# Supplementary material for: Effective short-term forecasts of Saudi stock price trends using technical indicators and large-scale multivariate time series
Source: PeerJ Comput Sci. 2023 Jan 6;9:e1205. doi: 10.7717/peerj-cs.1205 (PMC10280263; doi:10.7717/peerj-cs.1205)
Supplement: Supplemental Information 3 [file peerj-cs-09-1205-s003.zip › TASI Dataset 2021/SPCC_3050.csv]

date	open	high	low	close	change	change_percent	volume_traded	value_traded_SAR	number_trades
2020-03-19	50.0	54.5	50.0	54.4	3.7	7.3	384888.0	20528877.6	819
2020-03-18	50.3	51.0	49.7	50.7	0.5	1.0	85523.0	4306122.95	277
2020-03-17	48.8	50.3	48.6	50.2	1.5	3.08	84362.0	4179109.0	364
2020-03-16	50.0	52.1	48.2	48.7	-2.3	-4.51	161463.0	8207136.75	547
2020-03-15	51.0	52.0	49.95	51.0	1.1	2.2	251386.0	12750421.8	430
2020-03-12	49.0	50.3	48.7	49.9	-1.5	-2.92	297876.0	14794919.35	622
2020-03-11	55.1	55.1	51.3	51.4	-2.0	-3.75	217329.0	11489794.4	710
2020-03-10	52.2	53.6	50.5	53.4	4.4	8.98	304269.0	15829991.3	785
2020-03-09	46.75	49.9	46.75	49.0	-2.9	-5.59	310757.0	14801175.25	678
2020-03-08	53.0	53.0	51.1	51.9	-2.9	-5.29	504448.0	26198559.4	1118
2020-03-05	55.9	56.0	54.7	54.8	-0.7	-1.26	159158.0	8769658.4	667
2020-03-04	53.7	55.8	53.5	55.5	1.4	2.59	135547.0	7407496.7	416
2020-03-03	54.2	55.0	54.0	54.1	0.9	1.69	250527.0	13606048.8	469
2020-03-02	56.7	56.7	53.0	53.2	-2.0	-3.62	292644.0	16120090.9	709
2020-03-01	58.5	58.5	54.9	55.2	-4.5	-7.54	283017.0	15808427.3	595
2020-02-27	59.1	59.7	57.8	59.7	-0.4	-0.67	78975.0	4636913.8	304
2020-02-26	60.5	60.6	59.1	60.1	-0.9	-1.48	93905.0	5615964.3	430
2020-02-25	59.8	61.0	59.0	61.0	1.2	2.01	327248.0	19656298.6	726
2020-02-24	62.2	62.2	59.3	59.8	-2.7	-4.32	276087.0	16682605.1	735
2020-02-23	62.8	62.8	61.2	62.5	0.1	0.16	147423.0	9138505.9	382
2020-02-20	63.0	63.0	62.2	62.4	-0.1	-0.16	225243.0	14071630.8	468
2020-02-19	62.7	62.9	62.1	62.5	0.1	0.16	231774.0	14474527.1	576
2020-02-18	63.2	63.5	62.3	62.4	-0.7	-1.11	130799.0	8192556.4	336
2020-02-17	63.6	64.3	62.8	63.1	-0.4	-0.63	313332.0	19848023.6	449
2020-02-16	65.8	66.3	63.5	63.5	-2.3	-3.5	115421.0	7422132.0	331
2020-02-13	66.4	66.6	65.6	65.8	-0.6	-0.9	43553.0	2877069.9	205
2020-02-12	67.0	68.1	66.4	66.4	-0.9	-1.34	108054.0	7231328.5	313
2020-02-11	68.6	68.6	66.5	67.3	-1.3	-1.9	311779.0	20935502.1	500
2020-02-10	69.0	69.2	67.5	68.6	-0.4	-0.58	116266.0	7943654.4	319
2020-02-09	67.0	69.0	66.7	69.0	1.1	1.62	73368.0	4931704.7	144
2020-02-06	69.5	70.0	67.5	67.9	-1.2	-1.74	77271.0	5296306.2	216
2020-02-05	69.3	69.4	67.6	69.1	0.0	0.0	67184.0	4597575.1	253
2020-02-04	70.5	70.5	68.2	69.1	-1.1	-1.57	132372.0	9187078.4	312
2020-02-03	71.8	72.0	70.0	70.2	-0.8	-1.13	234851.0	16581406.8	398
2020-02-02	69.2	72.4	69.0	71.0	1.4	2.01	534736.0	38136617.3	365
2020-01-30	70.3	70.8	69.6	69.6	0.0	0.0	149044.0	10435050.2	344
2020-01-29	71.1	72.0	69.6	69.6	-2.3	-3.2	113283.0	7983758.1	293
2020-01-28	72.4	73.0	70.5	71.9	-0.5	-0.69	46539.0	3337126.1	205
2020-01-27	74.7	74.8	72.2	72.4	-2.4	-3.21	61610.0	4525840.4	244
2020-01-26	72.4	74.8	72.4	74.8	2.6	3.6	106207.0	7833797.2	281
2020-01-23	70.6	72.2	70.4	72.2	1.4	1.98	144954.0	10366229.3	280
2020-01-22	69.9	71.0	69.9	70.8	1.0	1.43	65189.0	4577956.9	288
2020-01-21	69.5	69.9	69.4	69.8	-0.1	-0.14	16517.0	1150862.5	300
2020-01-20	69.0	70.0	68.7	69.9	0.9	1.3	93975.0	6508798.1	180
2020-01-19	68.0	70.0	68.0	69.0	1.3	1.92	72376.0	5011682.2	221
2020-01-16	68.2	68.5	67.4	67.7	0.2	0.3	69001.0	4695487.0	126
2020-01-15	68.1	68.3	67.5	67.5	-0.5	-0.74	59180.0	4018635.0	209
2020-01-14	67.8	68.2	67.8	68.0	0.6	0.89	158584.0	10784121.4	241
2020-01-13	67.2	68.0	66.8	67.4	0.0	0.0	201685.0	13629368.8	309
2020-01-12	67.0	67.8	67.0	67.4	1.2	1.81	150720.0	10168452.0	295
2020-01-09	64.5	66.5	64.5	66.2	3.4	5.41	129701.0	8553623.0	353
2020-01-08	63.0	64.2	62.0	62.8	-0.8	-1.26	43662.0	2751665.9	195
2020-01-07	63.4	64.5	63.4	63.6	0.0	0.0	59228.0	3800581.3	122
2020-01-06	64.3	64.3	63.6	63.6	-0.9	-1.4	77871.0	4995403.0	246
2020-01-05	64.9	65.2	64.5	64.5	-0.6	-0.92	150572.0	9785578.7	234
2020-01-02	65.0	66.1	64.9	65.1	0.6	0.93	188294.0	12306985.1	280
2020-01-01	64.4	64.9	64.4	64.5	0.1	0.16	110585.0	7139628.2	252
2019-12-31	65.6	65.6	64.4	64.4	-0.6	-0.92	41720.0	2700961.6	183
2019-12-30	65.3	65.3	65.0	65.0	-0.3	-0.46	41822.0	2721851.4	148
2019-12-29	65.0	65.6	65.0	65.3	0.0	0.0	48304.0	3154467.6	127
2019-12-26	65.1	65.7	65.0	65.3	-0.2	-0.31	8287.0	540966.1	56
2019-12-25	65.5	65.6	65.3	65.5	-0.5	-0.76	74307.0	4858343.3	79
2019-12-24	66.0	66.2	65.7	66.0	0.2	0.3	116739.0	7689250.3	80
2019-12-23	65.8	66.5	65.6	65.8	-0.1	-0.15	46856.0	3086524.0	117
2019-12-22	66.0	66.3	65.9	65.9	-1.0	-1.49	78409.0	5178174.0	120
2019-12-19	66.0	66.9	65.9	66.9	0.5	0.75	57167.0	3803330.4	128
2019-12-18	65.5	66.4	65.2	66.4	0.9	1.37	44784.0	2941902.7	96
2019-12-17	66.0	66.0	65.5	65.5	-0.5	-0.76	60307.0	3962743.1	142
2019-12-16	65.2	66.0	65.2	66.0	-0.1	-0.15	448694.0	29409598.3	413
2019-12-15	66.3	66.5	65.6	66.1	-0.2	-0.3	14853.0	981601.1	103
2019-12-12	66.4	67.0	65.9	66.3	-0.7	-1.04	36798.0	2436068.0	171
2019-12-11	65.1	67.1	65.1	67.0	1.0	1.52	94634.0	6309860.3	288
2019-12-10	65.0	66.5	64.4	66.0	0.0	0.0	94705.0	6178189.8	350
2019-12-09	64.1	66.9	64.1	66.0	2.0	3.13	136362.0	8975469.2	361
2019-12-08	62.0	64.2	62.0	64.0	2.1	3.39	177124.0	11286801.4	262
2019-12-05	59.1	62.2	59.0	61.9	2.7	4.56	196070.0	11954243.9	492
2019-12-04	57.8	59.2	57.3	59.2	1.5	2.6	122489.0	7120651.1	270
2019-12-03	56.8	57.7	56.6	57.7	1.2	2.12	87439.0	5013033.1	217
2019-12-02	56.1	56.6	55.9	56.5	0.2	0.36	58321.0	3280580.2	139
2019-12-01	56.4	56.5	55.8	56.3	0.1	0.18	48165.0	2704371.6	146
2019-11-28	57.0	57.3	55.6	56.2	-0.6	-1.06	61006.0	3429980.5	218
2019-11-27	56.5	56.9	56.1	56.8	0.7	1.25	22091.0	1251839.1	134
2019-11-26	57.5	57.5	56.1	56.1	-1.4	-2.43	48927.0	2776581.6	82
2019-11-25	56.0	57.5	56.0	57.5	0.8	1.41	97254.0	5555748.9	152
2019-11-24	56.9	57.5	56.0	56.7	-0.3	-0.53	157459.0	8903143.7	130
2019-11-21	57.5	57.5	56.9	57.0	-0.1	-0.18	42586.0	2429509.0	91
2019-11-20	56.0	57.1	55.9	57.1	1.1	1.96	175402.0	9905917.6	293
2019-11-19	55.9	56.1	55.8	56.0	0.1	0.18	50674.0	2835827.1	144
2019-11-18	54.8	55.9	54.6	55.9	1.2	2.19	16304.0	895599.4	92
2019-11-17	54.8	54.9	54.7	54.7	0.0	0.0	13581.0	744192.8	42
2019-11-14	54.8	55.0	54.7	54.7	-0.3	-0.55	16165.0	887785.7	64
2019-11-13	55.5	55.6	54.8	55.0	-0.5	-0.9	24547.0	1357583.0	132
2019-11-12	55.1	55.9	55.1	55.5	-0.2	-0.36	44912.0	2495162.0	192
2019-11-11	54.9	55.9	54.7	55.7	1.0	1.83	51468.0	2857490.7	154
2019-11-10	54.0	55.2	54.0	54.7	-0.2	-0.36	15569.0	854236.1	104
2019-11-07	55.6	55.6	54.6	54.9	-0.5	-0.9	33762.0	1855723.8	89
2019-11-06	55.3	55.5	54.8	55.4	0.0	0.0	26046.0	1439947.9	98
2019-11-05	54.6	55.8	54.4	55.4	0.8	1.47	63652.0	3515936.0	222
2019-11-04	53.9	54.6	53.2	54.6	1.5	2.82	45284.0	2445931.7	128
2019-11-03	53.9	54.0	52.3	53.1	-1.0	-1.85	17431.0	936923.4	116
2019-10-31	54.5	55.2	54.1	54.1	-1.1	-1.99	43649.0	2383187.3	137
2019-10-30	55.2	55.2	54.4	55.2	0.2	0.36	88958.0	4863780.0	736
2019-10-29	57.0	57.0	54.7	55.0	-2.6	-4.51	235159.0	13016253.0	1335
2019-10-28	56.8	58.0	56.1	57.6	0.6	1.05	133783.0	7691302.1	287
2019-10-27	57.0	58.0	57.0	57.0	0.1	0.18	138077.0	7924108.2	278
2019-10-24	56.3	56.9	56.3	56.9	0.9	1.61	80128.0	4539324.6	189
2019-10-23	55.6	56.2	55.6	56.0	0.0	0.0	44989.0	2520402.0	59
2019-10-22	55.8	56.0	55.0	56.0	0.3	0.54	65185.0	3621028.0	171
2019-10-21	54.4	55.7	54.3	55.7	1.3	2.39	130696.0	7184516.4	268
2019-10-20	54.2	54.6	54.1	54.4	0.6	1.12	53861.0	2929646.0	162
2019-10-17	52.8	53.8	52.1	53.8	1.2	2.28	57410.0	3047814.4	157
2019-10-16	52.5	53.4	52.0	52.6	0.0	0.0	76392.0	4008170.0	169
2019-10-15	52.5	52.6	52.0	52.6	0.1	0.19	67327.0	3528623.5	127
2019-10-14	52.6	52.8	52.4	52.5	-0.2	-0.38	136226.0	7153338.1	157
2019-10-13	52.5	53.5	52.5	52.7	0.5	0.96	32951.0	1746304.7	105
2019-10-10	52.3	52.3	52.0	52.2	-0.2	-0.38	40610.0	2117581.2	137
2019-10-09	52.8	52.8	52.0	52.4	-0.3	-0.57	155868.0	8170054.9	268
2019-10-08	53.0	53.0	52.5	52.7	-0.7	-1.31	78219.0	4118412.1	171
2019-10-07	53.5	53.5	53.0	53.4	0.1	0.19	55760.0	2963094.2	106
2019-10-06	52.9	53.7	52.9	53.3	0.8	1.52	74790.0	3987636.6	146
2019-10-03	53.0	53.0	52.5	52.5	-1.3	-2.42	116982.0	6165907.0	307
2019-10-02	55.1	55.5	53.8	53.8	-1.3	-2.36	107462.0	5852955.4	313
2019-10-01	56.8	56.8	55.1	55.1	-2.0	-3.5	249020.0	13936096.3	593
2019-09-30	56.0	57.2	55.5	57.1	1.7	3.07	379275.0	21327671.1	616
2019-09-29	54.8	55.5	54.5	55.4	0.9	1.65	84353.0	4665651.4	171
2019-09-26	55.0	55.7	54.5	54.5	-0.4	-0.73	100892.0	5584517.8	221
2019-09-25	55.3	55.5	54.5	54.9	0.4	0.73	200007.0	11036007.3	310
2019-09-24	53.0	55.3	53.0	54.5	1.6	3.02	238132.0	13013281.0	571
2019-09-22	52.0	53.1	51.9	52.9	0.7	1.34	59575.0	3146599.7	125
2019-09-19	51.6	52.3	51.1	52.2	0.5	0.97	833440.0	43386353.6	465
2019-09-18	52.0	52.0	51.7	51.7	0.4	0.78	93252.0	4825825.1	194
2019-09-17	52.2	52.3	51.3	51.3	-0.7	-1.35	127484.0	6614267.0	364
2019-09-16	53.0	53.5	51.8	52.0	-0.7	-1.33	170839.0	8896946.6	439
2019-09-15	51.2	52.7	51.0	52.7	0.1	0.19	30924.0	1607191.9	86
2019-09-12	53.0	53.3	52.6	52.6	0.1	0.19	60234.0	3186866.8	157
2019-09-11	54.0	54.0	52.0	52.5	-1.5	-2.78	85306.0	4504563.9	358
2019-09-10	54.4	54.7	54.0	54.0	-0.5	-0.92	65316.0	3539680.5	259
2019-09-09	54.5	54.9	54.2	54.5	0.0	0.0	54838.0	2989462.3	194
2019-09-08	55.1	55.3	54.3	54.5	0.1	0.18	91703.0	5001551.4	179
2019-09-05	54.9	55.3	54.4	54.4	-0.6	-1.09	33035.0	1812870.5	214
2019-09-04	55.4	55.5	54.9	55.0	0.0	0.0	59689.0	3295340.7	190
2019-09-03	55.8	55.9	55.0	55.0	-0.6	-1.08	58923.0	3260386.3	175
2019-09-02	55.0	55.6	54.8	55.6	0.6	1.09	98151.0	5391008.0	233
2019-09-01	54.5	55.1	54.0	55.0	0.0	0.0	48698.0	2650840.0	147
2019-08-29	54.8	55.8	54.4	55.0	0.0	0.0	129632.0	7179808.0	252
2019-08-28	54.0	55.0	53.9	55.0	-0.6	-1.08	83585.0	4562176.4	277
2019-08-27	54.5	55.6	53.0	55.6	1.4	2.58	758516.0	41722289.2	1477
2019-08-26	54.7	55.1	54.1	54.2	-0.8	-1.45	111479.0	6092108.0	593
2019-08-25	55.8	55.8	54.8	55.0	-1.5	-2.65	154507.0	8529166.0	369
2019-08-22	56.2	56.5	55.6	56.5	0.0	0.0	65697.0	3679970.6	405
2019-08-21	56.9	56.9	56.0	56.5	-0.4	-0.7	160130.0	9029819.7	493
2019-08-20	56.8	57.0	56.4	56.9	0.4	0.71	103676.0	5879307.5	392
2019-08-19	56.7	57.0	56.4	56.5	-0.2	-0.35	126308.0	7146604.2	1057
2019-08-18	56.1	56.9	56.1	56.7	0.2	0.35	70646.0	3995634.9	207
2019-08-08	55.2	56.5	55.1	56.5	1.4	2.54	164368.0	9187852.4	298
2019-08-07	54.3	55.1	54.1	55.1	1.3	2.42	67342.0	3680489.3	201
2019-08-06	55.0	55.0	53.8	53.8	-1.5	-2.71	109480.0	5933003.2	639
2019-08-05	56.2	56.2	55.0	55.3	-1.3	-2.3	112674.0	6266147.8	758
2019-08-04	56.5	57.2	56.5	56.6	0.1	0.18	31850.0	1807150.7	122
2019-08-01	58.2	58.2	56.4	56.5	-1.0	-1.74	83590.0	4774606.3	539
2019-07-31	58.0	58.0	57.1	57.5	0.0	0.0	71188.0	4112439.4	370
2019-07-30	57.7	58.0	57.2	57.5	1.1	1.95	30998.0	1780924.8	142
2019-07-29	57.9	58.0	56.4	56.4	-1.8	-3.09	41567.0	2389521.1	416
2019-07-28	58.0	58.6	58.0	58.2	-0.5	-0.85	23631.0	1378173.9	119
2019-07-25	58.7	58.9	58.1	58.7	-0.1	-0.17	38500.0	2257814.6	160
2019-07-24	57.5	59.2	57.5	58.8	0.8	1.38	99576.0	5840359.8	255
2019-07-23	58.5	58.5	57.0	58.0	-0.1	-0.17	90290.0	5241316.7	175
2019-07-22	57.9	58.6	57.8	58.1	0.1	0.17	134027.0	7787876.5	238
2019-07-21	56.3	58.0	56.0	58.0	0.7	1.22	121547.0	6929381.9	330
2019-07-18	57.0	57.6	56.1	57.3	0.4	0.7	189976.0	10785667.9	423
2019-07-17	56.8	57.0	56.4	56.9	0.0	0.0	48514.0	2754020.4	135
2019-07-16	55.5	57.4	55.5	56.9	1.4	2.52	91528.0	5198917.6	275
2019-07-15	55.7	55.7	54.9	55.5	-0.2	-0.36	62444.0	3454351.0	154
2019-07-14	56.4	56.4	55.1	55.7	-0.6	-1.07	58261.0	3256886.0	167
2019-07-11	56.0	56.8	56.0	56.3	0.5	0.9	173406.0	9769648.1	254
2019-07-10	55.4	55.8	55.2	55.8	0.4	0.72	170736.0	9465623.7	201
2019-07-09	54.9	56.0	54.8	55.4	0.9	1.65	137345.0	7606911.0	302
2019-07-08	53.5	55.2	53.5	54.5	1.1	2.06	268280.0	14623439.1	597
2019-07-07	52.0	53.8	51.4	53.4	2.0	3.89	191006.0	10093398.5	448
2019-07-04	51.3	52.5	50.9	51.4	0.4	0.78	168587.0	8691511.7	434
2019-07-03	51.0	51.9	50.7	51.0	0.0	0.0	222107.0	11383463.6	489
2019-07-02	49.8	51.0	49.8	51.0	1.4	2.82	235969.0	11856889.8	308
2019-07-01	49.3	50.0	49.15	49.6	0.3	0.61	127072.0	6304412.1	240
2019-06-30	49.45	49.95	49.3	49.3	-0.15	-0.3	39555.0	1962201.85	171
2019-06-27	49.45	49.8	48.8	49.45	0.15	0.3	60979.0	3016505.35	268
2019-06-26	49.05	49.5	47.6	49.3	0.1	0.2	137074.0	6617612.2	229
2019-06-25	49.0	49.45	49.0	49.2	0.1	0.2	52320.0	2570772.1	246
2019-06-24	49.35	49.35	48.8	49.1	-0.4	-0.81	29326.0	1442881.7	116
2019-06-23	50.3	50.3	49.05	49.5	-1.1	-2.17	84857.0	4215549.9	319
2019-06-20	50.8	50.8	49.5	50.6	0.0	0.0	828836.0	41816846.2	804
2019-06-19	48.9	50.9	48.8	50.6	1.7	3.48	405529.0	20207173.25	742
2019-06-18	47.0	48.9	46.95	48.9	1.65	3.49	329552.0	15803318.05	616
2019-06-17	46.4	47.5	46.4	47.25	0.85	1.83	233892.0	10961780.9	385
2019-06-16	47.0	47.0	46.15	46.4	-0.55	-1.17	222412.0	10337745.95	889
2019-06-13	48.05	48.05	46.9	46.95	-1.35	-2.8	215237.0	10152504.95	894
2019-06-12	48.5	48.5	47.6	48.3	-0.2	-0.41	160547.0	7693491.15	305
2019-06-11	48.95	48.95	48.0	48.5	-0.45	-0.92	104638.0	5064448.4	276
2019-06-10	48.35	48.95	48.0	48.95	0.7	1.45	87095.0	4215393.4	202
2019-06-09	47.05	48.4	47.05	48.25	0.35	0.73	72131.0	3450578.25	179
2019-05-30	47.4	48.05	47.2	47.9	0.2	0.42	78495.0	3744811.05	217
2019-05-29	49.0	49.2	47.4	47.7	-1.5	-3.05	62123.0	2966683.95	277
2019-05-28	47.0	49.2	46.2	49.2	2.35	5.02	869509.0	42395694.5	1106
2019-05-27	46.2	46.95	45.0	46.85	0.85	1.85	85744.0	3943216.45	251
2019-05-26	46.8	47.0	45.4	46.0	-1.0	-2.13	123579.0	5715708.15	227
2019-05-23	45.6	47.0	45.1	47.0	0.95	2.06	89615.0	4091245.35	196
2019-05-22	45.1	46.05	45.0	46.05	1.05	2.33	51658.0	2350747.65	151
2019-05-21	45.0	45.3	41.5	45.0	0.3	0.67	142511.0	6318525.4	279
2019-05-20	44.3	44.7	42.9	44.7	-0.05	-0.11	179527.0	7818835.85	701
2019-05-19	45.0	45.8	44.75	44.75	-1.15	-2.51	69835.0	3160537.8	151
2019-05-16	45.45	46.9	45.45	45.9	-0.1	-0.22	58482.0	2681115.9	434
2019-05-15	45.5	46.0	45.0	46.0	1.5	3.37	115329.0	5257865.35	294
2019-05-14	44.5	45.35	42.9	44.5	0.6	1.37	150023.0	6618566.65	426
2019-05-13	45.05	45.1	43.9	43.9	-1.1	-2.44	129195.0	5721063.5	310
2019-05-12	45.9	45.9	44.9	45.0	-1.3	-2.81	125804.0	5682089.25	379
2019-05-09	46.75	47.0	45.85	46.3	-0.55	-1.17	36670.0	1706165.25	191
2019-05-08	47.05	47.35	46.55	46.85	-0.65	-1.37	124831.0	5861126.6	408
2019-05-07	47.5	47.7	46.35	47.5	0.5	1.06	93288.0	4412162.95	282
2019-05-06	47.15	47.15	45.2	47.0	-0.35	-0.74	95609.0	4447172.5	286
2019-05-05	49.1	50.4	47.2	47.35	-1.85	-3.76	306445.0	14827482.3	644
2019-05-02	49.9	51.3	49.2	49.2	-0.7	-1.4	402307.0	20121186.45	792
2019-05-01	45.7	49.95	45.7	49.9	4.45	9.79	650838.0	31683691.5	1348
2019-04-30	45.0	46.45	45.0	45.45	0.85	1.91	412925.0	18863998.55	630
2019-04-29	43.8	44.6	43.8	44.6	0.75	1.71	90677.0	4016638.6	274
2019-04-28	43.4	44.25	43.4	43.85	0.25	0.57	24390.0	1070939.3	119
2019-04-25	44.7	44.7	43.5	43.6	-0.4	-0.91	146816.0	6464799.9	353
2019-04-24	43.9	45.0	43.9	44.0	0.55	1.27	161127.0	7169685.95	418
2019-04-23	43.8	43.8	43.35	43.45	-0.35	-0.8	66235.0	2881399.35	167
2019-04-22	43.9	43.9	43.5	43.8	-0.3	-0.68	35644.0	1557906.85	169
2019-04-21	44.3	44.5	44.0	44.1	-0.5	-1.12	46515.0	2055796.45	94
2019-04-18	44.4	44.7	44.3	44.6	0.1	0.22	58098.0	2586664.75	143
2019-04-17	44.7	44.7	44.25	44.5	-0.15	-0.34	112062.0	4977909.75	241
2019-04-16	44.6	44.9	44.3	44.65	0.05	0.11	74433.0	3326465.7	198
2019-04-15	44.4	44.8	44.0	44.6	0.8	1.83	55786.0	2476224.3	216
2019-04-14	43.9	44.2	43.75	43.8	-0.2	-0.45	15485.0	680713.5	65
2019-04-11	44.0	44.05	43.95	44.0	0.1	0.23	67192.0	2956154.8	132
2019-04-10	44.3	44.3	43.8	43.9	-0.4	-0.9	33918.0	1491937.45	157
2019-04-09	44.5	44.5	44.2	44.3	-0.2	-0.45	63618.0	2822180.6	132
2019-04-08	44.7	44.9	44.2	44.5	-1.3	-2.84	169215.0	7540081.35	258
2019-04-07	45.95	46.0	45.6	45.8	-0.1	-0.22	9283.0	424680.25	52
2019-04-04	45.5	46.0	45.4	45.9	0.4	0.88	47926.0	2191843.7	197
2019-04-03	45.7	45.9	45.5	45.5	-0.5	-1.09	47670.0	2176575.45	156
2019-04-02	45.9	46.0	45.25	46.0	0.25	0.55	38263.0	1745623.15	188
2019-04-01	45.6	46.0	45.6	45.75	-0.25	-0.54	45701.0	2094313.65	163
2019-03-31	45.9	46.05	45.6	46.0	0.1	0.22	76641.0	3523159.3	97
2019-03-28	45.9	46.0	45.7	45.9	-0.2	-0.43	29946.0	1373928.15	109
2019-03-27	45.6	46.1	45.05	46.1	0.45	0.99	58041.0	2642832.75	184
2019-03-26	45.4	45.65	45.1	45.65	0.15	0.33	13378.0	607728.25	105
2019-03-25	45.7	45.7	45.35	45.5	-0.35	-0.76	26653.0	1211709.6	107
2019-03-24	45.8	45.85	45.7	45.85	-0.05	-0.11	21922.0	1003621.2	103
2019-03-21	46.0	46.0	45.65	45.9	0.2	0.44	41872.0	1919994.5	110
2019-03-20	46.0	46.0	45.0	45.7	-0.3	-0.65	48309.0	2206455.55	122
2019-03-19	45.45	46.1	45.2	46.0	0.7	1.55	315825.0	14444842.0	323
2019-03-18	44.65	45.4	44.4	45.3	1.05	2.37	628236.0	28331763.9	289
2019-03-17	44.2	44.95	44.2	44.25	-0.7	-1.56	79680.0	3549919.7	134
2019-03-14	44.3	44.95	44.3	44.95	0.95	2.16	345042.0	15431991.55	572
2019-03-13	43.35	44.35	43.35	44.0	0.65	1.5	230180.0	10102487.75	390
2019-03-12	43.25	43.7	43.2	43.35	0.35	0.81	90209.0	3921252.7	177
2019-03-11	43.15	43.2	42.75	43.0	-0.5	-1.15	60787.0	2608179.65	117
2019-03-10	43.3	43.5	43.0	43.5	0.0	0.0	51168.0	2216954.8	128
2019-03-07	43.2	43.5	42.95	43.5	0.05	0.12	79567.0	3445918.35	154
2019-03-06	43.1	43.5	42.9	43.45	0.15	0.35	32822.0	1420164.0	123
2019-03-05	43.25	43.45	43.0	43.3	0.0	0.0	51873.0	2237168.85	149
2019-03-04	42.8	43.5	42.8	43.3	0.55	1.29	66544.0	2871859.55	214
2019-03-03	42.3	43.1	42.2	42.75	0.85	2.03	67515.0	2889831.05	179
2019-02-28	41.8	42.35	41.8	41.9	-0.4	-0.95	13507.0	567455.05	69
2019-02-27	42.2	42.3	41.85	42.3	0.1	0.24	23736.0	999590.5	97
2019-02-26	42.3	42.3	41.9	42.2	-0.3	-0.71	36851.0	1548504.1	208
2019-02-25	42.4	42.5	42.3	42.5	0.05	0.12	66787.0	2830827.8	455
2019-02-24	41.85	42.7	41.85	42.45	0.95	2.29	61268.0	2595972.7	317
2019-02-21	41.45	41.9	41.3	41.5	0.0	0.0	59971.0	2498399.75	172
2019-02-20	40.95	41.5	40.95	41.5	0.5	1.22	48740.0	2010487.9	156
2019-02-19	41.8	42.3	40.7	41.0	-0.95	-2.26	145146.0	6014784.8	294
2019-02-18	42.6	43.0	41.95	41.95	-1.05	-2.44	122251.0	5173232.0	156
2019-02-17	42.9	43.0	42.5	43.0	0.15	0.35	39525.0	1689535.05	113
2019-02-14	42.7	43.3	42.5	42.85	-0.1	-0.23	85940.0	3690225.65	192
2019-02-13	43.4	43.6	42.9	42.95	-0.5	-1.15	91535.0	3947796.65	188
2019-02-12	42.9	43.45	42.9	43.45	0.55	1.28	49662.0	2150396.4	147
2019-02-11	43.2	43.75	42.9	42.9	-0.35	-0.81	113275.0	4908912.2	255
2019-02-10	43.0	43.9	43.0	43.25	0.25	0.58	124057.0	5404905.65	320
2019-02-07	43.3	43.45	42.8	43.0	-0.3	-0.69	62552.0	2698143.25	208
2019-02-06	44.0	44.15	42.9	43.3	-0.4	-0.92	117309.0	5099323.0	256
2019-02-05	41.8	44.5	41.5	43.7	2.35	5.68	474365.0	20529854.0	696
2019-02-04	41.3	41.85	41.0	41.35	0.1	0.24	102292.0	4232716.9	221
2019-02-03	41.8	41.8	40.5	41.25	-0.4	-0.96	121705.0	4990642.05	253
2019-01-31	42.45	42.5	41.5	41.65	-1.35	-3.14	213831.0	8974603.5	429
2019-01-30	43.8	44.0	42.95	43.0	-0.95	-2.16	107662.0	4684152.55	192
2019-01-29	43.8	44.9	43.3	43.95	0.15	0.34	269318.0	11823743.6	518
2019-01-28	41.9	43.9	41.7	43.8	2.1	5.04	493858.0	21150913.9	802
2019-01-27	40.3	41.7	40.0	41.7	1.4	3.47	302121.0	12389094.75	596
2019-01-24	40.55	40.7	39.9	40.3	-0.2	-0.49	205560.0	8281023.15	510
2019-01-23	39.7	40.5	39.7	40.5	1.0	2.53	293154.0	11737880.85	592
2019-01-22	39.1	40.0	38.7	39.5	0.25	0.64	211911.0	8362864.75	328
2019-01-21	39.4	39.45	38.75	39.25	0.15	0.38	144066.0	5645796.0	311
2019-01-20	38.5	39.5	38.2	39.1	0.85	2.22	387174.0	15101300.4	573
2019-01-17	37.1	38.5	37.1	38.25	1.25	3.38	238402.0	9064831.35	616
2019-01-16	37.5	38.3	37.0	37.0	-0.25	-0.67	237648.0	9019514.7	472
2019-01-15	36.85	37.5	36.85	37.25	0.4	1.09	66479.0	2473330.25	104
2019-01-14	37.05	37.05	36.6	36.85	-0.15	-0.41	36873.0	1357624.15	127
2019-01-13	36.95	37.0	36.85	37.0	0.05	0.14	23529.0	869633.15	121
2019-01-10	37.5	37.55	36.95	36.95	-0.75	-1.99	54256.0	2025502.5	177
2019-01-09	36.9	37.7	36.9	37.7	0.9	2.45	94652.0	3509753.1	191
2019-01-08	37.0	37.05	36.8	36.8	-0.1	-0.27	30090.0	1109964.8	150
2019-01-07	37.0	37.0	36.9	36.9	-0.1	-0.27	19935.0	737287.6	129
2019-01-06	37.1	37.2	36.9	37.0	0.0	0.0	16593.0	614833.3	83
2019-01-03	37.2	37.2	37.0	37.0	-0.35	-0.94	9733.0	361256.15	74
2019-01-02	37.2	37.35	36.9	37.35	0.2	0.54	16810.0	624259.75	98
2019-01-01	37.35	37.5	37.1	37.15	0.3	0.81	42452.0	1580741.5	79
2018-12-31	36.6	37.1	36.6	36.85	0.2	0.55	20850.0	770640.2	115
2018-12-30	36.6	37.2	36.6	36.65	0.2	0.55	42082.0	1549478.5	86
2018-12-27	36.65	36.85	36.35	36.45	-0.1	-0.27	40725.0	1490065.95	165
2018-12-26	36.6	36.95	36.5	36.55	-0.05	-0.14	16147.0	591174.7	43
2018-12-25	36.9	36.9	36.6	36.6	-0.8	-2.14	34647.0	1273226.5	93
2018-12-24	37.4	37.5	37.0	37.4	0.0	0.0	72170.0	2688027.55	141
2018-12-23	37.45	37.5	37.0	37.4	-1.0	-2.6	86448.0	3217179.2	159
2018-12-20	38.4	38.85	38.2	38.4	-0.2	-0.52	74449.0	2862705.0	200
2018-12-19	39.0	39.0	38.55	38.6	-0.5	-1.28	70426.0	2732279.6	161
2018-12-18	39.5	39.5	39.1	39.1	-0.4	-1.01	41392.0	1625189.2	198
2018-12-17	39.3	39.5	39.05	39.5	0.3	0.77	93481.0	3683985.75	273
2018-12-16	39.3	39.7	38.9	39.2	0.65	1.69	196194.0	7685447.15	310
2018-12-13	38.4	38.75	38.4	38.55	0.25	0.65	112455.0	4339516.35	200
2018-12-12	38.75	38.75	38.3	38.3	-0.15	-0.39	50973.0	1961680.7	161
2018-12-11	38.65	38.75	38.35	38.45	-0.15	-0.39	83195.0	3203795.4	190
2018-12-10	38.9	39.15	38.45	38.6	-0.3	-0.77	176442.0	6845089.7	305
2018-12-09	38.95	39.0	38.5	38.9	-0.05	-0.13	48588.0	1884129.05	117
2018-12-06	38.3	38.95	38.0	38.95	0.45	1.17	150855.0	5828852.95	277
2018-12-05	38.0	38.5	38.0	38.5	0.15	0.39	108199.0	4144548.2	282
2018-12-04	37.9	38.35	37.7	38.35	0.85	2.27	173469.0	6608408.9	448
2018-12-03	37.6	37.9	37.5	37.5	0.2	0.54	33751.0	1269626.6	203
2018-12-02	36.75	37.55	36.7	37.3	1.15	3.18	92702.0	3441038.5	137
2018-11-29	37.2	37.45	36.15	36.15	-1.05	-2.82	101910.0	3746492.15	198
2018-11-28	37.3	37.9	37.1	37.2	-0.1	-0.27	62993.0	2353254.85	147
2018-11-27	37.5	37.6	37.15	37.3	-0.4	-1.06	42869.0	1600492.9	167
2018-11-26	37.1	37.8	37.0	37.7	0.6	1.62	31150.0	1160583.5	119
2018-11-25	38.0	38.0	37.0	37.1	-1.1	-2.88	84969.0	3181108.85	185
2018-11-22	38.1	38.55	38.1	38.2	0.1	0.26	68840.0	2638566.1	136
2018-11-21	37.9	38.15	37.2	38.1	0.1	0.26	67171.0	2535266.65	152
2018-11-20	37.85	38.15	37.85	38.0	0.05	0.13	273414.0	10382778.75	303
2018-11-19	36.5	38.15	36.5	37.95	1.5	4.12	317898.0	11964976.8	369
2018-11-18	37.7	37.7	36.45	36.45	-1.25	-3.32	83527.0	3086408.75	165
2018-11-15	37.75	38.1	37.5	37.7	-0.15	-0.4	42985.0	1626281.8	166
2018-11-14	38.4	38.4	37.7	37.85	-0.1	-0.26	140978.0	5348632.55	223
2018-11-13	38.4	38.5	37.8	37.95	-0.55	-1.43	93019.0	3547311.9	199
2018-11-12	38.0	39.1	38.0	38.5	0.45	1.18	280970.0	10871139.35	388
2018-11-11	36.2	38.25	35.65	38.05	2.2	6.14	637385.0	23898909.95	660
2018-11-08	37.6	38.0	35.85	35.85	-1.55	-4.14	564121.0	20696361.75	593
2018-11-07	36.25	37.9	36.05	37.4	1.15	3.17	462382.0	17283112.0	571
2018-11-06	35.25	36.5	35.25	36.25	1.0	2.84	214566.0	7711239.75	356
2018-11-05	34.95	35.35	34.9	35.25	0.3	0.86	135198.0	4736885.55	270
2018-11-04	34.0	35.4	34.0	34.95	0.55	1.6	152049.0	5319839.85	239
2018-11-01	35.0	35.2	34.1	34.4	-0.55	-1.57	186202.0	6467414.55	340
2018-10-31	33.55	35.6	33.0	34.95	2.05	6.23	606880.0	20925003.5	730
2018-10-30	31.7	33.05	31.7	32.9	1.25	3.95	214046.0	6966609.4	337
2018-10-29	31.45	31.85	31.45	31.65	0.15	0.48	95395.0	3021066.45	221
2018-10-28	31.8	31.8	31.0	31.5	-0.3	-0.94	285390.0	8914095.15	492
2018-10-25	32.2	32.8	31.8	31.8	-0.4	-1.24	249634.0	8068446.1	370
2018-10-24	31.9	32.5	31.9	32.2	0.2	0.63	71274.0	2300108.1	238
2018-10-23	31.65	32.2	31.1	32.0	0.5	1.59	116752.0	3708387.55	236
2018-10-22	32.05	32.05	31.5	31.5	-0.75	-2.33	62037.0	1973374.2	134
2018-10-21	31.8	32.6	31.8	32.25	-0.75	-2.27	137435.0	4421064.45	189
2018-10-18	33.25	33.25	32.45	33.0	0.0	0.0	52621.0	1732855.65	129
2018-10-17	32.2	33.5	32.0	33.0	0.0	0.0	85044.0	2805280.85	157
2018-10-16	31.7	34.0	30.0	33.0	1.0	3.13	364987.0	11798222.05	594
2018-10-15	31.25	32.1	30.9	32.0	1.0	3.23	285814.0	8980785.6	524
2018-10-14	33.2	33.2	31.0	31.0	-2.45	-7.32	187939.0	5967186.8	437
2018-10-11	33.7	33.8	32.9	33.45	-0.55	-1.62	182095.0	6062720.15	357
2018-10-10	34.2	34.5	34.0	34.0	-0.3	-0.87	28088.0	962432.55	112
2018-10-09	34.2	35.0	33.95	34.3	0.25	0.73	122657.0	4206678.0	218
2018-10-08	33.8	34.25	33.8	34.05	0.05	0.15	62999.0	2141913.5	102
2018-10-07	34.2	34.3	33.8	34.0	-0.4	-1.16	71877.0	2448198.15	115
2018-10-04	34.25	34.4	34.0	34.4	0.0	0.0	59389.0	2029134.7	151
2018-10-03	33.25	34.6	33.25	34.4	1.1	3.3	233204.0	7930692.65	357
2018-10-02	33.8	33.8	33.1	33.3	-0.45	-1.33	102153.0	3408987.0	231
2018-10-01	33.9	34.1	33.5	33.75	-0.7	-2.03	180868.0	6092579.75	340
2018-09-30	34.15	34.6	33.8	34.45	0.45	1.32	378687.0	12958311.65	522
2018-09-27	33.25	34.25	33.25	34.0	0.7	2.1	321226.0	10848117.3	442
2018-09-26	33.4	33.5	33.2	33.3	-0.1	-0.3	119578.0	3982732.55	271
2018-09-25	33.5	33.55	33.35	33.4	0.1	0.3	161767.0	5413272.0	387
2018-09-20	32.9	33.35	32.7	33.3	0.35	1.06	151210.0	4996057.35	315
2018-09-19	33.0	33.0	32.7	32.95	-0.1	-0.3	140118.0	4601779.05	405
2018-09-18	33.45	33.85	33.05	33.05	-0.4	-1.2	358528.0	11890067.25	578
2018-09-17	33.5	33.55	33.1	33.45	-0.25	-0.74	95900.0	3201545.9	301
2018-09-16	33.6	34.0	33.4	33.7	0.05	0.15	103844.0	3500256.8	165
2018-09-13	33.5	33.7	33.35	33.65	0.0	0.0	38140.0	1277886.2	205
2018-09-12	33.8	33.9	33.5	33.65	-0.15	-0.44	81398.0	2741527.65	221
2018-09-11	33.55	33.85	33.55	33.8	0.1	0.3	23634.0	796798.85	93
2018-09-10	33.85	34.0	33.65	33.7	-0.2	-0.59	63883.0	2163141.8	244
2018-09-09	33.6	34.0	33.55	33.9	0.4	1.19	34423.0	1160805.7	135
2018-09-06	33.4	34.0	33.0	33.5	-0.1	-0.3	116270.0	3886570.55	425
2018-09-05	34.65	35.0	33.6	33.6	-1.05	-3.03	176199.0	6067391.8	337
2018-09-04	34.5	34.65	34.4	34.65	0.15	0.43	48452.0	1672796.7	113
2018-09-03	34.5	34.5	34.4	34.5	0.05	0.15	58872.0	2029934.55	127
2018-09-02	34.5	34.55	34.2	34.45	-0.2	-0.58	36246.0	1246325.15	102
2018-08-30	34.5	34.65	34.35	34.65	0.0	0.0	30208.0	1042157.45	148
2018-08-29	34.8	34.8	34.6	34.65	-0.2	-0.57	34871.0	1208885.1	94
2018-08-28	34.7	34.9	34.7	34.85	-0.1	-0.29	123441.0	4298760.15	215
2018-08-27	35.0	35.0	34.75	34.95	0.05	0.14	104900.0	3666432.7	175
2018-08-26	35.0	35.0	34.8	34.9	0.15	0.43	90286.0	3149810.9	121
2018-08-16	34.4	34.85	34.25	34.75	0.25	0.72	122643.0	4228072.65	212
2018-08-15	34.5	34.5	34.2	34.5	0.3	0.88	108431.0	3732419.35	194
2018-08-14	34.75	35.0	34.2	34.2	-0.45	-1.3	127987.0	4435548.65	294
2018-08-13	35.25	35.25	34.5	34.65	-0.85	-2.39	159788.0	5569398.25	407
2018-08-12	35.7	35.7	35.35	35.5	-0.2	-0.56	134885.0	4788714.75	280
2018-08-09	35.95	35.95	35.7	35.7	0.2	0.56	197252.0	7065254.35	312
2018-08-08	35.95	35.95	35.4	35.5	-0.3	-0.84	67845.0	2412445.0	181
2018-08-07	35.8	35.8	35.5	35.8	-0.05	-0.14	69333.0	2473168.9	197
2018-08-06	36.05	36.05	35.85	35.85	-0.4	-1.1	57201.0	2057054.05	171
2018-08-05	36.25	36.3	36.0	36.25	0.0	0.0	32422.0	1171053.9	88
2018-08-02	36.8	36.8	36.0	36.25	-0.55	-1.49	60491.0	2191443.8	155
2018-08-01	36.6	36.8	36.55	36.8	0.05	0.14	111929.0	4115065.75	152
2018-07-31	36.4	37.0	36.0	36.75	-0.15	-0.41	66275.0	2422251.0	194
2018-07-30	36.0	36.9	35.85	36.9	0.75	2.07	87019.0	3136936.2	204
2018-07-29	37.0	37.0	35.9	36.15	-0.95	-2.56	103388.0	3739291.4	306
2018-07-26	37.6	37.6	36.7	37.1	-1.0	-2.62	171082.0	6315128.2	394
2018-07-25	38.7	39.0	37.95	38.1	-0.8	-2.06	110834.0	4260807.85	334
2018-07-24	39.85	39.85	38.9	38.9	-1.1	-2.75	153007.0	6039551.75	319
2018-07-23	40.25	40.3	39.85	40.0	-0.5	-1.23	147955.0	5921306.65	227
2018-07-22	40.2	40.5	40.2	40.5	0.05	0.12	29307.0	1183821.75	74
2018-07-19	40.25	40.55	40.15	40.45	0.15	0.37	130269.0	5259185.55	183
2018-07-18	40.2	40.45	40.2	40.3	0.0	0.0	86566.0	3491219.95	160
2018-07-17	40.25	40.35	40.15	40.3	0.0	0.0	58817.0	2366727.35	167
2018-07-16	40.15	40.35	40.1	40.3	0.2	0.5	86261.0	3475931.4	167
2018-07-15	40.05	40.25	40.05	40.1	-0.05	-0.12	50604.0	2029488.15	107
2018-07-12	40.2	40.3	40.0	40.15	-0.2	-0.5	68013.0	2728868.75	144
2018-07-11	40.3	40.35	40.25	40.35	0.15	0.37	37745.0	1521404.1	106
2018-07-10	40.1	40.45	40.1	40.2	0.05	0.12	61053.0	2461508.9	145
2018-07-09	40.4	40.4	40.0	40.15	0.15	0.38	59914.0	2405990.75	152
2018-07-08	40.25	40.25	40.0	40.0	-0.2	-0.5	71852.0	2882520.95	139
2018-07-05	40.4	40.6	40.2	40.2	-0.3	-0.74	60556.0	2448097.2	161
2018-07-04	40.4	40.6	40.35	40.5	0.05	0.12	26817.0	1085192.7	77
2018-07-03	40.35	40.75	40.35	40.45	0.1	0.25	34261.0	1388762.7	136
2018-07-02	40.85	40.85	40.35	40.35	-0.35	-0.86	55371.0	2247628.3	119
2018-07-01	41.0	41.0	40.55	40.7	-0.3	-0.73	149668.0	6103236.15	170
2018-06-28	41.2	41.2	41.0	41.0	-0.15	-0.36	140632.0	5778328.35	171
2018-06-27	41.2	41.35	41.05	41.15	0.0	0.0	81684.0	3366603.35	157
2018-06-26	41.15	41.35	41.0	41.15	-0.15	-0.36	95080.0	3914482.95	152
2018-06-25	41.25	41.3	41.0	41.3	-0.05	-0.12	136550.0	5622491.3	259
2018-06-24	41.3	41.5	41.1	41.35	0.1	0.24	69311.0	2863274.95	170
2018-06-21	41.6	41.75	41.2	41.25	-0.35	-0.84	141195.0	5845258.95	240
2018-06-20	41.4	41.7	41.1	41.6	0.5	1.22	233090.0	9655494.2	317
2018-06-12	40.45	41.1	40.4	41.1	0.55	1.36	332150.0	13506324.75	362
2018-06-11	40.9	40.9	40.45	40.55	-0.35	-0.86	131783.0	5354943.65	198
2018-06-10	41.05	41.3	40.9	40.9	-0.3	-0.73	171641.0	7044021.95	235
2018-06-07	41.05	41.2	40.95	41.2	0.0	0.0	107202.0	4399672.05	149
2018-06-06	41.2	41.2	40.95	41.2	0.0	0.0	137425.0	5646021.05	197
2018-06-05	40.95	41.25	40.8	41.2	0.1	0.24	92801.0	3811181.6	148
2018-06-04	41.4	41.55	40.7	41.1	-0.2	-0.48	190604.0	7819754.05	267
2018-06-03	42.3	42.3	41.25	41.3	-0.5	-1.2	391714.0	16320847.35	466
2018-05-31	41.1	41.8	40.8	41.8	0.6	1.46	188139.0	7783121.15	307
2018-05-30	41.85	41.9	41.2	41.2	-0.55	-1.32	161301.0	6683187.15	262
2018-05-29	40.9	41.95	40.9	41.75	0.9	2.2	461603.0	19102607.5	592
2018-05-28	40.75	40.9	40.35	40.85	0.25	0.62	217308.0	8829200.35	325
2018-05-27	40.7	41.55	40.4	40.6	0.45	1.12	514760.0	20949006.6	510
2018-05-24	40.2	40.35	40.05	40.14	-0.04	-0.1	105220.0	4225691.65	173
2018-05-23	40.4	40.4	40.15	40.18	-0.16	-0.4	112187.0	4510083.75	176
2018-05-22	40.2	40.45	40.15	40.34	0.06	0.15	43467.0	1752037.3	101
2018-05-21	40.3	40.3	40.1	40.28	-0.2	-0.49	126154.0	5074546.45	185
2018-05-20	40.65	40.65	40.25	40.48	-0.15	-0.37	209307.0	8466932.25	283
2018-05-17	40.9	41.0	40.5	40.63	-0.3	-0.73	89327.0	3632394.4	229
2018-05-16	40.7	41.3	40.3	40.93	0.06	0.15	304521.0	12408828.0	488
2018-05-15	40.6	41.3	40.35	40.87	0.33	0.81	346582.0	14182321.4	532
2018-05-14	40.15	40.85	40.15	40.54	0.46	1.15	296237.0	12000041.05	513
2018-05-13	40.15	40.3	40.0	40.08	0.01	0.02	124150.0	4979886.45	198
2018-05-10	40.1	40.2	39.7	40.07	-0.05	-0.12	132433.0	5293163.35	323
2018-05-09	40.6	40.7	40.05	40.12	-0.36	-0.89	143663.0	5793254.7	319
2018-05-08	40.95	40.95	40.3	40.48	-0.11	-0.27	184892.0	7485705.7	232
2018-05-07	40.6	40.9	40.35	40.59	0.49	1.22	290586.0	11800745.55	474
2018-05-06	40.6	40.6	40.05	40.1	-0.43	-1.06	136599.0	5497787.25	248
2018-05-03	40.5	40.65	40.35	40.53	0.06	0.15	47550.0	1924495.85	126
2018-05-02	40.35	40.75	40.35	40.47	-0.16	-0.39	95708.0	3884944.15	192
2018-05-01	40.55	40.7	40.25	40.63	0.1	0.25	142224.0	5750807.9	294
2018-04-30	40.95	40.95	40.5	40.53	-0.42	-1.03	206089.0	8371960.35	375
2018-04-29	41.0	41.0	40.7	40.95	0.21	0.52	97047.0	3964578.75	204
2018-04-26	40.8	41.0	40.6	40.74	0.03	0.07	98753.0	4032082.45	202
2018-04-25	40.65	40.9	40.55	40.71	-0.01	-0.02	145996.0	5945544.7	219
2018-04-24	41.6	41.7	40.4	40.72	-0.98	-2.35	547768.0	22351409.75	740
2018-04-23	41.9	41.95	41.5	41.7	-0.06	-0.14	183801.0	7663602.7	429
2018-04-22	41.4	42.1	41.25	41.76	0.52	1.26	515139.0	21561119.85	852
2018-04-19	41.05	41.4	40.85	41.24	0.34	0.83	320608.0	13163673.65	527
2018-04-18	40.8	41.0	40.55	40.9	-0.17	-0.41	297130.0	12127558.55	542
2018-04-17	41.55	41.6	41.0	41.07	-0.32	-0.77	389908.0	16101420.35	633
2018-04-16	41.6	41.6	41.1	41.39	-0.02	-0.05	344287.0	14250948.15	651
2018-04-15	40.85	41.45	40.85	41.41	0.89	2.2	538521.0	22167694.0	844
2018-04-12	40.45	40.95	39.7	40.52	0.18	0.45	632236.0	25408443.8	1264
2018-04-11	41.35	42.35	39.8	40.34	-0.95	-2.3	2074708.0	85754654.15	2728
2018-04-10	41.7	42.0	41.2	41.29	-0.88	-2.09	1126847.0	46707407.85	1817
2018-04-09	44.0	44.1	41.6	42.17	-1.31	-3.01	1342391.0	58138756.55	1872
2018-04-08	44.0	44.4	43.2	43.48	-0.22	-0.5	1059728.0	46199845.15	1126
2018-04-05	44.05	44.2	43.45	43.7	-0.36	-0.82	249640.0	10942943.25	539
2018-04-04	44.5	45.3	44.0	44.06	-0.35	-0.79	355847.0	15785011.7	670
2018-04-03	45.0	45.2	44.25	44.41	-1.19	-2.61	176153.0	7872609.05	485
2018-04-02	47.5	47.6	45.4	45.6	-2.35	-4.9	180140.0	8339890.85	626
2018-04-01	49.9	49.9	47.85	47.95	-1.92	-3.85	106056.0	5153710.15	265
2018-03-29	50.5	50.5	49.7	49.87	-0.61	-1.21	59338.0	2965892.9	164
2018-03-28	51.2	51.3	50.1	50.48	-0.42	-0.83	49244.0	2496333.2	132
2018-03-27	49.9	51.2	49.9	50.9	1.35	2.72	98067.0	4931206.1	180
2018-03-26	49.8	49.9	49.0	49.55	-0.46	-0.92	70550.0	3493207.55	156
2018-03-25	50.9	50.9	49.95	50.01	-0.54	-1.07	68130.0	3420725.6	147
2018-03-22	51.0	51.0	50.0	50.55	-0.21	-0.41	93378.0	4719123.3	189
2018-03-21	51.0	51.6	50.5	50.76	-0.27	-0.53	69912.0	3552538.1	184
2018-03-20	49.3	51.9	49.3	51.03	1.49	3.01	251005.0	12753652.15	418
2018-03-19	50.1	50.2	49.0	49.54	-0.62	-1.24	131650.0	6512148.2	308
2018-03-18	49.5	52.3	49.0	50.16	0.6	1.21	102221.0	5185354.85	352
2018-03-15	48.3	49.65	48.3	49.56	1.02	2.1	30443.0	1495341.65	157
2018-03-14	48.3	48.45	48.3	48.54	0.39	0.81	18770.0	908217.65	106
2018-03-13	48.4	48.4	48.0	48.15	0.15	0.31	22206.0	1069101.75	93
2018-03-12	48.0	48.4	47.9	48.0	-0.1	-0.21	87164.0	4186505.5	203
2018-03-11	47.8	48.45	47.8	48.1	0.3	0.63	37667.0	1809517.3	90
2018-03-08	47.2	47.8	47.0	47.8	-0.48	-0.99	38080.0	1805997.2	148
2018-03-07	48.3	48.35	48.0	48.28	0.03	0.06	27140.0	1306911.55	60
2018-03-06	48.4	50.0	48.0	48.25	0.7	1.47	92703.0	4507505.3	197
2018-03-05	48.0	48.0	47.1	47.55	-0.47	-0.98	15659.0	745529.9	63
2018-03-04	48.5	48.5	48.0	48.02	-0.73	-1.5	9139.0	440772.95	35
2018-03-01	48.6	48.8	48.5	48.75	-0.05	-0.1	6251.0	304091.2	28
2018-02-28	49.3	49.3	48.4	48.8	-0.6	-1.21	33805.0	1649333.4	105
2018-02-27	49.5	49.5	49.35	49.4	-0.25	-0.5	14221.0	702901.05	74
2018-02-26	50.0	50.0	49.55	49.65	-0.3	-0.6	20984.0	1044462.0	69
2018-02-25	49.95	50.0	49.95	49.95	0.0	0.0	8047.0	402078.35	29
2018-02-22	49.7	50.5	49.4	49.95	0.36	0.73	22408.0	1114157.4	91
2018-02-21	49.65	49.65	49.4	49.59	-0.06	-0.12	12812.0	634719.8	32
2018-02-20	49.5	49.7	49.25	49.65	0.06	0.12	17726.0	878031.4	90
2018-02-19	49.2	49.7	49.0	49.59	0.37	0.75	15424.0	760534.85	92
2018-02-18	49.3	49.7	49.15	49.22	-0.29	-0.59	28813.0	1421341.9	76
2018-02-15	49.5	49.7	49.3	49.51	0.36	0.73	33271.0	1648543.65	106
2018-02-14	49.0	49.5	49.0	49.15	-0.08	-0.16	18110.0	890892.7	44
2018-02-13	49.2	49.5	49.0	49.23	-0.36	-0.73	13801.0	679326.25	52
2018-02-12	49.1	49.7	49.0	49.59	0.99	2.04	14904.0	734836.85	72
2018-02-11	49.0	49.0	48.3	48.6	-1.16	-2.33	38939.0	1892786.15	101
2018-02-08	49.5	50.2	49.5	49.76	-0.2	-0.4	34548.0	1725836.7	64
2018-02-07	50.1	50.2	49.85	49.96	-0.05	-0.1	37794.0	1888093.55	89
2018-02-06	50.1	50.2	49.5	50.01	-1.41	-2.74	65703.0	3289422.1	119
2018-02-05	51.0	51.5	50.6	51.42	0.39	0.76	67562.0	3450928.4	200
2018-02-04	50.5	51.8	50.1	51.03	1.05	2.1	229561.0	11711095.9	331
2018-02-01	49.0	50.0	48.0	49.98	1.58	3.26	184066.0	9005718.3	271
2018-01-31	47.7	49.2	47.7	48.4	0.31	0.64	123963.0	6049788.4	265
2018-01-30	48.15	48.15	47.5	48.09	-0.18	-0.37	63772.0	3046809.35	107
2018-01-29	48.0	48.35	47.6	48.27	0.12	0.25	31953.0	1532869.75	63
2018-01-28	49.0	49.0	48.05	48.15	-0.55	-1.13	58245.0	2817691.3	116
2018-01-25	48.95	49.0	48.65	48.7	-0.25	-0.51	78193.0	3826955.7	59
2018-01-24	48.65	49.0	48.4	48.95	0.1	0.2	18887.0	919657.55	43
2018-01-23	48.95	49.0	48.95	48.85	-0.1	-0.2	33850.0	1657022.95	57
2018-01-22	48.5	48.8	48.5	48.95	0.47	0.97	15288.0	745563.4	39
2018-01-21	48.5	48.5	48.4	48.48	-0.17	-0.35	29663.0	1438228.05	55
2018-01-18	48.8	48.8	48.45	48.65	-0.16	-0.33	25965.0	1261785.9	85
2018-01-17	49.95	50.0	48.5	48.81	-1.08	-2.16	78110.0	3888223.35	114
2018-01-16	49.9	49.9	49.85	49.89	-0.01	-0.02	20355.0	1015484.75	77
2018-01-15	49.95	50.0	49.7	49.9	0.2	0.4	92812.0	4633340.4	91
2018-01-14	50.0	50.0	49.7	49.7	-0.05	-0.1	26951.0	1345726.95	63
2018-01-11	50.0	50.0	49.4	49.75	-0.08	-0.16	101588.0	5059553.2	114
2018-01-10	49.05	50.4	49.05	49.83	0.69	1.4	46341.0	2305627.55	132
2018-01-09	48.95	49.2	48.95	49.14	0.34	0.7	12944.0	635055.35	52
2018-01-08	48.7	49.0	48.6	48.8	0.12	0.25	23680.0	1155971.5	60
2018-01-07	48.5	48.75	48.5	48.68	0.0	0.0	29146.0	1415733.5	67
2018-01-04	48.5	48.7	48.0	48.68	0.55	1.14	50629.0	2451409.55	93
2018-01-03	48.4	48.4	48.0	48.13	-0.36	-0.74	27907.0	1345203.15	80
2018-01-02	48.4	48.8	48.4	48.49	0.11	0.23	26890.0	1304483.8	43
2018-01-01	48.85	48.85	48.3	48.38	-0.02	-0.04	24376.0	1185016.95	65
2017-12-31	48.6	48.7	48.3	48.4	-0.04	-0.08	32323.0	1567298.05	65
2017-12-28	48.65	49.1	48.35	48.44	-0.15	-0.31	70985.0	3463296.2	131
2017-12-27	48.35	48.65	48.15	48.59	0.12	0.25	42032.0	2034235.45	61
2017-12-26	48.7	48.8	48.4	48.47	-0.23	-0.47	14323.0	695959.95	59
2017-12-25	48.5	48.8	48.05	48.7	0.4	0.83	48012.0	2331072.05	116
2017-12-24	48.8	48.8	48.25	48.3	0.25	0.52	53512.0	2586977.6	107
2017-12-21	47.8	49.3	47.8	48.05	0.18	0.38	100367.0	4872035.55	253
2017-12-20	49.0	49.0	47.0	47.87	-0.62	-1.28	74808.0	3579664.55	139
2017-12-19	48.7	48.7	46.9	48.49	-0.2	-0.41	150190.0	7198817.95	622
2017-12-18	46.4	49.2	46.4	48.69	2.01	4.31	311051.0	14981069.15	622
2017-12-17	45.0	47.2	45.0	46.68	1.93	4.31	152726.0	7029572.45	287
2017-12-14	45.9	45.9	44.0	44.75	-1.22	-2.65	270738.0	12145882.05	460
2017-12-13	47.55	47.8	45.9	45.97	-1.77	-3.71	135302.0	6299762.75	238
2017-12-12	48.7	49.55	47.7	47.74	-1.07	-2.19	71104.0	3429658.9	171
2017-12-11	49.2	49.5	48.6	48.81	-0.07	-0.14	22939.0	1124046.95	75
2017-12-10	48.75	49.5	48.0	48.88	0.77	1.6	112213.0	5480602.3	249
2017-12-07	47.0	49.7	46.6	48.11	0.83	1.76	131258.0	6336694.25	339
2017-12-06	49.0	49.0	47.2	47.28	-1.9	-3.86	52208.0	2494842.55	156
2017-12-05	48.6	52.0	48.6	49.18	-1.33	-2.63	95173.0	4683891.2	226
2017-12-04	50.0	51.9	48.5	50.51	3.11	6.56	383484.0	19357908.05	816
2017-12-03	45.0	47.4	45.0	47.4	4.27	9.9	102723.0	4811810.3	188
2017-11-30	43.5	44.6	42.6	43.13	-0.68	-1.55	54203.0	2353549.6	170
2017-11-29	43.0	45.5	43.0	43.81	1.15	2.7	174662.0	7699435.7	405
2017-11-28	43.0	43.15	42.6	42.66	0.06	0.14	11897.0	508860.05	58
2017-11-27	43.0	43.5	42.6	42.6	0.0	0.0	16955.0	731540.6	39
2017-11-26	42.6	42.6	42.6	42.6	0.2	0.47	3124.0	133040.1	23
2017-11-23	41.65	43.0	41.5	42.4	0.9	2.17	18481.0	779847.75	52
2017-11-22	41.5	41.95	41.0	41.5	0.12	0.29	19533.0	807369.6	40
2017-11-21	41.5	42.0	41.3	41.38	-0.42	-1.0	7771.0	323430.7	54
2017-11-20	42.2	42.2	42.0	41.8	-0.5	-1.18	6176.0	259993.6	31
2017-11-19	42.95	43.2	42.5	42.3	-0.7	-1.63	9032.0	388472.35	29
2017-11-16	43.0	43.2	43.0	43.0	0.04	0.09	9922.0	427144.6	36
2017-11-15	43.0	43.0	42.5	42.96	0.76	1.8	48479.0	2078924.4	70
2017-11-14	42.45	43.0	42.2	42.2	0.22	0.52	30515.0	1307399.7	44
2017-11-13	42.9	43.0	41.7	41.98	-0.22	-0.52	17869.0	757422.35	39
2017-11-12	42.85	43.0	42.0	42.2	-0.3	-0.71	10659.0	453095.15	32
2017-11-09	42.4	43.4	42.4	42.5	0.09	0.21	21631.0	929181.95	46
2017-11-08	41.9	42.4	41.9	42.41	0.59	1.41	28791.0	1211279.25	82
2017-11-07	41.15	41.85	41.0	41.82	0.42	1.01	178771.0	7383506.85	156
2017-11-06	41.5	41.5	41.1	41.4	-0.43	-1.03	7572.0	313422.9	38
2017-11-05	41.0	42.0	40.5	41.83	0.63	1.53	64827.0	2675606.6	97
2017-11-02	41.0	41.35	41.0	41.2	0.21	0.51	43332.0	1780570.6	82
2017-11-01	40.5	41.0	40.5	40.99	0.41	1.01	28227.0	1154190.15	55
2017-10-31	40.9	40.9	40.5	40.58	-0.36	-0.88	17116.0	695817.1	63
2017-10-30	41.0	41.0	40.6	40.94	-0.08	-0.2	22323.0	912779.05	69
2017-10-29	42.0	42.0	41.0	41.02	-0.81	-1.94	57666.0	2378325.6	99
2017-10-26	41.0	42.5	41.0	41.83	0.83	2.02	67752.0	2845690.4	172
2017-10-25	41.0	41.8	40.35	41.0	-0.4	-0.97	118720.0	4875076.55	272
2017-10-24	41.0	42.0	39.6	41.4	0.32	0.78	80238.0	3288993.85	230
2017-10-23	42.1	42.2	40.7	41.08	-2.43	-5.58	67735.0	2791322.8	206
2017-10-22	44.1	44.1	43.5	43.51	-0.69	-1.56	16394.0	716370.75	51
2017-10-19	44.3	44.3	44.2	44.2	-0.16	-0.36	21032.0	930650.55	54
2017-10-18	44.75	44.75	44.2	44.36	-0.14	-0.31	15098.0	668664.55	23
2017-10-17	44.5	44.5	44.1	44.5	-0.31	-0.69	13899.0	616488.2	39
2017-10-16	44.15	44.85	44.05	44.81	0.28	0.63	7723.0	342134.2	41
2017-10-15	45.0	46.0	45.0	44.53	-0.59	-1.31	16247.0	735585.25	56
2017-10-12	44.6	45.9	44.0	45.12	0.52	1.17	27328.0	1220355.4	91
2017-10-11	45.0	45.0	44.45	44.6	-0.43	-0.95	16713.0	747215.85	74
2017-10-10	45.05	46.0	44.9	45.03	-0.19	-0.42	42355.0	1921209.05	110
2017-10-09	47.25	47.25	45.05	45.22	-1.79	-3.81	51545.0	2356787.4	227
2017-10-08	49.0	49.0	47.0	47.01	-2.49	-5.03	80706.0	3836478.45	222
2017-10-05				49.5	0.08	0.16	549.0	27128.75	10
2017-10-04	49.5	49.55	48.65	49.42	0.82	1.69	17879.0	877750.95	84
2017-10-03	49.5	49.5	48.5	48.6	-1.25	-2.51	29672.0	1452882.9	123
2017-10-02	49.8	49.8	49.8	49.85	0.28	0.56	10995.0	547393.15	57
2017-10-01	49.7	49.9	49.05	49.57	-0.37	-0.74	13914.0	691886.25	48
2017-09-28	49.9	49.95	49.8	49.94	0.14	0.28	4968.0	247796.55	37
2017-09-27	50.0	50.0	49.8	49.8	0.07	0.14	7460.0	372416.5	28
2017-09-26	50.0	50.0	49.7	49.73	-0.09	-0.18	17024.0	848421.65	53
2017-09-25	49.9	50.0	49.8	49.82	-0.2	-0.4	12140.0	605435.1	137
2017-09-21	49.9	50.1	49.8	50.02	0.1	0.2	11202.0	559734.8	36
2017-09-20	50.1	50.1	49.9	49.92	-0.18	-0.36	17943.0	895957.1	29
2017-09-19	50.1	50.1	50.0	50.1	0.1	0.2	18930.0	946661.8	31
2017-09-18	50.0	50.0	50.0	50.0	-0.2	-0.4	5436.0	271848.6	16
2017-09-17	50.1	50.2	50.0	50.2	0.19	0.38	8578.0	429828.1	34
2017-09-14	50.1	50.3	50.0	50.01	0.01	0.02	17331.0	868163.2	51
2017-09-13	50.0	50.1	50.0	50.0	-0.3	-0.6	3868.0	193517.8	16
2017-09-12	50.0	50.3	50.0	50.3	0.25	0.5	5868.0	293781.9	16
2017-09-11	50.0	50.1	50.0	50.05	0.05	0.1	11281.0	564738.3	62
2017-09-10	50.1	50.2	50.0	50.0	-0.26	-0.52	8764.0	439324.7	32
2017-09-07	50.1	50.6	50.1	50.26	0.16	0.32	20396.0	1027292.6	44
2017-09-06	50.3	50.3	49.7	50.1	-0.22	-0.44	21651.0	1081374.0	54
2017-08-29	50.2	50.4	50.2	50.32	0.13	0.26	5937.0	298188.2	23
2017-08-28	50.0	50.2	50.0	50.19	0.27	0.54	5731.0	287225.1	39
2017-08-27	50.5	50.6	49.9	49.92	-0.85	-1.67	45295.0	2270531.7	110
2017-08-24	51.0	51.2	50.6	50.77	-0.13	-0.26	18458.0	938849.9	47
2017-08-23	50.9	51.0	50.8	50.9	0.28	0.55	6339.0	322658.9	33
2017-08-22	50.5	50.7	50.5	50.62	-0.08	-0.16	14054.0	711483.3	36
2017-08-21	50.3	51.0	50.3	50.7	0.2	0.4	51532.0	2616997.8	63
2017-08-20	50.5	50.5	50.5	50.5	0.39	0.78	3955.0	199823.0	19
2017-08-17	50.1	50.4	50.1	50.11	-0.01	-0.02	16124.0	809994.2	45
2017-08-16	50.0	50.1	50.0	50.12	0.02	0.04	20637.0	1032348.8	43
2017-08-15	50.3	50.3	50.1	50.1	-0.35	-0.69	8701.0	436810.3	20
2017-08-14	50.5	50.5	50.5	50.45	-0.49	-0.96	2191.0	110702.5	32
2017-08-13	50.1	51.0	50.0	50.94	0.91	1.82	34370.0	1736716.7	87
2017-08-10	50.1	50.2	50.0	50.03	-0.07	-0.14	8548.0	427724.5	32
2017-08-09	50.2	50.2	50.0	50.1	-0.1	-0.2	19404.0	972145.6	51
2017-08-08	50.5	51.1	50.1	50.2	0.0	0.0	29538.0	1495704.3	56
2017-08-07	50.4	50.6	50.2	50.2	-0.18	-0.36	22202.0	1121117.0	62
2017-08-06	49.9	50.5	49.8	50.38	0.38	0.76	24425.0	1223276.2	61
2017-08-03	50.0	50.0	50.0	50.0	0.0	0.0	5222.0	261182.3	23
2017-08-02	50.1	50.1	49.9	50.0	-0.02	-0.04	11028.0	551475.9	22
2017-08-01	50.1	50.1	50.0	50.02	-0.9	-1.77	41697.0	2086535.6	89
2017-07-31	50.2	51.7	50.2	50.92	0.82	1.64	30133.0	1534440.1	73
2017-07-30	50.3	50.3	50.0	50.1	-0.27	-0.54	13285.0	666074.9	50
2017-07-27	50.9	51.0	50.3	50.37	-0.53	-1.04	23301.0	1181979.9	66
2017-07-26	50.7	50.9	50.7	50.9	0.0	0.0	7103.0	360736.5	24
2017-07-25	50.7	50.9	50.6	50.9	0.1	0.2	17039.0	864740.8	45
2017-07-24	50.3	50.9	50.1	50.8	0.5	0.99	15887.0	803077.4	39
2017-07-23	50.6	50.9	50.3	50.3	-0.6	-1.18	24277.0	1230741.4	51
2017-07-20	50.3	50.9	50.3	50.9	0.55	1.09	25092.0	1274519.4	43
2017-07-19	50.2	50.5	50.1	50.35	0.05	0.1	16871.0	847356.3	34
2017-07-18	50.2	50.5	50.2	50.3	0.08	0.16	18680.0	940389.7	33
2017-07-17	50.5	50.5	50.2	50.22	0.12	0.24	12206.0	613787.7	38
2017-07-16	50.0	50.2	49.8	50.1	0.1	0.2	39746.0	1985731.7	82
2017-07-13	51.2	51.2	50.0	50.0	-1.21	-2.36	121503.0	6106830.9	161
2017-07-12	51.3	51.3	51.0	51.21	-0.21	-0.41	95451.0	4889789.0	102
2017-07-11	54.4	54.4	51.2	51.42	-2.58	-4.78	176055.0	9105313.5	251
2017-07-10	54.0	54.2	53.7	54.0	0.0	0.0	31631.0	1708186.7	47
2017-07-09	54.0	54.1	54.0	54.0	-0.3	-0.55	10905.0	590106.8	25
2017-07-06	55.2	55.8	54.2	54.3	0.33	0.61	130012.0	7164091.6	142
2017-07-05	54.1	54.1	53.5	53.97	-0.13	-0.24	37723.0	2031852.5	47
2017-07-04	54.0	54.1	54.0	54.1	0.0	0.0	43164.0	2333616.4	40
2017-07-03	54.0	54.5	54.0	54.1	0.1	0.19	24428.0	1325066.0	43
2017-07-02	54.5	54.5	53.9	54.0	-0.11	-0.2	40863.0	2210710.8	62
2017-06-22	54.0	54.5	53.0	54.11	0.77	1.44	190214.0	10251339.8	191
2017-06-21	51.2	54.2	51.2	53.34	2.04	3.98	90036.0	4702430.9	197
2017-06-20	51.2	51.3	51.0	51.3	0.1	0.2	56645.0	2900827.1	82
2017-06-19	50.7	51.4	50.6	51.2	0.5	0.99	45612.0	2329844.3	60
2017-06-18	50.0	50.8	50.0	50.7	0.67	1.34	32543.0	1638061.9	60
2017-06-15	50.0	50.5	49.5	50.03	0.03	0.06	44824.0	2234187.7	80
2017-06-14	50.0	50.5	49.6	50.0	0.34	0.68	78769.0	3929236.05	89
2017-06-13	49.65	49.9	49.65	49.66	0.01	0.02	34145.0	1697205.05	128
2017-06-12	49.65	49.85	49.65	49.65	0.0	0.0	66597.0	3308995.05	159
2017-06-11	50.0	50.0	49.1	49.65	-0.12	-0.24	72278.0	3573567.85	195
2017-06-08	50.6	50.8	49.5	49.77	-0.83	-1.64	65145.0	3266421.7	141
2017-06-07	50.3	51.2	50.1	50.6	0.04	0.08	28342.0	1432996.0	58
2017-06-06	51.0	51.1	50.4	50.56	-0.84	-1.63	35911.0	1819841.5	76
2017-06-05	51.5	51.7	51.2	51.4	-0.18	-0.35	26390.0	1356625.8	47
2017-06-04	51.2	51.6	51.2	51.58	0.33	0.64	16429.0	844586.8	45
2017-06-01	51.0	51.25	50.75	51.25	0.5	0.99	41014.0	2090632.75	64
2017-05-31	51.0	51.0	51.0	50.75	-0.25	-0.49	6246.0	318501.0	34
2017-05-30	51.25	51.25	50.75	51.0	-0.15	-0.29	24437.0	1246124.75	43
2017-05-29	50.25	51.5	50.25	51.15	0.9	1.79	36676.0	1864931.25	60
2017-05-28	50.5	50.5	50.25	50.25	-0.51	-1.0	35255.0	1778686.5	77
2017-05-25	50.5	51.0	50.5	50.76	0.28	0.55	39447.0	2006585.0	92
2017-05-24	50.75	51.0	50.25	50.48	-0.07	-0.14	69195.0	3502905.75	97
2017-05-23	50.75	51.0	50.0	50.55	-0.58	-1.13	63968.0	3231124.0	117
2017-05-22	51.75	51.75	50.75	51.13	-0.86	-1.65	125254.0	6400643.0	235
2017-05-21	52.5	52.75	51.75	51.99	-0.26	-0.5	166554.0	8680601.0	212
2017-05-18	52.5	52.5	52.25	52.25	-0.61	-1.15	109845.0	5749528.25	176
2017-05-17	52.75	53.5	52.5	52.86	0.11	0.21	151978.0	8037632.0	214
2017-05-16	52.75	52.75	52.25	52.75	0.0	0.0	148425.0	7786722.0	187
2017-05-15	52.5	52.75	52.25	52.75	0.25	0.48	96656.0	5068104.25	145
2017-05-14	53.25	53.5	52.25	52.5	-1.03	-1.92	55834.0	2936102.5	115
2017-05-11	54.0	54.0	53.25	53.53	-0.43	-0.8	77995.0	4189534.5	113
2017-05-10	55.0	55.0	53.75	53.96	-0.95	-1.73	102445.0	5551600.0	137
2017-05-09	55.5	55.5	54.25	54.91	-1.27	-2.26	93623.0	5130842.5	142
2017-05-08	55.5	56.25	55.5	56.18	0.18	0.32	19180.0	1069218.0	42
2017-05-07	56.25	56.25	55.5	56.0	-0.12	-0.21	15709.0	876591.5	39
2017-05-04	56.25	56.25	56.0	56.12	-0.13	-0.23	34206.0	1919748.0	53
2017-05-03	56.0	57.0	56.0	56.25	0.0	0.0	60771.0	3433927.5	56
2017-05-02	56.25	56.75	56.0	56.25	-0.24	-0.42	41333.0	2329406.5	84
2017-05-01	56.5	56.5	56.0	56.49	0.22	0.39	22491.0	1265778.75	57
2017-04-30	56.25	57.0	56.25	56.27	-0.21	-0.37	57002.0	3220936.5	94
2017-04-27	55.25	56.75	55.0	56.48	1.48	2.69	61623.0	3461351.5	113
2017-04-26	55.25	55.5	55.0	55.0	-0.22	-0.4	7996.0	440982.25	27
2017-04-25	55.75	56.0	55.0	55.22	-0.99	-1.76	38139.0	2122354.0	91
2017-04-24	56.25	56.25	55.5	56.21	0.26	0.46	21645.0	1209973.75	57
2017-04-23	55.0	56.0	54.5	55.95	-0.25	-0.44	102896.0	5671805.0	172
2017-04-20	56.75	57.0	56.0	56.2	-0.76	-1.33	87861.0	4990983.75	231
2017-04-19	56.75	57.25	56.5	56.96	0.21	0.37	45507.0	2589060.5	75
2017-04-18	57.0	57.25	56.25	56.75	-0.57	-0.99	48520.0	2748027.25	102
2017-04-17	57.25	58.0	57.0	57.32	0.38	0.67	91871.0	5270798.5	141
2017-04-16	56.0	57.0	56.0	56.94	0.7	1.24	59327.0	3348103.25	119
2017-04-13	56.25	56.5	56.0	56.24	-0.41	-0.72	61447.0	3456881.0	92
2017-04-12	56.5	57.25	55.75	56.65	0.7	1.25	80609.0	4536620.0	176
2017-04-11	57.0	57.0	55.75	55.95	-1.05	-1.84	78022.0	4383413.0	177
2017-04-10	57.75	57.75	56.75	57.0	-0.78	-1.35	110258.0	6295400.5	233
2017-04-09	57.75	59.0	57.75	57.78	0.41	0.71	116038.0	6770713.25	219
2017-04-06	58.25	58.5	57.25	57.37	-1.18	-2.02	112154.0	6489485.0	246
2017-04-05	60.0	60.0	58.5	58.55	-1.23	-2.06	260256.0	15368352.0	331
2017-04-04	61.0	61.0	59.75	59.78	-1.32	-2.16	176570.0	10632093.75	207
2017-04-03	62.0	62.0	61.0	61.1	-1.4	-2.24	22038.0	1358040.25	59
2017-04-02	62.5	62.5	62.0	62.5	-0.2	-0.32	8118.0	506651.5	24
2017-03-30	63.5	63.75	62.0	62.7	-0.29	-0.46	43490.0	2735193.25	112
2017-03-29	62.75	63.25	62.75	62.99	1.26	2.04	19346.0	1217805.25	67
2017-03-28	61.5	62.0	61.5	61.73	-0.22	-0.36	6226.0	383840.5	33
2017-03-27	62.5	62.5	61.5	61.95	-0.98	-1.56	24045.0	1486742.25	101
2017-03-26	62.75	63.0	62.5	62.93	0.36	0.58	11938.0	748835.25	43
2017-03-23	61.75	62.5	61.5	62.57	1.32	2.16	32056.0	1995621.5	94
2017-03-22	62.25	62.5	61.0	61.25	-1.62	-2.58	64867.0	3983957.25	184
2017-03-21	64.5	64.5	62.5	62.87	-1.35	-2.1	49843.0	3184523.25	120
2017-03-20	64.75	64.75	64.0	64.22	-0.54	-0.83	81720.0	5260689.5	238
2017-03-19	65.25	65.5	64.75	64.76	-0.5	-0.77	64978.0	4225912.0	153
2017-03-16	66.0	66.0	65.25	65.26	-0.75	-1.14	96157.0	6312397.25	439
2017-03-15	66.25	66.5	66.0	66.01	-0.17	-0.26	10258.0	679693.0	48
2017-03-14	68.0	68.0	64.75	66.18	-1.83	-2.69	24512.0	1612025.25	155
2017-03-13	68.25	68.5	68.0	68.01	0.01	0.01	11319.0	773159.0	41
2017-03-12	69.0	70.0	68.0	68.0	-0.75	-1.09	10252.0	703435.5	48
2017-03-09	69.0	69.0	69.0	68.75	-0.25	-0.36	3144.0	216715.25	24
2017-03-08	69.0	70.0	68.75	69.0	0.0	0.0	7774.0	537356.0	53
2017-03-07	69.0	69.25	69.0	69.0	0.25	0.36	3679.0	253999.5	25
2017-03-06	68.75	68.75	68.75	68.75	-0.25	-0.36	4374.0	300831.75	20
2017-03-05	69.5	69.5	69.0	69.0	-0.02	-0.03	13224.0	913421.25	37
2017-03-02	70.0	70.0	69.0	69.02	-0.48	-0.69	16404.0	1134899.25	35
2017-03-01	69.25	69.75	69.0	69.5	-0.18	-0.26	28175.0	1959135.0	29
2017-02-28	69.0	69.75	68.25	69.68	-0.16	-0.23	18309.0	1258231.25	69
2017-02-27	70.25	70.75	69.75	69.84	-0.66	-0.94	26072.0	1827929.25	48
2017-02-26	70.5	71.0	70.5	70.5	0.35	0.5	30750.0	2177551.5	41
2017-02-23	70.75	71.0	70.0	70.15	-0.85	-1.2	47909.0	3374733.5	111
2017-02-22	70.5	71.0	70.5	71.0	0.28	0.4	3210.0	227294.75	17
2017-02-21	70.5	70.75	70.25	70.72	-0.28	-0.39	6481.0	456916.5	31
2017-02-20	71.0	71.25	70.25	71.0	-0.29	-0.41	23054.0	1632320.75	55
2017-02-19	72.0	72.0	71.25	71.29	0.17	0.24	49718.0	3566855.0	83
2017-02-16	70.75	71.25	70.5	71.12	0.37	0.52	24439.0	1730802.5	98
2017-02-15	71.0	71.25	70.75	70.75	-0.75	-1.05	21648.0	1534476.75	83
2017-02-14	71.5	71.5	70.25	71.5	-0.25	-0.35	37057.0	2629984.0	82
2017-02-13	72.0	72.0	71.5	71.75	-0.25	-0.35	33464.0	2394431.0	81
2017-02-12	72.75	72.75	72.0	72.0	-0.16	-0.22	12456.0	900821.75	35
2017-02-09	71.25	72.5	71.25	72.16	1.16	1.63	8010.0	574413.75	35
2017-02-08	71.5	71.75	71.0	71.0	-0.75	-1.05	22714.0	1626430.75	26
2017-02-07	72.75	73.0	71.5	71.75	-0.39	-0.54	108430.0	7786842.0	67
2017-02-06	70.25	72.25	70.0	72.14	2.14	3.06	42425.0	3032825.0	91
2017-02-05	70.75	70.75	69.25	70.0	-0.55	-0.78	40242.0	2818004.0	77
2017-02-02	70.25	71.5	70.25	70.55	0.2	0.28	32208.0	2287315.25	52
2017-02-01	71.0	71.5	70.0	70.35	-1.15	-1.61	19053.0	1343622.0	58
2017-01-31	72.25	72.25	71.0	71.5	-0.95	-1.31	59349.0	4239768.25	81
2017-01-30	74.75	74.75	72.0	72.45	-1.42	-1.92	29902.0	2197708.75	91
2017-01-29	74.5	74.5	73.75	73.87	-0.19	-0.26	40081.0	2967580.0	136
2017-01-26	74.5	74.5	73.75	74.06	-1.39	-1.84	9906.0	733992.75	46
2017-01-25	74.5	75.5	74.5	75.45	0.45	0.6	31797.0	2384724.25	49
2017-01-24	75.0	75.5	75.0	75.0	1.01	1.37	23076.0	1733722.5	73
2017-01-23	69.0	74.75	68.0	73.99	5.49	8.01	45872.0	3309719.5	144
2017-01-22	68.0	68.5	68.0	68.5	0.5	0.74	11606.0	791034.25	52
2017-01-19	69.0	69.0	67.75	68.0	-1.0	-1.45	43803.0	3003337.75	85
2017-01-18	69.5	69.5	68.75	69.0	-0.08	-0.12	31763.0	2200833.5	110
2017-01-17	71.25	71.25	69.0	69.08	-1.92	-2.7	24489.0	1705863.0	96
2017-01-16	72.0	72.0	71.0	71.0	-1.14	-1.58	13933.0	993737.0	25
2017-01-15	73.0	74.0	72.0	72.14	-0.88	-1.21	29355.0	2132949.0	51
2017-01-12	70.75	73.75	70.75	73.02	0.02	0.03	18714.0	1370830.5	81
2017-01-11	76.0	76.0	73.0	73.0	-3.22	-4.22	33436.0	2478771.0	89
2017-01-10	77.0	77.5	75.75	76.22	-2.69	-3.41	45431.0	3496116.0	129
2017-01-09	80.25	80.25	78.75	78.91	-2.09	-2.58	19964.0	1585438.0	42
2017-01-08	81.75	81.75	80.0	81.0	-1.17	-1.42	24881.0	2016880.25	106
2017-01-05	82.0	82.5	82.0	82.17	0.17	0.21	11826.0	971696.0	61
2017-01-04	82.5	83.0	81.75	82.0	-0.25	-0.3	58995.0	4851826.5	124
2017-01-03	82.5	82.5	82.0	82.25	0.3	0.37	17677.0	1454812.0	33
2017-01-02	82.75	83.0	81.75	81.95	-0.28	-0.34	73046.0	6028778.0	137
2017-01-01	82.75	82.75	82.0	82.23	-0.06	-0.07	43440.0	3587800.0	66
2016-12-29	82.75	82.75	81.75	82.29	-0.46	-0.56	103064.0	8492358.25	150
2016-12-28	82.25	82.75	82.0	82.75	0.3	0.36	67714.0	5588367.25	132
2016-12-27	82.5	82.75	82.25	82.45	-0.05	-0.06	54611.0	4511602.0	133
2016-12-26	82.5	82.75	82.0	82.5	0.43	0.52	21963.0	1811151.25	56
2016-12-25	82.0	83.0	81.75	82.07	-0.18	-0.22	97487.0	8046541.25	225
2016-12-22	81.5	82.25	81.25	82.25	0.5	0.61	55929.0	4572673.0	85
2016-12-21	82.0	82.5	81.25	81.75	-0.04	-0.05	31518.0	2579105.0	60
2016-12-20	81.0	82.0	79.5	81.79	0.44	0.54	74512.0	6035816.25	120
2016-12-19	82.0	82.5	80.0	81.35	-0.15	-0.18	80444.0	6586135.75	94
2016-12-18	80.0	81.5	79.75	81.5	1.25	1.56	144000.0	11541686.5	155
2016-12-15	80.0	81.0	80.0	80.25	0.25	0.31	186635.0	14969745.0	107
2016-12-14	79.25	80.75	79.25	80.0	0.5	0.63	29448.0	2367235.0	54
2016-12-13	80.25	80.5	77.5	79.5	-1.62	-2.0	146967.0	11650235.25	221
2016-12-12	83.0	83.0	81.0	81.12	-1.64	-1.98	74322.0	6137340.25	75
2016-12-11	81.0	83.5	81.0	82.76	1.34	1.65	71635.0	5921074.75	94
2016-12-08	80.5	82.0	80.5	81.42	0.92	1.14	27348.0	2232936.5	49
2016-12-07	80.0	81.75	80.0	80.5	0.14	0.17	22326.0	1810450.25	75
2016-12-06	80.0	80.75	79.5	80.36	0.8	1.01	72242.0	5791347.5	81
2016-12-05	77.0	80.0	77.0	79.56	-0.85	-1.06	61188.0	4829260.25	79
2016-12-04	79.0	80.5	79.0	80.41	2.61	3.35	119129.0	9538103.25	131
2016-12-01	76.0	78.5	76.0	77.8	2.25	2.98	90486.0	7018497.5	133
2016-11-30	74.5	76.0	74.5	75.55	1.77	2.4	90789.0	6824879.25	120
2016-11-29	73.0	74.5	72.75	73.78	0.78	1.07	46831.0	3469276.5	75
2016-11-28	71.5	74.0	71.5	73.0	1.5	2.1	24855.0	1812858.25	59
2016-11-27	71.0	72.0	71.0	71.5	0.28	0.39	25107.0	1797656.0	52
2016-11-24	70.25	71.25	70.25	71.22	0.88	1.25	32343.0	2295548.5	59
2016-11-23	69.0	71.0	69.0	70.34	1.59	2.31	47401.0	3335917.5	85
2016-11-22	68.5	69.25	68.5	68.75	0.61	0.9	24372.0	1678956.25	43
2016-11-21	68.75	69.25	68.0	68.14	-0.36	-0.53	20970.0	1441339.25	40
2016-11-20	69.75	69.75	68.0	68.5	-2.39	-3.37	64426.0	4441459.25	121
2016-11-17	68.0	71.0	68.0	70.89	2.6	3.81	89923.0	6285825.25	188
2016-11-16	66.75	68.5	66.75	68.29	2.28	3.45	39213.0	2650198.75	62
2016-11-15	67.5	68.25	66.0	66.01	-1.76	-2.6	53018.0	3575485.75	79
2016-11-14	67.25	68.0	67.0	67.77	0.78	1.16	32702.0	2211058.5	63
2016-11-13	65.75	67.25	65.75	66.99	1.11	1.68	58123.0	3871244.25	89
2016-11-10	62.5	66.75	62.5	65.88	2.38	3.75	82355.0	5412545.5	128
2016-11-09	60.5	63.5	59.75	63.5	0.8	1.28	34042.0	2121451.0	76
2016-11-08	60.5	63.25	60.25	62.7	2.37	3.93	109886.0	6809613.75	168
2016-11-07	58.25	60.5	58.25	60.33	1.82	3.11	47110.0	2807326.75	84
2016-11-06	57.0	59.0	56.75	58.51	0.76	1.32	35097.0	2039701.75	84
2016-11-03	57.0	58.25	56.75	57.75	0.73	1.28	30081.0	1734628.25	61
2016-11-02	56.25	57.0	56.25	57.02	0.52	0.92	37550.0	2123432.5	52
2016-11-01	56.25	57.0	56.25	56.5	0.11	0.2	12189.0	687954.0	32
2016-10-31	56.0	56.75	56.0	56.39	-0.09	-0.16	49742.0	2807877.75	56
2016-10-30	56.5	56.5	55.75	56.48	0.38	0.68	94700.0	5324595.25	81
2016-10-27	56.25	56.5	55.75	56.1	0.1	0.18	30238.0	1693145.25	35
2016-10-26	56.75	56.75	55.25	56.0	-0.58	-1.03	46301.0	2583092.25	72
2016-10-25	56.5	56.75	56.0	56.58	0.98	1.76	21853.0	1233143.0	40
2016-10-24	55.0	57.0	55.0	55.6	1.1	2.02	80973.0	4526787.25	99
2016-10-23	54.0	55.5	54.0	54.5	0.8	1.49	67677.0	3709372.25	108
2016-10-20	53.0	54.25	53.0	53.7	0.45	0.85	178612.0	9593964.25	497
2016-10-19	53.75	53.75	52.5	53.25	-0.81	-1.5	58543.0	3105455.75	104
2016-10-18	54.25	54.5	53.0	54.06	-0.21	-0.39	70107.0	3782209.5	141
2016-10-17	56.0	56.0	54.0	54.27	-2.37	-4.18	30583.0	1670779.0	89
2016-10-16	57.75	57.75	56.0	56.64	-1.11	-1.92	45377.0	2557886.25	104
2016-10-13	58.25	58.5	57.5	57.75	-0.5	-0.86	33716.0	1959603.75	68
2016-10-12	58.0	58.25	58.0	58.25	-0.06	-0.1	35818.0	2081666.25	78
2016-10-11	59.0	59.0	58.25	58.31	-0.49	-0.83	29268.0	1717477.25	72
2016-10-10	60.0	60.0	58.5	58.8	-1.45	-2.41	27372.0	1625478.0	55
2016-10-09	60.75	60.75	60.25	60.25	-0.89	-1.46	7743.0	468288.0	26
2016-10-06	62.0	62.0	61.0	61.14	-0.53	-0.86	17448.0	1070952.25	52
2016-10-05	61.0	61.75	60.5	61.67	0.17	0.28	6081.0	371073.25	34
2016-10-04	62.0	62.0	59.25	61.5	2.1	3.54	25438.0	1541840.25	51
2016-10-03	58.75	60.0	57.0	59.4	0.52	0.88	24468.0	1443902.25	74
2016-10-02	63.75	63.75	57.75	58.88	-4.9	-7.68	14700.0	888240.0	60
2016-09-29	62.0	64.0	62.0	63.78	1.73	2.79	6448.0	408493.5	26
2016-09-28	63.0	64.25	62.0	62.05	-1.43	-2.25	20193.0	1279399.5	52
2016-09-27	65.0	65.0	62.5	63.48	-2.27	-3.45	19489.0	1249900.75	70
2016-09-26	65.5	66.0	65.0	65.75	0.75	1.15	11952.0	785792.0	32
2016-09-25	66.0	66.0	65.0	65.0	-1.5	-2.26	4515.0	294721.0	19
2016-09-21	66.0	66.5	66.0	66.5	0.75	1.14	3124.0	206437.25	17
2016-09-20	66.25	66.25	65.75	65.75	-0.89	-1.34	8988.0	592859.5	27
2016-09-19	66.5	67.5	66.5	66.64	-1.36	-2.0	11793.0	786714.0	29
2016-09-18	66.25	68.0	66.25	68.0	1.0	1.49	2254.0	150866.0	14
2016-09-08	66.25	67.0	66.25	67.0	1.0	1.52	24078.0	1607798.25	27
2016-09-07	67.0	67.0	66.0	66.0	-0.5	-0.75	26964.0	1796031.75	40
2016-09-06	66.75	67.0	66.5	66.5	0.0	0.0	44834.0	2994616.5	31
2016-09-05	66.0	66.75	66.0	66.5	0.25	0.38	11713.0	777775.25	38
2016-09-04	65.5	66.25	65.5	66.25	1.05	1.61	4891.0	321921.25	25
2016-09-01	66.5	66.5	65.0	65.2	-1.08	-1.63	12936.0	846127.75	53
2016-08-31	66.0	66.25	65.5	66.28	-0.55	-0.82	16373.0	1079294.75	51
2016-08-30	67.25	67.5	66.75	66.83	-0.67	-0.99	31512.0	2117119.5	92
2016-08-29	67.0	68.0	66.5	67.5	0.59	0.88	18469.0	1242656.25	38
2016-08-28	65.75	67.0	65.75	66.91	2.18	3.37	53128.0	3530589.5	87
2016-08-25	66.0	66.0	64.0	64.73	-1.54	-2.32	19064.0	1235727.5	60
2016-08-24	68.0	68.0	66.0	66.27	-1.94	-2.84	36118.0	2408901.25	96
2016-08-23	69.0	69.0	68.0	68.21	-1.54	-2.21	11446.0	786359.5	44
2016-08-22	70.25	70.25	68.75	69.75	-0.75	-1.06	12089.0	839580.0	41
2016-08-21	70.5	70.5	70.5	70.5	0.3	0.43	2976.0	210076.0	28
2016-08-18	71.25	71.25	70.0	70.2	-1.3	-1.82	21357.0	1501700.25	82
2016-08-17	73.25	73.25	71.0	71.5	-1.25	-1.72	12702.0	909353.75	48
2016-08-16	73.25	73.25	72.75	72.75	-1.25	-1.69	13224.0	964506.75	32
2016-08-15	74.0	74.0	73.75	74.0	0.1	0.14	6688.0	494332.0	8
2016-08-14	74.25	74.25	73.5	73.9	-0.6	-0.81	6649.0	491900.5	25
2016-08-11	74.25	74.5	74.25	74.5	0.25	0.34	23928.0	1778705.0	24
2016-08-10	74.25	74.25	74.25	74.25	-0.05	-0.07	1729.0	128483.0	14
2016-08-09	74.25	74.25	74.25	74.3	0.28	0.38	2056.0	152451.75	15
2016-08-08	74.0	74.75	74.0	74.02	0.02	0.03	30742.0	2284654.0	43
2016-08-07	73.25	74.0	73.25	74.0	0.75	1.02	21457.0	1580841.25	41
2016-08-04	73.5	73.75	73.0	73.25	-0.25	-0.34	27509.0	2022792.25	38
2016-08-03	73.25	73.75	73.0	73.5	0.13	0.18	103442.0	7599472.0	89
2016-08-02	73.5	73.5	72.25	73.37	0.07	0.1	39827.0	2921949.0	63
2016-08-01	72.25	73.5	72.25	73.3	1.05	1.45	31867.0	2318632.0	50
2016-07-31	72.0	72.25	71.5	72.25	0.57	0.8	37036.0	2667138.0	59
2016-07-28	72.0	72.25	71.75	71.68	0.37	0.52	40595.0	2921759.5	59
2016-07-27	72.0	72.0	71.25	71.31	-0.69	-0.96	26677.0	1907422.5	79
2016-07-26	73.0	73.0	71.75	72.0	-2.44	-3.28	121582.0	8768577.0	181
2016-07-25	74.0	74.5	73.0	74.44	2.19	3.03	168859.0	12490321.0	218
2016-07-24	73.0	73.0	72.25	72.25	-0.75	-1.03	21476.0	1557829.0	49
2016-07-21	73.0	73.5	72.75	73.0	-0.61	-0.83	45527.0	3323776.0	57
2016-07-20	74.75	74.75	72.75	73.61	-1.39	-1.85	59333.0	4352107.75	125
2016-07-19	76.0	76.0	75.0	75.0	-0.5	-0.66	100586.0	7584292.25	74
2016-07-18	76.0	76.25	75.25	75.5	-0.5	-0.66	31555.0	2388519.25	42
2016-07-17	76.0	76.0	75.75	76.0	0.15	0.2	2277.0	172855.5	15
2016-07-14	76.0	76.25	75.75	75.85	-0.38	-0.5	19360.0	1472934.0	35
2016-07-13	75.25	76.25	75.25	76.23	0.97	1.29	31384.0	2382329.75	39
2016-07-12	75.25	75.75	75.0	75.26	-0.37	-0.49	9672.0	727748.25	22
2016-07-11	75.75	76.0	75.0	75.63	0.25	0.33	24531.0	1854768.75	65
2016-07-10	76.0	76.0	75.0	75.38	-0.9	-1.18	41777.0	3154657.25	65
2016-06-30	76.25	76.5	75.5	76.28	-0.47	-0.61	10688.0	814401.75	32
2016-06-29	76.75	77.0	75.75	76.75	1.5	1.99	16781.0	1287214.5	29
2016-06-28	75.5	76.25	75.25	75.25	-0.25	-0.33	18565.0	1400699.75	25
2016-06-27	76.0	76.25	75.5	75.5	0.0	0.0	17683.0	1341925.75	28
2016-06-26	74.75	75.75	74.25	75.5	-0.75	-0.98	28880.0	2175366.25	47
2016-06-23	75.0	77.75	74.5	76.25	1.75	2.35	86562.0	6603628.25	125
2016-06-22	74.0	75.0	74.0	74.5	0.75	1.02	30471.0	2276615.5	25
2016-06-21	74.0	74.0	73.25	73.75	-0.25	-0.34	22897.0	1684588.0	43
2016-06-20	74.0	74.0	73.75	74.0	-0.16	-0.22	29179.0	2158542.5	24
2016-06-19	75.25	75.25	73.75	74.16	-0.85	-1.13	17896.0	1335729.5	38
2016-06-16	74.25	75.25	74.25	75.01	1.08	1.46	28563.0	2131561.25	47
2016-06-15	74.75	74.75	73.75	73.93	-0.82	-1.1	70415.0	5218559.75	55
2016-06-14	73.75	74.75	73.75	74.75	0.75	1.01	47605.0	3539815.75	41
2016-06-13	74.0	74.25	73.75	74.0	0.0	0.0	12246.0	906630.0	32
2016-06-12	72.75	74.0	72.75	74.0	0.5	0.68	11389.0	835711.5	30
2016-06-09	73.5	73.75	72.75	73.5	-0.25	-0.34	48838.0	3578227.25	74
2016-06-08	73.0	73.75	72.75	73.75	1.64	2.27	24152.0	1774361.0	56
2016-06-07	72.0	72.5	72.0	72.11	0.01	0.01	16357.0	1182066.5	37
2016-06-06	72.25	72.5	71.5	72.1	-0.73	-1.0	32918.0	2369702.5	60
2016-06-05	73.5	73.5	72.0	72.83	-0.67	-0.91	40979.0	2968490.25	88
2016-06-02	73.25	73.25	73.0	73.5	0.0	0.0	15557.0	1138166.25	59
2016-06-01	75.25	75.25	72.75	73.5	-0.02	-0.03	8834.0	650460.25	45
2016-05-31	73.75	74.0	72.5	73.52	-0.48	-0.65	37320.0	2732253.0	75
2016-05-30	74.25	74.25	74.0	74.0	0.0	0.0	2518.0	186567.75	16
2016-05-29	74.25	74.25	74.0	74.0	-0.54	-0.72	6185.0	458246.75	18
2016-05-26	75.5	75.5	74.5	74.54	0.54	0.73	9880.0	737362.75	26
2016-05-25	74.5	75.25	74.0	74.0	0.07	0.09	11877.0	886762.5	42
2016-05-24	75.0	75.25	73.75	73.93	-1.08	-1.44	26185.0	1942824.5	52
2016-05-23	75.5	75.5	75.0	75.01	-0.94	-1.24	21252.0	1599036.5	33
2016-05-22	76.5	76.5	75.75	75.95	0.17	0.22	10036.0	764071.5	29
2016-05-19	76.5	76.5	75.5	75.78	-1.12	-1.46	41396.0	3149375.5	63
2016-05-18	77.0	77.0	76.75	76.9	-0.35	-0.45	25086.0	1931276.5	30
2016-05-17	77.5	77.5	77.25	77.25	0.0	0.0	3018.0	233603.25	14
2016-05-16	77.25	78.0	77.25	77.25	0.25	0.32	31329.0	2430134.0	65
2016-05-15	77.75	77.75	77.0	77.0	0.25	0.33	17870.0	1379893.25	20
2016-05-12	76.75	77.75	76.5	76.75	0.01	0.01	60163.0	4608257.25	87
2016-05-11	77.0	77.0	76.25	76.74	-0.17	-0.22	13908.0	1065568.5	39
2016-05-10	76.25	77.25	76.25	76.91	0.25	0.33	5634.0	432896.5	21
2016-05-09	76.0	77.25	76.0	76.66	-0.59	-0.76	17800.0	1364196.0	37
2016-05-08	77.5	78.5	77.25	77.25	-0.14	-0.18	41410.0	3204409.0	47
2016-05-05	76.0	77.25	76.0	77.39	1.35	1.78	21045.0	1618605.0	67
2016-05-04	77.5	77.75	75.5	76.04	-1.96	-2.51	40819.0	3112915.0	83
2016-05-03	78.0	78.75	78.0	78.0	-0.5	-0.64	26283.0	2050756.5	36
2016-05-02	79.0	79.0	78.0	78.5	-0.5	-0.63	16565.0	1297466.5	53
2016-05-01	79.25	79.75	78.0	79.0	-0.25	-0.32	55810.0	4416551.75	63
2016-04-28	80.5	81.0	79.0	79.25	-0.95	-1.18	17526.0	1396507.75	36
2016-04-27	79.5	80.25	78.75	80.2	-0.05	-0.06	41080.0	3271760.25	69
2016-04-26	80.5	80.5	79.5	80.25	0.25	0.31	41098.0	3268956.0	25
2016-04-25	79.5	80.0	79.5	80.0	-0.01	-0.01	10295.0	821399.25	36
2016-04-24	78.75	80.5	78.75	80.01	1.76	2.25	92397.0	7371663.0	140
2016-04-21	77.25	78.75	77.0	78.25	1.72	2.25	66203.0	5154078.75	121
2016-04-20	77.25	77.25	76.5	76.53	-0.01	-0.01	15417.0	1185767.0	39
2016-04-19	76.0	78.0	76.0	76.54	1.04	1.38	59516.0	4584406.75	98
2016-04-18	74.5	75.75	73.75	75.5	1.25	1.68	25113.0	1884654.75	49
2016-04-17	75.25	75.25	74.0	74.25	-0.99	-1.32	41660.0	3104211.75	76
2016-04-14	76.75	76.75	75.25	75.24	-1.54	-2.01	30671.0	2321680.5	81
2016-04-13	78.0	78.0	76.5	76.78	-0.79	-1.02	23385.0	1806304.25	69
2016-04-12	74.25	80.75	74.25	77.57	4.06	5.52	134892.0	10574066.25	315
2016-04-11	74.5	74.5	73.5	73.51	-1.33	-1.78	8640.0	639109.25	43
2016-04-10	74.5	75.0	74.25	74.84	1.09	1.48	33387.0	2495660.25	77
2016-04-07	74.25	74.25	73.75	73.75	-0.25	-0.34	26466.0	1959495.0	47
2016-04-06	73.0	74.25	72.25	74.0	0.5	0.68	30339.0	2231447.5	66
2016-04-05	72.5	73.5	72.5	73.5	0.25	0.34	22532.0	1648692.25	60
2016-04-04	73.5	73.5	72.75	73.25	0.33	0.45	32467.0	2373768.5	59
2016-04-03	71.75	73.5	71.75	72.92	-0.08	-0.11	30910.0	2249634.0	72
2016-03-31	71.75	73.25	71.0	73.0	0.33	0.45	60328.0	4387129.25	127
2016-03-30	71.0	72.5	70.25	72.67	1.86	2.63	47466.0	3417276.5	132
2016-03-29	71.0	71.0	70.5	70.81	-0.41	-0.58	28995.0	2055554.5	64
2016-03-28	70.5	71.5	70.25	71.22	1.23	1.76	95974.0	6824520.25	169
2016-03-27	72.5	72.75	69.75	69.99	-1.76	-2.45	71230.0	5069703.75	153
2016-03-24	72.5	72.5	71.25	71.75	-1.25	-1.71	66358.0	4770224.0	143
2016-03-23	73.0	74.0	73.0	73.0	-0.12	-0.16	35679.0	2614700.75	87
2016-03-22	74.5	74.5	72.25	73.12	-1.36	-1.83	113101.0	8342740.5	220
2016-03-21	76.5	76.5	74.25	74.48	-1.84	-2.41	85660.0	6435281.25	217
2016-03-20	79.0	79.5	76.0	76.32	-3.59	-4.49	287448.0	22190999.25	409
2016-03-17	81.0	81.5	79.75	79.91	-0.81	-1.0	172091.0	13821391.25	359
2016-03-16	80.0	81.0	78.75	80.72	2.0	2.54	71220.0	5724531.75	154
2016-03-15	78.5	79.75	77.5	78.72	-0.73	-0.92	38130.0	2974193.5	85
2016-03-14	79.5	80.5	79.25	79.45	-0.35	-0.44	20790.0	1657177.0	79
2016-03-13	82.0	82.0	79.75	79.8	-1.3	-1.6	47563.0	3864422.25	125
2016-03-10	79.25	82.0	78.5	81.1	2.6	3.31	83203.0	6634187.0	133
2016-03-09	78.25	79.0	78.0	78.5	-0.02	-0.03	23488.0	1841302.5	70
2016-03-08	77.5	78.5	77.25	78.52	1.09	1.41	57088.0	4433621.75	107
2016-03-07	77.75	77.75	76.75	77.43	-0.69	-0.88	61722.0	4761294.0	194
2016-03-06	76.25	79.0	76.25	78.12	2.64	3.5	70938.0	5522182.75	109
2016-03-03	72.5	76.5	72.5	75.48	3.15	4.36	106827.0	8013191.25	199
2016-03-02	71.25	72.5	71.0	72.33	1.46	2.06	78827.0	5662449.25	123
2016-03-01	70.0	71.5	70.0	70.87	1.22	1.75	63504.0	4503842.75	124
2016-02-29	68.25	70.0	68.25	69.65	1.21	1.77	72414.0	5003884.0	152
2016-02-28	68.25	68.5	67.75	68.44	0.73	1.08	61247.0	4170304.5	89
2016-02-25	67.25	67.75	67.0	67.71	0.71	1.06	14228.0	958428.5	42
2016-02-24	67.5	67.75	67.0	67.0	-0.82	-1.21	19696.0	1325937.5	51
2016-02-23	68.5	69.25	67.75	67.82	-0.68	-0.99	161630.0	11015305.5	211
2016-02-22	69.5	69.5	68.0	68.5	-0.75	-1.08	102936.0	7064436.0	163
2016-02-21	68.75	69.5	68.5	69.25	0.29	0.42	37583.0	2591053.0	51
2016-02-18	69.5	69.5	68.25	68.96	0.53	0.77	25724.0	1775712.0	51
2016-02-17	69.0	70.0	68.25	68.43	-0.82	-1.18	22091.0	1525274.75	65
2016-02-16	67.75	70.75	67.75	69.25	2.69	4.04	93071.0	6464168.0	167
2016-02-15	65.75	66.75	65.25	66.56	1.13	1.73	25988.0	1721236.25	65
2016-02-14	69.0	69.5	65.0	65.43	-3.07	-4.48	36651.0	2450211.25	98
2016-02-11	68.75	69.0	67.5	68.5	-0.68	-0.98	39182.0	2686710.75	113
2016-02-10	71.25	71.25	68.75	69.18	-2.55	-3.55	53282.0	3714863.25	116
2016-02-09	71.5	73.0	71.5	71.73	-0.02	-0.03	32903.0	2370354.25	76
2016-02-08	73.5	74.0	71.25	71.75	-1.35	-1.85	20780.0	1512101.75	49
2016-02-07	73.5	73.5	72.5	73.1	-0.42	-0.57	2885.0	210266.75	24
2016-02-04	74.5	75.0	72.75	73.52	0.68	0.93	43668.0	3229502.25	109
2016-02-03	70.5	73.0	69.5	72.84	1.66	2.33	25529.0	1830683.75	67
2016-02-02	71.75	73.75	71.0	71.18	-1.24	-1.71	127921.0	9252061.75	118
2016-02-01	69.0	73.25	68.25	72.42	3.17	4.58	80048.0	5658102.75	127
2016-01-31	69.25	70.0	68.5	69.25	1.63	2.41	71581.0	4968664.75	113
2016-01-28	67.0	68.0	66.75	67.62	1.1	1.65	47573.0	3211181.0	82
2016-01-27	67.25	67.25	66.25	66.52	0.18	0.27	33497.0	2232719.5	61
2016-01-26	64.0	66.75	64.0	66.34	1.11	1.7	32627.0	2147756.75	74
2016-01-25	66.25	66.25	64.25	65.23	-0.71	-1.08	20713.0	1348838.5	60
2016-01-24	68.5	68.75	65.5	65.94	1.99	3.11	45197.0	3025166.75	120
2016-01-21	61.5	64.75	60.75	63.95	3.22	5.3	64982.0	4108813.0	151
2016-01-20	63.0	64.0	60.25	60.73	-3.52	-5.48	105486.0	6545806.25	208
2016-01-19	60.5	64.25	60.5	64.25	5.75	9.83	97323.0	6176923.5	193
2016-01-18	57.0	60.5	57.0	58.5	0.66	1.14	52314.0	3030406.75	89
2016-01-17	57.5	58.75	57.5	57.84	-4.47	-7.17	45998.0	2662297.0	128
2016-01-14	65.0	65.0	62.0	62.31	-3.73	-5.65	94665.0	6018148.25	175
2016-01-13	66.25	68.0	65.75	66.04	0.05	0.08	82361.0	5520699.5	175
2016-01-12	66.0	67.25	65.25	65.99	0.01	0.02	94778.0	6251264.25	154
2016-01-11	65.0	67.25	65.0	65.98	0.88	1.35	82340.0	5420642.25	94
2016-01-10	67.5	68.75	65.0	65.1	-2.65	-3.91	70108.0	4631120.25	146
2016-01-07	65.0	71.75	64.5	67.75	2.4	3.67	110599.0	7543555.0	386
2016-01-06	67.0	67.0	65.25	65.35	-1.84	-2.74	5519.0	367310.5	35
2016-01-05	68.0	68.0	66.0	67.19	0.1	0.15	13007.0	869086.25	66
2016-01-04	69.75	69.75	66.5	67.09	-2.91	-4.16	18336.0	1260794.25	67
2016-01-03	69.75	70.25	69.75	70.0	-0.03	-0.04	13243.0	926147.0	41
2015-12-31	69.5	70.25	69.25	70.03	0.03	0.04	7789.0	542307.25	38
2015-12-30	72.0	72.0	69.5	70.0	-1.25	-1.75	64794.0	4574451.75	106
2015-12-29	73.0	73.25	70.0	71.25	-3.5	-4.68	153132.0	10905809.5	698
2015-12-28	74.5	74.75	73.25	74.75	0.25	0.34	4091.0	303616.25	28
2015-12-27	73.0	74.5	72.75	74.5	1.0	1.36	14427.0	1065017.75	33
2015-12-24	74.25	74.25	73.5	73.5	-0.79	-1.06	24071.0	1774977.75	37
2015-12-23	75.0	75.0	73.75	74.29	-0.71	-0.95	7972.0	594812.25	38
2015-12-22	75.25	75.25	74.75	75.0	-0.25	-0.33	14660.0	1099698.75	35
2015-12-21	74.25	75.25	74.25	75.25	-0.16	-0.21	7630.0	572136.75	19
2015-12-20	76.0	76.0	74.0	75.41	-0.84	-1.1	10239.0	765628.75	45
2015-12-17	73.75	77.5	72.5	76.25	2.5	3.39	80696.0	6092702.25	135
2015-12-16	72.5	73.75	72.0	73.75	1.75	2.43	16744.0	1224478.75	30
2015-12-15	70.75	72.5	70.75	72.0	1.21	1.71	197249.0	14188742.25	51
2015-12-14	71.0	71.75	70.75	70.79	-0.16	-0.23	37326.0	2657488.0	79
2015-12-13	72.0	72.5	70.75	70.95	-2.72	-3.69	53814.0	3831180.25	98
2015-12-10	75.0	75.5	73.25	73.67	-1.18	-1.58	16477.0	1230542.5	40
2015-12-09	75.0	75.0	74.5	74.85	-0.62	-0.82	10414.0	778849.5	33
2015-12-08	75.5	77.5	75.0	75.47	-2.96	-3.77	331831.0	23966003.25	66
2015-12-07	77.0	78.5	77.0	78.43	0.93	1.2	170256.0	12337454.75	30
2015-12-06	77.25	78.25	77.0	77.5	0.0	0.0	12502.0	967768.75	31
2015-12-03	78.0	79.5	76.75	77.5	-0.75	-0.96	337363.0	24442935.5	59
2015-12-02	77.0	78.25	77.0	78.25	1.49	1.94	83734.0	6512297.75	71
2015-12-01	76.0	77.5	76.0	76.76	1.11	1.47	100415.0	7727546.25	110
2015-11-30	75.5	76.25	75.25	75.65	-0.1	-0.13	23834.0	1807122.75	46
2015-11-29	75.0	75.75	74.25	75.75	1.0	1.34	333830.0	24097746.5	45
2015-11-26	74.5	74.75	74.5	74.75	0.75	1.01	346236.0	25018108.0	29
2015-11-25	74.0	74.5	74.0	74.0	-0.5	-0.67	8364.0	619881.0	15
2015-11-24	73.75	74.5	73.75	74.5	0.89	1.21	14498.0	1074852.0	37
2015-11-23	73.5	73.75	72.75	73.61	-0.15	-0.2	15776.0	1155245.25	47
2015-11-22	73.0	74.0	72.5	73.76	0.76	1.04	19423.0	1427617.25	42
2015-11-19	71.75	73.0	71.25	73.0	1.25	1.74	79520.0	5717028.5	84
2015-11-18	71.5	72.5	71.25	71.75	0.25	0.35	18576.0	1337382.25	32
2015-11-17	71.5	72.0	71.0	71.5	0.02	0.03	48997.0	3496142.0	69
2015-11-16	71.25	71.5	71.0	71.48	0.48	0.68	34014.0	2421170.75	58
2015-11-15	70.75	71.5	70.75	71.0	-1.9	-2.61	24633.0	1750171.5	47
2015-11-12	72.0	73.0	72.0	72.9	0.9	1.25	16701.0	1207876.5	45
2015-11-11	72.0	72.5	71.25	72.0	0.25	0.35	66174.0	4763196.5	59
2015-11-10	71.25	73.0	71.25	71.75	0.75	1.06	42929.0	3092719.75	76
2015-11-09	71.75	71.75	70.75	71.0	-0.25	-0.35	28815.0	2047718.25	55
2015-11-08	71.25	71.5	70.5	71.25	-1.0	-1.38	22268.0	1578102.75	64
2015-11-05	72.5	73.0	72.0	72.25	-0.56	-0.77	17388.0	1259007.75	32
2015-11-04	73.0	73.0	72.25	72.81	-0.91	-1.23	28693.0	2084440.5	48
2015-11-03	73.75	74.0	73.75	73.72	0.46	0.63	50879.0	3752502.0	72
2015-11-02	72.0	73.5	72.0	73.26	0.87	1.2	21937.0	1597272.0	49
2015-11-01	74.0	74.0	72.0	72.39	-2.36	-3.16	52675.0	3821072.75	112
2015-10-29	76.5	76.75	74.75	74.75	-0.23	-0.31	36572.0	2744752.0	53
2015-10-28	75.75	75.75	73.75	74.98	-1.02	-1.34	123664.0	9210245.25	124
2015-10-27	77.0	77.5	76.0	76.0	-1.36	-1.76	15211.0	1163685.5	50
2015-10-26	78.25	78.25	76.75	77.36	-1.64	-2.08	28733.0	2224663.5	66
2015-10-25	79.0	79.0	78.25	79.0	-0.75	-0.94	16802.0	1324095.75	38
2015-10-22	80.0	80.25	79.0	79.75	-0.25	-0.31	24255.0	1932210.0	43
2015-10-21	80.75	80.75	80.0	80.0	-1.07	-1.32	20867.0	1676147.0	22
2015-10-20	81.5	81.75	80.25	81.07	-0.53	-0.65	27007.0	2193949.75	30
2015-10-19	80.25	81.75	80.0	81.6	1.1	1.37	53027.0	4288608.75	45
2015-10-18	80.5	80.75	80.0	80.5	-0.49	-0.61	13745.0	1104358.5	31
2015-10-15	80.5	81.0	79.75	80.99	-0.17	-0.21	11811.0	948703.25	23
2015-10-14	80.5	81.5	80.0	81.16	0.67	0.83	41087.0	3325210.25	59
2015-10-13	79.75	80.5	79.25	80.49	0.23	0.29	36012.0	2877213.75	57
2015-10-12	80.0	80.5	79.5	80.26	0.33	0.41	30461.0	2435815.5	58
2015-10-11	79.25	80.0	79.25	79.93	0.64	0.81	54750.0	4359172.75	88
2015-10-08	79.75	79.75	78.75	79.29	-0.46	-0.58	43068.0	3414753.25	78
2015-10-07	80.0	80.0	79.5	79.75	0.25	0.31	38172.0	3043796.75	55
2015-10-06	79.75	80.25	79.25	79.5	-0.25	-0.31	24405.0	1944992.5	44
2015-10-05	79.75	80.25	79.25	79.75	-0.5	-0.62	2524430.0	183197919.25	74
2015-10-04	80.0	80.5	79.25	80.25	1.24	1.57	49036.0	3921875.5	88
2015-10-01	77.75	80.0	77.75	79.01	1.51	1.95	29740.0	2335849.75	92
2015-09-30	77.75	77.75	77.25	77.5	0.0	0.0	16627.0	1289153.25	37
2015-09-29	78.0	78.0	77.0	77.5	-0.5	-0.64	22014.0	1703470.75	45
2015-09-21	77.25	78.25	77.25	78.0	0.67	0.87	41230.0	3214310.0	71
2015-09-20	78.75	79.25	77.0	77.33	-2.06	-2.59	1009325.0	73075317.25	161
2015-09-17	80.5	80.5	78.25	79.39	-1.03	-1.28	135610.0	10714986.25	136
2015-09-16	82.25	82.25	80.0	80.42	-1.49	-1.82	82317.0	6709204.25	153
2015-09-15	83.0	83.0	81.75	81.91	-1.05	-1.27	61936.0	5082527.75	125
2015-09-14	83.0	85.25	82.75	82.96	-2.2	-2.58	52879.0	4414792.25	91
2015-09-13	87.0	87.0	85.0	85.16	-1.84	-2.11	35859.0	3082346.75	75
2015-09-10	88.0	88.0	86.5	87.0	-1.0	-1.14	24690.0	2152932.0	32
2015-09-09	87.5	88.5	87.5	88.0	1.14	1.31	29138.0	2564756.0	43
2015-09-08	87.0	87.0	86.0	86.86	0.36	0.42	8051.0	695278.0	24
2015-09-07	87.0	87.75	86.5	86.5	0.25	0.29	21573.0	1884327.0	30
2015-09-06	85.0	90.0	84.75	86.25	1.8	2.13	27332.0	2377707.0	80
2015-09-03	84.75	84.75	84.0	84.45	0.2	0.24	7602.0	642163.5	26
2015-09-02	84.0	84.5	83.5	84.25	-0.26	-0.31	25170.0	2112836.0	36
2015-09-01	86.0	86.0	83.75	84.51	-0.49	-0.58	5996.0	509411.25	30
2015-08-31	86.0	86.5	85.0	85.0	-2.0	-2.3	22652.0	1946130.5	44
2015-08-30	88.5	89.75	87.0	87.0	0.5	0.58	13546.0	1203652.0	43
2015-08-27	88.0	90.25	86.5	86.5	1.0	1.17	25471.0	2250613.75	70
2015-08-26	85.5	87.0	84.0	85.5	-0.5	-0.58	28883.0	2469864.5	95
2015-08-25	82.5	87.0	82.5	86.0	3.85	4.69	74805.0	6329220.75	159
2015-08-24	85.75	87.0	82.0	82.15	-5.47	-6.24	33207.0	2787055.0	107
2015-08-23	83.0	88.5	82.25	87.62	-2.88	-3.18	35301.0	3055492.75	83
2015-08-20	88.5	90.75	86.5	90.5	-0.21	-0.23	14635.0	1293500.5	51
2015-08-19	90.75	92.5	90.5	90.71	-1.41	-1.53	12992.0	1182725.5	29
2015-08-18	92.25	92.5	88.25	92.12	-0.13	-0.14	39743.0	3564714.75	74
2015-08-17	90.25	92.0	90.25	92.25	0.5	0.54	6886.0	626406.0	24
2015-08-16	93.0	93.0	90.25	91.75	-2.0	-2.13	27470.0	2515329.25	37
2015-08-13	93.25	93.75	93.25	93.75	-0.38	-0.4	2200.0	205842.75	9
2015-08-12	94.25	94.5	92.5	94.13	-0.12	-0.13	28897.0	2698888.25	61
2015-08-11	94.5	94.5	94.0	94.25	-0.35	-0.37	14276.0	1343585.5	24
2015-08-10	93.5	95.5	93.5	94.6	1.6	1.72	14319.0	1346372.75	35
2015-08-09	93.0	93.75	92.0	93.0	-0.23	-0.25	28380.0	2636528.0	77
2015-08-06	96.5	96.5	92.75	93.23	-3.77	-3.89	29291.0	2749818.75	110
2015-08-05	97.5	97.5	97.0	97.0	-0.7	-0.72	4562.0	444334.25	18
2015-08-04	98.0	98.0	97.25	97.7	-1.05	-1.06	19249.0	1885328.0	29
2015-08-03	97.5	98.75	97.5	98.75	0.89	0.91	10754.0	1053827.25	22
2015-08-02	98.5	98.75	97.75	97.86	-0.89	-0.9	11475.0	1125720.25	47
2015-07-30	99.0	99.75	98.0	98.75	-0.25	-0.25	7533.0	745040.75	34
2015-07-29	99.5	99.5	99.0	99.0	0.25	0.25	5752.0	572051.5	10
2015-07-28	99.75	100.0	98.75	98.75	-0.25	-0.25	12893.0	1279990.75	35
2015-07-27	98.75	102.0	98.75	99.0	0.25	0.25	19398.0	1926994.25	52
2015-07-26	98.5	98.75	98.5	98.75	-0.64	-0.64	4571.0	450886.25	16
2015-07-23	99.0	99.5	98.5	99.39	0.39	0.39	8651.0	855987.5	22
2015-07-22	98.5	99.5	98.5	99.0	0.3	0.3	11110.0	1103503.5	16
2015-07-15	98.5	98.75	97.75	98.7	0.17	0.17	29934.0	2941893.75	60
2015-07-14	99.5	99.5	97.5	98.53	-3.96	-3.86	131795.0	12942560.75	252
2015-07-13	100.0	103.0	100.0	102.49	2.47	2.47	125000.0	12642093.5	199
2015-07-12	99.25	101.0	99.0	100.02	1.51	1.53	75889.0	7581210.0	166
2015-07-09	97.75	99.0	97.75	98.51	1.01	1.04	13880.0	1367562.25	36
2015-07-08	98.25	98.25	97.5	97.5	0.0	0.0	2241.0	219616.0	13
2015-07-07	97.5	97.5	97.0	97.5	-0.26	-0.27	5840.0	568399.5	21
2015-07-06	98.5	98.5	97.75	97.76	-1.47	-1.48	30160.0	2958674.25	62
2015-07-05	99.0	99.25	98.25	99.23	0.23	0.23	21918.0	2163641.75	33
2015-07-02	98.25	99.0	98.25	99.0	1.0	1.02	23947.0	2365127.0	33
2015-07-01	98.25	98.5	98.0	98.0	-0.25	-0.25	6093.0	597663.0	17
2015-06-30	98.0	98.25	97.75	98.25	-0.25	-0.25	7296.0	714629.75	28
2015-06-29	98.0	98.5	97.75	98.5	0.25	0.25	42591.0	4182100.75	48
2015-06-28	98.75	99.25	98.0	98.25	-0.75	-0.76	16217.0	1598846.5	29
2015-06-25	99.25	99.25	99.0	99.0	0.0	0.0	27355.0	2713241.25	24
2015-06-24	99.0	99.0	98.75	99.0	0.0	0.0	16110.0	1594277.25	14
2015-06-23	99.0	99.75	99.0	99.0	-0.05	-0.05	39630.0	3936402.5	44
2015-06-22	98.0	99.75	98.0	99.05	1.05	1.07	25000.0	2482906.5	40
2015-06-21	99.25	99.75	98.0	98.0	-0.75	-0.76	62073.0	6138773.5	65
2015-06-18	99.5	100.0	98.5	98.75	-0.5	-0.5	53980.0	5365400.25	91
2015-06-17	99.25	99.5	98.25	99.25	0.1	0.1	39508.0	3918831.75	62
2015-06-16	98.5	99.25	98.5	99.15	0.9	0.92	23763.0	2349811.75	51
2015-06-15	98.5	98.75	98.0	98.25	-0.25	-0.25	28108.0	2767672.75	57
2015-06-14	98.0	98.5	97.75	98.5	0.61	0.62	24969.0	2446715.75	49
2015-06-11	98.5	98.5	97.5	97.89	-0.11	-0.11	15745.0	1541494.25	37
2015-06-10	98.5	99.0	98.0	98.0	0.29	0.3	23573.0	2314484.0	35
2015-06-09	97.75	97.75	97.0	97.71	-0.28	-0.29	22537.0	2198127.25	30
2015-06-08	98.25	98.5	98.0	97.99	-0.51	-0.52	69426.0	6813491.5	74
2015-06-07	99.5	99.5	98.5	98.5	-1.22	-1.22	53043.0	5244658.25	94
2015-06-04	99.75	100.0	99.5	99.72	-0.03	-0.03	46972.0	4685055.75	32
2015-06-03	100.0	100.0	99.5	99.75	-0.39	-0.39	27034.0	2696587.5	31
2015-06-02	99.5	100.25	99.5	100.14	0.64	0.64	23029.0	2299045.25	51
2015-06-01	99.5	99.5	99.5	99.5	0.25	0.25	5428.0	540109.25	14
2015-05-31	99.75	100.0	99.25	99.25	-0.37	-0.37	13986.0	1391321.0	34
2015-05-28	100.0	100.0	99.75	99.62	-0.63	-0.63	31979.0	3193036.0	33
2015-05-27	99.75	100.25	99.75	100.25	0.24	0.24	9226.0	922544.25	30
2015-05-26	99.75	100.5	99.5	100.01	0.01	0.01	65521.0	6559677.5	74
2015-05-25	99.5	100.0	99.25	100.0	0.5	0.5	14680.0	1464267.5	44
2015-05-24	99.5	99.5	99.0	99.5	-0.5	-0.5	21257.0	2110065.75	66
2015-05-21	99.75	100.0	99.5	100.0	0.16	0.16	47536.0	4738489.75	60
2015-05-20	100.25	100.25	99.5	99.84	-0.16	-0.16	26952.0	2688411.0	46
2015-05-19	99.5	100.0	99.5	100.0	0.66	0.66	43522.0	4343054.5	70
2015-05-18	100.5	101.0	99.25	99.34	-1.25	-1.24	179121.0	17853950.5	243
2015-05-17	101.25	102.0	100.5	100.59	-0.41	-0.41	56213.0	5683741.5	95
2015-05-14	101.0	101.5	100.5	101.0	0.05	0.05	67531.0	6821032.25	90
2015-05-13	99.0	101.25	99.0	100.95	1.94	1.96	68083.0	6817330.25	108
2015-05-12	98.5	99.25	98.5	99.01	0.19	0.19	62527.0	6187020.0	56
2015-05-11	99.5	99.75	98.75	98.82	-0.68	-0.68	27243.0	2703203.75	63
2015-05-10	100.0	100.0	99.0	99.5	0.0	0.0	13389.0	1332700.5	49
2015-05-07	99.75	99.75	99.0	99.5	-0.64	-0.64	32269.0	3207069.25	54
2015-05-06	100.0	101.0	100.0	100.14	0.14	0.14	42958.0	4307349.75	61
2015-05-05	101.25	101.25	100.0	100.0	-0.25	-0.25	35503.0	3568678.5	64
2015-05-04	100.5	101.25	100.25	100.25	-0.25	-0.25	21252.0	2138054.5	38
2015-05-03	101.0	101.5	100.5	100.5	-0.47	-0.47	27745.0	2805198.0	51
2015-04-30	101.25	101.5	100.75	100.97	-0.23	-0.23	37783.0	3822704.75	70
2015-04-29	101.0	101.25	100.5	101.2	0.66	0.66	70872.0	7156425.25	61
2015-04-28	101.0	101.75	100.25	100.54	0.04	0.04	70327.0	7106638.25	107
2015-04-27	100.0	100.5	99.75	100.5	0.25	0.25	40582.0	4067642.0	69
2015-04-26	99.25	100.5	99.25	100.25	1.0	1.01	53359.0	5327555.5	96
2015-04-23	99.5	99.5	99.25	99.25	-0.29	-0.29	21268.0	2112618.25	66
2015-04-22	99.5	101.0	99.25	99.54	0.79	0.8	66021.0	6608817.25	120
2015-04-21	99.0	99.5	98.5	98.75	-0.75	-0.75	48357.0	4785175.5	84
2015-04-20	101.5	101.5	99.0	99.5	-0.97	-0.97	46495.0	4650194.5	92
2015-04-19	99.25	101.75	99.25	100.47	1.92	1.95	72890.0	7319257.5	123
2015-04-16	98.0	99.0	97.5	98.55	0.97	0.99	91177.0	8945585.25	102
2015-04-15	95.75	98.0	95.5	97.58	2.08	2.18	42124.0	4068187.75	94
2015-04-14	95.25	95.75	94.75	95.5	0.25	0.26	35598.0	3388418.25	68
2015-04-13	94.75	95.25	94.75	95.25	0.23	0.24	22874.0	2172548.25	37
2015-04-12	94.5	95.25	94.5	95.02	0.77	0.82	33610.0	3191559.25	61
2015-04-09	94.0	94.5	93.5	94.25	0.4	0.43	18489.0	1737963.75	40
2015-04-08	93.5	94.5	93.5	93.85	0.35	0.37	65497.0	6159475.5	124
2015-04-07	93.75	94.0	93.0	93.5	-0.5	-0.53	39914.0	3736772.25	83
2015-04-06	93.75	95.5	92.5	94.0	-0.25	-0.27	87563.0	8164482.5	160
2015-04-05	96.0	96.0	93.5	94.25	-1.38	-1.44	20249.0	1917167.5	48
2015-04-02	96.0	96.25	94.5	95.63	0.25	0.26	30003.0	2865095.0	65
2015-04-01	95.5	96.25	94.25	95.38	0.27	0.28	26831.0	2556995.25	82
2015-03-31	97.25	97.25	94.75	95.11	-2.06	-2.12	58636.0	5614818.5	112
2015-03-30	98.25	98.5	97.0	97.17	-0.33	-0.34	50827.0	4966511.0	92
2015-03-29	97.0	97.75	97.0	97.5	0.46	0.47	26068.0	2541864.25	53
2015-03-26	97.0	98.0	96.0	97.04	-1.04	-1.06	55278.0	5352245.75	101
2015-03-25	101.0	101.0	98.0	98.08	-2.57	-2.55	41842.0	4135619.75	92
2015-03-24	99.5	101.0	98.5	100.65	1.96	1.99	79063.0	7915238.75	127
2015-03-23	97.75	99.0	97.75	98.69	1.19	1.22	28327.0	2790426.0	82
2015-03-22	97.25	97.5	97.0	97.5	-2.43	-2.43	34684.0	3371291.25	109
2015-03-19	100.0	100.25	99.5	99.93	0.78	0.79	78706.0	7855801.0	114
2015-03-18	99.25	99.5	98.0	99.15	-0.1	-0.1	60522.0	5959465.75	132
2015-03-17	100.5	100.75	99.0	99.25	-1.06	-1.06	40678.0	4042320.5	101
2015-03-16	100.75	101.25	100.0	100.31	-0.94	-0.93	36282.0	3645319.25	94
2015-03-15	101.25	102.0	100.75	101.25	-0.22	-0.22	45064.0	4562595.25	73
2015-03-12	101.25	101.5	100.75	101.47	0.02	0.02	74133.0	7490535.5	147
2015-03-11	102.5	102.5	101.25	101.45	-1.05	-1.02	58803.0	5981870.25	141
2015-03-10	102.25	103.25	102.25	102.5	0.25	0.24	58454.0	5989529.0	79
2015-03-09	101.75	102.25	101.75	102.25	0.5	0.49	23413.0	2389593.25	48
2015-03-08	101.5	101.75	101.0	101.75	0.0	0.0	27541.0	2793086.0	58
2015-03-05	101.5	102.75	101.0	101.75	0.43	0.42	26780.0	2722120.25	62
2015-03-04	101.25	101.5	101.0	101.32	0.32	0.32	44978.0	4560766.75	71
2015-03-03	100.75	101.0	100.5	101.0	0.43	0.43	8916.0	899081.75	44
2015-03-02	100.25	101.0	100.25	100.57	0.32	0.32	12426.0	1251244.0	43
2015-03-01	100.0	100.75	99.75	100.25	0.25	0.25	23788.0	2379583.0	48
2015-02-26	100.0	100.5	99.0	100.0	0.35	0.35	30229.0	3017149.5	70
2015-02-25	100.0	100.25	99.0	99.65	0.42	0.42	38975.0	3881471.75	108
2015-02-24	101.0	101.0	98.75	99.23	-1.68	-1.66	223974.0	22227034.75	333
2015-02-23	103.25	103.25	100.5	100.91	-1.84	-1.79	67887.0	6895348.75	151
2015-02-22	103.0	104.0	102.75	102.75	-0.25	-0.24	10632.0	1096408.0	44
2015-02-19	103.0	103.75	103.0	103.0	-0.5	-0.48	13811.0	1428070.25	37
2015-02-18	103.5	103.5	102.75	103.5	0.11	0.11	58095.0	5972593.5	48
2015-02-17	104.5	104.75	103.25	103.39	-1.11	-1.06	24033.0	2496297.0	49
2015-02-16	104.5	104.5	104.0	104.5	0.14	0.13	29379.0	3063448.0	70
2015-02-15	104.0	106.0	103.75	104.36	0.11	0.11	60433.0	6336287.0	95
2015-02-12	103.5	104.75	103.5	104.25	-0.16	-0.15	17970.0	1868718.0	66
2015-02-11	105.5	106.0	103.0	104.41	-0.9	-0.85	41649.0	4361505.75	99
2015-02-10	105.75	106.0	105.0	105.31	-0.44	-0.42	33352.0	3519031.5	59
2015-02-09	105.75	106.25	105.5	105.75	-0.02	-0.02	15185.0	1607638.75	47
2015-02-08	107.0	107.5	105.25	105.77	0.02	0.02	42223.0	4480896.0	88
2015-02-05	105.0	106.0	105.0	105.75	0.47	0.45	32372.0	3412678.5	63
2015-02-04	107.0	107.5	105.25	105.28	-1.79	-1.67	50130.0	5320526.75	148
2015-02-03	108.0	108.25	107.0	107.07	-0.93	-0.86	98975.0	10646724.75	165
2015-02-02	107.75	108.75	107.5	108.0	0.01	0.01	35542.0	3839939.0	57
2015-02-01	109.0	109.75	107.0	107.99	0.83	0.77	99972.0	10775778.75	215
2015-01-29	107.75	108.5	106.5	107.16	-2.09	-1.91	102620.0	11051285.75	173
2015-01-28	107.5	110.0	107.0	109.25	1.12	1.04	73902.0	7993780.0	128
2015-01-27	106.0	108.75	105.5	108.13	2.12	2.0	69731.0	7485559.75	124
2015-01-26	107.0	108.75	105.75	106.01	-1.24	-1.16	68959.0	7339531.5	140
2015-01-22	105.0	109.0	105.0	107.25	1.41	1.33	100588.0	10783509.75	150
2015-01-21	105.75	106.25	104.5	105.84	0.08	0.08	36882.0	3886300.75	71
2015-01-20	107.0	107.5	105.0	105.76	-1.62	-1.51	51055.0	5434292.25	135
2015-01-19	108.0	108.5	107.25	107.38	-0.62	-0.57	27302.0	2947568.75	60
2015-01-18	106.25	110.0	106.0	108.0	0.8	0.75	109489.0	11798242.25	264
2015-01-15	109.0	109.0	106.5	107.2	-1.3	-1.2	85042.0	9120491.25	154
2015-01-14	106.75	110.0	106.25	108.5	2.0	1.88	72785.0	7816454.5	143
2015-01-13	105.75	106.5	105.0	106.5	0.2	0.19	50223.0	5327045.25	100
2015-01-12	107.0	107.25	106.0	106.3	-1.19	-1.11	28830.0	3068903.75	91
2015-01-11	108.0	108.0	106.25	107.49	1.49	1.41	28255.0	3027011.5	81
2015-01-08	106.0	106.25	105.5	106.0	1.28	1.22	38746.0	4099623.75	95
2015-01-07	103.25	105.0	103.0	104.72	0.34	0.33	61481.0	6383064.75	146
2015-01-06	100.25	105.0	100.0	104.38	-0.85	-0.81	91204.0	9313858.0	199
2015-01-05	105.5	107.0	104.75	105.23	-2.76	-2.56	39217.0	4146990.75	131
2015-01-04	108.5	108.5	107.0	107.99	-1.09	-1.0	70363.0	7573696.5	181
2015-01-01	108.75	109.75	108.5	109.08	-0.28	-0.26	53137.0	5794340.5	151
2014-12-31	113.0	113.0	105.25	109.36	-3.23	-2.87	231838.0	25484818.5	426
2014-12-30	112.5	114.0	111.0	112.59	-1.22	-1.07	263125.0	29465050.0	464
2014-12-29	110.0	114.25	110.0	113.81	4.23	3.86	230307.0	25876950.0	263
2014-12-28	105.75	110.0	105.25	109.58	4.09	3.88	57905.0	6282615.0	82
2014-12-25	104.25	105.75	104.25	105.49	1.24	1.19	48174.0	5060920.75	91
2014-12-24	102.0	105.0	102.0	104.25	2.0	1.96	36435.0	3775197.25	80
2014-12-23	101.25	102.25	101.0	102.25	0.27	0.26	31979.0	3250411.25	59
2014-12-22	103.0	103.0	101.25	101.98	-0.84	-0.82	24381.0	2488310.75	38
2014-12-21	104.0	104.0	101.0	102.82	-0.44	-0.43	65142.0	6683646.5	114
2014-12-18	99.25	104.5	99.25	103.26	6.25	6.44	249467.0	25410339.25	259
2014-12-17	92.0	97.0	92.0	97.01	5.7	6.24	97246.0	9168008.0	80
2014-12-16	98.0	98.0	90.5	91.31	-8.14	-8.19	79168.0	7322246.0	134
2014-12-15	100.25	100.5	99.0	99.45	-0.8	-0.8	13718.0	1372771.0	41
2014-12-14	101.0	101.0	100.0	100.25	-0.71	-0.7	81868.0	8226400.25	62
2014-12-11	102.5	102.5	99.25	100.96	-1.04	-1.02	131872.0	13391586.5	114
2014-12-10	102.75	103.0	102.0	102.0	-0.75	-0.73	7331.0	751097.25	31
2014-12-09	102.0	103.5	101.5	102.75	-0.75	-0.72	48479.0	4973807.0	75
2014-12-08	102.25	103.5	102.25	103.5	0.75	0.73	56941.0	5877354.75	53
2014-12-07	103.0	103.0	102.25	102.75	-0.75	-0.72	17812.0	1826593.75	40
2014-12-04	102.75	103.5	102.25	103.5	1.28	1.25	15483.0	1593125.75	40
2014-12-03	101.5	102.5	101.5	102.22	0.01	0.01	26244.0	2674901.5	48
2014-12-02	103.5	103.5	101.5	102.21	0.71	0.7	41044.0	4205279.0	76
2014-12-01	101.0	105.0	101.0	101.5	-0.43	-0.42	86863.0	8922605.25	139
2014-11-30	102.0	102.0	100.0	101.93	-2.64	-2.52	70570.0	7138318.75	176
2014-11-27	105.5	105.5	102.75	104.57	-1.09	-1.03	8395.0	874715.5	29
2014-11-26	103.25	105.75	101.25	105.66	2.36	2.28	55014.0	5697847.5	127
2014-11-25	108.0	108.0	103.0	103.3	-4.95	-4.57	71630.0	7546577.75	136
2014-11-24	108.0	108.25	107.5	108.25	0.72	0.67	20481.0	2212403.0	42
2014-11-23	109.0	109.25	107.5	107.53	-0.72	-0.67	87746.0	9480011.0	99
2014-11-20	109.0	109.0	108.0	108.25	-0.5	-0.46	15594.0	1689130.25	31
2014-11-19	107.25	110.0	107.25	108.75	0.25	0.23	28392.0	3112472.75	36
2014-11-18	110.75	110.75	108.5	108.5	0.92	0.86	60623.0	6662344.75	85
2014-11-17	108.0	108.0	106.5	107.58	-0.67	-0.62	12438.0	1334834.25	35
2014-11-16	108.5	109.0	108.25	108.25	-0.25	-0.23	10029.0	1088643.0	26
2014-11-13	108.75	109.25	108.5	108.5	-1.5	-1.36	27998.0	3040598.75	54
2014-11-12	109.0	110.0	108.5	110.0	0.0	0.0	17529.0	1920917.0	29
2014-11-11	109.5	110.5	108.25	110.0	0.25	0.23	12045.0	1320506.0	50
2014-11-10	108.5	109.75	108.5	109.75	0.25	0.23	8226.0	899494.75	19
2014-11-09	108.25	109.5	108.25	109.5	0.44	0.4	9701.0	1054277.0	36
2014-11-06	110.0	110.0	108.5	109.06	0.49	0.45	6948.0	760944.25	28
2014-11-05	110.0	110.0	108.0	108.57	-1.51	-1.37	16647.0	1810568.0	57
2014-11-04	112.0	112.0	110.0	110.08	-1.45	-1.3	15035.0	1661491.5	36
2014-11-03	113.0	113.0	111.0	111.53	-0.71	-0.63	8867.0	990498.0	49
2014-11-02	112.5	112.75	111.25	112.24	1.74	1.57	20783.0	2326993.75	43
2014-10-30	112.0	112.0	110.5	110.5	-1.75	-1.56	11038.0	1226926.5	38
2014-10-29	112.5	113.0	111.0	112.25	0.75	0.67	23642.0	2650913.75	61
2014-10-28	114.0	114.0	111.25	111.5	-1.75	-1.55	36451.0	4094445.5	76
2014-10-27	115.75	115.75	113.0	113.25	-0.5	-0.44	41476.0	4730106.25	86
2014-10-26	113.5	114.25	113.5	113.75	0.72	0.64	6306.0	717347.75	23
2014-10-23	114.5	115.0	113.0	113.03	-1.02	-0.89	42654.0	4872450.0	96
2014-10-22	112.25	114.25	112.25	114.05	2.75	2.47	81244.0	9188932.5	116
2014-10-21	110.0	112.0	109.25	111.3	1.3	1.18	66491.0	7362956.75	77
2014-10-20	109.5	111.0	108.5	110.0	0.75	0.69	66846.0	7369640.25	62
2014-10-19	110.25	110.25	107.5	109.25	3.25	3.07	23449.0	2565892.5	52
2014-10-16	107.0	107.0	104.25	106.0	-1.25	-1.17	65951.0	6953611.25	135
2014-10-15	107.75	107.75	107.0	107.25	-0.42	-0.39	31158.0	3336984.25	44
2014-10-14	107.5	108.0	106.0	107.67	0.29	0.27	35511.0	3797421.75	61
2014-10-13	105.5	108.0	104.5	107.38	1.3	1.23	98079.0	10401350.75	180
2014-10-12	113.25	113.25	105.5	106.08	-7.92	-6.95	136996.0	14987036.75	160
2014-10-02	113.25	114.25	113.25	114.0	0.25	0.22	37398.0	4261124.75	67
2014-10-01	114.0	114.0	113.5	113.75	0.02	0.02	16651.0	1892273.0	43
2014-09-30	114.0	114.0	113.5	113.73	0.23	0.2	9349.0	1064794.5	34
2014-09-29	113.75	113.75	113.5	113.5	-0.41	-0.36	26550.0	3016355.0	36
2014-09-28	115.75	115.75	113.5	113.91	-0.09	-0.08	28969.0	3307826.0	54
2014-09-25	113.5	114.0	113.5	114.0	0.85	0.75	24237.0	2759080.5	43
2014-09-24	115.5	115.5	112.5	113.15	-2.14	-1.86	77217.0	8799482.0	123
2014-09-22	116.0	116.5	115.25	115.29	-0.83	-0.71	87753.0	10168134.75	93
2014-09-21	116.5	116.5	116.0	116.12	-0.13	-0.11	30084.0	3498847.25	65
2014-09-18	116.25	116.5	116.0	116.25	-0.25	-0.21	31988.0	3721108.0	54
2014-09-17	116.25	116.75	116.0	116.5	0.0	0.0	64332.0	7475491.0	93
2014-09-16	116.5	116.75	116.0	116.5	-0.25	-0.21	36594.0	4255890.25	48
2014-09-15	117.75	117.75	115.5	116.75	-1.13	-0.96	72377.0	8449956.75	86
2014-09-14	118.0	118.0	117.5	117.88	0.13	0.11	34633.0	4080687.5	45
2014-09-11	117.75	118.0	117.25	117.75	0.25	0.21	46194.0	5430467.25	74
2014-09-10	118.0	118.0	117.5	117.5	-0.5	-0.42	77641.0	9128838.0	63
2014-09-09	118.0	118.25	117.5	118.0	0.0	0.0	73097.0	8629080.0	73
2014-09-08	118.0	118.25	117.5	118.0	0.15	0.13	78191.0	9207407.25	73
2014-09-07	118.0	118.25	117.5	117.85	0.13	0.11	96646.0	11377401.5	124
2014-09-04	117.75	118.0	116.5	117.72	0.22	0.19	65189.0	7662357.25	66
2014-09-03	117.75	118.0	117.5	117.5	-0.42	-0.36	37465.0	4412840.25	46
2014-09-02	117.75	118.0	117.25	117.92	0.25	0.21	65952.0	7755334.5	74
2014-09-01	117.25	118.0	117.25	117.67	0.37	0.32	72773.0	8566255.25	100
2014-08-31	116.75	117.5	116.75	117.3	0.52	0.45	68020.0	7969259.5	91
2014-08-28	116.25	117.25	116.0	116.78	0.43	0.37	120587.0	14094973.5	112
2014-08-27	116.25	116.75	116.25	116.35	0.1	0.09	30962.0	3604571.25	34
2014-08-26	116.25	116.5	115.5	116.25	0.03	0.03	48206.0	5596540.75	64
2014-08-25	116.75	117.0	116.0	116.22	-0.45	-0.39	63593.0	7401391.75	103
2014-08-24	116.75	117.0	116.5	116.67	0.42	0.36	33900.0	3955498.0	70
2014-08-21	116.0	116.75	116.0	116.25	-0.27	-0.23	17819.0	2076636.25	40
2014-08-20	116.5	116.75	116.0	116.52	0.02	0.02	46464.0	5411079.5	84
2014-08-19	116.25	117.0	116.25	116.5	0.0	0.0	60739.0	7088233.0	123
2014-08-18	116.0	116.75	116.0	116.5	0.75	0.65	68362.0	7949800.0	70
2014-08-17	116.0	116.0	115.5	115.75	0.28	0.24	65999.0	7642841.75	72
2014-08-14	115.25	115.5	115.0	115.47	-0.01	-0.01	46486.0	5362459.0	58
2014-08-13	115.25	115.5	115.25	115.48	0.48	0.42	47563.0	5487066.5	59
2014-08-12	115.5	115.5	115.0	115.0	-0.45	-0.39	22571.0	2598633.25	58
2014-08-11	114.5	115.5	114.5	115.45	0.89	0.78	113634.0	13074324.75	109
2014-08-10	115.0	115.0	114.5	114.56	0.06	0.05	23400.0	2686704.0	46
2014-08-07	114.5	114.75	114.25	114.5	0.5	0.44	38929.0	4457691.75	61
2014-08-06	114.5	114.75	114.0	114.0	-0.02	-0.02	131311.0	14998304.25	120
2014-08-05	115.25	115.25	114.0	114.02	-0.87	-0.76	146387.0	16756630.75	196
2014-08-04	116.0	116.0	114.75	114.89	-0.94	-0.81	123241.0	14191139.25	173
2014-08-03	116.75	116.75	115.75	115.83	-1.12	-0.96	51269.0	5948500.5	73
2014-07-24	117.5	118.0	116.5	116.95	-0.21	-0.18	39820.0	4662780.5	82
2014-07-23	117.0	117.25	115.75	117.16	0.8	0.69	56846.0	6631145.25	89
2014-07-22	116.0	116.5	116.0	116.36	1.36	1.18	52041.0	6049773.0	68
2014-07-21	115.75	116.0	115.0	115.0	-0.75	-0.65	28292.0	3260115.75	47
2014-07-20	115.75	116.0	115.0	115.75	-0.13	-0.11	16080.0	1858849.25	43
2014-07-17	117.5	117.5	115.0	115.88	-1.87	-1.59	67054.0	7774857.25	122
2014-07-16	118.0	119.0	117.75	117.75	-0.26	-0.22	35532.0	4198112.0	71
2014-07-15	117.0	118.5	117.0	118.01	1.26	1.08	36919.0	4349945.5	91
2014-07-14	116.75	117.0	116.5	116.75	0.0	0.0	61510.0	7182354.25	85
2014-07-13	117.0	117.5	116.25	116.75	0.25	0.21	17698.0	2066078.75	37
2014-07-10	116.5	116.75	116.5	116.5	0.09	0.08	2439.0	284382.5	16
2014-07-09	116.5	117.0	116.25	116.41	-0.59	-0.5	21868.0	2549404.0	34
2014-07-08	117.75	118.0	116.25	117.0	-0.99	-0.84	42586.0	4987204.25	60
2014-07-07	117.5	118.0	117.0	117.99	-0.01	-0.01	19248.0	2261695.5	38
2014-07-06	117.5	118.5	116.5	118.0	0.96	0.82	54419.0	6395237.5	93
2014-07-03	116.75	118.0	116.5	117.04	0.29	0.25	65410.0	7660087.75	98
2014-07-02	116.25	116.75	116.0	116.75	0.75	0.65	24228.0	2817542.5	39
2014-07-01	116.5	117.0	115.75	116.0	-0.03	-0.03	21167.0	2459547.5	49
2014-06-30	116.0	116.5	115.75	116.03	-0.02	-0.02	25918.0	3007743.5	53
2014-06-29	115.25	116.5	115.25	116.05	0.05	0.04	19893.0	2296634.0	46
2014-06-26	115.5	116.0	115.25	116.0	0.25	0.22	18469.0	2141016.75	26
2014-06-25	116.5	116.5	115.5	115.75	-0.5	-0.43	54510.0	6310432.75	42
2014-06-24	115.5	116.5	115.25	116.25	0.0	0.0	27029.0	3131542.5	41
2014-06-23	116.75	116.75	115.75	116.25	0.0	0.0	22797.0	2648591.0	46
2014-06-22	116.0	116.5	116.0	116.25	0.75	0.65	10697.0	1242990.25	36
2014-06-19	116.25	116.75	115.5	115.5	-0.44	-0.38	15211.0	1760747.5	39
2014-06-18	115.0	116.0	115.0	115.94	0.94	0.82	28621.0	3307355.75	39
2014-06-17	115.0	115.0	113.25	115.0	-0.12	-0.1	35440.0	4055900.5	58
2014-06-16	116.25	116.25	114.5	115.12	-1.22	-1.05	60324.0	6964783.5	81
2014-06-15	116.75	117.0	116.25	116.34	-1.95	-1.65	33543.0	3913805.75	63
2014-06-12	116.0	119.0	116.0	118.29	1.81	1.55	37599.0	4416627.5	86
2014-06-11	117.5	117.5	116.0	116.48	-1.4	-1.19	56058.0	6561223.25	83
2014-06-10	117.75	118.5	117.25	117.88	-0.07	-0.06	50698.0	5982645.75	124
2014-06-09	117.25	119.0	117.25	117.95	0.52	0.44	60305.0	7125762.75	128
2014-06-08	114.75	119.25	114.25	117.43	3.17	2.77	121009.0	14084078.75	204
2014-06-05	114.75	115.0	114.0	114.26	-0.49	-0.43	24467.0	2805452.25	52
2014-06-04	114.5	115.0	114.5	114.75	0.32	0.28	22406.0	2568781.0	29
2014-06-03	115.5	115.5	114.25	114.43	-1.25	-1.08	25599.0	2942068.25	62
2014-06-02	114.25	115.75	114.0	115.68	1.51	1.32	160190.0	18347627.25	96
2014-06-01	115.75	116.0	114.0	114.17	-1.06	-0.92	72519.0	8297698.5	106
2014-05-29	116.25	116.5	115.0	115.23	-0.97	-0.83	41778.0	4830002.25	75
2014-05-28	116.0	117.0	115.5	116.2	-0.05	-0.04	29355.0	3411210.25	71
2014-05-27	115.25	116.5	115.0	116.25	0.75	0.65	37747.0	4386444.5	80
2014-05-26	114.25	116.0	114.25	115.5	1.43	1.25	70119.0	8090732.25	122
2014-05-25	114.0	115.0	113.75	114.07	-0.43	-0.38	39782.0	4541027.5	73
2014-05-22	114.75	115.75	114.25	114.5	0.16	0.14	19902.0	2280204.25	45
2014-05-21	115.25	115.5	114.25	114.34	-1.07	-0.93	27881.0	3200896.0	62
2014-05-20	116.75	116.75	114.75	115.41	-0.65	-0.56	28383.0	3275187.75	58
2014-05-19	115.0	116.75	114.0	116.06	1.19	1.04	148627.0	17189090.5	295
2014-05-18	113.25	115.25	113.25	114.87	1.09	0.96	89013.0	10164037.5	156
2014-05-15	114.0	114.0	112.75	113.78	0.53	0.47	43512.0	4937808.75	105
2014-05-14	114.0	114.5	112.0	113.25	-0.46	-0.4	105726.0	11958520.5	153
2014-05-13	115.75	115.75	113.5	113.71	-1.55	-1.34	90047.0	10302064.75	134
2014-05-12	116.0	116.25	115.0	115.26	-0.99	-0.85	39366.0	4557074.0	67
2014-05-11	117.5	117.75	116.0	116.25	-1.07	-0.91	38788.0	4540890.25	69
2014-05-08	117.25	118.0	117.25	117.32	-0.51	-0.43	50990.0	5994915.0	114
2014-05-07	116.75	119.25	116.75	117.83	0.43	0.37	68869.0	8140635.75	195
2014-05-06	117.75	119.75	117.25	117.4	-0.22	-0.19	124255.0	14691765.25	262
2014-05-05	114.75	119.0	114.0	117.62	2.9	2.53	332719.0	38527999.75	475
2014-05-04	112.5	115.5	112.5	114.72	2.68	2.39	347788.0	39591187.25	509
2014-05-01	112.5	113.0	111.75	112.04	0.04	0.04	174176.0	19557263.75	293
2014-04-30	112.5	113.0	111.75	112.0	0.0	0.0	50130.0	5622889.5	118
2014-04-29	112.5	112.5	112.0	112.0	-0.25	-0.22	27352.0	3067864.25	55
2014-04-28	112.25	112.5	112.0	112.25	-0.25	-0.22	51518.0	5776190.75	107
2014-04-27	112.25	112.5	111.75	112.5	0.5	0.45	56936.0	6381447.5	83
2014-04-24	112.0	112.5	111.75	112.0	0.0	0.0	21139.0	2367365.5	73
2014-04-23	111.25	114.0	111.0	112.0	0.51	0.46	64204.0	7208723.5	166
2014-04-22	111.0	111.5	110.0	111.49	0.24	0.22	41787.0	4633611.5	66
2014-04-21	111.25	111.25	111.0	111.25	-0.25	-0.22	21406.0	2377278.0	48
2014-04-20	111.0	111.5	111.0	111.5	0.0	0.0	30511.0	3391389.25	70
2014-04-17	111.25	111.5	111.0	111.5	0.25	0.22	16230.0	1803803.25	42
2014-04-16	111.5	111.5	111.25	111.25	-0.25	-0.22	13966.0	1554564.5	43
2014-04-15	111.25	112.0	111.0	111.5	0.23	0.21	25234.0	2806882.5	66
2014-04-14	110.75	112.25	110.75	111.27	0.02	0.02	18918.0	2104848.75	51
2014-04-13	111.25	111.75	111.0	111.25	-0.5	-0.45	14679.0	1633223.0	52
2014-04-10	112.0	112.5	111.5	111.75	-0.25	-0.22	20616.0	2312046.0	56
2014-04-09	112.75	113.25	112.0	112.0	-0.75	-0.67	65510.0	7380045.75	94
2014-04-08	112.0	112.75	111.5	112.75	0.75	0.67	47730.0	5367681.25	68
2014-04-07	112.0	112.25	110.25	112.0	0.0	0.0	22399.0	2504772.75	66
2014-04-06	112.25	112.5	112.0	112.0	0.0	0.0	38512.0	4319069.25	62
2014-04-03	112.0	112.25	111.75	112.0	0.0	0.0	42872.0	4804700.75	86
2014-04-02	112.5	112.5	111.75	112.0	-0.5	-0.44	39435.0	4423450.0	89
2014-04-01	112.25	112.75	112.25	112.5	0.75	0.67	76821.0	8641701.25	78
2014-03-31	112.0	112.0	111.75	111.75	-0.25	-0.22	23049.0	2578400.0	64
2014-03-30	111.75	112.25	111.75	112.0	0.5	0.45	47302.0	5302077.75	131
2014-03-27	111.0	111.75	111.0	111.5	0.5	0.45	57700.0	6427995.75	78
2014-03-26	112.0	112.0	110.75	111.0	-0.75	-0.67	65799.0	7316320.75	125
2014-03-25	112.5	112.5	111.0	111.75	-0.25	-0.22	39861.0	4454586.5	72
2014-03-24	113.0	113.0	111.0	112.0	-0.5	-0.44	38071.0	4274009.25	88
2014-03-23	111.75	113.5	111.25	112.5	0.75	0.67	93076.0	10464159.75	140
2014-03-20	113.25	113.25	111.5	111.75	-1.5	-1.32	46446.0	5237773.5	129
2014-03-19	114.25	114.25	113.25	113.25	-1.0	-0.88	39888.0	4533910.5	96
2014-03-18	116.0	116.0	114.0	114.25	-1.0	-0.87	47688.0	5472101.5	135
2014-03-17	115.25	116.25	115.0	115.25	-4.75	-3.96	123447.0	14246853.5	386
2014-03-16	116.25	120.75	116.25	120.0	1.75	1.48	129680.0	15371352.25	353
2014-03-13	119.5	119.5	109.0	118.25	-1.25	-1.05	163630.0	19087262.5	368
2014-03-12	120.5	120.5	119.0	119.5	-1.0	-0.83	41880.0	5020604.75	100
2014-03-11	119.75	121.0	119.75	120.5	-0.25	-0.21	16364.0	1966730.5	57
2014-03-10	121.0	121.75	120.0	120.75	0.25	0.21	43058.0	5213714.0	77
2014-03-09	121.0	121.0	120.25	120.5	0.25	0.21	42375.0	5108195.75	102
2014-03-06	120.5	121.0	119.75	120.25	-0.25	-0.21	27342.0	3286532.0	109
2014-03-05	121.5	122.5	120.0	120.5	-0.5	-0.41	41751.0	5048540.75	120
2014-03-04	118.75	122.25	118.75	121.0	2.25	1.89	98820.0	11905737.75	234
2014-03-03	119.0	119.5	117.5	118.75	-0.75	-0.63	50595.0	5991870.0	162
2014-03-02	123.0	125.0	117.0	119.5	-2.75	-2.25	136852.0	16530455.25	527
2014-02-27	116.75	126.0	116.5	122.25	5.5	4.71	261013.0	31761473.25	552
2014-02-26	117.25	117.5	116.5	116.75	-0.75	-0.64	18091.0	2114110.25	48
2014-02-25	117.0	117.75	116.5	117.5	1.0	0.86	66752.0	7813452.75	86
2014-02-24	116.0	116.5	116.0	116.5	0.0	0.0	8070.0	938347.25	22
2014-02-23	116.25	116.5	116.0	116.5	0.0	0.0	24189.0	2810194.5	42
2014-02-20	116.25	116.75	116.0	116.5	0.0	0.0	51553.0	5995105.0	57
2014-02-19	117.0	117.0	116.5	116.5	-0.75	-0.64	24772.0	2890536.5	42
2014-02-18	118.0	118.0	117.0	117.25	1.25	1.08	28771.0	3378383.75	71
2014-02-17	116.25	116.25	116.0	116.0	-0.5	-0.43	11163.0	1297304.5	38
2014-02-16	117.25	117.75	116.0	116.5	-0.5	-0.43	29929.0	3508336.5	37
2014-02-13	117.5	117.75	117.0	117.0	0.0	0.0	51360.0	6022629.0	115
2014-02-12	114.5	118.0	114.5	117.0	2.5	2.18	243126.0	28380362.75	283
2014-02-11	115.0	115.0	114.0	114.5	-0.5	-0.43	34731.0	3968197.75	54
2014-02-10	114.0	115.0	114.0	115.0	1.0	0.88	26506.0	3038056.75	39
2014-02-09	114.75	115.25	114.0	114.0	-0.75	-0.65	72282.0	8287956.5	106
2014-02-06	115.5	115.75	114.25	114.75	-0.5	-0.43	47351.0	5442560.0	80
2014-02-05	114.5	116.0	114.5	115.25	0.5	0.44	42913.0	4937786.0	106
2014-02-04	113.25	114.75	113.0	114.75	0.25	0.22	73237.0	8317677.5	103
2014-02-03	114.5	115.0	114.25	114.5	-0.25	-0.22	22592.0	2587396.25	66
2014-02-02	115.0	115.75	113.5	114.75	0.0	0.0	77239.0	8851245.75	147
2014-01-30	112.0	116.75	112.0	114.75	2.25	2.0	128473.0	14728182.5	362
2014-01-29	111.5	113.0	111.5	112.5	1.25	1.12	53705.0	6020996.0	119
2014-01-28	111.25	112.0	111.0	111.25	0.25	0.23	68805.0	7655341.0	89
2014-01-27	110.5	112.5	110.5	111.0	0.25	0.23	53253.0	5938910.5	134
2014-01-26	110.0	110.75	109.5	110.75	-0.25	-0.23	42072.0	4637523.75	110
2014-01-23	111.75	112.25	110.5	111.0	-0.75	-0.67	46629.0	5187335.0	130
2014-01-22	111.0	111.75	110.25	111.75	1.0	0.9	91127.0	10110479.0	167
2014-01-21	109.25	111.0	109.25	110.75	1.25	1.14	35819.0	3946202.75	92
2014-01-20	109.5	109.75	109.25	109.5	0.25	0.23	32827.0	3593119.5	79
2014-01-19	109.25	109.5	109.0	109.25	-0.25	-0.23	30307.0	3311625.75	61
2014-01-16	109.5	109.75	109.25	109.5	0.0	0.0	58023.0	6350963.5	101
2014-01-15	109.25	110.0	109.0	109.5	0.5	0.46	44632.0	4887944.75	100
2014-01-14	109.0	109.5	108.75	109.0	-0.5	-0.46	27691.0	3020741.0	81
2014-01-13	109.5	109.5	108.75	109.5	0.5	0.46	36894.0	4031865.25	131
2014-01-12	109.75	110.0	108.5	109.0	-0.5	-0.46	65812.0	7176662.75	139
2014-01-09	110.25	110.5	109.5	109.5	-0.75	-0.68	57805.0	6353281.25	167
2014-01-08	110.75	111.0	110.25	110.25	-0.5	-0.45	33800.0	3734891.5	113
2014-01-07	110.25	110.75	110.25	110.75	0.0	0.0	27180.0	3005124.75	93
2014-01-06	110.25	111.0	110.25	110.75	0.5	0.45	77565.0	8582316.5	165
2014-01-05	110.0	111.0	109.5	110.25	1.0	0.92	212169.0	23405687.5	278
2014-01-02	110.25	110.5	109.0	109.25	-1.25	-1.13	45431.0	4983453.75	171
2014-01-01	110.5	112.75	110.0	110.5	0.25	0.23	122091.0	13562450.75	261
2013-12-31	110.0	111.0	110.0	110.25	0.5	0.46	81593.0	9022817.25	194
2013-12-30	108.75	109.75	108.75	109.75	1.0	0.92	28570.0	3126871.75	86
2013-12-29	110.75	110.75	108.5	108.75	-1.25	-1.14	36070.0	3942577.0	125
2013-12-26	110.0	110.0	109.0	110.0	0.0	0.0	25722.0	2823822.75	97
2013-12-25	110.75	110.75	109.25	110.0	0.0	0.0	16264.0	1789267.0	87
2013-12-24	111.25	111.75	110.0	110.0	-1.25	-1.12	89780.0	9935123.75	133
2013-12-23	111.5	113.25	111.0	111.25	0.25	0.23	103452.0	11577590.25	288
2013-12-22	111.25	112.5	110.25	111.0	0.0	0.0	70844.0	7899692.75	189
2013-12-19	114.0	114.0	111.0	111.0	-2.5	-2.2	99284.0	11189751.25	223
2013-12-18	112.25	115.0	112.25	113.5	0.25	0.22	85763.0	9765901.75	231
2013-12-17	115.0	115.75	112.0	113.25	-1.75	-1.52	102048.0	11573894.75	256
2013-12-16	116.25	116.25	113.5	115.0	-1.5	-1.29	99641.0	11397873.0	370
2013-12-15	117.25	118.0	116.0	116.5	-1.5	-1.27	90664.0	10593736.25	267
2013-12-12	119.25	120.0	118.0	118.0	-1.75	-1.46	42634.0	5073687.25	139
2013-12-11	121.0	121.0	119.25	119.75	-1.25	-1.03	122608.0	14721426.75	164
2013-12-10	122.5	122.5	121.0	121.0	-0.75	-0.62	37930.0	4620146.0	155
2013-12-09	121.75	124.75	121.5	121.75	0.5	0.41	115816.0	14201459.5	348
2013-12-08	123.5	124.0	121.0	121.25	-1.25	-1.02	85691.0	10474445.75	189
2013-12-05	124.5	125.5	122.5	122.5	-2.0	-1.61	74066.0	9174354.0	288
2013-12-04	124.0	125.0	122.0	124.5	0.25	0.2	60344.0	7427070.25	188
2013-12-03	125.75	126.5	124.25	124.25	-0.75	-0.6	123324.0	15474393.0	261
2013-12-02	126.5	126.5	125.0	125.0	-1.0	-0.79	58896.0	7378949.0	205
2013-12-01	127.75	127.75	125.25	126.0	-0.5	-0.4	122212.0	15470926.25	408
2013-11-28	126.5	130.25	125.25	126.5	1.0	0.8	304120.0	38812836.25	859
2013-11-27	126.25	131.0	125.5	125.5	-0.75	-0.59	389236.0	49837510.5	1099
2013-11-26	128.0	128.0	126.0	126.25	-1.25	-0.98	134983.0	17081883.5	383
2013-11-25	130.0	130.25	127.25	127.5	-1.75	-1.35	184956.0	23731533.75	740
2013-11-24	125.5	130.5	125.0	129.25	4.75	3.82	628195.0	80831210.25	1648
2013-11-21	120.0	127.0	118.0	124.5	5.0	4.18	602585.0	73951317.25	2062
2013-11-20	119.0	122.0	117.0	119.5	1.25	1.06	378137.0	45040681.5	1254
2013-11-19	128.0	128.0	118.0	118.25	-8.75	-6.89	947606.0	114640541.5	2613
2013-11-18	130.25	139.0	126.0	127.0	-3.5	-2.68	1395238.0	182925357.75	2679
2013-11-17	124.0	130.5	120.0	130.5	11.0	9.21	716324.0	90842092.25	1036
2013-11-14	117.5	125.75	116.5	119.5	1.0	0.84	262979.0	31715612.25	744
2013-11-13	123.0	127.0	116.0	118.5	-3.75	-3.07	490007.0	60426113.25	1380
2013-11-12	112.25	123.0	112.25	122.25	10.25	9.15	338318.0	40876369.5	527
2013-11-11	111.5	112.25	110.75	112.0	0.25	0.22	53339.0	5965140.5	60
2013-11-10	111.0	111.75	110.0	111.75	0.75	0.68	95003.0	10515160.75	97
2013-11-07	108.0	111.0	108.0	111.0	3.25	3.02	103464.0	11318584.75	62
2013-11-06	108.0	108.0	107.75	107.75	-0.25	-0.23	9782.0	1055799.75	14
2013-11-05	105.75	108.25	105.75	108.0	2.25	2.13	26949.0	2891871.0	40
2013-11-04	106.5	106.75	105.0	105.75	-1.0	-0.94	35335.0	3732241.75	50
2013-11-03	106.75	106.75	106.25	106.75	0.25	0.23	13970.0	1488538.75	35
2013-10-31	106.25	107.0	106.0	106.5	0.5	0.47	46675.0	4975901.75	36
2013-10-30	106.5	106.5	105.5	106.0	-0.5	-0.47	10167.0	1077455.5	49
2013-10-29	107.0	107.25	106.5	106.5	-1.25	-1.16	35005.0	3739670.0	39
2013-10-28	106.0	107.75	106.0	107.75	0.5	0.47	3628.0	387270.75	25
2013-10-27	107.0	107.5	106.75	107.25	0.25	0.23	28170.0	3013761.0	48
2013-10-24	109.75	109.75	107.0	107.0	-2.75	-2.51	34152.0	3685209.5	104
2013-10-23	109.0	109.75	109.0	109.75	0.75	0.69	8615.0	940586.0	14
2013-10-22	108.75	109.5	108.5	109.0	0.5	0.46	13338.0	1453519.0	41
2013-10-21	108.75	109.0	108.5	108.5	-1.0	-0.91	5152.0	560492.75	17
2013-10-20	110.5	110.5	108.5	109.5	-0.25	-0.23	21414.0	2333946.0	35
2013-10-10	109.5	110.0	108.75	109.75	0.25	0.23	13163.0	1438049.75	38
2013-10-09	109.0	110.0	109.0	109.5	-1.0	-0.9	18386.0	2017589.0	24
2013-10-08	110.25	110.5	108.5	110.5	0.0	0.0	49348.0	5411480.75	71
2013-10-07	107.0	110.75	106.5	110.5	3.5	3.27	145920.0	15843808.75	135
2013-10-06	107.0	107.0	107.0	107.0	0.0	0.0	8877.0	950017.5	15
2013-10-03	107.25	107.75	107.0	107.0	-0.25	-0.23	65380.0	7009982.5	60
2013-10-02	107.25	108.0	107.25	107.25	0.25	0.23	11125.0	1195413.25	21
2013-10-01	106.5	107.5	106.0	107.0	0.25	0.23	34846.0	3723378.0	53
2013-09-30	108.0	108.0	105.25	106.75	-1.25	-1.16	54075.0	5771815.0	100
2013-09-29	107.5	109.0	107.5	108.0	0.0	0.0	14296.0	1548282.25	34
2013-09-26	109.5	109.5	108.0	108.0	-0.75	-0.69	15699.0	1702319.0	38
2013-09-25	110.0	110.0	108.5	108.75	-1.5	-1.36	30227.0	3298114.5	76
2013-09-24	110.5	111.25	109.5	110.25	-0.25	-0.23	11803.0	1304875.25	41
2013-09-19	115.0	115.0	110.0	110.5	0.25	0.23	16454.0	1837033.75	71
2013-09-18	110.0	110.25	108.0	110.25	0.5	0.46	23577.0	2584985.25	49
2013-09-17	108.0	110.0	108.0	109.75	1.75	1.62	52356.0	5684094.75	64
2013-09-16	106.75	108.25	106.75	108.0	0.75	0.7	95234.0	10284280.0	56
2013-09-15	106.5	107.5	106.25	107.25	0.75	0.7	45461.0	4864015.0	60
2013-09-12	106.25	106.5	106.25	106.5	0.0	0.0	7661.0	815434.75	28
2013-09-11	107.0	107.0	106.0	106.5	-0.5	-0.47	11457.0	1219424.5	38
2013-09-10	107.0	108.5	106.0	107.0	0.0	0.0	41577.0	4454729.5	116
2013-09-09	104.5	107.25	103.5	107.0	1.0	0.94	16593.0	1756685.5	69
2013-09-08	104.5	106.75	104.5	106.0	0.5	0.47	9019.0	956654.75	23
2013-09-05	105.5	105.75	105.5	105.5	-0.5	-0.47	25252.0	2664865.75	38
2013-09-04	105.25	106.75	104.0	106.0	0.0	0.0	28014.0	2967226.25	46
2013-09-03	107.0	107.5	106.0	106.0	-1.0	-0.93	55501.0	5924721.5	57
2013-09-02	107.0	107.0	106.0	107.0	-0.75	-0.7	53304.0	5677343.5	72
2013-09-01	107.25	108.0	106.75	107.75	0.75	0.7	18313.0	1969804.5	39
2013-08-29	105.5	107.25	105.0	107.0	0.0	0.0	105973.0	11327460.0	85
2013-08-28	104.25	107.0	102.0	107.0	2.25	2.15	117354.0	12401918.0	78
2013-08-27	105.0	105.5	104.75	104.75	-1.0	-0.95	49219.0	5156812.25	41
2013-08-26	107.0	107.0	105.25	105.75	-1.25	-1.17	49596.0	5238818.75	61
2013-08-25	107.5	107.5	106.75	107.0	-0.25	-0.23	42390.0	4538327.5	31
2013-08-22	105.75	107.5	105.25	107.25	0.25	0.23	65795.0	7043522.5	58
2013-08-21	106.0	107.0	106.0	107.0	1.75	1.66	34112.0	3633509.75	44
2013-08-20	105.5	106.5	105.25	105.25	-1.25	-1.17	29981.0	3182790.75	53
2013-08-19	104.5	107.0	104.5	106.5	1.5	1.43	82535.0	8743625.25	61
2013-08-18	104.25	105.0	103.5	105.0	0.5	0.48	59217.0	6202169.5	37
2013-08-15	103.75	104.5	103.0	104.5	0.5	0.48	19202.0	2000415.0	35
2013-08-14	104.25	104.25	103.5	104.0	0.0	0.0	33156.0	3442941.25	46
2013-08-13	104.0	104.0	103.0	104.0	0.25	0.24	60759.0	6296952.5	95
2013-08-05	103.5	104.0	103.25	103.75	0.75	0.73	33660.0	3490114.75	41
2013-08-04	102.75	103.75	102.75	103.0	-0.25	-0.24	18526.0	1915337.0	30
2013-08-01	103.75	103.75	103.0	103.25	0.0	0.0	13635.0	1407593.25	33
2013-07-31	102.5	103.5	102.5	103.25	0.75	0.73	51254.0	5289412.5	83
2013-07-30	103.25	103.25	102.0	102.5	0.0	0.0	54088.0	5532361.5	65
2013-07-29	103.0	103.25	102.25	102.5	-0.75	-0.73	31272.0	3219000.75	51
2013-07-28	104.0	104.0	103.0	103.25	0.25	0.24	19616.0	2023972.75	36
2013-07-25	104.0	104.0	103.0	103.0	-1.0	-0.96	57092.0	5888974.5	101
2013-07-24	104.0	104.25	103.25	104.0	-2.5	-2.35	63008.0	6543766.75	97
2013-07-23	106.75	107.5	106.5	106.5	0.0	0.0	141451.0	15125607.25	147
2013-07-22	108.0	108.0	105.0	106.5	-1.5	-1.39	210785.0	22418938.5	250
2013-07-21	105.75	108.0	105.25	108.0	2.25	2.13	65356.0	6945507.5	113
2013-07-18	105.25	105.75	105.25	105.75	0.75	0.71	4461.0	471046.75	21
2013-07-17	104.5	106.0	104.5	105.0	0.25	0.24	9727.0	1021430.25	26
2013-07-16	104.75	104.75	104.75	104.75	0.75	0.72	12760.0	1336623.25	20
2013-07-15	104.5	104.5	104.0	104.0	-0.5	-0.48	9213.0	960555.5	28
2013-07-14	104.75	105.0	104.5	104.5	-0.25	-0.24	33824.0	3542577.75	39
2013-07-11	105.0	105.0	104.25	104.75	-0.25	-0.24	35139.0	3685382.5	22
2013-07-10	105.0	105.25	104.75	105.0	0.0	0.0	26228.0	2753181.5	25
2013-07-09	105.5	105.5	105.0	105.0	-0.5	-0.47	14859.0	1561755.75	23
2013-07-08	105.0	105.5	105.0	105.5	0.5	0.48	24680.0	2593070.0	135
2013-07-07	104.75	105.5	104.5	105.0	-0.5	-0.47	21279.0	2233284.0	38
2013-07-04	103.5	105.5	103.5	105.5	2.5	2.43	78666.0	8257323.5	67
2013-07-03	104.25	104.25	103.0	103.0	-1.0	-0.96	36459.0	3766739.75	43
2013-07-02	103.5	105.0	103.5	104.0	0.5	0.48	10012.0	1041764.25	22
2013-07-01	104.0	104.0	103.25	103.5	-0.5	-0.48	10305.0	1065533.25	31
2013-06-30	105.75	106.0	103.0	104.0	0.5	0.48	26258.0	2747317.5	50
2013-06-26	103.25	104.0	103.25	103.5	0.0	0.0	13365.0	1382738.75	24
2013-06-25	102.75	103.5	102.5	103.5	1.0	0.98	16746.0	1722738.5	27
2013-06-24	103.25	103.25	102.0	102.5	-0.5	-0.49	7856.0	806384.0	42
2013-06-23	102.0	103.0	101.75	103.0	1.0	0.98	20552.0	2108241.75	43
2013-06-22	101.25	103.0	101.25	102.0	0.0	0.0	23245.0	2368841.5	41
2013-06-19	101.0	103.0	101.0	102.0	1.0	0.99	51678.0	5268363.5	73
2013-06-18	101.0	101.5	101.0	101.0	0.25	0.25	20048.0	2028464.75	35
2013-06-17	101.0	101.25	100.25	100.75	0.75	0.75	59817.0	6027921.25	38
2013-06-16	100.5	100.5	100.0	100.0	-1.25	-1.23	46605.0	4670435.25	53
2013-06-15	102.0	102.0	101.0	101.25	-0.75	-0.74	43688.0	4432637.25	51
2013-06-12	101.5	103.0	101.5	102.0	0.5	0.49	59103.0	6032295.5	31
2013-06-11	102.0	102.5	101.5	101.5	-0.5	-0.49	113416.0	11600346.75	36
2013-06-10	101.5	102.25	101.5	102.0	0.0	0.0	40581.0	4130167.0	39
2013-06-09	101.0	102.0	101.0	102.0	1.0	0.99	36142.0	3673080.0	45
2013-06-08	100.5	102.0	100.5	101.0	0.75	0.75	67387.0	6838841.75	106
2013-06-05	100.0	101.0	99.75	100.25	0.5	0.5	114707.0	11530277.75	66
2013-06-04	99.75	101.0	99.75	99.75	0.25	0.25	31315.0	3137580.0	57
2013-06-03	99.5	99.5	99.0	99.5	0.25	0.25	40098.0	3985803.5	57
2013-06-02	99.5	99.5	99.25	99.25	0.0	0.0	33187.0	3301443.75	30
2013-06-01	99.0	99.5	98.5	99.25	0.25	0.25	26559.0	2630573.5	50
2013-05-29	99.25	99.5	99.0	99.0	-0.5	-0.5	42313.0	4194026.75	37
2013-05-28	99.0	99.75	99.0	99.5	0.25	0.25	42490.0	4234968.0	40
2013-05-27	96.25	99.5	96.25	99.25	0.25	0.25	24971.0	2454274.0	47
2013-05-26	99.0	99.0	99.0	99.0	0.0	0.0	21175.0	2096378.75	23
2013-05-25	99.5	99.5	99.0	99.0	-0.5	-0.5	22647.0	2246417.75	44
2013-05-22	99.5	100.0	99.25	99.5	-0.25	-0.25	28079.0	2793755.5	41
2013-05-21	100.25	100.5	99.5	99.75	-0.25	-0.25	65718.0	6567906.75	67
2013-05-20	99.75	100.0	99.25	100.0	-0.5	-0.5	23899.0	2382168.5	44
2013-05-19	100.0	100.5	99.75	100.5	0.25	0.25	10363.0	1037613.5	30
2013-05-18	99.75	100.25	99.5	100.25	0.25	0.25	17722.0	1768779.5	46
2013-05-15	99.75	100.0	99.5	100.0	-0.25	-0.25	7099.0	707868.25	32
2013-05-14	100.0	101.0	100.0	100.25	0.5	0.5	36598.0	3673006.75	51
2013-05-13	100.75	101.0	99.25	99.75	-0.75	-0.75	13525.0	1349210.75	51
2013-05-12	100.25	102.0	100.25	100.5	0.0	0.0	165724.0	16807239.0	79
2013-05-11	99.25	100.75	99.0	100.5	1.25	1.26	56744.0	5671669.0	72
2013-05-08	99.5	100.0	99.25	99.25	0.25	0.25	31620.0	3153959.5	46
2013-05-07	99.25	99.25	98.25	99.0	-0.25	-0.25	75104.0	6954520.5	40
2013-05-06	99.5	99.75	99.0	99.25	0.25	0.25	51385.0	5115307.0	56
2013-05-05	99.75	99.75	99.0	99.0	-0.5	-0.5	10498.0	1042949.25	27
2013-05-04	98.5	99.5	98.5	99.5	1.0	1.02	112053.0	11087845.25	57
2013-05-01	99.0	99.0	98.5	98.5	-1.0	-1.01	27994.0	2766295.0	53
2013-04-30	98.75	99.5	98.0	99.5	0.75	0.76	33721.0	3332044.0	71
2013-04-29	97.75	98.75	97.75	98.75	1.0	1.02	45160.0	4428356.5	69
2013-04-28	98.75	98.75	97.75	97.75	-0.75	-0.76	11910.0	1168383.5	49
2013-04-27	98.0	99.0	98.0	98.5	1.0	1.03	100338.0	9902388.0	106
2013-04-24	97.25	97.5	96.75	97.5	0.5	0.52	69983.0	6810983.0	66
2013-04-23	97.0	97.25	96.5	97.0	0.0	0.0	127203.0	12469572.75	78
2013-04-22	96.5	97.0	96.5	97.0	0.25	0.26	26891.0	2601914.5	56
2013-04-21	96.75	97.25	96.5	96.75	0.25	0.26	28412.0	2744618.25	62
2013-04-20	97.0	98.75	96.5	96.5	-0.5	-0.52	87584.0	8509565.25	94
2013-04-17	97.0	98.0	96.5	97.0	-1.5	-1.52	36192.0	3528541.0	60
2013-04-16	98.75	99.5	97.5	98.5	-1.0	-1.01	63828.0	6271724.25	83
2013-04-15	99.75	99.75	98.5	99.5	-0.25	-0.25	33215.0	3297077.75	55
2013-04-14	99.75	99.75	99.25	99.75	0.0	0.0	19955.0	1986864.25	32
2013-04-13	100.25	100.25	99.25	99.75	-0.25	-0.25	21770.0	2169464.75	50
2013-04-10	100.0	100.5	99.5	100.0	0.5	0.5	30776.0	3080529.0	73
2013-04-09	99.75	100.0	99.5	99.5	0.0	0.0	12876.0	1283106.0	38
2013-04-08	99.5	100.0	99.0	99.5	-0.5	-0.5	95081.0	9456050.5	105
2013-04-07	100.0	100.5	99.5	100.0	0.0	0.0	4892.0	489088.0	15
2013-04-06	99.5	100.25	99.5	100.0	0.5	0.5	17528.0	1751819.5	41
2013-04-03	100.0	100.5	99.5	99.5	-1.0	-1.0	64055.0	6408052.5	52
2013-04-02	100.75	100.75	99.5	100.5	0.0	0.0	62798.0	6273078.5	57
2013-04-01	100.5	100.5	100.0	100.5	0.0	0.0	8484.0	851946.0	22
2013-03-31	100.25	100.5	100.0	100.5	0.5	0.5	37492.0	3751522.5	45
2013-03-30	100.25	101.5	100.0	100.0	-0.75	-0.74	32060.0	3212499.25	44
2013-03-27	101.0	101.0	100.0	100.75	-0.25	-0.25	27306.0	2743188.75	36
2013-03-26	99.75	101.0	99.5	101.0	1.25	1.25	53932.0	5413797.5	83
2013-03-25	101.25	101.75	99.75	99.75	-2.0	-1.97	86933.0	8719485.75	134
2013-03-24	101.25	102.0	100.75	101.75	0.0	0.0	34747.0	3518723.0	66
2013-03-23	102.0	102.25	101.25	101.75	-4.25	-4.01	28836.0	2935958.5	85
2013-03-20	106.0	107.0	104.5	106.0	0.0	0.0	126296.0	13405122.0	110
2013-03-19	105.0	106.0	104.25	106.0	1.0	0.95	42682.0	4505694.75	75
2013-03-18	105.25	105.5	104.5	105.0	-0.5	-0.47	24595.0	2583689.5	38
2013-03-17	104.0	106.0	103.0	105.5	1.25	1.2	103928.0	10930765.0	100
2013-03-16	104.5	104.75	104.0	104.25	0.25	0.24	39847.0	4162161.25	52
2013-03-13	103.0	104.0	103.0	104.0	1.0	0.97	14309.0	1479063.0	31
2013-03-12	103.0	104.0	103.0	103.0	-0.25	-0.24	22047.0	2275354.0	49
2013-03-11	103.75	103.75	103.25	103.25	-0.5	-0.48	20912.0	2167307.0	20
2013-03-10	104.25	105.0	103.75	103.75	-0.5	-0.48	24626.0	2566667.75	31
2013-03-09	103.75	105.0	103.75	104.25	0.5	0.48	18894.0	1974589.0	37
2013-03-06	103.75	104.0	103.75	103.75	0.25	0.24	2261.0	234900.5	9
2013-03-05	103.5	104.0	103.5	103.5	0.0	0.0	3066.0	318052.5	14
2013-03-04	104.0	104.0	103.5	103.5	-0.5	-0.48	5078.0	527382.0	14
2013-03-03	103.5	104.5	103.5	104.0	0.0	0.0	6978.0	723820.0	19
2013-03-02	104.5	104.5	103.5	104.0	0.5	0.48	10159.0	1053756.5	18
2013-02-27	103.25	104.0	103.25	103.5	0.5	0.49	12379.0	1280585.0	22
2013-02-26	103.5	104.5	103.0	103.0	-0.5	-0.48	34164.0	3539321.5	58
2013-02-25	103.25	104.0	103.25	103.5	-0.5	-0.48	4230.0	438522.0	15
2013-02-24	103.0	104.0	103.0	104.0	1.0	0.97	20615.0	2137516.25	40
2013-02-23	103.0	104.0	102.5	103.0	0.25	0.24	9534.0	986120.0	27
2013-02-20	102.75	103.0	102.5	102.75	0.0	0.0	16578.0	1706233.0	23
2013-02-19	102.75	104.0	102.5	102.75	0.25	0.24	26527.0	2737826.25	31
2013-02-18	103.0	103.0	102.5	102.5	-0.5	-0.49	22545.0	2314439.0	25
2013-02-17	103.0	104.5	102.75	103.0	-1.0	-0.96	26480.0	2746242.0	48
2013-02-16	104.0	104.0	102.5	104.0	0.5	0.48	19189.0	1984817.0	48
2013-02-13	102.25	104.0	102.0	103.5	0.5	0.49	42985.0	4436147.0	58
2013-02-12	101.25	103.0	100.5	103.0	1.5	1.48	54795.0	5600297.75	77
2013-02-11	101.0	102.0	100.75	101.5	1.0	1.0	38079.0	3859960.5	59
2013-02-10	100.75	101.75	100.5	100.5	-0.5	-0.5	37759.0	3825067.75	48
2013-02-09	100.75	101.0	100.5	101.0	0.75	0.75	25696.0	2593757.0	28
2013-02-06	100.25	101.5	100.0	100.25	0.0	0.0	19029.0	1920788.25	39
2013-02-05	100.5	100.5	100.0	100.25	-0.25	-0.25	16154.0	1617204.5	25
2013-02-04	99.75	100.5	99.5	100.5	1.5	1.52	25572.0	2556905.25	59
2013-02-03	99.25	100.0	99.0	99.0	-1.0	-1.0	21458.0	2135815.5	25
2013-02-02	100.5	100.5	97.5	100.0	0.0	0.0	42095.0	4179671.5	66
2013-01-30	101.0	101.0	100.0	100.0	-0.25	-0.25	21442.0	2148851.25	73
2013-01-29	101.0	101.25	100.0	100.25	-1.25	-1.23	21883.0	2203644.0	54
2013-01-28	101.5	101.5	101.25	101.5	0.75	0.74	17128.0	1735986.25	37
2013-01-27	101.5	101.5	100.75	100.75	-0.25	-0.25	23390.0	2365014.5	42
2013-01-26	101.5	101.5	100.25	101.0	-0.25	-0.25	13711.0	1385024.0	45
2013-01-23	101.75	101.75	101.25	101.25	-0.25	-0.25	8086.0	821450.0	23
2013-01-22	101.25	101.5	101.0	101.5	-0.5	-0.49	13922.0	1411635.25	40
2013-01-21	103.0	103.0	100.75	102.0	-1.0	-0.97	20113.0	2055229.5	52
2013-01-20	103.25	103.75	102.5	103.0	0.0	0.0	32109.0	3306252.5	42
2013-01-19	103.0	103.0	103.0	103.0	-0.25	-0.24	1615.0	166449.75	13
2013-01-16	103.5	103.5	102.0	103.25	-0.75	-0.72	17438.0	1794073.25	29
2013-01-15	103.5	104.0	102.75	104.0	0.0	0.0	11842.0	1226737.25	26
2013-01-14	104.0	104.0	103.5	104.0	-0.5	-0.48	45784.0	4760537.5	48
2013-01-13	106.0	106.0	104.0	104.5	0.0	0.0	11783.0	1229549.5	33
2013-01-12	103.5	105.0	103.25	104.5	1.5	1.46	25257.0	2635159.0	53
2013-01-09	106.0	106.0	102.0	103.0	-1.25	-1.2	103780.0	10793236.25	148
2013-01-08	103.25	105.0	103.25	104.25	1.0	0.97	50942.0	5298487.5	96
2013-01-07	103.0	103.5	103.0	103.25	0.75	0.73	26723.0	2758252.5	55
2013-01-06	102.0	103.0	102.0	102.5	0.5	0.49	44189.0	4530530.75	61
2013-01-05	100.75	102.0	100.25	102.0	1.75	1.75	73207.0	7420745.5	113
2013-01-02	99.75	100.5	99.5	100.25	0.25	0.25	56723.0	5673452.25	85
2013-01-01	101.0	101.0	99.75	100.0	0.0	0.0	45286.0	4542494.25	99
2012-12-31	100.75	102.0	99.25	100.0	0.75	0.76	89903.0	9009109.5	179
2012-12-30	99.5	100.0	99.0	99.25	-0.75	-0.75	58664.0	5856486.0	99
2012-12-29	100.0	101.5	99.25	100.0	0.0	0.0	63853.0	6384898.0	96
2012-12-26	99.25	100.75	99.0	100.0	0.0	0.0	27697.0	2762311.5	52
2012-12-25	101.75	102.75	99.25	100.0	-1.75	-1.72	58061.0	5878264.75	102
2012-12-24	104.0	104.0	101.75	101.75	-1.75	-1.69	53044.0	5440878.5	66
2012-12-23	97.0	103.5	97.0	103.5	-0.25	-0.24	31100.0	3154617.25	90
2012-12-22	103.5	103.75	103.0	103.75	0.25	0.24	11901.0	1231890.5	31
2012-12-19	102.0	103.5	101.75	103.5	0.75	0.73	13720.0	1410529.5	34
2012-12-18	102.5	103.0	102.5	102.75	0.0	0.0	14927.0	1534232.0	36
2012-12-17	101.5	103.0	101.5	102.75	1.0	0.98	34621.0	3546295.75	42
2012-12-16	101.5	102.0	100.25	101.75	1.75	1.75	33732.0	3428152.75	45
2012-12-15	101.0	101.0	100.0	100.0	0.0	0.0	6744.0	678651.75	22
2012-12-12	100.25	100.25	100.0	100.0	-0.25	-0.25	5279.0	528819.0	17
2012-12-11	99.5	101.25	99.5	100.25	0.75	0.75	19993.0	2008136.0	47
2012-12-10	99.75	101.0	99.5	99.5	-0.25	-0.25	17744.0	1770217.5	27
2012-12-09	99.75	101.0	98.5	99.75	0.0	0.0	76672.0	7648752.5	64
2012-12-08	98.0	99.75	97.5	99.75	1.75	1.79	31897.0	3145553.0	49
2012-12-05	97.0	98.0	97.0	98.0	0.5	0.51	15260.0	1490826.25	27
2012-12-04	97.0	97.5	96.75	97.5	0.5	0.52	14412.0	1398828.0	28
2012-12-03	95.0	97.0	95.0	97.0	2.5	2.65	46896.0	4494121.75	58
2012-12-02	94.0	94.5	93.5	94.5	0.5	0.53	18944.0	1782568.0	27
2012-12-01	92.75	94.25	92.75	94.0	2.0	2.17	19509.0	1830853.75	32
2012-11-28	91.5	92.25	91.25	92.0	0.0	0.0	46261.0	4249224.75	63
2012-11-27	93.0	93.0	91.25	92.0	-0.25	-0.27	19553.0	1803847.5	33
2012-11-26	93.0	94.0	92.25	92.25	0.25	0.27	10645.0	987758.75	29
2012-11-25	93.5	93.5	92.0	92.0	-1.75	-1.87	7858.0	732698.0	19
2012-11-24	93.75	94.0	93.5	93.75	-0.25	-0.27	15470.0	1451989.5	27
2012-11-21	93.5	94.0	91.0	94.0	0.0	0.0	28032.0	2590456.25	63
2012-11-20	94.0	94.0	93.25	94.0	0.5	0.53	2220.0	207493.0	15
2012-11-19	94.0	94.5	93.5	93.5	-1.5	-1.58	10826.0	1017267.0	36
2012-11-18	94.5	95.0	94.0	95.0	0.5	0.53	64205.0	6076354.75	67
2012-11-17	94.5	95.0	94.0	94.5	-0.25	-0.26	20895.0	1973692.5	26
2012-11-14	94.5	95.0	94.0	94.75	0.25	0.26	48225.0	4570450.25	41
2012-11-13	94.0	94.5	93.25	94.5	1.25	1.34	19541.0	1835796.5	45
2012-11-12	94.5	94.75	93.25	93.25	-1.25	-1.32	23120.0	2181975.5	30
2012-11-11	94.5	95.0	94.5	94.5	0.0	0.0	8527.0	807367.0	19
2012-11-10	95.0	95.0	94.5	94.5	-0.5	-0.53	12207.0	1157313.25	26
2012-11-07	96.0	96.0	95.0	95.0	0.0	0.0	29888.0	2861705.25	46
2012-11-06	95.0	95.5	94.75	95.0	0.0	0.0	31663.0	3013277.5	31
2012-11-05	95.0	95.0	94.5	95.0	0.0	0.0	3464.0	328517.5	18
2012-11-04	95.5	95.5	94.75	95.0	0.0	0.0	4044.0	384559.5	17
2012-11-03	96.0	96.0	95.0	95.0	-1.0	-1.04	3972.0	377737.5	19
2012-10-24	94.5	96.0	94.25	96.0	1.0	1.05	15779.0	1504796.5	38
2012-10-23	95.25	95.75	95.0	95.0	1.5	1.6	7544.0	718333.0	21
2012-10-22	95.25	95.25	93.5	93.5	-1.5	-1.58	25436.0	2411471.75	25
2012-10-21	95.25	96.0	95.0	95.0	-0.25	-0.26	16598.0	1580912.0	24
2012-10-20	95.25	96.0	95.25	95.25	-0.75	-0.78	40071.0	3839796.5	52
2012-10-17	95.25	96.5	95.0	96.0	0.0	0.0	78061.0	7475806.0	71
2012-10-16	95.75	96.25	95.0	96.0	0.0	0.0	67887.0	6508843.0	53
2012-10-15	96.0	96.0	94.5	96.0	0.5	0.52	15443.0	1474238.75	36
2012-10-14	95.0	96.0	95.0	95.5	-0.25	-0.26	83012.0	7907579.75	46
2012-10-13	95.5	96.0	94.0	95.75	0.75	0.79	37959.0	3632414.5	65
2012-10-10	95.5	95.5	94.0	95.0	-0.75	-0.78	41386.0	3923149.5	73
2012-10-09	99.5	99.5	95.5	95.75	0.0	0.0	52500.0	5073762.0	107
2012-10-08	96.75	97.0	95.5	95.75	-1.0	-1.03	30153.0	2902316.0	67
2012-10-07	98.0	98.25	96.75	96.75	-1.25	-1.28	30695.0	2991923.0	51
2012-10-06	98.5	99.5	98.0	98.0	-0.5	-0.51	29488.0	2899247.0	61
2012-10-03	99.25	99.25	98.25	98.5	-0.5	-0.51	5787.0	572520.0	16
2012-10-02	99.5	99.75	99.0	99.0	-0.5	-0.5	8656.0	860668.75	23
2012-10-01	98.75	99.5	98.75	99.5	0.75	0.76	1466.0	145687.0	7
2012-09-30	98.5	98.75	98.5	98.75	0.5	0.51	1915.0	189076.25	18
2012-09-29	98.0	101.0	98.0	98.25	-0.25	-0.25	10351.0	1029561.5	28
2012-09-26	99.75	100.0	98.25	98.5	-1.5	-1.5	12671.0	1252172.5	31
2012-09-25	99.0	100.0	97.5	100.0	0.25	0.25	32569.0	3199317.25	61
2012-09-24	100.0	100.0	99.5	99.75	0.0	0.0	7746.0	772585.5	31
2012-09-22	100.75	101.0	99.75	99.75	-1.0	-0.99	13780.0	1387995.0	22
2012-09-19	100.75	101.25	100.75	100.75	-0.5	-0.49	51023.0	5153011.25	32
2012-09-18	100.75	101.25	100.75	101.25	0.0	0.0	20352.0	2053241.0	37
2012-09-17	100.75	101.25	100.75	101.25	0.0	0.0	17052.0	1720667.75	34
2012-09-16	101.0	101.25	100.75	101.25	-0.25	-0.25	12858.0	1296709.0	29
2012-09-15	101.25	102.75	100.5	101.5	1.0	1.0	36155.0	3671992.75	76
2012-09-12	101.25	101.25	99.25	100.5	-0.75	-0.74	37590.0	3769630.5	82
2012-09-11	101.0	101.25	99.5	101.25	-0.75	-0.74	29469.0	2967231.25	62
2012-09-10	102.25	102.25	100.25	102.0	0.5	0.49	6839.0	691095.5	23
2012-09-09	103.0	103.0	101.0	101.5	-1.25	-1.22	33785.0	3431886.25	51
2012-09-08	103.0	103.25	102.75	102.75	-0.25	-0.24	4455.0	459210.75	16
2012-09-05	101.75	104.0	101.75	103.0	-0.25	-0.24	13480.0	1384431.75	40
2012-09-04	103.25	103.25	103.25	103.25	-0.25	-0.24	4639.0	478981.75	9
2012-09-03	104.0	104.25	103.5	103.5	-1.5	-1.43	9500.0	988871.25	21
2012-09-02	104.0	105.0	104.0	105.0	0.75	0.72	9843.0	1032892.5	10
2012-09-01	107.5	107.5	104.25	104.25	-1.75	-1.65	8665.0	921638.75	20
2012-08-29	105.0	106.5	105.0	106.0	1.0	0.95	50166.0	5330437.0	50
2012-08-28	103.75	107.0	103.5	105.0	2.0	1.94	240527.0	25309103.0	149
2012-08-27	101.5	103.0	101.5	103.0	1.0	0.98	5318.0	545870.5	17
2012-08-26	101.5	103.0	101.5	102.0	0.5	0.49	52268.0	5367896.5	41
2012-08-25	99.25	102.0	99.25	101.5	1.5	1.5	20008.0	2025276.75	31
2012-08-15	99.75	100.0	98.75	100.0	1.0	1.01	101593.0	10083822.5	51
2012-08-14	99.25	99.25	99.0	99.0	-0.5	-0.5	30783.0	3048832.75	32
2012-08-13	100.0	100.0	99.0	99.5	0.0	0.0	83241.0	8303781.75	34
2012-08-12	99.75	101.0	99.0	99.5	0.25	0.25	57981.0	5773577.0	35
2012-08-11	100.5	100.75	98.25	99.25	-0.75	-0.75	19462.0	1953750.5	37
2012-08-08	99.5	100.0	99.5	100.0	0.25	0.25	56547.0	5640353.5	26
2012-08-07	99.5	100.0	99.5	99.75	0.75	0.76	16614.0	1656754.0	17
2012-08-06	99.5	99.75	99.0	99.0	0.0	0.0	17853.0	1771724.75	25
2012-08-05	99.25	99.75	99.0	99.0	-1.0	-1.0	25234.0	2507254.0	28
2012-08-04	99.25	100.0	99.0	100.0	0.5	0.5	15105.0	1505191.0	31
2012-08-01	99.5	99.75	99.5	99.5	0.5	0.51	24722.0	2460303.5	32
2012-07-31	99.0	99.5	98.5	99.0	0.0	0.0	143701.0	14218272.5	40
2012-07-30	98.0	99.0	98.0	99.0	0.5	0.51	33902.0	3331626.25	27
2012-07-29	98.5	98.5	98.0	98.5	-0.5	-0.51	45479.0	4467309.75	40
2012-07-28	99.0	99.5	98.25	99.0	0.25	0.25	25353.0	2515408.5	36
2012-07-25	99.0	99.0	98.25	98.75	-0.25	-0.25	15669.0	1544495.0	31
2012-07-24	99.0	99.0	98.5	99.0	0.0	0.0	2247.0	222309.75	8
2012-07-23	99.25	99.25	98.25	99.0	-0.75	-0.75	50734.0	4995223.75	33
2012-07-22	99.0	99.75	99.0	99.75	0.25	0.25	22571.0	2237683.75	17
2012-07-21	98.25	99.5	98.25	99.5	1.5	1.53	20071.0	1990104.75	27
2012-07-18	100.0	100.25	98.0	98.0	-2.5	-2.49	52166.0	5157211.75	42
2012-07-17	100.0	101.0	100.0	100.5	-0.5	-0.5	16277.0	1634654.0	32
2012-07-16	102.5	103.5	101.0	101.0	-1.75	-1.7	57464.0	5893978.25	63
2012-07-15	101.0	103.0	101.0	102.75	1.75	1.73	69001.0	7016332.75	57
2012-07-14	99.25	101.25	99.25	101.0	-2.0	-1.94	77442.0	7764886.0	79
2012-07-11	102.5	103.25	102.25	103.0	-0.25	-0.24	51959.0	5353962.75	69
2012-07-10	103.5	103.5	102.0	103.25	0.5	0.49	121966.0	12574643.25	81
2012-07-09	101.0	102.75	101.0	102.75	0.5	0.49	18173.0	1857157.5	37
2012-07-08	101.0	102.25	101.0	102.25	1.25	1.24	64277.0	6527524.0	70
2012-07-07	100.0	101.0	99.5	101.0	0.75	0.75	50352.0	5042579.0	71
2012-07-04	101.5	101.5	100.0	100.25	0.25	0.25	21048.0	2112136.5	51
2012-07-03	99.5	101.5	99.5	100.0	0.25	0.25	38432.0	3869035.75	92
2012-07-02	99.75	101.0	99.5	99.75	0.25	0.25	10071.0	1007030.5	42
2012-07-01	99.25	99.75	99.25	99.5	0.0	0.0	17956.0	1785562.25	38
2012-06-30	98.75	102.75	98.75	99.5	-0.25	-0.25	35270.0	3551052.25	76
2012-06-27	99.0	99.75	98.0	99.75	0.0	0.0	44337.0	4380019.0	54
2012-06-26	99.25	99.75	98.25	99.75	0.75	0.76	31323.0	3107694.75	59
2012-06-25	99.75	100.0	99.0	99.0	-1.0	-1.0	41482.0	4132312.0	56
2012-06-24	100.0	100.0	100.0	100.0	0.0	0.0	18536.0	1853638.75	12
2012-06-23	99.25	100.75	99.0	100.0	0.25	0.25	16568.0	1654034.75	40
2012-06-20	100.5	101.0	99.0	99.75	-0.5	-0.5	23605.0	2368606.0	37
2012-06-19	100.25	100.75	100.25	100.25	0.25	0.25	18434.0	1851741.5	38
2012-06-18	99.75	100.0	99.25	100.0	0.75	0.76	22987.0	2294931.0	38
2012-06-17	99.0	99.25	98.5	99.25	0.0	0.0	7303.0	723060.25	13
2012-06-16	100.75	100.75	98.75	99.25	-1.5	-1.49	28304.0	2823635.0	73
2012-06-13	99.0	100.75	98.75	100.75	0.75	0.75	18657.0	1853409.75	54
2012-06-12	99.0	100.0	97.0	100.0	1.5	1.52	40025.0	3973482.0	59
2012-06-11	99.0	99.25	98.25	98.5	0.25	0.25	17791.0	1753334.0	51
2012-06-10	98.25	99.75	97.5	98.25	-0.25	-0.25	16826.0	1660042.25	54
2012-06-09	99.75	99.75	97.5	98.5	1.5	1.55	32224.0	3161486.0	65
2012-06-06	100.75	101.0	96.5	97.0	-2.0	-2.02	39240.0	3867504.5	93
2012-06-05	102.5	103.0	99.0	99.0	-3.0	-2.94	72255.0	7252078.0	133
2012-06-04	99.25	102.0	98.25	102.0	2.0	2.0	20320.0	2037322.25	64
2012-06-03	100.0	100.75	99.0	100.0	0.25	0.25	20186.0	2009115.75	57
2012-06-02	99.5	102.0	97.0	99.75	-2.75	-2.68	26535.0	2627645.75	94
2012-05-30	101.75	105.0	101.0	102.5	2.0	1.99	35958.0	3711516.75	107
2012-05-29	101.25	102.0	99.5	100.5	-1.0	-0.99	37526.0	3648377.0	60
2012-05-28	101.0	102.0	101.0	101.5	0.75	0.74	37836.0	3827732.75	31
2012-05-27	102.0	102.0	100.5	100.75	0.0	0.0	17973.0	1821169.5	55
2012-05-26	101.25	101.25	100.5	100.75	-1.0	-0.98	3551.0	358193.75	26
2012-05-23	101.5	102.0	100.25	101.75	0.75	0.74	32632.0	3322565.0	68
2012-05-22	99.25	101.0	99.0	101.0	2.25	2.28	20684.0	2075043.5	58
2012-05-21	98.25	98.75	98.0	98.75	0.0	0.0	3093.0	304584.5	19
2012-05-20	98.5	99.25	97.75	98.75	1.5	1.54	4119.0	404455.0	29
2012-05-19	96.5	100.75	96.5	97.25	-2.5	-2.51	27348.0	2670916.5	76
2012-05-16	97.75	99.75	97.75	99.75	0.0	0.0	33221.0	3266529.0	47
2012-05-15	97.5	100.0	97.5	99.75	1.25	1.27	25095.0	2480634.5	55
2012-05-14	95.25	98.5	95.0	98.5	1.5	1.55	14136.0	1372826.0	50
2012-05-13	98.0	98.5	97.0	97.0	-0.5	-0.51	17510.0	1709631.5	52
2012-05-12	98.5	98.5	96.75	97.5	-1.0	-1.02	20241.0	1974942.0	46
2012-05-09	101.0	101.0	98.5	98.5	-3.0	-2.96	54805.0	5447076.5	106
2012-05-08	101.75	102.0	100.25	101.5	1.5	1.5	53750.0	5447893.5	121
2012-05-07	104.75	104.75	99.25	100.0	-4.0	-3.85	175608.0	17664749.0	235
2012-05-06	104.5	107.0	103.5	104.0	-1.5	-1.42	24073.0	2523394.5	80
2012-05-05	103.0	105.5	103.0	105.5	-0.5	-0.47	24186.0	2516403.5	62
2012-05-02	106.5	107.0	106.0	106.0	0.0	0.0	73867.0	7872855.5	95
2012-05-01	103.5	106.0	103.5	106.0	1.5	1.44	24126.0	2523296.5	61
2012-04-30	102.25	104.5	102.25	104.5	2.0	1.95	38929.0	4024194.25	97
2012-04-29	103.0	103.0	102.25	102.5	-0.5	-0.49	32722.0	3352772.25	51
2012-04-28	101.75	103.0	101.75	103.0	0.75	0.73	39592.0	4046116.0	60
2012-04-25	106.0	107.0	102.25	102.25	-2.75	-2.62	104893.0	10989777.75	156
2012-04-24	103.0	105.0	103.0	105.0	2.0	1.94	32177.0	3351187.5	86
2012-04-23	101.5	103.5	101.5	103.0	1.5	1.48	44540.0	4571493.5	83
2012-04-22	100.0	104.75	100.0	101.5	1.0	1.0	70609.0	7234769.0	127
2012-04-21	100.5	100.5	99.0	100.5	2.0	2.03	71674.0	7179619.5	95
2012-04-18	93.25	100.25	93.25	98.5	5.5	5.91	135728.0	13232173.25	202
2012-04-17	93.5	95.0	93.0	93.0	0.5	0.54	75284.0	7045869.75	121
2012-04-16	94.25	96.0	92.0	92.5	-1.75	-1.86	42161.0	3944855.0	60
2012-04-15	96.0	96.0	94.25	94.25	-2.5	-2.58	31479.0	3004786.25	51
2012-04-14	97.0	97.0	96.0	96.75	-0.5	-0.51	10052.0	970997.75	23
2012-04-11	97.75	97.75	96.5	97.25	-0.75	-0.77	71899.0	6980472.5	65
2012-04-10	99.0	99.0	97.5	98.0	0.0	0.0	28155.0	2761734.75	66
2012-04-09	97.0	99.25	96.0	98.0	0.0	0.0	43745.0	4279070.25	88
2012-04-08	98.75	100.0	96.0	98.0	1.0	1.03	75435.0	7387801.0	173
2012-04-07	96.5	98.5	94.0	97.0	0.5	0.52	98935.0	9147729.5	120
2012-04-04	94.0	97.0	94.0	96.5	2.5	2.66	113835.0	10951182.0	180
2012-04-03	92.5	95.0	92.25	94.0	2.5	2.73	128248.0	12029042.25	206
2012-04-02	90.5	93.0	90.5	91.5	-1.5	-1.61	269385.0	24574670.5	338
2012-04-01	92.0	93.0	92.0	93.0	1.0	1.09	28388.0	2634444.75	60
2012-03-31	93.75	94.0	90.75	92.0	-1.75	-1.87	122385.0	11266828.25	183
2012-03-28	92.0	93.75	92.0	93.75	0.5	0.54	22298.0	2081434.5	48
2012-03-27	93.5	94.5	93.0	93.25	-0.5	-0.53	62499.0	5837943.0	69
2012-03-26	92.5	94.25	92.5	93.75	1.75	1.9	127295.0	11905614.25	178
2012-03-25	88.25	92.0	88.25	92.0	4.0	4.55	110228.0	9971128.5	216
2012-03-24	88.0	88.0	86.0	88.0	0.0	0.0	196586.0	17079157.0	267
2012-03-21	90.5	90.5	87.0	88.0	-3.5	-3.83	169622.0	14961810.0	337
2012-03-20	95.5	96.75	90.0	91.5	-4.5	-4.69	223340.0	20885274.0	353
2012-03-19	95.0	97.5	94.25	96.0	1.0	1.05	213047.0	20599637.5	257
[truncated: 2,724 more rows]
