# Supplementary material for: Effective short-term forecasts of Saudi stock price trends using technical indicators and large-scale multivariate time series
Source: PeerJ Comput Sci. 2023 Jan 6;9:e1205. doi: 10.7717/peerj-cs.1205 (PMC10280263; doi:10.7717/peerj-cs.1205)
Supplement: Supplemental Information 3 [file peerj-cs-09-1205-s003.zip › TASI Dataset 2021/YANSAB_2290.csv]

date	open	high	low	close	change	change_percent	volume_traded	value_traded_SAR	number_trades
2020-03-19	39.0	43.0	38.65	41.5	2.15	5.46	2020114.0	83482633.7	3454
2020-03-18	39.25	39.75	39.0	39.35	0.1	0.25	736562.0	28983480.3	2293
2020-03-17	38.7	40.2	38.55	39.25	0.15	0.38	977413.0	38394823.4	2386
2020-03-16	40.9	40.95	38.8	39.1	-3.9	-9.07	1603292.0	63435473.4	3867
2020-03-15	44.0	44.25	42.7	43.0	0.05	0.12	606035.0	26138108.75	1478
2020-03-12	41.0	43.45	41.0	42.95	-1.05	-2.39	799431.0	33982023.4	2002
2020-03-11	44.9	45.2	43.5	44.0	-0.6	-1.35	971258.0	43131393.35	2070
2020-03-10	43.3	44.85	42.9	44.6	3.0	7.21	1548333.0	67670919.8	2887
2020-03-09	40.1	43.6	40.1	41.6	-2.95	-6.62	1376723.0	56922558.1	2756
2020-03-08	46.0	47.5	44.45	44.55	-4.65	-9.45	1738648.0	78818252.75	3555
2020-03-05	49.55	49.8	49.1	49.2	-0.15	-0.3	289610.0	14342927.55	667
2020-03-04	48.8	49.9	48.75	49.35	0.15	0.3	333273.0	16458370.35	824
2020-03-03	49.9	49.9	48.8	49.2	0.75	1.55	621146.0	30491120.7	1119
2020-03-02	48.75	49.55	48.3	48.45	0.05	0.1	589762.0	28898056.7	1916
2020-03-01	47.5	48.8	47.1	48.4	-1.1	-2.22	875221.0	42083478.6	1678
2020-02-27	50.0	50.0	48.75	49.5	-0.5	-1.0	1300782.0	64122309.05	2935
2020-02-26	49.85	50.0	49.7	50.0	-0.1	-0.2	703729.0	34945519.9	1145
2020-02-25	49.8	50.2	49.7	50.1	0.1	0.2	965978.0	48259363.6	1978
2020-02-24	50.6	50.9	49.9	50.0	-0.9	-1.77	668545.0	33502346.75	2064
2020-02-23	52.0	52.2	50.8	50.9	-1.0	-1.93	747438.0	38234480.1	1660
2020-02-20	51.7	52.5	51.5	51.9	0.4	0.78	475154.0	24743434.6	976
2020-02-19	50.2	51.5	50.2	51.5	1.3	2.59	343644.0	17505490.7	907
2020-02-18	50.3	50.4	50.1	50.2	-0.1	-0.2	187399.0	9414533.1	520
2020-02-17	49.85	50.5	49.85	50.3	0.3	0.6	189874.0	9519186.4	604
2020-02-16	50.5	50.5	49.9	50.0	-0.5	-0.99	346617.0	17354987.55	767
2020-02-13	50.8	50.9	50.2	50.5	-0.3	-0.59	286721.0	14467878.4	682
2020-02-12	50.7	51.1	49.95	50.8	0.1	0.2	498131.0	25124096.95	1000
2020-02-11	51.7	51.9	50.7	50.7	-0.5	-0.98	372556.0	19074055.3	974
2020-02-10	50.5	51.2	49.85	51.2	0.9	1.79	871378.0	44027670.8	1167
2020-02-09	50.4	50.4	49.5	50.3	-0.2	-0.4	455722.0	22745693.8	1300
2020-02-06	51.2	51.2	50.1	50.5	-0.1	-0.2	739246.0	37278969.9	1709
2020-02-05	51.7	51.8	50.6	50.6	-0.8	-1.56	505728.0	25931417.2	1416
2020-02-04	51.6	51.7	51.3	51.4	-0.1	-0.19	518937.0	26281968.4	1169
2020-02-03	52.0	52.3	51.5	51.5	-0.6	-1.15	461873.0	23995767.4	1453
2020-02-02	52.2	52.6	51.7	52.1	-0.6	-1.14	415887.0	21666000.0	703
2020-01-30	52.4	53.0	52.1	52.7	0.3	0.57	391602.0	20620112.0	871
2020-01-29	52.3	52.5	51.8	52.4	0.1	0.19	462556.0	24152318.3	1550
2020-01-28	52.6	52.8	52.3	52.3	-0.2	-0.38	509357.0	26723259.8	1348
2020-01-27	52.9	53.4	52.5	52.5	-0.4	-0.76	560605.0	29649378.1	1252
2020-01-26	53.0	53.2	52.7	52.9	-0.8	-1.49	578888.0	30654338.8	1253
2020-01-23	53.6	54.2	53.0	53.7	-1.6	-2.89	1381056.0	74153215.0	2275
2020-01-22	55.4	55.6	55.3	55.3	-0.2	-0.36	309823.0	17171491.4	566
2020-01-21	55.5	55.6	55.3	55.5	-0.2	-0.36	309436.0	17153649.4	732
2020-01-20	55.7	55.7	55.4	55.7	0.0	0.0	321019.0	17835286.0	660
2020-01-19	55.6	55.7	55.3	55.7	0.2	0.36	426743.0	23682495.9	728
2020-01-16	55.3	55.6	55.3	55.5	0.2	0.36	555081.0	30787858.5	703
2020-01-15	55.7	55.7	55.3	55.3	-0.3	-0.54	473509.0	26260582.0	821
2020-01-14	55.5	55.7	55.0	55.6	0.3	0.54	704177.0	38981806.9	1228
2020-01-13	55.0	55.6	54.9	55.3	0.3	0.55	760083.0	42018397.8	1164
2020-01-12	54.9	55.1	54.7	55.0	0.5	0.92	705617.0	38749577.3	897
2020-01-09	54.5	54.9	54.2	54.5	0.9	1.68	1308509.0	71419715.1	2608
2020-01-08	53.2	54.5	53.2	53.6	-0.9	-1.65	752377.0	40650208.4	1278
2020-01-07	54.9	55.2	54.1	54.5	-0.3	-0.55	525497.0	28838753.9	1089
2020-01-06	54.9	55.1	53.4	54.8	-0.1	-0.18	674305.0	36759957.9	1811
2020-01-05	55.5	55.8	54.8	54.9	-1.3	-2.31	859892.0	47609630.3	1721
2020-01-02	55.9	56.2	55.9	56.2	0.2	0.36	428108.0	24021904.3	857
2020-01-01	56.0	56.2	55.8	56.0	0.1	0.18	288363.0	16151175.2	690
2019-12-31	55.7	55.9	55.4	55.9	0.1	0.18	542332.0	30232184.7	1131
2019-12-30	56.3	56.3	55.8	55.8	-0.4	-0.71	828071.0	46364477.2	1421
2019-12-29	55.8	56.3	55.5	56.2	0.7	1.26	870393.0	48636784.0	1556
2019-12-26	56.9	56.9	54.7	55.5	-1.0	-1.77	2381710.0	132467706.1	3272
2019-12-25	56.9	57.2	56.0	56.5	-0.2	-0.35	1294257.0	73437619.7	1792
2019-12-24	56.1	56.7	55.4	56.7	0.7	1.25	956263.0	53265199.1	1315
2019-12-23	54.9	56.2	54.6	56.0	1.1	2.0	1292587.0	71942896.9	1774
2019-12-22	54.6	54.9	53.8	54.9	0.4	0.73	528547.0	28681560.9	1281
2019-12-19	54.1	55.0	53.6	54.5	0.5	0.93	1460521.0	79465195.2	1750
2019-12-18	53.2	54.1	52.9	54.0	1.0	1.89	1437925.0	76411009.3	1634
2019-12-17	53.1	53.4	52.6	53.0	0.3	0.57	1194232.0	63205461.6	1601
2019-12-16	51.5	53.4	51.2	52.7	1.5	2.93	1103314.0	57936241.9	1885
2019-12-15	50.7	51.4	50.5	51.2	0.7	1.39	281877.0	14378563.3	585
2019-12-12	51.5	51.5	50.4	50.5	-1.0	-1.94	580550.0	29553189.1	942
2019-12-11	51.2	51.8	51.2	51.5	0.5	0.98	551938.0	28403227.3	869
2019-12-10	50.8	51.2	50.0	51.0	0.0	0.0	631708.0	31988375.2	816
2019-12-09	51.2	51.5	50.6	51.0	0.1	0.2	942289.0	47831234.65	1332
2019-12-08	49.9	51.2	49.5	50.9	1.4	2.83	1447966.0	73191275.9	1178
2019-12-05	49.05	49.65	48.9	49.5	0.6	1.23	495769.0	24375378.15	801
2019-12-04	49.5	49.5	48.75	48.9	-0.6	-1.21	650521.0	31839653.05	1351
2019-12-03	50.3	50.4	49.35	49.5	-0.5	-1.0	695870.0	34689365.55	1427
2019-12-02	51.1	51.1	49.8	50.0	-1.1	-2.15	562325.0	28320818.5	1123
2019-12-01	50.1	51.1	50.1	51.1	1.0	2.0	282426.0	14272219.9	430
2019-11-28	50.8	51.0	49.7	50.1	-0.4	-0.79	722960.0	36017344.45	1346
2019-11-27	50.3	50.9	50.3	50.5	0.1	0.2	214597.0	10843462.6	659
2019-11-26	51.4	51.4	50.4	50.4	-1.0	-1.95	935375.0	47314569.0	1248
2019-11-25	52.0	52.0	51.4	51.4	-0.6	-1.15	504950.0	25884621.4	1057
2019-11-24	53.0	53.0	52.0	52.0	-1.0	-1.89	330220.0	17297691.4	655
2019-11-21	52.9	53.2	52.4	53.0	-0.2	-0.38	301452.0	15906578.9	603
2019-11-20	53.7	53.7	52.8	53.2	-0.5	-0.93	448165.0	23565943.3	723
2019-11-19	53.0	53.7	52.3	53.7	1.0	1.9	399146.0	21089283.3	717
2019-11-18	53.0	53.0	52.6	52.7	-0.3	-0.57	272360.0	14370096.7	674
2019-11-17	52.0	53.4	52.0	53.0	0.6	1.15	177216.0	9364443.1	478
2019-11-14	52.7	53.0	52.4	52.4	-0.4	-0.76	341503.0	17821057.6	573
2019-11-13	53.6	54.0	52.5	52.8	-1.2	-2.22	164366.0	8768082.6	562
2019-11-12	53.8	54.3	53.8	54.0	0.0	0.0	267850.0	14494008.4	733
2019-11-11	52.9	54.1	52.8	54.0	1.2	2.27	446496.0	23960611.4	794
2019-11-10	51.6	53.0	51.6	52.8	1.6	3.13	540272.0	28363400.8	1215
2019-11-07	49.8	52.2	49.8	51.2	1.2	2.4	841481.0	43250976.55	1299
2019-11-06	50.3	50.7	50.0	50.0	-0.3	-0.6	342312.0	17205546.2	609
2019-11-05	50.1	50.3	49.85	50.3	0.3	0.6	228999.0	11491141.05	671
2019-11-04	49.0	50.0	48.9	50.0	0.9	1.83	130066.0	6420026.35	639
2019-11-03	49.0	49.2	48.5	49.1	-0.7	-1.41	352627.0	17285323.95	656
2019-10-31	50.0	50.7	49.45	49.8	-0.2	-0.4	366200.0	18259241.8	2722
2019-10-30	49.85	50.3	49.6	50.0	0.2	0.4	233906.0	11680559.0	873
2019-10-29	50.1	50.4	49.45	49.8	-0.7	-1.39	509385.0	25343130.25	2415
2019-10-28	51.5	51.5	50.4	50.5	-1.3	-2.51	476568.0	24256159.0	1679
2019-10-27	51.3	51.8	51.1	51.8	0.5	0.97	130836.0	6726737.9	430
2019-10-24	51.2	51.3	50.7	51.3	0.2	0.39	284738.0	14518342.8	978
2019-10-23	51.1	51.4	50.9	51.1	-0.3	-0.58	253192.0	12939197.6	767
2019-10-22	51.4	51.4	50.5	51.4	-0.1	-0.19	822764.0	41919462.9	1461
2019-10-21	52.3	52.4	50.7	51.5	-1.9	-3.56	954732.0	49185453.9	2052
2019-10-20	53.2	53.9	52.9	53.4	0.5	0.95	466887.0	24844843.7	545
2019-10-17	52.4	53.1	52.0	52.9	0.8	1.54	534797.0	28047710.0	733
2019-10-16	52.0	52.6	51.3	52.1	0.1	0.19	552382.0	28715373.8	1508
2019-10-15	53.2	53.2	52.0	52.0	-1.2	-2.26	339823.0	17762806.1	571
2019-10-14	53.6	53.8	52.7	53.2	-0.1	-0.19	908805.0	48373305.2	687
2019-10-13	52.6	55.4	52.6	53.3	0.6	1.14	632502.0	34059722.6	878
2019-10-10	52.1	52.7	51.5	52.7	0.7	1.35	204145.0	10640604.8	560
2019-10-09	52.5	52.7	52.0	52.0	-1.0	-1.89	494880.0	25819711.3	613
2019-10-08	53.0	53.3	52.3	53.0	0.0	0.0	329691.0	17355358.4	478
2019-10-07	53.7	53.7	53.0	53.0	-0.9	-1.67	287251.0	15318640.8	393
2019-10-06	54.0	54.0	53.8	53.9	0.1	0.19	160839.0	8676937.1	313
2019-10-03	53.3	54.0	52.7	53.8	0.0	0.0	403886.0	21516713.7	633
2019-10-02	53.5	53.8	52.7	53.8	0.3	0.56	375303.0	19939888.0	696
2019-10-01	53.6	54.2	53.4	53.5	0.0	0.0	225582.0	12143994.1	579
2019-09-30	54.4	54.4	53.5	53.5	-0.9	-1.65	864478.0	46433225.8	969
2019-09-29	54.4	54.4	54.0	54.4	0.0	0.0	193066.0	10494751.4	264
2019-09-26	55.0	55.0	54.2	54.4	-0.6	-1.09	210220.0	11476945.5	522
2019-09-25	54.2	55.9	54.0	55.0	0.8	1.48	964758.0	53244870.7	1338
2019-09-24	52.8	54.2	52.6	54.2	1.5	2.85	518621.0	27884105.0	1074
2019-09-22	51.7	52.7	51.6	52.7	0.7	1.35	173981.0	9093388.9	557
2019-09-19	51.0	52.0	50.5	52.0	1.0	1.96	4011761.0	207123754.7	2325
2019-09-18	51.1	51.4	50.6	51.0	0.5	0.99	703182.0	35827308.1	1397
2019-09-17	50.8	51.4	49.75	50.5	-0.4	-0.79	1363886.0	68771086.2	1746
2019-09-16	52.2	52.4	49.6	50.9	-1.5	-2.86	1809360.0	91911246.7	3932
2019-09-15	51.5	52.5	50.5	52.4	-0.6	-1.13	763398.0	39538088.4	970
2019-09-12	53.1	53.4	52.6	53.0	-0.4	-0.75	639740.0	33909498.5	1017
2019-09-11	53.2	53.4	52.0	53.4	0.0	0.0	310562.0	16329330.7	813
2019-09-10	53.5	53.5	52.7	53.4	-0.1	-0.19	308620.0	16390681.0	746
2019-09-09	53.3	53.5	52.7	53.5	0.3	0.56	350819.0	18618222.8	774
2019-09-08	53.8	53.8	53.2	53.2	-0.2	-0.37	113845.0	6077269.3	302
2019-09-05	53.8	53.9	53.2	53.4	-0.4	-0.74	432791.0	23150920.2	610
2019-09-04	53.2	53.9	53.2	53.8	0.5	0.94	497151.0	26667417.5	1005
2019-09-03	53.8	53.9	53.1	53.3	-0.5	-0.93	451810.0	24172753.7	924
2019-09-02	53.6	53.9	53.3	53.8	0.3	0.56	354618.0	18977913.1	710
2019-09-01	53.6	54.2	53.1	53.5	-0.1	-0.19	245633.0	13165387.9	449
2019-08-29	55.6	55.7	53.5	53.6	-1.8	-3.25	835403.0	45296051.8	1267
2019-08-28	54.9	55.9	54.8	55.4	-0.6	-1.07	1284545.0	71162240.2	2150
2019-08-27	53.5	56.0	52.1	56.0	2.5	4.67	10303083.0	570702557.2	7274
2019-08-26	52.3	53.5	51.4	53.5	1.1	2.1	1124556.0	58880357.7	2316
2019-08-25	54.5	54.5	52.4	52.4	-2.6	-4.73	1041615.0	55330337.4	2323
2019-08-22	55.8	55.9	54.3	55.0	-0.8	-1.43	2689491.0	149983752.3	1906
2019-08-21	56.4	56.4	55.7	55.8	-0.6	-1.06	956123.0	53430028.7	1133
2019-08-20	56.2	56.4	55.9	56.4	0.3	0.53	683020.0	38331586.1	1409
2019-08-19	56.3	56.9	56.0	56.1	-0.2	-0.36	1128058.0	63701587.8	3048
2019-08-18	56.2	56.5	55.8	56.3	0.0	0.0	372196.0	20878881.9	1068
2019-08-08	56.2	56.4	55.8	56.3	0.1	0.18	688432.0	38679216.4	793
2019-08-07	56.0	56.7	55.8	56.2	0.3	0.54	719296.0	40346820.2	1237
2019-08-06	56.4	56.4	55.1	55.9	-0.6	-1.06	400501.0	22373308.5	1742
2019-08-05	57.5	57.6	56.3	56.5	-1.1	-1.91	878232.0	49984535.2	2413
2019-08-04	58.5	58.6	57.5	57.6	-1.2	-2.04	395922.0	22872571.3	1092
2019-08-01	58.8	58.8	58.4	58.8	-0.2	-0.34	234834.0	13751496.9	1429
2019-07-31	59.0	59.2	58.8	59.0	0.1	0.17	774344.0	45675409.9	1764
2019-07-30	58.6	59.2	58.3	58.9	0.1	0.17	341168.0	20050381.1	745
2019-07-29	58.3	59.2	58.2	58.8	0.6	1.03	638196.0	37506337.7	1997
2019-07-28	57.6	58.3	57.2	58.2	0.5	0.87	297388.0	17249272.3	764
2019-07-25	57.5	58.1	57.2	57.7	0.2	0.35	987700.0	56934868.7	1667
2019-07-24	57.4	57.9	57.2	57.5	0.2	0.35	420118.0	24139995.7	692
2019-07-23	58.1	58.1	57.3	57.3	-0.7	-1.21	390681.0	22530218.2	1073
2019-07-22	58.0	58.5	57.8	58.0	0.0	0.0	642032.0	37288641.9	1733
2019-07-21	57.9	58.3	57.4	58.0	-1.5	-2.52	823232.0	47693921.5	1481
2019-07-18	59.4	60.0	59.0	59.5	-0.1	-0.17	807688.0	48012592.5	1272
2019-07-17	59.7	60.0	57.6	59.6	0.0	0.0	1860458.0	109947758.5	1948
2019-07-16	59.0	59.7	59.0	59.6	0.5	0.85	1151170.0	68164967.0	1108
2019-07-15	59.3	59.3	58.8	59.1	-0.2	-0.34	707016.0	41795307.7	1106
2019-07-14	59.4	59.4	59.0	59.3	0.0	0.0	515025.0	30516199.2	965
2019-07-11	58.7	59.5	58.7	59.3	0.4	0.68	941811.0	55619918.8	2015
2019-07-10	59.1	59.4	58.8	58.9	-0.2	-0.34	431047.0	25458823.3	1353
2019-07-09	59.2	59.5	58.8	59.1	-0.6	-1.01	509663.0	30086269.4	1287
2019-07-08	60.3	60.3	59.4	59.7	-0.7	-1.16	620453.0	37068221.2	1249
2019-07-07	61.0	61.0	60.1	60.4	-0.6	-0.98	304902.0	18454168.1	748
2019-07-04	61.6	61.7	60.8	61.0	-0.8	-1.29	689492.0	42138907.4	1507
2019-07-03	61.8	62.0	61.5	61.8	-1.7	-2.68	437424.0	26991657.3	1034
2019-07-02	63.5	63.6	63.0	63.5	-0.1	-0.16	493071.0	31255038.5	880
2019-07-01	63.8	63.8	63.0	63.6	-0.1	-0.16	703330.0	44523336.1	1577
2019-06-30	63.6	63.9	63.4	63.7	0.7	1.11	433843.0	27636771.2	1320
2019-06-27	63.4	63.8	63.0	63.0	0.0	0.0	434899.0	27527883.4	1027
2019-06-26	63.3	64.4	62.9	63.0	0.0	0.0	1407373.0	89152759.7	1866
2019-06-25	62.0	63.0	61.8	63.0	1.1	1.78	993344.0	61605153.8	685
2019-06-24	62.1	62.4	61.4	61.9	-0.3	-0.48	731865.0	45393289.1	956
2019-06-23	62.9	63.2	61.9	62.2	-0.8	-1.27	689836.0	43228343.8	878
2019-06-20	63.3	63.4	62.4	63.0	-0.4	-0.63	3151570.0	198464271.7	1818
2019-06-19	64.1	64.4	63.4	63.4	-0.6	-0.94	1400610.0	89507228.2	1031
2019-06-18	64.0	64.0	63.2	64.0	0.2	0.31	947474.0	60426855.2	754
2019-06-17	63.8	64.0	63.3	63.8	0.5	0.79	1159121.0	73683064.1	1200
2019-06-16	64.4	64.4	63.2	63.3	-0.9	-1.4	563874.0	35890141.2	836
2019-06-13	65.4	65.5	64.2	64.2	-1.6	-2.43	1082904.0	70216910.4	1187
2019-06-12	65.3	65.9	65.0	65.8	0.4	0.61	637694.0	41743415.9	1046
2019-06-11	64.7	65.7	64.0	65.4	0.7	1.08	1403675.0	91098014.4	1799
2019-06-10	64.1	65.3	63.7	64.7	0.4	0.62	935083.0	60390170.7	1239
2019-06-09	63.8	64.3	63.6	64.3	0.7	1.1	405648.0	25973343.8	557
2019-05-30	62.3	63.7	62.2	63.6	1.1	1.76	482304.0	30263237.6	790
2019-05-29	62.4	62.7	61.6	62.5	0.1	0.16	1180802.0	73527192.2	883
2019-05-28	63.3	64.4	62.1	62.4	-0.6	-0.95	9624206.0	601458288.8	5400
2019-05-27	61.4	63.0	61.0	63.0	1.7	2.77	938663.0	58132541.8	1802
2019-05-26	62.4	62.5	60.6	61.3	-1.1	-1.76	818972.0	50113770.0	1653
2019-05-23	63.0	63.1	61.8	62.4	-0.7	-1.11	1157420.0	72430728.8	1201
2019-05-22	63.3	64.0	63.0	63.1	0.1	0.16	1140494.0	72190893.0	1714
2019-05-21	62.9	63.2	62.1	63.0	0.5	0.8	608332.0	38267355.5	1102
2019-05-20	64.1	64.1	61.7	62.5	-1.5	-2.34	1090115.0	68719710.1	1681
2019-05-19	64.5	65.3	63.4	64.0	-0.8	-1.23	455014.0	29327208.6	634
2019-05-16	64.1	64.8	63.8	64.8	0.8	1.25	1195546.0	76699305.4	1317
2019-05-15	65.2	66.3	64.0	64.0	0.0	0.0	1455110.0	94274942.7	1334
2019-05-14	63.7	65.4	63.6	64.0	0.3	0.47	1731391.0	111264789.4	1657
2019-05-13	66.0	66.0	62.8	63.7	-2.5	-3.78	1275845.0	82445305.3	1514
2019-05-12	67.9	67.9	65.4	66.2	-1.3	-1.93	1011771.0	66689676.1	1308
2019-05-09	68.1	68.3	66.8	67.5	-0.7	-1.03	908369.0	61606083.4	1400
2019-05-08	67.6	68.2	66.7	68.2	0.3	0.44	724622.0	49003259.6	1764
2019-05-07	68.9	69.2	67.5	67.9	-1.0	-1.45	636448.0	43535996.2	1583
2019-05-06	69.5	69.5	67.2	68.9	-1.4	-1.99	1367883.0	92984116.1	2429
2019-05-05	71.6	71.6	69.5	70.3	-1.4	-1.95	558518.0	39142314.3	1159
2019-05-02	72.4	72.8	71.4	71.7	-1.0	-1.38	624773.0	44951273.8	1234
2019-05-01	72.5	72.7	71.7	72.7	-0.1	-0.14	379365.0	27417562.5	933
2019-04-30	71.9	73.2	71.9	72.8	0.6	0.83	1709172.0	124382037.5	1861
2019-04-29	71.8	72.2	71.2	72.2	0.4	0.56	244571.0	17525731.5	584
2019-04-28	71.9	72.3	71.8	71.8	-0.2	-0.28	245749.0	17701060.9	387
2019-04-25	71.1	72.1	71.1	72.0	0.2	0.28	482823.0	34627723.9	1334
2019-04-24	71.0	72.1	71.0	71.8	-1.0	-1.37	1278091.0	91454880.7	1768
2019-04-23	71.5	72.9	71.2	72.8	1.2	1.68	846084.0	61266602.7	1195
2019-04-22	72.3	72.8	71.6	71.6	-1.1	-1.51	731301.0	52769376.7	908
2019-04-21	71.8	72.7	71.6	72.7	0.8	1.11	461563.0	33392091.4	594
2019-04-18	72.5	72.5	71.7	71.9	-0.6	-0.83	751050.0	54098356.8	1330
2019-04-17	73.2	73.2	72.1	72.5	-0.5	-0.68	1366572.0	99272055.2	1157
2019-04-16	73.5	73.7	72.9	73.0	-0.5	-0.68	403415.0	29608370.5	947
2019-04-15	73.6	74.0	73.3	73.5	0.0	0.0	480811.0	35385068.6	935
2019-04-14	73.2	73.5	72.7	73.5	0.3	0.41	405250.0	29684986.2	438
2019-04-11	72.1	73.3	72.0	73.2	1.1	1.53	468554.0	34103205.7	1003
2019-04-10	72.3	72.4	71.9	72.1	-0.3	-0.41	306568.0	22108827.5	1173
2019-04-09	72.4	72.7	71.7	72.4	-0.1	-0.14	364396.0	26339607.3	764
2019-04-08	72.2	72.5	71.7	72.5	0.3	0.42	264138.0	19052160.2	784
2019-04-07	72.4	72.6	71.7	72.2	-1.9	-2.56	564461.0	40755173.3	920
2019-04-04	74.2	74.5	73.7	74.1	-0.3	-0.4	821823.0	60805818.1	1140
2019-04-03	74.5	74.6	74.1	74.4	-0.2	-0.27	731032.0	54496030.9	1005
2019-04-02	74.4	74.6	74.0	74.6	0.0	0.0	574682.0	42794870.5	972
2019-04-01	74.6	74.9	74.4	74.6	0.3	0.4	612337.0	45662981.9	645
2019-03-31	74.3	74.8	74.1	74.3	-0.5	-0.67	231299.0	17199883.7	429
2019-03-28	74.4	75.0	74.2	74.8	0.6	0.81	485041.0	36196007.9	959
2019-03-27	73.8	74.2	73.8	74.2	0.4	0.54	191685.0	14183193.1	600
2019-03-26	73.2	73.9	72.9	73.8	0.6	0.82	161732.0	11912016.8	610
2019-03-25	72.8	73.2	71.7	73.2	0.5	0.69	365971.0	26458272.8	619
2019-03-24	73.0	73.3	72.4	72.7	-0.7	-0.95	249702.0	18153629.7	464
2019-03-21	73.6	73.9	73.0	73.4	-0.2	-0.27	302999.0	22254094.8	539
2019-03-20	74.3	74.6	73.3	73.6	-1.1	-1.47	250353.0	18536361.9	444
2019-03-19	74.2	74.7	73.8	74.7	0.7	0.95	329319.0	24447726.5	775
2019-03-18	73.1	74.0	72.9	74.0	0.9	1.23	686151.0	50560697.5	971
2019-03-17	73.2	73.8	72.4	73.1	-0.4	-0.54	634717.0	46260259.5	493
2019-03-14	72.3	73.9	72.3	73.5	1.1	1.52	1283597.0	94271749.8	1481
2019-03-13	70.0	72.5	70.0	72.4	2.4	3.43	828192.0	59419460.2	1239
2019-03-12	69.2	70.0	69.0	70.0	0.6	0.86	350735.0	24366728.6	475
2019-03-11	69.2	69.4	68.8	69.4	0.1	0.14	216494.0	14954771.4	464
2019-03-10	70.0	70.0	69.2	69.3	-0.7	-1.0	145573.0	10120796.9	295
2019-03-07	69.7	70.2	69.5	70.0	0.0	0.0	262262.0	18355819.4	440
2019-03-06	70.0	70.1	69.7	70.0	0.0	0.0	167837.0	11729302.2	283
2019-03-05	70.0	70.0	69.4	70.0	0.0	0.0	359850.0	25037674.6	664
2019-03-04	69.1	70.0	69.0	70.0	0.5	0.72	382190.0	26591341.9	500
2019-03-03	69.4	69.8	69.1	69.5	0.2	0.29	210647.0	14621067.9	371
2019-02-28	68.7	69.7	68.5	69.3	0.6	0.87	377219.0	25642761.3	472
2019-02-27	68.8	68.8	67.9	68.7	-0.1	-0.15	254895.0	17428447.8	378
2019-02-26	68.0	68.8	67.6	68.8	0.8	1.18	153633.0	10459790.2	326
2019-02-25	68.6	68.7	67.3	68.0	-0.8	-1.16	515244.0	34997158.4	1553
2019-02-24	69.4	69.5	68.8	68.8	-0.4	-0.58	172180.0	11909030.7	559
2019-02-21	69.7	69.7	68.8	69.2	-0.4	-0.57	259899.0	17978238.6	828
2019-02-20	69.9	70.0	69.0	69.6	-0.1	-0.14	386227.0	26889901.0	1225
2019-02-19	70.2	70.5	69.6	69.7	-0.7	-0.99	257795.0	18031590.9	481
2019-02-18	70.7	70.7	70.2	70.4	-0.1	-0.14	279146.0	19657971.7	468
2019-02-17	70.1	70.7	69.8	70.5	0.5	0.71	232921.0	16332268.8	408
2019-02-14	69.8	70.0	69.3	70.0	0.1	0.14	273102.0	19039720.3	424
2019-02-13	69.4	70.4	69.4	69.9	0.0	0.0	262219.0	18340701.5	600
2019-02-12	70.0	70.0	69.0	69.9	-0.4	-0.57	446343.0	30959260.3	724
2019-02-11	70.5	70.5	69.0	70.3	-0.2	-0.28	474436.0	33146445.1	665
2019-02-10	70.8	70.9	70.4	70.5	-0.2	-0.28	273523.0	19323550.5	482
2019-02-07	70.1	71.3	70.1	70.7	0.6	0.86	828157.0	58709986.8	925
2019-02-06	69.4	70.1	69.3	70.1	0.8	1.15	670348.0	46713710.7	821
2019-02-05	69.1	69.3	68.6	69.3	0.3	0.43	381694.0	26320771.8	777
2019-02-04	69.0	69.5	68.9	69.0	-0.1	-0.14	271918.0	18817784.4	421
2019-02-03	69.0	69.4	68.0	69.1	0.2	0.29	426967.0	29345980.5	615
2019-01-31	69.3	70.1	68.1	68.9	-0.3	-0.43	830889.0	57910633.6	1113
2019-01-30	66.8	69.3	66.8	69.2	2.1	3.13	753303.0	51532424.3	1074
2019-01-29	66.5	67.1	65.9	67.1	0.8	1.21	659568.0	44011066.6	905
2019-01-28	65.1	66.3	64.8	66.3	1.5	2.31	859190.0	56336089.6	1047
2019-01-27	63.5	65.1	63.2	64.8	0.5	0.78	1103678.0	71364081.5	1113
2019-01-24	65.0	65.1	64.2	64.3	-1.0	-1.53	481860.0	31163430.7	867
2019-01-23	64.9	65.6	64.8	65.3	0.5	0.77	490756.0	32050736.5	1005
2019-01-22	66.1	66.6	64.8	64.8	-0.9	-1.37	679906.0	44595161.0	1016
2019-01-21	67.1	67.1	64.8	65.7	-1.9	-2.81	1144939.0	75192535.4	1550
2019-01-20	67.2	68.0	67.1	67.6	0.6	0.9	343222.0	23166258.6	697
2019-01-17	66.3	67.0	66.2	67.0	0.8	1.21	380337.0	25348624.8	912
2019-01-16	66.0	66.9	66.0	66.2	0.4	0.61	542514.0	36039939.9	749
2019-01-15	66.0	66.6	65.5	65.8	-0.2	-0.3	466835.0	30814850.3	877
2019-01-14	66.4	66.7	65.7	66.0	-0.7	-1.05	745283.0	49240830.6	937
2019-01-13	65.9	67.0	65.2	66.7	0.9	1.37	680321.0	44913220.3	970
2019-01-10	65.8	66.4	65.1	65.8	0.0	0.0	567186.0	37388670.4	966
2019-01-09	64.9	65.8	64.6	65.8	1.1	1.7	824820.0	53717280.1	931
2019-01-08	64.8	65.6	64.3	64.7	-0.3	-0.46	535781.0	34713795.2	1178
2019-01-07	64.8	65.8	64.5	65.0	0.4	0.62	471747.0	30804651.4	885
2019-01-06	64.5	65.2	63.9	64.6	1.2	1.89	507545.0	32746302.1	684
2019-01-03	62.6	63.4	62.3	63.4	0.9	1.44	350430.0	22050556.1	692
2019-01-02	62.8	62.9	61.9	62.5	-0.5	-0.79	467722.0	29121485.1	909
2019-01-01	64.0	64.0	62.8	63.0	-0.8	-1.25	216587.0	13685823.8	403
2018-12-31	64.4	64.5	63.1	63.8	-0.3	-0.47	266282.0	16957114.0	578
2018-12-30	64.5	64.5	63.6	64.1	0.5	0.79	196259.0	12540405.7	341
2018-12-27	64.1	65.2	63.4	63.6	0.5	0.79	633645.0	40835405.7	966
2018-12-26	63.0	63.5	62.8	63.1	0.0	0.0	236145.0	14906174.5	363
2018-12-25	64.0	64.0	61.9	63.1	-1.6	-2.47	722860.0	45404530.1	1054
2018-12-24	64.9	65.2	64.3	64.7	-0.2	-0.31	644916.0	41734884.4	1586
2018-12-23	66.5	66.5	63.8	64.9	-1.4	-2.11	1164556.0	75641260.7	1912
2018-12-20	67.4	68.3	65.6	66.3	-2.2	-3.21	334678.0	22453902.8	922
2018-12-19	68.0	68.6	67.2	68.5	0.2	0.29	508350.0	34447778.8	1205
2018-12-18	70.1	70.1	68.0	68.3	-1.7	-2.43	957811.0	65803536.6	5099
2018-12-17	68.7	70.3	68.7	70.0	1.3	1.89	650723.0	45406196.3	1230
2018-12-16	68.5	69.0	67.7	68.7	0.4	0.59	203654.0	13938049.6	478
2018-12-13	67.8	68.5	67.6	68.3	0.8	1.19	179792.0	12252606.6	455
2018-12-12	67.0	67.7	67.0	67.5	0.5	0.75	190682.0	12851085.2	417
2018-12-11	66.7	67.0	66.6	67.0	0.3	0.45	229300.0	15302882.4	467
2018-12-10	67.0	67.0	66.1	66.7	-0.4	-0.6	185399.0	12350450.6	518
2018-12-09	68.0	68.3	66.7	67.1	-0.6	-0.89	356834.0	24076377.2	1050
2018-12-06	68.7	69.0	67.5	67.7	-1.7	-2.45	514662.0	35095388.4	1007
2018-12-05	68.9	69.4	68.1	69.4	-0.1	-0.14	310867.0	21344093.1	655
2018-12-04	68.6	69.5	68.5	69.5	0.4	0.58	373458.0	25784551.2	621
2018-12-03	68.4	69.2	68.2	69.1	0.7	1.02	519471.0	35780374.2	741
2018-12-02	65.1	68.4	65.1	68.4	3.4	5.23	778729.0	52259728.6	1034
2018-11-29	64.8	65.0	64.2	65.0	0.1	0.15	236003.0	15233487.9	366
2018-11-28	64.4	64.9	64.0	64.9	0.9	1.41	236888.0	15288672.5	720
2018-11-27	64.0	64.4	63.7	64.0	0.1	0.16	366010.0	23417689.7	1084
2018-11-26	64.9	65.3	63.8	63.9	-0.6	-0.93	541082.0	34957368.8	1289
2018-11-25	67.0	67.0	64.5	64.5	-3.5	-5.15	633932.0	41457553.4	1543
2018-11-22	65.4	68.0	65.4	68.0	2.0	3.03	291149.0	19497539.4	409
2018-11-21	65.6	66.5	64.0	66.0	0.4	0.61	787600.0	51149536.4	483
2018-11-20	65.0	65.6	64.4	65.6	0.6	0.92	561555.0	36487870.4	663
2018-11-19	64.5	65.0	63.5	65.0	1.0	1.56	198657.0	12732186.2	321
2018-11-18	65.3	65.3	63.9	64.0	-1.8	-2.74	289234.0	18576881.1	356
2018-11-15	64.5	66.0	64.2	65.8	1.3	2.02	429775.0	27918937.7	677
2018-11-14	65.7	65.7	64.1	64.5	-2.2	-3.3	706352.0	45737931.4	1135
2018-11-13	67.5	67.5	66.7	66.7	-0.9	-1.33	293897.0	19692821.3	616
2018-11-12	67.7	68.1	67.5	67.6	0.1	0.15	4435702.0	299563982.5	582
2018-11-11	68.0	68.0	67.0	67.5	-0.8	-1.17	215522.0	14545122.1	316
2018-11-08	68.2	68.4	68.1	68.3	-0.2	-0.29	163969.0	11188038.4	278
2018-11-07	68.5	68.9	67.9	68.5	-0.5	-0.72	154180.0	10533080.8	169
2018-11-06	68.8	69.5	68.3	69.0	0.2	0.29	157719.0	10846255.9	209
2018-11-05	68.7	68.8	68.1	68.8	-0.2	-0.29	164663.0	11275695.5	235
2018-11-04	69.0	69.0	68.3	69.0	0.0	0.0	130271.0	8924940.2	213
2018-11-01	69.5	70.2	68.8	69.0	-0.5	-0.72	308342.0	21463387.9	683
2018-10-31	68.7	69.5	68.1	69.5	1.0	1.46	263256.0	18118849.5	430
2018-10-30	68.5	68.6	68.0	68.5	-0.2	-0.29	93493.0	6386249.0	252
2018-10-29	68.5	69.0	68.3	68.7	0.5	0.73	228469.0	15704678.1	356
2018-10-28	69.6	69.7	67.9	68.2	-1.5	-2.15	222313.0	15242959.9	439
2018-10-25	64.8	70.2	64.8	69.7	5.2	8.06	2418661.0	166480053.5	1252
2018-10-24	64.1	64.9	64.1	64.5	0.5	0.78	281677.0	18187644.6	527
2018-10-23	63.9	65.0	63.1	64.0	-1.0	-1.54	775609.0	49830684.3	824
2018-10-22	65.2	65.2	62.1	65.0	0.0	0.0	852737.0	54272767.4	866
2018-10-21	62.2	65.0	61.7	65.0	1.3	2.04	713847.0	45003802.6	514
2018-10-18	63.0	64.0	62.7	63.7	0.6	0.95	439907.0	27908175.5	680
2018-10-17	63.8	64.5	63.0	63.1	-1.0	-1.56	289517.0	18474898.0	732
2018-10-16	60.3	64.4	59.0	64.1	2.1	3.39	1279777.0	80282804.1	1230
2018-10-15	58.8	62.3	58.8	62.0	3.4	5.8	1416251.0	85950229.0	1707
2018-10-14	63.1	63.8	58.0	58.6	-5.4	-8.44	1379321.0	82564240.2	1359
2018-10-11	65.9	65.9	63.0	64.0	-2.6	-3.9	965745.0	61614800.6	1737
2018-10-10	67.5	68.2	66.5	66.6	-1.3	-1.91	369265.0	24848756.4	828
2018-10-09	68.9	68.9	67.1	67.9	-0.7	-1.02	365111.0	24741067.4	469
2018-10-08	67.6	69.3	66.3	68.6	0.4	0.59	434619.0	29466482.2	1059
2018-10-07	69.7	69.7	67.1	68.2	-1.8	-2.57	326439.0	22321970.2	598
2018-10-04	70.5	70.5	69.3	70.0	-0.5	-0.71	292511.0	20478942.1	548
2018-10-03	70.3	70.5	70.0	70.5	0.2	0.28	336377.0	23690638.2	372
2018-10-02	71.0	71.2	70.1	70.3	-0.3	-0.42	814694.0	57609008.2	798
2018-10-01	70.9	71.3	70.4	70.6	-0.3	-0.42	627055.0	44456466.1	596
2018-09-30	70.6	71.0	70.5	70.9	0.1	0.14	779830.0	55260518.9	1180
2018-09-27	71.3	72.2	70.7	70.8	-1.2	-1.67	301036.0	21404570.6	757
2018-09-26	72.0	72.2	71.1	72.0	0.0	0.0	185846.0	13323709.3	402
2018-09-25	71.4	73.2	71.3	72.0	0.8	1.12	413912.0	30042908.2	736
2018-09-20	71.4	71.5	70.8	71.2	0.0	0.0	181450.0	12895098.9	342
2018-09-19	71.2	71.5	70.6	71.2	0.3	0.42	248848.0	17674529.0	405
2018-09-18	69.8	71.2	69.7	70.9	0.9	1.29	354159.0	25028205.8	488
2018-09-17	69.5	71.1	68.0	70.0	0.6	0.86	386175.0	26946531.9	854
2018-09-16	70.9	70.9	69.4	69.4	-1.2	-1.7	226375.0	15821414.3	326
2018-09-13	70.6	70.7	70.1	70.6	-0.4	-0.56	131616.0	9268953.1	426
2018-09-12	71.7	72.0	70.7	71.0	-0.5	-0.7	217487.0	15522005.1	522
2018-09-11	71.0	71.7	70.9	71.5	0.3	0.42	96562.0	6893473.2	267
2018-09-10	71.1	71.9	70.7	71.2	0.1	0.14	255876.0	18215338.2	463
2018-09-09	71.3	71.3	70.1	71.1	-0.8	-1.11	207965.0	14758459.8	320
2018-09-06	71.4	72.4	70.0	71.9	0.7	0.98	297731.0	21147170.2	660
2018-09-05	73.8	74.5	70.9	71.2	-2.7	-3.65	433203.0	31611653.1	743
2018-09-04	72.1	73.9	72.1	73.9	1.4	1.93	249638.0	18370473.5	374
2018-09-03	72.0	72.9	71.9	72.5	0.5	0.69	115375.0	8357307.2	369
2018-09-02	71.3	72.3	70.8	72.0	0.3	0.42	95680.0	6847720.1	189
2018-08-30	72.0	72.0	70.9	71.7	0.3	0.42	235046.0	16782935.1	473
2018-08-29	72.1	72.1	71.2	71.4	-0.8	-1.11	134442.0	9625382.8	267
2018-08-28	72.5	73.0	71.9	72.2	-0.3	-0.41	204521.0	14798015.7	293
2018-08-27	72.9	73.2	72.1	72.5	-0.5	-0.68	79328.0	5756448.1	205
2018-08-26	72.5	73.4	72.5	73.0	0.6	0.83	93270.0	6810489.1	122
2018-08-16	72.0	72.4	71.8	72.4	0.3	0.42	101975.0	7338898.2	318
2018-08-15	71.8	73.0	71.8	72.1	-0.2	-0.28	116658.0	8425261.8	324
2018-08-14	71.5	72.9	71.5	72.3	1.1	1.54	188321.0	13588888.3	510
2018-08-13	73.0	73.0	71.1	71.2	-1.8	-2.47	295764.0	21368374.2	634
2018-08-12	73.4	74.2	73.0	73.0	-1.0	-1.35	114685.0	8448753.5	225
2018-08-09	73.4	74.2	73.4	74.0	0.5	0.68	110856.0	8200685.5	268
2018-08-08	74.5	74.5	73.5	73.5	-0.5	-0.68	59048.0	4377085.9	265
2018-08-07	73.7	74.1	73.7	74.0	0.0	0.0	78502.0	5808695.8	156
2018-08-06	73.8	74.2	73.4	74.0	0.1	0.14	88884.0	6547119.3	186
2018-08-05	74.4	74.4	73.8	73.9	-0.5	-0.67	99144.0	7329610.4	164
2018-08-02	73.6	74.4	73.4	74.4	0.3	0.4	132705.0	9795167.1	266
2018-08-01	74.3	74.3	73.3	74.1	0.2	0.27	26682.0	1969639.5	173
2018-07-31	74.3	74.3	73.2	73.9	-0.1	-0.14	150214.0	11055782.8	368
2018-07-30	74.0	74.4	73.3	74.0	0.0	0.0	155772.0	11503537.0	393
2018-07-29	74.8	74.8	73.9	74.0	-0.6	-0.8	223827.0	16574904.0	221
2018-07-26	74.8	74.8	74.0	74.6	-0.2	-0.27	218620.0	16206240.1	396
2018-07-25	74.9	74.9	74.0	74.8	0.2	0.27	164671.0	12233152.7	592
2018-07-24	74.7	75.6	74.1	74.6	0.5	0.67	193792.0	14473257.0	643
2018-07-23	77.4	77.4	74.1	74.1	-1.9	-2.5	540318.0	41110718.2	793
2018-07-22	76.9	77.4	76.0	76.0	-0.8	-1.04	400614.0	30740027.0	274
2018-07-19	76.8	76.9	76.5	76.8	0.3	0.39	273370.0	20986081.6	223
2018-07-18	76.6	76.7	76.0	76.5	-0.3	-0.39	145750.0	11139356.6	208
2018-07-17	76.0	76.9	75.8	76.8	-0.2	-0.26	183808.0	14016913.0	341
2018-07-16	75.4	77.0	75.4	77.0	1.5	1.99	273343.0	20815093.8	361
2018-07-15	75.2	75.8	75.0	75.5	0.3	0.4	104009.0	7850128.3	211
2018-07-12	74.4	75.2	73.9	75.2	0.0	0.0	170067.0	12651796.3	308
2018-07-11	76.3	76.8	74.9	75.2	-1.8	-2.34	308299.0	23266672.0	402
2018-07-10	77.3	77.5	76.5	77.0	0.0	0.0	224649.0	17309712.4	359
2018-07-09	76.5	77.4	76.3	77.0	0.7	0.92	264431.0	20349005.7	376
2018-07-08	75.1	76.5	75.1	76.3	1.0	1.33	346731.0	26313337.4	308
2018-07-05	74.5	75.7	74.2	75.3	0.8	1.07	158820.0	11889650.4	282
2018-07-04	74.0	74.7	73.9	74.5	0.3	0.4	110438.0	8202811.5	209
2018-07-03	73.7	74.3	73.5	74.2	-1.2	-1.59	213731.0	15767255.1	315
2018-07-02	75.7	76.1	75.2	75.4	-0.3	-0.4	385395.0	29199357.5	368
2018-07-01	74.6	76.0	74.4	75.7	1.2	1.61	354318.0	26697273.9	435
2018-06-28	73.8	74.5	73.8	74.5	0.7	0.95	109477.0	8119095.1	224
2018-06-27	73.5	73.9	73.4	73.8	0.3	0.41	345161.0	25452755.4	394
2018-06-26	73.2	74.0	73.2	73.5	-0.2	-0.27	166673.0	12283545.0	315
2018-06-25	73.5	73.9	73.0	73.7	0.2	0.27	190385.0	14001248.4	299
2018-06-24	72.7	73.6	72.7	73.5	1.0	1.38	242327.0	17749027.5	273
2018-06-21	73.0	73.0	72.0	72.5	-0.3	-0.41	272393.0	19750589.2	463
2018-06-20	73.1	73.5	72.0	72.8	-0.2	-0.27	399595.0	29001386.4	506
2018-06-12	73.0	73.1	72.6	73.0	0.2	0.27	250266.0	18255376.6	357
2018-06-11	73.5	73.8	72.8	72.8	-0.7	-0.95	323906.0	23727731.6	354
2018-06-10	73.5	73.5	72.8	73.5	0.1	0.14	299190.0	21893223.8	263
2018-06-07	73.0	73.4	71.0	73.4	0.7	0.96	628845.0	45582836.1	621
2018-06-06	74.2	74.7	72.7	72.7	-2.0	-2.68	483114.0	35485927.9	1165
2018-06-05	75.0	75.4	73.8	74.7	-0.3	-0.4	387066.0	29009311.3	783
2018-06-04	74.7	75.7	74.3	75.0	0.2	0.27	469531.0	35364672.6	710
2018-06-03	73.7	74.8	73.7	74.8	1.1	1.49	880171.0	65460844.5	454
2018-05-31	72.7	73.7	72.7	73.7	1.0	1.38	337566.0	24648895.4	672
2018-05-30	72.7	72.7	72.4	72.7	0.0	0.0	239433.0	17365311.8	308
2018-05-29	71.2	72.7	71.2	72.7	1.3	1.82	430708.0	31107315.4	332
2018-05-28	71.6	71.8	71.1	71.4	-0.2	-0.28	212280.0	15129057.0	265
2018-05-27	72.8	72.9	71.5	71.6	-1.4	-1.92	98670.0	7104777.1	174
2018-05-24	72.9	73.3	72.6	72.9	0.16	0.22	227265.0	16581612.2	371
2018-05-23	71.7	72.8	71.7	72.74	0.64	0.89	363495.0	26320470.5	403
2018-05-22	71.2	72.2	71.2	72.1	1.06	1.49	261813.0	18824351.8	177
2018-05-21	71.5	71.9	70.6	71.04	-0.58	-0.81	240263.0	17100988.3	256
2018-05-20	72.2	72.5	71.5	71.62	-0.58	-0.8	311994.0	22464460.4	212
2018-05-17	71.8	72.3	71.7	72.2	0.68	0.95	358010.0	25768230.2	307
2018-05-16	71.9	71.9	71.1	71.52	-0.31	-0.43	150284.0	10756654.0	281
2018-05-15	71.6	71.9	71.6	71.83	0.14	0.2	275213.0	19760233.2	354
2018-05-14	72.0	72.0	71.1	71.69	-0.16	-0.22	327832.0	23481735.0	429
2018-05-13	71.1	72.2	71.1	71.85	0.47	0.66	300060.0	21604426.5	231
2018-05-10	70.0	71.4	69.9	71.38	1.12	1.59	297600.0	21045793.9	419
2018-05-09	71.4	71.8	70.1	70.26	-1.53	-2.13	202024.0	14317828.0	364
2018-05-08	72.0	72.4	71.0	71.79	-0.33	-0.46	104863.0	7515841.1	227
2018-05-07	70.9	72.3	70.9	72.12	1.06	1.49	245881.0	17639075.4	435
2018-05-06	70.5	71.2	70.5	71.06	0.59	0.84	163516.0	11600946.1	238
2018-05-03	70.2	70.6	70.0	70.47	0.26	0.37	183553.0	12908841.9	221
2018-05-02	70.0	70.4	70.0	70.21	0.15	0.21	140010.0	9826013.2	249
2018-05-01	69.7	70.2	69.2	70.06	0.55	0.79	233259.0	16269333.2	241
2018-04-30	69.5	69.8	69.2	69.51	-0.17	-0.24	149410.0	10381028.8	374
2018-04-29	70.4	70.4	69.1	69.68	-0.56	-0.8	205285.0	14353971.2	306
2018-04-26	70.0	70.5	69.3	70.24	0.44	0.63	218503.0	15238998.7	468
2018-04-25	70.4	70.4	69.1	69.8	-0.25	-0.36	348970.0	24360989.1	480
2018-04-24	71.3	71.3	69.0	70.05	-1.02	-1.44	505185.0	35343276.4	676
2018-04-23	72.0	72.7	71.0	71.07	-1.19	-1.65	392551.0	28234499.1	522
2018-04-22	71.5	73.0	71.5	72.26	-1.56	-2.11	287527.0	20776218.4	469
2018-04-19	73.1	74.0	73.1	73.82	0.57	0.78	515402.0	38000745.0	676
2018-04-18	73.0	73.5	73.0	73.25	0.11	0.15	492074.0	36043777.7	534
2018-04-17	72.2	73.2	72.2	73.14	0.14	0.19	449854.0	32820367.4	335
2018-04-16	73.0	73.4	72.9	73.0	0.05	0.07	399232.0	29198349.9	338
2018-04-15	71.6	73.6	71.6	72.95	1.44	2.01	213278.0	15570972.5	285
2018-04-12	70.8	72.3	70.8	71.51	-0.16	-0.22	147564.0	10574589.3	270
2018-04-11	72.4	73.1	71.1	71.67	-0.64	-0.89	200350.0	14493885.9	296
2018-04-10	74.1	74.5	72.2	72.31	-1.6	-2.16	330987.0	24279121.8	512
2018-04-09	73.4	74.5	73.4	73.91	-0.11	-0.15	468685.0	34648062.7	677
2018-04-08	73.9	74.2	73.4	74.02	0.15	0.2	188414.0	13929055.5	220
2018-04-05	71.2	74.0	71.2	73.87	2.09	2.91	354435.0	25890499.2	539
2018-04-04	70.7	71.9	70.7	71.78	1.14	1.61	332322.0	23715624.0	462
2018-04-03	71.0	71.0	70.0	70.64	-1.32	-1.83	245584.0	17315724.4	481
2018-04-02	72.2	72.4	71.7	71.96	-0.44	-0.61	261122.0	18792141.0	217
2018-04-01	73.5	73.5	72.2	72.4	-0.65	-0.89	130558.0	9497970.5	201
2018-03-29	73.4	74.3	72.7	73.05	-0.01	-0.01	550933.0	40339562.1	698
2018-03-28	71.4	73.3	71.4	73.06	1.29	1.8	489377.0	35376897.5	544
2018-03-27	72.4	72.5	71.4	71.77	-0.13	-0.18	537475.0	37923208.6	540
2018-03-26	70.4	72.5	70.3	71.9	1.42	2.01	535037.0	38018716.9	502
2018-03-25	70.3	70.6	70.2	70.48	0.11	0.16	3238315.0	207971904.1	293
2018-03-22	69.6	70.4	69.5	70.37	0.67	0.96	482006.0	33741380.2	622
2018-03-21	68.5	70.2	68.5	69.7	1.26	1.84	418551.0	29235309.8	507
2018-03-20	70.2	70.2	68.3	68.44	-1.69	-2.41	588398.0	40626471.8	631
2018-03-19	70.5	70.6	69.9	70.13	-0.37	-0.52	169735.0	11914679.6	249
2018-03-18	70.3	70.6	70.0	70.5	0.04	0.06	179674.0	12629379.3	293
2018-03-15	70.5	70.5	69.8	70.46	-0.32	-0.45	234734.0	16476239.4	477
2018-03-14	70.0	70.9	69.9	70.78	0.81	1.16	205776.0	14471493.7	323
2018-03-13	69.8	70.0	69.8	69.97	0.07	0.1	193962.0	13559073.9	233
2018-03-12	69.0	70.0	69.0	69.9	1.03	1.5	483201.0	33731281.5	621
2018-03-11	68.4	69.6	68.4	68.87	0.57	0.83	541467.0	37303856.5	408
2018-03-08	68.0	68.5	67.9	68.3	0.1	0.15	310278.0	21191745.9	390
2018-03-07	68.1	68.5	67.9	68.2	0.15	0.22	97841.0	6661022.4	154
2018-03-06	67.5	68.4	67.5	68.05	0.25	0.37	210423.0	14310566.0	588
2018-03-05	67.8	68.0	67.5	67.8	0.13	0.19	164174.0	11117056.4	195
2018-03-04	67.7	67.8	67.6	67.67	0.06	0.09	69372.0	4694092.4	99
2018-03-01	67.1	67.9	67.1	67.61	0.01	0.01	62316.0	4194137.3	95
2018-02-28	67.5	67.9	67.2	67.6	0.03	0.04	251513.0	16965902.4	210
2018-02-27	68.0	68.0	67.4	67.57	-0.37	-0.54	273179.0	18506890.9	252
2018-02-26	67.7	68.2	67.7	67.94	0.21	0.31	190954.0	12961360.3	357
2018-02-25	67.0	67.9	67.0	67.73	0.9	1.35	208749.0	14083975.6	269
2018-02-22	66.2	66.9	66.1	66.83	0.66	1.0	240715.0	16010933.0	321
2018-02-21	66.1	66.2	65.9	66.17	-0.02	-0.03	121528.0	8027923.3	199
2018-02-20	66.0	66.3	65.6	66.19	0.21	0.32	257544.0	16983219.1	288
2018-02-19	65.1	66.0	65.0	65.98	0.91	1.4	201034.0	13197476.7	319
2018-02-18	64.9	65.1	64.5	65.07	0.21	0.32	205107.0	13317035.0	200
2018-02-15	64.7	65.0	64.6	64.86	0.43	0.67	264135.0	17123924.6	309
2018-02-14	64.3	64.5	64.2	64.43	0.27	0.42	207588.0	13355423.0	149
2018-02-13	64.4	64.5	63.5	64.16	0.1	0.16	216846.0	13924912.8	318
2018-02-12	63.2	64.3	62.7	64.06	1.12	1.78	175194.0	11174057.6	326
2018-02-11	63.4	63.5	61.8	62.94	-0.56	-0.88	245216.0	15346293.2	381
2018-02-08	64.1	64.7	63.3	63.5	-1.47	-2.26	230217.0	14770510.9	550
2018-02-07	65.3	65.9	64.0	64.97	-0.5	-0.76	312597.0	20412325.3	398
2018-02-06	65.0	65.9	64.0	65.47	-0.59	-0.89	309528.0	20170518.9	634
2018-02-05	66.1	66.1	65.5	66.06	0.06	0.09	184919.0	12182013.2	299
2018-02-04	65.4	66.0	65.4	66.0	0.04	0.06	309576.0	20335922.3	254
2018-02-01	65.6	66.1	65.4	65.96	-0.05	-0.08	263537.0	17298687.7	288
2018-01-31	65.5	66.5	65.3	66.01	0.46	0.7	455418.0	30039522.0	486
2018-01-30	64.3	66.5	64.2	65.55	1.22	1.9	610225.0	39838132.8	662
2018-01-29	64.0	64.6	63.9	64.33	0.37	0.58	430716.0	27714428.9	398
2018-01-28	64.5	64.8	63.9	63.96	0.05	0.08	651396.0	42045180.3	426
2018-01-25	64.4	64.5	63.7	63.91	-0.48	-0.75	457215.0	29282539.1	997
2018-01-24	64.2	64.4	63.9	64.39	0.08	0.12	343395.0	22015765.9	162
2018-01-23	63.7	64.4	63.7	64.31	0.51	0.8	271539.0	17420362.2	219
2018-01-22	64.2	64.4	63.7	63.8	-0.6	-0.93	190961.0	12227932.2	199
2018-01-21	64.3	64.6	64.2	64.4	-0.15	-0.23	45438.0	2928783.7	114
2018-01-18	64.7	65.1	64.4	64.55	0.03	0.05	417835.0	27000489.5	531
2018-01-17	64.3	65.3	64.2	64.52	0.42	0.66	718065.0	46440500.8	699
2018-01-16	63.1	64.5	63.1	64.1	1.13	1.79	476331.0	30458748.0	666
2018-01-15	62.6	63.0	62.2	62.97	0.54	0.86	384245.0	24058662.6	472
2018-01-14	61.9	62.8	61.8	62.43	0.94	1.53	535212.0	33331344.7	403
2018-01-11	60.2	62.5	60.0	61.49	1.01	1.67	571813.0	35021040.0	495
2018-01-10	60.0	60.5	60.0	60.48	0.35	0.58	234270.0	14144978.9	315
2018-01-09	59.6	60.3	59.6	60.13	-0.24	-0.4	253779.0	15233869.6	565
2018-01-08	60.5	60.6	60.3	60.37	-0.08	-0.13	177060.0	10701033.6	312
2018-01-07	59.9	60.6	59.8	60.45	0.57	0.95	276096.0	16606209.5	279
2018-01-04	59.1	60.0	59.0	59.88	0.78	1.32	316401.0	18789674.0	488
2018-01-03	59.1	59.2	58.5	59.1	0.02	0.03	152224.0	8959778.9	192
2018-01-02	59.0	59.8	59.0	59.08	0.08	0.14	131085.0	7775667.2	218
2018-01-01	58.5	59.3	58.5	59.0	0.16	0.27	186539.0	11005443.6	208
2017-12-31	58.8	59.0	58.4	58.84	0.62	1.06	285112.0	16706836.8	293
2017-12-28	58.4	58.6	58.0	58.22	-0.17	-0.29	102335.0	5957044.9	159
2017-12-27	58.2	58.4	57.9	58.39	0.0	0.0	209121.0	12155417.7	237
2017-12-26	58.1	58.5	58.0	58.39	0.12	0.21	131746.0	7654556.7	196
2017-12-25	58.6	59.6	58.1	58.27	-0.54	-0.92	133350.0	7829355.5	233
2017-12-24	58.0	59.1	58.0	58.81	0.57	0.98	273027.0	15993943.2	443
2017-12-21	58.2	58.5	58.0	58.24	0.14	0.24	182403.0	10632321.1	201
2017-12-20	58.2	58.7	57.7	58.1	0.1	0.17	254607.0	14799329.7	246
2017-12-19	58.0	58.1	57.5	58.0	0.0	0.0	344800.0	19938602.3	627
2017-12-18	58.3	58.8	57.5	58.0	-0.35	-0.6	941171.0	54572036.1	662
2017-12-17	58.5	59.0	57.9	58.35	0.46	0.79	335611.0	19604647.2	347
2017-12-14	58.4	58.4	57.7	57.89	-0.23	-0.4	279519.0	16199884.4	350
2017-12-13	58.6	58.8	57.7	58.12	-0.59	-1.0	322516.0	18734176.4	286
2017-12-12	57.6	58.8	57.5	58.71	1.13	1.96	427385.0	24839110.2	263
2017-12-11	58.5	59.5	57.0	57.58	-1.48	-2.51	364859.0	21296951.1	453
2017-12-10	59.8	59.8	58.0	59.06	-0.39	-0.66	309476.0	18223021.0	370
2017-12-07	60.0	61.0	59.3	59.45	-1.53	-2.51	300633.0	18015681.5	363
2017-12-06	60.7	61.1	60.5	60.98	0.01	0.02	239771.0	14612610.8	150
2017-12-05	60.6	61.1	60.5	60.97	0.22	0.36	210829.0	12824265.1	198
2017-12-04	60.8	61.6	60.4	60.75	0.0	0.0	362731.0	22014008.2	334
2017-12-03	60.9	61.9	60.0	60.75	0.28	0.46	296784.0	18109981.0	298
2017-11-30	58.8	60.5	58.8	60.47	1.42	2.4	492455.0	29510441.5	358
2017-11-29	59.3	60.0	58.5	59.05	-0.15	-0.25	443822.0	26351107.0	295
2017-11-28	57.5	59.9	57.5	59.2	1.21	2.09	539342.0	31918360.5	429
2017-11-27	56.6	58.4	56.6	57.99	0.98	1.72	357570.0	20623911.0	323
2017-11-26	56.5	57.6	56.5	57.01	0.12	0.21	287503.0	16433820.4	372
2017-11-23	55.8	57.1	55.5	56.89	1.17	2.1	288597.0	16355866.4	393
2017-11-22	54.6	55.8	54.6	55.72	1.35	2.48	117942.0	6517154.2	151
2017-11-21	54.2	54.9	54.1	54.37	0.12	0.22	240200.0	13075802.2	195
2017-11-20	55.1	55.4	54.1	54.25	-0.85	-1.54	179392.0	9854663.3	278
2017-11-19	55.3	55.5	54.9	55.1	-0.09	-0.16	148093.0	8175087.2	171
2017-11-16	56.5	56.6	54.8	55.19	-1.29	-2.28	270869.0	15069571.3	252
2017-11-15	56.9	57.1	56.4	56.48	-0.52	-0.91	126930.0	7221904.1	146
2017-11-14	57.5	57.8	56.9	57.0	0.01	0.02	223325.0	12740623.2	183
2017-11-13	56.5	57.6	56.2	56.99	0.42	0.74	489640.0	27834034.1	243
2017-11-12	56.4	56.7	56.3	56.57	0.13	0.23	275928.0	15590970.6	210
2017-11-09	56.1	56.5	55.7	56.44	0.15	0.27	362710.0	20405277.7	267
2017-11-08	55.5	56.4	55.5	56.29	0.38	0.68	484964.0	27172386.0	323
2017-11-07	55.7	56.2	54.4	55.91	0.36	0.65	1501929.0	83587233.0	719
2017-11-06	55.1	55.8	54.0	55.55	0.09	0.16	920598.0	50540474.2	628
2017-11-05	55.6	56.3	55.0	55.46	-0.36	-0.64	216138.0	11952172.8	262
2017-11-02	56.1	56.3	55.5	55.82	-0.19	-0.34	148438.0	8329975.9	168
2017-11-01	55.9	56.1	55.9	56.01	0.12	0.21	84503.0	4730858.1	168
2017-10-31	55.5	56.0	55.2	55.89	0.46	0.83	128001.0	7101677.6	208
2017-10-30	55.0	55.9	54.9	55.43	0.62	1.13	260028.0	14427646.7	259
2017-10-29	55.2	55.4	54.7	54.81	-0.35	-0.63	241206.0	13269035.0	261
2017-10-26	55.0	55.2	54.4	55.16	0.1	0.18	264816.0	14501793.7	242
2017-10-25	54.9	55.3	54.9	55.06	0.08	0.15	218041.0	12022798.9	225
2017-10-24	56.5	56.5	54.6	54.98	0.17	0.31	510409.0	28378376.0	401
2017-10-23	54.0	55.1	54.0	54.81	0.4	0.74	304273.0	16604016.4	280
2017-10-22	54.6	54.8	54.3	54.41	-0.4	-0.73	467533.0	25455719.8	317
2017-10-19	55.7	56.0	54.2	54.81	-0.71	-1.28	522059.0	28916201.3	514
2017-10-18	55.4	56.2	54.2	55.52	-0.86	-1.53	705819.0	39005417.9	625
2017-10-17	56.4	56.5	56.0	56.38	-0.02	-0.04	112259.0	6307011.5	108
2017-10-16	56.1	56.5	55.0	56.4	0.67	1.2	316130.0	17542015.6	271
2017-10-15	57.2	57.2	55.5	55.73	-1.75	-3.04	450799.0	25450141.2	323
2017-10-12	56.8	57.8	56.8	57.48	0.42	0.74	155077.0	8859546.3	231
2017-10-11	57.0	57.9	56.4	57.06	0.04	0.07	146676.0	8355884.1	235
2017-10-10	56.8	58.0	56.8	57.02	0.52	0.92	232520.0	13075886.5	208
2017-10-09	57.1	57.5	56.3	56.5	-1.0	-1.74	210701.0	11956471.7	248
2017-10-08	58.2	58.2	57.5	57.5	-0.98	-1.68	162838.0	9406094.1	259
2017-10-05	58.7	58.7	58.3	58.48	-0.28	-0.48	128569.0	7529452.2	133
2017-10-04	58.5	58.9	58.4	58.76	0.22	0.38	180161.0	10566814.1	205
2017-10-03	59.0	59.0	58.5	58.54	-0.24	-0.41	160676.0	9436824.2	216
2017-10-02	58.1	58.8	58.0	58.78	0.46	0.79	297110.0	17393540.2	372
2017-10-01	58.8	59.3	57.8	58.32	-1.02	-1.72	490258.0	28601935.2	530
2017-09-28	59.0	59.7	59.0	59.34	-0.24	-0.4	390231.0	23136098.3	413
2017-09-27	59.7	59.9	58.2	59.58	0.07	0.12	394287.0	23363182.6	401
2017-09-26	58.5	60.3	58.5	59.51	1.1	1.88	984907.0	58387490.7	533
2017-09-25	59.0	59.0	57.6	58.41	-0.78	-1.32	472837.0	27504083.2	518
2017-09-21	58.5	60.1	58.5	59.19	0.53	0.9	539823.0	32171991.9	223
2017-09-20	58.2	58.8	58.1	58.66	-0.14	-0.24	489069.0	28469095.2	305
2017-09-19	59.4	59.7	58.7	58.8	-1.15	-1.92	479605.0	28289895.3	424
2017-09-18	57.3	60.8	57.3	59.95	2.36	4.1	706413.0	41938183.5	508
2017-09-17	57.1	57.6	57.0	57.59	0.6	1.05	100819.0	5780905.2	179
2017-09-14	56.7	57.0	56.7	56.99	0.36	0.64	235755.0	13391665.6	236
2017-09-13	56.3	56.8	56.1	56.63	0.18	0.32	176158.0	9960108.6	172
2017-09-12	57.1	57.1	56.4	56.45	-0.42	-0.74	434492.0	24706750.3	479
2017-09-11	56.9	57.1	56.4	56.87	0.02	0.04	342798.0	19496253.0	310
2017-09-10	56.5	57.0	56.5	56.85	0.45	0.8	322819.0	18328493.6	267
2017-09-07	56.6	56.6	56.2	56.4	-0.1	-0.18	117721.0	6639130.7	143
2017-09-06	56.5	56.7	56.4	56.5	0.14	0.25	196824.0	11145681.9	131
2017-08-29	56.6	56.6	56.2	56.36	-0.12	-0.21	169360.0	9555523.1	137
2017-08-28	55.7	56.6	55.7	56.48	0.68	1.22	214648.0	12053020.4	363
2017-08-27	56.6	56.6	55.5	55.8	0.0	0.0	200657.0	11189945.5	431
2017-08-24	55.7	56.0	55.3	55.8	-0.2	-0.36	80010.0	4458295.3	132
2017-08-23	55.9	56.5	55.5	56.0	-0.2	-0.36	173365.0	9703934.6	215
2017-08-22	55.9	56.3	55.6	56.2	0.42	0.75	151871.0	8514652.5	312
2017-08-21	55.2	55.8	55.2	55.78	0.58	1.05	109975.0	6122698.3	208
2017-08-20	55.0	55.7	54.5	55.2	0.21	0.38	113840.0	6298969.7	147
2017-08-17	54.0	55.1	54.0	54.99	1.03	1.91	439726.0	24147662.0	255
2017-08-16	53.5	54.0	53.4	53.96	0.54	1.01	178460.0	9555190.7	138
2017-08-15	54.4	54.5	53.4	53.42	-1.28	-2.34	450429.0	24322719.6	397
2017-08-14	54.6	54.9	54.6	54.7	0.17	0.31	115863.0	6339633.3	141
2017-08-13	54.9	54.9	54.4	54.53	-0.33	-0.6	180390.0	9827874.4	149
2017-08-10	54.9	55.3	54.8	54.86	-0.17	-0.31	106094.0	5835540.4	131
2017-08-09	55.0	55.1	54.9	55.03	-0.01	-0.02	96836.0	5327711.2	149
2017-08-08	54.2	55.1	54.0	55.04	0.74	1.36	327515.0	17860068.2	254
2017-08-07	54.3	54.5	54.3	54.3	-0.1	-0.18	177235.0	9641961.1	185
2017-08-06	54.3	54.6	54.3	54.4	0.0	0.0	106581.0	5799258.8	179
2017-08-03	54.6	54.8	54.2	54.4	-0.39	-0.71	68313.0	3729267.5	122
2017-08-02	54.7	55.0	54.7	54.79	-0.16	-0.29	159814.0	8765904.9	142
2017-08-01	54.9	55.2	54.7	54.95	-0.06	-0.11	189995.0	10433248.7	203
2017-07-31	54.9	55.1	54.7	55.01	0.21	0.38	155131.0	8518266.5	230
2017-07-30	55.0	55.2	54.7	54.8	-0.38	-0.69	64965.0	3568204.4	113
2017-07-27	55.2	55.3	54.9	55.18	0.17	0.31	63235.0	3486395.1	153
2017-07-26	54.5	55.1	54.5	55.01	0.59	1.08	68931.0	3789937.6	293
2017-07-25	55.3	55.7	54.2	54.42	-0.67	-1.22	241801.0	13340334.6	280
2017-07-24	55.0	55.5	54.8	55.09	0.09	0.16	150937.0	8323592.6	201
2017-07-23	54.2	55.2	54.1	55.0	0.71	1.31	248855.0	13623167.3	357
2017-07-20	53.4	54.6	53.4	54.29	0.91	1.7	266333.0	14410752.4	434
2017-07-19	52.7	53.5	52.0	53.38	0.56	1.06	391877.0	20598327.0	530
2017-07-18	53.3	53.3	52.8	52.82	-0.41	-0.77	102754.0	5438146.2	220
2017-07-17	53.2	53.5	52.4	53.23	-0.98	-1.81	407314.0	21566066.6	597
2017-07-16	54.6	54.6	54.0	54.21	-0.02	-0.04	181243.0	9812759.9	503
2017-07-13	54.6	54.7	54.2	54.23	-0.32	-0.59	134732.0	7337066.2	237
2017-07-12	54.2	54.8	54.0	54.55	0.35	0.65	286432.0	15602173.0	306
2017-07-11	54.0	54.5	53.5	54.2	0.51	0.95	285449.0	15415099.7	249
2017-07-10	53.3	54.0	53.3	53.69	0.34	0.64	145652.0	7792362.1	339
2017-07-09	54.0	54.0	53.3	53.35	-0.41	-0.76	105146.0	5638614.8	186
2017-07-06	54.3	54.3	53.7	53.76	-0.77	-1.41	138151.0	7467207.7	198
2017-07-05	54.0	54.7	53.3	54.53	0.09	0.17	285460.0	15373980.7	519
2017-07-04	54.8	54.8	53.5	54.44	-0.45	-0.82	415935.0	22538281.7	640
2017-07-03	55.0	55.5	54.8	54.89	-1.29	-2.3	311981.0	17181423.9	429
2017-07-02	56.0	56.3	55.7	56.18	0.39	0.7	342622.0	19204546.3	299
2017-06-22	55.8	56.4	55.6	55.79	-0.19	-0.34	828033.0	46249110.2	826
2017-06-21	56.8	57.4	55.8	55.98	0.18	0.32	970028.0	54796999.6	710
2017-06-20	57.4	57.8	55.3	55.8	-1.42	-2.48	359540.0	20445338.0	468
2017-06-19	56.0	57.8	55.6	57.22	1.74	3.14	390445.0	22226846.5	554
2017-06-18	55.5	56.0	55.3	55.48	0.09	0.16	50719.0	2815116.1	116
2017-06-15	55.0	55.6	55.0	55.39	-0.1	-0.18	162727.0	9010367.7	180
2017-06-14	55.3	55.6	55.1	55.49	0.49	0.89	28863.0	1598142.6	111
2017-06-13	55.0	55.1	55.0	55.0	-0.04	-0.07	38018.0	2091400.1	135
2017-06-12	54.8	55.4	54.8	55.04	0.04	0.07	85241.0	4694868.3	119
2017-06-11	55.1	55.1	54.6	55.0	-0.18	-0.33	253372.0	13926944.4	171
2017-06-08	57.0	57.0	55.1	55.18	-1.23	-2.18	205612.0	11448570.7	262
2017-06-07	56.9	57.0	56.0	56.41	-0.49	-0.86	42496.0	2395102.0	98
2017-06-06	56.8	56.9	56.1	56.9	0.1	0.18	71878.0	4059195.8	105
2017-06-05	57.0	57.0	56.2	56.8	-0.14	-0.25	47301.0	2680865.3	80
2017-06-04	56.0	57.0	55.5	56.94	1.01	1.81	191302.0	10825297.7	246
2017-06-01	55.25	56.0	55.0	55.93	0.59	1.07	135616.0	7511736.0	121
2017-05-31	55.5	56.25	55.5	55.34	-0.52	-0.93	85306.0	4752841.5	79
2017-05-30	55.5	56.25	55.25	55.86	0.37	0.67	155492.0	8674886.25	130
2017-05-29	54.5	55.5	54.5	55.49	1.03	1.89	58905.0	3238745.0	55
2017-05-28	55.0	55.25	54.25	54.46	-1.04	-1.87	40070.0	2194737.25	99
2017-05-25	55.75	55.75	55.25	55.5	0.0	0.0	133900.0	7439655.75	124
2017-05-24	56.0	56.25	55.25	55.5	0.0	0.0	68889.0	3831364.25	164
2017-05-23	55.25	55.75	55.25	55.5	0.13	0.23	349110.0	19400551.0	313
2017-05-22	56.25	56.75	55.25	55.37	-0.9	-1.6	381111.0	21357492.5	206
2017-05-21	56.5	57.0	56.0	56.27	0.36	0.64	300934.0	17029582.5	276
2017-05-18	55.5	56.0	55.25	55.91	0.82	1.49	192653.0	10714713.25	194
2017-05-17	55.5	55.5	55.0	55.09	-0.4	-0.72	126226.0	6967494.0	224
2017-05-16	55.75	55.75	55.25	55.49	-0.24	-0.43	212824.0	11798041.25	250
2017-05-15	55.25	55.75	55.25	55.73	0.65	1.18	137361.0	7612042.5	176
2017-05-14	54.75	55.5	54.5	55.08	0.35	0.64	146476.0	8060387.75	166
2017-05-11	54.75	55.0	54.5	54.73	0.06	0.11	140806.0	7687520.5	171
2017-05-10	54.25	55.0	54.0	54.67	0.48	0.89	164491.0	8983870.25	195
2017-05-09	54.5	54.5	54.0	54.19	-0.7	-1.28	334302.0	18148771.5	314
2017-05-08	54.75	55.0	53.75	54.89	0.43	0.79	493825.0	26831273.25	325
2017-05-07	55.25	55.25	53.5	54.46	-0.56	-1.02	275155.0	14918101.25	317
2017-05-04	54.75	55.5	54.25	55.02	0.28	0.51	146957.0	8056470.0	260
2017-05-03	55.25	55.25	54.25	54.74	-0.42	-0.76	190361.0	10413720.75	289
2017-05-02	55.75	55.75	55.0	55.16	-0.11	-0.2	705861.0	38972221.0	488
2017-05-01	56.5	56.5	55.0	55.27	-1.02	-1.81	385166.0	21529111.75	492
2017-04-30	55.75	56.5	55.75	56.29	0.7	1.26	433407.0	24413560.75	590
2017-04-27	55.75	56.0	55.25	55.59	-0.1	-0.18	384673.0	21390010.5	636
2017-04-26	57.5	57.5	55.25	55.69	-2.57	-4.41	799553.0	45158712.25	799
2017-04-25	58.5	58.5	58.0	58.26	-0.55	-0.94	157288.0	9179938.0	204
2017-04-24	58.75	59.0	57.75	58.81	0.26	0.44	250475.0	14614303.0	263
2017-04-23	59.0	59.0	58.0	58.55	0.04	0.07	174919.0	10214859.5	177
2017-04-20	57.75	58.75	57.0	58.51	-0.03	-0.05	193447.0	11206958.25	255
2017-04-19	58.5	58.75	58.0	58.54	-0.23	-0.39	221927.0	12930950.5	261
2017-04-18	59.0	59.5	58.5	58.77	-0.07	-0.12	58871.0	3463633.0	136
2017-04-17	59.0	59.25	58.25	58.84	-0.5	-0.84	171818.0	10056914.25	260
2017-04-16	60.25	60.25	59.25	59.34	-0.91	-1.51	66744.0	3985963.0	165
2017-04-13	61.0	61.0	60.0	60.25	-0.3	-0.5	131146.0	7894166.0	151
2017-04-12	60.25	61.0	60.0	60.55	0.23	0.38	317558.0	19233252.0	388
2017-04-11	60.5	60.75	60.25	60.32	-0.66	-1.08	105987.0	6405028.75	138
2017-04-10	60.5	61.25	60.5	60.98	-0.02	-0.03	350020.0	21302509.5	287
2017-04-09	60.75	61.25	60.5	61.0	0.25	0.41	321822.0	19650914.5	509
2017-04-06	59.75	61.75	59.5	60.75	1.27	2.14	763235.0	46454832.0	686
2017-04-05	57.5	59.75	57.5	59.48	1.51	2.6	584794.0	34583740.25	395
2017-04-04	57.25	58.0	56.75	57.97	0.1	0.17	137198.0	7866320.75	168
2017-04-03	57.25	58.0	57.25	57.87	0.16	0.28	153270.0	8854411.25	156
2017-04-02	57.25	57.75	57.0	57.71	0.47	0.82	165921.0	9540341.75	161
2017-03-30	56.5	57.5	56.5	57.24	-0.24	-0.42	852882.0	48507393.25	475
2017-03-29	55.75	57.5	55.75	57.48	1.75	3.14	421823.0	23944105.0	382
2017-03-28	55.25	55.75	55.25	55.73	0.48	0.87	206836.0	11485144.25	193
2017-03-27	55.5	55.75	54.75	55.25	-0.57	-1.02	167310.0	9257814.5	168
2017-03-26	55.75	56.0	55.5	55.82	0.65	1.18	191649.0	10669853.75	185
2017-03-23	55.5	55.75	55.0	55.17	-0.08	-0.14	166623.0	9241093.25	196
2017-03-22	55.25	55.75	55.0	55.25	-1.0	-1.78	205780.0	11408703.0	227
2017-03-21	57.0	57.0	56.0	56.25	-0.71	-1.25	217889.0	12334883.0	164
2017-03-20	57.0	57.0	56.0	56.96	-0.1	-0.18	257788.0	14581375.0	237
2017-03-19	56.25	57.25	56.0	57.06	0.72	1.28	142746.0	8110798.75	175
2017-03-16	55.5	56.5	55.5	56.34	0.28	0.5	233999.0	13152435.0	238
2017-03-15	56.25	56.75	56.0	56.06	-1.18	-2.06	641862.0	36559416.0	337
2017-03-14	57.5	58.0	57.0	57.24	-0.58	-1.0	174974.0	10068982.25	203
2017-03-13	57.0	58.0	57.0	57.82	0.0	0.0	99927.0	5773398.5	205
2017-03-12	57.75	58.0	57.0	57.82	-0.43	-0.74	187614.0	10779133.75	247
2017-03-09	58.5	59.0	58.0	58.25	-0.71	-1.2	3676200.0	216759422.5	194
2017-03-08	58.25	59.5	58.25	58.96	0.24	0.41	551748.0	32490497.25	236
2017-03-07	58.0	59.5	57.75	58.72	1.14	1.98	519035.0	30387845.5	410
2017-03-06	56.0	57.75	56.0	57.58	1.08	1.91	247141.0	14141185.75	249
2017-03-05	56.5	56.75	56.25	56.5	0.01	0.02	83555.0	4718376.5	115
2017-03-02	56.0	56.5	56.0	56.49	0.15	0.27	113358.0	6381963.0	155
2017-03-01	56.0	56.5	56.0	56.34	0.33	0.59	65335.0	3672612.25	100
2017-02-28	55.5	56.5	55.25	56.01	0.07	0.13	272011.0	15223424.75	198
2017-02-27	56.0	56.25	55.75	55.94	-0.26	-0.46	298060.0	16693104.5	172
2017-02-26	57.75	57.75	56.0	56.2	-0.8	-1.4	203577.0	11495901.5	204
2017-02-23	58.0	58.0	57.0	57.0	-0.75	-1.3	348557.0	19961208.25	345
2017-02-22	57.25	58.0	57.25	57.75	0.97	1.71	317175.0	18284015.25	281
2017-02-21	56.75	57.0	56.5	56.78	-0.22	-0.39	124828.0	7091979.0	136
2017-02-20	57.5	57.5	56.75	57.0	-0.74	-1.28	274799.0	15643262.0	269
2017-02-19	57.5	57.75	57.5	57.74	0.01	0.02	223029.0	12845168.5	208
2017-02-16	57.5	58.0	56.75	57.73	0.17	0.3	190109.0	10951861.75	204
2017-02-15	57.0	57.75	56.5	57.56	0.41	0.72	202796.0	11531452.25	272
2017-02-14	57.25	57.5	57.0	57.15	-0.09	-0.16	245961.0	14080282.5	246
2017-02-13	57.0	57.5	57.0	57.24	0.28	0.49	160874.0	9210112.25	123
2017-02-12	57.0	57.75	56.75	56.96	-0.03	-0.05	238068.0	13576261.25	222
2017-02-09	58.0	58.0	56.75	56.99	-0.88	-1.52	326034.0	18618323.75	270
2017-02-08	58.0	58.5	57.25	57.87	-0.54	-0.92	210486.0	12146381.5	225
2017-02-07	59.25	59.25	58.0	58.41	-0.81	-1.37	233698.0	13686759.25	205
2017-02-06	59.25	59.5	58.75	59.22	0.23	0.39	271806.0	16118792.0	192
2017-02-05	59.25	59.25	58.5	58.99	-0.49	-0.82	35403.0	2085035.0	121
2017-02-02	59.0	59.5	58.75	59.48	0.69	1.17	362263.0	21451577.75	159
2017-02-01	58.75	59.0	58.75	58.79	-0.06	-0.1	256802.0	15119692.5	171
2017-01-31	58.25	59.0	58.25	58.85	-0.09	-0.15	382212.0	22528063.0	355
2017-01-30	58.25	59.0	58.0	58.94	-0.01	-0.02	78715.0	4616480.25	114
2017-01-29	59.0	59.25	58.25	58.95	0.16	0.27	344582.0	20223614.25	250
2017-01-26	59.5	59.75	58.5	58.79	-0.68	-1.14	643783.0	38067799.25	227
2017-01-25	58.0	59.75	58.0	59.47	0.89	1.52	246853.0	14627578.5	282
2017-01-24	56.5	58.75	56.5	58.58	2.37	4.22	852964.0	49493988.25	558
2017-01-23	55.75	56.75	55.5	56.21	0.75	1.35	454519.0	25405715.25	411
2017-01-22	55.0	55.5	54.75	55.46	0.21	0.38	221382.0	12216586.25	233
2017-01-19	55.0	55.5	55.0	55.25	0.0	0.0	110265.0	6078894.75	161
2017-01-18	56.0	56.0	54.75	55.25	-0.11	-0.2	183941.0	10152660.25	246
2017-01-17	53.25	56.0	53.0	55.36	1.89	3.53	249175.0	13551819.75	365
2017-01-16	53.5	53.5	52.5	53.47	-0.28	-0.52	242589.0	12847504.25	270
2017-01-15	54.25	54.5	53.25	53.75	-0.27	-0.5	294944.0	15829652.0	299
2017-01-12	55.5	55.5	52.75	54.02	-1.21	-2.19	500426.0	26897645.25	625
2017-01-11	56.25	57.5	55.0	55.23	-0.1	-0.18	1023097.0	57149395.0	1675
2017-01-10	55.75	55.75	54.75	55.33	-0.29	-0.52	325051.0	17898224.75	1413
2017-01-09	56.25	56.75	55.25	55.62	-1.06	-1.87	296081.0	16495244.25	451
2017-01-08	57.0	57.75	56.5	56.68	0.17	0.3	295946.0	16884305.75	332
2017-01-05	54.75	58.0	54.5	56.51	2.29	4.22	978855.0	54898672.25	1185
2017-01-04	54.25	54.75	54.0	54.22	0.04	0.07	242914.0	13182808.5	256
2017-01-03	54.75	55.0	54.0	54.18	-0.27	-0.5	285584.0	15524088.75	245
2017-01-02	54.5	55.25	54.25	54.45	-0.01	-0.02	163868.0	8962843.5	277
2017-01-01	54.0	54.5	54.0	54.46	0.42	0.78	61529.0	3334949.0	179
2016-12-29	53.5	54.25	53.25	54.04	0.31	0.58	147533.0	7913866.75	189
2016-12-28	53.75	54.75	53.5	53.73	-0.58	-1.07	193103.0	10431753.0	222
2016-12-27	53.25	54.5	53.25	54.31	0.86	1.61	326766.0	17614211.0	264
2016-12-26	54.25	54.25	53.25	53.45	-0.76	-1.4	318995.0	17051486.75	254
2016-12-25	52.0	54.75	52.0	54.21	2.74	5.32	1367469.0	73479066.5	704
2016-12-22	51.75	51.75	51.0	51.47	-0.15	-0.29	505452.0	25834093.25	295
2016-12-21	50.5	51.75	50.5	51.62	1.37	2.73	238529.0	12196067.75	223
2016-12-20	50.0	50.5	49.7	50.25	-0.15	-0.3	415649.0	20825914.7	431
2016-12-19	52.0	52.0	50.25	50.4	-1.84	-3.52	218829.0	11200364.25	289
2016-12-18	50.75	52.25	50.75	52.24	1.42	2.79	311543.0	16103033.5	324
2016-12-15	49.9	51.5	49.8	50.82	0.92	1.84	655839.0	33197872.0	427
2016-12-14	50.0	50.25	49.8	49.9	-0.17	-0.34	284374.0	14224300.2	261
2016-12-13	51.5	51.5	50.0	50.07	-1.0	-1.96	306396.0	15433261.5	314
2016-12-12	52.5	53.0	50.75	51.07	-0.67	-1.29	973067.0	50460440.0	801
2016-12-11	50.75	52.0	50.75	51.74	1.51	3.01	1486833.0	76285191.25	831
2016-12-08	50.25	50.5	49.9	50.23	0.2	0.4	218290.0	10957321.75	284
2016-12-07	51.0	51.0	50.0	50.03	-0.7	-1.38	416444.0	20937949.0	323
2016-12-06	51.0	51.0	50.25	50.73	0.09	0.18	431236.0	21843601.75	306
2016-12-05	50.75	51.0	49.9	50.64	-0.29	-0.57	519699.0	26146348.8	435
2016-12-04	51.25	52.25	50.75	50.93	-0.57	-1.11	505378.0	26057754.75	433
2016-12-01	51.5	53.0	51.25	51.5	1.92	3.87	1943007.0	101049682.5	1494
2016-11-30	49.2	50.75	49.2	49.58	0.47	0.96	1552020.0	77419425.4	996
2016-11-29	49.6	49.6	48.5	49.11	-0.07	-0.14	579579.0	28516832.7	458
2016-11-28	49.6	49.6	48.6	49.18	-0.29	-0.59	539128.0	26360691.6	505
2016-11-27	49.7	50.0	49.0	49.47	-0.48	-0.96	205480.0	10205937.0	260
2016-11-24	50.5	51.25	49.9	49.95	0.01	0.02	1089669.0	54700901.85	985
2016-11-23	50.0	51.0	49.7	49.94	-0.04	-0.08	659014.0	33135313.4	651
2016-11-22	48.6	50.75	48.6	49.98	2.18	4.56	822211.0	40811811.9	841
2016-11-21	47.0	48.3	47.0	47.8	0.9	1.92	761554.0	36501380.0	590
2016-11-20	47.1	47.3	46.8	46.9	-0.25	-0.53	432939.0	20359444.3	354
2016-11-17	46.9	47.2	46.4	47.15	0.2	0.43	295170.0	13864994.5	748
2016-11-16	47.0	47.6	46.9	46.95	0.46	0.99	774275.0	36541045.1	501
2016-11-15	47.0	47.1	45.6	46.49	-0.19	-0.41	453091.0	21105547.8	464
2016-11-14	46.9	47.1	46.6	46.68	-0.33	-0.7	497569.0	23327827.4	427
2016-11-13	46.7	47.2	46.7	47.01	-0.05	-0.11	422626.0	19880606.0	358
2016-11-10	47.5	47.5	46.8	47.06	0.23	0.49	1112640.0	52373238.2	802
2016-11-09	45.8	47.3	45.5	46.83	0.66	1.43	527677.0	24579485.2	440
2016-11-08	45.3	47.6	45.3	46.17	0.87	1.92	1169757.0	54120011.9	940
2016-11-07	45.6	45.7	45.2	45.3	-0.09	-0.2	471954.0	21449319.6	387
2016-11-06	44.8	45.5	44.6	45.39	0.59	1.32	243010.0	10931615.4	266
2016-11-03	44.1	45.2	44.0	44.8	0.61	1.38	324765.0	14564579.3	388
2016-11-02	44.8	45.0	44.1	44.19	-0.87	-1.93	178899.0	7963644.0	320
2016-11-01	45.6	45.6	45.0	45.06	-0.56	-1.23	244218.0	11073087.1	371
2016-10-31	46.5	46.5	45.5	45.62	-0.95	-2.04	477012.0	21949220.1	554
2016-10-30	47.0	47.4	46.5	46.57	-0.63	-1.33	264841.0	12452474.2	210
2016-10-27	46.9	47.6	46.9	47.2	-0.05	-0.11	585884.0	27687847.8	243
2016-10-26	46.7	47.7	46.7	47.25	0.1	0.21	466983.0	22025681.9	346
2016-10-25	46.9	47.4	46.4	47.15	0.61	1.31	178552.0	8359174.6	251
2016-10-24	46.7	47.0	46.4	46.54	0.01	0.02	341352.0	15926130.7	302
2016-10-23	47.4	47.5	46.3	46.53	-0.41	-0.87	551534.0	25644322.1	333
2016-10-20	46.8	47.2	46.7	46.94	0.42	0.9	295860.0	13924627.8	318
2016-10-19	45.7	46.8	45.7	46.52	0.99	2.17	94329.0	4381313.4	182
2016-10-18	46.2	46.2	44.8	45.53	-0.57	-1.24	190112.0	8635576.2	255
2016-10-17	46.7	46.8	45.9	46.1	-0.7	-1.5	142146.0	6607244.0	192
2016-10-16	47.7	47.8	46.3	46.8	-1.4	-2.9	196610.0	9216902.1	292
2016-10-13	49.4	50.5	47.8	48.2	-0.69	-1.41	1294690.0	64229991.8	908
2016-10-12	48.8	49.7	48.5	48.89	-0.61	-1.23	242183.0	11827147.1	237
2016-10-11	47.8	50.25	47.8	49.5	1.72	3.6	486538.0	24069590.2	439
2016-10-10	46.5	47.8	45.6	47.78	1.26	2.71	331255.0	15442188.0	229
2016-10-09	47.5	47.8	46.5	46.52	-0.98	-2.06	515853.0	24286424.2	261
2016-10-06	46.4	47.8	46.2	47.5	0.95	2.04	363761.0	17150454.0	320
2016-10-05	43.9	47.4	43.9	46.55	2.47	5.6	389189.0	17910365.7	570
2016-10-04	44.0	44.3	43.7	44.08	0.07	0.16	323091.0	14187771.8	247
2016-10-03	43.8	44.4	42.7	44.01	0.14	0.32	316814.0	13799164.2	505
2016-10-02	43.3	44.3	43.0	43.87	0.66	1.53	230220.0	10070906.7	292
2016-09-29	41.1	44.0	41.1	43.21	2.58	6.35	516027.0	22318546.9	602
2016-09-28	41.8	42.2	39.9	40.63	-1.54	-3.65	323088.0	13163405.7	384
2016-09-27	43.0	43.0	42.1	42.17	-0.87	-2.02	139025.0	5895494.9	157
2016-09-26	43.3	43.4	42.8	43.04	-0.48	-1.1	124188.0	5372323.6	130
2016-09-25	43.6	43.7	43.1	43.52	-0.17	-0.39	303929.0	13269003.8	151
2016-09-21	43.8	43.8	43.6	43.69	0.0	0.0	106590.0	4662335.1	90
2016-09-20	43.1	43.7	42.8	43.69	0.41	0.95	269666.0	11719619.9	194
2016-09-19	43.9	44.5	43.0	43.28	-0.56	-1.28	116383.0	5103979.1	186
2016-09-18	44.4	44.4	43.8	43.84	-1.27	-2.82	64416.0	2829502.8	138
2016-09-08	45.3	45.3	44.7	45.11	0.32	0.71	96643.0	4350911.3	163
2016-09-07	45.3	45.5	44.7	44.79	-0.49	-1.08	76748.0	3468554.4	143
2016-09-06	45.1	45.5	45.1	45.28	0.38	0.85	239109.0	10825131.8	380
2016-09-05	43.7	45.0	43.7	44.9	1.31	3.01	413434.0	18349984.5	445
2016-09-04	42.8	43.6	42.8	43.59	0.96	2.25	239580.0	10354688.0	303
2016-09-01	43.2	43.2	42.1	42.63	-0.41	-0.95	123307.0	5221347.9	188
2016-08-31	43.5	43.5	42.7	43.04	-0.66	-1.51	122448.0	5285700.1	200
2016-08-30	43.5	43.7	43.4	43.7	0.17	0.39	225566.0	9820178.0	231
2016-08-29	44.0	44.2	43.4	43.53	-0.11	-0.25	243679.0	10611672.5	242
2016-08-28	43.5	43.8	43.2	43.64	0.61	1.42	143752.0	6267004.2	133
2016-08-25	43.5	43.5	42.8	43.03	-1.02	-2.32	340988.0	14742915.2	336
2016-08-24	44.6	45.1	43.8	44.05	-0.41	-0.92	757370.0	33532503.9	301
2016-08-23	43.7	44.7	43.5	44.46	0.52	1.18	505355.0	22251706.4	386
2016-08-22	44.7	44.7	43.7	43.94	-1.22	-2.7	240781.0	10629754.8	223
2016-08-21	45.0	45.5	44.6	45.16	0.47	1.05	389167.0	17488628.0	765
2016-08-18	43.4	45.0	43.0	44.69	1.28	2.95	385564.0	17035820.6	580
2016-08-17	44.3	44.3	43.4	43.41	-0.91	-2.05	493408.0	21615352.2	400
2016-08-16	46.1	46.3	44.2	44.32	-1.52	-3.32	252012.0	11402076.0	389
2016-08-15	45.0	47.2	45.0	45.84	0.73	1.62	868336.0	40279887.1	1196
2016-08-14	44.0	45.2	44.0	45.11	1.62	3.72	352158.0	15768111.0	821
2016-08-11	43.4	43.6	43.2	43.49	-0.4	-0.91	409705.0	17810416.4	876
2016-08-10	43.5	44.2	43.2	43.89	0.46	1.06	812033.0	35669306.6	1264
2016-08-09	42.2	43.6	42.2	43.43	1.33	3.16	1085323.0	46397082.8	1524
2016-08-08	41.4	42.3	41.4	42.1	0.76	1.84	687255.0	28846835.9	1047
2016-08-07	41.4	41.5	41.1	41.34	0.18	0.44	369706.0	15247072.3	269
2016-08-04	41.5	41.5	40.6	41.16	0.13	0.32	101556.0	4179745.4	167
2016-08-03	40.7	41.5	40.7	41.03	-0.08	-0.19	150633.0	6201158.6	168
2016-08-02	41.8	41.9	40.6	41.11	-0.69	-1.65	1050355.0	43571553.4	612
2016-08-01	42.0	42.6	41.7	41.8	-0.22	-0.52	258197.0	10890210.7	249
2016-07-31	42.2	42.4	41.7	42.02	-0.13	-0.31	300123.0	12646597.0	251
2016-07-28	41.6	42.5	41.6	42.15	0.1	0.24	314811.0	13204327.4	410
2016-07-27	41.8	42.2	41.1	42.05	0.22	0.53	371303.0	15426075.6	407
2016-07-26	43.2	43.2	41.8	41.83	-1.42	-3.28	468148.0	19752025.8	422
2016-07-25	43.2	43.7	42.9	43.25	-0.34	-0.78	293143.0	12649437.6	262
2016-07-24	44.3	44.5	43.4	43.59	-0.75	-1.69	306078.0	13494423.6	344
2016-07-21	45.5	46.3	44.2	44.34	1.0	2.31	1879324.0	84952190.9	1543
2016-07-20	42.5	44.0	42.5	43.34	0.9	2.12	598818.0	26029777.9	1106
2016-07-19	42.0	42.6	42.0	42.44	0.15	0.35	305925.0	12930390.5	321
2016-07-18	42.2	42.3	41.7	42.29	0.16	0.38	228815.0	9630977.8	267
2016-07-17	41.6	42.2	41.5	42.13	0.67	1.62	517997.0	21693584.9	363
2016-07-14	41.8	41.8	41.4	41.46	-0.3	-0.72	256936.0	10679397.5	265
2016-07-13	42.0	42.1	41.5	41.76	-0.23	-0.55	330092.0	13800816.0	393
2016-07-12	42.2	42.6	41.9	41.99	-0.23	-0.54	265797.0	11219432.0	309
2016-07-11	41.9	42.5	41.6	42.22	0.39	0.93	171218.0	7228245.0	181
2016-07-10	41.7	42.0	41.5	41.83	-0.08	-0.19	118125.0	4931780.2	170
2016-06-30	40.9	42.2	40.6	41.91	1.47	3.64	795449.0	32981838.0	650
2016-06-29	40.5	40.6	40.0	40.44	0.16	0.4	449501.0	18087808.8	302
2016-06-28	40.2	40.5	40.1	40.28	0.18	0.45	204509.0	8234211.0	210
2016-06-27	39.2	40.9	39.2	40.1	0.38	0.96	445440.0	17921607.4	300
2016-06-26	37.0	39.9	37.0	39.72	-1.0	-2.46	390251.0	15237474.7	311
2016-06-23	40.7	41.0	40.1	40.72	0.02	0.05	118647.0	4809149.1	158
2016-06-22	41.0	41.5	40.6	40.7	-0.1	-0.25	84058.0	3444381.7	165
2016-06-21	41.1	41.2	40.8	40.8	-0.31	-0.75	149483.0	6129688.2	151
2016-06-20	41.7	41.9	41.0	41.11	-0.49	-1.18	310611.0	12818164.2	321
2016-06-19	41.6	42.0	41.6	41.6	0.04	0.1	129139.0	5397393.2	167
2016-06-16	42.0	42.3	41.5	41.56	-1.95	-4.48	553754.0	23123300.3	610
2016-06-15	43.4	43.7	43.0	43.51	0.14	0.32	247743.0	10739858.4	317
2016-06-14	43.5	43.5	43.3	43.37	0.03	0.07	100205.0	4347157.3	163
2016-06-13	43.6	44.0	43.3	43.34	-0.26	-0.6	236326.0	10300540.9	261
2016-06-12	43.8	44.0	43.6	43.6	-0.72	-1.62	77414.0	3394222.3	135
2016-06-09	44.7	45.6	44.1	44.32	-0.05	-0.11	227005.0	10155493.0	239
2016-06-08	43.0	44.7	42.8	44.37	1.57	3.67	359636.0	15774741.0	351
2016-06-07	42.7	43.0	42.7	42.8	-0.01	-0.02	84241.0	3610162.9	134
2016-06-06	42.0	42.9	42.0	42.81	0.81	1.93	163855.0	6948528.7	273
2016-06-05	42.0	42.4	42.0	42.0	-0.04	-0.1	183989.0	7756476.1	190
2016-06-02	41.8	42.1	41.4	42.04	0.25	0.6	259139.0	10821230.7	274
2016-06-01	42.5	43.2	41.7	41.79	-1.02	-2.38	500142.0	21212657.9	464
2016-05-31	41.5	43.0	41.5	42.81	2.96	7.43	776035.0	32689492.5	662
2016-05-30	40.7	40.7	39.7	39.85	-0.73	-1.8	182911.0	7314973.8	158
2016-05-29	41.0	41.0	40.0	40.58	-0.13	-0.32	66632.0	2686878.3	107
2016-05-26	41.1	41.3	40.7	40.71	0.02	0.05	209807.0	8576888.7	214
2016-05-25	40.7	41.2	40.5	40.69	0.18	0.44	262805.0	10725445.1	261
2016-05-24	40.1	40.7	40.1	40.51	0.27	0.67	255458.0	10317315.3	259
2016-05-23	41.5	41.5	40.1	40.24	-1.33	-3.2	472059.0	19249779.2	371
2016-05-22	41.2	42.1	41.0	41.57	0.2	0.48	269368.0	11224794.8	245
2016-05-19	41.5	41.6	41.0	41.37	-0.53	-1.26	327922.0	13555076.9	297
2016-05-18	41.2	42.1	41.1	41.9	0.49	1.18	514609.0	21572886.2	303
2016-05-17	41.0	42.5	41.0	41.41	0.98	2.42	861075.0	35912371.5	785
2016-05-16	40.0	40.7	39.7	40.43	0.67	1.69	370795.0	14877349.4	367
2016-05-15	39.9	40.4	39.7	39.76	-0.01	-0.03	211888.0	8479024.0	234
2016-05-12	39.4	40.4	39.4	39.77	0.55	1.4	414179.0	16581144.4	372
2016-05-11	39.2	39.3	38.8	39.22	0.31	0.8	291193.0	11383059.7	262
2016-05-10	39.4	39.4	38.8	38.91	-0.56	-1.42	373608.0	14575982.5	354
2016-05-09	39.6	39.7	39.2	39.47	-0.24	-0.6	396033.0	15615554.0	326
2016-05-08	39.9	40.5	39.6	39.71	-0.25	-0.63	375851.0	15064696.0	349
2016-05-05	39.7	40.1	39.7	39.96	0.44	1.11	440059.0	17585898.2	319
2016-05-04	40.0	40.2	39.4	39.52	-0.87	-2.15	399631.0	15918991.1	292
2016-05-03	40.6	41.1	40.3	40.39	-0.52	-1.27	336681.0	13704014.6	295
2016-05-02	41.1	41.5	40.5	40.91	-0.31	-0.75	352853.0	14432439.7	312
2016-05-01	42.1	42.3	40.7	41.22	-1.03	-2.44	515336.0	21210134.7	469
2016-04-28	42.8	43.0	42.2	42.25	-0.43	-1.01	265428.0	11329458.9	262
2016-04-27	41.9	42.8	41.7	42.68	0.92	2.2	357697.0	15139688.6	306
2016-04-26	42.1	42.3	41.6	41.76	-0.67	-1.58	283311.0	11863813.5	242
2016-04-25	41.8	42.5	41.4	42.43	0.14	0.33	590755.0	24795657.0	517
2016-04-24	41.0	42.6	41.0	42.29	1.47	3.6	959558.0	40353975.3	525
2016-04-21	40.0	41.3	40.0	40.82	1.04	2.61	1109774.0	45190787.2	640
2016-04-20	40.0	40.1	39.4	39.78	-0.32	-0.8	651056.0	25875925.6	561
2016-04-19	39.9	40.7	39.6	40.1	1.05	2.69	1260675.0	50629914.4	687
2016-04-18	38.8	39.6	37.8	39.05	-0.06	-0.15	1651592.0	63412082.4	1098
2016-04-17	41.3	42.0	39.0	39.11	-2.47	-5.94	713202.0	28369941.6	752
2016-04-14	42.2	43.0	41.3	41.58	0.66	1.61	1497363.0	63080385.4	1005
2016-04-13	39.7	41.1	39.7	40.92	1.42	3.59	1203717.0	48795311.6	875
2016-04-12	38.0	39.6	38.0	39.5	1.0	2.6	326577.0	12815417.7	309
2016-04-11	39.2	39.2	38.4	38.5	-0.9	-2.28	131699.0	5091989.7	180
2016-04-10	39.3	39.5	39.0	39.4	0.54	1.39	221216.0	8689761.9	210
2016-04-07	39.4	39.5	38.8	38.86	-0.03	-0.08	379759.0	14898688.5	297
2016-04-06	38.7	38.9	38.5	38.89	0.81	2.13	128655.0	4985591.2	137
2016-04-05	37.3	38.3	37.2	38.08	0.06	0.16	464619.0	17462230.4	337
2016-04-04	37.3	38.2	37.3	38.02	0.62	1.66	268716.0	10183916.8	213
2016-04-03	37.5	38.5	37.0	37.4	-1.59	-4.08	242112.0	9020817.5	240
2016-03-31	38.9	39.1	38.5	38.99	0.35	0.91	1332801.0	51881213.0	366
2016-03-30	38.0	39.0	37.9	38.64	0.65	1.71	313387.0	12144633.8	263
2016-03-29	38.2	38.5	37.7	37.99	-0.81	-2.09	386943.0	14704167.0	253
2016-03-28	38.6	38.9	38.4	38.8	0.49	1.28	285882.0	11051992.1	270
2016-03-27	39.0	39.0	38.2	38.31	-0.09	-0.23	219095.0	8382652.0	184
2016-03-24	39.5	39.5	38.3	38.4	-1.59	-3.98	427491.0	16507652.9	381
2016-03-23	39.5	40.3	39.5	39.99	0.25	0.63	235647.0	9364196.0	274
2016-03-22	39.7	39.9	39.3	39.74	0.22	0.56	1012028.0	40067394.8	599
2016-03-21	39.0	39.8	38.8	39.52	0.28	0.71	230682.0	9089673.1	319
2016-03-20	39.0	39.3	38.8	39.24	0.43	1.11	299001.0	11676551.8	332
2016-03-17	38.0	39.0	38.0	38.81	1.29	3.44	667213.0	25869948.0	515
2016-03-16	36.2	37.7	35.7	37.52	1.84	5.16	540519.0	19714435.6	586
2016-03-15	36.3	36.5	35.3	35.68	-1.66	-4.45	655377.0	23407666.1	676
2016-03-14	38.8	38.8	37.0	37.34	-1.28	-3.31	156348.0	5971835.8	212
2016-03-13	38.5	38.7	38.2	38.62	0.28	0.73	111000.0	4269152.7	206
2016-03-10	38.8	38.8	38.0	38.34	-0.18	-0.47	305004.0	11651099.1	382
2016-03-09	38.6	39.2	38.3	38.52	-0.48	-1.23	747764.0	28997165.5	404
2016-03-08	38.9	39.3	38.6	39.0	0.35	0.91	466315.0	18147124.4	354
2016-03-07	37.8	38.8	37.7	38.65	0.17	0.44	819102.0	31504432.9	530
2016-03-06	37.4	38.6	37.4	38.48	1.78	4.85	822837.0	31367845.1	526
2016-03-03	35.7	36.8	35.7	36.7	1.14	3.21	482416.0	17377070.3	458
2016-03-02	36.3	36.6	35.3	35.56	-0.36	-1.0	935411.0	33582903.7	460
2016-03-01	35.3	36.3	34.7	35.92	1.94	5.71	1562259.0	55230931.6	966
2016-02-29	34.2	35.2	33.8	33.98	-0.02	-0.06	1354321.0	46804206.9	946
2016-02-28	33.1	34.2	33.0	34.0	1.5	4.62	929808.0	31067682.9	599
2016-02-25	32.0	32.6	31.8	32.5	0.31	0.96	655564.0	21183165.0	422
2016-02-24	32.3	32.5	31.6	32.19	-0.46	-1.41	973585.0	31198705.3	554
2016-02-23	32.7	33.1	31.7	32.65	-0.05	-0.15	865948.0	27993188.2	802
2016-02-22	31.4	33.4	31.2	32.7	1.69	5.45	1088739.0	35020447.7	1241
2016-02-21	31.7	31.7	31.0	31.01	-0.72	-2.27	592832.0	18540672.1	589
2016-02-18	32.0	32.7	31.3	31.73	0.19	0.6	760225.0	24210030.7	841
2016-02-17	29.4	31.9	28.9	31.54	2.15	7.32	881346.0	26578744.9	700
2016-02-16	29.0	30.2	28.8	29.39	0.93	3.27	1599222.0	47153474.3	1070
2016-02-15	27.5	28.9	27.5	28.46	1.02	3.72	663021.0	18877385.6	557
2016-02-14	27.5	28.1	27.1	27.44	0.81	3.04	1247879.0	34426969.8	948
2016-02-11	27.5	27.6	26.5	26.63	-0.98	-3.55	649845.0	17518251.7	716
2016-02-10	28.2	28.4	27.5	27.61	-0.69	-2.44	402831.0	11264355.7	859
2016-02-09	28.1	28.9	28.0	28.3	-0.18	-0.63	365911.0	10403714.0	252
2016-02-08	29.4	29.5	28.3	28.48	-0.58	-2.0	250711.0	7246400.2	247
2016-02-07	29.9	29.9	28.9	29.06	-0.81	-2.71	192720.0	5615683.9	245
2016-02-04	30.4	30.5	29.7	29.87	0.5	1.7	920318.0	27557375.1	641
2016-02-03	28.3	29.5	28.3	29.37	0.64	2.23	714635.0	20757602.4	479
2016-02-02	29.8	29.8	28.6	28.73	-1.34	-4.46	551537.0	16156119.5	820
2016-02-01	30.5	31.3	30.0	30.07	-0.7	-2.27	862712.0	26490466.1	911
2016-01-31	34.1	35.0	30.5	30.77	-2.28	-6.9	2194154.0	71724342.5	1781
2016-01-28	30.5	33.2	30.5	33.05	2.79	9.22	597782.0	19151218.4	556
2016-01-27	29.3	30.9	29.3	30.26	1.11	3.81	456566.0	13830955.4	405
2016-01-26	28.5	29.3	28.1	29.15	0.09	0.31	118000.0	3405746.2	175
2016-01-25	29.0	29.7	28.4	29.06	0.16	0.55	325815.0	9460529.0	359
2016-01-24	29.7	29.7	28.1	28.9	1.41	5.13	716718.0	20699343.9	504
2016-01-21	28.0	28.0	26.8	27.49	-0.5	-1.79	543315.0	14770563.1	454
2016-01-20	28.0	28.8	27.0	27.99	-0.01	-0.04	703441.0	19673623.7	770
2016-01-19	26.2	28.0	26.2	28.0	2.51	9.85	735304.0	20175369.4	638
2016-01-18	24.0	25.7	23.95	25.49	1.09	4.47	976319.0	24353130.2	675
2016-01-17	25.0	25.1	23.8	24.4	-1.53	-5.9	1802866.0	44169769.2	627
2016-01-14	26.5	26.5	25.3	25.93	-1.1	-4.07	1308531.0	33771979.5	1657
2016-01-13	26.8	27.6	26.7	27.03	0.23	0.86	817028.0	22272617.9	756
2016-01-12	26.3	27.2	25.7	26.8	-0.05	-0.19	1204150.0	31950677.1	812
2016-01-11	26.2	27.2	25.9	26.85	0.51	1.94	879600.0	23229796.2	980
2016-01-10	26.3	28.0	26.0	26.34	0.11	0.42	1131222.0	30451180.9	943
2016-01-07	26.0	27.1	25.1	26.23	-1.1	-4.02	1587364.0	41603288.2	1183
2016-01-06	29.0	29.1	27.2	27.33	-1.9	-6.5	1290782.0	36346020.7	1319
2016-01-05	31.0	31.8	29.1	29.23	-1.83	-5.89	1180529.0	35374966.8	1128
2016-01-04	32.4	32.4	30.9	31.06	-1.39	-4.28	819682.0	26021630.8	724
2016-01-03	32.6	33.1	32.3	32.45	0.04	0.12	625801.0	20436045.4	624
2015-12-31	31.8	32.6	31.6	32.41	0.38	1.19	1434060.0	45872913.1	1100
2015-12-30	33.1	33.3	32.0	32.03	-1.17	-3.52	2000204.0	65005496.9	1545
2015-12-29	35.5	35.5	32.9	33.2	-2.71	-7.55	2222695.0	74095178.1	2019
2015-12-28	36.3	36.5	35.4	35.91	-0.47	-1.29	934021.0	33636013.1	824
2015-12-27	37.7	38.1	36.2	36.38	-1.84	-4.81	1257156.0	46064331.4	1770
2015-12-24	40.0	40.0	38.1	38.22	-1.58	-3.97	809648.0	31555192.4	1006
2015-12-23	40.2	40.4	39.7	39.8	-0.26	-0.65	298747.0	11978124.3	323
2015-12-22	40.5	40.9	40.0	40.06	-0.31	-0.77	569752.0	22941303.7	643
2015-12-21	40.9	40.9	40.0	40.37	-0.3	-0.74	68984.0	2788275.6	122
2015-12-20	41.1	41.1	40.6	40.67	-1.3	-3.1	168592.0	6881882.3	289
2015-12-17	40.4	42.9	40.3	41.97	1.96	4.9	445001.0	18530645.0	423
2015-12-16	40.1	40.3	39.8	40.01	-0.15	-0.37	454246.0	18192906.5	275
2015-12-15	40.4	40.5	40.0	40.16	0.37	0.93	204174.0	8204275.6	135
2015-12-14	39.7	40.6	39.7	39.79	0.09	0.23	371148.0	14805258.3	183
2015-12-13	40.0	40.0	39.5	39.7	-0.82	-2.02	250452.0	9951685.0	211
2015-12-10	41.1	41.1	40.5	40.52	-0.53	-1.29	108045.0	4396336.5	202
2015-12-09	41.5	41.7	40.9	41.05	-0.28	-0.68	238273.0	9841266.9	206
2015-12-08	42.0	42.0	40.5	41.33	-1.7	-3.95	535422.0	22088126.8	1011
2015-12-07	44.3	44.3	42.9	43.03	-1.37	-3.09	134581.0	5884219.7	190
2015-12-06	44.4	44.7	44.3	44.4	-0.36	-0.8	95595.0	4248866.0	114
2015-12-03	44.8	44.9	44.4	44.76	-0.34	-0.75	139733.0	6235539.5	124
2015-12-02	44.6	45.2	44.5	45.1	0.11	0.24	129018.0	5803231.7	144
2015-12-01	45.0	45.0	44.5	44.99	-0.07	-0.16	76138.0	3409048.6	105
2015-11-30	45.7	45.7	45.0	45.06	-0.89	-1.94	48530.0	2201779.7	74
2015-11-29	46.2	46.2	45.8	45.95	-0.26	-0.56	230506.0	10605151.7	303
2015-11-26	45.6	46.4	45.6	46.21	0.4	0.87	205402.0	9430589.2	98
2015-11-25	46.0	46.1	45.7	45.81	-0.02	-0.04	76007.0	3495166.8	108
2015-11-24	44.9	46.4	44.9	45.83	0.99	2.21	279598.0	12840862.1	262
2015-11-23	44.9	45.4	44.5	44.84	-0.36	-0.8	197159.0	8836271.9	207
2015-11-22	45.4	45.4	44.9	45.2	0.19	0.42	142691.0	6444866.2	197
2015-11-19	44.0	45.2	44.0	45.01	1.18	2.69	252447.0	11324943.9	255
2015-11-18	42.7	44.2	42.7	43.83	0.23	0.53	167220.0	7316448.7	230
2015-11-17	44.2	44.6	43.6	43.6	-0.34	-0.77	136329.0	6042164.9	180
2015-11-16	44.0	44.1	43.3	43.94	0.47	1.08	109549.0	4788858.6	150
2015-11-15	41.5	44.2	41.5	43.47	-0.67	-1.52	220543.0	9433506.2	269
2015-11-12	43.5	44.7	43.4	44.14	0.33	0.75	340840.0	15045449.1	327
2015-11-11	42.5	44.6	42.5	43.81	1.41	3.33	386752.0	16930096.3	369
2015-11-10	42.0	42.7	42.0	42.4	0.2	0.47	295938.0	12509139.2	193
2015-11-09	41.0	42.2	40.7	42.2	1.28	3.13	358757.0	14938924.0	297
2015-11-08	40.8	41.1	40.3	40.92	-0.39	-0.94	158616.0	6460128.0	210
2015-11-05	42.1	42.1	41.1	41.31	-0.65	-1.55	270473.0	11296717.2	230
2015-11-04	41.0	42.2	40.5	41.96	1.41	3.48	429671.0	17674089.5	308
2015-11-03	41.6	41.8	40.4	40.55	-0.94	-2.27	410065.0	16970392.5	329
2015-11-02	41.3	42.5	41.3	41.49	-0.01	-0.02	314696.0	13184162.1	265
2015-11-01	41.9	42.0	41.3	41.5	-0.79	-1.87	146365.0	6080120.2	181
2015-10-29	43.8	44.1	42.1	42.29	-0.42	-0.98	315401.0	13586993.7	337
2015-10-28	43.5	44.1	41.5	42.71	-1.1	-2.51	937743.0	39700581.9	955
2015-10-27	46.1	46.1	43.5	43.81	-2.09	-4.55	309981.0	14019467.6	897
2015-10-26	46.0	46.2	45.3	45.9	0.5	1.1	112519.0	5129323.8	254
2015-10-25	44.6	46.4	44.6	45.4	0.9	2.02	212245.0	9626202.5	299
2015-10-22	44.9	44.9	43.0	44.5	-0.3	-0.67	442217.0	19435506.6	498
2015-10-21	46.5	46.7	44.8	44.8	-2.39	-5.06	406529.0	18368316.5	364
2015-10-20	48.0	48.3	47.0	47.19	-1.49	-3.06	180816.0	8646102.1	242
2015-10-19	49.3	49.3	48.5	48.68	-0.29	-0.59	262685.0	12846363.0	244
2015-10-18	48.0	49.2	47.5	48.97	2.03	4.32	360173.0	17381377.4	390
2015-10-15	48.0	48.7	46.5	46.94	-1.13	-2.35	336635.0	16124577.7	317
2015-10-14	48.8	49.0	47.5	48.07	-0.73	-1.5	251426.0	12089527.8	325
2015-10-13	48.0	49.0	48.0	48.8	-0.24	-0.49	576565.0	28040239.9	350
2015-10-12	50.0	50.25	48.9	49.04	-0.8	-1.61	314931.0	15569719.95	370
2015-10-11	50.5	52.0	49.8	49.84	-0.78	-1.54	496963.0	25274249.5	529
2015-10-08	48.8	51.0	48.3	50.62	1.88	3.86	718862.0	35625980.9	752
2015-10-07	46.4	49.0	46.4	48.74	3.01	6.58	851200.0	41213169.9	768
2015-10-06	45.6	45.8	45.1	45.73	0.04	0.09	181856.0	8274310.9	215
2015-10-05	43.9	45.9	43.9	45.69	1.81	4.12	258697.0	11685334.3	331
2015-10-04	43.3	43.9	43.3	43.88	0.19	0.43	111123.0	4855921.7	112
2015-10-01	43.1	43.8	43.1	43.69	0.61	1.42	107577.0	4684531.5	144
2015-09-30	42.4	43.1	42.4	43.08	0.68	1.6	142919.0	6108124.9	141
2015-09-29	42.2	42.5	42.1	42.4	-0.48	-1.12	222633.0	9411569.0	81
2015-09-21	42.7	42.9	42.5	42.88	0.28	0.66	113763.0	4848788.6	114
2015-09-20	42.5	42.7	42.3	42.6	-0.47	-1.09	201157.0	8553686.6	180
2015-09-17	43.5	43.5	42.9	43.07	-0.17	-0.39	233025.0	10047391.0	164
2015-09-16	43.2	43.7	43.0	43.24	0.14	0.32	313163.0	13570767.4	282
2015-09-15	42.7	43.4	42.3	43.1	0.52	1.22	758314.0	32382582.3	325
2015-09-14	43.1	43.2	42.5	42.58	-0.66	-1.53	303938.0	12983017.0	235
2015-09-13	44.0	44.0	43.1	43.24	-0.45	-1.03	172173.0	7495787.4	207
2015-09-10	43.8	44.4	43.4	43.69	-0.72	-1.62	278658.0	12208941.9	274
2015-09-09	43.8	44.5	43.4	44.41	1.33	3.09	542685.0	23846964.2	427
2015-09-08	42.9	43.2	42.6	43.08	0.01	0.02	398398.0	17080684.6	413
2015-09-07	44.3	44.9	43.0	43.07	-1.21	-2.73	646249.0	28436049.0	482
2015-09-06	44.1	44.5	44.0	44.28	-0.41	-0.92	599263.0	26442820.6	297
2015-09-03	44.7	45.0	44.4	44.69	0.67	1.52	637655.0	28615845.3	388
2015-09-02	44.0	44.5	43.0	44.02	-0.75	-1.68	315681.0	13806795.2	249
2015-09-01	45.5	46.0	44.5	44.77	-0.76	-1.67	367122.0	16583934.2	283
2015-08-31	44.4	45.9	43.7	45.53	0.36	0.8	298559.0	13272837.8	346
2015-08-30	47.5	47.5	45.0	45.17	0.79	1.78	568721.0	26450123.4	553
2015-08-27	43.1	45.0	43.1	44.38	2.69	6.45	641702.0	28625766.0	334
2015-08-26	41.9	42.9	41.0	41.69	-0.79	-1.86	291081.0	12232065.9	293
2015-08-25	39.6	42.6	38.4	42.48	3.7	9.54	1352997.0	55257237.7	776
2015-08-24	40.8	41.9	38.3	38.78	-3.04	-7.27	595687.0	23947495.2	336
2015-08-23	42.0	42.2	40.7	41.82	-2.1	-4.78	540653.0	22651247.9	324
2015-08-20	42.6	44.5	42.5	43.92	-0.19	-0.43	352646.0	15411222.6	325
2015-08-19	44.3	46.0	43.8	44.11	-1.03	-2.28	367809.0	16595659.8	225
2015-08-18	46.1	46.1	43.0	45.14	-1.36	-2.92	428212.0	19012811.8	355
2015-08-17	46.1	47.1	46.0	46.5	-0.01	-0.02	573986.0	26616412.6	280
2015-08-16	48.5	48.7	46.1	46.51	-2.19	-4.5	222219.0	10541902.7	221
2015-08-13	49.2	49.2	48.5	48.7	-0.11	-0.23	152430.0	7454929.8	148
2015-08-12	49.0	49.0	48.3	48.81	-1.04	-2.09	469485.0	22816736.6	401
2015-08-11	49.7	50.25	49.6	49.85	-0.03	-0.06	143055.0	7143674.75	187
2015-08-10	49.0	50.0	49.0	49.88	0.86	1.75	156365.0	7762539.2	190
2015-08-09	48.2	49.2	48.0	49.02	0.42	0.86	297815.0	14454889.5	234
2015-08-06	49.0	49.1	48.5	48.6	-0.73	-1.48	201377.0	9825037.0	171
2015-08-05	49.4	49.9	49.2	49.33	0.08	0.16	72880.0	3602320.4	173
2015-08-04	49.8	49.8	48.4	49.25	-0.54	-1.08	237222.0	11618051.9	229
2015-08-03	50.0	51.0	49.1	49.79	-0.59	-1.17	327313.0	16243093.55	383
2015-08-02	52.0	52.25	50.0	50.38	-2.08	-3.96	284684.0	14543299.5	310
2015-07-30	51.75	52.5	51.5	52.46	0.46	0.88	306228.0	15897796.5	222
2015-07-29	52.0	52.5	51.75	52.0	0.39	0.76	305250.0	15925557.75	241
2015-07-28	51.5	52.25	50.75	51.61	0.06	0.12	190971.0	9814225.25	257
2015-07-27	52.5	52.5	51.5	51.55	-1.2	-2.27	354160.0	18449798.0	274
2015-07-26	53.75	54.0	52.0	52.75	-0.51	-0.96	366150.0	19307182.25	352
2015-07-23	52.25	54.0	52.0	53.26	1.06	2.03	326342.0	17327041.75	288
2015-07-22	53.0	53.0	52.0	52.2	-0.81	-1.53	270345.0	14175095.5	228
2015-07-15	52.25	53.25	52.0	53.01	1.06	2.04	397380.0	20971769.0	275
2015-07-14	51.75	52.5	50.25	51.95	0.45	0.87	475887.0	24564831.5	475
2015-07-13	52.0	52.25	51.5	51.5	-0.65	-1.25	287193.0	14880383.0	342
2015-07-12	52.75	53.25	52.0	52.15	-0.39	-0.74	393183.0	20661016.5	405
2015-07-09	51.75	54.0	51.25	52.54	0.68	1.31	1897884.0	99431678.75	1198
2015-07-08	52.5	52.75	51.75	51.86	-1.18	-2.22	357413.0	18599063.0	300
2015-07-07	54.25	54.25	52.5	53.04	-1.37	-2.52	535006.0	28305828.5	395
2015-07-06	54.25	55.0	54.0	54.41	-0.37	-0.68	359072.0	19503819.25	275
2015-07-05	55.75	55.75	54.5	54.78	-1.32	-2.35	531017.0	29200424.75	359
2015-07-02	56.5	56.75	55.75	56.1	-0.28	-0.5	683707.0	38421844.25	404
2015-07-01	53.5	56.5	53.5	56.38	2.14	3.95	698273.0	38891745.0	560
2015-06-30	52.25	54.5	52.0	54.24	1.25	2.36	445565.0	23792001.25	408
2015-06-29	54.25	54.25	51.75	52.99	-1.77	-3.23	992253.0	52181445.75	623
2015-06-28	55.0	55.75	54.5	54.76	-1.71	-3.03	583316.0	31988929.75	532
2015-06-25	56.75	57.0	56.25	56.47	-0.51	-0.9	402561.0	22764504.75	514
2015-06-24	55.5	57.25	55.5	56.98	1.48	2.67	340519.0	19292906.5	298
2015-06-23	55.75	55.75	55.25	55.5	0.06	0.11	373148.0	20665716.5	383
2015-06-22	56.0	56.5	54.0	55.44	-0.84	-1.49	583033.0	32193624.25	534
2015-06-21	57.25	57.5	56.0	56.28	-0.98	-1.71	797654.0	45070407.0	589
2015-06-18	56.5	57.5	56.5	57.26	0.74	1.31	1250701.0	71521284.5	707
2015-06-17	54.75	56.75	54.0	56.52	1.88	3.44	658499.0	36669037.0	603
2015-06-16	55.0	55.25	54.25	54.64	-0.59	-1.07	936822.0	51256096.75	662
2015-06-15	56.0	56.0	54.5	55.23	-0.54	-0.97	1063151.0	58798607.0	791
2015-06-14	54.25	56.0	54.0	55.77	1.75	3.24	956844.0	52672690.25	968
2015-06-11	52.75	54.25	52.75	54.02	1.14	2.16	1175774.0	63140997.5	963
2015-06-10	51.75	53.25	51.75	52.88	1.36	2.64	1112195.0	58667473.5	714
2015-06-09	51.25	51.75	50.0	51.52	0.12	0.23	691155.0	34920220.0	469
2015-06-08	51.75	52.5	51.0	51.4	-0.15	-0.29	427151.0	22113620.75	310
2015-06-07	52.25	52.25	51.25	51.55	-0.71	-1.36	646572.0	33477225.75	359
2015-06-04	52.25	52.5	51.5	52.26	-0.24	-0.46	416851.0	21685115.25	385
2015-06-03	52.75	52.75	52.25	52.5	-0.03	-0.06	574065.0	30123658.0	363
2015-06-02	53.5	53.75	52.0	52.53	-0.7	-1.32	480907.0	25311551.5	432
2015-06-01	52.25	53.5	52.0	53.23	0.83	1.58	262328.0	13765617.75	313
2015-05-31	52.75	53.0	52.25	52.4	-0.33	-0.63	607348.0	31998897.5	410
2015-05-28	53.5	53.5	52.5	52.73	-0.54	-1.01	377644.0	19993032.25	335
2015-05-27	53.75	54.25	53.0	53.27	-0.6	-1.11	480280.0	25718004.25	389
2015-05-26	53.75	54.0	53.25	53.87	0.33	0.62	403061.0	21627150.0	329
2015-05-25	54.5	54.5	53.5	53.54	-0.88	-1.62	475509.0	25571569.0	411
2015-05-24	54.25	55.0	53.5	54.42	0.24	0.44	569583.0	30867033.5	428
2015-05-21	53.5	54.25	52.5	54.18	0.52	0.97	1253333.0	66837204.0	746
2015-05-20	54.75	54.75	53.5	53.66	-1.34	-2.44	605355.0	32729399.75	430
2015-05-19	55.25	55.25	54.75	55.0	-0.25	-0.45	522069.0	28712114.25	294
2015-05-18	55.5	55.75	54.75	55.25	-0.18	-0.32	986008.0	54449583.5	425
2015-05-17	54.5	55.75	54.5	55.43	1.24	2.29	1117086.0	61779192.0	686
2015-05-14	53.75	54.5	52.5	54.19	0.18	0.33	741464.0	40037722.5	561
2015-05-13	54.25	54.5	53.25	54.01	0.12	0.22	1110393.0	59940511.75	505
2015-05-12	52.5	54.0	51.0	53.89	1.36	2.59	858705.0	45183162.0	565
2015-05-11	54.0	54.0	52.0	52.53	-1.47	-2.72	768816.0	40960086.25	484
2015-05-10	54.5	54.75	54.0	54.0	-0.62	-1.14	492521.0	26660123.0	328
2015-05-07	55.5	55.5	54.0	54.62	-0.92	-1.66	814070.0	44501425.5	649
2015-05-06	53.5	56.25	53.5	55.54	1.54	2.85	1602140.0	88172713.5	1051
2015-05-05	53.75	54.25	53.5	54.0	0.82	1.54	1317885.0	71143001.75	529
2015-05-04	52.75	53.75	52.5	53.18	0.46	0.87	650260.0	34477295.25	416
2015-05-03	53.75	54.25	52.25	52.72	-0.7	-1.31	1012712.0	53953742.5	687
2015-04-30	54.75	55.0	53.0	53.42	-1.11	-2.04	1478016.0	80180025.75	796
2015-04-29	54.75	55.0	53.25	54.53	0.48	0.89	1212781.0	65820464.75	769
2015-04-28	53.0	54.75	53.0	54.05	0.29	0.54	1742330.0	93827201.5	872
2015-04-27	52.25	54.25	52.0	53.76	1.65	3.17	2898029.0	154870418.0	1508
2015-04-26	49.4	53.0	49.4	52.11	2.88	5.85	2639905.0	136210708.2	1465
2015-04-23	48.8	49.3	48.3	49.23	0.53	1.09	718347.0	35050787.4	593
2015-04-22	50.0	50.0	48.3	48.7	-0.48	-0.98	757438.0	37390145.4	724
2015-04-21	48.8	49.3	48.0	49.18	-0.2	-0.41	1395449.0	67891361.6	958
2015-04-20	51.0	51.0	49.0	49.38	-2.09	-4.06	2499107.0	124135581.55	1629
2015-04-19	48.0	51.5	48.0	51.47	4.53	9.65	3226626.0	160842775.5	1758
2015-04-16	46.2	47.6	46.2	46.94	1.12	2.44	1513189.0	71196670.7	825
2015-04-15	44.7	46.1	44.7	45.82	1.12	2.51	672557.0	30542433.6	522
2015-04-14	43.2	44.9	43.2	44.7	-1.21	-2.64	2014801.0	89128098.2	1019
2015-04-13	43.9	46.6	43.9	45.91	1.86	4.22	1466985.0	66747340.6	1098
2015-04-12	44.6	44.8	44.0	44.05	-0.57	-1.28	367807.0	16307657.8	334
2015-04-09	43.5	44.7	43.5	44.62	0.78	1.78	333168.0	14738372.4	357
2015-04-08	43.2	44.8	43.2	43.84	0.82	1.91	940682.0	41626314.2	728
2015-04-07	42.9	43.2	42.6	43.02	0.61	1.44	490555.0	21042929.3	328
2015-04-06	42.3	42.8	42.2	42.41	0.14	0.33	147665.0	6270446.2	226
2015-04-05	43.2	43.2	41.8	42.27	-0.98	-2.27	310942.0	13111026.6	412
2015-04-02	42.9	43.8	42.8	43.25	0.74	1.74	1860030.0	80269215.5	834
2015-04-01	42.1	43.0	41.8	42.51	0.29	0.69	508298.0	21553180.2	450
2015-03-31	42.5	42.8	41.6	42.22	-0.43	-1.01	813791.0	34134196.1	605
2015-03-30	43.6	43.7	42.1	42.65	-0.8	-1.84	920719.0	39691064.3	527
2015-03-29	43.5	44.0	43.3	43.45	0.42	0.98	467985.0	20380793.9	417
2015-03-26	42.0	43.5	40.8	43.03	0.66	1.56	1121332.0	47676828.2	794
2015-03-25	44.2	44.3	42.0	42.37	-2.21	-4.96	1272756.0	54593466.7	937
2015-03-24	44.3	44.7	44.2	44.58	0.27	0.61	695974.0	30936609.6	523
2015-03-23	44.0	44.5	43.7	44.31	0.14	0.32	1090890.0	48073751.1	752
2015-03-22	44.3	44.3	43.5	44.17	-0.83	-1.84	2447649.0	107179183.3	1583
2015-03-19	46.0	46.2	44.1	45.0	0.32	0.72	2743533.0	123026769.6	1714
2015-03-18	46.6	46.9	43.2	44.68	-2.0	-4.28	2871006.0	129359341.1	1542
2015-03-17	48.1	48.3	46.5	46.68	-1.32	-2.75	1910407.0	89942838.7	1065
2015-03-16	50.0	50.0	47.8	48.0	-1.94	-3.88	1712507.0	83730312.9	880
2015-03-15	50.0	50.5	49.8	49.94	-0.77	-1.52	932517.0	46664013.45	631
2015-03-12	50.25	50.75	50.0	50.71	0.52	1.04	753132.0	37952249.25	543
2015-03-11	49.5	50.25	49.1	50.19	0.22	0.44	347668.0	17289761.15	407
2015-03-10	51.0	51.0	49.7	49.97	-0.92	-1.81	569135.0	28574340.15	484
2015-03-09	50.25	51.0	50.0	50.89	0.86	1.72	1030120.0	52207534.25	827
2015-03-08	49.0	50.25	48.8	50.03	0.93	1.89	900178.0	44638682.3	783
2015-03-05	48.9	49.2	48.8	49.1	0.2	0.41	584757.0	28663601.0	460
2015-03-04	49.3	49.6	48.9	48.9	-0.35	-0.71	639417.0	31452199.0	566
2015-03-03	48.0	49.4	47.9	49.25	1.37	2.86	1127620.0	54881267.6	933
2015-03-02	48.0	48.2	47.8	47.88	-0.02	-0.04	716135.0	34373579.5	440
2015-03-01	48.3	48.3	47.8	47.9	-0.1	-0.21	453486.0	21770197.5	333
2015-02-26	48.5	48.7	47.9	48.0	-0.15	-0.31	576162.0	27752535.8	475
2015-02-25	48.5	48.5	47.8	48.15	-0.11	-0.23	253703.0	12196366.6	244
2015-02-24	47.7	48.6	47.7	48.26	0.42	0.88	254742.0	12253716.8	286
2015-02-23	48.7	48.9	47.8	47.84	-0.87	-1.79	526275.0	25354283.4	506
2015-02-22	48.9	49.2	48.7	48.71	-0.16	-0.33	602737.0	29451184.6	410
2015-02-19	49.8	49.8	48.7	48.87	-1.14	-2.28	531203.0	26058728.9	560
2015-02-18	50.25	50.75	49.9	50.01	0.04	0.08	355002.0	17823754.95	365
2015-02-17	50.25	50.75	49.8	49.97	-0.03	-0.06	545642.0	27400201.45	467
2015-02-16	50.0	50.5	49.8	50.0	-0.2	-0.4	725043.0	36341357.2	507
2015-02-15	50.5	50.75	49.9	50.2	1.32	2.7	804716.0	40446905.1	564
2015-02-12	48.0	49.3	47.9	48.88	1.07	2.24	686600.0	33442764.8	581
2015-02-11	49.3	49.3	47.8	47.81	-1.5	-3.04	669295.0	32497916.3	669
2015-02-10	50.75	50.75	49.1	49.31	-1.57	-3.09	1293832.0	64591228.65	866
2015-02-09	50.5	51.0	50.25	50.88	0.75	1.5	1325767.0	67202105.0	868
2015-02-08	50.25	50.75	49.9	50.13	0.72	1.46	1421455.0	71351023.2	1009
2015-02-05	48.7	49.8	48.7	49.41	-0.46	-0.92	1268600.0	62562147.4	889
2015-02-04	52.25	52.25	49.7	49.87	-1.53	-2.98	1030470.0	52342867.5	776
2015-02-03	51.5	52.5	50.75	51.4	0.9	1.78	1724033.0	88784879.25	1139
2015-02-02	49.5	51.0	48.7	50.5	0.66	1.32	1950399.0	96979569.7	1279
2015-02-01	50.75	51.75	49.8	49.84	2.15	4.51	1807646.0	91538310.45	1452
2015-01-29	49.6	50.75	47.4	47.69	-2.28	-4.56	2112147.0	102486955.6	1847
2015-01-28	46.1	50.0	46.1	49.97	4.31	9.44	2283620.0	110316252.6	1476
2015-01-27	44.0	46.4	43.8	45.66	1.85	4.22	2385832.0	107128532.7	1331
2015-01-26	44.3	44.3	43.3	43.81	0.31	0.71	1007884.0	44215625.8	668
2015-01-22	42.3	44.0	42.3	43.5	1.13	2.67	1048652.0	44981339.2	720
2015-01-21	42.1	42.8	42.0	42.37	0.29	0.69	950676.0	40380272.5	511
2015-01-20	42.4	42.4	41.8	42.08	-0.31	-0.73	654962.0	27528198.4	431
2015-01-19	42.6	42.7	42.3	42.39	-0.23	-0.54	395736.0	16812089.7	340
2015-01-18	42.5	42.9	42.3	42.62	0.27	0.64	1168224.0	49857721.0	673
2015-01-15	43.0	43.2	42.2	42.35	-0.1	-0.24	1479194.0	63268654.5	1069
2015-01-14	42.0	43.1	41.3	42.45	1.8	4.43	3857183.0	162459060.2	2396
2015-01-13	39.9	40.8	39.5	40.65	0.08	0.2	986749.0	39651297.8	745
2015-01-12	40.2	41.3	39.9	40.57	0.15	0.37	1587141.0	64630927.8	1104
2015-01-11	40.7	40.7	39.9	40.42	-0.19	-0.47	2186009.0	87752873.5	1495
2015-01-08	41.6	42.0	40.5	40.61	-0.09	-0.22	3285764.0	135354974.1	2161
2015-01-07	41.6	41.8	40.1	40.7	-0.88	-2.12	3666469.0	150788380.1	2583
2015-01-06	39.1	41.9	38.5	41.58	-0.83	-1.96	2444748.0	97419564.6	1548
2015-01-05	46.7	46.7	42.4	42.41	-4.6	-9.79	2096163.0	91220569.2	1860
2015-01-04	47.5	47.6	46.7	47.01	-0.62	-1.3	142390.0	6702035.0	283
2015-01-01	48.1	48.6	47.5	47.63	-0.01	-0.02	336843.0	16255792.9	309
2014-12-31	48.1	48.4	46.2	47.64	-0.12	-0.25	627361.0	29598827.5	376
2014-12-30	48.5	48.6	47.0	47.76	-2.11	-4.23	520815.0	25019264.9	486
2014-12-29	50.5	51.75	49.8	49.87	-0.5	-0.99	731282.0	37079374.35	599
2014-12-28	49.9	50.75	49.2	50.37	0.57	1.14	428269.0	21412668.95	423
2014-12-25	49.5	50.0	48.8	49.8	0.61	1.24	534412.0	26493248.7	344
2014-12-24	49.0	50.0	48.9	49.19	0.78	1.61	653689.0	32285574.5	585
2014-12-23	49.2	49.3	48.0	48.41	-0.98	-1.98	649751.0	31477998.0	633
2014-12-22	50.75	50.75	49.0	49.39	-1.36	-2.68	1234426.0	61442548.75	937
2014-12-21	51.25	53.0	49.8	50.75	2.35	4.86	1776427.0	91068675.2	1012
2014-12-18	47.1	48.4	47.1	48.4	4.32	9.8	771500.0	37227199.0	354
2014-12-17	41.0	44.1	41.0	44.08	3.92	9.76	721864.0	30432189.9	469
2014-12-16	42.3	42.6	38.9	40.16	-2.81	-6.54	1801460.0	72075880.8	754
2014-12-15	45.3	45.5	42.9	42.97	-1.09	-2.47	807886.0	35684060.7	428
2014-12-14	43.0	44.5	41.0	44.06	-0.95	-2.11	1654134.0	72066558.1	709
2014-12-11	43.0	45.4	42.7	45.01	0.19	0.42	1990098.0	87171800.0	1070
2014-12-10	47.9	47.9	44.4	44.82	-3.16	-6.59	2154721.0	98621166.4	1727
2014-12-09	49.9	49.9	47.2	47.98	-3.04	-5.96	3098685.0	150590173.6	1395
2014-12-08	51.75	52.0	50.25	51.02	-0.67	-1.3	1433273.0	73488441.25	720
2014-12-07	52.5	53.25	51.25	51.69	-4.57	-8.12	2500973.0	130158541.25	1887
2014-12-04	53.0	56.75	53.0	56.26	3.36	6.35	543096.0	30167543.25	465
2014-12-03	52.0	53.75	51.5	52.9	0.9	1.73	309089.0	16246896.25	305
2014-12-02	51.0	52.25	50.5	52.0	3.1	6.34	1705257.0	87440292.5	802
2014-12-01	50.5	51.75	48.6	48.9	-2.85	-5.51	2372729.0	119526660.55	1299
2014-11-30	52.25	53.25	51.75	51.75	-5.5	-9.61	1067220.0	55661007.75	467
2014-11-27	56.0	58.0	55.5	57.25	-0.32	-0.56	232361.0	13227322.25	252
2014-11-26	58.5	59.0	56.25	57.57	-1.36	-2.31	428429.0	24655472.75	333
2014-11-25	58.0	59.25	57.25	58.93	0.26	0.44	497843.0	29098841.5	328
2014-11-24	58.5	59.5	58.25	58.67	0.31	0.53	534739.0	31393809.0	374
2014-11-23	57.5	59.0	57.5	58.36	1.68	2.96	337986.0	19711607.25	256
2014-11-20	55.5	56.75	55.5	56.68	0.93	1.67	451445.0	25372962.25	278
2014-11-19	56.0	56.0	54.75	55.75	-0.09	-0.16	597569.0	33207218.75	370
2014-11-18	56.75	57.25	55.5	55.84	-0.64	-1.13	637775.0	35847872.75	415
2014-11-17	58.0	58.0	56.25	56.48	-1.53	-2.64	599125.0	34006418.0	296
2014-11-16	59.0	59.0	57.5	58.01	-1.21	-2.04	297485.0	17251071.0	253
2014-11-13	59.5	59.5	58.75	59.22	-0.44	-0.74	181230.0	10716632.75	190
2014-11-12	59.5	60.0	59.25	59.66	-0.08	-0.13	181995.0	10854894.0	145
2014-11-11	59.25	60.25	59.25	59.74	-0.38	-0.63	298117.0	17808892.0	239
2014-11-10	59.75	60.25	59.5	60.12	0.16	0.27	341234.0	20424297.25	308
2014-11-09	60.75	60.75	59.5	59.96	0.12	0.2	123571.0	7404785.75	184
2014-11-06	60.0	61.0	59.25	59.84	0.42	0.71	546618.0	32888967.5	406
2014-11-05	61.5	61.5	58.25	59.42	-2.5	-4.04	756016.0	45112893.25	549
2014-11-04	63.75	63.75	61.25	61.92	-2.16	-3.37	575113.0	35985408.75	458
2014-11-03	64.5	64.5	64.0	64.08	-0.64	-0.99	273016.0	17525484.0	248
2014-11-02	64.5	65.0	64.0	64.72	0.68	1.06	229252.0	14744883.75	257
2014-10-30	64.0	64.5	63.25	64.04	-0.51	-0.79	298090.0	19013963.25	271
2014-10-29	64.25	64.75	64.0	64.55	0.28	0.44	128063.0	8252693.25	184
2014-10-28	64.75	64.75	63.0	64.27	-0.22	-0.34	365633.0	23314428.0	306
2014-10-27	67.0	67.0	64.25	64.49	-1.48	-2.24	144679.0	9494252.0	224
2014-10-26	65.5	66.0	65.25	65.97	0.7	1.07	255946.0	16774687.5	226
2014-10-23	65.5	65.5	64.25	65.27	0.01	0.02	151436.0	9847131.0	194
2014-10-22	65.25	66.5	64.0	65.26	0.31	0.48	487209.0	31671960.75	348
2014-10-21	63.25	65.0	63.25	64.95	1.81	2.87	565437.0	36436752.5	336
2014-10-20	63.25	63.5	62.5	63.14	0.4	0.64	713135.0	44859631.5	411
2014-10-19	64.5	65.0	62.25	62.74	1.5	2.45	733660.0	46517410.25	437
2014-10-16	58.75	64.0	58.0	61.24	-0.03	-0.05	2976332.0	179964566.25	1164
2014-10-15	63.5	63.5	61.0	61.27	-2.6	-4.07	930412.0	58099432.0	587
2014-10-14	66.75	66.75	63.0	63.87	-3.13	-4.67	1408907.0	90306260.75	894
2014-10-13	65.5	67.75	64.5	67.0	1.44	2.2	765233.0	50554315.25	450
2014-10-12	69.5	69.5	65.0	65.56	-5.81	-8.14	819409.0	54968745.75	673
2014-10-02	71.5	71.5	70.75	71.37	-0.64	-0.89	386628.0	27509613.5	286
2014-10-01	72.0	72.75	71.75	72.01	0.0	0.0	464887.0	33548703.75	208
2014-09-30	71.5	72.5	71.5	72.01	-0.23	-0.32	593387.0	42721650.5	246
2014-09-29	71.5	72.25	70.5	72.24	0.99	1.39	486178.0	34865392.25	260
2014-09-28	71.75	72.0	71.0	71.25	-0.76	-1.06	404854.0	28845827.25	240
2014-09-25	72.0	72.25	71.25	72.01	0.18	0.25	278303.0	19968061.5	266
2014-09-24	71.75	72.0	70.5	71.83	-0.28	-0.39	713875.0	50795717.25	378
2014-09-22	72.0	72.25	71.5	72.11	-0.37	-0.51	578148.0	41538237.75	364
2014-09-21	73.0	73.5	72.5	72.48	-0.54	-0.74	346594.0	25281792.0	309
2014-09-18	74.0	74.25	72.75	73.02	-0.72	-0.98	804571.0	58880435.5	409
2014-09-17	73.25	74.0	73.25	73.74	0.5	0.68	660336.0	48586134.75	336
2014-09-16	72.75	73.25	72.0	73.24	0.7	0.96	710051.0	51766684.75	400
2014-09-15	73.0	73.5	72.25	72.54	-0.59	-0.81	690518.0	50240397.25	410
2014-09-14	74.5	74.5	73.0	73.13	-1.42	-1.9	1023485.0	75342161.25	561
2014-09-11	75.0	75.0	74.5	74.55	-0.47	-0.63	275875.0	20621244.25	322
2014-09-10	75.5	75.5	74.75	75.02	-0.67	-0.89	419432.0	31455842.5	351
2014-09-09	76.0	76.25	75.25	75.69	-0.53	-0.7	712000.0	53915584.0	413
2014-09-08	77.0	77.0	76.0	76.22	-0.64	-0.83	361744.0	27590273.0	298
2014-09-07	77.0	77.5	76.25	76.86	-0.07	-0.09	542965.0	41743277.5	394
2014-09-04	76.25	77.0	76.0	76.93	0.5	0.65	275836.0	21055044.25	297
2014-09-03	76.0	77.25	75.75	76.43	0.63	0.83	317269.0	24290979.5	348
2014-09-02	76.5	76.5	75.75	75.8	-0.73	-0.95	185709.0	14119837.0	198
2014-09-01	77.5	77.75	76.5	76.53	-0.94	-1.21	365556.0	28153816.0	329
2014-08-31	76.75	77.5	76.75	77.47	0.79	1.03	409329.0	31582450.75	325
2014-08-28	76.0	77.25	76.0	76.68	0.93	1.23	701923.0	53866539.25	460
2014-08-27	75.0	76.5	74.75	75.75	0.72	0.96	955590.0	71904899.25	487
2014-08-26	75.25	75.75	74.0	75.03	0.7	0.94	571869.0	42578971.5	362
2014-08-25	75.5	76.75	74.25	74.33	-1.29	-1.71	586226.0	44435548.0	447
2014-08-24	74.25	75.75	74.25	75.62	1.62	2.19	386024.0	29010187.75	336
2014-08-21	74.25	74.25	73.5	74.0	-0.01	-0.01	193583.0	14319471.0	199
2014-08-20	73.5	74.5	73.5	74.01	0.46	0.63	310661.0	23047026.5	363
2014-08-19	74.25	74.5	73.5	73.55	-0.71	-0.96	252724.0	18648157.25	336
2014-08-18	76.0	76.0	74.0	74.26	-1.97	-2.58	764907.0	57158879.5	487
2014-08-17	76.0	76.75	75.5	76.23	0.71	0.94	374588.0	28613933.5	308
2014-08-14	75.25	77.0	75.25	75.52	0.37	0.49	745839.0	56788918.0	517
2014-08-13	73.5	76.5	73.25	75.15	1.6	2.18	1706051.0	128238581.25	899
2014-08-12	72.5	73.75	72.5	73.55	1.05	1.45	591319.0	43231130.0	535
2014-08-11	72.0	72.75	71.5	72.5	0.44	0.61	475328.0	34407321.75	330
2014-08-10	72.25	72.5	71.25	72.06	-0.08	-0.11	938757.0	67318732.5	545
2014-08-07	71.5	72.25	71.0	72.14	0.62	0.87	921556.0	66206075.75	561
2014-08-06	72.5	72.5	71.5	71.52	-0.85	-1.17	463127.0	33301642.0	420
2014-08-05	72.75	73.25	72.25	72.37	-0.23	-0.32	452278.0	32902391.5	345
2014-08-04	73.0	73.25	72.5	72.6	-0.64	-0.87	348935.0	25424102.0	318
2014-08-03	72.75	73.5	72.25	73.24	0.64	0.88	215207.0	15719655.25	253
2014-07-24	73.5	74.0	72.0	72.6	-1.01	-1.37	992306.0	72418513.5	544
2014-07-23	70.5	74.25	70.0	73.61	3.59	5.13	1365873.0	99261914.5	971
2014-07-22	69.25	71.75	69.0	70.02	1.77	2.59	1258833.0	88650503.25	810
2014-07-21	68.75	69.0	68.0	68.25	-0.5	-0.73	174694.0	11960532.5	206
2014-07-20	69.0	69.0	68.25	68.75	-0.27	-0.39	300647.0	20618142.0	218
2014-07-17	69.25	69.25	68.75	69.02	0.01	0.01	199347.0	13737785.0	189
2014-07-16	68.75	69.25	68.5	69.01	0.24	0.35	465159.0	32074537.75	287
2014-07-15	68.75	69.0	68.25	68.77	0.01	0.01	241221.0	16557837.75	269
2014-07-14	70.0	70.0	68.0	68.76	-2.48	-3.48	1806865.0	124004224.0	951
2014-07-13	71.0	71.5	70.75	71.24	0.12	0.17	277744.0	19781998.75	213
2014-07-10	71.5	71.5	71.0	71.12	-0.4	-0.56	300186.0	21373693.0	250
2014-07-09	69.75	71.75	69.0	71.52	2.02	2.91	818603.0	57766140.5	501
2014-07-08	69.5	69.75	69.25	69.5	0.0	0.0	412707.0	28649098.0	202
2014-07-07	70.0	70.0	69.0	69.5	-0.51	-0.73	456371.0	31673448.75	351
2014-07-06	69.5	70.25	69.5	70.01	-0.69	-0.98	526488.0	36728637.25	389
2014-07-03	70.75	71.0	70.0	70.7	-0.07	-0.1	607392.0	42787909.75	549
2014-07-02	70.75	71.25	70.5	70.77	-0.17	-0.24	626006.0	44340237.25	485
2014-07-01	70.75	71.25	70.5	70.94	0.04	0.06	306062.0	21718206.25	234
2014-06-30	71.75	72.0	70.5	70.9	-0.85	-1.18	401648.0	28548126.75	286
2014-06-29	71.75	72.25	71.25	71.75	-0.3	-0.42	115257.0	8262971.25	163
2014-06-26	72.75	72.75	71.5	72.05	-0.2	-0.28	528750.0	38174979.25	357
2014-06-25	71.25	72.75	71.25	72.25	1.23	1.73	723334.0	52189657.5	363
2014-06-24	72.25	72.25	69.75	71.02	-1.18	-1.63	666000.0	46994576.75	502
2014-06-23	72.5	72.5	71.25	72.2	-0.81	-1.11	638771.0	45959568.75	467
2014-06-22	72.25	73.5	71.75	73.01	0.93	1.29	1330282.0	96457445.75	617
2014-06-19	70.25	72.25	70.25	72.08	1.84	2.62	2020883.0	144337561.25	941
2014-06-18	69.5	71.25	69.25	70.24	0.97	1.4	2265281.0	159295232.25	922
2014-06-17	67.75	69.75	67.0	69.27	1.34	1.97	1300509.0	88941190.75	632
2014-06-16	68.5	68.5	67.25	67.93	-0.7	-1.02	672904.0	45699707.5	438
2014-06-15	68.0	68.75	67.5	68.63	0.23	0.34	414837.0	28222221.75	371
2014-06-12	69.0	69.25	68.25	68.4	-0.89	-1.28	456452.0	31379974.5	343
2014-06-11	69.5	70.25	68.75	69.29	-0.21	-0.3	595667.0	41449633.0	501
2014-06-10	69.25	69.75	69.0	69.5	0.26	0.38	714693.0	49565274.0	483
2014-06-09	68.75	69.5	68.75	69.24	0.74	1.08	620287.0	42840408.0	474
2014-06-08	68.25	68.75	68.0	68.5	0.25	0.37	1089500.0	74431901.0	440
2014-06-05	68.5	68.5	68.0	68.25	-0.24	-0.35	858105.0	58593952.0	460
2014-06-04	68.75	69.0	68.25	68.49	-0.22	-0.32	556953.0	38143509.75	437
2014-06-03	68.5	69.0	68.25	68.71	-0.02	-0.03	1300142.0	88838619.0	353
2014-06-02	69.0	69.0	68.0	68.73	-0.27	-0.39	473055.0	32462128.5	368
2014-06-01	69.0	69.5	68.75	69.0	0.15	0.22	302330.0	20863937.25	300
2014-05-29	69.0	69.25	68.0	68.85	0.11	0.16	657982.0	45217628.5	405
2014-05-28	68.75	69.0	68.5	68.74	0.03	0.04	580551.0	39877333.0	334
2014-05-27	68.25	69.0	68.25	68.71	0.42	0.62	739812.0	50779348.75	414
2014-05-26	69.5	69.5	68.25	68.29	-0.57	-0.83	1102739.0	75625092.5	614
2014-05-25	68.5	69.25	68.25	68.86	-0.4	-0.58	882693.0	60631997.0	380
2014-05-22	69.5	70.25	69.0	69.26	0.17	0.25	672047.0	46685926.5	351
2014-05-21	68.25	69.25	68.25	69.09	0.71	1.04	358147.0	24617340.25	282
2014-05-20	68.75	69.5	68.25	68.38	-0.24	-0.35	515830.0	35410308.25	340
2014-05-19	69.75	69.75	68.5	68.62	-1.17	-1.68	512904.0	35409675.0	423
2014-05-18	70.0	70.25	69.5	69.79	-0.27	-0.39	388251.0	27134504.75	301
2014-05-15	70.25	70.25	69.5	70.06	-0.02	-0.03	245900.0	17201217.0	227
2014-05-14	70.0	70.25	69.75	70.08	-0.12	-0.17	249790.0	17453478.25	239
2014-05-13	70.0	70.5	69.75	70.2	0.1	0.14	293675.0	20584333.5	305
2014-05-12	70.25	70.5	69.75	70.1	-0.36	-0.51	416538.0	29207352.25	323
2014-05-11	70.5	70.75	70.25	70.46	-0.3	-0.42	214242.0	15105463.75	231
2014-05-08	70.5	71.0	70.5	70.76	0.13	0.18	161789.0	11457370.5	208
2014-05-07	70.75	71.0	70.25	70.63	-0.27	-0.38	257104.0	18174657.0	193
2014-05-06	71.0	71.25	70.5	70.9	-0.32	-0.45	331308.0	23468576.5	273
2014-05-05	72.0	72.0	70.5	71.22	-0.77	-1.07	290410.0	20716357.75	338
2014-05-04	71.25	72.25	71.25	71.99	1.08	1.52	1458549.0	104870982.25	633
2014-05-01	68.75	71.25	68.75	70.91	1.91	2.77	929818.0	65317881.0	649
2014-04-30	69.5	69.75	68.75	69.0	-0.46	-0.66	413374.0	28570396.25	349
2014-04-29	70.0	70.0	69.0	69.46	-0.26	-0.37	738432.0	51367149.5	308
2014-04-28	70.0	70.75	69.5	69.72	-0.28	-0.4	740526.0	51916726.5	379
2014-04-27	69.75	70.25	69.25	70.0	0.5	0.72	295194.0	20620449.5	331
2014-04-24	68.5	69.75	68.5	69.5	0.75	1.09	1020563.0	70649854.75	346
2014-04-23	69.5	69.5	68.5	68.75	-0.71	-1.02	954956.0	66642679.75	426
2014-04-22	69.75	69.75	69.0	69.46	-0.24	-0.34	373644.0	25862498.75	363
2014-04-21	70.75	70.75	69.5	69.7	-0.4	-0.57	378789.0	26443509.0	306
2014-04-20	69.5	71.25	69.0	70.1	0.42	0.6	787488.0	54973696.0	551
2014-04-17	69.5	70.0	69.25	69.68	-0.05	-0.07	246425.0	17159393.0	255
2014-04-16	69.5	70.25	69.25	69.73	-0.17	-0.24	349411.0	24354554.75	294
2014-04-15	70.0	70.5	69.5	69.9	-0.2	-0.29	422403.0	29555580.0	341
2014-04-14	70.0	71.25	69.5	70.1	-0.9	-1.27	727829.0	50921687.5	484
2014-04-13	71.25	71.5	70.25	71.0	-1.0	-1.39	409797.0	29026436.75	375
2014-04-10	72.25	72.25	71.5	72.0	-0.5	-0.69	364244.0	26129815.5	275
2014-04-09	72.0	72.5	71.0	72.5	0.25	0.35	664178.0	47820814.5	376
2014-04-08	71.75	72.75	71.5	72.25	0.0	0.0	380998.0	27448339.25	348
2014-04-07	72.25	72.25	71.5	72.25	-0.75	-1.03	463240.0	33320179.5	330
2014-04-06	72.75	73.0	71.5	73.0	0.25	0.34	702215.0	50629505.25	490
2014-04-03	72.25	73.0	71.75	72.75	0.5	0.69	861579.0	61610313.75	525
2014-04-02	71.25	72.5	71.0	72.25	1.25	1.76	833282.0	59906478.5	647
2014-04-01	70.5	71.25	70.25	71.0	0.25	0.35	641679.0	45472445.75	391
2014-03-31	71.5	71.75	70.0	70.75	-0.5	-0.7	1554027.0	109758440.75	892
2014-03-30	71.0	71.5	70.5	71.25	0.25	0.35	540168.0	38385190.5	357
2014-03-27	70.75	71.25	70.5	71.0	0.25	0.35	464070.0	32959254.25	279
2014-03-26	70.5	71.0	70.25	70.75	0.25	0.35	328665.0	23220034.0	262
2014-03-25	71.0	71.25	70.5	70.5	-0.75	-1.05	314229.0	22224016.5	266
2014-03-24	70.5	71.25	70.25	71.25	1.0	1.42	561820.0	39829162.0	472
2014-03-23	68.75	70.5	68.75	70.25	2.0	2.93	745431.0	51981598.75	537
2014-03-20	68.25	68.75	68.0	68.25	-0.25	-0.36	491289.0	33555446.75	311
2014-03-19	67.0	68.5	67.0	68.5	1.5	2.24	754567.0	51144766.25	519
2014-03-18	68.0	68.0	66.25	67.0	-0.75	-1.11	1067938.0	71504204.0	744
2014-03-17	69.5	69.5	67.25	67.75	-2.75	-3.9	1133987.0	77605797.5	880
2014-03-16	70.25	71.0	70.25	70.5	0.0	0.0	381838.0	26994243.25	386
2014-03-13	70.25	71.0	70.25	70.5	0.25	0.36	851636.0	60244142.75	478
2014-03-12	71.5	71.5	70.25	70.25	-1.25	-1.75	694977.0	49344210.25	498
2014-03-11	71.75	71.75	71.25	71.5	-0.25	-0.35	298262.0	21330185.75	282
2014-03-10	71.75	71.75	71.25	71.75	0.25	0.35	416198.0	29770915.75	304
2014-03-09	72.0	72.0	71.5	71.5	0.0	0.0	864738.0	62136354.25	340
2014-03-06	71.75	72.0	71.0	71.5	-0.25	-0.35	591331.0	42276651.75	418
2014-03-05	71.75	72.0	71.0	71.75	0.0	0.0	684112.0	48960428.0	453
2014-03-04	71.5	72.0	71.0	71.75	0.75	1.06	399168.0	28541548.25	332
2014-03-03	71.5	71.75	70.75	71.0	-0.75	-1.05	502351.0	35705086.0	316
2014-03-02	72.0	72.5	71.5	71.75	-0.5	-0.69	393788.0	28321474.25	303
2014-02-27	72.0	73.0	71.5	72.25	0.25	0.35	748786.0	54139200.5	391
2014-02-26	71.75	72.0	71.25	72.0	-0.25	-0.35	431152.0	30868929.0	306
2014-02-25	72.25	72.5	72.0	72.25	-0.25	-0.34	314580.0	22702953.5	288
2014-02-24	73.5	73.75	72.25	72.5	-1.0	-1.36	307621.0	22355196.0	327
2014-02-23	73.5	73.75	73.25	73.5	-0.25	-0.34	490004.0	36008388.0	231
2014-02-20	73.25	74.0	73.0	73.75	0.25	0.34	300955.0	22191679.5	474
2014-02-19	72.5	73.5	72.5	73.5	1.0	1.38	235979.0	17243538.5	453
2014-02-18	72.0	72.75	72.0	72.5	0.5	0.69	182142.0	13190678.5	243
2014-02-17	72.5	72.75	71.75	72.0	-0.75	-1.03	232593.0	16803521.5	234
2014-02-16	71.75	73.0	71.75	72.75	1.25	1.75	394763.0	28514375.0	409
2014-02-13	71.25	71.75	71.0	71.5	0.0	0.0	505424.0	36071130.0	306
2014-02-12	71.0	71.5	70.75	71.5	0.75	1.06	539116.0	38322660.75	331
2014-02-11	71.0	71.5	70.5	70.75	0.25	0.35	507285.0	36068601.0	391
2014-02-10	71.0	71.25	70.25	70.5	-0.5	-0.7	444763.0	31463420.75	432
2014-02-09	71.75	72.5	71.0	71.0	-0.25	-0.35	495308.0	35498540.0	382
2014-02-06	72.0	72.0	71.25	71.25	-0.75	-1.04	280813.0	20093671.25	235
2014-02-05	71.75	72.75	71.75	72.0	0.5	0.7	421008.0	30430442.75	282
2014-02-04	71.0	72.0	70.5	71.5	-0.5	-0.69	375099.0	26791355.25	359
2014-02-03	72.5	73.0	71.75	72.0	-0.75	-1.03	516329.0	37314699.0	405
2014-02-02	72.75	73.5	72.5	72.75	-0.25	-0.34	302978.0	22104962.0	289
2014-01-30	73.25	73.75	72.5	73.0	-0.5	-0.68	308620.0	22548567.0	304
2014-01-29	74.5	74.75	73.5	73.5	-0.25	-0.34	373521.0	27638413.25	319
2014-01-28	75.0	75.5	73.5	73.75	-1.5	-1.99	489152.0	36480112.0	391
2014-01-27	76.75	77.25	74.5	75.25	-2.0	-2.59	715318.0	54358088.25	721
2014-01-26	73.0	77.75	72.5	77.25	2.75	3.69	604601.0	45139201.0	599
2014-01-23	73.0	74.75	73.0	74.5	1.25	1.71	571819.0	42368338.25	306
2014-01-22	72.25	73.5	72.25	73.25	0.5	0.69	144657.0	10604826.0	224
2014-01-21	73.0	73.75	71.5	72.75	-0.75	-1.02	300880.0	21677898.5	327
2014-01-20	72.75	74.5	72.75	73.5	0.0	0.0	201527.0	14826841.0	228
2014-01-19	72.75	74.5	72.5	73.5	0.0	0.0	418980.0	31001620.25	275
2014-01-16	71.75	73.5	71.5	73.5	1.75	2.44	382898.0	27871623.0	426
2014-01-15	70.25	71.75	70.0	71.75	1.25	1.77	386726.0	27542459.5	355
2014-01-14	71.5	71.5	70.5	70.5	-0.75	-1.05	295764.0	20919066.5	326
2014-01-13	70.0	71.75	69.75	71.25	-2.25	-3.06	1969481.0	139303227.5	1142
2014-01-12	72.75	73.75	72.75	73.5	0.25	0.34	327140.0	23953372.0	269
2014-01-09	72.5	73.25	71.5	73.25	0.75	1.03	566666.0	41038165.75	453
2014-01-08	72.0	72.5	71.5	72.5	0.75	1.05	258692.0	18605314.75	301
2014-01-07	71.75	72.25	71.5	71.75	0.0	0.0	414245.0	29773481.5	379
2014-01-06	72.75	72.75	71.75	71.75	-1.25	-1.71	320153.0	23153717.5	352
2014-01-05	73.75	73.75	73.0	73.0	-0.25	-0.34	408581.0	29916365.0	362
2014-01-02	73.75	74.75	73.25	73.25	-1.5	-2.01	411834.0	30418137.75	498
2014-01-01	73.75	75.25	73.5	74.75	1.0	1.36	512559.0	38178158.0	424
2013-12-31	73.25	73.75	72.5	73.75	1.0	1.37	194383.0	14228082.25	267
2013-12-30	72.75	73.0	72.25	72.75	0.0	0.0	153602.0	11150889.5	189
2013-12-29	72.5	73.0	71.75	72.75	0.25	0.34	345289.0	25028406.25	273
2013-12-26	73.0	73.0	72.0	72.5	-0.5	-0.68	216009.0	15638805.0	265
2013-12-25	72.5	73.75	72.0	73.0	0.25	0.34	152241.0	11067216.0	279
2013-12-24	73.75	74.0	72.5	72.75	-1.0	-1.36	210385.0	15394187.25	267
2013-12-23	73.5	74.5	73.25	73.75	0.0	0.0	361939.0	26697856.5	335
2013-12-22	75.0	75.5	73.5	73.75	-1.5	-1.99	409913.0	30466652.0	454
2013-12-19	72.0	75.5	72.0	75.25	3.5	4.88	1385867.0	102788091.25	722
2013-12-18	71.25	72.25	71.25	71.75	0.5	0.7	571463.0	41048591.25	393
2013-12-17	70.5	71.25	69.75	71.25	1.25	1.79	295272.0	20851600.75	276
2013-12-16	70.25	70.75	70.0	70.0	-0.75	-1.06	128735.0	9055281.25	213
2013-12-15	70.25	71.0	70.25	70.75	0.25	0.35	232877.0	16472327.25	250
2013-12-12	70.0	70.5	69.5	70.5	0.0	0.0	343960.0	24093977.0	233
2013-12-11	70.5	70.75	69.75	70.5	-0.25	-0.35	350563.0	24616705.0	393
2013-12-10	70.5	70.75	69.5	70.75	0.75	1.07	1290118.0	90882431.75	693
2013-12-09	69.5	70.25	69.5	70.0	0.5	0.72	448280.0	31322455.25	366
2013-12-08	68.0	69.5	68.0	69.5	1.25	1.83	381031.0	26286478.5	345
2013-12-05	67.5	68.5	67.5	68.25	0.5	0.74	225421.0	15325634.5	187
2013-12-04	67.5	68.0	67.25	67.75	0.0	0.0	92087.0	6229425.75	153
2013-12-03	67.5	68.5	67.5	67.75	-0.25	-0.37	251610.0	17135387.25	275
2013-12-02	66.0	68.25	66.0	68.0	1.5	2.26	371573.0	24988657.75	360
2013-12-01	66.75	67.25	66.25	66.5	-0.5	-0.75	206791.0	13804010.5	257
2013-11-28	68.0	68.75	67.0	67.0	-1.0	-1.47	434101.0	29386321.75	490
2013-11-27	67.25	68.25	66.75	68.0	0.75	1.12	355374.0	24010455.0	325
2013-11-26	66.0	67.5	65.75	67.25	1.25	1.89	587181.0	39190149.75	328
2013-11-25	66.75	66.75	66.0	66.0	-0.75	-1.12	258394.0	17124128.5	218
2013-11-24	67.0	67.5	66.25	66.75	0.25	0.38	263811.0	17628767.5	201
2013-11-21	67.0	67.25	66.5	66.5	-0.75	-1.12	129568.0	8652485.5	161
2013-11-20	67.25	67.75	66.5	67.25	0.0	0.0	253891.0	17034882.25	206
2013-11-19	67.75	67.75	67.0	67.25	-0.25	-0.37	234936.0	15846678.5	222
2013-11-18	68.5	69.0	67.5	67.5	-1.25	-1.82	369958.0	25255902.75	279
2013-11-17	68.0	69.25	68.0	68.75	1.25	1.85	546681.0	37669777.5	414
2013-11-14	67.5	69.5	67.5	67.5	-0.5	-0.74	1653550.0	112472484.25	338
2013-11-13	67.25	68.25	67.0	68.0	0.0	0.0	656039.0	44423628.75	365
2013-11-12	65.5	68.5	65.5	68.0	2.25	3.42	1055360.0	70838113.75	572
2013-11-11	65.75	67.0	65.5	65.75	-0.25	-0.38	402867.0	26608949.25	255
2013-11-10	65.5	66.0	65.0	66.0	0.25	0.38	189967.0	12452395.75	184
2013-11-07	65.25	65.75	65.0	65.75	0.0	0.0	1512510.0	99056956.0	232
2013-11-06	65.5	65.75	65.0	65.75	0.5	0.77	403038.0	26386773.75	234
2013-11-05	63.75	65.25	63.75	65.25	1.25	1.95	565393.0	36573102.75	308
2013-11-04	62.75	64.0	62.75	64.0	0.25	0.39	698871.0	44193759.0	361
2013-11-03	64.5	64.5	63.5	63.75	-1.0	-1.54	291623.0	18665348.5	279
2013-10-31	64.75	65.25	64.0	64.75	0.0	0.0	957602.0	61973707.5	471
2013-10-30	63.5	65.5	62.75	64.75	1.5	2.37	503632.0	32138018.5	372
2013-10-29	64.0	64.0	62.75	63.25	-0.75	-1.17	282503.0	17895406.75	264
2013-10-28	64.25	64.5	63.5	64.0	-0.5	-0.78	177812.0	11413690.5	259
2013-10-27	64.75	65.25	63.75	64.5	-2.0	-3.01	562900.0	36329014.25	474
2013-10-24	65.75	66.5	65.5	66.5	0.75	1.14	320446.0	21226540.25	285
2013-10-23	66.25	66.5	65.75	65.75	-0.25	-0.38	351206.0	23186517.75	334
2013-10-22	66.5	68.0	65.75	66.0	-0.5	-0.75	1481278.0	99219584.75	994
2013-10-21	66.5	66.75	65.5	66.5	-0.5	-0.75	851715.0	56294141.0	558
2013-10-20	64.5	67.25	64.0	67.0	3.5	5.51	1142061.0	74766488.75	598
2013-10-10	63.75	64.0	63.0	63.5	-0.25	-0.39	218682.0	13898807.0	295
2013-10-09	63.0	64.25	62.5	63.75	1.0	1.59	673450.0	42701552.0	454
2013-10-08	62.75	64.5	62.0	62.75	-0.25	-0.4	844683.0	53475899.75	513
2013-10-07	63.75	65.0	62.75	63.0	-1.5	-2.33	959201.0	61322637.0	528
2013-10-06	62.5	65.0	60.5	64.5	2.5	4.03	842330.0	53320503.25	640
2013-10-03	62.0	63.0	62.0	62.0	-0.25	-0.4	565112.0	35141797.5	259
2013-10-02	62.75	63.25	62.0	62.25	-0.25	-0.4	309113.0	19271306.0	276
2013-10-01	62.0	63.25	61.75	62.5	0.25	0.4	894654.0	56015554.5	558
2013-09-30	59.75	63.0	59.75	62.25	2.25	3.75	989999.0	60710860.0	549
2013-09-29	60.25	60.5	59.5	60.0	-0.25	-0.41	339689.0	20395283.5	302
2013-09-26	59.75	60.25	59.5	60.25	0.75	1.26	612422.0	36783500.0	367
2013-09-25	59.0	61.0	58.75	59.5	0.75	1.28	1189996.0	71055467.0	522
2013-09-24	59.5	59.5	58.75	58.75	-0.75	-1.26	199363.0	11800431.0	202
2013-09-19	60.75	61.0	59.5	59.5	-0.25	-0.42	487559.0	29286898.75	308
2013-09-18	60.25	60.5	59.5	59.75	-0.25	-0.42	213421.0	12790735.75	234
2013-09-17	60.0	60.75	59.75	60.0	-0.25	-0.41	505177.0	30475097.75	345
2013-09-16	58.75	60.5	58.75	60.25	1.5	2.55	703945.0	42135515.0	453
2013-09-15	58.75	59.25	58.5	58.75	0.5	0.86	444100.0	26121891.0	293
2013-09-12	57.5	58.5	57.5	58.25	0.25	0.43	143726.0	8389283.0	170
2013-09-11	58.25	58.5	57.75	58.0	-0.25	-0.43	325059.0	18878062.0	157
2013-09-10	57.5	58.25	57.5	58.25	1.75	3.1	765606.0	44382752.0	315
2013-09-09	55.75	56.5	55.25	56.5	0.0	0.0	291745.0	16230868.0	193
2013-09-08	55.5	56.5	55.5	56.5	0.25	0.44	249478.0	14032077.0	208
2013-09-05	55.5	57.0	55.25	56.25	-0.25	-0.44	301753.0	16782017.5	242
2013-09-04	56.5	56.75	56.0	56.5	-1.0	-1.74	441808.0	24967208.25	292
2013-09-03	58.5	59.25	57.0	57.5	-1.5	-2.54	808845.0	46837077.75	327
2013-09-02	57.5	59.0	57.25	59.0	1.5	2.61	730596.0	42361042.25	359
2013-09-01	57.5	58.0	57.25	57.5	0.5	0.88	89075.0	5124999.5	164
2013-08-29	57.75	57.75	56.75	57.0	-0.5	-0.87	201995.0	11545132.25	242
2013-08-28	55.25	57.5	55.25	57.5	0.5	0.88	327942.0	18590904.75	258
2013-08-27	57.5	57.5	56.0	57.0	-1.25	-2.15	327237.0	18578234.0	338
2013-08-26	58.25	58.25	57.0	58.25	0.0	0.0	357060.0	20536160.5	282
2013-08-25	58.5	58.75	58.0	58.25	-0.25	-0.43	123815.0	7238607.5	232
2013-08-22	59.0	59.0	58.0	58.5	-0.75	-1.27	351436.0	20656896.0	252
2013-08-21	59.0	59.5	59.0	59.25	0.0	0.0	228924.0	13563156.75	213
2013-08-20	59.0	60.0	58.75	59.25	-0.25	-0.42	827343.0	49209251.0	258
2013-08-19	59.75	60.25	59.0	59.5	-0.25	-0.42	408800.0	24433059.0	258
2013-08-18	58.75	60.5	58.5	59.75	1.0	1.7	802161.0	47939856.25	460
2013-08-15	58.5	59.0	58.5	58.75	0.25	0.43	120716.0	7103021.0	177
2013-08-14	59.0	59.25	58.5	58.5	-0.5	-0.85	286225.0	16876418.5	192
2013-08-13	58.75	59.5	58.75	59.0	0.25	0.43	429519.0	25404752.5	244
2013-08-05	58.75	59.25	58.0	58.75	0.0	0.0	892851.0	52331161.0	348
2013-08-04	59.5	60.0	58.0	58.75	-0.75	-1.26	799038.0	46970861.75	567
2013-08-01	57.75	60.75	57.5	59.5	1.5	2.59	1011047.0	59783092.5	556
2013-07-31	57.5	58.0	57.5	58.0	0.25	0.43	154469.0	8928993.5	171
2013-07-30	57.5	58.5	57.0	57.75	0.25	0.43	339580.0	19623617.75	217
2013-07-29	57.75	58.5	57.25	57.5	-0.5	-0.86	679867.0	39431501.75	270
2013-07-28	57.75	58.25	57.75	58.0	0.25	0.43	259681.0	15052951.75	174
2013-07-25	57.5	57.75	57.25	57.75	0.5	0.87	152739.0	8789517.75	134
2013-07-24	57.75	58.0	57.25	57.25	-0.75	-1.29	105050.0	6068798.25	129
2013-07-23	57.25	58.5	57.25	58.0	0.75	1.31	426463.0	24721754.25	311
2013-07-22	57.0	57.5	56.75	57.25	0.5	0.88	382378.0	21830133.0	209
2013-07-21	55.0	56.75	55.0	56.75	1.25	2.25	441086.0	24822582.25	239
2013-07-18	56.0	56.0	55.5	55.5	-0.25	-0.45	296791.0	16542013.25	167
2013-07-17	56.25	56.5	55.75	55.75	-0.75	-1.33	309017.0	17281641.5	197
2013-07-16	57.0	57.0	56.0	56.5	-0.25	-0.44	351061.0	19805699.25	273
2013-07-15	56.75	57.0	56.25	56.75	-1.0	-1.73	285109.0	16154945.5	282
2013-07-14	57.0	57.75	56.75	57.75	0.75	1.32	306090.0	17484771.0	218
2013-07-11	57.0	57.0	56.75	57.0	0.0	0.0	116339.0	6626364.25	118
2013-07-10	56.5	57.0	56.5	57.0	0.25	0.44	341657.0	19414251.75	195
2013-07-09	56.25	57.0	56.25	56.75	0.5	0.89	206303.0	11706912.0	235
2013-07-08	56.5	57.0	56.0	56.25	-0.25	-0.44	242525.0	13688105.75	249
2013-07-07	56.0	57.25	55.75	56.5	0.5	0.89	515064.0	29102599.5	330
2013-07-04	56.0	56.25	55.5	56.0	-0.75	-1.32	979210.0	54864610.0	405
2013-07-03	57.0	57.0	56.25	56.75	0.25	0.44	294595.0	16642677.0	248
2013-07-02	56.5	57.25	56.5	56.5	0.0	0.0	845368.0	48182014.5	291
2013-07-01	55.5	56.75	55.25	56.5	1.0	1.8	390470.0	21740537.0	208
2013-06-30	55.5	55.75	55.0	55.5	-0.5	-0.89	430262.0	23867761.75	238
2013-06-26	55.5	56.25	55.5	56.0	0.0	0.0	128236.0	7176698.0	211
2013-06-25	56.0	56.25	55.0	56.0	-0.25	-0.44	612747.0	34302468.25	207
2013-06-24	56.5	56.5	56.0	56.25	-0.75	-1.32	164832.0	9261666.25	178
2013-06-23	56.5	57.0	56.0	57.0	0.75	1.33	326317.0	18496636.0	313
2013-06-22	57.0	57.0	56.0	56.25	-1.25	-2.17	764348.0	43135663.0	491
2013-06-19	55.75	58.0	55.25	57.5	2.0	3.6	832521.0	47664869.0	452
2013-06-18	55.25	55.75	55.0	55.5	0.5	0.91	239562.0	13260664.25	244
2013-06-17	54.0	56.0	54.0	55.0	1.25	2.33	659712.0	36194487.25	298
2013-06-16	54.0	56.0	50.0	53.75	-0.5	-0.92	575003.0	30957639.25	349
2013-06-15	55.25	56.25	54.25	54.25	-2.0	-3.56	942249.0	52259936.5	414
2013-06-12	56.0	56.75	55.75	56.25	0.0	0.0	406579.0	22881687.5	255
2013-06-11	57.25	57.5	56.25	56.25	-1.25	-2.17	256250.0	14597384.5	262
2013-06-10	57.5	58.0	57.25	57.5	-0.5	-0.86	205087.0	11846926.75	220
2013-06-09	57.75	58.0	57.25	58.0	0.25	0.43	436795.0	25164309.5	209
2013-06-08	57.75	58.5	57.5	57.75	0.0	0.0	561271.0	32534797.0	317
2013-06-05	57.25	58.25	57.25	57.75	0.25	0.43	1503471.0	87138572.25	440
2013-06-04	56.0	58.0	56.0	57.5	1.5	2.68	1243989.0	71344493.0	594
2013-06-03	55.25	56.25	55.25	56.0	0.75	1.36	548903.0	30596089.5	373
2013-06-02	55.75	55.75	55.25	55.25	-0.5	-0.9	234234.0	13020438.75	227
2013-06-01	55.0	56.0	54.75	55.75	0.25	0.45	250917.0	13920841.0	276
2013-05-29	55.5	56.25	55.25	55.5	-0.5	-0.89	241129.0	13449876.5	282
2013-05-28	55.0	56.5	55.0	56.0	0.75	1.36	520346.0	28991062.5	372
2013-05-27	55.0	55.25	54.25	55.25	0.0	0.0	340063.0	18696830.75	262
2013-05-26	55.25	55.75	55.0	55.25	0.0	0.0	204658.0	11333258.5	209
2013-05-25	55.25	55.75	55.25	55.25	-1.0	-1.78	433874.0	24039782.5	336
2013-05-22	57.0	57.25	56.25	56.25	-1.0	-1.75	320895.0	18259906.25	297
2013-05-21	56.5	57.75	56.25	57.25	0.75	1.33	659280.0	37749487.5	373
2013-05-20	56.5	57.25	56.0	56.5	0.0	0.0	1013544.0	57606627.0	522
2013-05-19	55.25	57.25	55.0	56.5	1.75	3.2	1273629.0	71599338.25	759
2013-05-18	53.5	55.25	53.5	54.75	0.75	1.39	691474.0	37799020.5	458
2013-05-15	53.25	54.0	53.0	54.0	0.75	1.41	447117.0	23948208.0	360
2013-05-14	53.0	53.75	53.0	53.25	0.0	0.0	441023.0	23568286.25	324
2013-05-13	52.75	53.25	52.0	53.25	0.25	0.47	393151.0	20785127.0	269
2013-05-12	53.5	53.5	52.75	53.0	0.0	0.0	439307.0	23323941.0	294
2013-05-11	52.75	53.25	52.75	53.0	0.5	0.95	237424.0	12583236.75	252
2013-05-08	52.0	53.0	51.75	52.5	0.75	1.45	222029.0	11579935.0	217
2013-05-07	52.5	52.5	51.25	51.75	-0.5	-0.96	360884.0	18720095.5	306
2013-05-06	52.75	53.0	52.25	52.25	-0.75	-1.42	249476.0	13160540.75	221
2013-05-05	53.0	53.0	52.5	53.0	0.25	0.47	219155.0	11574914.75	248
2013-05-04	52.5	53.0	52.5	52.75	0.75	1.44	171334.0	9027183.0	231
2013-05-01	51.0	52.25	51.0	52.0	0.75	1.46	379786.0	19673662.75	342
2013-04-30	51.25	51.25	51.0	51.25	0.25	0.49	222207.0	11364554.0	194
2013-04-29	50.75	51.25	50.25	51.0	0.0	0.0	426365.0	21682110.25	309
2013-04-28	51.0	51.75	50.75	51.0	0.25	0.49	235177.0	12012145.75	240
2013-04-27	51.25	51.75	50.75	50.75	-0.25	-0.49	480636.0	24572636.0	312
2013-04-24	51.5	51.5	51.0	51.0	-0.5	-0.97	307104.0	15761399.0	271
2013-04-23	52.0	52.25	51.0	51.5	-0.75	-1.44	474412.0	24407651.5	344
2013-04-22	51.0	52.5	51.0	52.25	1.0	1.95	313636.0	16348598.0	297
2013-04-21	51.5	51.5	50.75	51.25	-0.5	-0.97	477080.0	24365647.0	322
2013-04-20	51.0	51.75	51.0	51.75	0.25	0.49	460189.0	23616325.75	261
2013-04-17	51.0	51.5	50.5	51.5	0.75	1.48	370982.0	18904766.25	300
2013-04-16	51.0	51.25	50.5	50.75	-0.75	-1.46	618487.0	31356000.25	354
2013-04-15	52.5	52.5	51.0	51.5	-0.75	-1.44	836931.0	43610815.5	406
2013-04-14	51.5	52.5	51.5	52.25	0.5	0.97	442932.0	23069144.5	336
2013-04-13	51.75	52.5	51.5	51.75	-0.25	-0.48	481950.0	25032185.0	346
2013-04-10	51.5	52.0	51.5	52.0	0.0	0.0	572735.0	29724913.25	325
2013-04-09	52.5	52.5	51.75	52.0	-0.5	-0.95	265072.0	13808598.25	319
2013-04-08	52.25	53.0	52.25	52.5	0.5	0.96	255270.0	13430463.0	264
2013-04-07	52.5	52.75	51.75	52.0	-0.5	-0.95	465146.0	24309722.25	374
2013-04-06	53.75	53.75	52.5	52.5	-1.0	-1.87	316713.0	16813949.5	259
2013-04-03	53.0	53.75	53.0	53.5	0.75	1.42	270132.0	14435500.75	278
2013-04-02	52.75	53.0	52.5	52.75	-0.25	-0.47	306556.0	16183116.25	247
2013-04-01	52.5	54.0	52.5	53.0	0.25	0.47	352442.0	18753389.75	298
2013-03-31	52.75	53.25	52.75	52.75	-0.5	-0.94	215382.0	11404480.75	214
2013-03-30	53.25	54.0	53.0	53.25	-0.75	-1.39	195562.0	10460498.0	307
2013-03-27	53.75	54.5	53.25	54.0	-0.5	-0.92	591392.0	31775025.25	386
2013-03-26	54.0	54.75	53.5	54.5	0.0	0.0	790561.0	42791361.25	426
2013-03-25	53.5	55.0	53.25	54.5	1.0	1.87	750409.0	40669365.75	447
2013-03-24	53.0	54.0	52.5	53.5	0.5	0.94	704263.0	37604892.75	359
2013-03-23	52.5	53.5	52.25	53.0	0.5	0.95	397984.0	21059859.0	357
2013-03-20	51.5	53.25	51.5	52.5	1.25	2.44	999183.0	52648716.0	599
2013-03-19	51.25	51.75	51.0	51.25	-0.5	-0.97	323815.0	16660147.25	309
2013-03-18	51.75	52.25	51.0	51.75	0.0	0.0	313790.0	16224436.0	319
2013-03-17	50.75	52.25	50.75	51.75	0.5	0.98	441357.0	22616478.25	405
2013-03-16	50.75	51.75	50.75	51.25	-0.5	-0.97	472380.0	24148833.0	416
2013-03-13	51.75	52.25	51.5	51.75	0.25	0.49	158588.0	8233446.0	219
2013-03-12	51.5	52.0	51.25	51.5	-0.25	-0.48	381648.0	19759082.5	247
2013-03-11	52.75	53.25	51.75	51.75	-0.75	-1.43	358114.0	18696359.75	330
2013-03-10	53.5	53.5	52.5	52.5	-1.0	-1.87	180788.0	9523060.75	258
2013-03-09	53.5	54.0	53.0	53.5	0.25	0.47	706166.0	37901350.5	481
2013-03-06	51.0	54.5	50.75	53.25	2.5	4.93	1498290.0	79717938.25	887
2013-03-05	49.7	51.0	49.7	50.75	0.75	1.5	176095.0	8892441.25	180
2013-03-04	49.9	50.0	49.5	50.0	0.0	0.0	259758.0	12911033.0	201
2013-03-03	50.0	51.0	50.0	50.0	-0.5	-0.99	425880.0	21469398.5	223
2013-03-02	50.0	50.5	49.9	50.5	0.5	1.0	212802.0	10672989.8	213
2013-02-27	50.5	51.0	49.9	50.0	-0.5	-0.99	320904.0	16084324.7	250
2013-02-26	50.25	50.5	50.25	50.5	-0.75	-1.46	255915.0	12890597.5	258
2013-02-25	51.5	51.5	51.0	51.25	-0.75	-1.44	180996.0	9286759.75	211
2013-02-24	51.75	52.0	51.0	52.0	0.0	0.0	273162.0	14057480.25	272
2013-02-23	52.0	52.0	51.25	52.0	0.0	0.0	135907.0	7047687.75	194
2013-02-20	51.25	52.0	51.25	52.0	0.5	0.97	144026.0	7458587.5	176
2013-02-19	52.0	52.25	51.5	51.5	-0.5	-0.96	113655.0	5894656.75	174
2013-02-18	52.0	52.25	51.75	52.0	0.0	0.0	107902.0	5607402.25	180
2013-02-17	51.75	52.25	51.5	52.0	-0.25	-0.48	662476.0	34409372.25	222
2013-02-16	51.0	52.5	51.0	52.25	0.5	0.97	400927.0	20692775.5	316
2013-02-13	52.0	52.0	51.25	51.75	-1.0	-1.9	633622.0	32717441.0	457
2013-02-12	52.5	53.0	52.5	52.75	-0.5	-0.94	90894.0	4788875.5	200
2013-02-11	52.5	53.25	51.75	53.25	-0.25	-0.47	462685.0	24030855.45	333
2013-02-10	53.25	53.75	53.25	53.5	-0.5	-0.93	134332.0	7183683.0	266
2013-02-09	53.0	54.0	53.0	54.0	0.5	0.93	322199.0	17349898.5	347
2013-02-06	53.25	54.0	52.75	53.5	0.0	0.0	299187.0	15980428.5	347
2013-02-05	52.75	54.0	52.25	53.5	0.25	0.47	393781.0	20976965.0	320
2013-02-04	53.0	53.5	52.5	53.25	0.25	0.47	304225.0	16176394.5	245
2013-02-03	52.75	54.0	52.25	53.0	0.25	0.47	762807.0	40669321.25	380
2013-02-02	52.75	53.75	52.25	52.75	0.75	1.44	1121347.0	59399394.5	499
2013-01-30	51.75	52.25	51.5	52.0	0.5	0.97	666792.0	34593570.75	407
2013-01-29	49.9	51.75	49.9	51.5	1.25	2.49	1873535.0	95823065.75	628
2013-01-28	49.8	50.5	49.6	50.25	0.25	0.5	397675.0	19822298.1	217
2013-01-27	49.9	50.25	49.9	50.0	0.0	0.0	411882.0	20600396.0	225
2013-01-26	49.2	50.5	49.2	50.0	0.5	1.01	665296.0	33253006.4	409
2013-01-23	48.8	49.6	48.5	49.5	0.5	1.02	669235.0	31521004.2	220
2013-01-22	48.7	49.0	48.4	49.0	0.0	0.0	982879.0	47728325.2	318
2013-01-21	49.2	49.5	48.9	49.0	-0.4	-0.81	274813.0	13509469.9	247
2013-01-20	49.5	49.9	49.1	49.4	-0.1	-0.2	86034.0	4252350.5	148
2013-01-19	49.5	50.0	49.5	49.5	-0.5	-1.0	454232.0	22599229.4	253
2013-01-16	48.9	50.0	48.9	50.0	1.0	2.04	544471.0	27019411.9	371
2013-01-15	48.4	49.2	48.4	49.0	0.3	0.62	366234.0	17846718.7	294
2013-01-14	49.1	49.1	48.4	48.7	-0.5	-1.02	371474.0	18141470.1	274
2013-01-13	49.5	50.25	49.2	49.2	-0.3	-0.61	704179.0	34947670.25	438
2013-01-12	50.25	50.5	49.4	49.5	-0.75	-1.49	609797.0	30339119.6	423
2013-01-09	50.25	51.25	50.0	50.25	0.0	0.0	2211895.0	109111047.75	559
2013-01-08	49.6	50.25	49.6	50.25	0.85	1.72	411388.0	20521599.6	335
2013-01-07	49.7	49.9	49.4	49.4	-0.4	-0.8	503861.0	24887459.7	294
2013-01-06	49.5	50.5	49.5	49.8	-0.1	-0.2	375922.0	18813439.0	331
2013-01-05	50.0	50.25	49.8	49.9	0.2	0.4	859806.0	42974626.45	423
2013-01-02	47.9	50.0	47.9	49.7	1.5	3.11	1246180.0	61323041.9	675
2013-01-01	47.6	48.5	47.6	48.2	0.9	1.9	569691.0	27263612.3	296
2012-12-31	46.9	47.9	46.9	47.3	0.0	0.0	166619.0	7882123.2	250
2012-12-30	47.1	47.9	47.0	47.3	0.0	0.0	312421.0	14763832.3	254
2012-12-29	47.8	48.0	47.0	47.3	-0.7	-1.46	573081.0	27377306.5	348
2012-12-26	47.6	48.0	47.6	48.0	0.2	0.42	284026.0	13562473.1	313
2012-12-25	47.4	47.8	47.1	47.8	0.7	1.49	312447.0	14860796.9	384
2012-12-24	47.0	47.2	46.8	47.1	-0.1	-0.21	129359.0	6082840.4	163
2012-12-23	46.5	47.4	46.5	47.2	0.6	1.29	296774.0	13912527.4	208
2012-12-22	46.9	47.0	46.5	46.6	-0.5	-1.06	266963.0	12479441.5	209
2012-12-19	47.3	47.5	46.9	47.1	-0.2	-0.42	183484.0	8664312.5	223
2012-12-18	47.7	47.7	47.0	47.3	-0.6	-1.25	453526.0	21502064.2	265
2012-12-17	47.7	48.1	47.6	47.9	-0.1	-0.21	634473.0	29349100.7	250
2012-12-16	47.1	48.0	46.8	48.0	0.8	1.69	369066.0	17470948.9	241
2012-12-15	46.2	47.3	46.2	47.2	1.0	2.16	504627.0	23638680.5	390
2012-12-12	45.9	46.3	45.9	46.2	0.2	0.43	374039.0	17246296.6	273
2012-12-11	45.3	46.0	45.1	46.0	0.7	1.55	429025.0	19508239.7	274
2012-12-10	45.7	46.1	45.0	45.3	-0.8	-1.74	207163.0	9475618.8	187
2012-12-09	45.8	46.3	45.4	46.1	0.3	0.66	530357.0	24315287.4	314
2012-12-08	45.3	45.9	45.3	45.8	0.5	1.1	355160.0	16229715.7	263
2012-12-05	45.0	45.4	45.0	45.3	0.1	0.22	145815.0	6592994.6	236
2012-12-04	44.9	45.2	44.4	45.2	0.0	0.0	164197.0	7374397.6	219
2012-12-03	44.6	45.3	44.6	45.2	0.2	0.44	400306.0	18063827.8	324
2012-12-02	43.9	45.1	43.9	45.0	0.7	1.58	477217.0	21313259.4	346
2012-12-01	43.2	44.3	43.1	44.3	1.3	3.02	560415.0	24612506.4	343
2012-11-28	41.8	43.3	41.7	43.0	1.3	3.12	987117.0	42376514.4	475
2012-11-27	41.6	41.9	41.3	41.7	-0.3	-0.71	104533.0	4344024.1	144
2012-11-26	41.8	42.0	41.0	42.0	0.4	0.96	434338.0	17956406.0	273
2012-11-25	43.0	43.0	41.4	41.6	-1.4	-3.26	652995.0	27358542.4	376
2012-11-24	42.8	43.4	42.3	43.0	0.9	2.14	291830.0	12501754.6	276
2012-11-21	42.2	42.8	42.0	42.1	-0.3	-0.71	262863.0	11111846.9	229
2012-11-20	43.0	43.0	42.0	42.4	-0.7	-1.62	1188802.0	50168624.8	492
2012-11-19	43.9	44.1	42.5	43.1	-0.9	-2.05	834358.0	35913906.0	402
2012-11-18	43.7	44.0	43.7	44.0	0.0	0.0	81701.0	3580598.8	145
2012-11-17	43.7	44.0	43.0	44.0	0.1	0.23	328845.0	14302445.0	239
2012-11-14	44.1	44.2	43.8	43.9	-0.1	-0.23	400716.0	17617579.3	220
2012-11-13	44.2	44.3	43.8	44.0	-0.5	-1.12	274116.0	12079415.3	245
2012-11-12	44.1	44.5	44.1	44.5	-0.3	-0.67	214100.0	9485195.2	253
2012-11-11	44.9	45.0	44.5	44.8	-0.3	-0.67	120045.0	5371779.1	167
2012-11-10	44.7	45.1	44.6	45.1	0.0	0.0	174538.0	7815813.4	205
2012-11-07	45.5	45.8	44.4	45.1	-0.3	-0.66	724085.0	32677151.1	393
2012-11-06	44.0	45.5	44.0	45.4	1.4	3.18	479726.0	21513027.5	383
2012-11-05	44.0	44.1	44.0	44.0	0.0	0.0	203221.0	8954854.4	211
2012-11-04	43.8	44.2	43.8	44.0	0.2	0.46	155830.0	6858128.1	182
2012-11-03	43.5	43.8	43.5	43.8	0.1	0.23	101708.0	4440972.5	138
2012-10-24	43.2	43.8	43.0	43.7	0.3	0.69	224200.0	9755756.5	157
2012-10-23	43.3	43.7	43.2	43.4	0.0	0.0	158685.0	6897858.3	183
2012-10-22	43.5	43.5	43.0	43.4	-0.1	-0.23	143543.0	6195751.3	200
2012-10-21	44.3	44.3	43.2	43.5	-0.4	-0.91	406006.0	17834490.7	249
2012-10-20	43.1	44.0	43.1	43.9	0.2	0.46	518391.0	22723277.8	316
2012-10-17	44.2	44.2	43.6	43.7	-0.1	-0.23	280852.0	12337470.0	212
2012-10-16	43.7	44.3	43.7	43.8	0.3	0.69	564708.0	24813662.1	294
2012-10-15	42.7	43.9	42.6	43.5	1.0	2.35	482583.0	20747785.6	307
2012-10-14	43.0	43.2	42.3	42.5	-1.5	-3.41	2108062.0	89672872.7	694
2012-10-13	44.6	44.7	43.7	44.0	-0.6	-1.35	697088.0	30722982.4	346
2012-10-10	44.6	44.7	44.2	44.6	-0.2	-0.45	292352.0	12972545.6	284
2012-10-09	45.0	45.1	44.5	44.8	-0.2	-0.44	201647.0	9020403.0	207
2012-10-08	45.8	45.8	44.9	45.0	-0.3	-0.66	300928.0	13579230.9	252
2012-10-07	45.8	45.9	45.3	45.3	-0.5	-1.09	228404.0	10395855.4	214
2012-10-06	45.7	46.3	45.7	45.8	0.0	0.0	545116.0	25104730.5	327
2012-10-03	46.0	46.4	45.8	45.8	-0.5	-1.08	201528.0	9273296.7	228
2012-10-02	45.6	46.5	45.5	46.3	0.5	1.09	395796.0	18164689.7	361
2012-10-01	44.7	45.9	44.6	45.8	1.1	2.46	752060.0	33910185.2	357
2012-09-30	44.1	44.9	44.1	44.7	0.6	1.36	522444.0	23280733.9	281
2012-09-29	45.4	45.4	43.6	44.1	-1.2	-2.65	829047.0	36952222.3	420
2012-09-26	46.0	46.0	45.2	45.3	-0.8	-1.74	530119.0	24141029.9	282
2012-09-25	45.9	46.3	45.8	46.1	0.3	0.66	356310.0	16398048.4	259
2012-09-24	46.7	46.7	45.8	45.8	-1.3	-2.76	443553.0	20438979.7	375
2012-09-22	46.8	47.1	46.8	47.1	0.0	0.0	133312.0	6268590.7	177
2012-09-19	47.1	47.5	47.1	47.1	0.0	0.0	323698.0	15303715.7	298
2012-09-18	47.5	47.5	47.0	47.1	-0.5	-1.05	306306.0	14468007.1	251
2012-09-17	47.2	47.7	47.2	47.6	0.1	0.21	622579.0	29584847.6	323
2012-09-16	47.2	47.6	46.9	47.5	0.4	0.85	494740.0	23357963.3	411
2012-09-15	47.3	47.3	46.6	47.1	1.1	2.39	1210659.0	56800504.5	757
2012-09-12	45.9	46.3	45.6	46.0	0.1	0.22	845692.0	38903759.3	512
2012-09-11	45.6	45.9	45.4	45.9	0.3	0.66	615586.0	28133326.6	375
2012-09-10	45.6	45.7	45.3	45.6	0.1	0.22	433938.0	19751074.8	297
2012-09-09	45.6	45.7	45.5	45.5	-0.2	-0.44	392626.0	17889820.0	292
2012-09-08	46.0	46.2	45.6	45.7	0.2	0.44	862229.0	39580642.7	411
2012-09-05	45.7	46.0	45.3	45.5	-0.2	-0.44	710536.0	32339488.9	394
2012-09-04	45.8	45.9	45.6	45.7	-0.2	-0.44	287058.0	13112227.4	254
2012-09-03	46.0	46.1	45.7	45.9	-0.1	-0.22	243924.0	11210615.6	242
2012-09-02	46.3	46.5	45.9	46.0	-0.6	-1.29	627836.0	28928558.5	406
2012-09-01	46.8	46.8	46.4	46.6	0.0	0.0	420104.0	19561989.2	287
2012-08-29	46.3	46.7	46.2	46.6	0.2	0.43	319699.0	14896667.4	257
2012-08-28	46.9	47.0	46.4	46.4	-0.6	-1.28	387777.0	18116136.1	314
2012-08-27	46.9	47.0	46.7	47.0	0.1	0.21	550418.0	25800963.0	289
2012-08-26	47.0	47.7	46.8	46.9	-0.3	-0.64	794258.0	37432765.7	408
2012-08-25	46.9	48.0	46.8	47.2	0.6	1.29	380027.0	17893668.1	285
2012-08-15	46.1	47.0	46.1	46.6	0.5	1.08	970100.0	45247713.5	352
2012-08-14	46.1	46.4	46.0	46.1	-0.1	-0.22	812168.0	37484708.6	235
2012-08-13	46.6	46.8	46.0	46.2	-0.5	-1.07	524189.0	24314810.7	278
2012-08-12	47.3	47.4	46.7	46.7	-0.7	-1.48	707955.0	33295548.2	332
2012-08-11	47.7	48.3	47.4	47.4	-0.4	-0.84	740984.0	35349231.5	351
2012-08-08	48.3	48.3	47.4	47.8	-0.4	-0.83	388867.0	18630199.4	274
2012-08-07	47.8	48.5	47.8	48.2	0.4	0.84	408248.0	19660815.2	334
2012-08-06	47.1	48.2	47.0	47.8	0.2	0.42	646591.0	30644132.3	387
2012-08-05	47.5	47.7	47.0	47.6	0.1	0.21	282774.0	13417716.8	292
2012-08-04	46.9	48.4	46.8	47.5	1.3	2.81	1399996.0	66808430.3	518
2012-08-01	46.4	47.4	45.9	46.2	-0.4	-0.86	687057.0	32028294.5	436
2012-07-31	45.0	47.4	44.7	46.6	1.6	3.56	1460442.0	66599598.3	619
2012-07-30	45.5	45.6	45.0	45.0	-0.4	-0.88	417013.0	18963611.5	197
2012-07-29	45.6	46.0	45.2	45.4	-0.4	-0.87	331685.0	15144957.7	207
2012-07-28	45.0	46.6	45.0	45.8	1.0	2.23	1852383.0	85462827.2	469
2012-07-25	44.0	45.2	43.8	44.8	0.5	1.13	641221.0	28580754.0	373
2012-07-24	43.2	44.3	43.1	44.3	1.2	2.78	500304.0	21795553.0	276
2012-07-23	43.8	43.8	43.1	43.1	-0.7	-1.6	380566.0	16518780.6	216
2012-07-22	44.0	44.2	43.6	43.8	-0.2	-0.45	232083.0	10183757.0	182
2012-07-21	43.0	44.0	43.0	44.0	1.0	2.33	291596.0	12723433.4	323
2012-07-18	42.0	43.7	42.0	43.0	1.0	2.38	672459.0	28823323.4	421
2012-07-17	42.3	43.3	42.0	42.0	-0.3	-0.71	558997.0	23801504.0	315
2012-07-16	42.2	42.4	42.1	42.3	0.0	0.0	482867.0	20450384.2	215
2012-07-15	42.7	42.7	42.0	42.3	-0.3	-0.7	331164.0	13969188.4	235
2012-07-14	42.1	42.7	41.9	42.6	0.8	1.91	311018.0	13118305.6	342
2012-07-11	42.2	42.2	41.8	41.8	-0.6	-1.42	401841.0	16856624.9	297
2012-07-10	42.6	42.6	42.0	42.4	-0.3	-0.7	431469.0	18247706.7	350
2012-07-09	42.8	42.8	42.4	42.7	-0.3	-0.7	290644.0	12375454.5	336
2012-07-08	43.0	43.1	42.7	43.0	0.1	0.23	505836.0	21676108.2	322
2012-07-07	43.1	43.1	42.7	42.9	-0.2	-0.46	524881.0	22460931.4	339
2012-07-04	43.5	43.5	43.1	43.1	-0.4	-0.92	396044.0	17122769.2	421
2012-07-03	43.4	43.9	43.4	43.5	0.2	0.46	522840.0	22803778.3	327
2012-07-02	43.6	43.6	43.2	43.3	-0.5	-1.14	446510.0	19391743.2	373
2012-07-01	44.0	44.0	43.5	43.8	-0.2	-0.45	146754.0	6403407.9	183
2012-06-30	44.0	44.0	43.6	44.0	1.0	2.33	334740.0	14702579.1	299
2012-06-27	43.5	43.9	42.8	43.0	-0.6	-1.38	583577.0	25206036.7	432
2012-06-26	43.3	43.8	43.3	43.6	0.1	0.23	195324.0	8509528.3	263
2012-06-25	43.8	43.9	43.4	43.5	-0.3	-0.68	217654.0	9515939.5	277
2012-06-24	44.1	44.2	43.7	43.8	-0.5	-1.13	238562.0	10470373.3	345
2012-06-23	44.6	44.6	44.0	44.3	-0.6	-1.34	533947.0	23634633.2	364
2012-06-20	45.0	45.0	44.6	44.9	0.0	0.0	255028.0	11421872.6	251
2012-06-19	44.8	45.1	44.6	44.9	0.1	0.22	304370.0	13648086.7	300
2012-06-18	45.0	45.1	44.7	44.8	0.2	0.45	284114.0	12731763.5	278
2012-06-17	44.8	45.0	44.5	44.6	-0.1	-0.22	203878.0	9124371.6	220
2012-06-16	45.5	45.9	43.2	44.7	-0.4	-0.89	1435094.0	63601522.7	666
2012-06-13	45.0	45.3	44.8	45.1	0.3	0.67	180103.0	8109178.5	227
2012-06-12	44.9	44.9	44.5	44.8	-0.8	-1.75	271531.0	12136821.3	313
2012-06-11	44.6	46.0	44.6	45.6	1.3	2.93	959582.0	43673396.3	524
2012-06-10	44.4	44.4	43.9	44.3	0.3	0.68	302884.0	13385784.4	326
2012-06-09	44.1	44.7	43.8	44.0	0.8	1.85	583740.0	25811738.5	461
2012-06-06	44.6	45.1	43.0	43.2	-1.1	-2.48	1156343.0	50795770.3	645
2012-06-05	44.6	45.1	44.3	44.3	-0.3	-0.67	461921.0	20617081.4	362
2012-06-04	43.5	44.8	43.1	44.6	0.9	2.06	681666.0	30139550.0	390
2012-06-03	43.4	44.0	43.3	43.7	0.3	0.69	848573.0	37033203.1	434
2012-06-02	42.7	44.0	42.2	43.4	-2.8	-6.06	1757108.0	76060613.1	777
2012-05-30	46.8	46.8	46.0	46.2	-0.7	-1.49	430215.0	19928677.9	345
2012-05-29	47.2	47.2	46.8	46.9	-0.3	-0.64	187756.0	8829531.5	256
2012-05-28	47.0	47.2	46.8	47.2	0.5	1.07	331228.0	15566471.0	305
2012-05-27	46.9	46.9	46.7	46.7	-0.2	-0.43	388575.0	18185301.5	279
2012-05-26	47.4	47.5	46.9	46.9	-0.7	-1.47	742021.0	35068408.5	365
2012-05-23	47.7	47.9	47.4	47.6	-0.5	-1.04	720191.0	34278224.7	416
2012-05-22	47.9	48.8	47.7	48.1	1.0	2.12	1458212.0	70254355.4	688
2012-05-21	46.9	47.1	46.8	47.1	0.3	0.64	487606.0	22874113.7	360
2012-05-20	47.1	47.3	46.7	46.8	-0.3	-0.64	487724.0	22887009.1	440
2012-05-19	46.8	47.3	46.7	47.1	-1.2	-2.48	1211825.0	56983314.3	734
2012-05-16	47.9	48.4	47.4	48.3	-0.3	-0.62	1050017.0	50081077.7	732
2012-05-15	48.7	49.5	48.4	48.6	-0.1	-0.21	670264.0	32602941.0	540
2012-05-14	48.9	49.2	48.4	48.7	-0.4	-0.81	883799.0	43103670.5	549
2012-05-13	50.5	50.5	49.1	49.1	-1.15	-2.29	756085.0	37621656.4	560
2012-05-12	49.6	50.25	48.9	50.25	0.45	0.9	956944.0	47375117.9	737
2012-05-09	50.75	50.75	49.6	49.8	-1.45	-2.83	1372032.0	68671059.7	701
2012-05-08	50.75	51.25	50.25	51.25	0.25	0.49	738303.0	37424687.5	458
2012-05-07	50.0	51.0	49.8	51.0	0.0	0.0	1322965.0	66340714.3	677
2012-05-06	51.5	51.75	50.0	51.0	-0.5	-0.97	817018.0	41707592.5	619
2012-05-05	51.75	52.0	51.25	51.5	-1.25	-2.37	853094.0	44080523.75	588
2012-05-02	53.0	53.5	52.25	52.75	0.0	0.0	743048.0	39274313.25	523
2012-05-01	53.75	53.75	52.5	52.75	-0.75	-1.4	790147.0	41757612.75	531
2012-04-30	53.0	53.5	52.25	53.5	0.75	1.42	1012849.0	53560221.5	470
2012-04-29	53.25	53.75	52.5	52.75	-0.75	-1.4	613068.0	32557264.0	433
2012-04-28	53.5	54.0	53.25	53.5	0.0	0.0	1119089.0	60068553.5	666
2012-04-25	52.0	54.0	52.0	53.5	2.0	3.88	2453258.0	130417098.75	1169
2012-04-24	52.75	53.25	51.5	51.5	-1.5	-2.83	2333931.0	122516447.25	915
2012-04-23	53.5	53.75	52.75	53.0	-0.75	-1.4	1494761.0	79504521.0	863
2012-04-22	56.25	56.25	53.25	53.75	-2.5	-4.44	4243728.0	230179481.0	2069
2012-04-21	54.0	58.0	53.75	56.25	0.75	1.35	4298859.0	242287848.25	2187
2012-04-18	51.75	55.5	51.75	55.5	3.75	7.25	2853251.0	151870100.5	1199
2012-04-17	51.75	52.0	50.75	51.75	1.75	3.5	1432666.0	73862770.0	736
2012-04-16	49.8	50.75	49.5	50.0	0.1	0.2	1010222.0	50492695.1	674
2012-04-15	50.25	51.0	49.8	49.9	-0.85	-1.67	892797.0	44921413.8	659
2012-04-14	51.25	52.25	50.25	50.75	-0.25	-0.49	1538084.0	78896191.25	955
2012-04-11	50.25	51.25	49.5	51.0	0.0	0.0	1885522.0	95189534.8	1088
2012-04-10	52.5	53.25	50.75	51.0	-1.75	-3.32	1092485.0	57003123.75	889
2012-04-09	50.5	53.0	50.25	52.75	1.0	1.93	1441544.0	74415703.25	924
2012-04-08	52.0	52.0	50.25	51.75	-0.25	-0.48	1577440.0	81302633.0	1136
2012-04-07	53.75	53.75	51.5	52.0	-1.5	-2.8	2485746.0	130106270.25	1434
2012-04-04	55.0	55.0	53.25	53.5	-2.0	-3.6	1626464.0	87873095.25	1086
2012-04-03	56.5	56.5	54.75	55.5	-0.5	-0.89	1763582.0	97789232.0	1148
2012-04-02	54.75	57.75	54.25	56.0	1.25	2.28	5349661.0	299959343.0	2487
2012-04-01	52.0	55.0	51.75	54.75	2.75	5.29	3467735.0	184932187.25	1632
2012-03-31	51.25	52.75	51.25	52.0	1.0	1.96	1526900.0	79684603.25	732
2012-03-28	51.25	51.75	50.25	51.0	-0.25	-0.49	1223964.0	62585455.25	696
2012-03-27	52.5	52.75	51.25	51.25	-0.75	-1.44	1192155.0	61757653.0	787
2012-03-26	53.25	53.5	51.5	52.0	-1.0	-1.89	1596877.0	84020732.25	993
2012-03-25	53.0	53.5	52.5	53.0	0.25	0.47	962152.0	50792410.5	738
2012-03-24	52.5	53.75	52.5	52.75	0.75	1.44	1903383.0	101151086.5	1063
2012-03-21	49.5	52.5	49.5	52.0	2.3	4.63	2983178.0	153885006.2	1727
2012-03-20	50.75	50.75	49.7	49.7	-1.05	-2.07	1413641.0	70701913.35	947
2012-03-19	52.0	52.0	50.5	50.75	-1.0	-1.93	1843593.0	94044621.25	1058
[truncated: 1,532 more rows]
