# Supplementary material for: Effective short-term forecasts of Saudi stock price trends using technical indicators and large-scale multivariate time series
Source: PeerJ Comput Sci. 2023 Jan 6;9:e1205. doi: 10.7717/peerj-cs.1205 (PMC10280263; doi:10.7717/peerj-cs.1205)
Supplement: Supplemental Information 3 [file peerj-cs-09-1205-s003.zip › TASI Dataset 2021/ALRAJHI TAKAFUL_8230.csv]

date	open	high	low	close	change	change_percent	volume_traded	value_traded_SAR	number_trades
2020-03-19	48.0	50.0	47.5	48.6	0.1	0.21	199928.0	9843055.3	444
2020-03-18	47.6	49.2	47.6	48.5	0.95	2.0	224925.0	10914148.35	580
2020-03-17	45.1	49.2	45.1	47.55	-2.55	-5.09	602788.0	28743076.35	1639
2020-03-16	54.2	55.5	50.1	50.1	-5.0	-9.07	64820.0	3463846.4	316
2020-03-15	60.0	60.0	55.0	55.1	0.5	0.92	86694.0	4851944.6	286
2020-03-12	52.7	57.5	52.7	54.6	-3.5	-6.02	72351.0	4002378.4	257
2020-03-11	61.9	61.9	57.0	58.1	0.1	0.17	236734.0	14199640.6	369
2020-03-10	53.3	58.0	53.3	58.0	5.2	9.85	125491.0	6999914.3	601
2020-03-09	50.7	52.9	50.7	52.8	-3.5	-6.22	164679.0	8447058.5	307
2020-03-08	59.8	59.8	56.3	56.3	-6.2	-9.92	119485.0	6974641.5	263
2020-03-05	62.1	63.6	61.8	62.5	0.5	0.81	82572.0	5177117.3	325
2020-03-04	61.0	62.0	61.0	62.0	0.3	0.49	51198.0	3149395.2	180
2020-03-03	60.5	62.4	60.5	61.7	1.6	2.66	86847.0	5324688.2	224
2020-03-02	62.0	63.0	60.0	60.1	-0.4	-0.66	128429.0	7891335.0	210
2020-03-01	60.5	60.8	59.9	60.5	-1.8	-2.89	56493.0	3412364.6	140
2020-02-27	61.5	62.7	61.5	62.3	0.6	0.97	45843.0	2845881.0	145
2020-02-26	63.1	63.1	61.0	61.7	-1.5	-2.37	73951.0	4543905.9	239
2020-02-25	63.2	63.4	62.9	63.2	0.2	0.32	19418.0	1225555.3	86
2020-02-24	65.5	65.5	62.8	63.0	-2.5	-3.82	73738.0	4702798.7	221
2020-02-23	65.3	65.7	65.1	65.5	0.2	0.31	86132.0	5630416.6	151
2020-02-20	65.2	65.8	65.2	65.3	0.0	0.0	135786.0	8876972.4	197
2020-02-19	65.6	65.9	65.1	65.3	-0.7	-1.06	103474.0	6770641.2	275
2020-02-18	66.1	66.1	65.0	66.0	-0.5	-0.75	106656.0	6989839.6	289
2020-02-17	66.4	67.3	65.7	66.5	0.2	0.3	78573.0	5211502.5	276
2020-02-16	65.5	67.5	64.9	66.3	0.5	0.76	306934.0	20434530.6	702
2020-02-13	64.2	67.0	64.2	65.8	1.7	2.65	233860.0	15382627.8	610
2020-02-12	63.9	64.6	63.8	64.1	0.3	0.47	25520.0	1634249.7	83
2020-02-11	64.0	64.3	63.8	63.8	-0.7	-1.09	23636.0	1512297.8	98
2020-02-10	64.1	64.6	63.8	64.5	0.5	0.78	31877.0	2051959.4	95
2020-02-09	64.0	65.0	63.9	64.0	0.0	0.0	76501.0	4913537.7	177
2020-02-06	65.0	65.0	64.0	64.0	-0.7	-1.08	23693.0	1523009.8	96
2020-02-05	65.2	65.5	64.7	64.7	0.1	0.15	59122.0	3848213.3	156
2020-02-04	64.5	65.1	64.5	64.6	0.0	0.0	27823.0	1804076.5	103
2020-02-03	65.0	65.2	64.1	64.6	-0.3	-0.46	39103.0	2525104.7	169
2020-02-02	64.4	65.7	64.4	64.9	-0.1	-0.15	70203.0	4575981.0	239
2020-01-30	64.2	65.4	64.2	65.0	0.9	1.4	68048.0	4425714.1	268
2020-01-29	64.2	64.7	64.1	64.1	0.1	0.16	44941.0	2893096.4	153
2020-01-28	64.1	64.8	63.8	64.0	-0.2	-0.31	32070.0	2061146.4	188
2020-01-27	64.5	65.3	64.0	64.2	-0.7	-1.08	77833.0	5009200.9	232
2020-01-26	64.5	65.4	64.5	64.9	0.2	0.31	86251.0	5587626.7	205
2020-01-23	65.3	65.9	64.5	64.7	-0.6	-0.92	142163.0	9265742.9	523
2020-01-22	65.3	66.1	65.1	65.3	0.2	0.31	134458.0	8814280.0	368
2020-01-21	66.0	66.8	65.0	65.1	-0.6	-0.91	311844.0	20559991.4	762
2020-01-20	64.2	66.2	63.9	65.7	1.9	2.98	324917.0	21185803.7	852
2020-01-19	63.8	64.7	63.3	63.8	0.2	0.31	124435.0	7945631.7	391
2020-01-16	63.8	64.1	63.4	63.6	-0.2	-0.31	64100.0	4079445.0	245
2020-01-15	64.5	64.6	63.6	63.8	-0.6	-0.93	136385.0	8746565.2	415
2020-01-14	64.3	64.7	63.6	64.4	0.2	0.31	100341.0	6445082.7	316
2020-01-13	63.8	64.8	63.2	64.2	0.3	0.47	113961.0	7321335.4	333
2020-01-12	63.6	64.5	63.3	63.9	1.3	2.08	162470.0	10386747.0	568
2020-01-09	61.4	63.0	61.4	62.6	1.6	2.62	41541.0	2604735.0	212
2020-01-08	60.5	61.0	60.1	61.0	-0.3	-0.49	91780.0	5565548.1	266
2020-01-07	62.9	62.9	61.2	61.3	-0.7	-1.13	77819.0	4848421.0	239
2020-01-06	63.0	63.0	62.0	62.0	-0.6	-0.96	80932.0	5043039.5	258
2020-01-05	62.7	63.6	62.5	62.6	-1.2	-1.88	92972.0	5857279.2	286
2020-01-02	64.0	65.4	63.6	63.8	0.8	1.27	323633.0	20867105.7	768
2020-01-01	63.5	63.8	63.0	63.0	-0.5	-0.79	40880.0	2589753.2	168
2019-12-31	63.6	63.8	63.3	63.5	-0.1	-0.16	40993.0	2606505.3	196
2019-12-30	63.6	64.6	63.5	63.6	0.3	0.47	261208.0	16767586.3	807
2019-12-29	63.0	63.5	63.0	63.3	0.1	0.16	90519.0	5725664.6	241
2019-12-26	63.1	64.1	63.0	63.2	-0.1	-0.16	129617.0	8220316.7	367
2019-12-25	64.2	64.5	63.3	63.3	-0.9	-1.4	69451.0	4419628.4	272
2019-12-24	64.0	65.5	63.6	64.2	0.3	0.47	313205.0	20273425.8	744
2019-12-23	64.0	65.0	63.5	63.9	0.0	0.0	119822.0	7702389.5	354
2019-12-22	63.2	64.2	62.5	63.9	0.2	0.31	107829.0	6855886.8	370
2019-12-19	64.5	64.5	63.0	63.7	-0.5	-0.78	68630.0	4365480.4	285
2019-12-18	61.7	64.7	61.4	64.2	3.1	5.07	278625.0	17568223.0	658
2019-12-17	60.4	61.6	60.2	61.1	0.8	1.33	142422.0	8676702.0	419
2019-12-16	60.0	60.3	60.0	60.3	0.3	0.5	31484.0	1890139.6	110
2019-12-15	59.5	60.3	59.3	60.0	-0.5	-0.83	116192.0	6944698.5	275
2019-12-12	60.0	60.6	59.3	60.5	0.9	1.51	81701.0	4917387.0	264
2019-12-11	60.2	60.2	59.6	59.6	-0.4	-0.67	37655.0	2256717.7	119
2019-12-10	60.0	60.3	59.3	60.0	0.0	0.0	63159.0	3783669.7	218
2019-12-09	59.4	60.1	59.4	60.0	0.8	1.35	97287.0	5819629.7	401
2019-12-08	58.0	59.4	58.0	59.2	1.4	2.42	168094.0	9939955.0	342
2019-12-05	58.1	58.3	57.7	57.8	0.0	0.0	105886.0	6123240.4	245
2019-12-04	58.0	58.3	57.5	57.8	-0.1	-0.17	113713.0	6565656.7	330
2019-12-03	58.4	58.9	57.9	57.9	-0.7	-1.19	101140.0	5899801.4	322
2019-12-02	59.7	59.7	58.3	58.6	-0.9	-1.51	107973.0	6338235.2	385
2019-12-01	60.2	60.2	59.4	59.5	-0.5	-0.83	71481.0	4262996.6	248
2019-11-28	60.0	60.4	59.0	60.0	0.0	0.0	49033.0	2927911.3	172
2019-11-27	60.5	60.7	59.9	60.0	-1.2	-1.96	50292.0	3031694.4	198
2019-11-26	61.0	61.2	60.4	61.2	-0.2	-0.33	58264.0	3545832.9	197
2019-11-25	61.0	61.4	60.7	61.4	-0.2	-0.32	33798.0	2062105.9	161
2019-11-24	62.2	62.4	61.5	61.6	-0.6	-0.96	36651.0	2267421.2	146
2019-11-21	62.9	63.3	62.1	62.2	-0.7	-1.11	38907.0	2422463.1	177
2019-11-20	62.4	63.5	62.1	62.9	0.8	1.29	177688.0	11195082.0	398
2019-11-19	62.8	62.8	62.0	62.1	0.1	0.16	102673.0	6401659.2	265
2019-11-18	60.1	62.8	60.1	62.0	2.0	3.33	271863.0	16778340.0	727
2019-11-17	58.9	60.5	58.8	60.0	1.5	2.56	202226.0	12106729.2	583
2019-11-14	59.1	59.1	58.4	58.5	-0.7	-1.18	99341.0	5829372.2	320
2019-11-13	61.0	61.0	58.8	59.2	-1.4	-2.31	173266.0	10384342.8	598
2019-11-12	60.5	61.2	60.1	60.6	0.1	0.17	208469.0	12637487.1	471
2019-11-11	61.7	61.7	60.4	60.5	0.0	0.0	242620.0	14747426.4	345
2019-11-10	61.3	61.8	60.5	60.5	-0.5	-0.82	162987.0	9907141.2	234
2019-11-07	61.8	61.8	61.0	61.0	-0.8	-1.29	45308.0	2777788.7	138
2019-11-06	61.7	62.1	60.5	61.8	0.4	0.65	133569.0	8190673.4	303
2019-11-05	61.9	62.5	61.2	61.4	-0.1	-0.16	141616.0	8756913.8	323
2019-11-04	58.7	63.0	58.2	61.5	3.5	6.03	388466.0	23665619.1	795
2019-11-03	58.1	60.5	58.0	58.0	-1.8	-3.01	60051.0	3543628.6	159
2019-10-31	60.3	60.3	59.6	59.8	-0.5	-0.83	50276.0	3011206.9	146
2019-10-30	60.1	60.8	59.9	60.3	-0.3	-0.5	68182.0	4099997.2	307
2019-10-29	61.9	61.9	60.0	60.6	-0.7	-1.14	33295.0	2024833.3	190
2019-10-28	62.0	62.0	61.3	61.3	-0.6	-0.97	76288.0	4692857.3	125
2019-10-27	61.6	62.1	61.5	61.9	0.5	0.81	164106.0	10114846.2	119
2019-10-24	61.5	61.6	61.2	61.4	0.2	0.33	26917.0	1651486.8	76
2019-10-23	61.2	61.5	61.2	61.2	-0.3	-0.49	15019.0	921618.0	48
2019-10-22	60.5	62.0	60.5	61.5	0.5	0.82	57654.0	3545758.2	191
2019-10-21	61.2	61.2	60.2	61.0	-0.2	-0.33	22073.0	1341997.6	88
2019-10-20	61.5	61.7	61.1	61.2	0.7	1.16	63344.0	3884621.8	137
2019-10-17	59.5	61.0	59.5	60.5	1.0	1.68	119114.0	7180946.2	306
2019-10-16	61.3	61.3	59.5	59.5	-1.7	-2.78	52972.0	3186757.0	161
2019-10-15	62.0	62.0	61.2	61.2	-0.3	-0.49	16752.0	1032021.0	71
2019-10-14	63.0	63.1	61.2	61.5	-1.6	-2.54	27554.0	1708659.0	153
2019-10-13	63.7	64.9	63.1	63.1	-0.5	-0.79	35562.0	2269236.3	115
2019-10-10	65.0	65.0	63.6	63.6	-1.4	-2.15	19535.0	1248139.2	104
2019-10-09	66.3	66.4	65.0	65.0	-1.3	-1.96	21986.0	1437602.4	83
2019-10-08	66.0	66.3	65.6	66.3	-0.5	-0.75	34120.0	2249837.5	152
2019-10-07	66.5	67.4	66.5	66.8	0.9	1.37	110607.0	7409938.2	271
2019-10-06	64.4	66.0	64.3	65.9	1.9	2.97	40519.0	2647332.2	2210
2019-10-03	64.6	64.6	63.6	64.0	-0.6	-0.93	30033.0	1923188.3	136
2019-10-02	66.0	66.1	64.6	64.6	-1.4	-2.12	69361.0	4517486.2	237
2019-10-01	66.5	67.5	66.0	66.0	-1.4	-2.08	26605.0	1780900.4	154
2019-09-30	67.0	67.5	66.8	67.4	0.9	1.35	171040.0	11460700.9	314
2019-09-29	64.5	66.9	64.5	66.5	2.0	3.1	187248.0	12310379.9	366
2019-09-26	63.7	64.8	63.7	64.5	0.3	0.47	72801.0	4696989.9	317
2019-09-25	63.4	64.5	63.4	64.2	0.3	0.47	72230.0	4638392.6	192
2019-09-24	63.8	64.0	63.6	63.9	0.1	0.16	56146.0	3584573.5	161
2019-09-22	63.6	63.8	63.1	63.8	0.7	1.11	64338.0	4064556.6	82
2019-09-19	63.4	63.5	61.9	63.1	-0.4	-0.63	42213.0	2652950.9	239
2019-09-18	63.7	63.7	63.4	63.5	-0.1	-0.16	25205.0	1601283.4	124
2019-09-17	64.0	64.1	63.6	63.6	-0.4	-0.63	48556.0	3106050.6	98
2019-09-16	63.5	64.2	63.0	64.0	0.0	0.0	66588.0	4236624.0	197
2019-09-15	63.0	64.3	62.5	64.0	0.9	1.43	48153.0	3066904.1	200
2019-09-12	63.2	65.1	63.0	63.1	-0.5	-0.79	88787.0	5724068.2	374
2019-09-11	64.0	64.0	61.7	63.6	-1.0	-1.55	83543.0	5216510.9	304
2019-09-10	64.5	64.7	64.0	64.6	0.3	0.47	48193.0	3101005.5	147
2019-09-09	65.4	65.5	64.0	64.3	-0.9	-1.38	96110.0	6240820.9	217
2019-09-08	63.3	65.4	63.3	65.2	2.1	3.33	283728.0	18324655.0	518
2019-09-05	61.3	64.0	61.3	63.1	1.9	3.1	272008.0	17031028.6	583
2019-09-04	60.5	61.7	60.2	61.2	0.9	1.49	287036.0	17527255.8	491
2019-09-03	58.8	61.1	58.1	60.3	1.5	2.55	227112.0	13631761.0	451
2019-09-02	58.0	58.8	57.5	58.8	0.9	1.55	67209.0	3906234.9	136
2019-09-01	57.9	58.2	57.5	57.9	0.1	0.17	55494.0	3207989.4	110
2019-08-29	58.6	58.8	57.8	57.8	-0.8	-1.37	193163.0	11269763.7	350
2019-08-28	57.7	59.9	57.4	58.6	0.6	1.03	237146.0	13935571.6	507
2019-08-27	59.6	59.6	57.5	58.0	-1.0	-1.69	268313.0	15600477.8	695
2019-08-26	58.0	59.4	58.0	59.0	1.0	1.72	114953.0	6776698.1	270
2019-08-25	59.0	59.0	57.9	58.0	-2.0	-3.33	118087.0	6882935.9	259
2019-08-22	60.2	60.2	59.5	60.0	-0.1	-0.17	130894.0	7847012.3	243
2019-08-21	60.4	60.4	59.6	60.1	-0.3	-0.5	70389.0	4217933.5	148
2019-08-20	60.1	60.5	60.0	60.4	0.4	0.67	171606.0	10325321.7	327
2019-08-19	58.5	60.0	58.5	60.0	1.5	2.56	243098.0	14449163.6	423
2019-08-18	57.9	58.6	57.9	58.5	0.5	0.86	83179.0	4845390.0	214
2019-08-08	56.5	58.4	56.3	58.0	1.4	2.47	400441.0	23097303.7	803
2019-08-07	57.0	57.0	56.5	56.6	0.1	0.18	47646.0	2701814.7	195
2019-08-06	56.0	57.5	55.2	56.5	1.0	1.8	196030.0	11062540.4	654
2019-08-05	56.7	56.7	55.3	55.5	-1.1	-1.94	127223.0	7076765.8	299
2019-08-04	56.4	56.8	56.1	56.6	-0.3	-0.53	87118.0	4918077.4	215
2019-08-01	57.1	57.4	56.4	56.9	-0.5	-0.87	279460.0	15901732.1	580
2019-07-31	55.4	57.5	55.4	57.4	1.9	3.42	518048.0	29298323.6	1058
2019-07-30	55.1	55.5	55.0	55.5	0.2	0.36	132331.0	7328344.0	288
2019-07-29	56.0	56.3	55.1	55.3	-0.6	-1.07	262783.0	14674716.8	597
2019-07-28	55.6	56.0	55.4	55.9	0.2	0.36	166190.0	9276593.1	327
2019-07-25	55.1	55.9	54.8	55.7	0.7	1.27	149046.0	8266205.2	841
2019-07-24	55.9	56.0	54.9	55.0	-0.5	-0.9	272940.0	15221543.4	1096
2019-07-23	54.2	56.0	53.9	55.5	1.3	2.4	485922.0	26940037.5	2200
2019-07-22	54.7	55.0	54.1	54.2	-0.4	-0.73	151911.0	8273171.1	299
2019-07-21	54.6	55.1	53.9	54.6	-0.7	-1.27	325640.0	17766247.4	507
2019-07-18	54.5	55.5	54.4	55.3	0.8	1.47	322732.0	17818012.3	612
2019-07-17	55.1	55.3	54.5	54.5	-0.5	-0.91	208919.0	11477793.3	647
2019-07-16	55.4	56.0	54.8	55.0	-0.4	-0.72	536982.0	29819957.3	1213
2019-07-15	54.0	55.9	53.2	55.4	1.4	2.59	1016411.0	55371554.6	1744
2019-07-14	52.6	54.0	52.5	54.0	1.6	3.05	736797.0	39277809.6	1269
2019-07-11	52.1	52.8	51.4	52.4	0.4	0.77	598063.0	31181060.9	1202
2019-07-10	52.1	52.2	51.6	52.0	0.1	0.19	145183.0	7543464.1	353
2019-07-09	51.2	52.1	51.2	51.9	0.6	1.17	129337.0	6701841.5	301
2019-07-08	51.6	51.6	51.0	51.3	-0.3	-0.58	53298.0	2733089.1	212
2019-07-07	52.0	52.3	51.6	51.6	-0.3	-0.58	69214.0	3592538.0	224
2019-07-04	52.1	52.1	51.6	51.9	0.2	0.39	82603.0	4278980.1	300
2019-07-03	52.1	52.5	51.6	51.7	-0.6	-1.15	130365.0	6772722.9	364
2019-07-02	51.9	52.8	51.7	52.3	0.4	0.77	302095.0	15799165.8	827
2019-07-01	51.8	51.9	51.3	51.9	0.2	0.39	64867.0	3351183.5	249
2019-06-30	51.3	52.0	51.3	51.7	0.5	0.98	161518.0	8343921.2	479
2019-06-27	51.2	51.4	50.7	51.2	0.2	0.39	98517.0	5036087.4	402
2019-06-26	50.3	51.3	50.3	51.0	0.6	1.19	147772.0	7510567.4	451
2019-06-25	50.0	50.8	50.0	50.4	0.4	0.8	80539.0	4051744.5	332
2019-06-24	51.0	51.2	50.0	50.0	-1.0	-1.96	131962.0	6644597.5	357
2019-06-23	51.9	52.0	50.9	51.0	-0.5	-0.97	103669.0	5327286.7	340
2019-06-20	52.5	52.8	51.5	51.5	-1.3	-2.46	227546.0	11805333.6	558
2019-06-19	53.3	53.6	52.6	52.8	-0.4	-0.75	109322.0	5802272.9	362
2019-06-18	53.4	54.0	53.2	53.2	-0.1	-0.19	216669.0	11611256.1	568
2019-06-17	53.1	53.3	52.9	53.3	0.4	0.76	111091.0	5906004.5	331
2019-06-16	53.1	53.5	52.5	52.9	0.9	1.73	106131.0	5611190.1	376
2019-06-13	53.9	54.2	52.0	52.0	-2.0	-3.7	183179.0	9814443.5	426
2019-06-12	53.9	54.4	53.5	54.0	0.1	0.19	230540.0	12435507.9	625
2019-06-11	54.0	54.9	53.6	53.9	0.1	0.19	402827.0	21795375.6	871
2019-06-10	54.0	54.0	53.6	53.8	-0.2	-0.37	316425.0	17071024.3	655
2019-06-09	52.1	54.3	52.0	54.0	1.9	3.65	362541.0	19411596.1	717
2019-05-30	52.7	52.7	52.0	52.1	-0.2	-0.38	144467.0	7532001.1	379
2019-05-29	51.5	52.7	50.6	52.3	0.8	1.55	321122.0	16617725.8	630
2019-05-28	51.0	51.5	50.0	51.5	0.6	1.18	238431.0	12111385.5	749
2019-05-27	49.3	51.0	48.9	50.9	1.6	3.25	228787.0	11435723.7	648
2019-05-26	50.0	50.0	48.25	49.3	-0.7	-1.4	238480.0	11799735.55	450
2019-05-23	50.5	50.7	49.75	50.0	-0.8	-1.57	240415.0	12037567.2	620
2019-05-22	50.9	51.8	50.4	50.8	0.2	0.4	389503.0	19885145.9	853
2019-05-21	50.6	51.2	50.3	50.6	0.0	0.0	374135.0	18962108.2	710
2019-05-20	51.2	51.9	49.8	50.6	-1.2	-2.32	346096.0	17463476.65	880
2019-05-19	52.0	52.5	51.1	51.8	-0.3	-0.58	318641.0	16480140.5	760
2019-05-16	51.5	52.5	51.0	52.1	0.8	1.56	710778.0	36914432.8	1386
2019-05-15	49.8	52.9	49.5	51.3	2.8	5.77	1328271.0	67854026.55	2549
2019-05-14	47.0	51.0	46.1	48.5	-1.8	-3.58	1876533.0	92112429.8	4837
2019-05-13	50.3	52.0	50.3	50.3	-5.5	-9.86	387205.0	19525780.0	410
2019-05-12	56.0	56.0	55.8	55.8	-6.2	-10.0	309096.0	17270139.3	479
2019-05-09	63.2	63.4	61.5	62.0	-1.0	-1.59	222156.0	13773292.3	701
2019-05-08	62.3	63.0	61.1	63.0	0.4	0.64	527953.0	32817875.0	886
2019-05-07	64.0	64.2	62.0	62.6	-1.3	-2.03	219511.0	13775856.1	852
2019-05-06	63.6	64.5	63.4	63.9	-0.1	-0.16	114912.0	7331258.9	406
2019-05-05	65.4	65.4	64.0	64.0	-1.6	-2.44	155548.0	10015311.2	519
2019-05-02	65.9	65.9	65.0	65.6	-0.3	-0.46	145098.0	9487172.5	419
2019-05-01	66.3	66.3	65.1	65.9	-0.5	-0.75	170539.0	11220521.1	528
2019-04-30	67.0	67.0	66.0	66.4	-0.6	-0.9	362159.0	24064228.2	641
2019-04-29	66.1	67.2	65.7	67.0	1.0	1.52	166508.0	11078177.3	526
2019-04-28	66.5	67.2	65.5	66.0	-0.1	-0.15	169461.0	11231886.2	481
2019-04-25	64.0	66.5	63.8	66.1	1.7	2.64	276433.0	18003833.9	823
2019-04-24	65.9	65.9	64.1	64.4	-1.3	-1.98	272642.0	17693947.8	758
2019-04-23	66.3	66.5	65.5	65.7	-0.3	-0.45	152223.0	10045271.1	471
2019-04-22	66.6	67.0	66.0	66.0	-0.8	-1.2	113812.0	7558091.7	423
2019-04-21	67.2	67.4	66.5	66.8	-0.4	-0.6	281617.0	18845732.5	461
2019-04-18	67.7	67.9	67.2	67.2	-0.5	-0.74	190013.0	12809315.9	494
2019-04-17	67.0	68.4	67.0	67.7	0.4	0.59	247022.0	16733932.8	622
2019-04-16	67.3	67.9	67.0	67.3	-0.2	-0.3	187198.0	12645637.4	395
2019-04-15	66.8	67.8	66.5	67.5	0.3	0.45	190893.0	12833194.6	521
2019-04-14	67.7	68.1	66.7	67.2	-0.6	-0.88	249276.0	16791127.3	513
2019-04-11	67.5	68.0	67.5	67.8	0.2	0.3	130966.0	8878098.5	412
2019-04-10	67.7	68.1	67.4	67.6	-0.1	-0.15	400491.0	27120884.1	661
2019-04-09	66.4	68.2	66.4	67.7	1.4	2.11	569869.0	38520941.0	1343
2019-04-08	66.3	66.4	65.6	66.3	0.0	0.0	341850.0	22559317.0	786
2019-04-07	66.5	66.5	65.4	66.3	0.0	0.0	256371.0	16947031.5	781
2019-04-04	65.0	67.0	65.0	66.3	1.3	2.0	446548.0	29599777.0	1234
2019-04-03	66.2	66.2	65.0	65.0	-1.3	-1.96	295679.0	19352239.8	996
2019-04-02	67.0	67.1	66.2	66.3	-0.7	-1.04	338186.0	22542877.3	892
2019-04-01	64.0	67.0	63.6	67.0	2.8	4.36	665328.0	43671304.8	1675
2019-03-31	65.1	65.1	63.4	64.2	-0.9	-1.38	384110.0	24649639.1	1026
2019-03-28	65.9	66.0	64.7	65.1	-0.7	-1.06	417277.0	27162392.6	1444
2019-03-27	66.4	67.5	65.1	65.8	-0.5	-0.75	531211.0	35222758.6	1564
2019-03-26	68.3	68.4	66.2	66.3	-2.1	-3.07	623249.0	41759137.8	1724
2019-03-25	73.0	73.0	66.8	68.4	-5.8	-7.82	2080752.0	142603570.6	4840
2019-03-24	73.6	74.4	73.6	74.2	0.2	0.27	108873.0	8070550.6	247
2019-03-21	74.1	74.1	73.0	74.0	-0.1	-0.13	165179.0	12139902.6	467
2019-03-20	73.8	74.5	73.3	74.1	0.1	0.14	103401.0	7648819.7	221
2019-03-19	74.5	74.5	73.5	74.0	-0.5	-0.67	156591.0	11564953.7	335
2019-03-18	74.4	74.5	73.1	74.5	0.6	0.81	409317.0	30280050.3	760
2019-03-17	75.3	75.3	73.8	73.9	-1.5	-1.99	208899.0	15552818.8	493
2019-03-14	76.0	76.3	75.0	75.4	-1.0	-1.31	344362.0	26019470.5	480
2019-03-13	76.0	76.5	75.0	76.4	0.4	0.53	274046.0	20811965.9	413
2019-03-12	75.3	76.5	74.5	76.0	0.5	0.66	293702.0	22315880.0	557
2019-03-11	74.9	75.5	74.5	75.5	0.0	0.0	123243.0	9239370.8	272
2019-03-10	76.2	76.4	74.7	75.5	-0.7	-0.92	144714.0	10935343.6	369
2019-03-07	74.4	76.5	74.2	76.2	1.3	1.74	179978.0	13645101.3	610
2019-03-06	75.1	75.2	74.3	74.9	-0.7	-0.93	97937.0	7322751.0	391
2019-03-05	76.0	76.0	74.6	75.6	-0.4	-0.53	262581.0	19763864.8	766
2019-03-04	76.7	77.1	75.8	76.0	-0.7	-0.91	237221.0	18147455.9	661
2019-03-03	74.9	77.0	74.5	76.7	1.9	2.54	663539.0	50281998.5	1540
2019-02-28	72.1	74.9	72.0	74.8	2.6	3.6	599633.0	44196571.2	1209
2019-02-27	72.0	72.5	71.3	72.2	0.2	0.28	225400.0	16201662.6	680
2019-02-26	70.0	72.1	69.7	72.0	2.0	2.86	339123.0	24209575.2	734
2019-02-25	70.7	70.7	69.5	70.0	-0.8	-1.13	134011.0	9381663.0	376
2019-02-24	71.2	71.5	70.3	70.8	-0.2	-0.28	158808.0	11250354.8	378
2019-02-21	69.9	71.0	69.7	71.0	1.1	1.57	353905.0	25013298.4	782
2019-02-20	68.5	69.9	68.4	69.9	1.3	1.9	302584.0	20948727.6	754
2019-02-19	66.0	68.6	66.0	68.6	2.5	3.78	236743.0	16037901.5	756
2019-02-18	67.9	67.9	66.0	66.1	-1.9	-2.79	154322.0	10330201.1	425
2019-02-17	68.5	68.5	67.6	68.0	-0.5	-0.73	94551.0	6432422.3	256
2019-02-14	68.0	68.7	67.5	68.5	0.5	0.74	112303.0	7640249.6	363
2019-02-13	66.6	69.1	66.6	68.0	1.4	2.1	364482.0	24894627.5	982
2019-02-12	67.3	67.7	65.9	66.6	-0.7	-1.04	181022.0	12052862.2	601
2019-02-11	68.2	68.8	67.3	67.3	-0.5	-0.74	211706.0	14370126.2	557
2019-02-10	68.5	68.8	67.6	67.8	-0.8	-1.17	152384.0	10370176.8	420
2019-02-07	69.4	69.7	67.7	68.6	-0.8	-1.15	329986.0	22723518.7	964
2019-02-06	70.8	70.8	69.2	69.4	-1.5	-2.12	226251.0	15846324.8	556
2019-02-05	70.9	71.0	70.3	70.9	0.1	0.14	73642.0	5205113.3	319
2019-02-04	70.6	70.9	70.3	70.8	-0.1	-0.14	48508.0	3422742.6	212
2019-02-03	71.1	71.5	70.5	70.9	-0.2	-0.28	88357.0	6270259.9	223
2019-01-31	70.9	71.3	70.5	71.1	0.1	0.14	130540.0	9256717.2	383
2019-01-30	71.6	71.7	70.2	71.0	-0.3	-0.42	207078.0	14630157.5	546
2019-01-29	70.0	71.9	70.0	71.3	1.4	2.0	347820.0	24751191.1	850
2019-01-28	68.9	70.0	67.5	69.9	1.0	1.45	358366.0	24647703.0	880
2019-01-27	69.1	69.9	68.6	68.9	-0.6	-0.86	107527.0	7441683.0	346
2019-01-24	70.0	70.5	69.5	69.5	-0.8	-1.14	126092.0	8829077.9	350
2019-01-23	70.6	71.1	70.0	70.3	-0.2	-0.28	262076.0	18476222.4	631
2019-01-22	70.3	71.4	70.3	70.5	0.1	0.14	88490.0	6264671.5	289
2019-01-21	70.9	70.9	70.0	70.4	-0.4	-0.56	78759.0	5538280.4	288
2019-01-20	71.0	71.0	70.2	70.8	-0.2	-0.28	81122.0	5729779.1	279
2019-01-17	70.4	71.6	70.4	71.0	0.6	0.85	74077.0	5278256.2	317
2019-01-16	71.4	71.5	70.2	70.4	-0.7	-0.98	178403.0	12628121.0	378
2019-01-15	71.4	71.8	70.1	71.1	-0.2	-0.28	142710.0	10166614.9	429
2019-01-14	72.5	72.9	71.3	71.3	-1.0	-1.38	139247.0	10034603.9	481
2019-01-13	72.4	73.5	72.0	72.3	-0.1	-0.14	180493.0	13130384.8	416
2019-01-10	71.9	73.5	71.5	72.4	0.5	0.7	240864.0	17478102.0	646
2019-01-09	72.0	72.3	70.8	71.9	-0.1	-0.14	233220.0	16717147.1	596
2019-01-08	73.0	73.9	70.6	72.0	-0.6	-0.83	329603.0	23711315.0	952
2019-01-07	71.0	73.9	70.0	72.6	1.9	2.69	615975.0	44495987.1	1669
2019-01-06	68.1	72.0	68.1	70.7	2.8	4.12	611396.0	42971294.4	1783
2019-01-03	67.3	68.5	67.1	67.9	0.5	0.74	90367.0	6134122.5	316
2019-01-02	66.8	67.4	66.7	67.4	0.1	0.15	47349.0	3174814.9	154
2019-01-01	66.9	67.3	66.2	67.3	0.4	0.6	52649.0	3525922.7	179
2018-12-31	66.0	67.3	66.0	66.9	0.7	1.06	123453.0	8243521.0	370
2018-12-30	65.9	66.4	65.7	66.2	0.2	0.3	44980.0	2973349.6	154
2018-12-27	65.6	66.2	64.6	66.0	0.6	0.92	186664.0	12285786.6	461
2018-12-26	65.4	65.5	64.6	65.4	0.9	1.4	182453.0	11892723.8	336
2018-12-25	65.0	65.0	63.8	64.5	-1.0	-1.53	93019.0	5969797.4	226
2018-12-24	65.0	65.5	64.8	65.5	0.5	0.77	81520.0	5314914.6	268
2018-12-23	62.2	65.0	62.1	65.0	0.7	1.09	174253.0	11029701.2	542
2018-12-20	64.9	65.4	64.0	64.3	-1.2	-1.83	59842.0	3856251.3	301
2018-12-19	66.0	66.3	64.9	65.5	-0.5	-0.76	139158.0	9121865.0	309
2018-12-18	67.0	67.0	65.2	66.0	-0.5	-0.75	155799.0	10267109.2	326
2018-12-17	67.0	67.0	65.8	66.5	-0.4	-0.6	105857.0	7029954.3	364
2018-12-16	67.5	67.7	66.9	66.9	-0.8	-1.18	64471.0	4336423.2	186
2018-12-13	68.3	68.5	67.6	67.7	-0.6	-0.88	131818.0	8970418.7	278
2018-12-12	67.7	68.6	67.7	68.3	0.2	0.29	92305.0	6298297.3	232
2018-12-11	67.4	68.1	66.6	68.1	0.7	1.04	124868.0	8422325.5	254
2018-12-10	67.6	68.5	67.4	67.4	-0.1	-0.15	133603.0	9077772.0	313
2018-12-09	67.7	68.2	67.3	67.5	0.1	0.15	101146.0	6859287.8	275
2018-12-06	69.2	69.4	66.9	67.4	-1.5	-2.18	292623.0	19843051.0	620
2018-12-05	68.5	69.6	67.7	68.9	-0.1	-0.14	280859.0	19314060.6	714
2018-12-04	67.0	69.8	66.3	69.0	2.0	2.99	390649.0	26765741.9	1027
2018-12-03	67.9	68.5	66.3	67.0	-0.8	-1.18	261489.0	17586248.3	687
2018-12-02	65.6	67.8	65.6	67.8	2.5	3.83	410589.0	27312388.4	817
2018-11-29	63.9	65.8	63.9	65.3	1.3	2.03	515768.0	33583894.9	1399
2018-11-28	63.3	64.4	62.7	64.0	0.7	1.11	327761.0	20942036.6	742
2018-11-27	62.7	63.4	62.4	63.3	0.7	1.12	186770.0	11755720.0	797
2018-11-26	62.7	63.0	62.1	62.6	-0.4	-0.63	104878.0	6548100.0	290
2018-11-25	62.7	63.5	62.5	63.0	0.3	0.48	241425.0	15196438.5	499
2018-11-22	62.5	63.2	61.9	62.7	0.5	0.8	330264.0	20674078.6	794
2018-11-21	60.3	62.4	60.0	62.2	1.3	2.13	301570.0	18554793.5	924
2018-11-20	61.5	61.5	60.4	60.9	-0.3	-0.49	170657.0	10406115.2	414
2018-11-19	61.1	62.0	60.4	61.2	0.2	0.33	172205.0	10546190.4	504
2018-11-18	62.3	62.3	61.0	61.0	-1.3	-2.09	176880.0	10904530.1	395
2018-11-15	61.9	63.0	61.2	62.3	0.4	0.65	301042.0	18722238.1	642
2018-11-14	64.1	64.4	61.6	61.9	-2.9	-4.48	461305.0	29146359.3	938
2018-11-13	63.3	65.8	62.5	64.8	1.5	2.37	527104.0	34054144.7	1434
2018-11-12	61.3	63.8	60.5	63.3	2.3	3.77	683556.0	42938425.6	1460
2018-11-11	59.7	62.0	59.7	61.0	4.4	7.77	1036869.0	63424282.4	2235
2018-11-08	57.0	57.0	56.4	56.6	-0.3	-0.53	60207.0	3409456.5	181
2018-11-07	57.8	57.9	56.5	56.9	-0.9	-1.56	137706.0	7856177.2	327
2018-11-06	56.7	57.8	56.5	57.8	1.1	1.94	107597.0	6132350.6	470
2018-11-05	58.2	58.5	56.2	56.7	-2.0	-3.41	268680.0	15396188.9	701
2018-11-04	58.6	59.5	58.6	58.7	0.0	0.0	132197.0	7792743.5	346
2018-11-01	58.0	58.8	57.2	58.7	0.9	1.56	289747.0	16918572.8	1517
2018-10-31	56.5	58.5	55.9	57.8	1.3	2.3	308698.0	17731821.7	668
2018-10-30	56.7	56.8	55.9	56.5	-0.1	-0.18	168570.0	9471929.8	386
2018-10-29	57.1	57.7	56.2	56.6	-0.4	-0.7	351087.0	19995897.6	725
2018-10-28	54.4	57.0	54.0	57.0	2.5	4.59	323449.0	18096397.4	648
2018-10-25	54.5	55.2	53.0	54.5	0.1	0.18	269392.0	14657191.3	610
2018-10-24	51.5	55.5	51.5	54.4	3.2	6.25	446723.0	24107472.6	947
2018-10-23	49.9	52.4	49.1	51.2	1.7	3.43	485316.0	24703293.4	951
2018-10-22	50.1	50.8	49.0	49.5	-0.5	-1.0	262866.0	13153437.9	580
2018-10-21	47.8	50.3	47.8	50.0	-0.9	-1.77	181503.0	8977134.1	420
2018-10-18	51.5	51.5	50.5	50.9	-0.1	-0.2	164455.0	8397418.7	408
2018-10-17	49.95	51.7	49.8	51.0	1.4	2.82	389318.0	19781118.75	815
2018-10-16	50.5	51.0	46.5	49.6	-1.6	-3.13	378529.0	18715986.15	828
2018-10-15	49.15	51.3	49.15	51.2	2.5	5.13	443569.0	22274175.35	705
2018-10-14	52.1	52.6	48.7	48.7	-5.0	-9.31	779906.0	39076815.95	1329
2018-10-11	54.5	54.6	52.9	53.7	-1.6	-2.89	375384.0	20136523.0	903
2018-10-10	56.3	56.7	55.0	55.3	-0.9	-1.6	101461.0	5694058.4	250
2018-10-09	56.1	57.1	55.0	56.2	0.5	0.9	109357.0	6155370.2	354
2018-10-08	56.0	56.7	55.5	55.7	-0.7	-1.24	153611.0	8613915.9	436
2018-10-07	57.4	57.4	56.0	56.4	-1.2	-2.08	213765.0	12118838.6	527
2018-10-04	58.7	58.7	57.0	57.6	-0.6	-1.03	209096.0	12066967.1	513
2018-10-03	57.6	59.4	57.5	58.2	0.6	1.04	482825.0	28194948.8	1107
2018-10-02	55.2	57.6	55.1	57.6	2.4	4.35	612467.0	34427923.4	1366
2018-10-01	54.6	55.2	54.2	55.2	0.7	1.28	182033.0	9980517.0	526
2018-09-30	54.6	55.5	54.0	54.5	0.2	0.37	289891.0	15818797.2	630
2018-09-27	55.3	55.4	54.0	54.3	-1.0	-1.81	235015.0	12873014.6	600
2018-09-26	56.8	56.9	54.9	55.3	-1.2	-2.12	276963.0	15438559.8	807
2018-09-25	57.3	57.3	56.0	56.5	-0.1	-0.18	177402.0	10051987.0	659
2018-09-20	56.0	57.5	56.0	56.6	0.6	1.07	169741.0	9607506.3	540
2018-09-19	55.2	57.4	55.0	56.0	0.5	0.9	328184.0	18548551.5	818
2018-09-18	55.0	55.9	54.2	55.5	0.6	1.09	132544.0	7325213.9	318
2018-09-17	53.6	55.5	53.4	54.9	0.8	1.48	166610.0	9075856.2	422
2018-09-16	56.0	56.0	53.4	54.1	-1.7	-3.05	205535.0	11315607.4	493
2018-09-13	53.8	55.9	53.1	55.8	2.5	4.69	299143.0	16302447.1	756
2018-09-12	54.5	55.8	52.9	53.3	-0.7	-1.3	277626.0	15113964.7	745
2018-09-11	52.6	54.8	52.5	54.0	1.7	3.25	313813.0	16858947.2	832
2018-09-10	53.8	53.8	52.0	52.3	-1.2	-2.24	191748.0	10097566.6	493
2018-09-09	53.6	53.7	52.8	53.5	0.1	0.19	198787.0	10569485.4	356
2018-09-06	55.0	55.0	52.0	53.4	-1.8	-3.26	407163.0	21760311.0	890
2018-09-05	58.0	58.0	54.2	55.2	-2.9	-4.99	165786.0	9323357.4	415
2018-09-04	57.4	58.6	57.4	58.1	0.6	1.04	59469.0	3457844.5	206
2018-09-03	58.5	58.5	57.4	57.5	-0.8	-1.37	118978.0	6902191.9	321
2018-09-02	57.0	58.5	57.0	58.3	0.3	0.52	63555.0	3677471.7	226
2018-08-30	58.7	58.7	57.2	58.0	-0.7	-1.19	129825.0	7500819.2	377
2018-08-29	59.6	59.7	58.6	58.7	-0.9	-1.51	103376.0	6109924.2	295
2018-08-28	58.7	60.4	58.7	59.6	0.9	1.53	374497.0	22343122.0	737
2018-08-27	59.0	59.8	58.6	58.7	-0.5	-0.84	115793.0	6842224.0	390
2018-08-26	58.8	59.4	58.7	59.2	0.6	1.02	98102.0	5788774.7	281
2018-08-16	58.8	59.1	58.1	58.6	-0.2	-0.34	172576.0	10126361.9	738
2018-08-15	58.4	60.0	57.9	58.8	0.4	0.68	288455.0	17074559.5	886
2018-08-14	57.6	59.3	57.6	58.4	1.3	2.28	227712.0	13299535.3	679
2018-08-13	58.0	58.3	56.2	57.1	-0.9	-1.55	187017.0	10657562.1	513
2018-08-12	60.0	60.0	57.7	58.0	-2.0	-3.33	229101.0	13482422.3	442
2018-08-09	60.3	60.8	59.9	60.0	-0.3	-0.5	255494.0	15353380.1	516
2018-08-08	59.5	60.8	59.3	60.3	1.1	1.86	634714.0	38174946.1	1229
2018-08-07	58.1	59.9	58.1	59.2	1.0	1.72	818613.0	48443673.0	1355
2018-08-06	58.0	59.8	56.2	58.2	0.3	0.52	974406.0	56718874.2	2049
2018-08-05	57.6	59.3	57.6	57.9	0.5	0.87	585591.0	34155856.0	1357
2018-08-02	56.1	59.0	56.1	57.4	2.9	5.32	1531185.0	88782373.6	3503
2018-08-01	53.0	55.3	52.3	54.5	1.5	2.83	834623.0	45177918.6	2678
2018-07-31	56.0	56.0	53.0	53.0	-1.8	-3.28	935629.0	50955707.3	2558
2018-07-30	49.5	54.8	49.35	54.8	4.9	9.82	788512.0	41581672.45	1816
2018-07-29	51.5	51.5	49.5	49.9	-1.6	-3.11	371038.0	18691900.8	851
2018-07-26	52.9	52.9	51.1	51.5	-1.6	-3.01	415400.0	21552471.7	1320
2018-07-25	54.1	54.2	53.0	53.1	-1.1	-2.03	183127.0	9794243.0	659
2018-07-24	55.3	55.5	54.1	54.2	-1.1	-1.99	225564.0	12371219.8	659
2018-07-23	56.7	56.7	54.5	55.3	-1.3	-2.3	353089.0	19657475.3	973
2018-07-22	56.0	57.2	55.1	56.6	0.5	0.89	492023.0	27601074.3	1332
2018-07-19	57.3	57.7	55.7	56.1	-1.6	-2.77	349972.0	19728838.4	1169
2018-07-18	58.1	58.3	57.6	57.7	-0.3	-0.52	130182.0	7544933.8	404
2018-07-17	58.3	58.6	57.8	58.0	-0.2	-0.34	235065.0	13666634.8	629
2018-07-16	57.1	58.8	56.7	58.2	0.8	1.39	384618.0	22160246.7	934
2018-07-15	58.3	58.3	57.3	57.4	-0.6	-1.03	203107.0	11742055.0	596
2018-07-12	58.5	58.6	57.8	58.0	-0.3	-0.51	149409.0	8681947.0	453
2018-07-11	58.2	58.8	57.9	58.3	0.2	0.34	330285.0	19289232.2	799
2018-07-10	59.8	60.8	57.9	58.1	-1.7	-2.84	346474.0	20524032.9	1065
2018-07-09	61.3	61.6	59.2	59.8	-1.5	-2.45	274039.0	16489994.5	845
2018-07-08	61.7	63.3	61.1	61.3	-0.6	-0.97	103724.0	6427788.1	351
2018-07-05	62.9	62.9	61.6	61.9	-0.7	-1.12	55902.0	3474587.3	225
2018-07-04	63.1	64.0	62.6	62.6	-0.9	-1.42	94045.0	5943159.6	351
2018-07-03	62.4	64.0	61.9	63.5	1.6	2.58	219038.0	13862385.0	749
2018-07-02	62.5	64.3	61.7	61.9	-1.3	-2.06	254572.0	16009478.6	786
2018-07-01	63.9	64.0	62.8	63.2	-0.6	-0.94	134263.0	8504629.9	336
2018-06-28	64.9	65.5	63.0	63.8	-1.1	-1.69	200553.0	12892278.9	608
2018-06-27	63.2	65.5	61.9	64.9	1.7	2.69	553714.0	35290294.1	1298
2018-06-26	64.6	64.9	63.0	63.2	-2.3	-3.51	370534.0	23539247.4	1082
2018-06-25	65.8	67.6	64.9	65.5	1.0	1.55	721995.0	47725430.2	1905
2018-06-24	59.3	64.5	59.0	64.5	5.8	9.88	505644.0	31577129.0	1352
2018-06-21	56.4	59.5	55.7	58.7	3.2	5.77	330817.0	19067992.8	1027
2018-06-20	55.0	56.6	54.7	55.5	0.0	0.0	223865.0	12434216.7	969
2018-06-12	57.5	58.1	55.2	55.5	-2.2	-3.81	304000.0	17271544.7	1018
2018-06-11	59.5	59.5	56.7	57.7	-2.0	-3.35	387284.0	22267479.3	1653
2018-06-10	62.7	62.7	59.7	59.7	-2.5	-4.02	227249.0	13774706.7	784
2018-06-07	61.7	62.5	61.5	62.2	0.8	1.3	115674.0	7164435.5	361
2018-06-06	61.2	61.5	60.9	61.4	0.7	1.15	174690.0	10692355.7	442
2018-06-05	61.1	61.9	60.4	60.7	-0.2	-0.33	283680.0	17321836.7	756
2018-06-04	62.5	63.0	60.3	60.9	-1.8	-2.87	212983.0	13076610.1	666
2018-06-03	62.0	63.4	61.9	62.7	0.5	0.8	244319.0	15352380.8	421
2018-05-31	60.2	62.4	60.2	62.2	2.2	3.67	713030.0	43791508.4	1252
2018-05-30	64.0	64.6	59.0	60.0	-4.5	-6.98	354801.0	21802454.5	925
2018-05-29	66.0	66.2	64.5	64.5	-1.6	-2.42	64986.0	4243647.8	228
2018-05-28	66.9	66.9	65.6	66.1	-0.8	-1.2	36911.0	2445662.6	172
2018-05-27	67.8	67.9	66.7	66.9	-0.7	-1.04	42549.0	2857227.7	194
2018-05-24	68.5	68.8	66.7	67.58	-0.73	-1.07	114165.0	7711874.2	426
2018-05-23	67.7	69.0	67.3	68.31	0.57	0.84	203721.0	13891049.5	548
2018-05-22	68.2	68.5	67.0	67.74	-0.73	-1.07	223174.0	15117205.6	642
2018-05-21	71.5	72.0	68.0	68.47	-2.16	-3.06	198116.0	13970000.5	679
2018-05-20	69.5	71.6	67.6	70.63	0.95	1.36	430122.0	29585262.1	1008
2018-05-17	70.0	70.5	69.3	69.68	-1.69	-2.37	245358.0	17129424.7	344
2018-05-16	74.0	74.0	70.6	71.37	-2.09	-2.85	208824.0	14880013.6	682
2018-05-15	73.3	74.5	71.8	73.46	0.17	0.23	93181.0	6806027.6	487
2018-05-14	75.6	75.6	73.0	73.29	-2.21	-2.93	58166.0	4313148.7	290
2018-05-13	75.0	75.6	74.7	75.5	-1.41	-1.83	205951.0	15470874.1	1073
2018-05-10	76.9	77.0	75.2	76.91	0.85	1.12	37844.0	2887704.3	126
2018-05-09	75.0	76.2	75.0	76.06	0.07	0.09	38931.0	2958235.4	100
2018-05-08	76.0	76.2	73.4	75.99	-0.18	-0.24	59626.0	4461521.8	234
2018-05-07	76.5	76.6	75.2	76.17	-1.26	-1.63	47601.0	3619555.7	179
2018-05-06	78.7	78.7	77.3	77.43	-1.04	-1.33	63285.0	4914567.4	182
2018-05-03	79.0	79.0	77.7	78.47	-0.47	-0.6	67839.0	5319080.0	149
2018-05-02	79.0	81.1	77.6	78.94	-0.14	-0.18	128457.0	10235959.5	417
2018-05-01	79.0	80.8	78.6	79.08	0.12	0.15	81717.0	6485630.3	284
2018-04-30	78.3	79.0	77.6	78.96	0.57	0.73	72644.0	5708376.1	317
2018-04-29	80.5	80.5	78.0	78.39	-2.05	-2.55	128714.0	10155064.0	457
2018-04-26	81.3	81.9	80.3	80.44	-1.22	-1.49	65904.0	5331925.9	363
2018-04-25	81.6	81.9	80.2	81.66	0.7	0.86	107894.0	8747614.0	331
2018-04-24	80.9	83.0	80.5	80.96	0.38	0.47	200540.0	16423756.6	645
2018-04-23	80.3	80.8	79.8	80.58	0.59	0.74	117670.0	9435270.8	363
2018-04-22	82.0	82.0	79.8	79.99	-1.8	-2.2	123772.0	9963593.4	437
2018-04-19	81.5	82.4	81.3	81.79	0.58	0.71	102067.0	8344203.7	360
2018-04-18	78.4	83.0	78.4	81.21	3.21	4.12	283515.0	23141302.5	739
2018-04-17	77.0	78.5	76.5	78.0	0.95	1.23	145348.0	11290568.8	390
2018-04-16	74.6	77.4	74.6	77.05	2.57	3.45	309642.0	23615185.6	587
2018-04-15	73.5	74.9	73.5	74.48	1.38	1.89	52086.0	3878882.2	170
2018-04-12	73.0	74.9	71.4	73.1	1.28	1.78	183222.0	13494374.0	634
2018-04-11	73.5	73.8	70.0	71.82	-1.18	-1.62	142623.0	10391910.8	418
2018-04-10	75.1	75.3	72.4	73.0	-1.61	-2.16	218670.0	16206872.2	528
2018-04-09	73.0	76.6	72.4	74.61	2.11	2.91	254799.0	19108820.8	869
2018-04-08	73.5	74.3	71.8	72.5	-1.31	-1.77	89403.0	6527641.1	262
2018-04-05	73.7	74.9	73.7	73.81	0.36	0.49	134408.0	9991090.8	311
2018-04-04	71.7	74.9	71.7	73.45	1.93	2.7	321675.0	23565800.8	789
2018-04-03	71.0	71.8	70.9	71.52	0.79	1.12	161530.0	11498738.6	320
2018-04-02	70.0	70.9	69.7	70.73	0.75	1.07	87132.0	6127420.8	246
2018-04-01	70.2	70.5	69.9	69.98	-0.04	-0.06	38244.0	2682785.5	111
2018-03-29	71.0	71.0	69.9	70.02	-0.42	-0.6	60412.0	4237864.4	198
2018-03-28	71.9	71.9	70.4	70.44	-0.54	-0.76	143901.0	10235499.9	395
2018-03-27	69.5	71.5	69.4	70.98	1.58	2.28	385687.0	27397261.4	827
2018-03-26	69.3	70.9	68.5	69.4	0.39	0.57	165749.0	11567905.9	475
2018-03-25	68.6	69.1	68.1	69.01	0.17	0.25	102910.0	7086380.0	277
2018-03-22	69.3	69.5	68.7	68.84	0.06	0.09	198554.0	13722958.6	479
2018-03-21	68.8	69.0	68.5	68.78	-0.06	-0.09	72253.0	4962529.2	239
2018-03-20	68.1	69.0	67.8	68.84	0.37	0.54	159064.0	10873813.2	504
2018-03-19	67.5	69.0	67.5	68.47	1.8	2.7	408975.0	27946448.9	1031
2018-03-18	68.5	69.5	66.4	66.67	-1.13	-1.67	693482.0	47143915.3	1606
2018-03-15	76.0	76.0	67.8	67.8	-7.5	-9.96	773943.0	53516926.0	1599
2018-03-14	76.0	76.3	75.0	75.3	-0.64	-0.84	63070.0	4772928.6	196
2018-03-13	76.0	77.5	75.6	75.94	0.22	0.29	121880.0	9324017.9	464
2018-03-12	76.7	77.0	75.3	75.72	-0.99	-1.29	125729.0	9554888.8	417
2018-03-11	77.5	78.4	76.6	76.71	-1.24	-1.59	152626.0	11830393.5	358
2018-03-08	77.8	78.4	77.4	77.95	0.4	0.52	140734.0	10959190.1	376
2018-03-07	76.2	78.5	76.2	77.55	1.94	2.57	348934.0	26967826.9	851
2018-03-06	73.4	76.0	73.4	75.61	2.58	3.53	314335.0	23663383.6	1053
2018-03-05	74.2	74.3	72.9	73.03	-1.02	-1.38	45366.0	3334229.5	216
2018-03-04	73.6	75.4	73.3	74.05	0.99	1.36	132944.0	9929308.0	500
2018-03-01	71.8	74.0	71.3	73.06	1.28	1.78	176218.0	12922400.6	550
2018-02-28	71.2	73.0	71.2	71.78	0.69	0.97	89986.0	6469619.4	302
2018-02-27	71.4	71.6	70.3	71.09	-0.67	-0.93	74856.0	5324699.3	254
2018-02-26	71.5	72.1	71.3	71.76	-0.23	-0.32	48698.0	3496512.8	145
2018-02-25	72.6	72.7	71.0	71.99	-0.44	-0.61	55421.0	3993167.7	220
2018-02-22	73.6	73.6	72.0	72.43	-1.15	-1.56	184750.0	13466184.6	348
2018-02-21	73.6	74.6	73.5	73.58	0.11	0.15	132712.0	9825554.7	403
2018-02-20	72.7	73.9	72.7	73.47	0.96	1.32	239399.0	17547972.0	730
2018-02-19	74.6	74.6	71.4	72.51	-1.68	-2.26	512243.0	37061650.7	1434
2018-02-18	77.0	77.2	72.5	74.19	-2.93	-3.8	322877.0	24049136.2	1030
2018-02-15	77.0	78.4	76.6	77.12	0.28	0.36	161847.0	12496598.7	574
2018-02-14	78.0	81.0	76.4	76.84	-0.77	-0.99	655726.0	51577545.4	1868
2018-02-13	74.3	78.0	74.1	77.61	3.5	4.72	398187.0	30348374.5	988
2018-02-12	74.9	75.2	73.9	74.11	-0.49	-0.66	286561.0	21344714.5	676
2018-02-11	74.5	76.0	73.5	74.6	0.16	0.21	176520.0	13173991.4	496
2018-02-08	73.0	76.0	73.0	74.44	1.75	2.41	314537.0	23565308.7	1162
2018-02-07	72.5	75.0	71.7	72.69	1.14	1.59	346141.0	25372057.0	1036
2018-02-06	71.0	73.0	70.0	71.55	-0.14	-0.2	258840.0	18486102.8	718
2018-02-05	72.0	74.3	71.0	71.69	-0.27	-0.38	248426.0	18018849.1	913
2018-02-04	67.1	74.0	67.0	71.96	4.63	6.88	790544.0	57316866.6	1770
2018-02-01	66.0	69.5	66.0	67.33	1.25	1.89	246876.0	16712449.0	782
2018-01-31	67.2	67.2	66.0	66.08	-1.21	-1.8	51172.0	3411060.5	190
2018-01-30	67.5	67.9	67.2	67.29	-0.15	-0.22	17210.0	1161111.0	106
2018-01-29	67.4	68.0	67.1	67.44	-0.06	-0.09	90590.0	6104169.4	212
2018-01-28	68.7	69.0	67.3	67.5	-1.03	-1.5	92766.0	6305900.1	314
2018-01-25	67.2	69.9	66.6	68.53	1.55	2.31	250190.0	17133052.5	870
2018-01-24	64.3	67.8	64.3	66.98	2.93	4.57	346109.0	23055122.3	920
2018-01-23	64.2	64.5	63.9	64.05	-0.62	-0.96	100316.0	6425914.0	167
2018-01-22	63.8	65.1	63.6	64.67	0.65	1.02	107246.0	6903172.0	240
2018-01-21	65.9	67.0	63.9	64.02	-1.41	-2.15	468789.0	30792951.1	604
2018-01-18	64.5	65.8	63.5	65.43	1.64	2.57	189890.0	12242197.0	423
2018-01-17	61.8	64.7	61.8	63.79	1.86	3.0	218754.0	13908644.6	632
2018-01-16	62.2	62.9	61.6	61.93	-0.52	-0.83	85311.0	5293488.6	236
2018-01-15	62.3	63.0	62.0	62.45	-0.19	-0.3	108517.0	6791271.8	309
2018-01-14	60.2	64.0	60.0	62.64	2.74	4.57	157528.0	9728465.2	333
2018-01-11	59.5	59.9	59.5	59.9	-0.03	-0.05	21192.0	1264445.2	41
2018-01-10	59.5	60.2	59.5	59.93	0.43	0.72	98604.0	5907593.6	188
2018-01-09	58.7	59.7	58.6	59.5	0.6	1.02	142277.0	8437438.3	170
2018-01-08	59.3	59.3	58.9	58.9	-0.29	-0.49	49232.0	2905814.6	74
2018-01-07	59.7	59.8	59.1	59.19	-0.11	-0.19	24168.0	1435582.3	52
2018-01-04	59.1	59.6	59.1	59.3	0.2	0.34	62409.0	3703239.1	55
2018-01-03	58.8	60.2	58.8	59.1	0.8	1.37	138397.0	8250243.6	315
2018-01-02	59.2	59.2	58.1	58.3	-0.34	-0.58	11267.0	659005.4	37
2018-01-01	59.0	59.1	58.7	58.64	-0.46	-0.78	7019.0	413674.6	31
2017-12-31	59.2	59.5	59.1	59.1	0.0	0.0	29045.0	1723952.8	69
2017-12-28	59.7	59.8	59.1	59.1	-0.2	-0.34	21553.0	1280789.6	73
2017-12-27	59.7	59.7	59.1	59.3	-0.25	-0.42	52426.0	3111831.1	86
2017-12-26	59.0	59.9	59.0	59.55	0.55	0.93	43144.0	2562022.9	126
2017-12-25	59.4	59.6	59.0	59.0	-0.51	-0.86	138202.0	8175320.8	167
2017-12-24	59.8	59.9	58.7	59.51	-0.41	-0.68	69534.0	4150666.7	103
2017-12-21	60.1	60.1	59.9	59.92	0.05	0.08	41342.0	2479878.0	115
2017-12-20	58.9	60.1	58.9	59.87	1.17	1.99	172183.0	10262820.2	270
2017-12-19	58.5	59.6	58.3	58.7	0.21	0.36	150255.0	8859687.2	223
2017-12-18	58.2	58.6	58.1	58.49	0.53	0.91	85601.0	4989765.7	172
2017-12-17	57.6	58.2	57.3	57.96	0.26	0.45	257321.0	14829723.6	223
2017-12-14	58.1	58.5	57.6	57.7	-0.2	-0.35	49673.0	2874406.6	98
2017-12-13	59.2	59.2	57.2	57.9	-1.3	-2.2	121381.0	7090282.7	256
2017-12-12	59.3	59.4	59.0	59.2	-0.2	-0.34	93707.0	5550978.6	113
2017-12-11	59.3	59.9	59.2	59.4	-0.2	-0.34	72785.0	4339472.3	211
2017-12-10	59.1	59.7	59.0	59.6	0.15	0.25	37372.0	2223919.5	92
2017-12-07	58.5	59.5	58.5	59.45	0.49	0.83	81786.0	4833514.7	219
2017-12-06	60.0	60.0	58.9	58.96	-0.96	-1.6	91538.0	5434428.3	220
2017-12-05	60.4	60.8	59.8	59.92	-0.68	-1.12	81237.0	4880402.2	163
2017-12-04	60.4	61.1	60.3	60.6	0.37	0.61	132116.0	8020235.6	310
2017-12-03	60.2	60.5	60.0	60.23	0.28	0.47	46031.0	2773773.0	97
2017-11-30	60.4	60.4	59.6	59.95	-0.03	-0.05	37059.0	2220819.1	113
2017-11-29	60.4	60.6	59.9	59.98	-0.3	-0.5	72806.0	4381862.4	173
2017-11-28	60.2	60.6	60.0	60.28	-0.07	-0.12	71565.0	4312924.7	180
2017-11-27	61.5	62.0	60.0	60.35	-0.65	-1.07	145816.0	8879451.4	325
2017-11-26	60.5	61.5	60.5	61.0	0.38	0.63	167420.0	10255696.7	247
2017-11-23	59.8	60.8	59.8	60.62	0.98	1.64	124372.0	7523889.4	290
2017-11-22	58.6	60.0	58.6	59.64	0.28	0.47	40287.0	2403504.2	156
2017-11-21	59.8	60.8	59.1	59.36	0.35	0.59	253091.0	15234812.4	688
2017-11-20	59.3	60.0	58.5	59.01	-0.57	-0.96	22433.0	1332987.0	93
2017-11-19	60.3	60.8	59.5	59.58	-1.03	-1.7	53538.0	3221391.3	153
2017-11-16	60.0	61.0	59.8	60.61	0.63	1.05	174971.0	10576899.3	357
2017-11-15	59.4	61.0	59.1	59.98	0.88	1.49	127736.0	7659595.2	327
2017-11-14	58.3	59.6	58.3	59.1	0.33	0.56	159862.0	9428608.3	201
2017-11-13	59.0	59.4	58.1	58.77	-0.13	-0.22	60577.0	3558545.7	145
2017-11-12	59.2	59.5	58.7	58.9	-0.25	-0.42	67099.0	3965601.1	151
2017-11-09	59.0	59.6	58.1	59.15	0.05	0.08	101285.0	5968871.8	192
2017-11-08	60.0	60.0	58.8	59.1	-0.67	-1.12	167398.0	9884710.4	215
2017-11-07	60.0	60.3	57.5	59.77	-0.51	-0.85	517189.0	30382302.1	654
2017-11-06	61.3	61.3	59.7	60.28	-0.85	-1.39	362253.0	21809635.7	506
2017-11-05	60.5	62.0	60.1	61.13	-0.82	-1.32	279000.0	17026644.2	420
2017-11-02	60.5	62.1	60.5	61.95	1.27	2.09	251856.0	15491132.2	617
2017-11-01	60.3	61.4	59.8	60.68	0.45	0.75	132400.0	8056777.8	505
2017-10-31	61.0	61.0	59.9	60.23	-1.09	-1.78	86507.0	5216810.2	351
2017-10-30	62.0	62.5	61.0	61.32	1.45	2.42	541583.0	33486365.5	1032
2017-10-29	59.9	60.0	59.5	59.87	0.16	0.27	72196.0	4319696.9	207
2017-10-26	60.3	60.5	59.5	59.71	-0.4	-0.67	69298.0	4147937.0	198
2017-10-25	59.3	61.3	58.3	60.11	0.9	1.52	202374.0	12143386.3	677
2017-10-24	60.6	60.7	59.0	59.21	-2.14	-3.49	313550.0	18765642.0	889
2017-10-23	58.5	62.2	55.4	61.35	2.39	4.05	675986.0	39488739.8	1160
2017-10-22	59.1	60.4	58.6	58.96	-0.73	-1.22	182816.0	10907105.6	307
2017-10-19	58.7	60.3	58.7	59.69	-1.01	-1.66	145244.0	8667139.5	418
2017-10-18	61.3	61.6	60.5	60.7	-0.12	-0.2	219179.0	13390288.4	562
2017-10-17	61.0	61.8	60.8	60.82	-0.3	-0.49	109001.0	6672811.8	323
2017-10-16	62.2	63.3	60.6	61.12	-0.76	-1.23	388361.0	24042481.3	873
2017-10-15	61.0	62.9	61.0	61.88	1.57	2.6	285719.0	17667005.5	607
2017-10-12	57.0	60.7	57.0	60.31	2.23	3.84	493654.0	29012552.9	760
2017-10-11	60.1	60.1	57.0	58.08	-1.95	-3.25	401947.0	23452509.7	640
2017-10-10	62.5	62.6	60.0	60.03	-2.0	-3.22	259881.0	15828791.3	781
2017-10-09	60.5	62.6	60.0	62.03	1.48	2.44	279204.0	17260043.6	835
2017-10-08	61.9	63.2	60.3	60.55	-1.05	-1.7	347265.0	21557172.1	883
2017-10-05	58.6	62.8	58.6	61.6	3.21	5.5	644389.0	39475276.2	1272
2017-10-04	56.7	59.8	56.7	58.39	1.79	3.16	416721.0	24326474.3	868
2017-10-03	56.2	56.8	55.5	56.6	0.07	0.12	103361.0	5814407.2	246
2017-10-02	57.3	57.3	56.4	56.53	-0.3	-0.53	90883.0	5161080.5	244
2017-10-01	55.5	57.4	54.7	56.83	0.82	1.46	190361.0	10748109.1	565
2017-09-28	57.4	57.5	55.6	56.01	-1.54	-2.68	447454.0	25184986.2	1017
2017-09-27	54.1	59.0	54.1	57.55	3.88	7.23	1275370.0	73243502.0	2014
2017-09-26	53.5	53.9	53.4	53.67	0.12	0.22	38750.0	2075743.9	159
2017-09-25	54.2	54.4	53.1	53.55	-0.88	-1.62	64350.0	3453210.5	254
2017-09-21	53.7	54.5	53.3	54.43	0.73	1.36	52616.0	2851212.6	163
2017-09-20	54.1	54.1	53.5	53.7	-0.6	-1.1	35274.0	1897357.8	128
2017-09-19	54.6	54.7	54.3	54.3	-0.4	-0.73	77230.0	4196548.1	97
2017-09-18	55.0	55.5	54.5	54.7	-0.34	-0.62	104266.0	5738613.8	213
2017-09-17	54.4	55.4	54.3	55.04	0.74	1.36	128737.0	7088290.5	322
2017-09-14	54.0	55.1	54.0	54.3	0.11	0.2	137609.0	7533742.4	285
2017-09-13	54.2	54.3	54.1	54.19	-0.2	-0.37	17813.0	965038.4	64
2017-09-12	54.4	54.5	54.1	54.39	-0.28	-0.51	50547.0	2745902.9	98
2017-09-11	54.9	54.9	54.4	54.67	0.08	0.15	72304.0	3954467.9	123
2017-09-10	54.6	54.8	54.1	54.59	0.24	0.44	81707.0	4447439.8	181
2017-09-07	55.1	55.3	54.2	54.35	-0.57	-1.04	114081.0	6256307.4	174
2017-09-06	54.3	55.0	53.7	54.92	0.65	1.2	128965.0	7022808.9	194
2017-08-29	54.3	54.6	54.2	54.27	0.01	0.02	36128.0	1964511.2	110
2017-08-28	53.9	54.5	53.8	54.26	0.33	0.61	63402.0	3435500.6	156
2017-08-27	54.4	54.5	53.9	53.93	-0.57	-1.05	82498.0	4472045.6	229
2017-08-24	55.0	55.0	54.5	54.5	-0.27	-0.49	39985.0	2186616.6	221
2017-08-23	55.1	55.4	54.7	54.77	-0.13	-0.24	80577.0	4442648.4	251
2017-08-22	54.5	55.6	54.5	54.9	0.08	0.15	164994.0	9095336.8	347
2017-08-21	54.6	55.3	54.2	54.82	0.15	0.27	114164.0	6261380.1	263
2017-08-20	55.0	55.1	54.6	54.67	-0.29	-0.53	97941.0	5379741.5	181
2017-08-17	55.0	55.1	54.7	54.96	-0.01	-0.02	63662.0	3498100.0	162
2017-08-16	54.5	55.9	54.1	54.97	0.42	0.77	206731.0	11381103.2	404
2017-08-15	55.9	56.5	54.4	54.55	-1.3	-2.33	375278.0	20823302.5	550
2017-08-14	55.8	56.2	55.7	55.85	-0.07	-0.13	70854.0	3962801.9	191
2017-08-13	56.4	56.7	55.7	55.92	-0.09	-0.16	88893.0	4999292.4	242
2017-08-10	55.1	56.1	55.1	56.01	-0.02	-0.04	86655.0	4840062.4	166
2017-08-09	56.0	56.3	55.7	56.03	0.17	0.3	113740.0	6369224.3	237
2017-08-08	55.7	56.5	55.6	55.86	0.01	0.02	165159.0	9250767.8	316
2017-08-07	55.5	56.2	55.5	55.85	0.17	0.31	140537.0	7851561.6	278
2017-08-06	56.0	56.4	55.0	55.68	-0.05	-0.09	124266.0	6935269.7	297
2017-08-03	55.7	56.4	54.1	55.73	-0.31	-0.55	196706.0	10955176.1	502
2017-08-02	56.5	57.0	55.1	56.04	-0.44	-0.78	242666.0	13617554.1	608
2017-08-01	54.0	56.7	53.6	56.48	2.74	5.1	606627.0	33748580.4	1065
2017-07-31	54.5	54.6	53.5	53.74	-1.14	-2.08	316758.0	17107988.6	568
2017-07-30	56.3	56.4	54.5	54.88	-1.18	-2.1	408509.0	22698157.4	835
2017-07-27	56.3	56.4	55.7	56.06	0.03	0.05	127651.0	7148664.3	270
2017-07-26	57.0	57.0	56.0	56.03	-0.48	-0.85	205813.0	11591662.1	499
2017-07-25	56.5	57.5	56.0	56.51	0.13	0.23	254816.0	14453538.6	475
2017-07-24	56.7	56.9	55.7	56.38	-0.22	-0.39	199175.0	11187401.3	381
2017-07-23	57.6	57.9	56.5	56.6	-0.25	-0.44	261289.0	14980373.8	525
2017-07-20	55.6	57.9	55.5	56.85	1.13	2.03	699824.0	39854154.8	1180
2017-07-19	56.2	56.3	55.0	55.72	0.29	0.52	301921.0	16829697.4	597
2017-07-18	55.4	58.0	55.0	55.43	0.37	0.67	879787.0	49752360.4	1813
2017-07-17	55.3	55.7	54.7	55.06	0.06	0.11	190270.0	10486727.6	359
2017-07-16	55.0	55.5	54.9	55.0	0.05	0.09	115288.0	6359631.6	231
2017-07-13	55.0	55.4	54.3	54.95	0.11	0.2	126128.0	6926722.8	293
2017-07-12	55.4	55.6	54.6	54.84	-0.18	-0.33	230986.0	12730328.5	465
2017-07-11	54.4	56.2	54.4	55.02	1.11	2.06	440187.0	24335623.8	850
2017-07-10	52.9	54.4	52.9	53.91	0.76	1.43	321092.0	17314952.6	756
2017-07-09	52.7	53.8	52.7	53.15	1.24	2.39	295147.0	15677064.3	624
2017-07-06	51.8	52.6	51.7	51.91	-0.46	-0.88	135036.0	7019485.4	265
2017-07-05	53.0	53.3	52.2	52.37	-0.34	-0.65	112753.0	5942256.7	357
2017-07-04	52.6	54.3	52.6	52.71	0.1	0.19	281654.0	15080522.7	795
2017-07-03	52.5	53.2	52.0	52.61	0.5	0.96	243542.0	12796414.5	440
2017-07-02	51.0	53.0	51.0	52.11	1.14	2.24	438419.0	22801875.1	685
2017-06-22	50.4	52.7	50.3	50.97	0.64	1.27	632260.0	32416785.0	1027
2017-06-21	50.3	52.0	49.7	50.33	0.32	0.64	612953.0	31078865.95	929
2017-06-20	51.9	52.3	49.7	50.01	-1.57	-3.04	263723.0	13379774.45	415
2017-06-19	52.3	53.0	51.5	51.58	-0.44	-0.85	235355.0	12310843.9	418
2017-06-18	52.0	52.5	51.4	52.02	0.03	0.06	182302.0	9473936.9	352
2017-06-15	51.8	53.3	51.6	51.99	0.25	0.48	367314.0	19261580.2	842
2017-06-14	49.5	54.0	49.2	51.74	2.61	5.31	840095.0	43884215.25	1197
2017-06-13	48.0	49.8	48.0	49.13	0.55	1.13	87159.0	4276047.35	224
2017-06-12	49.0	49.0	48.0	48.58	0.07	0.14	58212.0	2821468.05	171
2017-06-11	50.3	51.3	48.1	48.51	-1.55	-3.1	185845.0	9177744.05	515
2017-06-08	51.5	51.6	50.0	50.06	-1.27	-2.47	182588.0	9263454.4	419
2017-06-07	49.3	52.5	49.3	51.33	2.06	4.18	843171.0	43185469.8	1681
2017-06-06	47.9	49.45	47.6	49.27	1.31	2.73	483551.0	23680968.65	890
2017-06-05	48.25	48.25	47.5	47.96	-0.22	-0.46	56781.0	2723292.75	126
2017-06-04	48.0	48.3	47.8	48.18	0.15	0.31	57358.0	2757583.65	129
2017-06-01	48.2	48.5	47.7	48.03	-0.37	-0.76	74278.0	3571809.0	224
2017-05-31	48.2	49.3	48.2	48.4	0.51	1.06	374841.0	18208880.9	683
2017-05-30	46.8	48.0	46.8	47.89	1.24	2.66	102777.0	4891644.8	219
2017-05-29	46.2	46.8	45.9	46.65	0.63	1.37	127963.0	5923735.5	323
2017-05-28	47.0	47.0	45.3	46.02	-1.15	-2.44	79220.0	3638267.5	175
2017-05-25	48.0	48.0	47.1	47.17	-0.48	-1.01	81326.0	3886529.3	187
2017-05-24	48.1	48.4	47.5	47.65	-0.25	-0.52	103998.0	4999691.1	186
2017-05-23	48.4	48.4	47.1	47.9	-0.76	-1.56	208844.0	9991513.3	443
2017-05-22	48.9	49.2	48.6	48.66	-0.42	-0.86	61381.0	2997522.3	159
2017-05-21	49.4	49.4	48.8	49.08	0.13	0.27	99447.0	4880909.5	214
2017-05-18	49.2	49.3	48.9	48.95	-0.43	-0.87	127996.0	6282047.3	439
2017-05-17	49.3	49.9	49.0	49.38	0.24	0.49	317244.0	15647389.7	555
2017-05-16	49.1	49.7	48.6	49.14	0.05	0.1	382655.0	18859265.3	699
2017-05-15	47.8	49.7	47.8	49.09	0.94	1.95	466027.0	22795804.8	936
2017-05-14	50.5	51.75	48.0	48.15	-1.67	-3.35	818426.0	40440209.55	1525
2017-05-11	50.0	50.25	49.5	49.82	-0.55	-1.09	248933.0	12409424.05	508
2017-05-10	49.8	50.75	49.1	50.37	0.53	1.06	238831.0	11933997.8	614
2017-05-09	51.0	51.25	49.7	49.84	-0.88	-1.74	272163.0	13655768.2	580
2017-05-08	49.2	51.0	49.0	50.72	1.5	3.05	464040.0	23165610.7	1015
2017-05-07	48.6	49.7	47.8	49.22	-0.02	-0.04	375322.0	18346765.5	944
2017-05-04	50.75	51.0	48.7	49.24	-0.9	-1.79	362406.0	17955965.9	976
2017-05-03	49.1	52.25	49.1	50.14	1.08	2.2	772584.0	39266381.85	1345
2017-05-02	49.8	50.25	49.0	49.06	-0.54	-1.09	351992.0	17445714.45	833
2017-05-01	47.1	51.0	47.0	49.6	2.6	5.53	1536789.0	76062931.75	2379
2017-04-30	47.6	48.0	46.9	47.0	-0.51	-1.07	336699.0	16002867.2	571
2017-04-27	44.9	48.5	44.9	47.51	2.45	5.44	554651.0	25961254.2	1168
2017-04-26	44.6	45.8	44.5	45.06	0.27	0.6	223867.0	10093482.3	427
2017-04-25	45.7	45.7	44.6	44.79	-0.66	-1.45	159274.0	7173982.0	418
2017-04-24	43.5	45.8	43.5	45.45	1.96	4.51	520161.0	23239933.8	1145
2017-04-23	44.0	44.8	43.3	43.49	0.78	1.83	208047.0	9087416.8	361
2017-04-20	44.5	44.5	42.6	42.71	-1.95	-4.37	280300.0	12198223.5	462
2017-04-19	45.4	45.9	44.6	44.66	-0.84	-1.85	281063.0	12696610.5	555
2017-04-18	44.2	46.0	44.2	45.5	1.37	3.1	493770.0	22336004.3	1138
2017-04-17	44.8	45.1	44.0	44.13	-0.34	-0.76	189675.0	8436756.6	436
2017-04-16	46.2	46.2	44.1	44.47	-1.96	-4.22	423624.0	18927457.4	744
2017-04-13	46.6	46.8	46.2	46.43	-0.37	-0.79	148174.0	6879877.7	237
2017-04-12	47.0	47.2	46.6	46.8	0.04	0.09	103276.0	4841908.0	231
2017-04-11	46.8	47.1	46.7	46.76	-0.27	-0.57	80803.0	3790328.7	185
2017-04-10	47.1	47.4	47.0	47.03	-0.26	-0.55	87222.0	4112768.8	225
2017-04-09	47.3	47.9	46.9	47.29	-0.24	-0.5	274770.0	13020407.0	706
2017-04-06	47.2	47.9	47.1	47.53	0.3	0.64	188844.0	8953641.5	433
2017-04-05	47.0	47.3	46.3	47.23	0.43	0.92	196857.0	9227090.1	571
2017-04-04	46.9	47.3	46.8	46.8	-0.2	-0.43	102241.0	4802925.6	189
2017-04-03	47.2	47.2	46.9	47.0	-0.12	-0.25	63831.0	3004029.2	147
2017-04-02	47.3	47.6	46.9	47.12	-0.18	-0.38	148352.0	7000003.9	307
2017-03-30	47.7	47.7	47.2	47.3	-0.03	-0.06	177783.0	8425553.2	430
2017-03-29	47.1	47.4	46.6	47.33	0.43	0.92	326918.0	15361770.0	596
2017-03-28	46.9	47.2	46.3	46.9	0.18	0.39	203933.0	9534513.2	450
2017-03-27	47.7	47.7	46.5	46.72	-0.94	-1.97	358986.0	16865963.5	837
2017-03-26	47.5	49.5	47.3	47.66	0.81	1.73	977986.0	47530585.7	2344
2017-03-23	45.8	47.2	45.8	46.85	1.15	2.52	265839.0	12405962.6	674
2017-03-22	47.6	47.7	45.5	45.7	-2.38	-4.95	445795.0	20921447.1	768
2017-03-21	48.2	49.0	47.8	48.08	0.3	0.63	469778.0	22723445.6	719
2017-03-20	47.0	48.4	46.6	47.78	0.87	1.85	435984.0	20800408.9	792
2017-03-19	46.0	47.1	46.0	46.91	1.09	2.38	232095.0	10823957.1	514
2017-03-16	44.9	46.0	44.4	45.82	1.37	3.08	361984.0	16380498.7	663
2017-03-15	44.3	44.9	44.0	44.45	0.39	0.89	255383.0	11387766.4	513
2017-03-14	42.3	44.4	42.1	44.06	1.31	3.06	380795.0	16456348.8	847
2017-03-13	45.0	45.4	42.3	42.75	-1.45	-3.28	500989.0	22172972.7	814
2017-03-12	43.6	45.0	43.5	44.2	0.54	1.24	457733.0	20270380.3	870
2017-03-09	43.1	44.0	42.9	43.66	-0.72	-1.62	731302.0	31728181.1	1317
2017-03-08	45.4	45.4	44.3	44.38	-0.85	-1.88	523335.0	23508174.4	737
2017-03-07	46.4	46.6	45.1	45.23	-0.91	-1.97	406648.0	18626967.0	1021
2017-03-06	45.2	47.1	44.9	46.14	0.85	1.88	736738.0	33915353.9	1710
2017-03-05	47.0	47.5	45.2	45.29	-2.08	-4.39	487996.0	22528438.2	967
2017-03-02	48.0	48.2	47.2	47.37	-0.47	-0.98	482182.0	23024702.1	864
2017-03-01	47.5	48.5	47.3	47.84	0.35	0.74	698681.0	33534419.3	1367
2017-02-28	46.3	48.7	45.5	47.49	1.09	2.35	1556402.0	73443288.9	2972
2017-02-27	51.5	51.75	46.1	46.4	-4.64	-9.09	1390760.0	67851548.75	2943
2017-02-26	52.0	52.25	50.0	51.04	-0.39	-0.76	1122920.0	57597048.0	2156
2017-02-23	50.0	53.0	49.6	51.43	2.45	5.0	3115822.0	159394581.85	4633
2017-02-22	46.6	49.3	46.2	48.98	2.4	5.15	1076671.0	51982054.3	1710
2017-02-21	47.1	47.8	46.0	46.58	-0.19	-0.41	315998.0	14773352.3	818
2017-02-20	47.4	48.6	46.5	46.77	-0.09	-0.19	922927.0	43965053.3	1492
2017-02-19	45.0	47.9	45.0	46.86	1.8	3.99	791620.0	37141697.7	1339
2017-02-16	43.5	45.9	43.5	45.06	1.87	4.33	1227281.0	55156344.0	1679
2017-02-15	42.6	43.7	42.6	43.19	0.69	1.62	271498.0	11743213.1	532
2017-02-14	43.0	43.0	42.5	42.5	-0.36	-0.84	88825.0	3790893.3	243
2017-02-13	43.9	43.9	42.8	42.86	-0.88	-2.01	321554.0	13912300.0	650
2017-02-12	41.7	45.0	41.7	43.74	2.16	5.19	844204.0	36872062.7	1255
2017-02-09	42.0	42.3	41.5	41.58	0.0	0.0	79416.0	3325325.5	198
2017-02-08	42.6	42.7	41.5	41.58	-0.9	-2.12	178488.0	7518012.8	334
2017-02-07	42.7	43.6	42.3	42.48	-0.25	-0.59	261989.0	11294120.8	500
2017-02-06	42.8	42.9	41.8	42.73	-0.11	-0.26	170255.0	7222650.1	426
2017-02-05	43.0	43.6	42.8	42.84	-0.13	-0.3	291391.0	12613212.2	522
2017-02-02	42.4	43.1	42.3	42.97	0.6	1.42	423069.0	18103570.8	554
2017-02-01	42.5	42.7	42.2	42.37	0.13	0.31	126287.0	5360390.6	266
2017-01-31	42.5	42.9	42.0	42.24	0.01	0.02	413950.0	17551383.2	532
2017-01-30	42.2	42.6	41.6	42.23	0.12	0.28	266656.0	11216925.1	452
2017-01-29	42.3	42.9	41.6	42.11	0.01	0.02	304553.0	12828827.3	605
2017-01-26	42.7	43.2	41.6	42.1	-0.85	-1.98	456221.0	19287124.4	688
2017-01-25	43.9	44.0	42.8	42.95	-0.57	-1.31	291761.0	12607433.7	590
2017-01-24	42.8	43.7	42.8	43.52	1.0	2.35	667793.0	28956674.2	912
2017-01-23	42.5	43.0	42.2	42.52	0.47	1.12	443157.0	18851232.8	736
2017-01-22	40.8	43.0	40.4	42.05	1.79	4.45	858533.0	36152286.6	1167
2017-01-19	39.3	40.9	38.2	40.26	1.16	2.97	1689330.0	67098186.7	1807
2017-01-18	37.2	40.0	37.1	39.1	2.18	5.9	1979308.0	76870690.6	2154
2017-01-17	37.2	37.3	36.0	36.92	-0.15	-0.4	316353.0	11607103.8	512
2017-01-16	37.4	37.4	36.7	37.07	-0.08	-0.22	231620.0	8578073.5	380
2017-01-15	36.7	37.5	36.6	37.15	0.64	1.75	236556.0	8758234.2	475
2017-01-12	36.1	37.5	35.6	36.51	0.78	2.18	736445.0	26901225.2	995
2017-01-11	36.9	37.3	35.6	35.73	-1.33	-3.59	303192.0	11097057.9	482
2017-01-10	37.7	37.7	36.9	37.06	-0.63	-1.67	214165.0	7972355.0	440
2017-01-09	38.4	38.5	36.8	37.69	-0.43	-1.13	388334.0	14532105.7	691
2017-01-08	38.3	39.0	38.0	38.12	0.15	0.4	446602.0	17180941.6	696
2017-01-05	38.0	38.3	37.7	37.97	0.15	0.4	261984.0	9950216.7	502
2017-01-04	37.9	38.7	37.5	37.82	0.0	0.0	592065.0	22596236.0	826
2017-01-03	37.0	38.3	36.9	37.82	0.51	1.37	635941.0	24009153.1	941
2017-01-02	38.5	38.5	37.2	37.31	-1.25	-3.24	828750.0	31375731.5	1077
2017-01-01	38.7	39.3	38.5	38.56	-0.01	-0.03	472393.0	18338943.6	643
2016-12-29	38.6	39.7	38.3	38.57	0.01	0.03	702794.0	27353176.5	1130
2016-12-28	39.0	39.5	38.5	38.56	-0.17	-0.44	757976.0	29643539.6	922
2016-12-27	38.1	39.0	37.9	38.73	0.47	1.23	852679.0	32738180.9	1058
2016-12-26	38.2	38.8	37.6	38.26	0.28	0.74	803438.0	30824358.1	1075
2016-12-25	38.1	39.0	37.7	37.98	0.43	1.15	1361849.0	52287430.8	1388
2016-12-22	38.0	38.6	37.5	37.55	-0.51	-1.34	1057021.0	40277204.9	1709
2016-12-21	38.4	39.5	37.7	38.06	-0.01	-0.03	2087457.0	80803865.1	3069
2016-12-20	37.3	40.1	36.3	38.07	0.87	2.34	2750807.0	105760028.4	3619
2016-12-19	36.5	38.4	35.7	37.2	0.3	0.81	2770904.0	102490405.0	3577
2016-12-18	34.5	37.5	34.3	36.9	2.78	8.15	1943989.0	70974884.3	1459
2016-12-15	33.1	34.7	33.0	34.12	1.08	3.27	434433.0	14703871.2	686
2016-12-14	34.1	34.2	32.9	33.04	-0.82	-2.42	327612.0	10897500.6	545
2016-12-13	35.0	35.0	33.7	33.86	-1.15	-3.28	412824.0	14087675.4	658
2016-12-12	36.0	36.4	34.9	35.01	-0.69	-1.93	606930.0	21460014.6	853
2016-12-11	35.3	36.0	35.1	35.7	0.87	2.5	502348.0	17905149.1	765
2016-12-08	34.8	35.8	33.9	34.83	0.45	1.31	926150.0	32312924.1	1278
2016-12-07	33.0	35.8	32.9	34.38	1.44	4.37	1495257.0	51782728.5	2074
2016-12-06	32.9	33.6	32.7	32.94	0.37	1.14	737912.0	24445280.6	1159
2016-12-05	32.6	33.1	32.3	32.57	0.2	0.62	445329.0	14581704.4	735
2016-12-04	32.6	33.0	32.0	32.37	-0.24	-0.74	469912.0	15317804.4	632
2016-12-01	33.1	33.7	32.5	32.61	-0.07	-0.21	601829.0	19882008.5	846
2016-11-30	32.6	33.8	32.3	32.68	0.71	2.22	892815.0	29394077.7	1290
2016-11-29	30.8	33.5	30.8	31.97	1.19	3.87	1291905.0	41891396.5	1835
2016-11-28	30.4	31.0	30.2	30.78	0.41	1.35	467738.0	14284024.4	526
2016-11-27	29.8	31.0	29.8	30.37	0.62	2.08	546514.0	16708225.7	862
2016-11-24	30.8	31.0	29.5	29.75	-0.95	-3.09	573803.0	17366037.3	857
2016-11-23	31.3	31.6	30.6	30.7	-0.3	-0.97	685223.0	21359735.5	1052
2016-11-22	30.0	32.3	29.5	31.0	1.25	4.2	2258632.0	69684807.2	2563
2016-11-21	30.4	31.2	29.5	29.75	0.25	0.85	1939347.0	58678132.0	2654
2016-11-20	27.1	29.5	27.0	29.5	2.63	9.79	819084.0	23731804.8	852
2016-11-17	26.1	27.4	25.7	26.87	1.04	4.03	1144298.0	30692468.0	1084
2016-11-16	25.5	26.4	25.3	25.83	0.54	2.14	493623.0	12764363.2	540
2016-11-15	25.4	25.8	24.45	25.29	-0.48	-1.86	698534.0	17690623.05	869
2016-11-14	26.1	26.6	25.6	25.77	-0.4	-1.53	458336.0	12003081.8	507
2016-11-13	25.5	26.3	25.5	26.17	0.64	2.51	567583.0	14701474.9	613
2016-11-10	25.6	25.8	25.4	25.53	0.12	0.47	272617.0	6988202.5	418
2016-11-09	25.0	25.6	24.4	25.41	-0.16	-0.63	272351.0	6868429.0	446
2016-11-08	25.6	25.9	25.5	25.57	0.0	0.0	277591.0	7139555.5	376
2016-11-07	26.1	26.2	25.5	25.57	-0.31	-1.2	520413.0	13392151.7	638
2016-11-06	25.2	26.4	25.0	25.88	0.73	2.9	541117.0	14000593.8	785
2016-11-03	25.4	26.2	25.0	25.15	-0.22	-0.87	896936.0	23049963.5	1200
2016-11-02	23.7	25.9	23.7	25.37	1.18	4.88	1379886.0	34681800.05	1641
2016-11-01	24.4	24.7	24.1	24.19	-0.32	-1.31	244774.0	5957579.65	405
2016-10-31	23.55	25.0	23.15	24.51	1.0	4.25	1018932.0	24702291.8	1111
2016-10-30	23.4	23.65	23.35	23.51	-0.07	-0.3	213298.0	5010203.5	222
2016-10-27	23.65	24.1	23.5	23.58	-0.21	-0.88	290458.0	6917863.7	329
2016-10-26	24.1	24.3	23.65	23.79	-0.55	-2.26	344247.0	8254008.25	504
2016-10-25	24.4	25.0	24.3	24.34	-0.28	-1.14	305919.0	7515213.1	583
2016-10-24	24.95	25.8	24.3	24.62	-0.07	-0.28	1023887.0	25549861.15	1313
2016-10-23	22.7	24.75	22.7	24.69	2.16	9.59	1078465.0	25689585.55	969
2016-10-20	20.9	22.55	20.9	22.53	1.99	9.69	1038709.0	22772314.2	1009
2016-10-19	19.6	20.75	19.4	20.54	1.19	6.15	302850.0	6089214.35	271
2016-10-18	20.35	20.65	19.2	19.35	-0.97	-4.77	234824.0	4720575.05	295
2016-10-17	20.35	20.4	19.8	20.32	0.01	0.05	111824.0	2256171.2	187
2016-10-16	20.1	20.85	19.9	20.31	0.24	1.2	243240.0	4930273.4	326
2016-10-13	20.3	20.65	19.9	20.07	-0.08	-0.4	357716.0	7276966.75	423
2016-10-12	20.0	20.3	20.0	20.15	0.18	0.9	218214.0	4384933.6	284
2016-10-11	19.55	20.3	19.55	19.97	0.48	2.46	209204.0	4187887.1	294
2016-10-10	19.2	19.65	19.2	19.49	0.2	1.04	119191.0	2325277.05	149
2016-10-09	19.85	19.95	19.2	19.29	-0.48	-2.43	196372.0	3844801.75	250
2016-10-06	19.7	20.15	19.6	19.77	0.14	0.71	572771.0	11386149.85	538
2016-10-05	19.75	19.75	19.2	19.63	-0.18	-0.91	557534.0	10889615.7	456
2016-10-04	18.75	19.9	18.5	19.81	1.49	8.13	368402.0	7003872.6	336
2016-10-03	18.3	18.7	17.85	18.32	0.39	2.18	290169.0	5309732.1	338
2016-10-02	19.6	19.8	17.95	17.93	-1.22	-6.37	290446.0	5507367.1	328
2016-09-29	17.6	19.35	17.6	19.15	0.77	4.19	424533.0	7954326.4	437
2016-09-28	19.9	20.3	18.0	18.38	-1.44	-7.27	424282.0	8235260.35	497
2016-09-27	20.7	20.7	19.7	19.82	-1.23	-5.84	311532.0	6263259.7	402
2016-09-26	20.75	21.5	20.75	21.05	0.56	2.73	404412.0	8567369.0	563
2016-09-25	20.6	21.0	20.2	20.49	-0.31	-1.49	102311.0	2095002.0	157
2016-09-21	20.95	21.1	20.65	20.8	0.29	1.41	106503.0	2218732.9	116
2016-09-20	20.45	20.95	20.0	20.51	-0.03	-0.15	131581.0	2680573.8	203
2016-09-19	21.35	21.5	19.75	20.54	-0.83	-3.88	207372.0	4244345.1	293
2016-09-18	21.6	21.6	21.25	21.37	-0.17	-0.79	99193.0	2126092.9	144
2016-09-08	21.5	21.7	21.4	21.54	0.12	0.56	113737.0	2455014.3	155
2016-09-07	21.7	21.9	21.4	21.42	-0.23	-1.06	134477.0	2898599.45	198
2016-09-06	21.9	22.15	21.6	21.65	-0.25	-1.14	220621.0	4820732.65	262
2016-09-05	21.4	22.3	21.3	21.9	0.58	2.72	617746.0	13508043.3	604
2016-09-04	20.7	21.5	20.7	21.32	0.78	3.8	219240.0	4666680.75	422
2016-09-01	21.25	21.25	20.3	20.54	-0.9	-4.2	221184.0	4563476.3	325
2016-08-31	21.65	21.95	21.25	21.44	-0.26	-1.2	268035.0	5811095.35	368
2016-08-30	21.4	22.1	21.4	21.7	-0.01	-0.05	593367.0	12989885.8	632
2016-08-29	21.7	22.05	21.4	21.71	0.1	0.46	526721.0	11423503.05	691
2016-08-28	20.9	22.25	20.9	21.61	0.72	3.45	1105614.0	24160629.25	1292
2016-08-25	19.25	21.05	18.8	20.89	1.49	7.68	1314004.0	26673417.4	1320
2016-08-24	20.7	20.75	19.25	19.4	-1.2	-5.83	436285.0	8772461.55	493
2016-08-23	20.6	20.8	20.4	20.6	0.03	0.15	265724.0	5475113.0	365
2016-08-22	21.5	21.5	20.4	20.57	-1.06	-4.9	574256.0	12070307.0	555
2016-08-21	21.9	22.0	21.6	21.63	-0.07	-0.32	282274.0	6146983.9	317
2016-08-18	22.05	22.2	21.1	21.7	-0.21	-0.96	422287.0	9111285.6	487
2016-08-17	22.9	22.95	20.95	21.91	-0.95	-4.16	689541.0	15361202.7	840
2016-08-16	23.3	23.35	22.75	22.86	-0.5	-2.14	493471.0	11371560.8	520
2016-08-15	23.5	23.6	23.2	23.36	0.02	0.09	659709.0	15467062.7	550
2016-08-14	22.85	23.5	22.8	23.34	0.72	3.18	1183926.0	27484822.95	977
2016-08-11	22.4	22.8	22.35	22.62	0.17	0.76	454118.0	10278896.35	475
2016-08-10	22.5	22.5	22.35	22.45	-0.04	-0.18	222359.0	4985784.35	259
2016-08-09	22.3	22.7	22.3	22.49	0.29	1.31	421732.0	9483226.45	437
2016-08-08	22.35	22.35	22.2	22.2	-0.07	-0.31	180922.0	4030074.6	218
2016-08-07	22.4	22.45	22.2	22.27	0.04	0.18	290657.0	6482958.65	302
2016-08-04	22.65	22.75	22.15	22.23	-0.24	-1.07	339983.0	7604747.75	376
2016-08-03	22.55	22.7	22.3	22.47	-0.17	-0.75	362297.0	8161232.7	388
2016-08-02	23.3	23.3	22.5	22.64	-0.59	-2.54	607435.0	13810206.65	590
2016-08-01	23.35	23.45	23.15	23.23	0.12	0.52	374709.0	8734517.9	337
2016-07-31	23.0	23.45	22.4	23.11	0.2	0.87	617811.0	14205260.45	645
2016-07-28	23.15	23.3	22.75	22.91	-0.2	-0.87	411077.0	9438985.0	399
2016-07-27	23.1	23.15	22.9	23.11	-0.07	-0.3	269584.0	6207972.55	258
2016-07-26	23.25	23.45	23.05	23.18	-0.13	-0.56	466265.0	10834072.6	462
2016-07-25	23.25	23.75	23.2	23.31	0.78	3.46	2020366.0	47382335.1	1565
2016-07-24	22.9	23.0	22.4	22.53	-0.47	-2.04	321751.0	7302236.2	390
2016-07-21	23.0	23.5	22.95	23.0	-0.01	-0.04	540690.0	12546848.95	555
2016-07-20	23.25	23.4	22.9	23.01	-0.33	-1.41	376903.0	8738136.8	393
2016-07-19	23.5	23.55	23.2	23.34	-0.11	-0.47	500807.0	11746168.05	492
2016-07-18	23.6	23.75	23.4	23.45	-0.11	-0.47	784756.0	18473911.1	565
2016-07-17	23.35	23.7	23.3	23.56	0.28	1.2	875586.0	20601386.8	653
2016-07-14	23.65	23.7	23.2	23.28	-0.21	-0.89	1298825.0	30414809.15	899
2016-07-13	23.3	23.85	23.1	23.49	0.25	1.08	1061263.0	24963576.8	1028
2016-07-12	23.25	23.5	23.2	23.24	-0.02	-0.09	462387.0	10795634.45	466
2016-07-11	22.85	23.4	22.8	23.26	0.44	1.93	1042740.0	24040574.45	860
2016-07-10	22.5	22.9	22.5	22.82	0.37	1.65	596964.0	13551717.6	466
2016-06-30	23.2	23.25	22.4	22.45	-0.6	-2.6	1500253.0	34264141.1	1307
2016-06-29	22.55	23.25	22.4	23.05	0.56	2.49	1935322.0	44271880.4	1399
2016-06-28	22.3	22.6	22.2	22.49	0.22	0.99	1050096.0	23487460.45	805
2016-06-27	22.3	23.0	22.2	22.27	0.14	0.63	1491704.0	33608984.2	1245
2016-06-26	21.35	22.2	21.35	22.13	-0.91	-3.95	2224594.0	48686513.5	1815
2016-06-23	22.65	23.3	22.2	23.04	0.39	1.72	2562986.0	58675749.25	2186
2016-06-22	23.05	23.2	22.55	22.65	-0.45	-1.95	1202125.0	27478448.1	1239
2016-06-21	23.55	23.7	22.9	23.1	-0.34	-1.45	1662722.0	38714125.85	1701
2016-06-20	24.15	25.9	22.8	23.44	-0.41	-1.72	6343319.0	153321331.95	5424
2016-06-19	23.8	24.35	23.35	23.85	0.05	0.21	2383283.0	56907996.0	2421
2016-06-16	26.0	26.9	23.8	23.8	-2.62	-9.92	4120741.0	102656688.1	3766
2016-06-15	24.25	26.9	24.1	26.42	1.92	7.84	2838255.0	72319094.95	2275
2016-06-14	22.7	24.7	22.7	24.5	1.65	7.22	2132212.0	50874015.6	1795
2016-06-13	21.95	23.0	21.9	22.85	0.77	3.49	1197372.0	27035998.05	995
2016-06-12	21.9	22.8	21.8	22.08	-0.09	-0.41	1056567.0	23307323.35	845
2016-06-09	21.25	22.3	21.15	22.17	1.08	5.12	2058146.0	44984488.0	1320
2016-06-08	20.85	21.15	20.75	21.09	0.36	1.74	735958.0	15429190.85	479
2016-06-07	20.7	20.95	20.65	20.73	0.09	0.44	602073.0	12498685.05	495
2016-06-06	19.95	21.0	19.8	20.64	0.55	2.74	1106154.0	22679292.95	776
2016-06-05	20.6	20.65	20.0	20.09	-0.42	-2.05	428336.0	8731053.85	355
2016-06-02	20.55	20.65	20.5	20.51	0.05	0.24	360155.0	7407416.7	361
2016-06-01	20.25	20.7	20.1	20.46	0.12	0.59	553779.0	11301476.35	481
2016-05-31	20.3	20.4	20.0	20.34	0.27	1.35	358889.0	7240515.3	345
2016-05-30	20.55	20.65	20.05	20.07	-0.45	-2.19	347487.0	7045641.55	371
2016-05-29	20.35	20.8	20.05	20.52	-0.06	-0.29	785882.0	16119135.2	706
2016-05-26	21.2	21.4	20.5	20.58	-0.44	-2.09	684894.0	14383328.1	586
2016-05-25	21.05	21.3	20.8	21.02	0.3	1.45	1066423.0	22451662.35	779
2016-05-24	20.5	21.0	19.9	20.72	-0.03	-0.14	1729510.0	35217010.85	1431
2016-05-23	22.9	22.9	20.7	20.75	-2.24	-9.74	948889.0	20414889.8	849
2016-05-22	23.45	23.65	22.95	22.99	-0.36	-1.54	412761.0	9620643.7	478
2016-05-19	23.55	23.65	23.2	23.35	-0.22	-0.93	553313.0	12933454.55	647
2016-05-18	24.1	24.1	23.5	23.57	-0.31	-1.3	729336.0	17298624.85	812
2016-05-17	24.0	24.5	23.85	23.88	-0.04	-0.17	1503336.0	36266970.8	1308
2016-05-16	25.8	25.9	23.8	23.92	-1.38	-5.45	3999544.0	98535151.2	3739
2016-05-15	23.2	25.3	23.0	25.3	2.22	9.62	1817393.0	44816154.25	1169
2016-05-12	22.9	23.35	22.9	23.08	0.02	0.09	555008.0	12820273.7	447
2016-05-11	23.05	23.2	22.4	23.06	0.04	0.17	1010685.0	23018677.65	790
2016-05-10	23.8	23.85	22.9	23.02	-0.67	-2.83	924021.0	21615240.8	784
2016-05-09	22.95	23.85	22.8	23.69	0.97	4.27	1989332.0	46436043.35	1286
2016-05-08	22.15	23.0	22.15	22.72	0.92	4.22	1761305.0	39810534.3	1213
2016-05-05	21.75	22.05	21.75	21.8	0.03	0.14	441157.0	9682424.05	323
2016-05-04	22.05	22.15	21.5	21.77	-0.28	-1.27	576949.0	12566648.45	404
2016-05-03	22.5	22.55	21.9	22.05	-0.36	-1.61	532202.0	11869100.05	461
2016-05-02	22.2	22.5	22.1	22.41	0.3	1.36	851055.0	18951691.05	614
2016-05-01	22.3	22.45	21.9	22.11	-0.24	-1.07	526428.0	11657169.95	487
2016-04-28	22.55	22.65	22.2	22.35	-0.17	-0.75	911490.0	20436647.4	831
2016-04-27	22.35	22.8	22.3	22.52	0.23	1.03	1449576.0	32727409.45	1097
2016-04-26	22.5	22.75	22.2	22.29	-0.29	-1.28	995248.0	22347121.2	780
2016-04-25	22.35	23.0	22.3	22.58	0.47	2.13	2461141.0	55767846.7	1717
2016-04-24	21.65	22.3	21.55	22.11	0.53	2.46	1325941.0	29095100.75	919
2016-04-21	21.85	21.95	21.35	21.58	-0.06	-0.28	987665.0	21419963.85	729
2016-04-20	21.5	21.85	21.3	21.64	0.32	1.5	1198549.0	25903519.3	982
2016-04-19	21.2	21.4	20.9	21.32	0.55	2.65	1168571.0	24760758.1	893
2016-04-18	20.4	21.0	19.95	20.77	0.2	0.97	454766.0	9387766.6	479
2016-04-17	21.1	21.2	20.5	20.57	-0.52	-2.47	516319.0	10776208.2	466
2016-04-14	21.15	21.15	20.8	21.09	0.01	0.05	478456.0	10050658.2	443
2016-04-13	21.1	21.25	20.95	21.08	0.1	0.48	682371.0	14391691.05	568
2016-04-12	20.8	21.15	20.8	20.98	0.25	1.21	580410.0	12177000.25	513
2016-04-11	21.3	21.3	20.65	20.73	-0.46	-2.17	669992.0	14063167.65	755
2016-04-10	20.7	21.65	20.65	21.19	0.7	3.42	1654388.0	35054317.5	1447
2016-04-07	20.8	20.9	20.45	20.49	-0.08	-0.39	491080.0	10143287.6	501
2016-04-06	20.5	20.8	20.45	20.57	0.25	1.23	791958.0	16326164.1	620
2016-04-05	20.25	20.6	20.1	20.32	0.08	0.4	631788.0	12891196.35	641
2016-04-04	20.0	20.4	19.9	20.24	0.49	2.48	602032.0	12156407.5	570
2016-04-03	20.0	20.4	18.9	19.75	-0.69	-3.38	800670.0	15695442.75	829
2016-03-31	19.6	21.1	19.6	20.44	-1.32	-6.07	1038330.0	21488171.9	1040
2016-03-30	21.25	22.15	21.05	21.76	0.56	2.64	1365042.0	29553968.95	1268
2016-03-29	21.55	21.6	20.95	21.2	-0.32	-1.49	728841.0	15540962.65	781
2016-03-28	21.95	22.15	20.9	21.52	-0.22	-1.01	1034509.0	22441049.8	951
2016-03-27	21.95	22.25	21.6	21.74	-0.21	-0.96	1029324.0	22630804.65	900
2016-03-24	22.05	22.2	21.75	21.95	-0.32	-1.44	1262252.0	27717537.4	1124
2016-03-23	22.2	22.6	22.05	22.27	0.06	0.27	1587868.0	35524702.2	1231
2016-03-22	22.45	22.9	21.85	22.21	0.0	0.0	2016649.0	45261513.9	1683
2016-03-21	22.0	22.7	21.85	22.21	0.06	0.27	2324226.0	51772671.6	1918
2016-03-20	22.2	22.5	22.0	22.15	0.3	1.37	1142923.0	25354927.95	942
2016-03-17	21.45	22.7	21.25	21.85	0.66	3.11	2298137.0	50506900.95	1959
2016-03-16	21.35	21.7	20.95	21.19	0.04	0.19	1557198.0	33192572.15	1194
2016-03-15	21.35	21.7	20.9	21.15	-0.27	-1.26	1039310.0	22165601.6	1003
2016-03-14	22.9	23.1	21.0	21.42	-1.57	-6.83	1660189.0	37130203.95	1521
2016-03-13	22.95	23.8	22.7	22.99	0.06	0.26	4072706.0	94679837.75	3152
2016-03-10	21.05	23.05	21.05	22.93	1.82	8.62	3139208.0	69652392.1	2338
2016-03-09	20.7	21.2	20.6	21.11	0.18	0.86	1136969.0	23798184.85	778
2016-03-08	21.15	21.3	20.7	20.93	-0.14	-0.66	1397662.0	29317166.45	1166
2016-03-07	20.1	21.75	19.9	21.07	0.91	4.51	3689569.0	77537408.8	2514
2016-03-06	20.05	20.4	19.9	20.16	0.46	2.34	1072125.0	21624777.95	733
2016-03-03	20.05	20.15	19.65	19.7	-0.21	-1.05	716640.0	14215325.3	603
2016-03-02	20.0	20.5	19.75	19.91	0.13	0.66	1799250.0	36153739.0	1499
2016-03-01	19.4	19.95	19.4	19.78	0.52	2.7	734947.0	14398682.45	599
2016-02-29	19.4	19.65	19.2	19.26	-0.05	-0.26	673483.0	13078937.3	646
2016-02-28	19.35	19.5	19.2	19.31	0.2	1.05	751474.0	14534879.15	530
2016-02-25	18.95	19.6	18.95	19.11	0.4	2.14	764043.0	14755765.05	721
2016-02-24	19.45	19.65	18.6	18.71	-0.79	-4.05	591236.0	11444480.45	587
2016-02-23	19.3	19.95	19.3	19.5	0.2	1.04	1060333.0	20847024.45	836
2016-02-22	19.05	19.6	19.05	19.3	0.3	1.58	925049.0	17897246.9	845
2016-02-21	18.9	19.2	18.7	19.0	0.3	1.6	666431.0	12641090.05	599
2016-02-18	19.1	19.7	18.5	18.7	-0.2	-1.06	1269013.0	24394510.35	1055
2016-02-17	18.1	19.0	18.1	18.9	0.53	2.89	965491.0	18025478.9	781
2016-02-16	18.5	19.15	18.15	18.37	0.22	1.21	1890628.0	35372904.15	1564
2016-02-15	17.3	18.5	17.0	18.15	1.21	7.14	786422.0	14128439.65	563
2016-02-14	18.3	18.35	16.55	16.94	-1.04	-5.78	333975.0	5947931.15	243
2016-02-11	18.6	18.65	17.6	17.98	-0.6	-3.23	290034.0	5270394.0	258
2016-02-10	18.8	18.9	18.4	18.58	-0.14	-0.75	158494.0	2961032.1	225
2016-02-09	18.2	19.1	18.15	18.72	0.33	1.79	568489.0	10614498.6	489
2016-02-08	18.5	19.35	18.2	18.39	0.05	0.27	1059703.0	19822641.25	919
2016-02-07	18.6	19.3	18.1	18.34	-0.64	-3.37	446255.0	8413648.65	417
2016-02-04	18.9	19.9	18.5	18.98	0.77	4.23	1153152.0	22028153.1	891
2016-02-03	17.7	18.3	17.7	18.21	0.39	2.19	841132.0	15221367.3	595
2016-02-02	17.65	18.6	17.65	17.82	-0.65	-3.52	1061098.0	19202713.2	1028
2016-02-01	18.0	18.9	17.9	18.47	0.36	1.99	1105435.0	20514957.8	791
2016-01-31	18.25	18.65	18.0	18.11	0.1	0.56	994822.0	18285279.55	859
2016-01-28	18.05	18.35	17.9	18.01	0.15	0.84	672792.0	12189330.2	537
2016-01-27	18.15	18.45	17.8	17.86	-0.29	-1.6	852840.0	15442502.85	742
2016-01-26	17.75	18.35	16.8	18.15	0.2	1.11	1847660.0	32336505.85	1623
2016-01-25	18.5	18.5	17.75	17.95	-0.45	-2.45	478870.0	8618826.25	413
2016-01-24	18.8	19.0	18.2	18.4	0.69	3.9	185082.0	3421384.95	226
2016-01-21	18.0	18.1	17.5	17.71	-0.09	-0.51	156393.0	2790374.2	205
2016-01-20	18.75	18.9	17.75	17.8	-1.34	-7.0	232740.0	4263631.05	307
2016-01-19	19.2	19.4	18.6	19.14	0.84	4.59	200622.0	3823883.7	271
2016-01-18	16.7	18.4	16.7	18.3	1.39	8.22	258676.0	4581028.25	293
2016-01-17	17.0	17.0	16.65	16.91	-1.56	-8.45	271861.0	4550470.85	233
2016-01-14	19.6	19.6	18.05	18.47	-1.31	-6.62	207569.0	3913962.05	238
2016-01-13	20.25	20.25	19.5	19.78	0.12	0.61	313554.0	6264114.6	398
2016-01-12	19.95	20.4	19.0	19.66	-0.48	-2.38	201559.0	4026024.55	251
2016-01-11	19.45	20.3	19.1	20.14	0.82	4.24	343595.0	6784366.05	511
2016-01-10	20.2	20.9	19.0	19.32	-0.85	-4.21	388017.0	7818867.95	433
2016-01-07	21.0	21.05	19.8	20.17	-1.41	-6.53	299609.0	6173513.5	380
2016-01-06	22.15	22.4	21.25	21.58	-0.5	-2.26	476171.0	10444359.5	477
2016-01-05	21.8	22.35	21.5	22.08	0.38	1.75	598888.0	13139386.2	643
2016-01-04	23.35	23.5	21.5	21.7	-1.53	-6.59	1036799.0	23446211.65	1136
2016-01-03	22.3	23.4	22.25	23.23	0.98	4.4	889275.0	20265034.25	809
2015-12-31	22.6	22.7	22.15	22.25	-0.45	-1.98	950532.0	21232948.0	825
2015-12-30	22.8	23.0	22.55	22.7	-0.03	-0.13	417221.0	9534256.45	434
2015-12-29	21.6	22.8	21.1	22.73	1.07	4.94	637686.0	14206771.1	731
2015-12-28	21.7	22.2	21.6	21.66	0.16	0.74	492251.0	10802932.95	433
2015-12-27	21.55	21.65	21.35	21.5	-0.03	-0.14	281697.0	6063768.35	183
2015-12-24	21.5	21.9	21.45	21.53	-0.08	-0.37	259415.0	5617369.85	233
2015-12-23	21.4	22.25	21.25	21.61	0.26	1.22	591463.0	12859195.55	537
2015-12-22	21.05	21.7	21.05	21.35	0.36	1.72	434668.0	9280583.8	397
2015-12-21	20.3	22.0	20.25	20.99	0.81	4.01	1167434.0	24639126.9	944
2015-12-20	20.2	20.25	19.9	20.18	-0.07	-0.35	252529.0	5084935.8	274
2015-12-17	20.1	20.45	20.0	20.25	0.32	1.61	303761.0	6151166.7	287
2015-12-16	20.4	20.5	19.5	19.93	-0.08	-0.4	375776.0	7582487.65	381
2015-12-15	19.6	20.1	19.6	20.01	0.55	2.83	247770.0	4942575.3	243
2015-12-14	20.3	20.45	19.4	19.46	-0.64	-3.18	239414.0	4793386.7	309
2015-12-13	19.6	20.8	19.6	20.1	-0.99	-4.69	227535.0	4569983.5	331
2015-12-10	21.9	22.0	20.0	21.09	-0.77	-3.52	294981.0	6364149.45	369
2015-12-09	21.85	22.3	21.8	21.86	-0.06	-0.27	351757.0	7734261.85	362
2015-12-08	22.25	22.25	21.8	21.92	-0.51	-2.27	239885.0	5280875.7	345
2015-12-07	22.7	22.8	22.4	22.43	-0.27	-1.19	283733.0	6399784.6	304
2015-12-06	22.75	22.8	22.6	22.7	0.0	0.0	169975.0	3859251.9	218
2015-12-03	23.1	23.15	22.6	22.7	-0.49	-2.11	532285.0	12224708.75	538
2015-12-02	23.35	23.45	23.15	23.19	0.03	0.13	412092.0	9578311.25	467
2015-12-01	23.25	23.3	23.0	23.16	-0.05	-0.22	425483.0	9866550.25	410
2015-11-30	23.2	23.65	23.1	23.21	0.11	0.48	925418.0	21679844.25	905
2015-11-29	23.05	23.15	22.8	23.1	0.09	0.39	455033.0	10432097.35	511
2015-11-26	23.45	23.5	22.95	23.01	-0.38	-1.62	609581.0	14118487.1	650
2015-11-25	23.6	23.8	23.4	23.39	-0.2	-0.85	403294.0	9508852.2	384
2015-11-24	23.5	24.05	23.45	23.59	0.19	0.81	678364.0	16155454.15	529
2015-11-23	23.9	24.05	23.3	23.4	-0.38	-1.6	534602.0	12712482.7	580
2015-11-22	23.45	23.9	23.1	23.78	0.77	3.35	783114.0	18439630.85	676
2015-11-19	23.1	23.7	22.95	23.01	0.04	0.17	602996.0	14013826.1	574
2015-11-18	23.0	23.15	22.7	22.97	-0.06	-0.26	482275.0	11064175.65	481
2015-11-17	22.8	23.25	22.6	23.03	0.37	1.63	328185.0	7499641.8	309
2015-11-16	22.3	22.85	22.2	22.66	0.3	1.34	379534.0	8559742.5	346
2015-11-15	22.65	22.65	22.0	22.36	-0.7	-3.04	323420.0	7218171.25	414
2015-11-12	23.3	23.6	23.05	23.06	-0.33	-1.41	342486.0	7980562.6	345
2015-11-11	23.0	23.45	22.9	23.39	0.37	1.61	605912.0	14073696.05	639
2015-11-10	22.9	23.15	22.6	23.02	0.23	1.01	444119.0	10147868.95	460
2015-11-09	22.8	23.15	22.75	22.79	0.34	1.51	414428.0	9498285.0	464
2015-11-08	22.55	22.6	22.0	22.45	-0.15	-0.66	336400.0	7512041.95	362
2015-11-05	23.1	23.1	22.45	22.6	-0.21	-0.92	322302.0	7299855.25	379
2015-11-04	22.75	22.9	22.15	22.81	0.22	0.97	464195.0	10500306.05	541
2015-11-03	23.45	23.5	22.5	22.59	-0.71	-3.05	614000.0	14097953.2	712
2015-11-02	23.4	23.85	23.15	23.3	-0.18	-0.77	866085.0	20389987.25	885
2015-11-01	22.8	23.7	22.2	23.48	0.73	3.21	955424.0	21915935.6	1001
2015-10-29	22.2	23.3	22.0	22.75	0.72	3.27	1235593.0	27939706.45	1247
2015-10-28	22.4	22.4	21.0	22.03	0.16	0.73	746517.0	16181809.75	772
2015-10-27	23.9	23.9	21.7	21.87	-2.02	-8.46	628563.0	14520098.2	608
2015-10-26	24.2	24.2	23.2	23.89	-0.45	-1.85	767255.0	18208426.35	847
2015-10-25	24.3	24.5	23.9	24.34	0.71	3.0	550157.0	13320106.05	507
2015-10-22	24.3	24.6	23.35	23.63	-0.63	-2.6	636050.0	15249076.3	640
2015-10-21	25.1	25.3	24.15	24.26	-0.77	-3.08	872648.0	21438039.65	829
2015-10-20	25.6	26.2	24.9	25.03	-0.28	-1.11	1827511.0	47056570.3	1273
2015-10-19	25.0	25.8	24.9	25.31	0.55	2.22	1602442.0	40617035.0	1100
2015-10-18	24.3	24.9	24.3	24.76	0.67	2.78	683874.0	16915543.55	617
2015-10-15	24.2	24.55	24.05	24.09	-0.3	-1.23	212042.0	5157077.15	287
2015-10-14	24.7	24.9	24.35	24.39	-0.32	-1.3	613771.0	15114650.6	569
2015-10-13	24.55	24.85	24.4	24.71	0.16	0.65	376028.0	9299491.6	385
2015-10-12	24.9	25.0	24.5	24.55	-0.34	-1.37	496725.0	12277222.8	429
2015-10-11	24.6	25.3	24.5	24.89	0.45	1.84	1578494.0	39147422.8	1144
2015-10-08	24.55	24.65	24.2	24.44	-0.21	-0.85	320487.0	7848617.3	357
2015-10-07	24.2	24.95	24.2	24.65	0.55	2.28	640204.0	15765255.85	628
2015-10-06	23.8	24.3	23.8	24.1	0.34	1.43	793304.0	19076304.35	648
2015-10-05	23.5	24.0	23.5	23.76	0.41	1.76	438306.0	10408155.05	476
2015-10-04	23.2	23.4	23.05	23.35	0.26	1.13	296319.0	6880630.6	358
2015-10-01	23.6	23.95	23.05	23.09	-0.36	-1.54	344008.0	8118800.3	443
2015-09-30	23.1	23.7	23.1	23.45	0.43	1.87	352945.0	8263150.15	391
2015-09-29	22.0	23.3	22.0	23.02	0.06	0.26	262126.0	6019955.85	288
2015-09-21	23.4	23.45	22.85	22.96	-0.14	-0.61	229275.0	5262778.6	283
2015-09-20	23.55	23.75	23.05	23.1	-0.54	-2.28	147456.0	3459482.05	170
2015-09-17	24.0	24.25	23.6	23.64	-0.35	-1.46	245512.0	5865209.9	331
2015-09-16	24.2	24.65	23.7	23.99	-0.02	-0.08	607444.0	14684766.2	656
2015-09-15	24.2	24.4	23.7	24.01	-0.32	-1.32	357748.0	8594300.2	542
2015-09-14	24.0	25.5	24.0	24.33	0.17	0.7	1827116.0	45375861.6	1664
2015-09-13	24.2	24.35	24.05	24.16	0.07	0.29	195453.0	4736500.15	238
2015-09-10	24.1	24.5	24.0	24.09	-0.41	-1.67	302273.0	7335535.2	338
2015-09-09	24.9	24.9	24.2	24.5	0.22	0.91	411158.0	10087982.65	481
2015-09-08	24.75	24.75	24.0	24.28	-0.31	-1.26	691201.0	16801183.75	633
2015-09-07	24.05	25.1	24.05	24.59	0.84	3.54	1314947.0	32467256.1	1180
2015-09-06	22.9	24.2	22.65	23.75	0.96	4.21	761696.0	18030631.15	758
2015-09-03	23.05	23.15	22.6	22.79	0.07	0.31	184620.0	4216256.05	261
2015-09-02	23.0	23.4	21.95	22.72	-0.49	-2.11	406768.0	9142600.25	385
2015-09-01	23.8	23.95	23.1	23.21	-0.33	-1.4	185851.0	4364446.2	264
2015-08-31	23.5	24.2	23.3	23.54	-0.08	-0.34	335046.0	7951322.1	403
2015-08-30	23.4	23.9	23.0	23.62	1.03	4.56	481227.0	11367863.2	457
2015-08-27	23.0	23.3	22.4	22.59	0.45	2.03	382645.0	8812363.1	366
2015-08-26	22.2	23.2	21.0	22.14	-0.36	-1.6	523048.0	11683388.35	644
2015-08-25	21.6	22.6	21.4	22.5	1.69	8.12	386380.0	8528517.95	486
2015-08-24	21.0	22.6	20.05	20.81	-1.33	-6.01	317821.0	6684806.5	446
2015-08-23	23.2	23.6	22.1	22.14	-2.4	-9.78	396596.0	9192545.7	416
2015-08-20	24.0	24.8	23.1	24.54	0.62	2.59	442506.0	10704135.95	483
2015-08-19	24.0	24.5	23.7	23.92	-0.34	-1.4	708073.0	17061126.35	556
2015-08-18	26.3	26.3	23.6	24.26	-1.94	-7.4	683852.0	16789456.45	722
2015-08-17	26.6	27.4	25.9	26.2	-0.4	-1.5	472420.0	12499072.0	621
2015-08-16	28.1	28.4	26.4	26.6	-1.4	-5.0	530173.0	14517512.1	608
2015-08-13	28.5	28.5	28.0	28.0	-0.19	-0.67	458621.0	12976108.7	421
2015-08-12	28.4	28.4	27.8	28.19	-0.18	-0.63	351030.0	9863198.2	414
2015-08-11	28.8	29.3	28.3	28.37	-0.13	-0.46	771519.0	22187412.5	677
2015-08-10	28.5	28.8	28.4	28.5	0.22	0.78	355419.0	10142582.4	364
2015-08-09	27.8	28.4	27.8	28.28	0.07	0.25	450823.0	12703462.5	413
2015-08-06	28.6	29.1	28.1	28.21	-0.69	-2.39	704379.0	20122409.2	737
2015-08-05	28.6	29.5	28.4	28.9	0.51	1.8	1324953.0	38325689.8	993
2015-08-04	28.5	28.5	28.1	28.39	-0.15	-0.53	358251.0	10129882.1	314
2015-08-03	28.1	28.8	28.1	28.54	0.38	1.35	389126.0	11086660.3	396
2015-08-02	29.9	29.9	28.0	28.16	-1.69	-5.66	491474.0	14035681.5	644
2015-07-30	30.3	30.4	29.7	29.85	-0.35	-1.16	437847.0	13112935.4	465
2015-07-29	30.1	30.5	30.0	30.2	0.32	1.07	342618.0	10372520.4	434
2015-07-28	30.0	30.1	29.6	29.88	0.04	0.13	286424.0	8583635.4	352
2015-07-27	30.6	31.0	29.7	29.84	-0.93	-3.02	795172.0	24059395.1	818
2015-07-26	31.0	31.2	30.6	30.77	-0.12	-0.39	363356.0	11202168.9	501
2015-07-23	30.9	31.4	30.7	30.89	0.61	2.01	1309081.0	40703021.8	1248
2015-07-22	30.3	30.6	30.1	30.28	0.33	1.1	596645.0	18090733.2	515
2015-07-15	30.5	30.6	29.9	29.95	-0.57	-1.87	482190.0	14574590.4	658
2015-07-14	30.8	31.0	30.5	30.52	-0.09	-0.29	1102616.0	33926758.7	1044
2015-07-13	30.2	30.9	29.8	30.61	0.58	1.93	988518.0	30202661.5	1098
2015-07-12	29.5	30.6	29.4	30.03	0.91	3.12	1111613.0	33574560.3	1273
2015-07-09	28.5	29.4	28.4	29.12	0.71	2.5	680314.0	19656878.3	847
2015-07-08	29.0	29.2	28.2	28.41	-0.94	-3.2	754109.0	21711523.0	703
2015-07-07	29.7	29.7	29.3	29.35	-0.4	-1.34	256060.0	7562161.5	359
2015-07-06	29.7	30.2	29.6	29.75	-0.37	-1.23	441659.0	13178139.1	586
2015-07-05	30.5	30.7	30.0	30.12	-0.48	-1.57	431209.0	13121480.2	483
2015-07-02	31.3	31.7	30.4	30.6	-0.74	-2.36	648967.0	20071455.6	829
2015-07-01	31.6	31.8	31.1	31.34	-0.14	-0.44	528699.0	16618194.7	681
2015-06-30	30.4	31.8	30.2	31.48	0.95	3.11	1378462.0	42772521.4	1344
2015-06-29	30.7	30.8	29.2	30.53	-0.91	-2.89	1389405.0	41718881.7	1484
2015-06-28	33.3	33.4	31.1	31.44	-1.98	-5.92	2871498.0	91340250.0	2771
2015-06-25	33.9	34.3	33.3	33.42	-0.36	-1.07	1432693.0	48263763.1	1391
2015-06-24	33.6	33.9	33.3	33.78	0.24	0.72	907216.0	30498117.0	976
2015-06-23	34.1	34.8	32.9	33.54	-0.36	-1.06	1964729.0	66424730.2	2070
2015-06-22	33.0	34.4	33.0	33.9	0.68	2.05	1893648.0	63957747.1	1789
2015-06-21	33.6	33.9	33.1	33.22	-0.53	-1.57	1297007.0	43395762.7	1454
2015-06-18	34.6	34.8	33.6	33.75	-0.81	-2.34	1316646.0	44896513.5	1484
2015-06-17	34.9	35.5	34.2	34.56	-0.28	-0.8	2822410.0	98273349.5	2650
2015-06-16	33.9	36.1	33.5	34.84	1.05	3.11	5854594.0	204371741.1	4234
2015-06-15	33.4	34.6	33.1	33.79	0.31	0.93	3340820.0	113310071.5	2973
2015-06-14	34.8	35.1	33.2	33.48	-1.1	-3.18	3259730.0	111617883.2	3255
2015-06-11	34.2	35.7	33.6	34.58	0.75	2.22	4903296.0	170248087.4	4470
2015-06-10	32.7	35.0	32.5	33.83	1.41	4.35	6181191.0	208685163.9	4642
2015-06-09	32.1	32.8	31.6	32.42	0.26	0.81	2461408.0	79299844.6	2086
2015-06-08	31.3	33.1	31.3	32.16	0.83	2.65	2709696.0	87582176.0	2038
2015-06-07	31.2	31.4	30.8	31.33	-0.03	-0.1	483087.0	15058751.3	494
2015-06-04	31.6	31.7	31.0	31.36	-0.29	-0.92	656252.0	20610177.3	622
2015-06-03	32.2	32.2	31.6	31.65	-0.33	-1.03	764521.0	24408765.9	714
2015-06-02	31.7	32.4	31.6	31.98	0.45	1.43	2057354.0	65930739.6	1531
2015-06-01	31.0	31.7	30.9	31.53	0.36	1.15	810164.0	25348541.1	813
2015-05-31	31.8	32.1	30.7	31.17	-0.36	-1.14	1186528.0	37714407.8	1081
2015-05-28	31.4	32.0	31.3	31.53	0.14	0.45	1409327.0	44679252.7	1329
2015-05-27	31.4	31.6	31.1	31.39	0.05	0.16	845018.0	26503180.9	873
2015-05-26	31.5	31.6	31.1	31.34	-0.03	-0.1	702816.0	22058887.0	864
2015-05-25	30.8	32.3	30.7	31.37	0.59	1.92	2249395.0	71106035.0	2077
2015-05-24	30.7	31.1	30.5	30.78	0.09	0.29	692670.0	21344612.3	803
2015-05-21	30.7	31.1	30.2	30.69	-0.19	-0.62	709730.0	21752988.3	810
2015-05-20	31.7	31.8	30.6	30.88	-0.78	-2.46	891010.0	27891097.9	846
2015-05-19	31.8	32.0	31.4	31.66	0.02	0.06	985206.0	31276536.8	984
2015-05-18	31.6	32.3	31.0	31.64	-0.03	-0.09	1879084.0	59647620.9	1938
2015-05-17	30.1	32.1	30.1	31.67	1.78	5.96	2885796.0	90579035.1	2212
2015-05-14	29.9	30.0	29.7	29.89	0.06	0.2	254721.0	7608800.3	276
2015-05-13	30.3	30.3	29.7	29.83	-0.28	-0.93	326156.0	9769283.7	329
2015-05-12	29.7	30.3	29.4	30.11	0.33	1.11	499978.0	14917085.7	553
2015-05-11	30.9	31.0	29.7	29.78	-0.96	-3.12	800046.0	24336143.4	880
2015-05-10	30.5	31.1	30.1	30.74	0.54	1.79	1276910.0	39199445.2	1239
2015-05-07	30.1	30.9	29.8	30.2	0.13	0.43	1958200.0	59398901.7	1597
2015-05-06	29.5	30.7	29.4	30.07	0.41	1.38	1903426.0	57351915.6	1539
2015-05-05	28.5	30.2	28.5	29.66	1.25	4.4	1904219.0	55699706.9	1487
2015-05-04	28.3	28.5	28.0	28.41	-0.12	-0.42	626985.0	17733792.2	570
2015-05-03	29.2	29.3	28.1	28.53	-0.46	-1.59	971837.0	28085817.1	870
2015-04-30	29.6	29.6	28.9	28.99	-0.65	-2.19	1128788.0	32992944.6	1107
2015-04-29	30.3	30.4	29.0	29.64	0.38	1.3	3322438.0	99015400.4	2775
2015-04-28	28.2	29.6	28.0	29.26	0.98	3.47	2608178.0	75170561.4	2054
2015-04-27	28.7	29.4	28.1	28.28	-0.45	-1.57	1861784.0	53845017.9	1377
2015-04-26	28.0	29.0	27.8	28.73	0.96	3.46	2138022.0	60552174.4	1469
2015-04-23	27.5	28.4	27.4	27.77	0.67	2.47	3128875.0	87534033.9	2501
2015-04-22	26.8	27.3	26.3	27.1	0.72	2.73	2309652.0	61828848.7	1609
2015-04-21	26.0	26.6	25.9	26.38	0.26	1.0	1530930.0	40358083.6	1092
2015-04-20	27.0	27.2	25.9	26.12	-0.27	-1.02	1424233.0	37514958.1	1180
2015-04-19	25.7	26.6	25.6	26.39	1.07	4.23	2742570.0	71585005.2	1867
2015-04-16	25.6	25.6	25.3	25.32	-0.17	-0.67	389033.0	9908597.1	424
2015-04-15	25.5	25.7	25.4	25.49	0.05	0.2	557209.0	14233810.5	465
2015-04-14	25.5	25.8	25.3	25.44	-0.11	-0.43	426879.0	10905653.4	511
2015-04-13	25.5	25.8	25.4	25.55	-0.13	-0.51	878416.0	22463630.1	660
2015-04-12	26.2	26.5	25.5	25.68	-0.83	-3.13	1108684.0	28866449.8	1034
2015-04-09	25.9	26.7	25.6	26.51	0.73	2.83	331241.0	8658882.9	442
2015-04-08	26.1	26.5	25.7	25.78	0.03	0.12	340817.0	8924718.7	455
2015-04-07	25.2	26.9	25.0	25.75	0.81	3.25	567465.0	14851253.4	750
2015-04-06	25.3	25.3	24.6	24.94	-0.11	-0.44	247973.0	6219255.55	317
2015-04-05	25.1	25.5	24.15	25.05	-0.27	-1.07	220739.0	5503930.65	275
2015-04-02	25.9	26.2	24.9	25.32	-0.26	-1.02	298078.0	7631346.8	409
2015-04-01	25.6	26.2	25.4	25.58	0.11	0.43	374039.0	9616815.9	435
2015-03-31	25.9	26.9	25.1	25.47	-0.94	-3.56	312682.0	8104773.9	463
2015-03-30	27.0	27.3	26.2	26.41	-0.73	-2.69	249758.0	6739485.1	347
2015-03-29	26.2	27.7	26.0	27.14	1.46	5.69	449534.0	12204748.4	536
2015-03-26	23.1	26.0	23.1	25.68	0.31	1.22	282856.0	7003106.85	388
2015-03-25	27.9	27.9	25.3	25.37	-2.25	-8.15	310152.0	8177869.8	458
2015-03-24	27.6	27.8	27.3	27.62	0.29	1.06	430053.0	11868277.1	354
2015-03-23	27.9	27.9	27.2	27.33	-0.48	-1.73	356868.0	9802160.9	423
2015-03-22	27.9	28.4	27.7	27.81	0.26	0.94	729617.0	20423211.1	703
2015-03-19	26.7	28.3	26.3	27.55	1.09	4.12	1383615.0	38101699.6	1353
2015-03-18	27.0	27.1	25.0	26.46	-0.63	-2.33	661880.0	17432892.5	818
2015-03-17	29.3	29.4	26.6	27.09	-1.98	-6.81	1185949.0	32856930.7	1366
2015-03-16	30.5	30.5	28.9	29.07	-1.15	-3.81	539632.0	16059291.5	814
2015-03-15	31.5	31.5	29.9	30.22	-1.19	-3.79	584047.0	17866380.8	925
2015-03-12	31.8	32.6	31.1	31.41	1.61	5.4	2313866.0	73573535.5	2934
2015-03-11	29.8	29.8	29.8	29.8	2.67	9.84	83985.0	2502753.0	46
2015-03-10	26.7	27.3	26.6	27.11	0.24	0.89	1094954.0	29536421.1	822
2015-03-09	27.1	27.2	26.6	26.87	-0.25	-0.92	1015715.0	27313918.2	685
2015-03-08	27.3	27.4	27.1	27.12	-0.26	-0.95	612775.0	16693519.8	488
2015-03-05	27.6	27.6	27.3	27.38	-0.21	-0.76	395029.0	10838876.4	350
2015-03-04	27.6	27.8	27.4	27.59	0.0	0.0	377269.0	10394009.9	365
2015-03-03	27.8	27.8	27.4	27.59	-0.2	-0.72	467906.0	12911702.6	399
2015-03-02	28.2	28.2	27.8	27.79	-0.25	-0.89	389117.0	10847852.4	341
2015-03-01	27.9	28.2	27.6	28.04	0.42	1.52	568088.0	15858967.6	520
2015-02-26	27.4	28.1	27.4	27.62	0.18	0.66	587491.0	16271586.3	481
2015-02-25	27.8	27.8	27.4	27.44	-0.37	-1.33	328297.0	9061854.7	280
2015-02-24	27.9	28.1	27.8	27.81	-0.22	-0.78	231148.0	6441831.7	180
2015-02-23	28.1	28.2	27.7	28.03	0.02	0.07	228167.0	6382535.5	223
2015-02-22	28.2	28.4	27.9	28.01	0.05	0.18	340537.0	9596143.5	316
2015-02-19	28.4	28.4	27.9	27.96	-0.21	-0.75	391734.0	11009670.5	370
2015-02-18	27.9	28.7	27.9	28.17	0.18	0.64	1022196.0	28911880.4	718
2015-02-17	28.4	28.4	27.7	27.99	-0.21	-0.74	586053.0	16441671.0	545
2015-02-16	28.8	28.8	28.1	28.2	-0.48	-1.67	551818.0	15728496.4	521
2015-02-15	27.8	29.2	27.8	28.68	1.21	4.4	1572044.0	44891606.4	1409
2015-02-12	27.5	27.7	27.3	27.47	0.2	0.73	244382.0	6724193.5	308
2015-02-11	27.6	27.9	27.0	27.27	-0.47	-1.69	415540.0	11497673.3	398
2015-02-10	27.6	28.0	27.5	27.74	0.04	0.14	409638.0	11375787.9	415
2015-02-09	27.9	28.1	27.6	27.7	-0.13	-0.47	506413.0	14074350.2	471
2015-02-08	27.8	28.4	27.6	27.83	0.15	0.54	521909.0	14601807.1	466
2015-02-05	27.2	27.8	27.0	27.68	0.1	0.36	597187.0	16436331.1	523
2015-02-04	27.9	28.1	27.3	27.58	-0.24	-0.86	349260.0	9662943.3	413
2015-02-03	27.8	28.6	27.6	27.82	0.06	0.22	1273424.0	35812237.5	1152
2015-02-02	27.6	28.0	27.3	27.76	0.05	0.18	891581.0	24655037.5	899
2015-02-01	29.2	29.4	27.6	27.71	-0.54	-1.91	2139450.0	60474855.7	1880
2015-01-29	25.9	28.4	25.6	28.25	2.43	9.41	3146338.0	85922524.4	2312
2015-01-28	25.9	26.0	25.7	25.82	0.11	0.43	623154.0	16098731.3	493
2015-01-27	25.4	25.8	25.4	25.71	0.28	1.1	572739.0	14681219.3	520
2015-01-26	25.7	25.9	25.2	25.43	0.15	0.59	613412.0	15611720.6	501
2015-01-22	24.5	25.9	24.4	25.28	0.67	2.72	1397031.0	35464971.1	1034
2015-01-21	24.5	25.6	24.2	24.61	0.27	1.11	1766593.0	44015192.6	1383
2015-01-20	24.2	24.7	23.75	24.34	0.15	0.62	1311364.0	31922080.2	1001
2015-01-19	23.65	24.4	23.6	24.19	0.61	2.59	1160421.0	27869997.0	907
2015-01-18	23.3	23.9	23.3	23.58	0.5	2.17	561449.0	13277817.9	460
2015-01-15	23.6	23.75	23.05	23.08	-0.28	-1.2	415981.0	9743141.9	433
2015-01-14	23.65	23.7	23.3	23.36	0.09	0.39	489901.0	11534696.1	473
2015-01-13	22.85	23.6	22.6	23.27	-0.6	-2.51	849765.0	19747128.9	814
2015-01-12	24.45	24.8	23.6	23.87	-0.53	-2.17	1123574.0	27442265.8	880
2015-01-11	23.65	24.95	23.3	24.4	1.0	4.27	2119206.0	51217030.8	1488
2015-01-08	22.95	24.05	22.95	23.4	0.74	3.27	1208025.0	28401636.4	1069
2015-01-07	22.05	22.95	22.0	22.66	0.62	2.81	777830.0	17606916.4	771
2015-01-06	21.15	22.2	21.15	22.04	-0.63	-2.78	377416.0	8204905.9	426
2015-01-05	22.65	22.9	22.25	22.67	-0.52	-2.24	806724.0	18222253.5	806
2015-01-04	23.4	23.7	22.95	23.19	-0.61	-2.56	772058.0	17981690.0	786
2015-01-01	22.4	24.2	21.95	23.8	1.54	6.92	833538.0	19229320.0	871
2014-12-31	23.65	23.65	21.15	22.26	-0.83	-3.59	639814.0	14260481.4	632
2014-12-30	24.2	24.2	22.85	23.09	-2.21	-8.74	894865.0	21160359.7	951
2014-12-29	25.6	25.9	24.8	25.3	-0.18	-0.71	1112383.0	28340390.6	1033
2014-12-28	25.4	25.7	24.5	25.48	0.41	1.64	1169904.0	29569285.6	1200
2014-12-25	27.6	28.1	24.8	25.07	-1.47	-5.54	2681153.0	71247887.4	2364
2014-12-24	25.9	26.7	25.9	26.54	0.93	3.63	1101418.0	29002885.8	860
2014-12-23	24.45	26.2	23.9	25.61	1.0	4.06	1386182.0	35067076.8	1218
2014-12-22	23.3	25.2	22.65	24.61	1.34	5.76	1559249.0	38011886.1	1205
2014-12-21	23.95	24.2	22.05	23.27	0.11	0.47	1119299.0	25781200.4	961
2014-12-18	22.1	23.2	22.1	23.16	2.0	9.45	695159.0	15827869.4	615
2014-12-17	20.95	21.4	18.95	21.16	0.39	1.88	405748.0	8187741.5	364
2014-12-16	21.95	22.05	20.75	20.77	-2.24	-9.73	430061.0	9062003.2	389
2014-12-15	25.7	26.0	22.65	23.01	-2.08	-8.29	338752.0	8227665.1	312
2014-12-14	25.7	26.3	24.85	25.09	-1.69	-6.31	319160.0	8188094.9	392
2014-12-11	26.0	27.0	25.4	26.78	-0.68	-2.48	275569.0	7229986.0	347
2014-12-10	28.0	28.2	26.3	27.46	-0.6	-2.14	464382.0	12669985.0	471
2014-12-09	27.8	28.2	27.6	28.06	-0.73	-2.54	304276.0	8500654.4	322
2014-12-08	29.5	29.7	28.7	28.79	-0.96	-3.23	412485.0	12006388.4	409
2014-12-07	30.1	30.2	29.6	29.75	-0.28	-0.93	377937.0	11308764.0	379
2014-12-04	30.3	30.6	30.0	30.03	-0.12	-0.4	702399.0	21163650.4	603
2014-12-03	29.8	30.6	29.8	30.15	0.44	1.48	643770.0	19517875.7	587
2014-12-02	29.6	30.6	29.4	29.71	0.29	0.99	802298.0	24018347.3	682
2014-12-01	28.5	29.5	28.2	29.42	1.26	4.47	437522.0	12689311.9	453
2014-11-30	28.2	29.9	27.6	28.16	-2.24	-7.37	531585.0	15192867.0	574
2014-11-27	30.6	30.9	30.3	30.4	-0.39	-1.27	574477.0	17540528.85	609
2014-11-26	30.8	31.4	30.4	30.79	0.23	0.75	1248977.0	38487089.25	1001
2014-11-25	30.9	31.4	30.3	30.56	-0.82	-2.61	1184148.0	36427391.6	985
2014-11-24	32.9	33.2	31.1	31.38	-1.41	-4.3	2297263.0	74274832.5	1820
2014-11-23	34.0	34.5	32.8	32.79	-0.99	-2.93	3014801.0	100909499.0	2264
2014-11-20	30.9	34.0	30.9	33.78	2.84	9.18	2568937.0	83952179.0	1468
2014-11-19	30.6	31.2	30.0	30.94	0.69	2.28	449782.0	13896548.05	337
2014-11-18	29.7	30.6	29.4	30.25	0.74	2.51	181402.0	5457860.1	217
2014-11-17	30.8	30.9	28.8	29.51	-1.46	-4.71	334479.0	9989870.15	350
2014-11-16	31.2	31.4	30.6	30.97	-0.29	-0.93	273709.0	8485619.0	233
2014-11-13	31.9	32.0	31.1	31.26	-0.54	-1.7	250870.0	7892867.0	227
2014-11-12	31.6	32.0	31.2	31.8	0.56	1.79	464984.0	14733270.5	347
2014-11-11	31.7	31.7	30.8	31.24	-0.61	-1.92	722210.0	22609145.0	446
2014-11-10	31.2	32.0	31.2	31.85	0.42	1.34	410611.0	12995418.0	318
2014-11-09	32.0	32.0	31.4	31.43	-0.22	-0.7	276395.0	8756902.5	219
2014-11-06	31.9	32.5	31.6	31.65	-0.46	-1.43	626050.0	20031470.5	519
2014-11-05	30.6	32.3	30.0	32.11	1.37	4.46	656124.0	20459908.3	593
2014-11-04	31.7	32.0	30.6	30.74	-1.16	-3.64	675254.0	21148739.75	553
2014-11-03	31.2	32.2	31.1	31.9	0.63	2.01	671759.0	21281422.75	519
2014-11-02	31.9	32.0	31.1	31.27	0.32	1.03	579592.0	18266079.75	469
2014-10-30	30.8	32.0	30.3	30.95	-0.73	-2.3	875394.0	27320483.75	833
2014-10-29	31.7	32.9	31.1	31.68	0.31	0.99	3139856.0	95612126.5	1300
2014-10-28	30.1	31.7	29.8	31.37	1.38	4.6	1924518.0	59214416.95	1482
2014-10-27	30.3	30.3	29.8	29.99	-0.25	-0.83	924887.0	27763219.0	719
2014-10-26	30.0	30.6	29.8	30.24	0.16	0.53	1182382.0	35804368.6	1035
2014-10-23	28.5	30.5	28.0	30.08	1.02	3.51	888943.0	26087488.1	791
2014-10-22	29.4	29.7	28.8	29.06	-0.01	-0.03	699369.0	20477199.3	570
2014-10-21	28.2	29.2	28.1	29.07	0.97	3.45	749786.0	21548024.9	598
2014-10-20	28.2	28.5	27.6	28.1	0.06	0.21	592241.0	16626058.2	531
2014-10-19	28.4	28.7	27.6	28.04	0.66	2.41	581876.0	16341080.4	506
2014-10-16	29.7	30.3	27.4	27.38	-3.0	-9.87	706449.0	19961415.7	664
2014-10-15	30.9	31.1	30.2	30.38	-0.49	-1.59	444925.0	13615697.35	448
2014-10-14	31.6	31.6	30.6	30.87	-1.08	-3.38	773836.0	23896121.9	634
2014-10-13	30.0	32.2	29.3	31.95	2.11	7.07	811056.0	24847494.9	755
2014-10-12	31.9	32.3	29.8	29.84	-3.18	-9.63	986500.0	30476121.7	815
2014-10-02	33.1	33.4	32.6	33.02	-0.57	-1.7	393836.0	13034828.0	428
2014-10-01	33.7	34.3	33.5	33.59	-0.18	-0.53	685027.0	23133037.25	574
2014-09-30	33.5	33.9	33.5	33.77	0.14	0.42	415372.0	13979250.75	442
2014-09-29	33.9	34.0	33.1	33.63	-0.25	-0.74	771529.0	25886233.0	617
2014-09-28	32.6	34.9	32.5	33.88	1.4	4.31	1322765.0	44669181.75	1151
2014-09-25	32.5	32.8	32.0	32.48	0.34	1.06	352101.0	11405492.25	353
2014-09-24	33.2	33.2	30.9	32.14	-0.93	-2.81	554990.0	17919232.75	550
2014-09-22	33.1	33.4	32.6	33.07	-0.25	-0.75	696903.0	22988787.75	540
2014-09-21	34.0	34.5	32.9	33.32	-0.74	-2.17	840160.0	28367409.5	667
2014-09-18	34.2	34.8	33.9	34.06	-0.07	-0.21	1109782.0	37983998.5	942
2014-09-17	34.3	35.4	34.0	34.13	-0.02	-0.06	1820306.0	62988837.0	1451
2014-09-16	32.9	34.5	32.8	34.15	1.52	4.66	1962726.0	66526500.75	1375
2014-09-15	33.2	33.9	32.5	32.63	-0.47	-1.42	964202.0	32047449.75	846
2014-09-14	33.2	33.4	32.5	33.1	0.64	1.97	832441.0	27538259.75	727
2014-09-11	32.3	32.8	32.2	32.46	0.13	0.4	443734.0	14416914.0	425
2014-09-10	33.1	33.4	32.2	32.33	-0.87	-2.62	754453.0	24702169.25	558
2014-09-09	32.9	33.2	32.8	33.2	0.29	0.88	681571.0	22513856.0	480
2014-09-08	32.8	33.1	32.6	32.91	0.14	0.43	446876.0	14703983.0	325
2014-09-07	32.9	34.0	32.6	32.77	-0.08	-0.24	1386941.0	46045975.75	914
2014-09-04	32.8	33.1	32.2	32.85	0.22	0.67	556534.0	18166064.0	507
2014-09-03	32.0	32.8	32.0	32.63	0.28	0.87	508801.0	16485600.25	551
2014-09-02	32.5	32.8	32.2	32.35	-0.06	-0.19	449654.0	14573274.75	427
2014-09-01	32.9	33.2	32.3	32.41	-0.22	-0.67	549626.0	18019011.25	615
2014-08-31	32.2	33.7	31.9	32.63	-0.62	-1.86	2164164.0	71209428.5	1672
2014-08-28	32.3	34.3	32.3	33.25	1.76	5.59	4592284.0	153547070.25	3323
2014-08-27	31.4	32.0	31.2	31.49	0.0	0.0	718228.0	22661864.5	484
2014-08-26	31.2	31.9	30.9	31.49	0.11	0.35	643590.0	20224601.0	515
2014-08-25	31.7	31.9	30.0	31.38	0.09	0.29	832864.0	25772018.8	887
2014-08-24	32.0	32.2	30.6	31.29	-0.8	-2.49	1291911.0	40548777.25	1046
2014-08-21	31.4	32.8	31.2	32.09	2.26	7.58	4171827.0	133710014.5	3168
2014-08-20	29.8	30.0	29.5	29.83	0.0	0.0	386593.0	11490144.0	330
2014-08-19	30.3	30.4	29.7	29.83	-0.42	-1.39	522990.0	15701046.4	383
2014-08-18	30.3	30.5	29.8	30.25	0.04	0.13	480828.0	14571853.3	377
2014-08-17	30.1	30.5	30.0	30.21	0.08	0.27	547021.0	16529536.6	464
2014-08-14	30.3	30.5	30.0	30.13	-0.06	-0.2	594241.0	17984180.1	505
2014-08-13	30.6	30.8	30.1	30.19	-0.19	-0.63	632470.0	19232252.95	606
2014-08-12	29.3	30.6	29.2	30.38	1.03	3.51	741467.0	22247838.9	671
2014-08-11	29.3	29.4	29.1	29.35	0.12	0.41	185682.0	5435063.5	167
2014-08-10	29.4	29.4	29.0	29.23	-0.02	-0.07	135404.0	3949638.1	165
2014-08-07	29.4	29.5	29.2	29.25	-0.06	-0.2	298106.0	8736243.1	254
2014-08-06	29.2	29.5	29.2	29.31	0.0	0.0	353640.0	10383361.7	292
2014-08-05	29.2	29.5	28.9	29.31	0.1	0.34	499421.0	14585180.4	377
2014-08-04	28.5	29.3	28.5	29.21	1.02	3.62	626918.0	18218990.3	605
2014-08-03	27.2	28.5	27.2	28.19	0.97	3.56	437176.0	12118363.1	317
2014-07-24	27.3	27.3	27.0	27.22	0.05	0.18	227992.0	6187962.2	196
2014-07-23	26.8	27.4	26.8	27.17	0.21	0.78	192710.0	5239511.8	183
2014-07-22	26.6	27.3	26.6	26.96	0.33	1.24	282229.0	7599845.6	221
2014-07-21	27.0	27.4	26.4	26.63	0.39	1.49	409166.0	11032474.6	336
2014-07-20	26.0	26.3	25.9	26.24	0.27	1.04	166977.0	4347841.0	115
2014-07-17	25.9	26.0	25.5	25.97	0.08	0.31	151967.0	3922958.5	135
2014-07-16	25.9	26.1	25.7	25.89	-0.1	-0.38	45861.0	1188903.2	73
2014-07-15	26.0	26.1	26.0	25.99	0.01	0.04	32891.0	855905.6	48
2014-07-14	26.2	26.3	26.0	25.98	-0.06	-0.23	130207.0	3395361.8	109
2014-07-13	26.3	26.3	26.0	26.04	-0.03	-0.12	110855.0	2890239.0	112
2014-07-10	26.3	26.5	25.9	26.07	-0.16	-0.61	219969.0	5747392.7	191
2014-07-09	26.3	26.8	26.0	26.23	0.06	0.23	430173.0	11378587.4	397
2014-07-08	25.7	26.7	25.7	26.17	0.37	1.43	360486.0	9470090.6	349
2014-07-07	25.7	25.9	25.7	25.8	-0.01	-0.04	120522.0	3102424.5	101
2014-07-06	25.7	26.1	25.6	25.81	0.07	0.27	275257.0	7116666.0	175
2014-07-03	25.6	25.9	25.6	25.74	0.09	0.35	119848.0	3084875.2	109
2014-07-02	25.4	25.9	25.4	25.65	0.25	0.98	179388.0	4597490.3	133
2014-07-01	24.85	25.6	24.7	25.4	0.25	0.99	116119.0	2933383.8	138
2014-06-30	25.6	25.7	25.1	25.15	-0.55	-2.14	134462.0	3404367.3	160
2014-06-29	25.9	26.1	25.4	25.7	-0.45	-1.72	281968.0	7265327.3	208
2014-06-26	26.3	26.3	26.1	26.15	-0.14	-0.53	480663.0	12583830.2	234
2014-06-25	26.5	26.6	26.2	26.29	-0.01	-0.04	286747.0	7569746.6	218
2014-06-24	26.2	26.5	26.0	26.3	0.17	0.65	550948.0	14468333.5	252
2014-06-23	26.9	26.9	26.0	26.13	-0.84	-3.11	107017.0	2825600.5	167
2014-06-22	26.9	27.1	26.5	26.97	0.16	0.6	251432.0	6767561.2	231
2014-06-19	26.8	27.0	26.7	26.81	-0.08	-0.3	124960.0	3352828.4	160
2014-06-18	26.9	27.0	26.7	26.89	-0.03	-0.11	264769.0	7112392.6	245
2014-06-17	26.5	27.1	26.0	26.92	0.41	1.55	458959.0	12252336.2	315
2014-06-16	27.1	27.4	26.3	26.51	-0.75	-2.75	176538.0	4765193.7	261
2014-06-15	27.3	27.8	27.0	27.26	-0.26	-0.94	337272.0	9263522.4	392
2014-06-12	27.4	28.4	27.4	27.52	-0.05	-0.18	658995.0	18262981.1	438
2014-06-11	27.5	27.8	27.3	27.57	0.03	0.11	803897.0	22164656.2	407
2014-06-10	27.6	27.9	27.3	27.54	-0.01	-0.04	320313.0	8809707.8	282
2014-06-09	27.1	27.8	27.0	27.55	0.6	2.23	433054.0	11923907.9	345
2014-06-08	27.9	27.9	25.4	26.95	-1.22	-4.33	850975.0	22734391.1	605
2014-06-05	28.9	29.0	28.1	28.17	-0.82	-2.83	437020.0	12466476.6	390
2014-06-04	29.4	29.4	28.8	28.99	-0.42	-1.43	469460.0	13644519.7	403
2014-06-03	29.5	29.6	29.3	29.41	-0.12	-0.41	388498.0	11434329.3	315
2014-06-02	29.6	29.7	29.4	29.53	-0.08	-0.27	300345.0	8872758.3	281
2014-06-01	29.7	29.8	29.3	29.61	-0.09	-0.3	504583.0	14936724.6	468
2014-05-29	30.4	30.5	29.5	29.7	-0.61	-2.01	607331.0	18191445.4	555
2014-05-28	30.1	30.8	30.0	30.31	0.27	0.9	916984.0	27855263.15	832
2014-05-27	30.5	30.5	30.0	30.04	-0.31	-1.02	465668.0	14058492.3	428
2014-05-26	30.5	30.8	30.3	30.35	0.14	0.46	622986.0	19022717.75	563
2014-05-25	30.4	30.6	29.9	30.21	-0.25	-0.82	369474.0	11187866.2	376
2014-05-22	30.9	31.1	30.5	30.46	-0.26	-0.85	571316.0	17489664.05	457
2014-05-21	31.2	31.2	30.6	30.72	-0.06	-0.19	644109.0	19855741.5	571
2014-05-20	30.6	31.2	30.3	30.78	0.29	0.95	789959.0	24201776.5	636
2014-05-19	31.2	31.4	30.1	30.49	-0.78	-2.49	1086917.0	33407226.15	995
2014-05-18	31.4	32.6	31.1	31.27	0.97	3.2	3532148.0	112704616.75	2650
2014-05-15	30.6	30.6	30.2	30.3	-0.22	-0.72	754505.0	22915622.1	559
2014-05-14	30.6	31.1	30.5	30.52	0.03	0.1	813616.0	24940770.75	644
2014-05-13	30.2	31.1	30.1	30.49	0.3	0.99	2298736.0	70443842.65	1526
2014-05-12	30.1	30.4	30.0	30.19	0.04	0.13	641146.0	19374700.1	497
2014-05-11	30.5	30.6	29.8	30.15	-0.17	-0.56	847655.0	25578229.9	608
2014-05-08	30.3	30.5	30.1	30.32	0.06	0.2	829104.0	25167389.1	710
2014-05-07	31.1	31.6	30.1	30.26	-0.5	-1.63	2220924.0	68035561.9	1423
2014-05-06	30.5	31.4	30.1	30.76	0.4	1.32	2356578.0	72209860.45	1616
2014-05-05	29.6	30.6	29.5	30.36	0.85	2.88	1271001.0	38255452.4	1058
2014-05-04	29.3	30.3	28.9	29.51	0.37	1.27	1244000.0	36675651.0	1036
2014-05-01	29.7	30.0	29.1	29.14	-0.28	-0.95	1100913.0	32538448.0	714
2014-04-30	30.2	30.3	29.1	29.42	-0.71	-2.36	1081840.0	31998136.5	961
2014-04-29	30.6	31.1	30.0	30.13	-0.38	-1.25	1672062.0	51040372.65	1197
2014-04-28	30.6	32.2	30.3	30.51	0.31	1.03	5400826.0	168082894.55	3682
2014-04-27	30.0	30.2	29.7	30.2	2.73	9.94	1736645.0	52314740.9	848
2014-04-24	27.3	27.8	27.1	27.47	0.23	0.84	1248819.0	34183464.3	893
2014-04-23	27.4	27.4	27.0	27.24	0.04	0.15	974970.0	26583694.6	743
2014-04-22	26.3	28.1	26.3	27.2	1.35	5.22	3814602.0	104527247.1	2210
2014-04-21	26.0	26.0	25.7	25.85	-0.04	-0.15	472880.0	12216143.1	319
2014-04-20	25.8	26.0	25.8	25.89	0.11	0.43	458283.0	11873198.8	322
2014-04-17	25.9	26.0	25.7	25.78	-0.05	-0.19	587465.0	15162823.5	418
2014-04-16	26.2	26.3	25.8	25.83	-0.13	-0.5	575945.0	15013585.3	391
2014-04-15	26.1	26.2	25.8	25.96	-0.04	-0.15	599590.0	15572571.4	374
2014-04-14	26.3	26.5	26.0	26.0	0.16	0.62	807104.0	21180250.0	540
2014-04-13	25.6	26.0	25.5	25.84	0.36	1.41	806619.0	20828945.9	641
2014-04-10	25.2	25.7	25.2	25.48	0.12	0.47	541555.0	13793429.9	405
2014-04-09	25.4	26.2	25.1	25.36	0.18	0.71	1229445.0	31546160.2	959
2014-04-08	25.4	25.4	25.0	25.18	-0.24	-0.94	432483.0	10911613.4	314
2014-04-07	25.6	25.6	25.2	25.42	0.0	0.0	347533.0	8835886.2	280
2014-04-06	25.6	25.6	25.2	25.42	-0.25	-0.97	592589.0	15056845.7	425
2014-04-03	25.7	25.8	25.6	25.67	-0.06	-0.23	274142.0	7040365.3	165
2014-04-02	25.8	25.9	25.7	25.73	0.0	0.0	193457.0	4975359.5	185
2014-04-01	25.8	26.1	25.7	25.73	-0.06	-0.23	610532.0	15794476.5	300
2014-03-31	25.7	26.2	25.6	25.79	0.18	0.7	796077.0	20551911.3	544
2014-03-30	25.7	25.9	25.6	25.61	0.0	0.0	415931.0	10698949.2	337
2014-03-27	26.0	26.2	25.5	25.61	-0.43	-1.65	710104.0	18389261.0	622
2014-03-26	25.1	26.5	25.1	26.04	0.98	3.91	2534518.0	65483431.0	1705
2014-03-25	25.1	25.1	25.0	25.06	0.07	0.28	98812.0	2472808.6	141
2014-03-24	25.1	25.1	24.95	24.99	-0.07	-0.28	171201.0	4280768.6	173
2014-03-23	25.1	25.3	24.8	25.06	0.07	0.28	278917.0	6989651.3	245
2014-03-20	25.2	25.2	24.85	24.99	-0.25	-0.99	290099.0	7268088.0	262
2014-03-19	25.2	25.4	25.1	25.24	0.0	0.0	481360.0	12115196.9	362
2014-03-18	25.3	25.5	25.1	25.24	-0.06	-0.24	623534.0	15763969.9	464
2014-03-17	25.2	25.4	25.1	25.3	0.31	1.24	1173335.0	29647508.1	869
2014-03-16	24.65	25.1	24.65	24.99	0.3	1.22	483324.0	12022436.9	359
2014-03-13	24.95	24.95	24.65	24.69	-0.12	-0.48	411975.0	10211348.3	303
2014-03-12	24.7	25.0	24.65	24.81	0.06	0.24	691698.0	17181089.1	400
2014-03-11	24.75	24.95	24.75	24.75	-0.06	-0.24	348663.0	8643424.3	190
2014-03-10	24.8	24.85	24.7	24.81	0.0	0.0	145437.0	3603450.8	167
2014-03-09	25.2	25.2	24.75	24.81	-0.31	-1.23	514679.0	12827098.8	347
2014-03-06	24.45	25.2	24.4	25.12	0.8	3.29	505722.0	12564233.0	402
2014-03-05	24.55	24.7	24.0	24.32	-0.25	-1.02	485113.0	11804342.3	391
2014-03-04	24.3	24.8	24.2	24.57	0.56	2.33	230444.0	5669721.8	237
2014-03-03	24.2	24.3	23.9	24.01	-0.31	-1.27	240356.0	5801772.9	197
2014-03-02	24.7	24.75	24.15	24.32	-0.43	-1.74	232664.0	5698157.5	286
2014-02-27	24.7	24.85	24.65	24.75	-0.12	-0.48	184682.0	4569052.7	172
2014-02-26	24.8	25.0	24.7	24.87	-0.12	-0.48	266282.0	6612903.2	249
2014-02-25	25.1	25.2	24.7	24.99	-0.07	-0.28	339154.0	8439209.6	307
2014-02-24	25.0	25.3	24.95	25.06	0.07	0.28	357045.0	8962463.5	310
2014-02-23	25.2	25.2	25.0	24.99	0.0	0.0	410637.0	10303056.8	272
2014-02-20	25.1	25.2	24.85	24.99	-0.07	-0.28	212122.0	5315371.1	259
2014-02-19	25.4	25.4	25.1	25.06	-0.3	-1.18	473884.0	11947015.4	602
2014-02-18	24.2	26.0	24.2	25.36	1.35	5.62	2256305.0	57096143.0	2077
2014-02-17	24.15	24.3	23.9	24.01	-0.06	-0.25	228276.0	5497695.5	207
2014-02-16	23.85	24.05	23.75	24.07	0.3	1.26	157865.0	3786514.8	154
2014-02-13	24.0	24.0	23.75	23.77	-0.3	-1.25	122593.0	2924168.1	132
2014-02-12	23.85	24.15	23.7	24.07	0.24	1.01	123031.0	2942181.3	111
2014-02-11	23.95	23.95	23.85	23.83	-0.12	-0.5	98886.0	2362521.6	108
2014-02-10	23.85	24.15	23.85	23.95	0.12	0.5	253200.0	6084442.4	202
2014-02-09	24.0	24.0	23.85	23.83	0.0	0.0	151191.0	3609666.8	164
2014-02-06	23.9	24.0	23.85	23.83	0.25	1.06	268731.0	6427684.2	298
2014-02-05	23.65	23.7	23.5	23.58	0.06	0.26	77477.0	1828424.5	108
2014-02-04	23.65	23.65	23.45	23.52	-0.25	-1.05	161009.0	3795334.2	144
2014-02-03	23.65	24.0	23.45	23.77	0.12	0.51	256683.0	6084857.6	247
2014-02-02	23.75	23.75	23.6	23.65	-0.06	-0.25	64796.0	1533575.5	90
2014-01-30	23.65	23.85	23.65	23.71	-0.18	-0.75	47645.0	1131739.2	71
2014-01-29	24.05	24.05	23.9	23.89	-0.18	-0.75	149355.0	3574881.8	164
2014-01-28	24.15	24.15	23.7	24.07	0.18	0.75	138547.0	3317320.8	161
2014-01-27	23.6	24.2	23.6	23.89	0.31	1.31	201154.0	4796113.7	255
2014-01-26	23.95	23.95	23.3	23.58	-0.49	-2.04	339559.0	8006561.4	337
2014-01-23	24.15	24.3	23.9	24.07	0.06	0.25	224622.0	5408941.2	251
2014-01-22	25.5	25.5	23.9	24.01	-1.41	-5.55	424661.0	10416197.6	490
2014-01-21	25.6	25.7	25.4	25.42	-0.19	-0.74	294826.0	7522736.7	293
2014-01-20	25.8	25.9	25.6	25.61	-0.12	-0.47	152517.0	3919849.2	167
2014-01-19	26.1	26.2	25.7	25.73	-0.49	-1.87	356330.0	9204654.4	313
2014-01-16	26.0	26.2	25.9	26.22	0.25	0.96	149593.0	3904297.8	176
2014-01-15	26.2	26.2	26.0	25.97	-0.31	-1.18	175754.0	4577247.1	168
2014-01-14	26.2	26.4	26.1	26.28	0.12	0.46	129769.0	3412385.6	147
2014-01-13	26.2	26.3	26.0	26.16	-0.06	-0.23	130861.0	3430870.9	161
2014-01-12	26.3	26.5	26.2	26.22	0.06	0.23	142956.0	3765116.7	195
2014-01-09	26.3	26.3	25.7	26.16	-0.12	-0.46	138806.0	3607646.6	153
2014-01-08	26.5	26.5	26.3	26.28	-0.06	-0.23	80541.0	2120225.0	103
2014-01-07	26.3	26.6	26.3	26.34	0.18	0.69	125324.0	3312637.0	187
2014-01-06	26.0	26.2	26.0	26.16	0.12	0.46	62271.0	1626256.8	107
2014-01-05	26.5	26.5	26.0	26.04	-0.49	-1.85	217893.0	5719050.4	241
2014-01-02	26.8	26.8	26.5	26.53	-0.3	-1.12	158725.0	4225019.8	209
2014-01-01	27.0	27.0	26.8	26.83	-0.12	-0.45	194541.0	5228419.4	179
2013-12-31	26.8	27.0	26.7	26.95	0.24	0.9	206663.0	5541476.0	181
2013-12-30	26.7	26.8	26.5	26.71	0.0	0.0	139756.0	3733477.2	131
2013-12-29	26.8	26.9	26.7	26.71	-0.12	-0.45	138751.0	3717520.1	163
2013-12-26	26.8	27.0	26.7	26.83	0.0	0.0	240244.0	6440863.2	222
2013-12-25	27.0	27.1	26.8	26.83	0.06	0.22	225705.0	6082535.5	230
2013-12-24	26.9	27.1	26.7	26.77	-0.18	-0.67	232299.0	6241242.7	236
2013-12-23	27.3	27.3	27.0	26.95	-0.25	-0.92	314345.0	8541764.1	300
2013-12-22	27.0	27.3	27.0	27.2	0.49	1.83	463177.0	12552442.1	389
2013-12-19	27.2	27.9	26.4	26.71	-0.43	-1.58	1063895.0	29209243.1	887
2013-12-18	26.5	27.3	26.2	27.14	0.61	2.3	923775.0	25022610.9	777
2013-12-17	27.0	27.0	26.5	26.53	-0.36	-1.34	384553.0	10262708.8	384
2013-12-16	26.5	27.1	26.5	26.89	0.49	1.86	747504.0	20036071.9	573
2013-12-15	26.2	26.4	26.1	26.4	0.36	1.38	349205.0	9189381.9	285
2013-12-12	26.1	26.2	26.0	26.04	0.13	0.5	138276.0	3605442.8	173
2013-12-11	26.0	26.1	25.9	25.91	-0.13	-0.5	99049.0	2576517.3	130
2013-12-10	26.3	26.5	26.0	26.04	-0.18	-0.69	174135.0	4583812.7	155
2013-12-09	26.4	26.7	26.2	26.22	-0.06	-0.23	191373.0	5042259.1	190
2013-12-08	26.3	26.5	26.3	26.28	0.06	0.23	121122.0	3197516.5	158
2013-12-05	26.2	26.3	26.2	26.22	0.06	0.23	86607.0	2269405.3	103
2013-12-04	26.0	26.6	26.0	26.16	0.12	0.46	324004.0	8497292.4	320
2013-12-03	26.2	26.3	25.9	26.04	-0.12	-0.46	325630.0	8498841.5	270
2013-12-02	26.1	26.2	26.1	26.16	0.0	0.0	83869.0	2193409.9	97
2013-12-01	26.3	26.3	26.1	26.16	0.0	0.0	80861.0	2118063.3	114
2013-11-28	26.2	26.4	26.2	26.16	-0.18	-0.68	64762.0	1699968.1	93
2013-11-27	26.3	26.3	26.3	26.34	0.06	0.23	69259.0	1822490.6	110
2013-11-26	26.2	26.9	26.2	26.28	-0.06	-0.23	285024.0	7550560.9	328
2013-11-25	26.3	26.4	26.2	26.34	-0.12	-0.45	167821.0	4415343.3	146
2013-11-24	26.7	26.7	26.3	26.46	0.06	0.23	113751.0	3010945.8	171
2013-11-21	27.0	27.0	26.4	26.4	-0.43	-1.6	81021.0	2163001.1	121
2013-11-20	26.7	26.8	26.5	26.83	0.12	0.45	124797.0	3333761.4	140
2013-11-19	27.1	27.2	26.4	26.71	-0.61	-2.23	402806.0	10777744.5	346
2013-11-18	27.4	27.5	27.3	27.32	-0.06	-0.22	97396.0	2663027.4	124
2013-11-17	27.4	27.6	27.2	27.38	0.06	0.22	120176.0	3293401.8	104
2013-11-14	27.3	27.5	27.3	27.32	0.06	0.22	116410.0	3189195.3	118
2013-11-13	27.2	27.7	27.2	27.26	0.06	0.22	512440.0	14072806.2	471
2013-11-12	27.4	27.4	27.2	27.2	-0.12	-0.44	149688.0	4084997.1	165
2013-11-11	27.3	27.4	27.3	27.32	0.0	0.0	140659.0	3848048.9	160
2013-11-10	27.3	27.4	27.3	27.32	0.0	0.0	155300.0	4242393.0	159
2013-11-07	27.4	27.5	27.3	27.32	-0.12	-0.44	235320.0	6438586.9	192
2013-11-06	27.6	27.6	27.4	27.44	-0.19	-0.69	256728.0	7059442.4	221
2013-11-05	27.1	27.7	27.1	27.63	0.61	2.26	460015.0	12620383.2	339
2013-11-04	27.3	27.4	27.0	27.02	-0.3	-1.1	174231.0	4733805.1	195
2013-11-03	27.3	27.4	27.3	27.32	-0.06	-0.22	91849.0	2514086.5	118
2013-10-31	27.6	27.6	27.3	27.38	-0.13	-0.47	121157.0	3322750.0	143
2013-10-30	27.6	27.8	27.4	27.51	0.25	0.92	599910.0	16538707.5	392
2013-10-29	27.4	27.4	27.0	27.26	-0.12	-0.44	162187.0	4412425.4	181
2013-10-28	27.4	27.5	27.3	27.38	0.0	0.0	128470.0	3522144.9	129
2013-10-27	27.5	27.6	27.4	27.38	0.0	0.0	136191.0	3739407.3	150
2013-10-24	27.4	27.8	27.3	27.38	0.0	0.0	474591.0	13055316.6	413
2013-10-23	27.4	27.6	27.3	27.38	0.12	0.44	411335.0	11287571.1	395
2013-10-22	26.8	27.5	26.8	27.26	0.49	1.83	608578.0	16552585.1	473
2013-10-21	26.9	27.0	26.8	26.77	-0.06	-0.22	113982.0	3066002.2	124
2013-10-20	26.8	27.0	26.8	26.83	0.37	1.4	161619.0	4345529.6	177
2013-10-10	26.5	26.7	26.4	26.46	0.0	0.0	135729.0	3604100.2	234
2013-10-09	26.0	27.3	26.0	26.46	0.3	1.15	537056.0	14291971.6	591
2013-10-08	26.6	26.7	26.2	26.16	-0.24	-0.91	115352.0	3044016.2	163
2013-10-07	26.6	27.3	26.3	26.4	-0.43	-1.6	710860.0	19137877.1	481
2013-10-06	27.1	27.1	25.7	26.83	-0.19	-0.7	110032.0	2924063.9	150
2013-10-03	27.1	27.1	27.0	27.02	0.07	0.26	131647.0	3556210.4	133
2013-10-02	27.3	27.4	27.0	26.95	-0.37	-1.35	213693.0	5803147.9	202
2013-10-01	27.3	27.6	27.2	27.32	0.0	0.0	262549.0	7185704.1	211
2013-09-30	27.4	27.6	27.3	27.32	-0.12	-0.44	111224.0	3050036.7	127
2013-09-29	27.5	27.5	27.2	27.44	0.12	0.44	273953.0	7485449.7	240
2013-09-26	27.9	27.9	27.3	27.32	-0.49	-1.76	521090.0	14425514.0	458
2013-09-25	27.3	27.8	27.2	27.81	0.55	2.02	565312.0	15556802.8	409
2013-09-24	27.3	27.4	27.1	27.26	0.06	0.22	301743.0	8223764.1	275
2013-09-19	27.3	27.5	27.1	27.2	0.06	0.22	609155.0	16608560.6	473
2013-09-18	27.3	27.6	27.1	27.14	-0.12	-0.44	408420.0	11168393.3	275
2013-09-17	27.4	27.6	27.1	27.26	-0.18	-0.66	333537.0	9148392.9	306
2013-09-16	27.4	27.4	27.2	27.44	0.18	0.66	343829.0	9402622.9	368
2013-09-15	26.9	27.4	26.8	27.26	0.67	2.52	477337.0	12931068.5	465
2013-09-12	26.7	26.8	26.5	26.59	0.06	0.23	165027.0	4396220.1	197
2013-09-11	27.1	27.1	26.5	26.53	-0.42	-1.56	331260.0	8858377.0	375
2013-09-10	26.9	27.3	26.6	26.95	0.98	3.77	580153.0	15632993.8	517
2013-09-09	26.4	26.5	25.7	25.97	-0.43	-1.63	461215.0	11985012.3	415
2013-09-08	26.8	27.1	26.4	26.4	-0.06	-0.23	240918.0	6442058.9	290
2013-09-05	26.8	27.5	26.5	26.46	-0.56	-2.07	274690.0	7368286.8	322
2013-09-04	26.7	27.8	26.6	27.02	0.0	0.0	572535.0	15646066.4	694
2013-09-03	28.2	28.2	26.4	27.02	-0.98	-3.5	558571.0	15279408.4	562
2013-09-02	27.3	29.1	27.3	28.0	1.05	3.9	1263401.0	35785925.6	1151
2013-09-01	26.7	27.0	26.5	26.95	0.79	3.02	418758.0	11224053.6	442
2013-08-29	26.3	26.7	26.0	26.16	0.12	0.46	235686.0	6203192.1	300
2013-08-28	25.5	26.6	25.1	26.04	-0.36	-1.36	277939.0	7273187.1	380
2013-08-27	28.9	28.9	26.4	26.4	-2.82	-9.65	442188.0	12077518.7	623
2013-08-26	29.3	29.5	29.0	29.22	-0.12	-0.41	175083.0	5119205.3	258
2013-08-25	29.8	29.8	29.3	29.34	-0.37	-1.25	275110.0	8130811.1	278
2013-08-22	30.0	30.2	29.7	29.71	-0.25	-0.83	373307.0	11176256.2	350
2013-08-21	30.0	30.1	29.9	29.96	0.0	0.0	188843.0	5665720.6	167
2013-08-20	30.1	30.2	29.9	29.96	-0.36	-1.19	321101.0	9638977.0	312
2013-08-19	30.5	30.5	30.2	30.32	-0.06	-0.2	341843.0	10369328.2	243
2013-08-18	30.3	30.5	30.3	30.38	0.24	0.8	299890.0	9122905.1	306
2013-08-15	29.9	30.3	29.8	30.14	0.25	0.84	250146.0	7520209.0	249
2013-08-14	30.0	30.0	29.8	29.89	-0.07	-0.23	111730.0	3337065.8	137
2013-08-13	30.0	30.0	29.8	29.96	0.13	0.44	92822.0	2777563.7	118
2013-08-05	29.9	30.0	29.8	29.83	0.0	0.0	111708.0	3337937.1	142
2013-08-04	29.8	30.1	29.8	29.83	-0.06	-0.2	153354.0	4587031.2	162
2013-08-01	29.7	30.1	29.5	29.89	0.18	0.61	246256.0	7350457.7	265
2013-07-31	29.7	29.9	29.7	29.71	0.0	0.0	107556.0	3196988.2	129
2013-07-30	29.7	29.7	29.5	29.71	0.12	0.41	75833.0	2248681.5	107
2013-07-29	29.7	29.8	29.5	29.59	-0.18	-0.6	104434.0	3096389.9	129
2013-07-28	29.8	30.0	29.7	29.77	-0.06	-0.2	68977.0	2059297.4	165
2013-07-25	30.4	30.4	29.8	29.83	-0.68	-2.23	291592.0	8766735.3	290
2013-07-24	30.6	30.6	30.3	30.51	-0.12	-0.39	169544.0	5168975.8	153
2013-07-23	30.8	30.8	30.5	30.63	0.0	0.0	127882.0	3909845.9	148
2013-07-22	30.6	30.8	30.6	30.63	0.0	0.0	132153.0	4050424.75	154
2013-07-21	30.8	31.1	30.6	30.63	0.0	0.0	199487.0	6141671.4	225
2013-07-18	30.6	30.9	30.3	30.63	0.0	0.0	145839.0	4472929.25	181
2013-07-17	30.8	30.9	30.5	30.63	-0.15	-0.49	326137.0	10039647.25	279
2013-07-16	30.9	31.1	30.8	30.78	0.0	0.0	193728.0	5987375.75	147
2013-07-15	30.9	30.9	30.6	30.78	-0.16	-0.52	121635.0	3745371.5	128
2013-07-14	30.8	31.2	30.8	30.94	0.0	0.0	92242.0	2863929.75	97
2013-07-11	30.9	30.9	30.8	30.94	0.16	0.52	52627.0	1624337.75	78
2013-07-10	30.9	31.1	30.8	30.78	-0.16	-0.52	47286.0	1463204.5	77
2013-07-09	31.1	31.1	30.8	30.94	0.0	0.0	84694.0	2624997.0	113
2013-07-08	31.1	31.2	30.8	30.94	-0.3	-0.96	177566.0	5512618.25	214
2013-07-07	31.4	31.6	31.1	31.24	-0.16	-0.51	176059.0	5513687.25	230
2013-07-04	30.8	32.5	30.8	31.4	0.89	2.92	932007.0	29445617.25	862
2013-07-03	30.9	31.2	30.5	30.51	-0.58	-1.87	575429.0	17861336.15	428
2013-07-02	31.1	31.4	30.9	31.09	0.15	0.48	207485.0	6460437.5	183
2013-07-01	31.1	31.2	30.9	30.94	0.0	0.0	64610.0	2007450.0	84
2013-06-30	30.8	30.9	30.6	30.94	0.0	0.0	92084.0	2832928.45	146
2013-06-26	31.7	31.7	30.9	30.94	-0.46	-1.46	147414.0	4605318.25	195
2013-06-25	31.7	31.7	31.4	31.4	0.0	0.0	129386.0	4084400.75	143
2013-06-24	31.9	32.6	31.2	31.4	-0.45	-1.41	571177.0	18258958.75	538
2013-06-23	31.7	32.0	31.4	31.85	0.45	1.43	385077.0	12201394.75	327
2013-06-22	30.8	31.9	30.6	31.4	0.31	1.0	398513.0	12523339.25	391
2013-06-19	31.1	31.9	30.8	31.09	0.31	1.01	301530.0	9461322.75	369
2013-06-18	30.9	31.2	30.8	30.78	-0.16	-0.52	182857.0	5679624.25	269
2013-06-17	30.4	31.2	30.4	30.94	1.05	3.51	251073.0	7717329.65	307
2013-06-16	29.4	30.6	29.4	29.89	0.42	1.43	168988.0	5090589.0	341
2013-06-15	31.6	31.6	28.9	29.47	-2.23	-7.03	573278.0	17438930.0	517
2013-06-12	31.7	32.0	31.6	31.7	-0.15	-0.47	180188.0	5734842.25	209
2013-06-11	31.6	32.2	31.6	31.85	0.15	0.47	322113.0	10254072.5	313
2013-06-10	31.7	32.0	31.4	31.7	-0.15	-0.47	145915.0	4627169.25	147
2013-06-09	31.7	32.0	31.6	31.85	0.15	0.47	262869.0	8348662.25	227
2013-06-08	32.2	32.3	31.4	31.7	-0.31	-0.97	260908.0	8311012.75	263
2013-06-05	32.2	32.3	31.9	32.01	-0.61	-1.87	230958.0	7429735.75	281
2013-06-04	33.1	33.1	32.2	32.62	-0.46	-1.39	207609.0	6775818.5	251
2013-06-03	33.1	33.5	32.6	33.08	0.31	0.95	1030689.0	34100833.75	927
2013-06-02	31.2	32.8	31.1	32.77	1.37	4.36	455032.0	14531412.75	400
2013-06-01	29.5	31.4	29.5	31.4	0.31	1.0	200975.0	6196272.1	215
2013-05-29	31.6	31.7	30.9	31.09	-0.46	-1.46	260028.0	8116385.75	259
2013-05-28	31.6	32.0	31.6	31.55	-0.15	-0.47	207107.0	6585336.25	203
2013-05-27	32.5	32.5	31.6	31.7	-0.61	-1.89	239751.0	7656619.0	241
2013-05-26	32.3	32.5	31.9	32.31	0.0	0.0	158077.0	5083236.0	237
2013-05-25	31.6	32.8	31.2	32.31	0.61	1.92	471233.0	15107558.0	492
2013-05-22	31.9	31.9	31.6	31.7	0.3	0.96	301046.0	9550481.25	253
2013-05-21	31.6	31.9	31.4	31.4	0.0	0.0	182866.0	5780648.5	227
2013-05-20	31.6	32.0	30.9	31.4	-0.45	-1.41	262638.0	8257303.0	333
2013-05-19	31.9	32.3	31.2	31.85	0.3	0.95	645844.0	20607246.75	701
2013-05-18	29.7	31.6	29.3	31.55	2.76	9.59	1230841.0	37947729.05	1038
2013-05-15	29.8	29.8	27.2	28.79	-1.41	-4.67	709621.0	19823314.9	808
2013-05-14	33.1	33.2	30.0	30.2	-2.88	-8.71	531586.0	16895835.35	571
2013-05-13	34.9	34.9	31.9	33.08	-2.14	-6.08	991923.0	33580487.5	778
2013-05-12	35.2	35.2	34.9	35.22	0.15	0.43	176080.0	6172845.75	225
2013-05-11	35.4	35.5	35.1	35.07	-0.15	-0.43	219195.0	7729953.5	253
2013-05-08	35.5	36.0	35.1	35.22	-0.31	-0.87	639565.0	22682690.25	463
2013-05-07	35.8	36.1	35.4	35.53	-0.61	-1.69	386590.0	13789429.0	397
2013-05-06	36.9	37.4	36.0	36.14	-0.77	-2.09	525928.0	19195838.0	521
2013-05-05	36.8	37.7	36.6	36.91	0.0	0.0	1462291.0	54186183.0	1111
2013-05-04	36.0	37.1	36.0	36.91	1.07	2.99	1297296.0	47369430.75	1021
2013-05-01	35.7	36.5	35.7	35.84	0.0	0.0	610586.0	22002239.25	689
2013-04-30	35.7	36.3	35.5	35.84	0.16	0.45	398843.0	14266233.25	437
2013-04-29	35.7	36.6	35.5	35.68	0.46	1.31	1919487.0	69257702.5	1403
2013-04-28	35.4	35.4	34.9	35.22	0.0	0.0	416497.0	14649171.25	376
2013-04-27	35.2	35.5	34.9	35.22	0.0	0.0	565276.0	19905244.75	520
2013-04-24	35.4	35.5	34.8	35.22	0.0	0.0	359118.0	12602269.0	341
2013-04-23	35.4	35.7	35.1	35.22	-0.16	-0.45	464940.0	16482644.5	492
2013-04-22	35.4	35.7	35.2	35.38	0.0	0.0	477831.0	16917299.25	478
2013-04-21	35.2	35.8	34.9	35.38	0.16	0.45	364693.0	12893843.5	415
2013-04-20	35.4	35.8	35.1	35.22	0.3	0.86	408405.0	14432520.25	537
2013-04-17	36.9	37.4	34.0	34.92	-1.84	-5.01	1353255.0	48032806.25	1376
2013-04-16	35.5	38.3	35.2	36.76	1.08	3.03	3784432.0	141744032.5	3092
2013-04-15	36.1	36.6	35.5	35.68	-0.16	-0.45	887208.0	32082764.75	795
2013-04-14	34.9	36.6	34.8	35.84	0.62	1.76	841834.0	30202880.5	854
2013-04-13	34.8	35.2	34.8	35.22	0.46	1.32	365339.0	12801598.0	426
2013-04-10	35.1	35.2	34.6	34.76	-0.31	-0.88	388196.0	13522298.75	444
2013-04-09	35.1	35.5	34.9	35.07	-0.15	-0.43	495487.0	17431975.5	524
2013-04-08	35.4	35.5	34.8	35.22	0.3	0.86	458863.0	16102173.25	522
2013-04-07	34.9	35.2	34.5	34.92	0.0	0.0	454209.0	15849070.0	510
2013-04-06	36.3	36.3	34.6	34.92	-1.38	-3.8	1009721.0	35746233.5	1057
2013-04-03	37.4	37.4	36.3	36.3	-0.76	-2.05	587267.0	21543961.5	703
2013-04-02	36.5	37.5	36.3	37.06	0.76	2.09	1057888.0	39058962.0	1202
2013-04-01	38.0	38.3	36.1	36.3	-1.22	-3.25	1657585.0	61756945.25	1779
2013-03-31	35.8	39.1	35.4	37.52	1.99	5.6	5525135.0	207836451.75	3970
2013-03-30	35.1	36.1	34.6	35.53	0.46	1.31	1046210.0	37001280.5	1049
2013-03-27	34.9	35.4	34.5	35.07	0.46	1.33	446076.0	15544574.0	403
2013-03-26	35.4	35.5	34.6	34.61	-0.61	-1.73	300556.0	10541631.75	366
2013-03-25	35.7	35.8	34.9	35.22	-0.31	-0.87	457683.0	16165162.75	553
2013-03-24	35.8	36.6	35.1	35.53	0.31	0.88	1006900.0	36092227.0	959
2013-03-23	34.5	35.4	34.3	35.22	1.07	3.13	563279.0	19680787.25	573
2013-03-20	34.5	34.5	34.2	34.15	-0.16	-0.47	247431.0	8491654.25	271
2013-03-19	34.5	34.9	34.3	34.31	0.31	0.91	272973.0	9427661.5	367
2013-03-18	34.3	34.5	33.7	34.0	-0.31	-0.9	293636.0	10031943.5	346
2013-03-17	33.7	35.1	33.5	34.31	0.46	1.36	835776.0	28843289.5	835
2013-03-16	33.4	34.3	33.2	33.85	0.77	2.33	487833.0	16460196.0	553
2013-03-13	32.6	33.2	32.3	33.08	0.61	1.88	252252.0	8251366.0	237
2013-03-12	33.5	33.5	32.5	32.47	-1.22	-3.62	333677.0	11067134.25	327
2013-03-11	32.9	34.3	32.9	33.69	0.76	2.31	734302.0	24700509.25	660
2013-03-10	32.8	33.2	32.5	32.93	0.16	0.49	204643.0	6733731.5	269
2013-03-09	32.5	33.1	32.5	32.77	0.46	1.42	170478.0	5598144.25	221
2013-03-06	32.5	32.6	32.3	32.31	0.0	0.0	180857.0	5889849.25	229
2013-03-05	31.9	32.3	31.9	32.31	0.46	1.44	128034.0	4119292.75	168
2013-03-04	32.3	32.5	31.9	31.85	-0.62	-1.91	215927.0	6941679.75	224
2013-03-03	32.8	32.8	32.2	32.47	-0.3	-0.92	201861.0	6562222.25	260
2013-03-02	33.1	33.2	32.8	32.77	-0.16	-0.49	201859.0	6655186.0	204
2013-02-27	33.1	33.2	32.8	32.93	0.0	0.0	194210.0	6412289.25	234
2013-02-26	33.1	33.7	32.9	32.93	-0.15	-0.45	373908.0	12442261.5	484
2013-02-25	32.8	33.2	32.6	33.08	0.46	1.41	276635.0	9119410.75	301
2013-02-24	32.9	33.1	32.6	32.62	-0.31	-0.94	153294.0	5035477.75	222
2013-02-23	33.1	33.5	32.8	32.93	-0.15	-0.45	351506.0	11637496.25	431
2013-02-20	32.8	33.9	32.8	33.08	0.46	1.41	546219.0	18142109.5	534
2013-02-19	32.6	33.2	32.5	32.62	-0.15	-0.46	591518.0	19388609.75	512
2013-02-18	32.5	32.8	32.3	32.77	0.15	0.46	195775.0	6376689.25	218
2013-02-17	32.8	32.8	32.3	32.62	0.0	0.0	157817.0	5127965.5	184
2013-02-16	32.5	32.8	32.5	32.62	0.0	0.0	144278.0	4700581.25	197
2013-02-13	32.5	32.8	32.5	32.62	0.15	0.46	162855.0	5318585.0	206
2013-02-12	32.8	32.8	32.2	32.47	-0.15	-0.46	153859.0	4981489.0	201
2013-02-11	32.5	33.1	32.3	32.62	0.31	0.96	226993.0	7404114.75	262
2013-02-10	32.3	32.5	32.2	32.31	0.0	0.0	148491.0	4801395.0	235
2013-02-09	33.2	33.7	32.3	32.31	-0.92	-2.77	319717.0	10435084.75	364
2013-02-06	34.0	34.0	33.2	33.23	-0.31	-0.92	192937.0	6482841.75	291
2013-02-05	34.0	34.3	33.1	33.54	-0.77	-2.24	373087.0	12622591.75	393
2013-02-04	34.6	35.2	34.3	34.31	-0.3	-0.87	652545.0	22775799.25	566
2013-02-03	34.6	34.8	34.3	34.61	0.15	0.44	255875.0	8840523.5	293
2013-02-02	34.3	34.6	34.3	34.46	0.31	0.91	226575.0	7802056.0	253
2013-01-30	34.3	34.6	34.0	34.15	0.0	0.0	240178.0	8221312.0	292
2013-01-29	34.6	34.6	34.2	34.15	-0.31	-0.9	228907.0	7850603.0	310
2013-01-28	34.8	34.9	34.5	34.46	-0.46	-1.32	311171.0	10780429.25	302
2013-01-27	34.9	35.1	34.6	34.92	0.0	0.0	300517.0	10473143.5	332
2013-01-26	34.3	34.9	34.2	34.92	0.61	1.78	247296.0	8534224.5	249
2013-01-23	34.3	34.6	34.0	34.31	0.0	0.0	138524.0	4754661.25	162
2013-01-22	34.9	35.1	34.0	34.31	-0.76	-2.17	427086.0	14705487.5	455
2013-01-21	35.5	35.5	34.9	35.07	-0.31	-0.88	214553.0	7535901.25	251
2013-01-20	34.5	35.7	34.5	35.38	0.77	2.22	543165.0	19150329.75	575
2013-01-19	34.0	34.8	34.0	34.61	0.61	1.79	159237.0	5480938.0	181
2013-01-16	33.9	34.5	33.9	34.0	-0.31	-0.9	162334.0	5564926.25	209
2013-01-15	34.6	34.6	34.0	34.31	0.0	0.0	168341.0	5767700.75	176
2013-01-14	34.5	34.6	34.3	34.31	-0.15	-0.44	64013.0	2203391.25	108
2013-01-13	34.6	34.8	34.3	34.46	-0.15	-0.43	133762.0	4616934.0	190
2013-01-12	34.9	34.9	34.5	34.61	-0.31	-0.89	196786.0	6825599.0	204
2013-01-09	34.6	34.9	34.5	34.92	0.31	0.9	191678.0	6648807.25	246
2013-01-08	34.8	34.9	34.2	34.61	0.15	0.44	280450.0	9709154.25	330
2013-01-07	34.8	35.1	34.5	34.46	-0.3	-0.86	248699.0	8656486.5	277
2013-01-06	35.2	35.2	34.6	34.76	-0.31	-0.88	276228.0	9615584.0	364
2013-01-05	35.1	35.4	34.9	35.07	-0.15	-0.43	336384.0	11793849.5	359
2013-01-02	35.5	35.5	34.9	35.22	-0.16	-0.45	305355.0	10728727.0	323
2013-01-01	35.4	35.8	35.2	35.38	0.0	0.0	204265.0	7240590.0	282
2012-12-31	35.5	35.7	34.0	35.38	0.16	0.45	392741.0	13821778.75	392
2012-12-30	35.4	35.7	34.9	35.22	0.3	0.86	409166.0	14410901.75	467
2012-12-29	34.9	35.4	34.8	34.92	0.16	0.46	290215.0	10181085.25	324
2012-12-26	35.1	35.2	34.5	34.76	-0.46	-1.31	382561.0	13283680.0	428
2012-12-25	36.1	36.5	35.1	35.22	-0.92	-2.55	482294.0	17147977.75	530
2012-12-24	36.8	36.8	36.1	36.14	-0.46	-1.26	303677.0	11062270.0	357
2012-12-23	37.1	37.8	36.5	36.6	-0.31	-0.84	529642.0	19683856.0	605
2012-12-22	36.9	37.1	36.5	36.91	0.0	0.0	306571.0	11271023.0	366
2012-12-19	37.1	37.4	36.5	36.91	-0.31	-0.83	630617.0	23304298.25	601
2012-12-18	37.4	37.5	36.8	37.22	-0.15	-0.4	567094.0	21037998.5	512
2012-12-17	37.1	37.5	37.1	37.37	0.31	0.84	760060.0	28241914.0	616
2012-12-16	38.4	38.4	37.1	37.06	-1.23	-3.21	1645600.0	61727948.0	1415
2012-12-15	36.9	38.4	36.9	38.29	1.53	4.16	3321341.0	125623526.5	1975
2012-12-12	37.5	37.8	36.1	36.76	-0.46	-1.24	1344851.0	49730751.0	1059
2012-12-11	36.6	38.1	36.6	37.22	0.77	2.11	1430046.0	53681528.0	1369
2012-12-10	36.6	37.7	36.0	36.45	0.0	0.0	1083453.0	40085592.5	1062
2012-12-09	35.7	37.7	35.5	36.45	0.77	2.16	1912902.0	70293173.75	1711
2012-12-08	35.8	36.0	35.2	35.68	0.15	0.42	534391.0	19072007.0	545
2012-12-05	34.3	36.8	34.2	35.53	1.22	3.56	1865342.0	66589228.0	1606
2012-12-04	34.0	34.5	33.9	34.31	0.16	0.47	280084.0	9548784.25	268
2012-12-03	34.3	34.8	34.0	34.15	-0.31	-0.9	347283.0	11926446.75	383
2012-12-02	35.1	35.4	34.2	34.46	-0.3	-0.86	669483.0	23179595.5	660
2012-12-01	33.4	34.8	33.4	34.76	2.29	7.05	594693.0	20158868.0	527
2012-11-28	32.2	32.9	32.2	32.47	0.31	0.96	320349.0	10438077.0	361
2012-11-27	32.6	33.1	32.0	32.16	-0.61	-1.86	433719.0	14086706.75	467
2012-11-26	33.1	33.2	31.2	32.77	-0.31	-0.94	371458.0	11975473.0	519
2012-11-25	34.6	34.8	32.2	33.08	-1.68	-4.83	741390.0	24702847.25	735
2012-11-24	35.1	35.4	34.5	34.76	0.3	0.87	434826.0	15123558.0	530
2012-11-21	34.3	36.0	34.3	34.46	0.92	2.74	1902835.0	66957611.75	1887
2012-11-20	34.0	34.5	32.8	33.54	-0.15	-0.45	534147.0	17981039.75	556
2012-11-19	33.9	34.8	31.9	33.69	-0.31	-0.91	651697.0	21856136.0	680
2012-11-18	34.6	34.8	33.9	34.0	-0.61	-1.76	275992.0	9501250.5	296
2012-11-17	34.6	34.6	33.7	34.61	-0.15	-0.43	216691.0	7435583.25	251
2012-11-14	35.8	35.8	34.3	34.76	-0.92	-2.58	448882.0	15718802.0	416
2012-11-13	35.7	36.1	35.5	35.68	0.0	0.0	320089.0	11482423.75	276
2012-11-12	35.7	36.0	35.5	35.68	0.0	0.0	227194.0	8117384.75	244
2012-11-11	36.6	36.8	35.2	35.68	-0.62	-1.71	482866.0	17429631.25	513
2012-11-10	36.1	37.1	35.8	36.3	-0.3	-0.82	888475.0	32446270.5	770
2012-11-07	36.1	37.4	36.1	36.6	0.76	2.12	1324012.0	48673665.5	1207
2012-11-06	35.8	36.1	35.4	35.84	0.31	0.87	681960.0	24397844.25	676
2012-11-05	35.7	36.5	34.9	35.53	0.0	0.0	1142197.0	40787545.5	974
2012-11-04	33.9	35.7	33.7	35.53	1.99	5.93	885220.0	30797261.75	822
2012-11-03	32.9	33.9	32.6	33.54	0.92	2.82	464606.0	15463524.25	470
2012-10-24	32.5	33.4	32.5	32.62	-0.31	-0.94	317892.0	10472946.75	376
2012-10-23	32.8	32.9	32.8	32.93	0.0	0.0	105269.0	3458606.75	192
2012-10-22	33.2	33.7	32.5	32.93	-0.15	-0.45	267224.0	8840826.75	347
2012-10-21	33.5	33.9	32.9	33.08	-0.31	-0.93	273740.0	9131942.5	350
2012-10-20	33.1	33.5	32.8	33.39	0.0	0.0	162723.0	5403153.25	208
2012-10-17	33.2	33.5	33.1	33.39	0.31	0.94	152115.0	5071063.25	209
2012-10-16	32.9	33.4	32.9	33.08	0.0	0.0	167928.0	5564046.5	219
2012-10-15	33.1	33.2	32.9	33.08	0.61	1.88	152277.0	5035108.0	192
2012-10-14	32.2	32.9	31.2	32.47	0.46	1.44	405650.0	12998592.75	368
2012-10-13	34.0	34.0	31.6	32.01	-1.99	-5.85	229814.0	7502411.5	274
2012-10-10	34.3	34.6	34.0	34.0	-0.46	-1.33	242673.0	8317090.5	238
2012-10-09	34.3	34.6	34.3	34.46	0.15	0.44	139309.0	4792689.75	173
2012-10-08	34.8	34.8	34.0	34.31	-0.45	-1.29	173020.0	5924353.5	232
2012-10-07	34.9	35.1	34.5	34.76	-0.31	-0.88	160919.0	5583954.0	204
2012-10-06	35.1	35.4	34.6	35.07	0.46	1.33	238820.0	8389720.75	239
2012-10-03	35.1	35.1	34.5	34.61	-0.61	-1.73	206028.0	7155094.0	238
2012-10-02	35.5	35.8	34.9	35.22	-0.16	-0.45	261218.0	9259217.5	291
2012-10-01	34.3	36.5	34.3	35.38	1.07	3.12	702059.0	24926437.75	653
2012-09-30	34.0	34.8	33.4	34.31	0.62	1.84	291728.0	9940642.75	315
2012-09-29	34.8	34.8	33.2	33.69	-0.77	-2.23	341025.0	11662394.5	430
2012-09-26	35.8	35.8	33.7	34.46	-1.68	-4.65	384745.0	13529253.25	439
2012-09-25	36.1	36.3	35.5	36.14	0.15	0.42	483138.0	17321385.0	336
2012-09-24	35.8	36.5	35.5	35.99	0.46	1.29	400286.0	14368001.25	405
2012-09-22	36.3	36.6	35.5	35.53	-0.61	-1.69	418502.0	15008641.0	428
2012-09-19	37.4	37.7	36.1	36.14	-1.23	-3.29	488630.0	18045959.75	557
2012-09-18	37.5	37.7	37.1	37.37	0.0	0.0	570370.0	21287691.0	455
2012-09-17	37.8	38.1	37.4	37.37	-0.3	-0.8	613933.0	23196026.5	532
2012-09-16	38.0	39.1	37.7	37.67	-0.31	-0.82	1634090.0	62693084.0	1226
2012-09-15	38.0	38.6	37.5	37.98	0.92	2.48	1655911.0	63061575.0	1170
2012-09-12	36.5	38.4	36.5	37.06	0.61	1.67	1941753.0	72731439.75	1665
2012-09-11	36.6	36.9	36.3	36.45	-0.15	-0.41	418600.0	15307949.75	469
2012-09-10	37.4	37.4	36.0	36.6	-0.77	-2.06	871628.0	32095783.75	821
2012-09-09	37.7	38.3	36.9	37.37	0.0	0.0	2126653.0	79982159.25	1553
2012-09-08	37.1	38.1	36.6	37.37	0.92	2.52	1735710.0	64948000.25	1364
2012-09-05	36.1	37.5	35.8	36.45	0.46	1.28	2237852.0	81995197.75	1494
2012-09-04	36.6	36.6	35.7	35.99	-0.46	-1.26	894402.0	32304862.25	802
2012-09-03	35.8	36.9	35.7	36.45	0.61	1.7	862475.0	31368012.5	697
2012-09-02	35.5	36.5	35.1	35.84	0.31	0.87	565499.0	20266207.5	658
2012-09-01	36.1	36.5	34.9	35.53	-0.31	-0.86	593340.0	21279755.0	690
2012-08-29	36.8	37.4	35.8	35.84	-1.22	-3.29	1436520.0	52651479.5	1338
2012-08-28	34.9	37.7	34.5	37.06	1.99	5.67	1624535.0	58828746.5	1213
2012-08-27	34.6	35.2	34.6	35.07	0.0	0.0	270048.0	9424740.75	323
2012-08-26	35.4	35.8	34.6	35.07	-0.15	-0.43	715438.0	25198466.5	656
2012-08-25	34.3	35.2	34.2	35.22	1.37	4.05	388100.0	13472292.0	446
2012-08-15	33.7	34.2	33.4	33.85	0.16	0.47	276233.0	9322847.75	318
2012-08-14	33.9	34.3	33.4	33.69	0.0	0.0	417512.0	14111370.5	383
2012-08-13	34.8	34.9	33.5	33.69	-1.23	-3.52	455489.0	15688669.0	454
2012-08-12	35.8	35.8	34.9	34.92	-1.07	-2.97	712288.0	25065040.75	694
2012-08-11	35.7	36.6	35.5	35.99	0.61	1.72	1119787.0	40242204.5	981
2012-08-08	35.4	35.8	34.9	35.38	0.16	0.45	391348.0	13832153.25	448
2012-08-07	34.9	35.5	34.6	35.22	0.3	0.86	402875.0	14138973.5	342
2012-08-06	35.7	36.6	34.5	34.92	-0.76	-2.13	890739.0	31535828.5	719
2012-08-05	35.2	37.1	34.8	35.68	0.15	0.42	1443255.0	51852508.75	1400
2012-08-04	35.1	36.0	34.8	35.53	1.22	3.56	802641.0	28435386.25	882
2012-08-01	34.3	34.9	33.7	34.31	0.16	0.47	953691.0	32770888.25	830
2012-07-31	35.2	35.7	33.5	34.15	-0.46	-1.33	1472583.0	50941753.25	1340
2012-07-30	32.8	35.2	32.5	34.61	1.68	5.1	1769458.0	60292336.5	1702
2012-07-29	33.7	33.7	32.5	32.93	-0.46	-1.38	968252.0	31834443.25	909
2012-07-28	32.8	33.9	32.5	33.39	1.23	3.82	1247085.0	41336316.5	1004
2012-07-25	32.0	32.8	31.6	32.16	0.15	0.47	731722.0	23654961.0	734
2012-07-24	31.9	32.5	31.4	32.01	0.46	1.46	850629.0	27279228.25	878
2012-07-23	30.9	31.9	30.8	31.55	0.46	1.48	604804.0	18904301.25	636
2012-07-22	30.9	31.7	30.8	31.09	0.15	0.48	206138.0	6420542.75	285
2012-07-21	30.4	31.2	30.4	30.94	0.56	1.84	317244.0	9781218.65	370
2012-07-18	30.0	31.1	29.8	30.38	0.67	2.26	505099.0	15448399.1	552
2012-07-17	32.0	32.0	29.5	29.71	-2.14	-6.72	558635.0	17338087.8	667
2012-07-16	32.8	33.9	31.9	31.85	-0.77	-2.36	1368968.0	45270283.0	1193
2012-07-15	32.2	33.2	31.9	32.62	0.46	1.43	1318485.0	43101160.75	1175
2012-07-14	32.0	32.8	31.7	32.16	0.61	1.93	758671.0	24390726.0	737
2012-07-11	31.1	32.5	30.8	31.55	0.61	1.97	1401399.0	44429020.5	1380
2012-07-10	30.9	31.9	30.6	30.94	0.0	0.0	388376.0	12119936.25	427
2012-07-09	31.9	32.3	30.6	30.94	-1.37	-4.24	437542.0	13816178.5	493
2012-07-08	32.3	32.9	31.9	32.31	0.15	0.47	913622.0	29677291.75	742
2012-07-07	31.6	32.6	30.9	32.16	0.92	2.94	1469273.0	46985000.5	1204
2012-07-04	30.1	31.6	30.0	31.24	1.28	4.27	1624251.0	50096229.85	1338
2012-07-03	29.8	30.2	29.5	29.96	0.56	1.9	482342.0	14433998.6	550
2012-07-02	29.3	29.7	29.0	29.4	0.12	0.41	321472.0	9464148.4	354
2012-07-01	29.9	29.9	29.0	29.28	-0.55	-1.84	449930.0	13244282.4	605
2012-06-30	30.0	30.5	29.7	29.83	0.43	1.46	766188.0	22957812.8	819
2012-06-27	30.9	31.1	28.6	29.4	-1.54	-4.98	757370.0	22512705.8	967
2012-06-26	30.3	31.7	30.3	30.94	0.37	1.21	1557452.0	48504935.2	1281
2012-06-25	31.6	31.9	30.1	30.57	-1.13	-3.56	423619.0	13184852.95	518
2012-06-24	32.9	33.2	30.9	31.7	-0.61	-1.89	1279606.0	41029793.75	1156
2012-06-23	31.9	33.2	31.6	32.31	0.3	0.94	1608076.0	52013574.25	1295
2012-06-20	31.4	32.0	31.1	32.01	0.61	1.94	605253.0	19136797.5	667
2012-06-19	32.0	32.0	30.9	31.4	-0.61	-1.91	514803.0	16235892.75	619
2012-06-18	32.5	32.9	31.6	32.01	0.16	0.5	1544750.0	49702392.5	1750
2012-06-17	29.3	31.9	29.2	31.85	2.87	9.9	2298896.0	70200719.15	2332
2012-06-16	28.9	29.3	27.1	28.98	0.56	1.97	1066062.0	30516980.8	1088
2012-06-13	28.9	28.9	28.3	28.42	-0.13	-0.46	294088.0	8412541.0	335
2012-06-12	27.9	29.0	27.6	28.55	0.19	0.67	801035.0	22817041.0	944
2012-06-11	27.9	28.6	27.7	28.36	0.73	2.64	823747.0	23192839.9	734
2012-06-10	27.3	27.8	27.1	27.63	0.31	1.13	493822.0	13564683.4	494
2012-06-09	27.8	28.1	27.0	27.32	0.37	1.37	522366.0	14328066.3	543
2012-06-06	29.2	29.3	26.7	26.95	-2.03	-7.0	379548.0	10756408.1	518
2012-06-05	28.9	29.9	28.9	28.98	0.19	0.66	648549.0	19003524.2	669
2012-06-04	28.8	29.0	28.6	28.79	-0.55	-1.87	481927.0	13897352.0	454
2012-06-03	28.8	29.7	28.2	29.34	0.55	1.91	697698.0	20192315.2	710
2012-06-02	29.1	29.8	28.8	28.79	-2.45	-7.84	473825.0	13840262.0	552
2012-05-30	32.3	32.5	30.9	31.24	-1.23	-3.79	474628.0	15012156.0	575
2012-05-29	32.6	32.8	32.0	32.47	0.31	0.96	354133.0	11477516.75	388
2012-05-28	32.2	33.1	32.0	32.16	0.15	0.47	470100.0	15295420.0	442
2012-05-27	31.9	32.6	31.7	32.01	0.16	0.5	619737.0	19982707.25	638
2012-05-26	32.3	32.5	31.9	31.85	-0.16	-0.5	253091.0	8123045.75	298
2012-05-23	31.9	32.2	31.7	32.01	0.16	0.5	275321.0	8792235.75	301
2012-05-22	32.8	33.1	31.9	31.85	-0.46	-1.42	362293.0	11749156.5	429
2012-05-21	32.2	32.5	32.0	32.31	0.3	0.94	311465.0	10033502.5	322
2012-05-20	31.9	32.2	31.6	32.01	0.61	1.94	378981.0	12079794.75	421
2012-05-19	31.6	32.6	31.1	31.4	-0.61	-1.91	675598.0	21691977.25	677
2012-05-16	31.6	32.5	31.1	32.01	0.0	0.0	602692.0	19249263.0	648
2012-05-15	31.2	32.2	31.1	32.01	0.92	2.96	281640.0	8937406.75	378
2012-05-14	32.6	32.6	31.1	31.09	-1.53	-4.69	407937.0	13047399.75	477
2012-05-13	34.0	34.3	32.5	32.62	-1.23	-3.63	380114.0	12646148.25	542
2012-05-12	34.3	34.9	31.9	33.85	-0.76	-2.2	474578.0	15712763.5	519
2012-05-09	36.3	36.3	34.3	34.61	-1.99	-5.44	508155.0	17901539.75	585
2012-05-08	36.9	37.2	36.3	36.6	-0.16	-0.44	328653.0	12062662.25	398
2012-05-07	36.8	37.1	36.3	36.76	-0.15	-0.41	255621.0	9370453.0	313
2012-05-06	37.4	37.7	36.8	36.91	-0.46	-1.23	307730.0	11434525.0	396
2012-05-05	37.4	37.5	36.8	37.37	-0.3	-0.8	575914.0	21395814.75	504
2012-05-02	38.1	38.1	37.5	37.67	-0.31	-0.82	394518.0	14874799.5	428
2012-05-01	37.8	38.0	37.7	37.98	0.31	0.82	277384.0	10488400.5	380
2012-04-30	38.0	38.3	37.5	37.67	-0.31	-0.82	703155.0	26577556.5	534
2012-04-29	38.9	38.9	37.8	37.98	-0.61	-1.58	845428.0	32373902.25	860
2012-04-28	38.6	39.4	38.3	38.59	0.46	1.21	1249685.0	48423152.5	1090
2012-04-25	37.8	38.3	37.7	38.13	0.3	0.79	732113.0	27840684.5	733
2012-04-24	38.6	38.6	37.5	37.83	-0.15	-0.39	877872.0	33322065.25	1138
2012-04-23	38.8	40.4	38.0	37.98	0.15	0.4	5034633.0	197243788.25	4250
2012-04-22	37.7	38.0	36.9	37.83	0.61	1.64	872031.0	32581872.0	747
2012-04-21	36.8	37.7	36.8	37.22	0.31	0.84	719018.0	26751658.75	746
2012-04-18	37.8	37.8	36.8	36.91	-0.76	-2.02	1027517.0	38214790.25	946
2012-04-17	38.0	38.3	37.4	37.67	0.76	2.06	1310633.0	49546264.25	1390
2012-04-16	38.8	39.2	35.7	36.91	-1.22	-3.2	3556038.0	134332161.5	3499
2012-04-15	40.4	43.7	37.4	38.13	-1.99	-4.96	9902674.0	409973351.25	8838
2012-04-14	39.2	40.1	39.2	40.12	3.52	9.62	2652495.0	105933995.5	1336
2012-04-11	36.5	37.1	35.5	36.6	0.15	0.41	1559073.0	56699894.25	1454
2012-04-10	36.6	37.7	35.2	36.45	0.31	0.86	1403139.0	51544811.25	1513
2012-04-09	36.1	36.1	35.2	36.14	0.0	0.0	411763.0	14702948.0	484
2012-04-08	37.7	37.8	34.2	36.14	-1.53	-4.06	1299142.0	47568337.0	1042
2012-04-07	38.0	38.1	37.4	37.67	-0.31	-0.82	893244.0	33729061.75	723
2012-04-04	38.8	39.4	37.8	37.98	-0.77	-1.99	1837800.0	70657283.5	1498
2012-04-03	38.4	39.2	38.3	38.75	0.62	1.63	1992303.0	77009588.5	1679
2012-04-02	37.7	40.1	37.1	38.13	0.46	1.22	5644782.0	217379838.75	4057
2012-04-01	36.5	38.6	36.1	37.67	0.76	2.06	2477957.0	93382697.0	2136
2012-03-31	37.2	37.5	36.5	36.91	-0.15	-0.4	881680.0	32623147.5	896
2012-03-28	37.8	38.1	36.8	37.06	-0.46	-1.23	769136.0	28779476.0	755
2012-03-27	36.6	38.1	36.6	37.52	0.76	2.07	1375868.0	51696558.25	1283
2012-03-26	37.1	37.2	36.6	36.76	0.0	0.0	543312.0	20043797.25	607
2012-03-25	37.5	37.7	36.6	36.76	-0.46	-1.24	1129890.0	41895612.0	988
2012-03-24	37.1	37.5	36.9	37.22	0.46	1.25	466555.0	17408430.75	520
2012-03-21	38.3	38.6	36.6	36.76	-1.37	-3.59	1309337.0	49261572.75	1082
2012-03-20	38.1	39.2	37.7	38.13	-0.16	-0.42	807909.0	30904775.25	894
2012-03-19	39.7	39.8	38.1	38.29	-0.92	-2.35	1487219.0	57902246.5	1304
[truncated: 666 more rows]
