# Supplementary material for: Effective short-term forecasts of Saudi stock price trends using technical indicators and large-scale multivariate time series
Source: PeerJ Comput Sci. 2023 Jan 6;9:e1205. doi: 10.7717/peerj-cs.1205 (PMC10280263; doi:10.7717/peerj-cs.1205)
Supplement: Supplemental Information 3 [file peerj-cs-09-1205-s003.zip › TASI Dataset 2021/BJAZ_1020.csv]

date	open	high	low	close	change	change_percent	volume_traded	value_traded_SAR	number_trades
2020-03-19	10.46	10.84	10.38	10.7	0.12	1.13	13477135.0	144632217.28	5057
2020-03-18	10.4	10.7	10.38	10.58	0.18	1.73	10263949.0	108231402.18	4100
2020-03-17	10.18	10.48	10.1	10.4	0.22	2.16	14323786.0	148127304.74	4034
2020-03-16	10.7	10.76	10.04	10.18	-0.72	-6.61	11909975.0	124510846.5	5389
2020-03-15	11.3	11.42	10.88	10.9	-0.2	-1.8	7398191.0	81610589.96	3116
2020-03-12	11.0	11.3	10.74	11.1	-0.4	-3.48	6830638.0	75165113.3	3745
2020-03-11	12.0	12.0	11.4	11.5	-0.4	-3.36	8178589.0	95672863.56	4760
2020-03-10	11.7	12.06	11.44	11.9	0.8	7.21	11205164.0	131949111.9	5303
2020-03-09	10.82	11.38	10.82	11.1	-0.92	-7.65	10810446.0	119583540.22	4485
2020-03-08	13.0	13.0	12.02	12.02	-1.32	-9.9	14498899.0	176416660.32	4985
2020-03-05	13.58	13.58	13.26	13.34	-0.1	-0.74	4678488.0	62828696.22	3441
2020-03-04	13.4	13.48	13.3	13.44	-0.18	-1.32	4554804.0	61088796.52	2913
2020-03-03	13.72	13.8	13.54	13.62	0.18	1.34	5212335.0	71272907.08	3534
2020-03-02	13.66	13.84	13.44	13.44	0.06	0.45	3966944.0	54371671.02	2226
2020-03-01	13.7	13.88	13.22	13.38	-0.54	-3.88	4036864.0	54458237.22	2252
2020-02-27	14.06	14.1	13.92	13.92	-0.18	-1.28	3062825.0	42844327.36	2216
2020-02-26	14.2	14.24	14.06	14.1	-0.2	-1.4	4158529.0	58366529.0	1857
2020-02-25	14.08	14.36	14.06	14.3	0.14	0.99	3728985.0	53255378.32	1804
2020-02-24	14.68	14.68	14.0	14.16	-0.54	-3.67	3976449.0	56804011.86	2688
2020-02-23	14.8	14.86	14.7	14.7	-0.16	-1.08	2018512.0	29752098.08	1188
2020-02-20	14.8	14.96	14.76	14.86	0.08	0.54	3872666.0	57570650.74	2269
2020-02-19	14.5	14.8	14.48	14.78	0.28	1.93	2703428.0	39707312.04	2018
2020-02-18	14.54	14.56	14.46	14.5	-0.04	-0.28	1689890.0	24517553.8	1122
2020-02-17	14.52	14.58	14.48	14.54	0.08	0.55	1669315.0	24222210.24	1294
2020-02-16	14.5	14.54	14.46	14.46	-0.02	-0.14	1063564.0	15412673.84	983
2020-02-13	14.5	14.58	14.42	14.48	-0.04	-0.28	2156616.0	31241136.14	1398
2020-02-12	14.64	14.64	14.44	14.52	-0.08	-0.55	3219643.0	46739188.66	1920
2020-02-11	14.76	14.76	14.6	14.6	-0.18	-1.22	2051336.0	30098553.36	1748
2020-02-10	14.74	14.82	14.64	14.78	0.04	0.27	2522143.0	37134936.74	1859
2020-02-09	14.98	15.0	14.68	14.74	-0.26	-1.73	2350319.0	34708813.34	1507
2020-02-06	15.04	15.1	14.96	15.0	0.0	0.0	2823543.0	42377404.7	1927
2020-02-05	15.1	15.12	14.94	15.0	0.02	0.13	2740976.0	41114601.36	1878
2020-02-04	15.1	15.16	14.96	14.98	0.28	1.9	5052190.0	75798495.74	3038
2020-02-03	14.78	14.84	14.7	14.7	-0.08	-0.54	1335689.0	19725425.62	1295
2020-02-02	14.74	14.9	14.72	14.78	-0.26	-1.73	2801284.0	41488668.76	1245
2020-01-30	15.02	15.08	14.98	15.04	0.06	0.4	2279531.0	34215221.32	1051
2020-01-29	15.04	15.14	14.98	14.98	-0.02	-0.13	2487342.0	37433624.38	1310
2020-01-28	14.96	15.2	14.96	15.0	0.04	0.27	2412217.0	36279696.68	1639
2020-01-27	15.2	15.26	14.96	14.96	-0.26	-1.71	2325179.0	35119345.98	1500
2020-01-26	15.3	15.3	15.16	15.22	-0.1	-0.65	1234108.0	18779010.6	804
2020-01-23	15.28	15.34	15.16	15.32	0.04	0.26	2856249.0	43521896.1	1510
2020-01-22	15.36	15.42	15.28	15.28	-0.04	-0.26	1757457.0	26973101.6	860
2020-01-21	15.28	15.36	15.24	15.32	-0.02	-0.13	1377999.0	21076683.94	952
2020-01-20	15.4	15.4	15.3	15.34	-0.02	-0.13	1515214.0	23222563.28	806
2020-01-19	15.38	15.42	15.32	15.36	0.02	0.13	2042264.0	31406972.86	810
2020-01-16	15.34	15.46	15.26	15.34	0.02	0.13	2402825.0	36808502.94	937
2020-01-15	15.36	15.4	15.3	15.32	0.02	0.13	2046004.0	31403488.1	1016
2020-01-14	15.3	15.4	15.22	15.3	0.04	0.26	1998784.0	30652228.72	991
2020-01-13	15.12	15.4	15.08	15.26	0.18	1.19	3852041.0	58782736.1	1806
2020-01-12	15.08	15.14	15.0	15.08	0.04	0.27	2058383.0	31026506.5	1022
2020-01-09	14.88	15.04	14.84	15.04	0.4	2.73	4633609.0	69240800.72	1743
2020-01-08	14.62	14.78	14.52	14.64	-0.1	-0.68	2300689.0	33717424.84	1213
2020-01-07	14.76	14.88	14.72	14.74	0.0	0.0	1573856.0	23282684.26	849
2020-01-06	14.72	14.86	14.62	14.74	-0.04	-0.27	3587310.0	52865997.38	1772
2020-01-05	14.96	14.96	14.7	14.78	-0.28	-1.86	4297341.0	63933790.78	1601
2020-01-02	15.04	15.1	14.98	15.06	0.02	0.13	2528020.0	38022812.34	1038
2020-01-01	15.04	15.1	15.0	15.04	0.0	0.0	725602.0	10920139.42	532
2019-12-31	15.02	15.04	14.98	15.04	0.06	0.4	1831215.0	27484171.66	1018
2019-12-30	15.12	15.14	14.98	14.98	-0.12	-0.79	1611858.0	24256937.44	1180
2019-12-29	15.02	15.2	15.02	15.1	0.08	0.53	3088399.0	46730549.54	1637
2019-12-26	15.04	15.08	14.96	15.02	-0.06	-0.4	2211099.0	33174529.9	1028
2019-12-25	15.06	15.12	14.98	15.08	0.02	0.13	2500585.0	37578582.7	913
2019-12-24	15.06	15.2	15.04	15.06	0.04	0.27	4707257.0	71137876.88	1493
2019-12-23	15.0	15.1	14.94	15.02	0.04	0.27	2993953.0	44924292.58	1241
2019-12-22	14.94	15.02	14.94	14.98	-0.04	-0.27	1814745.0	27176959.74	957
2019-12-19	15.06	15.16	15.0	15.02	-0.04	-0.27	3560262.0	53694524.68	1393
2019-12-18	14.9	15.06	14.84	15.06	0.14	0.94	2730244.0	40672698.16	1484
2019-12-17	15.06	15.06	14.82	14.92	-0.08	-0.53	3952369.0	58917505.0	1995
2019-12-16	14.74	15.1	14.74	15.0	0.3	2.04	6276804.0	93872905.32	2913
2019-12-15	14.44	14.7	14.34	14.7	0.46	3.23	5712156.0	83108904.02	1942
2019-12-12	14.22	14.48	14.14	14.24	0.06	0.42	3982857.0	57057552.26	1720
2019-12-11	14.08	14.32	14.06	14.18	0.08	0.57	3256628.0	46323164.2	1408
2019-12-10	14.14	14.18	14.06	14.1	-0.08	-0.56	2578732.0	36403622.58	1001
2019-12-09	14.06	14.24	14.02	14.18	0.12	0.85	6855581.0	96786133.28	2142
2019-12-08	13.76	14.06	13.76	14.06	0.32	2.33	7409481.0	102837034.02	1868
2019-12-05	13.74	13.82	13.7	13.74	-0.02	-0.15	2971772.0	40850976.12	1972
2019-12-04	13.74	13.78	13.68	13.76	0.0	0.0	1091201.0	14978931.26	1591
2019-12-03	13.76	13.82	13.68	13.76	0.06	0.44	2640678.0	36254652.46	1416
2019-12-02	13.84	13.94	13.7	13.7	-0.08	-0.58	1860136.0	25700451.24	1007
2019-12-01	13.7	13.8	13.7	13.78	0.16	1.17	641307.0	8816244.62	438
2019-11-28	13.7	13.72	13.62	13.62	-0.08	-0.58	1460270.0	19991856.34	815
2019-11-27	13.74	13.76	13.66	13.7	-0.1	-0.72	1785640.0	24484752.98	784
2019-11-26	13.8	13.8	13.68	13.8	0.0	0.0	4077882.0	56146789.56	970
2019-11-25	13.74	13.8	13.68	13.8	0.06	0.44	2760601.0	37935023.46	1261
2019-11-24	13.76	13.78	13.7	13.74	0.02	0.15	1594797.0	21899213.96	750
2019-11-21	13.84	13.86	13.7	13.72	-0.14	-1.01	2201537.0	30334277.88	883
2019-11-20	13.84	13.88	13.76	13.86	0.02	0.14	2378356.0	32855676.16	997
2019-11-19	13.9	13.94	13.76	13.84	0.0	0.0	1900622.0	26280077.06	1034
2019-11-18	13.52	13.92	13.52	13.84	0.28	2.06	4107681.0	56701784.8	1726
2019-11-17	13.4	13.58	13.36	13.56	0.2	1.5	2189163.0	29511275.82	1111
2019-11-14	13.32	13.42	13.32	13.36	0.0	0.0	2031035.0	27160420.46	782
2019-11-13	13.4	13.5	13.3	13.36	-0.04	-0.3	3475697.0	46563476.16	1300
2019-11-12	13.32	13.46	13.28	13.4	0.08	0.6	3812139.0	51106893.26	1530
2019-11-11	13.34	13.4	13.26	13.32	-0.02	-0.15	2610582.0	34798050.18	1151
2019-11-10	13.12	13.34	13.12	13.34	0.34	2.62	3919048.0	51988250.94	1340
2019-11-07	12.82	13.08	12.82	13.0	0.14	1.09	2115343.0	27481326.8	1018
2019-11-06	12.9	12.96	12.86	12.86	-0.06	-0.46	1380085.0	17794566.08	812
2019-11-05	12.84	12.96	12.8	12.92	0.08	0.62	2531972.0	32663743.28	1925
2019-11-04	12.8	12.86	12.7	12.84	0.04	0.31	2558255.0	32681964.08	1008
2019-11-03	12.96	12.96	12.72	12.8	-0.24	-1.84	3371423.0	43211277.92	1333
2019-10-31	13.12	13.16	12.98	13.04	-0.16	-1.21	1563574.0	20402670.92	1172
2019-10-30	13.0	13.2	12.98	13.2	0.14	1.07	1602248.0	20975805.16	948
2019-10-29	13.3	13.3	12.98	13.06	-0.24	-1.8	3539754.0	46176082.1	1547
2019-10-28	13.34	13.38	13.26	13.3	-0.06	-0.45	2222487.0	29584170.86	916
2019-10-27	13.4	13.42	13.34	13.36	-0.06	-0.45	1328889.0	17769525.42	797
2019-10-24	13.46	13.5	13.34	13.42	0.12	0.9	4116370.0	55245857.38	1858
2019-10-23	13.24	13.34	13.16	13.3	0.06	0.45	3271091.0	43324257.4	1766
2019-10-22	13.06	13.26	13.06	13.24	0.24	1.85	5967217.0	78472608.76	2059
2019-10-21	13.1	13.16	12.94	13.0	-0.12	-0.91	3298563.0	42850315.14	1260
2019-10-20	13.08	13.22	13.02	13.12	0.2	1.55	5009297.0	65686205.62	1755
2019-10-17	12.68	12.92	12.52	12.92	0.26	2.05	2731966.0	34796237.42	1426
2019-10-16	12.68	12.72	12.48	12.66	0.0	0.0	4433908.0	55848592.4	1889
2019-10-15	12.8	12.84	12.66	12.66	-0.1	-0.78	2269743.0	28871296.36	1070
2019-10-14	12.9	12.9	12.76	12.76	-0.1	-0.78	3414416.0	43771786.68	997
2019-10-13	12.92	13.0	12.86	12.86	-0.04	-0.31	1969834.0	25424052.44	1668
2019-10-10	12.9	12.96	12.78	12.9	0.0	0.0	3639778.0	46823455.48	3547
2019-10-09	13.1	13.1	12.9	12.9	-0.18	-1.38	3419845.0	44429119.04	2973
2019-10-08	13.38	13.38	13.04	13.08	-0.22	-1.65	3993188.0	52440707.44	1971
2019-10-07	13.52	13.54	13.3	13.3	-0.22	-1.63	2703280.0	36213268.04	1603
2019-10-06	13.48	13.56	13.48	13.52	0.08	0.6	1871035.0	25268174.12	709
2019-10-03	13.32	13.44	13.26	13.44	0.1	0.75	2427372.0	32361629.1	1156
2019-10-02	13.48	13.48	13.26	13.34	-0.16	-1.19	3934216.0	52518773.7	1660
2019-10-01	13.54	13.6	13.46	13.5	-0.02	-0.15	2735296.0	36994356.58	1189
2019-09-30	13.56	13.72	13.52	13.52	0.02	0.15	4324664.0	58847225.5	1441
2019-09-29	13.48	13.52	13.44	13.5	0.02	0.15	2342792.0	31583370.3	913
2019-09-26	13.58	13.68	13.46	13.48	-0.1	-0.74	3411050.0	46126634.46	1416
2019-09-25	13.66	13.74	13.52	13.58	-0.12	-0.88	4707293.0	64213261.68	1443
2019-09-24	13.66	13.76	13.66	13.7	0.04	0.29	3324889.0	45613055.86	1108
2019-09-22	13.68	13.82	13.62	13.66	-0.1	-0.73	3982761.0	54674421.0	933
2019-09-19	13.58	13.76	13.38	13.76	0.16	1.18	9422492.0	128564945.36	2613
2019-09-18	13.62	13.68	13.52	13.6	0.0	0.0	1647013.0	22397116.76	908
2019-09-17	13.5	13.68	13.42	13.6	0.1	0.74	3359645.0	45448944.74	1434
2019-09-16	13.48	13.54	13.16	13.5	0.1	0.75	3478422.0	46526219.34	1465
2019-09-15	13.3	13.48	13.12	13.4	-0.06	-0.45	1898853.0	25311619.24	1024
2019-09-12	13.54	13.6	13.42	13.46	-0.06	-0.44	5128677.0	69179579.58	1736
2019-09-11	13.56	13.6	13.4	13.52	-0.14	-1.02	3335934.0	45063619.0	1713
2019-09-10	13.8	13.82	13.56	13.66	-0.14	-1.01	3199300.0	43636342.52	1351
2019-09-09	13.84	13.86	13.72	13.8	-0.14	-1.0	1816436.0	25038837.26	964
2019-09-08	13.88	13.96	13.78	13.94	0.08	0.58	1528563.0	21198673.94	973
2019-09-05	13.8	13.88	13.64	13.86	0.08	0.58	5188097.0	71412696.22	2148
2019-09-04	13.6	13.78	13.58	13.78	0.22	1.62	4424318.0	60706609.64	1871
2019-09-03	13.72	13.74	13.56	13.56	-0.14	-1.02	3629829.0	49521004.94	1736
2019-09-02	13.66	13.78	13.46	13.7	0.1	0.74	5942446.0	80880633.44	2403
2019-09-01	13.5	13.64	13.36	13.6	0.1	0.74	2071554.0	27993424.06	1077
2019-08-29	13.82	13.86	13.5	13.5	-0.22	-1.6	7183521.0	98398737.82	2728
2019-08-28	14.0	14.16	13.72	13.72	-0.48	-3.38	3644756.0	50738277.14	1965
2019-08-27	14.3	14.3	13.68	14.2	-0.06	-0.42	26846998.0	377980308.14	7298
2019-08-26	14.26	14.28	13.96	14.26	0.02	0.14	5132856.0	72166773.88	2557
2019-08-25	14.7	14.7	14.22	14.24	-0.52	-3.52	2415642.0	34783501.9	1558
2019-08-22	14.8	14.8	14.58	14.76	0.0	0.0	6243726.0	92402931.58	1545
2019-08-21	14.84	14.88	14.7	14.76	-0.08	-0.54	2723642.0	40310715.04	1165
2019-08-20	14.9	14.94	14.78	14.84	-0.04	-0.27	2656396.0	39507629.06	1398
2019-08-19	14.86	15.0	14.86	14.88	0.06	0.4	3825415.0	57113787.32	3505
2019-08-18	14.78	14.84	14.72	14.82	0.0	0.0	1949141.0	28837505.5	863
2019-08-08	14.8	14.92	14.76	14.82	0.02	0.14	2947426.0	43712890.26	1159
2019-08-07	14.68	14.9	14.64	14.8	0.16	1.09	3261959.0	48113588.48	1407
2019-08-06	14.6	14.68	14.54	14.64	-0.14	-0.95	2745609.0	40133374.0	1995
2019-08-05	14.88	14.88	14.7	14.78	-0.28	-1.86	3081987.0	45649199.58	2827
2019-08-04	15.04	15.12	14.96	15.06	0.06	0.4	3953420.0	59461700.84	1463
2019-08-01	15.1	15.14	14.96	15.0	-0.14	-0.92	2272959.0	34179766.48	1700
2019-07-31	15.08	15.18	15.0	15.14	0.14	0.93	2561480.0	38706070.2	1966
2019-07-30	15.0	15.12	14.88	15.0	0.02	0.13	3700988.0	55586471.24	1744
2019-07-29	15.4	15.4	14.96	14.98	-0.46	-2.98	6161490.0	93086888.94	5255
2019-07-28	15.34	15.46	15.26	15.44	0.1	0.65	1289980.0	19863443.42	736
2019-07-25	15.26	15.36	15.14	15.34	0.14	0.92	3456504.0	52715361.54	1649
2019-07-24	15.38	15.4	15.1	15.2	-0.12	-0.78	3153508.0	48059515.14	1317
2019-07-23	15.54	15.6	15.3	15.32	-0.22	-1.42	2028652.0	31296543.26	1089
2019-07-22	15.7	15.78	15.54	15.54	-0.18	-1.15	1434149.0	22478357.38	1034
2019-07-21	15.92	15.92	15.48	15.72	-0.26	-1.63	4622945.0	72360725.42	1833
2019-07-18	16.02	16.08	15.98	15.98	-0.04	-0.25	2816129.0	45132074.32	1045
2019-07-17	15.98	16.04	15.94	16.02	0.06	0.38	2479274.0	39617919.52	813
2019-07-16	16.0	16.08	15.9	15.96	-0.04	-0.25	2777340.0	44475797.86	1318
2019-07-15	15.92	16.02	15.8	16.0	0.1	0.63	3381591.0	53808264.86	1290
2019-07-14	15.88	16.0	15.86	15.9	0.06	0.38	3375793.0	53762523.32	1296
2019-07-11	15.74	15.88	15.74	15.84	0.06	0.38	2890658.0	45744362.26	1518
2019-07-10	15.66	15.84	15.66	15.78	0.16	1.02	2814045.0	44337328.82	1354
2019-07-09	15.58	15.74	15.52	15.62	0.06	0.39	3274645.0	51234946.04	1594
2019-07-08	15.26	15.58	15.22	15.56	0.28	1.83	3496134.0	53801336.3	1195
2019-07-07	15.34	15.36	15.22	15.28	-0.04	-0.26	886763.0	13556746.86	439
2019-07-04	15.2	15.38	15.2	15.32	0.12	0.79	1543397.0	23626888.6	665
2019-07-03	15.26	15.26	15.18	15.2	-0.08	-0.52	1262184.0	19211836.54	563
2019-07-02	15.36	15.42	15.2	15.28	-0.12	-0.78	1258885.0	19265146.22	818
2019-07-01	15.28	15.44	15.22	15.4	0.12	0.79	1542733.0	23634858.46	789
2019-06-30	15.3	15.36	15.2	15.28	0.1	0.66	1755094.0	26833991.48	811
2019-06-27	15.1	15.32	15.1	15.18	0.08	0.53	2642751.0	40232489.36	1273
2019-06-26	15.12	15.18	15.04	15.1	0.02	0.13	2861703.0	43202347.84	1639
2019-06-25	14.98	15.1	14.84	15.08	0.12	0.8	3659488.0	54672029.52	1556
2019-06-24	15.02	15.08	14.84	14.96	-0.08	-0.53	2431761.0	36364977.5	1060
2019-06-23	15.2	15.28	15.0	15.04	-0.16	-1.05	2989989.0	45194758.56	1143
2019-06-20	15.32	15.42	15.2	15.2	-0.08	-0.52	6594500.0	100577690.06	2165
2019-06-19	15.5	15.56	15.28	15.28	-0.16	-1.04	4783629.0	73742251.28	1402
2019-06-18	15.3	15.5	15.3	15.44	0.12	0.78	3872750.0	59608248.38	1185
2019-06-17	15.2	15.4	15.16	15.32	0.2	1.32	3405806.0	52013109.08	1440
2019-06-16	15.24	15.28	15.1	15.12	-0.06	-0.4	2253986.0	34189426.76	907
2019-06-13	15.38	15.48	15.16	15.18	-0.32	-2.06	4190973.0	64049585.42	1737
2019-06-12	15.38	15.6	15.28	15.5	0.1	0.65	4511740.0	69563377.52	1945
2019-06-11	15.32	15.48	15.16	15.4	0.12	0.79	4720121.0	72569369.96	1778
2019-06-10	15.04	15.3	15.0	15.28	0.32	2.14	8316297.0	126015184.14	2523
2019-06-09	14.66	14.98	14.64	14.96	0.38	2.61	5375578.0	79806794.24	1580
2019-05-30	14.58	14.66	14.5	14.58	0.04	0.28	4042630.0	59054121.34	1741
2019-05-29	14.78	14.8	14.48	14.54	-0.28	-1.89	5613021.0	82068492.66	2119
2019-05-28	14.98	15.1	14.54	14.82	-0.12	-0.8	28890950.0	427146883.28	6977
2019-05-27	15.08	15.08	14.64	14.94	-0.06	-0.4	6351034.0	94151743.16	2268
2019-05-26	15.38	15.38	14.8	15.0	-0.26	-1.7	3603217.0	54056213.42	1332
2019-05-23	15.46	15.48	15.24	15.26	-0.22	-1.42	3753004.0	57737063.98	1412
2019-05-22	15.4	15.58	15.32	15.48	0.18	1.18	4685025.0	72433024.02	1276
2019-05-21	15.1	15.32	15.08	15.3	0.24	1.59	2953414.0	44951055.22	1123
2019-05-20	15.4	15.52	14.86	15.06	-0.4	-2.59	6559306.0	98952166.2	1986
2019-05-19	15.64	15.86	15.38	15.46	-0.26	-1.65	2614488.0	40747933.9	999
2019-05-16	15.54	15.74	15.5	15.72	0.22	1.42	2365814.0	37022749.0	1032
2019-05-15	15.54	15.78	15.5	15.5	0.1	0.65	4035969.0	63274832.36	1208
2019-05-14	15.28	15.78	15.12	15.4	0.02	0.13	5014472.0	77563519.18	2080
2019-05-13	15.78	15.78	15.28	15.38	-0.46	-2.9	6342512.0	98394296.0	1703
2019-05-12	15.9	15.92	15.76	15.84	-0.16	-1.0	2785750.0	44081642.6	1059
2019-05-09	16.0	16.1	15.9	16.0	-0.04	-0.25	2050148.0	32813520.96	726
2019-05-08	15.96	16.06	15.82	16.04	0.06	0.38	2715161.0	43340400.84	1277
2019-05-07	16.1	16.16	15.88	15.98	-0.14	-0.87	2018463.0	32254641.5	1626
2019-05-06	16.0	16.16	15.82	16.12	0.12	0.75	4156124.0	66229637.32	1724
2019-05-05	16.46	16.5	16.0	16.0	-0.48	-2.91	3386457.0	54735005.38	1770
2019-05-02	16.44	16.62	16.36	16.48	0.04	0.24	2938442.0	48471848.46	1634
2019-05-01	16.26	16.48	16.18	16.44	0.32	1.99	3635349.0	59405049.54	1991
2019-04-30	16.48	16.62	16.12	16.12	-0.34	-2.07	8836299.0	144822505.58	3315
2019-04-29	16.7	16.7	16.38	16.46	-0.22	-1.32	5166882.0	85291298.58	2389
2019-04-28	16.78	16.8	16.64	16.68	-0.06	-0.36	1981004.0	33097340.22	1290
2019-04-25	16.86	16.88	16.56	16.74	-0.18	-1.06	6642105.0	110895088.16	2482
2019-04-24	17.0	17.04	16.82	16.92	-0.06	-0.35	3464153.0	58648974.08	1319
2019-04-23	17.14	17.22	16.96	16.98	-0.12	-0.7	4875161.0	83117054.26	2152
2019-04-22	17.38	17.42	17.06	17.1	-0.16	-0.93	5824570.0	100532261.6	2317
2019-04-21	17.24	17.34	17.2	17.26	0.02	0.12	3610672.0	62346586.82	1271
2019-04-18	17.36	17.36	17.2	17.24	-0.08	-0.46	3420218.0	59054230.34	1086
2019-04-17	17.22	17.44	17.2	17.32	-0.32	-1.81	7446796.0	129086608.68	2281
2019-04-16	17.56	17.66	17.5	17.64	0.16	0.92	4042688.0	71031243.52	909
2019-04-15	17.48	17.6	17.46	17.48	0.0	0.0	3450181.0	60487553.84	1068
2019-04-14	17.54	17.6	17.44	17.48	-0.04	-0.23	1295681.0	22682208.8	660
2019-04-11	17.4	17.56	17.4	17.52	0.12	0.69	3346568.0	58523406.18	978
2019-04-10	17.16	17.4	17.02	17.4	0.22	1.28	2307479.0	39749622.46	1152
2019-04-09	17.08	17.2	17.02	17.18	0.1	0.59	1632891.0	27973239.58	690
2019-04-08	17.0	17.08	16.94	17.08	0.08	0.47	2364179.0	40186886.66	1132
2019-04-07	17.12	17.3	16.94	17.0	-0.14	-0.82	4241744.0	72412775.18	1428
2019-04-04	17.08	17.18	17.0	17.14	0.06	0.35	3552760.0	60667441.28	1359
2019-04-03	16.96	17.14	16.96	17.08	0.12	0.71	6291232.0	107246636.38	1833
2019-04-02	16.96	16.98	16.82	16.96	0.04	0.24	2467499.0	41688428.42	910
2019-04-01	16.78	16.96	16.78	16.92	0.14	0.83	3512167.0	59335091.28	1140
2019-03-31	16.74	16.88	16.72	16.78	0.08	0.48	4210813.0	70775920.32	1171
2019-03-28	16.68	16.72	16.6	16.7	0.1	0.6	3682054.0	61376487.62	1124
2019-03-27	16.24	16.76	16.2	16.6	0.38	2.34	4030528.0	66495102.74	1680
2019-03-26	16.24	16.24	16.16	16.22	-0.04	-0.25	1385237.0	22435658.02	621
2019-03-25	16.22	16.3	16.1	16.26	0.06	0.37	1589429.0	25725861.14	733
2019-03-24	16.34	16.38	16.2	16.2	-0.14	-0.86	1594736.0	25971617.66	646
2019-03-21	16.24	16.38	16.18	16.34	0.08	0.49	1812141.0	29481202.08	717
2019-03-20	16.36	16.36	16.18	16.26	-0.06	-0.37	1116298.0	18120576.06	585
2019-03-19	16.3	16.44	16.26	16.32	0.04	0.25	2909465.0	47613879.58	1070
2019-03-18	16.06	16.28	15.96	16.28	0.28	1.75	3313150.0	53357104.66	1084
2019-03-17	16.02	16.12	15.9	16.0	-0.02	-0.12	1867599.0	29875712.8	665
2019-03-14	16.02	16.14	15.96	16.02	0.06	0.38	5153502.0	82572871.36	1373
2019-03-13	15.86	16.02	15.84	15.96	0.14	0.88	3744845.0	59605252.04	1068
2019-03-12	16.0	16.0	15.82	15.82	-0.18	-1.13	1732497.0	27517034.98	704
2019-03-11	15.96	16.0	15.86	16.0	0.0	0.0	833849.0	13271721.7	365
2019-03-10	15.96	16.04	15.9	16.0	0.06	0.38	1286934.0	20571755.92	534
2019-03-07	16.08	16.08	15.82	15.94	-0.14	-0.87	2275189.0	36145250.92	892
2019-03-06	16.2	16.2	16.08	16.08	-0.12	-0.74	432431.0	6972896.9	507
2019-03-05	16.2	16.28	16.1	16.2	0.0	0.0	745736.0	12062060.1	688
2019-03-04	16.24	16.3	16.18	16.2	0.0	0.0	1212497.0	19689368.96	813
2019-03-03	16.14	16.32	16.1	16.2	0.12	0.75	1421763.0	23099192.12	1043
2019-02-28	15.9	16.22	15.84	16.08	0.08	0.5	1963128.0	31619533.92	1185
2019-02-27	15.86	16.0	15.66	16.0	0.1	0.63	932738.0	14768934.32	586
2019-02-26	15.7	15.9	15.5	15.9	0.12	0.76	2725242.0	42650377.86	1032
2019-02-25	16.0	16.02	15.78	15.78	-0.26	-1.62	2205835.0	35083567.66	660
2019-02-24	16.02	16.1	16.0	16.04	-0.02	-0.12	1832647.0	29406280.02	517
2019-02-21	16.12	16.12	16.02	16.06	-0.06	-0.37	903499.0	14500017.58	459
2019-02-20	16.0	16.12	15.96	16.12	0.12	0.75	2577317.0	41273308.82	689
2019-02-19	15.96	16.06	15.92	16.0	0.04	0.25	2498543.0	39925187.98	715
2019-02-18	16.2	16.22	15.94	15.96	-0.28	-1.72	4035218.0	64943207.08	1215
2019-02-17	16.28	16.38	16.16	16.24	0.08	0.5	1424223.0	23179971.82	677
2019-02-14	16.34	16.34	16.12	16.16	-0.14	-0.86	1350675.0	21868524.28	729
2019-02-13	16.38	16.44	16.28	16.3	-0.08	-0.49	2061194.0	33735563.72	1094
2019-02-12	16.14	16.58	16.14	16.38	0.22	1.36	2204994.0	36013601.12	1133
2019-02-11	16.3	16.3	16.04	16.16	-0.14	-0.86	2560914.0	41521347.4	813
2019-02-10	16.48	16.48	16.28	16.3	-0.14	-0.85	1641407.0	26831959.8	703
2019-02-07	16.66	16.68	16.42	16.44	-0.22	-1.32	2032207.0	33671108.82	895
2019-02-06	16.6	17.02	16.6	16.66	-0.04	-0.24	1982831.0	33390555.22	1100
2019-02-05	16.62	16.76	16.62	16.7	0.06	0.36	1545499.0	25805501.7	1107
2019-02-04	16.72	16.74	16.64	16.64	-0.08	-0.48	1263825.0	21100492.26	496
2019-02-03	16.76	16.8	16.68	16.72	-0.04	-0.24	1502156.0	25126982.24	532
2019-01-31	16.9	16.94	16.76	16.76	-0.24	-1.41	2704444.0	45547549.82	980
2019-01-30	16.96	17.08	16.84	17.0	0.08	0.47	2699488.0	45744735.02	1028
2019-01-29	17.0	17.0	16.82	16.92	-0.08	-0.47	2659112.0	44957726.82	925
2019-01-28	16.5	17.06	16.48	17.0	0.46	2.78	6310741.0	106929434.06	1497
2019-01-27	16.14	16.72	16.14	16.54	0.3	1.85	4885186.0	80475800.32	1421
2019-01-24	16.22	16.24	16.14	16.24	0.0	0.0	1456850.0	23587075.5	533
2019-01-23	16.24	16.28	16.2	16.24	-0.04	-0.25	1715024.0	27837651.32	654
2019-01-22	16.12	16.36	16.12	16.28	0.18	1.12	3430499.0	55780996.9	1066
2019-01-21	16.16	16.2	15.92	16.1	-0.06	-0.37	3149443.0	50572522.26	1095
2019-01-20	16.32	16.38	16.12	16.16	-0.16	-0.98	1887490.0	30607398.7	941
2019-01-17	16.28	16.38	16.12	16.32	0.04	0.25	2513271.0	40847303.38	1530
2019-01-16	15.96	16.34	15.94	16.28	0.32	2.01	7219199.0	117191921.18	3154
2019-01-15	15.42	16.0	15.34	15.96	0.54	3.5	6983811.0	109668190.76	2370
2019-01-14	15.6	15.74	15.4	15.42	-0.2	-1.28	5507649.0	85778904.32	1590
2019-01-13	15.1	15.62	15.06	15.62	0.48	3.17	5525556.0	84945370.72	1607
2019-01-10	15.02	15.24	15.0	15.14	0.12	0.8	3927865.0	59442735.18	1360
2019-01-09	14.8	15.06	14.8	15.02	0.1	0.67	3621585.0	54169219.4	1697
2019-01-08	14.98	15.12	14.78	14.92	-0.08	-0.53	3756668.0	56282609.52	1772
2019-01-07	14.68	15.04	14.46	15.0	0.4	2.74	8448679.0	125110339.26	2564
2019-01-06	14.56	14.64	14.48	14.6	0.2	1.39	5125395.0	74629723.76	1528
2019-01-03	14.2	14.42	14.2	14.4	0.16	1.12	1770540.0	25429394.12	691
2019-01-02	14.2	14.24	14.16	14.24	0.0	0.0	694137.0	9854949.72	347
2019-01-01	14.24	14.26	14.16	14.24	-0.04	-0.28	443873.0	6309228.7	279
2018-12-31	14.18	14.3	14.18	14.28	0.1	0.71	1506820.0	21476759.02	607
2018-12-30	14.02	14.18	13.98	14.18	0.22	1.58	986775.0	13862656.28	511
2018-12-27	14.06	14.1	13.9	13.96	0.0	0.0	1861876.0	26067494.56	677
2018-12-26	14.0	14.0	13.84	13.96	-0.02	-0.14	963206.0	13404501.94	676
2018-12-25	13.86	14.12	13.8	13.98	-0.02	-0.14	1648408.0	22968254.36	1055
2018-12-24	13.94	14.02	13.88	14.0	0.06	0.43	1703514.0	23779053.02	768
2018-12-23	13.3	13.94	13.24	13.94	-0.06	-0.43	4184367.0	56696503.16	1770
2018-12-20	14.18	14.24	13.78	14.0	-0.2	-1.41	3202499.0	44898124.58	1517
2018-12-19	14.34	14.34	14.1	14.2	-0.14	-0.98	2238208.0	31728647.14	1247
2018-12-18	14.32	14.38	14.24	14.34	0.02	0.14	2075298.0	29694697.84	771
2018-12-17	14.34	14.4	14.3	14.32	-0.04	-0.28	1874515.0	26915234.56	656
2018-12-16	14.34	14.42	14.3	14.36	-0.04	-0.28	601368.0	8637859.42	394
2018-12-13	14.36	14.46	14.32	14.4	0.04	0.28	1332720.0	19171258.72	500
2018-12-12	14.3	14.4	14.3	14.36	-0.02	-0.14	993245.0	14248368.04	536
2018-12-11	14.2	14.38	14.2	14.38	0.18	1.27	730241.0	10432642.22	431
2018-12-10	14.4	14.4	14.0	14.2	-0.18	-1.25	1692875.0	24081324.96	648
2018-12-09	14.38	14.44	14.34	14.38	0.0	0.0	1096788.0	15771999.64	380
2018-12-06	14.4	14.4	14.34	14.38	-0.06	-0.42	2271248.0	32664627.82	705
2018-12-05	14.44	14.44	14.26	14.44	-0.14	-0.96	3382415.0	48564594.72	1215
2018-12-04	14.5	14.6	14.46	14.58	0.04	0.28	1916599.0	27871525.24	612
2018-12-03	14.46	14.64	14.44	14.54	0.12	0.83	2335180.0	33954005.9	767
2018-12-02	14.06	14.52	14.06	14.42	0.38	2.71	4337628.0	62351906.7	1318
2018-11-29	14.0	14.06	13.88	14.04	0.06	0.43	1719887.0	24028915.1	600
2018-11-28	13.96	14.0	13.9	13.98	0.04	0.29	1555723.0	21727501.02	603
2018-11-27	13.84	14.0	13.68	13.94	0.14	1.01	2866040.0	39691807.22	1146
2018-11-26	13.92	13.96	13.76	13.8	-0.06	-0.43	1444250.0	20000787.42	819
2018-11-25	13.9	13.94	13.84	13.86	-0.18	-1.28	1611343.0	22371559.32	653
2018-11-22	13.96	14.06	13.88	14.04	0.16	1.15	2429493.0	33955565.42	1385
2018-11-21	13.88	13.98	13.86	13.88	0.0	0.0	1520019.0	21144239.48	687
2018-11-20	13.92	13.98	13.86	13.88	-0.12	-0.86	697350.0	9695781.48	356
2018-11-19	13.88	14.04	13.88	14.0	0.12	0.86	2099064.0	29341926.88	595
2018-11-18	13.98	14.0	13.84	13.88	-0.18	-1.28	2366890.0	32956877.74	651
2018-11-15	14.02	14.18	13.96	14.06	0.06	0.43	3087058.0	43396469.82	737
2018-11-14	13.88	14.28	13.74	14.0	0.0	0.0	4355015.0	61124661.24	1665
2018-11-13	13.94	14.06	13.92	14.0	-0.02	-0.14	1707974.0	23910244.14	739
2018-11-12	13.92	14.04	13.92	14.02	0.16	1.15	1435658.0	20067115.38	1017
2018-11-11	13.92	13.94	13.8	13.86	-0.12	-0.86	2013458.0	27906887.82	614
2018-11-08	14.0	14.04	13.9	13.98	-0.02	-0.14	1479413.0	20644712.24	474
2018-11-07	14.02	14.1	13.98	14.0	-0.06	-0.43	1113985.0	15623810.62	418
2018-11-06	14.08	14.16	13.98	14.06	0.0	0.0	2048844.0	28775853.26	602
2018-11-05	14.08	14.1	13.9	14.06	-0.04	-0.28	1196338.0	16781246.4	599
2018-11-04	14.2	14.2	14.06	14.1	-0.1	-0.7	1217899.0	17185376.24	481
2018-11-01	14.46	14.46	14.16	14.2	-0.2	-1.39	3096259.0	44197831.02	674
2018-10-31	14.46	14.46	14.34	14.4	0.08	0.56	2557868.0	36833438.32	814
2018-10-30	14.3	14.34	14.16	14.32	-0.04	-0.28	1892496.0	26996328.84	657
2018-10-29	14.28	14.44	14.24	14.36	0.12	0.84	3153370.0	45330501.86	816
2018-10-28	14.18	14.26	14.06	14.24	-0.04	-0.28	2575227.0	36480845.56	869
2018-10-25	13.68	14.56	13.6	14.28	0.68	5.0	17702935.0	251426708.96	2314
2018-10-24	13.78	13.78	12.8	13.6	-0.18	-1.31	4753301.0	64482741.24	1092
2018-10-23	13.28	13.9	13.26	13.78	0.54	4.08	5510628.0	74731306.84	1466
2018-10-22	13.42	13.58	13.16	13.24	-0.12	-0.9	4291052.0	57219348.12	1473
2018-10-21	13.12	13.6	13.12	13.36	-0.42	-3.05	6859892.0	91572181.36	1723
2018-10-18	13.96	14.0	13.78	13.78	-0.1	-0.72	2895301.0	40169737.64	790
2018-10-17	14.0	14.3	13.82	13.88	-0.12	-0.86	2967670.0	41523438.12	971
2018-10-16	13.5	14.0	13.0	14.0	0.22	1.6	8944005.0	121724144.98	1570
2018-10-15	12.98	13.82	12.96	13.78	0.98	7.66	10619627.0	141979654.74	2060
2018-10-14	13.64	13.68	12.5	12.8	-0.96	-6.98	9822745.0	127060405.9	2898
2018-10-11	13.98	13.98	13.74	13.76	-0.52	-3.64	3486442.0	48199755.62	1643
2018-10-10	14.32	14.32	14.08	14.28	-0.02	-0.14	2137348.0	30411815.56	725
2018-10-09	14.44	14.44	14.2	14.3	-0.1	-0.69	1602238.0	22935192.7	492
2018-10-08	14.1	14.42	14.1	14.4	0.14	0.98	2248131.0	32103909.98	797
2018-10-07	14.58	14.6	14.14	14.26	-0.34	-2.33	3205746.0	45809749.94	1019
2018-10-04	14.64	14.64	14.52	14.6	-0.04	-0.27	1600548.0	23301007.78	747
2018-10-03	14.6	14.64	14.34	14.64	0.14	0.97	1669512.0	24176949.74	661
2018-10-02	14.64	14.74	14.5	14.5	-0.16	-1.09	1986778.0	29119973.3	885
2018-10-01	14.5	14.66	14.42	14.66	0.22	1.52	5293512.0	77115986.78	1339
2018-09-30	14.36	14.46	14.24	14.44	0.12	0.84	2671177.0	38368870.48	649
2018-09-27	13.96	14.38	13.94	14.32	0.34	2.43	3862708.0	54803984.72	871
2018-09-26	14.1	14.12	13.92	13.98	-0.12	-0.85	3032918.0	42515116.04	802
2018-09-25	13.98	14.12	13.94	14.1	0.2	1.44	3667541.0	51504950.36	1076
2018-09-20	13.98	14.1	13.88	13.9	-0.08	-0.57	2780732.0	38847404.02	790
2018-09-19	13.8	13.98	13.78	13.98	0.16	1.16	2736907.0	37965720.74	795
2018-09-18	13.8	13.92	13.62	13.82	0.06	0.44	1575447.0	21773418.32	530
2018-09-17	13.4	13.8	13.2	13.76	0.44	3.3	3836498.0	51638873.52	1114
2018-09-16	13.68	13.68	13.28	13.32	-0.38	-2.77	2470573.0	33342902.92	818
2018-09-13	13.52	13.7	13.44	13.7	0.12	0.88	3270444.0	44238242.04	611
2018-09-12	13.72	13.78	13.5	13.58	-0.2	-1.45	748923.0	10195480.4	525
2018-09-11	13.8	13.8	13.56	13.78	0.0	0.0	1097974.0	14998778.02	501
2018-09-10	13.88	13.98	13.68	13.78	-0.1	-0.72	1433125.0	19800647.46	584
2018-09-09	13.96	13.96	13.42	13.88	-0.02	-0.14	1937334.0	26492638.26	1025
2018-09-06	13.98	14.16	13.76	13.9	-0.26	-1.84	2808037.0	39079970.8	1060
2018-09-05	14.56	14.56	13.56	14.16	-0.36	-2.48	3206554.0	44919116.96	1081
2018-09-04	14.44	14.66	14.44	14.52	0.06	0.41	1525788.0	22229674.22	500
2018-09-03	14.46	14.58	14.44	14.46	-0.02	-0.14	1362062.0	19760746.3	395
2018-09-02	14.7	14.7	14.38	14.48	-0.16	-1.09	1440276.0	20855945.26	543
2018-08-30	14.7	14.78	14.56	14.64	-0.1	-0.68	988871.0	14512061.26	329
2018-08-29	14.86	14.86	14.7	14.74	-0.16	-1.07	557328.0	8229798.3	263
2018-08-28	14.88	14.94	14.84	14.9	0.04	0.27	1893986.0	28196969.88	348
2018-08-27	14.78	14.96	14.78	14.86	0.04	0.27	1416641.0	21097151.16	388
2018-08-26	14.76	14.86	14.62	14.82	0.26	1.79	1483469.0	21877765.1	439
2018-08-16	14.5	14.58	14.44	14.56	0.06	0.41	1425408.0	20675030.26	482
2018-08-15	14.46	14.72	14.46	14.5	0.04	0.28	2258627.0	33026022.78	511
2018-08-14	14.5	14.66	14.38	14.46	-0.04	-0.28	2040087.0	29627214.58	846
2018-08-13	14.66	14.72	14.38	14.5	-0.2	-1.36	1471330.0	21432646.16	630
2018-08-12	14.92	14.92	14.56	14.7	-0.22	-1.47	2360914.0	34662296.96	726
2018-08-09	14.92	15.0	14.88	14.92	-0.02	-0.13	1217540.0	18200073.96	448
2018-08-08	14.98	15.06	14.9	14.94	0.0	0.0	2213529.0	33185351.68	620
2018-08-07	15.02	15.02	14.88	14.94	-0.08	-0.53	1697685.0	25355372.86	535
2018-08-06	15.16	15.16	14.98	15.02	-0.14	-0.92	1846148.0	27759476.48	528
2018-08-05	15.14	15.28	14.98	15.16	0.02	0.13	2012144.0	30357878.44	607
2018-08-02	15.34	15.34	15.14	15.14	-0.22	-1.43	2239796.0	34057652.52	596
2018-08-01	15.4	15.44	15.3	15.36	-0.02	-0.13	2268780.0	34914224.0	467
2018-07-31	15.38	15.5	15.34	15.38	0.04	0.26	2853647.0	43985931.06	717
2018-07-30	15.34	15.4	15.16	15.34	0.14	0.92	1937937.0	29557756.78	719
2018-07-29	15.06	15.2	14.88	15.2	0.1	0.66	8871896.0	132766226.02	1106
2018-07-26	15.3	15.3	15.06	15.1	-0.3	-1.95	6274396.0	94913557.1	1410
2018-07-25	15.32	15.4	15.28	15.4	0.04	0.26	1429532.0	21902113.68	603
2018-07-24	15.56	15.56	15.3	15.36	-0.22	-1.41	1750149.0	26979596.92	662
2018-07-23	15.62	15.64	15.5	15.58	-0.04	-0.26	1857813.0	28952335.72	706
2018-07-22	15.6	15.68	15.58	15.62	0.0	0.0	2227498.0	34810713.98	864
2018-07-19	15.4	15.66	15.38	15.62	0.24	1.56	3930747.0	60976172.02	1101
2018-07-18	15.38	15.44	15.26	15.38	0.0	0.0	2469114.0	37912823.34	768
2018-07-17	15.4	15.46	15.3	15.38	-0.14	-0.9	2617870.0	40257670.9	1026
2018-07-16	15.26	15.52	15.08	15.52	0.22	1.44	5978913.0	91354209.74	1581
2018-07-15	14.92	15.34	14.9	15.3	0.4	2.68	10697798.0	162407155.96	2394
2018-07-12	14.7	14.9	14.62	14.9	0.2	1.36	6582205.0	97339223.96	1424
2018-07-11	14.7	14.7	14.64	14.7	-0.04	-0.27	1205240.0	17691966.8	504
2018-07-10	14.68	14.78	14.66	14.74	0.08	0.55	4228038.0	62264359.94	922
2018-07-09	14.44	14.7	14.4	14.66	0.26	1.81	3283500.0	47810207.4	746
2018-07-08	14.58	14.58	14.3	14.4	-0.18	-1.23	3691360.0	53174444.36	743
2018-07-05	14.72	14.74	14.5	14.58	-0.14	-0.95	1692959.0	24795801.5	457
2018-07-04	14.76	14.8	14.66	14.72	-0.04	-0.27	2446619.0	36014394.44	516
2018-07-03	14.78	14.8	14.7	14.76	0.02	0.14	3893017.0	57453560.32	599
2018-07-02	14.8	14.8	14.6	14.74	-0.06	-0.41	3812730.0	56064846.96	711
2018-07-01	14.72	14.94	14.72	14.8	0.04	0.27	3773172.0	56013021.02	605
2018-06-28	14.66	14.76	14.58	14.76	0.16	1.1	3138564.0	46111128.16	636
2018-06-27	14.66	14.7	14.56	14.6	-0.06	-0.41	3281026.0	47993596.64	564
2018-06-26	14.7	14.74	14.6	14.66	-0.04	-0.27	1908855.0	27963813.92	600
2018-06-25	14.78	14.9	14.64	14.7	-0.08	-0.54	3823764.0	56463893.64	901
2018-06-24	14.56	14.82	14.56	14.78	0.3	2.07	3733421.0	54980600.38	698
2018-06-21	14.5	14.62	14.38	14.48	0.0	0.0	3274398.0	47350626.1	742
2018-06-20	14.88	14.88	14.46	14.48	-0.26	-1.76	2252536.0	32867698.64	780
2018-06-12	14.52	14.76	14.52	14.74	0.18	1.24	2979035.0	43564977.16	661
2018-06-11	14.58	14.6	14.46	14.56	0.04	0.28	2136459.0	31061287.54	542
2018-06-10	14.56	14.76	14.5	14.52	-0.06	-0.41	4223938.0	61682039.02	1200
2018-06-07	14.74	14.82	14.54	14.58	-0.2	-1.35	3628676.0	53174006.82	984
2018-06-06	15.0	15.08	14.7	14.78	-0.22	-1.47	4837780.0	72188306.48	1010
2018-06-05	14.84	15.0	14.82	15.0	0.12	0.81	3552378.0	52907214.94	851
2018-06-04	14.92	15.06	14.84	14.88	-0.04	-0.27	5016504.0	75106044.6	976
2018-06-03	14.72	15.06	14.7	14.92	0.2	1.36	6135397.0	91856630.46	1303
2018-05-31	14.72	14.76	14.62	14.72	0.0	0.0	3851408.0	56549368.32	850
2018-05-30	14.68	14.8	14.38	14.72	0.02	0.14	4322852.0	63184799.7	1071
2018-05-29	14.56	14.74	14.56	14.7	0.2	1.38	6824240.0	100019634.78	1327
2018-05-28	14.08	14.5	14.06	14.5	0.42	2.98	7244653.0	103827446.34	1597
2018-05-27	14.18	14.18	14.04	14.08	-0.12	-0.85	2486645.0	35074357.6	537
2018-05-24	14.18	14.24	14.1	14.17	0.02	0.14	3670543.0	52087726.16	1138
2018-05-23	13.9	14.3	13.9	14.15	0.27	1.95	13111291.0	185109594.64	2188
2018-05-22	13.58	13.92	13.56	13.88	0.29	2.13	4448407.0	61212634.84	824
2018-05-21	13.66	13.7	13.58	13.59	-0.07	-0.51	2638674.0	35908468.84	437
2018-05-20	13.62	13.7	13.54	13.66	0.04	0.29	2786472.0	37898910.14	641
2018-05-17	13.58	13.68	13.54	13.62	0.06	0.44	1865097.0	25383648.14	484
2018-05-16	13.7	13.72	13.54	13.56	-0.11	-0.8	3093352.0	42168468.42	825
2018-05-15	13.76	13.8	13.5	13.67	-0.13	-0.94	3546121.0	48490178.36	883
2018-05-14	13.86	13.88	13.72	13.8	0.01	0.07	2860568.0	39453761.04	822
2018-05-13	13.6	13.82	13.6	13.79	0.21	1.55	3987929.0	54863412.92	885
2018-05-10	13.4	13.6	13.2	13.58	0.32	2.41	7656170.0	102844379.2	1566
2018-05-09	13.6	13.72	13.24	13.26	-0.38	-2.79	6592776.0	88286948.18	1593
2018-05-08	13.8	13.8	13.5	13.64	-0.13	-0.94	4561529.0	62163920.8	1149
2018-05-07	13.68	13.8	13.64	13.77	0.05	0.36	3734508.0	51322983.14	861
2018-05-06	13.72	13.82	13.68	13.72	0.08	0.59	3869283.0	53209530.84	878
2018-05-03	13.68	13.78	13.52	13.64	-0.05	-0.37	4264949.0	58298683.72	995
2018-05-02	13.8	13.86	13.66	13.69	-0.09	-0.65	4819124.0	66372145.8	1016
2018-05-01	13.72	13.94	13.62	13.78	0.06	0.44	6424091.0	88455582.54	1295
2018-04-30	13.84	13.86	13.7	13.72	-0.11	-0.8	4736953.0	65367010.16	1204
2018-04-29	13.76	13.86	13.7	13.83	0.14	1.02	6213567.0	85692756.82	1201
2018-04-26	13.86	13.88	13.58	13.69	-0.17	-1.23	5192762.0	71188642.36	1514
2018-04-25	13.8	14.04	13.76	13.86	0.01	0.07	5841742.0	81192669.32	1381
2018-04-24	13.7	14.12	13.7	13.85	0.13	0.95	16936434.0	236271633.18	3584
2018-04-23	13.06	13.86	13.06	13.72	0.67	5.13	22071919.0	301583025.12	4161
2018-04-22	12.0	13.26	11.98	13.05	-0.04	-0.31	30152720.0	386670545.86	5259
2018-04-19	12.7	13.22	12.7	13.09	0.35	2.75	8058197.0	105008845.1	1909
2018-04-18	12.48	12.8	12.46	12.74	0.28	2.25	4283022.0	54315983.82	1095
2018-04-17	12.56	12.6	12.3	12.46	-0.09	-0.72	3260069.0	40645288.28	1010
2018-04-16	12.38	12.6	12.34	12.55	0.21	1.7	4083559.0	51032498.76	1139
2018-04-15	12.06	12.36	12.04	12.34	0.39	3.26	3821845.0	46741018.54	1057
2018-04-12	11.76	12.1	11.76	11.95	0.03	0.25	3344807.0	39969666.04	1165
2018-04-11	12.2	12.44	11.64	11.92	-0.27	-2.21	8392934.0	101557098.7	2261
2018-04-10	12.4	12.42	12.1	12.19	-0.21	-1.69	4130138.0	50414614.78	1677
2018-04-09	12.58	12.76	12.36	12.4	-0.15	-1.2	4472133.0	56270550.04	1397
2018-04-08	12.1	12.84	12.1	12.55	0.43	3.55	9078961.0	114268969.34	2712
2018-04-05	11.96	12.16	11.9	12.12	0.28	2.36	8367239.0	100729229.62	1568
2018-04-04	11.92	12.06	11.8	11.84	-0.07	-0.59	9068166.0	108575654.14	2010
2018-04-03	11.48	11.98	11.38	11.91	0.43	3.75	17759446.0	209335810.8	3782
2018-04-02	11.2	11.54	11.1	11.48	0.32	2.87	10234764.0	115518253.88	2667
2018-04-01	11.2	11.36	11.04	11.16	-0.04	-0.36	17685483.0	197008149.96	3689
2018-03-29	11.46	11.46	11.18	11.2	-0.17	-1.5	8468035.0	95891771.08	1710
2018-03-28	11.7	11.7	11.32	11.37	-0.29	-2.49	8489088.0	96983821.44	1924
2018-03-27	11.78	11.86	11.64	11.66	-0.1	-0.85	4086845.0	48031840.86	1070
2018-03-26	11.68	11.88	11.64	11.76	0.04	0.34	3235994.0	38087438.42	1107
2018-03-25	12.0	12.0	11.66	11.72	-0.28	-2.33	5386648.0	63935059.86	1448
2018-03-22	11.96	12.06	11.92	12.0	0.03	0.25	3956327.0	47487964.86	711
2018-03-21	11.92	12.02	11.92	11.97	-0.01	-0.08	1640524.0	19660786.86	570
2018-03-20	12.68	12.68	11.96	11.98	0.1	0.84	4762495.0	57606718.74	2420
2018-03-19	11.84	11.94	11.82	11.88	0.02	0.17	1879940.0	22353756.86	601
2018-03-18	11.98	11.98	11.82	11.86	-0.05	-0.42	1527878.0	18143260.4	566
2018-03-15	11.9	11.94	11.84	11.91	0.02	0.17	1460473.0	17342007.64	537
2018-03-14	11.98	11.98	11.88	11.89	-0.06	-0.5	1508012.0	17979739.46	481
2018-03-13	12.0	12.08	11.92	11.95	-0.07	-0.58	1839987.0	22052680.54	562
2018-03-12	11.98	12.08	11.94	12.02	0.04	0.33	3104797.0	37374494.48	855
2018-03-11	11.84	11.98	11.84	11.98	0.2	1.7	2564461.0	30538113.8	810
2018-03-08	11.7	11.88	11.7	11.78	0.12	1.03	2659936.0	31361095.14	996
2018-03-07	11.62	11.68	11.62	11.66	0.04	0.34	1084797.0	12635280.44	284
2018-03-06	11.54	11.64	11.54	11.62	0.08	0.69	1055877.0	12245311.98	351
2018-03-05	11.62	11.64	11.54	11.54	-0.06	-0.52	1256813.0	14541020.5	506
2018-03-04	11.72	11.72	11.56	11.6	-0.08	-0.68	922320.0	10728091.58	426
2018-03-01	11.64	11.7	11.54	11.68	0.07	0.6	1242166.0	14425962.24	440
2018-02-28	11.64	11.66	11.54	11.61	-0.02	-0.17	1111596.0	12854574.4	484
2018-02-27	11.68	11.74	11.6	11.63	-0.05	-0.43	1073855.0	12509573.3	548
2018-02-26	11.56	11.74	11.54	11.68	0.12	1.04	875744.0	10168862.96	454
2018-02-25	11.66	11.72	11.54	11.56	-0.05	-0.43	1978597.0	22957881.44	593
2018-02-22	11.76	11.8	11.54	11.61	-0.08	-0.68	2572670.0	29854516.9	970
2018-02-21	11.76	11.78	11.7	11.69	-0.06	-0.51	803278.0	9423239.76	383
2018-02-20	11.76	11.84	11.74	11.75	0.02	0.17	1181977.0	13899020.56	547
2018-02-19	11.9	11.9	11.72	11.73	-0.17	-1.43	2113817.0	24864878.54	881
2018-02-18	11.98	12.1	11.9	11.9	-0.09	-0.75	2087739.0	25004540.9	800
2018-02-15	11.98	12.02	11.92	11.99	0.07	0.59	2662469.0	31883683.4	1159
2018-02-14	11.98	12.04	11.86	11.92	-0.06	-0.5	1365538.0	16364145.62	580
2018-02-13	12.26	12.26	11.92	11.98	-0.23	-1.88	2888579.0	34825446.02	1174
2018-02-12	12.28	12.32	12.2	12.21	0.01	0.08	1677852.0	20585853.68	755
2018-02-11	12.38	12.56	12.06	12.2	-0.33	-2.63	2440411.0	29784233.1	1064
2018-02-08	12.28	12.58	12.24	12.53	0.24	1.95	1266665.0	15706988.8	624
2018-02-07	12.46	12.56	12.2	12.29	-0.08	-0.65	1642757.0	20404411.58	603
2018-02-06	12.38	12.7	12.0	12.37	-0.41	-3.21	3563052.0	44375266.88	1235
2018-02-05	13.04	13.08	12.76	12.78	-0.35	-2.67	4819995.0	61923886.68	1358
2018-02-04	13.22	13.26	13.08	13.13	-0.16	-1.2	2566035.0	33770344.68	1054
2018-02-01	13.24	13.44	13.2	13.29	0.07	0.53	2377082.0	31680311.38	688
2018-01-31	13.12	13.48	13.06	13.22	0.1	0.76	4579431.0	60741003.0	1231
2018-01-30	12.88	13.14	12.84	13.12	0.24	1.86	3495325.0	45507516.98	947
2018-01-29	12.82	12.9	12.8	12.88	0.1	0.78	2980964.0	38291983.02	680
2018-01-28	12.58	12.82	12.58	12.78	0.19	1.51	1355681.0	17244496.6	448
2018-01-25	12.5	12.64	12.48	12.59	0.08	0.64	1582864.0	19921847.96	461
2018-01-24	12.54	12.62	12.5	12.51	-0.05	-0.4	1409455.0	17704126.52	336
2018-01-23	12.54	12.6	12.54	12.56	0.0	0.0	1117480.0	14038292.26	339
2018-01-22	12.66	12.74	12.56	12.56	-0.12	-0.95	2220910.0	28075082.8	716
2018-01-21	12.8	12.82	12.66	12.68	-0.08	-0.63	2025895.0	25839689.24	666
2018-01-18	12.76	12.82	12.72	12.76	0.04	0.31	2228715.0	28445527.84	792
2018-01-17	12.58	12.78	12.56	12.72	0.12	0.95	2618857.0	33191125.52	833
2018-01-16	12.54	12.64	12.54	12.6	0.08	0.64	2978636.0	37474211.54	731
2018-01-15	12.32	12.54	12.32	12.52	0.21	1.71	3978199.0	49616642.24	1111
2018-01-14	12.08	12.36	12.06	12.31	0.33	2.75	5424066.0	66408987.36	1660
2018-01-11	11.62	12.0	11.62	11.98	0.37	3.19	5320173.0	62903377.86	1749
2018-01-10	11.6	11.64	11.56	11.61	0.03	0.26	2017525.0	23419236.56	398
2018-01-09	11.62	11.64	11.54	11.58	-0.03	-0.26	1540163.0	17859611.78	453
2018-01-08	11.64	11.68	11.6	11.61	-0.04	-0.34	1623477.0	18890171.54	462
2018-01-07	11.56	11.74	11.56	11.65	0.11	0.95	3966250.0	46143910.8	955
2018-01-04	11.56	11.58	11.52	11.54	0.0	0.0	3471660.0	40065665.9	874
2018-01-03	11.64	11.64	11.54	11.54	-0.1	-0.86	3670442.0	42416393.96	958
2018-01-02	11.64	11.7	11.58	11.64	0.03	0.26	1636816.0	19027032.9	492
2018-01-01	11.6	11.64	11.54	11.61	0.01	0.09	1250248.0	14497870.94	390
2017-12-31	11.54	11.64	11.52	11.6	0.06	0.52	2435586.0	28154638.52	600
2017-12-28	11.54	11.62	11.5	11.54	0.0	0.0	3193246.0	36868286.56	771
2017-12-27	11.64	11.66	11.54	11.54	0.0	0.0	1565889.0	18133209.98	485
2017-12-26	11.54	11.58	11.5	11.54	-0.01	-0.09	2256644.0	26024576.16	508
2017-12-25	11.54	11.6	11.54	11.55	0.01	0.09	896479.0	10372548.64	351
2017-12-24	11.48	11.56	11.38	11.54	-0.26	-2.2	2446615.0	28123837.76	993
2017-12-21	11.82	11.84	11.78	11.8	-0.01	-0.08	999994.0	11811047.84	358
2017-12-20	11.92	11.92	11.76	11.81	-0.01	-0.08	2799008.0	33068187.66	766
2017-12-19	12.0	12.0	11.74	11.82	-0.12	-1.01	2839790.0	33748639.04	1028
2017-12-18	11.76	11.98	11.74	11.94	0.22	1.88	3301146.0	39123923.66	956
2017-12-17	11.7	11.76	11.64	11.72	0.06	0.51	805407.0	9422632.14	322
2017-12-14	11.82	11.86	11.62	11.66	0.04	0.34	1442987.0	16929258.82	448
2017-12-13	11.74	11.74	11.56	11.62	-0.03	-0.26	949049.0	11028597.72	371
2017-12-12	11.64	11.76	11.54	11.65	-0.01	-0.09	936247.0	10945024.96	372
2017-12-11	11.88	11.9	11.66	11.66	-0.2	-1.69	1636024.0	19278939.5	459
2017-12-10	11.36	11.9	11.34	11.86	0.56	4.96	2989721.0	34985880.4	883
2017-12-07	11.18	11.32	11.12	11.3	0.13	1.16	1965697.0	22040746.1	547
2017-12-06	11.1	11.2	11.06	11.17	0.06	0.54	782864.0	8711280.38	277
2017-12-05	11.14	11.14	11.12	11.11	-0.06	-0.54	572924.0	6371436.96	242
2017-12-04	11.18	11.2	11.14	11.17	0.01	0.09	1301679.0	14532397.94	338
2017-12-03	11.12	11.22	11.12	11.16	0.11	1.0	1366543.0	15263862.12	416
2017-11-30	11.04	11.1	11.02	11.05	0.0	0.0	769603.0	8500111.56	210
2017-11-29	11.12	11.12	11.04	11.05	-0.01	-0.09	708247.0	7837140.68	269
2017-11-28	11.18	11.24	11.02	11.06	-0.07	-0.63	1508727.0	16798283.66	471
2017-11-27	11.04	11.22	11.04	11.13	0.12	1.09	2838976.0	31670063.66	580
2017-11-26	10.9	11.08	10.9	11.01	0.14	1.29	1586518.0	17441733.76	608
2017-11-23	10.84	10.9	10.84	10.87	0.06	0.56	887791.0	9635511.9	222
2017-11-22	10.76	10.84	10.76	10.81	0.05	0.46	997392.0	10773803.4	228
2017-11-21	10.74	10.82	10.72	10.76	-0.04	-0.37	1464565.0	15771617.98	338
2017-11-20	10.82	10.9	10.76	10.8	0.05	0.47	2154451.0	23319070.7	404
2017-11-19	10.62	10.88	10.58	10.75	0.18	1.7	2675701.0	28737997.22	681
2017-11-16	10.56	10.6	10.52	10.57	0.02	0.19	1313393.0	13881528.02	320
2017-11-15	10.52	10.58	10.52	10.55	0.01	0.09	851026.0	8982110.84	258
2017-11-14	10.5	10.6	10.5	10.54	0.07	0.67	917020.0	9674111.62	346
2017-11-13	10.48	10.5	10.46	10.47	0.04	0.38	718662.0	7525329.36	229
2017-11-12	10.5	10.56	10.4	10.43	-0.03	-0.29	795504.0	8348477.88	386
2017-11-09	10.38	10.48	10.28	10.46	0.12	1.16	1795567.0	18669958.28	427
2017-11-08	10.34	10.38	10.26	10.34	0.0	0.0	3444440.0	35617062.3	663
2017-11-07	10.58	10.58	10.12	10.34	-0.22	-2.08	4559895.0	47042729.54	1251
2017-11-06	10.46	10.58	10.42	10.56	-0.04	-0.38	2001951.0	21022615.96	705
2017-11-05	10.66	10.68	10.2	10.6	-0.15	-1.4	3609835.0	38165032.3	881
2017-11-02	10.78	10.78	10.7	10.75	-0.01	-0.09	1339889.0	14384810.98	388
2017-11-01	10.8	10.8	10.7	10.76	0.0	0.0	1218640.0	13090008.22	484
2017-10-31	10.86	10.86	10.7	10.76	-0.03	-0.28	1567317.0	16839109.9	565
2017-10-30	10.9	10.9	10.78	10.79	-0.06	-0.55	1891633.0	20477071.76	513
2017-10-29	10.9	10.9	10.82	10.85	0.01	0.09	1730750.0	18788740.36	548
2017-10-26	10.9	10.9	10.78	10.84	-0.05	-0.46	1618080.0	17530682.12	600
2017-10-25	10.94	10.94	10.86	10.89	0.01	0.09	1460996.0	15909603.74	534
2017-10-24	10.9	10.96	10.8	10.88	-0.01	-0.09	1847943.0	20117686.18	743
2017-10-23	11.02	11.06	10.78	10.89	-0.09	-0.82	3368896.0	36672200.72	1140
2017-10-22	11.14	11.18	10.94	10.98	-0.13	-1.17	2793881.0	30897958.82	1031
2017-10-19	10.9	11.16	10.88	11.11	0.23	2.11	2117311.0	23273122.16	804
2017-10-18	10.98	10.98	10.88	10.88	-0.1	-0.91	1456784.0	15906884.0	446
2017-10-17	10.96	11.0	10.86	10.98	0.08	0.73	1756621.0	19200143.48	641
2017-10-16	10.7	10.98	10.68	10.9	0.22	2.06	2844568.0	30619366.92	767
2017-10-15	10.72	10.78	10.66	10.68	0.02	0.19	2851580.0	30537098.52	850
2017-10-12	10.54	10.72	10.42	10.66	0.13	1.23	5758429.0	60856747.1	1542
2017-10-11	10.76	11.0	10.28	10.53	-0.7	-6.23	11387157.0	120936988.44	3080
2017-10-10	12.38	12.38	11.24	11.23	-1.25	-10.02	10752659.0	123803951.02	2798
2017-10-09	12.52	12.54	12.42	12.48	-0.06	-0.48	1396469.0	17394564.58	460
2017-10-08	12.64	12.64	12.48	12.54	-0.08	-0.63	1215594.0	15244234.74	563
2017-10-05	12.66	12.7	12.54	12.62	-0.03	-0.24	1220825.0	15393362.9	426
2017-10-04	12.6	12.66	12.58	12.65	0.1	0.8	2629133.0	33187042.12	873
2017-10-03	12.46	12.6	12.46	12.55	0.05	0.4	2120349.0	26595902.74	440
2017-10-02	12.58	12.58	12.5	12.5	-0.03	-0.24	1330218.0	16669783.0	371
2017-10-01	12.56	12.62	12.46	12.53	-0.12	-0.95	1923241.0	24092644.18	711
2017-09-28	12.76	12.78	12.62	12.65	-0.07	-0.55	2342256.0	29671365.52	789
2017-09-27	12.74	12.78	12.68	12.72	-0.03	-0.24	953112.0	12138426.22	299
2017-09-26	12.8	12.84	12.74	12.75	-0.02	-0.16	1301508.0	16624596.76	404
2017-09-25	12.8	12.84	12.62	12.77	0.0	0.0	2937444.0	37311106.12	736
2017-09-21	12.62	12.86	12.62	12.77	0.22	1.75	5220063.0	66641079.36	1031
2017-09-20	12.46	12.6	12.28	12.55	0.13	1.05	2325909.0	28957753.28	605
2017-09-19	12.48	12.64	12.4	12.42	-0.06	-0.48	2569782.0	32057166.04	643
2017-09-18	12.64	12.84	12.46	12.48	-0.11	-0.87	8495009.0	107847290.98	1416
2017-09-17	12.2	12.64	12.2	12.59	0.45	3.71	5704640.0	70755741.94	1387
2017-09-14	12.06	12.18	11.98	12.14	0.09	0.75	3866872.0	46810703.44	936
2017-09-13	11.82	12.1	11.82	12.05	0.15	1.26	3863334.0	46333320.82	761
2017-09-12	12.04	12.08	11.8	11.9	-0.11	-0.92	4956452.0	59183768.92	1041
2017-09-11	11.96	12.12	11.96	12.01	0.09	0.76	4557909.0	54831724.52	1057
2017-09-10	11.76	11.98	11.74	11.92	0.22	1.88	4030749.0	47698535.92	819
2017-09-07	11.54	11.74	11.54	11.7	0.16	1.39	2473952.0	28822193.46	631
2017-09-06	11.54	11.56	11.5	11.54	0.06	0.52	1561136.0	18002208.46	328
2017-08-29	11.54	11.56	11.48	11.48	-0.06	-0.52	1608568.0	18514920.16	361
2017-08-28	11.5	11.54	11.48	11.54	0.04	0.35	1097354.0	12647747.98	232
2017-08-27	11.52	11.54	11.48	11.5	0.0	0.0	1131807.0	13018607.98	212
2017-08-24	11.56	11.58	11.5	11.5	-0.04	-0.35	1072011.0	12349748.9	290
2017-08-23	11.56	11.6	11.52	11.54	0.0	0.0	3437471.0	39724773.04	575
2017-08-22	11.58	11.62	11.54	11.54	-0.04	-0.35	1349132.0	15610892.78	291
2017-08-21	11.54	11.64	11.54	11.58	0.04	0.35	1858745.0	21548790.7	534
2017-08-20	11.46	11.56	11.46	11.54	0.13	1.14	2297468.0	26490829.64	581
2017-08-17	11.32	11.44	11.32	11.41	0.09	0.8	1837687.0	20865844.3	345
2017-08-16	11.36	11.38	11.26	11.32	-0.05	-0.44	1429359.0	16191650.08	410
2017-08-15	11.42	11.44	11.36	11.37	-0.06	-0.52	780988.0	8908418.88	214
2017-08-14	11.44	11.48	11.42	11.43	0.0	0.0	825836.0	9450435.04	213
2017-08-13	11.46	11.48	11.42	11.43	-0.02	-0.17	980489.0	11232189.6	307
2017-08-10	11.5	11.54	11.46	11.45	-0.05	-0.43	1024671.0	11770302.94	279
2017-08-09	11.52	11.54	11.46	11.5	0.04	0.35	1406752.0	16185213.34	299
2017-08-08	11.46	11.54	11.46	11.46	-0.04	-0.35	1799319.0	20680635.48	393
2017-08-07	11.42	11.52	11.38	11.5	0.08	0.7	1931140.0	22111151.6	345
2017-08-06	11.46	11.46	11.4	11.42	-0.01	-0.09	1058803.0	12114019.18	226
2017-08-03	11.46	11.48	11.4	11.43	-0.04	-0.35	524325.0	5995336.6	233
2017-08-02	11.5	11.54	11.46	11.47	-0.05	-0.43	373679.0	4286961.92	185
2017-08-01	11.56	11.62	11.52	11.52	-0.02	-0.17	857043.0	9906999.3	284
2017-07-31	11.44	11.58	11.38	11.54	0.08	0.7	1637850.0	18799255.92	369
2017-07-30	11.5	11.5	11.44	11.46	-0.03	-0.26	1239386.0	14197278.92	323
2017-07-27	11.56	11.56	11.44	11.49	-0.05	-0.43	1232889.0	14167164.54	336
2017-07-26	11.6	11.62	11.54	11.54	-0.04	-0.35	957689.0	11081952.8	300
2017-07-25	11.54	11.6	11.5	11.58	-0.04	-0.34	3239181.0	37418967.06	673
2017-07-24	11.74	11.82	11.56	11.62	0.12	1.04	5131911.0	59831110.42	1170
2017-07-23	11.28	11.54	11.18	11.5	0.27	2.4	3969366.0	45329438.78	900
2017-07-20	11.18	11.28	11.12	11.23	0.09	0.81	2225215.0	24902081.56	527
2017-07-19	11.0	11.2	11.0	11.14	0.12	1.09	2250745.0	25003730.32	615
2017-07-18	11.1	11.12	11.02	11.02	-0.09	-0.81	2071613.0	22889535.5	387
2017-07-17	11.22	11.22	11.06	11.11	-0.1	-0.89	1841847.0	20468972.86	528
2017-07-16	11.18	11.4	11.16	11.21	0.05	0.45	3986927.0	44922584.46	810
2017-07-13	10.88	11.22	10.86	11.16	0.33	3.05	5420703.0	59943271.2	1481
2017-07-12	10.8	10.86	10.78	10.83	0.05	0.46	3176042.0	34340432.94	420
2017-07-11	10.78	10.84	10.74	10.78	0.0	0.0	657474.0	7090591.98	240
2017-07-10	10.74	10.86	10.72	10.78	0.08	0.75	2319730.0	25019035.54	523
2017-07-09	10.7	10.76	10.7	10.7	0.0	0.0	1089084.0	11670262.02	259
2017-07-06	10.74	10.74	10.68	10.7	-0.02	-0.19	857264.0	9184814.68	188
2017-07-05	10.7	10.78	10.7	10.72	0.02	0.19	1574402.0	16895207.64	347
2017-07-04	10.78	10.82	10.7	10.7	-0.06	-0.56	1743639.0	18771558.66	355
2017-07-03	10.88	10.88	10.68	10.76	0.0	0.0	5055844.0	54333063.3	811
2017-07-02	10.72	10.92	10.72	10.76	0.01	0.09	5378640.0	58131979.72	921
2017-06-22	10.78	10.94	10.64	10.75	0.0	0.0	9370705.0	101265955.2	1597
2017-06-21	10.46	10.86	10.46	10.75	0.41	3.97	8143986.0	87234405.18	1446
2017-06-20	10.46	10.58	10.26	10.34	-0.11	-1.05	3316444.0	34716714.26	666
2017-06-19	10.18	10.52	10.18	10.45	0.28	2.75	4243127.0	44320708.96	990
2017-06-18	10.22	10.24	10.18	10.17	-0.01	-0.1	1449355.0	14757046.84	403
2017-06-15	10.26	10.28	10.18	10.18	-0.1	-0.97	886140.0	9074116.28	264
2017-06-14	10.3	10.3	10.26	10.28	0.0	0.0	1040476.0	10695092.52	259
2017-06-13	10.24	10.34	10.24	10.28	0.01	0.1	497318.0	5113588.8	150
2017-06-12	10.32	10.32	10.24	10.27	-0.02	-0.19	755594.0	7755079.9	244
2017-06-11	10.26	10.34	10.22	10.29	0.02	0.19	1551027.0	15938284.84	324
2017-06-08	10.42	10.42	10.26	10.27	-0.16	-1.53	1718581.0	17761368.04	319
2017-06-07	10.46	10.46	10.42	10.43	0.01	0.1	511342.0	5335764.4	175
2017-06-06	10.5	10.52	10.42	10.42	-0.06	-0.57	735444.0	7696933.24	243
2017-06-05	10.5	10.52	10.42	10.48	-0.03	-0.29	819343.0	8561303.86	248
2017-06-04	10.48	10.6	10.36	10.51	0.06	0.57	1196775.0	12557137.0	304
2017-06-01	10.4	10.5	10.36	10.45	0.06	0.58	885925.0	9240709.6	255
2017-05-31	10.46	10.5	10.36	10.39	-0.06	-0.57	689793.0	7186838.75	189
2017-05-30	10.36	10.46	10.32	10.45	0.11	1.06	1160959.0	12067882.1	326
2017-05-29	10.36	10.4	10.26	10.34	0.0	0.0	899292.0	9276587.7	342
2017-05-28	10.4	10.4	10.26	10.34	-0.06	-0.58	1064486.0	10986240.1	338
2017-05-25	10.64	10.64	10.36	10.4	-0.18	-1.7	1504854.0	15824713.7	318
2017-05-24	10.58	10.64	10.54	10.58	-0.02	-0.19	1785883.0	18881468.3	315
2017-05-23	10.72	10.72	10.58	10.6	-0.12	-1.12	2636400.0	28068069.45	405
2017-05-22	10.86	10.9	10.68	10.72	-0.13	-1.2	1690497.0	18174329.6	380
2017-05-21	10.9	11.0	10.86	10.85	0.05	0.46	1707961.0	18633996.6	481
2017-05-18	10.64	10.82	10.64	10.8	0.13	1.22	2399074.0	25680066.4	417
2017-05-17	10.68	10.68	10.64	10.67	-0.04	-0.37	1283958.0	13683241.45	240
2017-05-16	10.58	10.78	10.54	10.71	0.14	1.32	2591296.0	27688626.15	469
2017-05-15	10.54	10.58	10.54	10.57	0.12	1.15	1479565.0	15615813.0	284
2017-05-14	10.5	10.58	10.46	10.45	-0.07	-0.67	1403553.0	14748930.9	283
2017-05-11	10.64	10.64	10.5	10.52	-0.06	-0.57	1532447.0	16156919.65	274
2017-05-10	10.58	10.68	10.5	10.58	-0.02	-0.19	992792.0	10513042.8	226
2017-05-09	10.54	10.64	10.5	10.6	0.07	0.66	1482302.0	15674541.9	329
2017-05-08	10.46	10.58	10.36	10.53	0.06	0.57	2200881.0	23012106.15	479
2017-05-07	10.72	10.72	10.36	10.47	-0.29	-2.7	3194829.0	33503482.45	806
2017-05-04	10.78	10.78	10.68	10.76	-0.04	-0.37	1194477.0	12815902.8	337
2017-05-03	10.96	10.96	10.78	10.8	-0.09	-0.83	1505387.0	16304678.95	298
2017-05-02	10.86	10.96	10.82	10.89	0.05	0.46	2145351.0	23348326.6	424
2017-05-01	10.9	10.96	10.82	10.84	-0.05	-0.46	2364758.0	25752527.95	424
2017-04-30	10.72	11.0	10.72	10.89	0.16	1.49	2278292.0	24779465.85	604
2017-04-27	10.72	10.82	10.64	10.73	0.06	0.56	1999796.0	21477742.35	451
2017-04-26	10.78	10.9	10.64	10.67	-0.1	-0.93	3730493.0	40112589.3	861
2017-04-25	10.9	10.9	10.72	10.77	-0.1	-0.92	1643179.0	17785168.5	496
2017-04-24	10.96	10.96	10.82	10.87	-0.02	-0.18	1530744.0	16611434.45	455
2017-04-23	11.18	11.18	10.82	10.89	0.25	2.35	4177251.0	45740384.65	1002
2017-04-20	10.58	10.68	10.46	10.64	0.01	0.09	3593699.0	38079372.45	1095
2017-04-19	10.46	10.82	10.4	10.63	0.19	1.82	4753038.0	50511691.7	1174
2017-04-18	10.64	10.64	10.36	10.44	-0.08	-0.76	4667726.0	48941592.1	1051
2017-04-17	10.78	10.96	10.5	10.52	-0.17	-1.59	7593843.0	81613415.85	1857
2017-04-16	10.82	10.82	10.64	10.69	-0.14	-1.29	2848575.0	30582137.05	736
2017-04-13	11.0	11.0	10.82	10.83	-0.16	-1.46	1791488.0	19530159.65	697
2017-04-12	11.0	11.04	10.86	10.99	0.04	0.37	4314408.0	47208859.0	1169
2017-04-11	10.96	11.14	10.9	10.95	-0.44	-3.86	4158506.0	45828610.25	1544
2017-04-10	11.54	11.54	11.22	11.39	-0.16	-1.39	9951963.0	112801121.5	1888
2017-04-09	11.68	11.68	11.54	11.55	-0.14	-1.2	3242483.0	37567196.9	4983
2017-04-06	11.88	11.96	11.68	11.69	-0.14	-1.18	3881541.0	45619661.95	1122
2017-04-05	12.0	12.06	11.78	11.83	-0.04	-0.34	4658166.0	55352704.0	1168
2017-04-04	11.6	12.0	11.54	11.87	0.26	2.24	3709306.0	43804666.35	1198
2017-04-03	11.68	11.68	11.54	11.61	0.0	0.0	2194653.0	25446009.1	777
2017-04-02	11.82	12.06	11.5	11.61	-0.04	-0.34	13016291.0	152849629.45	2955
2017-03-30	10.9	11.82	10.9	11.65	0.79	7.27	17093075.0	194758545.9	3004
2017-03-29	10.68	10.96	10.68	10.86	0.29	2.74	7335266.0	79399991.9	1495
2017-03-28	10.58	10.64	10.54	10.57	0.02	0.19	1151471.0	12173942.25	249
2017-03-27	10.64	10.64	10.54	10.55	-0.06	-0.57	1386379.0	14656745.8	315
2017-03-26	10.64	10.64	10.58	10.61	0.03	0.28	2905016.0	30820070.35	422
2017-03-23	10.54	10.68	10.5	10.58	0.08	0.76	3787621.0	40086071.75	533
2017-03-22	10.58	10.58	10.46	10.5	-0.15	-1.41	3909633.0	41124578.2	756
2017-03-21	10.58	10.82	10.58	10.65	0.04	0.38	3630396.0	38770860.7	708
2017-03-20	10.72	10.72	10.54	10.61	-0.04	-0.38	3820291.0	40586041.05	752
2017-03-19	10.22	10.72	10.22	10.65	0.43	4.21	12286859.0	129351731.25	2019
2017-03-16	10.12	10.32	10.12	10.22	0.25	2.51	12584777.0	128603267.95	1555
2017-03-15	10.04	10.12	9.99	9.97	-0.04	-0.4	7630334.0	76616901.65	998
2017-03-14	9.99	10.04	9.8	10.01	0.14	1.42	6966829.0	69230941.7	1165
2017-03-13	10.4	10.4	9.85	9.87	-0.35	-3.42	14991397.0	151195100.0	2510
2017-03-12	10.22	10.22	10.08	10.22	0.92	9.89	23955918.0	244688458.05	1600
2017-03-09	9.39	9.39	9.16	9.3	-0.11	-1.17	1424900.0	13255367.15	330
2017-03-08	9.53	9.53	9.39	9.41	-0.09	-0.95	1195648.0	11288474.6	227
2017-03-07	9.53	9.53	9.44	9.5	-0.01	-0.11	1111872.0	10568681.15	215
2017-03-06	9.53	9.53	9.48	9.51	-0.01	-0.11	1452229.0	13805765.65	205
2017-03-05	9.53	9.57	9.53	9.52	0.0	0.0	1289980.0	12328012.0	208
2017-03-02	9.53	9.57	9.53	9.52	0.04	0.42	2501271.0	23789494.45	258
2017-03-01	9.53	9.53	9.44	9.48	0.01	0.11	1029404.0	9776157.85	223
2017-02-28	9.53	9.53	9.25	9.47	0.01	0.11	2737600.0	25704478.1	492
2017-02-27	9.67	9.67	9.44	9.46	-0.21	-2.17	1596163.0	15250260.4	323
2017-02-26	9.44	9.71	9.39	9.67	0.25	2.65	2841089.0	27282249.05	574
2017-02-23	9.35	9.48	9.35	9.42	0.07	0.75	1028701.0	9662190.5	166
2017-02-22	9.39	9.44	9.35	9.35	-0.01	-0.11	1196806.0	11232079.3	223
2017-02-21	9.39	9.39	9.3	9.36	-0.07	-0.74	1529297.0	14314606.7	277
2017-02-20	9.48	9.53	9.39	9.43	-0.08	-0.84	922755.0	8729535.1	231
2017-02-19	9.53	9.62	9.53	9.51	0.0	0.0	1772952.0	16920617.95	336
2017-02-16	9.53	9.53	9.48	9.51	0.0	0.0	722628.0	6880937.55	181
2017-02-15	9.44	9.53	9.44	9.51	0.03	0.32	1797342.0	17063760.3	232
2017-02-14	9.62	9.62	9.44	9.48	-0.13	-1.35	2661385.0	25367041.25	270
2017-02-13	9.57	9.62	9.48	9.61	0.06	0.63	1686466.0	16137585.8	280
2017-02-12	9.35	9.57	9.35	9.55	0.28	3.02	2846991.0	26976433.45	416
2017-02-09	9.3	9.39	9.25	9.27	-0.03	-0.32	1531451.0	14253227.1	337
2017-02-08	9.44	9.48	9.25	9.3	-0.17	-1.8	1732487.0	16206051.0	393
2017-02-07	9.44	9.53	9.39	9.47	0.02	0.21	1010551.0	9559993.8	237
2017-02-06	9.48	9.48	9.39	9.45	-0.01	-0.11	1688318.0	15924976.75	295
2017-02-05	9.62	9.67	9.44	9.46	-0.18	-1.87	1991776.0	19037144.3	386
2017-02-02	9.67	9.71	9.57	9.64	0.0	0.0	1754821.0	16935050.6	210
2017-02-01	9.71	9.71	9.57	9.64	-0.05	-0.52	1406451.0	13596331.4	297
2017-01-31	9.62	9.71	9.57	9.69	-0.01	-0.1	2126476.0	20488574.95	409
2017-01-30	9.8	9.8	9.67	9.7	-0.09	-0.92	2685207.0	26115586.75	410
2017-01-29	9.71	9.8	9.71	9.79	0.05	0.51	1596994.0	15587569.3	387
2017-01-26	9.85	9.85	9.71	9.74	-0.05	-0.51	3930690.0	38408683.65	679
2017-01-25	9.8	9.85	9.76	9.79	0.03	0.31	3133019.0	30650515.75	606
2017-01-24	9.76	9.9	9.71	9.76	0.07	0.72	3864193.0	37884489.6	804
2017-01-23	9.53	9.71	9.53	9.69	0.18	1.89	4732763.0	45560166.8	631
2017-01-22	9.44	9.57	9.35	9.51	0.03	0.32	3050315.0	28955471.15	480
2017-01-19	9.35	9.53	9.35	9.48	0.11	1.17	1247966.0	11757926.3	251
2017-01-18	9.48	9.57	9.35	9.37	-0.07	-0.74	2041955.0	19351935.6	644
2017-01-17	9.16	9.48	9.03	9.44	0.2	2.16	2505701.0	23173509.75	708
2017-01-16	9.44	9.44	9.07	9.24	-0.14	-1.49	4191347.0	38620588.65	1489
2017-01-15	9.39	9.44	9.3	9.38	0.02	0.21	2190576.0	20562932.4	342
2017-01-12	9.3	9.44	9.3	9.36	0.01	0.11	1389115.0	13049955.1	321
2017-01-11	9.57	9.62	9.3	9.35	-0.26	-2.71	2992021.0	28351243.55	521
2017-01-10	9.62	9.67	9.53	9.61	0.0	0.0	1991653.0	19113800.75	347
2017-01-09	9.71	9.71	9.44	9.61	-0.08	-0.83	2586096.0	24711715.05	934
2017-01-08	9.9	9.99	9.67	9.69	-0.21	-2.12	3085916.0	30221218.25	514
2017-01-05	9.94	9.99	9.85	9.9	0.0	0.0	1652528.0	16402703.15	218
2017-01-04	9.99	10.04	9.9	9.9	-0.08	-0.8	1801335.0	17965030.85	282
2017-01-03	9.99	10.04	9.94	9.98	-0.03	-0.3	2054313.0	20511630.25	265
2017-01-02	9.99	10.12	9.99	10.01	0.04	0.4	2563926.0	25737704.55	417
2017-01-01	9.99	10.12	9.94	9.97	-0.04	-0.4	2473059.0	24792343.45	600
2016-12-29	10.18	10.18	9.99	10.01	-0.17	-1.67	3772017.0	37957634.05	554
2016-12-28	10.26	10.32	10.18	10.18	-0.04	-0.39	3548179.0	36193289.0	574
2016-12-27	9.94	10.26	9.94	10.22	0.25	2.51	7209741.0	73204430.8	968
2016-12-26	9.99	10.04	9.9	9.97	0.01	0.1	3482428.0	34803458.4	527
2016-12-25	9.99	10.04	9.9	9.96	0.13	1.32	6535963.0	65178590.85	665
2016-12-22	9.99	9.99	9.8	9.83	-0.07	-0.71	2808357.0	27731787.35	472
2016-12-21	9.8	9.94	9.76	9.9	0.1	1.02	2747149.0	27097577.4	447
2016-12-20	9.71	9.85	9.53	9.8	0.04	0.41	2901795.0	28046256.2	584
2016-12-19	9.9	9.94	9.71	9.76	-0.15	-1.51	2371785.0	23418589.6	482
2016-12-18	10.08	10.08	9.9	9.91	-0.11	-1.1	3577532.0	35609302.45	634
2016-12-15	10.04	10.26	9.99	10.02	0.12	1.21	14066071.0	141813848.4	2351
2016-12-14	9.85	9.94	9.76	9.9	0.11	1.12	9056457.0	89128420.4	1180
2016-12-13	9.8	9.85	9.71	9.79	0.09	0.93	4953454.0	48552481.35	604
2016-12-12	9.71	9.85	9.67	9.7	0.03	0.31	5587450.0	54527885.55	738
2016-12-11	9.57	9.76	9.57	9.67	0.12	1.26	4430345.0	42819617.15	471
2016-12-08	9.53	9.67	9.53	9.55	-0.02	-0.21	2487694.0	23805459.85	296
2016-12-07	9.62	9.67	9.53	9.57	-0.01	-0.1	4532233.0	43515757.45	442
2016-12-06	9.53	9.62	9.53	9.58	0.03	0.31	2583389.0	24717817.55	337
2016-12-05	9.53	9.57	9.44	9.55	0.03	0.32	3069674.0	29172842.75	361
2016-12-04	9.53	9.71	9.53	9.52	0.01	0.11	4221086.0	40543380.85	543
2016-12-01	9.53	9.67	9.48	9.51	0.09	0.96	6007152.0	57461172.25	666
2016-11-30	9.44	9.53	9.39	9.42	0.03	0.32	4019970.0	38015185.05	483
2016-11-29	9.53	9.53	9.39	9.39	-0.09	-0.95	3835706.0	36349659.9	816
2016-11-28	9.48	9.53	9.39	9.48	0.03	0.32	1373127.0	13005551.55	251
2016-11-27	9.44	9.53	9.39	9.45	-0.01	-0.11	2631221.0	24988648.7	582
2016-11-24	9.53	9.67	9.44	9.46	-0.05	-0.53	5104492.0	48725406.5	1013
2016-11-23	9.25	9.57	9.21	9.51	0.27	2.92	5820391.0	54921843.8	1087
2016-11-22	9.07	9.25	9.07	9.24	0.19	2.1	3494355.0	32104905.15	536
2016-11-21	9.12	9.21	9.03	9.05	-0.08	-0.88	2655724.0	24257557.35	660
2016-11-20	9.21	9.3	9.07	9.13	-0.01	-0.11	4761138.0	43690887.15	1111
2016-11-17	9.07	9.16	8.98	9.14	0.08	0.88	3341598.0	30445954.0	843
2016-11-16	8.93	9.12	8.93	9.06	0.2	2.26	4274479.0	38779631.5	1051
2016-11-15	9.03	9.07	8.7	8.86	-0.19	-2.1	6794980.0	60143027.3	1183
2016-11-14	9.16	9.25	8.98	9.05	-0.15	-1.63	4128908.0	37525378.25	815
2016-11-13	8.98	9.25	8.98	9.2	0.17	1.88	4557352.0	41840507.3	688
2016-11-10	8.57	9.12	8.57	9.03	0.49	5.74	12985534.0	115531511.5	2004
2016-11-09	8.34	8.61	8.15	8.54	-0.04	-0.47	8123715.0	68574500.65	1498
2016-11-08	8.43	8.75	8.43	8.58	0.17	2.02	7678441.0	66118785.35	1045
2016-11-07	8.34	8.48	8.34	8.41	0.09	1.08	3156720.0	26585483.75	396
2016-11-06	8.34	8.38	8.29	8.32	-0.03	-0.36	1767510.0	14731328.75	313
2016-11-03	8.15	8.38	8.15	8.35	0.15	1.83	2081125.0	17241801.35	1252
2016-11-02	8.15	8.25	8.11	8.2	-0.06	-0.73	3670359.0	29955087.25	852
2016-11-01	8.43	8.43	8.25	8.26	-0.19	-2.25	3717446.0	31048626.35	924
2016-10-31	8.34	8.52	8.29	8.45	0.07	0.84	5863317.0	49138044.15	1013
2016-10-30	8.15	8.43	8.11	8.38	0.18	2.2	9428625.0	78219677.5	3859
2016-10-27	8.15	8.34	8.11	8.2	-0.04	-0.49	3118192.0	25732435.95	584
2016-10-26	7.93	8.43	7.88	8.24	0.2	2.49	9544760.0	77985248.95	1579
2016-10-25	7.56	8.06	7.47	8.04	0.52	6.91	10962169.0	85520326.85	4629
2016-10-24	7.38	7.6	7.28	7.52	0.17	2.31	7836243.0	58169766.6	2891
2016-10-23	7.42	7.42	7.28	7.35	-0.05	-0.68	6179164.0	45456322.55	604
2016-10-20	7.1	7.51	7.1	7.4	0.31	4.37	6278387.0	45939760.75	1010
2016-10-19	6.87	7.1	6.87	7.09	0.24	3.5	3167727.0	22250140.45	735
2016-10-18	7.06	7.1	6.78	6.85	-0.19	-2.7	2453859.0	17057294.0	511
2016-10-17	7.19	7.19	7.01	7.04	-0.18	-2.49	2540698.0	17982038.2	415
2016-10-16	7.33	7.33	7.1	7.22	-0.09	-1.23	4075044.0	29443023.9	753
2016-10-13	7.1	7.74	7.1	7.31	0.21	2.96	12563064.0	93323901.45	1924
2016-10-12	7.06	7.19	7.01	7.1	0.06	0.85	4212121.0	29950136.0	581
2016-10-11	6.96	7.1	6.92	7.04	0.09	1.29	4460007.0	31400011.35	668
2016-10-10	6.78	6.96	6.73	6.95	0.14	2.06	3094916.0	21274201.5	436
2016-10-09	7.1	7.1	6.78	6.81	-0.25	-3.54	4068064.0	28152162.35	667
2016-10-06	7.06	7.19	7.01	7.06	0.02	0.28	3582889.0	25421119.5	469
2016-10-05	7.06	7.1	7.01	7.04	-0.03	-0.42	2620635.0	18497693.75	383
2016-10-04	6.96	7.1	6.87	7.07	0.15	2.17	3237716.0	22701735.45	641
2016-10-03	6.78	7.01	6.69	6.92	0.1	1.47	2879037.0	19841895.95	603
2016-10-02	7.06	7.1	6.78	6.82	-0.22	-3.13	2945100.0	20376391.95	695
2016-09-29	6.83	7.1	6.64	7.04	0.12	1.73	14930637.0	102792196.5	1604
2016-09-28	7.38	7.38	6.64	6.92	-0.41	-5.59	11974543.0	83787101.15	1965
2016-09-27	7.7	7.7	7.28	7.33	-0.46	-5.91	5121982.0	38419769.8	907
2016-09-26	7.88	7.88	7.74	7.79	-0.01	-0.13	3880289.0	30428537.75	511
2016-09-25	7.83	7.83	7.7	7.8	-0.07	-0.89	2905317.0	22545612.0	363
2016-09-21	7.83	7.88	7.79	7.87	0.08	1.03	1351005.0	10572541.0	249
2016-09-20	7.83	7.88	7.7	7.79	-0.03	-0.38	2213894.0	17244603.95	305
2016-09-19	7.97	7.97	7.7	7.82	-0.11	-1.39	2393182.0	18657718.9	514
2016-09-18	8.02	8.02	7.93	7.93	-0.11	-1.37	1304334.0	10390411.8	213
2016-09-08	8.02	8.06	7.97	8.04	0.05	0.63	2225811.0	17871838.8	374
2016-09-07	8.02	8.02	7.88	7.99	-0.01	-0.13	1011563.0	8055772.2	282
2016-09-06	8.06	8.06	7.97	8.0	-0.06	-0.74	1768577.0	14168422.7	415
2016-09-05	8.02	8.15	7.97	8.06	0.08	1.0	3034640.0	24476643.55	540
2016-09-04	7.88	8.02	7.88	7.98	0.13	1.66	2064259.0	16397174.9	466
2016-09-01	8.02	8.02	7.83	7.85	-0.17	-2.12	2710088.0	21392782.3	555
2016-08-31	8.11	8.11	8.02	8.02	-0.06	-0.74	1244527.0	10024618.1	323
2016-08-30	8.02	8.15	8.02	8.08	-0.01	-0.12	1550946.0	12567897.25	304
2016-08-29	8.2	8.2	8.06	8.09	-0.11	-1.34	1445069.0	11722193.7	343
2016-08-28	7.97	8.25	7.97	8.2	0.21	2.63	2699843.0	21862262.5	424
2016-08-25	8.02	8.06	7.88	7.99	-0.06	-0.75	2934909.0	23346075.15	642
2016-08-24	8.2	8.2	8.02	8.05	-0.12	-1.47	2267290.0	18426769.0	385
2016-08-23	8.11	8.25	8.11	8.17	0.02	0.25	2041650.0	16661739.55	401
2016-08-22	8.2	8.2	8.11	8.15	-0.11	-1.33	1928446.0	15722450.55	367
2016-08-21	8.25	8.34	8.25	8.26	0.0	0.0	1434659.0	11864718.3	198
2016-08-18	8.25	8.29	8.15	8.26	0.02	0.24	1811285.0	14867774.55	476
2016-08-17	8.38	8.43	8.2	8.24	-0.17	-2.02	1720707.0	14306374.6	392
2016-08-16	8.38	8.43	8.34	8.41	0.03	0.36	718353.0	6023679.0	188
2016-08-15	8.48	8.48	8.38	8.38	-0.07	-0.83	781832.0	6593413.15	206
2016-08-14	8.38	8.48	8.38	8.45	0.09	1.08	1725268.0	14563810.4	257
2016-08-11	8.38	8.48	8.34	8.36	-0.05	-0.59	1357513.0	11371986.25	301
2016-08-10	8.48	8.48	8.38	8.41	-0.07	-0.83	1017077.0	8569377.55	296
2016-08-09	8.38	8.52	8.34	8.48	0.11	1.31	2383408.0	20141837.4	361
2016-08-08	8.38	8.38	8.29	8.37	-0.01	-0.12	1433858.0	11964755.7	305
2016-08-07	8.34	8.43	8.34	8.38	0.12	1.45	1735066.0	14524919.3	347
2016-08-04	8.29	8.34	8.2	8.26	0.01	0.12	1899051.0	15688883.65	375
2016-08-03	8.2	8.29	8.2	8.25	0.01	0.12	1043436.0	8608360.75	318
2016-08-02	8.34	8.34	8.15	8.24	-0.1	-1.2	2548940.0	20976440.45	568
2016-08-01	8.34	8.38	8.25	8.34	0.09	1.09	1107105.0	9216429.35	368
2016-07-31	8.48	8.48	8.11	8.25	-0.23	-2.71	5120688.0	42316178.85	1120
2016-07-28	8.8	8.8	8.34	8.48	-0.47	-5.25	13579134.0	115344371.35	2059
2016-07-27	8.93	8.98	8.93	8.95	-0.02	-0.22	1218241.0	10899989.15	289
2016-07-26	9.12	9.12	8.93	8.97	-0.15	-1.64	2412969.0	21753069.95	408
2016-07-25	9.16	9.16	9.07	9.12	-0.02	-0.22	1891924.0	17281938.55	265
2016-07-24	9.25	9.25	9.12	9.14	-0.1	-1.08	2667415.0	24522281.7	312
2016-07-21	9.25	9.3	9.21	9.24	0.04	0.43	3055581.0	28216810.45	424
2016-07-20	9.25	9.25	9.21	9.2	-0.05	-0.54	1403114.0	12961219.6	238
2016-07-19	9.3	9.3	9.25	9.25	-0.05	-0.54	1227911.0	11360609.25	262
2016-07-18	9.3	9.35	9.25	9.3	-0.04	-0.43	2339129.0	21692300.2	349
2016-07-17	9.35	9.39	9.3	9.34	0.07	0.76	1864738.0	17434997.9	367
2016-07-14	9.35	9.35	9.25	9.27	-0.07	-0.75	2429256.0	22567985.05	332
2016-07-13	9.25	9.39	9.25	9.34	0.1	1.08	3343812.0	31126335.9	455
2016-07-12	9.21	9.25	9.16	9.24	0.08	0.87	2351140.0	21705815.15	397
2016-07-11	9.07	9.21	9.07	9.16	0.05	0.55	4956988.0	45257166.75	475
2016-07-10	9.07	9.12	9.03	9.11	0.06	0.66	2371264.0	21508203.15	283
2016-06-30	9.16	9.21	9.03	9.05	-0.05	-0.55	3391553.0	30892211.6	603
2016-06-29	8.98	9.12	8.93	9.1	0.14	1.56	3787318.0	34285405.0	502
2016-06-28	8.8	8.98	8.8	8.96	0.11	1.24	3767089.0	33682304.25	544
2016-06-27	8.84	8.93	8.8	8.85	0.02	0.23	2948525.0	26115301.7	492
2016-06-26	8.7	8.84	8.61	8.83	-0.22	-2.43	7437805.0	65219456.7	1163
2016-06-23	8.98	9.07	8.93	9.05	0.07	0.78	3011169.0	27127058.85	501
2016-06-22	8.98	9.07	8.93	8.98	-0.02	-0.22	1956594.0	17598294.85	289
2016-06-21	9.03	9.07	8.98	9.0	-0.05	-0.55	2496765.0	22498874.1	329
2016-06-20	9.03	9.07	8.98	9.05	0.02	0.22	2681822.0	24144268.95	363
2016-06-19	9.07	9.07	8.98	9.03	0.03	0.33	2439466.0	22047349.85	429
2016-06-16	9.03	9.07	8.93	9.0	-0.05	-0.55	4817358.0	43542659.4	576
2016-06-15	9.21	9.21	9.03	9.05	-0.11	-1.2	5293566.0	48296523.3	656
2016-06-14	8.98	9.21	8.98	9.16	0.13	1.44	8282608.0	75234863.75	800
2016-06-13	9.07	9.12	8.98	9.03	-0.1	-1.1	3803285.0	34531816.95	539
2016-06-12	9.16	9.16	9.07	9.13	-0.08	-0.87	4187752.0	38189616.35	542
2016-06-09	9.25	9.3	9.21	9.21	-0.02	-0.22	6550445.0	60502554.2	772
2016-06-08	9.16	9.35	9.12	9.23	0.08	0.87	5579208.0	51673998.25	679
2016-06-07	9.12	9.21	9.07	9.15	0.03	0.33	1899541.0	17378099.05	341
2016-06-06	9.07	9.12	9.03	9.12	0.03	0.33	2475014.0	22479183.95	471
2016-06-05	9.16	9.21	9.07	9.09	-0.04	-0.44	1951801.0	17866904.85	389
2016-06-02	9.21	9.25	9.07	9.13	-0.08	-0.87	2954809.0	27063482.6	570
2016-06-01	8.93	9.25	8.93	9.21	0.26	2.91	4698603.0	42749982.45	872
2016-05-31	8.93	8.98	8.84	8.95	0.07	0.79	1773425.0	15786100.15	348
2016-05-30	8.98	9.03	8.84	8.88	-0.14	-1.55	2746290.0	24507732.95	565
2016-05-29	9.16	9.16	8.93	9.02	-0.14	-1.53	3076134.0	27680876.05	700
2016-05-26	9.25	9.25	9.16	9.16	-0.04	-0.43	1749844.0	16087466.75	362
2016-05-25	9.16	9.25	9.16	9.2	0.1	1.1	3578467.0	32920504.95	560
2016-05-24	9.07	9.16	8.98	9.1	0.02	0.22	2840147.0	25754880.4	590
2016-05-23	9.39	9.39	9.03	9.08	-0.33	-3.51	4400197.0	40593365.9	1024
2016-05-22	9.53	9.53	9.39	9.41	-0.13	-1.36	4312107.0	40828365.85	652
2016-05-19	9.53	9.53	9.53	9.54	-0.02	-0.21	2967311.0	28276953.35	547
2016-05-18	9.67	9.67	9.53	9.56	-0.09	-0.93	3254451.0	31234731.9	451
2016-05-17	9.67	9.71	9.57	9.65	0.07	0.73	4002022.0	38646573.35	682
2016-05-16	9.57	9.62	9.53	9.58	0.03	0.31	4258490.0	40707869.7	597
2016-05-15	9.57	9.62	9.53	9.55	-0.02	-0.21	3780493.0	36222410.0	576
2016-05-12	9.62	9.67	9.53	9.57	-0.04	-0.42	8215844.0	78792660.15	1129
2016-05-11	9.71	9.71	9.53	9.61	-0.02	-0.21	4663718.0	44853236.45	795
2016-05-10	9.71	9.71	9.62	9.63	-0.1	-1.03	3713682.0	35894480.7	708
2016-05-09	9.76	9.76	9.67	9.73	0.0	0.0	5238955.0	50885434.75	760
2016-05-08	9.85	9.85	9.71	9.73	-0.04	-0.41	10228608.0	100216079.5	1165
2016-05-05	9.76	9.85	9.76	9.77	0.04	0.41	4360322.0	42717847.35	571
2016-05-04	9.8	9.8	9.67	9.73	-0.1	-1.02	4367095.0	42551494.0	677
2016-05-03	9.9	9.99	9.76	9.83	-0.07	-0.71	6707021.0	66274623.05	880
2016-05-02	9.99	9.99	9.76	9.9	-0.08	-0.8	8143888.0	80279185.1	1128
2016-05-01	10.12	10.18	9.94	9.98	-0.06	-0.6	6379453.0	63975089.9	956
2016-04-28	10.12	10.18	9.99	10.04	-0.05	-0.5	10065591.0	101675954.2	1162
2016-04-27	9.99	10.26	9.99	10.09	0.11	1.1	14118584.0	143020449.05	1439
2016-04-26	10.08	10.18	9.99	9.98	-0.09	-0.89	9527304.0	95742855.8	1144
2016-04-25	10.08	10.18	9.85	10.07	0.08	0.8	11454587.0	114392735.75	1435
2016-04-24	9.85	10.08	9.85	9.99	0.15	1.52	16483088.0	164691741.6	1579
2016-04-21	9.71	9.9	9.71	9.84	0.17	1.76	17741473.0	174250144.9	1590
2016-04-20	9.62	9.71	9.53	9.67	0.04	0.42	5120990.0	49552148.4	729
2016-04-19	9.53	9.71	9.53	9.63	0.15	1.58	6618160.0	63596963.4	853
2016-04-18	9.39	9.53	9.25	9.48	-0.03	-0.32	8370460.0	78506517.55	1154
2016-04-17	9.85	9.85	9.48	9.51	-0.26	-2.66	10066170.0	96369858.5	1379
2016-04-14	9.76	9.85	9.71	9.77	0.01	0.1	8079822.0	79197417.0	1056
2016-04-13	9.99	10.12	9.67	9.76	-0.18	-1.81	16997808.0	166856051.1	2585
2016-04-12	9.71	9.99	9.71	9.94	0.25	2.58	9540710.0	94485776.05	1090
2016-04-11	9.71	9.76	9.62	9.69	0.02	0.21	6521597.0	63223352.6	766
2016-04-10	9.76	9.76	9.62	9.67	0.12	1.26	6066067.0	58682458.25	743
2016-04-07	9.53	9.57	9.44	9.55	0.14	1.49	6292064.0	59879529.05	731
2016-04-06	9.39	9.53	9.39	9.41	0.06	0.64	6327056.0	59810964.45	782
2016-04-05	9.3	9.39	9.25	9.35	-0.02	-0.21	5415429.0	50508194.05	614
2016-04-04	9.25	9.39	9.25	9.37	0.11	1.19	4571158.0	42718166.25	595
2016-04-03	9.39	9.39	9.07	9.26	-0.11	-1.17	6321279.0	58253813.65	917
2016-03-31	9.35	9.39	9.25	9.37	-0.07	-0.74	6506264.0	60786151.2	694
2016-03-30	9.44	9.48	9.39	9.44	0.03	0.32	7045873.0	66492436.7	884
2016-03-29	9.62	9.62	9.35	9.41	-0.26	-2.69	12427282.0	117347378.7	1511
2016-03-28	9.85	9.85	9.62	9.67	-0.12	-1.23	6678977.0	65224048.1	925
2016-03-27	9.94	9.94	9.71	9.79	-0.07	-0.71	8264329.0	81062201.45	1012
2016-03-24	9.99	10.04	9.71	9.86	-0.21	-2.09	14876532.0	146570065.15	1789
2016-03-23	10.18	10.22	10.04	10.07	-0.12	-1.18	7028343.0	71051942.95	818
2016-03-22	10.36	10.36	9.99	10.19	-0.15	-1.45	20414614.0	207408724.25	1940
2016-03-21	9.94	10.46	9.85	10.34	0.4	4.02	26819643.0	274420113.75	2379
2016-03-20	9.85	9.99	9.8	9.94	0.18	1.84	13541122.0	133932630.7	1248
2016-03-17	9.8	9.9	9.71	9.76	0.08	0.83	10020756.0	98359732.8	993
2016-03-16	9.53	9.71	9.44	9.68	0.2	2.11	6028949.0	57696248.05	592
2016-03-15	9.53	9.53	9.39	9.48	-0.09	-0.94	8254155.0	77872154.75	902
2016-03-14	9.71	9.8	9.53	9.57	-0.18	-1.85	9923887.0	95966900.05	1032
2016-03-13	9.99	10.04	9.71	9.75	-0.14	-1.42	10586512.0	104062295.3	1192
2016-03-10	9.99	10.04	9.71	9.89	-0.06	-0.6	10139428.0	100224900.65	1350
2016-03-09	9.8	9.99	9.71	9.95	0.07	0.71	14394682.0	141682507.9	1358
2016-03-08	9.67	9.94	9.48	9.88	0.3	3.13	19006518.0	184482485.75	1818
2016-03-07	9.67	9.76	9.53	9.58	-0.09	-0.93	14298257.0	137989816.85	1318
2016-03-06	9.35	9.71	9.3	9.67	0.47	5.11	28378103.0	269269350.95	2432
2016-03-03	9.25	9.25	9.21	9.2	-0.03	-0.33	7782875.0	71779589.45	696
2016-03-02	9.25	9.3	9.16	9.23	0.04	0.44	15403617.0	142192959.0	1535
2016-03-01	9.12	9.25	9.07	9.19	0.15	1.66	14910365.0	136736174.3	1445
2016-02-29	9.03	9.12	8.98	9.04	0.03	0.33	11928880.0	108024421.2	1221
2016-02-28	8.93	9.07	8.93	9.01	0.16	1.81	8984263.0	80716772.25	1007
2016-02-25	9.03	9.07	8.8	8.85	-0.12	-1.34	13131180.0	117337269.55	1682
2016-02-24	9.12	9.12	8.93	8.97	-0.21	-2.29	5930579.0	53492099.6	835
2016-02-23	9.12	9.25	9.07	9.18	0.09	0.99	6259365.0	57347459.5	748
2016-02-22	8.84	9.07	8.8	9.09	0.32	3.65	10924743.0	97876364.9	1119
2016-02-21	8.61	8.8	8.57	8.77	0.14	1.62	9160360.0	79728154.45	1142
2016-02-18	8.61	8.7	8.57	8.63	0.1	1.17	6991789.0	60350371.5	828
2016-02-17	8.48	8.61	8.38	8.53	0.05	0.59	5570270.0	47405489.95	743
2016-02-16	8.61	8.7	8.43	8.48	0.02	0.24	8709771.0	74652411.85	1173
2016-02-15	8.34	8.52	8.34	8.46	0.15	1.81	7662156.0	64676003.35	858
2016-02-14	8.66	8.75	8.29	8.31	-0.15	-1.77	6960353.0	58977932.15	1147
2016-02-11	8.75	8.8	8.43	8.46	-0.32	-3.64	8535536.0	72912084.45	1387
2016-02-10	8.8	8.84	8.7	8.78	-0.07	-0.79	8157723.0	71744006.5	1168
2016-02-09	8.89	8.98	8.8	8.85	-0.13	-1.45	9425544.0	83861362.85	1159
2016-02-08	9.21	9.25	8.93	8.98	-0.19	-2.07	13289836.0	120902949.8	1460
2016-02-07	9.25	9.25	8.98	9.17	-0.18	-1.93	11302919.0	103205042.7	1384
2016-02-04	9.44	9.53	9.25	9.35	0.26	2.86	15852544.0	148588699.45	1900
2016-02-03	8.98	9.07	8.93	9.09	0.06	0.66	12361811.0	111322535.05	1321
2016-02-02	9.07	9.3	9.03	9.03	-0.16	-1.74	14278177.0	130639566.95	1832
2016-02-01	8.98	9.39	8.93	9.19	0.14	1.55	14445341.0	132720125.7	1905
2016-01-31	8.93	9.35	8.93	9.05	0.39	4.5	15468976.0	140957034.2	2348
2016-01-28	8.43	8.75	8.43	8.66	0.29	3.46	14471150.0	123923855.7	1844
2016-01-27	8.38	8.52	8.34	8.37	0.01	0.12	9316676.0	78639555.75	1371
2016-01-26	8.25	8.38	8.11	8.36	-0.02	-0.24	9103424.0	75017699.25	1409
2016-01-25	8.48	8.48	8.34	8.38	-0.14	-1.64	6219620.0	52126676.65	1236
2016-01-24	8.89	8.98	8.48	8.52	0.22	2.65	11250522.0	97617675.4	1637
2016-01-21	8.2	8.34	8.2	8.3	0.03	0.36	9896238.0	81761766.75	1258
2016-01-20	8.48	8.48	8.25	8.27	-0.43	-4.94	9192682.0	76531746.55	1435
2016-01-19	8.57	8.89	8.57	8.7	0.29	3.45	13349323.0	116400053.05	2311
2016-01-18	8.34	8.61	8.29	8.41	0.05	0.6	14346726.0	120818269.95	1863
2016-01-17	8.25	8.52	8.2	8.36	-0.56	-6.28	7098380.0	59299439.6	1694
2016-01-14	9.16	9.21	8.8	8.92	-0.35	-3.78	5775042.0	52222032.45	1415
2016-01-13	9.39	9.48	9.21	9.27	-0.08	-0.86	6708025.0	62928396.9	1260
2016-01-12	9.44	9.53	9.25	9.35	-0.29	-3.01	9050689.0	85153722.15	1759
2016-01-11	9.53	9.76	9.39	9.64	0.04	0.42	4254631.0	40811748.55	1068
2016-01-10	9.8	9.94	9.44	9.6	-0.19	-1.94	4308166.0	41896249.25	918
2016-01-07	10.12	10.12	9.71	9.79	-0.57	-5.5	7839857.0	77500999.55	1640
2016-01-06	11.1	11.1	10.32	10.36	-0.64	-5.82	9781257.0	103744332.4	2276
2016-01-05	11.1	11.22	10.96	11.0	-0.11	-0.99	5089501.0	55986162.5	1115
2016-01-04	11.42	11.5	11.1	11.11	-0.35	-3.05	5809045.0	65754922.4	1230
2016-01-03	11.36	11.6	11.36	11.46	0.03	0.26	5902995.0	67785799.0	1070
2015-12-31	11.5	11.54	11.36	11.43	-0.09	-0.78	3125986.0	35770705.0	672
2015-12-30	11.68	11.68	11.46	11.52	-0.13	-1.12	5029722.0	58195659.5	1133
2015-12-29	11.42	11.68	11.28	11.65	0.08	0.69	4445684.0	50841803.2	978
2015-12-28	11.54	11.64	11.46	11.57	0.03	0.26	2510149.0	29003197.7	515
2015-12-27	11.54	11.6	11.36	11.54	0.04	0.35	1047913.0	12030276.4	251
2015-12-24	11.54	11.68	11.5	11.5	-0.04	-0.35	1120173.0	12945587.7	288
2015-12-23	11.68	11.82	11.54	11.54	-0.21	-1.79	1534575.0	17915650.05	478
2015-12-22	11.68	11.82	11.64	11.75	0.15	1.29	1861718.0	21840373.6	495
2015-12-21	11.64	11.74	11.54	11.6	-0.11	-0.94	1629471.0	18925100.4	451
2015-12-20	11.92	11.92	11.68	11.71	-0.37	-3.06	2726528.0	31970011.1	820
2015-12-17	11.54	12.28	11.54	12.08	0.55	4.77	15896634.0	189384866.45	3052
2015-12-16	11.68	11.88	11.46	11.53	-0.12	-1.03	5812574.0	67903457.3	1199
2015-12-15	11.04	11.68	11.0	11.65	0.76	6.98	7417487.0	84922948.75	1738
2015-12-14	11.14	11.22	10.86	10.89	-0.2	-1.8	3245797.0	35887895.25	771
2015-12-13	10.9	11.1	10.86	11.09	-0.29	-2.55	3048884.0	33526290.5	804
2015-12-10	11.42	11.6	11.36	11.38	-0.07	-0.61	3989295.0	45643947.35	752
2015-12-09	11.64	11.68	11.42	11.45	-0.16	-1.38	3944307.0	45616958.85	907
2015-12-08	11.92	11.92	11.54	11.61	-0.37	-3.09	3294385.0	38554031.45	784
2015-12-07	12.06	12.1	11.92	11.98	-0.08	-0.66	2774318.0	33225296.65	702
2015-12-06	12.24	12.28	12.06	12.06	-0.2	-1.63	2729918.0	33117343.2	639
2015-12-03	12.38	12.38	12.24	12.26	-0.14	-1.13	2196735.0	26995687.9	531
2015-12-02	12.64	12.7	12.32	12.4	0.23	1.89	7032758.0	87805313.45	1510
2015-12-01	12.14	12.2	12.0	12.17	0.09	0.75	4241449.0	51342561.0	753
2015-11-30	12.14	12.14	12.0	12.08	-0.04	-0.33	2338876.0	28259927.6	628
2015-11-29	12.28	12.32	12.1	12.12	-0.14	-1.14	2509893.0	30608293.8	663
2015-11-26	12.28	12.28	12.24	12.26	0.0	0.0	1264531.0	15519683.15	296
2015-11-25	12.32	12.42	12.24	12.26	-0.09	-0.73	1667415.0	20474208.35	387
2015-11-24	12.2	12.38	12.2	12.35	0.2	1.65	2824885.0	34762025.95	546
2015-11-23	12.24	12.32	12.14	12.15	-0.1	-0.82	2920405.0	35744862.3	652
2015-11-22	12.14	12.28	12.1	12.25	0.21	1.74	3878076.0	47321430.65	773
2015-11-19	12.06	12.14	12.0	12.04	0.06	0.5	3654365.0	43971497.85	687
2015-11-18	12.0	12.1	11.92	11.98	-0.01	-0.08	2553040.0	30649298.5	695
2015-11-17	12.38	12.42	11.96	11.99	-0.28	-2.28	4229676.0	51479454.75	1234
2015-11-16	12.2	12.42	12.1	12.27	0.14	1.15	2146579.0	26229321.2	472
2015-11-15	12.32	12.32	12.1	12.13	-0.47	-3.73	2292893.0	27983985.35	665
2015-11-12	12.78	12.84	12.6	12.6	-0.25	-1.95	2286443.0	29088112.4	570
2015-11-11	12.6	12.92	12.52	12.85	0.32	2.55	4487253.0	57311470.25	1006
2015-11-10	12.64	12.74	12.46	12.53	-0.14	-1.1	1369716.0	17242365.9	479
2015-11-09	12.6	12.78	12.46	12.67	0.1	0.8	2630489.0	33170872.4	746
2015-11-08	12.28	12.64	12.2	12.57	0.17	1.37	1561720.0	19331914.1	527
2015-11-05	12.42	12.46	12.28	12.4	-0.02	-0.16	1701302.0	21068501.2	510
2015-11-04	12.32	12.46	12.14	12.42	0.19	1.55	2757198.0	33920788.95	664
2015-11-03	12.28	12.46	12.2	12.23	0.03	0.25	3026385.0	37418189.9	850
2015-11-02	12.1	12.28	12.0	12.2	0.12	0.99	3392308.0	41362774.2	858
2015-11-01	12.42	12.42	12.0	12.08	-0.42	-3.36	3699340.0	44726076.6	1218
2015-10-29	12.92	13.02	12.42	12.5	-0.25	-1.96	3667532.0	46256089.2	1010
2015-10-28	12.74	12.78	12.0	12.75	0.03	0.24	8892484.0	110367002.1	2773
2015-10-27	13.42	13.42	12.6	12.72	-0.7	-5.22	4989788.0	64969918.9	1881
2015-10-26	13.52	13.52	13.16	13.42	-0.04	-0.3	2257300.0	30059641.5	757
2015-10-25	13.98	13.98	13.38	13.46	-0.36	-2.6	1884878.0	25696792.05	760
2015-10-22	14.12	14.16	13.74	13.82	-0.33	-2.33	2149790.0	29910023.35	692
2015-10-21	14.3	14.3	14.12	14.15	-0.17	-1.19	1944144.0	27573694.8	669
2015-10-20	14.52	14.52	14.3	14.32	-0.19	-1.31	1838081.0	26472200.95	654
2015-10-19	14.66	14.66	14.44	14.51	-0.1	-0.68	1292385.0	18799147.35	431
2015-10-18	14.58	14.72	14.52	14.61	0.11	0.76	1216581.0	17747186.45	412
2015-10-15	14.72	14.76	14.48	14.5	-0.23	-1.56	964042.0	14095632.8	378
2015-10-14	14.8	14.8	14.62	14.73	-0.13	-0.87	1170179.0	17238665.4	519
2015-10-13	15.12	15.22	14.72	14.86	-0.24	-1.59	4141645.0	61796944.1	1318
2015-10-12	15.22	15.22	15.04	15.1	-0.14	-0.92	2099858.0	31782437.6	663
2015-10-11	15.22	15.44	15.16	15.24	0.09	0.59	1999360.0	30595607.15	676
2015-10-08	15.08	15.22	15.04	15.15	0.0	0.0	983550.0	14875170.95	412
2015-10-07	15.12	15.22	15.08	15.15	0.11	0.73	2013230.0	30488194.15	475
2015-10-06	15.08	15.08	14.9	15.04	0.04	0.27	1406930.0	21135691.95	369
2015-10-05	14.58	15.22	14.58	15.0	0.53	3.66	2066238.0	30884338.55	593
2015-10-04	14.3	14.52	14.3	14.47	0.13	0.91	718709.0	10331753.2	286
2015-10-01	14.4	14.44	14.3	14.34	0.05	0.35	988779.0	14216720.45	329
2015-09-30	14.26	14.4	14.26	14.29	0.12	0.85	804904.0	11491730.25	351
2015-09-29	14.2	14.3	14.12	14.17	-0.2	-1.39	2090171.0	29617209.2	481
2015-09-21	14.3	14.44	14.16	14.37	0.15	1.05	1780813.0	25445760.05	535
2015-09-20	14.44	14.62	14.2	14.22	-0.31	-2.13	1097494.0	15742961.35	414
2015-09-17	14.8	14.8	14.52	14.53	-0.19	-1.29	1643264.0	24068321.7	453
2015-09-16	14.8	14.94	14.72	14.72	0.01	0.07	1185647.0	17520847.75	375
2015-09-15	14.8	14.94	14.62	14.71	-0.09	-0.61	2302474.0	33930022.2	555
2015-09-14	15.22	15.22	14.76	14.8	-0.43	-2.82	1654897.0	24726442.15	565
2015-09-13	15.48	15.48	15.22	15.23	-0.14	-0.91	1185845.0	18221040.95	455
2015-09-10	15.48	15.58	15.36	15.37	-0.22	-1.41	1404639.0	21677575.45	467
2015-09-09	15.68	15.68	15.48	15.59	0.22	1.43	2244088.0	34981289.4	701
2015-09-08	15.22	15.36	15.16	15.37	0.13	0.85	922447.0	14114385.8	331
2015-09-07	15.36	15.4	15.22	15.24	0.01	0.07	2033917.0	31178856.35	473
2015-09-06	15.16	15.36	15.08	15.23	0.04	0.26	978277.0	14878237.85	323
2015-09-03	15.22	15.48	15.12	15.19	0.11	0.73	1670896.0	25525728.65	509
2015-09-02	14.8	15.12	14.4	15.08	0.04	0.27	3404375.0	50021697.3	766
2015-09-01	15.36	15.36	14.98	15.04	-0.22	-1.44	1865319.0	28310166.15	513
2015-08-31	15.44	15.58	15.16	15.26	-0.43	-2.74	1785045.0	27300472.25	552
2015-08-30	16.26	16.46	15.48	15.69	-0.08	-0.51	1517507.0	24390496.2	722
2015-08-27	15.82	16.26	15.72	15.77	0.45	2.94	2754978.0	44141830.9	827
2015-08-26	16.0	16.0	15.16	15.32	-0.33	-2.11	3573370.0	55491442.6	868
2015-08-25	14.34	15.68	14.34	15.65	1.42	9.98	3801184.0	57649385.95	763
2015-08-24	14.3	14.58	13.94	14.23	-0.05	-0.35	4358141.0	61871065.8	1022
2015-08-23	14.3	14.76	14.12	14.28	-1.07	-6.97	3520100.0	50940839.3	970
2015-08-20	14.52	15.4	14.16	15.35	0.34	2.27	4930323.0	73116740.85	1353
2015-08-19	16.22	16.32	14.84	15.01	-1.23	-7.57	5919081.0	92618207.85	1523
2015-08-18	16.58	16.58	15.86	16.24	-0.47	-2.81	2483919.0	40363618.85	805
2015-08-17	16.72	16.86	16.4	16.71	-0.15	-0.89	1928145.0	32113848.4	619
2015-08-16	17.24	17.46	16.64	16.86	-0.37	-2.15	1650768.0	27941360.35	695
2015-08-13	17.56	17.6	17.18	17.23	-0.02	-0.12	1319498.0	22900799.75	377
2015-08-12	17.14	17.32	16.72	17.25	-0.27	-1.54	3000244.0	51458632.85	646
2015-08-11	17.92	17.92	17.42	17.52	-0.33	-1.85	2635048.0	46543055.6	812
2015-08-10	17.82	18.1	17.82	17.85	0.07	0.39	3437081.0	61627242.3	697
2015-08-09	17.56	17.82	17.5	17.78	0.06	0.34	1782949.0	31600998.05	476
2015-08-06	17.78	17.82	17.64	17.72	-0.27	-1.5	1467720.0	26061540.4	549
2015-08-05	18.2	18.24	17.92	17.99	-0.14	-0.77	1152564.0	20856351.4	415
2015-08-04	17.92	18.2	17.82	18.13	0.15	0.83	1908747.0	34350059.5	547
2015-08-03	18.2	18.34	17.82	17.98	-0.11	-0.61	2922673.0	52696807.5	844
2015-08-02	18.88	18.98	17.78	18.09	-0.87	-4.59	2477823.0	44986293.6	917
2015-07-30	19.1	19.1	18.98	18.96	-0.05	-0.26	1255323.0	23862045.2	365
2015-07-29	19.16	19.34	18.98	19.01	-0.02	-0.11	2213969.0	42434451.5	461
2015-07-28	19.02	19.16	18.98	19.03	-0.08	-0.42	725409.0	13815356.2	314
2015-07-27	19.62	19.66	19.02	19.11	-0.6	-3.04	1934125.0	37364273.1	668
2015-07-26	19.94	20.02	19.66	19.71	-0.37	-1.84	1400431.0	27722460.7	465
2015-07-23	20.26	20.26	19.94	20.08	-0.15	-0.74	720743.0	14446613.0	285
2015-07-22	20.16	20.3	20.08	20.23	0.05	0.25	626828.0	12647676.2	229
2015-07-15	20.16	20.26	20.08	20.18	0.07	0.35	781821.0	15773764.2	289
2015-07-14	19.94	20.16	19.8	20.11	0.18	0.9	2243936.0	44739996.0	521
2015-07-13	20.02	20.16	19.88	19.93	-0.04	-0.2	1188612.0	23807539.1	348
2015-07-12	20.44	20.44	19.88	19.97	-0.11	-0.55	2181188.0	43919984.2	717
2015-07-09	19.66	20.4	19.62	20.08	0.33	1.67	4417400.0	88701927.8	949
2015-07-08	19.88	19.94	19.66	19.75	-0.2	-1.0	2759679.0	54517360.2	576
2015-07-07	20.26	20.26	19.88	19.95	-0.39	-1.92	1734246.0	34732931.4	481
2015-07-06	20.16	20.44	19.94	20.34	-0.04	-0.2	1734565.0	35079676.1	495
2015-07-05	20.16	20.66	20.02	20.38	0.11	0.54	2097765.0	42469025.6	581
2015-07-02	20.02	20.3	19.76	20.27	0.22	1.1	1603679.0	32253006.6	476
2015-07-01	20.08	20.08	19.8	20.05	0.03	0.15	2009942.0	40127612.1	462
2015-06-30	19.62	20.08	19.38	20.02	0.24	1.21	2944013.0	57865988.1	784
2015-06-29	19.76	19.88	19.62	19.78	-0.33	-1.64	1941935.0	38392944.0	544
2015-06-28	20.66	20.66	19.88	20.11	-0.46	-2.24	1317360.0	26580536.4	602
2015-06-25	19.76	20.72	19.76	20.57	0.76	3.84	2003966.0	40401210.0	622
2015-06-24	19.94	19.94	19.76	19.81	0.04	0.2	1808106.0	35906859.0	405
2015-06-23	19.88	20.16	19.66	19.77	-0.02	-0.1	1917275.0	38269118.1	598
2015-06-22	19.88	19.94	19.66	19.79	-0.08	-0.4	2097992.0	41472992.7	662
2015-06-21	20.58	20.58	19.66	19.87	-0.85	-4.1	2177835.0	43580969.7	683
2015-06-18	20.94	21.08	20.58	20.72	-0.17	-0.81	983360.0	20446398.3	318
2015-06-17	20.98	21.08	20.8	20.89	-0.11	-0.52	1142807.0	23883123.5	388
2015-06-16	21.22	21.22	20.94	21.0	-0.23	-1.08	927798.0	19587624.0	291
2015-06-15	21.5	21.58	21.22	21.23	-0.19	-0.89	1249048.0	26770768.7	334
2015-06-14	21.18	21.44	21.18	21.42	0.26	1.23	871319.0	18513676.9	294
2015-06-11	21.22	21.36	20.98	21.16	-0.07	-0.33	319344.0	6766806.1	173
2015-06-10	21.08	21.44	21.08	21.23	0.18	0.86	911423.0	19389447.2	250
2015-06-09	20.98	21.08	20.66	21.05	0.03	0.14	914873.0	19075967.6	328
2015-06-08	21.36	21.36	20.94	21.02	-0.28	-1.31	908271.0	19177843.4	336
2015-06-07	21.5	21.5	21.22	21.3	-0.28	-1.3	996443.0	21317549.1	382
2015-06-04	21.62	21.72	21.5	21.58	-0.09	-0.42	782157.0	16885434.0	247
2015-06-03	21.86	21.86	21.62	21.67	-0.13	-0.6	1335295.0	28962680.4	343
2015-06-02	21.76	21.86	21.62	21.8	0.09	0.41	909434.0	19803714.7	310
2015-06-01	21.86	22.0	21.58	21.71	-0.12	-0.55	1684764.0	36568668.4	520
2015-05-31	21.76	22.14	21.62	21.83	0.06	0.28	3310668.0	72623574.3	1037
2015-05-28	21.72	21.86	21.62	21.77	0.11	0.51	1400713.0	30470180.5	486
2015-05-27	21.62	21.86	21.58	21.66	0.08	0.37	2402417.0	52069842.1	549
2015-05-26	21.62	21.72	21.58	21.58	-0.06	-0.28	1786757.0	38594791.9	388
2015-05-25	21.72	21.76	21.58	21.64	0.0	0.0	1794722.0	38848188.7	439
2015-05-24	21.76	21.86	21.58	21.64	-0.04	-0.18	1662853.0	36053562.8	552
2015-05-21	21.62	21.72	21.3	21.68	0.04	0.18	2991728.0	64277811.5	716
2015-05-20	21.76	21.76	21.5	21.64	-0.08	-0.37	902480.0	19519490.0	388
2015-05-19	21.9	21.9	21.62	21.72	-0.16	-0.73	1105144.0	24069496.9	476
2015-05-18	22.08	22.08	21.76	21.88	-0.22	-1.0	1707785.0	37397533.6	549
2015-05-17	22.0	22.26	22.0	22.1	0.16	0.73	2882838.0	63697414.5	654
2015-05-14	22.14	22.22	21.9	21.94	-0.19	-0.86	3019717.0	66687872.2	928
2015-05-13	22.14	22.22	21.9	22.13	0.06	0.27	2020228.0	44592328.9	580
2015-05-12	21.72	22.22	21.72	22.07	0.15	0.68	1175926.0	25841226.5	507
2015-05-11	22.4	22.54	21.76	21.92	-0.56	-2.49	2281326.0	50522938.1	736
2015-05-10	22.54	22.78	22.4	22.48	0.0	0.0	2071193.0	46766377.0	702
2015-05-07	22.78	22.92	22.36	22.48	-0.04	-0.18	5089937.0	114924074.9	1512
2015-05-06	22.22	22.54	22.14	22.52	0.27	1.21	2010692.0	45105366.0	415
2015-05-05	22.68	22.68	22.14	22.25	-0.3	-1.33	3523871.0	78801855.8	739
2015-05-04	22.54	22.68	22.36	22.55	0.15	0.67	2158580.0	48594151.5	483
2015-05-03	22.92	23.1	22.26	22.4	-0.37	-1.62	1882764.0	42594963.7	553
2015-04-30	22.82	23.36	22.68	22.77	0.04	0.18	2969785.0	68358462.9	825
2015-04-29	22.64	22.92	22.36	22.73	0.25	1.11	3058019.0	68794649.2	675
2015-04-28	22.4	22.68	22.36	22.48	0.07	0.31	2628266.0	59327957.7	482
2015-04-27	22.68	22.68	22.36	22.41	-0.14	-0.62	1791662.0	40259502.8	477
2015-04-26	22.26	22.78	22.22	22.55	0.33	1.49	2858166.0	64218996.9	699
2015-04-23	22.36	22.36	22.0	22.22	-0.17	-0.76	2070074.0	45799094.3	541
2015-04-22	22.08	22.54	21.72	22.39	0.56	2.57	3025027.0	66864663.2	599
2015-04-21	21.62	22.0	21.58	21.83	0.04	0.18	1040304.0	22683950.4	374
2015-04-20	22.14	22.22	21.62	21.79	-0.25	-1.13	2516872.0	54983711.1	550
2015-04-19	22.36	22.54	22.0	22.04	0.65	3.04	5660402.0	125774014.3	1180
2015-04-16	21.36	21.58	21.22	21.39	0.2	0.94	2414755.0	51648428.2	652
2015-04-15	21.22	21.44	20.94	21.19	0.75	3.67	4520891.0	95777074.3	982
2015-04-14	20.3	20.52	20.26	20.44	0.08	0.39	1226503.0	25017115.4	385
2015-04-13	20.08	20.58	20.02	20.36	0.29	1.44	1559379.0	31738322.5	551
2015-04-12	19.8	20.26	19.76	20.07	0.34	1.72	1850160.0	36903069.8	585
2015-04-09	19.66	19.8	19.62	19.73	-0.01	-0.05	1196650.0	23603220.4	416
2015-04-08	19.88	20.26	19.62	19.74	-0.06	-0.3	2149220.0	42850854.2	615
2015-04-07	18.98	19.94	18.98	19.8	1.05	5.6	2570388.0	49806859.5	666
2015-04-06	19.02	19.24	18.7	18.75	-0.08	-0.42	1465058.0	27723429.1	416
2015-04-05	19.48	19.62	18.2	18.83	-0.59	-3.04	3418013.0	63713713.2	993
2015-04-02	19.88	20.02	19.34	19.42	-0.26	-1.32	1630246.0	32104994.1	529
2015-04-01	20.02	20.02	19.62	19.68	-0.08	-0.4	1116110.0	22040403.3	378
2015-03-31	20.08	20.3	19.62	19.76	-0.6	-2.95	2002613.0	40065793.4	573
2015-03-30	20.44	20.66	20.26	20.36	-0.15	-0.73	1269004.0	25954138.6	379
2015-03-29	20.3	20.8	20.3	20.51	0.49	2.45	2719731.0	55807465.0	581
2015-03-26	19.66	20.26	19.38	20.02	0.06	0.3	1840116.0	36450735.3	663
2015-03-25	21.18	21.22	19.88	19.96	-1.25	-5.89	2786681.0	56542437.0	946
2015-03-24	21.22	21.44	21.08	21.21	-0.07	-0.33	1256926.0	26701925.0	418
2015-03-23	21.3	21.44	21.18	21.28	-0.02	-0.09	913972.0	19465007.9	306
2015-03-22	21.18	21.44	21.08	21.3	0.21	1.0	1685186.0	35824176.2	480
2015-03-19	21.18	21.18	20.8	21.09	0.06	0.29	1334778.0	28091275.4	534
2015-03-18	20.72	21.22	19.38	21.03	0.21	1.01	2111583.0	43228173.9	889
2015-03-17	20.98	21.08	20.72	20.82	-0.2	-0.95	1007739.0	21018644.6	423
2015-03-16	21.36	21.5	20.84	21.02	-0.48	-2.23	2996656.0	63292763.0	991
2015-03-15	21.72	21.72	21.44	21.5	-0.48	-2.18	2083545.0	44954510.6	746
2015-03-12	22.08	22.14	21.76	21.98	0.38	1.76	4995169.0	109533681.5	1202
2015-03-11	21.44	21.72	21.3	21.6	0.08	0.37	2842862.0	61100225.1	642
2015-03-10	22.0	22.08	21.44	21.52	-0.45	-2.05	3725821.0	80708174.8	882
2015-03-09	21.62	22.08	21.62	21.97	0.27	1.24	3887794.0	85121160.5	865
2015-03-08	21.62	21.76	21.5	21.7	0.09	0.42	2157695.0	46631456.6	658
2015-03-05	21.36	21.72	21.22	21.61	0.34	1.6	3233759.0	69505426.0	849
2015-03-04	20.94	21.58	20.84	21.27	0.41	1.97	5839706.0	124265301.0	1375
2015-03-03	20.66	20.98	20.58	20.86	0.27	1.31	3085693.0	64290253.4	768
2015-03-02	20.52	20.66	20.44	20.59	0.11	0.54	1254481.0	25797065.6	390
2015-03-01	20.66	20.8	20.44	20.48	-0.09	-0.44	2481011.0	51070664.4	592
2015-02-26	20.66	20.72	20.44	20.57	0.01	0.05	3058511.0	62955002.8	663
2015-02-25	20.4	20.72	20.26	20.56	0.16	0.78	2790453.0	56981309.0	721
2015-02-24	20.16	20.44	20.16	20.4	0.2	0.99	1088543.0	22081386.5	381
2015-02-23	20.3	20.44	20.16	20.2	-0.12	-0.59	2052947.0	41679788.9	447
2015-02-22	20.3	20.52	20.3	20.32	0.06	0.3	2328445.0	47472708.1	524
2015-02-19	20.44	20.44	20.16	20.26	-0.18	-0.88	2592901.0	52558036.9	665
2015-02-18	20.58	20.8	20.4	20.44	-0.1	-0.49	2734284.0	56087578.9	831
2015-02-17	20.44	20.94	20.3	20.54	0.13	0.64	8325417.0	171818892.1	1949
2015-02-16	20.52	20.66	20.4	20.41	0.0	0.0	2450228.0	50263249.2	813
2015-02-15	20.4	20.58	20.3	20.41	0.37	1.85	5072959.0	103729298.6	1171
2015-02-12	20.02	20.26	19.94	20.04	0.1	0.5	3598170.0	72213726.2	889
2015-02-11	20.4	20.52	19.88	19.94	-0.42	-2.06	3029687.0	61388765.0	933
2015-02-10	20.84	20.84	20.26	20.36	-0.55	-2.63	4928724.0	100885934.5	1302
2015-02-09	20.84	20.98	20.8	20.91	0.18	0.87	4360837.0	91210339.1	1112
2015-02-08	20.52	20.84	20.4	20.73	0.33	1.62	6463732.0	133177801.0	1331
2015-02-05	20.16	20.66	20.02	20.4	0.13	0.64	6026340.0	122459346.7	1212
2015-02-04	20.16	20.66	20.08	20.27	0.11	0.55	8368706.0	170595568.4	1568
2015-02-03	20.16	20.52	19.94	20.16	0.16	0.8	9626054.0	195038618.5	2028
2015-02-02	19.62	20.08	19.52	20.0	0.36	1.83	6885786.0	136694605.4	1635
2015-02-01	20.08	20.16	19.62	19.64	0.18	0.92	9194484.0	182491736.8	2042
2015-01-29	19.62	19.76	19.34	19.46	-0.21	-1.07	4776802.0	93020010.5	1313
2015-01-28	19.24	19.8	19.24	19.67	0.63	3.31	10338527.0	202275531.8	2207
2015-01-27	18.7	19.1	18.7	19.04	0.37	1.98	7274869.0	137926536.9	1630
2015-01-26	18.74	18.88	18.56	18.67	0.11	0.59	3974719.0	74331619.4	1056
2015-01-22	18.56	18.7	18.46	18.56	-0.07	-0.38	3496449.0	64981445.4	1054
2015-01-21	18.7	19.1	18.56	18.63	-0.06	-0.32	5665337.0	106458186.3	1490
2015-01-20	18.74	18.84	18.56	18.69	-0.05	-0.27	3502774.0	65332456.0	1292
2015-01-19	18.98	18.98	18.7	18.74	-0.14	-0.74	4742934.0	89284285.7	1554
2015-01-18	19.16	19.34	18.7	18.88	-0.28	-1.46	10217175.0	194043808.8	2887
2015-01-15	20.3	20.4	19.02	19.16	-1.87	-8.89	18099206.0	359076056.3	4595
2015-01-14	21.62	21.62	20.72	21.03	0.03	0.14	15462932.0	327697992.2	3193
2015-01-13	19.88	21.18	19.8	21.0	0.41	1.99	8867028.0	182015089.6	2171
2015-01-12	19.66	20.84	19.52	20.59	0.86	4.36	5775807.0	117415288.7	1602
2015-01-11	19.34	19.8	19.34	19.73	0.51	2.65	3185426.0	62374005.4	939
2015-01-08	19.34	19.48	19.1	19.22	0.42	2.23	3815509.0	72975107.0	886
2015-01-07	18.7	19.24	18.56	18.8	0.18	0.97	5677181.0	106814185.6	1363
2015-01-06	18.06	18.84	18.06	18.62	-0.42	-2.21	3007148.0	55434807.9	799
2015-01-05	19.24	19.48	18.98	19.04	-0.41	-2.11	2042888.0	39267865.5	669
2015-01-04	19.38	19.76	19.34	19.45	-0.2	-1.02	1328291.0	25871677.2	552
2015-01-01	19.76	19.88	19.48	19.65	0.06	0.31	2482020.0	49019729.7	761
2014-12-31	20.26	20.44	19.1	19.59	-0.5	-2.49	4973495.0	97310184.0	1355
2014-12-30	20.08	20.44	19.62	20.09	-0.72	-3.46	4122268.0	82680118.8	1199
2014-12-29	21.18	21.3	20.72	20.81	-0.34	-1.61	6176341.0	130000549.5	1168
2014-12-28	21.22	21.44	20.84	21.15	-0.02	-0.09	5527007.0	116987238.9	1232
2014-12-25	20.84	21.5	20.66	21.17	0.55	2.67	7944016.0	168060702.8	1909
2014-12-24	20.66	21.3	20.58	20.62	0.17	0.83	5413218.0	113227392.5	1223
2014-12-23	20.44	20.84	20.4	20.45	-0.09	-0.44	2775568.0	57201239.6	759
2014-12-22	20.58	20.8	20.08	20.54	-0.11	-0.53	4405019.0	90801777.5	1050
2014-12-21	21.86	22.0	20.08	20.65	-0.57	-2.69	7637426.0	159418332.7	2247
2014-12-18	20.44	21.5	20.3	21.22	1.57	7.99	7988147.0	168377590.6	1594
2014-12-17	18.6	19.76	18.42	19.65	1.25	6.79	4244920.0	79932169.7	865
2014-12-16	18.98	18.98	17.64	18.4	-1.13	-5.79	12249388.0	221869416.9	1207
2014-12-15	20.3	20.3	19.48	19.53	-0.24	-1.21	3558307.0	70744986.7	598
2014-12-14	19.1	19.94	19.1	19.77	-0.28	-1.4	6085376.0	119484001.2	1027
2014-12-11	19.24	20.16	19.02	20.05	0.06	0.3	2484407.0	49156099.3	798
2014-12-10	20.52	20.84	19.66	19.99	-0.5	-2.44	2313115.0	47013518.3	989
2014-12-09	20.44	20.58	19.8	20.49	-0.57	-2.71	5045219.0	101958998.4	1542
2014-12-08	21.72	21.72	20.98	21.06	-0.68	-3.13	3895029.0	83385951.8	875
2014-12-07	20.98	21.86	20.72	21.74	0.86	4.12	3817350.0	81216439.9	961
2014-12-04	20.44	20.94	20.3	20.88	0.62	3.06	2446424.0	50354087.4	726
2014-12-03	19.94	20.3	19.88	20.26	0.24	1.2	1045858.0	21046557.4	350
2014-12-02	20.26	20.44	19.88	20.02	0.06	0.3	2295025.0	46393022.0	603
2014-12-01	19.48	20.3	19.38	19.96	0.5	2.57	2071379.0	41150273.2	654
2014-11-30	18.98	19.62	18.46	19.46	-0.59	-2.94	1886537.0	36066021.3	706
2014-11-27	19.76	20.16	19.48	20.05	0.09	0.45	1323058.0	26316469.0	477
2014-11-26	19.94	20.08	19.48	19.96	-0.31	-1.53	2206041.0	43748792.1	657
2014-11-25	20.26	20.4	19.94	20.27	-0.21	-1.03	2144513.0	43269875.5	656
2014-11-24	20.94	20.94	20.44	20.48	-0.38	-1.82	2835075.0	58430377.9	670
2014-11-23	20.84	21.18	20.72	20.86	0.24	1.16	2540495.0	53108671.8	651
2014-11-20	20.44	20.66	20.44	20.62	0.17	0.83	1264879.0	26035805.9	418
2014-11-19	20.58	20.58	20.4	20.45	-0.04	-0.2	1737922.0	35546329.2	539
2014-11-18	20.66	20.94	20.4	20.49	0.01	0.05	2675595.0	54904156.7	752
2014-11-17	21.44	21.44	20.16	20.48	-1.01	-4.7	3218942.0	66427909.8	1008
2014-11-16	21.86	21.9	21.44	21.49	-0.42	-1.92	1638643.0	35418817.5	691
2014-11-13	22.4	22.4	21.76	21.91	-0.62	-2.75	5241337.0	115899799.5	1331
2014-11-12	23.1	23.18	22.4	22.53	-0.09	-0.4	6725339.0	153391234.1	1643
2014-11-11	22.08	22.82	22.0	22.62	0.49	2.21	9480147.0	213511446.2	2069
2014-11-10	22.08	22.22	21.86	22.13	0.12	0.55	1653123.0	36382804.2	482
2014-11-09	22.0	22.26	21.86	22.01	0.18	0.82	1696125.0	37357034.0	463
2014-11-06	21.5	21.9	21.44	21.83	0.41	1.91	2233374.0	48623529.1	644
2014-11-05	21.3	21.62	20.58	21.42	-0.22	-1.02	3000559.0	63211093.8	946
2014-11-04	22.22	22.4	21.44	21.64	-0.9	-3.99	2708755.0	59637027.4	902
2014-11-03	22.26	22.54	22.26	22.54	0.26	1.17	2584483.0	58024531.1	601
2014-11-02	22.4	22.54	22.22	22.28	0.24	1.09	1806934.0	40365937.0	556
2014-10-30	22.0	22.08	21.58	22.04	-0.01	-0.05	1933798.0	42116873.5	690
2014-10-29	22.4	22.54	22.0	22.05	-0.16	-0.72	3200954.0	71479547.5	685
2014-10-28	22.22	22.4	22.0	22.21	-0.13	-0.58	2776705.0	61500368.7	709
2014-10-27	22.36	22.64	22.14	22.34	-0.03	-0.13	3571890.0	79716746.7	1059
2014-10-26	21.5	22.4	21.18	22.37	1.02	4.78	4898287.0	107650558.2	1178
2014-10-23	21.36	21.44	20.98	21.35	-0.22	-1.02	2775276.0	58957350.1	855
2014-10-22	21.36	22.08	21.36	21.57	0.37	1.75	6868006.0	149185159.5	1427
2014-10-21	20.3	21.44	20.16	21.2	0.9	4.43	6954570.0	145926120.2	1441
2014-10-20	19.94	20.4	19.94	20.3	0.49	2.47	5155245.0	103889935.7	1184
2014-10-19	20.02	20.44	19.52	19.81	0.82	4.32	6024484.0	119607105.0	1501
2014-10-16	19.66	20.02	18.34	18.99	-1.19	-5.9	9538807.0	184389624.8	2356
2014-10-15	19.94	20.66	19.94	20.18	-1.54	-7.09	12301886.0	250267441.7	3523
2014-10-14	22.54	22.64	21.36	21.72	-1.14	-4.99	10991934.0	242463332.1	3353
2014-10-13	22.82	23.28	22.36	22.86	0.09	0.4	10577983.0	241664493.6	2826
2014-10-12	24.2	24.38	22.78	22.77	-2.49	-9.86	7352823.0	173376424.3	2310
2014-10-02	24.92	25.4	24.84	25.26	0.21	0.84	5460157.0	136976808.1	1624
2014-10-01	25.2	25.2	24.92	25.05	-0.23	-0.91	1655373.0	41538034.3	706
2014-09-30	24.74	25.45	24.66	25.28	0.55	2.22	5247005.0	132118086.7	1434
2014-09-29	24.2	24.84	24.02	24.73	0.62	2.57	2444819.0	59728143.8	760
2014-09-28	24.56	24.56	23.74	24.11	-0.37	-1.51	4463920.0	107108386.4	1197
2014-09-25	25.0	25.2	24.46	24.48	-0.39	-1.57	5695069.0	141169695.5	1174
2014-09-24	24.56	24.92	24.46	24.87	0.2	0.81	4903102.0	121083393.8	1088
2014-09-22	24.84	25.0	24.46	24.67	-0.37	-1.48	3548530.0	87639299.4	1140
2014-09-21	25.55	25.55	24.92	25.04	-0.45	-1.77	2445060.0	61851685.4	961
2014-09-18	26.1	26.1	25.4	25.49	-0.54	-2.07	5646823.0	144589282.7	1720
2014-09-17	26.1	26.55	25.95	26.03	-0.06	-0.23	4913113.0	128759585.8	1321
2014-09-16	26.4	26.55	26.0	26.09	-0.33	-1.25	2159986.0	56794477.2	630
2014-09-15	26.95	27.05	26.2	26.42	-0.38	-1.42	1973615.0	52284266.9	643
2014-09-14	26.75	27.4	26.75	26.8	-0.17	-0.63	1739231.0	47190316.3	629
2014-09-11	27.1	27.65	26.75	26.97	-0.29	-1.06	2149850.0	58572603.8	671
2014-09-10	27.2	27.4	26.95	27.26	0.1	0.37	2227420.0	60358663.4	570
2014-09-09	26.75	27.4	26.75	27.16	0.75	2.84	4221514.0	114606009.9	1255
2014-09-08	26.2	26.5	26.0	26.41	0.16	0.61	2654225.0	69613397.7	609
2014-09-07	26.1	26.3	26.0	26.25	0.25	0.96	2404587.0	62940077.9	547
2014-09-04	25.85	26.1	25.75	26.0	-0.04	-0.15	2253346.0	58318337.7	527
2014-09-03	26.1	26.2	25.95	26.04	-0.04	-0.15	1334040.0	34776684.1	299
2014-09-02	26.3	26.4	26.0	26.08	-0.26	-0.99	924025.0	24125809.5	297
2014-09-01	26.3	26.4	26.0	26.34	0.1	0.38	845946.0	22218375.1	258
2014-08-31	26.0	26.3	25.95	26.24	0.31	1.2	787969.0	20545017.6	349
2014-08-28	26.2	26.4	25.85	25.93	-0.35	-1.33	842038.0	21988753.5	342
2014-08-27	26.55	26.65	26.1	26.28	-0.09	-0.34	1191780.0	31325123.7	452
2014-08-26	26.1	26.5	25.85	26.37	0.39	1.5	2054169.0	53917927.0	642
2014-08-25	26.0	27.05	25.65	25.98	0.06	0.23	10240776.0	269979865.0	3155
2014-08-24	25.0	26.2	24.92	25.92	1.08	4.35	9776955.0	250030208.3	2505
2014-08-21	24.74	25.0	24.66	24.84	0.18	0.73	2870799.0	71317986.7	932
2014-08-20	24.46	24.74	24.38	24.66	0.21	0.86	2500556.0	61411620.1	609
2014-08-19	24.28	24.56	24.28	24.45	0.01	0.04	805018.0	19661459.7	283
2014-08-18	24.66	24.66	24.38	24.44	-0.16	-0.65	2350990.0	57590186.6	654
2014-08-17	24.66	24.66	24.56	24.6	-0.07	-0.28	2115475.0	52121962.6	592
2014-08-14	24.74	24.84	24.66	24.67	-0.03	-0.12	642309.0	15896930.6	249
2014-08-13	24.84	24.92	24.66	24.7	-0.07	-0.28	696689.0	17274662.6	291
2014-08-12	24.74	24.92	24.66	24.77	-0.01	-0.04	630093.0	15603163.4	302
2014-08-11	25.2	25.4	24.66	24.78	-0.55	-2.17	2694867.0	67366709.2	856
2014-08-10	25.55	25.65	25.2	25.33	0.15	0.6	1890311.0	48019290.2	420
2014-08-07	25.1	25.85	25.1	25.18	0.14	0.56	1613723.0	41139782.3	548
2014-08-06	25.2	25.55	24.92	25.04	-0.43	-1.69	1094872.0	27674110.1	458
2014-08-05	24.92	25.65	24.92	25.47	0.43	1.72	1661433.0	42123955.2	568
2014-08-04	24.28	25.2	24.2	25.04	0.8	3.3	2418988.0	59944073.8	593
2014-08-03	24.02	24.28	23.74	24.24	0.55	2.32	1888850.0	45462316.4	458
2014-07-24	23.1	23.74	23.1	23.69	0.53	2.29	1706546.0	40145423.5	542
2014-07-23	23.0	23.36	22.82	23.16	0.22	0.96	2021170.0	46720354.2	590
2014-07-22	22.08	23.1	22.08	22.94	1.24	5.71	4448455.0	100488120.1	1019
2014-07-21	21.76	21.9	21.62	21.7	0.06	0.28	872440.0	19000406.4	342
2014-07-20	21.86	22.0	21.44	21.64	-0.33	-1.5	1778302.0	38600464.7	539
2014-07-17	22.26	22.54	21.62	21.97	-1.01	-4.4	3260573.0	71703938.3	1079
2014-07-16	23.0	23.18	22.82	22.98	0.0	0.0	617295.0	14208038.1	278
2014-07-15	23.36	23.36	22.92	22.98	-0.27	-1.16	1438575.0	33022381.1	406
2014-07-14	22.82	23.36	22.78	23.25	0.43	1.88	2008641.0	46523272.9	592
2014-07-13	22.64	22.92	22.5	22.82	0.25	1.11	1066881.0	24257538.7	356
2014-07-10	22.5	22.78	22.4	22.57	0.14	0.62	1881123.0	42575223.4	431
2014-07-09	22.26	22.68	22.26	22.43	0.09	0.4	1350169.0	30351703.4	364
2014-07-08	22.36	22.5	22.22	22.34	-0.08	-0.36	925008.0	20687177.3	306
2014-07-07	22.14	22.5	22.0	22.42	0.21	0.95	1491165.0	33074389.0	420
2014-07-06	22.08	22.36	22.0	22.21	0.16	0.73	798083.0	17717399.0	287
2014-07-03	22.0	22.14	21.86	22.05	0.07	0.32	1141910.0	25094505.8	326
2014-07-02	21.72	22.14	21.72	21.98	0.29	1.34	841587.0	18446525.5	317
2014-07-01	21.58	21.72	21.5	21.69	0.14	0.65	445606.0	9634423.2	207
2014-06-30	21.58	21.76	21.36	21.55	-0.02	-0.09	932194.0	20090799.6	351
2014-06-29	21.58	21.72	21.36	21.57	-0.21	-0.96	613676.0	13178802.1	356
2014-06-26	21.86	21.9	21.72	21.78	-0.19	-0.86	646915.0	14101962.0	188
2014-06-25	21.76	22.0	21.72	21.97	0.24	1.1	797538.0	17421472.5	299
2014-06-24	21.58	21.76	21.44	21.73	-0.08	-0.37	966025.0	20883522.1	314
2014-06-23	21.86	21.86	21.3	21.81	-0.23	-1.04	872191.0	18812735.3	478
2014-06-22	22.36	22.64	21.72	22.04	-0.37	-1.65	2020248.0	45064955.5	562
2014-06-19	22.08	22.5	22.08	22.41	0.35	1.59	1884721.0	42029651.6	790
2014-06-18	21.5	22.22	21.44	22.06	0.59	2.75	1893465.0	41286647.1	674
2014-06-17	21.22	21.58	20.98	21.47	0.32	1.51	3640830.0	77298396.9	826
2014-06-16	21.44	21.5	20.84	21.15	-0.21	-0.98	1103185.0	23376058.6	483
2014-06-15	21.58	21.62	20.98	21.36	-0.37	-1.7	1344536.0	28753427.5	606
2014-06-12	22.08	22.08	21.62	21.73	-0.21	-0.96	1419535.0	30943781.9	496
2014-06-11	22.5	22.54	21.76	21.94	-0.52	-2.32	3127397.0	69171277.9	859
2014-06-10	22.26	22.54	22.14	22.46	0.18	0.81	2123788.0	47370154.5	538
2014-06-09	22.36	22.36	22.14	22.28	-0.05	-0.22	860461.0	19152335.3	342
2014-06-08	22.64	22.78	22.0	22.33	-0.32	-1.41	2621609.0	58566803.7	766
2014-06-05	22.78	22.92	22.64	22.65	-0.23	-1.01	1437935.0	32725730.7	380
2014-06-04	22.64	23.0	22.4	22.88	0.32	1.42	2244323.0	50991656.4	629
2014-06-03	22.78	22.78	22.4	22.56	-0.21	-0.92	1419398.0	32162135.2	301
2014-06-02	22.78	22.92	22.68	22.77	0.07	0.31	1151472.0	26235914.1	290
2014-06-01	22.78	22.82	22.68	22.7	0.03	0.13	1592647.0	36294023.3	502
2014-05-29	22.4	22.82	22.36	22.67	0.32	1.43	3215352.0	72660216.6	840
2014-05-28	22.54	22.54	22.26	22.35	-0.21	-0.93	1501202.0	33612006.8	462
2014-05-27	22.64	22.68	22.5	22.56	-0.06	-0.27	2103944.0	47605729.0	421
2014-05-26	22.5	22.68	22.5	22.62	0.11	0.49	1803997.0	40840441.4	376
2014-05-25	22.5	22.68	22.26	22.51	-0.17	-0.75	2857304.0	64468030.4	630
2014-05-22	22.64	22.92	22.54	22.68	0.16	0.71	2552136.0	57911469.9	770
2014-05-21	22.08	22.68	22.08	22.52	0.05	0.22	2324444.0	52236403.6	960
2014-05-20	22.78	22.78	22.36	22.47	-0.22	-0.97	1926269.0	43459677.0	745
2014-05-19	22.92	22.92	22.5	22.69	-0.15	-0.66	3238285.0	73391874.5	1073
2014-05-18	23.1	23.1	22.78	22.84	-0.11	-0.48	2472205.0	56709878.0	815
2014-05-15	22.92	23.18	22.64	22.95	0.12	0.53	3574583.0	81854387.0	1033
2014-05-14	22.78	22.92	22.68	22.83	0.04	0.18	2134482.0	48575894.5	515
2014-05-13	22.82	22.92	22.68	22.79	-0.03	-0.13	1900186.0	43279440.1	616
2014-05-12	22.82	23.1	22.68	22.82	0.03	0.13	3571911.0	81406340.4	972
2014-05-11	22.08	23.0	22.08	22.79	0.8	3.64	7222109.0	161833862.2	1687
2014-05-08	22.08	22.14	21.9	21.99	-0.06	-0.27	1355665.0	29857282.4	442
2014-05-07	21.86	22.14	21.72	22.05	0.17	0.78	2021027.0	44315900.8	596
2014-05-06	22.0	22.14	21.76	21.88	-0.02	-0.09	2798186.0	61468111.9	963
2014-05-05	21.58	21.9	21.5	21.9	0.41	1.91	3291973.0	71490629.2	1219
2014-05-04	21.3	21.72	21.22	21.49	0.27	1.27	3394883.0	72713463.0	1093
2014-05-01	21.18	21.3	21.08	21.22	0.1	0.47	1439434.0	30476467.4	484
2014-04-30	21.3	21.3	21.08	21.12	-0.08	-0.38	1977117.0	41890722.2	635
2014-04-29	21.44	21.5	21.18	21.2	-0.16	-0.75	3332140.0	70836235.1	929
2014-04-28	21.3	21.44	21.22	21.36	0.1	0.47	980115.0	20905794.0	319
2014-04-27	21.3	21.44	21.22	21.26	-0.08	-0.37	1090614.0	23221784.4	406
2014-04-24	21.5	21.58	21.3	21.34	-0.16	-0.74	1891493.0	40378025.3	613
2014-04-23	21.36	21.58	21.3	21.5	0.2	0.94	2236877.0	48383537.6	632
2014-04-22	21.3	21.36	21.22	21.3	0.03	0.14	979098.0	20832114.8	346
2014-04-21	21.44	21.5	21.3	21.27	-0.07	-0.33	2715916.0	57928032.6	715
2014-04-20	21.36	21.58	21.3	21.34	-0.06	-0.28	2402880.0	51470657.7	750
2014-04-17	22.0	22.0	21.3	21.4	-0.63	-2.86	2837502.0	61218129.9	1138
2014-04-16	22.22	22.36	21.9	22.03	-0.36	-1.61	4272172.0	94552513.7	951
2014-04-15	22.5	22.54	22.26	22.39	0.02	0.09	2021844.0	45257437.9	603
2014-04-14	22.5	22.64	22.36	22.37	0.01	0.04	1565799.0	35192726.0	524
2014-04-13	22.54	22.92	22.26	22.36	-0.37	-1.63	1888075.0	42369432.4	704
2014-04-10	22.4	23.1	22.22	22.73	0.36	1.61	2563730.0	58124502.7	769
2014-04-09	22.36	22.5	22.14	22.37	-0.1	-0.45	1749384.0	39064167.2	596
2014-04-08	22.36	22.54	22.22	22.47	0.21	0.94	1925376.0	43190198.6	607
2014-04-07	22.64	22.64	22.14	22.26	-0.36	-1.59	1740604.0	38838451.1	722
2014-04-06	22.78	23.0	22.4	22.62	0.0	0.0	1986124.0	45103205.2	883
2014-04-03	22.5	23.0	22.14	22.62	0.46	2.08	9494907.0	212093619.1	2683
2014-04-02	22.08	22.36	22.08	22.16	0.0	0.0	1201638.0	26677643.7	357
2014-04-01	22.22	22.22	22.0	22.16	0.06	0.27	780248.0	17221252.7	275
2014-03-31	21.76	22.22	21.72	22.1	0.37	1.7	1717386.0	37761371.6	493
2014-03-30	21.76	21.9	21.58	21.73	-0.05	-0.23	1243331.0	27063688.9	352
2014-03-27	22.08	22.08	21.72	21.78	-0.27	-1.22	1511861.0	33074766.3	424
2014-03-26	22.14	22.14	22.0	22.05	-0.15	-0.68	843270.0	18623866.1	274
2014-03-25	22.22	22.36	22.0	22.2	-0.06	-0.27	963467.0	21360514.2	275
2014-03-24	22.26	22.36	22.0	22.26	0.06	0.27	1431764.0	31822822.6	337
2014-03-23	21.9	22.22	21.86	22.2	0.42	1.93	2683288.0	59248574.0	562
2014-03-20	21.9	22.08	21.72	21.78	-0.21	-0.95	1759385.0	38379666.8	602
2014-03-19	22.22	22.36	21.86	21.99	-0.38	-1.7	2035734.0	44832981.6	633
2014-03-18	22.0	22.4	21.9	22.37	0.54	2.47	5079011.0	112115454.1	1121
2014-03-17	22.78	22.78	21.76	21.83	-0.85	-3.75	3888443.0	86793783.1	1394
2014-03-16	22.54	23.18	22.5	22.68	-0.05	-0.22	5151530.0	117807441.1	1658
2014-03-13	22.22	23.28	22.0	22.73	0.47	2.11	10037344.0	226786430.7	2407
2014-03-12	21.5	22.36	21.3	22.26	0.64	2.96	10478288.0	228582268.9	2312
2014-03-11	21.5	21.72	21.36	21.62	0.11	0.51	2330696.0	50168382.6	744
2014-03-10	21.08	21.76	20.94	21.51	0.36	1.7	7207430.0	154309496.4	1742
2014-03-09	20.98	21.3	20.94	21.15	0.0	0.0	4720162.0	99685927.2	1247
2014-03-06	20.98	21.3	20.84	21.15	0.16	0.76	11663254.0	245886321.0	2503
2014-03-05	20.4	21.08	19.88	20.99	0.63	3.09	14933945.0	308237632.6	3115
2014-03-04	20.26	20.44	20.16	20.36	0.17	0.84	3600275.0	73079571.2	1016
2014-03-03	20.26	20.4	19.94	20.19	-0.06	-0.3	5893739.0	118473207.5	1591
2014-03-02	20.8	20.8	20.08	20.25	-0.48	-2.32	6921757.0	141737802.9	2229
2014-02-27	20.66	20.84	20.44	20.73	0.11	0.53	8886095.0	183817012.0	2150
2014-02-26	19.76	20.8	19.66	20.62	0.96	4.88	13122901.0	266861630.4	3703
2014-02-25	19.62	19.76	19.48	19.66	0.15	0.77	1591666.0	31171116.3	484
2014-02-24	19.62	19.8	19.52	19.51	-0.11	-0.56	2505786.0	49159591.5	619
2014-02-23	19.66	19.66	19.48	19.62	0.0	0.0	1836595.0	35939354.1	523
2014-02-20	19.62	19.8	19.62	19.62	0.0	0.0	1282671.0	25225066.7	314
2014-02-19	19.66	19.66	19.52	19.62	-0.04	-0.2	1296486.0	25371139.0	414
2014-02-18	19.66	19.8	19.62	19.66	0.0	0.0	1341243.0	26417118.2	333
2014-02-17	19.8	19.94	19.62	19.66	-0.11	-0.56	1983187.0	39039133.4	661
2014-02-16	20.02	20.08	19.66	19.77	-0.21	-1.05	1577812.0	31357341.2	513
2014-02-13	20.02	20.26	19.88	19.98	0.05	0.25	2081748.0	41678490.4	633
2014-02-12	19.62	20.02	19.62	19.93	0.42	2.15	3889845.0	76965823.8	954
2014-02-11	19.66	19.66	19.38	19.51	-0.15	-0.76	2412245.0	47135758.2	832
2014-02-10	20.02	20.02	19.52	19.66	-0.42	-2.09	4516398.0	88788514.1	1853
2014-02-09	20.72	20.8	20.02	20.08	-0.54	-2.62	4640526.0	94235513.2	1789
2014-02-06	20.52	20.84	20.44	20.62	0.05	0.24	4230636.0	87255910.3	1339
2014-02-05	20.26	20.66	20.02	20.57	0.32	1.58	5410433.0	110081342.9	1529
2014-02-04	19.8	20.44	19.8	20.25	0.0	0.0	2268127.0	45733536.4	699
2014-02-03	20.4	20.44	20.08	20.25	-0.21	-1.03	1877252.0	38057957.0	626
2014-02-02	20.66	20.94	20.44	20.46	-0.32	-1.54	4654277.0	96329651.0	1332
2014-01-30	19.88	20.98	19.8	20.78	1.06	5.38	9690190.0	197461624.7	2374
2014-01-29	19.62	19.8	19.48	19.72	0.59	3.08	4231137.0	83006085.2	982
2014-01-28	19.16	19.34	18.98	19.13	0.1	0.53	2418112.0	46136992.1	641
2014-01-27	19.16	19.24	18.98	19.03	-0.21	-1.09	1714933.0	32774164.0	365
2014-01-26	19.34	19.52	19.16	19.24	-0.42	-2.14	1759601.0	33930089.8	449
2014-01-23	19.66	19.8	19.62	19.66	0.1	0.51	852781.0	16761194.1	314
2014-01-22	18.98	19.62	18.98	19.56	0.58	3.06	2097605.0	40435111.4	422
2014-01-21	19.1	19.16	18.74	18.98	-0.11	-0.58	1139181.0	21554092.3	270
2014-01-20	19.1	19.38	18.98	19.09	0.06	0.32	1134001.0	21722679.0	402
2014-01-19	19.02	19.16	18.88	19.03	-0.17	-0.89	1014504.0	19295236.1	350
2014-01-16	19.66	19.76	19.16	19.2	-0.46	-2.34	1737608.0	33602600.6	706
2014-01-15	19.8	20.02	19.62	19.66	-0.32	-1.6	1251924.0	24803222.9	510
2014-01-14	20.08	20.26	19.8	19.98	-0.42	-2.06	2307924.0	46001996.5	707
2014-01-13	20.08	20.44	20.02	20.4	0.26	1.29	1462832.0	29634369.8	412
2014-01-12	20.16	20.26	20.02	20.14	0.0	0.0	490609.0	9863912.3	196
2014-01-09	20.26	20.3	20.02	20.14	-0.05	-0.25	1367188.0	27594019.6	337
2014-01-08	20.26	20.44	20.16	20.19	-0.06	-0.3	1150596.0	23299467.1	302
2014-01-07	20.4	20.52	20.16	20.25	-0.26	-1.27	1778694.0	36108555.9	510
2014-01-06	20.26	20.58	20.26	20.51	0.11	0.54	1087724.0	22180738.7	348
2014-01-05	20.16	20.52	20.16	20.4	0.26	1.29	1782641.0	36300963.7	669
2014-01-02	20.3	20.3	20.08	20.14	-0.22	-1.08	591174.0	11949435.6	205
2014-01-01	19.94	20.4	19.88	20.36	0.49	2.47	1125490.0	22615194.6	402
2013-12-31	19.62	20.02	19.48	19.87	0.36	1.85	1462821.0	28824561.1	256
2013-12-30	19.62	19.66	19.38	19.51	-0.11	-0.56	828377.0	16211729.8	183
2013-12-29	19.38	19.62	19.24	19.62	0.27	1.4	582970.0	11298181.0	174
2013-12-26	19.48	19.52	19.16	19.35	-0.16	-0.82	460226.0	8917866.9	177
2013-12-25	19.8	19.8	19.38	19.51	-0.26	-1.32	987079.0	19318969.6	355
2013-12-24	20.08	20.16	19.8	19.77	-0.42	-2.08	565419.0	11280448.1	196
2013-12-23	20.26	20.26	20.08	20.19	-0.06	-0.3	611380.0	12323483.6	162
2013-12-22	20.4	20.44	20.26	20.25	0.0	0.0	716739.0	14527589.0	160
2013-12-19	20.26	20.4	20.08	20.25	0.06	0.3	875295.0	17702301.0	240
2013-12-18	19.76	20.26	19.76	20.19	0.53	2.7	3007356.0	60220934.6	408
2013-12-17	19.38	19.88	19.38	19.66	0.31	1.6	1061307.0	20803787.0	313
2013-12-16	19.16	19.38	19.02	19.35	0.11	0.57	526846.0	10137602.9	164
2013-12-15	19.48	19.62	19.16	19.24	-0.27	-1.38	1252146.0	24448835.0	223
2013-12-12	19.66	19.8	19.52	19.51	-0.32	-1.61	397004.0	7775143.4	167
2013-12-11	19.76	20.02	19.52	19.83	0.17	0.86	1633791.0	32370430.7	339
2013-12-10	19.34	19.8	19.34	19.66	0.31	1.6	790835.0	15513921.0	203
2013-12-09	19.24	19.38	19.16	19.35	0.11	0.57	396817.0	7641123.9	106
2013-12-08	19.16	19.34	19.1	19.24	0.04	0.21	667012.0	12817457.3	138
2013-12-05	19.02	19.16	19.02	19.2	0.17	0.89	320587.0	6134843.3	103
2013-12-04	18.98	19.16	18.74	19.03	-0.06	-0.31	591335.0	11227468.7	184
2013-12-03	19.48	19.52	19.1	19.09	-0.36	-1.85	520526.0	10057020.4	178
2013-12-02	19.62	19.8	19.34	19.45	-0.06	-0.31	1189335.0	23173281.5	342
2013-12-01	19.48	19.8	19.48	19.51	0.1	0.52	1121535.0	21962937.7	306
2013-11-28	19.62	19.66	19.34	19.41	-0.1	-0.51	1795283.0	35051310.4	375
2013-11-27	19.02	19.66	18.98	19.51	0.48	2.52	2003223.0	38906133.0	484
2013-11-26	19.1	19.38	19.02	19.03	-0.06	-0.31	1281605.0	24606439.5	261
2013-11-25	19.34	19.34	19.02	19.09	-0.11	-0.57	898482.0	17265172.9	151
2013-11-24	18.74	19.34	18.74	19.2	0.49	2.62	1486502.0	28394455.1	355
2013-11-21	18.56	18.74	18.46	18.71	0.16	0.86	738596.0	13706807.6	234
2013-11-20	19.02	19.02	18.56	18.55	-0.48	-2.52	894160.0	16820633.1	313
2013-11-19	19.1	19.1	18.98	19.03	-0.06	-0.31	322015.0	6126169.7	98
2013-11-18	19.16	19.16	19.1	19.09	-0.11	-0.57	464734.0	8887429.1	125
2013-11-17	19.02	19.16	18.98	19.2	0.11	0.58	1404432.0	26735052.1	239
2013-11-14	18.88	19.16	18.88	19.09	0.17	0.9	748625.0	14203418.1	205
2013-11-13	18.74	19.02	18.74	18.92	0.26	1.39	1527193.0	28851462.2	374
2013-11-12	18.56	18.74	18.56	18.66	0.0	0.0	1753481.0	32728137.0	296
2013-11-11	18.42	18.74	18.34	18.66	0.16	0.86	1467323.0	27181050.8	309
2013-11-10	18.56	18.6	18.46	18.5	-0.05	-0.27	902979.0	16751987.2	198
2013-11-07	18.2	18.7	18.1	18.55	0.26	1.42	2241112.0	41275295.6	474
2013-11-06	18.34	18.34	18.1	18.29	0.0	0.0	675660.0	12308653.3	213
2013-11-05	18.24	18.42	18.2	18.29	0.1	0.55	880809.0	16093792.7	334
2013-11-04	18.06	18.24	17.96	18.19	0.21	1.17	1265295.0	22931008.2	374
2013-11-03	17.32	18.06	17.32	17.98	0.59	3.39	2724045.0	48442123.3	545
2013-10-31	17.5	17.5	17.32	17.39	-0.16	-0.91	1597875.0	27862539.4	210
2013-10-30	17.32	17.64	17.32	17.55	0.16	0.92	1630138.0	28445022.3	265
2013-10-29	17.32	17.42	17.14	17.39	0.05	0.29	1121638.0	19312240.0	233
2013-10-28	17.64	17.64	17.32	17.34	-0.37	-2.09	844104.0	14747480.1	276
2013-10-27	17.64	17.92	17.5	17.71	0.05	0.28	951247.0	16781828.5	225
2013-10-24	17.68	17.82	17.56	17.66	-0.05	-0.28	821653.0	14547032.1	222
2013-10-23	17.78	17.82	17.56	17.71	-0.11	-0.62	713136.0	12628404.8	204
2013-10-22	17.56	18.1	17.56	17.82	0.27	1.54	3722246.0	66703362.2	781
2013-10-21	17.42	17.64	17.42	17.55	0.21	1.21	2134143.0	37228526.5	541
2013-10-20	17.0	17.42	16.9	17.34	0.58	3.46	4221210.0	72795938.9	847
2013-10-10	16.58	16.82	16.58	16.76	0.38	2.32	4443438.0	74147229.1	841
2013-10-09	16.18	16.46	16.18	16.38	0.1	0.61	1450217.0	23701028.3	353
2013-10-08	16.26	16.4	16.18	16.28	0.04	0.25	1741220.0	28398251.5	437
2013-10-07	16.4	16.4	16.18	16.24	-0.1	-0.61	1631772.0	26511337.8	506
2013-10-06	16.46	16.5	16.08	16.34	0.0	0.0	1838777.0	29929314.2	599
2013-10-03	16.18	16.46	16.14	16.34	0.21	1.3	1192754.0	19396175.1	391
2013-10-02	16.14	16.18	16.08	16.13	-0.04	-0.25	1083751.0	17498738.8	278
2013-10-01	16.14	16.26	16.08	16.17	0.0	0.0	1432753.0	23199823.7	320
2013-09-30	16.14	16.26	16.14	16.17	0.04	0.25	1158463.0	18766154.5	258
2013-09-29	16.26	16.26	16.08	16.13	-0.15	-0.92	1155865.0	18684090.4	336
2013-09-26	16.26	16.36	16.18	16.28	0.04	0.25	2419405.0	39324509.6	562
2013-09-25	16.26	16.26	16.18	16.24	0.0	0.0	1019790.0	16537414.8	224
2013-09-24	16.4	16.58	16.26	16.24	-0.14	-0.85	637390.0	10409877.0	234
2013-09-19	16.5	16.68	16.4	16.38	0.04	0.24	1160766.0	19093202.1	294
2013-09-18	16.4	16.4	16.26	16.34	0.0	0.0	1057947.0	17251075.2	288
2013-09-17	16.5	16.58	16.36	16.34	-0.21	-1.27	1254917.0	20594222.9	385
2013-09-16	16.68	16.78	16.4	16.55	-0.11	-0.66	2810769.0	46325083.3	647
2013-09-15	16.58	16.86	16.5	16.66	0.32	1.96	2150189.0	35837586.3	475
2013-09-12	16.08	16.36	16.08	16.34	0.21	1.3	1361948.0	22132565.6	316
2013-09-11	16.26	16.26	16.08	16.13	-0.11	-0.68	1600982.0	25888585.7	323
2013-09-10	15.94	16.26	15.94	16.24	0.86	5.59	2704742.0	43572854.4	547
2013-09-09	15.62	15.62	15.22	15.38	-0.27	-1.73	2125933.0	32700607.2	654
2013-09-08	15.76	15.94	15.62	15.65	0.16	1.03	1020360.0	16008177.0	362
2013-09-05	15.86	16.26	15.36	15.49	-0.37	-2.33	2989996.0	46921498.7	1184
2013-09-04	16.68	16.72	15.68	15.86	-1.05	-6.21	5070768.0	81276248.4	1462
2013-09-03	17.46	17.68	16.82	16.91	-0.54	-3.09	3073753.0	52818549.9	680
2013-09-02	16.82	17.56	16.72	17.45	0.64	3.81	2479851.0	42297977.1	420
2013-09-01	16.72	16.9	16.26	16.81	0.43	2.63	1689186.0	27943749.4	504
2013-08-29	16.4	16.58	16.08	16.38	0.14	0.86	1115182.0	18247516.2	345
2013-08-28	16.36	16.82	16.04	16.24	-0.25	-1.52	2114312.0	34652322.4	612
2013-08-27	17.18	17.18	16.36	16.49	-0.96	-5.5	2204662.0	36660650.7	493
2013-08-26	17.42	17.68	17.24	17.45	-0.05	-0.29	869051.0	15165845.5	222
2013-08-25	17.18	17.5	17.14	17.5	0.27	1.57	1623763.0	28149488.6	308
2013-08-22	17.24	17.46	17.18	17.23	0.0	0.0	736265.0	12707656.9	178
2013-08-21	17.14	17.32	17.14	17.23	0.05	0.29	764057.0	13128702.9	180
2013-08-20	17.1	17.24	17.04	17.18	-0.05	-0.29	1028540.0	17649622.6	186
2013-08-19	16.72	17.32	16.68	17.23	0.47	2.8	1723597.0	29180329.9	305
2013-08-18	16.72	16.9	16.58	16.76	-0.05	-0.3	1723316.0	28949104.0	356
2013-08-15	16.58	16.9	16.58	16.81	0.11	0.66	1142173.0	19142125.7	285
2013-08-14	16.72	16.72	16.46	16.7	0.0	0.0	1421236.0	23562545.3	322
2013-08-13	17.0	17.0	16.72	16.7	-0.17	-1.01	1589730.0	26799685.6	345
2013-08-05	16.78	17.18	16.72	16.87	0.21	1.26	3132152.0	53044988.0	657
2013-08-04	16.4	16.78	16.4	16.66	0.28	1.71	2045280.0	33976799.8	465
2013-08-01	16.5	16.68	16.26	16.38	-0.07	-0.43	1902883.0	31353075.8	484
2013-07-31	16.58	16.78	16.36	16.45	-0.15	-0.9	3336099.0	55149567.3	1069
2013-07-30	15.82	16.68	15.54	16.6	0.85	5.4	7466875.0	120064315.8	1383
2013-07-29	15.72	15.76	15.54	15.75	0.05	0.32	1444028.0	22583596.6	341
2013-07-28	15.76	15.86	15.62	15.7	-0.11	-0.7	1436736.0	22587104.6	411
2013-07-25	15.94	15.94	15.62	15.81	-0.15	-0.94	3326499.0	52469873.8	729
2013-07-24	15.48	16.04	15.36	15.96	0.47	3.03	5375858.0	85189816.9	1148
2013-07-23	15.62	15.62	15.36	15.49	-0.1	-0.64	1102880.0	17028766.0	366
2013-07-22	15.44	15.62	15.4	15.59	0.15	0.97	1519107.0	23563691.5	411
2013-07-21	15.12	15.62	15.08	15.44	0.32	2.12	1428269.0	22048356.4	467
2013-07-18	15.4	15.44	15.08	15.12	-0.32	-2.07	1429433.0	21835305.4	524
2013-07-17	14.98	15.44	14.98	15.44	0.37	2.46	4111952.0	62559778.0	800
2013-07-16	14.76	15.08	14.76	15.07	0.27	1.82	1433887.0	21315589.1	324
2013-07-15	14.66	14.8	14.58	14.8	0.1	0.68	1361375.0	20063897.0	292
2013-07-14	14.76	14.8	14.58	14.7	0.06	0.41	1021665.0	15001272.3	325
2013-07-11	14.48	14.66	14.44	14.64	0.1	0.69	476337.0	6920686.3	157
2013-07-10	14.66	14.72	14.44	14.54	-0.16	-1.09	749459.0	10911559.6	203
2013-07-09	14.8	14.8	14.58	14.7	-0.05	-0.34	619193.0	9095041.6	226
2013-07-08	14.9	14.9	14.58	14.75	-0.21	-1.4	1136624.0	16727257.6	417
2013-07-07	14.66	14.98	14.58	14.96	0.32	2.19	1445811.0	21416946.4	461
2013-07-04	14.34	14.76	14.34	14.64	0.42	2.95	2438612.0	35537561.1	600
2013-07-03	14.4	14.58	14.16	14.22	-0.21	-1.46	1125225.0	16139968.4	281
2013-07-02	14.26	14.58	14.26	14.43	0.26	1.83	2295518.0	33040393.0	489
2013-07-01	13.84	14.26	13.84	14.17	0.37	2.68	1520988.0	21345812.0	385
2013-06-30	13.74	13.84	13.7	13.8	0.0	0.0	782843.0	10795746.4	223
2013-06-26	13.98	13.98	13.74	13.8	-0.15	-1.08	1131042.0	15679791.1	246
2013-06-25	13.94	14.02	13.84	13.95	0.04	0.29	885922.0	12332655.2	259
2013-06-24	14.06	14.06	13.74	13.91	-0.15	-1.07	2288205.0	31692970.3	667
2013-06-23	14.12	14.16	13.94	14.06	-0.06	-0.42	2323222.0	32527126.7	558
2013-06-22	13.84	14.12	13.84	14.12	0.0	0.0	1084422.0	15188861.7	299
2013-06-19	14.34	14.34	14.06	14.12	-0.16	-1.12	903089.0	12756334.4	330
2013-06-18	14.26	14.4	14.26	14.28	0.11	0.78	799832.0	11427457.5	228
2013-06-17	14.02	14.3	14.02	14.17	0.22	1.58	2045689.0	28992466.1	438
2013-06-16	14.12	14.4	13.98	13.95	-0.22	-1.55	1435458.0	20282376.6	335
2013-06-15	14.3	14.58	14.12	14.17	-0.74	-4.96	3022258.0	43384487.4	640
2013-06-12	14.66	14.98	14.58	14.91	0.21	1.43	1199735.0	17738100.2	231
2013-06-11	14.98	14.98	14.58	14.7	-0.31	-2.07	1625471.0	23852836.7	434
2013-06-10	15.22	15.22	14.9	15.01	-0.11	-0.73	530940.0	7958243.4	176
2013-06-09	15.22	15.22	14.98	15.12	0.0	0.0	841737.0	12677050.6	230
2013-06-08	15.3	15.36	14.9	15.12	-0.16	-1.05	3025726.0	45952722.8	583
2013-06-05	15.08	15.4	14.98	15.28	0.16	1.06	1786515.0	27223821.1	406
2013-06-04	14.8	15.36	14.8	15.12	0.37	2.51	5764944.0	87141472.2	845
2013-06-03	14.34	14.9	14.3	14.75	0.47	3.29	5581086.0	80993805.4	925
2013-06-02	14.12	14.4	14.12	14.28	0.16	1.13	2038400.0	29074570.9	354
2013-06-01	14.06	14.26	13.94	14.12	-0.1	-0.7	1244741.0	17592795.6	224
2013-05-29	14.4	14.4	14.16	14.22	-0.06	-0.42	1056170.0	15076833.2	279
2013-05-28	14.16	14.44	14.16	14.28	0.0	0.0	1370508.0	19601985.1	300
2013-05-27	14.3	14.3	14.06	14.28	0.0	0.0	1211240.0	17137950.6	298
2013-05-26	14.3	14.34	14.16	14.28	0.0	0.0	917006.0	13057642.1	138
2013-05-25	14.34	14.4	14.3	14.28	-0.21	-1.45	536700.0	7675733.6	206
2013-05-22	14.44	14.48	14.3	14.49	0.0	0.0	573216.0	8251421.2	187
2013-05-21	14.48	14.66	14.44	14.49	0.0	0.0	1590482.0	23179506.7	304
2013-05-20	14.4	14.58	14.26	14.49	0.11	0.76	2958065.0	42694815.6	551
2013-05-19	13.98	14.4	13.98	14.38	0.47	3.38	2492260.0	35325073.0	669
2013-05-18	13.7	13.98	13.7	13.91	0.21	1.53	1256170.0	17400796.2	408
2013-05-15	13.7	13.74	13.52	13.7	0.0	0.0	923487.0	12555066.4	351
2013-05-14	13.74	13.84	13.66	13.7	-0.04	-0.29	815212.0	11194643.6	236
2013-05-13	13.74	13.84	13.66	13.74	-0.11	-0.79	874650.0	12029892.2	291
2013-05-12	14.02	14.02	13.84	13.85	-0.06	-0.43	1022263.0	14183413.2	304
2013-05-11	14.02	14.12	13.94	13.91	-0.04	-0.29	906876.0	12710720.2	305
2013-05-08	13.98	14.06	13.94	13.95	0.0	0.0	381481.0	5338075.1	149
2013-05-07	13.94	14.02	13.84	13.95	0.04	0.29	526114.0	7322013.2	194
2013-05-06	13.98	13.98	13.84	13.91	-0.04	-0.29	437848.0	6082549.9	177
2013-05-05	14.02	14.06	13.94	13.95	-0.06	-0.43	814691.0	11392699.7	225
2013-05-04	13.84	14.12	13.84	14.01	0.16	1.16	2651151.0	37045141.7	633
2013-05-01	13.74	13.84	13.66	13.85	0.05	0.36	1137860.0	15625115.1	284
2013-04-30	13.74	13.84	13.66	13.8	0.06	0.44	1134527.0	15591148.1	315
2013-04-29	13.52	13.84	13.52	13.74	0.21	1.55	2713828.0	37266381.6	730
2013-04-28	13.62	13.66	13.42	13.53	-0.1	-0.73	728529.0	9838821.7	251
2013-04-27	13.52	13.66	13.42	13.63	0.1	0.74	2085812.0	28224002.9	500
2013-04-24	13.52	13.62	13.42	13.53	0.0	0.0	998878.0	13467936.2	352
2013-04-23	13.62	13.62	13.42	13.53	-0.06	-0.44	1342771.0	18112265.9	431
2013-04-22	13.74	13.84	13.62	13.59	-0.21	-1.52	2510980.0	34273603.4	749
2013-04-21	13.84	13.84	13.74	13.8	0.0	0.0	747230.0	10290072.5	280
2013-04-20	13.84	13.94	13.7	13.8	-0.05	-0.36	1172384.0	16165851.4	402
2013-04-17	14.06	14.12	13.84	13.85	-0.32	-2.26	805980.0	11241669.1	321
2013-04-16	14.02	14.16	13.94	14.17	0.0	0.0	840622.0	11781007.5	304
2013-04-15	14.16	14.16	13.98	14.17	0.0	0.0	853302.0	11997479.4	307
2013-04-14	14.02	14.16	13.94	14.17	0.16	1.14	1065374.0	14892899.3	427
2013-04-13	14.12	14.12	13.94	14.01	-0.16	-1.13	1647912.0	23063547.7	569
2013-04-10	14.06	14.16	13.94	14.17	0.11	0.78	1769207.0	24865447.0	539
2013-04-09	13.84	14.06	13.84	14.06	0.26	1.88	1523921.0	21289058.1	511
2013-04-08	13.74	13.94	13.74	13.8	0.1	0.73	1291599.0	17842042.3	449
2013-04-07	13.84	13.84	13.66	13.7	-0.21	-1.51	1244403.0	17106968.6	447
2013-04-06	13.84	13.94	13.74	13.91	-0.04	-0.29	849030.0	11724420.7	365
2013-04-03	14.02	14.02	13.84	13.95	-0.06	-0.43	995781.0	13875633.5	362
2013-04-02	14.02	14.06	13.94	14.01	0.0	0.0	1005826.0	14056438.0	384
2013-04-01	14.16	14.16	13.98	14.01	-0.16	-1.13	1015526.0	14285226.2	366
2013-03-31	14.02	14.16	13.84	14.17	0.11	0.78	1318369.0	18467252.2	527
2013-03-30	14.12	14.12	13.98	14.06	-0.06	-0.42	955427.0	13422423.2	417
2013-03-27	14.16	14.16	13.98	14.12	-0.05	-0.35	1224432.0	17183058.4	475
2013-03-26	14.06	14.16	14.02	14.17	0.0	0.0	1074735.0	15147612.4	400
2013-03-25	14.16	14.26	14.02	14.17	0.05	0.35	1230253.0	17375189.0	365
2013-03-24	14.06	14.16	14.02	14.12	0.11	0.79	1787445.0	25210722.6	419
2013-03-23	14.16	14.26	13.98	14.01	-0.16	-1.13	1044834.0	14725687.7	376
2013-03-20	14.26	14.3	14.02	14.17	-0.05	-0.35	1144928.0	16195514.7	324
2013-03-19	14.26	14.34	14.16	14.22	-0.06	-0.42	857095.0	12200956.3	348
2013-03-18	14.3	14.34	14.16	14.28	-0.1	-0.7	890621.0	12685843.1	314
2013-03-17	14.44	14.44	14.26	14.38	-0.05	-0.35	1816412.0	26011158.4	526
2013-03-16	14.44	14.48	14.3	14.43	0.0	0.0	1214268.0	17480576.0	365
2013-03-13	14.3	14.58	14.26	14.43	0.21	1.48	902184.0	12969090.8	349
2013-03-12	14.44	14.44	14.26	14.22	-0.21	-1.46	1960342.0	28115812.5	614
2013-03-11	14.58	14.76	14.44	14.43	-0.21	-1.43	2192028.0	31974331.4	652
2013-03-10	14.72	14.72	14.44	14.64	-0.06	-0.41	2205623.0	32018080.0	728
2013-03-09	14.9	14.98	14.72	14.7	-0.16	-1.08	1476840.0	21949416.0	546
2013-03-06	14.72	14.9	14.66	14.86	0.22	1.5	1454869.0	21472255.7	509
2013-03-05	14.48	14.72	14.48	14.64	0.15	1.04	1466808.0	21442929.7	506
2013-03-04	14.76	14.8	14.3	14.49	-0.31	-2.09	2762083.0	40223646.3	1208
2013-03-03	14.8	14.98	14.72	14.8	0.0	0.0	3869539.0	57439333.6	1148
2013-03-02	14.8	15.04	14.66	14.8	0.1	0.68	3907253.0	57912201.1	1212
2013-02-27	14.44	14.76	14.3	14.7	0.37	2.58	2605182.0	37752673.4	828
2013-02-26	14.58	14.66	14.34	14.33	-0.47	-3.18	2085168.0	30179097.8	910
2013-02-25	15.08	15.3	14.66	14.8	-0.27	-1.79	3936359.0	58917382.9	1205
2013-02-24	15.08	15.36	14.9	15.07	-0.21	-1.37	3378953.0	50907274.0	1143
2013-02-23	14.72	15.3	14.48	15.28	0.58	3.95	4987983.0	74402721.7	1574
2013-02-20	14.26	14.76	14.06	14.7	0.53	3.74	3213825.0	46458372.2	1051
2013-02-19	14.12	14.16	13.84	14.17	-0.05	-0.35	1455501.0	20402212.5	536
2013-02-18	14.3	14.34	14.02	14.22	-0.16	-1.11	1051815.0	14913915.3	527
2013-02-17	14.4	14.58	14.16	14.38	0.05	0.35	2349003.0	33674274.7	861
2013-02-16	14.72	14.9	14.3	14.33	-0.47	-3.18	3157713.0	46198443.4	1287
2013-02-13	14.4	14.9	14.06	14.8	0.37	2.56	8540289.0	124461745.8	2772
2013-02-12	13.74	14.58	13.62	14.43	0.63	4.57	5259916.0	73990127.3	1218
2013-02-11	13.66	13.84	13.52	13.8	0.17	1.25	2002234.0	27278487.0	516
2013-02-10	13.62	13.74	13.52	13.63	0.04	0.29	691363.0	9401612.1	229
2013-02-09	13.7	13.74	13.52	13.59	-0.15	-1.09	1848079.0	25281966.8	433
2013-02-06	14.06	14.48	13.62	13.74	-0.21	-1.51	3999327.0	55798719.3	1033
2013-02-05	13.84	14.02	13.84	13.95	0.04	0.29	433620.0	6018239.2	178
2013-02-04	14.02	14.12	13.84	13.91	-0.1	-0.71	521137.0	7276825.8	189
2013-02-03	13.94	14.02	13.74	14.01	0.06	0.43	675631.0	9398835.6	231
2013-02-02	13.98	14.26	13.84	13.95	0.1	0.72	1431778.0	20038310.9	415
2013-01-30	13.84	13.84	13.66	13.85	0.05	0.36	1029023.0	14132154.1	225
2013-01-29	13.84	13.84	13.66	13.8	0.0	0.0	736354.0	10113300.2	207
2013-01-28	13.98	14.06	13.74	13.8	-0.11	-0.79	876626.0	12230041.4	294
2013-01-27	14.02	14.06	13.74	13.91	-0.1	-0.71	1054944.0	14609594.9	279
2013-01-26	14.16	14.26	14.02	14.01	-0.16	-1.13	609044.0	8583944.7	200
2013-01-23	14.3	14.34	14.06	14.17	-0.16	-1.12	785308.0	11011688.4	180
2013-01-22	14.44	14.44	14.02	14.33	0.0	0.0	553496.0	7855340.0	202
2013-01-21	14.66	14.66	14.16	14.33	-0.26	-1.78	955619.0	13691269.1	284
2013-01-20	14.34	14.58	14.34	14.59	0.21	1.46	272682.0	3934310.0	106
2013-01-19	14.34	14.58	14.3	14.38	0.1	0.7	511791.0	7367799.9	190
2013-01-16	14.16	14.3	14.06	14.28	-0.05	-0.35	829550.0	11793653.8	264
2013-01-15	14.44	14.58	14.26	14.33	-0.53	-3.57	1856187.0	26653532.0	526
2013-01-14	14.9	14.9	14.66	14.86	0.0	0.0	897308.0	13265424.8	314
2013-01-13	15.3	15.36	14.76	14.86	-0.58	-3.76	1326232.0	19919524.0	448
2013-01-12	15.44	15.94	15.4	15.44	0.06	0.39	3248421.0	50651273.6	916
2013-01-09	15.04	15.44	14.98	15.38	0.37	2.47	1930484.0	29505153.8	500
2013-01-08	14.8	15.22	14.44	15.01	0.15	1.01	1949450.0	29186301.3	605
2013-01-07	14.58	14.9	14.48	14.86	0.27	1.85	951295.0	14017676.7	266
2013-01-06	14.58	14.58	14.34	14.59	0.05	0.34	655709.0	9513734.3	186
2013-01-05	14.3	14.58	14.3	14.54	0.42	2.97	1588430.0	22919180.1	404
2013-01-02	13.98	14.26	13.98	14.12	0.17	1.22	876974.0	12346754.1	302
2013-01-01	13.84	13.98	13.84	13.95	0.15	1.09	996795.0	13838104.8	275
2012-12-31	13.7	13.84	13.62	13.8	0.06	0.44	473426.0	6498948.4	188
2012-12-30	13.74	13.84	13.52	13.74	0.04	0.29	393087.0	5368788.9	167
2012-12-29	13.74	13.98	13.66	13.7	0.0	0.0	806387.0	11156714.4	267
2012-12-26	13.7	13.74	13.42	13.7	-0.04	-0.29	1104297.0	14969860.2	404
2012-12-25	13.94	13.94	13.7	13.74	-0.21	-1.51	634789.0	8746070.1	252
2012-12-24	14.06	14.06	13.74	13.95	-0.06	-0.43	1253196.0	17440843.8	334
2012-12-23	14.06	14.34	13.94	14.01	-0.05	-0.36	2281085.0	32236581.1	530
2012-12-22	13.84	14.44	13.74	14.06	0.15	1.08	3131590.0	44382259.7	840
2012-12-19	13.42	14.12	13.38	13.91	0.42	3.11	5097562.0	70489496.9	1207
2012-12-18	13.38	13.62	13.3	13.49	0.17	1.28	105535265.0	1439062519.8	390
2012-12-17	13.3	13.52	13.2	13.32	0.0	0.0	1249242.0	16563803.3	336
2012-12-16	13.52	13.52	13.2	13.32	-0.17	-1.26	2366128.0	31386634.8	550
2012-12-15	13.34	13.52	13.34	13.49	0.22	1.66	556730.0	7453906.0	178
2012-12-12	13.3	13.34	13.2	13.27	0.0	0.0	310172.0	4105295.1	115
2012-12-11	13.2	13.38	13.2	13.27	0.09	0.68	479323.0	6356926.55	142
2012-12-10	13.3	13.3	12.74	13.18	-0.14	-1.05	433864.0	5712067.65	184
2012-12-09	13.38	13.38	13.3	13.32	-0.06	-0.45	437851.0	5838487.4	162
2012-12-08	13.42	13.52	13.2	13.38	-0.04	-0.3	595289.0	7984695.1	197
2012-12-05	13.2	13.42	13.2	13.42	0.15	1.13	681743.0	9049268.9	221
2012-12-04	13.52	13.52	13.2	13.27	-0.22	-1.63	764033.0	10137322.9	269
2012-12-03	13.52	13.62	13.38	13.49	-0.14	-1.03	1113570.0	15021076.3	371
2012-12-02	13.84	13.84	13.52	13.63	-0.32	-2.29	782698.0	10669303.2	307
2012-12-01	13.3	13.98	13.2	13.95	0.92	7.06	1238659.0	16600042.4	346
2012-11-28	12.88	13.1	12.74	13.03	0.24	1.88	1682221.0	21581836.6	370
2012-11-27	13.1	13.2	12.74	12.79	-0.39	-2.96	538583.0	6995369.2	169
2012-11-26	13.1	13.2	12.78	13.18	0.01	0.08	424621.0	5525137.85	191
2012-11-25	13.3	13.3	12.96	13.17	-0.32	-2.37	485629.0	6368972.7	192
2012-11-24	13.2	13.52	13.16	13.49	0.32	2.43	1119552.0	14888504.3	303
2012-11-21	13.2	13.2	13.06	13.17	-0.1	-0.75	139814.0	1836673.0	100
2012-11-20	13.2	13.3	12.96	13.27	0.09	0.68	832727.0	10977056.8	214
2012-11-19	13.34	13.34	12.96	13.18	-0.2	-1.49	379545.0	4967815.6	142
2012-11-18	13.34	13.42	13.2	13.38	0.06	0.45	454721.0	6041239.0	192
2012-11-17	13.42	13.42	13.2	13.32	-0.21	-1.55	952571.0	12627921.95	357
2012-11-14	13.74	13.84	13.52	13.53	-0.38	-2.73	1146217.0	15540917.0	375
2012-11-13	13.7	13.94	13.52	13.91	0.17	1.24	716177.0	9801203.3	259
2012-11-12	14.06	14.06	13.62	13.74	-0.32	-2.28	605412.0	8347700.7	187
2012-11-11	14.12	14.12	13.98	14.06	0.05	0.36	459012.0	6442940.3	155
2012-11-10	13.84	14.12	13.52	14.01	0.16	1.16	679876.0	9397121.6	219
2012-11-07	13.7	14.02	13.7	13.85	0.11	0.8	905509.0	12550792.1	259
2012-11-06	13.3	13.74	13.3	13.74	0.36	2.69	863016.0	11645101.9	244
2012-11-05	13.2	13.42	13.2	13.38	0.21	1.59	415949.0	5517936.1	134
2012-11-04	13.3	13.3	13.2	13.17	-0.01	-0.08	137796.0	1821966.95	85
2012-11-03	13.3	13.3	13.2	13.18	-0.09	-0.68	197740.0	2609771.85	97
2012-10-24	13.2	13.34	13.16	13.27	0.06	0.45	260679.0	3454039.4	128
2012-10-23	13.2	13.34	13.2	13.21	0.0	0.0	658585.0	8730390.1	275
2012-10-22	13.34	13.34	13.1	13.21	-0.17	-1.27	308849.0	4068958.35	158
2012-10-21	13.42	13.52	13.2	13.38	-0.04	-0.3	674852.0	8991083.5	244
2012-10-20	13.66	13.66	13.34	13.42	-0.17	-1.25	788241.0	10575538.8	263
2012-10-17	13.52	13.62	13.3	13.59	0.27	2.03	716911.0	9608705.8	279
2012-10-16	13.2	13.52	13.2	13.32	0.05	0.38	1037132.0	13893705.6	288
2012-10-15	13.1	13.38	13.1	13.27	0.19	1.45	589874.0	7794535.7	215
2012-10-14	13.1	13.2	12.88	13.08	0.21	1.63	733936.0	9552740.0	261
2012-10-13	13.1	13.38	12.84	12.87	-0.4	-3.01	501933.0	6536426.25	220
2012-10-10	12.92	13.38	12.92	13.27	0.37	2.87	1177601.0	15546733.95	377
2012-10-09	13.02	13.02	12.84	12.9	0.03	0.23	247788.0	3196061.15	151
2012-10-08	13.1	13.1	12.78	12.87	-0.4	-3.01	1180764.0	15213694.7	492
2012-10-07	13.1	13.3	12.96	13.27	0.06	0.45	1132402.0	14748172.15	338
2012-10-06	13.52	13.66	13.2	13.21	-0.21	-1.56	1025513.0	13765726.2	359
2012-10-03	13.66	13.66	13.42	13.42	-0.32	-2.33	571083.0	7724194.3	261
2012-10-02	13.84	13.94	13.74	13.74	-0.11	-0.79	392482.0	5406638.2	120
2012-10-01	13.84	14.06	13.74	13.85	0.05	0.36	821181.0	11385152.4	186
2012-09-30	13.42	13.84	13.38	13.8	0.31	2.3	1077669.0	14646319.9	275
2012-09-29	13.74	13.94	13.34	13.49	-0.36	-2.6	1405009.0	19074977.7	426
2012-09-26	14.02	14.12	13.74	13.85	-0.43	-3.01	496989.0	6907955.4	192
2012-09-25	14.16	14.3	13.74	14.28	0.06	0.42	817064.0	11426364.4	266
2012-09-24	14.58	14.58	14.12	14.22	-0.37	-2.54	806386.0	11495712.1	219
2012-09-22	14.44	14.72	14.44	14.59	0.0	0.0	311886.0	4547943.4	105
2012-09-19	14.44	14.8	14.44	14.59	0.21	1.46	449810.0	6576152.2	218
2012-09-18	14.72	14.72	14.4	14.38	-0.32	-2.18	534130.0	7772283.2	175
2012-09-17	14.76	14.8	14.72	14.7	-0.16	-1.08	395341.0	5820404.7	154
2012-09-16	14.9	14.9	14.8	14.86	-0.1	-0.67	452281.0	6722977.5	129
2012-09-15	14.98	15.12	14.9	14.96	0.21	1.42	938401.0	14049363.9	278
2012-09-12	14.58	14.9	14.58	14.75	0.21	1.44	571680.0	8418084.5	207
2012-09-11	14.58	14.66	14.44	14.54	0.0	0.0	300800.0	4373111.3	96
2012-09-10	14.58	14.58	14.44	14.54	0.0	0.0	642043.0	9331104.2	140
2012-09-09	14.58	14.58	14.4	14.54	-0.05	-0.34	1001745.0	14480354.7	218
2012-09-08	14.76	14.76	14.48	14.59	0.05	0.34	697359.0	10152755.6	259
2012-09-05	14.98	14.98	14.58	14.54	-0.26	-1.76	742704.0	10862707.4	304
2012-09-04	14.66	14.8	14.44	14.8	0.1	0.68	339225.0	4959131.4	121
2012-09-03	14.58	14.72	14.44	14.7	0.11	0.75	460553.0	6684659.9	151
2012-09-02	14.8	14.8	14.44	14.59	-0.27	-1.82	399366.0	5829104.7	153
2012-09-01	15.12	15.22	14.8	14.86	-0.15	-1.0	636161.0	9535468.5	201
2012-08-29	15.3	15.4	14.98	15.01	-0.27	-1.77	884336.0	13411683.6	199
2012-08-28	15.36	15.44	15.22	15.28	-0.16	-1.04	183922.0	2818247.0	65
2012-08-27	15.36	15.48	15.3	15.44	0.11	0.72	422861.0	6505137.4	116
2012-08-26	15.44	15.44	15.3	15.33	0.0	0.0	358763.0	5507939.6	173
2012-08-25	15.22	15.54	15.08	15.33	0.37	2.47	731827.0	11222167.8	246
2012-08-15	14.9	15.22	14.9	14.96	-0.11	-0.73	1007371.0	15052204.4	205
2012-08-14	15.08	15.22	14.8	15.07	-0.05	-0.33	1085143.0	16212215.0	233
2012-08-13	15.08	15.22	15.08	15.12	0.11	0.73	1369604.0	20738874.1	239
2012-08-12	14.8	15.04	14.58	15.01	0.21	1.42	897991.0	13343775.3	184
2012-08-11	14.66	14.9	14.66	14.8	0.1	0.68	687276.0	10143906.0	212
2012-08-08	14.72	14.8	14.58	14.7	0.0	0.0	589743.0	8675014.2	208
2012-08-07	14.72	14.8	14.48	14.7	0.11	0.75	670123.0	9839704.5	272
2012-08-06	14.3	14.58	14.16	14.59	0.05	0.34	941250.0	13638578.1	251
2012-08-05	13.94	14.58	13.74	14.54	0.59	4.23	1810694.0	25792488.2	484
2012-08-04	13.7	14.06	13.62	13.95	0.46	3.41	1029330.0	14199466.9	348
2012-08-01	13.2	13.62	13.06	13.49	0.31	2.35	1622039.0	21639055.85	427
2012-07-31	12.7	13.2	12.7	13.18	0.49	3.86	1038693.0	13495731.05	252
2012-07-30	12.7	12.74	12.56	12.69	0.0	0.0	425026.0	5382996.65	190
2012-07-29	12.6	12.74	12.52	12.69	0.11	0.87	506703.0	6395339.15	147
2012-07-28	12.46	12.74	12.46	12.58	0.24	1.94	823085.0	10372475.25	282
2012-07-25	12.28	12.46	12.28	12.34	-0.08	-0.64	255880.0	3167350.05	114
2012-07-24	12.28	12.46	12.24	12.42	0.12	0.98	524177.0	6490764.45	152
2012-07-23	12.64	12.64	12.28	12.3	-0.36	-2.84	735198.0	9148957.35	268
2012-07-22	12.56	12.64	12.42	12.66	0.18	1.44	475895.0	5952832.05	185
2012-07-21	12.46	12.64	12.32	12.48	0.04	0.32	519483.0	6462385.65	187
2012-07-18	12.46	12.56	12.14	12.44	0.04	0.32	813812.0	10144812.65	228
2012-07-17	12.64	12.74	12.32	12.4	-0.11	-0.88	698020.0	8725829.7	291
2012-07-16	12.88	12.92	12.52	12.51	-0.34	-2.65	1179350.0	14990020.95	378
2012-07-15	12.46	13.2	12.42	12.85	0.3	2.39	2747619.0	35484378.65	924
2012-07-14	12.38	12.56	12.14	12.55	0.25	2.03	1252567.0	15522989.45	365
2012-07-11	12.56	12.56	12.14	12.3	-0.25	-1.99	614229.0	7536284.95	282
2012-07-10	12.64	12.64	12.24	12.55	-0.09	-0.71	485656.0	6050035.15	265
2012-07-09	12.88	12.88	12.52	12.64	-0.26	-2.02	909670.0	11472023.45	368
2012-07-08	12.84	13.06	12.74	12.9	0.03	0.23	1024777.0	13189940.3	413
2012-07-07	12.56	12.88	12.28	12.87	0.32	2.55	1721593.0	21588094.25	543
2012-07-04	13.2	13.2	12.56	12.55	-0.35	-2.71	2592805.0	33253270.0	764
2012-07-03	11.88	12.92	11.88	12.9	1.16	9.88	4128417.0	52081891.75	886
2012-07-02	11.36	11.74	11.32	11.74	0.37	3.25	835530.0	9626964.6	256
2012-07-01	11.32	11.36	11.28	11.37	-0.05	-0.44	219467.0	2488184.9	104
2012-06-30	11.64	11.64	11.28	11.42	0.16	1.42	1022954.0	11634189.25	318
2012-06-27	11.54	11.54	11.18	11.26	-0.32	-2.76	1234221.0	13939396.25	385
2012-06-26	11.74	11.82	11.5	11.58	-0.21	-1.78	727720.0	8504390.15	233
2012-06-25	11.82	11.96	11.68	11.79	-0.19	-1.59	881092.0	10395880.05	265
2012-06-24	12.0	12.14	11.82	11.98	-0.04	-0.33	323816.0	3869013.1	118
2012-06-23	12.24	12.24	12.0	12.02	-0.24	-1.96	828845.0	10067090.2	230
2012-06-20	12.28	12.46	12.24	12.26	0.03	0.25	969393.0	11997019.35	318
2012-06-19	12.06	12.28	12.0	12.23	0.21	1.75	949564.0	11562183.7	311
2012-06-18	12.0	12.0	11.92	12.02	0.26	2.21	587982.0	7036119.8	230
2012-06-17	11.82	11.92	11.68	11.76	-0.05	-0.42	1056284.0	12456790.75	272
2012-06-16	12.1	12.14	10.86	11.81	-0.14	-1.17	2668359.0	31492885.5	685
2012-06-13	12.14	12.24	11.92	11.95	-0.21	-1.73	1257316.0	15123621.7	347
2012-06-12	11.96	12.14	11.92	12.16	0.14	1.16	765838.0	9211443.75	233
2012-06-11	11.92	12.24	11.92	12.02	0.21	1.78	1910291.0	23008588.7	488
2012-06-10	11.68	11.88	11.64	11.81	0.13	1.11	934611.0	10977581.95	276
2012-06-09	11.78	11.96	11.54	11.68	0.13	1.13	1426061.0	16814136.5	413
2012-06-06	11.82	11.82	11.22	11.55	-0.19	-1.62	2249684.0	26313800.95	515
2012-06-05	11.96	12.06	11.74	11.74	-0.24	-2.0	1106960.0	13160361.6	272
2012-06-04	11.68	12.06	11.6	11.98	0.11	0.93	1375424.0	16295744.2	356
2012-06-03	11.78	11.92	11.54	11.87	0.13	1.11	1550074.0	18132157.65	390
2012-06-02	11.6	12.06	11.6	11.74	-0.81	-6.45	1476945.0	17460528.3	521
2012-05-30	12.88	12.88	12.46	12.55	-0.24	-1.88	851674.0	10762873.0	313
2012-05-29	13.06	13.06	12.74	12.79	-0.18	-1.39	373534.0	4799403.1	181
2012-05-28	12.92	13.06	12.92	12.97	0.21	1.65	491588.0	6375407.3	194
2012-05-27	13.16	13.2	12.74	12.76	-0.41	-3.11	589227.0	7644211.55	256
2012-05-26	13.2	13.34	12.96	13.17	-0.04	-0.3	643914.0	8475695.1	189
2012-05-23	13.1	13.2	13.06	13.21	-0.11	-0.83	316067.0	4146204.7	152
2012-05-22	13.2	13.34	13.2	13.32	0.32	2.46	1192547.0	15824263.3	400
2012-05-21	13.02	13.06	12.92	13.0	0.04	0.31	878883.0	11421902.6	323
2012-05-20	13.3	13.3	12.88	12.96	-0.18	-1.37	908209.0	11810104.25	347
2012-05-19	13.34	13.34	13.06	13.14	-0.35	-2.59	899834.0	11832467.9	362
2012-05-16	13.38	13.66	13.2	13.49	-0.14	-1.03	1047251.0	14009450.4	285
2012-05-15	13.52	13.94	13.52	13.63	0.14	1.04	1332485.0	18257558.2	393
2012-05-14	13.38	13.7	13.2	13.49	-0.04	-0.3	868921.0	11661496.1	332
2012-05-13	13.74	13.84	13.38	13.53	-0.21	-1.53	619462.0	8404435.8	297
2012-05-12	13.7	13.94	12.74	13.74	-0.06	-0.43	1550301.0	20874345.25	474
2012-05-09	14.3	14.3	13.84	13.8	-0.58	-4.03	1254506.0	17548374.5	384
2012-05-08	14.44	14.44	14.12	14.38	-0.05	-0.35	663042.0	9477633.0	238
2012-05-07	14.02	14.58	13.84	14.43	0.21	1.48	1837340.0	25975767.6	523
2012-05-06	14.4	14.4	14.16	14.22	-0.16	-1.11	1092629.0	15583620.4	457
2012-05-05	14.72	14.72	14.26	14.38	-0.48	-3.23	3239872.0	46424429.4	848
2012-05-02	15.04	15.12	14.9	14.86	-0.05	-0.34	596540.0	8935958.9	188
2012-05-01	15.04	15.12	14.9	14.91	-0.21	-1.39	789446.0	11832559.7	233
2012-04-30	15.08	15.22	14.8	15.12	0.05	0.33	537237.0	8044955.8	216
2012-04-29	15.36	15.36	15.04	15.07	-0.21	-1.37	728142.0	11007281.0	230
2012-04-28	15.22	15.44	15.08	15.28	0.32	2.14	2241222.0	34184178.8	432
2012-04-25	14.58	15.08	14.58	14.96	0.42	2.89	1863179.0	27744984.8	528
2012-04-24	14.9	14.9	14.44	14.54	-0.32	-2.15	1556546.0	22830631.0	555
2012-04-23	15.22	15.3	14.8	14.86	-0.58	-3.76	1895239.0	28425577.1	598
2012-04-22	15.68	15.68	15.3	15.44	-0.21	-1.34	1548802.0	23885125.7	547
2012-04-21	15.44	15.82	15.44	15.65	0.06	0.38	2134918.0	33329057.8	579
2012-04-18	15.72	15.94	15.4	15.59	-0.06	-0.38	3458845.0	54040959.8	1118
2012-04-17	14.8	15.68	14.72	15.65	1.16	8.01	5726328.0	87131657.1	1391
2012-04-16	14.4	14.72	14.06	14.49	0.0	0.0	2163016.0	31092799.0	751
2012-04-15	14.9	14.9	14.34	14.49	-0.52	-3.46	3075352.0	45046205.0	930
2012-04-14	15.54	15.82	14.8	15.01	-0.58	-3.72	4396502.0	67000833.2	1469
2012-04-11	14.72	15.62	13.94	15.59	0.42	2.77	9628235.0	139960058.0	2280
2012-04-10	16.58	16.68	15.12	15.17	-1.38	-8.34	4605999.0	73204977.4	1510
2012-04-09	15.94	16.86	15.94	16.55	0.06	0.36	5512177.0	91221739.5	1439
2012-04-08	17.0	17.92	15.22	16.49	-0.38	-2.25	15040375.0	253077881.1	4042
2012-04-07	15.44	17.14	15.4	16.87	1.22	7.8	9852893.0	161799227.7	2413
2012-04-04	15.54	15.72	15.48	15.65	-0.1	-0.63	1467874.0	22902194.5	451
2012-04-03	15.72	15.76	15.4	15.75	0.05	0.32	2038816.0	31734310.7	687
2012-04-02	16.04	16.08	15.48	15.7	-0.22	-1.38	2704299.0	42410592.8	821
2012-04-01	15.62	16.08	15.4	15.92	0.33	2.12	3603925.0	57094127.4	1016
2012-03-31	14.98	15.82	14.98	15.59	0.68	4.56	4482214.0	69179848.0	971
2012-03-28	15.22	15.22	14.66	14.91	-0.26	-1.71	3149676.0	46661637.5	825
2012-03-27	15.4	15.44	15.04	15.17	-0.21	-1.37	2301251.0	35038819.6	505
2012-03-26	15.54	15.62	15.3	15.38	-0.16	-1.03	1826314.0	28117950.7	502
2012-03-25	15.54	15.82	15.44	15.54	-0.11	-0.7	2973559.0	46439187.5	523
2012-03-24	15.3	15.86	15.22	15.65	0.48	3.16	3870899.0	60424792.7	786
2012-03-21	15.36	15.44	15.04	15.17	-0.21	-1.37	2521814.0	38281089.1	631
2012-03-20	15.86	15.86	15.22	15.38	-0.48	-3.03	3571114.0	55186873.2	1000
2012-03-19	15.12	15.94	15.08	15.86	0.79	5.24	4015586.0	62243701.3	870
[truncated: 2,728 more rows]
