# Supplementary material for: Effective short-term forecasts of Saudi stock price trends using technical indicators and large-scale multivariate time series
Source: PeerJ Comput Sci. 2023 Jan 6;9:e1205. doi: 10.7717/peerj-cs.1205 (PMC10280263; doi:10.7717/peerj-cs.1205)
Supplement: Supplemental Information 3 [file peerj-cs-09-1205-s003.zip › TASI Dataset 2021/SHAKER_1214.csv]

date	open	high	low	close	change	change_percent	volume_traded	value_traded_SAR	number_trades
2020-03-19	8.1	8.25	7.9	8.11	0.02	0.25	1076325.0	8741766.88	967
2020-03-18	7.35	8.12	7.35	8.09	0.65	8.74	2340642.0	18571392.11	1671
2020-03-17	7.35	7.75	7.2	7.44	0.13	1.78	1879884.0	14107575.45	1461
2020-03-16	7.54	7.8	7.31	7.31	-0.81	-9.98	2616728.0	19559206.31	1804
2020-03-15	9.38	9.38	8.12	8.12	-0.9	-9.98	1458360.0	12462392.06	1284
2020-03-12	9.17	9.4	9.02	9.02	-1.0	-9.98	1630378.0	14986195.32	1047
2020-03-11	10.7	11.3	10.02	10.02	-1.1	-9.89	959510.0	9939302.66	836
2020-03-10	11.0	11.12	10.3	11.12	0.88	8.59	960643.0	10243438.6	735
2020-03-09	10.22	10.36	10.22	10.24	-1.1	-9.7	585642.0	5993219.9	337
2020-03-08	12.0	12.0	11.34	11.34	-1.24	-9.86	723141.0	8299574.72	355
2020-03-05	12.88	12.9	12.36	12.58	-0.12	-0.94	485946.0	6146062.96	688
2020-03-04	11.82	12.7	11.82	12.7	0.72	6.01	513370.0	6334004.52	696
2020-03-03	11.86	12.12	11.86	11.98	0.28	2.39	303101.0	3633383.06	325
2020-03-02	11.6	12.12	11.6	11.7	0.36	3.17	863862.0	10257209.3	698
2020-03-01	12.1	12.16	11.14	11.34	-0.82	-6.74	407065.0	4685985.14	427
2020-02-27	12.5	12.5	12.06	12.16	-0.24	-1.94	530530.0	6450360.26	420
2020-02-26	12.5	12.8	12.32	12.4	-0.2	-1.59	242678.0	3031695.92	477
2020-02-25	12.34	12.66	12.3	12.6	-0.08	-0.63	154374.0	1923371.58	295
2020-02-24	12.76	13.14	12.6	12.68	-0.02	-0.16	861083.0	11041206.98	1010
2020-02-23	12.6	12.7	12.56	12.7	0.08	0.63	137704.0	1739520.3	204
2020-02-20	12.8	12.84	12.54	12.62	-0.08	-0.63	305391.0	3888461.76	318
2020-02-19	12.5	12.88	12.5	12.7	0.28	2.25	631662.0	8038463.76	838
2020-02-18	12.26	12.66	12.22	12.42	0.12	0.98	484156.0	6017372.06	665
2020-02-17	12.16	12.5	12.16	12.3	0.06	0.49	323992.0	3982469.92	584
2020-02-16	12.78	12.78	11.98	12.24	-0.54	-4.23	1076231.0	13177333.02	1256
2020-02-13	13.02	13.02	12.56	12.78	-0.22	-1.69	422479.0	5389414.76	532
2020-02-12	12.7	13.2	12.7	13.0	0.48	3.83	1033024.0	13461703.9	1469
2020-02-11	13.08	13.12	12.52	12.52	-0.5	-3.84	645857.0	8338582.4	790
2020-02-10	12.22	13.1	12.18	13.02	0.86	7.07	1110247.0	14107660.72	1053
2020-02-09	12.7	12.7	12.14	12.16	-0.56	-4.4	455793.0	5611942.82	487
2020-02-06	12.68	12.76	12.44	12.72	0.1	0.79	337551.0	4255726.74	398
2020-02-05	12.82	12.82	12.5	12.62	-0.08	-0.63	398865.0	5027858.38	418
2020-02-04	12.74	12.86	12.6	12.7	-0.02	-0.16	285634.0	3632479.3	379
2020-02-03	12.9	12.9	12.72	12.72	-0.18	-1.4	175626.0	2251154.96	411
2020-02-02	12.88	12.94	12.6	12.9	-0.06	-0.46	438568.0	5636182.3	388
2020-01-30	12.9	13.18	12.76	12.96	-0.04	-0.31	560189.0	7251961.32	662
2020-01-29	13.0	13.28	12.88	13.0	0.12	0.93	588481.0	7638375.26	702
2020-01-28	13.1	13.1	12.74	12.88	-0.08	-0.62	596081.0	7709928.32	771
2020-01-27	13.58	13.6	12.86	12.96	-0.62	-4.57	728171.0	9572749.94	1002
2020-01-26	13.42	13.76	13.4	13.58	0.0	0.0	451171.0	6117394.28	606
2020-01-23	13.7	13.84	13.3	13.58	-0.12	-0.88	1406236.0	19026136.72	1573
2020-01-22	13.2	13.96	13.2	13.7	0.46	3.47	2137367.0	29196533.74	2194
2020-01-21	13.36	13.8	13.18	13.24	-0.46	-3.36	2188881.0	29464502.34	2181
2020-01-20	12.5	13.7	12.42	13.7	1.1	8.73	2689960.0	35637728.06	2143
2020-01-19	12.7	12.74	12.5	12.6	0.1	0.8	502853.0	6349418.2	473
2020-01-16	12.44	13.04	12.34	12.5	0.06	0.48	1261303.0	15887278.28	1266
2020-01-15	12.46	13.16	12.3	12.44	-0.02	-0.16	2139489.0	27457942.58	1821
2020-01-14	11.8	12.5	11.5	12.46	0.74	6.31	2191415.0	26647117.56	3095
2020-01-13	10.88	11.96	10.88	11.72	0.82	7.52	2635369.0	30389531.88	1933
2020-01-12	10.9	10.98	10.8	10.9	0.14	1.3	1168374.0	12682350.76	354
2020-01-09	10.5	10.94	10.5	10.76	0.52	5.08	516097.0	5512965.84	640
2020-01-08	10.3	10.48	10.22	10.24	-0.28	-2.66	231189.0	2392506.72	341
2020-01-07	10.3	10.64	10.3	10.52	0.32	3.14	421531.0	4420622.6	1076
2020-01-06	10.2	10.26	10.1	10.2	-0.1	-0.97	338893.0	3449052.82	318
2020-01-05	10.52	10.6	10.1	10.3	-0.5	-4.63	553591.0	5774958.48	1007
2020-01-02	10.88	10.94	10.8	10.8	-0.08	-0.74	279348.0	3035051.68	380
2020-01-01	10.88	10.9	10.8	10.88	0.0	0.0	226141.0	2457440.12	237
2019-12-31	10.74	11.2	10.52	10.88	0.12	1.12	919444.0	10027290.4	678
2019-12-30	10.88	10.88	10.66	10.76	-0.12	-1.1	429210.0	4619675.4	498
2019-12-29	10.92	11.0	10.86	10.88	-0.12	-1.09	345122.0	3765356.0	388
2019-12-26	11.3	11.38	11.0	11.0	-0.2	-1.79	588053.0	6570852.88	718
2019-12-25	10.72	11.2	10.66	11.2	0.48	4.48	1163763.0	12658500.56	594
2019-12-24	10.84	10.94	10.7	10.72	-0.12	-1.11	740689.0	8045726.12	272
2019-12-23	10.74	10.98	10.7	10.84	0.16	1.5	428033.0	4632877.72	419
2019-12-22	10.6	10.72	10.44	10.68	0.14	1.33	334098.0	3550675.1	301
2019-12-19	10.4	10.84	10.32	10.54	0.02	0.19	839871.0	8909770.36	654
2019-12-18	10.36	10.76	10.3	10.52	0.06	0.57	1242565.0	13055111.12	905
2019-12-17	10.64	10.88	10.2	10.46	-0.2	-1.88	1206749.0	12692368.28	1156
2019-12-16	11.1	11.48	10.5	10.66	-0.54	-4.82	1924801.0	21182691.82	2016
2019-12-15	10.8	11.22	10.6	11.2	0.6	5.66	1821100.0	20031706.7	1396
2019-12-12	10.52	11.04	10.3	10.6	0.1	0.95	2296303.0	24917304.78	1576
2019-12-11	9.9	10.7	9.82	10.5	0.59	5.95	2510851.0	25692116.19	1288
2019-12-10	9.35	10.0	9.3	9.91	0.51	5.43	2650842.0	26103917.66	1523
2019-12-09	9.34	9.44	9.33	9.4	0.05	0.53	342532.0	3215956.52	254
2019-12-08	9.11	9.38	9.08	9.35	0.13	1.41	361792.0	3375188.82	304
2019-12-05	9.25	9.29	9.15	9.22	-0.03	-0.32	396676.0	3659924.01	364
2019-12-04	8.82	9.33	8.8	9.25	0.33	3.7	958666.0	8721098.54	709
2019-12-03	8.95	9.03	8.84	8.92	-0.07	-0.78	292967.0	2605239.29	286
2019-12-02	9.0	9.13	8.99	8.99	-0.07	-0.77	436875.0	3962929.02	336
2019-12-01	8.95	9.2	8.95	9.06	0.11	1.23	282142.0	2555632.78	389
2019-11-28	8.73	9.2	8.73	8.95	0.21	2.4	1211734.0	10968906.31	1060
2019-11-27	8.61	8.97	8.57	8.74	0.13	1.51	1045058.0	9191380.92	852
2019-11-26	8.6	8.82	8.6	8.61	0.06	0.7	1590763.0	13852002.1	912
2019-11-25	8.36	8.55	8.3	8.55	0.22	2.64	533094.0	4478347.63	406
2019-11-24	8.35	8.36	8.33	8.33	-0.07	-0.83	296532.0	2474848.63	140
2019-11-21	8.31	8.5	8.31	8.4	0.0	0.0	862366.0	7247594.4	622
2019-11-20	8.4	8.45	8.37	8.4	0.0	0.0	695517.0	5845747.47	243
2019-11-19	8.42	8.5	8.38	8.4	0.0	0.0	417906.0	3523954.8	346
2019-11-18	8.22	8.5	8.22	8.4	0.25	3.07	418084.0	3510151.89	539
2019-11-17	8.18	8.23	8.0	8.15	-0.12	-1.45	218926.0	1790255.9	222
2019-11-14	8.3	8.31	8.26	8.27	-0.05	-0.6	160440.0	1329309.78	152
2019-11-13	8.4	8.5	8.3	8.32	-0.13	-1.54	364929.0	3069123.09	303
2019-11-12	8.42	8.46	8.18	8.45	0.03	0.36	355377.0	2990648.49	331
2019-11-11	8.51	8.55	8.4	8.42	-0.08	-0.94	298321.0	2533631.62	320
2019-11-10	8.52	8.75	8.48	8.5	0.02	0.24	1291733.0	11091102.32	656
2019-11-07	8.5	8.6	8.39	8.48	0.31	3.79	2180237.0	18510252.03	974
2019-11-06	8.26	8.32	8.16	8.17	-0.05	-0.61	729841.0	5982226.12	298
2019-11-05	8.18	8.26	8.13	8.22	-0.04	-0.48	267380.0	2195790.36	235
2019-11-04	7.99	8.32	7.99	8.26	0.26	3.25	466641.0	3836546.65	499
2019-11-03	7.93	8.01	7.93	8.0	-0.03	-0.37	176450.0	1407853.81	221
2019-10-31	8.06	8.12	8.02	8.03	-0.05	-0.62	130024.0	1048130.06	155
2019-10-30	8.1	8.13	8.08	8.08	0.02	0.25	90435.0	732257.87	133
2019-10-29	8.1	8.13	8.0	8.06	-0.14	-1.71	219527.0	1775676.94	243
2019-10-28	8.4	8.4	8.2	8.2	-0.2	-2.38	134847.0	1119611.02	187
2019-10-27	8.4	8.44	8.4	8.4	0.02	0.24	133131.0	1119499.47	125
2019-10-24	8.36	8.4	8.35	8.38	0.04	0.48	216780.0	1818520.05	131
2019-10-23	8.33	8.34	8.29	8.34	0.01	0.12	113623.0	944770.86	130
2019-10-22	8.35	8.38	8.31	8.33	-0.02	-0.24	58432.0	487372.51	122
2019-10-21	8.42	8.42	8.3	8.35	-0.07	-0.83	142903.0	1192863.35	173
2019-10-20	8.3	8.5	8.3	8.42	0.17	2.06	398759.0	3357510.33	350
2019-10-17	8.23	8.26	8.23	8.25	0.08	0.98	240644.0	1981490.52	169
2019-10-16	8.14	8.33	8.14	8.17	-0.03	-0.37	270230.0	2227014.39	410
2019-10-15	8.16	8.22	8.08	8.2	0.16	1.99	223054.0	1819298.06	356
2019-10-14	7.9	8.28	7.9	8.04	0.15	1.9	546275.0	4412097.62	590
2019-10-13	7.96	7.98	7.89	7.89	-0.06	-0.75	143644.0	1138772.46	181
2019-10-10	8.06	8.08	7.88	7.95	-0.15	-1.85	539079.0	4286684.8	476
2019-10-09	8.27	8.29	8.07	8.1	-0.18	-2.17	470875.0	3862348.06	477
2019-10-08	8.37	8.37	8.28	8.28	-0.13	-1.55	269556.0	2246294.42	305
2019-10-07	8.46	8.47	8.32	8.41	-0.06	-0.71	328931.0	2764376.31	501
2019-10-06	8.35	8.54	8.35	8.47	0.11	1.32	394035.0	3334847.13	531
2019-10-03	8.37	8.42	8.35	8.36	-0.04	-0.48	236332.0	1980179.96	304
2019-10-02	8.43	8.54	8.32	8.4	-0.03	-0.36	619926.0	5212012.8	462
2019-10-01	8.53	8.59	8.39	8.43	-0.04	-0.47	597699.0	5063760.25	495
2019-09-30	8.46	8.55	8.42	8.47	-0.01	-0.12	656106.0	5557595.79	505
2019-09-29	8.62	8.81	8.48	8.48	-0.1	-1.17	1306571.0	11251112.92	964
2019-09-26	8.5	8.89	8.44	8.58	0.26	3.13	3272098.0	28350636.12	2129
2019-09-25	8.16	8.48	8.12	8.32	0.17	2.09	1948036.0	16210367.73	1274
2019-09-24	8.15	8.19	8.05	8.15	0.05	0.62	762789.0	6194406.88	649
2019-09-22	7.77	8.33	7.77	8.1	0.43	5.61	3048777.0	24753426.78	2266
2019-09-19	7.83	7.86	7.67	7.67	-0.15	-1.92	953366.0	7389952.62	735
2019-09-18	7.82	7.84	7.82	7.82	-0.05	-0.64	163128.0	1276699.17	178
2019-09-17	7.86	7.88	7.8	7.87	0.01	0.13	92137.0	723064.13	137
2019-09-16	7.9	7.9	7.79	7.86	-0.06	-0.76	226935.0	1782769.29	272
2019-09-15	7.88	7.96	7.88	7.92	-0.11	-1.37	154804.0	1226242.99	192
2019-09-12	8.04	8.04	7.86	8.03	0.06	0.75	199719.0	1586570.09	250
2019-09-11	8.0	8.0	7.75	7.97	-0.03	-0.38	277132.0	2179106.17	256
2019-09-10	8.28	8.31	8.0	8.0	-0.2	-2.44	586229.0	4782033.87	470
2019-09-09	8.08	8.25	8.07	8.2	0.08	0.99	302512.0	2466854.33	271
2019-09-08	8.0	8.18	8.0	8.12	0.1	1.25	268121.0	2170132.78	300
2019-09-05	8.01	8.05	7.99	8.02	0.0	0.0	184731.0	1482111.74	115
2019-09-04	8.0	8.04	8.0	8.02	0.1	1.26	152545.0	1222227.95	122
2019-09-03	8.0	8.01	7.92	7.92	-0.1	-1.25	104153.0	831823.75	114
2019-09-02	7.9	8.03	7.9	8.02	0.1	1.26	123296.0	983526.4	130
2019-09-01	7.95	7.95	7.9	7.92	0.02	0.25	56132.0	445153.61	116
2019-08-29	8.0	8.05	7.9	7.9	-0.05	-0.63	218914.0	1751027.38	188
2019-08-28	7.94	8.14	7.91	7.95	0.14	1.79	244963.0	1967332.92	255
2019-08-27	7.96	7.96	7.81	7.81	-0.15	-1.88	80067.0	632931.93	197
2019-08-26	7.94	8.0	7.9	7.96	0.06	0.76	72187.0	574576.62	95
2019-08-25	8.07	8.1	7.9	7.9	-0.2	-2.47	183448.0	1473888.15	184
2019-08-22	8.1	8.12	8.03	8.1	0.0	0.0	140167.0	1133114.57	134
2019-08-21	8.18	8.18	8.05	8.1	-0.1	-1.22	175892.0	1428614.43	216
2019-08-20	8.22	8.22	8.2	8.2	-0.04	-0.49	164090.0	1346964.41	125
2019-08-19	8.2	8.25	8.2	8.24	0.06	0.73	117878.0	969545.13	127
2019-08-18	8.17	8.22	8.15	8.18	0.0	0.0	98794.0	807959.11	128
2019-08-08	8.16	8.23	8.14	8.18	-0.04	-0.49	89447.0	731609.81	126
2019-08-07	8.26	8.34	8.16	8.22	0.08	0.98	313562.0	2581338.82	330
2019-08-06	8.12	8.16	8.1	8.14	-0.02	-0.25	127610.0	1037813.16	152
2019-08-05	8.23	8.23	8.11	8.16	-0.08	-0.97	190433.0	1552952.29	222
2019-08-04	8.27	8.27	8.22	8.24	-0.06	-0.72	128440.0	1058142.19	175
2019-08-01	8.3	8.3	8.27	8.3	0.0	0.0	88351.0	732509.38	96
2019-07-31	8.28	8.32	8.28	8.3	0.04	0.48	63568.0	527408.2	90
2019-07-30	8.33	8.33	8.26	8.26	-0.09	-1.08	213838.0	1776671.35	205
2019-07-29	8.3	8.4	8.3	8.35	0.02	0.24	296981.0	2476268.97	266
2019-07-28	8.27	8.45	8.27	8.33	0.06	0.73	372467.0	3120432.72	241
2019-07-25	8.27	8.33	8.25	8.27	-0.02	-0.24	213503.0	1766727.7	183
2019-07-24	8.3	8.36	8.28	8.29	0.0	0.0	95783.0	795015.87	84
2019-07-23	8.3	8.32	8.28	8.29	-0.01	-0.12	106211.0	881720.51	149
2019-07-22	8.42	8.42	8.3	8.3	-0.1	-1.19	180561.0	1513052.87	151
2019-07-21	8.4	8.42	8.37	8.4	-0.08	-0.94	236571.0	1987020.6	219
2019-07-18	8.48	8.56	8.48	8.48	0.0	0.0	264570.0	2252256.76	237
2019-07-17	8.5	8.5	8.47	8.48	-0.01	-0.12	174738.0	1482221.14	151
2019-07-16	8.51	8.52	8.45	8.49	-0.04	-0.47	302934.0	2571283.87	269
2019-07-15	8.44	8.66	8.43	8.53	0.09	1.07	783968.0	6708488.93	769
2019-07-14	8.44	8.47	8.44	8.44	0.0	0.0	261185.0	2207391.07	183
2019-07-11	8.44	8.44	8.39	8.44	0.0	0.0	124196.0	1045444.87	132
2019-07-10	8.44	8.45	8.4	8.44	0.03	0.36	88790.0	748677.93	118
2019-07-09	8.41	8.46	8.38	8.41	0.01	0.12	113285.0	953929.85	109
2019-07-08	8.44	8.47	8.3	8.4	-0.02	-0.24	208415.0	1748858.18	227
2019-07-07	8.48	8.48	8.42	8.42	-0.01	-0.12	138247.0	1167972.34	131
2019-07-04	8.41	8.47	8.41	8.43	-0.02	-0.24	77153.0	650912.36	112
2019-07-03	8.41	8.45	8.41	8.45	0.02	0.24	51205.0	431413.21	88
2019-07-02	8.44	8.48	8.4	8.43	-0.03	-0.35	234755.0	1980847.85	211
2019-07-01	8.44	8.48	8.44	8.46	-0.01	-0.12	66540.0	562952.81	114
2019-06-30	8.47	8.54	8.46	8.47	0.02	0.24	149843.0	1271471.41	171
2019-06-27	8.5	8.5	8.43	8.45	-0.03	-0.35	109160.0	924098.37	158
2019-06-26	8.54	8.55	8.45	8.48	0.0	0.0	196689.0	1672968.84	250
2019-06-25	8.38	8.48	8.35	8.48	0.1	1.19	87525.0	734588.19	103
2019-06-24	8.4	8.44	8.32	8.38	-0.02	-0.24	293185.0	2453453.88	234
2019-06-23	8.6	8.74	8.4	8.4	-0.13	-1.52	706796.0	6088225.22	585
2019-06-20	8.4	8.53	8.36	8.53	0.08	0.95	626829.0	5304193.0	448
2019-06-19	8.53	8.56	8.45	8.45	-0.05	-0.59	528195.0	4497342.95	398
2019-06-18	8.37	8.52	8.35	8.5	0.1	1.19	497680.0	4196343.67	432
2019-06-17	8.36	8.41	8.35	8.4	0.08	0.96	290614.0	2438820.73	236
2019-06-16	8.38	8.43	8.3	8.32	0.01	0.12	249018.0	2081968.58	202
2019-06-13	8.33	8.42	8.3	8.31	-0.11	-1.31	684758.0	5714855.0	475
2019-06-12	8.43	8.56	8.41	8.42	0.04	0.48	901486.0	7654149.82	588
2019-06-11	8.23	8.45	8.15	8.38	0.18	2.2	421289.0	3509992.8	428
2019-06-10	8.24	8.3	8.19	8.2	-0.1	-1.2	282726.0	2332398.92	246
2019-06-09	8.04	8.31	8.04	8.3	0.3	3.75	423642.0	3486773.1	391
2019-05-30	8.0	8.0	7.95	8.0	0.05	0.63	124253.0	991918.4	129
2019-05-29	7.9	8.02	7.88	7.95	0.05	0.63	84214.0	670179.34	113
2019-05-28	7.97	8.05	7.88	7.9	-0.06	-0.75	137968.0	1097925.19	164
2019-05-27	7.82	7.98	7.7	7.96	0.07	0.89	138009.0	1085395.03	170
2019-05-26	7.95	7.98	7.89	7.89	-0.14	-1.74	152201.0	1208742.72	176
2019-05-23	8.05	8.05	8.01	8.03	-0.03	-0.37	73232.0	587725.93	129
2019-05-22	8.18	8.18	8.03	8.06	-0.02	-0.25	173245.0	1403071.24	188
2019-05-21	8.01	8.1	8.0	8.08	0.08	1.0	139462.0	1121105.52	151
2019-05-20	8.07	8.13	8.0	8.0	-0.1	-1.23	231654.0	1861170.88	287
2019-05-19	8.1	8.47	8.1	8.1	-0.05	-0.61	723303.0	5984630.44	607
2019-05-16	8.15	8.17	8.13	8.15	-0.1	-1.21	92677.0	755537.8	230
2019-05-15	8.15	8.26	8.12	8.25	0.15	1.85	317413.0	2608059.91	310
2019-05-14	8.1	8.25	8.0	8.1	-0.06	-0.74	300273.0	2439961.17	260
2019-05-13	8.06	8.24	8.06	8.16	0.03	0.37	210986.0	1718342.14	229
2019-05-12	8.25	8.25	8.1	8.13	-0.12	-1.45	105210.0	858456.41	171
2019-05-09	8.05	8.6	8.01	8.25	0.12	1.48	780578.0	6553190.4	732
2019-05-08	8.25	8.25	8.0	8.13	-0.14	-1.69	177168.0	1439721.21	284
2019-05-07	8.35	8.36	8.27	8.27	-0.09	-1.08	69556.0	576856.38	115
2019-05-06	8.4	8.4	8.25	8.36	-0.04	-0.48	112930.0	939748.02	166
2019-05-05	8.49	8.5	8.4	8.4	-0.1	-1.18	160655.0	1353531.43	189
2019-05-02	8.46	8.67	8.46	8.5	0.05	0.59	498503.0	4257695.2	453
2019-05-01	8.42	8.45	8.4	8.45	-0.05	-0.59	258053.0	2172435.83	170
2019-04-30	8.35	8.5	8.35	8.5	0.16	1.92	380531.0	3206341.74	378
2019-04-29	8.4	8.4	8.3	8.34	-0.03	-0.36	113388.0	946590.82	187
2019-04-28	8.39	8.45	8.36	8.37	0.03	0.36	220589.0	1854592.77	303
2019-04-25	8.22	8.34	8.2	8.34	0.09	1.09	152442.0	1259462.87	217
2019-04-24	8.28	8.29	8.2	8.25	-0.04	-0.48	152782.0	1260853.36	216
2019-04-23	8.29	8.3	8.26	8.29	-0.01	-0.12	216900.0	1797202.93	212
2019-04-22	8.4	8.4	8.3	8.3	-0.09	-1.07	238494.0	1986428.97	226
2019-04-21	8.38	8.43	8.38	8.39	-0.01	-0.12	215169.0	1807997.54	220
2019-04-18	8.4	8.44	8.37	8.4	0.03	0.36	295645.0	2485232.66	264
2019-04-17	8.5	8.55	8.37	8.37	-0.13	-1.53	321100.0	2723196.15	378
2019-04-16	8.45	8.51	8.45	8.5	0.04	0.47	126342.0	1072367.31	166
2019-04-15	8.5	8.5	8.44	8.46	-0.04	-0.47	179176.0	1516899.16	229
2019-04-14	8.54	8.6	8.5	8.5	-0.07	-0.82	141896.0	1211443.95	183
2019-04-11	8.59	8.63	8.55	8.57	0.01	0.12	191796.0	1648221.47	249
2019-04-10	8.56	8.59	8.55	8.56	-0.02	-0.23	144804.0	1238964.9	193
2019-04-09	8.56	8.6	8.54	8.58	-0.01	-0.12	219730.0	1885374.14	218
2019-04-08	8.53	8.59	8.5	8.59	0.05	0.59	226367.0	1932181.69	276
2019-04-07	8.55	8.6	8.54	8.54	0.02	0.23	163774.0	1402334.75	187
2019-04-04	8.58	8.61	8.52	8.52	-0.07	-0.81	178513.0	1530281.95	276
2019-04-03	8.63	8.68	8.58	8.59	-0.03	-0.35	218457.0	1882407.59	260
2019-04-02	8.6	8.7	8.58	8.62	0.02	0.23	268032.0	2313968.72	350
2019-04-01	8.65	8.69	8.55	8.6	-0.05	-0.58	191767.0	1652984.64	282
2019-03-31	8.74	8.74	8.65	8.65	-0.05	-0.57	245197.0	2136733.34	198
2019-03-28	8.61	8.85	8.61	8.7	-0.15	-1.69	927665.0	8075463.5	593
2019-03-27	8.85	8.95	8.82	8.85	0.0	0.0	207539.0	1839178.36	257
2019-03-26	8.89	8.9	8.81	8.85	-0.1	-1.12	307313.0	2719478.82	365
2019-03-25	8.89	9.0	8.8	8.95	0.0	0.0	363318.0	3231207.31	409
2019-03-24	9.01	9.04	8.95	8.95	-0.07	-0.78	277580.0	2494503.35	246
2019-03-21	9.06	9.1	9.01	9.02	0.01	0.11	386647.0	3497547.76	468
2019-03-20	9.15	9.2	9.0	9.01	-0.17	-1.85	885406.0	8017695.99	831
2019-03-19	8.9	9.54	8.9	9.18	0.2	2.23	3674653.0	34048179.31	2384
2019-03-18	9.01	9.02	8.9	8.98	-0.02	-0.22	405010.0	3621853.39	476
2019-03-17	8.82	9.17	8.82	9.0	0.05	0.56	1308814.0	11857464.99	1125
2019-03-14	8.66	8.95	8.66	8.95	0.26	2.99	866409.0	7637602.17	681
2019-03-13	8.78	8.83	8.67	8.69	-0.11	-1.25	422145.0	3686676.08	429
2019-03-12	8.81	8.85	8.65	8.8	-0.06	-0.68	781113.0	6837184.95	657
2019-03-11	9.06	9.15	8.75	8.86	-0.14	-1.56	1415074.0	12679531.2	1203
2019-03-10	8.5	9.25	8.48	9.0	0.56	6.64	3993636.0	36048200.54	2840
2019-03-07	8.38	8.48	8.3	8.44	0.07	0.84	200757.0	1683515.09	290
2019-03-06	8.44	8.44	8.33	8.37	-0.07	-0.83	351949.0	2948164.22	322
2019-03-05	8.28	8.52	8.28	8.44	0.18	2.18	925214.0	7785349.71	908
2019-03-04	8.27	8.29	8.25	8.26	-0.03	-0.36	145952.0	1206782.98	156
2019-03-03	8.28	8.29	8.25	8.29	0.04	0.48	115840.0	958776.58	142
2019-02-28	8.24	8.3	8.23	8.25	-0.02	-0.24	105695.0	872761.34	139
2019-02-27	8.24	8.28	8.21	8.27	0.03	0.36	211322.0	1741112.78	211
2019-02-26	8.23	8.27	8.23	8.24	-0.03	-0.36	136106.0	1122687.3	155
2019-02-25	8.31	8.31	8.23	8.27	-0.04	-0.48	275616.0	2274572.07	335
2019-02-24	8.28	8.34	8.27	8.31	-0.02	-0.24	197267.0	1639687.77	187
2019-02-21	8.35	8.35	8.26	8.33	-0.02	-0.24	179144.0	1486220.85	263
2019-02-20	8.3	8.37	8.29	8.35	0.05	0.6	126220.0	1050760.01	181
2019-02-19	8.39	8.39	8.29	8.3	-0.08	-0.95	240490.0	1997790.51	293
2019-02-18	8.46	8.49	8.35	8.38	-0.09	-1.06	371345.0	3129945.48	422
2019-02-17	8.53	8.53	8.46	8.47	-0.04	-0.47	277244.0	2354546.79	343
2019-02-14	8.58	8.59	8.5	8.51	-0.13	-1.5	331514.0	2831438.86	524
2019-02-13	8.65	8.68	8.58	8.64	0.0	0.0	307392.0	2653254.26	281
2019-02-12	8.61	8.65	8.61	8.64	0.03	0.35	249207.0	2150703.69	185
2019-02-11	8.64	8.66	8.6	8.61	-0.02	-0.23	232362.0	2003957.03	180
2019-02-10	8.65	8.65	8.62	8.63	0.0	0.0	96244.0	830775.69	152
2019-02-07	8.67	8.69	8.6	8.63	-0.06	-0.69	243573.0	2106341.34	215
2019-02-06	8.72	8.72	8.62	8.69	-0.05	-0.57	299343.0	2598077.64	253
2019-02-05	8.64	8.74	8.6	8.74	0.09	1.04	453402.0	3926961.49	373
2019-02-04	8.76	8.78	8.6	8.65	-0.07	-0.8	772139.0	6689649.75	577
2019-02-03	8.84	8.84	8.66	8.72	-0.11	-1.25	628876.0	5487107.16	554
2019-01-31	8.98	8.99	8.82	8.83	-0.13	-1.45	434262.0	3860604.11	401
2019-01-30	8.87	8.99	8.87	8.96	0.08	0.9	1017979.0	9096879.31	749
2019-01-29	8.7	8.91	8.7	8.88	0.14	1.6	983857.0	8662991.38	744
2019-01-28	8.57	8.85	8.55	8.74	0.19	2.22	1284749.0	11179490.38	882
2019-01-27	8.53	8.55	8.5	8.55	0.03	0.35	244771.0	2087838.21	260
2019-01-24	8.54	8.6	8.5	8.52	-0.03	-0.35	177333.0	1512829.54	252
2019-01-23	8.58	8.67	8.54	8.55	-0.01	-0.12	365423.0	3139006.99	387
2019-01-22	8.51	8.74	8.51	8.56	0.06	0.71	965471.0	8313128.28	752
2019-01-21	8.5	8.5	8.46	8.5	-0.01	-0.12	193916.0	1646859.93	176
2019-01-20	8.52	8.61	8.45	8.51	-0.01	-0.12	408124.0	3472625.64	214
2019-01-17	8.5	8.52	8.45	8.52	0.02	0.24	229275.0	1944481.88	256
2019-01-16	8.54	8.54	8.47	8.5	-0.04	-0.47	235675.0	2006395.71	276
2019-01-15	8.58	8.61	8.53	8.54	-0.09	-1.04	253046.0	2167985.53	329
2019-01-14	8.64	8.81	8.55	8.63	0.02	0.23	890573.0	7750176.23	878
2019-01-13	8.54	8.7	8.52	8.61	0.11	1.29	753318.0	6489068.48	613
2019-01-10	8.54	8.61	8.46	8.5	0.0	0.0	433299.0	3696648.49	377
2019-01-09	8.48	8.55	8.48	8.5	0.02	0.24	169592.0	1442751.79	181
2019-01-08	8.5	8.54	8.46	8.48	-0.04	-0.47	180700.0	1534034.68	201
2019-01-07	8.49	8.63	8.44	8.52	0.01	0.12	296163.0	2527026.75	293
2019-01-06	8.54	8.55	8.51	8.51	0.01	0.12	116943.0	997132.24	113
2019-01-03	8.48	8.52	8.47	8.5	0.0	0.0	173736.0	1476429.57	125
2019-01-02	8.51	8.51	8.48	8.5	-0.06	-0.7	159207.0	1353630.99	130
2019-01-01	8.5	8.56	8.48	8.56	0.05	0.59	175399.0	1493970.89	156
2018-12-31	8.61	8.64	8.51	8.51	-0.16	-1.85	213402.0	1834420.48	193
2018-12-30	8.51	8.75	8.48	8.67	0.2	2.36	671774.0	5785752.7	610
2018-12-27	8.4	8.55	8.3	8.47	0.15	1.8	1132878.0	9561537.44	833
2018-12-26	8.36	8.4	8.29	8.32	-0.06	-0.72	212534.0	1775563.22	210
2018-12-25	8.41	8.42	8.32	8.38	-0.1	-1.18	206355.0	1727479.96	227
2018-12-24	8.5	8.54	8.47	8.48	-0.02	-0.24	203217.0	1728066.51	201
2018-12-23	8.29	8.5	8.15	8.5	0.09	1.07	350697.0	2924899.61	297
2018-12-20	8.61	8.65	8.4	8.41	-0.16	-1.87	362974.0	3102034.63	422
2018-12-19	8.65	8.66	8.57	8.57	-0.06	-0.7	200334.0	1726443.95	260
2018-12-18	8.7	8.73	8.6	8.63	-0.04	-0.46	375482.0	3248343.87	393
2018-12-17	8.84	8.84	8.65	8.67	-0.15	-1.7	744664.0	6505015.25	641
2018-12-16	8.75	8.98	8.7	8.82	0.05	0.57	821096.0	7269629.76	642
2018-12-13	8.77	8.79	8.71	8.77	0.06	0.69	332566.0	2908446.08	352
2018-12-12	8.7	8.72	8.65	8.71	0.05	0.58	188674.0	1638854.66	226
2018-12-11	8.66	8.72	8.6	8.66	0.05	0.58	247119.0	2134715.05	298
2018-12-10	8.74	8.74	8.61	8.61	-0.18	-2.05	352969.0	3062397.91	328
2018-12-09	8.71	8.8	8.71	8.79	0.09	1.03	397725.0	3477053.72	287
2018-12-06	8.78	8.79	8.7	8.7	-0.1	-1.14	243412.0	2128005.94	363
2018-12-05	8.88	8.88	8.76	8.8	-0.13	-1.46	467500.0	4122316.83	524
2018-12-04	8.82	9.0	8.77	8.93	0.1	1.13	1010376.0	8993291.4	765
2018-12-03	8.86	8.95	8.8	8.83	-0.01	-0.11	552131.0	4897124.45	563
2018-12-02	8.81	8.9	8.8	8.84	0.06	0.68	456317.0	4038296.78	450
2018-11-29	8.91	8.92	8.75	8.78	-0.1	-1.13	528748.0	4661006.73	533
2018-11-28	8.7	9.1	8.67	8.88	0.16	1.83	1879016.0	16727841.84	1506
2018-11-27	8.65	8.84	8.65	8.72	0.12	1.4	440247.0	3845199.44	519
2018-11-26	8.77	8.77	8.5	8.6	-0.17	-1.94	486906.0	4222745.1	633
2018-11-25	8.78	8.91	8.64	8.77	-0.03	-0.34	541727.0	4764049.39	577
2018-11-22	8.75	8.95	8.75	8.8	0.07	0.8	497685.0	4393773.68	536
2018-11-21	8.46	9.3	8.46	8.73	0.27	3.19	2730593.0	24650018.84	2065
2018-11-20	8.72	8.76	8.46	8.46	-0.34	-3.86	459245.0	3965735.34	616
2018-11-19	9.02	9.17	8.71	8.8	-0.16	-1.79	972011.0	8685428.29	1075
2018-11-18	8.81	9.21	8.56	8.96	0.1	1.13	1400979.0	12502098.72	1396
2018-11-15	9.12	9.12	8.81	8.86	-0.19	-2.1	1212854.0	10857940.95	1057
2018-11-14	8.43	9.36	8.42	9.05	0.45	5.23	4285901.0	38925104.12	3087
2018-11-13	8.14	8.83	8.1	8.6	0.42	5.13	1882263.0	16070225.35	1474
2018-11-12	8.12	8.18	8.12	8.18	0.08	0.99	238388.0	1942046.11	172
2018-11-11	8.1	8.17	8.03	8.1	-0.02	-0.25	166521.0	1348773.18	210
2018-11-08	8.08	8.19	8.0	8.12	0.04	0.5	409263.0	3330097.41	305
2018-11-07	8.13	8.13	8.05	8.08	-0.06	-0.74	301249.0	2438196.52	266
2018-11-06	8.15	8.17	7.92	8.14	-0.16	-1.93	612712.0	4966863.67	461
2018-11-05	8.23	8.39	8.2	8.3	0.07	0.85	551867.0	4567717.26	452
2018-11-04	8.26	8.26	8.19	8.23	-0.05	-0.6	408278.0	3360385.97	328
2018-11-01	8.56	8.56	8.24	8.28	-0.29	-3.38	652729.0	5497649.28	442
2018-10-31	8.49	8.57	8.4	8.57	0.12	1.42	1119378.0	9506648.85	647
2018-10-30	8.25	8.45	8.19	8.45	0.2	2.42	810273.0	6749708.6	647
2018-10-29	8.07	8.3	8.07	8.25	0.2	2.48	795156.0	6536429.53	720
2018-10-28	7.83	8.12	7.83	8.05	0.25	3.21	443814.0	3545330.54	517
2018-10-25	7.7	7.85	7.7	7.8	0.01	0.13	234857.0	1832054.5	259
2018-10-24	7.74	7.86	7.72	7.79	0.08	1.04	258072.0	2006031.76	273
2018-10-23	7.56	7.79	7.54	7.71	0.14	1.85	530949.0	4088134.22	520
2018-10-22	7.77	7.79	7.47	7.57	-0.2	-2.57	370968.0	2838006.58	457
2018-10-21	7.73	7.87	7.73	7.77	-0.19	-2.39	279108.0	2176887.84	317
2018-10-18	8.0	8.11	7.92	7.96	0.01	0.13	247624.0	1985117.11	244
2018-10-17	7.9	8.03	7.85	7.95	0.1	1.27	272165.0	2163497.29	278
2018-10-16	8.0	8.0	7.7	7.85	-0.17	-2.12	569738.0	4466001.7	410
2018-10-15	8.04	8.05	7.89	8.02	0.14	1.78	363275.0	2897696.1	323
2018-10-14	8.31	8.33	7.74	7.88	-0.48	-5.74	753118.0	6023232.39	606
2018-10-11	8.3	8.53	8.3	8.36	-0.29	-3.35	424694.0	3572158.97	562
2018-10-10	8.4	8.78	8.4	8.65	0.25	2.98	809961.0	6957294.49	805
2018-10-09	8.31	8.42	8.26	8.4	0.1	1.2	244183.0	2037265.92	276
2018-10-08	8.34	8.34	8.2	8.3	-0.06	-0.72	305341.0	2524322.86	352
2018-10-07	8.41	8.42	8.35	8.36	-0.08	-0.95	206026.0	1726362.86	217
2018-10-04	8.44	8.48	8.4	8.44	0.0	0.0	81011.0	683454.37	115
2018-10-03	8.4	8.44	8.4	8.44	-0.01	-0.12	163194.0	1374878.77	193
2018-10-02	8.5	8.5	8.35	8.45	-0.06	-0.71	182580.0	1545077.33	217
2018-10-01	8.62	8.62	8.47	8.51	-0.05	-0.58	287675.0	2460726.4	305
2018-09-30	8.44	8.66	8.44	8.56	0.12	1.42	528599.0	4524201.3	423
2018-09-27	8.4	8.45	8.37	8.44	0.06	0.72	328360.0	2766263.43	248
2018-09-26	8.41	8.41	8.36	8.38	-0.03	-0.36	204413.0	1714582.49	226
2018-09-25	8.47	8.47	8.37	8.41	0.02	0.24	342620.0	2877246.91	245
2018-09-20	8.5	8.54	8.38	8.39	-0.1	-1.18	307337.0	2590796.9	294
2018-09-19	8.46	8.51	8.41	8.49	0.06	0.71	351793.0	2973204.24	234
2018-09-18	8.44	8.54	8.41	8.43	-0.01	-0.12	306906.0	2596523.58	248
2018-09-17	8.37	8.45	8.35	8.44	0.06	0.72	312951.0	2628774.91	238
2018-09-16	8.45	8.54	8.38	8.38	-0.05	-0.59	285008.0	2411669.47	287
2018-09-13	8.41	8.43	8.35	8.43	0.02	0.24	390323.0	3279808.57	342
2018-09-12	8.52	8.7	8.41	8.41	-0.15	-1.75	418025.0	3580215.72	427
2018-09-11	8.58	8.65	8.51	8.56	-0.04	-0.47	259996.0	2228750.42	293
2018-09-10	8.77	8.79	8.6	8.6	-0.2	-2.27	390026.0	3390061.88	399
2018-09-09	8.84	8.84	8.76	8.8	-0.03	-0.34	398447.0	3500498.97	295
2018-09-06	8.99	9.0	8.68	8.83	-0.16	-1.78	741767.0	6511386.16	662
2018-09-05	9.16	9.19	8.7	8.99	-0.24	-2.6	653465.0	5852875.62	669
2018-09-04	9.26	9.26	9.22	9.23	-0.06	-0.65	357814.0	3304954.8	283
2018-09-03	9.4	9.4	9.19	9.29	-0.11	-1.17	288432.0	2683823.34	219
2018-09-02	9.35	9.42	9.3	9.4	-0.03	-0.32	255523.0	2391319.56	350
2018-08-30	9.34	9.43	9.14	9.43	0.05	0.53	212877.0	1976412.58	224
2018-08-29	9.4	9.5	9.34	9.38	0.0	0.0	368824.0	3475326.03	349
2018-08-28	9.3	9.4	9.28	9.38	0.1	1.08	483149.0	4517617.88	379
2018-08-27	9.24	9.33	9.2	9.28	0.07	0.76	258855.0	2402339.31	301
2018-08-26	9.12	9.25	9.1	9.21	0.09	0.99	331808.0	3044298.64	327
2018-08-16	9.1	9.12	9.08	9.12	0.02	0.22	146991.0	1337709.44	142
2018-08-15	9.06	9.13	9.04	9.1	0.02	0.22	85061.0	772752.13	107
2018-08-14	9.1	9.14	9.08	9.08	0.03	0.33	176903.0	1609459.53	214
2018-08-13	9.02	9.15	9.01	9.05	-0.02	-0.22	283925.0	2579097.07	332
2018-08-12	9.21	9.21	9.03	9.07	-0.15	-1.63	207289.0	1890512.89	257
2018-08-09	9.35	9.37	9.14	9.22	-0.16	-1.71	448816.0	4143530.66	468
2018-08-08	9.48	9.53	9.38	9.38	-0.08	-0.85	154745.0	1465857.75	194
2018-08-07	9.51	9.52	9.45	9.46	-0.07	-0.73	187323.0	1778752.86	213
2018-08-06	9.46	9.59	9.45	9.53	0.06	0.63	206956.0	1970279.17	262
2018-08-05	9.5	9.5	9.3	9.47	-0.49	-4.92	744686.0	6999819.47	704
2018-08-02	10.0	10.0	9.96	9.96	-0.1	-0.99	181991.0	1815492.85	144
2018-08-01	10.0	10.06	9.95	10.06	0.04	0.4	168007.0	1679997.85	155
2018-07-31	10.08	10.1	10.0	10.02	-0.06	-0.6	275864.0	2766229.9	276
2018-07-30	9.92	10.08	9.9	10.08	0.21	2.13	547299.0	5472793.44	445
2018-07-29	10.18	10.18	9.82	9.87	-0.29	-2.85	606904.0	6010747.28	614
2018-07-26	10.66	10.66	10.12	10.16	-0.56	-5.22	1077782.0	11152872.26	784
2018-07-25	10.96	10.98	10.62	10.72	-0.24	-2.19	411647.0	4444664.8	363
2018-07-24	11.06	11.1	10.8	10.96	-0.16	-1.44	815426.0	8908946.64	598
2018-07-23	11.12	11.18	11.08	11.12	-0.04	-0.36	330659.0	3681160.96	230
2018-07-22	11.06	11.18	11.04	11.16	0.04	0.36	316518.0	3519082.58	260
2018-07-19	11.1	11.14	11.04	11.12	0.02	0.18	517143.0	5736374.7	337
2018-07-18	11.1	11.16	11.02	11.1	0.0	0.0	594399.0	6596499.08	510
2018-07-17	11.14	11.16	11.08	11.1	-0.08	-0.72	302819.0	3367433.52	274
2018-07-16	11.24	11.24	11.14	11.18	0.02	0.18	433185.0	4845689.22	299
2018-07-15	11.1	11.3	11.1	11.16	0.02	0.18	492651.0	5525359.42	357
2018-07-12	11.16	11.22	11.08	11.14	-0.06	-0.54	521934.0	5827287.8	306
2018-07-11	11.24	11.24	11.16	11.2	-0.08	-0.71	541721.0	6067220.48	306
2018-07-10	11.26	11.3	11.18	11.28	0.02	0.18	445593.0	5010225.98	258
2018-07-09	11.14	11.28	11.12	11.26	0.06	0.54	367296.0	4117729.36	228
2018-07-08	11.2	11.2	11.06	11.2	0.0	0.0	332921.0	3708981.92	304
2018-07-05	11.3	11.46	11.2	11.2	-0.2	-1.75	515021.0	5832668.62	411
2018-07-04	11.38	11.5	11.3	11.4	0.0	0.0	300639.0	3422450.24	304
2018-07-03	11.3	11.4	11.24	11.4	0.04	0.35	369589.0	4182803.58	314
2018-07-02	11.4	11.56	11.32	11.36	-0.02	-0.18	723232.0	8296718.32	526
2018-07-01	11.3	11.6	11.22	11.38	0.08	0.71	1102110.0	12550876.66	823
2018-06-28	11.5	11.5	11.3	11.3	-0.18	-1.57	793749.0	9040543.02	521
2018-06-27	11.54	11.64	11.42	11.48	-0.12	-1.03	799092.0	9221010.14	458
2018-06-26	11.6	11.84	11.48	11.6	-0.02	-0.17	1177689.0	13687135.12	748
2018-06-25	11.76	11.8	11.46	11.62	-0.08	-0.68	1521725.0	17729418.54	890
2018-06-24	11.22	11.8	11.14	11.7	0.54	4.84	3406207.0	39245779.06	1969
2018-06-21	11.04	11.16	10.98	11.16	0.16	1.45	421650.0	4654623.96	355
2018-06-20	11.2	11.2	10.9	11.0	-0.2	-1.79	530108.0	5859244.46	394
2018-06-12	11.08	11.22	11.04	11.2	0.1	0.9	267030.0	2973941.7	214
2018-06-11	11.1	11.2	11.06	11.1	0.0	0.0	683499.0	7618194.28	436
2018-06-10	11.18	11.18	11.02	11.1	-0.06	-0.54	447832.0	4967062.32	351
2018-06-07	11.22	11.24	11.12	11.16	-0.02	-0.18	794173.0	8884029.26	492
2018-06-06	11.18	11.32	11.1	11.18	0.04	0.36	809457.0	9053614.98	597
2018-06-05	11.0	11.32	10.96	11.14	0.26	2.39	2189798.0	24483599.62	1327
2018-06-04	10.86	10.92	10.8	10.88	0.04	0.37	385907.0	4197540.34	393
2018-06-03	10.8	10.92	10.74	10.84	0.04	0.37	482368.0	5212525.68	360
2018-05-31	10.96	10.96	10.8	10.8	-0.06	-0.55	278166.0	3019385.16	259
2018-05-30	11.0	11.06	10.8	10.86	0.06	0.56	720253.0	7889826.18	623
2018-05-29	10.76	10.94	10.72	10.8	0.08	0.75	672244.0	7267341.28	441
2018-05-28	10.9	11.0	10.66	10.72	-0.14	-1.29	669228.0	7224065.42	473
2018-05-27	10.88	11.1	10.82	10.86	0.08	0.74	1251930.0	13671046.06	688
2018-05-24	11.12	11.38	10.66	10.76	-0.31	-2.8	5077729.0	56613502.7	2462
2018-05-23	10.72	11.16	10.64	11.07	0.36	3.36	4700556.0	51794634.96	2275
2018-05-22	10.82	10.88	10.7	10.71	-0.06	-0.56	498998.0	5365227.84	366
2018-05-21	10.48	10.92	10.48	10.77	0.3	2.87	978596.0	10544092.44	782
2018-05-20	10.38	10.58	10.38	10.47	0.06	0.58	173735.0	1814039.34	188
2018-05-17	10.4	10.48	10.36	10.41	-0.07	-0.67	172253.0	1793353.82	146
2018-05-16	10.6	10.62	10.44	10.48	-0.18	-1.69	273077.0	2871243.92	243
2018-05-15	10.76	10.78	10.6	10.66	-0.08	-0.74	666613.0	7123002.04	409
2018-05-14	10.6	10.78	10.6	10.74	0.19	1.8	903190.0	9640383.2	484
2018-05-13	10.4	10.6	10.4	10.55	0.14	1.34	368430.0	3868102.26	293
2018-05-10	10.32	10.42	10.28	10.41	0.1	0.97	242173.0	2504368.58	240
2018-05-09	10.48	10.48	10.3	10.31	-0.14	-1.34	290581.0	3007926.62	275
2018-05-08	10.56	10.56	10.3	10.45	-0.16	-1.51	743119.0	7743844.92	592
2018-05-07	10.7	10.7	10.48	10.61	-0.11	-1.03	725246.0	7672920.66	512
2018-05-06	10.68	10.8	10.68	10.72	0.01	0.09	437755.0	4706612.48	302
2018-05-03	10.86	10.88	10.68	10.71	-0.13	-1.2	452897.0	4867504.4	394
2018-05-02	10.88	11.12	10.8	10.84	-0.03	-0.28	1626636.0	17839106.78	1050
2018-05-01	11.04	11.08	10.84	10.87	-0.13	-1.18	986864.0	10795416.58	711
2018-04-30	11.0	11.28	10.94	11.0	0.04	0.36	4379733.0	48734705.02	2301
2018-04-29	10.8	10.98	10.8	10.96	0.19	1.76	2338741.0	25438618.78	1155
2018-04-26	10.9	10.9	10.72	10.77	-0.03	-0.28	1637402.0	17656224.08	928
2018-04-25	10.54	10.9	10.54	10.8	0.25	2.37	2918269.0	31388378.34	1615
2018-04-24	10.6	10.66	10.48	10.55	-0.06	-0.57	855014.0	9075208.24	558
2018-04-23	10.7	10.76	10.6	10.61	-0.07	-0.66	1041712.0	11077299.66	612
2018-04-22	10.66	11.04	10.54	10.68	0.01	0.09	1251584.0	13528135.26	915
2018-04-19	10.8	10.8	10.66	10.67	-0.09	-0.84	436181.0	4672809.82	287
2018-04-18	10.8	10.82	10.7	10.76	-0.04	-0.37	382892.0	4122509.04	274
2018-04-17	10.86	10.86	10.7	10.8	0.04	0.37	342454.0	3690262.34	313
2018-04-16	10.6	10.94	10.54	10.76	0.2	1.89	1609640.0	17445532.16	1049
2018-04-15	10.24	10.7	10.24	10.56	0.42	4.14	1075373.0	11284833.4	770
2018-04-12	10.1	10.2	10.06	10.14	0.01	0.1	440467.0	4456051.34	397
2018-04-11	10.52	10.6	9.9	10.13	-0.41	-3.89	482032.0	5017695.36	443
2018-04-10	10.56	10.68	10.5	10.54	0.01	0.09	1115999.0	11826189.04	580
2018-04-09	10.6	10.62	10.52	10.53	-0.08	-0.75	630357.0	6665713.92	409
2018-04-08	10.76	10.78	10.6	10.61	-0.18	-1.67	552315.0	5903824.32	373
2018-04-05	10.96	10.96	10.76	10.79	-0.1	-0.92	604353.0	6550230.9	333
2018-04-04	10.92	10.98	10.86	10.89	0.0	0.0	275134.0	3000660.42	281
2018-04-03	10.46	11.0	10.46	10.89	0.4	3.81	1275003.0	13824089.52	873
2018-04-02	10.46	10.5	10.44	10.49	0.03	0.29	255257.0	2672496.8	179
2018-04-01	10.48	10.56	10.38	10.46	0.0	0.0	299351.0	3122186.9	230
2018-03-29	10.6	10.6	10.44	10.46	-0.1	-0.95	366692.0	3849113.02	304
2018-03-28	10.62	10.62	10.36	10.56	-0.59	-5.29	1118359.0	11763072.5	785
2018-03-27	11.2	11.22	11.14	11.15	-0.03	-0.27	378319.0	4228072.12	259
2018-03-26	11.2	11.28	11.12	11.18	-0.1	-0.89	535442.0	5983740.8	317
2018-03-25	11.3	11.52	11.24	11.28	-0.07	-0.62	1192939.0	13585212.74	811
2018-03-22	11.12	11.68	11.06	11.35	0.19	1.7	2712866.0	30941129.9	1611
2018-03-21	11.66	11.74	11.12	11.16	-0.39	-3.38	2286938.0	26051964.18	1515
2018-03-20	10.5	11.56	10.5	11.55	1.03	9.79	3469061.0	39185885.1	2012
2018-03-19	10.6	10.6	10.48	10.52	0.0	0.0	89297.0	939969.98	124
2018-03-18	10.54	10.6	10.52	10.52	-0.1	-0.94	140575.0	1485108.5	144
2018-03-15	10.64	10.66	10.5	10.62	-0.08	-0.75	407792.0	4318870.96	310
2018-03-14	10.66	10.7	10.64	10.7	0.05	0.47	178186.0	1903351.2	136
2018-03-13	10.64	10.78	10.6	10.65	0.04	0.38	446985.0	4776083.82	340
2018-03-12	10.5	10.72	10.5	10.61	0.15	1.43	661785.0	7031116.76	461
2018-03-11	10.4	10.58	10.4	10.46	0.09	0.87	204348.0	2140862.04	241
2018-03-08	10.24	10.52	10.24	10.37	0.15	1.47	432474.0	4494968.54	369
2018-03-07	10.16	10.26	10.16	10.22	-0.01	-0.1	65685.0	670902.58	83
2018-03-06	10.3	10.3	10.22	10.23	-0.02	-0.2	108037.0	1108586.08	122
2018-03-05	10.22	10.32	10.18	10.25	0.03	0.29	181911.0	1867200.38	152
2018-03-04	10.18	10.24	10.16	10.22	-0.03	-0.29	130178.0	1326623.3	121
2018-03-01	10.24	10.34	10.24	10.25	-0.02	-0.19	75502.0	775705.68	91
2018-02-28	10.24	10.28	10.18	10.27	0.02	0.2	146816.0	1502870.46	167
2018-02-27	10.36	10.36	10.26	10.25	-0.06	-0.58	126869.0	1307841.5	175
2018-02-26	10.44	10.44	10.3	10.31	-0.12	-1.15	178959.0	1857216.7	211
2018-02-25	10.48	10.5	10.44	10.43	-0.01	-0.1	172784.0	1809461.72	170
2018-02-22	10.42	10.5	10.3	10.44	0.06	0.58	185383.0	1932901.12	165
2018-02-21	10.4	10.44	10.38	10.38	-0.05	-0.48	155715.0	1620534.12	133
2018-02-20	10.5	10.52	10.4	10.43	-0.05	-0.48	179686.0	1882039.26	140
2018-02-19	10.46	10.52	10.42	10.48	0.02	0.19	94047.0	984148.84	117
2018-02-18	10.64	10.64	10.44	10.46	-0.2	-1.88	153141.0	1613544.44	174
2018-02-15	10.56	10.76	10.5	10.66	0.06	0.57	346097.0	3682972.42	336
2018-02-14	10.48	10.64	10.48	10.6	0.16	1.53	201220.0	2121136.3	171
2018-02-13	10.48	10.58	10.42	10.44	0.0	0.0	307882.0	3229490.7	262
2018-02-12	10.44	10.54	10.32	10.44	0.01	0.1	455110.0	4741113.52	344
2018-02-11	10.8	10.8	10.4	10.43	-0.36	-3.34	294088.0	3088243.4	338
2018-02-08	10.94	11.0	10.78	10.79	-0.17	-1.55	168755.0	1835518.48	226
2018-02-07	11.02	11.12	10.96	10.96	0.0	0.0	219970.0	2426033.2	221
2018-02-06	11.0	11.06	10.94	10.96	-0.17	-1.53	149050.0	1639588.56	312
2018-02-05	11.12	11.2	11.12	11.13	-0.01	-0.09	126826.0	1416224.34	111
2018-02-04	11.1	11.16	11.06	11.14	0.03	0.27	126666.0	1407152.92	112
2018-02-01	11.12	11.18	11.06	11.11	-0.02	-0.18	206285.0	2292788.18	186
2018-01-31	11.16	11.26	11.04	11.13	-0.08	-0.71	330019.0	3679005.36	283
2018-01-30	11.2	11.24	11.18	11.21	0.0	0.0	184126.0	2064883.08	130
2018-01-29	11.28	11.34	11.22	11.21	-0.04	-0.36	131659.0	1484687.94	131
2018-01-28	11.3	11.38	11.22	11.25	-0.05	-0.44	110767.0	1252207.64	115
2018-01-25	11.18	11.32	11.12	11.3	0.16	1.44	92382.0	1034368.48	96
2018-01-24	11.18	11.18	11.08	11.14	-0.06	-0.54	87939.0	979498.08	98
2018-01-23	11.24	11.3	11.2	11.2	-0.06	-0.53	94592.0	1064829.44	112
2018-01-22	11.28	11.34	11.26	11.26	-0.02	-0.18	83441.0	942117.36	88
2018-01-21	11.32	11.38	11.28	11.28	-0.16	-1.4	246383.0	2788231.44	189
2018-01-18	11.5	11.5	11.32	11.44	-0.03	-0.26	151346.0	1724129.84	143
2018-01-17	11.36	11.48	11.34	11.47	0.09	0.79	154708.0	1767644.9	154
2018-01-16	11.42	11.48	11.38	11.38	-0.06	-0.52	203459.0	2324406.42	145
2018-01-15	11.44	11.52	11.42	11.44	-0.06	-0.52	169571.0	1946261.18	106
2018-01-14	11.32	11.56	11.32	11.5	0.09	0.79	138460.0	1589300.66	161
2018-01-11	11.3	11.5	11.3	11.41	0.11	0.97	98489.0	1124280.22	133
2018-01-10	11.4	11.46	11.24	11.3	-0.1	-0.88	167003.0	1896030.18	150
2018-01-09	11.5	11.56	11.34	11.4	-0.05	-0.44	170098.0	1951375.4	110
2018-01-08	11.64	11.66	11.44	11.45	-0.05	-0.43	110060.0	1267687.46	121
2018-01-07	11.5	11.56	11.44	11.5	0.06	0.52	149800.0	1722998.68	186
2018-01-04	11.34	11.46	11.34	11.44	0.1	0.88	136354.0	1551677.42	159
2018-01-03	11.36	11.44	11.28	11.34	-0.05	-0.44	116692.0	1325974.82	121
2018-01-02	11.48	11.48	11.4	11.39	-0.1	-0.87	111188.0	1271465.78	139
2018-01-01	11.52	11.6	11.44	11.49	-0.21	-1.79	172328.0	1985426.96	169
2017-12-31	11.78	11.82	11.66	11.7	0.04	0.34	275960.0	3242749.28	177
2017-12-28	11.76	11.76	11.66	11.66	-0.02	-0.17	207028.0	2428698.44	170
2017-12-27	11.6	11.82	11.6	11.68	0.15	1.3	429096.0	5035458.94	407
2017-12-26	11.4	11.56	11.4	11.53	0.07	0.61	117863.0	1351189.14	152
2017-12-25	11.44	11.5	11.4	11.46	-0.03	-0.26	128952.0	1479156.84	147
2017-12-24	11.58	11.62	11.44	11.49	-0.11	-0.95	138577.0	1597438.34	217
2017-12-21	11.66	11.7	11.6	11.6	-0.02	-0.17	142413.0	1657120.92	150
2017-12-20	11.7	11.8	11.6	11.62	-0.07	-0.6	277218.0	3241623.18	210
2017-12-19	11.96	11.96	11.6	11.69	-0.19	-1.6	461305.0	5419189.7	428
2017-12-18	11.8	12.04	11.8	11.88	0.14	1.19	523042.0	6229238.48	407
2017-12-17	11.46	11.8	11.44	11.74	0.27	2.35	689986.0	8068543.94	526
2017-12-14	11.36	11.5	11.36	11.47	0.05	0.44	106981.0	1224067.9	158
2017-12-13	11.44	11.5	11.4	11.42	0.02	0.18	222320.0	2541047.74	167
2017-12-12	11.4	11.5	11.38	11.4	-0.1	-0.87	271013.0	3101665.3	226
2017-12-11	11.56	11.58	11.48	11.5	-0.09	-0.78	322368.0	3720378.52	259
2017-12-10	11.36	11.62	11.34	11.59	0.26	2.29	808984.0	9273618.5	521
2017-12-07	11.3	11.38	11.22	11.33	-0.04	-0.35	256962.0	2908173.6	218
2017-12-06	11.12	11.44	11.08	11.37	0.18	1.61	432904.0	4884367.12	366
2017-12-05	11.12	11.2	11.12	11.19	-0.01	-0.09	171566.0	1915037.02	173
2017-12-04	11.34	11.4	11.18	11.2	-0.11	-0.97	255571.0	2878316.44	255
2017-12-03	11.5	11.5	11.26	11.31	0.14	1.25	418891.0	4752252.58	375
2017-11-30	11.14	11.2	10.98	11.17	0.12	1.09	615389.0	6840673.38	423
2017-11-29	11.06	11.1	10.94	11.05	0.01	0.09	366347.0	4039672.24	337
2017-11-28	10.88	11.24	10.88	11.04	0.34	3.18	1398031.0	15471246.86	835
2017-11-27	10.86	10.86	10.6	10.7	-0.15	-1.38	310809.0	3346108.36	219
2017-11-26	10.8	10.98	10.74	10.85	0.18	1.69	559581.0	6067833.58	336
2017-11-23	10.22	10.9	10.2	10.67	0.45	4.4	1153400.0	12264316.96	843
2017-11-22	10.12	10.24	10.08	10.22	0.1	0.99	264436.0	2684595.32	194
2017-11-21	10.08	10.24	10.08	10.12	0.08	0.8	148127.0	1503316.48	169
2017-11-20	10.16	10.18	10.02	10.04	-0.05	-0.5	160456.0	1623945.66	180
2017-11-19	10.2	10.22	10.06	10.09	-0.07	-0.69	164381.0	1667501.92	160
2017-11-16	10.44	10.5	10.06	10.16	-0.32	-3.05	382449.0	3918466.7	347
2017-11-15	10.52	10.6	10.48	10.48	0.05	0.48	503931.0	5309397.26	313
2017-11-14	10.3	10.48	10.3	10.43	0.21	2.05	627465.0	6523840.12	411
2017-11-13	10.1	10.3	10.0	10.22	0.13	1.29	774882.0	7881340.88	635
2017-11-12	10.28	10.3	10.08	10.09	-0.22	-2.13	721867.0	7336454.3	474
2017-11-09	10.5	10.5	10.28	10.31	-0.12	-1.15	416713.0	4317151.26	430
2017-11-08	9.77	10.56	9.77	10.43	-0.37	-3.43	1743360.0	17881427.9	1320
2017-11-07	11.44	11.44	10.62	10.8	-0.57	-5.01	502847.0	5513092.22	468
2017-11-06	11.4	11.44	11.3	11.37	-0.08	-0.7	160174.0	1816969.38	261
2017-11-05	11.64	11.64	11.22	11.45	-0.27	-2.3	300899.0	3432417.96	454
2017-11-02	11.74	11.82	11.64	11.72	-0.07	-0.59	248345.0	2914860.72	366
2017-11-01	11.72	11.8	11.7	11.79	0.03	0.26	99056.0	1165783.02	268
2017-10-31	11.82	11.82	11.6	11.76	-0.06	-0.51	142778.0	1677125.48	314
2017-10-30	11.84	11.84	11.74	11.82	0.03	0.25	131712.0	1553373.08	133
2017-10-29	11.84	11.84	11.78	11.79	-0.03	-0.25	104087.0	1228519.62	121
2017-10-26	11.82	11.9	11.78	11.82	-0.02	-0.17	184136.0	2175740.0	128
2017-10-25	11.9	11.9	11.8	11.84	0.0	0.0	93956.0	1113077.86	104
2017-10-24	11.9	12.0	11.8	11.84	-0.15	-1.25	274418.0	3261359.44	203
2017-10-23	12.04	12.1	11.88	11.99	-0.05	-0.42	485806.0	5808909.04	359
2017-10-22	12.0	12.2	12.0	12.04	0.05	0.42	474976.0	5736239.64	382
2017-10-19	11.72	12.1	11.7	11.99	0.27	2.3	405675.0	4840366.86	376
2017-10-18	11.74	11.78	11.72	11.72	-0.06	-0.51	103187.0	1212060.54	92
2017-10-17	11.74	11.8	11.74	11.78	0.0	0.0	89628.0	1055634.9	88
2017-10-16	11.72	11.8	11.58	11.78	0.04	0.34	108697.0	1272573.1	113
2017-10-15	11.8	11.86	11.7	11.74	0.0	0.0	136590.0	1609074.7	145
2017-10-12	11.6	11.86	11.44	11.74	0.12	1.03	346541.0	4051238.26	307
2017-10-11	12.14	12.14	11.56	11.62	-0.52	-4.28	299863.0	3554650.28	322
2017-10-10	12.3	12.32	12.1	12.14	-0.13	-1.06	343648.0	4204167.06	254
2017-10-09	12.22	12.3	12.18	12.27	0.06	0.49	588877.0	7204945.64	373
2017-10-08	12.22	12.36	12.2	12.21	-0.11	-0.89	315730.0	3865756.74	254
2017-10-05	12.42	12.48	12.26	12.32	-0.12	-0.96	402211.0	4961979.32	332
2017-10-04	12.52	12.56	12.4	12.44	-0.09	-0.72	323563.0	4039466.64	305
2017-10-03	12.6	12.6	12.5	12.53	-0.05	-0.4	109192.0	1369731.22	121
2017-10-02	12.6	12.68	12.58	12.58	-0.05	-0.4	135636.0	1709842.0	117
2017-10-01	12.68	12.68	12.58	12.63	-0.08	-0.63	183471.0	2316806.06	179
2017-09-28	12.74	12.74	12.66	12.71	0.04	0.32	98679.0	1253486.38	125
2017-09-27	12.7	12.74	12.66	12.67	0.01	0.08	186443.0	2364856.32	160
2017-09-26	12.74	12.74	12.66	12.66	-0.02	-0.16	109780.0	1393824.42	112
2017-09-25	12.74	12.74	12.62	12.68	-0.09	-0.7	228947.0	2904358.38	207
2017-09-21	12.78	12.84	12.7	12.77	0.07	0.55	326150.0	4164205.46	285
2017-09-20	12.78	12.8	12.68	12.7	-0.08	-0.63	291718.0	3715678.78	252
2017-09-19	13.0	13.06	12.78	12.78	-0.19	-1.46	686197.0	8885265.34	506
2017-09-18	12.7	13.0	12.7	12.97	0.31	2.45	625510.0	8037556.62	510
2017-09-17	12.66	12.72	12.62	12.66	-0.01	-0.08	305004.0	3865256.92	254
2017-09-14	12.66	12.7	12.62	12.67	-0.03	-0.24	162651.0	2057727.58	163
2017-09-13	12.7	12.76	12.62	12.7	0.0	0.0	203734.0	2588472.88	192
2017-09-12	12.64	12.82	12.64	12.7	0.1	0.79	465739.0	5933917.96	436
2017-09-11	12.62	12.68	12.56	12.6	-0.01	-0.08	257039.0	3247602.1	198
2017-09-10	12.56	12.64	12.54	12.61	0.04	0.32	151242.0	1905389.04	142
2017-09-07	12.64	12.64	12.54	12.57	-0.07	-0.55	223658.0	2814888.84	171
2017-09-06	12.7	12.7	12.64	12.64	0.02	0.16	72089.0	914095.08	90
2017-08-29	12.66	12.7	12.56	12.62	-0.05	-0.39	232000.0	2931475.48	235
2017-08-28	12.52	12.72	12.5	12.67	0.14	1.12	415464.0	5251033.88	296
2017-08-27	12.62	12.62	12.48	12.53	-0.04	-0.32	140928.0	1765894.98	165
2017-08-24	12.6	12.6	12.42	12.57	-0.01	-0.08	372752.0	4657392.08	266
2017-08-23	12.56	12.64	12.56	12.58	0.01	0.08	209228.0	2633666.32	200
2017-08-22	12.6	12.66	12.52	12.57	-0.13	-1.02	452234.0	5694220.08	455
2017-08-21	12.8	12.82	12.66	12.7	-0.09	-0.7	445129.0	5669871.36	293
2017-08-20	12.78	12.84	12.74	12.79	0.0	0.0	342695.0	4384661.86	274
2017-08-17	12.88	12.92	12.72	12.79	-0.04	-0.31	378033.0	4843978.14	286
2017-08-16	12.86	12.88	12.76	12.83	-0.02	-0.16	468351.0	6001162.08	387
2017-08-15	12.84	13.14	12.8	12.85	0.09	0.71	1652850.0	21472639.98	1123
2017-08-14	12.68	12.86	12.64	12.76	0.1	0.79	792145.0	10082110.0	481
2017-08-13	12.66	12.82	12.56	12.66	-0.06	-0.47	777052.0	9848051.08	529
2017-08-10	12.48	12.82	12.44	12.72	0.24	1.92	1609863.0	20347197.5	941
2017-08-09	12.52	12.6	12.46	12.48	-0.05	-0.4	553639.0	6926960.38	306
2017-08-08	12.5	12.56	12.44	12.53	-0.03	-0.24	540593.0	6756751.72	306
2017-08-07	12.8	12.8	12.52	12.56	-0.11	-0.87	265823.0	3352203.8	214
2017-08-06	12.74	12.76	12.68	12.67	-0.04	-0.31	193720.0	2462945.36	160
2017-08-03	12.7	12.86	12.68	12.71	0.03	0.24	462195.0	5906539.52	402
2017-08-02	12.54	12.8	12.54	12.68	0.15	1.2	828504.0	10495622.14	585
2017-08-01	12.38	12.56	12.34	12.53	0.21	1.7	559595.0	6977514.48	426
2017-07-31	12.34	12.42	12.32	12.32	0.01	0.08	395029.0	4878451.66	261
2017-07-30	12.42	12.42	12.3	12.31	-0.1	-0.81	456446.0	5647813.8	300
2017-07-27	12.56	12.56	12.38	12.41	-0.15	-1.19	452240.0	5633538.22	316
2017-07-26	12.76	12.8	12.56	12.56	-0.24	-1.88	647308.0	8187085.24	530
2017-07-25	12.8	12.9	12.62	12.8	-0.86	-6.3	1257710.0	16067797.42	1039
2017-07-24	13.6	13.84	13.6	13.66	-0.08	-0.58	329727.0	4520127.46	237
2017-07-23	13.6	13.78	13.5	13.74	0.05	0.37	366522.0	4989006.04	290
2017-07-20	13.74	13.94	13.6	13.69	-0.1	-0.73	477138.0	6565016.46	385
2017-07-19	13.52	14.1	13.52	13.79	0.33	2.45	1956019.0	27097251.34	1394
2017-07-18	13.3	13.5	13.3	13.46	0.16	1.2	467020.0	6244901.32	292
2017-07-17	13.36	13.46	13.24	13.3	0.01	0.08	493862.0	6602268.38	401
2017-07-16	13.18	13.34	13.12	13.29	0.15	1.14	361414.0	4774998.14	292
2017-07-13	13.2	13.2	13.1	13.14	0.01	0.08	253722.0	3332984.98	197
2017-07-12	13.02	13.16	13.02	13.13	0.12	0.92	411009.0	5393072.54	260
2017-07-11	13.14	13.14	12.96	13.01	-0.08	-0.61	568073.0	7408489.04	323
2017-07-10	13.06	13.28	13.0	13.09	0.04	0.31	327236.0	4295015.56	251
2017-07-09	13.14	13.18	13.04	13.05	-0.09	-0.68	202151.0	2651582.34	175
2017-07-06	13.28	13.28	13.12	13.14	-0.14	-1.05	239179.0	3154752.92	229
2017-07-05	13.4	13.4	13.24	13.28	-0.01	-0.08	396093.0	5280911.76	277
2017-07-04	13.06	13.46	13.06	13.29	0.26	2.0	1315617.0	17506787.52	717
2017-07-03	13.02	13.06	12.98	13.03	0.06	0.46	485378.0	6320701.74	264
2017-07-02	13.08	13.1	12.96	12.97	-0.09	-0.69	570562.0	7441531.58	374
2017-06-22	12.94	13.16	12.84	13.06	0.27	2.11	434423.0	5645780.2	333
2017-06-21	12.68	12.84	12.68	12.79	0.19	1.51	153545.0	1962281.3	158
2017-06-20	12.8	12.82	12.58	12.6	-0.14	-1.1	125782.0	1602341.9	161
2017-06-19	12.68	12.78	12.64	12.74	0.15	1.19	53933.0	686608.56	96
2017-06-18	12.5	12.6	12.5	12.59	-0.02	-0.16	60049.0	753974.22	85
2017-06-15	12.7	12.7	12.64	12.61	-0.07	-0.55	59514.0	753925.46	74
2017-06-14	12.76	12.76	12.68	12.68	-0.02	-0.16	46319.0	588474.84	72
2017-06-13	12.76	12.76	12.64	12.7	-0.04	-0.31	52575.0	667837.42	65
2017-06-12	12.5	12.82	12.42	12.74	0.23	1.84	287808.0	3627208.34	187
2017-06-11	12.7	12.8	12.44	12.51	-0.28	-2.19	374331.0	4710597.72	221
2017-06-08	12.96	12.96	12.78	12.79	-0.2	-1.54	174771.0	2249542.06	172
2017-06-07	13.04	13.04	12.92	12.99	-0.07	-0.54	281774.0	3659271.22	228
2017-06-06	13.18	13.2	13.04	13.06	-0.13	-0.99	290072.0	3802270.06	340
2017-06-05	13.3	13.3	13.08	13.19	-0.11	-0.83	697526.0	9168261.74	475
2017-06-04	13.1	13.32	13.02	13.3	0.1	0.76	531643.0	7019129.3	430
2017-06-01	13.4	13.45	13.15	13.2	-0.19	-1.42	326835.0	4335584.55	274
2017-05-31	13.3	13.65	13.25	13.39	0.09	0.68	402852.0	5398518.15	361
2017-05-30	13.35	13.35	13.3	13.3	0.04	0.3	166382.0	2216691.0	179
2017-05-29	13.15	13.3	13.0	13.26	0.11	0.84	188423.0	2478307.9	201
2017-05-28	13.85	13.85	13.05	13.15	-0.73	-5.26	304558.0	4029679.45	290
2017-05-25	13.85	14.1	13.85	13.88	-0.16	-1.14	209222.0	2908770.1	204
2017-05-24	14.4	14.4	13.95	14.04	-0.36	-2.5	231672.0	3294063.65	274
2017-05-23	14.6	14.6	14.35	14.4	-0.24	-1.64	134036.0	1933548.0	166
2017-05-22	14.7	14.8	14.6	14.64	-0.07	-0.48	183671.0	2694365.95	156
2017-05-21	14.75	14.85	14.7	14.71	0.14	0.96	268399.0	3959787.5	269
2017-05-18	14.6	14.7	14.55	14.57	-0.06	-0.41	347821.0	5084892.4	216
2017-05-17	14.65	14.75	14.6	14.63	-0.07	-0.48	83229.0	1220646.25	114
2017-05-16	14.7	14.8	14.65	14.7	0.07	0.48	206414.0	3035940.45	174
2017-05-15	14.75	14.85	14.55	14.63	0.06	0.41	133948.0	1970886.6	155
2017-05-14	14.75	14.8	14.55	14.57	-0.02	-0.14	79812.0	1172198.5	83
2017-05-11	14.85	14.85	14.55	14.59	-0.3	-2.01	128374.0	1889516.6	170
2017-05-10	14.75	14.95	14.65	14.89	-0.35	-2.3	404065.0	5973579.1	370
2017-05-09	15.3	15.4	15.15	15.24	-0.03	-0.2	192544.0	2932904.75	199
2017-05-08	15.15	15.5	15.15	15.27	0.16	1.06	184331.0	2822544.45	176
2017-05-07	15.55	15.55	15.1	15.11	-0.43	-2.77	255750.0	3891864.65	263
2017-05-04	15.75	15.75	15.5	15.54	-0.2	-1.27	65067.0	1016465.2	75
2017-05-03	15.85	15.85	15.7	15.74	-0.03	-0.19	112903.0	1781467.1	94
2017-05-02	15.8	15.9	15.75	15.77	0.01	0.06	191521.0	3030097.55	155
2017-05-01	15.7	15.95	15.7	15.76	0.06	0.38	345960.0	5487030.2	274
2017-04-30	15.65	15.75	15.6	15.7	0.18	1.16	111091.0	1741097.45	118
2017-04-27	15.75	15.75	15.5	15.52	-0.18	-1.15	169561.0	2644469.9	172
2017-04-26	15.65	15.8	15.65	15.7	-0.03	-0.19	123345.0	1940378.1	118
2017-04-25	15.7	15.75	15.65	15.73	0.07	0.45	156199.0	2452946.25	117
2017-04-24	15.4	15.7	15.4	15.66	0.21	1.36	159062.0	2477156.1	150
2017-04-23	15.45	15.5	15.3	15.45	0.49	3.28	343599.0	5296326.5	248
2017-04-20	15.05	15.15	14.95	14.96	-0.23	-1.51	180414.0	2714984.1	226
2017-04-19	15.3	15.35	14.9	15.19	-0.18	-1.17	351685.0	5310762.5	322
2017-04-18	15.6	15.65	15.35	15.37	-0.2	-1.28	199988.0	3106028.05	238
2017-04-17	15.8	15.8	15.55	15.57	-0.16	-1.02	182944.0	2866231.0	235
2017-04-16	15.95	16.0	15.7	15.73	-0.23	-1.44	291626.0	4622568.8	279
2017-04-13	15.9	16.15	15.85	15.96	0.14	0.88	679368.0	10865170.4	524
2017-04-12	15.75	15.9	15.75	15.82	0.03	0.19	220859.0	3495636.35	183
2017-04-11	15.9	15.9	15.75	15.79	-0.08	-0.5	143285.0	2268536.05	145
2017-04-10	15.9	16.05	15.8	15.87	0.02	0.13	310072.0	4936469.45	242
2017-04-09	15.9	16.1	15.8	15.85	0.0	0.0	354016.0	5647326.15	301
2017-04-06	16.0	16.1	15.8	15.85	-0.19	-1.18	292717.0	4682171.95	277
2017-04-05	15.95	16.25	15.9	16.04	0.25	1.58	706351.0	11367226.25	592
2017-04-04	15.7	15.95	15.7	15.79	0.09	0.57	238352.0	3773489.95	296
2017-04-03	15.7	15.85	15.65	15.7	-0.01	-0.06	332018.0	5219927.6	281
2017-04-02	16.0	16.0	15.7	15.71	-0.15	-0.95	525487.0	8303855.0	397
2017-03-30	15.85	15.95	15.8	15.86	0.04	0.25	249328.0	3958846.9	244
2017-03-29	16.0	16.05	15.8	15.82	-0.07	-0.44	453461.0	7223985.75	345
2017-03-28	15.85	16.2	15.8	15.89	0.11	0.7	676733.0	10839460.0	635
2017-03-27	15.95	15.95	15.7	15.78	-0.21	-1.31	702739.0	11122014.55	559
2017-03-26	16.6	16.65	15.95	15.99	-0.32	-1.96	1397487.0	22657231.75	1242
2017-03-23	15.95	17.1	15.85	16.31	0.59	3.75	5888984.0	97240474.25	3586
2017-03-22	15.6	16.1	15.4	15.72	-0.1	-0.63	3491423.0	55373013.0	2111
2017-03-21	15.45	15.95	15.3	15.82	0.48	3.13	2236391.0	35121930.1	1300
2017-03-20	15.35	15.65	15.25	15.34	0.0	0.0	1146804.0	17728544.0	635
2017-03-19	15.0	15.9	15.0	15.34	0.55	3.72	2747525.0	42681754.8	1847
2017-03-16	14.55	14.85	14.55	14.79	0.35	2.42	710077.0	10404157.5	536
2017-03-15	14.35	14.6	14.25	14.44	0.15	1.05	562585.0	8134430.1	578
2017-03-14	14.2	14.4	13.8	14.29	0.17	1.2	543519.0	7660454.25	546
2017-03-13	14.25	14.55	14.0	14.12	-0.25	-1.74	375881.0	5394796.9	390
2017-03-12	14.8	14.8	14.3	14.37	-0.43	-2.91	278912.0	4047665.45	265
2017-03-09	15.15	15.15	14.75	14.8	-0.39	-2.57	591671.0	8812149.4	497
2017-03-08	15.45	15.45	15.15	15.19	-0.15	-0.98	415016.0	6327141.0	356
2017-03-07	15.35	15.6	15.35	15.34	0.03	0.2	913506.0	14122846.95	637
2017-03-06	15.3	15.4	15.1	15.31	0.01	0.07	630336.0	9621212.6	552
2017-03-05	15.35	15.4	15.25	15.3	-0.02	-0.13	583188.0	8945742.5	476
2017-03-02	15.25	15.4	15.25	15.32	0.07	0.46	416170.0	6376026.9	314
2017-03-01	15.45	15.45	15.2	15.25	-0.13	-0.85	459862.0	7028370.4	357
2017-02-28	15.1	15.45	15.05	15.38	0.22	1.45	466050.0	7096431.45	429
2017-02-27	15.75	15.75	15.15	15.16	-0.54	-3.44	382048.0	5899381.6	386
2017-02-26	15.6	15.8	15.6	15.7	0.12	0.77	516510.0	8115759.35	385
2017-02-23	15.75	15.75	15.5	15.58	-0.1	-0.64	392170.0	6118254.95	335
2017-02-22	15.8	15.85	15.65	15.68	-0.07	-0.44	492972.0	7774438.7	394
2017-02-21	15.6	15.8	15.55	15.75	-0.03	-0.19	584438.0	9159091.8	539
2017-02-20	16.15	16.15	15.7	15.78	-0.35	-2.17	1147105.0	18341324.7	705
2017-02-19	16.0	16.25	16.0	16.13	0.1	0.62	1426745.0	23051291.2	950
2017-02-16	16.0	16.1	16.0	16.03	0.03	0.19	589648.0	9448855.0	346
2017-02-15	15.9	16.05	15.9	16.0	0.09	0.57	350274.0	5591965.5	278
2017-02-14	16.25	16.25	15.9	15.91	-0.24	-1.49	643818.0	10306601.95	531
2017-02-13	16.1	16.2	16.0	16.15	0.11	0.69	698308.0	11254570.85	443
2017-02-12	15.9	16.1	15.9	16.04	0.22	1.39	707064.0	11311780.85	464
2017-02-09	16.05	16.05	15.8	15.82	-0.19	-1.19	510746.0	8119826.65	364
2017-02-08	16.45	16.45	16.0	16.01	-0.44	-2.67	651050.0	10530255.8	518
2017-02-07	16.45	16.5	16.3	16.45	0.06	0.37	679885.0	11158911.3	408
2017-02-06	16.3	16.4	16.2	16.39	0.06	0.37	495995.0	8090436.35	354
2017-02-05	16.5	16.55	16.3	16.33	-0.14	-0.85	530128.0	8714715.75	429
2017-02-02	16.55	16.8	16.45	16.47	-0.04	-0.24	1300343.0	21594492.95	837
2017-02-01	16.35	16.65	16.25	16.51	0.21	1.29	1315031.0	21706574.5	896
2017-01-31	16.35	16.4	16.15	16.3	-0.11	-0.67	595810.0	9680095.35	472
2017-01-30	16.55	16.75	16.35	16.41	-0.06	-0.36	1049412.0	17407810.95	1008
2017-01-29	16.3	16.65	16.2	16.47	0.24	1.48	1016308.0	16786444.0	976
2017-01-26	16.4	16.5	16.15	16.23	-0.13	-0.79	944922.0	15411408.25	586
2017-01-25	16.4	16.65	16.25	16.36	0.05	0.31	1495149.0	24619138.3	958
2017-01-24	16.3	16.45	16.25	16.31	0.0	0.0	597024.0	9746438.0	505
2017-01-23	16.3	16.6	16.25	16.31	0.32	2.0	1423103.0	23347324.25	996
2017-01-22	15.45	16.15	15.45	15.99	0.54	3.5	1177593.0	18526900.2	781
2017-01-19	15.1	15.55	15.1	15.45	-0.54	-3.38	988462.0	15146793.9	718
2017-01-18	16.2	16.3	15.95	15.99	-0.24	-1.48	742580.0	11957124.75	526
2017-01-17	15.85	16.3	15.55	16.23	0.23	1.44	823099.0	13073611.25	629
2017-01-16	16.7	16.7	15.9	16.0	-0.66	-3.96	1338821.0	21630674.4	961
2017-01-15	16.75	16.75	16.5	16.66	0.08	0.48	403723.0	6697487.4	374
2017-01-12	16.6	16.75	16.4	16.58	-0.07	-0.42	721495.0	11989998.8	603
2017-01-11	17.2	17.25	16.6	16.65	-0.55	-3.2	1096567.0	18515731.55	776
2017-01-10	17.7	17.7	17.1	17.2	-0.38	-2.16	1291709.0	22394260.9	842
2017-01-09	17.35	18.1	17.2	17.58	0.19	1.09	4017453.0	70793647.25	2234
2017-01-08	16.9	17.5	16.9	17.39	0.52	3.08	1393433.0	23991375.7	874
2017-01-05	16.75	17.0	16.65	16.87	-0.03	-0.18	532816.0	8970046.5	445
2017-01-04	17.25	17.4	16.7	16.9	-0.26	-1.52	1235894.0	21090867.4	782
2017-01-03	17.15	17.3	16.9	17.16	-0.09	-0.52	1210297.0	20703292.8	859
2017-01-02	17.5	17.9	17.15	17.25	-0.09	-0.52	1736291.0	30560454.75	1123
2017-01-01	16.9	17.4	16.9	17.34	0.54	3.21	1253438.0	21501403.85	720
2016-12-29	16.65	16.85	16.5	16.8	0.14	0.84	625982.0	10427961.1	429
2016-12-28	16.7	16.85	16.6	16.66	0.09	0.54	905339.0	15129873.2	528
2016-12-27	16.25	16.65	16.15	16.57	0.41	2.54	815598.0	13375581.25	539
2016-12-26	16.35	16.4	16.1	16.16	-0.16	-0.98	748537.0	12201534.55	495
2016-12-25	16.15	16.35	16.15	16.32	0.37	2.32	897211.0	14581668.55	524
2016-12-22	16.0	16.05	15.8	15.95	0.03	0.19	696301.0	11108926.65	394
2016-12-21	16.1	16.15	15.75	15.92	-0.07	-0.44	727807.0	11568900.25	467
2016-12-20	16.05	16.2	15.65	15.99	-0.22	-1.36	1072378.0	17029801.15	646
2016-12-19	16.65	16.8	16.1	16.21	-0.29	-1.76	801018.0	13261206.05	686
2016-12-18	16.2	16.65	16.2	16.5	0.45	2.8	970228.0	15947094.35	659
2016-12-15	15.7	16.1	15.55	16.05	0.25	1.58	915204.0	14530669.2	622
2016-12-14	16.2	16.35	15.65	15.8	-0.33	-2.05	807065.0	12911698.9	592
2016-12-13	16.45	16.55	16.0	16.13	-0.52	-3.12	1430385.0	23230443.95	976
2016-12-12	17.2	17.4	16.6	16.65	-0.51	-2.97	1457229.0	24758800.15	1004
2016-12-11	17.0	17.25	16.95	17.16	0.4	2.39	1011428.0	17307104.55	701
2016-12-08	16.7	17.25	16.7	16.76	0.11	0.66	1691277.0	28639323.2	1218
2016-12-07	16.65	16.95	16.3	16.65	0.1	0.6	1936212.0	32243285.2	1315
2016-12-06	15.75	16.9	15.65	16.55	0.95	6.09	3870324.0	63325642.65	1884
2016-12-05	15.45	15.75	15.3	15.6	0.12	0.78	1249602.0	19409261.1	727
2016-12-04	15.8	15.9	15.15	15.48	-0.13	-0.83	2084953.0	32488943.8	1254
2016-12-01	15.3	15.8	15.25	15.61	0.46	3.04	2643282.0	41044642.8	1235
2016-11-30	15.05	15.4	15.05	15.15	0.1	0.66	1317660.0	20035121.95	752
2016-11-29	15.25	15.45	14.95	15.05	-0.09	-0.59	1782734.0	27221098.55	1099
2016-11-28	14.9	15.2	14.75	15.14	0.33	2.23	1446713.0	21750074.4	831
2016-11-27	14.8	15.0	14.75	14.81	-0.16	-1.07	1515934.0	22535261.75	842
2016-11-24	15.3	15.55	14.8	14.97	-0.23	-1.51	1448888.0	22026797.3	1009
2016-11-23	14.8	15.25	14.8	15.2	0.53	3.61	1423012.0	21467176.45	800
2016-11-22	14.7	14.75	14.5	14.67	0.08	0.55	669978.0	9813173.65	455
2016-11-21	14.8	14.9	14.55	14.59	-0.1	-0.68	523676.0	7708642.0	377
2016-11-20	14.8	14.9	14.55	14.69	-0.1	-0.68	505390.0	7440880.75	413
2016-11-17	15.05	15.1	14.75	14.79	-0.21	-1.4	793698.0	11833116.45	604
2016-11-16	14.6	15.05	14.6	15.0	0.59	4.09	1538533.0	22914934.9	931
2016-11-15	14.4	15.1	14.05	14.41	0.14	0.98	2286160.0	33356103.05	1603
2016-11-14	14.65	14.7	14.15	14.27	-0.34	-2.33	692345.0	9991820.5	595
2016-11-13	14.35	14.9	14.35	14.61	0.29	2.03	622267.0	9150856.6	522
2016-11-10	13.85	14.45	13.85	14.32	0.42	3.02	948008.0	13486953.85	565
2016-11-09	13.4	13.95	13.1	13.9	0.17	1.24	1453204.0	19843586.65	698
2016-11-08	13.4	13.85	13.4	13.73	0.33	2.46	1368597.0	18711036.9	546
2016-11-07	13.1	13.45	13.1	13.4	0.25	1.9	1045247.0	13933255.25	431
2016-11-06	12.85	13.3	12.75	13.15	-0.49	-3.59	2432194.0	31881203.05	1126
2016-11-03	13.6	13.8	13.5	13.64	0.01	0.07	2528554.0	34515376.1	997
2016-11-02	13.45	14.0	13.35	13.63	0.17	1.26	3653146.0	50152720.6	1969
2016-11-01	13.2	13.5	13.15	13.46	0.29	2.2	1676104.0	22464207.05	768
2016-10-31	13.1	13.2	13.05	13.17	0.03	0.23	1085774.0	14256688.95	377
2016-10-30	13.05	13.3	13.0	13.14	0.14	1.08	1989248.0	26181839.5	738
2016-10-27	12.95	13.1	12.9	13.0	0.03	0.23	642444.0	8357222.05	354
2016-10-26	13.0	13.25	12.95	12.97	-0.07	-0.54	1619763.0	21119455.1	695
2016-10-25	12.95	13.15	12.9	13.04	0.07	0.54	959194.0	12481470.3	562
2016-10-24	12.5	13.15	12.45	12.97	0.51	4.09	2060138.0	26436039.15	1124
2016-10-23	12.3	12.6	12.25	12.46	0.29	2.38	1366344.0	17000380.5	622
2016-10-20	11.9	12.3	11.85	12.17	0.22	1.84	1821225.0	21936095.0	753
2016-10-19	11.7	12.05	11.6	11.95	0.36	3.11	1531958.0	18092537.6	771
2016-10-18	12.4	12.4	11.55	11.59	-0.89	-7.13	3658421.0	43429331.65	2693
2016-10-17	12.6	12.7	12.4	12.48	-0.23	-1.81	745453.0	9361353.1	524
2016-10-16	13.0	13.0	12.5	12.71	-0.28	-2.16	1023133.0	13000073.7	694
2016-10-13	13.2	13.35	12.95	12.99	-0.23	-1.74	1169578.0	15403382.15	627
2016-10-12	13.25	13.45	13.2	13.22	-0.09	-0.68	1331512.0	17733355.35	611
2016-10-11	13.2	13.55	13.15	13.31	0.15	1.14	1725960.0	23053373.0	1381
2016-10-10	12.95	13.2	12.8	13.16	0.14	1.08	1125717.0	14666558.55	576
2016-10-09	13.15	13.45	13.0	13.02	-0.09	-0.69	1594018.0	21099085.3	866
2016-10-06	13.15	13.25	12.9	13.11	-0.01	-0.08	1287112.0	16890640.0	755
2016-10-05	13.4	13.4	13.0	13.12	0.08	0.61	2183705.0	28692691.5	1131
2016-10-04	12.7	13.1	12.3	13.04	0.44	3.49	2061204.0	26080658.1	1166
2016-10-03	12.5	13.0	12.05	12.6	0.05	0.4	2817270.0	35525011.9	1575
2016-10-02	13.95	14.05	12.55	12.55	-1.35	-9.71	1625136.0	21753844.05	1102
2016-09-29	14.0	14.15	13.6	13.9	0.19	1.39	1137602.0	15842445.55	821
2016-09-28	14.6	14.95	13.35	13.71	-0.92	-6.29	1606398.0	22700049.95	1198
2016-09-27	15.5	15.5	14.55	14.63	-1.42	-8.85	1262277.0	18941844.8	971
2016-09-26	16.2	16.25	16.05	16.05	-0.05	-0.31	413638.0	6678297.9	335
2016-09-25	16.3	16.3	15.95	16.1	-0.22	-1.35	470364.0	7545660.55	399
2016-09-21	16.45	16.45	16.2	16.32	0.0	0.0	452908.0	7385527.2	424
2016-09-20	16.35	16.4	15.85	16.32	0.0	0.0	1141453.0	18421172.85	808
2016-09-19	17.2	17.35	16.0	16.32	-0.87	-5.06	648288.0	10761200.1	603
2016-09-18	17.6	17.65	17.15	17.19	-0.48	-2.72	460971.0	8040961.2	393
2016-09-08	17.65	17.8	17.55	17.67	0.01	0.06	720701.0	12712238.2	554
2016-09-07	17.9	18.05	17.6	17.66	-0.24	-1.34	483907.0	8589749.7	397
2016-09-06	18.15	18.2	17.85	17.9	-0.19	-1.05	495270.0	8916675.2	418
2016-09-05	18.15	18.3	18.05	18.09	0.05	0.28	1134756.0	20634290.5	1029
2016-09-04	17.7	18.15	17.6	18.04	0.48	2.73	791547.0	14184625.35	720
2016-09-01	17.8	17.95	17.15	17.56	-0.41	-2.28	829228.0	14472065.25	767
2016-08-31	18.0	18.2	17.8	17.97	-0.09	-0.5	835428.0	15037189.0	708
2016-08-30	17.6	18.2	17.6	18.06	0.49	2.79	998976.0	17916968.8	751
2016-08-29	17.45	17.85	17.35	17.57	0.06	0.34	1116997.0	19662574.85	682
2016-08-28	17.1	17.55	17.05	17.51	0.47	2.76	764386.0	13261108.15	666
2016-08-25	17.1	17.1	16.55	17.04	-0.23	-1.33	2240344.0	37688890.0	1419
2016-08-24	18.4	18.45	17.05	17.27	-1.06	-5.78	1632555.0	29296189.5	1097
2016-08-23	18.5	18.65	18.1	18.33	-0.3	-1.61	1209098.0	22231987.05	869
2016-08-22	19.5	19.5	18.45	18.63	-1.13	-5.72	615860.0	11710184.6	580
2016-08-21	20.1	20.15	19.7	19.76	-0.2	-1.0	231159.0	4600468.55	220
2016-08-18	20.4	20.4	19.2	19.96	-0.32	-1.58	444490.0	8812411.75	511
2016-08-17	21.1	21.25	20.15	20.28	-0.67	-3.2	547864.0	11377111.9	588
2016-08-16	21.05	21.2	20.9	20.95	0.05	0.24	412338.0	8669837.9	382
2016-08-15	21.0	21.1	20.85	20.9	-0.11	-0.52	158608.0	3323468.0	216
2016-08-14	21.1	21.45	20.9	21.01	0.09	0.43	352522.0	7425276.75	276
2016-08-11	21.15	21.15	20.9	20.92	-0.23	-1.09	307135.0	6445465.7	259
2016-08-10	21.45	21.45	21.1	21.15	-0.22	-1.03	599996.0	12741384.45	427
2016-08-09	21.1	21.4	20.95	21.37	0.37	1.76	616317.0	13057540.15	487
2016-08-08	20.8	21.1	20.75	21.0	0.24	1.16	477532.0	9984816.75	424
2016-08-07	20.8	20.95	20.75	20.76	0.03	0.14	350735.0	7311394.5	363
2016-08-04	21.15	21.35	20.65	20.73	-0.27	-1.29	916145.0	19196017.45	917
2016-08-03	21.05	21.25	20.85	21.0	-0.12	-0.57	1157559.0	24319958.15	762
2016-08-02	21.55	21.55	20.85	21.12	-0.36	-1.68	884253.0	18807012.15	445
2016-08-01	21.5	21.7	21.4	21.48	0.03	0.14	347418.0	7490309.85	308
2016-07-31	22.2	22.2	21.2	21.45	-0.7	-3.16	358401.0	7699242.65	374
2016-07-28	22.85	22.9	21.85	22.15	-0.78	-3.4	540534.0	12086247.2	570
2016-07-27	23.95	23.95	22.7	22.93	-1.27	-5.25	1113332.0	25657733.95	1311
2016-07-26	24.7	24.7	24.2	24.2	-0.41	-1.67	187696.0	4563822.95	229
2016-07-25	24.7	24.85	24.2	24.61	-0.09	-0.36	394043.0	9675888.1	409
2016-07-24	24.6	25.2	24.6	24.7	0.1	0.41	648892.0	16156713.95	616
2016-07-21	25.1	25.2	24.55	24.6	-0.48	-1.91	489528.0	12157593.25	510
2016-07-20	25.4	25.5	25.0	25.08	-0.33	-1.3	557481.0	14027037.5	512
2016-07-19	25.2	26.0	25.1	25.41	0.24	0.95	1919401.0	49207690.0	1484
2016-07-18	25.1	25.6	24.9	25.17	0.19	0.76	1691033.0	42752246.8	1210
2016-07-17	24.8	25.3	24.8	24.98	0.27	1.09	981777.0	24638167.35	658
2016-07-14	24.85	24.95	24.7	24.71	-0.2	-0.8	390197.0	9690205.05	276
2016-07-13	24.95	25.2	24.8	24.91	0.08	0.32	765467.0	19101484.6	574
2016-07-12	24.55	25.2	24.4	24.83	0.3	1.22	1367624.0	33791690.0	1071
2016-07-11	24.6	24.7	24.3	24.53	0.05	0.2	340394.0	8312732.55	254
2016-07-10	24.5	24.65	24.4	24.48	0.1	0.41	250437.0	6126386.35	189
2016-06-30	24.95	25.2	24.3	24.38	-0.49	-1.97	518737.0	12806836.45	398
2016-06-29	24.9	24.9	24.75	24.87	-0.14	-0.56	268027.0	6667605.4	145
2016-06-28	24.75	25.0	24.75	25.01	0.21	0.85	55945.0	1393749.4	76
2016-06-27	25.2	25.3	24.75	24.8	-0.27	-1.08	173661.0	4369306.2	158
2016-06-26	24.9	25.2	24.0	25.07	-0.31	-1.22	341140.0	8433406.25	279
2016-06-23	24.8	26.8	24.8	25.38	0.73	2.96	663901.0	17034988.7	978
2016-06-22	24.9	24.9	24.6	24.65	-0.25	-1.0	111928.0	2765083.35	291
2016-06-21	25.3	25.3	24.9	24.9	-0.1	-0.4	82932.0	2073892.3	129
2016-06-20	25.1	25.3	25.0	25.0	-0.2	-0.79	68418.0	1716298.0	68
2016-06-19	24.95	25.6	24.95	25.2	0.27	1.08	70657.0	1786793.1	109
2016-06-16	25.1	25.2	24.5	24.93	-0.28	-1.11	91665.0	2287604.55	92
2016-06-15	25.6	26.0	25.1	25.21	-0.62	-2.4	96453.0	2468174.7	135
2016-06-14	26.2	26.3	25.7	25.83	-0.53	-2.01	184504.0	4790634.3	185
2016-06-13	25.5	26.8	25.5	26.36	0.57	2.21	265270.0	6934709.2	324
2016-06-12	24.4	26.1	24.4	25.79	1.14	4.62	261756.0	6664533.6	277
2016-06-09	24.7	24.7	24.6	24.65	0.05	0.2	51717.0	1274039.75	68
2016-06-08	24.0	24.75	24.0	24.6	0.45	1.86	105400.0	2578119.55	139
2016-06-07	23.6	24.2	23.45	24.15	0.63	2.68	61430.0	1472175.6	119
2016-06-06	23.1	23.6	23.1	23.52	0.21	0.9	83605.0	1960779.0	115
2016-06-05	23.75	23.8	23.3	23.31	-0.26	-1.1	60091.0	1409356.15	86
2016-06-02	23.4	23.75	23.4	23.57	0.02	0.08	78385.0	1850467.65	91
2016-06-01	23.3	23.85	23.2	23.55	0.35	1.51	297159.0	6991879.95	355
2016-05-31	23.1	23.3	22.9	23.2	0.35	1.53	125259.0	2890773.35	164
2016-05-30	23.1	23.3	22.8	22.85	-0.42	-1.8	76655.0	1763846.05	132
2016-05-29	23.3	23.6	23.1	23.27	-0.23	-0.98	214864.0	5010768.85	272
2016-05-26	24.1	24.55	23.4	23.5	-0.55	-2.29	552564.0	13315349.45	544
2016-05-25	23.5	24.15	23.5	24.05	0.57	2.43	681207.0	16224696.4	618
2016-05-24	24.4	24.4	23.45	23.48	-0.92	-3.77	1031783.0	24298867.8	873
2016-05-23	25.8	25.8	24.3	24.4	-1.56	-6.01	243208.0	6111362.2	348
2016-05-22	25.6	26.2	25.6	25.96	-0.09	-0.35	198468.0	5151753.0	294
2016-05-19	26.2	26.2	25.7	26.05	-0.13	-0.5	125901.0	3271113.7	174
2016-05-18	25.9	26.4	25.9	26.18	0.19	0.73	225149.0	5884942.2	242
2016-05-17	26.0	26.1	25.6	25.99	0.25	0.97	202204.0	5233697.2	227
2016-05-16	25.5	26.1	25.4	25.74	0.16	0.63	157594.0	4048078.8	232
2016-05-15	26.1	26.5	25.5	25.58	-0.58	-2.22	170236.0	4427024.3	190
2016-05-12	26.1	26.9	26.1	26.16	0.11	0.42	293459.0	7777736.4	327
2016-05-11	25.3	26.3	25.2	26.05	0.78	3.09	286060.0	7343586.8	289
2016-05-10	25.1	25.5	25.0	25.27	0.15	0.6	297148.0	7509579.4	298
2016-05-09	25.2	25.7	24.9	25.12	0.05	0.2	240888.0	6097293.9	222
2016-05-08	25.2	25.5	25.0	25.07	0.16	0.64	473706.0	11954822.4	342
2016-05-05	24.8	25.3	24.75	24.91	0.35	1.43	679479.0	16935813.25	443
2016-05-04	24.7	24.9	24.5	24.56	-0.22	-0.89	318830.0	7870608.85	320
2016-05-03	25.5	25.8	24.7	24.78	-0.71	-2.79	378224.0	9589983.75	349
2016-05-02	25.7	25.7	25.0	25.49	-0.27	-1.05	591852.0	14989256.0	534
2016-05-01	26.9	27.7	25.7	25.76	-1.01	-3.77	956388.0	25334454.3	804
2016-04-28	26.3	27.0	26.2	26.77	0.42	1.59	557066.0	14853344.3	454
2016-04-27	25.8	26.6	25.8	26.35	0.42	1.62	928709.0	24372850.9	585
2016-04-26	26.2	26.3	25.8	25.93	-0.15	-0.58	446036.0	11600040.1	184
2016-04-25	26.7	26.7	25.7	26.08	-0.62	-2.32	482081.0	12512460.9	437
2016-04-24	25.9	27.3	25.7	26.7	0.89	3.45	944468.0	25297946.5	713
2016-04-21	24.3	26.1	24.2	25.81	1.84	7.68	1337780.0	33844587.35	991
2016-04-20	23.85	24.15	23.8	23.97	0.16	0.67	459640.0	11026517.95	340
2016-04-19	23.6	24.05	23.6	23.81	0.46	1.97	428934.0	10215209.4	336
2016-04-18	23.1	23.55	23.0	23.35	0.09	0.39	147199.0	3424454.75	179
2016-04-17	23.55	23.55	23.2	23.26	-0.2	-0.85	166486.0	3876684.45	132
2016-04-14	23.5	23.55	23.45	23.46	-0.01	-0.04	480357.0	11281895.45	301
2016-04-13	23.55	23.55	23.25	23.47	-0.01	-0.04	271611.0	6372101.7	361
2016-04-12	23.6	23.75	23.45	23.48	-0.05	-0.21	618978.0	14583456.65	552
2016-04-11	23.7	23.85	23.4	23.53	-0.25	-1.05	305595.0	7197193.65	311
2016-04-10	23.9	24.0	23.75	23.78	0.08	0.34	281287.0	6713663.85	164
2016-04-07	23.75	24.15	23.7	23.7	0.09	0.38	344412.0	8238392.95	357
2016-04-06	23.9	24.0	23.6	23.61	0.08	0.34	205728.0	4891686.2	232
2016-04-05	23.35	23.6	23.3	23.53	0.02	0.09	167669.0	3928675.85	171
2016-04-04	23.25	23.8	23.25	23.51	0.28	1.21	72120.0	1691810.9	111
2016-04-03	23.5	23.9	22.55	23.23	-0.49	-2.07	256610.0	5932481.45	304
2016-03-31	23.15	24.35	22.85	23.72	0.42	1.8	385744.0	9131081.05	419
2016-03-30	23.1	23.5	23.1	23.3	-0.33	-1.4	212948.0	4956177.8	218
2016-03-29	24.0	24.1	23.5	23.63	-0.21	-0.88	75230.0	1786742.9	128
2016-03-28	23.85	24.3	23.65	23.84	0.2	0.85	237950.0	5706366.85	215
2016-03-27	23.55	24.1	23.55	23.64	0.13	0.55	248622.0	5944044.3	357
2016-03-24	23.7	23.7	23.3	23.51	-0.39	-1.63	289428.0	6803597.45	409
2016-03-23	24.0	24.25	23.85	23.9	-0.24	-0.99	423340.0	10212475.35	378
2016-03-22	24.4	24.5	23.95	24.14	-0.26	-1.07	332664.0	8090893.9	253
2016-03-21	24.45	24.6	24.2	24.4	-0.01	-0.04	763214.0	18662841.9	392
2016-03-20	24.2	24.7	24.2	24.41	0.31	1.29	492147.0	12063150.9	449
2016-03-17	24.35	24.4	23.95	24.1	0.01	0.04	623574.0	15030850.0	453
2016-03-16	24.05	24.25	24.0	24.09	0.09	0.37	373867.0	9013189.15	327
2016-03-15	24.7	24.7	23.7	24.0	-0.96	-3.85	264893.0	6371297.0	334
2016-03-14	25.6	26.5	24.8	24.96	-0.48	-1.89	338087.0	8691089.95	375
2016-03-13	25.3	25.5	25.0	25.44	0.34	1.35	144814.0	3667218.4	171
2016-03-10	24.9	25.2	24.8	25.1	0.2	0.8	107775.0	2689964.6	110
2016-03-09	24.8	24.95	24.5	24.9	0.0	0.0	103996.0	2582527.3	124
2016-03-08	24.95	25.4	24.8	24.9	-0.09	-0.36	184898.0	4617600.6	205
2016-03-07	25.2	25.2	24.6	24.99	-0.07	-0.28	131035.0	3265636.95	185
2016-03-06	25.6	25.8	25.0	25.06	-0.02	-0.08	314177.0	7970806.5	293
2016-03-03	24.0	25.4	24.0	25.08	1.14	4.76	504700.0	12486926.6	497
2016-03-02	24.25	24.35	23.75	23.94	-0.17	-0.71	133391.0	3196344.55	148
2016-03-01	23.55	24.25	23.55	24.11	0.87	3.74	422445.0	10139645.7	284
2016-02-29	23.6	23.9	23.1	23.24	-0.41	-1.73	270833.0	6410352.05	188
2016-02-28	23.1	23.75	23.1	23.65	0.6	2.6	273737.0	6448716.05	244
2016-02-25	23.2	23.55	23.0	23.05	-0.15	-0.65	119523.0	2789535.9	145
2016-02-24	22.8	23.4	22.8	23.2	0.06	0.26	361228.0	8379800.3	396
2016-02-23	22.8	23.75	22.6	23.14	0.31	1.36	859912.0	19999512.4	802
2016-02-22	23.0	23.0	22.0	22.83	-0.07	-0.31	1304809.0	29220066.75	1009
2016-02-21	22.55	23.4	22.55	22.9	0.35	1.55	288397.0	6663504.0	285
2016-02-18	22.5	22.65	22.45	22.55	0.31	1.39	511326.0	11534224.1	386
2016-02-17	21.5	22.6	21.5	22.24	0.31	1.41	258177.0	5778326.85	313
2016-02-16	22.0	22.35	21.7	21.93	0.93	4.43	357286.0	7841252.25	320
2016-02-15	20.4	21.3	20.4	21.0	0.85	4.22	144091.0	3008309.7	138
2016-02-14	21.7	22.0	20.15	20.15	-1.35	-6.28	492398.0	10662008.2	314
2016-02-11	21.85	21.85	20.7	21.5	-0.45	-2.05	457413.0	9763382.85	363
2016-02-10	21.85	22.0	21.5	21.95	-0.07	-0.32	368850.0	8033247.95	667
2016-02-09	21.85	22.7	21.85	22.02	-0.04	-0.18	620937.0	13718278.35	810
2016-02-08	21.75	22.4	21.5	22.06	0.33	1.52	768070.0	16859853.05	504
2016-02-07	22.0	22.0	21.5	21.73	-0.33	-1.5	568026.0	12356969.15	370
2016-02-04	21.3	22.6	21.3	22.06	1.14	5.45	1136152.0	25056437.15	914
2016-02-03	19.7	21.0	19.7	20.92	0.71	3.51	398950.0	8142895.2	347
2016-02-02	20.9	21.35	20.05	20.21	-1.06	-4.98	659922.0	13831484.2	503
2016-02-01	20.5	21.5	20.4	21.27	0.75	3.65	755915.0	15890804.75	493
2016-01-31	20.2	21.0	20.1	20.52	0.86	4.37	1003041.0	20629310.85	697
2016-01-28	19.4	20.0	19.4	19.66	0.28	1.44	800841.0	15820127.7	540
2016-01-27	19.2	19.85	19.15	19.38	0.37	1.95	900194.0	17538045.95	717
2016-01-26	18.5	19.15	18.5	19.01	0.03	0.16	839871.0	15846806.0	741
2016-01-25	18.6	19.35	18.25	18.98	0.49	2.65	1233859.0	23228599.0	1050
2016-01-24	19.1	19.45	17.45	18.49	0.39	2.15	3018316.0	56241608.25	2677
2016-01-21	18.25	18.5	18.1	18.1	-1.98	-9.86	1350425.0	24550948.55	704
2016-01-20	20.95	21.0	19.85	20.08	-1.89	-8.6	651627.0	13221292.0	578
2016-01-19	21.2	22.1	21.1	21.97	1.34	6.5	407709.0	8870628.45	465
2016-01-18	20.3	21.0	20.0	20.63	0.4	1.98	360991.0	7413073.55	375
2016-01-17	19.9	20.35	19.85	20.23	-1.79	-8.13	511565.0	10259106.15	436
2016-01-14	22.9	23.25	21.5	22.02	-1.81	-7.6	684237.0	15320866.8	522
2016-01-13	24.1	24.3	23.65	23.83	-0.13	-0.54	195168.0	4672768.15	279
2016-01-12	22.4	24.25	22.3	23.96	0.36	1.53	778638.0	18471270.7	844
2016-01-11	22.8	23.85	22.2	23.6	0.74	3.24	466391.0	10698125.9	608
2016-01-10	23.9	24.1	22.8	22.86	-1.01	-4.23	431450.0	10091373.8	390
2016-01-07	24.8	25.0	23.5	23.87	-1.96	-7.59	1048184.0	25472494.65	1038
2016-01-06	26.6	26.7	25.4	25.83	-0.88	-3.29	448804.0	11703634.6	471
2016-01-05	27.3	27.6	26.4	26.71	-0.44	-1.62	549386.0	14723753.0	579
2016-01-04	28.1	29.0	26.9	27.15	-1.03	-3.66	939659.0	26635662.3	1076
2016-01-03	28.2	28.5	28.0	28.18	-0.14	-0.49	347714.0	9783749.2	360
2015-12-31	28.1	28.4	27.9	28.32	-0.03	-0.11	120278.0	3391464.1	171
2015-12-30	28.7	28.9	28.0	28.35	-0.12	-0.42	462321.0	13122165.0	1116
2015-12-29	27.2	28.8	26.6	28.47	1.07	3.91	281014.0	7734379.0	426
2015-12-28	27.0	27.6	27.0	27.4	-0.04	-0.15	227087.0	6224697.8	275
2015-12-27	27.9	27.9	27.2	27.44	-0.43	-1.54	200275.0	5505540.6	253
2015-12-24	28.2	28.4	27.8	27.87	-0.06	-0.21	169798.0	4743821.0	202
2015-12-23	28.5	28.6	27.8	27.93	-0.31	-1.1	480174.0	13608153.8	522
2015-12-22	27.9	28.6	27.8	28.24	0.44	1.58	507586.0	14324775.6	473
2015-12-21	28.0	28.2	27.7	27.8	-0.31	-1.1	442536.0	12362534.0	474
2015-12-20	28.3	28.9	27.9	28.11	-1.12	-3.83	1426338.0	40285895.3	1636
2015-12-17	26.9	29.3	26.9	29.23	2.52	9.43	1319139.0	37491670.2	933
2015-12-16	26.5	26.8	26.0	26.71	0.58	2.22	415471.0	10967478.6	474
2015-12-15	25.6	26.2	25.5	26.13	0.65	2.55	422358.0	10952486.4	491
2015-12-14	26.6	27.0	25.4	25.48	-1.06	-3.99	661207.0	17512023.9	585
2015-12-13	27.0	27.3	26.4	26.54	-1.64	-5.82	805407.0	21513891.8	629
2015-12-10	28.7	28.8	28.0	28.18	-0.61	-2.12	583327.0	16490796.1	597
2015-12-09	28.9	29.1	28.6	28.79	0.02	0.07	473847.0	13673873.4	465
2015-12-08	29.0	29.3	28.7	28.77	-0.76	-2.57	492899.0	14258925.0	529
2015-12-07	29.9	30.1	29.4	29.53	-0.31	-1.04	637969.0	18973267.2	705
2015-12-06	30.2	30.3	29.6	29.84	-0.15	-0.5	1265684.0	37726524.0	989
2015-12-03	30.2	30.2	29.9	29.99	-0.31	-1.02	397090.0	11939918.5	420
2015-12-02	30.5	30.5	30.2	30.3	-0.07	-0.23	424464.0	12886326.6	427
2015-12-01	30.3	30.8	30.3	30.37	0.09	0.3	657347.0	20056942.5	592
2015-11-30	30.2	30.5	30.1	30.28	0.01	0.03	417768.0	12646495.8	391
2015-11-29	30.3	30.5	30.2	30.27	-0.06	-0.2	297702.0	9029989.5	275
2015-11-26	30.3	30.6	30.1	30.33	0.04	0.13	218702.0	6633285.4	238
2015-11-25	30.5	30.6	30.2	30.29	-0.15	-0.49	206641.0	6274453.3	238
2015-11-24	30.6	30.9	30.3	30.44	-0.05	-0.16	260505.0	7962881.7	268
2015-11-23	30.6	30.7	30.4	30.49	-0.22	-0.72	307299.0	9397882.5	352
2015-11-22	30.6	31.1	30.5	30.71	0.23	0.75	537414.0	16532015.9	503
2015-11-19	30.4	30.9	30.2	30.48	0.2	0.66	511676.0	15624720.0	522
2015-11-18	30.5	30.5	30.1	30.28	-0.15	-0.49	219745.0	6660179.5	222
2015-11-17	30.6	30.8	30.3	30.43	0.0	0.0	186247.0	5695112.1	329
2015-11-16	30.6	30.6	30.0	30.43	0.15	0.5	238618.0	7212273.7	326
2015-11-15	30.4	30.7	29.7	30.28	-1.02	-3.26	288306.0	8690987.0	363
2015-11-12	31.6	31.8	31.3	31.3	-0.19	-0.6	218712.0	6895802.2	284
2015-11-11	31.6	32.0	31.4	31.49	-0.08	-0.25	450094.0	14278574.2	481
2015-11-10	31.6	32.2	31.5	31.57	0.15	0.48	837344.0	26605300.1	979
2015-11-09	31.5	31.8	31.3	31.42	-0.14	-0.44	304167.0	9582683.6	357
2015-11-08	31.3	31.7	30.8	31.56	0.23	0.73	250785.0	7852094.4	365
2015-11-05	31.7	31.8	31.2	31.33	-0.28	-0.89	398265.0	12555985.9	468
2015-11-04	31.2	31.7	30.7	31.61	0.77	2.5	320398.0	10005456.4	381
2015-11-03	31.7	31.8	30.7	30.84	-0.77	-2.44	252970.0	7913148.7	327
2015-11-02	31.5	32.0	31.0	31.61	0.11	0.35	249368.0	7886636.3	388
2015-11-01	31.3	32.1	30.9	31.5	-0.32	-1.01	171317.0	5379559.2	285
2015-10-29	32.3	32.5	31.7	31.82	-0.09	-0.28	279838.0	8984712.9	444
2015-10-28	32.0	32.5	31.2	31.91	-0.04	-0.13	279461.0	8837170.5	378
2015-10-27	33.9	33.9	31.6	31.95	-2.13	-6.25	329100.0	10872253.2	361
2015-10-26	34.4	34.6	33.5	34.08	-0.4	-1.16	310943.0	10597850.7	284
2015-10-25	33.4	35.1	33.4	34.48	0.6	1.77	341598.0	11779520.2	284
2015-10-22	35.1	35.1	32.6	33.88	-1.28	-3.64	533705.0	17912406.5	509
2015-10-21	35.4	35.8	35.0	35.16	-0.55	-1.54	96814.0	3431273.7	129
2015-10-20	36.0	36.3	35.6	35.71	-0.51	-1.41	105129.0	3796277.1	111
2015-10-19	36.5	36.5	35.1	36.22	-0.56	-1.52	539299.0	19385154.0	404
2015-10-18	36.6	37.1	36.3	36.78	0.41	1.13	265267.0	9753655.7	292
2015-10-15	36.4	36.5	35.7	36.37	0.19	0.53	197425.0	7118670.2	232
2015-10-14	36.5	36.7	35.4	36.18	-0.47	-1.28	180143.0	6476606.9	245
2015-10-13	36.5	36.7	36.3	36.65	0.06	0.16	287771.0	10505696.7	310
2015-10-12	36.5	36.8	36.3	36.59	0.12	0.33	227937.0	8338988.9	240
2015-10-11	35.3	36.8	35.2	36.47	1.46	4.17	857925.0	30923005.8	732
2015-10-08	34.9	35.5	34.6	35.01	0.15	0.43	341856.0	12011855.5	451
2015-10-07	34.4	35.3	34.4	34.86	0.21	0.61	319205.0	11176397.0	295
2015-10-06	35.0	35.1	34.6	34.65	-0.11	-0.32	213117.0	7437031.3	230
2015-10-05	34.9	35.3	34.6	34.76	0.08	0.23	251677.0	8802467.0	336
2015-10-04	34.0	34.9	33.5	34.68	0.67	1.97	725117.0	24926482.5	749
2015-10-01	34.4	34.5	34.0	34.01	-0.05	-0.15	227736.0	7785888.1	335
2015-09-30	34.5	35.0	34.0	34.06	-0.14	-0.41	372457.0	12792849.2	564
2015-09-29	33.8	35.6	33.8	34.2	-0.31	-0.9	836760.0	29146789.2	1155
2015-09-21	32.0	34.7	31.8	34.51	2.72	8.56	1584265.0	52977754.6	1793
2015-09-20	31.2	32.4	30.7	31.79	0.88	2.85	1607011.0	50717496.7	1459
2015-09-17	30.3	32.1	30.3	30.91	1.0	3.34	3071930.0	95714361.7	2331
2015-09-16	29.7	30.5	29.6	29.91	0.59	2.01	1165364.0	34941902.4	801
2015-09-15	29.8	30.0	29.0	29.32	-0.48	-1.61	591598.0	17398982.2	601
2015-09-14	30.5	30.6	29.7	29.8	-0.73	-2.39	796214.0	24007699.9	791
2015-09-13	30.1	31.4	30.1	30.53	0.43	1.43	2032135.0	62604996.9	1661
2015-09-10	30.0	30.4	29.9	30.1	-0.12	-0.4	660121.0	19894146.6	558
2015-09-09	30.2	30.5	30.0	30.22	0.43	1.44	1580085.0	47704440.2	1003
2015-09-08	29.5	29.9	29.1	29.79	0.41	1.4	430693.0	12722284.3	446
2015-09-07	29.4	29.7	29.3	29.38	0.07	0.24	451102.0	13295366.0	458
2015-09-06	29.4	29.9	29.0	29.31	-0.94	-3.11	692083.0	20336044.9	705
2015-09-03	30.5	30.9	30.1	30.25	0.11	0.36	446996.0	13623552.1	543
2015-09-02	30.0	30.2	29.6	30.14	-0.25	-0.82	366911.0	10992675.1	362
2015-09-01	31.1	31.3	30.2	30.39	-0.51	-1.65	392542.0	12123879.1	368
2015-08-31	31.6	31.6	30.8	30.9	-0.83	-2.62	459522.0	14249866.0	467
2015-08-30	32.2	32.5	31.6	31.73	0.5	1.6	391984.0	12641784.0	441
2015-08-27	31.2	31.9	31.1	31.23	1.27	4.24	499801.0	15766469.4	411
2015-08-26	30.3	30.9	29.9	29.96	-1.05	-3.39	450192.0	13682861.8	576
2015-08-25	29.7	31.3	29.0	31.01	2.08	7.19	654946.0	19832317.7	654
2015-08-24	29.6	30.5	28.2	28.93	-0.72	-2.43	533060.0	15554238.5	631
2015-08-23	30.0	31.0	29.4	29.65	-2.78	-8.57	766299.0	23176602.7	805
2015-08-20	30.0	32.6	29.6	32.43	1.48	4.78	729398.0	22699570.6	665
2015-08-19	32.2	32.7	30.4	30.95	-1.22	-3.79	385251.0	12233859.2	456
2015-08-18	33.8	33.8	31.8	32.17	-1.77	-5.22	634495.0	20666493.6	763
2015-08-17	34.1	34.6	33.9	33.94	-0.58	-1.68	254518.0	8691464.5	411
2015-08-16	35.7	36.0	34.4	34.52	-1.32	-3.68	359850.0	12621968.9	521
2015-08-13	36.5	36.7	35.8	35.84	-0.46	-1.27	350410.0	12648715.7	438
2015-08-12	36.3	36.5	36.0	36.3	-0.54	-1.47	424878.0	15392887.3	490
2015-08-11	37.5	37.8	36.8	36.84	-0.74	-1.97	230575.0	8583466.4	300
2015-08-10	37.1	38.0	37.0	37.58	0.53	1.43	275294.0	10301461.8	356
2015-08-09	36.3	37.1	35.9	37.05	0.45	1.23	327952.0	12040326.6	407
2015-08-06	37.3	37.4	36.3	36.6	-1.12	-2.97	302123.0	11148873.1	448
2015-08-05	38.0	38.1	37.6	37.72	0.09	0.24	160047.0	6065546.9	222
2015-08-04	37.8	37.8	37.2	37.63	-0.21	-0.55	243553.0	9126437.5	287
2015-08-03	38.0	38.2	37.5	37.84	0.1	0.26	335676.0	12697446.5	383
2015-08-02	39.2	39.2	37.5	37.74	-1.68	-4.26	343431.0	13124601.9	445
2015-07-30	40.0	40.2	39.2	39.42	-0.42	-1.05	287928.0	11388962.3	349
2015-07-29	40.1	40.4	39.7	39.84	-0.32	-0.8	207409.0	8312740.8	252
2015-07-28	40.0	40.4	39.8	40.16	0.16	0.4	214297.0	8583726.0	324
2015-07-27	40.6	40.6	39.9	40.0	-0.79	-1.94	304133.0	12211647.6	406
2015-07-26	41.0	41.3	40.7	40.79	-0.41	-1.0	239284.0	9780537.3	344
2015-07-23	41.8	41.8	41.2	41.2	-0.5	-1.2	236122.0	9776335.3	303
2015-07-22	41.8	42.3	41.5	41.7	0.12	0.29	300221.0	12569535.4	434
2015-07-15	41.0	42.4	40.9	41.58	1.63	4.08	918077.0	38398639.7	1086
2015-07-14	40.2	40.2	39.8	39.95	-0.14	-0.35	126371.0	5049302.9	182
2015-07-13	39.7	40.3	39.7	40.09	0.34	0.86	301718.0	12072555.9	339
2015-07-12	39.7	40.1	39.6	39.75	0.34	0.86	364183.0	14500225.9	481
2015-07-09	38.6	39.7	38.5	39.41	0.68	1.76	522670.0	20481720.8	627
2015-07-08	39.0	39.2	38.5	38.73	-0.43	-1.1	527777.0	20474818.2	681
2015-07-07	40.0	40.1	39.1	39.16	-0.86	-2.15	776204.0	30653670.1	1042
2015-07-06	40.1	41.0	40.0	40.02	-0.73	-1.79	867352.0	35013958.9	955
2015-07-05	40.7	41.4	40.3	40.75	-0.15	-0.37	627054.0	25613304.4	732
2015-07-02	41.3	41.4	40.8	40.9	-0.35	-0.85	301410.0	12372519.8	415
2015-07-01	41.7	41.7	41.1	41.25	-0.37	-0.89	603966.0	24954735.4	670
2015-06-30	41.0	41.9	40.1	41.62	0.59	1.44	648947.0	26608382.8	807
2015-06-29	41.2	41.3	40.4	41.03	-0.66	-1.58	561926.0	22993997.4	815
2015-06-28	42.6	42.7	41.3	41.69	-0.98	-2.3	516039.0	21615402.7	844
2015-06-25	42.3	43.7	42.1	42.67	0.32	0.76	1472352.0	63132059.4	1823
2015-06-24	42.3	42.5	41.8	42.35	0.0	0.0	530360.0	22343646.0	731
2015-06-23	43.0	43.1	42.0	42.35	-0.46	-1.07	538425.0	22878400.6	644
2015-06-22	42.9	43.3	42.3	42.81	-0.43	-0.99	544495.0	23308193.2	707
2015-06-21	44.4	44.4	43.0	43.24	-1.14	-2.57	426913.0	18696223.4	575
2015-06-18	44.3	44.7	44.3	44.38	-0.04	-0.09	280858.0	12491187.2	409
2015-06-17	44.5	44.6	44.1	44.42	-0.07	-0.16	304143.0	13508787.6	480
2015-06-16	44.6	44.8	44.4	44.49	-0.18	-0.4	239756.0	10687957.1	360
2015-06-15	45.3	45.4	44.5	44.67	-0.53	-1.17	558088.0	25011772.9	753
2015-06-14	45.0	45.3	44.8	45.2	0.34	0.76	391127.0	17627263.7	464
2015-06-11	45.4	45.4	44.7	44.86	-0.45	-0.99	485711.0	21839995.2	666
2015-06-10	45.5	45.8	45.2	45.31	0.0	0.0	406610.0	18502260.1	508
2015-06-09	45.0	45.7	44.7	45.31	0.06	0.13	801815.0	36269340.1	1063
2015-06-08	44.6	45.9	44.6	45.25	0.59	1.32	795997.0	36209507.8	1054
2015-06-07	45.6	45.6	44.5	44.66	-0.98	-2.15	510901.0	22957399.9	781
2015-06-04	45.7	46.0	45.5	45.64	-0.08	-0.17	655831.0	30012707.1	828
2015-06-03	46.2	46.2	45.6	45.72	-0.41	-0.89	517465.0	23768686.8	779
2015-06-02	46.1	46.5	46.0	46.13	0.21	0.46	935214.0	43223562.3	1061
2015-06-01	46.2	46.7	45.6	45.92	-0.45	-0.97	888001.0	40908549.7	1131
2015-05-31	46.8	47.3	46.0	46.37	-0.23	-0.49	1686166.0	78803282.2	2117
2015-05-28	45.2	46.9	44.9	46.6	1.4	3.1	1430368.0	65462750.9	1558
2015-05-27	45.6	45.6	45.1	45.2	-0.41	-0.9	585705.0	26535623.1	636
2015-05-26	45.8	45.9	45.5	45.61	-0.09	-0.2	441593.0	20192403.9	514
2015-05-25	46.0	46.1	45.5	45.7	-0.35	-0.76	618468.0	28311428.1	901
2015-05-24	47.3	47.5	45.9	46.05	-1.28	-2.7	1085336.0	50361010.9	1467
2015-05-21	47.5	47.9	46.9	47.33	-0.19	-0.4	1313638.0	62370506.0	1243
2015-05-20	47.6	48.2	47.1	47.52	-0.19	-0.4	1227037.0	58435065.25	1157
2015-05-19	48.1	48.2	47.5	47.71	-0.57	-1.18	1009469.0	48284988.25	930
2015-05-18	48.5	48.8	48.2	48.28	0.04	0.08	1324847.0	64114506.5	1173
2015-05-17	47.5	48.3	47.5	48.24	1.02	2.16	1659501.0	79337235.75	1290
2015-05-14	46.5	47.5	46.5	47.22	0.59	1.27	1324323.0	62283776.5	1190
2015-05-13	46.7	46.8	46.4	46.63	0.13	0.28	617580.0	28778470.75	494
2015-05-12	46.3	46.5	46.0	46.5	0.11	0.24	682796.0	31581336.0	579
2015-05-11	47.2	47.4	46.1	46.39	-0.83	-1.76	856816.0	40146998.25	712
2015-05-10	46.9	47.2	46.7	47.22	0.6	1.29	778000.0	36601214.25	568
2015-05-07	46.9	46.9	46.1	46.62	-0.24	-0.51	538133.0	24986979.5	566
2015-05-06	46.9	47.2	46.7	46.86	-0.1	-0.21	843557.0	39527075.0	643
2015-05-05	46.8	47.4	46.5	46.96	0.12	0.26	1111298.0	52293961.5	714
2015-05-04	46.3	46.9	46.1	46.84	0.62	1.34	955294.0	44496774.0	565
2015-05-03	47.2	47.6	45.7	46.22	-0.88	-1.87	1754494.0	82342263.0	1278
2015-04-30	47.6	47.6	46.8	47.1	-0.26	-0.55	607531.0	28704375.5	561
2015-04-29	47.6	47.8	47.1	47.36	-0.01	-0.02	742603.0	35175826.5	590
2015-04-28	47.8	47.9	47.1	47.37	-0.3	-0.63	869132.0	41307517.5	758
2015-04-27	48.3	48.6	47.5	47.67	-0.53	-1.1	1048050.0	50320132.5	940
2015-04-26	47.2	48.9	47.1	48.2	1.22	2.6	1892489.0	91090664.5	1674
2015-04-23	47.9	48.1	46.7	46.98	-0.94	-1.96	1165997.0	54989083.75	1034
2015-04-22	48.9	49.6	47.8	47.92	-0.3	-0.62	980521.0	47632088.25	811
2015-04-21	45.8	49.9	45.4	48.22	2.48	5.42	1752723.0	83830064.0	1616
2015-04-20	44.6	46.7	44.4	45.74	1.17	2.63	1439788.0	65677838.0	1133
2015-04-19	44.0	45.0	43.9	44.57	1.24	2.86	1188857.0	52734451.75	918
2015-04-16	43.6	43.6	43.2	43.33	0.06	0.14	773354.0	33572312.0	499
2015-04-15	43.9	43.9	42.6	43.27	-0.01	-0.02	906615.0	39329617.0	690
2015-04-14	43.1	43.9	43.1	43.28	-0.01	-0.02	992795.0	43133970.25	704
2015-04-13	42.1	43.8	42.1	43.29	1.05	2.49	1189204.0	51222146.75	997
2015-04-12	42.1	42.6	41.9	42.24	0.28	0.67	837364.0	35358232.75	686
2015-04-09	41.7	42.2	41.7	41.96	0.13	0.31	749376.0	31430706.75	585
2015-04-08	41.9	43.2	41.7	41.83	0.05	0.12	1464023.0	61811469.5	1394
2015-04-07	41.8	42.4	41.4	41.78	0.09	0.22	1470334.0	61511229.0	1024
2015-04-06	42.2	42.8	41.3	41.69	-0.34	-0.81	1025483.0	43220586.25	913
2015-04-05	42.8	43.1	41.1	42.03	-0.17	-0.4	1086300.0	45856422.25	1200
2015-04-02	43.8	43.9	41.4	42.2	-1.28	-2.94	1239311.0	52724753.25	1232
2015-04-01	44.2	44.3	43.1	43.48	-0.47	-1.07	1168225.0	50995244.25	1157
2015-03-31	44.4	45.1	42.8	43.95	-0.49	-1.1	3127068.0	137657496.25	3111
2015-03-30	44.4	44.4	42.8	44.44	3.98	9.84	2500148.0	109647644.75	2041
2015-03-29	39.2	40.6	39.0	40.46	1.66	4.28	248474.0	9932298.5	299
2015-03-26	36.8	38.9	35.1	38.8	1.14	3.03	562567.0	21715452.0	445
2015-03-25	39.7	40.4	37.5	37.66	-2.33	-5.83	457695.0	17780384.0	475
2015-03-24	39.4	40.6	39.2	39.99	1.15	2.96	564352.0	22606755.0	532
2015-03-23	38.8	39.2	38.1	38.84	0.31	0.8	441522.0	17015547.5	471
2015-03-22	39.3	39.3	38.3	38.53	-0.34	-0.87	293809.0	11349919.5	363
2015-03-19	39.9	39.9	38.6	38.87	-0.37	-0.94	306911.0	12004689.75	294
2015-03-18	40.1	40.3	38.2	39.24	-0.96	-2.39	299237.0	11651587.25	326
2015-03-17	41.0	41.3	40.0	40.2	-0.93	-2.26	137966.0	5581560.0	178
2015-03-16	41.8	42.1	41.0	41.13	-0.79	-1.88	216470.0	8984355.25	238
2015-03-15	41.5	42.2	41.5	41.92	-0.24	-0.57	221605.0	9264113.0	252
2015-03-12	41.1	42.5	40.8	42.16	1.05	2.55	352510.0	14789157.75	360
2015-03-11	41.3	41.4	40.6	41.11	-0.36	-0.87	107750.0	4428466.5	174
2015-03-10	41.7	41.8	41.3	41.47	-0.32	-0.77	234803.0	9754068.75	235
2015-03-09	42.2	42.4	41.7	41.79	-0.59	-1.39	227873.0	9556683.25	267
2015-03-08	42.5	42.5	42.2	42.38	-0.23	-0.54	121739.0	5165316.25	182
2015-03-05	43.1	43.1	42.5	42.61	-0.36	-0.84	214488.0	9187653.25	211
2015-03-04	42.8	44.0	42.6	42.97	0.19	0.44	326302.0	14117934.0	366
2015-03-03	42.4	42.9	42.4	42.78	0.16	0.38	139700.0	5964107.0	112
2015-03-02	42.5	42.8	42.2	42.62	-0.02	-0.05	41585.0	1765606.5	74
2015-03-01	42.6	43.1	42.5	42.64	0.08	0.19	44064.0	1880981.5	75
2015-02-26	42.9	43.2	42.5	42.56	-0.07	-0.16	110756.0	4751002.0	141
2015-02-25	41.7	42.8	41.7	42.63	0.83	1.99	314073.0	13330133.5	288
2015-02-24	41.8	41.8	41.5	41.8	0.13	0.31	72927.0	3040010.75	74
2015-02-23	41.9	41.9	41.4	41.67	0.0	0.0	121682.0	5070925.25	91
2015-02-22	41.8	42.1	41.7	41.67	0.0	0.0	50648.0	2118848.5	61
2015-02-19	41.7	41.8	41.4	41.67	0.08	0.19	155743.0	6491579.75	154
2015-02-18	41.8	42.5	41.5	41.59	-0.13	-0.31	260284.0	10909475.25	248
2015-02-17	41.4	41.9	41.1	41.72	0.34	0.82	150449.0	6243409.25	165
2015-02-16	41.9	42.2	41.3	41.38	-0.49	-1.17	234160.0	9768850.5	177
2015-02-15	41.4	42.1	41.4	41.87	0.89	2.17	138733.0	5799585.75	161
2015-02-12	40.8	41.7	40.1	40.98	0.38	0.94	285286.0	11668072.0	288
2015-02-11	42.1	42.2	40.4	40.6	-1.64	-3.88	256864.0	10613980.25	267
2015-02-10	42.8	43.1	42.1	42.24	-0.61	-1.42	451633.0	19155343.5	229
2015-02-09	42.5	43.3	42.5	42.85	0.35	0.82	249881.0	10702962.5	234
2015-02-08	42.6	42.9	42.4	42.5	0.18	0.43	239285.0	10204801.5	196
2015-02-05	41.7	43.1	41.7	42.32	0.29	0.69	165938.0	7059958.0	209
2015-02-04	42.9	43.1	41.9	42.03	-0.85	-1.98	230861.0	9801032.0	273
2015-02-03	43.1	44.3	42.5	42.88	-0.04	-0.09	570922.0	24785675.0	440
2015-02-02	42.6	43.2	42.5	42.92	0.34	0.8	249592.0	10714795.25	210
2015-02-01	42.5	44.7	42.2	42.58	1.2	2.9	764541.0	33153360.5	644
2015-01-29	40.7	42.2	39.6	41.38	1.02	2.53	597600.0	24563104.5	510
2015-01-28	39.4	40.6	39.2	40.36	1.02	2.59	461290.0	18401366.25	439
2015-01-27	38.3	39.4	38.3	39.34	0.77	2.0	277398.0	10867754.0	259
2015-01-26	38.3	38.8	38.2	38.57	0.4	1.05	260446.0	10021802.5	259
2015-01-22	38.9	38.9	38.1	38.17	-1.1	-2.8	583542.0	22378912.75	649
2015-01-21	40.0	40.3	38.9	39.27	-0.44	-1.11	380459.0	15036819.75	348
2015-01-20	38.3	39.9	38.3	39.71	1.16	3.01	501442.0	19699737.5	481
2015-01-19	38.6	38.9	38.3	38.55	-0.18	-0.46	150642.0	5805912.0	146
2015-01-18	38.9	39.4	38.2	38.73	0.02	0.05	278541.0	10840080.25	300
2015-01-15	38.5	39.3	37.8	38.71	0.32	0.83	945686.0	36409662.75	843
2015-01-14	37.9	38.8	37.6	38.39	0.65	1.72	520796.0	19845449.5	494
2015-01-13	37.6	39.0	37.1	37.74	-0.92	-2.38	1137807.0	43124681.75	1135
2015-01-12	35.8	38.9	35.8	38.66	3.19	8.99	1138050.0	43236160.0	703
2015-01-11	34.7	36.0	34.4	35.47	0.78	2.25	334008.0	11715546.75	317
2015-01-08	34.6	35.3	34.6	34.69	0.62	1.82	434239.0	15174240.0	324
2015-01-07	33.3	34.3	32.9	34.07	0.95	2.87	401697.0	13559021.25	408
2015-01-06	32.5	33.3	31.9	33.12	-0.67	-1.98	535788.0	17591748.5	379
2015-01-05	34.7	34.7	33.8	33.79	-1.14	-3.26	162234.0	5540601.0	238
2015-01-04	34.7	35.3	34.4	34.93	0.14	0.4	172688.0	6031941.25	235
2015-01-01	33.9	35.7	33.3	34.79	1.56	4.69	646011.0	22415964.75	728
2014-12-31	35.1	35.6	32.5	33.23	-1.59	-4.57	1045328.0	34920082.25	892
2014-12-30	36.1	36.4	34.6	34.82	-2.37	-6.37	965360.0	33924201.75	929
2014-12-29	37.6	38.6	37.1	37.19	0.12	0.32	890309.0	33703529.75	644
2014-12-28	36.8	37.4	36.7	37.07	0.44	1.2	995814.0	36889948.0	699
2014-12-25	38.9	38.9	36.4	36.63	-1.79	-4.66	685805.0	25685110.5	773
2014-12-24	38.9	39.9	38.3	38.42	-0.47	-1.21	336532.0	13193929.75	342
2014-12-23	38.9	39.4	38.3	38.89	-0.21	-0.54	274106.0	10624836.0	218
2014-12-22	37.6	39.2	37.2	39.1	1.4	3.71	290869.0	11122232.5	258
2014-12-21	38.5	38.5	36.8	37.7	2.56	7.29	669915.0	25165841.0	461
2014-12-18	33.1	35.1	33.1	35.14	3.09	9.64	381168.0	13301337.5	241
2014-12-17	32.2	32.2	29.6	32.05	-0.41	-1.26	307274.0	9771900.25	250
2014-12-16	35.6	35.6	32.4	32.46	-3.36	-9.38	200450.0	6590045.0	275
2014-12-15	37.2	37.5	35.7	35.82	-0.99	-2.69	194756.0	7196400.75	186
2014-12-14	36.1	37.1	35.6	36.81	-1.27	-3.34	201182.0	7357299.0	187
2014-12-11	38.3	38.3	36.7	38.08	-1.49	-3.77	374099.0	14053505.0	444
2014-12-10	41.0	41.1	39.2	39.57	-1.34	-3.28	103801.0	4159692.25	162
2014-12-09	40.6	41.5	39.9	40.91	-0.46	-1.11	205542.0	8321812.5	245
2014-12-08	42.5	42.6	41.1	41.37	-1.12	-2.64	353804.0	14919613.75	290
2014-12-07	42.5	43.1	42.4	42.49	-0.18	-0.42	213037.0	9090396.0	153
2014-12-04	42.6	43.1	42.5	42.67	0.09	0.21	360823.0	15444244.75	254
2014-12-03	42.4	42.8	42.4	42.58	0.17	0.4	106209.0	4527286.0	111
2014-12-02	42.9	43.1	42.4	42.41	0.04	0.09	165717.0	7077170.75	199
2014-12-01	41.8	43.1	41.8	42.37	-1.33	-3.04	597382.0	25348759.0	578
2014-11-30	43.9	44.2	42.5	43.7	-1.48	-3.28	236092.0	10305428.5	342
2014-11-27	45.3	45.8	44.7	45.18	-0.21	-0.46	344783.0	15585116.0	347
2014-11-26	46.1	46.1	44.4	45.39	-0.73	-1.58	185549.0	8413383.75	258
2014-11-25	46.5	46.5	45.8	46.12	-0.51	-1.09	104873.0	4844524.0	135
2014-11-24	47.5	47.5	46.4	46.63	-0.59	-1.25	171412.0	8026708.0	212
2014-11-23	46.9	47.5	46.8	47.22	1.79	3.94	405182.0	19086292.75	376
2014-11-20	45.3	45.7	45.1	45.43	0.09	0.2	149675.0	6794594.0	227
2014-11-19	46.4	46.4	45.3	45.34	-0.75	-1.63	234626.0	10669933.25	227
2014-11-18	46.1	46.4	45.6	46.09	0.33	0.72	100386.0	4595136.25	127
2014-11-17	45.4	46.1	45.4	45.76	0.06	0.13	278114.0	12684236.5	161
2014-11-16	46.1	46.1	45.6	45.7	-0.42	-0.91	77832.0	3565809.5	113
2014-11-13	46.3	46.5	46.0	46.12	-0.36	-0.77	82282.0	3800970.0	124
2014-11-12	46.9	46.9	46.4	46.48	-0.43	-0.92	206041.0	9596893.0	171
2014-11-11	47.2	47.6	46.8	46.91	-0.8	-1.68	169380.0	8006879.75	160
2014-11-10	47.2	47.8	47.2	47.71	0.28	0.59	117248.0	5570657.25	126
2014-11-09	46.3	47.5	46.1	47.43	0.72	1.54	106956.0	5015347.75	138
2014-11-06	46.9	46.9	45.8	46.71	0.44	0.95	154474.0	7159218.5	180
2014-11-05	46.1	46.9	45.3	46.27	0.0	0.0	317722.0	14603899.0	366
2014-11-04	47.2	48.1	46.1	46.27	-1.67	-3.48	310518.0	14569643.5	349
2014-11-03	48.3	48.3	47.4	47.94	-0.12	-0.25	382127.0	18242902.5	276
2014-11-02	49.0	49.4	47.8	48.06	-0.42	-0.87	580381.0	28393132.0	424
2014-10-30	46.4	48.9	46.3	48.48	1.85	3.97	756139.0	36234231.0	656
2014-10-29	46.3	47.9	46.0	46.63	0.23	0.5	249710.0	11665776.25	275
2014-10-28	46.9	46.9	46.1	46.4	-0.81	-1.72	157608.0	7314159.25	177
2014-10-27	47.6	47.6	46.9	47.21	0.12	0.25	57780.0	2730753.0	79
2014-10-26	46.4	47.2	46.4	47.09	0.5	1.07	87966.0	4133238.75	110
2014-10-23	46.7	47.4	46.1	46.59	-0.52	-1.1	83151.0	3893252.75	111
2014-10-22	46.5	47.2	46.5	47.11	0.64	1.38	217492.0	10174026.0	150
2014-10-21	45.8	46.7	45.6	46.47	0.59	1.29	323386.0	14866064.25	241
2014-10-20	45.3	46.1	45.0	45.88	0.69	1.53	148959.0	6762222.25	127
2014-10-19	45.7	46.1	44.7	45.19	0.78	1.76	169139.0	7689043.75	151
2014-10-16	45.8	46.1	43.3	44.41	-2.33	-4.99	561713.0	25130821.25	345
2014-10-15	46.9	46.9	46.5	46.74	-0.48	-1.02	137785.0	6445141.75	133
2014-10-14	47.4	47.5	46.4	47.22	-0.29	-0.61	213203.0	9975743.75	146
2014-10-13	46.1	47.6	46.1	47.51	1.2	2.59	323660.0	15115262.75	210
2014-10-12	46.7	47.1	46.1	46.31	-1.81	-3.76	390038.0	18191565.75	251
2014-10-02	47.6	48.2	47.5	48.12	0.25	0.52	209462.0	10011924.25	208
2014-10-01	48.3	48.3	47.5	47.87	-0.67	-1.38	160715.0	7687590.0	166
2014-09-30	47.9	48.6	47.8	48.54	0.57	1.19	211082.0	10197113.0	189
2014-09-29	47.6	48.1	47.5	47.97	0.33	0.69	164320.0	7850515.0	144
2014-09-28	47.5	47.6	46.5	47.64	0.38	0.8	307044.0	14444946.0	200
2014-09-25	46.1	47.5	46.1	47.26	1.09	2.36	338935.0	15928010.5	273
2014-09-24	46.4	46.4	45.3	46.17	-0.3	-0.65	293627.0	13443467.0	308
2014-09-22	46.9	46.9	45.4	46.47	-0.47	-1.0	396407.0	18275981.0	395
2014-09-21	47.8	47.9	46.8	46.94	-0.84	-1.76	278903.0	13202888.0	262
2014-09-18	48.1	48.2	47.6	47.78	-0.01	-0.02	161375.0	7712310.0	131
2014-09-17	47.4	48.1	47.4	47.79	0.43	0.91	361643.0	17264436.25	206
2014-09-16	47.5	47.6	47.1	47.36	-0.22	-0.46	377674.0	17887473.0	321
2014-09-15	48.2	48.5	47.4	47.58	-0.67	-1.39	293859.0	14046567.5	295
2014-09-14	48.5	49.0	48.1	48.25	-0.04	-0.08	384439.0	18655863.0	353
2014-09-11	49.4	49.4	48.2	48.29	-0.86	-1.75	385232.0	18824070.25	339
2014-09-10	49.2	49.4	48.3	49.15	-0.04	-0.08	465044.0	22692365.25	423
2014-09-09	49.9	49.9	49.2	49.19	-0.49	-0.99	474759.0	23421726.5	378
2014-09-08	49.9	50.0	49.4	49.68	-0.31	-0.62	393822.0	19570860.75	316
2014-09-07	50.25	50.5	49.7	49.99	0.28	0.56	717502.0	35859595.0	520
2014-09-04	50.0	50.25	49.6	49.71	-0.37	-0.74	251888.0	12542271.25	266
2014-09-03	50.1	51.25	49.7	50.08	-0.03	-0.06	1051585.0	53123737.5	903
2014-09-02	49.7	50.5	49.7	50.11	0.62	1.25	232493.0	11623410.5	264
2014-09-01	50.5	50.5	49.4	49.49	-0.73	-1.45	312557.0	15606660.5	331
2014-08-31	50.5	50.75	50.0	50.22	0.53	1.07	405464.0	20484410.25	419
2014-08-28	48.9	50.1	48.3	49.69	1.08	2.22	755971.0	37385828.5	575
2014-08-27	47.9	48.8	47.8	48.61	0.93	1.95	471254.0	22683030.25	293
2014-08-26	47.5	48.1	47.4	47.68	0.18	0.38	380894.0	18109208.5	298
2014-08-25	48.6	48.9	46.7	47.5	-1.26	-2.58	292129.0	14045819.0	324
2014-08-24	49.2	49.2	48.3	48.76	-0.21	-0.43	305363.0	14905639.0	286
2014-08-21	49.4	49.4	48.9	48.97	-0.47	-0.95	156008.0	7645059.0	247
2014-08-20	50.0	50.0	49.0	49.44	-0.14	-0.28	526439.0	26180953.75	454
2014-08-19	49.4	49.9	48.9	49.58	0.11	0.22	456035.0	22439151.75	399
2014-08-18	48.3	50.5	48.2	49.47	1.28	2.66	1144649.0	56337866.5	829
2014-08-17	48.2	48.3	48.1	48.19	0.19	0.4	174947.0	8436462.5	193
2014-08-14	48.5	49.4	47.9	48.0	-0.47	-0.97	451078.0	21913114.0	459
2014-08-13	48.8	49.7	48.3	48.47	-0.29	-0.59	455722.0	22303473.75	478
2014-08-12	48.3	49.6	48.1	48.76	0.35	0.72	662569.0	32378041.5	573
2014-08-11	46.7	49.2	46.3	48.41	1.84	3.95	1338534.0	63924352.25	1069
2014-08-10	46.5	46.8	46.0	46.57	0.08	0.17	137948.0	6398071.0	179
2014-08-07	46.7	47.2	46.4	46.49	-0.32	-0.68	306290.0	14332490.25	174
2014-08-06	47.1	47.1	46.7	46.81	-0.3	-0.64	103388.0	4846735.25	76
2014-08-05	46.8	47.5	46.4	47.11	-0.01	-0.02	275476.0	12968798.75	205
2014-08-04	46.5	47.2	46.5	47.12	0.87	1.88	288020.0	13504590.0	205
2014-08-03	45.7	46.4	45.7	46.25	0.31	0.67	83250.0	3838882.0	133
2014-07-24	45.8	46.0	45.1	45.94	0.01	0.02	325076.0	14783684.0	237
2014-07-23	46.5	46.9	45.7	45.93	-0.71	-1.52	248744.0	11491945.0	276
2014-07-22	45.8	47.8	45.7	46.64	1.37	3.03	684826.0	32025201.0	540
2014-07-21	46.7	47.2	45.0	45.27	1.62	3.71	872066.0	40220195.25	692
2014-07-20	45.0	45.4	43.3	43.65	-1.0	-2.24	284171.0	12531720.0	187
2014-07-17	43.3	45.0	43.2	44.65	1.37	3.17	195302.0	8650987.75	199
2014-07-16	43.9	44.2	43.1	43.28	-0.67	-1.52	286540.0	12509997.0	146
2014-07-15	44.6	44.6	43.6	43.95	-0.91	-2.03	131198.0	5803820.75	124
2014-07-14	44.9	45.1	44.4	44.86	-0.13	-0.29	88351.0	3952141.25	71
2014-07-13	45.0	46.0	44.4	44.99	-0.29	-0.64	330899.0	15085981.5	141
2014-07-10	44.7	45.7	44.6	45.28	0.82	1.84	417622.0	18898601.25	234
2014-07-09	44.0	44.7	44.0	44.46	0.57	1.3	457398.0	20261590.75	144
2014-07-08	43.6	44.3	43.6	43.89	0.3	0.69	403006.0	17686599.0	135
2014-07-07	43.3	43.8	43.1	43.59	0.4	0.93	289928.0	12609385.0	86
2014-07-06	43.2	43.5	42.8	43.19	-0.09	-0.21	469481.0	20236713.75	112
2014-07-03	43.6	43.6	43.1	43.28	-0.19	-0.44	242710.0	10525517.25	101
2014-07-02	42.8	43.6	42.2	43.47	0.69	1.61	339502.0	14699585.0	146
2014-07-01	41.8	42.9	41.8	42.78	0.45	1.06	112423.0	4800223.25	87
2014-06-30	41.1	42.6	41.1	42.33	1.05	2.54	363276.0	15223819.25	196
2014-06-29	41.1	41.4	40.8	41.28	-0.25	-0.6	461351.0	18904964.5	143
2014-06-26	40.8	42.1	40.3	41.53	0.65	1.59	725396.0	29695616.75	345
2014-06-25	41.0	41.1	40.4	40.88	0.12	0.29	249518.0	10172354.75	201
2014-06-24	41.1	41.1	40.6	40.76	-0.35	-0.85	350752.0	14312937.5	146
2014-06-23	41.3	41.4	40.8	41.11	-0.56	-1.34	157034.0	6442309.0	111
2014-06-22	41.8	42.2	41.3	41.67	0.0	0.0	104562.0	4378028.25	105
2014-06-19	42.2	42.4	41.7	41.67	-0.41	-0.97	176321.0	7392888.25	145
2014-06-18	42.8	42.8	41.8	42.08	-0.29	-0.68	245232.0	10333094.75	145
2014-06-17	41.4	42.9	41.0	42.37	0.71	1.7	647212.0	26955685.0	265
2014-06-16	43.2	43.2	41.5	41.66	-1.12	-2.62	526552.0	22104115.75	192
2014-06-15	42.6	43.1	41.7	42.78	-0.47	-1.09	250380.0	10623921.5	218
2014-06-12	43.5	43.5	42.9	43.25	-0.26	-0.6	262987.0	11349727.75	178
2014-06-11	44.2	45.8	43.3	43.51	-0.37	-0.84	940500.0	42037459.25	779
2014-06-10	43.2	44.2	43.2	43.88	1.1	2.57	612157.0	26616598.0	371
2014-06-09	42.5	43.1	42.4	42.78	0.33	0.78	295819.0	12655977.25	224
2014-06-08	42.6	42.9	39.2	42.45	-0.05	-0.12	444789.0	18623450.5	336
2014-06-05	42.4	42.6	42.4	42.5	0.04	0.09	180378.0	7666699.5	121
2014-06-04	42.8	42.8	42.1	42.46	-0.04	-0.09	145341.0	6173563.5	145
2014-06-03	42.5	43.2	42.4	42.5	0.0	0.0	297522.0	12694261.0	269
2014-06-02	42.6	42.9	42.4	42.5	-0.14	-0.33	123617.0	5262029.75	145
2014-06-01	42.5	42.9	42.2	42.64	0.24	0.57	265783.0	11309518.0	229
2014-05-29	42.5	42.8	41.9	42.4	-0.03	-0.07	2113047.0	90278080.75	261
2014-05-28	43.1	43.2	42.2	42.43	-0.65	-1.51	504328.0	21514950.25	440
2014-05-27	43.2	44.0	42.9	43.08	-0.11	-0.25	562003.0	24409437.0	435
2014-05-26	43.3	43.5	43.1	43.19	-0.1	-0.23	193977.0	8389471.75	169
2014-05-25	43.1	43.3	42.9	43.29	0.08	0.19	142029.0	6119899.25	148
2014-05-22	43.8	44.2	43.2	43.21	-0.21	-0.48	253483.0	11070531.25	162
2014-05-21	43.3	43.6	42.9	43.42	0.09	0.21	93614.0	4056526.5	83
2014-05-20	43.1	43.3	42.8	43.33	0.2	0.46	167301.0	7208178.5	123
2014-05-19	44.2	44.3	42.8	43.13	-0.91	-2.07	231131.0	10015598.0	214
2014-05-18	43.9	44.2	43.3	44.04	0.15	0.34	213716.0	9353688.5	163
2014-05-15	43.8	44.9	43.6	43.89	0.13	0.3	456565.0	20117236.75	281
2014-05-14	44.0	44.0	43.3	43.76	-0.21	-0.48	310945.0	13607188.0	221
2014-05-13	42.6	44.2	42.5	43.97	1.73	4.1	1236879.0	53721401.75	732
2014-05-12	41.7	42.5	41.5	42.24	0.58	1.39	810968.0	33976885.75	459
2014-05-11	41.9	42.4	41.5	41.66	-0.33	-0.79	395766.0	16550626.25	343
2014-05-08	42.4	42.4	41.8	41.99	-0.18	-0.43	305744.0	12877581.5	251
2014-05-07	42.8	42.9	42.1	42.17	-0.24	-0.57	461027.0	19542155.25	359
2014-05-06	42.9	44.2	42.2	42.41	-0.4	-0.93	820069.0	35444581.75	685
2014-05-05	42.9	43.5	42.5	42.81	-0.17	-0.4	292280.0	12574179.5	260
2014-05-04	42.6	43.1	42.2	42.98	0.28	0.66	248301.0	10591617.5	197
2014-05-01	43.1	43.1	42.5	42.7	-0.23	-0.54	248573.0	10634463.25	191
2014-04-30	42.9	43.3	42.6	42.93	0.27	0.63	203276.0	8756866.0	205
2014-04-29	42.5	42.8	41.9	42.66	0.41	0.97	300137.0	12707205.25	220
2014-04-28	42.4	42.5	41.9	42.25	0.15	0.36	318199.0	13429823.5	247
2014-04-27	42.8	42.8	41.8	42.1	-0.81	-1.89	717050.0	30162715.5	557
2014-04-24	42.9	43.1	42.5	42.91	-0.05	-0.12	328153.0	14029935.5	204
2014-04-23	44.0	44.6	42.4	42.96	-1.0	-2.27	735552.0	32247019.0	340
2014-04-22	43.2	44.2	42.5	43.96	0.72	1.67	553154.0	23846436.25	407
2014-04-21	44.2	44.6	41.9	43.24	-3.3	-7.09	1221253.0	53354367.0	851
2014-04-20	45.8	46.9	45.1	46.54	0.95	2.08	169501.0	7839748.5	176
2014-04-17	45.1	46.7	45.1	45.59	0.31	0.68	132862.0	6081067.0	129
2014-04-16	45.6	45.8	45.1	45.28	-0.48	-1.05	94639.0	4296124.5	72
2014-04-15	45.6	45.8	45.6	45.76	0.48	1.06	146534.0	6696074.5	66
2014-04-14	44.6	45.4	44.4	45.28	0.69	1.55	134415.0	6047354.75	139
2014-04-13	45.3	45.3	44.3	44.59	-0.83	-1.83	659236.0	29419038.75	311
2014-04-10	46.3	46.5	45.3	45.42	-0.69	-1.5	258113.0	11910009.25	169
2014-04-09	46.0	47.4	45.6	46.11	0.14	0.3	900441.0	41957585.75	445
2014-04-08	45.8	46.3	45.7	45.97	0.14	0.31	256829.0	11804000.0	181
2014-04-07	45.3	46.0	44.6	45.83	0.55	1.21	316786.0	14347589.5	286
2014-04-06	46.4	46.4	45.3	45.28	-1.94	-4.11	485001.0	22198197.75	389
2014-04-03	47.1	48.6	46.8	47.22	0.28	0.6	1478862.0	70721223.0	1073
2014-04-02	46.7	47.1	46.3	46.94	0.27	0.58	480190.0	22468987.75	371
2014-04-01	45.7	46.7	45.3	46.67	0.7	1.52	286229.0	13200414.5	261
2014-03-31	45.8	46.0	44.7	45.97	0.14	0.31	294869.0	13396138.0	215
2014-03-30	46.4	46.5	45.7	45.83	-0.14	-0.3	270351.0	12455113.25	235
2014-03-27	46.8	46.8	45.6	45.97	-0.56	-1.2	359145.0	16514776.0	372
2014-03-26	45.7	47.1	45.6	46.53	0.97	2.13	1400810.0	64987755.25	842
2014-03-25	43.3	46.0	43.2	45.56	1.95	4.47	1351831.0	60584269.0	942
2014-03-24	43.3	43.6	43.1	43.61	0.42	0.97	180018.0	7794210.25	176
2014-03-23	43.3	43.8	43.2	43.19	-0.14	-0.32	438574.0	19041990.25	261
2014-03-20	43.2	43.8	42.6	43.33	0.0	0.0	943164.0	40839525.25	552
2014-03-19	42.2	43.3	41.9	43.33	1.39	3.31	1209850.0	51745894.25	528
2014-03-18	41.8	42.4	41.7	41.94	0.27	0.65	501941.0	21039392.0	305
2014-03-17	42.5	42.5	41.7	41.67	-0.83	-1.95	515606.0	21711714.25	332
2014-03-16	43.1	43.1	42.4	42.5	-0.42	-0.98	566046.0	24240906.25	274
2014-03-13	43.3	43.5	42.6	42.92	-0.41	-0.95	591890.0	25384171.75	363
2014-03-12	43.3	43.3	43.1	43.33	0.0	0.0	115043.0	4971168.5	107
2014-03-11	43.3	43.5	43.3	43.33	0.0	0.0	190597.0	8272703.25	89
2014-03-10	43.6	43.6	43.3	43.33	-0.42	-0.96	251843.0	10943790.75	127
2014-03-09	43.9	43.9	43.3	43.75	0.0	0.0	306855.0	13419429.0	189
2014-03-06	43.5	44.0	43.1	43.75	0.28	0.64	329418.0	14359466.25	216
2014-03-05	43.5	43.6	42.9	43.47	0.0	0.0	482251.0	20877266.25	212
2014-03-04	42.8	43.5	42.8	43.47	0.55	1.28	273962.0	11829585.5	180
2014-03-03	42.9	43.1	42.2	42.92	0.0	0.0	465545.0	19803983.25	236
2014-03-02	42.5	43.1	42.5	42.92	0.14	0.33	256387.0	10942528.5	160
2014-02-27	42.8	43.1	42.5	42.78	-0.28	-0.65	356022.0	15240203.5	255
2014-02-26	43.2	43.2	42.6	43.06	-0.13	-0.3	538065.0	23107725.0	220
2014-02-25	42.5	43.5	42.5	43.19	0.69	1.62	431192.0	18485914.5	229
2014-02-24	43.5	43.5	42.5	42.5	-0.83	-1.92	373795.0	16015435.25	256
2014-02-23	43.1	43.6	42.8	43.33	0.55	1.29	405938.0	17557273.5	236
2014-02-20	42.2	43.5	42.2	42.78	0.7	1.66	756245.0	32455717.5	499
2014-02-19	41.3	42.1	41.1	42.08	0.83	2.01	443596.0	18466655.25	231
2014-02-18	41.8	41.8	41.3	41.25	-0.42	-1.01	328711.0	13637216.75	185
2014-02-17	41.7	41.8	41.5	41.67	0.0	0.0	310000.0	12911787.5	210
2014-02-16	41.9	42.2	41.4	41.67	-0.27	-0.64	857574.0	35760632.0	361
2014-02-13	42.1	42.5	41.4	41.94	-0.56	-1.32	823918.0	34371311.0	452
2014-02-12	43.3	44.0	42.2	42.5	-0.97	-2.23	774833.0	33422912.5	408
2014-02-11	43.5	44.6	42.9	43.47	0.0	0.0	1507063.0	66150288.75	610
2014-02-10	42.2	43.9	42.2	43.47	1.25	2.96	2917922.0	125756491.75	1202
2014-02-09	40.7	42.2	40.7	42.22	1.8	4.45	2068351.0	85698646.75	797
2014-02-06	39.4	40.8	39.3	40.42	0.84	2.12	965110.0	38663000.0	534
2014-02-05	39.4	39.6	39.2	39.58	0.14	0.35	323170.0	12726458.75	218
2014-02-04	39.7	39.7	39.3	39.44	-0.42	-1.05	559472.0	22129636.5	277
2014-02-03	40.1	40.4	39.7	39.86	-0.14	-0.35	415046.0	16637823.25	201
2014-02-02	40.4	40.4	40.0	40.0	-0.42	-1.04	513697.0	20637468.75	289
2014-01-30	41.0	41.0	40.1	40.42	-0.69	-1.68	369434.0	15031675.75	278
2014-01-29	41.0	41.1	40.6	41.11	0.14	0.34	734587.0	29966633.75	354
2014-01-28	41.1	41.4	40.4	40.97	0.0	0.0	1269248.0	51855779.5	559
2014-01-27	40.0	41.1	39.7	40.97	0.97	2.43	1242790.0	50143777.5	584
2014-01-26	39.3	40.1	39.0	40.0	0.0	0.0	750348.0	29881325.5	426
2014-01-23	39.2	40.0	39.0	40.0	0.83	2.12	1211697.0	47900441.25	542
2014-01-22	38.9	39.3	38.3	39.17	-1.25	-3.09	2951352.0	114725723.75	1264
2014-01-21	39.4	40.7	39.4	40.42	0.98	2.48	1502507.0	60434040.5	807
2014-01-20	39.0	39.4	38.9	39.44	0.41	1.05	462352.0	18099867.25	330
2014-01-19	38.9	39.3	38.6	39.03	0.14	0.36	613728.0	23874404.5	382
2014-01-16	39.4	39.6	38.9	38.89	-0.69	-1.74	469926.0	18404752.25	322
2014-01-15	39.4	39.7	39.2	39.58	0.14	0.35	539728.0	21289305.5	289
2014-01-14	40.0	40.0	39.3	39.44	-0.7	-1.74	792340.0	31364462.75	436
2014-01-13	40.0	40.3	39.7	40.14	-0.14	-0.35	376153.0	15049632.75	230
2014-01-12	40.4	40.4	39.7	40.28	-0.14	-0.35	835078.0	33371567.0	337
2014-01-09	40.4	40.4	40.0	40.42	0.0	0.0	455254.0	18290443.0	300
2014-01-08	40.6	40.8	40.1	40.42	-0.14	-0.35	1060065.0	42982622.25	602
2014-01-07	39.7	40.6	39.6	40.56	0.7	1.76	954320.0	38148427.0	438
2014-01-06	39.2	40.0	39.0	39.86	0.55	1.4	1306552.0	51732829.75	584
2014-01-05	38.8	39.4	38.8	39.31	0.42	1.08	752071.0	29437510.5	492
2014-01-02	39.2	39.2	38.8	38.89	-0.28	-0.71	753934.0	29329993.5	441
2014-01-01	38.8	39.3	38.8	39.17	0.42	1.08	499450.0	19502650.5	317
2013-12-31	39.2	39.3	38.8	38.75	-0.56	-1.42	735584.0	28674443.0	395
2013-12-30	39.2	39.3	39.0	39.31	0.0	0.0	274277.0	10742583.25	197
2013-12-29	39.2	39.4	39.0	39.31	-0.13	-0.33	342203.0	13410738.75	273
2013-12-26	38.9	39.6	38.6	39.44	0.27	0.69	605596.0	23665340.5	411
2013-12-25	39.2	39.3	38.8	39.17	0.0	0.0	524369.0	20414323.0	294
2013-12-24	39.4	39.6	39.0	39.17	-0.27	-0.68	272900.0	10688145.5	197
2013-12-23	39.2	39.7	39.0	39.44	0.13	0.33	649640.0	25583412.0	380
2013-12-22	39.7	39.7	39.2	39.31	-0.41	-1.03	770764.0	30338654.25	463
2013-12-19	39.6	40.1	39.4	39.72	0.0	0.0	1544558.0	61333740.25	765
2013-12-18	39.0	40.0	38.9	39.72	0.69	1.77	1523657.0	60041364.25	781
2013-12-17	39.4	39.4	38.9	39.03	-0.41	-1.04	641115.0	25103474.25	387
2013-12-16	39.0	39.4	38.8	39.44	0.27	0.69	676208.0	26438604.75	386
2013-12-15	39.0	39.6	38.6	39.17	0.28	0.72	912713.0	35691792.75	456
2013-12-12	38.9	39.0	38.8	38.89	-0.14	-0.36	388132.0	15058219.0	245
2013-12-11	39.3	39.4	38.8	39.03	-0.28	-0.71	1097224.0	42726096.0	561
2013-12-10	39.3	39.7	39.0	39.31	-0.13	-0.33	858836.0	33755603.25	474
2013-12-09	39.9	39.9	39.3	39.44	-0.56	-1.4	513790.0	20321505.5	388
2013-12-08	40.0	40.4	39.7	40.0	0.14	0.35	675004.0	27023403.75	473
2013-12-05	39.4	40.0	39.4	39.86	0.42	1.06	800905.0	31803553.25	368
2013-12-04	39.0	39.4	38.9	39.44	0.13	0.33	455645.0	17854439.25	346
2013-12-03	39.2	40.0	39.2	39.31	0.0	0.0	1417329.0	56169338.75	897
2013-12-02	39.0	39.3	38.8	39.31	0.42	1.08	1360343.0	52962031.5	494
2013-12-01	38.8	39.0	38.5	38.89	0.28	0.73	849634.0	32899189.5	451
2013-11-28	38.3	38.9	38.2	38.61	0.42	1.1	923999.0	35641180.25	475
2013-11-27	37.9	38.5	37.8	38.19	0.13	0.34	820730.0	31344158.0	385
2013-11-26	38.6	38.6	37.8	38.06	-0.55	-1.42	699277.0	26722968.5	440
2013-11-25	38.9	38.9	38.5	38.61	-0.14	-0.36	543368.0	20971978.0	381
2013-11-24	38.6	38.8	38.3	38.75	0.28	0.73	871853.0	33618014.25	450
2013-11-21	39.0	39.0	38.5	38.47	-0.7	-1.79	919400.0	35606489.5	645
2013-11-20	39.6	39.7	38.8	39.17	-0.27	-0.68	1483925.0	58083412.25	980
2013-11-19	38.1	39.6	37.6	39.44	1.25	3.27	3787067.0	147613435.0	2125
2013-11-18	38.3	38.5	37.6	38.19	-0.28	-0.73	1328150.0	50665344.0	753
2013-11-17	39.0	39.0	38.5	38.47	-0.56	-1.43	1173523.0	45416888.75	804
2013-11-14	39.7	39.7	38.9	39.03	-0.41	-1.04	1433587.0	56193283.5	978
2013-11-13	39.2	40.1	39.2	39.44	0.55	1.41	2128045.0	84337393.0	1360
2013-11-12	39.4	39.4	38.8	38.89	-0.42	-1.07	979018.0	38167413.0	811
2013-11-11	40.3	40.3	39.3	39.31	-0.83	-2.07	825331.0	32648132.0	830
2013-11-10	40.6	40.6	40.1	40.14	-0.14	-0.35	467478.0	18834559.0	397
2013-11-07	40.4	41.1	40.3	40.28	0.0	0.0	1329683.0	54108957.5	933
2013-11-06	40.6	40.7	39.9	40.28	-0.14	-0.35	956056.0	38625832.25	442
2013-11-05	40.6	40.6	40.3	40.42	0.0	0.0	690779.0	27981984.75	331
2013-11-04	40.6	41.0	40.1	40.42	-0.14	-0.35	689405.0	27969996.5	443
2013-11-03	41.3	41.7	40.4	40.56	-0.69	-1.67	511954.0	20994970.5	428
2013-10-31	41.9	42.1	41.1	41.25	-0.97	-2.3	384507.0	15994872.0	349
2013-10-30	42.6	42.8	41.7	42.22	-0.28	-0.66	372272.0	15703835.0	365
2013-10-29	42.9	43.1	42.2	42.5	-0.28	-0.65	231138.0	9855875.25	203
2013-10-28	43.1	43.3	42.5	42.78	-2.36	-5.23	592904.0	25419026.0	567
2013-10-27	45.6	45.7	45.0	45.14	-0.55	-1.2	413134.0	18666866.0	302
2013-10-24	45.1	46.0	45.1	45.69	0.13	0.29	155491.0	7100252.5	157
2013-10-23	45.6	45.6	45.3	45.56	0.0	0.0	163051.0	7417145.75	167
2013-10-22	45.8	45.8	45.3	45.56	-0.41	-0.89	823484.0	37459498.0	338
2013-10-21	46.1	46.1	45.7	45.97	0.0	0.0	179141.0	8221639.5	117
2013-10-20	46.1	46.3	45.4	45.97	0.55	1.21	264476.0	12186840.75	193
2013-10-10	46.3	46.4	45.3	45.42	-0.41	-0.89	395375.0	18058195.25	250
2013-10-09	45.7	46.1	45.4	45.83	0.14	0.31	246170.0	11297986.5	164
2013-10-08	46.0	46.0	45.6	45.69	-0.42	-0.91	210839.0	9642888.75	141
2013-10-07	46.3	46.7	45.8	46.11	-0.56	-1.2	443383.0	20439495.0	322
2013-10-06	46.7	46.9	45.0	46.67	0.0	0.0	891158.0	41197962.25	685
2013-10-03	46.4	47.6	46.4	46.67	0.56	1.21	1779979.0	83585479.0	1221
2013-10-02	45.4	46.4	45.4	46.11	0.83	1.83	1220274.0	55984015.25	756
2013-10-01	44.7	45.3	44.6	45.28	0.28	0.62	391342.0	17660388.0	207
2013-09-30	44.9	45.3	44.6	45.0	0.0	0.0	247657.0	11089610.25	177
2013-09-29	44.6	45.1	44.2	45.0	0.0	0.0	472993.0	21160088.5	263
2013-09-26	45.3	45.4	44.7	45.0	-0.42	-0.92	193486.0	8722357.75	187
2013-09-25	45.3	45.6	45.0	45.42	0.14	0.31	402739.0	18239025.0	323
2013-09-24	46.1	46.1	45.0	45.28	-0.83	-1.8	454900.0	20684401.0	373
2013-09-19	46.5	46.5	45.8	46.11	-0.14	-0.3	449656.0	20714771.25	276
2013-09-18	46.7	46.8	45.8	46.25	-0.14	-0.3	384880.0	17779728.5	338
2013-09-17	46.5	47.5	46.3	46.39	0.28	0.61	1161153.0	54532322.25	916
2013-09-16	45.8	46.1	45.6	46.11	0.42	0.92	355478.0	16289739.5	298
2013-09-15	45.4	46.1	45.1	45.69	0.69	1.53	473045.0	21610039.5	192
2013-09-12	44.7	45.1	44.7	45.0	0.28	0.63	221688.0	9969840.25	91
2013-09-11	45.6	45.6	44.7	44.72	-0.42	-0.93	717665.0	32023677.5	111
2013-09-10	44.6	45.4	44.6	45.14	1.53	3.51	250087.0	11286255.0	123
2013-09-09	43.8	43.8	42.9	43.61	-0.28	-0.64	108211.0	4713718.0	90
2013-09-08	43.9	44.3	43.6	43.89	0.56	1.29	42788.0	1885217.5	71
2013-09-05	43.9	44.4	43.3	43.33	-0.98	-2.21	267404.0	11685009.5	154
2013-09-04	45.3	45.6	43.3	44.31	-1.52	-3.32	595537.0	26401263.75	284
2013-09-03	45.1	46.4	45.0	45.83	0.69	1.53	690629.0	31567426.5	263
2013-09-02	45.0	45.6	44.9	45.14	0.28	0.62	236000.0	10716088.75	139
2013-09-01	44.2	45.0	43.3	44.86	1.25	2.87	202828.0	8997536.0	173
2013-08-29	44.2	44.6	43.1	43.61	0.28	0.65	100451.0	4415983.25	105
2013-08-28	42.2	44.0	41.7	43.33	0.41	0.96	261616.0	11335435.25	188
2013-08-27	45.0	45.3	42.4	42.92	-2.08	-4.62	567099.0	24618273.5	374
2013-08-26	45.8	45.8	44.7	45.0	-0.14	-0.31	287613.0	12998294.0	215
2013-08-25	46.1	46.4	45.0	45.14	-1.25	-2.69	322357.0	14734568.0	247
2013-08-22	46.9	47.2	46.4	46.39	-0.69	-1.47	102616.0	4800233.75	139
2013-08-21	46.9	47.5	46.7	47.08	0.14	0.3	433186.0	20445913.5	236
2013-08-20	46.7	47.6	46.3	46.94	0.27	0.58	662657.0	31009690.0	273
2013-08-19	47.1	47.1	46.3	46.67	-0.27	-0.58	547792.0	25518473.75	266
2013-08-18	46.1	47.5	46.1	46.94	0.83	1.8	763040.0	35759327.0	538
2013-08-15	45.3	46.5	45.3	46.11	0.83	1.83	387196.0	17767721.25	252
2013-08-14	45.1	45.7	44.9	45.28	0.0	0.0	243542.0	11020741.25	158
2013-08-13	45.8	45.8	45.1	45.28	-0.14	-0.31	184590.0	8391519.5	159
2013-08-05	45.3	46.1	45.0	45.42	0.14	0.31	524144.0	23791654.75	233
2013-08-04	45.4	46.1	44.7	45.28	0.0	0.0	605905.0	27603051.0	302
2013-08-01	45.7	45.7	45.3	45.28	-0.28	-0.61	256660.0	11681137.5	209
2013-07-31	46.1	46.3	45.6	45.56	-0.41	-0.89	254057.0	11630387.5	210
2013-07-30	46.7	46.7	45.6	45.97	-0.42	-0.91	420377.0	19332274.75	319
2013-07-29	46.5	47.1	46.3	46.39	0.42	0.91	403421.0	18802455.0	320
2013-07-28	45.6	46.7	45.4	45.97	0.97	2.16	234774.0	10835345.0	238
2013-07-25	46.5	46.8	45.0	45.0	-1.67	-3.58	420741.0	19329734.5	307
2013-07-24	47.4	47.8	46.1	46.67	-0.69	-1.46	544955.0	25417722.75	332
2013-07-23	48.8	48.8	47.1	47.36	-1.11	-2.29	207603.0	9928487.75	269
2013-07-22	49.0	49.9	48.2	48.47	-0.84	-1.7	284440.0	13896658.75	351
2013-07-21	49.9	50.1	48.8	49.31	-1.8	-3.52	542153.0	26735992.5	546
2013-07-18	49.6	51.5	49.3	51.11	1.25	2.51	294723.0	14934419.0	369
2013-07-17	49.4	49.9	48.8	49.86	0.55	1.12	92066.0	4554750.25	98
2013-07-16	48.9	49.4	48.8	49.31	0.56	1.15	53944.0	2652181.75	86
2013-07-15	48.3	49.9	48.3	48.75	0.56	1.16	568517.0	28110631.5	450
2013-07-14	47.8	48.2	47.5	48.19	0.41	0.86	86620.0	4137828.0	69
2013-07-11	48.3	48.3	47.6	47.78	-0.55	-1.14	33660.0	1610638.75	63
2013-07-10	48.9	48.9	47.9	48.33	-0.28	-0.58	53903.0	2614579.5	64
2013-07-09	48.9	48.9	48.5	48.61	0.14	0.29	21746.0	1058077.75	40
2013-07-08	48.6	49.7	47.8	48.47	0.14	0.29	108920.0	5321713.25	143
2013-07-07	49.3	49.4	48.3	48.33	-0.56	-1.15	184842.0	9050900.75	133
2013-07-04	49.3	50.25	48.9	48.89	0.56	1.16	540220.0	26833815.25	411
2013-07-03	47.8	48.9	47.8	48.33	0.27	0.56	310658.0	15036299.0	227
2013-07-02	46.7	48.2	46.1	48.06	1.67	3.6	268765.0	12729561.5	199
2013-07-01	45.6	46.7	45.0	46.39	1.39	3.09	170910.0	7788009.5	150
2013-06-30	44.0	45.6	44.0	45.0	-0.97	-2.11	106796.0	4809258.75	125
2013-06-26	46.4	46.9	45.6	45.97	-0.42	-0.91	83894.0	3863387.5	97
2013-06-25	46.5	46.5	46.3	46.39	-0.28	-0.6	46147.0	2141057.75	56
2013-06-24	46.9	46.9	46.1	46.67	-0.41	-0.87	58471.0	2723455.25	80
2013-06-23	47.2	47.5	46.9	47.08	-0.56	-1.18	115985.0	5479897.25	92
2013-06-22	47.4	48.1	47.4	47.64	-0.14	-0.29	57191.0	2718506.25	67
2013-06-19	47.8	48.2	47.4	47.78	-0.14	-0.29	103376.0	4928915.75	72
2013-06-18	47.2	48.2	47.2	47.92	0.7	1.48	139354.0	6631265.5	105
2013-06-17	46.9	47.6	46.9	47.22	0.41	0.88	182385.0	8605845.0	98
2013-06-16	45.6	46.9	44.6	46.81	1.81	4.02	245144.0	11291642.0	133
2013-06-15	46.0	46.7	45.0	45.0	-2.78	-5.82	281385.0	12930436.25	193
2013-06-12	47.2	47.8	46.9	47.78	0.28	0.59	59180.0	2813532.0	90
2013-06-11	47.8	47.8	46.5	47.5	-0.28	-0.59	84168.0	3962623.25	117
2013-06-10	48.9	48.9	47.5	47.78	-0.69	-1.42	66854.0	3205295.25	107
2013-06-09	48.1	48.9	47.6	48.47	0.41	0.85	125314.0	6069382.0	138
2013-06-08	47.5	49.4	47.5	48.06	0.7	1.48	183456.0	8847712.25	200
2013-06-05	47.1	47.8	46.9	47.36	0.14	0.3	524389.0	24757237.75	213
2013-06-04	46.8	48.9	46.8	47.22	0.41	0.88	737827.0	35101277.75	391
2013-06-03	46.9	47.2	46.7	46.81	-0.41	-0.87	335536.0	15772251.0	166
2013-06-02	47.6	47.6	46.8	47.22	-0.84	-1.75	197611.0	9321702.5	230
2013-06-01	47.6	48.1	46.8	48.06	0.0	0.0	110988.0	5303937.25	148
2013-05-29	46.9	48.1	46.9	48.06	1.39	2.98	327683.0	15604099.75	261
2013-05-28	45.7	47.1	45.7	46.67	1.11	2.44	349677.0	16236666.75	262
2013-05-27	46.0	46.1	45.0	45.56	0.0	0.0	275279.0	12590651.5	240
2013-05-26	46.1	46.4	45.6	45.56	-0.55	-1.19	165240.0	7595157.5	144
2013-05-25	45.7	47.1	45.1	46.11	0.0	0.0	339811.0	15700513.75	294
2013-05-22	46.4	46.7	45.7	46.11	-0.28	-0.6	371205.0	17104259.0	383
2013-05-21	44.4	46.8	44.2	46.39	2.08	4.69	610349.0	27786488.0	541
2013-05-20	44.3	44.7	43.9	44.31	0.14	0.32	334591.0	14813357.0	254
2013-05-19	44.0	45.0	43.9	44.17	0.28	0.64	912569.0	40573492.75	447
2013-05-18	43.3	44.2	43.3	43.89	0.14	0.32	95753.0	4209565.25	69
2013-05-15	43.6	43.8	42.4	43.75	0.28	0.64	142999.0	6139621.0	120
2013-05-14	43.5	44.6	43.1	43.47	-0.14	-0.32	216781.0	9482140.5	144
2013-05-13	44.4	44.4	42.8	43.61	-0.83	-1.87	145611.0	6339055.75	157
2013-05-12	44.0	45.3	44.0	44.44	0.55	1.25	353133.0	15738399.25	398
2013-05-11	43.9	44.2	43.6	43.89	0.42	0.97	101588.0	4463212.25	66
2013-05-08	42.8	44.4	42.8	43.47	0.69	1.61	352370.0	15401256.5	196
2013-05-07	42.6	42.8	42.2	42.78	0.0	0.0	23731.0	1009284.5	34
2013-05-06	42.8	42.9	42.4	42.78	0.14	0.33	136251.0	5815502.75	48
2013-05-05	43.2	43.2	42.2	42.64	-0.55	-1.27	92131.0	3940252.5	79
2013-05-04	43.8	43.9	43.2	43.19	-0.42	-0.96	63544.0	2760592.75	85
2013-05-01	43.9	44.9	43.3	43.61	-0.28	-0.64	559138.0	24617174.5	295
2013-04-30	43.6	44.2	43.3	43.89	0.42	0.97	418815.0	18326551.5	215
2013-04-29	43.3	43.6	43.3	43.47	0.14	0.32	211356.0	9172779.0	105
2013-04-28	43.9	43.9	43.3	43.33	-0.42	-0.96	182380.0	7921423.75	93
2013-04-27	42.8	43.9	42.8	43.75	0.83	1.93	264861.0	11463944.25	106
2013-04-24	43.3	43.3	42.8	42.92	0.14	0.33	222327.0	9542399.0	98
2013-04-23	42.1	43.1	42.1	42.78	0.7	1.66	94750.0	4026541.5	111
2013-04-22	43.3	43.3	41.9	42.08	-1.11	-2.57	154375.0	6560921.5	195
2013-04-21	43.3	43.3	42.6	43.19	-0.42	-0.96	92093.0	3982982.25	66
2013-04-20	43.2	43.9	42.8	43.61	-0.28	-0.64	58876.0	2562506.5	67
2013-04-17	43.9	44.6	43.3	43.89	-0.42	-0.95	78547.0	3436754.0	92
2013-04-16	43.3	45.8	43.3	44.31	0.42	0.96	180659.0	8030967.75	192
2013-04-15	43.3	43.9	42.5	43.89	0.14	0.32	1174702.0	51335755.75	102
2013-04-14	41.3	44.4	41.1	43.75	1.53	3.62	149645.0	6450203.0	203
2013-04-13	43.1	43.2	41.0	42.22	-0.84	-1.95	142211.0	5948943.5	202
2013-04-10	41.9	45.8	41.9	43.06	1.25	2.99	791271.0	34719838.75	575
2013-04-09	41.9	42.4	41.8	41.81	-0.41	-0.97	41267.0	1733242.25	60
2013-04-08	41.1	42.5	41.1	42.22	1.25	3.05	86796.0	3634147.25	94
2013-04-07	40.7	41.0	40.4	40.97	0.0	0.0	91717.0	3722821.0	41
2013-04-06	40.6	41.0	40.6	40.97	0.0	0.0	27279.0	1115661.75	30
2013-04-03	40.4	41.0	40.0	40.97	0.41	1.01	28618.0	1158844.0	44
2013-04-02	40.0	41.5	40.0	40.56	1.12	2.84	56768.0	2289631.25	91
2013-04-01	39.2	39.4	39.2	39.44	0.27	0.69	81911.0	3219653.75	49
2013-03-31	40.0	40.0	39.2	39.17	-0.83	-2.07	32425.0	1277756.25	44
2013-03-30	40.3	40.4	40.0	40.0	-0.28	-0.7	90490.0	3630144.5	51
2013-03-27	40.4	40.4	40.0	40.28	-0.14	-0.35	198369.0	7981071.5	58
2013-03-26	40.4	41.5	40.0	40.42	0.28	0.7	356749.0	14549090.25	84
2013-03-25	40.0	40.6	40.0	40.14	-0.14	-0.35	126675.0	5103605.5	75
2013-03-24	40.0	40.4	39.3	40.28	0.28	0.7	219767.0	8735701.75	85
2013-03-23	38.9	40.0	38.8	40.0	0.97	2.49	156314.0	6181101.0	115
2013-03-20	37.9	39.0	37.9	39.03	1.11	2.93	233132.0	9017719.5	167
2013-03-19	37.5	38.1	37.5	37.92	0.42	1.12	215102.0	8131317.25	175
2013-03-18	36.8	37.9	36.8	37.5	0.56	1.52	199094.0	7426614.5	151
2013-03-17	36.9	36.9	36.7	36.94	0.0	0.0	54491.0	2007002.5	49
2013-03-16	37.5	37.5	36.8	36.94	-0.28	-0.75	105048.0	3895097.75	84
2013-03-13	37.1	37.4	36.9	37.22	0.28	0.76	101529.0	3773759.5	57
2013-03-12	36.4	37.2	36.4	36.94	0.83	2.3	401969.0	14819974.0	283
2013-03-11	36.3	36.3	36.0	36.11	0.0	0.0	185636.0	6702111.0	83
2013-03-10	36.4	36.4	36.1	36.11	-0.14	-0.39	125372.0	4544829.0	76
2013-03-09	36.3	36.5	36.1	36.25	0.14	0.39	183595.0	6683975.0	125
2013-03-06	36.8	36.8	36.1	36.11	-0.42	-1.15	111316.0	4081786.25	88
2013-03-05	36.9	36.9	36.3	36.53	-0.41	-1.11	89226.0	3277748.0	57
2013-03-04	36.7	36.9	36.7	36.94	0.0	0.0	20032.0	739456.5	27
2013-03-03	36.9	36.9	36.9	36.94	0.0	0.0	69806.0	2578922.0	41
2013-03-02	36.8	36.9	36.8	36.94	0.27	0.74	89451.0	3302842.0	32
2013-02-27	36.9	36.9	36.4	36.67	-0.27	-0.73	73105.0	2677662.0	46
2013-02-26	36.9	36.9	36.5	36.94	0.0	0.0	54349.0	1994295.0	49
2013-02-25	36.9	36.9	36.9	36.94	-0.14	-0.38	3661.0	135264.5	7
2013-02-24	36.8	37.2	36.4	37.08	-0.14	-0.38	103070.0	3825390.25	58
2013-02-23	37.2	37.4	37.1	37.22	0.14	0.38	104022.0	3872273.75	68
2013-02-20	36.7	37.1	36.7	37.08	0.41	1.12	47963.0	1771978.75	33
2013-02-19	37.2	37.4	36.7	36.67	-0.41	-1.11	114160.0	4242384.5	65
2013-02-18	37.1	37.1	37.1	37.08	0.0	0.0	5184.0	192218.25	22
2013-02-17	37.2	37.2	37.1	37.08	-0.28	-0.75	128864.0	4795919.25	41
2013-02-16	37.2	37.6	37.2	37.36	0.28	0.76	288157.0	10783406.0	128
2013-02-13	36.9	37.2	36.9	37.08	0.14	0.38	342319.0	12663833.25	122
2013-02-12	36.1	36.9	36.1	36.94	0.97	2.7	204343.0	7450708.25	169
2013-02-11	36.3	36.3	36.0	35.97	-0.42	-1.15	164374.0	5898160.0	64
2013-02-10	36.1	36.5	36.0	36.39	0.0	0.0	181442.0	6546114.25	89
2013-02-09	36.0	36.4	35.8	36.39	0.28	0.78	153392.0	5542629.0	59
2013-02-06	36.4	36.5	35.7	36.11	-0.14	-0.39	136820.0	4938289.5	68
2013-02-05	36.1	36.5	35.8	36.25	0.14	0.39	157021.0	5702945.75	175
2013-02-04	35.7	36.3	35.7	36.11	0.55	1.55	78448.0	2833752.75	56
2013-02-03	36.1	36.1	35.6	35.56	-0.41	-1.14	135853.0	4852076.5	89
2013-02-02	36.8	36.8	35.8	35.97	-0.28	-0.77	316802.0	11464029.5	166
2013-01-30	36.4	36.5	36.3	36.25	-0.14	-0.38	215852.0	7855898.0	103
2013-01-29	36.4	36.4	36.1	36.39	0.0	0.0	486986.0	17639899.75	165
2013-01-28	36.1	36.4	36.0	36.39	0.14	0.39	85226.0	3077825.75	53
2013-01-27	36.3	36.4	36.0	36.25	0.14	0.39	198268.0	7163854.0	92
2013-01-26	36.5	36.5	36.1	36.11	-0.42	-1.15	33244.0	1206684.0	47
2013-01-23	36.9	37.2	36.5	36.53	-0.41	-1.11	370787.0	12895378.5	128
2013-01-22	36.9	37.1	36.7	36.94	-0.14	-0.38	63414.0	2337019.5	86
2013-01-21	37.2	37.4	36.7	37.08	-0.84	-2.22	352658.0	13095388.0	141
2013-01-20	37.5	37.9	37.4	37.92	0.42	1.12	93330.0	3508739.0	66
2013-01-19	37.2	37.8	37.1	37.5	0.28	0.75	47858.0	1793568.0	58
2013-01-16	37.2	37.6	37.2	37.22	-0.28	-0.75	58241.0	2179278.0	59
2013-01-15	37.5	37.5	37.2	37.5	-0.42	-1.11	35356.0	1319116.75	45
2013-01-14	37.5	37.9	37.5	37.92	0.28	0.74	68027.0	2562725.5	54
2013-01-13	37.5	37.9	36.7	37.64	0.14	0.37	346178.0	12807013.5	187
2013-01-12	38.1	38.1	37.5	37.5	-0.56	-1.47	81995.0	3091152.5	104
2013-01-09	36.9	38.1	36.9	38.06	1.12	3.03	333529.0	12541766.75	213
2013-01-08	37.1	37.4	36.9	36.94	-0.42	-1.12	105019.0	3898185.25	110
2013-01-07	36.5	37.5	36.5	37.36	0.69	1.88	100512.0	3737494.5	141
2013-01-06	36.1	36.7	36.1	36.67	0.56	1.55	287059.0	10436104.5	169
2013-01-05	35.7	36.3	35.6	36.11	0.55	1.55	422685.0	15138240.25	267
2013-01-02	35.8	36.0	35.4	35.56	-0.27	-0.75	145112.0	5180863.25	142
2013-01-01	36.1	36.4	35.6	35.83	0.0	0.0	103718.0	3734583.25	95
2012-12-31	36.0	36.1	35.7	35.83	-0.28	-0.78	49513.0	1781426.25	64
2012-12-30	36.9	36.9	35.8	36.11	-0.83	-2.25	195214.0	7075633.5	147
2012-12-29	37.2	37.2	36.8	36.94	-0.42	-1.12	89980.0	3335050.5	83
2012-12-26	37.6	37.6	37.1	37.36	-0.28	-0.74	91579.0	3422251.75	85
2012-12-25	37.8	37.9	37.6	37.64	-0.14	-0.37	72560.0	2743743.0	51
2012-12-24	37.8	37.9	37.5	37.78	0.0	0.0	135418.0	5098283.25	68
2012-12-23	37.9	38.1	37.6	37.78	0.0	0.0	71087.0	2691385.5	35
2012-12-22	37.9	37.9	37.6	37.78	-0.14	-0.37	59931.0	2263745.5	57
2012-12-19	37.6	38.2	37.6	37.92	0.14	0.37	86528.0	3273562.75	59
2012-12-18	37.9	38.1	37.8	37.78	-0.14	-0.37	86524.0	3271290.5	62
2012-12-17	37.9	37.9	37.6	37.92	-0.14	-0.37	220032.0	8299649.0	100
2012-12-16	38.2	38.6	38.1	38.06	-0.27	-0.7	72974.0	2787730.0	57
2012-12-15	38.8	38.8	38.3	38.33	-0.28	-0.73	156755.0	6018052.25	67
2012-12-12	38.3	38.8	38.3	38.61	0.14	0.36	109962.0	4238135.5	49
2012-12-11	38.6	38.6	38.3	38.47	-0.14	-0.36	116915.0	4494056.5	43
2012-12-10	38.5	38.8	38.5	38.61	0.0	0.0	78372.0	3022016.0	48
2012-12-09	38.9	38.9	38.5	38.61	-0.14	-0.36	100532.0	3881773.25	69
2012-12-08	38.5	38.8	38.3	38.75	0.28	0.73	111213.0	4300126.5	82
2012-12-05	38.3	38.6	38.3	38.47	0.0	0.0	108954.0	4189902.25	65
2012-12-04	38.3	38.5	38.3	38.47	-0.14	-0.36	55962.0	2149665.5	59
2012-12-03	38.3	38.6	38.2	38.61	0.28	0.73	142785.0	5495912.25	101
2012-12-02	38.8	38.9	38.3	38.33	-0.42	-1.08	362205.0	13926445.0	255
2012-12-01	38.6	39.3	38.5	38.75	-2.08	-5.09	602879.0	23377806.0	700
2012-11-28	40.4	40.8	40.1	40.83	0.97	2.43	295852.0	11939513.25	229
2012-11-27	40.4	40.7	39.4	39.86	-0.7	-1.73	281083.0	11298902.5	222
2012-11-26	39.9	40.6	39.6	40.56	0.84	2.11	192222.0	7677828.0	142
2012-11-25	40.0	40.3	39.4	39.72	-0.28	-0.7	205594.0	8180477.75	180
2012-11-24	40.1	40.1	39.6	40.0	0.28	0.7	107726.0	4291425.75	124
2012-11-21	40.0	40.0	39.0	39.72	0.55	1.4	177221.0	7005072.25	145
2012-11-20	40.0	40.3	39.2	39.17	-0.69	-1.73	153236.0	6073533.75	124
2012-11-19	40.1	40.1	39.7	39.86	-0.42	-1.04	66670.0	2662169.5	57
2012-11-18	40.6	40.7	40.0	40.28	-0.55	-1.35	122537.0	4923584.25	97
2012-11-17	41.0	41.0	40.7	40.83	-0.28	-0.68	51242.0	2092007.25	54
2012-11-14	40.8	41.1	40.7	41.11	0.42	1.03	43628.0	1785347.5	29
2012-11-13	40.6	41.1	40.6	40.69	-0.14	-0.34	128664.0	5259095.5	57
2012-11-12	40.8	41.1	40.7	40.83	0.0	0.0	34027.0	1387982.25	26
2012-11-11	41.1	41.4	40.8	40.83	-0.28	-0.68	87016.0	3559254.5	57
2012-11-10	41.4	41.5	41.0	41.11	-0.56	-1.34	109969.0	4539089.75	103
2012-11-07	41.7	41.8	41.4	41.67	0.0	0.0	118541.0	4934689.75	87
2012-11-06	40.6	41.8	40.6	41.67	0.84	2.06	186539.0	7694136.5	109
2012-11-05	40.3	40.8	40.3	40.83	0.14	0.34	154525.0	6271401.0	52
2012-11-04	40.3	40.8	40.3	40.69	0.13	0.32	243499.0	9844579.25	101
2012-11-03	40.0	40.6	40.0	40.56	0.28	0.7	30755.0	1244117.75	46
2012-10-24	40.0	40.8	40.0	40.28	0.14	0.35	236752.0	9576841.5	195
2012-10-23	40.3	40.3	39.9	40.14	-0.28	-0.69	195584.0	7849961.25	103
2012-10-22	40.1	40.4	39.9	40.42	0.14	0.35	167236.0	6705063.5	121
2012-10-21	40.0	40.6	40.0	40.28	0.28	0.7	78755.0	3166165.5	107
2012-10-20	39.7	40.3	39.4	40.0	0.97	2.49	452320.0	18039317.25	290
2012-10-17	38.6	39.0	38.5	39.03	0.28	0.72	64039.0	2484776.25	75
2012-10-16	38.8	38.9	38.6	38.75	0.69	1.81	127526.0	4943518.75	105
2012-10-15	37.8	38.3	37.8	38.06	0.28	0.74	31361.0	1196055.25	30
2012-10-14	37.8	37.8	37.6	37.78	-0.55	-1.43	34519.0	1303811.25	37
2012-10-13	38.3	38.3	37.8	38.33	0.27	0.71	74171.0	2821983.75	57
2012-10-10	37.9	38.1	37.8	38.06	0.14	0.37	105619.0	3998535.25	44
2012-10-09	37.8	37.9	37.6	37.92	0.28	0.74	139619.0	5276380.0	67
2012-10-08	38.3	38.3	37.6	37.64	-0.69	-1.8	37692.0	1439040.75	37
2012-10-07	38.6	38.9	38.3	38.33	-0.42	-1.08	56507.0	2179416.75	56
2012-10-06	38.9	38.9	38.8	38.75	0.14	0.36	150500.0	5851790.5	72
2012-10-03	38.8	38.9	38.6	38.61	-0.14	-0.36	43621.0	1692509.75	37
2012-10-02	38.6	38.9	38.6	38.75	0.0	0.0	49102.0	1906068.5	39
2012-10-01	38.8	39.0	38.6	38.75	0.14	0.36	68683.0	2670328.75	39
2012-09-30	38.3	38.8	38.3	38.61	0.28	0.73	47018.0	1815482.75	48
2012-09-29	38.3	38.6	38.3	38.33	0.0	0.0	38043.0	1462045.75	46
2012-09-26	38.9	39.3	38.2	38.33	-1.11	-2.81	115659.0	4466947.25	116
2012-09-25	39.0	39.6	38.3	39.44	0.41	1.05	126880.0	4935925.75	104
2012-09-24	39.4	39.4	38.8	39.03	-0.69	-1.74	119842.0	4691156.0	132
2012-09-22	39.3	39.9	39.2	39.72	0.41	1.04	197816.0	7820441.75	145
2012-09-19	39.6	40.6	39.2	39.31	0.14	0.36	783398.0	31128222.0	735
2012-09-18	39.4	39.7	39.0	39.17	0.0	0.0	326407.0	12859415.0	254
2012-09-17	39.4	39.6	39.0	39.17	-0.27	-0.68	230938.0	9050661.25	143
2012-09-16	39.4	39.6	39.3	39.44	0.13	0.33	98998.0	3896155.5	56
2012-09-15	39.4	40.0	39.3	39.31	0.0	0.0	125024.0	4952631.5	80
2012-09-12	39.4	39.9	39.3	39.31	-0.13	-0.33	67201.0	2657804.5	54
2012-09-11	39.6	39.6	39.2	39.44	0.0	0.0	162009.0	6383237.0	79
2012-09-10	39.6	39.7	39.2	39.44	-0.42	-1.05	160477.0	6337522.75	105
2012-09-09	39.7	40.0	39.4	39.86	-0.14	-0.35	28049.0	1115268.5	48
2012-09-08	39.6	40.0	39.4	40.0	0.42	1.06	63639.0	2528554.0	77
2012-09-05	39.4	39.6	39.3	39.58	0.14	0.35	25814.0	1017137.75	48
2012-09-04	39.7	41.4	39.4	39.44	-0.28	-0.7	160855.0	6435251.0	135
2012-09-03	39.4	39.7	39.4	39.72	0.0	0.0	23780.0	941178.75	37
2012-09-02	39.2	39.7	39.2	39.72	0.28	0.71	124515.0	4910367.0	55
2012-09-01	39.3	39.6	39.2	39.44	0.13	0.33	116658.0	4600160.5	53
2012-08-29	39.6	39.6	39.0	39.31	-0.13	-0.33	189472.0	7447285.0	113
2012-08-28	39.0	39.4	38.9	39.44	0.13	0.33	288563.0	11321994.75	146
2012-08-27	39.4	39.4	39.3	39.31	-0.13	-0.33	91251.0	3589579.25	58
2012-08-26	39.6	39.6	39.3	39.44	-0.14	-0.35	73172.0	2887147.75	61
2012-08-25	39.4	40.0	39.4	39.58	0.14	0.35	127147.0	5051746.25	83
2012-08-15	39.3	39.9	39.0	39.44	-0.42	-1.05	196729.0	7734647.75	123
2012-08-14	39.2	39.9	38.8	39.86	0.69	1.76	146434.0	5768411.5	69
2012-08-13	39.4	39.4	39.2	39.17	-0.27	-0.68	36610.0	1442508.5	37
2012-08-12	39.0	39.7	39.0	39.44	0.0	0.0	176555.0	6955411.0	92
2012-08-11	38.9	40.3	38.9	39.44	0.83	2.15	240682.0	9453170.0	151
2012-08-08	38.9	40.6	38.5	38.61	-0.28	-0.72	351517.0	13822908.5	276
2012-08-07	38.8	38.9	38.2	38.89	0.0	0.0	65693.0	2528974.0	84
2012-08-06	39.0	39.0	38.9	38.89	0.0	0.0	45077.0	1753688.25	29
2012-08-05	39.3	39.3	38.9	38.89	0.14	0.36	26321.0	1027448.75	38
2012-08-04	38.9	39.4	38.8	38.75	0.28	0.73	84890.0	3319630.25	71
2012-08-01	38.9	38.9	38.3	38.47	-0.14	-0.36	107303.0	4166814.0	56
2012-07-31	38.8	39.0	38.6	38.61	-0.14	-0.36	139100.0	5399027.75	80
2012-07-30	38.9	39.4	38.8	38.75	-0.28	-0.72	74950.0	2921916.25	52
2012-07-29	39.3	39.4	38.6	39.03	-0.14	-0.36	99772.0	3892694.25	48
2012-07-28	39.0	39.2	38.9	39.17	0.7	1.82	107312.0	4177637.0	35
2012-07-25	38.8	38.8	38.5	38.47	-0.42	-1.08	6172.0	238924.5	17
2012-07-24	38.8	38.9	38.5	38.89	0.0	0.0	44192.0	1709962.25	36
2012-07-23	38.3	38.9	38.3	38.89	0.28	0.73	39416.0	1517734.5	42
2012-07-22	38.6	38.8	38.2	38.61	-0.14	-0.36	104621.0	4023586.5	69
2012-07-21	38.3	38.9	38.2	38.75	0.14	0.36	18218.0	702009.25	22
2012-07-18	39.4	39.7	38.6	38.61	-0.83	-2.1	71253.0	2802143.5	58
2012-07-17	38.3	39.4	38.3	39.44	0.83	2.15	66947.0	2624273.5	50
2012-07-16	38.3	38.8	38.1	38.61	0.28	0.73	100444.0	3872144.75	46
2012-07-15	38.6	38.6	38.1	38.33	-0.42	-1.08	118080.0	4536351.5	53
2012-07-14	38.9	39.0	38.5	38.75	-0.14	-0.36	45058.0	1746166.75	50
2012-07-11	39.6	39.6	38.9	38.89	-0.55	-1.39	50344.0	1974952.25	50
2012-07-10	39.0	39.7	39.0	39.44	0.27	0.69	166966.0	6583259.75	82
2012-07-09	39.7	39.7	39.2	39.17	-0.55	-1.38	30128.0	1187510.25	44
2012-07-08	39.7	40.3	39.4	39.72	-0.14	-0.35	168395.0	6721691.0	119
2012-07-07	39.9	40.0	39.7	39.86	0.0	0.0	21589.0	861106.75	24
2012-07-04	39.9	39.9	38.5	39.86	0.14	0.35	27907.0	1103996.75	56
2012-07-03	40.3	40.4	39.7	39.72	-0.28	-0.7	48667.0	1941835.25	61
2012-07-02	40.3	40.4	39.9	40.0	0.69	1.76	22597.0	905643.5	43
2012-07-01	40.4	40.4	39.3	39.31	-0.41	-1.03	4442.0	176934.75	20
2012-06-30	39.3	39.7	39.3	39.72	0.69	1.77	61218.0	2427472.25	34
2012-06-27	39.6	39.6	38.9	39.03	-0.97	-2.43	77134.0	3050984.75	26
2012-06-26	39.4	40.0	39.4	40.0	0.0	0.0	5756.0	229132.0	19
2012-06-25	40.3	40.3	40.0	40.0	-0.42	-1.04	28528.0	1148098.5	28
2012-06-24	40.6	40.7	40.1	40.42	-0.14	-0.35	13012.0	527214.0	30
2012-06-23	41.0	41.0	40.3	40.56	-0.41	-1.0	24752.0	1003115.5	44
2012-06-20	41.4	41.4	41.0	40.97	-0.7	-1.68	39393.0	1627141.5	39
2012-06-19	41.7	41.7	41.4	41.67	0.0	0.0	112630.0	4681589.0	49
2012-06-18	41.7	41.8	41.3	41.67	-0.14	-0.33	66841.0	2781623.25	63
2012-06-17	41.1	41.8	41.0	41.81	0.7	1.7	59355.0	2475808.75	35
2012-06-16	41.4	41.8	40.0	41.11	-0.42	-1.01	55625.0	2289741.0	103
2012-06-13	41.9	41.9	41.4	41.53	-0.69	-1.63	60127.0	2500719.25	63
2012-06-12	41.0	42.6	40.8	42.22	0.41	0.98	159574.0	6665662.0	207
2012-06-11	40.8	44.6	40.8	41.81	1.25	3.08	319505.0	13358959.0	291
2012-06-10	40.6	40.7	40.6	40.56	0.28	0.7	9871.0	399731.75	29
2012-06-09	40.1	40.8	40.1	40.28	0.7	1.77	46804.0	1899314.75	53
2012-06-06	40.1	40.1	39.6	39.58	-0.84	-2.08	10435.0	416481.75	25
2012-06-05	40.8	40.8	40.4	40.42	-0.27	-0.66	28503.0	1153507.0	46
2012-06-04	38.9	40.7	38.9	40.69	0.69	1.72	76707.0	3083251.5	52
2012-06-03	38.5	40.0	38.5	40.0	1.53	3.98	39773.0	1584554.0	46
2012-06-02	38.3	39.2	37.2	38.47	-0.97	-2.46	55609.0	2147621.75	54
2012-05-30	39.2	40.0	38.8	39.44	0.55	1.41	137277.0	5405998.5	87
2012-05-29	39.9	40.0	38.9	38.89	-0.83	-2.09	148981.0	5753542.5	73
2012-05-28	40.0	40.6	39.7	39.72	-0.28	-0.7	159705.0	6419628.75	108
2012-05-27	39.0	40.6	38.9	40.0	1.11	2.85	258907.0	10324305.0	238
2012-05-26	39.3	39.3	37.8	38.89	0.56	1.46	161852.0	6244595.75	233
2012-05-23	37.5	38.5	37.2	38.33	0.55	1.46	837610.0	31854207.0	153
2012-05-22	37.8	37.8	37.6	37.78	0.28	0.75	133882.0	5043323.0	89
2012-05-21	37.5	37.8	37.5	37.5	-0.14	-0.37	195305.0	7345106.25	71
2012-05-20	37.5	38.2	37.5	37.64	0.14	0.37	30285.0	1142991.25	49
2012-05-19	36.8	37.5	36.8	37.5	0.28	0.75	17158.0	641371.25	39
2012-05-16	37.6	37.9	36.4	37.22	-0.14	-0.37	74831.0	2776381.25	109
2012-05-15	38.6	38.6	36.1	37.36	-0.56	-1.48	398621.0	14760927.5	203
2012-05-14	38.2	38.6	37.9	37.92	-0.97	-2.49	41254.0	1569889.25	59
2012-05-13	38.9	38.9	38.2	38.89	0.0	0.0	127019.0	4902595.0	108
2012-05-12	38.9	39.0	38.3	38.89	0.0	0.0	50342.0	1944765.5	56
2012-05-09	38.8	39.2	38.3	38.89	0.0	0.0	155088.0	6016502.5	76
2012-05-08	38.6	39.0	38.3	38.89	0.14	0.36	101075.0	3916964.75	70
2012-05-07	38.3	38.8	37.4	38.75	0.14	0.36	78278.0	2977292.75	94
2012-05-06	39.2	39.2	38.3	38.61	-0.7	-1.78	183294.0	7053665.0	109
2012-05-05	39.4	39.4	38.9	39.31	-0.27	-0.68	32058.0	1251686.5	51
2012-05-02	40.0	40.4	39.4	39.58	-0.14	-0.35	83252.0	3322329.25	94
2012-05-01	39.7	40.6	38.9	39.72	-0.28	-0.7	96743.0	3850610.75	101
2012-04-30	40.3	40.3	39.4	40.0	-0.28	-0.7	124589.0	4972554.25	99
2012-04-29	40.6	40.6	40.1	40.28	-0.41	-1.01	94822.0	3829887.0	91
2012-04-28	40.7	41.1	40.7	40.69	-0.42	-1.02	126382.0	5152880.75	126
2012-04-25	41.9	41.9	41.0	41.11	-0.42	-1.01	233512.0	9691758.5	324
2012-04-24	41.4	44.6	40.8	41.53	0.42	1.02	787930.0	33231806.25	912
2012-04-23	40.7	42.2	40.1	41.11	0.0	0.0	172526.0	7145797.0	143
2012-04-22	41.0	41.7	40.7	41.11	0.42	1.03	213509.0	8766803.0	101
2012-04-21	41.8	41.8	40.6	40.69	-0.42	-1.02	176602.0	7255087.0	152
2012-04-18	39.2	42.8	39.0	41.11	1.8	4.58	409399.0	16973115.0	286
2012-04-17	39.3	39.7	39.0	39.31	0.0	0.0	24214.0	953653.75	66
2012-04-16	39.0	39.3	37.2	39.31	0.14	0.36	31984.0	1240500.0	48
2012-04-15	38.6	39.2	38.6	39.17	-0.27	-0.68	58315.0	2277743.0	45
2012-04-14	38.3	39.4	38.3	39.44	0.55	1.41	250088.0	9740855.5	91
2012-04-11	39.3	39.4	38.6	38.89	-0.97	-2.43	154066.0	6004428.0	103
2012-04-10	40.0	40.4	39.6	39.86	-0.7	-1.73	74786.0	2987942.0	60
2012-04-09	40.3	40.8	39.4	40.56	-0.27	-0.66	43015.0	1732565.5	75
2012-04-08	40.6	40.8	38.9	40.83	0.55	1.37	91053.0	3684121.75	133
2012-04-07	40.6	41.0	40.0	40.28	-0.55	-1.35	180281.0	7250078.25	100
2012-04-04	41.1	41.1	40.6	40.83	-0.42	-1.02	75292.0	3076003.25	80
2012-04-03	39.7	41.4	39.4	41.25	1.53	3.85	220779.0	8926933.25	190
2012-04-02	38.3	41.0	38.3	39.72	1.25	3.25	318002.0	12538697.75	307
2012-04-01	38.6	38.6	38.2	38.47	-0.28	-0.72	94054.0	3611168.0	120
2012-03-31	38.6	38.9	38.3	38.75	0.0	0.0	139586.0	5384473.5	101
2012-03-28	38.2	38.8	38.1	38.75	0.69	1.81	148864.0	5699360.25	102
2012-03-27	38.1	38.2	38.1	38.06	-0.13	-0.34	51232.0	1951281.0	66
2012-03-26	38.2	38.3	37.9	38.19	-0.42	-1.09	185926.0	7113428.5	117
2012-03-25	38.3	38.8	38.1	38.61	-0.14	-0.36	185247.0	7120376.0	126
2012-03-24	38.5	39.2	38.1	38.75	0.69	1.81	247325.0	9507728.75	201
2012-03-21	37.8	38.9	37.4	38.06	0.84	2.26	302384.0	11564581.25	215
2012-03-20	38.1	38.9	37.2	37.22	-1.11	-2.9	192154.0	7313387.0	169
2012-03-19	38.5	39.2	38.3	38.33	-0.56	-1.44	204574.0	7873796.0	130
[truncated: 456 more rows]
