# Supplementary material for: Effective short-term forecasts of Saudi stock price trends using technical indicators and large-scale multivariate time series
Source: PeerJ Comput Sci. 2023 Jan 6;9:e1205. doi: 10.7717/peerj-cs.1205 (PMC10280263; doi:10.7717/peerj-cs.1205)
Supplement: Supplemental Information 3 [file peerj-cs-09-1205-s003.zip › TASI Dataset 2021/ALANDALUS_4320.csv]

date	open	high	low	close	change	change_percent	volume_traded	value_traded_SAR	number_trades
2020-03-19	15.0	15.02	14.9	14.9	-0.04	-0.27	114065.0	1706529.64	197
2020-03-18	15.0	15.0	14.88	14.94	-0.04	-0.27	81627.0	1219878.32	208
2020-03-17	15.0	15.0	14.88	14.98	0.2	1.35	161754.0	2420783.94	237
2020-03-16	14.7	14.94	14.5	14.78	-0.62	-4.03	206731.0	3046698.36	280
2020-03-15	16.0	16.0	15.12	15.4	-0.3	-1.91	207224.0	3190718.58	344
2020-03-12	15.76	15.8	15.5	15.7	-0.26	-1.63	264755.0	4156755.82	373
2020-03-11	16.18	16.22	15.76	15.96	-0.26	-1.6	333843.0	5350034.98	514
2020-03-10	15.92	16.28	15.6	16.22	0.92	6.01	687372.0	10896979.46	620
2020-03-09	15.42	15.58	14.6	15.3	-0.76	-4.73	321365.0	4878066.6	449
2020-03-08	16.3	16.32	15.72	16.06	-0.68	-4.06	438890.0	6997474.06	464
2020-03-05	16.9	17.18	16.7	16.74	-0.08	-0.48	526349.0	8948495.98	851
2020-03-04	16.32	16.84	16.22	16.82	0.32	1.94	462155.0	7665956.28	537
2020-03-03	16.18	16.5	16.18	16.5	0.36	2.23	643812.0	10564422.62	579
2020-03-02	16.0	16.2	16.0	16.14	0.2	1.25	735642.0	11862453.82	521
2020-03-01	16.12	16.12	15.8	15.94	-0.2	-1.24	445871.0	7088229.78	508
2020-02-27	16.06	16.26	16.0	16.14	-0.32	-1.94	250701.0	4038713.38	402
2020-02-26	16.2	16.48	16.12	16.46	0.06	0.37	249922.0	4089086.96	324
2020-02-25	16.16	16.4	16.12	16.4	0.0	0.0	211120.0	3430153.74	262
2020-02-24	16.7	16.7	16.3	16.4	-0.36	-2.15	412342.0	6772410.24	433
2020-02-23	16.66	16.76	16.5	16.76	0.1	0.6	332292.0	5545157.54	365
2020-02-20	16.4	16.66	16.4	16.66	0.1	0.6	229617.0	3804612.1	366
2020-02-19	16.42	16.6	16.42	16.56	0.18	1.1	273130.0	4509765.88	408
2020-02-18	16.58	16.7	16.36	16.38	-0.22	-1.33	371589.0	6123099.18	671
2020-02-17	15.54	16.92	15.54	16.6	1.08	6.96	1967741.0	32233573.54	1880
2020-02-16	16.14	16.14	15.2	15.52	-0.58	-3.6	1222666.0	19113161.92	868
2020-02-13	16.18	16.2	16.06	16.1	-0.06	-0.37	121369.0	1957409.42	192
2020-02-12	16.08	16.2	16.08	16.16	-0.04	-0.25	150711.0	2435221.02	239
2020-02-11	16.1	16.2	16.06	16.2	0.08	0.5	97240.0	1568824.12	204
2020-02-10	16.08	16.24	16.02	16.12	0.02	0.12	285713.0	4607830.6	276
2020-02-09	16.2	16.2	15.98	16.1	-0.2	-1.23	294614.0	4734399.14	330
2020-02-06	16.34	16.42	16.26	16.3	0.02	0.12	291717.0	4766968.18	332
2020-02-05	16.34	16.36	16.22	16.28	0.0	0.0	277469.0	4521397.66	258
2020-02-04	16.34	16.4	16.2	16.28	-0.02	-0.12	310326.0	5058286.4	382
2020-02-03	16.26	16.4	16.2	16.3	0.06	0.37	509513.0	8308269.46	591
2020-02-02	16.0	16.26	15.92	16.24	0.22	1.37	378190.0	6095642.16	469
2020-01-30	16.08	16.14	16.02	16.02	-0.04	-0.25	228345.0	3669682.9	288
2020-01-29	16.02	16.14	16.0	16.06	0.02	0.12	177152.0	2849082.04	248
2020-01-28	16.12	16.14	15.94	16.04	-0.04	-0.25	224678.0	3604135.54	322
2020-01-27	16.28	16.32	16.04	16.08	-0.08	-0.5	253731.0	4106037.1	393
2020-01-26	16.2	16.28	16.04	16.16	-0.04	-0.25	350106.0	5644653.52	392
2020-01-23	16.3	16.3	16.18	16.2	-0.16	-0.98	406260.0	6597796.72	465
2020-01-22	16.48	16.48	16.32	16.36	-0.1	-0.61	488472.0	8006873.26	572
2020-01-21	16.34	16.66	16.32	16.46	0.18	1.11	1705687.0	28092394.52	1599
2020-01-20	16.3	16.36	16.06	16.28	0.0	0.0	862642.0	14002955.72	845
2020-01-19	15.8	16.28	15.8	16.28	0.58	3.69	1167805.0	18747359.46	1320
2020-01-16	15.74	15.8	15.64	15.7	0.06	0.38	169172.0	2653820.24	227
2020-01-15	15.74	15.84	15.64	15.64	-0.12	-0.76	299290.0	4705187.3	366
2020-01-14	15.72	15.9	15.68	15.76	0.06	0.38	303426.0	4789507.12	351
2020-01-13	15.68	15.82	15.66	15.7	0.04	0.26	245347.0	3857774.94	315
2020-01-12	15.58	15.76	15.56	15.66	0.16	1.03	289242.0	4532399.6	328
2020-01-09	15.24	15.5	15.24	15.5	0.4	2.65	226036.0	3476854.68	333
2020-01-08	15.22	15.36	15.08	15.1	-0.34	-2.2	346839.0	5277070.14	362
2020-01-07	15.3	15.54	15.3	15.44	0.08	0.52	192817.0	2977221.96	233
2020-01-06	15.46	15.58	15.3	15.36	-0.1	-0.65	214773.0	3305580.7	285
2020-01-05	15.5	15.64	15.4	15.46	-0.34	-2.15	237673.0	3695968.28	324
2020-01-02	15.78	15.88	15.74	15.8	0.0	0.0	198682.0	3141407.36	242
2020-01-01	15.78	15.86	15.68	15.8	0.18	1.15	333124.0	5261178.82	377
2019-12-31	15.6	15.66	15.54	15.62	0.0	0.0	129490.0	2021535.66	269
2019-12-30	15.68	15.96	15.58	15.62	-0.04	-0.26	440129.0	6925809.38	612
2019-12-29	15.32	15.7	15.32	15.66	0.42	2.76	759629.0	11850857.56	780
2019-12-26	15.1	15.26	15.1	15.24	0.12	0.79	274059.0	4156441.74	311
2019-12-25	15.24	15.24	15.1	15.12	-0.12	-0.79	303644.0	4609935.16	339
2019-12-24	15.22	15.3	15.12	15.24	0.06	0.4	355297.0	5401741.88	385
2019-12-23	15.08	15.26	15.08	15.18	0.1	0.66	465332.0	7047378.4	448
2019-12-22	15.0	15.1	14.98	15.08	0.12	0.8	279748.0	4203689.44	293
2019-12-19	14.86	14.98	14.84	14.96	0.12	0.81	278233.0	4153863.96	343
2019-12-18	14.64	14.86	14.64	14.84	0.18	1.23	237631.0	3512881.46	219
2019-12-17	14.64	14.66	14.58	14.66	-0.04	-0.27	82028.0	1200379.58	135
2019-12-16	14.6	14.7	14.6	14.7	0.2	1.38	77226.0	1132260.18	177
2019-12-15	14.46	14.6	14.46	14.5	-0.04	-0.28	100113.0	1453027.62	169
2019-12-12	14.6	14.6	14.44	14.54	-0.16	-1.09	163640.0	2377370.9	301
2019-12-11	14.64	14.76	14.6	14.7	0.1	0.68	72291.0	1059392.1	138
2019-12-10	14.64	14.8	14.6	14.6	-0.1	-0.68	106801.0	1568474.64	160
2019-12-09	14.66	14.8	14.64	14.7	0.06	0.41	191410.0	2821552.46	237
2019-12-08	14.6	14.66	14.58	14.64	0.06	0.41	142036.0	2075363.48	133
2019-12-05	14.5	14.58	14.5	14.58	0.08	0.55	27314.0	397532.86	71
2019-12-04	14.5	14.64	14.5	14.5	0.0	0.0	45007.0	655077.66	109
2019-12-03	14.56	14.6	14.5	14.5	-0.04	-0.28	35913.0	522715.38	88
2019-12-02	14.5	14.54	14.5	14.54	0.02	0.14	26425.0	383903.52	88
2019-12-01	14.68	14.68	14.52	14.52	-0.12	-0.82	48809.0	712132.02	97
2019-11-28	14.56	14.66	14.56	14.64	0.04	0.27	52708.0	769772.14	126
2019-11-27	14.62	14.72	14.56	14.6	0.08	0.55	129693.0	1899366.04	225
2019-11-26	14.64	14.66	14.5	14.52	-0.14	-0.95	125059.0	1823849.6	188
2019-11-25	14.52	14.68	14.52	14.66	0.1	0.69	156023.0	2279210.92	147
2019-11-24	14.64	14.74	14.52	14.56	-0.04	-0.27	185019.0	2705451.66	275
2019-11-21	14.38	14.6	14.38	14.6	0.16	1.11	167305.0	2427078.16	233
2019-11-20	14.42	14.46	14.34	14.44	0.02	0.14	125129.0	1802682.46	207
2019-11-19	14.42	14.44	14.38	14.42	0.06	0.42	101781.0	1466017.7	184
2019-11-18	14.4	14.46	14.36	14.36	0.04	0.28	113731.0	1638212.16	230
2019-11-17	14.3	14.32	14.2	14.32	0.0	0.0	98557.0	1404908.02	173
2019-11-14	14.38	14.38	14.32	14.32	-0.06	-0.42	79286.0	1137452.36	156
2019-11-13	14.54	14.54	14.34	14.38	-0.16	-1.1	171969.0	2484613.06	284
2019-11-12	14.42	14.76	14.42	14.54	0.06	0.41	443623.0	6461956.78	547
2019-11-11	14.42	14.5	14.4	14.48	0.12	0.84	102926.0	1488210.12	193
2019-11-10	14.46	14.46	14.3	14.36	-0.04	-0.28	110877.0	1592644.6	169
2019-11-07	14.5	14.5	14.38	14.4	0.06	0.42	181346.0	2621906.38	277
2019-11-06	14.32	14.36	14.32	14.34	-0.02	-0.14	27138.0	389360.14	71
2019-11-05	14.24	14.36	14.24	14.36	0.04	0.28	56824.0	812399.54	128
2019-11-04	14.26	14.32	14.24	14.32	0.08	0.56	77679.0	1108251.18	129
2019-11-03	14.22	14.26	14.2	14.24	-0.04	-0.28	114785.0	1633413.66	122
2019-10-31	14.32	14.32	14.28	14.28	-0.04	-0.28	32955.0	471406.52	72
2019-10-30	14.26	14.32	14.24	14.32	0.1	0.7	57380.0	819559.02	117
2019-10-29	14.44	14.44	14.22	14.22	-0.22	-1.52	153676.0	2198646.48	679
2019-10-28	14.46	14.6	14.44	14.44	0.0	0.0	540366.0	7853451.36	476
2019-10-27	14.5	14.52	14.38	14.44	0.0	0.0	130787.0	1892875.98	137
2019-10-24	14.5	14.5	14.44	14.44	0.0	0.0	76681.0	1110135.86	100
2019-10-23	14.5	14.5	14.36	14.44	0.04	0.28	66137.0	953453.64	136
2019-10-22	14.4	14.4	14.32	14.4	0.08	0.56	53538.0	770335.44	93
2019-10-21	14.4	14.5	14.3	14.32	-0.16	-1.1	101581.0	1464559.12	146
2019-10-20	14.2	14.5	14.1	14.48	0.48	3.43	249552.0	3572235.18	358
2019-10-17	14.02	14.04	13.98	14.0	-0.08	-0.57	149266.0	2089706.98	196
2019-10-16	13.9	14.08	13.84	14.08	0.18	1.29	121742.0	1696196.4	185
2019-10-15	13.9	13.98	13.82	13.9	0.1	0.72	249019.0	3451151.86	200
2019-10-14	14.24	14.24	13.8	13.8	-0.44	-3.09	306922.0	4279505.24	296
2019-10-13	14.36	14.4	14.22	14.24	-0.06	-0.42	181525.0	2597979.62	118
2019-10-10	14.32	14.4	14.3	14.3	-0.16	-1.11	113080.0	1619632.28	214
2019-10-09	14.5	14.52	14.46	14.46	-0.02	-0.14	68842.0	997498.18	128
2019-10-08	14.66	14.66	14.48	14.48	-0.2	-1.36	151471.0	2197608.2	241
2019-10-07	14.7	14.72	14.58	14.68	0.0	0.0	117290.0	1720975.26	178
2019-10-06	14.64	14.7	14.6	14.68	0.12	0.82	255068.0	3734165.3	175
2019-10-03	14.6	14.68	14.5	14.56	-0.04	-0.27	300715.0	4378390.88	268
2019-10-02	14.74	14.76	14.6	14.6	-0.14	-0.95	139133.0	2046134.08	160
2019-10-01	14.9	14.98	14.74	14.74	-0.08	-0.54	459407.0	6838705.62	333
2019-09-30	14.8	14.94	14.8	14.82	0.04	0.27	126771.0	1883613.06	206
2019-09-29	14.78	14.92	14.76	14.78	0.0	0.0	212480.0	3154680.16	199
2019-09-26	14.6	14.92	14.6	14.78	0.04	0.27	295670.0	4391154.18	293
2019-09-25	14.62	14.78	14.62	14.74	0.06	0.41	148648.0	2187169.56	167
2019-09-24	14.66	14.7	14.58	14.68	0.08	0.55	203993.0	2982473.22	186
2019-09-22	14.56	14.6	14.5	14.6	0.12	0.83	54442.0	793330.54	82
2019-09-19	14.54	14.6	14.48	14.48	-0.1	-0.69	192419.0	2790538.8	145
2019-09-18	14.56	14.58	14.5	14.58	0.0	0.0	131045.0	1903715.58	164
2019-09-17	14.56	14.68	14.54	14.58	0.02	0.14	81779.0	1194897.4	149
2019-09-16	14.6	14.6	14.54	14.56	-0.04	-0.27	88518.0	1290782.56	131
2019-09-15	14.52	14.6	14.48	14.6	0.0	0.0	106062.0	1545488.78	145
2019-09-12	14.76	14.82	14.56	14.6	-0.1	-0.68	112642.0	1652717.6	152
2019-09-11	14.74	14.76	14.62	14.7	-0.08	-0.54	141395.0	2078189.26	145
2019-09-10	14.96	14.96	14.72	14.78	-0.16	-1.07	134229.0	1987964.9	146
2019-09-09	14.9	14.94	14.86	14.94	0.08	0.54	149572.0	2229485.26	138
2019-09-08	14.9	14.94	14.8	14.86	0.06	0.41	165387.0	2458268.64	138
2019-09-05	14.76	14.86	14.76	14.8	0.04	0.27	125091.0	1850876.98	124
2019-09-04	14.64	14.76	14.6	14.76	0.08	0.54	102322.0	1501921.06	104
2019-09-03	14.68	14.76	14.62	14.68	-0.08	-0.54	126919.0	1864230.62	107
2019-09-02	14.7	14.76	14.6	14.76	0.06	0.41	58321.0	856231.9	95
2019-09-01	14.6	14.7	14.58	14.7	0.1	0.68	73606.0	1077189.5	155
2019-08-29	14.8	14.8	14.6	14.6	-0.2	-1.35	120772.0	1780826.32	134
2019-08-28	14.78	14.82	14.68	14.8	0.0	0.0	126922.0	1874720.68	139
2019-08-27	14.76	14.8	14.68	14.8	0.1	0.68	129060.0	1900296.68	195
2019-08-26	14.66	14.7	14.62	14.7	0.0	0.0	135081.0	1982946.68	155
2019-08-25	14.7	14.84	14.64	14.7	-0.04	-0.27	196461.0	2900542.86	220
2019-08-22	14.78	14.8	14.7	14.74	-0.08	-0.54	71051.0	1047763.86	132
2019-08-21	14.82	14.84	14.8	14.82	0.02	0.14	56675.0	840429.38	100
2019-08-20	14.86	14.96	14.8	14.8	-0.1	-0.67	209112.0	3108730.58	149
2019-08-19	14.98	15.0	14.88	14.9	-0.06	-0.4	203880.0	3042033.52	201
2019-08-18	15.02	15.02	14.94	14.96	-0.06	-0.4	151796.0	2271171.18	124
2019-08-08	14.82	15.14	14.8	15.02	0.02	0.13	165280.0	2472538.52	172
2019-08-07	14.9	15.04	14.88	15.0	0.26	1.76	259083.0	3875341.32	265
2019-08-06	14.7	14.84	14.54	14.74	-0.08	-0.54	186197.0	2727097.3	233
2019-08-05	14.9	14.9	14.7	14.82	-0.12	-0.8	235397.0	3479817.88	237
2019-08-04	15.02	15.06	14.82	14.94	-0.06	-0.4	124709.0	1859036.34	201
2019-08-01	15.16	15.26	14.98	15.0	-0.2	-1.32	178567.0	2698798.9	206
2019-07-31	15.08	15.32	15.0	15.2	0.14	0.93	385919.0	5851874.66	365
2019-07-30	14.9	15.08	14.88	15.06	0.26	1.76	273634.0	4103603.32	206
2019-07-29	15.0	15.0	14.8	14.8	-0.16	-1.07	144158.0	2154091.96	168
2019-07-28	14.78	15.04	14.78	14.96	0.18	1.22	130639.0	1953700.48	160
2019-07-25	14.74	14.9	14.74	14.78	-0.08	-0.54	91656.0	1356716.2	123
2019-07-24	14.9	14.9	14.74	14.86	-0.04	-0.27	240342.0	3551430.54	256
2019-07-23	14.8	14.96	14.74	14.9	0.1	0.68	115073.0	1710298.04	174
2019-07-22	14.92	14.96	14.8	14.8	-0.1	-0.67	148553.0	2207840.74	170
2019-07-21	15.08	15.08	14.7	14.9	-0.28	-1.84	208261.0	3100938.18	258
2019-07-18	15.2	15.28	15.18	15.18	-0.12	-0.78	152386.0	2319854.8	170
2019-07-17	15.38	15.38	15.22	15.3	0.0	0.0	161625.0	2469239.2	217
2019-07-16	15.0	15.32	15.0	15.3	0.32	2.14	521390.0	7903975.98	438
2019-07-15	14.88	15.0	14.86	14.98	0.12	0.81	317915.0	4754061.1	338
2019-07-14	14.7	14.88	14.7	14.86	0.24	1.64	462498.0	6848758.6	356
2019-07-11	14.58	14.62	14.54	14.62	0.06	0.41	204659.0	2986532.3	207
2019-07-10	14.44	14.56	14.42	14.56	0.08	0.55	151492.0	2194868.38	189
2019-07-09	14.52	14.58	14.44	14.48	-0.02	-0.14	119501.0	1732797.68	124
2019-07-08	14.46	14.5	14.4	14.5	-0.02	-0.14	91787.0	1327662.16	114
2019-07-07	14.48	14.52	14.46	14.52	0.04	0.28	105773.0	1532442.72	138
2019-07-04	14.5	14.5	14.42	14.48	0.08	0.56	71353.0	1031501.1	88
2019-07-03	14.42	14.44	14.36	14.4	0.0	0.0	160252.0	2306320.0	126
2019-07-02	14.38	14.48	14.38	14.4	0.04	0.28	193508.0	2789178.04	177
2019-07-01	14.3	14.44	14.3	14.36	0.0	0.0	163055.0	2341453.12	144
2019-06-30	14.32	14.42	14.28	14.36	0.1	0.7	106836.0	1535118.56	140
2019-06-27	14.38	14.38	14.26	14.26	-0.02	-0.14	84680.0	1210578.0	116
2019-06-26	14.28	14.3	14.24	14.28	0.04	0.28	79424.0	1133540.84	103
2019-06-25	14.2	14.24	14.14	14.24	0.06	0.42	164496.0	2333748.54	154
2019-06-24	14.28	14.28	14.16	14.18	-0.12	-0.84	93458.0	1325816.12	189
2019-06-23	14.46	14.5	14.3	14.3	-0.2	-1.38	167129.0	2404892.26	244
2019-06-20	14.54	14.54	14.5	14.5	-0.08	-0.55	140411.0	2037147.74	185
2019-06-19	14.62	14.74	14.58	14.58	-0.02	-0.14	175884.0	2575795.5	259
2019-06-18	14.7	14.9	14.52	14.6	-0.08	-0.54	476415.0	6990926.62	436
2019-06-17	14.58	14.72	14.58	14.68	0.14	0.96	292403.0	4292021.36	234
2019-06-16	14.46	14.56	14.46	14.54	0.1	0.69	220117.0	3193354.42	159
2019-06-13	14.5	14.54	14.44	14.44	-0.12	-0.82	153844.0	2228210.9	216
2019-06-12	14.68	14.68	14.5	14.56	-0.04	-0.27	217853.0	3176092.88	221
2019-06-11	14.58	14.66	14.56	14.6	0.0	0.0	225382.0	3293081.36	154
2019-06-10	14.56	14.7	14.54	14.6	0.02	0.14	223450.0	3258927.48	249
2019-06-09	14.54	14.64	14.5	14.58	0.04	0.28	155495.0	2261062.6	183
2019-05-30	14.2	14.54	14.12	14.54	0.24	1.68	371907.0	5364672.32	219
2019-05-29	14.0	14.7	13.98	14.3	0.34	2.44	531225.0	7577596.18	453
2019-05-28	13.92	14.06	13.86	13.96	0.0	0.0	165769.0	2310320.0	192
2019-05-27	13.84	13.98	13.84	13.96	0.14	1.01	211520.0	2947249.92	159
2019-05-26	14.0	14.0	13.82	13.82	-0.18	-1.29	127896.0	1780022.3	217
2019-05-23	14.14	14.14	14.0	14.0	-0.16	-1.13	152730.0	2146292.12	217
2019-05-22	14.1	14.3	14.06	14.16	0.08	0.57	250895.0	3551185.94	284
2019-05-21	13.92	14.14	13.92	14.08	0.08	0.57	153684.0	2157609.28	186
2019-05-20	14.0	14.0	13.86	14.0	-0.02	-0.14	188551.0	2629765.82	231
2019-05-19	14.1	14.2	14.02	14.02	-0.08	-0.57	182546.0	2576196.24	210
2019-05-16	14.1	14.18	14.08	14.1	0.04	0.28	233451.0	3295066.18	216
2019-05-15	14.18	14.2	14.0	14.06	0.26	1.88	254065.0	3589221.28	329
2019-05-14	14.1	14.36	13.5	13.8	-0.36	-2.54	531477.0	7435142.94	522
2019-05-13	14.34	14.4	14.08	14.16	-0.24	-1.67	441785.0	6277102.32	373
2019-05-12	14.7	14.7	14.4	14.4	-0.34	-2.31	384440.0	5560424.8	358
2019-05-09	14.92	14.92	14.68	14.74	0.06	0.41	380427.0	5624843.74	477
2019-05-08	14.64	14.7	14.6	14.68	0.0	0.0	195770.0	2870540.88	246
2019-05-07	14.76	14.8	14.66	14.68	-0.08	-0.54	332606.0	4896263.36	326
2019-05-06	14.76	14.76	14.64	14.76	-0.14	-0.94	236452.0	3476208.42	274
2019-05-05	14.98	15.02	14.7	14.9	-0.06	-0.4	494467.0	7343142.86	560
2019-05-02	15.0	15.06	14.96	14.96	-0.06	-0.4	490054.0	7348969.38	506
2019-05-01	15.26	15.26	15.02	15.02	-0.18	-1.18	617938.0	9322425.68	696
2019-04-30	15.42	15.42	15.1	15.2	-0.22	-1.43	741993.0	11309073.16	874
2019-04-29	15.4	15.64	15.4	15.42	-1.2	-7.22	1693848.0	26240851.28	1360
2019-04-28	16.66	16.7	16.54	16.62	-0.06	-0.36	1173925.0	19509138.86	779
2019-04-25	16.7	16.7	16.58	16.68	-0.06	-0.36	584897.0	9738360.42	495
2019-04-24	16.7	16.78	16.66	16.74	0.04	0.24	513106.0	8572386.24	410
2019-04-23	16.54	16.7	16.52	16.7	0.2	1.21	566998.0	9430526.56	463
2019-04-22	16.76	16.76	16.36	16.5	-0.2	-1.2	790319.0	13049363.32	730
2019-04-21	16.72	16.8	16.68	16.7	-0.02	-0.12	507037.0	8474376.36	363
2019-04-18	16.76	16.76	16.6	16.72	-0.06	-0.36	483815.0	8073759.18	398
2019-04-17	16.68	16.9	16.68	16.78	0.12	0.72	655388.0	11001056.98	544
2019-04-16	16.68	16.74	16.62	16.66	0.06	0.36	419999.0	7013009.04	414
2019-04-15	16.48	16.66	16.48	16.6	0.14	0.85	403479.0	6689005.54	546
2019-04-14	16.4	16.46	16.38	16.46	0.06	0.37	216962.0	3563650.66	256
2019-04-11	16.26	16.4	16.26	16.4	0.12	0.74	335973.0	5483943.7	296
2019-04-10	16.36	16.36	16.26	16.28	0.02	0.12	376047.0	6132057.08	309
2019-04-09	16.34	16.36	16.2	16.26	-0.08	-0.49	430738.0	7009473.4	343
2019-04-08	16.2	16.38	16.2	16.34	0.14	0.86	479416.0	7826481.4	446
2019-04-07	16.2	16.24	16.1	16.2	0.0	0.0	265094.0	4282173.7	412
2019-04-04	16.02	16.24	16.02	16.2	0.08	0.5	512279.0	8255835.44	426
2019-04-03	16.36	16.36	16.1	16.12	-0.14	-0.86	631485.0	10249235.24	543
2019-04-02	16.28	16.44	16.2	16.26	0.04	0.25	600289.0	9789435.46	543
2019-04-01	16.06	16.26	16.0	16.22	0.16	1.0	605011.0	9763865.76	570
2019-03-31	16.12	16.24	15.96	16.06	-0.06	-0.37	835851.0	13438184.76	756
2019-03-28	15.9	16.2	15.86	16.12	0.26	1.64	1249042.0	20039230.68	1146
2019-03-27	15.74	15.9	15.68	15.86	0.12	0.76	771394.0	12209818.82	634
2019-03-26	15.7	15.8	15.68	15.74	0.02	0.13	402373.0	6330740.26	466
2019-03-25	15.64	15.74	15.56	15.72	0.04	0.26	640974.0	10036551.14	586
2019-03-24	15.58	15.78	15.56	15.68	0.12	0.77	1513695.0	23774214.66	1092
2019-03-21	15.48	15.64	15.32	15.56	0.12	0.78	1709020.0	26565117.64	1020
2019-03-20	15.3	15.58	15.26	15.44	0.32	2.12	2446465.0	37808999.22	1768
2019-03-19	15.34	15.4	15.1	15.12	-0.28	-1.82	570063.0	8688957.58	512
2019-03-18	15.34	15.52	15.3	15.4	0.1	0.65	1050501.0	16185556.94	766
2019-03-17	14.96	15.5	14.96	15.3	0.34	2.27	1859021.0	28301814.68	1541
2019-03-14	14.86	14.98	14.76	14.96	0.18	1.22	639129.0	9504358.0	464
2019-03-13	14.78	14.88	14.72	14.78	0.02	0.14	411009.0	6079533.4	423
2019-03-12	14.92	14.92	14.7	14.76	-0.16	-1.07	739965.0	10935071.66	627
2019-03-11	15.0	15.06	14.84	14.92	-0.04	-0.27	1030898.0	15416122.26	912
2019-03-10	14.6	14.98	14.6	14.96	0.36	2.47	1481543.0	21953128.86	1124
2019-03-07	14.66	14.68	14.56	14.6	-0.02	-0.14	603559.0	8820196.98	476
2019-03-06	14.52	14.68	14.52	14.62	0.12	0.83	511356.0	7479272.16	543
2019-03-05	14.58	14.76	14.5	14.5	-0.06	-0.41	1024982.0	14980827.96	808
2019-03-04	14.38	14.6	14.3	14.56	0.2	1.39	563455.0	8136758.42	496
2019-03-03	14.32	14.36	14.28	14.36	0.06	0.42	85828.0	1229531.12	162
2019-02-28	14.4	14.4	14.3	14.3	-0.08	-0.56	254868.0	3649579.28	191
2019-02-27	14.28	14.38	14.24	14.38	0.06	0.42	136214.0	1947293.12	171
2019-02-26	14.22	14.32	14.2	14.32	0.04	0.28	150478.0	2146511.8	190
2019-02-25	14.28	14.3	14.22	14.28	-0.06	-0.42	201104.0	2867840.42	249
2019-02-24	14.36	14.48	14.28	14.34	-0.02	-0.14	294718.0	4233163.82	410
2019-02-21	14.28	14.36	14.22	14.36	0.1	0.7	239758.0	3424068.94	191
2019-02-20	14.26	14.28	14.22	14.26	0.0	0.0	103058.0	1468504.8	123
2019-02-19	14.2	14.26	14.18	14.26	0.02	0.14	199943.0	2842340.5	247
2019-02-18	14.28	14.34	14.24	14.24	-0.04	-0.28	155296.0	2220055.28	222
2019-02-17	14.46	14.46	14.28	14.28	-0.12	-0.83	326949.0	4694665.12	377
2019-02-14	14.5	14.64	14.36	14.4	-0.02	-0.14	878702.0	12736498.88	587
2019-02-13	14.6	14.6	14.42	14.42	-0.12	-0.83	235632.0	3417065.54	245
2019-02-12	14.5	14.66	14.4	14.54	0.12	0.83	742106.0	10803258.68	651
2019-02-11	14.5	14.5	14.4	14.42	-0.1	-0.69	283801.0	4097567.98	313
2019-02-10	14.5	14.58	14.46	14.52	-0.02	-0.14	237406.0	3445395.4	264
2019-02-07	14.64	14.66	14.5	14.54	-0.14	-0.95	281432.0	4097750.88	256
2019-02-06	14.62	14.7	14.58	14.68	0.08	0.55	363937.0	5333051.0	245
2019-02-05	14.68	14.68	14.58	14.6	-0.02	-0.14	289583.0	4231943.48	267
2019-02-04	14.64	14.7	14.54	14.62	0.0	0.0	395150.0	5777083.94	407
2019-02-03	14.62	14.74	14.6	14.62	0.02	0.14	487537.0	7147799.44	390
2019-01-31	14.84	14.86	14.6	14.6	-0.24	-1.62	293419.0	4321143.56	434
2019-01-30	14.66	14.86	14.6	14.84	0.22	1.5	854521.0	12603113.42	731
2019-01-29	14.46	14.72	14.46	14.62	0.18	1.25	1188819.0	17384603.8	1003
2019-01-28	14.4	14.52	14.4	14.44	0.06	0.42	1062282.0	15369865.46	808
2019-01-27	14.3	14.46	14.3	14.38	0.04	0.28	495661.0	7123671.72	350
2019-01-24	14.36	14.38	14.32	14.34	-0.02	-0.14	165577.0	2374459.12	121
2019-01-23	14.34	14.4	14.34	14.36	0.0	0.0	279780.0	4018033.8	179
2019-01-22	14.42	14.42	14.28	14.36	0.0	0.0	191699.0	2749855.42	186
2019-01-21	14.42	14.48	14.3	14.36	0.0	0.0	173306.0	2491117.3	206
2019-01-20	14.34	14.48	14.32	14.36	0.02	0.14	231505.0	3327338.88	250
2019-01-17	14.3	14.4	14.3	14.34	-0.02	-0.14	132229.0	1899556.66	148
2019-01-16	14.36	14.38	14.3	14.36	-0.02	-0.14	197067.0	2823496.62	183
2019-01-15	14.4	14.44	14.34	14.38	-0.06	-0.42	206974.0	2978310.74	229
2019-01-14	14.28	14.44	14.26	14.44	0.16	1.12	301573.0	4324146.56	334
2019-01-13	14.3	14.34	14.26	14.28	-0.02	-0.14	129357.0	1848465.9	166
2019-01-10	14.3	14.36	14.28	14.3	0.0	0.0	222919.0	3192203.64	159
2019-01-09	14.36	14.38	14.28	14.3	0.0	0.0	254286.0	3642326.5	220
2019-01-08	14.44	14.5	14.28	14.3	-0.1	-0.69	273362.0	3918736.14	261
2019-01-07	14.4	14.52	14.18	14.4	0.08	0.56	325394.0	4662157.16	301
2019-01-06	14.24	14.34	14.24	14.32	0.12	0.85	201797.0	2888348.64	199
2019-01-03	14.2	14.24	14.2	14.2	0.02	0.14	59985.0	852342.14	91
2019-01-02	14.2	14.26	14.16	14.18	-0.06	-0.42	81540.0	1156949.46	116
2019-01-01	14.3	14.3	14.2	14.24	-0.06	-0.42	78181.0	1112277.92	111
2018-12-31	14.28	14.34	14.22	14.3	0.0	0.0	157808.0	2251194.7	162
2018-12-30	14.2	14.32	14.2	14.3	0.1	0.7	237492.0	3391673.66	176
2018-12-27	14.4	14.4	14.2	14.2	-0.1	-0.7	175202.0	2496563.92	209
2018-12-26	14.26	14.3	14.18	14.3	0.06	0.42	166942.0	2376303.94	166
2018-12-25	14.2	14.26	14.18	14.24	-0.2	-1.39	180483.0	2563084.36	290
2018-12-24	14.42	14.5	14.38	14.44	0.02	0.14	193201.0	2785491.02	184
2018-12-23	14.3	14.44	14.3	14.42	-0.18	-1.23	183907.0	2648614.94	236
2018-12-20	14.82	14.94	14.5	14.6	-0.18	-1.22	268843.0	3942741.04	281
2018-12-19	15.0	15.0	14.74	14.78	-0.22	-1.47	212446.0	3164285.04	275
2018-12-18	15.0	15.06	14.92	15.0	0.0	0.0	222842.0	3341738.3	204
2018-12-17	15.0	15.16	14.94	15.0	0.0	0.0	473036.0	7139528.06	367
2018-12-16	14.94	15.2	14.9	15.0	0.08	0.54	618632.0	9311888.2	495
2018-12-13	15.02	15.04	14.92	14.92	-0.1	-0.67	443215.0	6642221.32	300
2018-12-12	14.8	15.14	14.7	15.02	0.28	1.9	845656.0	12667813.08	495
2018-12-11	14.64	14.78	14.64	14.74	0.12	0.82	126771.0	1866694.86	178
2018-12-10	14.72	14.72	14.62	14.62	-0.06	-0.41	186510.0	2736384.58	228
2018-12-09	14.8	14.9	14.68	14.68	-0.12	-0.81	235449.0	3478346.56	327
2018-12-06	14.92	15.12	14.8	14.8	-0.08	-0.54	973459.0	14592405.08	878
2018-12-05	14.74	14.96	14.68	14.88	0.1	0.68	650891.0	9652566.48	443
2018-12-04	14.78	14.92	14.74	14.78	0.06	0.41	836778.0	12406225.38	728
2018-12-03	14.46	14.72	14.42	14.72	0.3	2.08	738064.0	10780564.92	656
2018-12-02	14.38	14.48	14.36	14.42	0.06	0.42	280063.0	4035158.66	323
2018-11-29	14.4	14.46	14.34	14.36	0.0	0.0	284848.0	4106497.12	216
2018-11-28	14.34	14.46	14.34	14.36	-0.04	-0.28	375982.0	5411393.12	252
2018-11-27	14.44	14.56	14.28	14.4	-0.06	-0.41	322868.0	4651746.12	353
2018-11-26	14.52	14.56	14.38	14.46	0.02	0.14	206714.0	2980904.78	242
2018-11-25	14.44	14.44	14.34	14.44	0.0	0.0	167205.0	2405687.78	200
2018-11-22	14.52	14.56	14.4	14.44	-0.06	-0.41	415947.0	6018043.66	315
2018-11-21	14.5	14.58	14.32	14.5	-0.02	-0.14	285169.0	4124521.68	301
2018-11-20	14.76	14.82	14.52	14.52	-0.2	-1.36	293921.0	4314587.54	306
2018-11-19	14.7	14.92	14.68	14.72	0.04	0.27	569090.0	8406561.38	526
2018-11-18	14.72	14.78	14.48	14.68	0.02	0.14	568430.0	8309278.54	576
2018-11-15	14.4	14.9	14.3	14.66	0.34	2.37	1113406.0	16324549.7	1021
2018-11-14	14.38	14.4	14.22	14.32	-0.14	-0.97	311469.0	4463417.74	351
2018-11-13	14.48	14.5	14.34	14.46	-0.04	-0.28	363256.0	5237832.46	359
2018-11-12	14.36	14.52	14.36	14.5	0.16	1.12	407076.0	5881730.16	397
2018-11-11	14.44	14.54	14.3	14.34	-0.14	-0.97	413359.0	5957861.5	459
2018-11-08	14.28	14.58	14.28	14.48	0.18	1.26	735266.0	10636946.44	616
2018-11-07	14.48	14.5	14.2	14.3	-0.28	-1.92	717519.0	10283022.46	632
2018-11-06	14.7	14.7	14.58	14.58	-0.12	-0.82	158313.0	2314056.12	257
2018-11-05	14.6	14.7	14.58	14.7	0.0	0.0	268843.0	3932009.84	269
2018-11-04	14.7	14.76	14.64	14.7	-0.08	-0.54	196853.0	2893840.3	262
2018-11-01	14.96	15.0	14.7	14.78	-0.16	-1.07	483674.0	7178266.64	464
2018-10-31	14.82	15.1	14.8	14.94	0.18	1.22	831713.0	12410418.9	787
2018-10-30	14.5	14.9	14.4	14.76	0.28	1.93	884864.0	12961023.88	811
2018-10-29	14.4	14.54	14.4	14.48	0.16	1.12	413880.0	5987434.74	468
2018-10-28	14.26	14.6	14.2	14.32	0.12	0.85	901328.0	13007268.74	897
2018-10-25	13.74	14.28	13.72	14.2	0.36	2.6	1218445.0	17138722.26	924
2018-10-24	13.92	14.0	13.72	13.84	-0.02	-0.14	600271.0	8314475.54	552
2018-10-23	13.5	14.02	13.48	13.86	0.3	2.21	393371.0	5420621.24	452
2018-10-22	13.9	13.9	13.32	13.56	-0.34	-2.45	340342.0	4616212.28	328
2018-10-21	13.52	14.08	13.5	13.9	-0.2	-1.42	394563.0	5421699.44	386
2018-10-18	14.04	14.16	13.94	14.1	0.0	0.0	293078.0	4123754.56	255
2018-10-17	13.8	14.1	13.8	14.1	0.28	2.03	332832.0	4653285.28	314
2018-10-16	13.9	14.12	13.42	13.82	-0.38	-2.68	480298.0	6624500.52	513
2018-10-15	13.54	14.2	13.46	14.2	0.72	5.34	497691.0	6834027.0	427
2018-10-14	14.08	14.1	13.14	13.48	-0.72	-5.07	611651.0	8372748.54	495
2018-10-11	14.38	14.38	14.02	14.2	-0.3	-2.07	330788.0	4686357.14	507
2018-10-10	14.6	14.6	14.46	14.5	-0.06	-0.41	267074.0	3878516.54	312
2018-10-09	14.62	14.62	14.54	14.56	-0.12	-0.82	197709.0	2883061.32	343
2018-10-08	14.66	14.74	14.56	14.68	0.04	0.27	177784.0	2599798.34	246
2018-10-07	14.86	14.86	14.56	14.64	-0.16	-1.08	201416.0	2949406.74	446
2018-10-04	14.76	14.9	14.72	14.8	0.0	0.0	301250.0	4461705.22	335
2018-10-03	14.84	14.84	14.6	14.8	-0.08	-0.54	366606.0	5421422.04	356
2018-10-02	14.96	14.96	14.8	14.88	-0.02	-0.13	384279.0	5702697.38	321
2018-10-01	15.0	15.02	14.8	14.9	-0.1	-0.67	594875.0	8854310.34	488
2018-09-30	14.98	15.08	14.96	15.0	0.02	0.13	390259.0	5856065.48	377
2018-09-27	15.0	15.02	14.88	14.98	0.0	0.0	353306.0	5278185.2	321
2018-09-26	14.94	15.08	14.94	14.98	0.06	0.4	421864.0	6328105.08	366
2018-09-25	15.06	15.06	14.9	14.92	-0.06	-0.4	416676.0	6223291.62	428
2018-09-20	15.02	15.12	14.92	14.98	-0.02	-0.13	347386.0	5216337.5	413
2018-09-19	15.0	15.2	14.94	15.0	0.02	0.13	384405.0	5786265.56	483
2018-09-18	15.14	15.16	14.88	14.98	-0.12	-0.79	1419677.0	21299007.58	1039
2018-09-17	14.9	15.1	14.82	15.1	0.2	1.34	287597.0	4295787.86	471
2018-09-16	15.1	15.14	14.86	14.9	-0.3	-1.97	465194.0	6980803.74	717
2018-09-13	15.18	15.2	15.06	15.2	0.0	0.0	152748.0	2315087.68	309
2018-09-12	15.44	15.46	15.1	15.2	-0.26	-1.68	355137.0	5425826.5	543
2018-09-11	15.74	15.74	15.42	15.46	-0.34	-2.15	323507.0	5026519.0	453
2018-09-10	15.98	16.08	15.76	15.8	-0.18	-1.13	368751.0	5868155.2	379
2018-09-09	15.9	16.0	15.82	15.98	-0.02	-0.13	90718.0	1444315.56	186
2018-09-06	15.6	16.0	15.34	16.0	0.26	1.65	395477.0	6149200.72	362
2018-09-05	15.96	16.0	15.0	15.74	-0.16	-1.01	437842.0	6846813.96	448
2018-09-04	15.82	16.26	15.8	15.9	0.14	0.89	833282.0	13411724.56	974
2018-09-03	15.66	15.96	15.66	15.76	0.0	0.0	208075.0	3292949.66	285
2018-09-02	15.8	15.88	15.6	15.76	0.0	0.0	215539.0	3393968.02	265
2018-08-30	15.84	16.0	15.7	15.76	-0.16	-1.01	213221.0	3376573.26	275
2018-08-29	16.16	16.24	15.84	15.92	-0.2	-1.24	284197.0	4548388.16	352
2018-08-28	16.08	16.28	16.08	16.12	0.08	0.5	446611.0	7221906.0	474
2018-08-27	15.8	16.14	15.8	16.04	0.3	1.91	540813.0	8659027.2	781
2018-08-26	15.66	15.8	15.58	15.74	0.06	0.38	196563.0	3082750.12	280
2018-08-16	15.42	15.8	15.4	15.68	0.28	1.82	347861.0	5436803.38	523
2018-08-15	15.52	15.52	15.3	15.4	0.0	0.0	161479.0	2483498.34	273
2018-08-14	15.34	15.5	15.26	15.4	0.06	0.39	279385.0	4296583.04	357
2018-08-13	15.68	15.68	15.2	15.34	-0.34	-2.17	295592.0	4568863.92	487
2018-08-12	15.94	15.94	15.6	15.68	-0.24	-1.51	441336.0	6930419.98	489
2018-08-09	15.84	15.96	15.76	15.92	0.06	0.38	270117.0	4280621.78	383
2018-08-08	15.98	16.1	15.82	15.86	-0.14	-0.88	429538.0	6851455.8	436
2018-08-07	15.72	16.04	15.72	16.0	0.0	0.0	481379.0	7664170.32	612
2018-08-06	16.56	16.62	15.82	16.0	-0.48	-2.91	985885.0	16049204.98	830
2018-08-05	16.16	16.6	16.1	16.48	0.32	1.98	683694.0	11200215.9	674
2018-08-02	16.26	16.26	16.12	16.16	-0.18	-1.1	253032.0	4097733.06	376
2018-08-01	16.48	16.48	16.24	16.34	-0.02	-0.12	575841.0	9400351.42	579
2018-07-31	16.54	16.54	16.3	16.36	-0.18	-1.09	548267.0	9002843.98	646
2018-07-30	16.5	16.58	16.4	16.54	-0.06	-0.36	221147.0	3644665.68	395
2018-07-29	16.86	16.86	16.5	16.6	-0.26	-1.54	396744.0	6587893.68	638
2018-07-26	17.0	17.0	16.7	16.86	-0.12	-0.71	424222.0	7120020.32	637
2018-07-25	17.02	17.08	16.88	16.98	-0.06	-0.35	311459.0	5286594.12	455
2018-07-24	17.12	17.24	17.04	17.04	-0.14	-0.81	266960.0	4563906.5	382
2018-07-23	17.4	17.42	17.18	17.18	-0.24	-1.38	403646.0	7001667.8	358
2018-07-22	17.4	17.46	17.32	17.42	0.02	0.11	421340.0	7327534.8	360
2018-07-19	17.3	17.44	17.24	17.4	0.1	0.58	324454.0	5624797.12	313
2018-07-18	17.3	17.38	17.18	17.3	0.08	0.46	404748.0	6988186.84	438
2018-07-17	17.62	17.62	17.22	17.22	-0.28	-1.6	654162.0	11415194.54	632
2018-07-16	17.08	17.66	17.02	17.5	0.42	2.46	1454698.0	25262774.68	1598
2018-07-15	17.08	17.1	16.98	17.08	0.08	0.47	430871.0	7336667.92	600
2018-07-12	17.1	17.12	16.98	17.0	-0.12	-0.7	596270.0	10147865.82	743
2018-07-11	17.26	17.28	17.02	17.12	-0.1	-0.58	632359.0	10820865.36	567
2018-07-10	17.32	17.36	17.1	17.22	-0.08	-0.46	347975.0	6008078.2	474
2018-07-09	17.16	17.5	17.16	17.3	0.22	1.29	549630.0	9540779.98	756
2018-07-08	17.28	17.28	17.0	17.08	-0.2	-1.16	447339.0	7669545.04	550
2018-07-05	17.74	17.74	17.24	17.28	-0.42	-2.37	758888.0	13274935.4	794
2018-07-04	17.66	17.8	17.58	17.7	0.04	0.23	474547.0	8406438.92	538
2018-07-03	17.94	17.96	17.6	17.66	-0.3	-1.67	713531.0	12633656.96	814
2018-07-02	18.48	18.48	17.9	17.96	-0.5	-2.71	656773.0	11858288.34	854
2018-07-01	18.56	18.64	18.46	18.46	-0.1	-0.54	417331.0	7745905.4	415
2018-06-28	18.54	18.66	18.48	18.56	0.06	0.32	568944.0	10552350.68	554
2018-06-27	18.4	18.64	18.3	18.5	0.14	0.76	383345.0	7092371.26	608
2018-06-26	18.62	18.62	18.34	18.36	-0.26	-1.4	421990.0	7787734.32	671
2018-06-25	18.8	18.8	18.58	18.62	-0.16	-0.85	293419.0	5475456.46	418
2018-06-24	18.74	18.84	18.6	18.78	0.06	0.32	338438.0	6335374.04	490
2018-06-21	18.82	18.86	18.64	18.72	0.02	0.11	213961.0	4005376.1	325
2018-06-20	19.0	19.0	18.7	18.7	-0.3	-1.58	227847.0	4280065.04	384
2018-06-12	18.9	19.0	18.66	19.0	0.08	0.42	353532.0	6653385.68	456
2018-06-11	19.22	19.22	18.72	18.92	-0.28	-1.46	478119.0	9085818.62	536
2018-06-10	19.02	19.46	19.02	19.2	0.2	1.05	1081129.0	20779109.72	1190
2018-06-07	18.88	19.06	18.8	19.0	0.14	0.74	728551.0	13799855.0	718
2018-06-06	18.94	19.08	18.7	18.86	0.0	0.0	608240.0	11470551.04	772
2018-06-05	18.5	19.02	18.5	18.86	0.34	1.84	935777.0	17589042.54	1130
2018-06-04	18.64	18.9	18.5	18.52	-0.12	-0.64	844665.0	15782764.1	999
2018-06-03	18.84	18.84	18.2	18.64	-0.12	-0.64	1599187.0	29601134.1	1815
2018-05-31	18.86	18.96	18.72	18.76	-0.06	-0.32	626259.0	11792563.8	769
2018-05-30	18.9	19.18	18.76	18.82	-0.18	-0.95	704504.0	13358870.44	1005
2018-05-29	19.8	20.08	18.82	19.0	-1.36	-6.68	1719254.0	33440649.68	2316
2018-05-28	20.36	20.62	20.36	20.36	-2.26	-9.99	925622.0	18897246.82	826
2018-05-27	22.98	23.14	22.58	22.62	-0.18	-0.79	1990022.0	45417043.54	1603
2018-05-24	22.9	23.02	22.7	22.78	-0.12	-0.52	1540061.0	35210685.24	1598
2018-05-23	23.66	23.66	22.84	22.9	-0.59	-2.51	2128121.0	49393336.28	2023
2018-05-22	23.68	23.76	23.26	23.49	-0.18	-0.76	1564379.0	36763812.46	1402
2018-05-21	24.48	24.48	23.54	23.67	-0.66	-2.71	1450286.0	34819551.04	1314
2018-05-20	24.22	24.56	24.06	24.33	0.4	1.67	2684757.0	65385603.64	2341
2018-05-17	23.78	24.1	23.5	23.93	0.46	1.96	629058.0	14936691.04	642
2018-05-16	23.6	23.68	23.42	23.47	-0.14	-0.59	417116.0	9826199.54	431
2018-05-15	23.66	23.82	23.52	23.61	0.02	0.08	380822.0	9012913.92	476
2018-05-14	23.48	23.64	23.38	23.59	0.14	0.6	325170.0	7643423.54	402
2018-05-13	23.24	23.48	23.16	23.45	0.35	1.52	437835.0	10212778.54	552
2018-05-10	22.92	23.14	22.92	23.1	0.17	0.74	302285.0	6968400.14	392
2018-05-09	23.0	23.18	22.9	22.93	-0.13	-0.56	387061.0	8898758.02	468
2018-05-08	23.4	23.42	22.94	23.06	-0.34	-1.45	559021.0	12957548.6	690
2018-05-07	23.46	23.54	23.38	23.4	-0.08	-0.34	322831.0	7569900.12	366
2018-05-06	23.42	23.68	23.42	23.48	0.09	0.38	412846.0	9729131.68	508
2018-05-03	23.5	23.8	23.3	23.39	-0.26	-1.1	848004.0	19880005.06	641
2018-05-02	24.0	24.14	23.64	23.65	-0.21	-0.88	585176.0	13932154.34	585
2018-05-01	23.82	23.9	23.58	23.86	-0.04	-0.17	724976.0	17195454.58	656
2018-04-30	24.2	24.22	23.86	23.9	-0.32	-1.32	852477.0	20482725.54	769
2018-04-29	24.24	24.28	24.1	24.22	0.12	0.5	685747.0	16594481.24	619
2018-04-26	23.94	24.26	23.94	24.1	0.17	0.71	1154018.0	27820094.4	1022
2018-04-25	23.7	23.98	23.62	23.93	0.31	1.31	1075188.0	25608750.8	1143
2018-04-24	23.48	23.74	23.38	23.62	0.17	0.72	1171743.0	27610078.8	1282
2018-04-23	23.42	23.48	23.32	23.45	0.06	0.26	684401.0	16023351.86	679
2018-04-22	23.3	23.44	23.24	23.39	0.1	0.43	598265.0	13988475.84	512
2018-04-19	23.38	23.4	23.2	23.29	-0.08	-0.34	778525.0	18162605.56	772
2018-04-18	23.36	23.44	23.28	23.37	-0.03	-0.13	752962.0	17576522.38	662
2018-04-17	23.5	23.54	23.26	23.4	-0.1	-0.43	727427.0	17010915.74	852
2018-04-16	23.22	23.58	23.14	23.5	0.28	1.21	1793260.0	41800260.58	1547
2018-04-15	22.86	23.26	22.82	23.22	0.53	2.34	920607.0	21176033.78	976
2018-04-12	22.52	22.82	22.48	22.69	0.16	0.71	849944.0	19229016.58	861
2018-04-11	23.06	23.26	22.3	22.53	-0.45	-1.96	1494834.0	34256613.72	1574
2018-04-10	23.04	23.06	22.96	22.98	-0.03	-0.13	486151.0	11179991.42	471
2018-04-09	22.96	23.2	22.92	23.01	0.06	0.26	881816.0	20341991.9	873
2018-04-08	23.0	23.04	22.88	22.95	-0.07	-0.3	945761.0	21709117.44	694
2018-04-05	23.0	23.08	23.0	23.02	0.07	0.31	864534.0	19910351.3	714
2018-04-04	22.98	23.2	22.92	22.95	0.04	0.17	1345670.0	30980168.22	1068
2018-04-03	22.8	23.08	22.74	22.91	-0.03	-0.13	1037864.0	23817725.26	1076
2018-04-02	23.38	23.44	22.74	22.94	1.08	4.94	4275427.0	98743567.4	3625
2018-04-01	22.2	22.3	21.7	21.86	-0.46	-2.06	776015.0	17136653.34	868
2018-03-29	22.7	22.76	21.74	22.32	-0.23	-1.02	2014678.0	44645172.34	1960
2018-03-28	23.58	23.58	22.44	22.55	-1.9	-7.77	4177482.0	95874351.7	3475
2018-03-27	24.4	24.56	24.3	24.45	-0.05	-0.2	811638.0	19856837.8	689
2018-03-26	24.3	24.56	24.24	24.5	-0.01	-0.04	608049.0	14859684.66	664
2018-03-25	24.36	24.6	24.22	24.51	0.07	0.29	776965.0	18966425.2	833
2018-03-22	24.28	24.5	24.06	24.44	0.2	0.83	1412824.0	34374595.46	1243
2018-03-21	23.9	24.34	23.8	24.24	0.29	1.21	846659.0	20339343.74	718
2018-03-20	24.0	24.0	23.74	23.95	-0.12	-0.5	642716.0	15334641.3	611
2018-03-19	24.16	24.26	23.96	24.07	-0.11	-0.45	757125.0	18246248.42	678
2018-03-18	23.96	24.26	23.84	24.18	0.28	1.17	1174590.0	28283439.64	1115
2018-03-15	23.96	24.2	23.6	23.9	-0.07	-0.29	1362306.0	32566664.8	975
2018-03-14	23.68	24.0	23.58	23.97	0.27	1.14	792078.0	18838537.58	808
2018-03-13	23.56	23.74	23.36	23.7	0.16	0.68	1127361.0	26558521.02	1022
2018-03-12	23.8	23.9	23.48	23.54	-0.29	-1.22	1498103.0	35410785.08	1208
2018-03-11	22.9	23.98	22.84	23.83	0.93	4.06	1382545.0	32472079.08	1136
2018-03-08	22.8	22.96	22.6	22.9	0.22	0.97	536677.0	12249218.98	532
2018-03-07	22.82	23.0	22.38	22.68	-0.21	-0.92	763581.0	17278428.96	817
2018-03-06	23.16	23.3	22.8	22.89	-0.18	-0.78	457234.0	10527692.72	457
2018-03-05	23.22	23.3	23.0	23.07	-0.14	-0.6	363139.0	8405785.9	413
2018-03-04	23.02	23.28	22.96	23.21	0.11	0.48	617545.0	14272912.8	559
2018-03-01	23.22	23.22	23.04	23.1	-0.16	-0.69	334398.0	7720835.82	349
2018-02-28	23.1	23.36	23.0	23.26	0.02	0.09	544138.0	12611987.88	584
2018-02-27	23.0	23.4	22.84	23.24	0.21	0.91	927343.0	21498326.2	960
2018-02-26	22.88	23.18	22.6	23.03	0.16	0.7	1031114.0	23654066.84	1222
2018-02-25	22.98	23.08	22.76	22.87	0.14	0.62	483522.0	11078240.56	476
2018-02-22	22.3	23.0	21.96	22.73	0.49	2.2	561489.0	12545032.28	571
2018-02-21	22.44	22.44	22.16	22.24	-0.25	-1.11	394998.0	8804069.3	409
2018-02-20	22.6	22.66	22.0	22.49	-0.21	-0.93	611115.0	13709609.1	491
2018-02-19	22.8	22.86	22.46	22.7	-0.2	-0.87	386750.0	8783320.26	433
2018-02-18	22.7	23.16	22.6	22.9	0.28	1.24	1283302.0	29405814.42	1089
2018-02-15	21.88	22.8	21.64	22.62	0.79	3.62	1300168.0	28924588.56	1282
2018-02-14	21.18	21.94	21.04	21.83	0.74	3.51	997811.0	21440444.68	885
2018-02-13	20.8	21.36	20.66	21.09	0.42	2.03	741019.0	15605214.78	675
2018-02-12	20.8	20.8	20.58	20.67	0.05	0.24	412392.0	8515023.06	438
2018-02-11	20.6	20.88	20.5	20.62	-0.13	-0.63	300390.0	6194080.36	332
2018-02-08	21.1	21.26	20.7	20.75	-0.4	-1.89	458454.0	9631293.82	371
2018-02-07	21.64	21.68	21.1	21.15	-0.32	-1.49	544640.0	11659238.32	396
2018-02-06	21.42	21.6	21.2	21.47	-0.32	-1.47	445844.0	9565605.96	343
2018-02-05	21.8	21.88	21.56	21.79	0.08	0.37	318435.0	6922984.68	255
2018-02-04	21.76	22.0	21.52	21.71	-0.12	-0.55	418433.0	9093684.22	392
2018-02-01	21.76	22.0	21.62	21.83	0.1	0.46	585484.0	12781924.58	349
2018-01-31	21.86	22.0	21.62	21.73	-0.22	-1.0	347192.0	7572195.5	299
2018-01-30	21.76	22.24	21.76	21.95	0.05	0.23	433538.0	9548342.9	486
2018-01-29	22.0	22.0	21.64	21.9	-0.08	-0.36	649405.0	14140540.42	460
2018-01-28	21.58	22.16	21.56	21.98	0.58	2.71	885171.0	19379374.06	770
2018-01-25	21.16	21.6	21.1	21.4	0.29	1.37	912723.0	19504611.88	843
2018-01-24	20.42	21.38	20.42	21.11	0.65	3.18	1319367.0	27683138.72	1269
2018-01-23	20.38	20.58	20.38	20.46	0.08	0.39	217258.0	4442563.1	155
2018-01-22	20.52	20.54	20.34	20.38	-0.09	-0.44	235573.0	4819417.14	245
2018-01-21	20.6	20.7	20.4	20.47	-0.02	-0.1	347870.0	7128835.16	516
2018-01-18	20.56	20.7	20.42	20.49	-0.07	-0.34	218978.0	4489872.78	460
2018-01-17	20.5	20.6	20.42	20.56	0.09	0.44	389909.0	7992958.56	333
2018-01-16	20.6	20.6	20.44	20.47	-0.1	-0.49	295000.0	6050170.8	205
2018-01-15	20.76	20.8	20.54	20.57	-0.13	-0.63	275061.0	5686178.92	254
2018-01-14	20.52	20.8	20.52	20.7	0.2	0.98	261083.0	5393236.52	286
2018-01-11	20.68	20.68	20.38	20.5	0.12	0.59	256787.0	5250611.54	193
2018-01-10	20.5	20.8	20.34	20.38	-0.1	-0.49	324748.0	6660975.88	276
2018-01-09	20.34	20.6	20.24	20.48	0.14	0.69	571178.0	11655161.5	365
2018-01-08	20.62	20.68	20.3	20.34	-0.32	-1.55	418154.0	8558066.62	509
2018-01-07	20.16	20.74	20.12	20.66	0.68	3.4	566278.0	11553255.36	527
2018-01-04	19.68	20.14	19.52	19.98	0.39	1.99	422474.0	8421299.46	490
2018-01-03	19.7	19.72	19.3	19.59	-0.04	-0.2	230398.0	4504754.58	209
2018-01-02	19.86	19.86	19.5	19.63	-0.21	-1.06	357522.0	7038795.92	341
2018-01-01	20.02	20.36	19.8	19.84	-0.82	-3.97	403934.0	8105699.96	420
2017-12-31	20.96	20.96	20.6	20.66	-0.34	-1.62	267604.0	5558034.36	281
2017-12-28	20.74	21.06	20.62	21.0	0.29	1.4	466387.0	9761979.46	467
2017-12-27	20.82	21.24	20.64	20.71	0.19	0.93	1079985.0	22546644.22	952
2017-12-26	21.02	21.02	20.5	20.52	-0.51	-2.43	706728.0	14582332.34	713
2017-12-25	20.3	21.26	19.96	21.03	0.76	3.75	965466.0	19922033.5	760
2017-12-24	20.28	20.52	19.96	20.27	0.2	1.0	292490.0	5914721.56	401
2017-12-21	20.3	20.4	20.04	20.07	-0.25	-1.23	195564.0	3947320.3	248
2017-12-20	20.58	20.74	20.18	20.32	-0.09	-0.44	313185.0	6380028.58	382
2017-12-19	19.58	20.86	19.5	20.41	0.9	4.61	1602021.0	32625175.34	1614
2017-12-18	19.24	19.56	19.24	19.51	0.28	1.46	354000.0	6855445.32	339
2017-12-17	19.28	19.28	19.22	19.23	-0.02	-0.1	557038.0	10717536.34	278
2017-12-14	19.66	19.7	19.24	19.25	-0.41	-2.09	185726.0	3610562.82	239
2017-12-13	19.82	19.88	19.58	19.66	-0.19	-0.96	210754.0	4156507.66	165
2017-12-12	20.08	20.08	19.8	19.85	-0.11	-0.55	287981.0	5724628.12	216
2017-12-11	19.84	20.2	19.7	19.96	0.14	0.71	251552.0	5013451.82	257
2017-12-10	19.26	20.1	19.26	19.82	0.53	2.75	328307.0	6448851.52	381
2017-12-07	19.42	19.42	19.16	19.29	-0.14	-0.72	152834.0	2954015.34	218
2017-12-06	19.66	19.66	19.4	19.43	0.09	0.47	225410.0	4405297.68	315
2017-12-05	19.1	19.42	19.0	19.34	0.03	0.16	270422.0	5184428.9	286
2017-12-04	19.36	19.44	19.12	19.31	-0.05	-0.26	320390.0	6176587.82	456
2017-12-03	18.8	19.48	18.76	19.36	0.75	4.03	569059.0	10858411.28	556
2017-11-30	18.5	18.7	18.38	18.61	0.37	2.03	628241.0	11644798.86	565
2017-11-29	18.08	18.5	18.08	18.24	0.22	1.22	431271.0	7894219.36	504
2017-11-28	18.14	18.2	18.0	18.02	-0.08	-0.44	492417.0	8888591.28	387
2017-11-27	18.22	18.34	18.1	18.1	-0.07	-0.39	227315.0	4150531.04	277
2017-11-26	18.18	18.26	18.16	18.17	0.04	0.22	163626.0	2978516.64	216
2017-11-23	18.1	18.24	18.0	18.13	-0.11	-0.6	307582.0	5568985.26	326
2017-11-22	18.02	18.26	18.02	18.24	0.26	1.45	213078.0	3867053.74	263
2017-11-21	18.0	18.1	17.9	17.98	-0.14	-0.77	197210.0	3545102.44	251
2017-11-20	17.86	18.42	17.86	18.12	0.32	1.8	1214384.0	22099209.28	1147
2017-11-19	17.78	17.86	17.64	17.8	0.03	0.17	607308.0	10769422.84	318
2017-11-16	17.7	17.92	17.64	17.77	0.07	0.4	435852.0	7740703.24	584
2017-11-15	17.78	17.84	17.5	17.7	-0.03	-0.17	491283.0	8677744.32	635
2017-11-14	17.98	18.04	17.68	17.73	-0.26	-1.45	522037.0	9347520.48	464
2017-11-13	17.94	18.04	17.8	17.99	0.1	0.56	92987.0	1666869.1	150
2017-11-12	18.04	18.08	17.88	17.89	-0.09	-0.5	244116.0	4383151.24	308
2017-11-09	18.08	18.14	17.8	17.98	0.02	0.11	482100.0	8676159.24	751
2017-11-08	18.18	18.2	17.64	17.96	-0.34	-1.86	782208.0	14024651.58	630
2017-11-07	18.98	19.3	18.02	18.3	-0.49	-2.61	796533.0	14907213.78	970
2017-11-06	18.8	18.82	18.52	18.79	-0.07	-0.37	138627.0	2599343.5	181
2017-11-05	18.86	18.88	18.48	18.86	-0.03	-0.16	222122.0	4158350.54	241
2017-11-02	18.92	19.0	18.88	18.89	-0.05	-0.26	141340.0	2675369.82	138
2017-11-01	18.94	19.0	18.92	18.94	-0.03	-0.16	141859.0	2687768.22	130
2017-10-31	19.0	19.0	18.94	18.97	-0.03	-0.16	114884.0	2179842.02	159
2017-10-30	18.98	19.02	18.92	19.0	0.0	0.0	161042.0	3055321.04	133
2017-10-29	19.04	19.1	18.96	19.0	0.02	0.11	130428.0	2479757.32	121
2017-10-26	19.0	19.08	18.9	18.98	-0.05	-0.26	99431.0	1887742.78	100
2017-10-25	18.96	19.08	18.94	19.03	0.03	0.16	98569.0	1871426.12	119
2017-10-24	19.0	19.1	18.86	19.0	0.11	0.58	87040.0	1652776.26	106
2017-10-23	19.12	19.12	18.88	18.89	-0.21	-1.1	136976.0	2597853.76	150
2017-10-22	19.2	19.22	19.06	19.1	-0.11	-0.57	141464.0	2708237.56	137
2017-10-19	19.1	19.24	19.06	19.21	0.08	0.42	94845.0	1817292.42	124
2017-10-18	19.2	19.26	19.08	19.13	-0.09	-0.47	91140.0	1747488.04	136
2017-10-17	19.3	19.34	19.12	19.22	-0.04	-0.21	111581.0	2146722.12	178
2017-10-16	18.9	19.4	18.88	19.26	0.41	2.18	407995.0	7797176.68	455
2017-10-15	19.64	19.66	18.82	18.85	-0.78	-3.97	519576.0	9991245.88	583
2017-10-12	19.5	20.02	19.0	19.63	0.05	0.26	511320.0	10022259.24	403
2017-10-11	20.0	20.1	19.46	19.58	-0.43	-2.15	183315.0	3593885.42	301
2017-10-10	20.02	20.24	20.0	20.01	-0.33	-1.62	145413.0	2924574.02	146
2017-10-09	20.6	20.66	19.9	20.34	-0.3	-1.45	233339.0	4718048.3	308
2017-10-08	20.86	20.86	20.6	20.64	-0.23	-1.1	115854.0	2404975.4	202
2017-10-05	20.92	20.92	20.86	20.87	-0.09	-0.43	86935.0	1816063.36	117
2017-10-04	20.92	20.98	20.88	20.96	0.03	0.14	58397.0	1222412.74	126
2017-10-03	20.9	20.96	20.84	20.93	0.02	0.1	119026.0	2487072.96	156
2017-10-02	20.96	21.04	20.9	20.91	-0.06	-0.29	158347.0	3321904.96	195
2017-10-01	20.74	21.04	20.72	20.97	0.08	0.38	350877.0	7340096.56	418
2017-09-28	20.8	20.92	20.8	20.89	0.14	0.67	215056.0	4484335.16	296
2017-09-27	20.8	20.8	20.7	20.75	-0.04	-0.19	116769.0	2422889.34	207
2017-09-26	20.84	20.88	20.78	20.79	0.0	0.0	129204.0	2689267.72	187
2017-09-25	21.02	21.02	20.7	20.79	-0.23	-1.09	199650.0	4153986.42	333
2017-09-21	21.2	21.3	20.96	21.02	-0.19	-0.9	1331857.0	28024299.94	466
2017-09-20	21.22	21.26	21.12	21.21	0.02	0.09	209969.0	4450972.48	253
2017-09-19	21.16	21.38	21.16	21.19	0.1	0.47	320393.0	6810808.58	380
2017-09-18	20.86	21.44	20.82	21.09	0.17	0.81	314620.0	6638392.8	500
2017-09-17	21.4	21.4	20.88	20.92	-0.37	-1.74	362027.0	7627167.52	662
2017-09-14	21.52	21.54	21.26	21.29	-0.18	-0.84	382429.0	8162276.08	423
2017-09-13	21.56	21.58	21.44	21.47	-0.1	-0.46	672823.0	14469929.78	560
2017-09-12	21.62	21.7	21.52	21.57	-0.05	-0.23	384872.0	8320794.54	351
2017-09-11	21.68	21.74	21.6	21.62	-0.03	-0.14	666831.0	14456262.28	507
2017-09-10	21.64	21.7	21.56	21.65	0.05	0.23	558044.0	12073688.12	377
2017-09-07	21.62	21.7	21.56	21.6	-0.02	-0.09	198427.0	4292267.74	203
2017-09-06	21.72	21.78	21.58	21.62	-0.06	-0.28	475191.0	10314923.76	334
2017-08-29	21.86	21.88	21.62	21.68	-0.23	-1.05	611495.0	13312257.82	342
2017-08-28	21.98	22.04	21.9	21.91	-0.02	-0.09	330699.0	7269370.8	222
2017-08-27	21.84	21.98	21.8	21.93	0.06	0.27	304923.0	6666344.58	273
2017-08-24	22.2	22.28	21.82	21.87	-0.13	-0.59	305702.0	6724453.88	327
2017-08-23	21.84	22.48	21.8	22.0	0.15	0.69	729290.0	16217916.58	851
2017-08-22	22.2	22.26	21.8	21.85	-0.42	-1.89	639552.0	14092730.4	606
2017-08-21	22.9	23.1	22.26	22.27	-0.33	-1.46	1418000.0	32127040.36	1378
2017-08-20	22.0	22.9	21.88	22.6	0.75	3.43	2663245.0	59730126.58	1941
2017-08-17	21.12	21.96	21.0	21.85	0.9	4.3	1601298.0	34378292.86	1368
2017-08-16	20.62	21.2	20.56	20.95	0.18	0.87	593576.0	12319560.18	516
2017-08-15	21.28	21.3	20.72	20.77	-0.49	-2.3	927746.0	19582202.44	655
2017-08-14	21.32	21.4	21.24	21.26	-0.11	-0.51	740361.0	15746045.76	485
2017-08-13	22.08	22.08	21.34	21.37	-0.5	-2.29	1052980.0	22640999.46	974
2017-08-10	21.96	22.2	21.82	21.87	-0.05	-0.23	589986.0	12990835.98	762
2017-08-09	21.6	21.96	21.5	21.92	0.27	1.25	455769.0	9936686.54	700
2017-08-08	22.4	22.5	21.6	21.65	-0.79	-3.52	954729.0	20968993.6	1024
2017-08-07	22.78	22.78	22.38	22.44	-0.41	-1.79	399995.0	9014354.2	520
2017-08-06	23.18	23.6	22.84	22.85	-0.36	-1.55	791601.0	18218988.2	652
2017-08-03	24.8	24.92	23.12	23.21	0.24	1.04	1455142.0	34994620.22	1301
2017-08-02	23.5	23.5	22.94	22.97	-0.63	-2.67	270054.0	6260370.56	359
2017-08-01	23.76	23.76	23.58	23.6	-0.1	-0.42	126551.0	2990992.44	160
2017-07-31	23.58	23.76	23.5	23.7	-0.12	-0.5	145314.0	3438465.56	183
2017-07-30	23.5	23.9	23.4	23.82	0.0	0.0	99487.0	2353315.84	206
2017-07-27	23.96	24.0	23.5	23.82	-0.12	-0.5	259150.0	6148571.66	229
2017-07-26	23.82	24.14	23.8	23.94	-0.07	-0.29	225031.0	5392116.52	258
2017-07-25	24.22	24.22	23.9	24.01	-0.28	-1.15	265675.0	6391141.58	235
2017-07-24	23.96	24.38	23.74	24.29	0.32	1.34	428195.0	10364028.48	465
2017-07-23	24.0	24.0	23.6	23.97	0.0	0.0	441507.0	10483329.84	457
2017-07-20	24.02	24.54	23.88	23.97	-0.13	-0.54	553474.0	13379343.42	531
2017-07-19	23.5	24.26	23.4	24.1	0.6	2.55	960629.0	23041160.22	838
2017-07-18	23.5	23.7	23.2	23.5	-0.11	-0.47	363254.0	8534213.34	328
2017-07-17	23.3	23.72	23.02	23.61	0.39	1.68	623967.0	14623367.22	538
2017-07-16	23.1	23.32	23.0	23.22	0.17	0.74	559355.0	12974634.5	447
2017-07-13	23.0	23.44	22.88	23.05	0.11	0.48	703571.0	16247431.9	689
2017-07-12	23.5	23.8	22.72	22.94	-0.51	-2.17	734359.0	17213382.78	586
2017-07-11	23.3	23.7	23.1	23.45	0.27	1.16	489352.0	11440223.76	536
2017-07-10	22.64	23.3	22.64	23.18	0.52	2.29	1174309.0	26913267.46	978
2017-07-09	22.56	22.78	22.52	22.66	0.04	0.18	278149.0	6304490.64	246
2017-07-06	22.76	22.82	22.6	22.62	-0.14	-0.62	218441.0	4951418.56	206
2017-07-05	22.74	22.86	22.7	22.76	0.02	0.09	91589.0	2083499.96	147
2017-07-04	22.98	23.14	22.72	22.74	-0.25	-1.09	157040.0	3598329.06	212
2017-07-03	22.9	23.0	22.68	22.99	0.25	1.1	348316.0	7945403.68	324
2017-07-02	23.0	23.2	22.6	22.74	-0.06	-0.26	451223.0	10309403.42	441
2017-06-22	23.0	23.4	22.76	22.8	-0.09	-0.39	559672.0	12849435.4	483
2017-06-21	22.84	23.04	22.74	22.89	0.2	0.88	534827.0	12280321.1	430
2017-06-20	22.88	23.02	22.66	22.69	-0.15	-0.66	347653.0	7933199.5	408
2017-06-19	23.1	23.24	22.78	22.84	-0.24	-1.04	758838.0	17384930.4	561
2017-06-18	22.56	23.18	22.4	23.08	0.69	3.08	587086.0	13329378.16	555
2017-06-15	23.22	23.22	22.28	22.39	-0.96	-4.11	938606.0	21231821.88	771
2017-06-14	23.7	23.8	23.2	23.35	-0.27	-1.14	255230.0	6005882.46	408
2017-06-13	23.1	23.86	23.02	23.62	0.43	1.85	505963.0	11866964.74	620
2017-06-12	23.7	23.74	23.1	23.19	-0.52	-2.19	573197.0	13378663.26	647
2017-06-11	23.84	24.5	23.64	23.71	-0.35	-1.45	860842.0	20689831.2	896
2017-06-08	24.3	24.32	23.8	24.06	-0.39	-1.6	818479.0	19713544.96	845
2017-06-07	24.02	24.56	23.8	24.45	0.43	1.79	1284213.0	31069511.4	1306
2017-06-06	23.2	24.36	23.2	24.02	0.97	4.21	2465406.0	58846978.62	1505
2017-06-05	22.7	23.3	22.12	23.05	0.25	1.1	894930.0	20477146.7	898
2017-06-04	23.08	23.8	22.72	22.8	-0.06	-0.26	1046763.0	24355202.24	917
2017-06-01	22.05	23.25	21.85	22.86	0.87	3.96	1545926.0	35203430.65	1605
2017-05-31	22.0	22.1	21.65	21.99	-0.11	-0.5	412842.0	9055245.1	538
2017-05-30	21.4	22.5	21.4	22.1	0.77	3.61	1030456.0	22657943.95	1013
2017-05-29	20.85	21.8	20.65	21.33	0.51	2.45	743729.0	15816695.8	658
2017-05-28	21.5	21.5	20.35	20.82	-0.76	-3.52	682826.0	14248515.8	535
2017-05-25	22.45	22.95	21.5	21.58	-0.62	-2.79	1024567.0	22832529.05	1019
2017-05-24	22.6	23.35	22.1	22.2	-0.56	-2.46	1917056.0	43712823.45	1779
2017-05-23	21.0	23.0	21.0	22.76	1.59	7.51	2939099.0	65078411.5	2352
2017-05-22	21.05	21.25	21.0	21.17	0.07	0.33	190546.0	4019926.35	193
2017-05-21	21.05	21.4	21.0	21.1	0.19	0.91	299248.0	6335319.7	272
2017-05-18	21.05	21.05	20.85	20.91	-0.14	-0.67	212734.0	4450690.4	188
2017-05-17	21.05	21.15	20.95	21.05	0.04	0.19	190323.0	4008508.2	252
2017-05-16	20.85	21.2	20.7	21.01	0.24	1.16	437413.0	9124928.7	356
2017-05-15	20.75	20.95	20.75	20.77	0.01	0.05	314388.0	6547689.2	297
2017-05-14	21.0	21.05	20.75	20.76	-0.24	-1.14	402655.0	8423789.7	373
2017-05-11	21.5	21.8	20.9	21.0	0.5	2.44	1849243.0	39505244.15	1443
2017-05-10	20.45	20.9	20.4	20.5	0.0	0.0	273283.0	5623018.5	320
2017-05-09	20.45	20.55	20.3	20.5	0.12	0.59	211992.0	4329937.4	243
2017-05-08	20.55	20.55	20.25	20.38	-0.02	-0.1	200820.0	4087513.5	223
2017-05-07	20.45	20.75	20.4	20.4	-0.38	-1.83	190225.0	3909426.85	298
2017-05-04	20.9	20.9	20.6	20.78	-0.1	-0.48	254333.0	5273058.45	296
2017-05-03	20.8	21.45	20.8	20.88	0.1	0.48	824405.0	17336113.65	1132
2017-05-02	20.75	20.9	20.7	20.78	0.16	0.78	258135.0	5367312.15	307
2017-05-01	20.85	20.95	20.6	20.62	-0.25	-1.2	310405.0	6442070.55	382
2017-04-30	21.3	21.7	20.85	20.87	-0.26	-1.23	900868.0	19055132.4	981
2017-04-27	21.15	22.0	20.85	21.13	-0.07	-0.33	1050528.0	22631022.3	1281
2017-04-26	20.55	21.35	20.15	21.2	0.66	3.21	1277931.0	26474228.1	1260
2017-04-25	20.15	21.2	20.15	20.54	0.7	3.53	1585274.0	32850591.55	1783
2017-04-24	19.5	19.85	19.45	19.84	0.31	1.59	137097.0	2694212.3	164
2017-04-23	19.55	19.75	19.35	19.53	0.25	1.3	205097.0	4000718.35	244
2017-04-20	19.3	19.75	19.25	19.28	-0.3	-1.53	283588.0	5522307.7	277
2017-04-19	19.7	19.8	19.0	19.58	-0.15	-0.76	181033.0	3539811.95	234
2017-04-18	20.35	20.35	19.7	19.73	-0.66	-3.24	333685.0	6663075.85	369
2017-04-17	20.5	20.6	20.35	20.39	0.19	0.94	157347.0	3221996.7	232
2017-04-16	20.9	20.95	20.1	20.2	-0.32	-1.56	417009.0	8507051.4	468
2017-04-13	21.1	21.2	20.5	20.52	-0.5	-2.38	481104.0	10043152.45	593
2017-04-12	20.3	21.25	20.25	21.02	0.91	4.53	1462831.0	30506008.25	1326
2017-04-11	19.75	20.45	19.65	20.11	0.45	2.29	1039900.0	20969858.3	967
2017-04-10	19.7	19.7	19.45	19.66	0.1	0.51	242073.0	4731059.4	194
2017-04-09	19.9	19.9	19.5	19.56	-0.24	-1.21	233996.0	4612097.65	323
2017-04-06	19.05	19.95	19.05	19.8	0.73	3.83	1006320.0	19700840.7	947
2017-04-05	19.0	19.15	18.9	19.07	0.13	0.69	235737.0	4489683.3	277
2017-04-04	18.75	19.0	18.75	18.94	0.09	0.48	416114.0	7844159.5	350
2017-04-03	19.1	19.1	18.75	18.85	-0.25	-1.31	298469.0	5624521.4	307
2017-04-02	18.65	19.25	18.65	19.1	0.36	1.92	711042.0	13573915.05	524
2017-03-30	18.8	18.9	18.7	18.74	-0.16	-0.85	299776.0	5641646.95	309
2017-03-29	19.0	19.15	18.8	18.9	0.03	0.16	372488.0	7050702.05	340
2017-03-28	18.15	19.0	18.15	18.87	0.83	4.6	1195695.0	22364055.6	931
2017-03-27	18.1	18.15	18.0	18.04	-0.17	-0.93	176225.0	3186166.35	267
2017-03-26	18.8	18.9	18.2	18.21	-0.29	-1.57	397458.0	7370787.1	379
2017-03-23	18.0	18.8	18.0	18.5	0.4	2.21	458759.0	8484413.45	446
2017-03-22	18.0	18.25	17.85	18.1	-0.17	-0.93	312991.0	5660706.85	296
2017-03-21	18.2	18.55	18.15	18.27	0.34	1.9	727843.0	13349722.75	793
2017-03-20	17.9	18.25	17.7	17.93	0.06	0.34	619292.0	11158129.2	585
2017-03-19	17.45	17.9	17.4	17.87	0.45	2.58	318108.0	5624503.0	356
2017-03-16	17.2	17.5	17.2	17.42	0.37	2.17	398580.0	6923430.5	357
2017-03-15	17.05	17.2	16.9	17.05	0.11	0.65	456451.0	7789495.65	362
2017-03-14	17.05	17.15	16.7	16.94	-0.14	-0.82	507743.0	8561619.1	452
2017-03-13	17.1	17.35	17.05	17.08	-0.12	-0.7	252347.0	4348543.95	293
2017-03-12	17.5	17.5	17.2	17.2	-0.35	-1.99	335030.0	5791813.95	285
2017-03-09	18.0	18.0	17.45	17.55	-0.5	-2.77	632469.0	11125499.15	599
2017-03-08	18.15	18.25	17.95	18.05	-0.1	-0.55	355061.0	6426483.65	366
2017-03-07	18.25	18.4	18.1	18.15	-0.08	-0.44	637702.0	11608489.15	433
2017-03-06	18.6	18.7	18.05	18.23	-0.4	-2.15	514341.0	9419468.55	556
2017-03-05	18.3	19.45	18.25	18.63	0.41	2.25	2114415.0	39796837.75	1965
2017-03-02	18.2	18.3	18.1	18.22	0.06	0.33	431767.0	7857150.15	358
2017-03-01	18.2	18.45	18.1	18.16	0.02	0.11	628324.0	11435120.75	425
2017-02-28	18.2	18.2	17.85	18.14	-0.1	-0.55	275326.0	4967274.9	333
2017-02-27	18.75	18.75	18.2	18.24	-0.45	-2.41	647156.0	11903836.1	504
2017-02-26	18.65	18.8	18.5	18.69	0.05	0.27	734798.0	13693304.75	412
2017-02-23	18.8	18.8	18.5	18.64	-0.1	-0.53	509773.0	9488273.05	548
2017-02-22	18.9	19.2	18.7	18.74	-0.09	-0.48	376755.0	7131935.7	377
2017-02-21	19.0	19.0	18.75	18.83	-0.06	-0.32	351900.0	6620796.7	287
2017-02-20	19.3	19.35	18.85	18.89	-0.48	-2.48	264843.0	5052165.0	255
2017-02-19	19.6	19.6	19.35	19.37	-0.07	-0.36	175716.0	3411575.0	210
2017-02-16	19.5	19.7	19.4	19.44	-0.02	-0.1	340357.0	6640406.9	320
2017-02-15	19.45	19.7	19.35	19.46	-0.04	-0.21	358016.0	6960472.4	335
2017-02-14	19.45	20.25	19.45	19.5	0.48	2.52	1309307.0	25902843.6	1182
2017-02-13	19.0	19.05	18.85	19.02	-0.02	-0.11	297783.0	5641059.75	321
2017-02-12	18.9	19.1	18.85	19.04	0.36	1.93	226100.0	4287089.45	301
2017-02-09	19.05	19.05	18.4	18.68	-0.34	-1.79	570034.0	10644154.5	544
2017-02-08	19.55	19.55	19.0	19.02	-0.55	-2.81	749951.0	14332171.1	874
2017-02-07	19.5	19.65	19.3	19.57	0.21	1.08	709813.0	13829537.35	510
2017-02-06	19.25	19.55	19.25	19.36	-0.11	-0.56	206347.0	3996601.45	235
2017-02-05	19.55	19.8	19.45	19.47	0.0	0.0	201410.0	3947817.35	234
2017-02-02	19.7	19.8	19.4	19.47	-0.28	-1.42	193623.0	3801755.1	247
2017-02-01	19.9	19.95	19.75	19.75	-0.19	-0.95	149131.0	2958587.1	210
2017-01-31	20.15	20.2	19.85	19.94	-0.37	-1.82	250252.0	4991938.5	300
2017-01-30	20.2	20.35	20.2	20.31	0.04	0.2	84214.0	1708513.7	161
2017-01-29	20.5	20.5	20.2	20.27	-0.22	-1.07	175689.0	3572397.2	209
2017-01-26	20.45	20.5	20.35	20.49	0.09	0.44	158734.0	3248618.7	275
2017-01-25	20.35	20.8	20.35	20.4	-0.19	-0.92	308756.0	6339890.75	337
2017-01-24	20.4	20.75	20.3	20.59	0.19	0.93	369904.0	7593168.55	437
2017-01-23	20.15	20.55	20.1	20.4	0.18	0.89	418842.0	8536450.4	413
2017-01-22	19.75	20.45	19.55	20.22	0.44	2.22	786119.0	15786664.35	623
2017-01-19	18.95	19.95	18.85	19.78	0.68	3.56	286345.0	5562707.35	394
2017-01-18	19.2	19.45	18.9	19.1	-0.15	-0.78	276726.0	5289652.35	407
2017-01-17	18.8	19.3	18.4	19.25	0.16	0.84	490061.0	9255385.65	459
2017-01-16	19.9	19.9	19.05	19.09	-0.72	-3.63	282092.0	5482915.2	404
2017-01-15	20.2	20.2	19.75	19.81	0.12	0.61	336358.0	6705061.8	426
2017-01-12	19.95	21.1	19.4	19.69	-0.06	-0.3	1554004.0	31667648.05	1463
2017-01-11	20.25	20.3	19.8	19.75	-0.56	-2.76	318565.0	6378572.5	381
2017-01-10	20.3	21.0	20.0	20.31	-0.18	-0.88	344934.0	7063063.25	407
2017-01-09	20.4	20.5	20.25	20.49	-0.12	-0.58	218760.0	4462581.9	230
2017-01-08	20.4	21.35	20.4	20.61	0.04	0.19	305191.0	6348586.3	373
2017-01-05	20.6	20.8	20.55	20.57	-0.09	-0.44	187893.0	3879312.0	264
2017-01-04	21.3	21.5	20.5	20.66	-0.79	-3.68	599692.0	12616955.3	605
2017-01-03	21.0	21.9	20.7	21.45	0.34	1.61	1024225.0	21998453.2	1028
2017-01-02	21.75	22.05	21.05	21.11	-0.46	-2.13	1148319.0	24870186.6	1113
2017-01-01	19.75	21.6	19.75	21.57	1.93	9.83	1557907.0	32945477.0	1179
2016-12-29	19.8	19.95	19.55	19.64	-0.11	-0.56	133146.0	2628912.6	234
2016-12-28	19.8	19.9	19.7	19.75	0.01	0.05	184866.0	3664710.9	175
2016-12-27	19.5	19.85	19.5	19.74	0.17	0.87	105099.0	2071764.05	204
2016-12-26	19.85	19.9	19.55	19.57	-0.3	-1.51	105095.0	2066398.4	219
2016-12-25	19.7	19.95	19.7	19.87	0.44	2.26	237994.0	4720232.85	270
2016-12-22	19.3	19.5	19.3	19.43	0.09	0.47	106650.0	2067850.85	190
2016-12-21	19.2	19.4	19.2	19.34	0.14	0.73	115417.0	2225336.3	183
2016-12-20	19.3	19.3	19.0	19.2	-0.2	-1.03	406646.0	7808463.1	244
2016-12-19	19.3	19.65	19.2	19.4	0.31	1.62	658854.0	12815236.0	536
2016-12-18	18.75	19.2	18.75	19.09	0.44	2.36	193143.0	3684133.2	237
2016-12-15	18.45	18.8	18.35	18.65	-0.1	-0.53	159695.0	2954995.7	206
2016-12-14	19.0	19.0	18.3	18.75	-0.1	-0.53	154449.0	2866609.15	269
2016-12-13	19.0	19.05	18.7	18.85	-0.2	-1.05	115686.0	2188123.9	202
2016-12-12	19.6	19.6	19.0	19.05	-0.36	-1.85	202355.0	3887689.05	324
2016-12-11	19.3	19.7	19.25	19.41	0.35	1.84	351499.0	6833604.05	400
2016-12-08	19.25	19.35	19.05	19.06	-0.22	-1.14	271520.0	5209888.4	325
2016-12-07	19.25	20.0	19.2	19.28	0.22	1.15	1115813.0	21929384.0	921
2016-12-06	18.65	19.1	18.5	19.06	0.51	2.75	609457.0	11505370.1	597
2016-12-05	18.25	18.6	18.2	18.55	0.0	0.0	236713.0	4360320.4	243
2016-12-04	18.5	18.65	18.25	18.55	0.24	1.31	733690.0	13562065.7	533
2016-12-01	18.25	18.55	18.2	18.31	0.23	1.27	617848.0	11313214.4	506
2016-11-30	18.3	18.3	17.9	18.08	0.07	0.39	764739.0	13826695.3	551
2016-11-29	17.2	18.75	17.2	18.01	0.82	4.77	1203011.0	21706813.1	1078
2016-11-28	16.9	17.25	16.8	17.19	0.37	2.2	292592.0	4987330.85	218
2016-11-27	16.85	17.0	16.8	16.82	-0.07	-0.41	199418.0	3374499.7	238
2016-11-24	17.2	17.45	16.85	16.89	-0.15	-0.88	718260.0	12354584.3	506
2016-11-23	16.65	17.2	16.6	17.04	0.52	3.15	576141.0	9757085.25	530
2016-11-22	16.3	16.6	16.25	16.52	0.33	2.04	230655.0	3792358.6	230
2016-11-21	16.6	16.6	16.15	16.19	-0.31	-1.88	176299.0	2885461.95	222
2016-11-20	16.55	16.8	16.35	16.5	-0.04	-0.24	243995.0	4043998.45	265
2016-11-17	16.8	16.8	16.4	16.54	-0.14	-0.84	222102.0	3681841.55	233
2016-11-16	16.45	16.85	16.45	16.68	0.43	2.65	367659.0	6125721.85	327
2016-11-15	16.95	16.95	16.0	16.25	-0.76	-4.47	566744.0	9259944.95	440
2016-11-14	17.1	17.7	16.9	17.01	-0.08	-0.47	819622.0	14311832.05	646
2016-11-13	16.2	17.1	16.2	17.09	1.18	7.42	1011064.0	16859167.15	600
2016-11-10	15.85	16.0	15.85	15.91	0.22	1.4	708031.0	11268447.6	416
2016-11-09	15.4	15.9	15.0	15.69	-0.1	-0.63	1026156.0	15906191.9	831
2016-11-08	15.1	15.95	15.1	15.79	0.81	5.41	1393479.0	21718018.25	721
2016-11-07	14.6	15.05	14.6	14.98	0.43	2.96	680942.0	10177637.0	426
2016-11-06	14.3	14.65	14.3	14.55	0.0	0.0	215057.0	3131910.0	189
2016-11-03	14.4	14.75	14.35	14.55	0.19	1.32	381948.0	5567252.65	345
2016-11-02	14.45	14.9	14.35	14.36	-0.09	-0.62	758156.0	11086245.7	474
2016-11-01	14.35	14.5	14.35	14.45	0.02	0.14	206385.0	2981178.35	147
2016-10-31	14.45	14.5	14.3	14.43	0.0	0.0	262520.0	3778351.55	189
2016-10-30	14.45	14.7	14.35	14.43	-0.14	-0.96	205663.0	2982348.1	212
2016-10-27	14.15	14.6	14.1	14.57	0.3	2.1	391688.0	5666571.7	232
2016-10-26	14.4	14.55	14.1	14.27	-0.28	-1.92	272345.0	3919398.15	221
2016-10-25	14.7	14.8	14.5	14.55	0.0	0.0	453860.0	6631552.15	260
2016-10-24	14.55	14.7	14.45	14.55	-0.06	-0.41	415036.0	6050512.1	298
2016-10-23	14.6	14.95	14.45	14.61	0.08	0.55	869730.0	12808547.7	484
2016-10-20	13.4	14.65	13.4	14.53	0.94	6.92	798659.0	11184462.4	536
2016-10-19	12.65	13.7	12.6	13.59	1.1	8.81	2049996.0	27360802.9	918
2016-10-18	13.0	13.1	12.1	12.49	-0.47	-3.63	315919.0	4057441.65	276
2016-10-17	13.45	13.45	12.8	12.96	-0.51	-3.79	1158449.0	15030746.75	660
2016-10-16	13.6	13.6	13.45	13.47	-0.27	-1.97	192171.0	2600703.6	221
2016-10-13	13.8	14.0	13.5	13.74	-0.07	-0.51	427200.0	5900666.0	279
2016-10-12	13.75	14.05	13.75	13.81	-0.08	-0.58	618379.0	8608818.3	362
2016-10-11	13.65	14.1	13.65	13.89	0.31	2.28	1180122.0	16420156.3	613
2016-10-10	13.3	13.65	13.3	13.58	-0.05	-0.37	235155.0	3185479.0	249
2016-10-09	14.05	14.1	13.55	13.63	-0.46	-3.26	322324.0	4464033.35	411
2016-10-06	14.15	14.25	14.05	14.09	-0.08	-0.56	418684.0	5907235.05	374
2016-10-05	14.0	14.2	13.9	14.17	0.18	1.29	206177.0	2910958.55	239
2016-10-04	14.0	14.0	13.6	13.99	0.14	1.01	334331.0	4626793.6	293
2016-10-03	14.15	14.2	13.65	13.85	-0.53	-3.69	982270.0	13695787.0	527
2016-10-02	15.05	15.15	14.35	14.38	-0.73	-4.83	356982.0	5279394.2	306
2016-09-29	15.0	15.3	14.95	15.11	0.07	0.47	416243.0	6268139.6	676
2016-09-28	15.55	15.8	14.7	15.04	-0.56	-3.59	515788.0	7792009.0	376
2016-09-27	16.8	16.8	15.55	15.6	-1.32	-7.8	434651.0	6966871.5	405
2016-09-26	16.9	17.0	16.8	16.92	0.04	0.24	123530.0	2089863.35	150
2016-09-25	17.1	17.1	16.5	16.88	-0.24	-1.4	285346.0	4794782.9	345
2016-09-21	17.25	17.4	17.05	17.12	-0.04	-0.23	529648.0	9119952.7	403
2016-09-20	17.3	17.3	16.9	17.16	-0.25	-1.44	563199.0	9671440.35	482
2016-09-19	18.35	18.4	17.3	17.41	-0.94	-5.12	196855.0	3465947.45	226
2016-09-18	18.9	18.9	18.3	18.35	-0.65	-3.42	147294.0	2738573.5	246
2016-09-08	19.15	19.2	19.0	19.0	-0.08	-0.42	287292.0	5461377.4	227
2016-09-07	19.05	19.15	19.0	19.08	0.04	0.21	349989.0	6656008.2	277
2016-09-06	19.3	19.4	19.0	19.04	-0.33	-1.7	268062.0	5131483.05	240
2016-09-05	19.3	19.6	19.2	19.37	0.23	1.2	467539.0	9082456.15	434
2016-09-04	19.1	19.25	19.0	19.14	0.14	0.74	143202.0	2743263.9	196
2016-09-01	19.0	19.1	19.0	19.0	0.0	0.0	268587.0	5104281.7	228
2016-08-31	19.15	19.15	19.0	19.0	-0.16	-0.84	65896.0	1256468.9	122
2016-08-30	19.05	19.25	19.05	19.16	0.07	0.37	103819.0	1988983.3	155
2016-08-29	19.3	19.35	19.05	19.09	-0.16	-0.83	93396.0	1797180.5	168
2016-08-28	19.0	19.4	19.0	19.25	0.25	1.32	151157.0	2897083.6	174
2016-08-25	18.85	19.0	18.85	19.0	-0.1	-0.52	141192.0	2678750.25	199
2016-08-24	19.2	19.2	19.1	19.1	0.0	0.0	121501.0	2324266.5	159
2016-08-23	19.05	19.15	19.0	19.1	0.05	0.26	49067.0	936273.8	126
2016-08-22	19.3	19.3	19.05	19.05	-0.24	-1.24	282523.0	5392404.9	207
2016-08-21	19.25	19.35	19.25	19.29	0.1	0.52	161061.0	3109286.25	183
2016-08-18	18.9	19.2	18.9	19.19	0.19	1.0	249467.0	4752039.1	293
2016-08-17	19.25	19.25	18.95	19.0	-0.26	-1.35	202196.0	3853304.8	252
2016-08-16	19.4	19.4	19.25	19.26	-0.14	-0.72	39908.0	771121.4	156
2016-08-15	19.5	19.5	19.35	19.4	-0.06	-0.31	62806.0	1219144.95	160
2016-08-14	19.5	19.65	19.45	19.46	0.08	0.41	145044.0	2833703.55	252
2016-08-11	19.5	19.55	19.3	19.38	-0.19	-0.97	209270.0	4072603.5	361
2016-08-10	19.95	19.95	19.5	19.57	-0.27	-1.36	146686.0	2878114.4	243
2016-08-09	19.35	19.9	19.25	19.84	0.5	2.59	517332.0	10143938.9	409
2016-08-08	19.1	19.35	19.1	19.34	0.21	1.1	96710.0	1858325.55	181
2016-08-07	19.15	19.25	19.1	19.13	0.08	0.42	95443.0	1831589.05	181
2016-08-04	19.15	19.3	19.05	19.05	0.02	0.11	167105.0	3194065.4	248
2016-08-03	19.1	19.2	18.9	19.03	-0.16	-0.83	220617.0	4209770.0	275
2016-08-02	19.5	19.5	19.15	19.19	-0.33	-1.69	285790.0	5506024.1	278
2016-08-01	19.45	19.6	19.4	19.52	0.17	0.88	128976.0	2513173.75	220
2016-07-31	19.85	19.85	19.0	19.35	-0.24	-1.23	175228.0	3394136.35	293
2016-07-28	20.0	20.1	19.4	19.59	-0.33	-1.66	486200.0	9538743.35	435
2016-07-27	20.05	20.05	19.85	19.92	-0.14	-0.7	217175.0	4329718.7	284
2016-07-26	20.35	20.35	20.0	20.06	-0.26	-1.28	335163.0	6742538.55	270
2016-07-25	20.25	20.4	20.1	20.32	0.07	0.35	428196.0	8656020.6	368
2016-07-24	21.2	21.2	20.2	20.25	-0.59	-2.83	592959.0	12208800.25	618
2016-07-21	21.4	21.55	20.8	20.84	-0.62	-2.89	844126.0	17754768.1	801
2016-07-20	21.0	21.7	20.95	21.46	0.53	2.53	2236256.0	47780699.45	1657
2016-07-19	20.7	21.05	20.5	20.93	0.26	1.26	972587.0	20272390.15	734
2016-07-18	20.65	20.75	20.4	20.67	0.1	0.49	693180.0	14285172.85	601
2016-07-17	20.65	20.75	20.55	20.57	0.05	0.24	555800.0	11461754.1	607
2016-07-14	20.4	20.95	20.25	20.52	0.2	0.98	1900430.0	39199270.5	1125
2016-07-13	20.3	20.75	20.25	20.32	0.06	0.3	770537.0	15801869.85	715
2016-07-12	20.35	20.4	20.25	20.26	-0.03	-0.15	197720.0	4010343.35	264
2016-07-11	20.5	20.5	20.25	20.29	-0.19	-0.93	271536.0	5517392.65	281
2016-07-10	20.0	20.65	20.0	20.48	0.3	1.49	411440.0	8366964.4	377
2016-06-30	20.15	20.2	20.1	20.18	-0.02	-0.1	428133.0	8646876.85	719
2016-06-29	20.0	20.3	20.0	20.2	0.2	1.0	718648.0	14508178.7	502
2016-06-28	19.7	20.1	19.7	20.0	0.38	1.94	798860.0	15955647.05	571
2016-06-27	19.7	19.9	19.6	19.62	0.02	0.1	445171.0	8794528.2	344
2016-06-26	18.8	19.7	18.65	19.6	-0.4	-2.0	1388309.0	26606426.35	737
2016-06-23	19.85	20.1	19.85	20.0	0.09	0.45	345217.0	6900507.8	289
2016-06-22	20.1	20.1	19.9	19.91	-0.12	-0.6	136097.0	2722396.35	191
2016-06-21	20.1	20.1	20.0	20.03	-0.04	-0.2	336359.0	6746554.5	251
2016-06-20	20.1	20.2	20.0	20.07	-0.02	-0.1	668810.0	13432029.75	299
2016-06-19	20.05	20.35	20.05	20.09	0.06	0.3	213955.0	4322039.15	291
2016-06-16	20.05	20.15	20.0	20.03	-0.11	-0.55	439574.0	8824387.6	269
2016-06-15	20.15	20.25	20.1	20.14	-0.05	-0.25	411897.0	8315017.0	304
2016-06-14	20.2	20.3	20.15	20.19	-0.01	-0.05	566828.0	11439952.95	368
2016-06-13	20.4	20.6	20.15	20.2	-0.27	-1.32	754432.0	15352045.1	562
2016-06-12	20.6	20.8	20.4	20.47	-0.21	-1.02	846560.0	17414026.8	578
2016-06-09	21.05	21.2	20.6	20.68	-0.23	-1.1	1132454.0	23665919.95	746
2016-06-08	20.5	21.4	20.25	20.91	0.52	2.55	2964531.0	61988224.95	1800
2016-06-07	20.1	20.6	20.1	20.39	0.37	1.85	1638116.0	33390427.7	923
2016-06-06	19.95	20.05	19.95	20.02	0.07	0.35	217749.0	4352205.65	183
2016-06-05	20.15	20.2	19.95	19.95	-0.17	-0.84	714130.0	14320601.45	355
2016-06-02	20.15	20.3	20.05	20.12	0.03	0.15	712662.0	14360992.3	524
2016-06-01	20.05	20.2	19.95	20.09	0.07	0.35	616616.0	12352408.65	397
2016-05-31	19.75	20.05	19.75	20.02	0.0	0.0	895013.0	17803395.15	595
2016-05-30	20.2	20.4	19.95	20.02	-0.1	-0.5	508773.0	10224867.4	450
2016-05-29	20.1	20.35	19.9	20.12	0.09	0.45	494426.0	9890647.3	574
2016-05-26	20.4	20.6	19.95	20.03	-0.38	-1.86	759062.0	15466906.85	558
2016-05-25	20.45	20.7	20.35	20.41	0.08	0.39	850752.0	17459299.25	573
2016-05-24	19.75	20.6	19.6	20.33	0.43	2.16	598437.0	11968203.2	662
2016-05-23	21.2	21.25	19.8	19.9	-1.35	-6.35	1592077.0	32732345.05	1125
2016-05-22	21.3	21.45	21.25	21.25	-0.05	-0.23	522186.0	11137327.05	545
2016-05-19	21.5	21.5	21.25	21.3	-0.22	-1.02	723659.0	15460606.95	609
2016-05-18	21.5	21.75	21.3	21.52	0.01	0.05	1296208.0	27935326.95	707
2016-05-17	21.35	21.65	21.35	21.51	0.13	0.61	1159583.0	24941265.35	756
2016-05-16	21.6	21.75	21.2	21.38	-0.17	-0.79	950558.0	20374520.5	777
2016-05-15	21.3	21.65	21.2	21.55	0.29	1.36	1042645.0	22260127.9	1011
2016-05-12	21.8	21.9	21.0	21.26	-0.51	-2.34	1491752.0	32155548.8	1216
2016-05-11	21.8	22.2	21.65	21.77	0.22	1.02	5235786.0	114752989.55	2620
2016-05-10	20.95	21.8	20.8	21.55	0.5	2.38	3003894.0	64373947.1	2015
2016-05-09	21.1	21.1	20.95	21.05	-0.03	-0.14	577699.0	12160986.05	600
2016-05-08	21.2	21.3	21.05	21.08	0.01	0.05	598790.0	12674969.65	636
2016-05-05	21.05	21.2	21.05	21.07	0.12	0.57	575459.0	12150043.0	551
2016-05-04	21.15	21.2	20.85	20.95	-0.17	-0.8	778762.0	16338335.65	576
2016-05-03	21.3	21.4	20.9	21.12	-0.14	-0.66	997576.0	21081701.35	910
2016-05-02	21.3	21.35	21.1	21.26	-0.02	-0.09	952839.0	20215454.6	979
2016-05-01	21.6	21.8	21.0	21.28	-0.34	-1.57	1666279.0	35689794.8	1440
2016-04-28	21.5	22.0	21.45	21.62	0.13	0.6	3016775.0	65609733.25	2067
2016-04-27	21.5	21.85	21.45	21.49	0.23	1.08	2477998.0	53527943.3	1753
2016-04-26	21.25	21.5	21.05	21.26	-0.05	-0.23	1757831.0	37347899.75	1512
2016-04-25	21.45	21.6	21.05	21.31	-0.1	-0.47	2075719.0	44120253.6	1746
2016-04-24	21.1	21.65	21.1	21.41	0.3	1.42	3243888.0	69611937.85	1598
2016-04-21	21.25	21.4	21.05	21.11	0.1	0.48	3030299.0	64262165.35	1806
2016-04-20	20.7	21.15	20.55	21.01	0.56	2.74	3341031.0	69864058.85	2093
2016-04-19	20.15	20.5	20.15	20.45	0.47	2.35	983241.0	20006646.55	955
2016-04-18	19.85	20.05	19.3	19.98	-0.06	-0.3	996072.0	19717218.15	1013
2016-04-17	20.65	20.65	20.0	20.04	-0.54	-2.62	1351439.0	27394636.65	1167
2016-04-14	20.7	20.7	20.55	20.58	-0.1	-0.48	903699.0	18615524.0	869
2016-04-13	20.85	20.85	20.65	20.68	-0.03	-0.14	818218.0	16954733.0	833
2016-04-12	20.8	21.0	20.65	20.71	0.08	0.39	1880503.0	39154942.45	1366
2016-04-11	20.4	20.95	20.3	20.63	0.23	1.13	3556786.0	73300900.55	2101
2016-04-10	20.45	20.6	20.35	20.4	0.2	0.99	1835208.0	37536147.05	1186
2016-04-07	20.5	20.5	20.2	20.2	-0.04	-0.2	1956798.0	39749728.7	1238
2016-04-06	20.3	20.7	20.2	20.24	0.16	0.8	2857512.0	58298345.0	1678
2016-04-05	20.1	20.3	19.8	20.08	-0.2	-0.99	2854250.0	57164533.15	1741
2016-04-04	19.55	20.35	19.5	20.28	0.75	3.84	2273758.0	45367451.25	1706
2016-04-03	20.85	20.85	19.15	19.53	-1.48	-7.04	3417702.0	67693774.85	2335
2016-03-31	21.2	21.2	20.85	21.01	-0.34	-1.59	2420864.0	50873643.6	1987
2016-03-30	21.55	21.65	21.2	21.35	-0.08	-0.37	2257226.0	48316867.9	1746
2016-03-29	22.1	22.2	21.15	21.43	-0.6	-2.72	2849745.0	61345619.95	1906
2016-03-28	22.25	22.6	21.9	22.03	-0.1	-0.45	3351829.0	74496519.55	2108
2016-03-27	22.6	22.6	21.7	22.13	-0.47	-2.08	4215258.0	92882324.3	2736
2016-03-24	23.05	23.3	22.5	22.6	-0.51	-2.21	4287008.0	98544676.8	3018
2016-03-23	22.85	23.45	22.8	23.11	0.27	1.18	4633206.0	107283673.25	3149
2016-03-22	23.05	23.4	22.65	22.84	-0.15	-0.65	3334476.0	76674816.3	2730
2016-03-21	23.45	23.55	22.8	22.99	-0.43	-1.84	4027527.0	93407814.0	3013
2016-03-20	24.25	24.3	23.2	23.42	-0.58	-2.42	8324683.0	196250512.35	5577
2016-03-17	24.5	24.85	23.95	24.0	-0.13	-0.54	8775370.0	214040442.65	5704
2016-03-16	23.3	24.3	22.95	24.13	0.94	4.05	7016602.0	165345802.15	4433
2016-03-15	22.8	23.55	22.65	23.19	0.53	2.34	6422812.0	148318504.85	3950
2016-03-14	23.55	23.7	22.55	22.66	-0.79	-3.37	4334758.0	100741803.05	3461
2016-03-13	23.5	24.0	23.05	23.45	0.49	2.13	9021266.0	212123207.75	5947
2016-03-10	22.1	23.75	21.9	22.96	0.96	4.36	18155174.0	414372789.6	10293
2016-03-09	21.3	22.25	21.2	22.0	0.67	3.14	12047669.0	262542450.05	6649
2016-03-08	21.35	21.5	21.15	21.33	0.03	0.14	3243702.0	69183382.35	2556
2016-03-07	21.6	21.6	21.15	21.3	-0.23	-1.07	2970699.0	63553234.35	2790
2016-03-06	21.65	21.9	21.45	21.53	0.34	1.6	4844897.0	104991680.1	3579
2016-03-03	20.75	21.95	20.75	21.19	0.59	2.86	17554995.0	376039177.45	8674
2016-03-02	20.85	21.0	20.5	20.6	-0.17	-0.82	3858041.0	80023143.7	2579
2016-03-01	20.65	21.25	20.6	20.77	0.32	1.56	8579146.0	179544070.3	4749
2016-02-29	21.0	21.05	20.4	20.45	-0.49	-2.34	4920227.0	102266150.65	3158
2016-02-28	20.7	21.1	20.7	20.94	0.44	2.15	4829452.0	101008319.15	3043
2016-02-25	20.8	20.9	20.4	20.5	-0.02	-0.1	3496135.0	72024642.2	2827
2016-02-24	21.0	21.15	20.45	20.52	-0.63	-2.98	5996448.0	125234335.8	3995
2016-02-23	21.1	21.55	20.9	21.15	0.15	0.71	8107292.0	171678290.25	5043
2016-02-22	20.65	21.35	20.65	21.0	0.47	2.29	10012444.0	210547197.05	5252
2016-02-21	20.6	21.0	20.4	20.53	-0.04	-0.19	5682452.0	117659811.45	4137
2016-02-18	20.85	21.0	20.5	20.57	0.09	0.44	9311491.0	193665619.35	6369
2016-02-17	19.9	21.25	19.9	20.48	0.34	1.69	14931831.0	308285306.65	8162
2016-02-16	20.5	21.0	19.6	20.14	0.1	0.5	14360409.0	291063226.6	7958
2016-02-15	19.0	20.55	19.0	20.04	1.09	5.75	15922893.0	317159414.0	8609
2016-02-14	22.0	22.45	18.95	18.95	-2.07	-9.85	16416849.0	337959914.25	10357
2016-02-11	23.25	23.5	21.0	21.02	-2.28	-9.79	16052436.0	360119592.55	11293
2016-02-10	22.45	23.9	22.2	23.3	0.78	3.46	19925059.0	461694631.45	13035
2016-02-09	22.0	23.75	21.8	22.52	0.42	1.9	27459258.0	628897015.3	19231
2016-02-08	20.45	22.1	20.35	22.1	1.97	9.79	22040272.0	464525093.7	14200
2016-02-07	22.0	22.8	19.5	20.13	-0.87	-4.14	35835840.0	754514509.8	23445
2016-02-04	21.0	21.0	20.4	21.0	1.9	9.95	3185716.0	66787898.1	6343
2016-02-03	17.25	19.1	17.2	19.1	1.71	9.83	7657916.0	139822217.35	5177
2016-02-02	17.7	18.05	17.3	17.39	-0.35	-1.97	4303840.0	76519392.35	3011
2016-02-01	17.55	18.1	17.45	17.74	0.03	0.17	4091316.0	72764612.15	3337
2016-01-31	18.0	18.7	17.65	17.71	0.01	0.06	6537257.0	119125212.4	5560
2016-01-28	17.5	18.25	17.5	17.7	0.37	2.14	7893102.0	140873197.45	6232
2016-01-27	17.4	17.8	17.25	17.33	0.08	0.46	6159351.0	107666081.3	4645
2016-01-26	17.0	17.35	16.75	17.25	-0.17	-0.98	3663894.0	62338848.65	3739
2016-01-25	17.85	17.85	17.3	17.42	-0.4	-2.24	3239990.0	56547682.55	3212
2016-01-24	18.45	19.0	17.75	17.82	0.42	2.41	5105633.0	92907133.35	5276
2016-01-21	17.4	17.8	17.2	17.4	-0.01	-0.06	5191476.0	90755670.4	5012
2016-01-20	18.0	18.15	17.3	17.41	-1.32	-7.05	8134877.0	144577658.45	6171
2016-01-19	18.5	19.1	18.4	18.73	0.71	3.94	9940493.0	185883139.2	9281
2016-01-18	17.9	19.3	17.2	18.02	0.14	0.78	14253921.0	259496362.15	14354
2016-01-17	18.4	18.8	17.8	17.88	-1.89	-9.56	17543138.0	318171648.6	23163
2016-01-14	21.7	22.3	19.6	19.77	-1.98	-9.1	28777334.0	605311677.35	33812
2016-01-13	21.75	21.75	20.65	21.75	1.95	9.85	26432684.0	567262896.7	19369
2016-01-12	19.8	19.8	19.8	19.8	1.8	10.0	1527399.0	30242500.2	2143
