# Supplementary material for: Effective short-term forecasts of Saudi stock price trends using technical indicators and large-scale multivariate time series
Source: PeerJ Comput Sci. 2023 Jan 6;9:e1205. doi: 10.7717/peerj-cs.1205 (PMC10280263; doi:10.7717/peerj-cs.1205)
Supplement: Supplemental Information 3 [file peerj-cs-09-1205-s003.zip › TASI Dataset 2021/SGS_4031.csv]

date	open	high	low	close	change	change_percent	volume_traded	value_traded_SAR	number_trades
2020-03-19	22.7	23.26	22.6	23.14	0.18	0.78	1410751.0	32553396.14	1546
2020-03-18	22.02	23.3	22.02	22.96	0.12	0.53	1250588.0	28429089.9	1873
2020-03-17	22.34	23.24	22.34	22.84	0.4	1.78	623007.0	14241324.78	921
2020-03-16	24.0	24.0	22.32	22.44	-2.02	-8.26	1322095.0	30383785.04	1723
2020-03-15	26.0	26.0	24.28	24.46	-1.24	-4.82	536655.0	13253179.45	1134
2020-03-12	25.85	26.0	24.5	25.7	-1.2	-4.46	797322.0	20193799.85	1080
2020-03-11	28.0	28.0	26.8	26.9	-0.8	-2.89	1193687.0	32677878.45	1736
2020-03-10	29.0	29.0	26.3	27.7	1.3	4.92	1637414.0	44500077.7	1624
2020-03-09	26.8	26.85	26.0	26.4	-2.45	-8.49	1025612.0	26755082.65	1319
2020-03-08	30.1	30.1	28.35	28.85	-2.65	-8.41	549103.0	15832369.6	1126
2020-03-05	31.8	31.8	31.35	31.5	0.0	0.0	174249.0	5486799.95	433
2020-03-04	31.0	31.8	31.0	31.5	0.0	0.0	329827.0	10395816.95	475
2020-03-03	31.8	32.1	31.35	31.5	0.3	0.96	379002.0	11952591.3	487
2020-03-02	31.8	32.2	31.0	31.2	-0.15	-0.48	654019.0	20792940.75	824
2020-03-01	31.2	31.6	30.3	31.35	-0.5	-1.57	589889.0	18202236.2	1026
2020-02-27	33.5	33.5	31.5	31.85	-1.9	-5.63	1144959.0	36665796.85	1614
2020-02-26	33.8	34.2	33.5	33.75	-0.25	-0.74	209539.0	7079911.6	396
2020-02-25	34.6	34.6	33.5	34.0	-0.85	-2.44	456379.0	15439255.65	885
2020-02-24	35.8	35.8	34.0	34.85	-1.1	-3.06	455459.0	15898617.8	940
2020-02-23	36.1	36.1	35.9	35.95	-0.1	-0.28	89498.0	3221434.1	190
2020-02-20	36.0	36.45	35.85	36.05	0.05	0.14	413118.0	14898759.2	455
2020-02-19	35.55	36.1	35.55	36.0	0.5	1.41	341494.0	12274549.0	401
2020-02-18	35.05	35.6	35.0	35.5	0.5	1.43	160886.0	5695760.85	439
2020-02-17	34.9	35.05	34.8	35.0	0.1	0.29	106580.0	3727453.05	224
2020-02-16	34.9	35.0	34.7	34.9	0.0	0.0	174407.0	6087267.2	322
2020-02-13	35.0	35.1	34.7	34.9	-0.1	-0.29	175750.0	6116980.85	358
2020-02-12	35.2	35.4	34.85	35.0	-0.2	-0.57	193118.0	6774323.9	441
2020-02-11	35.35	35.5	34.9	35.2	-0.3	-0.85	397587.0	13990432.6	625
2020-02-10	35.95	36.0	35.3	35.5	-0.35	-0.98	387113.0	13748953.75	541
2020-02-09	36.0	36.0	35.2	35.85	-0.25	-0.69	253263.0	8972329.1	541
2020-02-06	36.4	36.45	36.0	36.1	-0.3	-0.82	376061.0	13656842.3	342
2020-02-05	36.3	36.5	36.3	36.4	0.3	0.83	372099.0	13542770.6	400
2020-02-04	35.75	36.4	35.75	36.1	0.4	1.12	389312.0	14042181.0	497
2020-02-03	35.8	35.8	35.15	35.7	-0.1	-0.28	406137.0	14394780.5	642
2020-02-02	36.55	36.55	35.4	35.8	-0.95	-2.59	460114.0	16610766.6	1091
2020-01-30	36.4	37.0	36.4	36.75	0.15	0.41	338213.0	12471193.5	390
2020-01-29	36.4	36.75	36.4	36.6	0.2	0.55	270753.0	9888422.5	300
2020-01-28	36.5	36.65	36.3	36.4	-0.25	-0.68	299880.0	10935944.4	554
2020-01-27	37.2	37.2	36.5	36.65	-0.1	-0.27	373971.0	13722223.6	638
2020-01-26	37.25	37.25	36.5	36.75	-0.65	-1.74	427359.0	15684271.1	795
2020-01-23	37.5	37.65	37.3	37.4	-0.2	-0.53	472441.0	17705699.1	649
2020-01-22	37.45	37.9	37.45	37.6	0.2	0.53	787721.0	29675175.65	726
2020-01-21	37.0	37.45	36.8	37.4	0.4	1.08	275954.0	10255329.4	547
2020-01-20	36.75	37.05	36.6	37.0	0.1	0.27	282255.0	10384967.0	569
2020-01-19	37.3	37.3	36.9	36.9	-0.35	-0.94	569771.0	21170570.7	847
2020-01-16	37.0	37.35	36.85	37.25	0.3	0.81	626005.0	23180976.9	845
2020-01-15	36.65	36.95	36.3	36.95	0.35	0.96	640029.0	23466169.95	769
2020-01-14	36.35	36.75	36.35	36.6	0.25	0.69	506055.0	18495966.7	769
2020-01-13	36.5	36.85	36.3	36.35	-0.2	-0.55	455872.0	16680666.65	713
2020-01-12	36.0	36.7	36.0	36.55	0.6	1.67	675847.0	24627738.9	943
2020-01-09	35.35	36.1	35.35	35.95	1.05	3.01	534204.0	19183255.1	659
2020-01-08	34.6	35.35	34.6	34.9	-0.6	-1.69	734846.0	25729990.0	796
2020-01-07	35.65	35.7	35.3	35.5	0.05	0.14	418267.0	14842025.9	2055
2020-01-06	34.8	35.7	34.65	35.45	0.6	1.72	745533.0	26220024.75	949
2020-01-05	35.3	35.45	34.7	34.85	-0.95	-2.65	928366.0	32590892.5	1208
2020-01-02	35.95	36.6	35.5	35.8	-0.1	-0.28	1546910.0	55793685.5	2031
2020-01-01	35.55	36.05	35.4	35.9	0.8	2.28	1461769.0	52242268.6	2031
2019-12-31	34.5	35.1	34.35	35.1	0.6	1.74	854716.0	29801570.05	900
2019-12-30	34.8	35.0	34.4	34.5	-0.15	-0.43	673948.0	23377840.4	1060
2019-12-29	33.8	34.75	33.6	34.65	0.95	2.82	1109657.0	38027510.15	1228
2019-12-26	33.5	33.8	33.45	33.7	0.3	0.9	392262.0	13213295.9	540
2019-12-25	33.95	33.95	33.2	33.4	-0.55	-1.62	510712.0	17143631.4	877
2019-12-24	34.0	34.3	33.85	33.95	-0.05	-0.15	539389.0	18354702.5	685
2019-12-23	33.8	34.1	33.8	34.0	0.35	1.04	1432174.0	48639781.05	1215
2019-12-22	33.35	33.8	33.35	33.65	0.35	1.05	668812.0	22443162.35	866
2019-12-19	32.9	33.3	32.65	33.3	0.5	1.52	445516.0	14727154.1	702
2019-12-18	32.8	32.95	32.65	32.8	0.0	0.0	346139.0	11363230.0	497
2019-12-17	32.9	32.95	32.6	32.8	-0.1	-0.3	231051.0	7569437.45	438
2019-12-16	32.3	32.9	32.25	32.9	0.7	2.17	259465.0	8478599.05	494
2019-12-15	32.3	32.5	32.1	32.2	0.1	0.31	96905.0	3124957.4	264
2019-12-12	32.75	32.75	32.1	32.1	-0.65	-1.98	272211.0	8832247.35	481
2019-12-11	32.2	32.75	32.2	32.75	0.4	1.24	223289.0	7257732.8	418
2019-12-10	32.6	32.7	32.2	32.35	-0.2	-0.61	184769.0	6000889.4	309
2019-12-09	32.8	33.1	32.45	32.55	0.0	0.0	360238.0	11831135.3	490
2019-12-08	32.2	32.8	32.0	32.55	0.3	0.93	204491.0	6650791.1	421
2019-12-05	31.95	32.3	31.65	32.25	0.3	0.94	227893.0	7283082.4	365
2019-12-04	31.7	31.95	31.6	31.95	0.3	0.95	229844.0	7279341.9	382
2019-12-03	32.2	32.3	31.6	31.65	-0.5	-1.56	750943.0	23916867.9	1768
2019-12-02	32.5	32.5	32.15	32.15	-0.35	-1.08	245139.0	7903229.55	387
2019-12-01	32.6	32.7	32.35	32.5	-0.1	-0.31	297077.0	9650153.8	325
2019-11-28	32.7	33.0	32.6	32.6	-0.2	-0.61	125332.0	4116961.1	274
2019-11-27	32.7	32.85	32.5	32.8	0.1	0.31	184137.0	6019699.45	356
2019-11-26	32.45	32.85	32.35	32.7	0.3	0.93	312898.0	10212635.55	548
2019-11-25	32.6	32.6	32.1	32.4	-0.3	-0.92	208070.0	6740711.35	453
2019-11-24	33.2	33.4	32.7	32.7	-0.5	-1.51	353929.0	11684827.75	613
2019-11-21	33.25	33.6	33.2	33.2	0.2	0.61	718940.0	24042154.65	1247
2019-11-20	32.9	33.2	32.8	33.0	0.15	0.46	322688.0	10641372.1	560
2019-11-19	32.4	33.5	32.35	32.85	0.6	1.86	1476377.0	48873188.9	2084
2019-11-18	32.0	32.35	32.0	32.25	0.15	0.47	142501.0	4585112.3	386
2019-11-17	32.0	32.1	31.95	32.1	0.05	0.16	188988.0	6051531.75	278
2019-11-14	32.15	32.25	32.0	32.05	-0.15	-0.47	165203.0	5303546.4	382
2019-11-13	32.25	32.45	32.15	32.2	-0.05	-0.16	154794.0	4989147.55	333
2019-11-12	32.4	32.45	32.2	32.25	-0.2	-0.62	209931.0	6781248.05	492
2019-11-11	32.6	32.75	32.4	32.45	-0.1	-0.31	246020.0	8019292.85	445
2019-11-10	32.05	32.7	32.05	32.55	0.55	1.72	175819.0	5720554.7	394
2019-11-07	32.15	32.65	32.0	32.0	-0.25	-0.78	218798.0	7069407.65	440
2019-11-06	31.95	32.65	31.9	32.25	0.25	0.78	243890.0	7887561.05	497
2019-11-05	31.8	32.1	31.8	32.0	0.25	0.79	101575.0	3248323.85	306
2019-11-04	31.9	32.3	31.75	31.75	-0.3	-0.94	173819.0	5560639.5	373
2019-11-03	32.5	32.5	31.65	32.05	-0.45	-1.38	287466.0	9218739.65	586
2019-10-31	32.5	32.7	32.45	32.5	0.0	0.0	209718.0	6821804.2	313
2019-10-30	32.45	32.6	32.15	32.5	0.25	0.78	163125.0	5285818.8	259
2019-10-29	32.75	32.75	32.15	32.25	-0.5	-1.53	507998.0	16398714.85	550
2019-10-28	32.85	33.25	32.75	32.75	-0.05	-0.15	481258.0	15853372.85	761
2019-10-27	32.3	32.85	32.3	32.8	0.55	1.71	243288.0	7911768.25	439
2019-10-24	32.3	32.5	32.2	32.25	0.0	0.0	148877.0	4809403.2	259
2019-10-23	32.5	32.5	32.2	32.25	-0.1	-0.31	125412.0	4047834.15	208
2019-10-22	32.2	32.5	32.15	32.35	0.15	0.47	171516.0	5548545.95	316
2019-10-21	32.2	32.6	32.15	32.2	0.0	0.0	260814.0	8415950.8	377
2019-10-20	32.35	32.7	32.15	32.2	0.35	1.1	349715.0	11321249.35	491
2019-10-17	31.7	31.9	31.5	31.85	0.2	0.63	256231.0	8131504.4	512
2019-10-16	31.5	31.85	31.1	31.65	0.25	0.8	241426.0	7596438.3	463
2019-10-15	31.7	31.95	31.3	31.4	0.0	0.0	210686.0	6639993.05	329
2019-10-14	31.95	32.4	31.0	31.4	-0.55	-1.72	476390.0	15068887.1	779
2019-10-13	32.5	33.35	31.9	31.95	-0.25	-0.78	497732.0	16139676.25	767
2019-10-10	32.05	32.3	31.5	32.2	-0.15	-0.46	343332.0	10954491.05	578
2019-10-09	33.05	33.3	32.05	32.35	-0.65	-1.97	260012.0	8496682.05	553
2019-10-08	33.6	33.85	33.0	33.0	-1.05	-3.08	516552.0	17240195.95	664
2019-10-07	33.6	34.2	33.4	34.05	0.45	1.34	651710.0	22109689.5	933
2019-10-06	33.0	33.85	33.0	33.6	0.7	2.13	603245.0	20240075.65	801
2019-10-03	32.8	32.95	32.55	32.9	-0.1	-0.3	198359.0	6492253.9	398
2019-10-02	33.2	33.3	32.9	33.0	-0.05	-0.15	334942.0	11066315.15	439
2019-10-01	33.15	33.4	32.95	33.05	0.15	0.46	529884.0	17549639.15	653
2019-09-30	33.45	33.45	32.85	32.9	-0.5	-1.5	530041.0	17591248.0	772
2019-09-29	32.0	33.7	32.0	33.4	1.45	4.54	1383051.0	45596399.2	1588
2019-09-26	31.95	32.3	31.85	31.95	-0.05	-0.16	201911.0	6472980.15	476
2019-09-25	32.55	32.55	31.8	32.0	-0.45	-1.39	414432.0	13300498.6	624
2019-09-24	32.45	33.0	32.3	32.45	0.0	0.0	767963.0	25075957.15	1223
2019-09-22	31.05	33.0	31.05	32.45	1.45	4.68	1855371.0	60002007.8	2089
2019-09-19	30.3	31.0	30.25	31.0	0.6	1.97	1486338.0	45823537.4	1200
2019-09-18	30.25	30.6	30.15	30.4	0.2	0.66	437588.0	13290975.3	457
2019-09-17	30.0	30.3	29.95	30.2	0.15	0.5	271446.0	8170226.4	337
2019-09-16	30.4	30.4	29.85	30.05	-0.15	-0.5	401693.0	12085048.35	585
2019-09-15	30.2	30.45	29.95	30.2	-0.3	-0.98	335058.0	10143305.7	467
2019-09-12	30.2	30.8	30.2	30.5	0.3	0.99	370792.0	11333189.75	606
2019-09-11	30.75	30.75	30.15	30.2	-0.55	-1.79	471198.0	14331518.15	646
2019-09-10	30.2	30.95	30.0	30.75	0.55	1.82	1174321.0	35955637.7	1373
2019-09-09	30.05	30.25	30.05	30.2	0.2	0.67	336677.0	10148450.05	502
2019-09-08	29.6	30.35	29.6	30.0	0.6	2.04	620425.0	18621442.5	664
2019-09-05	29.65	29.85	29.4	29.4	-0.15	-0.51	294537.0	8709680.95	668
2019-09-04	29.6	29.65	29.3	29.55	-0.15	-0.51	451516.0	13298091.3	648
2019-09-03	29.75	29.95	29.55	29.7	-0.3	-1.0	242144.0	7185571.9	530
2019-09-02	30.0	30.0	29.7	30.0	0.0	0.0	315090.0	9405846.85	567
2019-09-01	30.0	30.1	29.9	30.0	0.0	0.0	258865.0	7756805.35	364
2019-08-29	30.15	30.55	29.95	30.0	-0.05	-0.17	264492.0	7980922.1	387
2019-08-28	29.8	30.4	29.7	30.05	0.0	0.0	174691.0	5239345.35	282
2019-08-27	30.2	30.3	30.0	30.05	-0.25	-0.83	228709.0	6893025.0	311
2019-08-26	29.65	30.6	29.2	30.3	0.6	2.02	376312.0	11284526.25	570
2019-08-25	30.2	30.2	29.5	29.7	-0.6	-1.98	246394.0	7360040.9	379
2019-08-22	30.5	30.65	30.3	30.3	-0.1	-0.33	422955.0	12901573.05	461
2019-08-21	30.2	30.7	30.1	30.4	0.35	1.16	438077.0	13336215.7	611
2019-08-20	30.15	30.2	29.95	30.05	-0.25	-0.83	180381.0	5426535.9	321
2019-08-19	30.25	30.3	30.1	30.3	-0.05	-0.16	153659.0	4644765.45	288
2019-08-18	30.1	30.4	30.1	30.35	-0.05	-0.16	317858.0	9619085.15	624
2019-08-08	30.3	30.55	30.25	30.4	0.05	0.16	555913.0	16912992.95	435
2019-08-07	30.15	30.55	30.05	30.35	-0.7	-2.25	671382.0	20378199.9	768
2019-08-06	30.75	31.2	30.7	31.05	0.0	0.0	929006.0	28784749.75	900
2019-08-05	31.2	31.2	30.9	31.05	-0.15	-0.48	439903.0	13653563.6	587
2019-08-04	31.0	31.4	30.9	31.2	0.1	0.32	566672.0	17628403.35	788
2019-08-01	30.75	31.45	30.55	31.1	0.35	1.14	1319117.0	41069273.3	1103
2019-07-31	30.5	30.9	30.5	30.75	0.5	1.65	903522.0	27743109.15	1027
2019-07-30	29.65	30.7	29.65	30.25	0.85	2.89	1511306.0	45828769.5	2514
2019-07-29	29.45	29.55	29.2	29.4	-0.1	-0.34	179633.0	5277071.05	362
2019-07-28	29.3	29.55	29.1	29.5	0.0	0.0	179647.0	5281150.95	315
2019-07-25	29.15	29.6	29.0	29.5	0.35	1.2	319880.0	9403395.3	572
2019-07-24	29.05	29.25	29.05	29.15	0.1	0.34	109696.0	3199092.0	206
2019-07-23	29.05	29.25	29.05	29.05	0.0	0.0	177301.0	5159613.05	231
2019-07-22	29.0	29.2	29.0	29.05	0.05	0.17	144259.0	4195048.25	287
2019-07-21	29.4	29.4	28.8	29.0	-0.4	-1.36	280288.0	8145367.2	495
2019-07-18	29.15	29.45	29.05	29.4	0.25	0.86	293453.0	8580047.55	371
2019-07-17	29.25	29.3	29.15	29.15	-0.1	-0.34	142604.0	4169552.5	245
2019-07-16	29.2	29.35	29.15	29.25	0.1	0.34	161294.0	4721365.15	297
2019-07-15	29.4	29.4	29.1	29.15	-0.15	-0.51	149652.0	4372235.85	236
2019-07-14	29.2	29.4	29.1	29.3	0.0	0.0	129171.0	3777867.6	295
2019-07-11	29.4	29.4	29.0	29.3	0.0	0.0	240979.0	7051540.95	256
2019-07-10	29.25	29.5	29.2	29.3	0.05	0.17	223439.0	6555076.15	452
2019-07-09	28.55	29.4	28.55	29.25	0.6	2.09	390631.0	11374277.55	585
2019-07-08	28.6	28.65	28.5	28.65	0.0	0.0	76558.0	2188575.25	158
2019-07-07	28.65	28.65	28.5	28.65	0.05	0.17	130426.0	3732112.75	169
2019-07-04	28.65	28.65	28.5	28.6	0.1	0.35	72158.0	2062899.45	179
2019-07-03	28.75	28.75	28.4	28.5	-0.2	-0.7	108873.0	3112584.85	195
2019-07-02	28.8	28.8	28.5	28.7	-0.05	-0.17	160528.0	4599678.95	219
2019-07-01	28.8	28.9	28.5	28.75	-0.05	-0.17	186602.0	5348535.8	294
2019-06-30	28.8	29.0	28.7	28.8	0.05	0.17	173013.0	4996356.8	321
2019-06-27	28.6	28.85	28.5	28.75	0.25	0.88	277099.0	7963884.85	450
2019-06-26	28.3	28.85	28.3	28.5	0.25	0.88	367646.0	10498563.35	507
2019-06-25	28.0	28.25	27.95	28.25	0.3	1.07	120197.0	3379480.2	185
2019-06-24	28.05	28.1	27.9	27.95	-0.15	-0.53	141971.0	3977097.15	262
2019-06-23	28.25	28.35	28.1	28.1	-0.1	-0.35	105404.0	2967869.8	245
2019-06-20	28.1	28.45	27.8	28.2	0.0	0.0	763589.0	21541564.9	786
2019-06-19	28.3	28.4	28.05	28.2	-0.05	-0.18	434524.0	12269347.2	436
2019-06-18	28.2	28.3	28.05	28.25	0.0	0.0	389454.0	10976683.25	473
2019-06-17	27.8	28.25	27.8	28.25	0.45	1.62	348186.0	9777957.15	452
2019-06-16	27.6	27.8	27.4	27.8	0.2	0.72	216496.0	5966878.75	355
2019-06-13	27.9	27.95	27.6	27.6	-0.5	-1.78	339590.0	9424941.4	476
2019-06-12	28.05	28.3	27.8	28.1	0.0	0.0	366742.0	10283769.15	557
2019-06-11	27.85	28.45	27.85	28.1	0.5	1.81	602832.0	16993976.6	762
2019-06-10	27.75	27.95	27.6	27.6	-0.2	-0.72	319646.0	8876889.25	493
2019-06-09	27.05	27.85	27.05	27.8	0.9	3.35	311243.0	8530901.2	468
2019-05-30	26.6	27.0	26.6	26.9	0.1	0.37	243930.0	6554229.4	408
2019-05-29	26.2	26.95	26.0	26.8	0.8	3.08	285936.0	7548289.0	564
2019-05-28	26.25	26.6	26.0	26.0	-0.05	-0.19	392038.0	10306086.7	585
2019-05-27	26.5	26.55	25.95	26.05	-0.35	-1.33	500402.0	13079955.35	1228
2019-05-26	27.2	27.25	26.25	26.4	-1.0	-3.65	732969.0	19542010.55	1340
2019-05-23	27.55	27.55	27.05	27.4	-0.2	-0.72	246671.0	6752111.4	431
2019-05-22	27.4	27.7	27.4	27.6	-0.1	-0.36	314320.0	8654653.95	372
2019-05-21	27.75	27.75	27.35	27.7	0.5	1.84	189749.0	5231828.4	386
2019-05-20	27.5	28.0	26.9	27.2	-0.35	-1.27	413143.0	11285600.1	757
2019-05-19	27.95	28.0	27.5	27.55	-0.55	-1.96	252549.0	6993287.95	491
2019-05-16	28.15	28.2	27.9	28.1	0.0	0.0	264110.0	7411159.55	504
2019-05-15	28.1	28.25	27.8	28.1	0.7	2.55	289555.0	8099072.2	535
2019-05-14	27.75	28.1	27.0	27.4	-0.35	-1.26	658790.0	18245583.35	1001
2019-05-13	28.9	28.9	27.7	27.75	-1.25	-4.31	689313.0	19408063.45	1027
2019-05-12	29.4	29.5	28.75	29.0	-0.5	-1.69	424228.0	12345170.75	889
2019-05-09	29.9	29.9	29.5	29.5	-0.4	-1.34	325698.0	9639601.3	611
2019-05-08	29.9	29.9	29.5	29.9	0.1	0.34	353921.0	10495322.0	722
2019-05-07	30.0	30.05	29.7	29.8	-0.2	-0.67	247876.0	7389798.8	478
2019-05-06	30.2	30.2	29.6	30.0	-0.35	-1.15	384788.0	11487194.9	644
2019-05-05	31.2	31.3	30.25	30.35	-0.55	-1.78	1248164.0	38360874.55	1609
2019-05-02	29.9	31.2	29.9	30.9	0.95	3.17	1755773.0	53624962.45	2111
2019-05-01	29.6	29.95	29.6	29.95	0.35	1.18	570684.0	16961725.45	756
2019-04-30	29.25	29.7	29.2	29.6	0.4	1.37	559151.0	16522827.2	893
2019-04-29	29.3	29.35	29.2	29.2	-0.1	-0.34	254155.0	7435193.65	415
2019-04-28	29.55	29.55	29.3	29.3	-0.25	-0.85	369809.0	10885641.85	501
2019-04-25	29.5	29.55	29.35	29.55	-0.65	-2.15	464170.0	13681112.55	777
2019-04-24	30.2	30.2	30.05	30.2	0.0	0.0	343754.0	10360033.25	488
2019-04-23	30.25	30.3	30.1	30.2	0.0	0.0	273529.0	8261226.3	487
2019-04-22	30.15	30.3	30.15	30.2	0.05	0.17	199607.0	6025027.3	431
2019-04-21	30.2	30.3	30.1	30.15	0.05	0.17	347623.0	10490867.25	485
2019-04-18	30.2	30.25	29.9	30.1	-0.15	-0.5	397540.0	11946252.3	600
2019-04-17	30.3	30.6	30.0	30.25	0.15	0.5	1015863.0	30774012.3	1239
2019-04-16	29.5	30.4	29.5	30.1	0.6	2.03	1555987.0	46555439.45	1834
2019-04-15	29.35	29.55	29.35	29.5	0.15	0.51	698910.0	20586055.15	672
2019-04-14	29.25	29.4	29.2	29.35	0.05	0.17	293913.0	8611323.8	364
2019-04-11	29.4	29.4	29.2	29.3	-0.1	-0.34	251324.0	7364065.9	433
2019-04-10	29.35	29.45	29.25	29.4	0.0	0.0	242196.0	7108838.1	416
2019-04-09	29.4	29.5	29.3	29.4	0.05	0.17	308851.0	9067563.9	386
2019-04-08	29.3	29.4	29.2	29.35	-0.05	-0.17	305506.0	8957053.65	438
2019-04-07	29.45	29.75	29.35	29.4	-0.1	-0.34	578385.0	17085521.3	826
2019-04-04	29.4	29.5	29.35	29.5	0.15	0.51	279925.0	8242153.05	478
2019-04-03	29.45	29.55	29.35	29.35	0.0	0.0	619035.0	18245520.8	684
2019-04-02	29.3	29.5	29.15	29.35	0.15	0.51	543719.0	15976404.1	732
2019-04-01	29.1	29.25	29.0	29.2	0.1	0.34	648002.0	18872774.9	817
2019-03-31	29.45	29.5	28.9	29.1	-0.3	-1.02	704855.0	20546818.7	1234
2019-03-28	29.6	29.7	29.35	29.4	-0.1	-0.34	1142096.0	33677775.1	1783
2019-03-27	29.55	29.65	29.45	29.5	0.0	0.0	1140811.0	33668265.1	1132
2019-03-26	29.7	29.8	29.45	29.5	-0.15	-0.51	1357673.0	40276070.75	1035
2019-03-25	29.75	29.9	29.6	29.65	0.05	0.17	616513.0	18318708.25	675
2019-03-24	30.0	30.0	29.6	29.6	-0.45	-1.5	560893.0	16710587.65	846
2019-03-21	30.2	30.25	29.7	30.05	-0.15	-0.5	1208045.0	36138402.15	1744
2019-03-20	30.35	30.45	30.15	30.2	-0.2	-0.66	530486.0	16042862.75	704
2019-03-19	30.55	30.6	30.35	30.4	-0.15	-0.49	345225.0	10502695.1	440
2019-03-18	30.35	30.6	30.2	30.55	0.15	0.49	616319.0	18695414.4	764
2019-03-17	30.4	30.45	30.3	30.4	0.1	0.33	151563.0	4603546.15	280
2019-03-14	30.5	30.5	30.3	30.3	-0.2	-0.66	275242.0	8361467.2	424
2019-03-13	30.55	30.55	30.4	30.5	0.2	0.66	159198.0	4848302.1	248
2019-03-12	30.4	30.4	30.3	30.3	-0.1	-0.33	120807.0	3667014.05	270
2019-03-11	30.45	30.45	30.35	30.4	-0.05	-0.16	165495.0	5033158.3	351
2019-03-10	30.45	30.55	30.4	30.45	-0.05	-0.16	256816.0	7821315.5	347
2019-03-07	30.55	30.6	30.4	30.5	-0.1	-0.33	226691.0	6914901.25	370
2019-03-06	30.5	30.65	30.45	30.6	0.1	0.33	209415.0	6391715.1	328
2019-03-05	30.6	30.65	30.5	30.5	-0.1	-0.33	245753.0	7517200.2	349
2019-03-04	30.6	30.6	30.4	30.6	0.0	0.0	255572.0	7796366.05	439
2019-03-03	30.55	30.65	30.5	30.6	0.05	0.16	138890.0	4243318.2	227
2019-02-28	30.6	30.65	30.35	30.55	-0.1	-0.33	221128.0	6749804.6	306
2019-02-27	30.55	30.65	30.35	30.65	0.05	0.16	134411.0	4099831.85	274
2019-02-26	30.35	30.8	30.2	30.6	0.25	0.82	332079.0	10151680.8	604
2019-02-25	30.65	30.7	30.2	30.35	-0.25	-0.82	341459.0	10389121.55	546
2019-02-24	30.6	30.7	30.55	30.6	0.0	0.0	275437.0	8432339.5	338
2019-02-21	30.65	30.65	30.5	30.6	0.05	0.16	184377.0	5638338.25	259
2019-02-20	30.55	30.65	30.45	30.55	0.05	0.16	172629.0	5272739.2	298
2019-02-19	30.55	30.65	30.5	30.5	-0.05	-0.16	188036.0	5744365.8	294
2019-02-18	30.65	30.7	30.45	30.55	-0.05	-0.16	190368.0	5817685.1	373
2019-02-17	30.7	30.75	30.55	30.6	-0.05	-0.16	134979.0	4134775.35	242
2019-02-14	30.75	30.8	30.55	30.65	-0.05	-0.16	285284.0	8742129.95	497
2019-02-13	30.8	30.85	30.7	30.7	-0.1	-0.32	391565.0	12041736.6	388
2019-02-12	30.9	30.95	30.7	30.8	-0.1	-0.32	442898.0	13630242.7	608
2019-02-11	31.0	31.05	30.9	30.9	-0.15	-0.48	242397.0	7500269.8	334
2019-02-10	31.15	31.25	31.0	31.05	0.0	0.0	278791.0	8668494.5	349
2019-02-07	31.2	31.3	31.05	31.05	-0.15	-0.48	228201.0	7101081.45	435
2019-02-06	31.3	31.5	31.1	31.2	-0.05	-0.16	368913.0	11545344.55	838
2019-02-05	31.25	31.3	31.05	31.25	0.0	0.0	341596.0	10650764.85	835
2019-02-04	31.3	31.6	31.2	31.25	0.0	0.0	814257.0	25586474.1	1124
2019-02-03	30.95	31.25	30.9	31.25	0.35	1.13	903477.0	28126142.75	1175
2019-01-31	30.85	30.9	30.65	30.9	0.05	0.16	473483.0	14559972.4	648
2019-01-30	30.85	30.9	30.75	30.85	0.05	0.16	424877.0	13089461.95	457
2019-01-29	30.9	30.95	30.75	30.8	-0.15	-0.48	689133.0	21230139.95	621
2019-01-28	30.8	31.0	30.8	30.95	0.2	0.65	507723.0	15677559.35	636
2019-01-27	30.75	30.8	30.6	30.75	0.0	0.0	408946.0	12573354.2	501
2019-01-24	30.75	31.1	30.7	30.75	-0.05	-0.16	464885.0	14336328.7	683
2019-01-23	30.8	30.85	30.7	30.8	0.0	0.0	406241.0	12498783.2	755
2019-01-22	30.7	30.8	30.7	30.8	0.0	0.0	318376.0	9792011.25	403
2019-01-21	30.8	30.8	30.6	30.8	0.1	0.33	360960.0	11087007.3	446
2019-01-20	30.8	30.85	30.65	30.7	-0.05	-0.16	348127.0	10698547.9	459
2019-01-17	30.75	31.05	30.75	30.75	-0.05	-0.16	888643.0	27431098.35	881
2019-01-16	30.85	31.65	30.75	30.8	0.0	0.0	2744525.0	85877061.6	2110
2019-01-15	30.75	30.8	30.65	30.8	0.1	0.33	302089.0	9280266.65	435
2019-01-14	30.7	30.8	30.65	30.7	-0.05	-0.16	214497.0	6590027.4	381
2019-01-13	30.85	30.85	30.65	30.75	-0.05	-0.16	359733.0	11054927.9	634
2019-01-10	30.75	30.85	30.6	30.8	0.05	0.16	447767.0	13755627.1	592
2019-01-09	30.7	30.8	30.65	30.75	0.0	0.0	318505.0	9782125.8	508
2019-01-08	30.7	30.8	30.6	30.75	0.1	0.33	239854.0	7364612.25	393
2019-01-07	30.9	30.9	30.6	30.65	-0.25	-0.81	571621.0	17558847.95	727
2019-01-06	30.85	30.95	30.65	30.9	0.15	0.49	247457.0	7613910.2	432
2019-01-03	30.6	30.85	30.6	30.75	0.05	0.16	129702.0	3982447.85	266
2019-01-02	30.8	30.8	30.55	30.7	-0.1	-0.32	142379.0	4365822.6	371
2019-01-01	30.95	31.0	30.7	30.8	-0.1	-0.32	141536.0	4364097.1	294
2018-12-31	30.85	31.25	30.8	30.9	0.05	0.16	305680.0	9469506.15	562
2018-12-30	30.8	30.9	30.7	30.85	0.25	0.82	158272.0	4879946.9	290
2018-12-27	30.75	31.0	30.55	30.6	0.05	0.16	211127.0	6489427.85	454
2018-12-26	30.6	30.7	30.45	30.55	0.1	0.33	122380.0	3743826.5	261
2018-12-25	30.5	30.8	30.3	30.45	-0.15	-0.49	324555.0	9891770.5	495
2018-12-24	30.8	30.8	30.45	30.6	-0.2	-0.65	364395.0	11156424.2	570
2018-12-23	30.5	30.8	30.2	30.8	-0.1	-0.32	445217.0	13568247.95	729
2018-12-20	30.95	30.95	30.6	30.9	-0.1	-0.32	451506.0	13892743.2	822
2018-12-19	31.45	31.45	30.9	31.0	-0.45	-1.43	941830.0	29302972.4	1046
2018-12-18	31.5	31.6	31.4	31.45	-0.1	-0.32	325388.0	10243251.0	490
2018-12-17	31.5	31.7	31.3	31.55	0.05	0.16	437312.0	13776372.2	605
2018-12-16	31.5	31.55	31.35	31.5	0.0	0.0	494507.0	15549607.3	690
2018-12-13	31.8	31.8	31.5	31.5	-0.3	-0.94	565674.0	17871302.45	699
2018-12-12	31.8	31.85	31.65	31.8	0.1	0.32	655881.0	20823043.05	831
2018-12-11	31.7	31.75	31.4	31.7	0.2	0.63	563715.0	17791870.55	869
2018-12-10	31.2	31.7	31.15	31.5	0.35	1.12	1674637.0	52812075.0	2151
2018-12-09	30.8	31.2	30.8	31.15	0.3	0.97	439729.0	13619075.35	624
2018-12-06	31.0	31.2	30.85	30.85	-0.15	-0.48	813242.0	25184423.2	928
2018-12-05	31.15	31.25	30.9	31.0	-0.25	-0.8	748780.0	23250587.0	1017
2018-12-04	31.45	31.5	31.15	31.25	-0.15	-0.48	1094178.0	34244658.95	1267
2018-12-03	31.6	31.75	31.35	31.4	-0.1	-0.32	2152789.0	67808330.65	1633
2018-12-02	31.6	31.75	31.45	31.5	0.0	0.0	2039385.0	64347127.3	1500
2018-11-29	31.6	31.6	31.4	31.5	-0.05	-0.16	572147.0	18011617.4	702
2018-11-28	31.5	31.85	31.4	31.55	0.05	0.16	791289.0	24938050.9	782
2018-11-27	31.5	31.7	31.35	31.5	0.2	0.64	919066.0	28957509.2	771
2018-11-26	31.6	31.7	31.25	31.3	-0.15	-0.48	416095.0	13094177.9	671
2018-11-25	31.5	31.7	31.15	31.45	0.05	0.16	488517.0	15347306.3	686
2018-11-22	31.2	31.6	31.2	31.4	0.2	0.64	371220.0	11649571.1	529
2018-11-21	31.0	31.25	30.9	31.2	0.2	0.65	194523.0	6042164.1	380
2018-11-20	31.3	31.4	31.0	31.0	-0.3	-0.96	279860.0	8711891.95	513
2018-11-19	31.2	31.5	31.1	31.3	0.0	0.0	291838.0	9137241.4	536
2018-11-18	31.8	31.8	31.25	31.3	-0.6	-1.88	369805.0	11631411.95	781
2018-11-15	32.0	32.05	31.7	31.9	-0.05	-0.16	424341.0	13552677.2	730
2018-11-14	31.95	32.35	31.6	31.95	-0.05	-0.16	793773.0	25458373.2	1072
2018-11-13	31.7	32.1	31.5	32.0	0.1	0.31	759013.0	24207464.55	1056
2018-11-12	32.2	32.25	31.85	31.9	-0.25	-0.78	787974.0	25221460.75	1172
2018-11-11	33.0	33.0	32.0	32.15	-0.85	-2.58	757775.0	24468165.75	1355
2018-11-08	33.1	33.5	32.9	33.0	0.0	0.0	908068.0	30178944.3	1150
2018-11-07	32.8	33.4	32.6	33.0	0.15	0.46	778971.0	25791332.9	1099
2018-11-06	33.4	33.5	32.85	32.85	-0.35	-1.05	822855.0	27285835.45	1310
2018-11-05	33.6	33.9	33.0	33.2	-0.45	-1.34	868060.0	29077813.7	1577
2018-11-04	35.6	35.6	33.65	33.65	-2.15	-6.01	2197801.0	75967152.85	3487
2018-11-01	34.35	36.15	33.95	35.8	1.45	4.22	2375958.0	84461961.2	2650
2018-10-31	34.15	34.35	33.8	34.35	0.25	0.73	360650.0	12279278.35	419
2018-10-30	34.45	34.65	33.75	34.1	0.3	0.89	626370.0	21441642.55	995
2018-10-29	32.2	34.35	32.2	33.8	1.6	4.97	767095.0	25429442.35	903
2018-10-28	31.6	32.2	31.6	32.2	0.55	1.74	265305.0	8478626.4	317
2018-10-25	31.3	32.0	31.25	31.65	0.3	0.96	580802.0	18418282.4	436
2018-10-24	31.8	32.1	31.35	31.35	-0.25	-0.79	457816.0	14457872.75	425
2018-10-23	30.8	32.0	30.6	31.6	0.8	2.6	492353.0	15405415.7	561
2018-10-22	32.45	32.55	30.7	30.8	-1.65	-5.08	592971.0	18470298.9	819
2018-10-21	31.0	32.65	31.0	32.45	-0.45	-1.37	280362.0	8968389.4	414
2018-10-18	33.25	33.5	32.75	32.9	-0.6	-1.79	246704.0	8162986.05	454
2018-10-17	33.25	33.95	33.25	33.5	0.35	1.06	291459.0	9787773.9	395
2018-10-16	32.15	33.6	32.1	33.15	-0.95	-2.79	254553.0	8420701.55	375
2018-10-15	32.1	34.3	32.1	34.1	2.1	6.56	213898.0	7107661.45	380
2018-10-14	33.3	33.7	31.0	32.0	-2.0	-5.88	440949.0	14233512.95	608
2018-10-11	34.8	34.8	33.9	34.0	-1.25	-3.55	359893.0	12327174.95	468
2018-10-10	34.95	35.25	34.85	35.25	0.25	0.71	83036.0	2908597.65	154
2018-10-09	35.25	35.3	35.0	35.0	-0.25	-0.71	71964.0	2528267.5	172
2018-10-08	35.2	35.4	35.2	35.25	0.05	0.14	74250.0	2620382.9	112
2018-10-07	35.6	35.6	35.2	35.2	-0.15	-0.42	129538.0	4575056.9	153
2018-10-04	35.6	35.6	35.3	35.35	0.0	0.0	59855.0	2121752.5	132
2018-10-03	35.35	35.45	35.2	35.35	-0.05	-0.14	183685.0	6490713.65	185
2018-10-02	35.3	35.65	35.2	35.4	0.2	0.57	380188.0	13464530.7	402
2018-10-01	35.2	35.25	35.05	35.2	0.0	0.0	244086.0	8573283.4	248
2018-09-30	34.65	35.2	34.65	35.2	0.6	1.73	381841.0	13310336.15	395
2018-09-27	34.4	34.7	34.3	34.6	0.15	0.44	179020.0	6185836.7	281
2018-09-26	34.85	34.95	34.4	34.45	-0.35	-1.01	264426.0	9177138.8	433
2018-09-25	35.0	35.0	34.8	34.8	-0.3	-0.85	251608.0	8780292.75	366
2018-09-20	35.1	35.15	34.75	35.1	0.0	0.0	100286.0	3508342.25	206
2018-09-19	35.05	35.1	34.9	35.1	0.15	0.43	149579.0	5234809.9	195
2018-09-18	35.0	35.0	34.8	34.95	-0.05	-0.14	110829.0	3873004.55	182
2018-09-17	34.5	35.0	34.35	35.0	0.5	1.45	113374.0	3921454.65	244
2018-09-16	35.05	35.1	34.3	34.5	-0.65	-1.85	161314.0	5597182.65	305
2018-09-13	35.3	35.3	34.95	35.15	-0.15	-0.42	89486.0	3132614.2	265
2018-09-12	35.25	35.3	34.95	35.3	0.15	0.43	275203.0	9650964.0	333
2018-09-11	35.25	35.35	35.15	35.15	-0.25	-0.71	80039.0	2818648.95	168
2018-09-10	35.45	35.5	35.2	35.4	0.0	0.0	90076.0	3184080.7	176
2018-09-09	35.6	35.6	35.15	35.4	0.0	0.0	70688.0	2498540.65	191
2018-09-06	35.4	35.4	35.0	35.4	-0.05	-0.14	216658.0	7610414.05	374
2018-09-05	35.85	35.85	35.05	35.45	-0.35	-0.98	212284.0	7531152.8	354
2018-09-04	35.6	35.9	35.55	35.8	0.2	0.56	135385.0	4841897.2	232
2018-09-03	35.55	35.85	35.55	35.6	0.05	0.14	74983.0	2676949.25	189
2018-09-02	35.65	35.65	35.45	35.55	0.0	0.0	95864.0	3405965.45	147
2018-08-30	35.95	35.95	35.45	35.55	-0.45	-1.25	194135.0	6924513.9	300
2018-08-29	36.0	36.1	35.75	36.0	0.05	0.14	156344.0	5616980.9	264
2018-08-28	35.8	35.95	35.75	35.95	0.2	0.56	83152.0	2981772.35	245
2018-08-27	35.75	35.8	35.6	35.75	0.0	0.0	95067.0	3396186.85	202
2018-08-26	35.6	35.8	35.55	35.75	0.25	0.7	56765.0	2025587.3	177
2018-08-16	35.4	35.55	35.3	35.5	0.05	0.14	62737.0	2225330.7	195
2018-08-15	35.55	35.6	35.2	35.45	0.15	0.42	113124.0	4008938.05	240
2018-08-14	35.25	35.55	35.25	35.3	-0.15	-0.42	167748.0	5942787.45	377
2018-08-13	35.55	35.65	34.9	35.45	-0.1	-0.28	420694.0	14833158.65	619
2018-08-12	35.8	36.0	35.5	35.55	-0.3	-0.84	294454.0	10512506.15	424
2018-08-09	36.0	36.1	35.8	35.85	-0.15	-0.42	169258.0	6080730.55	378
2018-08-08	36.25	36.25	35.9	36.0	-0.15	-0.41	143476.0	5169853.8	345
2018-08-07	36.0	36.3	36.0	36.15	0.05	0.14	142625.0	5166379.65	255
2018-08-06	35.8	36.4	35.8	36.1	0.3	0.84	254375.0	9193279.05	446
2018-08-05	35.8	36.0	35.7	35.8	-0.05	-0.14	96457.0	3452919.2	234
2018-08-02	35.75	35.85	35.7	35.85	0.05	0.14	25669.0	919009.95	116
2018-08-01	35.8	35.95	35.7	35.8	0.0	0.0	92227.0	3300887.6	233
2018-07-31	36.15	36.15	35.75	35.8	-0.2	-0.56	217366.0	7801205.15	469
2018-07-30	36.4	36.4	35.95	36.0	-0.35	-0.96	163396.0	5887559.55	326
2018-07-29	36.25	36.45	36.0	36.35	0.2	0.55	188246.0	6815923.4	284
2018-07-26	36.25	36.35	36.15	36.15	-0.15	-0.41	144421.0	5235357.55	219
2018-07-25	36.4	36.4	36.05	36.3	-0.1	-0.27	83753.0	3040416.35	173
2018-07-24	36.0	36.4	36.0	36.4	0.3	0.83	227314.0	8209398.25	306
2018-07-23	36.15	36.4	36.0	36.1	-0.05	-0.14	142251.0	5142110.8	303
2018-07-22	36.45	36.45	36.1	36.15	-0.3	-0.82	110929.0	4016522.65	303
2018-07-19	37.65	37.7	36.25	36.45	-1.2	-3.19	579028.0	21398313.15	735
2018-07-18	37.65	38.0	37.65	37.65	-0.15	-0.4	463130.0	17469894.15	493
2018-07-17	37.8	37.8	37.55	37.8	0.05	0.13	267698.0	10086386.95	488
2018-07-16	37.8	38.0	37.75	37.75	0.0	0.0	273809.0	10371707.65	419
2018-07-15	37.25	37.85	37.25	37.75	0.5	1.34	557319.0	20973567.55	786
2018-07-12	37.15	37.6	37.0	37.25	1.45	4.05	960546.0	35753735.7	1311
2018-07-11	35.85	36.0	35.75	35.8	-0.05	-0.14	150835.0	5415986.85	321
2018-07-10	35.8	35.9	35.6	35.85	0.1	0.28	166640.0	5954248.3	282
2018-07-09	35.8	36.0	35.75	35.75	-0.1	-0.28	88194.0	3162799.75	205
2018-07-08	35.85	35.85	35.6	35.85	-0.05	-0.14	130213.0	4651204.0	254
2018-07-05	36.0	36.0	35.8	35.9	-0.1	-0.28	109432.0	3927585.3	226
2018-07-04	35.9	36.15	35.75	36.0	0.15	0.42	160049.0	5756977.6	308
2018-07-03	36.05	36.05	35.7	35.85	-0.1	-0.28	186160.0	6666210.65	314
2018-07-02	35.95	36.05	35.85	35.95	-0.1	-0.28	104954.0	3771358.1	206
2018-07-01	36.1	36.15	35.95	36.05	-0.05	-0.14	148581.0	5353188.15	227
2018-06-28	36.2	36.2	36.0	36.1	-0.25	-0.69	129969.0	4689938.15	273
2018-06-27	36.45	36.45	36.2	36.35	0.25	0.69	169078.0	6140053.35	327
2018-06-26	35.85	36.2	35.75	36.1	0.25	0.7	222915.0	8014985.8	288
2018-06-25	36.0	36.0	35.8	35.85	-0.05	-0.14	110777.0	3975605.45	234
2018-06-24	36.15	36.15	35.8	35.9	0.2	0.56	368858.0	13275262.1	408
2018-06-21	35.75	36.0	35.65	35.7	0.05	0.14	315532.0	11275554.0	359
2018-06-20	36.0	36.1	35.55	35.65	-0.45	-1.25	240175.0	8571471.55	520
2018-06-12	35.8	36.15	35.7	36.1	0.3	0.84	239742.0	8609424.3	358
2018-06-11	36.05	36.2	35.5	35.8	-0.2	-0.56	658399.0	23568178.5	1027
2018-06-10	36.45	36.6	35.9	36.0	-0.45	-1.23	826553.0	29926460.45	908
2018-06-07	36.4	36.5	36.0	36.45	0.05	0.14	441836.0	16001126.7	538
2018-06-06	36.7	36.7	36.2	36.4	-0.2	-0.55	369162.0	13462793.3	417
2018-06-05	36.9	37.0	36.5	36.6	-0.4	-1.08	405004.0	14860694.85	525
2018-06-04	37.2	37.25	36.65	37.0	-0.2	-0.54	255849.0	9465885.0	247
2018-06-03	36.9	37.2	36.9	37.2	0.2	0.54	252413.0	9352783.55	249
2018-05-31	36.9	37.0	36.8	37.0	0.0	0.0	91951.0	3390173.4	128
2018-05-30	36.65	37.0	36.6	37.0	0.2	0.54	164001.0	6015627.35	206
2018-05-29	36.55	36.8	36.5	36.8	0.1	0.27	198906.0	7279565.45	244
2018-05-28	36.95	36.95	36.5	36.7	-0.85	-2.26	150582.0	5536784.95	260
2018-05-27	37.65	37.65	37.4	37.55	-0.15	-0.4	164763.0	6169221.6	207
2018-05-24	37.7	37.7	37.35	37.62	-0.06	-0.16	213265.0	8011878.95	278
2018-05-23	37.65	37.85	37.6	37.68	0.04	0.11	140575.0	5298425.1	238
2018-05-22	37.55	37.8	37.55	37.64	-0.03	-0.08	121415.0	4569155.05	152
2018-05-21	37.5	38.1	37.5	37.67	0.31	0.83	280880.0	10605358.2	325
2018-05-20	36.95	37.45	36.95	37.36	0.4	1.08	137218.0	5112089.4	171
2018-05-17	36.85	37.1	36.8	36.96	0.09	0.24	105975.0	3919148.5	144
2018-05-16	37.0	37.0	36.8	36.87	-0.24	-0.65	95462.0	3519583.7	256
2018-05-15	37.15	37.25	37.0	37.11	-0.03	-0.08	100381.0	3731680.0	238
2018-05-14	37.2	37.25	37.0	37.14	-0.02	-0.05	81341.0	3019845.15	194
2018-05-13	37.0	37.3	36.95	37.16	0.32	0.87	296121.0	10976097.75	304
2018-05-10	36.7	37.0	36.7	36.84	0.14	0.38	131418.0	4850457.6	259
2018-05-09	37.0	37.1	36.6	36.7	-0.25	-0.68	122407.0	4506024.9	336
2018-05-08	37.65	37.65	36.85	36.95	-0.63	-1.68	304611.0	11321840.5	494
2018-05-07	37.85	37.85	37.5	37.58	-0.26	-0.69	117227.0	4418297.35	243
2018-05-06	38.0	38.15	37.8	37.84	-0.02	-0.05	253442.0	9624776.25	268
2018-05-03	37.9	38.15	37.85	37.86	0.01	0.03	197873.0	7509742.7	277
2018-05-02	38.15	38.15	37.8	37.85	-0.25	-0.66	160800.0	6106357.0	247
2018-05-01	38.1	38.4	38.0	38.1	-0.1	-0.26	276709.0	10549690.45	310
2018-04-30	38.35	38.35	38.1	38.2	-0.11	-0.29	212061.0	8103335.6	282
2018-04-29	38.3	38.45	38.2	38.31	0.2	0.52	202906.0	7777288.1	339
2018-04-26	38.2	38.2	37.7	38.11	0.17	0.45	152473.0	5784571.6	284
2018-04-25	38.1	38.3	37.9	37.94	-0.25	-0.65	269433.0	10267892.35	338
2018-04-24	38.2	38.6	37.85	38.19	0.03	0.08	960972.0	36814695.0	946
2018-04-23	37.8	38.25	37.55	38.16	0.36	0.95	474904.0	18025491.85	557
2018-04-22	37.9	37.9	37.55	37.8	0.07	0.19	212719.0	8025808.75	367
2018-04-19	38.1	38.2	37.55	37.73	-0.29	-0.76	667451.0	25274708.85	687
2018-04-18	37.75	38.2	37.65	38.02	0.47	1.25	617333.0	23404062.8	822
2018-04-17	37.1	37.75	37.05	37.55	0.44	1.19	734196.0	27548715.8	747
2018-04-16	37.1	37.25	37.0	37.11	0.09	0.24	380892.0	14133758.85	435
2018-04-15	36.65	37.05	36.65	37.02	0.6	1.65	264929.0	9776705.7	383
2018-04-12	36.3	36.75	36.3	36.42	0.06	0.17	241457.0	8802000.8	372
2018-04-11	37.2	37.2	36.1	36.36	-0.74	-1.99	428699.0	15774411.9	441
2018-04-10	37.15	37.25	37.0	37.1	-0.05	-0.13	91170.0	3383332.2	188
2018-04-09	37.15	37.45	37.1	37.15	-0.11	-0.3	318002.0	11842148.95	346
2018-04-08	37.05	37.5	37.05	37.26	0.09	0.24	367773.0	13686300.05	399
2018-04-05	36.95	37.55	36.8	37.17	0.33	0.9	506930.0	18901747.6	746
2018-04-04	36.9	37.1	36.65	36.84	-0.03	-0.08	422055.0	15555965.5	543
2018-04-03	36.45	36.95	36.35	36.87	0.38	1.04	358650.0	13200715.9	525
2018-04-02	36.65	36.75	36.45	36.49	-0.22	-0.6	301676.0	11018431.35	496
2018-04-01	36.85	36.95	36.6	36.71	-0.12	-0.33	362217.0	13307425.55	447
2018-03-29	37.3	37.3	36.5	36.83	-0.79	-2.1	605056.0	22247213.35	864
2018-03-28	38.0	38.0	37.45	37.62	-0.39	-1.03	458174.0	17252262.7	555
2018-03-27	38.2	38.35	38.0	38.01	-0.12	-0.31	275756.0	10523911.7	454
2018-03-26	38.2	38.3	38.05	38.13	-0.13	-0.34	308662.0	11787542.45	446
2018-03-25	37.95	38.35	37.8	38.26	0.3	0.79	574162.0	21880644.9	652
2018-03-22	37.85	38.0	37.6	37.96	0.23	0.61	505315.0	19117578.6	519
2018-03-21	37.65	37.85	37.5	37.73	0.13	0.35	601065.0	22672218.55	679
2018-03-20	37.5	37.8	37.5	37.6	0.01	0.03	335413.0	12630014.15	434
2018-03-19	37.6	37.65	37.45	37.59	0.01	0.03	236131.0	8865366.1	325
2018-03-18	37.75	37.8	37.55	37.58	-0.17	-0.45	239532.0	9017904.25	434
2018-03-15	37.85	37.85	37.5	37.75	0.05	0.13	298349.0	11239879.1	442
2018-03-14	37.8	37.8	37.6	37.7	0.02	0.05	344279.0	12969427.35	489
2018-03-13	37.85	37.9	37.6	37.68	-0.16	-0.42	511349.0	19310502.2	441
2018-03-12	38.0	38.15	37.75	37.84	-0.1	-0.26	609157.0	23091583.2	540
2018-03-11	38.2	38.2	37.7	37.94	0.04	0.11	299521.0	11386780.95	395
2018-03-08	37.8	38.0	37.7	37.9	-0.02	-0.05	273470.0	10342958.45	430
2018-03-07	38.0	38.2	37.7	37.92	-0.1	-0.26	189918.0	7211357.55	367
2018-03-06	37.7	38.1	37.6	38.02	0.33	0.88	212901.0	8051420.55	341
2018-03-05	37.7	37.95	37.3	37.69	-0.01	-0.03	130210.0	4913369.85	261
2018-03-04	37.75	37.85	37.5	37.7	0.24	0.64	331291.0	12486407.05	412
2018-03-01	37.0	37.55	37.0	37.46	0.33	0.89	170555.0	6348989.2	294
2018-02-28	37.5	37.5	37.05	37.13	-0.37	-0.99	232442.0	8665835.95	325
2018-02-27	37.3	37.8	37.3	37.5	0.12	0.32	195101.0	7313849.85	373
2018-02-26	37.4	37.6	37.35	37.38	-0.07	-0.19	166665.0	6235859.4	363
2018-02-25	37.6	37.75	37.45	37.45	0.06	0.16	177742.0	6681840.5	273
2018-02-22	37.6	37.65	37.25	37.39	0.06	0.16	190517.0	7137863.95	289
2018-02-21	37.6	37.8	37.15	37.33	-0.31	-0.82	346503.0	12953708.1	708
2018-02-20	37.9	38.05	37.55	37.64	-0.3	-0.79	235416.0	8911156.1	380
2018-02-19	37.65	38.1	37.65	37.94	0.13	0.34	181107.0	6862371.3	317
2018-02-18	37.25	38.45	37.25	37.81	0.67	1.8	426124.0	16125540.75	794
2018-02-15	37.1	37.3	37.0	37.14	0.18	0.49	289916.0	10760817.75	376
2018-02-14	37.0	37.1	36.85	36.96	0.03	0.08	341066.0	12594323.15	319
2018-02-13	36.6	37.5	36.6	36.93	0.35	0.96	515059.0	19073647.25	686
2018-02-12	36.3	36.95	36.1	36.58	0.26	0.72	280412.0	10294073.0	472
2018-02-11	37.0	37.0	35.6	36.32	-0.37	-1.01	702745.0	25292111.65	1036
2018-02-08	37.05	37.2	36.5	36.69	-0.18	-0.49	809465.0	29731677.25	1091
2018-02-07	38.6	38.6	36.75	36.87	-1.23	-3.23	443943.0	16752971.05	785
2018-02-06	38.5	38.6	37.9	38.1	-0.82	-2.11	476858.0	18176044.95	605
2018-02-05	38.9	39.1	38.75	38.92	-0.04	-0.1	257851.0	10023571.0	290
2018-02-04	39.15	39.15	38.8	38.96	-0.09	-0.23	248926.0	9698623.9	312
2018-02-01	39.45	39.65	39.0	39.05	-0.4	-1.01	267216.0	10492627.65	378
2018-01-31	39.45	39.65	39.2	39.45	0.11	0.28	252114.0	9944304.9	386
2018-01-30	39.35	39.55	39.15	39.34	0.11	0.28	217607.0	8562877.2	360
2018-01-29	39.15	39.35	38.95	39.23	0.14	0.36	255240.0	9985417.45	339
2018-01-28	38.9	39.2	38.9	39.09	0.11	0.28	280258.0	10934586.75	308
2018-01-25	39.4	39.4	38.9	38.98	-0.01	-0.03	246478.0	9647105.15	344
2018-01-24	39.2	39.3	38.9	38.99	-0.18	-0.46	288172.0	11246022.1	381
2018-01-23	39.8	40.1	39.0	39.17	-0.65	-1.63	316567.0	12523962.0	508
2018-01-22	40.5	40.6	39.8	39.82	-0.76	-1.87	436840.0	17541549.1	633
2018-01-21	40.35	41.0	40.15	40.58	0.22	0.55	561837.0	22828645.8	540
2018-01-18	40.7	40.7	40.15	40.36	-0.27	-0.66	141540.0	5713216.2	264
2018-01-17	40.85	40.85	40.5	40.63	0.07	0.17	143230.0	5829897.1	272
2018-01-16	40.75	40.9	40.45	40.56	0.04	0.1	285451.0	11570435.25	302
2018-01-15	40.7	40.7	40.3	40.52	-0.1	-0.25	240342.0	9723672.0	318
2018-01-14	41.0	41.1	40.55	40.62	-0.24	-0.59	304192.0	12411945.6	362
2018-01-11	40.9	41.2	40.45	40.86	0.41	1.01	293160.0	12014315.5	363
2018-01-10	40.5	40.65	40.2	40.45	-0.04	-0.1	98541.0	3982839.1	152
2018-01-09	40.7	40.7	40.3	40.49	-0.29	-0.71	206914.0	8372619.8	254
2018-01-08	40.9	41.4	40.75	40.78	-0.14	-0.34	196292.0	8049596.55	371
2018-01-07	40.0	41.25	40.0	40.92	1.0	2.51	527759.0	21536278.15	711
2018-01-04	39.4	40.0	39.4	39.92	0.57	1.45	231361.0	9167603.55	332
2018-01-03	39.4	39.4	38.9	39.35	0.14	0.36	129710.0	5078204.8	209
2018-01-02	39.0	39.25	38.9	39.21	0.21	0.54	150095.0	5865238.6	256
2018-01-01	39.2	39.25	38.8	39.0	-0.31	-0.79	199044.0	7768122.05	288
2017-12-31	39.45	39.6	39.3	39.31	-0.11	-0.28	136363.0	5373200.2	294
2017-12-28	40.0	40.0	39.2	39.42	-0.15	-0.38	180481.0	7133672.25	319
2017-12-27	40.05	40.1	39.5	39.57	-0.27	-0.68	148240.0	5913987.8	341
2017-12-26	39.9	40.1	39.7	39.84	0.1	0.25	120514.0	4806833.1	211
2017-12-25	39.9	40.1	39.45	39.74	-0.05	-0.13	163549.0	6503932.75	357
2017-12-24	40.4	40.4	39.75	39.79	-0.48	-1.19	221549.0	8874392.2	282
2017-12-21	40.4	40.9	40.15	40.27	0.09	0.22	126508.0	5127001.2	207
2017-12-20	40.8	41.1	40.0	40.18	-0.59	-1.45	183960.0	7473874.0	267
2017-12-19	41.15	41.2	40.55	40.77	-0.25	-0.61	218962.0	8949579.75	547
2017-12-18	39.05	41.7	39.05	41.02	1.98	5.07	670218.0	27142301.35	905
2017-12-17	38.9	39.25	38.85	39.04	0.15	0.39	132702.0	5178108.8	198
2017-12-14	39.2	39.45	38.6	38.89	-0.25	-0.64	252530.0	9849542.4	336
2017-12-13	39.25	39.6	39.05	39.14	-0.38	-0.96	196615.0	7733072.8	231
2017-12-12	39.5	39.65	39.2	39.52	0.17	0.43	77578.0	3063435.6	186
2017-12-11	39.6	39.85	39.3	39.35	-0.4	-1.01	175923.0	6960981.75	264
2017-12-10	39.7	40.1	39.65	39.75	0.34	0.86	172402.0	6862318.6	268
2017-12-07	39.25	39.6	39.1	39.41	-0.04	-0.1	149440.0	5877420.45	276
2017-12-06	39.45	39.6	39.35	39.45	-0.03	-0.08	119114.0	4700568.75	182
2017-12-05	39.8	39.8	39.2	39.48	-0.32	-0.8	113702.0	4492806.5	200
2017-12-04	40.2	40.5	39.7	39.8	-0.42	-1.04	144004.0	5750336.95	280
2017-12-03	40.0	40.6	40.0	40.22	0.48	1.21	287431.0	11617287.8	437
2017-11-30	39.85	39.95	39.65	39.74	0.03	0.08	50149.0	1995109.9	132
2017-11-29	39.8	40.1	39.65	39.71	0.01	0.03	200225.0	7984768.6	273
2017-11-28	39.7	39.7	39.45	39.7	0.03	0.08	90670.0	3591937.7	155
2017-11-27	39.6	40.05	39.5	39.67	0.08	0.2	290823.0	11587064.45	359
2017-11-26	38.9	39.65	38.9	39.59	0.73	1.88	298481.0	11781581.2	359
2017-11-23	38.6	38.9	38.3	38.86	0.56	1.46	174378.0	6723204.3	280
2017-11-22	38.2	38.35	37.85	38.3	0.16	0.42	60578.0	2311197.1	139
2017-11-21	38.3	38.3	37.85	38.14	-0.66	-1.7	132472.0	5038340.7	230
2017-11-20	39.05	39.1	38.25	38.8	-0.26	-0.67	330592.0	12781593.05	339
2017-11-19	38.9	39.35	38.8	39.06	0.35	0.9	223407.0	8723677.65	284
2017-11-16	39.45	39.45	38.55	38.71	-0.34	-0.87	212165.0	8268789.9	286
2017-11-15	38.0	39.7	37.85	39.05	1.11	2.93	470242.0	18334322.35	556
2017-11-14	37.6	38.0	37.6	37.94	0.34	0.9	135187.0	5126515.95	218
2017-11-13	37.5	37.8	37.45	37.6	0.15	0.4	160780.0	6045230.0	256
2017-11-12	37.6	38.05	37.2	37.45	0.23	0.62	347880.0	13152503.9	461
2017-11-09	36.9	37.4	36.5	37.22	0.46	1.25	164599.0	6094324.15	315
2017-11-08	36.9	37.2	36.6	36.76	-0.51	-1.37	211628.0	7819942.35	250
2017-11-07	37.4	37.5	35.65	37.27	-0.06	-0.16	1220096.0	45085740.2	901
2017-11-06	38.8	38.8	37.0	37.33	-0.97	-2.53	563643.0	21056890.35	716
2017-11-05	38.4	38.5	37.3	38.3	-0.54	-1.39	390907.0	14773558.0	564
2017-11-02	38.45	39.0	38.45	38.84	0.28	0.73	202145.0	7851780.9	393
2017-11-01	38.15	38.6	38.05	38.56	0.37	0.97	94886.0	3641595.65	204
2017-10-31	38.3	38.45	37.9	38.19	0.0	0.0	272153.0	10380107.55	318
2017-10-30	38.25	38.55	38.05	38.19	-0.08	-0.21	167195.0	6392711.45	234
2017-10-29	38.5	38.65	37.95	38.27	-0.11	-0.29	238827.0	9132319.85	314
2017-10-26	38.0	38.7	37.9	38.38	0.43	1.13	198746.0	7604899.8	343
2017-10-25	38.7	38.7	37.9	37.95	-0.5	-1.3	267005.0	10193361.8	441
2017-10-24	38.6	38.7	38.15	38.45	-0.1	-0.26	297644.0	11423613.0	289
2017-10-23	38.65	38.85	38.2	38.55	-0.26	-0.67	264120.0	10170654.05	342
2017-10-22	39.0	39.0	38.65	38.81	-0.15	-0.39	142350.0	5530721.45	278
2017-10-19	39.2	39.2	38.8	38.96	-0.11	-0.28	271737.0	10576411.2	356
2017-10-18	39.45	39.45	39.0	39.07	-0.44	-1.11	305227.0	11965052.05	362
2017-10-17	39.4	39.7	39.2	39.51	0.1	0.25	209588.0	8263149.05	264
2017-10-16	39.5	39.5	38.9	39.41	-0.05	-0.13	339281.0	13295284.4	417
2017-10-15	40.15	40.4	39.4	39.46	-0.9	-2.23	316702.0	12618689.05	420
2017-10-12	40.0	40.4	39.8	40.36	0.47	1.18	609784.0	24382485.35	665
2017-10-11	39.55	40.2	38.7	39.89	0.94	2.41	845728.0	33347432.45	998
2017-10-10	40.0	40.0	38.55	38.95	-0.79	-1.99	334640.0	13080182.35	689
2017-10-09	41.05	41.3	39.6	39.74	-1.35	-3.29	484557.0	19412213.05	990
2017-10-08	41.6	41.8	41.0	41.09	-0.79	-1.89	315193.0	12985794.0	570
2017-10-05	42.0	42.25	41.75	41.88	-0.2	-0.48	188819.0	7916331.1	378
2017-10-04	42.4	42.4	42.0	42.08	-0.29	-0.68	144249.0	6083880.2	271
2017-10-03	42.45	42.45	42.2	42.37	-0.02	-0.05	95892.0	4055712.25	196
2017-10-02	42.7	42.8	41.85	42.39	-0.31	-0.73	454351.0	19154153.0	688
2017-10-01	43.0	43.15	42.3	42.7	-0.55	-1.27	127039.0	5447478.45	222
2017-09-28	42.9	43.45	42.75	43.25	0.33	0.77	116046.0	4992555.95	278
2017-09-27	43.1	43.1	42.8	42.92	-0.12	-0.28	76504.0	3281538.2	177
2017-09-26	43.55	43.55	42.9	43.04	-0.85	-1.94	390462.0	16849508.7	544
2017-09-25	44.5	44.5	43.85	43.89	-0.54	-1.22	223257.0	9827859.75	428
2017-09-21	44.45	44.95	44.3	44.43	-0.01	-0.02	234972.0	10455697.35	412
2017-09-20	44.4	44.55	44.2	44.44	0.08	0.18	191145.0	8493786.95	269
2017-09-19	44.25	44.4	44.2	44.36	0.02	0.05	260608.0	11542555.95	315
2017-09-18	45.8	45.8	44.3	44.34	-1.65	-3.59	571387.0	25556328.05	734
2017-09-17	44.75	46.05	44.35	45.99	1.47	3.3	486987.0	22102396.5	619
2017-09-14	43.8	45.2	43.8	44.52	0.97	2.23	547764.0	24332061.4	729
2017-09-13	43.1	43.7	43.1	43.55	0.35	0.81	129848.0	5640598.35	184
2017-09-12	43.45	43.5	43.1	43.2	-0.25	-0.58	120059.0	5189239.9	167
2017-09-11	43.5	43.6	43.4	43.45	-0.04	-0.09	172725.0	7511578.45	193
2017-09-10	43.1	43.6	43.05	43.49	0.28	0.65	145609.0	6321080.15	284
2017-09-07	43.25	43.3	43.0	43.21	0.05	0.12	161812.0	6985538.25	179
2017-09-06	42.65	43.2	42.65	43.16	0.61	1.43	243142.0	10463331.95	359
2017-08-29	42.2	42.9	42.2	42.55	0.34	0.81	125396.0	5317625.75	262
2017-08-28	42.45	42.45	42.1	42.21	0.02	0.05	78706.0	3324216.15	148
2017-08-27	42.25	42.4	42.1	42.19	-0.16	-0.38	105862.0	4466387.95	407
2017-08-24	42.65	42.65	42.3	42.35	-0.3	-0.7	126741.0	5380637.5	234
2017-08-23	42.65	43.1	42.65	42.65	-0.25	-0.58	139879.0	5998015.15	238
2017-08-22	42.7	42.95	42.5	42.9	0.14	0.33	69782.0	2982147.8	197
2017-08-21	42.5	43.0	42.5	42.76	0.3	0.71	139079.0	5962142.85	287
2017-08-20	42.4	42.6	42.35	42.46	0.41	0.98	160594.0	6829621.2	232
2017-08-17	42.3	42.35	42.0	42.05	-0.28	-0.66	221158.0	9321761.4	360
2017-08-16	42.4	42.4	42.0	42.33	0.3	0.71	100060.0	4219620.1	181
2017-08-15	42.5	42.7	42.0	42.03	-0.47	-1.11	154063.0	6526275.2	236
2017-08-14	42.8	42.8	42.3	42.5	-0.52	-1.21	142666.0	6064994.15	275
2017-08-13	43.6	43.6	42.85	43.02	-0.24	-0.55	42167.0	1819632.7	165
2017-08-10	43.4	43.4	43.1	43.26	-0.26	-0.6	119944.0	5188253.95	209
2017-08-09	43.55	43.75	43.1	43.52	-0.02	-0.05	74723.0	3248721.35	240
2017-08-08	43.55	43.8	43.5	43.54	-0.2	-0.46	113676.0	4960668.7	275
2017-08-07	43.1	43.85	43.1	43.74	0.64	1.48	326295.0	14200098.7	475
2017-08-06	42.0	43.2	41.95	43.1	1.03	2.45	278669.0	11892269.05	440
2017-08-03	42.75	42.75	41.8	42.07	-1.92	-4.36	780919.0	32873021.1	1029
2017-08-02	43.75	44.3	43.75	43.99	0.25	0.57	154251.0	6791779.45	279
2017-08-01	43.05	44.05	43.05	43.74	0.77	1.79	146694.0	6399298.55	355
2017-07-31	43.3	43.6	42.8	42.97	-0.43	-0.99	416440.0	17905869.15	418
2017-07-30	44.1	45.0	43.35	43.4	-0.6	-1.36	326976.0	14495445.6	529
2017-07-27	45.55	45.7	43.7	44.0	-1.46	-3.21	445623.0	19838660.8	528
2017-07-26	45.8	46.2	45.2	45.46	-0.46	-1.0	255424.0	11665267.7	449
2017-07-25	44.3	46.4	44.3	45.92	1.43	3.21	1060189.0	48459526.35	1615
2017-07-24	44.8	44.8	44.35	44.49	-0.32	-0.71	126964.0	5653413.0	227
2017-07-23	44.85	44.9	44.6	44.81	0.31	0.7	119545.0	5353766.15	234
2017-07-20	45.45	45.45	44.25	44.5	0.58	1.32	189818.0	8472669.8	410
2017-07-19	43.9	44.0	43.7	43.92	-0.19	-0.43	127747.0	5605368.1	209
2017-07-18	45.0	45.0	43.95	44.11	-0.54	-1.21	219169.0	9760926.6	395
2017-07-17	44.45	45.75	44.4	44.65	0.19	0.43	503107.0	22723710.0	770
2017-07-16	43.8	44.5	43.6	44.46	0.89	2.04	229757.0	10132029.65	478
2017-07-13	43.45	43.7	43.15	43.57	0.13	0.3	154925.0	6737222.55	354
2017-07-12	43.1	44.7	43.0	43.44	0.57	1.33	704675.0	30742239.8	929
2017-07-11	42.95	43.0	42.7	42.87	-0.14	-0.33	188111.0	8061368.35	393
2017-07-10	43.4	43.7	43.0	43.01	0.17	0.4	209109.0	9047306.5	301
2017-07-09	43.1	43.15	42.8	42.84	-0.05	-0.12	173962.0	7468859.0	211
2017-07-06	43.0	43.35	42.75	42.89	-0.59	-1.36	130178.0	5604769.65	309
2017-07-05	43.55	43.8	43.0	43.48	-0.14	-0.32	255675.0	11065458.8	437
2017-07-04	43.65	44.4	43.55	43.62	0.13	0.3	317255.0	13925730.85	461
2017-07-03	43.8	43.95	43.0	43.49	-0.28	-0.64	121647.0	5302767.05	248
2017-07-02	44.3	44.8	43.6	43.77	-1.25	-2.78	294403.0	12973297.4	465
2017-06-22	44.9	45.35	44.3	45.02	0.15	0.33	382967.0	17271660.6	475
2017-06-21	42.45	45.2	42.45	44.87	2.78	6.6	550195.0	24312731.3	737
2017-06-20	43.1	43.15	42.0	42.09	-0.87	-2.03	243457.0	10396337.15	337
2017-06-19	42.05	43.0	42.0	42.96	0.71	1.68	517677.0	21965481.4	669
2017-06-18	42.3	42.4	41.6	42.25	-0.05	-0.12	156369.0	6587829.9	300
2017-06-15	43.5	43.5	42.2	42.3	-1.09	-2.51	89432.0	3823441.6	248
2017-06-14	43.35	43.5	43.15	43.39	0.19	0.44	116595.0	5050878.55	324
2017-06-13	43.4	43.5	43.15	43.2	-0.3	-0.69	232663.0	10065940.7	266
2017-06-12	43.5	43.65	43.15	43.5	-0.14	-0.32	100939.0	4373404.65	177
2017-06-11	44.05	44.6	43.65	43.64	-0.39	-0.89	131062.0	5775592.7	280
2017-06-08	44.8	44.85	44.0	44.03	-0.93	-2.07	204848.0	9069690.95	326
2017-06-07	44.9	45.0	44.4	44.96	-0.01	-0.02	197517.0	8824432.6	328
2017-06-06	45.1	45.4	44.75	44.97	-0.01	-0.02	221584.0	9981148.45	385
2017-06-05	45.0	45.2	44.4	44.98	-0.02	-0.04	219754.0	9862449.85	540
2017-06-04	45.5	45.5	45.0	45.0	-0.21	-0.46	154349.0	6959979.9	278
2017-06-01	45.3	45.7	45.0	45.21	-0.12	-0.26	154245.0	6988676.9	307
2017-05-31	45.5	45.6	45.3	45.33	-0.23	-0.5	132815.0	6028383.9	307
2017-05-30	46.1	46.1	45.5	45.56	-0.43	-0.93	389630.0	17823448.3	400
2017-05-29	46.3	46.3	45.8	45.99	-0.1	-0.22	217705.0	10023306.1	360
2017-05-28	46.5	46.5	45.3	46.09	-0.59	-1.26	145073.0	6645255.1	260
2017-05-25	46.9	46.9	46.6	46.68	-0.06	-0.13	117694.0	5504856.2	246
2017-05-24	47.1	47.2	46.7	46.74	-0.33	-0.7	101300.0	4756074.4	290
2017-05-23	47.3	47.4	47.0	47.07	-0.55	-1.15	128802.0	6065410.4	233
2017-05-22	47.5	47.9	47.2	47.62	0.14	0.29	80959.0	3850546.2	219
2017-05-21	47.4	48.1	47.3	47.48	0.6	1.28	370235.0	17674175.6	575
2017-05-18	47.0	47.1	46.5	46.88	-0.13	-0.28	103605.0	4852746.6	264
2017-05-17	47.2	47.3	46.9	47.01	-0.3	-0.63	92062.0	4331127.9	256
2017-05-16	47.0	47.4	46.9	47.31	0.26	0.55	111035.0	5240641.7	232
2017-05-15	46.9	47.1	46.8	47.05	0.15	0.32	137065.0	6429236.7	265
2017-05-14	47.0	47.0	46.8	46.9	-0.19	-0.4	153953.0	7220130.7	367
2017-05-11	49.3	49.3	46.6	47.09	-1.87	-3.82	657731.0	31233168.9	1361
2017-05-10	48.8	49.0	48.8	48.96	-0.13	-0.26	22969.0	1123776.5	120
2017-05-09	49.5	49.5	48.8	49.09	-0.15	-0.3	94940.0	4652854.4	259
2017-05-08	48.9	49.5	48.9	49.24	0.44	0.9	282722.0	13876977.7	696
2017-05-07	48.6	49.1	48.2	48.8	-0.27	-0.55	114827.0	5599185.1	251
2017-05-04	49.8	49.8	48.7	49.07	-0.68	-1.37	164184.0	8060916.3	493
2017-05-03	50.0	50.25	49.5	49.75	-0.15	-0.3	242537.0	12097198.25	413
2017-05-02	50.5	50.5	49.7	49.9	0.02	0.04	156396.0	7800888.9	376
2017-05-01	50.0	50.25	49.5	49.88	-0.62	-1.23	244925.0	12208884.85	440
2017-04-30	50.5	51.0	50.25	50.5	0.26	0.52	128124.0	6499756.75	274
2017-04-27	49.8	50.5	49.8	50.24	0.49	0.98	84185.0	4228271.45	241
2017-04-26	49.5	49.9	49.4	49.75	0.22	0.44	65467.0	3250542.3	143
2017-04-25	50.0	50.5	49.5	49.53	-0.46	-0.92	132399.0	6634496.05	278
2017-04-24	49.9	50.0	49.8	49.99	0.13	0.26	119613.0	5978042.7	173
2017-04-23	49.7	51.0	49.7	49.86	0.6	1.22	274186.0	13750360.95	374
2017-04-20	49.5	49.6	49.1	49.26	0.07	0.14	100542.0	4964015.9	284
2017-04-19	49.0	49.2	48.6	49.19	0.18	0.37	128590.0	6277613.3	258
2017-04-18	49.8	50.0	49.0	49.01	-0.87	-1.74	248566.0	12308263.0	490
2017-04-17	49.6	50.25	49.6	49.88	-0.04	-0.08	276082.0	13791361.1	488
2017-04-16	50.75	50.75	49.8	49.92	-1.24	-2.42	395981.0	19806365.0	882
2017-04-13	52.25	52.5	50.5	51.16	-0.92	-1.77	352656.0	18117120.5	737
2017-04-12	51.75	52.5	51.75	52.08	0.41	0.79	106651.0	5559258.75	256
2017-04-11	52.25	52.25	51.5	51.67	-0.1	-0.19	106330.0	5519915.5	367
2017-04-10	51.75	52.25	51.5	51.77	-0.23	-0.44	122117.0	6329047.0	394
2017-04-09	53.0	53.25	52.0	52.0	-1.07	-2.02	122136.0	6412025.75	325
2017-04-06	52.5	53.75	52.5	53.07	0.56	1.07	413232.0	21942210.75	554
2017-04-05	51.5	53.0	51.5	52.51	1.12	2.18	444187.0	23165374.75	649
2017-04-04	51.5	51.75	51.0	51.39	-0.13	-0.25	126902.0	6500524.75	191
2017-04-03	51.25	51.75	51.25	51.52	-0.22	-0.43	78394.0	4038104.75	177
2017-04-02	51.75	52.0	51.0	51.74	0.43	0.84	86631.0	4459965.5	189
2017-03-30	51.5	51.75	51.25	51.31	0.03	0.06	118292.0	6085597.5	232
2017-03-29	51.25	52.0	51.25	51.28	0.24	0.47	141811.0	7321488.5	336
2017-03-28	51.0	52.0	51.0	51.04	0.55	1.09	338328.0	17414964.5	396
2017-03-27	50.0	51.0	49.8	50.49	0.24	0.48	168428.0	8479964.25	243
2017-03-26	50.5	51.25	50.0	50.25	-0.02	-0.04	125576.0	6350683.25	251
2017-03-23	49.8	50.5	49.8	50.27	0.54	1.09	86201.0	4323128.7	219
2017-03-22	49.5	50.25	49.5	49.73	-0.42	-0.84	111726.0	5564957.65	274
2017-03-21	50.5	51.0	50.0	50.15	-0.28	-0.56	57251.0	2899639.25	208
2017-03-20	51.25	51.75	50.25	50.43	-0.5	-0.98	113721.0	5824977.25	278
2017-03-19	50.75	51.75	50.5	50.93	0.57	1.13	162947.0	8323515.75	321
2017-03-16	49.2	51.0	49.2	50.36	1.25	2.55	230981.0	11604571.8	440
2017-03-15	49.2	49.6	49.0	49.11	-0.07	-0.14	437756.0	21547374.2	234
2017-03-14	49.4	49.4	48.5	49.18	-0.31	-0.63	91951.0	4498063.0	241
2017-03-13	49.2	50.0	49.1	49.49	0.49	1.0	85301.0	4228001.2	302
2017-03-12	49.0	49.2	48.9	49.0	-0.26	-0.53	86893.0	4258655.3	436
2017-03-09	50.5	50.5	48.5	49.26	-1.74	-3.41	405976.0	20156961.05	783
2017-03-08	51.5	51.75	51.0	51.0	-0.62	-1.2	81729.0	4183775.0	200
2017-03-07	52.0	52.0	51.5	51.62	-0.12	-0.23	163435.0	8474796.5	256
2017-03-06	51.75	52.0	51.0	51.74	-0.01	-0.02	178611.0	9178478.25	319
2017-03-05	52.0	52.75	51.75	51.75	0.22	0.43	198133.0	10315128.0	307
2017-03-02	50.75	52.5	50.5	51.53	1.01	2.0	261117.0	13465836.5	498
2017-03-01	50.25	51.0	49.9	50.52	0.27	0.54	164355.0	8274148.7	330
2017-02-28	51.0	51.0	50.0	50.25	-1.02	-1.99	439693.0	22102623.2	538
2017-02-27	52.25	52.25	51.0	51.27	-0.98	-1.88	152864.0	7884402.75	303
2017-02-26	52.75	52.75	52.0	52.25	-0.44	-0.84	148447.0	7761462.75	272
2017-02-23	52.75	53.25	52.5	52.69	-0.1	-0.19	136710.0	7202159.5	210
2017-02-22	53.25	53.75	52.75	52.79	-0.19	-0.36	202910.0	10809606.75	358
2017-02-21	53.0	53.0	52.25	52.98	0.22	0.42	77608.0	4091329.0	234
2017-02-20	53.0	53.75	52.5	52.76	-0.05	-0.09	363606.0	19358541.25	471
2017-02-19	52.5	53.0	52.5	52.81	0.63	1.21	252548.0	13317300.25	486
2017-02-16	52.25	52.5	52.0	52.18	0.08	0.15	89397.0	4676897.25	266
2017-02-15	52.0	52.5	52.0	52.1	0.09	0.17	80418.0	4189526.75	233
2017-02-14	52.0	52.75	52.0	52.01	-1.16	-2.18	130522.0	6830367.25	330
2017-02-13	53.25	54.0	53.0	53.17	-0.07	-0.13	390254.0	20832952.0	587
2017-02-12	53.5	54.0	52.75	53.24	0.58	1.1	334367.0	17829870.5	460
2017-02-09	52.0	53.5	51.25	52.66	0.62	1.19	428790.0	22511097.5	689
2017-02-08	54.0	54.0	51.5	52.04	-1.75	-3.25	572244.0	29978823.25	859
2017-02-07	55.25	55.25	53.5	53.79	-1.36	-2.47	420954.0	22834641.25	629
2017-02-06	55.0	55.5	54.75	55.15	0.21	0.38	188254.0	10380163.5	343
2017-02-05	55.25	55.75	54.75	54.94	-0.18	-0.33	178703.0	9894511.5	275
2017-02-02	55.0	55.5	55.0	55.12	0.13	0.24	78718.0	4346702.75	197
2017-02-01	54.75	55.5	54.5	54.99	0.0	0.0	92533.0	5090668.0	233
2017-01-31	55.5	55.75	54.75	54.99	-0.62	-1.11	139724.0	7694596.0	274
2017-01-30	56.25	56.25	55.25	55.61	-0.55	-0.98	199036.0	11090963.25	362
2017-01-29	56.5	56.5	56.0	56.16	-0.81	-1.42	177144.0	9952328.5	377
2017-01-26	57.0	57.0	55.75	56.97	0.04	0.07	262186.0	14833820.25	490
2017-01-25	56.25	57.25	56.0	56.93	0.86	1.53	432889.0	24423963.0	694
2017-01-24	55.5	56.75	55.25	56.07	0.63	1.14	214848.0	12060943.25	434
2017-01-23	54.75	55.5	54.5	55.44	0.84	1.54	418736.0	23085809.75	667
2017-01-22	56.0	57.75	54.25	54.6	-4.65	-7.85	767290.0	42483502.25	2091
2017-01-19	60.5	60.5	58.75	59.25	-0.09	-0.15	117199.0	6959886.0	257
2017-01-18	59.0	60.0	58.75	59.34	0.71	1.21	108995.0	6427180.75	284
2017-01-17	58.0	59.0	56.75	58.63	0.64	1.1	167825.0	9684530.5	323
2017-01-16	59.75	59.75	57.25	57.99	-1.97	-3.29	183634.0	10637982.25	368
2017-01-15	60.0	61.25	59.75	59.96	-0.02	-0.03	211451.0	12721948.25	325
2017-01-12	60.75	60.75	59.5	59.98	-0.01	-0.02	216315.0	12976924.75	302
2017-01-11	59.75	60.5	58.5	59.99	0.29	0.49	108748.0	6505713.5	249
2017-01-10	61.0	61.0	59.5	59.7	-1.69	-2.75	204687.0	12305575.75	430
2017-01-09	62.5	62.75	61.0	61.39	-1.23	-1.96	120536.0	7431339.25	317
2017-01-08	64.75	64.75	62.5	62.62	-1.95	-3.02	114896.0	7291881.75	301
2017-01-05	67.0	67.5	64.25	64.57	-2.32	-3.47	285141.0	18627989.75	459
2017-01-04	66.0	68.25	65.75	66.89	0.65	0.98	242107.0	16270619.0	372
2017-01-03	65.5	66.25	64.75	66.24	0.3	0.45	162672.0	10709030.75	1956
2017-01-02	66.0	66.75	65.5	65.94	-0.39	-0.59	223439.0	14777994.0	431
2017-01-01	66.75	66.75	65.75	66.33	0.17	0.26	273488.0	18110037.0	453
2016-12-29	63.75	66.5	63.75	66.16	2.48	3.89	495751.0	32340199.0	851
2016-12-28	62.75	64.0	62.25	63.68	1.25	2.0	276964.0	17539866.5	498
2016-12-27	61.75	63.0	61.25	62.43	0.69	1.12	305279.0	18949043.25	600
2016-12-26	63.25	63.25	61.75	61.74	-1.33	-2.11	114706.0	7129182.75	357
2016-12-25	63.25	64.5	62.75	63.07	0.09	0.14	388808.0	24760075.75	596
2016-12-22	62.0	63.25	61.5	62.98	0.29	0.46	409352.0	25571468.0	662
2016-12-21	63.25	64.0	61.5	62.69	-1.17	-1.83	710568.0	44381368.75	1105
2016-12-20	65.0	67.0	61.75	63.86	-3.3	-4.91	1121407.0	70792049.25	1774
2016-12-19	68.5	68.75	65.5	67.16	-1.56	-2.27	472394.0	31662974.0	821
2016-12-18	69.0	69.25	68.5	68.72	-0.03	-0.04	334315.0	22989491.0	442
2016-12-15	68.25	69.25	68.25	68.75	0.25	0.36	639647.0	43956181.25	468
2016-12-14	65.25	68.75	65.25	68.5	0.13	0.19	694828.0	47476518.25	716
2016-12-13	69.0	69.0	66.0	68.37	-0.63	-0.91	783826.0	53405437.5	785
2016-12-12	69.25	69.25	68.0	69.0	0.4	0.58	632826.0	43533450.5	570
2016-12-11	65.75	68.75	65.75	68.6	2.6	3.94	742790.0	50255288.0	993
2016-12-08	65.25	66.75	64.5	66.0	1.25	1.93	275546.0	18126506.75	634
2016-12-07	64.0	65.5	63.25	64.75	0.75	1.17	735198.0	47516219.25	654
2016-12-06	62.5	64.25	62.5	64.0	1.01	1.6	605123.0	38420997.0	723
2016-12-05	62.25	63.25	60.75	62.99	0.42	0.67	764462.0	47424731.5	727
2016-12-04	60.25	63.75	60.25	62.57	2.32	3.85	500595.0	31245786.5	818
2016-12-01	59.5	60.75	59.25	60.25	1.99	3.42	498103.0	29910300.25	684
2016-11-30	57.5	59.25	57.5	58.26	0.91	1.59	530392.0	30994731.5	771
2016-11-29	57.0	57.75	56.5	57.35	1.14	2.03	660324.0	37785801.0	567
2016-11-28	55.0	57.0	54.0	56.21	1.21	2.2	658461.0	36652720.25	555
2016-11-27	54.0	55.75	54.0	55.0	0.54	0.99	242881.0	13404055.75	397
2016-11-24	55.0	56.0	53.5	54.46	-1.03	-1.86	706271.0	38969866.25	784
2016-11-23	52.5	55.5	52.5	55.49	3.0	5.72	797425.0	43533034.25	1048
2016-11-22	49.6	53.0	49.6	52.49	3.19	6.47	524548.0	27172471.5	700
2016-11-21	50.25	50.75	49.0	49.3	-1.02	-2.03	240109.0	11985102.35	375
2016-11-20	52.0	52.5	49.9	50.32	-1.95	-3.73	324617.0	16391085.75	605
2016-11-17	53.25	53.25	51.75	52.27	-0.98	-1.84	118109.0	6235489.0	298
2016-11-16	53.0	54.25	52.5	53.25	0.83	1.58	431840.0	23017087.25	474
2016-11-15	53.0	54.0	50.0	52.42	-1.38	-2.57	966289.0	50786702.1	790
2016-11-14	54.0	55.75	52.5	53.8	-0.12	-0.22	1133873.0	61022923.75	1100
2016-11-13	52.0	54.25	52.0	53.92	1.01	1.91	739696.0	39720042.0	716
2016-11-10	51.0	53.25	51.0	52.91	1.92	3.77	559690.0	29464085.75	786
2016-11-09	48.9	51.75	47.0	50.99	0.87	1.74	740974.0	36553022.65	864
2016-11-08	48.7	51.25	48.7	50.12	1.46	3.0	867806.0	43467749.2	734
2016-11-07	47.9	48.7	47.9	48.66	0.88	1.84	399020.0	19283238.1	578
2016-11-06	47.0	48.0	47.0	47.78	0.59	1.25	404638.0	19227201.3	291
2016-11-03	46.4	47.5	46.4	47.19	0.86	1.86	421180.0	19868012.9	493
2016-11-02	45.5	46.9	45.5	46.33	0.09	0.19	587774.0	27216045.7	632
2016-11-01	45.7	46.5	45.6	46.24	0.68	1.49	360654.0	16560367.3	514
2016-10-31	45.5	45.9	45.1	45.56	0.08	0.18	147979.0	6749457.5	177
2016-10-30	44.8	45.7	44.8	45.48	0.56	1.25	327980.0	14842716.2	273
2016-10-27	44.0	45.5	44.0	44.92	0.42	0.94	219316.0	9854551.8	336
2016-10-26	44.0	44.6	43.3	44.5	0.42	0.95	126716.0	5595950.5	269
2016-10-25	44.0	44.6	41.0	44.08	-0.03	-0.07	1228445.0	54043595.9	1506
2016-10-24	43.7	44.2	43.6	44.11	0.09	0.2	300759.0	13251684.0	284
2016-10-23	44.0	44.3	43.6	44.02	-0.07	-0.16	303470.0	13345605.4	388
2016-10-20	41.0	44.1	40.4	44.09	3.78	9.38	717945.0	30643466.2	733
2016-10-19	38.7	40.8	38.7	40.31	1.97	5.14	423290.0	16975030.3	563
2016-10-18	39.5	39.5	38.1	38.34	-1.06	-2.69	161958.0	6329625.4	283
2016-10-17	40.1	40.1	39.3	39.4	-0.64	-1.6	95350.0	3781517.3	274
2016-10-16	40.7	40.7	39.8	40.04	-0.75	-1.84	108928.0	4372004.5	225
2016-10-13	40.3	41.7	40.1	40.79	0.65	1.62	382959.0	15725032.6	545
2016-10-12	40.0	40.8	40.0	40.14	-0.3	-0.74	171776.0	6928812.5	325
2016-10-11	41.0	41.5	40.4	40.44	0.08	0.2	283560.0	11631999.4	394
2016-10-10	39.8	40.4	39.4	40.36	-0.09	-0.22	113748.0	4532222.9	194
2016-10-09	41.2	41.4	40.2	40.45	-0.23	-0.57	104318.0	4225285.7	184
2016-10-06	38.9	40.8	38.9	40.68	1.81	4.66	271121.0	10840834.9	333
2016-10-05	38.8	39.1	37.7	38.87	0.2	0.52	525255.0	20200075.0	575
2016-10-04	38.9	39.3	38.4	38.67	-0.01	-0.03	204220.0	7915573.7	246
2016-10-03	39.3	39.8	38.1	38.68	-0.75	-1.9	227367.0	8860805.0	391
2016-10-02	41.0	41.8	39.3	39.43	-1.08	-2.67	135180.0	5446164.5	303
2016-09-29	40.5	41.0	40.0	40.51	0.19	0.47	440700.0	17769223.9	435
2016-09-28	41.8	41.8	38.4	40.32	-1.03	-2.49	220335.0	8820816.1	354
2016-09-27	42.0	42.4	41.1	41.35	-1.65	-3.84	184352.0	7728946.2	267
2016-09-26	43.0	43.3	42.5	43.0	0.14	0.33	122388.0	5243219.4	212
2016-09-25	42.2	42.9	42.2	42.86	-0.22	-0.51	39648.0	1692400.0	146
2016-09-21	42.6	43.3	42.3	43.08	1.2	2.87	94754.0	4047656.9	211
2016-09-20	41.1	42.3	40.6	41.88	0.78	1.9	63670.0	2647757.2	236
2016-09-19	44.0	44.0	40.5	41.1	-2.14	-4.95	222545.0	9237951.0	333
2016-09-18	44.0	44.0	43.0	43.24	-1.38	-3.09	77319.0	3372453.5	226
2016-09-08	42.8	45.1	42.4	44.62	1.97	4.62	374193.0	16265782.7	387
2016-09-07	43.8	43.8	42.6	42.65	-1.44	-3.27	327858.0	14164717.9	393
2016-09-06	44.0	44.6	44.0	44.09	-0.21	-0.47	213563.0	9495510.1	193
2016-09-05	43.8	44.5	43.8	44.3	0.51	1.16	86231.0	3814985.7	201
2016-09-04	43.6	44.0	43.2	43.79	0.59	1.37	97054.0	4241517.2	181
2016-09-01	43.3	44.0	42.5	43.2	-0.1	-0.23	185665.0	8013850.3	450
2016-08-31	43.3	43.7	43.0	43.3	0.19	0.44	139795.0	6055493.3	421
2016-08-30	42.2	43.3	42.2	43.11	0.79	1.87	63086.0	2708893.1	179
2016-08-29	41.4	42.5	41.0	42.32	0.73	1.76	175138.0	7301509.3	333
2016-08-28	40.0	41.6	40.0	41.59	1.37	3.41	142188.0	5862251.5	283
2016-08-25	40.0	40.2	39.4	40.22	0.21	0.52	241186.0	9560776.8	299
2016-08-24	41.3	41.3	40.0	40.01	-1.13	-2.75	446129.0	18000470.7	384
2016-08-23	41.3	41.6	40.8	41.14	-0.66	-1.58	253413.0	10461890.1	343
2016-08-22	43.0	43.0	41.5	41.8	-1.3	-3.02	208937.0	8767887.4	373
2016-08-21	43.4	43.8	43.0	43.1	-0.51	-1.17	76106.0	3290148.7	256
2016-08-18	44.1	44.5	42.5	43.61	-0.58	-1.31	211504.0	9238972.6	349
2016-08-17	44.6	44.6	44.0	44.19	-0.55	-1.23	93942.0	4157954.5	205
2016-08-16	44.6	44.9	44.1	44.74	-0.2	-0.45	139162.0	6214953.3	181
2016-08-15	45.0	45.3	44.7	44.94	-0.55	-1.21	256599.0	11550678.6	335
2016-08-14	46.0	46.0	45.3	45.49	0.05	0.11	139053.0	6332262.6	270
2016-08-11	45.8	45.9	45.4	45.44	-0.55	-1.2	110480.0	5037111.6	181
2016-08-10	46.0	46.1	45.5	45.99	-0.2	-0.43	165949.0	7603942.4	214
2016-08-09	46.1	46.2	45.8	46.19	0.35	0.76	241212.0	11098158.5	267
2016-08-08	45.4	46.2	45.2	45.84	0.34	0.75	163440.0	7435897.0	203
2016-08-07	45.6	46.4	45.4	45.5	-0.2	-0.44	133077.0	6091477.7	229
2016-08-04	45.1	46.0	45.1	45.7	0.88	1.96	274643.0	12492061.0	347
2016-08-03	44.7	45.4	44.2	44.82	0.18	0.4	207227.0	9315455.5	254
2016-08-02	46.1	46.1	43.9	44.64	-1.51	-3.27	970695.0	43753275.5	1025
2016-08-01	46.5	46.6	46.1	46.15	-0.15	-0.32	150681.0	6981941.8	248
2016-07-31	46.5	47.2	46.1	46.3	-0.39	-0.84	140660.0	6535528.2	232
2016-07-28	46.6	46.9	46.2	46.69	-0.37	-0.79	257396.0	11996386.5	299
2016-07-27	48.0	48.0	46.7	47.06	-1.25	-2.59	452291.0	21329549.1	654
2016-07-26	47.3	48.6	46.0	48.31	0.75	1.58	502519.0	23742616.5	763
2016-07-25	47.3	47.7	47.1	47.56	0.04	0.08	114951.0	5448129.6	275
2016-07-24	48.0	48.6	47.3	47.52	-0.22	-0.46	359547.0	17272591.1	435
2016-07-21	48.8	49.2	47.4	47.74	-0.92	-1.89	447342.0	21645324.2	674
2016-07-20	48.3	48.8	48.2	48.66	0.44	0.91	196800.0	9555620.4	351
2016-07-19	48.4	48.5	48.1	48.22	-0.23	-0.47	255798.0	12326090.2	342
2016-07-18	49.3	49.5	48.2	48.45	-0.82	-1.66	368425.0	17859761.1	511
2016-07-17	49.9	50.0	49.2	49.27	-0.44	-0.89	143851.0	7125161.1	320
2016-07-14	49.1	50.0	49.0	49.71	0.28	0.57	269673.0	13392223.8	455
2016-07-13	49.2	49.6	48.5	49.43	-0.27	-0.54	572116.0	28000186.2	526
2016-07-12	48.1	49.8	48.0	49.7	1.29	2.66	301391.0	14643865.9	477
2016-07-11	48.9	48.9	48.3	48.41	-0.38	-0.78	104613.0	5076105.5	216
2016-07-10	48.6	48.9	48.0	48.79	0.47	0.97	87231.0	4236534.7	151
2016-06-30	48.9	49.0	48.1	48.32	-0.59	-1.21	132597.0	6413434.3	276
2016-06-29	49.0	49.6	48.8	48.91	0.34	0.7	234701.0	11547556.7	330
2016-06-28	48.7	49.0	48.4	48.57	-0.07	-0.14	92168.0	4482860.8	186
2016-06-27	48.4	49.6	48.4	48.64	-0.08	-0.16	242583.0	11272537.2	264
2016-06-26	45.2	48.9	45.2	48.72	0.13	0.27	157490.0	7420566.3	269
2016-06-23	48.6	48.7	48.4	48.59	0.01	0.02	18956.0	919910.1	114
2016-06-22	48.5	49.0	48.5	48.58	0.2	0.41	55770.0	2716324.7	136
2016-06-21	48.7	48.7	48.2	48.38	-0.32	-0.66	65676.0	3182743.1	149
2016-06-20	48.5	48.8	48.5	48.7	0.1	0.21	34713.0	1687982.4	142
2016-06-19	48.7	48.7	48.5	48.6	0.12	0.25	41731.0	2028958.1	136
2016-06-16	48.4	48.6	48.4	48.48	-0.11	-0.23	70617.0	3423283.2	152
2016-06-15	48.5	49.3	48.5	48.59	-0.2	-0.41	88899.0	4351226.1	197
2016-06-14	48.6	49.3	48.5	48.79	0.25	0.52	86009.0	4199840.5	252
2016-06-13	48.4	49.0	48.3	48.54	0.07	0.14	153251.0	7443564.3	323
2016-06-12	49.0	49.0	48.1	48.47	-0.82	-1.66	260905.0	12622482.7	433
2016-06-09	49.7	49.7	49.0	49.29	-0.35	-0.71	134060.0	6635664.7	256
2016-06-08	48.7	50.25	48.6	49.64	1.16	2.39	179580.0	8897791.2	331
2016-06-07	48.1	48.8	48.1	48.48	0.43	0.89	61159.0	2966463.1	138
2016-06-06	48.0	48.1	47.8	48.05	0.03	0.06	74645.0	3580290.2	174
2016-06-05	48.1	48.5	48.0	48.02	-0.61	-1.25	125423.0	6053027.6	283
2016-06-02	48.0	49.8	48.0	48.63	0.63	1.31	182517.0	8920081.9	378
2016-06-01	47.8	48.4	47.6	48.0	-0.35	-0.72	155212.0	7427284.3	245
2016-05-31	46.7	48.6	46.7	48.35	1.81	3.89	295673.0	14085858.4	430
2016-05-30	47.5	47.8	46.5	46.54	-1.43	-2.98	167184.0	7898468.1	277
2016-05-29	48.1	48.3	47.9	47.97	-0.45	-0.93	82722.0	3983011.7	239
2016-05-26	50.75	51.25	48.0	48.42	-2.05	-4.06	368548.0	18291592.35	843
2016-05-25	50.75	52.0	49.9	50.47	0.65	1.3	757312.0	38615790.3	1314
2016-05-24	48.4	49.9	48.4	49.82	0.92	1.88	159852.0	7818490.3	300
2016-05-23	49.6	49.8	48.2	48.9	-0.92	-1.85	198319.0	9694191.5	386
2016-05-22	49.6	50.0	49.5	49.82	-0.41	-0.82	333578.0	16613466.65	404
2016-05-19	50.75	50.75	49.8	50.23	-0.88	-1.72	252585.0	12663535.95	446
2016-05-18	51.0	51.75	50.5	51.11	-0.7	-1.35	391460.0	20010182.25	653
2016-05-17	51.5	53.0	51.0	51.81	0.83	1.63	316474.0	16426257.0	635
2016-05-16	51.0	51.75	50.5	50.98	0.33	0.65	236813.0	12096844.25	495
2016-05-15	52.0	52.75	50.5	50.65	-1.47	-2.82	191737.0	9906691.0	481
2016-05-12	51.0	52.25	50.5	52.12	1.71	3.39	544483.0	28041289.5	1111
2016-05-11	49.6	51.5	49.6	50.41	0.87	1.76	761652.0	38533616.95	1111
2016-05-10	49.3	49.6	49.0	49.54	0.0	0.0	138621.0	6842692.1	304
2016-05-09	49.1	49.7	48.5	49.54	0.18	0.36	302236.0	14878576.0	388
2016-05-08	48.9	49.8	48.6	49.36	0.96	1.98	435233.0	21341296.3	578
2016-05-05	48.0	48.5	48.0	48.4	0.23	0.48	501809.0	24239531.9	336
2016-05-04	48.1	48.5	47.8	48.17	-0.5	-1.03	310421.0	14936691.6	322
2016-05-03	49.1	49.3	48.6	48.67	-0.51	-1.04	302713.0	14817755.2	365
2016-05-02	49.0	49.3	49.0	49.18	-0.12	-0.24	261903.0	12875748.2	404
2016-05-01	49.6	49.7	49.1	49.3	-0.08	-0.16	440750.0	21747257.3	508
2016-04-28	49.2	49.8	48.9	49.38	0.45	0.92	239337.0	11799401.3	548
2016-04-27	48.9	49.8	48.5	48.93	0.17	0.35	366277.0	17973192.6	589
2016-04-26	50.75	51.25	48.6	48.76	-1.14	-2.28	574251.0	28570815.0	1036
2016-04-25	48.8	50.0	48.1	49.9	1.27	2.61	633587.0	31067980.0	794
2016-04-24	48.0	48.9	47.8	48.63	0.05	0.1	476576.0	23037673.5	748
2016-04-21	47.8	49.0	47.6	48.58	1.16	2.45	659645.0	31946041.9	1086
2016-04-20	44.3	48.1	44.3	47.42	3.61	8.24	2774003.0	129945378.9	2842
2016-04-19	42.8	43.9	42.8	43.81	1.16	2.72	472940.0	20569722.5	594
2016-04-18	41.4	43.0	40.7	42.65	0.6	1.43	470846.0	19432520.8	634
2016-04-17	44.1	44.2	41.9	42.05	-2.07	-4.69	312631.0	13541014.6	358
2016-04-14	44.4	44.7	43.9	44.12	-0.46	-1.03	206393.0	9120276.5	342
2016-04-13	45.2	45.5	44.4	44.58	-0.64	-1.42	190475.0	8515232.3	386
2016-04-12	43.9	45.7	43.9	45.22	1.4	3.19	683181.0	30853623.0	669
2016-04-11	43.3	44.1	43.1	43.82	0.72	1.67	484188.0	21188904.1	611
2016-04-10	42.4	43.3	41.9	43.1	1.1	2.62	337992.0	14472227.7	457
2016-04-07	41.7	42.5	41.7	42.0	0.23	0.55	173843.0	7317366.0	347
2016-04-06	41.0	42.3	41.0	41.77	0.19	0.46	162570.0	6839324.4	312
2016-04-05	40.6	41.8	40.5	41.58	0.73	1.79	128435.0	5276115.7	279
2016-04-04	40.7	41.2	40.3	40.85	0.11	0.27	286603.0	11681447.3	366
2016-04-03	40.2	41.0	39.3	40.74	0.02	0.05	349526.0	13968291.7	387
2016-03-31	40.5	41.3	40.5	40.72	-0.25	-0.61	161828.0	6593566.2	352
2016-03-30	40.2	41.6	40.2	40.97	0.6	1.49	157021.0	6395431.0	292
2016-03-29	40.2	40.5	39.7	40.37	-0.18	-0.44	276960.0	11128048.6	353
2016-03-28	41.2	41.9	40.4	40.55	-0.85	-2.05	415338.0	17104379.8	346
2016-03-27	41.9	41.9	41.0	41.4	-0.83	-1.97	240857.0	9986866.5	367
2016-03-24	42.9	42.9	42.0	42.23	-0.76	-1.77	182411.0	7743133.3	320
2016-03-23	43.2	43.7	42.8	42.99	-0.4	-0.92	148591.0	6426310.7	332
2016-03-22	43.8	44.4	43.0	43.39	-0.98	-2.21	299289.0	13049015.7	457
2016-03-21	44.6	44.8	44.2	44.37	-0.26	-0.58	231461.0	10293172.2	460
2016-03-20	44.4	45.5	44.4	44.63	0.33	0.74	900609.0	40458131.9	1110
2016-03-17	44.2	44.6	44.0	44.3	0.34	0.77	346506.0	15349515.6	408
2016-03-16	43.7	44.3	43.7	43.96	0.28	0.64	169482.0	7448503.4	286
2016-03-15	44.1	44.4	43.2	43.68	-0.86	-1.93	211152.0	9220086.0	328
2016-03-14	45.1	45.9	44.2	44.54	-0.58	-1.29	363859.0	16361880.6	411
2016-03-13	46.7	46.8	45.0	45.12	-0.86	-1.87	332510.0	15177238.5	523
2016-03-10	45.0	46.8	45.0	45.98	1.38	3.09	511280.0	23509945.0	869
2016-03-09	44.1	45.4	43.5	44.6	0.45	1.02	322973.0	14380860.0	510
2016-03-08	43.1	44.3	42.9	44.15	1.05	2.44	453620.0	19887437.1	657
2016-03-07	43.4	43.6	42.8	43.1	-0.22	-0.51	331094.0	14340753.9	333
2016-03-06	42.5	43.5	42.4	43.32	1.26	3.0	344526.0	14779918.3	518
2016-03-03	42.9	42.9	41.8	42.06	-0.72	-1.68	433042.0	18233613.2	531
2016-03-02	43.4	43.5	42.3	42.78	-0.28	-0.65	266068.0	11421969.4	328
2016-03-01	42.8	43.7	42.8	43.06	0.31	0.73	419342.0	18157284.6	489
2016-02-29	42.8	42.9	42.3	42.75	0.04	0.09	310576.0	13257558.9	405
2016-02-28	42.3	43.1	42.3	42.71	0.71	1.69	340280.0	14552129.8	567
2016-02-25	42.3	42.4	41.8	42.0	0.11	0.26	376939.0	15869593.1	520
2016-02-24	41.7	42.0	41.6	41.89	-0.25	-0.59	742438.0	30980486.1	578
2016-02-23	42.0	42.3	41.6	42.14	0.0	0.0	455764.0	19147203.5	399
2016-02-22	42.2	42.3	41.7	42.14	0.26	0.62	240520.0	10107741.2	349
2016-02-21	41.6	42.6	41.6	41.88	0.01	0.02	102305.0	4316099.3	249
2016-02-18	41.3	42.5	41.3	41.87	1.07	2.62	358680.0	15077386.3	489
2016-02-17	39.6	41.0	39.5	40.8	0.83	2.08	158843.0	6433477.7	303
2016-02-16	41.5	41.7	39.5	39.97	-0.52	-1.28	367119.0	14955756.8	419
2016-02-15	38.0	40.8	38.0	40.49	2.41	6.33	293950.0	11614131.3	433
2016-02-14	41.6	43.0	38.0	38.08	-3.48	-8.37	355009.0	14397790.9	481
2016-02-11	42.4	42.6	40.6	41.56	-1.0	-2.35	789684.0	32953901.1	463
2016-02-10	42.3	42.8	42.3	42.56	-0.44	-1.02	347527.0	14814136.6	259
2016-02-09	42.8	43.2	42.8	43.0	0.07	0.16	214694.0	9235047.6	263
2016-02-08	42.3	43.3	42.2	42.93	0.55	1.3	511144.0	21928126.1	385
2016-02-07	42.7	43.0	42.2	42.38	0.1	0.24	371121.0	15774341.6	409
2016-02-04	41.8	43.6	41.8	42.28	1.25	3.05	622773.0	26481040.8	653
2016-02-03	39.8	41.2	39.3	41.03	0.96	2.4	484909.0	19524830.7	338
2016-02-02	40.6	40.6	40.0	40.07	-0.93	-2.27	376872.0	15159301.6	402
2016-02-01	40.2	41.1	40.2	41.0	0.1	0.24	338825.0	13781638.4	493
2016-01-31	40.4	41.2	40.1	40.9	1.85	4.74	994852.0	40637029.9	666
2016-01-28	38.9	39.7	38.8	39.05	0.42	1.09	763047.0	29914908.5	706
2016-01-27	37.8	39.8	37.6	38.63	0.94	2.49	940612.0	36401453.1	969
2016-01-26	36.6	38.0	36.3	37.69	0.37	0.99	394422.0	14674373.2	429
2016-01-25	37.0	37.4	36.5	37.32	0.11	0.3	594190.0	21947657.8	518
2016-01-24	37.4	37.4	36.2	37.21	2.72	7.89	1028150.0	37729442.5	853
2016-01-21	33.1	35.3	33.1	34.49	0.59	1.74	802285.0	27480733.7	655
2016-01-20	33.0	34.4	32.7	33.9	-0.81	-2.33	1309560.0	44128448.9	880
2016-01-19	34.4	35.0	33.9	34.71	1.3	3.89	1014977.0	35125908.0	1022
2016-01-18	33.4	34.9	32.0	33.41	0.03	0.09	1014335.0	33726256.2	1142
2016-01-17	32.2	34.3	31.1	33.38	-1.09	-3.16	1368446.0	43604114.1	1458
2016-01-14	36.4	36.4	33.6	34.47	-2.84	-7.61	1103144.0	38039858.4	1134
2016-01-13	39.0	39.0	37.1	37.31	-1.0	-2.61	614574.0	23360156.5	672
2016-01-12	37.5	38.8	37.2	38.31	-0.61	-1.57	604038.0	22972377.1	655
2016-01-11	38.7	39.0	37.0	38.92	0.36	0.93	802874.0	30619637.7	1047
2016-01-10	38.8	39.5	38.5	38.56	-0.13	-0.34	558487.0	21691099.3	606
2016-01-07	40.7	40.8	38.5	38.69	-3.12	-7.46	804784.0	31930696.6	1132
2016-01-06	42.9	43.3	40.6	41.81	-1.27	-2.95	457752.0	19329019.0	725
2016-01-05	43.5	43.7	42.6	43.08	0.18	0.42	313556.0	13488897.1	602
2016-01-04	45.0	45.0	42.8	42.9	-2.27	-5.03	319069.0	14178921.4	654
2016-01-03	45.2	45.5	44.9	45.17	-0.1	-0.22	375894.0	16949253.1	573
2015-12-31	45.1	45.4	45.0	45.27	-0.19	-0.42	155268.0	7022594.0	423
2015-12-30	46.4	46.4	45.4	45.46	-0.57	-1.24	398453.0	18219684.9	2082
2015-12-29	45.5	46.1	44.4	46.03	0.64	1.41	434569.0	19684928.9	745
2015-12-28	46.0	46.2	45.3	45.39	-0.46	-1.0	344896.0	15737852.0	649
2015-12-27	46.1	46.1	45.2	45.85	-0.3	-0.65	218948.0	10015518.0	604
2015-12-24	47.2	47.6	46.0	46.15	-0.84	-1.79	244787.0	11411002.9	590
2015-12-23	48.1	48.4	46.8	46.99	-0.94	-1.96	435763.0	20833644.7	769
2015-12-22	47.8	48.8	47.7	47.93	0.31	0.65	368582.0	17716550.9	704
2015-12-21	47.1	47.8	47.1	47.62	0.39	0.83	253066.0	12021705.4	562
2015-12-20	47.2	47.4	46.0	47.23	-0.84	-1.75	474273.0	22261014.0	695
2015-12-17	46.1	48.4	46.1	48.07	1.95	4.23	624293.0	29581381.1	1004
2015-12-16	46.2	46.5	45.8	46.12	0.13	0.28	406145.0	18704257.5	649
2015-12-15	44.5	46.5	44.5	45.99	1.94	4.4	910160.0	41712686.2	1149
2015-12-14	44.0	46.7	43.9	44.05	0.4	0.92	1979509.0	89439128.1	2428
2015-12-13	44.0	44.4	42.3	43.65	-2.33	-5.07	1922231.0	83269728.2	2124
2015-12-10	48.1	48.5	45.8	45.98	-2.23	-4.63	1432039.0	67353617.6	2068
2015-12-09	49.3	49.4	48.0	48.21	-0.75	-1.53	1265860.0	61313688.5	1386
2015-12-08	50.75	50.75	48.8	48.96	-2.29	-4.47	1397328.0	69263537.15	1708
2015-12-07	52.5	52.5	51.0	51.25	-1.08	-2.06	551304.0	28525178.25	923
2015-12-06	52.5	53.75	51.75	52.33	-0.11	-0.21	913578.0	48030900.25	1181
2015-12-03	53.25	53.25	51.75	52.44	-0.6	-1.13	1241723.0	65035477.25	1161
2015-12-02	51.5	53.25	50.75	53.04	1.7	3.31	1743736.0	91089199.0	1727
2015-12-01	52.0	52.25	50.75	51.34	-0.92	-1.76	968563.0	49754014.25	1232
2015-11-30	52.75	52.75	51.75	52.26	-0.37	-0.7	812005.0	42350442.25	882
2015-11-29	52.75	53.5	52.25	52.63	-0.1	-0.19	822700.0	43455230.5	805
2015-11-26	53.0	53.25	52.5	52.73	-0.26	-0.49	306057.0	16179738.25	605
2015-11-25	53.0	53.25	52.75	52.99	0.24	0.45	307019.0	16269329.5	374
2015-11-24	52.75	53.5	52.75	52.75	0.15	0.29	500305.0	26575459.75	647
2015-11-23	52.75	53.0	52.25	52.6	0.0	0.0	677299.0	35615456.0	795
2015-11-22	52.75	53.25	52.25	52.6	0.17	0.32	1014564.0	53483231.75	1140
2015-11-19	52.75	53.25	52.25	52.43	-0.3	-0.57	796441.0	42025800.0	913
2015-11-18	53.25	54.25	52.25	52.73	-0.35	-0.66	550808.0	29226941.75	810
2015-11-17	53.75	54.5	53.0	53.08	-0.65	-1.21	280060.0	15028529.75	495
2015-11-16	53.5	53.75	52.5	53.73	0.3	0.56	532337.0	28331122.75	838
2015-11-15	55.75	55.75	53.0	53.43	-2.82	-5.01	852250.0	46202331.5	1130
2015-11-12	57.0	57.0	56.25	56.25	-0.73	-1.28	397788.0	22510504.25	600
2015-11-11	56.5	57.25	56.0	56.98	0.77	1.37	747010.0	42256508.25	830
2015-11-10	56.75	57.75	56.0	56.21	-0.55	-0.97	515336.0	29229220.0	702
2015-11-09	56.75	57.25	56.5	56.76	0.05	0.09	245897.0	13977499.75	474
2015-11-08	57.0	57.0	56.0	56.71	-0.3	-0.53	210491.0	11891801.25	494
2015-11-05	57.5	58.0	56.75	57.01	-0.89	-1.54	306745.0	17598767.75	538
2015-11-04	57.0	58.25	56.25	57.9	0.97	1.7	616453.0	35262235.5	853
2015-11-03	57.0	57.5	56.5	56.93	0.29	0.51	322176.0	18382627.75	593
2015-11-02	56.5	57.75	56.5	56.64	-0.3	-0.53	397306.0	22751132.75	689
2015-11-01	56.5	57.5	55.75	56.94	0.06	0.11	607231.0	34406297.25	932
2015-10-29	58.5	58.75	56.75	56.88	-0.98	-1.69	772291.0	44557707.25	1131
2015-10-28	56.75	58.25	55.5	57.86	1.3	2.3	936829.0	53592055.5	1429
2015-10-27	59.25	59.25	55.75	56.56	-2.69	-4.54	892389.0	51334992.5	1275
2015-10-26	58.5	59.5	57.5	59.25	0.95	1.63	641705.0	37425232.0	969
2015-10-25	59.75	60.5	58.0	58.3	-0.8	-1.35	636772.0	37761524.75	1108
2015-10-22	60.0	60.5	58.25	59.1	-0.79	-1.32	1137684.0	67495811.5	1873
2015-10-21	64.0	67.0	59.25	59.89	-5.24	-8.05	2695822.0	167238227.0	3203
2015-10-20	65.75	66.25	64.75	65.13	-0.79	-1.2	638418.0	41709311.0	968
2015-10-19	64.75	66.0	64.75	65.92	1.11	1.71	637668.0	41793459.75	1237
2015-10-18	64.75	65.0	63.5	64.81	0.37	0.57	982031.0	63231530.0	1302
2015-10-15	63.75	64.5	63.25	64.44	0.47	0.73	270512.0	17288665.0	761
2015-10-14	64.5	64.75	63.75	63.97	-0.38	-0.59	343157.0	22017511.5	771
2015-10-13	66.25	66.25	64.0	64.35	-2.35	-3.52	844228.0	55041161.0	1160
2015-10-12	66.0	67.0	65.5	66.7	0.7	1.06	747335.0	49573111.0	1151
2015-10-11	65.75	67.5	65.5	66.0	0.66	1.01	993582.0	66142509.0	1391
2015-10-08	64.5	65.75	64.25	65.34	0.84	1.3	849991.0	55566508.75	1344
2015-10-07	63.75	64.75	63.75	64.5	1.21	1.91	433232.0	27937272.25	813
2015-10-06	64.25	65.0	63.25	63.29	-0.97	-1.51	628831.0	40384509.25	967
2015-10-05	62.0	64.75	62.0	64.26	2.48	4.01	1055916.0	67105404.0	1491
2015-10-04	61.5	62.25	61.5	61.78	0.57	0.93	377640.0	23360852.5	839
2015-10-01	61.75	62.0	61.0	61.21	-0.12	-0.2	359702.0	22107461.75	841
2015-09-30	62.0	62.0	60.75	61.33	0.22	0.36	499085.0	30559392.5	873
2015-09-29	61.0	62.75	61.0	61.11	-1.38	-2.21	605557.0	37339626.25	944
2015-09-21	62.0	62.75	61.0	62.49	1.1	1.79	416083.0	25845641.25	913
2015-09-20	64.0	64.0	61.0	61.39	-2.64	-4.12	512225.0	31946675.5	1098
2015-09-17	64.25	64.75	63.75	64.03	-0.39	-0.61	209883.0	13501026.25	848
2015-09-16	65.25	65.75	64.25	64.42	-0.37	-0.57	351957.0	22793120.0	803
2015-09-15	64.0	65.25	64.0	64.79	0.18	0.28	410400.0	26582046.5	940
2015-09-14	66.25	66.75	63.75	64.61	-2.0	-3.0	584994.0	38121174.5	1089
2015-09-13	66.5	67.5	66.25	66.61	0.11	0.17	449465.0	30089277.5	1035
2015-09-10	66.25	67.75	66.0	66.5	-0.23	-0.34	657224.0	43924434.75	1175
2015-09-09	67.0	67.75	66.25	66.73	0.48	0.72	785623.0	52810374.75	1306
2015-09-08	64.75	66.5	64.25	66.25	1.3	2.0	1025312.0	67168575.25	1182
2015-09-07	65.25	66.25	64.75	64.95	0.03	0.05	686163.0	44915462.0	1225
2015-09-06	64.0	65.75	64.0	64.92	0.38	0.59	582963.0	37960389.5	1185
2015-09-03	65.5	65.5	64.0	64.54	-0.13	-0.2	324966.0	21044060.75	1082
2015-09-02	63.25	66.5	63.0	64.67	0.67	1.05	1056366.0	68442084.0	1761
2015-09-01	64.75	65.0	63.0	64.0	-0.23	-0.36	569522.0	36610032.75	1110
2015-08-31	64.25	65.0	64.0	64.23	-0.53	-0.82	879197.0	56603986.0	1235
2015-08-30	67.0	69.75	64.25	64.76	-0.36	-0.55	1344476.0	90003890.0	2266
2015-08-27	65.0	65.5	64.5	65.12	2.59	4.14	1204682.0	78410933.75	2015
2015-08-26	65.0	65.0	62.0	62.53	-2.4	-3.7	1475212.0	93770093.5	2057
2015-08-25	60.75	65.0	59.75	64.93	5.79	9.79	1933453.0	121565751.75	2960
2015-08-24	62.0	63.0	58.0	59.14	-2.66	-4.3	2205929.0	132950283.75	3313
2015-08-23	60.25	64.5	60.0	61.8	-2.38	-3.71	1924292.0	120843222.25	3098
2015-08-20	58.5	65.5	58.25	64.18	3.97	6.59	1818138.0	112237129.5	3161
2015-08-19	61.75	63.25	58.75	60.21	-1.96	-3.15	1868872.0	114559191.75	2657
2015-08-18	63.75	64.0	59.75	62.17	-1.91	-2.98	1635635.0	101773278.25	2904
2015-08-17	64.5	66.25	63.75	64.08	-0.95	-1.46	1477879.0	96028611.75	2215
2015-08-16	67.25	68.0	63.75	65.03	-2.74	-4.04	1607284.0	105272034.75	2860
2015-08-13	68.75	69.5	67.75	67.77	-0.23	-0.34	780010.0	53256341.5	1611
2015-08-12	67.0	68.5	66.5	68.0	-0.42	-0.61	843873.0	57123035.25	1592
2015-08-11	70.5	70.5	68.0	68.42	-1.13	-1.62	912513.0	63425898.0	1777
2015-08-10	68.25	70.0	68.0	69.55	1.36	1.99	946277.0	65465721.25	1805
2015-08-09	67.25	68.75	66.5	68.19	-0.02	-0.03	1837182.0	124216570.0	2572
2015-08-06	70.0	70.0	68.0	68.21	-2.11	-3.0	1421452.0	97845753.75	2521
2015-08-05	70.5	71.25	70.25	70.32	0.29	0.41	662940.0	46860088.25	1864
2015-08-04	71.5	71.5	68.5	70.03	-1.27	-1.78	2240778.0	156505871.0	3390
2015-08-03	71.5	72.0	70.5	71.3	-0.39	-0.54	1705953.0	121597648.75	2708
2015-08-02	75.0	75.25	71.25	71.69	-3.35	-4.46	3297456.0	239647862.5	4172
2015-07-30	74.0	75.25	73.75	75.04	1.1	1.49	1791169.0	133301451.0	3348
2015-07-29	74.0	74.75	73.25	73.94	0.13	0.18	1393016.0	103092184.75	2870
2015-07-28	74.5	75.0	73.25	73.81	-0.78	-1.05	2078128.0	153873625.5	3619
2015-07-27	75.0	76.0	74.25	74.59	-0.92	-1.22	2947453.0	221488276.75	4911
2015-07-26	77.75	78.0	74.75	75.51	-1.75	-2.27	3296170.0	250558379.0	5480
2015-07-23	78.0	78.5	76.75	77.26	-0.56	-0.72	2940058.0	227904575.5	5137
2015-07-22	76.75	79.75	76.5	77.82	2.42	3.21	6509580.0	509277678.75	9146
2015-07-15	77.75	78.5	75.0	75.4	-1.62	-2.1	6269454.0	478844739.25	8082
2015-07-14	74.5	78.0	74.25	77.02	2.4	3.22	8375270.0	641874993.5	12223
2015-07-13	74.5	75.75	74.25	74.62	0.34	0.46	3325885.0	248895628.75	6855
2015-07-12	72.75	76.25	71.5	74.28	2.38	3.31	9955912.0	737187222.25	12771
2015-07-09	71.0	72.5	70.5	71.9	1.41	2.0	5538755.0	395981853.75	8609
2015-07-08	71.0	72.0	70.25	70.49	-0.69	-0.97	4141713.0	294127433.75	7699
2015-07-07	72.75	73.0	71.0	71.18	-1.73	-2.37	4663717.0	334646128.5	9359
2015-07-06	74.0	75.0	72.25	72.91	-1.82	-2.44	8343986.0	617283358.25	14907
2015-07-05	71.75	75.25	70.75	74.73	2.26	3.12	11920601.0	873221206.0	23568
2015-07-02	74.5	75.5	71.75	72.47	-1.89	-2.54	14746131.0	1085681800.75	38547
2015-07-01	73.5	80.25	72.25	74.36	1.36	1.86	39223282.0	3002900602.25	62562
2015-06-30	72.75	73.0	69.25	73.0	6.5	9.77	23512693.0	1687016100.75	63522
2015-06-29	66.5	66.5	66.5	66.5	6.0	9.92	2496537.0	166019710.5	5285
2015-06-28	60.5	60.5	60.5	60.5	5.5	10.0	139342.0	8430191.0	2773
2015-06-25	55.0	55.0	55.0	55.0	5.0	10.0	123412.0	6787660.0	2443
