# Supplementary material for: Effective short-term forecasts of Saudi stock price trends using technical indicators and large-scale multivariate time series
Source: PeerJ Comput Sci. 2023 Jan 6;9:e1205. doi: 10.7717/peerj-cs.1205 (PMC10280263; doi:10.7717/peerj-cs.1205)
Supplement: Supplemental Information 3 [file peerj-cs-09-1205-s003.zip › TASI Dataset 2021/THIMAR_4160.csv]

date	open	high	low	close	change	change_percent	volume_traded	value_traded_SAR	number_trades
2020-03-19				17.2	0.0	0.0	0.0	0.0	0
2020-03-18				17.2	0.0	0.0	0.0	0.0	0
2020-03-17				17.2	0.0	0.0	0.0	0.0	0
2020-03-16				17.2	0.0	0.0	0.0	0.0	0
2020-03-15				17.2	0.0	0.0	0.0	0.0	0
2020-03-12				17.2	0.0	0.0	0.0	0.0	0
2020-03-11				17.2	0.0	0.0	0.0	0.0	0
2020-03-10				17.2	0.0	0.0	0.0	0.0	0
2020-03-09				17.2	0.0	0.0	0.0	0.0	0
2020-03-08				17.2	0.0	0.0	0.0	0.0	0
2020-03-05				17.2	0.0	0.0	0.0	0.0	0
2020-03-04				17.2	0.0	0.0	0.0	0.0	0
2020-03-03				17.2	0.0	0.0	0.0	0.0	0
2020-03-02				17.2	0.0	0.0	0.0	0.0	0
2020-03-01				17.2	0.0	0.0	0.0	0.0	0
2020-02-27				17.2	0.0	0.0	0.0	0.0	0
2020-02-26				17.2	0.0	0.0	0.0	0.0	0
2020-02-25				17.2	0.0	0.0	0.0	0.0	0
2020-02-24				17.2	0.0	0.0	0.0	0.0	0
2020-02-23				17.2	0.0	0.0	0.0	0.0	0
2020-02-20				17.2	0.0	0.0	0.0	0.0	0
2020-02-19				17.2	0.0	0.0	0.0	0.0	0
2020-02-18				17.2	0.0	0.0	0.0	0.0	0
2020-02-17				17.2	0.0	0.0	0.0	0.0	0
2020-02-16				17.2	0.0	0.0	0.0	0.0	0
2020-02-13				17.2	0.0	0.0	0.0	0.0	0
2020-02-12				17.2	0.0	0.0	0.0	0.0	0
2020-02-11				17.2	0.0	0.0	0.0	0.0	0
2020-02-10				17.2	0.0	0.0	0.0	0.0	0
2020-02-09				17.2	0.0	0.0	0.0	0.0	0
2020-02-06				17.2	0.0	0.0	0.0	0.0	0
2020-02-05				17.2	0.0	0.0	0.0	0.0	0
2020-02-04				17.2	0.0	0.0	0.0	0.0	0
2020-02-03				17.2	0.0	0.0	0.0	0.0	0
2020-02-02				17.2	0.0	0.0	0.0	0.0	0
2020-01-30				17.2	0.0	0.0	0.0	0.0	0
2020-01-29				17.2	0.0	0.0	0.0	0.0	0
2020-01-28				17.2	0.0	0.0	0.0	0.0	0
2020-01-27				17.2	0.0	0.0	0.0	0.0	0
2020-01-26				17.2	0.0	0.0	0.0	0.0	0
2020-01-23				17.2	0.0	0.0	0.0	0.0	0
2020-01-22				17.2	0.0	0.0	0.0	0.0	0
2020-01-21				17.2	0.0	0.0	0.0	0.0	0
2020-01-20				17.2	0.0	0.0	0.0	0.0	0
2020-01-19				17.2	0.0	0.0	0.0	0.0	0
2020-01-16				17.2	0.0	0.0	0.0	0.0	0
2020-01-15				17.2	0.0	0.0	0.0	0.0	0
2020-01-14				17.2	0.0	0.0	0.0	0.0	0
2020-01-13				17.2	0.0	0.0	0.0	0.0	0
2020-01-12				17.2	0.0	0.0	0.0	0.0	0
2020-01-09				17.2	0.0	0.0	0.0	0.0	0
2020-01-08				17.2	0.0	0.0	0.0	0.0	0
2020-01-07				17.2	0.0	0.0	0.0	0.0	0
2020-01-06				17.2	0.0	0.0	0.0	0.0	0
2020-01-05				17.2	0.0	0.0	0.0	0.0	0
2020-01-02				17.2	0.0	0.0	0.0	0.0	0
2020-01-01				17.2	0.0	0.0	0.0	0.0	0
2019-12-31				17.2	0.0	0.0	0.0	0.0	0
2019-12-30				17.2	0.0	0.0	0.0	0.0	0
2019-12-29				17.2	0.0	0.0	0.0	0.0	0
2019-12-26				17.2	0.0	0.0	0.0	0.0	0
2019-12-25				17.2	0.0	0.0	0.0	0.0	0
2019-12-24				17.2	0.0	0.0	0.0	0.0	0
2019-12-23				17.2	0.0	0.0	0.0	0.0	0
2019-12-22				17.2	0.0	0.0	0.0	0.0	0
2019-12-19				17.2	0.0	0.0	0.0	0.0	0
2019-12-18				17.2	0.0	0.0	0.0	0.0	0
2019-12-17				17.2	0.0	0.0	0.0	0.0	0
2019-12-16				17.2	0.0	0.0	0.0	0.0	0
2019-12-15				17.2	0.0	0.0	0.0	0.0	0
2019-12-12				17.2	0.0	0.0	0.0	0.0	0
2019-12-11				17.2	0.0	0.0	0.0	0.0	0
2019-12-10	18.6	18.72	17.0	17.2	-1.46	-7.82	683543.0	12258175.44	1735
2019-12-09	18.7	19.16	18.64	18.66	0.04	0.21	538800.0	10150938.72	1053
2019-12-08	19.14	19.3	18.58	18.62	-0.38	-2.0	526890.0	9893553.9	1189
2019-12-05	19.06	19.3	18.8	19.0	-0.36	-1.86	579757.0	11039301.36	1184
2019-12-04	17.86	19.5	17.86	19.36	1.56	8.76	1429594.0	27466192.14	2210
2019-12-03	17.6	18.2	17.6	17.8	0.24	1.37	248553.0	4447411.54	534
2019-12-02	17.4	18.0	17.3	17.56	0.14	0.8	157029.0	2776908.04	416
2019-12-01	17.5	17.64	17.3	17.42	-0.02	-0.11	86631.0	1510196.76	358
2019-11-28	17.48	17.58	17.24	17.44	-0.16	-0.91	98127.0	1707888.14	304
2019-11-27	17.92	18.06	17.44	17.6	-0.28	-1.57	280264.0	4977783.04	645
2019-11-26	18.68	18.78	17.6	17.88	-0.72	-3.87	890582.0	16140472.7	1614
2019-11-25	17.0	18.6	16.82	18.6	1.68	9.93	577820.0	10575509.64	748
2019-11-24	17.52	17.52	16.92	16.92	-0.44	-2.53	56677.0	979449.18	117
2019-11-21	17.76	17.76	17.36	17.36	-0.46	-2.58	52073.0	919990.3	103
2019-11-20	17.74	18.0	17.68	17.82	0.06	0.34	145460.0	2585838.86	253
2019-11-19	17.86	17.86	17.72	17.76	-0.06	-0.34	87623.0	1557986.74	108
2019-11-18	17.92	17.92	17.76	17.82	-0.12	-0.67	28826.0	514484.42	103
2019-11-17	17.94	18.14	17.78	17.94	0.14	0.79	48085.0	862628.16	98
2019-11-14	17.64	18.2	17.64	17.8	0.0	0.0	79239.0	1414479.74	221
2019-11-13	18.16	18.42	17.78	17.8	-0.04	-0.22	230152.0	4192584.58	432
2019-11-12				17.84	0.0	0.0	0.0	0.0	0
2019-11-11	17.86	17.86	17.76	17.84	-0.16	-0.89	90387.0	1611066.12	190
2019-11-10	18.1	18.18	18.0	18.0	-0.1	-0.55	78015.0	1414217.82	143
2019-11-07	18.2	18.2	18.0	18.1	-0.12	-0.66	67587.0	1224828.32	187
2019-11-06	17.8	18.68	17.8	18.22	0.4	2.24	348919.0	6380706.12	512
2019-11-05	17.84	18.0	17.7	17.82	-0.02	-0.11	98100.0	1747463.38	198
2019-11-04	18.18	18.2	17.76	17.84	-0.08	-0.45	68288.0	1223108.08	151
2019-11-03	18.0	18.0	17.4	17.92	-0.28	-1.54	93934.0	1675743.32	154
2019-10-31	18.02	18.36	18.02	18.2	-0.04	-0.22	36661.0	668576.06	90
2019-10-30	18.06	18.4	18.06	18.24	0.18	1.0	73536.0	1336836.18	206
2019-10-29	18.4	18.4	17.12	18.06	-0.84	-4.44	128561.0	2317478.86	356
2019-10-28	19.04	19.08	18.9	18.9	-0.12	-0.63	79805.0	1512299.82	137
2019-10-27	19.0	19.14	19.0	19.02	-0.06	-0.31	71264.0	1355430.8	163
2019-10-24	19.3	19.3	19.08	19.08	-0.12	-0.63	90658.0	1737718.68	219
2019-10-23	19.12	19.34	19.06	19.2	0.02	0.1	88025.0	1690964.6	218
2019-10-22	19.36	19.5	19.12	19.18	-0.1	-0.52	170081.0	3277999.46	303
2019-10-21	19.1	19.7	18.98	19.28	0.28	1.47	415591.0	8027339.76	771
2019-10-20	19.02	19.14	18.82	19.0	0.1	0.53	172719.0	3273516.92	304
2019-10-17	18.88	18.98	18.6	18.9	0.02	0.11	94577.0	1777512.98	183
2019-10-16	18.52	19.0	18.5	18.88	-0.1	-0.53	152301.0	2859591.4	289
2019-10-15	19.06	19.16	18.4	18.98	-0.12	-0.63	167557.0	3145507.56	452
2019-10-14	18.94	19.7	18.8	19.1	0.22	1.17	511357.0	9874483.04	994
2019-10-13	20.02	20.4	18.86	18.88	-0.72	-3.67	363506.0	7094374.2	748
2019-10-10				19.6	0.0	0.0	0.0	0.0	0
2019-10-09				19.6	0.0	0.0	0.0	0.0	0
2019-10-08				19.6	0.0	0.0	0.0	0.0	0
2019-10-07				19.6	0.0	0.0	0.0	0.0	0
2019-10-06				19.6	0.0	0.0	0.0	0.0	0
2019-10-03				19.6	0.0	0.0	0.0	0.0	0
2019-10-02				19.6	0.0	0.0	0.0	0.0	0
2019-10-01				19.6	0.0	0.0	0.0	0.0	0
2019-09-30				19.6	0.0	0.0	0.0	0.0	0
2019-09-29				19.6	0.0	0.0	0.0	0.0	0
2019-09-26				19.6	0.0	0.0	0.0	0.0	0
2019-09-25				19.6	0.0	0.0	0.0	0.0	0
2019-09-24				19.6	0.0	0.0	0.0	0.0	0
2019-09-22				19.6	0.0	0.0	0.0	0.0	0
2019-09-19	19.64	20.44	19.34	19.6	-0.3	-1.51	1195742.0	23901656.64	1490
2019-09-18	19.9	20.18	19.3	19.9	0.0	0.0	136121.0	2672006.4	288
2019-09-17	19.9	20.08	19.7	19.9	-0.08	-0.4	127462.0	2537404.52	266
2019-09-16	19.7	19.98	19.26	19.98	0.4	2.04	75779.0	1483106.76	216
2019-09-15	19.0	19.7	19.0	19.58	-0.24	-1.21	58509.0	1134941.72	231
2019-09-12	19.8	20.0	19.66	19.82	0.02	0.1	203650.0	4031150.04	455
2019-09-11	20.36	20.54	19.72	19.8	-1.06	-5.08	267487.0	5347969.32	636
2019-09-10	21.12	21.14	20.66	20.86	-0.52	-2.43	84935.0	1777128.36	243
2019-09-09	21.5	21.5	21.22	21.38	-0.1	-0.47	18950.0	404496.24	123
2019-09-08	21.34	21.62	21.0	21.48	0.18	0.85	108706.0	2304140.32	408
2019-09-05	21.7	21.78	21.3	21.3	-0.4	-1.84	110372.0	2373529.22	280
2019-09-04	21.68	21.8	21.5	21.7	0.02	0.09	62940.0	1357872.12	161
2019-09-03	21.6	21.9	21.6	21.68	-0.24	-1.09	58291.0	1266352.42	174
2019-09-02	21.6	21.96	21.52	21.92	0.22	1.01	71404.0	1551565.48	225
2019-09-01	21.46	21.7	20.28	21.7	0.14	0.65	76101.0	1619614.34	197
2019-08-29	21.96	21.96	21.5	21.56	-0.36	-1.64	56747.0	1232299.24	162
2019-08-28	21.8	22.56	21.8	21.92	-0.08	-0.36	75732.0	1675353.28	305
2019-08-27	22.4	22.5	21.7	22.0	-0.48	-2.14	94096.0	2075451.24	276
2019-08-26	21.2	22.5	21.12	22.48	0.98	4.56	66341.0	1436947.24	222
2019-08-25	21.9	22.44	20.8	21.5	-1.0	-4.44	255126.0	5418028.14	521
2019-08-22				22.5	0.0	0.0	0.0	0.0	0
2019-08-21	22.5	22.5	22.26	22.5	-0.06	-0.27	166812.0	3730170.62	310
2019-08-20	22.56	22.6	22.4	22.56	0.04	0.18	102595.0	2307222.84	176
2019-08-19	22.5	22.7	22.32	22.52	0.02	0.09	157182.0	3534090.38	231
2019-08-18	22.36	22.9	22.26	22.5	0.14	0.63	170209.0	3834399.72	374
2019-08-08	22.1	23.0	22.02	22.36	0.26	1.18	485543.0	10946938.74	895
2019-08-07	22.22	22.8	21.74	22.1	-0.1	-0.45	514634.0	11482086.22	899
2019-08-06	20.72	22.5	20.54	22.2	1.32	6.32	837995.0	18367953.14	1482
2019-08-05	20.68	21.7	20.68	20.88	0.26	1.26	463904.0	9787728.86	897
2019-08-04	20.18	20.94	20.14	20.62	0.22	1.08	173200.0	3558283.64	339
2019-08-01	20.34	20.52	20.3	20.4	0.1	0.49	132638.0	2708610.42	289
2019-07-31	20.2	20.32	20.1	20.3	-0.02	-0.1	48552.0	980518.2	123
2019-07-30	20.32	20.32	20.12	20.32	-0.08	-0.39	91969.0	1864893.18	155
2019-07-29	20.2	20.48	20.2	20.4	0.1	0.49	164958.0	3359456.82	232
2019-07-28	20.3	20.3	20.18	20.3	-0.08	-0.39	111381.0	2256179.48	184
2019-07-25	20.26	20.38	20.16	20.38	0.08	0.39	86394.0	1748535.94	190
2019-07-24	20.26	20.58	20.24	20.3	-0.12	-0.59	202203.0	4120430.56	306
2019-07-23	20.5	20.5	20.26	20.42	0.02	0.1	129880.0	2641864.26	200
2019-07-22	20.24	20.52	20.24	20.4	0.06	0.29	246840.0	5042451.5	313
2019-07-21	20.26	20.34	20.1	20.34	-0.12	-0.59	207888.0	4205160.16	318
2019-07-18	20.6	20.62	20.4	20.46	-0.02	-0.1	151206.0	3096582.54	290
2019-07-17	20.3	20.72	20.22	20.48	0.18	0.89	417050.0	8558236.36	703
2019-07-16	20.3	20.32	20.24	20.3	0.08	0.4	69887.0	1417349.14	175
2019-07-15	20.3	20.3	20.22	20.22	-0.06	-0.3	79238.0	1606133.28	150
2019-07-14	20.26	20.38	20.26	20.28	0.1	0.5	129109.0	2624287.64	284
2019-07-11	20.14	20.28	19.98	20.18	-0.02	-0.1	230687.0	4637601.24	536
2019-07-10	20.54	20.56	20.1	20.2	-0.36	-1.75	394092.0	7979685.38	686
2019-07-09	20.5	20.8	20.5	20.56	-0.14	-0.68	131655.0	2716763.68	243
2019-07-08	20.86	21.0	20.58	20.7	-0.34	-1.62	166041.0	3444000.34	281
2019-07-07	21.12	21.12	20.98	21.04	-0.12	-0.57	57528.0	1210697.34	131
2019-07-04	21.12	21.2	21.06	21.16	0.06	0.28	100686.0	2128027.66	180
2019-07-03	21.3	21.3	21.08	21.1	-0.2	-0.94	108616.0	2298045.1	194
2019-07-02	21.24	21.3	21.04	21.3	0.0	0.0	154002.0	3253167.54	353
2019-07-01	21.68	21.84	21.2	21.3	-0.34	-1.57	267738.0	5771010.52	537
2019-06-30	22.0	22.46	21.6	21.64	1.1	5.36	592268.0	13105078.72	1057
2019-06-27				20.54	0.0	0.0	0.0	0.0	0
2019-06-26				20.54	0.0	0.0	0.0	0.0	0
2019-06-25				20.54	0.0	0.0	0.0	0.0	0
2019-06-24				20.54	0.0	0.0	0.0	0.0	0
2019-06-23				20.54	0.0	0.0	0.0	0.0	0
2019-06-20				20.54	0.0	0.0	0.0	0.0	0
2019-06-19				20.54	0.0	0.0	0.0	0.0	0
2019-06-18				20.54	0.0	0.0	0.0	0.0	0
2019-06-17	20.4	21.24	20.4	20.54	0.04	0.2	378555.0	7900801.62	583
2019-06-16	20.66	20.72	20.3	20.5	-0.04	-0.19	126165.0	2587469.56	299
2019-06-13	20.9	20.9	20.5	20.54	-0.46	-2.19	171181.0	3535933.72	410
2019-06-12	20.8	21.26	20.78	21.0	0.04	0.19	295379.0	6208973.96	645
2019-06-11	21.0	21.0	20.7	20.96	-0.14	-0.66	353928.0	7378712.24	722
2019-06-10	19.52	21.38	19.52	21.1	1.62	8.32	504897.0	10470795.44	837
2019-06-09	19.18	19.54	19.18	19.48	0.64	3.4	85144.0	1649646.92	182
2019-05-30	19.1	19.12	18.84	18.84	-0.26	-1.36	76621.0	1457284.96	127
2019-05-29	18.7	19.2	18.7	19.1	0.4	2.14	56475.0	1073469.16	218
2019-05-28	18.76	18.8	18.68	18.7	-0.02	-0.11	59373.0	1111984.96	165
2019-05-27	18.8	18.8	18.34	18.72	0.02	0.11	106429.0	1979720.06	226
2019-05-26	19.2	19.2	18.56	18.7	-0.3	-1.58	62079.0	1167039.88	178
2019-05-23	19.3	19.5	19.0	19.0	-0.32	-1.66	147178.0	2826344.94	278
2019-05-22	19.7	19.76	19.12	19.32	-0.34	-1.73	66914.0	1305472.08	250
2019-05-21	19.4	19.7	19.2	19.66	0.46	2.4	81378.0	1588386.56	183
2019-05-20	19.54	19.6	18.62	19.2	-0.32	-1.64	84339.0	1625339.76	181
2019-05-19	20.2	20.4	19.5	19.52	-0.58	-2.89	146127.0	2906820.68	325
2019-05-16	20.2	20.86	20.0	20.1	0.1	0.5	172869.0	3523731.94	382
2019-05-15	19.78	20.0	19.76	20.0	0.6	3.09	137070.0	2722581.5	253
2019-05-14	19.6	20.4	19.0	19.4	-1.7	-8.06	587021.0	11617466.02	996
2019-05-13				21.1	0.0	0.0	0.0	0.0	0
2019-05-12	22.5	22.5	20.34	21.1	-1.5	-6.64	94783.0	2053780.84	270
2019-05-09	22.8	22.84	22.6	22.6	-0.22	-0.96	45468.0	1034316.4	135
2019-05-08	22.84	22.9	22.82	22.82	0.0	0.0	33478.0	763437.76	123
2019-05-07	22.68	22.9	22.68	22.82	0.14	0.62	51830.0	1182133.08	160
2019-05-06	22.62	22.7	22.36	22.68	-0.12	-0.53	61265.0	1381645.56	227
2019-05-05	23.24	23.24	22.8	22.8	-0.44	-1.89	128297.0	2946593.46	334
2019-05-02	23.3	23.4	23.22	23.24	-0.06	-0.26	80016.0	1861827.52	224
2019-05-01	23.36	23.44	23.28	23.3	-0.06	-0.26	74337.0	1735692.12	166
2019-04-30	23.68	23.68	23.34	23.36	-0.14	-0.6	87123.0	2043519.96	202
2019-04-29	23.4	23.52	23.3	23.5	0.1	0.43	76614.0	1796352.38	213
2019-04-28	23.22	23.62	23.22	23.4	-0.1	-0.43	76312.0	1789469.98	232
2019-04-25	23.66	23.66	23.3	23.5	-0.16	-0.68	68311.0	1603571.66	226
2019-04-24	24.06	24.06	23.0	23.66	-0.44	-1.83	155949.0	3707422.68	492
2019-04-23	24.14	24.42	24.02	24.1	0.02	0.08	221576.0	5365489.54	454
2019-04-22	24.4	24.4	23.9	24.08	-0.26	-1.07	161033.0	3898732.7	329
2019-04-21	24.6	24.7	24.34	24.34	-0.36	-1.46	155115.0	3795613.5	356
2019-04-18	24.72	24.82	24.68	24.7	-0.1	-0.4	78993.0	1955707.52	193
2019-04-17	25.0	25.0	24.68	24.8	-0.25	-1.0	184015.0	4565898.32	500
2019-04-16	25.25	25.35	25.05	25.05	-0.2	-0.79	134195.0	3386241.8	293
2019-04-15	25.4	25.8	25.2	25.25	0.0	0.0	346751.0	8836897.35	672
2019-04-14	25.2	26.0	25.0	25.25	0.0	0.0	605445.0	15484276.65	1191
2019-04-11	25.7	26.0	25.1	25.25	-0.35	-1.37	768219.0	19546296.65	1324
2019-04-10	24.38	26.35	24.3	25.6	1.64	6.84	4231415.0	108922130.08	4781
2019-04-09	23.6	24.34	23.6	23.96	0.38	1.61	506507.0	12185287.08	895
2019-04-08	23.74	23.8	23.52	23.58	-0.28	-1.17	172131.0	4069188.34	357
2019-04-07	23.68	24.4	23.52	23.86	0.26	1.1	326630.0	7822219.06	763
2019-04-04	23.8	24.0	23.6	23.6	-0.22	-0.92	239996.0	5703881.96	521
2019-04-03	24.2	24.54	23.8	23.82	-0.46	-1.89	712315.0	17164899.74	1343
2019-04-02	25.5	26.0	24.06	24.28	0.3	1.25	1958893.0	48858558.8	3104
2019-04-01	22.5	23.98	22.5	23.98	2.18	10.0	652098.0	15270764.54	1007
2019-03-31	22.7	22.7	21.8	21.8	-1.1	-4.8	371868.0	8207984.92	569
2019-03-28	23.0	23.0	22.88	22.9	-0.18	-0.78	82967.0	1904771.9	268
2019-03-27	23.0	23.16	23.0	23.08	-0.12	-0.52	62268.0	1435318.18	289
2019-03-26	23.12	23.5	23.12	23.2	0.0	0.0	76318.0	1778049.66	333
2019-03-25	23.34	23.34	23.2	23.2	-0.16	-0.68	66040.0	1536764.12	195
2019-03-24	23.4	23.54	23.3	23.36	-0.06	-0.26	65454.0	1531070.02	171
2019-03-21	23.4	23.52	23.36	23.42	0.02	0.09	77204.0	1808729.5	159
2019-03-20	23.4	23.52	23.28	23.4	0.0	0.0	79713.0	1863812.76	179
2019-03-19	23.5	23.68	23.3	23.4	-0.1	-0.43	92544.0	2172431.98	242
2019-03-18	23.34	23.6	23.32	23.5	0.18	0.77	75419.0	1768948.78	230
2019-03-17	23.7	23.7	23.3	23.32	-0.34	-1.44	139818.0	3274816.06	383
2019-03-14	23.2	24.06	23.2	23.66	0.46	1.98	377290.0	8946313.58	870
2019-03-13	23.28	23.4	23.1	23.2	0.0	0.0	109191.0	2536027.62	283
2019-03-12	23.7	23.72	23.1	23.2	-0.6	-2.52	178409.0	4162535.86	429
2019-03-11	23.96	23.98	23.8	23.8	-0.1	-0.42	72465.0	1730818.22	188
2019-03-10	24.0	24.0	23.86	23.9	-0.06	-0.25	66082.0	1579450.16	145
2019-03-07	23.84	23.96	23.8	23.96	0.0	0.0	67015.0	1597759.34	245
2019-03-06	23.9	24.1	23.9	23.96	0.06	0.25	67150.0	1612363.46	186
2019-03-05	24.0	24.08	23.84	23.9	-0.1	-0.42	148353.0	3554428.9	371
2019-03-04	24.0	24.18	23.98	24.0	-0.06	-0.25	95295.0	2293407.06	293
2019-03-03	24.0	24.2	24.0	24.06	0.06	0.25	87625.0	2111577.94	254
2019-02-28	24.32	24.42	24.0	24.0	-0.3	-1.23	113340.0	2740060.26	347
2019-02-27	24.2	24.6	24.12	24.3	0.1	0.41	271474.0	6623298.6	698
2019-02-26	23.94	24.48	23.94	24.2	0.4	1.68	276996.0	6725213.04	864
2019-02-25	24.24	24.24	23.8	23.8	-0.4	-1.65	132861.0	3186187.64	382
2019-02-24	24.5	24.5	24.2	24.2	-0.06	-0.25	92800.0	2259293.3	231
2019-02-21	24.38	24.4	24.22	24.26	-0.18	-0.74	65724.0	1598184.68	387
2019-02-20	24.7	24.7	24.34	24.44	-0.22	-0.89	162006.0	3961743.74	482
2019-02-19	24.4	24.86	24.32	24.66	0.26	1.07	288819.0	7093093.64	600
2019-02-18	24.62	24.88	24.4	24.4	-0.4	-1.61	97404.0	2398456.74	235
2019-02-17	25.3	25.5	24.7	24.8	-0.4	-1.59	276710.0	6905059.83	437
2019-02-14	25.45	25.6	25.2	25.2	-0.25	-0.98	115748.0	2933901.3	224
2019-02-13	25.65	26.0	25.45	25.45	-0.3	-1.17	132779.0	3406705.85	256
2019-02-12	25.7	26.05	25.5	25.75	0.1	0.39	261014.0	6734369.15	471
2019-02-11	25.3	25.85	25.3	25.65	0.35	1.38	277903.0	7115803.8	547
2019-02-10	25.7	25.75	25.3	25.3	-0.5	-1.94	146125.0	3728373.8	333
2019-02-07	25.6	26.1	25.55	25.8	0.2	0.78	238566.0	6165006.1	386
2019-02-06	26.05	26.05	25.5	25.6	-0.4	-1.54	220720.0	5689195.35	295
2019-02-05	25.9	26.1	25.8	26.0	0.1	0.39	103710.0	2687080.35	227
2019-02-04	25.85	26.1	25.85	25.9	0.1	0.39	112611.0	2926632.5	252
2019-02-03	25.9	25.95	25.75	25.8	-0.15	-0.58	69127.0	1789354.05	180
2019-01-31	26.3	26.3	25.95	25.95	-0.1	-0.38	163119.0	4252043.8	262
2019-01-30	26.35	26.35	26.05	26.05	-0.2	-0.76	125494.0	3286399.65	248
2019-01-29	26.3	26.75	26.2	26.25	-0.05	-0.19	273245.0	7242690.05	524
2019-01-28	26.0	26.3	25.9	26.3	0.35	1.35	188285.0	4913623.9	409
2019-01-27	26.05	26.1	25.8	25.95	-0.15	-0.57	119905.0	3114812.4	305
2019-01-24	26.2	26.4	26.1	26.1	-0.05	-0.19	162435.0	4265326.95	288
2019-01-23	26.15	26.25	26.1	26.15	0.0	0.0	110657.0	2893338.8	242
2019-01-22	26.1	26.65	26.1	26.15	-0.1	-0.38	165331.0	4359420.25	374
2019-01-21	26.2	26.25	26.0	26.25	0.1	0.38	114319.0	2986551.3	302
2019-01-20	26.3	26.35	26.1	26.15	-0.15	-0.57	118870.0	3116508.55	288
2019-01-17	26.05	26.6	26.0	26.3	0.25	0.96	272094.0	7165132.6	591
2019-01-16	26.45	26.45	26.0	26.05	-0.25	-0.95	134609.0	3526421.0	340
2019-01-15	26.15	26.9	26.15	26.3	0.4	1.54	478982.0	12719671.95	956
2019-01-14	25.65	26.1	25.65	25.9	-0.15	-0.58	257449.0	6652398.75	534
2019-01-13	26.4	26.65	26.0	26.05	-0.2	-0.76	221897.0	5814950.65	431
2019-01-10	26.8	26.8	26.15	26.25	-0.5	-1.87	267900.0	7091885.85	475
2019-01-09	26.75	26.85	26.65	26.75	0.05	0.19	104739.0	2805386.85	288
2019-01-08	26.9	27.05	26.35	26.7	-0.15	-0.56	285021.0	7619179.25	703
2019-01-07	27.3	27.3	26.75	26.85	-0.35	-1.29	247467.0	6667448.05	584
2019-01-06	27.35	27.5	27.2	27.2	0.0	0.0	249453.0	6820190.15	447
2019-01-03	27.65	27.75	27.1	27.2	-0.3	-1.09	227027.0	6233069.85	520
2019-01-02	27.15	28.0	27.1	27.5	0.55	2.04	738620.0	20377422.5	1357
2019-01-01	27.1	27.1	26.7	26.95	-0.05	-0.19	191000.0	5145181.05	430
2018-12-31	27.5	27.7	27.0	27.0	-0.45	-1.64	376097.0	10245074.7	601
2018-12-30	27.5	27.85	27.25	27.45	0.05	0.18	285317.0	7855570.5	540
2018-12-27	28.1	28.45	27.3	27.4	-0.4	-1.44	621980.0	17344545.45	1017
2018-12-26	27.4	28.9	27.2	27.8	0.3	1.09	1388777.0	38899470.35	2371
2018-12-25	26.5	28.2	26.5	27.5	1.85	7.21	2025846.0	56118391.05	2490
2018-12-24				25.65	0.0	0.0	0.0	0.0	0
2018-12-23				25.65	0.0	0.0	0.0	0.0	0
2018-12-20				25.65	0.0	0.0	0.0	0.0	0
2018-12-19				25.65	0.0	0.0	0.0	0.0	0
2018-12-18				25.65	0.0	0.0	0.0	0.0	0
2018-12-17				25.65	0.0	0.0	0.0	0.0	0
2018-12-16				25.65	0.0	0.0	0.0	0.0	0
2018-12-13				25.65	0.0	0.0	0.0	0.0	0
2018-12-12				25.65	0.0	0.0	0.0	0.0	0
2018-12-11				25.65	0.0	0.0	0.0	0.0	0
2018-12-10				25.65	0.0	0.0	0.0	0.0	0
2018-12-09				25.65	0.0	0.0	0.0	0.0	0
2018-12-06				25.65	0.0	0.0	0.0	0.0	0
2018-12-05				25.65	0.0	0.0	0.0	0.0	0
2018-12-04				25.65	0.0	0.0	0.0	0.0	0
2018-12-03				25.65	0.0	0.0	0.0	0.0	0
2018-12-02				25.65	0.0	0.0	0.0	0.0	0
2018-11-29				25.65	0.0	0.0	0.0	0.0	0
2018-11-28				25.65	0.0	0.0	0.0	0.0	0
2018-11-27				25.65	0.0	0.0	0.0	0.0	0
2018-11-26				25.65	0.0	0.0	0.0	0.0	0
2018-11-25				25.65	0.0	0.0	0.0	0.0	0
2018-11-22				25.65	0.0	0.0	0.0	0.0	0
2018-11-21				25.65	0.0	0.0	0.0	0.0	0
2018-11-20				25.65	0.0	0.0	0.0	0.0	0
2018-11-19				25.65	0.0	0.0	0.0	0.0	0
2018-11-18				25.65	0.0	0.0	0.0	0.0	0
2018-11-15				25.65	0.0	0.0	0.0	0.0	0
2018-11-14				25.65	0.0	0.0	0.0	0.0	0
2018-11-13				25.65	0.0	0.0	0.0	0.0	0
2018-11-12				25.65	0.0	0.0	0.0	0.0	0
2018-11-11	25.55	26.0	25.45	25.65	-0.25	-0.97	207997.0	5349906.65	397
2018-11-08	26.1	26.5	25.85	25.9	0.0	0.0	179421.0	4706640.8	322
2018-11-07	26.6	26.6	25.9	25.9	-0.55	-2.08	190043.0	4970043.0	356
2018-11-06	26.7	27.3	26.4	26.45	-0.25	-0.94	385843.0	10346629.5	692
2018-11-05	26.15	27.15	26.05	26.7	0.3	1.14	314499.0	8367851.0	555
2018-11-04	25.5	26.5	25.5	26.4	0.5	1.93	241919.0	6353042.95	406
2018-11-01	26.6	27.5	25.9	25.9	-0.5	-1.89	490603.0	13094514.15	886
2018-10-31	25.55	26.95	25.5	26.4	0.75	2.92	441991.0	11637844.75	677
2018-10-30	25.0	26.0	25.0	25.65	0.55	2.19	329467.0	8420293.3	584
2018-10-29	25.1	25.6	24.9	25.1	0.12	0.48	354788.0	8927298.43	489
2018-10-28	23.9	25.05	23.9	24.98	1.28	5.4	321785.0	7936885.53	583
2018-10-25	23.16	23.8	23.16	23.7	0.22	0.94	147259.0	3472041.66	247
2018-10-24	23.3	23.5	23.0	23.48	0.38	1.65	125375.0	2919828.76	290
2018-10-23	21.5	23.1	21.5	23.1	1.2	5.48	202455.0	4540948.58	341
2018-10-22	22.5	22.66	21.38	21.9	-0.74	-3.27	135396.0	2979379.32	287
2018-10-21	21.6	22.88	21.6	22.64	-0.9	-3.82	242184.0	5436464.06	350
2018-10-18	23.72	23.8	23.5	23.54	-0.28	-1.18	78896.0	1863879.24	196
2018-10-17	23.2	23.9	23.1	23.82	0.7	3.03	108335.0	2552720.76	245
2018-10-16	23.0	23.14	22.5	23.12	-0.14	-0.6	174384.0	3985238.26	287
2018-10-15	22.6	23.32	22.6	23.26	0.66	2.92	152256.0	3518851.32	262
2018-10-14	25.1	25.1	22.6	22.6	-2.5	-9.96	234578.0	5431806.59	452
2018-10-11	26.0	26.0	24.82	25.1	-1.1	-4.2	273939.0	6987554.61	475
2018-10-10	26.5	26.6	26.0	26.2	-0.1	-0.38	300165.0	7891963.1	483
2018-10-09	26.2	26.4	26.0	26.3	-0.1	-0.38	142472.0	3729402.7	256
2018-10-08	26.1	26.45	26.1	26.4	0.05	0.19	93665.0	2456592.55	187
2018-10-07	26.9	27.25	26.3	26.35	-0.55	-2.04	218564.0	5875522.05	416
2018-10-04	26.9	27.0	26.6	26.9	0.05	0.19	198914.0	5337077.15	295
2018-10-03	26.55	26.85	26.5	26.85	0.2	0.75	84581.0	2253440.05	128
2018-10-02	26.75	26.9	26.55	26.65	0.15	0.57	159438.0	4252245.4	290
2018-10-01	26.65	26.7	26.3	26.5	-0.15	-0.56	122602.0	3245668.35	223
2018-09-30	26.8	26.85	26.5	26.65	-0.15	-0.56	92090.0	2457380.3	187
2018-09-27	26.3	27.0	26.3	26.8	0.55	2.1	284222.0	7590393.75	589
2018-09-26	26.3	26.4	26.0	26.25	-0.05	-0.19	146640.0	3841607.15	259
2018-09-25	26.25	26.6	26.0	26.3	0.3	1.15	80375.0	2108082.1	182
2018-09-20	26.3	26.35	26.0	26.0	-0.2	-0.76	100177.0	2621241.6	191
2018-09-19	26.3	26.8	26.0	26.2	0.05	0.19	216446.0	5716777.0	369
2018-09-18	26.5	26.55	26.15	26.15	-0.35	-1.32	148312.0	3899387.35	241
2018-09-17	26.0	26.5	26.0	26.5	0.5	1.92	78560.0	2058347.1	225
2018-09-16	26.65	26.95	25.65	26.0	-0.65	-2.44	159044.0	4204858.2	314
2018-09-13	26.65	26.65	26.2	26.65	-0.05	-0.19	57685.0	1524724.55	158
2018-09-12	26.6	27.0	26.2	26.7	-0.1	-0.37	84646.0	2249737.65	206
2018-09-11	26.6	27.0	26.5	26.8	0.15	0.56	92334.0	2474076.4	210
2018-09-10	27.6	27.6	26.6	26.65	-0.95	-3.44	196821.0	5322036.65	437
2018-09-09	26.9	27.75	26.5	27.6	0.7	2.6	199722.0	5439339.4	363
2018-09-06	26.8	27.0	26.15	26.9	-0.1	-0.37	133210.0	3560043.6	350
2018-09-05	28.35	28.6	25.65	27.0	-1.1	-3.91	306946.0	8366021.8	652
2018-09-04	27.8	28.6	27.65	28.1	0.55	2.0	517135.0	14591236.9	922
2018-09-03	26.8	27.9	26.75	27.55	0.85	3.18	159624.0	4374336.85	347
2018-09-02	27.0	27.0	26.7	26.7	0.05	0.19	31309.0	840068.15	91
2018-08-30	27.1	27.5	26.55	26.65	-0.35	-1.3	108463.0	2950054.15	255
2018-08-29	27.05	27.25	26.85	27.0	0.0	0.0	56530.0	1528424.3	146
2018-08-28	27.5	27.55	27.0	27.0	-0.5	-1.82	70815.0	1933063.6	150
2018-08-27	28.0	28.0	27.3	27.5	-0.35	-1.26	144571.0	4001002.5	281
2018-08-26	26.3	27.95	26.3	27.85	1.65	6.3	163328.0	4467893.75	411
2018-08-16	26.1	26.25	26.0	26.2	0.15	0.58	52434.0	1369082.25	116
2018-08-15	26.3	26.45	26.05	26.05	-0.25	-0.95	28438.0	745653.55	91
2018-08-14	26.55	26.7	26.0	26.3	0.0	0.0	103484.0	2721621.75	184
2018-08-13	26.4	26.6	26.15	26.3	0.0	0.0	176656.0	4663834.25	329
2018-08-12	26.9	26.9	26.0	26.3	-0.95	-3.49	137467.0	3621963.25	298
2018-08-09	27.6	27.6	27.15	27.25	-0.4	-1.45	98894.0	2694678.4	157
2018-08-08	27.6	28.0	27.4	27.65	-0.25	-0.9	34582.0	955316.25	97
2018-08-07	27.7	27.95	27.7	27.9	0.45	1.64	63742.0	1774172.4	169
2018-08-06	27.25	27.45	27.25	27.45	0.15	0.55	24232.0	663381.65	59
2018-08-05	27.35	27.35	27.1	27.3	-0.2	-0.73	38104.0	1038443.05	113
2018-08-02	27.3	27.55	27.3	27.5	0.2	0.73	33787.0	927796.6	117
2018-08-01	27.5	27.75	27.3	27.3	-0.15	-0.55	73556.0	2023924.95	119
2018-07-31	27.0	28.0	27.0	27.45	0.5	1.86	169504.0	4667577.6	352
2018-07-30	27.0	27.25	26.7	26.95	-0.05	-0.19	148642.0	4015296.55	261
2018-07-29	27.75	27.75	26.9	27.0	-0.75	-2.7	123894.0	3366075.9	312
2018-07-26	28.45	28.45	27.75	27.75	-0.55	-1.94	120182.0	3383034.1	294
2018-07-25	28.3	28.65	28.25	28.3	0.05	0.18	122335.0	3481732.85	236
2018-07-24	28.55	28.7	28.25	28.25	-0.55	-1.91	89749.0	2555870.3	161
2018-07-23	28.8	29.0	28.55	28.8	-0.05	-0.17	118451.0	3402505.45	238
2018-07-22	28.85	29.15	28.85	28.85	0.0	0.0	81164.0	2349910.0	210
2018-07-19	28.85	29.1	28.8	28.85	0.0	0.0	91620.0	2651739.7	182
2018-07-18	29.0	29.1	28.8	28.85	-0.3	-1.03	122014.0	3530148.9	234
2018-07-17	29.25	29.25	29.0	29.15	-0.2	-0.68	103580.0	3015559.3	210
2018-07-16	29.5	29.6	29.25	29.35	-0.15	-0.51	155515.0	4573569.25	310
2018-07-15	28.9	29.5	28.85	29.5	0.55	1.9	372115.0	10884813.6	600
2018-07-12	28.75	28.95	28.7	28.95	0.1	0.35	113546.0	3275431.4	164
2018-07-11	28.8	28.95	28.8	28.85	0.1	0.35	72319.0	2086946.85	151
2018-07-10	28.6	29.35	28.6	28.75	0.2	0.7	180171.0	5216644.25	331
2018-07-09	29.05	29.2	28.45	28.55	-0.5	-1.72	233292.0	6722881.4	361
2018-07-08	29.25	29.3	29.0	29.05	-0.05	-0.17	83949.0	2444415.75	177
2018-07-05	29.3	29.55	29.1	29.1	-0.3	-1.02	98448.0	2887767.75	149
2018-07-04	29.5	29.6	29.25	29.4	-0.1	-0.34	67289.0	1979233.65	144
2018-07-03	29.35	29.6	29.25	29.5	0.3	1.03	193580.0	5694194.75	394
2018-07-02	29.2	29.35	28.8	29.2	0.05	0.17	379523.0	11017462.85	585
2018-07-01	30.15	30.4	29.05	29.15	-1.25	-4.11	421581.0	12516110.65	638
2018-06-28	30.2	30.75	30.0	30.4	0.2	0.66	450671.0	13729139.95	593
2018-06-27	30.4	30.55	30.05	30.2	-0.1	-0.33	256398.0	7770592.35	402
2018-06-26	30.2	30.8	30.1	30.3	0.3	1.0	377810.0	11529549.45	494
2018-06-25	29.8	30.65	29.75	30.0	0.2	0.67	569481.0	17233941.5	716
2018-06-24	29.7	29.85	29.6	29.8	0.1	0.34	116014.0	3454052.75	202
2018-06-21	29.6	29.7	29.5	29.7	0.15	0.51	100870.0	2982868.1	182
2018-06-20	29.55	29.8	29.4	29.55	-0.1	-0.34	93131.0	2757788.9	225
2018-06-12	29.7	29.9	29.5	29.65	0.05	0.17	180785.0	5362958.75	294
2018-06-11	29.9	30.05	29.4	29.6	-0.25	-0.84	140500.0	4174982.9	287
2018-06-10	29.9	30.3	29.8	29.85	-0.05	-0.17	324423.0	9742317.7	530
2018-06-07	29.8	30.15	29.7	29.9	0.15	0.5	263328.0	7888218.0	466
2018-06-06	29.8	29.9	29.45	29.75	0.0	0.0	160645.0	4763907.15	234
2018-06-05	29.4	30.0	29.3	29.75	0.15	0.51	278833.0	8303724.55	516
2018-06-04	29.75	29.85	29.45	29.6	-0.15	-0.5	266732.0	7892889.5	583
2018-06-03	30.65	30.9	29.75	29.75	-0.95	-3.09	482767.0	14559502.45	837
2018-05-31	31.0	31.0	30.5	30.7	0.05	0.16	205069.0	6297598.55	276
2018-05-30	30.4	31.4	30.4	30.65	0.1	0.33	181629.0	5618538.4	355
2018-05-29	30.7	31.15	30.55	30.55	-0.3	-0.97	107281.0	3317169.55	248
2018-05-28	31.0	31.0	30.3	30.85	-0.35	-1.12	196941.0	6045198.35	354
2018-05-27	32.0	32.1	31.0	31.2	-0.65	-2.04	136719.0	4309169.2	234
2018-05-24	31.75	32.2	31.7	31.8	0.11	0.35	280324.0	8948812.55	479
2018-05-23	32.1	32.3	31.6	31.69	-0.19	-0.6	307498.0	9824871.85	552
2018-05-22	31.6	32.9	31.6	31.88	0.59	1.89	1319601.0	42605513.25	1787
2018-05-21	31.0	31.45	30.7	31.29	0.33	1.07	408731.0	12707589.95	605
2018-05-20	30.5	31.3	30.35	30.96	0.34	1.11	505634.0	15618745.35	796
2018-05-17	30.45	30.8	30.45	30.62	0.1	0.33	117733.0	3600385.55	209
2018-05-16	31.1	31.45	30.4	30.52	-0.41	-1.33	515948.0	15996938.7	638
2018-05-15	30.9	31.15	30.7	30.93	0.01	0.03	389690.0	12037744.2	548
2018-05-14	31.5	31.5	30.9	30.92	-0.3	-0.96	257333.0	7990015.55	404
2018-05-13	31.4	31.9	30.95	31.22	0.01	0.03	326240.0	10233521.7	516
2018-05-10	30.8	31.35	30.5	31.21	0.77	2.53	261865.0	8136684.45	512
2018-05-09	30.85	31.0	30.3	30.44	-0.33	-1.07	251192.0	7695419.2	474
2018-05-08	31.55	31.8	30.35	30.77	-0.89	-2.81	400400.0	12399971.95	709
2018-05-07	32.4	32.4	31.3	31.66	-0.93	-2.85	639736.0	20316540.2	1102
2018-05-06	33.2	33.45	32.5	32.59	-0.32	-0.97	400704.0	13253520.7	661
2018-05-03	33.25	33.25	32.6	32.91	-0.35	-1.05	391879.0	12888086.7	581
2018-05-02	33.95	34.25	33.0	33.26	-0.45	-1.33	448020.0	15045957.2	779
2018-05-01	33.45	34.0	32.95	33.71	0.42	1.26	481141.0	16023461.8	858
2018-04-30	34.35	34.5	33.2	33.29	-0.9	-2.63	803652.0	27342023.85	1308
2018-04-29	33.0	34.9	33.0	34.19	1.34	4.08	2585050.0	88360960.6	3135
2018-04-26	32.35	32.95	32.3	32.85	0.41	1.26	656886.0	21465486.5	858
2018-04-25	32.55	32.9	32.1	32.44	0.15	0.46	580499.0	18845428.65	898
2018-04-24	32.9	33.7	32.0	32.29	-0.62	-1.88	1397880.0	46002721.3	1844
2018-04-23	32.8	33.75	32.75	32.91	0.45	1.39	1682242.0	55790945.2	2151
2018-04-22	31.5	32.65	31.45	32.46	0.83	2.62	992963.0	31886312.8	1102
2018-04-19	31.85	31.9	31.55	31.63	-0.16	-0.5	431548.0	13681926.15	518
2018-04-18	31.9	32.0	31.65	31.79	-0.03	-0.09	261888.0	8336373.3	343
2018-04-17	31.7	32.25	31.65	31.82	0.25	0.79	685105.0	21935728.95	877
2018-04-16	31.65	31.9	31.45	31.57	0.09	0.29	406914.0	12886469.95	614
2018-04-15	31.1	31.7	30.9	31.48	1.1	3.62	334763.0	10469931.8	495
2018-04-12	30.2	30.9	30.1	30.38	-0.1	-0.33	342778.0	10407458.8	525
2018-04-11	31.65	32.1	30.0	30.48	-1.26	-3.97	598055.0	18749640.2	790
2018-04-10	31.8	31.95	31.6	31.74	-0.17	-0.53	233182.0	7416066.55	362
2018-04-09	32.2	32.25	31.75	31.91	-0.25	-0.78	287282.0	9199392.35	391
2018-04-08	32.15	32.2	31.9	32.16	0.07	0.22	237881.0	7624513.35	376
2018-04-05	31.8	32.2	31.7	32.09	0.38	1.2	288603.0	9209228.45	471
2018-04-04	32.1	32.45	31.65	31.71	-0.32	-1.0	487492.0	15642400.25	758
2018-04-03	31.4	32.5	31.2	32.03	0.56	1.78	960137.0	30793555.95	1397
2018-04-02	32.3	32.5	31.35	31.47	-0.86	-2.66	778663.0	24816991.1	1384
2018-04-01	31.1	32.7	30.9	32.33	2.25	7.48	1707314.0	54444352.3	2518
2018-03-29	30.35	30.55	29.9	30.08	-0.16	-0.53	190091.0	5738431.25	402
2018-03-28	30.4	30.45	29.7	30.24	-0.09	-0.3	323558.0	9728311.4	607
2018-03-27	30.3	30.6	30.25	30.33	-0.09	-0.3	163772.0	4982486.45	336
2018-03-26	30.7	30.85	30.35	30.42	-0.21	-0.69	334046.0	10221746.3	536
2018-03-25	31.0	31.05	30.4	30.63	-0.43	-1.38	354538.0	10908465.3	614
2018-03-22	31.05	31.35	30.9	31.06	-0.14	-0.45	371748.0	11574522.8	569
2018-03-21	31.45	31.45	31.0	31.2	-0.15	-0.48	209373.0	6527915.25	462
2018-03-20	31.25	31.65	31.15	31.35	0.03	0.1	255253.0	8002508.2	339
2018-03-19	31.35	31.7	31.25	31.32	-0.21	-0.67	242858.0	7636345.2	426
2018-03-18	32.0	32.15	31.4	31.53	-0.38	-1.19	265718.0	8438912.2	519
2018-03-15	32.2	32.9	31.65	31.91	0.08	0.25	1521270.0	49138417.2	2043
2018-03-14	31.9	32.3	31.55	31.83	0.19	0.6	1036793.0	33114730.5	1655
2018-03-13	31.0	31.9	30.9	31.64	0.66	2.13	1645692.0	51859510.25	2175
2018-03-12	31.05	31.2	30.8	30.98	0.06	0.19	351535.0	10892164.4	452
2018-03-11	31.1	31.15	30.8	30.92	0.06	0.19	239391.0	7402659.9	370
2018-03-08	30.95	31.35	30.7	30.86	-0.02	-0.06	345518.0	10709135.2	470
2018-03-07	31.1	31.25	30.7	30.88	-0.22	-0.71	296712.0	9189209.0	477
2018-03-06	31.2	31.55	31.05	31.1	-0.04	-0.13	260145.0	8126774.55	402
2018-03-05	31.25	31.6	31.05	31.14	0.06	0.19	536699.0	16813309.3	877
2018-03-04	30.55	31.2	30.3	31.08	0.62	2.04	772638.0	23900377.7	1106
2018-03-01	30.2	31.0	30.2	30.46	0.07	0.23	385653.0	11826772.5	584
2018-02-28	30.7	30.7	30.1	30.39	-0.4	-1.3	345212.0	10479838.95	606
2018-02-27	31.35	31.35	30.7	30.79	-0.21	-0.68	275269.0	8506633.35	481
2018-02-26	31.95	32.25	30.85	31.0	-0.6	-1.9	921239.0	29223960.1	1398
2018-02-25	30.5	31.75	30.5	31.6	1.12	3.67	919986.0	28709836.65	1120
2018-02-22	30.7	31.4	30.35	30.48	-0.46	-1.49	639715.0	19735930.6	1039
2018-02-21	31.5	31.8	30.8	30.94	-0.66	-2.09	1063875.0	33251253.4	1495
2018-02-20	30.15	31.9	30.05	31.6	1.73	5.79	2156963.0	66961619.5	2744
2018-02-19	28.85	30.25	28.75	29.87	1.02	3.54	1232543.0	36584003.5	1530
2018-02-18	29.0	29.3	28.6	28.85	-0.1	-0.35	241281.0	6979536.5	385
2018-02-15	28.4	29.4	28.35	28.95	0.8	2.84	910836.0	26412451.75	1226
2018-02-14	28.15	28.7	28.05	28.15	0.22	0.79	167554.0	4746803.8	381
2018-02-13	28.2	28.25	27.9	27.93	-0.05	-0.18	84433.0	2367179.95	185
2018-02-12	27.75	28.8	27.75	27.98	0.48	1.75	305710.0	8634691.65	522
2018-02-11	27.75	27.9	27.5	27.5	-0.24	-0.87	105292.0	2912550.55	225
2018-02-08	28.2	28.2	27.55	27.74	-0.34	-1.21	148160.0	4135456.95	331
2018-02-07	29.1	29.15	27.9	28.08	-0.75	-2.6	188386.0	5420842.95	331
2018-02-06	29.0	29.25	28.7	28.83	-0.91	-3.06	454702.0	13143151.6	566
2018-02-05	29.65	30.05	29.6	29.74	0.06	0.2	155572.0	4640321.95	224
2018-02-04	30.0	30.15	29.6	29.68	-0.12	-0.4	177872.0	5302161.25	299
2018-02-01	29.45	30.3	29.45	29.8	0.31	1.05	500625.0	15013706.15	652
2018-01-31	29.9	30.05	29.45	29.49	-0.57	-1.9	193311.0	5759851.4	364
2018-01-30	30.1	30.95	30.0	30.06	-0.02	-0.07	509232.0	15503871.1	729
2018-01-29	29.35	30.5	29.35	30.08	0.72	2.45	1318399.0	39601968.1	1635
2018-01-28	29.2	29.4	29.2	29.36	0.14	0.48	98451.0	2889400.2	140
2018-01-25	29.3	29.45	29.15	29.22	0.06	0.21	42811.0	1253716.45	94
2018-01-24	29.1	29.45	29.0	29.16	0.02	0.07	114939.0	3359014.65	182
2018-01-23	29.15	29.35	29.1	29.14	-0.26	-0.88	49184.0	1438645.6	128
2018-01-22	29.4	29.7	29.3	29.4	-0.16	-0.54	69662.0	2052174.5	113
2018-01-21	29.6	29.65	29.3	29.56	-0.08	-0.27	145609.0	4294300.7	214
2018-01-18	30.1	30.2	29.6	29.64	-0.52	-1.72	169674.0	5062238.6	280
2018-01-17	29.95	30.55	29.95	30.16	0.35	1.17	450677.0	13617966.1	670
2018-01-16	29.4	29.9	29.4	29.81	0.42	1.43	219282.0	6484448.2	330
2018-01-15	29.5	29.6	29.35	29.39	-0.01	-0.03	170051.0	5013413.75	207
2018-01-14	29.35	29.55	29.25	29.4	-0.05	-0.17	123645.0	3636900.2	172
2018-01-11	29.5	29.55	29.25	29.45	-0.13	-0.44	77254.0	2274070.6	96
2018-01-10	29.85	29.9	29.5	29.58	-0.12	-0.4	48906.0	1448194.2	57
2018-01-09	29.85	29.95	29.6	29.7	-0.13	-0.44	15887.0	472549.2	58
2018-01-08	29.9	30.05	29.8	29.83	-0.07	-0.23	78960.0	2363033.75	117
2018-01-07	29.9	30.1	29.7	29.9	0.09	0.3	115435.0	3451130.95	182
2018-01-04	29.65	29.85	29.65	29.81	0.18	0.61	54125.0	1612330.8	95
2018-01-03	29.8	29.9	29.5	29.63	-0.26	-0.87	111952.0	3324845.5	153
2018-01-02	29.6	30.35	29.6	29.89	0.24	0.81	158350.0	4757574.95	285
2018-01-01	29.7	30.5	29.05	29.65	-0.48	-1.59	255261.0	7636271.25	426
2017-12-31	30.4	30.4	30.0	30.13	-0.12	-0.4	174257.0	5261558.55	255
2017-12-28	30.65	30.7	30.15	30.25	-0.28	-0.92	193206.0	5877014.4	236
2017-12-27	30.7	30.75	30.5	30.53	-0.18	-0.59	68931.0	2110896.45	125
2017-12-26	30.55	30.8	30.45	30.71	0.01	0.03	192075.0	5874000.95	228
2017-12-25	30.95	31.2	30.55	30.7	-0.12	-0.39	149333.0	4614074.2	220
2017-12-24	30.85	30.95	30.7	30.82	0.06	0.2	75782.0	2338199.05	136
2017-12-21	30.8	31.5	30.7	30.76	0.11	0.36	342174.0	10642603.75	469
2017-12-20	30.8	30.8	30.5	30.65	-0.08	-0.26	124252.0	3809180.2	140
2017-12-19	30.95	31.0	30.6	30.73	-0.25	-0.81	185120.0	5699543.15	232
2017-12-18	31.1	31.3	30.8	30.98	0.07	0.23	249369.0	7741620.15	300
2017-12-17	30.65	31.25	30.6	30.91	0.38	1.24	185348.0	5733025.65	294
2017-12-14	30.55	30.75	30.45	30.53	0.11	0.36	83950.0	2569099.1	139
2017-12-13	30.4	30.8	30.2	30.42	-0.34	-1.11	96256.0	2940621.75	139
2017-12-12	30.8	31.0	30.7	30.76	-0.1	-0.32	96098.0	2965600.7	132
2017-12-11	31.25	31.25	30.7	30.86	-0.05	-0.16	207548.0	6416381.5	277
2017-12-10	30.2	31.4	30.0	30.91	1.01	3.38	516207.0	15967203.1	665
2017-12-07	29.8	30.0	29.5	29.9	-0.01	-0.03	133719.0	3978358.8	432
2017-12-06	30.25	30.75	29.8	29.91	-0.35	-1.16	183584.0	5565341.85	511
2017-12-05	30.3	30.5	30.0	30.26	-0.3	-0.98	159153.0	4821455.7	267
2017-12-04	31.2	31.2	30.5	30.56	-0.32	-1.04	294004.0	9025514.75	358
2017-12-03	30.5	31.1	30.5	30.88	0.64	2.12	259086.0	7965911.65	428
2017-11-30	30.25	30.5	29.9	30.24	0.08	0.27	118247.0	3570890.7	198
2017-11-29	30.4	30.6	30.1	30.16	0.09	0.3	194674.0	5896307.35	286
2017-11-28	31.0	31.2	30.0	30.07	-0.46	-1.51	683210.0	20763874.9	1037
2017-11-27	29.3	30.9	29.0	30.53	1.57	5.42	740385.0	21970674.35	943
2017-11-26	28.65	29.2	28.65	28.96	0.31	1.08	142542.0	4124291.35	265
2017-11-23	28.5	28.9	28.5	28.65	0.27	0.95	127071.0	3644940.0	238
2017-11-22	28.3	28.5	28.25	28.38	0.26	0.92	63839.0	1811127.85	149
2017-11-21	28.2	28.5	27.9	28.12	-0.06	-0.21	144945.0	4086309.25	309
2017-11-20	28.7	28.7	28.2	28.18	-0.39	-1.37	93980.0	2673551.2	172
2017-11-19	28.55	29.25	28.4	28.57	-0.02	-0.07	204436.0	5866946.4	314
2017-11-16	29.5	29.5	28.3	28.59	-0.74	-2.52	135683.0	3905726.8	265
2017-11-15	29.2	29.95	29.2	29.33	0.16	0.55	217563.0	6429161.4	314
2017-11-14	29.0	29.4	28.65	29.17	0.44	1.53	185723.0	5400765.2	340
2017-11-13	28.75	28.8	28.25	28.73	0.1	0.35	131114.0	3740717.7	216
2017-11-12	28.9	29.5	28.4	28.63	0.06	0.21	279947.0	8130491.4	470
2017-11-09	27.8	29.15	27.45	28.57	0.44	1.56	399723.0	11353269.25	558
2017-11-08	27.05	28.5	27.0	28.13	-0.13	-0.46	175092.0	4854597.7	322
2017-11-07	31.2	31.2	27.85	28.26	-2.64	-8.54	326946.0	9484273.15	480
2017-11-06	31.05	31.45	30.4	30.9	-0.19	-0.61	134778.0	4143983.2	199
2017-11-05	31.0	31.7	29.0	31.09	-0.56	-1.77	153942.0	4743314.55	270
2017-11-02	31.4	32.5	31.4	31.65	0.29	0.92	328109.0	10498863.55	538
2017-11-01	31.2	31.4	31.0	31.36	0.15	0.48	104434.0	3254673.8	180
2017-10-31	31.4	31.5	31.2	31.21	-0.35	-1.11	91397.0	2864841.8	164
2017-10-30	31.5	31.8	31.35	31.56	0.11	0.35	138126.0	4365296.95	258
2017-10-29	31.6	31.65	31.25	31.45	0.02	0.06	59178.0	1861681.95	119
2017-10-26	31.25	31.5	31.15	31.43	0.32	1.03	95887.0	3003279.85	185
2017-10-25	30.3	31.3	30.3	31.11	0.9	2.98	125947.0	3886589.2	314
2017-10-24	31.5	31.5	30.0	30.21	-1.24	-3.94	159696.0	4913374.05	327
2017-10-23	32.0	32.3	31.0	31.45	-0.57	-1.78	110843.0	3504807.85	209
2017-10-22	32.1	32.4	32.0	32.02	-0.12	-0.37	94812.0	3052855.05	138
2017-10-19	32.2	32.3	32.1	32.14	-0.04	-0.12	81958.0	2636417.3	159
2017-10-18	32.7	32.7	32.1	32.18	-0.29	-0.89	124645.0	4035546.65	231
2017-10-17	32.4	32.95	32.3	32.47	-0.12	-0.37	314441.0	10254356.5	457
2017-10-16	32.85	32.95	32.3	32.59	-0.19	-0.58	256390.0	8347638.2	369
2017-10-15	32.65	33.0	32.15	32.78	0.22	0.68	257196.0	8363611.55	433
2017-10-12	31.8	32.7	31.0	32.56	0.4	1.24	241910.0	7745556.05	378
2017-10-11	33.3	33.45	31.5	32.16	-1.18	-3.54	229054.0	7459364.2	386
2017-10-10	33.55	34.0	33.0	33.34	-0.18	-0.54	427923.0	14349082.65	677
2017-10-09	33.5	33.8	32.85	33.52	0.15	0.45	201963.0	6707996.25	340
2017-10-08	34.05	34.05	33.2	33.37	-0.64	-1.88	125334.0	4223202.75	285
2017-10-05	34.2	34.2	33.85	34.01	-0.25	-0.73	238902.0	8121214.65	430
2017-10-04	34.4	34.6	34.25	34.26	-0.1	-0.29	119891.0	4117783.05	176
2017-10-03	34.45	34.7	34.35	34.36	-0.06	-0.17	143514.0	4957188.85	277
2017-10-02	34.25	34.6	34.2	34.42	0.14	0.41	172747.0	5945174.95	282
2017-10-01	34.2	34.4	33.95	34.28	-0.04	-0.12	137705.0	4701142.0	242
2017-09-28	33.9	34.45	33.8	34.32	0.36	1.06	236649.0	8101610.8	382
2017-09-27	34.0	34.5	33.7	33.96	-0.36	-1.05	172875.0	5885078.25	314
2017-09-26	34.8	34.85	34.3	34.32	-0.36	-1.04	213551.0	7376128.95	334
2017-09-25	34.7	34.8	34.3	34.68	0.0	0.0	166142.0	5741392.65	319
2017-09-21	35.5	35.75	34.6	34.68	-0.69	-1.95	339919.0	11922969.15	494
2017-09-20	35.2	35.95	35.15	35.37	0.41	1.17	671027.0	23840400.1	986
2017-09-19	35.15	35.7	34.9	34.96	-0.02	-0.06	528959.0	18684158.15	754
2017-09-18	35.1	35.2	34.9	34.98	0.09	0.26	223401.0	7834493.5	333
2017-09-17	34.5	35.05	34.5	34.89	0.33	0.95	149516.0	5215024.1	246
2017-09-14	35.1	35.1	34.4	34.56	-0.54	-1.54	218672.0	7599687.65	358
2017-09-13	35.05	35.45	35.0	35.1	0.02	0.06	141141.0	4966994.6	213
2017-09-12	35.4	35.4	35.05	35.08	-0.17	-0.48	114175.0	4016604.0	194
2017-09-11	35.35	35.45	35.0	35.25	-0.09	-0.25	242788.0	8565389.65	380
2017-09-10	35.6	35.8	35.3	35.34	-0.09	-0.25	317870.0	11292221.6	499
2017-09-07	35.5	35.5	35.25	35.43	0.05	0.14	173249.0	6130583.9	276
2017-09-06	35.2	35.65	35.15	35.38	0.26	0.74	256510.0	9077779.8	425
2017-08-29	35.8	35.8	35.0	35.12	-0.62	-1.73	229689.0	8115166.95	367
2017-08-28	35.8	36.3	35.6	35.74	-0.14	-0.39	228903.0	8210256.5	413
2017-08-27	36.0	36.5	35.85	35.88	0.03	0.08	260820.0	9421301.15	493
2017-08-24	35.9	36.15	35.75	35.85	0.01	0.03	246756.0	8876111.35	415
2017-08-23	36.0	36.0	35.6	35.84	-0.13	-0.36	383816.0	13730183.4	510
2017-08-22	36.55	36.75	35.9	35.97	-0.4	-1.1	444548.0	16142774.85	704
2017-08-21	36.7	36.75	36.2	36.37	-0.3	-0.82	242700.0	8863102.0	373
2017-08-20	36.95	37.1	36.4	36.67	-0.28	-0.76	326300.0	11999729.8	476
2017-08-17	36.9	37.35	36.8	36.95	0.01	0.03	314260.0	11673535.95	499
2017-08-16	36.9	37.0	36.1	36.94	0.1	0.27	264619.0	9682405.6	437
2017-08-15	37.15	37.9	36.6	36.84	-0.41	-1.1	477699.0	17833237.35	711
2017-08-14	36.65	37.65	36.65	37.25	0.51	1.39	476790.0	17719590.45	666
2017-08-13	37.75	38.05	36.7	36.74	-0.86	-2.29	878123.0	32814692.75	1134
2017-08-10	36.8	38.4	36.65	37.6	0.71	1.92	1512905.0	56925931.0	2089
2017-08-09	37.6	38.4	36.5	36.89	-1.58	-4.11	2097095.0	78351207.15	2759
2017-08-08	36.7	39.95	36.65	38.47	1.75	4.77	3284802.0	125335199.45	4069
2017-08-07	36.4	37.0	35.8	36.72	0.47	1.3	1077645.0	39448173.65	1418
2017-08-06	35.6	36.7	35.35	36.25	0.76	2.14	915707.0	32933420.55	1178
2017-08-03	36.1	36.3	35.25	35.49	-0.66	-1.83	328109.0	11680079.7	433
2017-08-02	36.2	36.6	35.95	36.15	-0.03	-0.08	182935.0	6612528.45	280
2017-08-01	36.5	36.85	36.0	36.18	-0.31	-0.85	532646.0	19320872.85	712
2017-07-31	35.2	36.9	35.15	36.49	1.31	3.72	1530499.0	55438233.95	1967
2017-07-30	35.1	35.6	34.95	35.18	-0.06	-0.17	147138.0	5187891.1	285
2017-07-27	35.65	35.8	35.1	35.24	-0.51	-1.43	194178.0	6870258.35	273
2017-07-26	35.45	36.2	35.45	35.75	0.35	0.99	688480.0	24675718.0	876
2017-07-25	35.4	35.55	35.2	35.4	0.1	0.28	246733.0	8733340.25	353
2017-07-24	35.8	35.8	35.2	35.3	-0.37	-1.04	593603.0	21065018.85	602
2017-07-23	36.1	36.75	35.2	35.67	0.64	1.83	955233.0	34253788.0	1271
2017-07-20	34.95	35.2	34.55	35.03	0.36	1.04	291398.0	10165587.25	424
2017-07-19	34.5	35.0	34.0	34.67	0.56	1.64	237214.0	8193472.6	375
2017-07-18	34.9	34.9	34.0	34.11	-0.52	-1.5	210159.0	7252890.3	325
2017-07-17	35.45	35.5	34.5	34.63	-0.69	-1.95	351951.0	12293366.6	451
2017-07-16	34.8	36.35	34.8	35.32	0.95	2.76	811386.0	28872881.65	993
2017-07-13	34.0	35.3	34.0	34.37	0.67	1.99	826458.0	28619914.1	1069
2017-07-12	33.4	34.05	33.4	33.7	-0.13	-0.38	181836.0	6140476.35	289
2017-07-11	34.3	34.7	33.5	33.83	-0.51	-1.49	372276.0	12746631.7	545
2017-07-10	34.75	35.25	34.05	34.34	-0.1	-0.29	795099.0	27588126.75	1097
2017-07-09	32.6	35.35	32.6	34.44	2.26	7.02	1597617.0	55440170.3	1609
2017-07-06	32.6	32.6	32.15	32.18	-0.18	-0.56	148589.0	4812571.8	174
2017-07-05	32.55	32.9	32.1	32.36	-0.19	-0.58	202916.0	6582923.8	328
2017-07-04	32.7	33.4	32.4	32.55	-0.1	-0.31	352561.0	11577682.05	569
2017-07-03	32.0	32.75	31.75	32.65	0.48	1.49	274320.0	8833811.85	353
2017-07-02	32.1	32.6	31.75	32.17	0.21	0.66	186675.0	6011318.9	291
2017-06-22	32.25	32.3	31.8	31.96	-0.09	-0.28	133022.0	4262868.65	192
2017-06-21	31.85	32.8	31.85	32.05	0.54	1.71	173619.0	5581485.7	285
2017-06-20	31.4	31.9	31.15	31.51	0.43	1.38	148047.0	4664628.45	301
2017-06-19	30.2	31.2	30.2	31.08	0.45	1.47	75046.0	2317582.25	149
2017-06-18	31.3	31.3	30.4	30.63	-0.41	-1.32	88652.0	2721637.5	171
2017-06-15	31.15	31.4	30.85	31.04	-0.21	-0.67	81670.0	2537071.9	146
2017-06-14	31.5	31.75	31.0	31.25	-0.25	-0.79	117928.0	3694342.15	218
2017-06-13	31.7	31.95	31.35	31.5	-0.11	-0.35	82682.0	2617983.45	161
2017-06-12	31.6	32.45	31.5	31.61	-0.39	-1.22	135202.0	4321591.25	164
2017-06-11	32.2	32.9	31.4	32.0	-0.54	-1.66	162689.0	5236929.85	286
2017-06-08	33.15	33.15	32.4	32.54	-0.72	-2.16	125617.0	4116259.4	230
2017-06-07	32.9	33.7	32.9	33.26	0.25	0.76	143325.0	4767425.25	260
2017-06-06	33.95	34.0	32.6	33.01	-0.65	-1.93	168693.0	5622407.0	299
2017-06-05	32.2	33.95	31.8	33.66	1.33	4.11	481208.0	15914677.9	689
2017-06-04	32.1	32.35	31.7	32.33	0.73	2.31	155384.0	4989927.7	206
2017-06-01	31.7	31.9	31.5	31.6	-0.26	-0.82	44833.0	1417798.4	87
2017-05-31	32.2	32.8	31.7	31.86	-0.39	-1.21	164113.0	5272653.0	321
2017-05-30	31.7	32.5	31.1	32.25	1.25	4.03	194263.0	6214368.5	296
2017-05-29	29.7	31.3	29.7	31.0	0.93	3.09	135484.0	4143769.9	191
2017-05-28	31.3	31.3	29.9	30.07	-1.7	-5.35	87221.0	2641961.6	165
2017-05-25	32.3	32.6	31.7	31.77	-0.64	-1.97	125633.0	4031961.9	173
2017-05-24	33.0	33.1	32.4	32.41	-0.31	-0.95	96478.0	3159918.4	162
2017-05-23	33.0	33.1	32.5	32.72	-0.78	-2.33	149734.0	4907637.6	295
2017-05-22	34.0	34.0	33.5	33.5	-0.22	-0.65	139267.0	4687436.6	175
2017-05-21	34.0	34.2	33.7	33.72	0.2	0.6	385690.0	13074251.8	352
2017-05-18	33.4	34.1	33.1	33.52	0.03	0.09	391331.0	13140027.1	530
2017-05-17	33.9	34.2	33.3	33.49	-0.29	-0.86	328427.0	11054908.5	376
2017-05-16	34.3	34.8	33.7	33.78	-0.35	-1.03	451376.0	15437094.2	545
2017-05-15	32.9	34.7	32.9	34.13	1.3	3.96	1031995.0	34991181.0	1145
2017-05-14	32.4	33.1	32.0	32.83	0.44	1.36	443249.0	14458106.3	662
2017-05-11	32.5	32.8	31.9	32.39	-0.2	-0.61	169352.0	5484213.4	244
2017-05-10	32.6	32.7	32.3	32.59	-0.14	-0.43	159664.0	5193057.2	154
2017-05-09	32.5	32.8	32.5	32.73	0.17	0.52	103021.0	3361490.0	161
2017-05-08	32.9	33.0	32.3	32.56	-0.4	-1.21	202104.0	6581413.6	305
2017-05-07	34.3	34.3	32.9	32.96	-0.76	-2.25	195641.0	6527483.5	265
2017-05-04	34.2	34.2	33.4	33.72	-0.68	-1.98	118107.0	3994300.1	158
2017-05-03	34.6	34.9	34.4	34.4	-0.03	-0.09	112110.0	3864929.8	123
2017-05-02	34.5	34.6	34.4	34.43	0.0	0.0	95513.0	3294125.0	117
2017-05-01	34.8	35.0	34.4	34.43	-0.17	-0.49	128182.0	4441072.0	203
2017-04-30	34.3	34.9	34.3	34.6	0.47	1.38	271871.0	9405821.5	360
2017-04-27	34.7	34.7	34.0	34.13	-0.4	-1.16	128992.0	4436613.7	170
2017-04-26	34.6	34.8	34.4	34.53	-0.02	-0.06	190606.0	6596215.0	243
2017-04-25	34.7	34.8	34.3	34.55	-0.22	-0.63	122747.0	4242263.4	209
2017-04-24	34.9	35.1	34.6	34.77	-0.12	-0.34	131416.0	4571285.7	201
2017-04-23	34.5	35.4	33.9	34.89	1.49	4.46	308222.0	10668732.2	440
2017-04-20	35.9	35.9	32.8	33.4	-2.37	-6.63	400905.0	13810271.9	544
2017-04-19	35.5	35.9	35.2	35.77	0.08	0.22	128186.0	4553992.1	212
2017-04-18	35.8	36.0	35.5	35.69	-0.21	-0.58	160796.0	5743829.0	203
2017-04-17	36.1	36.3	35.8	35.9	-0.15	-0.42	168711.0	6087727.7	229
2017-04-16	36.2	36.6	35.9	36.05	-0.41	-1.12	283276.0	10241371.9	303
2017-04-13	37.1	37.2	36.4	36.46	-0.49	-1.33	233537.0	8597266.4	323
2017-04-12	36.7	37.3	36.6	36.95	0.34	0.93	544223.0	20119759.3	422
2017-04-11	36.3	37.0	36.1	36.61	0.27	0.74	309046.0	11288102.9	440
2017-04-10	36.7	36.9	36.3	36.34	-0.34	-0.93	229574.0	8403662.4	241
2017-04-09	36.7	36.9	36.5	36.68	-0.09	-0.24	223050.0	8171914.3	276
2017-04-06	37.2	37.4	36.7	36.77	-0.41	-1.1	292443.0	10799865.1	319
2017-04-05	37.3	37.6	37.1	37.18	-0.08	-0.21	174763.0	6531207.5	263
2017-04-04	37.0	37.3	36.8	37.26	0.34	0.92	251900.0	9350348.5	310
2017-04-03	36.8	37.8	36.5	36.92	0.11	0.3	401192.0	14897233.3	605
2017-04-02	37.5	37.5	36.7	36.81	-0.59	-1.58	344554.0	12788685.8	444
2017-03-30	37.8	38.0	37.3	37.4	-0.25	-0.66	283452.0	10669721.4	409
2017-03-29	37.3	38.0	37.3	37.65	0.36	0.97	559152.0	21087250.1	681
2017-03-28	37.5	37.6	36.9	37.29	0.08	0.21	230920.0	8606140.0	354
2017-03-27	37.3	37.5	36.8	37.21	0.13	0.35	272060.0	10107072.5	402
2017-03-26	36.6	37.7	36.5	37.08	0.61	1.67	1045896.0	38877867.5	1090
2017-03-23	36.3	36.6	36.1	36.47	0.51	1.42	302371.0	10999051.5	346
2017-03-22	36.4	36.4	35.9	35.96	-0.65	-1.78	277889.0	10042612.1	435
2017-03-21	36.7	37.2	36.5	36.61	-0.18	-0.49	406494.0	14966317.7	514
2017-03-20	36.6	36.9	36.3	36.79	0.22	0.6	437689.0	16044658.3	486
2017-03-19	37.0	37.0	36.4	36.57	-0.2	-0.54	339616.0	12461183.9	548
2017-03-16	36.8	37.7	36.6	36.77	-0.02	-0.05	1081388.0	40152767.2	1243
2017-03-15	36.0	37.7	36.0	36.79	1.02	2.85	1656028.0	61014233.6	1994
2017-03-14	36.0	36.0	35.1	35.77	-0.08	-0.22	228726.0	8155786.9	367
2017-03-13	35.9	36.6	35.5	35.85	0.0	0.0	292002.0	10545498.4	468
2017-03-12	35.4	36.5	35.0	35.85	0.13	0.36	323121.0	11583955.3	441
2017-03-09	36.4	36.4	34.7	35.72	-0.78	-2.14	609814.0	21735594.6	766
2017-03-08	36.9	36.9	36.2	36.5	-0.25	-0.68	252831.0	9237083.8	367
2017-03-07	37.2	37.2	36.5	36.75	-0.02	-0.05	281431.0	10363885.8	457
2017-03-06	38.0	38.2	35.7	36.77	-1.39	-3.64	1094412.0	40201254.6	1615
2017-03-05	38.9	39.5	38.0	38.16	-0.54	-1.4	849680.0	32919820.8	992
2017-03-02	38.6	39.1	38.2	38.7	0.34	0.89	835985.0	32319834.9	935
2017-03-01	37.0	38.5	37.0	38.36	1.02	2.73	973327.0	36936669.8	998
2017-02-28	36.3	37.5	36.0	37.34	0.83	2.27	498111.0	18248339.3	656
2017-02-27	38.5	38.7	36.1	36.51	-1.72	-4.5	876981.0	32900647.3	1071
2017-02-26	37.7	38.4	37.6	38.23	0.68	1.81	552097.0	20939611.0	513
2017-02-23	37.6	37.8	37.0	37.55	-0.05	-0.13	574793.0	21489671.0	589
2017-02-22	38.0	38.4	37.5	37.6	0.02	0.05	824842.0	31334643.5	799
2017-02-21	37.3	37.7	36.6	37.58	0.29	0.78	779672.0	29026679.6	778
2017-02-20	37.2	38.6	36.8	37.29	0.04	0.11	1372637.0	51714222.8	1237
2017-02-19	37.3	37.6	36.8	37.25	0.11	0.3	550327.0	20477667.3	505
2017-02-16	37.4	37.8	37.1	37.14	-0.15	-0.4	558367.0	20879829.5	601
2017-02-15	37.3	37.7	36.7	37.29	0.04	0.11	669627.0	24955743.2	748
2017-02-14	37.5	37.9	37.0	37.25	-0.18	-0.48	730534.0	27346553.2	861
2017-02-13	37.5	38.2	36.8	37.43	0.01	0.03	1378979.0	51577397.0	1613
2017-02-12	36.0	38.1	36.0	37.42	2.0	5.65	2824360.0	105228120.3	2781
2017-02-09	35.3	35.6	34.5	35.42	0.03	0.08	452118.0	15904549.1	581
2017-02-08	35.6	35.6	34.6	35.39	-0.53	-1.48	647726.0	22740696.4	770
2017-02-07	36.5	36.5	35.6	35.92	-0.49	-1.35	304813.0	10966175.3	521
2017-02-06	36.2	36.9	35.5	36.41	0.24	0.66	612789.0	22137188.7	903
2017-02-05	36.4	37.7	36.0	36.17	-0.27	-0.74	1432919.0	52784262.8	1713
2017-02-02	37.0	37.7	35.9	36.44	-0.12	-0.33	3531464.0	129802799.4	3390
2017-02-01	33.4	36.6	33.3	36.56	3.2	9.59	3715942.0	132547676.7	3184
2017-01-31	33.1	33.6	32.8	33.36	0.09	0.27	755736.0	25082649.1	812
2017-01-30	34.0	34.3	33.0	33.27	-0.7	-2.06	563990.0	19072957.7	830
2017-01-29	34.5	34.5	33.7	33.97	-0.52	-1.51	805097.0	27385430.0	961
2017-01-26	34.8	35.4	34.2	34.49	-0.26	-0.75	808202.0	28191532.4	1020
2017-01-25	35.0	35.2	34.7	34.75	-0.53	-1.5	583103.0	20371734.0	816
2017-01-24	35.5	35.7	35.2	35.28	-0.29	-0.82	571715.0	20280088.5	726
2017-01-23	35.8	36.3	35.4	35.57	-0.12	-0.34	598492.0	21421593.8	596
2017-01-22	34.7	35.9	34.1	35.69	0.89	2.56	724608.0	25486873.9	718
2017-01-19	33.5	35.5	32.8	34.8	1.27	3.79	1018145.0	34681610.7	1181
2017-01-18	33.8	34.5	33.3	33.53	0.05	0.15	866648.0	29393165.4	1104
2017-01-17	33.1	33.8	31.9	33.48	0.5	1.52	715379.0	23415460.1	881
2017-01-16	34.2	34.2	32.8	32.98	-1.13	-3.31	484403.0	16146383.3	656
2017-01-15	33.9	34.3	33.7	34.11	0.5	1.49	302532.0	10293109.4	474
2017-01-12	34.5	34.5	32.5	33.61	-0.55	-1.61	825589.0	27780852.6	1044
2017-01-11	35.9	36.0	34.1	34.16	-1.73	-4.82	541726.0	18932073.9	725
2017-01-10	36.5	36.5	35.0	35.89	-0.2	-0.55	448766.0	16114077.1	492
2017-01-09	36.6	37.1	35.6	36.09	-0.96	-2.59	536210.0	19365544.4	712
2017-01-08	37.8	37.9	37.0	37.05	-0.89	-2.35	546072.0	20475820.7	618
2017-01-05	38.0	38.2	37.0	37.94	0.23	0.61	493095.0	18577522.5	793
2017-01-04	39.9	40.0	37.2	37.71	-1.99	-5.01	1986867.0	76486567.6	2382
2017-01-03	39.1	40.4	37.6	39.7	0.77	1.98	2563259.0	100571328.5	2604
2017-01-02	38.5	39.3	37.6	38.93	1.43	3.81	1901751.0	72923711.0	1541
2017-01-01	37.7	38.0	37.4	37.5	0.14	0.37	796945.0	30017285.0	786
2016-12-29	37.5	38.0	37.0	37.36	0.24	0.65	1257132.0	47211168.8	1431
2016-12-28	36.1	38.2	35.8	37.12	1.42	3.98	2215975.0	82459454.9	2152
2016-12-27	35.6	36.0	35.0	35.7	0.29	0.82	801322.0	28465294.8	837
2016-12-26	36.4	36.5	35.1	35.41	-0.54	-1.5	1515601.0	54580002.2	1213
2016-12-25	34.9	36.0	34.9	35.95	1.45	4.2	1563156.0	55480489.5	1363
2016-12-22	34.6	34.8	34.4	34.5	0.18	0.52	526433.0	18198708.0	520
2016-12-21	33.7	34.6	33.5	34.32	0.75	2.23	1210688.0	41439494.4	1206
2016-12-20	33.8	33.9	32.9	33.57	-0.09	-0.27	619096.0	20682871.9	764
2016-12-19	34.7	35.1	33.5	33.66	-0.84	-2.43	1438922.0	49557693.3	1309
2016-12-18	34.5	34.9	34.3	34.5	0.28	0.82	1059987.0	36664571.3	881
2016-12-15	34.4	34.5	33.6	34.22	-0.24	-0.7	988323.0	33681388.8	1046
2016-12-14	34.2	35.2	33.8	34.46	0.59	1.74	2141730.0	73723589.0	2221
2016-12-13	33.4	35.0	33.4	33.87	0.18	0.53	2851778.0	97917178.4	2589
2016-12-12	34.2	34.3	33.3	33.69	-0.3	-0.88	805675.0	27191479.7	785
2016-12-11	34.5	34.6	33.9	33.99	-0.04	-0.12	860235.0	29331894.6	1060
2016-12-08	34.5	34.8	33.9	34.03	-0.14	-0.41	915849.0	31384521.9	1015
2016-12-07	34.7	34.8	33.9	34.17	-0.31	-0.9	1034169.0	35483146.0	1385
2016-12-06	34.4	35.2	33.9	34.48	0.49	1.44	1337202.0	46165575.3	1766
2016-12-05	34.1	34.5	33.4	33.99	0.04	0.12	1200220.0	40772340.0	1552
2016-12-04	34.8	36.8	32.0	33.95	-0.24	-0.7	5548098.0	190595550.7	6130
2016-12-01	32.2	34.7	32.1	34.19	2.32	7.28	2526417.0	84405851.9	2659
2016-11-30	31.9	32.5	31.8	31.87	0.07	0.22	770547.0	24801083.4	848
2016-11-29	32.2	32.7	31.2	31.8	-0.31	-0.97	2300740.0	73867046.4	2290
2016-11-28	30.3	32.3	30.2	32.11	2.22	7.43	4288563.0	134469414.8	3862
2016-11-27	29.9	30.3	29.4	29.89	0.12	0.4	1731289.0	51631818.3	1715
2016-11-24	30.9	30.9	28.7	29.77	-0.75	-2.46	1565779.0	46948553.6	1648
2016-11-23	29.5	31.1	29.4	30.52	1.07	3.63	2400117.0	72902839.1	1955
2016-11-22	29.2	29.6	28.6	29.45	0.17	0.58	886375.0	25840569.1	970
2016-11-21	29.9	30.2	28.7	29.28	-0.2	-0.68	1799495.0	53088466.2	1934
2016-11-20	29.6	29.8	28.4	29.48	0.47	1.62	1318661.0	38414576.1	1392
2016-11-17	28.9	30.0	27.7	29.01	0.81	2.87	3256574.0	94406014.1	3397
2016-11-16	26.1	28.2	26.0	28.2	2.5	9.73	1390202.0	37912638.9	1219
2016-11-15	25.7	26.3	25.0	25.7	-0.23	-0.89	751594.0	19320446.8	812
2016-11-14	27.3	27.7	25.3	25.93	-0.37	-1.41	1936347.0	51520942.6	1877
2016-11-13	24.6	26.3	24.6	26.3	2.34	9.77	1230245.0	31809989.35	858
2016-11-10	22.2	24.2	22.2	23.96	1.92	8.71	1492368.0	34604398.55	1320
2016-11-09	21.4	22.15	21.15	22.04	-0.02	-0.09	829535.0	18104453.35	829
2016-11-08	22.4	22.5	22.0	22.06	-0.21	-0.94	1078947.0	24039086.4	985
2016-11-07	21.6	22.35	21.6	22.27	0.75	3.49	918237.0	20152832.0	820
2016-11-06	21.55	21.85	21.5	21.52	-0.08	-0.37	319917.0	6932113.5	370
2016-11-03	21.35	21.75	21.2	21.6	0.23	1.08	375685.0	8103060.2	446
2016-11-02	21.85	22.05	21.15	21.37	-0.7	-3.17	661321.0	14294514.6	818
2016-11-01	21.85	22.5	21.75	22.07	0.27	1.24	1469977.0	32511386.25	1438
2016-10-31	22.0	22.5	21.65	21.8	-0.03	-0.14	1464578.0	32305033.2	1523
2016-10-30	21.15	22.0	21.05	21.83	0.72	3.41	699224.0	15039365.25	602
2016-10-27	21.3	21.45	21.1	21.11	-0.26	-1.22	266743.0	5674022.05	374
2016-10-26	21.35	21.85	21.0	21.37	0.04	0.19	649008.0	14016524.25	1450
2016-10-25	20.95	21.75	20.8	21.33	0.48	2.3	601279.0	12768936.4	598
2016-10-24	20.8	21.05	20.7	20.85	0.06	0.29	392608.0	8197297.35	343
2016-10-23	20.05	21.1	20.05	20.79	0.97	4.89	790131.0	16402282.35	692
2016-10-20	19.8	20.2	19.4	19.82	0.2	1.02	429235.0	8525588.2	531
2016-10-19	19.0	19.75	19.0	19.62	0.42	2.19	187330.0	3632422.15	232
2016-10-18	20.0	20.3	18.55	19.2	-0.96	-4.76	266633.0	5195510.05	353
2016-10-17	20.55	20.75	20.0	20.16	-0.68	-3.26	325729.0	6644236.85	312
2016-10-16	20.7	21.25	20.6	20.84	-0.02	-0.1	417083.0	8736043.45	358
2016-10-13	20.75	21.35	20.75	20.86	0.02	0.1	826709.0	17439028.15	613
2016-10-12	20.45	21.05	20.45	20.84	0.38	1.86	503100.0	10487806.15	481
2016-10-11	20.35	20.6	20.2	20.46	0.24	1.19	528474.0	10806603.3	509
2016-10-10	20.15	20.45	19.75	20.22	0.0	0.0	437856.0	8805723.8	437
2016-10-09	20.95	21.1	20.2	20.22	-0.66	-3.16	508947.0	10520197.95	481
2016-10-06	21.0	21.15	20.7	20.88	0.03	0.14	685240.0	14349383.2	542
2016-10-05	20.9	21.45	20.4	20.85	0.07	0.34	577530.0	12050918.85	476
2016-10-04	20.6	20.85	20.0	20.78	0.1	0.48	169009.0	3464399.25	264
2016-10-03	19.8	20.75	19.0	20.68	0.23	1.12	413164.0	8272846.5	580
2016-10-02	22.5	22.95	20.45	20.45	-2.26	-9.95	355434.0	7756736.95	416
2016-09-29	22.5	22.9	22.0	22.71	0.12	0.53	400789.0	9028207.75	403
2016-09-28	23.4	23.75	21.2	22.59	-0.84	-3.59	338891.0	7729796.6	306
2016-09-27	23.7	24.9	23.4	23.43	-2.41	-9.33	367816.0	8797938.95	380
2016-09-26	26.0	26.1	25.9	25.84	0.03	0.12	78740.0	2045232.5	126
2016-09-25	26.2	26.2	25.5	25.81	-0.34	-1.3	208835.0	5385234.0	245
2016-09-21	25.9	26.2	25.7	26.15	0.33	1.28	186452.0	4850288.3	252
2016-09-20	26.0	26.1	25.0	25.82	-0.13	-0.5	327293.0	8397924.0	445
2016-09-19	27.9	28.1	25.3	25.95	-1.88	-6.76	284097.0	7503746.6	407
2016-09-18	29.1	29.1	27.7	27.83	-1.23	-4.23	188927.0	5353636.8	246
2016-09-08	29.1	29.2	28.8	29.06	0.05	0.17	119264.0	3459392.4	232
2016-09-07	29.5	29.5	29.0	29.01	-0.46	-1.56	92998.0	2702028.6	172
2016-09-06	29.8	30.1	29.4	29.47	-0.4	-1.34	57045.0	1691427.4	119
2016-09-05	29.6	30.1	29.6	29.87	0.39	1.32	155656.0	4651125.8	188
2016-09-04	29.3	29.8	29.2	29.48	0.48	1.66	92342.0	2724153.5	173
2016-09-01	29.3	29.4	28.6	29.0	-0.8	-2.68	77030.0	2229775.5	165
2016-08-31	30.3	30.7	29.6	29.8	-0.56	-1.84	177039.0	5371456.6	249
2016-08-30	30.0	30.9	29.8	30.36	0.38	1.27	369991.0	11228696.4	413
2016-08-29	29.1	30.2	29.0	29.98	0.86	2.95	312287.0	9239675.2	383
2016-08-28	28.8	29.1	28.6	29.12	0.57	2.0	158115.0	4573321.2	227
2016-08-25	29.1	29.2	28.2	28.55	-0.8	-2.73	329231.0	9383560.0	339
2016-08-24	30.5	30.5	29.1	29.35	-1.0	-3.29	188042.0	5671998.2	251
2016-08-23	29.5	30.8	29.5	30.35	0.54	1.81	251054.0	7581402.4	382
2016-08-22	30.4	30.4	29.7	29.81	-0.55	-1.81	161102.0	4816868.1	189
2016-08-21	30.5	30.5	29.9	30.36	0.08	0.26	216065.0	6567998.3	184
2016-08-18	30.2	30.5	29.7	30.28	0.01	0.03	200856.0	6034238.2	238
2016-08-17	31.0	31.0	30.1	30.27	-0.7	-2.26	301456.0	9199802.3	301
2016-08-16	31.3	31.5	30.9	30.97	-0.3	-0.96	309439.0	9636925.0	249
2016-08-15	31.5	31.5	31.1	31.27	-0.13	-0.41	245732.0	7684312.8	257
2016-08-14	31.7	31.8	31.4	31.4	-0.09	-0.29	207389.0	6543675.8	272
2016-08-11	31.4	31.6	31.2	31.49	0.03	0.1	624863.0	19621282.1	542
2016-08-10	31.4	31.8	31.0	31.46	0.19	0.61	951223.0	29945420.3	961
2016-08-09	31.4	31.4	31.0	31.27	0.22	0.71	207463.0	6461492.1	239
2016-08-08	30.9	31.2	30.8	31.05	0.07	0.23	217174.0	6720994.5	205
2016-08-07	31.1	31.2	30.8	30.98	0.05	0.16	212780.0	6588176.1	264
2016-08-04	31.2	32.1	30.9	30.93	-0.1	-0.32	531496.0	16718928.5	603
2016-08-03	30.8	31.4	30.6	31.03	0.14	0.45	192697.0	5988561.7	279
2016-08-02	31.5	31.5	30.5	30.89	-0.43	-1.37	189915.0	5871103.0	266
2016-08-01	31.2	32.0	31.1	31.32	0.38	1.23	256428.0	8061207.2	278
2016-07-31	31.5	31.5	30.5	30.94	-0.5	-1.59	167398.0	5181583.6	223
2016-07-28	32.0	32.0	30.9	31.44	-0.43	-1.35	326086.0	10211876.8	275
2016-07-27	31.9	32.1	31.6	31.87	-0.2	-0.62	132988.0	4224809.2	183
2016-07-26	32.1	32.2	31.8	32.07	-0.05	-0.16	134230.0	4287027.0	157
2016-07-25	32.1	32.5	31.9	32.12	0.05	0.16	308114.0	9897079.7	347
2016-07-24	31.8	32.4	31.5	32.07	0.2	0.63	196645.0	6245240.1	221
2016-07-21	32.2	32.4	31.8	31.87	-0.36	-1.12	190065.0	6101322.9	279
2016-07-20	32.7	32.8	32.1	32.23	-0.37	-1.13	429201.0	13895746.1	496
2016-07-19	33.0	33.6	32.5	32.6	-0.29	-0.88	716327.0	23685573.6	769
2016-07-18	33.2	33.2	32.6	32.89	-0.15	-0.45	316643.0	10401095.1	405
2016-07-17	32.5	33.8	32.4	33.04	0.77	2.39	1453809.0	48018437.6	1286
2016-07-14	32.1	32.6	32.1	32.27	0.21	0.66	734803.0	23766534.7	666
2016-07-13	32.1	32.4	31.9	32.06	0.12	0.38	572678.0	18410572.4	582
2016-07-12	31.7	32.3	31.7	31.94	0.34	1.08	442791.0	14153725.7	384
2016-07-11	31.3	31.9	31.2	31.6	0.37	1.18	421953.0	13348065.5	351
2016-07-10	31.2	31.6	31.1	31.23	0.22	0.71	222597.0	6971732.5	225
2016-06-30	31.3	32.0	30.9	31.01	-0.11	-0.35	568731.0	17861998.1	579
2016-06-29	31.4	31.7	31.0	31.12	-0.24	-0.77	305651.0	9569803.0	343
2016-06-28	30.5	31.7	30.5	31.36	0.68	2.22	524585.0	16370466.7	624
2016-06-27	31.0	31.5	30.6	30.68	-0.15	-0.49	271959.0	8433211.1	309
2016-06-26	28.8	31.0	28.8	30.83	-0.85	-2.68	320482.0	9633110.4	462
2016-06-23	31.6	32.0	31.6	31.68	-0.09	-0.28	245666.0	7808271.9	291
2016-06-22	31.9	32.0	31.6	31.77	-0.03	-0.09	90560.0	2882956.8	137
2016-06-21	32.1	32.1	31.7	31.8	-0.14	-0.44	91011.0	2903535.6	129
2016-06-20	32.1	32.2	31.8	31.94	-0.08	-0.25	128784.0	4126596.7	169
2016-06-19	32.0	32.4	32.0	32.02	0.22	0.69	229259.0	7380045.0	257
2016-06-16	32.0	32.3	31.6	31.8	-0.32	-1.0	152278.0	4847164.6	241
2016-06-15	32.3	32.5	31.9	32.12	-0.18	-0.56	472571.0	15200237.4	335
2016-06-14	32.3	32.4	32.2	32.3	-0.04	-0.12	168817.0	5453512.8	245
2016-06-13	32.5	32.8	32.2	32.34	0.05	0.15	558350.0	18120638.6	591
2016-06-12	32.0	32.5	31.7	32.29	0.01	0.03	382185.0	12271779.5	395
2016-06-09	32.7	32.7	32.2	32.28	-0.24	-0.74	271585.0	8824231.1	333
2016-06-08	32.5	32.9	32.3	32.52	0.25	0.77	513682.0	16722817.6	563
2016-06-07	32.0	32.6	31.8	32.27	0.53	1.67	391734.0	12602399.5	435
2016-06-06	31.4	31.9	31.4	31.74	0.11	0.35	251637.0	7978961.7	234
2016-06-05	32.0	32.1	31.5	31.63	-0.33	-1.03	327746.0	10427918.1	364
2016-06-02	32.1	32.3	31.8	31.96	0.06	0.19	488307.0	15670216.8	550
2016-06-01	31.9	32.2	31.6	31.9	0.08	0.25	463149.0	14759835.1	499
2016-05-31	31.8	32.0	31.5	31.82	0.27	0.86	420131.0	13339725.2	472
2016-05-30	31.7	32.7	31.1	31.55	-0.17	-0.54	993138.0	31663394.7	1088
2016-05-29	31.6	31.9	31.0	31.72	0.15	0.48	532869.0	16770175.3	601
2016-05-26	32.1	32.7	31.3	31.57	-0.32	-1.0	1076074.0	34443087.3	1181
2016-05-25	31.9	32.3	31.4	31.89	0.53	1.69	873847.0	27770316.7	863
2016-05-24	30.6	31.7	30.2	31.36	0.84	2.75	1106874.0	34147658.9	1151
2016-05-23	33.9	34.0	30.5	30.52	-3.31	-9.78	1011086.0	32440898.7	1025
2016-05-22	34.2	34.7	33.6	33.83	-0.31	-0.91	868822.0	29805449.8	932
2016-05-19	34.2	34.5	34.1	34.14	-0.18	-0.52	671198.0	22972999.3	711
2016-05-18	34.7	34.8	34.2	34.32	-0.4	-1.15	619013.0	21366227.3	679
2016-05-17	34.7	35.3	34.6	34.72	0.27	0.78	1661282.0	58088614.3	1723
2016-05-16	34.0	35.1	33.9	34.45	0.47	1.38	3032477.0	104739228.0	2681
2016-05-15	34.3	34.7	33.9	33.98	-0.05	-0.15	826997.0	28390775.1	859
2016-05-12	34.6	34.6	34.0	34.03	-0.27	-0.79	502795.0	17228069.5	629
2016-05-11	34.7	35.1	34.2	34.3	-0.04	-0.12	1104414.0	38195237.2	1161
2016-05-10	34.2	35.3	33.7	34.34	0.07	0.2	1764166.0	60929932.4	1641
2016-05-09	34.4	34.9	34.0	34.27	0.22	0.65	879667.0	30348661.8	1072
2016-05-08	33.8	35.1	33.5	34.05	0.77	2.31	2245767.0	77717137.3	2314
2016-05-05	32.7	34.0	32.5	33.28	0.9	2.78	2057015.0	68672048.3	1999
2016-05-04	32.3	33.0	32.1	32.38	0.05	0.15	584812.0	18980854.0	677
2016-05-03	33.5	33.7	32.1	32.33	-1.02	-3.06	572787.0	18920865.8	671
2016-05-02	33.2	33.6	33.1	33.35	0.27	0.82	640984.0	21356395.5	615
2016-05-01	34.0	34.2	33.0	33.08	-0.87	-2.56	638079.0	21417344.2	675
2016-04-28	34.7	35.0	33.9	33.95	-0.6	-1.74	1096948.0	37831711.4	1016
2016-04-27	34.5	34.9	34.2	34.55	0.46	1.35	764610.0	26391933.1	784
2016-04-26	33.5	34.7	33.3	34.09	0.68	2.04	1904649.0	64958660.1	1506
2016-04-25	33.3	33.8	33.1	33.41	0.27	0.81	762814.0	25479908.2	799
2016-04-24	32.8	33.3	32.8	33.14	0.44	1.35	620391.0	20498648.4	612
2016-04-21	32.8	33.1	32.5	32.7	0.13	0.4	794506.0	26070359.8	740
2016-04-20	32.6	32.8	32.4	32.57	0.03	0.09	619741.0	20215306.0	560
2016-04-19	32.1	32.8	32.1	32.54	0.78	2.46	604634.0	19652879.3	580
2016-04-18	31.3	31.9	30.7	31.76	0.23	0.73	582140.0	18273354.7	709
2016-04-17	32.4	32.4	31.4	31.53	-0.72	-2.23	402372.0	12858454.9	528
2016-04-14	32.4	33.0	32.2	32.25	-0.2	-0.62	1034761.0	33694303.0	1067
2016-04-13	32.7	32.8	32.4	32.45	0.02	0.06	383247.0	12461330.3	412
2016-04-12	32.1	32.7	32.1	32.43	0.19	0.59	356008.0	11570761.2	399
2016-04-11	32.6	32.8	32.2	32.24	-0.25	-0.77	562544.0	18338532.6	732
2016-04-10	32.4	33.2	32.4	32.49	0.54	1.69	801692.0	26287117.3	849
2016-04-07	32.2	32.4	31.9	31.95	0.09	0.28	406209.0	13036124.4	456
2016-04-06	31.8	32.3	31.8	31.86	0.09	0.28	464732.0	14901114.4	611
2016-04-05	31.3	32.1	31.1	31.77	-0.03	-0.09	1052643.0	33344901.4	1294
2016-04-04	30.3	32.3	30.2	31.8	1.63	5.4	1056443.0	32867664.2	1207
2016-04-03	32.2	32.4	29.4	30.17	-2.35	-7.23	1095473.0	33143665.1	1268
2016-03-31	32.8	33.1	32.3	32.52	-0.67	-2.02	358130.0	11717511.9	490
2016-03-30	33.0	33.4	32.9	33.19	0.35	1.07	474478.0	15721285.8	552
2016-03-29	33.3	33.3	32.7	32.84	-0.34	-1.02	423097.0	13922440.1	606
2016-03-28	33.5	33.9	32.9	33.18	-0.09	-0.27	651128.0	21720217.4	685
2016-03-27	34.0	34.2	33.1	33.27	-0.75	-2.2	754235.0	25315102.9	942
2016-03-24	34.7	35.0	33.8	34.02	-0.63	-1.82	1089308.0	37455978.2	1281
2016-03-23	34.5	35.2	34.2	34.65	0.26	0.76	1237457.0	42980721.8	1265
2016-03-22	34.8	34.8	33.8	34.39	-0.27	-0.78	780626.0	26838048.9	881
2016-03-21	35.0	35.2	34.3	34.66	-0.29	-0.83	1012858.0	35309619.8	1158
2016-03-20	35.0	35.9	34.9	34.95	0.41	1.19	2077756.0	73650117.0	2192
2016-03-17	34.4	35.1	34.4	34.54	0.45	1.32	1639002.0	56884270.4	1470
2016-03-16	33.1	34.3	32.8	34.09	1.47	4.51	1165770.0	39161094.3	1357
2016-03-15	32.2	32.8	31.8	32.62	0.14	0.43	746292.0	24145303.4	970
2016-03-14	34.0	34.1	32.3	32.48	-1.4	-4.13	844253.0	28174915.1	949
2016-03-13	34.3	34.4	33.6	33.88	-0.11	-0.32	927679.0	31566730.0	1071
2016-03-10	35.0	35.3	33.7	33.99	-1.0	-2.86	1216639.0	42061399.5	1199
2016-03-09	35.2	35.6	34.8	34.99	-0.33	-0.93	1202236.0	42272337.7	1200
2016-03-08	35.1	36.0	34.9	35.32	0.45	1.29	2533030.0	89875211.9	2342
2016-03-07	35.1	35.3	34.7	34.87	-0.34	-0.97	890827.0	31180561.5	1121
2016-03-06	35.8	35.9	35.1	35.21	0.62	1.79	1365349.0	48409685.4	1522
2016-03-03	34.5	35.4	34.2	34.59	0.36	1.05	2705434.0	94175762.2	2759
2016-03-02	35.3	35.3	33.7	34.23	-0.45	-1.3	1384305.0	47887794.4	1666
2016-03-01	33.9	35.4	33.8	34.68	1.19	3.55	2641426.0	91982829.6	2692
2016-02-29	34.3	34.4	33.4	33.49	-0.74	-2.16	1044089.0	35453777.6	1182
2016-02-28	34.3	34.8	34.1	34.23	0.63	1.87	1452674.0	50029537.5	1362
2016-02-25	34.0	34.2	33.3	33.6	0.06	0.18	1719441.0	58135599.3	1574
2016-02-24	34.5	34.5	33.2	33.54	-1.0	-2.9	1967275.0	67079914.5	1944
2016-02-23	33.6	35.0	33.6	34.54	0.97	2.89	2964620.0	101774119.7	2866
2016-02-22	33.3	33.9	33.1	33.57	0.53	1.6	1800811.0	60443589.4	1737
2016-02-21	33.2	34.1	32.7	33.04	-0.16	-0.48	1398349.0	46767715.8	1447
2016-02-18	33.2	34.2	32.7	33.2	0.63	1.93	2313059.0	77567732.3	2468
2016-02-17	31.8	33.0	31.6	32.57	0.78	2.45	2133717.0	69275617.2	2360
2016-02-16	32.3	33.5	31.2	31.79	-0.02	-0.06	2517254.0	81004773.0	2611
2016-02-15	29.6	32.4	29.5	31.81	1.91	6.39	2786391.0	86474626.8	2758
2016-02-14	34.1	34.6	29.9	29.9	-3.22	-9.72	1488367.0	48040016.2	1792
2016-02-11	36.4	36.7	33.1	33.12	-3.47	-9.48	1930680.0	66628195.2	2318
2016-02-10	36.8	37.9	36.4	36.59	-0.84	-2.24	2395912.0	88796060.0	2955
2016-02-09	35.7	38.4	35.3	37.43	1.53	4.26	4273845.0	157096885.2	4587
2016-02-08	34.5	36.9	33.5	35.9	1.97	5.81	3061851.0	106834113.2	3137
2016-02-07	33.8	35.0	33.3	33.93	0.17	0.5	2523621.0	86091109.2	2700
2016-02-04	33.5	34.5	33.2	33.76	1.03	3.15	2974703.0	100611664.8	2893
2016-02-03	33.5	35.2	32.3	32.73	-1.48	-4.33	3263678.0	108073848.6	3836
2016-02-02	34.1	37.6	33.9	34.21	-0.87	-2.48	3988838.0	143099383.6	4664
2016-02-01	31.6	35.1	31.0	35.08	3.14	9.83	1914430.0	64141157.8	2233
2016-01-31	31.3	33.0	31.0	31.94	1.38	4.52	1436518.0	46136576.9	1886
2016-01-28	28.2	30.8	28.1	30.56	2.52	8.99	1891061.0	55740003.2	2111
2016-01-27	27.5	28.6	27.3	28.04	0.69	2.52	1611434.0	45183303.4	1920
2016-01-26	25.4	28.4	24.95	27.35	1.14	4.35	2011730.0	54466131.8	2377
2016-01-25	25.0	26.9	24.0	26.21	1.36	5.47	2294578.0	59522108.15	2691
2016-01-24	24.7	24.85	23.75	24.85	2.25	9.96	1453981.0	35570215.45	1480
2016-01-21	23.05	24.8	22.6	22.6	-2.5	-9.96	1940522.0	45399316.85	2071
2016-01-20	25.7	26.4	25.1	25.1	-2.75	-9.87	1550617.0	39677974.0	1577
2016-01-19	27.5	28.5	27.1	27.85	1.15	4.31	1967476.0	54566760.3	2066
2016-01-18	26.2	28.3	25.6	26.7	-1.7	-5.99	3940673.0	104166833.7	3577
2016-01-17	28.4	28.4	28.4	28.4	-3.1	-9.84	70896.0	2013446.4	87
2016-01-14	34.1	34.1	31.5	31.5	-3.4	-9.74	580695.0	18458486.3	750
2016-01-13	36.7	37.3	34.6	34.9	-1.56	-4.28	335121.0	12021788.6	545
2016-01-12	36.8	37.3	36.0	36.46	-0.84	-2.25	211806.0	7760642.6	362
2016-01-11	36.2	37.5	36.0	37.3	0.6	1.63	267162.0	9851462.8	392
2016-01-10	37.8	38.2	36.5	36.7	-0.89	-2.37	407372.0	15171611.1	483
2016-01-07	38.0	39.3	37.5	37.59	-1.37	-3.52	565796.0	21685038.1	652
2016-01-06	39.6	40.0	38.4	38.96	-0.68	-1.72	734042.0	28782750.0	986
2016-01-05	39.7	40.5	39.2	39.64	0.08	0.2	542849.0	21582316.4	796
2016-01-04	40.9	41.5	39.5	39.56	-1.32	-3.23	1222149.0	49647173.6	1554
2016-01-03	40.0	41.6	40.0	40.88	0.87	2.17	2275087.0	93201847.1	2603
2015-12-31	39.7	40.8	39.6	40.01	0.1	0.25	1028909.0	41463898.4	1397
2015-12-30	39.4	40.7	39.3	39.91	0.69	1.76	1516593.0	60875634.1	1975
2015-12-29	38.7	39.4	37.5	39.22	0.4	1.03	740318.0	28637670.8	1008
2015-12-28	38.9	39.4	38.6	38.82	-0.05	-0.13	1017559.0	39576673.8	1313
2015-12-27	38.4	39.7	38.0	38.87	0.58	1.51	1547258.0	59933128.2	2210
2015-12-24	38.5	39.1	38.0	38.29	-0.11	-0.29	1278155.0	49196962.6	1657
2015-12-23	39.5	40.2	38.2	38.4	-1.06	-2.69	1430468.0	56372476.4	1846
2015-12-22	40.0	40.8	39.0	39.46	-0.5	-1.25	1699609.0	68110663.2	2235
2015-12-21	41.8	42.8	39.8	39.96	-1.31	-3.17	4288206.0	175659856.9	5405
2015-12-20	38.3	41.3	38.3	41.27	3.7	9.85	2457928.0	99709964.1	2732
2015-12-17	37.4	38.0	37.2	37.57	0.54	1.46	213539.0	7997228.2	350
2015-12-16	36.8	37.3	36.7	37.03	0.4	1.09	281816.0	10421350.2	359
2015-12-15	36.8	37.1	36.5	36.63	0.06	0.16	169400.0	6231522.1	214
2015-12-14	37.0	37.5	36.5	36.57	-0.37	-1.0	244106.0	9018144.1	276
2015-12-13	37.0	37.2	35.2	36.94	-0.71	-1.89	364785.0	13128546.3	433
2015-12-10	37.5	38.3	37.5	37.65	0.05	0.13	490644.0	18591981.5	462
2015-12-09	38.0	38.3	37.5	37.6	-0.42	-1.1	193121.0	7306615.9	284
2015-12-08	38.1	38.5	37.9	38.02	-0.81	-2.09	346641.0	13222891.9	390
2015-12-07	39.2	39.2	38.6	38.83	-0.28	-0.72	353320.0	13727104.0	374
2015-12-06	39.4	39.5	39.0	39.11	-0.19	-0.48	336612.0	13203195.6	468
2015-12-03	39.6	39.8	39.2	39.3	-0.55	-1.38	356694.0	14064344.8	451
2015-12-02	39.8	40.0	39.5	39.85	0.26	0.66	628705.0	25000728.2	644
2015-12-01	39.7	39.8	39.5	39.59	0.1	0.25	591812.0	23449126.7	477
2015-11-30	39.4	40.1	39.4	39.49	0.09	0.23	920834.0	36615644.2	847
2015-11-29	39.2	39.6	39.2	39.4	0.11	0.28	402864.0	15880043.7	433
2015-11-26	39.4	39.7	39.2	39.29	-0.04	-0.1	422093.0	16658186.8	563
2015-11-25	39.5	39.7	39.3	39.33	-0.14	-0.35	321546.0	12680399.0	340
2015-11-24	39.6	39.9	39.4	39.47	0.09	0.23	512185.0	20269664.2	586
2015-11-23	39.7	40.3	39.3	39.38	-0.21	-0.53	982658.0	39124703.0	1104
2015-11-22	39.7	40.0	39.5	39.59	0.14	0.35	646496.0	25640145.2	829
2015-11-19	39.4	40.3	39.3	39.45	0.25	0.64	1150699.0	45740465.8	1364
2015-11-18	39.0	40.3	39.0	39.2	0.1	0.26	975279.0	38469067.5	1109
2015-11-17	39.4	39.6	39.0	39.1	-0.19	-0.48	455172.0	17882907.9	597
2015-11-16	39.4	40.0	38.9	39.29	0.18	0.46	1018042.0	40170558.2	1245
2015-11-15	40.0	40.0	39.0	39.11	-1.25	-3.1	907953.0	35625365.0	780
2015-11-12	41.2	41.5	40.3	40.36	-1.39	-3.33	708229.0	29041223.8	1142
2015-11-11	42.0	42.4	41.7	41.75	-0.35	-0.83	448088.0	18829430.1	709
2015-11-10	43.7	43.7	42.1	42.1	-1.65	-3.77	829942.0	35512895.5	1341
2015-11-09	43.5	44.0	42.1	43.75	0.38	0.88	1188317.0	51080154.3	1826
2015-11-08	39.6	43.6	38.9	43.37	3.73	9.41	1126149.0	47161429.7	1094
2015-11-05	39.7	39.9	39.4	39.64	-0.25	-0.63	176443.0	7004519.3	289
2015-11-04	39.6	40.3	39.1	39.89	0.63	1.6	613205.0	24325852.7	804
2015-11-03	40.8	40.8	39.1	39.26	-1.33	-3.28	479307.0	19134633.7	704
2015-11-02	40.6	41.3	40.5	40.59	0.15	0.37	535174.0	21895091.2	674
2015-11-01	40.1	40.7	39.3	40.44	0.28	0.7	402415.0	16075951.3	563
2015-10-29	39.4	41.0	39.4	40.16	1.1	2.82	931476.0	37547872.2	1276
2015-10-28	39.0	39.6	38.2	39.06	0.14	0.36	532814.0	20758876.0	685
2015-10-27	40.9	41.4	38.5	38.92	-2.03	-4.96	678675.0	27272524.2	1005
2015-10-26	40.5	41.1	39.9	40.95	0.39	0.96	555570.0	22567660.0	863
2015-10-25	39.9	41.6	39.7	40.56	1.42	3.63	844978.0	34051370.0	1172
2015-10-22	39.3	39.5	38.1	39.14	0.53	1.37	637150.0	24790401.5	958
2015-10-21	40.2	40.6	37.7	38.61	-1.88	-4.64	751253.0	29436919.5	964
2015-10-20	41.5	41.7	40.4	40.49	-0.73	-1.77	669615.0	27586122.4	895
2015-10-19	40.5	41.8	40.5	41.22	0.65	1.6	954698.0	39310115.6	1148
2015-10-18	40.7	40.9	40.4	40.57	0.32	0.8	358681.0	14590085.4	472
2015-10-15	40.6	41.2	40.1	40.25	-0.62	-1.52	701608.0	28544745.1	797
2015-10-14	41.1	41.1	40.4	40.87	-0.25	-0.61	466903.0	19048710.1	672
2015-10-13	41.6	42.0	40.9	41.12	-0.58	-1.39	777770.0	32319219.9	971
2015-10-12	41.8	42.8	41.3	41.7	0.06	0.14	1251103.0	52625104.4	1412
2015-10-11	41.4	42.1	41.3	41.64	0.56	1.36	772953.0	32325229.0	1001
2015-10-08	41.3	41.8	40.8	41.08	-0.28	-0.68	741787.0	30651094.9	1022
2015-10-07	40.6	41.6	40.6	41.36	0.94	2.33	864515.0	35465948.5	977
2015-10-06	40.7	40.9	40.2	40.42	-0.03	-0.07	473879.0	19211354.4	613
2015-10-05	40.0	40.9	39.9	40.45	0.66	1.66	922863.0	37378731.6	1204
2015-10-04	39.5	40.6	39.5	39.79	0.11	0.28	554677.0	22142245.2	915
2015-10-01	40.2	41.9	39.6	39.68	-0.06	-0.15	1816114.0	74079749.7	2371
2015-09-30	40.0	40.2	39.2	39.74	0.24	0.61	1088071.0	43341744.3	1365
2015-09-29	37.4	40.1	37.4	39.5	1.52	4.0	806748.0	31407646.5	1061
2015-09-21	37.3	38.8	37.1	37.98	0.8	2.15	1048167.0	39923654.7	1105
2015-09-20	37.1	37.6	37.0	37.18	-0.49	-1.3	402931.0	14989670.1	410
2015-09-17	37.8	38.0	37.1	37.67	0.09	0.24	389771.0	14694995.0	482
2015-09-16	38.3	38.5	37.5	37.58	-0.03	-0.08	430055.0	16309408.3	579
2015-09-15	37.5	37.8	37.0	37.61	-0.09	-0.24	582245.0	21794397.9	592
2015-09-14	38.0	38.2	37.6	37.7	-0.27	-0.71	478302.0	18060130.8	651
2015-09-13	37.8	38.7	37.8	37.97	0.16	0.42	923338.0	35217423.8	1081
2015-09-10	38.0	38.4	37.3	37.81	-1.14	-2.93	1806100.0	68574037.3	2044
2015-09-09	36.7	39.5	36.5	38.95	2.53	6.95	3055606.0	116618181.9	3342
2015-09-08	36.2	36.5	36.1	36.42	0.15	0.41	528277.0	19165158.5	648
2015-09-07	36.5	37.0	36.1	36.27	0.06	0.17	1103307.0	40313319.9	1139
2015-09-06	36.0	36.8	36.0	36.21	0.17	0.47	1571514.0	57231165.0	1544
2015-09-03	37.4	37.4	35.9	36.04	-0.42	-1.15	2565320.0	93700437.7	3052
2015-09-02	34.0	37.3	33.6	36.46	1.55	4.44	5745388.0	205075489.1	6699
2015-09-01	36.7	37.5	34.9	34.91	-3.79	-9.79	7789620.0	280153341.6	8213
2015-08-31	39.7	40.0	38.7	38.7	-4.3	-10.0	1516729.0	59574621.5	2071
2015-08-30	48.8	49.3	43.0	43.0	-4.67	-9.8	2479188.0	113550491.5	3931
2015-08-27	48.4	49.6	46.9	47.67	0.25	0.53	1958357.0	94481788.2	3128
2015-08-26	51.5	52.75	46.5	47.42	-4.18	-8.1	1788286.0	90636568.2	2364
2015-08-25	52.75	54.5	51.0	51.6	-4.9	-8.67	4054790.0	211557374.75	5550
2015-08-24	60.0	61.0	56.5	56.5	-6.18	-9.86	872381.0	50003425.25	1204
2015-08-23	64.0	73.5	62.5	62.68	-6.65	-9.59	497937.0	34249351.5	1315
2015-08-20	67.0	70.75	66.0	69.33	0.02	0.03	218405.0	14980839.0	720
2015-08-19	69.0	74.0	66.75	69.31	0.23	0.33	478992.0	33498145.75	1069
2015-08-18	75.75	76.0	68.0	69.08	-6.23	-8.27	308454.0	21586213.0	778
2015-08-17	76.0	76.25	75.0	75.31	-0.72	-0.95	92413.0	6976782.0	186
2015-08-16	76.25	76.5	75.0	76.03	-0.2	-0.26	238003.0	18075714.0	263
2015-08-13	76.0	76.5	76.0	76.23	0.23	0.3	63207.0	4815520.75	104
2015-08-12	76.25	76.5	76.0	76.0	-0.58	-0.76	114168.0	8684797.75	207
2015-08-11	77.0	77.5	76.5	76.58	-0.02	-0.03	203394.0	15635712.5	346
2015-08-10	76.5	77.25	76.25	76.6	0.25	0.33	162982.0	12500636.75	241
2015-08-09	76.0	76.5	75.75	76.35	0.35	0.46	181098.0	13775005.25	233
2015-08-06	76.25	76.25	76.0	76.0	-0.44	-0.58	139885.0	10635647.0	243
2015-08-05	76.75	77.0	76.25	76.44	-0.06	-0.08	94786.0	7257450.75	207
2015-08-04	77.0	77.0	76.0	76.5	0.37	0.49	132725.0	10140636.0	293
2015-08-03	77.75	77.75	76.0	76.13	-0.71	-0.92	187259.0	14388901.0	368
2015-08-02	76.75	77.5	76.0	76.84	-0.31	-0.4	432934.0	33051441.0	602
2015-07-30	77.0	78.5	76.75	77.15	0.4	0.52	463237.0	35896618.25	953
2015-07-29	76.25	77.0	76.0	76.75	0.49	0.64	89159.0	6817829.5	197
2015-07-28	76.5	76.75	76.0	76.26	-0.11	-0.14	112307.0	8563860.25	220
2015-07-27	76.75	77.25	76.25	76.37	-0.55	-0.72	136824.0	10466788.75	268
2015-07-26	76.75	78.0	76.25	76.92	0.55	0.72	295758.0	22779345.25	571
2015-07-23	77.25	77.25	76.25	76.37	-0.73	-0.95	190784.0	14610612.25	443
2015-07-22	77.0	79.5	76.5	77.1	0.74	0.97	882776.0	68659251.0	1436
2015-07-15	76.5	77.5	76.25	76.36	-0.03	-0.04	294560.0	22541082.75	487
2015-07-14	76.5	76.75	76.25	76.39	0.15	0.2	291640.0	22259440.25	338
2015-07-13	76.25	78.5	76.0	76.24	0.07	0.09	685584.0	52842824.0	1216
2015-07-12	76.5	76.5	76.0	76.17	0.07	0.09	99903.0	7612794.0	258
2015-07-09	76.25	76.5	76.0	76.1	-0.1	-0.13	149740.0	11402120.25	284
2015-07-08	76.25	76.5	76.0	76.2	0.19	0.25	108247.0	8234121.5	188
2015-07-07	76.25	76.75	76.0	76.01	-0.06	-0.08	176919.0	13457192.25	242
2015-07-06	76.25	77.0	76.0	76.07	0.03	0.04	164623.0	12546778.75	339
2015-07-05	75.75	77.5	75.25	76.04	-0.1	-0.13	450190.0	34419563.25	758
2015-07-02	76.25	76.75	75.75	76.14	-0.19	-0.25	298714.0	22746891.5	624
2015-07-01	76.75	77.5	76.0	76.33	-0.25	-0.33	480828.0	36875750.5	1019
2015-06-30	76.5	77.5	76.0	76.58	-0.26	-0.34	461165.0	35265367.75	810
2015-06-29	76.75	77.75	75.5	76.84	0.29	0.38	618208.0	47221022.0	999
2015-06-28	77.25	78.25	76.0	76.55	-0.3	-0.39	933050.0	71708077.5	1487
2015-06-25	77.5	81.0	76.5	76.85	0.02	0.03	1953342.0	152054542.0	2909
2015-06-24	76.75	78.5	76.5	76.83	0.21	0.27	504414.0	38945132.0	817
2015-06-23	77.0	77.5	76.0	76.62	-0.22	-0.29	268996.0	20556689.75	467
2015-06-22	77.0	78.5	76.25	76.84	0.38	0.5	479833.0	37099107.5	1051
2015-06-21	76.5	77.25	76.0	76.46	-0.09	-0.12	413770.0	31571161.5	648
2015-06-18	77.75	79.0	76.25	76.55	0.14	0.18	1467405.0	113993582.5	2489
2015-06-17	76.25	76.75	75.25	76.41	0.23	0.3	290313.0	21966157.5	543
2015-06-16	78.0	78.25	75.0	76.18	-1.44	-1.86	407372.0	31342288.25	1082
2015-06-15	81.25	82.75	77.5	77.62	-2.12	-2.66	1392740.0	110901367.75	3095
2015-06-14	73.75	79.75	73.75	79.74	7.2	9.93	858892.0	66900272.75	1749
2015-06-11	73.0	73.25	72.0	72.54	-0.35	-0.48	72091.0	5234777.75	228
2015-06-10	73.0	73.5	72.0	72.89	0.04	0.05	155282.0	11296196.75	444
2015-06-09	74.0	74.0	72.5	72.85	-1.46	-1.96	171700.0	12554461.25	430
2015-06-08	76.25	76.25	74.0	74.31	-1.69	-2.22	134970.0	10099238.25	407
2015-06-07	76.75	76.75	74.25	76.0	-0.89	-1.16	197755.0	14939173.75	473
2015-06-04	76.75	77.5	76.0	76.89	0.15	0.2	258707.0	19860847.75	649
2015-06-03	77.75	79.0	76.5	76.74	-0.32	-0.42	551150.0	42870131.5	1052
2015-06-02	77.5	78.5	76.0	77.06	0.17	0.22	657891.0	50886790.0	1402
2015-06-01	73.25	80.0	73.25	76.89	3.64	4.97	2003560.0	155140954.0	3185
2015-05-31	73.25	74.0	73.0	73.25	-0.14	-0.19	182923.0	13441718.25	299
2015-05-28	73.5	74.0	73.25	73.39	0.14	0.19	246885.0	18181942.5	414
2015-05-27	73.75	74.0	73.25	73.25	-0.19	-0.26	65726.0	4831599.25	160
2015-05-26	73.5	74.0	73.0	73.44	-0.08	-0.11	85071.0	6251760.75	208
2015-05-25	74.0	74.0	73.0	73.52	-0.23	-0.31	83143.0	6118686.5	193
2015-05-24	73.5	73.75	73.0	73.75	0.45	0.61	95219.0	6984352.5	228
2015-05-21	73.75	74.75	73.25	73.3	0.07	0.1	225202.0	16650986.25	439
2015-05-20	74.0	74.25	73.0	73.23	-0.75	-1.01	109267.0	8046759.75	259
2015-05-19	74.0	74.25	73.5	73.98	-0.02	-0.03	118214.0	8745640.75	193
2015-05-18	74.25	74.5	73.5	74.0	0.0	0.0	94963.0	7027013.25	200
2015-05-17	74.5	74.75	73.5	74.0	0.17	0.23	53454.0	3963737.75	145
2015-05-14	74.0	74.75	73.75	73.83	0.08	0.11	53710.0	3980456.5	150
2015-05-13	73.75	75.0	73.5	73.75	-0.38	-0.51	113663.0	8440163.75	229
2015-05-12	74.0	75.0	73.5	74.13	0.45	0.61	66411.0	4912196.25	146
2015-05-11	74.5	75.5	73.25	73.68	-0.08	-0.11	170150.0	12648524.25	347
2015-05-10	74.0	74.5	73.5	73.76	-0.5	-0.67	46986.0	3475905.0	135
2015-05-07	73.75	74.75	73.25	74.26	-0.06	-0.08	107361.0	7907339.5	266
2015-05-06	74.75	75.0	74.0	74.32	-0.61	-0.81	118776.0	8863324.25	255
2015-05-05	76.0	76.5	74.5	74.93	-0.89	-1.17	211558.0	15960999.0	379
2015-05-04	76.0	77.0	75.5	75.82	-0.03	-0.04	187034.0	14235426.5	380
2015-05-03	77.0	77.25	75.5	75.85	-0.68	-0.89	288194.0	21998863.25	495
2015-04-30	76.5	78.5	76.0	76.53	0.44	0.58	503662.0	39035077.75	1020
2015-04-29	77.0	77.75	75.5	76.09	-0.32	-0.42	143083.0	10914840.75	370
2015-04-28	77.0	77.5	76.25	76.41	-1.02	-1.32	196544.0	15165275.0	380
2015-04-27	79.0	79.0	77.25	77.43	-1.32	-1.68	310536.0	24211341.0	473
2015-04-26	78.75	79.0	78.25	78.75	0.28	0.36	325287.0	25585992.0	619
2015-04-23	78.75	79.0	77.75	78.47	-0.03	-0.04	416315.0	32588116.5	694
2015-04-22	76.75	79.25	76.5	78.5	2.59	3.41	1162954.0	90604301.75	1826
2015-04-21	75.25	77.5	74.5	75.91	-0.05	-0.07	380507.0	28962416.25	900
2015-04-20	80.25	80.25	75.25	75.96	0.15	0.2	1178135.0	90825673.25	2230
2015-04-19	74.0	76.75	73.75	75.81	2.78	3.81	534710.0	40301302.25	914
2015-04-16	73.0	73.75	72.25	73.03	0.18	0.25	397370.0	29036562.75	693
2015-04-15	72.25	73.0	72.25	72.85	0.81	1.12	229140.0	16633105.5	411
2015-04-14	72.0	72.75	71.75	72.04	0.16	0.22	223565.0	16139001.5	381
2015-04-13	72.0	73.5	71.5	71.88	0.21	0.29	439169.0	31782037.0	817
2015-04-12	72.5	72.75	71.5	71.67	-0.31	-0.43	192971.0	13907028.25	403
2015-04-09	71.75	72.75	71.25	71.98	0.2	0.28	490671.0	35235355.0	1024
2015-04-08	71.25	75.0	71.0	71.78	0.61	0.86	1057359.0	76817155.0	2073
2015-04-07	72.0	72.5	70.5	71.17	-0.22	-0.31	584288.0	41743770.25	1146
2015-04-06	73.5	74.75	70.75	71.39	-2.68	-3.62	1106001.0	79974427.75	2357
2015-04-05	82.5	82.5	73.75	74.07	-7.65	-9.36	1279937.0	98436303.0	2787
2015-04-02	87.0	87.25	81.0	81.72	-4.99	-5.75	2097002.0	177391212.0	3754
2015-04-01	82.25	88.0	82.0	86.71	5.71	7.05	968310.0	82193231.0	2022
2015-03-31	82.0	82.5	80.25	81.0	-0.99	-1.21	167654.0	13573480.0	323
2015-03-30	84.5	85.0	80.75	81.99	-1.62	-1.94	281882.0	23496713.25	483
2015-03-29	81.25	84.25	80.75	83.61	2.76	3.41	330208.0	27132830.0	654
2015-03-26	80.0	82.5	80.0	80.85	-1.04	-1.27	194737.0	15752061.25	406
2015-03-25	84.0	86.0	81.25	81.89	-1.71	-2.05	802878.0	67415901.75	1285
2015-03-24	83.0	85.0	82.25	83.6	0.98	1.19	287887.0	24088480.25	598
2015-03-23	81.75	83.25	81.0	82.62	1.39	1.71	106148.0	8711878.0	221
2015-03-22	81.0	82.5	80.5	81.23	0.4	0.49	128212.0	10459534.5	289
2015-03-19	82.0	82.0	80.5	80.83	-0.5	-0.61	101789.0	8260411.25	265
2015-03-18	80.75	81.5	80.0	81.33	0.58	0.72	210147.0	16931674.25	354
2015-03-17	80.5	81.5	80.5	80.75	0.04	0.05	142837.0	11549909.0	253
2015-03-16	82.0	83.0	80.25	80.71	-1.13	-1.38	328946.0	26759841.5	737
2015-03-15	80.0	84.25	80.0	81.84	1.56	1.94	638446.0	52569915.75	1235
2015-03-12	80.5	80.75	80.0	80.28	-0.08	-0.1	107192.0	8618515.25	201
2015-03-11	80.0	81.5	80.0	80.36	0.24	0.3	196137.0	15800204.25	374
2015-03-10	80.25	80.5	80.0	80.12	-0.26	-0.32	83360.0	6680551.0	196
2015-03-09	80.5	80.75	80.25	80.38	-0.25	-0.31	99154.0	7962882.25	188
2015-03-08	80.25	81.25	80.25	80.63	0.22	0.27	160307.0	12950775.5	314
2015-03-05	80.5	80.75	80.25	80.41	-0.34	-0.42	84712.0	6814070.75	203
2015-03-04	80.25	81.75	80.0	80.75	0.72	0.9	255324.0	20581722.0	537
2015-03-03	80.5	80.5	80.0	80.03	-0.11	-0.14	144446.0	11567562.25	195
2015-03-02	80.0	80.25	80.0	80.14	-0.04	-0.05	72903.0	5836738.0	161
2015-03-01	80.0	80.5	80.0	80.18	0.16	0.2	79950.0	6403748.0	161
2015-02-26	80.0	80.5	80.0	80.02	-0.23	-0.29	69229.0	5560282.5	180
2015-02-25	80.25	80.25	80.0	80.25	0.0	0.0	91826.0	7365327.75	150
2015-02-24	80.25	80.75	80.0	80.25	-0.21	-0.26	71029.0	5698137.0	144
2015-02-23	80.0	80.75	80.0	80.46	0.05	0.06	133592.0	10717554.0	215
2015-02-22	80.5	81.0	80.25	80.41	0.1	0.12	71428.0	5751609.25	171
2015-02-19	80.5	80.75	80.0	80.31	-0.1	-0.12	72811.0	5847014.25	167
2015-02-18	81.0	81.5	80.25	80.41	-0.52	-0.64	88595.0	7133056.75	196
2015-02-17	80.5	81.25	80.5	80.93	0.12	0.15	143332.0	11547167.5	244
2015-02-16	81.5	81.5	80.25	80.81	-0.69	-0.85	101562.0	8208801.75	265
2015-02-15	81.0	82.0	80.75	81.5	1.29	1.61	82707.0	6725595.75	309
2015-02-12	80.0	80.75	80.0	80.21	0.19	0.24	51462.0	4138140.0	186
2015-02-11	81.0	81.5	80.0	80.02	-0.89	-1.1	182563.0	14676949.75	308
2015-02-10	82.0	82.0	80.75	80.91	-1.21	-1.47	117354.0	9556280.5	280
2015-02-09	82.75	83.0	81.75	82.12	-0.7	-0.85	137555.0	11312671.0	393
2015-02-08	82.25	84.25	82.25	82.82	1.24	1.52	322895.0	26855907.75	750
2015-02-05	81.25	83.25	80.75	81.58	0.03	0.04	226125.0	18582000.25	657
2015-02-04	83.5	83.75	81.5	81.55	-2.01	-2.41	366344.0	30169554.75	840
2015-02-03	85.25	86.5	83.0	83.56	-1.54	-1.81	573083.0	48546403.25	1460
2015-02-02	89.0	89.25	84.5	85.1	-3.28	-3.71	711202.0	61881576.0	1567
2015-02-01	82.0	88.5	81.25	88.38	7.92	9.84	836035.0	71673245.25	1353
2015-01-29	80.5	80.75	80.0	80.46	-0.42	-0.52	348323.0	27936145.25	411
2015-01-28	81.0	81.75	80.5	80.88	0.55	0.68	157509.0	12753682.75	331
2015-01-27	80.5	81.5	80.0	80.33	0.1	0.12	86776.0	6998472.25	268
2015-01-26	80.25	80.75	80.0	80.23	0.21	0.26	79085.0	6344723.0	166
2015-01-22	80.0	81.0	80.0	80.02	-0.06	-0.07	47232.0	3793299.75	125
2015-01-21	81.0	82.0	80.0	80.08	-0.92	-1.14	200040.0	16182821.5	350
2015-01-20	81.0	82.5	80.5	81.0	0.45	0.56	111977.0	9098228.5	267
2015-01-19	80.5	81.75	80.25	80.55	0.03	0.04	56185.0	4553400.75	157
2015-01-18	80.5	80.75	80.0	80.52	0.41	0.51	71165.0	5722008.25	184
2015-01-15	81.5	82.5	80.0	80.11	-2.02	-2.46	199600.0	16197539.25	511
2015-01-14	80.75	83.25	80.25	82.13	1.83	2.28	205185.0	16800768.0	474
2015-01-13	80.0	81.5	80.0	80.3	-0.23	-0.29	109286.0	8805372.5	279
2015-01-12	80.5	81.0	80.0	80.53	-0.02	-0.02	68843.0	5535394.25	176
2015-01-11	80.5	81.0	80.0	80.55	0.54	0.67	82581.0	6628385.5	209
2015-01-08	81.25	81.25	80.0	80.01	-0.31	-0.39	164954.0	13264669.0	370
2015-01-07	80.75	82.5	80.25	80.32	-0.29	-0.36	146380.0	11814607.25	447
2015-01-06	80.0	81.5	79.0	80.61	0.61	0.76	272782.0	21715284.0	470
2015-01-05	80.25	82.25	79.75	80.0	-0.33	-0.41	289954.0	23325053.25	532
2015-01-04	81.0	83.0	80.25	80.33	0.07	0.09	219928.0	17904214.0	690
2015-01-01	82.25	82.25	80.0	80.26	-0.01	-0.01	157673.0	12731132.25	451
2014-12-31	84.75	85.0	79.5	80.27	-4.42	-5.22	312187.0	25486438.25	560
2014-12-30	84.5	85.25	84.0	84.69	-1.87	-2.16	199511.0	16884327.75	494
2014-12-29	85.75	87.25	84.75	86.56	0.84	0.98	296419.0	25509022.75	689
2014-12-28	85.0	86.25	84.0	85.72	1.39	1.65	241042.0	20580191.25	615
2014-12-25	85.25	85.5	82.5	84.33	-0.59	-0.69	306231.0	25797637.0	837
2014-12-24	84.5	88.0	83.5	84.92	0.37	0.44	685978.0	58764765.5	1588
2014-12-23	85.5	85.5	84.0	84.55	-1.3	-1.51	290389.0	24563831.75	757
2014-12-22	84.5	86.5	84.25	85.85	0.28	0.33	390279.0	33243350.0	1000
2014-12-21	89.5	89.75	85.0	85.57	-2.39	-2.72	691479.0	59619082.0	1677
2014-12-18	92.0	94.25	82.5	87.96	-3.49	-3.82	3487701.0	314777924.75	8277
2014-12-17	81.5	91.5	79.75	91.45	8.14	9.77	439216.0	38379280.75	584
2014-12-16	81.25	84.75	79.5	83.31	-0.08	-0.1	327980.0	26397105.25	448
2014-12-15	85.0	86.5	82.0	83.39	-2.94	-3.41	350188.0	29306540.0	606
2014-12-14	87.5	87.5	86.0	86.33	-2.25	-2.54	324809.0	28292087.5	386
2014-12-11	86.75	90.0	85.75	88.58	0.27	0.31	221455.0	19454451.25	388
2014-12-10	90.5	93.0	87.75	88.31	-2.09	-2.31	163206.0	14620526.0	442
2014-12-09	90.75	91.5	87.5	90.4	-1.23	-1.34	171441.0	15279716.75	388
2014-12-08	94.5	94.5	91.0	91.63	-3.12	-3.29	185486.0	17240846.0	484
2014-12-07	95.0	96.0	94.5	94.75	0.15	0.16	140128.0	13343925.75	368
2014-12-04	95.5	99.25	94.25	94.6	0.57	0.61	466673.0	45018983.5	1224
2014-12-03	94.0	94.75	93.0	94.03	-0.04	-0.04	45382.0	4264546.25	191
2014-12-02	95.5	96.5	93.5	94.07	-1.53	-1.6	132291.0	12562770.5	415
2014-12-01	95.0	97.0	94.0	95.6	1.25	1.32	132748.0	12640182.25	379
2014-11-30	90.0	96.0	88.0	94.35	-0.74	-0.78	139725.0	12935156.0	360
2014-11-27	94.5	95.5	93.25	95.09	0.57	0.6	207436.0	19554050.75	414
2014-11-26	96.5	96.5	94.0	94.52	-1.65	-1.72	97679.0	9257137.25	298
2014-11-25	95.75	96.5	94.0	96.17	0.37	0.39	187296.0	17862553.75	409
2014-11-24	96.75	96.75	95.75	95.8	-0.33	-0.34	260521.0	25040659.5	379
2014-11-23	96.5	97.0	96.0	96.13	0.26	0.27	249232.0	24026652.75	550
2014-11-20	97.25	97.25	95.5	95.87	-1.48	-1.52	293994.0	28295958.5	810
2014-11-19	98.0	98.5	96.5	97.35	-1.19	-1.21	318710.0	30967411.75	839
2014-11-18	101.25	103.25	97.0	98.54	-1.25	-1.25	461396.0	45932246.25	1277
2014-11-17	102.0	102.0	94.75	99.79	-2.22	-2.18	861665.0	84639778.25	1635
2014-11-16	105.5	108.5	101.5	102.01	1.11	1.1	2205043.0	231056745.75	4074
2014-11-13	106.5	108.0	100.5	100.9	-5.97	-5.59	1473805.0	152387633.5	3109
2014-11-12	98.0	107.0	98.0	106.87	9.4	9.64	2487590.0	258838911.75	3509
2014-11-11	97.0	98.75	97.0	97.47	-1.43	-1.45	359271.0	35063307.0	657
2014-11-10	101.5	102.0	98.5	98.9	-1.5	-1.49	881377.0	87963039.0	2042
2014-11-09	94.0	100.75	94.0	100.4	8.8	9.61	1777002.0	174935994.5	2377
2014-11-06	91.25	91.75	90.0	91.6	0.72	0.79	60835.0	5554697.0	167
2014-11-05	90.75	92.25	90.0	90.88	-0.6	-0.66	131103.0	11902255.5	183
2014-11-04	93.0	93.0	91.25	91.48	-1.53	-1.64	256130.0	23569860.75	319
2014-11-03	92.75	93.25	91.5	93.01	0.42	0.45	105119.0	9737528.25	222
2014-11-02	93.0	93.25	91.75	92.59	0.31	0.34	338260.0	31366309.25	511
2014-10-30	90.5	94.5	90.5	92.28	0.68	0.74	796503.0	73959288.5	1138
2014-10-29	91.5	92.25	91.5	91.6	-0.19	-0.21	230809.0	21186509.25	359
2014-10-28	92.5	93.75	91.25	91.79	-0.43	-0.47	406792.0	37555162.0	873
2014-10-27	90.5	93.0	89.0	92.22	2.22	2.47	248494.0	22606652.0	454
2014-10-26	90.25	90.75	89.5	90.0	1.04	1.17	132272.0	11920557.5	284
2014-10-23	89.0	89.75	88.0	88.96	-1.4	-1.55	134691.0	11965621.75	280
2014-10-22	91.0	91.5	88.0	90.36	0.54	0.6	291819.0	26388367.25	491
2014-10-21	88.75	90.0	88.75	89.82	1.03	1.16	94060.0	8405700.5	258
2014-10-20	88.75	91.0	87.0	88.79	0.34	0.38	155012.0	13781150.5	363
2014-10-19	89.25	89.25	86.5	88.45	4.23	5.02	94809.0	8334762.0	210
2014-10-16	90.0	91.0	82.75	84.22	-7.5	-8.18	225957.0	19809878.5	481
2014-10-15	92.0	92.0	90.0	91.72	-0.03	-0.03	135442.0	12318342.0	235
2014-10-14	90.0	93.0	89.0	91.75	1.03	1.14	184413.0	16714737.5	262
2014-10-13	89.0	92.0	89.0	90.72	0.71	0.79	119322.0	10768345.0	230
2014-10-12	92.0	92.0	89.0	90.01	-3.0	-3.23	271713.0	24507098.75	346
2014-10-02	91.0	93.25	90.5	93.01	1.52	1.66	329508.0	30400710.0	510
2014-10-01	91.5	91.75	91.0	91.49	-0.47	-0.51	137959.0	12606961.0	232
2014-09-30	93.25	94.25	91.5	91.96	-1.51	-1.62	290926.0	27105549.75	376
2014-09-29	93.0	93.75	93.0	93.47	0.22	0.24	97576.0	9110572.25	192
2014-09-28	93.0	94.5	92.25	93.25	0.14	0.15	227767.0	21242091.0	281
2014-09-25	93.0	95.25	92.25	93.11	0.09	0.1	480000.0	44937086.0	823
2014-09-24	92.5	93.75	91.0	93.02	0.29	0.31	297977.0	27505970.5	436
2014-09-22	92.0	93.5	91.25	92.73	0.4	0.43	209232.0	19280716.5	372
2014-09-21	91.75	94.0	91.75	92.33	-0.51	-0.55	437349.0	40626330.25	716
2014-09-18	90.5	94.5	90.5	92.84	1.65	1.81	622915.0	57652444.5	1036
2014-09-17	90.0	92.0	90.0	91.19	0.72	0.8	261010.0	23849698.5	470
2014-09-16	90.0	90.5	90.0	90.47	0.26	0.29	171611.0	15459594.75	204
2014-09-15	90.0	90.5	90.0	90.21	0.21	0.23	237450.0	21387704.75	333
2014-09-14	90.75	90.75	89.75	90.0	0.02	0.02	156236.0	14079307.75	272
2014-09-11	90.0	90.75	89.75	89.98	-0.36	-0.4	280730.0	25318431.25	487
2014-09-10	91.25	92.0	90.0	90.34	-0.37	-0.41	491965.0	44663910.0	840
2014-09-09	93.0	94.25	90.5	90.71	-1.61	-1.74	508572.0	46726971.25	982
2014-09-08	90.5	93.5	90.0	92.32	2.23	2.48	565624.0	52040684.75	907
2014-09-07	89.75	91.75	89.75	90.09	0.55	0.61	300905.0	27280108.0	535
2014-09-04	89.5	89.75	88.25	89.54	-0.31	-0.35	297721.0	26504908.5	474
2014-09-03	91.5	92.5	89.25	89.85	-1.47	-1.61	588953.0	53342014.75	1194
2014-09-02	90.0	92.5	89.5	91.32	1.49	1.66	551353.0	50213926.5	1055
2014-09-01	90.25	92.25	89.25	89.83	0.09	0.1	916328.0	83009595.25	1592
2014-08-31	87.75	95.0	87.0	89.74	2.29	2.62	1314995.0	120575606.25	2172
2014-08-28	87.0	88.25	86.5	87.45	-0.4	-0.46	270217.0	23666389.75	271
2014-08-27	89.0	89.25	87.5	87.85	-0.89	-1.0	179318.0	15860280.25	287
2014-08-26	87.75	89.25	87.5	88.74	0.99	1.13	178418.0	15804575.25	293
2014-08-25	88.75	89.25	87.0	87.75	-0.57	-0.65	309868.0	27211455.0	467
2014-08-24	87.5	90.75	86.75	88.32	1.48	1.7	510399.0	45539682.25	1019
2014-08-21	87.75	88.5	86.75	86.84	-0.43	-0.49	361825.0	31758193.25	523
2014-08-20	87.0	88.0	86.75	87.27	0.52	0.6	272341.0	23796134.25	373
2014-08-19	87.0	87.25	86.5	86.75	-0.35	-0.4	98417.0	8541196.25	160
2014-08-18	86.75	87.5	86.5	87.1	0.28	0.32	144666.0	12589510.5	228
2014-08-17	86.0	88.0	85.5	86.82	0.26	0.3	180485.0	15677664.5	331
2014-08-14	88.0	89.25	86.0	86.56	-1.35	-1.54	455421.0	40031379.0	765
2014-08-13	87.75	89.25	86.75	87.91	0.7	0.8	529708.0	46650340.0	835
2014-08-12	87.0	88.25	86.25	87.21	0.34	0.39	223747.0	19535331.0	496
2014-08-11	88.0	88.75	86.25	86.87	-0.9	-1.03	391990.0	34272374.5	871
2014-08-10	86.0	91.0	86.0	87.77	2.82	3.32	1259194.0	111153683.25	2363
2014-08-07	83.75	85.25	83.75	84.95	1.6	1.92	317761.0	26864172.25	569
2014-08-06	81.5	85.75	81.5	83.35	1.85	2.27	798626.0	67106079.25	1308
2014-08-05	82.0	82.75	81.0	81.5	-0.3	-0.37	237098.0	19449401.25	459
2014-08-04	81.75	82.5	81.5	81.8	0.34	0.42	178293.0	14633948.25	313
2014-08-03	81.5	83.0	80.5	81.46	0.47	0.58	248817.0	20413949.25	446
2014-07-24	81.0	82.5	80.5	80.99	0.37	0.46	270204.0	22008626.5	474
2014-07-23	81.5	82.25	80.25	80.62	-1.38	-1.68	277337.0	22565673.75	349
2014-07-22	83.5	83.5	81.5	82.0	-0.4	-0.49	236794.0	19479265.75	452
2014-07-21	82.5	85.0	82.25	82.4	-0.09	-0.11	385533.0	32177925.5	768
2014-07-20	82.0	83.0	80.0	82.49	0.22	0.27	306020.0	25106124.5	504
2014-07-17	82.0	83.0	82.0	82.27	-0.48	-0.58	220910.0	18193522.25	311
2014-07-16	82.25	83.25	81.75	82.75	0.88	1.07	268677.0	22222201.5	549
2014-07-15	81.75	83.75	81.5	81.87	0.33	0.4	624293.0	51519960.0	876
2014-07-14	81.25	82.5	80.75	81.54	0.88	1.09	358527.0	29306309.25	617
2014-07-13	80.25	82.5	79.75	80.66	1.41	1.78	413886.0	33572878.25	904
2014-07-10	78.75	82.5	78.25	79.25	0.66	0.84	734593.0	58903615.0	1144
2014-07-09	79.25	79.25	78.0	78.59	-0.61	-0.77	166920.0	13115321.25	354
2014-07-08	79.75	80.25	79.0	79.2	-0.12	-0.15	263708.0	20980593.25	572
2014-07-07	79.75	83.0	79.0	79.32	-0.23	-0.29	1140897.0	91838978.5	1658
2014-07-06	80.0	80.0	79.0	79.55	0.16	0.2	97048.0	7706613.25	204
2014-07-03	79.5	80.0	79.0	79.39	0.29	0.37	214846.0	17074871.0	364
2014-07-02	79.25	80.0	79.0	79.1	-0.16	-0.2	164420.0	13056993.25	355
2014-07-01	79.25	80.0	78.0	79.26	0.24	0.3	282770.0	22280707.25	472
2014-06-30	80.0	80.25	79.0	79.02	-1.15	-1.43	155769.0	12349300.0	365
2014-06-29	80.0	81.75	79.25	80.17	-0.09	-0.11	393275.0	31619877.25	704
2014-06-26	80.0	81.0	79.0	80.26	0.06	0.07	417076.0	33294742.25	625
2014-06-25	80.0	81.0	79.5	80.2	0.68	0.86	258570.0	20711609.5	560
2014-06-24	80.0	80.25	77.0	79.52	-0.4	-0.5	494833.0	38942337.75	639
2014-06-23	80.0	81.0	79.5	79.92	-0.1	-0.12	451505.0	36221291.25	702
2014-06-22	80.75	81.5	78.75	80.02	-0.71	-0.88	378579.0	30353359.25	489
2014-06-19	81.0	81.5	80.0	80.73	-0.04	-0.05	333201.0	26867756.25	653
2014-06-18	81.5	82.5	80.5	80.77	-0.63	-0.77	360201.0	29210390.5	659
2014-06-17	81.25	82.5	80.25	81.4	0.46	0.57	377809.0	30740205.25	786
2014-06-16	83.75	84.25	80.0	80.94	-2.43	-2.91	1052671.0	86724302.25	1297
2014-06-15	83.0	85.5	82.5	83.37	0.26	0.31	1365937.0	114242541.75	2365
2014-06-12	83.5	84.5	81.75	83.11	-1.58	-1.87	1295306.0	107563275.5	2382
2014-06-11	86.0	87.0	84.5	84.69	-0.26	-0.31	1338895.0	114625853.0	2852
2014-06-10	92.25	92.5	83.5	84.95	-7.47	-8.08	2966326.0	254728875.5	5649
2014-06-09	100.5	102.25	92.25	92.42	-9.82	-9.6	3115576.0	292151377.75	5794
2014-06-08	95.0	103.75	85.25	102.24	7.6	8.03	2635583.0	243625167.5	4663
2014-06-05	94.75	96.75	94.25	94.64	-1.07	-1.12	836575.0	79737027.5	1883
2014-06-04	95.25	98.25	94.0	95.71	-3.04	-3.08	1413050.0	135508970.75	3460
2014-06-03	108.5	111.5	98.75	98.75	-10.87	-9.92	2198541.0	230158961.5	5758
2014-06-02	108.5	110.5	104.75	109.62	-0.35	-0.32	1815868.0	194832416.75	4466
2014-06-01	101.75	110.0	101.75	109.97	9.75	9.73	1924069.0	207876715.75	3115
2014-05-29	99.75	101.75	98.5	100.22	1.35	1.37	781183.0	78224728.75	1691
2014-05-28	98.5	100.0	98.0	98.87	0.51	0.52	467934.0	46178488.0	1158
2014-05-27	99.0	101.25	97.25	98.36	1.31	1.35	1679093.0	166195145.25	3387
2014-05-26	98.0	102.0	95.25	97.05	-8.7	-8.23	2900104.0	283701600.25	6309
2014-05-25	105.75	105.75	105.75	105.75	-11.72	-9.98	72060.0	7620345.0	195
2014-05-22	120.5	121.5	117.0	117.47	-2.51	-2.09	604138.0	71646459.0	1581
2014-05-21	122.5	123.0	119.25	119.98	-2.21	-1.81	855531.0	102943517.75	2726
2014-05-20	121.5	128.0	119.0	122.19	1.57	1.3	1415835.0	174834596.75	3851
2014-05-19	122.0	125.0	119.25	120.62	0.26	0.22	1105671.0	133789337.0	2747
2014-05-18	121.0	122.5	119.0	120.36	0.16	0.13	400511.0	48348687.75	1193
2014-05-15	120.75	121.5	117.75	120.2	-0.5	-0.41	513362.0	61134260.75	1188
2014-05-14	123.0	126.5	120.25	120.7	-1.92	-1.57	687220.0	84502973.5	2028
2014-05-13	124.25	124.75	122.25	122.62	-2.23	-1.79	363960.0	44793987.0	1169
2014-05-12	126.75	127.0	123.5	124.85	-1.22	-0.97	559927.0	69865626.5	1661
2014-05-11	131.75	133.0	125.5	126.07	-3.64	-2.81	717027.0	91920560.25	2213
2014-05-08	134.75	135.5	128.75	129.71	-3.93	-2.94	1392182.0	181989957.5	3793
2014-05-07	124.0	133.75	124.0	133.64	11.89	9.77	1343828.0	175872312.0	3001
2014-05-06	122.25	124.0	121.5	121.75	-0.4	-0.33	376587.0	46169710.75	1219
2014-05-05	117.75	127.0	117.0	122.15	3.47	2.92	1840893.0	225379674.5	4153
2014-05-04	117.0	121.0	117.0	118.68	0.9	0.76	347363.0	41283229.0	838
2014-05-01	117.75	120.0	114.0	117.78	0.57	0.49	477824.0	55732818.75	1318
2014-04-30	118.5	118.75	116.75	117.21	-1.06	-0.9	247996.0	29155214.75	475
2014-04-29	118.25	119.75	118.0	118.27	0.08	0.07	148760.0	17641522.25	447
2014-04-28	118.0	121.75	117.75	118.19	-0.41	-0.35	440843.0	52604884.75	1069
2014-04-27	119.5	121.0	118.0	118.6	-1.25	-1.04	172575.0	20665124.5	470
2014-04-24	121.0	122.0	118.0	119.85	-0.35	-0.29	335580.0	40167056.5	827
2014-04-23	119.75	122.5	118.5	120.2	0.79	0.66	496746.0	59711503.25	1005
2014-04-22	122.0	123.0	119.0	119.41	-0.81	-0.67	435030.0	52368668.25	945
2014-04-21	121.0	126.0	119.75	120.22	-0.45	-0.37	784849.0	95317487.5	1648
2014-04-20	121.0	123.0	120.0	120.67	0.69	0.58	364620.0	44138852.75	961
2014-04-17	120.75	121.5	119.0	119.98	-1.37	-1.13	442990.0	53168401.25	956
2014-04-16	121.0	122.75	120.0	121.35	1.25	1.04	862224.0	104391463.5	1964
2014-04-15	120.5	123.0	114.75	120.1	-0.07	-0.06	1615774.0	192941929.5	3573
2014-04-14	130.0	132.75	114.75	120.17	-7.26	-5.7	2227655.0	272823934.5	6269
2014-04-13	118.0	128.75	115.75	127.43	10.18	8.68	1230663.0	150357079.0	2698
2014-04-10	118.25	123.0	117.0	117.25	0.25	0.21	891684.0	105625845.25	2286
2014-04-09	116.0	120.0	114.5	117.0	0.75	0.65	1450192.0	169078346.75	3299
2014-04-08	106.0	116.25	105.75	116.25	10.5	9.93	1635382.0	182299499.75	3092
2014-04-07	106.0	107.5	105.5	105.75	0.25	0.24	472048.0	50070916.25	811
2014-04-06	105.25	107.75	105.0	105.5	0.0	0.0	784032.0	82832065.75	1400
2014-04-03	105.0	107.5	94.5	105.5	0.5	0.48	1843774.0	190660410.5	3835
2014-04-02	98.5	107.5	98.25	105.0	7.25	7.42	1408063.0	145251369.5	3386
2014-04-01	95.5	98.75	95.25	97.75	2.75	2.89	865516.0	83430144.25	1289
2014-03-31	94.75	95.75	93.5	95.0	0.5	0.53	1030841.0	97340600.5	1577
2014-03-30	91.0	96.75	90.25	94.5	4.5	5.0	1587286.0	147920123.5	2955
2014-03-27	89.25	90.25	88.5	90.0	0.75	0.84	552162.0	49340853.75	1113
2014-03-26	88.0	90.5	87.5	89.25	1.25	1.42	743024.0	66295235.5	1667
2014-03-25	86.75	89.25	86.25	88.0	1.0	1.15	808755.0	70674685.5	1515
2014-03-24	87.25	88.5	85.5	87.0	1.0	1.16	1395031.0	121198989.25	2885
2014-03-23	79.25	86.0	79.25	86.0	7.75	9.9	2242968.0	188265811.5	3390
2014-03-20	77.0	79.75	76.75	78.25	1.25	1.62	685597.0	53357746.5	1135
2014-03-19	76.0	77.5	75.5	77.0	1.5	1.99	585962.0	44952034.0	886
2014-03-18	73.75	77.0	73.75	75.5	1.25	1.68	1005847.0	76121030.0	1310
2014-03-17	74.5	75.25	73.75	74.25	0.25	0.34	371957.0	27686762.0	504
2014-03-16	73.5	76.0	73.25	74.0	0.5	0.68	493569.0	36684365.25	763
2014-03-13	74.25	74.75	73.25	73.5	-0.5	-0.68	375214.0	27727602.75	675
2014-03-12	72.75	75.25	72.0	74.0	1.25	1.72	806684.0	59368064.0	1200
2014-03-11	72.25	73.25	72.0	72.75	1.0	1.39	534992.0	38718327.75	810
2014-03-10	71.75	75.0	71.0	71.75	2.0	2.87	2059889.0	149610141.25	3697
2014-03-09	63.0	69.75	63.0	69.75	6.25	9.84	1099826.0	73904276.0	1275
2014-03-06	62.0	63.75	62.0	63.5	1.5	2.42	510473.0	32022890.5	686
2014-03-05	62.5	62.75	60.0	62.0	-0.25	-0.4	492134.0	30411604.75	497
2014-03-04	61.25	62.75	61.25	62.25	1.0	1.63	437228.0	27164929.5	649
2014-03-03	61.75	64.25	60.0	61.25	0.0	0.0	947622.0	58549792.0	1356
2014-03-02	61.75	62.25	59.5	61.25	-0.5	-0.81	498832.0	30528981.0	544
2014-02-27	61.5	62.0	61.0	61.75	0.25	0.41	378552.0	23294850.0	375
2014-02-26	61.25	62.0	61.0	61.5	0.5	0.82	331275.0	20349561.0	404
2014-02-25	61.75	61.75	60.75	61.0	-0.75	-1.21	430007.0	26376535.25	360
2014-02-24	61.25	61.75	61.25	61.75	0.25	0.41	274726.0	16841656.5	371
2014-02-23	60.75	62.25	60.5	61.5	0.75	1.23	449372.0	27608386.75	604
2014-02-20	60.5	61.0	60.5	60.75	-0.25	-0.41	259592.0	15786842.5	423
2014-02-19	61.0	61.0	60.5	61.0	0.0	0.0	232391.0	14124164.0	373
2014-02-18	61.0	61.0	60.5	61.0	0.25	0.41	401866.0	24451634.75	411
2014-02-17	60.75	61.0	60.5	60.75	0.75	1.25	550677.0	33450886.5	760
2014-02-16	60.0	60.5	59.75	60.0	0.5	0.84	560332.0	33658500.0	760
2014-02-13	58.75	60.25	58.75	59.5	0.75	1.28	556976.0	33167556.25	816
2014-02-12	59.0	59.5	58.5	58.75	-0.5	-0.84	858187.0	50523266.0	742
2014-02-11	60.0	60.25	59.25	59.25	-0.5	-0.84	1099532.0	65659413.25	1512
2014-02-10	57.75	61.5	57.5	59.75	2.25	3.91	1206205.0	71835671.0	1573
2014-02-09	56.75	58.0	56.5	57.5	0.75	1.32	660842.0	37833138.5	771
2014-02-06	58.75	58.75	56.25	56.75	-1.75	-2.99	645300.0	37248552.0	1042
2014-02-05	57.5	58.75	57.0	58.5	1.25	2.18	962375.0	55709744.25	1125
2014-02-04	55.0	58.0	55.0	57.25	0.0	0.0	918737.0	52373292.5	1425
2014-02-03	57.25	59.5	56.5	57.25	0.25	0.44	1497704.0	86336119.75	2513
2014-02-02	54.0	58.25	54.0	57.0	3.25	6.05	1401361.0	78514772.75	2082
2014-01-30	53.0	53.75	52.25	53.75	1.0	1.9	606827.0	32195370.5	955
2014-01-29	51.75	53.0	51.75	52.75	1.25	2.43	792373.0	41445813.0	937
2014-01-28	51.25	52.75	50.75	51.5	0.5	0.98	787739.0	40573704.25	1314
2014-01-27	50.25	53.5	50.25	51.0	1.1	2.2	1628881.0	84035544.5	2552
2014-01-26	49.4	50.0	49.0	49.9	0.5	1.01	996536.0	49627741.9	1258
2014-01-23	49.3	50.0	49.0	49.4	0.3	0.61	1303447.0	64399094.3	1319
2014-01-22	49.0	49.9	48.6	49.1	-0.1	-0.2	1498731.0	73496784.1	1561
2014-01-21	47.5	49.5	47.5	49.2	1.9	4.02	1864704.0	90742314.0	2033
2014-01-20	47.3	47.9	46.4	47.3	0.1	0.21	725367.0	34112576.8	804
2014-01-19	47.1	48.0	47.0	47.2	-0.1	-0.21	646770.0	30659185.7	742
2014-01-16	47.5	47.6	46.8	47.3	0.3	0.64	758779.0	35833257.4	1035
2014-01-15	46.1	47.6	45.7	47.0	0.7	1.51	2198745.0	102703418.4	2367
2014-01-14	43.4	46.8	43.2	46.3	2.8	6.44	1334553.0	59426960.8	1316
2014-01-13	43.8	44.0	43.1	43.5	-0.3	-0.68	600378.0	26201005.8	727
2014-01-12	42.3	43.8	42.3	43.8	1.3	3.06	854112.0	36775215.7	926
2014-01-09	42.2	42.6	41.8	42.5	0.2	0.47	561043.0	23678786.9	584
2014-01-08	42.3	42.7	42.1	42.3	-0.2	-0.47	373684.0	15820720.4	498
2014-01-07	41.9	43.8	41.6	42.5	0.7	1.67	1239963.0	52894725.5	1206
2014-01-06	42.0	42.2	41.7	41.8	-0.4	-0.95	241798.0	10140303.8	294
2014-01-05	42.0	42.2	41.6	42.2	0.1	0.24	302122.0	12658926.4	345
2014-01-02	42.1	42.6	41.9	42.1	-0.1	-0.24	548641.0	23157045.2	590
2014-01-01	42.2	42.5	42.0	42.2	0.1	0.24	470506.0	19855121.4	470
2013-12-31	42.1	42.3	41.9	42.1	0.1	0.24	592158.0	24902964.3	510
2013-12-30	42.2	43.1	42.0	42.0	-0.1	-0.24	1548209.0	65646118.6	1207
2013-12-29	41.9	42.4	41.7	42.1	0.2	0.48	502370.0	21119021.3	676
2013-12-26	41.9	42.1	41.8	41.9	-0.1	-0.24	362585.0	15206300.2	524
2013-12-25	42.0	42.5	41.7	42.0	0.0	0.0	825529.0	34665460.0	806
2013-12-24	41.2	42.1	40.8	42.0	0.5	1.2	1074627.0	44671690.1	923
2013-12-23	41.5	41.6	41.2	41.5	-0.1	-0.24	350311.0	14509061.6	394
2013-12-22	41.6	41.7	41.1	41.6	0.2	0.48	586471.0	24253046.2	502
2013-12-19	41.6	41.7	41.2	41.4	0.1	0.24	495505.0	20493390.9	567
2013-12-18	41.6	41.6	41.2	41.3	-0.4	-0.96	453169.0	18738432.8	575
2013-12-17	40.7	41.9	40.7	41.7	1.2	2.96	1256642.0	52047382.7	1285
2013-12-16	39.2	40.5	38.8	40.5	1.0	2.53	610045.0	24088411.6	623
2013-12-15	39.5	39.8	39.0	39.5	0.0	0.0	566614.0	22327902.8	636
2013-12-12	39.6	39.8	39.4	39.5	-0.4	-1.0	421660.0	16679818.1	623
2013-12-11	39.4	39.9	39.2	39.9	0.4	1.01	777114.0	30653314.5	807
2013-12-10	38.6	40.1	38.6	39.5	0.9	2.33	2832920.0	112016402.1	2601
2013-12-09	38.5	38.6	38.0	38.6	0.3	0.78	809585.0	31059350.0	874
2013-12-08	37.4	38.4	37.4	38.3	0.9	2.41	751632.0	28425884.5	866
2013-12-05	37.2	37.6	37.1	37.4	0.0	0.0	585948.0	21849358.8	759
2013-12-04	37.6	38.1	37.0	37.4	0.0	0.0	2088663.0	78205305.7	1882
2013-12-03	36.3	38.1	36.2	37.4	1.1	3.03	3441386.0	127733081.2	2393
2013-12-02	35.4	36.7	35.3	36.3	1.0	2.83	1706844.0	61697435.0	1295
2013-12-01	35.4	35.5	35.2	35.3	0.1	0.28	167704.0	5921775.6	225
2013-11-28	35.0	35.3	35.0	35.2	0.1	0.28	194112.0	6831331.7	232
2013-11-27	34.8	35.6	34.7	35.1	0.2	0.57	527033.0	18514724.9	480
2013-11-26	34.7	35.0	34.7	34.9	0.0	0.0	176086.0	6132840.6	159
2013-11-25	34.9	35.1	34.8	34.9	0.0	0.0	226598.0	7909608.1	228
2013-11-24	35.1	35.1	34.8	34.9	-0.1	-0.29	263952.0	9228010.8	287
2013-11-21	35.1	35.2	34.8	35.0	0.0	0.0	207555.0	7260110.2	273
2013-11-20	34.7	35.5	34.6	35.0	0.3	0.86	640073.0	22472955.2	658
2013-11-19	34.2	34.7	33.5	34.7	-0.1	-0.29	893643.0	30496486.4	959
2013-11-18	35.4	35.4	34.7	34.8	-0.7	-1.97	403678.0	14176397.4	448
2013-11-17	35.8	35.8	35.3	35.5	-0.1	-0.28	310599.0	11031397.5	417
2013-11-14	36.0	36.2	35.5	35.6	-0.2	-0.56	513545.0	18406264.2	590
2013-11-13	35.0	35.9	35.0	35.8	0.7	1.99	1150241.0	40904852.5	989
2013-11-12	35.0	35.5	34.8	35.1	0.1	0.29	628040.0	22112874.0	665
2013-11-11	35.0	35.2	34.8	35.0	-0.1	-0.28	421564.0	14755047.0	471
2013-11-10	35.4	35.4	35.0	35.1	-0.2	-0.57	522814.0	18354172.0	563
2013-11-07	36.1	36.2	35.2	35.3	-0.8	-2.22	1024034.0	36433434.1	1157
2013-11-06	35.9	36.3	35.8	36.1	0.1	0.28	576904.0	20788885.4	588
2013-11-05	36.3	36.6	35.9	36.0	-0.1	-0.28	882875.0	32035695.0	1036
2013-11-04	36.3	36.3	35.7	36.1	0.0	0.0	926178.0	33330657.5	1073
2013-11-03	35.5	36.2	35.3	36.1	0.8	2.27	1176866.0	42045530.3	1308
2013-10-31	35.0	35.7	34.7	35.3	0.3	0.86	1464440.0	51703883.0	1609
2013-10-30	35.5	36.3	34.7	35.0	0.9	2.64	3410266.0	121613886.7	3444
2013-10-29	34.6	34.7	34.1	34.1	-0.7	-2.01	585547.0	20130618.7	622
2013-10-28	34.9	34.9	34.2	34.8	-0.4	-1.14	982983.0	33930762.3	1010
2013-10-27	34.3	35.5	34.1	35.2	0.9	2.62	1398342.0	48990472.9	1463
2013-10-24	34.0	34.7	33.4	34.3	0.4	1.18	1055579.0	35953345.2	1133
2013-10-23	32.5	35.2	32.5	33.9	1.5	4.63	2352425.0	79721420.2	2118
2013-10-22	32.8	33.3	32.3	32.4	-0.5	-1.52	663616.0	21757109.5	780
2013-10-21	31.8	33.0	31.6	32.9	0.9	2.81	911777.0	29391168.4	949
2013-10-20	31.3	32.2	31.3	32.0	1.5	4.92	473744.0	15089538.6	566
2013-10-10	29.5	31.0	29.4	30.5	1.1	3.74	1050884.0	32011098.9	1113
2013-10-09	29.2	29.5	29.0	29.4	0.0	0.0	236689.0	6931993.1	306
2013-10-08	29.5	29.6	29.2	29.4	-0.4	-1.34	210207.0	6182994.4	291
2013-10-07	29.9	30.1	29.6	29.8	-0.3	-1.0	221218.0	6601815.7	299
2013-10-06	30.5	30.5	29.7	30.1	-0.4	-1.31	479069.0	14387126.8	584
2013-10-03	30.4	31.0	30.2	30.5	-0.3	-0.97	574157.0	17577429.0	624
2013-10-02	31.3	31.4	30.8	30.8	-0.4	-1.28	506444.0	15792493.2	585
2013-10-01	31.2	31.6	31.0	31.2	-0.2	-0.64	450592.0	14127528.6	471
2013-09-30	31.1	31.7	31.0	31.4	0.2	0.64	525041.0	16454104.1	554
2013-09-29	31.4	31.5	31.0	31.2	-0.2	-0.64	264249.0	8247495.7	311
2013-09-26	31.8	31.8	31.2	31.4	-0.3	-0.95	289690.0	9101747.1	415
2013-09-25	31.8	32.1	31.7	31.7	0.2	0.63	419907.0	13391092.7	539
2013-09-24	31.6	32.0	31.4	31.5	0.0	0.0	337104.0	10673588.4	446
2013-09-19	31.9	32.0	31.4	31.5	-0.1	-0.32	422640.0	13361038.8	540
2013-09-18	32.1	32.2	31.2	31.6	-0.3	-0.94	935256.0	29662450.2	1043
2013-09-17	31.9	33.1	31.8	31.9	0.8	2.57	2752583.0	89302164.9	2571
2013-09-16	30.4	31.1	30.1	31.1	0.8	2.64	541447.0	16621182.2	598
2013-09-15	30.2	30.6	30.0	30.3	0.6	2.02	747039.0	22612088.8	819
2013-09-12	29.7	30.5	29.6	29.7	0.1	0.34	897507.0	26949391.6	833
2013-09-11	29.7	29.8	29.3	29.6	0.2	0.68	779661.0	23069306.6	622
2013-09-10	29.3	29.7	29.0	29.4	1.2	4.26	1054841.0	30937967.8	804
2013-09-09	28.3	28.5	27.5	28.2	-0.2	-0.7	770466.0	21548867.9	774
2013-09-08	29.0	29.5	28.2	28.4	0.0	0.0	505045.0	14565495.1	646
2013-09-05	29.0	29.6	28.1	28.4	-0.7	-2.41	652332.0	18733086.4	872
2013-09-04	29.3	30.1	29.0	29.1	-1.1	-3.64	610219.0	18053616.7	700
2013-09-03	31.3	31.3	29.3	30.2	-0.8	-2.58	604568.0	18374558.2	743
2013-09-02	31.4	31.4	30.6	31.0	-0.1	-0.32	597654.0	18620425.1	849
2013-09-01	30.5	31.4	30.2	31.1	1.5	5.07	1179784.0	36425334.8	1203
2013-08-29	30.5	30.9	29.6	29.6	-0.6	-1.99	671059.0	20289890.8	842
2013-08-28	28.3	31.1	28.3	30.2	-0.6	-1.95	1148901.0	34689901.2	1197
2013-08-27	33.8	33.8	30.8	30.8	-3.4	-9.94	1013918.0	32205022.2	1261
2013-08-26	34.5	34.6	33.9	34.2	-0.3	-0.87	583306.0	19967937.2	634
2013-08-25	34.6	35.1	34.3	34.5	-0.2	-0.58	752476.0	26088987.9	838
2013-08-22	35.0	35.0	34.6	34.7	-0.3	-0.86	468070.0	16267516.8	606
2013-08-21	35.1	35.2	34.7	35.0	0.0	0.0	738305.0	25846798.8	702
2013-08-20	35.2	35.7	34.7	35.0	-0.1	-0.28	982406.0	34618449.1	963
2013-08-19	35.3	35.5	35.0	35.1	-0.1	-0.28	400657.0	14094432.6	501
2013-08-18	34.9	35.6	34.6	35.2	0.5	1.44	590828.0	20737350.2	803
2013-08-15	34.9	35.2	34.7	34.7	-0.2	-0.57	384340.0	13426467.3	480
2013-08-14	35.2	35.3	34.8	34.9	-0.2	-0.57	280948.0	9844319.6	436
2013-08-13	35.3	35.8	35.0	35.1	0.1	0.29	444272.0	15700031.5	605
2013-08-05	34.7	35.1	34.5	35.0	0.3	0.86	323283.0	11227880.8	503
2013-08-04	34.7	35.0	34.4	34.7	0.3	0.87	427058.0	14853278.6	546
2013-08-01	34.5	35.3	34.2	34.4	-0.4	-1.15	667925.0	23257596.1	894
2013-07-31	35.5	35.6	34.6	34.8	-0.8	-2.25	640009.0	22468715.6	828
2013-07-30	36.0	36.0	35.4	35.6	-0.4	-1.11	387984.0	13841420.1	544
2013-07-29	36.1	36.2	35.6	36.0	0.1	0.28	467416.0	16800173.2	598
2013-07-28	36.8	37.0	35.9	35.9	-0.4	-1.1	1138564.0	41280932.4	1403
2013-07-25	37.5	38.5	36.3	36.3	-1.0	-2.68	2328984.0	87888637.9	2381
2013-07-24	36.9	38.0	36.7	37.3	0.6	1.63	1859631.0	69550024.5	1971
2013-07-23	35.4	37.3	35.1	36.7	1.3	3.67	2305555.0	83221155.0	2010
2013-07-22	35.2	36.0	35.1	35.4	0.2	0.57	1341200.0	47849443.0	1350
2013-07-21	34.5	35.7	34.5	35.2	0.9	2.62	1911357.0	67042697.2	1677
2013-07-18	34.7	35.7	34.1	34.3	0.2	0.59	2724392.0	95214077.4	2723
2013-07-17	34.1	34.5	33.9	34.1	0.1	0.29	457982.0	15640834.1	437
2013-07-16	34.4	34.4	33.9	34.0	-0.4	-1.16	369726.0	12605700.4	381
2013-07-15	34.4	34.5	34.2	34.4	0.1	0.29	148569.0	5100535.9	231
2013-07-14	34.2	34.6	34.1	34.3	0.2	0.59	365357.0	12566478.0	398
2013-07-11	34.4	34.4	33.9	34.1	-0.1	-0.29	256358.0	8730825.6	326
2013-07-10	34.2	34.4	34.0	34.2	0.1	0.29	295157.0	10084096.7	396
2013-07-09	33.9	34.5	33.9	34.1	0.2	0.59	452201.0	15479979.5	580
2013-07-08	33.6	34.2	33.6	33.9	-0.1	-0.29	314335.0	10654958.7	483
2013-07-07	34.4	34.6	34.0	34.0	-0.3	-0.87	466893.0	16020193.6	642
2013-07-04	34.8	35.1	34.0	34.3	-0.2	-0.58	906908.0	31284449.1	1197
2013-07-03	33.5	35.1	33.5	34.5	1.0	2.99	1838945.0	63289635.3	1888
2013-07-02	33.3	34.0	33.1	33.5	0.3	0.9	1083188.0	36307547.4	1111
2013-07-01	33.0	33.4	32.8	33.2	0.2	0.61	467698.0	15510502.9	571
2013-06-30	33.1	33.3	32.2	33.0	-0.3	-0.9	765351.0	25202349.1	997
2013-06-26	34.1	34.3	33.2	33.3	-0.6	-1.77	649631.0	21867730.8	1018
2013-06-25	34.0	34.5	33.6	33.9	0.1	0.3	1442915.0	49269092.4	1656
2013-06-24	35.8	35.8	33.6	33.8	-1.4	-3.98	3126844.0	108056759.0	3205
2013-06-23	33.8	36.7	33.6	35.2	1.3	3.83	2018024.0	70331720.0	2017
2013-06-22	33.1	34.3	32.5	33.9	0.8	2.42	1431023.0	48427849.2	1495
2013-06-19	32.3	34.0	31.8	33.1	1.0	3.12	2638642.0	87335985.9	2559
2013-06-18	32.5	32.9	31.9	32.1	-0.3	-0.93	1087638.0	35230827.8	1309
2013-06-17	32.0	32.7	31.7	32.4	1.1	3.51	1427044.0	45831049.7	1587
2013-06-16	30.5	32.3	30.4	31.3	0.5	1.62	2108415.0	66178740.6	2263
2013-06-15	33.6	33.6	30.8	30.8	-3.4	-9.94	1610827.0	51989217.6	1916
2013-06-12	34.4	34.7	34.2	34.2	0.0	0.0	555532.0	19140117.7	761
2013-06-11	34.2	34.4	33.7	34.2	0.0	0.0	765223.0	26136619.7	1003
2013-06-10	34.6	34.8	34.2	34.2	-0.4	-1.16	567891.0	19554971.8	780
2013-06-09	35.2	35.3	34.4	34.6	-0.3	-0.86	854615.0	29760162.3	1147
2013-06-08	34.2	36.3	34.2	34.9	0.9	2.65	3608578.0	127739290.6	3728
2013-06-05	34.3	34.4	34.0	34.0	-0.1	-0.29	407114.0	13901089.9	573
2013-06-04	34.1	34.5	33.7	34.1	0.0	0.0	1282579.0	43765746.7	1432
2013-06-03	34.7	34.8	34.0	34.1	-0.3	-0.87	646907.0	22285137.6	880
2013-06-02	34.2	34.9	34.0	34.4	0.2	0.58	834945.0	28759995.4	1148
2013-06-01	34.0	34.8	33.7	34.2	-0.2	-0.58	1066821.0	36456513.4	1497
2013-05-29	35.4	35.6	34.3	34.4	-0.9	-2.55	832187.0	29131916.3	1185
2013-05-28	35.3	35.9	35.2	35.3	0.2	0.57	1862479.0	66216214.6	1860
2013-05-27	35.4	35.7	35.0	35.1	-0.2	-0.57	1138360.0	40314083.7	1304
2013-05-26	34.9	35.9	34.9	35.3	0.3	0.86	1926268.0	68135343.6	2225
2013-05-25	35.3	35.3	34.6	35.0	-0.5	-1.41	987460.0	34570099.2	1320
2013-05-22	35.7	36.1	35.4	35.5	0.1	0.28	1323037.0	47344918.9	1839
2013-05-21	35.0	36.9	34.7	35.4	0.6	1.72	3509654.0	126020686.0	4260
2013-05-20	35.6	35.8	34.5	34.8	-0.7	-1.97	1236128.0	43428660.1	1921
2013-05-19	36.1	36.8	35.1	35.5	-0.5	-1.39	2212649.0	79770323.4	3234
2013-05-18	34.0	36.2	33.6	36.0	2.8	8.43	3827380.0	133030660.9	4298
2013-05-15	34.0	34.6	32.4	33.2	-2.8	-7.78	4129541.0	136694843.1	4458
2013-05-14	39.7	40.3	36.0	36.0	-3.9	-9.77	4793608.0	182976494.1	5574
2013-05-13	42.0	43.1	39.9	39.9	-4.4	-9.93	4703605.0	193771775.0	5962
2013-05-12	45.7	45.7	44.3	44.3	-1.4	-3.06	1104825.0	49753097.2	2124
2013-05-11	45.8	46.2	45.1	45.7	0.4	0.88	1762531.0	80442921.2	2567
2013-05-08	45.7	46.3	44.9	45.3	-0.3	-0.66	2248388.0	102598252.5	3447
2013-05-07	46.4	47.5	45.5	45.6	-1.1	-2.36	4850364.0	226628336.6	7096
2013-05-06	44.7	47.1	43.9	46.7	2.0	4.47	5946741.0	270050975.2	7905
2013-05-05	47.3	48.4	44.6	44.7	-1.5	-3.25	8364340.0	395519858.8	10091
2013-05-04	43.0	46.2	43.0	46.2	4.2	10.0	7141304.0	319457072.2	7533
2013-05-01	42.2	42.3	41.5	42.0	0.0	0.0	521405.0	21827601.5	838
2013-04-30	42.0	42.5	41.8	42.0	0.1	0.24	643604.0	27104051.3	972
2013-04-29	42.1	42.4	41.6	41.9	-0.2	-0.48	690953.0	29003919.6	1036
2013-04-28	42.1	42.7	41.7	42.1	0.2	0.48	1029755.0	43458878.8	1494
2013-04-27	41.7	42.3	41.6	41.9	0.6	1.45	1107383.0	46426059.3	1626
2013-04-24	42.5	43.0	41.0	41.3	-1.1	-2.59	1926937.0	81007089.4	2923
2013-04-23	42.5	43.1	42.2	42.4	0.2	0.47	2213331.0	94388113.7	2978
2013-04-22	40.8	43.0	40.5	42.2	1.7	4.2	3567247.0	149497201.9	4612
2013-04-21	41.2	41.9	40.5	40.5	0.3	0.75	1864515.0	76598056.6	2721
2013-04-20	38.0	40.7	38.0	40.2	2.0	5.24	1972260.0	77700175.8	2522
2013-04-17	41.0	41.0	37.4	38.2	-3.3	-7.95	3588043.0	138984261.2	4378
2013-04-16	41.9	42.5	41.0	41.5	-1.0	-2.35	2003258.0	83710086.7	2964
2013-04-15	42.1	43.4	41.2	42.5	0.3	0.71	3577258.0	151258734.7	4872
2013-04-14	40.8	43.3	40.6	42.2	2.3	5.76	4050468.0	170381951.8	5745
2013-04-13	38.4	41.0	38.4	39.9	1.9	5.0	3073011.0	122305752.5	4332
2013-04-10	38.4	39.7	35.0	38.0	0.1	0.26	6373635.0	244023472.0	8907
2013-04-09	43.0	44.8	37.5	37.9	-3.7	-8.89	6577982.0	282950230.4	8728
2013-04-08	38.2	41.6	37.8	41.6	3.7	9.76	5249249.0	211308076.4	6500
2013-04-07	35.2	38.2	35.1	37.9	3.1	8.91	7055117.0	260966854.4	6626
2013-04-06	34.4	35.5	33.9	34.8	-0.5	-1.42	2945083.0	102088416.5	3467
2013-04-03	33.7	36.2	33.6	35.3	1.7	5.06	3706846.0	129575213.0	3708
2013-04-02	33.6	34.3	33.4	33.6	0.0	0.0	838989.0	28407821.9	1101
2013-04-01	33.5	33.8	33.3	33.6	0.1	0.3	486888.0	16362407.0	659
2013-03-31	33.9	33.9	33.3	33.5	-0.4	-1.18	521008.0	17457062.3	772
2013-03-30	34.7	34.8	33.3	33.9	-0.6	-1.74	732490.0	24978972.6	1070
2013-03-27	34.3	35.1	34.3	34.5	0.2	0.58	1265185.0	43924615.2	1619
2013-03-26	34.4	34.5	33.9	34.3	-0.2	-0.58	782483.0	26779342.0	1008
2013-03-25	34.9	35.4	34.4	34.5	-0.4	-1.15	805171.0	28043977.1	959
2013-03-24	34.4	35.6	34.3	34.9	0.6	1.75	1829397.0	64084324.7	2278
2013-03-23	34.4	34.5	33.9	34.3	0.3	0.88	710201.0	24296898.0	904
2013-03-20	34.9	34.9	34.0	34.0	-0.6	-1.73	1270249.0	43830289.2	1407
2013-03-19	34.2	35.1	34.0	34.6	0.6	1.76	2388216.0	82794529.4	2178
2013-03-18	34.3	34.6	33.5	34.0	-0.4	-1.16	1168843.0	39884348.5	1222
2013-03-17	33.8	34.7	33.6	34.4	0.9	2.69	1328780.0	45402751.8	1363
2013-03-16	32.8	33.6	32.6	33.5	1.0	3.08	937581.0	30965792.1	1089
2013-03-13	31.9	32.5	31.4	32.5	0.8	2.52	1019057.0	32577732.0	1278
2013-03-12	33.6	33.8	31.7	31.7	-2.0	-5.93	1263225.0	42048778.9	1625
2013-03-11	34.3	34.3	33.7	33.7	-0.5	-1.46	816661.0	27690999.8	1124
2013-03-10	34.6	34.9	34.0	34.2	-0.2	-0.58	1236293.0	42463524.0	1443
2013-03-09	34.4	35.0	34.0	34.4	0.4	1.18	1734382.0	59666833.0	1661
2013-03-06	34.3	34.5	33.9	34.0	0.0	0.0	637293.0	21830526.4	826
2013-03-05	34.6	35.0	34.0	34.0	-0.5	-1.45	721328.0	24837943.3	879
2013-03-04	34.9	35.1	34.2	34.5	-0.5	-1.43	1075968.0	37303622.9	1269
2013-03-03	36.1	36.4	34.9	35.0	-1.0	-2.78	1382349.0	49268031.8	1831
2013-03-02	35.1	36.1	35.1	36.0	1.2	3.45	1588446.0	56710251.5	1719
2013-02-27	34.6	35.2	34.6	34.8	0.4	1.16	800604.0	27929642.2	1086
2013-02-26	34.2	35.0	33.8	34.4	-0.6	-1.71	1454435.0	50087510.7	1977
2013-02-25	36.6	37.1	34.9	35.0	-1.9	-5.15	1548996.0	55771698.8	1879
2013-02-24	37.6	37.8	36.7	36.9	-0.7	-1.86	976182.0	36365710.6	1250
2013-02-23	37.5	38.0	37.3	37.6	0.3	0.8	941231.0	35453527.5	1256
2013-02-20	37.8	38.3	37.0	37.3	-0.5	-1.32	1598652.0	60085315.4	2229
2013-02-19	38.5	39.8	37.0	37.8	-0.9	-2.33	4538819.0	175004541.6	5260
2013-02-18	37.5	39.1	37.5	38.7	1.3	3.48	3884998.0	150026293.6	4099
2013-02-17	36.6	38.1	36.0	37.4	0.9	2.47	2744433.0	102001338.2	3247
2013-02-16	36.9	37.2	36.4	36.5	-0.3	-0.82	858484.0	31583852.1	1108
2013-02-13	37.5	37.6	36.6	36.8	-0.5	-1.34	1390650.0	51679545.9	2071
2013-02-12	36.7	38.1	36.6	37.3	0.9	2.47	2706261.0	101222568.6	3204
2013-02-11	37.5	37.5	36.4	36.4	-1.2	-3.19	1907814.0	70634506.1	2560
2013-02-10	37.6	38.4	37.1	37.6	0.6	1.62	2743784.0	103893821.8	3670
2013-02-09	34.6	37.4	34.6	37.0	2.5	7.25	4118531.0	148675853.2	3772
2013-02-06	36.1	36.2	34.5	34.5	-1.4	-3.9	1725761.0	61190446.6	2108
2013-02-05	35.6	36.3	34.0	35.9	0.2	0.56	1812260.0	64693920.4	2235
2013-02-04	35.2	36.7	35.2	35.7	0.5	1.42	2646769.0	95359784.6	2720
2013-02-03	35.8	35.9	35.0	35.2	-0.4	-1.12	1691164.0	59921222.6	1906
2013-02-02	35.9	36.6	35.5	35.6	0.1	0.28	1313169.0	47316874.0	1608
2013-01-30	36.2	36.6	35.5	35.5	-0.5	-1.39	2508120.0	90477901.3	2902
2013-01-29	35.0	37.0	34.8	36.0	0.9	2.56	5487539.0	198015380.7	6062
2013-01-28	34.2	35.5	33.1	35.1	1.0	2.93	3798145.0	130388653.0	3974
2013-01-27	34.3	35.7	33.5	34.1	0.0	0.0	2832327.0	97701254.3	2964
2013-01-26	32.1	34.9	32.0	34.1	2.3	7.23	3530175.0	119510419.7	3034
2013-01-23	31.4	32.5	31.3	31.8	0.5	1.6	2741089.0	87755309.2	2463
2013-01-22	31.1	31.5	31.1	31.3	0.1	0.32	884944.0	27728537.2	714
2013-01-21	31.2	31.7	30.8	31.2	-0.1	-0.32	1106509.0	34632627.4	1124
2013-01-20	31.3	31.6	31.0	31.3	0.0	0.0	922938.0	28907049.3	841
2013-01-19	31.1	31.8	30.9	31.3	0.3	0.97	1541721.0	48384419.2	1374
2013-01-16	31.6	31.6	30.9	31.0	-0.5	-1.59	829490.0	25918274.5	913
2013-01-15	31.6	31.8	31.1	31.5	0.1	0.32	829417.0	26038853.9	971
2013-01-14	31.1	32.4	31.1	31.4	1.1	3.63	2302682.0	73152313.0	2280
2013-01-13	31.0	31.0	30.3	30.3	-0.5	-1.62	588717.0	17975966.6	682
2013-01-12	30.7	32.0	30.4	30.8	0.3	0.98	2360407.0	73866876.7	2171
2013-01-09	30.6	30.6	29.9	30.5	0.0	0.0	467461.0	14168766.1	548
2013-01-08	31.0	31.3	29.4	30.5	-0.6	-1.93	808550.0	24554019.7	932
2013-01-07	30.9	31.6	30.7	31.1	0.2	0.65	630636.0	19684588.0	842
2013-01-06	31.3	32.0	30.6	30.9	-0.2	-0.64	1018181.0	31776466.9	1279
2013-01-05	30.0	32.1	30.0	31.1	1.6	5.42	2790309.0	86783270.3	2440
2013-01-02	29.4	29.6	29.1	29.5	0.3	1.03	583455.0	17115629.3	658
2013-01-01	29.6	29.8	29.0	29.2	0.2	0.69	1046807.0	30781248.8	1023
2012-12-31	30.7	30.9	28.8	29.0	-1.6	-5.23	1493566.0	44382716.3	1558
2012-12-30	31.1	31.8	30.3	30.6	-0.5	-1.61	1488720.0	46325938.2	1465
2012-12-29	29.9	32.2	29.8	31.1	1.4	4.71	3241252.0	100877812.2	2713
2012-12-26	29.1	30.2	29.1	29.7	0.8	2.77	1134313.0	33569010.9	1099
2012-12-25	29.0	29.2	28.8	28.9	0.0	0.0	222511.0	6460688.7	230
2012-12-24	28.5	29.2	28.5	28.9	0.4	1.4	514311.0	14889856.6	533
2012-12-23	29.2	29.2	28.4	28.5	-0.4	-1.38	296693.0	8527146.4	379
2012-12-22	29.0	29.2	28.8	28.9	-0.2	-0.69	327320.0	9471840.9	372
2012-12-19	29.1	29.1	28.8	29.1	0.2	0.69	199081.0	5756836.5	271
2012-12-18	28.9	29.6	28.8	28.9	0.1	0.35	424002.0	12419481.2	473
2012-12-17	29.3	29.6	28.7	28.8	-0.5	-1.71	477504.0	13870380.1	555
2012-12-16	29.6	29.8	29.3	29.3	-0.2	-0.68	508604.0	15038525.1	481
2012-12-15	29.5	29.9	29.1	29.5	0.4	1.37	721086.0	21264917.0	713
2012-12-12	28.8	29.3	28.6	29.1	0.5	1.75	605703.0	17536833.3	617
2012-12-11	28.8	29.0	28.5	28.6	-0.4	-1.38	397255.0	11426280.6	411
2012-12-10	29.5	29.5	28.9	29.0	-0.8	-2.68	465872.0	13597882.1	554
2012-12-09	30.1	30.1	29.5	29.8	-0.2	-0.67	397324.0	11818160.5	502
2012-12-08	30.2	30.4	29.7	30.0	0.0	0.0	279756.0	8438481.5	335
2012-12-05	30.1	30.6	29.8	30.0	-0.1	-0.33	657110.0	19839220.1	656
2012-12-04	29.9	30.6	29.6	30.1	0.4	1.35	1515348.0	45633902.4	1438
2012-12-03	29.1	29.8	28.9	29.7	0.7	2.41	1223055.0	35856262.5	984
2012-12-02	29.0	29.2	28.7	29.0	0.1	0.35	440474.0	12742728.5	495
2012-12-01	28.9	29.1	28.6	28.9	0.7	2.48	558251.0	16105399.5	542
2012-11-28	28.0	28.4	27.8	28.2	0.3	1.08	649659.0	18255247.7	579
2012-11-27	28.1	28.2	27.4	27.9	-0.2	-0.71	508395.0	14157468.7	573
2012-11-26	28.0	28.2	26.4	28.1	0.2	0.72	521334.0	14294677.0	644
2012-11-25	29.6	29.6	27.5	27.9	-1.7	-5.74	736017.0	20906624.3	900
2012-11-24	29.3	29.8	29.2	29.6	0.6	2.07	501915.0	14783787.2	496
2012-11-21	29.4	29.9	28.8	29.0	-0.3	-1.02	753328.0	22088236.1	876
2012-11-20	29.7	29.8	28.7	29.3	0.0	0.0	798510.0	23341752.1	927
2012-11-19	30.5	30.9	28.4	29.3	-1.0	-3.3	662040.0	19649270.7	874
2012-11-18	30.3	31.2	30.1	30.3	0.1	0.33	750282.0	23015886.1	876
2012-11-17	30.2	30.4	29.6	30.2	0.1	0.33	417342.0	12561094.3	591
2012-11-14	31.4	32.1	30.0	30.1	-0.9	-2.9	1425225.0	44801510.6	1577
2012-11-13	30.7	31.3	30.5	31.0	0.4	1.31	705066.0	21775055.1	719
2012-11-12	30.8	31.2	30.3	30.6	-0.4	-1.29	523463.0	16112079.2	644
2012-11-11	31.8	32.0	31.0	31.0	-0.7	-2.21	697260.0	22020610.6	757
2012-11-10	31.1	32.1	31.0	31.7	0.3	0.96	424519.0	13407748.6	611
2012-11-07	31.9	32.1	31.3	31.4	-0.3	-0.95	457337.0	14502873.7	567
2012-11-06	32.1	32.4	31.6	31.7	-0.2	-0.63	741062.0	23665980.9	892
2012-11-05	30.1	32.8	30.0	31.9	1.9	6.33	2412547.0	76451855.3	2058
2012-11-04	30.5	30.7	29.9	30.0	-0.4	-1.32	572320.0	17304306.6	594
2012-11-03	28.9	30.4	28.9	30.4	1.8	6.29	821604.0	24414873.7	645
2012-10-24	28.4	29.1	28.1	28.6	0.0	0.0	226646.0	6495028.5	357
2012-10-23	28.8	28.9	28.5	28.6	-0.3	-1.04	181023.0	5189578.4	278
2012-10-22	29.6	29.8	28.8	28.9	-0.7	-2.36	381700.0	11192226.5	492
2012-10-21	30.2	30.4	29.3	29.6	-0.5	-1.66	912109.0	27257977.9	850
2012-10-20	28.6	30.5	28.6	30.1	1.3	4.51	999344.0	29503371.3	1022
2012-10-17	28.6	29.3	28.5	28.8	1.3	4.73	1001947.0	28928169.4	989
2012-10-16	27.3	28.5	27.0	27.5	0.3	1.1	882195.0	24487114.2	824
2012-10-15	26.4	27.5	26.4	27.2	1.1	4.21	429978.0	11642417.7	463
2012-10-14	25.9	26.9	25.9	26.1	0.2	0.77	248080.0	6538761.5	314
2012-10-13	26.5	26.7	25.1	25.9	-0.9	-3.36	192861.0	4979155.1	308
2012-10-10	27.3	27.4	26.7	26.8	-0.7	-2.55	405919.0	10937131.6	390
2012-10-09	27.6	27.8	27.3	27.5	-0.1	-0.36	140663.0	3875169.2	224
2012-10-08	27.3	27.6	26.7	27.6	0.1	0.36	373993.0	10168602.5	289
2012-10-07	27.8	27.9	27.1	27.5	-0.5	-1.79	407426.0	11175068.4	387
2012-10-06	28.4	28.6	27.9	28.0	-0.2	-0.71	218831.0	6186751.2	267
2012-10-03	28.4	28.9	28.0	28.2	-0.2	-0.7	417301.0	11848598.6	450
2012-10-02	28.5	28.7	28.0	28.4	0.2	0.71	349045.0	9937938.7	395
2012-10-01	27.6	28.9	27.5	28.2	0.8	2.92	706682.0	19949201.7	777
2012-09-30	27.6	27.8	26.6	27.4	0.0	0.0	353186.0	9609229.7	504
2012-09-29	28.9	29.4	27.0	27.4	-1.4	-4.86	436760.0	12502776.4	541
2012-09-26	29.3	29.4	28.5	28.8	-0.8	-2.7	314053.0	9080152.5	399
2012-09-25	29.1	29.6	29.0	29.6	0.5	1.72	363240.0	10648124.1	407
2012-09-24	30.0	30.1	28.9	29.1	-0.8	-2.68	453213.0	13242197.5	598
2012-09-22	30.5	30.7	29.2	29.9	-0.6	-1.97	643524.0	19257393.1	732
2012-09-19	31.3	31.4	29.8	30.5	-0.8	-2.56	582110.0	17810727.0	705
2012-09-18	31.9	31.9	31.3	31.3	-0.6	-1.88	366711.0	11553961.4	457
2012-09-17	32.0	32.4	31.7	31.9	-0.1	-0.31	824177.0	26414673.8	669
2012-09-16	31.9	32.3	31.8	32.0	0.1	0.31	808666.0	25932173.0	731
2012-09-15	32.4	32.6	31.7	31.9	0.0	0.0	764622.0	24482930.4	791
2012-09-12	31.8	32.8	31.7	31.9	0.2	0.63	2501143.0	80565281.1	2049
2012-09-11	31.3	31.7	30.9	31.7	0.4	1.28	827445.0	25879726.9	813
2012-09-10	32.2	32.5	29.7	31.3	-0.9	-2.8	1474410.0	46296759.1	1421
2012-09-09	32.0	33.0	31.9	32.2	0.6	1.9	2894137.0	93812234.6	2146
2012-09-08	31.6	31.7	31.2	31.6	0.5	1.61	1152141.0	36225962.6	1036
2012-09-05	31.0	31.8	30.9	31.1	0.2	0.65	1595089.0	49880360.1	1319
2012-09-04	30.7	31.3	30.3	30.9	0.0	0.0	1393436.0	43046912.6	1250
2012-09-03	31.0	31.3	30.7	30.9	0.0	0.0	905831.0	28068426.7	807
2012-09-02	30.9	31.0	30.5	30.9	0.1	0.32	569790.0	17491883.6	599
2012-09-01	31.2	31.5	30.5	30.8	-0.1	-0.32	860025.0	26730557.9	831
2012-08-29	31.0	31.3	30.6	30.9	-0.1	-0.32	520496.0	16115970.9	566
2012-08-28	31.2	31.8	30.8	31.0	-0.2	-0.64	1143191.0	35815548.4	1144
2012-08-27	30.8	32.0	30.4	31.2	0.4	1.3	2925843.0	91902538.2	2517
2012-08-26	30.9	31.7	30.5	30.8	0.4	1.32	2419334.0	75218447.4	1996
2012-08-25	29.9	30.9	29.4	30.4	1.4	4.83	1536084.0	46246149.1	1249
2012-08-15	29.0	29.2	28.8	29.0	-0.1	-0.34	446272.0	12943208.9	455
2012-08-14	29.7	29.7	28.7	29.1	-0.2	-0.68	597538.0	17448890.3	633
2012-08-13	29.8	31.0	29.3	29.3	-0.3	-1.01	2080472.0	62616483.9	1703
2012-08-12	29.2	30.5	29.0	29.6	0.4	1.37	2930901.0	87234120.7	2270
2012-08-11	29.6	29.8	29.1	29.2	-0.4	-1.35	1261849.0	37234945.3	919
2012-08-08	30.0	30.4	29.2	29.6	-0.3	-1.0	1218088.0	36364005.6	1232
2012-08-07	29.5	30.8	29.1	29.9	0.7	2.4	2576969.0	77387068.2	2350
2012-08-06	29.1	30.1	28.5	29.2	0.4	1.39	2658373.0	78095427.5	1969
2012-08-05	28.8	29.7	28.7	28.8	-0.2	-0.69	1192154.0	34611276.6	1096
2012-08-04	30.0	30.1	28.8	29.0	-0.2	-0.68	1880714.0	55598993.8	1599
2012-08-01	28.4	31.0	28.2	29.2	0.9	3.18	2763285.0	82222235.5	2206
2012-07-31	28.2	29.1	27.7	28.3	0.3	1.07	1611269.0	45650640.1	1324
2012-07-30	27.7	28.4	27.7	28.0	0.3	1.08	1088131.0	30579269.4	918
2012-07-29	27.2	28.1	27.1	27.7	0.5	1.84	1152743.0	31789905.8	1104
2012-07-28	27.1	27.4	26.8	27.2	0.5	1.87	1001886.0	27137991.6	874
2012-07-25	27.2	27.7	26.6	26.7	-0.4	-1.48	1068804.0	28935926.5	986
2012-07-24	26.5	27.3	26.4	27.1	0.7	2.65	1420921.0	38015750.6	1141
2012-07-23	26.4	26.7	26.1	26.4	0.1	0.38	714919.0	18831140.6	662
2012-07-22	26.6	27.1	26.1	26.3	0.2	0.77	1019906.0	26986604.1	985
2012-07-21	26.9	27.4	26.1	26.1	-0.8	-2.97	1523296.0	40593704.6	1529
2012-07-18	24.55	26.9	24.55	26.9	2.4	9.8	2164927.0	56390598.3	1607
2012-07-17	24.6	25.8	24.15	24.5	0.7	2.94	1894213.0	47465041.85	1441
2012-07-16	24.4	24.4	23.75	23.8	-0.7	-2.86	441058.0	10595478.85	449
2012-07-15	24.95	25.3	24.15	24.5	-0.2	-0.81	678908.0	16778593.95	872
2012-07-14	23.15	24.9	23.1	24.7	1.65	7.16	682457.0	16119619.4	613
2012-07-11	22.95	23.2	22.85	23.05	0.1	0.44	280590.0	6451066.9	275
2012-07-10	23.0	23.2	22.9	22.95	0.05	0.22	219532.0	5059681.65	271
2012-07-09	23.2	23.3	22.9	22.9	-0.35	-1.51	327611.0	7576689.15	353
2012-07-08	23.3	23.85	23.2	23.25	0.05	0.22	679274.0	15913629.65	526
2012-07-07	22.9	23.2	22.85	23.2	0.3	1.31	349302.0	8053550.75	294
2012-07-04	23.15	23.5	22.85	22.9	-0.2	-0.87	573087.0	13306930.0	576
2012-07-03	23.1	23.35	23.0	23.1	0.25	1.09	521397.0	12093239.6	440
2012-07-02	22.65	23.4	22.65	22.85	0.2	0.88	783051.0	18097856.4	656
2012-07-01	21.95	23.3	21.6	22.65	0.95	4.38	1082819.0	24301520.35	1208
2012-06-30	21.75	22.0	21.5	21.7	0.5	2.36	279673.0	6064844.2	336
2012-06-27	22.9	22.9	20.6	21.2	-1.4	-6.19	503788.0	10836605.4	585
2012-06-26	22.4	23.0	22.4	22.6	-0.3	-1.31	324662.0	7386277.25	358
2012-06-25	23.0	23.35	22.65	22.9	-0.3	-1.29	327533.0	7547140.0	346
2012-06-24	23.25	23.5	21.6	23.2	0.1	0.43	510659.0	11796458.4	649
2012-06-23	23.3	23.9	23.05	23.1	-0.2	-0.86	991621.0	23310563.95	1001
2012-06-20	23.2	23.85	23.15	23.3	0.15	0.65	1494459.0	35221961.1	1077
2012-06-19	23.0	23.65	22.9	23.15	0.2	0.87	1453577.0	33821997.25	1107
2012-06-18	22.4	23.3	22.4	22.95	0.65	2.91	1125158.0	25813366.95	1033
2012-06-17	22.1	22.4	22.05	22.3	0.3	1.36	255357.0	5671508.45	278
2012-06-16	22.4	22.7	20.2	22.0	-0.1	-0.45	695436.0	15354344.85	716
2012-06-13	22.25	22.4	22.0	22.1	0.1	0.45	315557.0	6990867.9	377
2012-06-12	21.7	22.7	21.45	22.0	0.0	0.0	667531.0	14778847.0	809
2012-06-11	21.85	22.5	21.85	22.0	0.35	1.62	752985.0	16690018.05	729
2012-06-10	21.8	21.8	21.35	21.65	0.35	1.64	179915.0	3881739.4	252
2012-06-09	21.95	22.2	21.05	21.3	0.15	0.71	424795.0	9235240.45	529
2012-06-06	22.6	22.75	20.4	21.15	-1.3	-5.79	753896.0	16620704.3	833
2012-06-05	23.15	23.25	22.4	22.45	-0.6	-2.6	688878.0	15812905.65	677
2012-06-04	23.4	23.4	22.9	23.05	-0.3	-1.28	660768.0	15294083.15	580
2012-06-03	23.6	24.0	22.9	23.35	-0.2	-0.85	693803.0	16204993.35	684
2012-06-02	23.6	24.5	23.4	23.55	-2.45	-9.42	1013441.0	24080396.55	721
2012-05-30	27.0	27.0	25.3	26.0	-1.0	-3.7	283582.0	7456403.7	402
2012-05-29	27.6	27.6	27.0	27.0	-0.4	-1.46	249263.0	6766456.2	326
2012-05-28	27.1	27.5	27.0	27.4	0.5	1.86	288252.0	7863038.4	316
2012-05-27	27.5	27.7	26.9	26.9	-0.7	-2.54	363546.0	9907101.5	419
2012-05-26	27.5	27.9	27.4	27.6	0.1	0.36	357516.0	9878696.3	383
2012-05-23	27.8	27.9	27.3	27.5	-0.6	-2.14	558400.0	15404319.0	601
2012-05-22	28.9	29.4	28.0	28.1	-0.5	-1.75	1897909.0	54582029.5	1842
2012-05-21	27.8	28.6	27.6	28.6	1.0	3.62	526110.0	14696322.7	513
2012-05-20	28.0	28.0	27.4	27.6	-0.1	-0.36	238136.0	6598083.3	331
2012-05-19	27.8	28.4	27.2	27.7	-0.4	-1.42	354230.0	9903287.2	457
2012-05-16	28.4	28.4	27.9	28.1	-0.4	-1.4	239128.0	6720082.3	313
2012-05-15	28.5	28.8	28.0	28.5	0.0	0.0	309065.0	8787176.8	416
2012-05-14	28.0	28.8	27.1	28.5	0.3	1.06	707778.0	19859446.6	701
2012-05-13	28.5	29.2	28.0	28.2	-0.2	-0.7	563884.0	16247541.5	577
2012-05-12	27.1	28.5	26.6	28.4	0.6	2.16	374593.0	10294834.4	464
2012-05-09	28.7	28.9	27.4	27.8	-1.1	-3.81	637924.0	17956043.6	719
2012-05-08	29.3	29.4	28.7	28.9	-0.1	-0.34	529574.0	15402274.8	537
2012-05-07	29.1	29.6	28.8	29.0	0.1	0.35	997608.0	29126041.5	1066
2012-05-06	29.0	30.5	28.9	28.9	-0.1	-0.34	2042908.0	60587031.6	1836
2012-05-05	29.1	29.2	28.2	29.0	-0.5	-1.69	613630.0	17733384.0	654
2012-05-02	30.3	31.4	29.0	29.5	-0.5	-1.67	2800577.0	85143576.3	2313
2012-05-01	30.0	30.3	29.8	30.0	0.0	0.0	419807.0	12635174.1	427
2012-04-30	30.3	30.4	29.7	30.0	-0.2	-0.66	493985.0	14823914.4	487
2012-04-29	30.5	30.9	30.0	30.2	-0.2	-0.66	1006529.0	30631551.3	1013
2012-04-28	30.3	31.0	30.0	30.4	0.6	2.01	532082.0	16224077.4	649
2012-04-25	30.5	30.9	29.5	29.8	-0.5	-1.65	643138.0	19605930.3	857
2012-04-24	30.4	31.2	30.0	30.3	0.0	0.0	1547892.0	47764709.8	1565
2012-04-23	29.3	31.9	28.3	30.3	1.0	3.41	3098023.0	94450653.4	2781
2012-04-22	30.3	31.4	29.0	29.3	-0.8	-2.66	1338183.0	40647720.7	1502
2012-04-21	28.0	30.1	27.2	30.1	2.7	9.85	1542786.0	44817594.9	1305
2012-04-18	27.4	28.3	27.0	27.4	0.8	3.01	825069.0	22788425.1	1056
2012-04-17	25.7	27.0	25.7	26.6	0.9	3.5	285037.0	7556309.0	468
2012-04-16	27.0	27.4	25.1	25.7	-1.4	-5.17	556237.0	14507065.1	671
2012-04-15	28.0	28.0	27.1	27.1	-1.1	-3.9	348283.0	9612831.0	479
2012-04-14	27.5	29.2	27.2	28.2	0.9	3.3	1011025.0	28612396.1	1323
2012-04-11	28.0	28.0	26.5	27.3	-0.8	-2.85	472155.0	12886740.9	651
2012-04-10	29.1	29.5	27.9	28.1	-0.7	-2.43	473134.0	13677635.8	610
2012-04-09	27.5	29.8	27.1	28.8	1.2	4.35	1049622.0	30210345.7	1232
2012-04-08	29.5	29.5	26.5	27.6	-1.8	-6.12	1141169.0	31943447.5	1201
2012-04-07	29.7	29.8	29.3	29.4	-0.4	-1.34	506655.0	14987156.7	670
2012-04-04	30.1	30.1	29.5	29.8	-0.3	-1.0	654941.0	19565641.9	935
2012-04-03	30.9	31.1	29.9	30.1	-0.7	-2.27	1456952.0	44353515.1	1572
2012-04-02	33.0	33.4	29.6	30.8	-2.0	-6.1	4326948.0	132571754.8	4056
2012-04-01	34.0	34.2	32.5	32.8	-1.7	-4.93	1560662.0	52651200.6	1784
2012-03-31	35.0	35.1	34.4	34.5	-0.3	-0.86	816363.0	28301899.6	1000
2012-03-28	34.7	35.5	34.2	34.8	0.1	0.29	1566255.0	54442249.8	1422
2012-03-27	35.7	35.8	34.6	34.7	-1.2	-3.34	893537.0	31335745.8	1030
2012-03-26	35.6	37.0	35.5	35.9	0.4	1.13	1557424.0	56659720.0	1537
2012-03-25	34.9	36.3	34.8	35.5	0.7	2.01	1856694.0	66053366.4	1779
2012-03-24	34.5	35.2	34.1	34.8	0.6	1.75	733231.0	25508180.8	882
2012-03-21	34.0	35.7	33.8	34.2	0.1	0.29	1753241.0	60865106.0	1621
2012-03-20	34.0	34.8	33.7	34.1	-0.3	-0.87	876268.0	30056098.4	925
2012-03-19	35.0	35.3	34.0	34.4	-0.3	-0.86	1409928.0	48961600.9	1280
[truncated: 2,219 more rows]
