# Supplementary material for: Effective short-term forecasts of Saudi stock price trends using technical indicators and large-scale multivariate time series
Source: PeerJ Comput Sci. 2023 Jan 6;9:e1205. doi: 10.7717/peerj-cs.1205 (PMC10280263; doi:10.7717/peerj-cs.1205)
Supplement: Supplemental Information 3 [file peerj-cs-09-1205-s003.zip › TASI Dataset 2021/SAVOLA GROUP_2050.csv]

date	open	high	low	close	change	change_percent	volume_traded	value_traded_SAR	number_trades
2020-03-19	31.1	32.5	30.5	30.5	-0.1	-0.33	1577831.0	49075752.8	1799
2020-03-18	31.1	31.55	30.6	30.6	-0.45	-1.45	305162.0	9536212.9	568
2020-03-17	30.4	32.4	30.1	31.05	0.7	2.31	922087.0	28645885.1	1212
2020-03-16	32.2	32.2	30.1	30.35	-1.75	-5.45	1895522.0	58256649.05	2305
2020-03-15	31.5	33.0	31.0	32.1	0.65	2.07	698750.0	22365953.5	514
2020-03-12	31.5	32.4	30.0	31.45	-1.05	-3.23	611622.0	19121063.55	935
2020-03-11	32.55	33.15	31.9	32.5	0.05	0.15	792364.0	25759743.7	728
2020-03-10	30.5	32.45	30.35	32.45	2.95	10.0	705814.0	22059489.65	1217
2020-03-09	29.0	31.9	29.0	29.5	-2.7	-8.39	1056532.0	31389027.7	1482
2020-03-08	31.75	33.7	31.45	32.2	-2.2	-6.4	1124272.0	36780725.25	857
2020-03-05	35.1	35.35	33.75	34.4	-0.6	-1.71	337454.0	11618934.9	659
2020-03-04	34.0	35.1	33.95	35.0	0.8	2.34	1420605.0	49648050.25	716
2020-03-03	33.7	34.5	33.5	34.2	0.95	2.86	652286.0	22060196.55	840
2020-03-02	33.0	33.6	33.0	33.25	0.75	2.31	466177.0	15480783.6	1050
2020-03-01	32.6	33.15	31.5	32.5	-0.95	-2.84	301207.0	9816926.85	336
2020-02-27	32.55	33.45	32.05	33.45	0.4	1.21	1540692.0	49993855.6	927
2020-02-26	32.55	33.2	32.15	33.05	-0.2	-0.6	959921.0	31149132.85	940
2020-02-25	33.5	33.8	32.8	33.25	-0.45	-1.34	965766.0	32094478.7	929
2020-02-24	34.55	34.55	33.7	33.7	-0.9	-2.6	597921.0	20396696.35	1034
2020-02-23	34.5	34.75	34.45	34.6	0.1	0.29	232799.0	8037427.7	317
2020-02-20	34.9	35.25	34.5	34.5	-0.4	-1.15	405230.0	14124401.95	480
2020-02-19	34.45	34.9	34.45	34.9	0.45	1.31	130144.0	4527920.55	392
2020-02-18	34.25	34.85	34.25	34.45	0.2	0.58	283425.0	9804746.4	467
2020-02-17	34.9	35.0	34.25	34.25	-0.45	-1.3	183400.0	6383560.3	331
2020-02-16	34.9	35.3	34.5	34.7	0.05	0.14	202201.0	7049182.6	281
2020-02-13	34.5	34.65	34.0	34.65	0.15	0.43	289191.0	9936348.45	562
2020-02-12	34.3	34.6	34.25	34.5	0.2	0.58	267360.0	9206732.2	500
2020-02-11	35.1	35.1	34.3	34.3	-0.85	-2.42	379634.0	13153257.45	529
2020-02-10	35.0	35.25	34.5	35.15	0.15	0.43	175948.0	6166255.75	351
2020-02-09	35.5	35.5	34.55	35.0	-0.1	-0.28	247389.0	8607264.15	392
2020-02-06	34.9	35.15	34.55	35.1	0.3	0.86	185179.0	6480262.35	331
2020-02-05	35.1	35.1	34.6	34.8	0.1	0.29	368515.0	12814585.55	511
2020-02-04	34.9	35.0	34.7	34.7	-0.2	-0.57	391426.0	13070662.6	623
2020-02-03	35.25	35.7	34.8	34.9	-0.35	-0.99	560058.0	19716430.85	1164
2020-02-02	35.4	35.5	34.75	35.25	-0.5	-1.4	247547.0	8712606.6	300
2020-01-30	36.0	36.1	35.5	35.75	0.45	1.27	734979.0	26303894.65	1141
2020-01-29	34.75	35.3	34.35	35.3	0.5	1.44	238785.0	8279880.05	545
2020-01-28	34.0	34.8	34.0	34.8	0.6	1.75	372958.0	12826504.0	902
2020-01-27	35.0	35.4	34.1	34.2	-0.5	-1.44	456529.0	15858610.7	1084
2020-01-26	35.1	35.5	34.7	34.7	-0.8	-2.25	363238.0	12698094.45	475
2020-01-23	35.5	35.9	35.1	35.5	-0.3	-0.84	239708.0	8503893.35	863
2020-01-22	35.8	35.9	35.6	35.8	0.0	0.0	275320.0	9843904.15	813
2020-01-21	35.65	35.85	35.35	35.8	0.1	0.28	253326.0	9009518.3	749
2020-01-20	35.65	36.05	35.35	35.7	-0.1	-0.28	533458.0	19039840.15	1099
2020-01-19	36.5	36.5	35.8	35.8	-0.6	-1.65	221505.0	8025803.35	461
2020-01-16	35.95	36.4	35.7	36.4	0.45	1.25	491276.0	17709630.15	814
2020-01-15	35.3	36.5	34.9	35.95	0.95	2.71	1067646.0	38417986.05	1595
2020-01-14	34.8	35.3	34.8	35.0	0.1	0.29	357105.0	12519191.4	746
2020-01-13	35.35	35.35	34.85	34.9	0.0	0.0	885673.0	31067258.1	1065
2020-01-12	34.75	36.3	34.65	34.9	0.3	0.87	935021.0	33105410.75	1125
2020-01-09	34.2	34.7	34.2	34.6	0.7	2.06	373764.0	12894865.1	807
2020-01-08	33.5	34.1	33.15	33.9	-0.4	-1.17	470087.0	15881610.35	989
2020-01-07	34.5	34.85	33.95	34.3	-0.15	-0.44	266948.0	9215782.15	841
2020-01-06	33.95	34.45	33.2	34.45	0.4	1.17	560468.0	19172372.65	1147
2020-01-05	33.1	34.5	33.1	34.05	-0.95	-2.71	672904.0	22880530.15	1156
2020-01-02	34.95	35.15	34.6	35.0	0.05	0.14	818746.0	28612326.2	1484
2020-01-01	34.45	34.95	34.45	34.95	0.6	1.75	475628.0	16526095.9	720
2019-12-31	33.6	34.35	33.6	34.35	0.75	2.23	843101.0	28655628.6	1245
2019-12-30	34.3	34.5	33.3	33.6	-0.75	-2.18	2630137.0	88432844.1	2510
2019-12-29	33.7	34.5	33.6	34.35	0.7	2.08	986118.0	33585768.85	1216
2019-12-26	33.5	33.65	32.95	33.65	0.25	0.75	514742.0	17176135.45	573
2019-12-25	32.75	33.65	32.75	33.4	0.8	2.45	1142493.0	37896983.9	1045
2019-12-24	31.9	32.75	31.9	32.6	0.7	2.19	829512.0	26660311.3	1295
2019-12-23	31.35	31.9	31.0	31.9	0.7	2.24	668653.0	20817190.75	917
2019-12-22	31.2	31.4	30.9	31.2	0.05	0.16	714651.0	22170657.1	762
2019-12-19	31.4	31.5	30.95	31.15	-0.05	-0.16	1509477.0	46897189.95	1269
2019-12-18	31.65	31.65	31.2	31.2	-0.5	-1.58	1235698.0	38280594.45	1401
2019-12-17	31.2	32.0	31.1	31.7	0.55	1.77	799359.0	25279398.65	1089
2019-12-16	31.4	31.7	31.15	31.15	-0.25	-0.8	1530413.0	47797136.9	992
2019-12-15	31.5	31.6	30.85	31.4	0.6	1.95	1170890.0	36755293.5	768
2019-12-12	31.35	31.7	30.8	30.8	-0.45	-1.44	287455.0	8985842.2	644
2019-12-11	32.0	32.0	31.25	31.25	-0.6	-1.88	215506.0	6815998.45	458
2019-12-10	32.0	32.0	31.6	31.85	0.4	1.27	187168.0	5960296.15	336
2019-12-09	31.55	32.25	31.45	31.45	-0.35	-1.1	668829.0	20887792.55	1294
2019-12-08	31.0	32.0	31.0	31.8	1.15	3.75	265214.0	8394277.2	808
2019-12-05	30.9	31.3	30.6	30.65	-0.2	-0.65	344729.0	10668704.65	678
2019-12-04	31.7	31.7	30.8	30.85	-1.1	-3.44	691148.0	21426188.3	695
2019-12-03	32.25	32.25	31.6	31.95	-0.3	-0.93	338404.0	10815975.05	1465
2019-12-02	32.1	32.7	32.0	32.25	-0.1	-0.31	623752.0	20093282.7	646
2019-12-01	31.1	32.35	31.1	32.35	0.95	3.03	222475.0	7058182.35	338
2019-11-28	31.75	31.75	31.15	31.4	-0.4	-1.26	332780.0	10229436.95	496
2019-11-27	30.9	31.85	30.9	31.8	1.2	3.92	436679.0	13721511.7	662
2019-11-26	32.3	32.3	30.6	30.6	-1.8	-5.56	1457073.0	45010584.65	1381
2019-11-25	32.45	32.8	32.3	32.4	-0.3	-0.92	411639.0	13100889.25	733
2019-11-24	32.9	32.95	32.35	32.7	-0.2	-0.61	98269.0	3211732.3	228
2019-11-21	32.6	32.9	32.5	32.9	0.0	0.0	263187.0	8635339.5	481
2019-11-20	31.55	32.9	31.55	32.9	0.95	2.97	1020738.0	32769760.25	1176
2019-11-19	30.85	31.95	30.85	31.95	1.0	3.23	756720.0	23909208.85	1107
2019-11-18	30.75	31.15	30.75	30.95	0.25	0.81	235277.0	7283444.8	475
2019-11-17	30.5	30.8	30.4	30.7	0.15	0.49	80475.0	2461492.65	244
2019-11-14	30.3	31.15	30.3	30.55	0.15	0.49	673206.0	20467017.1	1036
2019-11-13	30.75	31.0	30.4	30.4	-0.55	-1.78	240344.0	7372539.3	426
2019-11-12	30.6	31.05	30.6	30.95	0.05	0.16	418995.0	12955318.2	1008
2019-11-11	30.6	31.1	30.4	30.9	-0.05	-0.16	537872.0	16570596.55	568
2019-11-10	31.3	31.3	30.7	30.95	-0.2	-0.64	589795.0	18267375.35	465
2019-11-07	30.5	31.2	30.5	31.15	0.8	2.64	1310591.0	40604154.15	1163
2019-11-06	31.0	32.45	30.2	30.35	-0.8	-2.57	962445.0	30138675.5	1505
2019-11-05	30.05	31.4	29.9	31.15	1.1	3.66	884114.0	26875104.4	1577
2019-11-04	29.6	30.05	29.5	30.05	0.45	1.52	1052785.0	31351694.4	1574
2019-11-03	30.2	30.7	29.6	29.6	-1.3	-4.21	535546.0	16073421.8	671
2019-10-31	31.6	31.8	30.5	30.9	-0.65	-2.06	969073.0	30118886.75	1665
2019-10-30	30.2	31.8	30.2	31.55	1.65	5.52	2223152.0	67407418.35	2960
2019-10-29	28.8	29.9	28.0	29.9	2.7	9.93	2764676.0	80288741.75	2764
2019-10-28	27.95	28.0	27.0	27.2	-0.7	-2.51	536213.0	14748155.95	1050
2019-10-27	28.0	28.0	27.5	27.9	-0.1	-0.36	362360.0	10078938.35	568
2019-10-24	27.3	28.0	27.2	28.0	0.7	2.56	631097.0	17422172.25	1002
2019-10-23	26.55	27.3	26.4	27.3	0.75	2.82	1222406.0	32925045.15	3832
2019-10-22	26.25	26.65	26.1	26.55	0.4	1.53	1060701.0	27880083.3	1367
2019-10-21	26.45	26.45	26.05	26.15	-0.35	-1.32	1389424.0	36302577.1	1361
2019-10-20	26.5	27.0	26.45	26.5	0.15	0.57	1255030.0	33419207.05	1018
2019-10-17	26.15	26.35	25.65	26.35	0.35	1.35	894868.0	23244075.75	1336
2019-10-16	26.2	26.6	25.5	26.0	-0.25	-0.95	1509622.0	39111362.2	1404
2019-10-15	27.2	27.2	26.1	26.25	-0.95	-3.49	1024465.0	27198866.6	1006
2019-10-14	27.5	27.8	27.0	27.2	-0.3	-1.09	1442243.0	39442592.15	725
2019-10-13	28.2	28.2	27.4	27.5	-0.5	-1.79	306663.0	8551798.2	332
2019-10-10	28.75	28.8	28.0	28.0	-0.7	-2.44	750767.0	21303998.35	3688
2019-10-09	28.9	29.05	28.6	28.7	-0.2	-0.69	682018.0	19651613.6	738
2019-10-08	29.5	29.5	28.8	28.9	-0.6	-2.03	725946.0	21059859.55	858
2019-10-07	30.1	30.2	29.5	29.5	-0.4	-1.34	856574.0	25499233.45	1065
2019-10-06	29.65	31.1	29.65	29.9	0.2	0.67	1245494.0	37496048.6	1376
2019-10-03	30.05	30.5	29.6	29.7	-0.5	-1.66	525915.0	15675809.75	3875
2019-10-02	30.8	30.85	30.2	30.2	-0.6	-1.95	416974.0	12684341.35	1060
2019-10-01	31.0	31.3	30.5	30.8	-0.05	-0.16	555738.0	17131009.75	943
2019-09-30	31.0	31.15	30.85	30.85	-0.15	-0.48	722690.0	22335928.8	627
2019-09-29	31.0	31.15	30.8	31.0	0.05	0.16	77301.0	2392997.95	170
2019-09-26	30.95	31.2	30.8	30.95	0.05	0.16	270086.0	8364351.0	570
2019-09-25	31.0	31.25	30.7	30.9	-0.25	-0.8	551916.0	17074303.25	1089
2019-09-24	31.1	31.55	30.9	31.15	0.05	0.16	572073.0	17848973.2	3325
2019-09-22	30.7	31.1	30.7	31.1	-0.05	-0.16	90782.0	2806983.25	203
2019-09-19	30.4	31.15	30.3	31.15	0.85	2.81	3949154.0	122296847.9	2026
2019-09-18	30.1	30.35	30.0	30.3	0.2	0.66	476421.0	14352157.25	615
2019-09-17	30.35	30.5	29.9	30.1	-0.35	-1.15	756629.0	22759051.5	742
2019-09-16	30.05	30.6	29.6	30.45	0.5	1.67	832300.0	25091924.45	1180
2019-09-15	29.05	30.2	29.05	29.95	-0.15	-0.5	177256.0	5313183.85	349
2019-09-12	29.65	30.1	29.5	30.1	0.45	1.52	241712.0	7218991.3	483
2019-09-11	29.8	29.8	29.35	29.65	-0.3	-1.0	439131.0	12953090.6	1057
2019-09-10	29.7	29.95	29.45	29.95	0.2	0.67	451199.0	13429020.5	620
2019-09-09	29.75	30.0	29.4	29.75	0.05	0.17	645604.0	19178024.35	791
2019-09-08	30.0	30.15	29.7	29.7	-0.3	-1.0	183319.0	5481561.5	303
2019-09-05	30.5	30.6	29.75	30.0	-0.3	-0.99	816553.0	24478938.55	1823
2019-09-04	30.3	30.75	30.2	30.3	0.1	0.33	394910.0	11978796.2	687
2019-09-03	30.35	30.8	30.2	30.2	-0.3	-0.98	518065.0	15818708.45	627
2019-09-02	30.4	30.6	30.2	30.5	0.1	0.33	564228.0	17149589.15	664
2019-09-01	30.85	31.5	30.0	30.4	-0.85	-2.72	447848.0	13658531.4	348
2019-08-29	31.6	31.8	30.95	31.25	-0.6	-1.88	696781.0	21794386.8	987
2019-08-28	30.95	31.85	30.65	31.85	0.45	1.43	967276.0	30294408.95	845
2019-08-27	30.1	31.4	29.7	31.4	1.4	4.67	11352820.0	353673496.8	6235
2019-08-26	30.0	30.45	29.85	30.0	0.1	0.33	1322863.0	39656738.65	1373
2019-08-25	30.1	30.1	29.65	29.9	-0.15	-0.5	814319.0	24230354.35	459
2019-08-22	31.4	31.4	29.9	30.05	-1.2	-3.84	2829955.0	88748410.95	1589
2019-08-21	32.1	32.1	31.25	31.25	-0.8	-2.5	665678.0	21141192.9	862
2019-08-20	32.1	32.1	31.75	32.05	-0.05	-0.16	705075.0	22562311.85	947
2019-08-19	32.5	33.2	32.1	32.1	-0.45	-1.38	540352.0	17655068.05	2594
2019-08-18	31.75	33.0	31.75	32.55	0.35	1.09	610423.0	19870369.75	560
2019-08-08	31.7	32.2	31.7	32.2	0.5	1.58	593544.0	18904886.55	423
2019-08-07	31.75	31.9	31.7	31.7	0.45	1.44	525047.0	16598309.8	884
2019-08-06	31.0	31.75	30.9	31.25	-0.25	-0.79	654399.0	20458883.55	1142
2019-08-05	31.8	32.0	31.4	31.5	-0.75	-2.33	971453.0	30863102.3	1804
2019-08-04	31.6	32.25	31.5	32.25	0.15	0.47	465193.0	14886259.2	378
2019-08-01	31.8	32.1	31.6	32.1	0.1	0.31	380346.0	12159297.0	1001
2019-07-31	31.3	32.1	31.3	32.0	0.45	1.43	586334.0	18726664.55	1039
2019-07-30	31.45	31.55	30.85	31.55	0.05	0.16	254934.0	7994278.35	392
2019-07-29	31.3	31.6	31.15	31.5	-0.15	-0.47	433351.0	13607850.25	1314
2019-07-28	30.7	31.65	30.55	31.65	0.7	2.26	479229.0	14956225.8	632
2019-07-25	29.9	30.95	29.75	30.95	1.1	3.69	1455111.0	44167337.5	903
2019-07-24	30.0	30.05	29.75	29.85	-0.15	-0.5	335362.0	10040404.85	344
2019-07-23	30.0	30.5	29.85	30.0	0.0	0.0	1150848.0	34627001.1	1238
2019-07-22	30.75	30.75	30.0	30.0	-0.6	-1.96	486301.0	14792024.95	662
2019-07-21	30.5	30.75	30.3	30.6	-0.25	-0.81	425073.0	13003188.45	538
2019-07-18	31.2	31.4	30.8	30.85	-0.35	-1.12	1075656.0	33411202.65	1363
2019-07-17	31.75	31.75	31.2	31.2	-0.4	-1.27	1297239.0	40818665.7	1689
2019-07-16	31.75	31.75	31.25	31.6	-0.15	-0.47	1207834.0	38053871.9	1044
2019-07-15	31.25	31.75	31.05	31.75	0.55	1.76	865014.0	27052396.05	1013
2019-07-14	31.75	31.9	31.2	31.2	-0.55	-1.73	428259.0	13457782.25	711
2019-07-11	31.9	31.9	31.6	31.75	-0.1	-0.31	538300.0	17118774.05	366
2019-07-10	31.7	32.1	31.55	31.85	0.25	0.79	339775.0	10840557.75	552
2019-07-09	31.25	31.6	31.1	31.6	0.35	1.12	232004.0	7276750.65	485
2019-07-08	31.4	31.4	30.9	31.25	-0.2	-0.64	419747.0	13034967.65	628
2019-07-07	31.5	31.7	31.35	31.45	-0.15	-0.47	118742.0	3739382.0	258
2019-07-04	31.65	31.85	31.6	31.6	-0.25	-0.78	263365.0	8339433.0	469
2019-07-03	32.0	32.05	31.8	31.85	-0.15	-0.47	154453.0	4928086.05	326
2019-07-02	32.3	32.3	31.75	32.0	-0.3	-0.93	513700.0	16418625.65	917
2019-07-01	32.7	32.7	32.3	32.3	-0.2	-0.62	296301.0	9606806.9	594
2019-06-30	32.8	33.0	32.4	32.5	-0.2	-0.61	200281.0	6538898.35	310
2019-06-27	32.3	32.75	32.3	32.7	0.3	0.93	518055.0	16862512.9	801
2019-06-26	32.1	32.4	32.1	32.4	0.0	0.0	1212181.0	39221060.5	1283
2019-06-25	32.5	32.5	31.9	32.4	-0.1	-0.31	1192877.0	38574211.25	689
2019-06-24	33.05	33.1	32.4	32.5	-0.6	-1.81	591247.0	19438461.05	448
2019-06-23	33.65	33.7	33.0	33.1	-0.6	-1.78	489021.0	16419536.5	399
2019-06-20	33.4	34.0	33.1	33.7	0.0	0.0	2872940.0	96758596.0	867
2019-06-19	33.85	33.85	33.6	33.7	0.0	0.0	1146442.0	38635699.65	422
2019-06-18	33.85	33.85	33.45	33.7	0.1	0.3	907614.0	30505831.5	623
2019-06-17	33.1	33.7	33.1	33.6	0.5	1.51	1003764.0	33463077.0	808
2019-06-16	33.5	33.5	32.9	33.1	-0.7	-2.07	532211.0	17646323.2	408
2019-06-13	33.7	33.9	33.55	33.8	-0.2	-0.59	701755.0	23706574.5	953
2019-06-12	33.9	34.35	33.55	34.0	0.05	0.15	755703.0	25577032.55	1036
2019-06-11	33.8	34.0	33.5	33.95	0.05	0.15	908698.0	30747914.25	1172
2019-06-10	33.4	34.15	32.85	33.9	0.55	1.65	1185459.0	39897977.3	1455
2019-06-09	33.45	33.45	32.75	33.35	-0.05	-0.15	423951.0	14018052.55	569
2019-05-30	32.4	33.4	32.3	33.4	0.7	2.14	499208.0	16447961.55	1239
2019-05-29	33.0	33.15	31.65	32.7	-0.45	-1.36	752092.0	24201541.55	919
2019-05-28	30.6	33.15	30.6	33.15	1.75	5.57	10352347.0	340528554.85	4969
2019-05-27	30.0	31.4	29.6	31.4	1.75	5.9	1189014.0	35911285.65	1631
2019-05-26	31.2	31.45	29.65	29.65	-1.95	-6.17	531224.0	15994405.3	777
2019-05-23	31.55	31.7	31.1	31.6	-0.1	-0.32	905438.0	28631199.0	867
2019-05-22	31.55	31.7	31.1	31.7	0.3	0.96	759772.0	23837601.05	678
2019-05-21	31.45	31.75	30.9	31.4	0.0	0.0	323895.0	10150158.0	583
2019-05-20	30.95	31.45	29.25	31.4	0.35	1.13	1276827.0	38822328.15	1717
2019-05-19	31.55	31.95	31.0	31.05	-0.95	-2.97	503278.0	15767359.8	435
2019-05-16	31.4	32.2	31.2	32.0	0.9	2.89	1119763.0	35078096.3	1070
2019-05-15	32.0	32.4	31.1	31.1	-0.9	-2.81	1765017.0	56399025.25	1473
2019-05-14	32.0	32.4	31.15	32.0	0.0	0.0	1155389.0	36863643.05	968
2019-05-13	31.9	32.3	31.05	32.0	0.0	0.0	936997.0	29912875.0	622
2019-05-12	32.85	32.85	31.55	32.0	-0.7	-2.14	431030.0	13850713.35	498
2019-05-09	31.8	33.0	31.8	32.7	1.2	3.81	1289865.0	41604144.35	1443
2019-05-08	31.05	31.55	31.05	31.5	0.4	1.29	682775.0	21356551.75	1052
2019-05-07	32.65	32.8	30.9	31.1	-1.8	-5.47	756141.0	23857968.85	1368
2019-05-06	32.15	32.9	31.75	32.9	0.5	1.54	349268.0	11197300.95	732
2019-05-05	33.1	33.1	31.9	32.4	-0.95	-2.85	410927.0	13268180.75	498
2019-05-02	33.55	34.0	32.9	33.35	-0.5	-1.48	533110.0	17768713.2	973
2019-05-01	34.05	34.05	33.6	33.85	-0.15	-0.44	261700.0	8858724.0	548
2019-04-30	33.85	34.2	33.6	34.0	0.1	0.29	1414914.0	48078106.1	738
2019-04-29	33.8	34.1	33.75	33.9	0.05	0.15	982726.0	33276364.15	453
2019-04-28	34.0	34.4	33.85	33.85	-0.15	-0.44	139838.0	4763083.95	276
2019-04-25	32.9	34.0	32.7	34.0	1.05	3.19	498150.0	16598549.35	922
2019-04-24	33.0	33.0	32.75	32.95	-0.05	-0.15	159806.0	5259907.75	355
2019-04-23	33.1	33.7	32.8	33.0	-0.3	-0.9	366070.0	12146887.1	571
2019-04-22	33.55	33.55	32.8	33.3	-0.3	-0.89	384376.0	12752625.7	420
2019-04-21	33.6	34.0	33.5	33.6	-0.3	-0.88	58827.0	1983971.75	141
2019-04-18	33.95	34.45	33.5	33.9	-0.1	-0.29	406840.0	13899447.05	685
2019-04-17	34.7	34.95	34.0	34.0	-0.6	-1.73	443313.0	15324608.95	742
2019-04-16	33.8	34.6	33.65	34.6	0.95	2.82	788469.0	26937434.65	883
2019-04-15	33.4	34.05	33.2	33.65	0.25	0.75	519324.0	17547509.2	810
2019-04-14	33.4	33.4	33.15	33.4	0.0	0.0	72554.0	2413766.05	203
2019-04-11	33.4	33.45	33.25	33.4	0.0	0.0	376322.0	12543192.3	551
2019-04-10	33.05	33.5	33.05	33.4	0.1	0.3	316913.0	10579803.4	715
2019-04-09	32.7	33.5	32.6	33.3	0.6	1.83	792137.0	26239559.85	959
2019-04-08	31.55	32.7	31.4	32.7	1.05	3.32	824006.0	26534934.25	1136
2019-04-07	31.4	32.0	31.35	31.65	0.15	0.48	370849.0	11759903.5	589
2019-04-04	31.05	31.7	30.95	31.5	0.35	1.12	521551.0	16321190.65	969
2019-04-03	31.2	31.2	30.8	31.15	-0.1	-0.32	455395.0	14094532.75	931
2019-04-02	31.15	31.25	30.85	31.25	-0.15	-0.48	296113.0	9177081.8	682
2019-04-01	31.1	31.4	31.05	31.4	0.1	0.32	232457.0	7268803.7	402
2019-03-31	31.3	31.5	31.1	31.3	-0.1	-0.32	121407.0	3794751.8	166
2019-03-28	31.6	31.7	31.1	31.4	-0.2	-0.63	251012.0	7914974.25	537
2019-03-27	31.25	31.6	31.25	31.6	0.4	1.28	292363.0	9189866.9	556
2019-03-26	31.2	31.4	31.05	31.2	-0.05	-0.16	197244.0	6150624.7	296
2019-03-25	30.95	31.5	30.8	31.25	0.1	0.32	431210.0	13443405.5	607
2019-03-24	30.9	31.5	30.9	31.15	-0.35	-1.11	601069.0	18656340.15	517
2019-03-21	31.0	32.5	30.9	31.5	0.45	1.45	947367.0	29961259.75	942
2019-03-20	31.0	31.25	30.7	31.05	-0.65	-2.05	1223018.0	38087418.85	1096
2019-03-19	31.0	32.15	30.95	31.7	0.45	1.44	525986.0	16616338.15	989
2019-03-18	30.85	31.25	30.5	31.25	0.75	2.46	551099.0	16961573.4	847
2019-03-17	31.2	31.45	30.5	30.5	-0.8	-2.56	575400.0	17714608.55	716
2019-03-14	31.0	31.75	31.0	31.3	0.3	0.97	998821.0	31286070.1	1241
2019-03-13	31.4	31.4	30.9	31.0	0.0	0.0	802569.0	24855631.6	653
2019-03-12	31.5	31.5	30.95	31.0	-0.5	-1.59	321575.0	9995863.4	486
2019-03-11	32.2	32.2	31.45	31.5	-0.7	-2.17	141481.0	4503029.35	408
2019-03-10	32.3	32.5	32.2	32.2	-0.2	-0.62	334332.0	10824218.65	595
2019-03-07	32.4	32.6	32.2	32.4	-0.05	-0.15	202910.0	6574594.55	291
2019-03-06	32.95	33.0	32.45	32.45	-0.55	-1.67	204713.0	6696177.85	399
2019-03-05	32.5	33.0	32.5	33.0	0.2	0.61	166636.0	5447729.55	331
2019-03-04	31.4	32.8	31.4	32.8	1.25	3.96	683717.0	22017281.95	870
2019-03-03	31.8	31.9	31.25	31.55	-0.25	-0.79	239326.0	7524450.95	482
2019-02-28	32.3	32.3	31.8	31.8	-0.35	-1.09	254248.0	7919378.85	431
2019-02-27	32.5	32.65	32.15	32.15	-0.45	-1.38	127223.0	4115490.3	262
2019-02-26	32.65	32.7	32.4	32.6	-0.15	-0.46	170495.0	5545525.15	292
2019-02-25	33.3	33.3	32.45	32.75	-0.5	-1.5	254302.0	8308226.5	396
2019-02-24	32.65	33.25	32.65	33.25	0.3	0.91	265860.0	8800403.05	275
2019-02-21	32.85	33.0	32.4	32.95	0.1	0.3	242382.0	7920115.6	320
2019-02-20	32.0	33.05	32.0	32.85	0.8	2.5	174408.0	5697167.2	414
2019-02-19	33.0	33.1	32.0	32.05	-1.25	-3.75	314387.0	10163692.2	666
2019-02-18	33.5	33.55	33.0	33.3	-0.35	-1.04	184752.0	6157164.25	295
2019-02-17	33.1	33.7	33.1	33.65	-0.3	-0.88	112381.0	3767678.95	183
2019-02-14	33.35	33.95	33.35	33.95	0.6	1.8	257194.0	8669975.25	423
2019-02-13	33.0	33.4	32.9	33.35	0.35	1.06	232034.0	7713188.2	351
2019-02-12	33.0	33.0	32.6	33.0	0.0	0.0	392249.0	12858331.15	416
2019-02-11	33.1	33.4	32.9	33.0	-0.35	-1.05	452241.0	14936729.65	506
2019-02-10	33.45	33.5	32.95	33.35	0.25	0.76	290449.0	9632665.1	331
2019-02-07	33.95	33.95	33.05	33.1	-0.9	-2.65	327557.0	10917158.55	524
2019-02-06	33.95	34.1	33.55	34.0	0.05	0.15	218953.0	7423523.35	318
2019-02-05	33.2	34.0	33.2	33.95	0.75	2.26	368763.0	12505746.55	805
2019-02-04	32.9	34.1	32.9	33.2	0.8	2.47	511128.0	16982699.25	592
2019-02-03	34.1	34.1	32.4	32.4	-1.5	-4.42	277905.0	9397424.05	400
2019-01-31	33.0	34.5	33.0	33.9	0.9	2.73	1469058.0	49714451.35	1602
2019-01-30	31.0	33.2	30.9	33.0	1.7	5.43	1009601.0	32316141.9	814
2019-01-29	31.3	31.3	30.65	31.3	0.2	0.64	174320.0	5405171.1	325
2019-01-28	30.75	31.1	30.75	31.1	0.35	1.14	293116.0	9071185.75	429
2019-01-27	30.6	30.9	30.55	30.75	0.6	1.99	342572.0	10520394.05	269
2019-01-24	31.4	31.6	30.15	30.15	-1.1	-3.52	760562.0	23616465.9	504
2019-01-23	30.5	31.6	30.5	31.25	1.15	3.82	447262.0	14004387.75	696
2019-01-22	30.2	31.0	30.1	30.1	-0.4	-1.31	379882.0	11553120.35	644
2019-01-21	31.0	31.4	29.9	30.5	-0.9	-2.87	814894.0	24822223.65	963
2019-01-20	32.0	32.0	30.7	31.4	-0.75	-2.33	802201.0	24849904.35	1828
2019-01-17	31.7	32.15	31.35	32.15	0.3	0.94	584367.0	18619104.15	1137
2019-01-16	31.25	31.9	31.25	31.85	0.7	2.25	766910.0	24293357.4	1114
2019-01-15	29.6	31.6	29.55	31.15	1.5	5.06	1548527.0	47830432.05	1757
2019-01-14	29.0	30.1	28.65	29.65	0.35	1.19	1250149.0	37292267.95	1232
2019-01-13	29.1	29.85	28.75	29.3	0.2	0.69	423106.0	12385948.0	475
2019-01-10	29.0	29.5	28.6	29.1	0.1	0.34	739845.0	21518913.2	1283
2019-01-09	28.5	29.1	28.4	29.0	0.6	2.11	989567.0	28514740.5	995
2019-01-08	27.7	28.75	27.65	28.4	0.65	2.34	1048820.0	29446118.3	1563
2019-01-07	27.35	27.9	27.35	27.75	0.55	2.02	1903909.0	52934834.7	2642
2019-01-06	26.9	27.25	26.8	27.2	0.35	1.3	324959.0	8782782.0	963
2019-01-03	26.7	26.95	26.55	26.85	0.2	0.75	105277.0	2810176.45	322
2019-01-02	26.65	26.8	26.55	26.65	-0.15	-0.56	48291.0	1288081.4	165
2019-01-01	26.75	27.0	26.65	26.8	0.0	0.0	139850.0	3756196.45	236
2018-12-31	26.55	26.9	26.55	26.8	0.2	0.75	246974.0	6604687.15	901
2018-12-30	26.7	26.75	26.45	26.6	-0.05	-0.19	247420.0	6586083.95	468
2018-12-27	26.9	26.9	26.45	26.65	0.05	0.19	232545.0	6182597.0	450
2018-12-26	26.4	26.8	26.3	26.6	0.2	0.76	171802.0	4559262.3	260
2018-12-25	25.8	26.75	25.55	26.4	0.3	1.15	776442.0	20463646.9	1128
2018-12-24	26.0	26.1	25.75	26.1	0.1	0.38	159925.0	4153705.6	259
2018-12-23	25.45	26.0	25.25	26.0	-0.15	-0.57	293733.0	7545787.6	397
2018-12-20	26.5	26.5	25.95	26.15	-0.4	-1.51	1065136.0	27849164.45	1012
2018-12-19	27.0	27.0	26.5	26.55	-0.45	-1.67	524668.0	13968716.6	709
2018-12-18	27.0	27.25	26.8	27.0	0.1	0.37	769702.0	20770832.95	1327
2018-12-17	26.65	26.95	26.55	26.9	0.3	1.13	470437.0	12600132.95	1025
2018-12-16	26.7	26.7	26.2	26.6	-0.05	-0.19	663517.0	17523040.8	699
2018-12-13	26.8	26.9	26.5	26.65	-0.2	-0.74	491436.0	13098233.05	1136
2018-12-12	26.75	26.9	26.65	26.85	0.05	0.19	373267.0	9982812.2	470
2018-12-11	26.9	26.9	26.55	26.8	-0.1	-0.37	878983.0	23475390.9	519
2018-12-10	27.0	27.05	26.7	26.9	-0.2	-0.74	274326.0	7357047.05	400
2018-12-09	27.0	27.15	26.95	27.1	0.1	0.37	88975.0	2407952.55	244
2018-12-06	27.2	27.3	26.75	27.0	-0.2	-0.74	504090.0	13586530.45	787
2018-12-05	27.55	27.6	27.1	27.2	-0.75	-2.68	655109.0	17891794.65	748
2018-12-04	27.85	28.05	27.8	27.95	0.1	0.36	528542.0	14751422.5	424
2018-12-03	27.85	28.05	27.65	27.85	0.15	0.54	854786.0	23835327.65	807
2018-12-02	27.5	27.8	27.35	27.7	0.15	0.54	448118.0	12351526.4	587
2018-11-29	26.9	27.55	26.85	27.55	0.45	1.66	640201.0	17404799.85	950
2018-11-28	26.5	27.25	26.45	27.1	0.55	2.07	577480.0	15507598.55	872
2018-11-27	26.5	26.6	26.3	26.55	0.2	0.76	269419.0	7115852.9	453
2018-11-26	26.4	26.6	26.15	26.35	0.0	0.0	296654.0	7815628.65	361
2018-11-25	26.15	26.4	26.1	26.35	-0.1	-0.38	136028.0	3570458.6	274
2018-11-22	26.4	26.7	26.3	26.45	0.2	0.76	428675.0	11371697.25	562
2018-11-21	26.6	26.6	26.0	26.25	-0.4	-1.5	634864.0	16662971.5	683
2018-11-20	26.9	26.95	26.5	26.65	-0.35	-1.3	700171.0	18671882.3	691
2018-11-19	27.05	27.35	26.9	27.0	-0.05	-0.18	685374.0	18579859.9	558
2018-11-18	27.7	27.7	27.05	27.05	-0.7	-2.52	405893.0	11107364.25	474
2018-11-15	27.85	28.2	27.7	27.75	0.0	0.0	865675.0	24209234.65	933
2018-11-14	27.95	28.0	27.65	27.75	-0.45	-1.6	435052.0	12130870.95	555
2018-11-13	28.05	28.35	27.75	28.2	0.15	0.53	493950.0	13877772.35	625
2018-11-12	28.15	28.2	27.85	28.05	0.1	0.36	663044.0	18556312.15	536
2018-11-11	27.95	28.1	27.2	27.95	0.1	0.36	685322.0	19061547.3	640
2018-11-08	28.2	28.4	27.6	27.85	-0.35	-1.24	884684.0	24777177.8	1297
2018-11-07	29.0	29.15	28.2	28.2	-3.1	-9.9	4078583.0	116442777.25	4492
2018-11-06	31.3	31.3	30.5	31.3	0.0	0.0	358289.0	11082097.1	360
2018-11-05	31.65	31.7	31.25	31.3	-0.35	-1.11	158116.0	4972570.0	233
2018-11-04	32.0	32.0	31.5	31.65	0.0	0.0	44213.0	1401098.05	101
2018-11-01	31.8	32.0	31.5	31.65	-0.35	-1.09	282865.0	8977490.15	243
2018-10-31	31.5	32.2	31.45	32.0	0.55	1.75	572261.0	18294423.55	470
2018-10-30	31.0	31.5	31.0	31.45	0.45	1.45	294694.0	9242266.25	383
2018-10-29	31.55	31.75	30.6	31.0	-0.65	-2.05	352869.0	11110796.45	472
2018-10-28	31.8	31.9	31.4	31.65	-0.25	-0.78	237603.0	7502949.55	319
2018-10-25	30.3	32.1	30.3	31.9	1.7	5.63	3043192.0	96296102.8	1858
2018-10-24	30.0	30.3	29.9	30.2	0.5	1.68	119420.0	3596887.25	312
2018-10-23	30.1	30.7	29.5	29.7	-0.35	-1.16	602467.0	18104233.1	626
2018-10-22	31.3	31.45	30.05	30.05	-1.4	-4.45	1489969.0	45553502.6	1324
2018-10-21	28.1	31.6	28.1	31.45	2.0	6.79	1394518.0	42411416.1	995
2018-10-18	29.15	30.15	29.15	29.45	-0.4	-1.34	1279849.0	38152637.6	673
2018-10-17	28.05	30.0	28.05	29.85	1.8	6.42	1563544.0	46054545.3	975
2018-10-16	27.5	29.3	25.6	28.05	0.25	0.9	2973565.0	85621279.6	2147
2018-10-15	25.1	27.8	25.1	27.8	2.5	9.88	2010966.0	52419579.95	1684
2018-10-14	27.7	27.75	25.3	25.3	-2.4	-8.66	2116158.0	54822290.85	4475
2018-10-11	28.65	28.65	27.25	27.7	-1.3	-4.48	922592.0	25806749.6	1633
2018-10-10	28.8	29.3	28.65	29.0	0.15	0.52	481726.0	13926287.95	530
2018-10-09	28.85	29.2	28.6	28.85	0.0	0.0	414072.0	11988521.8	563
2018-10-08	28.8	29.0	28.0	28.85	0.0	0.0	709929.0	20258364.25	1118
2018-10-07	29.8	30.0	28.7	28.85	-1.15	-3.83	1914673.0	55581834.75	3170
2018-10-04	29.1	30.25	28.85	30.0	0.9	3.09	1851155.0	54915881.8	3039
2018-10-03	29.25	29.25	28.5	29.1	-0.1	-0.34	905783.0	26066219.05	2224
2018-10-02	29.8	29.8	28.3	29.2	-0.7	-2.34	1025605.0	29770873.85	1765
2018-10-01	30.2	30.2	29.65	29.9	-0.25	-0.83	511839.0	15290284.35	503
2018-09-30	30.3	30.55	30.0	30.15	-0.25	-0.82	706988.0	21374319.8	460
2018-09-27	30.35	30.4	29.9	30.4	0.05	0.16	387030.0	11646605.4	361
2018-09-26	30.75	31.5	30.05	30.35	-0.65	-2.1	473978.0	14563470.45	1104
2018-09-25	30.0	31.0	29.85	31.0	1.0	3.33	346270.0	10589931.9	846
2018-09-20	30.15	30.3	29.8	30.0	0.0	0.0	291474.0	8737776.25	581
2018-09-19	28.95	30.1	28.95	30.0	0.9	3.09	324603.0	9549547.6	562
2018-09-18	29.5	29.5	28.8	29.1	-0.4	-1.36	391305.0	11375352.35	485
2018-09-17	28.6	29.5	28.4	29.5	0.6	2.08	535479.0	15439216.4	753
2018-09-16	29.7	29.7	28.85	28.9	-0.5	-1.7	268877.0	7882750.65	335
2018-09-13	30.0	30.0	29.2	29.4	-0.6	-2.0	278227.0	8186568.6	498
2018-09-12	30.7	30.7	29.7	30.0	-0.6	-1.96	456550.0	13760011.25	577
2018-09-11	30.3	30.7	30.0	30.6	0.3	0.99	325543.0	9909488.25	358
2018-09-10	30.1	30.5	29.95	30.3	0.15	0.5	522174.0	15830260.8	542
2018-09-09	29.8	30.5	29.6	30.15	0.15	0.5	662956.0	19928719.3	834
2018-09-06	28.3	30.15	27.95	30.0	1.65	5.82	1054480.0	30567688.7	1437
2018-09-05	29.5	29.55	27.85	28.35	-0.9	-3.08	1215837.0	34735000.15	1495
2018-09-04	30.8	30.85	29.25	29.25	-1.25	-4.1	569567.0	17338163.05	851
2018-09-03	30.5	30.75	30.4	30.5	0.0	0.0	779738.0	23836462.5	587
2018-09-02	30.35	30.5	30.25	30.5	-0.3	-0.97	335567.0	10200717.5	320
2018-08-30	31.55	31.6	30.3	30.8	-0.7	-2.22	485049.0	14909007.4	747
2018-08-29	31.65	32.1	31.3	31.5	-0.1	-0.32	406861.0	12899460.85	572
2018-08-28	31.7	31.8	31.5	31.6	0.0	0.0	747001.0	23614446.5	479
2018-08-27	30.8	31.8	30.4	31.6	0.8	2.6	669388.0	20701828.15	1050
2018-08-26	30.85	31.1	30.75	30.8	0.35	1.15	458661.0	14162787.2	670
2018-08-16	30.6	30.7	30.4	30.45	-0.3	-0.98	347612.0	10589967.7	452
2018-08-15	31.2	31.4	30.6	30.75	-0.5	-1.6	248192.0	7667632.55	397
2018-08-14	30.8	31.7	30.8	31.25	0.15	0.48	412710.0	12923807.3	551
2018-08-13	32.55	32.55	30.15	31.1	-1.3	-4.01	492125.0	15285323.9	1119
2018-08-12	33.0	33.1	32.2	32.4	-0.7	-2.11	288177.0	9387806.6	474
2018-08-09	33.55	33.6	33.1	33.1	-0.45	-1.34	171328.0	5713408.15	285
2018-08-08	33.8	33.9	33.25	33.55	-0.25	-0.74	287446.0	9633571.75	390
2018-08-07	33.5	34.3	33.45	33.8	0.85	2.58	1052259.0	35604490.3	1036
2018-08-06	33.0	33.65	32.75	32.95	0.15	0.46	607065.0	20240958.5	650
2018-08-05	33.6	33.8	32.8	32.8	-1.05	-3.1	242765.0	8094078.45	363
2018-08-02	33.5	34.1	33.5	33.85	0.25	0.74	208891.0	7078897.5	284
2018-08-01	33.4	34.75	33.3	33.6	0.2	0.6	305430.0	10388546.05	665
2018-07-31	33.0	33.4	33.0	33.4	0.4	1.21	268385.0	8924970.9	351
2018-07-30	33.0	33.8	32.75	33.0	-0.05	-0.15	239932.0	7941371.5	410
2018-07-29	33.95	33.95	33.05	33.05	-0.9	-2.65	164404.0	5491726.25	252
2018-07-26	34.0	34.05	33.85	33.95	0.0	0.0	285014.0	9677739.0	368
2018-07-25	33.75	34.05	33.7	33.95	0.25	0.74	285706.0	9687239.1	447
2018-07-24	33.75	34.2	33.6	33.7	0.0	0.0	337577.0	11422447.1	526
2018-07-23	34.0	34.2	33.7	33.7	-0.3	-0.88	327605.0	11111120.0	571
2018-07-22	34.3	34.4	34.0	34.0	-0.3	-0.87	423208.0	14471061.05	568
2018-07-19	34.7	34.8	34.25	34.3	-0.2	-0.58	356360.0	12256494.15	738
2018-07-18	34.9	35.45	34.4	34.5	-0.35	-1.0	546918.0	19008931.75	860
2018-07-17	35.6	35.6	34.1	34.85	-0.8	-2.24	848314.0	29419246.25	1206
2018-07-16	35.95	35.95	35.5	35.65	-0.25	-0.7	390140.0	13900023.2	556
2018-07-15	35.7	35.95	35.6	35.9	0.2	0.56	273623.0	9793296.9	320
2018-07-12	35.5	35.7	35.25	35.7	0.2	0.56	245204.0	8701801.85	382
2018-07-11	35.9	35.9	35.4	35.5	-0.4	-1.11	552696.0	19616281.3	667
2018-07-10	35.95	36.4	35.85	35.9	0.2	0.56	767155.0	27697532.9	700
2018-07-09	35.75	36.0	35.6	35.7	0.2	0.56	509792.0	18208853.7	510
2018-07-08	35.5	35.65	35.2	35.5	0.05	0.14	527548.0	18721343.1	374
2018-07-05	35.6	36.15	35.4	35.45	-0.05	-0.14	788417.0	28280525.9	849
2018-07-04	36.3	36.3	35.5	35.5	-0.8	-2.2	516620.0	18446545.1	926
2018-07-03	37.0	37.15	36.0	36.3	-0.7	-1.89	468000.0	16998130.15	969
2018-07-02	37.1	37.2	36.85	37.0	-0.05	-0.13	717825.0	26550038.55	617
2018-07-01	37.35	37.4	37.0	37.05	-0.2	-0.54	325043.0	12106206.35	497
2018-06-28	37.7	37.85	36.8	37.25	-0.4	-1.06	1028947.0	38298360.7	1652
2018-06-27	38.3	38.3	37.55	37.65	-0.6	-1.57	506179.0	19204215.9	773
2018-06-26	38.65	38.65	38.2	38.25	-0.4	-1.03	129302.0	4956155.3	232
2018-06-25	38.7	39.0	38.6	38.65	-0.05	-0.13	202358.0	7834221.65	267
2018-06-24	38.3	39.0	38.3	38.7	0.4	1.04	242666.0	9384475.4	336
2018-06-21	39.0	39.05	38.0	38.3	-0.4	-1.03	450631.0	17459640.5	525
2018-06-20	39.0	39.05	38.65	38.7	-0.75	-1.9	184267.0	7148619.2	305
2018-06-12	38.7	39.5	38.5	39.45	0.55	1.41	232253.0	8982500.9	407
2018-06-11	39.5	39.5	38.5	38.9	-0.85	-2.14	270307.0	10503938.5	473
2018-06-10	40.1	40.1	39.2	39.75	-0.15	-0.38	181844.0	7199252.65	253
2018-06-07	41.0	41.0	39.6	39.9	-1.1	-2.68	562501.0	22555844.15	590
2018-06-06	40.4	42.0	40.2	41.0	0.5	1.23	1085274.0	44777278.7	1348
2018-06-05	38.6	40.8	38.55	40.5	2.2	5.74	947849.0	38081069.95	1073
2018-06-04	39.8	39.8	38.3	38.3	-1.5	-3.77	529349.0	20816749.35	678
2018-06-03	39.4	40.0	39.4	39.8	0.4	1.02	702577.0	28026943.05	533
2018-05-31	37.35	39.4	37.35	39.4	2.1	5.63	635849.0	24313491.85	1000
2018-05-30	38.0	38.35	37.2	37.3	-0.9	-2.36	310408.0	11638543.9	343
2018-05-29	37.0	38.4	36.95	38.2	1.25	3.38	645933.0	24560307.4	582
2018-05-28	36.9	37.3	36.4	36.95	-0.35	-0.94	224169.0	8250098.15	359
2018-05-27	37.8	37.8	37.05	37.3	-0.55	-1.45	164130.0	6124361.35	291
2018-05-24	37.4	37.85	37.35	37.71	0.23	0.61	241766.0	9071204.6	318
2018-05-23	37.9	37.95	37.1	37.48	-0.56	-1.47	524265.0	19765065.3	566
2018-05-22	38.1	38.3	37.95	38.04	-0.08	-0.21	251703.0	9600025.6	228
2018-05-21	38.2	38.2	37.8	38.12	-0.07	-0.18	95784.0	3641572.15	172
2018-05-20	38.0	38.25	37.9	38.19	0.22	0.58	111364.0	4235751.9	151
2018-05-17	37.95	38.1	37.5	37.97	0.09	0.24	209129.0	7913044.05	305
2018-05-16	38.15	38.15	37.7	37.88	-0.32	-0.84	129415.0	4901409.4	228
2018-05-15	39.6	39.6	37.85	38.2	-1.56	-3.92	1689337.0	65114669.35	851
2018-05-14	39.3	39.9	39.2	39.76	0.29	0.73	419067.0	16651214.25	553
2018-05-13	38.7	39.5	38.7	39.47	0.74	1.91	356963.0	14017306.8	383
2018-05-10	38.1	39.95	37.3	38.73	-1.66	-4.11	1884060.0	72409273.1	1666
2018-05-09	41.5	41.5	40.15	40.39	-1.08	-2.6	411601.0	16643186.15	579
2018-05-08	41.65	41.9	40.1	41.47	-0.18	-0.43	502568.0	20808775.9	419
2018-05-07	41.05	42.35	41.05	41.65	1.28	3.17	520611.0	21718548.5	780
2018-05-06	40.5	40.95	40.3	40.37	-0.09	-0.22	202391.0	8230678.55	297
2018-05-03	41.25	41.25	40.3	40.46	-0.75	-1.82	253598.0	10278261.95	530
2018-05-02	41.1	41.3	40.8	41.21	0.01	0.02	149610.0	6151724.8	261
2018-05-01	42.0	42.0	40.85	41.2	-0.63	-1.51	213202.0	8821661.8	385
2018-04-30	42.0	42.15	41.65	41.83	-0.17	-0.4	296811.0	12430658.75	433
2018-04-29	42.3	42.5	41.8	42.0	-0.48	-1.13	106564.0	4484640.2	232
2018-04-26	42.2	42.55	41.8	42.48	0.27	0.64	325980.0	13738156.95	350
2018-04-25	43.0	43.0	42.05	42.21	-0.72	-1.68	157743.0	6664269.6	287
2018-04-24	43.45	44.0	42.55	42.93	-0.38	-0.88	382633.0	16655252.95	564
2018-04-23	41.85	43.5	41.85	43.31	1.52	3.64	673781.0	28941582.1	619
2018-04-22	42.0	42.4	41.6	41.79	-0.13	-0.31	170669.0	7136939.55	283
2018-04-19	41.7	43.1	41.7	41.92	-0.14	-0.33	566131.0	23956371.05	866
2018-04-18	41.8	42.25	41.8	42.06	-0.15	-0.36	316492.0	13306583.25	310
2018-04-17	42.3	42.35	41.5	42.21	0.27	0.64	364916.0	15295738.4	429
2018-04-16	42.2	42.2	41.75	41.94	-0.21	-0.5	342138.0	14373946.8	354
2018-04-15	41.3	42.6	41.3	42.15	0.76	1.84	268583.0	11315528.2	283
2018-04-12	41.25	42.3	40.7	41.39	0.04	0.1	214239.0	8850570.05	340
2018-04-11	43.0	43.45	40.5	41.35	-1.75	-4.06	419363.0	17727275.35	557
2018-04-10	43.9	43.9	43.0	43.1	-0.7	-1.6	171233.0	7434764.35	265
2018-04-09	43.7	43.9	43.5	43.8	0.19	0.44	164351.0	7184019.55	335
2018-04-08	44.3	44.5	43.6	43.61	-0.61	-1.38	191378.0	8412620.5	281
2018-04-05	43.8	44.65	43.8	44.22	0.23	0.52	348907.0	15457399.45	562
2018-04-04	43.1	44.2	42.95	43.99	0.97	2.25	511330.0	22313087.65	681
2018-04-03	42.9	43.55	42.55	43.02	-0.44	-1.01	275945.0	11862593.25	374
2018-04-02	44.0	44.0	42.75	43.46	-0.57	-1.29	167058.0	7194415.95	306
2018-04-01	44.9	44.9	43.1	44.03	-0.19	-0.43	185616.0	8201947.4	315
2018-03-29	43.4	44.65	42.6	44.22	1.09	2.53	974005.0	42420659.5	1029
2018-03-28	42.3	43.35	41.75	43.13	1.12	2.67	648270.0	27414633.45	585
2018-03-27	42.0	42.7	41.8	42.01	0.04	0.1	490574.0	20759633.2	777
2018-03-26	41.6	42.0	41.5	41.97	0.17	0.41	484914.0	20330350.25	371
2018-03-25	42.3	42.4	41.8	41.8	-0.38	-0.9	135046.0	5674264.1	191
2018-03-22	41.9	42.25	41.55	42.18	0.29	0.69	987483.0	41330664.05	852
2018-03-21	41.05	42.1	41.0	41.89	0.9	2.2	680596.0	28496263.9	456
2018-03-20	41.5	41.8	40.8	40.99	-0.78	-1.87	560765.0	23314992.45	779
2018-03-19	41.8	42.1	41.7	41.77	0.1	0.24	502471.0	21083989.15	414
2018-03-18	41.5	42.0	41.5	41.67	-0.16	-0.38	227205.0	9484816.4	270
2018-03-15	41.8	41.95	40.35	41.83	0.11	0.26	607325.0	24871107.2	714
2018-03-14	41.0	42.1	41.0	41.72	0.78	1.91	761987.0	31908224.15	649
2018-03-13	41.75	42.4	40.2	40.94	-0.6	-1.44	1052087.0	43844550.55	912
2018-03-12	39.0	41.95	39.0	41.54	2.62	6.73	1409289.0	57213659.35	1451
2018-03-11	37.05	39.0	37.05	38.92	1.94	5.25	814046.0	31040616.35	829
2018-03-08	36.4	37.35	36.4	36.98	0.8	2.21	530826.0	19621560.9	758
2018-03-07	35.4	36.25	35.4	36.18	0.67	1.89	262120.0	9405304.85	509
2018-03-06	35.9	35.9	35.35	35.51	-0.13	-0.36	406693.0	14540548.45	473
2018-03-05	36.0	36.0	35.6	35.64	-0.28	-0.78	178834.0	6407868.1	272
2018-03-04	36.55	36.6	35.85	35.92	-0.61	-1.67	286753.0	10329485.95	439
2018-03-01	36.9	36.9	36.45	36.53	-0.3	-0.81	74958.0	2744848.2	139
2018-02-28	36.4	37.0	36.4	36.83	0.34	0.93	243529.0	8952650.35	328
2018-02-27	37.0	37.0	36.35	36.49	-0.46	-1.24	336426.0	12300789.85	498
2018-02-26	36.8	37.0	36.65	36.95	0.05	0.14	141722.0	5216478.1	290
2018-02-25	37.25	37.35	36.9	36.9	-0.36	-0.97	145911.0	5412047.35	167
2018-02-22	37.55	37.9	36.7	37.26	-0.2	-0.53	369865.0	13712161.55	461
2018-02-21	37.65	37.65	37.4	37.46	-0.04	-0.11	92480.0	3464354.55	139
2018-02-20	37.6	37.9	37.3	37.5	-0.11	-0.29	118796.0	4462802.25	203
2018-02-19	37.6	38.0	37.4	37.61	-0.17	-0.45	153918.0	5776495.75	147
2018-02-18	37.95	38.25	37.5	37.78	-0.2	-0.53	156812.0	5942853.3	220
2018-02-15	37.4	38.0	37.3	37.98	0.91	2.45	317891.0	11999150.25	475
2018-02-14	36.75	37.3	36.75	37.07	0.15	0.41	129537.0	4799350.45	263
2018-02-13	37.0	37.5	36.4	36.92	0.05	0.14	480735.0	17652227.55	577
2018-02-12	37.5	37.5	36.8	36.87	-0.11	-0.3	423067.0	15770131.05	384
2018-02-11	37.7	37.7	36.95	36.98	-0.75	-1.99	182463.0	6770738.4	334
2018-02-08	38.45	38.75	37.55	37.73	-0.39	-1.02	692172.0	26525708.05	703
2018-02-07	37.75	38.55	37.35	38.12	0.61	1.63	452576.0	17168704.35	555
2018-02-06	37.5	37.7	37.35	37.51	-0.34	-0.9	470683.0	17646572.5	860
2018-02-05	39.1	39.1	37.8	37.85	-1.3	-3.32	591088.0	22586793.4	912
2018-02-04	39.5	39.5	39.05	39.15	-0.35	-0.89	122264.0	4801611.0	212
2018-02-01	39.0	39.6	39.0	39.5	0.03	0.08	226243.0	8913490.95	235
2018-01-31	39.05	39.6	39.0	39.47	0.53	1.36	565283.0	22253057.65	559
2018-01-30	39.4	39.4	38.85	38.94	-0.43	-1.09	306663.0	11965965.85	401
2018-01-29	39.7	39.85	39.1	39.37	-0.24	-0.61	208311.0	8214945.85	258
2018-01-28	40.2	40.2	39.5	39.61	-0.37	-0.93	142869.0	5673989.95	179
2018-01-25	40.2	40.8	39.85	39.98	-0.37	-0.92	223330.0	8967266.85	250
2018-01-24	40.6	41.0	40.25	40.35	-0.93	-2.25	89027.0	3623520.8	121
2018-01-23	41.2	41.45	40.9	41.28	-0.21	-0.51	131345.0	5419219.05	221
2018-01-22	41.2	41.6	41.2	41.49	0.3	0.73	150862.0	6257472.3	163
2018-01-21	41.8	41.8	41.15	41.19	-0.95	-2.25	144439.0	5971287.55	196
2018-01-18	41.6	42.45	41.6	42.14	0.33	0.79	248223.0	10466153.6	237
2018-01-17	41.6	42.2	41.2	41.81	0.33	0.8	326656.0	13656059.75	361
2018-01-16	40.3	42.1	40.3	41.48	1.21	3.0	834101.0	34562949.95	774
2018-01-15	39.65	40.5	39.6	40.27	0.94	2.39	847058.0	33822370.0	810
2018-01-14	39.45	39.8	39.2	39.33	0.19	0.49	349568.0	13819890.05	427
2018-01-11	39.0	39.25	38.9	39.14	0.13	0.33	81998.0	3208697.65	125
2018-01-10	38.8	39.1	38.5	39.01	0.27	0.7	204448.0	7924329.1	244
2018-01-09	38.6	38.9	38.6	38.74	-0.03	-0.08	122878.0	4767642.45	226
2018-01-08	39.1	39.1	38.7	38.77	-0.32	-0.82	122156.0	4756713.8	194
2018-01-07	39.0	39.5	38.85	39.09	0.43	1.11	361364.0	14096507.6	217
2018-01-04	38.0	38.85	37.85	38.66	0.53	1.39	140121.0	5389415.0	253
2018-01-03	39.15	39.15	38.0	38.13	-1.08	-2.75	509347.0	19541819.5	394
2018-01-02	39.3	39.35	39.2	39.21	-0.13	-0.33	151880.0	5969417.1	160
2018-01-01	39.3	39.7	39.3	39.34	-0.15	-0.38	38539.0	1519499.1	82
2017-12-31	39.25	39.75	39.2	39.49	0.13	0.33	172937.0	6841510.45	193
2017-12-28	39.4	39.8	39.25	39.36	-0.03	-0.08	142985.0	5642339.5	174
2017-12-27	39.25	39.8	39.25	39.39	-0.27	-0.68	148472.0	5865903.85	209
2017-12-26	40.0	40.0	39.1	39.66	-0.54	-1.34	206144.0	8149988.7	273
2017-12-25	41.0	41.0	40.0	40.2	-0.82	-2.0	62820.0	2537219.25	107
2017-12-24	41.55	41.55	41.0	41.02	-0.3	-0.73	114317.0	4710412.15	135
2017-12-21	41.2	41.7	41.1	41.32	-0.14	-0.34	124924.0	5175049.75	164
2017-12-20	41.1	41.65	41.0	41.46	0.13	0.31	239053.0	9893842.85	215
2017-12-19	41.5	41.6	41.15	41.33	-0.2	-0.48	112795.0	4673648.95	117
2017-12-18	41.3	41.55	41.25	41.53	0.28	0.68	176210.0	7309410.4	195
2017-12-17	40.05	41.3	40.05	41.25	0.32	0.78	224661.0	9258059.35	212
2017-12-14	40.7	41.3	40.7	40.93	0.23	0.57	383800.0	15798838.2	252
2017-12-13	41.0	41.4	40.7	40.7	-0.7	-1.69	144375.0	5955653.0	72
2017-12-12	41.0	41.55	40.4	41.4	1.06	2.63	223543.0	9227506.6	300
2017-12-11	40.0	40.85	40.0	40.34	0.29	0.72	156034.0	6331825.45	193
2017-12-10	39.5	40.4	39.5	40.05	0.7	1.78	357176.0	14239412.55	238
2017-12-07	39.4	39.6	39.1	39.35	0.19	0.49	108634.0	4274295.75	160
2017-12-06	39.9	39.9	39.0	39.16	-0.83	-2.08	176071.0	6991023.95	194
2017-12-05	41.4	41.4	39.85	39.99	-0.96	-2.34	129209.0	5203584.8	250
2017-12-04	41.2	41.6	40.8	40.95	-0.22	-0.53	174120.0	7163783.25	226
2017-12-03	41.7	42.1	41.0	41.17	-0.34	-0.82	254573.0	10595812.15	342
2017-11-30	41.0	41.75	41.0	41.51	0.76	1.87	407756.0	16909743.15	420
2017-11-29	41.2	41.45	40.75	40.75	-0.25	-0.61	172214.0	7069207.05	221
2017-11-28	40.8	41.4	40.6	41.0	0.4	0.99	281445.0	11545922.8	283
2017-11-27	39.7	40.8	39.6	40.6	1.03	2.6	532291.0	21529531.75	516
2017-11-26	38.0	39.85	37.9	39.57	1.83	4.85	745945.0	28881474.65	688
2017-11-23	36.25	38.0	36.25	37.74	1.48	4.08	413514.0	15399757.15	542
2017-11-22	36.0	36.45	36.0	36.26	0.61	1.71	355546.0	12879994.2	374
2017-11-21	36.0	36.1	35.15	35.65	-0.85	-2.33	264647.0	9479669.45	222
2017-11-20	37.8	37.8	36.1	36.5	-1.03	-2.74	575081.0	21241450.2	415
2017-11-19	37.55	38.0	37.5	37.53	-0.44	-1.16	161931.0	6112617.85	158
2017-11-16	37.8	38.25	37.45	37.97	0.09	0.24	293828.0	11068232.15	281
2017-11-15	38.3	38.7	37.7	37.88	-0.6	-1.56	189650.0	7236685.5	303
2017-11-14	39.05	39.3	38.1	38.48	-0.7	-1.79	343523.0	13368093.7	354
2017-11-13	38.7	39.35	38.7	39.18	0.62	1.61	467948.0	18253467.75	219
2017-11-12	39.0	39.3	38.45	38.56	-0.86	-2.18	148450.0	5780352.9	221
2017-11-09	39.1	39.5	38.7	39.42	-0.18	-0.45	1249652.0	48950317.85	653
2017-11-08	38.75	40.05	37.75	39.6	0.91	2.35	1271447.0	49227024.05	761
2017-11-07	38.9	39.2	37.65	38.69	-0.63	-1.6	1168851.0	45170658.8	833
2017-11-06	39.2	39.8	38.55	39.32	-0.2	-0.51	805574.0	31654207.3	651
2017-11-05	39.45	39.9	36.3	39.52	0.03	0.08	910195.0	34975575.65	968
2017-11-02	39.05	39.55	39.05	39.49	0.22	0.56	162259.0	6378809.6	197
2017-11-01	39.4	39.4	38.8	39.27	0.07	0.18	157197.0	6155592.6	232
2017-10-31	39.45	39.95	39.0	39.2	-0.73	-1.83	405299.0	15965492.5	400
2017-10-30	40.6	40.6	39.55	39.93	-0.57	-1.41	279149.0	11164233.15	325
2017-10-29	38.9	40.8	38.85	40.5	1.73	4.46	800559.0	31693040.15	585
2017-10-26	38.5	38.85	38.0	38.77	0.24	0.62	225217.0	8646618.3	264
2017-10-25	39.0	39.4	38.1	38.53	-0.48	-1.23	325848.0	12643224.05	279
2017-10-24	39.1	39.6	38.9	39.01	-0.98	-2.45	234094.0	9164763.75	292
2017-10-23	40.5	40.5	39.0	39.99	-0.65	-1.6	150469.0	6001089.4	282
2017-10-22	41.25	41.25	40.45	40.64	-0.45	-1.1	240755.0	9840494.65	282
2017-10-19	40.2	41.15	40.2	41.09	0.51	1.26	369188.0	15039591.2	320
2017-10-18	40.7	41.1	40.5	40.58	-0.54	-1.31	778633.0	31882796.4	340
2017-10-17	41.1	41.3	40.65	41.12	-0.21	-0.51	275897.0	11317596.95	214
2017-10-16	41.1	41.45	40.5	41.33	0.27	0.66	634006.0	26133830.5	330
2017-10-15	41.4	41.65	41.0	41.06	0.03	0.07	378010.0	15633488.75	293
2017-10-12	40.1	41.4	39.7	41.03	0.04	0.1	1026999.0	41938646.55	535
2017-10-11	42.8	43.0	40.5	40.99	-2.03	-4.72	704350.0	28978459.7	586
2017-10-10	44.15	44.15	42.8	43.02	-1.26	-2.85	316949.0	13792287.8	585
2017-10-09	44.5	44.8	44.0	44.28	-0.56	-1.25	295005.0	13120423.65	379
2017-10-08	45.0	46.7	44.6	44.84	-0.17	-0.38	584276.0	26730225.45	929
2017-10-05	45.55	45.7	44.85	45.01	-0.62	-1.36	156454.0	7063451.5	201
2017-10-04	45.2	45.7	45.2	45.63	0.31	0.68	176557.0	8016012.85	143
2017-10-03	45.25	45.6	45.2	45.32	-0.18	-0.4	47478.0	2157599.05	101
2017-10-02	45.5	45.8	45.05	45.5	-0.1	-0.22	212897.0	9664567.15	247
2017-10-01	44.8	45.7	44.8	45.6	-0.05	-0.11	312802.0	14213043.55	205
2017-09-28	45.45	45.7	45.3	45.65	0.36	0.79	387771.0	17648643.7	172
2017-09-27	45.15	45.45	45.15	45.29	0.06	0.13	199241.0	9008076.85	293
2017-09-26	45.1	45.65	45.1	45.23	0.13	0.29	510303.0	23139828.55	440
2017-09-25	45.65	46.0	44.5	45.1	-0.59	-1.29	282079.0	12718921.45	340
2017-09-21	45.4	45.9	45.4	45.69	0.2	0.44	165225.0	7563157.8	184
2017-09-20	45.5	45.55	45.4	45.49	-0.11	-0.24	241600.0	10944277.5	190
2017-09-19	45.6	45.7	45.55	45.6	0.02	0.04	131752.0	6011153.65	130
2017-09-18	45.9	46.2	45.55	45.58	0.0	0.0	271886.0	12435485.05	242
2017-09-17	46.0	46.0	45.5	45.58	-0.34	-0.74	96262.0	4392147.2	213
2017-09-14	46.85	46.85	45.45	45.92	-0.62	-1.33	1082919.0	49624236.1	548
2017-09-13	49.3	49.6	46.4	46.54	-0.94	-1.98	1431238.0	67557064.2	1241
2017-09-12	47.05	47.5	47.0	47.48	0.18	0.38	272498.0	12908466.75	237
2017-09-11	46.7	47.7	46.7	47.3	0.55	1.18	370184.0	17499459.55	387
2017-09-10	46.9	47.0	46.7	46.75	-0.04	-0.09	259668.0	12155177.3	207
2017-09-07	46.3	46.9	46.3	46.79	0.47	1.01	373223.0	17357675.45	223
2017-09-06	46.2	47.0	46.0	46.32	-0.51	-1.09	394497.0	18262543.25	283
2017-08-29	47.1	47.1	46.8	46.83	-0.28	-0.59	60823.0	2857076.15	61
2017-08-28	47.2	47.4	47.0	47.11	-0.14	-0.3	72038.0	3409386.8	129
2017-08-27	47.0	47.35	47.0	47.25	0.51	1.09	160886.0	7602532.3	175
2017-08-24	47.3	47.75	46.5	46.74	-0.61	-1.29	173309.0	8178841.65	251
2017-08-23	48.5	48.5	47.3	47.35	-1.12	-2.31	180179.0	8581429.0	267
2017-08-22	48.8	49.35	48.4	48.47	-0.6	-1.22	256459.0	12575636.95	212
2017-08-21	48.5	49.4	48.5	49.07	0.77	1.59	644282.0	31562536.2	599
2017-08-20	48.8	49.0	48.1	48.3	-0.5	-1.02	92718.0	4501586.85	123
2017-08-17	48.0	48.9	48.0	48.8	1.1	2.31	139454.0	6746917.4	230
2017-08-16	46.7	47.8	46.7	47.7	0.45	0.95	58233.0	2760526.45	61
2017-08-15	47.05	47.5	46.7	47.25	-0.58	-1.21	117157.0	5522458.55	176
2017-08-14	48.5	49.3	47.9	47.83	-1.09	-2.23	84670.0	4101722.45	140
2017-08-13	47.9	49.0	47.9	48.92	0.74	1.54	93464.0	4553332.15	211
2017-08-10	48.0	48.55	48.0	48.18	0.38	0.79	207967.0	10069323.85	284
2017-08-09	46.7	47.9	46.7	47.8	1.2	2.58	428268.0	20381947.1	427
2017-08-08	44.6	46.6	44.6	46.6	1.85	4.13	868981.0	40173917.55	618
2017-08-07	43.9	45.5	43.9	44.75	0.99	2.26	237656.0	10523507.95	318
2017-08-06	43.3	44.0	43.3	43.76	-0.12	-0.27	60962.0	2673365.25	103
2017-08-03	42.9	44.0	42.9	43.88	1.11	2.6	185385.0	8088542.55	287
2017-08-02	43.0	43.3	42.6	42.77	-0.21	-0.49	123128.0	5273720.1	237
2017-08-01	44.9	44.9	42.8	42.98	-1.94	-4.32	203353.0	8907152.3	382
2017-07-31	45.0	45.45	44.8	44.92	-0.58	-1.27	379054.0	17041049.8	381
2017-07-30	46.35	46.35	45.4	45.5	-1.18	-2.53	75100.0	3422305.25	128
2017-07-27	47.0	47.3	46.7	46.68	-0.61	-1.29	208720.0	9795648.8	311
2017-07-26	47.0	47.55	47.0	47.29	-0.19	-0.4	160541.0	7603480.75	104
2017-07-25	46.2	47.5	46.2	47.48	0.81	1.74	98489.0	4641091.65	172
2017-07-24	46.7	46.9	46.35	46.67	-0.29	-0.62	103414.0	4833370.75	120
2017-07-23	45.8	47.0	45.8	46.96	0.61	1.32	93715.0	4372915.9	150
2017-07-20	46.5	47.0	46.0	46.35	0.11	0.24	136444.0	6396751.75	171
2017-07-19	47.0	47.0	46.0	46.24	-0.75	-1.6	88476.0	4102200.7	203
2017-07-18	47.0	47.5	47.0	46.99	-0.52	-1.09	67918.0	3206510.0	115
2017-07-17	48.2	48.2	47.1	47.51	-0.49	-1.02	133065.0	6384148.4	152
2017-07-16	47.2	48.2	47.2	48.0	0.97	2.06	133708.0	6388410.9	200
2017-07-13	47.0	47.3	46.7	47.03	-0.07	-0.15	149569.0	7039903.45	175
2017-07-12	47.0	47.5	47.0	47.1	0.07	0.15	82641.0	3899586.45	116
2017-07-11	46.25	47.6	46.1	47.03	0.57	1.23	292895.0	13780081.25	275
2017-07-10	45.0	46.6	44.8	46.46	1.71	3.82	419565.0	19241708.4	562
2017-07-09	44.5	45.15	44.0	44.75	0.76	1.73	132248.0	5929634.2	327
2017-07-06	44.1	44.3	43.9	43.99	0.0	0.0	369333.0	16264601.8	506
2017-07-05	46.5	46.5	43.9	43.99	-2.58	-5.54	1671234.0	74724106.2	1264
2017-07-04	49.0	49.5	46.3	46.57	-3.24	-6.5	688029.0	33020678.1	1133
2017-07-03	49.9	50.2	48.6	49.81	-0.14	-0.28	910176.0	45347530.9	662
2017-07-02	50.0	51.0	49.6	49.95	-0.42	-0.83	628217.0	31600191.4	322
2017-06-22	49.55	50.9	48.5	50.37	1.14	2.32	3893088.0	194256500.35	1328
2017-06-21	48.5	50.0	47.5	49.23	1.61	3.38	1921400.0	93640257.85	2002
2017-06-20	48.6	48.7	47.0	47.62	-0.79	-1.63	282750.0	13572182.4	412
2017-06-19	47.3	49.7	47.3	48.41	0.42	0.88	880822.0	42709853.8	1294
2017-06-18	46.0	48.4	46.0	47.99	1.8	3.9	364543.0	17283619.35	481
2017-06-15	45.9	46.25	45.5	46.19	-0.11	-0.24	134146.0	6154080.1	278
2017-06-14	46.0	46.7	46.0	46.3	0.6	1.31	341014.0	15832065.15	425
2017-06-13	46.2	46.3	45.5	45.7	-0.43	-0.93	58548.0	2690059.95	69
2017-06-12	45.2	46.85	45.2	46.13	0.18	0.39	161062.0	7467103.05	199
2017-06-11	45.5	46.4	45.5	45.95	0.65	1.43	625628.0	28737371.65	1074
2017-06-08	46.2	46.3	44.7	45.3	-1.17	-2.52	538593.0	24396052.2	654
2017-06-07	46.2	47.7	46.0	46.47	0.48	1.04	678817.0	31632567.8	973
2017-06-06	44.9	46.5	44.8	45.99	1.2	2.68	982873.0	44942041.15	912
2017-06-05	43.5	44.9	43.0	44.79	0.75	1.7	664054.0	29505502.8	529
2017-06-04	42.15	44.7	42.15	44.04	2.04	4.86	781067.0	34408856.35	940
2017-06-01	41.3	42.5	41.3	42.0	0.9	2.19	409662.0	17156778.6	268
2017-05-31	41.0	41.2	40.9	41.1	0.33	0.81	89534.0	3673362.6	78
2017-05-30	40.3	40.8	40.3	40.77	0.47	1.17	79605.0	3238571.4	80
2017-05-29	40.0	40.3	40.0	40.3	0.1	0.25	61766.0	2471388.6	50
2017-05-28	41.0	41.0	40.1	40.2	-0.71	-1.74	129791.0	5249852.9	79
2017-05-25	41.1	41.2	40.7	40.91	-0.19	-0.46	229076.0	9377663.4	162
2017-05-24	41.1	41.5	40.9	41.1	-0.09	-0.22	340809.0	14024811.0	153
2017-05-23	41.0	41.2	40.8	41.19	0.04	0.1	264657.0	10842233.7	152
2017-05-22	40.9	41.2	40.5	41.15	0.15	0.37	264110.0	10790493.3	143
2017-05-21	40.8	41.2	40.8	41.0	0.26	0.64	184763.0	7573626.2	112
2017-05-18	41.0	41.0	40.4	40.74	-0.42	-1.02	258607.0	10511180.5	243
2017-05-17	41.0	41.4	40.8	41.16	0.13	0.32	107926.0	4437892.8	141
2017-05-16	41.2	41.4	40.9	41.03	-0.25	-0.61	197559.0	8120038.7	115
2017-05-15	40.9	41.4	40.8	41.28	0.35	0.86	252541.0	10360683.8	101
2017-05-14	40.5	41.0	40.4	40.93	-0.28	-0.68	305670.0	12428426.8	212
2017-05-11	40.0	41.3	40.0	41.21	-1.09	-2.58	562667.0	22989620.4	495
2017-05-10	42.0	42.3	41.9	42.3	-0.17	-0.4	35484.0	1493506.9	77
2017-05-09	41.3	42.5	41.1	42.47	1.36	3.31	250397.0	10486319.8	187
2017-05-08	40.9	41.3	40.7	41.11	0.02	0.05	184393.0	7561800.7	172
2017-05-07	41.8	41.8	40.9	41.09	-0.98	-2.33	287486.0	11989731.0	228
2017-05-04	41.5	42.1	41.5	42.07	-0.03	-0.07	37120.0	1554216.7	59
2017-05-03	42.4	42.4	42.0	42.1	-0.29	-0.68	36566.0	1542552.6	42
2017-05-02	41.9	42.7	41.9	42.39	0.49	1.17	220463.0	9346869.0	224
2017-05-01	42.1	42.2	41.6	41.9	-0.2	-0.48	263360.0	11033500.5	138
2017-04-30	42.0	42.3	41.8	42.1	-0.41	-0.96	69942.0	2939038.2	119
2017-04-27	42.1	42.7	41.9	42.51	0.14	0.33	100525.0	4241186.4	165
2017-04-26	42.0	42.7	42.0	42.37	0.08	0.19	256024.0	10852322.4	198
2017-04-25	42.5	42.5	41.8	42.29	-0.51	-1.19	214730.0	9035326.9	226
2017-04-24	42.9	43.0	42.6	42.8	-0.28	-0.65	136376.0	5830675.4	192
2017-04-23	42.7	43.4	42.7	43.08	1.29	3.09	723159.0	31140649.7	1287
2017-04-20	41.9	42.4	41.6	41.79	-0.54	-1.28	334109.0	14017630.8	378
2017-04-19	41.7	42.9	41.4	42.33	0.73	1.75	486890.0	20558030.8	472
2017-04-18	41.2	41.9	41.2	41.6	0.12	0.29	110302.0	4597043.7	195
2017-04-17	41.1	41.5	40.9	41.48	-0.02	-0.05	191226.0	7897509.9	177
2017-04-16	42.3	42.3	41.1	41.5	-0.67	-1.59	194514.0	8039405.4	241
2017-04-13	42.2	42.5	42.1	42.17	-0.35	-0.82	266179.0	11256334.3	159
2017-04-12	41.5	42.6	41.5	42.52	0.82	1.97	149675.0	6332609.7	183
2017-04-11	41.6	41.8	41.5	41.7	-0.13	-0.31	107977.0	4498314.9	182
2017-04-10	42.5	42.6	41.5	41.83	-0.62	-1.46	163410.0	6880328.0	193
2017-04-09	41.9	43.0	41.9	42.45	0.36	0.86	258162.0	10972037.9	288
2017-04-06	42.0	42.2	41.8	42.09	0.01	0.02	367121.0	15388930.4	234
2017-04-05	41.4	42.1	41.4	42.08	0.68	1.64	310115.0	13015646.5	218
2017-04-04	41.2	41.5	41.2	41.4	0.0	0.0	31139.0	1289033.0	53
2017-04-03	41.3	41.7	41.3	41.4	0.0	0.0	130599.0	5418612.1	143
2017-04-02	41.4	41.8	41.2	41.4	0.17	0.41	137934.0	5713830.7	211
2017-03-30	41.1	41.4	40.6	41.23	0.2	0.49	248559.0	10199208.0	302
2017-03-29	41.0	41.1	40.7	41.03	0.18	0.44	174057.0	7121963.8	156
2017-03-28	40.0	41.0	40.0	40.85	0.7	1.74	305008.0	12320800.9	295
2017-03-27	40.5	40.5	40.0	40.15	-0.45	-1.11	152772.0	6138912.3	211
2017-03-26	41.0	41.1	40.5	40.6	-0.2	-0.49	235767.0	9627438.8	136
2017-03-23	40.7	41.7	40.7	40.8	0.01	0.02	102785.0	4227092.1	197
2017-03-22	41.0	41.7	40.5	40.79	-0.42	-1.02	526428.0	21768565.6	576
2017-03-21	38.9	41.4	38.9	41.21	2.41	6.21	1374903.0	55496055.7	1105
2017-03-20	38.6	38.9	38.6	38.8	0.33	0.86	190038.0	7383199.4	151
2017-03-19	36.3	38.6	36.3	38.47	0.26	0.68	336598.0	12923971.7	233
2017-03-16	38.7	38.7	38.0	38.21	-0.18	-0.47	109153.0	4173635.4	139
2017-03-15	38.0	38.6	38.0	38.39	0.29	0.76	107046.0	4111335.4	151
2017-03-14	37.4	38.4	37.4	38.1	0.2	0.53	1221481.0	46219666.9	174
2017-03-13	37.4	38.0	37.4	37.9	0.4	1.07	295917.0	11157511.0	179
2017-03-12	37.4	37.7	37.4	37.5	-0.2	-0.53	87073.0	3269424.7	88
2017-03-09	38.0	38.1	37.0	37.7	-0.9	-2.33	121285.0	4578232.0	127
2017-03-08	38.6	38.8	38.5	38.6	0.11	0.29	149386.0	5780164.9	127
2017-03-07	37.9	39.0	37.9	38.49	0.89	2.37	334330.0	12861854.1	254
2017-03-06	37.7	37.9	37.6	37.6	-0.02	-0.05	132454.0	4982234.7	84
2017-03-05	37.9	37.9	37.5	37.62	0.0	0.0	127798.0	4829824.9	131
2017-03-02	37.2	37.7	37.2	37.62	0.42	1.13	269263.0	10032635.4	127
2017-03-01	37.4	37.4	37.1	37.2	-0.12	-0.32	135110.0	5034262.1	119
2017-02-28	37.7	37.7	37.1	37.32	-0.22	-0.59	146798.0	5502416.6	294
2017-02-27	37.8	37.8	37.3	37.54	-0.36	-0.95	96845.0	3643383.5	169
2017-02-26	38.0	38.0	37.6	37.9	-0.07	-0.18	75602.0	2856769.4	134
2017-02-23	38.9	39.0	37.8	37.97	-0.94	-2.42	499021.0	19025890.1	412
2017-02-22	39.7	39.7	38.6	38.91	-0.49	-1.24	73420.0	2890584.0	149
2017-02-21	39.7	39.7	39.1	39.4	-0.61	-1.52	115368.0	4549865.5	177
2017-02-20	40.2	40.4	39.9	40.01	-0.09	-0.22	202054.0	8114196.6	192
2017-02-19	39.9	40.7	39.9	40.1	0.45	1.13	239268.0	9616050.6	273
2017-02-16	39.6	39.8	39.3	39.65	-0.04	-0.1	157173.0	6214719.2	114
2017-02-15	39.6	39.7	39.5	39.69	-0.01	-0.03	212807.0	8432092.0	158
2017-02-14	39.1	39.9	39.0	39.7	0.49	1.25	286373.0	11350098.4	125
2017-02-13	38.0	40.0	38.0	39.21	0.41	1.06	382850.0	15076318.4	301
2017-02-12	38.5	39.0	38.4	38.8	0.4	1.04	99348.0	3855798.5	128
2017-02-09	38.0	38.5	38.0	38.4	0.02	0.05	161111.0	6174575.4	161
2017-02-08	37.5	38.7	37.5	38.38	0.53	1.4	330009.0	12599975.2	310
2017-02-07	37.8	37.9	37.6	37.85	0.05	0.13	117417.0	4438956.2	122
2017-02-06	37.1	37.8	37.1	37.8	0.2	0.53	178673.0	6741075.0	122
2017-02-05	37.9	37.9	37.4	37.6	-0.12	-0.32	73541.0	2771185.5	96
2017-02-02	37.8	37.9	37.7	37.72	-0.08	-0.21	184276.0	6955736.5	115
2017-02-01	37.9	37.9	37.6	37.8	-0.09	-0.24	192256.0	7263817.7	100
2017-01-31	37.4	38.0	37.4	37.89	0.38	1.01	209808.0	7893099.7	362
2017-01-30	38.1	38.3	37.5	37.51	-0.84	-2.19	246098.0	9358479.0	214
2017-01-29	38.5	38.5	37.4	38.35	0.15	0.39	341206.0	13037267.6	218
2017-01-26	38.2	38.4	38.0	38.2	0.11	0.29	98617.0	3766399.1	157
2017-01-25	38.2	38.5	37.9	38.09	-0.01	-0.03	251630.0	9589658.8	223
2017-01-24	36.9	38.6	36.9	38.1	1.32	3.59	780238.0	29773328.9	774
2017-01-23	35.6	36.9	35.6	36.78	1.54	4.37	647994.0	23318965.2	457
2017-01-22	32.3	36.7	32.3	35.24	-0.56	-1.56	2129277.0	72181173.5	2359
2017-01-19	36.0	36.2	35.7	35.8	-0.6	-1.65	255758.0	9182985.1	277
2017-01-18	36.0	36.7	36.0	36.4	-0.35	-0.95	228726.0	8327185.1	271
2017-01-17	36.8	37.2	35.3	36.75	-0.1	-0.27	803227.0	28800087.7	602
2017-01-16	38.2	38.3	36.6	36.85	-1.45	-3.79	592509.0	21939122.0	520
2017-01-15	38.5	38.7	38.0	38.3	-0.08	-0.21	124262.0	4742167.2	160
2017-01-12	37.7	38.5	37.7	38.38	0.55	1.45	207507.0	7964199.8	224
2017-01-11	38.8	38.8	37.7	37.83	-0.92	-2.37	831433.0	31634749.7	1029
2017-01-10	39.9	39.9	38.5	38.75	-1.19	-2.98	983418.0	38413145.5	1496
2017-01-09	41.7	41.7	39.8	39.94	-1.95	-4.66	646029.0	25993676.2	1128
2017-01-08	41.9	42.1	41.7	41.89	-0.02	-0.05	264409.0	11093706.6	207
2017-01-05	41.1	42.2	41.0	41.91	0.61	1.48	250882.0	10422427.3	316
2017-01-04	42.5	42.7	41.2	41.3	-1.44	-3.37	454712.0	19063401.3	414
2017-01-03	42.5	43.2	42.5	42.74	0.27	0.64	721479.0	30988053.4	514
2017-01-02	41.0	44.9	40.9	42.47	1.49	3.64	1136747.0	49063658.5	1290
2017-01-01	40.4	41.8	40.4	40.98	0.86	2.14	231897.0	9532175.5	352
2016-12-29	40.0	40.2	40.0	40.12	0.12	0.3	187404.0	7507905.3	185
2016-12-28	39.9	40.2	39.5	40.0	0.06	0.15	380539.0	15188429.9	307
2016-12-27	39.3	40.1	39.0	39.94	0.4	1.01	712950.0	28223195.8	430
2016-12-26	39.5	39.7	39.3	39.54	-0.36	-0.9	243086.0	9590982.8	249
2016-12-25	40.1	40.3	39.5	39.9	0.24	0.61	318804.0	12703125.4	231
2016-12-22	39.9	40.1	39.5	39.66	0.22	0.56	491765.0	19570280.7	498
2016-12-21	38.3	39.7	38.2	39.44	1.3	3.41	773201.0	30108629.0	560
2016-12-20	38.0	38.3	37.9	38.14	0.06	0.16	641888.0	24464885.2	324
2016-12-19	38.6	38.6	38.0	38.08	-0.19	-0.5	842302.0	32100741.1	509
2016-12-18	37.9	38.4	37.8	38.27	0.28	0.74	573336.0	21825617.7	311
2016-12-15	37.8	38.3	37.8	37.99	-0.11	-0.29	401953.0	15251437.9	223
2016-12-14	38.7	38.7	38.0	38.1	-0.35	-0.91	430843.0	16562425.0	290
2016-12-13	38.3	38.7	38.3	38.45	-0.25	-0.65	651770.0	25009287.6	227
2016-12-12	38.6	39.1	38.2	38.7	0.2	0.52	587966.0	22719795.9	374
2016-12-11	38.4	38.8	38.4	38.5	0.52	1.37	532660.0	20534234.6	406
2016-12-08	38.6	38.8	37.7	37.98	-0.7	-1.81	701795.0	26738675.8	662
2016-12-07	38.8	39.1	38.4	38.68	-0.05	-0.13	664827.0	25776878.1	409
2016-12-06	39.0	39.4	38.5	38.73	0.05	0.13	651300.0	25374506.0	638
2016-12-05	39.8	39.8	38.0	38.68	-1.35	-3.37	1136698.0	43805079.0	882
2016-12-04	39.9	40.2	39.7	40.03	0.34	0.86	761768.0	30468858.7	327
2016-12-01	39.0	40.1	39.0	39.69	1.04	2.69	508271.0	20116398.9	407
2016-11-30	38.0	38.9	38.0	38.65	0.61	1.6	680363.0	26296128.2	454
2016-11-29	37.5	38.3	37.5	38.04	0.77	2.07	1120144.0	42490734.4	809
2016-11-28	36.4	37.4	36.4	37.27	0.68	1.86	403555.0	14858729.8	261
2016-11-27	36.2	36.7	36.2	36.59	0.05	0.14	1404893.0	51375145.0	530
2016-11-24	37.2	38.0	35.7	36.54	-0.56	-1.51	1558996.0	57379430.4	921
2016-11-23	35.5	37.5	35.5	37.1	1.93	5.49	1868297.0	68461939.5	1236
2016-11-22	34.4	35.4	34.3	35.17	1.23	3.62	623230.0	21684995.0	437
2016-11-21	34.6	35.2	33.9	33.94	-0.98	-2.81	410205.0	14166924.7	382
2016-11-20	35.1	35.8	34.5	34.92	-0.94	-2.62	448080.0	15706818.0	456
2016-11-17	36.3	36.8	35.8	35.86	-0.66	-1.81	308989.0	11163898.4	233
2016-11-16	35.5	36.6	35.5	36.52	1.1	3.11	1144126.0	41201789.3	471
2016-11-15	37.1	37.1	34.4	35.42	-1.83	-4.91	419816.0	15308783.4	621
2016-11-14	38.2	38.2	36.5	37.25	-0.61	-1.61	1880322.0	69571647.5	928
2016-11-13	36.0	38.0	36.0	37.86	1.95	5.43	865900.0	32117837.4	758
2016-11-10	33.6	36.3	33.6	35.91	2.45	7.32	1422681.0	49916326.7	907
2016-11-09	31.3	33.6	31.0	33.46	1.34	4.17	738932.0	24280920.2	477
2016-11-08	31.3	32.9	30.8	32.12	1.02	3.28	659926.0	20989865.1	423
2016-11-07	30.7	31.2	30.3	31.1	-0.15	-0.48	3723980.0	114381532.5	2331
2016-11-06	31.0	31.4	30.9	31.25	0.23	0.74	332953.0	10343747.4	253
2016-11-03	30.9	31.2	30.8	31.02	0.07	0.23	2516279.0	77762298.5	2082
2016-11-02	31.1	31.1	30.3	30.95	-0.26	-0.83	161834.0	4978816.7	212
2016-11-01	31.0	31.5	30.9	31.21	-0.15	-0.48	443594.0	13852133.3	383
2016-10-31	31.2	31.5	30.8	31.36	0.18	0.58	647930.0	20108742.2	588
2016-10-30	32.0	32.0	31.1	31.18	-0.71	-2.23	618655.0	19463557.4	602
2016-10-27	31.5	32.4	31.5	31.89	-0.01	-0.03	279371.0	8919048.2	453
2016-10-26	31.9	32.1	31.5	31.9	-0.27	-0.84	848924.0	27050235.8	831
2016-10-25	31.0	32.6	31.0	32.17	1.1	3.54	765876.0	24484033.6	490
2016-10-24	30.0	31.8	29.9	31.07	1.0	3.33	748835.0	23240130.3	480
2016-10-23	29.9	30.2	29.9	30.07	0.37	1.25	1284250.0	38530223.9	314
2016-10-20	28.8	30.0	28.7	29.7	0.62	2.13	617833.0	18310654.6	364
2016-10-19	28.9	29.2	28.8	29.08	0.27	0.94	253247.0	7335816.1	170
2016-10-18	27.8	29.0	27.8	28.81	-0.11	-0.38	541727.0	15436194.0	258
2016-10-17	29.4	29.4	28.2	28.92	-0.55	-1.87	430253.0	12363503.6	386
2016-10-16	30.0	30.0	29.4	29.47	-0.5	-1.67	274798.0	8109745.7	192
2016-10-13	30.0	30.0	29.8	29.97	-0.03	-0.1	389529.0	11647761.0	175
2016-10-12	29.9	30.2	29.8	30.0	-0.04	-0.13	232620.0	6977870.8	229
2016-10-11	30.0	30.3	29.8	30.04	-0.12	-0.4	1319513.0	39746245.3	740
2016-10-10	29.5	30.2	28.8	30.16	0.37	1.24	419554.0	12499909.0	285
2016-10-09	30.1	30.5	29.7	29.79	-0.2	-0.67	688559.0	20676661.1	447
2016-10-06	30.1	30.1	29.8	29.99	-0.18	-0.6	888210.0	26632507.8	469
2016-10-05	29.9	30.3	29.8	30.17	0.26	0.87	451112.0	13532188.2	305
2016-10-04	30.3	30.4	29.9	29.91	-0.57	-1.87	849982.0	25523117.4	775
2016-10-03	29.1	30.6	29.1	30.48	0.39	1.3	376745.0	11218088.6	448
2016-10-02	30.0	31.3	29.0	30.09	-1.79	-5.61	642889.0	19274857.6	633
2016-09-29	30.3	32.3	30.3	31.88	-0.09	-0.28	1445534.0	46028836.1	690
2016-09-28	32.0	32.3	31.0	31.97	-0.05	-0.16	1789202.0	57098657.4	2776
2016-09-27	31.3	32.5	31.3	32.02	-0.95	-2.88	378512.0	12130964.3	301
2016-09-26	31.9	33.2	31.9	32.97	1.01	3.16	258810.0	8474290.3	212
2016-09-25	31.8	32.0	31.5	31.96	-0.07	-0.22	153258.0	4880483.0	167
2016-09-21	32.0	32.3	31.8	32.03	0.03	0.09	488777.0	15642555.7	218
2016-09-20	30.9	32.2	30.4	32.0	1.03	3.33	509600.0	15884436.0	599
2016-09-19	32.7	32.7	30.7	30.97	-1.73	-5.29	728334.0	22689678.8	575
2016-09-18	33.0	33.0	32.7	32.7	-0.26	-0.79	124667.0	4086156.3	132
2016-09-08	33.0	33.1	32.6	32.96	-0.01	-0.03	256280.0	8422899.1	212
2016-09-07	33.9	34.0	32.8	32.97	-0.86	-2.54	772091.0	25642338.9	786
2016-09-06	33.9	34.0	33.4	33.83	0.03	0.09	187465.0	6296079.3	148
2016-09-05	33.7	34.1	33.7	33.8	0.12	0.36	415479.0	14094938.7	227
2016-09-04	33.0	33.8	33.0	33.68	0.33	0.99	117695.0	3931434.0	166
2016-09-01	33.3	33.5	32.5	33.35	-0.23	-0.68	127202.0	4191744.5	179
2016-08-31	33.9	33.9	33.3	33.58	-0.64	-1.87	258248.0	8676711.3	258
2016-08-30	33.7	34.5	33.7	34.22	0.45	1.33	415249.0	14127657.1	285
2016-08-29	34.0	34.0	33.7	33.77	-0.31	-0.91	192608.0	6520029.7	235
2016-08-28	33.9	34.1	33.7	34.08	0.25	0.74	149605.0	5081508.3	157
2016-08-25	34.1	34.1	33.5	33.83	-0.18	-0.53	136387.0	4612345.2	143
2016-08-24	33.8	34.2	33.7	34.01	0.27	0.8	395305.0	13417232.2	237
2016-08-23	33.7	33.9	33.6	33.74	0.11	0.33	518730.0	17486956.8	406
2016-08-22	33.9	33.9	33.5	33.63	-0.37	-1.09	574604.0	19332444.1	448
2016-08-21	34.2	34.3	33.9	34.0	-0.17	-0.5	187754.0	6392098.2	255
2016-08-18	34.1	34.4	33.8	34.17	-0.19	-0.55	363318.0	12369517.3	586
2016-08-17	34.8	35.0	34.2	34.36	-0.22	-0.64	298473.0	10263520.7	150
2016-08-16	35.0	35.0	34.3	34.58	-0.31	-0.89	426679.0	14775033.8	180
2016-08-15	35.0	35.1	34.7	34.89	0.04	0.11	391871.0	13651562.2	185
2016-08-14	34.8	35.9	34.7	34.85	0.07	0.2	507711.0	17797952.2	213
2016-08-11	34.6	34.8	34.5	34.78	0.18	0.52	208927.0	7250054.3	129
2016-08-10	34.7	34.8	34.5	34.6	-0.07	-0.2	142423.0	4935673.9	135
2016-08-09	33.9	34.8	33.7	34.67	0.78	2.3	506909.0	17494999.8	254
2016-08-08	34.0	34.5	33.6	33.89	0.34	1.01	586695.0	19918794.2	329
2016-08-07	33.5	33.9	33.5	33.55	0.07	0.21	243441.0	8213587.6	194
2016-08-04	32.9	33.6	32.7	33.48	0.9	2.76	415017.0	13700101.9	376
2016-08-03	33.1	33.1	32.4	32.58	-0.49	-1.48	528827.0	17296948.3	321
2016-08-02	33.7	33.8	33.0	33.07	-0.71	-2.1	898994.0	30056862.2	565
2016-08-01	34.2	34.8	33.7	33.78	-0.36	-1.05	632611.0	21654060.4	662
2016-07-31	35.9	36.2	33.9	34.14	-1.86	-5.17	577268.0	20086406.3	937
2016-07-28	37.0	37.0	34.9	36.0	-1.15	-3.1	950449.0	33846966.0	848
2016-07-27	37.5	37.5	37.0	37.15	-0.26	-0.7	438166.0	16266941.5	274
2016-07-26	37.3	37.8	37.1	37.41	0.11	0.29	571188.0	21340202.2	417
2016-07-25	37.5	37.6	37.1	37.3	-0.19	-0.51	613823.0	22925110.5	315
2016-07-24	38.3	38.4	37.4	37.49	-0.7	-1.83	552275.0	20931442.0	1022
2016-07-21	37.8	38.7	37.8	38.19	0.15	0.39	932105.0	35721466.0	788
2016-07-20	38.2	38.6	37.8	38.04	0.01	0.03	567175.0	21636738.3	479
2016-07-19	37.3	38.4	37.1	38.03	0.77	2.07	680031.0	25729073.9	497
2016-07-18	37.5	37.6	37.0	37.26	-0.29	-0.77	366977.0	13682187.3	231
2016-07-17	36.6	37.6	36.6	37.55	1.19	3.27	1366238.0	50979401.6	813
2016-07-14	37.2	37.2	36.3	36.36	-0.71	-1.92	611224.0	22428318.8	442
2016-07-13	36.8	37.2	36.6	37.07	0.45	1.23	1201506.0	44351804.2	567
2016-07-12	36.2	36.7	36.2	36.62	0.26	0.72	217376.0	7955036.7	182
2016-07-11	36.4	36.6	36.3	36.36	-0.27	-0.74	219913.0	8008761.9	217
2016-07-10	36.7	36.9	36.6	36.63	0.17	0.47	123022.0	4516664.2	127
2016-06-30	36.7	36.7	36.2	36.46	0.0	0.0	218748.0	7988561.5	231
2016-06-29	36.2	36.8	36.1	36.46	0.51	1.42	227653.0	8278900.9	246
2016-06-28	36.0	36.1	35.7	35.95	0.02	0.06	363884.0	13055836.2	264
2016-06-27	36.2	36.5	35.9	35.93	-0.5	-1.37	1011871.0	36092966.0	516
2016-06-26	36.3	36.6	35.4	36.43	-0.22	-0.6	403724.0	14540903.0	341
2016-06-23	36.5	36.8	36.5	36.65	0.04	0.11	360852.0	13224552.6	227
2016-06-22	36.8	37.0	36.5	36.61	-0.03	-0.08	512737.0	18815975.8	314
2016-06-21	37.1	37.2	36.6	36.64	-0.35	-0.95	497968.0	18391145.1	319
2016-06-20	36.8	37.8	36.6	36.99	0.36	0.98	448021.0	16659372.7	456
2016-06-19	37.1	37.5	36.2	36.63	-0.23	-0.62	406940.0	14939016.9	466
2016-06-16	37.7	37.8	36.8	36.86	-0.65	-1.73	457116.0	16975326.3	416
2016-06-15	37.9	38.2	37.5	37.51	-0.48	-1.26	274277.0	10379598.3	254
2016-06-14	38.0	38.3	37.9	37.99	-0.06	-0.16	380209.0	14450023.6	255
2016-06-13	38.4	38.5	38.0	38.05	-0.58	-1.5	332461.0	12700263.8	301
2016-06-12	39.0	39.0	38.4	38.63	-0.46	-1.18	177152.0	6847277.1	254
2016-06-09	39.5	39.7	39.0	39.09	-0.53	-1.34	337186.0	13248323.4	244
2016-06-08	39.8	40.0	39.6	39.62	-0.18	-0.45	168310.0	6705167.6	161
2016-06-07	40.0	40.2	39.5	39.8	-0.19	-0.48	141167.0	5622476.4	130
2016-06-06	39.7	40.2	39.6	39.99	0.39	0.98	221580.0	8811775.4	246
2016-06-05	39.1	39.8	39.0	39.6	0.52	1.33	530311.0	21036422.4	735
2016-06-02	37.9	39.2	37.9	39.08	1.28	3.39	638010.0	24644536.9	741
2016-06-01	37.4	37.9	37.3	37.8	0.38	1.02	179146.0	6731850.7	200
2016-05-31	36.2	37.6	36.2	37.42	1.1	3.03	498651.0	18443510.6	594
2016-05-30	36.4	36.7	36.1	36.32	-0.23	-0.63	552734.0	20050325.5	444
2016-05-29	37.4	37.5	36.3	36.55	-0.38	-1.03	575390.0	21026349.1	502
2016-05-26	37.5	37.8	36.6	36.93	-0.66	-1.76	733419.0	27223490.4	773
2016-05-25	37.6	37.8	37.4	37.59	0.16	0.43	350388.0	13166204.3	218
2016-05-24	36.7	37.7	36.3	37.43	0.73	1.99	698397.0	25988986.9	409
2016-05-23	38.1	38.1	36.5	36.7	-1.61	-4.2	770976.0	28669694.3	671
2016-05-22	38.8	39.2	38.2	38.31	-0.34	-0.88	1154924.0	44694505.0	775
2016-05-19	38.3	38.8	38.0	38.65	0.22	0.57	400863.0	15360734.5	348
2016-05-18	38.5	38.5	38.0	38.43	0.06	0.16	451476.0	17272808.3	314
2016-05-17	38.1	38.4	38.0	38.37	0.37	0.97	834399.0	31883650.2	521
2016-05-16	37.8	38.1	37.7	38.0	0.32	0.85	587151.0	22210563.4	447
2016-05-15	38.0	38.3	37.6	37.68	-0.29	-0.76	398222.0	15086386.9	335
2016-05-12	38.0	38.3	37.8	37.97	0.26	0.69	514516.0	19557127.8	394
2016-05-11	38.0	38.2	37.7	37.71	-0.16	-0.42	436509.0	16538185.3	373
2016-05-10	38.5	38.5	37.8	37.87	-0.74	-1.92	929221.0	35490452.8	795
2016-05-09	39.1	39.2	38.2	38.61	-0.6	-1.53	748275.0	28810695.5	632
2016-05-08	39.5	39.7	39.0	39.21	-0.23	-0.58	251992.0	9944276.3	228
2016-05-05	39.4	39.5	39.0	39.44	0.57	1.47	237845.0	9317948.0	207
2016-05-04	39.2	39.9	38.8	38.87	-0.62	-1.57	318168.0	12453723.0	303
2016-05-03	40.0	40.0	39.1	39.49	-0.58	-1.45	822726.0	32683888.9	587
2016-05-02	39.9	40.1	39.7	40.07	0.05	0.12	616352.0	24596783.4	262
2016-05-01	40.0	40.2	39.9	40.02	0.01	0.02	290213.0	11613090.9	185
2016-04-28	40.3	40.3	39.9	40.01	-0.16	-0.4	736696.0	29491935.6	400
2016-04-27	40.1	40.3	40.0	40.17	0.46	1.16	1072497.0	42973264.8	446
2016-04-26	40.0	40.0	39.7	39.71	-0.38	-0.95	770357.0	30700359.9	364
2016-04-25	40.6	40.6	39.6	40.09	-0.37	-0.91	829694.0	33166734.2	544
2016-04-24	39.7	40.8	39.7	40.46	0.5	1.25	766756.0	30845646.2	556
2016-04-21	39.8	40.1	39.2	39.96	0.63	1.6	904710.0	35980275.6	885
2016-04-20	40.0	40.0	38.0	39.33	-2.72	-6.47	5156462.0	200056073.8	2725
2016-04-19	42.0	42.3	41.9	42.05	0.37	0.89	165648.0	6959724.4	201
2016-04-18	41.1	41.9	40.3	41.68	-0.43	-1.02	418888.0	17246535.4	502
2016-04-17	44.0	44.0	42.0	42.11	-1.82	-4.14	156282.0	6677555.8	221
2016-04-14	44.1	44.2	43.3	43.93	-0.09	-0.2	129719.0	5677937.9	179
2016-04-13	44.2	44.3	43.9	44.02	-0.04	-0.09	175173.0	7741108.3	184
2016-04-12	44.0	44.5	44.0	44.06	0.11	0.25	176716.0	7826625.7	169
2016-04-11	43.6	44.2	43.2	43.95	-0.04	-0.09	143123.0	6273197.7	191
2016-04-10	41.9	44.8	41.9	43.99	2.48	5.97	649405.0	28261853.3	616
2016-04-07	41.4	41.6	41.2	41.51	0.36	0.87	93099.0	3862994.2	130
2016-04-06	41.7	41.7	41.1	41.15	-0.25	-0.6	240976.0	9949920.1	221
2016-04-05	41.7	41.7	41.3	41.4	-0.3	-0.72	243623.0	10089676.8	201
2016-04-04	41.1	41.8	41.0	41.7	0.65	1.58	162571.0	6747800.2	139
2016-04-03	40.1	41.4	40.1	41.05	-0.7	-1.68	98099.0	4026877.6	137
2016-03-31	40.1	42.0	40.0	41.75	0.65	1.58	579125.0	24080337.5	391
2016-03-30	40.9	41.7	40.6	41.1	0.19	0.46	609431.0	25124226.5	321
2016-03-29	41.5	41.5	40.4	40.91	-0.69	-1.66	201741.0	8234407.8	278
2016-03-28	41.3	41.8	41.3	41.6	0.09	0.22	633601.0	26361189.7	383
2016-03-27	41.2	41.8	41.2	41.51	0.16	0.39	272521.0	11333082.6	245
2016-03-24	41.4	42.1	41.0	41.35	-0.34	-0.82	666877.0	27584664.3	585
2016-03-23	41.7	41.8	41.5	41.69	-0.02	-0.05	124054.0	5169782.7	200
2016-03-22	42.3	42.4	41.4	41.71	-0.37	-0.88	336120.0	14087647.4	322
2016-03-21	42.2	42.5	42.0	42.08	-0.4	-0.94	201999.0	8536204.2	239
2016-03-20	42.0	42.6	42.0	42.48	0.32	0.76	292770.0	12433642.2	274
2016-03-17	42.3	42.5	41.8	42.16	0.32	0.76	289175.0	12214899.5	304
2016-03-16	41.5	42.0	41.1	41.84	0.41	0.99	532093.0	22038723.2	437
2016-03-15	41.1	41.7	40.8	41.43	0.08	0.19	536517.0	21987629.1	520
2016-03-14	41.8	42.0	41.3	41.35	-0.16	-0.39	350989.0	14587631.0	286
2016-03-13	42.2	42.2	41.2	41.51	-0.19	-0.46	408333.0	17055643.3	209
2016-03-10	41.7	42.0	41.5	41.7	0.39	0.94	237428.0	9880608.1	186
2016-03-09	42.1	42.1	41.1	41.31	-0.73	-1.74	641201.0	26649810.2	408
2016-03-08	42.4	42.8	41.9	42.04	-0.4	-0.94	488380.0	20565140.1	305
2016-03-07	43.2	43.4	41.9	42.44	-0.66	-1.53	529084.0	22460461.7	490
2016-03-06	41.6	43.1	41.6	43.1	2.01	4.89	544008.0	23090774.8	480
2016-03-03	41.1	42.0	40.6	41.09	0.32	0.78	489548.0	20208903.1	378
2016-03-02	40.6	41.8	40.6	40.77	0.76	1.9	736372.0	30423791.8	769
2016-03-01	39.2	40.7	39.2	40.01	1.31	3.39	656973.0	26275815.1	550
2016-02-29	39.0	39.5	38.7	38.7	-0.09	-0.23	405044.0	15794150.8	441
2016-02-28	39.0	39.0	38.6	38.79	0.21	0.54	466896.0	18097126.6	336
2016-02-25	38.4	39.0	38.4	38.58	0.44	1.15	161366.0	6219664.9	150
2016-02-24	38.3	39.4	38.0	38.14	-1.31	-3.32	303386.0	11741382.0	245
2016-02-23	39.5	39.7	39.1	39.45	-0.15	-0.38	318107.0	12559733.4	232
2016-02-22	39.7	39.9	39.3	39.6	0.09	0.23	205238.0	8125751.8	219
2016-02-21	39.0	39.7	39.0	39.51	0.06	0.15	508510.0	20072471.0	436
2016-02-18	39.5	40.5	39.3	39.45	-0.07	-0.18	384037.0	15281731.7	343
2016-02-17	38.5	39.7	38.1	39.52	0.61	1.57	240443.0	9399999.3	437
2016-02-16	38.0	39.5	37.0	38.91	1.92	5.19	724619.0	27896970.8	469
2016-02-15	35.8	38.1	35.5	36.99	1.98	5.66	301259.0	11203599.7	364
2016-02-14	37.0	37.0	35.0	35.01	-0.04	-0.11	425655.0	15250898.1	324
2016-02-11	37.1	37.4	35.0	35.05	-2.15	-5.78	474873.0	16955465.5	547
2016-02-10	38.1	38.1	37.2	37.2	-0.92	-2.41	259292.0	9721353.6	303
2016-02-09	37.5	39.0	37.5	38.12	-0.67	-1.73	255079.0	9822669.2	352
2016-02-08	38.5	39.4	38.3	38.79	0.31	0.81	218702.0	8506669.6	282
2016-02-07	39.5	39.5	37.5	38.48	-1.07	-2.71	448789.0	17116560.2	470
2016-02-04	38.2	40.2	38.2	39.55	1.88	4.99	495592.0	19487611.7	603
2016-02-03	37.8	37.8	37.2	37.67	-0.33	-0.87	678233.0	25425395.3	472
2016-02-02	38.5	38.9	37.6	38.0	-1.07	-2.74	254079.0	9756126.6	365
2016-02-01	39.5	40.0	38.6	39.07	-0.43	-1.09	642107.0	25409736.9	550
2016-01-31	42.1	43.0	39.4	39.5	-1.83	-4.43	1086722.0	44340281.1	1033
2016-01-28	38.1	41.8	38.1	41.33	3.32	8.73	1597625.0	64834088.4	1195
2016-01-27	36.6	38.3	36.2	38.01	1.96	5.44	894061.0	33494513.1	601
2016-01-26	33.0	36.5	33.0	36.05	0.97	2.77	1682932.0	58974424.5	1388
2016-01-25	32.5	35.1	31.8	35.08	3.13	9.8	530082.0	17676832.8	525
2016-01-24	32.3	32.5	31.1	31.95	2.07	6.93	1400100.0	44578141.5	633
2016-01-21	32.0	32.1	29.4	29.88	-2.12	-6.62	2647977.0	81181595.2	1488
2016-01-20	33.0	34.0	32.0	32.0	-3.5	-9.86	1545653.0	50336675.1	1015
2016-01-19	35.6	36.0	34.8	35.5	0.91	2.63	630589.0	22344207.6	493
2016-01-18	35.0	35.3	33.7	34.59	-0.61	-1.73	888421.0	30463362.2	1085
2016-01-17	37.0	37.1	34.9	35.2	-3.0	-7.85	751881.0	26733511.2	1113
2016-01-14	38.4	39.0	37.9	38.2	-1.15	-2.92	488308.0	18601905.2	695
2016-01-13	38.8	40.0	38.6	39.35	0.97	2.53	541911.0	21386722.4	519
2016-01-12	39.5	39.5	38.2	38.38	-1.8	-4.48	1217107.0	47177998.8	866
2016-01-11	38.8	40.6	38.0	40.18	1.68	4.36	732767.0	29116209.0	518
2016-01-10	40.7	41.5	38.4	38.5	-2.43	-5.94	678241.0	26862385.2	849
2016-01-07	40.0	42.0	39.0	40.93	-1.45	-3.42	2822238.0	113827986.6	2588
2016-01-06	42.9	44.6	40.5	42.38	-1.32	-3.02	2332330.0	100562302.8	2039
2016-01-05	48.0	48.0	43.7	43.7	-4.77	-9.84	2729198.0	121115054.7	3215
2016-01-04	49.9	49.9	48.4	48.47	-1.58	-3.16	289017.0	14203771.0	408
2016-01-03	50.75	50.75	50.0	50.05	-0.19	-0.38	143413.0	7216001.4	156
2015-12-31	50.5	51.25	49.8	50.24	0.24	0.48	594861.0	30086739.05	492
2015-12-30	49.9	50.5	49.5	50.0	0.38	0.77	303205.0	15160064.9	298
2015-12-29	50.0	50.0	48.8	49.62	-0.54	-1.08	250688.0	12389089.2	326
2015-12-28	49.2	50.25	49.2	50.16	0.55	1.11	140446.0	6987525.5	223
2015-12-27	50.0	50.75	49.3	49.61	-0.3	-0.6	210102.0	10421579.25	326
2015-12-24	51.0	51.5	49.8	49.91	-0.78	-1.54	234646.0	11779806.1	336
2015-12-23	51.0	51.25	49.6	50.69	0.05	0.1	325397.0	16403350.3	430
2015-12-22	48.6	51.0	48.6	50.64	2.46	5.11	736381.0	36926051.45	795
2015-12-21	48.2	48.4	47.4	48.18	0.03	0.06	262695.0	12558735.6	366
2015-12-20	48.0	48.2	47.3	48.15	-0.48	-0.99	358447.0	17088896.2	405
2015-12-17	46.9	49.0	46.8	48.63	2.03	4.36	1900733.0	90399954.1	1298
2015-12-16	47.2	47.5	46.5	46.6	-0.25	-0.53	947332.0	44612668.3	647
2015-12-15	48.3	48.3	46.4	46.85	-0.52	-1.1	877040.0	41345540.5	949
2015-12-14	49.5	50.75	47.0	47.37	-2.01	-4.07	449168.0	21937796.0	500
2015-12-13	50.0	50.0	48.8	49.38	-2.29	-4.43	411181.0	20198729.7	485
2015-12-10	53.5	53.5	51.5	51.67	-1.7	-3.19	258050.0	13936592.25	235
2015-12-09	56.0	56.0	53.25	53.37	-2.38	-4.27	230740.0	12523754.0	348
2015-12-08	55.0	55.75	54.0	55.75	-0.45	-0.8	211277.0	11584954.5	256
2015-12-07	56.75	56.75	56.0	56.2	-0.63	-1.11	128373.0	7223070.5	96
2015-12-06	55.75	57.0	55.75	56.83	0.8	1.43	97422.0	5478415.0	142
2015-12-03	57.0	57.0	56.0	56.03	-1.07	-1.87	106489.0	6016190.25	170
2015-12-02	55.5	57.25	55.0	57.1	1.6	2.88	287932.0	16245082.25	305
2015-12-01	55.5	55.75	55.25	55.5	-0.3	-0.54	113501.0	6287693.25	165
2015-11-30	56.5	56.5	55.75	55.8	-1.19	-2.09	116608.0	6530617.0	167
2015-11-29	56.5	57.5	56.0	56.99	0.26	0.46	142041.0	8027059.5	222
2015-11-26	55.5	57.0	55.5	56.73	1.21	2.18	319704.0	17987048.25	319
2015-11-25	55.5	55.75	54.25	55.52	0.75	1.37	909509.0	47069496.75	282
2015-11-24	53.5	56.0	53.5	54.77	1.92	3.63	411811.0	22472038.25	414
2015-11-23	53.0	54.25	52.25	52.85	0.07	0.13	326608.0	17466475.25	371
2015-11-22	52.0	53.25	52.0	52.78	1.12	2.17	263801.0	13889324.25	324
2015-11-19	50.5	53.75	50.25	51.66	1.43	2.85	686456.0	35683712.75	841
2015-11-18	50.0	50.25	49.7	50.23	0.23	0.46	80767.0	4037011.0	131
2015-11-17	50.0	50.25	49.8	50.0	0.2	0.4	133202.0	6656437.3	147
2015-11-16	49.9	50.5	49.6	49.8	-0.04	-0.08	730998.0	34548914.75	321
2015-11-15	50.5	50.75	48.3	49.84	-2.16	-4.15	222721.0	11112350.65	314
2015-11-12	52.5	52.5	52.0	52.0	-0.31	-0.59	94508.0	4937484.25	143
2015-11-11	50.5	52.5	50.5	52.31	1.84	3.65	508246.0	26200580.5	431
2015-11-10	51.0	51.25	50.25	50.47	-0.7	-1.37	225462.0	11425170.0	254
2015-11-09	50.75	51.5	50.25	51.17	0.42	0.83	209911.0	10654512.75	303
2015-11-08	50.5	50.75	50.0	50.75	0.24	0.48	211930.0	10650457.25	165
2015-11-05	51.0	51.25	50.5	50.51	-0.98	-1.9	161710.0	8208043.25	261
2015-11-04	52.0	52.25	50.25	51.49	0.43	0.84	361885.0	18516920.25	376
2015-11-03	52.0	52.0	51.0	51.06	-0.65	-1.26	237185.0	12217870.75	164
2015-11-02	51.5	52.5	51.25	51.71	0.21	0.41	213515.0	11090934.75	263
2015-11-01	52.75	52.75	50.75	51.5	-1.03	-1.96	293421.0	15057346.25	250
2015-10-29	54.25	54.5	52.5	52.53	-0.84	-1.57	365480.0	19389163.5	335
2015-10-28	53.0	53.5	52.25	53.37	0.0	0.0	268630.0	14209737.5	286
2015-10-27	55.0	55.25	52.5	53.37	-1.33	-2.43	279191.0	15049504.0	431
2015-10-26	52.75	55.0	52.25	54.7	1.55	2.92	161371.0	8629012.25	280
2015-10-25	56.25	56.25	52.75	53.15	-2.78	-4.97	351175.0	19030960.0	388
2015-10-22	56.5	56.5	55.25	55.93	-0.44	-0.78	256500.0	14275944.5	264
2015-10-21	57.75	57.75	56.25	56.37	-1.88	-3.23	473031.0	26866389.25	408
2015-10-20	58.5	58.75	57.5	58.25	-0.77	-1.3	180897.0	10521404.0	230
2015-10-19	59.75	60.0	58.75	59.02	-0.58	-0.97	276703.0	16398629.0	280
2015-10-18	59.0	59.75	58.25	59.6	1.63	2.81	323705.0	19078357.5	333
2015-10-15	59.5	59.5	57.75	57.97	-0.55	-0.94	121598.0	7104969.0	187
2015-10-14	58.75	58.75	58.0	58.52	-0.35	-0.59	277266.0	16172923.25	434
2015-10-13	59.25	59.5	58.5	58.87	-0.53	-0.89	381193.0	22509048.25	272
2015-10-12	60.5	60.5	59.25	59.4	-0.85	-1.41	173049.0	10344687.25	239
2015-10-11	59.75	61.0	59.75	60.25	0.69	1.16	238539.0	14427701.25	275
2015-10-08	60.25	60.25	59.25	59.56	-0.51	-0.85	255368.0	15230971.0	268
2015-10-07	59.0	60.25	59.0	60.07	1.28	2.18	315725.0	18782004.75	300
2015-10-06	58.75	59.5	58.5	58.79	0.3	0.51	192576.0	11364163.75	175
2015-10-05	59.0	59.75	58.25	58.49	-0.51	-0.86	236636.0	13992120.25	235
2015-10-04	59.0	59.25	58.25	59.0	0.48	0.82	402112.0	23633233.5	253
2015-10-01	58.25	59.0	57.75	58.52	0.54	0.93	174438.0	10204489.25	186
2015-09-30	57.0	58.25	56.75	57.98	1.0	1.76	255386.0	14709653.0	191
2015-09-29	57.0	57.25	56.0	56.98	-1.01	-1.74	229913.0	13029955.5	206
2015-09-21	58.0	58.75	57.0	57.99	0.57	0.99	255411.0	14740358.25	339
2015-09-20	58.5	59.25	57.25	57.42	-2.01	-3.38	210081.0	12187125.25	286
2015-09-17	61.0	61.0	58.75	59.43	-0.57	-0.95	534125.0	31686210.0	443
2015-09-16	61.75	62.0	59.75	60.0	-0.76	-1.25	176468.0	10698870.25	238
2015-09-15	59.25	61.0	59.25	60.76	0.28	0.46	134936.0	8149940.75	166
2015-09-14	61.5	62.0	60.0	60.48	-1.48	-2.39	185450.0	11270997.25	249
2015-09-13	61.5	63.75	61.5	61.96	-0.93	-1.48	161374.0	10108684.0	221
2015-09-10	62.0	63.25	60.5	62.89	0.44	0.7	503251.0	31246047.25	390
2015-09-09	63.5	63.5	62.25	62.45	0.2	0.32	939101.0	59018261.5	655
2015-09-08	61.25	62.5	60.75	62.25	0.39	0.63	287207.0	17731038.75	360
2015-09-07	61.25	63.75	60.5	61.86	2.25	3.77	787705.0	49240133.0	627
2015-09-06	58.25	60.0	58.25	59.61	0.69	1.17	69507.0	4124011.25	122
2015-09-03	59.5	60.25	58.75	58.92	0.73	1.25	185930.0	11044600.75	186
2015-09-02	57.5	58.25	56.5	58.19	-0.73	-1.24	430652.0	24706690.75	343
2015-09-01	60.5	60.5	58.25	58.92	-0.68	-1.14	331817.0	19632095.0	373
2015-08-31	62.0	62.0	59.25	59.6	-2.49	-4.01	319938.0	19260950.5	349
2015-08-30	66.0	66.0	61.25	62.09	0.09	0.15	579848.0	37074406.75	485
2015-08-27	62.25	63.0	60.25	62.0	4.0	6.9	560449.0	34787045.0	440
2015-08-26	57.75	59.5	56.5	58.0	0.25	0.43	608051.0	35446450.5	493
2015-08-25	53.5	57.75	52.0	57.75	5.21	9.92	506467.0	28088689.0	373
2015-08-24	55.0	55.5	51.0	52.54	-3.32	-5.94	1084798.0	56739229.75	722
2015-08-23	58.0	59.75	55.5	55.86	-5.72	-9.29	659683.0	37707903.25	567
2015-08-20	60.0	62.5	60.0	61.58	-0.19	-0.31	333847.0	20423823.75	259
2015-08-19	61.75	64.0	61.75	61.77	-0.8	-1.28	471310.0	29663168.75	285
2015-08-18	64.0	64.0	59.5	62.57	-1.22	-1.91	1084666.0	66723835.25	546
2015-08-17	63.5	65.5	62.75	63.79	-0.06	-0.09	347084.0	22303209.25	343
2015-08-16	66.0	66.0	63.0	63.85	-2.39	-3.61	438091.0	28246715.5	442
2015-08-13	67.0	67.25	66.0	66.24	-0.47	-0.7	153556.0	10211961.0	213
2015-08-12	68.0	68.25	66.25	66.71	-1.79	-2.61	374801.0	25025727.75	251
2015-08-11	69.0	69.0	68.25	68.5	-0.11	-0.16	351758.0	24141485.0	292
2015-08-10	67.5	69.0	67.25	68.61	0.86	1.27	282746.0	19199245.5	303
2015-08-09	66.0	68.0	65.75	67.75	1.47	2.22	249835.0	16760658.25	235
2015-08-06	67.5	67.5	65.25	66.28	-1.51	-2.23	293729.0	19499239.25	343
2015-08-05	66.75	68.25	66.5	67.79	0.93	1.39	159264.0	10784226.5	172
2015-08-04	66.5	67.25	65.75	66.86	0.12	0.18	163260.0	10825718.75	184
2015-08-03	66.5	67.0	65.5	66.74	-0.37	-0.55	350764.0	23161501.0	259
2015-08-02	69.0	69.0	66.75	67.11	-2.38	-3.42	403617.0	27364281.5	323
2015-07-30	68.5	69.75	68.0	69.49	0.92	1.34	373513.0	25543157.25	360
2015-07-29	70.0	70.0	68.5	68.57	-2.85	-3.99	959307.0	66112992.0	733
2015-07-28	71.75	72.75	70.75	71.42	-0.33	-0.46	292228.0	20869622.5	160
2015-07-27	73.75	73.75	71.5	71.75	-2.23	-3.01	321203.0	23376671.5	217
2015-07-26	75.0	75.25	73.75	73.98	-1.48	-1.96	477398.0	35665992.5	210
2015-07-23	74.75	75.75	74.5	75.46	0.54	0.72	209506.0	15700485.25	174
2015-07-22	75.5	76.25	74.5	74.92	-0.4	-0.53	443462.0	33472094.0	256
2015-07-15	74.25	75.5	74.0	75.32	0.56	0.75	388778.0	29171706.25	258
2015-07-14	74.0	75.25	74.0	74.76	1.26	1.71	647683.0	48279116.75	278
2015-07-13	72.5	73.5	72.25	73.5	0.82	1.13	237450.0	17387040.25	202
2015-07-12	71.25	73.0	71.25	72.68	0.74	1.03	195919.0	14204760.5	174
2015-07-09	70.0	72.0	69.75	71.94	1.44	2.04	302200.0	21548468.75	263
2015-07-08	70.25	70.75	70.0	70.5	0.23	0.33	247031.0	17368978.5	247
2015-07-07	69.5	71.25	69.0	70.27	0.82	1.18	542754.0	38053296.5	514
2015-07-06	67.0	70.0	66.5	69.45	2.46	3.67	762376.0	52023213.0	571
2015-07-05	66.75	67.5	66.5	66.99	-0.35	-0.52	842784.0	56405307.75	337
2015-07-02	68.0	68.25	66.75	67.34	-0.68	-1.0	734561.0	49541221.5	385
2015-07-01	68.75	69.25	67.0	68.02	-0.45	-0.66	1186783.0	80690957.0	682
2015-06-30	67.0	68.5	65.5	68.47	0.76	1.12	1865027.0	124467459.75	699
2015-06-29	70.0	70.0	67.0	67.71	-2.63	-3.74	1191274.0	81332341.0	566
2015-06-28	72.5	72.5	70.0	70.34	-1.93	-2.67	414248.0	29202101.5	473
2015-06-25	71.25	72.5	70.25	72.27	0.97	1.36	639173.0	45345856.25	506
2015-06-24	72.0	72.5	70.75	71.3	-0.45	-0.63	550035.0	39238537.5	369
2015-06-23	73.0	73.25	71.0	71.75	-0.97	-1.33	509017.0	36783481.0	228
2015-06-22	73.75	73.75	72.5	72.72	-0.89	-1.21	762181.0	55785521.0	443
2015-06-21	75.0	76.0	73.5	73.61	-1.67	-2.22	438817.0	32892560.5	375
2015-06-18	74.75	75.5	74.75	75.28	0.6	0.8	164911.0	12387037.75	157
2015-06-17	74.5	75.0	74.5	74.68	-0.33	-0.44	66740.0	4981819.5	114
2015-06-16	74.75	75.5	74.5	75.01	-0.01	-0.01	236324.0	17724498.75	188
2015-06-15	76.0	76.0	75.0	75.02	-0.51	-0.68	653677.0	49285317.25	494
2015-06-14	75.0	76.0	74.75	75.53	0.84	1.12	484757.0	36619842.0	382
2015-06-11	74.5	76.75	74.25	74.69	0.3	0.4	479426.0	36100321.25	464
2015-06-10	73.75	74.5	73.5	74.39	0.66	0.9	175946.0	13038129.25	182
2015-06-09	73.5	73.75	73.25	73.73	-0.13	-0.18	386375.0	28440856.0	202
2015-06-08	74.0	74.0	73.5	73.86	-0.01	-0.01	143445.0	10572933.5	154
2015-06-07	73.5	74.25	73.5	73.87	0.25	0.34	240662.0	17767101.25	171
2015-06-04	73.25	74.0	73.25	73.62	0.12	0.16	259947.0	19122557.75	173
2015-06-03	73.5	74.0	73.25	73.5	-0.13	-0.18	136312.0	10014902.0	132
2015-06-02	74.0	74.25	73.5	73.63	-0.22	-0.3	202812.0	14936391.0	197
2015-06-01	73.5	74.0	73.25	73.85	0.31	0.42	151909.0	11166993.0	138
2015-05-31	74.25	74.25	73.25	73.54	-0.5	-0.68	363989.0	26875403.0	250
2015-05-28	74.25	74.5	73.5	74.04	-0.6	-0.8	426995.0	31540513.25	370
2015-05-27	74.5	75.25	74.5	74.64	0.14	0.19	161294.0	12060463.75	230
2015-05-26	74.0	75.5	74.0	74.5	0.68	0.92	461940.0	34585623.0	346
2015-05-25	74.5	74.5	73.75	73.82	-0.31	-0.42	314457.0	23295131.5	308
2015-05-24	74.0	74.25	73.5	74.13	0.07	0.09	242338.0	17892665.0	308
2015-05-21	75.5	75.75	73.5	74.06	-1.69	-2.23	824552.0	61529425.0	603
2015-05-20	75.25	75.75	75.25	75.75	-0.23	-0.3	440521.0	33326482.5	207
2015-05-19	75.75	76.0	75.5	75.98	0.21	0.28	239917.0	18197711.75	179
2015-05-18	76.0	76.25	75.5	75.77	-0.48	-0.63	279956.0	21225461.25	239
2015-05-17	76.0	76.5	75.5	76.25	0.13	0.17	525525.0	40040026.5	360
2015-05-14	76.5	76.75	76.0	76.12	-0.38	-0.5	155198.0	11852474.25	213
2015-05-13	76.25	76.75	76.0	76.5	0.0	0.0	157772.0	12044463.25	148
2015-05-12	75.5	77.0	75.25	76.5	0.25	0.33	181862.0	13909903.0	216
2015-05-11	76.0	76.75	76.0	76.25	0.0	0.0	453207.0	34595149.75	234
2015-05-10	76.5	77.0	75.75	76.25	-0.29	-0.38	534199.0	40759005.5	205
2015-05-07	76.75	76.75	76.0	76.54	-0.17	-0.22	107082.0	8159837.75	150
2015-05-06	76.25	77.0	75.75	76.71	0.58	0.76	326996.0	24951974.5	231
2015-05-05	77.5	77.75	76.0	76.13	-0.97	-1.26	325913.0	25086350.25	415
2015-05-04	77.75	78.0	77.0	77.1	-0.59	-0.76	304742.0	23595620.75	224
2015-05-03	77.75	78.25	77.5	77.69	0.03	0.04	204788.0	15970544.75	163
2015-04-30	78.75	79.0	77.5	77.66	-0.34	-0.44	226333.0	17758397.5	254
2015-04-29	78.0	79.0	77.0	78.0	0.49	0.63	553570.0	43045042.75	401
2015-04-28	78.25	79.5	77.0	77.51	-0.63	-0.81	589350.0	45950759.75	415
2015-04-27	78.0	78.75	77.5	78.14	-0.33	-0.42	649502.0	50611479.25	409
2015-04-26	78.25	78.75	77.75	78.47	0.17	0.22	486629.0	38078772.25	300
2015-04-23	78.0	78.5	77.5	78.3	-0.2	-0.25	338178.0	26408078.25	170
2015-04-22	79.0	79.0	78.0	78.5	0.3	0.38	401337.0	31379324.0	296
2015-04-21	79.5	79.5	78.0	78.2	-1.01	-1.28	430481.0	33766343.0	363
2015-04-20	78.0	79.75	78.0	79.21	2.14	2.78	1158177.0	91252177.0	635
2015-04-19	76.75	78.0	76.0	77.07	3.07	4.15	719346.0	55530088.75	530
2015-04-16	71.0	74.5	71.0	74.0	3.71	5.28	548869.0	40187439.5	694
2015-04-15	68.25	71.5	68.25	70.29	2.16	3.17	568645.0	39674523.75	568
2015-04-14	67.75	68.5	67.75	68.13	0.45	0.66	236170.0	16082489.5	333
2015-04-13	68.75	69.0	67.5	67.68	-1.16	-1.69	650227.0	44257750.25	710
2015-04-12	69.75	70.5	68.75	68.84	-1.32	-1.88	303167.0	21000702.75	368
2015-04-09	69.5	70.5	69.25	70.16	0.23	0.33	227421.0	15926725.0	224
2015-04-08	70.0	70.75	69.25	69.93	0.63	0.91	203079.0	14211367.0	294
2015-04-07	68.5	69.75	68.0	69.3	1.1	1.61	389476.0	26877613.25	321
2015-04-06	70.5	70.5	68.0	68.2	-0.87	-1.26	194291.0	13391515.5	309
2015-04-05	70.5	70.75	68.0	69.07	-1.57	-2.22	258361.0	17850860.25	315
2015-04-02	68.75	71.5	68.5	70.64	2.29	3.35	1017507.0	71669761.0	837
2015-04-01	67.75	68.75	67.5	68.35	-0.01	-0.01	167708.0	11427668.75	275
2015-03-31	70.5	71.5	67.5	68.36	-2.73	-3.84	872947.0	59825080.5	599
2015-03-30	71.75	71.75	70.5	71.09	-1.11	-1.54	198841.0	14143094.0	308
2015-03-29	71.5	73.0	71.0	72.2	0.87	1.22	613459.0	44105176.25	636
2015-03-26	66.5	72.75	66.25	71.33	0.65	0.92	1110839.0	78911911.5	762
2015-03-25	74.25	74.75	70.0	70.68	-4.01	-5.37	940114.0	67119714.75	1053
2015-03-24	74.25	76.0	72.5	74.69	1.77	2.43	1435241.0	106958340.25	1442
2015-03-23	69.25	74.25	68.75	72.92	3.77	5.45	1762829.0	125340437.5	1677
2015-03-22	67.25	70.25	65.5	69.15	-0.6	-0.86	3417325.0	230165864.25	3167
2015-03-19	72.5	73.25	69.75	69.75	-7.64	-9.87	3667744.0	258761462.5	2726
2015-03-18	77.75	79.0	74.0	77.39	-0.15	-0.19	456253.0	34957459.25	413
2015-03-17	78.0	79.0	77.0	77.54	-0.46	-0.59	545040.0	42492365.75	377
2015-03-16	79.75	80.5	77.75	78.0	-2.16	-2.69	554379.0	43728158.0	445
2015-03-15	80.5	81.25	80.0	80.16	-1.95	-2.37	491828.0	39619860.25	346
2015-03-12	81.75	82.25	81.0	82.11	1.34	1.66	715857.0	58431147.25	537
2015-03-11	79.0	81.0	78.5	80.77	1.52	1.92	913851.0	72647974.5	506
2015-03-10	78.75	79.5	78.25	79.25	0.53	0.67	693118.0	54667674.5	458
2015-03-09	78.5	78.75	78.0	78.72	0.23	0.29	556331.0	43680257.75	328
2015-03-08	78.75	78.75	78.0	78.49	-0.36	-0.46	255374.0	19987452.0	283
2015-03-05	78.25	79.0	78.0	78.85	0.68	0.87	613495.0	48116249.0	369
2015-03-04	78.5	79.0	77.75	78.17	-0.29	-0.37	273097.0	21393929.5	309
2015-03-03	78.25	78.75	78.0	78.46	0.22	0.28	273199.0	21407242.25	261
2015-03-02	78.75	79.5	78.0	78.24	-0.17	-0.22	240728.0	18907963.75	266
2015-03-01	79.75	80.0	78.25	78.41	-0.59	-0.75	112867.0	8902359.25	181
2015-02-26	79.5	79.5	78.75	79.0	-0.4	-0.5	164645.0	13041967.25	139
2015-02-25	79.5	80.25	79.0	79.4	-0.72	-0.9	184561.0	14744201.25	158
2015-02-24	79.25	81.75	79.0	80.12	1.07	1.35	408917.0	32934354.5	402
2015-02-23	77.5	79.25	77.0	79.05	1.3	1.67	195215.0	15318934.0	237
2015-02-22	78.0	78.75	77.5	77.75	-0.03	-0.04	173931.0	13543574.75	228
2015-02-19	79.25	79.25	77.25	77.78	-1.4	-1.77	235402.0	18333168.0	286
2015-02-18	78.75	80.0	78.75	79.18	0.21	0.27	135031.0	10734000.0	134
2015-02-17	79.0	80.25	78.5	78.97	-0.56	-0.7	301107.0	23967101.75	198
2015-02-16	79.75	80.0	79.25	79.53	-0.26	-0.33	399680.0	31856409.75	221
2015-02-15	78.75	80.0	78.75	79.79	1.95	2.51	430211.0	34151031.75	313
2015-02-12	78.0	78.75	77.75	77.84	-0.07	-0.09	132196.0	10343685.0	152
2015-02-11	78.5	78.75	77.75	77.91	-0.54	-0.69	275677.0	21603766.25	185
2015-02-10	79.0	79.0	78.25	78.45	-0.59	-0.75	580593.0	45583385.75	306
2015-02-09	80.5	80.75	78.0	79.04	-1.17	-1.46	383647.0	30368472.0	466
2015-02-08	80.0	80.5	79.75	80.21	0.56	0.7	432836.0	34636347.0	305
2015-02-05	80.25	80.75	78.25	79.65	-0.26	-0.33	283019.0	22672932.5	282
2015-02-04	83.0	83.0	79.75	79.91	-2.61	-3.16	519279.0	42089763.0	455
2015-02-03	82.0	83.5	82.0	82.52	0.04	0.05	806707.0	66828733.75	408
2015-02-02	83.25	83.25	82.0	82.48	-0.76	-0.91	402308.0	33192771.25	394
2015-02-01	83.25	85.0	83.0	83.24	2.46	3.05	839138.0	70479927.0	508
2015-01-29	82.0	82.0	80.5	80.78	-1.28	-1.56	262201.0	21221393.5	315
2015-01-28	79.25	82.5	79.25	82.06	2.05	2.56	364324.0	29646105.0	320
2015-01-27	78.25	80.25	78.25	80.01	1.85	2.37	314554.0	25075119.25	309
2015-01-26	75.5	78.25	75.0	78.16	3.17	4.23	271120.0	21054435.25	385
2015-01-22	76.0	76.75	74.25	74.99	-0.79	-1.04	288425.0	21672921.5	342
2015-01-21	78.25	78.25	75.75	75.78	-2.22	-2.85	302826.0	23327048.25	352
2015-01-20	77.25	78.25	77.25	78.0	0.62	0.8	136452.0	10610031.25	144
2015-01-19	78.5	78.5	77.0	77.38	-1.67	-2.11	225639.0	17481569.5	254
2015-01-18	77.25	79.25	77.0	79.05	1.83	2.37	206925.0	16187662.0	281
2015-01-15	78.0	78.5	77.0	77.22	-0.7	-0.9	265888.0	20623734.5	360
2015-01-14	79.0	79.75	77.25	77.92	-0.35	-0.45	216755.0	17041441.5	288
2015-01-13	77.75	79.0	77.0	78.27	-0.59	-0.75	306141.0	23834312.25	342
2015-01-12	80.0	81.0	78.75	78.86	-2.1	-2.59	204561.0	16372817.0	244
2015-01-11	76.75	82.0	76.75	80.96	4.21	5.49	258813.0	20629333.75	241
2015-01-08	75.0	77.0	74.5	76.75	2.71	3.66	358748.0	26427089.25	271
2015-01-07	73.25	75.25	72.75	74.04	1.09	1.49	198138.0	14665469.25	371
2015-01-06	73.25	74.0	72.5	72.95	-2.63	-3.48	387480.0	28252353.5	498
2015-01-05	77.5	78.5	75.25	75.58	-3.17	-4.03	128262.0	9858030.25	171
2015-01-04	77.5	79.0	77.5	78.75	-0.27	-0.34	172060.0	13532278.25	158
2015-01-01	79.25	80.0	77.75	79.02	0.32	0.41	130077.0	10277435.25	152
2014-12-31	80.0	82.0	74.5	78.7	-0.8	-1.01	439157.0	34484733.75	467
2014-12-30	81.25	81.25	79.0	79.5	-3.52	-4.24	456627.0	36340453.0	384
2014-12-29	82.25	83.25	81.25	83.02	0.64	0.78	524521.0	43185733.0	294
2014-12-28	80.75	82.5	79.0	82.38	1.81	2.25	438045.0	35488983.0	421
2014-12-25	80.0	80.75	78.75	80.57	0.54	0.67	388534.0	31048083.25	340
2014-12-24	77.25	80.25	77.25	80.03	2.59	3.34	541847.0	42782468.5	381
2014-12-23	77.0	77.75	75.75	77.44	0.49	0.64	352650.0	27124280.5	306
2014-12-22	77.75	77.75	75.0	76.95	-0.38	-0.49	502862.0	38625248.25	381
2014-12-21	82.0	82.0	75.25	77.33	1.18	1.55	673585.0	53111357.25	515
2014-12-18	72.0	76.5	72.0	76.15	6.56	9.43	1198882.0	90147775.5	596
2014-12-17	66.0	70.0	63.5	69.59	3.09	4.65	983105.0	65159330.25	841
2014-12-16	70.0	70.0	65.0	66.5	-5.46	-7.59	760087.0	50403438.5	590
2014-12-15	75.5	76.5	71.5	71.96	-2.98	-3.98	534652.0	39892772.25	292
2014-12-14	70.75	76.0	70.25	74.94	0.1	0.13	721458.0	53926922.0	474
2014-12-11	70.25	75.5	69.0	74.84	3.61	5.07	377483.0	27020153.0	425
2014-12-10	73.75	74.0	70.75	71.23	-2.82	-3.81	544161.0	39125964.75	352
2014-12-09	75.0	75.0	72.5	74.05	-2.48	-3.24	398643.0	29444923.25	321
2014-12-08	78.75	78.75	76.0	76.53	-2.91	-3.66	322114.0	25001758.0	262
2014-12-07	77.0	79.75	77.0	79.44	1.28	1.64	254657.0	19990874.75	233
2014-12-04	75.5	78.5	75.5	78.16	2.68	3.55	205254.0	15813111.5	284
2014-12-03	75.25	75.5	74.25	75.48	1.13	1.52	170570.0	12787742.25	161
2014-12-02	75.5	75.5	74.0	74.35	0.36	0.49	425051.0	31800842.75	298
2014-12-01	70.25	75.25	70.25	73.99	1.33	1.83	592407.0	43872033.75	436
2014-11-30	70.25	73.5	68.5	72.66	-2.34	-3.12	633321.0	45084781.0	495
2014-11-27	75.0	75.25	73.75	75.0	-0.33	-0.44	290747.0	21731029.5	285
2014-11-26	77.25	77.25	72.5	75.33	-0.8	-1.05	707023.0	52800610.0	536
2014-11-25	75.5	76.25	74.75	76.13	-1.08	-1.4	421989.0	31920815.75	258
2014-11-24	78.75	78.75	76.75	77.21	-1.79	-2.27	229448.0	17771506.25	294
2014-11-23	79.0	79.75	78.5	79.0	0.26	0.33	216902.0	17161882.0	261
2014-11-20	78.75	78.75	77.5	78.74	0.96	1.23	252045.0	19780958.75	144
2014-11-19	78.25	78.25	77.5	77.78	0.01	0.01	327950.0	25602157.75	260
2014-11-18	76.0	79.0	76.0	77.77	1.68	2.21	192507.0	14924245.5	256
2014-11-17	78.0	78.0	74.5	76.09	-2.87	-3.63	327999.0	24922526.0	368
2014-11-16	80.25	80.5	77.5	78.96	-1.46	-1.82	228701.0	18130241.0	338
2014-11-13	81.25	82.0	79.75	80.42	-0.87	-1.07	230762.0	18589632.5	246
2014-11-12	82.0	84.0	81.25	81.29	-0.96	-1.17	328166.0	27020685.25	194
2014-11-11	82.0	82.5	81.5	82.25	-0.02	-0.02	271985.0	22315569.75	133
2014-11-10	82.0	82.5	81.5	82.27	0.27	0.33	328461.0	26938272.75	191
2014-11-09	81.75	83.0	81.5	82.0	-0.11	-0.13	325936.0	26740826.75	265
2014-11-06	81.0	82.25	80.5	82.11	1.17	1.45	422982.0	34340772.0	283
2014-11-05	82.0	82.75	77.75	80.94	-1.77	-2.14	760914.0	60190262.25	790
2014-11-04	84.5	86.75	80.0	82.71	-3.04	-3.55	420371.0	35428010.75	381
2014-11-03	85.75	85.75	84.25	85.75	0.08	0.09	110446.0	9420630.75	145
2014-11-02	85.5	86.0	84.5	85.67	0.26	0.3	503187.0	42855782.75	329
2014-10-30	86.25	86.25	83.0	85.41	-1.2	-1.39	509155.0	42880127.5	426
2014-10-29	88.0	88.0	86.5	86.61	-1.12	-1.28	594184.0	51853634.75	286
2014-10-28	88.0	88.0	86.25	87.73	-0.48	-0.54	356529.0	31043518.25	254
2014-10-27	90.0	90.0	86.5	88.21	-0.04	-0.05	478219.0	42239189.0	498
2014-10-26	85.0	89.0	84.75	88.25	3.5	4.13	1056342.0	92451736.5	822
2014-10-23	84.0	85.0	82.75	84.75	0.51	0.61	335692.0	28221365.75	311
2014-10-22	82.5	84.5	82.0	84.24	1.03	1.24	502355.0	41784677.5	424
2014-10-21	83.0	83.75	82.0	83.21	0.27	0.33	993174.0	82376157.0	526
2014-10-20	81.0	83.0	79.0	82.94	1.95	2.41	545288.0	44163756.5	360
2014-10-19	81.0	81.0	79.5	80.99	3.87	5.02	910930.0	73143269.0	489
2014-10-16	73.25	77.5	71.25	77.12	-1.47	-1.87	1483292.0	109791438.0	1094
2014-10-15	80.5	80.5	77.0	78.59	-2.04	-2.53	887108.0	69292119.5	746
2014-10-14	83.5	83.5	80.0	80.63	-2.98	-3.56	649305.0	52834940.5	684
2014-10-13	83.0	83.75	79.0	83.61	0.86	1.04	1279473.0	104823908.25	1015
2014-10-12	82.0	84.25	79.25	82.75	-4.52	-5.18	1549163.0	127579266.5	949
2014-10-02	86.0	87.5	84.0	87.27	1.19	1.38	955847.0	82189602.75	536
2014-10-01	83.0	86.5	81.5	86.08	2.92	3.51	884316.0	74432454.5	705
2014-09-30	82.5	83.25	82.0	83.16	1.1	1.34	306328.0	25258285.75	285
2014-09-29	82.5	82.5	80.75	82.06	-0.63	-0.76	420946.0	34464632.75	491
2014-09-28	85.0	85.0	82.0	82.69	-2.8	-3.28	617684.0	51242539.25	632
2014-09-25	83.75	85.5	83.0	85.49	1.74	2.08	538712.0	45499306.0	377
2014-09-24	84.75	84.75	80.5	83.75	-0.77	-0.91	567320.0	46734654.75	551
2014-09-22	85.0	85.75	84.25	84.52	-1.95	-2.26	400792.0	34046080.25	331
2014-09-21	86.75	87.75	85.0	86.47	-0.26	-0.3	428881.0	37241276.0	321
2014-09-18	86.25	87.5	85.75	86.73	0.57	0.66	320575.0	27707605.75	382
2014-09-17	85.0	88.0	84.5	86.16	1.0	1.17	748804.0	64653061.5	701
2014-09-16	84.25	85.5	83.5	85.16	1.63	1.95	474083.0	40075702.25	392
2014-09-15	85.0	85.0	83.0	83.53	-1.46	-1.72	724866.0	60798265.5	395
2014-09-14	84.5	86.5	84.0	84.99	1.0	1.19	680279.0	57951034.5	637
2014-09-11	83.5	84.5	83.25	83.99	0.0	0.0	345767.0	29017230.75	269
2014-09-10	84.0	84.0	83.0	83.99	-0.25	-0.3	416854.0	34792907.75	335
2014-09-09	84.5	84.5	83.5	84.24	0.06	0.07	302553.0	25449552.75	267
2014-09-08	83.5	84.25	83.0	84.18	0.66	0.79	328214.0	27452646.25	277
2014-09-07	83.5	84.0	83.0	83.52	0.45	0.54	335649.0	28000192.75	245
2014-09-04	83.0	83.5	82.0	83.07	-0.31	-0.37	387509.0	32033801.25	325
2014-09-03	84.5	84.5	83.0	83.38	-0.84	-1.0	459462.0	38423408.25	313
2014-09-02	84.25	84.5	83.0	84.22	0.14	0.17	565983.0	47354189.0	331
2014-09-01	84.5	85.25	84.0	84.08	-0.31	-0.37	368875.0	31205736.5	292
2014-08-31	83.75	84.5	83.75	84.39	0.89	1.07	402729.0	33885211.75	419
2014-08-28	83.25	83.75	82.75	83.5	0.02	0.02	193996.0	16180833.25	192
2014-08-27	82.25	83.5	81.75	83.48	0.91	1.1	425807.0	35367560.0	292
2014-08-26	82.5	83.0	82.5	82.57	0.1	0.12	293200.0	24224683.5	207
2014-08-25	83.25	83.25	81.5	82.47	-0.35	-0.42	312599.0	25716748.0	374
2014-08-24	83.0	83.5	82.0	82.82	0.15	0.18	318563.0	26293768.25	439
2014-08-21	82.25	83.75	81.5	82.67	0.63	0.77	447894.0	37035073.0	600
2014-08-20	80.25	82.5	80.0	82.04	1.79	2.23	596714.0	48707529.5	668
2014-08-19	81.0	82.0	79.75	80.25	-0.14	-0.17	557760.0	44818964.25	682
2014-08-18	82.25	82.25	80.0	80.39	-1.62	-1.98	417314.0	33960969.5	451
2014-08-17	82.75	82.75	81.75	82.01	-0.15	-0.18	361662.0	29806909.0	281
2014-08-14	83.5	83.5	82.0	82.16	-1.08	-1.3	344481.0	28552477.75	488
2014-08-13	84.5	84.5	83.0	83.24	0.35	0.42	978148.0	81723621.25	972
2014-08-12	84.5	84.5	82.75	82.89	-1.19	-1.42	711195.0	59274866.5	502
2014-08-11	85.0	85.25	84.0	84.08	-0.63	-0.74	283075.0	23984016.25	256
2014-08-10	84.5	85.0	84.5	84.71	1.24	1.49	272571.0	23113451.0	242
2014-08-07	85.25	86.0	82.5	83.47	-1.78	-2.09	391417.0	33056904.25	486
2014-08-06	84.5	86.0	83.5	85.25	0.02	0.02	523087.0	44359519.75	493
2014-08-05	84.0	90.5	84.0	85.23	1.38	1.65	911267.0	78995544.25	1099
2014-08-04	81.5	84.0	81.5	83.85	1.4	1.7	174075.0	14418024.75	256
2014-08-03	81.0	82.75	80.0	82.45	0.56	0.68	295906.0	24186954.5	297
2014-07-24	80.75	82.25	80.25	81.89	1.46	1.82	541894.0	44037533.0	484
2014-07-23	79.25	83.5	79.25	80.43	0.12	0.15	1293746.0	104843301.5	1053
2014-07-22	76.5	82.0	76.0	80.31	4.6	6.08	1545047.0	122075514.0	990
2014-07-21	76.0	76.5	75.0	75.71	-0.62	-0.81	326047.0	24702499.5	304
2014-07-20	72.75	76.5	72.75	76.33	2.72	3.7	852868.0	64518500.0	765
2014-07-17	71.5	74.75	71.5	73.61	3.05	4.32	1250468.0	91076612.0	986
2014-07-16	70.75	71.0	70.5	70.56	-0.38	-0.54	157316.0	11112092.0	122
2014-07-15	70.75	71.25	70.25	70.94	0.16	0.23	209446.0	14717572.75	151
2014-07-14	70.75	71.0	70.5	70.78	0.27	0.38	213190.0	15064932.5	136
2014-07-13	70.75	71.75	70.5	70.51	-0.24	-0.34	172935.0	12256382.5	172
2014-07-10	70.75	71.0	70.5	70.75	0.0	0.0	73011.0	5165847.5	84
2014-07-09	70.0	71.0	69.75	70.75	0.6	0.86	208665.0	14664158.75	152
2014-07-08	70.5	71.5	70.0	70.15	-0.54	-0.76	165831.0	11730193.25	152
2014-07-07	71.75	72.0	70.5	70.69	-0.96	-1.34	233214.0	16639171.5	192
2014-07-06	70.5	72.0	70.5	71.65	1.17	1.66	434319.0	31030235.75	303
2014-07-03	70.25	70.75	69.75	70.48	0.23	0.33	146134.0	10260103.25	170
2014-07-02	69.0	70.25	69.0	70.25	0.75	1.08	120034.0	8390359.75	151
2014-07-01	69.5	69.75	69.0	69.5	0.46	0.67	307163.0	21348542.0	107
2014-06-30	69.5	70.0	68.75	69.04	-0.63	-0.9	213838.0	14779190.0	144
2014-06-29	69.0	69.75	68.5	69.67	0.41	0.59	103546.0	7158707.75	109
2014-06-26	69.0	69.5	67.75	69.26	0.65	0.95	163953.0	11266926.25	156
2014-06-25	68.5	68.75	68.25	68.61	0.33	0.48	73702.0	5057483.75	113
2014-06-24	69.0	69.0	68.0	68.28	-0.25	-0.36	118656.0	8124054.75	138
2014-06-23	69.0	69.0	68.25	68.53	-0.47	-0.68	118980.0	8165320.0	151
2014-06-22	69.0	69.5	68.0	69.0	-0.4	-0.58	111367.0	7662976.25	133
2014-06-19	70.0	70.0	69.0	69.4	-0.6	-0.86	156494.0	10883457.0	151
2014-06-18	70.0	70.25	69.25	70.0	0.32	0.46	598590.0	41853826.5	257
2014-06-17	67.5	69.75	66.5	69.68	2.04	3.02	528404.0	36081339.75	358
2014-06-16	70.0	70.0	67.0	67.64	-1.93	-2.77	250683.0	17201178.0	280
2014-06-15	69.25	69.75	68.25	69.57	-0.44	-0.63	290618.0	20081419.75	259
2014-06-12	69.5	71.0	69.5	70.01	0.17	0.24	578609.0	40661672.75	321
2014-06-11	69.5	71.0	69.0	69.84	0.12	0.17	1223224.0	85633394.25	543
2014-06-10	70.0	70.5	69.5	69.72	-0.41	-0.58	542257.0	37967045.5	351
2014-06-09	69.75	70.25	69.5	70.13	0.42	0.6	553721.0	38734653.5	291
2014-06-08	68.5	70.25	68.0	69.71	0.87	1.26	455766.0	31627607.25	282
2014-06-05	70.0	70.25	68.5	68.84	-1.08	-1.54	453384.0	31460301.5	285
2014-06-04	69.25	70.0	69.0	69.92	0.67	0.97	533756.0	37199367.75	368
2014-06-03	68.0	69.25	67.75	69.25	0.83	1.21	320747.0	22093090.75	319
2014-06-02	67.5	68.5	67.5	68.42	0.92	1.36	121712.0	8289812.75	188
2014-06-01	68.0	68.25	67.0	67.5	-0.51	-0.75	320252.0	21640784.75	183
2014-05-29	67.75	68.5	67.75	68.01	0.06	0.09	151669.0	10337727.25	203
2014-05-28	68.5	68.5	67.75	67.95	-0.11	-0.16	157262.0	10694602.5	183
2014-05-27	68.25	68.75	68.0	68.06	-0.03	-0.04	305237.0	20879890.25	309
2014-05-26	69.0	69.25	68.0	68.09	-0.93	-1.35	1017383.0	69514506.75	637
2014-05-25	69.0	69.75	69.0	69.02	-0.23	-0.33	295492.0	20481613.0	303
2014-05-22	69.0	69.5	69.0	69.25	0.4	0.58	536985.0	37204400.5	250
2014-05-21	68.75	69.0	67.5	68.85	0.26	0.38	256744.0	17575394.5	243
2014-05-20	66.75	68.75	66.75	68.59	1.78	2.66	395664.0	26765783.25	356
2014-05-19	68.0	68.0	66.5	66.81	-1.1	-1.62	430176.0	28849566.5	405
2014-05-18	69.0	69.0	67.75	67.91	-1.23	-1.78	347706.0	23756863.75	415
2014-05-15	69.75	70.0	68.75	69.14	-0.77	-1.1	435933.0	30110536.0	337
2014-05-14	69.75	70.25	69.25	69.91	0.16	0.23	238658.0	16647783.0	232
2014-05-13	70.0	70.0	69.25	69.75	0.42	0.61	242876.0	16942476.75	183
2014-05-12	69.0	70.75	69.0	69.33	-0.06	-0.09	351720.0	24574218.5	346
2014-05-11	69.5	70.25	68.5	69.39	-0.44	-0.63	245631.0	17106040.0	205
2014-05-08	69.25	70.0	69.0	69.83	0.58	0.84	644362.0	44679754.0	264
2014-05-07	69.0	69.5	69.0	69.25	0.01	0.01	174310.0	12072526.25	141
2014-05-06	69.75	70.25	69.0	69.24	-0.85	-1.21	234404.0	16312626.5	276
2014-05-05	69.5	70.25	68.5	70.09	0.07	0.1	359926.0	25025058.5	324
2014-05-04	70.25	70.5	70.0	70.02	-0.19	-0.27	202344.0	14215865.5	201
2014-05-01	69.75	71.0	67.75	70.21	0.19	0.27	832233.0	57843122.25	451
2014-04-30	70.0	70.5	69.5	70.02	0.22	0.32	240298.0	16841816.75	272
2014-04-29	71.0	71.0	69.75	69.8	-0.91	-1.29	268726.0	18832592.25	268
2014-04-28	72.25	72.25	70.5	70.71	-0.73	-1.02	246207.0	17555092.25	259
2014-04-27	70.25	72.0	70.0	71.44	1.02	1.45	641105.0	45522394.5	286
2014-04-24	71.25	71.5	69.25	70.42	-0.97	-1.36	202136.0	14202066.25	278
2014-04-23	72.75	73.0	71.25	71.39	-1.36	-1.87	212314.0	15304221.75	198
2014-04-22	73.0	73.0	72.25	72.75	-0.68	-0.93	109904.0	7968935.5	155
2014-04-21	74.25	74.5	72.75	73.43	-0.33	-0.45	181272.0	13369875.0	226
2014-04-20	73.0	76.0	73.0	73.76	1.97	2.74	737657.0	54756166.0	619
2014-04-17	71.0	73.5	71.0	71.79	0.54	0.76	334973.0	24261084.0	286
2014-04-16	71.0	72.0	71.0	71.25	0.14	0.2	321923.0	22990266.5	175
2014-04-15	70.5	71.75	69.0	71.11	0.78	1.11	523198.0	37089737.0	293
2014-04-14	71.0	72.0	69.25	70.33	-1.4	-1.95	285923.0	20380143.25	271
2014-04-13	72.0	72.5	71.5	71.73	-0.52	-0.72	222836.0	16062769.5	158
2014-04-10	74.25	74.75	72.0	72.25	-2.0	-2.69	352735.0	25745354.25	289
2014-04-09	73.5	74.25	73.0	74.25	1.0	1.37	706182.0	51967204.5	458
2014-04-08	70.25	73.5	70.25	73.25	3.0	4.27	615486.0	44007651.0	384
2014-04-07	71.0	71.25	70.0	70.25	-0.5	-0.71	530603.0	37515813.0	283
2014-04-06	70.0	70.75	70.0	70.75	0.75	1.07	366198.0	25742346.5	246
2014-04-03	69.5	70.0	69.0	70.0	1.0	1.45	659730.0	44427396.5	271
2014-04-02	68.5	69.5	68.5	69.0	0.0	0.0	323548.0	22363172.25	274
2014-04-01	67.0	69.75	66.5	69.0	1.75	2.6	373633.0	25594881.75	363
2014-03-31	66.5	67.5	66.5	67.25	0.5	0.75	167658.0	11262231.75	187
2014-03-30	67.0	67.25	66.25	66.75	-0.5	-0.74	762160.0	50753371.25	426
2014-03-27	66.75	67.25	66.25	67.25	0.25	0.37	499499.0	33490092.5	286
2014-03-26	67.0	67.0	65.5	67.0	0.0	0.0	682489.0	45404803.0	329
2014-03-25	66.75	67.25	66.25	67.0	0.5	0.75	356378.0	23857079.5	195
2014-03-24	66.5	67.0	66.5	66.5	0.0	0.0	326156.0	21762727.75	157
2014-03-23	65.5	66.75	65.5	66.5	0.75	1.14	232359.0	15408470.25	247
2014-03-20	65.5	66.0	64.25	65.75	0.5	0.77	211592.0	13799309.25	243
2014-03-19	65.5	66.25	65.25	65.25	-0.5	-0.76	315229.0	20661905.25	201
2014-03-18	67.0	67.5	65.75	65.75	-1.5	-2.23	635331.0	42425959.25	398
2014-03-17	65.25	67.5	65.0	67.25	2.0	3.07	886135.0	58866963.75	486
2014-03-16	64.5	66.0	64.25	65.25	-0.25	-0.38	461259.0	30264957.75	321
2014-03-13	64.0	66.5	63.75	65.5	1.5	2.34	1192384.0	78047251.0	725
2014-03-12	62.75	64.25	62.5	64.0	1.25	1.99	555695.0	35180438.75	457
2014-03-11	61.5	63.25	61.5	62.75	1.25	2.03	844920.0	52774476.75	571
2014-03-10	60.0	61.75	60.0	61.5	1.25	2.07	1096058.0	66977221.0	659
2014-03-09	59.75	60.25	59.5	60.25	0.75	1.26	920199.0	55174918.0	322
2014-03-06	59.5	59.75	59.0	59.5	0.0	0.0	407326.0	24196552.75	213
2014-03-05	59.5	60.5	59.0	59.5	0.0	0.0	443953.0	26432461.75	307
2014-03-04	58.5	60.5	58.5	59.5	0.75	1.28	977851.0	58293160.75	606
2014-03-03	58.5	59.25	58.25	58.75	-0.5	-0.84	368771.0	21620661.75	247
2014-03-02	58.75	59.25	58.25	59.25	0.75	1.28	807225.0	47363858.25	403
2014-02-27	58.75	59.25	58.5	58.5	-0.75	-1.27	567713.0	33489570.75	277
2014-02-26	58.75	59.5	58.5	59.25	0.5	0.85	378178.0	22350035.5	287
2014-02-25	59.5	59.75	58.5	58.75	-0.5	-0.84	1269946.0	75024958.0	508
2014-02-24	60.5	61.0	59.0	59.25	-1.25	-2.07	782473.0	46674439.25	566
2014-02-23	60.5	61.0	60.0	60.5	0.25	0.41	233632.0	14148867.75	182
2014-02-20	60.0	60.5	60.0	60.25	0.25	0.42	323797.0	19473782.5	142
2014-02-19	59.5	60.5	59.5	60.0	0.5	0.84	180377.0	10846598.75	167
2014-02-18	59.75	60.5	59.0	59.5	0.0	0.0	296309.0	17748154.75	298
2014-02-17	60.5	61.0	59.25	59.5	-1.0	-1.65	472291.0	28461250.75	435
2014-02-16	60.5	61.5	60.25	60.5	0.25	0.41	462931.0	28215446.0	462
2014-02-13	59.0	61.0	59.0	60.25	1.25	2.12	884793.0	53169435.75	664
2014-02-12	57.75	59.0	57.5	59.0	1.25	2.16	356822.0	20866468.5	331
2014-02-11	58.5	58.75	57.5	57.75	-0.5	-0.86	516220.0	29953450.0	272
2014-02-10	58.0	58.75	57.5	58.25	0.25	0.43	338046.0	19666492.25	313
2014-02-09	57.75	59.0	57.75	58.0	0.75	1.31	851467.0	49690544.75	535
2014-02-06	57.5	57.75	56.5	57.25	0.25	0.44	740220.0	42213393.5	464
2014-02-05	57.25	57.5	56.75	57.0	-0.25	-0.44	785284.0	44786422.25	410
2014-02-04	57.5	58.0	56.5	57.25	-1.0	-1.72	771660.0	44156267.75	538
2014-02-03	58.0	59.25	58.0	58.25	0.0	0.0	780368.0	45780034.25	434
2014-02-02	58.0	59.0	56.5	58.25	0.0	0.0	1092932.0	62910599.0	673
2014-01-30	58.75	58.75	58.0	58.25	-0.5	-0.85	304149.0	17731733.25	283
2014-01-29	59.0	59.5	58.5	58.75	-0.25	-0.42	414852.0	24476471.75	252
2014-01-28	59.5	59.75	58.75	59.0	-0.25	-0.42	513459.0	30326467.0	323
2014-01-27	60.75	60.75	59.25	59.25	-1.25	-2.07	447718.0	26796355.5	331
2014-01-26	61.5	61.5	60.0	60.5	-1.5	-2.42	737632.0	44931348.75	483
2014-01-23	62.0	62.5	61.75	62.0	-0.5	-0.8	484720.0	30072193.75	223
2014-01-22	63.0	63.75	61.5	62.5	-0.5	-0.79	461745.0	29002809.5	405
2014-01-21	63.0	63.5	60.0	63.0	0.0	0.0	939442.0	58032689.75	633
2014-01-20	65.25	65.25	62.75	63.0	-2.0	-3.08	319916.0	20311592.0	431
2014-01-19	65.25	65.5	64.5	65.0	0.0	0.0	235442.0	15313326.75	197
2014-01-16	63.0	65.5	62.75	65.0	2.0	3.17	418915.0	26951834.75	409
2014-01-15	61.5	63.25	61.5	63.0	1.0	1.61	276114.0	17360900.0	230
2014-01-14	62.5	62.75	61.5	62.0	-1.0	-1.59	254007.0	15742336.25	327
2014-01-13	62.25	63.0	61.5	63.0	0.25	0.4	248193.0	15461064.25	250
2014-01-12	62.75	63.0	62.0	62.75	0.25	0.4	84895.0	5305858.5	117
2014-01-09	63.0	63.0	62.0	62.5	-0.5	-0.79	183902.0	11512795.5	209
2014-01-08	63.0	63.75	62.75	63.0	0.0	0.0	102296.0	6469044.5	147
2014-01-07	63.0	63.25	62.25	63.0	0.0	0.0	89339.0	5619949.5	80
2014-01-06	63.0	63.5	62.5	63.0	-0.5	-0.79	176648.0	11075281.0	161
2014-01-05	62.25	63.75	62.0	63.5	1.25	2.01	270370.0	16971888.25	259
2014-01-02	62.0	62.75	62.0	62.25	-0.25	-0.4	94021.0	5870801.0	133
2014-01-01	63.0	63.0	62.25	62.5	-0.25	-0.4	150474.0	9422278.5	108
2013-12-31	63.5	63.5	61.75	62.75	-0.25	-0.4	328220.0	20450041.0	203
2013-12-30	62.75	63.25	62.0	63.0	0.5	0.8	104664.0	6558292.0	127
2013-12-29	61.25	62.5	61.0	62.5	1.25	2.04	97480.0	6049206.25	168
2013-12-26	61.5	61.75	61.0	61.25	-0.5	-0.81	53706.0	3301627.0	127
2013-12-25	63.0	63.0	61.25	61.75	-1.5	-2.37	191201.0	11823730.75	269
2013-12-24	64.0	64.25	63.25	63.25	-1.0	-1.56	227995.0	14552433.25	132
2013-12-23	64.0	64.25	63.0	64.25	0.5	0.78	420371.0	26916847.25	159
2013-12-22	63.0	64.25	62.75	63.75	0.25	0.39	424250.0	26973221.0	231
2013-12-19	61.75	63.75	61.0	63.5	1.5	2.42	519184.0	32617884.5	326
2013-12-18	59.25	62.0	59.25	62.0	2.5	4.2	914547.0	55558593.0	528
2013-12-17	58.0	59.5	58.0	59.5	1.25	2.15	932257.0	54997297.25	298
2013-12-16	59.0	59.5	58.25	58.25	-1.5	-2.51	404141.0	23724854.5	269
2013-12-15	59.5	60.0	59.5	59.75	0.0	0.0	240674.0	14390041.5	150
2013-12-12	59.5	60.25	59.25	59.75	0.0	0.0	184755.0	11055342.0	195
2013-12-11	58.5	59.75	58.5	59.75	0.0	0.0	202990.0	12015634.25	170
2013-12-10	58.5	59.75	58.5	59.75	0.75	1.27	320683.0	19066024.25	251
2013-12-09	58.25	59.0	57.75	59.0	0.75	1.29	303290.0	17645721.75	241
2013-12-08	57.0	58.25	57.0	58.25	1.75	3.1	354142.0	20457198.75	261
2013-12-05	57.25	57.25	56.5	56.5	-0.75	-1.31	146988.0	8371311.5	152
2013-12-04	57.25	57.75	57.25	57.25	-0.25	-0.43	242599.0	13926792.5	145
2013-12-03	58.0	58.75	57.5	57.5	-1.25	-2.13	206408.0	12048098.75	165
2013-12-02	58.25	58.75	58.0	58.75	0.0	0.0	192680.0	11196875.25	187
2013-12-01	59.0	59.0	58.5	58.75	-0.25	-0.42	160039.0	9387228.0	139
2013-11-28	59.0	59.0	58.5	59.0	0.0	0.0	467747.0	27511717.25	221
2013-11-27	59.0	59.5	58.5	59.0	-0.25	-0.42	417417.0	24626496.5	230
2013-11-26	59.0	60.5	58.5	59.25	0.0	0.0	376583.0	22509615.75	308
2013-11-25	59.5	59.75	58.75	59.25	-0.25	-0.42	554744.0	32824045.75	250
2013-11-24	58.25	60.0	58.0	59.5	1.0	1.71	497353.0	29354075.25	329
2013-11-21	58.0	58.5	58.0	58.5	0.75	1.3	275049.0	16024918.25	183
2013-11-20	57.5	58.0	57.5	57.75	-0.25	-0.43	240198.0	13872267.25	194
2013-11-19	58.25	59.0	57.5	58.0	-0.5	-0.85	397756.0	23189530.75	265
2013-11-18	56.5	59.0	56.5	58.5	1.75	3.08	577587.0	33474794.75	386
2013-11-17	57.25	57.25	56.0	56.75	-0.5	-0.87	479099.0	27236164.0	288
2013-11-14	57.25	57.5	57.0	57.25	-0.25	-0.43	119160.0	6831831.25	169
2013-11-13	58.5	58.75	57.5	57.5	-1.0	-1.71	209155.0	12159177.5	208
2013-11-12	58.5	59.25	58.5	58.5	0.0	0.0	371647.0	21855688.75	206
2013-11-11	60.0	60.0	58.25	58.5	-0.75	-1.27	282546.0	16633342.0	360
2013-11-10	59.0	60.0	58.25	59.25	0.25	0.42	298640.0	17681955.5	248
2013-11-07	58.25	59.5	58.25	59.0	0.5	0.85	573285.0	33712329.25	352
2013-11-06	59.25	59.25	57.75	58.5	-0.5	-0.85	581859.0	33895695.0	425
2013-11-05	56.25	59.5	55.75	59.0	2.5	4.42	648076.0	37033636.5	500
2013-11-04	55.5	57.25	55.5	56.5	1.25	2.26	794791.0	44715580.5	467
2013-11-03	55.25	56.0	54.5	55.25	0.0	0.0	410789.0	22750059.0	314
2013-10-31	53.75	56.75	53.5	55.25	1.5	2.79	732057.0	40616937.5	618
2013-10-30	54.0	54.25	53.0	53.75	-0.25	-0.46	321231.0	17262820.5	285
2013-10-29	56.0	56.0	53.25	54.0	-2.0	-3.57	347372.0	18876699.5	394
2013-10-28	56.5	56.5	55.75	56.0	-0.5	-0.88	169548.0	9520489.25	229
2013-10-27	57.0	57.25	56.25	56.5	-0.5	-0.88	269833.0	15315969.75	274
2013-10-24	56.25	57.25	56.25	57.0	1.0	1.79	503407.0	28590171.0	423
2013-10-23	55.0	56.0	55.0	56.0	0.75	1.36	582225.0	32380008.75	270
2013-10-22	54.75	55.25	54.75	55.25	0.5	0.91	155362.0	8554539.25	179
2013-10-21	55.0	55.0	54.5	54.75	-0.25	-0.45	315355.0	17299366.0	201
2013-10-20	54.5	55.5	54.5	55.0	1.0	1.85	627812.0	34639129.0	325
2013-10-10	54.25	54.5	53.75	54.0	0.25	0.47	227645.0	12326133.25	183
2013-10-09	53.5	54.75	52.75	53.75	0.0	0.0	557047.0	30122398.5	376
2013-10-08	54.5	54.5	53.0	53.75	-0.25	-0.46	467147.0	25092828.25	370
2013-10-07	54.75	55.25	53.75	54.0	-0.25	-0.46	384401.0	20925396.75	342
2013-10-06	53.5	55.75	52.75	54.25	0.75	1.4	854612.0	46207952.5	632
2013-10-03	53.5	54.0	53.25	53.5	-0.25	-0.47	295605.0	15848303.5	209
2013-10-02	54.0	54.0	53.5	53.75	0.0	0.0	323112.0	17328735.5	213
2013-10-01	53.75	54.25	53.75	53.75	0.25	0.47	361845.0	19527301.25	181
2013-09-30	53.75	54.0	53.5	53.5	-0.5	-0.93	207978.0	11177377.5	212
2013-09-29	54.25	54.25	53.25	54.0	0.0	0.0	197808.0	10626039.5	198
2013-09-26	54.5	54.5	54.0	54.0	-0.25	-0.46	198226.0	10745523.25	192
2013-09-25	54.25	54.5	54.0	54.25	-0.25	-0.46	273021.0	14796566.0	167
2013-09-24	55.0	55.0	54.0	54.5	-0.25	-0.46	181272.0	9859870.5	180
2013-09-19	54.75	55.25	54.5	54.75	0.25	0.46	261679.0	14305824.75	212
2013-09-18	55.25	55.25	54.0	54.5	-0.75	-1.36	472386.0	25670597.0	332
2013-09-17	56.0	56.0	54.25	55.25	-0.5	-0.9	358528.0	19713973.0	319
2013-09-16	56.0	56.25	55.5	55.75	-0.25	-0.45	301928.0	16855573.0	249
2013-09-15	55.0	56.0	54.75	56.0	2.25	4.19	582021.0	32178901.75	433
2013-09-12	53.75	54.25	53.5	53.75	-0.25	-0.46	166826.0	8987987.25	188
2013-09-11	54.25	55.5	52.5	54.0	0.0	0.0	405530.0	21998209.0	386
2013-09-10	52.5	54.5	52.5	54.0	3.5	6.93	589690.0	31390967.0	541
2013-09-09	50.25	51.0	49.0	50.5	0.0	0.0	512450.0	25614818.95	234
2013-09-08	50.75	51.5	50.5	50.5	0.7	1.41	252368.0	12821856.25	261
2013-09-05	50.0	50.75	49.6	49.8	-0.45	-0.9	362547.0	18123666.35	329
2013-09-04	52.25	52.25	50.25	50.25	-2.5	-4.74	903461.0	46105917.5	527
2013-09-03	54.5	56.0	52.75	52.75	-1.75	-3.21	692889.0	37828934.25	537
2013-09-02	54.0	54.75	54.0	54.5	0.25	0.46	334116.0	18123701.75	272
2013-09-01	53.5	54.75	53.5	54.25	1.75	3.33	174219.0	9432477.0	221
2013-08-29	53.0	55.0	52.0	52.5	-0.75	-1.41	431851.0	22937955.5	435
2013-08-28	50.0	53.75	49.5	53.25	1.25	2.4	787215.0	41123641.5	464
2013-08-27	54.0	54.0	51.5	52.0	-2.5	-4.59	1050339.0	54615506.5	559
2013-08-26	55.25	56.0	54.0	54.5	-1.0	-1.8	376975.0	20611636.75	368
2013-08-25	57.0	58.0	55.5	55.5	-1.75	-3.06	351241.0	19929278.5	305
2013-08-22	57.5	57.5	56.75	57.25	-1.0	-1.72	381863.0	21820050.25	296
2013-08-21	56.25	58.5	56.25	58.25	2.0	3.56	523663.0	29987365.0	404
2013-08-20	57.75	58.5	56.0	56.25	-1.5	-2.6	438462.0	24968843.25	639
2013-08-19	54.75	59.5	54.75	57.75	2.75	5.0	1522374.0	86622920.0	688
2013-08-18	54.25	55.25	54.25	55.0	0.0	0.0	337330.0	18527885.75	243
2013-08-15	54.0	55.0	53.5	55.0	1.0	1.85	359577.0	19496728.75	220
2013-08-14	54.5	54.75	53.5	54.0	-0.75	-1.37	250334.0	13510499.25	184
2013-08-13	55.0	55.25	54.25	54.75	-0.25	-0.45	2109353.0	110613313.75	218
2013-08-05	55.25	55.75	55.0	55.0	-0.25	-0.45	503234.0	27888034.0	274
2013-08-04	53.25	56.5	53.25	55.25	1.25	2.31	552025.0	30370755.75	425
2013-08-01	53.5	54.0	52.75	54.0	0.75	1.41	227725.0	12186602.0	246
2013-07-31	52.0	54.0	52.0	53.25	1.25	2.4	768357.0	40793828.5	497
2013-07-30	52.5	52.5	51.5	52.0	-0.5	-0.95	497225.0	25771260.25	296
2013-07-29	51.75	52.75	51.75	52.5	0.75	1.45	303518.0	15830222.25	195
2013-07-28	52.25	52.5	51.75	51.75	0.0	0.0	259835.0	13549649.0	179
2013-07-25	52.0	52.0	51.5	51.75	-0.25	-0.48	212330.0	10984442.0	134
2013-07-24	53.0	53.0	51.75	52.0	-1.0	-1.89	189808.0	9927484.5	209
2013-07-23	53.25	53.75	53.0	53.0	-0.25	-0.47	173471.0	9275724.0	193
2013-07-22	53.25	53.75	52.5	53.25	-0.5	-0.93	365557.0	19467089.0	310
2013-07-21	51.75	53.75	51.75	53.75	1.5	2.87	594563.0	31522895.0	367
2013-07-18	52.5	53.25	52.0	52.25	-0.5	-0.95	181755.0	9571322.5	193
2013-07-17	52.5	53.25	51.75	52.75	0.25	0.48	658642.0	34427122.0	380
2013-07-16	51.25	52.5	51.25	52.5	1.25	2.44	390528.0	20375578.25	309
2013-07-15	51.25	51.5	51.0	51.25	0.0	0.0	137455.0	7036393.25	110
2013-07-14	50.5	51.5	50.5	51.25	1.25	2.5	524110.0	26760031.25	291
2013-07-11	50.5	50.75	50.0	50.0	-1.0	-1.96	175989.0	8836364.0	199
2013-07-10	50.75	51.25	50.5	51.0	-0.25	-0.49	82903.0	4221679.0	132
2013-07-09	51.0	51.5	50.75	51.25	0.5	0.99	198624.0	10135924.5	194
2013-07-08	51.25	51.5	50.75	50.75	-0.25	-0.49	152119.0	7771295.0	176
2013-07-07	50.5	52.5	50.0	51.0	1.0	2.0	810950.0	41452442.5	625
2013-07-04	49.2	50.0	49.2	50.0	0.9	1.83	519579.0	25780682.4	278
2013-07-03	49.3	49.3	49.0	49.1	-0.2	-0.41	88502.0	4347167.5	144
2013-07-02	49.2	49.6	49.2	49.3	0.0	0.0	201606.0	9963663.3	177
2013-07-01	48.6	49.6	48.5	49.3	1.3	2.71	475947.0	23328846.0	352
2013-06-30	49.0	49.4	48.0	48.0	-1.2	-2.44	172001.0	8415286.3	257
2013-06-26	49.4	49.6	49.0	49.2	-0.4	-0.81	174922.0	8614811.4	232
2013-06-25	49.6	49.6	49.0	49.6	0.0	0.0	109052.0	5390316.3	141
2013-06-24	50.0	50.0	49.5	49.6	-0.4	-0.8	103446.0	5134673.4	143
2013-06-23	49.7	50.5	49.6	50.0	0.0	0.0	67072.0	3353784.75	134
2013-06-22	50.0	50.25	49.1	50.0	-0.5	-0.99	355806.0	17780433.9	224
2013-06-19	49.9	51.0	49.6	50.5	0.6	1.2	505144.0	25378020.0	391
2013-06-18	50.0	50.25	49.5	49.9	-0.1	-0.2	416753.0	20846032.0	342
2013-06-17	49.8	50.25	49.8	50.0	0.2	0.4	483409.0	24176542.6	430
2013-06-16	49.6	50.75	49.5	49.8	0.0	0.0	327717.0	16331281.05	282
2013-06-15	50.0	50.5	49.0	49.8	-1.2	-2.35	758244.0	37853429.95	407
2013-06-12	49.7	51.5	49.7	51.0	0.75	1.49	258758.0	13063932.1	319
2013-06-11	51.75	51.75	49.9	50.25	-1.5	-2.9	613955.0	30886269.1	601
2013-06-10	53.25	53.5	51.5	51.75	-1.75	-3.27	366374.0	19198572.75	498
2013-06-09	53.5	54.0	53.0	53.5	0.0	0.0	386215.0	20714812.5	344
2013-06-08	52.25	55.0	52.0	53.5	1.5	2.88	1032830.0	55413006.25	1013
2013-06-05	49.6	52.75	48.8	52.0	2.6	5.26	987937.0	50113050.75	659
2013-06-04	50.0	50.25	49.4	49.4	-0.85	-1.69	269941.0	13471572.3	193
2013-06-03	50.25	50.5	49.6	50.25	0.0	0.0	392612.0	19646012.9	221
2013-06-02	49.8	50.25	49.8	50.25	0.25	0.5	135550.0	6788406.05	147
2013-06-01	50.0	50.5	49.4	50.0	0.0	0.0	225676.0	11290160.95	302
2013-05-29	48.2	50.0	48.2	50.0	1.8	3.73	1245782.0	61340356.5	814
2013-05-28	48.0	48.2	47.5	48.2	0.4	0.84	215093.0	10313559.6	195
2013-05-27	48.3	48.5	47.8	47.8	-0.8	-1.65	199664.0	9608795.7	188
2013-05-26	48.4	48.7	48.3	48.6	-0.1	-0.21	75267.0	3654098.0	111
2013-05-25	48.2	48.9	48.2	48.7	0.1	0.21	114420.0	5577455.4	140
2013-05-22	48.5	49.0	48.2	48.6	0.2	0.41	248024.0	12116351.2	186
2013-05-21	47.5	49.0	47.5	48.4	0.9	1.89	471335.0	22818636.0	273
2013-05-20	48.1	48.3	47.5	47.5	-0.6	-1.25	196611.0	9418442.2	194
2013-05-19	46.2	49.0	45.6	48.1	1.9	4.11	567934.0	26894404.2	375
2013-05-18	45.8	46.5	45.8	46.2	-0.1	-0.22	93153.0	4292443.0	144
2013-05-15	46.0	46.3	45.0	46.3	0.1	0.22	262513.0	11904945.2	246
2013-05-14	46.1	46.2	46.0	46.2	-0.3	-0.65	108607.0	4998872.2	157
2013-05-13	46.2	46.9	46.2	46.5	-0.5	-1.06	60470.0	2816394.3	103
2013-05-12	46.8	47.5	46.8	47.0	0.2	0.43	273835.0	12877857.7	164
2013-05-11	47.0	47.2	46.8	46.8	-0.2	-0.43	90351.0	4246336.9	99
2013-05-08	47.0	47.1	46.8	47.0	0.2	0.43	86563.0	4074362.7	85
2013-05-07	46.4	47.3	46.4	46.8	-0.3	-0.64	83137.0	3906232.5	105
2013-05-06	47.5	47.5	46.8	47.1	-0.4	-0.84	189977.0	8963453.3	166
2013-05-05	47.9	47.9	46.8	47.5	-0.2	-0.42	332211.0	15659938.5	233
2013-05-04	48.0	48.0	47.5	47.7	-0.3	-0.62	214174.0	10252397.1	170
2013-05-01	47.8	48.0	47.8	48.0	0.1	0.21	245503.0	11773026.8	164
2013-04-30	47.3	48.0	47.3	47.9	0.7	1.48	310775.0	14816561.0	240
2013-04-29	47.0	47.4	46.9	47.2	0.2	0.43	494876.0	23272873.0	147
2013-04-28	47.1	47.4	46.2	47.0	0.0	0.0	591955.0	27813246.9	201
2013-04-27	46.0	47.5	46.0	47.0	1.0	2.17	456292.0	21467040.4	323
2013-04-24	45.3	46.2	45.3	46.0	0.6	1.32	376309.0	17195205.9	207
2013-04-23	44.9	45.4	44.7	45.4	0.6	1.34	258823.0	11664164.6	166
2013-04-22	44.9	45.4	44.8	44.8	-0.5	-1.1	246166.0	11114218.9	224
2013-04-21	45.0	45.4	44.5	45.3	0.3	0.67	322489.0	14503653.2	219
2013-04-20	45.5	46.8	44.9	45.0	-0.8	-1.75	612547.0	28162893.9	335
2013-04-17	45.0	46.5	45.0	45.8	0.6	1.33	761966.0	34902732.8	485
2013-04-16	44.5	45.2	44.1	45.2	0.2	0.44	292861.0	13147154.0	203
2013-04-15	44.5	45.0	44.0	45.0	0.5	1.12	505122.0	22532553.0	244
2013-04-14	44.5	44.6	44.0	44.5	0.0	0.0	461364.0	20157706.8	219
2013-04-13	43.2	44.8	43.0	44.5	1.2	2.77	516806.0	22627085.6	376
2013-04-10	42.8	43.8	42.4	43.3	1.5	3.59	649388.0	27845667.7	372
2013-04-09	41.7	42.1	41.5	41.8	-0.1	-0.24	192156.0	8047609.1	154
2013-04-08	42.0	42.0	41.6	41.9	-0.1	-0.24	175453.0	7346200.7	101
2013-04-07	41.5	42.1	41.5	42.0	0.0	0.0	40824.0	1711396.7	86
2013-04-06	42.5	42.5	41.9	42.0	-0.1	-0.24	105413.0	4441588.2	125
2013-04-03	42.0	42.3	42.0	42.1	0.0	0.0	210132.0	8852985.1	98
2013-04-02	41.7	42.2	41.7	42.1	0.3	0.72	281669.0	11840493.7	146
2013-04-01	41.5	41.8	41.4	41.8	0.3	0.72	231803.0	9663926.3	113
2013-03-31	41.6	41.9	41.3	41.5	-0.4	-0.95	161269.0	6715312.4	165
2013-03-30	41.9	41.9	41.5	41.9	0.0	0.0	163005.0	6809652.5	161
2013-03-27	41.4	42.1	41.4	41.9	0.5	1.21	369336.0	15452659.8	275
2013-03-26	40.7	41.5	40.7	41.4	0.4	0.98	442070.0	18195032.9	222
2013-03-25	40.1	41.0	40.1	41.0	0.5	1.23	198908.0	8099025.4	172
2013-03-24	40.0	40.9	39.7	40.5	0.5	1.25	248307.0	10002140.5	192
2013-03-23	39.8	40.0	39.7	40.0	-0.3	-0.74	35210.0	1404804.2	80
2013-03-20	40.0	40.3	39.9	40.3	0.1	0.25	302963.0	12141287.7	128
2013-03-19	39.7	40.2	39.7	40.2	0.3	0.75	245661.0	9837132.2	138
2013-03-18	39.9	40.1	39.4	39.9	-0.3	-0.75	418484.0	16666546.1	200
2013-03-17	39.8	40.3	39.3	40.2	0.4	1.01	557379.0	22092442.1	252
2013-03-16	40.0	40.5	39.8	39.8	-0.2	-0.5	315251.0	12608352.4	223
2013-03-13	40.0	40.0	39.8	40.0	0.1	0.25	283226.0	11320899.6	114
2013-03-12	39.9	40.3	39.9	39.9	0.0	0.0	395686.0	15851847.0	151
2013-03-11	40.0	40.5	39.8	39.9	0.0	0.0	423954.0	16988538.5	260
2013-03-10	39.5	39.9	39.3	39.9	0.4	1.01	157208.0	6220230.9	110
2013-03-09	39.9	39.9	39.4	39.5	-0.2	-0.5	217836.0	8604554.6	133
2013-03-06	39.2	39.7	39.2	39.7	0.4	1.02	76403.0	3015895.4	71
2013-03-05	39.6	39.8	39.3	39.3	0.1	0.26	78109.0	3083524.2	78
2013-03-04	39.1	39.5	39.1	39.2	-0.3	-0.76	231658.0	9099593.5	122
2013-03-03	39.3	39.5	39.1	39.5	0.1	0.25	186782.0	7358984.3	132
2013-03-02	39.8	39.8	39.1	39.4	-0.3	-0.76	811259.0	32043684.6	258
2013-02-27	40.1	40.1	39.7	39.7	-0.3	-0.75	361305.0	14419078.6	166
2013-02-26	40.2	40.4	40.0	40.0	-0.5	-1.23	93602.0	3748996.1	102
2013-02-25	41.0	41.0	40.3	40.5	-0.5	-1.22	89882.0	3653213.7	106
2013-02-24	40.0	41.0	40.0	41.0	1.0	2.5	253248.0	10244982.5	205
2013-02-23	39.9	40.3	39.9	40.0	-0.1	-0.25	101316.0	4062023.0	100
2013-02-20	40.0	40.1	39.8	40.1	-0.1	-0.25	118457.0	4744617.1	76
2013-02-19	39.8	40.3	39.6	40.2	0.1	0.25	214398.0	8594863.5	146
2013-02-18	40.7	40.7	39.3	40.1	-0.6	-1.47	544251.0	21730658.1	258
2013-02-17	40.5	40.9	40.4	40.7	0.2	0.49	185654.0	7538111.2	182
2013-02-16	40.4	40.5	40.0	40.5	0.2	0.5	268616.0	10811121.1	198
2013-02-13	39.5	40.3	39.5	40.3	0.8	2.03	356116.0	14234575.2	278
2013-02-12	39.3	39.7	39.3	39.5	0.2	0.51	135793.0	5367922.9	116
2013-02-11	39.2	39.8	39.2	39.3	-0.2	-0.51	338367.0	13036576.8	172
2013-02-10	39.3	39.5	39.1	39.5	0.0	0.0	181569.0	7143565.6	108
2013-02-09	38.9	39.6	38.7	39.5	0.7	1.8	242591.0	9507739.0	190
2013-02-06	38.5	38.9	38.5	38.8	0.2	0.52	81104.0	3140869.0	117
2013-02-05	38.6	38.8	38.5	38.6	-0.3	-0.77	176955.0	6836414.8	116
2013-02-04	38.6	39.0	38.6	38.9	0.2	0.52	139593.0	5433320.0	107
2013-02-03	38.8	38.8	38.5	38.7	0.0	0.0	141479.0	5474240.3	105
2013-02-02	38.2	38.8	38.2	38.7	0.1	0.26	297263.0	11439614.0	154
2013-01-30	38.2	38.7	37.9	38.6	0.5	1.31	396743.0	15174142.0	240
2013-01-29	38.1	38.1	37.8	38.1	-0.1	-0.26	396761.0	15064706.6	145
2013-01-28	38.1	38.3	38.1	38.2	0.0	0.0	212901.0	8136523.0	103
2013-01-27	38.3	38.6	38.0	38.2	0.1	0.26	692874.0	26397148.1	246
2013-01-26	39.0	39.0	38.1	38.1	-0.6	-1.55	266519.0	10224231.0	219
2013-01-23	38.5	39.2	38.5	38.7	0.0	0.0	144485.0	5620584.9	144
2013-01-22	39.0	39.0	38.0	38.7	-0.2	-0.51	177106.0	6828220.6	150
2013-01-21	39.5	39.5	38.3	38.9	-0.6	-1.52	297098.0	11563891.4	179
2013-01-20	39.7	39.9	39.5	39.5	-0.2	-0.5	176044.0	6975792.8	114
2013-01-19	39.7	39.8	39.5	39.7	0.0	0.0	180498.0	7153138.6	126
2013-01-16	39.8	40.0	39.7	39.7	-0.2	-0.5	148437.0	5919389.5	121
2013-01-15	40.0	40.1	39.8	39.9	-0.1	-0.25	194527.0	7761986.4	132
2013-01-14	39.9	40.1	39.8	40.0	0.1	0.25	168753.0	6366995.7	94
2013-01-13	40.0	40.0	39.8	39.9	-0.2	-0.5	89673.0	3580220.5	108
2013-01-12	40.0	40.2	39.9	40.1	0.1	0.25	430168.0	17231580.0	205
2013-01-09	39.8	40.3	39.8	40.0	0.2	0.5	486305.0	19495158.4	286
2013-01-08	39.8	39.9	39.6	39.8	0.0	0.0	403635.0	16050307.2	218
2013-01-07	39.8	40.0	39.7	39.8	-0.1	-0.25	361148.0	14407653.0	128
2013-01-06	39.9	40.0	39.7	39.9	0.0	0.0	429271.0	17138828.6	237
2013-01-05	40.0	40.3	39.5	39.9	-0.2	-0.5	1063686.0	42305501.3	534
2013-01-02	39.9	40.1	39.7	40.1	0.2	0.5	436197.0	17427470.2	216
2013-01-01	40.0	40.2	39.5	39.9	-0.1	-0.25	209356.0	8335210.3	166
2012-12-31	40.1	40.1	39.5	40.0	0.0	0.0	144789.0	5771479.6	138
2012-12-30	40.1	40.2	40.0	40.0	0.0	0.0	429801.0	17226937.1	177
2012-12-29	39.8	40.4	39.8	40.0	0.2	0.5	1136174.0	45462121.3	222
2012-12-26	39.5	39.8	39.3	39.8	0.1	0.25	229817.0	9081223.9	130
2012-12-25	39.7	39.8	39.2	39.7	-0.1	-0.25	505985.0	20050122.0	221
2012-12-24	39.7	39.8	39.5	39.8	0.0	0.0	386564.0	15372430.8	130
2012-12-23	40.2	40.3	39.7	39.8	-0.3	-0.75	92118.0	3676907.5	133
2012-12-22	39.6	40.1	39.3	40.1	0.3	0.75	295890.0	11771391.3	152
2012-12-19	39.7	39.9	39.1	39.8	0.0	0.0	403452.0	16009180.8	263
2012-12-18	40.0	40.0	39.7	39.8	-0.3	-0.75	197895.0	7890524.5	182
2012-12-17	40.1	40.4	39.9	40.1	0.0	0.0	1247114.0	49658333.6	262
2012-12-16	40.3	40.5	40.0	40.1	-0.1	-0.25	749032.0	30026488.2	338
2012-12-15	40.6	40.7	40.1	40.2	-0.3	-0.74	223653.0	9001113.5	233
2012-12-12	40.6	40.6	40.3	40.5	-0.2	-0.49	98045.0	3962921.2	120
2012-12-11	41.0	41.0	40.6	40.7	-0.3	-0.73	101131.0	4124546.5	83
2012-12-10	41.4	41.4	40.9	41.0	-0.4	-0.97	138251.0	5687524.5	128
2012-12-09	41.5	41.5	41.2	41.4	-0.1	-0.24	41984.0	1735451.3	62
2012-12-08	41.4	42.0	41.2	41.5	-0.2	-0.48	257255.0	10772936.7	181
2012-12-05	41.6	41.7	41.3	41.7	-0.3	-0.71	359416.0	14914715.1	181
2012-12-04	42.0	42.2	41.5	42.0	0.0	0.0	58530.0	2451946.6	100
2012-12-03	41.4	42.1	41.4	42.0	0.3	0.72	258706.0	10843117.9	191
2012-12-02	41.7	41.8	41.1	41.7	0.1	0.24	227986.0	9453830.3	187
2012-12-01	40.8	41.8	40.8	41.6	0.9	2.21	227008.0	9397681.6	209
2012-11-28	40.3	40.7	40.1	40.7	0.5	1.24	181783.0	7350296.4	140
2012-11-27	40.0	40.3	39.8	40.2	-0.1	-0.25	976176.0	39061863.4	115
2012-11-26	38.6	40.3	38.6	40.3	1.0	2.54	400560.0	15979028.8	195
2012-11-25	40.1	40.1	39.1	39.3	-0.7	-1.75	924968.0	36803383.5	178
2012-11-24	39.8	40.4	39.8	40.0	0.3	0.76	253878.0	10159788.1	76
2012-11-21	40.0	40.1	39.6	39.7	-0.3	-0.75	328175.0	13043400.3	110
2012-11-20	39.5	40.2	39.5	40.0	0.2	0.5	179493.0	7125838.1	120
2012-11-19	39.7	40.0	39.5	39.8	-0.2	-0.5	117996.0	4686822.2	70
2012-11-18	39.6	40.0	39.5	40.0	0.0	0.0	161171.0	6415777.4	114
2012-11-17	39.2	40.0	39.2	40.0	0.0	0.0	59690.0	2370965.8	77
2012-11-14	40.0	40.0	39.9	40.0	-0.2	-0.5	276242.0	11049565.2	110
2012-11-13	40.0	40.3	39.9	40.2	0.1	0.25	60691.0	2433712.9	101
2012-11-12	40.3	40.3	39.6	40.1	-0.4	-0.99	202318.0	8086196.2	130
2012-11-11	40.5	40.6	40.4	40.5	-0.1	-0.25	77828.0	3152527.4	76
2012-11-10	40.6	40.7	40.6	40.6	-0.5	-1.22	42625.0	1732563.6	83
2012-11-07	41.5	41.6	40.6	41.1	-0.3	-0.72	129335.0	5313558.5	172
2012-11-06	41.4	41.6	41.1	41.4	-0.1	-0.24	278587.0	11527013.9	175
2012-11-05	41.1	41.6	41.1	41.5	0.3	0.73	252507.0	10453392.1	180
2012-11-04	41.2	41.7	41.1	41.2	-0.2	-0.48	242793.0	10043838.4	241
2012-11-03	41.0	41.5	40.1	41.4	0.4	0.98	194074.0	7959088.9	191
2012-10-24	39.6	41.1	39.4	41.0	1.0	2.5	528821.0	21409614.2	339
2012-10-23	38.8	40.9	38.8	40.0	0.8	2.04	856818.0	34249981.3	521
2012-10-22	38.6	39.2	38.6	39.2	0.3	0.77	165417.0	6444350.1	112
2012-10-21	38.7	39.0	38.5	38.9	0.0	0.0	134547.0	5209955.2	107
2012-10-20	38.7	39.2	38.5	38.9	-0.2	-0.51	278341.0	10812859.9	240
2012-10-17	38.3	39.9	38.3	39.1	1.5	3.99	600292.0	23461406.3	569
2012-10-16	36.8	38.0	36.8	37.6	0.8	2.17	91911.0	3441570.5	109
2012-10-15	36.0	37.4	36.0	36.8	0.8	2.22	199106.0	7341262.0	130
2012-10-14	36.9	36.9	36.0	36.0	-0.5	-1.37	106003.0	3872247.6	97
2012-10-13	37.4	37.5	36.5	36.5	-0.9	-2.41	148027.0	5473647.7	147
2012-10-10	38.0	38.0	36.5	37.4	-0.7	-1.84	401346.0	14911298.2	265
2012-10-09	37.9	38.4	37.9	38.1	-0.3	-0.78	40609.0	1545008.5	50
2012-10-08	38.3	38.5	37.5	38.4	-0.4	-1.03	171832.0	6527801.5	184
2012-10-07	38.7	39.2	38.2	38.8	-0.2	-0.51	246413.0	9479135.2	171
2012-10-06	38.9	39.3	38.7	39.0	0.4	1.04	201239.0	7847948.6	139
2012-10-03	38.6	38.8	38.5	38.6	-0.3	-0.77	150018.0	5795020.1	101
2012-10-02	38.8	38.9	38.5	38.9	0.0	0.0	32050.0	1242203.3	56
2012-10-01	38.8	39.1	38.7	38.9	0.2	0.52	98862.0	3845026.8	91
2012-09-30	38.8	39.3	38.6	38.7	-0.1	-0.26	125191.0	4861400.9	114
2012-09-29	38.9	39.7	38.4	38.8	0.8	2.11	202080.0	7870593.4	212
2012-09-26	38.1	38.5	38.0	38.0	-0.7	-1.81	198652.0	7611397.5	105
2012-09-25	37.7	38.7	37.7	38.7	0.7	1.84	178605.0	6838325.7	145
2012-09-24	37.5	38.0	36.9	38.0	0.2	0.53	194807.0	7300241.3	129
2012-09-22	37.0	37.8	37.0	37.8	0.3	0.8	82986.0	3121821.5	96
2012-09-19	38.5	38.5	37.0	37.5	-1.1	-2.85	470913.0	17781925.0	340
2012-09-18	38.5	38.7	38.5	38.6	0.0	0.0	334149.0	12902956.0	97
2012-09-17	38.8	38.8	38.4	38.6	-0.1	-0.26	206617.0	7982017.1	133
2012-09-16	38.8	39.1	38.7	38.7	-0.3	-0.77	119568.0	4641360.7	91
2012-09-15	38.9	39.1	38.7	39.0	0.1	0.26	231779.0	9029675.9	133
2012-09-12	38.7	38.9	38.7	38.9	0.2	0.52	107158.0	4154153.2	105
2012-09-11	38.8	39.0	38.7	38.7	-0.3	-0.77	146376.0	5676806.7	105
2012-09-10	39.1	39.1	38.7	39.0	0.0	0.0	407527.0	15839905.5	188
2012-09-09	38.7	39.0	38.7	39.0	0.2	0.52	214916.0	8333178.7	113
2012-09-08	38.8	39.0	38.6	38.8	0.3	0.78	84893.0	3289736.8	114
2012-09-05	38.5	39.0	38.5	38.5	-0.2	-0.52	177799.0	6871860.5	159
2012-09-04	38.5	38.7	38.4	38.7	0.2	0.52	148126.0	5710874.6	135
2012-09-03	38.5	38.8	38.4	38.5	0.0	0.0	165753.0	6385093.7	125
2012-09-02	38.2	38.5	38.2	38.5	0.2	0.52	793358.0	30393538.8	213
2012-09-01	38.0	38.4	37.9	38.3	0.3	0.79	555936.0	21149173.9	257
2012-08-29	39.0	39.0	38.0	38.0	-1.0	-2.56	350342.0	13451435.7	343
2012-08-28	39.5	40.0	39.0	39.0	-0.6	-1.52	303358.0	12001160.7	237
2012-08-27	40.0	40.0	39.2	39.6	-0.4	-1.0	220349.0	8712728.1	208
2012-08-26	39.4	40.1	39.3	40.0	0.7	1.78	1152271.0	45955674.4	384
2012-08-25	38.8	39.5	38.8	39.3	0.6	1.55	253320.0	9951454.1	179
2012-08-15	38.6	39.0	38.6	38.7	0.0	0.0	379231.0	14735812.8	177
2012-08-14	39.0	39.0	37.8	38.7	-0.3	-0.77	1246145.0	45010119.7	262
2012-08-13	38.5	39.0	38.2	39.0	0.4	1.04	461960.0	17886409.9	266
2012-08-12	37.7	38.7	37.1	38.6	1.0	2.66	531754.0	20229032.0	318
2012-08-11	36.8	37.7	36.3	37.6	1.0	2.73	261751.0	9745485.3	211
2012-08-08	36.4	36.8	36.0	36.6	0.4	1.1	241408.0	8796586.1	204
2012-08-07	36.4	36.6	36.2	36.2	-0.3	-0.82	154787.0	5614063.6	115
2012-08-06	36.7	36.8	36.5	36.5	-0.4	-1.08	174829.0	6414649.8	133
2012-08-05	37.8	37.8	36.9	36.9	-0.6	-1.6	134493.0	5022131.6	213
2012-08-04	38.1	38.8	37.2	37.5	-0.5	-1.32	306323.0	11555423.2	342
2012-08-01	36.7	38.3	36.7	38.0	1.0	2.7	546876.0	20591253.6	308
2012-07-31	36.3	37.0	36.0	37.0	0.7	1.93	285033.0	10412000.1	238
2012-07-30	35.5	36.3	35.5	36.3	0.8	2.25	447823.0	16043966.0	207
2012-07-29	35.2	36.0	35.0	35.5	0.0	0.0	806554.0	28523157.8	215
2012-07-28	35.2	35.9	35.2	35.5	0.1	0.28	452569.0	16090273.3	217
2012-07-25	35.1	35.5	35.1	35.4	0.1	0.28	181549.0	6418694.9	105
2012-07-24	35.1	35.4	34.9	35.3	-0.2	-0.56	255856.0	9007491.2	135
2012-07-23	35.5	35.5	35.2	35.5	0.0	0.0	202384.0	7167238.5	128
2012-07-22	35.2	35.5	34.0	35.5	0.4	1.14	396800.0	14009738.5	274
2012-07-21	33.7	35.1	33.7	35.1	1.6	4.78	397026.0	13720535.4	312
2012-07-18	33.0	33.5	32.5	33.5	0.5	1.52	347296.0	11487574.5	243
2012-07-17	33.4	33.6	33.0	33.0	-0.5	-1.49	159247.0	5274271.9	161
2012-07-16	33.6	33.7	33.2	33.5	-0.3	-0.89	151549.0	5078818.1	120
2012-07-15	34.0	34.0	33.7	33.8	-0.2	-0.59	273556.0	9257877.5	156
2012-07-14	34.0	34.3	33.7	34.0	-0.3	-0.87	67007.0	2276487.5	89
2012-07-11	33.6	34.4	33.6	34.3	0.8	2.39	244826.0	8328282.8	195
2012-07-10	34.4	34.4	33.4	33.5	-0.5	-1.47	336574.0	11429468.3	228
2012-07-09	34.8	34.8	33.9	34.0	-0.8	-2.3	143613.0	4955451.1	166
2012-07-08	34.8	34.9	34.6	34.8	-0.1	-0.29	69936.0	2432448.1	117
2012-07-07	34.6	35.0	34.5	34.9	0.0	0.0	176284.0	6111913.8	115
2012-07-04	35.1	35.4	34.7	34.9	-0.3	-0.85	194600.0	6811995.2	183
2012-07-03	35.1	35.5	35.0	35.2	-0.1	-0.28	295316.0	10409012.1	200
2012-07-02	35.3	35.4	35.1	35.3	-0.1	-0.28	76472.0	2695988.9	87
2012-07-01	34.8	35.4	34.7	35.4	0.7	2.02	228690.0	7965600.3	140
2012-06-30	34.3	35.4	34.3	34.7	0.3	0.87	325402.0	11404743.5	228
2012-06-27	34.5	34.8	34.0	34.4	-0.1	-0.29	133999.0	4614529.2	150
2012-06-26	34.9	35.0	34.5	34.5	-0.2	-0.58	477372.0	16658706.2	143
2012-06-25	34.9	35.0	34.7	34.7	0.1	0.29	214977.0	7503202.1	132
2012-06-24	34.6	34.9	34.4	34.6	0.0	0.0	343108.0	11869083.0	125
2012-06-23	34.6	34.9	34.6	34.6	-0.5	-1.42	154295.0	5368187.1	116
2012-06-20	34.8	35.2	34.5	35.1	0.1	0.29	167588.0	5853475.9	158
2012-06-19	34.5	35.1	34.3	35.0	0.6	1.74	183068.0	6333906.7	180
2012-06-18	34.4	34.5	34.2	34.4	0.2	0.58	105932.0	3637103.8	112
2012-06-17	33.5	34.2	33.5	34.2	0.3	0.88	212254.0	7200033.6	145
2012-06-16	34.5	34.6	32.0	33.9	-0.7	-2.02	1863680.0	61840413.8	571
2012-06-13	34.5	34.6	34.2	34.6	0.3	0.87	112856.0	3892844.3	99
2012-06-12	34.5	34.5	34.2	34.3	-0.2	-0.58	55433.0	1905193.6	102
2012-06-11	34.9	35.0	34.5	34.5	-0.4	-1.15	342415.0	11884794.2	177
2012-06-10	34.7	35.1	34.2	34.9	0.0	0.0	135861.0	4733985.5	133
2012-06-09	34.9	35.0	34.0	34.9	-0.1	-0.29	201781.0	7010285.1	175
2012-06-06	34.7	35.0	33.8	35.0	0.2	0.57	145575.0	5018177.9	154
2012-06-05	34.7	34.8	34.5	34.8	0.0	0.0	71900.0	2494991.3	75
2012-06-04	34.2	34.8	34.1	34.8	0.3	0.87	166180.0	5762939.6	101
2012-06-03	33.8	34.9	33.6	34.5	0.7	2.07	249879.0	8528040.0	143
2012-06-02	33.0	34.6	33.0	33.8	-1.5	-4.25	198919.0	6794060.4	164
2012-05-30	35.0	35.5	34.5	35.3	0.0	0.0	157605.0	5510588.0	149
2012-05-29	35.8	35.8	35.1	35.3	-0.4	-1.12	122211.0	4322837.9	104
2012-05-28	35.6	35.8	35.6	35.7	-0.1	-0.28	149498.0	5342539.8	113
2012-05-27	35.5	35.9	35.4	35.8	0.2	0.56	224903.0	8047202.4	363
2012-05-26	35.4	35.9	35.4	35.6	0.2	0.56	295124.0	10523704.7	357
2012-05-23	35.4	35.7	35.2	35.4	-0.1	-0.28	173364.0	6152523.9	137
2012-05-22	35.5	35.6	35.3	35.5	0.1	0.28	251903.0	8946299.7	232
2012-05-21	34.9	35.5	34.8	35.4	0.5	1.43	358212.0	12627535.7	192
2012-05-20	34.9	35.0	34.7	34.9	0.0	0.0	54054.0	1884433.0	91
2012-05-19	34.5	35.3	34.5	34.9	-0.1	-0.29	292962.0	10235125.7	217
2012-05-16	34.5	35.2	34.2	35.0	0.1	0.29	285617.0	9908007.4	210
2012-05-15	34.7	34.9	34.0	34.9	0.0	0.0	301466.0	10392532.9	231
2012-05-14	34.2	35.3	34.2	34.9	0.0	0.0	424147.0	14827085.8	302
2012-05-13	34.7	35.3	34.4	34.9	0.4	1.16	401979.0	14028540.3	261
2012-05-12	33.5	34.5	33.0	34.5	0.5	1.47	617165.0	20965063.5	182
2012-05-09	34.5	34.8	34.0	34.0	-0.7	-2.02	373451.0	12858308.8	209
2012-05-08	34.6	35.0	34.2	34.7	0.2	0.58	248335.0	8617228.2	175
2012-05-07	34.4	34.8	34.3	34.5	-0.2	-0.58	137655.0	4747537.0	120
2012-05-06	34.6	34.9	34.2	34.7	0.4	1.17	297638.0	10306447.2	208
2012-05-05	34.6	34.8	34.2	34.3	-0.7	-2.0	288655.0	9943518.1	207
2012-05-02	35.7	35.7	35.0	35.0	-0.5	-1.41	131884.0	4653685.7	173
2012-05-01	35.2	36.2	35.2	35.5	0.3	0.85	470309.0	16780570.2	361
2012-04-30	35.0	35.4	34.7	35.2	0.3	0.86	530031.0	18614210.7	295
2012-04-29	35.0	35.2	34.8	34.9	-0.2	-0.57	197404.0	6905690.0	157
2012-04-28	34.3	35.2	34.3	35.1	0.6	1.74	1103621.0	38307894.1	296
2012-04-25	34.9	34.9	34.5	34.5	-0.3	-0.86	318150.0	11030148.3	168
2012-04-24	35.0	35.1	34.6	34.8	-0.2	-0.57	117720.0	4104241.0	165
2012-04-23	34.7	35.1	34.3	35.0	0.2	0.57	292791.0	10204864.0	257
2012-04-22	35.0	35.1	34.2	34.8	-0.2	-0.57	199185.0	6932810.2	215
2012-04-21	34.5	35.2	34.1	35.0	0.4	1.16	504889.0	17632089.1	280
2012-04-18	35.0	35.0	33.9	34.6	-0.5	-1.42	982798.0	33852860.4	517
2012-04-17	33.7	35.3	33.7	35.1	1.5	4.46	864183.0	29972276.0	465
2012-04-16	33.4	34.3	33.0	33.6	0.2	0.6	561053.0	18886948.8	388
2012-04-15	34.0	34.2	33.3	33.4	-0.6	-1.76	667250.0	22422557.9	383
2012-04-14	34.5	34.5	34.0	34.0	-0.5	-1.45	230908.0	7890409.0	218
2012-04-11	34.3	34.6	32.0	34.5	-0.1	-0.29	496440.0	16780269.5	363
2012-04-10	35.1	35.1	34.5	34.6	-0.4	-1.14	359762.0	12569624.1	261
2012-04-09	34.7	35.4	34.6	35.0	0.3	0.86	340626.0	11923012.8	285
2012-04-08	34.9	35.1	34.5	34.7	-0.5	-1.42	610029.0	21245300.5	382
2012-04-07	35.3	35.4	34.7	35.2	-0.1	-0.28	465853.0	16323122.7	383
2012-04-04	35.3	35.5	35.2	35.3	0.1	0.28	534567.0	18879021.3	323
2012-04-03	35.3	35.4	34.7	35.2	-0.1	-0.28	742407.0	26137050.5	455
2012-04-02	35.7	36.3	35.0	35.3	-0.2	-0.56	1731969.0	61496158.0	829
2012-04-01	34.4	36.3	34.3	35.5	1.1	3.2	1256483.0	44260775.8	897
2012-03-31	34.2	34.5	34.2	34.4	0.1	0.29	395046.0	13554684.7	262
2012-03-28	34.4	34.5	34.0	34.3	-0.2	-0.58	308511.0	10563804.7	246
2012-03-27	34.7	34.8	34.1	34.5	0.1	0.29	780293.0	26876774.5	464
2012-03-26	33.9	34.6	33.9	34.4	0.5	1.47	1393952.0	47762493.9	702
2012-03-25	33.5	33.9	33.4	33.9	0.3	0.89	379505.0	12754266.4	362
2012-03-24	33.6	33.6	33.3	33.6	0.0	0.0	839360.0	28082651.4	529
2012-03-21	33.3	33.6	33.2	33.6	0.3	0.9	288173.0	9641676.8	234
2012-03-20	33.6	33.6	33.1	33.3	-0.4	-1.19	250419.0	8360543.8	267
2012-03-19	34.3	34.3	33.5	33.7	-0.6	-1.75	966217.0	32730815.8	594
[truncated: 2,709 more rows]
