# Supplementary material for: Effective short-term forecasts of Saudi stock price trends using technical indicators and large-scale multivariate time series
Source: PeerJ Comput Sci. 2023 Jan 6;9:e1205. doi: 10.7717/peerj-cs.1205 (PMC10280263; doi:10.7717/peerj-cs.1205)
Supplement: Supplemental Information 3 [file peerj-cs-09-1205-s003.zip › TASI Dataset 2021/SARCO_2030.csv]

date	open	high	low	close	change	change_percent	volume_traded	value_traded_SAR	number_trades
2020-03-19	27.6	28.8	27.55	28.5	0.6	2.15	656755.0	18642106.55	1119
2020-03-18	27.5	28.5	27.5	27.9	-0.2	-0.71	778885.0	21854481.95	1431
2020-03-17	27.4	28.65	27.4	28.1	0.7	2.55	671793.0	18787098.4	1509
2020-03-16	28.0	28.45	27.4	27.4	-1.45	-5.03	505003.0	14114589.2	973
2020-03-15	30.0	30.5	28.8	28.85	-0.55	-1.87	690555.0	20332846.3	1408
2020-03-12	29.5	30.95	28.8	29.4	-0.4	-1.34	722966.0	21658527.25	1652
2020-03-11	31.0	31.4	29.7	29.8	-0.85	-2.77	750676.0	23022776.55	1403
2020-03-10	30.0	30.8	29.2	30.65	2.3	8.11	573578.0	17186465.65	1255
2020-03-09	28.35	29.4	28.35	28.35	-3.1	-9.86	587902.0	16794103.8	1208
2020-03-08	33.0	33.0	31.45	31.45	-3.45	-9.89	787829.0	25043527.7	1280
2020-03-05	35.55	35.85	34.9	34.9	-0.4	-1.13	436609.0	15399073.5	804
2020-03-04	34.7	35.65	34.5	35.3	0.25	0.71	737624.0	25981391.35	1268
2020-03-03	34.7	35.15	34.7	35.05	1.05	3.09	489831.0	17116413.4	854
2020-03-02	35.2	35.65	34.0	34.0	-0.55	-1.59	736157.0	25858700.6	1242
2020-03-01	35.35	35.6	34.25	34.55	-2.05	-5.6	738685.0	25747967.55	1625
2020-02-27	36.6	36.95	36.25	36.6	-0.25	-0.68	376214.0	13744081.1	831
2020-02-26	36.5	37.15	36.0	36.85	0.0	0.0	664525.0	24393212.0	1328
2020-02-25	36.0	37.45	35.9	36.85	0.5	1.38	957315.0	35179670.9	2061
2020-02-24	38.7	38.7	36.3	36.35	-2.45	-6.31	1108759.0	41463940.3	2604
2020-02-23	39.2	39.3	38.75	38.8	-0.35	-0.89	469081.0	18257206.9	1218
2020-02-20	39.4	39.7	39.1	39.15	-0.05	-0.13	804393.0	31648123.4	1724
2020-02-19	38.55	39.5	38.5	39.2	0.65	1.69	939081.0	36603843.05	2178
2020-02-18	39.0	39.2	38.4	38.55	-0.25	-0.64	639409.0	24733281.1	1723
2020-02-17	38.9	39.2	38.35	38.8	0.1	0.26	1122384.0	43481250.15	2571
2020-02-16	40.0	40.7	38.4	38.7	-1.4	-3.49	2243454.0	89149831.55	5133
2020-02-13	40.1	41.5	40.1	40.1	-4.45	-9.99	2947080.0	119451347.05	4814
2020-02-12	44.55	44.55	44.55	44.55	-4.95	-10.0	102261.0	4555727.55	331
2020-02-11				49.5	0.0	0.0	0.0	0.0	0
2020-02-10	54.0	54.2	48.75	49.5	-4.2	-7.82	2483401.0	128152687.1	5643
2020-02-09	52.5	54.0	52.5	53.7	1.5	2.87	1734170.0	92669962.8	3667
2020-02-06	50.5	53.1	49.9	52.2	2.2	4.4	2181980.0	113146527.45	4318
2020-02-05	51.7	51.8	49.9	50.0	-1.1	-2.15	927865.0	47217097.25	1933
2020-02-04	50.1	51.5	49.75	51.1	1.15	2.3	973468.0	49487975.15	2338
2020-02-03	52.4	52.8	49.9	49.95	-2.05	-3.94	1555080.0	80138719.0	3388
2020-02-02	48.1	52.3	47.8	52.0	3.6	7.44	2515531.0	126195246.95	4198
2020-01-30	48.0	49.1	47.9	48.4	0.4	0.83	669229.0	32444004.25	1634
2020-01-29	47.75	48.15	47.5	48.0	0.25	0.52	291079.0	13923400.0	1084
2020-01-28	48.05	48.55	47.05	47.75	-0.25	-0.52	651522.0	31131589.05	1573
2020-01-27	48.0	48.9	47.8	48.0	0.0	0.0	656547.0	31751523.8	1431
2020-01-26	47.55	48.8	47.5	48.0	0.1	0.21	529671.0	25511089.15	1125
2020-01-23	48.3	49.35	47.55	47.9	-0.3	-0.62	1405732.0	68049235.8	2760
2020-01-22	46.8	48.3	46.5	48.2	1.35	2.88	951190.0	45121809.25	1857
2020-01-21	47.55	47.75	46.65	46.85	-0.6	-1.26	776550.0	36633510.6	1531
2020-01-20	45.75	47.6	45.55	47.45	1.75	3.83	2176458.0	101845260.25	3624
2020-01-19	45.6	45.75	45.5	45.7	0.1	0.22	249678.0	11394804.45	532
2020-01-16	45.65	45.75	45.35	45.6	0.05	0.11	427708.0	19476547.85	934
2020-01-15	46.0	46.3	45.55	45.55	-0.45	-0.98	562812.0	25888449.2	1092
2020-01-14	45.8	46.3	45.5	46.0	0.3	0.66	986203.0	45315821.45	1676
2020-01-13	45.0	45.8	44.95	45.7	0.75	1.67	711796.0	32262604.15	1306
2020-01-12	45.0	45.4	44.75	44.95	0.5	1.12	650877.0	29327113.0	965
2020-01-09	43.9	44.7	43.6	44.45	1.8	4.22	690248.0	30475918.4	1561
2020-01-08	42.6	43.6	41.2	42.65	-1.2	-2.74	656630.0	28140605.7	1548
2020-01-07	44.1	44.4	43.75	43.85	0.1	0.23	329315.0	14519005.25	880
2020-01-06	44.2	44.75	43.75	43.75	-0.5	-1.13	553986.0	24507408.6	1093
2020-01-05	44.5	45.2	44.25	44.25	-1.15	-2.53	829628.0	37093117.8	1270
2020-01-02	45.05	46.0	45.05	45.4	0.4	0.89	1074891.0	48957979.45	1804
2020-01-01	44.6	45.15	44.55	45.0	0.3	0.67	507005.0	22756950.3	916
2019-12-31	44.6	44.9	44.2	44.7	0.15	0.34	476092.0	21200050.3	979
2019-12-30	45.0	45.1	44.5	44.55	-0.55	-1.22	371697.0	16634104.15	896
2019-12-29	45.35	45.4	44.85	45.1	0.3	0.67	576586.0	26042304.4	1192
2019-12-26	44.25	45.45	44.25	44.8	0.6	1.36	1300948.0	58424358.25	2164
2019-12-25	43.6	44.5	43.5	44.2	0.65	1.49	986643.0	43350876.15	1788
2019-12-24	43.0	43.85	42.8	43.55	0.6	1.4	788359.0	34207639.65	1585
2019-12-23	43.1	43.3	42.6	42.95	-0.05	-0.12	545726.0	23484635.35	1119
2019-12-22	42.45	43.05	41.95	43.0	0.85	2.02	773539.0	32903585.35	1570
2019-12-19	42.05	42.35	41.7	42.15	0.2	0.48	562682.0	23591017.75	1410
2019-12-18	42.5	43.5	41.85	41.95	0.55	1.33	1543073.0	65875300.3	3131
2019-12-17	42.75	42.8	41.05	41.4	-1.15	-2.7	1198609.0	50114108.9	2799
2019-12-16	42.6	43.3	42.35	42.55	0.1	0.24	801381.0	34265647.55	1734
2019-12-15	43.4	43.95	42.25	42.45	-0.85	-1.96	960479.0	41270856.65	1954
2019-12-12	44.55	44.55	43.2	43.3	-1.25	-2.81	730211.0	32045920.6	1552
2019-12-11	44.75	46.0	44.3	44.55	0.25	0.56	1204972.0	54491686.3	2513
2019-12-10	44.15	44.75	44.0	44.3	-0.05	-0.11	309324.0	13731137.15	814
2019-12-09	45.4	45.55	44.35	44.35	-0.75	-1.66	586414.0	26411772.35	1206
2019-12-08	44.4	45.2	44.0	45.1	0.7	1.58	586519.0	26269608.0	1227
2019-12-05	44.6	44.9	44.05	44.4	-0.2	-0.45	162640.0	7223830.35	484
2019-12-04	43.8	44.65	43.4	44.6	0.7	1.59	395186.0	17429595.65	1001
2019-12-03	44.85	45.0	43.85	43.9	-0.95	-2.12	318001.0	14110143.0	834
2019-12-02	44.55	45.0	43.85	44.85	0.5	1.13	394065.0	17500560.25	1057
2019-12-01	43.75	44.35	43.75	44.35	0.85	1.95	377797.0	16639222.05	932
2019-11-28	42.9	43.5	42.65	43.5	0.7	1.64	287657.0	12413126.2	801
2019-11-27	42.55	43.1	42.4	42.8	0.4	0.94	210222.0	8965372.35	520
2019-11-26	42.65	42.75	42.25	42.4	-0.05	-0.12	211759.0	8993215.65	446
2019-11-25	42.75	42.9	42.3	42.45	-0.3	-0.7	292624.0	12450307.3	576
2019-11-24	43.8	43.95	42.75	42.75	-0.65	-1.5	534645.0	23211667.8	1097
2019-11-21	42.35	43.55	42.1	43.4	1.1	2.6	1249912.0	53723133.2	2083
2019-11-20	41.8	42.45	41.7	42.3	0.5	1.2	319259.0	13478521.5	626
2019-11-19	41.65	42.55	41.5	41.8	0.1	0.24	541360.0	22808066.2	1034
2019-11-18	42.0	42.0	41.5	41.7	-0.05	-0.12	205950.0	8589865.7	502
2019-11-17	42.0	42.7	41.6	41.75	-0.45	-1.07	432900.0	18138297.45	846
2019-11-14	42.0	42.5	41.5	42.2	0.15	0.36	680762.0	28633238.75	1285
2019-11-13	41.9	42.8	41.9	42.05	0.15	0.36	776713.0	32890041.55	1581
2019-11-12	41.95	42.3	41.8	41.9	0.1	0.24	786957.0	33089918.5	1254
2019-11-11	40.4	41.8	40.4	41.8	1.3	3.21	817259.0	33591678.05	1428
2019-11-10	40.3	40.7	40.15	40.5	0.45	1.12	179084.0	7236511.5	499
2019-11-07	40.35	40.75	40.0	40.05	-0.2	-0.5	321855.0	13005142.65	718
2019-11-06	40.4	40.8	40.05	40.25	-0.35	-0.86	408513.0	16471280.65	882
2019-11-05	40.25	41.15	40.15	40.6	0.5	1.25	762353.0	31057425.15	1538
2019-11-04	39.85	40.35	39.85	40.1	0.2	0.5	270340.0	10834407.8	622
2019-11-03	39.5	40.8	39.5	39.9	-0.3	-0.75	578369.0	23225311.0	1342
2019-10-31	40.3	40.75	40.05	40.2	-0.1	-0.25	320701.0	12942597.45	770
2019-10-30	39.3	40.35	39.3	40.3	1.1	2.81	422160.0	16860074.75	928
2019-10-29	40.4	40.6	39.0	39.2	-1.5	-3.69	701544.0	27900720.25	1444
2019-10-28	41.0	41.1	40.4	40.7	-0.3	-0.73	249098.0	10145272.25	749
2019-10-27	40.9	41.55	40.75	41.0	0.2	0.49	499379.0	20553844.9	1063
2019-10-24	40.25	41.9	40.15	40.8	0.7	1.75	1075574.0	44127140.2	2043
2019-10-23	40.5	40.5	40.1	40.1	-0.3	-0.74	297269.0	11956357.15	652
2019-10-22	39.8	40.45	39.8	40.4	0.65	1.64	579789.0	23228459.45	1092
2019-10-21	40.0	40.3	39.65	39.75	-0.15	-0.38	536950.0	21456831.35	1163
2019-10-20	39.8	40.5	39.4	39.9	0.75	1.92	1055112.0	42159101.0	2054
2019-10-17	40.05	40.2	38.6	39.15	-1.4	-3.45	2070434.0	81491505.8	4518
2019-10-16	43.9	44.5	40.2	40.55	-2.65	-6.13	2629971.0	111863297.8	6037
2019-10-15	42.95	44.2	41.35	43.2	0.8	1.89	1819218.0	77859796.6	3937
2019-10-14	47.1	47.15	42.4	42.4	-4.25	-9.11	1920755.0	85208837.45	3643
2019-10-13	46.0	47.4	45.8	46.65	1.45	3.21	1014635.0	47306346.3	2301
2019-10-10	43.9	45.8	43.8	45.2	1.3	2.96	1226806.0	54812851.3	2413
2019-10-09	47.0	47.35	43.9	43.9	-3.1	-6.6	1068956.0	48682703.5	2301
2019-10-08	47.1	47.75	46.75	47.0	0.0	0.0	824821.0	38924696.4	1754
2019-10-07	47.7	47.85	46.75	47.0	-0.5	-1.05	1129176.0	53386107.25	2045
2019-10-06	45.5	47.8	45.4	47.5	2.2	4.86	1259397.0	59040897.0	2589
2019-10-03	46.65	47.5	45.3	45.3	-1.35	-2.89	1665982.0	77417507.95	3339
2019-10-02	44.6	46.65	44.6	46.65	2.25	5.07	2254720.0	103190171.35	3381
2019-10-01	42.95	45.4	42.9	44.4	1.45	3.38	1805302.0	80091649.9	2706
2019-09-30	43.2	43.4	42.85	42.95	-0.05	-0.12	290199.0	12490651.9	534
2019-09-29	43.1	43.7	42.85	43.0	0.1	0.23	549934.0	23808529.8	1019
2019-09-26	43.0	43.6	42.75	42.9	-0.1	-0.23	408078.0	17587400.5	787
2019-09-25	42.5	43.75	42.25	43.0	0.6	1.42	651082.0	28076654.15	1264
2019-09-24	42.7	42.95	42.1	42.4	0.0	0.0	500396.0	21261719.35	1038
2019-09-22	40.0	42.8	39.8	42.4	2.6	6.53	898743.0	37247992.45	1677
2019-09-19	39.95	40.3	39.5	39.8	-0.2	-0.5	286595.0	11407398.5	457
2019-09-18	39.9	40.3	39.4	40.0	0.65	1.65	371172.0	14815883.15	858
2019-09-17	40.25	40.6	39.3	39.35	-0.8	-1.99	576823.0	23044430.85	1125
2019-09-16	41.5	41.5	39.8	40.15	-0.85	-2.07	439409.0	17826040.5	805
2019-09-15	40.7	41.4	40.4	41.0	-0.3	-0.73	260198.0	10670937.55	584
2019-09-12	41.45	42.3	41.3	41.3	0.15	0.36	416507.0	17430035.05	1052
2019-09-11	41.05	41.6	40.7	41.15	-0.35	-0.84	391771.0	16102426.6	821
2019-09-10	43.05	43.1	41.5	41.5	-1.6	-3.71	435178.0	18475889.45	1058
2019-09-09	44.0	44.0	43.05	43.1	-0.9	-2.05	312078.0	13597538.55	739
2019-09-08	43.9	44.75	43.65	44.0	0.5	1.15	604905.0	26771184.2	1210
2019-09-05	44.45	44.5	43.5	43.5	-0.85	-1.92	427016.0	18822096.6	841
2019-09-04	44.1	44.4	43.85	44.35	0.05	0.11	318654.0	14085426.85	513
2019-09-03	44.2	44.45	43.6	44.3	0.2	0.45	499428.0	22020064.95	952
2019-09-02	43.05	44.2	43.0	44.1	0.85	1.97	560839.0	24574952.5	1101
2019-09-01	43.0	43.55	42.45	43.25	0.25	0.58	413147.0	17831838.4	823
2019-08-29	42.4	43.7	42.2	43.0	0.6	1.42	894297.0	38483473.85	1514
2019-08-28	41.0	42.7	40.9	42.4	1.45	3.54	562021.0	23510032.4	1136
2019-08-27	41.95	42.1	40.1	40.95	-0.75	-1.8	349193.0	14351770.1	793
2019-08-26	41.8	42.6	41.0	41.7	-0.2	-0.48	424828.0	17716471.25	975
2019-08-25	42.95	43.8	41.9	41.9	-1.05	-2.44	973069.0	42014064.75	1951
2019-08-22	41.55	43.0	41.45	42.95	1.6	3.87	1001276.0	42278280.9	1508
2019-08-21	41.7	41.85	41.2	41.35	-0.25	-0.6	177631.0	7370755.0	347
2019-08-20	40.7	41.8	40.7	41.6	1.0	2.46	552693.0	22829325.1	1129
2019-08-19	39.1	40.85	39.1	40.6	1.65	4.24	688675.0	27537276.65	1269
2019-08-18	38.65	39.3	38.4	38.95	0.3	0.78	213677.0	8290888.35	463
2019-08-08	39.0	39.0	38.5	38.65	-0.3	-0.77	194421.0	7525785.15	399
2019-08-07	38.65	39.1	38.6	38.95	0.8	2.1	345535.0	13418723.65	717
2019-08-06	37.6	38.3	37.45	38.15	0.45	1.19	180120.0	6830935.3	435
2019-08-05	38.4	38.4	37.7	37.7	-0.65	-1.69	132701.0	5047559.9	293
2019-08-04	38.25	38.5	37.95	38.35	-0.05	-0.13	128571.0	4912769.75	340
2019-08-01	38.3	38.6	38.1	38.4	-0.05	-0.13	195739.0	7506133.8	436
2019-07-31	38.5	39.1	38.35	38.45	-0.35	-0.9	439871.0	17042840.8	952
2019-07-30	37.85	38.8	37.45	38.8	0.85	2.24	570219.0	21670115.05	940
2019-07-29	38.1	38.55	37.9	37.95	-0.25	-0.65	356724.0	13650869.85	797
2019-07-28	38.0	38.3	37.95	38.2	-0.15	-0.39	266724.0	10162850.8	592
2019-07-25	38.45	39.0	38.0	38.35	0.35	0.92	518936.0	19967970.75	1381
2019-07-24	40.8	41.2	37.7	38.0	-2.5	-6.17	1413892.0	55484225.4	3319
2019-07-23	40.75	41.3	39.8	40.5	-0.1	-0.25	1059447.0	43019712.75	2207
2019-07-22	41.35	42.2	40.6	40.6	-0.9	-2.17	1393268.0	57870609.7	2840
2019-07-21	38.75	41.7	38.75	41.5	2.5	6.41	1676070.0	67876978.4	2840
2019-07-18	39.5	39.5	39.0	39.0	-0.55	-1.39	473006.0	18518936.15	851
2019-07-17	38.75	40.2	38.3	39.55	0.95	2.46	1259928.0	49523023.25	2240
2019-07-16	38.6	38.95	38.55	38.6	-0.05	-0.13	198282.0	7677830.6	421
2019-07-15	39.25	39.25	38.6	38.65	-0.55	-1.4	276370.0	10712757.7	635
2019-07-14	39.5	39.7	39.15	39.2	-0.1	-0.25	206103.0	8116141.05	498
2019-07-11	38.95	39.4	38.75	39.3	0.55	1.42	374114.0	14599774.25	726
2019-07-10	38.3	38.8	38.0	38.75	0.55	1.44	212833.0	8167261.75	598
2019-07-09	38.5	38.55	38.2	38.2	-0.35	-0.91	131178.0	5037056.1	245
2019-07-08	38.55	38.65	38.25	38.55	-0.05	-0.13	133284.0	5118285.3	306
2019-07-07	38.5	38.95	38.2	38.6	0.1	0.26	235401.0	9093181.3	561
2019-07-04	37.85	38.65	37.8	38.5	0.65	1.72	498030.0	19091850.6	871
2019-07-03	37.2	37.85	37.15	37.85	0.7	1.88	197615.0	7409638.6	405
2019-07-02	37.5	37.55	37.15	37.15	-0.3	-0.8	62311.0	2324381.4	199
2019-07-01	37.6	37.6	37.2	37.45	0.15	0.4	75577.0	2823254.5	196
2019-06-30	37.1	37.5	37.1	37.3	0.25	0.67	180905.0	6741828.35	278
2019-06-27	36.95	37.1	36.85	37.05	0.3	0.82	100322.0	3710514.95	225
2019-06-26	36.6	36.9	36.55	36.75	0.25	0.68	96523.0	3545876.05	249
2019-06-25	36.25	36.5	36.1	36.5	0.25	0.69	80758.0	2930046.85	264
2019-06-24	36.6	36.9	36.15	36.25	-0.3	-0.82	125545.0	4580289.85	379
2019-06-23	36.7	37.2	36.5	36.55	-0.45	-1.22	80304.0	2953252.25	310
2019-06-20	37.6	37.6	37.0	37.0	-0.45	-1.2	160574.0	5962232.65	352
2019-06-19	38.0	38.1	37.45	37.45	-0.35	-0.93	146856.0	5556036.45	374
2019-06-18	37.4	38.25	37.4	37.8	0.5	1.34	495032.0	18749532.2	943
2019-06-17	37.0	37.4	36.75	37.3	0.45	1.22	130080.0	4828884.8	291
2019-06-16	36.7	37.25	36.5	36.85	0.35	0.96	182237.0	6731527.25	421
2019-06-13	36.95	37.05	36.45	36.5	-0.5	-1.35	212524.0	7800036.4	437
2019-06-12	37.05	37.35	37.0	37.0	-0.25	-0.67	203541.0	7567468.35	366
2019-06-11	36.6	37.4	36.5	37.25	0.8	2.19	241991.0	8977352.55	533
2019-06-10	36.0	36.95	35.9	36.45	0.65	1.82	272841.0	9948732.55	456
2019-06-09	35.5	36.0	35.5	35.8	0.65	1.85	112066.0	4006043.6	272
2019-05-30	35.0	35.3	35.0	35.15	0.15	0.43	110426.0	3875871.9	196
2019-05-29	34.75	35.1	34.75	35.0	0.25	0.72	50681.0	1769833.7	122
2019-05-28	35.25	35.25	34.7	34.75	0.15	0.43	58291.0	2040038.55	161
2019-05-27	34.5	34.85	34.05	34.6	0.15	0.44	44879.0	1548317.45	133
2019-05-26	34.9	34.95	34.3	34.45	-0.4	-1.15	69087.0	2384927.0	216
2019-05-23	35.15	35.25	34.85	34.85	-0.3	-0.85	65279.0	2285649.5	191
2019-05-22	35.25	35.55	35.0	35.15	0.05	0.14	121745.0	4296712.25	245
2019-05-21	34.9	35.25	34.8	35.1	0.5	1.45	92889.0	3254081.05	219
2019-05-20	35.2	35.2	34.3	34.6	-0.6	-1.7	143850.0	4991886.95	313
2019-05-19	36.25	36.5	35.2	35.2	-1.1	-3.03	210411.0	7542688.35	444
2019-05-16	35.2	36.7	35.15	36.3	1.3	3.71	504339.0	18144761.75	895
2019-05-15	34.9	35.5	34.9	35.0	0.55	1.6	276548.0	9728244.35	479
2019-05-14	35.05	36.0	34.0	34.45	-0.65	-1.85	395732.0	13862921.9	771
2019-05-13	35.0	36.5	35.0	35.1	-0.45	-1.27	277445.0	9830301.15	720
2019-05-12	36.9	37.0	35.55	35.55	-1.75	-4.69	380507.0	13745738.45	842
2019-05-09	38.1	38.5	37.3	37.3	-1.6	-4.11	563005.0	21370538.7	1028
2019-05-08	40.75	40.75	38.8	38.9	-2.1	-5.12	484798.0	19247142.9	1152
2019-05-07	41.9	41.9	40.8	41.0	-1.05	-2.5	343457.0	14255096.3	596
2019-05-06	42.35	42.35	41.5	42.05	-0.2	-0.47	182171.0	7623989.35	390
2019-05-05	42.3	42.6	41.9	42.25	0.05	0.12	225345.0	9517202.05	531
2019-05-02	41.9	42.25	41.75	42.2	0.0	0.0	123567.0	5197481.15	306
2019-05-01	41.95	42.2	41.8	42.2	0.25	0.6	111299.0	4679307.2	269
2019-04-30	41.85	42.25	41.75	41.95	0.0	0.0	150243.0	6295120.85	262
2019-04-29	42.2	42.2	41.8	41.95	-0.3	-0.71	62529.0	2624589.45	197
2019-04-28	42.35	42.35	41.95	42.25	-0.1	-0.24	132153.0	5565995.15	338
2019-04-25	42.1	42.35	41.9	42.35	-0.05	-0.12	98862.0	4150141.2	296
2019-04-24	42.4	42.5	42.15	42.4	0.05	0.12	181218.0	7657970.25	334
2019-04-23	42.6	42.7	42.3	42.35	-0.25	-0.59	182555.0	7754930.65	341
2019-04-22	42.55	42.8	42.35	42.6	0.05	0.12	210298.0	8947079.85	384
2019-04-21	42.4	42.8	42.4	42.55	0.2	0.47	324094.0	13819982.4	671
2019-04-18	42.15	42.6	42.0	42.35	0.3	0.71	383491.0	16253421.85	718
2019-04-17	42.05	42.25	41.95	42.05	-0.1	-0.24	164069.0	6902549.75	313
2019-04-16	42.1	42.2	42.0	42.15	-0.05	-0.12	136380.0	5738052.65	247
2019-04-15	42.2	42.25	41.9	42.2	0.2	0.48	129801.0	5462658.05	352
2019-04-14	41.75	42.45	41.75	42.0	0.3	0.72	412500.0	17384784.4	847
2019-04-11	41.75	41.95	41.6	41.7	-0.05	-0.12	151520.0	6329847.75	328
2019-04-10	41.65	41.85	41.5	41.75	0.1	0.24	177374.0	7386243.65	389
2019-04-09	41.95	42.0	41.55	41.65	-0.15	-0.36	136102.0	5691023.65	323
2019-04-08	41.95	41.95	41.65	41.8	-0.15	-0.36	210554.0	8800639.9	464
2019-04-07	42.0	42.2	41.85	41.95	0.1	0.24	238915.0	10028379.8	439
2019-04-04	42.15	42.3	41.75	41.85	-1.15	-2.67	903402.0	37926631.05	1792
2019-04-03	42.75	44.25	42.35	43.0	0.25	0.58	1719961.0	74447201.3	3196
2019-04-02	43.1	43.4	42.6	42.75	-0.4	-0.93	342816.0	14732353.9	950
2019-04-01	44.15	44.2	43.1	43.15	-0.75	-1.71	468782.0	20400949.6	1065
2019-03-31	43.3	44.3	42.65	43.9	0.7	1.62	874718.0	38114447.7	1624
2019-03-28	42.1	43.3	42.05	43.2	1.05	2.49	595987.0	25597164.75	1245
2019-03-27	42.1	42.35	42.0	42.15	0.0	0.0	89194.0	3764274.4	206
2019-03-26	42.25	42.4	42.1	42.15	-0.15	-0.35	173874.0	7344241.65	428
2019-03-25	42.7	42.8	42.2	42.3	-0.4	-0.94	246887.0	10488415.0	460
2019-03-24	42.65	43.0	42.5	42.7	0.25	0.59	224224.0	9588813.75	577
2019-03-21	43.0	43.45	42.45	42.45	0.05	0.12	766325.0	32915889.45	1614
2019-03-20	42.2	42.6	41.85	42.4	0.3	0.71	412303.0	17441140.35	905
2019-03-19	41.7	42.25	41.5	42.1	0.5	1.2	356040.0	14922551.55	660
2019-03-18	41.7	41.7	41.55	41.6	0.0	0.0	120524.0	5018211.65	208
2019-03-17	41.75	41.9	41.55	41.6	-0.15	-0.36	107526.0	4484215.65	283
2019-03-14	41.7	41.75	41.55	41.75	0.05	0.12	63966.0	2663717.6	205
2019-03-13	41.7	41.7	41.4	41.7	0.25	0.6	71471.0	2971952.65	193
2019-03-12	41.5	41.65	41.3	41.45	-0.25	-0.6	74471.0	3090871.4	202
2019-03-11	41.7	41.7	41.5	41.7	-0.1	-0.24	82657.0	3435663.8	222
2019-03-10	41.9	41.9	41.65	41.8	0.1	0.24	84346.0	3522570.75	203
2019-03-07	41.9	42.0	41.65	41.7	0.1	0.24	193694.0	8108728.9	469
2019-03-06	41.65	41.7	41.5	41.6	-0.05	-0.12	83936.0	3490650.25	204
2019-03-05	41.7	41.85	41.5	41.65	-0.15	-0.36	92098.0	3838011.4	249
2019-03-04	41.6	41.8	41.45	41.8	0.2	0.48	117963.0	4919933.65	302
2019-03-03	41.4	41.8	41.4	41.6	0.2	0.48	105523.0	4389039.0	319
2019-02-28	41.35	41.7	41.35	41.4	-0.1	-0.24	77268.0	3204204.6	241
2019-02-27	41.65	41.65	41.35	41.5	-0.05	-0.12	84416.0	3500668.6	209
2019-02-26	41.3	41.6	41.2	41.55	0.3	0.73	138114.0	5726122.75	356
2019-02-25	41.8	41.85	41.2	41.25	-0.35	-0.84	153663.0	6350656.6	409
2019-02-24	41.9	42.1	41.5	41.6	-0.4	-0.95	244606.0	10216504.95	445
2019-02-21	42.3	42.35	41.8	42.0	-0.8	-1.87	620387.0	26084451.75	1246
2019-02-20	42.8	43.95	42.6	42.8	-0.1	-0.23	696389.0	30133136.1	1862
2019-02-19	43.6	43.6	42.85	42.9	-0.7	-1.61	351296.0	15141513.4	903
2019-02-18	43.95	44.25	43.5	43.6	-0.25	-0.57	408856.0	17952506.35	977
2019-02-17	43.2	43.9	42.85	43.85	0.7	1.62	380886.0	16552166.0	976
2019-02-14	42.75	43.3	42.65	43.15	0.45	1.05	94671.0	4069593.7	337
2019-02-13	43.0	43.05	42.65	42.7	-0.4	-0.93	129947.0	5563483.45	425
2019-02-12	43.35	43.7	42.9	43.1	-0.15	-0.35	354832.0	15345619.35	861
2019-02-11	42.8	43.6	42.5	43.25	0.45	1.05	427306.0	18428822.95	1092
2019-02-10	42.7	42.9	42.35	42.8	0.3	0.71	174716.0	7452266.7	705
2019-02-07	41.95	42.6	41.8	42.5	0.4	0.95	178184.0	7545207.55	584
2019-02-06	42.15	42.25	41.85	42.1	0.15	0.36	125727.0	5291458.7	333
2019-02-05	42.1	42.1	41.9	41.95	0.1	0.24	95246.0	3998553.1	304
2019-02-04	42.0	42.2	41.8	41.85	-0.4	-0.95	202020.0	8477065.75	488
2019-02-03	42.8	42.8	42.0	42.25	-0.25	-0.59	402909.0	17018970.4	623
2019-01-31	43.05	43.3	42.5	42.5	-1.05	-2.41	502797.0	21585527.9	1045
2019-01-30	43.65	44.25	43.35	43.55	0.05	0.11	608322.0	26643995.0	1328
2019-01-29	43.9	44.4	43.4	43.5	-0.1	-0.23	642818.0	28205395.3	1279
2019-01-28	43.65	43.9	43.4	43.6	0.05	0.11	302543.0	13207587.9	576
2019-01-27	43.7	44.0	43.5	43.55	-0.3	-0.68	234974.0	10265311.45	623
2019-01-24	43.7	44.1	43.3	43.85	0.05	0.11	211840.0	9261741.45	643
2019-01-23	43.35	44.2	43.3	43.8	0.5	1.15	372893.0	16327258.15	941
2019-01-22	43.15	43.75	43.1	43.3	0.2	0.46	214351.0	9297966.7	733
2019-01-21	43.25	43.4	42.7	43.1	-0.35	-0.81	122708.0	5297926.65	466
2019-01-20	43.6	43.7	43.0	43.45	0.0	0.0	173284.0	7492979.45	511
2019-01-17	43.5	43.7	43.2	43.45	0.15	0.35	131188.0	5695934.9	394
2019-01-16	43.95	44.1	43.3	43.3	-0.55	-1.25	237337.0	10374649.2	662
2019-01-15	43.8	44.45	43.4	43.85	0.05	0.11	431732.0	18988799.9	1099
2019-01-14	43.95	45.0	43.8	43.8	-0.05	-0.11	978428.0	43396161.2	2105
2019-01-13	43.1	43.85	42.5	43.85	0.9	2.1	595435.0	25657580.35	1281
2019-01-10	42.4	43.3	42.4	42.95	0.5	1.18	650617.0	27867884.85	1345
2019-01-09	42.15	42.45	41.95	42.45	0.3	0.71	197485.0	8356639.3	509
2019-01-08	42.35	42.45	41.8	42.15	-0.05	-0.12	180783.0	7608144.8	411
2019-01-07	42.15	42.5	42.1	42.2	0.15	0.36	163828.0	6925200.65	416
2019-01-06	42.1	42.55	41.95	42.05	0.1	0.24	213272.0	9010627.5	453
2019-01-03	41.9	42.15	41.7	41.95	0.05	0.12	158029.0	6628350.95	449
2019-01-02	42.2	42.4	41.9	41.9	-0.4	-0.95	110968.0	4668721.9	354
2019-01-01	41.65	42.9	41.6	42.3	0.5	1.2	443938.0	18827334.25	1137
2018-12-31	42.0	42.0	41.3	41.8	0.05	0.12	193477.0	8060698.45	477
2018-12-30	42.2	42.4	41.7	41.75	-0.25	-0.6	276384.0	11606382.25	729
2018-12-27	41.8	42.2	41.5	42.0	1.0	2.44	767558.0	32204414.45	1654
2018-12-26	39.8	41.0	39.65	41.0	1.2	3.02	218243.0	8827034.5	676
2018-12-25	40.0	40.05	39.75	39.8	-0.25	-0.62	105569.0	4210024.3	281
2018-12-24	39.5	40.2	39.5	40.05	0.65	1.65	171095.0	6837735.25	516
2018-12-23	39.0	39.4	38.9	39.4	0.25	0.64	191747.0	7495661.1	576
2018-12-20	40.6	40.6	39.1	39.15	-1.55	-3.81	212023.0	8512720.9	624
2018-12-19	41.4	41.4	40.6	40.7	-0.35	-0.85	95853.0	3926813.9	353
2018-12-18	40.5	41.7	40.5	41.05	0.25	0.61	362652.0	14966381.4	917
2018-12-17	40.5	41.0	40.45	40.8	0.15	0.37	191171.0	7778025.4	532
2018-12-16	41.35	41.4	40.55	40.65	-0.8	-1.93	300558.0	12325191.5	792
2018-12-13	41.75	41.75	41.2	41.45	-0.75	-1.78	474995.0	19700637.5	1089
2018-12-12	42.85	43.3	42.2	42.2	-0.65	-1.52	835239.0	35682137.75	1861
2018-12-11	42.3	42.9	42.25	42.85	0.2	0.47	374940.0	15964262.8	937
2018-12-10	42.9	43.05	42.45	42.65	-0.35	-0.81	228146.0	9742974.05	551
2018-12-09	42.75	43.7	42.65	43.0	0.3	0.7	791666.0	34164711.6	1823
2018-12-06	42.7	42.75	42.25	42.7	0.0	0.0	233954.0	9951523.6	546
2018-12-05	42.9	43.1	42.4	42.7	-0.05	-0.12	320416.0	13669892.2	812
2018-12-04	42.4	43.35	42.35	42.75	0.4	0.94	577038.0	24782961.1	1384
2018-12-03	42.4	42.6	42.2	42.35	0.0	0.0	243749.0	10326873.2	670
2018-12-02	42.1	42.8	42.1	42.35	0.25	0.59	468969.0	19929294.15	1090
2018-11-29	42.5	42.65	41.5	42.1	-0.4	-0.94	471614.0	19857615.55	993
2018-11-28	42.15	43.0	41.3	42.5	0.55	1.31	909503.0	38402359.7	1767
2018-11-27	41.6	42.3	41.35	41.95	0.45	1.08	596438.0	24987598.05	1504
2018-11-26	39.8	42.7	39.8	41.5	2.0	5.06	2216670.0	91697498.65	4213
2018-11-25	39.3	40.4	39.2	39.5	0.15	0.38	372442.0	14860839.2	893
2018-11-22	39.6	39.9	39.35	39.35	-0.05	-0.13	194335.0	7705317.4	546
2018-11-21	38.4	40.1	38.4	39.4	1.0	2.6	565120.0	22278820.45	1122
2018-11-20	38.4	39.3	38.35	38.4	-0.45	-1.16	200960.0	7774028.25	496
2018-11-19	38.55	38.85	38.1	38.85	0.3	0.78	165056.0	6350330.2	447
2018-11-18	39.2	39.35	38.5	38.55	-0.55	-1.41	169915.0	6603273.6	521
2018-11-15	39.3	39.4	38.8	39.1	-0.05	-0.13	148036.0	5794898.85	404
2018-11-14	39.8	39.9	39.0	39.15	-1.0	-2.49	428069.0	16859130.3	842
2018-11-13	40.0	40.6	39.8	40.15	-0.05	-0.12	436990.0	17555668.1	798
2018-11-12	39.85	40.25	39.85	40.2	0.3	0.75	280484.0	11238371.8	545
2018-11-11	40.0	40.55	39.5	39.9	-0.05	-0.13	502007.0	20106781.2	1050
2018-11-08	41.2	42.0	39.8	39.95	-0.65	-1.6	1081212.0	44637260.95	2316
2018-11-07	40.4	41.2	39.15	40.6	0.25	0.62	918524.0	37219887.8	1957
2018-11-06	41.2	41.2	40.3	40.35	-0.6	-1.47	253622.0	10289676.8	692
2018-11-05	41.0	41.4	40.4	40.95	-0.05	-0.12	441786.0	18095896.9	910
2018-11-04	40.5	41.2	40.25	41.0	0.6	1.49	483793.0	19742403.55	842
2018-11-01	40.4	41.0	39.8	40.4	0.15	0.37	475862.0	19281001.6	977
2018-10-31	39.35	40.6	39.35	40.25	0.95	2.42	541284.0	21691908.1	1050
2018-10-30	38.3	39.6	38.25	39.3	0.8	2.08	452141.0	17631007.15	997
2018-10-29	38.3	38.7	38.0	38.5	0.35	0.92	327825.0	12561500.95	882
2018-10-28	37.2	38.45	37.2	38.15	1.15	3.11	375307.0	14232726.45	923
2018-10-25	36.5	37.5	36.4	37.0	0.35	0.95	468122.0	17365653.4	1047
2018-10-24	36.25	36.8	36.2	36.65	0.2	0.55	145405.0	5310892.4	399
2018-10-23	34.4	36.8	34.4	36.45	2.0	5.81	264746.0	9460356.25	627
2018-10-22	35.5	35.75	34.45	34.45	-1.15	-3.23	134130.0	4702688.95	406
2018-10-21	34.9	36.05	34.25	35.6	-1.0	-2.73	248159.0	8852275.25	628
2018-10-18	35.55	37.25	35.55	36.6	0.85	2.38	378482.0	13838638.3	1031
2018-10-17	35.25	35.8	35.25	35.75	0.55	1.56	261463.0	9290512.95	590
2018-10-16	35.8	35.8	34.5	35.2	-0.7	-1.95	305488.0	10715718.9	701
2018-10-15	35.0	36.4	34.4	35.9	1.7	4.97	335393.0	11836378.75	890
2018-10-14	38.45	38.45	34.2	34.2	-3.8	-10.0	723803.0	25281150.75	1240
2018-10-11	38.5	38.5	37.6	38.0	-1.5	-3.8	168602.0	6416553.45	409
2018-10-10	40.0	40.0	39.2	39.5	-0.4	-1.0	89243.0	3528530.1	259
2018-10-09	39.95	39.95	39.8	39.9	-0.1	-0.25	66268.0	2641258.1	161
2018-10-08	40.0	40.45	39.7	40.0	-0.1	-0.25	96300.0	3849354.3	243
2018-10-07	41.0	41.0	39.8	40.1	-0.85	-2.08	238043.0	9585394.35	375
2018-10-04	41.05	41.1	40.7	40.95	0.0	0.0	100999.0	4129062.75	234
2018-10-03	41.2	41.3	40.55	40.95	-0.25	-0.61	118959.0	4872248.6	264
2018-10-02	40.8	41.5	40.65	41.2	0.55	1.35	400999.0	16498501.35	709
2018-10-01	41.0	41.0	40.6	40.65	-0.3	-0.73	174196.0	7111046.25	373
2018-09-30	40.15	41.0	40.15	40.95	0.65	1.61	219263.0	8915319.9	476
2018-09-27	40.3	40.5	40.15	40.3	-0.2	-0.49	81513.0	3283560.1	184
2018-09-26	40.6	40.8	40.25	40.5	-0.05	-0.12	118058.0	4777221.5	240
2018-09-25	40.0	40.85	40.0	40.55	0.5	1.25	211712.0	8573200.05	423
2018-09-20	40.15	40.4	40.0	40.05	-0.3	-0.74	101599.0	4075653.7	223
2018-09-19	40.15	40.5	40.0	40.35	0.3	0.75	175260.0	7071825.1	350
2018-09-18	39.95	40.7	39.5	40.05	0.25	0.63	260064.0	10452242.35	575
2018-09-17	39.65	39.8	38.8	39.8	0.2	0.51	166893.0	6563632.75	427
2018-09-16	40.5	40.5	39.5	39.6	-0.65	-1.61	117705.0	4698284.05	285
2018-09-13	40.0	40.3	39.8	40.25	0.25	0.63	175599.0	7031262.45	401
2018-09-12	40.2	40.7	39.6	40.0	-0.1	-0.25	279568.0	11241825.8	661
2018-09-11	40.8	40.8	39.6	40.1	-0.7	-1.72	346742.0	13937726.25	878
2018-09-10	42.95	42.95	40.8	40.8	-1.7	-4.0	530686.0	22171488.7	1247
2018-09-09	43.2	43.7	42.4	42.5	-0.8	-1.85	414921.0	17791337.9	942
2018-09-06	43.5	43.7	42.05	43.3	0.0	0.0	382048.0	16411305.15	847
2018-09-05	45.5	45.5	42.0	43.3	-2.1	-4.63	526805.0	23060166.65	1037
2018-09-04	45.25	45.65	44.9	45.4	0.15	0.33	341530.0	15455108.5	673
2018-09-03	46.35	46.4	44.9	45.25	-1.15	-2.48	386190.0	17654487.7	736
2018-09-02	46.3	46.55	46.05	46.4	0.25	0.54	341608.0	15827988.05	698
2018-08-30	45.9	46.4	45.5	46.15	0.25	0.54	625052.0	28742139.65	1100
2018-08-29	45.7	45.95	45.05	45.9	0.55	1.21	494485.0	22559969.95	868
2018-08-28	45.05	45.8	44.9	45.35	0.45	1.0	367811.0	16673135.6	729
2018-08-27	45.0	45.1	44.6	44.9	0.05	0.11	212590.0	9524097.15	410
2018-08-26	44.65	45.3	44.65	44.85	0.5	1.13	401789.0	18089231.85	740
2018-08-16	43.9	44.55	43.5	44.35	0.65	1.49	493404.0	21754975.25	1021
2018-08-15	42.45	43.7	42.45	43.7	1.4	3.31	220717.0	9500026.25	556
2018-08-14	42.3	43.3	42.2	42.3	0.1	0.24	227758.0	9697590.6	603
2018-08-13	43.2	43.6	41.8	42.2	-1.3	-2.99	231157.0	9855537.35	466
2018-08-12	44.4	44.55	43.45	43.5	-0.9	-2.03	217550.0	9585316.35	459
2018-08-09	44.8	45.05	44.05	44.4	-0.4	-0.89	337768.0	15075020.2	661
2018-08-08	43.5	45.0	43.45	44.8	1.35	3.11	927967.0	41247302.75	1655
2018-08-07	43.0	43.55	43.0	43.45	0.45	1.05	174843.0	7579950.85	432
2018-08-06	42.7	43.0	42.6	43.0	-0.05	-0.12	115127.0	4936878.25	309
2018-08-05	43.2	43.45	43.05	43.05	-0.05	-0.12	93050.0	4025236.5	245
2018-08-02	43.3	43.7	43.0	43.1	0.0	0.0	229243.0	9942554.75	475
2018-08-01	42.75	43.9	42.7	43.1	0.4	0.94	484139.0	21013688.7	1110
2018-07-31	42.75	43.0	42.6	42.7	-0.1	-0.23	129674.0	5551712.95	345
2018-07-30	43.0	43.2	42.75	42.8	-0.2	-0.47	119739.0	5146197.1	301
2018-07-29	42.9	43.25	42.7	43.0	0.15	0.35	166817.0	7171029.35	439
2018-07-26	43.25	43.4	42.85	42.85	-0.4	-0.92	147510.0	6350022.05	386
2018-07-25	42.75	43.9	42.7	43.25	0.45	1.05	299520.0	13005286.4	815
2018-07-24	43.6	43.6	42.75	42.8	-0.85	-1.95	250193.0	10790234.65	560
2018-07-23	44.2	44.25	43.5	43.65	-0.45	-1.02	323830.0	14170074.65	625
2018-07-22	44.1	44.75	44.0	44.1	-0.1	-0.23	269624.0	11948305.85	661
2018-07-19	43.85	44.25	43.7	44.2	0.35	0.8	333418.0	14664591.8	767
2018-07-18	44.35	45.05	43.8	43.85	-0.45	-1.02	615611.0	27325818.2	1497
2018-07-17	45.3	45.3	44.15	44.3	-1.8	-3.9	1033266.0	46124639.9	2309
2018-07-16	48.9	48.9	45.75	46.1	-2.2	-4.55	1735088.0	81611058.85	4254
2018-07-15	49.1	49.6	47.5	48.3	0.2	0.42	2968346.0	144660383.75	5467
2018-07-12	44.5	48.1	44.1	48.1	4.35	9.94	3122410.0	145068782.5	4936
2018-07-11	44.8	45.7	43.35	43.75	-0.7	-1.57	1075872.0	47917979.1	2390
2018-07-10	43.5	45.2	43.45	44.45	0.75	1.72	574877.0	25577593.5	1253
2018-07-09	44.4	44.6	43.1	43.7	-0.45	-1.02	502998.0	22082088.45	1099
2018-07-08	45.7	46.2	44.15	44.15	-1.55	-3.39	330491.0	15027198.35	689
2018-07-05	47.0	47.3	45.5	45.7	-1.3	-2.77	645396.0	30130888.3	935
2018-07-04	47.3	47.5	46.7	47.0	-0.1	-0.21	496052.0	23371956.95	942
2018-07-03	46.5	47.2	46.25	47.1	0.7	1.51	912380.0	42758292.3	1441
2018-07-02	46.0	46.75	45.55	46.4	0.3	0.65	343804.0	15893864.4	619
2018-07-01	46.15	46.5	45.5	46.1	0.05	0.11	265879.0	12230342.15	543
2018-06-28	46.45	46.45	45.95	46.05	-0.25	-0.54	312273.0	14424135.45	580
2018-06-27	46.3	46.75	45.85	46.3	-0.1	-0.22	596699.0	27577406.4	1184
2018-06-26	45.5	46.5	45.3	46.4	0.55	1.2	524348.0	24090637.85	1066
2018-06-25	47.0	47.85	45.6	45.85	-1.05	-2.24	1371408.0	64161460.05	2234
2018-06-24	45.3	46.9	45.3	46.9	1.9	4.22	1373988.0	63266330.0	1879
2018-06-21	44.7	45.5	44.7	45.0	0.05	0.11	323530.0	14572511.7	658
2018-06-20	43.8	45.6	43.8	44.95	1.3	2.98	777985.0	34883850.8	1306
2018-06-12	43.55	43.8	43.3	43.65	0.15	0.34	109444.0	4766998.2	230
2018-06-11	44.0	44.4	43.3	43.5	-0.25	-0.57	257521.0	11300643.65	440
2018-06-10	43.5	44.25	43.15	43.75	0.65	1.51	478244.0	20866725.75	848
2018-06-07	42.85	43.85	42.7	43.1	0.5	1.17	501128.0	21722427.5	1209
2018-06-06	41.6	42.8	41.6	42.6	0.85	2.04	235634.0	9948049.55	449
2018-06-05	41.7	41.75	41.35	41.75	-0.05	-0.12	90814.0	3776760.25	166
2018-06-04	42.45	42.45	41.6	41.8	-0.2	-0.48	72127.0	3030343.85	214
2018-06-03	41.4	42.2	41.4	42.0	0.6	1.45	147158.0	6162567.85	278
2018-05-31	41.2	41.4	41.15	41.4	0.35	0.85	47057.0	1941567.9	125
2018-05-30	41.3	41.35	41.0	41.05	-0.3	-0.73	71014.0	2923584.0	163
2018-05-29	41.25	41.6	41.1	41.35	0.1	0.24	105653.0	4372546.95	231
2018-05-28	42.2	42.2	41.0	41.25	-0.55	-1.32	103829.0	4300816.35	250
2018-05-27	42.15	42.5	41.8	41.8	-0.3	-0.71	55240.0	2328468.75	144
2018-05-24	42.7	42.95	42.0	42.04	-0.81	-1.89	125551.0	5312667.45	313
2018-05-23	43.3	43.5	42.7	42.85	0.04	0.09	172903.0	7442727.65	373
2018-05-22	43.3	43.8	42.6	42.81	-0.39	-0.9	268576.0	11600817.95	563
2018-05-21	42.2	44.15	42.2	43.2	1.35	3.23	1122894.0	48798683.75	1862
2018-05-20	41.4	42.15	41.25	41.85	0.48	1.16	228791.0	9574978.15	459
2018-05-17	41.6	41.6	41.0	41.37	-0.17	-0.41	47350.0	1955760.65	129
2018-05-16	41.1	41.8	41.0	41.54	0.35	0.85	183846.0	7599540.55	428
2018-05-15	41.3	41.8	41.1	41.19	-0.18	-0.44	117428.0	4861423.45	382
2018-05-14	41.15	42.4	41.0	41.37	0.06	0.15	267394.0	11139228.95	495
2018-05-13	41.8	42.0	41.2	41.31	-0.19	-0.46	165171.0	6858114.15	402
2018-05-10	40.6	41.7	40.6	41.5	0.63	1.54	276400.0	11392712.9	611
2018-05-09	39.85	41.6	39.85	40.87	0.89	2.23	446909.0	18350493.75	1044
2018-05-08	41.5	41.55	39.35	39.98	-1.7	-4.08	352597.0	14220844.95	778
2018-05-07	42.7	42.7	41.4	41.68	-1.26	-2.93	277473.0	11667649.65	724
2018-05-06	43.05	43.45	42.8	42.94	-0.2	-0.46	218651.0	9440274.15	433
2018-05-03	43.15	43.9	43.1	43.14	-0.26	-0.6	233186.0	10111842.0	522
2018-05-02	44.2	44.4	43.15	43.4	-0.75	-1.7	272946.0	11952358.25	509
2018-05-01	44.4	44.55	44.0	44.15	-0.2	-0.45	236027.0	10437851.8	538
2018-04-30	44.7	45.1	44.0	44.35	-0.32	-0.72	687915.0	30639758.4	1211
2018-04-29	44.75	45.45	44.55	44.67	0.03	0.07	907735.0	40837948.65	1574
2018-04-26	43.6	45.1	43.0	44.64	1.25	2.88	1335217.0	59373014.25	2348
2018-04-25	42.5	43.9	42.5	43.39	0.44	1.02	276865.0	12006732.35	703
2018-04-24	44.15	44.15	42.5	42.95	-0.98	-2.23	385896.0	16773964.8	850
2018-04-23	44.2	44.35	43.7	43.93	-0.22	-0.5	388460.0	17105862.55	724
2018-04-22	44.35	44.7	44.05	44.15	0.11	0.25	477944.0	21195063.6	925
2018-04-19	43.6	45.0	43.55	44.04	0.62	1.43	816273.0	36119933.3	1754
2018-04-18	44.55	44.6	43.05	43.42	-1.14	-2.56	639630.0	28084544.45	1560
2018-04-17	45.0	45.15	44.5	44.56	-0.84	-1.85	1010128.0	45182435.2	1791
2018-04-16	46.2	46.9	45.05	45.4	-0.38	-0.83	1636254.0	75417326.05	3523
2018-04-15	44.65	46.2	44.65	45.78	1.66	3.76	1312347.0	59862871.5	2632
2018-04-12	44.2	44.95	43.7	44.12	0.41	0.94	1104454.0	48957685.5	2556
2018-04-11	45.8	46.45	42.0	43.71	-2.07	-4.52	1174004.0	52466761.65	2326
2018-04-10	46.95	47.0	45.5	45.78	-1.18	-2.51	1238377.0	57334651.3	2775
2018-04-09	47.4	48.0	46.55	46.96	-0.12	-0.25	1608322.0	76149295.45	3095
2018-04-08	46.9	47.65	46.35	47.08	0.87	1.88	1923476.0	90614692.85	3494
2018-04-05	44.95	47.4	44.8	46.21	1.6	3.59	2613198.0	120803247.6	4655
2018-04-04	43.5	45.85	43.4	44.61	1.06	2.43	1650321.0	74215352.75	3879
2018-04-03	43.9	47.25	43.15	43.55	-0.34	-0.77	5206775.0	235947663.95	9142
2018-04-02	40.1	44.5	39.35	43.89	3.38	8.34	2760171.0	115909568.05	4729
2018-04-01	41.25	42.35	39.9	40.51	-0.53	-1.29	3085591.0	127579974.35	4660
2018-03-29	37.8	41.05	37.05	41.04	3.7	9.91	1807001.0	71513206.35	2244
2018-03-28	37.65	37.7	37.0	37.34	-0.33	-0.88	318739.0	11914714.35	457
2018-03-27	37.8	38.2	37.55	37.67	0.1	0.27	430214.0	16267341.35	700
2018-03-26	36.8	38.3	36.65	37.57	0.62	1.68	1234797.0	46600356.95	1897
2018-03-25	37.0	37.5	36.2	36.95	0.21	0.57	648813.0	24052738.2	1035
2018-03-22	37.0	37.2	36.7	36.74	-0.12	-0.33	322589.0	11893456.7	609
2018-03-21	36.2	37.0	35.95	36.86	0.68	1.88	507757.0	18561324.25	942
2018-03-20	36.1	36.65	35.8	36.18	0.13	0.36	218502.0	7914613.8	547
2018-03-19	35.85	36.8	35.8	36.05	0.29	0.81	445873.0	16166494.0	815
2018-03-18	35.45	36.0	35.4	35.76	0.39	1.1	243210.0	8688502.35	526
2018-03-15	36.0	36.0	34.9	35.37	-0.96	-2.64	627136.0	22206340.4	878
2018-03-14	36.9	36.95	36.1	36.33	-0.2	-0.55	323443.0	11825730.9	600
2018-03-13	36.0	37.1	35.75	36.53	0.69	1.93	1175583.0	43056439.25	1911
2018-03-12	36.0	36.35	35.8	35.84	-0.04	-0.11	496890.0	17895675.3	880
2018-03-11	35.45	36.35	35.4	35.88	0.51	1.44	772501.0	27713326.1	1331
2018-03-08	35.35	35.85	35.1	35.37	0.07	0.2	455666.0	16149767.5	986
2018-03-07	35.5	36.4	35.2	35.3	0.54	1.55	918579.0	32874171.3	1856
2018-03-06	34.95	35.15	34.4	34.76	-0.22	-0.63	356387.0	12395669.2	702
2018-03-05	36.05	36.1	34.8	34.98	-1.03	-2.86	608525.0	21537280.45	1151
2018-03-04	36.15	36.3	35.75	36.01	0.28	0.78	349227.0	12567812.35	793
2018-03-01	35.5	36.5	35.5	35.73	-0.16	-0.45	729922.0	26314623.4	1562
2018-02-28	34.3	36.7	34.1	35.89	1.33	3.85	2135055.0	76190547.55	4040
2018-02-27	35.15	35.7	34.25	34.56	-1.46	-4.05	1370109.0	47813504.95	2182
2018-02-26	36.95	38.0	35.7	36.02	-0.96	-2.6	1872603.0	69196401.35	3516
2018-02-25	36.5	38.9	36.5	36.98	1.61	4.55	4124836.0	156275043.3	5496
2018-02-22	32.45	35.4	32.45	35.37	3.15	9.78	1838887.0	62143542.85	2448
2018-02-21	31.25	32.5	31.25	32.22	0.8	2.55	811040.0	26002740.3	1050
2018-02-20	31.1	31.7	31.0	31.42	0.4	1.29	161143.0	5065642.35	309
2018-02-19	31.35	31.4	30.95	31.02	-0.19	-0.61	107110.0	3344655.5	173
2018-02-18	31.35	31.9	31.2	31.21	0.01	0.03	130718.0	4126546.5	430
2018-02-15	30.9	31.45	30.9	31.2	0.48	1.56	193023.0	6020620.6	415
2018-02-14	30.75	30.85	30.6	30.72	0.03	0.1	43461.0	1334139.25	135
2018-02-13	31.0	31.15	30.65	30.69	-0.07	-0.23	95791.0	2958156.65	336
2018-02-12	30.4	31.0	30.4	30.76	0.3	0.98	88554.0	2727834.0	215
2018-02-11	30.8	30.95	30.4	30.46	-0.42	-1.36	71591.0	2189522.0	266
2018-02-08	30.65	30.95	30.4	30.88	0.34	1.11	110177.0	3379143.45	235
2018-02-07	31.05	31.1	30.5	30.54	-0.22	-0.72	106839.0	3298122.1	204
2018-02-06	31.1	31.1	30.7	30.76	-0.79	-2.5	218685.0	6758519.25	388
2018-02-05	31.55	31.6	31.45	31.55	0.02	0.06	42681.0	1344973.45	108
2018-02-04	31.8	31.9	31.45	31.53	-0.28	-0.88	142219.0	4489924.65	289
2018-02-01	32.0	32.0	31.65	31.81	-0.23	-0.72	161896.0	5145644.35	306
2018-01-31	32.3	32.75	31.95	32.04	-0.03	-0.09	492267.0	15926167.35	919
2018-01-30	31.95	32.25	31.8	32.07	0.08	0.25	195817.0	6274759.9	478
2018-01-29	31.5	32.15	31.2	31.99	0.54	1.72	301835.0	9620309.9	518
2018-01-28	31.75	31.75	31.4	31.45	0.01	0.03	45580.0	1435972.1	240
2018-01-25	31.25	31.5	31.1	31.44	0.23	0.74	62039.0	1943622.0	175
2018-01-24	31.15	31.3	31.15	31.21	-0.27	-0.86	108893.0	3399806.9	224
2018-01-23	31.7	31.95	31.45	31.48	-0.39	-1.22	183237.0	5810535.7	407
2018-01-22	32.0	32.25	31.8	31.87	-0.21	-0.65	137073.0	4393432.45	309
2018-01-21	32.2	32.45	32.0	32.08	-0.07	-0.22	135371.0	4360001.6	393
2018-01-18	32.2	32.35	32.0	32.15	0.02	0.06	107657.0	3466630.8	304
2018-01-17	32.25	32.25	31.9	32.13	0.09	0.28	134575.0	4313508.5	421
2018-01-16	32.3	32.5	32.0	32.04	-0.08	-0.25	244429.0	7866056.5	576
2018-01-15	31.75	32.7	31.6	32.12	0.66	2.1	1174159.0	37903577.85	1517
2018-01-14	31.7	31.7	31.45	31.46	-0.03	-0.1	114594.0	3616919.95	393
2018-01-11	31.25	31.5	31.25	31.49	0.33	1.06	150093.0	4714277.25	347
2018-01-10	30.8	31.6	30.8	31.16	0.07	0.23	267921.0	8383101.55	602
2018-01-09	31.2	31.2	30.8	31.09	-0.05	-0.16	66592.0	2063023.5	225
2018-01-08	31.2	31.35	31.15	31.14	0.04	0.13	107036.0	3343372.9	270
2018-01-07	31.0	31.4	31.0	31.1	0.25	0.81	100046.0	3120329.35	385
2018-01-04	30.9	31.05	30.85	30.85	-0.03	-0.1	97676.0	3024861.0	180
2018-01-03	30.9	30.95	30.7	30.88	0.1	0.32	56235.0	1734580.3	196
2018-01-02	31.05	31.1	30.6	30.78	-0.19	-0.61	117239.0	3615569.65	295
2018-01-01	31.1	31.1	30.75	30.97	-0.19	-0.61	108316.0	3345573.2	214
2017-12-31	31.25	31.45	31.0	31.16	0.04	0.13	138138.0	4310983.9	332
2017-12-28	31.4	31.4	31.1	31.12	-0.18	-0.58	55223.0	1726340.05	171
2017-12-27	31.35	31.45	31.2	31.3	0.14	0.45	65922.0	2066683.05	159
2017-12-26	31.0	31.35	31.0	31.16	0.03	0.1	74157.0	2316455.35	159
2017-12-25	31.3	31.45	31.0	31.13	-0.32	-1.02	93699.0	2925237.05	224
2017-12-24	31.65	31.7	31.3	31.45	-0.21	-0.66	223463.0	7027545.15	327
2017-12-21	31.75	32.1	31.5	31.66	-0.14	-0.44	364611.0	11620218.65	688
2017-12-20	31.6	32.2	31.3	31.8	0.46	1.47	563527.0	17953285.55	974
2017-12-19	31.9	31.95	30.5	31.34	-0.26	-0.82	321352.0	10095212.25	578
2017-12-18	31.65	32.0	31.6	31.6	0.04	0.13	289862.0	9199908.95	437
2017-12-17	31.8	32.0	31.5	31.56	-0.07	-0.22	313095.0	9950273.8	544
2017-12-14	31.5	31.7	31.25	31.63	0.35	1.12	440165.0	13853604.45	593
2017-12-13	30.9	31.65	30.9	31.28	0.33	1.07	593619.0	18629331.2	869
2017-12-12	31.05	31.2	30.75	30.95	0.11	0.36	306976.0	9500054.95	503
2017-12-11	31.1	31.6	30.8	30.84	-0.21	-0.68	404511.0	12627333.65	787
2017-12-10	30.85	31.1	30.65	31.05	0.31	1.01	339595.0	10500870.75	599
2017-12-07	30.3	30.85	30.2	30.74	0.45	1.49	321579.0	9835136.9	522
2017-12-06	30.6	31.05	30.25	30.29	-0.2	-0.66	424501.0	13029149.8	921
2017-12-05	30.75	30.85	30.25	30.49	-0.48	-1.55	365421.0	11189729.0	681
2017-12-04	31.0	31.3	30.75	30.97	0.34	1.11	393220.0	12195667.85	686
2017-12-03	30.8	30.85	30.5	30.63	0.36	1.19	340480.0	10449127.7	571
2017-11-30	30.3	30.4	30.15	30.27	0.01	0.03	147930.0	4475149.95	236
2017-11-29	30.45	30.8	30.2	30.26	0.04	0.13	247849.0	7571665.35	417
2017-11-28	30.05	30.65	30.05	30.22	0.18	0.6	269137.0	8171456.45	488
2017-11-27	30.3	30.4	29.95	30.04	-0.16	-0.53	292573.0	8807776.65	378
2017-11-26	30.1	30.65	30.0	30.2	0.13	0.43	257646.0	7801187.3	435
2017-11-23	30.0	30.4	29.75	30.07	-0.65	-2.12	612383.0	18412364.45	934
2017-11-22	29.95	31.75	29.75	30.72	0.87	2.91	729747.0	22542889.9	1119
2017-11-21	29.4	30.0	29.3	29.85	0.38	1.29	68804.0	2044549.85	157
2017-11-20	29.95	30.2	29.25	29.47	-0.5	-1.67	108816.0	3251202.7	214
2017-11-19	30.0	30.4	29.9	29.97	-0.1	-0.33	120027.0	3613594.5	246
2017-11-16	30.5	30.5	29.8	30.07	-0.42	-1.38	121665.0	3666850.6	263
2017-11-15	30.05	30.85	30.05	30.49	0.46	1.53	352333.0	10748914.35	533
2017-11-14	29.6	30.25	29.6	30.03	0.38	1.28	174635.0	5243813.95	398
2017-11-13	29.5	29.95	29.35	29.65	0.18	0.61	68261.0	2022863.3	183
2017-11-12	29.8	30.15	29.4	29.47	-0.35	-1.17	157560.0	4698991.5	345
2017-11-09	29.5	30.1	29.0	29.82	0.17	0.57	315516.0	9343969.1	561
2017-11-08	29.35	29.9	28.8	29.65	0.13	0.44	220239.0	6474919.9	502
2017-11-07	32.0	32.15	28.65	29.52	-2.31	-7.26	574475.0	17176329.9	865
2017-11-06	32.9	33.0	31.5	31.83	-1.19	-3.6	525974.0	16804388.05	947
2017-11-05	32.7	33.5	31.8	33.02	-0.07	-0.21	435061.0	14235350.7	731
2017-11-02	32.45	33.4	32.4	33.09	0.78	2.41	481123.0	15846726.2	656
2017-11-01	32.05	32.55	31.8	32.31	0.24	0.75	198749.0	6385840.8	308
2017-10-31	32.35	32.4	32.0	32.07	-0.21	-0.65	118137.0	3796623.15	204
2017-10-30	32.5	32.55	32.05	32.28	-0.06	-0.19	111325.0	3597546.75	251
2017-10-29	32.1	32.45	32.0	32.34	0.44	1.38	130028.0	4188190.65	339
2017-10-26	31.6	32.0	31.5	31.9	0.3	0.95	135047.0	4287235.9	300
2017-10-25	31.7	31.7	31.25	31.6	0.34	1.09	87052.0	2739441.15	160
2017-10-24	31.5	31.7	31.0	31.26	-0.15	-0.48	56143.0	1758236.65	143
2017-10-23	31.5	31.7	31.15	31.41	-0.07	-0.22	59562.0	1865929.8	193
2017-10-22	31.6	31.65	31.4	31.48	0.15	0.48	62555.0	1973133.65	188
2017-10-19	31.1	31.6	31.1	31.33	-0.05	-0.16	133982.0	4201831.0	281
2017-10-18	31.95	32.0	31.35	31.38	-0.57	-1.78	185576.0	5878372.6	363
2017-10-17	31.2	32.15	31.0	31.95	0.79	2.54	376677.0	11910931.4	641
2017-10-16	30.85	31.4	30.85	31.16	0.35	1.14	210871.0	6563414.1	256
2017-10-15	31.1	31.3	30.8	30.81	-0.24	-0.77	226643.0	7039762.65	369
2017-10-12	31.0	31.4	30.7	31.05	-0.38	-1.21	777082.0	24080368.95	774
2017-10-11	32.6	32.8	31.0	31.43	-1.3	-3.97	320733.0	10165899.75	408
2017-10-10	33.6	33.6	32.5	32.73	-0.66	-1.98	117291.0	3876739.35	325
2017-10-09	33.9	34.0	33.2	33.39	-0.45	-1.33	195480.0	6563231.2	361
2017-10-08	34.5	34.5	33.75	33.84	-0.44	-1.28	180279.0	6129882.3	374
2017-10-05	34.45	34.75	33.3	34.28	-0.71	-2.03	522410.0	17824775.25	1120
2017-10-04	35.6	36.2	34.6	34.99	-0.13	-0.37	1205073.0	42769885.6	2024
2017-10-03	34.45	35.4	34.35	35.12	0.77	2.24	768418.0	26858896.75	885
2017-10-02	34.25	34.75	34.2	34.35	0.27	0.79	158101.0	5445355.95	295
2017-10-01	34.2	34.4	34.05	34.08	-0.34	-0.99	93768.0	3207565.6	156
2017-09-28	34.6	34.6	34.1	34.42	0.23	0.67	96191.0	3305352.65	183
2017-09-27	34.65	34.8	34.1	34.19	-0.45	-1.3	171171.0	5895805.15	310
2017-09-26	33.8	34.8	33.8	34.64	0.77	2.27	798709.0	27577952.8	940
2017-09-25	34.0	34.2	33.8	33.87	-0.18	-0.53	161298.0	5481961.95	197
2017-09-21	34.0	34.3	33.9	34.05	0.06	0.18	149632.0	5101220.75	242
2017-09-20	34.0	34.1	33.75	33.99	0.22	0.65	149069.0	5058794.4	235
2017-09-19	34.05	34.2	33.75	33.77	-0.21	-0.62	119507.0	4054347.35	181
2017-09-18	33.85	34.6	33.8	33.98	0.09	0.27	343385.0	11739129.35	496
2017-09-17	34.0	34.1	33.75	33.89	-0.17	-0.5	160525.0	5440660.9	261
2017-09-14	34.15	34.15	34.0	34.06	-0.17	-0.5	141925.0	4833386.0	269
2017-09-13	34.0	34.9	33.8	34.23	0.41	1.21	659612.0	22768639.4	1016
2017-09-12	34.05	34.2	33.75	33.82	-0.33	-0.97	137326.0	4666318.6	191
2017-09-11	34.1	34.35	34.0	34.15	0.1	0.29	152632.0	5212828.9	251
2017-09-10	33.8	34.25	33.8	34.05	0.29	0.86	219560.0	7455496.1	312
2017-09-07	33.9	33.95	33.65	33.76	-0.02	-0.06	194602.0	6578976.55	240
2017-09-06	33.7	34.0	33.55	33.78	0.34	1.02	281296.0	9517773.3	281
2017-08-29	33.4	33.65	33.3	33.44	0.03	0.09	92582.0	3101650.85	145
2017-08-28	33.1	33.65	33.05	33.41	0.31	0.94	127475.0	4252116.35	272
2017-08-27	33.8	33.8	33.0	33.1	-0.45	-1.34	219740.0	7352083.9	266
2017-08-24	33.9	34.0	33.4	33.55	-0.29	-0.86	402845.0	13552504.7	335
2017-08-23	33.7	34.0	33.6	33.84	0.06	0.18	144565.0	4873199.9	244
2017-08-22	34.2	34.3	33.7	33.78	-0.26	-0.76	109790.0	3733547.4	215
2017-08-21	34.6	34.75	33.9	34.04	-0.46	-1.33	159354.0	5482654.1	324
2017-08-20	34.25	34.6	34.0	34.5	0.57	1.68	142268.0	4888533.9	258
2017-08-17	34.0	34.4	33.8	33.93	0.06	0.18	101534.0	3464689.05	203
2017-08-16	33.55	34.1	33.55	33.87	0.09	0.27	141654.0	4783541.05	250
2017-08-15	34.5	34.95	33.5	33.78	-0.84	-2.43	194311.0	6695621.65	331
2017-08-14	34.35	34.7	34.15	34.62	0.22	0.64	138108.0	4752034.2	245
2017-08-13	34.5	34.8	34.3	34.4	-0.21	-0.61	217305.0	7498868.25	389
2017-08-10	35.05	35.35	34.5	34.61	-0.52	-1.48	237038.0	8282264.5	423
2017-08-09	35.65	35.8	35.0	35.13	-0.47	-1.32	361599.0	12767302.1	438
2017-08-08	35.5	36.15	35.4	35.6	0.2	0.56	707811.0	25345642.4	731
2017-08-07	34.8	35.7	34.8	35.4	0.66	1.9	722766.0	25611358.95	831
2017-08-06	33.8	35.5	33.5	34.74	0.65	1.91	630070.0	21916610.35	834
2017-08-03	33.7	34.2	33.5	34.09	0.12	0.35	124359.0	4218692.05	199
2017-08-02	34.0	34.3	33.8	33.97	-0.09	-0.26	132503.0	4505176.55	248
2017-08-01	33.7	34.9	33.7	34.06	0.53	1.58	412515.0	14164369.6	677
2017-07-31	32.65	33.6	32.6	33.53	0.88	2.7	394098.0	13135530.1	591
2017-07-30	32.85	32.85	32.5	32.65	-0.19	-0.58	142327.0	4647026.55	283
2017-07-27	34.0	34.0	32.75	32.84	-1.47	-4.28	501884.0	16597362.85	837
2017-07-26	34.0	34.95	34.0	34.31	-0.17	-0.49	320931.0	11074840.0	578
2017-07-25	35.0	35.2	34.4	34.48	-0.39	-1.12	325524.0	11334118.65	622
2017-07-24	34.35	35.9	34.35	34.87	0.56	1.63	1407073.0	49395623.7	1534
2017-07-23	34.1	34.6	33.9	34.31	0.48	1.42	808203.0	27704016.4	1019
2017-07-20	33.5	33.9	33.35	33.83	0.36	1.08	397266.0	13382426.35	405
2017-07-19	33.0	33.5	32.95	33.47	0.46	1.39	123703.0	4114323.25	232
2017-07-18	33.3	33.45	32.95	33.01	-0.24	-0.72	183460.0	6092941.3	297
2017-07-17	33.6	33.6	33.25	33.25	-0.34	-1.01	147815.0	4932896.65	254
2017-07-16	33.45	33.75	33.3	33.59	0.31	0.93	345671.0	11602490.15	477
2017-07-13	33.2	33.45	32.95	33.28	0.26	0.79	225916.0	7501181.5	296
2017-07-12	33.2	33.3	32.8	33.02	0.02	0.06	241308.0	7973877.7	375
2017-07-11	33.3	33.7	32.9	33.0	-0.27	-0.81	449860.0	14985011.2	633
2017-07-10	33.4	33.65	33.0	33.27	-0.11	-0.33	237133.0	7914914.4	390
2017-07-09	33.0	33.5	32.95	33.38	0.65	1.99	388538.0	12902890.95	532
2017-07-06	32.45	33.1	32.45	32.73	0.34	1.05	392210.0	12866101.95	496
2017-07-05	32.0	32.5	32.0	32.39	0.53	1.66	130007.0	4192746.6	256
2017-07-04	32.6	32.75	31.8	31.86	-0.53	-1.64	144775.0	4682804.6	233
2017-07-03	32.2	32.45	32.15	32.39	0.3	0.93	65381.0	2111261.8	134
2017-07-02	32.2	32.65	31.9	32.09	0.19	0.6	169199.0	5457035.8	335
2017-06-22	31.95	32.15	31.55	31.9	0.03	0.09	160047.0	5108417.85	227
2017-06-21	31.7	32.15	31.45	31.87	0.53	1.69	146732.0	4659078.8	201
2017-06-20	31.8	32.2	31.3	31.34	-0.34	-1.07	145299.0	4632624.6	214
2017-06-19	31.2	31.75	31.15	31.68	0.38	1.21	80157.0	2529311.3	106
2017-06-18	31.2	31.3	31.2	31.3	0.1	0.32	12099.0	378200.95	28
2017-06-15	31.2	31.55	31.15	31.2	-0.09	-0.29	34061.0	1064673.85	79
2017-06-14	31.2	31.55	31.2	31.29	0.01	0.03	40946.0	1288248.85	63
2017-06-13	31.3	31.5	31.25	31.28	-0.07	-0.22	29342.0	919779.1	60
2017-06-12	31.45	31.45	31.3	31.35	-0.05	-0.16	41485.0	1300839.95	64
2017-06-11	31.6	32.0	31.25	31.4	0.0	0.0	120847.0	3822382.65	146
2017-06-08	31.6	32.1	31.4	31.4	-0.23	-0.73	111393.0	3539244.95	186
2017-06-07	31.2	31.75	31.2	31.63	0.4	1.28	96072.0	3028874.25	119
2017-06-06	31.3	31.6	31.2	31.23	-0.19	-0.6	114704.0	3599527.65	158
2017-06-05	31.6	31.6	31.0	31.42	0.14	0.45	154925.0	4859542.2	193
2017-06-04	31.2	31.5	31.0	31.28	0.35	1.13	89266.0	2793345.75	128
2017-06-01	31.4	31.5	30.9	30.93	-0.36	-1.15	107998.0	3364877.8	146
2017-05-31	30.7	31.5	30.7	31.29	0.37	1.2	119574.0	3734585.6	148
2017-05-30	30.7	31.3	30.7	30.92	0.32	1.05	112198.0	3469374.8	171
2017-05-29	30.0	30.7	30.0	30.6	0.11	0.36	55727.0	1695051.3	116
2017-05-28	31.8	31.8	30.4	30.49	-1.25	-3.94	89131.0	2759607.6	146
2017-05-25	32.6	32.7	31.6	31.74	-0.8	-2.46	75539.0	2435705.6	151
2017-05-24	32.9	33.3	32.5	32.54	-0.23	-0.7	147661.0	4870089.4	172
2017-05-23	33.3	33.3	32.6	32.77	-0.65	-1.94	189392.0	6240270.7	260
2017-05-22	33.7	33.7	33.4	33.42	-0.18	-0.54	118345.0	3968376.5	135
2017-05-21	33.7	33.9	33.6	33.6	0.14	0.42	167246.0	5646732.1	162
2017-05-18	33.5	33.6	33.3	33.46	-0.13	-0.39	155356.0	5192551.7	207
2017-05-17	33.7	33.9	33.5	33.59	-0.16	-0.47	186379.0	6264893.3	260
2017-05-16	33.2	34.4	33.1	33.75	0.63	1.9	806403.0	27350604.7	810
2017-05-15	32.5	33.4	32.4	33.12	0.38	1.16	275480.0	9118259.8	313
2017-05-14	33.0	33.0	32.7	32.74	-0.46	-1.39	150671.0	4954989.7	191
2017-05-11	33.3	33.7	33.0	33.2	-0.32	-0.95	199795.0	6652763.7	362
2017-05-10	34.2	34.3	33.4	33.52	-0.46	-1.35	336121.0	11359217.9	519
2017-05-09	33.5	34.2	33.5	33.98	0.43	1.28	532352.0	18082976.4	687
2017-05-08	33.1	33.7	33.0	33.55	0.35	1.05	177833.0	5936980.4	231
2017-05-07	33.4	33.6	33.0	33.2	-0.21	-0.63	86325.0	2874672.8	169
2017-05-04	33.6	33.8	33.4	33.41	-0.19	-0.57	108732.0	3649414.8	132
2017-05-03	34.0	34.0	33.6	33.6	-0.2	-0.59	74375.0	2514538.3	123
2017-05-02	34.0	34.0	33.7	33.8	0.1	0.3	122299.0	4145376.6	214
2017-05-01	33.6	34.2	33.3	33.7	0.12	0.36	455435.0	15392412.6	436
2017-04-30	33.3	33.7	33.3	33.58	-0.02	-0.06	216330.0	7243869.7	250
2017-04-27	33.5	33.8	33.2	33.6	0.2	0.6	107465.0	3604990.2	147
2017-04-26	33.7	33.7	33.3	33.4	0.12	0.36	122452.0	4103083.2	182
2017-04-25	33.3	33.6	33.1	33.28	-0.24	-0.72	76976.0	2568498.2	145
2017-04-24	33.6	33.7	33.4	33.52	0.0	0.0	83271.0	2792035.1	113
2017-04-23	33.5	33.7	33.2	33.52	0.51	1.54	127323.0	4265879.8	197
2017-04-20	33.2	33.6	33.0	33.01	-0.33	-0.99	115831.0	3843110.4	212
2017-04-19	33.2	33.4	33.1	33.34	0.06	0.18	53023.0	1761788.2	159
2017-04-18	33.7	33.7	33.2	33.28	-0.11	-0.33	106524.0	3566053.6	180
2017-04-17	33.6	33.6	33.4	33.39	-0.14	-0.42	57803.0	1934905.8	156
2017-04-16	34.0	34.0	33.5	33.53	-0.44	-1.3	120559.0	4053507.9	288
2017-04-13	34.4	34.4	33.9	33.97	-0.65	-1.88	346127.0	11829118.2	587
2017-04-12	34.4	35.1	34.4	34.62	0.24	0.7	609515.0	21183299.9	848
2017-04-11	34.6	34.7	34.2	34.38	-0.14	-0.41	273116.0	9424181.8	418
2017-04-10	34.2	35.2	34.2	34.52	0.31	0.91	881911.0	30700898.8	1201
2017-04-09	34.4	34.6	34.1	34.21	-0.11	-0.32	179834.0	6174931.3	291
2017-04-06	34.3	34.5	34.2	34.32	-0.1	-0.29	179295.0	6161738.0	331
2017-04-05	34.5	34.6	34.3	34.42	0.09	0.26	235281.0	8099687.2	408
2017-04-04	33.8	35.1	33.8	34.33	0.27	0.79	777494.0	26906194.5	879
2017-04-03	34.4	34.4	34.0	34.06	-0.15	-0.44	188282.0	6437479.8	336
2017-04-02	34.2	34.5	34.2	34.21	0.2	0.59	291294.0	9995280.5	392
2017-03-30	33.8	34.4	33.6	34.01	0.27	0.8	506885.0	17263612.0	638
2017-03-29	33.7	34.0	33.6	33.74	0.16	0.48	207662.0	7018007.1	366
2017-03-28	33.4	33.7	33.3	33.58	0.28	0.84	195250.0	6537061.9	287
2017-03-27	33.5	33.6	33.2	33.3	-0.47	-1.39	295541.0	9857813.0	376
2017-03-26	33.5	34.3	33.4	33.77	0.61	1.84	506441.0	17111914.5	793
2017-03-23	33.3	33.5	33.1	33.16	0.16	0.48	173743.0	5785559.2	288
2017-03-22	33.6	33.6	32.9	33.0	-1.01	-2.97	263638.0	8759111.1	490
2017-03-21	34.1	34.5	33.9	34.01	-0.14	-0.41	221394.0	7589011.8	295
2017-03-20	34.5	34.8	34.1	34.15	-0.39	-1.13	281761.0	9712310.2	412
2017-03-19	34.1	34.7	34.0	34.54	0.52	1.53	499636.0	17160348.3	706
2017-03-16	33.8	34.8	33.6	34.02	0.29	0.86	835357.0	28488342.4	1106
2017-03-15	33.9	34.3	33.2	33.73	0.18	0.54	844888.0	28478258.0	1181
2017-03-14	32.9	34.7	32.5	33.55	-1.25	-3.59	1534852.0	51159752.2	2074
2017-03-13	39.0	39.0	34.8	34.8	-3.77	-9.77	1848469.0	68446639.1	2246
2017-03-12	38.0	39.3	37.8	38.57	0.52	1.37	793406.0	30731657.0	1012
2017-03-09	38.5	38.8	37.7	38.05	-1.24	-3.16	899781.0	34468678.3	1145
2017-03-08	38.6	40.1	38.5	39.29	0.92	2.4	2257160.0	89003985.9	2562
2017-03-07	38.5	38.8	37.8	38.37	-0.06	-0.16	637762.0	24404030.3	681
2017-03-06	38.6	39.0	38.1	38.43	-0.19	-0.49	810416.0	31323533.5	1089
2017-03-05	36.3	39.0	36.1	38.62	2.4	6.63	1229051.0	46632225.3	1704
2017-03-02	35.8	36.6	35.8	36.22	0.25	0.7	228234.0	8284332.0	316
2017-03-01	36.2	36.4	35.7	35.97	-0.08	-0.22	221153.0	7959367.3	260
2017-02-28	35.7	36.1	35.1	36.05	0.41	1.15	175043.0	6230137.3	336
2017-02-27	37.4	37.4	35.5	35.64	-1.58	-4.25	396541.0	14506815.0	587
2017-02-26	37.2	37.5	37.1	37.22	0.02	0.05	139222.0	5201004.0	218
2017-02-23	37.4	37.6	37.1	37.2	-0.43	-1.14	221831.0	8280834.8	361
2017-02-22	37.7	38.8	37.6	37.63	-0.06	-0.16	484465.0	18486089.3	542
2017-02-21	37.8	38.1	37.2	37.69	-0.2	-0.53	145358.0	5472918.5	282
2017-02-20	38.2	38.3	37.8	37.89	-0.23	-0.6	207149.0	7887531.0	267
2017-02-19	38.5	38.8	38.1	38.12	-0.29	-0.76	232044.0	8903794.7	315
2017-02-16	38.7	38.7	38.4	38.41	0.11	0.29	213205.0	8203140.2	350
2017-02-15	38.3	38.7	38.3	38.3	0.02	0.05	355213.0	13650487.3	350
2017-02-14	39.1	39.1	37.9	38.28	-0.94	-2.4	931844.0	35770194.4	1199
2017-02-13	37.4	39.9	37.3	39.22	1.89	5.06	2452367.0	95728960.0	2377
2017-02-12	37.4	37.8	37.3	37.33	0.2	0.54	251847.0	9456477.4	333
2017-02-09	37.4	37.5	37.0	37.13	-0.3	-0.8	165546.0	6167731.2	270
2017-02-08	38.0	38.2	37.0	37.43	-0.87	-2.27	338436.0	12681265.5	431
2017-02-07	38.3	38.5	38.0	38.3	0.17	0.45	151644.0	5795448.7	270
2017-02-06	38.0	38.3	37.6	38.13	0.13	0.34	146640.0	5558980.1	241
2017-02-05	38.6	38.8	38.0	38.0	-0.45	-1.17	199050.0	7620464.7	279
2017-02-02	38.7	39.2	38.4	38.45	-0.08	-0.21	284609.0	11064711.4	415
2017-02-01	38.2	38.7	38.1	38.53	0.31	0.81	181146.0	6958216.5	369
2017-01-31	38.3	38.6	38.0	38.22	-0.2	-0.52	216084.0	8255296.4	331
2017-01-30	39.0	39.0	38.4	38.42	-0.34	-0.88	195135.0	7537198.5	296
2017-01-29	38.5	38.9	38.3	38.76	0.36	0.94	160796.0	6214230.1	269
2017-01-26	38.9	39.3	38.3	38.4	-0.56	-1.44	285767.0	11085978.0	406
2017-01-25	39.1	39.3	38.9	38.96	0.04	0.1	187018.0	7310231.6	299
2017-01-24	39.2	39.5	38.8	38.92	-0.37	-0.94	358733.0	14047277.4	484
2017-01-23	39.6	39.9	38.8	39.29	0.05	0.13	796495.0	31297557.7	1287
2017-01-22	36.2	39.5	35.9	39.24	3.12	8.64	1168233.0	44584933.6	1620
2017-01-19	36.0	36.2	35.8	36.12	-0.11	-0.3	170336.0	6132319.0	289
2017-01-18	36.7	36.9	36.0	36.23	-0.34	-0.93	264872.0	9653986.2	432
2017-01-17	35.7	36.7	35.0	36.57	0.58	1.61	289629.0	10420949.6	495
2017-01-16	37.1	37.1	35.9	35.99	-1.12	-3.02	198426.0	7250356.8	424
2017-01-15	37.2	37.5	37.0	37.11	0.04	0.11	196193.0	7298938.7	298
2017-01-12	37.1	37.9	36.7	37.07	0.06	0.16	294190.0	10958750.5	430
2017-01-11	38.1	38.1	36.9	37.01	-1.02	-2.68	289776.0	10859203.6	524
2017-01-10	38.5	39.1	37.9	38.03	-0.02	-0.05	714063.0	27416111.2	1040
2017-01-09	39.0	39.0	37.8	38.05	-0.88	-2.26	381111.0	14544322.9	501
2017-01-08	39.3	39.5	38.7	38.93	-0.07	-0.18	337529.0	13179492.7	529
2017-01-05	39.6	39.6	38.7	39.0	-0.52	-1.32	447706.0	17553402.7	604
2017-01-04	40.0	40.4	39.3	39.52	-0.44	-1.1	591557.0	23656151.9	769
2017-01-03	39.9	40.1	39.8	39.96	0.04	0.1	547323.0	21876582.3	579
2017-01-02	40.2	40.4	39.8	39.92	-0.21	-0.52	705474.0	28336323.9	749
2017-01-01	40.2	40.7	39.9	40.13	-0.05	-0.12	1095068.0	44073121.0	1175
2016-12-29	40.1	41.5	40.0	40.18	0.15	0.37	3499853.0	142484365.2	3520
2016-12-28	40.3	40.5	39.9	40.03	-0.02	-0.05	971239.0	39001325.8	1000
2016-12-27	39.8	40.6	39.6	40.05	0.14	0.35	911824.0	36689280.9	1035
2016-12-26	39.6	41.1	39.3	39.91	0.45	1.14	2633546.0	106024323.3	2518
2016-12-25	39.3	39.9	39.1	39.46	0.69	1.78	723111.0	28550049.6	900
2016-12-22	39.0	39.3	38.6	38.77	-0.17	-0.44	557151.0	21673455.6	726
2016-12-21	38.4	39.8	38.4	38.94	0.63	1.64	1102053.0	43215194.0	1426
2016-12-20	38.8	39.3	37.9	38.31	-0.67	-1.72	590967.0	22670288.8	963
2016-12-19	40.0	40.5	38.7	38.98	-0.85	-2.13	1041798.0	41558918.5	1390
2016-12-18	39.0	40.9	39.0	39.83	0.89	2.29	1631494.0	65184940.9	1989
2016-12-15	36.9	40.0	36.7	38.94	1.69	4.54	1768919.0	68337124.5	2376
2016-12-14	39.2	39.3	37.1	37.25	-1.76	-4.51	963185.0	36558965.2	1352
2016-12-13	40.2	40.4	38.8	39.01	-1.42	-3.51	803170.0	31722950.6	1138
2016-12-12	41.3	42.0	40.2	40.43	-0.49	-1.2	1946139.0	80529476.9	2133
2016-12-11	41.0	41.4	40.9	40.92	-0.01	-0.02	748568.0	30760280.2	884
2016-12-08	40.9	41.8	40.8	40.93	-0.11	-0.27	1150820.0	47411070.5	1477
2016-12-07	41.2	42.0	40.3	41.04	0.04	0.1	2256907.0	93334255.1	2998
2016-12-06	39.8	42.7	39.5	41.0	1.23	3.09	3185305.0	131768543.5	4009
2016-12-05	39.5	41.0	39.2	39.77	0.02	0.05	1220818.0	49049870.6	1726
2016-12-04	40.5	41.4	39.0	39.75	-0.82	-2.02	1352762.0	54497026.4	2011
2016-12-01	41.0	41.9	40.2	40.57	-0.25	-0.61	1748038.0	71994044.7	2415
2016-11-30	40.2	42.0	40.2	40.82	0.37	0.91	2932109.0	120829858.9	3849
2016-11-29	38.8	41.7	37.4	40.45	2.04	5.31	3351526.0	133159479.8	3926
2016-11-28	38.8	39.5	38.0	38.41	1.11	2.98	3423357.0	132775806.4	3920
2016-11-27	33.7	37.3	33.7	37.3	3.34	9.84	3162163.0	112681631.6	2836
2016-11-24	34.2	34.7	33.4	33.96	-0.32	-0.93	1392960.0	47381918.5	1520
2016-11-23	34.5	34.9	34.1	34.28	0.05	0.15	1421679.0	48977028.7	1455
2016-11-22	33.7	35.2	33.2	34.23	0.62	1.84	2428871.0	83248890.1	2623
2016-11-21	32.8	34.6	32.4	33.61	1.08	3.32	2984182.0	100305070.9	3533
2016-11-20	32.3	34.8	30.1	32.53	0.84	2.65	3968740.0	128950103.4	4127
2016-11-17	30.8	31.7	30.4	31.69	2.79	9.65	3832664.0	120033398.5	2743
2016-11-16	27.0	28.9	27.0	28.9	2.59	9.84	876731.0	24573349.0	754
2016-11-15	26.5	26.8	25.8	26.31	-0.34	-1.28	303786.0	7983918.2	360
2016-11-14	27.0	27.7	26.1	26.65	0.02	0.08	820903.0	22088491.6	950
2016-11-13	26.0	27.2	26.0	26.63	0.91	3.54	727880.0	19352552.4	750
2016-11-10	25.3	26.4	25.3	25.72	0.74	2.96	924272.0	23804788.5	748
2016-11-09	23.7	25.2	23.7	24.98	0.29	1.17	476990.0	11772823.65	494
2016-11-08	24.4	25.2	24.4	24.69	0.49	2.02	624362.0	15480168.35	709
2016-11-07	23.6	24.5	23.55	24.2	0.78	3.33	822454.0	19825552.05	764
2016-11-06	23.15	23.65	23.1	23.42	0.16	0.69	216299.0	5084183.95	205
2016-11-03	23.0	23.45	23.0	23.26	0.11	0.48	101351.0	2362469.35	132
2016-11-02	23.45	23.55	23.0	23.15	-0.44	-1.87	240495.0	5599995.8	291
2016-11-01	23.4	24.1	23.3	23.59	0.17	0.73	471605.0	11229953.75	431
2016-10-31	23.3	23.6	23.05	23.42	0.12	0.52	225139.0	5263597.95	276
2016-10-30	23.2	23.5	23.2	23.3	-0.29	-1.23	147402.0	3436239.1	207
2016-10-27	23.65	23.8	23.45	23.59	0.08	0.34	149572.0	3534510.05	199
2016-10-26	23.2	23.9	22.9	23.51	0.23	0.99	403079.0	9494208.5	435
2016-10-25	23.15	23.4	23.05	23.28	0.19	0.82	149906.0	3484046.75	201
2016-10-24	23.0	23.75	23.0	23.09	0.19	0.83	272686.0	6361572.95	330
2016-10-23	22.35	23.15	22.3	22.9	0.76	3.43	255870.0	5824474.55	291
2016-10-20	21.05	22.25	21.05	22.14	0.35	1.61	179672.0	3914028.0	246
2016-10-19	21.5	21.85	21.5	21.79	0.32	1.49	139644.0	3021678.8	187
2016-10-18	22.9	22.95	21.15	21.47	-1.23	-5.42	155983.0	3491576.25	260
2016-10-17	23.0	23.3	22.65	22.7	-0.59	-2.53	151483.0	3470892.6	217
2016-10-16	23.5	23.6	23.15	23.29	-0.06	-0.26	123138.0	2870725.85	178
2016-10-13	23.8	23.95	23.25	23.35	-0.44	-1.85	188409.0	4451885.35	298
2016-10-12	23.35	24.05	23.2	23.79	0.3	1.28	273128.0	6474890.55	328
2016-10-11	23.1	23.8	23.1	23.49	0.38	1.64	403402.0	9492220.8	444
2016-10-10	22.7	23.3	22.55	23.11	0.08	0.35	245766.0	5647969.75	243
2016-10-09	24.1	24.1	23.0	23.03	-0.95	-3.96	242992.0	5725149.8	313
2016-10-06	24.1	24.6	23.9	23.98	0.03	0.13	264960.0	6437923.3	354
2016-10-05	24.1	24.1	23.5	23.95	0.0	0.0	249448.0	5955953.5	336
2016-10-04	24.1	24.1	23.0	23.95	0.09	0.38	232662.0	5493922.4	293
2016-10-03	23.4	24.0	21.95	23.86	0.67	2.89	289182.0	6717375.2	409
2016-10-02	25.7	25.9	23.15	23.19	-2.51	-9.77	232401.0	5721782.85	362
2016-09-29	25.6	26.0	25.0	25.7	0.11	0.43	275280.0	7077250.1	439
2016-09-28	27.0	27.1	24.3	25.59	-0.96	-3.62	225338.0	5773410.6	272
2016-09-27	28.2	28.2	26.3	26.55	-2.55	-8.76	217056.0	5872363.2	303
2016-09-26	29.1	29.3	28.9	29.1	0.27	0.94	47508.0	1382899.6	100
2016-09-25	28.8	28.9	28.5	28.83	-0.36	-1.23	41748.0	1201825.0	98
2016-09-21	29.3	29.7	29.0	29.19	0.09	0.31	66545.0	1948053.0	161
2016-09-20	28.6	29.2	28.0	29.1	0.21	0.73	101397.0	2907976.3	231
2016-09-19	30.5	30.6	28.4	28.89	-1.51	-4.97	148677.0	4332468.0	260
2016-09-18	30.6	30.7	30.4	30.4	-0.5	-1.62	78733.0	2400010.1	113
2016-09-08	30.9	31.2	30.8	30.9	0.35	1.15	79327.0	2456130.8	154
2016-09-07	30.9	30.9	30.3	30.55	-0.3	-0.97	81316.0	2487806.3	173
2016-09-06	31.6	31.6	30.8	30.85	-0.59	-1.88	90447.0	2823582.0	157
2016-09-05	30.6	31.5	30.6	31.44	0.94	3.08	135183.0	4213256.0	229
2016-09-04	30.4	30.8	30.4	30.5	0.41	1.36	55726.0	1701983.1	137
2016-09-01	30.3	30.5	29.7	30.09	-0.47	-1.54	81641.0	2450559.5	196
2016-08-31	31.4	31.4	30.5	30.56	-0.94	-2.98	104163.0	3233946.3	170
2016-08-30	31.0	31.6	30.9	31.5	0.5	1.61	107487.0	3355857.0	182
2016-08-29	30.9	31.3	30.8	31.0	0.15	0.49	142313.0	4416529.7	211
2016-08-28	30.7	31.1	30.0	30.85	0.29	0.95	128106.0	3941001.5	193
2016-08-25	30.7	31.7	30.3	30.56	-0.25	-0.81	258493.0	7960207.5	380
2016-08-24	31.5	31.6	30.8	30.81	-0.66	-2.1	129788.0	4038603.8	229
2016-08-23	30.2	31.7	30.2	31.47	1.27	4.21	138478.0	4301321.0	250
2016-08-22	30.8	30.9	30.0	30.2	-0.61	-1.98	57750.0	1747157.6	149
2016-08-21	31.2	31.4	30.7	30.81	-0.2	-0.64	107315.0	3324629.0	178
2016-08-18	31.5	31.8	30.2	31.01	-0.65	-2.05	218730.0	6745353.3	334
2016-08-17	33.0	33.2	31.5	31.66	-1.44	-4.35	121319.0	3932187.7	224
2016-08-16	33.2	33.4	33.0	33.1	-0.1	-0.3	69895.0	2315941.1	124
2016-08-15	33.4	33.5	33.0	33.2	-0.1	-0.3	101652.0	3378654.8	142
2016-08-14	33.4	33.5	33.3	33.3	0.23	0.7	63806.0	2128635.1	102
2016-08-11	33.0	33.4	33.0	33.07	-0.14	-0.42	66647.0	2206481.7	141
2016-08-10	33.7	33.8	33.2	33.21	-0.59	-1.75	181966.0	6085338.0	231
2016-08-09	33.4	34.0	33.4	33.8	0.51	1.53	197525.0	6651206.4	250
2016-08-08	33.3	33.4	33.1	33.29	0.05	0.15	88903.0	2956730.0	113
2016-08-07	33.2	33.6	33.1	33.24	0.21	0.64	93877.0	3119823.2	156
2016-08-04	32.8	34.0	32.8	33.03	0.47	1.44	360287.0	12009447.6	509
2016-08-03	32.6	33.0	32.5	32.56	-0.1	-0.31	104986.0	3437120.7	186
2016-08-02	32.7	33.1	32.5	32.66	-0.27	-0.82	205947.0	6757973.4	326
2016-08-01	33.0	33.1	32.5	32.93	0.43	1.32	201234.0	6608414.8	303
2016-07-31	33.5	33.8	32.3	32.5	-1.32	-3.9	291395.0	9537826.8	455
2016-07-28	35.4	35.4	33.2	33.82	-1.73	-4.87	236837.0	8213421.5	323
2016-07-27	36.0	36.0	35.1	35.55	-0.45	-1.25	71729.0	2552251.9	157
2016-07-26	36.6	37.0	36.0	36.0	-0.45	-1.23	177255.0	6455428.8	236
2016-07-25	36.1	36.5	36.0	36.45	0.39	1.08	75188.0	2728257.3	133
2016-07-24	37.0	37.0	36.0	36.06	-0.9	-2.44	157064.0	5711869.8	214
2016-07-21	37.6	37.6	36.9	36.96	-0.38	-1.02	174781.0	6496733.5	258
2016-07-20	37.3	37.6	37.2	37.34	-0.11	-0.29	231297.0	8652324.7	284
2016-07-19	37.5	38.0	37.0	37.45	-0.01	-0.03	284141.0	10660736.8	348
2016-07-18	38.0	38.0	37.3	37.46	-0.33	-0.87	211201.0	7944910.2	301
2016-07-17	37.4	38.0	37.3	37.79	0.51	1.37	438894.0	16530654.8	397
2016-07-14	37.6	38.1	37.1	37.28	-0.38	-1.01	357516.0	13433047.4	421
2016-07-13	37.7	38.4	37.1	37.66	0.37	0.99	604337.0	22800347.8	561
2016-07-12	36.2	37.9	36.2	37.29	1.51	4.22	1429643.0	53269760.3	1268
2016-07-11	35.4	36.2	35.0	35.78	0.59	1.68	550843.0	19593673.5	520
2016-07-10	34.9	35.5	34.9	35.19	0.41	1.18	356239.0	12550375.1	332
2016-06-30	34.8	35.6	34.5	34.78	0.29	0.84	1153264.0	40338250.7	1194
2016-06-29	34.3	34.8	34.0	34.49	0.3	0.88	289128.0	9961286.0	400
2016-06-28	34.0	34.4	34.0	34.19	0.19	0.56	71215.0	2433975.3	128
2016-06-27	35.0	35.0	33.9	34.0	-0.11	-0.32	292917.0	10109538.5	328
2016-06-26	32.5	34.3	32.1	34.11	-0.51	-1.47	487064.0	16284717.3	465
2016-06-23	34.5	34.7	34.2	34.62	-0.07	-0.2	107968.0	3723106.4	166
2016-06-22	34.9	35.1	34.4	34.69	0.19	0.55	280115.0	9736650.7	378
2016-06-21	35.3	35.6	34.3	34.5	-0.72	-2.04	322578.0	11288548.6	387
2016-06-20	35.4	36.0	34.9	35.22	-0.17	-0.48	399525.0	14159710.7	488
2016-06-19	34.6	35.8	34.4	35.39	1.32	3.87	697487.0	24474307.0	818
2016-06-16	34.6	34.7	34.0	34.07	-0.5	-1.45	142147.0	4861430.7	270
2016-06-15	35.5	35.9	34.5	34.57	-0.92	-2.59	346438.0	12150396.4	404
2016-06-14	34.9	35.6	34.9	35.49	0.4	1.14	241669.0	8515349.7	280
2016-06-13	35.0	35.6	35.0	35.09	-0.21	-0.59	170456.0	6000760.3	253
2016-06-12	35.6	35.8	35.2	35.3	-0.36	-1.01	182982.0	6479968.4	272
2016-06-09	36.1	36.7	35.6	35.66	-0.18	-0.5	441179.0	15891674.0	623
2016-06-08	34.5	36.3	34.4	35.84	1.4	4.07	952180.0	33709154.5	967
2016-06-07	34.2	34.6	34.0	34.44	0.35	1.03	250492.0	8574823.1	289
2016-06-06	33.8	34.3	33.5	34.09	0.38	1.13	125632.0	4253429.2	192
2016-06-05	34.8	34.9	33.7	33.71	-1.03	-2.96	270497.0	9254878.7	371
2016-06-02	34.8	35.5	34.6	34.74	-0.35	-1.0	241428.0	8434758.3	341
2016-06-01	35.3	35.6	34.8	35.09	-0.24	-0.68	336314.0	11833519.8	466
2016-05-31	35.0	35.6	34.3	35.33	0.58	1.67	678091.0	23786042.3	756
2016-05-30	36.1	36.4	34.2	34.75	-1.21	-3.36	672642.0	23623271.9	877
2016-05-29	34.2	37.0	33.9	35.96	1.57	4.57	1257846.0	45259355.1	1524
2016-05-26	34.0	35.6	33.7	34.39	0.64	1.9	1158738.0	40099936.4	1304
2016-05-25	33.0	33.9	32.7	33.75	1.22	3.75	475989.0	15886884.5	611
2016-05-24	31.9	32.6	31.5	32.53	0.36	1.12	144695.0	4628397.0	229
2016-05-23	34.5	34.7	32.0	32.17	-2.76	-7.9	286584.0	9578233.0	429
2016-05-22	35.4	35.5	34.9	34.93	-0.53	-1.49	213451.0	7487516.6	213
2016-05-19	35.6	35.6	35.3	35.46	-0.18	-0.51	182104.0	6460027.7	202
2016-05-18	35.6	36.0	35.5	35.64	-0.19	-0.53	235276.0	8411350.9	295
2016-05-17	36.1	36.2	35.8	35.83	-0.04	-0.11	272601.0	9826908.0	307
2016-05-16	36.2	36.6	35.8	35.87	-0.18	-0.5	404747.0	14622118.6	436
2016-05-15	35.7	36.6	35.7	36.05	0.52	1.46	702815.0	25478280.4	735
2016-05-12	35.1	35.7	35.0	35.53	0.52	1.49	404345.0	14271502.4	386
2016-05-11	35.0	35.4	34.8	35.01	0.05	0.14	186379.0	6540142.5	220
2016-05-10	34.9	35.3	34.9	34.96	-0.16	-0.46	238193.0	8354998.4	287
2016-05-09	35.0	35.6	34.7	35.12	0.27	0.77	228643.0	8029963.6	315
2016-05-08	34.7	35.4	34.7	34.85	0.37	1.07	178089.0	6235567.0	235
2016-05-05	31.1	34.8	31.1	34.48	-0.06	-0.17	263399.0	9045758.5	376
2016-05-04	35.0	35.1	34.2	34.54	-0.56	-1.6	243239.0	8426447.7	385
2016-05-03	36.1	36.6	35.0	35.1	-0.96	-2.66	644447.0	23199365.1	738
2016-05-02	36.0	37.1	35.6	36.06	0.05	0.14	1094575.0	39956140.6	1043
2016-05-01	35.5	37.0	35.5	36.01	0.59	1.67	1056344.0	38306089.2	1083
2016-04-28	35.8	36.1	35.3	35.42	-0.44	-1.23	485543.0	17335097.7	535
2016-04-27	35.4	36.1	35.4	35.86	0.46	1.3	532344.0	19017352.0	539
2016-04-26	35.4	35.7	35.1	35.4	-0.05	-0.14	436200.0	15410367.8	457
2016-04-25	35.4	35.6	35.0	35.45	0.11	0.31	544600.0	19189073.5	470
2016-04-24	35.0	35.5	34.7	35.34	0.43	1.23	687648.0	24190963.0	586
2016-04-21	35.0	35.1	34.7	34.91	-0.07	-0.2	264690.0	9224317.4	341
2016-04-20	34.7	35.2	34.6	34.98	0.21	0.6	239681.0	8371622.5	314
2016-04-19	34.4	34.8	34.4	34.77	0.78	2.29	211284.0	7308932.5	300
2016-04-18	33.5	34.1	33.1	33.99	-0.05	-0.15	224568.0	7535647.0	356
2016-04-17	36.0	36.1	33.9	34.04	-1.72	-4.81	379491.0	13218233.5	545
2016-04-14	35.6	36.9	35.4	35.76	0.34	0.96	985967.0	35762200.1	1151
2016-04-13	35.3	35.5	34.9	35.42	0.37	1.06	265623.0	9372165.6	344
2016-04-12	34.9	35.3	34.9	35.05	0.35	1.01	161960.0	5674820.6	231
2016-04-11	35.0	35.4	34.6	34.7	-0.13	-0.37	310483.0	10893850.4	373
2016-04-10	34.9	35.4	34.7	34.83	0.55	1.6	380394.0	13307086.3	442
2016-04-07	34.1	34.6	34.0	34.28	0.36	1.06	268138.0	9192477.6	349
2016-04-06	33.6	34.6	33.5	33.92	0.77	2.32	484681.0	16527705.0	580
2016-04-05	32.4	33.5	32.2	33.15	0.42	1.28	220819.0	7290193.3	309
2016-04-04	31.9	32.8	31.8	32.73	0.64	1.99	147821.0	4791534.8	236
2016-04-03	32.3	33.1	31.8	32.09	-1.35	-4.04	191408.0	6170787.9	319
2016-03-31	33.8	33.9	33.4	33.44	-0.77	-2.25	199730.0	6712055.9	307
2016-03-30	34.0	34.5	33.7	34.21	0.48	1.42	114199.0	3889248.4	189
2016-03-29	33.8	33.9	33.2	33.73	-0.12	-0.35	134332.0	4509231.0	200
2016-03-28	34.3	34.4	33.3	33.85	-0.1	-0.29	207688.0	7056596.8	285
2016-03-27	34.4	34.5	33.9	33.95	-0.72	-2.08	189936.0	6486455.6	286
2016-03-24	35.2	35.2	34.6	34.67	-0.45	-1.28	160706.0	5609719.1	259
2016-03-23	35.5	35.6	35.1	35.12	-0.33	-0.93	219084.0	7745045.0	299
2016-03-22	36.2	36.2	35.0	35.45	-0.51	-1.42	379146.0	13503160.4	458
2016-03-21	35.8	36.7	35.6	35.96	0.17	0.47	959371.0	34675329.2	996
2016-03-20	36.1	36.1	35.7	35.79	0.24	0.68	443241.0	15897332.4	478
2016-03-17	34.9	36.3	34.9	35.55	0.72	2.07	1115317.0	39812457.4	1072
2016-03-16	34.1	34.9	34.0	34.83	0.82	2.41	297881.0	10265733.1	374
2016-03-15	34.1	34.6	33.7	34.01	-0.34	-0.99	301086.0	10252516.8	368
2016-03-14	35.7	35.8	34.0	34.35	-1.39	-3.89	424479.0	14934241.8	512
2016-03-13	36.9	37.6	35.4	35.74	-0.49	-1.35	1116990.0	40354409.1	1315
2016-03-10	35.4	36.7	35.1	36.23	0.94	2.66	493428.0	17656868.2	497
2016-03-09	35.0	35.7	35.0	35.29	0.16	0.46	494470.0	17508063.4	519
2016-03-08	34.9	35.7	34.7	35.13	0.53	1.53	721449.0	25396386.1	764
2016-03-07	35.0	35.0	34.5	34.6	-0.22	-0.63	295461.0	10261922.6	379
2016-03-06	34.8	35.1	34.7	34.82	0.61	1.78	459420.0	16013812.6	457
2016-03-03	34.5	34.6	34.1	34.21	-0.07	-0.2	238833.0	8204221.6	314
2016-03-02	34.7	34.8	34.1	34.28	-0.18	-0.52	423828.0	14602935.4	467
2016-03-01	34.2	35.3	34.1	34.46	0.6	1.77	1250779.0	43510274.8	1261
2016-02-29	34.6	34.7	33.6	33.86	-0.62	-1.8	350136.0	11967730.5	489
2016-02-28	34.3	35.0	34.1	34.48	0.73	2.16	767728.0	26528578.4	751
2016-02-25	33.8	34.4	33.3	33.75	0.18	0.54	338407.0	11494404.6	472
2016-02-24	34.0	34.6	33.5	33.57	-0.95	-2.75	707141.0	24100338.6	899
2016-02-23	34.6	34.7	33.9	34.52	0.21	0.61	614274.0	21157101.2	776
2016-02-22	32.9	35.0	32.9	34.31	1.75	5.37	1892473.0	64523586.5	1809
2016-02-21	32.4	33.0	32.3	32.56	0.3	0.93	572392.0	18658246.3	658
2016-02-18	33.0	33.2	31.9	32.26	-0.12	-0.37	925249.0	30030613.1	1061
2016-02-17	30.2	33.0	30.2	32.38	2.19	7.25	1008453.0	32030532.3	1145
2016-02-16	30.2	31.2	29.5	30.19	1.14	3.92	1128086.0	34288447.2	1328
2016-02-15	27.1	29.5	26.8	29.05	2.18	8.11	640006.0	18090923.0	861
2016-02-14	30.2	30.8	26.8	26.87	-2.82	-9.5	755024.0	22050373.5	1040
2016-02-11	32.8	33.2	29.5	29.69	-3.07	-9.37	924098.0	28893735.5	1333
2016-02-10	32.0	33.2	31.8	32.76	0.68	2.12	1173644.0	38279228.3	1586
2016-02-09	30.6	34.0	30.6	32.08	1.14	3.68	2015382.0	64920234.9	2141
2016-02-08	31.3	31.9	30.0	30.94	0.23	0.75	856438.0	26593834.9	996
2016-02-07	30.5	31.1	30.5	30.71	-0.22	-0.71	321441.0	9897039.3	431
2016-02-04	31.8	32.0	30.8	30.93	-0.13	-0.42	437304.0	13784472.2	594
2016-02-03	30.1	31.4	30.0	31.06	0.74	2.44	390485.0	11947204.1	567
2016-02-02	30.8	32.3	30.2	30.32	-1.01	-3.22	746065.0	23407348.5	1016
2016-02-01	30.1	32.5	29.8	31.33	0.86	2.82	1068849.0	33482352.2	1288
2016-01-31	31.0	31.7	30.3	30.47	0.31	1.03	665880.0	20743553.8	900
2016-01-28	30.2	30.7	29.8	30.16	0.17	0.57	666045.0	20169876.0	840
2016-01-27	31.5	32.2	29.8	29.99	0.09	0.3	1057167.0	32796912.5	1512
2016-01-26	26.3	29.9	26.3	29.9	2.69	9.89	997616.0	28893611.7	789
2016-01-25	26.2	27.7	26.2	27.21	0.32	1.19	378518.0	10226215.8	426
2016-01-24	28.6	28.6	26.8	26.89	0.47	1.78	314032.0	8593483.6	394
2016-01-21	26.2	27.0	26.0	26.42	0.27	1.03	273838.0	7261996.7	411
2016-01-20	27.9	28.2	26.1	26.15	-2.81	-9.7	377319.0	10295924.4	414
2016-01-19	28.3	29.3	28.2	28.96	1.19	4.29	378424.0	10903149.3	430
2016-01-18	26.8	28.4	26.1	27.77	0.37	1.35	402081.0	10999303.8	489
2016-01-17	28.0	28.8	27.4	27.4	-3.03	-9.96	351721.0	9684677.3	432
2016-01-14	32.5	32.8	30.0	30.43	-2.74	-8.26	225935.0	7040970.0	399
2016-01-13	34.3	34.4	32.8	33.17	-0.75	-2.21	147572.0	4987264.2	273
2016-01-12	34.0	34.5	33.2	33.92	-0.82	-2.36	174479.0	5943758.2	278
2016-01-11	33.2	34.9	33.2	34.74	0.55	1.61	267895.0	9162602.8	443
2016-01-10	36.7	36.8	34.1	34.19	-2.09	-5.76	214391.0	7647246.8	336
2016-01-07	37.9	37.9	36.0	36.28	-2.14	-5.57	272410.0	10045789.8	428
2016-01-06	39.1	39.3	37.8	38.42	-0.88	-2.24	248228.0	9584741.7	439
2016-01-05	39.9	40.2	38.9	39.3	-0.5	-1.26	222017.0	8755583.6	376
2016-01-04	41.4	42.0	39.5	39.8	-1.86	-4.46	345406.0	14135719.6	484
2016-01-03	41.0	42.4	41.0	41.66	0.38	0.92	479567.0	20033562.5	653
2015-12-31	41.2	42.2	41.0	41.28	0.08	0.19	447741.0	18638147.0	763
2015-12-30	41.0	41.4	40.4	41.2	0.97	2.41	479552.0	19674847.0	759
2015-12-29	38.6	41.0	38.0	40.23	0.86	2.18	436968.0	17088772.9	617
2015-12-28	39.3	39.8	39.0	39.37	0.12	0.31	302714.0	11920188.0	479
2015-12-27	39.4	39.9	38.8	39.25	0.12	0.31	309705.0	12164226.9	468
2015-12-24	39.9	39.9	39.0	39.13	-0.23	-0.58	248300.0	9780606.7	401
2015-12-23	40.6	41.4	39.2	39.36	-1.07	-2.65	521140.0	21146089.9	801
2015-12-22	39.3	41.2	39.2	40.43	1.4	3.59	613661.0	24674253.1	891
2015-12-21	39.0	39.9	39.0	39.03	-0.38	-0.96	303187.0	11922692.2	404
2015-12-20	38.6	40.7	38.0	39.41	0.32	0.82	610524.0	24165178.7	854
2015-12-17	38.5	39.5	38.3	39.09	1.07	2.81	281180.0	10910468.6	409
2015-12-16	38.5	38.7	38.0	38.02	-0.14	-0.37	248329.0	9476177.9	309
2015-12-15	38.0	39.1	38.0	38.16	0.18	0.47	106552.0	4103606.5	149
2015-12-14	39.1	39.2	37.9	37.98	-0.55	-1.43	120001.0	4647940.2	223
2015-12-13	38.5	38.6	37.4	38.53	-1.02	-2.58	126167.0	4792198.6	266
2015-12-10	40.5	40.6	39.4	39.55	-1.0	-2.47	269367.0	10781762.3	392
2015-12-09	41.2	41.2	40.5	40.55	-0.46	-1.12	109032.0	4449768.9	198
2015-12-08	41.9	41.9	40.5	41.01	-1.32	-3.12	253084.0	10388334.7	397
2015-12-07	43.0	43.0	42.3	42.33	-0.48	-1.12	122703.0	5224186.0	164
2015-12-06	42.0	43.1	42.0	42.81	-0.08	-0.19	189614.0	8117733.7	303
2015-12-03	43.4	43.5	42.7	42.89	-0.69	-1.58	215365.0	9293999.9	316
2015-12-02	43.4	44.4	43.2	43.58	0.18	0.41	416440.0	18240091.5	597
2015-12-01	44.0	44.1	43.2	43.4	-0.63	-1.43	357902.0	15578979.5	500
2015-11-30	44.3	44.3	44.0	44.03	-0.51	-1.15	170082.0	7499936.0	288
2015-11-29	44.9	45.1	43.9	44.54	-0.26	-0.58	481079.0	21431156.0	697
2015-11-26	44.2	45.0	43.6	44.8	0.71	1.61	696000.0	30901848.7	807
2015-11-25	43.9	45.2	43.8	44.09	0.19	0.43	967531.0	43048631.1	1213
2015-11-24	42.6	44.3	42.4	43.9	1.49	3.51	751351.0	32738486.4	979
2015-11-23	42.8	43.2	42.3	42.41	-0.58	-1.35	245140.0	10483786.5	384
2015-11-22	42.9	43.6	42.8	42.99	0.56	1.32	401622.0	17294657.5	554
2015-11-19	41.8	43.2	41.6	42.43	1.02	2.46	577235.0	24465309.4	761
2015-11-18	41.5	41.7	41.0	41.41	0.04	0.1	148167.0	6142535.7	219
2015-11-17	41.6	42.6	41.3	41.37	-0.06	-0.14	282968.0	11866029.6	471
2015-11-16	41.0	41.7	40.9	41.43	0.29	0.7	248824.0	10288551.2	438
2015-11-15	42.5	42.5	41.0	41.14	-2.53	-5.79	359015.0	15013756.0	625
2015-11-12	43.8	44.4	43.2	43.67	-0.01	-0.02	460530.0	20217902.8	576
2015-11-11	43.6	44.1	43.4	43.68	-0.04	-0.09	260555.0	11384710.4	429
2015-11-10	43.4	44.2	43.3	43.72	-0.03	-0.07	253338.0	11066032.8	506
2015-11-09	43.6	44.4	42.6	43.75	0.18	0.41	594056.0	25813886.4	998
2015-11-08	41.9	44.3	41.5	43.57	1.63	3.89	771559.0	33265928.6	1286
2015-11-05	42.5	42.6	41.4	41.94	-0.17	-0.4	263350.0	11039978.8	470
2015-11-04	42.6	42.8	41.0	42.11	-0.2	-0.47	513801.0	21475514.4	868
2015-11-03	43.8	44.5	42.2	42.31	-1.53	-3.49	715842.0	31149746.7	1136
2015-11-02	44.8	45.3	43.6	43.84	-0.62	-1.39	612741.0	27195678.1	1129
2015-11-01	43.7	45.4	42.9	44.46	0.9	2.07	1350101.0	59842550.9	2141
2015-10-29	43.0	45.6	42.7	43.56	1.46	3.47	1671408.0	73481953.7	2575
2015-10-28	38.2	42.1	37.8	42.1	3.8	9.92	727433.0	28771971.1	839
2015-10-27	40.1	40.1	38.2	38.3	-1.76	-4.39	121779.0	4811784.8	234
2015-10-26	39.7	40.2	38.8	40.06	0.16	0.4	121628.0	4811547.1	211
2015-10-25	40.2	40.5	39.8	39.9	-0.05	-0.13	94294.0	3780232.2	156
2015-10-22	39.5	40.5	39.5	39.95	-0.28	-0.7	165876.0	6605893.1	257
2015-10-21	41.7	41.9	40.0	40.23	-1.77	-4.21	184640.0	7552810.1	335
2015-10-20	42.5	42.9	42.0	42.0	-1.25	-2.89	119320.0	5060591.0	246
2015-10-19	43.3	43.5	43.2	43.25	-0.25	-0.57	87910.0	3810462.0	153
2015-10-18	43.3	43.9	43.1	43.5	0.31	0.72	142580.0	6206662.0	209
2015-10-15	43.9	44.4	43.0	43.19	-0.58	-1.33	164879.0	7215336.2	261
2015-10-14	44.0	44.0	43.4	43.77	-0.59	-1.33	110881.0	4843504.7	202
2015-10-13	43.5	44.9	42.6	44.36	0.34	0.77	263536.0	11551396.5	320
2015-10-12	44.1	45.5	43.9	44.02	0.16	0.36	579718.0	25874709.6	675
2015-10-11	42.9	44.3	42.9	43.86	1.27	2.98	477984.0	20913019.9	476
2015-10-08	42.1	42.7	41.8	42.59	0.63	1.5	251430.0	10646898.7	343
2015-10-07	41.1	42.4	41.1	41.96	1.11	2.72	295572.0	12350542.3	404
2015-10-06	41.1	41.2	40.8	40.85	-0.05	-0.12	92794.0	3802217.4	171
2015-10-05	40.6	41.0	40.6	40.9	0.54	1.34	87678.0	3577355.3	167
2015-10-04	40.5	40.7	40.2	40.36	-0.33	-0.81	110472.0	4466952.2	225
2015-10-01	41.0	41.3	40.6	40.69	-0.23	-0.56	79250.0	3249070.8	173
2015-09-30	40.4	41.5	40.3	40.92	0.72	1.79	144798.0	5936869.3	267
2015-09-29	40.4	40.5	40.0	40.2	-0.46	-1.13	84789.0	3405963.4	141
2015-09-21	40.5	40.8	40.2	40.66	0.47	1.17	53149.0	2153350.9	134
2015-09-20	40.8	40.8	40.1	40.19	-0.64	-1.57	54453.0	2198981.5	144
2015-09-17	41.4	41.4	40.7	40.83	-0.45	-1.09	83549.0	3425113.6	180
2015-09-16	41.7	41.7	41.2	41.28	0.11	0.27	125541.0	5199722.3	203
2015-09-15	41.8	41.9	40.9	41.17	-0.78	-1.86	269437.0	11138150.5	389
2015-09-14	42.5	42.6	41.9	41.95	-0.63	-1.48	157830.0	6643874.9	213
2015-09-13	42.8	43.5	42.5	42.58	0.03	0.07	261770.0	11200211.7	359
2015-09-10	42.5	42.7	42.0	42.55	-0.54	-1.25	290129.0	12284458.8	401
2015-09-09	42.9	43.6	42.5	43.09	1.0	2.38	401265.0	17325653.6	555
2015-09-08	40.7	42.4	40.5	42.09	1.27	3.11	353152.0	14674716.6	451
2015-09-07	40.7	41.4	40.7	40.82	0.26	0.64	128114.0	5260766.4	233
2015-09-06	40.3	40.8	40.1	40.56	0.06	0.15	81920.0	3314281.4	166
2015-09-03	40.9	41.0	40.3	40.5	0.29	0.72	97072.0	3940804.4	217
2015-09-02	39.8	40.2	39.3	40.21	-0.01	-0.02	88266.0	3514129.3	178
2015-09-01	41.2	41.2	40.1	40.22	-0.73	-1.78	102875.0	4194459.6	265
2015-08-31	41.5	41.6	40.0	40.95	-0.67	-1.61	127057.0	5182305.5	277
2015-08-30	43.0	43.0	41.2	41.62	0.44	1.07	242634.0	10223756.0	429
2015-08-27	41.5	42.0	41.0	41.18	1.46	3.68	301881.0	12523655.2	489
2015-08-26	41.3	41.9	39.6	39.72	-2.26	-5.38	445558.0	18165904.2	602
2015-08-25	39.7	42.1	39.0	41.98	2.96	7.59	499055.0	20392948.9	643
2015-08-24	41.5	43.0	38.5	39.02	-3.32	-7.84	399443.0	16099565.5	563
2015-08-23	43.5	43.8	41.7	42.34	-3.9	-8.43	291388.0	12545441.8	535
2015-08-20	44.5	46.8	43.0	46.24	0.99	2.19	187777.0	8500752.3	410
2015-08-19	48.0	48.9	44.0	45.25	-2.74	-5.71	177916.0	8297965.8	391
2015-08-18	51.25	51.25	46.3	47.99	-2.84	-5.59	123770.0	5970973.55	332
2015-08-17	51.5	52.25	50.5	50.83	-1.17	-2.25	74202.0	3804570.0	202
2015-08-16	53.5	54.0	50.5	52.0	-1.35	-2.53	98186.0	5161799.5	201
2015-08-13	53.25	54.0	53.25	53.35	0.13	0.24	82500.0	4432465.5	184
2015-08-12	53.0	53.25	52.5	53.22	-0.17	-0.32	81030.0	4282590.75	169
2015-08-11	54.5	55.0	53.25	53.39	-1.15	-2.11	130351.0	7051106.0	191
2015-08-10	53.25	54.75	53.25	54.54	1.51	2.85	128812.0	6942191.0	244
2015-08-09	52.5	53.5	52.5	53.03	-0.05	-0.09	157063.0	8340366.25	250
2015-08-06	55.25	55.25	52.75	53.08	-2.23	-4.03	166093.0	8906088.0	346
2015-08-05	56.25	56.25	55.0	55.31	-0.7	-1.25	180737.0	10009446.75	293
2015-08-04	55.5	56.25	55.0	56.01	0.12	0.21	75473.0	4193086.25	154
2015-08-03	55.0	56.25	54.75	55.89	0.03	0.05	132819.0	7373707.25	200
2015-08-02	58.0	58.5	55.0	55.86	-2.17	-3.74	119989.0	6800800.75	247
2015-07-30	58.25	59.0	57.75	58.03	-0.53	-0.91	72925.0	4252337.75	139
2015-07-29	58.0	58.75	57.75	58.56	0.59	1.02	126957.0	7382725.0	195
2015-07-28	57.75	58.0	57.5	57.97	0.34	0.59	35376.0	2042247.75	96
2015-07-27	58.5	58.5	57.5	57.63	-1.6	-2.7	100435.0	5824138.0	191
2015-07-26	59.5	59.5	58.5	59.23	0.06	0.1	139978.0	8257622.5	197
2015-07-23	59.75	60.25	59.0	59.17	-0.04	-0.07	231214.0	13808154.25	280
2015-07-22	59.5	59.5	58.75	59.21	0.46	0.78	124313.0	7338125.75	182
2015-07-15	58.25	59.0	58.0	58.75	0.49	0.84	181663.0	10638655.0	240
2015-07-14	58.5	58.5	57.75	58.26	-0.21	-0.36	61085.0	3549681.75	132
2015-07-13	58.75	58.75	58.25	58.47	-0.02	-0.03	61557.0	3594892.25	136
2015-07-12	58.75	59.25	58.25	58.49	-0.01	-0.02	159647.0	9375432.25	255
2015-07-09	57.5	59.0	57.5	58.5	1.43	2.51	150157.0	8745974.25	286
2015-07-08	57.0	57.5	57.0	57.07	-0.15	-0.26	71078.0	4064404.25	171
2015-07-07	57.5	57.5	57.0	57.22	-0.59	-1.02	73180.0	4190905.25	161
2015-07-06	57.5	58.5	57.25	57.81	-0.19	-0.33	98405.0	5692931.0	202
2015-07-05	58.25	58.25	57.5	58.0	-0.44	-0.75	115557.0	6682321.0	201
2015-07-02	59.25	59.75	58.25	58.44	-1.02	-1.72	112119.0	6627016.0	242
2015-07-01	58.5	60.0	58.0	59.46	0.97	1.66	257756.0	15188920.25	419
2015-06-30	57.25	58.75	57.0	58.49	-0.2	-0.34	235471.0	13617131.75	425
2015-06-29	59.0	59.0	57.0	58.69	-1.1	-1.84	191293.0	11083170.0	369
2015-06-28	61.5	61.5	59.0	59.79	-1.56	-2.54	296908.0	17841269.0	461
2015-06-25	61.75	63.0	61.0	61.35	-0.13	-0.21	524438.0	32462819.25	610
2015-06-24	60.25	62.25	60.25	61.48	2.19	3.69	571049.0	35121253.5	904
2015-06-23	58.0	59.5	57.75	59.29	1.35	2.33	182000.0	10651175.75	296
2015-06-22	58.5	59.0	57.25	57.94	-0.42	-0.72	184897.0	10700981.0	308
2015-06-21	60.5	60.75	58.25	58.36	-2.22	-3.66	128036.0	7584509.75	290
2015-06-18	61.25	61.5	60.5	60.58	-0.68	-1.11	100553.0	6140758.0	188
2015-06-17	60.75	61.5	60.5	61.26	0.44	0.72	90372.0	5505183.5	166
2015-06-16	61.0	61.5	60.75	60.82	0.07	0.12	98540.0	6019968.5	215
2015-06-15	62.0	62.25	60.75	60.75	-1.09	-1.76	212373.0	13027251.0	321
2015-06-14	60.75	62.0	60.75	61.84	1.11	1.83	144019.0	8851700.25	268
2015-06-11	61.25	61.25	60.5	60.73	-0.52	-0.85	131149.0	7981938.0	205
2015-06-10	61.25	62.0	61.0	61.25	0.64	1.06	137434.0	8418578.5	245
2015-06-09	61.25	62.0	59.75	60.61	-1.29	-2.08	229545.0	13884252.5	437
2015-06-08	62.0	62.25	61.75	61.9	-0.34	-0.55	141480.0	8767250.0	297
2015-06-07	62.75	62.75	62.0	62.24	-0.74	-1.17	135515.0	8459366.25	292
2015-06-04	63.0	63.5	62.25	62.98	-0.03	-0.05	248698.0	15580475.5	394
2015-06-03	64.0	64.0	63.0	63.01	-0.64	-1.01	283073.0	17933468.0	475
2015-06-02	64.0	64.25	63.5	63.65	-0.11	-0.17	284260.0	18168191.5	484
2015-06-01	64.5	64.75	63.0	63.76	-0.73	-1.13	545182.0	34703432.75	815
2015-05-31	66.25	66.5	64.0	64.49	-3.36	-4.95	1089449.0	71187615.5	1563
2015-05-28	67.5	68.75	67.25	67.85	0.67	1.0	1050959.0	71565696.75	1278
2015-05-27	66.0	67.75	65.75	67.18	1.06	1.6	699992.0	46567948.75	876
2015-05-26	66.0	67.0	65.25	66.12	0.25	0.38	718395.0	47548603.0	965
2015-05-25	64.5	67.5	64.5	65.87	1.74	2.71	1917602.0	126656762.0	2110
2015-05-24	63.5	64.5	63.0	64.13	0.68	1.07	321846.0	20541890.0	499
2015-05-21	63.0	64.0	62.5	63.45	0.47	0.75	271388.0	17187206.75	383
2015-05-20	63.5	64.0	62.75	62.98	-0.52	-0.82	250098.0	15849272.0	334
2015-05-19	64.0	64.0	63.0	63.5	-0.42	-0.66	237199.0	15059499.75	379
2015-05-18	65.0	65.0	63.75	63.92	-0.92	-1.42	398800.0	25541118.75	597
2015-05-17	64.0	65.75	63.75	64.84	1.66	2.63	713029.0	46274589.25	833
2015-05-14	62.5	64.0	62.25	63.18	0.78	1.25	498211.0	31599830.25	745
2015-05-13	61.75	62.75	61.75	62.4	0.52	0.84	119590.0	7435763.0	230
2015-05-12	61.25	62.0	61.0	61.88	0.87	1.43	136817.0	8413310.5	275
2015-05-11	62.5	63.0	60.75	61.01	-1.74	-2.77	208095.0	12878495.25	376
2015-05-10	62.5	62.75	62.25	62.75	0.21	0.34	120338.0	7519436.5	180
2015-05-07	62.5	63.0	61.5	62.54	-0.04	-0.06	287402.0	17826690.5	480
2015-05-06	63.0	63.25	62.25	62.58	-0.02	-0.03	370339.0	23221688.0	481
2015-05-05	64.75	65.25	62.25	62.6	-1.58	-2.46	590819.0	37693928.75	824
2015-05-04	64.0	65.0	63.75	64.18	0.52	0.82	370435.0	23902052.5	545
2015-05-03	64.0	65.75	62.5	63.66	0.44	0.7	1367105.0	88210799.75	1808
2015-04-30	61.5	64.0	61.5	63.22	1.7	2.76	847545.0	53161008.75	871
2015-04-29	61.75	62.0	60.75	61.52	-0.41	-0.66	313461.0	19199586.5	461
2015-04-28	63.5	63.5	61.75	61.93	-1.49	-2.35	276530.0	17340654.25	452
2015-04-27	63.75	65.0	63.0	63.42	-0.1	-0.16	531968.0	34078737.5	733
2015-04-26	62.75	64.0	62.75	63.52	1.13	1.81	369394.0	23372699.0	521
2015-04-23	62.0	62.75	61.75	62.39	0.43	0.69	307485.0	19097799.25	488
2015-04-22	61.0	63.0	60.25	61.96	2.04	3.4	970534.0	60275177.25	1234
2015-04-21	58.5	60.25	57.75	59.92	0.12	0.2	397069.0	23390444.5	549
2015-04-20	61.5	61.5	59.25	59.8	-1.11	-1.82	363045.0	21816271.0	541
2015-04-19	60.75	61.25	59.25	60.91	2.81	4.84	524135.0	31647288.25	623
2015-04-16	58.5	59.0	58.0	58.1	-0.01	-0.02	266702.0	15576637.75	354
2015-04-15	57.75	58.25	57.5	58.11	1.05	1.84	248277.0	14390234.25	409
2015-04-14	58.25	58.75	56.75	57.06	-1.18	-2.03	250498.0	14509786.5	419
2015-04-13	56.75	60.5	56.5	58.24	1.88	3.34	710014.0	41807254.75	942
2015-04-12	56.5	57.25	56.25	56.36	0.01	0.02	154733.0	8802258.75	299
2015-04-09	55.0	57.0	54.75	56.35	0.96	1.73	266047.0	14935259.75	438
2015-04-08	56.0	57.0	55.0	55.39	-0.17	-0.31	191191.0	10728390.5	336
2015-04-07	54.5	56.0	54.5	55.56	1.67	3.1	161988.0	8904623.0	298
2015-04-06	54.75	54.75	53.25	53.89	-0.13	-0.24	161834.0	8742009.75	364
2015-04-05	55.25	56.0	52.25	54.02	-1.88	-3.36	353222.0	19139970.5	531
2015-04-02	58.0	58.25	55.0	55.9	-1.67	-2.9	175377.0	9936374.5	376
2015-04-01	57.0	58.0	56.0	57.57	0.36	0.63	131044.0	7496776.25	276
2015-03-31	58.75	59.25	55.75	57.21	-1.08	-1.85	229284.0	13185432.5	414
2015-03-30	58.0	60.0	57.75	58.29	0.22	0.38	236357.0	13887400.75	464
2015-03-29	58.0	58.75	57.0	58.07	1.49	2.63	143531.0	8329153.0	358
2015-03-26	54.25	57.75	54.25	56.58	-0.66	-1.15	248827.0	13937725.5	505
2015-03-25	62.5	62.5	57.0	57.24	-5.85	-9.27	337678.0	20028271.0	673
2015-03-24	62.75	63.5	62.25	63.09	0.24	0.38	112717.0	7086218.5	243
2015-03-23	63.75	64.0	62.75	62.85	-0.51	-0.8	123386.0	7783513.0	245
2015-03-22	61.75	63.5	61.75	63.36	1.89	3.07	144898.0	9076025.25	318
2015-03-19	62.0	62.25	60.75	61.47	0.53	0.87	177911.0	10930565.5	371
2015-03-18	62.25	62.5	58.25	60.94	-1.79	-2.85	307749.0	18697326.75	611
2015-03-17	64.5	64.75	62.0	62.73	-1.65	-2.56	267583.0	16984472.25	517
2015-03-16	66.5	66.75	63.25	64.38	-2.08	-3.13	355352.0	23211240.5	671
2015-03-15	66.25	67.25	66.0	66.46	-0.11	-0.17	588487.0	39269139.75	726
2015-03-12	65.25	67.0	65.25	66.57	1.35	2.07	560375.0	37179959.5	671
2015-03-11	65.25	65.25	64.5	65.22	-0.23	-0.35	160167.0	10402371.0	336
2015-03-10	66.0	66.0	65.0	65.45	-0.31	-0.47	154213.0	10102727.75	291
2015-03-09	66.25	66.5	65.75	65.76	-0.41	-0.62	248829.0	16419707.25	352
2015-03-08	66.0	66.5	65.75	66.17	0.06	0.09	212137.0	14047471.5	378
2015-03-05	65.0	67.0	64.25	66.11	1.13	1.74	639544.0	42311474.5	922
2015-03-04	65.25	65.5	64.75	64.98	-0.05	-0.08	147295.0	9587476.25	256
2015-03-03	64.25	65.5	64.25	65.03	0.63	0.98	165975.0	10783589.25	323
2015-03-02	64.5	65.0	64.25	64.4	-0.38	-0.59	150764.0	9726124.5	299
2015-03-01	65.5	65.5	64.5	64.78	-0.23	-0.35	139537.0	9062431.0	310
2015-02-26	66.0	66.25	64.25	65.01	-0.82	-1.25	253849.0	16619540.0	409
2015-02-25	66.5	66.5	65.75	65.83	-0.76	-1.14	191004.0	12629441.25	331
2015-02-24	66.0	67.0	65.0	66.59	0.17	0.26	246443.0	16297865.75	486
2015-02-23	67.25	68.25	66.0	66.42	-0.68	-1.01	397365.0	26709981.0	594
2015-02-22	67.0	68.25	66.0	67.1	1.09	1.65	455613.0	30709335.5	722
2015-02-19	65.75	66.5	65.25	66.01	-0.4	-0.6	143411.0	9441345.5	347
2015-02-18	67.0	67.25	66.0	66.41	-0.73	-1.09	248132.0	16498742.0	425
2015-02-17	69.0	69.75	67.0	67.14	-1.45	-2.11	861126.0	59206910.25	1278
2015-02-16	67.0	69.25	67.0	68.59	1.83	2.74	810539.0	55451760.75	1002
2015-02-15	66.5	67.0	66.0	66.76	1.99	3.07	167643.0	11144518.5	341
2015-02-12	64.25	65.75	64.25	64.77	0.73	1.14	255698.0	16634889.75	424
2015-02-11	67.0	67.0	63.75	64.04	-2.4	-3.61	289120.0	18974250.0	579
2015-02-10	67.75	68.0	66.25	66.44	-1.49	-2.19	311332.0	20915936.75	546
2015-02-09	68.5	69.0	67.5	67.93	-0.54	-0.79	227755.0	15516787.25	447
2015-02-08	69.0	69.0	68.0	68.47	0.19	0.28	386287.0	26432580.0	682
2015-02-05	68.0	70.0	68.0	68.28	0.04	0.06	1284747.0	88741924.25	1700
2015-02-04	69.25	69.5	67.0	68.24	0.2	0.29	733678.0	49966329.0	1013
2015-02-03	66.0	69.0	65.75	68.04	2.34	3.56	2175001.0	147023435.25	2278
2015-02-02	65.25	66.0	65.0	65.7	0.46	0.71	365392.0	23966956.75	524
2015-02-01	66.0	67.0	65.0	65.24	1.05	1.64	721442.0	47522667.75	1118
2015-01-29	64.25	66.5	63.5	64.19	-0.09	-0.14	1099395.0	71477650.0	1317
2015-01-28	64.0	66.0	63.75	64.28	0.68	1.07	1190478.0	77193345.25	1385
2015-01-27	63.5	64.5	63.0	63.6	0.49	0.78	688858.0	43807978.25	900
2015-01-26	62.75	64.0	62.25	63.11	1.03	1.66	763727.0	48327630.0	1112
2015-01-22	61.5	64.5	61.0	62.08	1.01	1.65	1048974.0	65961899.0	1438
2015-01-21	63.0	64.5	60.5	61.07	-0.81	-1.31	1057631.0	66406030.0	1706
2015-01-20	59.75	64.5	59.0	61.88	2.4	4.03	1301394.0	80259229.75	1869
2015-01-19	58.5	60.25	58.0	59.48	-0.02	-0.03	980436.0	57891594.25	1232
2015-01-18	59.25	60.75	58.5	59.5	0.87	1.48	1168656.0	69854892.5	1308
2015-01-15	59.0	60.75	57.0	58.63	-0.03	-0.05	1529328.0	90197675.0	2149
2015-01-14	56.75	59.75	55.75	58.66	2.91	5.22	3017940.0	174220502.75	3608
2015-01-13	50.25	55.75	49.9	55.75	4.98	9.81	1461524.0	77772197.5	1626
2015-01-12	50.25	52.0	50.25	50.77	0.17	0.34	532796.0	27434798.25	707
2015-01-11	49.9	51.0	49.5	50.6	0.82	1.65	293921.0	14804643.6	462
2015-01-08	49.8	50.5	49.5	49.78	0.99	2.03	388492.0	19415802.4	529
2015-01-07	48.3	49.7	47.8	48.79	0.81	1.69	479180.0	23427611.7	680
2015-01-06	48.0	48.0	46.6	47.98	-0.41	-0.85	291257.0	13769782.7	449
2015-01-05	48.6	49.0	48.1	48.39	-1.49	-2.99	241683.0	11729578.4	475
2015-01-04	50.25	50.75	49.6	49.88	-0.37	-0.74	218509.0	10947819.15	380
2015-01-01	50.5	51.0	49.1	50.25	0.83	1.68	390996.0	19644835.1	606
2014-12-31	52.0	52.25	47.1	49.42	-1.85	-3.61	511123.0	25469637.65	839
2014-12-30	50.5	53.0	50.5	51.27	-3.73	-6.78	566994.0	29463945.25	754
2014-12-29	56.0	56.75	54.5	55.0	-0.32	-0.58	590087.0	32807347.75	683
2014-12-28	54.75	56.25	54.25	55.32	1.12	2.07	766003.0	42408428.5	742
2014-12-25	55.0	55.75	53.25	54.2	-0.83	-1.51	698001.0	38095202.75	820
2014-12-24	54.75	58.0	54.0	55.03	0.73	1.34	1226621.0	68703384.0	1305
2014-12-23	52.0	55.0	51.5	54.3	2.71	5.25	694255.0	36996269.75	817
2014-12-22	50.5	52.25	49.5	51.59	0.68	1.34	608047.0	31073186.5	739
2014-12-21	52.5	53.5	49.0	50.91	0.66	1.31	623686.0	31860878.95	881
2014-12-18	48.0	50.25	48.0	50.25	4.38	9.55	513410.0	25403679.0	814
2014-12-17	44.0	46.1	41.3	45.87	0.27	0.59	623256.0	27502688.0	954
2014-12-16	47.5	47.5	45.6	45.6	-5.05	-9.97	233951.0	10760332.3	417
2014-12-15	55.75	56.0	50.0	50.65	-3.93	-7.2	672439.0	36153136.5	897
2014-12-14	55.75	57.5	54.0	54.58	-4.81	-8.1	362141.0	20383289.25	568
2014-12-11	57.75	59.75	57.0	59.39	-2.16	-3.51	359710.0	21108081.25	587
2014-12-10	63.5	63.75	61.0	61.55	-1.9	-2.99	219634.0	13688063.25	394
2014-12-09	62.0	63.5	61.5	63.45	-0.44	-0.69	213191.0	13320766.5	410
2014-12-08	65.0	66.0	63.75	63.89	-1.18	-1.81	307438.0	20041568.0	457
2014-12-07	64.0	66.25	63.75	65.07	1.14	1.78	424302.0	27716857.25	624
2014-12-04	63.5	64.25	62.5	63.93	0.87	1.38	212738.0	13561749.5	389
2014-12-03	63.0	63.25	62.5	63.06	-0.22	-0.35	131659.0	8286177.25	258
2014-12-02	64.0	64.25	63.25	63.28	0.33	0.52	162940.0	10373524.75	309
2014-12-01	61.5	63.5	61.25	62.95	1.35	2.19	336395.0	21088515.75	457
2014-11-30	62.0	63.5	60.75	61.6	-4.52	-6.84	324950.0	20290910.75	613
2014-11-27	64.5	67.25	64.0	66.12	1.56	2.42	405559.0	26693390.25	699
2014-11-26	67.5	67.5	64.0	64.56	-2.84	-4.21	483209.0	31430477.75	746
2014-11-25	69.25	69.25	66.75	67.4	-2.06	-2.97	330293.0	22399092.5	573
2014-11-24	70.5	71.25	69.0	69.46	-1.16	-1.64	260169.0	18276650.0	464
2014-11-23	70.5	71.25	70.25	70.62	1.14	1.64	262084.0	18519414.0	353
2014-11-20	69.25	70.25	69.0	69.48	0.34	0.49	214742.0	14953621.0	383
2014-11-19	70.0	70.0	68.5	69.14	-0.53	-0.76	299856.0	20756725.75	402
2014-11-18	68.5	69.75	67.75	69.67	1.57	2.31	291914.0	20102959.5	519
2014-11-17	72.75	72.75	67.25	68.1	-4.38	-6.04	405477.0	28218411.0	764
2014-11-16	72.5	74.5	72.25	72.48	0.07	0.1	470386.0	34478478.75	861
2014-11-13	73.25	73.25	72.0	72.41	-0.55	-0.75	179791.0	13069455.0	377
2014-11-12	73.0	73.75	72.25	72.96	0.12	0.16	338945.0	24764372.0	644
2014-11-11	75.5	76.5	72.25	72.84	-2.05	-2.74	1152243.0	85811979.0	1902
2014-11-10	72.75	78.0	72.75	74.89	2.99	4.16	1774593.0	134153682.75	2338
2014-11-09	71.0	72.25	71.0	71.9	1.13	1.6	171558.0	12297703.75	289
2014-11-06	71.25	72.25	70.75	70.77	-0.22	-0.31	242169.0	17249700.5	398
2014-11-05	70.0	71.5	69.5	70.99	-0.14	-0.2	289579.0	20357688.0	439
2014-11-04	72.25	74.0	70.75	71.13	-1.68	-2.31	422677.0	30714976.0	677
2014-11-03	71.75	73.0	71.5	72.81	0.57	0.79	304074.0	22054289.75	382
2014-11-02	72.25	72.75	71.75	72.24	1.09	1.53	228508.0	16523614.0	352
2014-10-30	71.25	72.0	70.0	71.15	-0.6	-0.84	229607.0	16269224.25	531
2014-10-29	75.5	75.5	71.25	71.75	-3.12	-4.17	537115.0	39429229.25	781
2014-10-28	75.25	76.0	74.0	74.87	-0.16	-0.21	328504.0	24595980.25	499
2014-10-27	75.75	76.0	74.25	75.03	0.27	0.36	340175.0	25488750.5	581
2014-10-26	72.0	75.0	72.0	74.76	2.74	3.8	309789.0	22915057.75	484
2014-10-23	72.0	72.25	70.75	72.02	-1.03	-1.41	247916.0	17772027.75	400
2014-10-22	73.75	74.0	72.0	73.05	-0.31	-0.42	387912.0	28275841.25	613
2014-10-21	70.0	73.5	69.75	73.36	3.39	4.84	550113.0	39689065.5	752
2014-10-20	70.5	70.5	68.0	69.97	-0.32	-0.46	344042.0	23984101.25	615
2014-10-19	71.5	72.0	69.0	70.29	2.43	3.58	441811.0	31097444.5	631
2014-10-16	73.25	74.25	67.5	67.86	-7.07	-9.44	690312.0	48038313.75	1023
2014-10-15	76.5	77.5	74.0	74.93	-1.15	-1.51	242163.0	18429082.75	475
2014-10-14	77.0	77.0	73.5	76.08	-0.94	-1.22	444942.0	33522722.75	647
2014-10-13	74.5	77.5	72.5	77.02	2.77	3.73	504268.0	38255619.0	802
2014-10-12	80.0	80.5	74.25	74.25	-8.02	-9.75	532678.0	41319286.5	845
2014-10-02	82.5	82.75	81.75	82.27	-1.57	-1.87	423214.0	34868197.25	612
2014-10-01	85.25	85.5	83.75	83.84	-0.93	-1.1	231148.0	19559963.75	339
2014-09-30	85.0	86.5	84.5	84.77	-0.02	-0.02	537779.0	45880011.0	578
2014-09-29	85.5	85.75	84.5	84.79	-0.01	-0.01	233035.0	19826683.5	368
2014-09-28	85.0	86.25	84.5	84.8	-0.29	-0.34	318123.0	27155207.5	511
2014-09-25	84.0	85.5	83.75	85.09	1.53	1.83	478120.0	40461337.25	692
2014-09-24	84.0	84.75	82.25	83.56	-0.47	-0.56	492704.0	41173312.75	761
2014-09-22	83.5	84.75	83.0	84.03	-0.54	-0.64	424963.0	35624479.75	766
2014-09-21	86.25	86.5	84.0	84.57	-1.93	-2.23	685826.0	58678219.25	1003
2014-09-18	88.25	88.5	86.0	86.5	-1.72	-1.95	524914.0	45820805.25	922
2014-09-17	89.5	90.5	88.0	88.22	-1.06	-1.19	591682.0	52934510.0	752
2014-09-16	89.5	90.5	89.0	89.28	0.15	0.17	519647.0	46563028.5	676
2014-09-15	90.0	90.75	88.0	89.13	-0.77	-0.86	552589.0	49400328.25	977
2014-09-14	89.75	91.75	89.5	89.9	-0.11	-0.12	806563.0	73253992.0	1000
2014-09-11	91.5	93.0	89.5	90.01	-1.36	-1.49	1090917.0	99790430.75	1647
2014-09-10	90.25	92.75	89.5	91.37	0.86	0.95	1493868.0	136001452.75	2061
2014-09-09	91.25	92.0	90.0	90.51	-0.75	-0.82	1387329.0	126191755.0	2072
2014-09-08	89.25	91.75	88.5	91.26	3.41	3.88	2401526.0	216120700.75	2927
2014-09-07	86.0	88.25	85.75	87.85	2.38	2.78	1370017.0	119695607.5	1698
2014-09-04	85.75	86.5	84.75	85.47	-0.4	-0.47	786632.0	67217283.0	1088
2014-09-03	87.0	88.75	85.5	85.87	-1.03	-1.19	1639570.0	142582505.25	2107
2014-09-02	86.25	89.0	85.75	86.9	1.56	1.83	2566270.0	224152750.5	3160
2014-09-01	84.0	87.0	83.5	85.34	1.31	1.56	1441046.0	123396417.75	2109
2014-08-31	82.75	84.25	82.75	84.03	1.27	1.53	632362.0	52756248.5	919
2014-08-28	83.25	83.25	82.5	82.76	-0.47	-0.56	400923.0	33203563.75	703
2014-08-27	83.75	84.5	83.0	83.23	-0.28	-0.34	704062.0	58955380.75	971
2014-08-26	81.75	83.75	81.0	83.51	2.46	3.04	743659.0	61356475.0	1092
2014-08-25	83.5	83.75	80.5	81.05	-2.29	-2.75	1172044.0	96230612.5	1541
2014-08-24	83.75	84.25	82.75	83.34	-0.22	-0.26	710068.0	59172708.5	1130
2014-08-21	85.25	85.25	83.25	83.56	-1.7	-1.99	1141143.0	96069745.5	1999
2014-08-20	85.25	87.75	84.75	85.26	2.23	2.69	4702427.0	403708326.75	5677
2014-08-19	81.25	83.5	81.0	83.03	1.65	2.03	2424237.0	199505071.75	2437
2014-08-18	81.0	81.75	80.5	81.38	0.38	0.47	976738.0	79071104.75	1102
2014-08-17	81.5	82.75	80.75	81.0	0.3	0.37	2051230.0	167620202.75	1927
2014-08-14	79.75	81.0	79.0	80.7	0.73	0.91	1026268.0	82362505.0	1140
2014-08-13	81.25	81.5	79.25	79.97	-1.05	-1.3	1206871.0	96681322.75	1501
2014-08-12	79.0	81.25	78.25	81.02	2.16	2.74	952489.0	75931178.5	1220
2014-08-11	79.25	79.25	78.25	78.86	-0.48	-0.6	748595.0	58992380.5	1132
2014-08-10	81.75	82.75	79.0	79.34	-1.33	-1.65	1647696.0	133490630.75	2444
2014-08-07	78.0	81.0	78.0	80.67	2.63	3.37	1674030.0	133124968.75	2062
2014-08-06	77.75	78.75	77.25	78.04	0.14	0.18	574064.0	44847628.25	851
2014-08-05	79.0	79.5	77.5	77.9	-0.31	-0.4	796002.0	62487558.25	1191
2014-08-04	77.75	79.0	77.25	78.21	0.95	1.23	1007601.0	78837194.0	1339
2014-08-03	76.25	77.5	76.0	77.26	1.83	2.43	845376.0	65037099.75	1054
2014-07-24	75.0	75.75	74.75	75.43	-0.12	-0.16	341363.0	25686990.0	620
2014-07-23	76.25	77.0	75.25	75.55	-0.72	-0.94	506174.0	38494735.5	774
2014-07-22	76.5	77.25	76.0	76.27	0.33	0.43	745285.0	57031867.75	801
2014-07-21	74.75	76.25	74.5	75.94	0.97	1.29	581872.0	43986618.0	776
2014-07-20	75.5	76.0	74.5	74.97	-1.04	-1.37	490262.0	36796685.75	847
2014-07-17	76.0	77.75	75.5	76.01	0.26	0.34	768905.0	59060059.75	1313
2014-07-16	77.25	77.5	75.5	75.75	-1.27	-1.65	590513.0	45163957.25	1148
2014-07-15	79.0	81.5	76.75	77.02	-2.24	-2.83	2016186.0	158630886.75	3177
2014-07-14	81.0	84.75	74.5	79.26	-1.94	-2.39	6136647.0	490268144.75	8396
2014-07-13	82.25	83.5	79.25	81.2	0.49	0.61	3507598.0	286122255.75	4660
2014-07-10	77.75	82.0	77.75	80.71	4.22	5.52	4623082.0	369083970.0	4721
2014-07-09	76.0	77.5	75.75	76.49	0.44	0.58	538986.0	41286151.5	803
2014-07-08	74.75	77.75	74.0	76.05	1.47	1.97	958541.0	73358454.25	1323
2014-07-07	74.0	75.25	73.5	74.58	0.44	0.59	404307.0	30083085.5	497
2014-07-06	76.0	76.0	73.75	74.14	-1.54	-2.03	446339.0	33556434.0	629
2014-07-03	76.25	77.25	75.5	75.68	-0.5	-0.66	657874.0	50310962.75	813
2014-07-02	75.25	76.5	75.0	76.18	1.07	1.42	738029.0	56016443.75	713
2014-07-01	74.75	75.25	74.25	75.11	0.71	0.95	273589.0	20495946.0	345
2014-06-30	73.75	75.5	73.25	74.4	0.31	0.42	851806.0	63642682.25	1074
2014-06-29	72.25	75.25	72.0	74.09	0.52	0.71	777342.0	57827858.75	1101
2014-06-26	73.75	75.25	72.5	73.57	-0.2	-0.27	986861.0	73243553.75	1135
2014-06-25	72.75	74.75	71.75	73.77	1.84	2.56	796668.0	58843972.25	1035
2014-06-24	71.0	73.0	69.0	71.93	1.24	1.75	608620.0	43327749.5	856
2014-06-23	72.75	72.75	69.0	70.69	-2.09	-2.87	462726.0	32777947.0	740
2014-06-22	73.75	74.25	72.25	72.78	-0.76	-1.03	271509.0	19908604.75	392
2014-06-19	74.25	75.0	73.0	73.54	-0.56	-0.76	235587.0	17405044.75	519
2014-06-18	74.25	74.75	73.5	74.1	0.23	0.31	278724.0	20643723.5	420
2014-06-17	74.5	74.75	72.5	73.87	0.39	0.53	422586.0	31177997.75	712
2014-06-16	73.75	76.25	72.5	73.48	-0.53	-0.72	692224.0	51946892.0	1175
2014-06-15	75.0	75.0	72.0	74.01	-1.67	-2.21	435384.0	32236033.75	728
2014-06-12	76.0	77.25	75.25	75.68	-0.71	-0.93	529571.0	40408345.5	761
2014-06-11	76.75	76.75	75.75	76.39	-0.18	-0.24	564097.0	42925142.0	626
2014-06-10	78.0	78.0	75.5	76.57	-0.94	-1.21	710740.0	54594165.75	1068
2014-06-09	77.75	78.75	76.75	77.51	-0.4	-0.51	976611.0	76120524.75	1362
2014-06-08	82.5	83.5	74.75	77.91	-5.1	-6.14	3931756.0	303794595.75	4582
2014-06-05	84.0	84.75	82.5	83.01	-0.49	-0.59	1126202.0	94027701.75	1440
2014-06-04	82.25	84.5	81.75	83.5	1.43	1.74	1165029.0	96954319.25	1511
2014-06-03	81.75	83.5	81.75	82.07	0.14	0.17	830484.0	68536965.0	1073
2014-06-02	82.25	82.75	81.5	81.93	0.01	0.01	612310.0	50229720.5	817
2014-06-01	82.25	83.5	81.25	81.92	-0.31	-0.38	827110.0	68162897.75	1098
2014-05-29	82.25	83.5	80.0	82.23	-0.37	-0.45	1337147.0	109468633.25	1638
2014-05-28	82.75	84.75	82.0	82.6	-0.45	-0.54	1420189.0	118384991.0	1706
2014-05-27	83.75	86.25	82.5	83.05	-0.47	-0.56	1954013.0	164983119.75	2811
2014-05-26	81.5	85.0	81.0	83.52	2.39	2.95	3721872.0	310613185.5	3932
2014-05-25	78.75	82.0	78.5	81.13	1.17	1.46	1006065.0	81096549.5	1354
2014-05-22	82.25	82.75	79.75	79.96	-1.89	-2.31	1599330.0	129916960.75	2020
2014-05-21	80.25	83.5	79.75	81.85	1.76	2.2	3276436.0	268295654.25	3483
2014-05-20	80.5	81.0	79.0	80.09	-0.18	-0.22	975718.0	78035899.75	1261
2014-05-19	80.25	81.5	78.5	80.27	0.14	0.17	2531811.0	202837726.75	2766
2014-05-18	79.0	80.75	78.5	80.13	1.17	1.48	1004164.0	79959309.0	1204
2014-05-15	80.0	80.0	78.5	78.96	-0.87	-1.09	649956.0	51511474.75	919
2014-05-14	81.0	81.0	79.5	79.83	-0.92	-1.14	888548.0	71166379.5	1236
2014-05-13	82.25	82.75	80.25	80.75	-1.02	-1.25	1814173.0	147076808.5	2270
2014-05-12	78.5	84.25	78.25	81.77	3.28	4.18	5294285.0	432044837.5	6013
2014-05-11	78.25	79.0	77.0	78.49	0.22	0.28	637058.0	49754050.75	903
2014-05-08	78.5	79.25	78.0	78.27	-0.3	-0.38	659303.0	51702591.0	941
2014-05-07	79.25	79.5	78.25	78.57	-1.03	-1.29	932506.0	73610289.75	1223
2014-05-06	81.75	82.5	79.0	79.6	-0.06	-0.08	3171780.0	257917243.25	3951
2014-05-05	78.25	80.0	77.0	79.66	1.82	2.34	2389669.0	188211945.25	2638
2014-05-04	78.0	79.25	77.5	77.84	0.71	0.92	1282845.0	100440814.5	1531
2014-05-01	77.75	78.0	77.0	77.13	-0.46	-0.59	523393.0	40584027.75	770
2014-04-30	78.25	79.0	77.25	77.59	-0.13	-0.17	724072.0	56491402.5	1032
2014-04-29	77.5	79.25	77.0	77.72	0.04	0.05	1186812.0	92692343.75	1558
2014-04-28	78.0	80.5	77.5	77.68	0.14	0.18	2095303.0	165849049.5	2430
2014-04-27	77.0	78.5	76.75	77.54	0.97	1.27	863715.0	67058668.75	1222
2014-04-24	76.75	77.5	75.75	76.57	-0.6	-0.78	772275.0	58951927.25	1159
2014-04-23	78.0	78.25	76.0	77.17	-0.48	-0.62	1013801.0	78532280.0	1416
2014-04-22	79.0	79.0	77.25	77.65	-1.03	-1.31	649540.0	50742155.25	960
2014-04-21	77.75	81.0	77.25	78.68	0.74	0.95	2413506.0	191976981.25	2919
2014-04-20	79.5	79.75	77.5	77.94	-1.6	-2.01	923310.0	72685902.25	1214
2014-04-17	80.5	80.75	78.25	79.54	-0.43	-0.54	951951.0	75728646.25	1330
2014-04-16	82.25	82.5	78.5	79.97	-0.22	-0.27	1648850.0	133268280.75	2280
2014-04-15	79.25	81.0	77.5	80.19	2.07	2.65	1520690.0	120324653.25	1710
2014-04-14	77.0	80.0	76.75	78.12	0.77	1.0	1288010.0	101095663.5	1680
2014-04-13	76.0	78.75	75.75	77.35	0.6	0.78	1058027.0	82143328.0	1577
2014-04-10	77.25	79.5	76.0	76.75	0.5	0.66	2626636.0	204195814.25	2958
2014-04-09	74.5	81.75	71.0	76.25	1.75	2.35	5669874.0	441638341.25	5985
2014-04-08	73.75	76.25	73.5	74.5	0.5	0.68	1486548.0	111435091.0	1839
2014-04-07	75.25	77.5	73.75	74.0	-1.75	-2.31	1858144.0	139947350.75	2218
2014-04-06	71.25	76.5	70.75	75.75	4.5	6.32	3617825.0	268877085.25	3598
2014-04-03	72.0	72.75	70.75	71.25	-0.25	-0.35	948528.0	68038425.0	1088
2014-04-02	69.75	72.75	69.75	71.5	2.0	2.88	1816192.0	130191496.5	2121
2014-04-01	68.0	69.75	67.5	69.5	1.5	2.21	723417.0	49643971.5	953
2014-03-31	67.5	68.5	67.5	68.0	0.75	1.12	792777.0	53923576.5	945
2014-03-30	69.75	69.75	66.0	67.25	-2.0	-2.89	1262971.0	86068568.75	1670
2014-03-27	70.75	71.0	69.0	69.25	-1.75	-2.46	908172.0	63476590.25	975
2014-03-26	71.25	71.25	70.5	71.0	-0.25	-0.35	286081.0	20264897.25	496
2014-03-25	71.0	71.5	70.75	71.25	0.25	0.35	517731.0	36776720.25	611
2014-03-24	72.0	72.25	70.75	71.0	-0.75	-1.05	689552.0	49262156.75	867
2014-03-23	72.0	73.25	71.75	71.75	0.75	1.06	1077916.0	78027908.75	1650
2014-03-20	70.0	71.25	69.5	71.0	1.0	1.43	896823.0	63147825.5	1191
2014-03-19	70.5	71.25	69.75	70.0	0.25	0.36	919623.0	64852734.5	1329
2014-03-18	69.25	70.5	68.75	69.75	1.0	1.45	1116818.0	77775058.0	1725
2014-03-17	70.0	70.75	68.75	68.75	-1.0	-1.43	1003844.0	69968018.0	1546
2014-03-16	69.25	71.75	69.25	69.75	0.0	0.0	1673570.0	117939525.0	2513
2014-03-13	72.5	75.0	69.5	69.75	-2.75	-3.79	3656533.0	262104389.5	5414
2014-03-12	69.75	76.0	69.25	72.5	2.25	3.2	5025468.0	368104188.75	7666
2014-03-11	64.0	70.25	63.75	70.25	6.25	9.77	4196539.0	289471720.0	4540
2014-03-10	63.0	65.0	62.25	64.0	1.25	1.99	841798.0	53867461.75	1001
2014-03-09	61.75	64.75	61.5	62.75	1.5	2.45	1565865.0	99405001.0	1549
2014-03-06	59.5	61.75	59.5	61.25	1.75	2.94	1319108.0	80285119.5	1083
2014-03-05	59.75	60.25	59.0	59.5	-0.25	-0.42	396666.0	23597980.25	414
2014-03-04	59.5	60.5	59.25	59.75	0.5	0.84	450046.0	26951892.5	353
2014-03-03	59.5	59.75	59.0	59.25	-0.5	-0.84	228394.0	13551691.5	308
2014-03-02	61.0	61.25	59.25	59.75	-1.0	-1.65	526905.0	31697484.75	571
2014-02-27	60.0	61.0	59.75	60.75	0.75	1.25	568096.0	34380144.5	588
2014-02-26	59.5	60.25	59.5	60.0	0.25	0.42	336780.0	20167322.75	363
2014-02-25	60.0	60.25	59.5	59.75	0.0	0.0	252227.0	15086190.75	296
2014-02-24	59.75	60.25	59.5	59.75	0.0	0.0	377677.0	22587319.25	428
2014-02-23	59.5	59.75	59.25	59.75	0.25	0.42	159933.0	9514899.75	192
2014-02-20	59.5	59.75	59.25	59.5	0.0	0.0	193439.0	11485440.75	253
2014-02-19	59.25	59.5	59.25	59.5	0.0	0.0	171649.0	10202236.0	216
2014-02-18	59.5	60.0	59.25	59.5	-0.25	-0.42	254222.0	15135577.0	272
2014-02-17	60.25	60.5	59.25	59.75	-0.25	-0.42	545911.0	32614638.5	510
2014-02-16	59.5	60.75	59.0	60.0	0.75	1.27	551810.0	33041108.5	565
2014-02-13	59.25	60.5	59.0	59.25	-0.25	-0.42	843519.0	50162417.5	781
2014-02-12	60.5	60.5	59.0	59.5	-0.5	-0.83	533225.0	31756776.25	673
2014-02-11	59.75	61.75	59.75	60.0	0.0	0.0	831787.0	50559959.25	1009
2014-02-10	58.75	60.25	58.75	60.0	1.25	2.13	571029.0	34080917.75	565
2014-02-09	59.0	59.25	58.5	58.75	0.0	0.0	228568.0	13451715.25	285
2014-02-06	58.5	59.25	58.0	58.75	0.25	0.43	266481.0	15600763.5	333
2014-02-05	58.75	59.0	58.25	58.5	-0.25	-0.43	186194.0	10900162.25	230
2014-02-04	58.0	59.0	57.25	58.75	0.0	0.0	225687.0	13134471.5	365
2014-02-03	59.5	59.75	58.5	58.75	-1.0	-1.67	266687.0	15756398.0	294
2014-02-02	59.25	59.75	59.0	59.75	0.25	0.42	195242.0	11610178.75	263
2014-01-30	59.5	60.0	59.0	59.5	-0.25	-0.42	155825.0	9264683.25	215
2014-01-29	60.0	60.5	59.5	59.75	-0.25	-0.42	330985.0	19846601.25	369
2014-01-28	58.75	60.25	58.5	60.0	1.25	2.13	390711.0	23255987.5	431
2014-01-27	59.0	59.25	58.5	58.75	-0.5	-0.84	142405.0	8396775.0	231
2014-01-26	58.75	59.25	58.5	59.25	-0.25	-0.42	191667.0	11286466.75	273
2014-01-23	60.0	61.5	59.0	59.5	-0.75	-1.24	551408.0	33194457.5	668
2014-01-22	59.25	60.5	58.5	60.25	1.0	1.69	388329.0	23177741.0	480
2014-01-21	59.25	59.5	58.5	59.25	0.0	0.0	208098.0	12279995.0	232
2014-01-20	58.75	59.5	58.75	59.25	0.0	0.0	156805.0	9269960.25	211
2014-01-19	58.75	59.25	58.25	59.25	0.25	0.42	180628.0	10630232.5	269
2014-01-16	59.0	59.25	58.75	59.0	0.0	0.0	144470.0	8520275.25	249
2014-01-15	59.25	59.5	58.75	59.0	-0.5	-0.84	157124.0	9280787.0	244
2014-01-14	59.25	59.5	59.0	59.5	0.25	0.42	105032.0	6219797.0	189
2014-01-13	59.25	59.5	59.0	59.25	0.0	0.0	145807.0	8632611.75	210
2014-01-12	59.25	60.0	59.0	59.25	0.25	0.42	152456.0	9056449.5	285
2014-01-09	59.0	60.25	59.0	59.0	0.0	0.0	554778.0	33069538.5	695
2014-01-08	59.0	59.0	58.75	59.0	0.0	0.0	116685.0	6873971.0	176
2014-01-07	59.0	59.25	58.5	59.0	0.0	0.0	143954.0	8475983.5	220
2014-01-06	58.75	59.0	58.25	59.0	0.25	0.43	154180.0	9031658.0	219
2014-01-05	58.5	58.75	58.25	58.75	0.25	0.43	108085.0	6321092.0	184
2014-01-02	58.75	58.75	58.5	58.5	-0.25	-0.43	152352.0	8932329.25	242
2014-01-01	58.75	59.0	58.5	58.75	0.0	0.0	104642.0	6156483.0	157
2013-12-31	59.25	59.5	58.75	58.75	-0.5	-0.84	168509.0	9943045.75	238
2013-12-30	58.5	59.75	58.25	59.25	0.75	1.28	527172.0	31222884.75	640
2013-12-29	58.5	59.0	58.25	58.5	-0.25	-0.43	186961.0	10939293.25	263
2013-12-26	58.75	58.75	58.5	58.75	0.25	0.43	154719.0	9062534.75	219
2013-12-25	58.5	58.75	58.25	58.5	-0.25	-0.43	137472.0	8055776.75	189
2013-12-24	58.75	58.75	58.25	58.75	0.0	0.0	254551.0	14876541.0	322
2013-12-23	59.25	59.25	58.5	58.75	-0.5	-0.84	411240.0	24162514.75	538
2013-12-22	58.5	59.25	58.0	59.25	1.25	2.16	518702.0	30410730.25	675
2013-12-19	58.5	58.75	57.5	58.0	-0.25	-0.43	636809.0	37045677.0	987
2013-12-18	59.25	60.25	57.5	58.25	-2.25	-3.72	2090665.0	123192332.0	2829
2013-12-17	63.0	67.25	60.5	60.5	-3.0	-4.72	2118851.0	137115360.75	2853
2013-12-16	66.25	66.25	62.75	63.5	-2.5	-3.79	1907167.0	121983606.0	2641
2013-12-15	65.25	66.75	64.75	66.0	0.5	0.76	1009012.0	66462104.5	1361
2013-12-12	66.0	66.0	64.75	65.5	-0.25	-0.38	553692.0	36162669.75	879
2013-12-11	65.25	66.25	64.5	65.75	0.5	0.77	733277.0	48057569.5	1050
2013-12-10	65.5	67.0	64.5	65.25	-0.5	-0.76	1097584.0	72503059.5	1510
2013-12-09	65.0	66.5	64.5	65.75	0.75	1.15	1219324.0	80051974.75	1414
2013-12-08	65.75	66.25	64.5	65.0	0.0	0.0	1139772.0	74504626.75	1626
2013-12-05	61.5	65.25	61.5	65.0	3.0	4.84	2528291.0	162072649.5	2556
2013-12-04	62.5	64.0	61.0	62.0	-0.25	-0.4	1388082.0	86751136.0	1933
2013-12-03	62.25	64.0	61.25	62.25	0.0	0.0	1095621.0	68650976.75	1455
2013-12-02	63.75	63.75	62.0	62.25	-1.5	-2.35	516965.0	32579114.25	785
2013-12-01	62.25	64.0	62.25	63.75	2.0	3.24	1019103.0	64232911.75	1314
2013-11-28	61.5	62.0	61.0	61.75	0.5	0.82	611447.0	37662031.25	770
2013-11-27	60.5	61.5	60.5	61.25	1.25	2.08	707841.0	43179496.75	893
2013-11-26	59.25	61.0	59.0	60.0	0.75	1.27	721977.0	43479574.0	912
2013-11-25	59.25	59.5	59.0	59.25	0.0	0.0	121876.0	7225120.0	158
2013-11-24	59.25	59.5	58.75	59.25	0.25	0.42	108168.0	6397811.25	194
2013-11-21	59.0	59.25	58.5	59.0	-0.5	-0.84	192774.0	11366275.0	275
2013-11-20	59.5	60.25	59.25	59.5	0.0	0.0	321211.0	19133949.25	361
2013-11-19	60.0	60.0	59.25	59.5	-0.75	-1.24	210444.0	12560049.75	337
2013-11-18	61.0	61.25	60.25	60.25	-1.0	-1.63	202888.0	12287644.5	363
2013-11-17	61.75	62.25	60.75	61.25	0.25	0.41	635618.0	39054049.5	733
2013-11-14	59.5	61.5	59.5	61.0	1.5	2.52	904584.0	54897748.0	967
2013-11-13	59.75	59.75	59.5	59.5	-0.25	-0.42	111949.0	6669496.5	136
2013-11-12	59.5	60.0	59.5	59.75	0.0	0.0	185661.0	11093949.5	200
2013-11-11	59.5	60.0	59.25	59.75	0.25	0.42	101657.0	6049727.75	153
2013-11-10	59.5	60.0	59.5	59.5	0.0	0.0	103635.0	6184798.5	184
2013-11-07	59.5	59.75	59.25	59.5	0.25	0.42	68551.0	4078349.0	138
2013-11-06	59.75	60.25	59.25	59.25	-0.75	-1.25	147575.0	8808192.25	234
2013-11-05	59.25	60.25	59.0	60.0	1.0	1.69	653980.0	39145641.0	739
2013-11-04	58.75	59.5	58.5	59.0	0.25	0.43	231008.0	13607047.0	250
2013-11-03	58.75	59.0	58.25	58.75	0.25	0.43	128648.0	7543714.5	163
2013-10-31	58.25	58.5	58.0	58.5	0.0	0.0	72762.0	4245931.75	123
2013-10-30	58.5	59.0	58.25	58.5	0.25	0.43	66629.0	3907920.75	105
2013-10-29	58.75	58.75	58.25	58.25	-0.5	-0.85	114255.0	6675060.25	162
2013-10-28	59.0	59.25	58.5	58.75	-0.25	-0.42	143469.0	8438336.5	155
2013-10-27	58.25	59.0	58.25	59.0	0.0	0.0	81802.0	4815870.0	154
2013-10-24	58.75	59.0	58.75	59.0	0.25	0.43	75174.0	4427517.5	143
2013-10-23	58.75	59.0	58.25	58.75	-0.25	-0.42	99834.0	5860920.25	163
2013-10-22	59.25	59.75	58.75	59.0	-0.5	-0.84	141092.0	8333079.25	241
2013-10-21	58.25	59.75	58.0	59.5	1.25	2.15	302256.0	17822316.75	396
2013-10-20	57.75	58.25	57.75	58.25	1.5	2.64	152949.0	8864136.75	200
2013-10-10	57.0	57.25	56.5	56.75	-0.25	-0.44	77789.0	4423453.75	173
2013-10-09	57.5	57.5	56.5	57.0	-0.25	-0.44	134141.0	7618802.5	226
2013-10-08	57.25	57.5	56.75	57.25	0.0	0.0	51046.0	2918574.25	132
2013-10-07	58.0	58.0	57.0	57.25	-0.75	-1.29	98743.0	5692241.5	190
2013-10-06	59.0	59.0	56.25	58.0	-1.0	-1.69	206373.0	11997517.25	342
2013-10-03	59.0	59.5	59.0	59.0	0.0	0.0	81923.0	4846797.75	159
2013-10-02	59.25	59.25	59.0	59.0	0.0	0.0	102832.0	6076589.25	183
2013-10-01	59.0	59.75	58.75	59.0	-0.75	-1.26	297657.0	17610960.75	439
2013-09-30	60.5	60.5	59.25	59.75	-0.75	-1.24	428724.0	25647772.25	649
2013-09-29	60.5	61.5	60.25	60.5	1.0	1.68	809492.0	49311192.75	1093
2013-09-26	60.0	60.0	58.25	59.5	-0.5	-0.83	329917.0	19515471.75	557
2013-09-25	61.0	61.25	60.0	60.0	-0.75	-1.23	398071.0	24102732.75	524
2013-09-24	60.0	61.0	59.75	60.75	1.25	2.1	407974.0	24690545.0	522
2013-09-19	60.25	60.5	59.25	59.5	0.0	0.0	250126.0	14996799.0	353
2013-09-18	59.0	61.0	58.5	59.5	0.75	1.28	905617.0	54465354.25	1080
2013-09-17	59.0	59.25	58.5	58.75	-0.25	-0.42	251726.0	14826742.25	342
2013-09-16	58.5	59.0	58.0	59.0	0.75	1.29	329089.0	19263551.0	370
2013-09-15	58.25	58.5	57.75	58.25	1.0	1.75	254202.0	14798370.75	351
2013-09-12	57.0	57.75	56.75	57.25	0.5	0.88	347253.0	19897545.5	382
2013-09-11	57.25	57.25	56.25	56.75	-0.25	-0.44	262991.0	14904265.5	343
2013-09-10	56.0	57.0	55.25	57.0	2.75	5.07	361352.0	20191052.5	462
2013-09-09	55.25	55.25	53.5	54.25	-0.25	-0.46	127101.0	6866719.25	233
2013-09-08	55.5	55.75	54.5	54.5	-0.25	-0.46	122206.0	6741014.5	192
2013-09-05	55.0	55.75	54.25	54.75	-0.25	-0.45	134520.0	7370830.0	267
2013-09-04	55.5	56.0	54.5	55.0	-1.0	-1.79	183044.0	10106889.75	315
2013-09-03	57.75	57.75	55.75	56.0	-1.5	-2.61	244818.0	13873127.25	456
2013-09-02	57.5	58.0	57.0	57.5	-0.25	-0.43	134178.0	7723213.0	248
2013-09-01	57.25	57.75	56.75	57.75	1.75	3.13	202464.0	11595279.75	257
2013-08-29	57.0	58.0	56.0	56.0	-0.25	-0.44	249403.0	14181251.0	461
2013-08-28	54.5	56.75	54.5	56.25	0.25	0.45	351447.0	19630117.75	539
2013-08-27	59.75	59.75	56.0	56.0	-4.5	-7.44	500334.0	28684210.5	828
2013-08-26	61.0	61.25	60.0	60.5	-0.75	-1.22	224313.0	13586553.75	327
2013-08-25	61.5	61.75	61.0	61.25	-0.5	-0.81	268211.0	16444930.0	325
2013-08-22	61.75	62.0	61.5	61.75	0.0	0.0	205976.0	12696770.25	261
2013-08-21	61.5	62.0	61.5	61.75	0.25	0.41	253886.0	15656294.25	303
2013-08-20	61.5	62.0	61.0	61.5	0.0	0.0	320546.0	19725447.5	363
2013-08-19	61.25	62.0	61.0	61.5	0.25	0.41	273981.0	16842217.0	385
2013-08-18	61.25	61.5	61.0	61.25	0.0	0.0	254083.0	15578888.0	312
2013-08-15	61.0	61.5	60.75	61.25	0.25	0.41	228828.0	13992702.25	272
2013-08-14	61.0	61.25	60.75	61.0	0.0	0.0	131598.0	8018767.0	226
2013-08-13	61.25	61.5	61.0	61.0	0.0	0.0	165571.0	10135399.5	254
2013-08-05	61.75	62.0	60.5	61.0	-0.75	-1.21	479419.0	29256284.0	593
2013-08-04	60.5	62.25	60.5	61.75	1.0	1.65	537234.0	33039510.75	535
2013-08-01	60.75	61.0	60.5	60.75	-0.25	-0.41	167116.0	10158642.75	233
2013-07-31	60.5	61.5	60.5	61.0	0.25	0.41	275022.0	16802889.25	302
2013-07-30	60.5	60.75	60.25	60.75	0.0	0.0	67619.0	4098853.25	141
2013-07-29	61.0	61.0	60.5	60.75	0.0	0.0	118955.0	7219748.0	214
2013-07-28	60.75	61.25	60.75	60.75	-0.5	-0.82	146317.0	8901653.75	209
2013-07-25	62.25	62.5	60.75	61.25	-1.25	-2.0	454717.0	28014862.75	575
2013-07-24	61.5	62.75	61.0	62.5	1.5	2.46	837579.0	51901160.0	883
2013-07-23	60.5	61.75	60.5	61.0	0.5	0.83	458161.0	28048539.5	567
2013-07-22	60.0	61.25	60.0	60.5	0.25	0.41	320280.0	19496195.5	357
2013-07-21	60.0	60.5	59.75	60.25	0.25	0.42	127718.0	7680524.5	215
2013-07-18	60.75	60.75	60.0	60.0	-0.5	-0.83	142220.0	8576750.5	245
2013-07-17	60.5	60.75	60.25	60.5	-0.25	-0.41	121640.0	7354236.25	194
2013-07-16	60.75	60.75	60.5	60.75	0.0	0.0	78005.0	4734207.5	150
2013-07-15	61.25	61.5	60.5	60.75	-0.75	-1.22	201392.0	12271574.75	284
2013-07-14	61.0	61.75	61.0	61.5	1.0	1.65	356479.0	21874209.0	471
2013-07-11	60.25	61.75	60.0	60.5	0.5	0.83	647972.0	39417880.0	839
2013-07-10	60.5	60.5	60.0	60.0	-0.5	-0.83	59156.0	3562497.75	100
2013-07-09	60.0	60.5	60.0	60.5	0.5	0.83	106899.0	6441863.0	172
2013-07-08	60.0	60.5	60.0	60.0	-0.25	-0.41	111253.0	6696875.75	195
2013-07-07	60.5	60.5	60.0	60.25	0.25	0.42	94852.0	5723886.25	165
2013-07-04	60.0	60.5	60.0	60.0	0.25	0.42	130687.0	7865186.0	257
2013-07-03	59.75	60.5	59.5	59.75	-0.5	-0.83	153888.0	9234154.5	303
2013-07-02	60.25	60.75	60.0	60.25	0.0	0.0	207604.0	12527422.75	383
2013-07-01	59.5	60.5	59.5	60.25	1.0	1.69	149910.0	8991680.5	312
2013-06-30	59.0	59.75	58.0	59.25	-0.5	-0.84	168589.0	10011939.5	305
2013-06-26	60.5	60.5	59.25	59.75	-0.75	-1.24	224310.0	13434048.25	408
2013-06-25	60.5	60.75	60.25	60.5	0.0	0.0	205701.0	12447197.25	313
2013-06-24	61.0	61.0	60.0	60.5	-0.75	-1.22	239100.0	14454467.75	392
2013-06-23	60.0	62.0	60.0	61.25	1.25	2.08	445121.0	27167089.25	696
2013-06-22	58.75	60.25	58.5	60.0	0.25	0.42	264791.0	15755971.5	438
2013-06-19	59.5	60.5	59.25	59.75	0.0	0.0	225565.0	13515570.0	434
2013-06-18	59.75	60.0	59.25	59.75	0.25	0.42	229914.0	13724344.0	395
2013-06-17	58.5	59.5	58.25	59.5	1.75	3.03	305909.0	18034218.25	518
2013-06-16	56.5	58.5	56.25	57.75	1.0	1.76	405624.0	23322780.75	784
2013-06-15	61.75	62.0	56.5	56.75	-5.75	-9.2	662741.0	39442204.0	1247
2013-06-12	62.25	62.75	62.0	62.5	0.0	0.0	185626.0	11564390.0	341
2013-06-11	63.25	63.25	61.75	62.5	-1.0	-1.57	482657.0	30112444.25	732
2013-06-10	63.5	64.0	62.5	63.5	0.0	0.0	581054.0	36770797.0	826
2013-06-09	64.25	64.75	62.75	63.5	-0.5	-0.78	914691.0	58186359.25	1134
2013-06-08	62.75	64.25	62.5	64.0	1.75	2.81	715345.0	45254119.75	847
2013-06-05	63.5	64.0	62.25	62.25	-1.5	-2.35	1007005.0	63450372.0	1201
2013-06-04	62.0	64.25	61.75	63.75	2.0	3.24	1009731.0	63592799.25	1293
2013-06-03	61.75	62.0	61.5	61.75	0.0	0.0	271827.0	16830874.5	428
2013-06-02	61.75	62.25	61.5	61.75	0.0	0.0	219227.0	13542531.5	359
2013-06-01	61.75	62.25	61.5	61.75	-0.25	-0.4	133459.0	8259325.5	261
2013-05-29	62.25	62.5	61.5	62.0	-0.5	-0.8	190705.0	11833100.0	367
2013-05-28	62.0	62.5	62.0	62.5	0.75	1.21	239535.0	14902448.5	443
2013-05-27	61.5	62.5	61.5	61.75	0.25	0.41	263049.0	16296029.75	451
2013-05-26	61.25	62.0	61.0	61.5	-0.25	-0.4	182964.0	11274269.75	304
2013-05-25	61.25	61.75	60.5	61.75	0.0	0.0	128261.0	7862502.75	296
2013-05-22	61.75	62.0	61.25	61.75	0.0	0.0	163562.0	10080045.25	289
2013-05-21	62.25	62.5	61.5	61.75	-0.25	-0.4	349002.0	21557520.25	491
2013-05-20	61.75	62.5	61.5	62.0	0.25	0.4	340979.0	21163449.75	557
2013-05-19	61.5	62.0	61.25	61.75	0.0	0.0	306955.0	18938597.0	484
2013-05-18	60.75	62.0	60.5	61.75	1.75	2.92	425812.0	26064503.25	699
2013-05-15	60.5	61.0	58.5	60.0	-0.5	-0.83	428030.0	25436392.5	866
2013-05-14	62.5	62.75	59.75	60.5	-1.75	-2.81	333361.0	20493772.0	840
2013-05-13	64.0	64.5	59.25	62.25	-2.5	-3.86	835674.0	52263691.0	1469
2013-05-12	63.75	66.25	63.5	64.75	1.0	1.57	1560763.0	101976986.25	2343
2013-05-11	63.75	64.0	63.5	63.75	0.5	0.79	173582.0	11061894.25	304
2013-05-08	63.25	63.75	63.25	63.25	-0.5	-0.78	216407.0	13752760.75	441
2013-05-07	63.75	64.25	63.25	63.75	-0.5	-0.78	362012.0	23056557.25	643
2013-05-06	65.0	65.5	63.75	64.25	-0.5	-0.77	440396.0	28494865.75	789
2013-05-05	64.25	66.0	64.0	64.75	0.25	0.39	905867.0	59030157.5	1345
2013-05-04	64.25	64.5	63.75	64.5	0.75	1.18	241734.0	15514958.25	497
2013-05-01	64.0	64.0	63.5	63.75	-0.25	-0.39	152344.0	9702557.25	374
2013-04-30	64.5	64.75	63.75	64.0	-0.5	-0.78	328896.0	21108063.75	485
2013-04-29	64.0	65.25	63.5	64.5	0.5	0.78	583419.0	37615383.5	825
2013-04-28	64.25	64.5	63.5	64.0	0.0	0.0	247850.0	15845510.75	474
2013-04-27	63.75	64.5	63.75	64.0	0.5	0.79	346302.0	22172282.25	635
2013-04-24	64.5	64.75	63.5	63.5	-1.25	-1.93	548156.0	35102250.0	862
2013-04-23	65.5	65.75	64.5	64.75	-0.5	-0.77	519682.0	33824799.5	933
2013-04-22	65.25	66.5	64.5	65.25	0.0	0.0	1005623.0	65920000.25	1516
2013-04-21	64.5	65.5	63.5	65.25	1.0	1.56	671572.0	43336995.25	1205
2013-04-20	65.25	66.5	64.0	64.25	-0.75	-1.15	856274.0	55901713.75	1432
2013-04-17	71.0	71.25	63.5	65.0	-5.25	-7.47	2421927.0	161525144.5	3962
2013-04-16	67.75	72.0	67.25	70.25	1.0	1.44	2995439.0	208517906.75	4014
2013-04-15	66.5	69.5	64.75	69.25	2.75	4.14	1901725.0	127774103.5	3024
2013-04-14	66.75	68.5	65.5	66.5	0.0	0.0	1685798.0	113064574.0	2371
2013-04-13	64.75	68.5	64.75	66.5	2.75	4.31	2657568.0	176542779.5	3779
2013-04-10	63.75	65.0	62.25	63.75	0.25	0.39	1346300.0	85574190.25	2069
2013-04-09	63.5	65.75	63.25	63.5	0.75	1.2	2028781.0	130317555.5	2640
2013-04-08	62.0	63.75	61.75	62.75	1.25	2.03	1516480.0	95225195.75	1831
2013-04-07	60.0	64.0	60.0	61.5	1.5	2.5	2000360.0	124662663.5	2420
2013-04-06	60.25	60.25	59.25	60.0	-0.25	-0.41	267641.0	16009958.25	478
2013-04-03	60.25	60.5	60.0	60.25	-0.25	-0.41	307746.0	18522171.0	478
2013-04-02	61.25	61.25	60.0	60.5	-0.75	-1.22	481696.0	29144551.75	651
2013-04-01	62.0	62.0	61.25	61.25	-0.75	-1.21	281668.0	17346421.5	441
2013-03-31	61.0	62.25	60.75	62.0	1.0	1.64	458203.0	28236963.25	661
2013-03-30	61.75	62.0	60.25	61.0	-0.5	-0.81	383558.0	23482412.25	548
2013-03-27	61.5	62.0	61.25	61.5	0.0	0.0	367467.0	22643611.5	594
2013-03-26	61.5	62.0	61.0	61.5	-0.25	-0.4	327270.0	20090744.75	449
2013-03-25	62.5	63.0	61.5	61.75	0.0	0.0	693996.0	43228649.0	919
2013-03-24	60.75	62.0	60.75	61.75	0.75	1.23	532750.0	32791561.25	713
2013-03-23	60.5	61.25	60.5	61.0	0.5	0.83	319848.0	19465804.5	458
2013-03-20	60.75	61.25	60.25	60.5	-0.25	-0.41	210118.0	12754245.25	380
2013-03-19	60.5	61.0	60.25	60.75	0.25	0.41	230192.0	13930617.5	467
2013-03-18	61.0	61.0	60.0	60.5	-0.5	-0.82	191214.0	11556831.5	386
2013-03-17	61.5	61.75	60.75	61.0	-0.5	-0.81	260045.0	15922002.0	495
2013-03-16	61.5	62.0	60.5	61.5	0.5	0.82	470190.0	28870958.25	743
2013-03-13	59.75	61.25	59.25	61.0	2.0	3.39	429015.0	26040497.25	693
2013-03-12	61.0	61.0	59.0	59.0	-2.0	-3.28	302704.0	18200523.75	546
2013-03-11	61.25	62.0	61.0	61.0	0.0	0.0	313497.0	19293364.5	580
2013-03-10	59.75	62.25	59.5	61.0	1.5	2.52	629532.0	38461518.5	1093
2013-03-09	60.25	60.75	59.5	59.5	-0.25	-0.42	243346.0	14632986.75	417
2013-03-06	60.25	60.5	59.5	59.75	-0.25	-0.42	182132.0	10947453.25	357
2013-03-05	59.0	60.25	59.0	60.0	0.75	1.27	182652.0	10890261.25	339
2013-03-04	59.75	60.0	58.75	59.25	-0.75	-1.25	201581.0	11943353.5	399
2013-03-03	60.75	60.75	59.5	60.0	-0.75	-1.23	297629.0	17862316.25	446
2013-03-02	61.25	61.5	60.75	60.75	-0.25	-0.41	123459.0	7543535.0	243
2013-02-27	60.5	61.5	60.5	61.0	0.75	1.24	189591.0	11532802.5	370
2013-02-26	61.25	61.5	60.25	60.25	-1.75	-2.82	221061.0	13432168.75	384
2013-02-25	62.0	62.25	61.5	62.0	0.0	0.0	158109.0	9774527.0	292
2013-02-24	62.25	62.75	61.75	62.0	-0.5	-0.8	298453.0	18534899.25	465
2013-02-23	62.5	62.75	62.0	62.5	-0.25	-0.4	151525.0	9457733.0	323
2013-02-20	63.0	63.75	62.25	62.75	-0.25	-0.4	324327.0	20391970.0	560
2013-02-19	63.75	64.0	61.75	63.0	-0.75	-1.18	583605.0	36722241.75	988
2013-02-18	64.0	65.25	63.5	63.75	-0.25	-0.39	1037090.0	66784990.5	1659
2013-02-17	62.25	64.25	61.75	64.0	1.75	2.81	543952.0	34150735.75	818
2013-02-16	63.0	63.0	62.0	62.25	-0.25	-0.4	205819.0	12832794.0	455
2013-02-13	62.75	64.25	62.25	62.5	-0.25	-0.4	581332.0	36851392.75	1054
2013-02-12	62.5	62.75	61.5	62.75	0.5	0.8	290935.0	18051568.5	492
2013-02-11	62.0	62.5	61.25	62.25	-0.5	-0.8	430250.0	26646158.5	709
2013-02-10	62.75	63.5	61.75	62.75	0.25	0.4	379972.0	23830415.5	737
2013-02-09	62.5	63.25	62.25	62.5	-0.5	-0.79	293121.0	18394608.5	522
2013-02-06	65.25	65.75	62.0	63.0	-1.25	-1.95	477626.0	30461029.5	834
2013-02-05	64.75	65.75	63.25	64.25	-1.0	-1.53	460505.0	29772301.5	764
2013-02-04	64.5	66.75	64.25	65.25	0.75	1.16	591838.0	38683091.75	992
2013-02-03	66.5	66.75	64.5	64.5	-2.25	-3.37	608017.0	39693193.75	1080
2013-02-02	67.0	68.0	66.75	66.75	0.75	1.14	861902.0	57902163.0	1498
2013-01-30	66.0	66.5	65.0	66.0	0.25	0.38	616038.0	40502628.75	1149
2013-01-29	65.5	66.5	65.25	65.75	0.75	1.15	616577.0	40600260.0	1124
2013-01-28	65.75	65.75	64.25	65.0	-0.75	-1.14	547017.0	35521250.0	1141
2013-01-27	65.25	67.25	65.25	65.75	1.0	1.54	1606973.0	106406488.0	2611
2013-01-26	63.25	65.0	63.0	64.75	2.25	3.6	1055446.0	67675368.0	1808
2013-01-23	63.75	64.5	62.25	62.5	-1.75	-2.72	1197656.0	75890898.5	2021
2013-01-22	60.5	66.0	60.5	64.25	3.5	5.76	2095350.0	133383678.0	2776
2013-01-21	60.25	61.0	59.75	60.75	0.5	0.83	278323.0	16841026.5	509
2013-01-20	61.25	61.25	60.0	60.25	-1.25	-2.03	374167.0	22666531.75	649
2013-01-19	61.0	61.75	60.75	61.5	0.75	1.23	158776.0	9744026.75	375
2013-01-16	61.5	61.75	60.5	60.75	-0.75	-1.22	192361.0	11786265.5	417
2013-01-15	62.0	62.25	61.0	61.5	-0.5	-0.81	248594.0	15305889.5	466
2013-01-14	62.5	62.75	61.75	62.0	-0.5	-0.8	425584.0	26419210.25	678
2013-01-13	64.0	64.0	62.0	62.5	-1.75	-2.72	469410.0	29552480.0	874
2013-01-12	64.25	65.0	64.0	64.25	0.25	0.39	705949.0	45449456.0	1180
2013-01-09	61.25	64.5	61.0	64.0	2.25	3.64	1193015.0	75515971.25	1632
2013-01-08	62.75	62.75	61.0	61.75	-1.0	-1.59	427451.0	26449810.25	742
2013-01-07	63.0	63.5	62.25	62.75	0.0	0.0	377465.0	23726838.75	624
2013-01-06	62.75	64.0	62.25	62.75	0.0	0.0	735091.0	46473181.25	1137
2013-01-05	61.5	64.0	61.0	62.75	2.25	3.72	1479819.0	92754618.0	2155
2013-01-02	60.75	61.5	59.75	60.5	-0.25	-0.41	575932.0	34874468.75	911
2013-01-01	61.75	62.25	60.5	60.75	0.25	0.41	739927.0	45416493.25	1016
2012-12-31	60.5	62.0	59.25	60.5	0.75	1.26	1380289.0	83917042.0	1889
2012-12-30	59.0	61.0	58.75	59.75	1.25	2.14	1004959.0	60374459.75	1712
2012-12-29	57.5	59.0	57.5	58.5	0.75	1.3	407867.0	23873891.25	579
2012-12-26	58.25	58.25	57.25	57.75	-0.5	-0.86	189093.0	10910524.75	405
2012-12-25	59.0	59.25	58.0	58.25	-0.5	-0.85	187476.0	11012444.25	318
2012-12-24	58.5	59.25	58.5	58.75	0.0	0.0	171688.0	10110389.75	283
2012-12-23	58.75	59.0	58.5	58.75	0.25	0.43	112264.0	6581967.75	238
2012-12-22	59.0	59.0	58.25	58.5	-0.5	-0.85	140861.0	8257895.0	263
2012-12-19	59.25	59.5	58.5	59.0	0.0	0.0	292828.0	17249566.75	458
2012-12-18	60.5	60.5	59.0	59.0	-1.5	-2.48	194761.0	11673724.75	357
2012-12-17	60.75	60.75	60.0	60.5	-0.25	-0.41	216194.0	13062786.0	357
2012-12-16	59.75	61.0	59.5	60.75	1.25	2.1	434022.0	26171841.75	620
2012-12-15	59.75	60.0	59.25	59.5	0.5	0.85	198149.0	11808147.5	359
2012-12-12	59.0	59.75	58.5	59.0	0.25	0.43	322206.0	19054351.25	536
2012-12-11	58.5	59.5	58.5	58.75	-0.25	-0.42	154639.0	9147884.25	352
2012-12-10	59.75	59.75	58.75	59.0	-1.0	-1.67	135509.0	8025047.75	318
2012-12-09	60.5	60.5	59.5	60.0	0.0	0.0	159302.0	9548898.75	340
2012-12-08	60.5	61.25	60.0	60.0	0.5	0.84	314515.0	19029196.0	553
2012-12-05	59.5	60.25	59.25	59.5	-0.25	-0.42	258103.0	15434070.25	413
2012-12-04	59.75	60.25	59.25	59.75	-0.75	-1.24	281739.0	16802824.5	507
2012-12-03	60.5	61.25	59.75	60.5	-0.25	-0.41	638847.0	38703541.0	880
2012-12-02	61.25	61.5	60.5	60.75	-0.5	-0.82	324541.0	19755817.25	560
2012-12-01	60.25	61.5	60.0	61.25	2.25	3.81	563944.0	34265894.75	823
2012-11-28	57.75	59.5	57.75	59.0	1.0	1.72	475439.0	27887243.5	717
2012-11-27	58.75	59.25	57.0	58.0	-1.25	-2.11	368042.0	21448663.5	614
2012-11-26	59.25	59.5	56.0	59.25	0.75	1.28	473577.0	27399193.25	860
2012-11-25	61.25	61.25	57.5	58.5	-3.0	-4.88	502720.0	29709718.75	903
2012-11-24	60.75	62.25	60.5	61.5	1.75	2.93	628086.0	38551611.75	853
2012-11-21	60.0	60.75	59.0	59.75	-0.25	-0.42	462327.0	27743231.25	808
2012-11-20	60.0	60.25	58.5	60.0	0.75	1.27	316923.0	18882580.0	568
2012-11-19	60.0	61.25	57.5	59.25	-0.75	-1.25	556852.0	33051545.25	1048
2012-11-18	61.25	62.0	59.75	60.0	-1.25	-2.04	393247.0	23955459.0	671
2012-11-17	58.75	62.0	58.25	61.25	2.25	3.81	622536.0	37639926.25	1106
2012-11-14	60.5	61.0	59.0	59.0	-1.75	-2.88	520470.0	31227425.75	1003
2012-11-13	61.5	61.75	60.25	60.75	-0.25	-0.41	648429.0	39614563.75	1238
2012-11-12	62.75	64.0	61.0	61.0	-6.75	-9.96	1970239.0	122970837.25	2986
2012-11-11	71.5	71.75	67.0	67.75	-3.0	-4.24	1266077.0	87713154.25	1917
2012-11-10	68.5	72.25	68.25	70.75	1.75	2.54	1856058.0	131456439.0	2425
2012-11-07	69.25	69.5	68.0	69.0	0.25	0.36	489129.0	33639122.25	865
2012-11-06	68.75	70.5	68.25	68.75	0.25	0.36	869989.0	60493511.75	1269
2012-11-05	67.75	69.0	67.5	68.5	0.75	1.11	564200.0	38437343.25	883
2012-11-04	69.0	69.25	66.75	67.75	-1.75	-2.52	1006125.0	68392137.75	1582
2012-11-03	65.0	70.25	64.75	69.5	5.25	8.17	1289321.0	86928177.25	1658
2012-10-24	63.0	64.5	62.25	64.25	1.0	1.58	302467.0	19250109.5	673
2012-10-23	63.5	64.0	62.75	63.25	-0.75	-1.17	291243.0	18462649.25	547
2012-10-22	65.75	66.25	63.25	64.0	-1.0	-1.54	489341.0	31552582.0	841
2012-10-21	64.5	68.5	64.0	65.0	1.0	1.56	1712871.0	113221298.25	2370
2012-10-20	62.0	64.25	61.0	64.0	1.5	2.4	546040.0	34382353.5	916
2012-10-17	62.0	62.75	61.75	62.5	1.0	1.63	257087.0	15965620.25	520
2012-10-16	61.0	62.0	61.0	61.5	0.25	0.41	233436.0	14341546.75	431
2012-10-15	60.5	61.5	60.5	61.25	0.75	1.24	236379.0	14421107.75	504
2012-10-14	59.0	61.25	58.75	60.5	1.0	1.68	428800.0	25685192.25	920
2012-10-13	63.0	63.0	58.5	59.5	-3.5	-5.56	389879.0	23486697.75	802
2012-10-10	64.25	64.5	63.0	63.0	-1.75	-2.7	377323.0	24084259.5	686
2012-10-09	66.0	66.5	64.25	64.75	-1.25	-1.89	460075.0	29980631.0	857
2012-10-08	67.0	68.0	66.0	66.0	-2.0	-2.94	532997.0	35532322.0	1096
2012-10-07	68.75	69.25	66.75	68.0	-1.5	-2.16	770770.0	52256574.75	1341
2012-10-06	71.0	72.5	69.5	69.5	-0.5	-0.71	1060103.0	75460578.0	1493
2012-10-03	70.25	71.25	69.5	70.0	-0.25	-0.36	570737.0	40094248.25	987
2012-10-02	68.75	71.25	68.25	70.25	2.0	2.93	966330.0	67761767.75	1648
2012-10-01	67.75	68.75	67.75	68.25	0.0	0.0	402305.0	27409958.0	841
2012-09-30	68.0	68.5	65.0	68.25	0.25	0.37	886093.0	59099241.75	1499
2012-09-29	71.0	72.0	67.5	68.0	-3.25	-4.56	744316.0	52155875.0	1320
2012-09-26	73.0	73.5	70.0	71.25	-3.5	-4.68	789246.0	57046685.75	1588
2012-09-25	76.5	76.75	73.0	74.75	-1.25	-1.64	860590.0	64198886.5	1694
2012-09-24	76.25	77.75	75.0	76.0	0.25	0.33	1650584.0	126084056.75	2449
2012-09-22	73.5	76.75	73.5	75.75	1.75	2.36	1134963.0	85724354.0	1704
2012-09-19	74.5	75.0	72.75	74.0	0.0	0.0	467895.0	34542911.25	962
2012-09-18	74.0	75.25	73.5	74.0	-0.25	-0.34	535653.0	39823188.75	1107
2012-09-17	73.25	77.0	72.5	74.25	0.0	0.0	1920053.0	145040084.0	2611
2012-09-16	75.5	75.5	73.0	74.25	-1.5	-1.98	1115338.0	82802838.0	1960
2012-09-15	79.0	79.25	75.75	75.75	-2.0	-2.57	1874854.0	144516000.5	2636
2012-09-12	75.5	78.0	74.75	77.75	2.25	2.98	2433493.0	186972411.25	3158
2012-09-11	76.5	78.0	73.5	75.5	-0.25	-0.33	4386909.0	335241151.25	5018
2012-09-10	69.75	75.75	69.5	75.75	6.75	9.78	5352227.0	394955182.5	4940
2012-09-09	69.25	70.25	68.5	69.0	0.0	0.0	818439.0	56677110.0	1310
2012-09-08	68.0	69.75	67.0	69.0	1.5	2.22	1281513.0	87673952.25	1728
2012-09-05	64.5	68.0	64.25	67.5	2.75	4.25	1407923.0	93273831.5	1976
2012-09-04	64.0	65.5	63.0	64.75	0.5	0.78	465746.0	29824719.25	886
2012-09-03	64.5	65.0	63.75	64.25	-0.5	-0.77	352067.0	22630873.25	743
2012-09-02	66.5	66.5	64.5	64.75	-1.75	-2.63	713050.0	46616543.5	1149
2012-09-01	67.25	68.75	66.5	66.5	0.5	0.76	962300.0	65015278.5	1476
2012-08-29	64.75	68.0	64.5	66.0	1.0	1.54	1310593.0	86741808.0	1852
2012-08-28	65.75	66.5	64.5	65.0	-1.0	-1.52	512762.0	33559065.75	877
2012-08-27	64.0	67.0	63.75	66.0	1.75	2.72	1182174.0	77788980.75	1610
2012-08-26	64.5	64.75	63.5	64.25	-0.5	-0.77	324347.0	20806574.75	656
2012-08-25	64.5	65.5	63.75	64.75	2.25	3.6	632222.0	40808060.25	951
2012-08-15	61.0	65.75	61.0	62.5	1.5	2.46	1417740.0	90112543.25	2159
2012-08-14	61.75	62.0	60.75	61.0	-0.25	-0.41	291906.0	17911569.0	549
2012-08-13	62.25	63.25	61.25	61.25	-1.75	-2.78	469237.0	29271317.5	855
2012-08-12	61.25	64.5	60.75	63.0	2.5	4.13	1324068.0	83301318.5	2125
2012-08-11	62.25	62.25	60.5	60.5	-1.25	-2.02	363277.0	22315219.75	617
2012-08-08	62.25	62.25	60.75	61.75	-0.25	-0.4	344764.0	21213249.5	679
2012-08-07	62.25	63.5	61.75	62.0	-0.5	-0.8	457313.0	28661184.5	931
2012-08-06	66.0	66.5	60.5	62.5	-2.75	-4.21	1898849.0	120673591.75	3023
2012-08-05	59.25	65.25	58.5	65.25	5.75	9.66	1406126.0	87723836.25	1833
2012-08-04	59.25	60.25	58.75	59.5	1.5	2.59	701485.0	41758983.25	882
2012-08-01	59.5	61.25	58.0	58.0	-0.5	-0.85	987804.0	59150869.5	1498
2012-07-31	55.75	59.0	55.75	58.5	2.25	4.0	1243065.0	71415434.25	1482
2012-07-30	56.0	57.0	55.5	56.25	1.0	1.81	818685.0	45913393.0	1155
2012-07-29	53.75	56.5	53.5	55.25	1.5	2.79	915659.0	50107490.0	1176
2012-07-28	53.25	55.0	53.0	53.75	1.25	2.38	598598.0	32101115.5	785
2012-07-25	52.25	53.25	52.0	52.5	0.0	0.0	264555.0	13909457.25	439
2012-07-24	52.5	52.75	52.0	52.5	0.0	0.0	148350.0	7758390.25	322
2012-07-23	53.0	53.75	52.5	52.5	-1.0	-1.87	222036.0	11751968.25	407
2012-07-22	52.75	53.5	52.25	53.5	1.0	1.9	209836.0	11071515.25	404
2012-07-21	52.5	52.75	52.0	52.5	0.0	0.0	143660.0	7520028.0	315
2012-07-18	50.75	53.25	50.75	52.5	2.25	4.48	665104.0	34932461.25	1064
2012-07-17	51.25	52.0	50.0	50.25	-0.75	-1.47	271843.0	13845270.0	582
2012-07-16	53.0	53.25	51.0	51.0	-2.75	-5.12	430392.0	22507891.0	792
2012-07-15	54.5	55.0	53.75	53.75	-0.5	-0.92	274483.0	14885649.5	572
2012-07-14	54.25	54.75	53.5	54.25	0.5	0.93	215847.0	11705251.25	412
2012-07-11	55.0	55.0	53.0	53.75	-1.75	-3.15	234834.0	12686479.75	516
2012-07-10	54.25	55.5	54.0	55.5	-0.5	-0.89	332924.0	18209553.25	627
2012-07-09	57.75	57.75	55.5	56.0	-1.75	-3.03	334789.0	18931206.25	550
2012-07-08	57.75	59.75	57.25	57.75	0.5	0.87	749896.0	43805152.5	1066
2012-07-07	55.5	57.5	55.5	57.25	1.5	2.69	482799.0	27455486.25	770
2012-07-04	55.5	56.75	55.5	55.75	0.5	0.9	412812.0	23116969.75	710
2012-07-03	55.0	56.5	54.75	55.25	0.75	1.38	390353.0	21736386.75	628
2012-07-02	54.5	55.75	54.25	54.5	0.0	0.0	403423.0	22213365.0	648
2012-07-01	53.75	55.5	53.25	54.5	0.75	1.4	529048.0	28694338.25	786
2012-06-30	54.5	55.0	53.25	53.75	0.5	0.94	305788.0	16520347.75	488
2012-06-27	56.25	56.5	51.75	53.25	-2.25	-4.05	648317.0	35022084.0	1101
2012-06-26	54.0	57.0	53.75	55.5	1.75	3.26	1090659.0	60560928.5	1605
2012-06-25	54.0	55.5	53.25	53.75	-0.25	-0.46	381051.0	20832088.25	745
2012-06-24	54.25	55.0	53.75	54.0	-0.25	-0.46	189550.0	10296296.25	472
2012-06-23	55.25	55.75	54.25	54.25	-1.5	-2.69	257250.0	14167519.25	527
2012-06-20	55.75	57.25	55.25	55.75	0.25	0.45	568396.0	31980613.5	1033
2012-06-19	56.75	56.75	55.0	55.5	-1.25	-2.2	510850.0	28483509.75	1021
2012-06-18	53.25	58.0	53.0	56.75	4.0	7.58	1133913.0	62949096.25	1754
2012-06-17	52.75	53.25	52.5	52.75	0.25	0.48	200916.0	10612000.0	371
2012-06-16	53.25	54.0	50.5	52.5	-0.25	-0.47	429089.0	22480158.5	846
2012-06-13	53.75	54.5	52.25	52.75	-0.25	-0.47	399249.0	21292942.25	814
2012-06-12	52.25	53.75	51.75	53.0	-0.25	-0.47	291794.0	15389207.75	643
2012-06-11	53.75	54.0	53.0	53.25	0.25	0.47	301256.0	16125302.75	587
2012-06-10	52.5	53.25	52.0	53.0	1.0	1.92	212975.0	11207955.25	456
2012-06-09	53.75	53.75	51.25	52.0	0.25	0.48	226107.0	11796119.5	469
2012-06-06	55.0	55.75	51.25	51.75	-2.5	-4.61	307167.0	16596923.75	744
2012-06-05	54.75	57.25	54.25	54.25	-0.75	-1.36	535019.0	29844457.0	971
2012-06-04	54.25	55.0	54.0	55.0	-0.25	-0.45	242018.0	13171600.5	423
2012-06-03	55.25	55.5	53.0	55.25	0.75	1.38	275282.0	15031788.25	563
2012-06-02	55.0	57.0	54.25	54.5	-5.25	-8.79	326709.0	18196544.25	584
2012-05-30	61.5	61.75	59.0	59.75	-1.25	-2.05	179849.0	10882260.0	471
2012-05-29	62.0	62.0	61.0	61.0	-0.75	-1.21	123267.0	7561705.75	345
2012-05-28	61.5	62.5	61.25	61.75	0.5	0.82	205474.0	12692859.0	478
2012-05-27	61.5	61.5	60.0	61.25	-0.25	-0.41	163986.0	10032297.0	423
2012-05-26	62.25	62.5	61.5	61.5	-0.75	-1.2	143122.0	8860568.25	363
2012-05-23	62.0	63.0	61.5	62.25	0.0	0.0	303834.0	18903185.5	629
2012-05-22	62.5	65.0	62.0	62.25	0.25	0.4	545689.0	34601604.25	980
2012-05-21	61.75	62.5	61.5	62.0	-0.5	-0.8	245317.0	15202801.0	588
2012-05-20	59.5	65.0	59.25	62.5	3.25	5.49	874412.0	54799840.5	1960
2012-05-19	58.75	60.25	58.75	59.25	-2.0	-3.27	282593.0	16830681.5	685
2012-05-16	61.5	61.5	60.25	61.25	-1.0	-1.61	255027.0	15530417.0	658
2012-05-15	61.75	62.75	60.75	62.25	1.0	1.63	278805.0	17214846.0	688
2012-05-14	63.75	63.75	61.0	61.25	-3.25	-5.04	214806.0	13498940.0	529
2012-05-13	65.5	66.5	64.0	64.5	-1.0	-1.53	376759.0	24560469.0	833
2012-05-12	65.5	65.75	63.0	65.5	-0.25	-0.38	250425.0	16089307.75	731
2012-05-09	67.75	68.0	64.5	65.75	-2.25	-3.31	299399.0	19857450.5	738
2012-05-08	68.5	68.75	68.0	68.0	-0.25	-0.37	147085.0	10021516.75	358
2012-05-07	68.25	68.5	67.5	68.25	-0.75	-1.09	270864.0	18415636.0	563
2012-05-06	69.0	69.25	68.25	69.0	0.0	0.0	263156.0	18118539.25	523
2012-05-05	69.0	69.75	67.75	69.0	-1.0	-1.43	313411.0	21474420.75	604
2012-05-02	70.0	71.0	69.5	70.0	0.5	0.72	298860.0	20965850.5	707
2012-05-01	69.5	70.25	69.0	69.5	-0.5	-0.71	313050.0	21808351.25	720
2012-04-30	72.25	72.25	69.5	70.0	-1.75	-2.44	789987.0	55907465.5	1315
2012-04-29	70.25	73.25	69.25	71.75	2.0	2.87	1640278.0	117052645.5	2555
2012-04-28	70.0	70.5	69.0	69.75	0.5	0.72	365639.0	25488423.5	673
2012-04-25	69.5	70.0	68.75	69.25	0.25	0.36	400607.0	27791403.75	804
2012-04-24	67.0	69.0	66.5	69.0	2.0	2.99	367700.0	24861605.25	750
2012-04-23	68.5	68.5	66.5	67.0	-1.75	-2.55	283075.0	19055083.75	673
2012-04-22	69.5	69.5	68.25	68.75	-0.5	-0.72	248693.0	17080379.5	564
2012-04-21	68.75	70.0	68.75	69.25	0.75	1.09	372483.0	25781384.5	795
2012-04-18	70.75	71.0	67.75	68.5	-1.5	-2.14	551551.0	37881842.5	1063
2012-04-17	66.75	71.5	65.25	70.0	4.75	7.28	784291.0	54652764.75	1478
2012-04-16	68.25	69.25	63.25	65.25	-3.0	-4.4	427125.0	28251493.0	1062
2012-04-15	69.75	70.25	68.25	68.25	-2.25	-3.19	278884.0	19379116.0	772
2012-04-14	71.0	72.0	70.0	70.5	0.0	0.0	418239.0	29746413.75	925
2012-04-11	70.5	71.25	67.5	70.5	-1.25	-1.74	653220.0	45280312.5	1491
2012-04-10	74.0	74.5	70.25	71.75	-2.5	-3.37	665825.0	48643102.5	1266
2012-04-09	73.5	74.75	72.25	74.25	-0.5	-0.67	694399.0	50988587.0	1411
2012-04-08	78.5	78.75	72.0	74.75	-4.75	-5.97	2092924.0	158264075.5	3710
2012-04-07	82.0	83.0	78.75	79.5	3.0	3.92	6276381.0	509344452.0	7240
2012-04-04	75.75	79.0	75.75	76.5	1.0	1.32	2577060.0	200041262.25	3302
2012-04-03	76.0	76.0	75.25	75.5	-0.25	-0.33	589389.0	44562320.75	1007
2012-04-02	76.75	78.0	75.25	75.75	0.25	0.33	1218944.0	93267082.25	2039
2012-04-01	74.75	77.25	74.5	75.5	0.75	1.0	1437659.0	109238621.5	2073
2012-03-31	75.25	75.75	74.5	74.75	0.0	0.0	429422.0	32267206.5	819
2012-03-28	74.0	76.0	74.0	74.75	0.5	0.67	1096092.0	82304139.25	1722
2012-03-27	75.75	76.0	74.0	74.25	-2.5	-3.26	1345396.0	100673813.75	2163
2012-03-26	76.25	79.5	75.25	76.75	0.5	0.66	3092287.0	239590345.0	4254
2012-03-25	76.75	77.0	75.75	76.25	-0.25	-0.33	643527.0	48974795.5	1114
2012-03-24	77.0	77.75	76.0	76.5	1.0	1.32	1115362.0	85656285.5	1859
2012-03-21	75.0	78.25	74.75	75.5	0.75	1.0	1837785.0	139936892.25	2718
2012-03-20	74.5	76.5	73.5	74.75	0.25	0.34	781622.0	58663768.25	1730
2012-03-19	77.0	77.0	74.25	74.5	-2.5	-3.25	952974.0	72172604.5	1616
[truncated: 2,469 more rows]
