# Supplementary material for: Effective short-term forecasts of Saudi stock price trends using technical indicators and large-scale multivariate time series
Source: PeerJ Comput Sci. 2023 Jan 6;9:e1205. doi: 10.7717/peerj-cs.1205 (PMC10280263; doi:10.7717/peerj-cs.1205)
Supplement: Supplemental Information 3 [file peerj-cs-09-1205-s003.zip › TASI Dataset 2021/WATANIYA_8300.csv]

date	open	high	low	close	change	change_percent	volume_traded	value_traded_SAR	number_trades
2020-03-19	16.14	17.3	16.14	16.64	0.5	3.1	647968.0	10967051.36	1619
2020-03-18	18.28	18.62	16.0	16.14	-0.8	-4.72	1432508.0	25178298.58	2980
2020-03-17	15.9	16.94	15.8	16.94	1.54	10.0	744353.0	12388134.36	507
2020-03-16	14.5	15.4	14.3	15.4	1.4	10.0	324078.0	4937224.6	280
2020-03-15	14.0	14.0	14.0	14.0	0.1	0.72	43562.0	612065.76	108
2020-03-12	13.1	14.3	13.06	13.9	-0.58	-4.01	197104.0	2677420.2	268
2020-03-11	14.06	15.3	14.06	14.48	0.48	3.43	329351.0	4750552.72	399
2020-03-10	14.0	14.1	13.0	14.0	0.84	6.38	209325.0	2863197.82	219
2020-03-09	13.3	13.5	13.16	13.16	-1.46	-9.99	98300.0	1301576.8	168
2020-03-08	15.5	15.52	14.62	14.62	-1.62	-9.98	139505.0	2087621.88	188
2020-03-05	16.7	16.7	16.12	16.24	-0.44	-2.64	123005.0	2015042.26	179
2020-03-04	16.22	16.9	16.2	16.68	-0.02	-0.12	86976.0	1444302.54	132
2020-03-03	16.1	16.7	16.1	16.7	0.84	5.3	72832.0	1201089.08	122
2020-03-02	16.66	16.9	15.86	15.86	-0.3	-1.86	89065.0	1461284.88	137
2020-03-01	16.6	16.6	16.1	16.16	-0.84	-4.94	54832.0	891761.94	95
2020-02-27	17.3	17.3	16.8	17.0	-0.22	-1.28	69171.0	1173929.86	96
2020-02-26	17.28	17.3	17.1	17.22	-0.34	-1.94	43604.0	750309.14	89
2020-02-25	17.5	17.56	17.44	17.56	-0.14	-0.79	54199.0	949070.48	82
2020-02-24	18.3	18.3	17.56	17.7	-0.68	-3.7	58939.0	1052926.58	115
2020-02-23	18.46	18.5	18.3	18.38	-0.12	-0.65	30836.0	567770.44	116
2020-02-20	18.44	18.5	18.44	18.5	0.1	0.54	29328.0	541597.04	100
2020-02-19	18.22	18.6	18.22	18.4	0.06	0.33	37735.0	697847.86	58
2020-02-18	18.32	18.34	18.2	18.34	-0.06	-0.33	15233.0	278633.16	47
2020-02-17	18.16	18.6	18.16	18.4	0.3	1.66	69160.0	1275279.5	144
2020-02-16	18.18	18.18	18.02	18.1	0.12	0.67	24101.0	436156.82	68
2020-02-13	18.3	18.34	17.9	17.98	-0.22	-1.21	25669.0	466019.76	83
2020-02-12	18.22	18.22	18.2	18.2	-0.1	-0.55	10773.0	196394.16	46
2020-02-11	18.5	18.58	18.3	18.3	-0.14	-0.76	55586.0	1025055.62	120
2020-02-10	18.32	18.5	18.32	18.44	0.16	0.88	20341.0	374693.54	60
2020-02-09	18.62	18.62	18.28	18.28	-0.44	-2.35	45629.0	842552.72	124
2020-02-06	19.12	19.12	18.72	18.72	-0.4	-2.09	70816.0	1342608.32	142
2020-02-05	19.22	19.24	19.12	19.12	-0.08	-0.42	62362.0	1196995.2	118
2020-02-04	19.2	19.38	19.1	19.2	0.0	0.0	52858.0	1015169.54	107
2020-02-03	19.32	19.32	19.0	19.2	-0.02	-0.1	113426.0	2171521.36	245
2020-02-02	19.3	19.5	19.14	19.22	-0.46	-2.34	150218.0	2905091.08	269
2020-01-30	19.52	19.94	19.42	19.68	0.04	0.2	399703.0	7891399.24	633
2020-01-29	19.3	19.78	19.3	19.64	0.28	1.45	241333.0	4719189.24	364
2020-01-28	19.1	19.86	19.1	19.36	0.26	1.36	334229.0	6541192.14	626
2020-01-27	19.4	19.66	19.1	19.1	-0.28	-1.44	156481.0	3036839.26	317
2020-01-26	19.5	19.5	19.2	19.38	-0.2	-1.02	86686.0	1678523.6	189
2020-01-23	19.4	19.9	19.4	19.58	0.06	0.31	127600.0	2508645.08	268
2020-01-22	19.62	19.72	19.5	19.52	0.02	0.1	208634.0	4092196.24	364
2020-01-21	19.2	19.5	19.14	19.5	0.24	1.25	153152.0	2954713.94	297
2020-01-20	19.1	19.9	19.1	19.26	0.26	1.37	460690.0	9007653.8	753
2020-01-19	18.94	19.1	18.88	19.0	0.16	0.85	139451.0	2644612.28	261
2020-01-16	18.82	18.9	18.76	18.84	0.04	0.21	93615.0	1760897.2	241
2020-01-15	18.82	19.2	18.76	18.8	0.14	0.75	247942.0	4701810.42	482
2020-01-14	18.3	18.98	18.3	18.66	0.4	2.19	398105.0	7441855.92	541
2020-01-13	18.24	18.26	18.04	18.26	0.26	1.44	60900.0	1107694.18	134
2020-01-12	17.9	18.12	17.9	18.0	0.18	1.01	59566.0	1074448.58	129
2020-01-09	17.8	17.96	17.68	17.82	0.62	3.6	112646.0	2002123.86	182
2020-01-08	17.86	17.86	17.2	17.2	-0.8	-4.44	174741.0	3065211.58	222
2020-01-07	18.2	18.28	18.0	18.0	-0.1	-0.55	105329.0	1909454.68	168
2020-01-06	18.1	18.36	17.84	18.1	-0.1	-0.55	112433.0	2032275.1	188
2020-01-05	18.3	18.4	18.2	18.2	-0.38	-2.05	109108.0	1997280.16	157
2020-01-02	18.34	18.76	18.34	18.58	0.28	1.53	115423.0	2144850.04	229
2020-01-01	18.4	18.4	18.3	18.3	0.0	0.0	53688.0	986396.66	121
2019-12-31	18.46	18.46	18.2	18.3	-0.2	-1.08	77965.0	1429305.34	133
2019-12-30	18.48	18.76	18.48	18.5	0.02	0.11	167959.0	3130690.12	331
2019-12-29	18.6	18.76	18.32	18.48	-0.12	-0.65	126147.0	2334208.98	236
2019-12-26	18.2	18.6	18.1	18.6	0.38	2.09	107719.0	1969135.28	176
2019-12-25	18.76	18.94	18.2	18.22	-0.38	-2.04	311950.0	5808411.38	402
2019-12-24	18.06	18.7	18.06	18.6	0.62	3.45	376270.0	6927660.3	519
2019-12-23	17.86	18.16	17.58	17.98	0.18	1.01	216383.0	3899134.82	369
2019-12-22	17.34	17.96	17.34	17.8	0.52	3.01	213344.0	3781201.12	397
2019-12-19	17.36	17.4	17.1	17.28	0.04	0.23	151288.0	2607322.58	303
2019-12-18	16.64	18.06	16.64	17.24	0.6	3.61	663149.0	11537393.46	945
2019-12-17	16.1	16.68	16.1	16.64	0.54	3.35	196579.0	3235255.46	337
2019-12-16	16.0	16.1	15.98	16.1	0.1	0.63	56931.0	912895.36	99
2019-12-15	15.86	16.06	15.86	16.0	0.14	0.88	48207.0	769156.74	86
2019-12-12	16.18	16.18	15.82	15.86	-0.3	-1.86	68851.0	1101676.82	137
2019-12-11	16.12	16.38	16.12	16.16	0.0	0.0	81898.0	1328389.02	149
2019-12-10	16.16	16.16	16.1	16.16	-0.04	-0.25	20391.0	328706.1	52
2019-12-09	16.12	16.26	16.12	16.2	0.1	0.62	67368.0	1089388.84	122
2019-12-08	16.0	16.4	16.0	16.1	0.08	0.5	153971.0	2494058.34	188
2019-12-05	15.98	16.1	15.98	16.02	0.02	0.13	18481.0	296288.98	52
2019-12-04	15.88	16.0	15.88	16.0	0.06	0.38	14784.0	235409.68	54
2019-12-03	16.28	16.36	15.9	15.94	-0.34	-2.09	108366.0	1742614.62	142
2019-12-02	16.26	16.44	16.26	16.28	-0.02	-0.12	46657.0	760624.34	93
2019-12-01	16.5	16.5	16.3	16.3	0.04	0.25	18154.0	297720.6	78
2019-11-28	15.8	16.26	15.8	16.26	0.26	1.63	102088.0	1634250.78	175
2019-11-27	16.04	16.1	15.96	16.0	-0.04	-0.25	40616.0	651463.72	97
2019-11-26	16.2	16.3	15.94	16.04	-0.26	-1.6	110631.0	1782875.48	140
2019-11-25	16.42	16.46	16.12	16.3	-0.2	-1.21	45337.0	738368.92	98
2019-11-24	16.54	16.7	16.5	16.5	-0.12	-0.72	31019.0	514689.58	78
2019-11-21	16.74	16.82	16.6	16.62	-0.18	-1.07	162300.0	2705675.3	215
2019-11-20	16.7	16.8	16.6	16.8	0.1	0.6	67354.0	1124737.12	126
2019-11-19	16.8	17.0	16.66	16.7	-0.08	-0.48	92751.0	1562830.76	149
2019-11-18	16.32	16.8	16.2	16.78	0.48	2.94	188769.0	3139542.66	250
2019-11-17	16.4	16.68	16.2	16.3	-0.04	-0.24	58209.0	957136.72	135
2019-11-14	16.42	16.54	16.34	16.34	-0.2	-1.21	73027.0	1200494.24	112
2019-11-13	16.66	16.7	16.54	16.54	-0.16	-0.96	66990.0	1113108.34	141
2019-11-12	16.6	16.88	16.6	16.7	0.0	0.0	101485.0	1694168.72	206
2019-11-11	16.8	16.96	16.7	16.7	-0.1	-0.6	100400.0	1686250.96	139
2019-11-10	17.0	17.1	16.8	16.8	-0.4	-2.33	108173.0	1832284.58	212
2019-11-07	17.24	17.24	17.18	17.2	0.02	0.12	37582.0	646203.02	49
2019-11-06	17.06	17.2	17.04	17.18	0.06	0.35	34244.0	586522.64	79
2019-11-05	17.14	17.2	17.12	17.12	0.02	0.12	29853.0	512316.88	78
2019-11-04	16.96	17.1	16.9	17.1	0.2	1.18	39392.0	669582.22	82
2019-11-03	17.02	17.24	16.9	16.9	-0.42	-2.42	66037.0	1126952.02	134
2019-10-31	17.58	17.62	17.32	17.32	-0.28	-1.59	45814.0	799791.4	113
2019-10-30	17.12	18.3	17.12	17.6	0.28	1.62	104658.0	1874007.3	238
2019-10-29	17.68	17.68	17.26	17.32	-0.38	-2.15	51222.0	892785.9	114
2019-10-28	17.8	17.8	17.7	17.7	-0.2	-1.12	46556.0	825655.22	90
2019-10-27	17.84	18.0	17.84	17.9	-0.04	-0.22	32206.0	577578.26	68
2019-10-24	17.9	18.04	17.7	17.94	-0.02	-0.11	120184.0	2156211.6	234
2019-10-23	17.84	18.4	17.8	17.96	0.02	0.11	229033.0	4150648.5	333
2019-10-22	17.72	18.0	17.72	17.94	0.16	0.9	88351.0	1583083.88	154
2019-10-21	17.68	17.8	17.48	17.78	0.04	0.23	63862.0	1129121.0	93
2019-10-20	17.36	17.74	17.36	17.74	0.44	2.54	81566.0	1435613.62	150
2019-10-17	17.2	17.3	16.92	17.3	0.28	1.65	33949.0	580978.5	60
2019-10-16	17.02	17.02	16.66	17.02	-0.04	-0.23	29692.0	502783.14	89
2019-10-15	17.5	17.5	17.02	17.06	-0.28	-1.61	34979.0	599766.42	80
2019-10-14	17.52	17.52	17.34	17.34	-0.24	-1.37	13872.0	241908.5	42
2019-10-13	17.6	17.6	17.5	17.58	-0.04	-0.23	46007.0	809426.04	69
2019-10-10	17.7	17.78	17.6	17.62	-0.38	-2.11	50579.0	893033.96	89
2019-10-09	17.9	18.2	17.5	18.0	0.16	0.9	69980.0	1256901.9	165
2019-10-08	18.1	18.1	17.82	17.84	-0.38	-2.09	80703.0	1447946.8	154
2019-10-07	18.36	18.36	18.2	18.22	-0.16	-0.87	83298.0	1520855.26	120
2019-10-06	18.44	18.54	18.34	18.38	0.16	0.88	72223.0	1330921.3	136
2019-10-03	18.2	18.4	18.0	18.22	-0.12	-0.65	95481.0	1735384.5	169
2019-10-02	18.4	18.6	18.22	18.34	-0.06	-0.33	224066.0	4122426.16	263
2019-10-01	18.1	18.68	18.1	18.4	0.34	1.88	326629.0	5999937.54	468
2019-09-30	17.7	18.08	17.7	18.06	0.3	1.69	142789.0	2570469.2	208
2019-09-29	17.92	17.96	17.76	17.76	0.16	0.91	117410.0	2096668.88	210
2019-09-26	17.7	17.7	17.56	17.6	-0.12	-0.68	74536.0	1314452.94	126
2019-09-25	18.0	18.0	17.7	17.72	-0.26	-1.45	64798.0	1154151.58	126
2019-09-24	17.62	17.98	17.62	17.98	0.36	2.04	75581.0	1344140.94	108
2019-09-22	17.54	18.1	17.54	17.62	0.22	1.26	123783.0	2212994.24	176
2019-09-19	17.8	17.92	17.34	17.4	-0.36	-2.03	136403.0	2397166.62	178
2019-09-18	17.9	18.0	17.76	17.76	-0.04	-0.22	141327.0	2523380.48	232
2019-09-17	17.5	18.2	17.5	17.8	0.28	1.6	205737.0	3670823.58	342
2019-09-16	17.8	17.98	17.5	17.52	-0.18	-1.02	105612.0	1871625.16	181
2019-09-15	17.42	17.7	17.42	17.7	-0.1	-0.56	94175.0	1661134.94	141
2019-09-12	17.86	18.12	17.72	17.8	0.12	0.68	75251.0	1345101.4	116
2019-09-11	18.04	18.06	17.66	17.68	-0.54	-2.96	149723.0	2665279.38	289
2019-09-10	18.56	18.66	18.2	18.22	-0.52	-2.77	199605.0	3661071.6	316
2019-09-09	18.66	18.9	18.66	18.74	-0.18	-0.95	58378.0	1096506.96	126
2019-09-08	18.78	19.82	18.76	18.92	0.48	2.6	519305.0	10020576.16	815
2019-09-05	18.6	18.74	18.3	18.44	-0.06	-0.32	63628.0	1175936.16	94
2019-09-04	18.0	18.5	18.0	18.5	0.3	1.65	56585.0	1034227.4	92
2019-09-03	18.46	18.6	18.2	18.2	-0.3	-1.62	45678.0	838591.16	118
2019-09-02	18.0	18.5	18.0	18.5	0.64	3.58	17816.0	327091.12	53
2019-09-01	18.0	18.0	17.86	17.86	-0.14	-0.78	8616.0	154890.66	33
2019-08-29	18.08	18.2	18.0	18.0	0.0	0.0	56020.0	1015685.76	73
2019-08-28	17.92	18.0	17.92	18.0	0.12	0.67	17130.0	308408.42	27
2019-08-27	18.3	18.3	17.88	17.88	-0.06	-0.33	27814.0	501018.14	75
2019-08-26	17.82	18.4	17.82	17.94	0.22	1.24	50205.0	909146.96	109
2019-08-25	18.08	18.08	17.64	17.72	-0.58	-3.17	40544.0	726919.78	113
2019-08-22	18.6	18.6	18.1	18.3	-0.48	-2.56	99300.0	1814721.06	178
2019-08-21	18.96	19.3	18.76	18.78	-0.42	-2.19	50255.0	951534.0	86
2019-08-20	19.1	19.2	19.0	19.2	0.2	1.05	25559.0	487819.2	53
2019-08-19	19.02	19.04	18.96	19.0	0.02	0.11	26753.0	508632.34	80
2019-08-18	19.0	19.1	18.9	18.98	0.04	0.21	41176.0	779590.34	82
2019-08-08	19.02	19.18	18.94	18.94	-0.04	-0.21	49126.0	934883.62	68
2019-08-07	19.02	19.12	18.86	18.98	0.04	0.21	103265.0	1963137.9	161
2019-08-06	19.3	19.3	18.94	18.94	-0.72	-3.66	106810.0	2031414.24	175
2019-08-05	19.9	19.9	19.5	19.66	-0.24	-1.21	79673.0	1564588.06	99
2019-08-04	20.1	20.1	19.9	19.9	-0.2	-1.0	31979.0	639204.14	50
2019-08-01	20.26	20.26	20.0	20.1	-0.18	-0.89	92455.0	1860456.38	163
2019-07-31	20.38	20.38	20.24	20.28	0.04	0.2	24158.0	490025.9	49
2019-07-30	20.5	20.76	20.2	20.24	-0.26	-1.27	36191.0	738474.38	75
2019-07-29	20.2	20.5	20.2	20.5	0.3	1.49	44413.0	903451.48	85
2019-07-28	20.0	20.24	20.0	20.2	0.16	0.8	30890.0	620993.4	74
2019-07-25	20.22	20.22	20.04	20.04	-0.16	-0.79	34837.0	700822.48	93
2019-07-24	20.2	20.22	20.18	20.2	-0.14	-0.69	29035.0	586516.72	70
2019-07-23	20.62	20.7	20.34	20.34	-0.54	-2.59	24690.0	507503.56	90
2019-07-22	20.46	20.98	20.46	20.88	0.38	1.85	49561.0	1026497.88	147
2019-07-21	20.52	20.54	20.3	20.5	-0.36	-1.73	34504.0	705193.94	100
2019-07-18	20.94	20.94	20.8	20.86	-0.08	-0.38	33694.0	703148.3	87
2019-07-17	21.04	21.06	20.86	20.94	-0.1	-0.48	67442.0	1414310.08	153
2019-07-16	21.08	21.48	21.0	21.04	-0.04	-0.19	155270.0	3296196.46	256
2019-07-15	20.96	21.1	20.92	21.08	0.16	0.76	53097.0	1114587.58	119
2019-07-14	20.7	21.18	20.7	20.92	0.26	1.26	153980.0	3232310.74	288
2019-07-11	20.3	20.68	20.26	20.66	0.36	1.77	140062.0	2877746.76	209
2019-07-10	20.22	20.32	20.2	20.3	0.12	0.59	61895.0	1254186.42	84
2019-07-09	20.28	20.28	20.14	20.18	-0.14	-0.69	56500.0	1141718.84	96
2019-07-08	20.12	20.42	20.12	20.32	0.12	0.59	114642.0	2324980.28	173
2019-07-07	20.26	20.34	20.1	20.2	-0.1	-0.49	58649.0	1185743.22	124
2019-07-04	20.62	20.62	20.3	20.3	-0.14	-0.68	130232.0	2667270.24	206
2019-07-03	20.48	20.6	20.38	20.44	-0.04	-0.2	76029.0	1558156.54	144
2019-07-02	20.14	20.54	20.14	20.48	0.32	1.59	222935.0	4553130.24	301
2019-07-01	20.1	20.2	20.02	20.16	0.22	1.1	129045.0	2597845.78	135
2019-06-30	20.0	20.18	19.94	19.94	-0.04	-0.2	99561.0	1994940.0	99
2019-06-27	20.14	20.16	19.9	19.98	0.12	0.6	46212.0	922616.52	81
2019-06-26	19.82	19.98	19.8	19.86	0.0	0.0	32088.0	637542.56	56
2019-06-25	19.92	20.0	19.68	19.86	0.06	0.3	27211.0	541564.26	50
2019-06-24	19.82	19.84	19.5	19.8	-0.12	-0.6	17893.0	352466.44	33
2019-06-23	19.94	20.16	19.92	19.92	-0.08	-0.4	20520.0	410154.42	47
2019-06-20	20.3	20.3	20.0	20.0	-0.34	-1.67	43860.0	881124.32	93
2019-06-19	20.28	20.44	20.2	20.34	0.14	0.69	50797.0	1031254.02	87
2019-06-18	20.3	20.3	20.0	20.2	-0.08	-0.39	36025.0	724092.66	79
2019-06-17	20.08	20.32	20.08	20.28	0.22	1.1	58300.0	1179547.92	105
2019-06-16	20.0	20.28	20.0	20.06	0.0	0.0	48029.0	965620.68	69
2019-06-13	20.3	20.42	20.06	20.06	-0.54	-2.62	67197.0	1358608.18	93
2019-06-12	20.42	20.82	20.4	20.6	0.14	0.68	103115.0	2119712.32	149
2019-06-11	20.34	20.6	20.34	20.46	0.22	1.09	49622.0	1015592.08	116
2019-06-10	20.1	20.34	20.06	20.24	0.48	2.43	75013.0	1513915.56	203
2019-06-09	19.44	19.86	19.44	19.76	0.32	1.65	68063.0	1340088.56	107
2019-05-30	19.5	19.6	19.36	19.44	-0.06	-0.31	48294.0	941201.26	98
2019-05-29	19.6	19.68	19.32	19.5	0.0	0.0	116790.0	2274908.54	100
2019-05-28	19.98	20.0	19.46	19.5	0.06	0.31	29023.0	570009.54	63
2019-05-27	19.3	19.44	19.0	19.44	0.22	1.14	38075.0	733816.1	84
2019-05-26	19.5	19.5	19.0	19.22	-0.68	-3.42	80076.0	1542155.5	116
2019-05-23	19.76	20.0	19.7	19.9	-0.1	-0.5	28132.0	558223.04	64
2019-05-22	20.4	20.4	19.98	20.0	-0.6	-2.91	67762.0	1363687.24	125
2019-05-21	19.82	20.7	19.62	20.6	1.2	6.19	64549.0	1300348.56	126
2019-05-20	19.24	19.4	19.24	19.4	-0.6	-3.0	24477.0	474066.42	77
2019-05-19	20.3	20.48	20.0	20.0	-0.34	-1.67	30725.0	617302.74	78
2019-05-16	20.08	20.5	20.08	20.34	0.34	1.7	33619.0	680146.44	78
2019-05-15	20.0	20.52	19.7	20.0	0.5	2.56	77591.0	1557257.06	141
2019-05-14	20.24	20.46	19.0	19.5	-0.72	-3.56	45902.0	912015.02	128
2019-05-13	21.5	21.5	20.22	20.22	-1.52	-6.99	63249.0	1309522.54	140
2019-05-12	22.0	22.0	21.6	21.74	-0.26	-1.18	54822.0	1196647.5	116
2019-05-09	22.48	22.5	22.0	22.0	-0.5	-2.22	45330.0	1004912.52	133
2019-05-08	22.04	22.5	21.74	22.5	0.5	2.27	73498.0	1616954.58	128
2019-05-07	22.18	22.46	22.0	22.0	-0.22	-0.99	83642.0	1850787.96	195
2019-05-06	22.34	22.42	22.0	22.22	-0.1	-0.45	34980.0	774984.9	101
2019-05-05	22.7	22.7	22.32	22.32	-0.38	-1.67	60815.0	1365304.06	138
2019-05-02	22.6	22.7	22.6	22.7	-0.06	-0.26	35721.0	808040.14	118
2019-05-01	22.52	22.76	22.52	22.76	-0.08	-0.35	79787.0	1807394.94	179
2019-04-30	23.18	23.18	22.74	22.84	-0.34	-1.47	106947.0	2451222.0	235
2019-04-29	22.7	23.18	22.6	23.18	0.48	2.11	130239.0	2980931.92	285
2019-04-28	22.54	22.72	22.54	22.7	0.2	0.89	93515.0	2116129.36	184
2019-04-25	22.54	22.78	22.5	22.5	-0.2	-0.88	59885.0	1355149.44	163
2019-04-24	23.26	23.26	22.6	22.7	-0.48	-2.07	197478.0	4522246.12	298
2019-04-23	23.2	23.58	23.18	23.18	-0.16	-0.69	84808.0	1975707.06	187
2019-04-22	23.52	23.58	23.3	23.34	-0.3	-1.27	73295.0	1716188.62	132
2019-04-21	24.1	24.1	23.64	23.64	-0.38	-1.58	76156.0	1816183.54	191
2019-04-18	23.7	24.16	23.66	24.02	0.08	0.33	94930.0	2272206.8	251
2019-04-17	23.98	23.98	23.6	23.94	-0.14	-0.58	78227.0	1863345.94	207
2019-04-16	24.3	24.34	24.06	24.08	-0.18	-0.74	86085.0	2087224.24	193
2019-04-15	24.2	24.68	24.2	24.26	0.14	0.58	140845.0	3438782.24	305
2019-04-14	23.92	24.68	23.92	24.12	0.12	0.5	214059.0	5219433.24	481
2019-04-11	24.4	24.62	24.0	24.0	-0.3	-1.23	160205.0	3880924.56	330
2019-04-10	23.48	24.98	23.48	24.3	1.08	4.65	786438.0	19138622.52	1217
2019-04-09	23.22	23.46	23.12	23.22	0.18	0.78	138787.0	3231114.42	246
2019-04-08	23.0	23.28	22.9	23.04	0.1	0.44	142198.0	3289866.02	209
2019-04-07	23.16	23.16	22.88	22.94	-0.06	-0.26	151026.0	3468762.36	256
2019-04-04	22.92	23.74	22.92	23.0	0.1	0.44	355248.0	8306963.76	694
2019-04-03	22.6	23.3	22.6	22.9	0.34	1.51	170338.0	3914403.6	350
2019-04-02	22.46	22.74	22.4	22.56	0.04	0.18	61119.0	1380234.12	178
2019-04-01	22.48	22.8	22.36	22.52	0.2	0.9	92797.0	2093964.76	168
2019-03-31	22.06	22.54	22.06	22.32	-0.04	-0.18	56244.0	1255054.9	141
2019-03-28	22.32	22.36	22.2	22.36	-0.04	-0.18	51862.0	1155741.48	99
2019-03-27	22.1	22.58	22.1	22.4	0.32	1.45	75918.0	1697411.72	207
2019-03-26	22.82	22.82	22.08	22.08	-1.16	-4.99	229347.0	5110797.8	428
2019-03-25	23.3	23.32	23.2	23.24	-0.12	-0.51	28251.0	656910.72	73
2019-03-24	23.44	23.44	23.2	23.36	-0.14	-0.6	57213.0	1334473.94	97
2019-03-21	23.64	23.64	23.5	23.5	-0.14	-0.59	41678.0	981890.7	93
2019-03-20	23.52	23.66	23.5	23.64	0.12	0.51	76243.0	1797419.34	141
2019-03-19	23.72	23.8	23.52	23.52	-0.16	-0.68	71156.0	1680514.6	143
2019-03-18	23.52	23.98	23.44	23.68	0.24	1.02	257152.0	6101370.5	312
2019-03-17	23.4	23.7	23.36	23.44	0.02	0.09	58375.0	1369921.68	104
2019-03-14	23.42	23.5	23.4	23.42	-0.08	-0.34	24941.0	584975.12	54
2019-03-13	23.6	23.6	23.4	23.5	-0.08	-0.34	39892.0	936413.98	72
2019-03-12	23.4	23.7	23.4	23.58	0.0	0.0	26388.0	622022.22	57
2019-03-11	23.4	23.58	23.34	23.58	0.12	0.51	26624.0	623547.9	54
2019-03-10	23.48	23.56	23.4	23.46	0.0	0.0	49557.0	1162501.02	77
2019-03-07	23.66	23.66	23.4	23.46	-0.22	-0.93	26413.0	621956.24	68
2019-03-06	23.78	23.78	23.54	23.68	-0.06	-0.25	29602.0	700566.38	64
2019-03-05	23.82	23.82	23.72	23.74	-0.04	-0.17	26123.0	620722.88	46
2019-03-04	23.52	23.9	23.52	23.78	0.18	0.76	101926.0	2419620.36	139
2019-03-03	23.7	23.74	23.6	23.6	-0.1	-0.42	38201.0	903746.5	98
2019-02-28	23.64	23.78	23.56	23.7	0.04	0.17	47046.0	1112107.24	96
2019-02-27	23.66	23.84	23.6	23.66	-0.24	-1.0	62618.0	1485658.26	113
2019-02-26	23.74	23.94	23.64	23.9	0.22	0.93	69729.0	1658332.92	150
2019-02-25	24.0	24.0	23.52	23.68	-0.32	-1.33	150035.0	3551518.58	260
2019-02-24	23.84	24.38	23.8	24.0	0.44	1.87	369937.0	8917602.1	580
2019-02-21	23.76	23.76	23.46	23.56	-0.14	-0.59	60008.0	1413677.74	90
2019-02-20	23.7	23.72	23.58	23.7	-0.04	-0.17	22881.0	541449.84	76
2019-02-19	23.5	23.74	23.48	23.74	0.24	1.02	55879.0	1317682.98	120
2019-02-18	23.68	23.74	23.5	23.5	-0.42	-1.76	39918.0	944368.68	104
2019-02-17	24.02	24.06	23.84	23.92	-0.06	-0.25	103460.0	2479877.24	207
2019-02-14	23.46	23.98	23.46	23.98	0.48	2.04	169935.0	4042142.68	225
2019-02-13	23.46	23.54	23.44	23.5	0.08	0.34	34386.0	807770.12	81
2019-02-12	23.5	23.64	23.4	23.42	0.02	0.09	63684.0	1497587.3	111
2019-02-11	23.4	23.66	23.36	23.4	0.0	0.0	75988.0	1785475.92	104
2019-02-10	23.5	23.5	23.38	23.4	-0.1	-0.43	40523.0	950146.16	81
2019-02-07	23.5	23.66	23.48	23.5	0.02	0.09	62799.0	1480470.2	128
2019-02-06	23.58	23.78	23.48	23.48	-0.22	-0.93	92697.0	2183235.04	172
2019-02-05	23.6	23.78	23.5	23.7	-0.1	-0.42	141533.0	3344461.06	247
2019-02-04	24.32	24.32	23.76	23.8	-0.56	-2.3	207878.0	4990541.84	378
2019-02-03	24.8	25.0	24.3	24.36	-0.14	-0.57	290165.0	7152829.6	358
2019-01-31	24.48	24.8	24.3	24.5	0.2	0.82	141337.0	3472578.54	287
2019-01-30	24.26	24.42	24.14	24.3	0.12	0.5	60629.0	1472384.6	118
2019-01-29	23.88	24.24	23.88	24.18	0.48	2.03	116972.0	2815942.12	149
2019-01-28	24.04	24.12	23.7	23.7	-0.2	-0.84	75913.0	1821664.22	89
2019-01-27	23.56	24.14	23.56	23.9	0.3	1.27	211145.0	5044170.34	252
2019-01-24	23.32	23.6	23.22	23.6	0.24	1.03	60349.0	1410502.8	147
2019-01-23	23.46	23.46	23.3	23.36	-0.08	-0.34	29791.0	696965.52	57
2019-01-22	23.6	23.6	23.32	23.44	0.02	0.09	29158.0	684564.02	69
2019-01-21	23.3	23.42	23.22	23.42	-0.02	-0.09	44106.0	1029956.46	101
2019-01-20	23.52	23.7	23.38	23.44	-0.24	-1.01	71785.0	1687030.44	112
2019-01-17	23.66	23.74	23.66	23.68	-0.04	-0.17	44648.0	1058313.48	78
2019-01-16	23.92	23.92	23.6	23.72	0.02	0.08	91844.0	2180716.66	139
2019-01-15	23.8	24.0	23.64	23.7	0.1	0.42	95200.0	2270688.76	179
2019-01-14	23.82	23.86	23.6	23.6	-0.26	-1.09	83479.0	1977761.3	139
2019-01-13	23.9	24.06	23.86	23.86	-0.04	-0.17	60826.0	1456653.78	108
2019-01-10	23.94	24.02	23.78	23.9	-0.02	-0.08	94521.0	2258726.76	172
2019-01-09	24.18	24.18	23.92	23.92	-0.14	-0.58	95812.0	2299781.8	163
2019-01-08	24.44	24.48	23.94	24.06	-0.26	-1.07	253294.0	6120169.5	368
2019-01-07	24.0	24.6	24.0	24.32	0.36	1.5	523250.0	12729625.62	750
2019-01-06	23.8	24.38	23.76	23.96	0.26	1.1	225784.0	5433133.36	374
2019-01-03	23.76	23.76	23.6	23.7	-0.04	-0.17	54087.0	1280930.58	131
2019-01-02	23.9	23.9	23.64	23.74	0.04	0.17	72440.0	1718676.5	170
2019-01-01	23.56	23.84	23.56	23.7	0.02	0.08	48447.0	1149144.12	161
2018-12-31	24.0	24.0	23.68	23.68	-0.2	-0.84	55798.0	1325076.66	147
2018-12-30	23.9	24.2	23.8	23.88	0.08	0.34	87716.0	2100550.28	169
2018-12-27	24.3	24.38	23.8	23.8	-0.2	-0.83	169155.0	4079981.16	274
2018-12-26	24.3	24.3	23.8	24.0	-0.08	-0.33	190463.0	4585461.1	377
2018-12-25	24.6	24.7	24.0	24.08	-0.62	-2.51	232315.0	5649043.3	413
2018-12-24	23.8	25.2	23.56	24.7	1.24	5.29	476872.0	11694815.01	776
2018-12-23	23.0	23.7	22.6	23.46	-0.04	-0.17	184900.0	4283799.14	319
2018-12-20	24.5	24.5	23.2	23.5	-0.9	-3.69	190961.0	4585276.98	335
2018-12-19	24.54	24.98	24.32	24.4	-0.14	-0.57	290547.0	7128250.34	466
2018-12-18	24.96	25.3	24.54	24.54	-0.46	-1.84	467781.0	11608040.51	676
2018-12-17	24.6	25.6	24.6	25.0	0.22	0.89	459809.0	11506103.38	737
2018-12-16	25.1	25.4	24.76	24.78	-0.42	-1.67	507945.0	12716334.99	640
2018-12-13	26.0	26.15	25.0	25.2	-0.7	-2.7	431321.0	10993294.0	556
2018-12-12	25.45	26.4	25.45	25.9	0.55	2.17	321341.0	8324045.2	398
2018-12-11	25.5	26.05	25.25	25.35	-0.2	-0.78	185680.0	4750372.6	375
2018-12-10	26.0	26.15	25.5	25.55	-0.55	-2.11	309737.0	7980523.9	581
2018-12-09	25.6	26.55	25.25	26.1	0.6	2.35	728227.0	18840036.05	1015
2018-12-06	25.9	27.2	25.0	25.5	-0.4	-1.54	1246249.0	32664555.75	1691
2018-12-05	23.5	26.2	23.48	25.9	2.06	8.64	652827.0	16574501.42	717
2018-12-04	23.8	23.84	23.62	23.84	-0.16	-0.67	86338.0	2048408.0	138
2018-12-03	23.9	24.3	23.7	24.0	0.1	0.42	59694.0	1430634.84	135
2018-12-02	23.72	23.98	23.58	23.9	0.54	2.31	97520.0	2321756.44	130
2018-11-29	23.32	23.6	23.3	23.36	-0.04	-0.17	41747.0	979069.32	82
2018-11-28	23.5	23.5	23.24	23.4	0.18	0.78	78597.0	1841788.32	137
2018-11-27	23.2	23.32	23.1	23.22	0.02	0.09	27395.0	636713.18	91
2018-11-26	23.22	23.28	22.8	23.2	-0.3	-1.28	55000.0	1266056.26	109
2018-11-25	23.2	23.5	23.2	23.5	0.02	0.09	26476.0	619742.38	56
2018-11-22	23.5	23.5	23.22	23.48	0.3	1.29	23814.0	556626.56	72
2018-11-21	23.0	23.5	23.0	23.18	0.18	0.78	21695.0	503601.48	77
2018-11-20	23.06	23.06	23.0	23.0	-0.24	-1.03	21502.0	495797.48	70
2018-11-19	23.04	23.62	23.04	23.24	-0.1	-0.43	26505.0	616698.18	75
2018-11-18	23.52	23.52	23.34	23.34	-0.4	-1.68	17592.0	411919.76	48
2018-11-15	23.9	23.9	23.5	23.74	0.14	0.59	20577.0	485510.24	66
2018-11-14	23.52	24.36	23.52	23.6	-0.1	-0.42	80722.0	1921388.7	171
2018-11-13	23.3	24.5	23.3	23.7	0.34	1.46	139119.0	3349110.66	214
2018-11-12	23.2	23.5	23.02	23.36	-0.48	-2.01	89520.0	2088326.32	188
2018-11-11	23.74	24.2	23.72	23.84	0.2	0.85	79548.0	1904356.54	128
2018-11-08	23.6	23.8	23.6	23.64	0.22	0.94	48536.0	1147979.04	102
2018-11-07	23.6	23.86	23.42	23.42	0.12	0.52	19831.0	467448.72	88
2018-11-06	23.1	24.0	23.02	23.3	0.14	0.6	50031.0	1176888.32	129
2018-11-05	23.7	23.7	23.16	23.16	-0.5	-2.11	22796.0	533153.86	57
2018-11-04	23.6	23.98	23.26	23.66	0.24	1.02	46414.0	1096094.76	118
2018-11-01	23.72	24.0	23.42	23.42	-0.34	-1.43	51762.0	1233546.92	113
2018-10-31	23.0	23.92	23.0	23.76	0.76	3.3	108074.0	2534776.2	190
2018-10-30	23.1	23.5	23.0	23.0	-0.06	-0.26	113077.0	2621560.52	248
2018-10-29	23.0	24.48	22.8	23.06	0.34	1.5	173117.0	4065802.7	301
2018-10-28	22.88	22.96	22.5	22.72	-0.14	-0.61	77302.0	1749481.82	166
2018-10-25	21.5	22.86	21.34	22.86	1.1	5.06	108625.0	2422576.06	206
2018-10-24	21.0	22.1	21.0	21.76	0.84	4.02	106585.0	2314544.0	232
2018-10-23	20.0	21.32	20.0	20.92	1.38	7.06	91228.0	1879238.32	196
2018-10-22	20.24	20.24	19.54	19.54	-0.96	-4.68	46363.0	925376.7	84
2018-10-21	19.3	20.6	19.3	20.5	-0.5	-2.38	55490.0	1110863.7	128
2018-10-18	21.5	21.5	21.0	21.0	-0.3	-1.41	39525.0	844689.58	103
2018-10-17	20.6	21.76	20.6	21.3	0.8	3.9	96122.0	2053437.98	235
2018-10-16	20.52	20.6	20.0	20.5	-0.3	-1.44	68298.0	1385582.7	166
2018-10-15	20.34	20.98	20.34	20.8	0.48	2.36	70386.0	1452811.4	173
2018-10-14	22.5	22.5	20.32	20.32	-2.24	-9.93	79817.0	1684893.88	153
2018-10-11	23.2	23.38	22.36	22.56	-1.14	-4.81	61584.0	1404235.6	156
2018-10-10	24.22	24.22	23.7	23.7	-0.64	-2.63	61032.0	1461590.52	118
2018-10-09	24.52	24.6	24.34	24.34	-0.54	-2.17	32733.0	802351.88	74
2018-10-08	24.9	24.9	24.88	24.88	-0.02	-0.08	9619.0	238680.58	54
2018-10-07	25.3	25.4	24.9	24.9	-0.4	-1.58	32795.0	822796.19	85
2018-10-04	25.0	25.65	24.7	25.3	0.3	1.2	94599.0	2385889.87	218
2018-10-03	25.2	25.2	24.92	25.0	0.0	0.0	25855.0	647084.92	95
2018-10-02	25.0	25.1	24.92	25.0	-0.05	-0.2	27225.0	679938.27	62
2018-10-01	24.82	25.05	24.68	25.05	0.07	0.28	50343.0	1252222.15	137
2018-09-30	25.75	25.75	24.9	24.98	-0.72	-2.8	169729.0	4267596.66	317
2018-09-27	25.4	25.75	24.7	25.7	0.55	2.19	124366.0	3138107.03	285
2018-09-26	23.74	25.5	23.74	25.15	1.37	5.76	168237.0	4159050.46	342
2018-09-25	23.4	23.78	23.4	23.78	0.32	1.36	14640.0	344357.24	52
2018-09-20	23.6	23.6	23.44	23.46	-0.14	-0.59	26333.0	618226.9	66
2018-09-19	23.32	23.68	23.32	23.6	0.0	0.0	66405.0	1559479.24	118
2018-09-18	23.3	23.6	23.3	23.6	0.1	0.43	14235.0	334497.46	45
2018-09-17	23.8	23.8	23.4	23.5	-0.06	-0.25	17146.0	403188.08	54
2018-09-16	23.8	23.86	23.2	23.56	-0.44	-1.83	15359.0	363067.12	62
2018-09-13	24.0	24.06	23.52	24.0	0.0	0.0	40152.0	957104.1	113
2018-09-12	24.28	24.48	24.0	24.0	-0.18	-0.74	28915.0	702582.44	78
2018-09-11	24.22	24.28	24.1	24.18	0.18	0.75	24616.0	594975.38	72
2018-09-10	24.2	24.48	24.0	24.0	-0.1	-0.41	70985.0	1711762.4	139
2018-09-09	24.4	24.4	24.0	24.1	-0.2	-0.82	39461.0	951552.74	122
2018-09-06	24.3	24.54	23.64	24.3	0.0	0.0	65719.0	1583558.12	161
2018-09-05	25.45	25.55	24.02	24.3	-1.15	-4.52	71432.0	1774233.65	139
2018-09-04	25.4	25.55	25.4	25.45	0.15	0.59	18585.0	472670.65	59
2018-09-03	25.55	25.55	25.15	25.3	-0.2	-0.78	30736.0	779411.1	82
2018-09-02	25.4	26.2	25.4	25.5	0.25	0.99	119354.0	3072284.35	257
2018-08-30	25.55	25.55	25.15	25.25	-0.45	-1.75	37566.0	953536.35	93
2018-08-29	26.0	26.0	25.7	25.7	-0.3	-1.15	30551.0	788473.45	92
2018-08-28	26.15	26.6	25.8	26.0	0.0	0.0	72748.0	1898809.0	149
2018-08-27	26.1	26.45	25.9	26.0	-0.1	-0.38	62138.0	1624383.5	98
2018-08-26	25.9	26.25	25.5	26.1	0.4	1.56	127152.0	3289853.2	143
2018-08-16	25.5	25.7	25.3	25.7	0.3	1.18	38281.0	975783.0	77
2018-08-15	25.55	25.55	25.3	25.4	-0.25	-0.97	17988.0	457858.65	53
2018-08-14	25.7	25.7	25.2	25.65	0.25	0.98	55056.0	1400325.1	111
2018-08-13	25.4	26.0	25.3	25.4	-0.3	-1.17	106833.0	2744613.85	163
2018-08-12	26.0	26.0	25.5	25.7	-0.3	-1.15	43262.0	1109754.8	112
2018-08-09	25.9	26.2	25.85	26.0	0.05	0.19	119389.0	3108469.95	138
2018-08-08	26.1	26.25	25.95	25.95	-0.05	-0.19	84397.0	2199957.4	179
2018-08-07	26.0	26.4	25.8	26.0	0.1	0.39	203178.0	5304576.65	329
2018-08-06	25.9	27.0	25.7	25.9	-0.1	-0.38	193299.0	5085607.25	319
2018-08-05	26.9	26.9	25.3	26.0	-1.1	-4.06	131234.0	3442824.25	315
2018-08-02	27.6	28.3	27.1	27.1	-0.6	-2.17	312327.0	8672557.45	579
2018-08-01	26.0	28.4	26.0	27.7	1.85	7.16	280938.0	7732769.3	414
2018-07-31	25.75	26.5	25.75	25.85	0.15	0.58	66280.0	1730084.4	148
2018-07-30	25.1	25.85	25.1	25.7	0.05	0.19	35854.0	912385.4	103
2018-07-29	25.6	25.8	25.5	25.65	-0.3	-1.16	21646.0	553577.45	75
2018-07-26	26.2	26.2	25.75	25.95	-0.2	-0.76	27961.0	725542.0	83
2018-07-25	26.35	26.4	26.15	26.15	-0.2	-0.76	28881.0	757671.55	80
2018-07-24	26.6	26.85	26.3	26.35	-0.2	-0.75	79904.0	2123004.25	173
2018-07-23	28.85	28.85	26.55	26.55	-1.3	-4.67	299583.0	8225425.55	508
2018-07-22	27.55	29.45	27.55	27.85	0.85	3.15	618125.0	17715146.75	1046
2018-07-19	27.2	27.4	27.0	27.0	-0.1	-0.37	46269.0	1257252.75	93
2018-07-18	26.8	27.1	26.65	27.1	0.7	2.65	85970.0	2316971.9	154
2018-07-17	26.1	26.85	26.1	26.4	0.2	0.76	30326.0	805315.15	85
2018-07-16	26.3	26.5	26.2	26.2	-0.3	-1.13	25707.0	676620.65	65
2018-07-15	26.0	26.95	26.0	26.5	0.4	1.53	90385.0	2389679.0	106
2018-07-12	26.25	26.3	26.1	26.1	-0.1	-0.38	24341.0	636948.5	52
2018-07-11	26.2	26.4	26.05	26.2	0.0	0.0	27804.0	728435.55	65
2018-07-10	26.2	26.4	26.0	26.2	-0.05	-0.19	31677.0	827532.2	75
2018-07-09	26.2	26.25	26.1	26.25	0.1	0.38	37267.0	975993.95	75
2018-07-08	26.85	26.9	26.15	26.15	-0.7	-2.61	75333.0	1998605.3	184
2018-07-05	26.1	27.75	26.1	26.85	0.85	3.27	449230.0	12108615.8	785
2018-07-04	25.95	26.2	25.95	26.0	0.0	0.0	23783.0	620066.35	53
2018-07-03	26.2	26.25	25.85	26.0	-0.2	-0.76	44079.0	1149229.05	87
2018-07-02	26.1	26.3	26.0	26.2	0.1	0.38	67681.0	1768851.95	82
2018-07-01	26.1	26.3	26.0	26.1	0.05	0.19	42577.0	1110603.4	82
2018-06-28	26.9	26.9	26.0	26.05	-0.85	-3.16	66809.0	1765378.4	115
2018-06-27	27.0	27.5	26.9	26.9	-0.1	-0.37	83808.0	2273818.2	118
2018-06-26	26.6	27.5	26.4	27.0	0.15	0.56	208564.0	5612176.15	329
2018-06-25	26.35	26.9	26.1	26.85	0.75	2.87	125560.0	3341294.75	172
2018-06-24	25.8	26.2	25.65	26.1	0.3	1.16	81178.0	2110481.0	134
2018-06-21	25.15	26.2	25.15	25.8	0.65	2.58	82625.0	2110995.3	155
2018-06-20	24.86	25.6	24.82	25.15	0.25	1.0	57456.0	1445619.6	102
2018-06-12	24.84	24.98	24.78	24.9	0.1	0.4	18555.0	461025.1	27
2018-06-11	24.7	24.92	24.6	24.8	0.0	0.0	24712.0	612444.96	38
2018-06-10	25.0	25.0	24.7	24.8	-0.2	-0.8	17071.0	423987.09	60
2018-06-07	24.9	25.0	24.9	25.0	0.1	0.4	65307.0	1631333.84	62
2018-06-06	25.25	25.25	24.9	24.9	-0.25	-0.99	22023.0	551817.29	63
2018-06-05	25.0	25.65	24.92	25.15	0.29	1.17	40825.0	1033213.8	80
2018-06-04	24.9	25.2	24.8	24.86	0.06	0.24	70674.0	1762947.23	125
2018-06-03	24.9	24.92	24.78	24.8	-0.1	-0.4	84058.0	2088070.44	120
2018-05-31	25.2	25.3	24.88	24.9	-0.3	-1.19	119900.0	2998989.79	190
2018-05-30	25.2	25.9	25.2	25.2	0.05	0.2	34974.0	890133.55	52
2018-05-29	25.15	25.3	25.15	25.15	0.05	0.2	14840.0	374447.7	37
2018-05-28	25.25	25.25	25.0	25.1	-0.1	-0.4	17920.0	450021.85	47
2018-05-27	25.7	25.7	25.2	25.2	-0.85	-3.26	52754.0	1341642.8	92
2018-05-24	26.25	26.45	26.0	26.06	-0.39	-1.47	48260.0	1261147.05	76
2018-05-23	26.8	26.8	26.0	26.45	-0.1	-0.38	41909.0	1103000.9	98
2018-05-22	26.3	26.6	26.3	26.55	0.15	0.57	28287.0	748888.6	82
2018-05-21	26.65	26.7	26.4	26.4	-0.01	-0.04	37650.0	1001786.3	86
2018-05-20	26.25	26.5	26.15	26.41	0.31	1.19	19957.0	524616.7	50
2018-05-17	26.0	26.15	25.75	26.1	0.09	0.35	40162.0	1043747.15	55
2018-05-16	26.7	26.8	26.0	26.01	-0.76	-2.84	62118.0	1633963.4	120
2018-05-15	27.1	27.1	26.65	26.77	-0.42	-1.54	60980.0	1638560.2	124
2018-05-14	27.8	27.85	27.1	27.19	-0.55	-1.98	100136.0	2757325.15	233
2018-05-13	27.55	28.45	27.55	27.74	0.69	2.55	80806.0	2255610.7	146
2018-05-10	26.5	27.3	26.5	27.05	0.57	2.15	16536.0	445262.85	62
2018-05-09	26.5	26.6	26.4	26.48	-0.23	-0.86	13797.0	365586.35	45
2018-05-08	27.5	27.5	26.0	26.71	-0.89	-3.22	84275.0	2261466.6	158
2018-05-07	27.65	27.85	27.55	27.6	-0.03	-0.11	32098.0	886044.1	76
2018-05-06	27.7	27.95	27.5	27.63	0.0	0.0	38624.0	1067839.55	87
2018-05-03	27.9	27.95	27.5	27.63	-0.36	-1.29	42379.0	1178849.0	61
2018-05-02	28.4	28.4	27.9	27.99	-0.28	-0.99	48135.0	1350939.7	102
2018-05-01	27.95	28.35	27.55	28.27	0.45	1.62	68707.0	1920328.9	109
2018-04-30	27.9	27.95	27.75	27.82	-0.12	-0.43	28499.0	793585.0	71
2018-04-29	28.0	28.05	27.9	27.94	-0.04	-0.14	35095.0	982487.45	76
2018-04-26	28.5	28.5	27.9	27.98	-0.1	-0.36	83148.0	2333902.15	130
2018-04-25	28.05	28.2	27.75	28.08	0.1	0.36	60971.0	1705531.6	129
2018-04-24	28.5	28.5	27.8	27.98	-0.58	-2.03	90339.0	2542820.4	152
2018-04-23	28.9	29.15	28.3	28.56	-0.32	-1.11	134960.0	3876852.15	212
2018-04-22	29.0	29.25	28.8	28.88	-0.28	-0.96	114625.0	3323186.55	217
2018-04-19	29.5	29.8	29.1	29.16	-0.26	-0.88	191691.0	5616333.0	279
2018-04-18	29.3	29.9	29.1	29.42	-0.11	-0.37	367931.0	10866118.9	515
2018-04-17	28.9	29.6	28.45	29.53	0.76	2.64	375200.0	10940491.9	565
2018-04-16	28.0	29.0	28.0	28.77	0.77	2.75	197937.0	5639886.3	268
2018-04-15	28.0	28.1	27.85	28.0	0.48	1.74	51714.0	1444647.75	86
2018-04-12	27.2	28.0	27.2	27.52	-0.23	-0.83	49625.0	1363156.2	117
2018-04-11	28.45	28.6	27.15	27.75	-0.67	-2.36	44636.0	1263218.9	100
2018-04-10	28.45	28.45	28.3	28.42	-0.12	-0.42	17932.0	508825.95	52
2018-04-09	29.0	29.0	28.5	28.54	-0.41	-1.42	96103.0	2762789.05	145
2018-04-08	29.1	29.15	28.85	28.95	-0.09	-0.31	66635.0	1933841.65	79
2018-04-05	28.7	29.15	28.7	29.04	0.44	1.54	85367.0	2466837.85	129
2018-04-04	28.5	28.85	28.5	28.6	0.0	0.0	47449.0	1359836.15	74
2018-04-03	28.4	28.8	28.4	28.6	0.01	0.03	48990.0	1400169.4	85
2018-04-02	28.8	28.9	28.55	28.59	-0.01	-0.03	46266.0	1330548.95	88
2018-04-01	28.3	29.25	28.3	28.6	0.32	1.13	166590.0	4794723.55	255
2018-03-29	28.05	28.5	27.75	28.28	0.42	1.51	149544.0	4220246.5	242
2018-03-28	27.5	28.0	27.5	27.86	0.33	1.2	75340.0	2087910.9	152
2018-03-27	27.45	27.5	27.4	27.53	0.08	0.29	48119.0	1322467.65	80
2018-03-26	27.35	27.65	27.35	27.45	0.01	0.04	22087.0	608525.65	68
2018-03-25	27.35	28.35	27.3	27.44	-0.01	-0.04	132102.0	3653585.25	233
2018-03-22	27.75	27.75	27.4	27.45	-0.2	-0.72	50739.0	1395915.3	96
2018-03-21	27.4	27.75	27.4	27.65	0.12	0.44	49445.0	1364786.1	118
2018-03-20	27.5	27.65	27.35	27.53	-0.06	-0.22	47690.0	1312327.25	94
2018-03-19	27.6	27.65	27.45	27.59	0.12	0.44	82006.0	2260411.9	178
2018-03-18	28.0	28.0	27.2	27.47	-0.5	-1.79	145347.0	4038595.45	216
2018-03-15	28.9	28.9	27.9	27.97	-1.03	-3.55	171975.0	4850297.75	205
2018-03-14	29.5	29.5	29.0	29.0	-0.24	-0.82	87456.0	2564626.15	136
2018-03-13	29.2	29.9	29.1	29.24	0.52	1.81	226554.0	6661077.05	434
2018-03-12	28.55	29.25	28.4	28.72	0.26	0.91	97306.0	2793546.9	220
2018-03-11	28.4	28.7	28.4	28.46	-0.03	-0.11	63305.0	1805325.25	179
2018-03-08	28.65	28.8	28.4	28.49	-0.12	-0.42	73839.0	2110949.05	148
2018-03-07	28.75	28.85	28.55	28.61	-0.03	-0.1	71361.0	2048279.0	92
2018-03-06	28.75	28.75	28.5	28.64	0.04	0.14	82424.0	2360635.45	124
2018-03-05	28.15	28.9	28.15	28.6	-0.19	-0.66	60186.0	1726602.1	165
2018-03-04	28.7	29.0	28.7	28.79	0.09	0.31	52606.0	1518084.4	98
2018-03-01	28.85	29.0	28.65	28.7	-0.18	-0.62	54466.0	1566081.35	95
2018-02-28	29.0	29.0	28.8	28.88	-0.16	-0.55	16950.0	490284.35	56
2018-02-27	29.0	29.05	28.7	29.04	0.05	0.17	20989.0	607671.0	87
2018-02-26	29.3	29.3	29.0	28.99	-0.05	-0.17	23316.0	678455.05	52
2018-02-25	28.8	29.3	28.6	29.04	0.2	0.69	97055.0	2814621.05	160
2018-02-22	29.0	29.1	28.6	28.84	-0.3	-1.03	75985.0	2188888.95	111
2018-02-21	29.3	29.3	28.6	29.14	-0.16	-0.55	120173.0	3477129.65	244
2018-02-20	29.4	29.45	29.1	29.3	-0.07	-0.24	124605.0	3646667.3	215
2018-02-19	29.65	30.0	29.3	29.37	-0.14	-0.47	99142.0	2936923.75	159
2018-02-18	30.6	30.6	29.5	29.51	-1.05	-3.44	227737.0	6823906.45	275
2018-02-15	30.15	31.1	30.1	30.56	0.31	1.02	270993.0	8299476.1	409
2018-02-14	29.7	30.4	29.6	30.25	0.64	2.16	142751.0	4280559.95	226
2018-02-13	30.1	30.1	29.5	29.61	-0.26	-0.87	77214.0	2302670.05	140
2018-02-12	30.0	30.35	29.85	29.87	-0.13	-0.43	146259.0	4399919.15	286
2018-02-11	30.6	30.6	29.8	30.0	-0.39	-1.28	82256.0	2467009.1	122
2018-02-08	30.7	31.5	29.65	30.39	-0.39	-1.27	456113.0	13796884.35	661
2018-02-07	30.5	31.45	30.5	30.78	0.57	1.89	373042.0	11538490.3	617
2018-02-06	29.75	30.25	29.25	30.21	-0.09	-0.3	167232.0	4994145.8	281
2018-02-05	28.9	30.4	28.85	30.3	1.22	4.2	504056.0	15040000.05	629
2018-02-04	28.15	29.2	28.1	29.08	1.54	5.59	642560.0	18432125.2	718
2018-02-01	27.6	27.7	27.5	27.54	-0.02	-0.07	42888.0	1182688.55	83
2018-01-31	27.7	27.75	27.4	27.56	-0.24	-0.86	64502.0	1778448.6	103
2018-01-30	27.7	28.0	27.7	27.8	-0.01	-0.04	35065.0	977187.3	46
2018-01-29	27.95	28.0	27.7	27.81	-0.11	-0.39	96839.0	2697880.95	124
2018-01-28	28.0	28.2	27.9	27.92	-0.03	-0.11	192932.0	5400931.2	217
2018-01-25	28.0	28.15	27.75	27.95	0.07	0.25	139753.0	3909923.7	232
2018-01-24	28.8	28.8	27.75	27.88	-1.01	-3.5	554927.0	15662233.8	590
2018-01-23	29.0	29.45	28.8	28.89	0.06	0.21	159425.0	4649775.8	232
2018-01-22	28.9	29.3	28.65	28.83	-0.11	-0.38	184362.0	5329414.3	278
2018-01-21	28.1	29.35	28.1	28.94	0.85	3.03	334135.0	9574949.0	376
2018-01-18	28.05	28.15	27.85	28.09	0.12	0.43	91309.0	2560695.2	108
2018-01-17	27.8	28.35	27.8	27.97	0.29	1.05	224919.0	6309545.9	326
2018-01-16	27.6	28.0	27.55	27.68	0.18	0.65	103387.0	2873339.05	131
2018-01-15	27.65	27.65	27.45	27.5	0.09	0.33	55624.0	1533484.15	87
2018-01-14	27.4	27.6	27.3	27.41	0.0	0.0	76494.0	2097608.85	146
2018-01-11	27.55	27.55	27.3	27.41	-0.21	-0.76	110517.0	3032248.7	204
2018-01-10	27.85	28.1	27.6	27.62	-0.14	-0.5	187340.0	5214089.0	199
2018-01-09	27.7	27.85	27.6	27.76	0.2	0.73	65772.0	1824042.95	105
2018-01-08	27.4	27.9	27.35	27.56	0.15	0.55	135156.0	3741212.75	220
2018-01-07	27.6	27.65	27.5	27.41	-0.02	-0.07	36233.0	998766.85	65
2018-01-04	27.4	27.6	27.4	27.43	0.07	0.26	30790.0	845758.5	42
2018-01-03	27.4	27.7	27.35	27.36	-0.25	-0.91	58208.0	1600480.6	106
2018-01-02	27.55	27.7	27.4	27.61	-0.04	-0.14	26962.0	743563.3	79
2018-01-01	27.45	27.6	27.15	27.65	0.01	0.04	62759.0	1719036.15	79
2017-12-31	28.0	28.05	27.55	27.64	-0.11	-0.4	80107.0	2228268.7	111
2017-12-28	28.0	28.1	27.65	27.75	-0.13	-0.47	71771.0	1996275.5	112
2017-12-27	27.75	28.05	27.7	27.88	0.17	0.61	88042.0	2460022.85	95
2017-12-26	27.7	27.9	27.6	27.71	-0.14	-0.5	87602.0	2429516.7	149
2017-12-25	28.35	28.6	27.75	27.85	-0.52	-1.83	227376.0	6429359.85	286
2017-12-24	27.85	28.45	27.7	28.37	0.55	1.98	181437.0	5103238.45	196
2017-12-21	27.75	28.2	27.7	27.82	0.07	0.25	157902.0	4419742.0	213
2017-12-20	27.5	27.8	27.3	27.75	0.25	0.91	97036.0	2681879.55	112
2017-12-19	27.4	27.85	27.3	27.5	0.21	0.77	192000.0	5296107.3	184
2017-12-18	27.4	27.6	27.1	27.29	0.03	0.11	126379.0	3454249.2	168
2017-12-17	27.3	27.45	27.1	27.26	-0.01	-0.04	77367.0	2108575.55	129
2017-12-14	27.15	27.4	27.0	27.27	0.04	0.15	49914.0	1359667.65	106
2017-12-13	27.1	27.2	27.0	27.23	0.05	0.18	59811.0	1620793.7	83
2017-12-12	27.5	27.5	27.0	27.18	-0.3	-1.09	81572.0	2220679.5	112
2017-12-11	27.7	27.7	27.4	27.48	-0.06	-0.22	154144.0	4241431.9	169
2017-12-10	27.3	27.6	27.25	27.54	0.19	0.69	59844.0	1644137.85	107
2017-12-07	27.2	27.4	27.0	27.35	0.03	0.11	93829.0	2554942.85	119
2017-12-06	27.4	27.6	27.2	27.32	0.04	0.15	82537.0	2260973.75	162
2017-12-05	27.5	27.7	27.05	27.28	-0.52	-1.87	146472.0	4011637.05	188
2017-12-04	27.6	28.25	27.5	27.8	0.1	0.36	250996.0	6994146.5	292
2017-12-03	27.35	27.8	27.3	27.7	0.59	2.18	129733.0	3574063.25	180
2017-11-30	27.2	27.6	27.0	27.11	0.02	0.07	236172.0	6444971.8	283
2017-11-29	26.55	27.15	26.55	27.09	0.5	1.88	163643.0	4395674.3	253
2017-11-28	26.6	26.8	26.55	26.59	0.03	0.11	59482.0	1586073.85	104
2017-11-27	26.65	26.95	26.45	26.56	-0.33	-1.23	143162.0	3818508.3	261
2017-11-26	26.4	27.4	26.4	26.89	0.59	2.24	236630.0	6374213.35	397
2017-11-23	25.6	26.3	25.6	26.3	0.79	3.1	116354.0	3025726.8	249
2017-11-22	25.45	25.65	25.2	25.51	0.24	0.95	68873.0	1755770.0	111
2017-11-21	25.1	25.3	24.96	25.27	-0.01	-0.04	42579.0	1069908.5	103
2017-11-20	25.65	25.7	25.2	25.28	-0.34	-1.33	72755.0	1857547.6	148
2017-11-19	26.1	26.3	25.5	25.62	-0.47	-1.8	44427.0	1151151.35	97
2017-11-16	26.2	26.45	26.0	26.09	-0.22	-0.84	76390.0	2000750.2	121
2017-11-15	26.55	26.65	26.2	26.31	-0.14	-0.53	176054.0	4643335.4	221
2017-11-14	26.0	26.7	26.0	26.45	0.38	1.46	103673.0	2736847.7	201
2017-11-13	26.35	26.35	25.6	26.07	-0.23	-0.87	161285.0	4196884.55	269
2017-11-12	26.5	26.85	26.1	26.3	-0.2	-0.75	120698.0	3205981.65	266
2017-11-09	26.1	26.8	26.0	26.5	0.37	1.42	190257.0	5039003.75	342
2017-11-08	25.55	26.4	25.5	26.13	0.56	2.19	130637.0	3373167.4	316
2017-11-07	28.2	28.3	25.5	25.57	-2.74	-9.68	363697.0	9521678.4	516
2017-11-06	29.0	29.2	28.0	28.31	-0.59	-2.04	115394.0	3298710.65	209
2017-11-05	28.9	29.55	28.0	28.9	-0.26	-0.89	170608.0	4924584.15	303
2017-11-02	29.3	29.3	28.85	29.16	-0.22	-0.75	114164.0	3311720.35	222
2017-11-01	28.75	29.5	28.7	29.38	0.27	0.93	141663.0	4108987.35	249
2017-10-31	29.45	29.45	28.95	29.11	-0.13	-0.44	88065.0	2560212.8	161
2017-10-30	29.5	29.9	29.0	29.24	-0.1	-0.34	190385.0	5589966.8	276
2017-10-29	28.8	29.4	28.7	29.34	0.75	2.62	104542.0	3045467.55	230
2017-10-26	28.3	28.65	28.1	28.59	0.19	0.67	56712.0	1607985.15	133
2017-10-25	28.5	28.5	28.05	28.4	0.37	1.32	72702.0	2058136.3	167
2017-10-24	28.05	28.5	27.8	28.03	-0.24	-0.85	103809.0	2920580.55	271
2017-10-23	29.1	29.1	27.8	28.27	-1.02	-3.48	210004.0	5967662.25	413
2017-10-22	29.6	29.8	29.2	29.29	0.01	0.03	90718.0	2672100.85	173
2017-10-19	29.75	29.75	29.0	29.28	-0.52	-1.74	152873.0	4479410.3	291
2017-10-18	30.3	30.6	29.4	29.8	-0.31	-1.03	207934.0	6276159.55	402
2017-10-17	30.3	30.45	29.8	30.11	0.22	0.74	146019.0	4395441.95	282
2017-10-16	30.0	30.0	29.2	29.89	0.67	2.29	108782.0	3216362.55	220
2017-10-15	29.0	29.95	29.0	29.22	0.39	1.35	200778.0	5912472.65	357
2017-10-12	28.7	29.2	27.3	28.83	0.02	0.07	266999.0	7604652.35	440
2017-10-11	30.6	30.6	28.05	28.81	-1.91	-6.22	204139.0	5994790.75	344
2017-10-10	31.6	31.6	30.6	30.72	-0.81	-2.57	132294.0	4116403.25	251
2017-10-09	32.2	32.4	31.15	31.53	-0.73	-2.26	139016.0	4447650.8	233
2017-10-08	32.3	33.05	32.15	32.26	0.0	0.0	517538.0	16883702.2	617
2017-10-05	31.9	32.3	31.9	32.26	0.53	1.67	180900.0	5810728.8	249
2017-10-04	31.6	32.0	31.55	31.73	0.12	0.38	159243.0	5060640.75	232
2017-10-03	31.9	31.95	31.55	31.61	-0.16	-0.5	99173.0	3147206.4	190
2017-10-02	32.0	32.0	31.7	31.77	-0.09	-0.28	75174.0	2392999.05	133
2017-10-01	31.45	32.9	31.3	31.86	-0.04	-0.13	209264.0	6741232.15	396
2017-09-28	31.8	32.0	31.5	31.9	0.01	0.03	51135.0	1626151.3	117
2017-09-27	31.5	32.25	31.45	31.89	0.42	1.33	203390.0	6465273.35	340
2017-09-26	31.95	32.2	31.4	31.47	-0.39	-1.22	122611.0	3901639.75	174
2017-09-25	32.4	32.4	31.7	31.86	-0.35	-1.09	138810.0	4432845.55	254
2017-09-21	32.8	33.1	32.1	32.21	-0.41	-1.26	161586.0	5273047.8	302
2017-09-20	32.3	32.9	32.2	32.62	0.27	0.83	203134.0	6631853.3	334
2017-09-19	32.0	32.95	31.7	32.35	0.35	1.09	271759.0	8726842.05	342
2017-09-18	32.6	33.15	31.95	32.0	-0.4	-1.23	473157.0	15438891.6	645
2017-09-17	31.95	32.6	31.95	32.4	0.61	1.92	344319.0	11130402.15	425
2017-09-14	32.0	32.2	31.7	31.79	-0.02	-0.06	190578.0	6086036.9	229
2017-09-13	31.8	32.2	31.55	31.81	-0.16	-0.5	195051.0	6206295.5	346
2017-09-12	32.35	32.55	31.9	31.97	-0.59	-1.81	278000.0	8947158.8	431
2017-09-11	31.55	32.9	31.5	32.56	1.06	3.37	371486.0	11928529.45	564
2017-09-10	31.7	31.8	31.4	31.5	-0.12	-0.38	314721.0	9927127.9	355
2017-09-07	31.95	32.15	31.55	31.62	-0.25	-0.78	177377.0	5648940.1	294
2017-09-06	32.2	32.5	31.75	31.87	-0.24	-0.75	129663.0	4151226.85	219
2017-08-29	32.65	32.65	32.0	32.11	-0.4	-1.23	129670.0	4181272.3	227
2017-08-28	32.9	32.9	32.3	32.51	-0.16	-0.49	223235.0	7277562.3	295
2017-08-27	32.6	33.2	32.55	32.67	-0.02	-0.06	98597.0	3233980.95	233
2017-08-24	33.5	33.8	32.65	32.69	-1.01	-3.0	278377.0	9239124.75	443
2017-08-23	33.0	34.4	32.9	33.7	0.71	2.15	892618.0	30115061.1	1107
2017-08-22	32.5	33.2	32.5	32.99	0.62	1.92	635233.0	20850863.1	753
2017-08-21	32.5	32.75	32.0	32.37	0.12	0.37	515354.0	16691882.8	652
2017-08-20	32.0	32.7	31.7	32.25	0.1	0.31	246587.0	7961609.1	458
2017-08-17	32.1	32.35	31.85	32.15	-0.01	-0.03	245592.0	7883323.3	391
2017-08-16	31.8	32.4	31.5	32.16	0.47	1.48	245315.0	7852312.7	421
2017-08-15	32.0	33.2	31.5	31.69	-0.54	-1.68	976290.0	31554043.95	1343
2017-08-14	32.85	33.75	32.0	32.23	-0.87	-2.63	811929.0	26482110.55	1197
2017-08-13	32.2	34.0	32.0	33.1	1.1	3.44	1121435.0	37212307.65	1661
2017-08-10	31.45	32.25	30.8	32.0	0.84	2.7	836001.0	26348656.9	1032
2017-08-09	30.5	31.5	30.0	31.16	1.05	3.49	846728.0	26122186.05	1065
2017-08-08	29.75	30.25	29.0	30.11	0.44	1.48	502045.0	14833738.45	626
2017-08-07	29.5	30.2	29.5	29.67	0.05	0.17	319276.0	9534242.05	388
2017-08-06	30.3	30.3	29.4	29.62	-0.47	-1.56	314496.0	9324220.65	436
2017-08-03	31.1	31.45	29.5	30.09	-1.23	-3.93	859394.0	25917255.6	1185
2017-08-02	31.0	31.5	30.5	31.32	0.53	1.72	430062.0	13396112.75	593
2017-08-01	30.0	31.15	30.0	30.79	1.07	3.6	646150.0	19825695.6	869
2017-07-31	29.2	29.85	29.05	29.72	0.74	2.55	322409.0	9500008.75	335
2017-07-30	29.0	29.0	28.5	28.98	0.04	0.14	62538.0	1808921.0	132
2017-07-27	29.2	29.3	28.85	28.94	-0.42	-1.43	132699.0	3844660.2	178
2017-07-26	29.7	29.7	29.3	29.36	-0.43	-1.44	89488.0	2643052.3	140
2017-07-25	29.9	29.9	29.6	29.79	-0.19	-0.63	87077.0	2591349.15	130
2017-07-24	30.05	30.35	29.85	29.98	-0.03	-0.1	149623.0	4495527.7	210
2017-07-23	29.6	30.8	29.6	30.01	0.64	2.18	398524.0	12032591.3	474
2017-07-20	29.0	29.4	28.75	29.37	0.32	1.1	193028.0	5624354.95	269
2017-07-19	29.0	30.0	28.85	29.05	0.13	0.45	356423.0	10461573.3	456
2017-07-18	28.6	29.2	28.5	28.92	0.25	0.87	284191.0	8203087.75	353
2017-07-17	28.5	28.8	28.15	28.67	0.32	1.13	258098.0	7330820.4	307
2017-07-16	27.6	28.4	27.6	28.35	0.82	2.98	377041.0	10585837.5	406
2017-07-13	27.05	27.6	27.0	27.53	0.52	1.93	231861.0	6351548.8	237
2017-07-12	26.6	27.2	26.6	27.01	0.19	0.71	162278.0	4378002.65	202
2017-07-11	26.8	26.95	26.65	26.82	-0.1	-0.37	144220.0	3864799.65	164
2017-07-10	27.1	27.3	26.85	26.92	-0.16	-0.59	110153.0	2981536.45	127
2017-07-09	27.1	27.3	26.9	27.08	0.18	0.67	120285.0	3256605.25	159
2017-07-06	27.2	27.5	26.9	26.9	-0.31	-1.14	100591.0	2723853.85	118
2017-07-05	27.05	27.3	26.7	27.21	0.16	0.59	157592.0	4258665.55	164
2017-07-04	27.5	27.55	27.05	27.05	-0.34	-1.24	84705.0	2313520.15	118
2017-07-03	27.0	27.5	26.9	27.39	0.54	2.01	166795.0	4551781.15	185
2017-07-02	26.1	27.1	26.1	26.85	0.87	3.35	370391.0	9884978.75	347
2017-06-22	25.75	26.1	25.5	25.98	0.41	1.6	91051.0	2351949.4	134
2017-06-21	25.4	25.7	25.35	25.57	0.52	2.08	75394.0	1926083.65	96
2017-06-20	25.3	25.5	25.0	25.05	-0.26	-1.03	44261.0	1116885.6	81
2017-06-19	25.35	25.5	24.86	25.31	-0.06	-0.24	144601.0	3641519.14	213
2017-06-18	26.0	26.05	25.3	25.37	-0.65	-2.5	66120.0	1687594.8	120
2017-06-15	26.0	26.1	25.95	26.02	-0.1	-0.38	67595.0	1759122.3	78
2017-06-14	26.25	26.55	26.1	26.12	0.13	0.5	78531.0	2070529.7	126
2017-06-13	26.0	26.3	25.95	25.99	0.06	0.23	63237.0	1648191.55	72
2017-06-12	25.6	26.1	25.5	25.93	0.15	0.58	54618.0	1410082.95	88
2017-06-11	26.1	26.25	25.55	25.78	-0.14	-0.54	62172.0	1607062.8	110
2017-06-08	26.05	26.2	25.9	25.92	-0.33	-1.26	78685.0	2049533.35	104
2017-06-07	26.2	26.5	25.9	26.25	0.15	0.57	81766.0	2142115.3	100
2017-06-06	26.3	26.5	26.0	26.1	-0.22	-0.84	62430.0	1634452.75	94
2017-06-05	26.0	26.5	25.8	26.32	0.13	0.5	159805.0	4188697.15	206
2017-06-04	26.0	26.4	25.7	26.19	0.19	0.73	127036.0	3316060.5	115
2017-06-01	26.1	26.3	25.8	26.0	0.11	0.42	78404.0	2038205.3	110
2017-05-31	26.4	26.6	25.8	25.89	-0.34	-1.3	128599.0	3360385.8	168
2017-05-30	26.2	26.6	26.2	26.23	0.02	0.08	114267.0	3007848.1	185
2017-05-29	25.6	26.4	25.3	26.21	0.67	2.62	129808.0	3352297.7	205
2017-05-28	26.9	27.1	25.5	25.54	-1.74	-6.38	253969.0	6606348.0	351
2017-05-25	27.6	27.8	27.1	27.28	-0.42	-1.52	117035.0	3213093.9	265
2017-05-24	28.1	28.3	27.6	27.7	-0.4	-1.42	106608.0	2984876.8	157
2017-05-23	28.8	28.8	28.0	28.1	-0.82	-2.84	187127.0	5288680.1	279
2017-05-22	29.2	29.3	28.9	28.92	-0.18	-0.62	156995.0	4568284.6	216
2017-05-21	29.1	29.5	28.9	29.1	0.29	1.01	165332.0	4827416.2	260
2017-05-18	29.3	29.8	28.7	28.81	-0.63	-2.14	269767.0	7856579.2	400
2017-05-17	29.2	30.0	29.0	29.44	0.27	0.93	281244.0	8279761.3	374
2017-05-16	28.7	29.6	28.7	29.17	0.54	1.89	251988.0	7358135.0	394
2017-05-15	27.9	28.8	27.9	28.63	0.48	1.71	220244.0	6250214.4	330
2017-05-14	29.0	29.4	28.0	28.15	0.2	0.72	427865.0	12324322.0	505
2017-05-11	30.3	30.3	27.3	27.95	-2.38	-7.85	1174409.0	33207240.2	1412
2017-05-10	30.0	30.7	30.0	30.33	0.22	0.73	277746.0	8446800.9	371
2017-05-09	29.7	30.6	29.5	30.11	0.44	1.48	437961.0	13177802.7	587
2017-05-08	28.6	29.7	28.6	29.67	0.51	1.75	201647.0	5934195.0	254
2017-05-07	28.8	29.6	28.5	29.16	0.23	0.8	177989.0	5137758.4	263
2017-05-04	29.4	29.4	28.8	28.93	-0.48	-1.63	120077.0	3481689.4	201
2017-05-03	29.7	29.7	29.3	29.41	-0.26	-0.88	181881.0	5362002.2	291
2017-05-02	28.8	29.8	28.7	29.67	0.77	2.66	533164.0	15580708.2	560
2017-05-01	29.0	29.3	28.9	28.9	-0.06	-0.21	340258.0	9885580.9	328
2017-04-30	28.6	29.2	28.4	28.96	0.58	2.04	340366.0	9835980.4	408
2017-04-27	27.9	28.6	27.9	28.38	0.27	0.96	250699.0	7089667.2	312
2017-04-26	28.0	28.3	28.0	28.11	-0.05	-0.18	174043.0	4901678.5	296
2017-04-25	28.3	28.7	28.0	28.16	-0.24	-0.85	193710.0	5487388.6	289
2017-04-24	28.3	28.6	27.9	28.4	0.49	1.76	197470.0	5588810.6	330
2017-04-23	27.8	28.6	27.8	27.91	0.51	1.86	243506.0	6854964.3	334
2017-04-20	28.0	28.1	27.3	27.4	-0.7	-2.49	101778.0	2814249.3	248
2017-04-19	27.9	28.1	27.5	28.1	0.19	0.68	105096.0	2924232.7	211
2017-04-18	28.3	28.5	27.9	27.91	-0.61	-2.14	177596.0	4982281.8	198
2017-04-17	28.3	28.6	28.2	28.52	0.38	1.35	164856.0	4677566.7	193
2017-04-16	29.0	29.1	28.1	28.14	-1.03	-3.53	285131.0	8101888.2	372
2017-04-13	29.2	29.5	29.0	29.17	-0.15	-0.51	325078.0	9506608.6	440
2017-04-12	28.5	29.4	28.5	29.32	0.87	3.06	287298.0	8331415.2	351
2017-04-11	28.2	29.1	28.1	28.45	0.25	0.89	373827.0	10740510.2	527
2017-04-10	28.1	28.6	28.0	28.2	0.29	1.04	297363.0	8432105.9	375
2017-04-09	28.0	28.2	27.8	27.91	-0.01	-0.04	174960.0	4893899.6	3002
2017-04-06	27.9	28.2	27.9	27.92	-0.02	-0.07	141122.0	3952460.8	234
2017-04-05	28.1	28.1	27.9	27.94	-0.05	-0.18	182628.0	5117531.2	198
2017-04-04	28.0	28.0	27.7	27.99	-0.02	-0.07	96144.0	2683028.4	444
2017-04-03	28.2	28.2	28.0	28.01	-0.28	-0.99	165646.0	4651135.8	214
2017-04-02	28.4	28.6	28.2	28.29	0.0	0.0	202969.0	5764820.9	618
2017-03-30	28.5	28.8	28.2	28.29	-0.06	-0.21	277744.0	7907306.7	333
2017-03-29	28.1	28.4	28.1	28.35	0.41	1.47	260861.0	7373391.8	1533
2017-03-28	27.8	28.0	27.6	27.94	0.2	0.72	187504.0	5224761.6	243
2017-03-27	28.0	28.0	27.7	27.74	-0.22	-0.79	218263.0	6077434.6	333
2017-03-26	28.4	28.5	27.9	27.96	-0.06	-0.21	300724.0	8473271.7	448
2017-03-23	27.5	28.2	27.5	28.02	0.73	2.67	380746.0	10626537.7	577
2017-03-22	28.0	28.0	27.0	27.29	-0.96	-3.4	332828.0	9138653.2	538
2017-03-21	28.3	29.2	28.2	28.25	-0.08	-0.28	504390.0	14462527.0	708
2017-03-20	28.7	29.1	28.0	28.33	-0.49	-1.7	290006.0	8319701.9	400
2017-03-19	28.2	28.9	28.2	28.82	0.68	2.42	259830.0	7423954.0	391
2017-03-16	27.8	28.3	27.7	28.14	0.62	2.25	318307.0	8894691.0	496
2017-03-15	27.6	28.0	27.2	27.52	0.35	1.29	548902.0	15145632.6	729
2017-03-14	26.8	27.3	26.0	27.17	0.06	0.22	813178.0	21683251.8	972
2017-03-13	29.0	29.1	26.9	27.11	-1.98	-6.81	868967.0	24693664.7	958
2017-03-12	29.9	29.9	29.0	29.09	-0.97	-3.23	352871.0	10340996.6	539
2017-03-09	31.3	31.6	29.6	30.06	-0.96	-3.09	1060007.0	32457029.9	1335
2017-03-08	30.3	31.4	29.7	31.02	0.8	2.65	989592.0	30433885.5	1095
2017-03-07	30.3	30.7	30.1	30.22	-0.02	-0.07	491578.0	14946203.3	546
2017-03-06	30.3	30.4	29.3	30.24	0.25	0.83	588952.0	17624264.0	814
2017-03-05	30.5	31.3	29.9	29.99	-0.18	-0.6	853097.0	26038608.2	1098
2017-03-02	29.7	30.6	29.6	30.17	0.61	2.06	637270.0	19203705.8	745
2017-03-01	29.5	29.8	29.0	29.56	0.24	0.82	662187.0	19472744.8	638
2017-02-28	28.1	29.5	28.0	29.32	1.03	3.64	770469.0	22044502.2	783
2017-02-27	29.8	29.8	28.1	28.29	-1.38	-4.65	318369.0	9233668.0	470
2017-02-26	29.7	30.2	29.5	29.67	0.03	0.1	365527.0	10887409.5	475
2017-02-23	29.9	29.9	29.3	29.64	-0.27	-0.9	355277.0	10527701.1	413
2017-02-22	30.2	30.3	29.6	29.91	-0.04	-0.13	628129.0	18789740.3	677
2017-02-21	30.6	30.8	28.0	29.95	-1.03	-3.32	1210774.0	35869374.9	1303
2017-02-20	32.3	32.7	30.5	30.98	-1.34	-4.15	648443.0	20729055.7	745
2017-02-19	32.6	33.1	32.2	32.32	-0.15	-0.46	531715.0	17372975.2	715
2017-02-16	32.7	32.8	32.2	32.47	-0.06	-0.18	478972.0	15570439.7	512
2017-02-15	32.2	32.7	32.1	32.53	0.31	0.96	339367.0	10977647.8	440
2017-02-14	32.3	32.6	31.9	32.22	-0.12	-0.37	469614.0	15144102.2	769
2017-02-13	33.1	33.5	32.2	32.34	-0.46	-1.4	498811.0	16366484.7	812
2017-02-12	32.0	33.1	32.0	32.8	0.95	2.98	542001.0	17645354.4	825
2017-02-09	32.3	32.9	31.8	31.85	-0.72	-2.21	681676.0	21999695.4	950
2017-02-08	34.4	34.4	32.1	32.57	-1.82	-5.29	1125594.0	37477916.9	1502
2017-02-07	34.9	35.2	34.1	34.39	-0.25	-0.72	1035814.0	35752419.3	1556
2017-02-06	34.3	35.3	33.0	34.64	0.9	2.67	1982350.0	67770971.4	2586
2017-02-05	31.9	34.2	31.8	33.74	2.16	6.84	1783872.0	59253021.9	2257
2017-02-02	30.5	32.0	30.2	31.58	1.06	3.47	1186659.0	37064664.1	1470
2017-02-01	31.1	31.4	30.3	30.52	-0.64	-2.05	759409.0	23468474.1	915
2017-01-31	31.0	32.3	31.0	31.16	0.12	0.39	1591996.0	50404277.9	1948
2017-01-30	29.3	31.6	29.1	31.04	1.81	6.19	1659335.0	49843854.1	1627
2017-01-29	29.3	29.4	28.9	29.23	0.09	0.31	596982.0	17390383.7	620
2017-01-26	29.3	29.8	28.8	29.14	-0.21	-0.72	664469.0	19421979.7	807
2017-01-25	29.4	29.9	28.9	29.35	0.12	0.41	1132040.0	33246342.8	1304
2017-01-24	28.1	30.0	28.0	29.23	1.2	4.28	1947073.0	56702317.6	1881
2017-01-23	27.7	28.2	27.6	28.03	0.63	2.3	1117333.0	31179985.1	881
2017-01-22	26.8	27.6	26.6	27.4	0.88	3.32	1024365.0	27879143.6	881
2017-01-19	27.0	27.3	26.5	26.52	-0.49	-1.81	486167.0	13024660.4	516
2017-01-18	26.9	27.7	26.9	27.01	0.72	2.74	1671776.0	45687672.4	1303
2017-01-17	26.3	26.5	25.0	26.29	0.21	0.81	919799.0	23650500.3	1005
2017-01-16	27.5	27.5	25.9	26.08	-1.2	-4.4	1806054.0	48475554.8	1430
2017-01-15	25.4	27.7	25.3	27.28	2.08	8.25	1570907.0	41448724.3	1133
2017-01-12	25.0	25.7	24.85	25.2	0.46	1.86	663666.0	16732108.55	687
2017-01-11	25.0	25.4	24.65	24.74	-0.51	-2.02	425568.0	10677715.55	488
2017-01-10	25.8	25.8	25.2	25.25	-0.58	-2.25	530728.0	13536540.0	509
2017-01-09	26.6	26.8	25.3	25.83	-0.85	-3.19	1015420.0	26269574.3	751
2017-01-08	26.7	27.1	26.6	26.68	0.19	0.72	865272.0	23229672.2	652
2017-01-05	26.5	26.7	26.1	26.49	0.14	0.53	683741.0	18099321.4	534
2017-01-04	26.1	27.1	26.0	26.35	0.35	1.35	1821181.0	48557375.8	1292
2017-01-03	25.5	26.2	25.3	26.0	0.4	1.56	705259.0	18192320.4	639
2017-01-02	26.6	26.7	25.4	25.6	-0.96	-3.61	819987.0	21496979.5	681
2017-01-01	26.4	27.1	26.4	26.56	0.37	1.41	1303500.0	34857924.3	896
2016-12-29	25.6	26.5	25.5	26.19	0.54	2.11	1429123.0	37181783.9	1162
2016-12-28	26.0	26.2	25.6	25.65	-0.26	-1.0	633065.0	16385058.3	577
2016-12-27	25.9	26.0	25.4	25.91	0.36	1.41	803039.0	20652025.6	659
2016-12-26	25.3	26.7	25.2	25.55	0.61	2.45	2562167.0	66335857.7	2049
2016-12-25	24.7	25.0	24.6	24.94	0.5	2.05	888453.0	22062290.05	745
2016-12-22	24.2	24.8	24.15	24.44	0.27	1.12	754923.0	18477725.05	743
2016-12-21	24.4	24.7	23.9	24.17	0.03	0.12	749219.0	18099384.75	704
2016-12-20	24.4	24.7	23.9	24.14	-0.34	-1.39	540326.0	13060402.95	509
2016-12-19	24.6	25.6	24.4	24.48	-0.24	-0.97	1132644.0	28453667.8	958
2016-12-18	24.25	24.8	24.25	24.72	0.58	2.4	449309.0	11010463.65	590
2016-12-15	23.5	24.2	23.3	24.14	0.31	1.3	286132.0	6836071.75	354
2016-12-14	24.5	24.5	23.75	23.83	-0.56	-2.3	322944.0	7773178.2	378
2016-12-13	24.6	24.7	23.9	24.39	-0.25	-1.01	466684.0	11353200.65	523
2016-12-12	25.8	25.8	24.5	24.64	-0.93	-3.64	931188.0	23498591.15	830
2016-12-11	25.8	26.1	25.5	25.57	0.07	0.27	1233092.0	31837763.8	893
2016-12-08	25.2	25.9	25.1	25.5	0.22	0.87	1151376.0	29304957.2	1011
2016-12-07	25.8	25.9	24.95	25.28	-0.3	-1.17	1139877.0	28924171.55	962
2016-12-06	25.2	26.0	24.9	25.58	0.54	2.16	1934939.0	49192198.6	1628
2016-12-05	24.7	25.3	24.3	25.04	0.44	1.79	1141355.0	28406202.95	1038
2016-12-04	24.4	25.1	23.9	24.6	0.62	2.59	1324200.0	32448634.3	1131
2016-12-01	23.2	24.5	23.15	23.98	0.95	4.13	1427149.0	33706082.95	1165
2016-11-30	23.3	23.7	23.0	23.03	-0.01	-0.04	1046036.0	24216551.6	879
2016-11-29	22.7	24.1	22.6	23.04	0.48	2.13	1796061.0	41875230.7	1854
2016-11-28	22.05	23.05	22.05	22.56	0.54	2.45	2090460.0	47166195.95	2568
2016-11-27	21.5	22.25	21.5	22.02	0.46	2.13	893013.0	19661819.55	1791
2016-11-24	22.0	22.1	21.3	21.56	-0.36	-1.64	382395.0	8301959.0	857
2016-11-23	21.4	22.05	21.3	21.92	0.6	2.81	629448.0	13708405.55	858
2016-11-22	21.4	21.6	20.85	21.32	-0.38	-1.75	456045.0	9716554.85	760
2016-11-21	22.15	22.25	21.5	21.7	-0.38	-1.72	590826.0	13002977.35	1531
2016-11-20	22.3	22.55	21.85	22.08	-0.15	-0.67	1619701.0	35781979.75	1093
2016-11-17	22.2	22.9	22.05	22.23	0.13	0.59	873902.0	19464888.4	727
2016-11-16	21.65	22.35	21.65	22.1	0.84	3.95	936555.0	20674964.4	774
2016-11-15	20.95	21.75	20.6	21.26	0.12	0.57	1001758.0	21271675.05	915
2016-11-14	20.5	22.05	19.8	21.14	0.74	3.63	1711153.0	36134970.45	1532
2016-11-13	19.8	20.6	19.8	20.4	0.73	3.71	1204634.0	24474402.5	975
2016-11-10	19.45	20.1	19.4	19.67	0.37	1.92	1238558.0	24418566.35	884
2016-11-09	19.0	19.45	18.7	19.3	-0.1	-0.52	754905.0	14495926.35	654
2016-11-08	19.65	20.05	19.35	19.4	-0.08	-0.41	1261584.0	24759477.0	1015
2016-11-07	19.15	19.65	19.1	19.48	0.41	2.15	1096125.0	21307517.9	890
2016-11-06	19.1	19.2	18.95	19.07	-0.13	-0.68	366056.0	6981624.7	347
2016-11-03	19.1	19.3	19.0	19.2	0.2	1.05	383632.0	7358627.55	424
2016-11-02	19.0	19.6	18.8	19.0	-0.18	-0.94	963435.0	18517235.65	791
2016-11-01	19.3	19.7	19.15	19.18	-0.04	-0.21	1013261.0	19683507.4	796
2016-10-31	19.25	19.6	19.0	19.22	0.04	0.21	1450890.0	27988695.85	1366
2016-10-30	18.9	19.65	18.5	19.18	0.19	1.0	1781009.0	34123953.95	1680
2016-10-27	19.15	19.55	18.95	18.99	-0.35	-1.81	843748.0	16180880.3	771
2016-10-26	18.75	20.2	18.45	19.34	0.6	3.2	1179237.0	22907550.15	1055
2016-10-25	18.8	19.25	18.65	18.74	0.04	0.21	514514.0	9742096.35	565
2016-10-24	18.3	19.4	18.25	18.7	0.39	2.13	1399040.0	26473245.35	1314
2016-10-23	18.4	18.55	18.2	18.31	0.16	0.88	477583.0	8782790.9	527
2016-10-20	18.35	18.7	18.1	18.15	0.21	1.17	737882.0	13494495.0	609
2016-10-19	17.05	18.0	16.8	17.94	1.05	6.22	587947.0	10305933.65	590
2016-10-18	17.2	18.35	16.6	16.89	-0.27	-1.57	1065295.0	18846859.2	1123
2016-10-17	17.5	17.5	16.95	17.16	-0.25	-1.44	308093.0	5292531.15	349
2016-10-16	17.7	17.7	17.2	17.41	-0.11	-0.63	293511.0	5130280.1	316
2016-10-13	17.95	18.1	17.4	17.52	-0.26	-1.46	764472.0	13631114.6	620
2016-10-12	17.75	18.2	17.7	17.78	0.14	0.79	735137.0	13198650.65	703
2016-10-11	17.3	17.85	17.3	17.64	0.48	2.8	398800.0	7019454.35	455
2016-10-10	17.2	17.3	16.9	17.16	-0.12	-0.69	408081.0	6996138.9	496
2016-10-09	17.85	18.0	17.25	17.28	-0.51	-2.87	340812.0	6004008.6	444
2016-10-06	17.9	18.1	17.7	17.79	0.03	0.17	735587.0	13145000.75	623
2016-10-05	17.75	18.05	17.4	17.76	0.23	1.31	516155.0	9183110.9	511
2016-10-04	17.6	17.65	16.85	17.53	0.27	1.56	537273.0	9299033.65	629
2016-10-03	17.0	17.45	15.6	17.26	0.49	2.92	873064.0	14560312.45	753
2016-10-02	18.1	18.8	16.5	16.77	-1.3	-7.19	621942.0	11287984.95	724
2016-09-29	17.8	18.6	17.3	18.07	0.15	0.84	567311.0	10214440.8	630
2016-09-28	19.2	19.7	17.55	17.92	-1.45	-7.49	777645.0	14538507.2	914
2016-09-27	20.0	20.3	19.0	19.37	-1.47	-7.05	554926.0	10925023.95	670
2016-09-26	20.5	21.45	20.4	20.84	0.5	2.46	729371.0	15260582.8	778
2016-09-25	20.7	20.7	20.1	20.34	-0.27	-1.31	385215.0	7815861.25	495
2016-09-21	20.7	21.15	20.55	20.61	0.14	0.68	481120.0	9966254.85	614
2016-09-20	20.4	20.8	19.95	20.47	-0.05	-0.24	422866.0	8614541.25	643
2016-09-19	21.8	21.8	20.05	20.52	-1.04	-4.82	541980.0	11191501.4	814
2016-09-18	21.75	22.2	21.55	21.56	-0.06	-0.28	595012.0	12991284.7	785
2016-09-08	21.7	22.4	21.4	21.62	0.08	0.37	773857.0	16884275.9	1153
2016-09-07	22.0	22.1	21.5	21.54	-0.48	-2.18	510423.0	11099332.75	758
2016-09-06	22.35	22.7	21.95	22.02	-0.33	-1.48	806820.0	17989899.45	1096
2016-09-05	22.8	23.1	22.05	22.35	-0.21	-0.93	1159425.0	26341095.65	1550
2016-09-04	19.0	22.75	19.0	22.56	1.46	6.92	4226595.0	88389826.2	4224
2016-09-01	22.55	22.55	21.1	21.1	-2.34	-9.98	843074.0	17919517.75	508
2016-08-31	23.8	23.85	23.4	23.44	-0.5	-2.09	261632.0	6192770.8	413
2016-08-30	23.9	24.4	23.8	23.94	0.31	1.31	448255.0	10766323.15	666
2016-08-29	23.7	25.4	23.35	23.63	0.11	0.47	826650.0	20074589.35	1361
2016-08-28	23.75	24.0	23.35	23.52	0.0	0.0	334701.0	7924181.45	540
2016-08-25	24.4	24.4	22.85	23.52	-0.75	-3.09	691047.0	16149520.3	1118
2016-08-24	26.9	26.9	24.25	24.27	-2.64	-9.81	718385.0	18393690.95	1246
2016-08-23	27.0	27.6	26.0	26.91	-0.22	-0.81	971659.0	25943576.2	1271
2016-08-22	28.7	29.4	26.7	27.13	-0.47	-1.7	1982496.0	55779788.8	2830
2016-08-21	25.5	27.6	25.5	27.6	2.44	9.7	497939.0	13333714.8	686
2016-08-18	25.1	25.8	24.8	25.16	0.08	0.32	299338.0	7565486.6	487
2016-08-17	25.4	25.4	24.8	25.08	-0.16	-0.63	232171.0	5811058.2	363
2016-08-16	25.6	26.0	25.2	25.24	-0.42	-1.64	172574.0	4409675.7	266
2016-08-15	25.3	26.7	25.3	25.66	0.34	1.34	550084.0	14274190.6	837
2016-08-14	25.7	26.1	25.0	25.32	-0.46	-1.78	247553.0	6337763.1	430
2016-08-11	25.5	26.6	25.2	25.78	0.56	2.22	580485.0	14901805.5	759
2016-08-10	25.1	25.8	25.0	25.22	-0.05	-0.2	405987.0	10300342.3	563
2016-08-09	26.6	26.9	25.2	25.27	-1.78	-6.58	496799.0	12825543.5	796
2016-08-08	27.1	27.8	26.9	27.05	-0.16	-0.59	337951.0	9240475.7	407
2016-08-07	27.4	28.6	26.8	27.21	-0.01	-0.04	752326.0	20866725.4	962
2016-08-04	28.0	28.0	27.0	27.22	-0.7	-2.51	482853.0	13225086.4	669
2016-08-03	29.5	29.7	27.5	27.92	-2.13	-7.09	525321.0	15110037.0	822
2016-08-02	31.3	31.9	29.7	30.05	0.65	2.21	1219147.0	37331529.0	1957
2016-08-01	29.4	29.4	29.4	29.4	2.6	9.7	10028.0	294823.2	14
2016-07-31	27.8	27.9	26.7	26.8	-0.74	-2.69	381837.0	10342608.9	549
2016-07-28	28.2	28.5	27.3	27.54	-0.75	-2.65	134519.0	3738859.3	254
2016-07-27	28.9	29.1	28.3	28.29	-0.57	-1.98	148012.0	4212209.2	241
2016-07-26	29.8	29.8	28.8	28.86	-0.71	-2.4	223556.0	6512376.2	320
2016-07-25	30.0	30.3	29.0	29.57	-0.3	-1.0	358357.0	10604526.8	587
2016-07-24	28.2	31.0	28.2	29.87	1.61	5.7	839449.0	24840945.45	1002
2016-07-21	27.9	28.5	27.9	28.26	0.28	1.0	456269.0	12878882.7	595
2016-07-20	28.2	28.2	27.9	27.98	-0.13	-0.46	104966.0	2937406.1	154
2016-07-19	27.9	28.6	27.9	28.11	0.29	1.04	311649.0	8785202.7	383
2016-07-18	28.0	28.0	27.7	27.82	-0.01	-0.04	88404.0	2461691.8	157
2016-07-17	27.7	27.9	27.7	27.83	0.23	0.83	91315.0	2535455.5	150
2016-07-14	27.7	28.0	27.5	27.6	-0.16	-0.58	227018.0	6305615.8	271
2016-07-13	27.7	28.0	27.5	27.76	0.04	0.14	154982.0	4292411.1	220
2016-07-12	27.5	28.0	27.5	27.72	0.2	0.73	184858.0	5126449.0	204
2016-07-11	27.5	27.7	27.4	27.52	0.06	0.22	81205.0	2236047.5	137
2016-07-10	27.4	28.2	27.4	27.46	0.3	1.1	458132.0	12682882.9	416
2016-06-30	27.3	27.9	27.1	27.16	-0.17	-0.62	485623.0	13296387.0	504
2016-06-29	27.3	27.4	27.2	27.33	0.1	0.37	88168.0	2404925.3	111
2016-06-28	26.9	27.8	26.9	27.23	0.33	1.23	250396.0	6882135.2	294
2016-06-27	27.1	27.4	26.9	26.9	0.01	0.04	121695.0	3305445.0	209
2016-06-26	25.6	27.0	25.6	26.89	-0.93	-3.34	260862.0	6880073.0	326
2016-06-23	27.6	27.8	27.6	27.82	0.02	0.07	65180.0	1805719.7	124
2016-06-22	28.0	28.0	27.8	27.8	-0.14	-0.5	80440.0	2241646.3	133
2016-06-21	28.0	28.3	28.0	27.94	-0.08	-0.29	143397.0	4033373.7	171
2016-06-20	28.4	28.6	27.9	28.02	-0.46	-1.62	231054.0	6511620.6	371
2016-06-19	29.5	30.1	28.4	28.48	-0.07	-0.25	567891.0	16470395.9	660
2016-06-16	28.8	28.8	28.3	28.55	-0.19	-0.66	99448.0	2835107.6	191
2016-06-15	29.1	29.3	28.6	28.74	-0.41	-1.41	228957.0	6647230.5	264
2016-06-14	29.4	29.6	29.0	29.15	-0.18	-0.61	357095.0	10456587.7	407
2016-06-13	29.6	29.7	29.3	29.33	-0.27	-0.91	220709.0	6492610.5	350
2016-06-12	28.6	29.8	28.5	29.6	1.33	4.7	842892.0	24545207.0	1045
2016-06-09	28.3	28.6	28.2	28.27	0.06	0.21	288059.0	8181317.1	338
2016-06-08	28.3	28.3	28.0	28.21	0.06	0.21	182717.0	5150037.8	240
2016-06-07	28.2	28.3	27.8	28.15	0.3	1.08	271273.0	7615321.9	327
2016-06-06	27.7	28.0	27.5	27.85	0.2	0.72	177033.0	4915363.9	213
2016-06-05	28.6	28.7	27.6	27.65	-0.85	-2.98	238316.0	6690324.3	329
2016-06-02	28.3	29.1	28.3	28.5	0.15	0.53	711032.0	20427562.6	794
2016-06-01	28.3	28.5	28.1	28.35	-0.1	-0.35	190756.0	5401264.6	250
2016-05-31	28.4	28.5	28.0	28.45	0.32	1.14	163302.0	4624144.3	208
2016-05-30	28.6	28.8	28.0	28.13	-0.39	-1.37	185177.0	5241370.2	260
2016-05-29	28.6	29.0	28.1	28.52	-0.04	-0.14	232765.0	6647697.8	291
2016-05-26	29.5	29.5	28.4	28.56	-0.69	-2.36	228643.0	6653075.7	343
2016-05-25	29.6	29.7	29.0	29.25	0.12	0.41	395286.0	11608371.8	392
2016-05-24	28.7	29.5	28.3	29.13	0.79	2.79	217559.0	6236530.0	331
2016-05-23	30.6	30.6	28.3	28.34	-2.41	-7.84	269476.0	7921847.7	414
2016-05-22	30.9	31.2	30.6	30.75	-0.19	-0.61	243412.0	7503231.4	339
2016-05-19	31.4	31.5	30.6	30.94	-0.5	-1.59	454056.0	14059836.7	444
2016-05-18	31.8	32.1	31.4	31.44	-0.43	-1.35	484351.0	15269831.25	450
2016-05-17	31.7	33.0	31.7	31.87	0.47	1.5	1029738.0	33203757.0	1006
2016-05-16	31.8	32.1	31.0	31.4	-0.06	-0.19	471427.0	14857380.5	567
2016-05-15	31.5	32.4	31.4	31.46	0.32	1.03	829182.0	26489103.5	932
2016-05-12	31.0	31.4	30.7	31.14	0.06	0.19	327555.0	10150788.75	376
2016-05-11	31.2	31.4	30.6	31.08	0.27	0.88	339580.0	10474381.1	430
2016-05-10	31.4	31.7	30.7	30.81	-0.81	-2.56	310430.0	9636185.0	410
2016-05-09	31.4	32.4	31.4	31.62	0.3	0.96	755854.0	24144237.75	748
2016-05-08	31.0	31.4	30.7	31.32	0.69	2.25	459669.0	14254718.25	517
2016-05-05	30.7	31.2	30.6	30.63	0.32	1.06	456890.0	14077002.25	520
2016-05-04	30.5	30.6	29.9	30.31	-0.35	-1.14	251468.0	7609577.7	421
2016-05-03	31.2	32.4	30.4	30.66	-0.05	-0.16	958265.0	29964456.65	1060
2016-05-02	30.5	30.9	30.3	30.71	-0.08	-0.26	294760.0	9044607.65	369
2016-05-01	31.7	31.7	30.7	30.79	-0.83	-2.62	349865.0	10852102.75	435
2016-04-28	32.6	32.6	31.5	31.62	-0.79	-2.44	269925.0	8639420.5	368
2016-04-27	32.9	33.0	32.3	32.41	-0.27	-0.83	305677.0	9982477.25	433
2016-04-26	32.3	34.0	32.0	32.68	0.98	3.09	737658.0	24257033.0	825
2016-04-25	31.2	32.0	30.9	31.7	0.55	1.77	745390.0	23501724.25	638
2016-04-24	31.4	31.4	30.7	31.15	0.05	0.16	463001.0	14343236.25	439
2016-04-21	31.0	31.7	30.6	31.1	0.44	1.44	537648.0	16722985.95	543
2016-04-20	31.4	31.5	30.5	30.66	0.62	2.06	697162.0	21569635.25	791
2016-04-19	29.4	30.4	29.3	30.04	0.79	2.7	471358.0	14022474.6	524
2016-04-18	29.3	29.6	28.9	29.25	-0.22	-0.75	177900.0	5198638.5	242
2016-04-17	29.8	29.8	29.2	29.47	-0.26	-0.87	87033.0	2569862.1	161
2016-04-14	30.2	30.2	29.6	29.73	-0.33	-1.1	119907.0	3575260.1	220
2016-04-13	30.3	30.6	30.1	30.06	-0.12	-0.4	215703.0	6528469.9	307
2016-04-12	29.6	30.4	29.5	30.18	0.55	1.86	267518.0	8038748.2	391
2016-04-11	29.8	29.9	29.6	29.63	-0.25	-0.84	238970.0	7106687.0	394
2016-04-10	29.9	30.4	29.6	29.88	0.13	0.44	510858.0	15344878.3	631
2016-04-07	30.4	30.4	29.7	29.75	-0.02	-0.07	594962.0	17878698.5	622
2016-04-06	29.8	30.0	29.7	29.77	0.11	0.37	403435.0	12035822.0	510
2016-04-05	30.4	30.4	29.6	29.66	-0.76	-2.5	397839.0	11887356.4	491
2016-04-04	30.4	30.6	30.2	30.42	0.3	1.0	310221.0	9444463.7	308
2016-04-03	30.9	31.4	29.6	30.12	-1.12	-3.59	369489.0	11251689.8	441
2016-03-31	32.1	32.9	31.2	31.24	-1.37	-4.2	496740.0	15901827.75	540
2016-03-30	32.4	33.5	31.8	32.61	0.28	0.87	680617.0	22268135.5	668
2016-03-29	32.0	32.7	31.8	32.33	0.4	1.25	425076.0	13686230.75	365
2016-03-28	32.4	33.2	31.5	31.93	0.11	0.35	229453.0	7415450.25	329
2016-03-27	32.1	32.3	31.5	31.82	0.13	0.41	197851.0	6305442.75	310
2016-03-24	32.0	32.6	31.5	31.69	-0.58	-1.8	348098.0	11175244.5	507
2016-03-23	33.0	33.0	32.1	32.27	-0.4	-1.22	222176.0	7229332.75	333
2016-03-22	33.0	33.5	32.4	32.67	-0.18	-0.55	472715.0	15575102.75	579
2016-03-21	32.1	33.8	32.0	32.85	0.66	2.05	1047209.0	34547195.25	873
2016-03-20	32.0	32.4	32.0	32.19	0.42	1.32	320405.0	10309569.0	445
2016-03-17	33.2	34.1	31.4	31.77	-1.4	-4.22	754503.0	24810662.75	706
2016-03-16	33.5	33.8	32.9	33.17	-0.18	-0.54	190609.0	6338327.0	314
2016-03-15	33.8	34.3	33.4	33.35	-0.97	-2.83	162151.0	5466997.5	261
2016-03-14	35.5	35.5	33.7	34.32	-0.91	-2.58	182730.0	6322375.0	314
2016-03-13	35.0	35.8	35.0	35.23	0.55	1.59	380509.0	13469937.5	498
2016-03-10	34.3	35.7	34.1	34.68	0.81	2.39	467800.0	16310759.5	610
2016-03-09	34.7	35.5	33.8	33.87	-1.22	-3.48	486385.0	16792833.75	728
2016-03-08	33.5	35.8	33.2	35.09	1.91	5.76	1128629.0	39150680.25	1412
2016-03-07	33.2	33.7	32.6	33.18	0.27	0.82	402137.0	13301524.5	507
2016-03-06	33.4	33.8	32.7	32.91	0.23	0.7	469930.0	15597740.5	585
2016-03-03	33.0	34.4	32.4	32.68	0.13	0.4	1191934.0	39892033.0	1470
2016-03-02	30.9	33.4	30.7	32.55	1.85	6.03	1162088.0	37316481.75	1322
2016-03-01	30.9	31.2	30.7	30.7	0.17	0.56	233081.0	7187904.8	374
2016-02-29	31.2	31.2	30.5	30.53	-0.14	-0.46	252934.0	7786512.35	406
2016-02-28	30.5	31.0	30.4	30.67	0.56	1.86	334349.0	10255441.05	522
2016-02-25	31.0	31.5	29.9	30.11	-0.49	-1.6	635150.0	19518303.15	985
2016-02-24	29.5	31.5	29.3	30.6	0.99	3.34	964514.0	29316786.35	1245
2016-02-23	30.0	30.1	29.5	29.61	-0.11	-0.37	263860.0	7842700.0	391
2016-02-22	29.0	30.2	29.0	29.72	0.92	3.19	564741.0	16699175.4	772
2016-02-21	29.1	29.2	28.6	28.8	-0.13	-0.45	314267.0	9081436.6	446
2016-02-18	29.8	30.1	28.9	28.93	-0.66	-2.23	678190.0	20030416.4	1108
2016-02-17	26.9	29.7	26.9	29.59	2.59	9.59	917232.0	26725346.7	906
2016-02-16	27.5	28.2	26.6	27.0	0.1	0.37	277019.0	7576447.2	479
2016-02-15	26.1	27.3	25.5	26.9	1.14	4.43	263076.0	6955075.4	407
2016-02-14	28.5	28.6	25.2	25.76	-1.98	-7.14	218364.0	5986735.2	430
2016-02-11	30.4	30.6	27.7	27.74	-2.66	-8.75	204794.0	6038518.0	314
2016-02-10	30.6	30.6	30.2	30.4	-0.18	-0.59	136721.0	4162168.7	228
2016-02-09	30.4	31.2	30.2	30.58	-0.15	-0.49	253925.0	7785175.5	342
2016-02-08	31.0	31.8	30.6	30.73	-0.54	-1.73	340806.0	10626314.35	449
2016-02-07	31.4	32.0	31.0	31.27	-0.29	-0.92	238030.0	7480126.25	351
2016-02-04	32.0	32.6	31.2	31.56	0.1	0.32	372163.0	11785597.5	636
2016-02-03	31.4	32.1	31.2	31.46	-0.21	-0.66	269597.0	8522417.75	442
2016-02-02	30.7	33.2	30.1	31.67	0.93	3.03	640426.0	20057306.85	849
2016-02-01	30.2	31.7	30.2	30.74	-0.01	-0.03	263198.0	8165075.9	400
2016-01-31	30.1	31.8	30.0	30.75	1.34	4.56	283142.0	8693256.05	479
2016-01-28	29.6	29.9	29.4	29.41	0.06	0.2	152815.0	4536571.2	228
2016-01-27	30.1	30.1	29.2	29.35	-0.35	-1.18	294924.0	8790799.4	474
2016-01-26	26.6	30.1	26.4	29.7	2.03	7.34	437961.0	12513108.7	787
2016-01-25	27.1	28.3	27.1	27.67	0.27	0.99	159241.0	4427466.3	275
2016-01-24	28.2	28.3	27.2	27.4	0.92	3.47	124048.0	3438530.1	217
2016-01-21	26.4	27.4	26.4	26.48	-0.72	-2.65	136359.0	3667411.5	264
2016-01-20	29.2	29.2	27.1	27.2	-2.84	-9.45	275914.0	7662153.6	461
2016-01-19	30.1	30.1	29.1	30.04	1.56	5.48	166674.0	4945019.3	282
2016-01-18	28.8	29.2	28.0	28.48	0.54	1.93	102386.0	2917735.0	243
2016-01-17	29.8	29.8	27.6	27.94	-2.72	-8.87	214943.0	6044662.7	369
2016-01-14	32.0	32.1	30.7	30.66	-2.0	-6.12	119431.0	3707402.4	251
2016-01-13	33.4	34.1	32.6	32.66	-0.16	-0.49	327339.0	10877796.75	455
2016-01-12	32.1	34.1	32.0	32.82	-0.46	-1.38	195049.0	6449739.0	378
2016-01-11	32.7	33.8	31.8	33.28	0.32	0.97	246549.0	8143591.0	464
2016-01-10	36.3	36.6	32.4	32.96	-2.74	-7.68	232543.0	8013182.25	438
2016-01-07	37.0	37.0	35.2	35.7	-1.84	-4.9	176650.0	6398363.5	307
2016-01-06	39.0	39.0	35.0	37.54	-1.23	-3.17	210789.0	7933622.5	329
2016-01-05	38.4	39.2	38.0	38.77	0.35	0.91	159524.0	6160160.75	311
2016-01-04	40.3	40.6	38.1	38.42	-1.84	-4.57	240353.0	9528665.25	467
2016-01-03	39.8	41.2	39.8	40.26	0.59	1.49	263356.0	10643483.5	511
2015-12-31	40.1	40.7	39.2	39.67	-0.04	-0.1	344693.0	13772212.0	509
2015-12-30	40.0	41.2	39.7	39.71	0.19	0.48	373374.0	15094953.5	552
2015-12-29	38.3	39.8	37.3	39.52	1.2	3.13	247128.0	9630441.0	391
2015-12-28	38.4	38.7	37.8	38.32	-0.25	-0.65	105317.0	4030986.75	169
2015-12-27	38.1	39.3	37.8	38.57	0.6	1.58	187551.0	7209110.0	308
2015-12-24	38.6	38.7	37.7	37.97	-0.51	-1.33	107349.0	4114004.5	184
2015-12-23	39.7	40.0	38.1	38.48	-1.14	-2.88	264552.0	10401856.0	389
2015-12-22	39.5	39.8	39.3	39.62	0.12	0.3	171861.0	6808046.5	262
2015-12-21	39.5	40.0	39.0	39.5	0.35	0.89	135217.0	5337463.0	266
2015-12-20	39.2	40.7	39.0	39.15	0.12	0.31	435627.0	17296919.0	742
2015-12-17	39.3	40.0	38.9	39.03	-0.26	-0.66	205378.0	8085070.0	391
2015-12-16	38.6	40.0	38.6	39.29	0.71	1.84	464722.0	18247374.25	650
2015-12-15	38.1	39.3	37.7	38.58	1.23	3.29	154645.0	5958811.25	327
2015-12-14	38.7	39.2	36.9	37.35	-0.97	-2.53	131769.0	5088232.0	222
2015-12-13	39.0	39.0	37.7	38.32	-1.36	-3.43	89245.0	3423101.0	164
2015-12-10	40.6	40.7	39.7	39.68	-0.75	-1.86	75895.0	3052751.75	202
2015-12-09	40.6	40.9	40.0	40.43	0.3	0.75	107442.0	4344765.25	217
2015-12-08	40.3	41.2	40.0	40.13	-1.14	-2.76	108981.0	4407947.75	212
2015-12-07	41.0	41.6	40.6	41.27	0.39	0.95	158377.0	6498324.0	284
2015-12-06	41.0	41.3	40.9	40.88	-0.34	-0.82	100567.0	4133425.0	193
2015-12-03	41.6	42.0	41.0	41.22	-0.75	-1.79	344719.0	14266104.25	543
2015-12-02	41.2	42.9	41.2	41.97	1.06	2.59	376008.0	15758554.5	624
2015-12-01	41.5	41.5	40.9	40.91	-0.38	-0.92	186072.0	7658542.75	347
2015-11-30	42.1	42.1	41.2	41.29	-0.57	-1.36	197888.0	8204812.25	416
2015-11-29	41.2	43.3	41.2	41.86	0.7	1.7	484806.0	20575393.75	857
2015-11-26	42.3	42.3	41.0	41.16	-0.96	-2.28	291736.0	12123231.0	545
2015-11-25	45.2	45.8	42.0	42.12	-1.67	-3.81	937104.0	40915626.5	1638
2015-11-24	40.4	43.8	40.3	43.79	3.86	9.67	548768.0	23299573.25	698
2015-11-23	40.4	40.7	39.7	39.93	-0.61	-1.5	126923.0	5103185.25	204
2015-11-22	40.0	41.5	39.7	40.54	0.93	2.35	312936.0	12699294.0	484
2015-11-19	39.7	40.0	39.3	39.61	0.04	0.1	65357.0	2590181.75	152
2015-11-18	39.2	40.0	38.7	39.57	0.49	1.25	189143.0	7453502.75	351
2015-11-17	39.7	41.2	38.4	39.08	0.05	0.13	371138.0	14861029.25	656
2015-11-16	37.3	39.8	37.3	39.03	0.05	0.13	76923.0	3000026.75	160
2015-11-15	38.3	39.7	38.3	38.98	-1.37	-3.4	114275.0	4441478.5	262
2015-11-12	40.1	41.3	40.1	40.35	0.28	0.7	120147.0	4879163.25	301
2015-11-11	39.8	40.4	39.7	40.07	0.58	1.47	82015.0	3278350.75	169
2015-11-10	39.5	39.8	39.3	39.49	-0.13	-0.33	64860.0	2561928.0	135
2015-11-09	39.3	40.0	39.2	39.62	0.53	1.36	111368.0	4423892.75	225
2015-11-08	39.2	39.2	38.3	39.09	0.0	0.0	94419.0	3657807.5	213
2015-11-05	39.3	40.3	38.7	39.09	-0.45	-1.14	174576.0	6907401.25	327
2015-11-04	39.3	40.0	38.9	39.54	0.5	1.28	83805.0	3291681.5	186
2015-11-03	40.3	40.4	38.9	39.04	-1.12	-2.79	142555.0	5664560.25	291
2015-11-02	40.0	41.2	39.8	40.16	0.45	1.13	171072.0	6915384.0	334
2015-11-01	40.6	40.6	39.2	39.71	-0.99	-2.43	144015.0	5711422.25	274
2015-10-29	42.0	42.1	40.3	40.7	-0.48	-1.17	58970.0	2436858.5	179
2015-10-28	42.1	42.1	39.7	41.18	-0.29	-0.7	181225.0	7386626.25	430
2015-10-27	45.2	45.2	40.6	41.47	-3.47	-7.72	161563.0	6996128.0	394
2015-10-26	44.3	46.1	44.3	44.94	1.65	3.81	352971.0	16014891.25	719
2015-10-25	43.0	44.6	43.0	43.29	0.53	1.24	137161.0	6014773.25	303
2015-10-22	43.8	44.1	42.4	42.76	-1.07	-2.44	78317.0	3370134.75	192
2015-10-21	45.6	45.8	43.6	43.83	-1.85	-4.05	67277.0	3004509.75	185
2015-10-20	46.3	47.0	45.6	45.68	-0.27	-0.59	200185.0	9265468.25	303
2015-10-19	46.3	47.0	45.8	45.95	-0.03	-0.07	158076.0	7314524.5	293
2015-10-18	45.0	46.3	44.9	45.98	1.37	3.07	189513.0	8666539.25	340
2015-10-15	45.5	45.5	44.3	44.61	-0.89	-1.96	103751.0	4656798.5	244
2015-10-14	45.8	46.0	45.3	45.5	-0.19	-0.42	74302.0	3392284.0	187
2015-10-13	45.6	46.7	45.5	45.69	-0.06	-0.13	292788.0	13552822.75	523
2015-10-12	45.8	47.0	45.3	45.75	0.06	0.13	350818.0	16220475.75	622
2015-10-11	45.2	46.7	45.0	45.69	0.77	1.71	277409.0	12722377.5	554
2015-10-08	45.8	46.0	44.9	44.92	-0.57	-1.25	170672.0	7749072.25	421
2015-10-07	47.9	48.6	45.3	45.49	-0.92	-1.98	852361.0	39868275.25	1378
2015-10-06	42.4	46.4	42.3	46.41	4.11	9.72	436069.0	19568962.0	665
2015-10-05	41.8	42.7	41.8	42.3	0.67	1.61	162882.0	6880178.25	330
2015-10-04	40.9	42.0	40.9	41.63	1.06	2.61	136975.0	5669622.5	314
2015-10-01	41.0	41.2	40.6	40.57	-0.24	-0.59	72386.0	2957757.25	156
2015-09-30	40.6	41.2	40.4	40.81	0.52	1.29	82978.0	3378243.0	142
2015-09-29	40.6	40.6	40.0	40.29	-0.22	-0.54	26637.0	1074942.5	98
2015-09-21	41.0	41.0	40.4	40.51	-0.13	-0.32	70795.0	2877443.0	148
2015-09-20	40.6	41.5	40.4	40.64	-0.03	-0.07	106032.0	4349007.5	269
2015-09-17	41.8	41.8	40.6	40.67	-0.88	-2.12	60374.0	2494211.25	133
2015-09-16	42.1	42.4	41.5	41.55	0.05	0.12	78529.0	3288460.5	174
2015-09-15	41.6	42.6	41.2	41.5	-0.17	-0.41	182816.0	7656719.25	352
2015-09-14	43.0	43.0	41.6	41.67	-1.17	-2.73	86104.0	3647757.0	176
2015-09-13	43.3	43.3	42.7	42.84	0.07	0.16	67487.0	2907207.0	138
2015-09-10	42.4	43.2	42.4	42.77	-0.4	-0.93	90077.0	3864912.25	178
2015-09-09	43.2	43.5	42.9	43.17	0.82	1.94	136668.0	5902520.75	237
2015-09-08	43.3	43.5	42.3	42.35	-1.03	-2.37	208196.0	8903294.0	393
2015-09-07	43.3	45.5	42.9	43.38	0.66	1.54	583753.0	25850360.25	1022
2015-09-06	39.3	42.7	39.0	42.72	3.8	9.76	505898.0	20798915.75	696
2015-09-03	38.4	40.0	38.1	38.92	1.14	3.02	395592.0	15420543.75	651
2015-09-02	37.7	38.3	36.3	37.78	-0.35	-0.92	140688.0	5261994.0	282
2015-09-01	39.8	40.1	37.7	38.13	-1.36	-3.44	148874.0	5805482.75	287
2015-08-31	39.5	39.7	39.0	39.49	-0.17	-0.43	154440.0	6080693.5	283
2015-08-30	40.0	40.7	39.3	39.66	1.38	3.61	227880.0	9105346.25	418
2015-08-27	39.0	40.4	38.1	38.28	0.69	1.84	263431.0	10316877.5	454
2015-08-26	38.1	39.3	36.3	37.59	-1.01	-2.62	363352.0	13898924.5	686
2015-08-25	35.8	38.7	35.3	38.6	2.89	8.09	375383.0	13876498.25	691
2015-08-24	37.3	40.0	35.2	35.71	-2.73	-7.1	289574.0	10609579.75	536
2015-08-23	40.0	40.6	38.4	38.44	-4.13	-9.7	153802.0	6113963.0	363
2015-08-20	39.5	43.5	39.3	42.57	0.04	0.09	365050.0	15226056.0	732
2015-08-19	46.1	47.6	42.3	42.53	-4.18	-8.95	216601.0	9840142.75	530
2015-08-18	51.0	51.0	46.1	46.71	-4.39	-8.59	271255.0	12956643.5	616
2015-08-17	51.0	52.75	49.8	51.1	-0.25	-0.49	173201.0	8863112.5	392
2015-08-16	52.0	52.75	50.75	51.35	-0.33	-0.64	272912.0	14207821.0	590
2015-08-13	52.0	53.25	51.5	51.68	-0.09	-0.17	355821.0	18666331.0	757
2015-08-12	49.5	53.0	49.5	51.77	0.56	1.09	555562.0	28649714.0	1118
2015-08-11	51.75	52.75	51.25	51.21	-0.19	-0.37	211887.0	11005233.0	398
2015-08-10	51.25	51.75	51.25	51.4	0.21	0.41	37607.0	1929708.75	101
2015-08-09	49.8	51.25	49.8	51.19	0.7	1.39	71810.0	3637908.5	163
2015-08-06	51.5	51.75	49.8	50.49	-1.34	-2.59	114978.0	5845718.5	273
2015-08-05	50.75	53.25	50.75	51.83	1.12	2.21	235673.0	12226322.75	465
2015-08-04	50.75	51.25	50.25	50.71	-0.41	-0.8	54705.0	2773573.75	131
2015-08-03	51.0	51.5	50.5	51.12	0.1	0.2	76004.0	3871440.5	145
2015-08-02	52.5	52.5	51.0	51.02	-2.0	-3.77	62361.0	3217354.0	183
2015-07-30	54.0	54.5	53.0	53.02	-0.87	-1.61	108996.0	5833175.75	277
2015-07-29	53.25	55.25	52.75	53.89	1.08	2.05	373987.0	20293507.25	776
2015-07-28	52.75	53.25	52.5	52.81	0.02	0.04	51428.0	2715923.0	141
2015-07-27	53.5	54.0	52.75	52.79	-0.7	-1.31	89398.0	4758784.25	190
2015-07-26	54.75	54.75	53.25	53.49	-1.05	-1.93	97716.0	5272121.75	254
2015-07-23	54.0	55.25	54.0	54.54	0.78	1.45	141324.0	7701275.75	267
2015-07-22	54.0	54.75	52.75	53.76	0.85	1.61	200185.0	10807286.25	413
2015-07-15	53.0	53.75	52.75	52.91	-0.2	-0.38	62011.0	3301659.0	163
2015-07-14	53.25	53.75	52.5	53.11	-0.21	-0.39	82046.0	4368577.75	162
2015-07-13	53.5	53.5	52.75	53.32	0.26	0.49	53001.0	2822742.5	135
2015-07-12	53.0	53.75	52.75	53.06	0.18	0.34	37988.0	2017414.5	107
2015-07-09	52.5	53.25	52.5	52.88	0.21	0.4	55264.0	2929852.0	115
2015-07-08	53.0	54.25	52.25	52.67	0.09	0.17	78945.0	4204019.75	210
2015-07-07	52.75	53.0	52.25	52.58	-0.28	-0.53	29777.0	1569436.0	86
2015-07-06	52.5	53.75	52.5	52.86	0.13	0.25	58692.0	3106846.25	130
2015-07-05	53.25	53.25	52.5	52.73	-0.56	-1.05	51639.0	2731094.75	108
2015-07-02	53.5	54.75	53.0	53.29	-0.06	-0.11	113180.0	6094045.25	230
2015-07-01	53.0	54.0	52.5	53.35	0.1	0.19	53800.0	2867137.25	123
2015-06-30	52.25	54.5	51.5	53.25	0.39	0.74	125221.0	6657141.5	298
2015-06-29	54.5	54.5	52.25	52.86	-1.7	-3.12	65515.0	3475934.75	197
2015-06-28	54.5	56.0	53.75	54.56	0.3	0.55	159436.0	8681000.0	375
2015-06-25	53.75	56.0	53.25	54.26	0.66	1.23	326620.0	17852309.75	659
2015-06-24	53.0	54.0	52.5	53.6	0.9	1.71	68237.0	3623337.5	155
2015-06-23	53.25	53.25	52.25	52.7	0.09	0.17	42895.0	2265383.25	81
2015-06-22	52.5	53.5	52.25	52.61	-0.17	-0.32	69893.0	3692826.0	164
2015-06-21	53.25	53.25	52.5	52.78	-0.57	-1.07	70424.0	3713744.5	154
2015-06-18	54.0	54.0	53.25	53.35	-0.91	-1.68	63849.0	3416428.75	134
2015-06-17	54.75	54.75	54.0	54.26	-0.29	-0.53	43230.0	2352154.25	126
2015-06-16	54.75	54.75	54.5	54.55	-0.14	-0.26	38805.0	2117016.5	110
2015-06-15	54.75	55.25	54.25	54.69	-0.02	-0.04	77789.0	4255545.75	175
2015-06-14	55.0	55.25	54.5	54.71	-0.3	-0.55	83450.0	4579065.5	175
2015-06-11	55.25	56.5	54.5	55.01	-0.19	-0.34	151547.0	8405075.5	360
2015-06-10	54.5	56.75	54.5	55.2	1.04	1.92	193922.0	10759245.25	468
2015-06-09	55.0	55.5	53.25	54.16	-1.18	-2.13	116888.0	6328469.25	296
2015-06-08	55.75	56.0	55.25	55.34	-0.63	-1.13	118889.0	6603227.0	261
2015-06-07	56.75	56.75	55.75	55.97	-0.91	-1.6	111308.0	6268993.5	268
2015-06-04	57.5	57.5	56.75	56.88	-0.64	-1.11	139974.0	7998495.25	282
2015-06-03	57.5	58.5	57.25	57.52	0.17	0.3	221089.0	12769801.25	459
2015-06-02	57.25	58.75	57.25	57.35	0.18	0.31	310115.0	17947578.5	547
2015-06-01	57.25	57.5	56.75	57.17	-0.06	-0.1	105337.0	6013701.75	240
2015-05-31	57.5	58.25	57.0	57.23	-0.13	-0.23	212109.0	12229845.5	358
2015-05-28	57.75	58.0	57.25	57.36	-0.35	-0.61	92688.0	5328168.0	225
2015-05-27	58.0	58.5	57.5	57.71	-0.43	-0.74	187368.0	10848923.0	359
2015-05-26	57.75	59.5	57.5	58.14	0.61	1.06	621998.0	36425653.0	1039
2015-05-25	57.5	58.0	57.5	57.53	0.03	0.05	184352.0	10644332.0	416
2015-05-24	57.5	58.25	56.75	57.5	-0.11	-0.19	271181.0	15552941.25	513
2015-05-21	58.0	58.5	57.25	57.61	-0.48	-0.83	416957.0	24119706.75	857
2015-05-20	58.75	59.25	57.5	58.09	-0.59	-1.01	573049.0	33420469.0	1085
2015-05-19	60.5	62.5	58.5	58.68	-1.7	-2.82	1438108.0	86612678.25	2748
2015-05-18	55.25	60.5	54.75	60.38	5.48	9.98	848136.0	49666659.0	1290
2015-05-17	54.5	55.25	54.5	54.9	0.48	0.88	127606.0	6999285.25	253
2015-05-14	54.5	54.75	54.0	54.42	0.07	0.13	68447.0	3731462.25	144
2015-05-13	55.0	55.0	54.25	54.35	-0.04	-0.07	113475.0	6184472.5	208
2015-05-12	53.5	54.5	53.5	54.39	0.47	0.87	122927.0	6640256.5	261
2015-05-11	53.75	54.75	53.25	53.92	0.14	0.26	201059.0	10869935.0	436
2015-05-10	55.0	55.0	53.0	53.78	-0.64	-1.18	156867.0	8437959.0	322
2015-05-07	55.25	55.25	53.75	54.42	-0.91	-1.64	153363.0	8356910.25	299
2015-05-06	55.0	56.5	55.0	55.33	-0.13	-0.23	241517.0	13409027.5	507
2015-05-05	56.5	56.5	54.75	55.46	-0.28	-0.5	240669.0	13371800.5	465
2015-05-04	56.75	57.5	55.25	55.74	-1.04	-1.83	412826.0	23144554.0	601
2015-05-03	59.0	59.25	56.5	56.78	-1.88	-3.2	265923.0	15411529.25	481
2015-04-30	59.5	60.0	58.5	58.66	-0.74	-1.25	193233.0	11454399.0	366
2015-04-29	59.25	60.5	59.25	59.4	0.34	0.58	337855.0	20153591.25	590
2015-04-28	59.25	60.25	58.5	59.06	-0.37	-0.62	263001.0	15625691.5	495
2015-04-27	59.25	61.0	59.0	59.43	0.05	0.08	365976.0	21967212.5	669
2015-04-26	58.75	60.25	58.5	59.38	0.96	1.64	239781.0	14254463.5	483
2015-04-23	58.5	59.25	58.0	58.42	0.22	0.38	213178.0	12486685.0	407
2015-04-22	58.75	59.25	58.0	58.2	-0.32	-0.55	118152.0	6920518.5	286
2015-04-21	58.5	58.75	58.0	58.52	-1.05	-1.76	240822.0	14057886.75	473
2015-04-20	60.5	60.5	59.25	59.57	-0.77	-1.28	187580.0	11206286.0	442
2015-04-19	60.75	61.25	59.5	60.34	-0.17	-0.28	385396.0	23310749.0	911
2015-04-16	62.75	63.0	60.25	60.51	1.75	2.98	1124962.0	69508507.25	2245
2015-04-15	58.75	59.5	58.5	58.76	0.69	1.19	361256.0	21267601.5	684
2015-04-14	58.5	60.0	57.75	58.07	-0.29	-0.5	854583.0	50407757.75	1543
2015-04-13	58.0	59.25	57.75	58.36	0.65	1.13	389034.0	22732637.0	842
2015-04-12	57.5	59.5	57.5	57.71	0.42	0.73	640260.0	37331567.75	1188
2015-04-09	57.5	58.5	57.0	57.29	-0.16	-0.28	603909.0	34870683.0	1169
2015-04-08	58.5	60.25	57.25	57.45	-0.7	-1.2	738323.0	43493232.75	1486
2015-04-07	58.75	59.25	58.0	58.15	0.17	0.29	484040.0	28375732.75	961
2015-04-06	57.5	59.25	56.75	57.98	1.25	2.2	853210.0	49557325.0	1734
2015-04-05	56.5	58.5	54.25	56.73	-0.13	-0.23	599483.0	33847396.25	1533
2015-04-02	60.75	61.0	55.25	56.86	-2.97	-4.96	829301.0	48572869.25	1795
2015-04-01	60.75	62.5	59.5	59.83	-0.48	-0.8	880181.0	53712474.0	1934
2015-03-31	63.75	65.0	59.0	60.31	-1.76	-2.84	1837263.0	114981558.25	3900
2015-03-30	56.25	62.0	56.25	62.07	5.51	9.74	1279570.0	76945816.25	1729
2015-03-29	56.0	58.0	55.75	56.56	1.96	3.59	717798.0	40795822.0	1464
2015-03-26	54.0	57.5	53.25	54.6	-2.5	-4.38	1131239.0	62342359.0	2496
2015-03-25	60.75	64.5	56.0	57.1	-4.03	-6.59	1175717.0	71821622.5	3010
2015-03-24	60.0	64.5	57.25	61.13	1.12	1.87	1369786.0	83818787.75	3318
2015-03-23	60.5	61.5	59.75	60.01	-1.01	-1.66	468581.0	28321664.75	1182
2015-03-22	62.5	63.5	60.75	61.02	-1.39	-2.23	542521.0	33531839.0	1365
2015-03-19	65.0	65.5	62.0	62.41	-2.04	-3.17	829778.0	53062147.0	2197
2015-03-18	62.0	67.5	59.75	64.45	2.55	4.12	1728879.0	109871506.75	4017
2015-03-17	64.5	65.5	58.0	61.9	-2.21	-3.45	1575648.0	97920623.75	3558
2015-03-16	65.25	68.25	61.5	64.11	0.95	1.5	2890253.0	187691315.5	6361
2015-03-15	57.5	63.25	57.5	63.16	5.69	9.9	1264846.0	78079354.75	1511
2015-03-12	53.5	57.5	52.25	57.47	5.22	9.99	1660635.0	91894243.25	2085
2015-03-11	47.3	52.25	46.7	52.25	4.67	9.82	967503.0	48533952.0	1048
2015-03-10	46.6	47.8	46.4	47.58	0.71	1.51	179000.0	8439900.5	308
2015-03-09	47.8	47.9	46.7	46.87	-0.8	-1.68	130043.0	6132561.5	255
2015-03-08	46.1	48.4	46.0	47.67	1.63	3.54	694943.0	32975492.25	811
2015-03-05	45.6	46.3	45.3	46.04	0.43	0.94	421889.0	19314761.75	552
2015-03-04	45.2	47.0	44.9	45.61	0.51	1.13	837964.0	38635354.0	1093
2015-03-03	45.3	45.3	44.9	45.1	-0.05	-0.11	176008.0	7938534.0	284
2015-03-02	45.6	45.8	45.0	45.15	-0.38	-0.83	151772.0	6887050.25	250
2015-03-01	45.8	46.0	45.3	45.53	-0.06	-0.13	90278.0	4116798.25	166
2015-02-26	45.6	46.0	45.5	45.59	0.07	0.15	63511.0	2900376.5	140
2015-02-25	45.5	46.0	45.5	45.52	-0.33	-0.72	117428.0	5357342.25	252
2015-02-24	46.7	46.9	45.8	45.85	-0.83	-1.78	309937.0	14289692.0	548
2015-02-23	45.8	49.0	45.5	46.68	1.18	2.59	1146929.0	53963768.0	1524
2015-02-22	45.6	45.8	45.3	45.5	0.2	0.44	90260.0	4106944.25	158
2015-02-19	45.5	45.8	44.9	45.3	-0.23	-0.51	89969.0	4079113.0	170
2015-02-18	46.0	46.0	45.2	45.53	-0.26	-0.57	133274.0	6074398.0	258
2015-02-17	46.3	46.4	45.0	45.79	-0.29	-0.63	194750.0	8934940.75	354
2015-02-16	46.1	46.6	45.8	46.08	0.04	0.09	155631.0	7191525.25	302
2015-02-15	45.8	46.4	45.6	46.04	0.87	1.93	180396.0	8306426.0	272
2015-02-12	45.2	45.6	45.0	45.17	0.0	0.0	134076.0	6080808.75	268
2015-02-11	46.4	46.7	44.7	45.17	-1.24	-2.67	264985.0	12181231.25	452
2015-02-10	46.4	47.3	46.1	46.41	0.29	0.63	403461.0	18776819.75	636
2015-02-09	46.1	46.4	45.6	46.12	-0.04	-0.09	157484.0	7243468.25	344
2015-02-08	46.3	46.4	45.6	46.16	0.31	0.68	132068.0	6095612.0	230
2015-02-05	46.1	46.9	45.6	45.85	-0.32	-0.69	299885.0	13830133.25	473
2015-02-04	46.3	47.6	46.1	46.17	0.11	0.24	447606.0	20947922.0	713
2015-02-03	47.3	47.5	45.5	46.06	-0.95	-2.02	470460.0	21948161.25	783
2015-02-02	45.2	48.4	44.7	47.01	1.83	4.05	957208.0	44535300.25	1334
2015-02-01	46.1	46.4	45.0	45.18	0.99	2.24	393004.0	17869068.5	562
2015-01-29	44.0	44.6	43.6	44.19	0.23	0.52	293934.0	13006453.75	481
2015-01-28	44.3	44.9	43.8	43.96	-0.25	-0.57	350530.0	15543074.0	543
2015-01-27	43.6	44.4	43.5	44.21	0.43	0.98	237196.0	10445659.0	361
2015-01-26	44.0	44.3	43.5	43.78	0.61	1.41	265591.0	11618928.75	437
2015-01-22	42.6	44.4	42.6	43.17	-0.07	-0.16	374882.0	16359703.25	641
2015-01-21	44.9	45.2	43.0	43.24	-1.29	-2.9	493660.0	21897775.25	799
2015-01-20	44.4	46.0	44.1	44.53	1.18	2.72	1079242.0	48519307.75	1606
2015-01-19	42.7	43.6	42.6	43.35	1.12	2.65	579033.0	24988901.75	823
2015-01-18	41.3	42.6	41.3	42.23	1.31	3.2	331310.0	13911257.25	490
2015-01-15	41.8	42.1	40.9	40.92	-0.75	-1.8	232292.0	9625844.5	413
2015-01-14	41.5	42.1	41.0	41.67	1.09	2.69	502078.0	20823975.25	738
2015-01-13	39.3	41.6	39.2	40.58	-0.79	-1.91	629407.0	25556612.5	1047
2015-01-12	44.6	44.9	40.7	41.37	-1.04	-2.45	1220598.0	52008825.25	1985
2015-01-11	39.0	42.4	39.0	42.41	3.72	9.61	696090.0	28507847.25	906
2015-01-08	38.1	40.0	38.0	38.69	1.28	3.42	508117.0	19708308.25	786
2015-01-07	36.7	38.3	36.3	37.41	1.53	4.26	424899.0	15873156.75	567
2015-01-06	35.0	36.0	34.0	35.88	-0.68	-1.86	403073.0	14079740.25	688
2015-01-05	38.7	38.7	35.8	36.56	-2.34	-6.02	392371.0	14701204.25	576
2015-01-04	38.7	39.5	38.7	38.9	-0.57	-1.44	223033.0	8726689.75	365
2015-01-01	39.8	40.4	38.6	39.47	0.64	1.65	517161.0	20339940.75	768
2014-12-31	41.0	41.5	36.3	38.83	-1.25	-3.12	614615.0	24009017.75	1168
2014-12-30	43.0	43.0	40.0	40.08	-4.27	-9.63	994797.0	40982302.75	1389
2014-12-29	44.3	45.5	43.3	44.35	-0.21	-0.47	717072.0	31836938.25	1132
2014-12-28	41.2	44.6	40.7	44.56	3.95	9.73	626718.0	26779127.25	1118
2014-12-25	44.9	45.2	40.4	40.61	-4.24	-9.45	1458501.0	61980887.0	2237
2014-12-24	42.7	44.9	42.7	44.85	3.97	9.71	350963.0	15578177.25	554
2014-12-23	37.7	40.9	37.2	40.88	3.7	9.95	542301.0	21435851.5	682
2014-12-22	34.0	37.2	33.0	37.18	3.37	9.97	457767.0	16524275.0	643
2014-12-21	35.3	35.3	32.4	33.81	0.46	1.38	335210.0	11423021.0	556
2014-12-18	32.0	33.4	31.7	33.35	3.02	9.96	228866.0	7517437.5	335
2014-12-17	30.7	31.4	28.5	30.33	-1.17	-3.71	279615.0	8308362.4	505
2014-12-16	32.6	32.7	31.5	31.5	-3.39	-9.72	190837.0	6053877.25	231
2014-12-15	39.3	39.7	34.9	34.89	-3.78	-9.78	308963.0	11473243.0	595
2014-12-14	41.2	41.5	38.3	38.67	-3.81	-8.97	219726.0	8813485.75	390
2014-12-11	42.0	43.5	40.4	42.48	-1.86	-4.19	225498.0	9463489.0	410
2014-12-10	45.8	46.0	43.3	44.34	-1.23	-2.7	153332.0	6813814.0	290
2014-12-09	44.7	45.8	44.0	45.57	-0.49	-1.06	130603.0	5869233.0	253
2014-12-08	47.5	47.5	46.0	46.06	-1.55	-3.26	121377.0	5690641.75	238
2014-12-07	47.8	48.4	47.5	47.61	-0.22	-0.46	76725.0	3673567.75	151
2014-12-04	48.3	48.4	47.6	47.83	0.03	0.06	76027.0	3660611.25	150
2014-12-03	47.5	48.1	47.3	47.8	0.4	0.84	151126.0	7227239.0	235
2014-12-02	47.8	48.4	47.2	47.4	0.36	0.77	200195.0	9549429.25	312
2014-12-01	47.0	47.8	46.6	47.04	0.9	1.95	149668.0	7042965.75	281
2014-11-30	47.2	47.3	44.9	46.14	-2.69	-5.51	143478.0	6654514.75	331
2014-11-27	48.7	49.3	48.6	48.83	-0.4	-0.81	139910.0	6835011.75	258
2014-11-26	50.1	50.1	48.3	49.23	-0.27	-0.55	96189.0	4722752.5	204
2014-11-25	50.5	51.0	49.2	49.5	-1.54	-3.02	134860.0	6754208.25	239
2014-11-24	52.75	53.25	50.75	51.04	-1.03	-1.98	261837.0	13664262.0	470
2014-11-23	51.0	52.5	51.0	52.07	1.82	3.62	280221.0	14474499.25	464
2014-11-20	49.6	51.25	49.6	50.25	0.77	1.56	163824.0	8254383.0	305
2014-11-19	48.9	50.1	48.4	49.48	0.52	1.06	172778.0	8524495.75	302
2014-11-18	48.7	49.2	48.1	48.96	1.05	2.19	68536.0	3334460.5	159
2014-11-17	48.6	48.9	46.7	47.91	-0.99	-2.02	75944.0	3635367.25	236
2014-11-16	49.6	49.8	48.7	48.9	-0.65	-1.31	101074.0	4990017.0	215
2014-11-13	49.8	50.5	49.3	49.55	-0.32	-0.64	84343.0	4200588.25	163
2014-11-12	49.8	50.25	49.8	49.87	0.44	0.89	100419.0	5020857.75	160
2014-11-11	49.8	50.1	48.7	49.43	-0.81	-1.61	97482.0	4835375.5	252
2014-11-10	50.1	50.5	50.1	50.24	0.1	0.2	106773.0	5372418.0	165
2014-11-09	50.25	50.5	49.9	50.14	0.04	0.08	78238.0	3928737.5	152
2014-11-06	50.75	50.75	49.5	50.1	-0.5	-0.99	92050.0	4614369.5	214
2014-11-05	49.8	50.75	48.6	50.6	0.7	1.4	144197.0	7152834.75	286
2014-11-04	51.25	51.5	49.8	49.9	-2.0	-3.85	148128.0	7506423.0	310
2014-11-03	51.75	52.0	51.5	51.9	0.19	0.37	110917.0	5739105.25	221
2014-11-02	52.75	53.75	51.5	51.71	-0.67	-1.28	304803.0	15955310.5	461
2014-10-30	52.25	53.0	51.25	52.38	-1.07	-2.0	250857.0	13078979.5	521
2014-10-29	54.5	56.5	52.75	53.45	-0.62	-1.15	579373.0	31943876.75	985
2014-10-28	52.0	55.0	51.25	54.07	2.26	4.36	674836.0	36065761.5	956
2014-10-27	52.75	53.0	51.75	51.81	-0.69	-1.31	217796.0	11438406.75	382
2014-10-26	52.5	53.25	52.25	52.5	1.57	3.08	304619.0	16054717.0	538
2014-10-23	50.5	51.0	49.6	50.93	-0.22	-0.43	229486.0	11595361.0	369
2014-10-22	51.25	52.0	50.5	51.15	0.29	0.57	342105.0	17514094.25	578
2014-10-21	49.8	51.25	49.8	50.86	0.87	1.74	230610.0	11679489.25	361
2014-10-20	49.5	50.25	48.1	49.99	0.82	1.67	146240.0	7184555.0	327
2014-10-19	51.0	51.0	48.9	49.17	1.1	2.29	172972.0	8569809.0	304
2014-10-16	50.5	51.5	46.7	48.07	-3.39	-6.59	259933.0	12726791.5	537
2014-10-15	53.25	53.25	51.25	51.46	-1.28	-2.43	268216.0	14090351.0	384
2014-10-14	53.0	53.75	52.25	52.74	-1.15	-2.13	241154.0	12718853.5	426
2014-10-13	52.75	54.25	52.25	53.89	1.2	2.28	332646.0	17668812.0	491
2014-10-12	55.5	55.5	52.25	52.69	-3.77	-6.68	138283.0	7493775.25	325
2014-10-02	56.5	56.75	56.0	56.46	-0.41	-0.72	201618.0	11399688.75	216
2014-10-01	57.25	57.5	56.75	56.87	-0.38	-0.66	111386.0	6363777.75	207
2014-09-30	56.75	57.5	56.75	57.25	0.44	0.77	157277.0	8994550.25	284
2014-09-29	56.75	57.5	56.5	56.81	-0.05	-0.09	178311.0	10121423.25	265
2014-09-28	57.5	57.5	56.5	56.86	-0.11	-0.19	106396.0	6053019.25	217
2014-09-25	56.5	57.5	56.25	56.97	0.35	0.62	252885.0	14359439.0	432
2014-09-24	56.75	58.0	55.25	56.62	-0.57	-1.0	354059.0	20230025.0	686
2014-09-22	57.25	57.75	56.75	57.19	-0.58	-1.0	183173.0	10503555.25	348
2014-09-21	58.75	59.25	57.5	57.77	-0.7	-1.2	220245.0	12905847.5	344
2014-09-18	59.25	59.25	58.5	58.47	-0.46	-0.78	288786.0	16988244.25	410
2014-09-17	58.25	59.0	58.0	58.93	1.0	1.73	369436.0	21624883.5	527
2014-09-16	57.75	58.5	57.75	57.93	0.03	0.05	184298.0	10696751.25	242
2014-09-15	58.5	59.0	57.25	57.9	-0.65	-1.11	185341.0	10775082.25	340
2014-09-14	58.5	59.5	58.5	58.55	-0.09	-0.15	227776.0	13444517.25	402
2014-09-11	58.5	60.0	58.5	58.64	-0.13	-0.22	513072.0	30440691.5	705
2014-09-10	60.0	60.0	58.75	58.77	-1.22	-2.03	431586.0	25651637.25	687
2014-09-09	58.5	60.75	58.5	59.99	1.42	2.42	1641423.0	98085173.0	1974
2014-09-08	58.5	58.75	58.0	58.57	0.23	0.39	256087.0	14964138.0	391
2014-09-07	58.75	59.5	58.0	58.34	-0.16	-0.27	422003.0	24676148.25	696
2014-09-04	58.5	60.75	58.5	58.5	0.44	0.76	1308634.0	77717547.75	1882
2014-09-03	57.5	58.5	57.5	58.06	0.42	0.73	434867.0	25211879.5	557
2014-09-02	58.25	58.5	57.5	57.64	-0.77	-1.32	394941.0	22901291.0	641
2014-09-01	58.25	58.75	57.5	58.41	0.68	1.18	511945.0	29762187.0	769
2014-08-31	56.75	58.25	56.75	57.73	1.06	1.87	403557.0	23256899.0	627
2014-08-28	56.5	57.25	56.25	56.67	0.4	0.71	269662.0	15317373.25	461
2014-08-27	56.25	56.75	56.0	56.27	0.3	0.54	188395.0	10618606.0	410
2014-08-26	55.5	56.5	55.25	55.97	0.84	1.52	198540.0	11059071.75	364
2014-08-25	56.75	57.25	54.75	55.13	-1.78	-3.13	332315.0	18566404.0	598
2014-08-24	57.5	58.5	56.75	56.91	-0.54	-0.94	324064.0	18638116.25	567
2014-08-21	58.75	59.25	57.25	57.45	-1.51	-2.56	365660.0	21271907.5	647
2014-08-20	59.25	61.5	58.5	58.96	-0.16	-0.27	1053382.0	63241876.5	1806
2014-08-19	57.5	59.75	56.75	59.12	1.61	2.8	893355.0	52133558.5	1360
2014-08-18	56.75	58.75	56.75	57.51	0.9	1.59	718262.0	41568037.25	1067
2014-08-17	57.0	57.25	56.5	56.61	0.16	0.28	200668.0	11397373.75	294
2014-08-14	56.25	57.5	56.0	56.45	0.14	0.25	360840.0	20519892.0	564
2014-08-13	56.5	57.0	56.25	56.31	-0.28	-0.49	208617.0	11798584.75	328
2014-08-12	56.5	57.75	56.5	56.59	-0.12	-0.21	382608.0	21840890.75	595
2014-08-11	56.5	57.0	56.25	56.71	-0.04	-0.07	164851.0	9337006.75	308
2014-08-10	56.5	57.5	56.25	56.75	0.12	0.21	233802.0	13266679.25	411
2014-08-07	57.25	58.0	56.5	56.63	-0.66	-1.15	379575.0	21634718.25	620
2014-08-06	55.75	58.75	55.5	57.29	1.62	2.91	859309.0	49303983.0	1297
2014-08-05	54.5	56.75	54.0	55.67	1.23	2.26	364222.0	20150211.0	624
2014-08-04	54.75	54.75	54.25	54.44	-0.11	-0.2	100456.0	5472558.75	231
2014-08-03	54.75	55.0	54.0	54.55	0.19	0.35	145342.0	7923256.5	297
2014-07-24	55.25	55.5	52.5	54.36	-1.03	-1.86	185133.0	10139509.0	330
2014-07-23	55.25	56.0	54.75	55.39	0.41	0.75	252038.0	13982634.25	435
2014-07-22	54.75	56.0	54.75	54.98	0.48	0.88	141400.0	7814141.25	316
2014-07-21	54.25	55.0	54.0	54.5	-0.56	-1.02	90804.0	4967023.25	198
2014-07-20	54.25	55.25	54.25	55.06	-0.59	-1.06	99301.0	5434322.0	224
2014-07-17	55.5	56.0	54.75	55.65	0.18	0.32	138374.0	7664665.5	325
2014-07-16	55.75	56.0	55.25	55.47	-0.24	-0.43	80963.0	4506853.5	170
2014-07-15	55.75	56.25	55.5	55.71	0.03	0.05	106529.0	5943700.25	205
2014-07-14	56.5	56.5	55.5	55.68	-0.54	-0.96	154033.0	8615297.5	244
2014-07-13	56.0	56.75	55.25	56.22	0.13	0.23	280217.0	15772007.5	529
2014-07-10	56.5	56.5	56.0	56.09	-0.46	-0.81	114386.0	6450887.5	203
2014-07-09	56.5	57.25	56.5	56.55	0.04	0.07	95893.0	5430276.5	202
2014-07-08	56.25	56.75	56.0	56.51	-0.05	-0.09	104522.0	5904449.25	195
2014-07-07	56.75	57.25	56.5	56.56	-0.21	-0.37	188211.0	10679269.0	318
2014-07-06	57.25	57.75	56.75	56.77	-0.47	-0.82	235624.0	13451094.0	406
2014-07-03	56.75	59.25	56.0	57.24	0.47	0.83	759673.0	44002087.75	1122
2014-07-02	56.25	57.5	56.25	56.77	0.58	1.03	212060.0	12065995.5	333
2014-07-01	56.0	56.5	55.75	56.19	-0.16	-0.28	143330.0	8054931.5	236
2014-06-30	56.75	57.25	56.25	56.35	-0.68	-1.19	131109.0	7420155.5	275
2014-06-29	56.75	57.5	56.5	57.03	-0.13	-0.23	145027.0	8281873.5	279
2014-06-26	57.5	58.5	56.5	57.16	-0.26	-0.45	546887.0	31512075.75	741
2014-06-25	57.0	59.25	56.75	57.42	0.31	0.54	455952.0	26410780.75	802
2014-06-24	56.75	58.0	56.5	57.11	0.39	0.69	514530.0	29403883.75	886
2014-06-23	58.75	58.75	56.0	56.72	-1.73	-2.96	451056.0	25927573.75	787
2014-06-22	57.25	59.5	57.25	58.45	1.37	2.4	801922.0	46742340.5	1225
2014-06-19	58.0	59.0	56.75	57.08	-0.66	-1.14	431709.0	25022736.0	885
2014-06-18	56.5	59.0	55.75	57.74	1.26	2.23	708011.0	40730248.5	1333
2014-06-17	54.0	58.5	54.0	56.48	2.38	4.4	833749.0	46919375.5	1558
2014-06-16	54.75	55.5	54.0	54.1	-1.14	-2.06	186958.0	10246654.75	376
2014-06-15	55.75	55.75	54.5	55.24	-1.08	-1.92	210461.0	11627892.5	465
2014-06-12	56.75	57.25	56.0	56.32	-0.81	-1.42	259761.0	14712218.0	443
2014-06-11	56.0	57.5	55.25	57.13	1.13	2.02	272699.0	15421178.0	524
2014-06-10	56.5	56.5	55.25	56.0	-0.51	-0.9	196783.0	10992388.0	407
2014-06-09	55.25	58.0	54.0	56.51	0.91	1.64	396329.0	22412891.5	741
2014-06-08	58.0	58.0	52.25	55.6	-2.33	-4.02	605469.0	33278721.0	1095
2014-06-05	60.25	60.5	57.5	57.93	-2.44	-4.04	385891.0	22907297.25	651
2014-06-04	60.75	61.25	60.25	60.37	-1.02	-1.66	177555.0	10783418.75	388
2014-06-03	61.25	62.5	60.75	61.39	0.48	0.79	403047.0	24845530.5	755
2014-06-02	61.5	61.5	60.75	60.91	-0.83	-1.34	214591.0	13135904.5	438
2014-06-01	62.0	63.0	61.25	61.74	0.41	0.67	517611.0	32194050.5	876
2014-05-29	63.5	64.5	61.0	61.33	-1.71	-2.71	1329369.0	83957345.5	2073
2014-05-28	61.5	65.0	61.0	63.04	2.07	3.4	1516202.0	95516226.25	2086
2014-05-27	61.25	61.5	60.5	60.97	-0.13	-0.21	291456.0	17805352.75	514
2014-05-26	61.5	62.0	61.0	61.1	0.14	0.23	213555.0	13146145.0	460
2014-05-25	60.0	61.5	59.5	60.96	-0.66	-1.07	334504.0	20360219.0	622
2014-05-22	62.75	63.0	61.25	61.62	-1.05	-1.68	565667.0	35190843.75	990
2014-05-21	62.75	63.75	62.0	62.67	0.0	0.0	951481.0	59891355.75	1349
2014-05-20	61.5	63.5	60.25	62.67	1.25	2.04	942649.0	58427226.25	1616
2014-05-19	63.75	64.0	61.0	61.42	-2.21	-3.47	548548.0	34138519.75	957
2014-05-18	64.0	65.25	63.25	63.63	-0.3	-0.47	806092.0	51610695.75	1270
2014-05-15	63.75	65.0	63.25	63.93	-0.23	-0.36	646740.0	41521673.0	1107
2014-05-14	65.0	65.25	64.0	64.16	-0.56	-0.87	477603.0	30784017.0	796
2014-05-13	64.75	66.0	64.5	64.72	0.27	0.42	821433.0	53465565.25	1198
2014-05-12	65.25	65.5	64.25	64.45	-0.29	-0.45	606165.0	39209661.25	978
2014-05-11	64.75	66.75	64.25	64.74	0.53	0.83	1128787.0	73583053.25	1933
2014-05-08	65.25	65.5	63.75	64.21	-0.2	-0.31	665013.0	43007154.0	1195
2014-05-07	63.0	66.0	62.25	64.41	1.02	1.61	1364746.0	87759880.5	2560
2014-05-06	65.75	66.5	63.0	63.39	-2.89	-4.36	1613958.0	104992839.0	3148
2014-05-05	60.5	66.5	60.5	66.28	5.73	9.46	2415027.0	156082593.75	3602
2014-05-04	60.5	61.0	60.5	60.55	0.21	0.35	147075.0	8908159.5	309
2014-05-01	60.0	61.25	60.0	60.34	0.49	0.82	310357.0	18824776.0	548
2014-04-30	61.25	61.25	59.5	59.85	-1.4	-2.29	280048.0	16903397.5	520
2014-04-29	62.25	62.5	61.0	61.25	-0.56	-0.91	403336.0	24866116.25	595
2014-04-28	63.0	63.25	61.5	61.81	-1.27	-2.01	540538.0	33729589.25	760
2014-04-27	62.75	65.0	62.75	63.08	1.28	2.07	1087576.0	69236480.25	1568
2014-04-24	62.25	63.5	61.25	61.8	-0.2	-0.32	807608.0	50251507.75	1382
2014-04-23	60.0	63.75	60.0	62.0	1.52	2.51	1867997.0	115452315.5	2813
2014-04-22	62.75	63.25	59.5	60.48	-0.68	-1.11	1550797.0	96054696.25	2668
2014-04-21	57.25	61.25	56.5	61.16	5.55	9.98	1812150.0	107270583.25	2357
2014-04-20	55.75	56.25	55.5	55.61	0.29	0.52	210007.0	11720778.25	364
2014-04-17	55.25	56.0	54.75	55.32	0.05	0.09	281335.0	15642768.75	436
2014-04-16	56.0	56.0	55.25	55.27	-0.43	-0.77	144228.0	8010236.5	293
2014-04-15	55.75	56.25	55.25	55.7	0.08	0.14	220211.0	12291027.25	347
2014-04-14	55.75	57.25	55.5	55.62	0.29	0.52	424413.0	23846243.75	725
2014-04-13	54.25	55.75	53.75	55.33	1.24	2.29	344821.0	19028587.25	561
2014-04-10	53.75	55.25	53.25	54.09	0.92	1.73	337717.0	18281819.75	609
2014-04-09	53.25	55.75	52.75	53.17	0.16	0.3	624757.0	33828025.75	1021
2014-04-08	53.75	53.75	52.75	53.01	-0.77	-1.43	282867.0	15028650.0	515
2014-04-07	53.75	54.5	53.5	53.78	0.0	0.0	188839.0	10161522.5	384
2014-04-06	54.0	54.5	53.25	53.78	-0.16	-0.3	299332.0	16098930.0	530
2014-04-03	54.5	54.75	53.5	53.94	-0.61	-1.12	211120.0	11435767.75	465
2014-04-02	56.0	56.0	54.5	54.55	-1.23	-2.21	170576.0	9428928.0	369
2014-04-01	55.75	56.5	55.5	55.78	-0.15	-0.27	139010.0	7767086.25	272
2014-03-31	55.75	56.5	55.5	55.93	0.15	0.27	136964.0	7679480.5	276
2014-03-30	55.75	56.25	55.25	55.78	0.0	0.0	124770.0	6964400.25	295
2014-03-27	56.5	56.5	55.75	55.78	-0.92	-1.62	122314.0	6868100.75	278
2014-03-26	56.75	57.25	56.25	56.7	0.0	0.0	183082.0	10364873.5	325
2014-03-25	56.75	57.75	56.25	56.7	0.0	0.0	246139.0	14044994.75	464
2014-03-24	56.5	57.75	56.0	56.7	0.3	0.53	430917.0	24571055.0	760
2014-03-23	57.25	57.25	56.25	56.4	-0.61	-1.07	220523.0	12515134.5	472
2014-03-20	58.5	58.75	56.75	57.01	-2.0	-3.39	806807.0	46514624.75	1371
2014-03-19	56.0	60.25	56.0	59.01	3.38	6.08	1599288.0	94000312.25	2751
2014-03-18	55.75	56.0	54.75	55.63	0.31	0.56	330674.0	18360918.25	548
2014-03-17	54.5	55.5	54.5	55.32	0.77	1.41	128022.0	7034246.0	244
2014-03-16	54.5	55.0	54.5	54.55	0.15	0.28	114921.0	6280656.25	214
2014-03-13	54.75	55.25	54.5	54.4	-0.61	-1.11	132659.0	7273126.75	259
2014-03-12	55.75	55.75	54.75	55.01	-0.31	-0.56	186949.0	10310012.25	394
2014-03-11	55.5	57.25	55.25	55.32	-0.31	-0.56	499598.0	28171610.25	984
2014-03-10	55.0	55.75	54.5	55.63	0.77	1.4	189000.0	10378387.75	320
2014-03-09	55.0	55.25	54.75	54.86	0.15	0.27	158543.0	8724423.75	270
2014-03-06	55.75	55.75	54.5	54.71	-0.3	-0.55	208295.0	11421843.75	447
2014-03-05	55.25	56.5	53.5	55.01	-0.31	-0.56	572238.0	31683858.25	1052
2014-03-04	55.0	56.75	54.75	55.32	1.08	1.99	702282.0	39412442.25	1131
2014-03-03	54.5	54.5	53.25	54.24	-0.31	-0.57	237531.0	12802315.5	484
2014-03-02	54.75	56.0	53.5	54.55	0.31	0.57	422857.0	23228802.25	796
2014-02-27	52.75	56.0	52.5	54.24	1.38	2.61	779658.0	42783453.25	1377
2014-02-26	53.75	53.75	52.75	52.86	-1.08	-2.0	172749.0	9211555.25	359
2014-02-25	54.75	54.75	53.75	53.94	-0.77	-1.41	277621.0	15045005.5	520
2014-02-24	52.75	55.75	52.75	54.71	1.7	3.21	642871.0	34945335.0	1179
2014-02-23	52.5	54.0	52.0	53.01	1.22	2.36	303531.0	16041379.75	521
2014-02-20	52.0	52.0	51.75	51.79	-0.15	-0.29	69192.0	3592151.75	158
2014-02-19	52.5	52.75	51.75	51.94	-0.46	-0.88	92393.0	4834220.0	172
2014-02-18	52.0	52.75	52.0	52.4	0.31	0.6	175396.0	9192908.0	263
2014-02-17	52.5	52.5	51.75	52.09	-0.46	-0.88	85482.0	4460139.5	150
2014-02-16	51.25	52.5	51.0	52.55	1.07	2.08	153339.0	7967099.0	263
2014-02-13	52.0	52.0	51.0	51.48	-0.46	-0.89	103170.0	5328887.5	208
2014-02-12	52.0	52.0	51.75	51.94	-0.31	-0.59	92559.0	4797940.0	174
2014-02-11	52.25	52.5	51.25	52.25	0.0	0.0	90386.0	4695608.0	188
2014-02-10	52.25	52.5	51.75	52.25	0.0	0.0	95725.0	4994506.25	225
2014-02-09	52.75	52.75	52.0	52.25	0.62	1.2	101257.0	5298567.0	238
2014-02-06	51.25	52.25	51.25	51.63	0.92	1.81	173922.0	8987663.75	326
2014-02-05	50.75	50.75	50.5	50.71	0.0	0.0	44011.0	2232506.0	118
2014-02-04	50.5	50.75	49.8	50.71	0.0	0.0	40848.0	2058732.75	128
2014-02-03	50.75	51.25	49.9	50.71	0.31	0.62	114423.0	5795013.5	230
2014-02-02	50.5	51.25	50.5	50.4	-0.16	-0.32	49494.0	2514916.0	137
2014-01-30	50.75	51.25	50.5	50.56	-0.61	-1.19	35317.0	1798912.0	114
2014-01-29	51.25	51.75	51.25	51.17	-0.15	-0.29	55001.0	2823986.5	98
2014-01-28	51.0	51.75	50.75	51.32	0.3	0.59	63291.0	3245037.75	141
2014-01-27	50.75	51.25	50.5	51.02	0.46	0.91	67970.0	3453885.0	185
2014-01-26	50.5	50.75	50.5	50.56	-0.46	-0.9	52713.0	2663743.5	157
2014-01-23	51.25	51.25	50.1	51.02	0.31	0.61	83506.0	4240408.0	204
2014-01-22	52.25	52.25	47.3	50.71	-1.38	-2.65	145726.0	7350523.75	393
2014-01-21	52.5	52.75	52.0	52.09	-0.31	-0.59	62579.0	3271366.25	186
2014-01-20	51.5	52.5	51.5	52.4	0.77	1.49	71597.0	3735756.25	191
2014-01-19	52.0	52.0	51.25	51.63	-0.62	-1.19	75801.0	3922801.25	207
2014-01-16	53.0	53.0	51.75	52.25	-0.76	-1.43	136760.0	7215302.75	319
2014-01-15	54.0	54.0	52.75	53.01	-0.77	-1.43	131756.0	7026842.25	307
2014-01-14	53.25	54.25	52.75	53.78	0.77	1.45	144316.0	7743474.75	292
2014-01-13	54.0	54.0	52.5	53.01	-0.77	-1.43	100407.0	5361272.0	225
2014-01-12	53.75	54.0	53.75	53.78	0.46	0.86	99111.0	5342757.25	221
2014-01-09	53.75	53.75	53.0	53.32	-0.31	-0.58	90880.0	4849682.5	233
2014-01-08	54.25	54.25	53.75	53.63	-0.46	-0.85	73624.0	3973141.5	187
2014-01-07	54.5	54.75	53.75	54.09	0.15	0.28	84843.0	4602316.5	233
2014-01-06	53.5	54.5	53.25	53.94	0.16	0.3	90576.0	4887236.75	210
2014-01-05	54.75	54.75	53.5	53.78	-0.93	-1.7	122292.0	6597051.75	314
2014-01-02	55.25	55.25	54.5	54.71	-0.46	-0.83	139739.0	7657188.5	297
2014-01-01	55.75	56.0	55.25	55.17	-0.46	-0.83	134795.0	7475528.5	336
2013-12-31	56.75	56.75	55.75	55.63	-0.92	-1.63	264096.0	14798612.0	547
2013-12-30	56.5	58.5	56.25	56.55	0.31	0.55	639892.0	36590211.5	1238
2013-12-29	55.5	57.75	55.5	56.24	0.92	1.66	1137602.0	64397955.5	1889
2013-12-26	54.5	56.0	53.75	55.32	1.08	1.99	1240620.0	68285007.0	1318
2013-12-25	54.75	55.25	54.25	54.24	-0.77	-1.4	156892.0	8589075.0	305
2013-12-24	55.0	55.75	54.75	55.01	-0.16	-0.29	230909.0	12757167.0	416
2013-12-23	55.75	56.0	55.25	55.17	-0.46	-0.83	314639.0	17488293.25	516
2013-12-22	55.0	56.0	54.5	55.63	1.39	2.56	349836.0	19348427.75	549
2013-12-19	55.5	56.0	54.25	54.24	-0.93	-1.69	306249.0	16877309.5	596
2013-12-18	53.75	56.5	53.5	55.17	1.39	2.58	796106.0	44057771.75	1174
2013-12-17	54.75	55.25	53.5	53.78	-0.77	-1.41	462973.0	25133717.75	723
2013-12-16	54.0	56.0	53.75	54.55	0.92	1.72	665026.0	36569134.5	995
2013-12-15	52.5	53.75	52.5	53.63	1.23	2.35	360996.0	19248217.75	533
2013-12-12	51.5	52.75	51.5	52.4	0.92	1.79	207044.0	10793420.75	372
2013-12-11	51.5	52.0	51.5	51.48	-0.15	-0.29	73541.0	3801330.25	199
2013-12-10	52.5	52.5	51.5	51.63	-0.62	-1.19	105345.0	5477034.25	261
2013-12-09	52.5	53.25	52.0	52.25	0.16	0.31	242675.0	12758422.25	402
2013-12-08	52.25	52.5	52.0	52.09	0.0	0.0	97136.0	5074423.0	187
2013-12-05	52.25	52.5	52.0	52.09	0.0	0.0	77328.0	4027663.0	212
2013-12-04	52.0	52.5	52.0	52.09	0.0	0.0	90415.0	4721737.25	208
2013-12-03	52.5	52.75	52.0	52.09	-0.31	-0.59	104564.0	5490028.5	234
2013-12-02	52.5	52.75	52.25	52.4	0.15	0.29	47846.0	2507831.75	134
2013-12-01	52.75	52.75	52.0	52.25	-0.46	-0.87	150200.0	7882223.0	269
2013-11-28	52.75	53.25	52.5	52.71	0.0	0.0	66568.0	3510131.5	181
2013-11-27	52.75	53.25	52.5	52.71	-0.3	-0.57	56515.0	2992426.25	161
2013-11-26	53.25	54.25	53.0	53.01	-0.31	-0.58	173104.0	9296261.5	350
2013-11-25	53.25	54.0	53.0	53.32	-0.16	-0.3	114856.0	6134784.5	270
2013-11-24	53.25	54.5	52.5	53.48	0.31	0.58	288402.0	15414756.25	533
2013-11-21	53.75	54.0	53.0	53.17	-0.61	-1.13	96067.0	5138943.5	209
2013-11-20	54.0	54.25	53.75	53.78	-0.31	-0.57	142567.0	7688218.0	271
2013-11-19	53.75	54.25	53.5	54.09	0.15	0.28	130848.0	7046415.25	278
2013-11-18	54.5	54.5	53.75	53.94	-0.46	-0.85	124596.0	6736022.25	259
2013-11-17	54.5	54.75	54.0	54.4	0.16	0.29	125938.0	6849301.0	242
2013-11-14	54.0	55.5	54.0	54.24	0.15	0.28	263608.0	14433641.25	516
2013-11-13	54.5	55.25	54.0	54.09	-0.46	-0.84	145067.0	7905620.5	314
2013-11-12	55.5	55.75	54.5	54.55	-1.08	-1.94	215115.0	11878457.25	460
2013-11-11	55.25	56.5	55.25	55.63	0.62	1.13	680249.0	38022217.75	1095
2013-11-10	54.0	55.25	54.0	55.01	1.07	1.98	152058.0	8305859.75	304
2013-11-07	54.25	54.5	53.75	53.94	-0.15	-0.28	131027.0	7103930.5	279
2013-11-06	54.5	54.75	54.0	54.09	-0.31	-0.57	158512.0	8619291.0	276
2013-11-05	53.25	54.5	53.25	54.4	0.92	1.72	167167.0	9030119.0	358
2013-11-04	54.5	54.5	53.25	53.48	-0.76	-1.4	103786.0	5592589.0	275
2013-11-03	54.0	55.25	54.0	54.24	-0.16	-0.29	127679.0	6961385.0	286
2013-10-31	54.75	54.75	54.25	54.4	-0.46	-0.84	105101.0	5718760.75	235
2013-10-30	55.5	55.5	54.75	54.86	-0.31	-0.56	154961.0	8545035.0	332
2013-10-29	55.25	55.25	54.5	55.17	0.0	0.0	144342.0	7918968.25	286
2013-10-28	55.75	55.75	54.75	55.17	-0.46	-0.83	194055.0	10726413.5	371
2013-10-27	55.25	55.75	55.25	55.63	0.46	0.83	119079.0	6607373.25	278
2013-10-24	55.25	56.0	55.0	55.17	0.16	0.29	230156.0	12740240.5	489
2013-10-23	54.75	57.25	54.75	55.01	0.61	1.12	662934.0	36943802.5	1157
2013-10-22	54.75	55.0	54.25	54.4	-0.15	-0.27	135036.0	7383706.0	307
2013-10-21	54.5	55.75	53.5	54.55	0.46	0.85	306521.0	16736045.25	567
2013-10-20	54.25	54.5	53.75	54.09	1.23	2.33	108225.0	5857787.0	275
2013-10-10	53.25	53.25	52.5	52.86	0.31	0.59	122890.0	6484457.0	293
2013-10-09	52.0	53.25	52.0	52.55	0.15	0.29	191971.0	10122929.0	432
2013-10-08	52.5	53.25	52.0	52.4	-0.15	-0.29	120970.0	6369994.75	320
2013-10-07	53.5	53.75	52.5	52.55	-1.08	-2.01	216778.0	11509448.25	440
2013-10-06	55.5	55.75	51.75	53.63	-1.54	-2.79	320350.0	17166351.75	803
2013-10-03	55.0	57.0	55.0	55.17	0.16	0.29	432007.0	24192908.25	928
2013-10-02	56.0	56.5	55.0	55.01	-0.92	-1.64	210810.0	11755634.5	603
2013-10-01	56.0	56.0	55.25	55.93	-0.31	-0.55	312204.0	17414034.25	741
2013-09-30	58.0	58.25	56.25	56.24	-1.85	-3.18	667343.0	38122265.5	1267
2013-09-29	55.75	60.0	55.25	58.09	2.77	5.01	631964.0	36274335.25	1275
2013-09-26	57.25	58.0	55.25	55.32	-1.69	-2.96	722163.0	40529929.5	1554
2013-09-25	54.0	58.75	53.75	57.01	3.53	6.6	1977176.0	111931458.0	3001
2013-09-24	53.25	53.5	52.75	53.48	0.47	0.89	193085.0	10258219.0	388
2013-09-19	53.25	53.25	52.5	53.01	0.3	0.57	286097.0	15126143.0	534
2013-09-18	54.0	54.0	52.5	52.71	-1.07	-1.99	272800.0	14507648.0	519
2013-09-17	53.5	54.5	53.0	53.78	0.46	0.86	345936.0	18614407.25	568
2013-09-16	53.25	53.75	53.0	53.32	0.0	0.0	266312.0	14192910.5	427
2013-09-15	52.75	53.75	52.25	53.32	1.53	2.95	511105.0	27180661.25	803
2013-09-12	51.0	52.5	51.0	51.79	0.62	1.21	382665.0	19788458.5	549
2013-09-11	52.25	52.5	50.75	51.17	-0.92	-1.77	237973.0	12294469.75	397
2013-09-10	52.25	52.5	51.5	52.09	1.69	3.35	529693.0	27592225.0	787
2013-09-09	49.8	51.25	49.0	50.4	0.77	1.55	510497.0	25565051.25	807
2013-09-08	50.1	51.25	49.6	49.63	0.76	1.56	577585.0	29161381.25	923
2013-09-05	50.25	51.25	48.6	48.87	-1.07	-2.14	471515.0	23473484.25	960
2013-09-04	51.0	51.75	49.9	49.94	-1.54	-2.99	480355.0	24497031.0	885
2013-09-03	53.5	54.75	49.9	51.48	-2.0	-3.74	1047987.0	54557124.25	1644
2013-09-02	53.5	54.5	52.25	53.48	0.62	1.17	537747.0	28729622.0	950
2013-09-01	52.0	53.25	51.25	52.86	2.46	4.88	496940.0	26007580.0	835
2013-08-29	51.5	53.0	50.25	50.4	-0.16	-0.32	329704.0	16956548.5	637
2013-08-28	50.1	52.75	49.8	50.56	-1.38	-2.66	619478.0	31694041.75	1042
2013-08-27	56.75	56.75	51.75	51.94	-5.38	-9.39	359841.0	19302163.5	869
2013-08-26	57.75	58.0	56.75	57.32	-0.46	-0.8	244286.0	13988284.75	526
2013-08-25	58.5	58.75	57.5	57.78	-0.92	-1.57	150732.0	8742125.25	391
2013-08-22	58.5	59.0	58.5	58.7	0.15	0.26	97852.0	5738711.5	285
2013-08-21	58.75	59.0	58.5	58.55	-0.15	-0.26	119450.0	7019493.25	294
2013-08-20	59.25	60.0	58.75	58.7	-0.92	-1.54	191039.0	11316360.75	441
2013-08-19	60.0	60.75	59.25	59.62	0.3	0.51	572195.0	34426920.75	1038
2013-08-18	58.5	59.25	58.5	59.32	0.77	1.32	164839.0	9716550.75	344
2013-08-15	58.0	59.25	58.0	58.55	0.16	0.27	190377.0	11171363.25	366
2013-08-14	58.5	58.5	58.0	58.39	0.15	0.26	104353.0	6087635.5	206
2013-08-13	58.5	58.75	58.0	58.24	0.15	0.26	152862.0	8931779.25	278
2013-06-23	61.5	63.0	61.25	61.77	0.92	1.51	647846.0	40288488.75	1242
2013-06-22	59.5	61.75	58.5	60.85	-0.16	-0.26	673167.0	40810659.25	1435
2013-06-19	60.75	63.0	60.75	61.01	0.31	0.51	828492.0	51384504.0	1638
2013-06-18	60.5	62.5	57.75	60.7	0.77	1.28	904168.0	54991539.25	2006
2013-06-17	58.5	60.25	58.5	59.93	1.54	2.64	641980.0	38173187.75	1198
2013-06-16	55.75	59.5	54.75	58.39	2.46	4.4	609194.0	34986294.0	1537
2013-06-15	60.75	60.75	55.0	55.93	-5.08	-8.33	523593.0	30190899.0	1320
2013-06-12	61.5	61.75	61.0	61.01	-0.3	-0.49	256970.0	15764102.5	622
2013-06-11	60.5	62.5	60.0	61.31	0.77	1.27	474438.0	29204245.0	1111
2013-06-10	62.25	62.25	60.5	60.54	-1.23	-1.99	275982.0	16892429.5	762
2013-06-09	61.5	63.25	61.25	61.77	0.0	0.0	622148.0	38852420.75	1330
2013-06-08	62.0	63.0	61.25	61.77	-0.62	-0.99	341428.0	21213609.25	899
2013-06-05	62.5	63.5	61.25	62.39	0.0	0.0	418764.0	26190280.5	1131
2013-06-04	64.5	65.5	62.5	62.39	-2.0	-3.11	765704.0	48875871.75	1995
2013-06-03	65.5	68.0	63.25	64.39	-0.76	-1.17	1763008.0	115630769.25	3847
2013-06-02	59.25	65.25	58.0	65.15	5.83	9.83	1225295.0	75681237.25	2353
2013-06-01	58.25	60.0	57.25	59.32	0.47	0.8	557127.0	32916921.5	1225
2013-05-29	61.5	61.5	58.75	58.85	-2.62	-4.26	321760.0	19428823.75	893
2013-05-28	62.0	62.25	61.5	61.47	-0.3	-0.49	243581.0	15064400.0	637
2013-05-27	61.5	62.0	61.25	61.77	0.15	0.24	333010.0	20508569.25	874
2013-05-26	63.0	63.25	61.25	61.62	-0.77	-1.23	478901.0	29976757.5	1041
2013-05-25	61.25	64.0	60.5	62.39	0.0	0.0	944734.0	59234356.25	1811
2013-05-22	63.5	63.75	62.0	62.39	-1.07	-1.69	389805.0	24611003.0	950
2013-05-21	63.5	64.75	63.25	63.46	0.46	0.73	751203.0	47910883.5	1677
2013-05-20	60.75	64.5	59.25	63.0	2.15	3.53	1244349.0	77634056.5	2836
2013-05-19	61.5	64.25	60.25	60.85	0.0	0.0	961565.0	59928326.0	2249
2013-05-18	57.0	60.75	54.75	60.85	5.53	10.0	895023.0	51658796.5	1936
2013-05-15	53.25	57.75	50.5	55.32	-0.77	-1.37	1000628.0	52321925.0	1925
2013-05-14	62.5	63.25	56.0	56.09	-6.14	-9.87	644576.0	38721462.25	1684
2013-05-13	64.75	66.5	61.75	62.23	-6.0	-8.79	964965.0	61627067.5	2209
2013-05-12	69.0	69.0	67.0	68.23	-0.92	-1.33	233092.0	15879292.5	798
2013-05-11	70.0	70.5	69.0	69.15	-0.15	-0.22	288482.0	20102213.25	802
2013-05-08	68.25	70.25	68.25	69.3	0.92	1.35	483497.0	33476723.75	1126
2013-05-07	70.0	71.0	68.5	68.38	-1.85	-2.63	333843.0	23265313.75	999
2013-05-06	71.75	72.0	69.75	70.23	-1.22	-1.71	509927.0	36004138.5	1162
2013-05-05	72.25	72.25	71.5	71.45	-0.93	-1.28	164904.0	11843386.0	498
2013-05-04	72.5	73.0	72.0	72.38	0.46	0.64	230276.0	16688094.75	577
2013-05-01	72.5	73.0	71.75	71.92	-0.76	-1.05	334315.0	24119891.5	823
2013-04-30	73.5	74.0	72.5	72.68	-0.62	-0.85	303820.0	22203900.5	770
2013-04-29	74.25	74.5	73.0	73.3	0.46	0.63	601951.0	44371656.75	1250
2013-04-28	73.25	74.75	72.25	72.84	0.16	0.22	810331.0	59452887.25	1993
2013-04-27	70.5	76.0	70.0	72.68	2.61	3.72	1867738.0	136819591.25	3879
2013-04-24	71.75	72.5	69.25	70.07	-1.23	-1.73	562816.0	39754419.75	1605
2013-04-23	73.5	74.5	71.25	71.3	-2.15	-2.93	724834.0	53128156.25	1522
2013-04-22	73.25	74.75	72.75	73.45	0.61	0.84	673501.0	49741985.75	1423
2013-04-21	72.75	74.0	71.25	72.84	0.31	0.43	848077.0	61739046.25	2072
2013-04-20	72.5	75.25	71.25	72.53	-2.46	-3.28	1524851.0	111165317.75	3528
2013-04-17	80.5	81.25	75.0	74.99	-8.3	-9.97	1642868.0	126204377.75	3695
2013-04-16	86.0	88.75	82.75	83.29	-0.3	-0.36	2359365.0	203338360.75	6073
2013-04-15	76.75	83.5	75.75	83.59	7.53	9.9	1336506.0	106788709.5	2489
2013-04-14	74.25	76.25	73.5	76.06	1.22	1.63	716604.0	53560295.25	1628
2013-04-13	74.25	76.5	74.0	74.84	1.54	2.1	714626.0	53764970.75	1517
2013-04-10	72.5	74.25	72.0	73.3	0.46	0.63	804061.0	58708409.25	1376
2013-04-09	72.25	73.25	71.0	72.84	0.92	1.28	539527.0	38870142.5	1070
2013-04-08	71.25	73.0	70.75	71.92	0.93	1.31	631948.0	45541807.75	1244
2013-04-07	70.5	72.25	70.0	70.99	0.46	0.65	410905.0	29170353.0	1149
2013-04-06	72.5	73.0	70.25	70.53	-1.85	-2.56	349932.0	24979222.25	1056
2013-04-03	73.25	73.75	72.0	72.38	-0.61	-0.84	464007.0	33719748.25	1132
2013-04-02	72.75	74.75	72.0	72.99	0.77	1.07	703506.0	51552082.25	1683
2013-04-01	70.75	75.25	70.75	72.22	0.92	1.29	972497.0	71242894.5	2585
2013-03-31	73.75	74.25	71.25	71.3	-2.46	-3.34	641405.0	46506382.25	1970
2013-03-30	77.25	77.5	72.0	73.76	-2.77	-3.62	1198015.0	90191152.25	2836
2013-03-27	76.0	78.25	75.25	76.53	0.93	1.23	956772.0	73698103.25	2189
2013-03-26	76.75	78.25	75.0	75.6	-2.0	-2.58	1201889.0	91778046.25	2821
2013-03-25	78.0	80.0	77.25	77.6	0.46	0.6	1129993.0	88955077.75	2857
2013-03-24	73.25	79.25	72.25	77.14	3.99	5.45	1446270.0	109259353.25	3276
2013-03-23	74.0	76.25	71.25	73.15	0.0	0.0	855657.0	63346227.75	2319
2013-03-20	71.75	76.0	71.5	73.15	2.92	4.16	1859569.0	137326923.25	4205
2013-03-19	65.25	70.25	64.5	70.23	6.3	9.85	1612183.0	109549049.25	2721
2013-03-18	62.0	66.5	61.5	63.93	1.7	2.73	1030265.0	65992408.75	2087
2013-03-17	62.0	63.25	61.5	62.23	0.0	0.0	354632.0	22142988.5	760
2013-03-16	61.5	64.0	61.25	62.23	1.22	2.0	667634.0	41619237.0	1337
2013-03-13	59.75	61.25	59.0	61.01	1.08	1.8	525538.0	31779691.5	996
2013-03-12	63.25	63.75	60.0	59.93	-3.69	-5.8	390435.0	24165703.25	930
2013-03-11	62.5	64.25	62.0	63.62	1.23	1.97	638562.0	40397465.0	1303
2013-03-10	62.5	62.5	61.5	62.39	0.16	0.26	279249.0	17317479.75	615
2013-03-09	62.0	63.75	61.5	62.23	0.76	1.24	423126.0	26617489.5	1026
2013-03-06	60.5	63.5	60.0	61.47	0.93	1.54	813577.0	50321776.25	1939
2013-03-05	58.25	62.0	58.0	60.54	2.76	4.78	776435.0	46861919.25	1845
2013-03-04	59.25	60.75	57.75	57.78	-1.84	-3.09	295043.0	17606395.25	674
2013-03-03	61.5	61.5	59.25	59.62	-1.85	-3.01	214344.0	12992988.0	548
2013-03-02	62.75	63.0	61.25	61.47	-0.92	-1.47	403993.0	24997611.25	871
2013-02-27	65.25	65.25	60.75	62.39	-2.46	-3.79	858058.0	54070758.25	2050
2013-02-26	65.25	67.5	64.0	64.85	0.62	0.97	673701.0	44427920.0	1891
2013-02-25	58.5	64.25	58.0	64.23	5.84	10.0	1030051.0	63695584.25	1875
2013-02-24	58.75	59.75	58.0	58.39	-0.46	-0.78	203294.0	12004234.0	435
2013-02-23	59.0	59.25	58.5	58.85	0.0	0.0	151119.0	8904591.0	365
2013-02-20	58.5	60.25	58.25	58.85	0.46	0.79	313276.0	18468737.75	614
2013-02-19	59.5	59.75	58.0	58.39	-0.93	-1.57	266280.0	15689573.0	612
2013-02-18	59.0	59.5	58.25	59.32	0.31	0.53	199744.0	11728928.0	546
2013-02-17	59.25	59.75	58.75	59.01	-0.15	-0.25	139318.0	8249690.75	390
2013-02-16	58.75	59.5	58.75	59.16	0.61	1.04	248504.0	14703720.75	599
2013-02-13	57.25	60.75	57.25	58.55	0.93	1.61	804401.0	47656547.75	1799
2013-02-12	60.5	60.75	57.25	57.62	-3.23	-5.31	533264.0	31308056.5	1344
2013-02-11	62.75	63.0	60.5	60.85	-2.46	-3.89	603954.0	37258507.0	1473
2013-02-10	66.25	66.25	62.75	63.31	-3.23	-4.85	432288.0	28105677.25	1062
2013-02-09	70.0	70.25	66.0	66.54	-3.53	-5.04	261619.0	17799782.25	783
2013-02-06	73.25	73.75	69.5	70.07	-2.15	-2.98	234130.0	16783324.5	593
2013-02-05	73.0	73.75	69.25	72.22	-1.23	-1.67	233787.0	16878299.75	643
2013-02-04	74.25	75.0	73.25	73.45	-0.92	-1.24	237215.0	17588877.5	568
2013-02-03	74.75	75.0	73.5	74.37	-0.16	-0.21	279493.0	20708655.0	622
2013-02-02	74.25	75.0	73.75	74.53	0.92	1.25	240335.0	17865501.25	507
2013-01-30	74.75	74.75	73.25	73.61	-0.61	-0.82	212704.0	15746934.25	584
2013-01-29	74.5	76.5	74.0	74.22	0.46	0.62	649143.0	49007392.5	1453
2013-01-28	73.5	75.0	73.25	73.76	0.46	0.63	500923.0	37164576.75	1017
2013-01-27	72.75	74.0	72.75	73.3	0.46	0.63	203310.0	14888205.0	624
2013-01-26	74.25	74.5	72.75	72.84	-0.92	-1.25	213495.0	15724971.0	612
2013-01-23	73.5	75.5	73.25	73.76	0.0	0.0	447694.0	33325329.5	1202
2013-01-22	74.25	75.5	73.5	73.76	-0.31	-0.42	269781.0	20055770.0	776
2013-01-21	74.25	75.25	73.25	74.07	-0.77	-1.03	357955.0	26546649.5	1082
2013-01-20	73.25	76.25	72.5	74.84	2.31	3.18	775833.0	58051159.0	2042
2013-01-19	71.5	73.5	71.25	72.53	1.23	1.73	307123.0	22124054.75	853
2013-01-16	72.75	73.5	71.25	71.3	-1.85	-2.53	361725.0	26206259.5	1077
2013-01-15	74.75	75.0	72.5	73.15	-1.69	-2.26	227506.0	16770001.25	778
2013-01-14	76.0	76.5	74.75	74.84	-0.92	-1.21	255031.0	19275207.0	922
2013-01-13	76.25	78.0	74.75	75.76	-0.15	-0.2	573905.0	43975453.75	1759
2013-01-12	77.25	79.25	76.0	75.91	-1.54	-1.99	457886.0	35512040.0	1506
2013-01-09	78.25	80.25	76.25	77.45	-0.92	-1.17	1108770.0	86999031.0	3083
2013-01-08	78.25	80.75	75.25	78.37	0.31	0.4	1122992.0	87689535.0	3413
2013-01-07	73.75	79.5	72.5	78.06	3.99	5.39	713674.0	54305056.5	2065
2013-01-06	76.75	77.25	73.75	74.07	-2.46	-3.21	410242.0	30733767.75	1315
2013-01-05	77.5	78.25	72.5	76.53	-0.3	-0.39	637932.0	48372038.5	1818
2013-01-02	79.25	79.5	76.25	76.83	-2.77	-3.48	586117.0	45757596.25	1636
2013-01-01	81.5	81.75	79.5	79.6	-0.31	-0.39	425828.0	34406626.25	1288
2012-12-31	81.5	83.0	79.5	79.91	-0.92	-1.14	975102.0	79218752.75	2756
2012-12-30	84.0	84.75	80.25	80.83	-2.92	-3.49	577486.0	47407636.0	1863
2012-12-29	82.25	86.0	81.75	83.75	2.0	2.45	1376710.0	115907449.75	3660
2012-12-26	80.25	84.75	80.25	81.75	0.61	0.75	1275065.0	105436757.75	3861
2012-12-25	86.25	86.25	80.75	81.14	-4.45	-5.2	1258066.0	104785577.0	3602
2012-12-24	79.5	88.0	79.5	85.59	5.53	6.91	2451356.0	209548158.75	5365
2012-12-23	79.75	82.75	79.25	80.06	0.46	0.58	856643.0	69445085.25	2143
2012-12-22	79.25	80.5	77.5	79.6	0.46	0.58	470355.0	37200495.0	1571
2012-12-19	79.5	82.0	78.0	79.14	-0.31	-0.39	637554.0	50943241.25	2118
2012-12-18	82.75	85.25	79.25	79.45	-3.07	-3.72	866881.0	71254926.5	2664
2012-12-17	79.5	86.75	77.5	82.52	3.54	4.48	2483092.0	208153653.25	5578
2012-12-16	80.0	80.0	77.25	78.98	-0.77	-0.97	524457.0	41305893.25	1402
2012-12-15	80.25	81.5	79.25	79.75	1.07	1.36	526405.0	42184691.5	1530
2012-12-12	81.5	82.5	78.25	78.68	-2.76	-3.39	760638.0	60913980.25	2284
2012-12-11	83.5	86.75	80.75	81.44	-1.23	-1.49	1946659.0	162724196.0	5457
2012-12-10	88.0	94.5	81.25	82.67	-3.84	-4.44	2771789.0	249767319.75	6978
2012-12-09	83.0	86.5	80.5	86.51	7.83	9.95	2140263.0	179603024.5	4560
2012-12-08	72.5	78.75	72.5	78.68	7.07	9.87	1080737.0	82204536.75	1870
2012-12-05	72.0	72.5	71.25	71.61	0.0	0.0	227195.0	16342237.5	657
2012-12-04	72.5	73.25	71.25	71.61	-0.77	-1.06	349500.0	25256670.75	877
2012-12-03	72.75	74.25	72.0	72.38	-0.92	-1.26	447531.0	32717486.75	1037
2012-12-02	74.25	75.5	72.75	73.3	-1.07	-1.44	686825.0	50683031.75	1701
2012-12-01	72.5	76.75	72.25	74.37	3.99	5.67	903322.0	67397295.5	2115
2012-11-28	69.25	71.5	68.75	70.38	2.0	2.92	868659.0	61141874.75	1933
2012-11-27	72.0	72.5	68.25	68.38	-4.15	-5.72	798450.0	56549346.25	1862
2012-11-26	73.5	74.0	67.0	72.53	-0.31	-0.43	1131546.0	79284724.0	2584
2012-11-25	77.5	77.5	72.0	72.84	-4.3	-5.57	921172.0	68797833.25	1979
2012-11-24	75.5	77.5	74.25	77.14	3.69	5.02	1091471.0	82926183.75	2425
2012-11-21	76.75	77.25	73.25	73.45	-2.77	-3.63	542851.0	40897292.0	1444
2012-11-20	78.0	78.0	75.0	76.22	0.16	0.21	985968.0	75580880.75	2159
2012-11-19	80.0	81.75	74.75	76.06	-2.92	-3.7	1198591.0	93658485.0	3222
2012-11-18	79.5	83.0	78.75	78.98	0.0	0.0	1385763.0	112226673.75	3179
2012-11-17	79.5	80.75	78.25	78.98	-1.23	-1.53	921815.0	73161724.75	2242
2012-11-14	84.75	85.25	78.75	80.21	-4.31	-5.1	911225.0	74795077.5	2618
2012-11-13	85.75	87.25	84.25	84.52	-0.92	-1.08	924762.0	79113870.25	2378
2012-11-12	87.0	89.25	85.25	85.44	-1.84	-2.11	1310629.0	114246082.25	3117
2012-11-11	89.5	90.0	85.0	87.28	-1.23	-1.39	1349115.0	118169762.0	3685
2012-11-10	86.75	93.5	86.25	88.51	1.69	1.95	2836982.0	256212587.75	6352
2012-11-07	84.75	90.75	82.0	86.82	3.23	3.86	2626560.0	229385034.25	6241
2012-11-06	86.0	88.0	81.75	83.59	-2.31	-2.69	1278005.0	109797675.75	3218
2012-11-05	81.25	88.75	80.75	85.9	3.38	4.1	3284667.0	278930192.5	7613
2012-11-04	86.75	90.25	81.75	82.52	-2.0	-2.37	2934583.0	253915171.25	7999
2012-11-03	80.5	84.5	79.5	84.52	7.69	10.01	2016813.0	166400105.75	3472
2012-10-24	71.0	76.75	70.75	76.83	6.91	9.88	3750138.0	282147491.5	6070
2012-10-23	64.75	70.0	64.0	69.92	6.3	9.9	2510909.0	170046514.75	4116
2012-10-22	59.25	63.5	59.25	63.62	5.69	9.82	2028255.0	124947839.75	3277
2012-10-21	58.0	58.75	57.0	57.93	0.77	1.35	611474.0	35425548.25	1122
2012-10-20	56.75	57.75	56.0	57.16	-0.16	-0.28	299847.0	17125376.25	653
2012-10-17	57.0	59.0	57.0	57.32	0.92	1.63	777338.0	45029065.75	1241
2012-10-16	55.25	58.0	55.0	56.4	1.39	2.53	853420.0	48212911.5	1323
2012-10-15	55.25	56.0	55.0	55.01	0.61	1.12	366737.0	20335078.5	698
2012-10-14	54.5	55.25	54.0	54.4	-0.31	-0.57	257724.0	14063257.0	626
2012-10-13	56.75	56.75	52.75	54.71	-2.45	-4.29	342261.0	18815845.0	788
2012-10-10	57.5	58.0	56.0	57.16	-0.62	-1.07	539379.0	30742024.0	957
2012-10-09	57.75	59.25	56.75	57.78	0.0	0.0	646197.0	37551823.5	1138
2012-10-08	56.5	59.25	55.25	57.78	1.08	1.9	707342.0	40568404.25	1269
2012-10-07	57.5	58.5	55.5	56.7	-1.08	-1.87	875464.0	49490825.0	1336
2012-10-06	59.0	60.25	57.25	57.78	-0.77	-1.32	509083.0	29783246.25	948
2012-10-03	60.25	60.5	57.75	58.55	-1.69	-2.81	279492.0	16418050.0	600
2012-10-02	61.75	61.75	60.0	60.24	-1.23	-2.0	257037.0	15606380.75	688
2012-10-01	59.0	62.75	58.25	61.47	2.92	4.99	862498.0	52689624.0	1604
2012-09-30	59.0	59.0	56.75	58.55	0.16	0.27	361634.0	21078876.0	690
2012-09-29	60.5	61.25	57.75	58.39	-2.0	-3.31	288846.0	17292435.25	625
2012-09-26	61.25	63.5	59.0	60.39	-1.54	-2.49	608049.0	37525919.0	1242
2012-09-25	62.75	63.0	60.75	61.93	-0.61	-0.98	493216.0	30408861.5	944
2012-09-24	64.0	64.25	61.5	62.54	-1.23	-1.93	364310.0	22723239.0	944
2012-09-22	65.5	66.0	63.25	63.77	-1.69	-2.58	295240.0	19026388.25	709
2012-09-19	66.75	67.5	64.75	65.46	-0.77	-1.16	361821.0	23917927.5	808
2012-09-18	66.75	68.0	65.75	66.23	-0.31	-0.47	533809.0	35679484.75	1014
2012-09-17	67.0	69.25	65.75	66.54	-0.15	-0.22	858387.0	58082917.75	1718
2012-09-16	67.25	69.0	66.5	66.69	0.0	0.0	945048.0	64101018.75	1482
2012-09-15	67.25	67.5	66.0	66.69	0.31	0.47	481969.0	32134749.5	944
2012-09-12	66.0	68.0	65.5	66.38	0.61	0.93	610919.0	40702507.0	1332
2012-09-11	66.0	66.75	65.5	65.77	-0.77	-1.16	320755.0	21205521.75	762
2012-09-10	68.25	68.25	64.5	66.54	-1.69	-2.48	637841.0	42761478.75	1295
2012-09-09	70.5	72.5	68.25	68.23	-2.15	-3.05	1359125.0	95128268.5	2328
2012-09-08	68.25	71.25	67.75	70.38	3.54	5.3	1544683.0	107573806.0	2437
2012-09-05	67.0	68.75	66.5	66.84	-0.77	-1.14	949895.0	63958901.5	1672
2012-09-04	68.25	68.25	66.75	67.61	-0.31	-0.46	512622.0	34510191.5	972
2012-09-03	69.0	69.0	67.5	67.92	-0.92	-1.34	550972.0	37529128.75	1102
2012-09-02	69.25	70.75	67.5	68.84	0.0	0.0	1105729.0	76195121.25	2032
2012-09-01	68.75	70.0	67.25	68.84	2.3	3.46	889659.0	61087798.5	1907
2012-08-29	67.5	69.5	66.5	66.54	-0.46	-0.69	1086198.0	73933729.5	1882
2012-08-28	66.75	68.25	65.75	67.0	0.31	0.46	926302.0	61937824.0	1629
2012-08-27	66.5	67.5	65.5	66.69	0.46	0.69	691709.0	46073723.75	1389
2012-08-26	67.0	67.75	65.5	66.23	-0.77	-1.15	571754.0	38038641.25	1159
2012-08-25	66.75	68.5	66.5	67.0	1.85	2.84	598196.0	40254773.75	1207
2012-08-15	66.5	68.0	64.5	65.15	-0.31	-0.47	690004.0	45841676.0	1652
2012-08-14	65.0	69.0	64.0	65.46	1.53	2.39	1078230.0	71815019.0	2251
2012-08-13	65.5	68.5	63.5	63.93	-2.45	-3.69	838036.0	55627817.75	1865
2012-08-12	70.5	70.5	66.0	66.38	-3.54	-5.06	924286.0	62522625.0	1967
2012-08-11	67.5	71.5	67.5	69.92	3.38	5.08	1146717.0	79609140.5	2381
2012-08-08	65.75	67.0	63.5	66.54	2.31	3.6	873704.0	56965321.0	1633
2012-08-07	64.5	67.75	63.5	64.23	0.46	0.72	874013.0	57281039.25	1539
2012-08-06	64.5	68.25	62.5	63.77	-0.77	-1.19	1546721.0	101702153.0	2846
2012-08-05	70.0	71.25	64.0	64.54	-2.61	-3.89	1709758.0	115800848.5	3504
2012-08-04	63.0	67.25	63.0	67.15	5.99	9.79	444918.0	29047755.75	775
2012-08-01	63.0	63.25	60.25	61.16	-1.38	-2.21	1250853.0	77010730.75	2062
2012-07-31	64.25	66.25	62.5	62.54	-0.31	-0.49	1366742.0	88021281.75	2630
2012-07-30	56.5	62.75	56.0	62.85	5.69	9.95	1806363.0	109260064.75	2619
2012-07-29	58.25	58.75	56.0	57.16	-1.23	-2.11	635591.0	36360222.0	1282
2012-07-28	57.25	59.5	56.25	58.39	2.15	3.82	587213.0	34156226.25	1145
2012-07-25	55.5	58.0	54.75	56.24	0.77	1.39	792701.0	44981221.0	1770
2012-07-24	54.0	57.5	52.25	55.47	2.15	4.03	793804.0	43456227.25	1639
2012-07-23	51.0	54.25	50.1	53.32	2.61	5.15	547013.0	28309366.25	958
2012-07-22	51.75	51.75	50.5	50.71	-0.61	-1.19	89901.0	4586345.75	231
2012-07-21	49.6	52.0	49.5	51.32	1.84	3.72	161175.0	8213672.75	366
2012-07-18	49.2	50.1	49.2	49.48	0.46	0.94	173146.0	8589195.0	417
2012-07-17	52.5	52.75	47.3	49.02	-3.23	-6.18	339550.0	17091977.5	707
2012-07-16	54.25	55.25	52.25	52.25	-2.3	-4.22	349840.0	18980051.5	586
2012-07-15	55.25	55.75	54.0	54.55	-0.77	-1.39	365485.0	20037755.75	633
2012-07-14	55.25	56.0	54.25	55.32	1.23	2.27	348962.0	19202684.0	622
2012-07-11	54.5	56.25	53.75	54.09	-0.31	-0.57	308011.0	16929286.0	730
2012-07-10	54.0	56.0	54.0	54.4	0.16	0.29	238237.0	13080398.0	669
2012-07-09	56.25	56.5	54.0	54.24	-2.31	-4.08	237309.0	13112176.0	630
2012-07-08	58.0	59.5	56.0	56.55	-1.38	-2.38	1122005.0	64879983.75	2180
2012-07-07	52.5	58.0	52.5	57.93	5.07	9.59	1065826.0	60183117.25	1679
2012-07-04	51.75	54.5	51.5	52.86	1.84	3.61	596633.0	31606731.5	1200
2012-07-03	50.5	52.5	50.5	51.02	0.77	1.53	370813.0	19084935.25	550
2012-07-02	49.5	50.5	48.6	50.25	0.46	0.92	324409.0	16203983.0	523
2012-07-01	49.9	50.5	49.0	49.79	0.0	0.0	248236.0	12334955.25	530
2012-06-30	49.5	51.25	48.9	49.79	1.69	3.51	460380.0	23045021.5	854
2012-06-27	52.0	52.5	47.5	48.1	-3.69	-7.12	513498.0	25512963.0	1166
2012-06-26	50.75	53.25	50.75	51.79	0.0	0.0	508789.0	26509223.75	850
2012-06-25	52.0	53.0	50.75	51.79	-0.3	-0.58	360262.0	18672394.25	596
2012-06-24	53.25	54.25	51.0	52.09	-0.46	-0.88	339583.0	17792860.0	720
2012-06-23	54.5	54.75	52.5	52.55	-1.39	-2.58	248826.0	13428330.25	448
2012-06-20	53.75	54.75	52.75	53.94	0.46	0.86	250211.0	13544203.0	531
2012-06-19	54.0	54.0	52.75	53.48	-0.76	-1.4	326361.0	17477519.5	613
2012-06-18	55.5	56.0	54.0	54.24	-0.62	-1.13	779310.0	42795850.25	1507
2012-06-17	50.75	54.75	50.75	54.86	4.46	8.85	953502.0	49736146.25	1607
2012-06-16	50.75	51.25	47.3	50.4	0.61	1.23	592358.0	29569490.0	1197
2012-06-13	51.25	51.75	49.6	49.79	-0.92	-1.81	357148.0	18079780.75	648
2012-06-12	48.9	52.75	48.6	50.71	0.92	1.85	927084.0	47242095.5	1679
2012-06-11	50.5	50.5	49.3	49.79	0.0	0.0	285918.0	14315210.0	562
2012-06-10	49.5	49.8	49.0	49.79	0.62	1.26	307512.0	15235346.5	558
2012-06-09	49.2	50.1	47.9	49.17	1.53	3.21	553694.0	27169318.75	860
2012-06-06	50.5	51.0	47.3	47.64	-2.46	-4.91	340909.0	16961545.5	715
2012-06-05	49.8	51.5	49.6	50.1	0.77	1.56	367958.0	18579135.0	824
2012-06-04	49.2	49.5	47.9	49.33	-0.46	-0.92	316105.0	15428731.75	730
2012-06-03	49.3	51.75	48.3	49.79	1.08	2.22	622398.0	31130483.0	1169
2012-06-02	50.5	52.0	48.7	48.71	-5.38	-9.95	416174.0	21214188.0	884
2012-05-30	56.5	56.75	53.75	54.09	-2.77	-4.87	474419.0	26285277.75	921
2012-05-29	58.0	58.0	56.5	56.86	-0.92	-1.59	270656.0	15450445.25	577
2012-05-28	56.5	58.25	56.5	57.78	2.15	3.86	423391.0	24318822.75	810
2012-05-27	55.25	57.75	55.0	55.63	0.62	1.13	824583.0	46418092.25	1663
2012-05-26	55.5	56.25	54.75	55.01	0.3	0.55	617706.0	34284879.25	946
2012-05-23	52.5	56.0	52.5	54.71	1.08	2.01	860191.0	46886631.25	1253
2012-05-22	54.75	54.75	53.5	53.63	-0.46	-0.85	241946.0	13126011.0	452
2012-05-21	53.25	55.0	53.25	54.09	0.77	1.44	369785.0	20063897.75	643
2012-05-20	52.75	53.75	52.75	53.32	0.92	1.76	289829.0	15431582.5	558
2012-05-19	51.75	53.5	51.5	52.4	-0.15	-0.29	345337.0	18146793.0	851
2012-05-16	51.75	54.5	51.0	52.55	0.3	0.57	745016.0	39207367.5	1477
2012-05-15	50.75	52.75	50.5	52.25	1.54	3.04	368652.0	19113365.75	777
2012-05-14	51.0	53.25	50.5	50.71	-1.54	-2.95	375427.0	19428921.75	817
2012-05-13	54.5	54.5	51.75	52.25	-1.69	-3.13	250435.0	13338856.75	609
2012-05-12	55.25	55.75	50.5	53.94	-1.99	-3.56	394180.0	20862553.25	878
2012-05-09	58.5	58.5	56.0	55.93	-2.92	-4.96	242688.0	13908878.5	569
2012-05-08	58.75	59.0	58.5	58.85	0.46	0.79	126862.0	7465110.5	303
2012-05-07	58.5	58.75	58.0	58.39	-0.31	-0.53	113314.0	6612915.0	318
2012-05-06	59.0	59.5	58.25	58.7	0.0	0.0	207719.0	12209648.5	484
2012-05-05	59.0	59.25	58.75	58.7	-1.23	-2.05	78774.0	4647150.0	263
2012-05-02	60.0	60.5	59.5	59.93	0.15	0.25	133411.0	8005907.25	305
2012-05-01	60.0	60.25	59.5	59.78	-0.3	-0.5	158123.0	9462714.25	347
2012-04-30	60.25	60.5	59.25	60.08	-0.46	-0.76	210418.0	12613567.0	437
2012-04-29	62.0	62.0	60.0	60.54	-0.93	-1.51	427152.0	26025876.75	724
2012-04-28	61.0	62.0	60.75	61.47	0.93	1.54	422070.0	25931998.25	630
2012-04-25	61.25	61.5	60.5	60.54	-0.62	-1.01	300811.0	18306799.25	604
2012-04-24	61.75	62.5	60.5	61.16	-0.31	-0.5	525342.0	32167564.5	860
2012-04-23	60.75	61.5	60.25	61.47	0.16	0.26	491696.0	29960316.0	879
2012-04-22	60.75	62.5	60.75	61.31	1.23	2.05	590015.0	36274071.5	937
2012-04-21	59.75	60.75	59.5	60.08	-0.16	-0.27	383307.0	23114461.5	674
2012-04-18	61.75	62.0	59.75	60.24	-1.53	-2.48	422908.0	25655140.25	824
2012-04-17	62.0	62.75	61.5	61.77	0.61	1.0	643782.0	40007281.75	1020
2012-04-16	61.25	62.75	59.0	61.16	-0.61	-0.99	721851.0	44289489.75	1330
2012-04-15	62.0	65.25	60.75	61.77	-0.31	-0.5	1999699.0	126670044.0	2947
2012-04-14	61.25	63.0	60.75	62.08	2.46	4.13	1491714.0	92230234.75	2106
2012-04-11	60.5	62.0	58.5	59.62	-1.23	-2.02	1018257.0	61501445.0	1739
2012-04-10	58.5	60.75	58.0	60.85	2.61	4.48	549928.0	32672968.25	1016
2012-04-09	57.5	59.5	56.5	58.24	-0.15	-0.26	350620.0	20390570.25	808
2012-04-08	61.25	61.25	56.75	58.39	-2.62	-4.29	423092.0	25023779.5	869
2012-04-07	61.5	61.5	60.25	61.01	-0.61	-0.99	316943.0	19335096.75	635
2012-04-04	63.25	63.25	61.5	61.62	-1.38	-2.19	667001.0	41575973.0	1059
2012-04-03	62.0	63.25	61.75	63.0	0.92	1.48	877400.0	54666852.0	1197
2012-04-02	60.5	62.0	60.0	62.08	1.69	2.8	816580.0	49508321.75	1251
2012-04-01	60.0	61.5	59.25	60.39	-0.62	-1.02	943495.0	57194054.25	1632
2012-03-31	61.5	62.5	60.5	61.01	-0.92	-1.49	629771.0	38566239.0	1058
2012-03-28	62.75	64.0	61.25	61.93	-1.07	-1.7	942133.0	58776784.5	1168
2012-03-27	62.75	64.25	61.75	63.0	0.46	0.74	1376095.0	86690681.25	1819
2012-03-26	62.5	64.0	61.5	62.54	0.77	1.25	1075947.0	67654644.75	1427
2012-03-25	61.25	63.25	60.25	61.77	0.61	1.0	1195789.0	74049766.25	1667
2012-03-24	59.5	62.25	59.5	61.16	1.38	2.31	697551.0	42484599.5	1187
2012-03-21	60.75	62.25	59.5	59.78	-1.07	-1.76	673937.0	41155782.75	1170
2012-03-20	62.5	63.0	60.5	60.85	-2.0	-3.18	1180427.0	72871127.25	1942
2012-03-19	65.0	66.0	61.25	62.85	-2.0	-3.08	1933728.0	123617213.0	2842
2012-03-18	67.25	69.25	64.0	64.85	-1.99	-2.98	2774156.0	184563498.25	4308
2012-03-17	62.25	66.75	61.75	66.84	5.99	9.84	2833150.0	182456337.0	3695
2012-03-14	58.5	63.25	57.5	60.85	2.92	5.04	2243381.0	134682137.0	3108
2012-03-13	58.25	58.5	57.25	57.93	0.0	0.0	357998.0	20733800.75	730
2012-03-12	58.25	59.25	57.5	57.93	-0.46	-0.79	470309.0	27467281.5	871
2012-03-11	59.75	59.75	58.0	58.39	-1.23	-2.06	654650.0	38388618.0	1115
2012-03-10	60.25	61.5	59.0	59.62	0.0	0.0	659965.0	39719684.75	1209
2012-03-07	58.5	60.25	56.75	59.62	-0.46	-0.77	823137.0	48701428.0	1491
2012-03-06	60.75	61.25	59.0	60.08	-0.77	-1.27	814568.0	49111130.25	1450
2012-03-05	62.0	63.5	60.75	60.85	-1.38	-2.22	1049159.0	65276099.0	1751
2012-03-04	62.0	65.5	60.5	62.23	0.46	0.74	2349522.0	148134908.0	3561
2012-03-03	61.5	63.25	61.0	61.77	0.46	0.75	1229027.0	76021552.75	2255
2012-02-29	61.5	64.5	59.0	61.31	1.07	1.78	2132825.0	132464633.5	3565
2012-02-28	62.0	65.0	56.25	60.24	-2.15	-3.45	2465064.0	152437593.25	4001
2012-02-27	64.0	66.0	62.0	62.39	-2.3	-3.56	1842593.0	117396726.25	3065
2012-02-26	67.5	70.0	63.75	64.69	-0.46	-0.71	4430856.0	297733559.5	6518
2012-02-25	59.25	65.25	59.0	65.15	5.83	9.83	1368163.0	85799184.5	1572
2012-02-22	59.0	60.25	58.75	59.32	0.47	0.8	865683.0	51463143.25	1208
2012-02-21	58.25	60.25	58.0	58.85	0.61	1.05	1026239.0	60758732.5	1486
2012-02-20	59.0	59.0	57.75	58.24	-0.61	-1.04	409048.0	23888484.0	823
2012-02-19	59.5	60.0	58.5	58.85	-0.62	-1.04	644496.0	38076632.25	1104
2012-02-18	59.25	60.75	58.0	59.47	0.92	1.57	1511738.0	90240460.0	2091
2012-02-15	59.5	59.75	58.5	58.55	-0.61	-1.03	863503.0	51067646.25	1303
2012-02-14	58.75	60.5	58.5	59.16	0.31	0.53	1521535.0	90555684.75	1927
2012-02-13	58.75	59.0	58.25	58.85	0.15	0.26	563039.0	32984294.25	982
2012-02-12	58.75	61.25	58.25	58.7	0.0	0.0	1751927.0	104022755.75	2580
2012-02-11	58.75	59.5	58.0	58.7	0.15	0.26	712751.0	41928514.75	1117
2012-02-08	59.25	59.5	58.5	58.55	-0.46	-0.78	850407.0	50242412.75	1321
2012-02-07	59.0	61.25	58.5	59.01	0.46	0.79	1813203.0	108338880.5	2845
2012-02-06	59.5	60.0	58.25	58.55	-0.92	-1.55	1416514.0	83594599.0	2342
[truncated: 412 more rows]
