# Supplementary material for: Effective short-term forecasts of Saudi stock price trends using technical indicators and large-scale multivariate time series
Source: PeerJ Comput Sci. 2023 Jan 6;9:e1205. doi: 10.7717/peerj-cs.1205 (PMC10280263; doi:10.7717/peerj-cs.1205)
Supplement: Supplemental Information 3 [file peerj-cs-09-1205-s003.zip › TASI Dataset 2021/JOUF CEMENT_3091.csv]

date	open	high	low	close	change	change_percent	volume_traded	value_traded_SAR	number_trades
2020-03-19	7.78	7.9	7.64	7.89	0.1	1.28	3107615.0	24205618.29	1682
2020-03-18	7.82	7.95	7.64	7.79	0.04	0.52	2609183.0	20316643.17	1754
2020-03-17	7.65	7.84	7.54	7.75	0.12	1.57	1801810.0	13935187.96	1480
2020-03-16	7.9	7.9	7.6	7.63	-0.35	-4.39	1747307.0	13543042.34	1467
2020-03-15	8.27	8.4	7.98	7.98	-0.05	-0.62	2031656.0	16409985.79	1672
2020-03-12	7.99	8.1	7.5	8.03	-0.11	-1.35	2419672.0	19048007.55	1791
2020-03-11	8.55	8.7	8.0	8.14	-0.38	-4.46	4090894.0	34374223.2	2698
2020-03-10	8.02	8.52	8.0	8.52	0.77	9.94	3933436.0	32530671.09	2541
2020-03-09	7.63	7.96	7.63	7.75	-0.72	-8.5	2786383.0	21512843.74	2626
2020-03-08	8.89	8.92	8.46	8.47	-0.93	-9.89	2533300.0	21882388.61	2510
2020-03-05	9.59	9.6	9.33	9.4	-0.06	-0.63	1967324.0	18669241.43	1411
2020-03-04	9.35	9.55	9.29	9.46	-0.06	-0.63	2952314.0	27907287.92	1684
2020-03-03	9.16	9.52	9.14	9.52	0.48	5.31	3527293.0	32851074.27	2055
2020-03-02	9.08	9.3	9.01	9.04	0.06	0.67	2110096.0	19375275.67	1723
2020-03-01	9.2	9.25	8.98	8.98	-0.51	-5.37	2583945.0	23460748.03	2063
2020-02-27	9.67	9.7	9.46	9.49	-0.24	-2.47	1833792.0	17496385.69	1496
2020-02-26	9.66	9.84	9.66	9.73	-0.1	-1.02	1527604.0	14875921.23	1233
2020-02-25	9.68	9.85	9.51	9.83	0.1	1.03	3082462.0	29876648.64	2062
2020-02-24	10.16	10.16	9.71	9.73	-0.47	-4.61	3291482.0	32675202.64	2787
2020-02-23	10.3	10.3	10.16	10.2	-0.08	-0.78	1365856.0	13959090.26	1076
2020-02-20	10.26	10.42	10.24	10.28	0.04	0.39	2431915.0	25126144.4	1599
2020-02-19	10.08	10.26	10.06	10.24	0.2	1.99	1244841.0	12655171.66	1117
2020-02-18	10.14	10.14	10.02	10.04	-0.08	-0.79	1053315.0	10606970.38	1117
2020-02-17	10.08	10.2	10.08	10.12	0.06	0.6	1226540.0	12426732.9	1221
2020-02-16	10.2	10.28	10.06	10.06	-0.12	-1.18	2441165.0	24752766.36	1768
2020-02-13	10.62	10.62	10.16	10.18	-0.34	-3.23	3424421.0	35572879.2	2341
2020-02-12	10.58	10.68	10.46	10.52	-0.06	-0.57	3721966.0	39378723.2	2388
2020-02-11	10.36	10.66	10.18	10.58	0.28	2.72	3459376.0	35998477.58	2474
2020-02-10	10.2	10.46	10.06	10.3	0.12	1.18	3173409.0	32676595.7	2298
2020-02-09	10.32	10.36	10.06	10.18	-0.2	-1.93	3745214.0	38112394.18	2815
2020-02-06	10.34	10.48	10.02	10.38	0.02	0.19	5796148.0	59383790.08	4192
2020-02-05	10.96	10.96	10.36	10.36	-0.62	-5.65	8415168.0	89778569.34	4920
2020-02-04	11.38	11.4	10.9	10.98	-0.36	-3.17	5236707.0	58468081.3	3562
2020-02-03	11.52	11.54	11.32	11.34	-0.16	-1.39	2674395.0	30524085.62	1782
2020-02-02	11.32	11.54	11.04	11.5	0.04	0.35	4445820.0	50603242.2	2871
2020-01-30	11.6	11.6	11.42	11.46	-0.08	-0.69	2086029.0	23981375.22	1598
2020-01-29	11.52	11.7	11.48	11.54	0.02	0.17	4401002.0	50952965.98	2799
2020-01-28	11.5	11.7	11.4	11.52	0.02	0.17	4762353.0	55018334.9	3058
2020-01-27	11.76	11.94	11.16	11.5	-0.14	-1.2	7710680.0	89534931.62	5095
2020-01-26	11.02	11.88	11.02	11.64	0.62	5.63	9676087.0	112398449.32	5932
2020-01-23	10.74	11.02	10.62	11.02	0.32	2.99	6720244.0	72955941.54	3366
2020-01-22	10.54	10.7	10.54	10.7	0.14	1.33	1976772.0	20990269.14	1397
2020-01-21	10.68	10.68	10.5	10.56	-0.12	-1.12	2185150.0	23086922.44	1414
2020-01-20	10.84	10.84	10.66	10.68	-0.12	-1.11	2137983.0	22921227.74	1401
2020-01-19	10.7	10.86	10.6	10.8	0.16	1.5	4451088.0	47847769.02	2357
2020-01-16	10.58	10.74	10.48	10.64	0.18	1.72	6609060.0	70274883.54	3230
2020-01-15	10.26	10.64	10.16	10.46	0.22	2.15	6723875.0	69865600.56	2773
2020-01-14	10.26	10.3	10.1	10.24	0.0	0.0	3279921.0	33485186.36	1996
2020-01-13	10.3	10.36	10.1	10.24	-0.02	-0.19	4025669.0	41301987.44	2320
2020-01-12	9.94	10.38	9.94	10.26	0.44	4.48	9142710.0	93167729.94	4690
2020-01-09	9.48	9.87	9.45	9.82	0.57	6.16	5672426.0	55088839.12	2988
2020-01-08	9.25	9.42	9.15	9.25	-0.2	-2.12	2355922.0	21978865.69	1438
2020-01-07	9.4	9.57	9.4	9.45	0.07	0.75	1729606.0	16436672.41	1101
2020-01-06	9.45	9.55	9.26	9.38	-0.11	-1.16	1931764.0	18153423.11	1442
2020-01-05	9.5	9.75	9.47	9.49	-0.39	-3.95	2725084.0	26118533.0	1910
2020-01-02	9.84	9.99	9.84	9.88	0.05	0.51	2946610.0	29250026.15	1845
2020-01-01	9.6	9.84	9.6	9.83	0.26	2.72	4123435.0	40315523.82	2461
2019-12-31	9.53	9.6	9.47	9.57	0.05	0.53	1327951.0	12665667.16	792
2019-12-30	9.62	9.63	9.51	9.52	-0.09	-0.94	1249117.0	11977047.9	902
2019-12-29	9.5	9.65	9.46	9.61	0.15	1.59	1593334.0	15272478.4	1134
2019-12-26	9.51	9.54	9.36	9.46	-0.05	-0.53	1946936.0	18439546.24	1238
2019-12-25	9.7	9.84	9.41	9.51	-0.17	-1.76	5749375.0	55523706.08	3163
2019-12-24	9.37	9.68	9.37	9.68	0.34	3.64	6216539.0	59063832.21	2615
2019-12-23	9.16	9.36	9.13	9.34	0.2	2.19	3778927.0	34971472.9	2082
2019-12-22	9.02	9.14	9.0	9.14	0.13	1.44	2477018.0	22492220.62	1174
2019-12-19	9.04	9.06	8.98	9.01	-0.03	-0.33	2963430.0	26701893.92	1238
2019-12-18	9.0	9.13	8.98	9.04	0.06	0.67	3191297.0	28895086.48	1401
2019-12-17	9.0	9.0	8.92	8.98	0.0	0.0	1805005.0	16182753.66	937
2019-12-16	8.91	9.02	8.88	8.98	0.08	0.9	2373716.0	21252655.74	1084
2019-12-15	8.92	8.99	8.83	8.9	-0.04	-0.45	1875511.0	16709944.54	1099
2019-12-12	9.03	9.11	8.91	8.94	-0.07	-0.78	2726589.0	24528675.62	1588
2019-12-11	8.7	9.07	8.7	9.01	0.31	3.56	3925188.0	35124724.63	1738
2019-12-10	8.8	8.84	8.7	8.7	-0.14	-1.58	1633298.0	14305997.39	1203
2019-12-09	9.03	9.2	8.77	8.84	-0.11	-1.23	4221435.0	38171722.38	2332
2019-12-08	8.75	9.03	8.7	8.95	0.26	2.99	5499769.0	49075396.78	2260
2019-12-05	8.47	8.71	8.47	8.69	0.23	2.72	4827738.0	41657861.35	2115
2019-12-04	8.39	8.46	8.38	8.46	0.07	0.83	1282983.0	10797058.48	632
2019-12-03	8.4	8.47	8.38	8.39	-0.02	-0.24	1631833.0	13738020.13	653
2019-12-02	8.43	8.47	8.39	8.41	-0.01	-0.12	946107.0	7972789.56	521
2019-12-01	8.31	8.43	8.31	8.42	0.08	0.96	811190.0	6811567.92	520
2019-11-28	8.3	8.35	8.28	8.34	0.04	0.48	357901.0	2976720.53	289
2019-11-27	8.32	8.37	8.29	8.3	-0.01	-0.12	584936.0	4868460.9	419
2019-11-26	8.3	8.35	8.25	8.31	0.04	0.48	976370.0	8106793.44	580
2019-11-25	8.28	8.35	8.25	8.27	-0.03	-0.36	952792.0	7907326.45	565
2019-11-24	8.4	8.43	8.29	8.3	-0.1	-1.19	850186.0	7095969.5	641
2019-11-21	8.45	8.5	8.4	8.4	-0.02	-0.24	1917980.0	16211726.41	859
2019-11-20	8.33	8.47	8.33	8.42	0.1	1.2	2588055.0	21771433.71	1159
2019-11-19	8.18	8.34	8.18	8.32	0.13	1.59	1571654.0	12996705.41	1084
2019-11-18	8.1	8.2	8.1	8.19	0.07	0.86	575934.0	4698692.97	488
2019-11-17	8.16	8.16	8.1	8.12	-0.02	-0.25	712022.0	5783897.75	519
2019-11-14	8.16	8.18	8.13	8.14	-0.02	-0.25	342665.0	2793677.63	383
2019-11-13	8.2	8.26	8.15	8.16	-0.03	-0.37	913439.0	7497767.97	593
2019-11-12	8.17	8.23	8.16	8.19	0.03	0.37	859230.0	7052461.47	522
2019-11-11	8.21	8.22	8.14	8.16	-0.05	-0.61	915573.0	7493954.87	687
2019-11-10	8.2	8.29	8.15	8.21	0.01	0.12	926507.0	7615291.49	827
2019-11-07	8.23	8.29	8.18	8.2	-0.09	-1.09	669993.0	5520590.94	510
2019-11-06	8.3	8.37	8.24	8.29	-0.03	-0.36	503718.0	4179563.4	468
2019-11-05	8.23	8.44	8.2	8.32	0.09	1.09	1163982.0	9726875.05	728
2019-11-04	8.16	8.23	8.14	8.23	0.07	0.86	466185.0	3812587.81	429
2019-11-03	8.21	8.22	8.11	8.16	-0.13	-1.57	717261.0	5850885.34	579
2019-10-31	8.29	8.31	8.25	8.29	0.0	0.0	556699.0	4612038.69	350
2019-10-30	8.28	8.3	8.17	8.29	0.07	0.85	442768.0	3650228.36	540
2019-10-29	8.43	8.43	8.2	8.22	-0.23	-2.72	1368824.0	11326021.08	902
2019-10-28	8.51	8.57	8.41	8.45	-0.05	-0.59	1259916.0	10716470.95	716
2019-10-27	8.4	8.59	8.4	8.5	0.08	0.95	897826.0	7625172.26	588
2019-10-24	8.45	8.49	8.41	8.42	0.01	0.12	978805.0	8267080.29	530
2019-10-23	8.4	8.44	8.37	8.41	0.05	0.6	671465.0	5638733.2	457
2019-10-22	8.4	8.43	8.3	8.36	-0.06	-0.71	1148545.0	9600204.51	628
2019-10-21	8.5	8.5	8.36	8.42	-0.05	-0.59	889464.0	7478736.0	472
2019-10-20	8.3	8.53	8.3	8.47	0.22	2.67	1405677.0	11828943.32	828
2019-10-17	8.27	8.27	8.16	8.25	0.02	0.24	494498.0	4065961.22	466
2019-10-16	8.16	8.23	8.09	8.23	0.11	1.35	1158508.0	9469356.15	661
2019-10-15	8.3	8.3	8.12	8.12	-0.17	-2.05	466559.0	3827455.09	417
2019-10-14	8.22	8.3	8.2	8.29	0.06	0.73	665373.0	5486680.42	429
2019-10-13	8.35	8.45	8.2	8.23	-0.07	-0.84	880980.0	7306039.6	619
2019-10-10	8.42	8.44	8.2	8.3	-0.14	-1.66	1519707.0	12622397.22	937
2019-10-09	8.52	8.56	8.44	8.44	-0.03	-0.35	1139918.0	9693595.92	657
2019-10-08	8.66	8.7	8.43	8.47	-0.27	-3.09	2058351.0	17548314.98	1013
2019-10-07	8.8	8.85	8.74	8.74	-0.06	-0.68	1405822.0	12346952.5	580
2019-10-06	8.65	8.81	8.65	8.8	0.15	1.73	1494034.0	13116257.62	730
2019-10-03	8.65	8.69	8.58	8.65	-0.05	-0.57	914071.0	7889608.77	578
2019-10-02	8.64	8.79	8.6	8.7	0.02	0.23	2162109.0	18781274.42	1114
2019-10-01	8.74	8.96	8.66	8.68	0.07	0.81	6638712.0	58679339.81	2696
2019-09-30	8.42	8.69	8.4	8.61	0.24	2.87	5219875.0	44696431.16	1994
2019-09-29	8.31	8.41	8.31	8.37	0.06	0.72	1393221.0	11654070.57	627
2019-09-26	8.35	8.42	8.3	8.31	-0.05	-0.6	1402853.0	11686186.28	682
2019-09-25	8.46	8.5	8.31	8.36	-0.06	-0.71	3963652.0	33401532.02	1469
2019-09-24	8.19	8.42	8.19	8.42	0.25	3.06	3949569.0	32904168.41	1493
2019-09-22	8.09	8.22	8.01	8.17	0.07	0.86	1462976.0	11925853.78	686
2019-09-19	7.93	8.1	7.91	8.1	0.15	1.89	1224971.0	9843531.73	707
2019-09-18	7.98	7.98	7.93	7.95	0.01	0.13	272933.0	2170644.81	290
2019-09-17	7.95	7.98	7.9	7.94	0.01	0.13	409582.0	3251456.55	351
2019-09-16	7.99	8.02	7.92	7.93	-0.05	-0.63	712193.0	5673423.64	612
2019-09-15	8.0	8.01	7.9	7.98	-0.07	-0.87	496957.0	3962316.21	431
2019-09-12	8.01	8.09	8.01	8.05	0.04	0.5	584772.0	4703485.04	436
2019-09-11	8.06	8.06	7.95	8.01	-0.02	-0.25	1047715.0	8374505.95	754
2019-09-10	8.19	8.19	8.03	8.03	-0.16	-1.95	1131949.0	9181637.99	865
2019-09-09	8.24	8.34	8.18	8.19	-0.05	-0.61	1683013.0	13900689.29	983
2019-09-08	8.04	8.27	8.03	8.24	0.24	3.0	1968954.0	16032405.24	936
2019-09-05	8.05	8.06	7.99	8.0	-0.02	-0.25	517663.0	4151055.27	359
2019-09-04	8.0	8.08	7.99	8.02	-0.02	-0.25	588514.0	4723660.25	457
2019-09-03	8.0	8.06	8.0	8.04	0.05	0.63	604173.0	4852062.45	653
2019-09-02	7.96	8.02	7.95	7.99	0.03	0.38	717448.0	5723386.22	618
2019-09-01	8.01	8.03	7.96	7.96	-0.07	-0.87	502649.0	4014297.98	390
2019-08-29	8.05	8.14	8.01	8.03	0.02	0.25	981715.0	7934520.71	650
2019-08-28	7.95	8.11	7.95	8.01	0.07	0.88	709704.0	5706804.58	498
2019-08-27	8.08	8.08	7.92	7.94	-0.03	-0.38	553232.0	4411989.26	435
2019-08-26	7.95	8.0	7.94	7.97	0.03	0.38	455071.0	3629959.28	364
2019-08-25	8.03	8.03	7.94	7.94	-0.1	-1.24	655492.0	5229007.27	490
2019-08-22	8.11	8.11	8.02	8.04	-0.07	-0.86	529097.0	4278350.86	324
2019-08-21	8.13	8.16	8.1	8.11	-0.01	-0.12	511588.0	4153146.96	250
2019-08-20	8.13	8.16	8.11	8.12	0.02	0.25	489495.0	3980351.05	308
2019-08-19	8.12	8.16	8.09	8.1	-0.01	-0.12	1200561.0	9745359.86	893
2019-08-18	8.08	8.15	8.08	8.11	-0.03	-0.37	892263.0	7227315.88	636
2019-08-08	8.1	8.14	8.09	8.14	0.02	0.25	253753.0	2058066.21	256
2019-08-07	8.1	8.12	8.06	8.12	0.02	0.25	425883.0	3447881.96	399
2019-08-06	8.11	8.11	8.0	8.1	-0.05	-0.61	846277.0	6809276.46	557
2019-08-05	8.17	8.2	8.12	8.15	-0.07	-0.85	618765.0	5047235.48	408
2019-08-04	8.19	8.27	8.18	8.22	0.0	0.0	596805.0	4894561.2	378
2019-08-01	8.26	8.27	8.19	8.22	-0.06	-0.72	615592.0	5059888.63	356
2019-07-31	8.34	8.34	8.26	8.28	0.01	0.12	533391.0	4421928.03	337
2019-07-30	8.23	8.35	8.21	8.27	0.08	0.98	1516735.0	12574571.13	685
2019-07-29	8.29	8.29	8.18	8.19	-0.1	-1.21	616604.0	5076116.14	439
2019-07-28	8.27	8.3	8.23	8.29	0.05	0.61	737236.0	6092977.25	387
2019-07-25	8.2	8.32	8.2	8.24	0.07	0.86	1358236.0	11245822.2	761
2019-07-24	8.04	8.18	8.04	8.17	0.16	2.0	1267663.0	10280114.56	693
2019-07-23	8.1	8.14	8.0	8.01	-0.19	-2.32	791324.0	6376473.75	724
2019-07-22	8.17	8.25	8.16	8.2	0.06	0.74	589639.0	4845265.39	384
2019-07-21	8.14	8.21	8.1	8.14	-0.15	-1.81	459325.0	3748872.73	512
2019-07-18	8.3	8.3	8.26	8.29	-0.02	-0.24	476803.0	3948551.16	551
2019-07-17	8.33	8.33	8.29	8.31	-0.03	-0.36	407668.0	3385787.55	335
2019-07-16	8.31	8.37	8.29	8.34	0.03	0.36	605237.0	5045486.02	371
2019-07-15	8.33	8.33	8.26	8.31	-0.04	-0.48	735486.0	6103336.61	566
2019-07-14	8.38	8.4	8.33	8.35	-0.01	-0.12	601001.0	5025035.65	480
2019-07-11	8.39	8.42	8.36	8.36	0.0	0.0	772262.0	6482478.7	522
2019-07-10	8.34	8.4	8.34	8.36	0.01	0.12	711062.0	5944654.97	534
2019-07-09	8.38	8.47	8.34	8.35	-0.01	-0.12	1858548.0	15628048.22	903
2019-07-08	8.21	8.46	8.18	8.36	0.16	1.95	3055378.0	25484050.92	1618
2019-07-07	8.15	8.24	8.13	8.2	0.08	0.99	2202506.0	18030807.83	871
2019-07-04	8.14	8.17	8.12	8.12	-0.02	-0.25	623376.0	5075150.29	440
2019-07-03	8.05	8.17	8.04	8.14	0.07	0.87	1407338.0	11437460.55	789
2019-07-02	8.12	8.13	8.07	8.07	-0.05	-0.62	1617405.0	13098943.62	788
2019-07-01	8.0	8.12	7.97	8.12	0.15	1.88	1936488.0	15564646.08	848
2019-06-30	7.93	7.98	7.93	7.97	0.06	0.76	544453.0	4331669.57	346
2019-06-27	7.89	7.93	7.88	7.91	0.02	0.25	356027.0	2815813.86	212
2019-06-26	7.93	7.94	7.89	7.89	-0.03	-0.38	635812.0	5031417.49	351
2019-06-25	7.91	7.92	7.83	7.92	0.02	0.25	593421.0	4675049.74	361
2019-06-24	7.85	7.94	7.79	7.9	0.06	0.77	1020002.0	8019936.29	617
2019-06-23	7.86	7.88	7.8	7.84	0.0	0.0	638695.0	5004293.11	388
2019-06-20	7.92	7.96	7.84	7.84	-0.08	-1.01	856940.0	6758341.14	475
2019-06-19	7.91	8.02	7.89	7.92	0.0	0.0	1630638.0	12972179.68	803
2019-06-18	7.8	7.94	7.8	7.92	0.12	1.54	1203502.0	9473507.64	702
2019-06-17	7.77	7.83	7.76	7.8	0.06	0.78	814718.0	6356245.9	473
2019-06-16	7.71	7.76	7.7	7.74	0.03	0.39	378498.0	2926353.01	303
2019-06-13	7.79	7.79	7.7	7.71	-0.1	-1.28	647846.0	5011937.44	467
2019-06-12	7.8	7.84	7.77	7.81	0.0	0.0	619399.0	4832160.49	466
2019-06-11	7.78	7.83	7.74	7.81	0.07	0.9	866308.0	6756042.35	543
2019-06-10	7.7	7.81	7.7	7.74	0.05	0.65	794301.0	6174693.27	583
2019-06-09	7.55	7.69	7.55	7.69	0.16	2.12	498566.0	3794499.11	415
2019-05-30	7.53	7.59	7.51	7.53	0.02	0.27	411192.0	3107155.86	385
2019-05-29	7.51	7.52	7.46	7.51	0.09	1.21	448997.0	3366206.91	370
2019-05-28	7.42	7.5	7.37	7.42	0.01	0.13	464882.0	3456532.34	494
2019-05-27	7.43	7.43	7.34	7.41	-0.02	-0.27	483582.0	3569962.37	408
2019-05-26	7.46	7.48	7.39	7.43	-0.02	-0.27	556693.0	4126478.99	456
2019-05-23	7.48	7.52	7.42	7.45	-0.03	-0.4	612713.0	4569787.83	419
2019-05-22	7.5	7.53	7.46	7.48	-0.01	-0.13	620662.0	4654930.12	461
2019-05-21	7.47	7.52	7.41	7.49	0.05	0.67	455468.0	3404992.73	359
2019-05-20	7.58	7.63	7.4	7.44	-0.12	-1.59	725202.0	5413947.58	592
2019-05-19	7.7	7.72	7.55	7.56	-0.15	-1.95	810102.0	6189970.9	600
2019-05-16	7.67	7.71	7.63	7.71	0.06	0.78	847156.0	6509051.69	500
2019-05-15	7.7	7.78	7.64	7.65	-0.01	-0.13	1254988.0	9688580.07	722
2019-05-14	7.65	7.79	7.56	7.66	-0.03	-0.39	1201403.0	9260900.43	758
2019-05-13	8.0	8.0	7.69	7.69	-0.39	-4.83	1537225.0	12034172.02	1284
2019-05-12	8.08	8.21	8.01	8.08	-0.05	-0.62	1054736.0	8497924.47	671
2019-05-09	8.26	8.26	8.11	8.13	-0.09	-1.09	711831.0	5844127.31	548
2019-05-08	8.3	8.31	8.21	8.22	-0.14	-1.67	743007.0	6132172.44	667
2019-05-07	8.41	8.51	8.2	8.36	-0.15	-1.76	1599588.0	13320842.5	1233
2019-05-06	8.27	8.52	8.06	8.51	0.2	2.41	2183664.0	18111868.82	1318
2019-05-05	8.57	8.63	8.3	8.31	-0.23	-2.69	1957905.0	16584005.43	1324
2019-05-02	8.7	8.96	8.52	8.54	-0.15	-1.73	7204735.0	63285195.34	3643
2019-05-01	8.18	8.86	8.18	8.69	0.56	6.89	10822100.0	91401537.3	4038
2019-04-30	8.06	8.2	8.05	8.13	0.15	1.88	4587364.0	37322117.86	1548
2019-04-29	7.96	7.99	7.94	7.98	0.02	0.25	315596.0	2517367.25	250
2019-04-28	7.95	8.03	7.91	7.96	0.03	0.38	849375.0	6771219.36	523
2019-04-25	7.9	7.98	7.9	7.93	0.04	0.51	621126.0	4932491.91	423
2019-04-24	7.85	7.97	7.82	7.89	0.06	0.77	878700.0	6955791.23	655
2019-04-23	7.79	7.83	7.78	7.83	0.03	0.38	210921.0	1645317.16	362
2019-04-22	7.86	7.87	7.8	7.8	-0.06	-0.76	491562.0	3848142.75	494
2019-04-21	7.87	7.89	7.86	7.86	-0.04	-0.51	216287.0	1702538.26	391
2019-04-18	7.91	7.91	7.88	7.9	-0.01	-0.13	209741.0	1655559.9	267
2019-04-17	7.95	7.95	7.86	7.91	-0.03	-0.38	955343.0	7558895.97	533
2019-04-16	7.96	7.96	7.89	7.94	-0.02	-0.25	711026.0	5632651.05	552
2019-04-15	7.96	7.98	7.91	7.96	0.01	0.13	286353.0	2274042.77	282
2019-04-14	7.96	7.97	7.92	7.95	-0.01	-0.13	262458.0	2084491.32	231
2019-04-11	7.92	7.98	7.92	7.96	0.02	0.25	235035.0	1870298.51	222
2019-04-10	7.94	7.96	7.94	7.94	0.02	0.25	152626.0	1213458.78	175
2019-04-09	7.94	7.96	7.9	7.92	-0.03	-0.38	258153.0	2046898.05	371
2019-04-08	7.93	7.95	7.93	7.95	-0.01	-0.13	250373.0	1989133.82	217
2019-04-07	7.97	7.97	7.93	7.96	0.01	0.13	211307.0	1679516.54	302
2019-04-04	7.98	7.98	7.95	7.95	-0.03	-0.38	258089.0	2054949.42	326
2019-04-03	7.95	7.98	7.94	7.98	0.0	0.0	548851.0	4369698.17	421
2019-04-02	8.01	8.01	7.95	7.98	-0.02	-0.25	453372.0	3617153.81	364
2019-04-01	8.03	8.03	7.97	8.0	0.02	0.25	468074.0	3740429.6	304
2019-03-31	8.0	8.0	7.95	7.98	-0.03	-0.37	490437.0	3915101.0	401
2019-03-28	8.02	8.04	8.0	8.01	-0.01	-0.12	361006.0	2895272.58	270
2019-03-27	8.04	8.04	7.98	8.02	-0.03	-0.37	751622.0	6016382.34	336
2019-03-26	8.09	8.1	8.01	8.05	0.0	0.0	352848.0	2843516.07	290
2019-03-25	8.09	8.09	8.01	8.05	-0.05	-0.62	456236.0	3675563.24	360
2019-03-24	8.12	8.12	8.08	8.1	-0.02	-0.25	438849.0	3556991.2	267
2019-03-21	8.14	8.14	8.1	8.12	-0.02	-0.25	493926.0	4011518.64	292
2019-03-20	8.14	8.14	8.09	8.14	0.04	0.49	821025.0	6666780.56	397
2019-03-19	8.11	8.16	8.09	8.1	-0.01	-0.12	762506.0	6190026.03	456
2019-03-18	8.06	8.11	8.04	8.11	0.03	0.37	463390.0	3744037.8	324
2019-03-17	8.08	8.12	8.06	8.08	-0.12	-1.46	634005.0	5125165.97	472
2019-03-14	7.99	8.2	7.97	8.2	0.21	2.63	933264.0	7529501.18	571
2019-03-13	7.98	7.99	7.95	7.99	0.0	0.0	202922.0	1618388.09	233
2019-03-12	8.0	8.01	7.96	7.99	0.01	0.13	273011.0	2179765.38	160
2019-03-11	7.98	8.0	7.96	7.98	-0.02	-0.25	250658.0	2000302.88	160
2019-03-10	8.0	8.0	7.96	8.0	0.04	0.5	252884.0	2020704.07	221
2019-03-07	7.99	7.99	7.95	7.96	-0.03	-0.38	453296.0	3612469.25	277
2019-03-06	8.02	8.04	7.99	7.99	-0.03	-0.37	316990.0	2537613.73	212
2019-03-05	8.0	8.04	7.96	8.02	0.02	0.25	372996.0	2982914.92	280
2019-03-04	8.0	8.02	7.99	8.0	0.0	0.0	365882.0	2929359.03	273
2019-03-03	8.0	8.01	7.99	8.0	0.02	0.25	233176.0	1865270.16	227
2019-02-28	7.97	8.0	7.97	7.98	0.01	0.13	158193.0	1262220.52	240
2019-02-27	7.99	8.0	7.95	7.97	-0.02	-0.25	227534.0	1814461.85	276
2019-02-26	7.96	8.0	7.96	7.99	-0.01	-0.13	137507.0	1096863.75	418
2019-02-25	8.0	8.03	7.95	8.0	0.0	0.0	474207.0	3783281.26	335
2019-02-24	8.0	8.05	8.0	8.0	-0.01	-0.12	260233.0	2085840.26	173
2019-02-21	7.98	8.03	7.97	8.01	0.03	0.38	374297.0	2990898.79	227
2019-02-20	7.96	7.98	7.96	7.98	0.0	0.0	144492.0	1151037.11	193
2019-02-19	8.0	8.0	7.95	7.98	-0.02	-0.25	480337.0	3830872.01	347
2019-02-18	8.02	8.08	8.0	8.0	-0.02	-0.25	436933.0	3506340.0	298
2019-02-17	8.06	8.06	8.02	8.02	-0.01	-0.12	150715.0	1210539.22	204
2019-02-14	8.02	8.07	8.01	8.03	0.01	0.12	333599.0	2682516.67	272
2019-02-13	8.05	8.06	8.01	8.02	-0.04	-0.5	582671.0	4682861.95	364
2019-02-12	8.07	8.09	8.04	8.06	-0.03	-0.37	543307.0	4380903.2	351
2019-02-11	8.13	8.14	8.06	8.09	-0.02	-0.25	598496.0	4848332.89	385
2019-02-10	8.1	8.16	8.1	8.11	0.02	0.25	1067002.0	8670045.42	486
2019-02-07	8.11	8.15	8.07	8.09	-0.01	-0.12	490435.0	3975621.14	381
2019-02-06	8.15	8.19	8.09	8.1	-0.07	-0.86	1287940.0	10470867.58	529
2019-02-05	7.97	8.21	7.96	8.17	0.24	3.03	4257217.0	34668104.57	1618
2019-02-04	8.0	8.0	7.92	7.93	-0.06	-0.75	927479.0	7379904.24	510
2019-02-03	8.05	8.06	7.99	7.99	-0.06	-0.75	636397.0	5099389.24	430
2019-01-31	8.1	8.1	8.02	8.05	-0.04	-0.49	1157343.0	9332595.79	546
2019-01-30	8.08	8.11	8.05	8.09	0.03	0.37	1575267.0	12726442.72	661
2019-01-29	8.08	8.11	8.02	8.06	0.0	0.0	2277528.0	18373614.67	678
2019-01-28	7.99	8.14	7.99	8.06	0.14	1.77	3051954.0	24638983.98	1315
2019-01-27	7.86	7.92	7.82	7.92	0.07	0.89	1143984.0	9006764.48	567
2019-01-24	7.88	7.89	7.82	7.85	-0.02	-0.25	431401.0	3389166.32	292
2019-01-23	7.81	7.89	7.8	7.87	0.07	0.9	327697.0	2567316.85	310
2019-01-22	7.85	7.87	7.79	7.8	-0.05	-0.64	605809.0	4734363.8	419
2019-01-21	7.9	7.94	7.85	7.85	-0.07	-0.88	1113672.0	8782476.85	533
2019-01-20	7.94	7.97	7.9	7.92	0.02	0.25	492978.0	3907785.46	360
2019-01-17	7.84	8.05	7.84	7.9	0.04	0.51	1137676.0	9038160.94	748
2019-01-16	7.71	8.09	7.71	7.86	0.16	2.08	2656681.0	21053576.55	1596
2019-01-15	7.7	7.74	7.69	7.7	0.0	0.0	535817.0	4128208.84	329
2019-01-14	7.77	7.77	7.7	7.7	-0.05	-0.65	268012.0	2069675.76	251
2019-01-13	7.77	7.78	7.72	7.75	-0.02	-0.26	437649.0	3389394.21	259
2019-01-10	7.76	7.78	7.73	7.77	0.0	0.0	278654.0	2162148.05	292
2019-01-09	7.73	7.78	7.73	7.77	0.02	0.26	367763.0	2851305.13	225
2019-01-08	7.75	7.75	7.7	7.75	0.0	0.0	348714.0	2695008.91	285
2019-01-07	7.78	7.78	7.7	7.75	-0.03	-0.39	297964.0	2305194.26	329
2019-01-06	7.72	7.79	7.72	7.78	0.02	0.26	184278.0	1431926.05	160
2019-01-03	7.74	7.77	7.72	7.76	0.03	0.39	162746.0	1259620.96	155
2019-01-02	7.8	7.8	7.73	7.73	-0.08	-1.02	125757.0	975116.98	152
2019-01-01	7.75	7.81	7.75	7.81	0.06	0.77	130421.0	1013174.32	111
2018-12-31	7.82	7.82	7.75	7.75	-0.06	-0.77	99460.0	773440.29	155
2018-12-30	7.8	7.81	7.74	7.81	0.07	0.9	184746.0	1437411.69	204
2018-12-27	7.8	7.81	7.71	7.74	-0.01	-0.13	172729.0	1341884.14	221
2018-12-26	7.76	7.79	7.74	7.75	0.0	0.0	114029.0	883925.15	89
2018-12-25	7.73	7.77	7.73	7.75	-0.05	-0.64	211381.0	1637944.32	204
2018-12-24	7.8	7.8	7.77	7.8	0.05	0.65	257261.0	2004833.22	222
2018-12-23	7.77	7.8	7.7	7.75	-0.04	-0.51	274184.0	2120397.34	333
2018-12-20	7.89	7.89	7.78	7.79	-0.11	-1.39	372206.0	2915402.45	339
2018-12-19	7.95	7.95	7.9	7.9	-0.06	-0.75	255541.0	2023089.83	271
2018-12-18	7.92	7.97	7.91	7.96	-0.01	-0.13	244149.0	1938118.01	312
2018-12-17	8.01	8.01	7.95	7.97	-0.06	-0.75	285958.0	2281139.8	319
2018-12-16	8.04	8.07	8.0	8.03	0.03	0.38	487433.0	3909247.12	305
2018-12-13	8.02	8.07	7.98	8.0	-0.01	-0.12	722652.0	5794375.42	414
2018-12-12	8.04	8.06	7.99	8.01	-0.04	-0.5	689043.0	5528653.04	436
2018-12-11	7.99	8.17	7.99	8.05	0.07	0.88	1616836.0	13064187.15	981
2018-12-10	7.93	7.98	7.9	7.98	0.07	0.88	795132.0	6322932.93	484
2018-12-09	7.9	7.96	7.9	7.91	0.01	0.13	445463.0	3533209.6	359
2018-12-06	7.88	7.96	7.85	7.9	0.0	0.0	1153270.0	9124945.54	536
2018-12-05	7.89	7.92	7.85	7.9	-0.04	-0.5	384657.0	3028797.95	347
2018-12-04	7.92	7.96	7.88	7.94	0.04	0.51	613273.0	4858729.93	465
2018-12-03	7.94	7.94	7.87	7.9	0.01	0.13	460607.0	3639552.39	369
2018-12-02	7.77	7.92	7.77	7.89	0.04	0.51	710249.0	5585970.44	497
2018-11-29	7.82	7.85	7.81	7.85	0.01	0.13	246243.0	1927148.6	350
2018-11-28	7.88	7.88	7.8	7.84	-0.04	-0.51	452850.0	3549328.34	436
2018-11-27	7.9	7.94	7.83	7.88	0.04	0.51	503982.0	3974011.97	557
2018-11-26	7.81	7.84	7.78	7.84	0.04	0.51	305199.0	2380392.4	247
2018-11-25	7.94	7.94	7.78	7.8	-0.14	-1.76	532323.0	4165475.63	535
2018-11-22	7.92	8.0	7.9	7.94	0.05	0.63	583782.0	4641020.26	554
2018-11-21	7.92	7.96	7.83	7.89	0.02	0.25	448634.0	3538345.82	320
2018-11-20	8.0	8.07	7.84	7.87	-0.07	-0.88	753502.0	6003609.6	593
2018-11-19	7.85	8.02	7.85	7.94	0.1	1.28	972819.0	7732700.69	537
2018-11-18	8.08	8.1	7.8	7.84	-0.22	-2.73	699743.0	5545581.59	572
2018-11-15	8.07	8.09	7.96	8.06	0.06	0.75	713018.0	5715340.13	416
2018-11-14	8.08	8.08	7.95	8.0	-0.1	-1.23	687216.0	5494805.95	414
2018-11-13	8.17	8.17	7.95	8.1	-0.07	-0.86	1661036.0	13384793.78	1026
2018-11-12	8.0	8.18	7.98	8.17	0.15	1.87	1036230.0	8412402.71	622
2018-11-11	8.0	8.19	7.8	8.02	-0.03	-0.37	1187899.0	9481301.88	807
2018-11-08	8.42	8.52	8.01	8.05	-0.27	-3.25	1182141.0	9796639.3	957
2018-11-07	8.03	8.38	8.03	8.32	0.26	3.23	1244260.0	10231549.07	743
2018-11-06	7.97	8.09	7.97	8.06	0.09	1.13	500894.0	4021767.47	342
2018-11-05	8.0	8.03	7.91	7.97	-0.03	-0.38	251040.0	2000619.17	233
2018-11-04	7.88	8.05	7.88	8.0	0.05	0.63	372128.0	2975296.35	318
2018-11-01	7.98	8.04	7.91	7.95	-0.01	-0.13	267206.0	2132854.48	272
2018-10-31	7.89	8.1	7.89	7.96	0.16	2.05	1256650.0	10067936.08	699
2018-10-30	7.72	7.85	7.72	7.8	0.06	0.78	227351.0	1774372.42	248
2018-10-29	7.75	7.9	7.74	7.74	0.06	0.78	396133.0	3107901.12	327
2018-10-28	7.65	7.75	7.56	7.68	0.08	1.05	298656.0	2291159.5	304
2018-10-25	7.41	7.6	7.41	7.6	0.2	2.7	290688.0	2178755.44	250
2018-10-24	7.4	7.42	7.31	7.4	0.0	0.0	295350.0	2176142.69	306
2018-10-23	7.29	7.41	7.25	7.4	0.15	2.07	264044.0	1938786.03	281
2018-10-22	7.4	7.4	7.25	7.25	-0.18	-2.42	453906.0	3322171.21	304
2018-10-21	7.62	7.62	7.4	7.43	-0.24	-3.13	573171.0	4282355.9	333
2018-10-18	7.65	7.74	7.63	7.67	-0.08	-1.03	251850.0	1939196.77	289
2018-10-17	7.8	7.9	7.68	7.75	0.07	0.91	704821.0	5465182.85	387
2018-10-16	7.76	7.8	7.5	7.68	-0.12	-1.54	376816.0	2879494.0	349
2018-10-15	7.84	7.89	7.62	7.8	0.18	2.36	416698.0	3266298.86	313
2018-10-14	8.2	8.2	7.26	7.62	-0.44	-5.46	566414.0	4316295.06	521
2018-10-11	8.2	8.2	8.0	8.06	-0.32	-3.82	308725.0	2501678.44	436
2018-10-10	8.45	8.47	8.38	8.38	-0.11	-1.3	189221.0	1590634.37	283
2018-10-09	8.53	8.53	8.49	8.49	-0.04	-0.47	194239.0	1652813.12	246
2018-10-08	8.55	8.55	8.5	8.53	0.0	0.0	219773.0	1873877.61	273
2018-10-07	8.67	8.67	8.53	8.53	-0.16	-1.84	299627.0	2571548.95	339
2018-10-04	8.7	8.7	8.63	8.69	0.01	0.12	269245.0	2333607.53	358
2018-10-03	8.73	8.76	8.68	8.68	-0.1	-1.14	404628.0	3525283.35	618
2018-10-02	8.91	8.91	8.74	8.78	-0.12	-1.35	799724.0	7040337.31	517
2018-10-01	9.16	9.22	8.86	8.9	0.06	0.68	1536980.0	13808186.98	1077
2018-09-30	8.85	8.9	8.81	8.84	-0.04	-0.45	580690.0	5138418.29	407
2018-09-27	8.77	8.91	8.77	8.88	0.08	0.91	390758.0	3458840.91	365
2018-09-26	8.88	8.89	8.76	8.8	-0.12	-1.35	365359.0	3224165.32	438
2018-09-25	8.97	9.05	8.85	8.92	-0.18	-1.98	695236.0	6201342.43	511
2018-09-20	8.92	9.17	8.9	9.1	0.18	2.02	506216.0	4541508.22	320
2018-09-19	8.93	8.97	8.88	8.92	0.01	0.11	301021.0	2684953.03	260
2018-09-18	8.94	8.94	8.84	8.91	-0.08	-0.89	466821.0	4150350.86	309
2018-09-17	8.94	9.0	8.93	8.99	0.01	0.11	314445.0	2817783.56	149
2018-09-16	9.0	9.04	8.9	8.98	-0.02	-0.22	185871.0	1666806.23	144
2018-09-13	9.05	9.08	9.0	9.0	-0.05	-0.55	240057.0	2164253.84	164
2018-09-12	9.14	9.14	8.9	9.05	0.05	0.56	194855.0	1752890.93	205
2018-09-11	9.08	9.08	8.95	9.0	-0.14	-1.53	204801.0	1841036.8	178
2018-09-10	9.11	9.18	9.1	9.14	0.01	0.11	93558.0	853509.27	88
2018-09-09	9.16	9.16	9.08	9.13	-0.07	-0.76	168860.0	1541343.75	137
2018-09-06	9.14	9.2	9.0	9.2	0.06	0.66	307045.0	2792555.63	275
2018-09-05	9.12	9.14	9.08	9.14	-0.01	-0.11	260616.0	2372473.37	154
2018-09-04	9.18	9.18	9.12	9.15	0.0	0.0	104684.0	958366.32	73
2018-09-03	9.21	9.21	9.15	9.15	-0.01	-0.11	73273.0	672805.26	91
2018-09-02	9.1	9.18	9.1	9.16	0.0	0.0	53054.0	485178.93	72
2018-08-30	9.2	9.2	9.16	9.16	-0.02	-0.22	76974.0	707446.85	82
2018-08-29	9.2	9.2	9.15	9.18	-0.02	-0.22	70695.0	649516.34	74
2018-08-28	9.24	9.24	9.19	9.2	-0.05	-0.54	85975.0	792522.98	131
2018-08-27	9.33	9.35	9.25	9.25	-0.07	-0.75	105934.0	983297.83	115
2018-08-26	9.25	9.32	9.24	9.32	0.14	1.53	210986.0	1961353.43	116
2018-08-16	9.17	9.2	9.16	9.18	0.01	0.11	240227.0	2205572.02	94
2018-08-15	9.16	9.2	9.16	9.17	0.01	0.11	141009.0	1292856.21	98
2018-08-14	9.2	9.2	9.12	9.16	0.01	0.11	118068.0	1080990.45	122
2018-08-13	9.25	9.25	9.09	9.15	-0.12	-1.29	364669.0	3331965.97	238
2018-08-12	9.25	9.33	9.1	9.27	-0.07	-0.75	260650.0	2406022.38	230
2018-08-09	9.31	9.44	9.31	9.34	-0.06	-0.64	206765.0	1937322.44	171
2018-08-08	9.35	9.4	9.34	9.4	0.1	1.08	371264.0	3477062.36	239
2018-08-07	9.28	9.4	9.27	9.3	0.0	0.0	253995.0	2364574.94	198
2018-08-06	9.3	9.34	9.3	9.3	-0.03	-0.32	107673.0	1002526.02	133
2018-08-05	9.35	9.38	9.3	9.33	-0.02	-0.21	152524.0	1422738.22	161
2018-08-02	9.5	9.5	9.32	9.35	0.03	0.32	242336.0	2282276.7	207
2018-08-01	9.75	9.75	9.32	9.32	-0.39	-4.02	680057.0	6520889.86	282
2018-07-31	9.6	9.82	9.6	9.71	0.19	2.0	872927.0	8478189.49	500
2018-07-30	9.2	9.55	9.2	9.52	0.35	3.82	1281355.0	12124857.45	760
2018-07-29	9.17	9.17	9.07	9.17	0.03	0.33	709677.0	6461394.48	307
2018-07-26	9.16	9.17	9.14	9.14	-0.1	-1.08	185843.0	1700578.07	166
2018-07-25	9.14	9.27	9.14	9.24	0.12	1.32	316400.0	2912179.38	284
2018-07-24	9.11	9.16	9.08	9.12	0.02	0.22	322294.0	2936599.29	199
2018-07-23	9.16	9.2	9.1	9.1	-0.1	-1.09	295787.0	2706471.25	255
2018-07-22	9.3	9.31	9.2	9.2	-0.05	-0.54	161939.0	1495646.48	181
2018-07-19	9.27	9.28	9.24	9.25	-0.02	-0.22	120615.0	1116709.61	172
2018-07-18	9.28	9.31	9.27	9.27	-0.03	-0.32	98055.0	910830.21	123
2018-07-17	9.25	9.3	9.25	9.3	0.0	0.0	106259.0	987363.54	124
2018-07-16	9.27	9.3	9.27	9.3	0.0	0.0	49071.0	455716.28	110
2018-07-15	9.28	9.3	9.27	9.3	0.01	0.11	202220.0	1877267.78	129
2018-07-12	9.3	9.32	9.28	9.29	-0.01	-0.11	62771.0	583550.4	110
2018-07-11	9.31	9.33	9.28	9.3	-0.01	-0.11	188230.0	1751393.61	135
2018-07-10	9.3	9.31	9.24	9.31	0.05	0.54	295257.0	2736739.07	219
2018-07-09	9.3	9.33	9.25	9.26	0.0	0.0	194656.0	1807733.92	171
2018-07-08	9.28	9.4	9.26	9.26	-0.04	-0.43	454326.0	4220737.04	163
2018-07-05	9.38	9.4	9.27	9.3	-0.1	-1.06	199434.0	1859761.55	149
2018-07-04	9.41	9.53	9.36	9.4	-0.01	-0.11	442922.0	4199436.69	297
2018-07-03	9.24	9.5	9.24	9.41	0.15	1.62	883761.0	8313613.28	360
2018-07-02	9.25	9.28	9.24	9.26	-0.06	-0.64	157119.0	1454807.26	156
2018-07-01	9.08	9.4	9.08	9.32	-0.08	-0.85	145236.0	1352660.58	148
2018-06-28	9.42	9.44	9.35	9.4	-0.04	-0.42	203055.0	1907320.49	200
2018-06-27	9.43	9.44	9.39	9.44	0.03	0.32	93788.0	882224.51	104
2018-06-26	9.44	9.5	9.38	9.41	-0.03	-0.32	145454.0	1370166.06	129
2018-06-25	9.51	9.51	9.4	9.44	-0.04	-0.42	100117.0	944477.57	121
2018-06-24	9.42	9.5	9.42	9.48	0.06	0.64	94821.0	896494.85	131
2018-06-21	9.4	9.42	9.4	9.42	0.04	0.43	25590.0	240573.16	54
2018-06-20	9.4	9.4	9.38	9.38	-0.04	-0.42	153204.0	1439265.65	94
2018-06-12	9.41	9.42	9.39	9.42	0.01	0.11	112275.0	1056009.17	128
2018-06-11	9.52	9.52	9.41	9.41	-0.04	-0.42	112888.0	1064692.63	116
2018-06-10	9.42	9.48	9.39	9.45	0.02	0.21	195752.0	1842215.73	157
2018-06-07	9.41	9.5	9.41	9.43	-0.05	-0.53	110385.0	1043983.29	131
2018-06-06	9.47	9.5	9.41	9.48	-0.03	-0.32	169667.0	1603499.22	186
2018-06-05	9.47	9.51	9.45	9.51	0.06	0.63	144707.0	1372528.21	129
2018-06-04	9.5	9.55	9.45	9.45	-0.03	-0.32	128176.0	1217378.54	128
2018-06-03	9.5	9.53	9.43	9.48	-0.02	-0.21	203570.0	1933491.7	182
2018-05-31	9.4	9.5	9.4	9.5	0.1	1.06	83821.0	792937.36	107
2018-05-30	9.4	9.44	9.38	9.4	0.0	0.0	58682.0	551610.12	90
2018-05-29	9.43	9.49	9.4	9.4	-0.01	-0.11	231460.0	2180530.75	135
2018-05-28	9.46	9.46	9.4	9.41	-0.09	-0.95	129064.0	1216226.42	183
2018-05-27	9.52	9.64	9.45	9.5	-0.03	-0.31	248541.0	2369153.7	136
2018-05-24	9.6	9.6	9.48	9.52	-0.07	-0.73	165895.0	1580655.62	143
2018-05-23	9.5	9.6	9.5	9.59	0.02	0.21	80588.0	769439.79	101
2018-05-22	9.5	9.6	9.48	9.57	0.08	0.84	134629.0	1285597.47	120
2018-05-21	9.48	9.5	9.48	9.49	-0.05	-0.52	109035.0	1034519.04	88
2018-05-20	9.51	9.6	9.47	9.54	0.04	0.42	136809.0	1304552.88	95
2018-05-17	9.5	9.6	9.47	9.5	-0.02	-0.21	273142.0	2597352.56	119
2018-05-16	9.6	9.6	9.44	9.52	-0.11	-1.14	222978.0	2119043.48	200
2018-05-15	9.52	9.77	9.52	9.63	-0.14	-1.43	518099.0	5012088.03	309
2018-05-14	9.85	9.88	9.74	9.77	-0.02	-0.2	416184.0	4081265.02	225
2018-05-13	9.8	9.8	9.7	9.79	0.05	0.51	287809.0	2803982.91	216
2018-05-10	9.68	9.8	9.68	9.74	0.04	0.41	197761.0	1924004.36	170
2018-05-09	9.74	9.8	9.69	9.7	-0.05	-0.51	263018.0	2558945.41	217
2018-05-08	9.9	9.92	9.7	9.75	-0.18	-1.81	637788.0	6268523.92	288
2018-05-07	9.9	9.93	9.89	9.93	0.0	0.0	293273.0	2904343.3	213
2018-05-06	10.0	10.04	9.92	9.93	-0.06	-0.6	308044.0	3074091.57	217
2018-05-03	9.97	10.0	9.95	9.99	0.0	0.0	278054.0	2771178.09	255
2018-05-02	10.0	10.0	9.98	9.99	-0.03	-0.3	417211.0	4170101.84	191
2018-05-01	10.02	10.12	9.99	10.02	-0.03	-0.3	905702.0	9069343.28	385
2018-04-30	10.1	10.12	10.0	10.05	-0.05	-0.5	479097.0	4811514.04	363
2018-04-29	10.16	10.18	10.1	10.1	-0.04	-0.39	287263.0	2908188.96	194
2018-04-26	10.16	10.16	10.1	10.14	-0.01	-0.1	386162.0	3913503.44	201
2018-04-25	10.1	10.18	10.02	10.15	0.05	0.5	508932.0	5149541.98	332
2018-04-24	10.18	10.2	10.08	10.1	-0.09	-0.88	1041807.0	10566610.56	355
2018-04-23	10.14	10.2	10.14	10.19	0.02	0.2	499215.0	5082795.64	243
2018-04-22	10.2	10.22	10.14	10.17	-0.02	-0.2	420593.0	4284238.3	173
2018-04-19	10.22	10.24	10.16	10.19	-0.01	-0.1	458319.0	4676259.32	282
2018-04-18	10.16	10.26	10.14	10.2	0.03	0.29	1419668.0	14492825.56	475
2018-04-17	10.26	10.26	10.14	10.17	-0.03	-0.29	585540.0	5961997.5	283
2018-04-16	10.16	10.28	10.16	10.2	0.07	0.69	978241.0	9999808.36	480
2018-04-15	10.04	10.14	10.04	10.13	0.13	1.3	531656.0	5370926.64	303
2018-04-12	9.95	10.02	9.9	10.0	0.03	0.3	453567.0	4516835.58	323
2018-04-11	10.04	10.12	9.95	9.97	-0.09	-0.89	1208986.0	12122537.22	465
2018-04-10	10.1	10.1	10.0	10.06	-0.05	-0.49	640588.0	6437773.24	325
2018-04-09	10.18	10.18	10.1	10.11	-0.06	-0.59	498129.0	5049391.32	208
2018-04-08	10.14	10.2	10.12	10.17	0.03	0.3	402427.0	4090560.7	206
2018-04-05	10.18	10.2	10.12	10.14	0.01	0.1	531199.0	5396787.08	233
2018-04-04	10.14	10.2	10.12	10.13	0.0	0.0	706752.0	7175450.4	285
2018-04-03	10.06	10.16	10.04	10.13	0.06	0.6	731863.0	7407417.56	289
2018-04-02	10.1	10.12	10.04	10.07	-0.01	-0.1	457422.0	4615715.76	254
2018-04-01	10.12	10.14	10.06	10.08	-0.08	-0.79	289100.0	2921333.1	218
2018-03-29	10.18	10.2	10.12	10.16	0.04	0.4	707690.0	7185670.78	278
2018-03-28	10.2	10.24	10.0	10.12	-0.07	-0.69	1103550.0	11153237.64	461
2018-03-27	10.16	10.26	10.14	10.19	0.08	0.79	740880.0	7548591.88	367
2018-03-26	10.18	10.18	10.04	10.11	-0.09	-0.88	1436569.0	14512988.68	790
2018-03-25	10.28	10.28	10.2	10.2	-0.11	-1.07	712780.0	7284708.98	413
2018-03-22	10.28	10.34	10.26	10.31	0.04	0.39	543174.0	5592323.12	283
2018-03-21	10.32	10.34	10.26	10.27	-0.05	-0.48	438961.0	4519249.5	218
2018-03-20	10.18	10.46	10.18	10.32	0.12	1.18	958732.0	9883825.9	503
2018-03-19	10.2	10.24	10.16	10.2	0.0	0.0	285476.0	2910545.56	204
2018-03-18	10.24	10.26	10.18	10.2	-0.05	-0.49	207902.0	2125718.62	183
2018-03-15	10.22	10.28	10.18	10.25	-0.02	-0.19	618141.0	6322570.66	281
2018-03-14	10.28	10.3	10.24	10.27	-0.03	-0.29	310893.0	3194444.36	181
2018-03-13	10.36	10.38	10.22	10.3	-0.07	-0.68	866673.0	8945683.8	430
2018-03-12	10.28	10.44	10.26	10.37	0.08	0.78	967651.0	10013932.04	487
2018-03-11	10.26	10.32	10.2	10.29	0.11	1.08	838516.0	8608809.34	407
2018-03-08	10.12	10.2	10.1	10.18	0.03	0.3	368948.0	3748852.16	230
2018-03-07	10.12	10.18	10.12	10.15	0.03	0.3	199087.0	2020385.36	186
2018-03-06	10.16	10.28	10.1	10.12	0.0	0.0	833141.0	8490234.76	465
2018-03-05	10.14	10.22	10.1	10.12	-0.02	-0.2	283479.0	2877312.9	273
2018-03-04	10.14	10.24	10.12	10.14	-0.1	-0.98	636579.0	6473302.16	396
2018-03-01	10.2	10.44	10.2	10.24	0.08	0.79	932919.0	9647607.9	688
2018-02-28	10.24	10.24	10.14	10.16	-0.09	-0.88	391171.0	3989289.14	264
2018-02-27	10.28	10.28	10.18	10.25	0.01	0.1	385224.0	3942291.1	261
2018-02-26	10.14	10.3	10.14	10.24	0.05	0.49	1001308.0	10283315.56	524
2018-02-25	10.16	10.28	10.14	10.19	0.03	0.3	311397.0	3172831.12	274
2018-02-22	10.0	10.3	9.98	10.16	0.15	1.5	1024058.0	10386673.73	514
2018-02-21	10.24	10.34	9.99	10.01	-0.24	-2.34	996065.0	10094661.32	546
2018-02-20	10.26	10.3	10.24	10.25	-0.04	-0.39	398689.0	4094157.64	248
2018-02-19	10.26	10.38	10.26	10.29	-0.02	-0.19	437491.0	4507791.74	297
2018-02-18	10.44	10.46	10.3	10.31	-0.09	-0.87	625628.0	6480160.14	436
2018-02-15	10.44	10.64	10.38	10.4	0.01	0.1	1839478.0	19329368.1	1070
2018-02-14	10.2	10.54	10.12	10.39	0.17	1.66	2939912.0	30600121.94	1374
2018-02-13	10.28	10.34	10.2	10.22	0.0	0.0	897079.0	9200193.54	405
2018-02-12	10.3	10.3	10.18	10.22	0.04	0.39	938961.0	9612649.18	457
2018-02-11	10.4	10.56	10.14	10.18	-0.08	-0.78	2279193.0	23552216.24	1049
2018-02-08	10.1	10.56	10.0	10.26	0.13	1.28	1989858.0	20459497.58	1044
2018-02-07	10.58	10.58	10.1	10.13	-0.22	-2.13	903011.0	9355048.64	574
2018-02-06	10.02	10.48	9.9	10.35	-0.34	-3.18	2152019.0	22137248.2	1176
2018-02-05	10.9	10.9	10.64	10.69	-0.23	-2.11	1766344.0	18933681.04	932
2018-02-04	10.9	11.08	10.7	10.92	0.1	0.92	4126453.0	45220759.88	2006
2018-02-01	10.4	10.94	10.2	10.82	0.4	3.84	4632196.0	48708768.96	1998
2018-01-31	9.9	10.56	9.9	10.42	0.55	5.57	8691054.0	89952957.71	3187
2018-01-30	9.94	9.94	9.86	9.87	-0.05	-0.5	428008.0	4233372.28	213
2018-01-29	9.94	9.99	9.9	9.92	-0.01	-0.1	735155.0	7295771.74	390
2018-01-28	9.92	10.0	9.89	9.93	0.02	0.2	919716.0	9145499.6	464
2018-01-25	9.82	10.06	9.8	9.91	0.31	3.23	2545816.0	25339477.67	1211
2018-01-24	9.77	9.8	9.6	9.6	-0.16	-1.64	570368.0	5515498.67	381
2018-01-23	9.85	9.86	9.74	9.76	-0.12	-1.21	351859.0	3456050.84	295
2018-01-22	9.95	9.95	9.84	9.88	0.01	0.1	289804.0	2869514.71	195
2018-01-21	9.89	9.97	9.85	9.87	-0.02	-0.2	585166.0	5792589.1	269
2018-01-18	9.93	9.93	9.81	9.89	-0.02	-0.2	553901.0	5470833.15	347
2018-01-17	10.0	10.0	9.9	9.91	-0.06	-0.6	629431.0	6244508.99	398
2018-01-16	10.02	10.04	9.94	9.97	-0.08	-0.8	1011616.0	10109814.55	409
2018-01-15	10.08	10.1	10.02	10.05	0.03	0.3	700254.0	7038366.28	340
2018-01-14	9.9	10.08	9.9	10.02	0.15	1.52	1504594.0	15052479.72	562
2018-01-11	9.84	9.89	9.84	9.87	0.01	0.1	288266.0	2841960.41	220
2018-01-10	9.85	9.94	9.8	9.86	0.03	0.31	390821.0	3853214.4	298
2018-01-09	10.0	10.04	9.81	9.83	-0.15	-1.5	692223.0	6887021.23	391
2018-01-08	10.0	10.14	9.97	9.98	-0.07	-0.7	1041546.0	10438432.97	446
2018-01-07	10.02	10.1	9.95	10.05	0.03	0.3	1163326.0	11650066.79	585
2018-01-04	10.0	10.12	9.99	10.02	0.03	0.3	952556.0	9541943.82	485
2018-01-03	10.2	10.2	9.98	9.99	-0.08	-0.79	1179424.0	11823124.46	546
2018-01-02	10.1	10.16	10.06	10.07	0.04	0.4	1278418.0	12921475.24	446
2018-01-01	10.06	10.14	9.92	10.03	-0.04	-0.4	1421338.0	14266086.68	641
2017-12-31	9.93	10.36	9.93	10.07	0.17	1.72	3280591.0	33257955.84	1519
2017-12-28	9.77	9.95	9.77	9.9	0.22	2.27	3023876.0	29844078.85	1258
2017-12-27	9.6	9.7	9.6	9.68	0.09	0.94	1641118.0	15859603.37	632
2017-12-26	9.49	9.6	9.45	9.59	0.15	1.59	954661.0	9088571.13	551
2017-12-25	9.51	9.56	9.41	9.44	-0.18	-1.87	1177189.0	11184662.63	606
2017-12-24	9.68	9.8	9.6	9.62	-0.04	-0.41	1052568.0	10186006.73	689
2017-12-21	9.51	9.83	9.5	9.66	0.12	1.26	4001807.0	38890463.04	1744
2017-12-20	9.6	9.73	9.44	9.54	-0.1	-1.04	1297286.0	12374683.97	776
2017-12-19	9.95	9.98	9.5	9.64	-0.22	-2.23	2458032.0	23930984.27	1403
2017-12-18	9.45	9.95	9.44	9.86	0.5	5.34	5844164.0	57041275.04	2775
2017-12-17	9.18	9.44	9.15	9.36	0.22	2.41	2278603.0	21089791.01	1121
2017-12-14	9.2	9.25	9.07	9.14	-0.01	-0.11	1649581.0	15048469.71	869
2017-12-13	9.15	9.22	8.85	9.15	-0.08	-0.87	2552614.0	23140307.68	1428
2017-12-12	9.18	9.68	9.17	9.23	-0.01	-0.11	4644368.0	43889704.77	2433
2017-12-11	8.7	9.51	8.66	9.24	0.59	6.82	9043899.0	82707301.22	3551
2017-12-10	8.27	8.78	8.25	8.65	0.46	5.62	3765749.0	32129272.71	1695
2017-12-07	8.1	8.22	8.06	8.19	0.06	0.74	1377241.0	11236074.37	646
2017-12-06	8.14	8.17	8.1	8.13	-0.03	-0.37	490984.0	3996768.15	403
2017-12-05	8.15	8.23	8.15	8.16	-0.06	-0.73	769190.0	6283329.85	453
2017-12-04	8.32	8.35	8.14	8.22	-0.07	-0.84	2366633.0	19532992.48	1166
2017-12-03	8.1	8.35	8.1	8.29	0.38	4.8	4521700.0	37413467.68	1649
2017-11-30	7.91	7.95	7.9	7.91	-0.02	-0.25	713866.0	5651442.06	329
2017-11-29	7.96	7.98	7.92	7.93	-0.01	-0.13	503603.0	4004985.51	317
2017-11-28	8.0	8.05	7.93	7.94	-0.02	-0.25	1623453.0	12968608.6	775
2017-11-27	7.88	8.09	7.85	7.96	0.29	3.78	3486400.0	27773047.54	1752
2017-11-26	7.64	7.72	7.62	7.67	0.06	0.79	434777.0	3327999.44	238
2017-11-23	7.56	7.64	7.56	7.61	0.06	0.79	433918.0	3298185.14	215
2017-11-22	7.55	7.6	7.52	7.55	-0.01	-0.13	341300.0	2580555.57	220
2017-11-21	7.56	7.63	7.5	7.56	0.0	0.0	377501.0	2853039.59	238
2017-11-20	7.66	7.68	7.55	7.56	-0.06	-0.79	380551.0	2904756.72	227
2017-11-19	7.55	7.64	7.55	7.62	0.06	0.79	675202.0	5140938.49	364
2017-11-16	7.67	7.71	7.53	7.56	-0.15	-1.95	940184.0	7173881.83	440
2017-11-15	7.72	7.88	7.7	7.71	0.0	0.0	1243445.0	9704146.92	619
2017-11-14	7.63	7.73	7.63	7.71	0.07	0.92	743028.0	5707671.99	414
2017-11-13	7.55	7.65	7.54	7.64	0.09	1.19	526842.0	4005861.64	271
2017-11-12	7.6	7.66	7.55	7.55	-0.09	-1.18	643741.0	4896977.0	517
2017-11-09	7.63	7.66	7.58	7.64	0.01	0.13	828230.0	6318196.48	455
2017-11-08	7.4	7.7	7.4	7.63	0.1	1.33	1425844.0	10853156.43	878
2017-11-07	7.86	7.86	7.25	7.53	-0.34	-4.32	2304905.0	17511377.47	1336
2017-11-06	8.02	8.03	7.82	7.87	-0.19	-2.36	2031383.0	16091277.67	1197
2017-11-05	7.82	8.16	7.6	8.06	0.14	1.77	4642932.0	37235479.5	2241
2017-11-02	7.53	8.15	7.52	7.92	0.33	4.35	4954325.0	39262239.39	2333
2017-11-01	7.63	7.68	7.53	7.59	-0.05	-0.65	730345.0	5543150.25	505
2017-10-31	7.51	7.71	7.35	7.64	0.12	1.6	1339868.0	10224668.65	863
2017-10-30	7.75	7.77	7.52	7.52	-0.29	-3.71	1338882.0	10204680.08	972
2017-10-29	8.11	8.25	7.8	7.81	-0.28	-3.46	3713698.0	29614093.81	2140
2017-10-26	7.7	8.5	7.62	8.09	0.36	4.66	9390456.0	76934414.68	3742
2017-10-25	7.3	7.8	7.23	7.73	0.48	6.62	4238231.0	32124305.24	1752
2017-10-24	7.13	7.4	7.13	7.25	0.13	1.83	1271516.0	9293970.84	712
2017-10-23	7.17	7.18	7.1	7.12	-0.04	-0.56	208159.0	1487925.9	199
2017-10-22	7.16	7.19	7.15	7.16	0.01	0.14	218776.0	1568558.91	137
2017-10-19	7.17	7.17	7.14	7.15	-0.01	-0.14	187132.0	1338213.61	87
2017-10-18	7.15	7.17	7.15	7.16	0.0	0.0	53511.0	383176.62	65
2017-10-17	7.18	7.18	7.15	7.16	-0.01	-0.14	160863.0	1153185.58	96
2017-10-16	7.17	7.18	7.16	7.17	-0.02	-0.28	261427.0	1873936.3	124
2017-10-15	7.17	7.2	7.16	7.19	0.05	0.7	201071.0	1442898.04	159
2017-10-12	7.12	7.17	7.0	7.14	0.02	0.28	274587.0	1945236.5	262
2017-10-11	7.17	7.17	7.08	7.12	-0.03	-0.42	353788.0	2521144.07	290
2017-10-10	7.21	7.21	7.15	7.15	-0.08	-1.11	284692.0	2044872.3	191
2017-10-09	7.25	7.25	7.21	7.23	-0.04	-0.55	124808.0	902708.35	137
2017-10-08	7.33	7.36	7.2	7.27	-0.07	-0.95	500626.0	3643599.15	235
2017-10-05	7.4	7.44	7.31	7.34	-0.05	-0.68	367062.0	2709280.36	238
2017-10-04	7.24	7.42	7.22	7.39	0.18	2.5	759739.0	5569721.75	400
2017-10-03	7.22	7.25	7.2	7.21	0.01	0.14	336646.0	2432534.13	217
2017-10-02	7.15	7.22	7.15	7.2	0.04	0.56	329989.0	2369952.35	206
2017-10-01	7.12	7.17	7.12	7.16	0.0	0.0	162218.0	1160581.87	172
2017-09-28	7.17	7.18	7.15	7.16	-0.01	-0.14	152919.0	1096408.17	154
2017-09-27	7.16	7.18	7.16	7.17	-0.01	-0.14	139934.0	1003616.88	101
2017-09-26	7.14	7.2	7.14	7.18	0.04	0.56	260244.0	1867340.35	184
2017-09-25	7.16	7.17	7.13	7.14	-0.04	-0.56	211422.0	1511326.72	153
2017-09-21	7.14	7.18	7.14	7.18	0.03	0.42	201375.0	1443022.2	160
2017-09-20	7.12	7.15	7.11	7.15	0.0	0.0	130048.0	926140.56	163
2017-09-19	7.2	7.2	7.15	7.15	-0.03	-0.42	245765.0	1760356.54	174
2017-09-18	7.2	7.2	7.16	7.18	-0.01	-0.14	263553.0	1893445.44	208
2017-09-17	7.22	7.22	7.18	7.19	-0.02	-0.28	258210.0	1859402.32	153
2017-09-14	7.25	7.25	7.2	7.21	-0.02	-0.28	118482.0	855853.91	125
2017-09-13	7.22	7.25	7.22	7.23	0.0	0.0	220315.0	1593638.3	122
2017-09-12	7.21	7.24	7.21	7.23	0.0	0.0	232664.0	1681723.42	168
2017-09-11	7.21	7.25	7.21	7.23	-0.02	-0.28	181907.0	1314718.22	166
2017-09-10	7.23	7.26	7.2	7.25	0.05	0.69	360271.0	2607918.15	225
2017-09-07	7.18	7.22	7.17	7.2	0.02	0.28	191092.0	1374160.04	142
2017-09-06	7.17	7.21	7.17	7.18	0.01	0.14	137821.0	990505.97	128
2017-08-29	7.13	7.19	7.12	7.17	0.04	0.56	274465.0	1965545.1	163
2017-08-28	7.17	7.17	7.13	7.13	0.02	0.28	117497.0	839392.71	142
2017-08-27	7.14	7.14	7.08	7.11	-0.02	-0.28	201002.0	1428704.72	207
2017-08-24	7.15	7.16	7.1	7.13	-0.04	-0.56	375659.0	2678011.51	274
2017-08-23	7.21	7.23	7.16	7.17	-0.04	-0.55	116601.0	840118.4	136
2017-08-22	7.21	7.22	7.2	7.21	0.0	0.0	156404.0	1127408.84	110
2017-08-21	7.23	7.23	7.21	7.21	-0.02	-0.28	253805.0	1831990.43	128
2017-08-20	7.22	7.25	7.22	7.23	0.02	0.28	174437.0	1261118.49	174
2017-08-17	7.24	7.26	7.21	7.21	0.03	0.42	324446.0	2344163.52	206
2017-08-16	7.2	7.23	7.18	7.18	-0.02	-0.28	318999.0	2296460.89	174
2017-08-15	7.16	7.24	7.13	7.2	0.04	0.56	818201.0	5887223.73	412
2017-08-14	7.16	7.19	7.15	7.16	0.0	0.0	291505.0	2090615.79	186
2017-08-13	7.1	7.19	7.1	7.16	0.04	0.56	466137.0	3336457.79	304
2017-08-10	7.1	7.13	7.08	7.12	0.01	0.14	518825.0	3688076.83	206
2017-08-09	7.11	7.13	7.1	7.11	0.03	0.42	283177.0	2015268.45	154
2017-08-08	7.12	7.15	7.07	7.08	0.0	0.0	315412.0	2240529.42	181
2017-08-07	7.1	7.1	7.08	7.08	-0.01	-0.14	155603.0	1103929.78	157
2017-08-06	7.11	7.11	7.1	7.09	-0.02	-0.28	147501.0	1048001.98	154
2017-08-03	7.12	7.12	7.09	7.11	0.02	0.28	169116.0	1203025.51	121
2017-08-02	7.15	7.15	7.08	7.09	-0.08	-1.12	389907.0	2774611.64	230
2017-08-01	7.15	7.18	7.15	7.17	-0.01	-0.14	197640.0	1416102.44	158
2017-07-31	7.21	7.21	7.16	7.18	-0.03	-0.42	148193.0	1064367.69	147
2017-07-30	7.26	7.26	7.2	7.21	-0.11	-1.5	208639.0	1510178.18	239
2017-07-27	7.33	7.33	7.31	7.32	-0.02	-0.27	86130.0	630824.69	129
2017-07-26	7.35	7.36	7.31	7.34	0.0	0.0	188663.0	1383927.83	164
2017-07-25	7.38	7.4	7.35	7.34	-0.03	-0.41	216677.0	1596491.96	191
2017-07-24	7.5	7.5	7.34	7.37	-0.13	-1.73	552011.0	4080919.9	365
2017-07-23	7.53	7.55	7.5	7.5	-0.03	-0.4	241642.0	1817953.93	224
2017-07-20	7.65	7.65	7.46	7.53	-0.14	-1.83	769586.0	5793911.8	586
2017-07-19	7.72	7.72	7.65	7.67	-0.06	-0.78	397776.0	3054002.33	331
2017-07-18	8.1	8.1	7.72	7.73	0.36	4.88	2400935.0	19059988.87	1038
2017-07-17	7.4	7.44	7.37	7.37	-0.02	-0.27	322177.0	2384706.06	224
2017-07-16	7.38	7.47	7.35	7.39	0.08	1.09	469359.0	3471368.34	465
2017-07-13	7.33	7.35	7.28	7.31	0.0	0.0	215553.0	1574686.46	352
2017-07-12	7.28	7.35	7.27	7.31	0.03	0.41	210341.0	1536269.85	286
2017-07-11	7.36	7.36	7.27	7.28	-0.08	-1.09	171916.0	1256095.63	217
2017-07-10	7.41	7.45	7.36	7.36	-0.07	-0.94	390487.0	2887214.89	309
2017-07-09	7.45	7.55	7.4	7.43	-0.01	-0.13	573654.0	4280333.67	423
2017-07-06	7.27	7.67	7.27	7.44	0.22	3.05	2708057.0	20343530.46	1391
2017-07-05	7.22	7.23	7.22	7.22	0.01	0.14	75778.0	547422.4	54
2017-07-04	7.22	7.25	7.21	7.21	0.0	0.0	213562.0	1542865.45	118
2017-07-03	7.23	7.23	7.21	7.21	-0.01	-0.14	182232.0	1314504.59	111
2017-07-02	7.23	7.27	7.2	7.22	-0.02	-0.28	212075.0	1533618.29	161
2017-06-22	7.23	7.25	7.21	7.24	0.01	0.14	289566.0	2094479.63	178
2017-06-21	7.23	7.27	7.16	7.23	0.02	0.28	1227152.0	8836245.53	358
2017-06-20	7.27	7.27	7.18	7.21	-0.04	-0.55	169970.0	1226514.23	139
2017-06-19	7.23	7.27	7.23	7.25	0.01	0.14	249168.0	1807820.68	112
2017-06-18	7.19	7.25	7.18	7.24	0.07	0.98	153090.0	1104716.69	139
2017-06-15	7.17	7.18	7.16	7.17	-0.01	-0.14	77629.0	556878.2	72
2017-06-14	7.18	7.19	7.17	7.18	0.01	0.14	94267.0	676856.0	72
2017-06-13	7.18	7.18	7.17	7.17	-0.01	-0.14	105272.0	755625.04	85
2017-06-12	7.18	7.19	7.18	7.18	0.0	0.0	157640.0	1132231.94	66
2017-06-11	7.22	7.24	7.18	7.18	-0.05	-0.69	90636.0	651925.74	95
2017-06-08	7.25	7.25	7.23	7.23	-0.02	-0.28	129593.0	937554.43	96
2017-06-07	7.24	7.26	7.24	7.25	0.0	0.0	95501.0	692724.77	56
2017-06-06	7.27	7.28	7.25	7.25	0.0	0.0	355131.0	2581366.85	100
2017-06-05	7.27	7.27	7.23	7.25	-0.02	-0.28	139774.0	1012751.66	100
2017-06-04	7.27	7.28	7.23	7.27	0.02	0.28	118825.0	862391.12	94
2017-06-01	7.32	7.32	7.23	7.25	-0.02	-0.28	172866.0	1258016.35	80
2017-05-31	7.27	7.32	7.27	7.27	0.04	0.55	169621.0	1234031.0	79
2017-05-30	7.27	7.27	7.23	7.23	0.01	0.14	144975.0	1049070.9	79
2017-05-29	7.18	7.23	7.14	7.22	0.04	0.56	152903.0	1095285.35	98
2017-05-28	7.27	7.27	7.18	7.18	-0.12	-1.64	148543.0	1070478.05	131
2017-05-25	7.23	7.32	7.23	7.3	0.07	0.97	182442.0	1329902.05	139
2017-05-24	7.27	7.27	7.23	7.23	-0.05	-0.69	130854.0	949946.0	110
2017-05-23	7.32	7.32	7.27	7.28	-0.07	-0.95	393543.0	2870829.9	144
2017-05-22	7.41	7.41	7.32	7.35	0.0	0.0	103873.0	764750.7	104
2017-05-21	7.32	7.36	7.32	7.35	0.04	0.55	407444.0	2999163.3	152
2017-05-18	7.32	7.36	7.27	7.31	-0.04	-0.54	280751.0	2054454.45	116
2017-05-17	7.36	7.36	7.32	7.35	0.0	0.0	112221.0	825074.75	93
2017-05-16	7.32	7.41	7.27	7.35	0.03	0.41	245862.0	1807761.65	125
2017-05-15	7.27	7.36	7.27	7.32	0.05	0.69	325522.0	2379465.75	136
2017-05-14	7.27	7.27	7.27	7.27	-0.02	-0.27	176277.0	1282034.45	89
2017-05-11	7.27	7.32	7.27	7.29	0.01	0.14	169764.0	1236921.95	102
2017-05-10	7.27	7.32	7.27	7.28	-0.04	-0.55	342441.0	2490758.45	170
2017-05-09	7.32	7.36	7.27	7.32	-0.01	-0.14	199376.0	1458828.8	115
2017-05-08	7.36	7.36	7.32	7.33	-0.03	-0.41	124056.0	909594.9	83
2017-05-07	7.27	7.41	7.27	7.36	0.07	0.96	928854.0	6837295.95	284
2017-05-04	7.27	7.32	7.23	7.29	0.02	0.28	423892.0	3079572.5	167
2017-05-03	7.32	7.32	7.27	7.27	-0.04	-0.55	382984.0	2798180.95	183
2017-05-02	7.36	7.36	7.32	7.31	-0.05	-0.68	206265.0	1515704.4	152
2017-05-01	7.36	7.36	7.32	7.36	0.0	0.0	191311.0	1408515.85	110
2017-04-30	7.36	7.41	7.32	7.36	0.02	0.27	367357.0	2705826.65	149
2017-04-27	7.32	7.41	7.32	7.34	0.07	0.96	490884.0	3604557.55	217
2017-04-26	7.23	7.32	7.23	7.27	0.01	0.14	295478.0	2150161.05	119
2017-04-25	7.27	7.27	7.23	7.26	-0.01	-0.14	161692.0	1173821.75	129
2017-04-24	7.23	7.27	7.23	7.27	0.01	0.14	141646.0	1024108.7	83
2017-04-23	7.23	7.27	7.18	7.26	0.12	1.68	476442.0	3453318.8	222
2017-04-20	7.14	7.18	7.09	7.14	0.0	0.0	186947.0	1333524.95	179
2017-04-19	7.23	7.23	7.09	7.14	-0.09	-1.24	377825.0	2711872.0	264
2017-04-18	7.41	7.45	7.23	7.23	-0.18	-2.43	794426.0	5800854.4	362
2017-04-17	7.41	7.41	7.36	7.41	-0.02	-0.27	309847.0	2288489.9	179
2017-04-16	7.5	7.5	7.41	7.43	-0.09	-1.2	339769.0	2527264.6	213
2017-04-13	7.55	7.55	7.5	7.52	-0.02	-0.27	388298.0	2927045.8	153
2017-04-12	7.55	7.64	7.55	7.54	-0.01	-0.13	598575.0	4526830.25	208
2017-04-11	7.59	7.64	7.55	7.55	-0.08	-1.05	313477.0	2378233.2	168
2017-04-10	7.64	7.64	7.59	7.63	-0.01	-0.13	236606.0	1798363.85	113
2017-04-09	7.68	7.68	7.59	7.64	0.0	0.0	324759.0	2479650.85	186
2017-04-06	7.68	7.68	7.64	7.64	-0.03	-0.39	485997.0	3721055.45	189
2017-04-05	7.64	7.68	7.64	7.67	0.04	0.52	308312.0	2365374.9	141
2017-04-04	7.68	7.73	7.64	7.63	-0.05	-0.65	789344.0	6032422.75	312
2017-04-03	7.77	7.77	7.68	7.68	-0.06	-0.78	369424.0	2852005.55	158
2017-04-02	7.77	7.77	7.73	7.74	0.01	0.13	232619.0	1798294.55	106
2017-03-30	7.73	7.73	7.68	7.73	0.05	0.65	326751.0	2523087.4	143
2017-03-29	7.68	7.73	7.68	7.68	0.0	0.0	120816.0	931660.95	80
2017-03-28	7.68	7.68	7.64	7.68	-0.01	-0.13	173291.0	1330288.2	135
2017-03-27	7.68	7.73	7.68	7.69	0.01	0.13	189119.0	1454744.0	89
2017-03-26	7.77	7.77	7.68	7.68	0.0	0.0	254298.0	1961120.1	105
2017-03-23	7.68	7.73	7.68	7.68	0.01	0.13	266875.0	2052457.85	103
2017-03-22	7.77	7.77	7.64	7.67	-0.1	-1.29	252772.0	1946467.9	176
2017-03-21	7.77	7.82	7.73	7.77	-0.04	-0.51	148335.0	1153507.95	138
2017-03-20	7.82	7.86	7.77	7.81	-0.01	-0.13	255737.0	1995596.6	135
2017-03-19	7.73	7.82	7.73	7.82	0.08	1.03	322659.0	2510714.8	118
2017-03-16	7.73	7.77	7.73	7.74	0.01	0.13	432915.0	3356012.8	187
2017-03-15	7.73	7.77	7.68	7.73	0.04	0.52	545548.0	4211680.05	198
2017-03-14	7.77	7.77	7.59	7.69	-0.12	-1.54	695321.0	5330411.15	325
2017-03-13	7.91	7.91	7.77	7.81	-0.12	-1.51	1143237.0	8977974.6	342
2017-03-12	8.05	8.05	7.91	7.93	-0.08	-1.0	416766.0	3319450.45	176
2017-03-09	8.09	8.09	8.0	8.01	-0.08	-0.99	655115.0	5254580.7	295
2017-03-08	8.09	8.14	8.09	8.09	0.0	0.0	322227.0	2608093.5	179
2017-03-07	8.14	8.14	8.09	8.09	0.0	0.0	148718.0	1206217.15	86
2017-03-06	8.09	8.14	8.09	8.09	0.0	0.0	311208.0	2520180.3	153
2017-03-05	8.18	8.18	8.09	8.09	-0.08	-0.98	594811.0	4838818.85	167
2017-03-02	8.18	8.23	8.14	8.17	-0.01	-0.12	643904.0	5262301.7	217
2017-03-01	8.18	8.23	8.14	8.18	0.0	0.0	797893.0	6511339.25	221
2017-02-28	8.14	8.18	8.09	8.18	0.02	0.25	581821.0	4749732.8	273
2017-02-27	8.32	8.32	8.14	8.16	-0.17	-2.04	1166050.0	9583010.55	508
2017-02-26	8.27	8.45	8.27	8.33	0.18	2.21	5450328.0	45613151.5	1451
2017-02-23	8.14	8.18	8.09	8.15	0.01	0.12	425989.0	3472302.15	153
2017-02-22	8.14	8.18	8.14	8.14	0.05	0.62	261965.0	2132462.3	103
2017-02-21	8.09	8.18	8.09	8.09	-0.05	-0.61	484149.0	3925376.85	210
2017-02-20	8.18	8.18	8.14	8.14	-0.03	-0.37	562223.0	4577766.75	200
2017-02-19	8.23	8.23	8.14	8.17	0.0	0.0	1163085.0	9522033.9	372
2017-02-16	8.18	8.18	8.14	8.17	0.02	0.25	838585.0	6852170.4	302
2017-02-15	8.09	8.18	8.09	8.15	0.05	0.62	549311.0	4459214.0	194
2017-02-14	8.18	8.18	8.09	8.1	-0.05	-0.61	212631.0	1729714.0	132
2017-02-13	8.14	8.18	8.14	8.15	-0.01	-0.12	171641.0	1400745.9	74
2017-02-12	8.14	8.18	8.14	8.16	0.07	0.87	306712.0	2497528.9	166
2017-02-09	8.09	8.14	8.05	8.09	-0.03	-0.37	158299.0	1281983.4	143
2017-02-08	8.09	8.14	8.05	8.12	-0.01	-0.12	454695.0	3676971.8	203
2017-02-07	8.14	8.14	8.09	8.13	-0.03	-0.37	531350.0	4315362.7	271
2017-02-06	8.18	8.18	8.14	8.16	0.01	0.12	509567.0	4160249.35	146
2017-02-05	8.18	8.23	8.14	8.15	0.01	0.12	626241.0	5118579.0	215
2017-02-02	8.18	8.18	8.09	8.14	-0.03	-0.37	957570.0	7817441.2	313
2017-02-01	8.18	8.23	8.14	8.17	-0.08	-0.97	794958.0	6501309.55	314
2017-01-31	8.23	8.32	8.14	8.25	0.01	0.12	1976750.0	16288935.65	493
2017-01-30	8.41	8.41	8.23	8.24	-0.12	-1.44	652772.0	5435374.0	314
2017-01-29	8.41	8.45	8.36	8.36	-0.04	-0.48	782966.0	6577853.75	281
2017-01-26	8.45	8.45	8.27	8.4	-0.05	-0.59	1113565.0	9333963.25	426
2017-01-25	8.55	8.59	8.41	8.45	-0.08	-0.94	1959770.0	16604276.2	784
2017-01-24	8.27	8.64	8.27	8.53	0.27	3.27	4644966.0	39219719.6	1355
2017-01-23	8.27	8.27	8.18	8.26	0.03	0.36	1060281.0	8735965.25	287
2017-01-22	8.09	8.27	8.09	8.23	0.11	1.35	820544.0	6738475.7	286
2017-01-19	8.14	8.14	8.05	8.12	-0.01	-0.12	261619.0	2117403.15	169
2017-01-18	8.18	8.23	8.09	8.13	-0.08	-0.97	457135.0	3726088.8	210
2017-01-17	8.14	8.23	8.09	8.21	0.06	0.74	412840.0	3368531.65	249
2017-01-16	8.23	8.27	8.14	8.15	0.08	0.99	1100515.0	9002039.5	532
2017-01-15	7.95	8.32	7.95	8.07	0.21	2.67	1720354.0	14061847.95	713
2017-01-12	7.95	8.0	7.86	7.86	-0.02	-0.25	218720.0	1738480.25	174
2017-01-11	8.05	8.09	7.86	7.88	-0.17	-2.11	464855.0	3705712.85	224
2017-01-10	8.05	8.09	8.05	8.05	-0.04	-0.49	237083.0	1912000.9	140
2017-01-09	8.18	8.18	8.05	8.09	-0.08	-0.98	440854.0	3566036.8	245
2017-01-08	8.23	8.27	8.14	8.17	-0.06	-0.73	343292.0	2813477.9	163
2017-01-05	8.18	8.27	8.18	8.23	0.0	0.0	671224.0	5536080.3	248
2017-01-04	8.32	8.41	8.18	8.23	-0.12	-1.44	1114814.0	9212700.2	365
2017-01-03	8.45	8.45	8.27	8.35	0.05	0.6	560881.0	4684734.15	217
2017-01-02	8.32	8.55	8.27	8.3	0.0	0.0	2497040.0	20979907.05	606
2017-01-01	8.23	8.32	8.18	8.3	0.12	1.47	995661.0	8245769.65	300
2016-12-29	8.27	8.27	8.18	8.18	-0.07	-0.85	424423.0	3481102.25	160
2016-12-28	8.27	8.27	8.18	8.25	0.01	0.12	563625.0	4646581.85	202
2016-12-27	8.18	8.27	8.14	8.24	0.05	0.61	494549.0	4071053.45	223
2016-12-26	8.27	8.27	8.18	8.19	-0.04	-0.49	440206.0	3618829.25	201
2016-12-25	8.23	8.27	8.18	8.23	0.08	0.98	472932.0	3883588.95	236
2016-12-22	8.18	8.18	8.09	8.15	-0.02	-0.24	389567.0	3169350.45	159
2016-12-21	8.18	8.27	8.14	8.17	-0.01	-0.12	376220.0	3078318.15	142
2016-12-20	8.23	8.27	8.14	8.18	-0.08	-0.97	288346.0	2362459.2	215
2016-12-19	8.32	8.32	8.27	8.26	-0.06	-0.72	391884.0	3253306.8	184
2016-12-18	8.27	8.36	8.23	8.32	0.07	0.85	751871.0	6231899.2	246
2016-12-15	8.09	8.27	8.05	8.25	0.08	0.98	1037398.0	8506007.35	231
2016-12-14	8.23	8.27	8.09	8.17	-0.1	-1.21	423832.0	3473334.5	185
2016-12-13	8.32	8.32	8.18	8.27	-0.06	-0.72	785686.0	6487447.1	264
2016-12-12	8.45	8.45	8.32	8.33	-0.07	-0.83	1030015.0	8642232.1	344
2016-12-11	8.36	8.45	8.36	8.4	0.07	0.84	1309308.0	11011775.35	322
2016-12-08	8.32	8.41	8.32	8.33	-0.02	-0.24	815924.0	6802734.25	212
2016-12-07	8.36	8.41	8.32	8.35	0.0	0.0	1361603.0	11393478.65	384
2016-12-06	8.36	8.36	8.32	8.35	0.02	0.24	1369787.0	11430327.8	350
2016-12-05	8.36	8.36	8.23	8.33	-0.03	-0.36	907980.0	7538492.5	292
2016-12-04	8.41	8.45	8.36	8.36	0.03	0.36	1519819.0	12776606.8	476
2016-12-01	8.36	8.45	8.32	8.33	0.04	0.48	764543.0	6405453.0	304
2016-11-30	8.32	8.36	8.27	8.29	0.06	0.73	1057840.0	8798157.95	318
2016-11-29	8.23	8.27	8.18	8.23	0.0	0.0	1289034.0	10628799.55	282
2016-11-28	8.18	8.27	8.14	8.23	0.08	0.98	841959.0	6937233.15	220
2016-11-27	8.09	8.23	8.09	8.15	0.01	0.12	737061.0	6032247.25	226
2016-11-24	8.14	8.23	8.05	8.14	0.05	0.62	981867.0	8004098.75	338
2016-11-23	7.91	8.18	7.86	8.09	0.19	2.41	1805245.0	14613546.2	500
2016-11-22	7.73	7.91	7.73	7.9	0.17	2.2	615970.0	4822617.25	185
2016-11-21	7.91	7.95	7.68	7.73	-0.14	-1.78	654107.0	5114027.85	194
2016-11-20	7.82	7.95	7.82	7.87	-0.03	-0.38	504901.0	3998384.55	156
2016-11-17	7.91	7.95	7.82	7.9	0.01	0.13	731665.0	5774755.05	186
2016-11-16	7.73	7.95	7.73	7.89	0.15	1.94	907244.0	7126858.55	267
2016-11-15	7.91	8.0	7.64	7.74	-0.17	-2.15	1341431.0	10504804.6	373
2016-11-14	7.95	8.18	7.91	7.91	-0.06	-0.75	1343290.0	10789883.65	425
2016-11-13	7.77	8.05	7.64	7.97	0.17	2.18	2010690.0	15936232.15	511
2016-11-10	7.59	7.82	7.59	7.8	0.25	3.31	2409582.0	18650431.7	609
2016-11-09	7.23	7.59	7.05	7.55	0.21	2.86	2759739.0	20408614.5	760
2016-11-08	6.95	7.5	6.86	7.34	0.49	7.15	5039704.0	37050285.45	1179
2016-11-07	6.73	6.91	6.73	6.85	0.16	2.39	1627302.0	11079706.35	340
2016-11-06	6.64	6.68	6.59	6.69	0.07	1.06	1151491.0	7646476.45	246
2016-11-03	6.45	6.64	6.45	6.62	0.17	2.64	841169.0	5495468.0	253
2016-11-02	6.45	6.5	6.41	6.45	-0.05	-0.77	852490.0	5502383.0	182
2016-11-01	6.45	6.55	6.45	6.5	0.04	0.62	793782.0	5143668.55	230
2016-10-31	6.41	6.5	6.36	6.46	0.06	0.94	715908.0	4608783.4	210
2016-10-30	6.32	6.41	6.32	6.4	0.01	0.16	775278.0	4952884.35	202
2016-10-27	6.45	6.45	6.32	6.39	0.01	0.16	1336442.0	8523244.6	276
2016-10-26	6.23	6.45	6.18	6.38	0.14	2.24	1491644.0	9416880.4	355
2016-10-25	6.18	6.27	6.18	6.24	0.07	1.13	1346956.0	8376657.05	315
2016-10-24	6.23	6.27	6.14	6.17	-0.03	-0.48	1527037.0	9474806.3	369
2016-10-23	6.05	6.23	6.05	6.2	0.16	2.65	939565.0	5758084.35	239
2016-10-20	6.0	6.09	5.95	6.04	0.05	0.83	745671.0	4479214.9	253
2016-10-19	5.91	6.0	5.91	5.99	0.04	0.67	294664.0	1751633.1	197
2016-10-18	6.05	6.05	5.91	5.95	-0.11	-1.82	404335.0	2424294.75	211
2016-10-17	6.09	6.09	6.0	6.06	-0.09	-1.46	329010.0	1991961.9	148
2016-10-16	6.14	6.18	6.09	6.15	0.0	0.0	273781.0	1681642.55	128
2016-10-13	6.23	6.27	6.14	6.15	-0.08	-1.28	448769.0	2783868.4	210
2016-10-12	6.18	6.23	6.18	6.23	0.03	0.48	600936.0	3729386.15	236
2016-10-11	6.14	6.27	6.14	6.2	0.13	2.14	535303.0	3325179.45	261
2016-10-10	6.05	6.09	5.95	6.07	0.02	0.33	332316.0	2004076.15	159
2016-10-09	6.14	6.18	6.05	6.05	-0.15	-2.42	523823.0	3211161.1	263
2016-10-06	6.18	6.23	6.14	6.2	0.02	0.32	423369.0	2625548.3	189
2016-10-05	6.18	6.23	6.14	6.18	0.03	0.49	567848.0	3504823.1	236
2016-10-04	6.09	6.14	6.0	6.15	0.08	1.32	658560.0	3999516.8	267
2016-10-03	5.95	6.14	5.82	6.07	0.1	1.68	785923.0	4708244.5	417
2016-10-02	6.36	6.36	5.95	5.97	-0.38	-5.98	1100061.0	6899496.5	386
2016-09-29	6.18	6.36	6.18	6.35	0.08	1.28	1851524.0	11636509.75	498
2016-09-28	6.59	6.64	6.18	6.27	-0.37	-5.57	1102155.0	7036352.8	591
2016-09-27	6.95	6.95	6.59	6.64	-0.36	-5.14	1014976.0	6896030.35	425
2016-09-26	7.0	7.05	7.0	7.0	-0.03	-0.43	378894.0	2654956.85	154
2016-09-25	7.05	7.05	6.95	7.03	0.0	0.0	468735.0	3279979.5	163
2016-09-21	7.05	7.09	7.0	7.03	0.03	0.43	516324.0	3628663.8	205
2016-09-20	6.95	7.05	6.91	7.0	0.01	0.14	806695.0	5622081.65	215
2016-09-19	7.05	7.09	6.86	6.99	-0.06	-0.85	759331.0	5265787.5	326
2016-09-18	7.18	7.18	7.05	7.05	-0.12	-1.67	798508.0	5682569.4	269
2016-09-08	7.23	7.23	7.05	7.17	-0.02	-0.28	1668877.0	11895250.8	409
2016-09-07	7.27	7.27	7.18	7.19	-0.08	-1.1	389430.0	2802702.9	167
2016-09-06	7.32	7.32	7.23	7.27	-0.07	-0.95	562914.0	4101225.2	224
2016-09-05	7.27	7.36	7.27	7.34	0.07	0.96	711312.0	5201572.35	215
2016-09-04	7.23	7.32	7.23	7.27	0.05	0.69	257885.0	1875859.05	141
2016-09-01	7.27	7.27	7.14	7.22	-0.13	-1.77	839857.0	6054338.4	297
2016-08-31	7.36	7.41	7.32	7.35	-0.06	-0.81	576113.0	4232578.05	152
2016-08-30	7.32	7.45	7.32	7.41	0.09	1.23	640979.0	4736101.6	208
2016-08-29	7.41	7.41	7.32	7.32	-0.09	-1.21	388436.0	2853629.4	186
2016-08-28	7.32	7.41	7.27	7.41	0.09	1.23	873668.0	6435847.85	271
2016-08-25	7.32	7.36	7.23	7.32	-0.03	-0.41	748686.0	5461493.0	260
2016-08-24	7.5	7.5	7.36	7.35	-0.1	-1.34	389437.0	2883974.9	165
2016-08-23	7.45	7.5	7.41	7.45	-0.02	-0.27	405578.0	3019918.7	172
2016-08-22	7.59	7.59	7.45	7.47	-0.14	-1.84	324047.0	2436467.85	202
2016-08-21	7.59	7.77	7.59	7.61	-0.06	-0.78	489331.0	3757337.4	177
2016-08-18	7.59	7.82	7.45	7.67	0.09	1.19	1324880.0	10145750.4	449
2016-08-17	7.68	7.68	7.59	7.58	-0.1	-1.3	460143.0	3508391.75	214
2016-08-16	7.68	7.73	7.68	7.68	-0.03	-0.39	95570.0	735482.95	75
2016-08-15	7.73	7.77	7.68	7.71	-0.01	-0.13	353257.0	2727735.25	157
2016-08-14	7.73	7.77	7.73	7.72	0.02	0.26	503510.0	3892437.25	194
2016-08-11	7.73	7.77	7.68	7.7	-0.01	-0.13	985194.0	7626522.05	221
2016-08-10	7.73	7.73	7.68	7.71	-0.03	-0.39	345542.0	2663279.1	136
2016-08-09	7.68	7.73	7.64	7.74	0.07	0.91	441251.0	3396527.3	166
2016-08-08	7.64	7.68	7.59	7.67	0.08	1.05	366401.0	2800679.05	172
2016-08-07	7.64	7.64	7.59	7.59	-0.04	-0.52	618837.0	4716234.55	196
2016-08-04	7.73	7.73	7.59	7.63	-0.06	-0.78	629116.0	4822828.15	251
2016-08-03	7.73	7.73	7.68	7.69	-0.03	-0.39	352625.0	2721525.65	126
2016-08-02	7.77	7.77	7.68	7.72	-0.05	-0.64	833614.0	6433346.25	229
2016-08-01	7.68	7.82	7.68	7.77	0.05	0.65	431107.0	3348892.65	148
2016-07-31	7.91	7.91	7.68	7.72	-0.19	-2.4	851654.0	6618156.75	320
2016-07-28	7.95	8.0	7.86	7.91	-0.07	-0.88	839935.0	6662032.35	335
2016-07-27	8.05	8.05	7.95	7.98	-0.07	-0.87	707334.0	5647737.55	239
2016-07-26	8.09	8.14	8.05	8.05	-0.08	-0.98	264262.0	2136156.1	125
2016-07-25	8.05	8.14	8.0	8.13	0.08	0.99	585808.0	4719585.3	201
2016-07-24	8.14	8.14	8.05	8.05	-0.08	-0.98	762273.0	6152854.7	266
2016-07-21	8.14	8.14	8.09	8.13	-0.02	-0.25	445086.0	3617069.05	213
2016-07-20	8.14	8.18	8.14	8.15	-0.01	-0.12	327941.0	2671950.3	138
2016-07-19	8.18	8.18	8.14	8.16	-0.03	-0.37	553659.0	4516005.95	149
2016-07-18	8.23	8.23	8.18	8.19	-0.06	-0.73	1120790.0	9174190.05	311
2016-07-17	8.32	8.32	8.18	8.25	-0.05	-0.6	1383202.0	11391571.2	301
2016-07-14	8.36	8.36	8.27	8.3	-0.05	-0.6	781482.0	6495328.45	222
2016-07-13	8.36	8.41	8.32	8.35	0.03	0.36	1530965.0	12809400.1	314
2016-07-12	8.23	8.41	8.23	8.32	0.06	0.73	1831749.0	15201441.2	356
2016-07-11	8.18	8.27	8.18	8.26	0.09	1.1	827333.0	6814016.95	259
2016-07-10	8.14	8.18	8.09	8.17	0.04	0.49	218455.0	1782184.1	106
2016-06-30	8.18	8.18	8.09	8.13	-0.01	-0.12	459734.0	3737467.55	179
2016-06-29	8.09	8.23	8.05	8.14	0.06	0.74	1099457.0	8931763.95	215
2016-06-28	8.05	8.09	8.05	8.08	0.0	0.0	177467.0	1429699.0	109
2016-06-27	8.05	8.14	8.05	8.08	0.03	0.37	484292.0	3906078.1	174
2016-06-26	7.82	8.09	7.82	8.05	-0.11	-1.35	1219017.0	9690540.4	403
2016-06-23	8.09	8.18	8.05	8.16	0.08	0.99	389221.0	3160170.0	125
2016-06-22	8.14	8.18	8.05	8.08	-0.06	-0.74	397015.0	3225396.8	149
2016-06-21	8.18	8.23	8.14	8.14	0.0	0.0	447424.0	3650558.0	129
2016-06-20	8.23	8.23	8.14	8.14	-0.04	-0.49	485805.0	3963959.45	170
2016-06-19	8.23	8.27	8.18	8.18	0.0	0.0	590805.0	4850095.85	161
2016-06-16	8.18	8.23	8.14	8.18	0.0	0.0	892375.0	7296676.6	212
2016-06-15	8.32	8.32	8.18	8.18	-0.08	-0.97	1362468.0	11202628.65	275
2016-06-14	8.23	8.32	8.23	8.26	0.03	0.36	923234.0	7614750.7	193
2016-06-13	8.27	8.27	8.18	8.23	-0.03	-0.36	854996.0	7044968.15	198
2016-06-12	8.23	8.27	8.18	8.26	0.0	0.0	978633.0	8055382.25	209
2016-06-09	8.27	8.36	8.18	8.26	0.03	0.36	1525442.0	12586648.55	364
2016-06-08	8.23	8.36	8.23	8.23	0.05	0.61	1710739.0	14164602.15	475
2016-06-07	8.14	8.23	8.09	8.18	0.08	0.99	513549.0	4188981.75	175
2016-06-06	8.05	8.14	8.0	8.1	0.05	0.62	207741.0	1675629.35	106
2016-06-05	8.09	8.14	8.05	8.05	-0.05	-0.62	508505.0	4117698.55	193
2016-06-02	8.09	8.14	8.09	8.1	0.02	0.25	257787.0	2087282.6	141
2016-06-01	8.09	8.14	8.05	8.08	-0.05	-0.62	385693.0	3123364.2	148
2016-05-31	8.14	8.14	8.05	8.13	0.05	0.62	634087.0	5138192.25	173
2016-05-30	8.14	8.18	8.05	8.08	-0.06	-0.74	763165.0	6182647.35	206
2016-05-29	8.23	8.23	8.09	8.14	-0.12	-1.45	720783.0	5889814.15	243
2016-05-26	8.32	8.36	8.27	8.26	-0.05	-0.6	537369.0	4455780.3	196
2016-05-25	8.36	8.41	8.27	8.31	0.0	0.0	638028.0	5334199.65	240
2016-05-24	8.27	8.32	8.18	8.31	0.01	0.12	615001.0	5091400.8	278
2016-05-23	8.59	8.59	8.27	8.3	-0.33	-3.82	1388972.0	11680537.45	481
2016-05-22	8.64	8.68	8.59	8.63	-0.04	-0.46	665299.0	5744685.6	206
2016-05-19	8.73	8.73	8.64	8.67	-0.1	-1.14	1185620.0	10292476.65	308
2016-05-18	8.82	8.86	8.73	8.77	-0.02	-0.23	2452548.0	21605214.9	426
2016-05-17	8.77	8.82	8.73	8.79	0.07	0.8	1294347.0	11369864.8	313
2016-05-16	8.73	8.77	8.68	8.72	-0.01	-0.11	971908.0	8485872.65	256
2016-05-15	8.77	8.86	8.73	8.73	-0.02	-0.23	2558728.0	22513849.7	667
2016-05-12	8.77	8.82	8.73	8.75	0.0	0.0	2066188.0	18106758.0	434
2016-05-11	8.64	8.77	8.59	8.75	0.16	1.86	1779051.0	15452799.9	419
2016-05-10	8.59	8.68	8.59	8.59	-0.06	-0.69	500820.0	4319785.3	188
2016-05-09	8.68	8.68	8.59	8.65	0.01	0.12	1447024.0	12483908.25	341
2016-05-08	8.73	8.73	8.64	8.64	0.0	0.0	1358377.0	11815670.95	366
2016-05-05	8.55	8.68	8.55	8.64	0.09	1.05	1213165.0	10485116.0	286
2016-05-04	8.64	8.64	8.55	8.55	-0.08	-0.93	840323.0	7211585.0	291
2016-05-03	8.77	8.77	8.59	8.63	-0.12	-1.37	1605028.0	13930906.3	522
2016-05-02	8.77	8.77	8.68	8.75	-0.06	-0.68	1212131.0	10573713.25	368
2016-05-01	8.95	8.95	8.77	8.81	-0.05	-0.56	1330033.0	11778404.35	458
2016-04-28	8.91	8.95	8.82	8.86	0.01	0.11	2152890.0	19126103.05	554
2016-04-27	8.82	8.91	8.82	8.85	0.03	0.34	2165755.0	19184959.85	574
2016-04-26	8.77	8.86	8.68	8.82	0.07	0.8	2238147.0	19646273.85	535
2016-04-25	8.82	8.86	8.64	8.75	-0.06	-0.68	2815349.0	24637265.25	813
2016-04-24	8.73	8.95	8.73	8.81	0.12	1.38	3723753.0	32960461.55	934
2016-04-21	8.73	8.73	8.59	8.69	0.07	0.81	2335126.0	20240976.2	631
2016-04-20	8.5	8.73	8.5	8.62	0.12	1.41	4449455.0	38333336.65	1046
2016-04-19	8.32	8.64	8.32	8.5	0.24	2.91	3562271.0	30150133.8	1036
2016-04-18	8.32	8.32	8.18	8.26	-0.11	-1.31	2371581.0	19503802.45	711
2016-04-17	8.59	8.59	8.36	8.37	-0.23	-2.67	1357725.0	11457408.7	588
2016-04-14	8.64	8.73	8.55	8.6	-0.03	-0.35	2009719.0	17342561.25	545
2016-04-13	8.95	9.09	8.5	8.63	-0.14	-1.6	4982770.0	43695697.85	1664
2016-04-12	8.09	8.77	8.09	8.77	0.77	9.63	7788435.0	67243441.35	1939
2016-04-11	8.05	8.05	8.0	8.0	-0.08	-0.99	835285.0	6704630.0	313
2016-04-10	8.14	8.18	8.09	8.08	0.01	0.12	1009656.0	8184883.95	339
2016-04-07	8.09	8.14	8.05	8.07	0.03	0.37	820963.0	6644433.95	258
2016-04-06	8.09	8.14	8.0	8.04	-0.01	-0.12	856766.0	6919706.7	293
2016-04-05	8.05	8.09	8.0	8.05	-0.04	-0.49	646842.0	5203125.25	209
2016-04-04	7.91	8.14	7.91	8.09	0.18	2.28	1472368.0	11821151.5	389
2016-04-03	8.09	8.09	7.82	7.91	-0.26	-3.18	1814463.0	14441183.35	599
2016-03-31	8.18	8.18	8.09	8.17	-0.02	-0.24	819027.0	6666744.3	349
2016-03-30	8.23	8.27	8.18	8.19	-0.04	-0.49	1271868.0	10434805.1	421
2016-03-29	8.32	8.32	8.18	8.23	-0.12	-1.44	1584546.0	13068160.85	578
2016-03-28	8.41	8.55	8.27	8.35	0.04	0.48	3717231.0	31322061.45	897
2016-03-27	8.5	8.55	8.27	8.31	-0.2	-2.35	2705102.0	22592686.4	601
2016-03-24	8.5	8.55	8.36	8.51	-0.04	-0.47	2452138.0	20717634.95	528
2016-03-23	8.59	8.64	8.5	8.55	-0.04	-0.47	2486427.0	21252636.2	589
2016-03-22	8.55	8.68	8.45	8.59	0.09	1.06	5408874.0	46324496.05	1028
2016-03-21	8.36	8.55	8.32	8.5	0.13	1.55	4643665.0	39314874.85	910
2016-03-20	8.27	8.45	8.23	8.37	0.15	1.82	3631425.0	30291357.2	726
2016-03-17	8.18	8.27	8.18	8.22	0.09	1.11	1729575.0	14217137.95	419
2016-03-16	8.05	8.14	8.0	8.13	0.09	1.12	976847.0	7893198.95	282
2016-03-15	8.09	8.09	7.95	8.04	-0.08	-0.99	1438108.0	11537441.9	446
2016-03-14	8.23	8.27	8.09	8.12	-0.11	-1.34	1708312.0	14015452.7	426
2016-03-13	8.27	8.36	8.18	8.23	0.01	0.12	2496655.0	20637670.15	530
2016-03-10	8.27	8.32	8.18	8.22	-0.01	-0.12	1462369.0	12042065.05	401
2016-03-09	8.23	8.32	8.18	8.23	-0.03	-0.36	2803965.0	23075307.9	612
2016-03-08	8.32	8.32	8.23	8.26	-0.01	-0.12	2967719.0	24513824.45	843
2016-03-07	8.27	8.41	8.14	8.27	0.01	0.12	5310963.0	43991949.8	1270
2016-03-06	8.32	8.45	8.23	8.26	0.07	0.85	3728716.0	31012807.5	965
2016-03-03	7.95	8.45	7.91	8.19	0.34	4.33	8459629.0	69234494.25	2048
2016-03-02	7.95	7.95	7.64	7.85	-0.07	-0.88	5588865.0	43819191.85	946
2016-03-01	7.86	8.0	7.86	7.92	0.15	1.93	3609870.0	28626575.6	830
2016-02-29	7.77	8.05	7.68	7.77	0.04	0.52	5070371.0	39897427.7	1229
2016-02-28	7.59	7.77	7.59	7.73	0.17	2.25	2456559.0	18865893.75	520
2016-02-25	7.59	7.59	7.5	7.56	0.06	0.8	836290.0	6319759.4	250
2016-02-24	7.59	7.64	7.5	7.5	-0.23	-2.98	1661463.0	12595799.7	402
2016-02-23	7.59	7.77	7.55	7.73	0.15	1.98	2672672.0	20407133.05	590
2016-02-22	7.55	7.59	7.5	7.58	0.09	1.2	1148126.0	8674199.35	384
2016-02-21	7.55	7.59	7.45	7.49	-0.04	-0.53	1223124.0	9198969.45	394
2016-01-07	8.68	9.0	8.64	8.85	-0.11	-1.23	1384686.0	12230554.1	634
2016-01-06	9.32	9.32	8.86	8.96	-0.35	-3.76	1475066.0	13384302.75	603
2016-01-05	9.27	9.36	9.23	9.31	0.01	0.11	1044393.0	9690771.3	385
2016-01-04	9.64	9.64	9.27	9.3	-0.33	-3.43	1264863.0	11919853.85	534
2016-01-03	9.64	9.68	9.5	9.63	0.0	0.0	789234.0	7584126.0	291
2015-12-31	9.68	9.68	9.55	9.63	-0.05	-0.52	642308.0	6186175.05	258
2015-12-30	9.77	9.77	9.68	9.68	-0.05	-0.51	771711.0	7503846.25	292
2015-12-29	9.77	9.77	9.59	9.73	-0.1	-1.02	1854800.0	17918446.95	551
2015-12-28	9.82	9.86	9.77	9.83	-0.01	-0.1	870087.0	8540034.45	250
2015-12-27	9.77	9.86	9.73	9.84	0.06	0.61	750556.0	7351680.15	258
2015-12-24	9.82	9.82	9.77	9.78	0.0	0.0	407813.0	3991738.65	216
2015-12-23	9.86	9.91	9.77	9.78	-0.08	-0.81	1023818.0	10097463.0	366
2015-12-22	9.82	9.91	9.82	9.86	0.09	0.92	1172853.0	11571822.1	314
2015-12-21	9.77	9.86	9.73	9.77	-0.02	-0.2	793949.0	7778025.85	253
2015-12-20	9.77	9.82	9.73	9.79	-0.11	-1.11	836652.0	8168157.35	300
2015-12-17	9.82	9.91	9.77	9.9	0.13	1.33	1244927.0	12263317.15	429
2015-12-16	9.82	9.86	9.73	9.77	-0.04	-0.41	759498.0	7430928.95	297
2015-12-15	9.77	9.86	9.68	9.81	0.12	1.24	853095.0	8354493.65	343
2015-12-14	9.95	10.06	9.68	9.69	-0.19	-1.92	2031613.0	20118977.3	607
2015-12-13	10.18	10.18	9.77	9.88	-0.47	-4.54	2580009.0	25649592.75	789
2015-12-10	10.42	10.42	10.32	10.35	-0.05	-0.48	467332.0	4839683.25	204
2015-12-09	10.42	10.5	10.36	10.4	-0.02	-0.19	690494.0	7185154.65	263
2015-12-08	10.56	10.56	10.36	10.42	-0.13	-1.23	1018936.0	10636108.2	404
2015-12-07	10.6	10.74	10.5	10.55	-0.04	-0.38	1345643.0	14256181.8	372
2015-12-06	10.6	10.64	10.5	10.59	0.04	0.38	1284440.0	13607915.0	351
2015-12-03	10.6	10.68	10.56	10.55	-0.11	-1.03	1050141.0	11119751.0	308
2015-12-02	10.68	10.68	10.6	10.66	-0.02	-0.19	1260163.0	13433649.15	323
2015-12-01	10.74	10.78	10.64	10.68	-0.01	-0.09	1025391.0	10962269.65	291
2015-11-30	10.68	10.74	10.6	10.69	0.09	0.85	1329325.0	14164239.15	397
2015-11-29	10.6	10.64	10.56	10.6	0.11	1.05	1333962.0	14137084.2	317
2015-11-26	10.5	10.64	10.46	10.49	-0.02	-0.19	1414474.0	14915925.8	359
2015-11-25	10.56	10.56	10.46	10.51	0.01	0.1	765483.0	8043983.85	203
2015-11-24	10.5	10.6	10.46	10.5	0.01	0.1	1722257.0	18148124.1	434
2015-11-23	10.5	10.5	10.42	10.49	-0.01	-0.1	1284187.0	13456790.5	248
2015-11-22	10.42	10.56	10.42	10.5	0.1	0.96	904394.0	9484435.9	289
2015-11-19	10.42	10.46	10.36	10.4	0.05	0.48	785770.0	8182932.25	252
2015-11-18	10.42	10.46	10.32	10.35	-0.09	-0.86	932943.0	9665710.55	274
2015-11-17	10.56	10.6	10.36	10.44	-0.08	-0.76	1476385.0	15490195.0	282
2015-11-16	10.46	10.56	10.42	10.52	0.16	1.54	1140984.0	11943045.0	298
2015-11-15	10.5	10.5	10.36	10.36	-0.22	-2.08	1109912.0	11571334.95	451
2015-11-12	10.6	10.64	10.56	10.58	-0.01	-0.09	919883.0	9722247.8	306
2015-11-11	10.56	10.68	10.56	10.59	0.04	0.38	1481415.0	15706612.7	447
2015-11-10	10.6	10.64	10.5	10.55	-0.07	-0.66	820674.0	8668414.5	291
2015-11-09	10.56	10.64	10.5	10.62	0.12	1.14	1086322.0	11461549.45	368
2015-11-08	10.56	10.56	10.42	10.5	-0.1	-0.94	1309921.0	13708848.45	440
2015-11-05	10.64	10.68	10.56	10.6	0.0	0.0	990913.0	10512458.5	333
2015-11-04	10.64	10.74	10.5	10.6	0.01	0.09	1025369.0	10856163.55	416
2015-11-03	10.74	10.78	10.6	10.59	-0.13	-1.21	983122.0	10513667.45	383
2015-11-02	10.68	10.78	10.68	10.72	0.04	0.37	1455452.0	15612783.95	416
2015-11-01	10.82	10.86	10.6	10.68	-0.12	-1.11	1535123.0	16464123.5	543
2015-10-29	10.86	11.0	10.68	10.8	0.08	0.75	2924376.0	31634098.4	841
2015-10-28	10.56	10.78	10.36	10.72	0.16	1.52	2343441.0	24843779.55	757
2015-10-27	10.92	10.92	10.5	10.56	-0.37	-3.39	957366.0	10280494.6	463
2015-10-26	10.92	10.96	10.82	10.93	0.05	0.46	873332.0	9510266.0	291
2015-10-25	11.06	11.06	10.86	10.88	-0.07	-0.64	688871.0	7543781.55	325
2015-10-22	11.06	11.14	10.86	10.95	-0.14	-1.26	1439831.0	15786503.1	592
2015-10-21	11.32	11.36	11.1	11.09	-0.12	-1.07	2088820.0	23432719.55	787
2015-10-20	11.24	11.32	11.18	11.21	-0.04	-0.36	723257.0	8134429.85	256
2015-10-19	11.28	11.32	11.18	11.25	-0.02	-0.18	845384.0	9505404.8	279
2015-10-18	11.18	11.32	11.14	11.27	0.15	1.35	1047415.0	11763398.6	331
2015-10-15	11.24	11.24	11.14	11.12	-0.14	-1.24	1081886.0	12087813.2	336
2015-10-14	11.24	11.32	11.18	11.26	-0.06	-0.53	1507669.0	16980386.9	390
2015-10-13	11.42	11.46	11.32	11.32	-0.14	-1.22	1889813.0	21522732.75	467
2015-10-12	11.28	11.56	11.28	11.46	0.22	1.96	3732024.0	42692814.8	879
2015-10-11	11.18	11.32	11.14	11.24	0.15	1.35	1690861.0	18994687.0	549
2015-10-08	11.1	11.14	11.0	11.09	-0.02	-0.18	1907429.0	21142811.5	459
2015-10-07	10.96	11.14	10.96	11.11	0.2	1.83	2308197.0	25489431.6	602
2015-10-06	11.0	11.0	10.86	10.91	-0.07	-0.64	1337357.0	14640028.7	362
2015-10-05	10.86	11.0	10.86	10.98	0.12	1.1	1510609.0	16548477.5	385
2015-10-04	10.92	10.92	10.82	10.86	0.03	0.28	775922.0	8435621.4	268
2015-10-01	10.96	11.0	10.82	10.83	-0.09	-0.82	795265.0	8657848.9	282
2015-09-30	10.92	11.0	10.92	10.92	0.02	0.18	703313.0	7692938.75	193
2015-09-29	10.92	10.92	10.78	10.9	-0.07	-0.64	623687.0	6758571.2	251
2015-09-21	10.96	11.0	10.86	10.97	0.05	0.46	1266062.0	13841482.3	485
2015-09-20	11.0	11.06	10.86	10.92	-0.13	-1.18	912372.0	9981012.5	394
2015-09-17	11.18	11.18	11.0	11.05	-0.07	-0.63	1688930.0	18674007.55	520
2015-09-16	11.24	11.24	11.1	11.12	-0.05	-0.45	1017286.0	11373733.55	393
2015-09-15	11.14	11.24	11.1	11.17	-0.01	-0.09	946026.0	10540992.35	367
2015-09-14	11.32	11.32	11.14	11.18	-0.19	-1.67	922074.0	10325580.1	445
2015-09-13	11.6	11.64	11.32	11.37	-0.13	-1.13	1809204.0	20817436.6	497
2015-09-10	11.56	11.68	11.46	11.5	-0.02	-0.17	2536670.0	29354781.85	899
2015-09-09	11.46	11.6	11.42	11.52	0.16	1.41	2580095.0	29664130.65	741
2015-09-08	11.14	11.42	11.14	11.36	0.26	2.34	2844051.0	32041884.2	782
2015-09-07	11.1	11.18	11.1	11.1	0.01	0.09	1196489.0	13330529.45	345
2015-09-06	11.06	11.14	11.0	11.09	0.01	0.09	935801.0	10376555.0	286
2015-09-03	11.18	11.18	11.06	11.08	-0.01	-0.09	870198.0	9678577.9	341
2015-09-02	11.06	11.14	10.96	11.09	0.0	0.0	1348163.0	14879503.3	428
2015-09-01	11.28	11.32	11.1	11.09	-0.13	-1.16	1060804.0	11867928.05	385
2015-08-31	11.24	11.28	11.1	11.22	-0.16	-1.41	1398120.0	15658748.65	495
2015-08-30	11.74	11.78	11.36	11.38	0.04	0.35	2461920.0	28389436.7	864
2015-08-27	11.36	11.46	11.28	11.34	0.31	2.81	3009545.0	34247500.8	943
2015-08-26	11.28	11.28	10.96	11.03	-0.33	-2.9	3167359.0	35274532.2	1151
2015-08-25	10.68	11.42	10.6	11.36	0.89	8.5	4831325.0	52972526.5	1589
2015-08-24	10.68	10.86	10.36	10.47	-0.17	-1.6	3409984.0	36040968.95	1443
2015-08-23	10.92	11.06	10.56	10.64	-0.76	-6.67	3864737.0	42154027.8	1418
2015-08-20	10.92	11.42	10.92	11.4	0.25	2.24	3668202.0	41040926.3	1487
2015-08-19	11.42	11.56	11.14	11.15	-0.27	-2.36	3071734.0	34787067.15	1158
2015-08-18	12.0	12.0	11.1	11.42	-0.61	-5.07	4988056.0	57477587.25	1867
2015-08-17	12.14	12.28	12.0	12.03	-0.18	-1.47	4387398.0	52994294.95	1196
2015-08-16	12.74	12.74	11.96	12.21	-0.5	-3.93	2147862.0	26705944.15	955
2015-08-13	12.82	12.86	12.68	12.71	-0.02	-0.16	1465224.0	18701353.05	493
2015-08-12	12.68	12.74	12.56	12.73	-0.14	-1.09	1901567.0	24052962.8	742
2015-08-11	13.1	13.14	12.82	12.87	-0.25	-1.91	1914395.0	24954269.15	619
2015-08-10	13.0	13.18	12.96	13.12	0.2	1.55	2404331.0	31462873.8	729
2015-08-09	12.74	13.0	12.64	12.92	0.01	0.08	2259487.0	29023263.75	824
2015-08-06	13.24	13.24	12.82	12.91	-0.45	-3.37	3054884.0	39671730.8	1377
2015-08-05	13.6	13.64	13.32	13.36	-0.2	-1.47	2053919.0	27730849.5	709
2015-08-04	13.68	13.68	13.46	13.56	-0.16	-1.17	2133877.0	28958921.45	739
2015-08-03	13.64	13.78	13.64	13.72	0.04	0.29	2120180.0	29012535.8	686
2015-08-02	14.46	14.46	13.6	13.68	-0.88	-6.04	3655544.0	50559324.15	1493
2015-07-30	14.74	14.74	14.56	14.56	-0.08	-0.55	3333785.0	48764272.9	1143
2015-07-29	14.64	14.74	14.56	14.64	0.02	0.14	1355435.0	19837021.3	489
2015-07-28	14.46	14.68	14.42	14.62	0.12	0.83	2045239.0	29758798.2	757
2015-07-27	14.68	14.68	14.46	14.5	-0.27	-1.83	2155229.0	31410974.8	740
2015-07-26	14.96	14.96	14.74	14.77	-0.22	-1.47	2507793.0	37132030.45	679
2015-07-23	14.96	15.06	14.86	14.99	0.04	0.27	2022093.0	30226661.0	640
2015-07-22	14.74	15.0	14.64	14.95	0.29	1.98	2728614.0	40528712.15	806
2015-07-15	14.68	14.78	14.64	14.66	0.0	0.0	1648274.0	24214173.5	531
2015-07-14	14.68	14.74	14.56	14.66	0.0	0.0	1037073.0	15168507.55	429
2015-07-13	14.6	14.74	14.6	14.66	0.06	0.41	1349044.0	19779789.5	427
2015-07-12	14.64	14.68	14.56	14.6	0.01	0.07	2149007.0	31379718.65	661
2015-07-09	14.56	14.68	14.46	14.59	0.07	0.48	2960867.0	43142416.45	820
2015-07-08	14.6	14.64	14.46	14.52	-0.05	-0.34	1134563.0	16511338.35	439
2015-07-07	14.56	14.68	14.5	14.57	-0.02	-0.14	1286253.0	18747661.55	400
2015-07-06	14.56	14.68	14.56	14.59	-0.08	-0.55	1479789.0	21636855.25	473
2015-07-05	14.64	14.74	14.56	14.67	-0.08	-0.54	1686440.0	24718645.25	514
2015-07-02	14.92	14.96	14.68	14.75	-0.12	-0.81	2329018.0	34488671.45	670
2015-07-01	14.64	14.96	14.56	14.87	0.24	1.64	4038595.0	59808258.1	1121
2015-06-30	14.36	14.64	14.32	14.63	0.08	0.55	2084146.0	30243411.5	745
2015-06-29	14.56	14.6	14.36	14.55	-0.1	-0.68	1457947.0	21158575.8	704
2015-06-28	14.86	14.92	14.56	14.65	-0.17	-1.15	2519480.0	37073227.65	742
2015-06-25	14.78	14.82	14.74	14.82	0.06	0.41	724128.0	10702656.8	377
2015-06-24	14.74	14.82	14.68	14.76	0.03	0.2	1208206.0	17818023.6	366
2015-06-23	14.78	14.82	14.64	14.73	-0.01	-0.07	1028623.0	15140081.4	445
2015-06-22	14.74	14.82	14.56	14.74	0.02	0.14	1920113.0	28208399.4	669
2015-06-21	15.0	15.0	14.5	14.72	-0.33	-2.19	6016132.0	88227215.45	1738
2015-06-18	15.24	15.24	15.06	15.05	-0.15	-0.99	1332418.0	20111714.55	454
2015-06-17	15.28	15.32	15.14	15.2	-0.08	-0.52	1210123.0	18392283.5	441
2015-06-16	15.18	15.32	15.06	15.28	0.07	0.46	2130572.0	32314846.15	586
2015-06-15	15.5	15.5	15.18	15.21	-0.22	-1.43	3054752.0	46922645.4	943
2015-06-14	15.14	15.5	15.1	15.43	0.33	2.19	4537399.0	69839260.75	1437
2015-06-11	15.36	15.42	14.82	15.1	-0.19	-1.24	3544080.0	53476759.85	1183
2015-06-10	14.86	15.36	14.86	15.29	0.52	3.52	3574069.0	54109426.6	1531
2015-06-09	15.06	15.06	14.28	14.77	-0.31	-2.06	4921803.0	72252091.6	1645
2015-06-08	15.18	15.28	15.06	15.08	-0.1	-0.66	1596928.0	24235830.05	677
2015-06-07	15.46	15.46	15.14	15.18	-0.3	-1.94	2395962.0	36566624.45	1009
2015-06-04	15.68	15.74	15.42	15.48	-0.17	-1.09	3346919.0	51866866.95	1042
2015-06-03	15.78	15.86	15.64	15.65	-0.07	-0.45	1522514.0	23934503.3	622
2015-06-02	15.78	16.0	15.64	15.72	-0.02	-0.13	2174857.0	34425454.3	882
2015-06-01	15.92	15.96	15.68	15.74	-0.23	-1.44	2327628.0	36693808.0	1020
2015-05-31	16.36	16.36	15.92	15.97	-0.33	-2.02	3071081.0	49416781.4	1178
2015-05-28	16.42	16.42	16.24	16.3	-0.07	-0.43	2126829.0	34705596.1	826
2015-05-27	16.56	16.56	16.32	16.37	-0.2	-1.21	3256387.0	53424266.5	1148
2015-05-26	16.24	16.68	16.18	16.57	0.39	2.41	10573455.0	174383385.65	3147
2015-05-25	15.68	16.28	15.68	16.18	0.51	3.25	8687855.0	139726352.0	2915
2015-05-24	15.42	15.74	15.32	15.67	0.24	1.56	4605697.0	71522153.3	1142
2015-05-21	15.42	15.46	15.36	15.43	0.02	0.13	1626438.0	25082558.65	572
2015-05-20	15.56	15.6	15.36	15.41	-0.14	-0.9	2762934.0	42723232.25	1006
2015-05-19	15.64	15.64	15.56	15.55	-0.09	-0.58	1398159.0	21804615.65	603
2015-05-18	15.68	15.74	15.6	15.64	-0.01	-0.06	1965623.0	30782263.05	710
2015-05-17	15.64	15.74	15.56	15.65	0.01	0.06	2483226.0	38830230.8	1055
2015-05-14	15.74	15.82	15.6	15.64	-0.1	-0.64	4037713.0	63463781.25	1249
2015-05-13	15.68	15.82	15.56	15.74	0.1	0.64	7978117.0	125515252.15	1904
2015-05-12	15.32	15.68	15.32	15.64	0.32	2.09	9568500.0	148411542.8	2413
2015-05-11	15.36	15.74	15.24	15.32	0.14	0.92	12385254.0	191510767.85	3360
2015-05-10	15.32	15.32	15.14	15.18	-0.07	-0.46	2649513.0	40298279.9	802
2015-05-07	15.32	15.5	15.14	15.25	-0.05	-0.33	5110766.0	78148297.6	1470
2015-05-06	15.24	15.5	15.24	15.3	0.07	0.46	8497337.0	130749146.75	2384
2015-05-05	15.0	15.32	14.86	15.23	0.28	1.87	7844067.0	118560220.25	1867
2015-05-04	14.92	14.96	14.82	14.95	0.05	0.34	2574031.0	38325937.3	719
2015-05-03	14.96	15.06	14.82	14.9	-0.04	-0.27	3827199.0	57262863.35	1084
2015-04-30	15.0	15.1	14.92	14.94	-0.05	-0.33	3455240.0	51758931.85	966
2015-04-29	15.1	15.14	14.82	14.99	-0.06	-0.4	3752219.0	56174088.45	1208
2015-04-28	15.06	15.18	15.0	15.05	-0.03	-0.2	3040007.0	45899069.9	899
2015-04-27	15.18	15.18	15.06	15.08	-0.1	-0.66	3273573.0	49479441.85	987
2015-04-26	15.1	15.24	15.06	15.18	0.17	1.13	4530483.0	68509746.75	1279
2015-04-23	15.14	15.18	14.96	15.01	-0.16	-1.05	4622982.0	69544068.15	1754
2015-04-22	15.24	15.36	15.1	15.17	0.32	2.15	15641790.0	238052267.75	4104
2015-04-21	14.36	14.92	14.36	14.85	0.45	3.13	11350039.0	166580680.95	3089
2015-04-20	14.5	14.56	14.28	14.4	-0.05	-0.35	4700214.0	67617637.35	1410
2015-04-19	14.46	14.68	14.36	14.45	0.4	2.85	11035311.0	160170531.75	2966
2015-04-16	14.1	14.14	14.0	14.05	0.0	0.0	3854662.0	54194672.8	987
2015-04-15	14.06	14.1	13.96	14.05	0.14	1.01	4713572.0	66135543.0	1083
2015-04-14	14.0	14.1	13.86	13.91	-0.1	-0.71	3040036.0	42459896.4	717
2015-04-13	13.92	14.1	13.86	14.01	0.12	0.86	3684710.0	51590164.5	971
2015-04-12	13.96	14.06	13.86	13.89	0.04	0.29	3591308.0	50113463.45	1173
2015-04-09	13.74	13.92	13.74	13.85	-0.03	-0.22	3219558.0	44538246.7	1202
2015-04-08	13.96	14.24	13.82	13.88	-0.03	-0.22	7248355.0	101573072.15	2261
2015-04-07	13.78	14.0	13.74	13.91	0.27	1.98	7140692.0	99207389.45	2298
2015-04-06	13.68	13.92	13.46	13.64	0.05	0.37	9619535.0	131530571.1	2863
2015-04-05	14.18	14.32	13.46	13.59	-0.51	-3.62	12096304.0	166962944.45	3955
2015-04-02	14.42	14.78	13.82	14.1	-0.05	-0.35	23721896.0	341048708.95	7745
2015-04-01	14.0	14.68	13.86	14.15	0.3	2.17	24249891.0	347247782.5	6583
2015-03-31	13.78	14.32	13.68	13.85	0.21	1.54	12827401.0	179638934.05	4994
2015-03-30	13.32	14.28	13.18	13.64	0.33	2.48	7122717.0	97880549.35	2453
2015-03-29	13.24	13.36	13.0	13.31	0.41	3.18	2602437.0	34204048.2	945
2015-03-26	12.46	13.1	12.32	12.9	-0.17	-1.3	4920751.0	62681603.75	1647
2015-03-25	14.36	14.36	12.92	13.07	-1.27	-8.86	4476448.0	61018228.6	2070
2015-03-24	14.28	14.6	14.24	14.34	0.16	1.13	3280961.0	47300260.3	1163
2015-03-23	14.14	14.28	14.06	14.18	0.06	0.42	2062090.0	29187602.1	663
2015-03-22	14.14	14.18	14.0	14.12	0.03	0.21	2283692.0	32124959.6	711
2015-03-19	14.1	14.14	13.78	14.09	0.2	1.44	2404442.0	33513330.0	715
2015-03-18	14.0	14.0	13.5	13.89	-0.09	-0.64	2042378.0	28184657.05	836
2015-03-17	14.14	14.28	13.92	13.98	-0.23	-1.62	2632384.0	37015468.6	733
2015-03-16	14.56	14.6	14.1	14.21	-0.26	-1.8	3575967.0	51353266.85	849
2015-03-15	14.28	14.5	14.18	14.47	0.07	0.49	2782347.0	39986961.95	651
2015-03-12	14.42	14.46	14.36	14.4	0.04	0.28	1694568.0	24422672.4	447
2015-03-11	14.36	14.42	14.28	14.36	-0.06	-0.42	1321412.0	18953874.85	446
2015-03-10	14.56	14.6	14.36	14.42	-0.07	-0.48	3321874.0	48020340.95	762
2015-03-09	14.42	14.6	14.36	14.49	0.14	0.98	3882187.0	56306638.3	1000
2015-03-08	14.36	14.42	14.32	14.35	0.01	0.07	1348075.0	19335551.85	515
2015-03-05	14.28	14.36	14.24	14.34	0.11	0.77	1700045.0	24343218.6	544
2015-03-04	14.24	14.32	14.18	14.23	0.02	0.14	1026423.0	14608062.95	383
2015-03-03	14.28	14.32	14.18	14.21	-0.06	-0.42	1873573.0	26705119.0	527
2015-03-02	14.36	14.36	14.24	14.27	-0.08	-0.56	824419.0	11784679.75	355
2015-03-01	14.24	14.36	14.14	14.35	0.2	1.41	1493260.0	21280327.85	568
2015-02-26	14.24	14.24	14.1	14.15	0.01	0.07	1031010.0	14590083.45	457
2015-02-25	14.18	14.24	14.1	14.14	0.0	0.0	991742.0	14031900.0	452
2015-02-24	14.0	14.18	14.0	14.14	0.13	0.93	2198467.0	29099235.55	398
2015-02-23	14.24	14.24	13.96	14.01	-0.17	-1.2	1332681.0	18787112.6	620
2015-02-22	14.0	14.32	14.0	14.18	0.09	0.64	2729788.0	38637757.4	914
2015-02-19	14.14	14.14	14.0	14.09	-0.13	-0.91	1999877.0	28170638.25	839
2015-02-18	14.24	14.32	14.14	14.22	-0.05	-0.35	1331455.0	18934150.5	582
2015-02-17	14.46	14.5	14.14	14.27	-0.22	-1.52	3122997.0	44886199.45	1104
2015-02-16	14.64	14.64	14.42	14.49	-0.11	-0.75	2431770.0	35289237.35	821
2015-02-15	14.5	14.64	14.42	14.6	0.27	1.88	2750241.0	39953352.2	889
2015-02-12	14.06	14.42	14.06	14.33	0.14	0.99	1808223.0	25862416.1	713
2015-02-11	14.56	14.56	14.1	14.19	-0.36	-2.47	2112537.0	30303216.55	999
2015-02-10	14.64	14.64	14.42	14.55	-0.13	-0.89	2209688.0	32150189.9	869
2015-02-09	14.78	14.82	14.6	14.68	-0.04	-0.27	2520936.0	36996328.45	963
2015-02-08	14.64	14.78	14.64	14.72	0.22	1.52	3313731.0	48769085.55	972
2015-02-05	14.46	14.64	14.32	14.5	-0.04	-0.28	2558657.0	37078394.4	1004
2015-02-04	14.82	14.92	14.46	14.54	-0.24	-1.62	4349795.0	63565194.5	1657
2015-02-03	15.18	15.36	14.64	14.78	-0.33	-2.18	6673786.0	100299659.8	1912
2015-02-02	15.14	15.18	14.96	15.11	0.01	0.07	3402029.0	51302120.4	1195
2015-02-01	15.36	15.36	15.0	15.1	0.49	3.35	5456006.0	82774285.55	1770
2015-01-29	14.68	14.86	14.56	14.61	-0.01	-0.07	5287132.0	77567696.2	2086
2015-01-28	14.28	14.64	14.24	14.62	0.46	3.25	6372201.0	92060425.35	2191
2015-01-27	13.5	14.24	13.46	14.16	0.73	5.44	5742008.0	79338259.2	1889
2015-01-26	13.36	13.5	13.18	13.43	0.38	2.91	6266735.0	83373152.4	1676
2015-01-22	12.82	13.24	12.82	13.05	0.25	1.95	4852352.0	63318905.8	1328
2015-01-21	12.86	13.06	12.74	12.8	-0.15	-1.16	3481005.0	44889089.05	787
2015-01-20	12.92	13.0	12.82	12.95	0.01	0.08	1797573.0	23199074.55	494
2015-01-19	13.0	13.06	12.86	12.94	-0.03	-0.23	2147318.0	27796509.65	605
2015-01-18	12.78	13.0	12.74	12.97	0.25	1.97	3538687.0	45580256.1	874
2015-01-15	12.92	12.92	12.68	12.72	-0.1	-0.78	3973914.0	50838544.15	1072
2015-01-14	12.86	12.96	12.78	12.82	0.01	0.08	3511097.0	45159814.0	857
2015-01-13	12.46	12.82	12.42	12.81	0.09	0.71	6941066.0	87834616.45	1438
2015-01-12	12.74	13.0	12.64	12.72	-0.03	-0.24	10506285.0	134414010.95	2090
2015-01-11	12.82	12.86	12.68	12.75	0.04	0.31	6239944.0	79576801.45	1260
2015-01-08	12.86	12.96	12.64	12.71	0.15	1.19	8708990.0	111312353.15	1822
2015-01-07	12.46	12.82	12.24	12.56	0.11	0.88	7560460.0	95148567.05	2128
2015-01-06	11.86	12.6	11.74	12.45	-0.11	-0.88	6660686.0	80322492.45	1848
2015-01-05	12.56	12.74	12.46	12.56	-0.25	-1.95	2399053.0	30217317.1	1089
2015-01-04	12.92	13.14	12.78	12.81	-0.18	-1.39	4011566.0	51735929.3	1274
2015-01-01	12.96	13.28	12.78	12.99	0.22	1.72	6064223.0	79129657.65	1894
2014-12-31	13.6	13.68	12.18	12.77	-0.67	-4.99	9663761.0	124433149.15	3251
2014-12-30	14.0	14.06	13.36	13.44	-1.12	-7.69	5353945.0	73386607.95	2028
2014-12-29	14.64	14.78	14.5	14.56	-0.09	-0.61	3761383.0	55037189.45	1218
2014-12-28	14.68	14.74	14.56	14.65	0.08	0.55	3316055.0	48572542.95	1129
2014-12-25	14.86	14.92	14.24	14.57	-0.28	-1.89	4489615.0	65756119.75	1789
2014-12-24	14.92	15.28	14.74	14.85	-0.02	-0.13	4723917.0	71074402.2	1758
2014-12-23	14.56	15.06	14.42	14.87	0.02	0.13	5050771.0	74635737.95	2018
2014-12-22	13.74	15.0	13.46	14.85	1.03	7.45	9393471.0	134926282.4	3351
2014-12-21	13.42	13.82	12.42	13.82	1.23	9.77	12248487.0	163178844.7	3734
2014-12-18	11.96	12.6	11.86	12.59	1.12	9.76	8366536.0	103108239.95	2510
2014-12-17	11.36	11.56	10.46	11.47	0.51	4.65	8985040.0	99401510.25	2682
2014-12-16	11.36	11.74	10.96	10.96	-1.17	-9.65	11693967.0	130626168.75	2863
2014-12-15	13.6	13.6	11.96	12.13	-1.14	-8.59	12856434.0	165929779.65	3060
2014-12-14	13.42	13.68	13.1	13.27	-0.88	-6.22	7551883.0	101757384.95	2331
2014-12-11	14.5	14.6	13.6	14.15	-0.85	-5.67	16159449.0	227225510.6	4193
2014-12-10	15.92	15.92	14.86	15.0	-0.85	-5.36	10944883.0	167767406.05	3153
2014-12-09	15.6	16.0	15.46	15.85	-0.34	-2.1	6525246.0	102573562.4	2123
2014-12-08	16.74	16.74	16.1	16.19	-0.51	-3.05	5321746.0	87487947.4	1657
2014-12-07	16.82	16.96	16.64	16.7	0.11	0.66	6582289.0	110510001.95	1796
2014-12-04	16.36	16.68	16.36	16.59	0.3	1.84	5870495.0	96913975.85	1462
2014-12-03	16.46	16.6	16.18	16.29	-0.3	-1.81	4191315.0	68444017.5	1522
2014-12-02	17.1	17.1	16.5	16.59	-0.13	-0.78	3281914.0	54968012.85	1132
2014-12-01	16.46	16.92	16.28	16.72	0.13	0.78	5273816.0	87382603.75	1851
2014-11-30	17.1	17.32	16.36	16.59	-1.58	-8.7	3809417.0	64083248.6	1660
2014-11-27	18.06	18.42	18.0	18.17	-0.14	-0.76	1523676.0	27720871.3	624
2014-11-26	18.82	18.82	17.74	18.31	-0.67	-3.53	2567987.0	46678776.85	1152
2014-11-25	19.5	19.56	18.86	18.98	-0.56	-2.87	1481625.0	28259490.0	645
2014-11-24	19.68	19.82	19.5	19.54	-0.24	-1.21	1612195.0	31585500.45	481
2014-11-23	19.56	20.1	19.56	19.78	0.23	1.18	1871373.0	37095757.85	615
2014-11-20	19.6	19.68	19.42	19.55	0.0	0.0	822010.0	16047688.85	357
2014-11-19	19.92	19.92	19.56	19.55	-0.33	-1.66	1578018.0	30997639.2	813
2014-11-18	19.46	19.92	19.36	19.88	0.43	2.21	804102.0	15773187.5	349
2014-11-17	19.68	19.68	19.1	19.45	-0.22	-1.12	1028559.0	19867339.75	472
2014-11-16	19.82	19.96	19.64	19.67	-0.29	-1.45	571384.0	11287351.05	340
2014-11-13	19.96	20.0	19.78	19.96	0.02	0.1	681474.0	13556934.9	353
2014-11-12	19.68	20.18	19.68	19.94	0.15	0.76	1511294.0	30149030.9	530
2014-11-11	19.92	19.92	19.64	19.79	-0.16	-0.8	931037.0	18387568.7	436
2014-11-10	19.64	20.18	19.42	19.95	0.3	1.53	1152721.0	22768773.5	587
2014-11-09	19.64	19.68	19.28	19.65	0.07	0.36	1121714.0	21814458.4	590
2014-11-06	19.5	19.74	19.14	19.58	0.19	0.98	2455449.0	47369623.85	968
2014-11-05	19.86	20.0	19.1	19.39	-0.83	-4.1	2789437.0	54116009.55	1227
2014-11-04	20.68	20.92	20.06	20.22	-0.77	-3.67	1838162.0	37691954.3	777
2014-11-03	20.82	21.06	20.5	20.99	0.14	0.67	1248317.0	25872708.1	615
2014-11-02	20.24	20.92	20.14	20.85	0.8	3.99	1414280.0	28918743.85	641
2014-10-30	19.56	20.14	19.56	20.05	0.15	0.75	1709791.0	34044337.8	751
2014-10-29	19.92	20.0	19.68	19.9	0.04	0.2	1136300.0	22561519.7	571
2014-10-28	19.86	19.92	19.1	19.86	-0.1	-0.5	1497154.0	29330617.6	740
2014-10-27	20.06	20.18	19.82	19.96	-0.02	-0.1	1776005.0	35498483.2	821
2014-10-26	19.6	20.18	19.56	19.98	0.55	2.83	1805585.0	35925557.15	791
2014-10-23	18.74	19.64	18.64	19.43	0.29	1.52	1513178.0	28778616.8	735
2014-10-22	19.18	19.32	18.74	19.14	0.16	0.84	2956330.0	56351054.95	1157
2014-10-21	17.32	19.1	17.32	18.98	1.59	9.14	3783284.0	69498150.55	1437
2014-10-20	17.28	17.5	17.0	17.39	0.15	0.87	3975961.0	68374808.6	1289
2014-10-19	17.78	18.0	17.0	17.24	0.06	0.35	5534938.0	95813419.05	1672
2014-10-16	18.18	18.28	16.92	17.18	-1.48	-7.93	2326449.0	40744919.05	1023
2014-10-15	19.28	19.46	18.56	18.66	-0.77	-3.96	1130397.0	21423002.9	656
2014-10-14	20.0	20.1	18.96	19.43	-0.73	-3.62	1221971.0	23832290.9	685
2014-10-13	19.42	20.28	19.42	20.16	0.57	2.91	1779053.0	35371338.25	628
2014-10-12	21.36	21.36	19.6	19.59	-2.13	-9.81	1811352.0	36800265.0	607
2014-10-02	21.74	21.86	21.36	21.72	-0.13	-0.59	896189.0	19452069.7	344
2014-10-01	21.82	21.92	21.5	21.85	-0.02	-0.09	910040.0	19779854.6	419
2014-09-30	21.46	21.92	21.42	21.87	0.47	2.2	1187661.0	25636340.5	493
2014-09-29	21.18	21.5	21.18	21.4	0.07	0.33	638669.0	13650186.55	295
2014-09-28	21.36	21.56	20.92	21.33	-0.12	-0.56	655289.0	13910634.8	390
2014-09-25	21.28	21.46	21.18	21.45	0.15	0.7	667141.0	14223480.15	427
2014-09-24	21.56	21.82	20.92	21.3	-0.49	-2.25	1559777.0	33218498.1	765
2014-09-22	22.0	22.0	21.6	21.79	-0.31	-1.4	1088885.0	23739991.0	609
2014-09-21	22.42	22.46	22.0	22.1	-0.26	-1.16	1222805.0	27063312.45	608
2014-09-18	22.5	22.68	22.28	22.36	-0.19	-0.84	1243743.0	27931705.65	470
2014-09-17	22.46	22.68	22.32	22.55	0.15	0.67	872335.0	19648293.05	410
2014-09-16	22.06	22.46	22.06	22.4	0.31	1.4	1085949.0	24060997.7	362
2014-09-15	22.32	22.36	21.92	22.09	-0.4	-1.78	1551464.0	34361112.45	580
2014-09-14	22.46	22.68	22.36	22.49	-0.16	-0.71	1273485.0	28734732.35	439
2014-09-11	22.46	22.82	22.32	22.65	0.04	0.18	2222811.0	50111715.2	615
2014-09-10	22.68	22.68	22.32	22.61	-0.02	-0.09	1350368.0	30405659.4	521
2014-09-09	22.0	22.74	22.0	22.63	0.62	2.82	2429098.0	54382209.3	819
2014-09-08	22.1	22.1	21.86	22.01	-0.05	-0.23	733756.0	16130234.75	387
2014-09-07	21.92	22.14	21.82	22.06	0.04	0.18	1853657.0	40657933.55	667
2014-09-04	21.74	22.1	21.6	22.02	0.42	1.94	2376031.0	51907317.75	717
2014-09-03	21.32	21.78	21.24	21.6	0.28	1.31	1449995.0	31146824.1	575
2014-09-02	21.36	21.46	21.18	21.32	-0.12	-0.56	1332356.0	28397787.6	408
2014-09-01	21.0	21.56	20.96	21.44	0.4	1.9	2988831.0	63485399.1	843
2014-08-31	21.06	21.1	20.96	21.04	0.04	0.19	913017.0	19186233.55	402
2014-08-28	21.06	21.06	20.92	21.0	-0.04	-0.19	1125364.0	23597872.5	447
2014-08-27	21.06	21.1	20.92	21.04	0.01	0.05	1588558.0	33344182.75	529
2014-08-26	20.86	21.1	20.86	21.03	0.04	0.19	1502178.0	31464116.95	443
2014-08-25	21.32	21.36	20.68	20.99	-0.31	-1.46	2976564.0	62508093.55	937
2014-08-24	21.32	21.36	21.24	21.3	0.03	0.14	1647213.0	35058820.7	600
2014-08-21	20.92	21.32	20.92	21.27	0.29	1.38	1878474.0	39723972.95	607
2014-08-20	20.92	21.06	20.82	20.98	0.1	0.48	1430613.0	29951145.35	568
2014-08-19	20.92	20.96	20.82	20.88	-0.07	-0.33	1675220.0	34984490.35	603
2014-08-18	20.74	21.06	20.64	20.95	0.2	0.96	2446464.0	51032933.05	755
2014-08-17	20.74	20.82	20.64	20.75	0.01	0.05	1530989.0	31706677.1	541
2014-08-14	20.56	20.92	20.46	20.74	0.21	1.02	2195063.0	45327720.5	795
2014-08-13	20.1	20.64	20.06	20.53	0.39	1.94	2700554.0	54574765.25	857
2014-08-12	20.14	20.24	20.06	20.14	0.03	0.15	1766071.0	35512199.7	615
2014-08-11	19.86	20.18	19.68	20.11	0.3	1.51	2915028.0	58070376.45	864
2014-08-10	19.64	19.86	19.6	19.81	0.33	1.69	2449982.0	48337858.9	775
2014-08-07	19.36	19.64	19.28	19.48	0.15	0.78	2514718.0	48753544.0	723
2014-08-06	19.36	19.46	19.24	19.33	-0.02	-0.1	953834.0	18450578.9	407
2014-08-05	19.36	19.46	19.14	19.35	0.04	0.21	3490237.0	67437525.3	1167
2014-08-04	19.0	19.36	18.96	19.31	0.31	1.63	2630362.0	50362338.05	822
2014-08-03	19.0	19.06	18.86	19.0	-0.03	-0.16	1342849.0	25473953.6	534
2014-07-24	19.24	19.24	18.96	19.03	-0.15	-0.78	2287077.0	43648605.1	795
2014-07-23	19.1	19.28	19.0	19.18	0.1	0.52	2149932.0	41115652.75	797
2014-07-22	19.0	19.14	18.86	19.08	0.11	0.58	3881328.0	73820611.65	1008
2014-07-21	18.82	19.0	18.56	18.97	0.02	0.11	2380621.0	44723333.75	717
2014-07-20	18.6	19.0	18.56	18.95	0.27	1.45	2757054.0	51723777.75	712
2014-07-17	18.78	18.78	18.56	18.68	-0.06	-0.32	1499726.0	27961849.65	463
2014-07-16	18.82	18.86	18.68	18.74	-0.05	-0.27	1030072.0	19331159.0	351
2014-07-15	18.64	18.82	18.6	18.79	0.15	0.8	1353596.0	25278075.85	522
2014-07-14	18.6	18.74	18.5	18.64	0.12	0.65	2025806.0	37766624.75	627
2014-07-13	18.32	18.64	18.28	18.52	0.29	1.59	3019097.0	55815688.1	877
2014-07-10	18.06	18.32	18.06	18.23	0.21	1.17	3175701.0	57763829.05	816
2014-07-09	18.06	18.1	17.96	18.02	-0.06	-0.33	981410.0	17663307.8	308
2014-07-08	17.92	18.1	17.82	18.08	0.13	0.72	2085004.0	37371213.15	589
2014-07-07	18.0	18.0	17.86	17.95	0.02	0.11	1596717.0	28623283.2	409
2014-07-06	17.96	17.96	17.86	17.93	0.03	0.17	1233597.0	22113261.65	522
2014-07-03	18.1	18.14	17.86	17.9	-0.25	-1.38	2624314.0	47193817.55	856
2014-07-02	18.1	18.18	18.0	18.15	0.15	0.83	2046917.0	37062088.1	618
2014-07-01	17.78	18.14	17.74	18.0	0.22	1.24	1363575.0	24527270.45	619
2014-06-30	17.74	17.92	17.64	17.78	0.03	0.17	1923071.0	34192249.15	512
2014-06-29	17.64	17.78	17.46	17.75	-0.05	-0.28	1065347.0	18795214.45	449
2014-06-26	17.82	17.92	17.74	17.8	-0.03	-0.17	2432326.0	43376468.85	758
2014-06-25	17.96	18.06	17.74	17.83	0.0	0.0	2062413.0	36813672.2	814
2014-06-24	17.96	18.0	17.6	17.83	-0.16	-0.89	2435222.0	43274066.5	1017
2014-06-23	18.24	18.28	17.82	17.99	-0.26	-1.42	4701074.0	84678288.35	1430
2014-06-22	18.36	18.42	18.1	18.25	0.07	0.39	4892672.0	89280329.15	1410
2014-06-19	18.36	18.5	18.14	18.18	-0.18	-0.98	4758302.0	86892497.0	1367
2014-06-18	18.06	18.42	18.0	18.36	0.42	2.34	4978387.0	90780347.5	1320
2014-06-17	18.0	18.28	17.68	17.94	-0.15	-0.83	5838797.0	104888797.5	1696
2014-06-16	18.28	18.74	18.0	18.09	-0.29	-1.58	5915722.0	108879230.55	1853
2014-06-15	18.36	18.46	18.14	18.38	-0.19	-1.02	4667124.0	85375919.4	1548
2014-06-12	19.0	19.14	18.5	18.57	-0.24	-1.28	7697286.0	144904798.55	2002
2014-06-11	18.42	18.92	18.36	18.81	0.34	1.84	5729378.0	107047117.55	1386
2014-06-10	18.56	18.56	18.28	18.47	-0.1	-0.54	3443281.0	63569205.75	1041
2014-06-09	18.5	18.64	18.36	18.57	0.12	0.65	5640778.0	104565569.65	1425
2014-06-08	18.1	18.56	17.86	18.45	0.6	3.36	15137460.0	276291520.2	3415
2014-06-05	17.64	17.92	17.6	17.85	0.25	1.42	4158789.0	74000585.75	983
2014-06-04	17.6	17.68	17.56	17.6	0.03	0.17	1895905.0	33399862.75	564
2014-06-03	17.56	17.64	17.5	17.57	-0.01	-0.06	2189046.0	38384271.1	587
2014-06-02	17.56	17.64	17.46	17.58	-0.01	-0.06	1954373.0	34289229.45	621
2014-06-01	17.74	17.78	17.56	17.59	-0.1	-0.57	2669916.0	47096232.05	755
2014-05-29	17.82	17.92	17.56	17.69	-0.13	-0.73	3909258.0	69337061.15	1121
2014-05-28	18.0	18.1	17.74	17.82	-0.21	-1.16	4728152.0	84753110.6	1097
2014-05-27	18.0	18.14	17.96	18.03	0.05	0.28	4213290.0	75920089.05	1023
2014-05-26	18.0	18.06	17.92	17.98	0.05	0.28	4227619.0	76022166.4	944
2014-05-25	17.56	18.06	17.5	17.93	0.28	1.59	6741032.0	120230448.55	1614
2014-05-22	17.36	17.82	17.28	17.65	0.29	1.67	12953823.0	227844621.4	2562
2014-05-21	17.36	17.42	17.28	17.36	-0.05	-0.29	1899843.0	32960761.95	501
2014-05-20	17.36	17.46	17.28	17.41	0.06	0.35	2042043.0	35430520.95	571
2014-05-19	17.68	17.74	17.28	17.35	-0.29	-1.64	4471766.0	77671206.45	1443
2014-05-18	17.18	17.78	17.18	17.64	0.49	2.86	5972977.0	104286168.05	1520
2014-05-15	17.14	17.18	17.06	17.15	0.05	0.29	1433366.0	24526391.05	459
2014-05-14	17.14	17.18	17.0	17.1	0.05	0.29	3029078.0	51789368.15	620
2014-05-13	17.18	17.18	17.06	17.05	-0.05	-0.29	2389411.0	40845776.35	655
2014-05-12	17.18	17.18	17.06	17.1	0.01	0.06	1880915.0	32176426.4	582
2014-05-11	17.42	17.42	17.06	17.09	-0.28	-1.61	4630584.0	79447661.6	1014
2014-05-08	17.56	17.68	17.28	17.37	-0.18	-1.03	4093638.0	71370187.4	1030
2014-05-07	17.56	17.92	17.46	17.55	0.13	0.75	6630158.0	117064381.7	1475
2014-05-06	17.06	17.56	17.06	17.42	0.37	2.17	5989059.0	103427602.0	1533
2014-05-05	17.0	17.18	16.96	17.05	0.1	0.59	3352383.0	57225648.3	948
2014-05-04	16.82	17.06	16.74	16.95	0.22	1.32	3917914.0	65957576.25	932
2014-05-01	16.64	16.86	16.6	16.73	0.1	0.6	2985268.0	50040297.8	754
2014-04-30	16.64	16.74	16.56	16.63	-0.03	-0.18	869220.0	14450444.05	366
2014-04-29	16.82	16.82	16.64	16.66	-0.09	-0.54	1657559.0	27745870.35	540
2014-04-28	16.5	16.92	16.46	16.75	0.43	2.63	6121553.0	102379197.5	1485
2014-04-27	16.24	16.36	16.18	16.32	0.1	0.62	1509020.0	24584316.5	490
2014-04-24	16.14	16.24	16.1	16.22	0.08	0.5	828270.0	13403569.75	280
2014-04-23	16.24	16.28	16.14	16.14	-0.1	-0.62	928450.0	15038125.6	332
2014-04-22	16.18	16.28	16.14	16.24	0.05	0.31	834847.0	13519250.05	266
2014-04-21	16.24	16.24	16.14	16.19	-0.03	-0.18	1036470.0	16767632.35	321
2014-04-20	16.24	16.28	16.18	16.22	0.01	0.06	969404.0	15756042.7	373
2014-04-17	16.28	16.28	16.18	16.21	-0.03	-0.18	928357.0	15058415.25	352
2014-04-16	16.24	16.28	16.14	16.24	-0.01	-0.06	1972738.0	31978607.75	469
2014-04-15	16.24	16.28	16.18	16.25	0.0	0.0	955668.0	15500847.95	333
2014-04-14	16.24	16.28	16.18	16.25	0.02	0.12	605992.0	9826708.8	290
2014-04-13	16.28	16.32	16.24	16.23	-0.04	-0.25	826250.0	13417304.6	259
2014-04-10	16.32	16.36	16.24	16.27	-0.05	-0.31	643075.0	10474398.4	226
2014-04-09	16.36	16.46	16.28	16.32	-0.04	-0.24	2012781.0	32898078.3	530
2014-04-08	16.28	16.36	16.28	16.36	0.04	0.25	1674424.0	27339615.15	411
2014-04-07	16.32	16.36	16.28	16.32	-0.04	-0.24	691341.0	11275847.15	255
2014-04-06	16.46	16.46	16.32	16.36	-0.05	-0.3	727995.0	11897210.9	301
2014-04-03	16.46	16.5	16.36	16.41	0.0	0.0	1363558.0	22267824.35	413
2014-04-02	16.24	16.56	16.24	16.41	0.18	1.11	2904837.0	47589968.65	664
2014-04-01	16.28	16.28	16.18	16.23	-0.04	-0.25	835874.0	13577914.95	274
2014-03-31	16.28	16.28	16.24	16.27	0.0	0.0	608476.0	9880794.1	221
2014-03-30	16.28	16.32	16.24	16.27	0.04	0.25	598172.0	9737272.65	295
2014-03-27	16.32	16.32	16.18	16.23	-0.09	-0.55	1012967.0	16464222.55	310
2014-03-26	16.32	16.36	16.28	16.32	0.0	0.0	1161900.0	18959705.0	310
2014-03-25	16.28	16.32	16.24	16.32	0.0	0.0	569412.0	9259257.75	225
2014-03-24	16.28	16.32	16.24	16.32	0.05	0.31	738387.0	12004122.3	301
2014-03-23	16.24	16.32	16.24	16.27	0.09	0.56	863081.0	14044326.85	298
2014-03-20	16.18	16.24	16.14	16.18	-0.05	-0.31	441187.0	7135886.45	196
2014-03-19	16.24	16.28	16.14	16.23	0.0	0.0	626289.0	10138831.55	312
2014-03-18	16.32	16.32	16.18	16.23	-0.04	-0.25	840536.0	13671281.5	345
2014-03-17	16.28	16.32	16.24	16.27	0.04	0.25	794493.0	12919455.05	301
2014-03-16	16.28	16.32	16.24	16.23	-0.09	-0.55	1192684.0	19377913.35	416
2014-03-13	16.36	16.36	16.28	16.32	0.0	0.0	850200.0	13873122.1	378
2014-03-12	16.42	16.46	16.32	16.32	-0.13	-0.79	1104681.0	18076591.4	460
2014-03-11	16.5	16.56	16.42	16.45	-0.1	-0.6	1432674.0	23590171.95	419
2014-03-10	16.6	16.64	16.46	16.55	-0.04	-0.24	2315202.0	38328993.6	547
2014-03-09	16.5	16.78	16.5	16.59	0.14	0.85	4254429.0	70730759.25	786
2014-03-06	16.42	16.5	16.36	16.45	0.0	0.0	2397057.0	39371329.4	487
2014-03-05	16.5	16.6	16.28	16.45	0.09	0.55	4548591.0	74682282.5	1038
2014-03-04	16.14	16.56	16.14	16.36	0.31	1.93	4261349.0	69724332.4	1203
2014-03-03	16.1	16.18	16.0	16.05	-0.04	-0.25	2691781.0	43375633.1	724
2014-03-02	16.28	16.32	16.0	16.09	-0.09	-0.56	1878659.0	30425926.7	683
2014-02-27	16.1	16.32	16.06	16.18	0.23	1.44	4817691.0	77925559.9	1218
2014-02-26	15.96	16.0	15.92	15.95	0.0	0.0	902996.0	14416099.1	239
2014-02-25	15.92	16.0	15.86	15.95	0.04	0.25	1337193.0	21319004.25	334
2014-02-24	15.92	15.96	15.86	15.91	0.05	0.32	985706.0	15686691.6	321
2014-02-23	15.96	15.96	15.82	15.86	0.0	0.0	1346582.0	21377333.6	396
2014-02-20	15.92	15.96	15.82	15.86	-0.05	-0.31	1399911.0	22214963.9	381
2014-02-19	15.96	15.96	15.86	15.91	-0.04	-0.25	489236.0	7783476.05	196
2014-02-18	15.92	15.96	15.86	15.95	0.04	0.25	1058463.0	16854850.65	248
2014-02-17	15.92	15.96	15.86	15.91	0.0	0.0	611004.0	9708811.2	250
2014-02-16	15.96	15.96	15.86	15.91	0.0	0.0	532191.0	8469496.9	204
2014-02-13	15.92	15.96	15.86	15.91	-0.09	-0.56	1108778.0	17645016.95	280
2014-02-12	15.92	16.0	15.82	16.0	0.14	0.88	1700386.0	27132353.9	438
2014-02-11	15.92	15.96	15.82	15.86	-0.05	-0.31	789295.0	12536521.05	347
2014-02-10	16.0	16.0	15.92	15.91	-0.09	-0.56	1446335.0	23064953.3	408
2014-02-09	15.96	16.06	15.92	16.0	0.09	0.57	1283130.0	20516054.4	382
2014-02-06	16.0	16.0	15.92	15.91	-0.04	-0.25	809945.0	12909802.8	270
2014-02-05	16.06	16.1	15.92	15.95	0.0	0.0	2949645.0	47168338.4	610
2014-02-04	15.78	16.1	15.68	15.95	0.18	1.14	3456262.0	55028400.65	810
2014-02-03	15.78	15.86	15.74	15.77	0.09	0.57	1285150.0	20299222.7	351
2014-02-02	15.78	15.78	15.68	15.68	-0.05	-0.32	627404.0	9867829.9	255
2014-01-30	15.74	15.78	15.68	15.73	0.0	0.0	538528.0	8471263.7	236
2014-01-29	15.82	15.82	15.74	15.73	-0.04	-0.25	575357.0	9081832.95	226
2014-01-28	15.78	15.86	15.74	15.77	0.0	0.0	406712.0	6421864.4	212
2014-01-27	15.82	15.92	15.78	15.77	0.0	0.0	525615.0	8317089.0	255
2014-01-26	15.74	15.92	15.56	15.77	0.0	0.0	742975.0	11714936.5	328
2014-01-23	15.78	15.86	15.78	15.77	-0.05	-0.32	530842.0	8392622.05	241
2014-01-22	15.82	15.86	15.68	15.82	-0.09	-0.57	1305080.0	20577034.2	467
2014-01-21	15.86	15.92	15.78	15.91	0.05	0.32	581209.0	9211018.35	293
2014-01-20	15.96	15.96	15.82	15.86	-0.09	-0.56	784865.0	12471621.55	318
2014-01-19	16.0	16.0	15.86	15.95	-0.05	-0.31	1202480.0	19148044.55	371
2014-01-16	15.92	16.06	15.92	16.0	0.09	0.57	1917029.0	30647191.25	467
2014-01-15	16.0	16.0	15.86	15.91	-0.09	-0.56	980925.0	15611294.7	380
2014-01-14	16.0	16.0	15.92	16.0	0.0	0.0	505912.0	8059881.55	264
2014-01-13	16.06	16.06	15.92	16.0	-0.05	-0.31	1065123.0	16985681.7	297
2014-01-12	16.0	16.06	15.96	16.05	0.0	0.0	511350.0	8181711.75	261
2014-01-09	16.0	16.1	16.0	16.05	0.0	0.0	587061.0	9417210.6	253
2014-01-08	15.96	16.06	15.96	16.05	0.1	0.63	456663.0	7306176.35	234
2014-01-07	16.0	16.06	15.96	15.95	0.0	0.0	713502.0	11387748.4	251
2014-01-06	16.06	16.06	15.96	15.95	-0.1	-0.62	581832.0	9318045.9	255
2014-01-05	16.0	16.1	16.0	16.05	0.0	0.0	702296.0	11261205.5	252
2014-01-02	16.06	16.1	16.0	16.05	0.0	0.0	677493.0	10865103.2	255
2014-01-01	15.96	16.06	15.96	16.05	0.05	0.31	965724.0	15464840.7	312
2013-12-31	15.96	16.0	15.96	16.0	0.09	0.57	538970.0	8603520.3	197
2013-12-30	15.92	16.0	15.92	15.91	-0.04	-0.25	935707.0	14900823.2	339
2013-12-29	15.96	16.0	15.92	15.95	0.04	0.25	725269.0	11559191.85	269
2013-12-26	15.96	16.0	15.92	15.91	-0.04	-0.25	776463.0	12373303.7	307
2013-12-25	15.96	16.0	15.92	15.95	0.0	0.0	402686.0	6427025.1	239
2013-12-24	16.06	16.06	15.92	15.95	-0.05	-0.31	1474994.0	23572683.3	265
2013-12-23	16.1	16.1	15.96	16.0	-0.05	-0.31	978225.0	15656070.7	382
2013-12-22	16.06	16.1	16.0	16.05	0.0	0.0	520691.0	8365390.65	297
2013-12-19	16.14	16.14	16.0	16.05	-0.04	-0.25	565428.0	9087929.2	284
2013-12-18	16.06	16.14	16.06	16.09	0.04	0.25	599093.0	9634603.85	320
2013-12-17	16.0	16.06	15.96	16.05	0.14	0.88	923219.0	14773271.15	384
2013-12-16	16.0	16.06	15.86	15.91	0.0	0.0	2248011.0	35912151.35	690
2013-12-15	15.96	16.0	15.86	15.91	-0.04	-0.25	1889271.0	30128198.6	430
2013-12-12	16.06	16.06	15.96	15.95	-0.1	-0.62	585035.0	9345981.15	247
2013-12-11	16.0	16.1	15.96	16.05	0.05	0.31	675880.0	10837715.9	232
2013-12-10	16.0	16.06	15.96	16.0	0.0	0.0	704290.0	11258374.25	247
2013-12-09	16.0	16.0	15.96	16.0	0.05	0.31	869345.0	13874445.25	293
2013-12-08	16.06	16.1	15.96	15.95	0.0	0.0	765563.0	12253062.5	207
2013-12-05	16.06	16.1	15.92	15.95	-0.05	-0.31	601535.0	9612601.1	312
2013-12-04	16.0	16.06	15.96	16.0	0.0	0.0	405726.0	6488132.0	291
2013-12-03	16.28	16.28	15.96	16.0	-0.27	-1.66	1266023.0	20355679.05	504
2013-12-02	16.28	16.32	16.24	16.27	0.0	0.0	418821.0	6817413.35	217
2013-12-01	16.36	16.36	16.28	16.27	-0.09	-0.55	742057.0	12100523.5	409
2013-11-28	16.42	16.5	16.36	16.36	-0.05	-0.3	1068808.0	17544148.65	497
2013-11-27	16.5	16.56	16.36	16.41	-0.04	-0.24	631580.0	10375002.35	409
2013-11-26	16.64	16.68	16.46	16.45	-0.19	-1.14	807450.0	13375166.05	282
2013-11-25	16.6	16.64	16.56	16.64	0.0	0.0	456404.0	7570375.95	201
2013-11-24	16.6	16.68	16.56	16.64	0.05	0.3	899064.0	14931438.1	299
2013-11-21	16.6	16.64	16.56	16.59	-0.05	-0.3	420164.0	6971493.45	237
2013-11-20	16.64	16.68	16.56	16.64	-0.04	-0.24	720577.0	11971084.1	291
2013-11-19	16.82	16.82	16.64	16.68	-0.09	-0.54	687295.0	11483505.55	312
2013-11-18	16.78	16.86	16.78	16.77	0.04	0.24	1224472.0	20585437.9	401
2013-11-17	16.74	16.82	16.68	16.73	0.0	0.0	988238.0	16555898.45	331
2013-11-14	16.68	16.74	16.64	16.73	0.05	0.3	1083521.0	18100379.4	288
2013-11-13	16.68	16.82	16.64	16.68	0.0	0.0	1157544.0	19373995.55	398
2013-11-12	16.68	16.78	16.64	16.68	0.0	0.0	539723.0	9023003.45	263
2013-11-11	16.68	16.68	16.64	16.68	0.0	0.0	280766.0	4673267.25	148
2013-11-10	16.74	16.74	16.64	16.68	0.0	0.0	477864.0	7975552.35	228
2013-11-07	16.64	16.74	16.64	16.68	-0.05	-0.3	221634.0	3695995.25	168
2013-11-06	16.68	16.74	16.64	16.73	0.05	0.3	317804.0	5302767.55	165
2013-11-05	16.6	16.68	16.56	16.68	0.04	0.24	418194.0	6954771.25	186
2013-11-04	16.64	16.64	16.56	16.64	-0.04	-0.24	231426.0	3842198.35	141
2013-11-03	16.74	16.74	16.56	16.68	0.0	0.0	246316.0	4100527.8	196
2013-10-31	16.6	16.74	16.6	16.68	0.09	0.54	419362.0	6993987.85	215
2013-10-30	16.6	16.64	16.5	16.59	-0.05	-0.3	408206.0	6761419.9	192
2013-10-29	16.68	16.74	16.56	16.64	-0.13	-0.78	538513.0	8951666.45	273
2013-10-28	16.86	16.86	16.68	16.77	-0.14	-0.83	410103.0	6871985.25	220
2013-10-27	16.92	16.92	16.82	16.91	0.0	0.0	317578.0	5348294.55	217
2013-10-24	16.92	16.96	16.82	16.91	0.05	0.3	535400.0	9037579.8	265
2013-10-23	16.96	17.06	16.86	16.86	-0.19	-1.11	634186.0	10749598.1	276
2013-10-22	17.06	17.1	16.92	17.05	-0.04	-0.23	907658.0	15421832.6	374
2013-10-21	16.92	17.14	16.92	17.09	0.18	1.06	1328608.0	22671142.1	429
2013-10-20	17.0	17.14	16.82	16.91	0.05	0.3	735439.0	12495505.75	374
2013-10-10	16.86	16.92	16.78	16.86	0.0	0.0	659231.0	11115188.15	219
2013-10-09	16.82	16.92	16.64	16.86	0.0	0.0	217584.0	3658580.2	182
2013-10-08	17.0	17.0	16.64	16.86	-0.14	-0.82	419980.0	7056742.6	300
2013-10-07	17.1	17.14	16.96	17.0	-0.14	-0.82	478050.0	8146744.25	274
2013-10-06	17.36	17.36	16.96	17.14	-0.22	-1.27	890006.0	15268985.4	477
2013-10-03	17.28	17.36	17.14	17.36	0.09	0.52	851056.0	14668873.45	322
2013-10-02	17.28	17.42	17.28	17.27	-0.05	-0.29	386801.0	6699543.95	210
2013-10-01	17.36	17.36	17.18	17.32	0.05	0.29	674856.0	11676785.95	316
2013-09-30	17.0	17.56	16.96	17.27	0.36	2.13	2199811.0	38010683.0	931
2013-09-29	17.06	17.1	16.82	16.91	-0.18	-1.05	805388.0	13657475.6	290
2013-09-26	17.14	17.18	16.96	17.09	-0.09	-0.52	905003.0	15453248.95	427
2013-09-25	17.28	17.36	17.18	17.18	-0.14	-0.81	682153.0	11778250.6	288
2013-09-24	17.36	17.42	17.28	17.32	-0.04	-0.23	893709.0	15477971.2	372
2013-09-19	17.6	17.6	17.24	17.36	-0.23	-1.31	3114389.0	54071943.6	881
2013-09-18	17.6	17.68	17.5	17.59	0.0	0.0	887978.0	15602175.35	353
2013-09-17	17.56	17.74	17.46	17.59	0.0	0.0	1766809.0	31127543.0	526
2013-09-16	17.32	17.74	17.32	17.59	0.27	1.56	2549404.0	44787187.8	847
2013-09-15	17.28	17.42	17.28	17.32	0.14	0.81	2558856.0	44357143.0	684
2013-09-12	17.14	17.18	17.14	17.18	0.0	0.0	1079938.0	18518429.6	371
2013-09-11	17.14	17.28	16.92	17.18	0.13	0.76	2521720.0	43246420.0	691
2013-09-10	16.86	17.24	16.82	17.05	0.46	2.77	3467103.0	58955997.15	920
2013-09-09	16.56	16.64	16.36	16.59	-0.05	-0.3	1327952.0	21909064.75	361
2013-09-08	16.46	16.68	16.46	16.64	0.19	1.16	1777047.0	29453819.8	568
2013-09-05	16.5	16.78	16.14	16.45	-0.14	-0.84	1314182.0	21597897.05	637
2013-09-04	16.74	16.78	16.36	16.59	-0.32	-1.89	2026102.0	33594131.4	706
2013-09-03	17.24	17.28	16.78	16.91	-0.32	-1.86	3071671.0	52234806.7	781
2013-09-02	17.24	17.28	17.0	17.23	0.0	0.0	2321567.0	39851897.3	672
2013-09-01	17.14	17.32	17.0	17.23	0.46	2.74	5785305.0	99420256.9	1306
2013-08-29	16.74	17.32	16.64	16.77	0.27	1.64	7817764.0	133314065.0	2095
2013-08-28	15.82	16.5	15.56	16.5	0.36	2.23	5570030.0	90809265.25	1405
2013-08-27	16.78	16.82	15.92	16.14	-0.95	-5.56	4689496.0	77040289.3	1717
2013-08-26	17.28	17.36	17.0	17.09	-0.18	-1.04	5114385.0	88134122.25	1408
2013-08-25	16.86	17.42	16.82	17.27	0.36	2.13	7247783.0	124863665.05	2177
2013-08-22	16.56	16.92	16.5	16.91	0.36	2.18	4772495.0	79780838.8	1194
2013-08-21	16.46	16.64	16.42	16.55	0.1	0.61	2806290.0	46459369.2	868
2013-08-20	16.46	16.64	16.36	16.45	0.13	0.8	5657735.0	93366713.35	1408
2013-08-19	16.14	16.36	16.0	16.32	0.14	0.87	6156134.0	99639045.95	1420
2013-08-18	16.06	16.18	16.0	16.18	0.18	1.13	3430065.0	55203753.25	904
2013-08-15	15.74	16.0	15.74	16.0	0.32	2.04	1938862.0	30748042.95	588
2013-08-14	15.78	15.78	15.68	15.68	-0.09	-0.57	866978.0	13635394.05	311
2013-08-13	15.78	15.82	15.74	15.77	0.04	0.25	1063763.0	16796244.85	376
2013-08-05	15.78	15.82	15.68	15.73	-0.04	-0.25	1903372.0	29949457.45	584
2013-08-04	15.68	15.82	15.64	15.77	0.13	0.83	1194235.0	18789748.5	501
2013-08-01	15.78	15.78	15.6	15.64	-0.13	-0.82	1263485.0	19811210.2	515
2013-07-31	15.64	15.86	15.64	15.77	0.18	1.15	1886299.0	29704619.5	645
2013-07-30	15.64	15.68	15.6	15.59	-0.09	-0.57	726540.0	11359463.15	295
2013-07-29	15.56	15.68	15.5	15.68	0.13	0.84	1905853.0	29702446.55	561
2013-07-28	15.56	15.6	15.46	15.55	0.05	0.32	740842.0	11501567.0	285
2013-07-25	15.5	15.64	15.46	15.5	-0.05	-0.32	695548.0	10821371.9	270
2013-07-24	15.6	15.6	15.42	15.55	0.0	0.0	1356797.0	21000278.65	444
2013-07-23	15.64	15.64	15.5	15.55	0.0	0.0	860328.0	13372357.95	316
2013-07-22	15.5	15.64	15.5	15.55	-0.13	-0.83	1049334.0	16325107.05	482
2013-07-21	15.56	15.74	15.5	15.68	0.09	0.58	771997.0	12080566.8	288
2013-07-18	15.64	15.68	15.56	15.59	-0.05	-0.32	496276.0	7746756.8	233
2013-07-17	15.64	15.68	15.56	15.64	-0.04	-0.26	392900.0	6134797.55	248
2013-07-16	15.64	15.68	15.64	15.68	0.0	0.0	409688.0	6412694.25	175
2013-07-15	15.78	15.78	15.64	15.68	-0.05	-0.32	944309.0	14804131.35	307
2013-07-14	15.68	15.78	15.64	15.73	0.05	0.32	689321.0	10833668.7	305
2013-07-11	15.74	15.78	15.6	15.68	-0.09	-0.57	1278662.0	20026196.75	371
2013-07-10	15.68	15.92	15.68	15.77	0.04	0.25	1182597.0	18674457.7	508
2013-07-09	15.56	15.74	15.5	15.73	0.18	1.16	1084054.0	16895787.3	359
2013-07-08	15.64	15.64	15.5	15.55	-0.09	-0.58	1140448.0	17751782.1	358
2013-07-07	15.5	15.68	15.5	15.64	0.14	0.9	1408979.0	21983076.6	434
2013-07-04	15.42	15.56	15.42	15.5	0.09	0.58	1214599.0	18816110.1	377
2013-07-03	15.46	15.46	15.36	15.41	-0.04	-0.26	364179.0	5613122.45	213
2013-07-02	15.42	15.56	15.36	15.45	0.09	0.59	849026.0	13133140.75	376
2013-07-01	15.36	15.46	15.36	15.36	0.04	0.26	421232.0	6485579.1	227
2013-06-30	15.36	15.42	15.32	15.32	-0.09	-0.58	468114.0	7189681.95	264
2013-06-26	15.42	15.46	15.36	15.41	0.0	0.0	723808.0	11157515.0	288
2013-06-25	15.36	15.46	15.36	15.41	0.0	0.0	657305.0	10135021.2	314
2013-06-24	15.46	15.46	15.36	15.41	-0.09	-0.58	1132602.0	17434688.35	395
2013-06-23	15.5	15.56	15.46	15.5	0.05	0.32	1382910.0	21428565.35	474
2013-06-22	15.42	15.46	15.32	15.45	-0.1	-0.64	1791932.0	27611907.65	514
2013-06-19	15.56	15.6	15.46	15.55	0.05	0.32	1101678.0	17099112.0	481
2013-06-18	15.68	15.82	15.46	15.5	-0.18	-1.15	2302436.0	36084304.45	698
2013-06-17	15.46	15.74	15.42	15.68	0.32	2.08	1449073.0	22613084.5	498
2013-06-16	15.06	15.56	15.06	15.36	0.04	0.26	2614695.0	40135392.15	766
2013-06-15	16.36	16.36	15.18	15.32	-1.27	-7.66	3415939.0	54066078.6	1466
2013-06-12	16.6	16.64	16.5	16.59	0.0	0.0	910114.0	15053889.35	339
2013-06-11	16.68	16.74	16.5	16.59	-0.14	-0.84	1251583.0	20786767.2	426
2013-06-10	16.78	16.78	16.64	16.73	0.0	0.0	990641.0	16555458.55	373
2013-06-09	16.56	16.82	16.5	16.73	0.18	1.09	2975279.0	49710423.1	939
2013-06-08	16.6	16.64	16.5	16.55	0.0	0.0	1639135.0	27144881.75	616
2013-06-05	16.42	16.64	16.42	16.55	0.14	0.85	1445110.0	23881959.75	505
2013-06-04	16.64	16.64	16.42	16.41	-0.18	-1.08	3170135.0	52313701.1	756
2013-06-03	16.42	16.64	16.28	16.59	0.23	1.41	4238720.0	69845537.65	1024
2013-06-02	16.36	16.46	16.28	16.36	0.04	0.25	2316920.0	37929124.05	735
2013-06-01	16.28	16.42	16.18	16.32	0.0	0.0	1806642.0	29485694.4	652
2013-05-29	16.42	16.5	16.24	16.32	0.0	0.0	2879382.0	47170325.85	966
2013-05-28	16.18	16.5	16.18	16.32	0.14	0.87	3275168.0	53143194.8	863
2013-05-27	16.18	16.28	16.14	16.18	0.0	0.0	791695.0	12801735.9	362
2013-05-26	16.18	16.32	16.14	16.18	0.0	0.0	1247098.0	20268638.4	534
2013-05-25	16.18	16.24	16.14	16.18	-0.09	-0.55	1120746.0	18119994.85	482
2013-05-22	16.32	16.32	16.24	16.27	0.0	0.0	525578.0	8545754.3	347
2013-05-21	16.24	16.36	16.24	16.27	0.0	0.0	1250263.0	20369250.1	511
2013-05-20	16.36	16.5	16.14	16.27	-0.09	-0.55	2432650.0	39695936.45	992
2013-05-19	15.92	16.46	15.92	16.36	0.5	3.15	6103801.0	99424291.2	1793
2013-05-18	15.74	15.92	15.6	15.86	0.31	1.99	1900281.0	30038848.7	806
2013-05-15	15.6	15.68	15.36	15.55	-0.04	-0.26	1660850.0	25736220.4	761
2013-05-14	15.82	15.86	15.6	15.59	-0.27	-1.7	1189907.0	18732624.65	532
2013-05-13	15.86	15.96	15.56	15.86	0.0	0.0	1639409.0	25854735.85	706
2013-05-12	16.1	16.14	15.86	15.86	-0.19	-1.18	1662041.0	26610344.5	618
2013-05-11	15.82	16.18	15.82	16.05	0.28	1.78	3816540.0	61245480.15	1045
2013-05-08	15.82	15.86	15.78	15.77	-0.05	-0.32	685973.0	10853210.85	412
2013-05-07	16.0	16.0	15.78	15.82	-0.54	-3.3	1766075.0	27979051.2	820
2013-05-06	16.36	16.42	16.24	16.36	0.04	0.25	1820618.0	29724769.3	653
2013-05-05	16.36	16.36	16.28	16.32	-0.04	-0.24	1205219.0	19664626.55	570
2013-05-04	16.42	16.46	16.32	16.36	0.04	0.25	1971759.0	32329522.25	856
2013-05-01	16.5	16.5	16.24	16.32	-0.18	-1.09	2787208.0	45537509.9	1013
2013-04-30	16.18	16.5	16.18	16.5	0.36	2.23	5953574.0	97672966.55	1995
2013-04-29	16.1	16.14	16.0	16.14	-0.04	-0.25	2924337.0	46978395.05	1006
2013-04-28	16.28	16.32	16.06	16.18	-0.05	-0.31	2528965.0	40911432.1	998
2013-04-27	16.0	16.28	15.96	16.23	0.28	1.76	4771425.0	77229250.5	1456
2013-04-24	15.78	16.1	15.68	15.95	0.22	1.4	4530653.0	72235417.65	1437
2013-04-23	15.64	15.78	15.6	15.73	0.09	0.58	1033496.0	16199994.2	475
2013-04-22	15.36	15.74	15.36	15.64	0.32	2.09	2377287.0	37013838.65	831
2013-04-21	15.24	15.42	15.18	15.32	-0.09	-0.58	1672473.0	25585256.4	529
2013-04-20	15.1	15.46	15.1	15.41	0.32	2.12	2666363.0	40903286.4	836
2013-04-17	15.06	15.14	14.92	15.09	0.09	0.6	1957151.0	29419479.05	551
2013-04-16	14.92	15.0	14.86	15.0	0.05	0.33	675576.0	10097564.6	315
2013-04-15	14.96	15.0	14.92	14.95	0.0	0.0	306197.0	4575310.65	207
2013-04-14	14.96	15.0	14.92	14.95	0.0	0.0	560959.0	8381717.2	277
2013-04-13	15.1	15.1	14.92	14.95	-0.1	-0.66	1366947.0	20487568.85	480
2013-04-10	15.1	15.24	15.0	15.05	0.0	0.0	1026501.0	15509349.75	480
2013-04-09	14.96	15.06	14.92	15.05	0.1	0.67	1251512.0	18749043.85	480
2013-04-08	14.92	15.0	14.82	14.95	0.09	0.61	1182745.0	17620712.9	346
2013-04-07	14.86	14.92	14.82	14.86	0.0	0.0	275763.0	4098697.75	208
2013-04-06	14.96	14.96	14.82	14.86	-0.09	-0.6	608088.0	9051077.25	321
2013-04-03	14.96	15.0	14.92	14.95	-0.05	-0.33	735602.0	10989339.5	249
2013-04-02	14.92	15.0	14.86	15.0	0.09	0.6	889255.0	13281755.45	291
2013-04-01	14.86	14.92	14.86	14.91	0.05	0.34	346658.0	5159664.3	169
2013-03-31	14.92	14.92	14.82	14.86	0.0	0.0	290387.0	4321077.1	160
2013-03-30	14.96	14.96	14.82	14.86	-0.05	-0.34	960226.0	14308991.4	327
2013-03-27	14.92	14.92	14.82	14.91	0.05	0.34	666443.0	9911607.35	278
2013-03-26	14.86	14.96	14.86	14.86	-0.05	-0.34	395155.0	5887998.2	230
2013-03-25	14.86	14.92	14.82	14.91	0.05	0.34	329074.0	4893058.9	197
2013-03-24	14.86	14.92	14.78	14.86	0.0	0.0	1182961.0	17536358.95	474
2013-03-23	14.92	14.92	14.86	14.86	-0.05	-0.34	354318.0	5271827.25	261
2013-03-20	14.92	14.96	14.78	14.91	-0.04	-0.27	998483.0	14838909.1	322
2013-03-19	14.86	14.96	14.86	14.95	0.09	0.61	542057.0	8078205.6	248
2013-03-18	14.92	14.92	14.82	14.86	-0.05	-0.34	438772.0	6524241.15	313
2013-03-17	14.92	14.96	14.86	14.91	0.0	0.0	611878.0	9123364.05	355
2013-03-16	14.92	14.96	14.86	14.91	0.05	0.34	552346.0	8231821.85	313
2013-03-13	14.86	15.0	14.82	14.86	0.04	0.27	1340185.0	19940414.5	484
2013-03-12	15.0	15.06	14.82	14.82	-0.04	-0.27	1429296.0	21368344.1	505
2013-03-11	14.82	14.92	14.82	14.86	0.04	0.27	634679.0	9432893.75	229
2013-03-10	14.78	14.86	14.78	14.82	0.0	0.0	361757.0	5359587.3	169
2013-03-09	14.82	14.92	14.82	14.82	0.09	0.61	708809.0	10514112.2	287
2013-03-06	14.68	14.78	14.68	14.73	0.05	0.34	413576.0	6088100.15	204
2013-03-05	14.68	14.78	14.64	14.68	0.04	0.27	499397.0	7337361.7	244
2013-03-04	14.74	14.74	14.6	14.64	-0.18	-1.21	567677.0	8326175.8	230
2013-03-03	14.92	14.92	14.82	14.82	-0.09	-0.6	370929.0	5504429.6	144
2013-03-02	14.86	14.92	14.82	14.91	0.05	0.34	276634.0	4113506.95	181
2013-02-27	14.96	14.96	14.64	14.86	-0.09	-0.6	517993.0	7710152.25	208
2013-02-26	14.96	15.0	14.92	14.95	-0.05	-0.33	336092.0	5025038.3	191
2013-02-25	14.96	15.06	14.96	15.0	0.0	0.0	567725.0	8509846.7	173
2013-02-24	15.0	15.06	14.96	15.0	0.0	0.0	329008.0	4930026.75	173
2013-02-23	15.0	15.06	14.96	15.0	0.0	0.0	416896.0	6253495.6	219
2013-02-20	15.0	15.0	14.92	15.0	-0.05	-0.33	392037.0	5863863.85	239
2013-02-19	14.92	15.06	14.86	15.05	0.14	0.94	661154.0	9895939.05	297
2013-02-18	14.96	15.0	14.92	14.91	-0.09	-0.6	448452.0	6704022.75	183
2013-02-17	14.92	15.0	14.92	15.0	0.05	0.33	579184.0	8649387.15	273
2013-02-16	14.96	15.0	14.92	14.95	0.0	0.0	507834.0	7583186.4	286
2013-02-13	15.0	15.0	14.92	14.95	-0.05	-0.33	319321.0	4776306.65	182
2013-02-12	14.96	15.06	14.92	15.0	0.05	0.33	1433023.0	21466781.95	429
2013-02-11	14.96	14.96	14.86	14.95	0.0	0.0	713715.0	10656114.2	327
2013-02-10	14.96	15.06	14.92	14.95	0.0	0.0	1119263.0	16749738.1	377
2013-02-09	15.0	15.06	14.92	14.95	-0.05	-0.33	686116.0	10272644.3	315
2013-02-06	15.14	15.24	14.96	15.0	0.05	0.33	959878.0	14450356.4	532
2013-02-05	14.92	15.6	14.82	14.95	0.0	0.0	5774921.0	87578948.85	1765
2013-02-04	14.92	15.0	14.92	14.95	0.04	0.27	400316.0	5989418.7	219
2013-02-03	15.0	15.0	14.92	14.91	-0.04	-0.27	399264.0	5965849.0	207
2013-02-02	15.0	15.06	14.92	14.95	0.0	0.0	1456231.0	21812710.3	356
2013-01-30	15.0	15.06	14.86	14.95	-0.05	-0.33	482658.0	7209940.7	214
2013-01-29	14.92	15.0	14.92	15.0	0.0	0.0	256524.0	3836565.85	179
2013-01-28	15.0	15.0	14.92	15.0	0.0	0.0	352768.0	5281701.55	173
2013-01-27	14.96	15.06	14.92	15.0	0.05	0.33	429420.0	6432132.0	225
2013-01-26	14.92	15.0	14.86	14.95	0.04	0.27	282588.0	4224950.05	203
2013-01-23	14.96	14.96	14.86	14.91	-0.09	-0.6	303071.0	4523575.75	183
2013-01-22	14.92	15.06	14.86	15.0	0.05	0.33	208560.0	3117017.95	142
2013-01-21	15.06	15.06	14.92	14.95	-0.1	-0.66	788324.0	11792277.7	305
2013-01-20	15.1	15.1	15.0	15.05	-0.09	-0.59	186221.0	2802857.0	137
2013-01-19	15.0	15.14	14.96	15.14	0.09	0.6	391025.0	5868370.5	211
2013-01-16	15.0	15.06	14.92	15.05	0.05	0.33	582489.0	8716231.0	218
2013-01-15	15.06	15.14	14.96	15.0	0.0	0.0	388095.0	5836818.3	261
2013-01-14	15.14	15.18	14.92	15.0	-0.09	-0.6	1234365.0	18630155.8	286
2013-01-13	15.18	15.18	15.06	15.09	-0.05	-0.33	536614.0	8105911.6	326
2013-01-12	15.06	15.18	15.06	15.14	0.14	0.93	1033997.0	15609985.2	447
2013-01-09	14.92	15.06	14.92	15.0	0.05	0.33	491443.0	7375660.05	250
2013-01-08	15.1	15.1	14.92	14.95	-0.14	-0.93	754288.0	11303021.7	347
2013-01-07	15.1	15.1	15.0	15.09	0.04	0.27	235686.0	3544649.05	195
2013-01-06	15.06	15.14	15.06	15.05	-0.04	-0.27	293405.0	4421522.35	188
2013-01-05	15.06	15.18	15.06	15.09	0.09	0.6	581288.0	8774918.5	315
2013-01-02	14.92	15.0	14.92	15.0	0.14	0.94	490387.0	7320547.95	242
2013-01-01	14.86	14.92	14.86	14.86	0.0	0.0	266472.0	3969815.65	182
2012-12-31	14.92	14.92	14.74	14.86	0.0	0.0	314054.0	4650702.7	173
2012-12-30	14.96	14.96	14.78	14.86	-0.14	-0.93	371395.0	5514476.05	196
2012-12-29	14.82	15.0	14.82	15.0	0.14	0.94	489632.0	7303739.95	203
2012-12-26	14.96	14.96	14.82	14.86	-0.14	-0.93	274131.0	4072000.1	183
2012-12-25	15.1	15.1	14.92	15.0	-0.05	-0.33	489674.0	7330585.75	239
2012-12-24	14.92	15.14	14.86	15.05	0.19	1.28	1288377.0	19379138.15	510
2012-12-23	14.68	14.96	14.68	14.86	0.13	0.88	1011541.0	15034375.6	344
2012-12-22	14.78	14.78	14.64	14.73	-0.04	-0.27	414851.0	6088390.7	250
2012-12-19	14.74	14.82	14.68	14.77	-0.05	-0.34	386239.0	5701712.35	223
2012-12-18	14.86	14.92	14.78	14.82	-0.04	-0.27	381215.0	5661644.4	225
2012-12-17	14.82	14.96	14.82	14.86	0.04	0.27	326146.0	4857963.55	256
2012-12-16	14.74	14.92	14.74	14.82	0.0	0.0	300970.0	4458557.1	178
2012-12-15	14.64	14.82	14.6	14.82	0.18	1.23	327779.0	4819343.25	225
2012-12-12	14.64	14.74	14.56	14.64	0.0	0.0	296187.0	4326871.2	195
2012-12-11	14.5	14.64	14.5	14.64	0.09	0.62	280382.0	4084739.0	139
2012-12-10	14.5	14.56	14.42	14.55	0.05	0.34	239954.0	3481029.35	167
2012-12-09	14.56	14.96	14.5	14.5	0.0	0.0	638824.0	9318351.0	394
2012-12-08	14.36	14.64	14.36	14.5	0.18	1.26	601670.0	8727137.55	310
2012-12-05	14.32	14.46	14.32	14.32	0.0	0.0	195604.0	2810294.75	175
2012-12-04	14.36	14.42	14.28	14.32	-0.04	-0.28	218310.0	3124639.1	154
2012-12-03	14.18	14.36	14.18	14.36	0.18	1.27	270039.0	3844703.5	176
2012-12-02	14.24	14.24	14.14	14.18	-0.05	-0.35	306526.0	4346398.35	165
2012-12-01	14.18	14.28	14.0	14.23	0.23	1.64	696007.0	9827051.7	358
2012-11-28	14.06	14.1	13.92	14.0	0.05	0.36	412398.0	5781221.5	245
2012-11-27	14.42	14.42	13.86	13.95	-0.28	-1.97	496416.0	6976933.95	289
2012-11-26	14.18	14.46	13.64	14.23	-0.04	-0.28	416527.0	5816238.3	315
2012-11-25	14.78	14.78	14.24	14.27	-0.5	-3.39	322378.0	4654218.65	282
2012-11-24	14.78	14.82	14.74	14.77	0.09	0.61	69038.0	1019976.35	120
2012-11-21	14.78	14.86	14.68	14.68	-0.09	-0.61	139198.0	2051613.7	158
2012-11-20	14.86	14.92	14.74	14.77	-0.09	-0.61	245835.0	3633165.45	193
2012-11-19	15.06	15.14	14.74	14.86	-0.14	-0.93	320137.0	4767966.9	218
2012-11-18	15.1	15.14	15.0	15.0	-0.09	-0.6	189449.0	2852081.95	174
2012-11-17	15.1	15.14	15.0	15.09	0.0	0.0	269829.0	4070072.0	184
2012-11-14	15.18	15.18	15.1	15.09	0.0	0.0	183699.0	2773838.15	135
2012-11-13	15.14	15.18	15.06	15.09	-0.05	-0.33	240343.0	3633392.5	191
2012-11-12	15.32	15.32	15.14	15.14	-0.04	-0.26	167003.0	2535816.7	181
2012-11-11	15.32	15.36	15.18	15.18	-0.14	-0.91	530642.0	8114359.1	311
2012-11-10	15.24	15.32	15.18	15.32	0.0	0.0	254354.0	3877950.45	231
2012-11-07	15.36	15.42	15.28	15.32	0.0	0.0	265320.0	4064031.2	226
2012-11-06	15.18	15.42	15.18	15.32	0.09	0.59	386916.0	5925590.85	236
2012-11-05	15.18	15.32	15.18	15.23	0.0	0.0	333070.0	5069819.7	213
2012-11-04	15.28	15.28	15.18	15.23	-0.04	-0.26	125720.0	1917748.25	180
2012-11-03	15.36	15.42	15.1	15.27	-0.14	-0.91	211270.0	3230888.85	165
2012-10-24	15.24	15.42	15.18	15.41	0.18	1.18	275295.0	4212427.35	242
2012-10-23	15.24	15.36	15.14	15.23	-0.04	-0.26	505575.0	7700957.6	327
2012-10-22	15.46	15.46	15.18	15.27	-0.14	-0.91	563727.0	8599766.55	314
2012-10-21	15.42	15.6	15.36	15.41	-0.04	-0.26	310992.0	4810934.95	242
2012-10-20	15.46	15.56	15.32	15.45	0.0	0.0	535251.0	7867567.9	244
2012-10-17	15.28	15.5	15.18	15.45	0.13	0.85	425494.0	6541981.15	315
2012-10-16	15.42	15.46	15.24	15.32	-0.04	-0.26	482792.0	7408270.3	314
2012-10-15	15.24	15.46	15.24	15.36	0.13	0.85	378481.0	5793034.25	294
2012-10-14	15.24	15.32	15.18	15.23	-0.09	-0.59	299734.0	4566842.5	287
2012-10-13	15.78	15.78	15.14	15.32	-0.45	-2.85	669528.0	10320500.45	573
2012-10-10	15.64	15.92	15.64	15.77	0.09	0.57	552962.0	8744997.35	328
2012-10-09	15.64	15.78	15.6	15.68	0.04	0.26	165139.0	2588667.95	162
2012-10-08	15.78	15.86	15.46	15.64	-0.22	-1.39	498809.0	7814700.6	282
2012-10-07	15.92	16.0	15.74	15.86	-0.19	-1.18	314003.0	4985495.85	221
2012-10-06	15.82	16.06	15.82	16.05	0.23	1.45	381385.0	6078156.4	283
2012-10-03	15.6	15.82	15.56	15.82	0.18	1.15	411381.0	6465006.25	253
2012-10-02	15.64	15.78	15.6	15.64	0.0	0.0	357096.0	5587481.8	268
2012-10-01	15.64	15.78	15.64	15.64	0.09	0.58	191655.0	3007050.65	181
2012-09-30	15.6	15.78	15.42	15.55	-0.04	-0.26	547503.0	8498965.8	313
2012-09-29	15.82	15.96	15.6	15.59	-0.46	-2.87	511482.0	8090608.4	339
2012-09-26	16.1	16.1	15.82	16.05	-0.13	-0.8	744322.0	11844802.15	411
2012-09-25	16.0	16.18	16.0	16.18	0.13	0.81	325150.0	5225094.05	210
2012-09-24	16.28	16.28	15.92	16.05	-0.22	-1.35	419572.0	6753831.8	334
2012-09-22	16.36	16.5	16.28	16.27	-0.09	-0.55	227281.0	3712733.1	177
2012-09-19	16.5	16.56	16.32	16.36	-0.14	-0.85	696650.0	11467704.1	293
2012-09-18	16.5	16.56	16.42	16.5	0.0	0.0	423754.0	6984734.75	217
2012-09-17	16.5	16.56	16.46	16.5	0.0	0.0	383944.0	6330004.3	198
2012-09-16	16.56	16.56	16.46	16.5	0.0	0.0	548477.0	9040968.05	279
2012-09-15	16.6	16.6	16.42	16.5	0.09	0.55	843703.0	13897891.25	398
2012-09-12	16.46	16.5	16.42	16.41	0.0	0.0	509161.0	8369940.5	272
2012-09-11	16.6	16.68	16.42	16.41	-0.04	-0.24	957057.0	15774705.35	368
2012-09-10	16.36	16.64	16.28	16.45	0.13	0.8	2579023.0	42491858.6	856
2012-09-09	16.24	16.36	16.18	16.32	0.09	0.55	674035.0	10994197.75	303
2012-09-08	16.32	16.46	16.14	16.23	0.0	0.0	2043624.0	33212219.9	705
2012-09-05	16.18	16.32	16.14	16.23	0.0	0.0	427727.0	6941591.8	306
2012-09-04	16.18	16.24	16.1	16.23	0.09	0.56	566554.0	9153626.1	325
2012-09-03	16.18	16.42	16.1	16.14	0.0	0.0	1109294.0	18022999.05	549
2012-09-02	16.36	16.46	16.14	16.14	-0.22	-1.34	893120.0	14552990.1	468
2012-09-01	16.5	16.5	16.36	16.36	-0.05	-0.3	1276771.0	20932293.6	513
2012-08-29	16.46	16.56	16.36	16.41	-0.04	-0.24	826497.0	13601159.3	432
2012-08-28	16.32	16.6	16.32	16.45	0.18	1.11	1409896.0	23224875.7	641
2012-08-27	16.24	16.46	16.24	16.27	0.13	0.81	1468855.0	24004080.25	669
2012-08-26	15.86	16.36	15.86	16.14	0.32	2.02	3458679.0	55934341.1	1323
2012-08-25	15.82	15.86	15.64	15.82	0.18	1.15	2401402.0	37884960.15	688
2012-08-15	15.68	15.68	15.6	15.64	0.0	0.0	730600.0	11411210.15	282
2012-08-14	15.6	15.78	15.56	15.64	0.05	0.32	801985.0	12570629.5	430
2012-08-13	15.64	15.86	15.32	15.59	-0.09	-0.57	1151046.0	18034206.15	465
2012-08-12	15.6	15.78	15.56	15.68	0.09	0.58	621465.0	9757068.6	340
2012-08-11	15.64	15.68	15.6	15.59	-0.09	-0.57	317969.0	4968658.15	267
2012-08-08	15.78	15.92	15.56	15.68	-0.09	-0.57	1096586.0	17225503.55	524
2012-08-07	15.42	15.78	15.36	15.77	0.41	2.67	1797817.0	28094230.8	779
2012-08-06	15.46	15.46	15.36	15.36	-0.05	-0.32	342318.0	5269448.4	210
2012-08-05	15.36	15.46	15.36	15.41	0.0	0.0	518571.0	7981746.75	280
2012-08-04	15.42	15.5	15.36	15.41	0.09	0.59	553466.0	8539077.15	320
2012-08-01	15.32	15.42	15.32	15.32	0.0	0.0	407140.0	6256420.1	278
2012-07-31	15.32	15.46	15.28	15.32	0.05	0.33	675688.0	10381847.55	387
2012-07-30	15.18	15.36	15.18	15.27	0.04	0.26	751812.0	11493351.4	437
2012-07-29	15.28	15.28	15.14	15.23	0.0	0.0	298306.0	4535030.45	225
2012-07-28	15.18	15.28	15.14	15.23	0.14	0.93	520502.0	7920859.85	288
2012-07-25	15.1	15.1	15.0	15.09	0.0	0.0	337171.0	5073721.95	268
2012-07-24	15.18	15.18	15.1	15.09	-0.09	-0.59	232218.0	3512442.2	223
2012-07-23	15.18	15.28	15.14	15.18	-0.09	-0.59	353899.0	5374217.7	264
2012-07-22	15.18	15.32	15.14	15.27	0.04	0.26	318538.0	4862331.95	251
2012-07-21	15.32	15.32	15.1	15.23	-0.22	-1.42	710036.0	10789104.1	410
2012-07-18	15.1	15.46	15.0	15.45	0.13	0.85	619266.0	9460804.55	428
2012-07-17	15.36	15.36	15.1	15.32	-0.04	-0.26	468229.0	7135402.65	319
2012-07-16	15.46	15.5	15.32	15.36	-0.09	-0.58	261514.0	4025316.7	259
2012-07-15	15.5	15.5	15.36	15.45	-0.1	-0.64	493244.0	7604302.9	404
2012-07-14	15.6	15.6	15.36	15.55	0.05	0.32	421432.0	6517955.55	345
2012-07-11	15.6	15.6	15.36	15.5	-0.14	-0.9	605607.0	9362458.65	414
2012-07-10	15.5	15.68	15.46	15.64	0.19	1.23	803917.0	12521667.25	501
2012-07-09	15.74	15.82	15.46	15.45	-0.32	-2.03	918664.0	14340846.65	561
2012-07-08	15.74	15.78	15.64	15.77	0.09	0.57	872011.0	13706428.65	619
2012-07-07	15.46	15.74	15.42	15.68	0.23	1.49	1090696.0	17015681.1	660
2012-07-04	15.36	15.56	15.28	15.45	0.09	0.59	1383029.0	21363155.35	626
2012-07-03	15.14	15.46	15.14	15.36	0.22	1.45	1148591.0	17641484.75	586
2012-07-02	14.92	15.18	14.92	15.14	0.09	0.6	868747.0	13101481.8	498
2012-07-01	15.1	15.1	14.92	15.05	0.0	0.0	525821.0	7883394.0	346
2012-06-30	15.14	15.28	15.0	15.05	0.14	0.94	639101.0	9649399.7	483
2012-06-27	15.18	15.18	14.78	14.91	-0.23	-1.52	1139894.0	17127861.6	712
2012-06-26	15.18	15.28	15.14	15.14	0.0	0.0	588071.0	8933926.55	337
2012-06-25	15.28	15.5	15.1	15.14	-0.13	-0.85	1429739.0	21937950.65	685
2012-06-24	15.24	15.46	15.14	15.27	0.13	0.86	2903857.0	44512747.35	1131
2012-06-23	15.24	15.24	15.1	15.14	-0.13	-0.85	865471.0	13121560.15	489
2012-06-20	15.36	15.42	15.18	15.27	-0.09	-0.59	795450.0	12158894.85	421
2012-06-19	15.36	15.46	15.24	15.36	0.0	0.0	837018.0	12845098.35	503
2012-06-18	15.24	15.5	15.18	15.36	0.22	1.45	2081738.0	31950288.25	820
2012-06-17	15.0	15.24	15.0	15.14	0.09	0.6	469417.0	7094168.25	367
2012-06-16	15.28	15.36	14.56	15.05	-0.09	-0.59	1443752.0	21726276.8	796
2012-06-13	15.14	15.18	15.1	15.14	0.09	0.6	403176.0	6093029.95	299
2012-06-12	15.14	15.24	14.96	15.05	-0.18	-1.18	774998.0	11696955.3	467
2012-06-11	15.28	15.42	15.18	15.23	0.18	1.2	1042690.0	15971703.3	548
2012-06-10	14.86	15.1	14.86	15.05	0.1	0.67	1204432.0	18061437.1	589
2012-06-09	15.24	15.42	14.78	14.95	-0.14	-0.93	1220637.0	18390175.2	739
2012-06-06	15.64	15.68	14.68	15.09	-0.46	-2.96	2029865.0	30972914.15	1255
2012-06-05	16.1	16.1	15.56	15.55	-0.72	-4.43	2762722.0	43880102.6	1393
2012-06-04	16.06	16.32	15.96	16.27	0.0	0.0	1945110.0	31488769.6	842
2012-06-03	16.18	16.28	16.0	16.27	0.27	1.69	1645652.0	26527309.55	820
2012-06-02	16.0	16.28	15.64	16.0	-0.55	-3.32	2961361.0	47645244.2	1616
2012-05-30	16.46	17.0	16.32	16.55	0.55	3.44	8467768.0	141157843.35	3906
2012-05-29	16.0	16.14	15.86	16.0	0.05	0.31	1409868.0	22587744.2	737
2012-05-28	15.92	16.0	15.86	15.95	0.09	0.57	1230211.0	19613891.45	678
2012-05-27	15.78	15.96	15.78	15.86	0.09	0.57	925680.0	14668688.25	534
2012-05-26	15.78	15.86	15.74	15.77	0.04	0.25	1351144.0	21358292.95	667
2012-05-23	15.82	15.82	15.64	15.73	-0.18	-1.13	1120002.0	17619728.35	715
2012-05-22	15.64	16.18	15.6	15.91	0.36	2.32	5269021.0	84020987.2	2064
2012-05-21	15.6	15.6	15.42	15.55	0.05	0.32	1599857.0	24795543.2	948
2012-05-20	15.6	15.64	15.46	15.5	0.05	0.32	1735976.0	26995609.65	997
2012-05-19	15.74	15.96	15.36	15.45	-0.73	-4.51	2399432.0	37677855.45	1297
2012-05-16	16.0	16.36	15.74	16.18	0.0	0.0	2838190.0	45665531.4	1377
2012-05-15	16.1	16.42	16.1	16.18	0.04	0.25	1843174.0	29876293.4	1011
2012-05-14	16.36	16.46	16.06	16.14	-0.5	-3.0	2475141.0	40304204.65	1337
2012-05-13	16.92	17.36	16.46	16.64	-0.27	-1.6	8776114.0	148549391.0	3187
2012-05-12	17.28	17.32	16.14	16.91	-0.23	-1.34	5007536.0	82826398.25	2240
2012-05-09	17.36	17.56	17.06	17.14	-0.41	-2.34	4044973.0	69983255.75	1790
2012-05-08	17.42	17.74	17.28	17.55	0.14	0.8	3480230.0	61090365.8	1378
2012-05-07	17.28	17.42	17.18	17.41	-0.04	-0.23	2004763.0	34639187.1	870
2012-05-06	17.46	17.64	17.36	17.45	0.0	0.0	1606657.0	28136953.05	807
2012-05-05	17.36	17.56	17.32	17.45	-0.32	-1.8	1745272.0	30392427.0	824
2012-05-02	17.74	17.82	17.64	17.77	0.13	0.74	1193887.0	21163071.25	696
2012-05-01	17.74	17.78	17.6	17.64	-0.13	-0.73	1199121.0	21215499.55	610
2012-04-30	17.92	17.92	17.6	17.77	-0.09	-0.5	1233306.0	21868697.4	638
2012-04-29	17.92	18.06	17.82	17.86	0.04	0.22	3711495.0	66540757.4	1168
2012-04-28	17.78	17.96	17.6	17.82	0.14	0.79	2540343.0	45255310.8	933
2012-04-25	17.82	17.86	17.64	17.68	-0.09	-0.51	1073870.0	19053414.3	648
2012-04-24	17.74	17.86	17.6	17.77	0.04	0.23	1071626.0	19000238.3	814
2012-04-23	17.82	18.0	17.6	17.73	-0.18	-1.01	2021696.0	35978052.15	1115
2012-04-22	18.06	18.28	17.78	17.91	-0.18	-1.0	3176364.0	57392600.1	1580
2012-04-21	18.1	18.18	17.96	18.09	0.32	1.8	5074747.0	91786577.5	2160
2012-04-18	17.6	18.14	17.32	17.77	0.18	1.02	5800913.0	103028337.45	2669
2012-04-17	17.18	17.64	17.14	17.59	0.73	4.33	4079591.0	70912251.1	1768
2012-04-16	17.06	17.42	16.64	16.86	-0.19	-1.11	3321792.0	56848657.65	1751
2012-04-15	17.1	17.24	16.64	17.05	-0.13	-0.76	1619408.0	27670355.8	1068
2012-04-14	17.36	17.5	17.14	17.18	-0.09	-0.52	1995809.0	34509259.15	1007
2012-04-11	17.1	17.32	16.68	17.27	-0.05	-0.29	3541395.0	60383881.3	1861
2012-04-10	17.74	17.96	17.18	17.32	-0.32	-1.81	2857514.0	50465623.15	1602
2012-04-09	17.6	17.68	17.06	17.64	0.0	0.0	2467408.0	42962768.6	1559
2012-04-08	18.14	18.32	16.82	17.64	-0.45	-2.49	3751174.0	66854559.2	2279
2012-04-07	18.32	18.32	18.1	18.09	-0.23	-1.26	2541472.0	46264837.3	1651
2012-04-04	18.46	18.5	18.28	18.32	-0.18	-0.97	2312171.0	42436297.85	1352
2012-04-03	18.36	18.6	18.36	18.5	0.18	0.98	4257837.0	78729824.5	2086
2012-04-02	18.36	18.42	18.18	18.32	0.0	0.0	3131576.0	57259844.05	1495
2012-04-01	18.28	18.56	18.18	18.32	0.0	0.0	3687140.0	67718341.9	1830
2012-03-31	18.06	18.78	18.06	18.32	0.37	2.06	7959766.0	147175992.5	3141
2012-03-28	18.06	18.06	17.74	17.95	-0.19	-1.05	4450291.0	79657299.1	2133
2012-03-27	18.68	18.82	18.1	18.14	-0.5	-2.68	7518265.0	138975698.8	3292
2012-03-26	19.0	19.5	18.5	18.64	-0.45	-2.36	23938787.0	455068512.6	8850
2012-03-25	17.56	19.24	17.5	19.09	1.54	8.77	30804551.0	569595540.15	7725
2012-03-24	17.42	17.64	17.42	17.55	0.19	1.09	5733055.0	100299156.0	1904
2012-03-21	17.24	17.46	17.18	17.36	0.09	0.52	4347155.0	75486239.35	1718
2012-03-20	17.24	17.42	17.14	17.27	-0.14	-0.8	4770059.0	82492394.8	2125
2012-03-19	17.42	17.74	17.32	17.41	0.0	0.0	10558356.0	184614356.05	3442
2012-03-18	17.36	17.42	17.24	17.41	0.05	0.29	3519064.0	60897258.75	1631
2012-03-17	17.46	17.5	17.18	17.36	-0.09	-0.52	4332198.0	75167769.4	2081
2012-03-14	17.5	17.56	17.32	17.45	0.0	0.0	3530591.0	61513397.75	1605
2012-03-13	17.56	17.78	17.32	17.45	-0.05	-0.29	7843221.0	137687834.05	2936
2012-03-12	17.42	17.74	17.18	17.5	0.14	0.81	13934433.0	243643068.65	4006
2012-03-11	17.42	17.64	17.24	17.36	0.13	0.75	11152543.0	193792556.0	3687
2012-03-10	17.1	17.24	16.96	17.23	0.32	1.89	7243445.0	123919831.75	2467
2012-03-07	16.5	17.18	16.42	16.91	0.09	0.54	10457894.0	176388239.75	3494
2012-03-06	16.64	17.24	16.64	16.82	0.23	1.39	12292800.0	207059003.7	3858
2012-03-05	16.42	16.74	16.36	16.59	0.14	0.85	5131683.0	84981450.05	1882
2012-03-04	16.6	16.6	16.32	16.45	-0.1	-0.6	4230960.0	69563854.75	1860
2012-03-03	16.74	16.74	16.42	16.55	0.0	0.0	4297240.0	71272531.05	1869
2012-02-29	16.74	16.92	16.32	16.55	-0.09	-0.54	5397651.0	89549528.55	2651
2012-02-28	17.1	17.32	15.92	16.64	-0.45	-2.63	18499089.0	312264807.7	6842
2012-02-27	15.74	17.18	15.68	17.09	1.36	8.65	30388999.0	506899966.95	7861
2012-02-26	15.92	16.06	15.6	15.73	-0.18	-1.13	6719936.0	106425239.8	1979
2012-02-25	16.18	16.18	15.82	15.91	-0.04	-0.25	7202116.0	115210574.4	2274
2012-02-22	16.1	16.24	15.86	15.95	-0.14	-0.87	8170624.0	130629314.35	2206
2012-02-21	15.24	16.36	15.18	16.09	0.86	5.65	17002586.0	266915064.85	3866
2012-02-20	15.24	15.28	15.14	15.23	0.05	0.33	4037930.0	61411451.7	1161
2012-02-19	15.28	15.28	15.1	15.18	0.0	0.0	3514309.0	53309202.95	1154
2012-02-18	15.24	15.32	15.14	15.18	0.04	0.26	3757604.0	57246947.1	1298
2012-02-15	15.18	15.28	15.0	15.14	-0.09	-0.59	3119149.0	47135524.5	1093
2012-02-14	15.18	15.46	15.1	15.23	0.0	0.0	5153524.0	78831547.1	1415
2012-02-13	15.06	15.46	15.0	15.23	0.23	1.53	7350456.0	112137728.35	1840
2012-02-12	15.14	15.14	14.92	15.0	-0.14	-0.92	3605434.0	54176207.3	1212
2012-02-11	15.28	15.28	15.14	15.14	-0.13	-0.85	3474591.0	52864214.4	1134
2012-02-08	15.36	15.36	15.24	15.27	-0.05	-0.33	3252718.0	49745706.0	1220
2012-02-07	15.42	15.46	15.24	15.32	-0.04	-0.26	4052155.0	62097930.3	1404
2012-02-06	15.14	15.64	15.1	15.36	0.27	1.79	11115581.0	170965369.65	2741
[truncated: 364 more rows]
