# Supplementary material for: Effective short-term forecasts of Saudi stock price trends using technical indicators and large-scale multivariate time series
Source: PeerJ Comput Sci. 2023 Jan 6;9:e1205. doi: 10.7717/peerj-cs.1205 (PMC10280263; doi:10.7717/peerj-cs.1205)
Supplement: Supplemental Information 3 [file peerj-cs-09-1205-s003.zip › TASI Dataset 2021/MAHARAH_1831.csv]

date	open	high	low	close	change	change_percent	volume_traded	value_traded_SAR	number_trades
2020-03-19	57.9	60.3	56.7	59.7	2.1	3.65	2319949.0	136151763.1	4322
2020-03-18	58.0	59.9	56.7	57.6	3.1	5.69	2826866.0	163638382.3	5843
2020-03-17	53.0	55.6	53.0	54.5	0.7	1.3	946912.0	51421827.4	2336
2020-03-16	60.0	62.0	53.8	53.8	-4.7	-8.03	1630880.0	93320929.4	3815
2020-03-15	63.0	66.0	58.5	58.5	-5.8	-9.02	625411.0	38298553.5	2036
2020-03-12	59.5	64.5	58.0	64.3	0.4	0.63	483035.0	29479397.2	1292
2020-03-11	65.0	66.2	62.0	63.9	-1.0	-1.54	491567.0	31650189.1	1120
2020-03-10	64.0	65.3	61.5	64.9	5.5	9.26	905053.0	57386063.6	1580
2020-03-09	59.4	61.0	59.4	59.4	-6.5	-9.86	839953.0	50080343.7	1559
2020-03-08	69.0	69.7	65.9	65.9	-7.3	-9.97	997611.0	66053176.6	1628
2020-03-05	74.6	74.8	73.2	73.2	-0.9	-1.21	284401.0	21064320.3	909
2020-03-04	74.2	75.3	73.8	74.1	-1.7	-2.24	436624.0	32479303.2	1508
2020-03-03	74.0	76.5	73.5	75.8	3.1	4.26	539601.0	40441573.7	1286
2020-03-02	75.0	75.6	71.7	72.7	-0.6	-0.82	540333.0	40066774.5	1395
2020-03-01	75.9	76.5	72.0	73.3	-4.4	-5.66	506184.0	37315263.3	1329
2020-02-27	75.0	77.7	74.0	77.7	1.7	2.24	769528.0	58470380.1	2053
2020-02-26	71.0	76.4	70.7	76.0	3.2	4.4	721745.0	52659020.0	1879
2020-02-25	73.0	73.8	71.7	72.8	-1.0	-1.36	503678.0	36643946.1	1312
2020-02-24	76.9	77.0	73.7	73.8	-3.5	-4.53	415862.0	31100817.2	1298
2020-02-23	76.9	78.1	75.8	77.3	0.4	0.52	347015.0	26731167.3	1038
2020-02-20	77.8	78.5	76.1	76.9	-0.8	-1.03	566514.0	43517938.0	1554
2020-02-19	73.8	79.4	73.4	77.7	4.1	5.57	738475.0	56623255.7	2395
2020-02-18	72.6	73.7	71.9	73.6	1.0	1.38	126497.0	9220241.2	545
2020-02-17	72.0	73.0	71.6	72.6	1.1	1.54	182401.0	13173865.9	794
2020-02-16	73.5	73.5	70.0	71.5	-1.5	-2.05	431380.0	30855700.3	1442
2020-02-13	76.0	76.2	73.0	73.0	-3.1	-4.07	383824.0	28593284.4	1158
2020-02-12	76.2	76.3	75.6	76.1	-0.1	-0.13	71449.0	5420312.8	246
2020-02-11	75.5	76.4	75.5	76.2	0.2	0.26	212374.0	16133486.9	460
2020-02-10	75.8	77.0	75.3	76.0	0.3	0.4	123729.0	9375839.0	419
2020-02-09	76.9	77.0	75.2	75.7	-1.3	-1.69	158205.0	12013357.2	521
2020-02-06	77.3	78.4	76.5	77.0	-0.4	-0.52	233828.0	18088253.4	744
2020-02-05	76.3	78.1	76.3	77.4	0.9	1.18	305043.0	23520781.9	880
2020-02-04	76.0	76.5	75.7	76.5	0.5	0.66	266356.0	20271155.3	580
2020-02-03	76.0	76.4	75.6	76.0	-0.2	-0.26	169420.0	12868077.6	499
2020-02-02	76.5	77.0	75.8	76.2	-1.5	-1.93	212967.0	16260068.7	752
2020-01-30	77.4	78.2	77.2	77.7	-0.1	-0.13	210543.0	16373743.6	597
2020-01-29	76.9	77.8	76.4	77.8	0.7	0.91	432470.0	33331765.6	1027
2020-01-28	77.7	78.0	76.0	77.1	-0.9	-1.15	590396.0	45370965.2	1974
2020-01-27	78.9	79.3	77.4	78.0	-1.2	-1.52	328843.0	25631784.8	1232
2020-01-26	80.0	80.0	78.8	79.2	-0.8	-1.0	202522.0	16075498.4	846
2020-01-23	80.2	80.3	79.4	80.0	-0.2	-0.25	210449.0	16806781.4	789
2020-01-22	81.1	81.3	80.2	80.2	-0.9	-1.11	275959.0	22267855.1	840
2020-01-21	80.5	81.2	79.8	81.1	1.0	1.25	435024.0	35006125.0	1208
2020-01-20	78.9	81.5	78.9	80.1	2.1	2.69	1183884.0	95261266.5	3382
2020-01-19	78.4	78.4	77.7	78.0	-0.4	-0.51	258087.0	20111292.2	727
2020-01-16	79.0	79.1	78.1	78.4	-0.6	-0.76	196083.0	15403155.4	680
2020-01-15	79.5	79.5	78.9	79.0	-0.5	-0.63	180592.0	14306259.8	663
2020-01-14	79.5	79.7	78.7	79.5	0.0	0.0	241013.0	19094616.9	841
2020-01-13	79.1	80.1	79.1	79.5	0.1	0.13	310771.0	24771919.0	940
2020-01-12	79.5	80.4	79.1	79.4	0.4	0.51	430155.0	34306852.2	1426
2020-01-09	79.0	79.7	78.1	79.0	2.0	2.6	672617.0	53204059.7	1968
2020-01-08	75.0	77.5	73.8	77.0	-0.8	-1.03	2026697.0	152410259.4	6609
2020-01-07	80.2	80.6	77.4	77.8	-1.2	-1.52	4716202.0	363776337.6	4124
2020-01-06	83.0	83.6	77.6	79.0	-4.0	-4.82	1001478.0	79731350.8	4665
2020-01-05	84.8	84.8	82.9	83.0	-2.9	-3.38	407761.0	34101680.7	1298
2020-01-02	86.2	86.7	85.5	85.9	-0.3	-0.35	209527.0	18004691.6	1111
2020-01-01	86.2	88.3	85.9	86.2	0.1	0.12	362931.0	31473352.3	2475
2019-12-31	85.9	86.6	85.7	86.1	0.5	0.58	223174.0	19217598.4	778
2019-12-30	87.4	88.3	85.4	85.6	-1.8	-2.06	458865.0	39838368.1	2317
2019-12-29	86.0	87.6	86.0	87.4	1.6	1.86	267106.0	23194500.5	2822
2019-12-26	85.6	86.2	85.3	85.8	0.3	0.35	178305.0	15289112.7	3279
2019-12-25	86.1	87.1	85.5	85.5	-0.4	-0.47	210593.0	18147849.7	1928
2019-12-24	85.8	87.6	85.8	85.9	0.5	0.59	463559.0	40172904.9	2498
2019-12-23	84.8	86.1	84.5	85.4	0.8	0.95	174831.0	14912727.4	655
2019-12-22	84.8	84.9	83.8	84.6	0.3	0.36	128866.0	10888078.3	360
2019-12-19	84.9	85.0	84.0	84.3	-0.6	-0.71	139110.0	11751125.7	487
2019-12-18	84.9	85.5	84.4	84.9	0.2	0.24	169741.0	14410379.7	559
2019-12-17	83.8	84.7	83.1	84.7	0.9	1.07	350886.0	29455137.4	898
2019-12-16	84.3	85.4	83.7	83.8	-0.5	-0.59	200642.0	16950996.6	563
2019-12-15	85.2	85.2	84.2	84.3	-0.5	-0.59	119542.0	10122891.6	364
2019-12-12	87.7	87.7	84.1	84.8	-2.8	-3.2	170277.0	14561427.1	704
2019-12-11	87.0	88.0	87.0	87.6	0.6	0.69	30677.0	2683878.3	158
2019-12-10	87.0	87.3	86.5	87.0	-0.6	-0.68	46220.0	4018426.4	234
2019-12-09	88.3	88.3	87.5	87.6	-0.5	-0.57	110312.0	9684485.0	292
2019-12-08	87.2	88.7	87.2	88.1	0.6	0.69	128975.0	11379627.3	292
2019-12-05	87.4	87.9	87.0	87.5	0.1	0.11	43942.0	3843476.7	265
2019-12-04	86.4	87.4	86.0	87.4	1.0	1.16	127007.0	11006892.4	391
2019-12-03	86.9	87.0	86.0	86.4	-0.2	-0.23	236601.0	20436307.5	1331
2019-12-02	85.7	86.6	85.5	86.6	1.0	1.17	73856.0	6344349.0	308
2019-12-01	85.4	86.1	85.4	85.6	0.1	0.12	154484.0	13259096.8	321
2019-11-28	86.0	86.0	85.2	85.5	-0.5	-0.58	122746.0	10502497.8	536
2019-11-27	87.2	87.6	86.0	86.0	-1.0	-1.15	181592.0	15782264.0	762
2019-11-26	89.7	90.3	87.0	87.0	-2.5	-2.79	587343.0	51886424.3	1376
2019-11-25	86.7	89.9	86.3	89.5	2.8	3.23	429195.0	37635860.1	1166
2019-11-24	88.3	88.5	86.5	86.7	-1.5	-1.7	103715.0	9067448.1	469
2019-11-21	87.8	88.2	86.9	88.2	0.5	0.57	182024.0	15888925.5	592
2019-11-20	88.5	89.1	87.7	87.7	-0.6	-0.68	256256.0	22604145.4	760
2019-11-19	90.1	90.4	88.1	88.3	-1.8	-2.0	176720.0	15803935.5	571
2019-11-18	90.7	91.0	89.9	90.1	-0.6	-0.66	98258.0	8860715.0	307
2019-11-17	90.8	91.0	90.5	90.7	-0.6	-0.66	45350.0	4111186.7	252
2019-11-14	91.5	92.0	90.8	91.3	-0.6	-0.65	52699.0	4825644.4	295
2019-11-13	92.2	92.9	91.4	91.9	-0.4	-0.43	99514.0	9168907.4	331
2019-11-12	93.0	93.3	92.1	92.3	-1.2	-1.28	195462.0	18110299.4	488
2019-11-11	92.6	94.2	92.6	93.5	1.2	1.3	176742.0	16525696.8	506
2019-11-10	91.0	94.8	91.0	92.3	1.4	1.54	316866.0	29625469.8	890
2019-11-07	91.8	91.8	90.3	90.9	-0.8	-0.87	202478.0	18468784.7	470
2019-11-06	92.9	93.8	91.4	91.7	-0.7	-0.76	173876.0	16043859.7	335
2019-11-05	92.4	93.7	91.8	92.4	0.2	0.22	191115.0	17677335.6	647
2019-11-04	91.5	92.3	91.1	92.2	0.2	0.22	92076.0	8445995.8	369
2019-11-03	93.1	93.1	90.9	92.0	-1.6	-1.71	99972.0	9199746.6	320
2019-10-31	94.0	94.4	93.4	93.6	-0.9	-0.95	26737.0	2509175.8	189
2019-10-30	96.0	96.5	94.0	94.5	-1.0	-1.05	100820.0	9598951.5	544
2019-10-29	95.0	97.4	92.7	95.5	1.5	1.6	369252.0	35041033.4	988
2019-10-28	94.6	95.7	93.1	94.0	-0.6	-0.63	98055.0	9288524.6	344
2019-10-27	92.5	95.5	92.5	94.6	2.3	2.49	123118.0	11603963.0	426
2019-10-24	93.2	93.2	92.1	92.3	-0.7	-0.75	41919.0	3883584.6	151
2019-10-23	92.7	93.0	91.9	93.0	0.9	0.98	55537.0	5147845.7	232
2019-10-22	92.0	92.4	91.8	92.1	0.4	0.44	28685.0	2642556.2	174
2019-10-21	92.5	92.5	91.4	91.7	0.1	0.11	42312.0	3887962.5	262
2019-10-20	89.9	92.7	89.9	91.6	2.1	2.35	174285.0	15853575.0	672
2019-10-17	87.9	89.7	87.9	89.5	1.7	1.94	175114.0	15598845.9	1510
2019-10-16	87.3	89.0	86.8	87.8	-0.2	-0.23	900970.0	79321854.9	845
2019-10-15	87.8	89.0	86.4	88.0	0.0	0.0	103426.0	9047719.9	429
2019-10-14	89.9	89.9	86.6	88.0	-1.9	-2.11	102081.0	9058806.4	442
2019-10-13	91.0	91.0	87.2	89.9	-1.1	-1.21	292503.0	25979166.1	947
2019-10-10	92.0	92.5	90.5	91.0	-1.0	-1.09	89772.0	8217311.2	744
2019-10-09	94.0	94.0	92.0	92.0	-1.8	-1.92	79557.0	7370130.5	349
2019-10-08	95.0	95.0	93.8	93.8	-1.0	-1.05	98885.0	9304337.0	632
2019-10-07	94.4	94.8	93.8	94.8	0.6	0.64	134359.0	12656618.1	368
2019-10-06	95.1	95.6	93.9	94.2	-0.9	-0.95	242218.0	22875907.8	622
2019-10-03	96.6	96.6	95.0	95.1	-1.6	-1.65	147913.0	14137928.4	447
2019-10-02	99.0	99.0	96.5	96.7	-3.9	-3.88	241803.0	23594660.0	969
2019-10-01	100.0	101.0	99.7	100.6	0.6	0.6	184651.0	18482852.2	637
2019-09-30	100.2	100.8	99.3	100.0	-0.6	-0.6	141201.0	14115731.9	616
2019-09-29	101.4	102.0	100.0	100.6	-0.8	-0.79	91882.0	9289159.0	324
2019-09-26	99.7	101.4	99.7	101.4	1.4	1.4	139986.0	14120191.6	303
2019-09-25	100.4	101.0	99.8	100.0	-1.2	-1.19	71294.0	7154733.9	235
2019-09-24	101.2	103.6	100.4	101.2	0.2	0.2	232265.0	23527777.0	944
2019-09-22	98.0	102.0	97.8	101.0	2.5	2.54	189018.0	18942630.0	645
2019-09-19	98.1	98.7	97.5	98.5	-0.5	-0.51	50241.0	4927637.1	228
2019-09-18	98.5	99.0	97.7	99.0	1.1	1.12	52219.0	5130834.6	242
2019-09-17	98.0	98.4	97.0	97.9	0.1	0.1	76703.0	7505427.0	382
2019-09-16	98.5	99.3	96.7	97.8	1.8	1.88	187258.0	18379018.9	1006
2019-09-15	93.1	96.5	93.1	96.0	1.0	1.05	76392.0	7203852.3	722
2019-09-12	94.2	95.7	94.2	95.0	0.0	0.0	116977.0	11117907.7	412
2019-09-11	97.7	97.7	94.8	95.0	-3.0	-3.06	126238.0	12076940.0	602
2019-09-10	100.2	100.8	98.0	98.0	-2.0	-2.0	110424.0	10925127.5	390
2019-09-09	99.1	102.0	98.8	100.0	0.8	0.81	225899.0	22814626.3	769
2019-09-08	99.2	99.8	98.2	99.2	0.2	0.2	87769.0	8707467.9	280
2019-09-05	98.0	99.1	98.0	99.0	1.0	1.02	61151.0	6032911.6	465
2019-09-04	98.0	100.0	97.6	98.0	0.0	0.0	176101.0	17314252.1	716
2019-09-03	99.4	99.4	98.0	98.0	-1.3	-1.31	51819.0	5114331.1	296
2019-09-02	99.5	100.0	99.0	99.3	0.3	0.3	133266.0	13256488.9	286
2019-09-01	100.0	100.2	98.7	99.0	-0.9	-0.9	48224.0	4790566.3	210
2019-08-29	100.0	100.6	99.2	99.9	-0.1	-0.1	95850.0	9575657.0	897
2019-08-28	99.5	101.2	99.3	100.0	1.0	1.01	129278.0	12942702.5	920
2019-08-27	99.5	100.0	97.3	99.0	0.0	0.0	139970.0	13789519.6	1329
2019-08-26	100.2	100.8	97.5	99.0	-1.0	-1.0	206792.0	20435414.2	923
2019-08-25	101.6	102.0	99.9	100.0	-3.0	-2.91	84817.0	8570588.8	399
2019-08-22	104.0	104.6	102.6	103.0	-1.0	-0.96	103282.0	10682125.8	387
2019-08-21	105.4	105.4	103.8	104.0	-1.6	-1.52	166488.0	17406000.4	400
2019-08-20	105.2	106.4	104.6	105.6	-0.2	-0.19	210836.0	22235196.4	607
2019-08-19	104.6	106.6	104.0	105.8	1.8	1.73	236539.0	24884875.2	755
2019-08-18	103.4	105.0	103.2	104.0	1.0	0.97	95627.0	9967725.8	426
2019-08-08	104.6	105.0	102.8	103.0	-1.2	-1.15	201493.0	20923597.0	1325
2019-08-07	103.0	106.0	103.0	104.2	1.2	1.17	287439.0	30110795.0	1404
2019-08-06	101.6	104.0	101.0	103.0	0.2	0.19	131389.0	13505653.6	506
2019-08-05	103.0	104.2	102.6	102.8	-0.2	-0.19	153598.0	15882387.0	678
2019-08-04	102.2	105.0	101.0	103.0	0.2	0.19	167146.0	17202835.0	890
2019-08-01	103.8	105.0	101.8	102.8	-0.8	-0.77	280643.0	28996590.2	1127
2019-07-31	104.0	109.0	102.8	103.6	3.6	3.6	1477018.0	156018128.8	4101
2019-07-30	98.0	101.8	97.5	100.0	1.8	1.83	286445.0	28579342.3	1242
2019-07-29	98.4	98.9	97.4	98.2	-0.2	-0.2	106620.0	10462480.6	585
2019-07-28	98.0	99.3	98.0	98.4	0.1	0.1	156526.0	15431728.2	713
2019-07-25	97.4	98.7	96.0	98.3	0.7	0.72	229103.0	22419613.7	1003
2019-07-24	101.4	102.4	97.1	97.6	-3.6	-3.56	485871.0	48345225.4	1869
2019-07-23	100.2	103.4	99.5	101.2	1.4	1.4	492120.0	49820931.1	1876
2019-07-22	98.2	100.8	98.2	99.8	1.9	1.94	437472.0	43509991.9	1509
2019-07-21	97.9	101.6	97.1	97.9	0.0	0.0	724203.0	71863170.6	2330
2019-07-18	97.6	101.0	97.1	97.9	0.4	0.41	536013.0	53077419.2	1845
2019-07-17	98.8	99.2	96.6	97.5	-0.9	-0.91	383406.0	37567758.8	1520
2019-07-16	93.8	100.0	93.7	98.4	4.6	4.9	599722.0	58238284.7	1982
2019-07-15	94.3	94.8	93.8	93.8	-0.5	-0.53	225223.0	21190770.2	747
2019-07-14	94.0	95.9	93.5	94.3	1.0	1.07	355609.0	33571648.0	1226
2019-07-11	92.8	96.2	92.2	93.3	0.5	0.54	438112.0	41246138.3	1922
2019-07-10	93.7	94.6	92.0	92.8	-0.8	-0.85	396862.0	36966266.5	1672
2019-07-09	88.5	96.4	88.2	93.6	5.2	5.88	921426.0	86222683.9	2891
2019-07-08	88.0	88.7	87.9	88.4	0.5	0.57	137201.0	12116243.1	440
2019-07-07	88.5	89.7	87.5	87.9	-0.1	-0.11	275351.0	24320715.1	1132
2019-07-04	85.9	88.1	85.6	88.0	2.1	2.44	354491.0	30848217.8	1076
2019-07-03	85.9	86.3	85.5	85.9	0.0	0.0	144312.0	12401329.6	597
2019-07-02	86.0	87.4	85.6	85.9	0.1	0.12	427736.0	37043313.2	1409
2019-07-01	87.0	87.0	85.6	85.8	-1.2	-1.38	379453.0	32690718.8	1439
2019-06-30	88.1	89.0	86.9	87.0	-1.0	-1.14	211633.0	18620300.5	1043
2019-06-27	88.1	89.4	87.2	88.0	0.4	0.46	381178.0	33717377.0	1549
2019-06-26	87.8	89.9	87.0	87.6	0.2	0.23	490905.0	43260941.3	2339
2019-06-25	91.1	92.0	86.8	87.4	-3.3	-3.64	960944.0	85429257.7	3965
2019-06-24	84.1	91.5	84.1	90.7	7.4	8.88	1781608.0	158523942.1	5000
2019-06-23	83.1	84.0	81.9	83.3	0.3	0.36	607945.0	50716941.7	1937
2019-06-20	83.5	86.0	81.0	83.0	-0.4	-0.48	3496559.0	293628456.2	6956
2019-06-19	83.4	83.4	83.0	83.4	7.5	9.88	2267197.0	189081238.6	1068
2019-06-18	75.9	75.9	75.9	75.9	6.9	10.0	131093.0	9949958.7	906
