# Supplementary material for: Effective short-term forecasts of Saudi stock price trends using technical indicators and large-scale multivariate time series
Source: PeerJ Comput Sci. 2023 Jan 6;9:e1205. doi: 10.7717/peerj-cs.1205 (PMC10280263; doi:10.7717/peerj-cs.1205)
Supplement: Supplemental Information 3 [file peerj-cs-09-1205-s003.zip › TASI Dataset 2021/NGC_2090.csv]

date	open	high	low	close	change	change_percent	volume_traded	value_traded_SAR	number_trades
2020-03-19	10.7	11.2	10.7	11.08	0.16	1.47	555865.0	6150389.78	625
2020-03-18	10.9	11.2	10.88	10.92	0.02	0.18	779567.0	8556210.2	825
2020-03-17	10.86	11.04	10.1	10.9	0.2	1.87	813791.0	8759638.16	955
2020-03-16	11.76	12.0	10.62	10.7	-1.1	-9.32	1021835.0	11495000.46	1049
2020-03-15	12.56	12.56	11.8	11.8	-0.3	-2.48	315731.0	3859669.42	444
2020-03-12	11.6	12.68	11.52	12.1	-0.08	-0.66	526119.0	6432322.04	829
2020-03-11	12.84	13.3	11.7	12.18	-0.62	-4.84	723481.0	9184903.88	995
2020-03-10	12.5	12.88	12.0	12.8	0.92	7.74	718200.0	8899826.74	863
2020-03-09	11.84	12.48	11.84	11.88	-1.26	-9.59	430964.0	5163034.94	642
2020-03-08	13.98	13.98	13.14	13.14	-1.44	-9.88	709821.0	9485219.96	783
2020-03-05	14.74	14.92	14.54	14.58	-0.08	-0.55	402940.0	5932614.32	547
2020-03-04	14.54	14.7	14.48	14.66	-0.04	-0.27	436923.0	6383657.36	577
2020-03-03	14.5	14.8	14.26	14.7	0.58	4.11	785172.0	11473858.52	1066
2020-03-02	14.5	15.14	14.02	14.12	-0.24	-1.67	735003.0	10795789.96	740
2020-03-01	15.0	15.0	14.22	14.36	-0.9	-5.9	549460.0	7920246.14	686
2020-02-27	15.54	15.6	15.0	15.26	-0.4	-2.55	432065.0	6631572.64	548
2020-02-26	15.38	15.88	15.3	15.66	0.0	0.0	528153.0	8244947.4	653
2020-02-25	15.7	15.78	15.36	15.66	-0.12	-0.76	736119.0	11438287.14	753
2020-02-24	16.6	16.6	15.7	15.78	-0.9	-5.4	773251.0	12431341.26	1087
2020-02-23	17.0	17.0	16.68	16.68	-0.28	-1.65	629567.0	10593138.0	795
2020-02-20	16.72	17.2	16.62	16.96	0.24	1.44	1122808.0	18965076.42	1200
2020-02-19	15.8	16.92	15.8	16.72	0.92	5.82	1843908.0	30291796.86	2153
2020-02-18	15.4	15.92	15.4	15.8	0.34	2.2	714379.0	11213553.88	887
2020-02-17	15.26	15.64	15.26	15.46	0.14	0.91	309164.0	4794601.24	407
2020-02-16	15.66	15.66	15.26	15.32	-0.28	-1.79	216470.0	3343196.48	374
2020-02-13	15.84	16.0	15.5	15.6	-0.26	-1.64	367835.0	5773026.8	579
2020-02-12	15.82	16.0	15.7	15.86	0.12	0.76	419326.0	6651424.06	585
2020-02-11	15.66	15.98	15.6	15.74	0.1	0.64	425014.0	6714825.26	589
2020-02-10	15.42	15.82	15.3	15.64	0.26	1.69	704928.0	10994373.52	735
2020-02-09	15.94	15.94	15.26	15.38	-0.56	-3.51	941530.0	14565490.7	998
2020-02-06	16.24	16.28	15.8	15.94	-0.22	-1.36	595396.0	9506739.02	741
2020-02-05	16.54	16.54	16.0	16.16	-0.3	-1.82	611979.0	9938735.68	760
2020-02-04	16.48	16.56	16.0	16.46	0.1	0.61	578448.0	9439273.68	644
2020-02-03	16.46	16.98	16.36	16.36	-0.16	-0.97	727343.0	12123761.74	928
2020-02-02	16.7	16.98	16.48	16.52	-0.4	-2.36	511693.0	8525648.96	736
2020-01-30	17.0	17.2	16.82	16.92	-0.18	-1.05	449749.0	7653340.76	743
2020-01-29	17.22	17.42	16.98	17.1	-0.04	-0.23	643171.0	11050395.04	1123
2020-01-28	16.42	17.38	16.18	17.14	0.66	4.0	1519262.0	25789160.26	2077
2020-01-27	17.28	17.3	16.02	16.48	-0.74	-4.3	778906.0	13145749.74	1082
2020-01-26	17.1	17.44	17.1	17.22	0.08	0.47	716180.0	12378688.4	875
2020-01-23	17.46	17.46	17.1	17.14	-0.16	-0.92	714216.0	12334484.56	935
2020-01-22	17.26	17.46	17.06	17.3	0.22	1.29	1050522.0	18111831.46	1205
2020-01-21	16.86	17.5	16.74	17.08	0.22	1.3	2085380.0	35806366.98	2552
2020-01-20	16.6	18.06	16.54	16.86	0.36	2.18	4177190.0	71729525.96	4528
2020-01-19	15.34	16.8	15.32	16.5	1.22	7.98	2143656.0	34705952.28	2025
2020-01-16	14.72	15.34	14.72	15.28	0.58	3.95	1991533.0	30136468.16	1543
2020-01-15	14.48	14.92	14.48	14.7	0.2	1.38	1037806.0	15252452.8	725
2020-01-14	14.48	14.66	14.38	14.5	-0.02	-0.14	972575.0	14115256.82	719
2020-01-13	14.36	14.8	14.36	14.52	0.22	1.54	2071933.0	30256881.66	2008
2020-01-12	13.78	14.3	13.76	14.3	0.58	4.23	1500940.0	20977705.44	1114
2020-01-09	13.54	13.8	13.46	13.72	0.46	3.47	494960.0	6758305.22	475
2020-01-08	13.3	13.56	13.22	13.26	-0.14	-1.04	403002.0	5378801.34	503
2020-01-07	13.38	13.58	13.34	13.4	0.04	0.3	365443.0	4913223.82	366
2020-01-06	13.4	13.4	13.2	13.36	0.02	0.15	384489.0	5121740.32	347
2020-01-05	13.46	13.64	13.34	13.34	-0.44	-3.19	510546.0	6891191.02	551
2020-01-02	13.78	14.0	13.76	13.78	0.02	0.15	890450.0	12365259.86	750
2020-01-01	13.6	13.84	13.6	13.76	0.18	1.33	446443.0	6140839.8	394
2019-12-31	13.58	13.78	13.38	13.58	-0.02	-0.15	576675.0	7858031.12	679
2019-12-30	13.8	13.8	13.6	13.6	-0.28	-2.02	478756.0	6568735.38	473
2019-12-29	13.86	13.94	13.76	13.88	0.08	0.58	454554.0	6301916.22	386
2019-12-26	13.66	13.84	13.66	13.8	0.1	0.73	418573.0	5762799.38	327
2019-12-25	13.98	13.98	13.7	13.7	-0.18	-1.3	724313.0	9991718.34	461
2019-12-24	13.96	14.0	13.82	13.88	-0.12	-0.86	515285.0	7167952.88	335
2019-12-23	13.8	14.08	13.8	14.0	0.22	1.6	1135685.0	15861731.08	594
2019-12-22	13.82	13.94	13.72	13.78	-0.12	-0.86	603024.0	8350927.32	512
2019-12-19	13.78	13.96	13.7	13.9	0.12	0.87	590735.0	8188697.48	426
2019-12-18	13.6	13.9	13.56	13.78	0.16	1.17	535193.0	7317986.82	533
2019-12-17	13.74	13.96	13.58	13.62	0.0	0.0	1177175.0	16227722.44	915
2019-12-16	13.38	13.76	13.38	13.62	0.26	1.95	2023861.0	27605362.24	1313
2019-12-15	13.2	13.36	13.12	13.36	0.16	1.21	425922.0	5648261.22	363
2019-12-12	13.32	13.34	13.1	13.2	-0.08	-0.6	585985.0	7764931.78	457
2019-12-11	13.12	13.3	13.06	13.28	0.24	1.84	400019.0	5285655.68	345
2019-12-10	13.1	13.22	13.02	13.04	-0.08	-0.61	244205.0	3202581.36	305
2019-12-09	13.3	13.32	13.1	13.12	-0.18	-1.35	623894.0	8258953.66	465
2019-12-08	13.28	13.3	13.0	13.3	0.06	0.45	440054.0	5831089.44	394
2019-12-05	13.06	13.36	13.06	13.24	0.24	1.85	528403.0	6996795.88	501
2019-12-04	13.08	13.16	13.0	13.0	-0.04	-0.31	240716.0	3146840.24	273
2019-12-03	13.1	13.16	13.02	13.04	-0.08	-0.61	153392.0	2007917.96	200
2019-12-02	13.18	13.3	13.02	13.12	0.0	0.0	262198.0	3437846.18	332
2019-12-01	13.16	13.46	13.12	13.12	-0.04	-0.3	263737.0	3496534.58	374
2019-11-28	13.0	13.2	12.88	13.16	0.14	1.08	564665.0	7352191.62	543
2019-11-27	13.36	13.36	13.0	13.02	-0.28	-2.11	638964.0	8399803.96	665
2019-11-26	13.52	13.7	13.3	13.3	-0.22	-1.63	1493793.0	20250013.66	1227
2019-11-25	13.14	13.58	13.08	13.52	0.28	2.11	2433961.0	32582401.74	1671
2019-11-24	12.84	13.28	12.76	13.24	0.34	2.64	877094.0	11408946.88	724
2019-11-21	12.92	12.98	12.78	12.9	-0.06	-0.46	463147.0	5964276.1	436
2019-11-20	13.02	13.02	12.94	12.96	-0.12	-0.92	382330.0	4965801.28	367
2019-11-19	13.3	13.3	13.02	13.08	-0.1	-0.76	501766.0	6600461.1	489
2019-11-18	13.4	13.42	13.08	13.18	-0.18	-1.35	666025.0	8817296.42	793
2019-11-17	12.98	13.5	12.96	13.36	0.58	4.54	1928290.0	25654958.46	1722
2019-11-14	12.82	13.04	12.7	12.78	0.06	0.47	1080857.0	13969782.62	928
2019-11-13	12.64	12.82	12.4	12.72	0.1	0.79	589278.0	7386921.3	613
2019-11-12	12.74	12.78	12.6	12.62	-0.12	-0.94	301044.0	3816507.7	322
2019-11-11	12.74	12.9	12.7	12.74	0.0	0.0	320298.0	4099827.26	294
2019-11-10	13.0	13.04	12.74	12.74	0.02	0.16	569714.0	7338410.46	525
2019-11-07	13.02	13.2	12.72	12.72	-0.18	-1.4	1536081.0	20015848.74	1201
2019-11-06	12.54	13.04	12.4	12.9	0.46	3.7	1880623.0	24138690.86	1597
2019-11-05	12.34	12.8	12.28	12.44	0.04	0.32	803314.0	10123344.72	799
2019-11-04	12.06	12.56	12.0	12.4	0.44	3.68	1113763.0	13771158.52	1156
2019-11-03	11.8	12.2	11.72	11.96	0.0	0.0	334568.0	3993303.04	445
2019-10-31	12.08	12.1	11.84	11.96	-0.12	-0.99	538732.0	6445675.92	451
2019-10-30	12.28	12.6	12.0	12.08	-0.16	-1.31	516943.0	6285687.5	566
2019-10-29	12.68	12.7	12.22	12.24	-0.38	-3.01	287232.0	3572079.84	348
2019-10-28	12.3	12.84	12.3	12.62	0.26	2.1	428783.0	5420389.82	408
2019-10-27	12.5	12.6	12.14	12.36	-0.14	-1.12	375133.0	4628635.96	427
2019-10-24	12.58	12.88	12.5	12.5	-0.04	-0.32	457027.0	5816992.24	448
2019-10-23	12.6	12.64	12.48	12.54	-0.08	-0.63	287201.0	3607102.6	170
2019-10-22	12.24	12.64	12.24	12.62	0.44	3.61	599995.0	7495335.64	446
2019-10-21	12.32	12.32	12.1	12.18	-0.14	-1.14	121939.0	1484775.14	112
2019-10-20	11.8	12.36	11.8	12.32	0.6	5.12	327803.0	3981314.86	363
2019-10-17	11.56	11.76	11.56	11.72	0.0	0.0	33697.0	394673.42	75
2019-10-16	11.6	11.74	11.52	11.72	0.08	0.69	41719.0	485276.08	79
2019-10-15	11.7	11.72	11.64	11.64	-0.24	-2.02	38231.0	447004.7	58
2019-10-14	11.88	11.88	11.88	11.88	0.1	0.85	13751.0	162546.42	44
2019-10-13	11.84	11.94	11.78	11.78	-0.08	-0.67	67796.0	801374.64	97
2019-10-10	11.86	11.9	11.82	11.86	-0.1	-0.84	77259.0	915310.34	80
2019-10-09	12.02	12.02	11.96	11.96	-0.04	-0.33	53413.0	639680.08	61
2019-10-08	12.08	12.08	12.0	12.0	-0.14	-1.15	65026.0	782807.46	101
2019-10-07	12.22	12.24	12.14	12.14	-0.08	-0.65	86114.0	1048194.34	72
2019-10-06	12.12	12.28	12.12	12.22	0.22	1.83	131831.0	1608760.76	161
2019-10-03	12.1	12.1	12.0	12.0	-0.12	-0.99	121796.0	1465763.2	146
2019-10-02	12.14	12.28	12.1	12.12	-0.08	-0.66	182533.0	2222880.1	183
2019-10-01	12.16	12.46	12.16	12.2	0.0	0.0	416394.0	5127464.26	413
2019-09-30	12.04	12.3	12.0	12.2	0.18	1.5	374008.0	4555757.44	293
2019-09-29	12.08	12.18	12.0	12.02	-0.02	-0.17	150921.0	1820809.92	172
2019-09-26	12.24	12.26	12.0	12.04	-0.16	-1.31	392298.0	4769315.62	447
2019-09-25	11.7	12.86	11.7	12.2	0.5	4.27	1883695.0	23375804.54	1579
2019-09-24	11.48	11.74	11.48	11.7	0.26	2.27	235196.0	2736870.86	284
2019-09-22	11.42	11.44	11.4	11.44	0.12	1.06	33879.0	386706.42	64
2019-09-19	11.26	11.32	11.26	11.32	0.08	0.71	42586.0	480609.36	50
2019-09-18	11.24	11.26	11.24	11.24	0.02	0.18	19462.0	219167.0	53
2019-09-17	11.38	11.4	11.22	11.22	-0.18	-1.58	35169.0	397700.8	100
2019-09-16	11.44	11.44	11.38	11.4	0.0	0.0	65137.0	742762.48	89
2019-09-15	11.36	11.42	11.36	11.4	-0.18	-1.55	87326.0	995583.66	115
2019-09-12	11.6	11.6	11.52	11.58	-0.02	-0.17	24641.0	284818.38	58
2019-09-11	11.52	11.6	11.46	11.6	-0.08	-0.68	46122.0	530867.66	79
2019-09-10	11.7	11.7	11.68	11.68	-0.1	-0.85	48837.0	571483.38	88
2019-09-09	11.68	11.84	11.68	11.78	0.12	1.03	191203.0	2252873.66	130
2019-09-08	11.7	11.74	11.66	11.66	0.0	0.0	40202.0	470700.94	45
2019-09-05	11.7	11.7	11.64	11.66	-0.04	-0.34	156365.0	1825615.34	124
2019-09-04	11.64	11.7	11.6	11.7	0.1	0.86	142731.0	1661918.14	130
2019-09-03	11.64	11.66	11.6	11.6	0.0	0.0	142580.0	1656081.76	103
2019-09-02	11.54	11.6	11.4	11.6	0.04	0.35	298154.0	3432808.88	152
2019-09-01	11.52	11.56	11.4	11.56	0.04	0.35	56414.0	646708.28	73
2019-08-29	11.52	11.52	11.52	11.52	0.02	0.17	22262.0	256619.94	47
2019-08-28	11.6	11.6	11.5	11.5	-0.1	-0.86	24243.0	280171.64	34
2019-08-27	11.56	11.62	11.42	11.6	0.04	0.35	161619.0	1867607.32	119
2019-08-26	11.48	11.56	11.4	11.56	0.16	1.4	118873.0	1358699.8	70
2019-08-25	11.56	11.56	11.4	11.4	-0.26	-2.23	46991.0	540523.7	77
2019-08-22	11.7	11.7	11.5	11.66	0.0	0.0	65472.0	760973.02	94
2019-08-21	11.7	11.74	11.66	11.66	-0.08	-0.68	39715.0	464771.22	60
2019-08-20	11.76	11.8	11.72	11.74	0.0	0.0	67781.0	797639.28	71
2019-08-19	11.78	11.82	11.72	11.74	0.0	0.0	135436.0	1592474.24	149
2019-08-18	11.8	11.8	11.72	11.74	-0.06	-0.51	40909.0	481068.34	64
2019-08-08	11.68	11.8	11.68	11.8	0.08	0.68	118480.0	1392664.32	147
2019-08-07	11.64	11.72	11.64	11.72	0.1	0.86	46793.0	547435.28	89
2019-08-06	11.6	11.62	11.52	11.62	-0.02	-0.17	66160.0	766464.52	103
2019-08-05	11.76	11.8	11.64	11.64	-0.1	-0.85	113766.0	1330915.4	141
2019-08-04	11.88	11.9	11.7	11.74	-0.18	-1.51	105809.0	1249436.04	132
2019-08-01	12.06	12.06	11.9	11.92	-0.18	-1.49	122214.0	1464459.02	179
2019-07-31	11.9	12.14	11.9	12.1	0.2	1.68	507488.0	6124373.44	462
2019-07-30	11.78	11.94	11.78	11.9	0.12	1.02	60406.0	717639.08	93
2019-07-29	11.88	11.88	11.78	11.78	-0.12	-1.01	65047.0	769715.86	112
2019-07-28	11.82	11.9	11.82	11.9	0.1	0.85	46283.0	549157.64	89
2019-07-25	11.8	11.92	11.8	11.8	0.0	0.0	53490.0	633714.88	91
2019-07-24	11.72	11.8	11.72	11.8	0.0	0.0	31371.0	369349.04	77
2019-07-23	11.82	11.82	11.8	11.8	-0.06	-0.51	45596.0	538482.08	113
2019-07-22				11.86	0.0	0.0	12477.0	148264.78	57
2019-07-21	11.92	11.92	11.86	11.86	-0.14	-1.17	201901.0	2400397.74	167
2019-07-18	12.02	12.02	11.92	12.0	0.02	0.17	98247.0	1175446.3	95
2019-07-17	11.98	12.04	11.9	11.98	-0.02	-0.17	105729.0	1267149.46	117
2019-07-16	12.06	12.06	11.98	12.0	0.02	0.17	165368.0	1984601.1	119
2019-07-15	12.04	12.06	11.94	11.98	-0.06	-0.5	115838.0	1390461.64	240
2019-07-14	11.96	12.04	11.96	12.04	-0.02	-0.17	101956.0	1224722.9	128
2019-07-11	12.02	12.06	11.96	12.06	0.0	0.0	101754.0	1220352.6	141
2019-07-10	12.1	12.1	12.04	12.06	-0.02	-0.17	88039.0	1062791.5	133
2019-07-09	11.86	12.38	11.86	12.08	0.28	2.37	650587.0	7905782.74	859
2019-07-08	11.7	11.8	11.6	11.8	0.12	1.03	85822.0	1005777.76	160
2019-07-07	11.72	11.72	11.68	11.68	-0.02	-0.17	42233.0	494436.88	64
2019-07-04	11.72	11.8	11.66	11.7	0.0	0.0	94777.0	1111401.06	150
2019-07-03	11.78	11.78	11.7	11.7	-0.12	-1.02	109467.0	1283847.08	106
2019-07-02	11.7	11.82	11.66	11.82	0.16	1.37	147012.0	1727844.96	159
2019-07-01	11.6	11.68	11.6	11.66	0.06	0.52	113177.0	1318468.22	89
2019-06-30	11.68	11.7	11.6	11.6	-0.04	-0.34	146069.0	1698630.7	165
2019-06-27	11.6	11.66	11.6	11.64	0.02	0.17	51345.0	596821.72	88
2019-06-26	11.74	11.74	11.6	11.62	-0.08	-0.68	141534.0	1645092.0	138
2019-06-25	11.6	11.7	11.56	11.7	0.1	0.86	70310.0	815174.18	83
2019-06-24	11.86	11.86	11.58	11.6	-0.18	-1.53	126512.0	1480031.74	138
2019-06-23	11.9	12.0	11.78	11.78	-0.32	-2.64	76215.0	905085.7	143
2019-06-20	11.84	12.1	11.78	12.1	0.1	0.83	126888.0	1510885.72	180
2019-06-19	12.1	12.38	11.82	12.0	0.14	1.18	247152.0	3001861.98	481
2019-06-18	11.56	12.1	11.56	11.86	0.28	2.42	336832.0	4004325.3	425
2019-06-17	11.46	11.6	11.4	11.58	0.12	1.05	92697.0	1065068.04	112
2019-06-16	11.22	11.46	11.22	11.46	0.14	1.24	102713.0	1160942.7	107
2019-06-13	11.48	11.52	11.32	11.32	-0.26	-2.25	80709.0	922280.38	135
2019-06-12	11.52	11.58	11.4	11.58	0.08	0.7	117171.0	1344049.38	126
2019-06-11	11.44	11.52	11.44	11.5	0.12	1.05	68398.0	785029.9	83
2019-06-10	11.4	11.48	11.36	11.38	-0.02	-0.18	113412.0	1294853.48	126
2019-06-09	11.26	11.4	11.2	11.4	0.3	2.7	76502.0	861899.5	85
2019-05-30	11.12	11.3	11.08	11.1	0.02	0.18	66628.0	742276.38	102
2019-05-29	11.02	11.12	11.0	11.08	0.08	0.73	32203.0	356547.8	70
2019-05-28	11.0	11.04	10.94	11.0	0.0	0.0	43190.0	475117.56	65
2019-05-27	10.84	11.0	10.84	11.0	0.06	0.55	107175.0	1170280.7	88
2019-05-26	11.0	11.02	10.92	10.94	-0.12	-1.08	56727.0	621294.66	79
2019-05-23	11.12	11.16	11.06	11.06	-0.06	-0.54	43065.0	478583.36	62
2019-05-22	11.12	11.18	11.06	11.12	0.0	0.0	123030.0	1369543.44	109
2019-05-21	11.1	11.16	11.0	11.12	0.18	1.65	86325.0	953286.02	73
2019-05-20	11.02	11.12	10.94	10.94	-0.14	-1.26	100928.0	1108543.16	117
2019-05-19	11.32	11.34	11.0	11.08	-0.32	-2.81	67546.0	755089.26	86
2019-05-16	11.3	11.56	11.3	11.4	0.06	0.53	34627.0	393670.5	67
2019-05-15	11.76	11.76	11.3	11.34	0.4	3.66	64129.0	732208.0	85
2019-05-14	11.2	11.48	10.94	10.94	-0.4	-3.53	158919.0	1804565.64	187
2019-05-13	11.62	11.62	11.34	11.34	-0.36	-3.08	79112.0	910156.18	159
2019-05-12	11.92	12.02	11.64	11.7	-0.54	-4.41	291762.0	3427918.08	282
2019-05-09	12.1	12.3	12.1	12.24	-0.18	-1.45	45186.0	553214.82	99
2019-05-08	12.26	12.42	12.26	12.42	0.0	0.0	40750.0	501424.24	90
2019-05-07	12.32	12.42	12.3	12.42	0.04	0.32	84661.0	1045711.04	75
2019-05-06	12.48	12.48	12.3	12.38	-0.14	-1.12	77245.0	954418.46	133
2019-05-05	12.76	12.76	12.48	12.52	-0.24	-1.88	183760.0	2306655.42	187
2019-05-02	12.9	12.98	12.76	12.76	-0.12	-0.93	224410.0	2891457.12	270
2019-05-01	12.5	13.0	12.5	12.88	0.4	3.21	541277.0	6935749.34	547
2019-04-30	12.48	12.56	12.48	12.48	-0.02	-0.16	109735.0	1371898.7	167
2019-04-29	12.5	12.6	12.5	12.5	-0.02	-0.16	49244.0	616783.96	80
2019-04-28	12.62	12.62	12.5	12.52	-0.06	-0.48	121959.0	1531541.16	109
2019-04-25	12.68	12.68	12.58	12.58	-0.02	-0.16	147415.0	1861327.4	122
2019-04-24	12.6	12.64	12.56	12.6	0.06	0.48	114963.0	1448673.78	124
2019-04-23	12.7	12.7	12.54	12.54	-0.06	-0.48	85318.0	1078398.18	103
2019-04-22	12.64	12.76	12.6	12.6	-0.04	-0.32	203794.0	2577350.34	153
2019-04-21	12.62	12.66	12.52	12.64	0.02	0.16	208101.0	2626311.44	162
2019-04-18	12.6	12.78	12.54	12.62	0.04	0.32	224973.0	2841416.5	182
2019-04-17	12.84	12.9	12.48	12.58	-0.16	-1.26	196034.0	2487300.0	302
2019-04-16	12.58	12.9	12.58	12.74	0.16	1.27	493509.0	6300691.44	518
2019-04-15	12.5	12.6	12.42	12.58	0.08	0.64	188699.0	2364487.64	241
2019-04-14	12.52	12.56	12.48	12.5	-0.1	-0.79	199716.0	2499940.98	187
2019-04-11	12.82	12.82	12.6	12.6	-0.2	-1.56	425776.0	5389993.42	398
2019-04-10	12.66	12.84	12.66	12.8	-0.52	-3.9	643858.0	8219387.1	627
2019-04-09	13.44	13.48	13.24	13.32	-0.1	-0.75	518600.0	6916468.9	372
2019-04-08	13.28	13.42	13.26	13.42	0.14	1.05	324441.0	4333060.36	278
2019-04-07	13.2	13.36	13.16	13.28	0.26	2.0	348334.0	4620596.56	350
2019-04-04	12.98	13.2	12.98	13.02	0.02	0.15	340797.0	4454312.82	256
2019-04-03	13.0	13.04	12.92	13.0	0.02	0.15	233098.0	3029987.52	134
2019-04-02	12.98	12.98	12.9	12.98	0.0	0.0	138035.0	1782496.62	97
2019-04-01	12.98	13.02	12.9	12.98	0.02	0.15	233005.0	3014631.44	162
2019-03-31	13.16	13.16	12.96	12.96	-0.12	-0.92	132011.0	1720412.74	175
2019-03-28	12.94	13.12	12.9	13.08	0.16	1.24	297652.0	3864559.94	184
2019-03-27	12.92	13.0	12.86	12.92	-0.04	-0.31	125252.0	1617074.98	131
2019-03-26	12.96	12.98	12.82	12.96	-0.02	-0.15	290703.0	3755511.48	201
2019-03-25	13.16	13.16	12.94	12.98	-0.18	-1.37	265193.0	3455046.7	292
2019-03-24	12.98	13.42	12.98	13.16	0.16	1.23	662166.0	8751584.46	705
2019-03-21	13.0	13.22	12.98	13.0	0.02	0.15	842390.0	11025044.7	675
2019-03-20	12.76	13.14	12.68	12.98	0.18	1.41	1009586.0	13103859.22	898
2019-03-19	12.6	12.8	12.5	12.8	0.3	2.4	508576.0	6429414.9	436
2019-03-18	12.5	12.58	12.4	12.5	0.0	0.0	382037.0	4776565.76	370
2019-03-17	12.54	12.58	12.46	12.5	0.02	0.16	391306.0	4896593.96	386
2019-03-14	12.6	12.94	12.48	12.48	0.26	2.13	2272555.0	28938729.78	1973
2019-03-13	12.28	12.28	12.2	12.22	-0.04	-0.33	118285.0	1447799.96	114
2019-03-12	12.3	12.36	12.2	12.26	-0.08	-0.65	154577.0	1899785.68	245
2019-03-11	12.38	12.4	12.34	12.34	-0.08	-0.64	154252.0	1904956.14	152
2019-03-10	12.4	12.44	12.32	12.42	-0.02	-0.16	328277.0	4064758.08	250
2019-03-07	12.28	12.52	12.28	12.44	0.24	1.97	1036802.0	12865857.64	856
2019-03-06	12.12	12.2	12.06	12.2	0.12	0.99	129490.0	1570869.32	181
2019-03-05	11.94	12.2	11.94	12.08	0.12	1.0	461147.0	5585464.82	409
2019-03-04	11.92	11.98	11.92	11.96	0.0	0.0	18811.0	224678.12	34
2019-03-03	11.84	11.96	11.84	11.96	0.08	0.67	65554.0	781954.28	84
2019-02-28	11.9	11.9	11.8	11.88	-0.02	-0.17	72672.0	860069.76	121
2019-02-27	12.08	12.1	11.9	11.9	0.0	0.0	49131.0	589269.06	109
2019-02-26	11.8	11.9	11.8	11.9	0.02	0.17	53266.0	631403.8	90
2019-02-25	11.92	11.94	11.88	11.88	-0.1	-0.83	44457.0	529755.92	102
2019-02-24	11.98	11.98	11.98	11.98	-0.02	-0.17	24403.0	292669.6	67
2019-02-21	12.08	12.14	11.98	12.0	0.0	0.0	46560.0	561288.06	89
2019-02-20	12.02	12.02	12.0	12.0	-0.02	-0.17	27367.0	328779.26	59
2019-02-19	12.06	12.06	12.02	12.02	-0.08	-0.66	36714.0	442054.68	82
2019-02-18	12.2	12.2	12.08	12.1	-0.04	-0.33	56321.0	682787.14	101
2019-02-17	12.1	12.16	12.08	12.14	0.04	0.33	78301.0	948856.06	105
2019-02-14	12.12	12.2	12.1	12.1	0.0	0.0	84395.0	1023215.14	144
2019-02-13	12.2	12.2	12.1	12.1	-0.08	-0.66	125016.0	1518629.42	135
2019-02-12	12.28	12.28	12.1	12.18	-0.02	-0.16	107235.0	1304706.52	139
2019-02-11	12.3	12.36	12.2	12.2	-0.04	-0.33	370638.0	4546397.92	300
2019-02-10	12.18	12.24	12.16	12.24	0.08	0.66	128834.0	1570771.84	134
2019-02-07	12.16	12.16	12.1	12.16	0.02	0.16	93381.0	1133451.96	114
2019-02-06	12.22	12.34	12.14	12.14	-0.06	-0.49	324732.0	3972049.5	253
2019-02-05	12.18	12.3	12.14	12.2	0.08	0.66	435193.0	5316005.44	301
2019-02-04	12.16	12.16	12.1	12.12	-0.06	-0.49	97370.0	1181445.42	128
2019-02-03	12.26	12.3	12.14	12.18	-0.02	-0.16	113965.0	1392496.12	138
2019-01-31	12.26	12.32	12.18	12.2	-0.02	-0.16	117970.0	1446747.0	148
2019-01-30	12.16	12.34	12.14	12.22	0.06	0.49	177806.0	2175338.54	224
2019-01-29	12.3	12.3	12.12	12.16	-0.12	-0.98	156420.0	1916762.64	203
2019-01-28	11.96	12.4	11.96	12.28	0.38	3.19	756334.0	9236706.4	696
2019-01-27	11.64	11.96	11.62	11.9	0.18	1.54	226349.0	2681946.32	349
2019-01-24	11.68	11.74	11.64	11.72	0.02	0.17	94590.0	1107687.42	140
2019-01-23	11.7	11.72	11.6	11.7	0.06	0.52	145430.0	1696686.36	122
2019-01-22	11.7	11.7	11.6	11.64	-0.04	-0.34	128650.0	1495431.34	123
2019-01-21	11.5	11.76	11.5	11.68	0.14	1.21	161899.0	1889408.1	202
2019-01-20	11.6	11.64	11.52	11.54	0.02	0.17	138082.0	1598203.28	163
2019-01-17	11.58	11.6	11.52	11.52	0.02	0.17	57095.0	660202.72	84
2019-01-16	11.52	11.66	11.5	11.5	-0.06	-0.52	195986.0	2266523.48	178
2019-01-15	11.7	11.7	11.54	11.56	-0.1	-0.86	116803.0	1354516.48	135
2019-01-14	11.76	11.76	11.66	11.66	-0.08	-0.68	58063.0	679121.4	80
2019-01-13	11.7	11.74	11.66	11.74	0.14	1.21	68572.0	801069.2	93
2019-01-10	11.7	11.7	11.58	11.6	-0.02	-0.17	108540.0	1261185.22	128
2019-01-09	11.6	11.78	11.52	11.62	0.06	0.52	187704.0	2181830.1	182
2019-01-08	11.64	11.64	11.46	11.56	0.0	0.0	108492.0	1248269.82	150
2019-01-07	11.7	11.72	11.36	11.56	-0.22	-1.87	427307.0	4933107.28	392
2019-01-06	11.88	11.92	11.78	11.78	-0.02	-0.17	95531.0	1128354.9	104
2019-01-03	11.84	11.84	11.62	11.8	-0.04	-0.34	60541.0	711723.92	144
2019-01-02	11.9	11.9	11.5	11.84	-0.06	-0.5	167823.0	1957581.38	176
2019-01-01	11.94	11.94	11.9	11.9	-0.06	-0.5	28059.0	334277.94	43
2018-12-31	12.0	12.0	11.92	11.96	-0.02	-0.17	62488.0	747017.08	132
2018-12-30	11.98	12.0	11.96	11.98	-0.02	-0.17	27313.0	327250.64	57
2018-12-27	12.04	12.12	11.92	12.0	0.02	0.17	50063.0	599456.04	62
2018-12-26	12.0	12.0	11.98	11.98	-0.08	-0.66	31933.0	382477.8	76
2018-12-25	12.0	12.06	11.92	12.06	0.02	0.17	26929.0	322542.52	64
2018-12-24	12.12	12.12	12.0	12.04	0.04	0.33	74789.0	898548.08	58
2018-12-23	11.96	12.0	11.96	12.0	0.08	0.67	20803.0	248503.46	74
2018-12-20	12.12	12.12	11.9	11.92	-0.22	-1.81	122891.0	1478185.46	154
2018-12-19	12.14	12.22	12.12	12.14	-0.08	-0.65	157333.0	1911406.64	156
2018-12-18	12.26	12.28	12.2	12.22	-0.04	-0.33	118675.0	1449941.74	143
2018-12-17	12.32	12.5	12.26	12.26	-0.04	-0.33	206414.0	2553509.66	215
2018-12-16	12.28	12.34	12.26	12.3	-0.04	-0.32	40753.0	501156.74	50
2018-12-13	12.26	12.42	12.26	12.34	0.0	0.0	106326.0	1315922.7	100
2018-12-12	12.28	12.34	12.28	12.34	0.1	0.82	59529.0	732080.62	142
2018-12-11	12.3	12.3	12.22	12.24	-0.02	-0.16	35179.0	431735.22	68
2018-12-10	12.28	12.32	12.26	12.26	0.0	0.0	97178.0	1194491.34	87
2018-12-09	12.32	12.32	12.2	12.26	-0.04	-0.33	80197.0	981089.5	90
2018-12-06	12.28	12.36	12.22	12.3	0.0	0.0	90825.0	1114528.12	89
2018-12-05	12.3	12.34	12.26	12.3	-0.02	-0.16	169992.0	2088234.96	170
2018-12-04	12.38	12.4	12.3	12.32	-0.08	-0.65	108099.0	1334533.52	108
2018-12-03	12.5	12.5	12.38	12.4	0.0	0.0	71890.0	892195.86	101
2018-12-02	12.42	12.56	12.36	12.4	0.06	0.49	161902.0	2014518.54	159
2018-11-29	12.38	12.38	12.34	12.34	0.02	0.16	52131.0	644073.54	67
2018-11-28	12.38	12.44	12.32	12.32	-0.08	-0.65	150404.0	1860255.86	138
2018-11-27	12.34	12.48	12.32	12.4	0.08	0.65	143705.0	1782558.18	105
2018-11-26	12.42	12.42	12.26	12.32	-0.08	-0.65	47104.0	580867.74	55
2018-11-25	12.4	12.42	12.36	12.4	0.0	0.0	102277.0	1267429.8	78
2018-11-22	12.26	12.4	12.26	12.4	0.1	0.81	60770.0	750742.7	66
2018-11-21	12.3	12.36	12.3	12.3	0.1	0.82	45825.0	564381.74	49
2018-11-20	12.2	12.24	12.16	12.2	-0.12	-0.97	50699.0	618819.82	68
2018-11-19	12.4	12.4	12.3	12.32	0.04	0.33	25673.0	316681.8	52
2018-11-18	12.4	12.42	12.26	12.28	-0.2	-1.6	89647.0	1104822.14	93
2018-11-15	12.5	12.54	12.4	12.48	0.1	0.81	108376.0	1353346.76	109
2018-11-14	12.44	12.58	12.34	12.38	-0.08	-0.64	144936.0	1805678.84	118
2018-11-13	12.44	12.5	12.44	12.46	0.02	0.16	58568.0	730004.02	82
2018-11-12	12.42	12.6	12.42	12.44	0.0	0.0	130487.0	1627553.14	165
2018-11-11	12.6	12.68	12.44	12.44	0.14	1.14	272805.0	3430956.02	285
2018-11-08	12.34	12.34	12.24	12.3	-0.14	-1.13	99228.0	1221501.78	134
2018-11-07	12.36	12.46	12.36	12.44	0.04	0.32	67018.0	831342.94	60
2018-11-06	12.42	12.5	12.36	12.4	0.0	0.0	52921.0	655545.84	90
2018-11-05	12.5	12.66	12.4	12.4	0.0	0.0	146709.0	1833119.74	173
2018-11-04	12.44	12.5	12.4	12.4	-0.06	-0.48	39622.0	492893.5	77
2018-11-01	12.68	12.7	12.46	12.46	-0.24	-1.89	108329.0	1356658.96	138
2018-10-31	12.54	12.78	12.54	12.7	0.28	2.25	176206.0	2235617.14	251
2018-10-30	12.26	12.56	12.26	12.42	0.12	0.98	119073.0	1484933.56	156
2018-10-29	12.2	12.5	12.18	12.3	0.1	0.82	233211.0	2879329.74	262
2018-10-28	12.2	12.3	12.1	12.2	-0.12	-0.97	275874.0	3360319.18	234
2018-10-25	12.3	12.42	12.3	12.32	-0.1	-0.81	136593.0	1686028.82	147
2018-10-24	12.5	12.64	12.42	12.42	-0.06	-0.48	127387.0	1599852.4	151
2018-10-23	11.8	12.48	11.8	12.48	0.72	6.12	272688.0	3341367.9	332
2018-10-22	12.4	12.52	11.76	11.76	-0.44	-3.61	289006.0	3525625.06	278
2018-10-21	11.5	12.5	11.5	12.2	0.22	1.84	310051.0	3794572.3	426
2018-10-18	11.36	12.1	11.36	11.98	0.64	5.64	233112.0	2761099.2	281
2018-10-17	11.48	11.6	11.34	11.34	0.04	0.35	135351.0	1561025.22	114
2018-10-16	11.3	11.4	11.0	11.3	-0.12	-1.05	127835.0	1442304.6	164
2018-10-15	11.2	11.42	11.1	11.42	0.32	2.88	157914.0	1775653.34	142
2018-10-14	11.94	11.96	11.0	11.1	-0.96	-7.96	211462.0	2386515.76	243
2018-10-11	12.26	12.3	12.0	12.06	-0.32	-2.58	124992.0	1517940.74	169
2018-10-10	12.42	12.42	12.38	12.38	-0.12	-0.96	102412.0	1269608.76	105
2018-10-09	12.64	12.68	12.5	12.5	-0.12	-0.95	91988.0	1155046.1	118
2018-10-08	12.38	12.88	12.38	12.62	0.28	2.27	142548.0	1805591.2	170
2018-10-07	12.5	12.5	12.3	12.34	-0.16	-1.28	86329.0	1067543.24	99
2018-10-04	12.56	12.56	12.44	12.5	0.0	0.0	38123.0	476849.24	47
2018-10-03	12.62	12.64	12.5	12.5	-0.14	-1.11	155239.0	1944653.94	109
2018-10-02	12.7	12.78	12.6	12.64	-0.12	-0.94	154323.0	1954799.76	121
2018-10-01	12.74	12.86	12.74	12.76	-0.04	-0.31	150734.0	1929027.52	84
2018-09-30	12.74	12.84	12.74	12.8	0.06	0.47	118735.0	1519391.46	105
2018-09-27	12.98	12.98	12.72	12.74	-0.2	-1.55	69559.0	891427.02	93
2018-09-26	12.84	12.96	12.76	12.94	0.16	1.25	44201.0	568958.98	68
2018-09-25	12.6	12.9	12.6	12.78	0.14	1.11	60525.0	774726.0	77
2018-09-20	12.68	12.68	12.64	12.64	-0.24	-1.86	13916.0	176435.86	30
2018-09-19	12.58	12.88	12.58	12.88	0.3	2.38	64869.0	827716.62	91
2018-09-18	12.56	12.58	12.56	12.58	0.14	1.13	50264.0	631839.5	61
2018-09-17	12.4	12.46	12.4	12.44	0.0	0.0	47108.0	585302.76	63
2018-09-16	12.34	12.5	12.34	12.44	-0.1	-0.8	29081.0	362292.24	61
2018-09-13	12.58	12.62	12.54	12.54	-0.1	-0.79	114643.0	1442969.88	103
2018-09-12	12.84	12.9	12.64	12.64	-0.16	-1.25	79313.0	1014736.42	85
2018-09-11	12.76	12.96	12.76	12.8	0.0	0.0	101860.0	1304957.56	86
2018-09-10	12.88	12.88	12.76	12.8	-0.18	-1.39	71323.0	914235.56	92
2018-09-09	12.78	12.98	12.76	12.98	0.08	0.62	47815.0	614628.72	74
2018-09-06	12.9	12.98	12.68	12.9	-0.04	-0.31	163326.0	2089473.36	202
2018-09-05	13.16	13.16	12.66	12.94	-0.36	-2.71	260669.0	3376876.38	211
2018-09-04	13.22	13.46	13.18	13.3	0.1	0.76	110858.0	1474272.6	129
2018-09-03	13.3	13.32	13.18	13.2	-0.1	-0.75	138961.0	1835152.22	109
2018-09-02	13.3	13.3	13.24	13.3	-0.1	-0.75	66775.0	885999.46	73
2018-08-30	13.36	13.4	13.22	13.4	0.02	0.15	104170.0	1386387.58	112
2018-08-29	13.4	13.56	13.34	13.38	0.04	0.3	230343.0	3092579.94	178
2018-08-28	13.3	13.44	13.3	13.34	-0.02	-0.15	154543.0	2068472.7	142
2018-08-27	13.4	13.4	13.26	13.36	-0.04	-0.3	136734.0	1821167.66	96
2018-08-26	13.48	13.48	13.32	13.4	0.0	0.0	175513.0	2351777.96	119
2018-08-16	13.3	13.56	13.3	13.4	0.06	0.45	101909.0	1364798.62	116
2018-08-15	13.28	13.34	13.24	13.34	0.06	0.45	87898.0	1167387.12	115
2018-08-14	13.34	13.38	13.24	13.28	-0.02	-0.15	184114.0	2449936.86	176
2018-08-13	13.6	13.6	13.22	13.3	-0.3	-2.21	171662.0	2297382.0	213
2018-08-12	13.84	13.84	13.32	13.6	-0.28	-2.02	437024.0	5944547.54	387
2018-08-09	13.94	13.96	13.76	13.88	-0.06	-0.43	511257.0	7090011.28	465
2018-08-08	13.72	14.18	13.62	13.94	0.24	1.75	980581.0	13635214.86	864
2018-08-07	14.1	14.26	13.62	13.7	-0.32	-2.28	673789.0	9426306.72	617
2018-08-06	13.58	14.02	13.54	14.02	0.48	3.55	906430.0	12580139.1	738
2018-08-05	13.32	13.68	13.32	13.54	0.22	1.65	476356.0	6438732.62	497
2018-08-02	13.18	13.66	13.14	13.32	0.12	0.91	1143520.0	15410275.48	876
2018-08-01	13.14	13.26	13.1	13.2	0.04	0.3	74156.0	977280.32	118
2018-07-31	13.1	13.3	13.1	13.16	-0.04	-0.3	255761.0	3378243.7	197
2018-07-30	13.18	13.3	13.08	13.2	0.14	1.07	167615.0	2211678.34	165
2018-07-29	13.12	13.36	12.92	13.06	0.06	0.46	275248.0	3611192.9	313
2018-07-26	12.9	13.0	12.86	13.0	0.0	0.0	52812.0	682082.0	88
2018-07-25	13.06	13.06	12.84	13.0	0.06	0.46	68928.0	892755.66	65
2018-07-24	12.92	13.12	12.92	12.94	-0.08	-0.61	129602.0	1689259.2	103
2018-07-23	13.22	13.26	13.02	13.02	-0.1	-0.76	139659.0	1833495.24	135
2018-07-22	13.22	13.3	13.1	13.12	-0.22	-1.65	125919.0	1660716.02	119
2018-07-19	13.48	13.5	13.34	13.34	-0.16	-1.19	147193.0	1979282.86	149
2018-07-18	13.38	13.5	13.3	13.5	0.22	1.66	206432.0	2763301.74	182
2018-07-17	13.22	13.34	13.2	13.28	0.06	0.45	99110.0	1314232.9	113
2018-07-16	13.14	13.3	13.14	13.22	0.12	0.92	144018.0	1902015.34	148
2018-07-15	12.98	13.14	12.98	13.1	0.1	0.77	121673.0	1591341.36	108
2018-07-12	13.04	13.2	13.0	13.0	0.04	0.31	221148.0	2893843.26	245
2018-07-11	12.9	13.0	12.9	12.96	0.06	0.47	101625.0	1316661.18	107
2018-07-10	12.86	12.94	12.8	12.9	-0.06	-0.46	120193.0	1546140.74	137
2018-07-09	12.78	12.98	12.74	12.96	0.12	0.93	117141.0	1502311.0	152
2018-07-08	12.8	12.84	12.7	12.84	-0.06	-0.47	225206.0	2879916.32	247
2018-07-05	13.24	13.24	12.9	12.9	-0.36	-2.71	287698.0	3780436.48	236
2018-07-04	13.26	13.4	13.22	13.26	0.02	0.15	186889.0	2485216.14	122
2018-07-03	13.22	13.3	13.22	13.24	0.0	0.0	97035.0	1287337.96	106
2018-07-02	13.32	13.38	13.24	13.24	-0.1	-0.75	234984.0	3128512.08	155
2018-07-01	13.4	13.4	13.32	13.34	-0.04	-0.3	216402.0	2891153.0	135
2018-06-28	13.3	13.44	13.28	13.38	0.08	0.6	241788.0	3232255.78	229
2018-06-27	13.32	13.4	13.28	13.3	-0.08	-0.6	193323.0	2575954.88	194
2018-06-26	13.62	13.62	13.3	13.38	-0.3	-2.19	451209.0	6061963.64	411
2018-06-25	13.72	13.72	13.6	13.68	-0.08	-0.58	233718.0	3193022.12	145
2018-06-24	13.88	13.88	13.6	13.76	0.02	0.15	193964.0	2658847.32	218
2018-06-21	13.62	14.0	13.58	13.74	0.04	0.29	290019.0	4016468.98	297
2018-06-20	13.7	13.9	13.5	13.7	-0.1	-0.72	262856.0	3597477.72	203
2018-06-12	13.94	14.0	13.74	13.8	-0.12	-0.86	235612.0	3258219.34	210
2018-06-11	13.9	14.26	13.8	13.92	0.16	1.16	810107.0	11365627.9	768
2018-06-10	13.8	13.98	13.76	13.76	-0.02	-0.15	448240.0	6220950.42	313
2018-06-07	13.82	14.0	13.78	13.78	0.06	0.44	405658.0	5639381.48	353
2018-06-06	13.46	14.0	13.4	13.72	0.36	2.69	1048341.0	14475567.68	831
2018-06-05	13.3	13.46	13.3	13.36	-0.02	-0.15	228662.0	3058765.52	202
2018-06-04	13.52	13.58	13.34	13.38	-0.12	-0.89	331856.0	4462632.46	296
2018-06-03	13.3	13.54	13.24	13.5	0.26	1.96	664443.0	8935792.22	566
2018-05-31	13.16	13.38	13.16	13.24	0.08	0.61	229717.0	3046464.76	261
2018-05-30	13.18	13.22	13.06	13.16	-0.04	-0.3	146788.0	1931551.32	199
2018-05-29	13.24	13.3	13.2	13.2	-0.08	-0.6	236556.0	3134499.78	207
2018-05-28	13.4	13.5	13.28	13.28	-0.14	-1.04	253361.0	3388828.02	268
2018-05-27	13.46	13.68	13.36	13.42	-0.06	-0.45	394445.0	5319438.68	327
2018-05-24	13.4	13.8	13.38	13.45	-0.03	-0.22	911005.0	12393512.86	936
2018-05-23	13.56	13.56	13.4	13.48	-0.02	-0.15	440258.0	5936396.7	456
2018-05-22	13.7	13.7	13.42	13.5	-0.2	-1.46	651717.0	8826549.9	598
2018-05-21	13.9	13.98	13.6	13.7	-0.12	-0.87	604997.0	8333371.76	621
2018-05-20	13.86	14.1	13.8	13.82	-0.01	-0.07	729798.0	10146966.5	589
2018-05-17	13.76	14.1	13.6	13.83	0.11	0.8	980084.0	13587057.42	803
2018-05-16	14.18	14.22	13.7	13.72	-0.63	-4.39	2405083.0	33506713.12	1911
2018-05-15	14.66	14.88	14.14	14.35	-0.64	-4.27	4111717.0	59619635.88	2956
2018-05-14	14.36	15.02	14.36	14.99	1.33	9.74	5224586.0	77370202.3	2624
2018-05-13	13.4	13.7	13.4	13.66	0.19	1.41	478053.0	6518577.56	378
2018-05-10	13.3	13.66	13.3	13.47	0.17	1.28	496480.0	6696386.76	407
2018-05-09	13.14	13.5	13.04	13.3	0.1	0.76	493651.0	6553905.52	461
2018-05-08	13.34	13.36	12.88	13.2	-0.24	-1.79	824543.0	10825306.5	610
2018-05-07	13.3	13.74	13.3	13.44	0.14	1.05	726362.0	9841903.7	649
2018-05-06	13.8	13.8	13.26	13.3	-0.29	-2.13	609087.0	8223658.06	450
2018-05-03	13.86	13.96	13.5	13.59	-0.26	-1.88	632101.0	8648717.44	382
2018-05-02	14.16	14.16	13.8	13.85	-0.35	-2.46	461223.0	6440111.58	324
2018-05-01	14.1	14.48	14.1	14.2	-0.21	-1.46	875657.0	12507968.22	563
2018-04-30	14.0	14.5	14.0	14.41	0.47	3.37	2305538.0	32877641.04	1403
2018-04-29	13.86	14.18	13.46	13.94	0.12	0.87	1994508.0	27542042.64	1343
2018-04-26	13.52	13.9	13.34	13.82	0.37	2.75	1162446.0	15794642.58	878
2018-04-25	12.8	13.5	12.8	13.45	0.63	4.91	1316835.0	17386745.84	852
2018-04-24	13.14	13.14	12.78	12.82	-0.21	-1.61	778827.0	10069084.64	564
2018-04-23	12.74	13.3	12.74	13.03	0.36	2.84	1192424.0	15627135.16	847
2018-04-22	12.58	12.78	12.58	12.67	0.08	0.64	576366.0	7296773.74	369
2018-04-19	12.54	13.02	12.54	12.59	0.12	0.96	1466936.0	18819918.12	936
2018-04-18	12.26	12.58	12.24	12.47	0.24	1.96	928897.0	11553803.66	601
2018-04-17	12.2	12.28	12.14	12.23	0.05	0.41	451696.0	5516247.1	259
2018-04-16	12.16	12.28	12.16	12.18	0.04	0.33	290075.0	3547741.08	215
2018-04-15	12.06	12.16	12.06	12.14	0.15	1.25	186397.0	2258517.42	144
2018-04-12	12.04	12.04	11.96	11.99	-0.03	-0.25	258885.0	3105623.48	177
2018-04-11	12.24	12.28	12.0	12.02	-0.24	-1.96	246765.0	2991225.38	219
2018-04-10	12.3	12.36	12.18	12.26	-0.01	-0.08	279482.0	3423749.58	217
2018-04-09	12.62	12.72	12.22	12.27	-0.26	-2.08	649211.0	8115792.74	582
2018-04-08	12.28	12.58	12.24	12.53	0.29	2.37	1032541.0	12788886.1	715
2018-04-05	12.2	12.3	12.16	12.24	0.08	0.66	528353.0	6456928.56	289
2018-04-04	12.14	12.26	12.12	12.16	0.07	0.58	315836.0	3852948.98	253
2018-04-03	12.04	12.1	12.0	12.09	0.03	0.25	179708.0	2168181.08	144
2018-04-02	12.1	12.1	12.04	12.06	-0.05	-0.41	90442.0	1092048.2	140
2018-04-01	12.1	12.12	12.04	12.11	0.01	0.08	134369.0	1620867.92	136
2018-03-29	12.24	12.24	12.1	12.1	-0.05	-0.41	204807.0	2484124.96	152
2018-03-28	12.14	12.22	12.1	12.15	-0.01	-0.08	342761.0	4167770.52	314
2018-03-27	12.02	12.22	12.0	12.16	0.14	1.16	388888.0	4727703.86	318
2018-03-26	12.12	12.16	12.02	12.02	-0.16	-1.31	171930.0	2074734.2	131
2018-03-25	11.98	12.4	11.94	12.18	0.18	1.5	484093.0	5897361.4	320
2018-03-22	12.0	12.02	11.98	12.0	0.0	0.0	57399.0	688770.64	61
2018-03-21	12.0	12.04	11.98	12.0	0.01	0.08	91246.0	1094849.08	79
2018-03-20	11.98	12.0	11.92	11.99	0.03	0.25	72469.0	867571.3	68
2018-03-19	12.0	12.0	11.92	11.96	-0.08	-0.66	114778.0	1373771.56	134
2018-03-18	12.04	12.06	12.04	12.04	-0.02	-0.17	37692.0	453940.64	58
2018-03-15	12.1	12.1	12.02	12.06	-0.07	-0.58	94061.0	1135238.18	72
2018-03-14	12.14	12.14	12.1	12.13	0.05	0.41	110392.0	1337507.56	81
2018-03-13	12.04	12.14	12.02	12.08	-0.04	-0.33	90398.0	1093073.08	100
2018-03-12	12.02	12.14	12.02	12.12	0.08	0.66	137620.0	1666665.82	147
2018-03-11	12.04	12.14	12.04	12.04	0.0	0.0	151644.0	1831034.52	136
2018-03-08	12.04	12.06	12.0	12.04	0.06	0.5	54036.0	649725.72	54
2018-03-07	12.04	12.04	11.9	11.98	0.03	0.25	106327.0	1270087.74	98
2018-03-06	12.06	12.06	11.9	11.95	-0.05	-0.42	127456.0	1525648.12	81
2018-03-05	12.06	12.06	12.0	12.0	0.04	0.33	33542.0	403778.76	45
2018-03-04	11.94	11.96	11.94	11.96	-0.02	-0.17	38314.0	458005.6	38
2018-03-01	12.04	12.04	11.96	11.98	-0.02	-0.17	77058.0	924334.84	76
2018-02-28	12.06	12.06	12.0	12.0	-0.07	-0.58	86732.0	1042882.62	77
2018-02-27	12.16	12.16	12.02	12.07	-0.05	-0.41	128635.0	1552102.48	111
2018-02-26	12.1	12.26	12.1	12.12	-0.04	-0.33	84125.0	1023198.72	92
2018-02-25	12.14	12.2	12.1	12.16	0.1	0.83	60336.0	733581.6	75
2018-02-22	12.08	12.1	12.06	12.06	-0.04	-0.33	33272.0	402145.04	57
2018-02-21	12.1	12.2	12.1	12.1	0.0	0.0	73999.0	897579.5	75
2018-02-20	12.1	12.12	12.08	12.1	-0.04	-0.33	33262.0	402999.18	61
2018-02-19	12.12	12.16	12.1	12.14	-0.06	-0.49	77539.0	940222.64	70
2018-02-18	12.22	12.22	12.2	12.2	-0.08	-0.65	24656.0	301249.32	46
2018-02-15	12.32	12.36	12.28	12.28	-0.07	-0.57	54936.0	675889.92	55
2018-02-14	12.24	12.36	12.22	12.35	0.06	0.49	131360.0	1615391.36	101
2018-02-13	12.34	12.36	12.3	12.29	-0.08	-0.65	118047.0	1457594.32	96
2018-02-12	12.2	12.38	12.2	12.37	0.04	0.32	180109.0	2215902.4	143
2018-02-11	11.8	12.34	11.8	12.33	0.07	0.57	209175.0	2530938.58	180
2018-02-08	12.28	12.28	12.2	12.26	0.0	0.0	70442.0	860780.32	51
2018-02-07	12.2	12.34	12.2	12.26	0.09	0.74	228548.0	2802277.56	140
2018-02-06	12.18	12.2	12.1	12.17	-0.14	-1.14	137063.0	1667041.5	123
2018-02-05	12.26	12.34	12.22	12.31	0.0	0.0	94618.0	1162857.82	101
2018-02-04	12.34	12.34	12.16	12.31	-0.04	-0.32	169417.0	2074432.04	139
2018-02-01	12.32	12.38	12.3	12.35	0.05	0.41	68288.0	841909.66	92
2018-01-31	12.34	12.4	12.3	12.3	-0.04	-0.32	233621.0	2884129.96	182
2018-01-30	12.66	12.68	12.3	12.34	-0.36	-2.83	537252.0	6665545.74	451
2018-01-29	12.74	12.74	12.64	12.7	-0.05	-0.39	107560.0	1366374.56	98
2018-01-28	12.74	12.84	12.74	12.75	0.04	0.31	69687.0	890918.18	85
2018-01-25	12.66	12.82	12.64	12.71	0.09	0.71	59165.0	753457.36	79
2018-01-24	12.74	12.74	12.58	12.62	-0.12	-0.94	134229.0	1699339.64	130
2018-01-23	12.9	12.96	12.74	12.74	-0.18	-1.39	160641.0	2062525.6	155
2018-01-22	12.94	13.12	12.92	12.92	-0.02	-0.15	186235.0	2429249.14	171
2018-01-21	12.88	13.06	12.8	12.94	0.08	0.62	152426.0	1981389.72	138
2018-01-18	12.9	12.96	12.86	12.86	-0.13	-1.0	86475.0	1115101.8	100
2018-01-17	12.92	13.12	12.84	12.99	0.15	1.17	252860.0	3288117.52	236
2018-01-16	12.98	12.98	12.8	12.84	-0.12	-0.93	192371.0	2481930.42	156
2018-01-15	12.9	13.1	12.9	12.96	0.04	0.31	355547.0	4617074.9	240
2018-01-14	12.78	13.16	12.76	12.92	0.26	2.05	1155103.0	15022559.6	747
2018-01-11	12.34	12.7	12.32	12.66	0.36	2.93	691044.0	8659693.62	435
2018-01-10	12.34	12.36	12.26	12.3	-0.05	-0.4	145750.0	1793299.5	111
2018-01-09	12.2	12.48	12.2	12.35	0.17	1.4	377200.0	4665840.38	291
2018-01-08	12.2	12.36	12.18	12.18	-0.04	-0.33	209303.0	2561440.26	137
2018-01-07	12.38	12.38	12.16	12.22	-0.08	-0.65	335237.0	4098593.14	217
2018-01-04	12.1	12.36	12.1	12.3	0.16	1.32	286226.0	3489718.16	178
2018-01-03	12.26	12.26	12.1	12.14	-0.13	-1.06	144111.0	1756148.08	158
2018-01-02	12.46	12.46	12.26	12.27	-0.17	-1.37	244386.0	3015704.44	182
2018-01-01	12.42	12.64	12.3	12.44	0.05	0.4	541997.0	6757528.16	366
2017-12-31	12.32	12.48	12.3	12.39	0.1	0.81	383249.0	4755268.56	338
2017-12-28	12.18	12.38	12.18	12.29	0.13	1.07	470980.0	5793138.46	430
2017-12-27	12.16	12.2	12.1	12.16	0.08	0.66	97414.0	1183746.62	115
2017-12-26	12.16	12.16	12.0	12.08	-0.03	-0.25	111487.0	1346456.14	102
2017-12-25	12.1	12.12	12.02	12.11	-0.01	-0.08	104862.0	1265753.48	93
2017-12-24	12.3	12.3	12.1	12.12	-0.12	-0.98	220385.0	2692589.36	138
2017-12-21	12.22	12.34	12.2	12.24	-0.01	-0.08	150144.0	1842955.92	136
2017-12-20	12.34	12.34	12.16	12.25	0.0	0.0	178724.0	2183780.06	159
2017-12-19	12.26	12.4	12.14	12.25	0.03	0.25	548553.0	6743231.9	382
2017-12-18	12.04	12.26	12.04	12.22	0.26	2.17	530174.0	6452427.96	331
2017-12-17	11.88	12.0	11.86	11.96	0.05	0.42	188025.0	2245503.02	164
2017-12-14	12.0	12.0	11.9	11.91	-0.01	-0.08	79554.0	948394.98	58
2017-12-13	11.92	11.92	11.86	11.92	0.02	0.17	108433.0	1288837.88	77
2017-12-12	11.86	11.96	11.82	11.9	-0.01	-0.08	197080.0	2344714.38	123
2017-12-11	12.2	12.2	11.92	11.91	-0.14	-1.16	220370.0	2641182.48	154
2017-12-10	11.8	12.14	11.8	12.05	0.42	3.61	402874.0	4831911.54	278
2017-12-07	11.44	11.7	11.44	11.63	0.05	0.43	167506.0	1941548.86	159
2017-12-06	11.6	11.76	11.54	11.58	-0.08	-0.69	103176.0	1198539.64	103
2017-12-05	11.7	11.8	11.58	11.66	-0.22	-1.85	184614.0	2157982.68	176
2017-12-04	11.64	11.92	11.46	11.88	0.26	2.24	402014.0	4704783.14	391
2017-12-03	11.42	11.68	11.42	11.62	0.27	2.38	227058.0	2632615.54	180
2017-11-30	11.36	11.4	11.32	11.35	0.0	0.0	74123.0	843070.78	93
2017-11-29	11.2	11.6	11.14	11.35	0.25	2.25	353160.0	4003847.64	257
2017-11-28	11.14	11.14	11.08	11.1	-0.07	-0.63	203498.0	2260174.64	173
2017-11-27	11.26	11.26	11.1	11.17	-0.07	-0.62	88524.0	990195.46	86
2017-11-26	11.2	11.24	11.2	11.24	0.08	0.72	63985.0	718114.38	82
2017-11-23	11.1	11.2	11.08	11.16	0.16	1.45	110837.0	1234578.0	126
2017-11-22	11.0	11.1	11.0	11.0	0.17	1.57	89629.0	987390.82	87
2017-11-21	10.9	10.94	10.84	10.83	-0.08	-0.73	94767.0	1032661.94	102
2017-11-20	10.98	11.06	10.9	10.91	-0.09	-0.82	53376.0	586630.78	66
2017-11-19	11.3	11.36	10.94	11.0	-0.4	-3.51	303829.0	3356292.76	255
2017-11-16	11.46	11.66	11.32	11.4	-0.06	-0.52	164921.0	1899107.88	133
2017-11-15	11.26	11.6	11.26	11.46	0.19	1.69	182656.0	2101289.36	175
2017-11-14	10.96	11.7	10.96	11.27	0.22	1.99	487813.0	5553579.42	436
2017-11-13	10.86	11.14	10.86	11.05	0.07	0.64	65006.0	714411.2	106
2017-11-12	10.6	11.02	10.6	10.98	0.28	2.62	187272.0	2030579.56	174
2017-11-09	10.36	11.18	10.3	10.7	0.29	2.79	170782.0	1840018.92	148
2017-11-08	10.36	10.58	10.3	10.41	-0.16	-1.51	76507.0	799999.54	85
2017-11-07	11.6	11.6	10.36	10.57	-0.93	-8.09	176608.0	1919060.82	215
2017-11-06	11.54	11.6	11.48	11.5	-0.2	-1.71	54228.0	625232.94	118
2017-11-05	11.54	11.7	11.5	11.7	-0.11	-0.93	78885.0	912949.64	137
2017-11-02	11.86	11.98	11.66	11.81	-0.13	-1.09	125103.0	1480374.18	112
2017-11-01	11.9	11.94	11.8	11.94	0.02	0.17	31515.0	373042.82	50
2017-10-31	12.0	12.0	11.82	11.92	0.01	0.08	111596.0	1328336.72	94
2017-10-30	11.82	12.14	11.82	11.91	0.11	0.93	213987.0	2565261.16	156
2017-10-29	11.86	11.86	11.8	11.8	-0.07	-0.59	35903.0	423992.62	62
2017-10-26	11.8	12.0	11.64	11.87	0.08	0.68	91005.0	1077605.84	135
2017-10-25	11.48	11.8	11.48	11.79	0.23	1.99	43764.0	507209.74	68
2017-10-24	11.68	11.7	11.52	11.56	-0.21	-1.78	68264.0	792049.48	96
2017-10-23	11.7	11.82	11.66	11.77	0.03	0.26	32364.0	378933.24	44
2017-10-22	11.84	11.84	11.7	11.74	-0.08	-0.68	20262.0	238329.06	38
2017-10-19	11.74	11.88	11.72	11.82	0.16	1.37	61052.0	719443.88	76
2017-10-18	11.7	11.7	11.7	11.66	-0.09	-0.77	23187.0	271022.54	48
2017-10-17	11.7	11.7	11.7	11.75	-0.03	-0.25	24684.0	289071.98	53
2017-10-16	11.86	11.86	11.7	11.78	-0.02	-0.17	102365.0	1203208.42	79
2017-10-15	11.88	11.88	11.72	11.8	-0.08	-0.67	70090.0	826896.24	56
2017-10-12	11.8	11.9	11.6	11.88	0.08	0.68	79294.0	929030.08	79
2017-10-11	11.9	11.9	11.74	11.8	-0.18	-1.5	50070.0	592406.42	63
2017-10-10	12.0	12.04	11.96	11.98	-0.01	-0.08	38479.0	461376.1	61
2017-10-09	12.1	12.14	12.0	11.99	-0.17	-1.4	115370.0	1389106.24	125
2017-10-08	12.3	12.3	12.16	12.16	-0.18	-1.46	107323.0	1311100.96	147
2017-10-05	12.44	12.44	12.32	12.34	-0.03	-0.24	67102.0	829555.62	50
2017-10-04	12.34	12.42	12.34	12.37	0.03	0.24	58913.0	729461.08	55
2017-10-03	12.32	12.34	12.32	12.34	0.03	0.24	44443.0	547943.08	67
2017-10-02	12.34	12.4	12.32	12.31	-0.08	-0.65	79840.0	986135.86	71
2017-10-01	12.4	12.4	12.34	12.39	-0.02	-0.16	72763.0	900632.48	46
2017-09-28	12.4	12.44	12.34	12.41	0.0	0.0	63219.0	784010.82	80
2017-09-27	12.36	12.4	12.34	12.41	0.0	0.0	43757.0	541640.08	62
2017-09-26	12.46	12.48	12.36	12.41	-0.02	-0.16	93561.0	1161267.74	87
2017-09-25	12.46	12.5	12.42	12.43	-0.09	-0.72	94176.0	1175728.96	74
2017-09-21	12.48	12.56	12.48	12.52	0.01	0.08	48586.0	608038.08	48
2017-09-20	12.54	12.64	12.38	12.51	0.03	0.24	128942.0	1613306.08	158
2017-09-19	12.52	12.58	12.46	12.48	-0.03	-0.24	208750.0	2617623.88	136
2017-09-18	12.48	12.6	12.48	12.51	0.07	0.56	548441.0	6878452.72	312
2017-09-17	12.36	12.48	12.36	12.44	0.09	0.73	85341.0	1060391.48	75
2017-09-14	12.36	12.36	12.36	12.35	-0.01	-0.08	29507.0	364869.58	46
2017-09-13	12.4	12.44	12.34	12.36	-0.05	-0.4	51285.0	636667.52	44
2017-09-12	12.5	12.5	12.38	12.41	-0.04	-0.32	97599.0	1214637.46	63
2017-09-11	12.48	12.48	12.4	12.45	-0.03	-0.24	66646.0	830562.82	57
2017-09-10	12.48	12.5	12.42	12.48	0.08	0.65	36246.0	452084.88	45
2017-09-07	12.36	12.44	12.36	12.4	0.06	0.49	97225.0	1206731.72	93
2017-09-06	12.34	12.34	12.32	12.34	0.04	0.33	15781.0	194613.96	20
2017-08-29	12.32	12.32	12.3	12.3	-0.08	-0.65	59716.0	735127.6	61
2017-08-28	12.28	12.4	12.28	12.38	0.09	0.73	44532.0	549379.76	48
2017-08-27	12.36	12.36	12.3	12.29	-0.05	-0.41	15676.0	193515.74	33
2017-08-24	12.32	12.36	12.28	12.34	0.03	0.24	44238.0	544445.86	59
2017-08-23	12.4	12.4	12.32	12.31	-0.09	-0.73	47362.0	584202.6	66
2017-08-22	12.34	12.48	12.34	12.4	0.07	0.57	99628.0	1233130.48	68
2017-08-21	12.42	12.62	12.3	12.33	-0.07	-0.56	324787.0	4042952.3	178
2017-08-20	12.3	12.54	12.3	12.4	0.07	0.57	148209.0	1844661.18	127
2017-08-17	12.66	12.66	12.3	12.33	-0.32	-2.53	300994.0	3745107.98	205
2017-08-16	12.5	12.7	12.44	12.65	0.17	1.36	96741.0	1216182.42	134
2017-08-15	12.78	12.78	12.48	12.48	-0.31	-2.42	108142.0	1362091.78	112
2017-08-14	12.98	13.14	12.76	12.79	0.14	1.11	464270.0	6006977.8	359
2017-08-13	12.24	12.9	12.24	12.65	0.26	2.1	621751.0	7854285.54	375
2017-08-10	12.12	12.44	12.12	12.39	0.28	2.31	349878.0	4293123.8	247
2017-08-09	12.3	12.3	12.0	12.11	-0.34	-2.73	392000.0	4753394.98	291
2017-08-08	12.14	12.62	12.14	12.45	0.33	2.72	316375.0	3943565.5	269
2017-08-07	12.1	12.12	12.06	12.12	-0.01	-0.08	95356.0	1152703.56	90
2017-08-06	12.1	12.2	12.1	12.13	-0.08	-0.66	43636.0	530787.1	52
2017-08-03	12.1	12.3	12.1	12.21	0.11	0.91	52519.0	641105.8	45
2017-08-02	12.22	12.22	12.1	12.1	-0.11	-0.9	34875.0	423647.08	42
2017-08-01	12.14	12.22	12.14	12.21	0.21	1.75	64505.0	785793.84	82
2017-07-31	12.0	12.0	12.0	12.0	0.0	0.0	34231.0	410794.88	62
2017-07-30	12.08	12.08	12.0	12.0	-0.04	-0.33	25011.0	301091.9	37
2017-07-27	12.2	12.2	12.0	12.04	-0.19	-1.55	71040.0	861054.6	94
2017-07-26	12.3	12.3	12.22	12.23	-0.07	-0.57	38685.0	474753.72	51
2017-07-25	12.38	12.38	12.26	12.3	-0.1	-0.81	117003.0	1438663.62	82
2017-07-24	12.42	12.42	12.36	12.4	-0.04	-0.32	30592.0	379223.24	37
2017-07-23	12.5	12.5	12.38	12.44	-0.06	-0.48	100047.0	1246007.4	124
2017-07-20	12.58	12.7	12.38	12.5	-0.01	-0.08	218349.0	2730922.96	161
2017-07-19	12.38	12.54	12.32	12.51	0.12	0.97	182019.0	2268042.1	128
2017-07-18	12.16	12.48	12.16	12.39	0.19	1.56	233838.0	2897031.44	166
2017-07-17	12.3	12.3	12.2	12.2	-0.08	-0.65	52955.0	648107.72	60
2017-07-16	12.3	12.32	12.26	12.28	-0.01	-0.08	75439.0	927014.08	64
2017-07-13	12.4	12.4	12.26	12.29	-0.01	-0.08	126889.0	1564244.96	100
2017-07-12	12.26	12.3	12.26	12.3	0.1	0.82	63098.0	774756.52	57
2017-07-11	12.22	12.28	12.2	12.2	-0.02	-0.16	37998.0	464542.4	41
2017-07-10	12.3	12.3	12.22	12.22	-0.04	-0.33	41389.0	507830.72	50
2017-07-09	12.4	12.4	12.24	12.26	-0.07	-0.57	32391.0	398411.38	57
2017-07-06	12.34	12.7	12.24	12.33	-0.01	-0.08	409690.0	5073164.26	252
2017-07-05	12.28	12.4	12.28	12.34	0.14	1.15	69507.0	856780.14	63
2017-07-04	12.2	12.3	12.2	12.2	0.0	0.0	58543.0	716961.38	60
2017-07-03	12.24	12.24	12.14	12.2	0.08	0.66	42474.0	516775.7	48
2017-07-02	12.14	12.2	12.08	12.12	-0.06	-0.49	94053.0	1142494.32	88
2017-06-22	12.2	12.24	12.16	12.18	0.02	0.16	35378.0	431515.24	62
2017-06-21	12.1	12.26	12.1	12.16	0.15	1.25	79049.0	962852.92	96
2017-06-20	12.06	12.2	12.0	12.01	-0.05	-0.41	73021.0	884015.54	176
2017-06-19	11.9	12.08	11.9	12.06	0.22	1.86	66939.0	804416.4	54
2017-06-18	11.94	11.94	11.84	11.84	0.0	0.0	19825.0	236483.42	35
2017-06-15	11.94	11.94	11.82	11.84	-0.11	-0.92	46805.0	554430.16	62
2017-06-14	12.02	12.02	11.98	11.95	-0.01	-0.08	30748.0	368518.68	36
2017-06-13	12.0	12.0	11.94	11.96	-0.05	-0.42	27912.0	334730.46	37
2017-06-12	11.98	12.02	11.98	12.01	0.01	0.08	18486.0	222068.66	35
2017-06-11	12.0	12.08	11.9	12.0	0.02	0.17	87882.0	1051269.94	97
2017-06-08	12.0	12.06	12.0	11.98	-0.08	-0.66	61490.0	739106.54	80
2017-06-07	12.06	12.2	12.02	12.06	0.0	0.0	75671.0	917817.56	81
2017-06-06	12.12	12.18	12.06	12.06	-0.13	-1.07	66202.0	802734.34	74
2017-06-05	12.22	12.24	12.04	12.19	-0.05	-0.41	80055.0	971074.12	105
2017-06-04	12.04	12.24	12.04	12.24	0.12	0.99	94601.0	1149750.24	79
2017-06-01	12.2	12.2	12.05	12.12	-0.11	-0.9	221569.0	2683314.1	142
2017-05-31	12.3	12.4	12.2	12.23	-0.07	-0.57	179672.0	2209265.3	140
2017-05-30	12.4	12.45	12.3	12.3	-0.12	-0.97	162079.0	2006730.7	114
2017-05-29	12.35	12.55	12.05	12.42	-0.41	-3.2	397726.0	4896128.7	290
2017-05-28	13.05	13.05	12.7	12.83	-0.37	-2.8	305892.0	3921142.05	153
2017-05-25	13.2	13.2	13.1	13.2	-0.03	-0.23	70591.0	929734.95	53
2017-05-24	13.25	13.3	13.2	13.23	-0.02	-0.15	136724.0	1810584.0	72
2017-05-23	13.35	13.35	13.2	13.25	-0.05	-0.38	126393.0	1673309.25	87
2017-05-22	13.35	13.35	13.3	13.3	-0.05	-0.37	76700.0	1021913.05	72
2017-05-21	13.45	13.45	13.3	13.35	0.09	0.68	90357.0	1206981.65	80
2017-05-18	13.25	13.45	13.2	13.26	-0.08	-0.6	204312.0	2719195.25	130
2017-05-17	13.25	13.35	13.25	13.34	0.05	0.38	91736.0	1220203.4	73
2017-05-16	13.2	13.4	13.0	13.29	0.11	0.83	150798.0	1988132.4	119
2017-05-15	12.9	13.3	12.9	13.18	0.22	1.7	120320.0	1569288.7	107
2017-05-14	13.0	13.0	12.85	12.96	-0.3	-2.26	109620.0	1418547.35	135
2017-05-11	13.35	13.45	13.2	13.26	-0.13	-0.97	156093.0	2075324.15	93
2017-05-10	13.35	13.45	13.25	13.39	0.12	0.9	84121.0	1126485.55	84
2017-05-09	13.3	13.35	13.25	13.27	0.07	0.53	63157.0	840266.0	79
2017-05-08	13.2	13.25	13.1	13.2	0.0	0.0	47526.0	627313.2	53
2017-05-07	13.35	13.35	13.05	13.2	-0.15	-1.12	89037.0	1177735.85	70
2017-05-04	13.45	13.45	13.2	13.35	-0.11	-0.82	134571.0	1797774.55	145
2017-05-03	13.6	13.6	13.45	13.46	-0.14	-1.03	231250.0	3131090.35	113
2017-05-02	13.6	13.6	13.55	13.6	0.0	0.0	89737.0	1219656.9	79
2017-05-01	13.7	13.75	13.6	13.6	-0.05	-0.37	140921.0	1927892.45	113
2017-04-30	13.55	13.7	13.5	13.65	0.09	0.66	163259.0	2220627.05	88
2017-04-27	13.6	13.6	13.55	13.56	0.0	0.0	28704.0	389746.35	51
2017-04-26	13.55	13.65	13.5	13.56	0.0	0.0	145211.0	1970747.35	101
2017-04-25	13.65	13.65	13.55	13.56	-0.04	-0.29	110985.0	1509652.0	73
2017-04-24	13.6	13.65	13.5	13.6	0.0	0.0	53048.0	721661.75	59
2017-04-23	13.75	13.8	13.55	13.6	-0.05	-0.37	241343.0	3295340.95	203
2017-04-20	13.7	13.85	13.6	13.65	-0.15	-1.09	204274.0	2801837.2	155
2017-04-19	13.75	13.85	13.6	13.8	0.09	0.66	151765.0	2084387.65	122
2017-04-18	13.85	13.85	13.7	13.71	-0.13	-0.94	160991.0	2218378.75	124
2017-04-17	13.8	13.85	13.75	13.84	0.08	0.58	138462.0	1910004.45	124
2017-04-16	13.9	13.9	13.75	13.76	-0.13	-0.94	197655.0	2726590.6	191
2017-04-13	14.05	14.05	13.85	13.89	-0.15	-1.07	275541.0	3842830.7	179
2017-04-12	13.85	14.15	13.85	14.04	0.27	1.96	571511.0	8022626.7	282
2017-04-11	13.9	13.9	13.75	13.77	-0.08	-0.58	189929.0	2622615.15	154
2017-04-10	13.85	13.95	13.85	13.85	0.01	0.07	160091.0	2221292.5	105
2017-04-09	13.95	14.0	13.85	13.84	-0.12	-0.86	190380.0	2650885.75	151
2017-04-06	14.0	14.0	13.9	13.96	0.02	0.14	194009.0	2704792.25	105
2017-04-05	13.95	14.05	13.9	13.94	0.04	0.29	219436.0	3067424.8	151
2017-04-04	13.95	14.1	13.8	13.9	-0.09	-0.64	281183.0	3921013.1	202
2017-04-03	14.1	14.2	13.9	13.99	-0.02	-0.14	568929.0	8007778.65	355
2017-04-02	13.75	14.05	13.75	14.01	0.31	2.26	577912.0	8034078.35	400
2017-03-30	13.65	13.75	13.65	13.7	0.1	0.74	240152.0	3290380.6	141
2017-03-29	13.55	13.65	13.5	13.6	0.15	1.12	367781.0	4995242.2	170
2017-03-28	13.4	13.55	13.4	13.45	0.05	0.37	346801.0	4681143.5	178
2017-03-27	13.35	13.45	13.3	13.4	-0.05	-0.37	282086.0	3770158.95	190
2017-03-26	13.6	13.65	13.45	13.45	-0.07	-0.52	421072.0	5699945.55	231
2017-03-23	13.3	13.65	13.25	13.52	0.34	2.58	499071.0	6723643.5	291
2017-03-22	13.35	13.4	13.15	13.18	-0.33	-2.44	288812.0	3833387.35	258
2017-03-21	13.6	13.75	13.5	13.51	-0.12	-0.88	318188.0	4346099.9	238
2017-03-20	13.75	13.85	13.6	13.63	-0.13	-0.94	264074.0	3628441.7	186
2017-03-19	13.85	13.95	13.7	13.76	-0.04	-0.29	642846.0	8891004.4	334
2017-03-16	13.75	13.9	13.7	13.8	0.22	1.62	348312.0	4811416.2	237
2017-03-15	13.5	13.7	13.4	13.58	0.13	0.97	353261.0	4803279.35	267
2017-03-14	13.3	13.5	13.15	13.45	0.23	1.74	480403.0	6404779.8	405
2017-03-13	13.5	13.65	13.15	13.22	-0.35	-2.58	501637.0	6770257.9	312
2017-03-12	13.9	13.9	13.55	13.57	-0.5	-3.55	555550.0	7616746.4	330
2017-03-09	14.4	14.4	13.8	14.07	-0.47	-3.23	992782.0	13987506.55	595
2017-03-08	14.25	14.7	14.25	14.54	0.4	2.83	2183023.0	31594753.85	1233
2017-03-07	13.75	14.2	13.7	14.14	0.36	2.61	828221.0	11560702.6	421
2017-03-06	13.85	13.9	13.65	13.78	-0.1	-0.72	292922.0	4031969.3	178
2017-03-05	14.15	14.15	13.9	13.88	-0.24	-1.7	507421.0	7097573.1	195
2017-03-02	14.1	14.15	14.05	14.12	0.08	0.57	362835.0	5123635.25	225
2017-03-01	13.95	14.1	13.9	14.04	0.09	0.65	372860.0	5222688.85	271
2017-02-28	13.7	14.0	13.55	13.95	0.25	1.82	390910.0	5373785.45	247
2017-02-27	13.9	13.9	13.6	13.7	-0.19	-1.37	548595.0	7540598.05	297
2017-02-26	13.85	13.9	13.75	13.89	0.1	0.73	299217.0	4143930.15	220
2017-02-23	13.7	13.8	13.65	13.79	0.0	0.0	229563.0	3156032.05	181
2017-02-22	13.75	13.9	13.75	13.79	0.0	0.0	282700.0	3904539.2	177
2017-02-21	13.85	13.85	13.65	13.79	-0.11	-0.79	424663.0	5834002.9	322
2017-02-20	14.05	14.1	13.85	13.9	-0.19	-1.35	509550.0	7122557.65	279
2017-02-19	14.2	14.25	14.0	14.09	-0.02	-0.14	476818.0	6721127.05	292
2017-02-16	14.25	14.25	14.1	14.11	0.0	0.0	367409.0	5208828.8	246
2017-02-15	13.9	14.15	13.9	14.11	0.09	0.64	273174.0	3833017.55	197
2017-02-14	14.3	14.45	14.0	14.02	-0.28	-1.96	898866.0	12728628.15	494
2017-02-13	14.0	14.35	14.0	14.3	0.24	1.71	653589.0	9290886.15	400
2017-02-12	14.0	14.2	14.0	14.06	0.18	1.3	338804.0	4773044.85	212
2017-02-09	13.85	13.95	13.75	13.88	0.08	0.58	365689.0	5066282.2	261
2017-02-08	14.0	14.0	13.75	13.8	-0.22	-1.57	400951.0	5553370.35	344
2017-02-07	14.1	14.15	13.95	14.02	-0.07	-0.5	387788.0	5436402.75	267
2017-02-06	14.1	14.2	13.9	14.09	-0.02	-0.14	558112.0	7820838.95	340
2017-02-05	14.5	14.55	14.1	14.11	-0.26	-1.81	479688.0	6873254.9	348
2017-02-02	14.45	14.6	14.35	14.37	0.06	0.42	717161.0	10388101.55	440
2017-02-01	14.35	14.4	14.25	14.31	0.01	0.07	354930.0	5080222.5	264
2017-01-31	14.45	14.45	14.1	14.3	-0.14	-0.97	608379.0	8669181.1	604
2017-01-30	14.6	14.85	14.35	14.44	-0.06	-0.41	1079503.0	15784172.9	644
2017-01-29	14.35	14.6	14.35	14.5	0.11	0.76	490180.0	7085693.95	364
2017-01-26	14.65	14.65	14.3	14.39	-0.15	-1.03	425805.0	6156975.35	297
2017-01-25	14.45	14.6	14.4	14.54	0.01	0.07	651571.0	9476095.75	366
2017-01-24	14.7	14.75	14.5	14.53	-0.12	-0.82	888789.0	12985030.35	462
2017-01-23	14.45	14.75	14.45	14.65	0.24	1.67	1203360.0	17604613.4	723
2017-01-22	14.1	14.55	14.0	14.41	0.43	3.08	1144937.0	16393030.85	633
2017-01-19	14.0	14.15	13.8	13.98	0.15	1.08	688423.0	9646028.8	458
2017-01-18	14.1	14.15	13.8	13.83	-0.27	-1.91	658526.0	9201587.75	420
2017-01-17	13.9	14.2	13.65	14.1	0.28	2.03	1197489.0	16731165.25	772
2017-01-16	14.0	14.0	13.55	13.82	-0.12	-0.86	893460.0	12333116.45	645
2017-01-15	13.75	14.0	13.65	13.94	0.33	2.42	501470.0	6933868.55	350
2017-01-12	13.9	14.0	13.45	13.61	-0.16	-1.16	570945.0	7846929.15	413
2017-01-11	14.25	14.3	13.7	13.77	-0.47	-3.3	937982.0	13144168.3	607
2017-01-10	13.75	14.5	13.75	14.24	0.32	2.3	2530824.0	36024547.35	1426
2017-01-09	14.5	14.6	13.8	13.92	-0.64	-4.4	1131126.0	15859424.55	772
2017-01-08	14.55	14.8	14.2	14.56	0.0	0.0	1110606.0	16053289.25	635
2017-01-05	14.5	14.65	14.2	14.56	-0.01	-0.07	1229191.0	17746979.9	675
2017-01-04	15.1	15.35	14.3	14.57	-0.33	-2.21	4105525.0	61482070.75	2457
2017-01-03	13.6	14.9	13.5	14.9	1.33	9.8	5230253.0	75827682.5	2240
2017-01-02	13.55	13.85	13.45	13.57	0.12	0.89	1031215.0	14149525.7	521
2017-01-01	13.35	13.55	13.3	13.45	0.19	1.43	596480.0	8022408.55	327
2016-12-29	13.35	13.45	13.1	13.26	-0.04	-0.3	854845.0	11347758.2	516
2016-12-28	13.35	13.4	13.3	13.3	-0.09	-0.67	663114.0	8849013.0	374
2016-12-27	13.15	13.5	13.05	13.39	0.39	3.0	1028221.0	13689014.65	489
2016-12-26	13.25	13.25	13.0	13.0	-0.19	-1.44	433972.0	5695411.35	247
2016-12-25	13.2	13.25	13.1	13.19	0.2	1.54	348046.0	4589348.65	261
2016-12-22	12.9	13.2	12.8	12.99	0.06	0.46	568714.0	7377768.9	376
2016-12-21	12.85	12.95	12.8	12.93	0.15	1.17	422716.0	5441639.15	282
2016-12-20	13.05	13.05	12.7	12.78	-0.35	-2.67	610368.0	7826364.95	432
2016-12-19	13.6	13.6	13.1	13.13	-0.45	-3.31	1132795.0	15124888.35	626
2016-12-18	13.1	13.9	13.05	13.58	0.59	4.54	2512675.0	34005029.15	1305
2016-12-15	13.05	13.1	12.8	12.99	-0.07	-0.54	857865.0	11086192.95	453
2016-12-14	12.7	13.2	12.65	13.06	0.31	2.43	1600588.0	20640165.45	994
2016-12-13	12.9	13.0	12.7	12.75	-0.24	-1.85	554711.0	7114423.3	389
2016-12-12	13.4	13.4	12.9	12.99	-0.32	-2.4	1712063.0	22473472.3	895
2016-12-11	13.3	13.5	13.25	13.31	0.36	2.78	1453775.0	19413962.45	799
2016-12-08	12.6	13.2	12.6	12.95	0.47	3.77	4364122.0	56445983.25	2099
2016-12-07	12.45	12.65	12.3	12.48	0.08	0.65	1218639.0	15229801.9	548
2016-12-06	12.2	12.5	12.2	12.4	0.25	2.06	1582123.0	19594389.6	532
2016-12-05	12.0	12.2	11.85	12.15	0.05	0.41	660032.0	7960263.1	306
2016-12-04	12.1	12.45	11.95	12.1	0.07	0.58	664713.0	8105511.7	418
2016-12-01	12.05	12.15	11.95	12.03	0.13	1.09	775569.0	9346561.0	360
2016-11-30	11.8	12.0	11.7	11.9	0.22	1.88	647878.0	7691890.5	362
2016-11-29	11.6	12.15	11.6	11.68	0.18	1.57	1648426.0	19647000.9	961
2016-11-28	11.45	11.55	11.3	11.5	0.1	0.88	582529.0	6667308.4	300
2016-11-27	11.3	11.45	11.3	11.4	0.05	0.44	327095.0	3725134.8	191
2016-11-24	11.65	11.8	11.3	11.35	-0.19	-1.65	874410.0	10062661.25	417
2016-11-23	11.35	11.6	11.35	11.54	0.23	2.03	895177.0	10315131.0	347
2016-11-22	11.1	11.35	11.05	11.31	0.26	2.35	1280690.0	14341220.35	560
2016-11-21	11.0	11.15	10.95	11.05	0.05	0.45	534775.0	5922345.85	309
2016-11-20	10.9	11.15	10.9	11.0	0.08	0.73	753315.0	8287118.9	327
2016-11-17	10.9	11.0	10.85	10.92	0.04	0.37	405519.0	4422440.65	212
2016-11-16	10.8	10.95	10.7	10.88	0.27	2.54	700009.0	7597989.45	304
2016-11-15	10.85	10.85	10.45	10.61	-0.23	-2.12	587766.0	6245077.85	323
2016-11-14	11.25	11.25	10.8	10.84	-0.36	-3.21	1002366.0	11046842.7	431
2016-11-13	10.9	11.3	10.9	11.2	0.29	2.66	568107.0	6339924.9	301
2016-11-10	10.5	11.15	10.5	10.91	0.51	4.9	1028038.0	11257454.3	532
2016-11-09	9.9	10.5	9.8	10.4	0.14	1.36	758516.0	7745068.3	406
2016-11-08	10.15	10.3	10.1	10.26	0.13	1.28	514791.0	5277456.1	254
2016-11-07	9.9	10.3	9.9	10.13	0.29	2.95	996641.0	10040660.25	420
2016-11-06	9.55	10.15	9.55	9.84	0.24	2.5	918122.0	9121217.15	527
2016-11-03	9.4	9.75	9.4	9.6	0.13	1.37	300844.0	2895481.2	183
2016-11-02	9.6	9.7	9.45	9.47	-0.24	-2.47	330594.0	3159121.4	187
2016-11-01	9.6	9.8	9.6	9.71	0.03	0.31	238606.0	2311173.0	164
2016-10-31	9.5	9.7	9.45	9.68	0.23	2.43	405288.0	3876796.4	217
2016-10-30	9.4	9.5	9.35	9.45	-0.01	-0.11	301641.0	2844834.1	178
2016-10-27	9.55	9.55	9.45	9.46	-0.04	-0.42	258664.0	2452960.45	119
2016-10-26	9.55	9.6	9.45	9.5	-0.05	-0.52	382259.0	3640038.5	178
2016-10-25	9.6	9.65	9.5	9.55	0.08	0.84	476883.0	4560486.85	201
2016-10-24	9.3	9.6	9.3	9.47	0.22	2.38	421929.0	3987982.35	300
2016-10-23	9.05	9.3	9.05	9.25	0.24	2.66	494020.0	4532400.25	238
2016-10-20	8.85	9.1	8.7	9.01	0.25	2.85	691224.0	6153939.7	337
2016-10-19	8.6	8.8	8.35	8.76	0.23	2.7	458057.0	3966908.35	329
2016-10-18	8.95	9.0	8.45	8.53	-0.41	-4.59	430868.0	3786645.45	326
2016-10-17	9.05	9.05	8.9	8.94	-0.15	-1.65	389340.0	3493108.15	192
2016-10-16	9.2	9.2	9.0	9.09	-0.1	-1.09	225863.0	2055136.05	148
2016-10-13	9.35	9.45	9.2	9.19	-0.13	-1.39	690756.0	6438035.8	332
2016-10-12	9.2	9.4	9.2	9.32	0.06	0.65	499826.0	4663017.15	201
2016-10-11	9.15	9.35	9.15	9.26	0.13	1.42	436107.0	4043908.7	233
2016-10-10	9.05	9.25	8.9	9.13	0.04	0.44	587046.0	5332106.35	318
2016-10-09	9.4	9.45	9.05	9.09	-0.32	-3.4	467455.0	4343802.9	287
2016-10-06	9.5	9.5	9.35	9.41	0.01	0.11	400141.0	3768118.25	187
2016-10-05	9.5	9.5	9.2	9.4	0.1	1.08	696286.0	6504125.25	325
2016-10-04	9.15	9.35	8.85	9.3	0.27	2.99	646493.0	5876281.65	336
2016-10-03	9.1	9.3	8.8	9.03	-0.07	-0.77	965805.0	8817196.3	427
2016-10-02	10.1	10.15	9.1	9.1	-0.98	-9.72	477643.0	4589950.1	320
2016-09-29	10.0	10.2	9.8	10.08	0.05	0.5	452593.0	4553068.6	286
2016-09-28	10.5	10.6	9.9	10.03	-0.53	-5.02	272355.0	2766948.8	234
2016-09-27	11.0	11.0	10.55	10.56	-0.73	-6.47	328318.0	3542925.1	273
2016-09-26	11.3	11.3	11.2	11.29	0.05	0.44	83095.0	937730.7	71
2016-09-25	11.4	11.4	11.2	11.24	-0.15	-1.32	175593.0	1977942.9	112
2016-09-21	11.55	11.55	11.35	11.39	-0.03	-0.26	228976.0	2612296.55	103
2016-09-20	11.3	11.45	11.3	11.42	0.06	0.53	163831.0	1862644.9	107
2016-09-19	11.7	11.7	11.1	11.36	-0.35	-2.99	130962.0	1486004.2	160
2016-09-18	11.7	11.8	11.7	11.71	-0.12	-1.01	77282.0	907097.15	84
2016-09-08	11.85	11.85	11.75	11.83	0.03	0.25	126648.0	1497368.45	104
2016-09-07	11.8	11.85	11.7	11.8	-0.2	-1.67	183041.0	2155452.45	158
2016-09-06	12.0	12.1	11.9	12.0	0.02	0.17	342828.0	4100705.65	316
2016-09-05	11.6	12.1	11.55	11.98	0.48	4.17	499337.0	5906006.4	322
2016-09-04	11.25	11.6	11.25	11.5	0.19	1.68	149116.0	1713735.25	144
2016-09-01	11.5	11.5	11.2	11.31	-0.29	-2.5	246485.0	2787178.0	244
2016-08-31	11.7	11.8	11.6	11.6	-0.15	-1.28	95989.0	1120593.1	145
2016-08-30	11.6	11.9	11.6	11.75	0.19	1.64	204217.0	2403768.35	182
2016-08-29	11.55	11.8	11.45	11.56	0.06	0.52	413405.0	4823607.1	287
2016-08-28	11.35	11.5	11.35	11.5	0.26	2.31	144895.0	1657740.35	127
2016-08-25	11.4	11.45	11.15	11.24	-0.23	-2.01	242582.0	2737172.3	219
2016-08-24	11.8	11.8	11.45	11.47	-0.28	-2.38	157098.0	1831586.9	124
2016-08-23	11.7	11.9	11.6	11.75	0.07	0.6	277634.0	3264969.3	196
2016-08-22	12.1	12.1	11.65	11.68	-0.42	-3.47	231854.0	2754044.55	192
2016-08-21	12.25	12.25	12.05	12.1	-0.15	-1.22	172215.0	2091530.95	134
2016-08-18	12.3	12.3	12.0	12.25	-0.06	-0.49	316357.0	3849361.4	218
2016-08-17	12.75	12.75	12.3	12.31	-0.36	-2.84	545272.0	6784235.05	245
2016-08-16	12.7	12.75	12.65	12.67	0.01	0.08	143886.0	1825113.55	92
2016-08-15	12.7	12.75	12.65	12.66	-0.1	-0.78	186289.0	2364984.1	115
2016-08-14	12.8	12.85	12.7	12.76	0.04	0.31	316426.0	4045970.7	163
2016-08-11	12.95	12.95	12.7	12.72	-0.19	-1.47	378601.0	4849783.95	210
2016-08-10	12.75	13.0	12.7	12.91	0.19	1.49	1027664.0	13234973.6	423
2016-08-09	12.6	12.75	12.6	12.72	0.17	1.35	287698.0	3651040.2	164
2016-08-08	12.6	12.65	12.4	12.55	-0.1	-0.79	264850.0	3326446.05	159
2016-08-07	12.7	12.7	12.55	12.65	0.14	1.12	154860.0	1962050.35	95
2016-08-04	12.7	12.75	12.45	12.51	-0.08	-0.64	197548.0	2487167.3	141
2016-08-03	12.4	12.7	12.35	12.59	0.19	1.53	262040.0	3276540.15	202
2016-08-02	12.5	12.5	12.25	12.4	-0.15	-1.2	251149.0	3111751.4	183
2016-08-01	12.45	12.55	12.35	12.55	0.21	1.7	320753.0	4001288.4	209
2016-07-31	12.7	12.75	12.25	12.34	-0.33	-2.6	323172.0	4004187.8	203
2016-07-28	13.0	13.0	12.5	12.67	-0.41	-3.13	412967.0	5261710.8	357
2016-07-27	13.1	13.25	13.0	13.08	-0.21	-1.58	271093.0	3546505.1	204
2016-07-26	13.5	13.5	13.2	13.29	-0.16	-1.19	218906.0	2927891.75	188
2016-07-25	13.4	13.45	13.35	13.45	0.13	0.98	207843.0	2783575.35	169
2016-07-24	13.6	13.6	13.3	13.32	-0.24	-1.77	260740.0	3497554.7	231
2016-07-21	13.85	13.95	13.55	13.56	-0.29	-2.09	388448.0	5318682.95	275
2016-07-20	13.9	13.95	13.7	13.85	-0.43	-3.01	644390.0	8941616.4	416
2016-07-19	14.25	14.35	14.15	14.28	0.04	0.28	483749.0	6898031.6	256
2016-07-18	14.4	14.4	14.15	14.24	-0.13	-0.9	499011.0	7129093.45	245
2016-07-17	14.35	14.45	14.3	14.37	0.07	0.49	569047.0	8176203.1	260
2016-07-14	14.65	14.65	14.25	14.3	-0.31	-2.12	1039090.0	15004403.05	557
2016-07-13	14.2	14.65	14.2	14.61	0.42	2.96	2311988.0	33331041.75	1041
2016-07-12	14.25	14.5	14.15	14.19	0.16	1.14	1950228.0	27932971.65	794
2016-07-11	13.9	14.15	13.85	14.03	0.13	0.94	1309359.0	18304057.1	458
2016-07-10	13.8	13.95	13.8	13.9	0.11	0.8	348175.0	4833136.85	161
2016-06-30	13.95	13.95	13.75	13.79	-0.11	-0.79	128248.0	1778688.4	100
2016-06-29	14.0	14.0	13.9	13.9	-0.02	-0.14	112020.0	1561697.5	92
2016-06-28	13.85	14.1	13.85	13.92	0.16	1.16	307255.0	4290432.95	211
2016-06-27	13.85	13.95	13.75	13.76	0.16	1.18	192559.0	2663974.65	123
2016-06-26	13.55	13.6	13.3	13.6	-0.26	-1.88	239325.0	3226670.55	186
2016-06-23	13.85	13.9	13.8	13.86	-0.03	-0.22	165046.0	2286590.1	92
2016-06-22	14.0	14.1	13.85	13.89	-0.06	-0.43	173965.0	2431170.75	113
2016-06-21	14.05	14.05	13.95	13.95	-0.05	-0.36	113361.0	1588174.35	70
2016-06-20	14.1	14.1	14.0	14.0	-0.1	-0.71	163144.0	2286293.25	109
2016-06-19	14.15	14.2	14.05	14.1	0.11	0.79	320763.0	4532752.65	195
2016-06-16	13.9	14.1	13.85	13.99	0.0	0.0	285258.0	3994974.8	148
2016-06-15	14.15	14.35	13.9	13.99	-0.1	-0.71	341237.0	4824217.45	232
2016-06-14	13.95	14.1	13.95	14.09	0.14	1.0	260138.0	3651097.85	165
2016-06-13	13.85	14.05	13.8	13.95	0.08	0.58	126181.0	1759038.1	99
2016-06-12	13.8	13.9	13.75	13.87	-0.16	-1.14	168538.0	2332440.5	141
2016-06-09	14.0	14.55	13.95	14.03	0.04	0.29	561272.0	7987508.75	398
2016-06-08	13.75	14.1	13.7	13.99	0.22	1.6	298448.0	4176736.55	215
2016-06-07	13.65	13.8	13.65	13.77	0.16	1.18	95729.0	1313337.7	87
2016-06-06	13.55	13.7	13.55	13.61	-0.03	-0.22	53830.0	733364.1	57
2016-06-05	13.75	13.95	13.65	13.64	0.04	0.29	144666.0	1990692.0	155
2016-06-02	13.75	13.75	13.55	13.6	-0.1	-0.73	98410.0	1342298.65	104
2016-06-01	13.9	13.95	13.7	13.7	-0.13	-0.94	107844.0	1487090.25	133
2016-05-31	13.5	14.25	13.5	13.83	0.4	2.98	545977.0	7612270.75	515
2016-05-30	13.45	13.5	13.3	13.43	0.03	0.22	160973.0	2151331.4	124
2016-05-29	13.5	13.5	13.35	13.4	-0.16	-1.18	170144.0	2281907.4	142
2016-05-26	13.85	13.9	13.55	13.56	-0.14	-1.02	185330.0	2541800.85	154
2016-05-25	13.9	13.9	13.65	13.7	0.06	0.44	143106.0	1968914.5	120
2016-05-24	13.7	13.7	13.35	13.64	-0.08	-0.58	241514.0	3266205.9	217
2016-05-23	14.3	14.3	13.7	13.72	-0.62	-4.32	357296.0	4988954.05	324
2016-05-22	14.4	14.5	14.3	14.34	-0.07	-0.49	186000.0	2683038.9	160
2016-05-19	14.5	14.5	14.3	14.41	-0.09	-0.62	351977.0	5057536.1	239
2016-05-18	14.45	14.7	14.35	14.5	0.05	0.35	359591.0	5227876.85	292
2016-05-17	14.6	14.65	14.45	14.45	-0.04	-0.28	259955.0	3772975.6	183
2016-05-16	14.7	14.7	14.35	14.49	-0.19	-1.29	289110.0	4199742.05	227
2016-05-15	14.7	14.95	14.6	14.68	-0.12	-0.81	316210.0	4676635.9	234
2016-05-12	14.9	15.05	14.7	14.8	-0.03	-0.2	397260.0	5903320.6	294
2016-05-11	15.1	15.25	14.75	14.83	-0.22	-1.46	696881.0	10421168.8	401
2016-05-10	15.8	16.0	14.9	15.05	-0.44	-2.84	2943427.0	45437883.2	1674
2016-05-09	14.8	15.85	14.7	15.49	0.65	4.38	3138803.0	48591870.9	1417
2016-05-08	14.8	15.0	14.8	14.84	0.2	1.37	307694.0	4591737.4	225
2016-05-05	14.5	15.3	14.5	14.64	0.3	2.09	1133024.0	16888908.65	703
2016-05-04	14.85	14.85	14.3	14.34	-0.41	-2.78	204782.0	2972333.4	143
2016-05-03	15.2	15.2	14.7	14.75	-0.42	-2.77	252550.0	3767259.25	211
2016-05-02	15.25	15.25	15.05	15.17	-0.08	-0.52	141475.0	2142867.95	128
2016-05-01	15.6	15.7	15.2	15.25	-0.3	-1.93	241723.0	3706673.65	195
2016-04-28	15.65	15.65	15.45	15.55	-0.02	-0.13	231361.0	3600966.15	173
2016-04-27	16.0	16.0	15.4	15.57	0.07	0.45	252709.0	3936582.8	195
2016-04-26	15.55	16.2	15.35	15.5	-0.1	-0.64	2236936.0	35011770.95	943
2016-04-25	15.5	16.55	15.2	15.6	0.25	1.63	3987550.0	63911579.7	1683
2016-04-24	14.0	15.35	14.0	15.35	1.36	9.72	2069049.0	30959257.15	904
2016-04-21	13.85	14.05	13.85	13.99	0.12	0.87	739535.0	10315405.15	308
2016-04-20	13.85	14.0	13.85	13.87	-0.03	-0.22	250098.0	3478093.7	140
2016-04-19	13.95	14.0	13.85	13.9	0.1	0.72	372433.0	5189805.55	233
2016-04-18	13.65	13.85	13.55	13.8	0.1	0.73	185629.0	2545975.3	127
2016-04-17	13.85	14.0	13.65	13.7	-0.1	-0.72	443456.0	6119347.5	242
2016-04-14	13.85	13.9	13.75	13.8	-0.04	-0.29	450663.0	6236068.95	205
2016-04-13	13.9	14.0	13.8	13.84	-0.03	-0.22	289062.0	4013695.85	196
2016-04-12	13.9	13.95	13.8	13.87	0.04	0.29	511621.0	7107390.1	256
2016-04-11	14.0	14.1	13.8	13.83	-0.72	-4.95	856907.0	11938898.0	561
2016-04-10	14.35	14.65	14.2	14.55	0.42	2.97	1077571.0	15645955.55	421
2016-04-07	14.0	14.3	14.0	14.13	0.53	3.9	1748966.0	24666796.9	729
2016-04-06	13.55	13.75	13.55	13.6	0.16	1.19	375097.0	5120817.2	220
2016-04-05	13.4	13.55	13.3	13.44	0.03	0.22	366806.0	4928547.35	201
2016-04-04	13.25	13.45	13.25	13.41	0.18	1.36	299760.0	4008383.5	154
2016-04-03	13.4	13.45	13.2	13.23	-0.29	-2.14	288550.0	3833208.25	173
2016-03-31	13.5	13.6	13.4	13.52	-0.02	-0.15	205352.0	2775831.6	145
2016-03-30	13.55	13.6	13.55	13.54	0.03	0.22	294328.0	3996648.05	128
2016-03-29	13.7	13.7	13.5	13.51	-0.19	-1.39	336977.0	4580088.7	171
2016-03-28	13.85	13.85	13.7	13.7	-0.05	-0.36	267699.0	3686570.45	147
2016-03-27	13.8	13.95	13.75	13.75	-0.14	-1.01	280482.0	3877780.2	170
2016-03-24	13.9	13.95	13.8	13.89	-0.1	-0.71	314864.0	4364948.35	211
2016-03-23	14.0	14.05	13.95	13.99	0.04	0.29	268451.0	3754768.7	172
2016-03-22	14.1	14.15	13.85	13.95	-0.1	-0.71	465163.0	6504751.45	253
2016-03-21	14.2	14.2	14.0	14.05	-0.08	-0.57	1100315.0	15540420.35	468
2016-03-20	14.0	14.45	13.95	14.13	0.19	1.36	1718934.0	24442743.4	743
2016-03-17	13.95	14.05	13.85	13.94	0.14	1.01	831388.0	11605948.9	371
2016-03-16	13.65	13.85	13.55	13.8	0.19	1.4	362889.0	4977626.1	232
2016-03-15	13.75	13.75	13.5	13.61	-0.14	-1.02	430670.0	5859546.45	273
2016-03-14	13.9	14.0	13.7	13.75	-0.13	-0.94	728389.0	10106273.2	359
2016-03-13	14.0	14.15	13.85	13.88	-0.01	-0.07	882640.0	12336780.9	408
2016-03-10	14.3	14.3	13.85	13.89	-0.19	-1.35	989955.0	13918599.8	489
2016-03-09	14.1	14.5	14.0	14.08	0.01	0.07	1977641.0	28229101.45	1136
2016-03-08	13.8	14.1	13.75	14.07	0.37	2.7	1341113.0	18710299.35	632
2016-03-07	13.7	13.8	13.6	13.7	0.02	0.15	567713.0	7783240.45	295
2016-03-06	13.5	13.75	13.5	13.68	0.31	2.32	977661.0	13353950.95	502
2016-03-03	13.4	13.55	13.25	13.37	0.07	0.53	1137002.0	15249169.65	692
2016-03-02	13.7	13.8	13.15	13.3	-0.34	-2.49	1453577.0	19558381.45	755
2016-03-01	13.9	14.0	13.6	13.64	-0.13	-0.94	1223207.0	16887396.25	775
2016-02-29	13.5	14.35	13.45	13.77	0.41	3.07	4129471.0	57917258.95	2213
2016-02-28	13.35	13.55	13.2	13.36	0.19	1.44	1802882.0	24146177.25	1008
2016-02-25	12.75	13.65	12.7	13.17	0.5	3.95	2677432.0	35200308.8	1738
2016-02-24	13.0	13.0	12.65	12.67	-0.39	-2.99	770510.0	9906441.85	466
2016-02-23	13.1	13.35	13.0	13.06	0.29	2.27	2095312.0	27525752.35	1285
2016-02-22	12.8	12.95	12.65	12.77	0.18	1.43	1661853.0	21277788.25	927
2016-02-21	12.05	12.75	12.0	12.59	0.59	4.92	2455270.0	30251526.15	1016
2016-02-18	12.1	12.3	11.95	12.0	0.03	0.25	1494585.0	18094826.65	754
2016-02-17	11.6	12.05	11.6	11.97	0.31	2.66	1609590.0	19046495.25	793
2016-02-16	11.8	12.25	11.4	11.66	0.2	1.75	1178526.0	13942552.5	596
2016-02-15	11.2	11.6	11.1	11.46	0.4	3.62	378716.0	4312813.5	217
2016-02-14	11.85	11.85	11.0	11.06	-0.56	-4.82	626290.0	7170078.55	404
2016-02-11	12.2	12.4	11.55	11.62	-0.58	-4.75	1258538.0	15151030.5	531
2016-02-10	11.9	12.4	11.85	12.2	0.13	1.08	717380.0	8725405.05	368
2016-02-09	12.0	12.3	11.9	12.07	0.01	0.08	701611.0	8484770.05	408
2016-02-08	12.3	12.55	12.0	12.06	-0.18	-1.47	1052429.0	12923116.35	532
2016-02-07	12.15	12.9	12.1	12.24	0.05	0.41	2284944.0	28568327.15	1172
2016-02-04	12.2	12.55	12.1	12.19	0.29	2.44	2027325.0	24918234.3	888
2016-02-03	11.6	11.95	11.6	11.9	0.08	0.68	610832.0	7190012.9	368
2016-02-02	12.15	12.4	11.8	11.82	-0.56	-4.52	1252902.0	15220335.15	577
2016-02-01	12.35	12.55	12.05	12.38	0.09	0.73	667645.0	8259391.55	392
2016-01-31	12.6	12.75	12.25	12.29	-0.06	-0.49	762976.0	9596437.45	431
2016-01-28	12.5	12.5	12.3	12.35	0.06	0.49	796928.0	9876757.95	503
2016-01-27	11.95	12.85	11.8	12.29	0.39	3.28	2144465.0	26458098.7	1487
2016-01-26	11.0	12.0	10.95	11.9	0.7	6.25	1093342.0	12606639.7	594
2016-01-25	11.0	11.25	11.0	11.2	0.0	0.0	260855.0	2899296.05	188
2016-01-24	11.9	11.9	11.15	11.2	0.27	2.47	337074.0	3845245.25	261
2016-01-21	11.05	11.1	10.6	10.93	-0.13	-1.18	391117.0	4255880.7	225
2016-01-20	11.25	11.4	11.0	11.06	-0.71	-6.03	406908.0	4546141.65	240
2016-01-19	11.4	11.9	11.3	11.77	0.66	5.94	505493.0	5899091.35	352
2016-01-18	11.0	11.2	10.6	11.11	0.22	2.02	748316.0	8210760.25	444
2016-01-17	11.1	11.4	10.85	10.89	-1.15	-9.55	597579.0	6559001.0	424
2016-01-14	12.8	13.0	11.95	12.04	-1.07	-8.16	584141.0	7177162.2	451
2016-01-13	13.3	13.65	13.05	13.11	-0.02	-0.15	732794.0	9817980.75	499
2016-01-12	13.2	13.3	12.9	13.13	-0.25	-1.87	395206.0	5187194.5	324
2016-01-11	13.0	13.45	12.75	13.38	0.25	1.9	849945.0	11159336.1	549
2016-01-10	14.0	14.2	13.0	13.13	-0.92	-6.55	490159.0	6699912.25	338
2016-01-07	14.7	14.85	14.0	14.05	-1.0	-6.64	702356.0	10199532.35	413
2016-01-06	15.25	15.25	14.9	15.05	-0.18	-1.18	401700.0	6039946.7	302
2016-01-05	15.3	15.5	15.1	15.23	-0.01	-0.07	413870.0	6316229.55	253
2016-01-04	15.95	16.0	15.2	15.24	-0.76	-4.75	407486.0	6439539.2	336
2016-01-03	16.1	16.1	15.95	16.0	-0.03	-0.19	511588.0	8194551.7	306
2015-12-31	15.9	16.1	15.9	16.03	0.06	0.38	492171.0	7876902.4	358
2015-12-30	16.05	16.35	15.85	15.97	0.06	0.38	1094311.0	17618868.9	691
2015-12-29	15.7	15.95	15.3	15.91	0.13	0.82	591309.0	9235707.75	388
2015-12-28	15.7	16.0	15.65	15.78	0.11	0.7	725900.0	11460972.95	498
2015-12-27	15.7	15.7	15.5	15.67	0.01	0.06	331803.0	5184086.0	213
2015-12-24	15.95	16.0	15.65	15.66	-0.22	-1.39	397401.0	6281519.85	270
2015-12-23	16.25	16.35	15.85	15.88	-0.27	-1.67	635438.0	10249164.25	387
2015-12-22	16.0	16.3	15.95	16.15	0.25	1.57	902770.0	14592128.15	560
2015-12-21	15.75	16.1	15.65	15.9	0.23	1.47	813570.0	12944915.95	511
2015-12-20	15.65	15.8	15.5	15.67	-0.17	-1.07	522994.0	8186659.4	329
2015-12-17	15.6	15.9	15.6	15.84	0.34	2.19	523772.0	8243260.2	267
2015-12-16	15.5	15.65	15.4	15.5	0.04	0.26	426892.0	6620670.55	200
2015-12-15	15.4	15.6	15.2	15.46	0.21	1.38	183742.0	2838827.75	144
2015-12-14	15.95	15.95	15.1	15.25	-0.52	-3.3	274485.0	4314093.05	214
2015-12-13	15.9	16.75	15.6	15.77	-0.73	-4.42	362477.0	5725816.7	333
2015-12-10	16.7	16.75	16.5	16.5	-0.22	-1.32	240592.0	4000607.25	183
2015-12-09	17.0	17.05	16.7	16.72	-0.18	-1.07	241233.0	4066267.95	174
2015-12-08	17.0	17.15	16.85	16.9	-0.4	-2.31	477473.0	8092021.3	288
2015-12-07	17.4	17.6	17.3	17.3	-0.15	-0.86	498802.0	8689749.65	318
2015-12-06	17.3	17.6	17.2	17.45	0.14	0.81	440902.0	7666932.7	272
2015-12-03	17.65	17.65	17.3	17.31	-0.38	-2.15	359435.0	6282205.1	251
2015-12-02	17.9	17.95	17.6	17.69	-0.08	-0.45	634907.0	11280820.95	413
2015-12-01	17.65	18.0	17.5	17.77	0.19	1.08	1394318.0	24776586.75	858
2015-11-30	17.25	17.65	17.2	17.58	0.38	2.21	902723.0	15733823.35	441
2015-11-29	17.25	17.4	17.2	17.2	0.0	0.0	368978.0	6381729.4	200
2015-11-26	17.2	17.3	17.15	17.2	0.0	0.0	202083.0	3480063.15	146
2015-11-25	17.3	17.3	17.15	17.2	-0.06	-0.35	281601.0	4854693.2	176
2015-11-24	17.25	17.5	17.25	17.26	0.09	0.52	738638.0	12821347.25	337
2015-11-23	17.25	17.7	17.15	17.17	-0.03	-0.17	925667.0	16135082.2	592
2015-11-22	17.15	17.35	17.1	17.2	0.19	1.12	538073.0	9275939.25	287
2015-11-19	16.9	17.1	16.85	17.01	0.19	1.13	366079.0	6213303.35	280
2015-11-18	16.75	16.9	16.7	16.82	0.0	0.0	212966.0	3584025.65	148
2015-11-17	17.1	17.1	16.8	16.82	-0.14	-0.83	281140.0	4765314.8	189
2015-11-16	16.95	17.05	16.9	16.96	0.12	0.71	372358.0	6316092.15	238
2015-11-15	17.35	17.35	16.8	16.84	-0.58	-3.33	554457.0	9432582.35	336
2015-11-12	17.5	17.7	17.4	17.42	-0.1	-0.57	347287.0	6081098.6	226
2015-11-11	17.4	17.65	17.4	17.52	0.09	0.52	349471.0	6129435.0	242
2015-11-10	17.65	17.75	17.35	17.43	-0.16	-0.91	579644.0	10179141.75	424
2015-11-09	17.2	17.7	17.1	17.59	0.45	2.63	993377.0	17301368.8	751
2015-11-08	17.15	17.2	16.85	17.14	0.03	0.18	668611.0	11394393.5	522
2015-11-05	17.0	17.55	16.95	17.11	0.06	0.35	1486546.0	25656143.75	883
2015-11-04	16.8	17.2	16.6	17.05	0.42	2.53	983614.0	16621446.9	576
2015-11-03	17.05	17.05	16.6	16.63	-0.3	-1.77	421018.0	7085839.5	319
2015-11-02	16.95	17.1	16.7	16.93	0.14	0.83	404820.0	6879361.5	264
2015-11-01	16.95	16.95	16.4	16.79	0.08	0.48	259406.0	4328380.25	204
2015-10-29	17.15	17.2	16.65	16.71	-0.11	-0.65	418467.0	7103600.65	272
2015-10-28	16.6	16.85	16.4	16.82	0.24	1.45	325399.0	5432468.4	277
2015-10-27	17.1	17.75	16.4	16.58	-0.45	-2.64	896650.0	15447887.55	707
2015-10-26	16.85	17.05	16.55	17.03	0.13	0.77	264904.0	4474999.65	231
2015-10-25	17.2	17.25	16.85	16.9	-0.22	-1.29	294309.0	5038001.8	204
2015-10-22	17.45	17.5	16.95	17.12	-0.26	-1.5	375219.0	6424499.6	259
2015-10-21	17.75	17.8	17.35	17.38	-0.38	-2.14	437926.0	7697181.8	319
2015-10-20	18.0	18.15	17.75	17.76	-0.31	-1.72	482737.0	8674965.2	319
2015-10-19	18.25	18.3	18.05	18.07	-0.19	-1.04	545357.0	9920493.45	330
2015-10-18	18.3	18.45	18.2	18.26	0.01	0.05	582720.0	10664317.5	422
2015-10-15	18.3	19.0	18.15	18.25	0.01	0.05	2610254.0	48588941.95	1480
2015-10-14	18.2	18.25	18.05	18.24	0.11	0.61	382521.0	6942011.1	262
2015-10-13	18.1	18.25	18.05	18.13	-0.14	-0.77	483590.0	8783658.7	308
2015-10-12	18.1	18.6	18.05	18.27	0.17	0.94	858460.0	15681297.6	551
2015-10-11	18.1	18.3	18.05	18.1	0.16	0.89	960615.0	17446000.9	491
2015-10-08	17.65	18.1	17.5	17.94	0.33	1.87	2330847.0	41701434.8	915
2015-10-07	17.25	17.9	17.25	17.61	0.41	2.38	1443909.0	25485044.4	685
2015-10-06	17.25	17.4	17.1	17.2	-0.01	-0.06	217258.0	3745206.1	185
2015-10-05	17.0	17.25	16.95	17.21	0.29	1.71	346154.0	5934547.0	243
2015-10-04	17.0	17.05	16.85	16.92	-0.02	-0.12	158815.0	2686975.8	153
2015-10-01	17.1	17.15	16.95	16.94	-0.16	-0.94	287216.0	4907822.15	196
2015-09-30	17.05	17.15	16.95	17.1	0.15	0.88	217404.0	3711510.15	169
2015-09-29	17.0	17.0	16.85	16.95	-0.13	-0.76	147606.0	2501816.3	140
2015-09-21	16.95	17.15	16.85	17.08	0.15	0.89	398211.0	6776217.1	360
2015-09-20	17.3	17.4	16.9	16.93	-0.37	-2.14	356899.0	6094184.85	302
2015-09-17	17.6	17.65	17.3	17.3	-0.26	-1.48	420416.0	7349421.7	373
2015-09-16	17.75	17.85	17.55	17.56	-0.04	-0.23	432837.0	7656741.95	288
2015-09-15	17.6	17.75	17.55	17.6	-0.06	-0.34	360544.0	6357944.6	226
2015-09-14	17.95	18.05	17.65	17.66	-0.34	-1.89	546969.0	9759359.85	374
2015-09-13	18.1	18.4	17.95	18.0	-0.09	-0.5	576561.0	10491655.15	399
2015-09-10	18.1	18.25	18.0	18.09	-0.32	-1.74	522976.0	9477329.4	352
2015-09-09	18.35	18.7	18.25	18.41	0.04	0.22	1955475.0	36109545.75	1036
2015-09-08	17.1	18.5	17.05	18.37	1.27	7.43	2104362.0	37833930.35	1317
2015-09-07	17.05	17.35	17.05	17.1	0.12	0.71	582854.0	10025055.3	399
2015-09-06	16.8	17.2	16.8	16.98	-0.1	-0.59	539574.0	9179607.0	357
2015-09-03	17.35	17.4	17.05	17.08	-0.09	-0.52	318348.0	5478937.6	263
2015-09-02	16.8	17.35	16.75	17.17	0.16	0.94	618331.0	10549666.25	453
2015-09-01	17.45	17.5	16.9	17.01	-0.33	-1.9	622888.0	10692316.35	482
2015-08-31	16.8	17.4	16.8	17.34	0.24	1.4	914150.0	15599616.85	637
2015-08-30	17.95	17.95	17.05	17.1	-0.04	-0.23	776053.0	13616004.2	565
2015-08-27	17.2	17.7	17.05	17.14	0.46	2.76	1458782.0	25294472.35	820
2015-08-26	17.0	17.4	16.65	16.68	-0.81	-4.63	1551447.0	26350376.55	829
2015-08-25	16.6	17.6	15.75	17.49	1.49	9.31	2138567.0	35611414.35	1188
2015-08-24	16.95	17.3	15.8	16.0	-1.08	-6.32	1697860.0	27728822.4	1070
2015-08-23	17.6	18.05	16.95	17.08	-1.68	-8.96	643070.0	11319402.3	512
2015-08-20	17.0	18.9	16.85	18.76	1.09	6.17	754332.0	13630356.35	621
2015-08-19	19.0	19.15	17.55	17.67	-1.35	-7.1	862361.0	15791864.9	760
2015-08-18	20.4	20.4	18.85	19.02	-1.46	-7.13	733329.0	14213360.5	645
2015-08-17	20.5	20.75	20.4	20.48	-0.19	-0.92	363498.0	7486422.2	327
2015-08-16	21.65	21.8	20.5	20.67	-1.08	-4.97	567951.0	12033544.45	459
2015-08-13	22.0	22.05	21.7	21.75	-0.15	-0.68	443669.0	9680516.45	260
2015-08-12	21.7	22.1	21.65	21.9	-0.02	-0.09	228689.0	4991650.85	200
2015-08-11	22.35	22.35	21.85	21.92	-0.34	-1.53	260063.0	5760944.3	264
2015-08-10	22.0	22.4	22.0	22.26	0.37	1.69	322771.0	7152423.85	277
2015-08-09	21.7	21.9	21.6	21.89	0.22	1.02	209104.0	4557947.25	173
2015-08-06	22.05	22.05	21.4	21.67	-0.48	-2.17	381511.0	8298541.0	302
2015-08-05	22.2	22.35	22.1	22.15	0.05	0.23	291519.0	6472015.0	225
2015-08-04	22.0	22.25	21.85	22.1	-0.07	-0.32	307235.0	6772729.65	247
2015-08-03	22.1	22.3	21.9	22.17	0.19	0.86	353225.0	7803345.0	264
2015-08-02	23.5	23.5	21.75	21.98	-1.61	-6.82	628623.0	14093857.8	560
2015-07-30	23.85	23.85	23.55	23.59	-0.18	-0.76	266926.0	6319468.1	196
2015-07-29	23.85	23.9	23.75	23.77	-0.06	-0.25	331045.0	7894870.95	237
2015-07-28	23.75	23.95	23.7	23.83	-0.09	-0.38	282616.0	6734971.7	285
2015-07-27	24.45	24.55	23.7	23.92	-0.66	-2.69	445967.0	10766970.3	409
2015-07-26	24.95	25.0	24.5	24.58	-0.23	-0.93	381592.0	9450048.95	333
2015-07-23	24.6	25.0	24.6	24.81	0.11	0.45	716916.0	17781141.0	518
2015-07-22	24.75	24.8	24.55	24.7	0.11	0.45	268873.0	6634627.7	236
2015-07-15	24.35	24.8	24.35	24.59	0.25	1.03	346721.0	8522075.4	297
2015-07-14	24.3	24.5	24.05	24.34	0.14	0.58	389204.0	9418482.45	308
2015-07-13	24.4	24.5	24.15	24.2	0.21	0.88	549239.0	13346114.1	423
2015-07-12	24.0	24.1	23.9	23.99	0.16	0.67	349877.0	8396146.95	265
2015-07-09	23.7	23.95	23.6	23.83	0.18	0.76	536246.0	12734501.8	447
2015-07-08	23.75	23.85	23.55	23.65	-0.12	-0.5	278427.0	6590120.7	182
2015-07-07	23.9	24.0	23.7	23.77	-0.21	-0.88	255845.0	6091158.7	268
2015-07-06	24.0	24.15	23.85	23.98	-0.22	-0.91	294595.0	7078242.9	236
2015-07-05	24.15	24.25	24.0	24.2	-0.16	-0.66	251105.0	6060535.25	198
2015-07-02	24.65	24.65	24.35	24.36	-0.29	-1.18	281697.0	6887448.5	279
2015-07-01	24.5	24.75	24.1	24.65	0.25	1.02	508877.0	12444816.45	384
2015-06-30	24.05	24.45	23.7	24.4	0.21	0.87	368912.0	8896239.85	361
2015-06-29	24.8	24.8	23.7	24.19	-0.81	-3.24	902891.0	21766036.15	825
2015-06-28	25.8	25.8	24.9	25.0	-0.68	-2.65	856863.0	21650931.55	662
2015-06-25	25.5	25.9	25.4	25.68	0.09	0.35	569384.0	14599379.9	431
2015-06-24	25.6	25.7	25.4	25.59	0.15	0.59	540701.0	13811957.3	385
2015-06-23	25.7	25.9	25.2	25.44	-0.12	-0.47	1247694.0	31802645.7	953
2015-06-22	27.6	27.8	25.3	25.56	-2.24	-8.06	3501163.0	91423631.3	1929
2015-06-21	27.8	28.0	27.3	27.8	-0.2	-0.71	229507.0	6325243.3	201
2015-06-18	27.9	28.3	27.5	28.0	0.02	0.07	151505.0	4220504.8	151
2015-06-17	28.2	28.2	27.9	27.98	-0.27	-0.96	222026.0	6222718.7	193
2015-06-16	28.5	28.5	28.2	28.25	0.01	0.04	387081.0	10948919.1	286
2015-06-15	28.2	28.8	27.9	28.24	0.06	0.21	528267.0	14869445.2	278
2015-06-14	27.5	28.2	27.5	28.18	0.8	2.92	408496.0	11401401.9	263
2015-06-11	27.6	27.7	27.4	27.38	-0.17	-0.62	140529.0	3861739.7	136
2015-06-10	27.5	27.6	27.3	27.55	0.15	0.55	266273.0	7323216.5	214
2015-06-09	27.6	27.7	26.8	27.4	-0.34	-1.23	417834.0	11386412.6	418
2015-06-08	28.0	28.1	27.6	27.74	-0.19	-0.68	320190.0	8938703.4	275
2015-06-07	28.2	28.4	27.9	27.93	-0.3	-1.06	640428.0	18004929.6	447
2015-06-04	28.4	28.4	28.2	28.23	-0.15	-0.53	257828.0	7279712.9	235
2015-06-03	28.5	28.6	28.3	28.38	0.0	0.0	407833.0	11605141.3	326
2015-06-02	28.5	28.6	28.3	28.38	-0.04	-0.14	911978.0	25898807.9	468
2015-06-01	28.3	28.6	28.2	28.42	-0.01	-0.04	451787.0	12823776.3	354
2015-05-31	28.7	28.8	28.3	28.43	-0.26	-0.91	409279.0	11714508.4	358
2015-05-28	29.2	29.3	28.5	28.69	-0.52	-1.78	655317.0	18938178.1	426
2015-05-27	29.3	29.6	29.1	29.21	-0.06	-0.2	466238.0	13697895.7	344
2015-05-26	29.7	29.8	29.0	29.27	-0.46	-1.55	688453.0	20259001.0	407
2015-05-25	29.4	30.0	29.3	29.73	0.32	1.09	775368.0	22971759.6	477
2015-05-24	29.6	29.6	29.2	29.41	-0.11	-0.37	549957.0	16161810.1	459
2015-05-21	28.8	29.8	28.7	29.52	0.75	2.61	1178518.0	34427436.7	756
2015-05-20	29.2	29.2	28.7	28.77	-0.43	-1.47	609957.0	17620210.7	506
2015-05-19	29.5	29.5	29.2	29.2	-0.24	-0.82	437479.0	12818562.0	438
2015-05-18	29.4	30.2	29.3	29.44	0.14	0.48	2254430.0	67036205.9	1438
2015-05-17	28.5	29.5	28.4	29.3	0.92	3.24	1087950.0	31529714.9	647
2015-05-14	28.4	28.6	28.3	28.38	-0.11	-0.39	292183.0	8315098.8	255
2015-05-13	28.6	28.6	28.3	28.49	-0.1	-0.35	559144.0	15904377.9	358
2015-05-12	28.4	28.7	28.3	28.59	0.1	0.35	324920.0	9255091.5	346
2015-05-11	29.4	29.4	28.4	28.49	-0.88	-3.0	896040.0	25968411.0	781
2015-05-10	29.7	29.8	29.2	29.37	-0.04	-0.14	1272375.0	37541291.0	854
2015-05-07	29.7	30.2	29.1	29.41	0.21	0.72	4389094.0	130127755.4	2863
2015-05-06	29.0	29.3	28.7	29.2	0.32	1.11	1206485.0	35009809.5	822
2015-05-05	28.6	29.5	28.5	28.88	0.43	1.51	2000526.0	57928550.2	1144
2015-05-04	28.2	28.6	28.1	28.45	0.35	1.25	586164.0	16630486.1	409
2015-05-03	28.5	28.6	28.0	28.1	-0.2	-0.71	776736.0	22049956.7	564
2015-04-30	28.5	28.6	28.2	28.3	-0.16	-0.56	637952.0	18109244.6	416
2015-04-29	28.6	28.6	28.1	28.46	0.08	0.28	500044.0	14192715.5	407
2015-04-28	28.7	29.0	28.3	28.38	-0.2	-0.7	1451716.0	41593336.6	800
2015-04-27	28.9	29.1	28.5	28.58	-0.26	-0.9	698847.0	20138885.7	547
2015-04-26	28.5	29.0	28.5	28.84	0.44	1.55	686208.0	19696471.9	431
2015-04-23	28.2	28.5	28.2	28.4	0.1	0.35	292429.0	8294763.4	268
2015-04-22	28.7	28.7	28.2	28.3	-0.01	-0.04	387301.0	11031928.0	311
2015-04-21	28.1	28.7	27.8	28.31	0.27	0.96	612695.0	17376899.5	476
2015-04-20	28.8	28.8	28.0	28.04	-0.77	-2.67	793715.0	22500588.3	614
2015-04-19	28.2	28.9	27.9	28.81	1.1	3.97	1005958.0	28607282.1	738
2015-04-16	28.2	28.2	27.7	27.71	-0.2	-0.72	405333.0	11313718.4	403
2015-04-15	27.6	28.6	27.6	27.91	0.61	2.23	1197156.0	33481878.9	980
2015-04-14	27.3	27.5	27.2	27.3	-0.09	-0.33	270848.0	7398064.3	259
2015-04-13	27.2	27.6	27.2	27.39	0.02	0.07	369448.0	10131490.0	350
2015-04-12	27.7	27.8	27.2	27.37	-0.14	-0.51	318926.0	8781273.2	334
2015-04-09	27.4	27.8	27.3	27.51	0.06	0.22	399112.0	10970454.9	445
2015-04-08	27.4	28.0	27.2	27.45	-0.08	-0.29	530696.0	14742697.1	496
2015-04-07	27.2	27.7	27.1	27.53	0.49	1.81	439551.0	12010345.6	366
2015-04-06	27.4	27.6	26.9	27.04	-0.35	-1.28	431201.0	11748292.5	321
2015-04-05	27.4	27.6	26.3	27.39	-0.02	-0.07	312446.0	8451312.3	304
2015-04-02	27.3	27.6	25.9	27.41	0.46	1.71	622334.0	16789395.1	440
2015-04-01	26.9	27.3	26.6	26.95	-0.11	-0.41	315337.0	8510253.1	311
2015-03-31	27.3	27.9	26.5	27.06	-0.6	-2.17	492858.0	13386410.6	522
2015-03-30	28.3	28.4	27.5	27.66	-0.64	-2.26	608778.0	17024585.6	530
2015-03-29	28.5	29.0	28.1	28.3	0.05	0.18	580132.0	16494772.6	575
2015-03-26	25.2	29.2	25.2	28.25	1.52	5.69	898592.0	24024865.0	804
2015-03-25	28.9	28.9	26.2	26.73	-2.09	-7.25	1138783.0	31209627.4	804
2015-03-24	28.8	29.2	28.7	28.82	-0.12	-0.41	433134.0	12576314.2	414
2015-03-23	29.1	29.2	28.7	28.94	-0.14	-0.48	619382.0	17927642.8	452
2015-03-22	28.6	29.2	28.1	29.08	0.68	2.39	1034990.0	29701999.4	632
2015-03-19	29.2	29.3	27.8	28.4	0.03	0.11	817159.0	23173905.2	796
2015-03-18	29.6	29.7	26.9	28.37	-1.37	-4.61	998339.0	28256044.2	849
2015-03-17	30.2	30.6	29.3	29.74	-0.34	-1.13	1020707.0	30589787.7	865
2015-03-16	30.3	30.7	29.7	30.08	-0.18	-0.59	1742216.0	52788533.5	1325
2015-03-15	29.5	30.8	29.3	30.26	0.56	1.89	1446585.0	43800374.0	1052
2015-03-12	29.4	30.1	29.3	29.7	0.3	1.02	848344.0	25285913.3	646
2015-03-11	29.3	29.6	29.1	29.4	-0.06	-0.2	455708.0	13397159.9	396
2015-03-10	29.2	30.0	28.8	29.46	0.26	0.89	1182026.0	34889197.0	935
2015-03-09	29.5	29.6	29.1	29.2	-0.03	-0.1	639931.0	18791965.3	531
2015-03-08	28.9	29.7	28.6	29.23	0.37	1.28	843910.0	24411397.7	615
2015-03-05	28.8	29.0	28.0	28.86	-0.05	-0.17	1179174.0	33532639.8	554
2015-03-04	29.4	29.4	28.8	28.91	-0.37	-1.26	319248.0	9282118.3	281
2015-03-03	29.1	29.3	28.9	29.28	0.29	1.0	304310.0	8859357.8	317
2015-03-02	28.7	29.1	28.6	28.99	0.29	1.01	288379.0	8312658.1	316
2015-03-01	28.5	29.0	28.5	28.7	0.39	1.38	409804.0	11777328.3	357
2015-02-26	28.6	28.8	28.3	28.31	-0.21	-0.74	163000.0	4649272.5	161
2015-02-25	28.5	28.8	28.4	28.52	0.04	0.14	223897.0	6396667.7	234
2015-02-24	28.8	28.9	28.4	28.48	-0.28	-0.97	372627.0	10663779.5	344
2015-02-23	28.4	29.3	28.2	28.76	0.46	1.63	481032.0	13848072.1	432
2015-02-22	28.5	28.6	28.3	28.3	-0.06	-0.21	190873.0	5436278.0	213
2015-02-19	28.6	28.7	28.2	28.36	-0.44	-1.53	473668.0	13483705.9	414
2015-02-18	29.1	29.1	28.5	28.8	-0.25	-0.86	295328.0	8510139.5	291
2015-02-17	29.5	30.1	29.0	29.05	-0.31	-1.06	418774.0	12385350.4	368
2015-02-16	29.6	30.0	29.3	29.36	-0.37	-1.24	233312.0	6904098.1	278
2015-02-15	29.5	30.1	29.5	29.73	0.71	2.45	206180.0	6132000.8	265
2015-02-12	28.7	30.5	28.7	29.02	0.67	2.36	258828.0	7601957.4	354
2015-02-11	29.4	29.4	28.1	28.35	-1.12	-3.8	227032.0	6555936.4	308
2015-02-10	29.6	30.0	29.3	29.47	-0.53	-1.77	311855.0	9211958.8	287
2015-02-09	29.9	30.3	29.8	30.0	0.16	0.54	326382.0	9802723.9	316
2015-02-08	29.3	29.9	29.3	29.84	0.84	2.9	415252.0	12340221.6	335
2015-02-05	28.7	29.3	28.7	29.0	-0.1	-0.34	510665.0	14854149.4	325
2015-02-04	29.9	29.9	29.0	29.1	-0.69	-2.32	737244.0	21643552.7	593
2015-02-03	30.2	30.6	29.6	29.79	-0.4	-1.32	665943.0	20110239.1	606
2015-02-02	29.0	30.3	28.6	30.19	1.31	4.54	747289.0	22025466.1	571
2015-02-01	28.7	29.2	28.3	28.88	0.89	3.18	869345.0	25067239.4	597
2015-01-29	27.4	28.2	26.9	27.99	0.54	1.97	972570.0	26864794.1	779
2015-01-28	26.7	27.8	26.3	27.45	0.73	2.73	1170556.0	31598576.5	798
2015-01-27	25.2	27.1	25.1	26.72	1.62	6.45	1334279.0	34584994.2	755
2015-01-26	24.95	25.2	24.8	25.1	0.4	1.62	596665.0	14898748.0	380
2015-01-22	24.5	24.9	24.3	24.7	0.05	0.2	264576.0	6529825.15	259
2015-01-21	24.95	25.0	24.5	24.65	-0.25	-1.0	360836.0	8976631.2	311
2015-01-20	25.0	25.3	24.85	24.9	-0.04	-0.16	557566.0	13954297.75	427
2015-01-19	25.3	25.5	24.85	24.94	-0.25	-0.99	675793.0	16971656.9	534
2015-01-18	24.55	25.4	24.5	25.19	0.85	3.49	820071.0	20514272.9	672
2015-01-15	24.7	25.3	24.25	24.34	-0.13	-0.53	1308085.0	32487289.6	1019
2015-01-14	24.75	24.9	24.15	24.47	-0.17	-0.69	763305.0	18868566.4	534
2015-01-13	24.0	24.8	23.8	24.64	0.37	1.52	671553.0	16303802.25	589
2015-01-12	24.3	24.9	24.1	24.27	-0.14	-0.57	626638.0	15404994.7	646
2015-01-11	23.95	24.6	23.9	24.41	0.57	2.39	722238.0	17507040.35	620
2015-01-08	23.75	24.25	23.6	23.84	0.49	2.1	748526.0	17929271.85	637
2015-01-07	23.0	23.5	22.7	23.35	0.51	2.23	727286.0	16874621.3	647
2015-01-06	22.0	23.0	21.8	22.84	-0.08	-0.35	613236.0	13649195.75	440
2015-01-05	23.05	23.25	22.8	22.92	-0.71	-3.0	565934.0	13029453.85	452
2015-01-04	23.45	24.0	23.45	23.63	-0.2	-0.84	384049.0	9111808.55	397
2015-01-01	23.9	24.1	23.0	23.83	0.46	1.97	661834.0	15748912.7	655
2014-12-31	24.8	24.85	22.0	23.37	-1.03	-4.22	980447.0	23053418.15	879
2014-12-30	25.4	25.5	24.25	24.4	-1.99	-7.54	992678.0	24794433.55	787
2014-12-29	26.9	27.2	26.2	26.39	-0.21	-0.79	886453.0	23731251.9	684
2014-12-28	26.0	26.9	26.0	26.6	0.85	3.3	1106763.0	29217321.7	695
2014-12-25	26.0	26.3	25.2	25.75	-0.44	-1.68	779415.0	20143081.2	599
2014-12-24	26.0	26.9	26.0	26.19	0.38	1.47	692676.0	18319521.0	515
2014-12-23	25.7	26.1	25.1	25.81	-0.22	-0.85	551615.0	14238144.6	437
2014-12-22	24.3	26.3	23.8	26.03	1.91	7.92	944297.0	23815882.3	606
2014-12-21	25.1	25.1	22.65	24.12	0.57	2.42	926593.0	22113445.65	767
2014-12-18	22.85	23.55	22.4	23.55	2.13	9.94	754751.0	17506747.5	473
2014-12-17	22.05	22.05	19.6	21.42	0.02	0.09	980920.0	20169523.3	921
2014-12-16	23.4	23.4	21.4	21.4	-2.37	-9.97	854825.0	18576529.3	533
2014-12-15	26.7	27.0	23.65	23.77	-2.48	-9.45	511236.0	13063023.1	570
2014-12-14	28.0	28.0	25.8	26.25	-2.33	-8.15	829457.0	22462075.6	683
2014-12-11	28.1	28.7	27.6	28.58	-0.48	-1.65	470001.0	13317698.9	462
2014-12-10	30.4	30.5	28.8	29.06	-1.3	-4.28	470053.0	13846777.4	423
2014-12-09	30.2	30.4	29.8	30.36	-0.38	-1.24	247363.0	7453840.5	230
2014-12-08	31.2	31.7	30.6	30.74	-0.5	-1.6	377833.0	11801335.6	361
2014-12-07	30.9	31.4	30.7	31.24	0.44	1.43	196518.0	6095792.0	202
2014-12-04	30.8	31.2	30.6	30.8	0.01	0.03	253689.0	7858963.4	246
2014-12-03	29.7	30.9	29.7	30.79	0.26	0.85	277675.0	8418201.2	225
2014-12-02	30.9	31.4	30.4	30.53	-0.03	-0.1	200853.0	6209533.7	228
2014-12-01	29.4	31.2	29.4	30.56	0.79	2.65	172235.0	5249434.1	230
2014-11-30	28.5	30.0	28.0	29.77	-1.05	-3.41	713501.0	20847208.9	556
2014-11-27	30.9	31.5	30.6	30.82	-0.29	-0.93	603431.0	18741392.9	458
2014-11-26	31.6	31.8	30.0	31.11	-0.74	-2.32	637956.0	19524751.1	549
2014-11-25	32.1	32.3	31.5	31.85	-0.45	-1.39	327198.0	10452543.7	265
2014-11-24	32.9	32.9	32.2	32.3	-0.44	-1.34	288996.0	9416435.8	281
2014-11-23	33.1	33.3	32.7	32.74	0.29	0.89	474429.0	15632431.8	330
2014-11-20	32.2	33.1	32.2	32.45	0.23	0.71	348122.0	11371049.5	365
2014-11-19	32.5	32.7	31.9	32.22	-0.18	-0.56	353835.0	11438494.7	280
2014-11-18	31.9	32.6	31.9	32.4	0.25	0.78	294098.0	9487761.1	262
2014-11-17	33.5	33.5	31.0	32.15	-1.36	-4.06	481378.0	15516299.4	471
2014-11-16	34.0	34.1	33.1	33.51	-0.58	-1.7	220369.0	7426067.3	264
2014-11-13	34.4	34.4	33.9	34.09	-0.4	-1.16	152383.0	5201387.4	169
2014-11-12	34.5	34.9	34.4	34.49	-0.01	-0.03	134887.0	4671533.7	134
2014-11-11	35.1	35.3	34.4	34.5	-1.0	-2.82	381759.0	13281015.1	377
2014-11-10	34.2	35.7	34.0	35.5	1.34	3.92	584829.0	20374699.6	444
2014-11-09	34.5	34.6	34.0	34.16	-0.38	-1.1	314515.0	10759858.6	328
2014-11-06	33.8	34.7	33.7	34.54	0.67	1.98	430922.0	14722466.6	407
2014-11-05	33.2	34.1	32.4	33.87	0.34	1.01	658176.0	21827832.5	543
2014-11-04	33.6	34.3	32.5	33.53	-0.5	-1.47	871133.0	29343839.2	647
2014-11-03	33.6	34.4	33.6	34.03	0.4	1.19	590613.0	20134372.9	379
2014-11-02	33.4	33.9	33.3	33.63	0.94	2.88	632794.0	21231835.7	449
2014-10-30	32.8	33.2	32.0	32.69	-0.64	-1.92	769764.0	25091066.2	737
2014-10-29	33.6	34.2	33.3	33.33	0.24	0.73	1533349.0	51763097.9	1176
2014-10-28	33.5	33.6	33.0	33.09	-0.49	-1.46	559580.0	18588178.1	463
2014-10-27	33.4	33.7	33.1	33.58	0.25	0.75	472336.0	15757887.5	317
2014-10-26	32.9	33.5	32.9	33.33	0.58	1.77	457882.0	15247713.3	302
2014-10-23	32.7	33.0	32.5	32.75	-0.54	-1.62	404450.0	13263276.8	331
2014-10-22	33.5	33.6	32.5	33.29	0.1	0.3	796698.0	26537109.2	495
2014-10-21	32.2	33.3	32.1	33.19	1.35	4.24	867510.0	28431108.5	584
2014-10-20	31.8	32.1	31.3	31.84	0.1	0.32	430912.0	13715697.5	385
2014-10-19	32.1	32.7	31.5	31.74	0.58	1.86	790337.0	25210970.5	641
2014-10-16	33.2	33.9	31.0	31.16	-2.95	-8.65	738488.0	23553315.4	769
2014-10-15	35.4	35.4	33.8	34.11	-1.03	-2.93	519870.0	18034306.8	459
2014-10-14	34.3	35.4	34.0	35.14	0.66	1.91	1509051.0	52545639.2	1020
2014-10-13	33.9	34.6	33.3	34.48	0.65	1.92	942091.0	32158508.2	664
2014-10-12	36.2	36.4	33.7	33.83	-3.37	-9.06	862417.0	30308660.3	697
2014-10-02	37.0	37.4	36.7	37.2	-0.2	-0.53	732248.0	27153004.8	426
2014-10-01	37.7	37.8	37.2	37.4	-0.21	-0.56	595128.0	22334716.7	413
2014-09-30	37.4	37.7	37.3	37.61	0.28	0.75	773013.0	28966976.9	587
2014-09-29	36.9	37.5	36.7	37.33	0.46	1.25	1086427.0	40360561.9	720
2014-09-28	37.0	37.2	36.5	36.87	0.08	0.22	1040210.0	38437925.0	737
2014-09-25	37.0	37.4	36.1	36.79	-0.27	-0.73	777545.0	28637967.3	531
2014-09-24	37.4	37.6	36.2	37.06	-0.43	-1.15	1396600.0	51758461.0	980
2014-09-22	37.6	37.7	37.0	37.49	-0.25	-0.66	1993382.0	74440241.5	1240
2014-09-21	38.7	38.7	37.6	37.74	-0.91	-2.35	1099990.0	42046625.6	846
2014-09-18	38.8	39.1	38.5	38.65	-0.09	-0.23	1311882.0	50871771.7	679
2014-09-17	38.7	39.0	38.5	38.74	0.06	0.16	971503.0	37632248.2	608
2014-09-16	38.9	39.3	38.6	38.68	-0.14	-0.36	1186040.0	46183596.9	851
2014-09-15	38.6	39.3	38.4	38.82	0.34	0.88	2273983.0	88445633.5	1407
2014-09-14	39.1	39.3	38.3	38.48	-0.67	-1.71	2289070.0	89051459.3	1383
2014-09-11	39.7	40.1	38.9	39.15	-0.69	-1.73	1853074.0	73322229.2	1362
2014-09-10	40.2	40.2	39.7	39.84	-0.39	-0.97	1748896.0	69925587.8	1198
2014-09-09	40.6	40.8	40.0	40.23	-0.5	-1.23	1768411.0	71495118.1	1030
2014-09-08	40.2	41.1	39.9	40.73	0.17	0.42	4251733.0	172419885.3	2377
2014-09-07	41.2	41.3	40.4	40.56	-0.51	-1.24	4576386.0	186356785.4	2912
2014-09-04	44.0	44.0	39.8	41.07	-0.73	-1.75	19557906.0	809950418.1	8689
2014-09-03	38.0	41.8	37.9	41.8	3.76	9.88	8581693.0	341257545.6	2848
2014-09-02	38.3	38.4	37.9	38.04	-0.28	-0.73	1631722.0	62225439.9	674
2014-09-01	38.5	39.0	38.2	38.32	-0.14	-0.36	3459096.0	133203811.8	1007
2014-08-31	37.9	38.6	37.7	38.46	0.84	2.23	2870199.0	109342572.6	1125
2014-08-28	37.1	38.2	36.7	37.62	0.63	1.7	4248152.0	159866440.5	2185
2014-08-27	37.0	37.2	36.9	36.99	0.06	0.16	1180156.0	43696848.7	599
2014-08-26	36.7	37.3	36.6	36.93	0.32	0.87	1634891.0	60350892.8	646
2014-08-25	37.1	37.2	36.0	36.61	-0.69	-1.85	1278510.0	46999167.7	783
2014-08-24	36.6	37.4	36.5	37.3	0.67	1.83	1147302.0	42474752.2	637
2014-08-21	37.0	37.0	36.5	36.63	-0.27	-0.73	638274.0	23446078.2	387
2014-08-20	37.1	37.2	36.8	36.9	-0.05	-0.14	398147.0	14723802.1	353
2014-08-19	37.3	37.4	36.7	36.95	-0.21	-0.57	825434.0	30479418.7	582
2014-08-18	37.6	38.1	36.8	37.16	-0.27	-0.72	1398232.0	52729650.1	763
2014-08-17	37.6	37.8	37.1	37.43	-0.06	-0.16	554926.0	20836108.7	461
2014-08-14	36.5	37.8	36.4	37.49	0.99	2.71	2284606.0	85143300.7	1143
2014-08-13	36.3	36.6	36.2	36.5	0.29	0.8	627001.0	22825726.6	428
2014-08-12	36.0	36.4	35.9	36.21	0.21	0.58	711791.0	25702387.4	339
2014-08-11	36.2	36.3	35.9	36.0	-0.08	-0.22	427310.0	15391744.5	356
2014-08-10	36.4	36.5	35.8	36.08	-0.31	-0.85	1825010.0	65963988.4	712
2014-08-07	35.8	36.6	35.8	36.39	0.6	1.68	2190407.0	79343093.3	775
2014-08-06	35.5	35.9	35.3	35.79	0.33	0.93	572106.0	20378093.4	312
2014-08-05	35.5	35.9	35.4	35.46	-0.03	-0.08	547615.0	19507871.4	462
2014-08-04	35.1	35.7	35.0	35.49	0.47	1.34	811578.0	28789945.1	563
2014-08-03	34.6	35.2	34.6	35.02	0.6	1.74	506353.0	17683726.3	315
2014-07-24	34.5	34.6	34.1	34.42	-0.08	-0.23	545938.0	18778361.4	334
2014-07-23	34.6	35.1	34.3	34.5	-0.18	-0.52	450243.0	15661185.0	282
2014-07-22	35.0	35.2	34.6	34.68	0.01	0.03	298996.0	10421904.3	307
2014-07-21	35.0	35.0	34.5	34.67	-0.51	-1.45	645873.0	22409049.8	506
2014-07-20	34.7	35.6	34.6	35.18	0.58	1.68	1287459.0	45210514.3	1037
2014-07-17	34.6	34.6	34.3	34.6	0.1	0.29	320810.0	11054280.3	212
2014-07-16	34.7	34.7	34.3	34.5	-0.11	-0.32	215491.0	7422167.2	190
2014-07-15	34.5	35.0	34.5	34.61	0.11	0.32	347233.0	12059822.3	321
2014-07-14	34.6	34.8	34.4	34.5	-0.2	-0.58	240207.0	8319439.0	198
2014-07-13	34.8	34.8	34.6	34.7	0.0	0.0	180513.0	6256458.4	170
2014-07-10	34.3	34.8	34.3	34.7	0.46	1.34	389742.0	13470821.4	303
2014-07-09	34.4	34.6	34.2	34.24	-0.27	-0.78	457621.0	15730540.2	259
2014-07-08	34.7	34.8	34.4	34.51	-0.22	-0.63	382698.0	13255775.2	286
2014-07-07	35.1	35.1	34.6	34.73	-0.35	-1.0	326908.0	11408460.2	237
2014-07-06	35.2	35.2	34.9	35.08	0.08	0.23	650266.0	22781287.6	345
2014-07-03	35.3	35.6	34.7	35.0	-0.02	-0.06	1186016.0	41621047.9	651
2014-07-02	35.1	35.2	34.9	35.02	0.19	0.55	1000027.0	35042660.2	457
2014-07-01	34.6	35.4	34.6	34.83	0.38	1.1	666709.0	23335291.2	489
2014-06-30	34.0	34.7	33.8	34.45	0.25	0.73	387420.0	13320434.4	396
2014-06-29	33.0	34.4	33.0	34.2	-0.51	-1.47	290298.0	9832880.1	263
2014-06-26	34.7	35.1	34.3	34.71	0.03	0.09	428571.0	14877334.0	348
2014-06-25	34.5	34.8	34.2	34.68	0.24	0.7	476437.0	16463712.5	409
2014-06-24	34.1	34.5	33.3	34.44	0.44	1.29	372425.0	12594003.8	408
2014-06-23	34.9	34.9	33.9	34.0	-0.8	-2.3	344564.0	11821048.7	399
2014-06-22	35.2	35.4	34.6	34.8	-0.38	-1.08	430694.0	15094204.2	375
2014-06-19	35.8	35.9	35.0	35.18	-0.48	-1.35	585652.0	20752589.1	493
2014-06-18	36.3	36.3	35.6	35.66	-0.34	-0.94	705097.0	25306739.2	515
2014-06-17	35.4	36.4	35.1	36.0	0.37	1.04	498022.0	17763922.1	477
2014-06-16	36.2	36.5	35.5	35.63	-0.66	-1.82	895393.0	32300907.9	666
2014-06-15	37.0	37.2	35.8	36.29	-1.19	-3.18	1690940.0	61779659.5	923
2014-06-12	37.9	38.3	37.4	37.48	-0.54	-1.42	513241.0	19384384.0	409
2014-06-11	37.9	38.6	37.7	38.02	0.1	0.26	1332286.0	50832305.3	785
2014-06-10	38.3	38.6	37.7	37.92	-0.39	-1.02	1004053.0	38237768.6	716
2014-06-09	37.9	39.0	37.4	38.31	0.91	2.43	3303551.0	126334755.5	1937
2014-06-08	37.1	37.7	36.3	37.4	0.55	1.49	1242050.0	46130137.9	971
2014-06-05	36.6	37.5	36.5	36.85	0.21	0.57	1304459.0	48350386.7	969
2014-06-04	36.7	36.8	36.3	36.64	-0.04	-0.11	589434.0	21570202.0	484
2014-06-03	37.0	37.4	36.4	36.68	-0.41	-1.11	874250.0	32349260.1	652
2014-06-02	37.6	37.7	36.8	37.09	-0.68	-1.8	768197.0	28690597.9	660
2014-06-01	37.5	38.1	37.2	37.77	0.46	1.23	890334.0	33644099.8	601
2014-05-29	37.8	38.1	37.1	37.31	-0.49	-1.3	1166132.0	43793512.7	780
2014-05-28	38.4	38.6	37.5	37.8	-0.57	-1.49	938590.0	35795262.2	641
2014-05-27	38.9	39.2	38.0	38.37	-0.41	-1.06	1266034.0	48927253.3	894
2014-05-26	38.0	39.5	38.0	38.78	0.99	2.62	2590520.0	100456115.2	1694
2014-05-25	37.1	38.1	37.0	37.79	0.32	0.85	943372.0	35548389.0	774
2014-05-22	38.5	38.7	37.1	37.47	-1.03	-2.68	1096643.0	41712201.9	914
2014-05-21	38.2	38.6	37.7	38.5	0.6	1.58	1639898.0	62657633.0	1342
2014-05-20	37.8	38.2	37.3	37.9	0.28	0.74	1583873.0	59914147.6	1195
2014-05-19	38.5	39.0	37.0	37.62	-0.81	-2.11	2631586.0	99882703.0	2176
2014-05-18	39.4	41.4	38.2	38.43	-0.87	-2.21	7936315.0	316994513.6	5549
2014-05-15	35.9	39.3	35.3	39.3	3.52	9.84	8445983.0	320440289.0	4016
2014-05-14	36.4	36.4	35.7	35.78	-0.52	-1.43	1674873.0	60282809.0	1033
2014-05-13	36.6	37.2	36.1	36.3	-0.1	-0.27	2186620.0	79970496.6	1375
2014-05-12	36.1	36.8	35.8	36.4	0.34	0.94	1950072.0	70932862.1	1248
2014-05-11	35.9	36.5	35.2	36.06	0.48	1.35	2603831.0	93505186.4	1639
2014-05-08	34.6	36.0	34.5	35.58	1.33	3.88	4419403.0	156106350.2	2613
2014-05-07	34.1	34.3	33.9	34.25	-0.05	-0.15	987610.0	33707433.1	550
2014-05-06	34.3	35.1	33.9	34.3	0.01	0.03	2094105.0	72352150.8	1185
2014-05-05	35.3	35.3	34.0	34.29	-0.7	-2.0	2273652.0	78417292.5	1397
2014-05-04	33.7	35.2	33.4	34.99	1.63	4.89	2705228.0	93055817.2	1507
2014-05-01	33.5	33.8	33.3	33.36	0.12	0.36	857257.0	28768661.3	548
2014-04-30	33.7	33.9	33.0	33.24	-0.33	-0.98	1597628.0	53347306.7	1065
2014-04-29	34.0	34.3	33.4	33.57	-0.26	-0.77	1295776.0	43928259.9	948
2014-04-28	34.2	34.7	33.7	33.83	-0.41	-1.2	1856710.0	63290941.9	1268
2014-04-27	32.4	35.4	32.4	34.24	1.94	6.01	8841618.0	302198765.1	4206
2014-04-24	31.9	32.5	31.5	32.3	0.21	0.65	1839380.0	58988423.9	1048
2014-04-23	32.9	33.0	31.7	32.09	-0.4	-1.23	2991979.0	96998051.5	1630
2014-04-22	31.1	32.7	31.1	32.49	1.39	4.47	4393887.0	140276543.6	2493
2014-04-21	31.2	31.2	30.9	31.1	-0.07	-0.22	764732.0	23749017.1	555
2014-04-20	31.3	31.4	31.0	31.17	0.07	0.23	1242143.0	38705047.1	640
2014-04-17	31.1	31.4	30.8	31.1	0.18	0.58	1836993.0	57198901.3	955
2014-04-16	30.6	31.1	30.4	30.92	0.52	1.71	1690999.0	52125393.2	883
2014-04-15	30.5	30.6	30.3	30.4	0.02	0.07	810864.0	24697530.8	365
2014-04-14	30.1	30.6	30.0	30.38	0.32	1.06	761312.0	23108234.0	415
2014-04-13	30.2	30.3	29.9	30.06	-0.74	-2.4	622161.0	18736317.5	467
2014-04-10	31.1	31.2	30.7	30.8	-0.1	-0.32	838968.0	25945022.2	579
2014-04-09	31.4	31.8	30.3	30.9	-0.5	-1.59	2471338.0	77422773.1	1254
2014-04-08	31.2	31.5	31.1	31.4	0.2	0.64	1668045.0	52306053.1	1157
2014-04-07	31.0	31.3	30.7	31.2	0.2	0.65	1333787.0	41377667.9	744
2014-04-06	31.1	31.1	30.7	31.0	-0.1	-0.32	693452.0	21419647.0	519
2014-04-03	30.9	31.2	30.9	31.1	0.1	0.32	830184.0	25767536.3	536
2014-04-02	31.1	31.3	30.8	31.0	-0.3	-0.96	918790.0	28532910.0	575
2014-04-01	30.9	31.9	30.8	31.3	0.4	1.29	2307648.0	72358093.0	886
2014-03-31	31.3	31.3	30.7	30.9	-0.3	-0.96	1041831.0	32222454.0	744
2014-03-30	31.7	31.9	31.1	31.2	0.8	2.63	3526247.0	111275271.3	2361
2014-03-27	29.8	30.8	29.7	30.4	0.6	2.01	2488988.0	75701660.0	1533
2014-03-26	29.8	29.8	29.7	29.8	0.0	0.0	337700.0	10052789.1	294
2014-03-25	29.5	29.8	29.4	29.8	0.2	0.68	588099.0	17445421.9	384
2014-03-24	29.7	29.7	29.5	29.6	-0.1	-0.34	363012.0	10736898.0	265
2014-03-23	29.6	29.7	29.4	29.7	0.1	0.34	351413.0	10378128.9	261
2014-03-20	29.4	29.6	29.3	29.6	0.0	0.0	264019.0	7773924.4	248
2014-03-19	29.7	29.8	29.5	29.6	-0.1	-0.34	335857.0	9931632.6	274
2014-03-18	29.8	29.9	29.6	29.7	-0.1	-0.34	332406.0	9888953.3	298
2014-03-17	29.7	29.9	29.6	29.8	0.1	0.34	265668.0	7897798.5	269
2014-03-16	29.8	29.9	29.6	29.7	-0.2	-0.67	453042.0	13480360.6	327
2014-03-13	30.2	30.2	29.9	29.9	-0.3	-0.99	575743.0	17320724.6	496
2014-03-12	29.9	30.6	29.8	30.2	0.4	1.34	1926725.0	58236798.6	1140
2014-03-11	29.5	30.0	29.5	29.8	0.4	1.36	1133786.0	33685156.0	835
2014-03-10	29.5	29.5	29.2	29.4	0.0	0.0	464235.0	13632177.3	378
2014-03-09	29.2	29.5	29.2	29.4	0.2	0.68	465767.0	13670561.9	360
2014-03-06	28.8	29.2	28.8	29.2	0.3	1.04	328003.0	9522254.5	232
2014-03-05	29.1	29.1	28.7	28.9	-0.1	-0.34	233169.0	6739971.4	255
2014-03-04	28.8	29.1	28.8	29.0	0.3	1.05	241188.0	6980102.9	220
2014-03-03	28.9	29.0	28.6	28.7	-0.3	-1.03	217104.0	6246685.5	249
2014-03-02	29.2	29.2	28.8	29.0	-0.2	-0.68	309984.0	8993030.0	284
2014-02-27	29.3	29.3	29.1	29.2	0.0	0.0	237622.0	6929324.1	211
2014-02-26	29.2	29.3	29.1	29.2	-0.1	-0.34	148363.0	4331029.7	164
2014-02-25	29.4	29.4	29.1	29.3	-0.1	-0.34	293552.0	8587778.7	233
2014-02-24	29.4	29.5	29.2	29.4	0.2	0.68	437730.0	12841355.6	332
2014-02-23	29.0	29.4	29.0	29.2	0.2	0.69	506902.0	14815260.7	368
2014-02-20	29.0	29.1	28.9	29.0	0.0	0.0	283841.0	8235451.3	210
2014-02-19	29.1	29.2	29.0	29.0	-0.1	-0.34	191119.0	5550578.4	196
2014-02-18	29.2	29.2	29.0	29.1	-0.1	-0.34	194382.0	5650696.3	185
2014-02-17	29.2	29.3	29.0	29.2	0.0	0.0	231265.0	6740147.9	200
2014-02-16	29.2	29.3	29.0	29.2	0.1	0.34	355096.0	10341748.1	236
2014-02-13	29.2	29.3	29.0	29.1	-0.2	-0.68	274719.0	7998500.7	240
2014-02-12	29.4	29.5	29.2	29.3	-0.1	-0.34	241080.0	7078135.6	235
2014-02-11	29.5	29.6	29.4	29.4	0.0	0.0	210148.0	6192049.0	202
2014-02-10	29.5	29.5	29.2	29.4	-0.1	-0.34	198016.0	5811762.2	161
2014-02-09	29.6	29.7	29.2	29.5	0.0	0.0	170704.0	5037828.0	184
2014-02-06	29.5	29.6	29.3	29.5	0.0	0.0	110136.0	3245330.9	95
2014-02-05	29.3	29.8	29.2	29.5	0.3	1.03	168548.0	4971681.3	184
2014-02-04	29.2	29.4	29.1	29.2	-0.2	-0.68	160461.0	4689883.9	180
2014-02-03	29.5	29.6	29.4	29.4	-0.1	-0.34	115390.0	3400664.4	153
2014-02-02	29.6	29.8	29.4	29.5	-0.1	-0.34	170592.0	5042743.1	162
2014-01-30	29.8	29.8	29.6	29.6	-0.3	-1.0	85137.0	2527443.4	124
2014-01-29	30.0	30.0	29.8	29.9	0.0	0.0	179287.0	5354927.3	186
2014-01-28	29.5	30.5	29.5	29.9	0.4	1.36	528178.0	15865347.2	512
2014-01-27	29.6	29.7	29.4	29.5	-0.1	-0.34	138109.0	4079569.1	129
2014-01-26	29.2	29.6	29.0	29.6	-0.1	-0.34	128600.0	3776319.7	180
2014-01-23	29.6	29.8	29.6	29.7	0.0	0.0	146124.0	4335213.4	158
2014-01-22	30.0	30.0	29.3	29.7	-0.3	-1.0	230335.0	6870925.9	220
2014-01-21	30.1	30.1	29.9	30.0	-0.1	-0.33	199276.0	5972859.2	189
2014-01-20	30.2	30.3	30.1	30.1	-0.1	-0.33	54300.0	1638195.5	88
2014-01-19	30.3	30.3	29.9	30.2	-0.3	-0.98	219401.0	6615490.0	248
2014-01-16	30.6	30.7	30.4	30.5	0.0	0.0	222951.0	6811601.9	180
2014-01-15	30.7	30.7	30.4	30.5	-0.1	-0.33	327664.0	10009771.3	259
2014-01-14	30.6	30.7	30.4	30.6	0.0	0.0	206420.0	6305926.9	195
2014-01-13	30.7	30.8	30.5	30.6	-0.3	-0.97	260633.0	7992680.5	250
2014-01-12	30.7	30.9	30.7	30.9	0.2	0.65	126592.0	3895249.5	130
2014-01-09	30.8	30.9	30.7	30.7	-0.1	-0.32	184473.0	5671894.0	208
2014-01-08	30.8	30.9	30.8	30.8	0.0	0.0	148789.0	4592745.8	160
2014-01-07	30.9	31.0	30.7	30.8	-0.2	-0.65	223013.0	6885555.2	191
2014-01-06	31.1	31.3	30.8	31.0	-0.2	-0.64	339312.0	10533299.7	366
2014-01-05	30.9	31.3	30.6	31.2	0.4	1.3	493630.0	15249694.5	456
2014-01-02	30.8	30.9	30.7	30.8	-0.1	-0.32	192969.0	5943041.4	196
2014-01-01	30.8	31.0	30.8	30.9	0.1	0.32	251607.0	7769571.5	206
2013-12-31	31.1	31.1	30.8	30.8	-0.3	-0.96	238965.0	7400175.9	264
2013-12-30	31.0	31.3	31.0	31.1	0.1	0.32	383027.0	11930653.9	371
2013-12-29	31.0	31.1	30.9	31.0	0.0	0.0	211804.0	6570073.3	256
2013-12-26	31.2	31.2	30.9	31.0	-0.1	-0.32	264942.0	8213214.0	299
2013-12-25	30.6	31.9	30.6	31.1	0.5	1.63	1978049.0	61833014.6	1556
2013-12-24	30.7	30.7	30.5	30.6	-0.1	-0.33	172351.0	5275549.1	187
2013-12-23	30.9	30.9	30.6	30.7	-0.2	-0.65	197570.0	6076303.7	163
2013-12-22	30.8	30.9	30.7	30.9	0.1	0.32	167169.0	5149500.3	193
2013-12-19	30.9	31.1	30.5	30.8	0.0	0.0	468106.0	14428092.0	398
2013-12-18	30.8	30.8	30.7	30.8	0.0	0.0	148476.0	4567511.6	173
2013-12-17	30.9	31.0	30.7	30.8	-0.1	-0.32	168314.0	5188159.5	208
2013-12-16	30.9	31.1	30.8	30.9	0.1	0.32	252893.0	7813317.2	279
2013-12-15	31.0	31.1	30.8	30.8	-0.2	-0.65	119476.0	3702405.4	170
2013-12-12	31.2	31.2	30.8	31.0	-0.2	-0.64	243652.0	7547559.1	278
2013-12-11	31.2	31.5	31.0	31.2	-0.1	-0.32	363769.0	11365104.6	348
2013-12-10	31.0	31.5	31.0	31.3	0.4	1.29	466068.0	14570804.3	480
2013-12-09	30.9	31.2	30.9	30.9	0.0	0.0	276378.0	8576006.9	253
2013-12-08	31.0	31.1	30.8	30.9	0.1	0.32	226082.0	7002499.1	223
2013-12-05	30.8	31.1	30.7	30.8	0.1	0.33	347408.0	10732765.2	367
2013-12-04	30.7	31.1	30.3	30.7	0.0	0.0	677820.0	20759793.9	476
2013-12-03	31.8	31.8	30.7	30.7	-1.1	-3.46	499041.0	15612455.6	563
2013-12-02	30.8	32.0	30.7	31.8	0.9	2.91	964403.0	30388544.8	892
2013-12-01	30.9	31.1	30.7	30.9	0.1	0.32	289653.0	8967041.4	325
2013-11-28	30.6	31.0	30.5	30.8	0.3	0.98	410837.0	12632349.1	355
2013-11-27	30.3	30.6	30.1	30.5	0.1	0.33	193606.0	5871260.7	237
2013-11-26	30.6	30.6	30.4	30.4	-0.3	-0.98	173969.0	5303167.1	190
2013-11-25	30.7	30.8	30.5	30.7	0.2	0.66	189394.0	5804096.8	217
2013-11-24	30.8	30.9	30.4	30.5	-0.2	-0.65	289854.0	8878268.8	275
2013-11-21	30.8	30.8	30.4	30.7	0.0	0.0	186133.0	5702485.8	230
2013-11-20	30.5	30.9	30.5	30.7	0.3	0.99	467170.0	14319452.6	507
2013-11-19	31.6	31.6	30.3	30.4	-1.3	-4.1	920779.0	28517544.3	815
2013-11-18	31.7	31.9	31.4	31.7	-0.1	-0.31	265523.0	8419791.4	297
2013-11-17	32.8	32.8	31.5	31.8	-0.8	-2.45	843910.0	27031068.5	720
2013-11-14	32.5	33.3	32.5	32.6	0.1	0.31	231458.0	7607955.4	293
2013-11-13	33.2	33.2	32.5	32.5	-0.8	-2.4	432413.0	14214066.2	401
2013-11-12	33.5	33.6	33.0	33.3	-0.2	-0.6	516136.0	17168667.3	606
2013-11-11	33.6	35.0	33.5	33.5	0.8	2.45	3410625.0	116617086.3	2841
2013-11-10	32.0	32.8	32.0	32.7	0.7	2.19	283040.0	9149207.2	278
2013-11-07	32.3	32.4	32.0	32.0	-0.3	-0.93	112036.0	3604363.8	118
2013-11-06	32.1	32.3	32.0	32.3	0.2	0.62	146109.0	4706460.2	141
2013-11-05	32.1	32.3	31.9	32.1	0.0	0.0	113945.0	3659425.2	124
2013-11-04	32.2	32.3	32.0	32.1	-0.3	-0.93	132274.0	4245478.5	131
2013-11-03	32.3	32.5	32.2	32.4	0.0	0.0	71078.0	2297494.9	95
2013-10-31	32.7	32.7	32.2	32.4	-0.2	-0.61	160793.0	5215980.7	120
2013-10-30	32.4	32.7	32.2	32.6	0.0	0.0	121614.0	3940295.1	154
2013-10-29	32.2	33.2	32.2	32.6	0.3	0.93	994838.0	32513622.5	626
2013-10-28	31.8	32.3	31.6	32.3	0.3	0.94	502799.0	16097031.8	293
2013-10-27	31.5	32.6	31.3	32.0	0.4	1.27	420384.0	13486002.9	406
2013-10-24	31.7	31.7	31.4	31.6	-0.1	-0.32	85544.0	2700605.6	126
2013-10-23	31.5	32.0	31.1	31.7	0.1	0.32	169824.0	5379350.4	162
2013-10-22	31.9	31.9	31.6	31.6	-0.4	-1.25	167071.0	5309284.5	138
2013-10-21	32.2	32.2	31.0	32.0	-0.2	-0.62	257890.0	8191495.5	230
2013-10-20	32.4	32.8	32.0	32.2	0.2	0.63	239452.0	7758295.4	253
2013-10-10	31.9	32.3	31.7	32.0	0.2	0.63	285898.0	9152491.1	324
2013-10-09	31.5	31.9	31.3	31.8	0.1	0.32	221350.0	6990761.3	192
2013-10-08	31.6	31.9	31.5	31.7	-0.2	-0.63	203916.0	6465752.6	190
2013-10-07	31.5	32.2	31.0	31.9	0.3	0.95	539885.0	17174591.9	535
2013-10-06	32.2	32.5	30.5	31.6	-0.5	-1.56	1036411.0	32672146.6	940
2013-10-03	30.0	32.7	30.0	32.1	2.1	7.0	3577228.0	113295198.5	2604
2013-10-02	29.9	30.4	29.9	30.0	0.3	1.01	313149.0	9435941.5	326
2013-10-01	29.7	29.9	29.5	29.7	-0.1	-0.34	165808.0	4926279.2	168
2013-09-30	29.8	30.2	29.6	29.8	0.0	0.0	183330.0	5478621.1	189
2013-09-29	29.6	29.9	29.6	29.8	0.2	0.68	154375.0	4589415.1	178
2013-09-26	30.5	30.5	29.6	29.6	-0.7	-2.31	271796.0	8125874.7	279
2013-09-25	29.9	30.5	29.9	30.3	0.1	0.33	171750.0	5190749.8	160
2013-09-24	30.2	30.3	30.1	30.2	0.0	0.0	193704.0	5847426.1	177
2013-09-19	30.4	30.4	29.9	30.2	0.1	0.33	342362.0	10323748.2	378
2013-09-18	30.4	30.7	30.0	30.1	-0.2	-0.66	347063.0	10515126.8	385
2013-09-17	30.4	30.9	30.2	30.3	-0.4	-1.3	424599.0	12987193.4	411
2013-09-16	29.9	30.9	29.6	30.7	1.0	3.37	665197.0	20190149.1	498
2013-09-15	29.4	30.1	29.1	29.7	0.7	2.41	684912.0	20350702.1	545
2013-09-12	29.1	29.3	28.9	29.0	0.0	0.0	331500.0	9652730.7	328
2013-09-11	29.4	29.7	28.9	29.0	0.1	0.35	1058040.0	31057615.6	1038
2013-09-10	27.9	28.9	27.6	28.9	1.8	6.64	634684.0	17850903.8	477
2013-09-09	26.8	27.2	26.5	27.1	0.3	1.12	132810.0	3559651.5	173
2013-09-08	27.2	27.5	26.7	26.8	-0.2	-0.74	267945.0	7247500.2	313
2013-09-05	26.9	27.3	26.3	27.0	0.0	0.0	312323.0	8341229.6	382
2013-09-04	28.0	28.0	27.0	27.0	-1.1	-3.91	294735.0	8116350.7	325
2013-09-03	28.8	28.9	27.9	28.1	-0.6	-2.09	295968.0	8383991.3	329
2013-09-02	28.8	29.0	28.3	28.7	0.0	0.0	263065.0	7543863.9	282
2013-09-01	28.3	29.0	28.3	28.7	0.8	2.87	503094.0	14410788.9	496
2013-08-29	28.3	28.5	27.8	27.9	-0.1	-0.36	270503.0	7608726.8	332
2013-08-28	28.0	28.6	27.5	28.0	-0.6	-2.1	789681.0	22200118.9	725
2013-08-27	30.7	30.7	28.3	28.6	-2.6	-8.33	742734.0	21770445.9	750
2013-08-26	31.6	31.6	30.9	31.2	-0.5	-1.58	318845.0	9968257.0	413
2013-08-25	32.1	32.5	31.6	31.7	-0.2	-0.63	589146.0	18885220.5	565
2013-08-22	32.1	32.6	31.8	31.9	-0.1	-0.31	603545.0	19493020.9	622
2013-08-21	31.7	32.3	31.7	32.0	0.3	0.95	615436.0	19682523.9	541
2013-08-20	31.5	31.8	31.3	31.7	0.3	0.96	360988.0	11407492.3	390
2013-08-19	30.9	31.4	30.8	31.4	0.3	0.96	363610.0	11315532.5	267
2013-08-18	31.5	31.5	30.9	31.1	-0.3	-0.96	317578.0	9920477.7	298
2013-08-15	31.3	32.0	31.2	31.4	0.1	0.32	494452.0	15630372.9	473
2013-08-14	31.0	31.3	30.8	31.3	0.3	0.97	249011.0	7719678.2	204
2013-08-13	31.0	31.4	30.8	31.0	0.1	0.32	411989.0	12782571.1	358
2013-08-05	30.9	31.4	30.7	30.9	0.1	0.32	308811.0	9580331.7	338
2013-08-04	30.9	31.0	30.8	30.8	0.0	0.0	148889.0	4601612.1	175
2013-08-01	31.2	31.2	30.7	30.8	-0.3	-0.96	309411.0	9573238.8	396
2013-07-31	31.7	31.7	31.1	31.1	-0.4	-1.27	452767.0	14185081.8	502
2013-07-30	32.5	32.9	31.5	31.5	-0.5	-1.56	1365212.0	44155731.5	1297
2013-07-29	30.8	32.1	30.7	32.0	1.2	3.9	315309.0	9841797.1	284
2013-07-28	30.8	30.9	30.3	30.8	0.2	0.65	288973.0	8854503.4	336
2013-07-25	31.1	31.3	30.5	30.6	-0.3	-0.97	329785.0	10179664.0	351
2013-07-24	31.5	31.9	30.9	30.9	-0.7	-2.22	333856.0	10448696.3	388
2013-07-23	30.6	32.1	30.6	31.6	1.1	3.61	896723.0	28234662.9	723
2013-07-22	30.0	30.8	30.0	30.5	0.5	1.67	294974.0	8988937.0	319
2013-07-21	29.5	30.2	29.5	30.0	0.3	1.01	132044.0	3954566.5	174
2013-07-18	30.0	30.0	29.7	29.7	-0.2	-0.67	63891.0	1908781.0	116
2013-07-17	30.1	30.2	29.9	29.9	-0.1	-0.33	84676.0	2540048.0	139
2013-07-16	30.2	30.3	29.8	30.0	-0.1	-0.33	131321.0	3951745.9	149
2013-07-15	30.4	30.4	30.0	30.1	-0.2	-0.66	131755.0	3976401.6	174
2013-07-14	30.3	30.5	30.3	30.3	0.0	0.0	192582.0	5847813.7	223
2013-07-11	30.7	30.7	30.2	30.3	-0.4	-1.3	129674.0	3951500.8	154
2013-07-10	30.6	30.7	30.6	30.7	0.0	0.0	64965.0	1992266.5	82
2013-07-09	31.1	31.1	30.6	30.7	-0.3	-0.97	196048.0	6042669.5	206
2013-07-08	31.0	31.3	30.9	31.0	-0.1	-0.32	161510.0	5027002.1	197
2013-07-07	31.4	31.6	31.1	31.1	-0.1	-0.32	295314.0	9254622.4	266
2013-07-04	31.4	31.6	31.1	31.2	-0.1	-0.32	332931.0	10442889.1	312
2013-07-03	31.4	31.9	31.3	31.3	0.0	0.0	433247.0	13677856.1	471
2013-07-02	30.9	31.3	30.8	31.3	0.5	1.62	292606.0	9109254.9	297
2013-07-01	30.6	31.0	30.5	30.8	0.2	0.65	195246.0	6005228.6	257
2013-06-30	30.5	30.8	30.4	30.6	0.0	0.0	192369.0	5882515.5	267
2013-06-26	31.2	31.4	30.6	30.6	-0.6	-1.92	344451.0	10649519.6	439
2013-06-25	30.8	31.5	30.7	31.2	0.6	1.96	528671.0	16448963.0	542
2013-06-24	31.1	31.2	30.5	30.6	-0.6	-1.92	257928.0	7937748.4	312
2013-06-23	31.3	31.4	31.1	31.2	-0.1	-0.32	325092.0	10149134.1	233
2013-06-22	30.7	31.3	30.6	31.3	0.0	0.0	147072.0	4572052.0	181
2013-06-19	31.5	31.5	31.0	31.3	-0.2	-0.63	257538.0	8041327.4	279
2013-06-18	31.5	31.8	31.2	31.5	0.0	0.0	253030.0	7993746.1	268
2013-06-17	30.6	31.5	30.6	31.5	1.0	3.28	342460.0	10645758.4	329
2013-06-16	29.8	31.1	29.7	30.5	0.4	1.33	528040.0	15972830.5	511
2013-06-15	32.8	33.0	30.1	30.1	-3.3	-9.88	500009.0	15790845.3	549
2013-06-12	33.4	33.7	33.0	33.4	0.0	0.0	290832.0	9720950.4	261
2013-06-11	33.1	33.7	33.0	33.4	0.2	0.6	247775.0	8254419.7	302
2013-06-10	33.3	33.8	33.2	33.2	-0.3	-0.9	413109.0	13849190.2	427
2013-06-09	33.2	34.4	33.1	33.5	0.0	0.0	619879.0	20860339.8	739
2013-06-08	34.0	34.4	33.3	33.5	-0.1	-0.3	765916.0	25978817.2	905
2013-06-05	32.0	34.6	31.9	33.6	1.6	5.0	1708429.0	56971295.2	1930
2013-06-04	31.9	32.6	31.7	32.0	0.2	0.63	665257.0	21394880.8	533
2013-06-03	31.8	31.9	31.5	31.8	0.0	0.0	236429.0	7486166.4	264
2013-06-02	32.2	32.2	31.8	31.8	-0.4	-1.24	188823.0	6027409.0	238
2013-06-01	32.0	32.2	31.8	32.2	0.0	0.0	198543.0	6355222.8	242
2013-05-29	32.6	32.6	32.0	32.2	-0.3	-0.92	304478.0	9851533.9	367
2013-05-28	32.2	32.9	32.0	32.5	0.5	1.56	734312.0	23905886.5	640
2013-05-27	32.3	32.4	31.8	32.0	-0.3	-0.93	433685.0	13896844.0	497
2013-05-26	33.0	33.0	32.2	32.3	-0.5	-1.52	564167.0	18366810.1	495
2013-05-25	32.9	33.3	32.5	32.8	-0.3	-0.91	404644.0	13327493.1	367
2013-05-22	34.1	34.3	33.0	33.1	-0.9	-2.65	563212.0	18867670.4	569
2013-05-21	33.9	35.0	33.6	34.0	0.1	0.29	527939.0	18115783.4	573
2013-05-20	34.1	34.3	33.6	33.9	-0.1	-0.29	327124.0	11109779.9	376
2013-05-19	34.2	34.4	33.6	34.0	0.1	0.29	303242.0	10296485.0	377
2013-05-18	33.0	34.1	32.7	33.9	1.2	3.67	765397.0	25648289.7	800
2013-05-15	33.0	33.7	31.5	32.7	-0.7	-2.1	650663.0	21105577.8	813
2013-05-14	33.4	34.6	32.8	33.4	0.3	0.91	600466.0	20329396.7	721
2013-05-13	33.2	33.8	32.1	33.1	-0.7	-2.07	308695.0	10166570.6	383
2013-05-12	34.2	34.2	33.2	33.8	-0.4	-1.17	391819.0	13203858.8	468
2013-05-11	35.2	35.3	34.0	34.2	-0.8	-2.29	290654.0	10049840.0	420
2013-05-08	35.0	35.7	34.7	35.0	0.0	0.0	492330.0	17287305.0	601
2013-05-07	34.9	36.0	34.2	35.0	0.1	0.29	669826.0	23664662.5	834
2013-05-06	33.9	35.8	33.7	34.9	1.1	3.25	1694462.0	59333099.6	1556
2013-05-05	33.5	34.6	32.8	33.8	0.2	0.6	1131632.0	38119934.4	1155
2013-05-04	31.8	34.0	31.8	33.6	2.1	6.67	1260178.0	41591069.0	1207
2013-05-01	31.2	32.2	31.2	31.5	0.1	0.32	604316.0	19212995.5	558
2013-04-30	31.3	31.8	31.1	31.4	0.1	0.32	638160.0	20074793.7	583
2013-04-29	31.7	32.2	30.9	31.3	-0.3	-0.95	1326866.0	41713175.7	1249
2013-04-28	30.3	32.5	30.0	31.6	1.4	4.64	2669585.0	83949864.5	2046
2013-04-27	30.4	30.8	30.0	30.2	-0.1	-0.33	569495.0	17287031.0	550
2013-04-24	29.9	31.4	29.9	30.3	0.5	1.68	1758223.0	53773545.0	1482
2013-04-23	30.3	30.7	29.0	29.8	-0.4	-1.32	1135026.0	33843387.4	997
2013-04-22	32.2	32.2	30.2	30.2	-1.7	-5.33	1444314.0	45039843.7	1589
2013-04-21	29.0	31.9	28.6	31.9	2.9	10.0	831242.0	25263287.1	835
2013-04-20	27.4	29.0	27.4	29.0	1.5	5.45	441934.0	12605172.7	365
2013-04-17	28.0	28.0	27.3	27.5	-0.5	-1.79	151842.0	4195769.9	154
2013-04-16	27.5	28.0	27.4	28.0	0.0	0.0	155867.0	4313405.2	213
2013-04-15	28.4	28.4	28.0	28.0	-0.3	-1.06	124325.0	3500505.1	138
2013-04-14	28.9	28.9	28.2	28.3	-0.3	-1.05	164281.0	4665885.3	166
2013-04-13	29.2	29.2	28.5	28.6	-0.4	-1.38	391488.0	11250493.4	348
2013-04-10	29.5	30.1	28.8	29.0	-0.4	-1.36	369772.0	10817482.3	360
2013-04-09	29.3	30.3	29.1	29.4	0.2	0.68	1031949.0	30867307.5	622
2013-04-08	29.0	30.5	28.8	29.2	0.2	0.69	1083375.0	31938180.8	883
2013-04-07	29.3	30.0	28.8	29.0	-0.4	-1.36	672962.0	19758734.9	545
2013-04-06	28.0	29.6	27.4	29.4	0.8	2.8	428107.0	12178289.4	410
2013-04-03	27.8	28.8	27.3	28.6	0.9	3.25	655993.0	18513093.9	574
2013-04-02	28.5	28.5	27.6	27.7	-1.2	-4.15	657385.0	18293782.0	584
2013-04-01	29.0	30.1	28.5	28.9	0.1	0.35	1026900.0	30227265.6	843
2013-03-31	28.0	29.3	28.0	28.8	0.5	1.77	709379.0	20423415.7	419
2013-03-30	28.5	28.8	28.1	28.3	-0.2	-0.7	260262.0	7376332.8	187
2013-03-27	28.3	28.6	28.0	28.5	0.3	1.06	263321.0	7472461.7	215
2013-03-26	27.9	28.3	27.8	28.2	0.3	1.08	184206.0	5168550.3	197
2013-03-25	27.1	28.0	27.1	27.9	0.9	3.33	283914.0	7852845.7	299
2013-03-24	27.2	27.3	27.0	27.0	-0.2	-0.74	77357.0	2106242.7	116
2013-03-23	26.9	27.2	26.7	27.2	0.5	1.87	102962.0	2779148.6	167
2013-03-20	26.6	27.0	26.5	26.7	0.0	0.0	140509.0	3766148.2	150
2013-03-19	26.7	26.8	26.6	26.7	0.0	0.0	63961.0	1708348.2	90
2013-03-18	26.7	26.8	26.5	26.7	-0.2	-0.74	106679.0	2844274.8	154
2013-03-17	27.1	27.2	26.9	26.9	-0.1	-0.37	82776.0	2234556.6	126
2013-03-16	26.9	27.4	26.8	27.0	0.1	0.37	171479.0	4639678.1	217
2013-03-13	26.6	26.9	26.3	26.9	0.1	0.37	285180.0	7572613.8	300
2013-03-12	27.5	27.5	26.8	26.8	-0.7	-2.55	233279.0	6338927.5	299
2013-03-11	28.4	28.4	27.2	27.5	-1.0	-3.51	511877.0	14219606.0	495
2013-03-10	28.5	28.5	28.1	28.5	0.2	0.71	164453.0	4666259.9	181
2013-03-09	29.0	29.4	28.3	28.3	-0.6	-2.08	199379.0	5760967.9	266
2013-03-06	29.0	30.0	28.6	28.9	0.2	0.7	770579.0	22694803.1	775
2013-03-05	28.3	29.8	28.3	28.7	1.0	3.61	1630991.0	47361214.6	1615
2013-03-04	27.2	27.7	27.0	27.7	0.2	0.73	150792.0	4133152.4	128
2013-03-03	26.5	27.9	26.2	27.5	0.9	3.38	157936.0	4262976.2	177
2013-03-02	26.7	26.7	26.6	26.6	0.0	0.0	16408.0	437030.9	33
2013-02-27	26.6	26.6	26.5	26.6	0.1	0.38	40829.0	1084099.5	59
2013-02-26	26.7	26.7	26.5	26.5	-0.3	-1.12	45035.0	1196414.5	75
2013-02-25	26.9	26.9	26.7	26.8	-0.1	-0.37	39623.0	1061907.4	58
2013-02-24	26.9	26.9	26.8	26.9	0.0	0.0	40051.0	1076746.5	51
2013-02-23	27.1	27.2	26.9	26.9	-0.2	-0.74	95428.0	2576809.7	114
2013-02-20	27.4	27.4	27.1	27.1	-0.3	-1.09	123730.0	3355742.7	122
2013-02-19	27.6	27.6	27.2	27.4	-0.4	-1.44	60590.0	1657672.9	75
2013-02-18	27.9	28.0	27.5	27.8	-0.1	-0.36	45474.0	1265155.3	50
2013-02-17	28.0	28.0	27.5	27.9	0.3	1.09	49252.0	1374904.2	60
2013-02-16	27.9	27.9	27.5	27.6	0.0	0.0	23308.0	642896.5	38
2013-02-13	27.8	28.0	27.6	27.6	0.2	0.73	107210.0	2979323.4	123
2013-02-12	27.1	27.6	27.1	27.4	0.3	1.11	66262.0	1819851.0	89
2013-02-11	27.1	27.2	27.0	27.1	0.0	0.0	9830.0	266947.7	28
2013-02-10	27.4	27.4	27.0	27.1	-0.2	-0.73	36860.0	1000005.2	59
2013-02-09	27.1	27.4	27.1	27.3	-0.2	-0.73	35129.0	957357.4	70
2013-02-06	28.1	28.2	27.4	27.5	-0.2	-0.72	87008.0	2406936.4	91
2013-02-05	27.4	28.3	27.3	27.7	0.3	1.09	64881.0	1793896.3	86
2013-02-04	27.6	27.7	27.4	27.4	-0.3	-1.08	26277.0	723985.8	36
2013-02-03	27.9	27.9	27.7	27.7	-0.1	-0.36	12743.0	353678.4	38
2013-02-02	28.3	28.3	27.8	27.8	-0.2	-0.71	44240.0	1236149.6	77
2013-01-30	27.1	28.2	27.1	28.0	1.0	3.7	283680.0	7902398.2	310
2013-01-29	27.1	27.2	27.0	27.0	-0.1	-0.37	50624.0	1373175.4	83
2013-01-28	27.2	27.3	27.1	27.1	0.1	0.37	70985.0	1927950.6	81
2013-01-27	27.7	27.7	27.0	27.0	-0.6	-2.17	139546.0	3803531.4	227
2013-01-26	26.7	29.2	26.6	27.6	1.0	3.76	465228.0	13014571.0	476
2013-01-23	26.7	26.8	26.6	26.6	-0.3	-1.12	23937.0	638772.5	54
2013-01-22	26.6	26.9	26.5	26.9	0.2	0.75	46119.0	1233265.1	45
2013-01-21	26.9	26.9	26.5	26.7	-0.3	-1.11	43474.0	1160640.9	55
2013-01-20	27.0	27.0	26.8	27.0	0.0	0.0	57737.0	1555761.9	81
2013-01-19	26.9	27.0	26.7	27.0	-0.1	-0.37	73747.0	1984195.7	90
2013-01-16	27.5	27.5	26.9	27.1	-0.7	-2.52	145098.0	3952321.5	209
2013-01-15	28.0	28.2	27.7	27.8	-0.2	-0.71	49945.0	1393960.3	67
2013-01-14	27.7	28.0	27.7	28.0	0.2	0.72	26151.0	726918.9	54
2013-01-13	27.9	28.0	27.8	27.8	-0.2	-0.71	46914.0	1308871.9	67
2013-01-12	27.8	28.3	27.6	28.0	0.1	0.36	140982.0	3950611.9	147
2013-01-09	27.7	27.9	27.7	27.9	0.1	0.36	50509.0	1404111.6	79
2013-01-08	27.9	28.0	27.4	27.8	-0.2	-0.71	81566.0	2267433.8	104
2013-01-07	27.4	28.1	27.4	28.0	0.7	2.56	183129.0	5099099.6	226
2013-01-06	27.6	27.6	27.3	27.3	-0.2	-0.73	114343.0	3135989.3	118
2013-01-05	27.3	27.7	27.1	27.5	0.3	1.1	144373.0	3963858.9	172
2013-01-02	27.0	27.3	27.0	27.2	0.3	1.12	51577.0	1398403.6	92
2013-01-01	26.9	27.0	26.7	26.9	0.2	0.75	48505.0	1302464.8	71
2012-12-31	27.1	27.1	26.7	26.7	-0.1	-0.37	36268.0	974536.9	54
2012-12-30	27.0	27.0	26.8	26.8	-0.2	-0.74	24160.0	650382.3	47
2012-12-29	27.1	27.1	27.0	27.0	0.0	0.0	47440.0	1283379.3	53
2012-12-26	27.1	27.1	26.7	27.0	0.0	0.0	34892.0	937458.4	69
2012-12-25	27.1	27.1	26.9	27.0	0.0	0.0	24175.0	652842.1	47
2012-12-24	26.9	27.2	26.9	27.0	0.1	0.37	47116.0	1272973.2	61
2012-12-23	27.1	27.1	26.8	26.9	-0.2	-0.74	51136.0	1378166.2	64
2012-12-22	26.9	27.1	26.8	27.1	0.2	0.74	81152.0	2185321.3	77
2012-12-19	26.9	27.0	26.8	26.9	0.0	0.0	44619.0	1199400.7	77
2012-12-18	27.1	27.3	26.9	26.9	-0.2	-0.74	51907.0	1405912.8	90
2012-12-17	27.2	27.3	27.0	27.1	0.0	0.0	61653.0	1671312.4	91
2012-12-16	27.0	27.2	27.0	27.1	0.0	0.0	65284.0	1769634.5	91
2012-12-15	27.2	27.3	27.0	27.1	0.1	0.37	108631.0	2945181.9	143
2012-12-12	27.3	27.4	26.9	27.0	-0.3	-1.1	154478.0	4172908.3	216
2012-12-11	26.8	27.5	26.8	27.3	0.7	2.63	227672.0	6218574.5	253
2012-12-10	26.6	26.6	26.6	26.6	-0.1	-0.37	18215.0	484535.8	44
2012-12-09	26.9	26.9	26.7	26.7	-0.1	-0.37	33521.0	896481.0	61
2012-12-08	27.0	27.1	26.8	26.8	-0.1	-0.37	57016.0	1534393.7	74
2012-12-05	26.8	26.9	26.8	26.9	-0.1	-0.37	13623.0	365683.9	35
2012-12-04	26.8	27.0	26.7	27.0	0.0	0.0	24215.0	649880.7	54
2012-12-03	27.0	27.1	26.8	27.0	-0.3	-1.1	34247.0	924425.1	49
2012-12-02	26.4	27.3	26.2	27.3	0.6	2.25	33323.0	887550.1	64
2012-12-01	26.2	26.7	26.2	26.7	0.9	3.49	29559.0	780044.3	56
2012-11-28	26.0	26.0	25.8	25.8	0.2	0.78	15330.0	395979.0	35
2012-11-27	26.0	26.2	25.5	25.6	-0.3	-1.16	23217.0	599483.6	58
2012-11-26	26.2	26.3	25.5	25.9	0.0	0.0	83787.0	2168507.2	115
2012-11-25	26.5	26.5	25.8	25.9	-0.7	-2.63	57366.0	1491256.8	82
2012-11-24	26.5	26.7	26.5	26.6	0.1	0.38	28448.0	757407.7	47
2012-11-21	26.3	26.6	26.3	26.5	0.0	0.0	30073.0	795297.2	31
2012-11-20	26.5	26.6	26.2	26.5	0.1	0.38	43399.0	1146960.3	80
2012-11-19	27.0	27.3	26.0	26.4	-0.6	-2.22	133467.0	3528919.8	170
2012-11-18	27.2	27.3	26.5	27.0	-0.2	-0.74	64272.0	1733762.5	96
2012-11-17	27.4	27.4	27.2	27.2	-0.3	-1.09	39391.0	1074603.3	68
2012-11-14	28.0	28.0	27.4	27.5	-0.4	-1.43	76072.0	2103467.5	106
2012-11-13	27.3	27.9	27.2	27.9	0.7	2.57	54680.0	1504620.8	79
2012-11-12	27.4	27.4	27.2	27.2	-0.1	-0.37	33118.0	902427.0	62
2012-11-11	27.5	27.5	27.3	27.3	-0.2	-0.73	36750.0	1008482.5	54
2012-11-10	27.2	28.0	27.1	27.5	0.3	1.1	154222.0	4265021.4	205
2012-11-07	27.6	27.6	27.2	27.2	-0.1	-0.37	44030.0	1204106.7	64
2012-11-06	27.2	27.7	27.2	27.3	0.2	0.74	80926.0	2217181.9	98
2012-11-05	27.1	27.2	26.8	27.1	0.1	0.37	42545.0	1152349.3	68
2012-11-04	27.1	27.2	27.0	27.0	-0.1	-0.37	47292.0	1279978.2	78
2012-11-03	27.2	27.3	26.9	27.1	0.1	0.37	65449.0	1773750.4	94
2012-10-24	26.6	27.0	26.5	27.0	0.2	0.75	86445.0	2310082.6	98
2012-10-23	26.9	26.9	26.6	26.8	-0.2	-0.74	43270.0	1160255.3	51
2012-10-22	27.0	27.2	27.0	27.0	-0.1	-0.37	28975.0	783172.7	58
2012-10-21	27.1	27.3	27.1	27.1	-0.1	-0.37	40761.0	1105880.8	62
2012-10-20	27.2	27.2	27.1	27.2	-0.1	-0.37	63490.0	1721827.2	69
2012-10-17	27.1	27.6	27.1	27.3	0.1	0.37	147385.0	4033939.4	143
2012-10-16	27.1	27.4	27.0	27.2	0.1	0.37	63503.0	1724066.6	87
2012-10-15	27.0	27.2	27.0	27.1	0.3	1.12	35248.0	953752.9	45
2012-10-14	27.0	27.1	26.8	26.8	-0.2	-0.74	42337.0	1143230.6	84
2012-10-13	28.2	28.2	27.0	27.0	-1.0	-3.57	118835.0	3232888.6	172
2012-10-10	28.3	28.4	28.0	28.0	-0.8	-2.78	91770.0	2591304.6	148
2012-10-09	27.6	28.8	27.6	28.8	0.9	3.23	93852.0	2639542.3	90
2012-10-08	27.7	27.9	27.5	27.9	-0.1	-0.36	30701.0	852574.9	48
2012-10-07	27.7	28.0	27.4	28.0	0.2	0.72	73728.0	2041676.4	102
2012-10-06	27.8	28.1	27.6	27.8	0.2	0.72	91661.0	2554174.3	101
2012-10-03	27.9	27.9	27.6	27.6	-0.3	-1.08	31958.0	886300.5	43
2012-10-02	27.8	28.0	27.7	27.9	0.0	0.0	53326.0	1484804.4	91
2012-10-01	27.7	28.3	27.7	27.9	0.2	0.72	80103.0	2238084.0	130
2012-09-30	27.4	27.9	27.4	27.7	0.2	0.73	55104.0	1517954.2	87
2012-09-29	27.9	28.2	27.5	27.5	-0.3	-1.08	73837.0	2057002.6	115
2012-09-26	28.5	28.5	27.8	27.8	-0.8	-2.8	115464.0	3244170.6	173
2012-09-25	28.5	28.7	28.3	28.6	0.0	0.0	107395.0	3063148.4	149
2012-09-24	29.1	29.1	28.4	28.6	-0.5	-1.72	172128.0	4940415.6	220
2012-09-22	29.3	29.4	29.0	29.1	-0.2	-0.68	186827.0	5458923.7	181
2012-09-19	30.0	30.0	29.2	29.3	-0.7	-2.33	137143.0	4056663.6	187
2012-09-18	30.1	30.1	29.6	30.0	0.0	0.0	242174.0	7222670.1	258
2012-09-17	30.5	30.5	29.9	30.0	-0.5	-1.64	306634.0	9254941.5	286
2012-09-16	30.5	30.9	30.3	30.5	0.0	0.0	177469.0	5436349.4	200
2012-09-15	30.8	30.8	30.3	30.5	0.1	0.33	223465.0	6807864.8	288
2012-09-12	31.1	31.3	30.1	30.4	-0.4	-1.3	411000.0	12656792.4	490
2012-09-11	29.8	31.3	29.8	30.8	1.0	3.36	720923.0	21969850.0	664
2012-09-10	30.0	30.1	29.6	29.8	-0.2	-0.67	174536.0	5208618.4	213
2012-09-09	29.6	30.5	29.4	30.0	0.6	2.04	504710.0	15118372.9	457
2012-09-08	29.6	29.7	29.4	29.4	0.1	0.34	203319.0	5998414.0	185
2012-09-05	29.5	29.7	29.3	29.3	-0.2	-0.68	143509.0	4228315.2	176
2012-09-04	29.8	29.8	29.4	29.5	-0.3	-1.01	225730.0	6658709.3	225
2012-09-03	29.3	29.8	29.3	29.8	0.6	2.05	171373.0	5057107.6	181
2012-09-02	29.4	29.6	29.2	29.2	-0.2	-0.68	123478.0	3629326.0	167
2012-09-01	29.6	29.8	29.4	29.4	-0.1	-0.34	172605.0	5110695.8	150
2012-08-29	29.4	29.5	29.3	29.5	0.1	0.34	135899.0	4001008.8	143
2012-08-28	29.6	29.6	29.3	29.4	-0.3	-1.01	254484.0	7501751.1	259
2012-08-27	29.5	29.7	29.3	29.7	0.2	0.68	319111.0	9392781.1	358
2012-08-26	29.7	29.7	29.4	29.5	-0.3	-1.01	149770.0	4424990.0	178
2012-08-25	29.3	29.9	29.2	29.8	0.8	2.76	259631.0	7670493.9	241
2012-08-15	29.0	29.1	29.0	29.0	0.0	0.0	59258.0	1720438.9	85
2012-08-14	29.3	29.3	28.9	29.0	0.0	0.0	43316.0	1256593.6	70
2012-08-13	29.0	29.1	28.8	29.0	0.0	0.0	80789.0	2342011.9	109
2012-08-12	29.2	29.2	28.9	29.0	-0.3	-1.02	139094.0	4047592.2	184
2012-08-11	29.4	29.5	29.1	29.3	-0.1	-0.34	88169.0	2586115.0	97
2012-08-08	29.7	29.7	29.0	29.4	-0.3	-1.01	156074.0	4577186.5	191
2012-08-07	29.8	29.9	29.3	29.7	0.0	0.0	208492.0	6175269.3	269
2012-08-06	29.5	30.7	29.5	29.7	0.2	0.68	847537.0	25504957.2	742
2012-08-05	29.1	29.7	28.9	29.5	0.4	1.37	246928.0	7232804.6	271
2012-08-04	29.3	29.3	29.0	29.1	0.1	0.34	242758.0	7080896.6	238
2012-08-01	29.2	29.3	28.9	29.0	-0.3	-1.02	213974.0	6219901.6	305
2012-07-31	30.0	30.0	29.0	29.3	-0.6	-2.01	468292.0	13765530.9	447
2012-07-30	29.8	30.1	29.3	29.9	-0.1	-0.33	383588.0	11368971.8	464
2012-07-29	32.0	32.0	29.9	30.0	-2.0	-6.25	595197.0	18317739.4	728
2012-07-28	29.1	32.0	29.1	32.0	2.9	9.97	286357.0	8904283.0	272
2012-07-25	28.2	29.1	28.2	29.1	0.6	2.11	46258.0	1334885.9	67
2012-07-24	28.3	28.5	27.8	28.5	0.1	0.35	32560.0	919911.1	38
2012-07-23	28.4	28.6	27.7	28.4	-0.1	-0.35	122304.0	3444397.4	118
2012-07-22	28.6	28.9	28.3	28.5	-0.1	-0.35	31128.0	891607.6	58
2012-07-21	28.3	28.7	28.3	28.6	0.3	1.06	14545.0	414477.0	33
2012-07-18	27.7	28.6	27.7	28.3	0.3	1.07	32909.0	928989.6	57
2012-07-17	27.7	28.0	27.7	28.0	-0.3	-1.06	15524.0	434978.4	46
2012-07-16	28.3	28.5	28.2	28.3	0.2	0.71	41215.0	1166995.6	69
2012-07-15	28.0	28.4	27.8	28.1	0.0	0.0	44287.0	1245507.7	65
2012-07-14	27.9	28.3	27.9	28.1	0.4	1.44	32010.0	897463.8	57
2012-07-11	28.1	28.1	27.6	27.7	-0.3	-1.07	54661.0	1520584.2	56
2012-07-10	28.0	28.1	27.8	28.0	-0.2	-0.71	76534.0	2140892.3	63
2012-07-09	28.4	28.6	28.1	28.2	-0.4	-1.4	75982.0	2150682.1	98
2012-07-08	28.9	29.0	28.4	28.6	-0.4	-1.38	147661.0	4226794.1	164
2012-07-07	29.1	29.7	28.8	29.0	-0.6	-2.03	253403.0	7340838.2	222
2012-07-04	29.0	30.2	28.8	29.6	0.5	1.72	219490.0	6451144.9	212
2012-07-03	28.3	29.2	28.3	29.1	0.9	3.19	182987.0	5271545.4	170
2012-07-02	27.7	28.2	27.4	28.2	0.5	1.81	107273.0	2994674.3	114
2012-07-01	27.5	27.9	27.4	27.7	0.2	0.73	105317.0	2914755.7	139
2012-06-30	27.4	27.7	27.2	27.5	0.3	1.1	89641.0	2465660.3	119
2012-06-27	27.1	27.7	26.2	27.2	-0.2	-0.73	443392.0	12020511.1	464
2012-06-26	26.6	27.7	26.6	27.4	0.9	3.4	377882.0	10266955.2	445
2012-06-25	26.6	26.9	26.5	26.5	-0.3	-1.12	174750.0	4658846.4	217
2012-06-24	27.2	27.2	26.8	26.8	-0.2	-0.74	60808.0	1637962.8	117
2012-06-23	27.4	27.8	27.0	27.0	-0.5	-1.82	213068.0	5829953.6	248
2012-06-20	27.4	27.8	27.3	27.5	0.3	1.1	226216.0	6210713.1	255
2012-06-19	27.3	27.3	26.8	27.2	0.0	0.0	251486.0	6824543.2	258
2012-06-18	27.5	27.5	27.0	27.2	0.3	1.12	185159.0	5032030.3	167
2012-06-17	27.0	27.1	26.9	26.9	-0.1	-0.37	58753.0	1580965.9	63
2012-06-16	27.3	27.4	26.1	27.0	-0.1	-0.37	106205.0	2837729.5	171
2012-06-13	27.1	27.2	26.9	27.1	0.0	0.0	38468.0	1042236.5	62
2012-06-12	27.2	27.3	26.8	27.1	-0.3	-1.09	44201.0	1198528.0	85
2012-06-11	27.1	27.6	27.1	27.4	0.3	1.11	70446.0	1926193.2	111
2012-06-10	26.7	27.3	26.6	27.1	0.4	1.5	59880.0	1613579.9	93
2012-06-09	27.0	27.4	26.7	26.7	0.1	0.38	40807.0	1103030.9	74
2012-06-06	27.3	27.4	26.5	26.6	-0.4	-1.48	53072.0	1431469.2	105
2012-06-05	27.4	27.4	27.0	27.0	-0.3	-1.1	62343.0	1696488.0	94
2012-06-04	27.1	27.4	27.1	27.3	-0.3	-1.09	40045.0	1092665.1	66
2012-06-03	27.4	27.6	27.1	27.6	0.3	1.1	34622.0	946663.8	72
2012-06-02	27.5	27.9	27.1	27.3	-1.2	-4.21	91159.0	2511223.0	122
2012-05-30	28.8	28.8	28.3	28.5	-0.3	-1.04	84048.0	2396009.5	129
2012-05-29	28.9	29.1	28.6	28.8	-0.1	-0.35	50966.0	1470601.8	80
2012-05-28	28.7	28.9	28.6	28.9	0.4	1.4	75641.0	2177102.9	97
2012-05-27	28.8	28.8	28.5	28.5	-0.2	-0.7	59899.0	1711978.9	96
2012-05-26	29.2	29.5	28.7	28.7	-0.3	-1.03	115559.0	3356737.3	175
2012-05-23	28.9	29.3	28.8	29.0	-0.3	-1.02	131345.0	3815110.3	193
2012-05-22	28.6	30.9	28.6	29.3	0.9	3.17	501476.0	14910177.1	510
2012-05-21	28.3	28.5	28.3	28.4	0.2	0.71	58998.0	1675024.9	71
2012-05-20	28.4	28.5	28.1	28.2	-0.1	-0.35	124793.0	3533564.5	150
2012-05-19	28.2	28.4	28.2	28.3	-0.3	-1.05	46118.0	1303964.4	105
2012-05-16	28.2	28.7	28.2	28.6	0.1	0.35	85828.0	2444976.9	140
2012-05-15	28.3	28.7	28.3	28.5	0.3	1.06	50078.0	1428077.3	123
2012-05-14	28.8	28.8	28.2	28.2	-0.9	-3.09	83509.0	2385291.0	143
2012-05-13	29.6	29.7	29.0	29.1	-0.5	-1.69	69151.0	2039734.8	138
2012-05-12	29.9	29.9	29.1	29.6	-0.4	-1.33	51155.0	1505867.8	92
2012-05-09	30.3	30.3	29.8	30.0	-0.6	-1.96	83897.0	2514774.9	132
2012-05-08	30.4	30.6	30.0	30.6	0.2	0.66	90499.0	2735921.1	156
2012-05-07	30.3	30.6	30.0	30.4	-0.2	-0.65	83389.0	2527232.0	174
2012-05-06	30.9	31.0	30.5	30.6	-0.3	-0.97	118396.0	3631857.3	213
2012-05-05	30.5	31.1	30.5	30.9	-0.6	-1.9	95547.0	2947964.5	183
2012-05-02	31.9	32.2	31.5	31.5	-0.4	-1.25	134847.0	4291656.0	194
2012-05-01	32.3	32.5	31.7	31.9	-0.4	-1.24	158104.0	5079849.7	236
2012-04-30	31.4	32.5	31.1	32.3	0.8	2.54	270184.0	8601050.3	285
2012-04-29	31.6	31.7	31.3	31.5	-0.1	-0.32	66123.0	2081603.7	122
2012-04-28	31.3	31.6	31.2	31.6	0.5	1.61	119077.0	3736007.7	132
2012-04-25	31.3	31.3	30.7	31.1	0.0	0.0	129597.0	4018231.2	179
2012-04-24	31.4	31.5	31.0	31.1	-0.4	-1.27	106902.0	3331429.2	174
2012-04-23	32.2	32.3	31.2	31.5	-0.5	-1.56	98837.0	3128501.1	148
2012-04-22	32.4	32.4	31.7	32.0	-0.5	-1.54	108837.0	3490091.1	169
2012-04-21	31.7	32.6	31.7	32.5	0.5	1.56	98514.0	3177308.2	139
2012-04-18	32.0	32.4	31.8	32.0	0.1	0.31	100713.0	3227249.3	152
2012-04-17	31.6	32.0	31.3	31.9	0.5	1.59	204036.0	6463069.2	222
2012-04-16	32.5	32.7	31.0	31.4	-1.4	-4.27	95446.0	3029178.8	183
2012-04-15	33.5	33.5	32.8	32.8	-0.7	-2.09	167943.0	5557404.2	218
2012-04-14	33.0	34.1	33.0	33.5	0.9	2.76	448595.0	15124757.8	424
2012-04-11	32.9	32.9	32.0	32.6	-0.5	-1.51	133322.0	4330285.9	227
2012-04-10	33.4	33.7	32.5	33.1	-0.4	-1.19	109774.0	3639616.2	192
2012-04-09	33.0	33.6	33.0	33.5	-0.2	-0.59	116435.0	3878795.9	187
2012-04-08	34.8	35.0	32.0	33.7	-1.0	-2.88	223878.0	7600207.8	274
2012-04-07	34.8	35.0	34.7	34.7	-0.1	-0.29	129218.0	4498980.9	209
2012-04-04	35.1	35.3	34.7	34.8	-0.4	-1.14	207916.0	7286042.8	272
2012-04-03	35.3	35.3	35.0	35.2	0.0	0.0	203710.0	7168001.7	204
2012-04-02	35.0	35.3	35.0	35.2	-0.8	-2.22	239367.0	8422425.2	324
2012-04-01	35.9	36.3	35.9	36.0	-0.2	-0.55	324380.0	11705046.3	340
2012-03-31	36.4	36.8	36.2	36.2	-0.1	-0.28	349536.0	12738764.4	325
2012-03-28	35.7	36.3	35.4	36.3	0.4	1.11	209355.0	7489094.8	269
2012-03-27	36.4	36.5	35.6	35.9	-0.5	-1.37	239535.0	8666722.1	279
2012-03-26	36.4	36.7	36.3	36.4	0.0	0.0	283317.0	10325177.1	320
2012-03-25	36.6	36.6	36.3	36.4	0.0	0.0	303637.0	11057448.6	303
2012-03-24	36.2	36.6	36.2	36.4	0.2	0.55	258158.0	9394024.1	254
2012-03-21	36.5	36.5	36.0	36.2	-0.1	-0.28	249294.0	9039400.4	248
2012-03-20	36.5	37.1	36.1	36.3	-0.3	-0.82	378420.0	13852623.7	421
2012-03-19	36.5	37.5	36.3	36.6	0.2	0.55	1242061.0	45735023.5	749
[truncated: 2,591 more rows]
