# Supplementary material for: Effective short-term forecasts of Saudi stock price trends using technical indicators and large-scale multivariate time series
Source: PeerJ Comput Sci. 2023 Jan 6;9:e1205. doi: 10.7717/peerj-cs.1205 (PMC10280263; doi:10.7717/peerj-cs.1205)
Supplement: Supplemental Information 3 [file peerj-cs-09-1205-s003.zip › TASI Dataset 2021/MCDC_4100.csv]

date	open	high	low	close	change	change_percent	volume_traded	value_traded_SAR	number_trades
2020-03-19	57.5	59.0	57.5	58.5	0.5	0.86	32215.0	1870185.5	197
2020-03-18	57.5	59.0	57.5	58.0	0.0	0.0	20551.0	1193638.7	120
2020-03-17	56.3	59.0	56.3	58.0	1.0	1.75	33100.0	1905855.9	208
2020-03-16	57.1	57.5	57.0	57.0	-1.0	-1.72	19041.0	1088704.0	157
2020-03-15	59.1	59.6	57.5	58.0	-1.3	-2.19	21744.0	1267179.7	169
2020-03-12	60.5	60.8	57.5	59.3	-2.6	-4.2	20507.0	1218814.0	197
2020-03-11	62.9	64.5	61.5	61.9	-1.0	-1.59	47618.0	2991161.3	247
2020-03-10	60.0	62.9	59.3	62.9	4.4	7.52	49231.0	3025246.0	226
2020-03-09	60.5	60.5	57.9	58.5	-3.5	-5.65	48229.0	2850519.1	356
2020-03-08	66.0	66.0	61.0	62.0	-5.3	-7.88	50200.0	3146776.5	314
2020-03-05	68.0	68.1	67.1	67.3	-0.7	-1.03	24777.0	1672110.8	124
2020-03-04	66.1	70.0	65.8	68.0	1.6	2.41	38162.0	2602527.4	277
2020-03-03	65.6	66.4	65.6	66.4	1.4	2.15	16492.0	1088563.8	141
2020-03-02	66.3	66.5	65.0	65.0	0.0	0.0	53646.0	3539815.9	247
2020-03-01	65.0	66.0	64.9	65.0	-2.3	-3.42	18067.0	1177134.2	213
2020-02-27	68.8	69.0	67.0	67.3	-1.7	-2.46	56406.0	3812073.0	309
2020-02-26	69.0	70.4	68.5	69.0	-0.6	-0.86	45062.0	3131878.5	222
2020-02-25	69.1	69.6	68.0	69.6	0.0	0.0	34321.0	2356471.5	227
2020-02-24	71.5	71.5	69.6	69.6	-2.2	-3.06	27088.0	1907817.8	252
2020-02-23	71.3	72.0	71.2	71.8	0.3	0.42	16473.0	1181571.2	148
2020-02-20	70.8	72.0	70.8	71.5	0.5	0.7	39512.0	2828034.7	219
2020-02-19	70.6	71.0	70.5	71.0	0.5	0.71	29233.0	2066944.9	162
2020-02-18	71.0	71.0	70.5	70.5	-0.7	-0.98	34276.0	2420485.5	169
2020-02-17	70.8	71.2	70.7	71.2	0.4	0.56	9930.0	705039.4	142
2020-02-16	70.7	70.8	70.6	70.8	0.0	0.0	10118.0	715125.0	104
2020-02-13	71.2	71.2	70.7	70.8	-0.6	-0.84	12707.0	901320.1	141
2020-02-12	71.7	71.9	71.4	71.4	-0.8	-1.11	15433.0	1105032.8	137
2020-02-11	72.2	72.3	71.9	72.2	-0.3	-0.41	20603.0	1486112.7	114
2020-02-10	72.3	72.6	72.3	72.5	0.3	0.42	7590.0	549924.4	108
2020-02-09	72.3	72.4	71.7	72.2	-0.7	-0.96	26023.0	1874803.9	192
2020-02-06	73.0	73.0	72.3	72.9	0.2	0.28	27641.0	2010672.4	148
2020-02-05	72.8	72.8	72.2	72.7	0.1	0.14	29648.0	2150096.6	200
2020-02-04	72.7	73.0	72.4	72.6	0.1	0.14	21795.0	1582243.3	118
2020-02-03	72.8	73.0	72.4	72.5	0.4	0.55	18287.0	1330167.1	144
2020-02-02	72.9	73.3	72.1	72.1	-1.2	-1.64	26428.0	1920193.3	169
2020-01-30	73.2	73.9	72.9	73.3	-0.1	-0.14	40683.0	2980171.4	177
2020-01-29	73.4	74.4	73.4	73.4	0.0	0.0	13620.0	1003501.1	126
2020-01-28	73.8	73.8	73.1	73.4	-0.5	-0.68	17633.0	1295749.6	144
2020-01-27	74.2	74.9	73.7	73.9	-0.5	-0.67	29152.0	2159723.9	150
2020-01-26	74.7	75.0	74.4	74.4	-0.2	-0.27	43823.0	3270488.5	193
2020-01-23	74.5	75.9	74.1	74.6	0.2	0.27	147113.0	11055872.5	500
2020-01-22	74.3	74.7	74.0	74.4	0.4	0.54	69262.0	5147123.5	229
2020-01-21	74.4	74.5	73.6	74.0	-0.1	-0.13	52439.0	3883733.2	224
2020-01-20	74.4	74.8	73.9	74.1	-0.3	-0.4	41187.0	3055653.1	178
2020-01-19	73.6	75.0	73.5	74.4	1.1	1.5	84015.0	6254569.8	456
2020-01-16	73.2	73.3	72.5	73.3	0.3	0.41	33330.0	2433760.2	141
2020-01-15	73.5	73.6	73.0	73.0	-0.4	-0.54	20344.0	1489227.4	139
2020-01-14	74.1	74.5	73.3	73.4	-0.6	-0.81	40698.0	2994259.4	254
2020-01-13	73.3	74.5	73.3	74.0	0.1	0.14	39817.0	2948111.5	220
2020-01-12	71.7	74.5	71.7	73.9	2.4	3.36	90966.0	6686772.6	489
2020-01-09	70.6	72.2	70.6	71.5	1.6	2.29	44496.0	3191135.8	232
2020-01-08	69.1	70.6	69.1	69.9	-1.1	-1.55	59848.0	4192855.3	290
2020-01-07	72.0	73.0	70.8	71.0	-1.0	-1.39	142717.0	10282939.8	422
2020-01-06	73.0	73.3	72.0	72.0	-1.3	-1.77	41694.0	3017550.3	200
2020-01-05	74.2	74.5	73.3	73.3	-2.0	-2.66	46693.0	3447827.5	207
2020-01-02	75.1	75.4	75.0	75.3	0.2	0.27	20296.0	1525291.3	97
2020-01-01	76.4	76.4	75.1	75.1	-1.3	-1.7	54921.0	4150567.9	240
2019-12-31	75.3	76.4	74.8	76.4	0.7	0.92	54205.0	4103297.8	240
2019-12-30	75.2	76.5	75.0	75.7	0.4	0.53	150517.0	11407034.9	522
2019-12-29	72.9	75.7	72.7	75.3	3.4	4.73	213233.0	15820099.1	768
2019-12-26	72.0	72.0	71.1	71.9	-0.1	-0.14	16796.0	1201608.3	103
2019-12-25	71.5	72.6	71.0	72.0	0.2	0.28	45308.0	3261790.1	176
2019-12-24	70.7	72.0	70.7	71.8	1.2	1.7	96567.0	6911046.3	339
2019-12-23	69.7	70.7	69.5	70.6	0.9	1.29	48692.0	3408167.1	172
2019-12-22	69.5	69.8	69.0	69.7	0.8	1.16	21759.0	1509767.1	122
2019-12-19	69.1	69.3	68.9	68.9	-0.4	-0.58	10234.0	707043.7	61
2019-12-18	69.2	69.3	68.9	69.3	0.4	0.58	11039.0	763414.4	84
2019-12-17	69.0	69.0	68.8	68.9	-0.3	-0.43	10521.0	725467.7	105
2019-12-16	69.5	69.5	68.7	69.2	0.6	0.87	9278.0	641198.3	73
2019-12-15	68.4	69.0	68.1	68.6	0.1	0.15	7672.0	526144.2	50
2019-12-12	69.4	69.5	68.2	68.5	-0.8	-1.15	25088.0	1732527.6	98
2019-12-11	69.3	69.4	69.2	69.3	0.3	0.43	12571.0	870887.6	51
2019-12-10	68.6	71.0	68.6	69.0	0.4	0.58	95991.0	6701442.6	399
2019-12-09	68.7	68.8	68.6	68.6	-0.1	-0.15	33831.0	2324314.3	139
2019-12-08	67.9	68.8	67.9	68.7	-0.2	-0.29	43595.0	2984765.3	143
2019-12-05	68.4	68.9	68.0	68.9	0.7	1.03	17283.0	1179449.9	90
2019-12-04	68.0	68.2	67.8	68.2	0.2	0.29	19173.0	1303223.6	53
2019-12-03	68.0	68.2	67.5	68.0	0.0	0.0	25043.0	1701953.7	65
2019-12-02	69.0	69.0	68.0	68.0	-0.8	-1.16	16905.0	1153702.7	109
2019-12-01	69.0	71.7	68.5	68.8	1.2	1.78	74194.0	5181742.0	384
2019-11-28	67.1	67.6	67.1	67.6	0.3	0.45	11874.0	799142.0	64
2019-11-27	67.0	67.3	67.0	67.3	0.2	0.3	7390.0	496809.6	75
2019-11-26	67.4	67.4	67.1	67.1	0.1	0.15	1835.0	123286.3	27
2019-11-25	67.0	67.6	67.0	67.0	-0.4	-0.59	11905.0	799275.5	75
2019-11-24	67.6	67.8	67.4	67.4	-0.3	-0.44	12571.0	850157.5	81
2019-11-21	67.8	67.8	67.6	67.7	-0.3	-0.44	16698.0	1130054.9	75
2019-11-20	68.6	68.8	68.0	68.0	-0.4	-0.58	36131.0	2465120.4	97
2019-11-19	67.8	68.5	67.8	68.4	0.4	0.59	22315.0	1521683.8	98
2019-11-18	67.7	68.0	67.7	68.0	0.2	0.29	8340.0	565737.9	58
2019-11-17	67.8	67.8	67.6	67.8	-0.2	-0.29	7914.0	535738.3	46
2019-11-14	67.6	68.0	67.6	68.0	0.0	0.0	7328.0	497092.6	72
2019-11-13	69.0	69.0	68.0	68.0	-1.0	-1.45	20388.0	1390323.9	144
2019-11-12	69.4	69.4	68.9	69.0	-0.2	-0.29	11463.0	791982.1	68
2019-11-11	69.1	69.2	69.0	69.2	0.2	0.29	15391.0	1063467.5	84
2019-11-10	68.1	69.1	67.9	69.0	1.2	1.77	32112.0	2200677.7	109
2019-11-07	67.5	68.0	67.5	67.8	-0.2	-0.29	9976.0	675952.1	62
2019-11-06	67.9	68.1	67.6	68.0	-0.1	-0.15	10514.0	713683.9	93
2019-11-05	67.4	68.1	67.4	68.1	1.0	1.49	8249.0	560137.7	54
2019-11-04	67.4	68.0	67.1	67.1	-0.9	-1.32	7399.0	499804.2	83
2019-11-03	68.0	68.2	67.5	68.0	-0.6	-0.87	9978.0	677104.8	104
2019-10-31	69.1	69.1	68.2	68.6	-0.4	-0.58	7288.0	499305.4	73
2019-10-30	69.1	69.3	69.0	69.0	0.1	0.15	5776.0	399633.8	67
2019-10-29	68.8	69.3	68.8	68.9	-1.1	-1.57	15144.0	1044616.9	120
2019-10-28	69.4	71.6	69.4	70.0	0.7	1.01	49651.0	3504048.6	336
2019-10-27	69.2	69.5	69.2	69.3	-0.1	-0.14	5012.0	347788.9	84
2019-10-24	69.2	69.5	69.1	69.4	0.3	0.43	17877.0	1239144.8	107
2019-10-23	69.4	69.4	69.0	69.1	-0.3	-0.43	7032.0	485884.3	97
2019-10-22	69.1	69.4	69.0	69.4	0.4	0.58	9168.0	633339.6	86
2019-10-21	68.3	70.0	68.3	69.0	-0.5	-0.72	9096.0	631597.4	125
2019-10-20	68.9	69.5	68.0	69.5	1.5	2.21	29851.0	2053805.5	246
2019-10-17	67.6	68.0	66.3	68.0	1.1	1.64	54320.0	3628128.3	289
2019-10-16	67.7	68.5	66.0	66.9	-1.1	-1.62	38584.0	2576171.3	252
2019-10-15	69.0	69.0	68.0	68.0	-1.3	-1.88	19044.0	1304593.8	138
2019-10-14	69.7	69.9	69.0	69.3	-0.8	-1.14	12370.0	859204.8	107
2019-10-13	70.6	70.6	70.1	70.1	-0.6	-0.85	5037.0	354619.7	66
2019-10-10	71.2	71.3	70.5	70.7	-0.3	-0.42	6000.0	425238.8	92
2019-10-09	71.8	71.8	71.0	71.0	-1.2	-1.66	11155.0	795204.9	119
2019-10-08	72.7	72.7	72.1	72.2	-0.5	-0.69	10896.0	789867.5	51
2019-10-07	72.8	72.8	72.7	72.7	0.0	0.0	3728.0	271055.5	47
2019-10-06	72.6	73.1	72.6	72.7	0.0	0.0	11179.0	815074.7	101
2019-10-03	72.4	73.0	72.0	72.7	0.1	0.14	9082.0	658086.5	71
2019-10-02	72.5	72.7	72.3	72.6	-0.4	-0.55	9134.0	662387.9	66
2019-10-01	72.6	74.5	72.4	73.0	0.2	0.27	48333.0	3542904.3	229
2019-09-30	72.5	72.8	72.5	72.8	0.3	0.41	13512.0	982149.2	61
2019-09-29	72.8	72.8	72.2	72.5	-0.3	-0.41	8868.0	641891.3	65
2019-09-26	72.9	72.9	72.4	72.8	0.6	0.83	5783.0	419890.9	64
2019-09-25	71.9	72.7	71.9	72.2	0.2	0.28	8215.0	594405.0	87
2019-09-24	71.7	73.0	71.7	72.0	0.6	0.84	20773.0	1501124.7	131
2019-09-22	71.5	71.9	71.0	71.4	0.4	0.56	7421.0	529417.8	47
2019-09-19	71.0	71.0	70.6	71.0	-0.2	-0.28	10417.0	738276.8	90
2019-09-18	71.1	71.7	71.0	71.2	0.1	0.14	6217.0	442771.5	48
2019-09-17	71.4	72.0	70.8	71.1	0.6	0.85	10181.0	723030.1	77
2019-09-16	71.7	72.0	70.5	70.5	-1.2	-1.67	6606.0	470133.7	66
2019-09-15	71.0	72.0	71.0	71.7	-0.3	-0.42	19328.0	1376801.0	106
2019-09-12	72.0	72.4	72.0	72.0	0.4	0.56	17529.0	1263592.0	71
2019-09-11	73.9	73.9	71.0	71.6	-2.4	-3.24	30380.0	2184301.2	130
2019-09-10	74.2	74.3	74.0	74.0	-0.4	-0.54	6528.0	483865.2	72
2019-09-09	75.0	75.0	74.4	74.4	-0.6	-0.8	3115.0	232640.2	47
2019-09-08	74.9	75.0	74.6	75.0	-0.4	-0.53	5783.0	432905.4	61
2019-09-05	75.0	75.4	75.0	75.4	0.2	0.27	5528.0	414685.2	38
2019-09-04	74.6	75.2	74.5	75.2	0.6	0.8	6344.0	474376.4	36
2019-09-03	74.6	74.7	74.6	74.6	0.1	0.13	14594.0	1088843.1	27
2019-09-02	75.0	75.0	74.0	74.5	-0.5	-0.67	19998.0	1487224.9	108
2019-09-01	74.1	75.7	74.0	75.0	-1.0	-1.32	4787.0	357488.3	79
2019-08-29	76.0	76.0	75.0	76.0	0.0	0.0	10142.0	768359.2	64
2019-08-28	75.9	76.0	75.8	76.0	1.2	1.6	4023.0	305264.6	73
2019-08-27	76.0	76.0	74.2	74.8	-0.8	-1.06	19651.0	1476819.1	106
2019-08-26	76.3	76.3	75.5	75.6	-0.7	-0.92	9665.0	731960.5	76
2019-08-25	76.2	76.3	76.0	76.3	0.3	0.39	11609.0	884333.9	75
2019-08-22	77.1	77.6	76.0	76.0	-1.0	-1.3	8946.0	688122.7	107
2019-08-21	78.3	78.3	77.0	77.0	-0.7	-0.9	12075.0	934344.5	100
2019-08-20	78.2	78.2	77.7	77.7	-1.1	-1.4	18991.0	1482337.6	118
2019-08-19	78.6	79.3	78.6	78.8	0.6	0.77	5451.0	429389.7	61
2019-08-18	79.0	79.0	78.2	78.2	-0.8	-1.01	7680.0	602588.5	53
2019-08-08	79.0	79.0	78.5	79.0	0.0	0.0	12820.0	1010743.3	51
2019-08-07	77.9	79.0	77.9	79.0	1.2	1.54	9488.0	746094.9	66
2019-08-06	77.8	78.0	77.8	77.8	-0.7	-0.89	6214.0	483858.5	52
2019-08-05	78.5	78.5	78.5	78.5	-0.1	-0.13	5448.0	427233.0	52
2019-08-04	78.6	78.6	78.5	78.6	-0.4	-0.51	13169.0	1034111.0	43
2019-08-01	79.5	79.5	78.7	79.0	-0.5	-0.63	20077.0	1586065.5	72
2019-07-31	79.5	79.7	79.5	79.5	0.0	0.0	55421.0	4406130.8	49
2019-07-30	79.6	79.7	79.5	79.5	-0.1	-0.13	17047.0	1355717.0	61
2019-07-29	79.5	79.6	79.5	79.6	-0.1	-0.13	35179.0	2797316.4	76
2019-07-28	77.7	80.0	77.7	79.7	1.7	2.18	29052.0	2308804.8	173
2019-07-25	78.0	78.0	77.5	78.0	0.3	0.39	11749.0	912649.8	83
2019-07-24	78.1	78.4	77.6	77.7	-0.3	-0.38	12884.0	1004533.9	115
2019-07-23	78.9	78.9	78.0	78.0	-0.8	-1.02	14068.0	1102256.5	122
2019-07-22	79.3	79.7	78.8	78.8	-0.2	-0.25	15115.0	1195146.4	121
2019-07-21	80.0	80.0	78.8	79.0	-1.3	-1.62	29565.0	2347156.8	182
2019-07-18	79.8	80.7	79.8	80.3	0.5	0.63	56155.0	4516286.1	208
2019-07-17	80.5	80.5	79.8	79.8	-0.7	-0.87	15667.0	1254515.8	97
2019-07-16	80.2	80.9	80.0	80.5	0.2	0.25	39643.0	3188364.5	178
2019-07-15	80.6	80.8	79.7	80.3	0.1	0.12	38795.0	3115841.0	197
2019-07-14	79.2	80.5	79.2	80.2	1.3	1.65	60149.0	4809420.9	291
2019-07-11	79.0	79.0	78.8	78.9	0.1	0.13	13799.0	1089048.7	57
2019-07-10	79.0	79.2	78.8	78.8	-0.2	-0.25	11560.0	912140.1	65
2019-07-09	78.5	79.5	78.0	79.0	0.5	0.64	27011.0	2126010.1	125
2019-07-08	78.5	78.7	78.3	78.5	0.0	0.0	8719.0	684438.1	80
2019-07-07	79.0	79.4	78.5	78.5	-1.0	-1.26	20003.0	1580317.9	97
2019-07-04	80.0	80.1	79.1	79.5	-0.5	-0.63	26587.0	2119733.6	126
2019-07-03	80.8	80.8	80.0	80.0	-0.9	-1.11	21974.0	1762027.2	83
2019-07-02	81.1	81.2	80.3	80.9	-0.1	-0.12	56689.0	4587530.4	144
2019-07-01	80.0	81.8	79.8	81.0	1.0	1.25	55390.0	4476312.8	220
2019-06-30	80.0	80.3	79.7	80.0	0.0	0.0	58075.0	4646787.4	136
2019-06-27	79.5	81.0	79.5	80.0	1.0	1.27	129286.0	10387411.3	369
2019-06-26	77.2	79.8	76.7	79.0	2.0	2.6	117055.0	9185894.6	327
2019-06-25	76.2	77.0	76.2	77.0	0.3	0.39	47391.0	3645179.3	127
2019-06-24	77.1	77.2	76.6	76.7	-0.4	-0.52	77787.0	5976826.7	151
2019-06-23	77.0	77.1	76.7	77.1	0.1	0.13	46913.0	3611135.8	141
2019-06-20	76.2	77.0	76.2	77.0	0.2	0.26	23809.0	1825598.3	136
2019-06-19	76.6	77.7	76.6	76.8	-0.3	-0.39	63008.0	4869217.1	141
2019-06-18	76.1	77.5	76.1	77.1	0.3	0.39	51394.0	3960183.7	202
2019-06-17	74.2	77.8	74.2	76.8	2.5	3.36	275954.0	21174449.1	720
2019-06-16	74.0	74.5	74.0	74.3	0.1	0.13	35482.0	2634301.3	127
2019-06-13	74.6	74.8	74.1	74.2	-0.6	-0.8	45759.0	3408990.0	136
2019-06-12	74.7	75.0	74.2	74.8	0.0	0.0	48604.0	3627106.9	152
2019-06-11	74.1	75.1	74.1	74.8	0.5	0.67	73319.0	5487291.4	184
2019-06-10	73.2	75.3	73.2	74.3	0.6	0.81	40611.0	3027547.5	195
2019-06-09	72.9	74.0	72.9	73.7	0.6	0.82	36151.0	2664392.5	156
2019-05-30	70.9	75.0	70.9	73.1	3.6	5.18	149024.0	10925434.8	574
2019-05-29	68.4	70.9	68.4	69.5	1.3	1.91	74559.0	5212227.5	356
2019-05-28	67.0	69.0	66.9	68.2	1.2	1.79	40615.0	2754853.8	291
2019-05-27	66.0	67.0	66.0	67.0	1.2	1.82	22633.0	1505813.2	122
2019-05-26	66.2	66.3	65.4	65.8	0.2	0.3	54868.0	3621080.0	173
2019-05-23	67.0	67.0	65.2	65.6	-1.8	-2.67	50715.0	3341724.7	279
2019-05-22	64.4	68.5	64.4	67.4	3.0	4.66	94235.0	6263760.3	387
2019-05-21	64.3	64.5	64.1	64.4	0.3	0.47	49746.0	3194918.3	182
2019-05-20	65.9	65.9	64.0	64.1	-2.1	-3.17	55906.0	3603875.8	197
2019-05-19	66.5	66.8	65.5	66.2	-1.0	-1.49	22374.0	1477922.3	146
2019-05-16	66.8	67.8	66.7	67.2	0.2	0.3	67075.0	4503275.1	255
2019-05-15	67.9	68.0	67.0	67.0	0.0	0.0	35321.0	2382447.0	157
2019-05-14	63.5	67.5	63.5	67.0	1.8	2.76	67283.0	4462319.7	288
2019-05-13	66.2	67.2	65.2	65.2	-2.9	-4.26	54902.0	3631055.8	257
2019-05-12	69.2	69.2	68.1	68.1	-1.9	-2.71	22162.0	1516584.8	147
2019-05-09	71.2	71.2	69.2	70.0	-1.0	-1.41	63451.0	4425578.0	258
2019-05-08	71.5	71.8	70.8	71.0	-1.0	-1.39	49011.0	3482516.9	200
2019-05-07	72.2	72.5	71.8	72.0	-0.7	-0.96	22387.0	1613510.0	132
2019-05-06	73.5	74.1	71.2	72.7	-1.6	-2.15	40927.0	2963451.0	239
2019-05-05	74.8	75.0	74.0	74.3	-0.6	-0.8	38545.0	2865020.3	247
2019-05-02	75.9	76.0	74.9	74.9	-2.5	-3.23	95959.0	7225305.1	452
2019-05-01	77.4	77.7	77.0	77.4	0.1	0.13	84237.0	6515117.0	307
2019-04-30	77.6	78.1	77.1	77.3	-0.1	-0.13	63629.0	4933008.5	257
2019-04-29	78.3	78.3	77.2	77.4	-0.8	-1.02	69256.0	5370886.8	286
2019-04-28	77.6	78.4	77.4	78.2	0.8	1.03	78907.0	6148686.7	329
2019-04-25	77.3	77.6	77.0	77.4	0.2	0.26	31268.0	2415781.9	169
2019-04-24	77.6	77.6	77.0	77.2	-0.4	-0.52	20603.0	1589982.2	139
2019-04-23	78.0	78.0	77.5	77.6	0.0	0.0	38298.0	2971825.5	147
2019-04-22	78.2	78.5	77.3	77.6	-0.1	-0.13	124155.0	9686147.9	344
2019-04-21	76.4	78.3	76.4	77.7	1.4	1.83	291050.0	22572572.6	877
2019-04-18	75.7	76.5	75.4	76.3	1.2	1.6	145542.0	11056768.9	542
2019-04-17	75.5	75.8	75.0	75.1	-0.3	-0.4	46711.0	3515112.8	185
2019-04-16	74.8	76.0	74.8	75.4	0.6	0.8	83394.0	6284378.0	308
2019-04-15	74.5	74.8	74.3	74.8	0.4	0.54	24650.0	1837653.4	135
2019-04-14	74.3	74.5	74.3	74.4	0.0	0.0	12813.0	953484.7	75
2019-04-11	74.5	74.7	74.2	74.4	-0.5	-0.67	39564.0	2944190.7	146
2019-04-10	74.1	74.9	74.1	74.9	0.9	1.22	23345.0	1742254.1	154
2019-04-09	74.1	74.2	74.0	74.0	-0.2	-0.27	46952.0	3476600.7	135
2019-04-08	74.0	74.2	74.0	74.2	-0.2	-0.27	15178.0	1124139.3	109
2019-04-07	74.5	74.5	74.0	74.4	-0.1	-0.13	28183.0	2092433.8	143
2019-04-04	74.8	75.6	74.3	74.5	-0.5	-0.67	52536.0	3938752.4	281
2019-04-03	74.1	75.0	74.1	75.0	0.8	1.08	19440.0	1447194.9	152
2019-04-02	74.2	74.5	74.2	74.2	0.0	0.0	22613.0	1679603.0	124
2019-04-01	74.0	74.4	74.0	74.2	0.2	0.27	21070.0	1564122.3	143
2019-03-31	74.2	74.2	73.2	74.0	-0.2	-0.27	43104.0	3179780.1	231
2019-03-28	74.7	74.8	74.1	74.2	-0.3	-0.4	20057.0	1493711.4	163
2019-03-27	75.0	75.0	74.3	74.5	-0.3	-0.4	23461.0	1748709.4	173
2019-03-26	76.0	76.0	74.8	74.8	-0.9	-1.19	43989.0	3304462.1	224
2019-03-25	75.1	76.4	75.1	75.7	1.4	1.88	102726.0	7775173.5	571
2019-03-24	74.5	74.5	74.0	74.3	0.1	0.13	27609.0	2047245.1	164
2019-03-21	75.0	75.3	74.2	74.2	-1.0	-1.33	69143.0	5157146.2	293
2019-03-20	75.1	75.3	75.0	75.2	-0.2	-0.27	13537.0	1016849.4	117
2019-03-19	75.3	75.4	75.1	75.4	0.1	0.13	43841.0	3297950.5	108
2019-03-18	75.2	75.5	75.2	75.3	-0.4	-0.53	16159.0	1216859.9	77
2019-03-17	75.4	75.7	75.2	75.7	0.1	0.13	8016.0	604502.2	62
2019-03-14	75.7	75.7	75.3	75.6	0.2	0.27	10416.0	785636.3	73
2019-03-13	75.6	75.6	75.3	75.4	-0.1	-0.13	18048.0	1360279.6	73
2019-03-12	75.6	75.7	75.3	75.5	0.0	0.0	13505.0	1018243.3	65
2019-03-11	75.4	75.7	75.3	75.5	-0.3	-0.4	13176.0	994594.5	83
2019-03-10	75.5	75.8	75.3	75.8	0.0	0.0	14411.0	1088139.2	107
2019-03-07	75.3	75.8	75.3	75.8	0.4	0.53	16830.0	1271343.2	89
2019-03-06	75.6	75.7	75.4	75.4	-0.2	-0.26	9559.0	722108.6	82
2019-03-05	75.4	75.9	75.3	75.6	0.2	0.27	30723.0	2321543.0	142
2019-03-04	75.9	75.9	75.2	75.4	-0.2	-0.26	40292.0	3041143.6	175
2019-03-03	75.9	76.0	75.6	75.6	-0.4	-0.53	34849.0	2642284.4	174
2019-02-28	76.4	76.4	76.0	76.0	-0.3	-0.39	9267.0	704892.8	91
2019-02-27	76.0	76.3	75.6	76.3	0.3	0.39	11945.0	906716.1	75
2019-02-26	76.1	76.2	75.9	76.0	-0.1	-0.13	9174.0	697848.0	82
2019-02-25	76.9	76.9	76.1	76.1	-1.2	-1.55	30184.0	2306406.5	167
2019-02-24	76.0	77.3	75.6	77.3	1.0	1.31	46744.0	3578161.5	179
2019-02-21	75.8	76.3	75.5	76.3	0.8	1.06	44857.0	3404708.9	190
2019-02-20	75.8	75.8	75.5	75.5	-0.7	-0.92	17796.0	1346695.5	146
2019-02-19	76.0	76.3	75.9	76.2	-0.1	-0.13	12852.0	977399.6	105
2019-02-18	76.0	76.3	75.5	76.3	0.3	0.39	15256.0	1156298.4	125
2019-02-17	76.0	76.4	75.7	76.0	-0.6	-0.78	14860.0	1129831.0	166
2019-02-14	77.1	77.2	76.6	76.6	-0.7	-0.91	36018.0	2764522.2	173
2019-02-13	76.0	78.4	76.0	77.3	1.7	2.25	144581.0	11175189.0	679
2019-02-12	75.5	75.9	75.4	75.6	0.0	0.0	7125.0	538780.0	61
2019-02-11	75.5	75.6	75.3	75.6	0.1	0.13	6159.0	465121.8	93
2019-02-10	75.8	75.8	75.3	75.5	-0.3	-0.4	18277.0	1380563.0	97
2019-02-07	76.0	76.0	75.4	75.8	0.2	0.26	70575.0	5340256.4	153
2019-02-06	75.6	75.9	75.5	75.6	-0.1	-0.13	19444.0	1470504.1	128
2019-02-05	75.6	76.0	75.5	75.7	-0.1	-0.13	14431.0	1092253.0	89
2019-02-04	76.3	76.5	75.5	75.8	-0.5	-0.66	29459.0	2235648.5	146
2019-02-03	75.5	76.4	75.2	76.3	0.6	0.79	93947.0	7107125.9	280
2019-01-31	76.7	76.8	75.7	75.7	-1.0	-1.3	60959.0	4651304.7	317
2019-01-30	76.8	76.9	76.6	76.7	-0.2	-0.26	72306.0	5545532.1	169
2019-01-29	77.2	77.2	76.9	76.9	-0.3	-0.39	17181.0	1323991.0	116
2019-01-28	77.2	77.2	76.8	77.2	0.1	0.13	34469.0	2653761.5	148
2019-01-27	76.3	77.2	76.3	77.1	0.2	0.26	19081.0	1466447.4	115
2019-01-24	77.0	77.1	76.8	76.9	-0.3	-0.39	34439.0	2650327.5	149
2019-01-23	77.2	77.5	77.2	77.2	0.0	0.0	23131.0	1789997.8	106
2019-01-22	77.0	77.6	77.0	77.2	-0.3	-0.39	16918.0	1307534.7	118
2019-01-21	77.3	77.5	77.0	77.5	-0.1	-0.13	14619.0	1131018.9	88
2019-01-20	77.7	78.0	77.6	77.6	-0.1	-0.13	23157.0	1799600.2	107
2019-01-17	78.1	78.1	77.7	77.7	-0.7	-0.89	19521.0	1522311.9	126
2019-01-16	78.0	78.6	78.0	78.4	0.2	0.26	15600.0	1221877.0	105
2019-01-15	78.4	78.7	78.2	78.2	-0.3	-0.38	10711.0	839607.5	86
2019-01-14	78.1	79.0	78.1	78.5	-0.6	-0.76	32159.0	2526885.7	150
2019-01-13	78.9	79.1	77.3	79.1	1.8	2.33	101635.0	7912626.9	277
2019-01-10	77.7	77.7	77.1	77.3	-0.4	-0.51	32945.0	2551009.5	140
2019-01-09	78.5	78.5	77.4	77.7	-0.8	-1.02	37356.0	2907577.6	178
2019-01-08	78.3	78.6	77.9	78.5	-0.5	-0.63	49892.0	3895286.6	146
2019-01-07	78.6	79.0	78.0	79.0	0.5	0.64	67049.0	5241580.0	172
2019-01-06	78.5	78.5	78.3	78.5	-0.2	-0.25	10568.0	829252.0	60
2019-01-03	78.6	78.7	78.1	78.7	-0.2	-0.25	10480.0	823009.3	62
2019-01-02	78.8	78.9	78.5	78.9	0.3	0.38	7415.0	583915.0	50
2019-01-01	78.7	79.0	78.2	78.6	-0.4	-0.51	9370.0	736779.1	76
2018-12-31	79.8	80.0	79.0	79.0	-0.8	-1.0	56024.0	4440964.1	160
2018-12-30	79.3	79.8	79.3	79.8	0.1	0.13	5641.0	448863.6	48
2018-12-27	80.0	80.0	79.5	79.7	-0.4	-0.5	8038.0	641336.1	71
2018-12-26	80.3	80.3	80.0	80.1	0.0	0.0	7639.0	611761.4	37
2018-12-25	80.1	80.5	80.0	80.1	-0.5	-0.62	7009.0	561575.0	29
2018-12-24	79.8	80.6	79.8	80.6	0.9	1.13	6158.0	493348.6	51
2018-12-23	80.3	80.3	79.7	79.7	-1.0	-1.24	14801.0	1183960.1	107
2018-12-20	80.8	80.9	80.3	80.7	-0.1	-0.12	20248.0	1633713.4	91
2018-12-19	80.7	80.8	80.7	80.8	0.1	0.12	15667.0	1264677.1	55
2018-12-18	80.4	80.7	80.3	80.7	-0.3	-0.37	34900.0	2807344.2	138
2018-12-17	80.8	81.3	80.3	81.0	0.1	0.12	23193.0	1871409.2	107
2018-12-16	80.6	80.9	80.5	80.9	0.0	0.0	11672.0	941782.4	59
2018-12-13	80.8	81.0	80.7	80.9	-0.1	-0.12	17089.0	1381492.1	63
2018-12-12	80.5	81.0	80.3	81.0	0.4	0.5	13377.0	1079087.8	74
2018-12-11	80.4	80.7	80.3	80.6	-0.1	-0.12	6907.0	555801.3	53
2018-12-10	80.5	80.7	80.5	80.7	-0.3	-0.37	5579.0	449587.6	47
2018-12-09	81.0	81.1	80.4	81.0	0.0	0.0	7879.0	636193.8	65
2018-12-06	81.5	81.5	80.3	81.0	-0.5	-0.61	29227.0	2357087.3	98
2018-12-05	81.1	81.5	81.0	81.5	0.0	0.0	12806.0	1040420.5	71
2018-12-04	81.7	81.8	81.5	81.5	-0.2	-0.24	9730.0	793691.7	61
2018-12-03	80.7	82.3	80.5	81.7	0.2	0.25	39842.0	3250804.3	200
2018-12-02	80.8	81.5	80.8	81.5	0.8	0.99	22619.0	1836590.4	97
2018-11-29	80.6	81.0	80.2	80.7	0.0	0.0	26692.0	2150656.1	101
2018-11-28	80.6	81.0	80.5	80.7	0.1	0.12	9790.0	790191.1	52
2018-11-27	80.6	80.8	80.6	80.6	-0.4	-0.49	8522.0	687432.9	51
2018-11-26	81.5	81.5	80.9	81.0	-0.6	-0.74	9453.0	767170.0	42
2018-11-25	81.7	81.7	81.3	81.6	-0.1	-0.12	9831.0	801885.8	36
2018-11-22	81.4	81.7	81.2	81.7	0.5	0.62	13256.0	1079953.6	65
2018-11-21	80.1	81.2	80.1	81.2	0.8	1.0	11787.0	950077.2	71
2018-11-20	80.8	81.3	80.4	80.4	-0.3	-0.37	9203.0	742166.8	68
2018-11-19	81.2	81.5	80.6	80.7	0.3	0.37	5355.0	433131.6	29
2018-11-18	81.2	81.2	80.3	80.4	-1.1	-1.35	7624.0	614960.5	57
2018-11-15	81.0	82.0	81.0	81.5	-0.1	-0.12	13177.0	1073173.4	85
2018-11-14	80.5	81.7	80.4	81.6	-0.3	-0.37	17867.0	1447967.5	99
2018-11-13	82.0	82.0	80.0	81.9	-0.6	-0.73	24607.0	2001382.5	119
2018-11-12	84.0	84.0	82.5	82.5	-1.6	-1.9	40350.0	3354151.6	124
2018-11-11	84.5	84.5	84.0	84.1	-0.6	-0.71	13255.0	1116168.9	63
2018-11-08	84.1	85.0	84.0	84.7	-0.1	-0.12	58892.0	4992658.8	165
2018-11-07	84.4	84.8	84.0	84.8	0.3	0.36	32795.0	2767139.8	101
2018-11-06	84.2	84.9	84.2	84.5	0.2	0.24	52082.0	4393346.5	139
2018-11-05	84.0	84.5	83.6	84.3	0.3	0.36	45431.0	3821627.1	154
2018-11-04	82.3	84.0	82.0	84.0	1.8	2.19	43986.0	3638401.5	98
2018-11-01	82.2	82.2	82.1	82.2	-0.3	-0.36	57585.0	4728384.0	83
2018-10-31	82.5	83.1	81.1	82.5	0.0	0.0	58646.0	4832587.6	181
2018-10-30	80.8	83.0	80.7	82.5	1.7	2.1	73598.0	6035779.5	232
2018-10-29	79.4	80.8	79.3	80.8	1.6	2.02	35210.0	2814012.3	107
2018-10-28	78.0	79.2	78.0	79.2	1.0	1.28	30147.0	2376380.3	104
2018-10-25	77.5	78.5	77.4	78.2	0.8	1.03	22380.0	1747740.6	110
2018-10-24	78.0	78.4	77.4	77.4	-0.1	-0.13	11307.0	879672.2	68
2018-10-23	76.0	77.6	76.0	77.5	1.5	1.97	24093.0	1850117.3	98
2018-10-22	77.3	77.5	74.0	76.0	-2.0	-2.56	29258.0	2241132.8	142
2018-10-21	78.0	78.8	77.2	78.0	-0.8	-1.02	27162.0	2117412.2	96
2018-10-18	79.0	79.2	78.7	78.8	-0.1	-0.13	6231.0	492193.3	40
2018-10-17	79.8	79.9	78.8	78.9	-0.2	-0.25	8870.0	701947.0	43
2018-10-16	79.9	80.0	78.5	79.1	-0.9	-1.13	20025.0	1586016.6	90
2018-10-15	78.5	80.0	78.5	80.0	1.2	1.52	12116.0	966063.8	59
2018-10-14	80.5	82.0	78.2	78.8	-2.8	-3.43	75476.0	6017502.3	150
2018-10-11	80.7	82.6	79.8	81.6	0.7	0.87	82693.0	6702682.4	235
2018-10-10	81.3	81.3	80.6	80.9	-0.4	-0.49	37091.0	2996853.0	67
2018-10-09	81.2	81.3	81.1	81.3	0.1	0.12	6573.0	533823.9	31
2018-10-08	81.2	81.5	80.9	81.2	-0.6	-0.73	33898.0	2751768.5	64
2018-10-07	82.0	82.4	81.0	81.8	-0.7	-0.85	47377.0	3873996.0	85
2018-10-04	82.4	83.9	82.4	82.5	0.4	0.49	53780.0	4465051.1	192
2018-10-03	82.2	82.5	82.0	82.1	-0.1	-0.12	15495.0	1274895.8	59
2018-10-02	82.5	82.9	82.2	82.2	-0.1	-0.12	13258.0	1094658.4	56
2018-10-01	82.0	82.5	82.0	82.3	0.3	0.37	18754.0	1544764.1	61
2018-09-30	82.0	82.6	82.0	82.0	0.0	0.0	13108.0	1078196.7	52
2018-09-27	81.3	82.0	80.5	82.0	0.7	0.86	35287.0	2872920.0	86
2018-09-26	81.4	81.4	80.9	81.3	0.2	0.25	36153.0	2930970.4	49
2018-09-25	81.5	81.5	81.0	81.1	-0.3	-0.37	14221.0	1155270.5	45
2018-09-20	81.1	81.8	80.1	81.4	-0.1	-0.12	24661.0	1996269.0	66
2018-09-19	81.1	81.5	81.0	81.5	0.5	0.62	11194.0	908950.9	48
2018-09-18	80.3	81.2	80.3	81.0	0.4	0.5	10097.0	815583.0	38
2018-09-17	80.5	80.6	80.1	80.6	-0.4	-0.49	7654.0	615078.0	39
2018-09-16	81.5	81.7	81.0	81.0	-0.4	-0.49	10976.0	893242.2	43
2018-09-13	81.4	81.5	80.9	81.4	-0.1	-0.12	10853.0	883310.8	56
2018-09-12	80.8	81.5	80.8	81.5	0.3	0.37	7783.0	631451.4	42
2018-09-11	81.0	82.5	81.0	81.2	0.1	0.12	16816.0	1375131.1	71
2018-09-10	81.5	81.5	81.1	81.1	-0.1	-0.12	13635.0	1110691.5	31
2018-09-09	81.7	81.7	80.6	81.2	0.1	0.12	14967.0	1215688.5	65
2018-09-06	82.0	82.0	80.5	81.1	-1.0	-1.22	24177.0	1963184.5	59
2018-09-05	82.4	82.6	82.0	82.1	-0.8	-0.97	39604.0	3258690.4	105
2018-09-04	82.2	83.0	82.0	82.9	-0.3	-0.36	29605.0	2440310.4	119
2018-09-03	82.0	83.2	82.0	83.2	0.8	0.97	27094.0	2243509.9	72
2018-09-02	81.5	82.4	81.5	82.4	-0.1	-0.12	23787.0	1954016.7	55
2018-08-30	82.3	82.9	82.1	82.5	-0.2	-0.24	37149.0	3067562.3	65
2018-08-29	82.6	82.7	82.2	82.7	0.4	0.49	17991.0	1485117.0	76
2018-08-28	82.2	82.5	82.0	82.3	0.0	0.0	43051.0	3535454.5	84
2018-08-27	82.4	82.5	82.1	82.3	0.3	0.37	63609.0	5236573.2	94
2018-08-26	84.0	84.0	82.0	82.0	-1.9	-2.26	22964.0	1912339.5	62
2018-08-16	83.5	84.2	83.2	83.9	0.2	0.24	29566.0	2478582.8	113
2018-08-15	83.1	85.0	83.1	83.7	0.7	0.84	81124.0	6818762.4	250
2018-08-14	82.6	83.1	82.6	83.0	0.4	0.48	80583.0	6684787.5	78
2018-08-13	82.5	83.0	82.5	82.6	-0.2	-0.24	73937.0	6122854.8	73
2018-08-12	82.9	83.0	82.8	82.8	-0.2	-0.24	35087.0	2909362.5	64
2018-08-09	83.0	83.1	82.6	83.0	-0.2	-0.24	19515.0	1618775.9	46
2018-08-08	82.6	83.2	82.6	83.2	0.1	0.12	23261.0	1931507.4	51
2018-08-07	82.6	83.1	82.6	83.1	0.1	0.12	8281.0	686668.5	38
2018-08-06	82.5	83.1	82.5	83.0	0.2	0.24	31694.0	2629651.1	56
2018-08-05	82.2	83.0	82.2	82.8	0.0	0.0	33194.0	2753386.0	72
2018-08-02	82.9	83.0	82.6	82.8	0.1	0.12	47925.0	3970977.8	81
2018-08-01	82.3	83.0	82.3	82.7	-0.3	-0.36	26583.0	2197698.9	74
2018-07-31	83.0	83.1	82.7	83.0	0.2	0.24	39255.0	3257178.8	61
2018-07-30	83.0	83.2	82.5	82.8	-0.1	-0.12	30117.0	2496066.3	99
2018-07-29	83.5	83.6	82.8	82.9	-0.3	-0.36	35413.0	2942315.2	71
2018-07-26	83.0	83.6	83.0	83.2	0.1	0.12	39922.0	3322778.3	54
2018-07-25	83.7	83.9	83.0	83.1	-0.5	-0.6	57849.0	4829816.7	97
2018-07-24	83.9	83.9	83.6	83.6	-0.3	-0.36	31808.0	2663780.8	70
2018-07-23	83.8	84.0	83.4	83.9	0.4	0.48	74719.0	6259494.5	123
2018-07-22	83.3	83.9	83.3	83.5	0.6	0.72	38061.0	3184219.7	101
2018-07-19	83.2	83.6	82.9	82.9	-0.3	-0.36	87266.0	7250919.0	123
2018-07-18	83.7	83.7	83.1	83.2	-0.1	-0.12	35549.0	2961535.2	82
2018-07-17	83.6	83.9	83.3	83.3	-0.3	-0.36	23504.0	1965974.0	75
2018-07-16	84.0	84.0	83.6	83.6	-0.2	-0.24	64036.0	5370739.1	130
2018-07-15	83.6	84.8	83.6	83.8	0.0	0.0	72063.0	6065138.0	178
2018-07-12	82.2	83.9	82.2	83.8	-0.2	-0.24	45360.0	3772739.8	125
2018-07-11	83.7	84.3	83.5	84.0	0.5	0.6	148891.0	12488525.7	251
2018-07-10	81.1	83.8	81.1	83.5	1.5	1.83	199541.0	16584093.7	371
2018-07-09	80.6	82.0	80.5	82.0	0.8	0.99	57598.0	4711907.6	176
2018-07-08	81.0	81.2	80.4	81.2	0.1	0.12	21360.0	1727322.7	83
2018-07-05	80.8	82.6	80.8	81.1	0.3	0.37	139591.0	11401073.9	318
2018-07-04	80.0	80.8	79.8	80.8	0.8	1.0	48339.0	3877066.6	97
2018-07-03	80.1	80.8	79.8	80.0	-0.2	-0.25	58951.0	4727720.2	112
2018-07-02	80.2	80.4	79.8	80.2	0.0	0.0	50906.0	4082227.1	154
2018-07-01	78.7	80.4	78.6	80.2	1.8	2.3	92806.0	7418345.5	259
2018-06-28	77.6	80.9	77.6	78.4	0.8	1.03	166438.0	13213338.8	433
2018-06-27	77.7	78.0	77.6	77.6	-0.4	-0.51	7097.0	551669.5	49
2018-06-26	77.8	78.0	77.6	78.0	0.1	0.13	7086.0	551030.2	50
2018-06-25	78.1	78.6	77.9	77.9	-0.8	-1.02	17885.0	1397738.1	68
2018-06-24	78.6	78.8	78.0	78.7	-0.2	-0.25	17742.0	1392838.0	69
2018-06-21	78.4	79.0	78.4	78.9	0.8	1.02	21321.0	1678441.5	53
2018-06-20	78.2	78.3	78.1	78.1	-0.4	-0.51	3617.0	282794.9	39
2018-06-12	77.7	78.5	77.5	78.5	0.5	0.64	28873.0	2257742.4	100
2018-06-11	77.8	78.0	77.7	78.0	0.0	0.0	9849.0	767304.9	42
2018-06-10	77.8	78.3	77.8	78.0	-0.5	-0.64	21265.0	1658277.4	82
2018-06-07	78.3	78.6	77.7	78.5	0.3	0.38	47517.0	3719707.8	115
2018-06-06	78.4	78.4	77.5	78.2	0.4	0.51	44960.0	3506594.8	139
2018-06-05	78.3	78.5	77.6	77.8	-0.5	-0.64	52767.0	4116604.6	171
2018-06-04	78.0	79.7	78.0	78.3	0.8	1.03	39528.0	3122445.9	247
2018-06-03	76.8	77.5	76.8	77.5	0.8	1.04	22265.0	1716417.9	147
2018-05-31	76.2	76.7	76.0	76.7	0.1	0.13	19283.0	1469379.8	109
2018-05-30	76.0	76.6	75.7	76.6	0.2	0.26	31823.0	2421066.3	131
2018-05-29	76.0	76.8	76.0	76.4	-0.5	-0.65	17223.0	1314475.1	92
2018-05-28	78.0	78.0	76.0	76.9	-1.0	-1.28	34443.0	2647862.3	191
2018-05-27	78.9	78.9	77.9	77.9	-0.8	-1.02	21401.0	1676191.4	123
2018-05-24	79.1	79.1	78.0	78.54	-0.67	-0.85	54780.0	4315382.5	161
2018-05-23	79.9	79.9	79.1	79.21	-0.79	-0.99	24111.0	1912430.7	140
2018-05-22	80.0	80.3	79.7	80.0	-1.82	-2.22	57213.0	4577485.6	181
2018-05-21	83.3	83.3	81.2	81.82	-1.23	-1.48	152137.0	12510085.8	306
2018-05-20	83.0	83.5	82.5	83.05	0.61	0.74	69303.0	5742660.2	234
2018-05-17	81.7	82.5	81.5	82.44	0.81	0.99	48232.0	3965745.7	119
2018-05-16	83.0	83.0	81.2	81.63	-0.76	-0.92	56907.0	4655965.1	171
2018-05-15	82.9	83.9	82.1	82.39	0.44	0.54	132979.0	11033117.2	377
2018-05-14	81.5	82.4	81.5	81.95	0.06	0.07	65254.0	5348597.0	155
2018-05-13	81.0	82.1	80.6	81.89	1.85	2.31	158672.0	12950818.1	301
2018-05-10	80.0	80.6	79.6	80.04	0.24	0.3	51763.0	4144820.9	176
2018-05-09	80.0	80.3	79.7	79.8	-0.63	-0.78	44032.0	3518512.8	137
2018-05-08	82.0	82.0	79.0	80.43	-1.51	-1.84	149644.0	12085515.2	337
2018-05-07	81.2	82.2	81.0	81.94	0.44	0.54	95799.0	7785129.0	240
2018-05-06	81.6	82.0	81.2	81.5	0.07	0.09	85101.0	6940232.0	213
2018-05-03	84.0	84.0	81.3	81.43	-2.23	-2.67	202002.0	16612257.3	485
2018-05-02	82.2	85.5	82.2	83.66	1.7	2.07	642403.0	53913312.7	1573
2018-05-01	81.2	82.2	81.1	81.96	0.86	1.06	280269.0	22896003.8	521
2018-04-30	81.7	82.5	80.6	81.1	-0.11	-0.14	271763.0	22129936.8	547
2018-04-29	79.0	82.5	78.8	81.21	2.91	3.72	701535.0	56734896.7	1511
2018-04-26	75.9	80.4	75.9	78.3	2.4	3.16	841887.0	66198005.8	1986
2018-04-25	75.4	76.3	75.1	75.9	0.54	0.72	126559.0	9599317.2	358
2018-04-24	75.2	75.8	75.1	75.36	0.12	0.16	122918.0	9262798.0	269
2018-04-23	74.8	75.7	74.5	75.24	0.33	0.44	145624.0	10943556.5	295
2018-04-22	75.0	75.3	74.8	74.91	0.33	0.44	111450.0	8359186.2	269
2018-04-19	74.6	74.9	74.4	74.58	-0.01	-0.01	55487.0	4141622.3	170
2018-04-18	75.0	75.6	74.4	74.59	-0.31	-0.41	103686.0	7767667.5	360
2018-04-17	75.6	75.6	74.8	74.9	0.1	0.13	37741.0	2829718.7	180
2018-04-16	75.0	75.3	74.8	74.8	-0.13	-0.17	72777.0	5457934.4	241
2018-04-15	73.7	75.0	73.7	74.93	0.96	1.3	95386.0	7138474.4	279
2018-04-12	73.2	74.3	73.2	73.97	0.25	0.34	92114.0	6813582.7	308
2018-04-11	76.0	76.2	73.0	73.72	-2.48	-3.25	157888.0	11807157.9	607
2018-04-10	76.6	78.3	76.0	76.2	0.38	0.5	449254.0	34696508.6	1167
2018-04-09	74.1	75.9	73.9	75.82	1.68	2.27	220287.0	16553877.8	597
2018-04-08	74.5	74.8	74.1	74.14	-0.39	-0.52	74729.0	5557323.0	291
2018-04-05	73.2	74.8	73.2	74.53	1.03	1.4	141482.0	10475941.4	479
2018-04-04	74.1	74.5	73.3	73.5	-1.04	-1.4	186270.0	13723356.1	598
2018-04-03	74.2	74.8	74.0	74.54	-0.18	-0.24	70056.0	5218231.1	249
2018-04-02	76.0	76.4	74.0	74.72	-1.78	-2.33	234177.0	17629974.4	578
2018-04-01	76.7	77.0	76.5	76.5	-0.26	-0.34	38260.0	2931065.3	139
2018-03-29	77.3	77.4	76.5	76.76	-0.48	-0.62	39798.0	3055956.2	198
2018-03-28	77.2	77.3	76.6	77.24	-0.09	-0.12	57434.0	4427131.6	233
2018-03-27	77.2	78.0	77.2	77.33	0.25	0.32	200824.0	15603651.9	562
2018-03-26	76.2	77.4	76.2	77.08	0.59	0.77	72915.0	5595105.8	261
2018-03-25	76.6	76.6	76.0	76.49	0.07	0.09	56520.0	4312257.2	247
2018-03-22	76.5	76.7	76.0	76.42	0.07	0.09	84170.0	6419174.8	234
2018-03-21	76.2	76.8	76.1	76.35	0.0	0.0	44575.0	3406462.8	175
2018-03-20	76.3	76.8	75.9	76.35	-0.26	-0.34	64206.0	4894703.8	312
2018-03-19	76.2	77.5	76.2	76.61	-0.35	-0.45	136946.0	10506285.3	379
2018-03-18	77.1	77.7	76.9	76.96	-0.15	-0.19	61879.0	4771649.8	228
2018-03-15	77.7	77.7	76.8	77.11	-0.87	-1.12	120494.0	9301836.2	489
2018-03-14	77.4	78.1	77.4	77.98	0.22	0.28	39665.0	3090682.9	154
2018-03-13	78.2	78.2	77.4	77.76	-0.28	-0.36	55206.0	4294626.2	234
2018-03-12	78.0	78.4	77.9	78.04	0.21	0.27	71147.0	5559568.2	232
2018-03-11	78.4	78.4	77.8	77.83	-0.08	-0.1	49397.0	3856186.3	234
2018-03-08	77.8	78.3	77.7	77.91	0.07	0.09	39399.0	3069330.4	189
2018-03-07	77.7	78.9	77.6	77.84	0.34	0.44	110324.0	8616560.4	396
2018-03-06	77.3	77.9	77.0	77.5	0.14	0.18	59438.0	4600167.6	285
2018-03-05	77.9	78.0	77.0	77.36	-0.29	-0.37	118153.0	9145756.5	308
2018-03-04	77.8	78.0	77.5	77.65	-0.32	-0.41	41753.0	3242753.0	162
2018-03-01	77.6	78.3	77.5	77.97	0.31	0.4	61234.0	4773871.9	232
2018-02-28	77.6	77.7	77.4	77.66	-0.05	-0.06	31189.0	2417523.5	156
2018-02-27	77.9	78.1	77.6	77.71	-0.2	-0.26	31652.0	2462351.8	214
2018-02-26	77.8	78.4	77.8	77.91	-0.29	-0.37	49551.0	3868269.2	234
2018-02-25	78.5	79.0	78.0	78.2	-0.11	-0.14	56227.0	4409282.3	251
2018-02-22	78.5	78.7	77.8	78.31	-0.15	-0.19	115014.0	8986133.4	312
2018-02-21	78.3	78.9	77.7	78.46	0.02	0.03	169572.0	13275636.6	514
2018-02-20	80.0	80.0	78.1	78.44	-1.49	-1.86	112858.0	8930499.1	511
2018-02-19	81.0	81.0	79.7	79.93	-0.78	-0.97	146982.0	11781421.2	594
2018-02-18	79.9	81.8	79.9	80.71	1.14	1.43	556031.0	45074411.2	1479
2018-02-15	77.8	79.8	77.7	79.57	1.92	2.47	337533.0	26689632.8	1106
2018-02-14	77.8	77.9	77.3	77.65	-0.22	-0.28	78417.0	6083187.3	282
2018-02-13	77.6	78.9	77.1	77.87	0.78	1.01	168446.0	13144883.2	606
2018-02-12	76.9	77.8	76.9	77.09	0.59	0.77	73834.0	5706889.0	239
2018-02-11	77.5	77.9	76.2	76.5	-0.87	-1.12	89651.0	6905334.9	298
2018-02-08	77.8	78.5	77.0	77.37	-0.36	-0.46	108981.0	8460463.8	334
2018-02-07	78.6	79.0	77.5	77.73	-0.48	-0.61	103731.0	8125998.7	301
2018-02-06	78.6	79.3	76.2	78.21	-1.41	-1.77	133864.0	10477771.9	509
2018-02-05	80.2	80.7	79.4	79.62	-0.78	-0.97	129910.0	10379390.2	457
2018-02-04	80.8	81.4	80.0	80.4	-0.06	-0.07	153155.0	12328931.2	545
2018-02-01	78.6	81.5	78.6	80.46	1.72	2.18	374643.0	30155628.6	1124
2018-01-31	79.0	79.2	78.6	78.74	-0.41	-0.52	53049.0	4187126.5	256
2018-01-30	79.2	79.4	79.1	79.15	-0.3	-0.38	40310.0	3194699.1	187
2018-01-29	80.0	80.0	79.3	79.45	-0.45	-0.56	110376.0	8772518.3	313
2018-01-28	80.0	80.0	79.4	79.9	0.15	0.19	53909.0	4289879.6	222
2018-01-25	79.9	80.0	79.3	79.75	-0.02	-0.03	65001.0	5172272.0	261
2018-01-24	79.9	80.4	79.3	79.77	0.07	0.09	66401.0	5296871.7	253
2018-01-23	78.6	80.9	78.5	79.7	0.98	1.24	167473.0	13430491.0	709
2018-01-22	80.0	80.0	78.5	78.72	-1.25	-1.56	138589.0	10931467.9	583
2018-01-21	80.7	81.0	79.9	79.97	-0.73	-0.9	113577.0	9114215.6	429
2018-01-18	82.0	82.1	80.6	80.7	-1.25	-1.53	138490.0	11241561.1	546
2018-01-17	82.0	82.5	81.5	81.95	0.05	0.06	96319.0	7895123.2	349
2018-01-16	82.8	82.9	81.8	81.9	-0.67	-0.81	125726.0	10326044.1	546
2018-01-15	82.1	83.8	82.1	82.57	0.59	0.72	396119.0	32852130.5	1065
2018-01-14	81.6	82.2	81.1	81.98	0.68	0.84	254232.0	20790739.7	613
2018-01-11	81.5	81.7	81.2	81.3	-0.07	-0.09	205639.0	16763996.2	416
2018-01-10	81.4	82.3	81.1	81.37	0.37	0.46	295388.0	24068586.0	711
2018-01-09	80.1	82.0	80.1	81.0	0.7	0.87	496568.0	40294590.5	1229
2018-01-08	81.5	82.5	80.0	80.3	-0.9	-1.11	770501.0	62671692.0	1724
2018-01-07	78.5	81.7	78.5	81.2	2.92	3.73	1014431.0	81624725.9	2322
2018-01-04	74.8	79.2	74.6	78.28	3.65	4.89	1545879.0	119876607.9	3636
2018-01-03	72.8	75.4	72.8	74.63	2.15	2.97	781782.0	58078398.2	2465
2018-01-02	75.0	75.6	72.0	72.48	-2.46	-3.28	971848.0	71756436.4	2799
2018-01-01	75.5	78.2	74.5	74.94	-0.78	-1.03	1532597.0	116865645.0	4606
2017-12-31	81.4	81.5	75.2	75.72	-5.46	-6.73	1268549.0	98412311.2	3511
2017-12-28	83.6	84.2	80.6	81.18	-2.63	-3.14	1097022.0	89852918.8	3223
2017-12-27	82.7	85.3	82.4	83.81	1.39	1.69	732735.0	61848602.0	2244
2017-12-26	82.6	83.1	82.0	82.42	-0.44	-0.53	127617.0	10531895.2	518
2017-12-25	83.3	83.8	82.2	82.86	-0.35	-0.42	188221.0	15592759.3	647
2017-12-24	83.0	84.4	82.1	83.21	0.45	0.54	352675.0	29395427.7	1257
2017-12-21	84.2	84.6	82.5	82.76	-0.54	-0.65	492565.0	40985843.5	1794
2017-12-20	85.0	86.8	82.9	83.3	1.4	1.71	1712020.0	144890505.1	4860
2017-12-19	75.1	81.9	74.7	81.9	7.43	9.98	1575055.0	124912033.3	2943
2017-12-18	74.8	76.7	74.2	74.47	-0.13	-0.17	651157.0	48997548.4	2104
2017-12-17	77.7	78.5	73.7	74.6	-3.47	-4.44	1118989.0	84421785.7	3093
2017-12-14	82.8	84.0	77.7	78.07	-5.06	-6.09	971310.0	78386863.7	2800
2017-12-13	86.0	87.0	81.9	83.13	-2.92	-3.39	520643.0	43974865.8	1299
2017-12-12	86.0	89.2	85.8	86.05	-0.12	-0.14	272995.0	23789958.5	977
2017-12-11	89.3	89.3	86.0	86.17	-2.91	-3.27	248137.0	21784929.9	859
2017-12-10	90.0	92.0	88.9	89.08	-0.3	-0.34	497223.0	44868386.2	1419
2017-12-07	84.6	92.0	84.6	89.38	3.61	4.21	1717869.0	153850747.0	3150
2017-12-06	82.0	88.9	81.4	85.77	1.78	2.12	1074401.0	92253829.9	3293
2017-12-05	87.0	87.6	83.6	83.99	-3.48	-3.98	527274.0	45252547.5	1780
2017-12-04	90.9	93.0	86.0	87.47	-0.93	-1.05	1097329.0	98035732.1	3481
2017-12-03	83.0	88.4	82.2	88.4	7.98	9.92	1320704.0	113900751.5	2291
2017-11-30	73.4	80.9	73.4	80.42	6.35	8.57	1851222.0	145244133.8	3237
2017-11-29	71.6	75.4	71.6	74.07	1.99	2.76	1294978.0	95887587.4	1708
2017-11-28	71.5	72.9	70.2	72.08	1.12	1.58	516873.0	37195991.4	1424
2017-11-27	72.3	73.2	70.8	70.96	0.11	0.16	385239.0	27708873.6	1073
2017-11-26	73.5	76.0	70.3	70.85	-0.44	-0.62	1130991.0	83488991.1	2642
2017-11-23	65.6	71.3	65.6	71.29	6.39	9.85	2162432.0	151529989.7	2812
2017-11-22	59.6	64.9	59.0	64.9	5.82	9.85	1264741.0	79690881.7	1933
2017-11-21	59.5	60.1	58.5	59.08	-0.2	-0.34	186782.0	11095931.5	613
2017-11-20	56.9	61.0	56.7	59.28	2.7	4.77	1087848.0	64531796.5	1918
2017-11-19	56.3	57.4	56.3	56.58	-0.08	-0.14	277760.0	15791397.4	553
2017-11-16	55.7	57.0	55.0	56.66	0.71	1.27	407020.0	22826832.2	993
2017-11-15	59.1	59.3	55.6	55.95	-3.14	-5.31	1547134.0	88633591.8	2135
2017-11-14	57.8	60.6	57.4	59.09	1.24	2.14	1085698.0	63789532.3	2003
2017-11-13	62.4	62.9	57.0	57.85	-5.43	-8.58	1931351.0	112517269.4	2833
2017-11-12	68.0	68.0	62.6	63.28	-4.31	-6.38	456987.0	29381572.1	1324
2017-11-09	69.1	69.3	67.5	67.59	-1.43	-2.07	188484.0	12840431.2	443
2017-11-08	71.0	71.3	68.8	69.02	-2.23	-3.13	142045.0	9840883.6	337
2017-11-07	73.1	73.1	69.5	71.25	-1.78	-2.44	156348.0	11143006.7	324
2017-11-06	73.0	73.5	72.7	73.03	0.1	0.14	70503.0	5154046.3	211
2017-11-05	72.2	73.0	71.9	72.93	0.26	0.36	75028.0	5416258.0	218
2017-11-02	72.6	73.0	72.3	72.67	0.14	0.19	50065.0	3634044.9	162
2017-11-01	72.4	74.0	72.4	72.53	0.33	0.46	61669.0	4503956.6	234
2017-10-31	73.5	73.5	72.0	72.2	-1.63	-2.21	70271.0	5117437.5	237
2017-10-30	75.9	75.9	73.3	73.83	-1.19	-1.59	72053.0	5349576.0	271
2017-10-29	76.2	77.1	75.0	75.02	-0.74	-0.98	74021.0	5607909.5	317
2017-10-26	71.7	76.5	71.0	75.76	4.24	5.93	217570.0	16309562.3	736
2017-10-25	74.5	74.5	71.2	71.52	-2.22	-3.01	98731.0	7094018.6	393
2017-10-24	74.5	74.6	73.6	73.74	-0.86	-1.15	25886.0	1919879.2	117
2017-10-23	75.6	75.6	74.1	74.6	-1.02	-1.35	46223.0	3455550.9	160
2017-10-22	75.9	76.5	75.5	75.62	-0.41	-0.54	33650.0	2552720.4	153
2017-10-19	76.4	76.6	76.0	76.03	-0.55	-0.72	55418.0	4224603.2	264
2017-10-18	77.5	77.5	76.5	76.58	-0.75	-0.97	46079.0	3543892.7	176
2017-10-17	78.7	78.7	77.1	77.33	-1.5	-1.9	60577.0	4704840.6	276
2017-10-16	79.7	80.0	78.7	78.83	-0.75	-0.94	52070.0	4132843.8	177
2017-10-15	80.6	80.6	79.5	79.58	-1.05	-1.3	49275.0	3943027.6	158
2017-10-12	81.0	81.1	80.0	80.63	-0.89	-1.09	40565.0	3268818.0	151
2017-10-11	82.0	82.8	81.1	81.52	-0.97	-1.18	31709.0	2588858.3	101
2017-10-10	83.1	83.1	82.0	82.49	-0.71	-0.85	47669.0	3944303.8	119
2017-10-09	83.9	83.9	83.1	83.2	-0.79	-0.94	21195.0	1769049.2	100
2017-10-08	85.0	85.2	83.8	83.99	-0.52	-0.62	42578.0	3586149.9	127
2017-10-05	84.3	84.9	84.2	84.51	-0.23	-0.27	23831.0	2015433.8	93
2017-10-04	84.2	84.8	83.7	84.74	0.24	0.28	84312.0	7094284.6	189
2017-10-03	85.0	85.0	84.4	84.5	-0.61	-0.72	28124.0	2382421.3	142
2017-10-02	85.7	85.7	85.0	85.11	-0.59	-0.69	43516.0	3702279.7	109
2017-10-01	85.9	86.1	85.5	85.7	-0.2	-0.23	22585.0	1938526.3	82
2017-09-28	85.2	86.0	85.2	85.9	0.3	0.35	29373.0	2512282.9	87
2017-09-27	85.5	85.8	85.1	85.6	0.04	0.05	34086.0	2911955.3	106
2017-09-26	85.1	85.6	85.0	85.56	0.33	0.39	60704.0	5168326.9	111
2017-09-25	85.8	85.8	84.7	85.23	-0.71	-0.83	40097.0	3409605.7	127
2017-09-21	85.2	86.2	85.0	85.94	0.38	0.44	61963.0	5299706.9	198
2017-09-20	86.0	86.0	85.0	85.56	-0.07	-0.08	39445.0	3362763.8	129
2017-09-19	86.8	86.8	85.6	85.63	-1.27	-1.46	54069.0	4645747.7	163
2017-09-18	87.3	87.6	86.9	86.9	-0.71	-0.81	41922.0	3651943.8	118
2017-09-17	87.2	88.0	87.0	87.61	0.21	0.24	20379.0	1779981.3	74
2017-09-14	88.3	88.3	87.5	87.4	-1.0	-1.13	41667.0	3663500.8	100
2017-09-13	89.5	89.5	88.4	88.4	-1.1	-1.23	66659.0	5916541.5	113
2017-09-12	89.0	89.6	89.0	89.5	0.47	0.53	46805.0	4177406.1	90
2017-09-11	90.0	90.0	89.0	89.03	-1.13	-1.25	64347.0	5748664.0	124
2017-09-10	91.3	91.3	90.0	90.16	-0.7	-0.77	46823.0	4221092.5	135
2017-09-07	91.0	91.0	90.6	90.86	-0.25	-0.27	6401.0	581464.5	42
2017-09-06	91.1	91.2	90.0	91.11	-0.03	-0.03	32894.0	2976127.3	94
2017-08-29	92.0	92.1	91.1	91.14	-0.78	-0.85	11335.0	1037392.9	50
2017-08-28	91.6	92.1	91.4	91.92	0.44	0.48	26566.0	2435317.4	72
2017-08-27	91.3	91.6	91.2	91.48	0.37	0.41	9095.0	831294.6	58
2017-08-24	90.6	91.4	90.5	91.11	0.09	0.1	22124.0	2009341.1	82
2017-08-23	91.7	91.7	91.0	91.02	-0.58	-0.63	35200.0	3206276.2	119
2017-08-22	92.4	92.4	91.3	91.6	-0.37	-0.4	24675.0	2264951.4	121
2017-08-21	91.3	92.6	91.0	91.97	0.57	0.62	56689.0	5187448.6	179
2017-08-20	90.9	92.9	90.9	91.4	0.54	0.59	83749.0	7706521.6	278
2017-08-17	88.3	91.6	88.3	90.86	2.75	3.12	109615.0	9835030.3	349
2017-08-16	87.6	88.3	87.6	88.11	-0.21	-0.24	26506.0	2333590.0	80
2017-08-15	88.0	88.4	87.8	88.32	-0.02	-0.02	52518.0	4625533.7	134
2017-08-14	87.5	88.7	87.4	88.34	1.04	1.19	88763.0	7806548.9	314
2017-08-13	85.4	88.5	85.4	87.3	2.19	2.57	106556.0	9262122.5	387
2017-08-10	84.3	85.2	84.2	85.11	0.69	0.82	71644.0	6053121.4	179
2017-08-09	84.9	85.0	84.2	84.42	-0.22	-0.26	46239.0	3909050.7	182
2017-08-08	85.0	85.1	84.5	84.64	-0.46	-0.54	48171.0	4079904.6	189
2017-08-07	85.5	85.5	85.0	85.1	-0.43	-0.5	37676.0	3207391.8	132
2017-08-06	86.0	86.6	84.5	85.53	-0.27	-0.31	94613.0	8079614.8	330
2017-08-03	86.6	87.0	85.6	85.8	-0.95	-1.1	53517.0	4620828.6	234
2017-08-02	87.4	87.8	86.6	86.75	-0.55	-0.63	26911.0	2339679.4	99
2017-08-01	88.0	88.5	87.1	87.3	-0.72	-0.82	78590.0	6892823.8	167
2017-07-31	87.0	88.5	86.8	88.02	0.99	1.14	53805.0	4692451.4	149
2017-07-30	89.0	89.0	87.0	87.03	-1.83	-2.06	63511.0	5554995.5	190
2017-07-27	88.0	89.0	87.5	88.86	-0.16	-0.18	59279.0	5226301.6	193
2017-07-26	89.0	89.4	88.9	89.02	-0.46	-0.51	56586.0	5037407.8	101
2017-07-25	90.0	90.0	88.8	89.48	-0.57	-0.63	43907.0	3918051.2	135
2017-07-24	91.7	91.7	89.9	90.05	-1.59	-1.74	70861.0	6419955.1	159
2017-07-23	92.3	92.3	91.3	91.64	-0.35	-0.38	50012.0	4583037.3	151
2017-07-20	91.1	93.5	91.0	91.99	0.0	0.0	84879.0	7800859.0	208
2017-07-19	93.0	93.0	91.9	91.99	-1.0	-1.08	83307.0	7676065.4	123
2017-07-18	93.2	93.6	92.9	92.99	-0.58	-0.62	85453.0	7949450.8	117
2017-07-17	93.7	93.7	92.7	93.57	-0.42	-0.45	39493.0	3682672.2	159
2017-07-16	96.6	96.6	93.6	93.99	-2.39	-2.48	141382.0	13314018.4	302
2017-07-13	96.6	97.5	96.0	96.38	-0.17	-0.18	41888.0	4032896.8	103
2017-07-12	97.0	97.0	96.5	96.55	-0.65	-0.67	19940.0	1930972.4	91
2017-07-11	98.2	98.2	97.0	97.2	-0.92	-0.94	32260.0	3151820.0	109
2017-07-10	99.0	99.3	98.1	98.12	-0.88	-0.89	42451.0	4189123.4	98
2017-07-09	99.6	99.6	98.9	99.0	-0.91	-0.91	27669.0	2742331.9	76
2017-07-06	99.4	100.4	99.4	99.91	0.08	0.08	29335.0	2930173.5	48
2017-07-05	100.4	100.6	99.8	99.83	-0.07	-0.07	41534.0	4151855.6	78
2017-07-04	99.9	100.2	99.9	99.9	-0.1	-0.1	30238.0	3021754.5	61
2017-07-03	100.2	100.4	99.9	100.0	-0.34	-0.34	30893.0	3089144.6	46
2017-07-02	100.4	100.6	99.8	100.34	0.12	0.12	50683.0	5074570.4	128
2017-06-22	100.0	102.0	99.7	100.22	0.09	0.09	63098.0	6338273.8	126
2017-06-21	100.0	100.8	99.5	100.13	0.01	0.01	48422.0	4845788.2	120
2017-06-20	100.8	101.6	100.0	100.12	-0.44	-0.44	39118.0	3933717.6	79
2017-06-19	99.5	100.6	99.4	100.56	0.58	0.58	15862.0	1587189.1	65
2017-06-18	99.4	100.0	99.3	99.98	0.55	0.55	9827.0	977477.5	42
2017-06-15	100.2	100.6	99.2	99.43	-1.23	-1.22	12131.0	1211100.7	39
2017-06-14	100.0	100.8	100.0	100.66	0.09	0.09	7011.0	703981.2	34
2017-06-13	101.0	101.0	100.4	100.57	-0.43	-0.43	4889.0	492108.6	28
2017-06-12	100.6	101.6	100.6	101.0	0.83	0.83	23551.0	2379696.6	54
2017-06-11	100.0	100.4	99.8	100.17	0.03	0.03	17311.0	1731460.9	65
2017-06-08	100.8	100.8	100.0	100.14	-0.95	-0.94	19478.0	1951691.4	51
2017-06-07	101.8	101.8	100.8	101.09	-0.47	-0.46	12433.0	1257659.8	40
2017-06-06	102.0	102.0	101.4	101.56	-0.24	-0.24	8144.0	826670.8	48
2017-06-05	102.0	102.2	101.2	101.8	-0.2	-0.2	14552.0	1479044.8	45
2017-06-04	101.4	102.0	101.0	102.0	0.25	0.25	6559.0	664826.2	38
2017-06-01	101.0	102.0	101.0	101.75	0.16	0.16	4613.0	467854.5	31
2017-05-31	101.75	103.0	101.5	101.59	0.34	0.34	17310.0	1767147.5	83
2017-05-30	99.75	101.75	99.75	101.25	1.12	1.12	15694.0	1581564.75	60
2017-05-29	100.75	100.75	99.0	100.13	-0.88	-0.87	23691.0	2368254.0	90
2017-05-28	101.5	101.5	101.0	101.01	-0.67	-0.66	12538.0	1267838.25	61
2017-05-25	101.5	101.75	101.25	101.68	0.18	0.18	13419.0	1361195.0	89
2017-05-24	102.25	102.25	101.25	101.5	-1.15	-1.12	7855.0	799486.25	68
2017-05-23	104.0	104.0	102.5	102.65	-1.64	-1.57	15992.0	1651401.25	92
2017-05-22	104.5	105.5	104.0	104.29	-1.19	-1.13	35304.0	3685947.0	101
2017-05-21	107.0	109.0	105.0	105.48	-0.79	-0.74	79411.0	8514507.25	187
2017-05-18	106.25	107.0	106.0	106.27	-0.68	-0.64	31299.0	3329901.0	84
2017-05-17	105.0	110.0	103.75	106.95	1.35	1.28	53824.0	5772250.0	224
2017-05-16	104.5	107.0	103.75	105.6	1.29	1.24	36041.0	3790675.0	111
2017-05-15	104.0	104.75	103.5	104.31	0.55	0.53	25917.0	2700107.25	76
2017-05-14	105.0	105.0	103.25	103.76	-1.75	-1.66	10725.0	1115294.5	68
2017-05-11	107.0	107.0	105.25	105.51	-1.14	-1.07	15329.0	1620366.25	85
2017-05-10	105.75	107.0	105.75	106.65	-0.16	-0.15	7903.0	838472.5	52
2017-05-09	105.75	107.0	105.75	106.81	0.91	0.86	13790.0	1468752.25	89
2017-05-08	106.5	106.5	104.5	105.9	-0.25	-0.24	13996.0	1478660.0	75
2017-05-07	107.0	107.0	105.0	106.15	-1.22	-1.14	10874.0	1154969.75	74
2017-05-04	108.25	108.25	107.25	107.37	-1.5	-1.38	9901.0	1066394.25	65
2017-05-03	110.0	110.0	108.25	108.87	-0.88	-0.8	13092.0	1423350.5	68
2017-05-02	109.0	110.0	108.0	109.75	0.41	0.37	32676.0	3553715.25	127
2017-05-01	110.0	110.5	109.0	109.34	-1.54	-1.39	19124.0	2097989.25	88
2017-04-30	111.0	111.0	110.0	110.88	-0.48	-0.43	17932.0	1986703.75	73
2017-04-27	110.5	112.5	110.5	111.36	1.34	1.22	20926.0	2333221.25	139
2017-04-26	109.75	110.5	109.5	110.02	0.58	0.53	11546.0	1267479.75	67
2017-04-25	112.5	113.0	109.25	109.44	-2.51	-2.24	36020.0	4014155.5	155
2017-04-24	109.0	113.0	108.0	111.95	2.95	2.71	70872.0	7853811.75	225
2017-04-23	108.0	111.0	107.75	109.0	1.58	1.47	31986.0	3486602.25	117
2017-04-20	107.25	109.0	107.0	107.42	-1.1	-1.01	14072.0	1515706.5	126
2017-04-19	111.0	111.0	107.25	108.52	-1.58	-1.44	65065.0	7094388.75	172
2017-04-18	113.0	113.25	110.0	110.1	-3.37	-2.97	21110.0	2362552.0	106
2017-04-17	114.0	115.0	113.5	113.47	-0.29	-0.25	43757.0	4995891.75	105
2017-04-16	115.5	115.5	113.0	113.76	-2.98	-2.55	30734.0	3523062.5	142
2017-04-13	119.25	119.75	116.0	116.74	-2.58	-2.16	36672.0	4356558.25	134
2017-04-12	120.5	120.5	119.25	119.32	-0.8	-0.67	26384.0	3150441.5	93
2017-04-11	119.0	120.25	119.0	120.12	0.12	0.1	125889.0	15106618.0	124
2017-04-10	119.0	120.25	119.0	120.0	-0.04	-0.03	61278.0	7347748.25	283
2017-04-09	120.0	122.5	118.25	120.04	-0.29	-0.24	175482.0	21104276.0	376
2017-04-06	118.0	123.0	115.0	120.33	1.86	1.57	366830.0	44196796.75	1312
2017-04-05	113.25	123.5	112.5	118.47	6.09	5.42	518743.0	61747056.0	1596
2017-04-04	107.5	114.5	107.0	112.38	4.73	4.39	215188.0	24005159.0	696
2017-04-03	104.75	108.0	104.5	107.65	1.91	1.81	128218.0	13722028.75	277
2017-04-02	100.5	106.5	100.5	105.74	0.3	0.28	64944.0	6771804.75	273
2017-03-30	104.0	106.5	102.5	105.44	2.26	2.19	172142.0	18002722.5	397
2017-03-29	102.0	105.0	99.5	103.18	1.96	1.94	152752.0	15580255.5	423
2017-03-28	100.0	101.75	100.0	101.22	0.85	0.85	133003.0	13431123.0	168
2017-03-27	99.0	101.0	97.5	100.37	1.36	1.37	45853.0	4550911.5	122
2017-03-26	98.0	100.0	96.0	99.01	0.74	0.75	56757.0	5575465.75	163
2017-03-23	101.0	101.75	98.0	98.27	-2.63	-2.61	76245.0	7584256.0	230
2017-03-22	102.5	103.5	100.0	100.9	-0.97	-0.95	63716.0	6492115.75	190
2017-03-21	99.0	102.0	98.75	101.87	1.89	1.89	43616.0	4382274.0	131
2017-03-20	101.25	101.25	99.25	99.98	-1.66	-1.63	73199.0	7306729.5	187
2017-03-19	99.75	103.75	98.0	101.64	2.14	2.15	391071.0	38954851.75	276
2017-03-16	95.25	100.0	95.25	99.5	3.8	3.97	265583.0	26234089.0	363
2017-03-15	94.0	96.0	94.0	95.7	2.19	2.34	139378.0	13270232.0	190
2017-03-14	93.0	93.75	92.25	93.51	-0.21	-0.22	20531.0	1913630.75	74
2017-03-13	93.0	94.75	93.0	93.72	1.22	1.32	82910.0	7762187.0	107
2017-03-12	92.5	93.0	90.75	92.5	-0.58	-0.62	49711.0	4558780.25	100
2017-03-09	94.75	94.75	91.5	93.08	-1.06	-1.13	64180.0	5964431.75	193
2017-03-08	92.5	95.0	91.75	94.14	1.95	2.12	132678.0	12382261.5	212
2017-03-07	91.25	92.25	91.0	92.19	0.94	1.03	26369.0	2425785.25	60
2017-03-06	91.5	91.75	91.25	91.25	-0.25	-0.27	5139.0	469927.5	28
2017-03-05	91.0	92.25	91.0	91.5	-0.49	-0.53	31946.0	2938563.25	49
2017-03-02	90.5	92.0	90.5	91.99	1.18	1.3	28833.0	2638769.5	34
2017-03-01	92.25	92.25	90.5	90.81	-0.48	-0.53	31571.0	2886291.25	67
2017-02-28	91.25	92.0	91.0	91.29	0.04	0.04	27567.0	2518587.0	56
2017-02-27	91.5	92.0	91.0	91.25	-0.51	-0.56	11052.0	1013409.0	53
2017-02-26	91.0	92.25	91.0	91.76	0.59	0.65	47918.0	4407731.75	76
2017-02-23	90.0	92.0	90.0	91.17	0.94	1.04	85901.0	7871849.25	110
2017-02-22	89.5	92.0	89.0	90.23	0.52	0.58	57741.0	5240439.5	111
2017-02-21	89.0	90.0	89.0	89.71	0.21	0.23	16154.0	1445884.75	47
2017-02-20	90.75	91.0	89.5	89.5	-1.5	-1.65	19062.0	1715805.5	53
2017-02-19	90.75	91.25	90.25	91.0	-0.33	-0.36	25814.0	2347233.75	56
2017-02-16	90.75	93.0	90.75	91.33	0.33	0.36	227523.0	20875134.5	227
2017-02-15	90.5	91.25	90.5	91.0	0.0	0.0	31610.0	2876999.25	36
2017-02-14	90.75	91.5	90.75	91.0	0.0	0.0	29116.0	2649238.25	65
2017-02-13	91.0	91.5	90.5	91.0	0.34	0.38	32710.0	2979246.0	69
2017-02-12	90.75	90.75	90.25	90.66	0.3	0.33	4228.0	382680.5	29
2017-02-09	90.0	90.5	90.0	90.36	0.11	0.12	36800.0	3322116.75	43
2017-02-08	89.5	90.5	89.5	90.25	0.75	0.84	45104.0	4067729.25	76
2017-02-07	89.0	90.0	89.0	89.5	-0.29	-0.32	10267.0	919446.75	34
2017-02-06	89.0	90.0	89.0	89.79	0.04	0.04	34644.0	3098503.0	37
2017-02-05	89.75	90.0	89.75	89.75	-0.07	-0.08	13382.0	1201338.75	51
2017-02-02	88.75	90.0	88.5	89.82	0.32	0.36	45205.0	4047623.0	103
2017-02-01	89.5	89.5	88.5	89.5	-0.23	-0.26	14410.0	1283568.75	69
2017-01-31	88.75	90.5	88.5	89.73	0.73	0.82	77105.0	6905241.75	103
2017-01-30	88.5	89.0	88.25	89.0	0.27	0.3	16505.0	1464238.25	48
2017-01-29	89.5	89.5	88.0	88.73	-0.55	-0.62	49258.0	4366974.75	100
2017-01-26	90.0	90.25	89.25	89.28	-0.97	-1.07	53635.0	4820241.25	65
2017-01-25	90.5	90.5	90.0	90.25	-0.08	-0.09	18686.0	1682930.75	88
2017-01-24	89.0	91.0	89.0	90.33	1.33	1.49	34611.0	3118569.5	145
2017-01-23	89.25	89.25	89.0	89.0	0.02	0.02	17180.0	1530636.75	180
2017-01-22	88.0	89.0	88.0	88.98	0.04	0.04	21567.0	1914474.75	52
2017-01-19	88.0	89.0	88.0	88.94	0.39	0.44	8138.0	717889.75	94
2017-01-18	86.0	89.0	86.0	88.55	-0.42	-0.47	17189.0	1504762.25	112
2017-01-17	87.0	89.0	87.0	88.97	0.92	1.04	9178.0	804850.75	66
2017-01-16	88.75	88.75	87.5	88.05	-0.45	-0.51	16866.0	1481425.0	61
2017-01-15	89.0	89.25	88.5	88.5	-0.42	-0.47	17530.0	1556529.5	50
2017-01-12	88.75	90.0	88.5	88.92	0.37	0.42	21502.0	1914008.25	86
2017-01-11	87.75	89.0	87.0	88.55	0.55	0.63	23421.0	2063099.0	209
2017-01-10	87.75	88.0	87.25	88.0	-0.08	-0.09	15376.0	1350188.5	54
2017-01-09	89.25	89.75	88.0	88.08	-1.42	-1.59	15678.0	1387665.5	85
2017-01-08	89.75	90.0	89.5	89.5	-0.5	-0.56	3349.0	299940.0	25
2017-01-05	89.5	90.25	89.0	90.0	0.5	0.56	16198.0	1455154.25	56
2017-01-04	90.25	90.25	89.0	89.5	-0.94	-1.04	16022.0	1434713.25	67
2017-01-03	90.75	90.75	90.0	90.44	0.02	0.02	24188.0	2180596.5	83
2017-01-02	89.75	90.75	89.75	90.42	0.18	0.2	19573.0	1770287.25	91
2017-01-01	90.0	90.5	90.0	90.24	-0.4	-0.44	25276.0	2282728.0	107
2016-12-29	91.5	91.5	90.5	90.64	-1.04	-1.13	14652.0	1331516.0	70
2016-12-28	91.5	91.75	90.75	91.68	0.21	0.23	30898.0	2826238.25	107
2016-12-27	90.75	91.5	90.5	91.47	0.62	0.68	37565.0	3423440.5	106
2016-12-26	91.0	91.5	90.5	90.85	-0.08	-0.09	38383.0	3489118.75	120
2016-12-25	90.0	91.0	89.0	90.93	1.7	1.91	77688.0	7012964.25	147
2016-12-22	89.0	89.5	88.75	89.23	-0.3	-0.34	19905.0	1776672.75	71
2016-12-21	89.25	89.75	88.25	89.53	0.03	0.03	72719.0	6455477.0	197
2016-12-20	89.5	90.0	89.0	89.5	-0.5	-0.56	36501.0	3263623.5	111
2016-12-19	90.25	90.75	90.0	90.0	-0.5	-0.55	82121.0	7415954.0	184
2016-12-18	90.5	90.75	90.0	90.5	0.25	0.28	24523.0	2218502.75	58
2016-12-15	90.0	90.75	89.75	90.25	0.02	0.02	29957.0	2705286.0	101
2016-12-14	89.25	90.5	88.0	90.23	1.1	1.23	54782.0	4906160.75	150
2016-12-13	90.0	90.75	89.0	89.13	-1.21	-1.34	45800.0	4101554.0	137
2016-12-12	91.5	91.5	90.0	90.34	-0.7	-0.77	190974.0	17361965.0	508
2016-12-11	91.0	92.25	90.5	91.04	0.11	0.12	95490.0	8725636.75	227
2016-12-08	91.25	92.25	90.75	90.93	-0.11	-0.12	81794.0	7477467.5	229
2016-12-07	92.0	92.0	91.0	91.04	-1.11	-1.2	63905.0	5835192.75	200
2016-12-06	92.0	92.5	91.5	92.15	0.02	0.02	56620.0	5219096.5	169
2016-12-05	93.25	93.25	91.0	92.13	-0.87	-0.94	104085.0	9607246.75	295
2016-12-04	92.0	99.0	91.5	93.0	3.0	3.33	605295.0	57482045.75	1250
2016-12-01	90.0	90.5	89.5	90.0	0.35	0.39	42678.0	3839708.25	111
2016-11-30	89.25	90.25	89.0	89.65	0.15	0.17	65807.0	5908641.5	168
2016-11-29	91.0	91.5	89.25	89.5	-1.31	-1.44	98873.0	8920399.5	197
2016-11-28	90.0	91.0	88.25	90.81	1.0	1.11	305975.0	27513156.75	375
2016-11-27	87.25	90.0	87.0	89.81	2.04	2.32	171890.0	15336596.25	373
2016-11-24	88.5	88.75	87.5	87.77	-0.35	-0.4	69252.0	6101793.75	139
2016-11-23	87.75	89.0	87.5	88.12	0.85	0.97	38728.0	3415936.5	135
2016-11-22	86.0	88.5	86.0	87.27	1.27	1.48	55019.0	4813148.0	155
2016-11-21	87.0	87.0	86.0	86.0	-0.72	-0.83	19674.0	1700538.5	56
2016-11-20	86.5	87.0	86.0	86.72	0.52	0.6	14453.0	1250269.0	43
2016-11-17	88.0	88.0	86.0	86.2	-1.34	-1.53	23370.0	2031492.0	76
2016-11-16	88.0	88.5	87.5	87.54	1.06	1.23	25366.0	2234786.75	102
2016-11-15	88.5	88.5	85.5	86.48	-1.58	-1.79	39100.0	3411951.5	105
2016-11-14	89.75	90.75	88.0	88.06	-1.62	-1.81	71240.0	6379068.0	169
2016-11-13	86.5	90.0	86.0	89.68	3.21	3.71	103859.0	9130495.25	200
2016-11-10	85.75	86.75	85.75	86.47	0.72	0.84	66241.0	5720988.25	144
2016-11-09	85.5	86.0	84.75	85.75	0.0	0.0	20883.0	1788642.75	62
2016-11-08	85.5	86.25	85.5	85.75	0.48	0.56	35470.0	3046034.25	80
2016-11-07	84.5	85.5	84.5	85.27	0.64	0.76	42397.0	3602683.5	108
2016-11-06	84.25	84.75	84.25	84.63	-0.29	-0.34	20183.0	1704185.5	57
2016-11-03	84.0	85.0	84.0	84.92	0.59	0.7	17022.0	1441820.75	56
2016-11-02	84.5	85.25	84.25	84.33	-0.42	-0.5	11326.0	958281.5	45
2016-11-01	85.0	85.0	84.25	84.75	-0.12	-0.14	7265.0	616242.5	40
2016-10-31	84.75	84.75	84.5	84.87	0.12	0.14	5168.0	437709.0	26
2016-10-30	84.5	85.25	84.5	84.75	0.07	0.08	11028.0	937467.5	53
2016-10-27	84.0	85.0	84.0	84.68	0.43	0.51	9920.0	839458.75	30
2016-10-26	84.25	85.0	84.0	84.25	-0.26	-0.31	11720.0	989836.0	39
2016-10-25	85.5	85.5	84.25	84.51	-0.49	-0.58	7710.0	652700.25	39
2016-10-24	84.5	85.25	84.5	85.0	0.7	0.83	24076.0	2041495.75	74
2016-10-23	84.0	84.5	84.0	84.3	-0.01	-0.01	18793.0	1584711.75	69
2016-10-20	82.75	85.0	82.75	84.31	0.85	1.02	17764.0	1487527.25	94
2016-10-19	83.0	84.0	82.75	83.46	-0.54	-0.64	7404.0	614708.0	36
2016-10-18	84.0	84.25	83.25	84.0	-0.98	-1.15	8760.0	735756.75	36
2016-10-17	85.0	85.5	84.5	84.98	-0.3	-0.35	14322.0	1217148.25	43
2016-10-16	86.25	86.25	85.0	85.28	-0.97	-1.12	6320.0	542856.25	28
2016-10-13	86.5	87.25	86.25	86.25	-0.72	-0.83	40413.0	3496522.5	65
2016-10-12	87.0	87.25	86.25	86.97	-0.03	-0.03	18793.0	1634289.75	43
2016-10-11	85.75	87.25	85.75	87.0	1.02	1.19	39082.0	3392908.0	83
2016-10-10	84.5	86.75	84.5	85.98	0.48	0.56	5380.0	461972.0	30
2016-10-09	86.0	86.75	85.0	85.5	-1.08	-1.25	47988.0	4102782.25	87
2016-10-06	81.5	88.0	81.5	86.58	-0.67	-0.77	47437.0	4065039.25	106
2016-10-05	87.75	87.75	86.75	87.25	-0.5	-0.57	30408.0	2646394.5	42
2016-10-04	86.75	88.0	86.75	87.75	0.75	0.86	12459.0	1088126.25	58
2016-10-03	88.0	88.0	86.75	87.0	-0.05	-0.06	13004.0	1135019.0	51
2016-10-02	88.0	89.75	87.0	87.05	-1.95	-2.19	108802.0	9749472.5	70
2016-09-29	81.75	90.25	81.75	89.0	1.27	1.45	152337.0	13588878.25	149
2016-09-28	88.0	90.0	87.0	87.73	-0.77	-0.87	73368.0	6536518.25	102
2016-09-27	90.0	90.5	88.5	88.5	-2.25	-2.48	276122.0	24837016.25	105
2016-09-26	87.5	90.75	87.5	90.75	2.37	2.68	116295.0	10490443.0	133
2016-09-25	87.0	88.75	85.5	88.38	0.89	1.02	12669.0	1105536.75	48
2016-09-21	87.0	89.0	87.0	87.49	0.81	0.93	137601.0	12149232.25	107
2016-09-20	86.5	87.0	86.0	86.68	-0.32	-0.37	14748.0	1275394.25	37
2016-09-19	86.5	87.0	86.0	87.0	0.0	0.0	7970.0	688357.5	33
2016-09-18	88.0	88.0	87.0	87.0	-1.45	-1.64	20433.0	1781750.0	38
2016-09-08	87.0	88.5	86.0	88.45	1.23	1.41	23849.0	2102099.0	75
2016-09-07	87.25	87.25	87.25	87.22	-0.52	-0.59	1245.0	108640.25	11
2016-09-06	87.5	87.75	87.0	87.74	0.24	0.27	11507.0	1006045.75	33
2016-09-05	86.0	88.5	86.0	87.5	1.23	1.43	31540.0	2759174.5	74
2016-09-04	86.75	86.75	86.0	86.27	0.04	0.05	4740.0	410006.25	34
2016-09-01	86.0	86.5	85.25	86.23	0.3	0.35	21804.0	1875065.0	50
2016-08-31	84.5	86.0	84.25	85.93	1.07	1.26	26830.0	2293120.5	78
2016-08-30	84.0	85.0	84.0	84.86	1.36	1.63	28949.0	2445366.5	58
2016-08-29	83.5	84.5	83.25	83.5	-0.75	-0.89	12945.0	1084544.75	54
2016-08-28	83.25	84.75	83.25	84.25	1.0	1.2	18952.0	1593951.5	59
2016-08-25	81.0	83.25	81.0	83.25	-0.66	-0.79	4432.0	363709.75	35
2016-08-24	82.0	84.0	82.0	83.91	1.91	2.33	27216.0	2278554.0	70
2016-08-23	83.0	83.0	81.75	82.0	-0.94	-1.13	11828.0	974609.75	46
2016-08-22	82.5	83.5	82.0	82.94	-0.13	-0.16	20344.0	1680905.75	45
2016-08-21	83.5	84.25	83.0	83.07	-0.43	-0.51	10530.0	881159.25	37
2016-08-18	85.0	85.0	83.5	83.5	-1.5	-1.76	27112.0	2276138.5	72
2016-08-17	86.5	87.0	84.5	85.0	-1.5	-1.73	27008.0	2316213.25	58
2016-08-16	87.0	87.25	86.5	86.5	-0.77	-0.88	7332.0	637151.0	31
2016-08-15	88.0	88.0	87.0	87.27	-0.73	-0.83	28088.0	2449536.75	40
2016-08-14	88.0	88.0	88.0	88.0	0.5	0.57	5659.0	497881.5	14
2016-08-11	88.25	88.25	87.25	87.5	-0.34	-0.39	26146.0	2297697.25	35
2016-08-10	89.0	89.0	87.75	87.84	-0.53	-0.6	17850.0	1571563.75	36
2016-08-09	88.5	88.5	88.0	88.37	0.1	0.11	6245.0	551947.75	26
2016-08-08	87.25	88.5	87.0	88.27	0.73	0.83	7737.0	677935.5	38
2016-08-07	88.0	88.0	88.0	87.54	-0.1	-0.11	898.0	78886.5	8
2016-08-04	88.0	88.0	87.5	87.64	-0.81	-0.92	8015.0	702229.25	34
2016-08-03	87.0	88.5	87.0	88.45	-0.05	-0.06	17959.0	1583205.25	31
2016-08-02	88.5	89.0	88.0	88.5	-0.5	-0.56	6803.0	601884.0	23
2016-08-01	89.0	89.0	88.0	89.0	0.09	0.1	6111.0	541333.5	29
2016-07-31	87.5	89.0	87.25	88.91	1.3	1.48	7656.0	671563.25	35
2016-07-28	87.5	89.25	87.25	87.61	-0.29	-0.33	7503.0	661229.0	37
2016-07-27	88.5	88.75	87.75	87.9	-0.87	-0.98	6745.0	594910.25	33
2016-07-26	88.75	89.0	88.75	88.77	-0.25	-0.28	3952.0	351023.75	20
2016-07-25	89.5	89.5	89.0	89.02	-0.23	-0.26	5268.0	469377.0	30
2016-07-24	90.5	90.5	89.25	89.25	-0.67	-0.75	4579.0	412389.25	23
2016-07-21	90.75	90.75	89.75	89.92	-0.8	-0.88	7916.0	713172.5	40
2016-07-20	90.5	90.75	90.5	90.72	0.39	0.43	3935.0	356551.25	22
2016-07-19	91.0	91.0	90.0	90.33	-0.92	-1.01	7866.0	713964.0	29
2016-07-18	91.0	91.25	90.75	91.25	0.01	0.01	36047.0	3277817.5	33
2016-07-17	90.0	91.25	90.0	91.24	0.48	0.53	43448.0	3956524.5	51
2016-07-14	90.5	91.25	90.5	90.76	-0.24	-0.26	89982.0	8173918.5	70
2016-07-13	91.25	91.25	90.5	91.0	0.01	0.01	36437.0	3312345.0	94
2016-07-12	90.5	91.25	90.0	90.99	0.74	0.82	58370.0	5299318.25	95
2016-07-11	90.75	90.75	90.25	90.25	-1.0	-1.1	9923.0	897020.25	31
2016-07-10	89.0	92.5	89.0	91.25	1.94	2.17	137526.0	12563509.75	151
2016-06-30	89.5	90.0	89.25	89.31	-0.44	-0.49	17129.0	1529987.0	63
2016-06-29	88.5	90.5	87.75	89.75	1.26	1.42	95776.0	8575354.5	229
2016-06-28	86.75	89.25	86.0	88.49	1.58	1.82	232774.0	20346645.0	319
2016-06-27	88.0	89.5	86.75	86.91	-0.67	-0.77	229953.0	20254016.0	400
2016-06-26	87.0	88.75	86.0	87.58	-2.61	-2.89	310545.0	27071864.5	495
2016-06-23	88.0	91.0	88.0	90.19	1.07	1.2	358325.0	32031399.0	835
2016-06-22	90.5	92.0	88.0	89.12	-1.05	-1.16	341358.0	30385818.0	645
2016-06-21	88.0	91.75	87.0	90.17	2.3	2.62	604533.0	54250547.75	746
2016-06-20	88.0	89.75	86.0	87.87	0.5	0.57	374943.0	33045015.5	664
2016-06-19	84.75	89.25	84.75	87.37	3.02	3.58	247689.0	21643920.25	484
2016-06-16	83.5	84.75	83.5	84.35	0.53	0.63	18108.0	1521110.25	52
2016-06-15	83.5	84.0	83.25	83.82	-0.18	-0.21	22510.0	1879576.5	61
2016-06-14	84.0	84.5	83.75	84.0	-0.48	-0.57	8981.0	753464.75	32
2016-06-13	83.5	84.75	83.5	84.48	0.23	0.27	9680.0	816594.0	33
2016-06-12	84.75	84.75	83.75	84.25	-0.65	-0.77	14606.0	1229400.75	50
2016-06-09	84.75	86.0	84.75	84.9	-0.35	-0.41	9259.0	788890.0	38
2016-06-08	85.25	86.0	84.5	85.25	0.36	0.42	33514.0	2863911.75	81
2016-06-07	85.0	85.75	84.25	84.89	0.17	0.2	38784.0	3300192.0	105
2016-06-06	84.0	85.0	83.5	84.72	0.78	0.93	17702.0	1496343.75	63
2016-06-05	84.0	84.75	83.75	83.94	-0.38	-0.45	21719.0	1829100.5	75
2016-06-02	84.75	84.75	84.0	84.32	-0.18	-0.21	16003.0	1350368.5	59
2016-06-01	84.75	85.0	84.25	84.5	-1.66	-1.93	64256.0	5445234.0	207
2016-05-31	85.75	86.75	84.75	86.16	0.82	0.96	87335.0	7478586.0	139
2016-05-30	85.75	86.25	84.75	85.34	-0.87	-1.01	54556.0	4648822.0	108
2016-05-29	86.0	86.5	85.25	86.21	-0.5	-0.58	32853.0	2822366.25	71
2016-05-26	87.25	87.75	86.5	86.71	-0.46	-0.53	57113.0	4966244.75	107
2016-05-25	86.75	87.25	86.5	87.17	0.47	0.54	41994.0	3645845.0	95
2016-05-24	86.0	87.25	86.0	86.7	0.51	0.59	30642.0	2657216.25	79
2016-05-23	87.0	87.25	86.0	86.19	-0.84	-0.97	48866.0	4239579.25	111
2016-05-22	88.5	88.5	87.0	87.03	-0.83	-0.94	94294.0	8267006.0	191
2016-05-19	88.25	91.25	87.5	87.86	-0.26	-0.3	298071.0	26602912.0	549
2016-05-18	87.75	88.5	87.75	88.12	0.13	0.15	53705.0	4725796.25	101
2016-05-17	88.25	88.75	87.75	87.99	-0.04	-0.05	89093.0	7848196.5	102
2016-05-16	88.0	88.25	87.5	88.03	0.45	0.51	27663.0	2432156.5	81
2016-05-15	88.5	88.75	87.5	87.58	-0.46	-0.52	26035.0	2294250.25	93
2016-05-12	88.25	88.5	88.0	88.04	0.08	0.09	8187.0	721818.25	45
2016-05-11	88.25	89.0	87.75	87.96	-0.29	-0.33	33296.0	2935480.0	63
2016-05-10	89.0	89.25	88.0	88.25	-0.98	-1.1	20552.0	1816892.5	76
2016-05-09	88.0	89.25	87.75	89.23	1.28	1.46	43351.0	3843401.75	107
2016-05-08	88.5	88.5	87.75	87.95	-0.3	-0.34	66422.0	5857474.0	91
2016-05-05	88.5	88.75	88.0	88.25	0.16	0.18	30246.0	2670018.0	83
2016-05-04	86.75	88.25	86.75	88.09	-0.41	-0.46	31969.0	2808008.5	63
2016-05-03	88.75	88.75	88.0	88.5	0.19	0.22	14535.0	1287495.25	62
2016-05-02	89.0	89.0	88.0	88.31	-0.57	-0.64	30348.0	2681773.25	80
2016-05-01	88.5	89.0	87.5	88.88	-0.05	-0.06	45116.0	3984518.75	113
2016-04-28	90.0	90.0	88.75	88.93	-1.08	-1.2	35445.0	3169978.25	95
2016-04-27	90.0	91.25	89.5	90.01	-0.17	-0.19	112577.0	10169579.0	242
2016-04-26	89.75	92.0	89.0	90.18	1.12	1.26	178940.0	16184716.75	371
2016-04-25	89.5	90.0	88.5	89.06	-0.24	-0.27	141345.0	12639702.5	250
2016-04-24	89.5	90.0	89.0	89.3	-0.15	-0.17	52080.0	4664144.25	88
2016-04-21	89.25	89.75	89.0	89.45	-0.05	-0.06	31299.0	2799393.0	70
2016-04-20	89.0	89.5	89.0	89.5	-0.21	-0.23	18595.0	1660713.75	47
2016-04-19	89.75	89.75	88.75	89.71	1.07	1.21	22003.0	1966142.5	62
2016-04-18	89.0	89.5	86.5	88.64	-0.72	-0.81	28577.0	2516540.75	92
2016-04-17	88.5	90.5	87.75	89.36	0.74	0.84	25943.0	2308549.5	76
2016-04-14	88.75	89.0	88.5	88.62	-0.58	-0.65	19754.0	1750883.0	61
2016-04-13	90.5	90.75	89.0	89.2	-0.28	-0.31	53755.0	4827815.5	77
2016-04-12	88.75	90.0	88.5	89.48	0.87	0.98	61708.0	5531451.0	116
2016-04-11	89.0	90.0	88.25	88.61	-0.49	-0.55	61598.0	5517533.5	91
2016-04-10	89.0	91.75	88.0	89.1	0.08	0.09	97698.0	8798252.5	273
2016-04-07	85.5	91.0	85.0	89.02	3.97	4.67	66567.0	5826023.5	173
2016-04-06	85.0	86.5	85.0	85.05	-0.24	-0.28	64204.0	5502003.5	125
2016-04-05	83.5	85.75	83.5	85.29	0.79	0.93	46859.0	3983865.75	88
2016-04-04	83.25	85.0	83.0	84.5	1.5	1.81	55015.0	4649886.0	111
2016-04-03	83.25	83.25	82.25	83.0	-0.48	-0.57	33386.0	2769934.25	73
2016-03-31	83.25	84.25	82.25	83.48	0.31	0.37	63314.0	5295215.75	119
2016-03-30	80.0	84.5	80.0	83.17	2.82	3.51	58036.0	4798301.5	148
2016-03-29	80.5	80.5	78.5	80.35	0.11	0.14	28882.0	2300568.75	80
2016-03-28	82.0	82.5	80.0	80.24	-1.86	-2.27	27853.0	2263615.75	100
2016-03-27	82.5	82.5	82.0	82.1	-0.58	-0.7	19806.0	1627051.25	52
2016-03-24	83.25	83.25	82.25	82.68	-0.63	-0.76	21082.0	1746185.25	49
2016-03-23	84.0	84.0	83.0	83.31	-0.44	-0.53	45646.0	3815111.75	96
2016-03-22	84.5	85.25	83.0	83.75	-0.92	-1.09	37320.0	3136414.25	73
2016-03-21	84.5	85.75	84.25	84.67	-0.22	-0.26	60276.0	5123616.0	119
2016-03-20	84.0	86.0	84.0	84.89	0.9	1.07	78763.0	6709405.5	166
2016-03-17	84.25	84.75	83.75	83.99	0.24	0.29	33004.0	2783002.0	64
2016-03-16	83.0	84.25	83.0	83.75	0.5	0.6	21364.0	1790776.75	50
2016-03-15	83.25	83.75	82.5	83.25	-0.5	-0.6	13314.0	1107520.75	52
2016-03-14	84.0	84.5	83.75	83.75	-0.75	-0.89	21270.0	1783210.25	33
2016-03-13	85.0	85.0	84.0	84.5	0.46	0.55	12138.0	1024115.25	40
2016-03-10	84.75	85.75	84.0	84.04	-0.76	-0.9	33883.0	2874916.0	48
2016-03-09	84.25	85.5	84.0	84.8	0.22	0.26	35828.0	3043857.25	100
2016-03-08	86.5	86.5	84.25	84.58	-0.73	-0.86	58557.0	4986553.25	100
2016-03-07	86.75	87.5	85.0	85.31	-0.72	-0.84	61278.0	5277125.0	102
2016-03-06	86.75	88.0	86.0	86.03	1.27	1.5	80198.0	6956916.5	172
2016-03-03	83.25	86.5	83.0	84.76	1.57	1.89	79354.0	6709157.0	164
2016-03-02	84.0	85.0	83.0	83.19	0.03	0.04	55271.0	4629934.75	120
2016-03-01	83.25	84.5	83.0	83.16	0.18	0.22	23014.0	1923346.5	73
2016-02-29	84.0	84.0	83.0	82.98	-0.52	-0.62	23219.0	1941227.5	68
2016-02-28	82.75	84.25	82.75	83.5	1.0	1.21	44595.0	3732530.75	104
2016-02-25	82.75	83.75	82.25	82.5	0.98	1.2	41894.0	3472327.5	109
2016-02-24	82.25	82.5	81.25	81.52	-1.92	-2.3	13956.0	1144680.0	41
2016-02-23	83.0	83.5	83.0	83.44	0.59	0.71	47201.0	3930652.75	105
2016-02-22	82.0	83.25	81.5	82.85	1.6	1.97	97121.0	8039901.25	235
2016-02-21	81.0	82.0	81.0	81.25	0.17	0.21	39092.0	3188652.5	67
2016-02-18	81.75	82.75	81.0	81.08	0.35	0.43	48750.0	3977248.75	116
2016-02-17	80.0	81.25	80.0	80.73	0.49	0.61	56993.0	4602241.0	173
2016-02-16	85.0	86.25	79.0	80.24	-3.1	-3.72	219099.0	17758474.0	443
2016-02-15	82.25	85.0	82.25	83.34	0.94	1.14	23064.0	1937429.75	74
2016-02-14	83.75	84.5	82.0	82.4	-0.74	-0.89	26721.0	2238540.5	67
2016-02-11	84.0	85.25	83.0	83.14	-1.36	-1.61	17148.0	1444240.5	56
2016-02-10	84.5	85.0	84.25	84.5	-0.51	-0.6	7350.0	620289.5	38
2016-02-09	85.0	85.25	84.5	85.01	-0.24	-0.28	6389.0	542919.75	38
2016-02-08	84.75	86.75	84.75	85.25	0.0	0.0	6882.0	589405.5	35
2016-02-07	87.0	87.0	85.0	85.25	-1.0	-1.16	7144.0	617181.75	33
2016-02-04	87.5	87.5	86.0	86.25	0.07	0.08	19338.0	1677809.0	84
2016-02-03	87.25	87.25	85.0	86.18	-0.03	-0.03	9025.0	776086.0	41
2016-02-02	89.0	89.0	85.25	86.21	-2.54	-2.86	27395.0	2390007.0	91
2016-02-01	87.5	89.0	87.5	88.75	0.0	0.0	55399.0	4912716.5	100
2016-01-31	87.0	89.75	87.0	88.75	2.8	3.26	137085.0	12232892.25	156
2016-01-28	83.75	88.75	83.75	85.95	2.45	2.93	149450.0	12871361.25	248
2016-01-27	83.0	84.5	83.0	83.5	1.25	1.52	51788.0	4336888.25	100
2016-01-26	80.0	83.25	79.0	82.25	1.19	1.47	85982.0	7055348.75	138
2016-01-25	82.0	82.0	80.5	81.06	-0.91	-1.11	27208.0	2213906.25	86
2016-01-24	82.25	85.75	80.75	81.97	2.89	3.65	119958.0	9887756.75	303
2016-01-21	79.0	83.25	79.0	79.08	-0.78	-0.98	141183.0	11513718.0	346
2016-01-20	82.0	82.0	76.0	79.86	-1.89	-2.31	118458.0	9327102.5	213
2016-01-19	75.5	81.75	75.5	81.75	7.31	9.82	101437.0	8068553.75	272
2016-01-18	69.75	75.5	69.75	74.44	1.36	1.86	90319.0	6658041.0	199
2016-01-17	74.25	75.0	71.5	73.08	-6.11	-7.72	117392.0	8493960.5	263
2016-01-14	81.0	83.5	79.0	79.19	-3.04	-3.7	18243.0	1465226.0	90
2016-01-13	85.0	85.0	81.5	82.23	-2.51	-2.96	34587.0	2876594.25	126
2016-01-12	83.0	86.0	83.0	84.74	-1.07	-1.25	24485.0	2072896.25	80
2016-01-11	87.0	88.0	84.0	85.81	-0.69	-0.8	67082.0	5802390.5	134
2016-01-10	89.75	89.75	86.5	86.5	-1.77	-2.01	16427.0	1443286.75	72
2016-01-07	86.25	89.75	85.25	88.27	-1.05	-1.18	94784.0	8338465.25	167
2016-01-06	92.0	92.0	88.0	89.32	-2.66	-2.89	94465.0	8464801.0	145
2016-01-05	92.5	93.25	91.75	91.98	-0.27	-0.29	70985.0	6552660.0	94
2016-01-04	95.25	95.25	91.5	92.25	-3.43	-3.58	84209.0	7891470.5	166
2016-01-03	93.25	96.0	93.25	95.68	2.68	2.88	85050.0	8089752.0	186
2015-12-31	92.5	93.0	92.25	93.0	0.86	0.93	40486.0	3755911.5	92
2015-12-30	92.25	94.0	91.5	92.14	0.8	0.88	56117.0	5202370.5	127
2015-12-29	92.0	92.0	88.25	91.34	-0.85	-0.92	76154.0	6884440.0	192
2015-12-28	93.75	94.5	92.0	92.19	-2.15	-2.28	65393.0	6090260.75	198
2015-12-27	93.0	96.0	93.0	94.34	1.59	1.71	179463.0	16984870.5	341
2015-12-24	90.0	93.5	90.0	92.75	2.31	2.55	374381.0	34455151.0	446
2015-12-23	88.5	91.75	88.25	90.44	2.51	2.85	240901.0	21811278.0	510
2015-12-22	84.5	88.0	84.5	87.93	3.88	4.62	188249.0	16429563.0	433
2015-12-21	81.0	86.0	80.5	84.05	3.0	3.7	165580.0	13897647.0	430
2015-12-20	82.5	82.5	80.0	81.05	-2.36	-2.83	30658.0	2494101.0	144
2015-12-17	83.0	84.75	82.25	83.41	0.42	0.51	70962.0	5927448.5	248
2015-12-16	82.5	85.25	81.25	82.99	1.43	1.75	189632.0	15792820.75	492
2015-12-15	82.0	83.5	81.0	81.56	0.47	0.58	78296.0	6436490.25	229
2015-12-14	85.25	85.25	80.5	81.09	-3.23	-3.83	55222.0	4616227.5	192
2015-12-13	86.25	86.25	82.25	84.32	-2.53	-2.91	119235.0	10006788.0	314
2015-12-10	88.25	91.5	86.5	86.85	-1.96	-2.21	136728.0	12152645.75	413
2015-12-09	85.5	92.5	85.5	88.81	3.56	4.18	231432.0	20815295.25	829
2015-12-08	85.25	85.5	83.0	85.25	-1.12	-1.3	52876.0	4470898.75	169
2015-12-07	88.0	88.0	86.0	86.37	-1.68	-1.91	34553.0	2995121.5	129
2015-12-06	87.0	90.0	87.0	88.05	-3.87	-4.21	119149.0	10569871.0	422
2015-12-03	97.0	97.0	90.5	91.92	-4.64	-4.81	282445.0	26141597.0	902
2015-12-02	94.5	97.0	94.5	96.56	2.07	2.19	311642.0	29963980.75	524
2015-12-01	91.75	94.75	91.75	94.49	3.68	4.05	273279.0	25540565.75	577
2015-11-30	87.5	91.0	87.5	90.81	3.34	3.82	244549.0	21972483.5	576
2015-11-29	85.25	89.5	85.25	87.47	2.41	2.83	219376.0	19183049.75	694
2015-11-26	82.0	88.5	81.75	85.06	3.83	4.72	337161.0	28810382.5	764
2015-11-25	78.5	81.5	78.0	81.23	2.67	3.4	134878.0	10826477.75	323
2015-11-24	77.5	79.5	77.5	78.56	1.5	1.95	127310.0	10026613.5	265
2015-11-23	75.0	78.0	74.75	77.06	2.16	2.88	185333.0	14226381.0	400
2015-11-22	71.0	75.0	71.0	74.9	3.82	5.37	227249.0	16760511.5	401
2015-11-19	68.25	72.0	68.0	71.08	3.14	4.62	309905.0	21904452.0	572
2015-11-18	66.5	69.0	66.25	67.94	1.3	1.95	50878.0	3421020.0	106
2015-11-17	66.0	66.75	66.0	66.64	0.64	0.97	36748.0	2438849.5	99
2015-11-16	66.5	66.75	65.25	66.0	0.51	0.78	22351.0	1475508.5	51
2015-11-15	65.5	66.5	65.0	65.49	-1.71	-2.54	25676.0	1679974.0	70
2015-11-12	66.5	67.5	66.5	67.2	-0.04	-0.06	33258.0	2229598.75	64
2015-11-11	66.25	67.5	66.25	67.24	1.61	2.45	38561.0	2581009.0	108
2015-11-10	65.25	66.25	64.75	65.63	0.34	0.52	56825.0	3719580.5	124
2015-11-09	64.75	65.5	64.5	65.29	0.85	1.32	57685.0	3745552.75	110
2015-11-08	65.25	65.25	64.25	64.44	-1.3	-1.98	92357.0	5961574.75	167
2015-11-05	65.5	66.5	65.0	65.74	-0.06	-0.09	39366.0	2580895.25	134
2015-11-04	65.5	66.0	63.25	65.8	1.05	1.62	66586.0	4297570.0	172
2015-11-03	67.0	67.5	64.25	64.75	-2.83	-4.19	96839.0	6387938.25	247
2015-11-02	66.0	69.0	65.0	67.58	1.85	2.81	150923.0	10094479.0	345
2015-11-01	67.75	68.5	65.5	65.73	-3.67	-5.29	158172.0	10472827.25	326
2015-10-29	70.5	70.75	68.75	69.4	-0.59	-0.84	50516.0	3509111.75	109
2015-10-28	70.5	70.5	68.5	69.99	-0.19	-0.27	113207.0	7874354.0	160
2015-10-27	72.0	72.25	70.25	70.18	-2.13	-2.95	31296.0	2237082.0	94
2015-10-26	72.0	72.75	71.0	72.31	0.31	0.43	40080.0	2888532.0	129
2015-10-25	73.0	73.25	72.0	72.0	-0.26	-0.36	42102.0	3051194.75	94
2015-10-22	72.5	74.0	72.0	72.26	-0.33	-0.45	63271.0	4612026.0	151
2015-10-21	74.5	74.5	72.5	72.59	-2.17	-2.9	86870.0	6344503.25	186
2015-10-20	76.0	76.25	74.5	74.76	-1.3	-1.71	52987.0	3990544.0	138
2015-10-19	77.25	77.25	76.0	76.06	-1.31	-1.69	43684.0	3339577.75	139
2015-10-18	77.5	78.25	77.25	77.37	-0.17	-0.22	41829.0	3251170.25	125
2015-10-15	77.5	80.0	77.0	77.54	0.08	0.1	132292.0	10414488.25	326
2015-10-14	77.5	77.5	77.0	77.46	-0.63	-0.81	28077.0	2171458.25	87
2015-10-13	78.5	79.75	77.75	78.09	-1.15	-1.45	64552.0	5065118.5	148
2015-10-12	76.75	80.0	76.25	79.24	2.74	3.58	276198.0	21641710.5	475
2015-10-11	75.25	77.25	75.25	76.5	1.45	1.93	105785.0	8084092.25	221
2015-10-08	75.0	75.5	74.75	75.05	0.28	0.37	53837.0	4041203.25	112
2015-10-07	74.5	75.5	74.5	74.77	0.77	1.04	77234.0	5790210.5	148
2015-10-06	74.25	74.5	74.0	74.0	-0.25	-0.34	30882.0	2292273.25	88
2015-10-05	74.5	74.75	73.75	74.25	0.12	0.16	60491.0	4487063.5	127
2015-10-04	74.5	74.5	74.0	74.13	-0.37	-0.5	17918.0	1331344.25	58
2015-10-01	75.0	75.0	74.5	74.5	-0.11	-0.15	21800.0	1629422.0	60
2015-09-30	75.0	75.0	74.5	74.61	0.15	0.2	24327.0	1819056.5	83
2015-09-29	76.5	76.5	73.75	74.46	-2.62	-3.4	192210.0	14321351.5	277
2015-09-21	76.5	79.25	76.25	77.08	0.84	1.1	34309.0	2649645.0	98
2015-09-20	76.25	76.5	76.25	76.24	-0.26	-0.34	8404.0	640811.5	33
2015-09-17	76.75	77.5	76.25	76.5	-0.25	-0.33	28998.0	2228919.25	73
2015-09-16	77.25	77.5	76.75	76.75	-0.25	-0.32	24754.0	1908738.5	71
2015-09-15	77.0	77.25	76.0	77.0	0.24	0.31	23483.0	1796978.5	60
2015-09-14	78.25	78.5	76.25	76.76	-1.68	-2.14	42508.0	3292921.0	131
2015-09-13	79.5	81.0	78.25	78.44	-0.91	-1.15	38773.0	3095578.5	121
2015-09-10	78.5	82.0	78.0	79.35	0.6	0.76	164680.0	13192461.0	385
2015-09-09	78.5	79.5	78.25	78.75	0.75	0.96	64285.0	5076757.0	138
2015-09-08	76.5	78.0	76.5	78.0	0.5	0.65	27905.0	2156225.25	62
2015-09-07	77.5	78.5	77.25	77.5	0.33	0.43	31911.0	2481025.25	100
2015-09-06	77.0	78.0	77.0	77.17	-0.06	-0.08	30435.0	2356031.25	79
2015-09-03	77.5	77.5	76.5	77.23	0.47	0.61	28443.0	2190600.75	74
2015-09-02	77.0	77.25	76.0	76.76	-1.73	-2.2	44713.0	3433056.0	98
2015-09-01	80.0	80.0	78.0	78.49	-0.51	-0.65	27622.0	2184019.0	74
2015-08-31	80.0	80.0	78.0	79.0	-1.5	-1.86	27012.0	2133381.25	75
2015-08-30	82.75	82.75	80.5	80.5	0.56	0.7	104464.0	8554711.75	180
2015-08-27	79.5	80.75	79.0	79.94	3.51	4.59	71566.0	5714933.25	163
2015-08-26	76.5	80.75	75.5	76.43	-2.49	-3.16	115466.0	9043114.0	348
2015-08-25	73.5	79.25	73.0	78.92	4.47	6.0	95002.0	7315565.25	241
2015-08-24	72.25	80.75	71.0	74.45	-1.0	-1.33	145732.0	10783977.75	343
2015-08-23	77.5	77.75	74.5	75.45	-7.04	-8.53	249298.0	18894534.75	484
2015-08-20	79.0	83.75	76.75	82.49	0.81	0.99	35351.0	2827953.0	126
2015-08-19	83.0	84.0	81.5	81.68	-2.07	-2.47	36831.0	3043187.5	65
2015-08-18	86.75	86.75	82.5	83.75	-3.75	-4.29	38152.0	3211972.25	91
2015-08-17	88.0	88.0	85.5	87.5	0.16	0.18	44603.0	3885175.75	79
2015-08-16	88.5	88.5	86.75	87.34	-1.64	-1.84	35617.0	3115840.5	109
2015-08-13	89.5	90.0	89.0	88.98	0.1	0.11	9682.0	864723.0	46
2015-08-12	88.5	89.75	87.5	88.88	-1.12	-1.24	67510.0	5969174.25	125
2015-08-11	91.75	91.75	89.5	90.0	-1.59	-1.74	73333.0	6617057.75	86
2015-08-10	91.0	91.75	91.0	91.59	0.59	0.65	26811.0	2447918.0	61
2015-08-09	89.25	91.0	89.0	91.0	0.33	0.36	14820.0	1339662.75	41
2015-08-06	91.0	91.75	89.25	90.67	-0.36	-0.4	25863.0	2348520.25	72
2015-08-05	91.75	91.75	91.0	91.03	-0.08	-0.09	32696.0	2990422.75	57
2015-08-04	90.0	91.75	90.0	91.11	1.25	1.39	48373.0	4382744.0	150
2015-08-03	87.25	90.25	86.5	89.86	1.84	2.09	63709.0	5665036.0	172
2015-08-02	90.0	91.75	86.5	88.02	-2.98	-3.27	69113.0	6115483.0	152
2015-07-30	92.25	92.75	90.75	91.0	-1.25	-1.36	73711.0	6729515.75	134
2015-07-29	92.0	92.5	91.0	92.25	0.91	1.0	7243.0	665515.75	41
2015-07-28	93.5	93.5	91.0	91.34	-1.23	-1.33	30892.0	2833753.75	84
2015-07-27	94.0	94.0	92.5	92.57	-1.68	-1.78	20205.0	1879929.75	57
2015-07-26	94.5	94.5	94.0	94.25	0.02	0.02	22792.0	2146021.0	62
2015-07-23	95.25	95.25	94.0	94.23	-1.02	-1.07	24445.0	2310156.5	68
2015-07-22	95.5	96.0	94.75	95.25	0.17	0.18	22088.0	2110294.25	76
2015-07-15	95.0	95.5	94.5	95.08	0.08	0.08	29401.0	2793068.5	91
2015-07-14	95.75	96.0	93.5	95.0	-0.45	-0.47	54505.0	5178126.0	106
2015-07-13	96.0	96.75	95.25	95.45	-1.34	-1.38	69907.0	6696053.75	155
2015-07-12	95.5	98.75	94.0	96.79	1.9	2.0	257043.0	24781631.5	499
2015-07-09	87.5	95.75	87.5	94.89	7.8	8.96	525816.0	49146120.75	538
2015-07-08	87.0	88.0	86.75	87.09	-0.41	-0.47	20129.0	1755352.75	77
2015-07-07	87.5	88.0	86.5	87.5	0.27	0.31	43209.0	3773160.0	129
2015-07-06	88.25	88.5	87.0	87.23	-1.27	-1.44	166584.0	14558485.25	189
2015-07-05	88.75	89.0	88.0	88.5	-0.04	-0.05	38445.0	3399884.5	78
2015-07-02	89.5	89.5	88.5	88.54	-0.67	-0.75	66978.0	5946199.75	91
2015-07-01	90.75	90.75	88.5	89.21	-1.42	-1.57	161491.0	14389391.5	210
2015-06-30	91.0	91.0	89.25	90.63	-0.4	-0.44	64727.0	5832585.0	114
2015-06-29	91.5	91.5	90.5	91.03	-0.93	-1.01	68113.0	6203063.25	98
2015-06-28	92.75	92.75	91.0	91.96	-0.9	-0.97	61277.0	5622100.75	142
2015-06-25	92.25	93.0	92.0	92.86	0.25	0.27	40767.0	3772849.25	99
2015-06-24	92.0	93.5	91.0	92.61	0.61	0.66	59633.0	5491017.0	161
2015-06-23	93.25	93.5	90.75	92.0	-1.75	-1.87	146368.0	13469350.25	273
2015-06-22	95.25	95.5	93.25	93.75	-2.0	-2.09	133631.0	12592611.25	147
2015-06-21	96.25	96.75	95.5	95.75	-0.47	-0.49	84574.0	8114074.5	120
2015-06-18	96.5	97.0	96.0	96.22	-0.7	-0.72	183614.0	17685736.5	125
2015-06-17	96.5	97.5	96.5	96.92	0.6	0.62	124984.0	12125483.25	192
2015-06-16	95.5	96.5	95.25	96.32	0.25	0.26	363621.0	34794807.25	345
2015-06-15	94.0	96.5	93.75	96.07	2.22	2.37	688836.0	65482331.25	766
2015-06-14	94.5	94.5	93.75	93.85	0.01	0.01	168233.0	15807845.75	265
2015-06-11	93.75	94.75	92.75	93.84	1.56	1.69	229718.0	21553307.75	492
2015-06-10	92.25	94.0	92.0	92.28	0.24	0.26	226988.0	20991371.75	298
2015-06-09	93.0	93.25	90.5	92.04	-1.71	-1.82	88391.0	8140203.0	224
2015-06-08	95.0	95.5	93.5	93.75	-1.75	-1.83	128146.0	12065104.75	260
2015-06-07	96.0	96.75	95.25	95.5	-1.45	-1.5	64643.0	6195441.25	167
2015-06-04	97.25	97.5	96.5	96.95	-0.47	-0.48	105691.0	10235883.0	185
2015-06-03	97.25	98.0	97.0	97.42	-0.43	-0.44	93847.0	9122190.0	209
2015-06-02	97.75	98.5	97.5	97.85	0.23	0.24	74635.0	7310491.0	135
2015-06-01	98.5	99.0	97.5	97.62	-1.38	-1.39	181776.0	17833847.5	260
2015-05-31	100.0	100.0	99.0	99.0	-0.55	-0.55	113402.0	11260619.25	238
2015-05-28	100.0	100.25	99.25	99.55	-0.27	-0.27	167044.0	16671321.25	309
2015-05-27	101.0	101.25	99.5	99.82	-0.37	-0.37	251102.0	25192551.0	409
2015-05-26	100.0	100.5	99.5	100.19	0.26	0.26	245930.0	24594076.0	323
2015-05-25	99.75	100.5	99.5	99.93	0.2	0.2	104815.0	10461024.5	258
2015-05-24	100.0	100.75	99.5	99.73	-0.27	-0.27	100114.0	9998903.0	236
2015-05-21	101.0	101.0	100.0	100.0	-0.26	-0.26	219017.0	21958048.5	437
2015-05-20	101.0	102.5	100.0	100.26	-0.48	-0.48	171005.0	17250314.0	371
2015-05-19	101.5	101.5	100.25	100.74	-0.25	-0.25	53276.0	5371569.0	132
2015-05-18	101.5	102.0	101.0	100.99	-0.56	-0.55	187217.0	18969717.75	219
2015-05-17	101.75	103.0	101.25	101.55	0.09	0.09	164059.0	16706632.75	298
2015-05-14	102.25	102.5	101.25	101.46	-0.62	-0.61	115780.0	11774552.0	244
2015-05-13	104.0	104.0	101.5	102.08	-1.9	-1.83	127347.0	13018652.5	253
2015-05-12	105.25	105.25	102.5	103.98	-0.97	-0.92	50315.0	5226767.0	165
2015-05-11	108.5	108.5	103.5	104.95	-3.05	-2.82	116915.0	12352308.0	266
2015-05-10	108.5	109.0	108.0	108.0	-0.76	-0.7	44400.0	4811248.25	130
2015-05-07	110.0	111.0	108.0	108.76	-1.66	-1.5	33176.0	3625379.0	127
2015-05-06	110.5	111.0	110.0	110.42	-0.02	-0.02	19706.0	2178527.0	81
2015-05-05	110.0	112.0	109.5	110.44	0.31	0.28	43721.0	4841500.5	175
2015-05-04	110.0	111.0	110.0	110.13	0.29	0.26	27608.0	3042154.5	80
2015-05-03	111.0	112.25	109.5	109.84	-1.17	-1.05	43076.0	4771190.5	162
2015-04-30	111.75	112.25	110.0	111.01	-0.98	-0.88	104641.0	11655566.0	356
2015-04-29	115.0	115.0	111.5	111.99	-0.79	-0.7	113671.0	12792573.25	296
2015-04-28	111.5	116.25	110.5	112.78	0.82	0.73	179026.0	20415945.25	503
2015-04-27	113.25	113.25	111.25	111.96	-1.39	-1.23	82391.0	9236618.5	249
2015-04-26	115.25	115.25	113.0	113.35	-0.6	-0.53	79725.0	9112977.75	228
2015-04-23	116.0	117.0	113.25	113.95	-2.91	-2.49	125661.0	14455613.5	413
2015-04-22	114.0	119.0	114.0	116.86	3.9	3.45	226003.0	26321659.0	573
2015-04-21	110.5	114.0	109.25	112.96	2.8	2.54	108890.0	12150080.75	222
2015-04-20	111.25	111.5	108.75	110.16	0.37	0.34	300979.0	33277380.5	320
2015-04-19	108.0	113.75	107.75	109.79	3.63	3.42	268313.0	29430313.75	657
2015-04-16	105.0	107.5	105.0	106.16	2.13	2.05	244352.0	25941447.5	356
2015-04-15	103.75	106.5	103.75	104.03	0.03	0.03	120000.0	12616487.75	266
2015-04-14	103.75	106.0	102.0	104.0	0.17	0.16	573561.0	59718290.5	372
2015-04-13	102.75	105.5	102.75	103.83	-0.09	-0.09	175831.0	18301926.75	340
2015-04-12	100.5	105.5	100.25	103.92	3.75	3.74	296289.0	30464523.75	626
2015-04-09	99.5	101.75	99.5	100.17	0.43	0.43	87909.0	8824924.0	286
2015-04-08	102.5	102.75	99.5	99.74	-1.84	-1.81	160922.0	16295624.75	480
2015-04-07	99.5	103.5	99.25	101.58	2.84	2.88	311835.0	31555771.0	768
2015-04-06	99.0	101.5	98.0	98.74	0.1	0.1	140889.0	14062203.5	351
2015-04-05	100.25	101.5	94.5	98.64	-2.35	-2.33	139207.0	13721893.25	263
2015-04-02	102.0	103.5	99.25	100.99	-0.04	-0.04	106022.0	10771650.25	274
2015-04-01	101.0	103.5	99.75	101.03	-0.98	-0.96	185404.0	18766053.0	520
2015-03-31	104.0	106.75	100.0	102.01	-2.93	-2.79	221292.0	22895624.25	517
2015-03-30	105.75	109.0	104.5	104.94	-0.53	-0.5	294821.0	31603968.5	607
2015-03-29	102.25	107.0	100.5	105.47	6.68	6.76	329742.0	34387292.25	741
2015-03-26	93.75	100.0	93.75	98.79	-0.13	-0.13	165389.0	16135211.0	384
2015-03-25	107.5	109.25	97.75	98.92	-8.41	-7.84	416913.0	43033484.25	969
2015-03-24	112.5	112.5	105.75	107.33	-6.9	-6.04	395149.0	42819773.75	1321
2015-03-23	113.5	118.75	112.0	114.23	0.29	0.25	630475.0	72841098.75	1710
2015-03-22	104.0	114.0	103.75	113.94	10.29	9.93	739948.0	81492973.75	961
2015-03-19	102.5	103.75	101.5	103.65	1.45	1.42	187057.0	19325090.25	294
2015-03-18	101.0	103.0	100.0	102.2	0.84	0.83	321074.0	32683513.75	470
2015-03-17	98.75	102.5	98.5	101.36	2.03	2.04	257824.0	25982119.0	496
2015-03-16	100.5	101.5	98.75	99.33	-1.58	-1.57	105951.0	10577302.5	248
2015-03-15	99.75	102.5	98.5	100.91	0.92	0.92	204789.0	20735340.25	389
2015-03-12	103.5	104.5	99.25	99.99	-2.98	-2.89	655589.0	66770646.75	580
2015-03-11	102.0	104.25	102.0	102.97	-0.63	-0.61	1071480.0	110367844.75	525
2015-03-10	101.0	105.0	100.75	103.6	2.64	2.61	482274.0	49781051.5	831
2015-03-09	102.0	102.5	98.75	100.96	-2.03	-1.97	708372.0	71090135.5	869
2015-03-08	99.0	104.0	97.0	102.99	4.18	4.23	454448.0	46206195.5	808
2015-03-05	98.0	99.5	96.25	98.81	0.33	0.34	162334.0	15910762.0	423
2015-03-04	101.25	102.0	97.25	98.48	-1.88	-1.87	326973.0	32791744.75	693
2015-03-03	96.5	103.25	96.5	100.36	3.44	3.55	1301232.0	130928009.5	1861
2015-03-02	91.75	98.0	91.75	96.92	4.36	4.71	655822.0	62719123.5	1090
2015-03-01	90.5	93.0	90.5	92.56	2.3	2.55	187145.0	17209615.0	350
2015-02-26	90.75	91.0	89.75	90.26	-0.57	-0.63	75797.0	6839709.0	135
2015-02-25	92.0	92.0	90.0	90.83	0.12	0.13	61468.0	5579795.75	153
2015-02-24	88.75	91.25	87.5	90.71	0.89	0.99	97465.0	8754818.25	267
2015-02-23	93.25	93.75	89.0	89.82	-2.63	-2.84	199762.0	18337257.5	355
2015-02-22	89.75	93.5	89.75	92.45	2.59	2.88	196921.0	18185654.25	417
2015-02-19	90.75	90.75	89.5	89.86	-1.83	-2.0	41811.0	3764957.5	165
2015-02-18	92.0	93.0	89.5	91.69	-0.27	-0.29	198841.0	18124961.25	432
2015-02-17	90.0	95.5	90.0	91.96	1.25	1.38	400103.0	37227189.5	1015
2015-02-16	87.5	92.0	87.0	90.71	3.02	3.44	599074.0	54168551.0	786
2015-02-15	85.5	90.0	85.5	87.69	3.19	3.78	706429.0	62285377.25	590
2015-02-12	82.5	86.25	82.5	84.5	1.77	2.14	270534.0	23018557.5	430
2015-02-11	84.25	84.25	82.5	82.73	-1.92	-2.27	71263.0	5945333.75	111
2015-02-10	85.0	85.5	84.0	84.65	0.38	0.45	57252.0	4845319.0	108
2015-02-09	85.0	86.0	84.0	84.27	-0.53	-0.62	148100.0	12630406.5	202
2015-02-08	84.0	85.25	84.0	84.8	1.19	1.42	102618.0	8698959.75	130
2015-02-05	83.5	84.0	83.0	83.61	-0.28	-0.33	33842.0	2832959.0	81
2015-02-04	84.25	84.75	83.5	83.89	-0.2	-0.24	52588.0	4437092.25	79
2015-02-03	84.5	85.5	84.0	84.09	-0.65	-0.77	103180.0	8756857.25	149
2015-02-02	84.0	85.0	83.5	84.74	0.61	0.73	92925.0	7851241.25	136
2015-02-01	83.0	84.5	83.0	84.13	2.15	2.62	158404.0	13312225.75	191
2015-01-29	81.75	82.0	80.0	81.98	0.08	0.1	102981.0	8387976.5	163
2015-01-28	80.5	82.0	80.5	81.9	1.01	1.25	91715.0	7472154.25	127
2015-01-27	79.5	81.0	79.5	80.89	0.89	1.11	78595.0	6318475.75	83
2015-01-26	81.75	81.75	80.0	80.0	0.25	0.31	53859.0	4339613.75	78
2015-01-22	79.0	80.0	78.5	79.75	1.08	1.37	38693.0	3074807.25	76
2015-01-21	79.75	80.0	78.5	78.67	-1.32	-1.65	9044.0	715686.25	46
2015-01-20	79.0	80.75	78.5	79.99	0.24	0.3	38383.0	3056587.75	99
2015-01-19	81.0	81.0	79.25	79.75	-0.53	-0.66	45472.0	3619173.5	118
2015-01-18	79.5	82.0	79.5	80.28	1.46	1.85	77358.0	6235311.0	216
2015-01-15	78.5	81.5	78.5	78.82	0.88	1.13	228205.0	18273974.25	367
2015-01-14	78.0	79.0	77.25	77.94	0.13	0.17	47595.0	3723097.25	94
2015-01-13	77.0	78.0	76.0	77.81	-0.32	-0.41	114944.0	8841609.25	180
2015-01-12	79.0	79.0	77.75	78.13	-0.37	-0.47	17004.0	1332309.5	48
2015-01-11	79.75	79.75	77.75	78.5	1.02	1.32	27515.0	2156731.5	73
2015-01-08	76.75	79.75	76.0	77.48	1.7	2.24	135341.0	10633388.0	296
2015-01-07	76.75	76.75	74.75	75.78	0.98	1.31	34338.0	2595364.75	76
2015-01-06	76.25	76.25	74.0	74.8	-1.45	-1.9	57936.0	4319290.75	99
2015-01-05	77.5	77.5	76.25	76.25	-1.5	-1.93	51466.0	3946579.25	74
2015-01-04	77.75	78.5	77.5	77.75	-0.75	-0.96	25917.0	2015544.5	67
2015-01-01	79.0	79.0	78.0	78.5	-0.16	-0.2	35409.0	2783636.0	84
2014-12-31	76.25	80.0	75.0	78.66	1.99	2.6	117222.0	9085164.25	215
2014-12-30	77.0	77.5	75.5	76.67	-1.4	-1.79	26595.0	2028714.5	105
2014-12-29	79.0	79.0	77.5	78.07	-1.45	-1.82	90034.0	7050135.0	177
2014-12-28	79.0	79.75	78.5	79.52	0.52	0.66	49274.0	3904814.25	89
2014-12-25	79.0	79.5	78.25	79.0	-0.11	-0.14	29346.0	2313320.25	76
2014-12-24	79.25	79.75	78.5	79.11	-0.19	-0.24	50310.0	3987800.25	108
2014-12-23	80.25	81.0	79.0	79.3	-0.7	-0.87	69866.0	5587536.75	134
2014-12-22	76.5	80.5	76.0	80.0	3.36	4.38	107108.0	8381485.25	218
2014-12-21	76.0	77.75	72.0	76.64	3.14	4.27	130786.0	9882062.25	247
2014-12-18	71.75	73.5	69.75	73.5	6.56	9.8	123360.0	8957202.0	189
2014-12-17	67.5	67.5	59.5	66.94	0.88	1.33	114569.0	7174628.75	192
2014-12-16	71.0	73.0	66.0	66.06	-7.0	-9.58	109644.0	7335001.75	201
2014-12-15	73.5	74.0	73.0	73.06	-0.45	-0.61	34024.0	2512704.75	57
2014-12-14	74.0	75.0	73.25	73.51	-1.49	-1.99	12813.0	946554.5	44
2014-12-11	74.5	75.0	73.5	75.0	0.25	0.33	29863.0	2214478.5	88
2014-12-10	75.25	75.5	74.5	74.75	-1.0	-1.32	42192.0	3171744.75	59
2014-12-09	74.5	76.0	74.5	75.75	-0.64	-0.84	15651.0	1176095.25	53
2014-12-08	76.5	77.5	76.25	76.39	-0.07	-0.09	28391.0	2179468.75	75
2014-12-07	76.5	76.75	76.0	76.46	-0.01	-0.01	15699.0	1199344.5	51
2014-12-04	75.75	76.5	75.75	76.47	1.47	1.96	32996.0	2514439.5	57
2014-12-03	75.0	75.0	74.5	75.0	0.25	0.33	7598.0	569003.25	39
2014-12-02	75.25	75.5	74.5	74.75	0.75	1.01	34398.0	2585970.5	61
2014-12-01	73.25	75.0	73.0	74.0	-0.22	-0.3	59186.0	4367151.0	88
2014-11-30	75.5	76.0	73.0	74.22	-2.13	-2.79	40166.0	2988042.75	101
2014-11-27	78.0	78.75	75.25	76.35	-0.85	-1.1	27245.0	2102709.25	80
2014-11-26	78.25	78.5	76.5	77.2	-1.58	-2.01	37969.0	2943667.5	97
2014-11-25	80.0	81.75	78.25	78.78	-2.83	-3.47	76292.0	6089195.0	93
2014-11-24	82.5	82.75	81.0	81.61	-1.57	-1.89	38091.0	3124904.0	61
2014-11-23	82.75	83.25	82.5	83.18	1.23	1.5	63101.0	5234260.75	108
2014-11-20	80.0	82.25	80.0	81.95	1.09	1.35	62529.0	5095719.25	95
2014-11-19	80.25	81.75	80.25	80.86	0.66	0.82	58377.0	4712941.5	85
2014-11-18	80.0	80.25	79.75	80.2	0.5	0.63	22030.0	1763067.75	39
2014-11-17	79.75	80.0	79.0	79.7	-0.41	-0.51	51032.0	4054263.0	91
2014-11-16	80.0	80.5	79.75	80.11	-0.14	-0.17	61106.0	4894476.5	56
2014-11-13	80.0	80.75	80.0	80.25	-0.25	-0.31	74972.0	6019981.0	64
2014-11-12	80.0	80.75	80.0	80.5	1.0	1.26	21224.0	1705651.25	46
2014-11-11	80.0	80.0	79.5	79.5	-0.25	-0.31	21958.0	1750814.5	58
2014-11-10	77.75	79.75	77.75	79.75	0.0	0.0	29218.0	2319077.25	53
2014-11-09	79.5	79.75	79.0	79.75	0.25	0.31	50127.0	3981353.25	65
2014-11-06	79.25	80.0	79.0	79.5	0.58	0.73	20157.0	1599416.75	44
2014-11-05	78.75	79.75	78.0	78.92	-1.16	-1.45	17998.0	1420102.5	72
2014-11-04	81.5	82.0	79.75	80.08	-1.67	-2.04	36118.0	2913865.75	93
2014-11-03	81.75	81.75	81.5	81.75	0.25	0.31	11792.0	962394.5	39
2014-11-02	82.0	83.0	81.5	81.5	-0.26	-0.32	25033.0	2053399.0	71
2014-10-30	81.0	81.75	81.0	81.76	0.26	0.32	21259.0	1733779.25	47
2014-10-29	81.75	82.25	81.5	81.5	-0.25	-0.31	42527.0	3476449.0	64
2014-10-28	81.75	82.0	81.75	81.75	-0.22	-0.27	40137.0	3283289.25	68
2014-10-27	82.0	82.0	81.75	81.97	-0.28	-0.34	31146.0	2551799.5	62
2014-10-26	82.0	82.5	82.0	82.25	0.29	0.35	35540.0	2925364.25	81
2014-10-23	82.0	83.0	81.75	81.96	-0.58	-0.7	105192.0	8637974.75	149
2014-10-22	82.25	83.25	81.5	82.54	0.67	0.82	90220.0	7443716.75	152
2014-10-21	80.0	82.25	79.5	81.87	1.97	2.47	76094.0	6174401.25	121
2014-10-20	77.0	80.75	77.0	79.9	0.53	0.67	45177.0	3580367.0	84
2014-10-19	78.0	80.75	77.75	79.37	3.8	5.03	52498.0	4129784.5	105
2014-10-16	80.0	80.0	75.0	75.57	-5.43	-6.7	55942.0	4318991.75	160
2014-10-15	81.75	81.75	80.5	81.0	-0.99	-1.21	92027.0	7474677.25	111
2014-10-14	82.0	82.25	81.5	81.99	-0.59	-0.71	68308.0	5591030.0	59
2014-10-13	80.75	83.0	80.75	82.58	1.06	1.3	84400.0	6929720.75	143
2014-10-12	83.75	83.75	81.0	81.52	-3.16	-3.73	150457.0	12476370.0	174
2014-10-02	84.5	84.75	83.75	84.68	-0.29	-0.34	113371.0	9579053.5	142
2014-10-01	84.75	85.25	84.75	84.97	0.54	0.64	84708.0	7192641.0	126
2014-09-30	84.0	84.75	84.0	84.43	0.42	0.5	131959.0	11142463.25	125
2014-09-29	84.0	85.0	82.5	84.01	-0.11	-0.13	92142.0	7754653.5	185
2014-09-28	85.75	85.75	83.75	84.12	-1.06	-1.24	154737.0	13078686.5	293
2014-09-25	85.0	85.75	84.5	85.18	0.2	0.24	156580.0	13380833.0	298
2014-09-24	84.0	85.75	83.75	84.98	0.13	0.15	200068.0	16936766.0	298
2014-09-22	84.25	85.25	82.5	84.85	0.24	0.28	212699.0	17869886.5	251
2014-09-21	85.0	85.25	84.25	84.61	-0.39	-0.46	81310.0	6892303.5	103
2014-09-18	85.0	85.5	85.0	85.0	-0.21	-0.25	126485.0	10788630.0	160
2014-09-17	84.5	85.25	84.5	85.21	0.71	0.84	94934.0	8054101.0	150
2014-09-16	84.25	84.5	84.0	84.5	0.02	0.02	52741.0	4443035.5	116
2014-09-15	84.5	84.5	83.0	84.48	-0.07	-0.08	135042.0	11342608.25	193
2014-09-14	85.0	85.5	84.5	84.55	-0.76	-0.89	78564.0	6669719.0	147
2014-09-11	85.25	85.75	85.0	85.31	-0.04	-0.05	116752.0	9968507.5	141
2014-09-10	85.25	85.5	85.0	85.35	0.51	0.6	134996.0	11506600.25	163
2014-09-09	85.25	85.5	84.5	84.84	-0.59	-0.69	194365.0	16531792.25	192
2014-09-08	86.0	86.5	85.25	85.43	-0.32	-0.37	150721.0	12935760.0	297
2014-09-07	84.5	86.5	84.25	85.75	1.54	1.83	417888.0	35747096.75	474
2014-09-04	84.25	84.5	84.0	84.21	0.2	0.24	100729.0	8484177.5	159
2014-09-03	84.25	84.25	84.0	84.01	-0.24	-0.28	164486.0	13843604.25	199
2014-09-02	84.75	84.75	84.0	84.25	-0.45	-0.53	200930.0	16944115.75	191
2014-09-01	84.5	84.75	84.0	84.7	0.45	0.53	166919.0	14087174.75	187
2014-08-31	84.0	84.75	84.0	84.25	0.05	0.06	59408.0	5014159.5	85
2014-08-28	84.5	84.75	84.0	84.2	-0.32	-0.38	184798.0	15614807.25	265
2014-08-27	84.25	85.0	84.25	84.52	-0.23	-0.27	120897.0	10240299.0	158
2014-08-26	84.5	85.0	84.5	84.75	0.2	0.24	41963.0	3554348.75	102
2014-08-25	85.75	85.75	84.5	84.55	-0.84	-0.98	114751.0	9744323.0	175
2014-08-24	85.25	85.5	85.0	85.39	0.43	0.51	136504.0	11644368.75	152
2014-08-21	85.0	85.5	84.75	84.96	-0.28	-0.33	120533.0	10249593.75	132
2014-08-20	85.5	85.5	85.0	85.24	0.21	0.25	106631.0	9091243.5	183
2014-08-19	86.0	86.0	85.0	85.03	-0.4	-0.47	98909.0	8439921.0	180
2014-08-18	85.25	86.25	85.25	85.43	0.18	0.21	108903.0	9332186.5	193
2014-08-17	85.5	85.75	85.0	85.25	-0.01	-0.01	28322.0	2418113.25	83
2014-08-14	86.5	86.5	85.0	85.26	-0.78	-0.91	117064.0	10022262.75	185
2014-08-13	86.75	86.75	86.0	86.04	-0.59	-0.68	68963.0	5962675.25	127
2014-08-12	86.5	87.5	86.25	86.63	-0.04	-0.05	181854.0	15791097.75	203
2014-08-11	87.0	87.25	86.0	86.67	-0.26	-0.3	99545.0	8643829.5	195
2014-08-10	85.5	87.25	85.5	86.93	1.18	1.38	169469.0	14679366.75	232
2014-08-07	85.75	86.25	85.75	85.75	0.0	0.0	82296.0	7080795.5	151
2014-08-06	85.25	86.25	85.25	85.75	0.31	0.36	79533.0	6825659.5	164
2014-08-05	86.75	87.0	85.25	85.44	-1.46	-1.68	197099.0	16983601.5	426
2014-08-04	81.75	87.5	81.5	86.9	5.15	6.3	486534.0	41169907.25	577
2014-08-03	81.5	82.25	80.75	81.75	0.49	0.6	90355.0	7377520.75	205
2014-07-24	81.25	81.5	80.75	81.26	0.09	0.11	103326.0	8382474.5	199
2014-07-23	81.5	81.75	80.75	81.17	-0.39	-0.48	196342.0	15913756.0	329
2014-07-22	80.25	83.25	80.0	81.56	1.77	2.22	386855.0	31582947.0	694
2014-07-21	79.75	80.0	79.0	79.79	0.06	0.08	73262.0	5821700.25	138
2014-07-20	79.75	79.75	79.5	79.73	-0.27	-0.34	47173.0	3755110.0	105
2014-07-17	80.5	80.5	79.75	80.0	-0.11	-0.14	47149.0	3772876.25	94
2014-07-16	80.0	80.5	80.0	80.11	-0.11	-0.14	59423.0	4762550.75	114
2014-07-15	80.25	80.5	80.0	80.22	-0.03	-0.04	36815.0	2955261.5	74
2014-07-14	80.0	80.75	80.0	80.25	0.04	0.05	51233.0	4120303.25	122
2014-07-13	80.75	80.75	80.0	80.21	-0.35	-0.43	54810.0	4399211.0	111
2014-07-10	80.75	81.25	80.5	80.56	-0.19	-0.24	39425.0	3186320.5	100
2014-07-09	80.75	81.0	80.5	80.75	-0.17	-0.21	52208.0	4215766.5	78
2014-07-08	81.25	81.5	80.75	80.92	-0.37	-0.46	91855.0	7453620.25	170
2014-07-07	81.0	81.5	80.5	81.29	0.54	0.67	93682.0	7605116.5	181
2014-07-06	80.75	81.0	80.0	80.75	0.03	0.04	95953.0	7746494.0	203
2014-07-03	80.75	81.0	80.5	80.72	-0.15	-0.19	109156.0	8820826.25	147
2014-07-02	80.25	81.0	80.25	80.87	1.01	1.26	100526.0	8109581.75	203
2014-07-01	79.0	80.0	79.0	79.86	0.82	1.04	131228.0	10409180.0	171
2014-06-30	81.0	81.25	78.75	79.04	-1.85	-2.29	183737.0	14608303.25	320
2014-06-29	82.5	82.5	80.5	80.89	-2.12	-2.55	94324.0	7719550.25	196
2014-06-26	84.0	84.25	83.0	83.01	-2.57	-3.0	234106.0	19525344.75	345
2014-06-25	84.5	85.75	84.0	85.58	1.32	1.57	134647.0	11449119.0	319
2014-06-24	84.75	85.0	83.0	84.26	-0.22	-0.26	102312.0	8576755.75	297
2014-06-23	84.75	86.5	84.0	84.48	-0.27	-0.32	365970.0	31244840.0	468
2014-06-22	84.5	85.5	84.5	84.75	0.72	0.86	147878.0	12592491.0	261
2014-06-19	83.75	84.25	83.0	84.03	0.53	0.63	102857.0	8622816.75	259
2014-06-18	83.5	84.0	83.0	83.5	0.54	0.65	83689.0	6991762.5	174
2014-06-17	81.75	83.25	80.25	82.96	-0.07	-0.08	258093.0	21215189.0	402
2014-06-16	87.5	87.75	82.0	83.03	-4.1	-4.71	197329.0	16853860.75	423
2014-06-15	88.0	88.0	87.0	87.13	-1.62	-1.83	169344.0	14822836.5	310
2014-06-12	90.0	90.25	88.5	88.75	-1.5	-1.66	131063.0	11689475.25	238
2014-06-11	90.0	90.75	89.75	90.25	0.5	0.56	213279.0	19252416.75	311
2014-06-10	90.0	90.75	89.5	89.75	0.83	0.93	330519.0	29791575.5	530
2014-06-09	88.25	89.5	88.25	88.92	0.57	0.65	149782.0	13312670.5	219
2014-06-08	88.5	88.75	88.0	88.35	-0.15	-0.17	134878.0	11902142.5	232
2014-06-05	88.75	89.0	88.25	88.5	-0.02	-0.02	129602.0	11490204.0	217
2014-06-04	89.5	89.5	88.5	88.52	-0.89	-1.0	155251.0	13776290.0	283
2014-06-03	89.75	89.75	89.0	89.41	-0.34	-0.38	113182.0	10127827.75	196
2014-06-02	89.5	90.5	89.0	89.75	0.25	0.28	278563.0	25028790.25	419
2014-06-01	89.5	90.0	89.25	89.5	-0.12	-0.13	147655.0	13227676.0	272
2014-05-29	90.25	90.75	89.25	89.62	-0.63	-0.7	277797.0	25001810.75	420
2014-05-28	89.75	91.5	89.5	90.25	0.44	0.49	892941.0	80929467.75	1013
2014-05-27	90.0	91.0	89.5	89.81	0.44	0.49	752505.0	67961912.75	789
2014-05-26	89.25	90.5	89.0	89.37	0.14	0.16	418570.0	37501944.0	472
2014-05-25	88.5	90.25	88.0	89.23	-0.14	-0.16	225500.0	20151079.75	400
2014-05-22	89.5	91.5	89.25	89.37	0.8	0.9	832256.0	75106918.25	1382
2014-05-21	87.5	88.75	87.0	88.57	1.57	1.8	839970.0	73945448.0	832
2014-05-20	86.25	88.75	86.0	87.0	0.79	0.92	574640.0	50194696.0	769
2014-05-19	86.75	86.75	85.75	86.21	-0.65	-0.75	134235.0	11561660.5	248
2014-05-18	87.0	87.25	86.5	86.86	-0.05	-0.06	149965.0	13015084.5	238
2014-05-15	87.0	87.5	86.5	86.91	0.14	0.16	103113.0	8973870.0	189
2014-05-14	86.75	87.5	86.5	86.77	0.11	0.13	166255.0	14464508.0	300
2014-05-13	87.0	87.25	86.5	86.66	-0.19	-0.22	125813.0	10931377.25	247
2014-05-12	87.25	87.25	86.25	86.85	-0.23	-0.26	197516.0	17165551.5	369
2014-05-11	88.0	88.75	86.75	87.08	-0.56	-0.64	210525.0	18433397.5	405
2014-05-08	88.0	88.75	87.0	87.64	-0.14	-0.16	344042.0	30194088.0	529
2014-05-07	88.0	88.25	87.25	87.78	-0.31	-0.35	136042.0	11927900.25	223
2014-05-06	88.25	89.25	88.0	88.09	-0.43	-0.49	122793.0	10870880.25	258
2014-05-05	89.0	89.75	88.5	88.52	-0.14	-0.16	102284.0	9097437.25	241
2014-05-04	88.75	89.75	88.5	88.66	0.12	0.14	143283.0	12754557.75	337
2014-05-01	88.75	90.0	87.75	88.54	0.03	0.03	147794.0	13152492.25	383
2014-04-30	90.0	90.0	87.5	88.51	-1.41	-1.57	234576.0	20831976.5	517
2014-04-29	91.0	93.5	89.5	89.92	-0.83	-0.91	839600.0	77134880.5	1334
2014-04-28	87.0	92.0	87.0	90.75	3.95	4.55	1284668.0	116203925.75	1989
2014-04-27	85.75	88.0	85.0	86.8	0.85	0.99	617708.0	53657313.5	1004
2014-04-24	84.0	87.0	83.75	85.95	1.88	2.24	491554.0	42107982.5	873
2014-04-23	84.25	84.25	83.75	84.07	0.01	0.01	106713.0	8971311.0	198
2014-04-22	84.75	84.75	84.0	84.06	-0.76	-0.9	156211.0	13189945.25	233
2014-04-21	84.75	85.5	84.5	84.82	0.29	0.34	142523.0	12088166.5	291
2014-04-20	84.25	85.0	84.0	84.53	0.3	0.36	226072.0	19108536.25	400
2014-04-17	83.75	84.75	83.5	84.23	0.51	0.61	253413.0	21316370.75	389
2014-04-16	83.0	84.25	82.75	83.72	0.89	1.07	167964.0	14036862.25	274
2014-04-15	82.0	84.75	82.0	82.83	1.08	1.32	228408.0	19078951.5	437
2014-04-14	81.5	82.25	81.25	81.75	-0.28	-0.34	120296.0	9835365.75	245
2014-04-13	83.5	83.5	82.0	82.03	-1.47	-1.76	161005.0	13316395.5	259
2014-04-10	83.5	84.0	83.0	83.5	0.0	0.0	101898.0	8506804.25	225
2014-04-09	84.25	84.5	83.5	83.5	-0.75	-0.89	275649.0	23174187.5	402
2014-04-08	84.25	84.75	84.0	84.25	0.0	0.0	153179.0	12917004.5	304
2014-04-07	85.0	86.0	83.75	84.25	-0.5	-0.59	468376.0	39609038.0	760
2014-04-06	83.75	87.0	83.5	84.75	0.5	0.59	384752.0	32929323.75	683
2014-04-03	85.0	85.0	84.0	84.25	-0.75	-0.88	195649.0	16522588.25	331
2014-04-02	86.0	86.25	84.75	85.0	-0.75	-0.87	288128.0	24589232.25	487
2014-04-01	85.75	86.5	85.5	85.75	0.0	0.0	276666.0	23774175.25	426
2014-03-31	86.0	86.75	84.0	85.75	-0.75	-0.87	619175.0	52983438.5	1023
2014-03-30	83.25	87.25	82.5	86.5	3.5	4.22	1124740.0	95856082.25	1517
2014-03-27	83.75	83.75	82.75	83.0	-1.0	-1.19	194336.0	16152369.25	386
2014-03-26	83.75	84.25	83.5	84.0	0.25	0.3	137682.0	11555298.75	276
2014-03-25	84.0	84.75	83.75	83.75	-0.5	-0.59	153938.0	12952849.0	298
2014-03-24	85.5	87.25	84.0	84.25	-1.25	-1.46	349112.0	29737529.5	728
2014-03-23	82.0	87.5	81.75	85.5	3.5	4.27	1665195.0	142420276.0	1878
2014-03-20	79.75	84.0	79.25	82.0	1.75	2.18	604417.0	49415838.0	1095
2014-03-19	81.0	81.25	79.5	80.25	-1.25	-1.53	351924.0	28209800.0	623
2014-03-18	82.0	82.5	81.0	81.5	-0.25	-0.31	238316.0	19508162.75	447
2014-03-17	83.25	83.25	81.25	81.75	-1.5	-1.8	350401.0	28812661.75	697
2014-03-16	84.0	85.25	83.25	83.25	-1.25	-1.48	545954.0	45951053.75	879
2014-03-13	83.5	86.25	83.0	84.5	1.0	1.2	898628.0	76155728.75	1416
2014-03-12	84.25	84.5	82.25	83.5	-0.25	-0.3	450720.0	37591503.75	901
2014-03-11	82.25	87.0	81.0	83.75	1.75	2.13	1458643.0	123363045.5	2928
2014-03-10	86.25	88.0	81.75	82.0	-3.5	-4.09	1548432.0	130383108.75	3149
2014-03-09	80.0	85.75	79.75	85.5	7.5	9.62	3021521.0	253570541.75	2779
2014-03-06	71.5	78.0	71.25	78.0	7.0	9.86	2588160.0	197024596.0	2026
2014-03-05	69.25	73.5	69.25	71.0	2.0	2.9	2099016.0	149785562.75	2108
2014-03-04	67.75	69.5	67.5	69.0	1.25	1.85	569863.0	39180561.0	533
2014-03-03	68.5	68.75	67.75	67.75	-0.5	-0.73	323767.0	22092062.5	354
2014-03-02	68.0	68.5	67.5	68.25	0.25	0.37	290835.0	19808794.75	349
2014-02-27	68.0	68.25	67.5	68.0	-0.25	-0.37	179643.0	12192438.0	263
2014-02-26	68.75	68.75	68.0	68.25	-0.25	-0.36	138640.0	9461716.25	190
2014-02-25	69.25	69.5	68.0	68.5	-0.5	-0.72	444575.0	30457581.5	490
2014-02-24	68.25	69.5	68.0	69.0	1.0	1.47	601804.0	41445508.5	598
2014-02-23	68.5	68.75	67.5	68.0	-0.25	-0.37	451946.0	30776021.0	550
2014-02-20	68.0	69.0	67.5	68.25	0.25	0.37	773894.0	52848715.25	652
2014-02-19	67.25	68.0	67.25	68.0	0.25	0.37	81540.0	5517672.5	151
2014-02-18	67.5	67.75	67.25	67.75	0.25	0.37	69995.0	4730162.5	105
2014-02-17	67.25	68.0	67.25	67.5	0.25	0.37	199623.0	13512331.5	221
2014-02-16	67.0	67.5	67.0	67.25	0.25	0.37	86535.0	5821239.0	137
2014-02-13	67.25	67.75	67.0	67.0	-0.25	-0.37	93610.0	6298274.75	166
2014-02-12	67.25	67.5	67.0	67.25	0.0	0.0	73692.0	4958850.5	126
2014-02-11	68.25	68.5	67.25	67.25	-0.75	-1.1	219728.0	14869802.0	222
2014-02-10	67.75	68.25	67.5	68.0	0.5	0.74	160495.0	10885211.0	182
2014-02-09	67.5	68.25	67.25	67.5	0.25	0.37	211893.0	14361243.0	266
2014-02-06	67.5	67.75	67.25	67.25	-0.25	-0.37	121316.0	8180262.75	210
2014-02-05	68.0	68.25	66.75	67.5	-0.25	-0.37	385464.0	25930139.75	396
2014-02-04	67.25	68.5	67.0	67.75	0.5	0.74	333326.0	22623255.75	517
2014-02-03	67.25	67.75	67.25	67.25	-0.25	-0.37	49679.0	3352092.5	108
2014-02-02	67.25	67.75	66.75	67.5	0.25	0.37	132209.0	8902958.0	200
2014-01-30	67.5	67.5	67.25	67.25	-0.5	-0.74	48491.0	3265986.5	116
2014-01-29	68.25	68.25	67.0	67.75	-0.5	-0.73	292668.0	19784013.0	317
2014-01-28	68.25	68.75	67.75	68.25	0.0	0.0	73845.0	5035372.0	142
2014-01-27	69.0	69.0	68.0	68.25	-0.25	-0.36	89720.0	6139577.0	129
2014-01-26	68.0	69.5	67.0	68.5	0.25	0.37	299258.0	20498525.25	362
2014-01-23	68.25	69.0	68.0	68.25	-0.25	-0.36	79080.0	5413292.75	149
2014-01-22	68.25	69.5	67.5	68.5	0.0	0.0	176918.0	12145376.5	249
2014-01-21	69.0	69.0	66.0	68.5	0.0	0.0	243868.0	16461328.75	365
2014-01-20	67.25	69.5	66.5	68.5	1.0	1.48	200499.0	13742593.75	390
2014-01-19	67.25	67.5	67.0	67.5	-0.25	-0.37	30912.0	2077997.75	88
2014-01-16	67.25	68.0	66.75	67.75	0.25	0.37	82546.0	5589769.75	161
2014-01-15	67.25	68.0	67.25	67.5	0.0	0.0	68193.0	4608118.5	127
2014-01-14	67.0	67.75	66.5	67.5	0.25	0.37	145955.0	9816700.0	208
2014-01-13	68.75	68.75	67.0	67.25	-1.25	-1.82	154022.0	10442438.75	314
2014-01-12	69.0	69.75	67.5	68.5	-1.75	-2.49	501064.0	34223643.0	664
2014-01-09	71.75	71.75	70.0	70.25	-1.25	-1.75	152252.0	10792082.5	315
2014-01-08	68.5	71.5	68.0	71.5	2.5	3.62	435286.0	30459727.25	744
2014-01-07	71.0	72.0	68.5	69.0	-2.5	-3.5	487825.0	34187709.0	788
2014-01-06	72.0	73.5	70.75	71.5	-1.25	-1.72	434020.0	31228659.25	863
2014-01-05	70.5	74.0	70.0	72.75	2.0	2.83	1360792.0	98441831.0	2042
2014-01-02	65.25	71.75	65.25	70.75	5.25	8.02	1044199.0	72152854.0	1253
2014-01-01	64.0	66.25	63.75	65.5	1.0	1.55	348825.0	22784401.25	387
2013-12-31	64.0	64.5	64.0	64.5	0.0	0.0	88519.0	5688413.5	103
2013-12-30	64.0	64.5	64.0	64.5	0.5	0.78	85971.0	5512144.75	120
2013-12-29	62.5	64.0	62.5	64.0	1.25	1.99	140056.0	8880479.25	195
2013-12-26	62.75	63.25	62.25	62.75	0.0	0.0	64440.0	4046248.25	127
2013-12-25	62.25	63.0	62.0	62.75	0.5	0.8	84974.0	5309954.5	156
2013-12-24	63.0	63.0	62.0	62.25	-0.75	-1.19	76543.0	4785467.0	126
2013-12-23	63.0	63.25	62.75	63.0	0.0	0.0	13174.0	829244.5	54
2013-12-22	63.0	63.25	62.75	63.0	0.25	0.4	48661.0	3062655.25	99
2013-12-19	63.0	63.25	62.5	62.75	-0.25	-0.4	54889.0	3456444.75	131
2013-12-18	62.5	63.0	62.5	63.0	0.5	0.8	52826.0	3320325.75	98
2013-12-17	62.25	62.5	62.0	62.5	0.25	0.4	52982.0	3303869.5	109
2013-12-16	62.5	62.75	62.25	62.25	-0.25	-0.4	33089.0	2065122.5	82
2013-12-15	62.75	63.25	62.5	62.5	-0.5	-0.79	76310.0	4792347.0	127
2013-12-12	62.75	63.0	62.5	63.0	0.0	0.0	38197.0	2394383.0	82
2013-12-11	63.0	63.25	62.75	63.0	0.0	0.0	49816.0	3137922.5	93
2013-12-10	62.75	63.5	62.75	63.0	0.0	0.0	36303.0	2287451.5	78
2013-12-09	63.25	63.5	62.5	63.0	0.25	0.4	64090.0	4043546.0	164
2013-12-08	62.5	63.5	62.5	62.75	0.5	0.8	79049.0	4971355.75	190
2013-12-05	62.0	62.5	62.0	62.25	0.25	0.4	38809.0	2415124.75	111
2013-12-04	63.0	63.0	61.0	62.0	-1.25	-1.98	118885.0	7375737.25	194
2013-12-03	64.0	64.25	63.25	63.25	-0.5	-0.78	64873.0	4146829.5	131
2013-12-02	63.75	64.0	63.75	63.75	0.0	0.0	27770.0	1772967.0	49
2013-12-01	64.25	64.75	63.75	63.75	-0.25	-0.39	55230.0	3541683.75	141
2013-11-28	63.5	64.0	63.5	64.0	0.5	0.79	77743.0	4968380.5	92
2013-11-27	63.5	64.0	63.5	63.5	0.0	0.0	52846.0	3361531.5	87
2013-11-26	64.0	64.25	63.5	63.5	-0.75	-1.17	81463.0	5201795.75	127
2013-11-25	64.5	64.75	63.75	64.25	-0.25	-0.39	97558.0	6262813.75	136
2013-11-24	64.75	65.0	64.0	64.5	0.0	0.0	110883.0	7156346.5	120
2013-11-21	65.0	65.0	64.5	64.5	-0.5	-0.77	58360.0	3779430.75	99
2013-11-20	64.5	65.25	64.0	65.0	0.5	0.78	149296.0	9633147.5	171
2013-11-19	64.75	64.75	64.0	64.5	-0.25	-0.39	92054.0	5925401.5	172
2013-11-18	65.0	65.5	64.25	64.75	0.25	0.39	78038.0	5065910.5	174
2013-11-17	64.5	65.5	63.75	64.5	0.25	0.39	146086.0	9435051.5	273
2013-11-14	65.75	66.5	63.75	64.25	-1.5	-2.28	374337.0	24200744.0	476
2013-11-13	66.0	66.25	65.5	65.75	-0.25	-0.38	103990.0	6856727.5	157
2013-11-12	66.75	67.0	65.75	66.0	-1.0	-1.49	263509.0	17512338.75	237
2013-11-11	67.5	67.5	66.75	67.0	-0.5	-0.74	206864.0	13879927.0	159
2013-11-10	67.75	68.25	67.25	67.5	-0.25	-0.37	127802.0	8642058.75	128
2013-11-07	67.0	67.75	67.0	67.75	0.75	1.12	156947.0	10573674.25	137
2013-11-06	67.5	67.75	67.0	67.0	-0.5	-0.74	102630.0	6915139.5	96
2013-11-05	67.25	67.75	66.75	67.5	0.0	0.0	140146.0	9451753.5	152
2013-11-04	67.5	67.5	66.75	67.5	0.25	0.37	363761.0	24437113.0	164
2013-11-03	68.0	69.25	67.25	67.25	-0.25	-0.37	554450.0	37677084.25	485
2013-10-31	67.0	68.75	66.25	67.5	0.5	0.75	391815.0	26486519.0	308
2013-10-30	67.0	67.5	66.25	67.0	0.25	0.37	182570.0	12221339.0	153
2013-10-29	67.0	67.5	66.25	66.75	-0.25	-0.37	155893.0	10433127.5	134
2013-10-28	68.0	68.0	66.75	67.0	-1.25	-1.83	193474.0	12997490.25	154
2013-10-27	68.0	68.25	68.0	68.25	0.25	0.37	73312.0	4992078.5	93
2013-10-24	68.0	68.25	67.75	68.0	0.25	0.37	70052.0	4765847.25	108
2013-10-23	67.0	68.25	67.0	67.75	1.0	1.5	138308.0	9389199.0	191
2013-10-22	68.0	69.25	66.75	66.75	-1.5	-2.2	420053.0	28631964.75	277
2013-10-21	68.0	68.25	67.75	68.25	-0.25	-0.36	112564.0	7652096.5	135
2013-10-20	68.25	68.75	68.0	68.5	0.75	1.11	81297.0	5551857.0	135
2013-10-10	67.5	68.25	67.5	67.75	0.0	0.0	68525.0	4652155.25	117
2013-10-09	68.0	68.25	67.5	67.75	-0.5	-0.73	148905.0	10086318.0	271
2013-10-08	68.5	70.0	67.75	68.25	-0.25	-0.36	423702.0	29111381.25	652
2013-10-07	66.0	70.25	65.75	68.5	2.5	3.79	600061.0	41180373.25	1015
2013-10-06	66.5	66.5	65.5	66.0	-0.5	-0.75	99075.0	6547722.5	160
2013-10-03	66.75	67.5	66.5	66.5	-0.25	-0.37	149842.0	10012636.75	228
2013-10-02	67.25	67.5	66.5	66.75	-0.25	-0.37	95635.0	6393866.5	178
2013-10-01	66.25	67.25	66.0	67.0	0.5	0.75	111532.0	7436244.5	210
2013-09-30	67.0	67.5	66.5	66.5	-1.0	-1.48	146945.0	9816381.75	230
2013-09-29	68.0	69.0	67.5	67.5	-0.25	-0.37	396737.0	27102361.5	520
2013-09-26	68.5	69.25	67.0	67.75	-0.5	-0.73	454071.0	31029430.75	529
2013-09-25	67.5	68.75	67.5	68.25	0.75	1.11	279190.0	19034551.5	397
2013-09-24	66.25	68.0	66.0	67.5	1.25	1.89	254583.0	17166847.75	407
2013-09-19	65.75	66.25	65.75	66.25	0.75	1.15	41812.0	2761195.5	85
2013-09-18	66.0	66.25	65.5	65.5	-0.75	-1.13	45617.0	3012250.0	123
2013-09-17	67.0	67.0	65.0	66.25	-0.75	-1.12	81047.0	5367917.0	152
2013-09-16	67.25	67.25	66.5	67.0	0.0	0.0	105674.0	7066991.5	159
2013-09-15	66.5	67.25	66.5	67.0	1.0	1.52	97658.0	6535162.5	193
2013-09-12	65.75	66.5	65.25	66.0	0.25	0.38	83235.0	5492263.5	161
2013-09-11	65.5	66.0	64.5	65.75	0.5	0.77	125707.0	8206005.25	208
2013-09-10	65.25	65.5	64.0	65.25	2.0	3.16	162052.0	10522480.75	221
2013-09-09	63.0	63.5	62.0	63.25	-0.25	-0.39	143275.0	8958201.75	171
2013-09-08	65.0	65.5	63.5	63.5	-0.75	-1.17	104562.0	6694916.75	147
2013-09-05	64.0	65.5	63.0	64.25	-0.75	-1.15	86965.0	5567426.0	200
2013-09-04	66.25	66.5	65.0	65.0	-2.0	-2.99	80486.0	5274378.75	192
2013-09-03	67.75	68.25	66.5	67.0	-1.0	-1.47	85628.0	5762469.5	179
2013-09-02	68.0	68.0	67.25	68.0	0.5	0.74	119933.0	8128437.75	148
2013-09-01	67.25	68.25	66.75	67.5	1.0	1.5	129226.0	8733981.25	218
2013-08-29	67.5	68.25	66.25	66.5	-1.0	-1.48	79781.0	5365632.25	193
2013-08-28	63.5	67.5	63.5	67.5	1.0	1.5	358118.0	23742000.5	485
2013-08-27	67.75	67.75	65.25	66.5	-2.0	-2.92	334118.0	22378027.25	414
2013-08-26	68.0	69.75	67.75	68.5	0.5	0.74	307468.0	21161654.5	468
2013-08-25	68.0	68.5	67.5	68.0	-0.25	-0.37	100693.0	6841929.75	179
2013-08-22	68.75	69.0	68.0	68.25	-0.25	-0.36	86345.0	5903799.5	199
2013-08-21	67.5	69.25	67.5	68.5	0.75	1.11	325453.0	22303957.5	456
2013-08-20	68.25	69.0	67.25	67.75	-0.5	-0.73	272344.0	18531676.5	380
2013-08-19	68.75	69.0	68.0	68.25	-0.75	-1.09	102151.0	6973476.5	189
2013-08-18	68.5	69.0	68.25	69.0	0.25	0.36	237420.0	16222861.0	279
2013-08-15	69.0	69.25	68.5	68.75	-0.25	-0.36	77031.0	5308599.75	176
2013-08-14	69.5	70.0	68.75	69.0	-0.5	-0.72	148104.0	10251564.5	327
2013-08-13	70.75	71.25	69.0	69.5	-0.75	-1.07	397499.0	27895130.25	424
2013-08-05	70.0	71.0	69.75	70.25	0.0	0.0	334201.0	23520604.0	469
2013-08-04	70.75	71.5	69.75	70.25	-1.0	-1.4	239660.0	16877650.75	401
2013-08-01	71.25	71.25	70.25	71.25	0.0	0.0	171564.0	12158876.5	391
2013-07-31	73.5	74.0	70.25	71.25	-2.25	-3.06	279221.0	20240743.25	518
2013-07-30	72.75	75.0	72.75	73.5	1.0	1.38	955397.0	70763356.0	1406
2013-07-29	72.0	72.75	71.75	72.5	0.5	0.69	424053.0	30680625.75	457
2013-07-28	71.0	72.25	70.0	72.0	1.25	1.77	401070.0	28701131.0	575
2013-07-25	72.0	73.0	70.75	70.75	-1.0	-1.39	304334.0	21832526.5	517
2013-07-24	69.5	73.0	69.5	71.75	2.25	3.24	735080.0	52505978.5	1178
2013-07-23	69.75	69.75	68.75	69.5	0.0	0.0	324268.0	22424215.75	319
2013-07-22	68.5	69.75	68.5	69.5	0.75	1.09	259038.0	17935467.25	390
2013-07-21	67.5	69.25	67.0	68.75	0.75	1.1	184707.0	12646121.75	247
2013-07-18	68.25	68.5	67.75	68.0	-0.5	-0.73	148346.0	10116601.5	217
2013-07-17	68.75	69.0	68.0	68.5	0.0	0.0	118007.0	8073193.5	170
2013-07-16	68.5	69.0	68.0	68.5	0.0	0.0	205970.0	14071285.75	275
2013-07-15	69.75	69.75	68.5	68.5	-1.0	-1.44	88189.0	6075800.5	236
2013-07-14	68.0	70.0	67.5	69.5	1.75	2.58	498207.0	34442149.25	741
2013-07-11	67.5	68.75	67.5	67.75	-0.25	-0.37	249061.0	16898785.5	291
2013-07-10	68.0	68.75	66.5	68.0	-0.25	-0.37	157164.0	10733525.5	242
2013-07-09	68.0	69.0	67.75	68.25	-0.25	-0.36	201001.0	13707137.25	376
2013-07-08	69.5	69.75	68.5	68.5	-2.25	-3.18	313059.0	21631540.75	609
2013-07-07	69.25	71.25	69.0	70.75	1.25	1.8	479368.0	33781865.75	685
2013-07-04	70.5	71.0	69.0	69.5	-0.5	-0.71	282275.0	19695097.5	508
2013-07-03	71.0	71.25	70.0	70.0	-1.5	-2.1	236211.0	16632871.75	421
2013-07-02	71.75	72.25	71.0	71.5	0.25	0.35	230914.0	16491274.5	453
2013-07-01	70.0	72.5	70.0	71.25	0.75	1.06	280201.0	20023665.25	617
2013-06-30	70.5	72.0	69.0	70.5	-0.75	-1.05	331838.0	23389247.0	690
2013-06-26	73.75	74.0	71.0	71.25	-2.5	-3.39	344130.0	25112773.75	663
2013-06-25	73.25	74.0	73.25	73.75	0.5	0.68	206041.0	15148855.75	468
2013-06-24	75.0	75.0	72.5	73.25	-1.25	-1.68	372422.0	27438349.0	910
2013-06-23	75.75	76.5	74.5	74.5	-0.75	-1.0	465524.0	35120650.0	952
2013-06-22	72.75	77.0	72.0	75.25	1.25	1.69	1376263.0	103645089.75	2379
2013-06-19	76.0	76.5	72.25	74.0	-1.25	-1.66	2220486.0	166351877.5	4187
2013-06-18	71.25	75.25	71.25	75.25	5.0	7.12	2545507.0	186258870.75	4353
2013-06-17	67.25	70.25	67.25	70.25	5.25	8.08	1101139.0	76007791.25	2021
2013-06-16	60.5	65.25	59.5	65.0	5.25	8.79	1189012.0	75182509.75	1985
2013-06-15	63.25	64.5	59.0	59.75	-5.25	-8.08	1075065.0	67065553.0	1874
2013-06-12	63.25	67.75	62.75	65.0	-0.5	-0.76	2635374.0	171964281.25	4226
2013-06-11	72.0	73.5	65.25	65.5	-4.25	-6.09	2269118.0	159673091.5	4672
2013-06-10	64.75	69.75	64.75	69.75	6.25	9.84	2248224.0	154408010.0	2703
2013-06-09	62.5	65.0	61.75	63.5	2.25	3.67	593928.0	37742037.25	1040
2013-06-08	60.25	62.25	60.0	61.25	1.25	2.08	336300.0	20573215.5	643
2013-06-05	58.25	60.5	58.25	60.0	1.5	2.56	507518.0	30323332.0	780
2013-06-04	56.0	61.5	56.0	58.5	2.25	4.0	904182.0	53377418.25	1313
2013-06-03	55.25	56.5	55.0	56.25	1.0	1.81	161961.0	9016350.75	201
2013-06-02	54.75	55.25	54.75	55.25	0.25	0.45	91934.0	5068508.0	151
2013-06-01	54.25	55.0	53.25	55.0	0.75	1.38	140012.0	7622241.0	170
2013-05-29	53.5	55.0	53.25	54.25	0.75	1.4	234701.0	12746527.0	310
2013-05-28	53.5	53.75	53.25	53.5	0.25	0.47	167709.0	8972284.25	108
2013-05-27	52.5	53.75	52.5	53.25	0.25	0.47	252584.0	13463318.0	200
2013-05-26	52.25	53.0	52.0	53.0	0.5	0.95	138188.0	7288489.0	144
2013-05-25	52.5	52.5	51.75	52.5	-0.25	-0.47	36422.0	1906451.0	100
2013-05-22	52.5	53.0	52.25	52.75	0.0	0.0	215483.0	11329339.25	223
2013-05-21	52.0	52.75	51.5	52.75	0.75	1.44	366307.0	19154332.25	313
2013-05-20	51.0	53.0	50.75	52.0	1.0	1.96	488032.0	25372949.25	539
2013-05-19	50.0	51.75	49.9	51.0	0.75	1.49	334837.0	17038704.3	320
2013-05-18	49.9	50.5	49.8	50.25	0.25	0.5	176374.0	8831615.1	209
2013-05-15	49.4	50.0	48.8	50.0	0.6	1.21	178294.0	8819405.2	205
2013-05-14	49.3	49.7	49.1	49.4	-0.2	-0.4	75464.0	3731264.2	145
2013-05-13	49.4	50.0	49.1	49.6	0.1	0.2	208956.0	10359644.0	326
2013-05-12	49.7	49.8	49.3	49.5	-0.2	-0.4	135713.0	6733841.9	241
2013-05-11	49.9	51.0	49.4	49.7	0.2	0.4	376414.0	18835791.2	502
2013-05-08	48.5	50.75	48.3	49.5	1.1	2.27	557536.0	27675940.9	745
2013-05-07	49.7	49.7	48.2	48.4	-1.2	-2.42	122539.0	6012738.2	266
2013-05-06	49.7	50.0	49.6	49.6	-0.1	-0.2	133100.0	6619675.1	188
2013-05-05	49.4	50.25	49.4	49.7	0.2	0.4	447235.0	22323256.2	482
2013-05-04	48.6	49.8	48.3	49.5	0.9	1.85	271081.0	13379536.1	426
2013-05-01	46.2	49.9	46.2	48.6	2.2	4.74	636355.0	30822739.1	819
2013-04-30	44.8	46.6	44.8	46.4	1.6	3.57	287174.0	13232650.8	253
2013-04-29	44.8	45.1	44.8	44.8	-0.1	-0.22	48242.0	2170036.6	54
2013-04-28	44.8	45.0	44.7	44.9	0.2	0.45	114482.0	5134580.3	65
2013-04-27	44.4	45.0	44.4	44.7	0.2	0.45	83701.0	3756151.4	107
2013-04-24	44.2	44.8	44.2	44.5	0.3	0.68	41983.0	1867506.4	83
2013-04-23	44.8	44.8	44.0	44.2	-0.6	-1.34	139149.0	6167653.0	132
2013-04-22	44.5	45.0	44.3	44.8	0.3	0.67	145290.0	6511110.9	175
2013-04-21	44.6	45.5	44.3	44.5	-0.1	-0.22	163161.0	7327899.7	239
2013-04-20	43.0	46.4	43.0	44.6	1.6	3.72	450409.0	20192170.9	503
2013-04-17	43.1	43.3	43.0	43.0	-0.1	-0.23	76368.0	3290486.4	67
2013-04-16	42.9	43.2	42.9	43.1	0.2	0.47	53606.0	2306477.3	57
2013-04-15	43.0	43.2	42.9	42.9	-0.2	-0.46	38183.0	1643724.7	43
2013-04-14	42.9	43.1	42.9	43.1	0.1	0.23	55454.0	2384119.6	62
2013-04-13	42.8	43.1	42.6	43.0	0.2	0.47	63669.0	2734037.4	86
2013-04-10	42.7	43.3	42.7	42.8	0.0	0.0	109493.0	4708478.2	141
2013-04-09	42.7	43.0	42.6	42.8	0.1	0.23	81080.0	3478900.7	103
2013-04-08	42.6	43.1	42.6	42.7	0.2	0.47	130911.0	5606691.0	117
2013-04-07	42.1	43.0	42.1	42.5	0.0	0.0	129985.0	5553228.9	108
2013-04-06	42.6	42.9	42.1	42.5	-0.1	-0.23	104003.0	4418346.8	121
2013-04-03	42.4	42.9	42.4	42.6	0.2	0.47	66651.0	2841925.8	84
2013-04-02	42.0	42.5	42.0	42.4	0.5	1.19	72276.0	3052111.8	98
2013-04-01	42.0	42.2	41.7	41.9	-0.1	-0.24	120524.0	5056426.9	147
2013-03-31	42.1	42.4	42.0	42.0	-0.4	-0.94	112231.0	4728945.4	105
2013-03-30	43.0	43.5	42.0	42.4	-0.9	-2.08	204838.0	8769828.9	232
2013-03-27	44.1	44.8	43.1	43.3	-0.7	-1.59	188936.0	8290971.8	261
2013-03-26	43.2	44.9	43.2	44.0	1.1	2.56	661119.0	29229987.7	668
2013-03-25	42.8	43.4	42.5	42.9	0.3	0.7	190172.0	8168187.4	214
2013-03-24	41.8	42.9	41.8	42.6	0.9	2.16	401377.0	17056605.1	445
2013-03-23	41.9	41.9	41.5	41.7	0.1	0.24	77353.0	3230087.6	75
2013-03-20	41.7	41.9	41.5	41.6	0.0	0.0	67139.0	2799390.4	73
2013-03-19	41.0	41.7	41.0	41.6	0.6	1.46	108939.0	4511494.0	99
2013-03-18	41.1	41.2	41.0	41.0	-0.2	-0.49	71630.0	2941247.0	41
2013-03-17	41.0	41.3	41.0	41.2	0.0	0.0	40729.0	1678425.9	48
2013-03-16	41.0	41.2	41.0	41.2	0.2	0.49	32838.0	1348744.8	54
2013-03-13	40.9	41.0	40.8	41.0	0.0	0.0	157467.0	6446917.6	56
2013-03-12	40.8	41.1	40.8	41.0	0.1	0.24	73928.0	3030885.2	76
2013-03-11	40.9	41.1	40.9	40.9	0.1	0.25	47194.0	1933989.3	60
2013-03-10	40.8	40.9	40.7	40.8	0.1	0.25	95754.0	3905728.6	76
2013-03-09	41.0	41.0	40.4	40.7	-0.3	-0.73	322461.0	13110032.6	220
2013-03-06	41.2	41.2	41.0	41.0	-0.1	-0.24	24658.0	1012321.5	31
2013-03-05	41.0	41.1	40.9	41.1	0.2	0.49	28973.0	1187746.2	32
2013-03-04	40.9	41.0	40.8	40.9	0.0	0.0	31811.0	1301413.8	35
2013-03-03	40.9	41.4	40.4	40.9	-0.2	-0.49	90921.0	3733204.7	92
2013-03-02	40.8	41.3	40.8	41.1	0.3	0.74	87191.0	3577950.1	68
2013-02-27	40.8	40.9	40.8	40.8	0.0	0.0	9730.0	397457.4	27
2013-02-26	40.8	41.1	40.7	40.8	-0.1	-0.24	38380.0	1569324.8	32
2013-02-25	41.0	41.0	40.8	40.9	-0.1	-0.24	13236.0	541714.4	35
2013-02-24	40.8	41.2	40.8	41.0	0.2	0.49	18990.0	778383.5	45
2013-02-23	40.8	41.2	40.8	40.8	0.0	0.0	20592.0	842665.6	47
2013-02-20	40.8	41.0	40.8	40.8	0.0	0.0	21823.0	893073.5	28
2013-02-19	40.8	41.0	40.8	40.8	0.0	0.0	26017.0	1063791.6	35
2013-02-18	40.7	41.0	40.7	40.8	-0.2	-0.49	18337.0	749469.9	32
2013-02-17	41.3	41.3	40.7	41.0	-0.3	-0.73	46367.0	1899284.1	75
2013-02-16	40.6	41.5	40.6	41.3	0.6	1.47	109846.0	4525895.2	171
2013-02-13	40.9	40.9	40.7	40.7	0.0	0.0	77817.0	3179749.5	49
2013-02-12	40.7	40.9	40.5	40.7	0.2	0.49	43427.0	1767019.2	51
2013-02-11	40.7	40.8	40.5	40.5	-0.1	-0.25	19997.0	811863.0	32
2013-02-10	40.5	40.7	40.5	40.6	0.1	0.25	39701.0	1610225.6	33
2013-02-09	40.5	40.5	40.4	40.5	0.0	0.0	53075.0	2149238.7	49
2013-02-06	40.6	40.7	40.4	40.5	0.0	0.0	23320.0	945414.5	38
2013-02-05	40.5	40.5	40.4	40.5	-0.1	-0.25	22622.0	914690.2	33
2013-02-04	40.5	40.7	40.4	40.6	0.2	0.5	47140.0	1915140.1	42
2013-02-03	40.4	40.8	40.4	40.4	-0.3	-0.74	65046.0	2643429.0	69
2013-02-02	40.5	40.7	40.4	40.7	0.2	0.49	33015.0	1339924.6	57
2013-01-30	40.5	40.5	40.3	40.5	0.1	0.25	25904.0	1047957.9	45
2013-01-29	40.4	40.4	40.3	40.4	0.0	0.0	31425.0	1269054.7	26
2013-01-28	40.4	40.5	40.3	40.4	0.0	0.0	38704.0	1564699.6	51
2013-01-27	40.4	40.4	40.3	40.4	0.0	0.0	10156.0	409919.6	29
2013-01-26	40.2	40.5	40.2	40.4	0.3	0.75	79802.0	3221846.1	77
2013-01-23	40.5	40.5	40.0	40.1	-0.4	-0.99	341934.0	13224385.9	144
2013-01-22	40.3	40.5	40.2	40.5	0.2	0.5	48947.0	1974176.7	50
2013-01-21	40.3	40.4	40.3	40.3	-0.2	-0.49	40192.0	1619750.4	28
2013-01-20	40.3	40.5	40.1	40.5	0.1	0.25	6832317.0	249022594.6	69
2013-01-19	40.5	40.5	40.3	40.4	0.0	0.0	108396.0	4378962.0	80
2013-01-16	40.4	40.6	40.3	40.4	0.0	0.0	80484.0	3258426.8	60
2013-01-15	40.4	40.6	40.3	40.4	-0.1	-0.25	46686.0	1887734.9	83
2013-01-14	40.3	40.6	40.3	40.5	0.1	0.25	82152.0	3328486.5	93
2013-01-13	41.1	41.1	40.2	40.4	-0.8	-1.94	206980.0	8402514.9	200
2013-01-12	41.6	41.8	41.1	41.2	-0.5	-1.2	206464.0	8534091.4	147
2013-01-09	41.5	42.0	41.5	41.7	0.3	0.72	218578.0	9139886.5	153
2013-01-08	41.5	41.5	41.4	41.4	0.0	0.0	47346.0	1964312.1	51
2013-01-07	41.5	41.5	41.4	41.4	-0.1	-0.24	72387.0	3001149.4	79
2013-01-06	41.5	41.9	41.4	41.5	-0.1	-0.24	45523.0	1892915.0	63
2013-01-05	41.3	41.8	41.3	41.6	0.5	1.22	138221.0	5752301.9	120
2013-01-02	40.6	41.1	40.5	41.1	0.5	1.23	94641.0	3866156.5	104
2013-01-01	40.6	40.7	40.5	40.6	0.0	0.0	22236.0	902484.0	44
2012-12-31	40.6	40.7	40.6	40.6	0.0	0.0	20286.0	823749.8	40
2012-12-30	40.6	41.0	40.6	40.6	0.0	0.0	32270.0	1314055.5	55
2012-12-29	41.3	41.4	40.5	40.6	-0.7	-1.69	134559.0	5508425.9	130
2012-12-26	40.9	41.3	40.8	41.3	0.4	0.98	79246.0	3253999.9	57
2012-12-25	41.0	41.0	40.8	40.9	0.0	0.0	60206.0	2464571.9	70
2012-12-24	40.1	40.9	40.1	40.9	0.7	1.74	140090.0	5686364.0	133
2012-12-23	40.1	40.3	40.0	40.2	0.2	0.5	102876.0	4134684.9	77
2012-12-22	40.0	40.2	40.0	40.0	-0.1	-0.25	56683.0	2269869.9	71
2012-12-19	40.1	40.2	40.1	40.1	-0.1	-0.25	39645.0	1590075.0	42
2012-12-18	40.1	40.3	40.0	40.2	-0.1	-0.25	45256.0	1816736.6	67
2012-12-17	40.4	40.5	40.0	40.3	-0.2	-0.49	47431.0	1909770.9	82
2012-12-16	40.1	40.5	40.0	40.5	0.4	1.0	133990.0	5384282.4	140
2012-12-15	40.1	40.1	40.0	40.1	-0.2	-0.5	59768.0	2393146.6	63
2012-12-12	40.0	40.4	40.0	40.3	0.2	0.5	52936.0	2124391.0	76
2012-12-11	40.0	40.1	40.0	40.1	0.1	0.25	8584.0	343831.8	31
2012-12-10	39.9	40.1	39.9	40.0	-0.2	-0.5	9954.0	398090.6	30
2012-12-09	40.1	40.2	40.0	40.2	0.1	0.25	11322.0	453823.6	30
2012-12-08	40.0	40.4	39.9	40.1	0.1	0.25	56721.0	2279072.1	101
2012-12-05	39.9	40.0	39.9	40.0	0.0	0.0	5463.0	218066.1	24
2012-12-04	40.1	40.1	39.8	40.0	-0.2	-0.5	10488.0	419196.8	30
2012-12-03	40.0	40.2	39.8	40.2	0.2	0.5	29239.0	1167564.2	52
2012-12-02	39.8	40.0	39.8	40.0	-0.1	-0.25	21872.0	872515.9	36
2012-12-01	39.9	40.2	39.8	40.1	0.5	1.26	50058.0	2001441.7	53
2012-11-28	39.3	40.6	39.3	39.6	0.1	0.25	128389.0	5112936.2	131
2012-11-27	39.5	39.7	39.5	39.5	-0.2	-0.5	44828.0	1776522.4	32
2012-11-26	39.8	39.8	39.4	39.7	0.1	0.25	32554.0	1287568.6	40
2012-11-25	39.6	39.8	39.5	39.6	-0.2	-0.5	34457.0	1365878.5	43
2012-11-24	39.7	39.8	39.6	39.8	0.1	0.25	36327.0	1444563.7	36
2012-11-21	39.6	39.9	39.6	39.7	-0.2	-0.5	29847.0	1187740.8	34
2012-11-20	39.4	39.9	39.4	39.9	0.4	1.01	38401.0	1524798.4	44
2012-11-19	39.4	39.7	39.4	39.5	0.0	0.0	69170.0	2735227.2	55
2012-11-18	39.5	39.5	39.5	39.5	-0.1	-0.25	49934.0	1972322.4	27
2012-11-17	39.6	39.7	39.4	39.6	0.2	0.51	38433.0	1520482.1	49
2012-11-14	40.0	40.0	39.2	39.4	0.0	0.0	66025.0	2623315.4	84
2012-11-13	39.5	39.6	39.4	39.4	0.1	0.25	45461.0	1795458.4	56
2012-11-12	39.4	39.6	39.3	39.3	-0.1	-0.25	39032.0	1538727.3	43
2012-11-11	39.4	39.7	39.4	39.4	-0.2	-0.51	42126.0	1666282.0	56
2012-11-10	39.6	39.6	39.4	39.6	0.0	0.0	22757.0	898844.6	39
2012-11-07	39.3	39.6	39.3	39.6	0.1	0.25	32888.0	1299381.0	54
2012-11-06	39.2	39.5	39.1	39.5	0.3	0.77	52740.0	2074219.0	81
2012-11-05	39.3	39.4	39.0	39.2	-0.1	-0.25	95500.0	3742608.3	86
2012-11-04	39.5	39.5	39.2	39.3	0.0	0.0	60764.0	2391875.4	72
2012-11-03	39.3	39.4	39.1	39.3	0.2	0.51	28074.0	1102392.4	38
2012-10-24	39.3	39.5	39.0	39.1	-0.2	-0.51	100251.0	3930024.0	87
2012-10-23	39.1	39.6	39.1	39.3	0.1	0.26	60000.0	2369345.6	54
2012-10-22	39.2	39.6	39.1	39.2	0.0	0.0	31975.0	1257067.4	50
2012-10-21	39.5	39.6	39.2	39.2	-0.1	-0.25	42265.0	1662430.1	64
2012-10-20	39.4	39.6	39.2	39.3	-0.4	-1.01	48602.0	1912223.3	66
2012-10-17	39.3	39.7	39.0	39.7	0.5	1.28	135250.0	5313161.6	167
2012-10-16	39.1	39.4	39.1	39.2	-0.1	-0.25	32043.0	1258058.9	66
2012-10-15	39.3	39.6	39.0	39.3	0.0	0.0	52739.0	2068192.8	81
2012-10-14	39.5	39.8	39.0	39.3	-0.6	-1.5	78723.0	3091680.7	90
2012-10-13	40.0	40.0	39.4	39.9	-0.2	-0.5	73588.0	2925168.1	80
2012-10-10	39.9	40.2	39.8	40.1	0.1	0.25	66955.0	2674980.1	96
2012-10-09	39.8	40.0	39.7	40.0	-0.1	-0.25	29424.0	1170401.3	49
2012-10-08	39.9	40.1	39.7	40.1	0.0	0.0	42154.0	1680539.6	80
2012-10-07	40.2	40.3	39.8	40.1	0.1	0.25	50795.0	2034446.6	69
2012-10-06	40.2	40.2	40.0	40.0	0.0	0.0	46185.0	1851378.8	63
2012-10-03	40.1	40.1	39.9	40.0	-0.1	-0.25	61399.0	2459145.1	63
2012-10-02	40.0	40.4	40.0	40.1	0.1	0.25	28334.0	1137581.1	46
2012-10-01	40.0	40.5	39.7	40.0	0.0	0.0	55252.0	2214203.4	86
2012-09-30	39.7	40.0	39.7	40.0	0.3	0.76	37500.0	1498004.8	64
2012-09-29	39.7	40.9	39.5	39.7	0.1	0.25	68067.0	2725385.1	100
2012-09-26	39.7	39.7	39.4	39.6	-0.1	-0.25	25584.0	1011901.8	56
2012-09-25	40.0	40.0	39.6	39.7	-0.3	-0.75	69285.0	2755019.1	70
2012-09-24	40.2	40.2	39.3	40.0	-0.2	-0.5	59914.0	2395496.5	68
2012-09-22	40.2	40.6	40.2	40.2	0.0	0.0	21371.0	863345.9	46
2012-09-19	40.5	40.6	40.2	40.2	-0.3	-0.74	53325.0	2158203.2	71
2012-09-18	40.7	40.7	40.4	40.5	-0.1	-0.25	33400.0	1353072.6	40
2012-09-17	40.7	40.7	40.3	40.6	-0.1	-0.25	31499.0	1278921.4	48
2012-09-16	40.7	40.7	40.5	40.7	0.1	0.25	109635.0	4457982.9	82
2012-09-15	40.9	40.9	40.5	40.6	-0.1	-0.25	85445.0	3475021.5	92
2012-09-12	40.8	40.9	40.7	40.7	-0.1	-0.25	35004.0	1428801.8	49
2012-09-11	40.6	41.0	40.6	40.8	0.0	0.0	38735.0	1582748.4	61
2012-09-10	40.8	41.0	40.7	40.8	-0.2	-0.49	18829.0	769742.9	39
2012-09-09	40.6	41.0	40.6	41.0	0.1	0.24	48847.0	1998647.1	78
2012-09-08	40.6	40.9	40.6	40.9	0.2	0.49	44501.0	1811384.3	62
2012-09-05	40.6	40.7	40.3	40.7	0.2	0.49	47364.0	1919254.4	71
2012-09-04	41.0	41.0	40.5	40.5	-0.6	-1.46	75586.0	3073590.2	72
2012-09-03	40.7	41.3	40.7	41.1	0.2	0.49	72953.0	2991021.6	83
2012-09-02	40.8	41.4	40.4	40.9	0.3	0.74	63527.0	2600590.4	111
2012-09-01	40.5	41.9	40.3	40.6	0.3	0.74	61902.0	2530429.5	99
2012-08-29	40.3	40.3	40.2	40.3	-0.3	-0.74	23016.0	926463.0	49
2012-08-28	40.3	40.7	40.1	40.6	0.0	0.0	29323.0	1185411.9	64
2012-08-27	40.2	40.6	40.1	40.6	0.4	1.0	33955.0	1367748.6	66
2012-08-26	40.3	40.4	40.2	40.2	-0.1	-0.25	43911.0	1769274.4	42
2012-08-25	39.9	40.4	39.9	40.3	0.3	0.75	67786.0	2728740.9	52
2012-08-15	39.9	40.2	39.8	40.0	0.2	0.5	82718.0	3310808.7	74
2012-08-14	39.9	40.0	39.7	39.8	-0.2	-0.5	47989.0	1915354.9	73
2012-08-13	39.8	40.0	39.7	40.0	0.0	0.0	31203.0	1244435.0	26
2012-08-12	39.8	40.0	39.8	40.0	0.1	0.25	18183.0	725471.8	31
2012-08-11	39.8	40.0	39.8	39.9	0.2	0.5	38105.0	1522718.6	58
2012-08-08	40.0	40.0	39.6	39.7	-0.3	-0.75	40646.0	1616893.0	63
2012-08-07	39.6	40.0	39.6	40.0	0.4	1.01	27660.0	1102025.3	46
2012-08-06	39.9	40.2	39.6	39.6	-0.3	-0.75	38113.0	1520042.8	72
2012-08-05	40.2	40.2	39.9	39.9	-0.3	-0.75	120704.0	4829031.6	89
2012-08-04	40.2	40.5	40.0	40.2	0.1	0.25	96999.0	3898505.6	131
2012-08-01	39.7	40.1	39.7	40.1	0.4	1.01	62253.0	2481463.8	72
2012-07-31	40.1	40.1	39.6	39.7	-0.3	-0.75	29204.0	1163367.6	61
2012-07-30	39.6	40.0	39.5	40.0	0.5	1.27	69395.0	2759414.0	103
2012-07-29	39.5	39.5	39.2	39.5	0.0	0.0	65383.0	2579943.0	62
2012-07-28	39.0	39.5	39.0	39.5	0.4	1.02	101829.0	4007397.0	117
2012-07-25	39.0	39.1	39.0	39.1	0.1	0.26	70232.0	2743855.9	79
2012-07-24	38.9	39.1	38.7	39.0	0.3	0.78	84789.0	3299381.8	111
2012-07-23	38.7	38.8	38.7	38.7	0.0	0.0	56102.0	2171303.0	55
2012-07-22	39.0	39.0	38.6	38.7	-0.3	-0.77	89321.0	3462747.8	140
2012-07-21	39.5	39.7	39.0	39.0	-2.6	-6.25	347553.0	13625033.6	394
2012-07-18	41.7	41.7	41.1	41.6	0.2	0.48	197935.0	8198185.1	178
2012-07-17	41.8	42.0	41.4	41.4	-0.4	-0.96	104354.0	4351171.8	140
2012-07-16	41.9	42.3	41.8	41.8	0.1	0.24	203019.0	8523241.6	162
2012-07-15	41.9	42.0	41.5	41.7	0.0	0.0	204695.0	8555530.1	179
2012-07-14	41.7	42.0	41.3	41.7	0.4	0.97	108595.0	4527954.8	119
2012-07-11	41.2	41.5	41.0	41.3	-0.2	-0.48	57888.0	2389808.1	71
2012-07-10	41.6	42.0	41.1	41.5	-0.2	-0.48	71908.0	2989207.5	104
2012-07-09	42.3	42.5	41.6	41.7	-0.7	-1.65	83932.0	3541305.3	124
2012-07-08	41.6	43.0	41.4	42.4	0.9	2.17	220277.0	9304563.0	233
2012-07-07	40.6	41.5	40.6	41.5	0.7	1.72	98026.0	4043314.4	138
2012-07-04	40.5	40.9	40.4	40.8	0.3	0.74	55668.0	2261848.5	82
2012-07-03	40.5	40.9	40.0	40.5	0.5	1.25	123854.0	5013264.0	163
2012-07-02	39.6	40.3	39.6	40.0	0.2	0.5	98267.0	3938026.6	137
2012-07-01	39.5	39.8	39.3	39.8	0.4	1.02	48816.0	1933567.0	91
2012-06-30	39.3	39.6	39.3	39.4	0.2	0.51	69602.0	2745559.0	89
2012-06-27	39.3	39.3	39.1	39.2	-0.3	-0.76	63364.0	2485225.8	66
2012-06-26	39.2	39.5	39.2	39.5	0.2	0.51	19757.0	778276.6	50
2012-06-25	39.4	39.5	39.3	39.3	0.1	0.26	26631.0	1048006.7	50
2012-06-24	39.2	39.5	39.1	39.2	-0.1	-0.25	112400.0	4425584.0	119
2012-06-23	39.2	39.4	39.1	39.3	0.1	0.26	77565.0	3050236.5	84
2012-06-20	39.0	39.3	38.9	39.2	0.2	0.51	51022.0	1996067.6	67
2012-06-19	39.0	39.1	38.9	39.0	0.0	0.0	49582.0	1934467.9	65
2012-06-18	39.0	39.2	38.9	39.0	0.0	0.0	101118.0	3945673.2	81
2012-06-17	38.8	39.1	38.8	39.0	0.0	0.0	80463.0	3134000.4	76
2012-06-16	39.3	39.4	37.6	39.0	0.0	0.0	131063.0	5085732.6	134
2012-06-13	39.0	39.2	39.0	39.0	0.0	0.0	59225.0	2316076.3	94
2012-06-12	38.9	39.0	38.8	39.0	0.0	0.0	83767.0	3259378.4	76
2012-06-11	38.8	39.0	38.8	39.0	0.2	0.52	40361.0	1571287.6	79
2012-06-10	38.5	39.0	38.4	38.8	0.4	1.04	90431.0	3504408.0	98
2012-06-09	37.6	39.0	37.6	38.4	-0.3	-0.78	159606.0	6142240.1	152
2012-06-06	39.0	39.3	38.7	38.7	-0.1	-0.26	97362.0	3786868.9	97
2012-06-05	38.9	39.4	38.8	38.8	0.0	0.0	88673.0	3470033.7	88
2012-06-04	38.7	39.0	38.7	38.8	-0.1	-0.26	53103.0	2062043.7	64
2012-06-03	38.8	38.9	38.7	38.9	0.3	0.78	47346.0	1838321.0	77
2012-06-02	38.7	39.0	38.6	38.6	-0.6	-1.53	116332.0	4511573.3	136
2012-05-30	39.2	39.9	39.2	39.2	-0.2	-0.51	149235.0	5901430.1	163
2012-05-29	39.3	39.5	39.2	39.4	0.2	0.51	105499.0	3922913.3	76
2012-05-28	39.1	39.5	39.0	39.2	0.2	0.51	100454.0	3943662.5	109
2012-05-27	38.9	39.1	38.7	39.0	0.1	0.26	53554.0	2082291.0	71
2012-05-26	39.1	39.3	38.8	38.9	-0.1	-0.26	118147.0	4610892.2	137
2012-05-23	39.1	39.6	38.8	39.0	0.0	0.0	148338.0	5824608.9	171
2012-05-22	39.1	39.3	39.0	39.0	0.1	0.26	73226.0	2865308.0	96
2012-05-21	39.1	39.1	38.9	38.9	0.0	0.0	30370.0	1185642.3	55
2012-05-20	39.0	39.3	38.8	38.9	0.2	0.52	95452.0	3729532.1	93
2012-05-19	38.9	38.9	38.5	38.7	-0.2	-0.51	162005.0	6276485.3	158
2012-05-16	38.4	40.0	38.4	38.9	0.5	1.3	832238.0	32721774.6	699
2012-05-15	38.0	38.4	38.0	38.4	0.4	1.05	30950.0	1182339.1	26
2012-05-14	38.0	38.5	38.0	38.0	0.0	0.0	75218.0	2872488.8	99
2012-05-13	38.5	38.6	38.0	38.0	-0.4	-1.04	36695.0	1403940.6	64
2012-05-12	38.0	38.4	37.8	38.4	0.3	0.79	46339.0	1763492.5	70
2012-05-09	38.9	38.9	38.1	38.1	-0.8	-2.06	96090.0	3707570.2	81
2012-05-08	39.1	39.3	38.8	38.9	-0.1	-0.26	75354.0	2934656.6	58
2012-05-07	39.0	39.1	38.9	39.0	-0.1	-0.26	88828.0	3463856.8	61
2012-05-06	39.1	39.5	39.1	39.1	0.0	0.0	142802.0	5607867.4	113
2012-05-05	39.5	39.5	39.1	39.1	-0.2	-0.51	54268.0	2125847.0	58
2012-05-02	38.9	39.9	38.9	39.3	0.3	0.77	227711.0	8993794.0	194
2012-05-01	38.9	39.1	38.9	39.0	0.1	0.26	90020.0	3509633.9	87
2012-04-30	39.0	39.0	38.5	38.9	-0.3	-0.77	103608.0	4019665.4	103
2012-04-29	39.3	39.5	38.9	39.2	-0.1	-0.25	87336.0	3424686.2	130
2012-04-28	39.9	40.0	38.9	39.3	-0.2	-0.51	295674.0	11714838.9	292
2012-04-25	38.5	40.4	38.5	39.5	0.9	2.33	904509.0	35861229.9	642
2012-04-24	38.4	38.8	38.4	38.6	0.1	0.26	89654.0	3459690.1	96
2012-04-23	38.2	38.6	38.1	38.5	0.1	0.26	113007.0	4334793.5	118
2012-04-22	38.3	38.4	38.0	38.4	0.3	0.79	120881.0	4626887.0	101
2012-04-21	38.0	38.3	37.8	38.1	0.2	0.53	147076.0	5599932.6	116
2012-04-18	37.7	38.4	37.4	37.9	0.3	0.8	185390.0	7027751.2	148
2012-04-17	37.2	37.8	37.2	37.6	0.5	1.35	137335.0	5153051.5	133
2012-04-16	37.5	37.6	37.1	37.1	-0.4	-1.07	53326.0	1989830.5	87
2012-04-15	37.8	37.9	37.4	37.5	-0.2	-0.53	95764.0	3606605.6	107
2012-04-14	37.3	37.7	37.2	37.7	0.0	0.0	59192.0	2217941.6	110
2012-04-11	37.9	38.0	36.6	37.7	-0.1	-0.26	202708.0	7575208.3	219
2012-04-10	38.2	38.4	37.8	37.8	-0.5	-1.31	126291.0	4809079.3	160
2012-04-09	37.4	38.6	37.4	38.3	0.6	1.59	143556.0	5495957.4	173
2012-04-08	38.5	38.7	37.3	37.7	-0.8	-2.08	278401.0	10625293.3	272
2012-04-07	38.7	38.7	38.2	38.5	-0.3	-0.77	65670.0	2530314.5	111
2012-04-04	38.6	39.2	38.6	38.8	0.1	0.26	144763.0	5625587.2	159
2012-04-03	39.0	39.2	38.6	38.7	-0.4	-1.02	258545.0	10028423.8	218
2012-04-02	39.2	39.3	38.8	39.1	0.0	0.0	194127.0	7576382.4	171
2012-04-01	38.7	39.4	38.7	39.1	0.4	1.03	158069.0	6178743.7	186
2012-03-31	38.8	38.9	38.6	38.7	-0.1	-0.26	48009.0	1861897.9	111
2012-03-28	38.7	38.9	38.5	38.8	0.1	0.26	102301.0	3954145.2	138
2012-03-27	39.0	39.1	38.7	38.7	-0.1	-0.26	105275.0	4095939.3	116
2012-03-26	39.1	39.2	38.7	38.8	-0.2	-0.51	309765.0	12061665.8	211
2012-03-25	39.0	39.2	38.9	39.0	0.0	0.0	95902.0	3740721.7	127
2012-03-24	38.8	39.1	38.7	39.0	0.2	0.52	212424.0	8267660.4	209
2012-03-21	38.5	38.8	38.4	38.8	0.0	0.0	66332.0	2566409.9	100
2012-03-20	38.9	39.0	38.5	38.8	-0.1	-0.26	143589.0	5562049.7	144
2012-03-19	39.1	39.5	38.8	38.9	-0.1	-0.26	369025.0	14444155.2	322
[truncated: 2,769 more rows]
