# Supplementary material for: Effective short-term forecasts of Saudi stock price trends using technical indicators and large-scale multivariate time series
Source: PeerJ Comput Sci. 2023 Jan 6;9:e1205. doi: 10.7717/peerj-cs.1205 (PMC10280263; doi:10.7717/peerj-cs.1205)
Supplement: Supplemental Information 3 [file peerj-cs-09-1205-s003.zip › TASI Dataset 2021/ALYAMAMAH STEEL_1304.csv]

date	open	high	low	close	change	change_percent	volume_traded	value_traded_SAR	number_trades
2020-03-19	13.52	14.0	13.5	13.9	0.28	2.06	220502.0	3057904.26	284
2020-03-18	13.4	13.9	13.4	13.62	0.22	1.64	109425.0	1495475.78	219
2020-03-17	13.22	13.66	12.96	13.4	0.2	1.52	263892.0	3533659.06	273
2020-03-16	13.68	13.9	13.0	13.2	-0.8	-5.71	372639.0	4972363.76	542
2020-03-15	15.26	15.3	14.0	14.0	-0.88	-5.91	432218.0	6230285.3	567
2020-03-12	14.7	15.2	14.1	14.88	-0.62	-4.0	485353.0	7084422.02	517
2020-03-11	16.98	17.4	15.4	15.5	-1.36	-8.07	744108.0	12345391.38	775
2020-03-10	17.0	17.1	16.3	16.86	0.82	5.11	545406.0	9062856.34	508
2020-03-09	16.04	16.04	16.04	16.04	-1.78	-9.99	183210.0	2938688.4	189
2020-03-08	18.02	18.26	17.82	17.82	-1.98	-10.0	159611.0	2872443.04	318
2020-03-05	20.02	20.12	19.62	19.8	-0.18	-0.9	134742.0	2671081.78	243
2020-03-04	19.8	20.12	19.7	19.98	-0.02	-0.1	130106.0	2591623.56	297
2020-03-03	19.82	20.0	19.4	20.0	0.78	4.06	133512.0	2614107.02	329
2020-03-02	20.9	21.02	18.84	19.22	-1.28	-6.24	592320.0	11780265.22	763
2020-03-01	21.52	21.52	20.4	20.5	-1.4	-6.39	406876.0	8408435.52	386
2020-02-27	22.02	22.2	21.64	21.9	-0.3	-1.35	220654.0	4848420.74	305
2020-02-26	21.6	22.26	21.6	22.2	0.1	0.45	280862.0	6170484.68	383
2020-02-25	21.58	22.1	21.58	22.1	0.0	0.0	244251.0	5337013.26	247
2020-02-24	22.46	22.48	21.68	22.1	-0.28	-1.25	366080.0	8085369.5	568
2020-02-23	22.12	22.5	22.0	22.38	0.32	1.45	354544.0	7892673.58	479
2020-02-20	21.96	22.6	21.9	22.06	0.38	1.75	839251.0	18607052.98	1043
2020-02-19	21.3	21.92	21.28	21.68	0.36	1.69	348086.0	7523676.22	548
2020-02-18	21.04	21.32	21.04	21.32	0.28	1.33	124470.0	2638094.56	221
2020-02-17	20.8	21.2	20.8	21.04	0.08	0.38	167726.0	3531709.66	227
2020-02-16	21.2	21.4	20.84	20.96	-0.26	-1.23	422108.0	8874647.28	346
2020-02-13	20.82	21.6	20.8	21.22	0.42	2.02	791933.0	16853570.76	811
2020-02-12	21.2	21.48	20.76	20.8	-0.48	-2.26	181267.0	3824925.46	356
2020-02-11	20.9	21.44	20.8	21.28	0.14	0.66	274988.0	5793343.58	418
2020-02-10	20.36	21.42	20.36	21.14	0.8	3.93	570346.0	11999527.9	722
2020-02-09	20.3	20.4	19.82	20.34	-0.14	-0.68	287634.0	5778165.92	471
2020-02-06	21.0	21.0	20.48	20.48	-0.52	-2.48	200590.0	4150079.86	371
2020-02-05	21.3	21.4	21.0	21.0	-0.28	-1.32	315128.0	6673047.3	359
2020-02-04	21.56	21.78	21.24	21.28	-0.36	-1.66	492485.0	10557564.24	631
2020-02-03	21.0	21.88	20.9	21.64	0.68	3.24	1291154.0	27785454.6	1485
2020-02-02	20.5	21.02	20.3	20.96	0.26	1.26	563630.0	11733643.06	709
2020-01-30	20.66	20.86	20.44	20.7	0.12	0.58	532237.0	11019532.22	703
2020-01-29	20.1	20.7	20.1	20.58	0.3	1.48	778594.0	15957010.96	901
2020-01-28	20.02	20.5	20.0	20.28	0.24	1.2	445070.0	9010465.74	527
2020-01-27	20.64	20.66	20.0	20.04	-0.46	-2.24	264623.0	5374893.0	459
2020-01-26	20.08	20.9	20.02	20.5	0.4	1.99	431243.0	8870644.36	837
2020-01-23	20.22	20.4	20.0	20.1	-0.56	-2.71	931472.0	18822295.38	1226
2020-01-22	21.02	21.26	20.66	20.66	-0.32	-1.53	1125915.0	23557507.1	1638
2020-01-21	19.4	21.28	19.4	20.98	1.6	8.26	3860684.0	78182985.0	3820
2020-01-20	18.96	19.48	18.96	19.38	0.56	2.98	844501.0	16264495.02	1101
2020-01-19	18.82	19.06	18.8	18.82	-0.1	-0.53	206083.0	3891348.08	324
2020-01-16	18.98	18.98	18.74	18.92	-0.08	-0.42	283996.0	5355642.68	393
2020-01-15	19.2	19.3	18.94	19.0	-0.12	-0.63	746625.0	14321977.66	724
2020-01-14	19.12	19.24	19.0	19.12	0.12	0.63	892191.0	17059751.6	1065
2020-01-13	18.94	19.14	18.8	19.0	0.2	1.06	645240.0	12238349.6	748
2020-01-12	18.94	18.94	18.68	18.8	0.12	0.64	149132.0	2799599.88	245
2020-01-09	18.22	18.7	18.22	18.68	0.64	3.55	151711.0	2817209.5	237
2020-01-08	18.2	18.32	18.0	18.04	-0.4	-2.17	153719.0	2797720.96	261
2020-01-07	18.44	18.68	18.44	18.44	0.18	0.99	108328.0	2010367.4	255
2020-01-06	18.3	18.4	18.24	18.26	-0.14	-0.76	150883.0	2764448.9	254
2020-01-05	18.3	18.7	18.3	18.4	-0.54	-2.85	377680.0	6972291.32	438
2020-01-02	18.98	19.12	18.92	18.94	-0.1	-0.53	153920.0	2924146.32	270
2020-01-01	18.94	19.08	18.9	19.04	0.14	0.74	252493.0	4796642.02	365
2019-12-31	19.04	19.04	18.7	18.9	-0.24	-1.25	432128.0	8154185.6	710
2019-12-30	19.3	19.38	19.12	19.14	-0.08	-0.42	394646.0	7588321.06	518
2019-12-29	18.86	19.38	18.86	19.22	0.42	2.23	911521.0	17389889.9	1096
2019-12-26	18.54	18.9	18.52	18.8	0.26	1.4	581413.0	10911131.6	772
2019-12-25	18.62	18.64	18.44	18.54	-0.02	-0.11	329981.0	6121875.6	453
2019-12-24	18.6	18.66	18.48	18.56	0.0	0.0	403553.0	7482105.46	504
2019-12-23	18.58	18.66	18.48	18.56	0.0	0.0	439397.0	8163207.72	688
2019-12-22	18.3	18.6	18.3	18.56	0.2	1.09	495508.0	9164404.78	734
2019-12-19	18.2	18.4	18.16	18.36	0.2	1.1	253678.0	4642568.56	396
2019-12-18	18.16	18.16	18.0	18.16	-0.04	-0.22	275295.0	4975224.1	466
2019-12-17	18.16	18.3	18.12	18.2	0.04	0.22	191777.0	3493053.16	391
2019-12-16	17.88	18.22	17.88	18.16	0.34	1.91	316128.0	5724621.84	591
2019-12-15	18.14	18.14	17.8	17.82	-0.28	-1.55	323813.0	5790155.42	592
2019-12-12	18.2	18.4	17.8	18.1	-0.9	-4.74	850893.0	15400336.12	1168
2019-12-11	19.1	19.1	18.9	19.0	-0.08	-0.42	265146.0	5033574.62	434
2019-12-10	19.1	19.1	18.84	19.08	-0.2	-1.04	301883.0	5739399.64	460
2019-12-09	19.32	19.7	19.22	19.28	-0.02	-0.1	1080660.0	21077287.82	1103
2019-12-08	18.9	19.3	18.9	19.3	0.5	2.66	379629.0	7275403.94	672
2019-12-05	18.46	18.8	18.46	18.8	0.3	1.62	108144.0	2021061.44	188
2019-12-04	18.54	18.6	18.44	18.5	-0.04	-0.22	56493.0	1044238.4	146
2019-12-03	18.64	18.9	18.52	18.54	0.04	0.22	104027.0	1938177.86	206
2019-12-02	18.7	18.7	18.5	18.5	-0.24	-1.28	76460.0	1420750.36	172
2019-12-01	18.74	18.86	18.6	18.74	0.0	0.0	115916.0	2168431.36	234
2019-11-28	18.62	18.84	18.52	18.74	0.14	0.75	101224.0	1886235.54	302
2019-11-27	18.42	18.96	18.42	18.6	0.26	1.42	230153.0	4305317.06	498
2019-11-26	18.18	18.34	18.0	18.34	0.34	1.89	94300.0	1715956.9	207
2019-11-25	18.0	18.18	17.94	18.0	-0.08	-0.44	58002.0	1044499.76	107
2019-11-24	18.24	18.24	18.02	18.08	-0.02	-0.11	103211.0	1867089.9	178
2019-11-21	18.26	18.36	18.1	18.1	-0.16	-0.88	135176.0	2464300.26	288
2019-11-20	18.02	18.28	18.02	18.26	0.24	1.33	359590.0	6531328.2	314
2019-11-19	17.7	18.18	17.7	18.02	0.42	2.39	491201.0	8844060.76	687
2019-11-18	17.32	17.6	17.3	17.6	0.28	1.62	111565.0	1942942.16	234
2019-11-17	17.32	17.4	17.3	17.32	-0.04	-0.23	85336.0	1478435.72	161
2019-11-14	17.32	17.38	17.3	17.36	-0.04	-0.23	66977.0	1162167.6	143
2019-11-13	17.48	17.56	17.34	17.4	-0.18	-1.02	140510.0	2448957.94	271
2019-11-12	17.6	17.7	17.56	17.58	-0.12	-0.68	119551.0	2104743.14	180
2019-11-11	17.7	17.84	17.56	17.7	-0.1	-0.56	199185.0	3521614.38	243
2019-11-10	17.6	17.9	17.6	17.8	0.18	1.02	85394.0	1518290.58	180
2019-11-07	17.62	17.62	17.5	17.62	-0.02	-0.11	81082.0	1423006.02	111
2019-11-06	17.7	17.7	17.36	17.64	-0.06	-0.34	95228.0	1673542.56	137
2019-11-05	17.4	17.7	17.4	17.7	0.32	1.84	132512.0	2325268.62	242
2019-11-04	17.16	17.38	17.16	17.38	-0.02	-0.11	135780.0	2342282.8	211
2019-11-03	17.5	17.5	17.3	17.4	-0.22	-1.25	80620.0	1402142.16	168
2019-10-31	17.58	17.66	17.52	17.62	0.12	0.69	75347.0	1326019.76	161
2019-10-30	17.5	17.52	17.42	17.5	-0.04	-0.23	53929.0	943724.3	160
2019-10-29	17.92	17.92	17.5	17.54	-0.54	-2.99	168259.0	2959131.68	336
2019-10-28	18.14	18.14	17.92	18.08	-0.12	-0.66	127290.0	2296211.02	185
2019-10-27	18.04	18.2	18.04	18.2	0.18	1.0	82311.0	1490487.78	202
2019-10-24	18.0	18.14	18.0	18.02	-0.18	-0.99	111640.0	2016113.68	191
2019-10-23	18.28	18.3	18.12	18.2	-0.08	-0.44	136521.0	2480671.26	187
2019-10-22	18.06	18.3	18.06	18.28	0.3	1.67	669479.0	12208677.24	537
2019-10-21	18.0	18.0	17.82	17.98	0.1	0.56	39785.0	712644.1	111
2019-10-20	17.62	18.0	17.62	17.88	0.48	2.76	199878.0	3578890.52	314
2019-10-17	17.2	17.6	17.2	17.4	0.2	1.16	39719.0	691861.58	129
2019-10-16	17.02	17.2	16.96	17.2	-0.16	-0.92	43222.0	739270.66	138
2019-10-15	17.36	17.5	17.3	17.36	-0.04	-0.23	73847.0	1285841.78	159
2019-10-14	17.7	17.7	17.3	17.4	-0.1	-0.57	66614.0	1161778.78	155
2019-10-13	17.7	17.84	17.5	17.5	-0.08	-0.46	65637.0	1156134.82	98
2019-10-10	17.76	17.76	17.54	17.58	-0.26	-1.46	145225.0	2555191.08	145
2019-10-09	18.18	18.2	17.76	17.84	-0.26	-1.44	66912.0	1202842.7	157
2019-10-08	18.2	18.2	17.84	18.1	-0.1	-0.55	207343.0	3722402.82	241
2019-10-07	18.36	18.4	18.18	18.2	-0.02	-0.11	296821.0	5419257.64	183
2019-10-06	18.0	18.4	18.0	18.22	0.36	2.02	402471.0	7344432.9	432
2019-10-03	17.9	17.9	17.7	17.86	-0.18	-1.0	111800.0	1989569.64	182
2019-10-02	18.18	18.2	17.8	18.04	0.04	0.22	353597.0	6369813.9	445
2019-10-01	17.3	18.06	17.26	18.0	0.7	4.05	1107102.0	19702477.52	1081
2019-09-30	17.2	17.4	17.2	17.3	0.22	1.29	514032.0	8897433.96	611
2019-09-29	16.9	17.28	16.86	17.08	0.28	1.67	214702.0	3671779.5	331
2019-09-26	17.0	17.1	16.8	16.8	-0.2	-1.18	153077.0	2592372.06	291
2019-09-25	17.1	17.36	16.94	17.0	-0.08	-0.47	340806.0	5840879.74	361
2019-09-24	16.8	17.1	16.8	17.08	0.34	2.03	187315.0	3183742.82	212
2019-09-22	16.46	16.74	16.36	16.74	0.4	2.45	201847.0	3351538.7	236
2019-09-19	16.52	16.52	16.3	16.34	-0.34	-2.04	154327.0	2526815.5	217
2019-09-18	16.6	16.68	16.5	16.68	0.18	1.09	94396.0	1562796.16	116
2019-09-17	16.6	16.66	16.46	16.5	-0.1	-0.6	154917.0	2566315.4	99
2019-09-16	16.76	16.82	16.6	16.6	-0.14	-0.84	198094.0	3313481.2	143
2019-09-15	16.8	16.9	16.7	16.74	-0.36	-2.11	142545.0	2387697.28	235
2019-09-12	16.94	17.16	16.88	17.1	0.16	0.94	108098.0	1837310.74	151
2019-09-11	17.32	17.32	16.7	16.94	-0.48	-2.76	302997.0	5123415.62	303
2019-09-10	17.48	17.7	17.4	17.42	0.12	0.69	474852.0	8320717.72	505
2019-09-09	16.94	17.3	16.86	17.3	0.4	2.37	711113.0	11930241.0	455
2019-09-08	16.88	16.9	16.74	16.9	0.16	0.96	211086.0	3551414.68	240
2019-09-05	16.52	16.96	16.52	16.74	0.24	1.45	363433.0	6081470.66	395
2019-09-04	16.4	16.52	16.0	16.5	0.04	0.24	284919.0	4692257.9	259
2019-09-03	16.6	16.6	16.44	16.46	-0.04	-0.24	243012.0	4008690.48	288
2019-09-02	16.24	16.5	16.22	16.5	0.3	1.85	502745.0	8262539.26	297
2019-09-01	16.56	16.56	16.2	16.2	-0.38	-2.29	168053.0	2736363.7	298
2019-08-29	16.68	16.8	16.58	16.58	-0.06	-0.36	124784.0	2082391.82	229
2019-08-28	16.7	16.7	16.64	16.64	-0.04	-0.24	147244.0	2455971.24	215
2019-08-27	17.0	17.0	16.68	16.68	-0.22	-1.3	97187.0	1627436.82	205
2019-08-26	17.2	17.2	16.66	16.9	-0.1	-0.59	277258.0	4658775.72	363
2019-08-25	17.5	17.52	17.0	17.0	-0.64	-3.63	148650.0	2561905.7	276
2019-08-22	17.6	17.68	17.44	17.64	-0.06	-0.34	127491.0	2243817.02	479
2019-08-21	17.9	17.9	17.36	17.7	-0.2	-1.12	230088.0	4052749.82	431
2019-08-20	17.94	17.94	17.76	17.9	-0.08	-0.44	319506.0	5705131.8	873
2019-08-19	18.36	18.36	17.92	17.98	-0.64	-3.44	709292.0	12811967.56	961
2019-08-18	18.5	18.7	18.36	18.62	0.14	0.76	155312.0	2884608.76	218
2019-08-08	18.48	18.52	18.28	18.48	0.08	0.43	112436.0	2068310.12	195
2019-08-07	18.46	18.58	18.4	18.4	0.0	0.0	137796.0	2547958.06	285
2019-08-06	18.24	18.4	18.02	18.4	-0.02	-0.11	171693.0	3126425.1	255
2019-08-05	18.46	18.8	18.34	18.42	-0.04	-0.22	132995.0	2463622.1	230
2019-08-04	18.6	18.64	18.4	18.46	-0.44	-2.33	239868.0	4441954.8	336
2019-08-01	18.84	18.96	18.64	18.9	-0.1	-0.53	388809.0	7292633.9	589
2019-07-31	18.06	19.12	18.06	19.0	1.0	5.56	1223426.0	22870324.14	1186
2019-07-30	18.06	18.24	18.0	18.0	-0.06	-0.33	129229.0	2339455.32	208
2019-07-29	18.16	18.3	18.06	18.06	-0.14	-0.77	157301.0	2858266.82	278
2019-07-28	18.22	18.4	18.14	18.2	-0.2	-1.09	163072.0	2973890.54	289
2019-07-25	18.12	18.44	17.92	18.4	0.14	0.77	575492.0	10499318.24	612
2019-07-24	18.1	18.38	17.9	18.26	0.08	0.44	354226.0	6443701.38	541
2019-07-23	18.0	18.18	17.8	18.18	0.18	1.0	179523.0	3228220.3	282
2019-07-22	17.76	18.22	17.76	18.0	0.3	1.69	336983.0	6092159.78	567
2019-07-21	17.96	17.96	17.64	17.7	-0.36	-1.99	169500.0	3012791.0	283
2019-07-18	18.1	18.1	18.0	18.06	-0.12	-0.66	97735.0	1766376.32	192
2019-07-17	18.2	18.22	18.1	18.18	-0.04	-0.22	120600.0	2193488.46	204
2019-07-16	18.34	18.34	18.2	18.22	-0.08	-0.44	284539.0	5194807.7	346
2019-07-15	18.3	18.54	18.18	18.3	0.06	0.33	678065.0	12430401.32	799
2019-07-14	18.0	18.3	17.92	18.24	0.24	1.33	375625.0	6779803.54	344
2019-07-11	18.08	18.3	17.84	18.0	0.0	0.0	570036.0	10277113.42	714
2019-07-10	17.2	18.2	17.2	18.0	0.82	4.77	2051699.0	36616311.5	2563
2019-07-09	16.9	17.26	16.9	17.18	0.28	1.66	250692.0	4283588.3	374
2019-07-08	16.86	16.9	16.8	16.9	0.0	0.0	59246.0	998797.44	126
2019-07-07	16.94	16.94	16.84	16.9	-0.04	-0.24	120933.0	2043068.88	172
2019-07-04	17.16	17.16	16.92	16.94	-0.18	-1.05	194906.0	3314654.82	282
2019-07-03	17.0	17.12	16.96	17.12	0.12	0.71	176509.0	3005518.54	178
2019-07-02	17.28	17.28	16.98	17.0	-0.22	-1.28	187580.0	3204086.84	251
2019-07-01	17.12	17.36	17.06	17.22	0.04	0.23	324855.0	5601442.58	363
2019-06-30	17.04	17.2	16.96	17.18	0.26	1.54	190948.0	3265775.58	303
2019-06-27	17.0	17.02	16.86	16.92	0.0	0.0	129230.0	2187314.06	226
2019-06-26	17.0	17.1	16.92	16.92	-0.02	-0.12	153813.0	2618287.58	221
2019-06-25	16.98	17.0	16.86	16.94	0.06	0.36	114175.0	1935842.6	157
2019-06-24	17.1	17.1	16.78	16.88	-0.22	-1.29	201406.0	3403383.2	248
2019-06-23	17.22	17.32	17.1	17.1	-0.12	-0.7	67864.0	1167850.4	145
2019-06-20	17.4	17.4	17.1	17.22	-0.18	-1.03	141731.0	2438818.16	221
2019-06-19	17.64	17.7	17.0	17.4	-0.18	-1.02	465142.0	8141955.5	542
2019-06-18	17.16	17.74	17.16	17.58	0.46	2.69	1017843.0	17836970.74	1190
2019-06-17	17.3	17.34	17.12	17.12	-0.18	-1.04	251068.0	4324090.64	390
2019-06-16	16.8	17.46	16.76	17.3	0.48	2.85	443487.0	7626849.86	612
2019-06-13	17.0	17.1	16.7	16.82	-0.28	-1.64	196720.0	3310353.44	336
2019-06-12	17.12	17.2	17.0	17.1	-0.1	-0.58	213208.0	3642178.88	311
2019-06-11	16.94	17.52	16.8	17.2	0.24	1.42	786068.0	13549096.44	972
2019-06-10	16.04	17.26	16.04	16.96	0.9	5.6	1169122.0	19684321.56	1340
2019-06-09	16.0	16.26	15.8	16.06	0.3	1.9	181469.0	2900321.34	231
2019-05-30	15.6	15.76	15.6	15.76	0.1	0.64	70948.0	1113643.06	122
2019-05-29	15.72	15.8	15.6	15.66	-0.16	-1.01	60801.0	952967.64	121
2019-05-28	15.66	15.82	15.58	15.82	0.2	1.28	163279.0	2564299.98	272
2019-05-27	15.62	15.68	15.3	15.62	0.1	0.64	140883.0	2182379.68	221
2019-05-26	15.7	15.7	15.4	15.52	-0.14	-0.89	102739.0	1594779.08	246
2019-05-23	15.7	15.7	15.42	15.66	-0.1	-0.63	99891.0	1554180.04	282
2019-05-22	15.5	16.3	15.5	15.76	0.52	3.41	457982.0	7290988.9	782
2019-05-21	15.2	15.26	15.12	15.24	0.22	1.46	88745.0	1348076.38	173
2019-05-20	15.28	15.3	14.92	15.02	-0.3	-1.96	102616.0	1545977.04	368
2019-05-19	15.66	15.66	15.3	15.32	-0.36	-2.3	169043.0	2626135.52	338
2019-05-16	15.8	15.8	15.66	15.68	-0.18	-1.13	195687.0	3078027.12	386
2019-05-15	15.8	15.9	15.8	15.86	0.42	2.72	120998.0	1918386.66	188
2019-05-14	15.7	15.96	15.18	15.44	-0.06	-0.39	256482.0	4021145.4	461
2019-05-13	16.52	16.52	15.5	15.5	-1.2	-7.19	236696.0	3786461.14	542
2019-05-12	17.1	17.1	16.7	16.7	-0.4	-2.34	133711.0	2251510.34	281
2019-05-09	17.34	17.34	17.1	17.1	-0.2	-1.16	127393.0	2190529.26	354
2019-05-08	17.48	17.5	17.24	17.3	-0.16	-0.92	71246.0	1238870.44	261
2019-05-07	17.22	18.06	17.22	17.46	0.38	2.22	454319.0	8045121.16	754
2019-05-06	17.46	17.46	17.02	17.08	-0.62	-3.5	196550.0	3369291.44	351
2019-05-05	17.9	17.9	17.5	17.7	-0.2	-1.12	118329.0	2088724.5	336
2019-05-02	17.8	18.08	17.8	17.9	0.12	0.67	209205.0	3749717.36	398
2019-05-01	17.94	17.98	17.78	17.78	-0.12	-0.67	100019.0	1786428.46	252
2019-04-30	18.0	18.12	17.9	17.9	-0.1	-0.56	140662.0	2531191.76	246
2019-04-29	18.08	18.24	17.94	18.0	-0.04	-0.22	144893.0	2615620.38	315
2019-04-28	17.84	18.2	17.84	18.04	0.2	1.12	326797.0	5883117.14	555
2019-04-25	17.9	17.92	17.64	17.84	-0.08	-0.45	196019.0	3484546.8	469
2019-04-24	18.1	18.2	17.86	17.92	-0.16	-0.88	151135.0	2726414.98	322
2019-04-23	18.1	18.2	18.04	18.08	0.02	0.11	141476.0	2561164.44	307
2019-04-22	18.22	18.24	17.98	18.06	-0.12	-0.66	136123.0	2458241.76	416
2019-04-21	18.4	18.5	18.16	18.18	-0.28	-1.52	197170.0	3602045.56	444
2019-04-18	18.48	18.52	18.3	18.46	-0.06	-0.32	179050.0	3294181.52	336
2019-04-17	18.48	18.68	18.26	18.52	0.12	0.65	419618.0	7737418.44	672
2019-04-16	18.7	18.78	18.36	18.4	-0.28	-1.5	457986.0	8485903.06	733
2019-04-15	17.88	18.98	17.84	18.68	0.78	4.36	1644407.0	30589520.94	2076
2019-04-14	18.12	18.28	17.8	17.9	-0.22	-1.21	317200.0	5715599.06	560
2019-04-11	18.34	18.36	18.1	18.12	-0.22	-1.2	244838.0	4457519.44	503
2019-04-10	18.5	18.5	18.3	18.34	-0.14	-0.76	297240.0	5460391.0	507
2019-04-09	18.5	18.62	18.46	18.48	-0.08	-0.43	281933.0	5222396.48	344
2019-04-08	18.5	18.74	18.3	18.56	0.06	0.32	416995.0	7736350.5	718
2019-04-07	18.7	18.7	18.42	18.5	-0.02	-0.11	271313.0	5029505.4	444
2019-04-04	18.66	18.8	18.5	18.52	-0.14	-0.75	342760.0	6385894.14	620
2019-04-03	18.98	18.98	18.66	18.66	-0.2	-1.06	436809.0	8227337.94	690
2019-04-02	19.04	19.26	18.8	18.86	-0.14	-0.74	601561.0	11469835.8	983
2019-04-01	19.1	19.12	18.96	19.0	-0.1	-0.52	433895.0	8255156.32	603
2019-03-31	19.08	19.2	19.0	19.1	0.06	0.32	346115.0	6607103.46	537
2019-03-28	19.34	19.38	19.04	19.04	-0.2	-1.04	429706.0	8257368.72	680
2019-03-27	19.34	19.48	19.14	19.24	-0.14	-0.72	565529.0	10897633.4	962
2019-03-26	19.7	19.8	19.34	19.38	-0.12	-0.62	734019.0	14331567.1	1319
2019-03-25	19.88	20.3	19.42	19.5	-0.34	-1.71	2339711.0	46780513.96	2796
2019-03-24	19.24	19.9	19.12	19.84	0.58	3.01	1426434.0	27819819.84	1542
2019-03-21	19.04	19.8	19.02	19.26	0.24	1.26	2535750.0	49423214.94	3052
2019-03-20	19.1	19.26	18.92	19.02	0.02	0.11	648720.0	12377716.08	952
2019-03-19	19.14	19.3	18.82	19.0	-0.14	-0.73	893621.0	17056770.52	1285
2019-03-18	19.34	19.66	19.0	19.14	-0.2	-1.03	1012751.0	19521313.0	1418
2019-03-17	19.0	19.9	19.0	19.34	0.24	1.26	1785846.0	34659675.12	2320
2019-03-14	19.4	19.5	19.06	19.1	-0.4	-2.05	1171991.0	22497127.34	1745
2019-03-13	20.1	20.36	19.32	19.5	-0.3	-1.52	2238715.0	44324388.6	3019
2019-03-12	18.98	19.94	18.88	19.8	1.0	5.32	3931658.0	76370291.98	4627
2019-03-11	19.42	20.4	18.7	18.8	-0.6	-3.09	4112126.0	80094240.02	5304
2019-03-10	20.38	21.46	18.7	19.4	-0.12	-0.61	9054298.0	185621602.46	8416
2019-03-07	18.58	19.52	18.32	19.52	1.76	9.91	3538499.0	67390788.62	3282
2019-03-06	16.68	17.76	16.68	17.76	1.6	9.9	3461380.0	59899400.94	3316
2019-03-05	15.7	16.16	15.5	16.16	1.46	9.93	1169444.0	18649558.16	977
2019-03-04	14.32	14.7	14.3	14.7	0.4	2.8	95879.0	1386538.3	415
2019-03-03	14.28	14.3	14.22	14.3	0.08	0.56	66068.0	942824.66	118
2019-02-28	14.2	14.36	14.2	14.22	-0.04	-0.28	95220.0	1358497.86	150
2019-02-27	14.3	14.3	14.1	14.26	-0.04	-0.28	105862.0	1503109.02	228
2019-02-26	14.4	14.44	14.26	14.3	0.06	0.42	253266.0	3637850.66	407
2019-02-25	14.24	14.28	14.22	14.24	-0.08	-0.56	38138.0	543494.1	128
2019-02-24	14.36	14.36	14.3	14.32	-0.08	-0.56	49898.0	714629.4	136
2019-02-21	14.32	14.4	14.3	14.4	0.0	0.0	71032.0	1019000.82	343
2019-02-20	14.42	14.44	14.32	14.4	-0.04	-0.28	64961.0	934150.06	176
2019-02-19	14.42	14.5	14.38	14.44	0.02	0.14	59099.0	853359.36	222
2019-02-18	14.58	14.58	14.4	14.42	-0.18	-1.23	82395.0	1194370.38	200
2019-02-17	14.62	14.62	14.6	14.6	0.0	0.0	25951.0	379292.1	144
2019-02-14	14.6	14.7	14.6	14.6	-0.02	-0.14	116142.0	1696534.66	147
2019-02-13	14.56	14.68	14.52	14.62	0.14	0.97	247969.0	3624427.72	333
2019-02-12	14.62	14.7	14.48	14.48	-0.14	-0.96	202887.0	2956172.08	484
2019-02-11	14.8	14.8	14.56	14.62	-0.62	-4.07	683916.0	10037583.98	850
2019-02-10	15.26	15.34	15.08	15.24	-0.04	-0.26	79795.0	1212608.4	136
2019-02-07	15.36	15.44	15.26	15.28	-0.12	-0.78	144353.0	2209144.94	135
2019-02-06	15.28	15.9	15.28	15.4	0.04	0.26	217556.0	3383711.18	399
2019-02-05	15.32	15.5	15.28	15.36	0.06	0.39	209451.0	3224997.18	312
2019-02-04	15.22	15.34	15.14	15.3	0.02	0.13	138322.0	2106457.14	197
2019-02-03	15.38	15.44	15.22	15.28	-0.02	-0.13	193938.0	2973849.8	193
2019-01-31	15.0	15.3	15.0	15.3	0.3	2.0	191694.0	2913037.64	411
2019-01-30	15.02	15.08	15.0	15.0	-0.02	-0.13	83823.0	1259630.86	120
2019-01-29	15.28	15.3	15.0	15.02	-0.08	-0.53	221149.0	3333764.94	251
2019-01-28	14.7	15.3	14.7	15.1	0.42	2.86	544132.0	8189103.04	605
2019-01-27	14.28	14.68	14.28	14.68	0.46	3.23	223844.0	3229581.56	351
2019-01-24	14.32	14.32	14.22	14.22	-0.06	-0.42	71152.0	1016123.36	145
2019-01-23	14.28	14.34	14.26	14.28	0.08	0.56	66499.0	950414.66	141
2019-01-22	14.22	14.28	14.2	14.2	-0.02	-0.14	53233.0	757438.6	102
2019-01-21	14.2	14.22	14.2	14.22	-0.06	-0.42	54337.0	771854.32	83
2019-01-20	14.26	14.28	14.22	14.28	0.0	0.0	64800.0	923455.96	118
2019-01-17	14.3	14.3	14.24	14.28	-0.02	-0.14	35533.0	507139.82	82
2019-01-16	14.26	14.36	14.22	14.3	0.06	0.42	88444.0	1263789.84	119
2019-01-15	14.26	14.34	14.24	14.24	0.02	0.14	43499.0	621177.0	94
2019-01-14	14.28	14.3	14.22	14.22	-0.06	-0.42	47973.0	684055.96	101
2019-01-13	14.24	14.3	14.2	14.28	0.02	0.14	106634.0	1521447.4	141
2019-01-10	14.26	14.28	14.2	14.26	0.0	0.0	96598.0	1374888.62	261
2019-01-09	14.3	14.3	14.2	14.26	-0.1	-0.7	151703.0	2160662.26	209
2019-01-08	14.5	14.5	14.2	14.36	-0.1	-0.69	117952.0	1686235.68	173
2019-01-07	14.46	14.5	14.4	14.46	0.02	0.14	61155.0	883798.52	143
2019-01-06	14.5	14.52	14.44	14.44	-0.12	-0.82	58067.0	841736.6	115
2019-01-03	14.52	14.56	14.52	14.56	0.0	0.0	15633.0	227186.9	66
2019-01-02	14.5	14.56	14.44	14.56	0.06	0.41	18695.0	270900.98	65
2019-01-01	14.6	14.62	14.5	14.5	-0.06	-0.41	69988.0	1017221.42	99
2018-12-31	14.48	14.64	14.48	14.56	0.16	1.11	119701.0	1742614.42	121
2018-12-30	14.4	14.4	14.4	14.4	0.0	0.0	11092.0	159911.64	48
2018-12-27	14.7	14.7	14.4	14.4	-0.1	-0.69	49085.0	712815.22	90
2018-12-26	14.4	14.5	14.4	14.5	0.0	0.0	16733.0	241913.0	51
2018-12-25	14.5	14.5	14.4	14.5	-0.1	-0.68	40807.0	590381.12	112
2018-12-24	14.42	14.7	14.42	14.6	0.1	0.69	72429.0	1054829.88	129
2018-12-23	14.4	14.5	14.2	14.5	0.04	0.28	99318.0	1427200.84	161
2018-12-20	14.56	14.62	14.42	14.46	-0.14	-0.96	75373.0	1094703.32	150
2018-12-19	14.9	14.9	14.58	14.6	-0.2	-1.35	111527.0	1634205.04	199
2018-12-18	14.8	14.8	14.74	14.8	0.0	0.0	114785.0	1696391.08	146
2018-12-17	14.6	14.82	14.52	14.8	-0.28	-1.86	509112.0	7491547.7	566
2018-12-16	15.02	15.1	15.0	15.08	-0.02	-0.13	109783.0	1650450.18	148
2018-12-13	15.08	15.12	14.98	15.1	0.04	0.27	252592.0	3797033.64	254
2018-12-12	15.0	15.06	14.96	15.06	0.02	0.13	110724.0	1661949.96	139
2018-12-11	14.94	15.06	14.92	15.04	0.1	0.67	112914.0	1692728.18	154
2018-12-10	15.0	15.0	14.9	14.94	0.02	0.13	40231.0	601097.26	107
2018-12-09	14.96	15.16	14.92	14.92	0.04	0.27	374505.0	5627397.14	385
2018-12-06	14.92	14.92	14.86	14.88	-0.02	-0.13	48145.0	716690.18	100
2018-12-05	14.9	14.94	14.86	14.9	-0.1	-0.67	80272.0	1195106.68	125
2018-12-04	15.02	15.08	14.9	15.0	-0.04	-0.27	108856.0	1628171.06	162
2018-12-03	15.08	15.1	14.9	15.04	0.16	1.08	86484.0	1299263.52	151
2018-12-02	14.8	15.1	14.8	14.88	0.48	3.33	262804.0	3929048.1	378
2018-11-29	15.16	15.18	14.4	14.4	-0.78	-5.14	166537.0	2484689.42	235
2018-11-28	14.94	15.18	14.94	15.18	0.2	1.34	90947.0	1368915.88	115
2018-11-27	14.96	15.0	14.94	14.98	0.04	0.27	45063.0	674840.46	73
2018-11-26	15.0	15.02	14.9	14.94	-0.08	-0.53	30430.0	455360.24	66
2018-11-25	15.0	15.04	14.9	15.02	-0.08	-0.53	136427.0	2039105.76	94
2018-11-22	14.9	15.1	14.9	15.1	0.16	1.07	40917.0	615677.58	110
2018-11-21	14.82	14.94	14.7	14.94	0.04	0.27	70372.0	1045249.48	120
2018-11-20	15.1	15.1	14.8	14.9	-0.32	-2.1	91886.0	1374302.26	161
2018-11-19	15.2	15.24	15.0	15.22	0.08	0.53	76452.0	1158987.02	88
2018-11-18	15.22	15.22	15.14	15.14	-0.2	-1.3	96325.0	1462520.94	98
2018-11-15	15.34	15.44	15.26	15.34	0.04	0.26	110394.0	1695772.18	118
2018-11-14	15.1	15.7	15.1	15.3	0.14	0.92	203644.0	3133392.5	248
2018-11-13	15.24	15.38	15.14	15.16	-0.1	-0.66	121820.0	1854964.32	158
2018-11-12	15.1	15.26	15.1	15.26	0.16	1.06	60337.0	915799.34	99
2018-11-11	15.14	15.34	14.96	15.1	-0.1	-0.66	177179.0	2684992.26	184
2018-11-08	15.12	15.22	15.06	15.2	0.1	0.66	90165.0	1363074.6	133
2018-11-07	15.0	15.6	15.0	15.1	0.1	0.67	330089.0	5057246.0	442
2018-11-06	15.0	15.06	14.94	15.0	0.06	0.4	70331.0	1055147.64	109
2018-11-05	15.04	15.1	14.9	14.94	-0.04	-0.27	74857.0	1122319.2	127
2018-11-04	15.0	15.28	14.74	14.98	0.26	1.77	161297.0	2429184.68	233
2018-11-01	15.06	15.2	14.72	14.72	-0.34	-2.26	117427.0	1765887.54	207
2018-10-31	14.8	15.22	14.8	15.06	0.36	2.45	306492.0	4616815.04	415
2018-10-30	14.5	14.76	14.5	14.7	0.04	0.27	124154.0	1816811.72	180
2018-10-29	14.56	14.76	14.56	14.66	0.16	1.1	157333.0	2304086.58	244
2018-10-28	14.42	14.54	14.4	14.5	0.12	0.83	145016.0	2096871.9	168
2018-10-25	14.26	14.4	14.26	14.38	0.28	1.99	65690.0	941711.54	130
2018-10-24	14.2	14.3	14.06	14.1	-0.04	-0.28	71055.0	1008219.98	160
2018-10-23	13.94	14.18	13.74	14.14	0.2	1.43	166469.0	2335193.14	220
2018-10-22	14.4	14.5	13.8	13.94	-0.56	-3.86	161873.0	2298559.38	278
2018-10-21	14.68	14.72	14.34	14.5	-0.4	-2.68	96833.0	1401367.08	217
2018-10-18	14.9	14.98	14.9	14.9	-0.02	-0.13	59594.0	889926.72	116
2018-10-17	15.0	15.1	14.88	14.92	-0.08	-0.53	293350.0	4404953.96	346
2018-10-16	15.12	15.18	14.96	15.0	-0.44	-2.85	108436.0	1629944.46	202
2018-10-15	14.9	15.44	14.88	15.44	0.84	5.75	83059.0	1252935.88	166
2018-10-14	15.22	15.22	14.5	14.6	-1.18	-7.48	168761.0	2492314.86	275
2018-10-11	16.0	16.0	15.58	15.78	-0.22	-1.38	86420.0	1359577.96	218
2018-10-10	16.0	16.0	16.0	16.0	-0.1	-0.62	18366.0	293747.0	102
2018-10-09	16.1	16.1	16.0	16.1	-0.1	-0.62	28283.0	453998.84	132
2018-10-08	16.12	16.2	16.1	16.2	0.1	0.62	34797.0	560598.02	112
2018-10-07	16.3	16.42	16.1	16.1	-0.16	-0.98	80471.0	1306471.58	144
2018-10-04	16.34	16.36	16.18	16.26	-0.02	-0.12	76584.0	1245187.08	164
2018-10-03	16.38	16.38	16.16	16.28	-0.1	-0.61	90596.0	1472321.68	144
2018-10-02	16.6	16.6	16.1	16.38	-0.12	-0.73	57326.0	935970.86	179
2018-10-01	16.68	16.68	16.5	16.5	-0.18	-1.08	37386.0	619296.48	94
2018-09-30	16.8	16.88	16.66	16.68	0.02	0.12	42407.0	709809.32	110
2018-09-27	16.4	16.66	16.4	16.66	0.28	1.71	86389.0	1425070.36	119
2018-09-26	16.48	16.7	16.38	16.38	-0.1	-0.61	90436.0	1495564.34	173
2018-09-25	16.52	16.52	16.46	16.48	-0.02	-0.12	35088.0	579010.34	94
2018-09-20	16.42	16.5	16.4	16.5	0.02	0.12	33010.0	543017.2	79
2018-09-19	16.48	16.5	16.36	16.48	0.18	1.1	31878.0	523819.04	59
2018-09-18	16.38	16.5	16.3	16.3	0.04	0.25	44704.0	732568.48	78
2018-09-17	16.18	16.5	16.1	16.26	0.06	0.37	58188.0	947859.14	174
2018-09-16	16.26	16.38	16.2	16.2	-0.1	-0.61	95465.0	1555648.68	177
2018-09-13	16.3	16.44	16.3	16.3	-0.16	-0.97	44012.0	718603.3	114
2018-09-12	16.5	16.52	16.34	16.46	-0.18	-1.08	85497.0	1405565.64	186
2018-09-11	16.62	16.8	16.6	16.64	-0.04	-0.24	31364.0	522426.52	95
2018-09-10	16.82	16.82	16.68	16.68	-0.3	-1.77	40541.0	679136.26	117
2018-09-09	16.74	16.98	16.74	16.98	-0.12	-0.7	51689.0	870911.3	116
2018-09-06	16.82	17.18	16.62	17.1	-0.2	-1.16	70733.0	1191160.12	190
2018-09-05	17.4	17.4	16.5	17.3	-0.26	-1.48	86699.0	1478440.42	237
2018-09-04	17.5	17.6	17.5	17.56	0.06	0.34	39886.0	699181.82	95
2018-09-03	17.4	17.5	17.4	17.5	0.0	0.0	25632.0	447580.52	82
2018-09-02	17.3	17.5	17.3	17.5	-0.06	-0.34	41840.0	728364.9	85
2018-08-30	17.34	17.58	17.22	17.56	-0.14	-0.79	89912.0	1560583.24	166
2018-08-29	17.78	17.78	17.46	17.7	0.14	0.8	83834.0	1471501.9	137
2018-08-28	17.1	17.8	17.1	17.56	0.36	2.09	288404.0	5065442.8	405
2018-08-27	17.28	17.3	17.06	17.2	-0.02	-0.12	94127.0	1622093.18	130
2018-08-26	17.18	17.3	17.18	17.22	0.02	0.12	76549.0	1320021.98	152
2018-08-16	16.66	17.2	16.66	17.2	0.54	3.24	231809.0	3940054.86	358
2018-08-15	16.72	16.72	16.64	16.66	-0.08	-0.48	30936.0	516350.74	107
2018-08-14	16.42	16.78	16.4	16.74	0.24	1.45	144689.0	2393931.22	230
2018-08-13	17.0	17.0	16.5	16.5	-0.48	-2.83	107118.0	1789943.7	276
2018-08-12	16.42	17.1	16.4	16.98	0.36	2.17	399410.0	6709007.84	658
2018-08-09	16.52	16.64	16.32	16.62	0.12	0.73	133633.0	2202013.54	243
2018-08-08	16.7	16.7	16.5	16.5	-0.2	-1.2	179321.0	2978339.48	260
2018-08-07	16.94	16.94	16.7	16.7	-0.24	-1.42	269167.0	4518147.04	326
2018-08-06	17.04	17.28	16.94	16.94	-0.08	-0.47	341772.0	5831619.16	459
2018-08-05	17.2	17.38	17.02	17.02	-0.42	-2.41	103253.0	1771348.58	204
2018-08-02	17.56	17.56	17.34	17.44	-0.08	-0.46	42927.0	747289.96	213
2018-08-01	17.72	17.8	17.48	17.52	-0.44	-2.45	172365.0	3039160.04	337
2018-07-31	18.14	18.14	17.7	17.96	-0.24	-1.32	154090.0	2766323.32	316
2018-07-30	18.02	18.28	18.0	18.2	0.06	0.33	117026.0	2125567.18	203
2018-07-29	18.5	18.5	18.1	18.14	-0.44	-2.37	80834.0	1473280.22	198
2018-07-26	18.66	18.66	18.5	18.58	-0.02	-0.11	55713.0	1032556.36	174
2018-07-25	18.8	18.86	18.6	18.6	-0.18	-0.96	70885.0	1326924.86	178
2018-07-24	19.14	19.14	18.76	18.78	-0.34	-1.78	85496.0	1616103.26	187
2018-07-23	19.42	19.42	19.0	19.12	-0.28	-1.44	97950.0	1880517.96	211
2018-07-22	19.28	19.84	19.26	19.4	0.24	1.25	513119.0	10051284.76	778
2018-07-19	18.78	19.16	18.78	19.16	0.44	2.35	136096.0	2585772.02	260
2018-07-18	18.8	18.8	18.72	18.72	0.0	0.0	9887.0	185333.28	51
2018-07-17	18.78	18.78	18.7	18.72	-0.08	-0.43	67776.0	1269412.36	87
2018-07-16	18.62	18.8	18.6	18.8	0.14	0.75	32641.0	610753.18	85
2018-07-15	18.62	18.7	18.6	18.66	0.02	0.11	40947.0	763173.86	129
2018-07-12	18.64	18.72	18.64	18.64	-0.06	-0.32	26534.0	495649.16	79
2018-07-11	18.7	18.7	18.6	18.7	0.0	0.0	27767.0	518915.58	75
2018-07-10	18.68	18.7	18.62	18.7	0.1	0.54	41062.0	766000.8	89
2018-07-09	18.62	18.68	18.6	18.6	-0.08	-0.43	25222.0	469708.52	99
2018-07-08	18.8	18.8	18.54	18.68	-0.1	-0.53	39534.0	735111.98	123
2018-07-05	18.86	18.9	18.78	18.78	-0.08	-0.42	40386.0	761618.58	105
2018-07-04	19.06	19.06	18.86	18.86	-0.14	-0.74	31400.0	594224.98	95
2018-07-03	18.8	19.0	18.8	19.0	0.04	0.21	29587.0	558659.26	118
2018-07-02	19.02	19.02	18.82	18.96	-0.06	-0.32	61430.0	1164527.06	158
2018-07-01	19.14	19.14	19.02	19.02	-0.16	-0.83	34336.0	655938.0	100
2018-06-28	19.22	19.24	19.14	19.18	0.02	0.1	65825.0	1263972.54	122
2018-06-27	19.16	19.16	19.08	19.16	0.02	0.1	37160.0	710886.9	108
2018-06-26	19.2	19.2	19.14	19.14	-0.04	-0.21	39033.0	748204.64	92
2018-06-25	18.9	19.36	18.9	19.18	0.3	1.59	100088.0	1919313.44	200
2018-06-24	18.96	19.0	18.88	18.88	-0.02	-0.11	52869.0	1002565.72	106
2018-06-21	18.8	18.94	18.8	18.9	0.02	0.11	42909.0	809074.66	84
2018-06-20	18.96	18.96	18.84	18.88	-0.08	-0.42	39206.0	741604.36	87
2018-06-12	19.0	19.1	18.88	18.96	-0.04	-0.21	58192.0	1101729.94	93
2018-06-11	18.82	19.0	18.82	19.0	0.1	0.53	29166.0	550666.56	63
2018-06-10	19.0	19.0	18.9	18.9	-0.12	-0.63	64408.0	1220537.88	153
2018-06-07	19.22	19.22	19.02	19.02	-0.12	-0.63	106122.0	2029094.76	176
2018-06-06	19.3	19.44	19.06	19.14	0.14	0.74	263020.0	5046439.98	518
2018-06-05	18.44	19.0	18.44	19.0	0.62	3.37	280055.0	5247816.76	416
2018-06-04	18.44	18.44	18.36	18.38	-0.02	-0.11	135371.0	2491543.3	271
2018-06-03	18.5	18.6	18.4	18.4	-0.08	-0.43	104434.0	1930282.86	176
2018-05-31	18.62	18.62	18.46	18.48	-0.22	-1.18	146634.0	2714146.86	247
2018-05-30	18.72	18.74	18.5	18.7	-0.02	-0.11	49656.0	925308.44	131
2018-05-29	18.82	19.0	18.72	18.72	0.0	0.0	67533.0	1274662.04	168
2018-05-28	18.52	19.0	18.3	18.72	0.2	1.08	112416.0	2095945.2	262
2018-05-27	18.62	18.62	18.24	18.52	-0.46	-2.42	195829.0	3626563.84	370
2018-05-24	19.6	19.66	18.0	18.99	-0.58	-2.96	354083.0	6800311.92	554
2018-05-23	19.66	19.68	19.56	19.57	0.01	0.05	235135.0	4615591.98	239
2018-05-22	19.48	19.7	19.46	19.56	0.1	0.51	197852.0	3862555.02	328
2018-05-21	19.8	19.8	19.42	19.46	-0.23	-1.17	106067.0	2074660.34	207
2018-05-20	19.94	19.94	19.66	19.69	-0.14	-0.71	104892.0	2070163.14	173
2018-05-17	19.9	19.9	19.78	19.83	-0.14	-0.7	95672.0	1898015.3	111
2018-05-16	20.0	20.1	19.92	19.97	-0.23	-1.14	126616.0	2533580.78	144
2018-05-15	20.5	20.6	20.2	20.2	-0.07	-0.35	92134.0	1875689.64	126
2018-05-14	20.52	20.6	20.3	20.27	-0.34	-1.65	92902.0	1900845.98	194
2018-05-13	20.18	20.7	20.14	20.61	0.42	2.08	237668.0	4840818.18	281
2018-05-10	20.08	20.2	19.94	20.19	0.12	0.6	95319.0	1917195.8	147
2018-05-09	20.22	20.22	20.02	20.07	-0.01	-0.05	61227.0	1232793.08	146
2018-05-08	20.66	20.66	20.0	20.08	-0.72	-3.46	191791.0	3888683.92	288
2018-05-07	21.0	21.0	20.48	20.8	-0.59	-2.76	130546.0	2708019.76	284
2018-05-06	21.6	21.6	21.36	21.39	-0.21	-0.97	89323.0	1920281.74	143
2018-05-03	21.54	21.64	21.5	21.6	0.02	0.09	38897.0	838308.96	103
2018-05-02	21.8	21.8	21.6	21.58	-0.14	-0.64	71202.0	1539742.26	149
2018-05-01	21.92	21.92	21.66	21.72	-0.15	-0.69	101677.0	2214995.64	195
2018-04-30	22.0	22.0	21.82	21.87	-0.14	-0.64	66109.0	1448877.24	154
2018-04-29	21.6	22.1	21.6	22.01	0.12	0.55	148596.0	3261977.64	225
2018-04-26	22.04	22.18	21.82	21.89	-0.19	-0.86	124185.0	2722244.9	225
2018-04-25	22.2	22.38	22.06	22.08	0.0	0.0	200245.0	4443444.98	333
2018-04-24	21.82	22.18	21.82	22.08	0.28	1.28	391483.0	8625184.98	549
2018-04-23	21.9	21.9	21.7	21.8	0.08	0.37	97170.0	2113550.6	206
2018-04-22	21.72	21.82	21.7	21.72	-0.05	-0.23	97998.0	2130443.46	179
2018-04-19	21.5	21.9	21.5	21.77	0.24	1.11	223035.0	4858973.9	423
2018-04-18	21.7	21.7	21.44	21.53	-0.18	-0.83	206777.0	4452999.68	309
2018-04-17	21.82	21.9	21.68	21.71	-0.1	-0.46	254528.0	5545860.06	271
2018-04-16	21.66	21.82	21.62	21.81	0.18	0.83	241677.0	5246427.82	330
2018-04-15	20.8	21.66	20.8	21.63	0.7	3.34	570978.0	12130461.72	585
2018-04-12	20.8	21.0	20.5	20.93	-0.04	-0.19	101874.0	2120201.04	233
2018-04-11	21.7	21.8	20.8	20.97	-0.79	-3.63	146603.0	3143030.32	327
2018-04-10	21.82	21.84	21.7	21.76	-0.06	-0.27	88276.0	1922327.04	176
2018-04-09	22.06	22.06	21.8	21.82	-0.25	-1.13	139707.0	3067812.4	238
2018-04-08	22.2	22.3	22.06	22.07	-0.12	-0.54	91632.0	2032140.14	123
2018-04-05	22.24	22.4	22.1	22.19	0.04	0.18	100120.0	2228211.24	198
2018-04-04	21.9	22.4	21.9	22.15	0.2	0.91	190655.0	4235701.0	320
2018-04-03	21.84	22.04	21.84	21.95	0.12	0.55	30708.0	673494.44	87
2018-04-02	22.0	22.0	21.8	21.83	-0.04	-0.18	31371.0	685711.72	101
2018-04-01	22.2	22.2	21.78	21.87	-0.32	-1.44	147330.0	3240440.4	204
2018-03-29	22.28	22.28	22.14	22.19	-0.11	-0.49	50338.0	1117179.26	142
2018-03-28	22.34	22.34	22.3	22.3	-0.07	-0.31	49583.0	1106333.48	125
2018-03-27	22.48	22.5	22.3	22.37	-0.13	-0.58	133726.0	2996081.6	208
2018-03-26	22.52	22.56	22.48	22.5	-0.06	-0.27	51110.0	1150405.3	130
2018-03-25	22.62	22.7	22.56	22.56	-0.06	-0.27	17535.0	396688.2	79
2018-03-22	22.54	22.66	22.52	22.62	0.05	0.22	80151.0	1809914.0	134
2018-03-21	22.6	22.74	22.56	22.57	-0.07	-0.31	43307.0	979573.4	99
2018-03-20	22.62	22.78	22.6	22.64	0.02	0.09	42712.0	968832.98	95
2018-03-19	22.6	22.7	22.6	22.62	0.01	0.04	12015.0	272052.74	64
2018-03-18	22.9	22.9	22.58	22.61	-0.16	-0.7	90090.0	2040093.94	190
2018-03-15	22.7	22.78	22.7	22.77	0.04	0.18	68141.0	1549068.5	146
2018-03-14	22.8	22.8	22.72	22.73	-0.07	-0.31	42437.0	966647.76	107
2018-03-13	22.82	22.82	22.72	22.8	-0.05	-0.22	70657.0	1607601.9	106
2018-03-12	22.94	23.02	22.8	22.85	-0.12	-0.52	103914.0	2383881.3	180
2018-03-11	22.96	23.2	22.74	22.97	0.01	0.04	166639.0	3816839.3	347
2018-03-08	22.78	23.3	22.74	22.96	0.29	1.28	145497.0	3344498.8	245
2018-03-07	22.52	22.7	22.52	22.67	0.12	0.53	32408.0	731729.2	84
2018-03-06	22.58	22.7	22.52	22.55	-0.1	-0.44	67702.0	1529764.82	112
2018-03-05	22.66	22.8	22.62	22.65	0.03	0.13	33171.0	752492.26	94
2018-03-04	22.6	22.68	22.56	22.62	0.08	0.35	20521.0	463472.8	99
2018-03-01	22.7	22.7	22.4	22.54	-0.27	-1.18	84732.0	1908026.94	175
2018-02-28	22.86	22.88	22.76	22.81	-0.14	-0.61	106115.0	2420575.9	185
2018-02-27	22.68	23.1	22.68	22.95	0.37	1.64	481170.0	11011614.86	645
2018-02-26	22.3	22.6	22.3	22.58	0.26	1.16	178912.0	4029134.5	212
2018-02-25	22.4	22.48	22.32	22.32	-0.06	-0.27	41297.0	924297.2	163
2018-02-22	22.32	22.4	22.3	22.38	0.05	0.22	67227.0	1502393.4	155
2018-02-21	22.4	22.4	22.3	22.33	-0.08	-0.36	88887.0	1985346.72	158
2018-02-20	22.8	22.82	22.4	22.41	-0.29	-1.28	176518.0	3984123.88	319
2018-02-19	22.36	22.8	22.36	22.7	0.48	2.16	186439.0	4211919.44	378
2018-02-18	22.52	22.6	22.0	22.22	-0.2	-0.89	155203.0	3473405.6	348
2018-02-15	22.72	22.76	22.38	22.42	-0.13	-0.58	197901.0	4464533.42	337
2018-02-14	22.66	22.7	22.54	22.55	-0.15	-0.66	90193.0	2039516.04	212
2018-02-13	22.86	22.9	22.7	22.7	-0.22	-0.96	178831.0	4072639.3	248
2018-02-12	23.0	23.0	22.9	22.92	-0.08	-0.35	200830.0	4609985.98	230
2018-02-11	23.2	23.2	23.0	23.0	-0.38	-1.63	56294.0	1301957.6	186
2018-02-08	23.12	23.5	23.12	23.38	0.35	1.52	172994.0	4043963.42	326
2018-02-07	23.98	23.98	23.0	23.03	-1.49	-6.08	542090.0	12635199.7	682
2018-02-06	24.7	24.7	24.42	24.52	-0.32	-1.29	88577.0	2176127.06	212
2018-02-05	24.8	25.0	24.78	24.84	0.12	0.49	70538.0	1754126.48	184
2018-02-04	24.9	24.98	24.7	24.72	-0.24	-0.96	131062.0	3244549.72	179
2018-02-01	25.1	25.2	24.9	24.96	-0.29	-1.15	72971.0	1825631.32	147
2018-01-31	25.05	25.45	25.0	25.25	0.18	0.72	181540.0	4598460.55	193
2018-01-30	25.4	25.4	25.0	25.07	-0.49	-1.92	72861.0	1831044.75	176
2018-01-29	25.3	25.6	25.3	25.56	-0.1	-0.39	152120.0	3859799.65	170
2018-01-28	25.8	25.9	25.6	25.66	0.06	0.23	104282.0	2687446.15	228
2018-01-25	25.7	25.7	25.5	25.6	0.04	0.16	57877.0	1479895.85	130
2018-01-24	25.1	25.6	25.0	25.56	0.38	1.51	162352.0	4089932.55	212
2018-01-23	25.4	25.5	25.1	25.18	-0.21	-0.83	110079.0	2794795.35	221
2018-01-22	25.3	25.9	25.3	25.39	0.41	1.64	560846.0	14370618.7	726
2018-01-21	25.0	25.0	24.9	24.98	0.03	0.12	49047.0	1223799.22	121
2018-01-18	25.0	25.0	24.86	24.95	-0.05	-0.2	32811.0	818094.53	84
2018-01-17	25.05	25.15	24.9	25.0	-0.15	-0.6	44189.0	1107672.55	97
2018-01-16	24.82	25.25	24.82	25.15	0.35	1.41	180508.0	4530631.54	251
2018-01-15	24.4	24.9	24.4	24.8	0.29	1.18	119935.0	2959078.38	152
2018-01-14	24.5	24.5	24.46	24.51	-0.02	-0.08	46535.0	1139544.7	147
2018-01-11	24.7	24.7	24.5	24.53	-0.29	-1.17	37313.0	919163.16	76
2018-01-10	24.8	24.88	24.8	24.82	0.1	0.4	102668.0	2548820.92	103
2018-01-09	24.7	24.76	24.7	24.72	0.01	0.04	59568.0	1471987.72	111
2018-01-08	24.6	24.72	24.6	24.71	0.08	0.32	33941.0	836710.42	95
2018-01-07	24.6	24.7	24.6	24.63	-0.05	-0.2	48551.0	1196340.72	127
2018-01-04	24.66	24.7	24.6	24.68	0.05	0.2	31634.0	780716.52	98
2018-01-03	24.44	24.64	24.4	24.63	0.17	0.7	86852.0	2130713.08	94
2018-01-02	24.54	24.54	24.44	24.46	-0.15	-0.61	17130.0	419716.38	95
2018-01-01	24.82	24.82	24.6	24.61	-0.29	-1.16	41332.0	1019031.3	106
2017-12-31	24.9	24.96	24.9	24.9	0.03	0.12	81405.0	2027915.16	138
2017-12-28	24.8	24.9	24.8	24.87	-0.01	-0.04	75256.0	1870168.94	109
2017-12-27	24.7	24.9	24.7	24.88	0.27	1.1	116952.0	2907533.2	187
2017-12-26	24.5	24.6	24.5	24.61	0.1	0.41	75876.0	1860882.2	159
2017-12-25	24.38	24.52	24.34	24.51	0.09	0.37	95601.0	2340465.16	140
2017-12-24	24.66	24.66	24.3	24.42	-0.17	-0.69	86319.0	2107864.78	164
2017-12-21	24.4	24.74	24.36	24.59	0.22	0.9	124584.0	3044970.26	195
2017-12-20	24.58	24.58	24.08	24.37	0.03	0.12	87510.0	2136327.46	166
2017-12-19	24.72	24.9	24.3	24.34	-0.42	-1.7	104356.0	2564825.18	217
2017-12-18	24.74	25.3	24.6	24.76	0.01	0.04	281641.0	7039267.78	371
2017-12-17	24.2	24.86	24.02	24.75	0.55	2.27	86549.0	2120782.26	173
2017-12-14	24.22	24.22	24.2	24.2	0.0	0.0	20708.0	501348.04	68
2017-12-13	24.6	24.6	24.12	24.2	-0.44	-1.79	199075.0	4817886.38	219
2017-12-12	24.52	24.8	24.52	24.64	-0.16	-0.65	85821.0	2117819.8	156
2017-12-11	24.2	24.82	24.2	24.8	0.65	2.69	296860.0	7326285.9	400
2017-12-10	23.3	24.3	23.3	24.15	0.86	3.69	286553.0	6874661.48	415
2017-12-07	23.24	23.3	23.06	23.29	-0.11	-0.47	41644.0	964287.02	123
2017-12-06	23.28	23.5	23.22	23.4	0.14	0.6	137453.0	3213599.98	168
2017-12-05	22.98	23.6	22.92	23.26	0.21	0.91	203424.0	4721273.8	272
2017-12-04	22.96	23.1	22.74	23.05	0.38	1.68	284555.0	6532159.38	302
2017-12-03	22.18	22.96	22.18	22.67	0.63	2.86	320025.0	7236994.36	393
2017-11-30	22.16	22.18	22.0	22.04	0.06	0.27	107162.0	2366117.72	236
2017-11-29	22.0	22.1	21.96	21.98	0.0	0.0	55324.0	1218761.96	198
2017-11-28	21.96	22.04	21.92	21.98	0.17	0.78	59306.0	1304158.42	111
2017-11-27	22.0	22.14	21.8	21.81	-0.19	-0.86	97860.0	2152864.72	187
2017-11-26	22.0	22.26	21.94	22.0	0.16	0.73	145511.0	3213469.34	242
2017-11-23	21.34	22.22	21.34	21.84	0.63	2.97	135708.0	2970012.3	298
2017-11-22	21.22	21.26	21.2	21.21	0.08	0.38	49604.0	1052929.28	91
2017-11-21	21.2	21.2	21.0	21.13	-0.14	-0.66	33884.0	714805.3	105
2017-11-20	21.58	21.58	21.12	21.27	-0.28	-1.3	28502.0	606661.86	88
2017-11-19	21.62	21.62	21.5	21.55	-0.08	-0.37	38445.0	828124.14	128
2017-11-16	22.0	22.0	21.5	21.63	-0.4	-1.82	62434.0	1363511.24	142
2017-11-15	21.72	22.22	21.72	22.03	0.42	1.94	147152.0	3240633.8	301
2017-11-14	21.4	21.66	21.32	21.61	0.3	1.41	43880.0	943797.98	130
2017-11-13	21.16	21.24	21.1	21.31	0.14	0.66	23789.0	504231.88	90
2017-11-12	21.4	21.48	21.2	21.17	-0.21	-0.98	48331.0	1031253.54	136
2017-11-09	21.1	21.4	21.1	21.38	0.05	0.23	92527.0	1969905.68	145
2017-11-08	21.1	21.48	21.1	21.33	-0.11	-0.51	62626.0	1331564.84	132
2017-11-07	22.54	22.54	20.9	21.44	-1.15	-5.09	159795.0	3475418.62	376
2017-11-06	22.7	22.8	22.54	22.59	-0.25	-1.09	90092.0	2041327.92	178
2017-11-05	22.94	22.94	22.6	22.84	-0.2	-0.87	102400.0	2334057.12	196
2017-11-02	23.0	23.18	23.0	23.04	0.04	0.17	42312.0	977329.7	120
2017-11-01	22.86	23.0	22.8	23.0	0.1	0.44	40513.0	928230.62	99
2017-10-31	23.0	23.02	22.74	22.9	-0.1	-0.43	53413.0	1222164.54	113
2017-10-30	22.86	23.1	22.8	23.0	0.1	0.44	164412.0	3778859.58	236
2017-10-29	22.68	22.92	22.6	22.9	0.38	1.69	64342.0	1462203.4	163
2017-10-26	22.26	22.6	22.26	22.52	0.28	1.26	87892.0	1968553.24	171
2017-10-25	22.22	22.4	22.18	22.24	0.04	0.18	48789.0	1085888.86	151
2017-10-24	22.02	22.32	21.9	22.2	0.09	0.41	151788.0	3353684.02	268
2017-10-23	22.4	22.4	21.96	22.11	-0.41	-1.82	169213.0	3735771.0	239
2017-10-22	22.28	22.54	22.28	22.52	0.13	0.58	66618.0	1491202.16	182
2017-10-19	22.74	22.76	22.2	22.39	-0.33	-1.45	146830.0	3302750.46	399
2017-10-18	22.98	23.0	22.7	22.72	-0.42	-1.82	190395.0	4347802.12	399
2017-10-17	23.2	23.2	23.12	23.14	-0.05	-0.22	48179.0	1115720.36	126
2017-10-16	23.2	23.38	23.12	23.19	0.02	0.09	64468.0	1495337.04	161
2017-10-15	23.52	23.52	23.18	23.17	-0.32	-1.36	59796.0	1396680.76	161
2017-10-12	23.3	23.7	23.2	23.49	0.2	0.86	76463.0	1794759.0	172
2017-10-11	24.1	24.12	23.22	23.29	-0.84	-3.48	351568.0	8255375.84	348
2017-10-10	24.2	24.3	24.08	24.13	-0.06	-0.25	58890.0	1425402.0	204
2017-10-09	24.22	24.28	24.02	24.19	-0.04	-0.17	55277.0	1336326.86	187
2017-10-08	24.36	24.38	24.22	24.23	-0.16	-0.66	41884.0	1016863.16	108
2017-10-05	24.32	24.42	24.28	24.39	0.06	0.25	68113.0	1658168.68	146
2017-10-04	24.2	24.6	24.2	24.33	0.12	0.5	177133.0	4322894.18	369
2017-10-03	24.36	24.38	24.2	24.21	-0.24	-0.98	128054.0	3110024.06	282
2017-10-02	24.76	24.76	24.42	24.45	-0.34	-1.37	91464.0	2243088.82	188
2017-10-01	24.8	24.84	24.76	24.79	-0.11	-0.44	49803.0	1234908.62	122
2017-09-28	24.8	24.9	24.8	24.9	0.04	0.16	127918.0	3179087.9	139
2017-09-27	25.2	25.2	24.8	24.86	-0.15	-0.6	267744.0	6666010.37	251
2017-09-26	24.5	25.2	24.5	25.01	0.48	1.96	511221.0	12765337.9	674
2017-09-25	24.46	24.6	24.42	24.53	0.06	0.25	126670.0	3107055.82	195
2017-09-21	24.4	24.56	24.4	24.47	0.15	0.62	230874.0	5650609.98	195
2017-09-20	24.3	24.44	24.3	24.32	0.04	0.16	208353.0	5073253.64	153
2017-09-19	24.62	24.62	24.26	24.28	-0.22	-0.9	150666.0	3668907.26	252
2017-09-18	24.74	24.74	24.48	24.5	-0.23	-0.93	82948.0	2041056.2	191
2017-09-17	24.24	24.88	24.18	24.73	0.55	2.27	527727.0	13008366.5	488
2017-09-14	24.2	24.2	24.14	24.18	-0.02	-0.08	75746.0	1831445.14	144
2017-09-13	24.38	24.38	24.2	24.2	0.0	0.0	126147.0	3056020.62	230
2017-09-12	24.22	24.22	24.2	24.2	-0.02	-0.08	102494.0	2481775.44	139
2017-09-11	24.26	24.36	24.18	24.22	0.03	0.12	136142.0	3299128.94	170
2017-09-10	24.2	24.3	24.12	24.19	0.04	0.17	93024.0	2250113.56	173
2017-09-07	24.3	24.3	24.14	24.15	-0.15	-0.62	90052.0	2177709.54	192
2017-09-06	24.2	24.66	24.2	24.3	0.14	0.58	68099.0	1659329.28	165
2017-08-29	24.22	24.28	24.14	24.16	-0.11	-0.45	78860.0	1908531.34	139
2017-08-28	24.28	24.3	24.2	24.27	-0.01	-0.04	18718.0	453634.58	89
2017-08-27	24.36	24.4	24.28	24.28	-0.2	-0.82	49525.0	1204278.92	159
2017-08-24	24.58	24.58	24.48	24.48	-0.05	-0.2	40741.0	998530.98	109
2017-08-23	24.58	24.58	24.52	24.53	-0.01	-0.04	37353.0	916828.48	121
2017-08-22	24.58	24.58	24.52	24.54	0.0	0.0	77891.0	1911661.14	116
2017-08-21	24.6	24.62	24.52	24.54	-0.05	-0.2	65940.0	1620712.2	133
2017-08-20	24.4	24.7	24.38	24.59	0.1	0.41	112583.0	2764026.26	264
2017-08-17	24.62	24.7	24.38	24.49	-0.19	-0.77	121981.0	2999263.44	282
2017-08-16	24.7	24.74	24.68	24.68	-0.03	-0.12	39699.0	981026.1	115
2017-08-15	24.92	24.92	24.7	24.71	-0.16	-0.64	128014.0	3172803.78	174
2017-08-14	24.88	24.9	24.88	24.87	-0.03	-0.12	39342.0	979081.96	117
2017-08-13	24.82	24.9	24.78	24.9	0.03	0.12	49856.0	1237123.96	159
2017-08-10	24.94	24.98	24.86	24.87	-0.04	-0.16	144815.0	3611247.84	151
2017-08-09	24.86	24.92	24.84	24.91	0.07	0.28	58502.0	1455503.14	118
2017-08-08	24.84	24.86	24.7	24.84	0.0	0.0	95232.0	2363062.4	163
2017-08-07	24.8	25.0	24.8	24.84	-0.01	-0.04	48777.0	1214119.34	121
2017-08-06	24.9	24.92	24.8	24.85	0.08	0.32	51955.0	1291314.08	151
2017-08-03	25.2	25.4	24.74	24.77	-0.44	-1.75	175194.0	4376714.73	264
2017-08-02	24.78	25.6	24.74	25.21	0.47	1.9	185229.0	4669365.36	361
2017-08-01	24.62	24.74	24.62	24.74	0.13	0.53	162039.0	4002647.52	219
2017-07-31	24.84	24.88	24.58	24.61	-0.4	-1.6	128607.0	3175025.84	278
2017-07-30	25.25	25.3	25.0	25.01	-0.25	-0.99	128767.0	3226962.9	242
2017-07-27	25.35	25.4	25.2	25.26	-0.12	-0.47	87545.0	2215664.55	161
2017-07-26	25.35	25.4	25.2	25.38	0.08	0.32	87298.0	2204402.7	204
2017-07-25	26.0	26.0	25.15	25.3	-1.24	-4.67	415943.0	10587787.95	582
2017-07-24	26.6	26.6	26.55	26.54	-0.07	-0.26	31353.0	833022.0	99
2017-07-23	26.6	26.65	26.5	26.61	0.01	0.04	54814.0	1456794.0	164
2017-07-20	26.65	26.8	26.5	26.6	-0.19	-0.71	110941.0	2958511.1	163
2017-07-19	26.5	26.8	26.45	26.79	0.24	0.9	101378.0	2704555.75	184
2017-07-18	27.0	27.1	26.5	26.55	-0.49	-1.81	326297.0	8737262.0	316
2017-07-17	27.15	27.25	27.0	27.04	-0.15	-0.55	85787.0	2330640.4	129
2017-07-16	27.2	27.3	27.1	27.19	0.0	0.0	88394.0	2405841.85	128
2017-07-13	27.3	27.45	27.15	27.19	-0.1	-0.37	102737.0	2801709.9	182
2017-07-12	27.0	27.35	27.0	27.29	0.29	1.07	133472.0	3630790.7	252
2017-07-11	27.0	27.15	27.0	27.0	-0.02	-0.07	81516.0	2204070.1	160
2017-07-10	27.1	27.4	27.0	27.02	-0.07	-0.26	159396.0	4338316.15	260
2017-07-09	27.3	27.45	27.0	27.09	-0.13	-0.48	207033.0	5632920.85	269
2017-07-06	27.7	27.95	27.0	27.22	0.41	1.53	881206.0	24185457.65	803
2017-07-05	26.7	26.9	26.65	26.81	0.1	0.37	168624.0	4513206.95	191
2017-07-04	27.05	27.1	26.7	26.71	-0.35	-1.29	103527.0	2791368.8	186
2017-07-03	27.0	27.2	27.0	27.06	0.06	0.22	122550.0	3320893.55	195
2017-07-02	26.7	27.4	26.5	27.0	0.48	1.81	353730.0	9542231.7	393
2017-06-22	26.5	26.65	26.35	26.52	0.08	0.3	319857.0	8471068.1	340
2017-06-21	26.55	27.0	26.3	26.44	0.26	0.99	338172.0	8986756.55	436
2017-06-20	26.7	26.7	26.05	26.18	-0.42	-1.58	97107.0	2560870.75	196
2017-06-19	26.35	26.65	26.3	26.6	0.46	1.76	267578.0	7095579.95	298
2017-06-18	25.95	26.2	25.95	26.14	0.19	0.73	42413.0	1107294.25	145
2017-06-15	26.1	26.1	25.95	25.95	-0.15	-0.57	63759.0	1659855.2	111
2017-06-14	26.15	26.25	26.05	26.1	0.15	0.58	24821.0	649194.15	82
2017-06-13	26.05	26.05	25.95	25.95	-0.06	-0.23	23358.0	606781.1	72
2017-06-12	26.0	26.05	25.9	26.01	-0.09	-0.34	89982.0	2335890.0	135
2017-06-11	26.0	26.2	25.9	26.1	0.05	0.19	69491.0	1810104.8	157
2017-06-08	26.3	26.3	26.05	26.05	-0.27	-1.03	71063.0	1859036.6	124
2017-06-07	26.3	26.35	26.25	26.32	0.01	0.04	37428.0	984701.55	96
2017-06-06	26.6	26.6	26.25	26.31	-0.33	-1.24	48342.0	1276846.9	107
2017-06-05	26.5	26.75	26.2	26.64	0.22	0.83	137716.0	3649555.6	204
2017-06-04	26.1	26.5	26.1	26.42	0.25	0.96	66990.0	1763714.35	128
2017-06-01	26.2	26.3	26.0	26.17	0.04	0.15	105269.0	2746662.5	102
2017-05-31	26.2	26.4	26.0	26.13	-0.13	-0.5	75182.0	1972404.2	132
2017-05-30	26.2	26.4	26.1	26.26	0.27	1.04	81085.0	2126964.3	140
2017-05-29	25.5	26.0	25.5	25.99	0.4	1.56	100882.0	2605650.5	195
2017-05-28	26.1	26.1	25.6	25.59	-0.73	-2.77	133681.0	3444637.8	258
2017-05-25	26.6	26.6	26.3	26.32	-0.28	-1.05	154095.0	4072772.3	266
2017-05-24	26.9	27.0	26.5	26.6	-0.33	-1.23	199743.0	5350381.8	303
2017-05-23	27.3	27.3	26.8	26.93	-0.36	-1.32	268601.0	7253905.5	322
2017-05-22	27.6	27.6	27.2	27.29	-1.04	-3.67	399901.0	10941070.9	544
2017-05-21	28.3	28.5	28.1	28.33	0.14	0.5	620732.0	17566514.1	481
2017-05-18	28.0	28.3	27.9	28.19	0.18	0.64	363248.0	10201215.1	354
2017-05-17	27.9	28.1	27.8	28.01	0.2	0.72	466447.0	13044794.7	457
2017-05-16	27.5	28.1	27.5	27.81	0.85	3.15	986475.0	27378591.8	957
2017-05-15	26.9	27.1	26.9	26.96	0.16	0.6	154687.0	4172965.0	198
2017-05-14	27.0	27.0	26.8	26.8	-0.2	-0.74	112989.0	3037685.7	230
2017-05-11	27.2	27.2	26.9	27.0	-0.29	-1.06	171383.0	4641427.1	221
2017-05-10	27.3	27.3	27.1	27.29	0.1	0.37	177538.0	4821850.9	237
2017-05-09	27.1	27.2	26.9	27.19	0.1	0.37	177046.0	4795786.4	233
2017-05-08	27.2	27.4	26.9	27.09	-0.11	-0.4	319478.0	8657714.9	366
2017-05-07	27.4	27.5	27.2	27.2	-0.24	-0.87	175397.0	4799393.6	214
2017-05-04	27.6	27.7	27.3	27.44	-0.25	-0.9	305843.0	8403987.3	330
2017-05-03	27.8	27.8	27.7	27.69	-0.04	-0.14	123289.0	3417670.6	193
2017-05-02	27.8	27.9	27.7	27.73	-0.02	-0.07	351245.0	9746075.0	348
2017-05-01	28.2	28.2	27.7	27.75	-0.28	-1.0	503948.0	14039208.5	540
2017-04-30	27.9	28.1	27.7	28.03	0.21	0.75	201236.0	5617154.5	286
2017-04-27	27.8	28.1	27.8	27.82	-0.05	-0.18	128041.0	3576613.8	203
2017-04-26	28.1	28.1	27.8	27.87	-0.1	-0.36	132479.0	3700214.4	171
2017-04-25	28.1	28.1	27.9	27.97	-0.03	-0.11	213630.0	5980481.6	269
2017-04-24	28.0	28.2	28.0	28.0	0.0	0.0	207073.0	5817879.0	278
2017-04-23	28.4	28.4	27.8	28.0	0.36	1.3	389418.0	10923692.8	359
2017-04-20	28.0	28.1	27.6	27.64	-0.48	-1.71	230666.0	6410437.1	379
2017-04-19	28.0	28.2	27.9	28.12	0.11	0.39	272641.0	7636751.8	395
2017-04-18	28.9	29.4	27.9	28.01	-0.59	-2.06	1289859.0	37028954.4	1448
2017-04-17	28.6	28.8	28.4	28.6	-0.02	-0.07	141012.0	4036008.1	276
2017-04-16	29.3	29.3	28.5	28.62	-0.73	-2.49	538626.0	15532816.0	712
2017-04-13	29.4	30.2	29.1	29.35	0.01	0.03	1127446.0	33502600.7	1187
2017-04-12	28.2	29.7	28.2	29.34	1.13	4.01	2148881.0	62508158.5	2139
2017-04-11	27.6	28.3	27.5	28.21	0.61	2.21	525036.0	14657922.7	500
2017-04-10	27.6	27.7	27.5	27.6	0.1	0.36	97433.0	2685433.6	177
2017-04-09	27.8	27.8	27.5	27.5	-0.37	-1.33	313524.0	8650507.8	374
2017-04-06	27.8	27.9	27.8	27.87	0.06	0.22	95483.0	2662603.1	167
2017-04-05	28.0	28.0	27.8	27.81	-0.02	-0.07	227957.0	6357000.2	310
2017-04-04	27.8	27.9	27.7	27.83	-0.15	-0.54	152820.0	4257797.3	174
2017-04-03	28.3	28.3	27.8	27.98	-0.28	-0.99	202020.0	5659863.3	244
2017-04-02	28.5	28.5	28.0	28.26	-0.05	-0.18	126150.0	3557589.7	238
2017-03-30	28.3	28.4	28.3	28.31	0.01	0.04	102955.0	2916771.6	186
2017-03-29	28.4	28.6	28.3	28.3	0.1	0.35	218120.0	6188835.0	288
2017-03-28	27.7	28.3	27.7	28.2	0.51	1.84	272914.0	7668361.4	331
2017-03-27	27.7	27.8	27.7	27.69	-0.02	-0.07	72932.0	2022020.7	131
2017-03-26	27.9	27.9	27.6	27.71	-0.11	-0.4	209594.0	5825624.1	171
2017-03-23	27.8	28.0	27.8	27.82	0.28	1.02	79931.0	2229109.3	147
2017-03-22	27.6	27.9	27.5	27.54	-0.47	-1.68	140936.0	3904995.4	258
2017-03-21	27.7	28.3	27.7	28.01	0.3	1.08	195229.0	5479192.4	272
2017-03-20	27.7	27.9	27.5	27.71	0.07	0.25	135766.0	3761146.7	217
2017-03-19	27.5	27.8	27.3	27.64	0.2	0.73	141674.0	3910039.9	260
2017-03-16	27.2	27.6	27.2	27.44	0.25	0.92	180359.0	4948639.8	330
2017-03-15	27.2	27.3	26.9	27.19	0.25	0.93	149463.0	4055751.3	245
2017-03-14	27.3	27.4	26.3	26.94	-0.31	-1.14	396179.0	10583686.3	509
2017-03-13	27.7	27.9	27.1	27.25	-0.55	-1.98	210824.0	5828992.8	277
2017-03-12	28.2	28.3	27.8	27.8	-0.59	-2.08	172072.0	4814910.6	267
2017-03-09	28.7	28.7	28.3	28.39	-0.43	-1.49	140782.0	4000598.5	237
2017-03-08	28.9	29.0	28.8	28.82	-0.01	-0.03	129619.0	3747031.9	145
2017-03-07	29.0	29.0	28.8	28.83	-0.02	-0.07	86672.0	2508484.5	176
2017-03-06	28.6	28.9	28.5	28.85	0.05	0.17	113423.0	3255796.0	193
2017-03-05	29.0	29.1	28.8	28.8	-0.17	-0.59	139023.0	4019373.4	204
2017-03-02	29.1	29.2	28.9	28.97	0.02	0.07	200541.0	5827865.5	251
2017-03-01	28.8	29.0	28.7	28.95	0.09	0.31	110060.0	3178597.7	189
2017-02-28	28.4	29.0	28.4	28.86	0.26	0.91	180222.0	5157269.3	286
2017-02-27	29.1	29.1	28.5	28.6	-0.62	-2.12	224150.0	6471194.2	348
2017-02-26	29.0	29.3	28.9	29.22	0.12	0.41	226211.0	6578019.0	266
2017-02-23	29.1	29.4	29.0	29.1	-0.1	-0.34	246170.0	7170568.7	243
2017-02-22	29.2	29.5	29.2	29.2	0.11	0.38	319227.0	9367441.3	286
2017-02-21	29.0	29.2	28.9	29.09	-0.14	-0.48	255243.0	7413861.1	289
2017-02-20	29.4	29.6	29.1	29.23	-0.27	-0.92	264342.0	7768834.7	283
2017-02-19	29.6	29.7	29.4	29.5	-0.04	-0.14	200346.0	5908637.7	233
2017-02-16	29.7	29.7	29.4	29.54	0.07	0.24	158610.0	4685897.6	226
2017-02-15	29.3	29.9	29.3	29.47	0.2	0.68	413573.0	12252638.6	352
2017-02-14	29.4	29.5	29.2	29.27	-0.15	-0.51	335966.0	9867636.9	319
2017-02-13	29.9	29.9	29.4	29.42	-0.3	-1.01	658573.0	19508758.1	495
2017-02-12	29.5	29.9	29.4	29.72	0.41	1.4	618192.0	18347213.0	489
2017-02-09	29.2	29.4	28.9	29.31	0.11	0.38	299328.0	8745366.1	338
2017-02-08	29.3	29.4	28.8	29.2	-0.27	-0.92	541313.0	15782589.8	502
2017-02-07	29.7	29.7	29.2	29.47	-0.06	-0.2	275491.0	8096589.8	286
2017-02-06	29.0	29.6	29.0	29.53	0.39	1.34	336403.0	9855037.5	398
2017-02-05	29.6	29.8	28.5	29.14	-0.34	-1.15	385590.0	11345525.9	503
2017-02-02	30.0	30.1	29.4	29.48	-0.39	-1.31	417011.0	12420300.6	568
2017-02-01	30.1	31.0	29.8	29.87	0.04	0.13	1439513.0	43658383.9	1170
2017-01-31	29.2	30.1	28.9	29.83	0.46	1.57	837139.0	24720021.7	836
2017-01-30	29.5	29.8	29.3	29.37	-0.21	-0.71	363118.0	10722097.4	377
2017-01-29	29.3	29.6	29.2	29.58	0.18	0.61	350359.0	10312326.2	334
2017-01-26	29.6	29.6	29.2	29.4	0.0	0.0	322314.0	9477362.1	316
2017-01-25	29.7	29.7	29.3	29.4	-0.16	-0.54	438732.0	12962586.8	436
2017-01-24	29.4	29.9	29.4	29.56	0.26	0.89	584033.0	17281041.4	515
2017-01-23	29.2	29.4	29.2	29.3	0.24	0.83	387842.0	11367763.0	387
2017-01-22	28.9	29.4	28.6	29.06	0.26	0.9	490269.0	14323282.1	488
2017-01-19	28.0	28.9	28.0	28.8	0.76	2.71	602442.0	17270907.0	478
2017-01-18	28.3	28.8	28.0	28.04	-0.43	-1.51	599314.0	17087571.9	525
2017-01-17	28.2	28.5	27.6	28.47	-0.42	-1.45	671873.0	18889948.0	710
2017-01-16	29.8	29.8	28.5	28.89	-0.88	-2.96	660110.0	19263761.5	624
2017-01-15	30.1	30.1	29.5	29.77	0.1	0.34	310739.0	9248627.9	391
2017-01-12	29.7	30.1	29.3	29.67	0.36	1.23	452065.0	13400847.6	588
2017-01-11	29.6	29.8	29.3	29.31	-0.5	-1.68	329057.0	9731173.2	476
2017-01-10	30.2	30.2	29.6	29.81	-0.54	-1.78	451663.0	13531384.3	605
2017-01-09	30.9	30.9	29.7	30.35	-0.4	-1.3	1081160.0	32563592.2	1219
2017-01-08	31.6	31.9	30.6	30.75	-0.66	-2.1	1565720.0	49308035.8	1417
2017-01-05	30.6	32.0	30.5	31.41	1.17	3.87	3758646.0	117964293.4	2467
2017-01-04	29.9	30.6	29.7	30.24	0.43	1.44	1050670.0	31676597.8	1040
2017-01-03	29.6	29.9	29.3	29.81	0.15	0.51	434971.0	12902981.4	472
2017-01-02	29.1	29.8	29.1	29.66	0.54	1.85	542701.0	16084877.4	578
2017-01-01	29.2	29.3	29.1	29.12	0.02	0.07	169289.0	4947474.7	272
2016-12-29	29.5	29.5	28.9	29.1	-0.39	-1.32	494812.0	14407449.2	610
2016-12-28	29.4	29.8	29.3	29.49	0.1	0.34	621602.0	18366406.7	605
2016-12-27	28.5	29.5	28.5	29.39	0.86	3.01	844710.0	24632205.9	691
2016-12-26	28.8	29.1	28.5	28.53	-0.09	-0.31	539416.0	15540363.3	512
2016-12-25	28.1	29.2	28.0	28.62	0.84	3.02	1503092.0	43193284.7	1103
2016-12-22	27.6	27.9	27.5	27.78	0.24	0.87	629932.0	17422867.0	711
2016-12-21	27.7	28.0	27.3	27.54	-0.12	-0.43	679515.0	18775188.2	851
2016-12-20	28.0	28.4	27.3	27.66	-0.78	-2.74	1144881.0	31714260.2	1050
2016-12-19	29.0	29.2	28.3	28.44	-0.55	-1.9	754411.0	21791625.4	958
2016-12-18	29.6	30.0	28.8	28.99	-0.25	-0.85	2072691.0	60630871.1	1778
2016-12-15	27.9	29.6	27.6	29.24	0.94	3.32	4647528.0	132047885.3	3069
2016-12-14	29.8	29.9	28.2	28.3	-1.67	-5.57	835592.0	24066893.8	1079
2016-12-13	30.7	31.0	29.7	29.97	-1.77	-5.58	940609.0	28441902.0	1195
2016-12-12	32.5	32.6	31.6	31.74	-0.57	-1.76	984982.0	31739020.2	1124
2016-12-11	31.8	32.4	31.8	32.31	0.79	2.51	858009.0	27588384.8	963
2016-12-08	31.6	31.8	31.3	31.52	0.19	0.61	853005.0	26878949.5	880
2016-12-07	31.9	32.1	31.1	31.33	0.93	3.06	3279450.0	103563461.3	2951
2016-12-06	29.2	30.4	29.2	30.4	2.73	9.87	1991496.0	60213819.5	1158
2016-12-05	27.0	28.2	26.7	27.67	0.65	2.41	942183.0	25986806.8	803
2016-12-04	27.6	27.7	27.0	27.02	-0.32	-1.17	714845.0	19573848.9	751
2016-12-01	27.6	27.8	27.2	27.34	0.12	0.44	853162.0	23465000.2	708
2016-11-30	25.8	27.6	25.8	27.22	1.49	5.79	2606641.0	69862558.3	1794
2016-11-29	25.9	26.0	25.6	25.73	0.03	0.12	714702.0	18463067.6	641
2016-11-28	25.3	26.1	25.3	25.7	0.41	1.62	1068059.0	27513879.6	1003
2016-11-27	25.1	25.4	24.95	25.29	0.07	0.28	364015.0	9187867.3	434
2016-11-24	25.7	26.0	25.1	25.22	-0.54	-2.1	942412.0	24014463.3	908
2016-11-23	25.2	26.2	25.2	25.76	0.87	3.5	1545883.0	39733798.6	1207
2016-11-22	24.55	24.95	24.45	24.89	0.28	1.14	621077.0	15360685.85	588
2016-11-21	24.7	24.8	24.55	24.61	0.0	0.0	492062.0	12150729.8	432
2016-11-20	24.8	25.0	24.5	24.61	-0.16	-0.65	615514.0	15217584.35	634
2016-11-17	25.1	25.1	24.6	24.77	-0.22	-0.88	481185.0	11930329.55	486
2016-11-16	24.9	25.4	24.7	24.99	0.5	2.04	1055531.0	26445836.45	942
2016-11-15	24.5	24.55	23.85	24.49	0.11	0.45	820292.0	19847289.0	763
2016-11-14	25.5	25.6	24.05	24.38	-0.9	-3.56	1147478.0	28806786.3	1108
2016-11-13	24.9	25.7	24.85	25.28	0.42	1.69	1004829.0	25506736.2	969
2016-11-10	23.9	25.0	23.9	24.86	1.05	4.41	2072917.0	51078280.2	1687
2016-11-09	22.8	23.95	22.6	23.81	0.13	0.55	1911660.0	44713797.05	1443
2016-11-08	23.8	24.05	23.6	23.68	0.05	0.21	1069999.0	25522447.85	1024
2016-11-07	23.25	23.85	23.25	23.63	0.52	2.25	845639.0	19924019.35	930
2016-11-06	23.05	23.55	22.8	23.11	0.04	0.17	607268.0	14088626.7	764
2016-11-03	22.55	23.6	22.55	23.07	0.44	1.94	1045743.0	24206621.05	1093
2016-11-02	23.5	23.7	22.55	22.63	-1.07	-4.51	642757.0	14794346.4	788
2016-11-01	23.8	23.9	23.65	23.7	-0.04	-0.17	289731.0	6879285.3	313
2016-10-31	23.9	23.9	23.65	23.74	-0.08	-0.34	192707.0	4579798.1	288
2016-10-30	23.8	24.05	23.8	23.82	-0.09	-0.38	146411.0	3500737.95	223
2016-10-27	23.65	24.0	23.6	23.91	-0.05	-0.21	237142.0	5660155.4	313
2016-10-26	24.0	24.15	23.7	23.96	-0.01	-0.04	417719.0	10009622.65	446
2016-10-25	24.25	24.45	23.95	23.97	-0.57	-2.32	777803.0	18732089.95	912
2016-10-24	22.45	24.7	22.45	24.54	2.06	9.16	1260206.0	29689977.6	1223
2016-10-23	22.35	22.6	22.3	22.48	0.23	1.03	292543.0	6583504.7	360
2016-10-20	22.0	22.55	21.7	22.25	0.27	1.23	598080.0	13294932.15	465
2016-10-19	22.0	22.35	21.2	21.98	0.45	2.09	450720.0	9886308.4	501
2016-10-18	22.0	22.05	21.15	21.53	-0.63	-2.84	150596.0	3257903.1	377
2016-10-17	22.75	22.75	22.0	22.16	-0.66	-2.89	219297.0	4920759.35	289
2016-10-16	23.1	23.1	22.7	22.82	-0.26	-1.13	79082.0	1808618.5	194
2016-10-13	23.0	23.4	23.0	23.08	0.03	0.13	313269.0	7269239.8	376
2016-10-12	22.75	23.4	22.5	23.05	0.47	2.08	317865.0	7307451.55	422
2016-10-11	22.2	22.8	22.2	22.58	0.58	2.64	321108.0	7245198.95	485
2016-10-10	21.65	22.1	21.5	22.0	-0.03	-0.14	250513.0	5464923.2	358
2016-10-09	22.5	22.7	21.7	22.03	-0.33	-1.48	339390.0	7576441.55	458
2016-10-06	22.3	22.55	22.05	22.36	0.21	0.95	467077.0	10414660.25	439
2016-10-05	22.9	22.9	21.9	22.15	0.18	0.82	439509.0	9847286.55	603
2016-10-04	21.25	22.0	21.0	21.97	1.0	4.77	438523.0	9387492.65	552
2016-10-03	21.0	21.5	19.5	20.97	0.02	0.1	454555.0	9418495.45	741
2016-10-02	23.3	23.65	20.95	20.95	-2.29	-9.85	460360.0	10408580.85	643
2016-09-29	23.1	23.7	22.7	23.24	-0.26	-1.11	440239.0	10230444.6	710
2016-09-28	24.8	25.0	23.35	23.5	-1.41	-5.66	351877.0	8546319.95	712
2016-09-27	26.3	26.3	24.9	24.91	-2.17	-8.01	387678.0	9947678.4	782
2016-09-26	27.3	27.4	27.0	27.08	-0.1	-0.37	227288.0	6193790.1	303
2016-09-25	27.6	27.6	26.9	27.18	-0.42	-1.52	266375.0	7228022.7	427
2016-09-21	27.9	28.3	27.3	27.6	-0.22	-0.79	256804.0	7111276.1	500
2016-09-20	28.0	28.6	27.6	27.82	0.8	2.96	695289.0	19472956.7	902
2016-09-19	28.1	28.1	26.6	27.02	-0.91	-3.26	296059.0	8063022.1	497
2016-09-18	28.4	28.5	27.9	27.93	-0.47	-1.65	250938.0	7062897.9	430
2016-09-08	28.2	29.1	28.2	28.4	0.4	1.43	903392.0	25878742.0	1047
2016-09-07	28.1	28.2	27.8	28.0	-0.15	-0.53	131987.0	3693076.0	328
2016-09-06	28.5	28.6	28.1	28.15	-0.32	-1.12	236151.0	6695892.6	347
2016-09-05	28.2	28.7	28.1	28.47	0.41	1.46	393691.0	11177766.0	469
2016-09-04	27.6	28.2	27.6	28.06	0.47	1.7	314678.0	8799603.6	438
2016-09-01	28.3	28.4	27.3	27.59	-0.84	-2.95	391827.0	10898286.9	558
2016-08-31	29.2	29.3	28.4	28.43	-0.95	-3.23	323221.0	9318111.3	459
2016-08-30	28.9	29.5	28.9	29.38	0.64	2.23	319694.0	9358562.6	425
2016-08-29	28.8	29.3	28.7	28.74	-0.12	-0.42	244862.0	7089711.8	358
2016-08-28	28.4	29.0	28.4	28.86	0.44	1.55	175288.0	5035542.0	359
2016-08-25	28.5	28.8	28.0	28.42	-0.42	-1.46	310090.0	8773957.1	637
2016-08-24	29.9	30.1	28.6	28.84	-0.83	-2.8	301785.0	8898645.1	582
2016-08-23	29.4	29.9	29.0	29.67	0.09	0.3	385966.0	11361009.5	651
2016-08-22	30.7	30.7	29.3	29.58	-1.18	-3.84	380797.0	11437004.6	731
2016-08-21	31.3	31.4	30.6	30.76	-0.47	-1.5	303258.0	9365159.0	569
2016-08-18	32.2	32.4	30.8	31.23	-1.08	-3.34	788742.0	24602759.3	1111
2016-08-17	33.5	33.5	32.2	32.31	-1.15	-3.44	414266.0	13562265.9	753
2016-08-16	33.5	33.9	33.4	33.46	0.04	0.12	362350.0	12184362.1	638
2016-08-15	33.6	33.7	33.4	33.42	-0.27	-0.8	157155.0	5272848.6	453
2016-08-14	33.8	33.8	33.5	33.69	0.24	0.72	241907.0	8138476.7	474
2016-08-11	33.6	33.7	33.4	33.45	-0.3	-0.89	288963.0	9701170.8	435
2016-08-10	34.0	34.0	33.7	33.75	-0.24	-0.71	265058.0	8963459.2	484
2016-08-09	33.9	34.0	33.7	33.99	0.2	0.59	381265.0	12931734.3	549
2016-08-08	33.8	33.9	33.6	33.79	-0.01	-0.03	295708.0	9993708.9	452
2016-08-07	34.0	34.2	33.7	33.8	0.07	0.21	217415.0	7367643.5	456
2016-08-04	34.0	34.2	33.4	33.73	-0.26	-0.76	248740.0	8419252.9	551
2016-08-03	34.1	34.3	33.9	33.99	-0.11	-0.32	282643.0	9642408.6	473
2016-08-02	34.4	34.4	33.9	34.1	-0.6	-1.73	278637.0	9514397.4	596
2016-08-01	34.9	35.1	34.6	34.7	0.04	0.12	208286.0	7263674.3	492
2016-07-31	35.4	35.5	34.2	34.66	-0.65	-1.84	393948.0	13690374.4	731
2016-07-28	35.2	36.1	35.2	35.31	0.61	1.76	1376131.0	49107454.2	1699
2016-07-27	35.0	35.0	34.4	34.7	-0.13	-0.37	189984.0	6584353.1	529
2016-07-26	35.7	35.7	34.7	34.83	-0.85	-2.38	392518.0	13747132.8	725
2016-07-25	36.0	36.1	35.3	35.68	-0.5	-1.38	262884.0	9371029.7	596
2016-07-24	36.2	36.5	35.9	36.18	-0.04	-0.11	543874.0	19675390.2	769
2016-07-21	36.8	36.8	36.2	36.22	-0.41	-1.12	410153.0	14933091.2	871
2016-07-20	36.5	36.7	36.3	36.63	0.16	0.44	380020.0	13881962.4	873
2016-07-19	36.6	37.1	36.1	36.47	0.03	0.08	791998.0	28988673.9	1600
2016-07-18	35.3	37.2	35.1	36.44	1.33	3.79	3089071.0	112398620.4	3806
2016-07-17	35.0	35.2	34.9	35.11	0.29	0.83	436667.0	15321955.0	885
2016-07-14	35.2	35.3	34.8	34.82	-0.42	-1.19	556908.0	19471863.4	1033
2016-07-13	35.4	35.7	35.2	35.24	-0.06	-0.17	671023.0	23782439.3	1155
2016-07-12	34.7	35.4	34.7	35.3	0.61	1.76	802145.0	28110692.1	1200
2016-07-11	34.6	34.8	34.6	34.69	0.15	0.43	271075.0	9405407.3	751
2016-07-10	34.7	35.0	34.4	34.54	-0.12	-0.35	442274.0	15349583.4	823
2016-06-30	35.0	35.1	34.6	34.66	-0.43	-1.23	623631.0	21718062.3	1248
2016-06-29	35.5	35.5	34.9	35.09	-0.17	-0.48	979186.0	34417719.9	1254
2016-06-28	35.0	35.4	34.8	35.26	0.29	0.83	756618.0	26589078.0	1127
2016-06-27	35.7	35.9	34.9	34.97	-0.52	-1.47	880069.0	31195810.4	1387
2016-06-26	33.1	35.6	33.1	35.49	-1.11	-3.03	1519269.0	52672479.4	2113
2016-06-23	36.8	36.8	36.4	36.6	-0.16	-0.44	531105.0	19417793.0	1123
2016-06-22	37.1	37.3	36.7	36.76	-0.17	-0.46	359304.0	13258263.5	966
2016-06-21	36.8	37.3	36.5	36.93	0.12	0.33	690812.0	25472600.6	1314
2016-06-20	37.0	37.1	36.7	36.81	-0.15	-0.41	417674.0	15398353.0	1129
2016-06-19	37.2	37.4	36.9	36.96	-0.11	-0.3	472414.0	17532065.9	1175
2016-06-16	37.3	37.5	36.8	37.07	-0.32	-0.86	779868.0	28936384.2	1545
2016-06-15	37.9	38.0	37.2	37.39	-0.47	-1.24	1128388.0	42423200.2	1769
2016-06-14	38.0	38.3	37.7	37.86	-0.03	-0.08	1091465.0	41438696.8	1617
2016-06-13	38.0	39.0	37.6	37.89	-0.1	-0.26	1727894.0	66172475.4	2636
2016-06-12	37.6	38.2	37.2	37.99	0.32	0.85	1160217.0	43951900.1	2333
2016-06-09	38.0	38.0	37.6	37.67	-0.22	-0.58	837307.0	31614932.6	2065
2016-06-08	37.6	38.4	37.4	37.89	0.29	0.77	1652363.0	62582723.5	2835
2016-06-07	37.7	37.8	37.4	37.6	-1.09	-2.82	1590830.0	59746117.4	2958
2016-06-06	38.7	38.9	38.4	38.69	-0.04	-0.1	1044649.0	40404862.3	2315
2016-06-05	39.3	39.5	38.5	38.73	-0.5	-1.27	1335927.0	52298321.6	3451
2016-06-02	39.6	39.7	39.0	39.23	-0.36	-0.91	1597228.0	62766372.5	3731
2016-06-01	40.4	40.5	39.4	39.59	-0.7	-1.74	3282888.0	130901744.6	5405
2016-05-31	39.1	41.2	38.8	40.29	2.38	6.28	8857095.0	352814607.2	10144
2016-05-30	39.0	39.1	37.6	37.91	-0.91	-2.34	2984501.0	114346480.3	4774
2016-05-29	38.1	39.1	37.6	38.82	0.82	2.16	4468367.0	171203838.8	7872
2016-05-26	40.3	40.4	37.6	38.0	-2.03	-5.07	4460074.0	174664691.7	9125
2016-05-25	40.6	41.2	39.7	40.03	-0.26	-0.65	5562033.0	224736334.8	11465
2016-05-24	41.7	42.0	39.8	40.29	-0.92	-2.23	9768483.0	399014407.0	22210
2016-05-23	43.5	43.5	40.7	41.21	1.61	4.07	25900087.0	1100823094.1	28311
2016-05-22	39.6	39.6	39.6	39.6	3.6	10.0	99988.0	3959524.8	1928
