# Supplementary material for: Effective short-term forecasts of Saudi stock price trends using technical indicators and large-scale multivariate time series
Source: PeerJ Comput Sci. 2023 Jan 6;9:e1205. doi: 10.7717/peerj-cs.1205 (PMC10280263; doi:10.7717/peerj-cs.1205)
Supplement: Supplemental Information 3 [file peerj-cs-09-1205-s003.zip › TASI Dataset 2021/BONYAN REIT_4347.csv]

date	open	high	low	close	change	change_percent	volume_traded	value_traded_SAR	number_trades
2020-03-19				8.67	0.0	0.0	8404.0	74721.1	56
2020-03-18	8.7	8.7	8.67	8.67	-0.03	-0.34	78627.0	682784.57	75
2020-03-17	8.7	8.7	8.7	8.7	0.0	0.0	48829.0	424227.09	119
2020-03-16	9.0	9.0	8.7	8.7	-0.36	-3.97	50844.0	447340.52	147
2020-03-15	9.2	9.2	9.06	9.06	-0.19	-2.05	64016.0	583900.18	71
2020-03-12	9.3	9.3	9.1	9.25	-0.15	-1.6	140329.0	1296398.54	112
2020-03-11	9.5	9.5	9.4	9.4	-0.12	-1.26	47070.0	445597.78	71
2020-03-10	9.4	9.86	9.3	9.52	0.12	1.28	143804.0	1378202.33	261
2020-03-09	9.5	9.5	9.39	9.4	-0.3	-3.09	188138.0	1784277.29	106
2020-03-08	9.75	9.75	9.2	9.7	-0.32	-3.19	109965.0	1044190.55	151
2020-03-05	9.9	10.02	9.9	10.02	0.12	1.21	314809.0	3124327.65	84
2020-03-04	9.9	10.0	9.88	9.9	-0.12	-1.2	237912.0	2357146.47	87
2020-03-03	9.75	10.02	9.75	10.02	0.27	2.77	43879.0	434583.23	72
2020-03-02	9.51	9.98	9.51	9.75	0.05	0.52	57709.0	557732.27	98
2020-03-01	9.75	9.75	9.7	9.7	-0.18	-1.82	75988.0	737811.66	117
2020-02-27	9.75	10.0	9.75	9.88	-0.11	-1.1	173388.0	1715075.28	122
2020-02-26	9.98	9.99	9.98	9.99	-0.01	-0.1	28258.0	282077.97	17
2020-02-25	9.96	10.0	9.95	10.0	0.06	0.6	51449.0	512274.16	36
2020-02-24	10.0	10.0	9.9	9.94	-0.06	-0.6	130518.0	1300683.21	70
2020-02-23	9.97	10.0	9.95	10.0	0.02	0.2	267596.0	2671784.74	98
2020-02-20	9.98	9.99	9.97	9.98	-0.02	-0.2	182573.0	1822081.54	53
2020-02-19	10.0	10.02	9.98	10.0	0.0	0.0	319947.0	3198061.78	125
2020-02-18	9.99	10.04	9.95	10.0	0.02	0.2	236574.0	2364463.16	96
2020-02-17	10.0	10.0	9.97	9.98	0.0	0.0	29614.0	295333.53	43
2020-02-16	10.0	10.0	9.98	9.98	0.0	0.0	124798.0	1246542.13	64
2020-02-13	9.92	10.0	9.92	9.98	0.06	0.6	281308.0	2810734.56	128
2020-02-12	9.9	9.92	9.88	9.92	0.02	0.2	55882.0	553587.58	29
2020-02-11	9.9	9.92	9.9	9.9	-0.1	-1.0	66532.0	658960.32	51
2020-02-10	9.92	10.0	9.88	10.0	0.1	1.01	321471.0	3202301.49	115
2020-02-09	9.98	10.0	9.9	9.9	-0.08	-0.8	168530.0	1679675.52	89
2020-02-06	9.95	9.98	9.9	9.98	0.03	0.3	95145.0	944223.85	71
2020-02-05	9.95	10.0	9.93	9.95	-0.05	-0.5	75252.0	749872.93	59
2020-02-04	10.0	10.0	9.92	10.0	0.01	0.1	44064.0	439435.87	57
2020-02-03	9.9	10.0	9.9	9.99	0.08	0.81	157736.0	1575023.3	85
2020-02-02	9.98	9.99	9.9	9.91	-0.07	-0.7	75147.0	747357.66	118
2020-01-30	10.0	10.0	9.98	9.98	-0.02	-0.2	226708.0	2266404.21	143
2020-01-29	9.99	10.0	9.97	10.0	0.01	0.1	96848.0	967787.14	75
2020-01-28	9.96	9.99	9.96	9.99	0.07	0.71	167583.0	1673145.06	70
2020-01-27	9.91	9.95	9.9	9.92	0.03	0.3	140357.0	1390040.43	70
2020-01-26	9.97	10.0	9.89	9.89	-0.02	-0.2	355234.0	3533971.24	90
2020-01-23	9.91	9.91	9.91	9.91	0.01	0.1	8999.0	89215.3	30
2020-01-22	9.9	9.9	9.9	9.9	-0.08	-0.8	16629.0	164889.31	48
2020-01-21	9.98	9.98	9.98	9.98	0.0	0.0	19601.0	195544.49	30
2020-01-20	9.98	9.99	9.92	9.98	0.0	0.0	114206.0	1138930.9	66
2020-01-19	9.9	9.98	9.9	9.98	0.17	1.73	73842.0	734476.38	80
2020-01-16	9.88	9.95	9.81	9.81	-0.04	-0.41	78902.0	779325.66	47
2020-01-15	9.85	9.85	9.85	9.85	0.0	0.0	31026.0	305873.84	58
2020-01-14	9.94	9.94	9.8	9.85	-0.1	-1.01	174370.0	1728772.74	147
2020-01-13	9.98	9.98	9.95	9.95	-0.04	-0.4	93776.0	933754.08	93
2020-01-12	10.0	10.0	9.9	9.99	-0.01	-0.1	326827.0	3264746.86	146
2020-01-09	10.0	10.0	10.0	10.0	0.15	1.52	36151.0	360676.17	81
2020-01-08	9.8	9.85	9.8	9.85	-0.07	-0.71	32134.0	316680.91	51
2020-01-07	9.85	10.0	9.85	9.92	-0.08	-0.8	85751.0	849878.36	79
2020-01-06	9.8	10.0	9.8	10.0	0.2	2.04	38710.0	382430.03	89
2020-01-05	9.76	9.8	9.75	9.8	-0.19	-1.9	53284.0	521351.78	108
2020-01-02	9.99	9.99	9.99	9.99	0.2	2.04	14377.0	142619.97	76
2020-01-01	9.8	9.8	9.78	9.79	-0.05	-0.51	38089.0	373019.12	80
2019-12-31	9.9	9.9	9.83	9.84	-0.16	-1.6	46546.0	458786.6	123
2019-12-30	9.87	10.3	9.87	10.0	0.21	2.15	617851.0	6206831.97	456
2019-12-29	9.65	9.79	9.65	9.79	-0.01	-0.1	27928.0	272061.22	108
2019-12-26	9.67	9.85	9.65	9.8	0.25	2.62	231137.0	2258069.66	241
2019-12-25	9.48	9.59	9.48	9.55	0.07	0.74	114610.0	1091628.2	75
2019-12-24	9.32	9.48	9.32	9.48	0.18	1.94	93416.0	880610.5	103
2019-12-23	9.25	9.3	9.23	9.3	0.1	1.09	49497.0	459171.97	145
2019-12-22	9.24	9.3	9.2	9.2	-0.04	-0.43	41852.0	386919.69	134
2019-12-19	9.25	9.25	9.21	9.24	-0.05	-0.54	30527.0	282190.98	58
2019-12-18	9.28	9.29	9.28	9.29	0.08	0.87	17861.0	165569.54	58
2019-12-17	9.2	9.3	9.1	9.21	-0.02	-0.22	82696.0	761690.91	123
2019-12-16	9.4	9.4	9.23	9.23	-0.17	-1.81	46112.0	429103.57	105
2019-12-15	9.05	9.4	9.0	9.4	0.37	4.1	78113.0	713140.23	170
2019-12-12	8.99	9.5	8.98	9.03	0.03	0.33	191256.0	1764880.22	314
2019-12-11	8.98	9.0	8.97	9.0	0.02	0.22	85868.0	770832.91	63
2019-12-10	9.02	9.02	8.98	8.98	-0.06	-0.66	56963.0	512536.01	57
2019-12-09	9.04	9.04	9.04	9.04	0.0	0.0	12506.0	112912.88	75
2019-12-08	9.04	9.04	9.04	9.04	0.0	0.0	9975.0	90122.9	18
2019-12-05	9.04	9.04	9.04	9.04	0.07	0.78	11459.0	103398.34	28
2019-12-04	9.0	9.0	8.96	8.97	-0.07	-0.77	40251.0	361274.37	24
2019-12-03	9.0	9.04	9.0	9.04	0.04	0.44	15299.0	138030.53	29
2019-12-02	9.0	9.0	9.0	9.0	0.0	0.0	11146.0	100339.6	28
2019-12-01	9.0	9.0	9.0	9.0	0.03	0.33	4662.0	42011.7	20
2019-11-28	9.0	9.0	8.97	8.97	0.0	0.0	27327.0	245468.43	41
2019-11-27	8.97	8.97	8.97	8.97	-0.01	-0.11	16158.0	144946.66	22
2019-11-26	8.97	8.98	8.97	8.98	-0.05	-0.55	304351.0	2730132.18	55
2019-11-25	9.03	9.03	9.03	9.03	0.05	0.56	11138.0	100414.97	33
2019-11-24	8.97	9.0	8.96	8.98	0.01	0.11	65724.0	589867.38	62
2019-11-21	8.92	8.98	8.91	8.97	-0.03	-0.33	89524.0	801364.24	115
2019-11-20	9.03	9.03	9.0	9.0	-0.01	-0.11	21070.0	189819.37	60
2019-11-19	8.98	9.1	8.98	9.01	-0.17	-1.85	52849.0	476672.23	104
2019-11-18	9.2	9.2	9.15	9.18	-0.02	-0.22	53560.0	491917.39	113
2019-11-17	9.22	9.27	9.2	9.2	0.19	2.11	71466.0	658257.89	119
2019-11-14				9.01	0.0	0.0	8772.0	79279.92	23
2019-11-13	9.01	9.01	9.01	9.01	0.01	0.11	13958.0	125709.09	27
2019-11-12	9.04	9.04	9.0	9.0	-0.05	-0.55	13390.0	120909.54	32
2019-11-11				9.05	0.0	0.0	8193.0	73811.24	23
2019-11-10	8.97	9.05	8.97	9.05	0.1	1.12	15067.0	135638.44	33
2019-11-07	8.95	8.95	8.95	8.95	-0.05	-0.56	16359.0	146726.21	39
2019-11-06	9.0	9.0	9.0	9.0	-0.05	-0.55	17445.0	157068.76	41
2019-11-05				9.05	0.0	0.0	3966.0	35953.93	21
2019-11-04	9.05	9.05	9.05	9.05	0.0	0.0	25890.0	233987.88	33
2019-11-03	9.09	9.09	9.05	9.05	-0.13	-1.42	32408.0	294369.5	32
2019-10-31	9.17	9.18	9.17	9.18	0.14	1.55	24001.0	220159.14	36
2019-10-30				9.04	0.0	0.0	9753.0	89140.63	26
2019-10-29	9.04	9.04	9.04	9.04	-0.14	-1.53	20532.0	186948.28	55
2019-10-28	9.16	9.18	9.16	9.18	-0.02	-0.22	15432.0	141445.55	25
2019-10-27	9.2	9.2	9.15	9.2	0.02	0.22	23074.0	211905.47	47
2019-10-24	9.1	9.18	9.1	9.18	0.08	0.88	19418.0	177799.03	38
2019-10-23	9.1	9.1	9.1	9.1	0.0	0.0	26980.0	245483.52	19
2019-10-22	9.06	9.1	9.06	9.1	0.0	0.0	13878.0	126159.66	34
2019-10-21	9.02	9.1	9.02	9.1	0.16	1.79	30478.0	276251.64	44
2019-10-20				8.94	0.0	0.0	7270.0	65447.66	30
2019-10-17	8.93	8.94	8.93	8.94	0.01	0.11	7889.0	70548.45	26
2019-10-16	8.92	8.93	8.92	8.93	-0.07	-0.78	12605.0	112549.72	32
2019-10-15	8.91	9.0	8.91	9.0	0.0	0.0	18107.0	162504.99	34
2019-10-14	9.15	9.15	9.0	9.0	-0.04	-0.44	47387.0	429005.14	54
2019-10-13	9.04	9.04	9.04	9.04	0.04	0.44	7846.0	71061.9	24
2019-10-10	9.0	9.0	9.0	9.0	-0.19	-2.07	17498.0	158111.18	45
2019-10-09	9.03	9.2	9.01	9.19	0.16	1.77	69857.0	634377.22	74
2019-10-08	9.0	9.03	9.0	9.03	0.03	0.33	76659.0	690618.49	56
2019-10-07	8.91	9.0	8.91	9.0	0.03	0.33	22925.0	205696.99	44
2019-10-06	8.98	8.98	8.95	8.97	0.01	0.11	19132.0	171598.34	30
2019-10-03				8.96	0.0	0.0	4438.0	39758.94	23
2019-10-02	8.96	8.96	8.96	8.96	0.08	0.9	14154.0	126739.9	39
2019-10-01				8.88	0.0	0.0	4768.0	42421.86	24
2019-09-30				8.88	0.0	0.0	5752.0	51239.94	34
2019-09-29				8.88	0.0	0.0	2032.0	17976.83	26
2019-09-26				8.88	0.0	0.0	3247.0	28896.66	17
2019-09-25	8.88	8.88	8.88	8.88	0.0	0.0	11527.0	102401.66	30
2019-09-24	8.87	8.88	8.73	8.88	0.02	0.23	66090.0	584026.39	64
2019-09-22	8.86	8.86	8.86	8.86	0.02	0.23	13829.0	122423.6	31
2019-09-19	8.83	8.84	8.83	8.84	0.05	0.57	22373.0	197707.47	21
2019-09-18				8.79	0.0	0.0	4419.0	38964.58	23
2019-09-17				8.79	0.0	0.0	979.0	8572.66	9
2019-09-16	8.88	8.88	8.79	8.79	-0.03	-0.34	16718.0	147310.84	30
2019-09-15	8.82	8.82	8.82	8.82	0.12	1.38	13439.0	118289.33	27
2019-09-12				8.7	0.0	0.0	4698.0	41024.21	28
2019-09-11	8.85	8.85	8.7	8.7	0.0	0.0	50530.0	443278.66	88
2019-09-10	8.93	8.93	8.7	8.7	-0.23	-2.58	119743.0	1058778.19	71
2019-09-09				8.93	0.0	0.0	2989.0	26735.29	23
2019-09-08	8.83	8.95	8.83	8.93	0.0	0.0	18512.0	164910.7	38
2019-09-05				8.93	0.0	0.0	5384.0	47950.66	25
2019-09-04	8.92	8.93	8.92	8.93	0.1	1.13	35373.0	315481.09	23
2019-09-03				8.83	0.0	0.0	424.0	3742.88	8
2019-09-02				8.83	0.0	0.0	1486.0	13236.15	17
2019-09-01	8.9	8.9	8.83	8.83	-0.06	-0.67	17536.0	155458.33	27
2019-08-29	8.93	8.93	8.89	8.89	0.1	1.14	44269.0	393851.39	52
2019-08-28	8.79	8.79	8.79	8.79	-0.01	-0.11	4806.0	42273.16	7
2019-08-27	8.82	8.82	8.8	8.8	-0.05	-0.56	13146.0	115860.04	25
2019-08-26	8.85	8.85	8.85	8.85	-0.03	-0.34	14748.0	130257.55	168
2019-08-25	8.88	8.88	8.88	8.88	-0.02	-0.22	8559.0	76092.96	29
2019-08-22	8.9	8.92	8.9	8.9	0.0	0.0	30814.0	274505.54	21
2019-08-21	8.9	8.9	8.9	8.9	0.0	0.0	5104.0	45456.81	16
2019-08-20				8.9	0.0	0.0	4615.0	41327.06	19
2019-08-19	8.9	8.9	8.9	8.9	-0.01	-0.11	7718.0	68868.59	30
2019-08-18	8.92	8.92	8.91	8.91	-0.06	-0.67	17067.0	152165.99	40
2019-08-08	8.97	8.97	8.97	8.97	0.02	0.22	8395.0	75331.79	25
2019-08-07	8.95	8.95	8.95	8.95	0.1	1.13	16354.0	146135.65	43
2019-08-06	8.9	8.9	8.76	8.85	-0.05	-0.56	40523.0	357234.26	48
2019-08-05	8.9	8.9	8.9	8.9	-0.05	-0.56	7581.0	67267.73	26
2019-08-04	8.8	8.95	8.8	8.95	0.1	1.13	63516.0	560783.11	111
2019-08-01	8.85	8.85	8.85	8.85	0.05	0.57	17045.0	150872.15	55
2019-07-31	8.8	8.81	8.8	8.8	0.02	0.23	19443.0	171048.1	61
2019-07-30	8.81	8.82	8.78	8.78	0.01	0.11	49999.0	440246.93	77
2019-07-29				8.77	0.0	0.0	5309.0	46499.96	33
2019-07-28	8.75	8.77	8.75	8.77	0.1	1.15	22773.0	199233.21	35
2019-07-25	8.6	8.67	8.6	8.67	0.06	0.7	9000.0	77719.63	56
2019-07-24	8.65	8.68	8.6	8.61	-0.05	-0.58	37072.0	319888.21	58
2019-07-23	8.66	8.66	8.66	8.66	-0.05	-0.57	6010.0	52087.4	26
2019-07-22	8.6	8.71	8.6	8.71	0.19	2.23	16980.0	146952.79	42
2019-07-21	8.7	8.7	8.52	8.52	-0.22	-2.52	19376.0	166626.26	64
2019-07-18	8.74	8.74	8.74	8.74	0.0	0.0	14940.0	130562.61	46
2019-07-17	8.76	8.76	8.74	8.74	-0.06	-0.68	20624.0	180587.17	70
2019-07-16	8.83	8.83	8.75	8.8	-0.04	-0.45	41129.0	361130.6	48
2019-07-15	8.78	8.84	8.74	8.84	-0.02	-0.23	96112.0	842724.36	88
2019-07-14	8.82	8.86	8.8	8.86	0.0	0.0	60465.0	533480.76	97
2019-07-11	8.96	8.96	8.83	8.86	-0.11	-1.23	30000.0	266285.29	39
2019-07-10	8.88	8.99	8.88	8.97	0.09	1.01	35102.0	314226.94	43
2019-07-09	8.86	8.88	8.85	8.88	0.02	0.23	21975.0	195001.63	37
2019-07-08	9.0	9.0	8.83	8.86	-0.14	-1.56	147535.0	1315147.41	84
2019-07-07	9.0	9.0	8.91	9.0	0.07	0.78	350401.0	3151326.31	141
2019-07-04	8.9	8.94	8.88	8.93	0.01	0.11	199539.0	1780220.85	77
2019-07-03				8.92	0.0	0.0	3271.0	29157.51	27
2019-07-02	8.92	8.92	8.92	8.92	-0.08	-0.89	8737.0	77916.29	53
2019-07-01	9.0	9.0	9.0	9.0	0.09	1.01	8580.0	77065.71	40
2019-06-30	8.91	8.91	8.91	8.91	-0.08	-0.89	25900.0	231444.77	64
2019-06-27	8.94	8.99	8.94	8.99	0.11	1.24	53112.0	476025.04	48
2019-06-26	8.81	8.88	8.81	8.88	0.08	0.91	24682.0	218688.4	39
2019-06-25	8.74	8.94	8.74	8.8	0.14	1.62	24214.0	213535.45	51
2019-06-24				8.66	0.0	0.0	4778.0	41469.67	23
2019-06-23	8.82	8.82	8.65	8.66	-0.14	-1.59	50327.0	439370.48	73
2019-06-20	8.8	8.8	8.8	8.8	-0.02	-0.23	11598.0	102483.51	47
2019-06-19	8.99	9.01	8.82	8.82	0.01	0.11	90828.0	814710.43	86
2019-06-18				8.81	0.0	0.0	9729.0	86396.08	28
2019-06-17				8.81	0.0	0.0	8318.0	73615.48	24
2019-06-16				8.81	0.0	0.0	6693.0	58944.68	25
2019-06-13	9.0	9.0	8.8	8.81	-0.18	-2.0	13172.0	116884.84	30
2019-06-12	8.82	9.16	8.82	8.99	0.35	4.05	56430.0	504825.71	116
2019-06-11	8.6	8.78	8.58	8.64	0.04	0.47	44086.0	382256.96	94
2019-06-10	8.5	8.6	8.5	8.6	0.05	0.58	154646.0	1315849.32	71
2019-06-09	8.55	8.55	8.55	8.55	0.01	0.12	24722.0	211349.07	32
2019-05-30	8.54	8.54	8.54	8.54	-0.01	-0.12	7942.0	67833.47	24
2019-05-29	8.55	8.55	8.5	8.55	-0.05	-0.58	88626.0	756598.55	70
2019-05-28	8.86	8.86	8.6	8.6	-0.1	-1.15	62564.0	541256.72	73
2019-05-27	8.7	8.7	8.7	8.7	-0.08	-0.91	7717.0	67237.13	38
2019-05-26	8.8	8.8	8.78	8.78	-0.04	-0.45	19406.0	170615.32	18
2019-05-23				8.82	0.0	0.0	2487.0	21953.59	24
2019-05-22	8.82	8.82	8.82	8.82	0.12	1.38	5450.0	48099.32	19
2019-05-21	8.8	8.88	8.7	8.7	-0.1	-1.14	84864.0	746792.5	62
2019-05-20	8.8	8.8	8.8	8.8	0.0	0.0	17898.0	157519.35	46
2019-05-19	8.8	8.8	8.8	8.8	-0.09	-1.01	49297.0	433969.98	46
2019-05-16				8.89	0.0	0.0	2323.0	20566.04	14
2019-05-15	8.89	8.89	8.89	8.89	0.09	1.02	9238.0	81637.47	21
2019-05-14	8.8	8.84	8.8	8.8	-0.04	-0.45	137600.0	1211296.66	77
2019-05-13	8.8	8.84	8.8	8.84	-0.08	-0.9	22022.0	194420.53	45
2019-05-12	8.85	8.92	8.85	8.92	-0.02	-0.22	19195.0	171019.46	34
2019-05-09	8.96	9.11	8.88	8.94	0.11	1.25	59469.0	534343.99	86
2019-05-08	8.83	8.83	8.83	8.83	0.01	0.11	11316.0	99811.43	16
2019-05-07	8.8	8.82	8.8	8.82	0.02	0.23	29633.0	260927.41	44
2019-05-06	8.8	8.8	8.8	8.8	-0.14	-1.57	10711.0	94409.45	33
2019-05-05	8.88	8.94	8.86	8.94	0.04	0.45	39438.0	350704.77	57
2019-05-02	8.9	8.91	8.85	8.9	-0.24	-2.63	53690.0	477239.16	92
2019-05-01	9.1	9.19	9.1	9.14	-0.06	-0.65	72374.0	659727.11	90
2019-04-30				9.2	0.0	0.0	13808.0	126271.12	46
2019-04-29	9.2	9.25	9.19	9.2	0.02	0.22	31257.0	287544.46	102
2019-04-28	9.09	9.18	9.04	9.18	0.11	1.21	43949.0	399843.19	75
2019-04-25	9.05	9.2	9.0	9.07	0.25	2.83	283817.0	2583045.65	355
2019-04-24	8.95	9.02	8.82	8.82	-0.07	-0.79	76999.0	686349.61	87
2019-04-23	8.81	8.89	8.8	8.89	0.09	1.02	21209.0	187047.99	35
2019-04-22	8.8	8.84	8.8	8.8	0.0	0.0	70642.0	621870.72	65
2019-04-21	8.9	8.9	8.65	8.8	-0.08	-0.9	27718.0	243598.71	43
2019-04-18	8.9	8.9	8.88	8.88	-0.02	-0.22	18416.0	163319.94	49
2019-04-17	8.91	8.91	8.87	8.9	-0.08	-0.89	25269.0	224751.27	46
2019-04-16	8.98	9.06	8.9	8.98	0.0	0.0	57382.0	515288.46	70
2019-04-15	8.94	8.98	8.94	8.98	0.04	0.45	44093.0	394575.94	72
2019-04-14	8.94	8.94	8.94	8.94	0.0	0.0	11747.0	104348.73	49
2019-04-11				8.94	0.0	0.0	7356.0	65213.46	72
2019-04-10	8.94	8.94	8.94	8.94	-0.02	-0.22	9138.0	81808.44	37
2019-04-09	8.98	9.0	8.9	8.96	0.04	0.45	66049.0	590173.71	87
2019-04-08	8.88	8.92	8.88	8.92	-0.01	-0.11	30609.0	273311.2	110
2019-04-07	8.93	8.93	8.93	8.93	-0.08	-0.89	20891.0	187230.22	52
2019-04-04	9.05	9.05	9.0	9.01	-0.1	-1.1	37491.0	338430.15	68
2019-04-03	9.08	9.13	9.08	9.11	0.03	0.33	71781.0	652973.5	74
2019-04-02	8.99	9.12	8.99	9.08	-0.04	-0.44	95057.0	859576.27	169
2019-04-01				9.12	0.0	0.0	0.0	0.0	0
2019-03-31	9.12	9.3	9.12	9.12	-0.01	-0.11	281514.0	2587729.79	277
2019-03-28	9.12	9.46	9.12	9.13	-0.05	-0.54	630964.0	5855031.9	582
2019-03-27	9.17	9.32	9.15	9.18	-0.05	-0.54	233682.0	2150945.85	186
2019-03-26	9.16	9.46	9.1	9.23	0.07	0.76	151773.0	1399767.58	233
2019-03-25	9.19	9.23	9.16	9.16	-0.07	-0.76	123513.0	1135146.81	177
2019-03-24	9.08	9.48	9.08	9.23	0.13	1.43	208409.0	1937464.64	393
2019-03-21	9.1	9.2	9.1	9.1	-0.1	-1.09	165871.0	1515278.7	198
2019-03-20	9.2	9.6	9.1	9.2	0.04	0.44	287725.0	2673430.29	433
2019-03-19	9.11	9.22	9.0	9.16	0.03	0.33	276374.0	2512801.84	313
2019-03-18	9.4	9.75	9.1	9.13	-0.25	-2.67	681796.0	6466785.1	738
2019-03-17	8.9	9.4	8.9	9.38	0.38	4.22	229842.0	2103173.06	428
2019-03-14	8.81	9.44	8.8	9.0	0.2	2.27	531309.0	4890923.84	720
2019-03-13	8.87	8.87	8.62	8.8	-0.03	-0.34	63203.0	553029.64	167
2019-03-12	9.02	9.14	8.83	8.83	-0.44	-4.75	154997.0	1397611.54	318
2019-03-11	8.51	9.45	8.51	9.27	0.49	5.58	876729.0	8067670.29	794
2019-03-10	9.1	9.2	8.76	8.78	-0.4	-4.36	336860.0	3021055.27	471
2019-03-07	8.8	9.36	8.8	9.18	0.67	7.87	1049436.0	9641425.18	908
2019-03-06	8.68	9.34	8.51	8.51	-0.07	-0.82	289759.0	2631506.79	271
2019-03-05	8.58	8.58	8.58	8.58	-0.02	-0.23	9934.0	85527.16	41
2019-03-04	8.52	8.6	8.52	8.6	0.08	0.94	15966.0	136906.82	39
2019-03-03	8.52	8.52	8.52	8.52	0.04	0.47	5939.0	50343.6	41
2019-02-28	8.48	8.48	8.48	8.48	-0.05	-0.59	9747.0	82727.9	41
2019-02-27	8.6	8.6	8.45	8.53	0.09	1.07	22163.0	188852.71	46
2019-02-26	8.44	8.44	8.44	8.44	-0.06	-0.71	7861.0	66582.58	30
2019-02-25	8.5	8.5	8.5	8.5	-0.04	-0.47	13361.0	113238.1	44
2019-02-24	8.55	8.55	8.54	8.54	-0.01	-0.12	19184.0	164235.57	46
2019-02-21	8.55	8.55	8.55	8.55	-0.01	-0.12	20143.0	172399.74	53
2019-02-20	8.52	8.56	8.52	8.56	0.14	1.66	28985.0	247009.35	57
2019-02-19	8.41	8.51	8.41	8.42	0.01	0.12	36992.0	313285.11	67
2019-02-18	8.39	8.55	8.37	8.41	-0.02	-0.24	3040179.0	26119537.69	172
2019-02-17	8.7	9.1	8.43	8.43	-0.09	-1.06	246226.0	2172233.83	231
2019-02-14	8.47	8.52	8.47	8.52	0.1	1.19	85837.0	729759.4	50
2019-02-13	8.42	8.42	8.42	8.42	-0.05	-0.59	11230.0	94562.43	19
2019-02-12	8.42	8.48	8.42	8.47	0.1	1.19	78271.0	661684.25	74
2019-02-11				8.37	0.0	0.0	3594.0	29999.29	22
2019-02-10	8.31	8.37	8.3	8.37	0.07	0.84	34213.0	285299.86	39
2019-02-07	8.32	8.32	8.3	8.3	-0.08	-0.95	28030.0	233438.59	39
2019-02-06	8.38	8.48	8.37	8.38	0.0	0.0	23441.0	196893.23	22
2019-02-05	8.41	8.41	8.38	8.38	-0.02	-0.24	19480.0	163668.66	24
2019-02-04	8.4	8.4	8.4	8.4	0.0	0.0	6904.0	58003.3	15
2019-02-03	8.4	8.4	8.4	8.4	-0.06	-0.71	12632.0	106332.2	46
2019-01-31	8.47	8.65	8.46	8.46	0.01	0.12	28252.0	241813.95	76
2019-01-30	8.45	8.45	8.45	8.45	-0.03	-0.35	4053.0	34228.06	20
2019-01-29	8.4	8.48	8.4	8.48	0.08	0.95	16450.0	138450.8	28
2019-01-28	8.4	8.4	8.4	8.4	-0.02	-0.24	5521.0	46388.85	22
2019-01-27	8.43	8.43	8.42	8.42	0.03	0.36	18563.0	156502.46	55
2019-01-24	8.39	8.39	8.39	8.39	0.05	0.6	7899.0	66078.51	23
2019-01-23	8.3	8.34	8.3	8.34	-0.05	-0.6	18369.0	152698.79	42
2019-01-22	8.4	8.4	8.39	8.39	-0.02	-0.24	10573.0	88734.79	24
2019-01-21	8.41	8.41	8.41	8.41	0.01	0.12	7614.0	63994.44	32
2019-01-20	8.4	8.4	8.4	8.4	0.01	0.12	12288.0	103048.13	47
2019-01-17	8.39	8.39	8.39	8.39	0.06	0.72	4865.0	40706.42	23
2019-01-16				8.33	0.0	0.0	4759.0	39704.27	24
2019-01-15	8.35	8.35	8.33	8.33	-0.08	-0.95	17554.0	146727.06	45
2019-01-14	8.41	8.41	8.41	8.41	0.04	0.48	11192.0	93772.44	23
2019-01-13				8.37	0.0	0.0	5978.0	50075.65	28
2019-01-10	8.4	8.4	8.37	8.37	0.0	0.0	11811.0	98945.43	26
2019-01-09	8.38	8.38	8.37	8.37	-0.06	-0.71	17933.0	150435.64	47
2019-01-08	8.44	8.45	8.43	8.43	0.03	0.36	27295.0	230245.23	35
2019-01-07	8.4	8.4	8.4	8.4	0.04	0.48	26236.0	220230.52	58
2019-01-06				8.36	0.0	0.0	5989.0	50108.03	32
2019-01-03	8.36	8.4	8.36	8.36	0.01	0.12	28578.0	239446.23	36
2019-01-02	8.35	8.36	8.35	8.35	-0.01	-0.12	22015.0	183802.98	34
2019-01-01	8.36	8.36	8.36	8.36	-0.01	-0.12	24152.0	201544.3	39
2018-12-31	8.3	8.37	8.3	8.37	0.07	0.84	26321.0	219172.6	44
2018-12-30	8.3	8.3	8.3	8.3	0.05	0.61	8742.0	72404.32	30
2018-12-27				8.25	0.0	0.0	10010.0	83140.69	53
2018-12-26				8.25	0.0	0.0	5056.0	41691.38	16
2018-12-25	8.25	8.25	8.22	8.25	0.02	0.24	44015.0	362518.28	44
2018-12-24	8.23	8.23	8.23	8.23	-0.05	-0.6	18610.0	154488.66	64
2018-12-23	8.25	8.28	8.25	8.28	0.05	0.61	38880.0	321178.57	47
2018-12-20	8.31	8.31	8.23	8.23	-0.09	-1.08	16896.0	139594.11	43
2018-12-19	8.26	8.32	8.2	8.32	0.07	0.85	97186.0	804177.65	92
2018-12-18	8.25	8.44	8.22	8.25	-0.05	-0.6	176405.0	1471944.82	197
2018-12-17	8.29	8.3	8.29	8.3	0.01	0.12	26368.0	218662.39	46
2018-12-16	8.28	8.33	8.28	8.29	-0.03	-0.36	31416.0	260568.41	49
2018-12-13	8.27	8.39	8.27	8.32	0.04	0.48	51330.0	426795.99	66
2018-12-12	8.33	8.37	8.27	8.28	-0.07	-0.84	261781.0	2174246.54	246
2018-12-11	8.39	8.59	8.32	8.35	0.0	0.0	109134.0	915452.64	172
2018-12-10	8.38	8.8	8.35	8.35	0.05	0.6	329839.0	2821662.55	301
2018-12-09	8.3	8.3	8.28	8.3	-0.04	-0.48	68277.0	567009.62	91
2018-12-06	8.35	8.35	8.33	8.34	-0.06	-0.71	40510.0	338106.63	91
2018-12-05	8.41	8.5	8.2	8.4	-0.3	-3.45	371525.0	3100097.49	359
2018-12-04	8.83	8.83	8.64	8.7	-0.17	-1.92	95838.0	834237.08	177
2018-12-03	8.88	9.02	8.7	8.87	0.07	0.8	301325.0	2665331.13	325
2018-12-02	8.7	8.8	8.7	8.8	0.22	2.56	38075.0	332831.88	65
2018-11-29	8.55	8.58	8.55	8.58	0.15	1.78	28754.0	246405.12	87
2018-11-28				8.43	0.0	0.0	3121.0	26158.26	19
2018-11-27				8.43	0.0	0.0	8549.0	71645.65	25
2018-11-26				8.43	0.0	0.0	5313.0	44546.73	19
2018-11-25	8.43	8.43	8.43	8.43	0.04	0.48	14447.0	121229.92	32
2018-11-22				8.39	0.0	0.0	2959.0	24801.85	27
2018-11-21	8.4	8.4	8.39	8.39	0.0	0.0	14650.0	122984.57	32
2018-11-20	8.6	8.6	8.39	8.39	-0.21	-2.44	44446.0	379432.89	61
2018-11-19	8.6	8.6	8.6	8.6	-0.1	-1.15	44013.0	379173.97	40
2018-11-18	8.59	8.7	8.59	8.7	0.24	2.84	40164.0	345627.95	106
2018-11-15	8.45	8.46	8.45	8.46	-0.04	-0.47	16976.0	143570.17	37
2018-11-14	8.59	8.59	8.5	8.5	-0.1	-1.16	15684.0	133033.12	39
2018-11-13	8.59	8.65	8.59	8.6	0.2	2.38	31654.0	271666.75	78
2018-11-12	8.4	8.4	8.4	8.4	-0.24	-2.78	17395.0	146916.75	60
2018-11-11				8.64	0.0	0.0	4473.0	37615.97	26
2018-11-08	8.64	8.64	8.64	8.64	0.16	1.89	13043.0	111123.21	63
2018-11-07	8.5	8.5	8.48	8.48	-0.01	-0.12	21777.0	184996.63	45
2018-11-06	8.74	8.9	8.49	8.49	-0.12	-1.39	61864.0	535350.72	95
2018-11-05	8.51	8.9	8.51	8.61	0.1	1.18	135939.0	1186416.17	130
2018-11-04	8.52	8.52	8.51	8.51	-0.05	-0.58	20495.0	174671.05	25
2018-11-01	8.6	8.66	8.56	8.56	-0.04	-0.47	37415.0	321315.42	47
2018-10-31	8.7	8.7	8.6	8.6	0.1	1.18	61949.0	534766.15	69
2018-10-30	8.5	8.5	8.5	8.5	0.0	0.0	6986.0	59403.11	27
2018-10-29	8.51	8.55	8.5	8.5	0.0	0.0	31326.0	266838.2	50
2018-10-28	8.52	8.52	8.5	8.5	-0.03	-0.35	9652.0	82139.91	30
2018-10-25	8.45	8.53	8.45	8.53	0.17	2.03	21170.0	179649.47	91
2018-10-24	8.36	8.36	8.36	8.36	0.0	0.0	7906.0	65833.25	24
2018-10-23				8.36	0.0	0.0	12530.0	105183.4	34
2018-10-22	8.35	8.36	8.35	8.36	-0.07	-0.83	15809.0	131962.41	41
2018-10-21	8.43	8.43	8.43	8.43	-0.03	-0.35	24334.0	203330.36	52
2018-10-18	8.46	8.46	8.46	8.46	0.01	0.12	13657.0	115448.0	46
2018-10-17	8.41	8.45	8.41	8.45	0.07	0.84	21444.0	180410.66	67
2018-10-16	8.38	8.38	8.38	8.38	-0.31	-3.57	15145.0	127409.12	41
2018-10-15	8.45	8.69	8.45	8.69	0.11	1.28	39168.0	332979.67	67
2018-10-14	8.4	8.6	8.2	8.58	0.08	0.94	40813.0	341438.2	82
2018-10-11	8.61	8.61	8.5	8.5	-0.22	-2.52	29690.0	253679.54	50
2018-10-10	8.72	8.72	8.72	8.72	0.02	0.23	11851.0	102887.31	45
2018-10-09	8.68	8.7	8.67	8.7	-0.05	-0.57	56743.0	493151.77	80
2018-10-08	8.75	8.76	8.74	8.75	-0.02	-0.23	57940.0	507259.06	72
2018-10-07	8.9	8.9	8.77	8.77	-0.14	-1.57	28589.0	252474.95	49
2018-10-04	9.1	9.1	8.91	8.91	-0.19	-2.09	31499.0	282044.79	52
2018-10-03	8.73	9.1	8.73	9.1	0.09	1.0	56224.0	503551.1	62
2018-10-02				9.01	0.0	0.0	8007.0	71735.43	42
2018-10-01	9.01	9.01	9.01	9.01	0.03	0.33	13200.0	119035.88	97
2018-09-30				8.98	0.0	0.0	9280.0	83619.74	52
2018-09-27				8.98	0.0	0.0	14380.0	129176.3	57
2018-09-26	9.03	9.03	8.96	8.98	-0.08	-0.88	136190.0	1224937.95	113
2018-09-25				9.06	0.0	0.0	11682.0	106485.61	51
2018-09-20	9.06	9.06	9.06	9.06	-0.1	-1.09	17487.0	158780.17	53
2018-09-19				9.16	0.0	0.0	9231.0	84085.57	43
2018-09-18	9.01	9.16	9.01	9.16	0.1	1.1	45455.0	413800.13	84
2018-09-17	9.0	9.1	9.0	9.06	-0.04	-0.44	53894.0	486402.26	92
2018-09-16	9.19	9.19	9.09	9.1	-0.3	-3.19	42807.0	390221.45	126
2018-09-13				9.4	0.0	0.0	16400.0	149333.42	94
2018-09-12	9.18	9.4	9.18	9.4	0.34	3.75	45114.0	418066.51	121
2018-09-11	9.06	9.06	9.06	9.06	-0.12	-1.31	17333.0	157859.67	63
2018-09-10	9.22	9.22	9.18	9.18	-0.11	-1.18	21517.0	197239.16	67
2018-09-09	9.3	9.31	9.17	9.29	0.28	3.11	73356.0	678930.92	155
2018-09-06	9.0	9.01	8.96	9.01	0.01	0.11	90742.0	818275.45	116
2018-09-05	9.16	9.46	8.87	9.0	-0.5	-5.26	159267.0	1458789.94	216
2018-09-04	9.5	9.9	9.5	9.5	0.21	2.26	127524.0	1223383.45	303
2018-09-03	9.12	9.29	9.05	9.29	0.14	1.53	34987.0	319504.38	84
2018-09-02	9.2	9.2	9.14	9.15	-0.08	-0.87	43855.0	402957.98	94
2018-08-30	9.24	9.3	9.18	9.23	-0.24	-2.53	90739.0	838327.82	161
2018-08-29	9.46	9.82	9.36	9.47	0.26	2.82	134991.0	1289824.28	183
2018-08-28	9.22	9.22	9.21	9.21	-0.05	-0.54	24889.0	229882.25	84
2018-08-27	9.55	9.55	9.2	9.26	-0.39	-4.04	74102.0	693725.3	294
2018-08-26	9.52	9.74	9.52	9.65	-0.05	-0.52	62498.0	604849.01	288
2018-08-16	9.9	9.9	9.6	9.7	-0.04	-0.41	103156.0	1003398.77	314
2018-08-15	9.74	10.0	9.36	9.74	0.06	0.62	403762.0	3951142.92	489
2018-08-14	9.1	9.7	9.0	9.68	0.79	8.89	314730.0	2965280.63	519
2018-08-13	8.86	8.89	8.8	8.89	-0.11	-1.22	70038.0	619077.96	203
2018-08-12	8.75	9.02	8.75	9.0	0.14	1.58	117394.0	1041009.63	294
2018-08-09	8.84	8.86	8.84	8.86	0.03	0.34	47934.0	420627.93	193
2018-08-08	8.89	9.2	8.72	8.83	0.13	1.49	275333.0	2467924.49	446
2018-08-07	8.6	8.7	8.59	8.7	0.1	1.16	121760.0	1052553.24	183
2018-08-06				8.6	0.0	0.0	42653.0	369003.12	180
2018-08-05	8.56	8.6	8.55	8.6	0.01	0.12	79186.0	678860.09	217
2018-08-02	8.43	8.59	8.43	8.59	0.08	0.94	67124.0	572162.32	166
2018-08-01	8.41	8.51	8.41	8.51	0.01	0.12	56170.0	476162.88	242
2018-07-31	8.52	8.61	8.5	8.5	-0.2	-2.3	167624.0	1428412.23	206
2018-07-30	8.69	8.8	8.69	8.7	-0.21	-2.36	91084.0	792870.09	251
2018-07-29	9.1	9.25	8.8	8.91	-0.19	-2.09	268766.0	2419051.54	592
2018-07-26	8.3	9.9	8.3	9.1	0.1	1.11	697579.0	6394812.42	1158
2018-07-25	9.89	9.89	9.0	9.0	-1.0	-10.0	278782.0	2571985.33	696
