# Supplementary material for: Effective short-term forecasts of Saudi stock price trends using technical indicators and large-scale multivariate time series
Source: PeerJ Comput Sci. 2023 Jan 6;9:e1205. doi: 10.7717/peerj-cs.1205 (PMC10280263; doi:10.7717/peerj-cs.1205)
Supplement: Supplemental Information 3 [file peerj-cs-09-1205-s003.zip › TASI Dataset 2021/company_lst_final.csv]

symbol	company_name	trading_name	isin_code
1330	Abdullah A. M. Al-Khodari Sons Co.	ALKHODARI	SA12L0O0KP12
4001	Abdullah Al Othaim Markets Co.	A.OTHAIM MARKET	SA1230K1UGH7
4191	Abdullah Saad Mohammed Abo Moati for Bookstores Co.	ABO MOATI	SA14TGAI1FH7
1820	Abdulmohsen Alhokair Group for Tourism and Development	ALHOKAIR GROUP	SA13IG50SE12
2330	Advanced Petrochemical Co.	ADVANCED	SA000A0LE310
2340	Al Abdullatif Industrial Investment Co.	ALABDULLATIF	SA000A0LF1T0
8280	Al Alamiya for Cooperative Insurance Co.	ALALAMIYA	SA12CG541C16
6020	Al Gassim Investment Holding Co.	GACO	SA0007879576
4007	Al Hammadi Company for Development and Investment	ALHAMMADI	SA13J051UJH4
1214	Al Hassan Ghazi Ibrahim Shaker Co.	SHAKER	SA12I0OGIV12
3091	Al Jouf Cement Co.	JOUF CEMENT	SA12JG51G9H8
3008	Al Kathiri Holding Co.	ALKATHIRI	SA14T12HF015
4334	AL Maather REIT Fund	AL MAATHER REIT	SA14BG523N54
4337	Al Mashaar REIT	MASHAAR REIT	SA14DG523OL4
7200	Al Moammar Information Systems Co.	MIS	SA14PGMJGG18
1120	Al Rajhi Bank	ALRAJHI	SA0007879113
4340	Al Rajhi REIT Fund	Al RAJHI REIT	SA14GG523Q50
8180	Al Sagr Cooperative Insurance Co.	ALSAGR INSURANCE	SA11T053VQ13
1213	Al Sorayai Trading and Industrial Group	ALSORAYAI GROUP	SA12GGDGIUH9
1304	Al Yamamah Steel Industries Co.	ALYAMAMAH STEEL	SA1420I0KC11
8140	Al-Ahlia Insurance Co.	ALAHLIA	SA000A0MR872
2140	Al-Ahsa Development Co.	ADC	SA0007879261
2320	Al-Babtain Power and Telecommunication Co.	ALBABTAIN	SA000A0LEF64
4130	Al-Baha Investment and Development Co.	ALBAHA	SA0007879667
8170	Al-Etihad Cooperative Insurance Co.	ALETIHAD	SA11T053VL18
6070	Al-Jouf Agricultural Development Co.	ALJOUF	SA0007879626
8230	Al-Rajhi Company for Cooperative Insurance	ALRAJHI TAKAFUL	SA12A0540J14
4338	AlAhli REIT Fund 1	ALAHLI REIT 1	SA14E0523P52
8130	Alahli Takaful Co.	ATC	SA000A0MR856
4320	Alandalus Property Co.	ALANDALUS	SA13U0923G19
4200	Aldrees Petroleum and Transport Services Co.	ALDREES	SA000A0HNGZ6
1150	Alinma Bank	ALINMA	SA122050HV19
8312	Alinma Tokio Marine Co.	ALINMA TOKIO M	SA131G541S17
4331	AlJazira Mawten REIT Fund	ALJAZIRA REIT	SA148G523LL8
8012	Aljazira Takaful Taawuni Co.	JAZIRA TAKAFUL	SA13AG53T618
4348	Alkhabeer REIT Fund	ALKHABEER REIT	SA14LG523U13
4290	Alkhaleej Training and Education Co.	ALKHALEEJ TRNG	SA11TH0I3111
8040	Allianz Saudi Fransi Cooperative Insurance Co.	ALLIANZ SF	SA000A0MLUG1
8150	Allied Cooperative Insurance Group	ACIG	SA000A0SR838
2280	Almarai Co.	ALMARAI	SA000A0ETHT1
2170	Alujain Holding Corp.	ALUJAIN	SA0007879345
8310	Amana Cooperative Insurance Co.	AMANA INSURANCE	SA12HG541R18
4061	Anaam International Holding Group	ANAAM HOLDING	SA0007870088
1080	Arab National Bank	ANB	SA0007879105
8160	Arabia Insurance Cooperative Co.	AICC	SA11T053VG15
3010	Arabian Cement Co.	ACC	SA0007879915
4321	Arabian Centres Co.	ALMRAKEZ	SA14QG523GH3
2200	Arabian Pipes Co.	APC	SA0007879378
8070	Arabian Shield Cooperative Insurance Co.	ARABIAN SHIELD	SA000A0MLUH9
4150	Arriyadh Development Co.	ARDCO	SA0007879683
4080	Aseer Trading, Tourism and Manufacturing Co.	ASEER	SA0007870104
6060	Ash-Sharqiyah Development Co.	SHARQIYAH DEV	SA0007879618
1212	Astra Industrial Group	ASTRA INDUSTRIAL	SA11RGL0IU14
4292	Ataa Educational Co.	ATAA	SA11RGEI3218
8250	AXA Cooperative Insurance Co.	AXA COOPERATIVE	SA12A0540T12
4051	Baazeem Trading Co.	BAAZEEM	SA14TGQHV9H8
1140	Bank Albilad	ALBILAD	SA000A0D9HK3
1020	Bank Aljazira	BJAZ	SA0007879055
1050	Banque Saudi Fransi	BSFR	SA0007879782
1210	Basic Chemical Industries Co.	BCI	SA122GF0IT17
4110	Batic Investments and Logistics Co.	BATIC	SA0007879808
1302	Bawan Co.	BAWAN	SA13DG50KB18
4347	Bonyan REIT Fund	BONYAN REIT	SA14I0523TL9
8210	Bupa Arabia for Cooperative Insurance Co.	BUPA ARABIA	SA1210540914
8270	Buruj Cooperative Insurance Co.	BURUJ	SA12CG541714
8240	CHUBB Arabia Cooperative Insurance Co.	CHUBB	SA12A0540O17
3003	City Cement Co.	CITY CEMENT	SA134G51ETH6
4004	Dallah Healthcare Co.	DALLAH HEALTH	SA135G51UI10
4300	Dar Alarkan Real Estate Development Co.	DAR ALARKAN	SA11U0S23612
4339	Derayah REIT Fund	DERAYAH REIT	SA14E0523PL6
4013	Dr. Sulaiman Al Habib Medical Services Group	SULAIMAN ALHABIB	SA1510P1UMH1
4010	Dur Hospitality Co.	DUR	SA0007870039
3080	Eastern Province Cement Co.	EPCCO	SA0007879527
1303	Electrical Industries Co.	EIC	SA13LG50KBH9
4220	Emaar The Economic City	EMAAR EC	SA000A0KDVM8
7040	Etihad Atheeb Telecommunication Co.	ATHEEB TELECOM	SA128G53E019
7020	Etihad Etisalat Co.	ETIHAD ETISALAT	SA000A0DM9P2
4240	Fawaz Abdulaziz Alhokair Co.	ALHOKAIR	SA000A0LB2R6
2180	Filing and Packing Materials Manufacturing Co.	FIPCO	SA0007879352
4180	Fitaihi Holding Group	FITAIHI GROUP	SA0007879832
8260	Gulf General Cooperative Insurance Co.	GULF GENERAL	SA12CG541219
8120	Gulf Union Cooperative Insurance Co.	GULF UNION	SA000A0MR898
3001	Hail Cement Co.	HCC	SA12S051ESH9
6001	Halwani Bros. Co.	HB	SA1230A2TOH3
6002	Herfy Food Services Co.	HERFY FOODS	SA12GGPITP13
4250	Jabal Omar Development Co.	JABAL OMAR	SA000A0MR864
4332	Jadwa REIT Al Haramain Fund	JADWA REIT ALHARAMAIN	SA14A0523M59
4342	Jadwa REIT Saudi Fund	JADWA REIT SAUDI	SA14GG523R59
4190	Jarir Marketing Co.	JARIR	SA000A0BLA62
6090	Jazan Energy and Development Co.	JAZADCO	SA0007879642
4280	Kingdom Holding Co.	KINGDOM	SA31RG522S19
4310	Knowledge Economic City	KEC	SA12IG523B16
4011	Lazurde Company for Jewelry	LAZURDE	SA1430IHULH1
1830	Leejam Sports Co.	FITNESS TIME	SA14K0Q0SJ16
1831	Maharah Human Resources Co.	MAHARAH	SA14QH2GSJH8
4100	Makkah Construction and Development Co.	MCDC	SA0007879659
8020	Malath Cooperative Insurance Co.	MALATH INSURANCE	SA000A0MJ2J4
4346	MEFIC REIT Fund	MEFIC REIT	SA14I0523T54
2001	Methanol Chemicals Co.	CHEMANOL	SA124060V8H1
4009	Middle East Healthcare Co.	SAUDI GERMAN HOSPTL	SA141H01UKH9
1202	Middle East Paper Co.	MEPCO	SA13Q050IP16
2370	Middle East Specialized Cables Co.	MESC	SA11TGN15119
7030	Mobile Telecommunication Company Saudi Arabia	ZAIN KSA	SA121053DR18
4002	Mouwasat Medical Services Co.	MOUWASAT	SA12C051UH11
4336	Mulkia Gulf Real Estate REIT	MULKIA REIT	SA14CG523O51
4335	Musharaka REIT Fund	MUSHARAKA REIT	SA14BG523NL8
3002	Najran Cement Co.	NAJRAN CEMENT	SA132051ET14
2210	Nama Chemicals Co.	NAMA CHEMICALS	SA0007879386
6010	National Agricultural Development Co.	NADEC	SA0007879568
4160	National Agricultural Marketing Co.	THIMAR	SA0007879816
1180	National Commercial Bank	NCB	SA13L050IE10
4291	National Company for Learning and Education	NCLE	SA14L09I31H9
2080	National Gas and Industrialization Co.	GASCO	SA0007879196
2090	National Gypsum Co.	NGC	SA0007879204
2060	National Industrialization Co.	TASNEE	SA0007879170
4005	National Medical Care Co.	CARE	SA139051UIH0
2220	National Metal Manufacturing and Casting Co.	MAADANIYAH	SA0007879394
2002	National Petrochemical Co.	PETROCHEM	SA12BG50V917
4030	National Shipping Company of Saudi Arabia	BAHRI	SA0007870054
3004	Northern Region Cement Co.	NORTHERN CEMENT	SA136051EU12
3040	Qassim Cement Co.	QACCO	SA0007879493
2380	Rabigh Refining and Petrochemical Co.	PETRO RABIGH	SA120GAH5617
6012	Raydan Food Co.	RAYDAN	SA14TG92TU17
4230	Red Sea International Co.	RED SEA	SA000A0KEWM4
1010	Riyad Bank	RIBL	SA0007879048
4330	Riyad REIT Fund	RIYAD REIT	SA145G523L57
8080	SABB Takaful Co.	SABB TAKAFUL	SA000A0MLUF3
2310	Sahara International Petrochemical Co.	SIPCHEM	SA000A0KFKK0
8050	Salama Cooperative Insurance Co.	SALAMA	SA000A0MLUE6
1090	Samba Financial Group	SAMBA	SA0007879097
2120	Saudi Advanced Industries Co.	SAIC	SA0007879246
6004	Saudi Airlines Catering Co.	CATERING	SA1330R2TQ16
2030	Saudi Arabia Refineries Co.	SARCO	SA0007879147
2160	Saudi Arabian Amiantit Co.	AMIANTIT	SA0007879337
8100	Saudi Arabian Cooperative Insurance Co.	SAICO	SA000A0MR823
2020	Saudi Arabian Fertilizer Co.	SAFCO	SA0007879139
1211	Saudi Arabian Mining Co.	MAADEN	SA123GA0ITH7
2222	Saudi Arabian Oil Co.	SAUDI ARAMCO	SA14TG012N13
4050	Saudi Automotive Services Co.	SASCO	SA0007870070
2010	Saudi Basic Industries Corp.	SABIC	SA0007879121
1060	Saudi British Bank	SABB	SA0007879089
2110	Saudi Cable Co.	SAUDI CABLE	SA0007879238
3030	Saudi Cement Co.	SAUDI CEMENT	SA0007879469
2040	Saudi Ceramic Co.	SAUDI CERAMICS	SA0007879154
2230	Saudi Chemical Co.	CHEMICAL	SA0007879402
4008	Saudi Company for Hardware	SACO	SA13Q051UK14
5110	Saudi Electricity Co.	SAUDI ELECTRICITY	SA0007879550
8311	Saudi Enaya Cooperative Insurance Co.	ENAYA	SA12U0541RH2
6050	Saudi Fisheries Co.	SFICO	SA0007879600
4031	Saudi Ground Services Co.	SGS	SA13R051UVH9
8110	Saudi Indian Company for Cooperative Insurance	WAFA INSURANCE	SA000A0MR880
2130	Saudi Industrial Development Co.	SIDC	SA0007879253
4140	Saudi Industrial Export Co.	SIECO	SA0007879675
2250	Saudi Industrial Investment Group	SIIG	SA000A0B89Q3
2190	Saudi Industrial Services Co.	SISCO	SA0007879360
1030	Saudi Investment Bank	SAIB	SA0007879063
2350	Saudi Kayan Petrochemical Co.	SAUDI KAYAN	SA000A0MQCJ2
4006	Saudi Marketing Co.	FARM SUPERSTORES	SA13HG51UJ13
2300	Saudi Paper Manufacturing Co.	SPM	SA000A0JK4U9
2070	Saudi Pharmaceutical Industries and Medical Appliances Corp.	SPIMACO	SA0007879188
4270	Saudi Printing and Packaging Co.	SPPC	SA000A0MSX40
4040	Saudi Public Transport Co.	SAPTCO	SA0007870062
8200	Saudi Re for Cooperative Reinsurance Co.	SAUDI RE	SA1210540419
4020	Saudi Real Estate Co.	SRECO	SA0007870047
4210	Saudi Research and Marketing Group	SRMG	SA000A0JK5M3
1320	Saudi Steel Pipe Co.	SSP	SA12B050KK11
7010	Saudi Telecom Co.	STC	SA0007879543
2360	Saudi Vitrified Clay Pipes Co.	SVCP	SA000A0MSQ64
2270	Saudia Dairy and Foodstuff Co.	SADAFCO	SA000A0EAXM3
2050	Savola Group	SAVOLA GROUP	SA0007879162
4344	SEDCO Capital REIT Fund	SEDCO CAPITAL REIT	SA14GG523S58
1810	Seera Group Holding	SEERA	SA132GSGS910
8290	Solidarity Saudi Takaful Co.	SOLIDARITY	SA12HG541H10
3050	Southern Province Cement Co.	SPCC	SA0007879501
4345	Swicorp Wabel REIT Fund	SWICORP WABEL REIT	SA14HG523SL1
6040	Tabuk Agricultural Development Co.	TADCO	SA0007879592
3090	Tabuk Cement Co.	TCC	SA0007879535
4090	Taiba Investments Co.	TAIBA	SA0007879790
1201	Takween Advanced Industries Co.	TAKWEEN	SA130G50IOH8
4333	Taleem REIT Fund	TALEEM REIT	SA14AG523ML1
8010	The Company for Cooperative Insurance	TAWUNIYA	SA000A0DPSH3
8030	The Mediterranean and Gulf Insurance and Reinsurance Co.	MEDGULF	SA000A0MJ2H8
2150	The National Company for Glass Industries	ZOUJAJ	SA0007879329
4012	Thob Al Aseel Co.	ALASEEL	SA14TGL1UM17
4070	Tihama Advertising and Public Relations Co.	TAPRCO	SA0007870096
4170	Tourism Enterprise Co.	TECO	SA0007879824
3005	Umm Al-Qura Cement Co.	UACC	SA13I051EUH6
8190	United Cooperative Assurance Co.	UCA	SA121053VV10
4003	United Electronics Co.	EXTRA	SA12U0RHUHH8
4260	United International Transportation Co.	BUDGET SAUDI	SA000A0MWH44
1301	United Wire Factories Co.	ASLAK	SA12RGH0KAH5
2100	Wafrah for Industry and Development Co.	WAFRAH	SA0007879220
8060	Walaa Cooperative Insurance Co.	WALAA	SA000A0MLUD8
8300	Wataniya Insurance Co.	WATANIYA	SA12HG541M13
3020	Yamama Cement Co.	YSCC	SA0007879451
3060	Yanbu Cement Co.	YCC	SA0007879519
2290	Yanbu National Petrochemical Co.	YANSAB	SA000A0HNF36
3007	Zahrat Al Waha for Trading Co.	OASIS	SA14C0PHEVH7
2240	Zamil Industrial Investment Co.	ZAMIL INDUST	SA0007879410
