# Supplementary material for: Effective short-term forecasts of Saudi stock price trends using technical indicators and large-scale multivariate time series
Source: PeerJ Comput Sci. 2023 Jan 6;9:e1205. doi: 10.7717/peerj-cs.1205 (PMC10280263; doi:10.7717/peerj-cs.1205)
Supplement: Supplemental Information 3 [file peerj-cs-09-1205-s003.zip › TASI Dataset 2021/SHARQIYAH DEV_6060.csv]

date	open	high	low	close	change	change_percent	volume_traded	value_traded_SAR	number_trades
2020-03-19	52.0	53.8	51.4	52.0	-0.6	-1.14	1000769.0	52930590.1	2574
2020-03-18	52.1	55.9	51.8	52.6	-0.2	-0.38	2289436.0	123180292.4	5511
2020-03-17	48.6	53.3	46.6	52.8	4.25	8.75	1954348.0	100597335.7	5098
2020-03-16	52.2	52.4	48.55	48.55	-5.35	-9.93	1443938.0	72649752.15	3493
2020-03-15	55.0	56.7	52.8	53.9	-0.3	-0.55	1559994.0	84570596.3	4308
2020-03-12	55.9	56.8	54.2	54.2	-6.0	-9.97	1307921.0	72158173.6	4126
2020-03-11	67.0	67.7	60.2	60.2	-6.6	-9.88	1702279.0	109456980.3	6090
2020-03-10	65.6	68.2	61.8	66.8	3.8	6.03	2068427.0	134947544.1	6550
2020-03-09	63.0	66.5	63.0	63.0	-6.9	-9.87	651659.0	41714345.4	2126
2020-03-08	72.6	74.5	69.9	69.9	-7.7	-9.92	753922.0	53852686.7	2484
2020-03-05	82.0	83.0	77.3	77.6	-3.8	-4.67	1601801.0	128305497.5	5299
2020-03-04	78.0	81.8	77.0	81.4	2.4	3.04	1511710.0	120965942.8	4649
2020-03-03	79.9	80.2	78.0	79.0	2.0	2.6	1256727.0	99550457.7	3749
2020-03-02	78.7	81.2	76.3	77.0	0.5	0.65	1474903.0	116903628.8	5049
2020-03-01	77.7	79.2	76.0	76.5	-2.5	-3.16	752304.0	58111379.8	2992
2020-02-27	79.9	80.0	75.5	79.0	-1.1	-1.37	1337359.0	103418987.5	5202
2020-02-26	81.4	82.0	79.8	80.1	-2.1	-2.55	878851.0	71120307.8	2887
2020-02-25	79.8	82.4	79.5	82.2	1.6	1.99	1410846.0	114821253.8	4493
2020-02-24	84.4	84.9	77.1	80.6	-4.6	-5.4	1973246.0	160044463.8	7157
2020-02-23	85.3	86.3	83.6	85.2	0.7	0.83	1319012.0	112009398.0	4734
2020-02-20	81.5	84.7	79.8	84.5	5.2	6.56	2550996.0	211474870.1	8114
2020-02-19	82.9	83.9	78.3	79.3	-2.6	-3.17	2158480.0	175225224.0	7796
2020-02-18	78.1	84.5	77.4	81.9	5.0	6.5	3054781.0	249331859.4	9381
2020-02-17	72.5	76.9	71.9	76.9	4.4	6.07	1163595.0	86864803.1	4290
2020-02-16	75.5	76.0	71.9	72.5	-1.5	-2.03	666007.0	48833801.1	2892
2020-02-13	73.3	76.7	72.2	74.0	1.0	1.37	1192524.0	89411987.1	4611
2020-02-12	74.0	74.8	71.4	73.0	-0.6	-0.82	928123.0	67641587.9	3464
2020-02-11	77.2	78.3	72.6	73.6	-2.4	-3.16	1205166.0	90476766.2	4354
2020-02-10	77.0	78.3	74.2	76.0	1.5	2.01	1311664.0	99622991.0	5260
2020-02-09	75.2	81.1	72.5	74.5	0.7	0.95	2954387.0	234136061.4	6990
2020-02-06	72.0	76.4	72.0	73.8	2.8	3.94	2004927.0	148331630.8	6454
2020-02-05	64.5	71.0	64.5	71.0	6.4	9.91	1724226.0	118844361.8	4466
2020-02-04	64.4	65.6	63.0	64.6	0.2	0.31	724926.0	46488749.9	2416
2020-02-03	68.0	69.0	63.1	64.4	1.6	2.55	1501715.0	100933291.0	4275
2020-02-02	57.9	62.8	57.9	62.8	5.7	9.98	1017987.0	62977402.4	1590
2020-01-30	57.3	57.8	56.8	57.1	-0.1	-0.17	204718.0	11745162.0	491
2020-01-29	56.5	57.5	56.2	57.2	1.0	1.78	248114.0	14105409.6	638
2020-01-28	56.3	57.8	56.0	56.2	0.7	1.26	387872.0	22134016.0	1158
2020-01-27	58.0	58.0	55.0	55.5	-2.5	-4.31	537515.0	30179958.1	1725
2020-01-26	57.7	59.5	57.6	58.0	0.3	0.52	274706.0	15997377.3	843
2020-01-23	58.3	59.9	57.5	57.7	-0.1	-0.17	572113.0	33533356.2	1779
2020-01-22	56.7	58.1	56.1	57.8	1.3	2.3	715169.0	40892449.6	1284
2020-01-21	56.0	57.2	55.5	56.5	1.8	3.29	735448.0	41524604.3	1817
2020-01-20	54.6	56.0	53.7	54.7	0.3	0.55	755624.0	41762432.8	1930
2020-01-19	55.0	55.7	54.4	54.4	-1.0	-1.81	255376.0	14074375.1	724
2020-01-16	56.0	56.0	54.7	55.4	-0.2	-0.36	316634.0	17485431.2	948
2020-01-15	56.9	57.2	55.2	55.6	-1.1	-1.94	436327.0	24603303.7	962
2020-01-14	55.7	57.8	55.7	56.7	1.0	1.8	596348.0	33791549.0	1495
2020-01-13	55.9	56.0	54.7	55.7	-0.1	-0.18	206732.0	11477700.5	597
2020-01-12	55.3	56.4	55.2	55.8	1.6	2.95	457706.0	25543470.7	1136
2020-01-09	49.5	54.2	49.5	54.2	4.85	9.83	1396044.0	73937721.9	2598
2020-01-08	53.0	53.7	49.0	49.35	-5.05	-9.28	1191084.0	60636613.8	3269
2020-01-07	55.6	56.3	54.0	54.4	-1.2	-2.16	234428.0	13025608.1	620
2020-01-06	55.2	56.1	54.7	55.6	0.6	1.09	361888.0	20111692.5	972
2020-01-05	54.0	56.4	53.0	55.0	0.4	0.73	544264.0	30165759.8	1575
2020-01-02	52.0	56.1	52.0	54.6	2.3	4.4	948832.0	51357405.0	2209
2020-01-01	51.6	53.8	50.4	52.3	0.9	1.75	952887.0	49767641.9	2334
2019-12-31	47.2	51.4	47.15	51.4	4.6	9.83	1151794.0	57103736.35	2256
2019-12-30	45.0	47.2	45.0	46.8	1.8	4.0	593117.0	27471838.5	1095
2019-12-29	44.4	45.1	44.3	45.0	0.75	1.69	120116.0	5391827.75	338
2019-12-26	43.2	45.3	43.0	44.25	1.0	2.31	322073.0	14252082.5	768
2019-12-25	43.5	44.5	43.2	43.25	0.25	0.58	308644.0	13515487.9	656
2019-12-24	42.4	43.25	42.3	43.0	0.7	1.65	371652.0	15886569.45	598
2019-12-23	41.5	42.85	41.5	42.3	0.95	2.3	429936.0	18167961.5	908
2019-12-22	40.7	41.4	40.4	41.35	0.75	1.85	276442.0	11329222.1	571
2019-12-19	40.25	40.7	40.25	40.6	0.25	0.62	90119.0	3656917.95	246
2019-12-18	40.1	40.45	40.1	40.35	0.15	0.37	60795.0	2451634.85	175
2019-12-17	40.1	40.25	40.0	40.2	0.1	0.25	37425.0	1500447.8	120
2019-12-16	39.1	40.1	39.1	40.1	1.0	2.56	125340.0	4971700.35	233
2019-12-15	38.9	39.35	38.9	39.1	0.1	0.26	31586.0	1235327.55	109
2019-12-12	40.0	40.0	38.95	39.0	-0.9	-2.26	86295.0	3391943.5	223
2019-12-11	40.0	40.25	39.8	39.9	0.05	0.13	23107.0	924240.1	114
2019-12-10	40.05	40.35	39.8	39.85	-0.3	-0.75	46135.0	1844898.25	191
2019-12-09	40.5	40.5	40.1	40.15	-0.15	-0.37	59091.0	2381393.1	158
2019-12-08	39.9	40.6	39.9	40.3	0.05	0.12	62555.0	2522400.05	196
2019-12-05	40.5	41.7	40.05	40.25	0.4	1.0	291586.0	11898099.35	969
2019-12-04	39.75	39.9	39.5	39.85	0.35	0.89	32302.0	1281164.7	94
2019-12-03	39.95	39.95	39.5	39.5	-0.2	-0.5	29292.0	1163259.75	154
2019-12-02	39.8	40.1	39.7	39.7	0.05	0.13	58439.0	2331278.45	233
2019-12-01	39.75	39.75	39.65	39.65	0.05	0.13	8678.0	344108.85	80
2019-11-28	39.45	39.8	39.45	39.6	0.45	1.15	32282.0	1278592.8	136
2019-11-27	39.9	39.95	39.15	39.15	-0.6	-1.51	36605.0	1449634.5	141
2019-11-26	39.85	40.3	39.75	39.75	0.05	0.13	94831.0	3796848.5	336
2019-11-25	39.8	39.9	39.25	39.7	-0.1	-0.25	52307.0	2071134.35	173
2019-11-24	39.9	40.0	39.8	39.8	0.0	0.0	34934.0	1394631.5	114
2019-11-21	40.4	40.4	39.8	39.8	-0.6	-1.49	68569.0	2747701.6	205
2019-11-20	40.4	40.8	40.1	40.4	0.3	0.75	79828.0	3233278.35	274
2019-11-19	40.0	40.8	40.0	40.1	0.25	0.63	104170.0	4207790.25	338
2019-11-18	39.7	40.3	39.7	39.85	0.05	0.13	46286.0	1847896.4	187
2019-11-17	39.9	40.5	39.7	39.8	-0.3	-0.75	80141.0	3205642.95	245
2019-11-14	39.75	41.1	39.75	40.1	0.45	1.13	240865.0	9760901.25	729
2019-11-13	41.8	41.9	39.65	39.65	-2.1	-5.03	277454.0	11381713.6	769
2019-11-12	40.0	42.3	39.45	41.75	1.95	4.9	584195.0	24189516.4	1156
2019-11-11	39.9	40.15	39.7	39.8	0.05	0.13	71553.0	2856460.0	200
2019-11-10	39.4	39.9	39.4	39.75	0.65	1.66	72401.0	2875443.3	225
2019-11-07	39.55	39.65	39.1	39.1	-0.1	-0.26	35468.0	1394273.0	112
2019-11-06	39.5	41.0	39.15	39.2	0.2	0.51	211020.0	8450615.85	576
2019-11-05	37.9	40.0	37.9	39.0	1.15	3.04	119672.0	4659105.95	347
2019-11-04	37.85	38.15	37.65	37.85	-0.15	-0.39	45362.0	1718020.4	157
2019-11-03	39.25	39.25	38.0	38.0	-1.1	-2.81	98937.0	3777939.6	231
2019-10-31	39.6	39.6	39.05	39.1	-0.3	-0.76	20759.0	816027.85	96
2019-10-30	39.3	39.5	39.1	39.4	0.4	1.03	24170.0	949426.65	89
2019-10-29	40.1	40.1	39.0	39.0	-1.1	-2.74	45390.0	1793460.6	152
2019-10-28	40.6	40.6	40.1	40.1	-0.45	-1.11	33419.0	1347427.3	112
2019-10-27	40.65	40.95	40.55	40.55	0.0	0.0	29356.0	1193534.0	74
2019-10-24	40.7	41.0	40.5	40.55	-0.2	-0.49	57358.0	2338253.05	176
2019-10-23	40.4	41.3	40.3	40.75	0.25	0.62	144996.0	5919362.65	324
2019-10-22	40.45	40.8	40.3	40.5	0.1	0.25	31236.0	1263578.2	126
2019-10-21	41.25	41.25	40.2	40.4	-0.15	-0.37	43104.0	1745983.35	126
2019-10-20	40.0	41.1	40.0	40.55	1.15	2.92	64912.0	2629322.15	216
2019-10-17	39.45	39.6	39.2	39.4	0.25	0.64	33503.0	1321699.25	149
2019-10-16	39.0	39.55	38.55	39.15	0.05	0.13	48296.0	1883300.15	190
2019-10-15	40.45	41.6	39.0	39.1	-0.5	-1.26	179679.0	7233609.95	570
2019-10-14	40.0	40.3	39.6	39.6	-0.4	-1.0	42245.0	1688145.15	144
2019-10-13	41.0	41.15	40.0	40.0	-0.95	-2.32	31483.0	1285406.3	135
2019-10-10	41.35	41.8	40.6	40.95	-0.4	-0.97	33991.0	1392764.5	174
2019-10-09	41.8	41.9	41.2	41.35	-0.45	-1.08	41930.0	1741801.1	182
2019-10-08	42.25	42.7	41.8	41.8	-0.45	-1.07	61124.0	2584056.85	229
2019-10-07	42.85	42.9	42.25	42.25	-0.6	-1.4	65321.0	2776503.55	236
2019-10-06	43.05	43.5	42.85	42.85	-0.05	-0.12	66091.0	2845699.25	247
2019-10-03	42.75	43.5	42.6	42.9	0.4	0.94	253151.0	10911509.6	723
2019-10-02	42.2	42.8	42.2	42.5	-0.05	-0.12	50165.0	2137958.4	121
2019-10-01	42.65	42.65	42.3	42.55	0.0	0.0	32758.0	1391754.1	100
2019-09-30	42.75	42.8	42.5	42.55	0.1	0.24	30895.0	1318449.15	95
2019-09-29	42.4	43.0	42.4	42.45	0.0	0.0	103801.0	4440833.95	275
2019-09-26	42.1	42.6	42.1	42.45	0.4	0.95	32297.0	1370936.7	114
2019-09-25	42.7	42.75	42.05	42.05	-0.4	-0.94	28819.0	1222821.65	103
2019-09-24	42.3	42.7	42.25	42.45	0.35	0.83	39874.0	1694260.45	143
2019-09-22	42.4	42.55	42.0	42.1	0.0	0.0	18092.0	763518.45	53
2019-09-19	42.3	42.7	42.0	42.1	0.15	0.36	42886.0	1811342.1	142
2019-09-18	42.1	42.45	41.65	41.95	0.05	0.12	41952.0	1767095.1	142
2019-09-17	42.2	42.5	41.8	41.9	0.1	0.24	38472.0	1620877.85	115
2019-09-16	42.7	42.7	41.5	41.8	-0.25	-0.59	27074.0	1139939.05	120
2019-09-15	41.8	42.6	41.0	42.05	-0.55	-1.29	26810.0	1127895.1	133
2019-09-12	42.0	43.4	42.0	42.6	0.4	0.95	46153.0	1979050.1	197
2019-09-11	42.9	42.9	41.8	42.2	-0.7	-1.63	30835.0	1295573.15	124
2019-09-10	43.1	43.1	42.9	42.9	-0.25	-0.58	29650.0	1273430.3	131
2019-09-09	43.6	43.65	43.15	43.15	-0.2	-0.46	44656.0	1935995.95	111
2019-09-08	43.3	43.5	43.3	43.35	0.2	0.46	19462.0	844795.2	70
2019-09-05	43.7	44.2	43.05	43.15	-0.4	-0.92	79505.0	3451077.35	224
2019-09-04	43.4	44.0	43.4	43.55	-0.05	-0.11	45075.0	1974180.1	145
2019-09-03	42.9	44.0	42.9	43.6	0.7	1.63	151560.0	6612086.9	466
2019-09-02	42.5	43.0	42.5	42.9	0.6	1.42	23245.0	994019.45	91
2019-09-01	42.5	42.6	42.3	42.3	0.0	0.0	17066.0	723974.5	54
2019-08-29	42.8	42.8	42.25	42.3	0.1	0.24	24182.0	1026048.2	100
2019-08-28	42.45	42.8	42.2	42.2	-0.25	-0.59	32019.0	1362813.6	123
2019-08-27	42.7	42.7	42.0	42.45	-0.55	-1.28	29921.0	1266622.45	124
2019-08-26	42.55	43.1	42.55	43.0	0.5	1.18	18761.0	803988.85	93
2019-08-25	43.0	43.1	42.5	42.5	-0.6	-1.39	23416.0	999817.75	126
2019-08-22	43.55	43.55	43.0	43.1	-0.65	-1.49	38681.0	1677158.15	180
2019-08-21	44.1	44.1	43.7	43.75	-0.1	-0.23	26140.0	1147238.1	101
2019-08-20	43.8	44.8	43.75	43.85	0.25	0.57	108266.0	4796493.9	398
2019-08-19	43.9	43.9	43.4	43.6	-0.05	-0.11	70235.0	3069121.85	185
2019-08-18	44.0	44.0	43.4	43.65	-0.35	-0.8	60746.0	2650691.0	230
2019-08-08	43.85	44.5	43.8	44.0	0.0	0.0	46379.0	2050516.3	166
2019-08-07	44.2	44.5	43.8	44.0	0.0	0.0	76143.0	3360175.75	252
2019-08-06	43.1	44.0	42.8	44.0	0.8	1.85	70006.0	3027085.6	248
2019-08-05	43.3	43.75	43.2	43.2	-0.7	-1.59	27874.0	1211370.45	157
2019-08-04	44.0	44.05	43.8	43.9	-0.45	-1.01	50680.0	2225400.95	176
2019-08-01	44.25	44.75	44.0	44.35	-0.05	-0.11	67911.0	3019701.95	276
2019-07-31	44.4	44.5	44.35	44.4	0.1	0.23	11639.0	517114.7	53
2019-07-30	44.45	44.55	44.3	44.3	-0.2	-0.45	28838.0	1282127.05	108
2019-07-29	44.9	44.9	44.4	44.5	-0.5	-1.11	39361.0	1758801.55	151
2019-07-28	44.4	45.2	44.4	45.0	0.6	1.35	60914.0	2738788.15	207
2019-07-25	45.15	45.15	44.2	44.4	-0.2	-0.45	47263.0	2107365.25	156
2019-07-24	44.4	44.9	44.25	44.6	0.1	0.22	52742.0	2345150.7	157
2019-07-23	45.45	45.45	44.5	44.5	-1.2	-2.63	73487.0	3295162.4	299
2019-07-22	46.15	46.15	45.2	45.7	0.0	0.0	65969.0	3011098.6	202
2019-07-21	46.3	46.3	45.5	45.7	-0.85	-1.83	115443.0	5305194.1	353
2019-07-18	46.45	47.25	46.45	46.55	0.55	1.2	242250.0	11357536.25	679
2019-07-17	45.65	46.95	45.5	46.0	0.4	0.88	323892.0	15014060.25	741
2019-07-16	45.3	46.0	45.25	45.6	0.4	0.88	151427.0	6916765.6	476
2019-07-15	45.1	45.5	45.0	45.2	0.15	0.33	81260.0	3679953.95	260
2019-07-14	45.3	45.35	45.05	45.05	0.1	0.22	31788.0	1436855.55	122
2019-07-11	44.85	45.45	44.85	44.95	0.15	0.33	67997.0	3068771.65	224
2019-07-10	44.7	45.0	44.7	44.8	0.1	0.22	35553.0	1595838.7	139
2019-07-09	44.35	45.0	44.2	44.7	0.1	0.22	89768.0	4001841.25	397
2019-07-08	45.1	45.1	44.6	44.6	-0.5	-1.11	45920.0	2060323.1	232
2019-07-07	45.75	45.85	45.1	45.1	-0.4	-0.88	30458.0	1382387.5	138
2019-07-04	45.25	45.9	45.25	45.5	0.3	0.66	77153.0	3513413.5	282
2019-07-03	45.15	45.4	45.15	45.2	0.2	0.44	25047.0	1134227.25	114
2019-07-02	45.4	45.4	44.8	45.0	-0.6	-1.32	64865.0	2924775.8	254
2019-07-01	45.55	45.85	45.4	45.6	0.0	0.0	49427.0	2251898.75	183
2019-06-30	46.1	46.1	45.6	45.6	0.0	0.0	78561.0	3604867.6	250
2019-06-27	45.2	46.05	45.2	45.6	0.75	1.67	194628.0	8905672.65	643
2019-06-26	44.75	45.35	44.75	44.85	0.2	0.45	80982.0	3652152.25	330
2019-06-25	44.2	44.65	44.1	44.65	0.5	1.13	48032.0	2129848.9	219
2019-06-24	44.7	45.1	43.9	44.15	-0.95	-2.11	97462.0	4321917.15	400
2019-06-23	45.25	45.6	44.8	45.1	0.1	0.22	89689.0	4052540.65	311
2019-06-20	46.9	46.9	45.0	45.0	-1.9	-4.05	159645.0	7336259.1	472
2019-06-19	46.8	47.9	46.8	46.9	0.25	0.54	387504.0	18371346.8	922
2019-06-18	46.5	47.25	46.0	46.65	0.35	0.76	163860.0	7648467.9	433
2019-06-17	46.3	46.95	46.25	46.3	0.6	1.31	176010.0	8224983.95	495
2019-06-16	44.8	46.5	44.8	45.7	0.9	2.01	167172.0	7655334.35	580
2019-06-13	46.5	47.2	44.8	44.8	-1.7	-3.66	165502.0	7675993.1	522
2019-06-12	45.3	47.55	45.3	46.5	1.35	2.99	363430.0	16898576.1	998
2019-06-11	44.3	45.6	44.2	45.15	0.85	1.92	138967.0	6249352.65	446
2019-06-10	43.5	45.25	43.5	44.3	0.95	2.19	203820.0	9108065.7	540
2019-06-09	43.1	43.95	43.0	43.35	0.95	2.24	61322.0	2663336.8	240
2019-05-30	42.0	42.8	42.0	42.4	-0.3	-0.7	30469.0	1297221.35	145
2019-05-29	42.95	44.5	42.7	42.7	0.1	0.23	197439.0	8620900.9	515
2019-05-28	42.2	42.9	42.0	42.6	0.55	1.31	45542.0	1932090.0	147
2019-05-27	42.6	43.0	41.75	42.05	0.35	0.84	75741.0	3197569.0	241
2019-05-26	42.3	43.0	41.5	41.7	-0.35	-0.83	43330.0	1826357.3	165
2019-05-23	43.6	43.95	42.05	42.05	-1.6	-3.67	44438.0	1914906.25	178
2019-05-22	44.2	44.5	43.6	43.65	-0.55	-1.24	53379.0	2349064.05	165
2019-05-21	44.0	44.45	43.6	44.2	0.9	2.08	80973.0	3565743.85	259
2019-05-20	42.7	44.65	42.2	43.3	1.0	2.36	304674.0	13232123.4	928
2019-05-19	45.6	45.6	42.3	42.3	-3.4	-7.44	415424.0	18364400.25	1214
2019-05-16	41.8	45.85	41.8	45.7	4.0	9.59	479977.0	21474705.4	1029
2019-05-15	39.4	41.7	39.4	41.7	1.3	3.22	52502.0	2165464.5	181
2019-05-14	39.9	41.3	38.1	40.4	-0.3	-0.74	114250.0	4599540.1	359
2019-05-13	44.5	44.5	40.7	40.7	-3.1	-7.08	214775.0	8979001.5	493
2019-05-12	45.0	45.0	43.8	43.8	-1.1	-2.45	28623.0	1263086.0	126
2019-05-09	45.0	45.1	44.65	44.9	-0.1	-0.22	21561.0	969600.7	99
2019-05-08	44.85	45.4	44.85	45.0	-0.1	-0.22	30638.0	1378641.9	175
2019-05-07	45.35	45.45	45.0	45.1	-0.2	-0.44	24583.0	1110366.65	114
2019-05-06	46.15	46.15	45.2	45.3	-1.0	-2.16	40727.0	1856546.3	177
2019-05-05	46.5	46.75	46.05	46.3	-0.2	-0.43	49144.0	2276997.7	257
2019-05-02	47.0	47.05	46.5	46.5	-0.5	-1.06	38865.0	1818909.75	184
2019-05-01	47.1	47.2	47.0	47.0	-0.2	-0.42	32212.0	1515367.05	159
2019-04-30	48.1	48.25	47.2	47.2	-0.5	-1.05	61586.0	2925626.2	265
2019-04-29	47.5	48.35	47.4	47.7	0.35	0.74	95514.0	4576661.05	357
2019-04-28	46.85	47.5	46.85	47.35	0.2	0.42	42520.0	2005193.8	153
2019-04-25	47.1	47.65	47.1	47.15	0.15	0.32	68379.0	3234967.6	195
2019-04-24	47.55	47.55	47.0	47.0	-0.6	-1.26	25017.0	1183094.95	139
2019-04-23	47.8	48.0	47.6	47.6	-0.35	-0.73	30008.0	1434418.1	136
2019-04-22	47.45	48.3	47.3	47.95	0.45	0.95	102335.0	4893238.75	388
2019-04-21	48.25	48.25	47.4	47.5	-0.85	-1.76	67604.0	3228674.7	238
2019-04-18	48.65	48.7	48.2	48.35	-0.15	-0.31	33583.0	1624837.05	144
2019-04-17	48.65	48.8	48.45	48.5	-0.25	-0.51	38340.0	1864567.05	148
2019-04-16	48.7	48.75	48.55	48.75	0.1	0.21	34413.0	1674672.1	114
2019-04-15	48.85	48.85	48.65	48.65	-0.35	-0.71	25437.0	1239550.3	144
2019-04-14	48.75	49.0	48.75	49.0	0.25	0.51	37426.0	1830603.0	163
2019-04-11	49.35	49.35	48.75	48.75	-0.45	-0.91	42744.0	2091865.6	173
2019-04-10	48.8	49.45	48.75	49.2	0.5	1.03	106621.0	5246646.55	387
2019-04-09	49.0	49.0	48.7	48.7	-0.35	-0.71	28431.0	1390191.45	145
2019-04-08	49.0	49.15	48.8	49.05	-0.1	-0.2	31562.0	1545520.25	114
2019-04-07	49.4	49.4	48.8	49.15	0.15	0.31	44686.0	2188151.05	172
2019-04-04	48.6	49.4	48.4	49.0	0.4	0.82	191663.0	9402147.25	589
2019-04-03	49.0	49.0	48.6	48.6	-0.2	-0.41	67652.0	3297383.85	234
2019-04-02	49.3	49.3	48.75	48.8	-0.5	-1.01	64633.0	3161515.25	211
2019-04-01	48.6	49.7	48.6	49.3	0.25	0.51	94439.0	4658173.55	323
2019-03-31	49.95	49.95	48.9	49.05	-0.95	-1.9	101766.0	5011953.95	366
2019-03-28	50.3	50.6	50.0	50.0	-0.4	-0.79	64257.0	3225707.6	218
2019-03-27	50.7	51.0	50.2	50.4	-0.2	-0.4	77865.0	3931061.2	228
2019-03-26	50.8	51.0	50.6	50.6	-0.2	-0.39	51275.0	2603204.0	195
2019-03-25	51.2	51.2	50.7	50.8	-0.4	-0.78	88059.0	4485322.1	276
2019-03-24	51.1	51.6	51.1	51.2	0.1	0.2	117278.0	6026366.6	297
2019-03-21	51.3	51.4	51.1	51.1	0.0	0.0	42799.0	2193271.9	167
2019-03-20	51.3	51.3	51.0	51.1	-0.2	-0.39	72986.0	3731468.6	230
2019-03-19	51.0	52.2	50.7	51.3	0.3	0.59	448380.0	23137401.5	1016
2019-03-18	51.2	51.2	51.0	51.0	-0.3	-0.58	42044.0	2147006.1	128
2019-03-17	51.1	51.3	50.9	51.3	0.1	0.2	71043.0	3627383.7	123
2019-03-14	50.8	51.3	50.8	51.2	0.4	0.79	65106.0	3323809.1	170
2019-03-13	50.6	51.2	50.6	50.8	0.2	0.4	88774.0	4521359.3	211
2019-03-12	51.0	51.0	50.6	50.6	-0.3	-0.59	36260.0	1840010.9	109
2019-03-11	50.8	50.9	50.6	50.9	0.1	0.2	29871.0	1515357.1	97
2019-03-10	51.0	51.2	50.7	50.8	0.0	0.0	77129.0	3928582.7	179
2019-03-07	51.1	51.1	50.7	50.8	-0.4	-0.78	67319.0	3423804.7	193
2019-03-06	51.3	51.5	51.0	51.2	-0.1	-0.19	84797.0	4350873.6	230
2019-03-05	51.0	51.7	50.8	51.3	0.5	0.98	186385.0	9558345.5	435
2019-03-04	50.9	51.3	50.8	50.8	0.0	0.0	44697.0	2279351.2	148
2019-03-03	51.1	51.1	50.8	50.8	-0.2	-0.39	57396.0	2922010.7	181
2019-02-28	51.2	51.3	50.8	51.0	-0.1	-0.2	65489.0	3340631.4	231
2019-02-27	51.4	51.7	51.0	51.1	-0.1	-0.2	169293.0	8681880.0	393
2019-02-26	50.6	51.4	50.5	51.2	0.5	0.99	117057.0	5974855.3	310
2019-02-25	50.9	50.9	50.5	50.7	-0.2	-0.39	112218.0	5684870.4	285
2019-02-24	51.3	51.4	50.8	50.9	-0.2	-0.39	51387.0	2627726.8	194
2019-02-21	51.3	51.6	51.0	51.1	-0.3	-0.58	109205.0	5586760.3	249
2019-02-20	51.0	51.7	51.0	51.4	0.1	0.19	100571.0	5173019.1	342
2019-02-19	51.4	51.9	51.0	51.3	-0.1	-0.19	113110.0	5805837.1	350
2019-02-18	51.7	51.9	51.1	51.4	-0.2	-0.39	128292.0	6595495.2	340
2019-02-17	51.5	52.5	51.4	51.6	0.3	0.58	284519.0	14778106.6	756
2019-02-14	51.2	52.4	51.1	51.3	0.2	0.39	328709.0	16978945.6	920
2019-02-13	53.2	53.3	51.1	51.1	-2.1	-3.95	382184.0	19890188.1	944
2019-02-12	53.3	53.9	52.9	53.2	-0.1	-0.19	351501.0	18770293.6	962
2019-02-11	54.3	54.6	53.0	53.3	-1.1	-2.02	371746.0	20010218.0	990
2019-02-10	54.8	55.7	53.9	54.4	-0.4	-0.73	394689.0	21644826.4	1042
2019-02-07	56.0	57.0	54.5	54.8	-0.7	-1.26	1415980.0	78972411.6	3494
2019-02-06	51.8	55.5	51.8	55.5	5.0	9.9	2199201.0	117854249.1	4302
2019-02-05	50.6	50.8	50.5	50.5	0.0	0.0	71487.0	3617447.0	173
2019-02-04	50.5	50.9	50.5	50.5	-0.2	-0.39	66310.0	3360252.6	236
2019-02-03	50.9	51.1	50.7	50.7	-0.2	-0.39	82007.0	4173121.9	249
2019-01-31	51.6	51.6	50.9	50.9	-0.8	-1.55	139238.0	7132737.1	438
2019-01-30	52.0	52.2	51.5	51.7	0.0	0.0	179187.0	9282516.1	442
2019-01-29	51.7	52.2	51.4	51.7	0.3	0.58	444665.0	23031977.5	1081
2019-01-28	51.0	51.6	50.8	51.4	0.5	0.98	170815.0	8747761.7	432
2019-01-27	51.2	51.3	50.9	50.9	-0.3	-0.59	102874.0	5249909.3	260
2019-01-24	51.2	51.8	51.1	51.2	0.0	0.0	127629.0	6561270.6	375
2019-01-23	50.8	51.9	50.8	51.2	0.2	0.39	251966.0	12943291.5	589
2019-01-22	50.6	51.2	50.6	51.0	0.4	0.79	111785.0	5694851.7	309
2019-01-21	51.0	51.0	50.6	50.6	-0.4	-0.78	98895.0	5020645.5	287
2019-01-20	51.6	51.6	50.7	51.0	-0.2	-0.39	119941.0	6105216.0	310
2019-01-17	50.6	51.6	50.5	51.2	0.5	0.99	195286.0	9982878.8	519
2019-01-16	50.8	51.3	50.4	50.7	-0.2	-0.39	137335.0	6994044.1	340
2019-01-15	50.8	51.2	50.6	50.9	0.3	0.59	91289.0	4649075.6	277
2019-01-14	51.5	51.5	50.3	50.6	-0.7	-1.36	175439.0	8925617.2	550
2019-01-13	50.7	51.3	50.5	51.3	0.5	0.98	126568.0	6440176.4	368
2019-01-10	50.9	51.0	50.5	50.8	-0.1	-0.2	112743.0	5717291.8	349
2019-01-09	50.9	51.3	50.9	50.9	0.0	0.0	100485.0	5128639.2	291
2019-01-08	51.4	51.6	50.7	50.9	-0.5	-0.97	175631.0	8977148.2	465
2019-01-07	51.6	52.1	51.3	51.4	-0.1	-0.19	251420.0	13009078.2	536
2019-01-06	51.6	51.9	51.5	51.5	0.0	0.0	111668.0	5764962.3	273
2019-01-03	51.8	52.2	51.5	51.5	-0.1	-0.19	124418.0	6450148.0	339
2019-01-02	52.0	52.0	51.6	51.6	-0.4	-0.77	160342.0	8298896.6	421
2019-01-01	52.2	52.6	51.4	52.0	0.0	0.0	394406.0	20461587.1	835
2018-12-31	53.5	53.8	52.0	52.0	-1.4	-2.62	877270.0	46169667.2	1913
2018-12-30	52.5	54.4	51.7	53.4	1.9	3.69	1260059.0	66946210.1	2371
2018-12-27	51.2	53.0	50.8	51.5	0.8	1.58	992292.0	51709764.2	1648
2018-12-26	49.9	51.0	49.8	50.7	0.7	1.4	201144.0	10144170.85	552
2018-12-25	50.8	51.5	49.7	50.0	-1.0	-1.96	227323.0	11471464.2	572
2018-12-24	51.0	52.2	50.5	51.0	0.2	0.39	322454.0	16576800.5	733
2018-12-23	50.0	51.0	49.6	50.8	0.0	0.0	224033.0	11304049.45	484
2018-12-20	50.9	52.0	50.3	50.8	-0.5	-0.97	557933.0	28501243.8	1331
2018-12-19	52.0	52.0	50.0	51.3	-0.6	-1.16	248783.0	12700090.9	671
2018-12-18	52.7	52.7	51.5	51.9	-0.7	-1.33	435448.0	22666816.2	915
2018-12-17	50.8	52.8	50.7	52.6	1.5	2.94	828933.0	43082025.2	1720
2018-12-16	50.8	51.2	50.7	51.1	0.2	0.39	122529.0	6236843.6	368
2018-12-13	51.0	51.3	50.8	50.9	-0.1	-0.2	149940.0	7638045.0	376
2018-12-12	51.4	51.7	50.7	51.0	-0.1	-0.2	217500.0	11168752.4	585
2018-12-11	51.0	51.5	50.7	51.1	0.4	0.79	191298.0	9757780.0	610
2018-12-10	51.2	52.6	50.7	50.7	-0.7	-1.36	795015.0	41102490.5	1546
2018-12-09	51.2	52.2	50.4	51.4	0.9	1.78	379347.0	19441075.4	868
2018-12-06	51.2	51.7	50.5	50.5	-0.9	-1.75	190565.0	9714434.0	480
2018-12-05	51.0	51.8	50.3	51.4	0.1	0.19	297036.0	15222985.5	693
2018-12-04	51.8	52.3	51.2	51.3	-0.5	-0.97	404185.0	20903091.3	951
2018-12-03	51.4	53.3	50.8	51.8	0.8	1.57	1058922.0	55008456.1	2133
2018-12-02	51.9	53.0	50.8	51.0	-0.5	-0.97	648138.0	33512787.1	1392
2018-11-29	50.0	53.5	49.5	51.5	1.75	3.52	1283028.0	66424085.1	2748
2018-11-28	51.5	51.9	49.5	49.75	-1.05	-2.07	804839.0	40648526.15	1804
2018-11-27	46.8	50.8	46.8	50.8	4.6	9.96	1463443.0	72754157.2	2593
2018-11-26	45.15	46.25	44.8	46.2	0.9	1.99	242623.0	11042332.7	636
2018-11-25	45.55	45.9	45.0	45.3	-0.5	-1.09	155997.0	7095055.5	413
2018-11-22	45.7	46.75	45.7	45.8	-0.15	-0.33	143039.0	6598877.3	419
2018-11-21	45.6	46.3	45.5	45.95	0.3	0.66	110556.0	5074156.15	319
2018-11-20	45.85	47.0	45.5	45.65	-0.45	-0.98	157657.0	7290732.65	482
2018-11-19	45.1	46.45	45.1	46.1	0.65	1.43	128927.0	5933916.15	432
2018-11-18	46.9	47.1	45.45	45.45	-0.85	-1.84	170139.0	7878289.55	481
2018-11-15	46.5	47.4	46.1	46.3	-0.3	-0.64	243862.0	11393401.85	601
2018-11-14	46.95	47.4	46.25	46.6	-0.5	-1.06	260423.0	12175614.05	665
2018-11-13	47.4	49.2	47.0	47.1	-0.55	-1.15	517038.0	24853802.45	1196
2018-11-12	46.3	47.9	46.1	47.65	1.65	3.59	428309.0	20173962.35	1055
2018-11-11	46.05	46.9	45.6	46.0	-0.2	-0.43	205763.0	9505748.5	541
2018-11-08	45.25	46.75	45.25	46.2	1.25	2.78	244310.0	11288569.7	645
2018-11-07	45.7	45.7	44.8	44.95	-0.65	-1.43	98727.0	4456053.7	276
2018-11-06	46.2	46.3	45.3	45.6	-0.9	-1.94	153629.0	7039307.95	470
2018-11-05	46.6	46.8	46.0	46.5	0.15	0.32	155298.0	7215268.15	432
2018-11-04	46.0	47.0	45.8	46.35	0.35	0.76	229681.0	10673891.4	606
2018-11-01	46.4	47.75	46.0	46.0	0.0	0.0	424413.0	19837687.8	928
2018-10-31	45.65	46.5	45.6	46.0	0.45	0.99	192377.0	8852371.25	526
2018-10-30	44.6	46.5	44.5	45.55	0.55	1.22	373880.0	17109559.95	909
2018-10-29	45.9	46.0	44.8	45.0	0.2	0.45	375660.0	17009126.0	872
2018-10-28	41.1	45.2	41.0	44.8	3.7	9.0	669338.0	29857518.0	1031
2018-10-25	40.45	41.5	40.45	41.1	0.45	1.11	73626.0	3019495.1	276
2018-10-24	40.0	41.5	40.0	40.65	1.25	3.17	117963.0	4823938.65	351
2018-10-23	38.2	40.4	38.2	39.4	1.2	3.14	171401.0	6767112.15	397
2018-10-22	40.3	40.5	38.2	38.2	-2.35	-5.8	101684.0	3983449.25	270
2018-10-21	37.7	41.0	37.7	40.55	-1.2	-2.87	83440.0	3346536.3	238
2018-10-18	42.1	42.4	41.7	41.75	-0.45	-1.07	47605.0	2004607.65	162
2018-10-17	41.9	42.85	41.75	42.2	0.35	0.84	170734.0	7208720.1	362
2018-10-16	42.4	42.4	41.0	41.85	-0.85	-1.99	86904.0	3614548.95	240
2018-10-15	42.9	43.0	41.0	42.7	1.2	2.89	165586.0	6967428.55	392
2018-10-14	45.0	45.05	40.5	41.5	-3.5	-7.78	144251.0	6181574.1	359
2018-10-11	46.1	47.0	45.0	45.0	-2.5	-5.26	127489.0	5855895.55	328
2018-10-10	47.1	47.8	47.0	47.5	0.15	0.32	54335.0	2573942.3	224
2018-10-09	47.6	47.6	46.9	47.35	-0.15	-0.32	39832.0	1885168.5	189
2018-10-08	47.5	47.6	47.3	47.5	-0.15	-0.31	36406.0	1726992.35	124
2018-10-07	48.5	48.6	47.3	47.65	-0.85	-1.75	67479.0	3223747.9	228
2018-10-04	49.5	49.7	48.5	48.5	-0.65	-1.32	86667.0	4247496.9	303
2018-10-03	48.8	49.9	48.6	49.15	0.45	0.92	175166.0	8638737.15	634
2018-10-02	48.0	48.8	47.6	48.7	0.7	1.46	114441.0	5526096.35	360
2018-10-01	47.7	48.0	47.4	48.0	0.5	1.05	44662.0	2129437.7	162
2018-09-30	47.3	47.8	47.3	47.5	0.1	0.21	22101.0	1050953.45	103
2018-09-27	47.7	48.25	47.4	47.4	-0.05	-0.11	51093.0	2441532.95	187
2018-09-26	47.4	48.4	47.3	47.45	0.2	0.42	125671.0	6013632.95	378
2018-09-25	47.3	47.3	47.0	47.25	0.25	0.53	50394.0	2377892.35	160
2018-09-20	47.6	47.8	47.0	47.0	-0.45	-0.95	32819.0	1550677.7	163
2018-09-19	48.3	48.35	47.15	47.45	-0.2	-0.42	101761.0	4832480.45	263
2018-09-18	47.55	48.0	47.55	47.65	0.05	0.11	37592.0	1796491.75	133
2018-09-17	46.2	47.6	46.2	47.6	0.8	1.71	50365.0	2364226.9	190
2018-09-16	48.5	48.6	46.5	46.8	-1.45	-3.01	76561.0	3652965.8	293
2018-09-13	48.6	48.9	48.0	48.25	-0.25	-0.52	40771.0	1971528.95	148
2018-09-12	49.65	49.85	48.4	48.5	-1.0	-2.02	47616.0	2335935.35	188
2018-09-11	50.0	50.0	49.2	49.5	-0.5	-1.0	35989.0	1782124.7	158
2018-09-10	49.8	50.6	49.8	50.0	0.35	0.7	103347.0	5181477.5	321
2018-09-09	49.6	49.7	49.0	49.65	0.35	0.71	42002.0	2073246.85	172
2018-09-06	49.0	49.5	47.6	49.3	0.4	0.82	92234.0	4485862.2	393
2018-09-05	51.6	51.6	47.0	48.9	-2.7	-5.23	140552.0	7013560.15	470
2018-09-04	51.9	52.3	51.6	51.6	-0.2	-0.39	48904.0	2537300.6	171
2018-09-03	52.1	52.6	51.8	51.8	-0.2	-0.38	81160.0	4231380.1	215
2018-09-02	52.9	52.9	51.7	52.0	-0.7	-1.33	78753.0	4108456.8	260
2018-08-30	52.5	53.8	52.5	52.7	0.2	0.38	362223.0	19246737.9	1066
2018-08-29	51.2	52.5	50.9	52.5	1.2	2.34	86996.0	4510378.0	322
2018-08-28	51.6	51.8	51.0	51.3	0.0	0.0	37204.0	1914021.4	130
2018-08-27	52.3	52.3	51.2	51.3	-0.7	-1.35	79221.0	4102060.6	277
2018-08-26	50.6	52.7	50.5	52.0	1.9	3.79	211818.0	10994118.7	652
2018-08-16	50.3	50.5	50.0	50.1	-0.5	-0.99	30181.0	1516400.5	91
2018-08-15	50.4	51.2	49.9	50.6	0.7	1.4	57643.0	2910052.8	273
2018-08-14	49.25	50.5	49.25	49.9	0.2	0.4	43550.0	2177091.5	187
2018-08-13	51.0	51.0	48.5	49.7	-1.4	-2.74	89436.0	4462439.2	276
2018-08-12	51.0	51.5	50.9	51.1	-0.4	-0.78	87919.0	4489215.7	167
2018-08-09	52.0	52.4	51.5	51.5	-0.3	-0.58	48214.0	2499996.2	205
2018-08-08	52.4	52.6	51.8	51.8	-0.6	-1.15	66023.0	3441057.6	236
2018-08-07	52.3	53.3	52.3	52.4	0.4	0.77	192946.0	10188791.7	517
2018-08-06	51.5	52.5	51.5	52.0	0.4	0.78	50648.0	2640257.0	155
2018-08-05	51.7	52.3	51.6	51.6	-0.4	-0.77	26273.0	1362108.3	112
2018-08-02	52.2	52.5	52.0	52.0	-0.6	-1.14	32279.0	1680245.8	108
2018-08-01	53.0	53.2	52.2	52.6	-0.3	-0.57	80131.0	4229504.4	249
2018-07-31	51.6	53.3	51.3	52.9	1.4	2.72	140543.0	7403621.2	446
2018-07-30	52.0	52.3	51.2	51.5	-0.5	-0.96	40501.0	2100655.6	165
2018-07-29	52.4	52.5	51.9	52.0	-0.2	-0.38	43784.0	2280736.2	158
2018-07-26	52.1	53.3	52.1	52.2	0.8	1.56	184722.0	9749846.4	546
2018-07-25	52.2	52.2	51.4	51.4	-0.7	-1.34	61768.0	3197101.0	179
2018-07-24	53.0	53.2	52.1	52.1	-0.9	-1.7	47721.0	2515435.6	194
2018-07-23	53.8	53.9	53.0	53.0	-1.0	-1.85	67772.0	3622104.1	226
2018-07-22	54.3	54.6	54.0	54.0	-0.2	-0.37	69669.0	3776814.8	221
2018-07-19	54.1	54.9	54.0	54.2	0.2	0.37	123652.0	6719811.8	314
2018-07-18	53.6	54.8	53.1	54.0	0.5	0.93	336614.0	18254465.2	734
2018-07-17	53.3	53.5	52.8	53.5	0.5	0.94	79155.0	4205367.3	214
2018-07-16	53.1	53.9	52.8	53.0	0.0	0.0	143479.0	7643104.1	367
2018-07-15	53.1	53.6	52.9	53.0	-0.3	-0.56	95927.0	5101425.7	269
2018-07-12	53.2	53.9	52.4	53.3	0.3	0.57	121310.0	6460911.9	371
2018-07-11	53.3	53.7	52.8	53.0	0.0	0.0	57391.0	3049357.1	233
2018-07-10	51.5	53.9	51.5	53.0	1.5	2.91	244769.0	12922761.5	800
2018-07-09	52.2	52.5	51.0	51.5	-0.7	-1.34	130205.0	6721115.1	392
2018-07-08	52.3	52.9	52.2	52.2	-0.5	-0.95	67096.0	3524734.7	227
2018-07-05	54.3	54.3	52.7	52.7	-1.6	-2.95	71206.0	3813736.7	248
2018-07-04	54.6	54.6	54.0	54.3	-0.3	-0.55	21845.0	1187141.1	110
2018-07-03	54.2	55.2	54.2	54.6	0.4	0.74	68797.0	3765432.1	230
2018-07-02	54.7	54.7	54.0	54.2	-0.8	-1.45	82149.0	4465432.6	285
2018-07-01	56.0	56.2	54.7	55.0	-1.0	-1.79	174474.0	9628166.2	413
2018-06-28	55.8	56.4	55.2	56.0	0.7	1.27	243064.0	13596516.1	644
2018-06-27	55.6	56.4	54.9	55.3	0.2	0.36	311058.0	17326432.5	736
2018-06-26	55.3	56.7	54.8	55.1	0.0	0.0	338135.0	18896016.5	834
2018-06-25	53.4	56.0	53.2	55.1	1.9	3.57	533014.0	29280870.0	1249
2018-06-24	53.2	53.5	52.9	53.2	0.5	0.95	51527.0	2740223.9	173
2018-06-21	53.5	53.5	52.6	52.7	-0.7	-1.31	33976.0	1797379.6	124
2018-06-20	53.5	53.9	52.0	53.4	0.3	0.56	43894.0	2323466.9	169
2018-06-12	53.1	53.5	53.0	53.1	0.1	0.19	32478.0	1724668.1	104
2018-06-11	53.1	53.5	53.0	53.0	-0.2	-0.38	43129.0	2289346.1	112
2018-06-10	54.1	54.1	53.2	53.2	-0.5	-0.93	46937.0	2514118.5	164
2018-06-07	53.8	54.9	53.6	53.7	0.3	0.56	210780.0	11439531.4	647
2018-06-06	53.4	53.9	53.0	53.4	0.2	0.38	65019.0	3470185.5	238
2018-06-05	53.3	54.0	53.0	53.2	0.2	0.38	103436.0	5538539.5	331
2018-06-04	53.1	54.0	53.0	53.0	-0.1	-0.19	99287.0	5298193.0	300
2018-06-03	53.9	54.2	53.0	53.1	-0.7	-1.3	99395.0	5321666.3	277
2018-05-31	53.0	54.5	52.2	53.8	1.4	2.67	237105.0	12700770.6	883
2018-05-30	54.0	54.2	52.4	52.4	-2.1	-3.85	117610.0	6267199.6	378
2018-05-29	54.5	55.0	53.8	54.5	-0.3	-0.55	43284.0	2362040.4	191
2018-05-28	53.8	55.8	53.8	54.8	0.3	0.55	85658.0	4678914.8	351
2018-05-27	55.5	55.7	54.1	54.5	-0.8	-1.45	64959.0	3573631.0	238
2018-05-24	56.4	56.4	55.2	55.27	-0.69	-1.23	98777.0	5501933.7	341
2018-05-23	56.5	57.1	55.8	55.96	-0.19	-0.34	191902.0	10824362.2	482
2018-05-22	56.7	56.7	56.0	56.15	-0.02	-0.04	162154.0	9135141.2	469
2018-05-21	57.3	58.6	55.9	56.17	-0.29	-0.51	501722.0	28670950.6	1201
2018-05-20	54.7	57.0	54.7	56.46	1.8	3.29	334445.0	18711682.0	947
2018-05-17	54.6	55.5	54.0	54.66	-0.34	-0.62	103814.0	5671832.0	338
2018-05-16	56.1	56.9	54.8	55.0	-0.99	-1.77	163532.0	9100276.7	590
2018-05-15	55.5	58.3	55.4	55.99	0.39	0.7	633088.0	35915434.2	1481
2018-05-14	57.9	58.2	55.5	55.6	-2.11	-3.66	405145.0	22871324.2	903
2018-05-13	58.0	59.0	57.0	57.71	0.1	0.17	596762.0	34608895.6	1430
2018-05-10	53.6	58.5	53.5	57.61	4.21	7.88	674292.0	38148411.0	1802
2018-05-09	53.2	54.5	53.0	53.4	-0.58	-1.07	309653.0	16655256.7	709
2018-05-08	57.0	57.0	53.1	53.98	-2.57	-4.54	357432.0	19595639.4	941
2018-05-07	56.1	56.9	55.5	56.55	0.6	1.07	239337.0	13460734.0	697
2018-05-06	55.5	57.5	55.5	55.95	0.59	1.07	375555.0	21276321.2	1041
2018-05-03	56.7	56.9	54.9	55.36	-1.18	-2.09	279086.0	15518986.0	956
2018-05-02	58.7	58.7	56.2	56.54	-1.53	-2.63	311442.0	17808037.9	839
2018-05-01	58.0	58.8	57.0	58.07	1.01	1.77	446369.0	25835320.1	1262
2018-04-30	57.2	60.5	56.5	57.06	0.1	0.18	893041.0	52294256.4	2331
2018-04-29	60.0	61.7	56.6	56.96	-0.93	-1.61	1371818.0	81731889.1	3450
2018-04-26	52.8	57.9	52.6	57.89	5.17	9.81	1204730.0	67137337.6	2702
2018-04-25	52.9	53.5	52.5	52.72	0.08	0.15	289440.0	15327533.3	689
2018-04-24	51.1	54.6	51.0	52.64	1.06	2.06	893496.0	47458499.6	1781
2018-04-23	52.0	52.5	51.3	51.58	-0.05	-0.1	661674.0	34357812.8	1479
2018-04-22	47.0	51.7	47.0	51.63	4.62	9.83	1432857.0	72034767.45	2467
2018-04-19	46.85	47.7	46.6	47.01	0.39	0.84	236967.0	11173702.75	555
2018-04-18	46.45	47.0	46.2	46.62	0.18	0.39	170757.0	7921194.75	299
2018-04-17	46.95	47.05	46.3	46.44	-0.33	-0.71	143791.0	6707761.5	340
2018-04-16	46.45	47.45	46.4	46.77	0.33	0.71	277876.0	13034617.5	705
2018-04-15	46.9	47.15	46.35	46.44	0.58	1.26	206203.0	9626997.75	543
2018-04-12	45.5	47.2	44.9	45.86	0.82	1.82	614228.0	28482012.85	1780
2018-04-11	47.5	47.7	44.0	45.04	-2.24	-4.74	449577.0	20908137.95	1331
2018-04-10	45.4	48.25	45.3	47.28	2.53	5.65	1263562.0	59473653.7	2790
2018-04-09	44.65	45.15	44.65	44.75	0.06	0.13	82475.0	3707694.2	235
2018-04-08	44.9	45.25	44.6	44.69	-0.29	-0.64	95555.0	4290461.9	272
2018-04-05	44.95	45.4	44.95	44.98	0.09	0.2	128537.0	5800863.6	315
2018-04-04	44.1	45.4	44.1	44.89	0.45	1.01	189844.0	8560970.55	482
2018-04-03	44.2	45.1	44.2	44.44	0.26	0.59	133547.0	5974023.65	401
2018-04-02	43.65	44.45	43.6	44.18	0.03	0.07	59448.0	2620124.7	156
2018-04-01	43.05	44.95	43.05	44.15	-0.32	-0.72	100009.0	4425351.25	316
2018-03-29	44.7	45.0	44.2	44.47	0.16	0.36	95919.0	4279525.0	250
2018-03-28	44.3	44.4	44.0	44.31	-0.25	-0.56	112932.0	4990453.1	189
2018-03-27	44.75	44.85	44.5	44.56	-0.2	-0.45	63858.0	2854007.1	156
2018-03-26	45.0	45.0	44.5	44.76	-0.38	-0.84	100134.0	4486469.4	194
2018-03-25	45.0	45.2	44.65	45.14	0.16	0.36	96703.0	4349358.95	260
2018-03-22	45.2	45.2	44.95	44.98	-0.17	-0.38	69415.0	3124945.15	166
2018-03-21	45.15	45.2	45.0	45.15	-0.02	-0.04	49603.0	2236885.2	142
2018-03-20	44.75	45.25	44.75	45.17	0.15	0.33	64576.0	2904110.25	189
2018-03-19	44.7	45.25	44.7	45.02	0.01	0.02	58881.0	2653934.05	160
2018-03-18	45.7	45.7	44.9	45.01	-0.6	-1.32	89459.0	4047122.4	228
2018-03-15	46.05	46.1	45.05	45.61	-0.54	-1.17	100085.0	4576084.9	276
2018-03-14	46.5	46.5	46.0	46.15	-0.05	-0.11	88925.0	4119062.2	276
2018-03-13	46.25	46.75	45.85	46.2	0.37	0.81	301061.0	13943608.6	633
2018-03-12	46.0	46.7	45.7	45.83	-0.07	-0.15	235966.0	10899399.1	563
2018-03-11	45.8	46.4	45.5	45.9	0.51	1.12	192971.0	8874242.25	499
2018-03-08	45.45	45.7	45.3	45.39	-0.14	-0.31	67410.0	3065335.45	198
2018-03-07	45.7	45.8	45.3	45.53	-0.02	-0.04	58411.0	2664817.6	214
2018-03-06	45.4	45.9	45.4	45.55	0.17	0.37	88166.0	4019198.6	247
2018-03-05	46.3	46.45	45.2	45.38	-0.79	-1.71	286155.0	13193757.35	685
2018-03-04	45.0	46.35	45.0	46.17	1.31	2.92	392574.0	17986318.85	913
2018-03-01	45.0	45.15	44.7	44.86	-0.15	-0.33	73331.0	3294077.8	231
2018-02-28	45.5	45.95	45.0	45.01	-0.72	-1.57	138545.0	6267268.85	328
2018-02-27	45.8	46.2	45.65	45.73	-0.26	-0.57	103357.0	4747857.9	286
2018-02-26	46.3	46.6	45.85	45.99	-0.22	-0.48	131425.0	6083135.4	406
2018-02-25	46.5	47.6	45.65	46.21	0.39	0.85	370529.0	17250690.65	1004
2018-02-22	46.0	48.3	45.3	45.82	-0.28	-0.61	1006606.0	47430338.85	2267
2018-02-21	45.1	46.4	44.75	46.1	0.88	1.95	577639.0	26435958.05	1301
2018-02-20	44.85	45.9	44.85	45.22	0.36	0.8	260071.0	11800897.05	673
2018-02-19	44.6	45.1	44.5	44.86	0.42	0.95	118227.0	5296555.85	361
2018-02-18	45.0	45.5	44.4	44.44	-0.24	-0.54	228595.0	10259312.8	607
2018-02-15	43.8	45.3	43.8	44.68	0.96	2.2	334470.0	14940391.55	781
2018-02-14	43.5	44.0	43.5	43.72	-0.04	-0.09	53358.0	2337844.4	191
2018-02-13	44.3	44.3	43.6	43.76	-0.08	-0.18	81066.0	3560020.65	214
2018-02-12	43.25	44.3	43.25	43.84	0.85	1.98	97685.0	4293074.7	307
2018-02-11	43.5	43.55	42.9	42.99	-0.01	-0.02	110399.0	4758923.45	322
2018-02-08	43.6	44.0	43.0	43.0	-0.93	-2.12	146008.0	6340214.95	408
2018-02-07	44.75	45.15	43.7	43.93	-0.74	-1.66	158405.0	7067083.9	344
2018-02-06	45.0	45.3	44.6	44.67	-1.01	-2.21	92892.0	4173049.25	264
2018-02-05	46.0	46.65	45.6	45.68	-0.01	-0.02	352497.0	16264049.4	709
2018-02-04	45.0	46.0	44.85	45.69	0.35	0.77	156822.0	7108481.1	501
2018-02-01	45.6	45.85	45.05	45.34	-0.14	-0.31	160925.0	7321605.4	468
2018-01-31	46.25	46.35	45.4	45.48	-0.98	-2.11	142821.0	6561868.2	474
2018-01-30	46.35	46.7	46.1	46.46	0.29	0.63	60781.0	2819704.25	211
2018-01-29	46.65	46.95	45.8	46.17	-0.58	-1.24	152136.0	7082549.5	383
2018-01-28	46.55	47.0	46.45	46.75	0.25	0.54	191998.0	8971044.65	421
2018-01-25	46.45	47.1	46.1	46.5	0.1	0.22	199724.0	9308738.1	544
2018-01-24	47.95	47.95	46.35	46.4	-1.48	-3.09	338583.0	15954337.45	715
2018-01-23	47.7	48.8	47.5	47.88	0.1	0.21	240689.0	11588471.95	516
2017-12-11	43.5	44.45	43.15	43.52	-0.15	-0.34	233335.0	10218752.3	580
2017-12-10	43.3	43.7	43.25	43.67	0.47	1.09	106753.0	4644739.25	295
2017-12-07	43.8	43.8	43.0	43.2	-0.57	-1.3	153924.0	6661375.05	424
2017-12-06	44.7	44.8	43.75	43.77	-0.43	-0.97	229463.0	10123677.65	589
2017-12-05	42.8	44.65	42.7	44.2	1.3	3.03	501950.0	22016736.4	1089
2017-12-04	42.5	43.1	42.4	42.9	0.68	1.61	297196.0	12702582.7	668
2017-12-03	42.0	42.5	41.9	42.22	0.57	1.37	162258.0	6852478.55	426
2017-11-30	41.9	42.0	41.5	41.65	-0.02	-0.05	66899.0	2789878.75	218
2017-11-29	41.85	42.2	41.25	41.67	0.05	0.12	140363.0	5863911.7	424
2017-11-28	41.8	41.9	41.5	41.62	0.07	0.17	78569.0	3278706.55	236
2017-11-27	42.15	42.7	41.0	41.55	-0.46	-1.09	200896.0	8442176.9	597
2017-11-26	41.3	43.05	41.3	42.01	0.85	2.07	270111.0	11387156.35	662
2017-11-23	40.55	41.8	40.55	41.16	0.5	1.23	167421.0	6889322.5	529
2017-11-22	40.1	40.95	40.1	40.66	0.39	0.97	132105.0	5369845.45	392
2017-11-21	39.25	40.6	39.15	40.27	0.29	0.73	205971.0	8251436.05	642
2017-11-20	40.2	40.7	39.7	39.98	-0.57	-1.41	150961.0	6080769.6	428
2017-11-19	41.0	41.5	40.0	40.55	-0.47	-1.15	275190.0	11203947.25	695
2017-11-16	43.0	43.0	40.0	41.02	-1.56	-3.66	223071.0	9310264.5	688
2017-11-15	41.4	43.85	41.0	42.58	1.39	3.37	658898.0	28174784.6	1475
2017-11-14	40.4	41.85	40.4	41.19	0.88	2.18	471411.0	19453192.0	1072
2017-11-13	40.1	40.5	39.85	40.31	0.25	0.62	121875.0	4889135.5	351
2017-11-12	40.35	41.3	39.6	40.06	-0.4	-0.99	474266.0	19209170.3	1027
2017-11-09	38.1	40.85	37.8	40.46	2.31	6.06	590714.0	23513363.35	1277
2017-11-08	38.0	38.5	37.0	38.15	0.13	0.34	325579.0	12373479.25	605
2017-11-07	41.4	41.8	38.0	38.02	-4.2	-9.95	390185.0	15212985.4	706
2017-11-06	42.8	43.35	41.2	42.22	-0.85	-1.97	146170.0	6178362.75	412
2017-11-05	43.7	43.95	41.9	43.07	-1.57	-3.52	252281.0	10792830.8	689
2017-11-02	44.65	45.1	44.5	44.64	-0.13	-0.29	86282.0	3854933.8	244
2017-11-01	44.55	45.1	44.3	44.77	0.16	0.36	121825.0	5435246.75	307
2017-10-31	45.2	45.2	44.1	44.61	-0.64	-1.41	131817.0	5868488.9	343
2017-10-30	45.8	45.8	45.05	45.25	-0.4	-0.88	65998.0	3001675.0	226
2017-10-29	45.9	46.0	45.5	45.65	0.13	0.29	102424.0	4683729.3	252
2017-10-26	46.05	46.05	45.4	45.52	-0.32	-0.7	80505.0	3681802.75	299
2017-10-25	45.6	46.25	45.2	45.84	0.6	1.33	107898.0	4937472.3	454
2017-10-24	45.2	46.75	44.9	45.24	0.03	0.07	398796.0	18288410.95	1161
2017-10-23	46.9	46.9	44.05	45.21	-0.86	-1.87	295974.0	13433885.4	616
2017-10-22	45.75	46.9	45.75	46.07	0.47	1.03	246432.0	11427293.85	690
2017-10-19	45.25	46.0	45.05	45.6	0.09	0.2	110840.0	5056251.05	413
2017-10-18	46.2	46.3	45.2	45.51	-0.86	-1.85	111748.0	5130372.0	346
2017-10-17	46.3	46.45	45.8	46.37	-0.08	-0.17	114305.0	5280742.4	373
2017-10-16	45.4	47.35	45.4	46.45	0.96	2.11	271123.0	12647149.75	894
2017-10-15	47.0	48.0	44.0	45.49	-1.44	-3.07	251934.0	11778604.3	764
2017-10-12	45.0	47.5	43.15	46.93	1.77	3.92	737165.0	33403675.15	2001
2017-10-11	49.8	50.3	45.0	45.16	-4.84	-9.68	1122108.0	51780726.85	1816
2017-10-10	50.9	51.2	49.7	50.0	-1.17	-2.29	438024.0	22030819.6	893
2017-10-09	52.9	53.3	50.7	51.17	-1.48	-2.81	413049.0	21641285.8	929
2017-10-08	51.5	53.3	51.5	52.65	0.98	1.9	656301.0	34410789.4	1234
2017-10-05	51.7	52.3	51.5	51.67	0.1	0.19	230559.0	11961519.5	583
2017-10-04	52.0	52.3	51.5	51.57	-0.54	-1.04	206679.0	10710820.4	474
2017-10-03	51.3	52.9	51.2	52.11	1.04	2.04	868468.0	45302816.1	1487
2017-10-02	50.8	51.5	50.7	51.07	0.44	0.87	335990.0	17160996.6	616
2017-10-01	50.0	51.1	49.9	50.63	0.47	0.94	307797.0	15576065.3	587
2017-09-28	50.0	50.5	50.0	50.16	-0.01	-0.02	121491.0	6113047.8	318
2017-09-27	50.1	50.5	49.1	50.17	0.12	0.24	135787.0	6799086.85	336
2017-09-26	50.2	50.3	50.0	50.05	-0.01	-0.02	59252.0	2973768.3	182
2017-09-25	50.2	51.1	50.0	50.06	-0.24	-0.48	226696.0	11435480.3	454
2017-09-21	50.4	50.7	50.2	50.3	0.06	0.12	109062.0	5499969.9	234
2017-09-20	50.8	51.1	50.2	50.24	-0.29	-0.57	204845.0	10377389.9	438
2017-09-19	50.4	51.3	50.3	50.53	0.29	0.58	339739.0	17247583.3	667
2017-09-18	50.0	50.9	50.0	50.24	0.02	0.04	241623.0	12174739.5	474
2017-09-17	50.5	50.9	50.1	50.22	-0.26	-0.52	94717.0	4774325.1	263
2017-09-14	50.9	51.0	50.3	50.48	-0.14	-0.28	57693.0	2921016.9	187
2017-09-13	50.3	51.5	50.0	50.62	0.43	0.86	363801.0	18502063.0	702
2017-09-12	50.5	50.5	50.1	50.19	-0.46	-0.91	101733.0	5119298.2	243
2017-09-11	51.1	51.1	50.4	50.65	-0.21	-0.41	100037.0	5078711.9	287
2017-09-10	51.2	51.4	50.7	50.86	-0.02	-0.04	199180.0	10167756.3	453
2017-09-07	51.5	51.6	50.6	50.88	-0.23	-0.45	215299.0	10980532.8	493
2017-09-06	50.2	51.3	50.2	51.11	1.11	2.22	376603.0	19135201.1	709
2017-08-29	50.2	50.2	49.45	50.0	-0.03	-0.06	157415.0	7853992.3	391
2017-08-28	49.85	50.6	49.8	50.03	-0.01	-0.02	222008.0	11130880.9	439
2017-08-27	50.3	50.5	49.8	50.04	-0.25	-0.5	127901.0	6395762.1	396
2017-08-24	50.8	51.3	50.0	50.29	-0.34	-0.67	300989.0	15219347.2	696
2017-08-23	50.8	51.7	50.5	50.63	0.35	0.7	450251.0	23029169.5	1020
2017-08-22	50.4	50.7	50.2	50.28	0.14	0.28	183247.0	9237249.0	507
2017-08-21	51.0	51.8	50.0	50.14	-0.65	-1.28	548472.0	27897444.2	1167
2017-08-20	50.0	51.2	50.0	50.79	0.64	1.28	292559.0	14813018.3	814
2017-08-17	51.5	51.9	49.6	50.15	-1.78	-3.43	650703.0	33070983.2	1569
2017-08-16	48.6	52.3	48.3	51.93	3.58	7.4	1052658.0	52619337.2	2111
2017-08-15	51.6	53.4	48.0	48.35	-2.2	-4.35	1624140.0	83569879.6	2919
2017-08-14	49.6	52.1	49.5	50.55	0.51	1.02	565499.0	28704074.85	1449
2017-08-13	52.1	52.3	49.9	50.04	-1.6	-3.1	325976.0	16711894.5	855
2017-08-10	51.4	53.2	50.7	51.64	0.04	0.08	1027863.0	53358193.8	2108
2017-08-09	53.0	53.9	51.2	51.6	-1.83	-3.43	762229.0	40044355.9	1755
2017-08-08	53.5	55.0	53.0	53.43	-0.23	-0.43	1677961.0	90573591.7	3135
2017-08-07	51.1	54.9	50.5	53.66	3.06	6.05	2648647.0	140340456.9	4403
2017-08-06	48.7	51.2	48.55	50.6	1.82	3.73	1006468.0	50197961.9	2099
2017-08-03	49.2	49.8	48.1	48.78	-0.74	-1.49	1086267.0	53100825.8	2626
2017-08-02	49.8	51.9	48.9	49.52	-0.26	-0.52	2103093.0	106366854.8	3971
2017-08-01	51.0	52.1	49.0	49.78	-0.98	-1.93	1603092.0	80874892.9	3607
2017-07-31	49.5	52.4	48.8	50.76	2.43	5.03	3392964.0	172265474.1	5841
2017-07-30	44.3	48.35	43.65	48.33	4.37	9.94	1655857.0	75794411.05	2362
2017-07-27	43.0	44.85	43.0	43.96	1.21	2.83	1643262.0	72394997.75	2716
2017-07-26	41.5	43.1	41.2	42.75	1.31	3.16	848003.0	35800755.35	1331
2017-07-25	41.25	41.5	41.15	41.44	0.03	0.07	161332.0	6671610.3	322
2017-07-24	41.8	42.05	41.25	41.41	-0.21	-0.5	220899.0	9191019.15	513
2017-07-23	39.85	42.1	39.8	41.62	1.77	4.44	638157.0	26300241.7	1137
2017-07-20	39.95	40.45	39.65	39.85	0.05	0.13	201174.0	8053868.75	450
2017-07-19	39.6	39.95	39.6	39.8	0.05	0.13	93505.0	3715484.7	245
2017-07-18	40.4	40.9	39.4	39.75	-0.64	-1.58	236428.0	9467773.8	519
2017-07-17	41.8	41.8	40.2	40.39	-1.1	-2.65	212676.0	8715541.65	499
2017-07-16	41.4	41.9	41.2	41.49	0.35	0.85	348432.0	14499710.3	652
2017-07-13	41.9	42.3	41.0	41.14	-0.7	-1.67	418792.0	17411901.95	848
2017-07-12	40.95	42.65	40.95	41.84	1.21	2.98	902656.0	37868637.8	1397
2017-07-11	40.8	41.85	40.5	40.63	0.39	0.97	732067.0	30185552.25	1200
2017-07-10	39.8	40.4	39.1	40.24	0.82	2.08	233157.0	9290262.3	439
2017-07-09	39.2	39.8	39.2	39.42	0.63	1.62	174018.0	6872163.2	329
2017-07-06	39.1	39.6	38.6	38.79	-0.62	-1.57	126714.0	4948334.55	305
2017-07-05	39.7	39.8	39.0	39.41	0.1	0.25	154282.0	6076613.3	369
2017-07-04	39.7	40.9	39.1	39.31	-0.46	-1.16	329068.0	13202618.35	716
2017-07-03	38.95	39.9	38.6	39.77	1.55	4.06	303350.0	11912718.5	526
2017-07-02	37.7	38.65	37.7	38.22	1.14	3.07	231123.0	8843211.35	482
2017-06-22	37.2	37.55	36.6	37.08	0.07	0.19	225190.0	8365790.1	355
2017-06-21	37.0	37.5	36.55	37.01	0.49	1.34	149668.0	5546733.6	326
2017-06-20	36.4	37.8	36.4	36.52	0.17	0.47	235519.0	8725531.95	566
2017-06-19	35.55	36.8	35.55	36.35	0.56	1.56	139816.0	5059518.65	322
2017-06-18	36.1	36.1	35.5	35.79	-0.34	-0.94	55895.0	1998771.95	140
2017-06-15	36.5	37.0	36.05	36.13	-0.44	-1.2	136631.0	4995329.2	262
2017-06-14	36.75	37.5	36.45	36.57	-0.11	-0.3	186315.0	6874096.7	413
2017-06-13	36.85	36.95	36.6	36.68	-0.06	-0.16	70566.0	2592753.35	162
2017-06-12	37.1	37.4	36.5	36.74	-0.33	-0.89	127124.0	4687585.05	288
2017-06-11	38.0	38.65	37.0	37.07	-1.02	-2.68	130569.0	4906939.65	351
2017-06-08	38.55	38.7	38.0	38.09	-0.89	-2.28	167638.0	6429592.6	354
2017-06-07	38.4	39.35	38.4	38.98	0.17	0.44	169423.0	6591834.8	400
2017-06-06	39.5	39.85	38.25	38.81	-0.84	-2.12	217703.0	8524284.7	572
2017-06-05	39.9	40.0	39.5	39.65	-0.48	-1.2	336141.0	13353174.35	687
2017-06-04	40.4	40.8	39.5	40.13	0.45	1.13	660083.0	26555651.85	1112
2017-06-01	39.8	40.3	39.2	39.68	0.16	0.4	532672.0	21198395.0	973
2017-05-31	40.3	41.2	39.4	39.52	-0.18	-0.45	515034.0	20747746.5	1132
2017-05-30	38.8	40.8	38.4	39.7	1.04	2.69	685863.0	27233143.3	1328
2017-05-29	38.5	38.9	37.8	38.66	0.26	0.68	319809.0	12268966.8	647
2017-05-28	40.5	40.5	38.0	38.4	-1.43	-3.59	391021.0	15187436.2	891
2017-05-25	40.9	41.0	39.7	39.83	-0.71	-1.75	406437.0	16398699.2	1007
2017-05-24	41.0	41.9	40.4	40.54	1.22	3.1	1661721.0	68485057.2	2514
2017-05-23	40.4	40.6	39.1	39.32	-1.17	-2.89	304688.0	12134982.5	887
2017-05-22	42.0	42.0	40.2	40.49	-0.89	-2.15	401016.0	16418716.5	919
2017-05-21	41.8	42.1	41.2	41.38	0.23	0.56	705401.0	29379823.3	1264
2017-05-18	41.4	42.5	40.8	41.15	-0.01	-0.02	1048110.0	43706579.6	2300
2017-05-17	39.3	43.0	38.6	41.16	1.28	3.21	1996339.0	82457838.7	3584
2017-05-16	40.5	42.2	39.1	39.88	1.38	3.58	1866025.0	76691765.1	3406
2017-05-15	37.8	38.5	36.9	38.5	3.5	10.0	1074311.0	40924426.6	1149
2017-05-14	35.0	35.0	34.2	35.0	3.16	9.92	271234.0	9482090.9	277
2017-05-11	30.1	32.6	30.1	31.84	1.74	5.78	718716.0	22799657.4	1297
2017-05-10	30.3	30.3	29.9	30.1	-0.03	-0.1	32457.0	975567.6	94
2017-05-09	30.0	30.2	29.8	30.13	0.14	0.47	59510.0	1790519.2	115
2017-05-08	29.9	30.2	29.8	29.99	0.13	0.44	65061.0	1952807.6	136
2017-05-07	30.0	30.1	29.7	29.86	-0.36	-1.19	63069.0	1886553.9	124
2017-05-04	31.1	31.1	29.8	30.22	-0.92	-2.95	125235.0	3791869.9	315
2017-05-03	30.7	31.2	30.7	31.14	-0.35	-1.11	52061.0	1615154.9	129
2017-05-02	31.6	31.7	31.1	31.49	-0.13	-0.41	49772.0	1560781.7	139
2017-05-01	31.8	32.0	31.5	31.62	-0.22	-0.69	104453.0	3311318.4	161
2017-04-30	31.8	32.0	31.6	31.84	0.29	0.92	80293.0	2551820.0	169
2017-04-27	31.2	31.9	30.9	31.55	0.53	1.71	178625.0	5610438.6	341
2017-04-26	31.5	31.6	30.8	31.02	-0.39	-1.24	89515.0	2806124.8	177
2017-04-25	31.3	31.7	31.3	31.41	0.12	0.38	136319.0	4295647.0	242
2017-04-24	31.0	31.5	31.0	31.29	0.12	0.38	109678.0	3441403.5	252
2017-04-23	33.5	33.8	30.9	31.17	-1.96	-5.92	596104.0	18893032.8	1166
2017-04-20	34.9	35.2	32.9	33.13	-1.85	-5.29	161128.0	5564170.7	374
2017-04-19	35.6	35.6	34.7	34.98	-0.37	-1.05	135839.0	4774093.2	231
2017-04-18	36.0	36.1	35.3	35.35	-0.64	-1.78	88575.0	3169949.4	231
2017-04-17	36.0	36.7	35.7	35.99	0.13	0.36	232763.0	8431249.6	496
2017-04-16	36.1	36.4	35.7	35.86	-0.67	-1.83	119559.0	4313322.0	268
2017-04-13	37.3	37.3	36.4	36.53	-0.73	-1.96	130052.0	4804415.8	245
2017-04-12	37.4	37.5	37.2	37.26	-0.02	-0.05	98064.0	3664280.9	149
2017-04-11	37.2	37.4	37.0	37.28	0.26	0.7	107697.0	4003605.0	188
2017-04-10	37.4	37.4	37.0	37.02	-0.38	-1.02	105734.0	3930018.7	274
2017-04-09	38.0	38.1	37.4	37.4	-0.44	-1.16	166501.0	6282611.3	331
2017-04-06	37.8	38.9	37.7	37.84	0.07	0.19	674865.0	25826463.3	1077
2017-04-05	38.0	38.0	37.6	37.77	0.17	0.45	99946.0	3781673.3	208
2017-04-04	37.5	37.9	37.4	37.6	0.05	0.13	200398.0	7555776.9	334
2017-04-03	37.7	38.2	37.5	37.55	-0.11	-0.29	206534.0	7809230.8	377
2017-04-02	37.4	38.0	37.2	37.66	0.42	1.13	348143.0	13104593.4	548
2017-03-30	37.3	37.6	37.2	37.24	-0.15	-0.4	141992.0	5296836.5	227
2017-03-29	37.4	37.7	37.3	37.39	0.09	0.24	119849.0	4493349.2	234
2017-03-28	37.0	37.6	37.0	37.3	0.52	1.41	262527.0	9793504.9	472
2017-03-27	36.9	37.3	36.5	36.78	-0.18	-0.49	245141.0	9050772.1	472
2017-03-26	36.5	37.5	36.5	36.96	0.54	1.48	402649.0	14886563.8	705
2017-03-23	36.4	37.2	35.8	36.42	0.65	1.82	613720.0	22461027.4	1247
2017-03-22	36.6	36.7	35.6	35.77	-1.2	-3.25	141853.0	5118795.5	588
2017-03-21	37.2	37.7	36.9	36.97	-0.28	-0.75	125268.0	4685927.3	404
2017-03-20	37.6	37.8	37.2	37.25	-0.54	-1.43	146747.0	5506205.5	622
2017-03-19	38.0	38.8	37.7	37.79	-0.3	-0.79	412954.0	15733290.4	1002
2017-03-16	36.4	39.3	36.4	38.09	1.97	5.45	741704.0	28425322.0	1398
2017-03-15	36.1	36.7	35.4	36.12	0.7	1.98	209568.0	7582270.7	473
2017-03-14	35.0	35.8	34.1	35.42	0.39	1.11	195487.0	6787783.4	412
2017-03-13	36.0	36.7	34.7	35.03	-1.49	-4.08	123622.0	4463601.7	359
2017-03-12	37.4	37.4	36.4	36.52	-0.78	-2.09	73811.0	2720592.7	166
2017-03-09	38.0	38.0	37.0	37.3	-0.9	-2.36	105370.0	3948175.9	329
2017-03-08	38.9	39.0	38.1	38.2	-0.69	-1.77	118453.0	4551637.4	312
2017-03-07	38.7	39.0	38.7	38.89	0.23	0.59	95525.0	3705222.8	387
2017-03-06	39.4	39.4	38.3	38.66	-0.38	-0.97	133427.0	5180625.8	340
2017-03-05	39.0	39.7	38.9	39.04	0.02	0.05	255452.0	10027536.4	570
2017-03-02	38.6	39.4	38.6	39.02	0.54	1.4	264932.0	10366040.7	444
2017-03-01	38.3	39.1	38.0	38.48	0.19	0.5	204006.0	7860933.3	407
2017-02-28	37.9	38.4	37.1	38.29	0.65	1.73	224562.0	8498071.4	450
2017-02-27	39.5	39.6	37.5	37.64	-1.85	-4.68	156986.0	6078969.4	646
2017-02-26	39.4	40.0	39.4	39.49	0.16	0.41	218498.0	8673645.5	411
2017-02-23	39.5	39.7	39.1	39.33	-0.3	-0.76	124779.0	4915229.1	732
2017-02-22	40.1	40.3	39.5	39.63	-0.29	-0.73	169660.0	6786824.4	345
2017-02-21	40.2	40.3	39.1	39.92	-0.29	-0.72	284780.0	11304409.6	710
2017-02-20	41.0	41.6	40.0	40.21	-0.78	-1.9	290023.0	11910094.9	570
2017-02-19	41.3	41.5	40.9	40.99	-0.05	-0.12	182007.0	7498630.4	352
2017-02-16	41.5	41.5	41.0	41.04	-0.2	-0.48	134919.0	5564675.8	264
2017-02-15	40.9	41.4	40.9	41.24	0.24	0.59	101427.0	4172837.0	254
2017-02-14	41.8	41.8	40.9	41.0	-0.28	-0.68	206810.0	8531943.1	409
2017-02-13	40.8	41.9	40.6	41.28	0.76	1.88	687206.0	28417689.4	1026
2017-02-12	40.4	40.8	40.4	40.52	0.31	0.77	150363.0	6112352.3	254
2017-02-09	40.3	40.5	39.9	40.21	0.22	0.55	140689.0	5657645.0	278
2017-02-08	41.3	41.4	39.8	39.99	-1.52	-3.66	330329.0	13331651.7	607
2017-02-07	41.6	41.9	41.3	41.51	0.08	0.19	181121.0	7539251.9	311
2017-02-06	40.9	41.5	40.6	41.43	0.47	1.15	290876.0	11996187.3	465
2017-02-05	41.7	41.9	40.9	40.96	-0.65	-1.56	181726.0	7517013.7	326
2017-02-02	42.1	42.3	41.4	41.61	-0.24	-0.57	251141.0	10505060.3	378
2017-02-01	41.2	42.0	41.2	41.85	0.55	1.33	363952.0	15183410.9	595
2017-01-31	41.3	41.4	40.8	41.3	-0.11	-0.27	129221.0	5325547.0	272
2017-01-30	41.5	42.4	41.3	41.41	-0.1	-0.24	301836.0	12604457.1	542
2017-01-29	41.6	41.8	41.2	41.51	0.08	0.19	136717.0	5677613.2	242
2017-01-26	41.2	42.8	41.2	41.43	-0.03	-0.07	526915.0	22149071.8	878
2017-01-25	41.4	41.9	41.2	41.46	0.09	0.22	271418.0	11281354.9	413
2017-01-24	41.1	42.0	41.1	41.37	0.28	0.68	294992.0	12283933.6	628
2017-01-23	40.6	41.3	40.4	41.09	0.97	2.42	474756.0	19389272.2	832
2017-01-22	39.3	40.7	39.0	40.12	0.51	1.29	586475.0	23376494.7	921
2017-01-19	39.8	40.0	39.4	39.61	-0.23	-0.58	151691.0	6007571.2	314
2017-01-18	40.5	40.5	39.7	39.84	-0.6	-1.48	209731.0	8417316.7	417
2017-01-17	40.0	40.6	39.5	40.44	0.42	1.05	258489.0	10375833.7	473
2017-01-16	41.1	41.1	39.6	40.02	-1.15	-2.79	232090.0	9363004.7	528
2017-01-15	41.6	41.8	41.0	41.17	-0.05	-0.12	161904.0	6686371.7	335
2017-01-12	41.4	42.4	40.9	41.22	0.2	0.49	343627.0	14297012.1	627
2017-01-11	42.0	42.1	41.0	41.02	-0.96	-2.29	320066.0	13312253.4	637
2017-01-10	41.4	42.7	40.8	41.98	0.6	1.45	529762.0	22145479.1	893
2017-01-09	42.6	42.7	40.8	41.38	-1.19	-2.8	335614.0	13881520.7	641
2017-01-08	43.1	43.5	42.4	42.57	-0.62	-1.44	193147.0	8275942.8	378
2017-01-05	43.6	43.7	42.7	43.19	-0.45	-1.03	152898.0	6606844.7	391
2017-01-04	44.2	44.3	43.6	43.64	-0.46	-1.04	264739.0	11621660.7	463
2017-01-03	44.0	44.5	43.8	44.1	0.37	0.85	367640.0	16201652.7	675
2017-01-02	44.3	44.8	42.6	43.73	-0.34	-0.77	542454.0	23980203.5	986
2017-01-01	44.3	44.6	44.0	44.07	-0.16	-0.36	258750.0	11468298.4	504
2016-12-29	44.6	44.9	43.9	44.23	-0.37	-0.83	442516.0	19641927.8	766
2016-12-28	45.2	45.3	44.4	44.6	-0.38	-0.84	576076.0	25840623.4	890
2016-12-27	44.9	45.5	44.6	44.98	0.11	0.25	739652.0	33327051.7	1117
2016-12-26	44.5	46.0	44.5	44.87	0.38	0.85	934572.0	42325484.1	1609
2016-12-25	43.9	44.7	43.9	44.49	0.85	1.95	397849.0	17649209.2	683
2016-12-22	43.7	44.0	43.5	43.64	-0.06	-0.14	337416.0	14743825.5	671
2016-12-21	43.2	44.7	43.0	43.7	1.31	3.09	1096180.0	48168410.7	1946
2016-12-20	42.8	43.6	41.9	42.39	-0.88	-2.03	526720.0	22407336.8	1167
2016-12-19	45.0	45.0	43.1	43.27	-1.43	-3.2	433325.0	19185341.7	921
2016-12-18	44.9	45.7	44.5	44.7	0.74	1.68	908761.0	41042533.7	1588
2016-12-15	42.5	44.3	40.9	43.96	1.44	3.39	1324943.0	56944110.9	2678
2016-12-14	45.7	45.9	42.3	42.52	-3.23	-7.06	1080764.0	47520635.3	2228
2016-12-13	45.9	46.7	45.6	45.75	-0.53	-1.15	494973.0	22807386.0	1180
2016-12-12	48.1	48.3	45.7	46.28	-1.64	-3.42	680794.0	32086553.9	1503
2016-12-11	48.1	48.6	47.0	47.92	0.19	0.4	780460.0	37407248.3	1441
2016-12-08	49.0	50.25	47.4	47.73	-0.82	-1.69	1471839.0	72054718.05	2620
2016-12-07	45.0	49.0	44.6	48.55	3.81	8.52	3612963.0	171469205.5	4219
2016-12-06	44.5	45.5	44.5	44.74	0.11	0.25	885583.0	39859826.4	1292
2016-12-05	44.6	45.5	43.7	44.63	0.16	0.36	635194.0	28343816.2	1240
2016-12-04	46.0	46.6	44.0	44.47	-1.47	-3.2	991756.0	45136988.0	1955
2016-12-01	47.0	47.7	45.8	45.94	-0.88	-1.88	1985782.0	92892945.8	3377
2016-11-30	44.8	47.7	44.8	46.82	2.26	5.07	2411457.0	112584473.4	3616
2016-11-29	45.8	46.4	43.1	44.56	-1.36	-2.96	3458634.0	153070086.6	6489
2016-11-28	44.1	46.5	43.3	45.92	3.12	7.29	2343734.0	105497743.3	3775
2016-11-27	39.7	42.8	39.3	42.8	3.85	9.88	1083914.0	45336574.9	1316
2016-11-24	39.4	40.7	38.1	38.95	1.35	3.59	1756855.0	69061486.2	2766
2016-11-23	35.0	37.6	34.6	37.6	3.34	9.75	922823.0	33599600.0	1068
2016-11-22	36.2	36.5	34.2	34.26	0.65	1.93	1103043.0	38600276.5	1537
2016-11-21	32.5	34.4	32.5	33.61	1.51	4.7	1036790.0	34830929.4	1329
2016-11-20	30.2	32.7	30.2	32.1	1.83	6.05	1064025.0	33270240.7	1220
2016-11-17	30.6	31.0	29.8	30.27	-0.27	-0.88	515582.0	15687193.4	737
2016-11-16	28.9	31.0	28.9	30.54	2.01	7.05	818193.0	24696520.7	1028
2016-11-15	29.3	29.5	27.8	28.53	-0.47	-1.62	395419.0	11396898.9	501
2016-11-14	29.6	30.5	28.9	29.0	-0.41	-1.39	742337.0	21948709.0	774
2016-11-13	28.2	29.9	28.2	29.41	1.27	4.51	468882.0	13712306.5	548
2016-11-10	27.5	28.4	27.5	28.14	0.79	2.89	500557.0	14002174.8	623
2016-11-09	26.3	27.4	26.1	27.35	0.18	0.66	424841.0	11402187.5	483
2016-11-08	27.4	27.7	27.0	27.17	-0.08	-0.29	402137.0	11033046.9	488
2016-11-07	27.4	27.4	27.0	27.25	0.25	0.93	423670.0	11518487.6	446
2016-11-06	26.5	27.5	26.5	27.0	0.15	0.56	382248.0	10362847.7	454
2016-11-03	27.2	27.6	26.8	26.85	-0.15	-0.56	954440.0	25934675.7	1030
2016-11-02	26.6	27.8	25.8	27.0	0.27	1.01	1188020.0	32109950.6	1500
2016-11-01	26.0	27.6	25.8	26.73	0.77	2.97	1026079.0	27611475.2	1107
2016-10-31	25.7	26.3	25.6	25.96	0.34	1.33	437160.0	11339892.2	380
2016-10-30	25.3	25.7	25.3	25.62	0.25	0.99	130774.0	3331679.6	166
2016-10-27	25.3	25.8	25.3	25.37	-0.04	-0.16	234307.0	5995726.9	217
2016-10-26	25.5	25.6	25.1	25.41	-0.14	-0.55	252221.0	6411728.6	292
2016-10-25	25.3	25.7	25.3	25.55	0.29	1.15	191075.0	4872911.6	233
2016-10-24	25.0	25.5	24.9	25.26	0.47	1.9	329323.0	8310897.9	372
2016-10-23	23.75	24.95	23.75	24.79	0.54	2.23	186033.0	4590503.85	280
2016-10-20	23.7	24.45	23.5	24.25	0.53	2.23	190123.0	4563727.5	319
2016-10-19	22.9	24.0	22.7	23.72	0.75	3.27	193156.0	4475832.85	259
2016-10-18	24.6	24.6	22.6	22.97	-1.52	-6.21	152981.0	3649453.6	232
2016-10-17	25.3	25.3	24.35	24.49	-0.61	-2.43	184855.0	4579391.2	327
2016-10-16	25.9	26.1	25.0	25.1	-0.64	-2.49	220197.0	5613483.0	328
2016-10-13	25.5	26.2	25.4	25.74	0.36	1.42	286154.0	7389187.0	343
2016-10-12	25.0	25.8	24.9	25.38	0.53	2.13	334065.0	8470609.3	464
2016-10-11	24.3	25.2	24.3	24.85	0.72	2.98	250406.0	6169732.9	478
2016-10-10	23.7	24.15	23.6	24.13	0.17	0.71	216292.0	5169546.2	425
2016-10-09	25.1	25.3	23.85	23.96	-0.95	-3.81	289411.0	7129188.05	411
2016-10-06	24.6	25.4	24.6	24.91	0.4	1.63	447854.0	11216048.85	516
2016-10-05	24.15	24.6	24.0	24.51	0.46	1.91	430021.0	10496149.55	498
2016-10-04	24.2	24.3	23.0	24.05	0.03	0.12	499773.0	11832181.8	702
2016-10-03	23.15	24.7	22.25	24.02	-0.28	-1.15	715488.0	16790370.5	831
2016-10-02	27.0	27.5	24.3	24.3	-2.68	-9.93	270265.0	7032349.75	375
2016-09-29	27.0	27.5	26.3	26.98	0.1	0.37	354235.0	9566837.9	494
2016-09-28	29.0	29.2	26.0	26.88	-1.82	-6.34	311735.0	8587946.2	482
2016-09-27	29.5	30.4	28.7	28.7	-3.09	-9.72	303016.0	8918539.2	529
2016-09-26	31.7	32.0	31.5	31.79	0.13	0.41	107767.0	3427000.0	191
2016-09-25	31.9	32.0	31.4	31.66	-0.17	-0.53	75781.0	2393970.6	146
2016-09-21	32.1	32.1	31.5	31.83	-0.09	-0.28	100129.0	3192990.1	182
2016-09-20	31.7	32.2	31.0	31.92	0.49	1.56	113780.0	3607467.7	219
2016-09-19	33.8	33.8	30.6	31.43	-2.19	-6.51	191367.0	6065809.1	386
2016-09-18	34.4	34.4	33.5	33.62	-0.87	-2.52	131019.0	4431542.5	196
2016-09-08	34.4	34.7	34.3	34.49	-0.01	-0.03	92613.0	3201082.6	190
2016-09-07	34.6	35.0	34.3	34.5	-0.09	-0.26	213775.0	7402536.0	293
2016-09-06	34.8	35.0	34.2	34.59	0.0	0.0	213699.0	7394554.4	358
2016-09-05	34.3	34.8	34.1	34.59	0.42	1.23	246664.0	8504390.8	368
2016-09-04	33.5	34.5	33.5	34.17	0.35	1.03	108636.0	3713738.0	225
2016-09-01	34.0	34.1	33.1	33.82	-0.42	-1.23	154493.0	5184204.2	327
2016-08-31	35.3	35.3	34.1	34.24	-1.14	-3.22	232946.0	8105169.3	388
2016-08-30	35.0	35.4	35.0	35.38	0.48	1.38	128552.0	4531253.5	235
2016-08-29	35.0	35.5	34.8	34.9	-0.06	-0.17	104218.0	3664199.7	220
2016-08-28	34.2	35.0	34.2	34.96	0.75	2.19	75243.0	2616232.3	136
2016-08-25	33.2	34.5	33.2	34.21	-0.5	-1.44	100754.0	3444012.5	214
2016-08-24	36.0	36.0	33.5	34.71	-1.01	-2.83	76356.0	2706363.9	162
2016-08-23	35.2	35.8	34.9	35.72	0.43	1.22	126462.0	4471660.5	208
2016-08-22	36.2	36.2	35.2	35.29	-1.16	-3.18	112765.0	4015309.8	236
2016-08-21	37.0	37.0	36.4	36.45	-0.21	-0.57	69488.0	2547667.1	147
2016-08-18	36.4	37.0	36.0	36.66	-0.14	-0.38	164577.0	5981802.7	298
2016-08-17	37.6	37.9	36.7	36.8	-0.97	-2.57	166297.0	6195416.2	290
2016-08-16	38.2	38.6	37.7	37.77	-0.51	-1.33	215858.0	8268441.2	358
2016-08-15	37.9	38.8	37.9	38.28	0.31	0.82	378017.0	14509529.9	470
2016-08-14	37.9	38.3	37.9	37.97	0.31	0.82	121168.0	4608178.6	194
2016-08-11	37.7	37.8	37.6	37.66	-0.26	-0.69	50908.0	1920280.6	139
2016-08-10	38.3	38.5	37.7	37.92	-0.18	-0.47	249729.0	9506187.5	374
2016-08-09	37.7	38.2	37.4	38.1	0.57	1.52	145143.0	5503176.5	237
2016-08-08	37.6	37.6	37.3	37.53	-0.02	-0.05	86473.0	3240951.7	194
2016-08-07	37.5	38.2	37.3	37.55	0.17	0.45	173312.0	6525626.3	306
2016-08-04	37.2	39.3	37.2	37.38	0.58	1.58	669958.0	25620266.6	1087
2016-08-03	37.0	37.4	36.5	36.8	-0.25	-0.67	106318.0	3932938.1	184
2016-08-02	37.2	37.4	36.7	37.05	-0.48	-1.28	162344.0	6005069.1	257
2016-08-01	37.6	38.0	37.3	37.53	0.46	1.24	167379.0	6302144.3	275
2016-07-31	37.7	37.8	36.5	37.07	-0.31	-0.83	114902.0	4250083.6	244
2016-07-28	38.3	38.7	37.2	37.38	-1.26	-3.26	166698.0	6291848.4	281
2016-07-27	38.4	38.7	38.1	38.64	0.06	0.16	79374.0	3048383.6	169
2016-07-26	39.2	39.2	38.4	38.58	-0.38	-0.98	137148.0	5310972.6	237
2016-07-25	38.4	39.3	38.4	38.96	0.44	1.14	202240.0	7872433.9	277
2016-07-24	39.2	39.3	38.4	38.52	-0.63	-1.61	176632.0	6848877.4	296
2016-07-21	39.6	40.1	39.0	39.15	-1.0	-2.49	174895.0	6924139.0	289
2016-07-20	40.4	40.4	39.9	40.15	0.02	0.05	151444.0	6069732.2	232
2016-07-19	40.3	40.5	40.1	40.13	-0.28	-0.69	185731.0	7487815.7	266
2016-07-18	41.1	41.2	40.2	40.41	-0.55	-1.34	250117.0	10147291.0	341
2016-07-17	39.9	41.4	39.9	40.96	1.13	2.84	623608.0	25464884.5	894
2016-07-14	40.2	40.3	39.8	39.83	-0.33	-0.82	223845.0	8969619.0	353
2016-07-13	40.2	40.4	40.1	40.16	0.07	0.17	238768.0	9603076.8	377
2016-07-12	40.5	40.7	40.0	40.09	-0.35	-0.87	667998.0	26978690.9	864
2016-07-11	38.8	41.0	38.7	40.44	1.74	4.5	1308244.0	52447016.0	1605
2016-07-10	38.5	39.0	38.5	38.7	0.59	1.55	77712.0	3008399.2	152
2016-06-30	38.6	38.6	38.1	38.11	-0.56	-1.45	106708.0	4092241.8	202
2016-06-29	38.9	38.9	38.5	38.67	0.11	0.29	102314.0	3957488.8	159
2016-06-28	38.4	38.7	38.2	38.56	0.09	0.23	130716.0	5029396.8	217
2016-06-27	38.2	39.4	38.0	38.47	0.49	1.29	263778.0	10230895.3	410
2016-06-26	35.5	38.1	35.4	37.98	-0.95	-2.44	243913.0	9035706.2	400
2016-06-23	39.2	39.3	38.7	38.93	-0.37	-0.94	164620.0	6407228.9	281
2016-06-22	39.5	39.7	39.3	39.3	0.03	0.08	148582.0	5871881.3	268
2016-06-21	39.5	39.6	39.2	39.27	-0.17	-0.43	41569.0	1637785.8	86
2016-06-20	39.4	39.6	39.3	39.44	0.12	0.31	62860.0	2480129.0	125
2016-06-19	40.0	40.0	39.3	39.32	0.32	0.82	124019.0	4914273.6	214
2016-06-16	39.5	39.5	38.9	39.0	-0.47	-1.19	122574.0	4798858.2	259
2016-06-15	39.9	40.6	39.4	39.47	-0.48	-1.2	363479.0	14566797.3	521
2016-06-14	39.8	40.4	39.8	39.95	0.19	0.48	309220.0	12392315.6	523
2016-06-13	39.4	39.8	39.4	39.76	0.11	0.28	153923.0	6107158.3	226
2016-06-12	40.0	40.0	39.4	39.65	-0.39	-0.97	214230.0	8497037.1	354
2016-06-09	40.3	40.6	39.9	40.04	-0.17	-0.42	171773.0	6897348.4	334
2016-06-08	39.9	40.6	39.8	40.21	0.49	1.23	333504.0	13426229.9	518
2016-06-07	39.4	39.8	39.3	39.72	0.57	1.46	173763.0	6868205.6	295
2016-06-06	38.8	39.5	38.6	39.15	-0.03	-0.08	131569.0	5145483.6	251
2016-06-05	39.5	39.5	39.1	39.18	-0.09	-0.23	177681.0	6991023.3	336
2016-06-02	39.5	40.2	39.2	39.27	-0.03	-0.08	438185.0	17389686.5	675
2016-06-01	39.4	39.7	39.1	39.3	-0.15	-0.38	258163.0	10170712.0	473
2016-05-31	39.5	39.6	38.7	39.45	0.46	1.18	243211.0	9534431.3	401
2016-05-30	39.4	40.4	38.9	38.99	-0.47	-1.19	331566.0	13116289.4	577
2016-05-29	39.7	40.2	39.1	39.46	-0.64	-1.6	364776.0	14450497.4	621
2016-05-26	40.7	41.9	39.9	40.1	-0.11	-0.27	720605.0	29629167.2	1221
2016-05-25	40.0	40.5	39.7	40.21	0.79	2.0	331708.0	13286766.1	582
2016-05-24	39.4	39.6	38.3	39.42	0.63	1.62	341976.0	13382138.9	661
2016-05-23	42.5	42.7	38.6	38.79	-3.88	-9.09	598918.0	24039484.7	1046
2016-05-22	43.4	43.7	42.4	42.67	-0.97	-2.22	350074.0	15119098.8	608
2016-05-19	44.2	44.3	43.2	43.64	-0.48	-1.09	542800.0	23790703.7	875
2016-05-18	45.5	45.6	44.0	44.12	-0.96	-2.13	670510.0	29951425.0	1148
2016-05-17	43.7	46.6	43.6	45.08	1.54	3.54	2771475.0	125223371.8	3511
2016-05-16	43.5	44.3	43.3	43.54	0.07	0.16	649265.0	28422843.9	819
2016-05-15	42.9	43.7	42.7	43.47	0.68	1.59	542812.0	23527571.9	809
2016-05-12	42.9	43.0	42.7	42.79	0.17	0.4	161285.0	6904784.2	312
2016-05-11	43.1	43.2	42.5	42.62	-0.09	-0.21	380668.0	16364310.0	475
2016-05-10	42.7	43.7	42.3	42.71	-0.18	-0.42	620946.0	26714681.8	918
2016-05-09	43.2	43.3	42.6	42.89	-0.18	-0.42	315873.0	13559382.8	447
2016-05-08	43.0	43.6	42.6	43.07	1.1	2.62	597779.0	25740404.3	781
2016-05-05	41.5	42.2	41.5	41.97	0.74	1.79	284767.0	11949978.1	458
2016-05-04	42.1	42.1	41.1	41.23	-0.96	-2.28	214721.0	8949214.5	408
2016-05-03	43.1	43.3	42.0	42.19	-0.85	-1.97	268808.0	11475379.0	480
2016-05-02	43.4	43.7	42.8	43.04	-0.4	-0.92	277273.0	11986274.6	497
2016-05-01	43.6	44.3	43.3	43.44	-0.05	-0.11	454489.0	19873835.0	677
2016-04-28	43.7	44.4	43.3	43.49	0.12	0.28	1063533.0	46562244.9	1400
2016-04-27	43.8	44.2	42.9	43.37	-0.33	-0.76	660454.0	28809070.7	1014
2016-04-26	42.3	44.6	41.9	43.7	1.6	3.8	2109604.0	91834137.4	2548
2016-04-25	42.0	42.3	41.7	42.1	0.51	1.23	843677.0	35432602.6	1035
2016-04-24	41.3	42.1	40.6	41.59	-0.16	-0.38	630777.0	26182006.8	971
2016-04-21	42.3	42.3	41.6	41.75	-0.29	-0.69	443918.0	18574230.5	614
2016-04-20	41.5	42.2	41.3	42.04	0.69	1.67	534619.0	22419989.5	697
2016-04-19	40.4	42.0	40.4	41.35	1.35	3.37	489414.0	20246025.4	714
2016-04-18	39.5	40.2	39.0	40.0	-0.37	-0.92	233297.0	9292857.4	401
2016-04-17	40.8	41.1	40.3	40.37	-1.12	-2.7	312537.0	12754633.5	537
2016-04-14	41.3	41.7	41.3	41.49	0.19	0.46	321970.0	13355857.0	503
2016-04-13	41.6	42.1	41.1	41.3	-0.15	-0.36	357575.0	14907319.6	628
2016-04-12	41.3	41.7	41.1	41.45	0.44	1.07	423139.0	17548875.6	728
2016-04-11	40.9	41.4	40.7	41.01	0.12	0.29	428273.0	17621913.0	633
2016-04-10	41.0	41.4	40.5	40.89	0.43	1.06	456655.0	18713639.7	694
2016-04-07	40.5	41.5	40.3	40.46	0.28	0.7	717818.0	29295356.0	1043
2016-04-06	40.4	40.8	40.1	40.18	-0.08	-0.2	359357.0	14550378.3	602
2016-04-05	39.9	40.8	39.5	40.26	0.42	1.05	552954.0	22230156.0	970
2016-04-04	38.1	39.9	38.1	39.84	1.74	4.57	494539.0	19331592.1	777
2016-04-03	40.0	40.2	37.0	38.1	-2.68	-6.57	516556.0	19719908.8	913
2016-03-31	41.1	41.8	40.5	40.78	-0.45	-1.09	369593.0	15207903.5	686
2016-03-30	41.2	41.5	40.8	41.23	0.29	0.71	336083.0	13841386.3	542
2016-03-29	41.1	41.5	40.6	40.94	-0.2	-0.49	187833.0	7703560.8	464
2016-03-28	41.6	41.9	40.5	41.14	0.02	0.05	248559.0	10289314.6	512
2016-03-27	41.4	42.0	40.5	41.12	-0.4	-0.96	292588.0	12085375.5	610
2016-03-24	42.3	42.7	41.4	41.52	-1.39	-3.24	486718.0	20392714.0	783
2016-03-23	43.7	43.9	42.7	42.91	-0.75	-1.72	394807.0	17080224.2	665
2016-03-22	44.6	44.7	43.1	43.66	-0.73	-1.64	636491.0	27899502.8	1091
2016-03-21	43.4	45.6	43.3	44.39	1.41	3.28	2410424.0	107824524.8	3231
2016-03-20	42.7	43.1	42.2	42.98	0.58	1.37	523779.0	22363122.5	737
2016-03-17	43.0	43.2	42.3	42.4	-0.06	-0.14	442126.0	18912719.2	688
2016-03-16	41.5	42.9	41.2	42.46	1.3	3.16	686896.0	28924217.8	1007
2016-03-15	40.9	41.3	40.5	41.16	0.49	1.2	338177.0	13865764.9	568
2016-03-14	42.2	42.3	40.5	40.67	-1.56	-3.69	383710.0	15989274.3	603
2016-03-13	42.6	42.7	42.2	42.23	0.24	0.57	419155.0	17767884.6	680
2016-03-10	43.0	43.3	41.9	41.99	-0.84	-1.96	463758.0	19748071.1	757
2016-03-09	43.0	43.4	42.4	42.83	-0.52	-1.2	847974.0	36422879.6	1132
2016-03-08	43.0	43.8	43.0	43.35	0.45	1.05	1359922.0	58984309.6	1573
2016-03-07	42.4	43.8	41.9	42.9	0.71	1.68	1994926.0	85560064.9	2323
2016-03-06	42.0	42.7	42.0	42.19	0.69	1.66	661915.0	27969131.8	905
2016-03-03	41.5	42.1	41.3	41.5	0.15	0.36	686491.0	28564489.7	964
2016-03-02	42.6	42.7	41.2	41.35	-0.57	-1.36	703954.0	29570881.6	1100
2016-03-01	41.3	42.8	41.1	41.92	1.12	2.75	1541526.0	64666877.7	2126
2016-02-29	41.5	41.9	40.5	40.8	-0.41	-0.99	612118.0	25209105.0	1048
2016-02-28	40.5	41.4	40.5	41.21	1.3	3.26	593788.0	24332401.4	974
2016-02-25	39.8	40.7	39.7	39.91	0.48	1.22	615430.0	24685152.9	1018
2016-02-24	40.5	41.3	39.2	39.43	-1.53	-3.74	876434.0	35480433.7	1433
2016-02-23	41.1	42.0	40.4	40.96	-0.3	-0.73	1130114.0	46370241.5	1924
2016-02-22	39.7	42.6	39.1	41.26	2.48	6.4	2450320.0	101264921.3	2636
2016-02-21	38.4	40.0	38.3	38.78	1.12	2.97	1136206.0	44608879.4	1593
2016-02-18	36.8	38.1	36.5	37.66	1.8	5.02	1773402.0	66422510.5	2077
2016-02-17	35.4	36.2	35.0	35.86	0.58	1.64	1061562.0	37980016.3	1238
2016-02-16	35.4	36.5	34.2	35.28	0.87	2.53	1096190.0	38669136.1	1435
2016-02-15	31.9	34.9	31.7	34.41	2.61	8.21	1331899.0	44370976.3	1745
2016-02-14	36.5	36.8	31.7	31.8	-3.35	-9.53	1152911.0	39552516.1	1588
2016-02-11	38.7	39.8	34.8	35.15	-3.42	-8.87	1744187.0	65503407.7	2095
2016-02-10	38.5	39.2	37.8	38.57	-0.04	-0.1	1046398.0	40322758.8	1447
2016-02-09	38.2	40.2	38.1	38.61	0.27	0.7	2092663.0	82335510.3	2400
2016-02-08	37.8	38.8	36.5	38.34	0.97	2.6	1114560.0	42223051.1	1335
2016-02-07	37.4	38.8	37.1	37.37	-0.42	-1.11	1116087.0	42438416.8	1537
2016-02-04	37.2	39.1	37.2	37.79	1.21	3.31	1968849.0	74970156.5	2247
2016-02-03	35.7	36.7	35.1	36.58	0.6	1.67	906738.0	32486080.4	1241
2016-02-02	36.9	38.2	35.8	35.98	-1.37	-3.67	1024803.0	38093084.6	1423
2016-02-01	36.5	38.6	36.1	37.35	0.64	1.74	1358172.0	50808732.8	1583
2016-01-31	36.5	38.7	36.2	36.71	0.88	2.46	1933166.0	72618521.4	2170
2016-01-28	35.3	36.9	35.0	35.83	0.97	2.78	1061407.0	38144308.3	1557
2016-01-27	35.6	36.1	34.4	34.86	-0.4	-1.13	822768.0	29026640.2	1310
2016-01-26	35.2	37.8	34.7	35.26	-0.24	-0.68	2273325.0	83121311.9	2936
2016-01-25	32.4	35.5	31.8	35.5	3.17	9.81	2011791.0	68632362.5	2076
2016-01-24	33.1	33.1	32.0	32.33	1.52	4.93	535761.0	17413876.1	702
2016-01-21	30.0	31.6	30.0	30.81	-0.06	-0.19	794624.0	24703027.9	1072
2016-01-20	32.5	33.2	30.8	30.87	-3.34	-9.76	1036590.0	32994745.5	1543
2016-01-19	33.5	35.2	32.9	34.21	1.78	5.49	861829.0	29382061.2	1242
2016-01-18	28.8	33.4	28.8	32.43	0.43	1.34	1876971.0	58325804.8	2352
2016-01-17	32.5	33.8	32.0	32.0	-3.5	-9.86	926770.0	29967649.7	1488
2016-01-14	38.0	38.3	35.5	35.5	-3.91	-9.92	758985.0	27325643.7	974
2016-01-13	41.7	42.0	38.6	39.41	-1.76	-4.27	635549.0	25980006.4	1027
2016-01-12	40.0	42.6	40.0	41.17	-1.93	-4.48	878788.0	36467739.5	1445
2016-01-11	42.1	44.5	41.9	43.1	-1.7	-3.79	1818733.0	78442923.4	2815
2016-01-10	50.25	50.75	44.8	44.8	-4.91	-9.88	756087.0	35439384.55	1167
2016-01-07	53.0	53.0	49.2	49.71	-4.44	-8.2	315345.0	16137426.55	719
2016-01-06	55.75	56.0	53.0	54.15	-1.49	-2.68	284636.0	15722234.5	553
2016-01-05	55.25	57.0	55.0	55.64	0.4	0.72	506156.0	28315231.75	855
2016-01-04	56.5	58.0	55.0	55.24	-1.16	-2.06	625415.0	35503655.0	975
2016-01-03	55.5	56.75	55.5	56.4	1.27	2.3	317307.0	17837639.25	489
2015-12-31	55.25	55.75	54.75	55.13	-0.73	-1.31	293953.0	16278597.0	523
2015-12-30	57.0	57.5	55.5	55.86	-0.81	-1.43	421695.0	23882450.0	690
2015-12-29	56.0	57.25	55.0	56.67	0.56	1.0	655235.0	36754050.75	879
2015-12-28	56.0	57.0	55.0	56.11	0.19	0.34	426814.0	23873264.0	739
2015-12-27	56.0	56.5	55.0	55.92	0.24	0.43	303936.0	16932849.25	523
2015-12-24	56.5	57.25	55.5	55.68	-0.74	-1.31	390981.0	22071319.5	672
2015-12-23	58.25	58.5	56.0	56.42	-0.54	-0.95	802944.0	45987092.5	1299
2015-12-22	56.0	58.0	56.0	56.96	1.61	2.91	805199.0	45864139.75	1127
2015-12-21	55.75	56.5	55.25	55.35	-0.2	-0.36	437784.0	24419274.0	736
2015-12-20	54.25	57.25	53.5	55.55	0.81	1.48	949235.0	52875628.75	1277
2015-12-17	53.75	55.25	53.75	54.74	1.27	2.38	273993.0	14977025.5	541
2015-12-16	54.25	54.25	52.75	53.47	-0.06	-0.11	201230.0	10770619.5	420
2015-12-15	53.75	54.5	53.0	53.53	0.78	1.48	319280.0	17141699.5	560
2015-12-14	55.25	56.25	52.5	52.75	-2.04	-3.72	476503.0	26195956.25	842
2015-12-13	56.0	56.0	53.0	54.79	-2.57	-4.48	376337.0	20516197.25	680
2015-12-10	58.0	58.5	57.0	57.36	-0.84	-1.44	140157.0	8109500.0	362
2015-12-09	58.0	59.0	57.75	58.2	0.24	0.41	199948.0	11648882.25	382
2015-12-08	60.0	61.5	56.25	57.96	-3.17	-5.19	720108.0	41754647.5	1474
2015-12-07	63.25	63.5	60.75	61.13	-1.81	-2.88	682546.0	42496213.5	874
2015-12-06	60.75	64.75	60.25	62.94	2.9	4.83	1292943.0	81596854.5	1744
2015-12-03	60.5	61.0	60.0	60.04	-1.02	-1.67	190161.0	11477139.0	461
2015-12-02	61.5	61.75	60.75	61.06	-0.45	-0.73	302109.0	18485591.0	538
2015-12-01	62.25	62.25	60.75	61.51	-0.6	-0.97	286017.0	17584862.25	574
2015-11-30	63.75	63.75	62.0	62.11	-0.92	-1.46	225060.0	14076919.75	412
2015-11-29	62.0	64.0	62.0	63.03	1.4	2.27	592002.0	37344695.5	996
2015-11-26	61.0	63.25	61.0	61.63	0.48	0.78	523592.0	32680786.25	811
2015-11-25	62.0	62.0	61.0	61.15	-0.82	-1.32	165309.0	10175077.5	349
2015-11-24	62.0	62.5	61.75	61.97	0.31	0.5	308915.0	19164029.0	519
2015-11-23	62.75	63.0	61.5	61.66	-0.72	-1.15	279777.0	17436604.25	529
2015-11-22	61.25	64.0	60.75	62.38	1.82	3.01	606031.0	37723401.75	1077
2015-11-19	62.25	62.75	60.0	60.56	-1.09	-1.77	523972.0	32215676.25	987
2015-11-18	60.0	62.25	60.0	61.65	1.5	2.49	821257.0	50381652.25	1298
2015-11-17	58.5	61.75	58.25	60.15	2.15	3.71	684554.0	41110488.5	1158
2015-11-16	57.75	58.75	57.0	58.0	0.99	1.74	182645.0	10566448.75	351
2015-11-15	57.5	58.0	56.5	57.01	-1.74	-2.96	250427.0	14331669.5	467
2015-11-12	59.0	60.5	58.5	58.75	-0.31	-0.52	440948.0	26323517.5	784
2015-11-11	59.5	59.5	58.5	59.06	0.02	0.03	202066.0	11946534.75	474
2015-11-10	60.5	61.0	58.5	59.04	-1.27	-2.11	300149.0	17999934.5	617
2015-11-09	61.25	61.5	59.5	60.31	-1.35	-2.19	531086.0	32037273.25	1031
2015-11-08	57.0	62.75	56.5	61.66	4.16	7.23	752793.0	44473326.0	1215
2015-11-05	58.25	58.25	57.0	57.5	-0.49	-0.84	339516.0	19558788.25	470
2015-11-04	57.25	58.25	56.0	57.99	1.25	2.2	456485.0	26111191.25	704
2015-11-03	58.5	58.75	56.25	56.74	-1.18	-2.04	403802.0	23213558.75	698
2015-11-02	57.25	58.25	56.5	57.92	0.68	1.19	402027.0	23134478.0	638
2015-11-01	57.5	58.0	56.5	57.24	-0.83	-1.43	226421.0	12926927.5	484
2015-10-29	60.0	60.0	57.5	58.07	-0.16	-0.27	347791.0	20358359.0	662
2015-10-28	57.25	58.75	55.0	58.23	1.1	1.93	675383.0	38183898.5	1072
2015-10-27	60.0	60.25	55.25	57.13	-2.74	-4.58	334784.0	19623265.0	639
2015-10-26	59.5	60.25	58.5	59.87	0.7	1.18	193479.0	11506754.5	467
2015-10-25	60.5	61.0	58.5	59.17	-0.12	-0.2	255642.0	15300826.5	550
2015-10-22	60.25	61.0	57.0	59.29	-0.48	-0.8	440927.0	25970519.25	1029
2015-10-21	62.0	63.25	59.5	59.77	-2.39	-3.84	634726.0	39293831.0	1216
2015-10-20	63.75	64.25	62.0	62.16	-0.68	-1.08	586036.0	37198797.75	1104
2015-10-19	62.0	63.5	61.5	62.84	1.57	2.56	816084.0	51107239.75	1854
2015-10-18	61.0	63.0	61.0	61.27	1.29	2.15	524814.0	32523758.75	1424
2015-10-15	61.25	62.5	60.0	59.98	-0.91	-1.49	344445.0	21140299.0	706
2015-10-14	61.0	61.25	59.0	60.89	0.34	0.56	244646.0	14727442.75	552
2015-10-13	60.5	62.25	60.25	60.55	-0.57	-0.93	380436.0	23315023.25	700
2015-10-12	59.5	64.5	58.75	61.12	1.88	3.17	1278042.0	79256861.0	3068
2015-10-11	58.75	59.75	58.5	59.24	0.9	1.54	561750.0	33282282.25	863
2015-10-08	58.25	59.0	58.0	58.34	0.46	0.79	605313.0	35357438.25	966
2015-10-07	56.5	58.25	56.5	57.88	1.85	3.3	760533.0	43738753.25	1040
2015-10-06	56.25	57.25	55.75	56.03	0.15	0.27	689740.0	38927373.5	932
2015-10-05	55.25	56.0	55.25	55.88	0.94	1.71	260558.0	14503995.5	457
2015-10-04	54.5	55.75	54.5	54.94	0.08	0.15	246720.0	13603851.75	381
2015-10-01	56.25	56.25	54.5	54.86	-1.01	-1.81	180008.0	10015829.75	347
2015-09-30	55.5	56.0	55.25	55.87	0.92	1.67	162796.0	9047988.0	297
2015-09-29	54.5	55.25	54.5	54.95	-0.38	-0.69	185281.0	10172471.25	322
2015-09-21	55.75	56.0	55.0	55.33	0.07	0.13	187259.0	10367170.75	378
2015-09-20	55.0	56.0	55.0	55.26	-0.11	-0.2	365407.0	20295967.75	557
2015-09-17	56.25	56.5	55.0	55.37	-0.92	-1.63	234889.0	13109347.75	493
2015-09-16	57.25	57.5	56.0	56.29	-0.48	-0.85	441835.0	25193838.5	654
2015-09-15	56.0	57.0	54.75	56.77	0.52	0.92	458283.0	25618823.25	813
2015-09-14	57.5	57.75	56.0	56.25	-1.23	-2.14	289878.0	16520988.5	580
2015-09-13	58.0	59.0	57.25	57.48	-0.5	-0.86	525235.0	30570770.5	836
2015-09-10	58.5	59.5	57.5	57.98	-1.24	-2.09	913820.0	53261278.25	1289
2015-09-09	58.75	60.0	58.25	59.22	1.7	2.96	946240.0	55822830.5	1154
2015-09-08	56.5	58.0	56.0	57.52	1.39	2.48	642802.0	36694623.5	834
2015-09-07	56.0	58.0	55.75	56.13	0.9	1.63	802639.0	45550672.0	1067
2015-09-06	54.75	57.25	54.5	55.23	-0.01	-0.02	680229.0	38018343.5	1180
2015-09-03	57.0	57.25	55.0	55.24	-0.78	-1.39	523609.0	29359626.75	978
2015-09-02	55.75	56.5	54.5	56.02	-1.06	-1.86	946674.0	52495248.0	1415
2015-09-01	59.0	59.75	57.0	57.08	-1.18	-2.03	357989.0	20923203.25	756
2015-08-31	58.0	60.0	56.25	58.26	-0.41	-0.7	825227.0	47884471.25	1246
2015-08-30	61.25	61.75	58.5	58.67	-0.16	-0.27	610680.0	37032787.0	849
2015-08-27	59.5	60.5	58.5	58.83	1.39	2.42	659565.0	39264781.5	1139
2015-08-26	56.0	60.5	56.0	57.44	-1.56	-2.64	851873.0	49581708.25	1503
2015-08-25	54.75	59.0	53.25	59.0	5.32	9.91	728129.0	41235149.75	1066
2015-08-24	55.5	57.5	51.0	53.68	-2.32	-4.14	849108.0	45594461.5	1449
2015-08-23	59.0	60.25	56.0	56.0	-6.01	-9.69	520570.0	30542692.5	1040
2015-08-20	56.75	62.75	55.25	62.01	2.64	4.45	553869.0	32951053.5	1091
2015-08-19	65.0	66.0	58.5	59.37	-5.44	-8.39	539769.0	33796059.5	1115
2015-08-18	70.0	70.0	63.0	64.81	-5.12	-7.32	456931.0	30057648.75	1001
2015-08-17	70.75	72.25	69.5	69.93	-1.51	-2.11	257515.0	18252315.5	597
2015-08-16	75.75	76.25	70.0	71.44	-4.39	-5.79	277609.0	20273620.25	754
2015-08-13	76.5	77.25	75.5	75.83	-0.36	-0.47	197699.0	15137143.0	387
2015-08-12	76.0	76.75	75.0	76.19	-0.62	-0.81	138010.0	10486964.5	339
2015-08-11	77.5	78.0	76.5	76.81	-0.26	-0.34	342351.0	26550935.25	575
2015-08-10	76.75	77.75	76.25	77.07	0.49	0.64	256920.0	19812862.25	440
2015-08-09	75.0	77.5	75.0	76.58	0.18	0.24	182581.0	13975624.25	403
2015-08-06	77.75	78.0	75.5	76.4	-1.72	-2.2	313611.0	24200823.0	614
2015-08-05	76.75	79.0	76.5	78.12	1.58	2.06	417799.0	32492304.5	811
2015-08-04	77.0	77.0	75.5	76.54	-0.35	-0.46	201250.0	15347218.5	423
2015-08-03	75.5	77.0	75.25	76.89	0.7	0.92	211074.0	16087353.5	532
2015-08-02	80.5	81.75	75.0	76.19	-4.63	-5.73	321569.0	25016252.75	810
2015-07-30	82.0	82.5	80.5	80.82	-1.16	-1.41	190292.0	15543823.0	487
2015-07-29	83.0	83.5	81.75	81.98	-0.79	-0.95	343844.0	28469435.25	522
2015-07-28	82.5	83.5	81.5	82.77	0.64	0.78	299603.0	24818120.5	521
2015-07-27	83.25	83.5	82.0	82.13	-1.35	-1.62	186701.0	15461043.75	444
2015-07-26	82.5	85.75	82.0	83.48	1.28	1.56	848712.0	71363702.25	1479
2015-07-23	82.75	83.0	82.0	82.2	-1.08	-1.3	219102.0	18094888.0	520
2015-07-22	83.5	84.0	82.25	83.28	2.86	3.56	695859.0	57926212.5	1273
2015-07-15	81.0	81.5	80.0	80.42	0.47	0.59	311684.0	25197351.75	573
2015-07-14	79.25	81.0	79.25	79.95	0.54	0.68	341828.0	27417310.0	651
2015-07-13	80.0	80.5	79.25	79.41	-0.46	-0.58	170004.0	13586948.5	373
2015-07-12	79.75	80.75	79.5	79.87	0.61	0.77	219432.0	17580236.5	516
2015-07-09	78.5	79.75	78.5	79.26	0.76	0.97	189168.0	14978325.0	392
2015-07-08	78.5	80.0	78.25	78.5	-0.27	-0.34	214242.0	16884006.75	429
2015-07-07	79.0	79.5	78.5	78.77	0.04	0.05	109627.0	8652538.25	302
2015-07-06	78.25	81.0	78.0	78.73	-0.21	-0.27	358497.0	28612841.75	836
2015-07-05	79.0	79.5	78.25	78.94	-0.45	-0.57	131001.0	10346750.75	304
2015-07-02	80.5	81.5	79.25	79.39	-1.3	-1.61	253105.0	20285250.75	605
2015-07-01	80.5	82.75	79.0	80.69	0.88	1.1	431714.0	34987494.75	986
2015-06-30	77.75	81.0	76.5	79.81	1.24	1.58	453127.0	35543373.75	1026
2015-06-29	81.75	81.75	76.25	78.57	-3.78	-4.59	235623.0	18593912.0	654
2015-06-28	83.25	83.5	81.25	82.35	-0.57	-0.69	152571.0	12571645.0	420
2015-06-25	81.5	83.75	81.5	82.92	1.01	1.23	328743.0	27244897.25	758
2015-06-24	83.5	83.75	81.75	81.91	-1.13	-1.36	218415.0	17976053.5	594
2015-06-23	80.0	83.75	79.5	83.04	3.81	4.81	510373.0	41474679.25	947
2015-06-22	79.25	80.5	78.25	79.23	-0.19	-0.24	278930.0	22022924.0	582
2015-06-21	82.25	82.5	79.0	79.42	-2.97	-3.6	206236.0	16603439.0	546
2015-06-18	83.25	83.75	82.0	82.39	-0.8	-0.96	99839.0	8286482.5	318
2015-06-17	84.5	85.0	83.0	83.19	-1.67	-1.97	248226.0	20756373.25	518
2015-06-16	85.25	86.0	84.25	84.86	-0.62	-0.73	114923.0	9774156.0	317
2015-06-15	85.5	86.75	84.5	85.48	0.29	0.34	420351.0	36054276.25	754
2015-06-14	83.75	85.75	83.75	85.19	1.45	1.73	348808.0	29697791.75	610
2015-06-11	85.0	85.0	83.25	83.74	-0.83	-0.98	188383.0	15836353.5	447
2015-06-10	84.0	85.25	83.25	84.57	1.08	1.29	345446.0	29147835.0	785
2015-06-09	84.25	84.75	82.0	83.49	-1.19	-1.41	325574.0	27104524.25	762
2015-06-08	86.25	87.25	84.25	84.68	-1.88	-2.17	357092.0	30710480.75	784
2015-06-07	86.5	87.75	85.5	86.56	0.52	0.6	412643.0	35767029.0	996
2015-06-04	87.0	87.25	85.75	86.04	-1.09	-1.25	260342.0	22514287.5	703
2015-06-03	88.75	89.75	86.5	87.13	-0.8	-0.91	1021685.0	90277311.5	1708
2015-06-02	85.75	89.0	85.75	87.93	2.44	2.85	1853751.0	162372878.75	2672
2015-06-01	83.75	85.75	83.25	85.49	1.77	2.11	927787.0	78800621.25	1408
2015-05-31	84.25	85.5	83.5	83.72	0.04	0.05	837798.0	70957237.5	1342
2015-05-28	84.75	85.25	83.5	83.68	-0.96	-1.13	329257.0	27777468.75	736
2015-05-27	84.0	85.25	83.75	84.64	0.68	0.81	660102.0	55807804.0	1165
2015-05-26	84.25	84.25	83.75	83.96	-0.3	-0.36	275489.0	23149816.5	628
2015-05-25	85.25	86.25	84.0	84.26	-0.83	-0.98	622291.0	53016382.75	1161
2015-05-24	83.5	86.0	83.25	85.09	1.58	1.89	1022511.0	86655388.0	1752
2015-05-21	83.5	84.5	83.0	83.51	-0.05	-0.06	266238.0	22280786.0	728
2015-05-20	85.0	85.0	83.5	83.56	-1.38	-1.62	359647.0	30279140.5	845
2015-05-19	85.75	86.5	84.75	84.94	-0.99	-1.15	576001.0	49322517.75	1157
2015-05-18	85.25	87.5	84.75	85.93	1.25	1.48	1136892.0	97823774.5	2028
2015-05-17	84.25	86.5	83.25	84.68	0.65	0.77	833911.0	70925244.0	1543
2015-05-14	86.5	87.25	83.5	84.03	-1.92	-2.23	818561.0	70260986.0	1774
2015-05-13	83.5	86.5	82.0	85.95	3.15	3.8	1199106.0	101466033.5	1748
2015-05-12	81.75	83.25	81.75	82.8	0.99	1.21	440312.0	36376661.5	839
2015-05-11	82.75	84.5	81.5	81.81	-0.93	-1.12	605530.0	50440909.25	1234
2015-05-10	82.0	83.5	81.0	82.74	1.07	1.31	403047.0	33154519.5	900
2015-05-07	82.75	82.75	80.5	81.67	-1.25	-1.51	244490.0	19984077.5	732
2015-05-06	83.0	83.75	82.5	82.92	-0.11	-0.13	200342.0	16651363.75	559
2015-05-05	84.5	84.5	82.75	83.03	-1.13	-1.34	390501.0	32673166.25	956
2015-05-04	86.0	86.5	84.0	84.16	-0.16	-0.19	790312.0	67371497.5	1660
2015-05-03	82.5	85.5	81.5	84.32	1.72	2.08	1611310.0	134778721.0	2944
2015-04-30	84.25	84.5	82.0	82.6	-1.64	-1.95	480601.0	40017216.5	1273
2015-04-29	85.75	86.0	83.25	84.24	-0.55	-0.65	727004.0	61360038.0	1463
2015-04-28	86.0	87.5	84.25	84.79	0.14	0.17	1495870.0	128967861.25	3047
2015-04-27	92.25	94.0	83.5	84.65	-7.11	-7.75	3721857.0	330115441.5	6615
2015-04-26	93.25	93.75	91.0	91.76	0.08	0.09	1348322.0	124243704.75	2776
2015-04-23	86.5	93.0	85.75	91.68	5.78	6.73	2213699.0	198937181.25	4261
2015-04-22	83.75	88.25	83.0	85.9	4.6	5.66	1893024.0	163080358.0	3393
2015-04-21	76.5	83.0	75.75	81.3	4.76	6.22	1425485.0	113048137.5	2305
2015-04-20	78.0	78.5	76.0	76.54	-1.02	-1.32	583410.0	45167462.0	1038
2015-04-19	76.0	78.5	75.0	77.56	3.19	4.29	801828.0	61509549.75	1572
2015-04-16	73.5	74.75	73.25	74.37	1.31	1.79	501789.0	37140984.0	895
2015-04-15	73.25	74.0	73.0	73.06	1.0	1.39	391073.0	28688132.75	666
2015-04-14	72.0	73.75	71.25	72.06	0.47	0.66	597177.0	43283398.75	1027
2015-04-13	69.5	72.0	69.5	71.59	1.55	2.21	658749.0	46956085.0	1140
2015-04-12	70.5	71.25	69.75	70.04	0.36	0.52	317912.0	22502896.5	784
2015-04-09	69.0	70.25	68.75	69.68	-0.31	-0.44	499265.0	34697280.75	1087
2015-04-08	72.25	72.25	69.75	69.99	-1.31	-1.84	556365.0	39673141.25	1114
2015-04-07	68.5	72.25	68.5	71.3	3.56	5.26	778531.0	54880607.0	1580
2015-04-06	68.75	69.25	67.25	67.74	-0.35	-0.51	474283.0	32341531.0	1124
2015-04-05	70.5	71.25	65.5	68.09	-1.86	-2.66	723397.0	49414830.5	1696
2015-04-02	72.0	74.0	69.5	69.95	-0.85	-1.2	1473255.0	106140504.25	2658
2015-04-01	71.0	72.25	69.75	70.8	0.36	0.51	515074.0	36651806.5	1310
2015-03-31	73.0	74.25	69.5	70.44	-3.18	-4.32	720873.0	51883010.5	1783
2015-03-30	76.25	77.0	72.5	73.62	-2.43	-3.2	556769.0	42267914.0	1096
2015-03-29	76.0	76.5	74.75	76.05	2.45	3.33	286747.0	21734313.25	697
2015-03-26	70.25	75.0	70.25	73.6	-1.83	-2.43	513295.0	37386324.75	1274
2015-03-25	82.75	83.0	75.0	75.43	-7.74	-9.31	649463.0	51154626.0	1465
2015-03-24	82.0	84.5	81.75	83.17	1.01	1.23	448355.0	37354773.5	879
2015-03-23	82.75	83.0	82.0	82.16	-0.7	-0.84	239676.0	19735654.75	600
2015-03-22	82.5	83.75	82.0	82.86	0.83	1.01	350840.0	29088107.75	840
2015-03-19	82.5	83.0	81.0	82.03	0.28	0.34	317548.0	26068053.75	813
2015-03-18	83.75	84.0	76.5	81.75	-1.72	-2.06	433397.0	35324678.0	1193
2015-03-17	84.25	85.25	82.75	83.47	-0.36	-0.43	488488.0	40909550.0	1206
2015-03-16	87.5	87.75	82.75	83.83	-3.56	-4.07	570012.0	48628662.0	1524
2015-03-15	87.5	89.0	87.0	87.39	0.37	0.43	851489.0	75018825.0	1801
2015-03-12	88.0	88.75	86.25	87.02	-0.37	-0.42	762754.0	67116263.0	1747
2015-03-11	85.5	88.75	85.25	87.39	1.12	1.3	813029.0	70903374.75	1638
2015-03-10	86.5	87.0	85.75	86.27	-0.39	-0.45	379472.0	32721322.75	846
2015-03-09	88.25	88.5	86.25	86.66	-1.61	-1.82	433289.0	37792497.75	1062
2015-03-08	88.0	89.25	87.75	88.27	-0.13	-0.15	335950.0	29723291.0	820
2015-03-05	88.0	89.0	87.75	88.4	-0.2	-0.23	409618.0	36168788.25	1020
2015-03-04	90.0	91.75	88.5	88.6	-0.59	-0.66	817447.0	73655645.5	1693
2015-03-03	88.5	90.5	88.5	89.19	0.92	1.04	589870.0	52780063.75	1407
2015-03-02	87.0	89.75	86.75	88.27	1.09	1.25	741645.0	65454208.25	1669
2015-03-01	89.5	89.5	87.0	87.18	-1.56	-1.76	421142.0	37083279.25	1158
2015-02-26	92.0	92.0	88.0	88.74	-2.05	-2.26	665183.0	60278113.75	1633
2015-02-25	89.25	93.0	88.5	90.79	2.88	3.28	2359264.0	215572404.75	4081
2015-02-24	86.0	89.0	85.5	87.91	1.96	2.28	1023925.0	90020524.5	2156
2015-02-23	85.75	86.25	84.75	85.95	0.27	0.32	397148.0	33959551.0	936
2015-02-22	85.25	87.25	85.25	85.68	1.02	1.2	419372.0	36219643.0	998
2015-02-19	86.0	86.0	84.25	84.66	-1.58	-1.83	388994.0	33147802.75	1021
2015-02-18	86.75	87.25	85.5	86.24	-0.58	-0.67	348226.0	30003277.5	853
2015-02-17	88.75	89.25	85.5	86.82	-2.14	-2.41	499890.0	43755288.25	1317
2015-02-16	90.0	90.0	88.75	88.96	-0.46	-0.51	376463.0	33619948.75	956
2015-02-15	89.25	90.5	88.25	89.42	2.35	2.7	599211.0	53626375.0	1252
2015-02-12	85.5	89.0	85.5	87.07	0.41	0.47	549378.0	48180778.0	1365
2015-02-11	90.0	90.5	86.25	86.66	-3.49	-3.87	697777.0	61680194.0	1697
2015-02-10	92.0	92.5	90.0	90.15	-2.02	-2.19	622798.0	56783372.25	1564
2015-02-09	92.5	92.75	90.75	92.17	-1.22	-1.31	837088.0	76937579.75	1919
2015-02-08	93.75	95.5	92.75	93.39	1.06	1.15	1390447.0	130587123.75	2347
2015-02-05	91.25	95.0	91.0	92.33	-0.54	-0.58	1926514.0	180309663.0	3601
2015-02-04	93.0	95.75	89.75	92.87	0.51	0.55	2928224.0	271845835.0	5215
2015-02-03	88.5	95.75	88.25	92.36	5.19	5.95	3643237.0	337810867.25	6168
2015-02-02	86.5	88.25	86.0	87.17	0.73	0.84	1148622.0	99984345.25	1952
2015-02-01	88.0	88.75	86.25	86.44	1.46	1.72	1203405.0	105227111.5	2374
2015-01-29	85.75	88.0	84.25	84.98	-0.04	-0.05	1579588.0	135764947.75	3060
2015-01-28	82.0	89.0	81.5	85.02	3.42	4.19	2754514.0	234566383.5	4314
2015-01-27	80.25	82.0	79.25	81.6	2.14	2.69	1173676.0	94527739.5	1736
2015-01-26	79.25	80.25	78.25	79.46	1.49	1.91	689591.0	54733736.0	1157
2015-01-22	77.75	78.75	77.5	77.97	0.26	0.33	395347.0	30907179.5	803
2015-01-21	79.75	82.25	77.0	77.71	-1.97	-2.47	1113037.0	89207850.75	1965
2015-01-20	79.25	82.0	78.5	79.68	0.75	0.95	1565126.0	126096430.75	2263
2015-01-19	78.25	81.0	78.0	78.93	1.27	1.64	1333199.0	106035735.5	2149
2015-01-18	77.75	78.75	77.0	77.66	1.05	1.37	509693.0	39671251.0	996
2015-01-15	81.0	81.25	76.25	76.61	-2.73	-3.44	1065123.0	84189235.5	2198
2015-01-14	77.75	80.75	77.0	79.34	2.67	3.48	1957793.0	154038718.25	2735
2015-01-13	74.75	78.5	74.25	76.67	-0.25	-0.33	968968.0	74461114.0	1725
2015-01-12	78.0	79.75	76.25	76.92	-0.44	-0.57	1534001.0	119657780.0	2430
2015-01-11	75.25	78.75	74.0	77.36	2.6	3.48	1544731.0	118468595.0	2376
2015-01-08	74.0	77.25	74.0	74.76	1.74	2.38	1161153.0	87609865.0	1872
2015-01-07	70.5	74.0	70.0	73.02	2.07	2.92	895962.0	64989051.75	1747
2015-01-06	66.25	71.5	66.0	70.95	-1.46	-2.02	905056.0	62018706.25	1960
2015-01-05	73.0	74.25	71.0	72.41	-1.68	-2.27	778249.0	56727406.5	1664
2015-01-04	74.0	75.5	72.5	74.09	0.22	0.3	578430.0	43037325.0	1318
2015-01-01	73.75	75.5	71.75	73.87	1.08	1.48	740449.0	54779913.25	1741
2014-12-31	76.75	77.25	69.0	72.79	-1.85	-2.48	866416.0	63398073.5	2175
2014-12-30	78.0	79.0	74.0	74.64	-6.17	-7.64	854992.0	65625296.0	2051
2014-12-29	82.5	83.5	80.25	80.81	-1.12	-1.37	760051.0	62495593.25	1758
2014-12-28	80.5	83.75	79.75	81.93	2.6	3.28	918682.0	75296972.75	1921
2014-12-25	80.25	83.0	77.0	79.33	-1.11	-1.38	1214847.0	97600721.75	2799
2014-12-24	81.25	84.5	79.25	80.44	1.69	2.15	1597954.0	132005553.5	3326
2014-12-23	71.0	78.75	71.0	78.75	7.04	9.82	2277839.0	171208538.25	3411
2014-12-22	70.5	73.75	68.25	71.71	1.43	2.03	1001410.0	71993625.5	1997
2014-12-21	74.5	75.75	67.5	70.28	-0.86	-1.21	1370613.0	97406284.0	3003
2014-12-18	67.0	71.25	66.5	71.14	6.26	9.65	983684.0	68258817.0	1882
2014-12-17	63.0	66.0	57.0	64.88	1.63	2.58	2327671.0	140623208.0	3969
2014-12-16	65.75	67.75	63.25	63.25	-6.77	-9.67	615346.0	39708438.75	1026
2014-12-15	78.25	82.5	69.25	70.02	-6.74	-8.78	1716780.0	130871338.25	3593
2014-12-14	80.25	83.0	76.25	76.76	-7.72	-9.14	464737.0	37195370.5	1188
2014-12-11	82.0	85.0	81.0	84.48	-2.31	-2.66	494768.0	41287438.5	1264
2014-12-10	88.5	89.75	85.75	86.79	-2.5	-2.8	439698.0	38551231.0	1105
2014-12-09	87.0	89.75	86.0	89.29	-2.04	-2.23	561586.0	49746050.0	1565
2014-12-08	95.0	96.0	90.75	91.33	-2.81	-2.98	792712.0	74486240.5	1869
2014-12-07	92.25	95.0	92.0	94.14	1.79	1.94	776724.0	72549728.75	1497
2014-12-04	91.5	94.25	91.25	92.35	1.65	1.82	813492.0	75517015.5	1546
2014-12-03	90.0	92.75	90.0	90.7	-0.12	-0.13	283488.0	25885352.0	840
2014-12-02	92.75	93.5	90.5	90.82	-0.6	-0.66	409331.0	37806004.75	963
2014-12-01	86.0	93.5	86.0	91.42	5.37	6.24	841790.0	76056056.5	2127
2014-11-30	85.75	90.0	83.25	86.05	-5.74	-6.25	474587.0	41162455.75	1454
2014-11-27	91.0	93.5	90.0	91.79	-0.61	-0.66	409468.0	37711288.75	1210
2014-11-26	93.75	94.0	89.0	92.4	-2.3	-2.43	584219.0	53952942.75	1595
2014-11-25	98.0	98.0	94.5	94.7	-3.47	-3.53	425688.0	40883500.5	1224
2014-11-24	98.25	101.5	97.75	98.17	0.52	0.53	906929.0	90588210.25	2135
2014-11-23	98.25	98.5	97.5	97.65	0.55	0.57	240378.0	23553710.0	739
2014-11-20	97.0	98.5	96.75	97.1	-0.35	-0.36	241187.0	23508959.25	813
2014-11-19	98.75	99.25	96.75	97.45	-0.88	-0.89	361604.0	35328276.5	985
2014-11-18	97.75	99.5	96.5	98.33	1.5	1.55	505964.0	49569031.0	1235
2014-11-17	100.75	101.25	95.0	96.83	-3.13	-3.13	757652.0	74187382.0	1928
2014-11-16	101.0	103.0	99.25	99.96	-0.13	-0.13	1087459.0	110438981.5	2134
2014-11-13	102.0	102.5	99.75	100.09	-2.2	-2.15	438133.0	44278279.75	1251
2014-11-12	100.5	104.5	100.5	102.29	1.4	1.39	1086294.0	111842209.25	2058
2014-11-11	102.5	104.0	100.0	100.89	-2.78	-2.68	604053.0	61852191.0	1430
2014-11-10	104.5	106.5	103.0	103.67	-1.04	-0.99	776470.0	81436144.25	1632
2014-11-09	104.25	105.5	103.5	104.71	0.22	0.21	544236.0	56761534.25	1392
2014-11-06	105.5	107.0	103.0	104.49	0.19	0.18	1601954.0	168168721.75	3384
2014-11-05	103.25	105.0	98.25	104.3	1.19	1.15	2118049.0	216832367.0	4296
2014-11-04	106.5	110.5	101.25	103.11	-4.94	-4.57	4015436.0	430209918.75	7399
2014-11-03	102.25	110.75	100.75	108.05	6.35	6.24	2887076.0	305626880.0	4898
2014-11-02	102.0	103.5	101.25	101.7	1.68	1.68	1091443.0	111619156.5	2133
2014-10-30	96.5	102.5	94.25	100.02	2.53	2.6	1926099.0	190671576.5	4111
2014-10-29	100.75	102.0	97.0	97.49	-2.95	-2.94	609161.0	60633440.0	1716
2014-10-28	101.75	102.5	100.0	100.44	-1.56	-1.53	474484.0	47881878.75	1314
2014-10-27	102.0	104.0	100.5	102.0	1.46	1.45	1294081.0	132313797.25	2723
2014-10-26	100.5	103.0	100.0	100.54	1.74	1.76	880191.0	89219846.5	2142
2014-10-23	98.25	104.5	97.0	98.8	-1.98	-1.96	2194398.0	220902055.75	5258
2014-10-22	96.5	102.75	95.0	100.78	6.53	6.93	3167425.0	314574470.75	5893
2014-10-21	86.25	94.25	86.25	94.25	8.35	9.72	1669312.0	154521629.25	2687
2014-10-20	88.0	88.25	85.25	85.9	-1.82	-2.07	483642.0	41781104.0	1274
2014-10-19	89.0	91.0	87.5	87.72	1.97	2.3	705512.0	62936244.0	1573
2014-10-16	93.0	94.5	85.75	85.75	-9.32	-9.8	704735.0	61746666.75	1989
2014-10-15	97.25	98.75	94.75	95.07	-2.26	-2.32	336501.0	32638099.5	1046
2014-10-14	99.5	99.5	95.75	97.33	-2.27	-2.28	652796.0	63714930.0	1676
2014-10-13	96.25	101.0	92.5	99.6	3.1	3.21	985244.0	96092570.0	2546
2014-10-12	104.25	104.5	96.5	96.5	-10.5	-9.81	666164.0	66446577.5	2045
2014-10-02	108.0	108.25	106.5	107.0	-1.47	-1.36	374672.0	40209219.5	1155
2014-10-01	110.0	110.5	107.5	108.47	-1.45	-1.32	400580.0	43608852.5	1277
2014-09-30	109.25	113.0	109.25	109.92	0.93	0.85	1199212.0	133261026.25	2771
2014-09-29	108.5	110.5	108.5	108.99	0.07	0.06	468977.0	51261053.75	1388
2014-09-28	112.25	112.75	108.5	108.92	-3.0	-2.68	668096.0	73907626.5	1886
2014-09-25	111.75	115.25	111.5	111.92	1.7	1.54	1869949.0	212545233.75	4220
2014-09-24	107.25	113.25	106.5	110.22	2.94	2.74	2200491.0	242632250.0	5003
2014-09-22	107.25	109.25	106.0	107.28	-1.67	-1.53	703212.0	75459937.25	1996
2014-09-21	110.25	113.25	106.0	108.95	-3.01	-2.69	1491592.0	163948052.0	4255
2014-09-18	114.5	115.0	111.25	111.96	-2.48	-2.17	586917.0	66323022.75	1897
2014-09-17	116.0	116.5	113.75	114.44	-1.19	-1.03	482966.0	55600799.75	1570
2014-09-16	116.5	118.5	115.25	115.63	-0.75	-0.64	675017.0	79024781.75	1827
2014-09-15	118.5	119.75	115.75	116.38	-1.66	-1.41	677361.0	79548983.5	2077
2014-09-14	119.0	121.75	117.5	118.04	-1.62	-1.35	1063702.0	127071212.0	2944
2014-09-11	122.5	124.25	117.25	119.66	-2.13	-1.75	1444686.0	175737158.75	3558
2014-09-10	122.75	124.75	121.25	121.79	-0.86	-0.7	1982197.0	243898770.25	4681
2014-09-09	123.0	125.75	121.25	122.65	0.73	0.6	2840009.0	351154521.25	6264
2014-09-08	115.5	124.75	111.25	121.92	5.52	4.74	4975650.0	591629937.75	10118
2014-09-07	120.5	121.5	115.25	116.4	-5.19	-4.27	1984734.0	235640339.25	4936
2014-09-04	125.5	128.0	120.75	121.59	-2.22	-1.79	3189574.0	397737692.25	7844
2014-09-03	127.5	137.75	120.0	123.81	-2.91	-2.3	9978384.0	1300113987.0	19456
2014-09-02	116.25	127.0	116.25	126.72	11.23	9.72	5205463.0	631856666.75	9259
2014-09-01	115.0	117.75	114.0	115.49	1.79	1.57	1513860.0	175609323.5	3328
2014-08-31	112.5	115.5	111.75	113.7	2.16	1.94	1498936.0	170549322.0	2999
2014-08-28	113.75	115.25	111.0	111.54	-1.69	-1.49	1359244.0	154100579.25	3193
2014-08-27	110.0	117.5	109.5	113.23	3.54	3.23	3382985.0	386176352.5	6332
2014-08-26	108.0	110.75	107.0	109.69	1.91	1.77	955440.0	104291718.5	1951
2014-08-25	110.0	110.25	102.25	107.78	-2.08	-1.89	1110612.0	119643707.0	2629
2014-08-24	109.25	112.25	109.25	109.86	0.3	0.27	1225169.0	135883730.5	2608
2014-08-21	109.25	111.5	108.5	109.56	-0.84	-0.76	1264975.0	139294974.25	2948
2014-08-20	111.0	113.25	108.25	110.4	-0.87	-0.78	2419879.0	267975125.75	5318
2014-08-19	109.5	115.0	107.0	111.27	0.58	0.52	5614342.0	627833649.5	10249
2014-08-18	101.75	111.25	101.5	110.69	9.38	9.26	5213941.0	555132244.5	7821
2014-08-17	101.5	106.25	98.0	101.31	-0.31	-0.31	5617269.0	576645840.0	8358
2014-08-14	100.0	104.75	96.0	101.62	6.37	6.69	7753595.0	800779083.0	8041
2014-08-13	86.5	95.25	86.5	95.25	8.52	9.82	3188382.0	290088901.5	3915
2014-08-12	89.0	91.25	86.25	86.73	-1.57	-1.78	2100748.0	186742856.75	2831
2014-08-11	87.0	89.75	86.5	88.3	1.52	1.75	1426574.0	126230092.25	1966
2014-08-10	85.25	87.75	85.25	86.78	2.22	2.63	1254027.0	108882063.5	1791
2014-08-07	85.0	85.25	84.5	84.56	0.19	0.23	323635.0	27423568.25	654
2014-08-06	84.0	85.5	83.5	84.37	0.4	0.48	403177.0	34222884.75	633
2014-08-05	85.0	85.75	83.5	83.97	-0.84	-0.99	400663.0	33853667.5	825
2014-08-04	85.25	86.25	84.5	84.81	-0.22	-0.26	445310.0	38050215.75	839
2014-08-03	83.25	86.0	82.5	85.03	2.2	2.66	720608.0	61153351.5	1228
2014-07-24	83.0	84.25	82.25	82.83	0.34	0.41	392454.0	32621401.75	946
2014-07-23	84.75	85.0	82.0	82.49	-2.23	-2.63	368495.0	30902967.75	824
2014-07-22	85.25	87.5	84.5	84.72	-0.25	-0.29	474825.0	40735141.25	804
2014-07-21	84.75	85.5	84.5	84.97	0.07	0.08	249048.0	21130990.0	529
2014-07-20	85.5	86.0	84.5	84.9	-0.57	-0.67	322530.0	27432569.0	721
2014-07-17	86.25	87.25	85.0	85.47	-0.93	-1.08	436950.0	37655922.0	892
2014-07-16	87.0	87.75	85.5	86.4	-0.38	-0.44	533687.0	46191297.0	933
2014-07-15	88.0	88.25	86.5	86.78	-1.14	-1.3	248586.0	21647396.25	577
2014-07-14	88.0	90.0	85.75	87.92	0.4	0.46	1494840.0	131923278.5	2184
2014-07-13	85.25	88.25	85.25	87.52	2.15	2.52	1002342.0	87594896.5	1523
2014-07-10	84.0	85.75	83.25	85.37	1.36	1.62	550346.0	46663534.25	1214
2014-07-09	86.25	86.75	83.75	84.01	-2.16	-2.51	524500.0	44559699.25	1297
2014-07-08	86.25	87.5	85.5	86.17	0.41	0.48	918107.0	79587762.5	1688
2014-07-07	85.75	88.0	85.25	85.76	0.78	0.92	1404162.0	121450531.5	2521
2014-07-06	81.25	86.5	80.5	84.98	4.18	5.17	2020392.0	169978432.25	2992
2014-07-03	82.0	82.5	80.5	80.8	-1.03	-1.26	538749.0	43922819.25	1184
2014-07-02	79.75	82.75	79.5	81.83	2.33	2.93	923272.0	75408705.75	1810
2014-07-01	78.5	80.75	78.25	79.5	0.05	0.06	574643.0	45856594.25	1224
2014-06-30	81.0	82.75	79.0	79.45	-2.0	-2.46	879306.0	71303718.25	1692
2014-06-29	81.0	83.5	79.75	81.45	-0.84	-1.02	999281.0	82000647.25	1787
2014-06-26	84.5	86.75	80.0	82.29	-3.36	-3.92	4273912.0	358017376.25	7221
2014-06-25	83.25	86.75	81.25	85.65	3.28	3.98	3355262.0	282599341.75	5316
2014-06-24	76.0	83.5	75.5	82.37	6.35	8.35	3803503.0	297616142.25	5897
2014-06-23	75.5	78.0	70.75	76.02	-1.87	-2.4	3897228.0	289381627.0	5879
2014-06-22	85.5	86.5	77.75	77.89	-8.24	-9.57	2653948.0	216092953.75	4567
2014-06-19	89.0	90.25	85.5	86.13	-3.44	-3.84	1774060.0	156259766.75	3160
2014-06-18	88.0	91.0	86.75	89.57	2.38	2.73	3707395.0	331067496.75	5098
2014-06-17	87.25	88.5	85.25	87.19	1.07	1.24	3031068.0	264615282.5	4395
2014-06-16	90.5	92.25	85.25	86.12	-4.03	-4.47	5483383.0	489475578.0	8157
2014-06-15	83.0	90.75	82.25	90.15	6.3	7.51	7875913.0	688090369.25	8846
2014-06-12	83.75	85.5	83.25	83.85	0.29	0.35	2227271.0	188059412.5	3215
2014-06-11	83.0	85.0	82.25	83.56	0.14	0.17	2345969.0	196490863.25	3768
2014-06-10	84.0	86.75	80.75	83.42	-0.26	-0.31	5998983.0	505515339.5	8596
2014-06-09	83.75	88.0	82.25	83.68	1.84	2.25	7484554.0	636381708.25	9481
2014-06-08	76.5	82.25	70.0	81.84	6.92	9.24	4590667.0	356048594.0	5388
2014-06-05	78.25	80.0	74.0	74.92	-2.7	-3.48	2577350.0	198247180.25	3435
2014-06-04	76.25	81.75	76.0	77.62	3.12	4.19	5207591.0	413821248.25	6438
2014-06-03	72.5	74.5	72.5	74.5	6.73	9.93	2481316.0	183350099.5	2169
2014-06-02	70.0	70.0	67.75	67.77	-2.15	-3.07	520552.0	35606806.25	951
2014-06-01	71.25	72.0	69.25	69.92	-1.18	-1.66	393756.0	27880232.5	744
2014-05-29	72.0	73.0	70.25	71.1	-0.75	-1.04	413106.0	29573584.0	857
2014-05-28	73.0	74.0	71.5	71.85	-0.82	-1.13	499248.0	36372869.25	814
2014-05-27	73.0	75.0	72.5	72.67	0.72	1.0	765460.0	56393913.0	1305
2014-05-26	71.5	73.0	71.25	71.95	0.96	1.35	673667.0	48537607.0	923
2014-05-25	70.0	72.5	68.0	70.99	-2.67	-3.62	665264.0	47304998.75	1130
2014-05-22	75.25	75.75	73.5	73.66	-1.39	-1.85	815636.0	60990210.0	1210
2014-05-21	73.5	76.25	73.0	75.05	1.87	2.56	1387273.0	103683068.5	1958
2014-05-20	72.0	73.5	71.5	73.18	1.1	1.53	917166.0	66675286.5	1272
2014-05-19	75.0	75.0	70.25	72.08	-2.96	-3.94	1186277.0	86183996.0	1844
2014-05-18	75.25	75.5	73.5	75.04	-1.51	-1.97	1170119.0	87208904.0	1705
2014-05-15	77.25	77.75	76.0	76.55	-1.19	-1.53	741392.0	56873031.0	1096
2014-05-14	78.75	80.0	77.5	77.74	-1.16	-1.47	829304.0	65337945.75	1314
2014-05-13	80.25	81.0	78.75	78.9	-1.58	-1.96	842104.0	66955592.0	1507
2014-05-12	77.0	82.5	77.0	80.48	3.56	4.63	2022171.0	161748189.0	2966
2014-05-11	76.75	77.75	76.0	76.92	0.34	0.44	833089.0	64086899.0	1041
2014-05-08	78.0	78.75	76.25	76.58	-0.12	-0.16	1535179.0	119431722.75	1936
2014-05-07	75.5	78.0	75.5	76.7	1.2	1.59	1526026.0	117187265.75	1778
2014-05-06	75.25	77.25	75.0	75.5	0.29	0.39	1217882.0	92887838.25	1648
2014-05-05	75.0	76.25	73.75	75.21	0.63	0.84	895748.0	67077595.0	1547
2014-05-04	75.25	79.5	74.25	74.58	1.29	1.76	3155966.0	241262378.5	3967
2014-05-01	73.0	74.5	73.0	73.29	0.3	0.41	659563.0	48569416.25	972
2014-04-30	72.75	75.75	72.5	72.99	0.7	0.97	1822902.0	135080233.25	2459
2014-04-29	73.0	73.5	72.0	72.29	-0.86	-1.18	766674.0	55742825.5	1261
2014-04-28	75.0	75.0	72.75	73.15	-1.02	-1.38	820490.0	60409001.5	1009
2014-04-27	73.0	75.5	72.0	74.17	1.06	1.45	1494823.0	111007123.25	1868
2014-04-24	73.25	74.25	71.5	73.11	-0.04	-0.05	789576.0	57622766.5	1355
2014-04-23	74.0	74.75	71.5	73.15	-0.18	-0.25	1561934.0	114442061.25	2339
2014-04-22	71.25	74.5	70.25	73.33	3.33	4.76	2108384.0	152987083.5	2640
2014-04-21	70.5	71.5	69.25	70.0	-0.5	-0.71	854407.0	59998017.25	1395
2014-04-20	68.0	73.25	67.75	70.5	2.71	4.0	2554176.0	181128006.0	3199
2014-04-17	70.5	70.75	67.0	67.79	-2.53	-3.6	1128848.0	77394815.25	1717
2014-04-16	72.25	73.5	70.0	70.32	-1.99	-2.75	1956683.0	139556848.25	2794
2014-04-15	67.0	72.5	66.75	72.31	6.35	9.63	3371684.0	238342208.0	3671
2014-04-14	64.25	67.75	64.0	65.96	2.07	3.24	1599031.0	106189052.0	1957
2014-04-13	63.75	65.25	62.5	63.89	-0.11	-0.17	1200101.0	76511204.75	1696
2014-04-10	65.75	66.5	62.5	64.0	-0.75	-1.16	2062679.0	132359152.0	2578
2014-04-09	69.5	71.75	63.0	64.75	-5.25	-7.5	3350837.0	227116614.75	4489
2014-04-08	68.25	71.0	68.25	70.0	2.5	3.7	3691672.0	256896578.5	4139
2014-04-07	65.5	68.25	65.0	67.5	2.5	3.85	1772002.0	118121387.25	2145
2014-04-06	64.25	65.5	64.0	65.0	1.0	1.56	1062738.0	68883180.5	1141
2014-04-03	64.0	66.0	63.5	64.0	0.25	0.39	1832067.0	118754627.0	1788
2014-04-02	63.75	64.75	63.25	63.75	0.0	0.0	882412.0	56359234.25	939
2014-04-01	63.75	65.0	63.0	63.75	0.0	0.0	876099.0	55932091.0	1099
2014-03-31	60.75	64.5	60.25	63.75	3.25	5.37	2172079.0	135901191.5	2412
2014-03-30	60.25	61.0	59.75	60.5	1.0	1.68	642927.0	38791861.5	829
2014-03-27	60.25	61.5	59.0	59.5	-0.5	-0.83	1332643.0	80416296.5	1424
2014-03-26	59.5	60.5	59.25	60.0	0.5	0.84	501449.0	30040329.0	558
2014-03-25	60.0	60.75	59.0	59.5	-0.5	-0.83	607560.0	36268444.25	761
2014-03-24	58.5	61.75	58.25	60.0	1.5	2.56	2183573.0	131462946.5	2065
2014-03-23	57.75	59.0	57.75	58.5	0.75	1.3	1130762.0	66221065.5	758
2014-03-20	58.0	58.75	57.5	57.75	-0.25	-0.43	699531.0	40654409.75	629
2014-03-19	58.0	58.75	57.75	58.0	0.5	0.87	613593.0	35690532.5	745
2014-03-18	57.25	59.25	57.0	57.5	0.25	0.44	1090487.0	63231733.75	1073
2014-03-17	57.25	58.25	56.5	57.25	-0.25	-0.43	468553.0	26884215.0	585
2014-03-16	57.75	58.0	56.25	57.5	0.0	0.0	399396.0	22798101.0	611
2014-03-13	58.25	59.0	57.5	57.5	-0.5	-0.86	674902.0	39329868.0	826
2014-03-12	58.25	59.0	57.5	58.0	-0.25	-0.43	719806.0	41776500.5	1034
2014-03-11	58.0	60.0	57.25	58.25	0.25	0.43	1464133.0	85717862.0	1821
2014-03-10	55.25	59.25	55.0	58.0	3.25	5.94	2480743.0	142895135.25	2763
2014-03-09	54.25	55.25	53.75	54.75	0.75	1.39	622184.0	34000013.0	630
2014-03-06	53.25	54.5	53.25	54.0	0.75	1.41	384762.0	20742101.5	448
2014-03-05	53.5	54.0	53.0	53.25	-0.5	-0.93	299261.0	15959416.5	405
2014-03-04	53.5	53.75	53.25	53.75	0.5	0.94	171513.0	9183230.0	259
2014-03-03	53.5	53.75	53.0	53.25	-0.25	-0.47	195627.0	10416528.5	310
2014-03-02	54.25	54.25	53.5	53.5	-0.5	-0.93	304670.0	16421511.75	402
2014-02-27	54.0	55.0	54.0	54.0	0.0	0.0	454886.0	24740057.25	495
2014-02-26	54.25	54.5	54.0	54.0	-0.5	-0.92	232143.0	12554501.5	327
2014-02-25	54.5	54.75	54.0	54.5	0.0	0.0	218065.0	11858539.5	324
2014-02-24	54.5	55.0	54.25	54.5	-0.25	-0.46	287085.0	15721599.5	347
2014-02-23	54.5	54.75	54.25	54.75	0.5	0.92	180774.0	9848281.5	299
2014-02-20	54.75	55.75	54.0	54.25	-0.5	-0.91	608066.0	33372595.25	794
2014-02-19	54.5	54.75	54.0	54.75	0.25	0.46	192037.0	10430624.5	275
2014-02-18	54.5	54.75	54.25	54.5	0.0	0.0	168386.0	9170778.25	245
2014-02-17	55.25	55.25	54.5	54.5	-0.75	-1.36	248464.0	13633345.75	392
2014-02-16	55.25	55.75	55.0	55.25	0.75	1.38	828719.0	45806902.25	1041
2014-02-13	54.25	54.5	53.5	54.5	0.25	0.46	219432.0	11838281.25	263
2014-02-12	54.25	54.75	54.0	54.25	0.25	0.46	342946.0	18618280.25	397
2014-02-11	54.0	54.5	53.75	54.0	0.25	0.47	675155.0	36588435.25	795
2014-02-10	53.75	53.75	52.75	53.75	0.25	0.47	424718.0	22602471.25	436
2014-02-09	54.0	54.25	53.25	53.5	-0.25	-0.47	144193.0	7748934.75	199
2014-02-06	53.5	54.0	53.5	53.75	0.0	0.0	118312.0	6361270.75	167
2014-02-05	53.75	54.0	53.5	53.75	0.0	0.0	128089.0	6876295.75	168
2014-02-04	53.5	54.0	53.25	53.75	-0.25	-0.46	206613.0	11037191.75	240
2014-02-03	54.0	54.25	53.75	54.0	-0.25	-0.46	209021.0	11300000.0	228
2014-02-02	54.25	54.75	54.0	54.25	0.25	0.46	130091.0	7067136.5	161
2014-01-30	54.5	55.0	54.0	54.0	-0.5	-0.92	197166.0	10729387.5	249
2014-01-29	53.75	54.5	53.5	54.5	1.25	2.35	167719.0	9040338.25	209
2014-01-28	53.5	54.0	53.25	53.25	-0.25	-0.47	64477.0	3454505.75	151
2014-01-27	53.5	54.0	53.25	53.5	-0.25	-0.47	125088.0	6723839.25	209
2014-01-26	52.75	53.75	52.0	53.75	-0.25	-0.46	136707.0	7259921.75	268
2014-01-23	54.25	54.75	53.75	54.0	-0.25	-0.46	155278.0	8418468.25	216
2014-01-22	55.0	56.0	53.5	54.25	-0.75	-1.36	463340.0	25460672.75	584
2014-01-21	53.75	56.0	53.5	55.0	1.25	2.33	409650.0	22501743.5	619
2014-01-20	53.75	54.0	53.5	53.75	-0.25	-0.46	83255.0	4480825.75	145
2014-01-19	53.5	54.25	53.0	54.0	0.25	0.47	126115.0	6800465.75	204
2014-01-16	54.0	54.0	53.75	53.75	-0.25	-0.46	108529.0	5845936.0	213
2014-01-15	54.0	54.5	54.0	54.0	0.0	0.0	111815.0	6051014.75	212
2014-01-14	54.25	54.25	54.0	54.0	-0.25	-0.46	65403.0	3535168.25	148
2014-01-13	54.25	54.5	53.75	54.25	0.0	0.0	191642.0	10405622.25	299
2014-01-12	54.0	54.25	53.75	54.25	0.25	0.46	135719.0	7338166.0	221
2014-01-09	54.5	54.5	53.5	54.0	-0.25	-0.46	154621.0	8325090.75	302
2014-01-08	54.5	54.75	54.25	54.25	-0.25	-0.46	83276.0	4535984.75	136
2014-01-07	54.0	54.5	54.0	54.5	0.5	0.93	121836.0	6615218.0	195
2014-01-06	54.0	54.5	53.75	54.0	-0.25	-0.46	115553.0	6256078.25	222
2014-01-05	54.75	54.75	54.0	54.25	-0.5	-0.91	167806.0	9084950.75	305
2014-01-02	55.25	55.25	54.75	54.75	-0.5	-0.9	139980.0	7687429.5	245
2014-01-01	55.25	55.75	55.0	55.25	0.0	0.0	141417.0	7834436.25	243
2013-12-31	56.0	56.0	55.0	55.25	-0.75	-1.34	216728.0	11990378.0	328
2013-12-30	56.25	56.5	55.5	56.0	-0.25	-0.44	259848.0	14518727.75	431
2013-12-29	56.25	56.75	55.75	56.25	0.25	0.45	509722.0	28688607.75	854
2013-12-26	54.5	57.0	54.25	56.0	1.25	2.28	1512633.0	84776397.0	1596
2013-12-25	55.0	55.25	54.25	54.75	-0.25	-0.45	189743.0	10379265.5	263
2013-12-24	55.0	56.0	54.75	55.0	0.0	0.0	526280.0	29121635.5	695
2013-12-23	54.75	55.0	54.25	55.0	0.25	0.46	213662.0	11673343.25	323
2013-12-22	54.75	55.0	54.25	54.75	0.5	0.92	218551.0	11959227.0	403
2013-12-19	54.5	54.75	54.0	54.25	0.0	0.0	381010.0	20733476.25	547
2013-12-18	53.75	54.25	53.5	54.25	0.5	0.93	217809.0	11740861.75	401
2013-12-17	54.0	54.25	53.5	53.75	0.0	0.0	293853.0	15842461.75	509
2013-12-16	53.0	54.25	52.75	53.75	0.75	1.42	697319.0	37260252.25	951
2013-12-15	53.5	54.0	52.75	53.0	-0.75	-1.4	680049.0	36255632.25	972
2013-12-12	55.25	56.25	53.5	53.75	-1.75	-3.15	1237737.0	67785575.25	1703
2013-12-11	58.0	58.25	54.5	55.5	-3.0	-5.13	1119032.0	63698256.75	1502
2013-12-10	58.5	59.0	57.75	58.5	0.0	0.0	288832.0	16876807.25	371
2013-12-09	58.5	58.75	58.25	58.5	0.0	0.0	170168.0	9958068.0	277
2013-12-08	58.25	58.75	58.0	58.5	0.5	0.86	174220.0	10161876.5	324
2013-12-05	58.0	58.5	58.0	58.0	-0.25	-0.43	183811.0	10691051.25	306
2013-12-04	57.5	59.0	57.5	58.25	1.0	1.75	605090.0	35224187.25	954
2013-12-03	57.5	58.25	56.75	57.25	0.0	0.0	388387.0	22383740.25	680
2013-12-02	58.25	58.25	57.25	57.25	-1.0	-1.72	556472.0	32019907.0	815
2013-12-01	59.75	59.75	58.0	58.25	-1.5	-2.51	504930.0	29670473.5	821
2013-11-28	60.5	60.5	59.5	59.75	-0.75	-1.24	352363.0	21108398.25	477
2013-11-27	62.0	62.0	59.5	60.5	-1.25	-2.02	1309384.0	79331529.75	1453
2013-11-26	63.0	63.0	61.5	61.75	-1.25	-1.98	377912.0	23526258.0	398
2013-11-25	63.75	63.75	62.75	63.0	-0.5	-0.79	193113.0	12174579.0	265
2013-11-24	64.25	64.5	63.25	63.5	-0.5	-0.78	153074.0	9765609.5	271
2013-11-21	63.5	64.25	63.5	64.0	0.75	1.19	168738.0	10752148.75	241
2013-11-20	63.0	63.5	62.75	63.25	0.25	0.4	304385.0	19209886.5	353
2013-11-19	63.75	63.75	63.0	63.0	-1.25	-1.95	277763.0	17597421.5	370
2013-11-18	64.5	64.75	64.0	64.25	-0.5	-0.77	84179.0	5417968.5	180
2013-11-17	66.0	66.25	64.75	64.75	-0.75	-1.15	428529.0	27989043.75	566
2013-11-14	64.5	65.75	63.75	65.5	1.25	1.95	273853.0	17662324.5	328
2013-11-13	64.0	64.5	63.75	64.25	0.25	0.39	179784.0	11546098.0	267
2013-11-12	64.25	65.0	63.5	64.0	-0.25	-0.39	448466.0	28877282.75	524
2013-11-11	64.0	64.25	63.25	64.25	0.25	0.39	199833.0	12760685.25	306
2013-11-10	64.5	64.5	63.25	64.0	-0.25	-0.39	275178.0	17529138.75	316
2013-11-07	64.75	64.75	63.5	64.25	-0.5	-0.77	507548.0	32571573.5	573
2013-11-06	65.0	65.25	64.5	64.75	0.0	0.0	230918.0	14982660.0	311
2013-11-05	65.0	65.0	64.5	64.75	0.0	0.0	162211.0	10485301.0	250
2013-11-04	65.5	65.75	64.75	64.75	-0.25	-0.38	226806.0	14793367.25	270
2013-11-03	66.25	66.25	64.75	65.0	-1.5	-2.26	439941.0	28732090.0	619
2013-10-31	66.75	67.0	66.25	66.5	-0.5	-0.75	268783.0	17922378.25	272
2013-10-30	66.5	68.0	66.5	67.0	0.5	0.75	375903.0	25199151.75	414
2013-10-29	66.25	67.0	65.75	66.5	0.0	0.0	332212.0	22066217.0	332
2013-10-28	67.0	67.0	66.25	66.5	-0.5	-0.75	147312.0	9810228.5	233
2013-10-27	67.25	67.5	66.75	67.0	0.25	0.37	184362.0	12362804.5	267
2013-10-24	67.0	67.25	66.5	66.75	-0.25	-0.37	230973.0	15463041.0	251
2013-10-23	67.25	68.5	66.5	67.0	0.5	0.75	1036055.0	69939825.5	1002
2013-10-22	66.5	67.25	66.25	66.5	0.25	0.38	483872.0	32311255.5	594
2013-10-21	66.5	67.0	66.0	66.25	0.25	0.38	408147.0	27105697.5	457
2013-10-20	66.5	67.5	65.75	66.0	1.0	1.54	571746.0	37966954.5	661
2013-10-10	64.75	65.25	64.5	65.0	0.25	0.39	352848.0	22913554.0	533
2013-10-09	65.0	66.5	64.25	64.75	0.0	0.0	930416.0	61048186.5	964
2013-10-08	63.25	65.0	63.0	64.75	2.0	3.19	355974.0	22901366.5	467
2013-10-07	62.75	64.25	62.5	62.75	-0.5	-0.79	291116.0	18433911.75	429
2013-10-06	65.25	65.5	59.5	63.25	-2.0	-3.07	980532.0	62034805.25	927
2013-10-03	65.75	66.0	65.0	65.25	-0.5	-0.76	285013.0	18607412.0	342
2013-10-02	66.25	67.0	65.5	65.75	-0.5	-0.75	627303.0	41493939.75	687
2013-10-01	65.75	66.25	64.75	66.25	1.0	1.53	543808.0	35487382.0	670
2013-09-30	64.5	66.0	64.5	65.25	1.25	1.95	751741.0	49212231.5	977
2013-09-29	63.75	64.75	63.5	64.0	1.0	1.59	436287.0	27963877.5	511
2013-09-26	64.5	64.75	62.75	63.0	-1.75	-2.7	496917.0	31667330.25	493
2013-09-25	64.75	64.75	64.0	64.75	0.25	0.39	333879.0	21530940.0	422
2013-09-24	63.75	65.0	63.75	64.5	1.0	1.57	427319.0	27438605.5	562
2013-09-19	63.75	64.5	63.25	63.5	0.5	0.79	828186.0	52972573.5	921
2013-09-18	64.5	64.5	62.25	63.0	-1.25	-1.95	740083.0	46982727.25	946
2013-09-17	64.0	66.5	63.5	64.25	0.0	0.0	977771.0	63576801.5	1233
2013-09-16	64.5	64.75	63.75	64.25	-0.75	-1.15	421081.0	27022366.25	714
2013-09-15	65.0	66.5	64.5	65.0	0.25	0.39	974923.0	63757626.25	1386
2013-09-12	63.0	65.0	62.5	64.75	1.75	2.78	1511183.0	96454873.5	1691
2013-09-11	61.0	65.0	60.75	63.0	3.0	5.0	2568361.0	160646742.0	2301
2013-09-10	59.5	60.5	58.25	60.0	2.5	4.35	837158.0	50004978.25	864
2013-09-09	54.5	58.25	54.5	57.5	3.0	5.5	903697.0	51354532.25	1007
2013-09-08	56.0	56.75	54.0	54.5	-0.75	-1.36	205166.0	11381455.5	351
2013-09-05	55.5	57.0	54.75	55.25	-0.75	-1.34	301795.0	16828969.25	430
2013-09-04	55.5	56.75	55.25	56.0	-0.25	-0.44	392663.0	22067443.75	531
2013-09-03	58.5	59.0	54.0	56.25	-2.25	-3.85	470362.0	26906768.5	740
2013-09-02	58.0	59.25	57.5	58.5	0.75	1.3	409102.0	23914585.75	488
2013-09-01	57.0	58.0	56.25	57.75	2.25	4.05	370624.0	21214614.75	495
2013-08-29	57.75	58.25	55.25	55.5	-1.25	-2.2	408965.0	23213360.5	553
2013-08-28	54.0	57.75	54.0	56.75	-0.25	-0.44	735975.0	41645852.5	957
2013-08-27	60.0	60.0	56.25	57.0	-3.5	-5.79	975531.0	56442874.5	1364
2013-08-26	60.75	61.75	59.75	60.5	0.25	0.41	1409649.0	85499213.0	1880
2013-08-25	58.25	61.25	58.25	60.25	2.25	3.88	2125065.0	127123706.75	2195
2013-08-22	57.75	58.0	57.75	58.0	0.0	0.0	99659.0	5767286.75	205
2013-08-21	58.0	58.25	57.75	58.0	0.0	0.0	191916.0	11131455.25	281
2013-08-20	58.5	59.0	58.0	58.0	-0.5	-0.85	456543.0	26733996.25	586
2013-08-19	57.75	58.75	57.5	58.5	1.0	1.74	572854.0	33376585.0	703
2013-08-18	57.25	57.75	57.25	57.5	0.25	0.44	231358.0	13284282.0	305
2013-08-15	57.0	57.5	57.0	57.25	0.25	0.44	155048.0	8880989.5	234
2013-08-14	57.5	57.5	57.0	57.0	-0.5	-0.87	187570.0	10729249.0	272
2013-08-13	57.5	57.75	57.0	57.5	0.5	0.88	159661.0	9157494.75	221
2013-08-05	56.75	57.25	56.5	57.0	0.25	0.44	205348.0	11694413.75	290
2013-08-04	56.75	57.25	56.5	56.75	-0.25	-0.44	201608.0	11466303.25	265
2013-08-01	57.0	57.25	56.75	57.0	0.25	0.44	153918.0	8777775.5	227
2013-07-31	57.0	57.25	56.75	56.75	0.0	0.0	87281.0	4979506.5	202
2013-07-30	57.0	57.5	56.75	56.75	-0.25	-0.44	145911.0	8311538.0	233
2013-07-29	57.5	57.5	56.75	57.0	-0.25	-0.44	130820.0	7451802.25	223
2013-07-28	57.75	57.75	56.75	57.25	-0.75	-1.29	339373.0	19436457.75	553
2013-07-25	58.75	58.75	57.5	58.0	-0.5	-0.85	301428.0	17479462.75	356
2013-07-24	57.5	58.75	57.25	58.5	1.25	2.18	367742.0	21381005.5	498
2013-07-23	57.75	58.0	57.25	57.25	-0.75	-1.29	215032.0	12382081.0	357
2013-07-22	58.25	58.25	57.5	58.0	0.0	0.0	130401.0	7549736.75	249
2013-07-21	57.5	58.25	57.5	58.0	0.75	1.31	143377.0	8311369.75	254
2013-07-18	59.0	59.0	57.25	57.25	-1.5	-2.55	268110.0	15553391.0	486
2013-07-17	58.25	58.75	58.25	58.75	0.5	0.86	247403.0	14472206.25	425
2013-07-16	58.25	58.75	58.0	58.25	-0.25	-0.43	130260.0	7588963.0	267
2013-07-15	58.75	59.0	58.0	58.5	-0.25	-0.43	174008.0	10172658.5	314
2013-07-14	58.75	59.5	58.5	58.75	0.25	0.43	202819.0	11950280.25	359
2013-07-11	58.0	58.75	57.75	58.5	0.5	0.86	127697.0	7434115.0	263
2013-07-10	58.5	58.5	57.75	58.0	-0.5	-0.85	104509.0	6071804.5	163
2013-07-09	58.25	58.75	58.0	58.5	0.5	0.86	247132.0	14416997.25	425
2013-07-08	59.25	59.25	57.5	58.0	-1.0	-1.69	407966.0	23785116.5	705
2013-07-07	59.75	60.0	58.75	59.0	0.25	0.43	424559.0	25192522.5	811
2013-07-04	58.75	60.0	58.25	58.75	0.5	0.86	694377.0	41214256.0	1169
2013-07-03	58.5	58.75	58.0	58.25	0.0	0.0	335820.0	19623319.25	475
2013-07-02	58.75	59.0	58.25	58.25	-0.25	-0.43	348011.0	20377759.25	574
2013-07-01	59.5	59.75	58.25	58.5	-0.5	-0.85	574417.0	33825423.75	1042
2013-06-30	57.0	61.25	56.25	59.0	1.5	2.61	1041815.0	61801759.75	1460
2013-06-26	58.5	58.75	57.25	57.5	-0.75	-1.29	505318.0	29421392.75	804
2013-06-25	58.5	60.0	58.0	58.25	0.5	0.87	1365968.0	80601689.0	1777
2013-06-24	58.25	58.75	57.0	57.75	-0.5	-0.86	833366.0	48352726.75	1124
2013-06-23	58.0	58.5	57.75	58.25	0.5	0.87	446863.0	25988585.0	698
2013-06-22	56.25	58.0	56.25	57.75	0.0	0.0	564010.0	32364696.0	890
2013-06-19	57.75	59.0	57.75	57.75	0.0	0.0	940467.0	54791632.25	1204
2013-06-18	58.0	59.5	57.5	57.75	-0.5	-0.86	995978.0	58250990.25	1430
2013-06-17	57.75	58.75	57.25	58.25	1.25	2.19	1269645.0	73589130.0	1528
2013-06-16	56.5	58.25	55.0	57.0	-0.25	-0.44	1132961.0	64305801.0	1514
2013-06-15	59.5	59.5	55.0	57.25	-3.75	-6.15	772727.0	44572964.0	1257
2013-06-12	60.75	61.25	60.5	61.0	0.0	0.0	299756.0	18282524.25	521
2013-06-11	61.25	61.5	60.0	61.0	-0.25	-0.41	343421.0	20863542.25	556
2013-06-10	62.0	62.0	61.0	61.25	-0.75	-1.21	533456.0	32765137.5	895
2013-06-09	61.0	62.0	60.5	62.0	1.0	1.64	477350.0	29241974.25	669
2013-06-08	60.0	62.0	59.75	61.0	1.25	2.09	1017108.0	62061777.0	1351
2013-06-05	58.5	60.5	58.25	59.75	0.5	0.84	463057.0	27597437.25	755
2013-06-04	61.0	61.5	58.25	59.25	-1.25	-2.07	791321.0	47290016.0	1444
2013-06-03	61.75	62.25	60.25	60.5	-1.0	-1.63	710664.0	43641834.0	1274
2013-06-02	60.0	62.75	60.0	61.5	1.75	2.93	1374287.0	84953696.75	2288
2013-06-01	58.25	60.5	57.0	59.75	1.0	1.7	510919.0	30297986.25	1030
2013-05-29	60.75	61.25	58.5	58.75	-2.25	-3.69	495644.0	29785785.25	953
2013-05-28	59.5	61.25	58.5	61.0	2.0	3.39	738335.0	44263474.75	1352
2013-05-27	60.0	60.5	58.5	59.0	-0.75	-1.26	561004.0	33445900.0	1092
2013-05-26	60.0	62.0	59.5	59.75	0.5	0.84	1270938.0	77000206.5	2376
2013-05-25	57.0	60.25	56.0	59.25	2.25	3.95	976615.0	56858023.75	1564
2013-05-22	55.0	57.75	55.0	57.0	2.0	3.64	849846.0	48172125.5	1372
2013-05-21	55.25	56.25	54.25	55.0	0.0	0.0	368489.0	20420787.5	679
2013-05-20	55.75	56.25	54.25	55.0	-0.75	-1.35	397384.0	21947737.25	814
2013-05-19	56.5	57.5	55.75	55.75	0.25	0.45	647474.0	36558639.75	1263
2013-05-18	52.25	55.75	51.75	55.5	4.75	9.36	1094573.0	59123910.75	1831
2013-05-15	54.0	54.0	48.1	50.75	-2.5	-4.69	1549639.0	77395344.95	2319
2013-05-14	58.25	59.25	53.0	53.25	-5.0	-8.58	947878.0	52997924.25	1562
2013-05-13	61.0	61.25	57.0	58.25	-4.75	-7.54	1224586.0	72600563.75	2019
2013-05-12	64.5	64.5	62.75	63.0	-1.25	-1.95	397938.0	25229247.75	789
2013-05-11	64.5	65.25	63.75	64.25	0.25	0.39	434483.0	28041197.0	860
2013-05-08	64.0	65.5	63.5	64.0	-0.75	-1.16	732318.0	47171071.5	1265
2013-05-07	65.75	66.25	64.5	64.75	-2.75	-4.07	1096437.0	71779857.25	2024
2013-05-06	66.5	67.75	66.25	67.5	1.25	1.89	756494.0	50729399.75	1383
2013-05-05	68.25	68.5	66.25	66.25	-1.5	-2.21	547430.0	36859498.5	1116
2013-05-04	67.25	69.5	67.25	67.75	1.0	1.5	980955.0	67047273.5	1584
2013-05-01	66.0	69.0	65.75	66.75	0.5	0.75	923256.0	62492046.25	1637
2013-04-30	70.75	71.25	65.75	66.25	-3.0	-4.33	2162519.0	147555506.0	3724
2013-04-29	70.5	71.75	68.75	69.25	-1.25	-1.77	1654823.0	115876152.75	2870
2013-04-28	69.0	70.75	67.75	70.5	2.0	2.92	1711139.0	119283044.25	2661
2013-04-27	64.75	69.0	64.5	68.5	3.75	5.79	1838906.0	123626616.75	2834
2013-04-24	66.5	66.75	63.75	64.75	-1.75	-2.63	1003131.0	65250243.0	1848
2013-04-23	63.5	66.75	63.25	66.5	3.5	5.56	2061803.0	134381162.75	2844
2013-04-22	63.25	64.75	62.75	63.0	0.5	0.8	1371974.0	87490503.25	2128
2013-04-21	61.75	64.5	61.0	62.5	-0.5	-0.79	3181285.0	200579814.5	3983
2013-04-20	65.5	67.5	63.0	63.0	-6.75	-9.68	3856383.0	248551184.0	5193
2013-04-17	75.0	76.25	69.75	69.75	-7.5	-9.71	819057.0	59204759.75	1247
2013-04-16	73.5	78.5	72.25	77.25	3.25	4.39	3147057.0	237909307.0	5483
2013-04-15	71.0	78.75	68.25	74.0	2.0	2.78	5609591.0	416640307.0	9586
2013-04-14	74.75	74.75	70.0	72.0	4.0	5.88	3589209.0	264403388.25	4443
2013-04-13	62.5	68.0	62.5	68.0	6.0	9.68	1359469.0	89623698.5	1584
2013-04-10	63.25	63.75	60.75	62.0	-1.0	-1.59	1152501.0	71436278.75	1813
2013-04-09	65.75	67.0	62.5	63.0	-2.5	-3.82	1346083.0	87840536.75	2164
2013-04-08	63.0	67.25	62.5	65.5	2.5	3.97	2808747.0	182411383.0	3768
2013-04-07	62.5	65.0	62.0	63.0	1.0	1.61	2838785.0	180467838.0	3969
2013-04-06	57.75	63.0	57.25	62.0	4.25	7.36	2372234.0	141938792.0	2986
2013-04-03	56.25	58.0	56.0	57.75	1.75	3.13	729093.0	41656918.75	922
2013-04-02	56.0	56.5	56.0	56.0	0.0	0.0	221455.0	12437407.5	327
2013-04-01	56.0	56.5	55.75	56.0	0.0	0.0	221963.0	12479839.0	303
2013-03-31	56.25	56.5	55.25	56.0	-0.25	-0.44	339189.0	18927910.75	467
2013-03-30	57.25	57.5	55.0	56.25	-0.75	-1.32	645864.0	36512943.5	914
2013-03-27	56.75	57.5	56.75	57.0	0.25	0.44	295567.0	16909315.75	497
2013-03-26	56.5	58.0	56.5	56.75	-0.25	-0.44	377071.0	21547835.5	513
2013-03-25	57.0	57.25	56.0	57.0	0.0	0.0	589191.0	33237614.75	710
2013-03-24	58.75	59.0	56.75	57.0	-1.5	-2.56	367546.0	21214573.75	593
2013-03-23	58.25	59.5	58.0	58.5	0.75	1.3	424518.0	24937358.25	583
2013-03-20	59.0	59.0	57.5	57.75	-0.75	-1.28	467028.0	27089614.0	684
2013-03-19	56.5	59.25	56.5	58.5	2.25	4.0	826762.0	47999890.5	1253
2013-03-18	56.5	56.5	55.75	56.25	-0.5	-0.88	296038.0	16641195.5	454
2013-03-17	56.75	57.5	56.25	56.75	0.5	0.89	589927.0	33639171.25	850
2013-03-16	55.75	56.5	55.5	56.25	1.0	1.81	291106.0	16262538.5	471
2013-03-13	54.25	55.5	53.5	55.25	0.75	1.38	289111.0	15825051.0	526
2013-03-12	56.0	56.25	54.5	54.5	-1.75	-3.11	336642.0	18643022.0	457
2013-03-11	56.0	56.75	56.0	56.25	0.0	0.0	339062.0	19091150.0	473
2013-03-10	56.5	56.5	55.5	56.25	-0.25	-0.44	268014.0	14999660.0	446
2013-03-09	56.0	57.5	55.75	56.5	1.0	1.8	566890.0	32073531.0	818
2013-03-06	55.75	56.25	55.25	55.5	0.25	0.45	573684.0	31912403.75	741
2013-03-05	56.0	57.0	54.75	55.25	-1.25	-2.21	609702.0	34097128.25	779
2013-03-04	57.25	57.75	55.75	56.5	-0.75	-1.31	420489.0	23737021.5	711
2013-03-03	58.75	58.75	56.75	57.25	-1.75	-2.97	322107.0	18608573.5	618
2013-03-02	59.0	59.25	58.5	59.0	0.25	0.43	235427.0	13865315.5	428
2013-02-27	59.25	60.5	58.5	58.75	-0.25	-0.42	517045.0	30633198.0	854
2013-02-26	60.25	60.25	58.0	59.0	-2.0	-3.28	631396.0	37293097.0	1163
2013-02-25	62.5	62.5	60.5	61.0	-1.25	-2.01	311264.0	19069278.5	623
2013-02-24	61.75	63.5	61.25	62.25	0.5	0.81	486392.0	30415188.75	778
2013-02-23	61.75	62.25	61.5	61.75	0.25	0.41	177797.0	10985287.5	376
2013-02-20	62.25	62.5	61.25	61.5	-0.75	-1.2	293616.0	18114631.5	552
2013-02-19	62.5	63.0	61.25	62.25	0.0	0.0	498857.0	31014824.25	795
2013-02-18	62.25	63.5	61.75	62.25	0.0	0.0	632953.0	39637074.5	886
2013-02-17	62.0	63.0	61.5	62.25	0.25	0.4	449882.0	28033144.5	868
2013-02-16	62.0	62.5	61.25	62.0	0.0	0.0	343229.0	21258471.5	669
2013-02-13	63.25	64.25	61.75	62.0	-1.5	-2.36	480491.0	30218349.25	935
2013-02-12	62.75	64.75	62.25	63.5	1.0	1.6	1017548.0	64898975.0	1626
2013-02-11	62.0	62.75	61.75	62.5	0.5	0.81	346604.0	21560544.0	644
2013-02-10	61.75	62.75	61.0	62.0	0.5	0.81	438180.0	27154516.25	794
2013-02-09	60.25	62.25	59.0	61.5	1.0	1.65	707817.0	43393753.75	1297
2013-02-06	62.5	63.0	59.5	60.5	-1.75	-2.81	613529.0	37551797.75	1194
2013-02-05	63.5	63.75	60.0	62.25	-1.75	-2.73	620833.0	38700555.75	1331
2013-02-04	62.25	64.5	61.75	64.0	2.0	3.23	789026.0	49846240.0	1421
2013-02-03	63.5	63.5	61.75	62.0	-1.5	-2.36	585784.0	36648183.75	1149
2013-02-02	64.0	64.75	63.25	63.5	0.25	0.4	642487.0	41076189.5	1112
2013-01-30	64.25	65.25	63.0	63.25	-1.0	-1.56	1444694.0	92412631.0	2468
2013-01-29	66.25	66.5	64.0	64.25	-2.25	-3.38	1530865.0	99945436.5	2251
2013-01-28	66.75	67.0	65.5	66.5	-0.25	-0.37	881839.0	58377043.75	1298
2013-01-27	67.0	70.75	65.5	66.75	-0.25	-0.37	2260822.0	153563462.75	2680
2013-01-26	68.0	68.25	66.75	67.0	-0.5	-0.74	745238.0	50330935.75	920
2013-01-23	67.5	69.0	66.75	67.5	0.25	0.37	854479.0	57928976.75	1276
2013-01-22	67.0	69.0	66.5	67.25	-0.25	-0.37	680097.0	45955489.25	1038
2013-01-21	69.25	70.5	65.0	67.5	-1.75	-2.53	1660395.0	112932570.5	2193
2013-01-20	68.0	74.0	67.5	69.25	1.25	1.84	2501757.0	176373383.75	3214
2013-01-19	69.0	70.0	67.0	68.0	-0.75	-1.09	1099838.0	75122090.5	1300
2013-01-16	69.25	70.25	68.5	68.75	-0.5	-0.72	737836.0	51386780.75	1004
2013-01-15	69.75	70.0	68.0	69.25	-0.25	-0.36	509278.0	35221002.25	851
2013-01-14	68.25	70.75	68.25	69.5	1.25	1.83	670000.0	46674165.0	1222
2013-01-13	68.75	68.75	67.75	68.25	-0.75	-1.09	530668.0	36195800.75	674
2013-01-12	69.5	69.5	68.25	69.0	0.0	0.0	662238.0	45705456.0	890
2013-01-09	70.75	70.75	68.75	69.0	-1.0	-1.43	1178468.0	82121720.25	1591
2013-01-08	69.25	71.5	68.5	70.0	1.0	1.45	1603569.0	112000371.5	2135
2013-01-07	69.0	70.5	68.75	69.0	0.25	0.36	919416.0	63989216.75	1466
2013-01-06	68.5	70.75	67.5	68.75	1.25	1.85	1723248.0	119343412.75	2777
2013-01-05	67.25	70.0	66.25	67.5	1.25	1.89	2751005.0	187677873.25	4166
2013-01-02	59.75	66.25	59.0	66.25	6.0	9.96	2723462.0	172397096.75	2722
2013-01-01	59.25	62.0	59.0	60.25	2.25	3.88	1356575.0	82126669.25	1900
2012-12-31	60.75	61.0	56.5	58.0	-1.75	-2.93	1345968.0	79583082.5	1798
2012-12-30	56.5	61.0	55.75	59.75	4.0	7.17	2923193.0	172041288.75	3378
2012-12-29	51.0	55.75	51.0	55.75	5.0	9.85	1741940.0	93983008.5	1917
2012-12-26	50.0	51.25	49.7	50.75	0.75	1.5	327539.0	16501696.85	580
2012-12-25	51.5	51.5	49.6	50.0	-1.5	-2.91	212740.0	10772524.3	400
2012-12-24	51.75	52.0	51.25	51.5	-0.75	-1.44	312304.0	16100004.75	441
2012-12-23	53.25	53.25	52.0	52.25	-1.25	-2.34	297333.0	15596542.25	590
2012-12-22	53.0	53.75	52.75	53.5	1.0	1.9	713300.0	37938291.75	1093
2012-12-19	50.75	52.5	50.5	52.5	1.75	3.45	602592.0	31179795.5	929
2012-12-18	51.0	51.5	50.5	50.75	0.25	0.5	230579.0	11769082.75	368
2012-12-17	51.0	51.5	50.25	50.5	-0.5	-0.98	170761.0	8641867.5	354
2012-12-16	51.5	51.75	50.75	51.0	0.0	0.0	330709.0	16868602.75	493
2012-12-15	49.9	51.25	49.7	51.0	1.5	3.03	304212.0	15347729.75	518
2012-12-12	49.7	49.8	49.3	49.5	0.1	0.2	107625.0	5335596.3	195
2012-12-11	49.2	49.7	49.2	49.4	-0.1	-0.2	129878.0	6421947.1	262
2012-12-10	50.0	50.0	49.4	49.5	-1.0	-1.98	161107.0	8016305.8	336
2012-12-09	51.0	51.25	50.25	50.5	-0.5	-0.98	273582.0	13843004.75	375
2012-12-08	50.5	51.0	50.25	51.0	0.75	1.49	244831.0	12385981.75	338
2012-12-05	50.5	51.0	50.0	50.25	-0.25	-0.5	216158.0	10895967.75	350
2012-12-04	50.25	51.0	49.9	50.5	0.5	1.0	393951.0	19875202.5	638
2012-12-03	50.25	50.25	49.6	50.0	0.0	0.0	328445.0	16423005.4	483
2012-12-02	50.0	50.5	49.0	50.0	0.4	0.81	266626.0	13334996.35	442
2012-12-01	48.6	49.7	48.6	49.6	1.7	3.55	223845.0	11020298.5	353
2012-11-28	47.3	48.2	47.0	47.9	0.7	1.48	195713.0	9356845.9	337
2012-11-27	48.0	48.3	47.0	47.2	-1.0	-2.07	177727.0	8473861.8	410
2012-11-26	48.0	48.4	46.1	48.2	0.0	0.0	302123.0	14357486.2	555
2012-11-25	50.0	50.0	47.3	48.2	-1.8	-3.6	226570.0	10983012.6	415
2012-11-24	49.8	50.25	49.8	50.0	0.5	1.01	184769.0	9247013.55	271
2012-11-21	50.0	50.25	49.5	49.5	-0.5	-1.0	168154.0	8389719.95	343
2012-11-20	50.75	51.0	48.6	50.0	0.1	0.2	363450.0	18125969.4	608
2012-11-19	51.75	52.75	48.2	49.9	-2.1	-4.04	685661.0	34794406.55	964
2012-11-18	53.25	54.25	51.5	52.0	-1.25	-2.35	379182.0	19978153.5	507
2012-11-17	51.5	53.5	51.25	53.25	0.5	0.95	226054.0	11857386.5	422
2012-11-14	55.5	55.75	52.75	52.75	-2.5	-4.52	434621.0	23527024.5	653
2012-11-13	54.0	55.5	54.0	55.25	1.25	2.31	390799.0	21413794.25	522
2012-11-12	54.0	55.0	53.0	54.0	-0.75	-1.37	195483.0	10550597.25	352
2012-11-11	56.25	56.25	53.75	54.75	-1.0	-1.79	458730.0	25211167.25	666
2012-11-10	53.0	55.75	52.75	55.75	2.0	3.72	564574.0	30766350.25	750
2012-11-07	53.0	54.5	52.5	53.75	1.25	2.38	625281.0	33543569.25	783
2012-11-06	53.0	54.0	51.75	52.5	-0.25	-0.47	546511.0	29021991.25	653
2012-11-05	51.5	53.75	51.0	52.75	1.5	2.93	749088.0	39451882.5	867
2012-11-04	50.75	51.5	50.25	51.25	0.75	1.49	309304.0	15746376.75	421
2012-11-03	49.9	50.5	49.9	50.5	0.9	1.81	177210.0	8890122.1	261
2012-10-24	48.7	49.9	48.7	49.6	0.2	0.4	134360.0	6637373.4	372
2012-10-23	49.6	51.25	49.4	49.4	-0.6	-1.2	252626.0	12660932.95	393
2012-10-22	50.25	51.0	49.7	50.0	-0.25	-0.5	231155.0	11576901.6	379
2012-10-21	50.0	52.0	50.0	50.25	0.25	0.5	528376.0	26936788.75	798
2012-10-20	48.4	50.5	48.2	50.0	1.2	2.46	489257.0	24293695.2	740
2012-10-17	48.2	48.8	48.2	48.8	0.6	1.24	204423.0	9917583.7	265
2012-10-16	48.4	48.9	48.0	48.2	0.1	0.21	211008.0	10218347.1	369
2012-10-15	47.5	48.4	47.0	48.1	0.9	1.91	249536.0	11918146.8	471
2012-10-14	47.5	48.0	46.7	47.2	-0.5	-1.05	250641.0	11894442.4	455
2012-10-13	50.5	50.5	46.0	47.7	-2.55	-5.07	234031.0	11302441.1	513
2012-10-10	51.5	52.0	50.0	50.25	-1.25	-2.43	238797.0	12177958.75	450
2012-10-09	51.75	52.0	51.5	51.5	-0.25	-0.48	117497.0	6073717.5	202
2012-10-08	52.0	52.25	51.0	51.75	-1.0	-1.9	171310.0	8857397.5	303
2012-10-07	53.0	53.0	51.5	52.75	-0.25	-0.47	255473.0	13324840.75	414
2012-10-06	54.25	54.75	52.5	53.0	-0.5	-0.93	366072.0	19650466.5	552
2012-10-03	53.0	55.0	52.75	53.5	0.75	1.42	707764.0	38142423.25	1131
2012-10-02	53.75	54.0	52.25	52.75	0.0	0.0	338963.0	17983117.25	500
2012-10-01	51.5	52.75	51.5	52.75	1.5	2.93	406352.0	21170478.75	567
2012-09-30	52.0	52.25	49.1	51.25	-0.25	-0.49	382837.0	19380462.75	671
2012-09-29	52.25	53.75	51.0	51.5	-1.25	-2.37	321395.0	16919449.25	454
2012-09-26	55.5	55.5	52.25	52.75	-2.75	-4.95	412276.0	22204915.0	625
2012-09-25	55.25	56.0	54.5	55.5	0.25	0.45	270639.0	14956029.75	457
2012-09-24	57.5	57.5	54.75	55.25	-2.0	-3.49	395427.0	22096981.75	625
2012-09-22	58.25	58.5	56.5	57.25	-1.0	-1.72	269394.0	15491542.25	409
2012-09-19	59.25	59.25	57.5	58.25	-0.5	-0.85	529900.0	30921903.5	679
2012-09-18	58.25	60.25	58.25	58.75	0.75	1.29	1956340.0	116280565.75	1963
2012-09-17	57.75	58.5	57.5	58.0	0.25	0.43	298150.0	17298157.25	471
2012-09-16	59.0	59.0	57.5	57.75	-1.0	-1.7	377222.0	21914710.5	595
2012-09-15	58.5	60.0	58.25	58.75	1.0	1.73	775940.0	45827944.5	905
2012-09-12	57.5	58.5	57.25	57.75	0.25	0.43	475247.0	27569736.0	694
2012-09-11	58.25	58.5	57.25	57.5	-0.5	-0.86	523084.0	30182465.5	651
2012-09-10	59.5	59.5	57.0	58.0	-0.5	-0.85	753441.0	43800427.75	991
2012-09-09	58.75	59.5	58.25	58.5	0.25	0.43	790695.0	46590146.25	968
2012-09-08	58.25	59.5	57.5	58.25	0.75	1.3	910617.0	53191949.75	1104
2012-09-05	56.0	58.5	55.5	57.5	1.5	2.68	1028024.0	58740293.75	1272
2012-09-04	55.75	56.25	54.75	56.0	0.0	0.0	476505.0	26487471.25	716
2012-09-03	56.0	56.75	55.5	56.0	0.0	0.0	501880.0	28188734.75	685
2012-09-02	55.75	56.75	55.75	56.0	0.25	0.45	329686.0	18525677.0	488
2012-09-01	55.75	57.75	55.75	55.75	0.25	0.45	1264027.0	71715694.0	1272
2012-08-29	55.25	56.25	54.75	55.5	0.0	0.0	527644.0	29349859.75	745
2012-08-28	56.0	56.75	55.0	55.5	-0.75	-1.33	426937.0	23841391.0	677
2012-08-27	55.5	57.0	55.0	56.25	0.75	1.35	725954.0	40747132.25	956
2012-08-26	57.0	57.0	55.25	55.5	-1.25	-2.2	670158.0	37595636.25	981
2012-08-25	54.0	58.25	54.0	56.75	3.5	6.57	1031067.0	58097053.25	1316
2012-08-15	52.5	53.25	52.0	53.25	0.5	0.95	275321.0	14515678.75	547
2012-08-14	54.0	54.25	52.0	52.75	-1.5	-2.76	503245.0	26706095.5	772
2012-08-13	57.25	57.5	53.75	54.25	-2.5	-4.41	770444.0	42835481.5	1097
2012-08-12	56.5	57.75	55.75	56.75	0.5	0.89	866234.0	49136725.5	1238
2012-08-11	55.75	56.5	55.5	56.25	1.0	1.81	642844.0	35924325.0	895
2012-08-08	54.25	56.5	54.0	55.25	1.25	2.31	1293302.0	71650719.5	1824
2012-08-07	54.25	55.0	53.5	54.0	0.0	0.0	810230.0	43967834.25	1150
2012-08-06	53.0	56.5	53.0	54.0	1.25	2.37	2100364.0	114964164.75	2569
2012-08-05	51.75	52.75	51.0	52.75	0.5	0.96	743098.0	38687162.5	787
2012-08-04	52.5	53.25	52.0	52.25	0.5	0.97	636565.0	33459851.25	772
2012-08-01	51.5	53.75	50.75	51.75	0.25	0.49	877656.0	46010492.75	1131
2012-07-31	50.0	52.25	49.7	51.5	1.25	2.49	1134563.0	57928250.6	1463
2012-07-30	49.0	52.0	48.7	50.25	2.25	4.69	1651036.0	83169611.15	2089
2012-07-29	46.4	48.0	46.4	48.0	1.2	2.56	369280.0	17482618.5	518
2012-07-28	46.2	47.3	46.1	46.8	1.2	2.63	417002.0	19406665.7	541
2012-07-25	45.1	45.9	44.9	45.6	0.4	0.88	213587.0	9677174.5	390
2012-07-24	45.0	45.2	44.8	45.2	0.0	0.0	137952.0	6203357.4	224
2012-07-23	45.2	45.6	45.0	45.2	-0.3	-0.66	143441.0	6488558.2	236
2012-07-22	45.4	45.7	44.8	45.5	0.4	0.89	188240.0	8517297.1	281
2012-07-21	44.5	45.5	44.2	45.1	0.7	1.58	151598.0	6806264.1	259
2012-07-18	42.8	45.7	42.8	44.4	1.3	3.02	451432.0	20051607.2	698
2012-07-17	43.5	44.3	43.0	43.1	-0.5	-1.15	179873.0	7877607.0	361
2012-07-16	45.0	45.4	43.6	43.6	-1.6	-3.54	327803.0	14509426.3	636
2012-07-15	45.4	46.2	45.0	45.2	0.0	0.0	225235.0	10239797.7	389
2012-07-14	46.0	46.0	44.8	45.2	-0.1	-0.22	164882.0	7468842.1	372
2012-07-11	47.0	48.0	45.3	45.3	-1.9	-4.03	299940.0	14065334.4	586
2012-07-10	46.5	48.3	46.5	47.2	0.8	1.72	583280.0	27676433.1	901
2012-07-09	47.0	47.1	46.1	46.4	-0.9	-1.9	335744.0	15638633.4	466
2012-07-08	46.0	47.4	45.9	47.3	1.6	3.5	604095.0	28246860.7	845
2012-07-07	45.4	46.1	45.0	45.7	0.3	0.66	356230.0	16246125.6	443
2012-07-04	45.8	46.3	45.3	45.4	-0.1	-0.22	448575.0	20465805.4	559
2012-07-03	45.4	46.0	45.2	45.5	0.5	1.11	465522.0	21284470.5	656
2012-07-02	44.0	46.5	44.0	45.0	1.0	2.27	959064.0	43430050.1	1194
2012-07-01	43.2	44.2	42.3	44.0	0.8	1.85	629275.0	27443021.4	768
2012-06-30	43.9	44.0	42.8	43.2	0.8	1.89	289810.0	12499320.2	485
2012-06-27	45.7	45.8	42.0	42.4	-3.0	-6.61	510603.0	22158364.5	883
2012-06-26	46.0	46.0	45.2	45.4	0.0	0.0	195501.0	8902459.7	361
2012-06-25	46.6	47.0	45.0	45.4	-1.1	-2.37	227722.0	10526127.0	486
2012-06-24	46.9	47.4	46.0	46.5	-0.6	-1.27	466136.0	21737954.8	690
2012-06-23	46.5	48.7	46.5	47.1	0.1	0.21	941121.0	44973200.1	1215
2012-06-20	46.3	47.6	46.3	47.0	1.1	2.4	1007166.0	47280932.8	1381
2012-06-19	45.3	46.8	45.2	45.9	1.3	2.91	1424708.0	65414394.5	1612
2012-06-18	44.0	45.0	43.7	44.6	1.2	2.76	724277.0	32123346.6	1017
2012-06-17	43.4	44.0	43.0	43.4	0.0	0.0	445751.0	19417285.8	608
2012-06-16	44.4	45.3	40.0	43.4	-0.5	-1.14	872582.0	37715978.4	1245
2012-06-13	44.5	44.6	43.8	43.9	-0.1	-0.23	441485.0	19492879.1	740
2012-06-12	43.3	44.8	43.0	44.0	-0.1	-0.23	635687.0	27799082.8	1111
2012-06-11	44.1	45.1	43.8	44.1	0.2	0.46	910541.0	40608348.3	1324
2012-06-10	43.7	43.9	42.8	43.9	0.5	1.15	462084.0	20086070.5	651
2012-06-09	44.0	44.8	42.5	43.4	0.7	1.64	675251.0	29355393.6	1076
2012-06-06	47.0	47.1	42.1	42.7	-3.8	-8.17	634662.0	28447971.4	1069
2012-06-05	47.2	47.8	46.5	46.5	-0.7	-1.48	951049.0	44947876.2	1518
2012-06-04	47.0	48.0	46.6	47.2	-1.0	-2.07	561199.0	26480252.7	908
2012-06-03	47.8	48.3	46.5	48.2	0.7	1.47	724121.0	34344023.6	1324
2012-06-02	48.4	50.75	47.3	47.5	-5.0	-9.52	1080214.0	53205930.25	1680
2012-05-30	53.0	54.5	51.25	52.5	0.25	0.48	1737138.0	92429778.0	2238
2012-05-29	53.75	53.75	52.0	52.25	-0.5	-0.95	668503.0	35377133.5	935
2012-05-28	53.0	53.75	52.25	52.75	1.75	3.43	874058.0	46239353.5	1383
2012-05-27	51.5	52.25	50.75	51.0	-0.75	-1.45	625451.0	32185956.0	913
2012-05-26	52.0	53.25	51.5	51.75	-0.25	-0.48	878373.0	46040719.75	1194
2012-05-23	52.5	53.0	51.5	52.0	-1.0	-1.89	713285.0	37133739.0	1111
2012-05-22	52.5	55.25	52.25	53.0	2.0	3.92	2112148.0	113681442.0	2765
2012-05-21	51.0	51.5	50.25	51.0	0.0	0.0	488635.0	24841948.0	698
2012-05-20	51.0	51.25	50.0	51.0	0.75	1.49	551282.0	27988116.75	743
2012-05-19	49.4	51.75	49.2	50.25	-0.5	-0.99	948376.0	47838289.4	1468
2012-05-16	50.25	51.5	49.6	50.75	-1.25	-2.4	855755.0	43366302.45	1569
2012-05-15	49.3	53.25	49.3	52.0	2.9	5.91	1165490.0	60195925.15	2043
2012-05-14	50.25	50.75	49.0	49.1	-2.4	-4.66	705726.0	35238546.3	1032
2012-05-13	53.0	53.0	50.75	51.5	-1.75	-3.29	437021.0	22718452.75	855
2012-05-12	53.0	53.5	49.0	53.25	0.25	0.47	503359.0	25789770.0	874
2012-05-09	56.0	56.0	53.0	53.0	-3.0	-5.36	571411.0	31043788.25	1021
2012-05-08	57.5	57.5	55.5	56.0	-0.5	-0.88	843780.0	47811858.5	1175
2012-05-07	55.0	56.5	53.5	56.5	1.0	1.8	1158045.0	63786413.25	1527
2012-05-06	56.0	57.5	55.5	55.5	-0.5	-0.89	687092.0	38667797.0	1038
2012-05-05	55.25	56.25	55.0	56.0	-1.25	-2.18	512629.0	28488224.75	972
2012-05-02	58.0	58.0	56.75	57.25	-0.25	-0.43	480609.0	27687039.0	897
2012-05-01	57.75	59.25	57.0	57.5	0.25	0.44	1548379.0	90095448.25	2250
2012-04-30	56.75	58.0	55.25	57.25	0.5	0.88	1042489.0	58979962.25	1613
2012-04-29	57.5	57.5	56.25	56.75	-0.75	-1.3	648237.0	36785340.75	1137
2012-04-28	58.0	58.5	56.5	57.5	0.25	0.44	1001112.0	57385415.0	1731
2012-04-25	59.75	61.25	56.75	57.25	-1.0	-1.72	3738742.0	222268866.75	5225
2012-04-24	52.75	58.25	52.5	58.25	5.25	9.91	2395400.0	133707362.25	3150
2012-04-23	53.0	53.5	52.5	53.0	-0.5	-0.93	290325.0	15356367.25	545
2012-04-22	54.5	54.75	53.25	53.5	-0.25	-0.47	526062.0	28246375.75	764
2012-04-21	54.0	54.5	53.25	53.75	1.5	2.87	727236.0	39149639.5	969
2012-04-18	54.0	54.0	51.25	52.25	-1.0	-1.88	425263.0	22302603.0	755
2012-04-17	52.5	53.5	52.25	53.25	1.5	2.9	637502.0	33745017.25	914
2012-04-16	53.5	54.5	50.0	51.75	-1.5	-2.82	707331.0	36895361.5	1208
2012-04-15	54.75	56.25	53.25	53.25	-2.0	-3.62	477533.0	26173281.75	816
2012-04-14	55.0	55.25	53.25	55.25	0.75	1.38	740984.0	40369504.0	899
2012-04-11	55.25	56.0	52.0	54.5	-1.0	-1.8	408239.0	21990685.5	826
2012-04-10	56.75	57.25	54.25	55.5	-1.0	-1.77	471247.0	26453327.5	810
2012-04-09	56.5	57.25	56.0	56.5	-0.5	-0.88	571427.0	32425322.25	878
2012-04-08	60.0	60.0	53.75	57.0	-2.5	-4.2	1199986.0	69327726.0	1786
2012-04-07	59.5	60.5	58.5	59.5	0.5	0.85	1425815.0	84647241.0	1711
2012-04-04	58.5	59.5	57.25	59.0	0.75	1.29	755848.0	44178783.5	1095
2012-04-03	57.0	60.5	57.0	58.25	1.75	3.1	1866053.0	110515555.5	2560
2012-04-02	56.5	56.75	55.25	56.5	0.0	0.0	500908.0	28068758.75	1065
2012-04-01	56.5	57.0	56.0	56.5	-0.25	-0.44	567220.0	32116553.75	912
2012-03-31	57.75	58.75	56.75	56.75	-0.75	-1.3	711918.0	41136581.25	1083
2012-03-28	57.25	58.0	56.0	57.5	-0.25	-0.43	782615.0	44645842.0	1193
2012-03-27	58.5	58.75	57.5	57.75	-1.0	-1.7	466486.0	27053355.0	644
2012-03-26	58.25	58.75	57.75	58.75	0.75	1.29	451082.0	26270966.25	767
2012-03-25	58.25	58.25	57.25	58.0	0.25	0.43	415909.0	24039260.75	740
2012-03-24	58.0	59.5	57.0	57.75	0.25	0.43	832422.0	48775837.0	1042
2012-03-21	57.5	58.25	57.0	57.5	-0.25	-0.43	536940.0	30912843.5	894
2012-03-20	58.5	58.75	57.5	57.75	-1.25	-2.12	456122.0	26512682.0	836
2012-03-19	60.25	60.25	58.25	59.0	-1.25	-2.07	762705.0	45194352.5	1248
2012-03-18	61.0	61.5	59.75	60.25	-0.75	-1.23	1027560.0	62273822.25	1491
2012-03-17	60.25	61.75	58.75	61.0	1.25	2.09	1628924.0	98507007.25	1970
2012-03-14	60.25	61.0	59.5	59.75	-0.25	-0.42	641107.0	38527551.75	1036
2012-03-13	62.25	62.5	59.25	60.0	-1.75	-2.83	1301408.0	79181198.0	1900
2012-03-12	61.0	63.5	60.25	61.75	1.75	2.92	2672956.0	164597600.75	3326
2012-03-11	58.75	61.0	58.0	60.0	1.5	2.56	2538167.0	151837423.25	2732
2012-03-10	59.25	59.5	58.25	58.5	0.5	0.86	996659.0	58658186.75	1376
2012-03-07	56.75	58.5	56.5	58.0	-0.25	-0.43	990122.0	57156150.5	1359
2012-03-06	59.0	59.75	57.0	58.25	0.0	0.0	1187865.0	69400734.0	1629
2012-03-05	59.5	59.5	58.0	58.25	-1.0	-1.69	877597.0	51615880.5	1241
2012-03-04	60.25	60.25	57.5	59.25	-1.0	-1.66	1522906.0	90378679.0	2135
2012-03-03	60.0	61.75	58.75	60.25	2.5	4.33	2807361.0	168347483.5	3446
2012-02-29	57.25	58.75	56.0	57.75	0.75	1.32	1472245.0	84581970.5	1898
2012-02-28	57.5	59.5	54.0	57.0	-0.5	-0.87	1706339.0	97321026.25	2339
2012-02-27	55.75	58.75	55.25	57.5	2.0	3.6	2106951.0	120667433.25	2342
2012-02-26	56.25	57.25	55.0	55.5	-0.5	-0.89	1255026.0	70262795.25	1987
2012-02-25	57.0	57.25	55.5	56.0	-0.25	-0.44	1419957.0	80044535.75	2048
2012-02-22	57.75	59.5	56.0	56.25	-0.25	-0.44	2049966.0	118688126.75	2461
2012-02-21	56.25	58.5	56.0	56.5	0.25	0.44	999675.0	56955234.25	1489
2012-02-20	57.25	57.75	55.75	56.25	-1.0	-1.75	517413.0	29277321.25	966
2012-02-19	59.0	59.5	56.5	57.25	-1.75	-2.97	1079797.0	62386595.5	1801
2012-02-18	61.0	61.25	58.25	59.0	-1.0	-1.67	1123211.0	66488505.75	1765
2012-02-15	58.75	62.25	58.25	60.0	1.5	2.56	1513484.0	90660280.75	2010
2012-02-14	58.75	59.25	57.5	58.5	-0.25	-0.43	415548.0	24278712.25	898
2012-02-13	60.25	60.5	58.5	58.75	-1.0	-1.67	740318.0	43913616.0	1435
2012-02-12	61.25	67.0	58.5	59.75	-1.25	-2.05	2912152.0	181044624.25	4192
2012-02-11	62.75	63.0	60.75	61.0	-1.5	-2.4	338033.0	20895148.25	688
2012-02-08	63.75	64.0	62.25	62.5	-0.5	-0.79	374760.0	23661163.25	827
2012-02-07	65.0	65.25	62.75	63.0	-2.0	-3.08	444393.0	28220046.5	896
2012-02-06	65.25	67.0	64.75	65.0	-0.25	-0.38	505547.0	33243770.0	1010
[truncated: 2,605 more rows]
