# Supplementary material for: Effective short-term forecasts of Saudi stock price trends using technical indicators and large-scale multivariate time series
Source: PeerJ Comput Sci. 2023 Jan 6;9:e1205. doi: 10.7717/peerj-cs.1205 (PMC10280263; doi:10.7717/peerj-cs.1205)
Supplement: Supplemental Information 3 [file peerj-cs-09-1205-s003.zip › TASI Dataset 2021/FITNESS TIME_1830.csv]

date	open	high	low	close	change	change_percent	volume_traded	value_traded_SAR	number_trades
2020-03-19	51.9	55.5	51.0	55.5	3.3	6.32	686026.0	37015962.8	1814
2020-03-18	51.6	56.3	51.5	52.2	0.7	1.36	1142068.0	60392956.6	2567
2020-03-17	47.35	51.7	47.35	51.5	4.5	9.57	1045186.0	52355973.5	2682
2020-03-16	46.15	50.3	46.15	47.0	-3.7	-7.3	1989118.0	95524871.15	4449
2020-03-15	50.7	50.7	50.7	50.7	-5.6	-9.95	486089.0	24644712.3	640
2020-03-12	56.3	57.8	56.3	56.3	-6.2	-9.92	1120937.0	63357128.3	1552
2020-03-11	68.0	68.0	62.5	62.5	-5.7	-8.36	407127.0	26613021.3	1788
2020-03-10	66.9	68.7	64.5	68.2	5.7	9.12	404244.0	27342957.6	1571
2020-03-09	61.0	63.4	61.0	62.5	-5.2	-7.68	467507.0	28640149.3	852
2020-03-08	70.0	71.0	67.7	67.7	-7.5	-9.97	258692.0	17753470.5	907
2020-03-05	76.5	77.1	75.2	75.2	-1.3	-1.7	73941.0	5604713.1	451
2020-03-04	76.0	77.5	75.7	76.5	-0.9	-1.16	210728.0	16145229.7	1098
2020-03-03	76.0	82.4	76.0	77.4	1.4	1.84	170344.0	13398027.5	928
2020-03-02	73.0	77.4	73.0	76.0	3.9	5.41	128472.0	9708589.2	790
2020-03-01	71.0	73.2	68.9	72.1	-2.2	-2.96	311255.0	21900650.7	1198
2020-02-27	78.0	78.0	71.2	74.3	-4.3	-5.47	468293.0	35381796.5	1709
2020-02-26	79.6	79.7	76.5	78.6	-1.4	-1.75	142217.0	11075641.0	602
2020-02-25	80.0	81.8	79.4	80.0	-1.2	-1.48	289804.0	23271420.1	1013
2020-02-24	83.3	83.3	79.8	81.2	-2.6	-3.1	131649.0	10653594.1	555
2020-02-23	84.0	84.0	83.4	83.8	0.1	0.12	51027.0	4276025.2	141
2020-02-20	83.0	83.9	83.0	83.7	0.7	0.84	75836.0	6334075.9	415
2020-02-19	82.6	83.0	82.6	83.0	0.3	0.36	23371.0	1936887.2	143
2020-02-18	82.8	83.6	82.6	82.7	-0.3	-0.36	29833.0	2479246.7	194
2020-02-17	81.8	84.0	81.8	83.0	1.4	1.72	217459.0	17996748.9	645
2020-02-16	82.0	82.9	81.0	81.6	-0.3	-0.37	35682.0	2925090.4	197
2020-02-13	83.0	83.2	81.2	81.9	-0.5	-0.61	24699.0	2027863.9	125
2020-02-12	80.2	83.2	80.2	82.4	1.4	1.73	68168.0	5609399.6	351
2020-02-11	82.0	82.1	80.2	81.0	-1.4	-1.7	114716.0	9304172.3	364
2020-02-10	83.4	83.5	82.3	82.4	-1.6	-1.9	53525.0	4423517.3	326
2020-02-09	85.0	85.0	83.0	84.0	-1.0	-1.18	65384.0	5528976.5	203
2020-02-06	84.5	87.4	84.1	85.0	0.5	0.59	325336.0	27809217.9	1036
2020-02-05	82.0	85.8	82.0	84.5	2.5	3.05	214703.0	18060552.2	1142
2020-02-04	79.2	82.0	79.2	82.0	2.8	3.54	234300.0	19083371.2	791
2020-02-03	78.5	79.5	78.1	79.2	0.7	0.89	30313.0	2397237.7	381
2020-02-02	78.6	79.0	77.7	78.5	-0.6	-0.76	20856.0	1633439.0	189
2020-01-30	78.5	79.4	77.7	79.1	1.0	1.28	82905.0	6528222.1	684
2020-01-29	78.3	79.0	77.5	78.1	0.6	0.77	82709.0	6443394.6	698
2020-01-28	77.5	78.4	77.0	77.5	-0.1	-0.13	62516.0	4852768.9	461
2020-01-27	79.8	80.1	77.5	77.6	-1.9	-2.39	79853.0	6306349.0	652
2020-01-26	79.5	79.9	79.0	79.5	0.5	0.63	54676.0	4347029.3	269
2020-01-23	77.8	79.5	77.8	79.0	1.5	1.94	123472.0	9730529.1	934
2020-01-22	78.8	79.1	77.5	77.5	-0.9	-1.15	108152.0	8438585.4	750
2020-01-21	79.0	79.1	78.3	78.4	-0.7	-0.88	46795.0	3678997.0	440
2020-01-20	80.7	80.8	79.0	79.1	-1.4	-1.74	85016.0	6791411.5	465
2020-01-19	81.2	81.3	80.2	80.5	-0.8	-0.98	21595.0	1747063.3	179
2020-01-16	81.0	81.6	80.9	81.3	0.6	0.74	54207.0	4412644.0	501
2020-01-15	81.8	83.0	80.7	80.7	-1.0	-1.22	231905.0	19096567.9	1208
2020-01-14	81.3	81.7	80.9	81.7	1.0	1.24	50284.0	4091504.3	425
2020-01-13	79.8	81.9	79.8	80.7	1.0	1.25	150168.0	12164954.5	1183
2020-01-12	79.2	80.0	79.0	79.7	0.7	0.89	25018.0	1986801.9	182
2020-01-09	78.2	80.5	78.2	79.0	1.4	1.8	106083.0	8404586.9	421
2020-01-08	78.0	78.0	77.0	77.6	-1.1	-1.4	38163.0	2966442.0	253
2020-01-07	77.4	79.3	77.3	78.7	2.2	2.88	84568.0	6645754.4	419
2020-01-06	77.6	78.9	76.0	76.5	-1.1	-1.42	80621.0	6223952.2	664
2020-01-05	77.5	79.6	77.5	77.6	-2.5	-3.12	35435.0	2778976.4	214
2020-01-02	80.5	80.6	80.0	80.1	-0.5	-0.62	114831.0	9234187.9	282
2020-01-01	81.1	81.4	80.6	80.6	-0.5	-0.62	32905.0	2664487.0	176
2019-12-31	80.4	81.1	80.3	81.1	1.1	1.38	146989.0	11841603.7	348
2019-12-30	80.9	80.9	80.0	80.0	-1.1	-1.36	145079.0	11679818.4	451
2019-12-29	81.5	81.6	80.9	81.1	0.1	0.12	110089.0	8937600.5	307
2019-12-26	82.1	82.9	81.0	81.0	-1.0	-1.22	74652.0	6094635.0	355
2019-12-25	81.4	82.2	81.0	82.0	0.1	0.12	45677.0	3736351.9	181
2019-12-24	80.5	81.9	79.7	81.9	1.4	1.74	110546.0	8886741.0	387
2019-12-23	81.8	82.0	80.5	80.5	-1.3	-1.59	63175.0	5136730.1	404
2019-12-22	81.0	82.0	80.0	81.8	0.8	0.99	54562.0	4426635.0	291
2019-12-19	81.0	81.9	79.5	81.0	1.0	1.25	108082.0	8728910.4	551
2019-12-18	78.9	83.2	78.7	80.0	2.0	2.56	198020.0	16162863.6	1146
2019-12-17	75.6	83.7	75.6	78.0	1.3	1.69	194205.0	15456993.8	1360
2019-12-16	74.3	77.0	74.3	76.7	2.0	2.68	78806.0	6012138.3	739
2019-12-15	75.2	75.4	74.1	74.7	-0.4	-0.53	17265.0	1292834.4	100
2019-12-12	75.5	75.9	75.0	75.1	0.0	0.0	53263.0	4016351.9	249
2019-12-11	74.3	75.1	74.0	75.1	1.1	1.49	65304.0	4876830.9	396
2019-12-10	73.8	74.2	73.1	74.0	-0.3	-0.4	89391.0	6573071.8	442
2019-12-09	72.7	74.4	72.5	74.3	1.6	2.2	95326.0	6993931.5	724
2019-12-08	72.5	74.2	72.5	72.7	0.9	1.25	136223.0	10017673.6	601
2019-12-05	70.6	72.0	70.5	71.8	1.7	2.43	69789.0	4953805.4	733
2019-12-04	71.7	71.7	69.7	70.1	-1.5	-2.09	99837.0	7017989.2	395
2019-12-03	71.9	72.4	71.5	71.6	-0.4	-0.56	57692.0	4144077.9	1069
2019-12-02	72.9	73.4	71.6	72.0	-0.8	-1.1	51624.0	3729447.6	474
2019-12-01	72.8	72.8	72.3	72.8	0.8	1.11	13129.0	952816.1	117
2019-11-28	72.0	72.2	71.3	72.0	0.6	0.84	45123.0	3235899.0	279
2019-11-27	69.0	73.0	68.7	71.4	2.9	4.23	191925.0	13494107.4	932
2019-11-26	69.5	70.1	67.6	68.5	-2.1	-2.97	231697.0	15931041.1	660
2019-11-25	72.4	72.4	65.0	70.6	-1.5	-2.08	269768.0	18894757.3	1227
2019-11-24	73.2	73.5	72.1	72.1	-1.7	-2.3	67472.0	4919147.6	247
2019-11-21	74.0	74.1	73.0	73.8	0.1	0.14	46875.0	3448315.1	275
2019-11-20	75.0	75.0	73.7	73.7	-0.2	-0.27	53499.0	3958992.3	258
2019-11-19	75.0	75.9	73.7	73.9	-1.0	-1.34	121047.0	9068167.7	462
2019-11-18	74.0	75.0	74.0	74.9	0.9	1.22	195152.0	14515947.1	647
2019-11-17	73.8	74.5	73.5	74.0	-0.2	-0.27	62086.0	4608337.3	178
2019-11-14	73.0	74.2	72.7	74.2	1.2	1.64	100162.0	7364053.2	770
2019-11-13	73.5	73.5	72.8	73.0	-0.5	-0.68	95636.0	7001414.1	602
2019-11-12	73.2	74.5	73.2	73.5	0.0	0.0	135408.0	9985149.0	486
2019-11-11	73.0	74.6	73.0	73.5	0.5	0.68	376233.0	27748009.7	934
2019-11-10	75.3	75.6	72.2	73.0	-4.0	-5.19	936347.0	68497254.2	3774
2019-11-07	77.6	78.0	76.1	77.0	-0.2	-0.26	62989.0	4856314.1	152
2019-11-06	76.6	77.7	76.0	77.2	0.3	0.39	75515.0	5818558.6	289
2019-11-05	75.2	77.0	75.0	76.9	2.0	2.67	77717.0	5919816.2	352
2019-11-04	74.5	75.3	74.4	74.9	0.3	0.4	63319.0	4740988.9	275
2019-11-03	75.0	75.5	74.5	74.6	-2.5	-3.24	73945.0	5547058.5	374
2019-10-31	76.7	78.0	76.3	77.1	0.4	0.52	69664.0	5360920.8	282
2019-10-30	76.5	78.7	76.0	76.7	0.2	0.26	198757.0	15340269.0	784
2019-10-29	77.1	77.1	74.1	76.5	-0.7	-0.91	189698.0	14316910.6	654
2019-10-28	76.3	77.2	76.2	77.2	0.4	0.52	92530.0	7122156.4	418
2019-10-27	77.0	77.3	76.8	76.8	-0.2	-0.26	147662.0	11371334.7	437
2019-10-24	74.8	77.2	74.8	77.0	2.3	3.08	512668.0	39057425.6	2331
2019-10-23	74.9	75.5	74.7	74.7	-0.3	-0.4	300603.0	22547056.3	1067
2019-10-22	74.3	75.0	74.2	75.0	0.5	0.67	230888.0	17184141.3	851
2019-10-21	74.8	75.4	74.0	74.5	-0.3	-0.4	325127.0	24270809.7	642
2019-10-20	76.2	78.2	74.3	74.8	-1.3	-1.71	545819.0	41356357.0	903
2019-10-17	76.0	77.3	75.6	76.1	-0.1	-0.13	137100.0	10455740.9	445
2019-10-16	78.2	78.2	76.0	76.2	-2.0	-2.56	187123.0	14399371.8	624
2019-10-15	79.6	79.6	78.2	78.2	-1.4	-1.76	60599.0	4780799.2	208
2019-10-14	80.0	80.0	79.1	79.6	-0.9	-1.12	25063.0	1996017.4	128
2019-10-13	80.9	81.4	79.9	80.5	-0.5	-0.62	44116.0	3549734.8	126
2019-10-10	81.6	81.6	80.6	81.0	-1.0	-1.22	48531.0	3940654.7	219
2019-10-09	82.8	82.8	81.7	82.0	-0.8	-0.97	62553.0	5123782.7	577
2019-10-08	82.4	83.3	81.8	82.8	0.4	0.49	166435.0	13735719.9	669
2019-10-07	82.1	82.8	81.8	82.4	0.4	0.49	70690.0	5818758.8	269
2019-10-06	81.0	82.3	81.0	82.0	1.7	2.12	208273.0	17010110.3	1772
2019-10-03	81.1	81.2	80.0	80.3	-0.8	-0.99	81457.0	6552973.9	282
2019-10-02	82.2	82.7	80.1	81.1	-0.6	-0.73	190556.0	15558407.7	650
2019-10-01	81.9	82.7	81.5	81.7	0.1	0.12	200897.0	16490083.1	856
2019-09-30	83.2	83.6	81.6	81.6	-1.4	-1.69	192762.0	15906090.8	831
2019-09-29	82.5	83.5	82.0	83.0	0.5	0.61	53950.0	4467366.9	249
2019-09-26	84.2	84.3	82.4	82.5	-1.5	-1.79	95890.0	7962962.0	376
2019-09-25	85.0	85.1	83.6	84.0	-1.3	-1.52	29501.0	2486365.2	177
2019-09-24	85.3	85.5	84.9	85.3	0.1	0.12	34977.0	2980782.6	248
2019-09-22	85.5	85.8	85.2	85.2	-0.6	-0.7	32716.0	2796119.2	95
2019-09-19	84.0	86.0	84.0	85.8	0.8	0.94	586477.0	50209945.0	1503
2019-09-18	85.5	86.3	84.6	85.0	-0.4	-0.47	86047.0	7367809.7	394
2019-09-17	86.3	86.3	85.0	85.4	-0.6	-0.7	188410.0	16151103.4	420
2019-09-16	85.0	87.4	84.1	86.0	1.0	1.18	158369.0	13592981.7	1232
2019-09-15	82.1	85.0	82.0	85.0	1.2	1.43	50608.0	4211169.9	233
2019-09-12	81.8	84.0	81.8	83.8	2.1	2.57	125682.0	10451958.3	726
2019-09-11	82.0	82.5	80.9	81.7	-1.3	-1.57	143230.0	11658637.7	689
2019-09-10	84.8	84.8	82.8	83.0	-1.7	-2.01	88676.0	7387233.5	410
2019-09-09	84.1	89.2	84.0	84.7	0.7	0.83	294091.0	25146291.4	1427
2019-09-08	81.0	85.0	81.0	84.0	3.1	3.83	134987.0	11232185.6	379
2019-09-05	80.0	81.5	80.0	80.9	0.9	1.13	82401.0	6673273.7	586
2019-09-04	80.0	80.4	79.8	80.0	0.5	0.63	115519.0	9246305.6	473
2019-09-03	79.7	80.5	79.0	79.5	-0.3	-0.38	85981.0	6861722.9	386
2019-09-02	77.5	80.0	76.9	79.8	2.3	2.97	425888.0	33189873.9	914
2019-09-01	80.4	80.4	76.1	77.5	-0.4	-0.51	102130.0	7947107.8	357
2019-08-29	81.5	82.5	77.9	77.9	-3.0	-3.71	141714.0	11323671.4	1087
2019-08-28	81.0	82.3	80.8	80.9	-0.6	-0.74	157991.0	12871123.8	658
2019-08-27	83.4	83.4	80.7	81.5	-0.3	-0.37	413154.0	33639434.4	1086
2019-08-26	82.1	83.7	81.1	81.8	-0.7	-0.85	125356.0	10381073.5	1110
2019-08-25	83.0	84.5	82.5	82.5	-1.3	-1.55	90744.0	7554010.5	531
2019-08-22	84.6	85.7	83.6	83.8	-0.6	-0.71	186971.0	15834046.2	917
2019-08-21	82.9	85.7	82.7	84.4	1.7	2.06	228868.0	19316651.7	1063
2019-08-20	81.7	84.0	81.3	82.7	1.4	1.72	226280.0	18620371.2	1173
2019-08-19	81.0	81.7	81.0	81.3	0.4	0.49	96843.0	7889126.7	1160
2019-08-18	81.8	81.8	80.5	80.9	0.4	0.5	43715.0	3542681.3	269
2019-08-08	80.6	80.7	80.0	80.5	0.2	0.25	86097.0	6912398.9	370
2019-08-07	81.0	81.4	80.2	80.3	0.3	0.38	112369.0	9069873.5	616
2019-08-06	80.7	81.0	79.5	80.0	-0.7	-0.87	101457.0	8138932.5	661
2019-08-05	79.8	80.8	79.8	80.7	0.8	1.0	118720.0	9527291.1	1677
2019-08-04	79.6	81.6	79.6	79.9	0.9	1.14	244591.0	19758587.0	1390
2019-08-01	79.3	79.5	77.7	79.0	-1.0	-1.25	139761.0	11000235.3	1110
2019-07-31	81.4	83.5	79.2	80.0	-1.0	-1.23	417031.0	33951520.3	2622
2019-07-30	82.0	82.2	81.0	81.0	-1.2	-1.46	58547.0	4791218.2	234
2019-07-29	82.5	82.9	81.9	82.2	-0.5	-0.6	25228.0	2076069.4	493
2019-07-28	83.0	85.0	82.7	82.7	-0.2	-0.24	68157.0	5694324.2	457
2019-07-25	83.0	83.3	81.7	82.9	-0.3	-0.36	30414.0	2512473.7	201
2019-07-24	84.4	84.6	83.1	83.2	-1.0	-1.19	63268.0	5310748.3	296
2019-07-23	83.7	84.5	82.9	84.2	0.7	0.84	134497.0	11301583.3	485
2019-07-22	81.2	84.4	81.2	83.5	2.2	2.71	161117.0	13404317.7	806
2019-07-21	82.4	82.5	80.0	81.3	-1.9	-2.28	239138.0	19389102.7	679
2019-07-18	84.0	84.0	82.5	83.2	-0.8	-0.95	133506.0	11088230.1	606
2019-07-17	87.0	87.0	83.7	84.0	1.0	1.2	331881.0	27994550.9	1395
2019-07-16	82.6	83.1	81.6	83.0	1.0	1.22	165598.0	13665610.6	671
2019-07-15	80.5	82.7	80.5	82.0	0.8	0.99	187334.0	15337883.8	847
2019-07-14	80.3	81.7	80.3	81.2	1.2	1.5	194006.0	15742984.1	517
2019-07-11	79.8	80.4	78.9	80.0	0.3	0.38	129969.0	10347261.4	587
2019-07-10	79.3	80.0	78.8	79.7	0.4	0.5	75176.0	5981641.0	776
2019-07-09	78.5	80.5	78.5	79.3	1.3	1.67	415313.0	33012928.1	1381
2019-07-08	77.3	78.4	77.3	78.0	0.7	0.91	78933.0	6144627.3	321
2019-07-07	76.8	77.3	76.2	77.3	0.3	0.39	31913.0	2449778.3	136
2019-07-04	77.6	78.2	77.0	77.0	-0.8	-1.03	55805.0	4332140.0	188
2019-07-03	77.1	78.8	76.5	77.8	0.5	0.65	131618.0	10283918.0	559
2019-07-02	76.0	78.0	75.8	77.3	1.6	2.11	167360.0	12888103.1	550
2019-07-01	75.0	75.8	74.6	75.7	0.7	0.93	122244.0	9228459.2	336
2019-06-30	75.7	76.0	74.3	75.0	0.3	0.4	316955.0	23759538.6	650
2019-06-27	72.0	74.9	71.8	74.7	2.6	3.61	261866.0	19277302.9	749
2019-06-26	71.5	72.2	71.2	72.1	0.6	0.84	105306.0	7550659.5	257
2019-06-25	70.5	71.5	70.0	71.5	0.5	0.7	62145.0	4382905.3	241
2019-06-24	70.1	71.3	70.1	71.0	0.4	0.57	95751.0	6778855.2	342
2019-06-23	71.1	71.5	70.6	70.6	-0.4	-0.56	16209.0	1151459.2	130
2019-06-20	71.6	72.1	70.9	71.0	-1.3	-1.8	160803.0	11429996.4	240
2019-06-19	72.9	72.9	72.2	72.3	-0.5	-0.69	12488.0	905614.1	89
2019-06-18	74.0	74.0	72.5	72.8	0.3	0.41	83992.0	6113269.0	262
2019-06-17	72.5	72.9	72.3	72.5	0.2	0.28	122030.0	8850800.8	201
2019-06-16	71.1	73.0	71.1	72.3	0.6	0.84	53449.0	3856843.4	153
2019-06-13	72.7	72.7	71.7	71.7	-1.5	-2.05	53243.0	3834780.8	158
2019-06-12	73.9	73.9	72.6	73.2	-0.6	-0.81	175008.0	12785844.6	290
2019-06-11	73.2	73.8	72.5	73.8	0.8	1.1	101218.0	7429957.1	384
2019-06-10	71.9	73.0	71.8	73.0	1.1	1.53	124588.0	9048755.0	458
2019-06-09	72.0	72.3	71.5	71.9	0.6	0.84	99638.0	7164838.1	255
2019-05-30	68.0	71.4	67.7	71.3	3.6	5.32	177893.0	12449516.1	605
2019-05-29	66.1	67.7	66.0	67.7	2.2	3.36	146596.0	9829925.4	490
2019-05-28	67.7	68.2	65.5	65.5	-2.1	-3.11	453188.0	29919152.0	918
2019-05-27	68.5	69.8	66.3	67.6	-2.0	-2.87	245091.0	16506122.2	776
2019-05-26	71.6	72.0	68.9	69.6	-2.4	-3.33	77498.0	5398765.9	251
2019-05-23	72.0	73.8	71.9	72.0	0.0	0.0	381339.0	27641879.4	669
2019-05-22	71.1	72.7	71.1	72.0	1.0	1.41	84699.0	6076763.3	319
2019-05-21	71.1	71.1	70.4	71.0	-0.5	-0.7	239873.0	16965366.9	1054
2019-05-20	70.2	71.5	69.5	71.5	0.6	0.85	78886.0	5519579.0	260
2019-05-19	73.2	73.3	70.8	70.9	-1.9	-2.61	69589.0	5009607.8	225
2019-05-16	72.4	73.5	72.4	72.8	1.3	1.82	92162.0	6712344.4	341
2019-05-15	71.0	72.0	70.5	71.5	3.2	4.69	189901.0	13465284.1	479
2019-05-14	70.1	72.5	67.0	68.3	-2.3	-3.26	190929.0	13545524.0	649
2019-05-13	71.0	71.1	70.0	70.6	-1.4	-1.94	243293.0	17089310.7	397
2019-05-12	73.0	73.2	71.9	72.0	-1.4	-1.91	107557.0	7784745.7	167
2019-05-09	74.0	74.0	72.2	73.4	-0.5	-0.68	66456.0	4890794.0	122
2019-05-08	74.0	74.7	73.0	73.9	-0.1	-0.14	118628.0	8740900.4	285
2019-05-07	73.4	74.5	72.8	74.0	0.3	0.41	112410.0	8281877.0	284
2019-05-06	73.0	73.7	71.2	73.7	0.3	0.41	130350.0	9500302.9	236
2019-05-05	73.6	73.6	72.7	73.4	-0.1	-0.14	78148.0	5709980.1	232
2019-05-02	72.7	74.5	72.1	73.5	-0.2	-0.27	131838.0	9655567.5	434
2019-05-01	74.5	75.1	72.9	73.7	-0.8	-1.07	103572.0	7644800.2	412
2019-04-30	76.5	77.1	74.5	74.5	-2.2	-2.87	168842.0	12742624.0	563
2019-04-29	77.0	77.3	76.0	76.7	-0.6	-0.78	90558.0	6951302.4	316
2019-04-28	79.0	79.2	76.9	77.3	-1.9	-2.4	205197.0	15990277.3	604
2019-04-25	79.0	80.5	78.7	79.2	0.6	0.76	257305.0	20503433.0	723
2019-04-24	78.0	79.3	77.5	78.6	0.6	0.77	124177.0	9753726.6	293
2019-04-23	78.0	78.6	77.8	78.0	0.0	0.0	147037.0	11509322.8	286
2019-04-22	77.9	78.5	77.5	78.0	0.4	0.52	99808.0	7772309.0	241
2019-04-21	78.0	79.6	77.5	77.6	-0.2	-0.26	141862.0	11117385.4	458
2019-04-18	77.0	78.0	77.0	77.8	0.8	1.04	219047.0	16310594.6	260
2019-04-17	76.0	79.1	75.8	77.0	0.6	0.79	1439217.0	103144484.4	728
2019-04-16	76.1	77.0	75.8	76.4	0.1	0.13	84711.0	6476410.0	328
2019-04-15	77.0	77.0	75.7	76.3	-0.7	-0.91	76139.0	5807499.8	280
2019-04-14	78.0	78.0	76.5	77.0	-0.9	-1.16	115124.0	8873631.2	424
2019-04-11	76.0	78.5	76.0	77.9	1.9	2.5	294740.0	22796299.1	1089
2019-04-10	74.5	79.6	74.0	76.0	1.5	2.01	661664.0	50958110.7	1842
2019-04-09	72.9	75.3	72.3	74.5	2.5	3.47	281954.0	20870861.3	828
2019-04-08	71.8	72.3	71.5	72.0	-0.5	-0.69	145367.0	10429412.3	317
2019-04-07	73.2	73.2	71.3	72.5	-0.7	-0.96	79506.0	5756548.2	280
2019-04-04	71.0	74.1	71.0	73.2	2.0	2.81	279164.0	20425355.3	825
2019-04-03	69.8	72.6	69.6	71.2	1.3	1.86	318609.0	22612357.3	822
2019-04-02	70.0	70.0	69.6	69.9	0.4	0.58	61252.0	4278782.9	225
2019-04-01	69.3	70.4	69.3	69.5	0.5	0.72	143695.0	10038771.5	311
2019-03-31	68.5	69.7	68.5	69.0	0.8	1.17	62068.0	4285974.4	271
2019-03-28	69.3	70.0	68.2	68.2	-0.9	-1.3	100524.0	6926907.4	404
2019-03-27	69.8	69.8	68.8	69.1	-0.7	-1.0	53539.0	3704955.8	271
2019-03-26	70.2	70.6	69.3	69.8	0.1	0.14	101301.0	7080931.7	435
2019-03-25	69.0	71.0	67.8	69.7	0.5	0.72	279018.0	19355650.0	803
2019-03-24	69.0	70.0	68.7	69.2	0.3	0.44	512622.0	35550325.6	2077
2019-03-21	66.6	72.2	66.6	68.9	1.9	2.84	611684.0	42557461.4	1839
2019-03-20	66.5	68.1	66.1	67.0	0.6	0.9	130283.0	8757395.7	409
2019-03-19	67.1	67.3	66.4	66.4	-0.9	-1.34	87424.0	5842511.2	308
2019-03-18	67.3	67.6	66.4	67.3	0.0	0.0	124541.0	8335353.3	347
2019-03-17	67.0	69.2	66.7	67.3	0.7	1.05	296496.0	20145465.1	1171
2019-03-14	65.4	68.3	65.0	66.6	1.1	1.68	223305.0	14951967.8	688
2019-03-13	64.0	65.7	64.0	65.5	1.8	2.83	157556.0	10245642.8	442
2019-03-12	63.3	64.9	62.2	63.7	0.0	0.0	106701.0	6768277.7	483
2019-03-11	62.7	64.0	62.0	63.7	0.9	1.43	151468.0	9525103.5	387
2019-03-10	64.0	64.0	62.6	62.8	-1.2	-1.88	628012.0	39528311.8	518
2019-03-07	64.2	64.3	63.5	64.0	-0.6	-0.93	75878.0	4852737.1	211
2019-03-06	63.8	64.6	63.8	64.6	0.3	0.47	124345.0	7971833.2	376
2019-03-05	64.5	65.6	63.9	64.3	-0.2	-0.31	324488.0	20906360.5	674
2019-03-04	65.1	65.4	64.5	64.5	-1.4	-2.12	243775.0	15833773.6	661
2019-03-03	66.0	67.8	65.0	65.9	0.9	1.38	509188.0	33751852.2	1263
2019-02-28	62.8	66.5	61.8	65.0	2.9	4.67	713757.0	45715970.4	1664
2019-02-27	59.1	64.0	59.1	62.1	3.6	6.15	682025.0	42430202.9	1496
2019-02-26	58.0	58.5	58.0	58.5	0.5	0.86	66895.0	3885961.3	92
2019-02-25	58.0	58.0	57.0	58.0	0.0	0.0	81654.0	4704624.1	327
2019-02-24	58.7	58.7	57.9	58.0	-0.5	-0.85	64742.0	3775313.4	91
2019-02-21	58.8	58.8	58.5	58.5	-0.3	-0.51	21696.0	1270057.7	48
2019-02-20	58.9	59.0	58.5	58.8	0.3	0.51	68468.0	4012908.0	93
2019-02-19	58.6	59.1	58.5	58.5	0.2	0.34	76500.0	4498918.8	226
2019-02-18	59.0	59.1	58.3	58.3	-0.8	-1.35	36592.0	2149226.7	131
2019-02-17	58.8	59.1	58.8	59.1	0.2	0.34	19601.0	1156736.6	58
2019-02-14	59.3	59.5	58.9	58.9	-0.6	-1.01	104150.0	6147854.3	176
2019-02-13	59.7	59.9	59.5	59.5	0.0	0.0	29260.0	1746675.4	127
2019-02-12	59.7	60.0	58.9	59.5	-0.5	-0.83	145109.0	8635699.7	260
2019-02-11	60.6	60.6	60.0	60.0	-0.9	-1.48	31878.0	1923179.5	111
2019-02-10	60.4	60.9	60.3	60.9	0.5	0.83	18890.0	1144572.5	77
2019-02-07	60.5	61.0	60.2	60.4	0.0	0.0	23124.0	1400259.0	77
2019-02-06	61.7	61.7	60.1	60.4	-0.6	-0.98	199091.0	12051535.7	310
2019-02-05	60.5	61.0	59.7	61.0	0.4	0.66	145220.0	8745660.9	395
2019-02-04	61.4	61.5	60.5	60.6	-0.2	-0.33	56193.0	3423939.2	157
2019-02-03	61.0	61.0	60.8	60.8	-0.6	-0.98	24882.0	1515713.4	75
2019-01-31	61.8	62.0	60.7	61.4	0.4	0.66	26407.0	1621955.1	176
2019-01-30	61.5	61.8	60.3	61.0	-0.5	-0.81	42339.0	2579026.4	181
2019-01-29	62.3	62.3	61.4	61.5	-0.8	-1.28	51647.0	3189736.2	153
2019-01-28	62.2	62.7	62.0	62.3	0.3	0.48	96198.0	5994149.4	231
2019-01-27	62.1	62.6	62.0	62.0	0.0	0.0	76646.0	4760930.8	152
2019-01-24	61.8	62.3	61.5	62.0	0.0	0.0	68853.0	4263752.0	167
2019-01-23	61.9	62.9	61.5	62.0	0.2	0.32	85492.0	5321007.1	273
2019-01-22	61.8	61.9	61.4	61.8	0.3	0.49	48415.0	2982284.2	148
2019-01-21	61.6	61.9	61.5	61.5	-0.2	-0.32	25284.0	1556718.8	142
2019-01-20	62.0	62.0	61.3	61.7	0.1	0.16	27604.0	1700156.6	100
2019-01-17	61.0	61.7	61.0	61.6	0.6	0.98	84459.0	5185183.0	269
2019-01-16	61.6	62.3	60.8	61.0	-0.8	-1.29	62308.0	3833490.8	252
2019-01-15	62.5	62.5	61.5	61.8	-0.6	-0.96	121139.0	7487732.8	322
2019-01-14	61.0	62.6	60.8	62.4	0.5	0.81	145839.0	9027561.6	406
2019-01-13	63.6	64.3	61.9	61.9	-1.3	-2.06	196954.0	12351530.9	588
2019-01-10	59.8	64.4	59.4	63.2	3.4	5.69	410026.0	25535654.0	933
2019-01-09	60.4	60.5	59.6	59.8	-0.4	-0.66	39472.0	2368187.4	173
2019-01-08	61.2	61.4	60.2	60.2	-1.0	-1.63	80667.0	4896405.2	273
2019-01-07	61.0	61.7	60.4	61.2	0.5	0.82	91788.0	5621218.8	299
2019-01-06	61.8	62.9	60.7	60.7	-0.6	-0.98	157979.0	9727295.7	492
2019-01-03	59.5	64.8	59.0	61.3	1.8	3.03	1004419.0	62189910.1	2659
2019-01-02	58.9	59.9	58.3	59.5	0.2	0.34	35985.0	2125374.2	174
2019-01-01	59.0	59.3	58.3	59.3	0.5	0.85	200413.0	11814074.4	285
2018-12-31	58.4	59.0	58.0	58.8	0.6	1.03	200486.0	11765439.5	279
2018-12-30	58.0	58.5	58.0	58.2	0.2	0.34	118813.0	6911106.4	184
2018-12-27	56.9	58.0	56.9	58.0	1.4	2.47	375212.0	21656231.9	436
2018-12-26	56.2	57.1	56.2	56.6	0.0	0.0	190453.0	10802406.8	228
2018-12-25	56.4	56.9	55.6	56.6	-0.1	-0.18	88373.0	4984086.1	115
2018-12-24	57.0	57.1	56.4	56.7	-0.1	-0.18	108343.0	6157290.1	161
2018-12-23	55.8	56.8	55.4	56.8	1.3	2.34	310205.0	17269790.5	264
2018-12-20	55.7	56.5	55.0	55.5	-0.5	-0.89	109467.0	6095670.7	238
2018-12-19	56.0	56.8	55.7	56.0	0.0	0.0	346715.0	19383755.0	291
2018-12-18	56.0	56.8	56.0	56.0	-0.1	-0.18	86831.0	4910667.7	142
2018-12-17	56.2	56.2	55.8	56.1	-0.1	-0.18	78244.0	4381045.2	151
2018-12-16	56.6	56.6	56.0	56.2	0.0	0.0	20727.0	1165785.8	71
2018-12-13	56.5	56.6	56.2	56.2	0.0	0.0	101128.0	5698615.3	69
2018-12-12	56.5	56.8	56.1	56.2	0.0	0.0	37287.0	2104559.5	127
2018-12-11	56.8	57.1	56.1	56.2	-0.6	-1.06	269307.0	15320645.2	354
2018-12-10	57.1	57.1	56.2	56.8	-0.3	-0.53	125178.0	7105959.5	176
2018-12-09	56.0	57.1	55.4	57.1	0.6	1.06	138229.0	7777541.3	286
2018-12-06	55.8	57.1	55.0	56.5	0.7	1.25	612050.0	34444570.7	575
2018-12-05	54.1	56.1	54.1	55.8	0.5	0.9	237594.0	13158025.9	356
2018-12-04	55.0	55.3	54.8	55.3	-0.1	-0.18	26143.0	1438511.2	116
2018-12-03	55.2	55.5	54.9	55.4	0.0	0.0	141355.0	7787008.9	217
2018-12-02	54.0	55.4	53.9	55.4	1.4	2.59	304035.0	16692244.1	447
2018-11-29	53.2	54.5	52.7	54.0	1.0	1.89	229715.0	12380283.7	320
2018-11-28	53.0	53.0	52.5	53.0	0.2	0.38	209440.0	11070189.9	220
2018-11-27	53.5	53.5	52.7	52.8	-0.5	-0.94	259841.0	13766100.8	320
2018-11-26	53.3	53.8	53.0	53.3	0.3	0.57	101604.0	5420689.5	220
2018-11-25	54.1	54.5	52.9	53.0	-2.0	-3.64	258309.0	13794688.7	357
2018-11-22	55.2	56.9	54.1	55.0	-0.1	-0.18	332410.0	18575053.1	783
2018-11-21	54.3	55.6	54.0	55.1	0.8	1.47	100061.0	5470157.4	247
2018-11-20	55.0	56.0	54.3	54.3	-1.4	-2.51	140471.0	7732895.2	332
2018-11-19	55.0	56.7	54.4	55.7	1.7	3.15	1402746.0	78171468.4	1441
2018-11-18	54.8	55.2	52.7	54.0	-0.7	-1.28	341533.0	18313805.5	942
2018-11-15	54.0	55.2	54.0	54.7	0.9	1.67	839121.0	45995374.4	2547
2018-11-14	52.5	53.8	52.0	53.8	0.7	1.32	596815.0	31597096.7	548
2018-11-13	52.0	53.3	52.0	53.1	0.3	0.57	311349.0	16457494.0	457
2018-11-12	52.0	52.9	51.6	52.8	0.8	1.54	283879.0	14865750.4	452
2018-11-11	51.9	53.3	50.6	52.0	0.1	0.19	572131.0	29797505.3	593
2018-11-08	50.2	52.2	50.2	51.9	1.5	2.98	671946.0	34841607.5	705
2018-11-07	50.0	50.4	49.75	50.4	0.0	0.0	32914.0	1651986.75	100
2018-11-06	50.6	51.0	49.6	50.4	-0.4	-0.79	121292.0	6076725.7	160
2018-11-05	51.1	51.4	50.7	50.8	0.0	0.0	49952.0	2546849.3	92
2018-11-04	49.1	51.5	49.1	50.8	0.0	0.0	80766.0	4106364.1	213
2018-11-01	51.5	51.6	50.5	50.8	-0.7	-1.36	155625.0	7932864.5	306
2018-10-31	50.9	52.5	50.9	51.5	0.7	1.38	520820.0	26862688.3	486
2018-10-30	50.6	51.5	50.6	50.8	0.0	0.0	41648.0	2121342.5	127
2018-10-29	51.0	51.9	50.7	50.8	-0.1	-0.2	114574.0	5870252.0	236
2018-10-28	53.0	53.0	50.3	50.9	-0.1	-0.2	289782.0	14901601.9	528
2018-10-25	48.5	51.0	48.5	51.0	2.7	5.59	324706.0	16276279.9	417
2018-10-24	45.5	49.5	45.5	48.3	2.9	6.39	256347.0	12324260.2	547
2018-10-23	43.0	45.4	43.0	45.4	2.15	4.97	153459.0	6775597.55	284
2018-10-22	44.0	44.0	43.15	43.25	-0.75	-1.7	64390.0	2799425.65	172
2018-10-21	41.0	44.3	41.0	44.0	-0.85	-1.9	154922.0	6788907.65	204
2018-10-18	44.6	45.0	44.0	44.85	0.35	0.79	186211.0	8324825.3	294
2018-10-17	43.6	44.85	43.1	44.5	1.3	3.01	207980.0	9209400.15	365
2018-10-16	42.0	45.7	41.9	43.2	-1.0	-2.26	327272.0	14137565.0	572
2018-10-15	42.8	44.5	41.75	44.2	1.7	4.0	554096.0	23720495.9	894
2018-10-14	48.2	48.2	42.3	42.5	-4.5	-9.57	209451.0	9143393.75	583
2018-10-11	49.5	49.5	47.0	47.0	-2.9	-5.81	277413.0	13289750.9	657
2018-10-10	49.4	51.3	49.4	49.9	0.2	0.4	112328.0	5633751.25	324
2018-10-09	49.4	50.0	48.85	49.7	0.3	0.61	140266.0	7017856.8	272
2018-10-08	50.1	50.1	48.2	49.4	-1.3	-2.56	277072.0	13608441.9	776
2018-10-07	51.3	51.4	50.5	50.7	-0.2	-0.39	157347.0	8011933.9	231
2018-10-04	51.9	52.0	50.9	50.9	-1.0	-1.93	183681.0	9500798.3	228
2018-10-03	51.9	52.8	51.9	51.9	-0.2	-0.38	197195.0	10289927.7	369
2018-10-02	53.1	53.1	52.1	52.1	-1.4	-2.62	131634.0	6915049.7	316
2018-10-01	53.0	54.0	53.0	53.5	0.0	0.0	66568.0	3562112.6	273
2018-09-30	53.6	53.6	52.9	53.5	0.1	0.19	133580.0	7110382.3	271
2018-09-27	53.7	54.1	53.3	53.4	-0.5	-0.93	235932.0	12640649.3	419
2018-09-26	53.5	54.0	52.6	53.9	0.1	0.19	390401.0	20983962.1	498
2018-09-25	53.0	54.0	52.1	53.8	1.0	1.89	446506.0	23844567.1	780
2018-09-20	52.2	54.1	52.0	52.8	0.6	1.15	438319.0	23141154.9	1172
2018-09-19	50.3	52.2	50.3	52.2	1.6	3.16	252069.0	12990256.3	647
2018-09-18	49.25	50.6	49.25	50.6	1.15	2.33	237313.0	11871945.0	499
2018-09-17	50.0	50.0	49.45	49.45	-0.55	-1.1	122563.0	6086054.3	498
2018-09-16	50.9	51.1	49.0	50.0	-0.7	-1.38	286693.0	14342862.0	876
2018-09-13	50.2	51.4	50.0	50.7	0.7	1.4	384111.0	19454993.7	1207
2018-09-12	50.5	52.1	49.7	50.0	0.0	0.0	652157.0	33280981.05	1749
2018-09-11	50.7	53.5	49.9	50.0	-1.0	-1.96	931497.0	48351073.6	2466
2018-09-10	54.0	54.5	50.2	51.0	-1.0	-1.92	1918555.0	99873620.7	4159
