# Supplementary material for: Effective short-term forecasts of Saudi stock price trends using technical indicators and large-scale multivariate time series
Source: PeerJ Comput Sci. 2023 Jan 6;9:e1205. doi: 10.7717/peerj-cs.1205 (PMC10280263; doi:10.7717/peerj-cs.1205)
Supplement: Supplemental Information 3 [file peerj-cs-09-1205-s003.zip › TASI Dataset 2021/YSCC_3020.csv]

date	open	high	low	close	change	change_percent	volume_traded	value_traded_SAR	number_trades
2020-03-19	16.8	17.3	16.68	17.1	0.1	0.59	1405264.0	23925283.62	1148
2020-03-18	16.56	17.26	16.56	17.0	0.06	0.35	415205.0	7035646.36	600
2020-03-17	17.42	17.42	15.9	16.94	0.44	2.67	548765.0	9143956.28	617
2020-03-16	17.26	17.3	16.5	16.5	-0.9	-5.17	683820.0	11465313.36	586
2020-03-15	18.1	18.1	17.4	17.4	-0.6	-3.33	859399.0	14960912.28	541
2020-03-12	17.8	18.3	17.0	18.0	-0.6	-3.23	918675.0	16190724.56	1128
2020-03-11	20.04	20.04	18.2	18.6	-1.36	-6.81	1531967.0	29477998.0	1702
2020-03-10	20.0	20.66	19.4	19.96	0.88	4.61	1939236.0	38721053.78	1349
2020-03-09	18.64	20.0	18.64	19.08	-1.62	-7.83	773220.0	14666349.24	609
2020-03-08	21.5	21.7	20.7	20.7	-2.28	-9.92	1043537.0	21969501.88	742
2020-03-05	23.32	23.44	22.8	22.98	-0.02	-0.09	864947.0	20005734.2	1077
2020-03-04	22.72	23.42	22.54	23.0	0.2	0.88	1622667.0	37450145.84	1522
2020-03-03	22.4	23.06	22.4	22.8	0.64	2.89	1228109.0	27882777.72	924
2020-03-02	22.46	23.4	21.9	22.16	-0.3	-1.34	803594.0	18303617.68	846
2020-03-01	23.3	23.3	22.1	22.46	-1.46	-6.1	569111.0	12955720.52	588
2020-02-27	24.7	24.8	23.62	23.92	-0.98	-3.94	541942.0	12990261.1	664
2020-02-26	25.2	25.2	24.6	24.9	-0.5	-1.97	595464.0	14815664.3	911
2020-02-25	25.05	25.5	24.9	25.4	0.0	0.0	388007.0	9744562.81	469
2020-02-24	25.9	26.0	24.98	25.4	-0.5	-1.93	500622.0	12672299.27	684
2020-02-23	26.35	26.4	25.9	25.9	-0.35	-1.33	497173.0	12937757.55	451
2020-02-20	26.45	26.95	26.25	26.25	-0.35	-1.32	578653.0	15398976.3	439
2020-02-19	26.4	26.75	26.4	26.6	0.2	0.76	300804.0	8012627.25	253
2020-02-18	26.2	26.8	26.2	26.4	0.15	0.57	251473.0	6653119.0	343
2020-02-17	26.25	26.6	26.2	26.25	0.0	0.0	345322.0	9084683.8	292
2020-02-16	26.7	26.7	26.0	26.25	-0.25	-0.94	394288.0	10343827.55	273
2020-02-13	27.0	27.2	26.2	26.5	-0.35	-1.3	272955.0	7258357.55	461
2020-02-12	27.0	27.4	26.75	26.85	-0.15	-0.56	819528.0	22132801.65	674
2020-02-11	27.5	27.7	26.9	27.0	0.1	0.37	876864.0	23870570.25	627
2020-02-10	26.8	27.4	26.6	26.9	0.25	0.94	605610.0	16389908.4	428
2020-02-09	27.2	27.3	26.45	26.65	-0.9	-3.27	641510.0	17184771.65	574
2020-02-06	28.25	28.4	27.3	27.55	-0.45	-1.61	530169.0	14700803.2	512
2020-02-05	28.6	28.85	28.0	28.0	-0.5	-1.75	640702.0	18200552.3	735
2020-02-04	28.8	29.0	28.45	28.5	-0.15	-0.52	350007.0	9775001.45	444
2020-02-03	28.9	29.2	28.5	28.65	-0.3	-1.04	332020.0	9564759.3	502
2020-02-02	28.0	29.1	27.8	28.95	0.75	2.66	1034466.0	29650698.1	953
2020-01-30	28.2	28.4	28.15	28.2	-0.3	-1.05	326878.0	9255145.65	413
2020-01-29	28.2	28.5	28.1	28.5	0.3	1.06	546073.0	15477066.55	510
2020-01-28	29.15	29.2	28.2	28.2	-1.1	-3.75	765386.0	21874138.4	1191
2020-01-27	29.5	29.55	28.85	29.3	-0.2	-0.68	469036.0	13749658.75	521
2020-01-26	29.5	29.7	29.15	29.5	0.2	0.68	451410.0	13260647.25	661
2020-01-23	28.6	29.35	28.6	29.3	0.6	2.09	634403.0	18413855.05	577
2020-01-22	28.8	29.15	28.5	28.7	-0.05	-0.17	422556.0	12210345.65	478
2020-01-21	28.6	29.2	28.6	28.75	0.05	0.17	529137.0	15273114.8	611
2020-01-20	29.15	29.15	28.5	28.7	-0.3	-1.03	313170.0	9010934.2	377
2020-01-19	29.5	29.5	28.65	29.0	-0.2	-0.68	407217.0	11817741.75	476
2020-01-16	29.5	29.85	29.1	29.2	-0.4	-1.35	812837.0	23907991.9	708
2020-01-15	29.1	30.0	29.1	29.6	0.6	2.07	1070878.0	31602738.05	764
2020-01-14	28.4	29.6	28.4	29.0	0.7	2.47	738770.0	21342879.65	746
2020-01-13	27.6	28.35	27.6	28.3	0.7	2.54	596869.0	16673719.0	578
2020-01-12	27.5	27.85	27.3	27.6	0.3	1.1	694961.0	19144118.4	643
2020-01-09	26.25	27.8	26.25	27.3	1.15	4.4	1007818.0	27362115.75	1023
2020-01-08	25.7	26.25	25.3	26.15	0.05	0.19	392596.0	10173714.15	398
2020-01-07	26.1	26.3	25.8	26.1	0.0	0.0	656340.0	17122404.25	551
2020-01-06	25.8	26.2	25.0	26.1	0.1	0.38	495695.0	12655948.0	629
2020-01-05	26.25	26.3	25.7	26.0	-0.45	-1.7	660508.0	17166074.15	571
2020-01-02	26.6	26.85	26.25	26.45	-0.15	-0.56	870112.0	23166452.8	612
2020-01-01	25.7	26.65	25.7	26.6	0.7	2.7	776379.0	20396404.4	918
2019-12-31	25.35	26.0	25.25	25.9	0.55	2.17	883707.0	22664124.25	1031
2019-12-30	25.3	25.65	25.25	25.35	-0.05	-0.2	278983.0	7102587.8	362
2019-12-29	25.2	25.6	25.15	25.4	0.25	0.99	433462.0	11011366.25	501
2019-12-26	25.0	25.25	24.9	25.15	0.15	0.6	157984.0	3958738.5	239
2019-12-25	25.0	25.0	24.84	25.0	0.0	0.0	246749.0	6159881.19	235
2019-12-24	25.35	25.35	24.82	25.0	-0.35	-1.38	669518.0	16634287.26	565
2019-12-23	25.45	25.5	25.15	25.35	-0.1	-0.39	285916.0	7237478.6	374
2019-12-22	25.5	25.5	25.35	25.45	-0.1	-0.39	298947.0	7614767.4	204
2019-12-19	25.7	25.7	25.4	25.55	-0.2	-0.78	308163.0	7867144.85	249
2019-12-18	25.5	25.9	25.5	25.75	0.25	0.98	279533.0	6927140.27	224
2019-12-17	25.6	26.0	25.4	25.5	-0.05	-0.2	386353.0	9932228.95	358
2019-12-16	25.15	25.7	25.0	25.55	0.15	0.59	547803.0	13910058.1	529
2019-12-15	25.35	25.7	25.1	25.4	0.0	0.0	473796.0	11984351.95	398
2019-12-12	25.75	25.95	25.4	25.4	-0.3	-1.17	266690.0	6837790.2	389
2019-12-11	25.35	26.2	25.25	25.7	0.4	1.58	650517.0	16850672.75	655
2019-12-10	25.0	25.7	24.72	25.3	0.1	0.4	643917.0	16239963.55	755
2019-12-09	25.55	26.0	25.1	25.2	-0.35	-1.37	1026597.0	26192403.1	1089
2019-12-08	24.02	25.75	24.02	25.55	1.55	6.46	1209980.0	30475301.37	1481
2019-12-05	22.94	25.0	22.94	24.0	1.1	4.8	1450570.0	34932421.22	1646
2019-12-04	22.4	22.9	22.3	22.9	0.5	2.23	240136.0	5415772.12	444
2019-12-03	22.2	22.6	22.2	22.4	0.2	0.9	431516.0	9679602.94	665
2019-12-02	22.26	22.26	22.08	22.2	0.02	0.09	78912.0	1748323.94	140
2019-12-01	22.18	22.3	22.02	22.18	0.0	0.0	233538.0	5180446.98	217
2019-11-28	21.9	22.2	21.5	22.18	0.28	1.28	185788.0	4060243.68	254
2019-11-27	21.86	22.06	21.72	21.9	0.06	0.27	259501.0	5685297.22	280
2019-11-26	22.04	22.22	21.84	21.84	-0.24	-1.09	228836.0	5040798.5	311
2019-11-25	22.04	22.08	21.96	22.08	0.04	0.18	102639.0	2258806.22	147
2019-11-24	22.0	22.2	22.0	22.04	-0.22	-0.99	99614.0	2199730.62	162
2019-11-21	22.24	22.4	22.02	22.26	-0.04	-0.18	132990.0	2959750.6	210
2019-11-20	22.3	22.52	22.18	22.3	0.0	0.0	338982.0	7576031.84	429
2019-11-19	21.38	22.9	21.38	22.3	0.94	4.4	827573.0	18405575.94	1172
2019-11-18	21.2	21.36	21.2	21.36	0.22	1.04	206609.0	4401642.6	171
2019-11-17	21.26	21.26	21.1	21.14	-0.16	-0.75	86701.0	1833265.98	139
2019-11-14	21.14	21.34	21.14	21.3	0.02	0.09	199344.0	4243437.08	183
2019-11-13	21.22	21.34	21.16	21.28	0.04	0.19	255027.0	5416902.34	253
2019-11-12	20.8	21.46	20.8	21.24	0.3	1.43	362914.0	7691033.82	490
2019-11-11	21.0	21.2	20.5	20.94	-0.06	-0.29	403361.0	8439256.4	355
2019-11-10	20.86	21.1	20.8	21.0	0.3	1.45	281339.0	5902506.12	268
2019-11-07	20.48	20.84	20.48	20.7	0.1	0.49	235799.0	4891804.36	227
2019-11-06	20.8	20.98	20.6	20.6	-0.14	-0.68	196679.0	4079543.88	250
2019-11-05	20.64	21.14	20.64	20.74	0.14	0.68	352130.0	7372346.74	384
2019-11-04	20.32	20.68	20.32	20.6	0.04	0.19	189870.0	3897658.08	199
2019-11-03	21.02	21.02	20.3	20.56	-0.7	-3.29	516406.0	10612888.24	430
2019-10-31	21.36	21.44	21.16	21.26	-0.18	-0.84	300453.0	6390136.24	484
2019-10-30	21.28	21.5	21.2	21.44	0.14	0.66	224874.0	4792473.42	258
2019-10-29	21.6	21.62	21.0	21.3	-0.44	-2.02	1842990.0	37564052.64	891
2019-10-28	21.54	21.9	21.54	21.74	0.2	0.93	451401.0	9817943.94	914
2019-10-27	21.4	21.56	21.34	21.54	0.12	0.56	202485.0	4341837.08	243
2019-10-24	21.38	21.44	21.28	21.42	0.1	0.47	166293.0	3550893.76	502
2019-10-23	21.24	21.54	21.2	21.32	0.12	0.57	423004.0	9019414.04	409
2019-10-22	21.16	21.2	21.0	21.2	0.0	0.0	210672.0	4449676.8	236
2019-10-21	21.34	21.34	21.0	21.2	0.0	0.0	278687.0	5876131.52	337
2019-10-20	21.22	21.66	21.18	21.2	0.1	0.47	732686.0	15635064.76	782
2019-10-17	20.92	21.16	20.7	21.1	0.38	1.83	317478.0	6665503.56	503
2019-10-16	20.9	21.36	20.64	20.72	0.3	1.47	542219.0	11290198.26	667
2019-10-15	21.0	21.0	20.32	20.42	-0.58	-2.76	451469.0	9267214.82	319
2019-10-14	21.22	21.7	20.98	21.0	-0.2	-0.94	797881.0	16951005.64	497
2019-10-13	20.8	21.4	20.52	21.2	0.6	2.91	608851.0	12831868.66	548
2019-10-10	20.82	20.82	20.18	20.6	-0.24	-1.15	453641.0	9295079.22	455
2019-10-09	21.2	21.22	20.7	20.84	-0.4	-1.88	421776.0	8908348.54	455
2019-10-08	21.8	21.8	21.06	21.24	-0.62	-2.84	685475.0	14591140.8	625
2019-10-07	22.18	22.18	21.86	21.86	-0.4	-1.8	346590.0	7625704.2	372
2019-10-06	22.2	22.48	22.2	22.26	0.08	0.36	628859.0	14067847.78	374
2019-10-03	22.6	22.6	21.94	22.18	-0.6	-2.63	989388.0	21856361.5	691
2019-10-02	23.02	23.04	22.7	22.78	-0.26	-1.13	410084.0	9388276.22	487
2019-10-01	23.2	23.4	23.0	23.04	-0.16	-0.69	646375.0	14989669.38	540
2019-09-30	22.54	23.66	22.5	23.2	0.78	3.48	822365.0	19086530.62	1017
2019-09-29	22.16	22.48	22.12	22.42	0.28	1.26	536179.0	11993186.14	420
2019-09-26	21.84	22.38	21.84	22.14	0.3	1.37	949266.0	20989498.94	798
2019-09-25	21.58	22.0	21.56	21.84	0.36	1.68	752101.0	16400939.12	795
2019-09-24	20.8	21.5	20.78	21.48	0.56	2.68	681842.0	14497621.3	1091
2019-09-22	20.2	20.96	20.2	20.92	0.48	2.35	426293.0	8836037.74	574
2019-09-19	20.08	20.44	19.94	20.44	0.4	2.0	2535391.0	51122967.9	813
2019-09-18	20.18	20.18	19.98	20.04	0.06	0.3	492171.0	9859812.84	475
2019-09-17	19.94	20.5	19.94	19.98	-0.08	-0.4	1311695.0	26340286.36	831
2019-09-16	19.8	20.28	19.8	20.06	0.2	1.01	778931.0	15601302.2	831
2019-09-15	19.1	19.86	19.1	19.86	0.06	0.3	364109.0	7133612.46	667
2019-09-12	19.62	19.98	19.62	19.8	0.02	0.1	307961.0	6118346.5	361
2019-09-11	20.2	20.2	19.44	19.78	-0.5	-2.47	1797192.0	33858361.38	739
2019-09-10	21.0	21.0	20.28	20.28	-0.72	-3.43	412949.0	8519510.22	384
2019-09-09	21.2	21.2	20.98	21.0	-0.2	-0.94	180047.0	3792846.32	251
2019-09-08	21.4	21.4	21.12	21.2	-0.06	-0.28	358057.0	7594458.7	326
2019-09-05	20.96	21.38	20.96	21.26	0.3	1.43	505452.0	10651784.02	456
2019-09-04	21.22	21.38	20.8	20.96	-0.3	-1.41	849908.0	17927828.7	907
2019-09-03	21.32	21.5	21.14	21.26	-0.04	-0.19	554772.0	11797724.46	497
2019-09-02	21.4	21.6	21.26	21.3	-0.2	-0.93	697390.0	14872581.42	560
2019-09-01	21.3	21.8	21.2	21.5	0.1	0.47	920506.0	19681867.84	864
2019-08-29	20.4	21.62	20.4	21.4	0.92	4.49	1465784.0	31243443.6	1413
2019-08-28	19.6	20.78	19.6	20.48	0.5	2.5	1185121.0	23986034.3	1034
2019-08-27	19.5	19.98	19.38	19.98	0.4	2.04	1488648.0	29500439.92	969
2019-08-26	19.16	19.58	18.9	19.58	0.48	2.51	483903.0	9292958.5	532
2019-08-25	19.4	19.4	19.04	19.1	-0.3	-1.55	155684.0	2988432.4	213
2019-08-22	19.3	19.4	19.2	19.4	0.0	0.0	133178.0	2566948.56	235
2019-08-21	19.56	19.56	19.28	19.4	-0.06	-0.31	227575.0	4403552.06	326
2019-08-20	19.68	19.68	19.42	19.46	-0.1	-0.51	231329.0	4522687.2	333
2019-08-19	19.4	19.74	19.4	19.56	0.18	0.93	412290.0	8080446.18	1309
2019-08-18	19.36	19.5	19.2	19.38	-0.12	-0.62	370484.0	7180897.44	663
2019-08-08	19.3	19.5	19.22	19.5	0.1	0.52	554330.0	10733346.54	433
2019-08-07	19.48	19.58	19.3	19.4	-0.1	-0.51	310929.0	6036214.32	378
2019-08-06	19.42	19.66	19.4	19.5	-0.04	-0.2	524294.0	10243974.2	874
2019-08-05	19.32	19.84	19.1	19.54	0.14	0.72	780349.0	15175026.94	1201
2019-08-04	19.24	19.44	19.16	19.4	0.16	0.83	669871.0	12931532.32	517
2019-08-01	19.16	19.42	18.82	19.24	0.08	0.42	916074.0	17510158.44	1001
2019-07-31	19.0	19.36	18.9	19.16	0.16	0.84	522473.0	9978195.72	701
2019-07-30	18.5	19.42	18.4	19.0	0.8	4.4	2635591.0	50052364.58	2393
2019-07-29	18.36	18.36	18.1	18.2	-0.14	-0.76	348591.0	6352017.98	595
2019-07-28	18.14	18.36	18.0	18.34	0.16	0.88	322843.0	5871939.0	309
2019-07-25	18.24	18.38	18.14	18.18	-0.12	-0.66	437852.0	7996471.18	398
2019-07-24	18.0	18.3	17.98	18.3	0.3	1.67	587218.0	10644389.84	518
2019-07-23	18.0	18.06	17.84	18.0	0.04	0.22	192824.0	3459821.98	182
2019-07-22	17.96	18.04	17.78	17.96	0.16	0.9	264600.0	4752922.5	237
2019-07-21	18.0	18.0	17.6	17.8	-0.3	-1.66	730857.0	13043248.54	445
2019-07-18	18.22	18.36	18.06	18.1	-0.12	-0.66	405363.0	7366685.0	358
2019-07-17	18.28	18.46	18.16	18.22	-0.08	-0.44	255683.0	4682678.38	271
2019-07-16	18.04	18.36	17.96	18.3	0.26	1.44	1004851.0	18254457.04	607
2019-07-15	18.0	18.06	17.96	18.04	0.04	0.22	282374.0	5082329.0	218
2019-07-14	18.04	18.12	17.98	18.0	-0.04	-0.22	498693.0	8996758.3	388
2019-07-11	18.04	18.18	17.94	18.04	-0.22	-1.2	830016.0	14978808.5	629
2019-07-10	18.4	18.48	18.14	18.26	-0.12	-0.65	573492.0	10516937.14	419
2019-07-09	18.42	18.6	18.3	18.38	-0.02	-0.11	402748.0	7437238.84	425
2019-07-08	18.04	18.5	18.0	18.4	0.36	2.0	994726.0	18224752.12	828
2019-07-07	17.88	18.12	17.84	18.04	0.18	1.01	743935.0	13392005.54	481
2019-07-04	17.9	18.0	17.8	17.86	0.0	0.0	467188.0	8360776.28	331
2019-07-03	17.5	17.98	17.5	17.86	0.24	1.36	585383.0	10426954.12	507
2019-07-02	17.62	17.62	17.4	17.62	0.0	0.0	407755.0	7135101.06	277
2019-07-01	17.36	17.68	17.36	17.62	0.22	1.26	323178.0	5678684.02	287
2019-06-30	17.4	17.48	17.36	17.4	0.1	0.58	362696.0	6314681.94	237
2019-06-27	17.08	17.38	17.0	17.3	0.28	1.65	433379.0	7488477.5	315
2019-06-26	17.08	17.2	17.0	17.02	-0.02	-0.12	359031.0	6145495.32	256
2019-06-25	16.98	17.06	16.9	17.04	0.04	0.24	212714.0	3611884.98	187
2019-06-24	17.12	17.3	16.8	17.0	-0.2	-1.16	434491.0	7389084.48	400
2019-06-23	17.4	17.54	17.2	17.2	-0.48	-2.71	490630.0	8504060.94	435
2019-06-20	17.6	17.74	17.3	17.68	0.16	0.91	1066410.0	18818368.22	496
2019-06-19	17.2	17.7	17.2	17.52	0.32	1.86	794533.0	13898209.34	549
2019-06-18	17.28	17.34	16.98	17.2	-0.14	-0.81	419852.0	7187315.32	452
2019-06-17	17.0	17.34	16.94	17.34	0.34	2.0	200533.0	3451330.48	301
2019-06-16	16.98	17.0	16.8	17.0	0.18	1.07	129640.0	2197522.78	141
2019-06-13	17.04	17.04	16.68	16.82	-0.32	-1.87	281854.0	4756184.94	279
2019-06-12	17.16	17.16	17.0	17.14	-0.06	-0.35	274490.0	4695108.3	253
2019-06-11	17.08	17.56	17.0	17.2	0.0	0.0	769482.0	13292177.62	492
2019-06-10	17.1	17.24	17.0	17.2	0.06	0.35	376198.0	6437566.28	330
2019-06-09	17.02	17.26	17.0	17.14	0.16	0.94	373753.0	6397832.76	294
2019-05-30	16.94	17.16	16.8	16.98	0.28	1.68	739376.0	12538783.22	533
2019-05-29	16.7	16.7	16.3	16.7	-0.2	-1.18	338377.0	5599342.44	417
2019-05-28	15.72	16.9	15.68	16.9	1.3	8.33	1506685.0	24858764.62	836
2019-05-27	15.5	15.74	15.38	15.6	0.1	0.65	437664.0	6805144.32	284
2019-05-26	15.5	15.5	15.26	15.5	0.08	0.52	282394.0	4344716.04	271
2019-05-23	15.66	15.66	15.4	15.42	-0.3	-1.91	319085.0	4941064.8	285
2019-05-22	15.7	15.76	15.6	15.72	0.08	0.51	234797.0	3682594.06	268
2019-05-21	15.8	15.86	15.5	15.64	0.14	0.9	349104.0	5448765.56	321
2019-05-20	15.68	15.96	15.36	15.5	-0.2	-1.27	543204.0	8464021.22	424
2019-05-19	16.28	16.3	15.7	15.7	-0.66	-4.03	524098.0	8378161.22	409
2019-05-16	16.14	16.4	16.1	16.36	0.32	2.0	349834.0	5700455.94	361
2019-05-15	16.5	16.5	16.04	16.04	0.0	0.0	521358.0	8506898.84	404
2019-05-14	16.4	16.72	15.8	16.04	-0.5	-3.02	857568.0	13920156.42	570
2019-05-13	16.6	16.8	16.5	16.54	-0.22	-1.31	680352.0	11293639.84	300
2019-05-12	16.94	17.0	16.72	16.76	-0.24	-1.41	625062.0	10528438.72	381
2019-05-09	17.18	17.28	16.98	17.0	-0.1	-0.58	304822.0	5212922.38	319
2019-05-08	17.1	17.18	16.92	17.1	-0.02	-0.12	693178.0	11826318.2	505
2019-05-07	17.0	17.2	16.82	17.12	0.12	0.71	830565.0	14160679.64	567
2019-05-06	17.08	17.18	16.78	17.0	-0.22	-1.28	987730.0	16741877.92	778
2019-05-05	17.42	17.5	17.16	17.22	-0.34	-1.94	933495.0	16138106.38	665
2019-05-02	18.14	18.18	17.54	17.56	-0.58	-3.2	2105129.0	37633114.84	1500
2019-05-01	17.42	18.32	17.42	18.14	0.74	4.25	2376601.0	42399939.0	1699
2019-04-30	17.52	17.76	17.1	17.4	0.92	5.58	3974759.0	69473345.46	2655
2019-04-29	16.2	16.54	16.2	16.48	0.28	1.73	530161.0	8668606.46	432
2019-04-28	16.24	16.32	16.14	16.2	0.02	0.12	265974.0	4318828.66	268
2019-04-25	16.26	16.6	16.14	16.18	-0.08	-0.49	1740332.0	28506434.62	1007
2019-04-24	15.8	16.3	15.8	16.26	0.48	3.04	1162724.0	18802041.42	954
2019-04-23	15.92	15.92	15.64	15.78	0.0	0.0	448927.0	7056119.1	342
2019-04-22	15.9	16.1	15.7	15.78	-0.06	-0.38	1041892.0	16594587.46	767
2019-04-21	15.48	15.9	15.4	15.84	0.4	2.59	1134162.0	17766989.08	472
2019-04-18	15.32	15.44	15.32	15.44	0.04	0.26	101295.0	1555805.54	125
2019-04-17	15.24	15.46	15.24	15.4	0.04	0.26	412314.0	6348014.04	182
2019-04-16	15.36	15.44	15.3	15.36	-0.1	-0.65	258690.0	3973541.02	203
2019-04-15	15.24	15.48	15.22	15.46	0.2	1.31	289564.0	4449605.12	278
2019-04-14	15.22	15.28	15.18	15.26	0.04	0.26	198516.0	3020709.28	172
2019-04-11	15.42	15.46	15.18	15.22	-0.16	-1.04	287386.0	4396641.7	323
2019-04-10	15.3	15.4	15.22	15.38	0.18	1.18	156726.0	2405171.32	184
2019-04-09	15.3	15.3	15.16	15.2	-0.12	-0.78	371221.0	5639900.48	191
2019-04-08	15.04	15.32	15.04	15.32	0.2	1.32	545547.0	8262422.8	243
2019-04-07	15.4	15.4	15.02	15.12	-0.28	-1.82	752507.0	11367820.3	576
2019-04-04	15.7	15.7	15.4	15.4	-0.3	-1.91	480705.0	7464372.78	339
2019-04-03	15.54	15.7	15.46	15.7	0.14	0.9	400347.0	6239284.12	241
2019-04-02	15.44	15.56	15.3	15.56	0.1	0.65	268276.0	4143530.18	225
2019-04-01	15.42	15.64	15.38	15.46	0.04	0.26	464035.0	7204172.98	305
2019-03-31	15.38	15.52	15.3	15.42	0.02	0.13	245213.0	3779968.68	215
2019-03-28	15.56	15.56	15.28	15.4	-0.06	-0.39	240774.0	3699219.72	292
2019-03-27	15.52	15.7	15.4	15.46	-0.14	-0.9	477824.0	7445605.38	423
2019-03-26	15.46	15.7	15.36	15.6	0.12	0.78	532752.0	8296437.04	521
2019-03-25	14.98	15.48	14.82	15.48	0.48	3.2	954454.0	14479710.28	714
2019-03-24	14.8	15.0	14.5	15.0	0.18	1.21	561276.0	8314643.56	302
2019-03-21	14.9	15.0	14.78	14.82	-0.06	-0.4	314807.0	4672289.5	329
2019-03-20	14.6	15.08	14.6	14.88	0.38	2.62	1882354.0	27990264.32	1014
2019-03-19	14.5	14.54	14.44	14.5	0.0	0.0	542175.0	7856792.96	243
2019-03-18	14.42	14.5	14.36	14.5	0.1	0.69	205080.0	2961180.28	190
2019-03-17	14.48	14.52	14.38	14.4	-0.1	-0.69	374921.0	5408345.66	202
2019-03-14	14.5	14.52	14.38	14.5	0.0	0.0	636470.0	9202035.88	411
2019-03-13	14.4	14.52	14.38	14.5	0.12	0.83	236774.0	3424188.28	178
2019-03-12	14.42	14.54	14.36	14.38	-0.06	-0.42	374299.0	5414026.14	275
2019-03-11	14.4	14.44	14.32	14.44	0.04	0.28	392818.0	5652142.04	192
2019-03-10	14.24	14.42	14.2	14.4	0.1	0.7	301780.0	4329682.98	181
2019-03-07	14.32	14.32	14.16	14.3	-0.02	-0.14	231059.0	3289664.58	209
2019-03-06	14.42	14.42	14.3	14.32	-0.1	-0.69	296163.0	4244738.02	285
2019-03-05	14.12	14.42	14.12	14.42	0.22	1.55	456391.0	6521126.78	263
2019-03-04	14.12	14.2	14.06	14.2	0.04	0.28	261579.0	3691865.72	273
2019-03-03	14.0	14.28	13.96	14.16	0.18	1.29	376257.0	5312957.24	273
2019-02-28	14.08	14.08	13.94	13.98	-0.14	-0.99	162302.0	2272362.34	220
2019-02-27	14.08	14.12	13.9	14.12	0.06	0.43	132836.0	1860446.7	165
2019-02-26	13.96	14.06	13.92	14.06	0.04	0.29	171823.0	2402939.88	324
2019-02-25	14.24	14.24	13.92	14.02	-0.22	-1.54	524255.0	7352329.34	435
2019-02-24	14.3	14.38	14.18	14.24	0.1	0.71	316235.0	4512768.16	336
2019-02-21	14.12	14.2	14.0	14.14	0.14	1.0	496682.0	7011090.0	414
2019-02-20	14.0	14.02	13.84	14.0	0.02	0.14	330862.0	4615068.04	404
2019-02-19	14.44	14.44	13.96	13.98	-0.46	-3.19	1743741.0	24581821.52	900
2019-02-18	14.7	14.74	14.44	14.44	-0.26	-1.77	330877.0	4816872.42	405
2019-02-17	14.8	14.9	14.64	14.7	-0.2	-1.34	362909.0	5363372.26	302
2019-02-14	14.94	14.96	14.64	14.9	0.02	0.13	1609829.0	23877409.2	909
2019-02-13	15.0	15.02	14.76	14.88	-0.12	-0.8	975577.0	14495041.3	415
2019-02-12	15.0	15.08	14.88	15.0	0.2	1.35	1366979.0	20505314.94	550
2019-02-11	15.0	15.06	14.8	14.8	-0.26	-1.73	935565.0	14024070.06	573
2019-02-10	14.66	15.26	14.5	15.06	0.46	3.15	1557504.0	23322797.42	949
2019-02-07	14.44	14.62	14.34	14.6	0.24	1.67	490703.0	7122654.2	366
2019-02-06	14.36	14.6	14.36	14.36	-0.02	-0.14	353207.0	5112556.16	289
2019-02-05	14.0	14.48	14.0	14.38	0.4	2.86	1103101.0	15821839.1	611
2019-02-04	14.0	14.04	13.96	13.98	-0.06	-0.43	190168.0	2661128.48	153
2019-02-03	14.28	14.28	13.96	14.04	-0.12	-0.85	441666.0	6207585.18	282
2019-01-31	14.4	14.4	14.1	14.16	-0.3	-2.07	773701.0	11010970.14	440
2019-01-30	14.5	14.52	14.4	14.46	-0.04	-0.28	329809.0	4775622.4	232
2019-01-29	14.3	14.5	14.18	14.5	0.14	0.97	574218.0	8202870.44	377
2019-01-28	14.28	14.36	14.14	14.36	0.08	0.56	1391167.0	19815251.3	659
2019-01-27	13.82	14.28	13.8	14.28	0.58	4.23	1656601.0	23174276.5	645
2019-01-24	13.6	13.78	13.56	13.7	0.12	0.88	706801.0	9652249.56	383
2019-01-23	13.54	13.6	13.52	13.58	0.08	0.59	273673.0	3716644.46	193
2019-01-22	13.7	13.7	13.5	13.5	-0.2	-1.46	209735.0	2841840.16	209
2019-01-21	13.9	13.9	13.58	13.7	-0.06	-0.44	457932.0	6262322.32	259
2019-01-20	13.66	13.88	13.5	13.76	0.16	1.18	368506.0	5047848.06	321
2019-01-17	13.4	13.66	13.34	13.6	0.2	1.49	389171.0	5269616.64	356
2019-01-16	13.24	13.6	13.24	13.4	0.16	1.21	578480.0	7767875.38	570
2019-01-15	13.0	13.28	12.9	13.24	0.22	1.69	345724.0	4538093.22	207
2019-01-14	13.0	13.06	12.96	13.02	-0.04	-0.31	392382.0	5103444.82	159
2019-01-13	13.1	13.2	13.0	13.06	0.02	0.15	309750.0	4057064.48	166
2019-01-10	13.08	13.1	12.98	13.04	-0.02	-0.15	92613.0	1207804.94	112
2019-01-09	12.96	13.1	12.92	13.06	0.08	0.62	240495.0	3124767.3	184
2019-01-08	13.0	13.0	12.94	12.98	0.0	0.0	191595.0	2486951.7	153
2019-01-07	12.86	13.0	12.86	12.98	0.08	0.62	270812.0	3505181.2	162
2019-01-06	13.0	13.0	12.9	12.9	-0.04	-0.31	105467.0	1363956.98	114
2019-01-03	12.8	12.96	12.8	12.94	0.14	1.09	110905.0	1432156.66	140
2019-01-02	12.8	12.88	12.78	12.8	0.0	0.0	198956.0	2548099.32	149
2019-01-01	12.8	12.86	12.7	12.8	0.04	0.31	180255.0	2300930.2	279
2018-12-31	13.0	13.0	12.76	12.76	-0.24	-1.85	409878.0	5279447.06	445
2018-12-30	13.02	13.1	12.96	13.0	0.0	0.0	574354.0	7468568.26	257
2018-12-27	13.2	13.2	13.0	13.0	-0.1	-0.76	343727.0	4490519.98	245
2018-12-26	13.2	13.2	13.1	13.1	-0.1	-0.76	156436.0	2060478.74	126
2018-12-25	13.3	13.3	13.06	13.2	-0.1	-0.75	562915.0	7420993.2	275
2018-12-24	13.3	13.4	13.28	13.3	0.02	0.15	142992.0	1904256.98	186
2018-12-23	13.42	13.5	13.24	13.28	-0.3	-2.21	318623.0	4244213.04	330
2018-12-20	13.8	13.8	13.42	13.58	-0.22	-1.59	232080.0	3151593.7	184
2018-12-19	13.94	13.94	13.78	13.8	-0.14	-1.0	135078.0	1867163.32	139
2018-12-18	13.86	13.94	13.84	13.94	0.08	0.58	102502.0	1422165.08	133
2018-12-17	13.8	13.96	13.8	13.86	0.06	0.43	122377.0	1700228.52	125
2018-12-16	13.86	13.96	13.8	13.8	-0.06	-0.43	134917.0	1869526.9	116
2018-12-13	13.9	13.94	13.82	13.86	-0.02	-0.14	281690.0	3908098.28	185
2018-12-12	14.0	14.0	13.8	13.88	-0.06	-0.43	245412.0	3411594.72	199
2018-12-11	13.94	14.0	13.9	13.94	0.02	0.14	145889.0	2035074.46	148
2018-12-10	14.1	14.16	13.9	13.92	-0.08	-0.57	285553.0	4009979.4	248
2018-12-09	13.98	14.06	13.86	14.0	0.2	1.45	217962.0	3044749.66	97
2018-12-06	13.7	14.1	13.62	13.8	0.0	0.0	372150.0	5172049.44	262
2018-12-05	13.6	13.86	13.5	13.8	0.12	0.88	127388.0	1743002.98	128
2018-12-04	13.58	13.76	13.58	13.68	-0.02	-0.15	203254.0	2785100.14	146
2018-12-03	13.6	13.74	13.6	13.7	0.08	0.59	202807.0	2777577.66	167
2018-12-02	13.54	13.62	13.5	13.62	0.08	0.59	112492.0	1525513.64	133
2018-11-29	13.3	13.54	13.3	13.54	0.24	1.8	232657.0	3120219.42	235
2018-11-28	13.38	13.58	13.28	13.3	-0.06	-0.45	396004.0	5287988.78	264
2018-11-27	13.4	13.4	13.34	13.36	-0.04	-0.3	70886.0	947342.8	142
2018-11-26	13.4	13.44	13.3	13.4	-0.06	-0.45	161659.0	2160652.82	116
2018-11-25	13.38	13.5	13.3	13.46	-0.06	-0.44	129103.0	1722542.26	79
2018-11-22	13.56	13.62	13.44	13.52	0.02	0.15	164215.0	2226409.48	138
2018-11-21	13.58	13.58	13.34	13.5	-0.08	-0.59	361148.0	4858567.84	172
2018-11-20	13.66	13.7	13.58	13.58	-0.3	-2.16	71838.0	978494.06	94
2018-11-19	13.72	13.92	13.7	13.88	0.12	0.87	381344.0	5245450.94	185
2018-11-18	14.2	14.3	13.76	13.76	-0.62	-4.31	324214.0	4515794.48	206
2018-11-15	14.26	14.38	14.18	14.38	0.16	1.13	256044.0	3641502.24	98
2018-11-14	14.24	14.32	14.2	14.22	-0.14	-0.97	146224.0	2081428.52	128
2018-11-13	14.38	14.56	14.34	14.36	-0.08	-0.55	83994.0	1209056.44	123
2018-11-12	14.26	14.72	14.26	14.44	0.2	1.4	182040.0	2637238.94	186
2018-11-11	14.1	14.56	14.1	14.24	-0.06	-0.42	230349.0	3305743.66	252
2018-11-08	14.38	14.62	14.16	14.3	-0.1	-0.69	365013.0	5222364.54	265
2018-11-07	13.8	14.5	13.8	14.4	0.5	3.6	754538.0	10787666.72	416
2018-11-06	13.86	14.16	13.8	13.9	0.04	0.29	253537.0	3538381.16	192
2018-11-05	14.02	14.04	13.8	13.86	-0.14	-1.0	179307.0	2495418.52	178
2018-11-04	14.0	14.18	13.94	14.0	0.0	0.0	107125.0	1506005.16	97
2018-11-01	14.24	14.32	13.98	14.0	-0.2	-1.41	233116.0	3296782.0	185
2018-10-31	14.0	14.4	14.0	14.2	0.2	1.43	1022270.0	14504976.84	540
2018-10-30	13.64	14.04	13.64	14.0	0.48	3.55	378498.0	5278501.7	331
2018-10-29	13.58	13.78	13.5	13.52	0.0	0.0	266082.0	3618315.78	181
2018-10-28	13.1	13.6	13.1	13.52	0.42	3.21	210410.0	2819965.22	160
2018-10-25	12.9	13.36	12.9	13.1	0.2	1.55	319329.0	4213928.2	183
2018-10-24	12.8	13.1	12.62	12.9	0.2	1.57	357095.0	4599300.44	216
2018-10-23	12.48	12.8	12.48	12.7	0.24	1.93	331596.0	4172294.5	230
2018-10-22	12.5	12.6	12.38	12.46	-0.04	-0.32	271599.0	3389329.32	247
2018-10-21	12.4	12.72	12.28	12.5	-0.2	-1.57	302048.0	3808024.24	124
2018-10-18	12.64	12.82	12.64	12.7	0.1	0.79	392287.0	4987871.02	223
2018-10-17	12.32	12.9	12.32	12.6	-0.06	-0.47	441157.0	5583249.38	270
2018-10-16	12.6	12.82	12.48	12.66	-0.26	-2.01	747189.0	9402326.2	275
2018-10-15	12.6	13.02	12.5	12.92	0.32	2.54	779017.0	10106654.44	271
2018-10-14	13.2	13.2	12.5	12.6	-0.6	-4.55	332248.0	4273860.98	302
2018-10-11	13.38	13.38	13.16	13.2	-0.24	-1.79	322910.0	4275457.04	277
2018-10-10	13.44	13.44	13.38	13.44	0.02	0.15	79288.0	1063045.0	89
2018-10-09	13.52	13.52	13.4	13.42	-0.06	-0.45	308986.0	4160674.96	216
2018-10-08	13.4	13.5	13.4	13.48	0.02	0.15	79883.0	1074848.74	91
2018-10-07	13.44	13.54	13.4	13.46	-0.08	-0.59	94692.0	1275079.76	112
2018-10-04	13.54	13.58	13.5	13.54	0.08	0.59	76065.0	1029408.96	117
2018-10-03	13.46	13.5	13.4	13.46	0.0	0.0	438010.0	5878970.8	192
2018-10-02	13.5	13.5	13.44	13.46	-0.08	-0.59	94166.0	1268285.48	169
2018-10-01	13.5	13.54	13.5	13.54	0.04	0.3	221699.0	2994514.38	200
2018-09-30	13.5	13.62	13.44	13.5	0.0	0.0	335621.0	4530997.8	277
2018-09-27	13.42	13.58	13.36	13.5	0.06	0.45	317245.0	4264558.72	439
2018-09-26	13.64	13.66	13.34	13.44	-0.26	-1.9	237803.0	3206460.72	372
2018-09-25	13.52	13.8	13.52	13.7	0.0	0.0	47013.0	640722.38	116
2018-09-20	13.8	13.8	13.54	13.7	0.0	0.0	125853.0	1720279.06	135
2018-09-19	13.78	13.8	13.7	13.7	-0.1	-0.72	58705.0	807292.98	101
2018-09-18	13.8	13.8	13.7	13.8	-0.08	-0.58	73189.0	1007716.68	90
2018-09-17	13.5	13.96	13.5	13.88	0.26	1.91	54848.0	756071.48	145
2018-09-16	13.5	14.46	13.5	13.62	0.2	1.49	173423.0	2433444.1	295
2018-09-13	13.5	13.56	13.42	13.42	-0.12	-0.89	61303.0	827817.6	114
2018-09-12	13.84	13.84	13.5	13.54	-0.26	-1.88	151968.0	2074781.9	230
2018-09-11	14.06	14.2	13.76	13.8	-0.08	-0.58	72576.0	1011802.18	120
2018-09-10	13.9	14.0	13.88	13.88	-0.06	-0.43	77082.0	1072956.84	104
2018-09-09	14.06	14.06	13.92	13.94	-0.06	-0.43	132057.0	1846342.1	104
2018-09-06	14.04	14.38	14.0	14.0	-0.04	-0.28	356119.0	4994149.48	237
2018-09-05	14.3	14.44	14.0	14.04	-0.26	-1.82	86347.0	1221970.14	152
2018-09-04	14.4	14.4	14.3	14.3	-0.08	-0.56	54490.0	781587.04	85
2018-09-03	14.4	14.4	14.32	14.38	0.04	0.28	61274.0	879845.86	81
2018-09-02	14.6	14.6	14.34	14.34	-0.34	-2.32	31426.0	454117.66	48
2018-08-30	14.28	14.68	14.28	14.68	0.2	1.38	49583.0	712047.8	118
2018-08-29	14.54	14.54	14.48	14.48	-0.02	-0.14	58028.0	843224.68	59
2018-08-28	14.54	14.54	14.5	14.5	-0.04	-0.28	58380.0	847426.5	66
2018-08-27	14.46	14.54	14.42	14.54	0.12	0.83	55716.0	806535.88	64
2018-08-26	14.42	14.42	14.42	14.42	0.04	0.28	16006.0	231048.26	45
2018-08-16	14.5	14.5	14.36	14.38	0.06	0.42	34436.0	495239.46	83
2018-08-15	14.2	14.38	14.2	14.32	0.02	0.14	19221.0	275806.22	48
2018-08-14	14.3	14.3	14.22	14.3	0.12	0.85	47027.0	670731.58	82
2018-08-13	14.06	14.28	14.06	14.18	-0.02	-0.14	106759.0	1510368.32	108
2018-08-12	14.44	14.44	14.02	14.2	-0.26	-1.8	214736.0	3048694.02	188
2018-08-09	14.46	14.5	14.4	14.46	-0.02	-0.14	121399.0	1754339.52	135
2018-08-08	14.5	14.72	14.48	14.48	-0.42	-2.82	164658.0	2398280.78	171
2018-08-07	14.84	15.0	14.84	14.9	-0.06	-0.4	84398.0	1264105.42	82
2018-08-06	14.9	14.96	14.5	14.96	0.04	0.27	65666.0	973321.82	105
2018-08-05	15.0	15.0	14.92	14.92	0.0	0.0	38539.0	575194.26	39
2018-08-02	14.74	14.92	14.6	14.92	0.16	1.08	83389.0	1229281.92	113
2018-08-01	14.9	14.96	14.76	14.76	-0.14	-0.94	63032.0	936216.8	88
2018-07-31	14.46	14.96	14.46	14.9	0.5	3.47	127384.0	1881452.58	182
2018-07-30	14.24	14.42	14.22	14.4	-0.06	-0.41	125103.0	1787949.7	154
2018-07-29	15.0	15.0	14.28	14.46	-0.78	-5.12	374227.0	5423095.0	302
2018-07-26	15.5	15.5	15.16	15.24	-0.26	-1.68	181802.0	2779597.34	254
2018-07-25	15.62	15.68	15.4	15.5	-0.14	-0.9	227355.0	3534108.62	202
2018-07-24	15.84	15.84	15.64	15.64	-0.22	-1.39	187735.0	2959652.6	181
2018-07-23	16.0	16.0	15.86	15.86	-0.18	-1.12	101468.0	1615594.4	128
2018-07-22	16.0	16.1	15.98	16.04	0.04	0.25	132727.0	2126382.5	91
2018-07-19	15.98	16.1	15.96	16.0	-0.02	-0.12	77320.0	1237504.62	58
2018-07-18	16.1	16.1	15.96	16.02	-0.12	-0.74	74785.0	1198478.56	78
2018-07-17	16.16	16.16	16.06	16.14	-0.02	-0.12	87465.0	1407190.16	88
2018-07-16	16.22	16.22	16.16	16.16	0.02	0.12	70978.0	1148922.92	72
2018-07-15	16.08	16.22	16.08	16.14	-0.02	-0.12	90782.0	1465032.46	86
2018-07-12	16.2	16.2	16.12	16.16	-0.04	-0.25	111086.0	1793446.56	69
2018-07-11	16.22	16.3	16.2	16.2	0.0	0.0	152195.0	2472824.28	149
2018-07-10	16.06	16.22	16.0	16.2	0.14	0.87	331613.0	5353773.88	259
2018-07-09	15.98	16.08	15.94	16.06	0.14	0.88	186365.0	2986335.22	136
2018-07-08	15.98	16.04	15.92	15.92	-0.02	-0.13	57878.0	925283.66	81
2018-07-05	15.96	16.0	15.94	15.94	-0.04	-0.25	49023.0	782534.58	79
2018-07-04	15.9	15.98	15.9	15.98	0.12	0.76	40996.0	653404.46	93
2018-07-03	15.8	15.86	15.8	15.86	0.04	0.25	107804.0	1706872.66	106
2018-07-02	15.88	15.88	15.78	15.82	0.02	0.13	77765.0	1229255.28	92
2018-07-01	15.9	15.9	15.76	15.8	-0.1	-0.63	130819.0	2070925.42	166
2018-06-28	16.0	16.0	15.88	15.9	-0.08	-0.5	164027.0	2611251.84	190
2018-06-27	16.0	16.04	15.96	15.98	-0.02	-0.13	120496.0	1926213.8	93
2018-06-26	16.0	16.02	15.98	16.0	-0.06	-0.37	61266.0	979841.96	58
2018-06-25	15.98	16.06	15.96	16.06	0.08	0.5	502238.0	8027204.92	158
2018-06-24	16.0	16.04	15.96	15.98	-0.06	-0.37	746527.0	11950971.16	206
2018-06-21	16.12	16.16	16.04	16.04	0.0	0.0	157671.0	2531006.44	84
2018-06-20	16.16	16.2	16.04	16.04	-0.1	-0.62	44007.0	711456.26	49
2018-06-12	16.02	16.14	16.0	16.14	0.06	0.37	54399.0	872475.7	80
2018-06-11	16.18	16.18	16.0	16.08	-0.1	-0.62	231398.0	3710387.14	129
2018-06-10	16.1	16.18	16.0	16.18	-0.02	-0.12	97724.0	1568305.56	91
2018-06-07	16.18	16.3	16.1	16.2	0.02	0.12	176899.0	2858406.76	94
2018-06-06	16.3	16.3	16.16	16.18	-0.08	-0.49	94635.0	1532831.66	84
2018-06-05	16.2	16.28	16.18	16.26	0.04	0.25	35574.0	577143.74	63
2018-06-04	16.28	16.4	16.22	16.22	-0.06	-0.37	118324.0	1926642.76	99
2018-06-03	16.26	16.36	16.26	16.28	0.04	0.25	80865.0	1319735.8	89
2018-05-31	16.24	16.32	16.2	16.24	-0.06	-0.37	258175.0	4194859.46	107
2018-05-30	16.24	16.32	16.24	16.3	0.0	0.0	60439.0	984618.54	57
2018-05-29	16.3	16.3	16.26	16.3	0.02	0.12	78347.0	1277121.32	50
2018-05-28	16.36	16.38	16.28	16.28	-0.02	-0.12	65863.0	1076463.62	55
2018-05-27	16.42	16.46	16.3	16.3	-0.14	-0.85	38862.0	637646.44	33
2018-05-24	16.48	16.5	16.3	16.44	-0.02	-0.12	120854.0	1982482.64	95
2018-05-23	16.3	16.48	16.3	16.46	0.08	0.49	57108.0	935743.26	56
2018-05-22	16.3	16.38	16.2	16.38	0.05	0.31	43094.0	702871.66	53
2018-05-21	16.2	16.34	16.2	16.33	0.03	0.18	33773.0	549867.22	45
2018-05-20	16.22	16.3	16.2	16.3	-0.08	-0.49	40791.0	662164.8	41
2018-05-17	16.34	16.36	16.3	16.38	-0.02	-0.12	73658.0	1202729.12	68
2018-05-16	16.46	16.5	16.36	16.4	-0.05	-0.3	106095.0	1741110.36	54
2018-05-15	16.44	16.6	16.44	16.45	0.06	0.37	211411.0	3488238.68	87
2018-05-14	16.38	16.58	16.36	16.39	0.01	0.06	727812.0	12000697.94	174
2018-05-13	16.5	16.5	16.3	16.38	-0.02	-0.12	278758.0	4580813.62	94
2018-05-10	16.12	16.5	16.12	16.4	0.2	1.23	57536.0	940766.72	80
2018-05-09	16.5	16.5	16.1	16.2	-0.31	-1.88	225135.0	3662031.98	125
2018-05-08	16.84	16.88	16.5	16.51	-0.29	-1.73	170613.0	2830825.94	150
2018-05-07	16.82	16.92	16.8	16.8	-0.03	-0.18	57127.0	960620.64	70
2018-05-06	16.9	16.96	16.82	16.83	-0.04	-0.24	99129.0	1674379.74	84
2018-05-03	16.86	16.98	16.8	16.87	0.0	0.0	84316.0	1422087.18	98
2018-05-02	17.0	17.0	16.82	16.87	-0.08	-0.47	82723.0	1398424.86	91
2018-05-01	17.0	17.0	16.86	16.95	-0.07	-0.41	277824.0	4710250.2	137
2018-04-30	17.14	17.16	16.82	17.02	-0.08	-0.47	398172.0	6755205.2	238
2018-04-29	17.3	17.3	17.0	17.1	-0.03	-0.18	296140.0	5068994.76	277
2018-04-26	16.9	17.24	16.76	17.13	0.33	1.96	663895.0	11327058.3	359
2018-04-25	16.96	16.96	16.76	16.8	-0.13	-0.77	236462.0	3986534.7	226
2018-04-24	17.12	17.2	16.72	16.93	-0.11	-0.65	620072.0	10546483.48	371
2018-04-23	17.12	17.12	16.86	17.04	0.06	0.35	311846.0	5298948.78	260
2018-04-22	17.08	17.24	16.94	16.98	-0.05	-0.29	561853.0	9588629.6	330
2018-04-19	16.72	17.16	16.7	17.03	0.51	3.09	1901287.0	32315269.96	868
2018-04-18	16.14	16.62	16.1	16.52	0.41	2.55	936692.0	15369424.04	598
2018-04-17	16.16	16.16	16.0	16.11	-0.13	-0.8	512614.0	8231769.86	318
2018-04-16	16.1	16.28	16.04	16.24	0.14	0.87	464238.0	7515872.62	287
2018-04-15	16.0	16.2	16.0	16.1	0.15	0.94	116724.0	1880703.2	110
2018-04-12	16.0	16.02	15.92	15.95	0.03	0.19	109162.0	1743740.94	98
2018-04-11	16.0	16.08	15.9	15.92	-0.07	-0.44	470364.0	7528105.2	228
2018-04-10	16.04	16.1	16.0	15.99	-0.17	-1.05	184940.0	2962826.78	171
2018-04-09	16.0	16.28	16.0	16.16	0.19	1.19	317786.0	5125137.08	287
2018-04-08	15.92	16.1	15.92	15.97	0.04	0.25	469053.0	7499971.38	225
2018-04-05	16.0	16.04	15.92	15.93	-0.04	-0.25	268287.0	4283605.64	192
2018-04-04	15.98	15.98	15.92	15.97	-0.02	-0.13	323696.0	5162631.28	151
2018-04-03	15.94	16.0	15.92	15.99	0.05	0.31	91973.0	1467990.7	88
2018-04-02	15.96	15.96	15.9	15.94	-0.06	-0.38	35450.0	565066.78	77
2018-04-01	15.9	16.06	15.8	16.0	0.08	0.5	177927.0	2834730.58	196
2018-03-29	15.94	16.02	15.9	15.92	-0.05	-0.31	121682.0	1940825.92	140
2018-03-28	16.04	16.04	15.8	15.97	-0.1	-0.62	180003.0	2870991.06	186
2018-03-27	15.94	16.14	15.94	16.07	0.18	1.13	221786.0	3553450.1	198
2018-03-26	16.0	16.04	15.82	15.89	-0.13	-0.81	352386.0	5618812.22	253
2018-03-25	16.04	16.06	15.98	16.02	-0.02	-0.12	321722.0	5150457.18	176
2018-03-22	16.04	16.08	15.94	16.04	0.02	0.12	554962.0	8878677.5	340
2018-03-21	16.14	16.16	15.98	16.02	-0.12	-0.74	761751.0	12243628.62	420
2018-03-20	16.1	16.28	16.1	16.14	0.01	0.06	534264.0	8651798.44	273
2018-03-19	16.24	16.32	16.12	16.13	-0.08	-0.49	520650.0	8439247.18	252
2018-03-18	16.3	16.3	16.2	16.21	-0.13	-0.8	137424.0	2232922.26	114
2018-03-15	16.22	16.36	16.2	16.34	0.08	0.49	134226.0	2187503.74	150
2018-03-14	16.24	16.3	16.2	16.26	-0.02	-0.12	102974.0	1675648.8	87
2018-03-13	16.4	16.42	16.26	16.28	-0.06	-0.37	118198.0	1931462.18	126
2018-03-12	16.22	16.4	16.2	16.34	0.13	0.8	431117.0	7036284.7	269
2018-03-11	16.2	16.3	16.16	16.21	0.04	0.25	348910.0	5670303.58	143
2018-03-08	16.16	16.2	16.14	16.17	0.0	0.0	183312.0	2965548.42	132
2018-03-07	16.18	16.18	16.16	16.17	-0.03	-0.19	82657.0	1336493.78	73
2018-03-06	16.12	16.28	16.12	16.2	0.09	0.56	214264.0	3472282.32	222
2018-03-05	16.16	16.16	16.08	16.11	-0.14	-0.86	185598.0	2994882.7	157
2018-03-04	16.24	16.26	16.18	16.25	0.01	0.06	81984.0	1328471.76	78
2018-03-01	16.2	16.32	16.2	16.24	-0.07	-0.43	24663.0	401610.06	52
2018-02-28	16.34	16.42	16.22	16.31	-0.13	-0.79	122464.0	1997546.18	103
2018-02-27	16.5	16.5	16.34	16.44	0.01	0.06	117388.0	1924329.02	137
2018-02-26	16.42	16.56	16.38	16.43	0.11	0.67	108007.0	1774587.5	130
2018-02-25	16.32	16.46	16.32	16.32	-0.16	-0.97	48563.0	796537.08	93
2018-02-22	16.36	16.58	16.0	16.48	0.0	0.0	109658.0	1777115.2	119
2018-02-21	16.44	16.6	16.3	16.48	-0.03	-0.18	121020.0	1986239.56	89
2018-02-20	16.54	16.86	16.5	16.51	-0.21	-1.26	155816.0	2589054.96	157
2018-02-19	16.9	16.9	16.6	16.72	-0.12	-0.71	79002.0	1320095.82	96
2018-02-18	16.94	17.2	16.84	16.84	0.04	0.24	247522.0	4200066.22	222
2018-02-15	16.28	16.84	16.28	16.8	0.62	3.83	485721.0	8105446.02	510
2018-02-14	16.16	16.22	15.98	16.18	0.17	1.06	538815.0	8656065.98	305
2018-02-13	16.2	16.4	16.0	16.01	-0.2	-1.23	328847.0	5283738.42	253
2018-02-12	16.2	16.38	16.18	16.21	0.0	0.0	196219.0	3188001.36	169
2018-02-11	16.54	16.6	16.2	16.21	-0.44	-2.64	140628.0	2298597.7	192
2018-02-08	17.0	17.0	16.64	16.65	-0.39	-2.29	219986.0	3695607.3	229
2018-02-07	17.2	17.2	17.0	17.04	0.1	0.59	206366.0	3522640.42	126
2018-02-06	16.98	17.02	16.9	16.94	-0.21	-1.22	260082.0	4410900.32	295
2018-02-05	17.28	17.28	17.1	17.15	-0.14	-0.81	368087.0	6323196.96	256
2018-02-04	17.36	17.38	17.2	17.29	0.07	0.41	614127.0	10623937.9	418
2018-02-01	17.2	17.26	17.1	17.22	0.06	0.35	458044.0	7871428.92	286
2018-01-31	17.12	17.44	17.1	17.16	0.16	0.94	466567.0	8064048.34	322
2018-01-30	17.1	17.2	16.98	17.0	-0.1	-0.58	80134.0	1365048.46	87
2018-01-29	17.1	17.2	17.06	17.1	-0.08	-0.47	40077.0	685714.02	47
2018-01-28	17.02	17.2	16.98	17.18	0.07	0.41	76512.0	1307414.62	85
2018-01-25	17.3	17.3	17.02	17.11	0.11	0.65	58671.0	1004173.42	89
2018-01-24	17.14	17.14	16.98	17.0	-0.12	-0.7	97856.0	1665371.86	75
2018-01-23	17.12	17.14	17.02	17.12	0.01	0.06	63136.0	1079559.92	52
2018-01-22	17.28	17.28	17.1	17.11	-0.18	-1.04	82421.0	1416537.84	95
2018-01-21	17.26	17.3	17.26	17.29	0.02	0.12	58459.0	1010012.4	52
2018-01-18	17.28	17.38	17.22	17.27	0.06	0.35	68578.0	1185169.7	78
2018-01-17	17.32	17.4	17.16	17.21	-0.06	-0.35	161287.0	2788394.42	157
2018-01-16	17.28	17.4	17.26	17.27	-0.1	-0.58	62973.0	1091378.46	91
2018-01-15	17.22	17.4	17.22	17.37	0.18	1.05	64653.0	1122413.2	93
2018-01-14	17.24	17.32	17.18	17.19	-0.06	-0.35	75837.0	1306034.44	118
2018-01-11	17.3	17.34	17.2	17.25	-0.11	-0.63	58839.0	1015421.18	91
2018-01-10	17.3	17.4	17.3	17.36	0.04	0.23	41762.0	723614.2	41
2018-01-09	17.42	17.42	17.3	17.32	-0.12	-0.69	223412.0	3883179.84	152
2018-01-08	17.52	17.72	17.4	17.44	0.02	0.11	307493.0	5399211.78	212
2018-01-07	17.5	17.54	17.4	17.42	-0.05	-0.29	123717.0	2163244.64	89
2018-01-04	17.46	17.68	17.44	17.47	0.03	0.17	220401.0	3852058.7	129
2018-01-03	17.58	17.6	17.4	17.44	-0.09	-0.51	129900.0	2271520.18	107
2018-01-02	17.5	17.6	17.4	17.53	0.03	0.17	131982.0	2309746.12	83
2018-01-01	17.44	17.58	17.3	17.5	-0.13	-0.74	100945.0	1766872.08	98
2017-12-31	17.5	17.94	17.44	17.63	0.07	0.4	197380.0	3501163.26	199
2017-12-28	17.5	17.76	17.5	17.56	0.12	0.69	194430.0	3432268.2	147
2017-12-27	17.4	17.5	17.4	17.44	0.05	0.29	181374.0	3165257.54	104
2017-12-26	17.3	17.44	17.3	17.39	0.12	0.69	97969.0	1702021.78	102
2017-12-25	17.5	17.5	17.22	17.27	-0.23	-1.31	227759.0	3964664.58	150
2017-12-24	17.6	17.66	17.5	17.5	-0.06	-0.34	183949.0	3226909.38	121
2017-12-21	17.38	17.9	17.34	17.56	0.19	1.09	545524.0	9629794.16	390
2017-12-20	17.54	17.7	17.32	17.37	-0.1	-0.57	262824.0	4577066.88	185
2017-12-19	17.82	17.82	17.12	17.47	-0.25	-1.41	802008.0	14011965.64	742
2017-12-18	17.06	18.0	17.04	17.72	0.7	4.11	1739084.0	30662802.02	1109
2017-12-17	16.8	17.1	16.6	17.02	0.36	2.16	683732.0	11538124.9	410
2017-12-14	16.6	16.72	16.56	16.66	0.07	0.42	167619.0	2793790.3	104
2017-12-13	16.76	16.8	16.54	16.59	-0.11	-0.66	128451.0	2139797.62	87
2017-12-12	16.52	16.76	16.5	16.7	0.15	0.91	606599.0	10077293.96	224
2017-12-11	16.56	16.66	16.4	16.55	0.03	0.18	142852.0	2358718.88	119
2017-12-10	16.56	16.62	16.2	16.52	0.28	1.72	365619.0	6016376.5	224
2017-12-07	16.18	16.28	16.12	16.24	0.11	0.68	101223.0	1639794.6	96
2017-12-06	16.28	16.3	16.1	16.13	-0.15	-0.92	211343.0	3426318.24	137
2017-12-05	16.4	16.42	16.1	16.28	-0.19	-1.15	177018.0	2880217.1	124
2017-12-04	16.6	16.74	16.42	16.47	-0.08	-0.48	326674.0	5398325.32	215
2017-12-03	16.14	16.58	16.14	16.55	0.44	2.73	890639.0	14640432.26	491
2017-11-30	16.12	16.16	16.12	16.11	0.01	0.06	39009.0	629496.84	64
2017-11-29	16.06	16.12	16.06	16.1	0.0	0.0	53174.0	855435.22	58
2017-11-28	16.1	16.14	16.08	16.1	-0.02	-0.12	49212.0	792857.16	66
2017-11-27	16.1	16.16	16.1	16.12	0.09	0.56	101071.0	1629389.96	98
2017-11-26	16.1	16.14	16.02	16.03	-0.07	-0.43	147847.0	2373679.58	148
2017-11-23	16.1	16.12	16.04	16.1	0.08	0.5	77056.0	1237321.36	46
2017-11-22	16.06	16.1	16.02	16.02	0.02	0.13	35908.0	576650.38	37
2017-11-21	16.04	16.04	15.92	16.0	-0.02	-0.12	244276.0	3908133.12	119
2017-11-20	16.04	16.06	16.02	16.02	-0.1	-0.62	62274.0	998972.2	54
2017-11-19	16.06	16.06	16.04	16.12	-0.02	-0.12	16197.0	260137.66	48
2017-11-16	16.2	16.2	16.02	16.14	-0.05	-0.31	105899.0	1710641.72	88
2017-11-15	16.28	16.28	16.18	16.19	-0.03	-0.18	53758.0	871177.02	70
2017-11-14	16.28	16.28	16.2	16.22	0.01	0.06	37055.0	601145.96	41
2017-11-13	16.14	16.3	16.1	16.21	0.08	0.5	48342.0	780453.22	57
2017-11-12	16.12	16.22	16.12	16.13	-0.19	-1.16	199266.0	3221104.56	89
2017-11-09	16.24	16.46	16.18	16.32	-0.06	-0.37	134313.0	2179575.96	113
2017-11-08	16.34	16.54	16.34	16.38	-0.1	-0.61	67050.0	1102445.12	56
2017-11-07	16.4	16.54	15.82	16.48	0.04	0.24	520917.0	8492227.78	234
2017-11-06	16.6	16.64	16.42	16.44	-0.28	-1.67	93611.0	1546920.92	93
2017-11-05	16.7	16.94	16.32	16.72	0.08	0.48	212446.0	3525716.7	155
2017-11-02	16.24	16.78	16.24	16.64	0.24	1.46	149695.0	2483241.62	167
2017-11-01	16.28	16.4	16.2	16.4	0.1	0.61	71312.0	1161321.74	79
2017-10-31	16.4	16.42	16.26	16.3	-0.16	-0.97	74817.0	1223425.08	64
2017-10-30	16.5	16.52	16.44	16.46	-0.1	-0.6	38497.0	634738.06	55
2017-10-29	16.6	16.64	16.54	16.56	-0.2	-1.19	130636.0	2167962.24	117
2017-10-26	16.7	17.2	16.6	16.76	0.16	0.96	411186.0	6947026.52	313
2017-10-25	16.14	16.7	16.14	16.6	0.42	2.6	233530.0	3848005.12	234
2017-10-24	16.08	16.32	16.06	16.18	0.11	0.68	114083.0	1847283.84	105
2017-10-23	16.18	16.18	16.02	16.07	-0.11	-0.68	76662.0	1232079.96	72
2017-10-22	16.26	16.26	16.18	16.18	-0.08	-0.49	20647.0	334783.92	36
2017-10-19	16.16	16.32	16.16	16.26	0.06	0.37	68702.0	1118916.38	51
2017-10-18	16.1	16.26	16.1	16.2	-0.02	-0.12	55605.0	900138.88	46
2017-10-17	16.12	16.24	16.06	16.22	0.13	0.81	217920.0	3506149.54	129
2017-10-16	16.1	16.12	16.04	16.09	-0.01	-0.06	64217.0	1031653.5	53
2017-10-15	16.08	16.18	16.08	16.1	-0.05	-0.31	51506.0	830189.84	57
2017-10-12	16.2	16.2	16.08	16.15	-0.08	-0.49	116655.0	1883874.76	59
2017-10-11	16.28	16.3	16.2	16.23	-0.06	-0.37	390647.0	6356134.08	102
2017-10-10	16.28	16.34	16.28	16.29	-0.01	-0.06	670520.0	10917277.98	78
2017-10-09	16.32	16.32	16.28	16.3	0.02	0.12	126114.0	2054791.24	84
2017-10-08	16.4	16.4	16.08	16.28	-0.12	-0.73	123412.0	2000660.18	143
2017-10-05	16.46	16.46	16.36	16.4	-0.02	-0.12	87536.0	1435528.56	70
2017-10-04	16.42	16.56	16.4	16.42	-0.12	-0.73	104787.0	1721428.36	78
2017-10-03	16.4	16.6	16.4	16.54	0.12	0.73	43080.0	710339.46	103
2017-10-02	16.48	16.5	16.4	16.42	-0.06	-0.36	29769.0	489448.96	37
2017-10-01	16.26	16.5	16.26	16.48	-0.1	-0.6	93656.0	1534147.08	137
2017-09-28	16.52	16.64	16.42	16.58	0.01	0.06	100097.0	1651504.12	171
2017-09-27	16.5	16.6	16.48	16.57	0.09	0.55	125502.0	2074834.82	160
2017-09-26	16.32	16.5	16.32	16.48	0.14	0.86	104936.0	1723409.98	155
2017-09-25	16.4	16.4	16.24	16.34	-0.09	-0.55	87674.0	1431882.32	141
2017-09-21	16.3	16.46	16.3	16.43	0.14	0.86	50118.0	821324.68	93
2017-09-20	16.24	16.3	16.24	16.29	0.04	0.25	208668.0	3395865.36	94
2017-09-19	16.38	16.38	16.22	16.25	-0.14	-0.85	311799.0	5074308.94	135
2017-09-18	16.4	16.4	16.4	16.39	-0.01	-0.06	72169.0	1183499.16	52
2017-09-17	16.52	16.52	16.4	16.4	-0.08	-0.49	85179.0	1399012.52	113
2017-09-14	16.54	16.54	16.46	16.48	-0.07	-0.42	67097.0	1106945.84	53
2017-09-13	16.54	16.58	16.52	16.55	0.07	0.42	31999.0	529579.14	67
2017-09-12	16.48	16.58	16.46	16.48	-0.04	-0.24	44487.0	734007.88	46
2017-09-11	16.54	16.54	16.46	16.52	-0.04	-0.24	48525.0	800565.28	75
2017-09-10	16.5	16.68	16.5	16.56	0.08	0.49	38430.0	637755.56	66
2017-09-07	16.58	16.58	16.48	16.48	-0.1	-0.6	90221.0	1489852.28	66
2017-09-06	16.6	16.7	16.5	16.58	0.02	0.12	61984.0	1031970.86	68
2017-08-29	16.54	16.6	16.52	16.56	0.07	0.42	71099.0	1176478.84	80
2017-08-28	16.28	16.5	16.28	16.49	0.19	1.17	91581.0	1504334.14	100
2017-08-27	16.28	16.3	16.26	16.3	0.0	0.0	14021.0	228226.54	29
2017-08-24	16.3	16.38	16.3	16.3	0.0	0.0	41467.0	676414.88	77
2017-08-23	16.32	16.34	16.3	16.3	-0.01	-0.06	18378.0	299763.86	34
2017-08-22	16.4	16.4	16.2	16.31	-0.09	-0.55	84683.0	1380499.74	100
2017-08-21	16.28	16.44	16.28	16.4	-0.03	-0.18	92048.0	1506714.6	95
2017-08-20	16.22	16.52	16.12	16.43	0.14	0.86	176777.0	2902162.92	158
2017-08-17	16.04	16.3	16.04	16.29	0.19	1.18	146737.0	2373070.14	130
2017-08-16	16.04	16.1	16.04	16.1	0.01	0.06	43469.0	698307.34	49
2017-08-15	16.08	16.14	16.06	16.09	0.05	0.31	68282.0	1099655.24	87
2017-08-14	16.08	16.1	16.02	16.04	-0.04	-0.25	62120.0	996491.1	78
2017-08-13	16.06	16.2	16.02	16.08	-0.03	-0.19	73772.0	1185810.38	89
2017-08-10	16.06	16.14	16.02	16.11	0.06	0.37	109645.0	1765419.88	87
2017-08-09	15.9	16.14	15.9	16.05	0.19	1.2	292133.0	4673112.5	208
2017-08-08	15.9	15.9	15.84	15.86	-0.04	-0.25	69776.0	1107643.54	120
2017-08-07	15.84	15.9	15.8	15.9	0.01	0.06	111745.0	1773347.64	126
2017-08-06	15.94	16.0	15.88	15.89	-0.05	-0.31	105841.0	1687892.92	81
2017-08-03	15.9	16.0	15.9	15.94	-0.04	-0.25	57656.0	919149.8	53
2017-08-02	16.0	16.2	15.86	15.98	0.1	0.63	193877.0	3093814.34	170
2017-08-01	15.82	15.9	15.82	15.88	0.07	0.44	126151.0	2000383.1	182
2017-07-31	15.88	15.92	15.8	15.81	-0.09	-0.57	68141.0	1079573.38	137
2017-07-30	16.04	16.16	15.88	15.9	-0.2	-1.24	173487.0	2772348.94	212
2017-07-27	16.0	16.1	15.92	16.1	0.11	0.69	297006.0	4752715.68	247
2017-07-26	16.28	16.28	15.98	15.99	-0.32	-1.96	288122.0	4644413.8	425
2017-07-25	16.6	16.6	16.28	16.31	-0.31	-1.87	204447.0	3357016.06	286
2017-07-24	16.74	16.76	16.6	16.62	-0.15	-0.89	163594.0	2730976.02	222
2017-07-23	17.08	17.08	16.76	16.77	-0.39	-2.27	444904.0	7509972.18	348
2017-07-20	17.2	17.2	17.16	17.16	-0.1	-0.58	100916.0	1735012.86	125
2017-07-19	17.42	17.42	17.1	17.26	-0.14	-0.8	151142.0	2624155.5	120
2017-07-18	17.4	17.42	17.3	17.4	-0.04	-0.23	113709.0	1978149.0	149
2017-07-17	17.5	17.5	17.4	17.44	-0.06	-0.34	31611.0	551169.48	59
2017-07-16	17.5	17.52	17.46	17.5	-0.02	-0.11	94904.0	1660930.06	89
2017-07-13	17.52	17.58	17.48	17.52	0.02	0.11	264237.0	4630773.16	94
2017-07-12	17.58	17.58	17.5	17.5	-0.1	-0.57	302994.0	5312154.36	173
2017-07-11	17.54	17.64	17.54	17.6	0.0	0.0	217960.0	3836000.06	113
2017-07-10	17.64	17.7	17.58	17.6	-0.05	-0.28	115899.0	2042017.12	116
2017-07-09	17.72	17.76	17.64	17.65	-0.25	-1.4	171805.0	3039330.78	170
2017-07-06	17.7	18.2	17.7	17.9	0.28	1.59	673632.0	12141978.02	366
2017-07-05	17.62	17.64	17.6	17.62	0.0	0.0	99973.0	1761274.42	86
2017-07-04	17.62	17.68	17.6	17.62	-0.04	-0.23	44477.0	784258.48	85
2017-07-03	17.72	17.72	17.6	17.66	-0.01	-0.06	84058.0	1485606.14	89
2017-07-02	17.7	17.74	17.6	17.67	0.07	0.4	80508.0	1423824.02	110
2017-06-22	17.6	17.7	17.5	17.6	-0.02	-0.11	230982.0	4067995.36	198
2017-06-21	17.74	17.8	17.32	17.62	0.06	0.34	908785.0	15954534.72	432
2017-06-20	17.7	17.7	17.54	17.56	-0.14	-0.79	163387.0	2883480.88	96
2017-06-19	17.7	17.7	17.54	17.7	-0.05	-0.28	112209.0	1984970.64	65
2017-06-18	17.7	17.76	17.58	17.75	0.12	0.68	59218.0	1049292.3	79
2017-06-15	17.36	17.64	17.36	17.63	0.21	1.21	120731.0	2108848.32	103
2017-06-14	17.4	17.42	17.4	17.42	-0.02	-0.11	26557.0	462238.24	41
2017-06-13	17.36	17.46	17.3	17.44	0.04	0.23	58276.0	1011080.54	59
2017-06-12	17.4	17.48	17.38	17.4	-0.03	-0.17	26519.0	461490.32	39
2017-06-11	17.42	17.5	17.36	17.43	-0.08	-0.46	56647.0	986701.9	69
2017-06-08	17.56	17.6	17.5	17.51	-0.1	-0.57	30121.0	528195.6	65
2017-06-07	17.64	17.64	17.56	17.61	-0.01	-0.06	17742.0	312415.9	32
2017-06-06	17.6	17.62	17.58	17.62	0.02	0.11	22282.0	392255.62	24
2017-06-05	17.66	17.66	17.56	17.6	-0.09	-0.51	32687.0	574874.98	61
2017-06-04	17.66	17.74	17.66	17.69	-0.12	-0.67	21278.0	376352.2	30
2017-06-01	17.75	17.85	17.75	17.81	0.21	1.19	58811.0	1045433.45	64
2017-05-31	17.55	17.75	17.55	17.6	-0.1	-0.56	121586.0	2144250.5	71
2017-05-30	17.5	17.7	17.5	17.7	0.3	1.72	104463.0	1838369.4	75
2017-05-29	17.1	17.4	17.1	17.4	0.3	1.75	118922.0	2054625.65	92
2017-05-28	17.5	17.5	17.1	17.1	-0.25	-1.44	68396.0	1180767.05	96
2017-05-25	17.55	17.55	17.35	17.35	-0.12	-0.69	93935.0	1640160.45	113
2017-05-24	17.75	17.8	17.45	17.47	-0.28	-1.58	172270.0	3027849.9	128
2017-05-23	17.8	17.8	17.65	17.75	-0.05	-0.28	136268.0	2416957.4	100
2017-05-22	17.85	17.9	17.8	17.8	-0.1	-0.56	28332.0	505480.85	48
2017-05-21	17.9	18.0	17.85	17.9	0.1	0.56	81480.0	1459475.5	101
2017-05-18	17.9	18.1	17.8	17.8	-0.26	-1.44	134154.0	2398832.15	127
2017-05-17	18.05	18.1	18.0	18.06	0.06	0.33	104072.0	1879730.1	65
2017-05-16	17.8	18.1	17.8	18.0	0.14	0.78	176038.0	3164813.4	124
2017-05-15	17.65	17.9	17.6	17.86	0.21	1.19	102868.0	1823521.0	79
2017-05-14	17.65	17.65	17.6	17.65	-0.09	-0.51	33296.0	586921.0	45
2017-05-11	17.8	17.8	17.6	17.74	-0.01	-0.06	97506.0	1731117.8	68
2017-05-10	17.7	17.85	17.7	17.75	0.0	0.0	40796.0	726638.0	38
2017-05-09	17.7	17.75	17.6	17.75	0.0	0.0	109920.0	1940558.95	95
2017-05-08	17.7	17.75	17.55	17.75	0.05	0.28	90274.0	1593863.35	83
2017-05-07	17.8	17.8	17.6	17.7	-0.2	-1.12	140805.0	2496800.25	128
2017-05-04	17.8	17.95	17.8	17.9	0.05	0.28	272065.0	4865738.25	126
2017-05-03	18.05	18.05	17.85	17.85	-0.23	-1.27	133036.0	2381376.75	127
2017-05-02	18.0	18.15	18.0	18.08	0.08	0.44	197592.0	3571103.8	119
2017-05-01	18.0	18.05	17.95	18.0	0.01	0.06	76512.0	1377743.45	92
2017-04-30	17.8	18.0	17.7	17.99	0.25	1.41	141573.0	2535818.0	144
2017-04-27	17.6	17.9	17.6	17.74	0.14	0.8	439366.0	7829937.05	200
2017-04-26	17.8	18.0	17.5	17.6	-0.2	-1.12	243687.0	4320233.0	207
2017-04-25	18.05	18.15	17.8	17.8	-0.29	-1.6	297997.0	5350987.5	222
2017-04-24	18.5	18.5	18.05	18.09	-0.37	-2.0	231375.0	4213499.65	211
2017-04-23	17.85	19.0	17.85	18.46	0.66	3.71	596323.0	11011987.55	349
2017-04-20	17.75	17.8	17.65	17.8	0.05	0.28	173267.0	3076573.9	82
2017-04-19	17.6	17.8	17.6	17.75	0.05	0.28	136846.0	2422404.05	80
2017-04-18	17.85	17.85	17.55	17.7	-0.3	-1.67	343251.0	6061568.35	210
2017-04-17	17.85	18.1	17.85	18.0	0.15	0.84	225055.0	4052167.3	152
2017-04-16	17.85	17.95	17.7	17.85	-0.04	-0.22	311097.0	5541065.45	130
2017-04-13	18.0	18.0	17.75	17.89	0.05	0.28	143322.0	2561672.65	160
2017-04-12	17.7	17.85	17.55	17.84	0.35	2.0	909668.0	16051917.65	286
2017-04-11	17.55	17.7	17.5	17.49	-0.07	-0.4	338025.0	5960709.7	207
2017-04-10	17.55	17.7	17.55	17.56	0.06	0.34	193734.0	3408678.95	158
2017-04-09	17.55	17.65	17.5	17.5	0.02	0.11	368562.0	6478815.05	249
2017-04-06	17.75	17.8	17.45	17.48	-0.28	-1.58	626942.0	11030935.45	405
2017-04-05	17.8	17.85	17.75	17.76	0.02	0.11	429605.0	7642415.0	277
2017-04-04	18.0	18.05	17.7	17.74	-0.26	-1.44	529275.0	9468162.2	473
2017-04-03	18.05	18.15	18.0	18.0	-0.09	-0.5	140708.0	2538797.4	116
2017-04-02	18.2	18.25	18.05	18.09	-0.15	-0.82	96710.0	1753524.95	94
2017-03-30	18.3	18.3	18.2	18.24	-0.1	-0.55	128368.0	2343797.1	79
2017-03-29	18.3	18.35	18.25	18.34	-0.01	-0.05	60243.0	1101816.15	71
2017-03-28	18.3	18.4	18.25	18.35	0.0	0.0	36867.0	675352.25	45
2017-03-27	18.3	18.35	18.2	18.35	0.05	0.27	62270.0	1139715.75	71
2017-03-26	18.3	18.35	18.25	18.3	0.15	0.83	86402.0	1581568.85	89
2017-03-23	18.15	18.25	18.15	18.15	0.06	0.33	96624.0	1754813.45	65
2017-03-22	18.2	18.2	18.0	18.09	-0.08	-0.44	115771.0	2096841.8	81
2017-03-21	18.15	18.2	18.05	18.17	0.02	0.11	91709.0	1663698.45	88
2017-03-20	18.1	18.35	18.1	18.15	-0.1	-0.55	144018.0	2626440.5	109
2017-03-19	18.5	18.5	18.05	18.25	0.01	0.05	150621.0	2743860.15	197
2017-03-16	17.9	18.3	17.9	18.24	0.33	1.84	211916.0	3832087.85	166
2017-03-15	18.0	18.0	17.8	17.91	-0.03	-0.17	137226.0	2454600.7	135
2017-03-14	18.0	18.0	17.55	17.94	0.09	0.5	253982.0	4499493.4	182
2017-03-13	17.7	18.15	17.7	17.85	-0.03	-0.17	218337.0	3906746.05	183
2017-03-12	18.15	18.2	17.75	17.88	-0.38	-2.08	228545.0	4086462.4	201
2017-03-09	18.5	18.5	18.25	18.26	-0.29	-1.56	119234.0	2188853.45	182
2017-03-08	18.75	18.75	18.5	18.55	-0.13	-0.7	96066.0	1789635.55	132
2017-03-07	18.85	18.85	18.65	18.68	-0.16	-0.85	164916.0	3100130.5	147
2017-03-06	18.9	18.9	18.8	18.84	-0.08	-0.42	101042.0	1904583.9	100
2017-03-05	19.05	19.05	18.8	18.92	-0.11	-0.58	154738.0	2921727.85	136
2017-03-02	19.0	19.1	18.95	19.03	0.03	0.16	118115.0	2246775.7	114
2017-03-01	19.15	19.15	18.9	19.0	-0.13	-0.68	257491.0	4895318.0	174
2017-02-28	19.05	19.35	19.0	19.13	-0.29	-1.49	364675.0	6949012.25	205
2017-02-27	19.55	19.55	19.4	19.42	-0.16	-0.82	78735.0	1533180.7	110
2017-02-26	19.7	19.7	19.55	19.58	0.08	0.41	188276.0	3688348.55	97
2017-02-23	19.55	19.55	19.45	19.5	-0.02	-0.1	99790.0	1948857.0	84
2017-02-22	19.55	19.6	19.45	19.52	0.02	0.1	144976.0	2834094.7	77
2017-02-21	19.5	19.5	19.25	19.5	-0.05	-0.26	161815.0	3141711.55	117
2017-02-20	19.55	19.6	19.5	19.55	-0.05	-0.26	170513.0	3330280.95	122
2017-02-19	19.7	19.8	19.55	19.6	-0.01	-0.05	163931.0	3228148.5	130
2017-02-16	19.55	19.65	19.55	19.61	0.06	0.31	127605.0	2501757.95	109
2017-02-15	19.6	19.6	19.4	19.55	-0.04	-0.2	113241.0	2210199.45	76
2017-02-14	19.6	19.6	19.4	19.59	-0.01	-0.05	179160.0	3499880.6	122
2017-02-13	19.5	19.6	19.5	19.6	0.0	0.0	159532.0	3120037.1	94
2017-02-12	19.85	19.85	19.55	19.6	-0.1	-0.51	582786.0	11439590.45	148
2017-02-09	19.4	19.75	19.4	19.7	0.3	1.55	90190.0	1771362.8	99
2017-02-08	19.55	19.55	19.3	19.4	-0.11	-0.56	113961.0	2208686.3	133
2017-02-07	19.45	19.55	19.3	19.51	0.04	0.21	161988.0	3145072.2	152
2017-02-06	19.65	19.65	19.35	19.47	-0.18	-0.92	265244.0	5174516.7	206
2016-12-25	22.55	22.7	22.4	22.65	0.29	1.3	245589.0	5545102.95	166
2016-12-22	22.25	22.5	22.0	22.36	0.05	0.22	174308.0	3902108.5	164
2016-12-21	22.2	22.4	22.1	22.31	0.11	0.5	161240.0	3588106.6	147
2016-12-20	22.4	22.45	21.95	22.2	-0.5	-2.2	559912.0	12433903.55	413
2016-12-19	22.35	23.1	22.2	22.7	0.36	1.61	964626.0	21837756.7	582
2016-12-18	22.2	22.5	22.2	22.34	0.06	0.27	456371.0	10227530.0	207
2016-12-15	21.9	22.4	21.9	22.28	0.09	0.41	385931.0	8573726.45	244
2016-12-14	22.05	22.4	22.0	22.19	0.1	0.45	581842.0	12930377.9	242
2016-12-13	22.3	22.4	21.85	22.09	-0.52	-2.3	829588.0	18355720.45	355
2016-12-12	22.95	22.95	22.5	22.61	-0.14	-0.62	409701.0	9337219.3	267
2016-12-11	22.6	23.0	22.6	22.75	0.25	1.11	552908.0	12622669.75	338
2016-12-08	21.95	22.75	21.9	22.5	0.6	2.74	964157.0	21524437.3	590
2016-12-07	21.5	21.95	21.5	21.9	0.35	1.62	384938.0	8405304.0	297
2016-12-06	21.4	21.6	21.15	21.55	0.2	0.94	638718.0	13708155.7	355
2016-12-05	21.15	21.4	20.9	21.35	0.21	0.99	357393.0	7546711.5	209
2016-12-04	20.75	21.3	20.65	21.14	0.59	2.87	765432.0	16085528.2	452
2016-12-01	20.4	20.75	20.35	20.55	0.35	1.73	1377769.0	28352725.6	370
2016-11-30	20.1	20.9	20.0	20.2	0.07	0.35	1169909.0	23853431.1	498
2016-11-29	20.15	20.35	20.05	20.13	-0.08	-0.4	766447.0	15515558.05	262
2016-11-28	20.2	20.4	20.15	20.21	-0.05	-0.25	700630.0	14189370.85	223
2016-11-27	19.8	20.35	19.8	20.26	0.14	0.7	446578.0	9018785.25	195
2016-11-24	20.05	20.4	19.75	20.12	0.09	0.45	560575.0	11262981.35	264
2016-11-23	19.35	20.05	19.3	20.03	0.73	3.78	620704.0	12269788.5	358
2016-11-22	19.2	19.35	19.15	19.3	0.3	1.58	226364.0	4354887.15	149
2016-11-21	19.1	19.2	18.95	19.0	-0.1	-0.52	173778.0	3314845.85	117
2016-11-20	19.55	19.55	19.05	19.1	-0.4	-2.05	331892.0	6386483.4	176
2016-11-17	19.5	19.5	19.35	19.5	-0.02	-0.1	207651.0	4039683.55	118
2016-11-16	19.15	19.6	19.1	19.52	0.44	2.31	471379.0	8976887.8	279
2016-11-15	19.55	19.7	18.8	19.08	-0.6	-3.05	471299.0	9082681.7	279
2016-11-14	19.5	19.8	19.1	19.68	0.19	0.97	936288.0	18213597.3	364
2016-11-13	18.95	19.5	18.85	19.49	0.73	3.89	370483.0	7128639.3	310
2016-11-10	18.35	18.95	18.35	18.76	0.53	2.91	571214.0	10685213.9	323
2016-11-09	17.85	18.3	17.8	18.23	0.25	1.39	563727.0	10161707.3	354
2016-11-08	17.65	18.3	17.65	17.98	0.4	2.28	1000202.0	18028244.9	506
2016-11-07	17.3	17.65	17.3	17.58	0.13	0.74	462753.0	8131962.35	230
2016-11-06	17.0	17.5	17.0	17.45	0.36	2.11	486234.0	8401199.55	292
2016-11-03	17.0	17.1	17.0	17.09	0.08	0.47	752904.0	12823361.65	224
2016-11-02	17.0	17.05	16.9	17.01	0.01	0.06	229152.0	3890662.35	131
2016-11-01	16.85	17.0	16.85	17.0	0.18	1.07	56338.0	954161.15	69
2016-10-31	16.9	17.05	16.8	16.82	-0.08	-0.47	253137.0	4284808.45	160
2016-10-30	16.85	16.95	16.8	16.9	-0.13	-0.76	148862.0	2512005.3	127
2016-10-27	16.95	17.1	16.95	17.03	0.04	0.24	100496.0	1710020.85	101
2016-10-26	17.05	17.05	16.9	16.99	-0.07	-0.41	125336.0	2130380.25	126
2016-10-25	16.95	17.1	16.95	17.06	0.16	0.95	247973.0	4219130.15	145
2016-10-24	16.7	16.95	16.7	16.9	0.25	1.5	320026.0	5386125.25	201
2016-10-23	16.2	16.85	16.2	16.65	0.55	3.42	423392.0	7010995.35	303
2016-10-20	16.0	16.2	15.85	16.1	0.22	1.39	320341.0	5120792.65	200
2016-10-19	15.8	15.95	15.55	15.88	0.07	0.44	343015.0	5420228.35	308
2016-10-18	16.5	16.7	15.7	15.81	-1.22	-7.16	771119.0	12368293.6	689
2016-10-17	17.5	17.5	16.95	17.03	-0.52	-2.96	206994.0	3553063.75	234
2016-10-16	17.7	17.7	17.5	17.55	-0.2	-1.13	96765.0	1698354.0	126
2016-10-13	17.8	17.85	17.75	17.75	-0.17	-0.95	162045.0	2880876.2	123
2016-10-12	17.45	17.95	17.45	17.92	0.13	0.73	135669.0	2408935.3	138
2016-10-11	17.6	17.8	17.6	17.79	0.24	1.37	157106.0	2786449.45	157
2016-10-10	17.65	17.65	17.45	17.55	-0.09	-0.51	269965.0	4732640.5	158
2016-10-09	17.75	17.85	17.6	17.64	-0.14	-0.79	150424.0	2660981.6	139
2016-10-06	17.65	17.9	17.6	17.78	0.18	1.02	328797.0	5816378.1	245
2016-10-05	17.6	17.75	17.5	17.6	-0.04	-0.23	331295.0	5833835.6	219
2016-10-04	17.6	17.75	17.4	17.64	0.07	0.4	330819.0	5797525.15	295
2016-10-03	18.0	18.1	17.25	17.57	-0.46	-2.55	489121.0	8663113.05	495
2016-10-02	19.2	19.5	17.8	18.03	-1.55	-7.92	568784.0	10705804.8	429
2016-09-29	19.0	19.65	18.9	19.58	0.26	1.35	458730.0	8802521.95	296
2016-09-28	20.2	20.2	19.05	19.32	-0.88	-4.36	403944.0	7994116.85	253
2016-09-27	20.3	20.3	19.9	20.2	-0.34	-1.66	558733.0	11205766.8	324
2016-09-26	20.45	20.55	20.4	20.54	0.16	0.79	68371.0	1401198.2	96
2016-09-25	20.45	20.5	20.3	20.38	-0.07	-0.34	115546.0	2352832.8	140
2016-09-21	20.4	20.45	20.25	20.45	0.11	0.54	113833.0	2317906.85	133
2016-09-20	20.5	20.5	20.25	20.34	-0.21	-1.02	145307.0	2956662.5	151
2016-09-19	20.8	20.9	20.2	20.55	-0.24	-1.15	221585.0	4560487.3	216
2016-09-18	20.85	20.9	20.75	20.79	-0.15	-0.72	157026.0	3267083.3	154
2016-09-08	20.45	21.0	20.4	20.94	0.55	2.7	408055.0	8458694.1	253
2016-09-07	20.4	20.45	20.3	20.39	-0.01	-0.05	175710.0	3580192.0	146
2016-09-06	20.5	20.6	20.4	20.4	-0.12	-0.58	190187.0	3892825.5	139
2016-09-05	20.35	20.55	20.3	20.52	0.21	1.03	283874.0	5802727.0	209
2016-09-04	20.2	20.35	20.2	20.31	0.07	0.35	239118.0	4853357.65	148
2016-09-01	20.3	20.3	20.05	20.24	-0.06	-0.3	426353.0	8608309.7	391
2016-08-31	20.45	20.45	20.2	20.3	-0.15	-0.73	128386.0	2613405.55	170
2016-08-30	20.4	20.6	20.35	20.45	0.15	0.74	343103.0	7030272.7	229
2016-08-29	20.45	20.5	20.3	20.3	-0.14	-0.68	466637.0	9516662.7	312
2016-08-28	20.1	20.5	20.1	20.44	0.23	1.14	1334576.0	27131437.9	592
2016-08-25	20.95	21.0	20.15	20.21	-0.74	-3.53	923840.0	18792682.65	482
2016-08-24	21.2	21.2	20.95	20.95	-0.2	-0.95	478508.0	10077493.7	227
2016-08-23	21.4	21.4	21.0	21.15	-0.25	-1.17	813303.0	17234575.9	249
2016-08-22	21.95	21.95	21.25	21.4	-0.68	-3.08	586956.0	12596431.1	392
2016-08-21	20.2	22.6	20.2	22.08	-0.36	-1.6	294806.0	6491775.25	223
2016-08-18	22.6	22.7	22.1	22.44	-0.21	-0.93	195837.0	4383627.65	229
2016-08-17	22.85	22.85	22.6	22.65	-0.25	-1.09	382057.0	8671421.55	198
2016-08-16	22.95	22.95	22.8	22.9	-0.19	-0.82	240289.0	5495435.7	172
2016-08-15	23.2	23.2	23.0	23.09	0.0	0.0	200811.0	4634445.75	155
2016-08-14	23.4	23.4	23.05	23.09	0.04	0.17	226932.0	5260779.1	191
2016-08-11	23.1	23.1	22.95	23.05	0.03	0.13	264968.0	6106146.0	220
2016-08-10	23.05	23.05	22.9	23.02	-0.04	-0.17	218301.0	5017548.2	167
2016-08-09	22.9	23.1	22.9	23.06	0.1	0.44	202648.0	4656136.1	173
2016-08-08	22.8	23.0	22.7	22.96	0.28	1.23	290609.0	6625555.3	220
2016-08-07	22.75	22.75	22.65	22.68	-0.01	-0.04	310506.0	7049010.85	232
2016-08-04	23.1	23.1	22.5	22.69	-0.34	-1.48	928083.0	21076253.4	1063
2016-08-03	23.0	23.1	22.9	23.03	0.07	0.3	185323.0	4264253.0	183
2016-08-02	23.15	23.15	22.85	22.96	-0.19	-0.82	491309.0	11294652.15	527
2016-08-01	23.1	23.25	23.0	23.15	0.09	0.39	301537.0	6965868.25	265
2016-07-31	23.4	23.4	22.8	23.06	-0.41	-1.75	450146.0	10369832.8	395
2016-07-28	24.0	24.0	23.3	23.47	-0.5	-2.09	711479.0	16724219.85	588
2016-07-27	24.35	24.4	23.9	23.97	-0.42	-1.72	606434.0	14598199.6	469
2016-07-26	24.8	24.8	24.35	24.39	-0.39	-1.57	595563.0	14599046.6	433
2016-07-25	25.1	25.1	24.65	24.78	-0.3	-1.2	886186.0	21999258.45	472
2016-07-24	25.6	25.6	25.0	25.08	-0.64	-2.49	1011631.0	25439224.5	589
2016-07-21	25.8	25.8	25.3	25.72	-1.38	-5.09	2231111.0	57151508.5	1417
2016-07-20	27.2	27.2	27.0	27.1	-0.1	-0.37	342386.0	9264613.3	86
2016-07-19	27.1	27.2	27.0	27.2	0.11	0.41	117350.0	3181455.8	95
2016-07-18	27.2	27.2	27.0	27.09	-0.08	-0.29	276016.0	7472508.2	116
2016-07-17	27.6	27.6	27.0	27.17	-0.14	-0.51	630114.0	17117080.9	300
2016-07-14	27.6	27.6	27.3	27.31	-0.34	-1.23	661318.0	18141698.3	268
2016-07-13	27.6	27.7	27.5	27.65	0.07	0.25	445396.0	12276414.8	131
2016-07-12	27.5	27.7	27.5	27.58	0.07	0.25	242559.0	6680964.6	131
2016-07-11	27.5	27.6	27.4	27.51	0.02	0.07	172521.0	4743010.8	155
2016-07-10	27.8	27.8	27.3	27.49	-0.17	-0.61	342054.0	9384444.3	249
2016-06-30	27.5	27.7	27.4	27.66	0.18	0.66	233107.0	6405831.6	172
2016-06-29	27.2	27.6	27.2	27.48	0.35	1.29	294074.0	8059768.8	148
2016-06-28	27.3	27.3	27.1	27.13	0.03	0.11	159743.0	4337512.5	124
2016-06-27	27.3	27.4	27.0	27.1	-0.24	-0.88	328645.0	8920292.8	356
2016-06-26	26.9	27.4	26.8	27.34	-0.18	-0.65	496291.0	13439993.4	285
2016-06-23	27.2	27.6	27.1	27.52	0.22	0.81	332474.0	9102938.8	183
2016-06-22	27.2	27.3	27.1	27.3	0.11	0.4	241939.0	6589795.8	148
2016-06-21	27.0	27.2	26.9	27.19	0.19	0.7	159150.0	4307001.3	90
2016-06-20	27.0	27.1	26.9	27.0	0.0	0.0	85764.0	2314693.4	65
2016-06-19	27.0	27.2	27.0	27.0	0.02	0.07	465458.0	12587844.3	133
2016-06-16	27.0	27.0	26.9	26.98	-0.02	-0.07	227862.0	6145594.5	142
2016-06-15	27.1	27.2	27.0	27.0	-0.18	-0.66	462930.0	12533052.1	183
2016-06-14	27.2	27.4	26.9	27.18	-0.02	-0.07	1166714.0	31579036.6	316
2016-06-13	27.1	27.3	27.0	27.2	0.07	0.26	665688.0	18076721.9	298
2016-06-12	26.7	27.3	26.7	27.13	0.31	1.16	522540.0	14069133.4	341
2016-06-09	26.6	26.9	26.4	26.82	0.31	1.17	1101901.0	29356773.6	528
2016-06-08	26.3	26.7	26.3	26.51	0.2	0.76	1543313.0	40897142.8	546
2016-06-07	26.3	26.5	26.3	26.31	0.01	0.04	330939.0	8729846.5	165
2016-06-06	26.2	26.3	26.2	26.3	0.06	0.23	86093.0	2261110.3	76
2016-06-05	26.2	26.3	26.2	26.24	0.01	0.04	297440.0	7811355.6	145
2016-06-02	26.3	26.4	26.2	26.23	0.0	0.0	392319.0	10306626.1	183
2016-06-01	26.2	26.4	26.2	26.23	-0.06	-0.23	318574.0	8365697.5	168
2016-05-31	26.3	26.3	26.1	26.29	0.09	0.34	215101.0	5650872.4	135
2016-05-30	26.4	26.4	26.2	26.2	-0.21	-0.8	349160.0	9183799.8	155
2016-05-29	26.4	26.5	26.2	26.41	0.07	0.27	207098.0	5463178.0	161
2016-05-26	26.8	26.8	26.2	26.34	-0.34	-1.27	386321.0	10243965.6	245
2016-05-25	26.5	26.7	26.4	26.68	0.32	1.21	225452.0	5987232.1	183
2016-05-24	26.4	26.5	26.2	26.36	-0.07	-0.26	255880.0	6734841.3	235
2016-05-23	27.0	27.1	26.4	26.43	-0.58	-2.15	502058.0	13398797.1	406
2016-05-22	27.2	27.3	27.0	27.01	-0.24	-0.88	725806.0	19700781.3	365
2016-05-19	27.3	27.4	27.2	27.25	-0.16	-0.58	192205.0	5247946.4	159
2016-05-18	27.4	27.5	27.3	27.41	0.07	0.26	348306.0	9527401.3	201
2016-05-17	27.4	27.5	27.2	27.34	0.04	0.15	880352.0	24116187.8	326
2016-05-16	27.5	27.5	27.3	27.3	-0.1	-0.36	610881.0	16733025.0	292
2016-05-15	27.5	27.6	27.4	27.4	-0.09	-0.33	635819.0	17485832.6	237
2016-05-12	27.6	27.7	27.4	27.49	-0.02	-0.07	688977.0	18988513.6	312
2016-05-11	27.6	27.6	27.5	27.51	0.01	0.04	573235.0	15795685.2	203
2016-05-10	27.7	27.7	27.5	27.5	-0.24	-0.87	735302.0	20250956.0	526
2016-05-09	28.0	28.0	27.6	27.74	-0.22	-0.79	609019.0	16915058.3	313
2016-05-08	27.9	28.2	27.9	27.96	0.09	0.32	510902.0	14306146.9	291
2016-05-05	27.7	27.9	27.7	27.87	0.18	0.65	359696.0	9988940.8	188
2016-05-04	27.7	27.8	27.7	27.69	-0.12	-0.43	608078.0	16863726.9	194
2016-05-03	28.0	28.2	27.8	27.81	-0.25	-0.89	502787.0	14070907.4	330
2016-05-02	28.1	28.2	27.8	28.06	-0.04	-0.14	498657.0	13946642.5	349
2016-05-01	28.5	28.6	28.0	28.1	-0.65	-2.26	917711.0	25992150.7	500
2016-04-28	28.9	29.0	28.7	28.75	-0.09	-0.31	677783.0	19531054.7	364
2016-04-27	28.8	28.9	28.7	28.84	0.04	0.14	804944.0	23179350.8	353
2016-04-26	29.1	29.1	28.8	28.8	-0.15	-0.52	1506491.0	43555622.3	364
2016-04-25	29.1	29.2	28.8	28.95	-0.09	-0.31	1149776.0	33266018.6	425
2016-04-24	28.9	29.3	28.8	29.04	0.17	0.59	1698614.0	49345011.9	570
2016-04-21	29.1	29.1	28.2	28.87	-1.3	-4.31	2566769.0	73427466.7	1095
2016-04-20	29.3	30.4	29.2	30.17	0.94	3.22	2057399.0	61761307.1	880
2016-04-19	29.3	29.5	29.2	29.23	0.23	0.79	936491.0	27460100.0	408
2016-04-18	28.6	29.1	28.5	29.0	0.28	0.97	547067.0	15726831.7	308
2016-04-17	28.8	28.9	28.5	28.72	0.0	0.0	591742.0	16953601.6	309
2016-04-14	28.8	28.8	28.6	28.72	-0.02	-0.07	792547.0	22764150.1	290
2016-04-13	29.0	29.1	28.7	28.74	-0.18	-0.62	1475128.0	42612075.2	567
2016-04-12	28.1	30.0	28.0	28.92	1.12	4.03	6261184.0	183048495.8	2441
2016-04-11	27.8	27.9	27.7	27.8	0.06	0.22	563250.0	15659523.8	233
2016-04-10	27.8	27.9	27.7	27.74	-0.01	-0.04	559499.0	15556114.7	220
2016-04-07	27.8	27.9	27.7	27.75	0.1	0.36	511621.0	14205514.1	223
2016-04-06	27.7	27.9	27.6	27.65	0.02	0.07	965452.0	26765324.5	309
2016-04-05	27.7	27.8	27.5	27.63	-0.17	-0.61	689499.0	19048090.3	285
2016-04-04	27.7	27.9	27.7	27.8	0.01	0.04	727189.0	20228747.5	322
2016-04-03	27.8	27.9	27.4	27.79	-0.17	-0.61	765343.0	21125478.3	429
2016-03-31	27.7	28.0	27.5	27.96	0.13	0.47	583551.0	16204919.1	349
2016-03-30	28.0	28.2	27.6	27.83	-0.17	-0.61	771284.0	21459945.7	350
2016-03-29	28.4	28.4	27.9	28.0	-0.29	-1.03	647662.0	18201120.0	346
2016-03-28	28.0	28.5	28.0	28.29	0.49	1.76	1686521.0	47747756.2	737
2016-03-27	27.9	28.0	27.6	27.8	-0.09	-0.32	903089.0	25108218.6	368
2016-03-24	27.9	27.9	27.5	27.89	-0.11	-0.39	724834.0	20106811.3	420
2016-03-23	28.0	28.1	27.9	28.0	0.01	0.04	818220.0	22923785.7	316
2016-03-22	28.3	28.4	27.9	27.99	-0.29	-1.03	1347282.0	37945650.9	602
2016-03-21	28.5	28.7	28.1	28.28	0.05	0.18	2627712.0	74585278.5	1016
2016-03-20	28.1	28.4	27.9	28.23	0.27	0.97	1824220.0	51213846.4	947
2016-03-17	28.1	28.2	27.8	27.96	0.16	0.58	989766.0	27676596.6	288
2016-03-16	27.9	28.1	27.7	27.8	0.14	0.51	577650.0	16111739.2	241
2016-03-15	28.2	28.2	27.6	27.66	-0.47	-1.67	364505.0	10166617.4	223
2016-03-14	28.7	28.7	28.1	28.13	-0.48	-1.68	349809.0	9964825.7	238
2016-03-13	28.8	28.9	28.6	28.61	-0.08	-0.28	203135.0	5841432.2	131
2016-03-10	28.8	28.9	28.5	28.69	-0.02	-0.07	239165.0	6875252.9	162
2016-03-09	28.8	29.0	28.7	28.71	-0.23	-0.79	642957.0	18513075.9	310
2016-03-08	29.1	29.2	28.8	28.94	-0.06	-0.21	283199.0	8201739.5	207
2016-03-07	29.2	29.3	28.9	29.0	-0.2	-0.68	370162.0	10758640.8	232
2016-03-06	29.3	29.6	29.1	29.2	0.11	0.38	788109.0	23097972.1	377
2016-03-03	28.8	29.4	28.8	29.09	0.39	1.36	552475.0	16077198.6	349
2016-03-02	28.9	29.0	28.6	28.7	-0.1	-0.35	217368.0	6271715.0	142
2016-03-01	28.7	29.0	28.5	28.8	-0.34	-1.17	750285.0	21628852.9	469
2016-02-29	29.3	29.4	29.0	29.14	-0.09	-0.31	425937.0	12434678.7	287
2016-02-28	28.9	29.3	28.8	29.23	0.54	1.88	424382.0	12343696.6	324
2016-02-25	28.4	28.7	28.4	28.69	0.31	1.09	335510.0	9595748.6	159
2016-02-24	28.5	28.5	28.0	28.38	-0.14	-0.49	496685.0	14021397.9	284
2016-02-23	28.6	29.0	28.3	28.52	0.02	0.07	639081.0	18238849.2	300
2016-02-22	28.4	28.6	28.4	28.5	0.2	0.71	890583.0	25380903.0	215
2016-02-21	28.3	28.8	28.3	28.3	0.0	0.0	372949.0	10616512.1	178
2016-02-18	28.5	28.5	28.2	28.3	0.01	0.04	190168.0	5387420.4	147
2016-02-17	28.0	28.5	27.9	28.29	0.25	0.89	215900.0	6091460.9	182
2016-02-16	28.2	29.0	27.6	28.04	0.26	0.94	619344.0	17499093.7	568
2016-02-15	27.6	27.9	27.5	27.78	0.08	0.29	353916.0	9824320.0	618
2016-02-14	28.0	28.2	27.7	27.7	-0.12	-0.43	119965.0	3344160.6	106
2016-02-11	28.5	28.7	27.7	27.82	-0.71	-2.49	461799.0	13003537.8	205
2016-02-10	28.7	28.8	28.5	28.53	-0.35	-1.21	323742.0	9280899.4	179
2016-02-09	28.6	29.0	28.6	28.88	0.08	0.28	123229.0	3568079.4	114
2016-02-08	28.9	29.1	28.7	28.8	-0.1	-0.35	102531.0	2964877.6	76
2016-02-07	29.1	29.2	28.7	28.9	-0.35	-1.2	202704.0	5867752.5	162
2016-02-04	29.0	30.0	29.0	29.25	0.42	1.46	522303.0	15393280.0	354
2016-02-03	28.3	28.9	28.3	28.83	0.33	1.16	147455.0	4208503.0	138
2016-02-02	28.0	28.8	28.0	28.5	-0.18	-0.63	217149.0	6178550.6	168
2016-02-01	28.4	29.0	27.9	28.68	0.35	1.24	313896.0	8951088.3	277
2016-01-31	28.4	29.0	28.1	28.33	0.8	2.91	528246.0	15144894.4	342
2016-01-28	26.9	27.7	26.7	27.53	0.85	3.19	410891.0	11146308.3	292
2016-01-27	26.8	26.9	26.5	26.68	0.41	1.56	306922.0	8211255.0	207
2016-01-26	25.1	26.6	25.1	26.27	0.97	3.83	360320.0	9339138.0	331
2016-01-25	25.7	25.7	25.1	25.3	-0.48	-1.86	274618.0	6966047.5	183
2016-01-24	26.5	26.7	25.5	25.78	0.59	2.34	254563.0	6629248.4	232
2016-01-21	25.2	25.4	24.9	25.19	-0.01	-0.04	320285.0	8033573.0	225
2016-01-20	25.2	26.0	25.0	25.2	-1.35	-5.08	403918.0	10233373.1	252
2016-01-19	26.5	26.7	25.9	26.55	1.05	4.12	271632.0	7148089.6	252
2016-01-18	27.0	27.0	25.0	25.5	-0.23	-0.89	722824.0	18558112.9	455
2016-01-17	26.7	26.8	25.1	25.73	-2.05	-7.38	273037.0	7078885.9	251
2016-01-14	28.2	28.2	27.2	27.78	-0.5	-1.77	179095.0	4955454.5	186
2016-01-13	28.3	28.8	28.2	28.28	-0.02	-0.07	265963.0	7592320.1	178
2016-01-12	28.0	29.0	27.6	28.3	-0.07	-0.25	375135.0	10618656.4	220
2016-01-11	27.5	28.5	27.2	28.37	1.11	4.07	681278.0	19007936.0	796
2016-01-10	27.8	28.2	27.2	27.26	-0.71	-2.54	285281.0	7877950.6	236
2016-01-07	28.4	28.6	27.4	27.97	-0.72	-2.51	497031.0	13851452.8	487
2016-01-06	29.6	29.6	28.5	28.69	-0.87	-2.94	278439.0	8075365.0	273
2016-01-05	29.7	30.3	29.4	29.56	-0.12	-0.4	519905.0	15530324.3	301
2016-01-04	31.1	31.1	29.6	29.68	-1.55	-4.96	397883.0	12126796.7	371
2016-01-03	31.5	31.6	31.2	31.23	-0.23	-0.73	775042.0	24363322.8	266
2015-12-31	31.5	31.7	31.3	31.46	-0.48	-1.5	470606.0	14822461.9	310
2015-12-30	32.9	32.9	31.9	31.94	-0.93	-2.83	886582.0	28470504.6	599
2015-12-29	33.7	33.7	32.8	32.87	-1.08	-3.18	865335.0	28546171.4	456
2015-12-28	33.9	34.1	33.8	33.95	0.0	0.0	207073.0	7025142.5	105
2015-12-27	34.0	34.0	33.8	33.95	0.05	0.15	199965.0	6786510.8	111
2015-12-24	34.0	34.1	33.7	33.9	0.0	0.0	257707.0	8728654.1	186
2015-12-23	34.1	34.3	33.9	33.9	-0.12	-0.35	275354.0	9374150.5	162
2015-12-22	34.0	34.2	34.0	34.02	0.02	0.06	200312.0	6829979.0	123
2015-12-21	34.1	34.1	33.9	34.0	0.02	0.06	53656.0	1822793.3	60
2015-12-20	34.0	34.2	33.7	33.98	-0.05	-0.15	190783.0	6474694.1	152
2015-12-17	34.2	34.5	34.0	34.03	-0.02	-0.06	639774.0	21863084.7	916
2015-12-16	34.0	34.2	33.9	34.05	0.05	0.15	113653.0	3871284.8	111
2015-12-15	34.0	34.3	33.9	34.0	0.09	0.27	88581.0	3018916.8	94
2015-12-14	34.3	34.4	33.9	33.91	-0.31	-0.91	120776.0	4121339.4	135
2015-12-13	34.0	34.4	33.8	34.22	-0.05	-0.15	294364.0	9992604.2	252
2015-12-10	34.7	34.9	34.2	34.27	-0.33	-0.95	89660.0	3083851.6	135
2015-12-09	34.5	35.0	34.3	34.6	-0.11	-0.32	140187.0	4850548.5	176
2015-12-08	35.3	35.4	34.6	34.71	-0.92	-2.58	166244.0	5817719.9	197
2015-12-07	36.2	36.2	35.5	35.63	-0.73	-2.01	137690.0	4939178.0	109
2015-12-06	36.0	36.4	35.7	36.36	0.35	0.97	322585.0	11639661.0	164
2015-12-03	36.5	36.5	36.0	36.01	-0.5	-1.37	180869.0	6538519.5	183
2015-12-02	36.9	36.9	36.5	36.51	-0.2	-0.54	137631.0	5036735.8	152
2015-12-01	36.9	37.0	36.6	36.71	-0.86	-2.29	306577.0	11263925.5	222
2015-11-30	38.1	38.2	37.4	37.57	-0.44	-1.16	186326.0	7049956.4	160
2015-11-29	37.8	38.3	37.7	38.01	0.21	0.56	191850.0	7294176.8	152
2015-11-26	37.0	37.9	37.0	37.8	-0.16	-0.42	249593.0	9375376.4	206
2015-11-25	38.5	38.7	37.8	37.96	0.07	0.18	287478.0	10976259.9	340
2015-11-24	36.8	38.4	36.8	37.89	1.19	3.24	331755.0	12519108.5	285
2015-11-23	36.4	36.8	36.2	36.7	0.3	0.82	146036.0	5320324.8	92
2015-11-22	36.3	36.5	36.1	36.4	0.36	1.0	233353.0	8458761.5	144
2015-11-19	36.2	36.4	36.0	36.04	-0.06	-0.17	106991.0	3875152.7	103
2015-11-18	36.3	36.5	36.1	36.1	-0.3	-0.82	191730.0	6942788.3	175
2015-11-17	36.0	37.0	36.0	36.4	0.61	1.7	377496.0	13768602.0	227
2015-11-16	35.9	36.0	35.1	35.79	0.47	1.33	129561.0	4612113.9	162
2015-11-15	35.8	35.8	35.1	35.32	-0.69	-1.92	183656.0	6525357.1	173
2015-11-12	36.1	36.4	35.9	36.01	-0.14	-0.39	67121.0	2421803.1	100
2015-11-11	35.3	36.4	35.2	36.15	1.01	2.87	238715.0	8495065.3	172
2015-11-10	35.0	35.5	34.8	35.14	0.19	0.54	220158.0	7742409.2	170
2015-11-09	34.5	35.0	34.4	34.95	0.72	2.1	359108.0	12435521.4	596
2015-11-08	34.5	34.5	33.7	34.23	-0.36	-1.04	332215.0	11262489.9	686
2015-11-05	35.0	35.1	34.5	34.59	-0.5	-1.42	717126.0	24928899.8	565
2015-11-04	36.0	36.2	35.0	35.09	-0.92	-2.55	491747.0	17334556.4	435
2015-11-03	37.0	37.2	36.0	36.01	-1.0	-2.7	244876.0	8955395.0	251
2015-11-02	37.1	37.4	37.0	37.01	0.0	0.0	83333.0	3087652.8	371
2015-11-01	36.8	37.1	36.6	37.01	0.41	1.12	178140.0	6583018.9	602
2015-10-29	36.7	36.8	36.4	36.6	0.08	0.22	253028.0	9257621.9	523
2015-10-28	37.5	37.5	36.4	36.52	-0.92	-2.46	314855.0	11594134.3	394
2015-10-27	37.8	37.8	37.3	37.44	-0.36	-0.95	200141.0	7534375.2	178
2015-10-26	38.0	38.0	37.8	37.8	-0.19	-0.5	169619.0	6419868.0	115
2015-10-25	38.2	38.2	37.9	37.99	-0.17	-0.45	44689.0	1699064.4	88
2015-10-22	38.0	38.2	38.0	38.16	0.16	0.42	228051.0	8677537.5	136
2015-10-21	38.3	38.3	38.0	38.0	-0.35	-0.91	172569.0	6576988.4	174
2015-10-20	38.9	38.9	38.3	38.35	-0.64	-1.64	160529.0	6177043.6	217
2015-10-19	39.0	39.1	38.9	38.99	0.09	0.23	140772.0	5500353.3	81
2015-10-18	38.8	38.9	38.7	38.9	0.1	0.26	75709.0	2937424.5	63
2015-10-15	38.9	39.0	38.7	38.8	-0.08	-0.21	113602.0	4415935.5	79
2015-10-14	38.7	38.9	38.7	38.88	0.08	0.21	123024.0	4774942.1	105
2015-10-13	38.9	39.0	38.8	38.8	-0.11	-0.28	151999.0	5912257.5	115
2015-10-12	39.1	39.2	38.8	38.91	-0.09	-0.23	310004.0	12092033.2	235
2015-10-11	38.8	39.1	38.8	39.0	0.15	0.39	220349.0	8600150.3	150
2015-10-08	39.0	39.0	38.7	38.85	0.02	0.05	177770.0	6904913.6	165
2015-10-07	39.0	39.1	38.8	38.83	-0.15	-0.38	310390.0	12096096.6	311
2015-10-06	39.2	39.2	38.8	38.98	-0.02	-0.05	90762.0	3538377.3	115
2015-10-05	39.2	39.2	38.9	39.0	-0.06	-0.15	62184.0	2427471.3	66
2015-10-04	38.8	39.1	38.6	39.06	0.41	1.06	48700.0	1891159.3	68
2015-10-01	38.6	38.7	38.6	38.65	0.15	0.39	79582.0	3078434.7	78
2015-09-30	38.6	38.6	38.3	38.5	0.11	0.29	95865.0	3686566.3	62
2015-09-29	38.7	38.7	38.0	38.39	-0.27	-0.7	65816.0	2522492.9	90
2015-09-21	38.7	38.7	38.4	38.66	-0.03	-0.08	97990.0	3778137.3	122
2015-09-20	39.0	39.0	38.1	38.69	-0.32	-0.82	120807.0	4645753.9	172
2015-09-17	39.3	39.3	39.0	39.01	-0.29	-0.74	256587.0	10167619.6	110
2015-09-16	39.5	39.7	39.4	39.3	-0.08	-0.2	46046.0	1820128.2	71
2015-09-15	39.2	39.4	38.8	39.38	0.3	0.77	77019.0	3009686.3	90
2015-09-14	39.8	40.0	39.0	39.08	-0.9	-2.25	263573.0	10394618.0	249
2015-09-13	40.2	40.2	39.5	39.98	-0.07	-0.17	365827.0	14655314.1	242
2015-09-10	40.1	40.4	40.0	40.05	-0.2	-0.5	200207.0	8040523.0	166
2015-09-09	40.3	40.5	40.1	40.25	0.11	0.27	330909.0	13349850.2	257
2015-09-08	40.1	40.3	40.0	40.14	0.12	0.3	272884.0	10945406.2	171
2015-09-07	40.3	40.5	40.0	40.02	-0.13	-0.32	141283.0	5674520.1	135
2015-09-06	40.0	40.4	40.0	40.15	-0.06	-0.15	50681.0	2036036.2	67
2015-09-03	40.3	40.5	40.2	40.21	-0.09	-0.22	158428.0	6384806.8	84
2015-09-02	40.2	40.5	40.0	40.3	-0.47	-1.15	127339.0	5117712.7	122
2015-09-01	41.0	41.1	40.1	40.77	-0.33	-0.8	116073.0	4700791.0	147
2015-08-31	41.2	41.3	41.1	41.1	-0.71	-1.7	69821.0	2876740.8	95
2015-08-30	41.6	42.3	41.6	41.81	0.74	1.8	130246.0	5477657.0	130
2015-08-27	40.8	41.5	40.8	41.07	1.07	2.68	163661.0	6728061.2	131
2015-08-26	40.0	41.0	39.7	40.0	-0.79	-1.94	169702.0	6829717.5	227
2015-08-25	39.0	41.0	37.0	40.79	2.1	5.43	284213.0	11366719.4	336
2015-08-24	39.6	40.2	37.2	38.69	-1.05	-2.64	248483.0	9620935.2	275
2015-08-23	40.5	40.9	39.5	39.74	-1.77	-4.26	150570.0	6069185.2	163
2015-08-20	41.8	41.8	39.5	41.51	-0.05	-0.12	215786.0	8774676.6	194
2015-08-19	41.7	42.3	41.5	41.56	-0.55	-1.31	167784.0	7038309.1	151
2015-08-18	43.2	43.3	41.1	42.11	-1.21	-2.79	254949.0	10811673.9	243
2015-08-17	43.5	43.6	43.0	43.32	-0.38	-0.87	93611.0	4052794.3	130
2015-08-16	44.2	44.2	43.0	43.7	-0.4	-0.91	115545.0	5051013.4	139
2015-08-13	44.2	44.2	43.7	44.1	-0.31	-0.7	110783.0	4882417.9	123
2015-08-12	44.4	44.5	44.0	44.41	-0.25	-0.56	162681.0	7167539.1	148
2015-08-11	45.2	45.2	44.6	44.66	-0.04	-0.09	114355.0	5124124.0	87
2015-08-10	44.6	45.0	44.5	44.7	0.42	0.95	69151.0	3097576.2	90
2015-08-09	44.0	44.4	44.0	44.28	0.09	0.2	122148.0	5393387.9	109
2015-08-06	44.6	44.6	43.2	44.19	-0.42	-0.94	163301.0	7176923.4	200
2015-08-05	44.9	45.0	44.6	44.61	-0.11	-0.25	76356.0	3421419.9	63
2015-08-04	44.9	45.0	44.5	44.72	-0.38	-0.84	45427.0	2032300.1	70
2015-08-03	45.5	45.5	45.0	45.1	0.01	0.02	215439.0	9732556.6	148
2015-08-02	46.6	46.6	45.0	45.09	-2.01	-4.27	116436.0	5292160.3	243
2015-07-30	47.6	47.6	46.8	47.1	-0.28	-0.59	87256.0	4111061.1	120
2015-07-29	47.2	47.6	47.2	47.38	0.27	0.57	119520.0	5671603.5	112
2015-07-28	47.3	47.4	46.8	47.11	0.1	0.21	56890.0	2678550.3	96
2015-07-27	47.6	47.8	47.0	47.01	-0.69	-1.45	144137.0	6834105.5	119
2015-07-26	48.0	48.0	47.3	47.7	-0.29	-0.6	126076.0	5995042.2	116
2015-07-23	48.0	48.0	47.8	47.99	0.02	0.04	53944.0	2585508.8	63
2015-07-22	47.5	48.1	47.5	47.97	0.48	1.01	68213.0	3259547.9	138
2015-07-15	47.6	48.1	47.3	47.49	-0.12	-0.25	202113.0	9656737.5	205
2015-07-14	47.3	47.7	46.9	47.61	0.29	0.61	62573.0	2963350.7	101
2015-07-13	46.9	47.5	46.5	47.32	0.62	1.33	215192.0	10114787.7	206
2015-07-12	45.9	47.1	45.7	46.7	0.97	2.12	268555.0	12517220.3	224
2015-07-09	45.1	47.2	45.1	45.73	0.75	1.67	338185.0	15587530.4	369
2015-07-08	44.8	45.0	44.3	44.98	-0.02	-0.04	334295.0	14911670.9	193
2015-07-07	45.0	45.1	44.7	45.0	0.07	0.16	54943.0	2468252.0	94
2015-07-06	44.9	45.0	44.7	44.93	-0.07	-0.16	100742.0	4520124.3	119
2015-07-05	45.0	45.1	44.7	45.0	-0.09	-0.2	147021.0	6598326.1	112
2015-07-02	45.4	45.4	44.8	45.09	-0.4	-0.88	390438.0	17603458.8	305
2015-07-01	45.7	45.8	45.5	45.49	-0.21	-0.46	201116.0	9160401.4	153
2015-06-30	45.9	46.0	45.5	45.7	-0.23	-0.5	119455.0	5443990.2	84
2015-06-29	45.7	46.1	45.0	45.93	0.0	0.0	144616.0	6575796.6	177
2015-06-28	46.5	46.5	45.5	45.93	-0.56	-1.2	197663.0	9061605.7	198
2015-06-25	46.6	46.6	46.4	46.49	-0.27	-0.58	61220.0	2846385.8	88
2015-06-24	46.4	46.7	46.3	46.76	0.25	0.54	199253.0	9282258.2	137
2015-06-23	46.4	46.6	46.3	46.51	0.1	0.22	51140.0	2378405.6	87
2015-06-22	47.0	47.0	46.0	46.41	-0.59	-1.26	272215.0	12665018.0	236
2015-06-21	47.4	47.5	47.0	47.0	-0.37	-0.78	218794.0	10312839.1	117
2015-06-18	47.4	47.4	47.2	47.37	0.01	0.02	84887.0	4019714.5	89
2015-06-17	47.5	48.0	47.3	47.36	-0.33	-0.69	431658.0	20591799.3	183
2015-06-16	47.1	47.7	47.0	47.69	0.52	1.1	284246.0	13510843.5	170
2015-06-15	47.8	47.9	47.0	47.17	-0.44	-0.92	347420.0	16488548.6	240
2015-06-14	47.5	47.7	47.2	47.61	0.35	0.74	773029.0	36720443.0	235
2015-06-11	47.2	47.4	47.1	47.26	0.13	0.28	162420.0	7674519.0	196
2015-06-10	47.1	47.3	47.0	47.13	0.13	0.28	82577.0	3893354.7	132
2015-06-09	47.5	47.5	47.0	47.0	-0.63	-1.32	110234.0	5198355.9	139
2015-06-08	47.8	47.8	47.5	47.63	-0.17	-0.36	79819.0	3801558.0	106
2015-06-07	48.0	48.0	47.7	47.8	-0.19	-0.4	83702.0	4003430.0	84
2015-06-04	48.1	48.1	47.7	47.99	-0.16	-0.33	98425.0	4721323.8	125
2015-06-03	48.2	48.3	48.0	48.15	-0.14	-0.29	129137.0	6214822.9	149
2015-06-02	48.4	48.4	48.2	48.29	-0.01	-0.02	76245.0	3679827.2	106
2015-06-01	48.5	48.7	48.1	48.3	-0.87	-1.77	199876.0	9665222.9	254
2015-05-31	49.1	49.4	49.0	49.17	0.13	0.27	309280.0	15202706.9	213
2015-05-28	49.1	49.1	48.9	49.04	-0.07	-0.14	289758.0	14198491.7	202
2015-05-27	49.2	49.2	49.0	49.11	0.04	0.08	128597.0	6311753.6	92
2015-05-26	49.1	49.2	49.0	49.07	0.07	0.14	183964.0	9024297.5	103
2015-05-25	49.1	49.1	49.0	49.0	-0.06	-0.12	176207.0	8641613.9	115
2015-05-24	49.3	49.3	49.0	49.06	-0.24	-0.49	198211.0	9725387.4	138
2015-05-21	49.3	49.3	49.1	49.3	0.1	0.2	121283.0	5970277.0	71
2015-05-20	49.2	49.3	49.0	49.2	-0.04	-0.08	122603.0	6031043.0	86
2015-05-19	49.1	49.3	49.1	49.24	0.13	0.26	59961.0	2950309.2	47
2015-05-18	49.1	49.2	49.0	49.11	-0.06	-0.12	117854.0	5788202.3	103
2015-05-17	49.0	49.2	49.0	49.17	0.2	0.41	133286.0	6541742.3	121
2015-05-14	49.0	49.3	48.9	48.97	-0.04	-0.08	232590.0	11427659.7	133
2015-05-13	49.0	49.2	48.9	49.01	0.06	0.12	116430.0	5708351.6	97
2015-05-12	49.0	49.1	48.9	48.95	-0.03	-0.06	66896.0	3276194.6	93
2015-05-11	49.3	49.5	48.9	48.98	-0.12	-0.24	178012.0	8763907.2	126
2015-05-10	49.2	49.3	49.0	49.1	-0.1	-0.2	92435.0	4541314.4	86
2015-05-07	49.3	49.3	48.8	49.2	-0.12	-0.24	166284.0	8167347.4	135
2015-05-06	49.4	49.4	49.2	49.32	-0.08	-0.16	298612.0	14716795.2	130
2015-05-05	49.5	49.6	49.3	49.4	-0.1	-0.2	241733.0	11960765.6	174
2015-05-04	49.3	49.5	49.3	49.5	0.28	0.57	1608501.0	73879372.4	162
2015-05-03	49.4	49.5	49.2	49.22	-0.09	-0.18	460675.0	22736204.1	200
2015-04-30	49.0	49.5	49.0	49.31	0.21	0.43	392762.0	19374314.8	309
2015-04-29	49.1	49.2	48.6	49.1	0.48	0.99	534241.0	26115557.6	317
2015-04-28	48.5	48.9	48.3	48.62	0.22	0.45	489148.0	23786837.8	269
2015-04-27	48.3	48.6	48.2	48.4	0.06	0.12	338338.0	16377176.6	214
2015-04-26	48.2	48.4	48.0	48.34	0.4	0.83	315379.0	15208705.7	269
2015-04-23	47.9	48.1	47.7	47.94	0.03	0.06	7342145.0	352403955.7	252
2015-04-22	48.4	48.5	47.7	47.91	0.07	0.15	414927.0	19944702.6	258
2015-04-21	47.7	48.0	47.5	47.84	-0.06	-0.13	234896.0	11249699.7	161
2015-04-20	48.4	48.5	47.6	47.9	-0.05	-0.1	389003.0	18669391.8	273
2015-04-19	47.4	48.0	47.4	47.95	1.3	2.79	401014.0	19179339.4	427
2015-04-16	46.6	46.9	46.5	46.65	0.06	0.13	224776.0	10493984.0	194
2015-04-15	46.2	46.7	46.1	46.59	0.79	1.72	243584.0	11295566.2	217
2015-04-14	45.6	46.5	45.3	45.8	0.0	0.0	166951.0	7667535.9	195
2015-04-13	45.5	45.8	45.5	45.8	0.3	0.66	44748.0	2045333.6	90
2015-04-12	45.2	45.8	45.2	45.5	0.43	0.95	83432.0	3795193.4	110
2015-04-09	45.0	45.3	44.8	45.07	0.05	0.11	84741.0	3818584.4	80
2015-04-08	45.1	45.4	45.0	45.02	-0.09	-0.2	175253.0	7918405.6	150
2015-04-07	44.9	45.6	44.9	45.11	0.22	0.49	80110.0	3614450.7	105
2015-04-06	44.2	45.0	44.2	44.89	0.55	1.24	103266.0	4611860.2	121
2015-04-05	44.5	44.8	43.0	44.34	-0.24	-0.54	247270.0	10866742.1	285
2015-04-02	45.0	45.0	44.5	44.58	-0.35	-0.78	185513.0	8283247.6	181
2015-04-01	44.8	45.1	44.7	44.93	-0.01	-0.02	107662.0	4833967.0	103
2015-03-31	45.6	45.8	44.3	44.94	-0.71	-1.56	224937.0	10145855.7	240
2015-03-30	45.8	46.1	45.5	45.65	-0.2	-0.44	125961.0	5776234.9	152
2015-03-29	45.7	45.9	45.1	45.85	0.46	1.01	115822.0	5296311.6	143
2015-03-26	44.0	45.5	44.0	45.39	0.37	0.82	190027.0	8491525.7	215
2015-03-25	46.5	46.5	44.9	45.02	-1.48	-3.18	562856.0	25703022.9	465
2015-03-24	46.4	46.8	46.3	46.5	0.51	1.11	984435.0	45843321.1	472
2015-03-23	46.0	46.1	45.7	45.99	-0.09	-0.2	391404.0	17984656.4	238
2015-03-22	46.3	46.6	46.0	46.08	-0.13	-0.28	857973.0	39691174.2	381
2015-03-19	46.5	47.0	45.9	46.21	0.02	0.04	327169.0	15134598.6	222
2015-03-18	47.0	47.1	45.2	46.19	-0.82	-1.74	297259.0	13722132.7	311
2015-03-17	47.5	47.8	47.0	47.01	-0.58	-1.22	332048.0	15682969.8	302
2015-03-16	48.1	48.1	47.5	47.59	-0.6	-1.25	443963.0	21245086.1	325
2015-03-15	48.3	48.3	48.0	48.19	-0.22	-0.45	463851.0	22343138.9	332
2015-03-12	48.7	48.8	48.3	48.41	-0.23	-0.47	698443.0	33870344.8	453
2015-03-11	49.0	49.1	48.2	48.64	-0.6	-1.22	680220.0	33131110.4	647
2015-03-10	49.0	50.25	48.9	49.24	0.21	0.43	3322331.0	164135325.6	1936
2015-03-09	48.2	49.2	48.0	49.03	1.03	2.15	1222749.0	59425935.4	583
2015-03-08	47.9	48.3	47.8	48.0	0.11	0.23	451422.0	21672195.0	250
2015-03-05	47.9	48.0	47.8	47.89	-0.11	-0.23	238793.0	11444169.9	160
2015-03-04	48.2	48.3	48.0	48.0	-0.07	-0.15	171487.0	8241942.4	136
2015-03-03	48.0	48.1	47.9	48.07	0.11	0.23	125595.0	6031347.5	82
2015-03-02	47.8	48.0	47.7	47.96	-0.04	-0.08	62886.0	3012525.6	68
2015-03-01	48.0	48.0	47.7	48.0	0.16	0.33	83225.0	3993089.8	61
2015-02-26	48.0	48.1	47.8	47.84	-0.09	-0.19	103357.0	4952182.0	88
2015-02-25	48.1	48.1	47.5	47.93	-0.12	-0.25	159526.0	7647633.4	115
2015-02-24	48.0	48.1	47.6	48.05	-0.52	-1.07	105282.0	5051413.4	156
2015-02-23	48.9	49.2	48.4	48.57	-0.34	-0.7	146071.0	7121240.3	126
2015-02-22	49.0	49.3	48.9	48.91	-0.06	-0.12	212251.0	10407637.1	188
2015-02-19	49.0	49.2	48.8	48.97	0.0	0.0	103565.0	5063234.9	119
2015-02-18	49.4	49.5	48.8	48.97	-0.39	-0.79	277812.0	13632817.7	193
2015-02-17	49.3	49.6	48.8	49.36	0.16	0.33	363053.0	17850333.3	254
2015-02-16	49.6	49.8	49.1	49.2	-0.01	-0.02	365361.0	18048812.1	217
2015-02-15	49.4	49.4	49.0	49.21	0.51	1.05	333014.0	16374198.9	259
2015-02-12	49.0	49.7	48.5	48.7	-0.11	-0.23	356342.0	17477006.4	190
2015-02-11	49.8	49.8	48.5	48.81	-0.99	-1.99	274279.0	13462897.8	258
2015-02-10	49.9	50.25	49.7	49.8	-0.05	-0.1	115194.0	5750731.3	117
2015-02-09	50.25	50.75	49.8	49.85	-0.41	-0.82	441971.0	22137083.7	290
2015-02-08	50.75	51.0	50.0	50.26	-0.2	-0.4	444016.0	22413024.0	286
2015-02-05	50.25	51.0	49.9	50.46	0.09	0.18	515907.0	25929281.0	363
2015-02-04	51.25	51.5	50.0	50.37	-0.41	-0.81	257134.0	12987954.25	188
2015-02-03	50.75	51.5	50.5	50.78	0.26	0.51	333744.0	16986753.75	230
2015-02-02	51.0	51.0	50.25	50.52	0.1	0.2	154940.0	7826859.25	136
2015-02-01	52.0	52.0	50.25	50.42	-0.08	-0.16	385596.0	19839009.75	226
2015-01-29	51.0	51.75	50.25	50.5	-0.41	-0.81	233029.0	11872429.25	167
2015-01-28	49.6	51.25	49.6	50.91	1.27	2.56	417514.0	21142593.5	258
2015-01-27	48.9	49.8	48.6	49.64	0.94	1.93	187612.0	9236976.3	153
2015-01-26	48.4	48.9	48.4	48.7	0.7	1.46	148896.0	7243502.6	145
2015-01-22	47.7	48.0	47.6	48.0	0.05	0.1	36795.0	1764508.9	47
2015-01-21	48.6	48.6	47.9	47.95	-0.65	-1.34	99485.0	4794777.1	84
2015-01-20	48.5	48.6	48.5	48.6	0.0	0.0	33393.0	1620322.4	51
2015-01-19	48.7	48.7	48.5	48.6	-0.16	-0.33	76947.0	3738077.2	64
2015-01-18	48.5	49.0	48.1	48.76	0.13	0.27	87676.0	4258996.1	101
2015-01-15	49.0	49.0	48.5	48.63	-0.21	-0.43	45594.0	2223464.2	79
2015-01-14	49.0	49.1	48.7	48.84	-0.16	-0.33	126100.0	6171192.5	122
2015-01-13	49.0	49.5	48.7	49.0	-0.5	-1.01	73716.0	3615419.1	98
2015-01-12	49.8	49.8	49.5	49.5	0.0	0.0	136958.0	6789959.5	72
2015-01-11	49.5	49.6	49.0	49.5	0.31	0.63	65521.0	3230341.7	81
2015-01-08	48.9	49.2	48.1	49.19	1.68	3.54	244683.0	11945486.7	205
2015-01-07	47.0	47.6	46.7	47.51	0.51	1.09	91703.0	4342513.6	112
2015-01-06	46.9	47.4	45.5	47.0	-0.5	-1.05	120720.0	5577876.3	143
2015-01-05	47.0	47.8	47.0	47.5	-0.55	-1.14	65921.0	3135484.2	105
2015-01-04	48.1	48.8	47.9	48.05	-0.05	-0.1	93881.0	4522902.5	75
2015-01-01	48.1	48.6	47.7	48.1	0.17	0.35	132840.0	6402302.9	130
2014-12-31	49.0	49.2	45.6	47.93	-1.16	-2.36	442144.0	21044896.5	279
2014-12-30	49.5	49.7	48.9	49.09	-1.09	-2.17	337664.0	16684271.3	189
2014-12-29	50.25	50.5	49.7	50.18	0.21	0.42	561481.0	28029493.85	370
2014-12-28	50.5	50.75	49.8	49.97	-0.21	-0.42	395266.0	19814829.6	294
2014-12-25	50.75	51.0	49.7	50.18	-0.57	-1.12	295299.0	14797140.1	289
2014-12-24	51.0	51.75	50.25	50.75	0.26	0.51	440066.0	22421357.25	326
2014-12-23	51.0	51.0	50.0	50.49	-0.26	-0.51	120010.0	6064969.5	119
2014-12-22	50.5	50.75	49.8	50.75	-0.26	-0.51	188581.0	9458280.0	186
2014-12-21	53.0	54.0	48.3	51.01	1.01	2.02	409135.0	20975747.95	258
2014-12-18	46.6	50.0	46.6	50.0	4.38	9.6	460726.0	22549617.7	264
2014-12-17	44.5	45.8	42.0	45.62	1.08	2.42	760452.0	32983395.5	492
2014-12-16	49.6	49.6	44.5	44.54	-4.9	-9.91	864660.0	38842343.0	453
2014-12-15	51.25	51.5	49.1	49.44	-1.59	-3.12	89030.0	4493797.8	141
2014-12-14	52.5	52.5	51.0	51.03	-2.95	-5.46	172899.0	8956684.0	202
2014-12-11	54.0	54.25	52.25	53.98	-1.49	-2.69	147318.0	7911688.5	165
2014-12-10	56.0	56.0	55.0	55.47	-0.52	-0.93	31317.0	1735843.5	47
2014-12-09	56.5	56.5	55.0	55.99	-0.59	-1.04	87259.0	4851606.75	91
2014-12-08	57.0	57.0	56.5	56.58	-0.42	-0.74	35245.0	1998872.75	40
2014-12-07	57.5	57.5	56.75	57.0	-0.03	-0.05	54056.0	3084449.0	78
2014-12-04	56.5	57.25	56.5	57.03	0.79	1.4	90664.0	5153273.5	85
2014-12-03	56.75	56.75	56.0	56.24	0.15	0.27	80104.0	4505237.25	93
2014-12-02	56.0	56.5	55.5	56.09	0.29	0.52	168474.0	9440930.5	149
2014-12-01	56.75	56.75	55.5	55.8	-0.86	-1.52	342828.0	19292189.25	256
2014-11-30	55.0	57.25	55.0	56.66	-1.31	-2.26	250897.0	14074744.0	273
2014-11-27	59.0	59.0	57.75	57.97	-1.01	-1.71	117900.0	6873874.5	142
2014-11-26	58.75	59.0	56.25	58.98	-0.77	-1.29	131750.0	7658645.5	138
2014-11-25	60.5	60.5	58.75	59.75	-1.0	-1.65	158390.0	9414480.75	142
2014-11-24	61.0	61.0	60.25	60.75	-0.11	-0.18	65347.0	3965902.0	78
2014-11-23	61.25	61.5	60.5	60.86	-0.3	-0.49	200580.0	12227744.75	156
2014-11-20	60.25	61.25	60.25	61.16	0.66	1.09	138827.0	8455271.0	94
2014-11-19	60.75	61.5	59.75	60.5	0.75	1.26	112472.0	6778196.75	103
2014-11-18	60.0	60.25	59.25	59.75	0.0	0.0	56534.0	3378048.75	60
2014-11-17	61.0	61.0	59.5	59.75	-1.25	-2.05	22704.0	1362846.0	73
2014-11-16	61.5	61.5	61.0	61.0	-1.14	-1.83	49704.0	3044424.25	59
2014-11-13	62.25	62.25	62.0	62.14	-0.11	-0.18	68417.0	4253007.5	42
2014-11-12	61.5	62.5	61.5	62.25	0.5	0.81	88998.0	5522560.5	68
2014-11-11	62.5	62.5	61.75	61.75	-0.75	-1.2	126699.0	7895927.5	43
2014-11-10	62.0	62.75	62.0	62.5	0.46	0.74	226606.0	14157415.5	59
2014-11-09	61.5	62.25	61.5	62.04	0.54	0.88	67427.0	4162254.5	63
2014-11-06	61.75	62.0	61.25	61.5	-0.21	-0.34	86686.0	5339597.75	68
2014-11-05	60.75	62.75	58.5	61.71	1.64	2.73	256306.0	15418803.25	183
2014-11-04	62.0	62.0	60.0	60.07	-1.93	-3.11	103524.0	6335372.0	121
2014-11-03	62.0	62.0	61.75	62.0	0.25	0.4	86166.0	5327706.0	36
2014-11-02	62.0	62.0	61.5	61.75	0.25	0.41	51567.0	3185872.0	22
2014-10-30	61.0	61.75	61.0	61.5	0.44	0.72	143765.0	8823950.75	90
2014-10-29	61.5	61.5	61.0	61.06	-0.44	-0.72	135056.0	8269258.25	93
2014-10-28	62.0	62.0	61.5	61.5	-0.5	-0.81	93916.0	5799573.5	83
2014-10-27	62.25	62.25	61.75	62.0	-0.16	-0.26	276154.0	17113911.5	105
2014-10-26	62.25	62.75	62.0	62.16	0.16	0.26	209403.0	13018487.0	105
2014-10-23	62.0	62.0	61.75	62.0	-0.25	-0.4	61956.0	3840357.0	58
2014-10-22	62.75	63.0	61.0	62.25	-0.25	-0.4	483914.0	30213208.25	257
2014-10-21	62.5	63.0	62.5	62.5	-0.25	-0.4	330250.0	20725505.5	214
2014-10-20	62.75	63.25	62.0	62.75	0.6	0.97	161997.0	10159951.75	80
2014-10-19	62.0	63.25	61.75	62.15	0.96	1.57	347760.0	21744685.25	176
2014-10-16	61.5	61.75	60.0	61.19	-0.81	-1.31	390296.0	23757071.75	209
2014-10-15	62.25	63.25	62.0	62.0	-0.5	-0.8	156421.0	9767680.75	101
2014-10-14	63.0	63.0	62.0	62.5	-0.52	-0.83	122079.0	7610221.25	106
2014-10-13	62.25	63.25	62.0	63.02	1.25	2.02	265618.0	16610195.0	199
2014-10-12	64.0	64.5	61.25	61.77	-4.28	-6.48	331807.0	20822958.0	347
2014-10-02	64.75	66.5	64.5	66.05	0.8	1.23	488147.0	32286048.5	164
2014-10-01	64.5	65.5	64.5	65.25	0.25	0.38	171615.0	11159864.25	83
2014-09-30	64.5	65.0	64.0	65.0	0.37	0.57	157427.0	10187729.75	130
2014-09-29	64.75	65.0	63.5	64.63	-0.57	-0.87	186854.0	12032904.25	124
2014-09-28	65.5	65.5	64.0	65.2	0.3	0.46	110894.0	7174466.0	149
2014-09-25	64.0	65.0	63.75	64.9	0.9	1.41	164082.0	10523262.5	131
2014-09-24	65.25	65.5	63.5	64.0	-1.5	-2.29	301774.0	19437424.25	224
2014-09-22	66.5	66.75	65.5	65.5	-1.25	-1.87	158991.0	10460386.25	135
2014-09-21	67.25	67.25	65.75	66.75	-0.7	-1.04	286298.0	19097947.75	165
2014-09-18	67.25	67.75	67.0	67.45	-0.14	-0.21	122330.0	8234108.25	93
2014-09-17	67.25	68.0	67.25	67.59	0.36	0.54	235319.0	15931005.0	138
2014-09-16	67.25	67.5	66.75	67.23	0.11	0.16	157719.0	10596897.5	128
2014-09-15	68.25	68.25	66.5	67.12	-1.13	-1.66	386777.0	25998323.75	249
2014-09-14	68.0	68.75	68.0	68.25	0.24	0.35	350945.0	24023828.0	223
2014-09-11	67.75	68.5	67.5	68.01	0.21	0.31	497877.0	33859084.75	211
2014-09-10	67.5	68.0	67.0	67.8	0.26	0.38	179169.0	12104043.0	164
2014-09-09	67.75	68.0	67.5	67.54	-0.21	-0.31	174470.0	11803133.0	125
2014-09-08	68.0	68.25	67.0	67.75	-0.44	-0.65	334500.0	22663161.0	231
2014-09-07	66.75	68.25	66.5	68.19	1.55	2.33	452383.0	30569421.0	273
2014-09-04	67.0	67.25	66.5	66.64	-0.11	-0.16	220285.0	14736427.25	207
2014-09-03	66.75	67.0	66.5	66.75	-0.14	-0.21	231664.0	15486868.75	164
2014-09-02	67.25	67.5	66.5	66.89	-0.18	-0.27	247270.0	16566360.75	207
2014-09-01	66.5	68.5	66.5	67.07	0.57	0.86	672335.0	45359941.75	493
2014-08-31	66.25	67.5	66.25	66.5	0.38	0.57	477530.0	31996428.0	348
2014-08-28	66.25	66.75	65.75	66.12	-0.2	-0.3	334082.0	22104751.5	228
2014-08-27	66.0	67.0	65.75	66.32	0.55	0.84	484333.0	32179555.0	342
2014-08-26	65.0	66.5	64.75	65.77	0.68	1.04	728406.0	47856109.75	496
2014-08-25	64.75	65.5	64.5	65.09	0.28	0.43	856885.0	55681794.5	469
2014-08-24	64.5	65.0	64.25	64.81	0.56	0.87	499558.0	32291921.75	227
2014-08-21	64.5	64.5	64.0	64.25	-0.19	-0.29	131665.0	8453589.75	107
2014-08-20	64.25	64.5	64.0	64.44	0.24	0.37	280102.0	18007679.25	123
2014-08-19	64.25	64.75	64.0	64.2	-0.13	-0.2	383065.0	24641173.75	158
2014-08-18	64.5	64.5	64.25	64.33	-0.17	-0.26	193275.0	12441357.25	176
2014-08-17	64.0	64.5	63.75	64.5	0.65	1.02	344145.0	22130012.25	258
2014-08-14	64.25	64.25	63.75	63.85	-0.41	-0.64	173285.0	11095730.75	142
2014-08-13	64.75	64.75	64.0	64.26	-0.32	-0.5	280287.0	18034403.25	199
2014-08-12	65.0	65.25	64.5	64.58	-0.4	-0.62	222498.0	14400428.5	195
2014-08-11	64.25	65.25	64.0	64.98	0.73	1.14	425521.0	27473287.75	278
2014-08-10	64.0	64.5	63.5	64.25	0.37	0.58	226154.0	14498671.25	161
2014-08-07	63.5	64.25	63.5	63.88	0.15	0.24	198579.0	12682021.25	178
2014-08-06	64.0	64.0	63.5	63.73	0.08	0.13	149042.0	9504760.25	127
2014-08-05	63.75	64.25	63.5	63.65	-0.11	-0.17	201477.0	12872956.25	207
2014-08-04	63.0	64.0	63.0	63.76	0.76	1.21	294840.0	18726580.0	202
2014-08-03	62.75	63.5	62.5	63.0	0.64	1.03	276295.0	17401144.25	156
2014-07-24	62.25	62.5	61.5	62.36	0.41	0.66	315776.0	19586067.75	225
2014-07-23	61.75	62.5	61.5	61.95	0.2	0.32	383586.0	23801999.75	250
2014-07-22	62.0	62.5	61.5	61.75	0.04	0.06	569603.0	35277367.0	306
2014-07-21	62.0	62.0	61.25	61.71	-0.04	-0.06	94709.0	5832864.25	97
2014-07-20	62.5	62.5	61.5	61.75	-0.75	-1.2	149414.0	9246471.25	145
2014-07-17	62.5	62.5	62.25	62.5	-0.35	-0.56	111076.0	6934669.25	80
2014-07-16	62.25	63.0	62.0	62.85	0.6	0.96	126788.0	7935210.75	112
2014-07-15	63.0	63.0	62.0	62.25	-1.53	-2.4	357126.0	22318324.25	314
2014-07-14	63.5	64.0	63.5	63.78	0.3	0.47	320695.0	20432582.75	254
2014-07-13	63.75	64.0	63.25	63.48	-0.03	-0.05	351417.0	22355001.0	262
2014-07-10	63.25	63.75	63.25	63.51	0.49	0.78	293442.0	18637101.0	189
2014-07-09	63.25	63.5	62.75	63.02	-0.15	-0.24	348966.0	22028659.25	208
2014-07-08	63.0	63.5	62.75	63.17	0.3	0.48	362702.0	22900225.0	290
2014-07-07	62.75	63.25	62.5	62.87	-0.13	-0.21	177074.0	11138413.25	127
2014-07-06	63.0	63.25	62.5	63.0	0.21	0.33	213077.0	13411931.5	127
2014-07-03	63.0	63.25	62.5	62.79	-0.3	-0.48	254273.0	16000184.0	212
2014-07-02	63.5	63.5	62.75	63.09	-0.38	-0.6	742072.0	46834779.75	374
2014-07-01	63.5	64.0	63.25	63.47	0.51	0.81	284760.0	18123480.5	188
2014-06-30	63.0	63.25	62.75	62.96	-0.48	-0.76	509412.0	32100809.75	334
2014-06-29	64.25	64.25	63.0	63.44	-1.66	-2.55	747129.0	47321171.75	494
2014-06-26	65.25	65.5	65.0	65.1	-0.38	-0.58	207738.0	13583858.5	150
2014-06-25	65.75	65.75	65.0	65.48	-0.19	-0.29	421032.0	27498094.0	198
2014-06-24	66.5	66.5	64.75	65.67	-0.83	-1.25	375852.0	24536760.25	214
2014-06-23	66.5	66.75	66.0	66.5	-0.24	-0.36	267058.0	17741513.25	116
2014-06-22	66.25	67.25	66.25	66.74	0.24	0.36	148285.0	9894939.75	137
2014-06-19	67.5	67.5	66.25	66.5	-0.83	-1.23	129084.0	8621143.5	119
2014-06-18	67.75	68.0	66.75	67.33	0.29	0.43	200446.0	13505801.5	165
2014-06-17	65.0	68.0	65.0	67.04	1.29	1.96	458387.0	30267133.25	258
2014-06-16	68.0	68.0	65.0	65.75	-2.24	-3.29	319635.0	21223953.75	253
2014-06-15	68.5	68.5	66.5	67.99	-1.08	-1.56	233025.0	15793458.25	211
2014-06-12	69.0	70.0	68.75	69.07	0.15	0.22	471734.0	32768918.75	169
2014-06-11	70.0	70.25	68.75	68.92	-0.84	-1.2	419600.0	29184840.0	280
2014-06-10	68.5	71.75	68.5	69.76	1.76	2.59	1464308.0	102654370.75	934
2014-06-09	66.5	68.25	66.5	68.0	1.0	1.49	753633.0	51144851.0	363
2014-06-08	66.0	68.5	66.0	67.0	1.19	1.81	646974.0	43515786.75	557
2014-06-05	66.0	66.0	65.25	65.81	0.14	0.21	280069.0	18362952.0	220
2014-06-04	66.0	66.5	65.5	65.67	-0.05	-0.08	295705.0	19510331.5	227
2014-06-03	64.5	66.25	64.5	65.72	0.72	1.11	550994.0	36093869.25	456
2014-06-02	64.5	65.0	64.25	65.0	0.69	1.07	208956.0	13518416.0	175
2014-06-01	64.75	64.75	64.25	64.31	-0.28	-0.43	142461.0	9182072.75	158
2014-05-29	64.75	65.5	64.5	64.59	-0.16	-0.25	308022.0	19958508.5	213
2014-05-28	65.0	65.5	64.75	64.75	-0.38	-0.58	269623.0	17519495.25	243
2014-05-27	65.25	66.5	65.0	65.13	-0.28	-0.43	480860.0	31464739.75	298
2014-05-26	64.25	67.0	64.0	65.41	1.2	1.87	551412.0	36319074.0	480
2014-05-25	65.25	65.25	64.0	64.21	-1.06	-1.62	756692.0	49206815.0	419
2014-05-22	65.5	65.75	65.25	65.27	-0.21	-0.32	288167.0	18862145.5	209
2014-05-21	65.5	65.75	65.0	65.48	0.31	0.48	197261.0	12905115.5	185
2014-05-20	66.5	66.5	65.0	65.17	-0.8	-1.21	179130.0	11725220.5	196
2014-05-19	66.25	66.25	65.25	65.97	-0.32	-0.48	218668.0	14424035.75	210
2014-05-18	67.25	67.25	66.25	66.29	-0.7	-1.04	209629.0	13943989.0	247
2014-05-15	66.5	68.5	66.0	66.99	0.49	0.74	353199.0	23777540.25	325
2014-05-14	67.25	67.25	66.0	66.5	-0.52	-0.78	202632.0	13480447.5	255
2014-05-13	67.5	67.75	67.0	67.02	-0.38	-0.56	230914.0	15530310.5	290
2014-05-12	68.0	68.75	67.25	67.4	-0.7	-1.03	392078.0	26591639.25	294
2014-05-11	70.5	70.75	67.75	68.1	-1.65	-2.37	595082.0	40888810.0	630
2014-05-08	71.25	72.0	69.75	69.75	-1.4	-1.97	768424.0	54481953.5	660
2014-05-07	71.25	74.0	70.5	71.15	0.9	1.28	2011448.0	145286889.75	1306
2014-05-06	68.75	73.5	68.5	70.25	1.83	2.67	2190332.0	156648035.5	1704
2014-05-05	70.0	73.0	68.0	68.42	-1.88	-2.67	3181595.0	226159832.75	1731
2014-05-04	66.0	71.0	64.25	70.3	4.12	6.23	4344260.0	298359356.75	2118
2014-05-01	62.25	66.5	61.0	66.18	5.13	8.4	2424978.0	157339782.0	1407
2014-04-30	58.0	63.0	58.0	61.05	2.94	5.06	2148785.0	131530400.25	1306
2014-04-29	59.0	59.0	58.0	58.11	-0.66	-1.12	123353.0	7215029.0	135
2014-04-28	58.0	59.25	58.0	58.77	0.79	1.36	697828.0	41092607.0	401
2014-04-27	58.0	58.25	57.5	57.98	0.21	0.36	332331.0	19228800.25	195
2014-04-24	56.75	58.0	56.75	57.77	0.94	1.65	416253.0	23923267.25	207
2014-04-23	57.5	57.5	56.75	56.83	-0.57	-0.99	338702.0	19345632.25	196
2014-04-22	57.0	57.5	56.5	57.4	0.4	0.7	304125.0	17336986.25	206
2014-04-21	56.75	57.25	56.5	57.0	0.44	0.78	140578.0	8002597.75	127
2014-04-20	56.5	57.0	56.25	56.56	0.31	0.55	178284.0	10089524.0	136
2014-04-17	56.25	56.75	56.25	56.25	0.0	0.0	168006.0	9488484.0	116
2014-04-16	56.25	56.5	56.25	56.25	0.1	0.18	93315.0	5255429.5	107
2014-04-15	55.75	56.75	55.75	56.15	0.37	0.66	243724.0	13688224.75	185
2014-04-14	56.25	56.25	55.5	55.78	-1.21	-2.12	391140.0	21890961.75	310
2014-04-13	57.0	57.0	56.5	56.99	-0.26	-0.45	219289.0	12458709.75	150
2014-04-10	57.5	57.5	57.0	57.25	-0.25	-0.43	557738.0	31926725.0	216
2014-04-09	57.5	58.25	57.5	57.5	0.0	0.0	1058922.0	61144452.75	317
2014-04-08	57.5	57.75	57.25	57.5	-0.25	-0.43	177233.0	10201863.5	118
2014-04-07	57.75	57.75	57.25	57.75	-0.25	-0.43	355571.0	20473101.0	196
2014-04-06	58.0	58.0	57.5	58.0	0.25	0.43	206827.0	11958368.5	146
2014-04-03	57.75	58.0	57.75	57.75	0.0	0.0	174217.0	10091040.0	112
2014-04-02	57.75	58.25	57.75	57.75	-0.25	-0.43	200909.0	11643287.0	127
2014-04-01	58.25	58.5	57.75	58.0	-0.25	-0.43	293583.0	17021194.25	211
2014-03-31	58.25	58.5	57.75	58.25	-0.25	-0.43	567877.0	33005737.25	166
2014-03-30	58.0	58.5	57.75	58.5	0.75	1.3	334803.0	19443134.0	181
2014-03-27	58.0	58.25	57.5	57.75	0.0	0.0	220427.0	12746719.25	171
2014-03-26	57.25	58.25	57.25	57.75	0.5	0.87	432380.0	25045150.5	192
2014-03-25	57.5	57.75	57.0	57.25	-0.25	-0.43	481294.0	27570337.25	197
2014-03-24	58.0	58.25	57.25	57.5	-0.75	-1.29	290641.0	16802092.5	197
2014-03-23	56.5	58.5	56.25	58.25	2.0	3.56	1321900.0	76141444.5	487
2014-03-20	56.5	56.75	56.0	56.25	-0.25	-0.44	269239.0	15158100.75	145
2014-03-19	56.75	56.75	56.5	56.5	-0.25	-0.44	176539.0	9988428.0	91
2014-03-18	56.75	56.75	56.5	56.75	0.25	0.44	371322.0	21026232.75	142
2014-03-17	56.5	56.75	56.5	56.5	0.0	0.0	138387.0	7834159.75	90
2014-03-16	56.75	56.75	56.5	56.5	-0.25	-0.44	386964.0	21888142.0	223
2014-03-13	57.25	57.25	56.5	56.75	-0.5	-0.87	894847.0	50973587.5	325
2014-03-12	57.25	57.5	57.0	57.25	0.0	0.0	377822.0	21612832.5	172
2014-03-11	57.75	57.75	57.25	57.25	-0.5	-0.87	546811.0	31432732.5	257
2014-03-10	57.75	58.0	57.25	57.75	-0.25	-0.43	713194.0	41143817.25	251
2014-03-09	57.25	58.25	57.25	58.0	0.75	1.31	531987.0	30644970.75	234
2014-03-06	57.0	57.5	56.75	57.25	0.0	0.0	427772.0	24487538.0	181
2014-03-05	57.25	57.5	57.0	57.25	-0.5	-0.87	529511.0	30299368.75	286
2014-03-04	57.75	57.75	57.25	57.75	0.25	0.43	474195.0	27240816.25	287
2014-03-03	57.75	58.0	57.0	57.5	-0.5	-0.86	258003.0	14813557.75	163
2014-03-02	58.25	58.25	57.5	58.0	-0.25	-0.43	200534.0	11601263.25	172
2014-02-27	57.75	58.25	57.75	58.25	0.25	0.43	254316.0	14765429.25	182
2014-02-26	58.25	58.25	57.5	58.0	-0.25	-0.43	322205.0	18604596.75	155
2014-02-25	57.5	58.25	57.5	58.25	0.25	0.43	313510.0	18167894.0	177
2014-02-24	57.5	58.0	57.25	58.0	0.5	0.87	197621.0	11419012.75	139
2014-02-23	57.75	58.0	57.0	57.5	0.0	0.0	359450.0	20622050.0	261
2014-02-20	58.25	58.25	57.25	57.5	-0.75	-1.29	456017.0	26317892.5	264
2014-02-19	58.5	58.75	58.0	58.25	-0.25	-0.43	198175.0	11555330.25	126
2014-02-18	58.75	59.0	57.75	58.5	-1.25	-2.09	503464.0	29411896.0	418
2014-02-17	59.5	60.75	59.5	59.75	0.25	0.42	616746.0	36940371.0	515
2014-02-16	59.5	59.75	59.0	59.5	0.0	0.0	416652.0	24761662.25	222
2014-02-13	59.5	59.5	59.0	59.5	0.25	0.42	344165.0	20403938.0	204
2014-02-12	58.75	59.25	58.75	59.25	0.75	1.28	327645.0	19314346.5	224
2014-02-11	59.0	59.0	58.25	58.5	-1.25	-2.09	651733.0	38262447.5	385
2014-02-10	60.25	60.25	59.0	59.75	-0.25	-0.42	233021.0	13852251.0	244
2014-02-09	60.0	61.25	58.75	60.0	0.0	0.0	599190.0	36089463.0	438
2014-02-06	59.0	60.0	58.75	60.0	1.0	1.69	240744.0	14279372.75	236
2014-02-05	57.75	59.75	57.75	59.0	0.75	1.29	553282.0	32585415.0	434
2014-02-04	57.5	58.25	57.0	58.25	0.5	0.87	208267.0	12019295.25	203
2014-02-03	57.0	58.25	56.5	57.75	0.75	1.32	653743.0	37671894.5	340
2014-02-02	56.75	57.0	56.5	57.0	0.5	0.88	209400.0	11863092.75	136
2014-01-30	56.5	56.75	56.0	56.5	0.25	0.44	207817.0	11739995.0	122
2014-01-29	56.25	56.5	56.0	56.25	0.0	0.0	157603.0	8849627.25	119
2014-01-28	56.25	56.5	56.0	56.25	0.0	0.0	132927.0	7481783.75	94
2014-01-27	56.25	56.5	56.0	56.25	-0.25	-0.44	182579.0	10265506.75	122
2014-01-26	56.25	56.75	56.0	56.5	0.0	0.0	259709.0	14626196.5	159
2014-01-23	56.75	57.25	56.5	56.5	-0.5	-0.88	253315.0	14414610.0	181
2014-01-22	56.25	57.0	56.0	57.0	0.75	1.33	217896.0	12338638.75	182
2014-01-21	56.25	56.5	56.0	56.25	-0.25	-0.44	45375.0	2553023.0	49
2014-01-20	56.0	56.5	56.0	56.5	0.5	0.89	104499.0	5884805.5	73
2014-01-19	56.25	56.25	56.0	56.0	-0.25	-0.44	175069.0	9824378.0	111
2014-01-16	56.25	57.0	56.25	56.25	0.25	0.45	458964.0	25957226.5	226
2014-01-15	56.25	56.25	55.75	56.0	0.0	0.0	95943.0	5378696.0	78
2014-01-14	56.0	56.25	55.75	56.0	0.25	0.45	105608.0	5914376.25	73
2014-01-13	56.25	56.25	55.75	55.75	-0.25	-0.45	165132.0	9235390.75	108
2014-01-12	56.25	56.5	55.75	56.0	-0.25	-0.44	286713.0	16086726.25	175
2014-01-09	56.0	56.25	55.75	56.25	0.25	0.45	280510.0	15707380.75	145
2014-01-08	56.5	56.5	55.25	56.0	-0.5	-0.88	308544.0	17237162.0	226
2014-01-07	56.5	57.0	56.0	56.5	0.0	0.0	176431.0	9956750.25	149
2014-01-06	57.25	57.25	56.25	56.5	-0.5	-0.88	442723.0	25167593.0	271
2014-01-05	57.75	58.0	56.75	57.0	-0.5	-0.87	324886.0	18649926.75	270
2014-01-02	57.75	57.75	57.0	57.5	0.0	0.0	143171.0	8208233.5	102
2014-01-01	57.5	58.0	57.25	57.5	0.25	0.44	142532.0	8195370.0	127
2013-12-31	58.0	58.5	57.0	57.25	-0.75	-1.29	537288.0	31060908.75	314
2013-12-30	57.25	58.25	57.0	58.0	0.75	1.31	326292.0	18861459.25	208
2013-12-29	57.0	57.75	57.0	57.25	0.0	0.0	109903.0	6288963.25	101
2013-12-26	57.5	57.75	57.0	57.25	-0.25	-0.43	100121.0	5724637.75	85
2013-12-25	57.25	58.0	57.0	57.5	0.25	0.44	162876.0	9368905.25	138
2013-12-24	58.0	58.0	57.0	57.25	-0.75	-1.29	118637.0	6802036.25	155
2013-12-23	56.75	58.75	56.75	58.0	1.25	2.2	599930.0	34750999.25	410
2013-12-22	56.25	56.75	56.25	56.75	0.75	1.34	166340.0	9393456.0	149
2013-12-19	56.5	56.5	55.75	56.0	-0.5	-0.88	209310.0	11766391.75	158
2013-12-18	56.25	56.75	56.0	56.5	0.25	0.44	200677.0	11314317.5	200
2013-12-17	56.25	56.5	56.0	56.25	0.0	0.0	130758.0	7343895.5	116
2013-12-16	56.5	56.5	55.5	56.25	-0.25	-0.44	345961.0	19373182.75	241
2013-12-15	57.0	57.0	56.5	56.5	-0.5	-0.88	152668.0	8675286.0	132
2013-12-12	57.0	57.25	56.5	57.0	0.0	0.0	194393.0	11067472.75	145
2013-12-11	57.0	57.25	56.75	57.0	0.0	0.0	131848.0	7523714.75	131
2013-12-10	57.0	57.0	56.5	57.0	-0.25	-0.44	241466.0	13703791.5	268
2013-12-09	57.75	57.75	56.75	57.25	-0.25	-0.43	316171.0	18097944.0	260
2013-12-08	58.0	58.25	57.5	57.5	-0.25	-0.43	304356.0	17587289.75	203
2013-12-05	57.75	58.0	57.5	57.75	0.0	0.0	97921.0	5646623.5	105
2013-12-04	57.75	58.0	57.5	57.75	0.25	0.43	161272.0	9309496.0	181
2013-12-03	58.0	58.0	57.5	57.5	-0.75	-1.29	141059.0	8134486.5	138
2013-12-02	57.75	58.25	57.5	58.25	0.5	0.87	189467.0	10932409.75	184
2013-12-01	58.5	58.75	57.5	57.75	-0.5	-0.86	502995.0	29227791.75	328
2013-11-28	59.0	59.75	58.0	58.25	-0.75	-1.27	413108.0	24267879.0	391
2013-11-27	59.5	60.0	59.0	59.0	-0.5	-0.84	246227.0	14625871.75	312
2013-11-26	61.0	61.5	59.5	59.5	-1.5	-2.46	314726.0	18972106.25	339
2013-11-25	62.25	62.5	61.0	61.0	-1.25	-2.01	236201.0	14506286.0	315
2013-11-24	61.0	62.5	61.0	62.25	1.25	2.05	420404.0	25881139.75	564
2013-11-21	63.0	63.0	60.75	61.0	-2.0	-3.17	742454.0	45597437.0	842
2013-11-20	64.5	65.25	62.75	63.0	-2.25	-3.45	701117.0	44435632.0	694
2013-11-19	66.0	66.5	64.5	65.25	-1.25	-1.88	975405.0	64047469.5	1208
2013-11-18	63.25	67.75	63.25	66.5	2.75	4.31	2883072.0	190292059.25	1806
2013-11-17	61.0	65.75	60.5	63.75	3.0	4.94	1917794.0	121880183.0	1024
2013-11-14	59.75	61.0	59.5	60.75	1.0	1.67	426494.0	25777266.25	270
2013-11-13	59.75	60.0	59.25	59.75	-0.5	-0.83	305199.0	18200168.0	147
2013-11-12	58.75	60.5	58.75	60.25	0.75	1.26	910513.0	54488195.25	411
2013-11-11	56.75	59.75	56.75	59.5	2.5	4.39	602576.0	35300920.5	409
2013-11-10	57.0	58.0	56.0	57.0	0.0	0.0	438932.0	24934018.25	363
2013-11-07	55.0	57.25	55.0	57.0	2.0	3.64	804439.0	45035816.0	365
2013-11-06	54.0	55.0	54.0	55.0	1.0	1.85	628046.0	34374223.25	273
2013-11-05	53.0	54.25	53.0	54.0	1.0	1.89	597447.0	32194935.5	231
2013-11-04	53.5	53.5	52.0	53.0	-0.5	-0.93	426618.0	22565525.75	158
2013-11-03	53.5	53.75	53.25	53.5	0.0	0.0	96172.0	5145151.0	89
2013-10-31	53.5	53.75	53.5	53.5	0.0	0.0	140932.0	7555712.0	72
2013-10-30	53.5	53.5	53.0	53.5	0.0	0.0	125870.0	6710227.75	76
2013-10-29	53.5	53.75	53.25	53.5	-0.25	-0.47	118289.0	6322887.25	68
2013-10-28	53.75	54.0	53.5	53.75	0.0	0.0	40360.0	2169900.75	45
2013-10-27	53.75	54.25	53.25	53.75	-0.25	-0.46	335601.0	18016151.0	119
2013-10-24	53.5	54.0	53.5	54.0	0.25	0.47	220988.0	11892339.5	93
2013-10-23	54.0	54.25	53.75	53.75	-0.25	-0.46	276861.0	14955038.75	134
2013-10-22	53.25	54.25	53.25	54.0	0.5	0.93	744291.0	40122147.25	225
2013-10-21	53.5	53.5	53.25	53.5	0.0	0.0	70698.0	3773907.75	55
2013-10-20	53.5	53.5	53.0	53.5	1.0	1.9	97258.0	5177372.75	90
2013-10-10	52.25	52.75	52.25	52.5	0.25	0.48	129728.0	6797983.75	105
2013-10-09	52.5	52.5	52.0	52.25	-0.25	-0.48	146280.0	7641234.75	66
2013-10-08	53.0	53.0	52.0	52.5	-0.5	-0.94	422048.0	22092798.5	234
2013-10-07	52.75	53.0	52.75	53.0	-0.25	-0.47	187897.0	9930187.5	151
2013-10-06	54.0	54.0	52.25	53.25	-1.0	-1.84	402232.0	21448638.0	271
2013-10-03	54.0	54.25	53.75	54.25	0.25	0.46	213198.0	11505938.75	192
2013-10-02	53.25	54.25	53.0	54.0	1.0	1.89	410204.0	22062316.5	350
2013-10-01	53.5	53.5	52.75	53.0	0.0	0.0	225291.0	11950308.0	146
2013-09-30	53.0	53.5	52.75	53.0	0.0	0.0	214379.0	11412887.25	124
2013-09-29	53.75	54.0	53.0	53.0	-0.75	-1.4	93052.0	4980807.75	103
2013-09-26	54.0	54.0	53.5	53.75	0.0	0.0	130908.0	7038766.5	112
2013-09-25	54.0	54.5	53.75	53.75	-0.5	-0.92	293302.0	15850695.25	135
2013-09-24	54.75	54.75	53.75	54.25	-0.25	-0.46	256984.0	13902542.25	141
2013-09-19	54.75	55.25	54.5	54.5	-0.25	-0.46	346266.0	18914594.25	180
2013-09-18	54.25	54.75	53.5	54.75	0.25	0.46	282417.0	15250763.0	151
2013-09-17	54.75	54.75	54.25	54.5	-0.25	-0.46	85423.0	4656432.5	62
2013-09-16	54.5	55.0	54.25	54.75	0.25	0.46	168945.0	9236925.75	124
2013-09-15	53.25	55.0	53.25	54.5	1.75	3.32	778937.0	42218843.75	305
2013-09-12	52.5	53.25	52.5	52.75	0.25	0.48	125735.0	6647895.0	108
2013-09-11	53.0	53.25	52.5	52.5	-0.25	-0.47	140153.0	7422549.75	95
2013-09-10	52.0	53.25	52.0	52.75	1.75	3.43	354653.0	18639770.75	237
2013-09-09	50.75	51.0	50.5	51.0	0.0	0.0	85425.0	4344470.75	94
2013-09-08	51.0	51.5	50.75	51.0	0.0	0.0	94411.0	4833887.75	94
2013-09-05	50.0	51.25	50.0	51.0	-0.5	-0.97	439746.0	22239835.5	284
2013-09-04	51.75	52.75	51.25	51.5	-1.25	-2.37	379655.0	19575255.5	205
2013-09-03	53.25	54.25	52.5	52.75	-0.5	-0.94	508436.0	27089828.5	269
2013-09-02	53.5	54.0	52.75	53.25	0.0	0.0	373960.0	19980654.75	222
2013-09-01	54.0	54.0	53.0	53.25	-0.25	-0.47	225781.0	12061422.75	193
2013-08-29	53.5	53.5	52.75	53.5	0.5	0.94	228455.0	12175622.25	160
2013-08-28	52.0	53.5	51.75	53.0	0.0	0.0	519336.0	27450797.5	272
2013-08-27	54.0	54.0	52.0	53.0	-1.5	-2.75	511538.0	27011939.25	377
2013-08-26	55.0	55.0	53.25	54.5	-0.5	-0.91	485597.0	26283880.5	258
2013-08-25	55.0	55.5	54.5	55.0	0.0	0.0	223433.0	12297423.0	153
2013-08-22	55.0	55.25	54.25	55.0	-0.25	-0.45	494484.0	27017048.75	209
2013-08-21	55.5	56.0	55.25	55.25	-0.5	-0.9	426087.0	23650663.75	228
2013-08-20	56.75	56.75	54.5	55.75	-1.0	-1.76	230596.0	12944504.5	151
2013-08-19	54.5	57.0	54.0	56.75	2.0	3.65	666773.0	37305149.0	368
2013-08-18	54.5	54.75	53.75	54.75	0.25	0.46	361014.0	19570518.0	165
2013-08-15	54.5	55.0	53.0	54.5	0.0	0.0	152112.0	8278748.75	111
2013-08-14	54.5	55.25	54.5	54.5	0.0	0.0	431618.0	23710302.25	245
2013-08-13	52.75	55.0	52.75	54.5	1.75	3.32	363661.0	19825822.5	326
2013-08-05	51.25	53.5	51.25	52.75	1.5	2.93	579522.0	30398557.5	420
2013-08-04	51.25	51.25	50.75	51.25	0.25	0.49	217192.0	11107600.75	142
2013-08-01	51.0	51.25	50.5	51.0	0.25	0.49	438326.0	22267995.25	216
2013-07-31	50.25	51.5	50.25	50.75	0.5	1.0	658079.0	33401656.5	312
2013-07-30	50.75	50.75	50.0	50.25	-0.25	-0.5	164965.0	8306488.75	90
2013-07-29	50.25	50.5	50.0	50.5	0.25	0.5	91248.0	4591269.5	57
2013-07-28	50.25	50.5	49.6	50.25	0.25	0.5	134797.0	6768137.75	79
2013-07-25	49.9	50.25	49.8	50.0	0.1	0.2	146352.0	7307044.2	94
2013-07-24	50.25	50.5	49.9	49.9	-0.6	-1.19	402141.0	20127609.7	140
2013-07-23	50.75	50.75	50.5	50.5	-0.25	-0.49	145517.0	7362717.5	74
2013-07-22	50.5	50.75	50.5	50.75	0.25	0.5	87608.0	4435207.75	61
2013-07-21	50.25	50.75	50.0	50.5	0.25	0.5	264850.0	13339155.25	86
2013-07-18	50.5	50.5	50.0	50.25	0.0	0.0	213051.0	10702404.0	87
2013-07-17	50.25	50.5	50.0	50.25	0.0	0.0	105631.0	5312073.25	75
2013-07-16	50.5	50.5	50.25	50.25	-0.5	-0.99	194073.0	9776334.0	84
2013-07-15	50.5	50.75	50.25	50.75	0.25	0.5	291220.0	14738169.75	118
2013-07-14	50.25	50.5	50.25	50.5	0.0	0.0	152273.0	7684711.75	94
2013-07-11	50.25	50.75	50.25	50.5	0.25	0.5	104687.0	5273385.25	100
2013-07-10	50.0	50.5	49.9	50.25	0.0	0.0	244526.0	12287796.25	135
2013-07-09	50.0	50.5	50.0	50.25	0.25	0.5	211036.0	10577955.75	189
2013-07-08	50.25	50.5	49.7	50.0	-0.25	-0.5	313110.0	15703946.9	331
2013-07-07	49.6	50.25	49.4	50.25	0.75	1.52	380183.0	18956279.4	342
2013-07-04	49.4	49.6	49.1	49.5	0.3	0.61	190306.0	9402332.3	137
2013-07-03	49.3	49.4	49.2	49.2	-0.1	-0.2	138967.0	6847286.8	94
2013-07-02	49.2	49.5	49.1	49.3	0.2	0.41	120664.0	5948133.8	114
2013-07-01	49.3	49.5	48.9	49.1	-1.4	-2.77	465550.0	22858645.9	312
2013-06-30	51.0	51.0	50.5	50.5	-0.5	-0.98	176652.0	8988862.25	186
2013-06-26	50.75	51.25	50.75	51.0	-0.25	-0.49	414587.0	21133427.75	215
2013-06-25	50.75	51.25	50.5	51.25	0.5	0.99	538584.0	27395649.75	302
2013-06-24	50.25	51.0	49.9	50.75	0.75	1.5	891788.0	45126484.4	519
2013-06-23	50.0	50.5	49.9	50.0	0.5	1.01	453542.0	22694357.7	351
2013-06-22	49.2	49.5	49.2	49.5	-0.1	-0.2	198994.0	9840508.7	127
2013-06-19	49.4	49.6	49.3	49.6	0.2	0.4	250213.0	12372061.5	128
2013-06-18	49.3	49.5	49.3	49.4	0.0	0.0	177434.0	8767419.0	117
2013-06-17	49.0	49.5	49.0	49.4	0.8	1.65	334406.0	16448791.4	198
2013-06-16	48.3	49.4	48.2	48.6	0.3	0.62	500010.0	24378721.2	310
2013-06-15	50.0	50.0	48.3	48.3	-1.95	-3.88	981058.0	48277133.5	568
2013-06-12	49.8	50.25	49.8	50.25	0.35	0.7	325868.0	16326050.9	256
2013-06-11	50.75	50.75	49.7	49.9	-0.6	-1.19	449154.0	22490009.55	331
2013-06-10	50.5	50.75	50.25	50.5	0.0	0.0	324020.0	16337516.25	207
2013-06-09	49.7	50.5	49.7	50.5	0.7	1.41	561430.0	28093817.9	285
2013-06-08	49.2	50.0	49.2	49.8	0.6	1.22	410154.0	20374161.9	281
2013-06-05	49.0	49.3	49.0	49.2	0.2	0.41	302738.0	14885555.3	101
2013-06-04	49.3	49.4	49.0	49.0	-0.4	-0.81	493567.0	24239936.8	236
2013-06-03	49.1	49.4	49.0	49.4	0.3	0.61	287285.0	14142918.6	149
2013-06-02	49.1	49.4	49.0	49.1	0.0	0.0	351264.0	17259834.1	179
2013-06-01	48.8	49.1	48.7	49.1	0.1	0.2	164057.0	8029085.7	129
2013-05-29	49.2	49.3	48.8	49.0	-0.1	-0.2	327187.0	16048191.4	136
2013-05-28	49.1	49.3	49.0	49.1	0.0	0.0	182312.0	8962758.9	129
2013-05-27	48.8	49.1	48.8	49.1	0.0	0.0	76458.0	3744283.1	71
2013-05-26	49.0	49.1	48.7	49.1	0.1	0.2	300564.0	14687374.2	160
2013-05-25	49.1	49.2	48.9	49.0	-0.2	-0.41	107414.0	5264751.9	85
2013-05-22	49.2	49.3	49.0	49.2	0.1	0.2	159243.0	7825160.0	120
2013-05-21	49.3	49.4	49.0	49.1	-0.2	-0.41	335387.0	16482131.7	181
2013-05-20	49.5	49.6	49.1	49.3	-0.2	-0.4	106564.0	5263790.3	124
2013-05-19	49.0	49.7	48.8	49.5	0.5	1.02	224968.0	11100541.9	183
2013-05-18	48.7	49.1	48.7	49.0	0.4	0.82	80304.0	3930012.6	90
2013-05-15	48.5	48.6	48.0	48.6	0.0	0.0	145252.0	7033294.3	148
2013-05-14	48.9	49.0	48.4	48.6	-0.3	-0.61	217480.0	10570256.2	168
2013-05-13	48.7	49.1	48.6	48.9	0.2	0.41	149355.0	7299928.5	146
2013-05-12	49.1	49.2	48.6	48.7	-0.5	-1.02	226480.0	11077087.4	150
2013-05-11	49.2	49.4	49.0	49.2	0.0	0.0	300591.0	14772299.4	169
2013-05-08	49.0	49.3	49.0	49.2	0.2	0.41	137593.0	6768356.6	98
2013-05-07	48.8	49.0	48.8	49.0	0.2	0.41	152975.0	7339607.0	107
2013-05-06	49.2	49.3	48.8	48.8	-0.4	-0.81	194787.0	9568976.1	124
2013-05-05	49.6	49.6	49.2	49.2	-0.2	-0.4	114606.0	5658140.3	122
2013-05-04	49.5	49.7	49.3	49.4	0.3	0.61	216530.0	10716369.7	182
2013-05-01	49.9	49.9	49.0	49.1	-0.8	-1.6	434151.0	21464651.4	303
2013-04-30	49.5	51.0	49.5	49.9	0.1	0.2	1428499.0	71551133.25	867
2013-04-29	48.8	49.8	48.4	49.8	1.2	2.47	353633.0	17336166.8	339
2013-04-28	49.1	49.8	48.6	48.6	-0.8	-1.62	304180.0	14937854.3	266
2013-04-27	48.2	49.4	48.2	49.4	1.3	2.7	325892.0	15897315.9	280
2013-04-24	47.4	48.2	47.4	48.1	0.5	1.05	391779.0	18774828.5	248
2013-04-23	47.5	47.7	47.4	47.6	0.1	0.21	122201.0	5805259.1	105
2013-04-22	47.4	47.6	47.3	47.5	0.0	0.0	275706.0	13074412.0	121
2013-04-21	46.7	47.5	46.7	47.5	0.8	1.71	189293.0	8918032.3	176
2013-04-20	46.8	46.9	46.6	46.7	-0.1	-0.21	115465.0	5398779.1	115
2013-04-17	46.3	46.8	46.2	46.8	0.6	1.3	186063.0	8658364.8	155
2013-04-16	46.4	46.5	46.2	46.2	-0.2	-0.43	106025.0	4908271.7	116
2013-04-15	46.6	46.7	46.0	46.4	-0.4	-0.85	141348.0	6556793.2	86
2013-04-14	46.6	46.8	46.4	46.8	0.2	0.43	89611.0	4183837.1	74
2013-04-13	46.8	46.8	46.5	46.6	-0.1	-0.21	93965.0	4375393.4	72
2013-04-10	46.7	47.0	46.5	46.7	0.1	0.21	294583.0	13813013.7	132
2013-04-09	46.7	46.9	46.5	46.6	-0.2	-0.43	304125.0	14202549.0	173
2013-04-08	46.6	46.9	46.5	46.8	0.4	0.86	253673.0	11862212.5	189
2013-04-07	46.3	46.5	46.3	46.4	0.0	0.0	82066.0	3809515.6	47
2013-04-06	46.5	46.5	46.2	46.4	-0.2	-0.43	111859.0	5187310.7	91
2013-04-03	46.3	46.6	46.3	46.6	0.2	0.43	68882.0	3199834.8	62
2013-04-02	46.3	46.5	46.1	46.4	0.1	0.22	197085.0	9122730.1	118
2013-04-01	46.4	46.4	46.2	46.3	0.0	0.0	56643.0	2624193.8	75
2013-03-31	46.2	46.5	46.2	46.3	0.1	0.22	59137.0	2739168.6	48
2013-03-30	46.2	46.7	45.9	46.2	0.0	0.0	176313.0	8148292.9	134
2013-03-27	46.1	46.3	46.1	46.2	0.2	0.43	48233.0	2226683.7	48
2013-03-26	46.2	46.3	46.0	46.0	-0.3	-0.65	50422.0	2326628.1	58
2013-03-25	46.3	46.3	45.9	46.3	-0.1	-0.22	168320.0	7752154.6	117
2013-03-24	46.5	46.5	46.2	46.4	-0.1	-0.22	121225.0	5621174.6	80
2013-03-23	46.0	46.6	46.0	46.5	0.3	0.65	152217.0	7057704.1	117
2013-03-20	46.2	46.3	46.0	46.2	-0.1	-0.22	115787.0	5353741.8	55
2013-03-19	46.0	46.4	46.0	46.3	0.2	0.43	116303.0	5370046.0	105
2013-03-18	45.6	46.1	45.5	46.1	0.3	0.66	333748.0	15289201.5	145
2013-03-17	45.4	45.8	45.3	45.8	0.4	0.88	178060.0	8104926.9	141
2013-03-16	45.5	45.6	45.2	45.4	0.0	0.0	135526.0	6156205.8	112
2013-03-13	45.1	45.4	45.1	45.4	0.3	0.67	158144.0	7157949.3	99
2013-03-12	45.4	45.5	45.0	45.1	-0.1	-0.22	262715.0	11876861.6	171
2013-03-11	45.3	45.3	45.1	45.2	-0.1	-0.22	204425.0	9236534.1	169
2013-03-10	45.4	45.4	45.1	45.3	0.1	0.22	195418.0	8837095.0	134
2013-03-09	45.4	45.4	45.2	45.2	-0.1	-0.22	107459.0	4873319.3	116
2013-03-06	45.3	45.6	45.0	45.3	0.1	0.22	218484.0	9898676.2	157
2013-03-05	45.4	45.4	45.1	45.2	-0.1	-0.22	88359.0	4000672.9	70
2013-03-04	45.5	45.6	45.2	45.3	-0.2	-0.44	65364.0	2967540.0	58
2013-03-03	45.5	45.8	45.4	45.5	0.0	0.0	166276.0	7588475.1	111
2013-03-02	45.4	45.8	45.2	45.5	0.1	0.22	203558.0	9274902.7	116
2013-02-27	45.3	45.5	45.3	45.4	0.2	0.44	121603.0	5522955.7	95
2013-02-26	45.1	45.3	45.0	45.2	0.0	0.0	151269.0	6827369.6	119
2013-02-25	45.2	45.5	45.0	45.2	0.0	0.0	276193.0	12495332.5	171
2013-02-24	45.4	45.5	45.1	45.2	-0.3	-0.66	195780.0	8866981.6	166
2013-02-23	45.5	45.6	45.3	45.5	0.0	0.0	155292.0	7054652.3	165
2013-02-20	46.3	46.3	45.3	45.5	-1.8	-3.81	416165.0	19013514.5	452
2013-02-19	47.0	47.3	46.8	47.3	0.3	0.64	350382.0	16485204.1	224
2013-02-18	46.8	47.1	46.8	47.0	0.3	0.64	242086.0	11366345.1	155
2013-02-17	46.7	47.0	46.7	46.7	0.0	0.0	125840.0	5882368.9	117
2013-02-16	46.9	46.9	46.5	46.7	0.1	0.21	153203.0	7153386.7	127
2013-02-13	46.2	46.6	46.2	46.6	0.3	0.65	190608.0	8861458.5	133
2013-02-12	46.2	46.4	46.0	46.3	0.3	0.65	168834.0	7804972.7	144
2013-02-11	46.2	46.3	45.9	46.0	-0.1	-0.22	220091.0	10136367.8	205
2013-02-10	46.5	47.0	46.0	46.1	-0.4	-0.86	265683.0	12280480.5	192
2013-02-09	46.6	46.7	46.0	46.5	-0.2	-0.43	225411.0	10460463.7	190
2013-02-06	46.7	47.0	46.5	46.7	0.3	0.65	103873.0	4856744.9	116
2013-02-05	47.0	47.0	46.3	46.4	-0.5	-1.07	211846.0	9911474.8	137
2013-02-04	46.8	47.0	46.5	46.9	0.1	0.21	134745.0	6297732.9	125
2013-02-03	46.9	47.0	46.8	46.8	-0.2	-0.43	123203.0	5779050.6	78
2013-02-02	47.3	47.4	46.7	47.0	-0.1	-0.21	210261.0	9880493.5	159
2013-01-30	47.3	47.3	46.9	47.1	-0.2	-0.42	338530.0	15923088.2	216
2013-01-29	47.5	47.5	47.1	47.3	-0.3	-0.63	152103.0	7202628.9	120
2013-01-28	47.7	47.7	47.5	47.6	0.0	0.0	69845.0	3327912.4	89
2013-01-27	47.5	47.8	47.4	47.6	-0.1	-0.21	314537.0	14967912.2	121
2013-01-26	47.5	47.7	47.4	47.7	0.5	1.06	165895.0	7897825.9	136
2013-01-23	47.5	47.6	47.1	47.2	-0.4	-0.84	146418.0	6628462.5	87
2013-01-22	47.6	47.7	47.4	47.6	0.3	0.63	83022.0	3947936.9	66
2013-01-21	47.4	47.6	47.3	47.3	-0.2	-0.42	110842.0	5248401.7	83
2013-01-20	47.7	47.7	47.4	47.5	0.0	0.0	93248.0	4424296.5	65
2013-01-19	47.8	47.8	47.5	47.5	-0.1	-0.21	76176.0	3622988.5	66
2013-01-16	47.6	47.7	47.4	47.6	-0.2	-0.42	118095.0	5612811.2	107
2013-01-15	47.8	47.9	47.5	47.8	-0.1	-0.21	105327.0	5024747.3	117
2013-01-14	48.2	48.2	47.8	47.9	-0.2	-0.42	70190.0	3360763.4	64
2013-01-13	48.0	48.4	47.9	48.1	-0.1	-0.21	60968.0	2931902.1	78
2013-01-12	47.9	48.5	47.6	48.2	0.4	0.84	189783.0	9122649.7	152
2013-01-09	47.8	48.2	47.7	47.8	-0.2	-0.42	340958.0	16323817.9	217
2013-01-08	48.1	48.2	47.7	48.0	-0.2	-0.41	397662.0	19054589.9	224
2013-01-07	49.0	49.0	48.0	48.2	-1.2	-2.43	521192.0	25111159.7	390
2013-01-06	49.3	49.5	49.0	49.4	0.4	0.82	266688.0	13156772.8	170
2013-01-05	48.9	49.4	48.9	49.0	0.2	0.41	371050.0	18234986.0	192
2013-01-02	48.0	48.9	48.0	48.8	0.8	1.67	238634.0	11618174.6	237
2013-01-01	47.8	48.1	47.8	48.0	0.5	1.05	137253.0	6586481.3	200
2012-12-31	47.5	47.6	47.0	47.5	0.1	0.21	210765.0	9986660.3	216
2012-12-30	48.0	48.3	47.4	47.4	-0.7	-1.46	264483.0	12714676.7	252
2012-12-29	47.6	48.1	47.6	48.1	0.5	1.05	98245.0	4696169.4	148
2012-12-26	47.5	47.6	47.2	47.6	0.1	0.21	73645.0	3496944.7	87
2012-12-25	48.4	48.4	47.4	47.5	-0.9	-1.86	415098.0	19806136.0	307
2012-12-24	48.9	49.2	48.4	48.4	-0.5	-1.02	419203.0	20460304.6	197
2012-12-23	48.8	49.0	48.7	48.9	0.2	0.41	185316.0	9057060.2	93
2012-12-22	48.6	48.8	48.4	48.7	0.0	0.0	112768.0	5487147.3	115
2012-12-19	48.4	48.7	48.3	48.7	0.2	0.41	54638.0	2649408.3	76
2012-12-18	48.5	48.7	48.4	48.5	0.0	0.0	129246.0	6270003.3	139
2012-12-17	48.0	48.5	47.9	48.5	0.6	1.25	264166.0	12719029.5	164
2012-12-16	48.0	48.0	47.8	47.9	-0.1	-0.21	107681.0	5157379.4	93
2012-12-15	47.6	48.1	47.6	48.0	0.5	1.05	227612.0	10882897.5	179
2012-12-12	48.0	48.1	47.3	47.5	-0.3	-0.63	88007.0	4201667.7	130
2012-12-11	47.8	48.1	47.7	47.8	0.0	0.0	128341.0	6157180.2	163
2012-12-10	47.0	48.3	46.8	47.8	0.8	1.7	550147.0	26268972.9	292
2012-12-09	45.8	47.1	45.8	47.0	1.1	2.4	374140.0	17481312.8	292
2012-12-08	45.3	46.1	45.0	45.9	0.7	1.55	279550.0	12765363.6	188
2012-12-05	44.9	45.4	44.8	45.2	0.3	0.67	111575.0	5036502.9	114
2012-12-04	44.8	45.0	44.6	44.9	0.0	0.0	114427.0	5130020.9	81
2012-12-03	44.6	44.9	44.4	44.9	0.5	1.13	191956.0	8601157.3	106
2012-12-02	44.8	44.8	44.3	44.4	-0.4	-0.89	108220.0	4835456.7	88
2012-12-01	44.2	44.8	44.2	44.8	0.8	1.82	181379.0	8089528.0	134
2012-11-28	43.6	44.1	43.6	44.0	0.5	1.15	165160.0	7247461.6	99
2012-11-27	43.3	43.8	43.2	43.5	-0.1	-0.23	115320.0	5018572.6	85
2012-11-26	43.3	43.6	43.0	43.6	0.3	0.69	118952.0	5151616.0	95
2012-11-25	43.8	43.8	43.3	43.3	-0.6	-1.37	109810.0	4768697.4	106
2012-11-24	43.7	43.9	43.6	43.9	0.2	0.46	67984.0	2971710.9	91
2012-11-21	43.9	43.9	43.6	43.7	-0.1	-0.23	122008.0	5329796.8	126
2012-11-20	43.9	44.1	43.7	43.8	-0.1	-0.23	101673.0	4466235.0	88
2012-11-19	44.3	44.3	43.0	43.9	-0.2	-0.45	338970.0	14899914.4	210
2012-11-18	44.2	44.3	44.1	44.1	-0.1	-0.23	42946.0	1897853.2	41
2012-11-17	44.3	44.3	44.1	44.2	-0.2	-0.45	54484.0	2409284.2	48
2012-11-14	44.1	44.4	44.1	44.4	0.1	0.23	77150.0	3415636.2	80
2012-11-13	44.2	44.3	44.1	44.3	0.0	0.0	53628.0	2368461.1	68
2012-11-12	44.4	44.4	44.1	44.3	-0.1	-0.23	150971.0	6675726.1	94
2012-11-11	44.5	44.5	44.3	44.4	-0.1	-0.22	106316.0	4722055.8	96
2012-11-10	44.8	44.8	44.4	44.5	-0.5	-1.11	186633.0	8315286.1	125
2012-11-07	44.9	45.1	44.8	45.0	0.2	0.45	158162.0	7114791.6	102
2012-11-06	44.6	44.9	44.6	44.8	0.1	0.22	158952.0	7124612.5	106
2012-11-05	44.6	44.9	44.5	44.7	0.2	0.45	126484.0	5649038.9	99
2012-11-04	44.5	44.7	44.4	44.5	0.1	0.23	79389.0	3533330.6	86
2012-11-03	44.6	44.6	44.3	44.4	-0.1	-0.22	69300.0	3078162.3	46
2012-10-24	44.4	44.5	44.1	44.5	0.2	0.45	196093.0	8689177.0	130
2012-10-23	44.3	44.8	44.2	44.3	-0.1	-0.23	250571.0	11105555.9	128
2012-10-22	44.3	44.8	44.2	44.4	0.0	0.0	64567.0	2873417.8	58
2012-10-21	44.8	44.8	44.1	44.4	-0.1	-0.22	78843.0	3499123.5	66
2012-10-20	43.8	45.0	43.8	44.5	0.5	1.14	175172.0	7779295.6	128
2012-10-17	43.7	44.1	43.7	44.0	0.3	0.69	135680.0	5960837.8	125
2012-10-16	44.0	44.0	43.5	43.7	-0.2	-0.46	570464.0	24881071.5	217
2012-10-15	43.9	44.2	43.7	43.9	0.0	0.0	272417.0	11970339.2	135
2012-10-14	44.6	44.7	43.5	43.9	-0.9	-2.01	568513.0	24986770.2	344
2012-10-13	45.3	45.3	44.5	44.8	-0.3	-0.67	438937.0	19685664.8	209
2012-10-10	44.8	45.2	44.6	45.1	0.3	0.67	255314.0	11469438.1	141
2012-10-09	44.7	44.9	44.7	44.8	0.2	0.45	82862.0	3711060.9	91
2012-10-08	44.7	44.8	44.2	44.6	0.0	0.0	228893.0	10198938.7	165
2012-10-07	44.9	44.9	44.3	44.6	-0.3	-0.67	176462.0	7860900.0	162
2012-10-06	44.9	45.2	44.5	44.9	0.2	0.45	251475.0	11292521.5	121
2012-10-03	44.7	44.8	44.6	44.7	-0.1	-0.22	102379.0	4578730.1	73
2012-10-02	44.1	44.8	44.1	44.8	0.7	1.59	308080.0	13742638.6	188
2012-10-01	44.2	44.3	44.0	44.1	0.0	0.0	172125.0	7587750.1	122
2012-09-30	43.6	44.1	43.6	44.1	0.1	0.23	366274.0	16063909.9	209
2012-09-29	44.3	44.6	44.0	44.0	-0.3	-0.68	371017.0	16370770.4	286
2012-09-26	44.9	44.9	44.2	44.3	-0.6	-1.34	334683.0	14907519.6	264
2012-09-25	44.7	45.0	44.6	44.9	0.0	0.0	151092.0	6783955.0	129
2012-09-24	45.4	45.4	44.5	44.9	-0.4	-0.88	253743.0	11383053.5	252
2012-09-22	45.3	45.4	45.0	45.3	-0.1	-0.22	148775.0	6731263.5	127
2012-09-19	45.9	45.9	45.2	45.4	-0.2	-0.44	177812.0	8084262.4	194
2012-09-18	46.0	46.0	45.5	45.6	-0.3	-0.65	259346.0	11839391.5	239
2012-09-17	46.4	46.4	45.9	45.9	-0.5	-1.08	349814.0	16131716.5	217
2012-09-16	46.4	46.6	46.3	46.4	0.1	0.22	290424.0	13495547.1	79
2012-09-15	46.3	46.7	46.3	46.3	0.1	0.22	310031.0	14418204.7	184
2012-09-12	46.4	46.5	46.0	46.2	-0.1	-0.22	232603.0	10748001.2	175
2012-09-11	46.5	46.6	46.3	46.3	-0.3	-0.64	125492.0	5827646.3	121
2012-09-10	46.8	46.8	46.3	46.6	-0.2	-0.43	216695.0	10080858.7	157
2012-09-09	46.8	46.9	46.0	46.8	0.0	0.0	201535.0	9365185.6	180
2012-09-08	46.9	47.0	46.7	46.8	-0.1	-0.21	132768.0	6215476.9	128
2012-09-05	46.8	47.1	46.8	46.9	0.1	0.21	104601.0	4905826.9	71
2012-09-04	47.1	47.1	46.8	46.8	-0.3	-0.64	74447.0	3490038.7	90
2012-09-03	47.3	47.3	46.7	47.1	-0.1	-0.21	111219.0	5230296.6	126
2012-09-02	47.0	47.3	47.0	47.2	0.1	0.21	97631.0	4598235.9	91
2012-09-01	47.5	47.6	47.1	47.1	-0.2	-0.42	135289.0	6403252.0	148
2012-08-29	47.4	47.5	47.0	47.3	-0.3	-0.63	164474.0	7771256.1	141
2012-08-28	47.0	48.2	47.0	47.6	0.6	1.28	423473.0	20259162.1	272
2012-08-27	46.7	47.2	46.4	47.0	0.5	1.08	130945.0	6134407.2	160
2012-08-26	46.7	46.7	46.4	46.5	0.0	0.0	125134.0	5819785.6	102
2012-08-25	46.1	46.6	46.0	46.5	0.4	0.87	174417.0	8074417.5	157
2012-08-15	45.8	46.2	45.8	46.1	0.2	0.44	126479.0	5827244.5	75
2012-08-14	46.0	46.2	45.9	45.9	-0.1	-0.22	128635.0	5922417.0	97
2012-08-13	46.5	46.5	46.0	46.0	-0.5	-1.08	185076.0	8565548.8	103
2012-08-12	46.6	46.8	46.3	46.5	-0.1	-0.21	138976.0	6474973.2	96
2012-08-11	46.2	46.7	46.1	46.6	0.6	1.3	125815.0	5845621.1	139
2012-08-08	46.1	46.1	46.0	46.0	-0.1	-0.22	292878.0	13500495.9	62
2012-08-07	46.0	46.1	45.8	46.1	0.2	0.44	93501.0	4296948.4	74
2012-08-06	45.8	46.2	45.8	45.9	0.1	0.22	87985.0	4042211.3	86
2012-08-05	46.1	46.2	45.6	45.8	-0.2	-0.43	97041.0	4455100.6	125
2012-08-04	46.0	46.1	45.9	46.0	0.2	0.44	70326.0	3234047.6	90
2012-08-01	45.8	46.0	45.8	45.8	0.1	0.22	75960.0	3481766.2	82
2012-07-31	45.3	45.8	45.3	45.7	0.4	0.88	291944.0	13318268.2	160
2012-07-30	45.0	45.3	45.0	45.3	0.3	0.67	145455.0	6569536.6	112
2012-07-29	45.0	45.3	44.8	45.0	-0.1	-0.22	109093.0	4913268.1	129
2012-07-28	44.9	45.2	44.8	45.1	0.5	1.12	258721.0	11657185.9	116
2012-07-25	44.7	45.0	44.5	44.6	0.0	0.0	131527.0	5884134.0	126
2012-07-24	44.5	44.6	44.1	44.6	0.2	0.45	188534.0	8362199.2	165
2012-07-23	44.8	44.9	44.3	44.4	-0.3	-0.67	325987.0	14495470.1	221
2012-07-22	45.3	45.4	44.6	44.7	-0.7	-1.54	397753.0	17868868.1	351
2012-07-21	45.9	46.0	45.1	45.4	-0.4	-0.87	277017.0	12610219.8	283
2012-07-18	46.1	46.1	45.8	45.8	-0.7	-1.51	255599.0	11754067.5	227
2012-07-17	47.0	47.1	46.4	46.5	-0.7	-1.48	512740.0	24060647.2	258
2012-07-16	47.5	47.6	47.0	47.2	-0.4	-0.84	139826.0	6610651.3	137
2012-07-15	47.5	47.6	47.4	47.6	0.0	0.0	300584.0	14281218.6	124
2012-07-14	47.5	47.6	47.3	47.6	0.1	0.21	93103.0	4422302.1	95
2012-07-11	47.6	47.6	47.2	47.5	0.0	0.0	129434.0	6141059.2	141
2012-07-10	47.5	47.9	47.5	47.5	-0.1	-0.21	278982.0	13323074.9	133
2012-07-09	48.0	48.0	47.6	47.6	-0.4	-0.83	207469.0	9919872.4	193
2012-07-08	48.2	48.2	48.0	48.0	-0.1	-0.21	194613.0	9354381.9	157
2012-07-07	48.3	48.5	48.0	48.1	-0.2	-0.41	212168.0	10206255.7	176
2012-07-04	48.5	48.6	48.2	48.3	-0.1	-0.21	149765.0	7243837.9	156
2012-07-03	48.1	48.7	48.0	48.4	0.4	0.83	366730.0	17741189.6	250
2012-07-02	48.4	48.4	48.0	48.0	-0.2	-0.41	288203.0	13863107.3	189
2012-07-01	48.5	48.7	47.8	48.2	-1.6	-3.21	474181.0	22832923.9	450
2012-06-30	49.1	49.8	48.9	49.8	1.0	2.05	577195.0	28477633.8	334
2012-06-27	49.0	49.1	48.5	48.8	-0.2	-0.41	281387.0	13752321.5	237
2012-06-26	49.0	49.1	48.9	49.0	-0.1	-0.2	98763.0	4839204.7	124
2012-06-25	49.2	49.3	48.9	49.1	0.0	0.0	238447.0	11700579.4	215
2012-06-24	49.0	49.1	48.8	49.1	0.1	0.2	340909.0	16699234.0	209
2012-06-23	49.0	49.3	48.9	49.0	-0.3	-0.61	678489.0	33247984.8	323
2012-06-20	49.0	49.3	48.7	49.3	0.5	1.02	426437.0	20855027.2	201
2012-06-19	49.0	49.2	48.8	48.8	-0.2	-0.41	324034.0	15873077.5	195
2012-06-18	49.0	49.2	48.8	49.0	0.1	0.2	358226.0	17547092.7	169
2012-06-17	48.9	49.2	48.8	48.9	0.0	0.0	299635.0	14683852.2	162
2012-06-16	49.3	49.6	47.7	48.9	-0.4	-0.81	406432.0	19850960.2	389
2012-06-13	48.0	49.4	47.9	49.3	1.6	3.35	463928.0	22515624.9	339
2012-06-12	47.9	48.0	47.6	47.7	-0.3	-0.62	100714.0	4811079.5	121
2012-06-11	47.9	48.2	47.9	48.0	0.4	0.84	152114.0	7305910.6	181
2012-06-10	47.7	47.8	47.5	47.6	0.1	0.21	143099.0	6822305.6	143
2012-06-09	48.0	48.1	47.4	47.5	-0.1	-0.21	134953.0	6442874.9	174
2012-06-06	48.0	48.5	47.5	47.6	-0.3	-0.63	372501.0	17893406.6	353
2012-06-05	48.0	48.2	47.7	47.9	0.0	0.0	342036.0	16388508.9	231
2012-06-04	47.6	47.9	47.4	47.9	0.1	0.21	239880.0	11435380.2	221
2012-06-03	47.6	47.9	47.2	47.8	0.6	1.27	194684.0	9251820.6	237
2012-06-02	47.0	48.2	47.0	47.2	-1.6	-3.28	343700.0	16354833.0	317
2012-05-30	49.0	49.5	48.6	48.8	-0.2	-0.41	224316.0	10990927.1	298
2012-05-29	49.0	49.4	48.9	49.0	0.0	0.0	241701.0	11730410.6	174
2012-05-28	48.4	49.0	48.4	49.0	0.8	1.66	244099.0	11879748.6	231
2012-05-27	48.5	48.5	48.2	48.2	0.0	0.0	141155.0	6825943.2	152
2012-05-26	48.4	48.7	48.2	48.2	-0.2	-0.41	85069.0	4121544.4	154
2012-05-23	48.5	48.7	48.3	48.4	-0.4	-0.82	273616.0	13287666.3	182
2012-05-22	48.6	49.2	48.6	48.8	0.3	0.62	382793.0	18713733.6	348
2012-05-21	47.6	48.5	47.6	48.5	0.8	1.68	225468.0	10847089.6	235
2012-05-20	47.7	47.9	47.5	47.7	0.2	0.42	171039.0	8149018.4	184
2012-05-19	47.5	47.6	47.3	47.5	-0.2	-0.42	640395.0	30374099.6	362
2012-05-16	47.4	47.7	47.0	47.7	0.3	0.63	476825.0	22566369.3	351
2012-05-15	47.5	47.8	47.3	47.4	-0.1	-0.21	416409.0	19784012.6	277
2012-05-14	47.9	47.9	47.2	47.5	-0.6	-1.25	359110.0	17051046.8	338
2012-05-13	47.9	48.2	47.7	48.1	0.5	1.05	645625.0	31003090.8	434
2012-05-12	47.4	47.6	46.7	47.6	0.0	0.0	511707.0	24174713.1	388
2012-05-09	48.5	48.6	47.5	47.6	-0.9	-1.86	909098.0	43698691.7	723
2012-05-08	49.0	49.1	48.2	48.5	-0.3	-0.61	1063649.0	51623547.9	751
2012-05-07	48.8	49.0	48.4	48.8	-0.2	-0.41	628899.0	30569166.4	451
2012-05-06	49.8	49.8	48.6	49.0	-0.8	-1.61	984915.0	48444803.7	671
2012-05-05	50.25	50.25	49.6	49.8	-0.7	-1.39	876424.0	43637998.4	536
2012-05-02	50.75	50.75	50.25	50.5	0.0	0.0	269915.0	13666309.75	232
2012-05-01	51.0	51.0	50.25	50.5	0.0	0.0	282416.0	14319531.0	224
2012-04-30	50.0	50.75	49.9	50.5	0.5	1.0	760770.0	38190011.65	479
2012-04-29	49.9	50.0	49.6	50.0	0.2	0.4	533134.0	26570669.5	427
2012-04-28	50.25	50.5	49.6	49.8	-0.2	-0.4	994079.0	49754196.45	548
2012-04-25	50.5	51.0	49.9	50.0	-0.25	-0.5	837965.0	42044382.0	530
2012-04-24	51.25	51.25	50.0	50.25	-1.0	-1.95	435882.0	22098026.0	411
2012-04-23	50.5	51.5	50.5	51.25	0.25	0.49	333844.0	16997193.5	346
2012-04-22	52.0	52.5	50.5	51.0	-1.0	-1.92	1462857.0	75561550.25	815
2012-04-21	51.25	52.5	51.25	52.0	0.75	1.46	671155.0	34886890.0	524
2012-04-18	50.5	51.25	50.0	51.25	0.75	1.49	785405.0	39941822.75	571
2012-04-17	50.0	50.5	49.5	50.5	1.1	2.23	872148.0	43843096.5	612
2012-04-16	49.7	50.0	49.2	49.4	-0.2	-0.4	337548.0	16735589.7	337
2012-04-15	50.5	50.5	49.4	49.6	-0.9	-1.78	594381.0	29645167.75	480
2012-04-14	49.7	51.0	49.6	50.5	0.7	1.41	1020654.0	51534465.8	698
2012-04-11	49.1	49.8	48.5	49.8	0.5	1.01	828547.0	40661752.8	683
2012-04-10	49.1	49.7	49.0	49.3	0.2	0.41	817623.0	40395446.6	396
2012-04-09	49.0	49.2	48.4	49.1	-0.3	-0.61	638919.0	31246178.2	496
2012-04-08	49.9	50.25	48.9	49.4	-0.5	-1.0	1122258.0	55629577.1	811
2012-04-07	50.5	50.5	49.8	49.9	-0.6	-1.19	616622.0	30835005.2	577
2012-04-04	51.0	51.5	49.9	50.5	-0.5	-0.98	1861364.0	93976153.85	1060
2012-04-03	52.0	52.75	50.5	51.0	1.0	2.0	2463678.0	127355367.25	1492
2012-04-02	50.25	51.75	49.8	50.0	-0.25	-0.5	1046434.0	53014936.7	675
2012-04-01	49.8	50.25	49.4	50.25	0.45	0.9	594174.0	29547360.4	396
2012-03-31	49.4	49.9	49.1	49.8	0.5	1.01	398466.0	19748778.9	358
2012-03-28	49.9	49.9	48.7	49.3	0.3	0.61	355879.0	17532971.8	356
2012-03-27	49.6	49.8	49.0	49.0	-0.8	-1.61	510692.0	25252071.9	456
2012-03-26	49.5	50.25	49.5	49.8	0.5	1.01	1039701.0	51904034.8	620
2012-03-25	47.8	49.5	47.0	49.3	1.8	3.79	1653567.0	79702434.7	1141
2012-03-24	47.8	48.2	47.4	47.5	-0.1	-0.21	692354.0	33102308.0	490
2012-03-21	48.3	48.5	47.3	47.6	-0.4	-0.83	684346.0	32799987.9	625
2012-03-20	49.9	49.9	48.0	48.0	-1.9	-3.81	916924.0	44562844.3	909
2012-03-19	51.25	51.75	49.5	49.9	-1.35	-2.63	1579957.0	80084449.95	1133
2012-03-18	50.75	51.25	50.5	51.25	0.0	0.0	334519.0	17013636.5	308
2012-03-17	51.5	52.0	50.5	51.25	0.0	0.0	940135.0	48041670.5	636
2012-03-14	52.0	52.25	51.0	51.25	-0.75	-1.44	425481.0	21989092.0	475
2012-03-13	52.5	52.75	51.5	52.0	-0.5	-0.95	393510.0	20509225.25	500
2012-03-12	54.0	54.0	52.5	52.5	-1.25	-2.33	558254.0	29761979.75	602
2012-03-11	54.25	54.5	53.75	53.75	-0.5	-0.92	585879.0	31660900.0	393
2012-03-10	54.0	54.5	53.25	54.25	0.5	0.93	524435.0	28292153.5	464
2012-03-07	54.75	55.0	53.25	53.75	-1.25	-2.27	824326.0	44832124.25	623
2012-03-06	55.5	55.75	54.5	55.0	-0.5	-0.9	952786.0	52545744.75	641
2012-03-05	55.75	56.0	55.25	55.5	-0.25	-0.45	780888.0	43540751.75	353
2012-03-04	56.5	56.5	55.5	55.75	-1.0	-1.76	573728.0	32132623.5	447
2012-03-03	56.75	57.0	56.25	56.75	0.25	0.44	369119.0	20903457.75	296
2012-02-29	56.5	56.75	56.25	56.5	0.0	0.0	289525.0	16370342.25	275
2012-02-28	56.0	57.0	55.5	56.5	1.0	1.8	648306.0	36535420.5	609
2012-02-27	52.5	55.5	52.0	55.5	0.0	0.0	896595.0	49053273.5	782
2012-02-26	55.5	55.75	54.75	55.5	0.25	0.45	511580.0	28324300.25	551
2012-02-25	55.25	55.75	54.75	55.25	0.5	0.91	544071.0	30143021.5	562
2012-02-22	54.5	54.75	54.0	54.75	0.0	0.0	448280.0	24398339.0	261
2012-02-21	54.25	54.75	53.75	54.75	1.25	2.34	633492.0	34228922.25	341
2012-02-20	53.75	54.25	53.5	53.5	0.0	0.0	256647.0	13836696.5	210
2012-02-19	53.25	54.25	53.0	53.5	0.25	0.47	551672.0	29597881.75	265
2012-02-18	54.5	54.5	53.25	53.25	-0.5	-0.93	542279.0	29172517.25	377
2012-02-15	52.75	53.75	52.5	53.75	1.0	1.9	645953.0	34262467.25	358
2012-02-14	51.75	53.0	51.5	52.75	1.0	1.93	373340.0	19584509.75	281
2012-02-13	51.25	51.75	51.25	51.75	0.75	1.47	369699.0	19022121.75	192
2012-02-12	50.5	51.0	50.5	51.0	0.25	0.49	137753.0	6992497.25	123
2012-02-11	50.5	50.75	50.2	50.75	0.0	0.0	124556.0	6306606.5	124
2012-02-08	50.75	51.25	50.75	50.75	0.25	0.5	186084.0	9480032.25	174
2012-02-07	50.0	50.75	49.8	50.5	0.3	0.6	312723.0	15808004.5	221
2012-02-06	50.75	50.75	49.7	50.2	-0.55	-1.08	396563.0	19851244.25	223
[truncated: 2,683 more rows]
