# Supplementary material for: Effective short-term forecasts of Saudi stock price trends using technical indicators and large-scale multivariate time series
Source: PeerJ Comput Sci. 2023 Jan 6;9:e1205. doi: 10.7717/peerj-cs.1205 (PMC10280263; doi:10.7717/peerj-cs.1205)
Supplement: Supplemental Information 3 [file peerj-cs-09-1205-s003.zip › TASI Dataset 2021/NCLE_4291.csv]

date	open	high	low	close	change	change_percent	volume_traded	value_traded_SAR	number_trades
2020-03-19	31.5	32.0	30.5	30.7	-0.95	-3.0	768455.0	24120279.0	2061
2020-03-18	33.4	34.5	31.65	31.65	-2.15	-6.36	493675.0	16384786.8	1491
2020-03-17	31.7	34.4	31.7	33.8	1.9	5.96	575502.0	19308905.1	1792
2020-03-16	31.55	33.7	31.4	31.9	-0.6	-1.85	371707.0	12197898.0	1332
2020-03-15	33.2	34.4	32.4	32.5	0.5	1.56	476130.0	15770941.7	1302
2020-03-12	31.5	33.4	31.5	32.0	-1.35	-4.05	253528.0	8207490.2	855
2020-03-11	33.0	35.6	32.1	33.35	0.75	2.3	656912.0	22506404.8	1776
2020-03-10	31.5	32.6	29.0	32.6	2.95	9.95	643687.0	20249761.45	1457
2020-03-09	30.1	31.25	29.65	29.65	-3.25	-9.88	701403.0	21086015.9	1688
2020-03-08	32.65	34.4	32.2	32.9	-2.65	-7.45	568881.0	18923288.95	1645
2020-03-05	34.9	37.65	34.4	35.55	1.3	3.8	1622198.0	58902451.35	3516
2020-03-04	36.5	37.0	34.0	34.25	-2.05	-5.65	1132310.0	40432215.25	3390
2020-03-03	34.9	36.3	34.3	36.3	3.3	10.0	687732.0	24724711.5	1609
2020-03-02	30.7	33.0	30.6	33.0	3.0	10.0	399631.0	12962433.2	973
2020-03-01	31.6	31.7	30.0	30.0	-2.0	-6.25	331480.0	10130270.2	819
2020-02-27	34.4	35.2	32.0	32.0	-2.2	-6.43	354700.0	11983040.5	1086
2020-02-26	34.9	36.0	34.1	34.2	-0.95	-2.7	524296.0	18270438.45	1320
2020-02-25	36.75	37.45	34.7	35.15	-0.8	-2.23	963249.0	34812254.7	3394
2020-02-24	32.35	35.95	32.3	35.95	3.25	9.94	1016270.0	35807639.45	1284
2020-02-23	32.5	34.45	31.15	32.7	0.6	1.87	419773.0	13929454.25	909
2020-02-20	29.7	32.1	29.1	32.1	2.6	8.81	630718.0	19686137.55	928
2020-02-19	28.05	29.5	28.05	29.5	1.6	5.73	700265.0	20068901.15	661
2020-02-18	28.05	28.05	27.8	27.9	-0.2	-0.71	12446.0	348043.35	74
2020-02-17	28.25	28.5	28.1	28.1	0.1	0.36	46323.0	1313179.3	150
2020-02-16	28.0	28.05	28.0	28.0	-0.05	-0.18	20706.0	580791.3	78
2020-02-13	28.8	28.8	28.0	28.05	-0.75	-2.6	94911.0	2682280.9	246
2020-02-12	30.15	31.25	28.8	28.8	-0.95	-3.19	320455.0	9698197.7	500
2020-02-11	29.95	30.45	29.75	29.75	-0.2	-0.67	60183.0	1811063.1	158
2020-02-10	29.8	30.0	29.75	29.95	0.0	0.0	8458.0	252545.9	47
2020-02-09	29.8	30.4	29.0	29.95	0.0	0.0	107440.0	3194717.85	261
2020-02-06	30.05	30.9	29.5	29.95	-1.35	-4.31	318799.0	9540301.05	759
2020-02-05	29.5	31.8	29.5	31.3	2.35	8.12	478174.0	14919554.6	817
2020-02-04	28.9	28.95	28.9	28.95	0.15	0.52	6955.0	201424.25	46
2020-02-03	28.9	29.15	28.75	28.8	-0.45	-1.54	42745.0	1234607.45	191
2020-02-02	28.8	29.25	28.7	29.25	0.0	0.0	88923.0	2573548.9	626
2020-01-30	29.1	29.5	28.95	29.25	0.15	0.52	100947.0	2944227.9	537
2020-01-29	29.25	29.5	29.0	29.1	-0.3	-1.02	103652.0	3020656.85	573
2020-01-28	29.35	29.4	29.2	29.4	0.05	0.17	104452.0	3065558.45	475
2020-01-27	30.0	30.0	29.35	29.35	-0.8	-2.65	17266.0	512938.85	84
2020-01-26	30.5	30.65	29.95	30.15	0.05	0.17	51954.0	1564353.5	136
2020-01-23	30.0	30.1	30.0	30.1	0.3	1.01	41294.0	1239206.1	197
2020-01-22	30.0	30.0	29.8	29.8	0.0	0.0	52010.0	1558652.15	210
2020-01-21	29.9	30.45	29.75	29.8	-0.1	-0.33	123597.0	3739556.0	255
2020-01-20	29.75	29.9	29.75	29.9	0.05	0.17	24513.0	731893.8	56
2020-01-19	30.0	30.0	29.7	29.85	-0.15	-0.5	20694.0	616992.5	78
2020-01-16	29.9	30.1	29.8	30.0	0.0	0.0	18927.0	567221.3	63
2020-01-15	30.1	30.3	29.75	30.0	-0.05	-0.17	36437.0	1092657.75	95
2020-01-14	29.75	30.2	29.5	30.05	0.35	1.18	58393.0	1748390.3	139
2020-01-13	29.15	29.7	29.15	29.7	0.1	0.34	25026.0	742359.6	68
2020-01-12	29.5	29.7	29.3	29.6	0.0	0.0	48930.0	1446886.6	140
2020-01-09	30.0	30.2	29.5	29.6	0.1	0.34	54226.0	1608946.9	115
2020-01-08	29.0	30.05	29.0	29.5	-0.45	-1.5	67042.0	1981079.95	174
2020-01-07	29.6	30.0	29.55	29.95	0.2	0.67	44380.0	1326758.8	95
2020-01-06	29.5	30.0	29.0	29.75	0.05	0.17	339782.0	10010766.35	234
2020-01-05	29.5	30.6	29.45	29.7	0.2	0.68	267743.0	8006221.3	420
2020-01-02	29.0	29.6	28.7	29.5	0.5	1.72	120979.0	3525135.45	218
2020-01-01	28.9	29.1	28.6	29.0	0.4	1.4	69453.0	2011307.05	153
2019-12-31	28.55	28.7	28.2	28.6	0.3	1.06	82068.0	2339109.85	102
2019-12-30	28.4	28.8	28.25	28.3	-0.15	-0.53	76396.0	2176359.55	130
2019-12-29	28.5	28.5	28.3	28.45	0.1	0.35	46854.0	1331378.1	164
2019-12-26	28.3	28.7	28.2	28.35	-0.65	-2.24	114717.0	3258378.25	287
2019-12-25	28.9	29.0	28.55	29.0	0.25	0.87	130517.0	3772675.15	191
2019-12-24	28.55	29.0	28.5	28.75	-0.25	-0.86	126156.0	3615422.25	286
2019-12-23	28.95	29.0	28.75	29.0	0.25	0.87	78818.0	2278882.95	194
2019-12-22	28.15	29.0	27.9	28.75	0.55	1.95	252808.0	7217254.4	333
2019-12-19	28.7	28.9	28.0	28.2	-0.5	-1.74	197202.0	5592090.95	402
2019-12-18	26.8	29.2	26.8	28.7	1.7	6.3	320425.0	9123515.05	617
2019-12-17	27.25	27.3	26.8	27.0	-0.25	-0.92	115839.0	3144479.95	168
2019-12-16	26.55	27.3	26.4	27.25	0.45	1.68	65665.0	1762124.75	186
2019-12-15	26.5	27.7	26.2	26.8	0.5	1.9	189208.0	5112312.25	514
2019-12-12	25.9	26.3	25.8	26.3	0.2	0.77	50890.0	1322715.9	223
2019-12-11	26.05	26.1	25.9	26.1	0.1	0.38	33337.0	867165.75	138
2019-12-10	25.8	26.5	25.8	26.0	0.1	0.39	54737.0	1428634.25	188
2019-12-09	25.95	26.1	25.65	25.9	0.15	0.58	134602.0	3490567.5	227
2019-12-08	25.7	25.75	25.45	25.75	0.35	1.38	15434.0	396172.85	78
2019-12-05	25.4	25.45	25.3	25.4	0.0	0.0	14247.0	361843.7	59
2019-12-04	25.7	25.7	25.4	25.4	-0.5	-1.93	23303.0	595853.15	70
2019-12-03	25.9	26.1	25.45	25.9	0.2	0.78	28717.0	738388.65	97
2019-12-02	25.6	26.4	25.6	25.7	0.3	1.18	131460.0	3406443.2	266
2019-12-01	25.1	25.6	25.1	25.4	0.4	1.6	24532.0	624464.6	101
2019-11-28	24.8	25.0	24.78	25.0	0.0	0.0	31412.0	779787.93	85
2019-11-27	24.82	25.0	24.8	25.0	0.3	1.21	46787.0	1161583.56	44
2019-11-26	24.7	24.98	24.5	24.7	-0.2	-0.8	59382.0	1469683.24	96
2019-11-25	24.82	25.0	24.8	24.9	-0.1	-0.4	29116.0	724932.74	77
2019-11-24	25.0	25.0	25.0	25.0	-0.2	-0.79	8917.0	223417.65	58
2019-11-21	25.05	25.2	25.05	25.2	0.0	0.0	17905.0	449380.5	48
2019-11-20	25.25	25.25	25.2	25.2	0.05	0.2	7845.0	198055.1	65
2019-11-19	25.1	25.15	25.0	25.15	-0.25	-0.98	58235.0	1460577.11	128
2019-11-18	25.3	25.6	25.2	25.4	0.1	0.4	59731.0	1513560.35	121
2019-11-17	24.9	25.35	24.9	25.3	0.0	0.0	23759.0	598247.33	113
2019-11-14	25.45	25.45	25.3	25.3	-0.35	-1.36	16454.0	417082.4	114
2019-11-13	25.5	25.8	25.3	25.65	0.15	0.59	41269.0	1054215.35	163
2019-11-12	25.6	25.75	25.5	25.5	-0.2	-0.78	24201.0	619016.7	76
2019-11-11	25.75	25.8	25.5	25.7	0.05	0.19	69903.0	1792274.0	197
2019-11-10	25.4	25.85	25.1	25.65	0.05	0.2	157209.0	3985073.7	389
2019-11-07	25.5	26.15	25.1	25.6	0.2	0.79	196847.0	5086444.7	350
2019-11-06	25.45	25.45	25.15	25.4	-0.05	-0.2	15311.0	387070.4	66
2019-11-05	25.15	25.6	25.15	25.45	0.05	0.2	40729.0	1034115.78	127
2019-11-04	24.88	25.5	24.88	25.4	0.7	2.83	37674.0	952012.6	218
2019-11-03	24.62	25.0	24.62	24.7	-0.5	-1.98	86919.0	2150363.96	142
2019-10-31	25.3	25.3	25.2	25.2	-0.1	-0.4	14685.0	371217.15	97
2019-10-30	25.3	25.3	25.0	25.3	0.0	0.0	49991.0	1253949.85	164
2019-10-29	25.35	25.35	24.8	25.3	-0.15	-0.59	100052.0	2508313.91	296
2019-10-28	25.5	25.65	25.3	25.45	0.0	0.0	88849.0	2263526.75	144
2019-10-27	25.2	25.6	25.05	25.45	0.45	1.8	159463.0	4036135.25	581
2019-10-24	24.64	25.2	24.64	25.0	0.12	0.48	148038.0	3701259.48	783
2019-10-23	24.2	24.88	24.2	24.88	-0.02	-0.08	294347.0	7207688.04	749
2019-10-22	25.2	25.2	24.88	24.9	-0.4	-1.58	355377.0	8861679.27	415
2019-10-21	25.45	25.45	25.05	25.3	0.0	0.0	98747.0	2487010.85	194
2019-10-20	25.7	25.7	25.25	25.3	-0.4	-1.56	573876.0	14653892.15	604
2019-10-17	25.95	26.0	25.65	25.7	-0.3	-1.15	85461.0	2202173.4	233
2019-10-16	25.3	26.15	25.25	26.0	0.6	2.36	87483.0	2252263.95	262
2019-10-15	25.7	25.7	25.0	25.4	-0.3	-1.17	48680.0	1233123.05	224
2019-10-14	26.2	26.2	25.6	25.7	0.25	0.98	54784.0	1409682.3	198
2019-10-13	25.5	25.5	25.45	25.45	-0.25	-0.97	37255.0	948200.2	145
2019-10-10	25.7	25.7	25.5	25.7	0.1	0.39	20929.0	535908.5	133
2019-10-09	25.9	26.0	25.6	25.6	-0.2	-0.78	66370.0	1703148.05	73
2019-10-08	26.1	26.1	25.7	25.8	-0.2	-0.77	24009.0	623512.05	76
2019-10-07	26.0	26.0	26.0	26.0	-0.15	-0.57	25184.0	654966.95	54
2019-10-06	26.2	26.5	26.0	26.15	0.35	1.36	46795.0	1225129.2	118
2019-10-03	25.6	26.5	25.6	25.8	0.1	0.39	97769.0	2545732.2	262
2019-10-02	25.65	26.0	25.65	25.7	-0.1	-0.39	55295.0	1429201.55	100
2019-10-01	26.35	26.55	25.8	25.8	-0.5	-1.9	92149.0	2413936.4	176
2019-09-30	26.3	26.3	26.25	26.3	0.05	0.19	28036.0	736536.0	62
2019-09-29	26.05	26.3	26.05	26.25	0.05	0.19	23128.0	606557.1	46
2019-09-26	26.4	26.4	26.0	26.2	0.0	0.0	46878.0	1227841.7	82
2019-09-25	26.4	26.5	26.15	26.2	-0.2	-0.76	112545.0	2965531.35	137
2019-09-24	26.45	26.5	26.3	26.4	0.1	0.38	193661.0	5121060.3	197
2019-09-22	26.5	26.9	26.3	26.3	-0.6	-2.23	123232.0	3269128.6	198
2019-09-19	25.9	26.9	25.7	26.9	1.0	3.86	209523.0	5568138.5	237
2019-09-18	25.85	26.2	25.8	25.9	0.1	0.39	220055.0	5720266.7	257
2019-09-17	26.0	26.0	24.9	25.8	-0.2	-0.77	410945.0	10406654.59	698
2019-09-16	26.6	26.65	25.7	26.0	-0.5	-1.89	73905.0	1935961.45	156
2019-09-15	26.0	26.55	26.0	26.5	0.0	0.0	97387.0	2562659.7	144
2019-09-12	26.6	26.6	26.4	26.5	0.0	0.0	138770.0	3676834.65	194
2019-09-11	26.2	26.95	26.0	26.5	-0.15	-0.56	150883.0	3954018.1	244
2019-09-10	26.8	27.05	26.65	26.65	-0.35	-1.3	105685.0	2837644.75	207
2019-09-09	27.15	27.2	26.8	27.0	0.0	0.0	71594.0	1933260.9	133
2019-09-08	27.2	27.45	26.95	27.0	0.0	0.0	119871.0	3252948.55	159
2019-09-05	27.2	27.3	26.9	27.0	-0.2	-0.74	72603.0	1966706.8	154
2019-09-04	27.05	28.0	27.05	27.2	0.2	0.74	216620.0	5939737.1	355
2019-09-03	26.6	27.35	26.55	27.0	0.15	0.56	203139.0	5492018.2	242
2019-09-02	26.3	27.0	26.3	26.85	0.35	1.32	77373.0	2076027.35	154
2019-09-01	26.4	26.7	26.1	26.5	-0.05	-0.19	45072.0	1187517.65	130
2019-08-29	27.5	27.5	26.55	26.55	-0.85	-3.1	167212.0	4520927.65	250
2019-08-28	26.0	27.95	25.8	27.4	1.3	4.98	286260.0	7741190.15	726
2019-08-27	26.3	26.3	26.0	26.1	-0.05	-0.19	85415.0	2224232.85	262
2019-08-26	26.1	26.3	26.0	26.15	0.15	0.58	60423.0	1576057.2	226
2019-08-25	26.85	26.85	25.8	26.0	-1.1	-4.06	297392.0	7813432.1	507
2019-08-22	27.55	27.55	26.7	27.1	-0.35	-1.28	198404.0	5360499.05	590
2019-08-21	27.3	27.95	27.15	27.45	0.45	1.67	632999.0	17390986.85	1258
2019-08-20	26.1	27.2	26.1	27.0	0.8	3.05	395586.0	10569077.65	1005
2019-08-19	26.05	26.6	26.0	26.2	0.2	0.77	223908.0	5880899.15	550
2019-08-18	26.15	26.6	25.9	26.0	-0.15	-0.57	227514.0	5940207.1	564
2019-08-08	26.75	26.75	26.1	26.15	-0.45	-1.69	123493.0	3256221.85	343
2019-08-07	26.4	26.8	26.3	26.6	0.2	0.76	166402.0	4414645.3	415
2019-08-06	26.6	27.0	26.35	26.4	-0.5	-1.86	285776.0	7628226.75	628
2019-08-05	26.7	27.3	26.35	26.9	0.2	0.75	313088.0	8419518.35	775
2019-08-04	26.05	27.5	26.0	26.7	0.4	1.52	757618.0	20269011.3	1611
2019-08-01	26.7	27.0	26.15	26.3	-0.5	-1.87	1189583.0	31469492.2	2268
2019-07-31	28.15	28.55	26.6	26.8	-0.8	-2.9	3078281.0	83836971.35	4216
2019-07-30	25.95	28.1	25.35	27.6	1.8	6.98	3762510.0	101055222.15	4747
2019-07-29	23.78	25.8	23.78	25.8	2.34	9.97	1845408.0	46126835.6	1990
2019-07-28	23.2	23.46	23.2	23.46	0.24	1.03	108075.0	2522396.78	199
2019-07-25	23.06	23.24	23.0	23.22	0.02	0.09	72323.0	1673763.58	172
2019-07-24	23.3	23.48	23.06	23.2	-0.08	-0.34	101534.0	2361813.54	192
2019-07-23	22.94	23.4	22.94	23.28	0.34	1.48	173508.0	4020786.5	264
2019-07-22	23.0	23.12	22.92	22.94	-0.06	-0.26	61891.0	1424148.16	154
2019-07-21	23.12	23.16	22.82	23.0	-0.3	-1.29	101775.0	2343065.66	262
2019-07-18	23.36	23.42	23.22	23.3	-0.06	-0.26	48759.0	1138502.94	133
2019-07-17	23.4	23.76	23.36	23.36	-0.12	-0.51	227132.0	5357425.26	371
2019-07-16	23.34	23.66	23.34	23.48	-0.02	-0.09	100083.0	2358429.44	206
2019-07-15	23.74	23.8	23.48	23.5	-0.48	-2.0	140299.0	3318986.6	213
2019-07-14	24.18	24.18	23.76	23.98	0.18	0.76	150298.0	3599026.64	242
2019-07-11	23.12	24.16	23.12	23.8	0.8	3.48	448543.0	10641955.32	577
2019-07-10	23.0	23.1	22.92	23.0	0.06	0.26	71176.0	1638343.96	240
2019-07-09	22.88	23.0	22.7	22.94	0.14	0.61	113010.0	2580915.5	282
2019-07-08	23.0	23.0	22.62	22.8	-0.2	-0.87	64878.0	1476731.46	180
2019-07-07	23.5	23.58	23.0	23.0	-0.48	-2.04	92687.0	2159526.52	282
2019-07-04	23.12	23.48	23.12	23.48	0.18	0.77	140529.0	3276147.64	258
2019-07-03	22.64	23.34	22.52	23.3	0.5	2.19	195016.0	4497828.12	382
2019-07-02	22.64	22.82	22.6	22.8	0.18	0.8	163230.0	3712007.18	150
2019-07-01	22.4	22.84	22.24	22.62	0.12	0.53	259063.0	5862266.38	317
2019-06-30	22.3	22.9	21.9	22.5	0.5	2.27	465080.0	10353996.64	586
2019-06-27	20.9	22.42	20.78	22.0	1.1	5.26	634688.0	13796627.46	850
2019-06-26	21.02	21.02	20.9	20.9	0.0	0.0	48886.0	1023587.22	101
2019-06-25	20.84	20.9	20.8	20.9	-0.04	-0.19	53870.0	1124203.46	97
2019-06-24	21.08	21.1	20.82	20.94	0.14	0.67	40337.0	845948.42	126
2019-06-23	21.06	21.1	20.8	20.8	-0.2	-0.95	107278.0	2245106.64	235
2019-06-20	21.28	21.36	21.0	21.0	-0.3	-1.41	113820.0	2401684.54	225
2019-06-19	21.32	21.66	21.26	21.3	-0.1	-0.47	220239.0	4731583.36	397
2019-06-18	21.22	21.4	21.12	21.4	0.32	1.52	152115.0	3233274.28	217
2019-06-17	21.1	21.3	21.04	21.08	0.02	0.09	89120.0	1882213.4	145
2019-06-16	21.3	21.38	21.06	21.06	0.02	0.1	61673.0	1308089.98	113
2019-06-13	21.2	21.48	21.02	21.04	-0.32	-1.5	89905.0	1907984.24	142
2019-06-12	21.5	21.68	21.24	21.36	-0.14	-0.65	175153.0	3760798.84	192
2019-06-11	21.5	22.0	21.44	21.5	0.12	0.56	47475.0	1026178.18	108
2019-06-10	21.4	21.58	21.38	21.38	0.14	0.66	43623.0	934658.92	80
2019-06-09	21.32	21.8	21.22	21.24	0.06	0.28	105946.0	2256904.98	117
2019-05-30	21.2	21.2	20.9	21.18	0.28	1.34	36365.0	765556.08	47
2019-05-29	20.8	21.0	20.8	20.9	-0.1	-0.48	22012.0	461039.96	38
2019-05-28	20.32	21.0	20.32	21.0	0.5	2.44	35402.0	730299.16	93
2019-05-27	20.4	20.58	20.08	20.5	0.1	0.49	75118.0	1532824.16	127
2019-05-26	21.0	21.0	20.14	20.4	-0.6	-2.86	45471.0	930003.66	85
2019-05-23	21.2	21.26	21.0	21.0	-0.2	-0.94	44925.0	948394.1	70
2019-05-22	21.52	21.52	21.08	21.2	-0.18	-0.84	53482.0	1138616.24	83
2019-05-21	21.42	21.52	21.04	21.38	0.14	0.66	25656.0	545868.76	50
2019-05-20	21.8	21.8	21.1	21.24	-0.56	-2.57	80191.0	1711328.9	121
2019-05-19	22.0	22.0	21.8	21.8	-0.5	-2.24	11814.0	259219.84	51
2019-05-16	21.5	22.32	21.5	22.3	0.88	4.11	76601.0	1687519.34	144
2019-05-15	21.6	21.9	21.42	21.42	0.42	2.0	58146.0	1253320.98	105
2019-05-14	21.02	21.98	20.62	21.0	-0.16	-0.76	164537.0	3493321.22	226
2019-05-13	22.3	22.5	21.06	21.16	-1.14	-5.11	135111.0	2939349.12	203
2019-05-12	22.46	22.5	22.3	22.3	-0.46	-2.02	32678.0	731392.06	107
2019-05-09	23.0	23.0	22.3	22.76	-0.24	-1.04	74605.0	1687923.18	140
2019-05-08	22.68	23.0	22.6	23.0	0.3	1.32	51976.0	1181342.58	96
2019-05-07	22.68	22.7	22.68	22.7	-0.28	-1.22	13539.0	307256.34	40
2019-05-06	22.52	23.0	22.5	22.98	-0.02	-0.09	53031.0	1202375.94	153
2019-05-05	23.24	23.24	22.98	23.0	-0.4	-1.71	99925.0	2301925.34	170
2019-05-02	23.5	23.6	23.34	23.4	-0.1	-0.43	99800.0	2339349.76	156
2019-05-01	23.4	23.6	23.34	23.5	-0.1	-0.42	46990.0	1102554.44	114
2019-04-30	23.46	23.82	23.24	23.6	0.14	0.6	83759.0	1966673.4	184
2019-04-29	23.72	23.72	23.46	23.46	-0.12	-0.51	112802.0	2654842.9	148
2019-04-28	23.98	23.98	23.58	23.58	-0.3	-1.26	36543.0	866175.74	113
2019-04-25	23.84	23.9	23.72	23.88	-0.12	-0.5	68092.0	1623313.96	127
2019-04-24	24.0	24.08	23.9	24.0	0.0	0.0	74057.0	1774312.04	169
2019-04-23	24.1	24.34	24.0	24.0	-0.24	-0.99	86684.0	2094261.62	237
2019-04-22	24.58	24.58	24.1	24.24	-0.22	-0.9	77298.0	1876856.44	228
2019-04-21	24.1	24.8	24.1	24.46	0.52	2.17	521620.0	12777643.84	812
2019-04-18	24.1	24.26	23.82	23.94	-0.22	-0.91	95577.0	2293174.6	211
2019-04-17	23.9	24.4	23.56	24.16	0.22	0.92	204758.0	4920866.26	518
2019-04-16	23.44	24.2	23.36	23.94	0.44	1.87	232157.0	5507880.22	474
2019-04-15	23.44	23.76	23.32	23.5	-0.2	-0.84	107893.0	2539214.72	279
2019-04-14	23.9	23.9	23.02	23.7	0.2	0.85	174018.0	4110657.8	343
2019-04-11	23.0	24.0	22.8	23.5	0.54	2.35	645147.0	15203179.76	746
2019-04-10	22.7	23.2	22.7	22.96	0.26	1.15	182531.0	4197066.3	335
2019-04-09	22.9	22.9	22.6	22.7	-0.14	-0.61	208341.0	4727645.5	273
2019-04-08	22.72	22.88	22.72	22.84	0.04	0.18	44028.0	1003989.64	82
2019-04-07	22.78	22.9	22.7	22.8	-0.04	-0.18	103170.0	2346892.5	188
2019-04-04	22.64	23.18	22.6	22.84	0.34	1.51	372236.0	8528592.22	573
2019-04-03	22.54	22.6	22.42	22.5	-0.08	-0.35	157892.0	3553869.1	222
2019-04-02	22.64	22.8	22.58	22.58	-0.08	-0.35	70595.0	1598411.5	133
2019-04-01	22.72	22.92	22.62	22.66	-0.2	-0.87	99593.0	2266707.92	116
2019-03-31	22.8	22.86	22.68	22.86	-0.1	-0.44	78604.0	1787667.22	143
2019-03-28	22.9	23.2	22.8	22.96	0.06	0.26	191232.0	4392993.68	347
2019-03-27	22.42	22.96	22.38	22.9	0.44	1.96	190366.0	4336594.36	237
2019-03-26	22.5	22.5	22.46	22.46	-0.1	-0.44	40423.0	909027.82	93
2019-03-25	22.5	22.56	22.4	22.56	0.06	0.27	33617.0	755955.6	103
2019-03-24	22.48	22.66	22.4	22.5	0.0	0.0	56235.0	1266326.3	128
2019-03-21	22.6	22.8	22.5	22.5	-0.16	-0.71	167605.0	3787358.18	261
2019-03-20	22.6	23.2	22.6	22.66	0.1	0.44	190168.0	4355165.72	440
2019-03-19	22.46	22.62	22.38	22.56	0.16	0.71	46091.0	1037950.44	135
2019-03-18	22.52	22.56	22.32	22.4	-0.16	-0.71	219050.0	4914306.74	270
2019-03-17	22.5	22.78	22.3	22.56	0.02	0.09	130774.0	2939052.76	277
2019-03-14	22.84	22.9	22.5	22.54	-0.32	-1.4	373609.0	8461874.26	474
2019-03-13	22.8	23.48	22.7	22.86	0.1	0.44	542795.0	12543064.36	911
2019-03-12	23.1	23.48	22.72	22.76	-0.34	-1.47	175718.0	4054171.6	292
2019-03-11	22.62	23.52	22.58	23.1	0.22	0.96	307423.0	7112149.8	450
2019-03-10	23.02	23.18	22.8	22.88	-0.3	-1.29	206172.0	4728886.82	330
2019-03-07	23.54	23.54	23.0	23.18	-0.38	-1.61	332639.0	7699944.96	562
2019-03-06	23.54	23.8	23.3	23.56	-0.08	-0.34	264820.0	6243415.54	595
2019-03-05	22.8	23.94	22.56	23.64	0.76	3.32	940444.0	21935468.76	1441
2019-03-04	22.1	22.94	22.06	22.88	0.78	3.53	397282.0	8975096.6	608
2019-03-03	22.04	22.32	22.02	22.1	-0.08	-0.36	100983.0	2236783.16	151
2019-02-28	22.02	22.38	22.0	22.18	0.18	0.82	112828.0	2494635.0	165
2019-02-27	22.0	22.14	21.96	22.0	0.0	0.0	62015.0	1364770.88	95
2019-02-26	22.06	22.14	21.92	22.0	0.0	0.0	52116.0	1149911.44	69
2019-02-25	22.0	22.0	21.8	22.0	0.0	0.0	63065.0	1385640.52	81
2019-02-24	22.04	22.04	21.98	22.0	-0.1	-0.45	35058.0	771641.86	75
2019-02-21	22.04	22.1	21.98	22.1	0.06	0.27	88919.0	1958470.54	148
2019-02-20	22.02	22.2	22.02	22.04	-0.04	-0.18	29308.0	647606.92	110
2019-02-19	22.14	22.14	22.06	22.08	-0.08	-0.36	31040.0	685415.16	81
2019-02-18	22.12	22.16	22.02	22.16	0.04	0.18	33613.0	743262.32	108
2019-02-17	22.04	22.5	22.0	22.12	0.1	0.45	52544.0	1164691.0	158
2019-02-14	22.0	22.1	22.0	22.02	0.02	0.09	53820.0	1184636.96	89
2019-02-13	22.02	22.1	22.0	22.0	-0.02	-0.09	53212.0	1171658.42	89
2019-02-12	22.0	22.02	22.0	22.02	0.02	0.09	69531.0	1529689.74	91
2019-02-11	21.92	22.0	21.92	22.0	0.0	0.0	22310.0	490250.18	63
2019-02-10	21.9	22.0	21.8	22.0	0.0	0.0	111729.0	2445141.72	114
2019-02-07	22.0	22.02	21.9	22.0	-0.08	-0.36	92053.0	2024661.4	92
2019-02-06	22.0	22.1	22.0	22.08	0.08	0.36	137490.0	3026161.72	116
2019-02-05	22.0	22.1	21.98	22.0	0.0	0.0	78983.0	1739567.32	67
2019-02-04	22.04	22.04	22.0	22.0	0.0	0.0	50861.0	1119579.82	81
2019-02-03	22.14	22.16	22.0	22.0	-0.1	-0.45	54301.0	1197891.58	125
2019-01-31	22.08	22.1	22.0	22.1	-0.06	-0.27	103179.0	2276484.18	141
2019-01-30	22.24	22.28	22.0	22.16	-0.08	-0.36	219481.0	4858044.4	245
2019-01-29	22.1	22.3	22.02	22.24	0.22	1.0	170930.0	3789820.1	241
2019-01-28	22.0	22.04	21.98	22.02	-0.04	-0.18	130189.0	2863775.86	175
2019-01-27	22.0	22.12	21.98	22.06	0.06	0.27	196318.0	4324633.86	178
2019-01-24	21.96	22.14	21.94	22.0	0.0	0.0	107259.0	2364335.96	194
2019-01-23	21.92	22.06	21.82	22.0	0.1	0.46	136004.0	2986051.08	247
2019-01-22	22.3	22.3	21.84	21.9	-0.22	-0.99	633753.0	13883752.78	304
2019-01-21	21.78	22.22	21.78	22.12	0.14	0.64	156887.0	3457169.54	292
2019-01-20	21.76	22.0	21.64	21.98	0.1	0.46	133424.0	2917994.26	224
2019-01-17	21.6	21.88	21.6	21.88	0.22	1.02	177090.0	3844817.16	246
2019-01-16	22.0	22.0	21.62	21.66	-0.22	-1.01	214908.0	4672573.62	379
2019-01-15	21.9	22.28	21.8	21.88	0.0	0.0	291609.0	6438618.56	404
2019-01-14	21.6	22.02	21.5	21.88	0.28	1.3	270763.0	5916601.64	510
2019-01-13	21.9	21.96	21.54	21.6	-0.2	-0.92	188527.0	4102773.88	445
2019-01-10	22.2	22.48	21.78	21.8	-0.04	-0.18	421800.0	9277107.98	705
2019-01-09	21.82	22.04	21.72	21.84	0.04	0.18	230439.0	5037693.14	395
2019-01-08	22.52	22.82	21.8	21.8	-0.7	-3.11	741251.0	16462632.5	948
2019-01-07	22.36	22.88	22.32	22.5	0.02	0.09	402364.0	9086698.52	523
2019-01-06	22.78	23.0	22.3	22.48	-0.16	-0.71	413710.0	9372085.12	571
2019-01-03	22.5	22.98	22.44	22.64	0.04	0.18	646159.0	14672200.9	810
2019-01-02	22.22	22.92	22.0	22.6	0.42	1.89	380434.0	8573655.6	724
2019-01-01	22.6	22.8	22.1	22.18	-0.44	-1.95	548273.0	12277942.72	780
2018-12-31	22.0	22.88	21.9	22.62	0.72	3.29	1065250.0	23923670.82	1307
2018-12-30	21.18	22.04	21.08	21.9	0.72	3.4	1099044.0	23876969.88	1299
2018-12-27	21.1	21.2	20.9	21.18	0.2	0.95	288665.0	6073584.82	456
2018-12-26	21.2	21.26	20.9	20.98	-0.18	-0.85	713514.0	14991762.08	442
2018-12-25	20.7	21.16	20.62	21.16	-0.04	-0.19	593882.0	12457553.4	550
2018-12-24	21.3	21.34	20.84	21.2	0.02	0.09	1027141.0	21716610.32	973
2018-12-23	20.0	21.58	20.0	21.18	0.68	3.32	1657423.0	34982133.04	1969
2018-12-20	20.96	21.28	20.38	20.5	-0.32	-1.54	1279944.0	26585279.5	1292
2018-12-19	19.96	21.2	19.92	20.82	0.8	4.0	1821974.0	37728776.26	1820
2018-12-18	20.0	20.02	19.86	20.02	0.0	0.0	407097.0	8121842.22	486
2018-12-17	20.12	20.34	20.0	20.02	-0.08	-0.4	550574.0	11094235.64	662
2018-12-16	20.1	20.3	19.9	20.1	0.0	0.0	565612.0	11379561.46	712
2018-12-13	19.92	20.18	19.82	20.1	0.1	0.5	535839.0	10709711.2	638
2018-12-12	19.9	20.2	19.88	20.0	0.1	0.5	449512.0	9003623.8	691
2018-12-11	19.78	20.6	19.66	19.9	0.16	0.81	2334383.0	47005651.56	2493
2018-12-10	19.44	19.82	19.36	19.74	0.3	1.54	558792.0	10934984.7	686
2018-12-09	19.52	19.56	19.4	19.44	-0.08	-0.41	403788.0	7865621.3	547
2018-12-06	19.6	19.72	19.42	19.52	-0.1	-0.51	511863.0	10013508.42	558
2018-12-05	19.64	19.76	19.5	19.62	-0.08	-0.41	532175.0	10428282.92	647
2018-12-04	19.62	19.7	19.52	19.7	0.18	0.92	1003566.0	19675322.56	672
2018-12-03	19.42	19.82	19.4	19.52	0.16	0.83	1167129.0	22890871.48	1194
2018-12-02	19.4	19.52	19.02	19.36	-0.34	-1.73	1497361.0	29000562.78	1745
2018-11-29	19.86	20.1	19.66	19.7	-0.16	-0.81	1049156.0	20839389.84	1374
2018-11-28	19.8	20.12	19.7	19.86	0.1	0.51	1167734.0	23251516.66	1374
2018-11-27	19.7	19.86	19.6	19.76	0.14	0.71	841324.0	16595156.6	1175
2018-11-26	20.04	20.32	19.56	19.62	-0.4	-2.0	1774643.0	35311549.76	2020
2018-11-25	20.5	20.64	19.9	20.02	-0.52	-2.53	2772520.0	56233380.82	2899
2018-11-22	19.48	21.44	19.42	20.54	1.04	5.33	5380100.0	110633224.68	4829
2018-11-21	19.42	19.72	19.32	19.5	0.1	0.52	927570.0	18034926.8	1351
2018-11-20	19.48	19.96	19.02	19.4	-0.04	-0.21	2113459.0	41234863.94	3163
2018-11-19	20.5	20.72	19.44	19.44	-0.56	-2.8	4994125.0	101349577.14	5041
2018-11-18	20.9	20.9	19.2	20.0	1.0	5.26	9122737.0	184154039.74	7726
