# Supplementary material for: Effective short-term forecasts of Saudi stock price trends using technical indicators and large-scale multivariate time series
Source: PeerJ Comput Sci. 2023 Jan 6;9:e1205. doi: 10.7717/peerj-cs.1205 (PMC10280263; doi:10.7717/peerj-cs.1205)
Supplement: Supplemental Information 3 [file peerj-cs-09-1205-s003.zip › TASI Dataset 2021/ATAA_4292.csv]

date	open	high	low	close	change	change_percent	volume_traded	value_traded_SAR	number_trades
2020-03-19	33.8	35.25	33.4	33.4	-0.6	-1.76	302519.0	10322448.5	933
2020-03-18	36.5	36.5	33.7	34.0	-0.85	-2.44	176312.0	6166617.5	668
2020-03-17	31.6	34.85	31.4	34.85	3.15	9.94	223712.0	7470312.1	461
2020-03-16	31.9	33.1	31.05	31.7	-0.7	-2.16	240758.0	7733145.35	810
2020-03-15	34.1	34.95	32.4	32.4	-0.65	-1.97	300734.0	10169459.6	809
2020-03-12	32.9	34.2	32.9	33.05	-2.45	-6.9	165658.0	5567574.0	629
2020-03-11	37.3	39.25	34.65	35.5	-0.7	-1.93	561043.0	20951718.5	1648
2020-03-10	36.2	36.2	34.5	36.2	3.25	9.86	235146.0	8406165.05	528
2020-03-09	33.2	34.5	31.6	32.95	-2.15	-6.13	268721.0	8844556.85	481
2020-03-08	35.2	35.9	34.0	35.1	-2.3	-6.15	228247.0	8008244.75	659
2020-03-05	37.0	39.45	37.0	37.4	0.6	1.63	1301927.0	49925510.5	2834
2020-03-04	39.0	40.0	36.55	36.8	-0.6	-1.6	660522.0	25391898.95	1914
2020-03-03	35.5	37.4	34.9	37.4	3.4	10.0	285726.0	10441855.05	570
2020-03-02	35.75	37.0	33.5	34.0	-1.0	-2.86	499850.0	17831010.9	1198
2020-03-01	35.5	35.55	33.55	35.0	-2.0	-5.41	155643.0	5393721.15	576
2020-02-27	37.6	39.0	37.0	37.0	-1.1	-2.89	104878.0	3953884.65	478
2020-02-26	38.0	39.5	37.1	38.1	-0.2	-0.52	494369.0	18667938.05	864
2020-02-25	39.0	40.0	37.8	38.3	-1.75	-4.37	322977.0	12523626.95	966
2020-02-24	39.4	40.65	38.25	40.05	0.75	1.91	1403735.0	55706661.5	2349
2020-02-23	36.9	40.0	36.7	39.3	2.3	6.22	602892.0	23396852.7	994
2020-02-20	38.25	38.8	37.0	37.0	-0.95	-2.5	286586.0	10872922.2	513
2020-02-19	35.8	39.4	35.6	37.95	2.1	5.86	558725.0	21201177.75	1099
2020-02-18	34.2	35.9	34.2	35.85	1.0	2.87	113615.0	3994172.6	255
2020-02-17	34.5	35.1	34.5	34.85	0.65	1.9	71286.0	2484108.45	156
2020-02-16	34.3	34.65	33.95	34.2	-0.2	-0.58	44739.0	1537249.5	103
2020-02-13	34.35	34.7	34.0	34.4	-0.05	-0.15	150165.0	5156367.65	260
2020-02-12	33.45	35.0	33.3	34.45	0.8	2.38	334857.0	11535493.85	495
2020-02-11	34.2	34.5	33.4	33.65	-0.75	-2.18	94447.0	3203187.15	213
2020-02-10	34.15	35.0	34.1	34.4	-0.3	-0.86	55165.0	1905888.75	169
2020-02-09	35.0	35.3	33.8	34.7	-0.4	-1.14	149578.0	5163850.3	255
2020-02-06	34.1	35.5	34.05	35.1	0.6	1.74	344012.0	12024593.65	558
2020-02-05	33.5	35.6	33.4	34.5	1.2	3.6	1074205.0	37231499.0	1595
2020-02-04	32.0	34.5	31.95	33.3	1.3	4.06	346212.0	11502254.75	890
2020-02-03	33.35	33.35	32.0	32.0	-1.35	-4.05	136079.0	4435703.25	287
2020-02-02	32.5	33.8	32.4	33.35	0.6	1.83	418057.0	13879594.5	579
2020-01-30	31.95	33.0	31.55	32.75	0.9	2.83	573870.0	18613211.9	1009
2020-01-29	30.4	32.0	30.3	31.85	1.55	5.12	638819.0	20031718.45	958
2020-01-28	29.7	30.35	29.5	30.3	0.5	1.68	412025.0	12379095.55	406
2020-01-27	29.9	29.9	29.45	29.8	-0.1	-0.33	108567.0	3224104.55	163
2020-01-26	29.95	30.0	29.4	29.9	-0.05	-0.17	256985.0	7617414.8	251
2020-01-23	30.0	30.05	29.75	29.95	-0.05	-0.17	105597.0	3162726.95	155
2020-01-22	29.9	30.0	29.65	30.0	-0.15	-0.5	188007.0	5620459.65	262
2020-01-21	29.6	30.15	29.6	30.15	-0.6	-1.95	470119.0	14032834.2	636
2020-01-20	30.55	30.75	30.5	30.75	0.25	0.82	425359.0	13013649.65	532
2020-01-19	30.3	30.5	30.2	30.5	0.35	1.16	236908.0	7186999.3	360
2020-01-16	30.15	30.25	29.9	30.15	-0.15	-0.5	169182.0	5086625.6	255
2020-01-15	30.4	30.4	30.0	30.3	0.0	0.0	247573.0	7467841.25	257
2020-01-14	30.65	30.65	30.15	30.3	0.0	0.0	259153.0	7852193.2	338
2020-01-13	29.85	30.5	29.8	30.3	0.5	1.68	294598.0	8883712.8	410
2020-01-12	29.45	29.8	29.45	29.8	0.3	1.02	119554.0	3547484.75	207
2020-01-09	29.3	29.55	29.2	29.5	0.7	2.43	146818.0	4309343.6	268
2020-01-08	29.0	29.1	28.5	28.8	-0.6	-2.04	154391.0	4441116.2	323
2020-01-07	29.45	29.6	29.05	29.4	0.1	0.34	88208.0	2585977.6	163
2020-01-06	29.55	29.7	29.0	29.3	-0.3	-1.01	178404.0	5233119.25	283
2020-01-05	29.35	30.05	29.35	29.6	-0.35	-1.17	263244.0	7826857.45	373
2020-01-02	29.9	30.0	29.7	29.95	0.35	1.18	226989.0	6776463.6	385
2020-01-01	29.5	29.8	29.5	29.6	0.05	0.17	115616.0	3432217.25	207
2019-12-31	29.5	29.7	29.4	29.55	-0.25	-0.84	110142.0	3254551.0	203
2019-12-30	30.0	30.15	29.2	29.8	0.0	0.0	464333.0	13834627.95	682
2019-12-29	29.3	30.2	29.0	29.8	0.75	2.58	940349.0	27952388.45	1415
2019-12-26	29.0	29.35	28.9	29.05	0.1	0.35	217303.0	6327134.65	373
2019-12-25	28.75	29.2	28.75	28.95	0.15	0.52	314052.0	9108211.8	470
2019-12-24	28.95	28.95	28.65	28.8	-0.1	-0.35	130287.0	3749283.7	260
2019-12-23	28.5	29.0	28.5	28.9	0.35	1.23	310027.0	8938316.9	414
2019-12-22	28.5	28.7	28.45	28.55	-0.1	-0.35	140089.0	4000195.4	208
2019-12-19	28.75	28.9	28.55	28.65	0.0	0.0	197747.0	5675627.05	282
2019-12-18	28.05	28.7	27.9	28.65	0.65	2.32	432253.0	12279103.65	580
2019-12-17	27.95	28.15	27.8	28.0	0.1	0.36	201482.0	5633929.65	291
2019-12-16	27.6	27.95	27.6	27.9	0.2	0.72	115421.0	3209302.85	213
2019-12-15	27.65	27.9	27.5	27.7	0.1	0.36	119203.0	3298673.45	270
2019-12-12	27.75	27.8	27.5	27.6	-0.3	-1.08	169092.0	4673367.5	400
2019-12-11	27.7	28.05	27.7	27.9	0.0	0.0	117618.0	3276106.0	298
2019-12-10	27.8	27.95	27.6	27.9	0.1	0.36	140680.0	3910888.25	280
2019-12-09	28.2	28.4	27.8	27.8	-0.6	-2.11	321025.0	9023582.9	599
2019-12-08	28.5	28.6	28.4	28.4	-0.05	-0.18	244228.0	6956434.95	329
2019-12-05	28.35	28.5	28.15	28.45	0.1	0.35	169263.0	4793988.35	376
2019-12-04	27.75	28.4	27.7	28.35	0.6	2.16	305563.0	8566769.8	414
2019-12-03	28.0	28.0	27.65	27.75	-0.25	-0.89	207345.0	5772020.8	393
2019-12-02	28.4	28.4	27.95	28.0	-0.4	-1.41	727295.0	20391144.5	696
2019-12-01	27.95	28.55	27.8	28.4	0.6	2.16	891060.0	25111219.2	775
2019-11-28	27.7	27.8	27.6	27.8	-0.05	-0.18	66261.0	1836081.3	172
2019-11-27	27.8	28.1	27.7	27.85	0.1	0.36	167473.0	4666936.25	208
2019-11-26	28.05	28.05	27.7	27.75	-0.25	-0.89	166099.0	4615616.75	277
2019-11-25	27.7	28.2	27.6	28.0	0.25	0.9	533709.0	14921940.25	345
2019-11-24	27.9	27.95	27.75	27.75	-0.25	-0.89	118223.0	3293030.5	162
2019-11-21	28.2	28.2	27.9	28.0	-0.2	-0.71	96277.0	2698288.65	210
2019-11-20	27.95	28.2	27.9	28.2	0.35	1.26	104071.0	2916319.25	258
2019-11-19	28.1	28.1	27.6	27.85	-0.3	-1.07	674730.0	18809537.65	700
2019-11-18	28.4	28.5	28.0	28.15	-0.25	-0.88	196415.0	5535853.2	317
2019-11-17	28.35	28.5	28.3	28.4	-0.1	-0.35	102081.0	2896587.7	240
2019-11-14	28.35	28.65	28.3	28.5	0.15	0.53	289320.0	8239268.55	379
2019-11-13	28.4	29.1	28.35	28.35	-0.25	-0.87	417259.0	11990159.25	703
2019-11-12	28.45	28.6	28.35	28.6	0.15	0.53	158514.0	4515323.35	271
2019-11-11	28.3	28.5	28.3	28.45	0.15	0.53	197262.0	5603949.9	359
2019-11-10	28.2	28.35	28.1	28.3	0.2	0.71	125134.0	3528221.0	225
2019-11-07	28.4	28.45	28.1	28.1	-0.25	-0.88	185898.0	5256214.65	283
2019-11-06	28.3	28.45	28.25	28.35	0.1	0.35	105895.0	2997629.5	159
2019-11-05	28.45	28.5	28.2	28.25	0.0	0.0	176399.0	4993100.6	285
2019-11-04	28.35	28.5	28.25	28.25	0.1	0.36	194180.0	5500262.0	341
2019-11-03	28.2	28.4	27.75	28.15	-0.35	-1.23	125292.0	3528126.3	237
2019-10-31	28.7	28.8	28.45	28.5	0.25	0.88	275567.0	7890156.65	449
2019-10-30	28.15	28.85	28.1	28.25	0.1	0.36	262886.0	7443256.9	355
2019-10-29	28.55	28.75	28.1	28.15	-0.85	-2.93	277279.0	7874263.4	465
2019-10-28	29.2	29.3	29.0	29.0	-0.2	-0.68	164547.0	4783429.9	285
2019-10-27	29.15	29.3	29.1	29.2	0.0	0.0	266983.0	7806401.45	234
2019-10-24	29.55	29.55	29.2	29.2	-0.35	-1.18	184817.0	5430954.7	277
2019-10-23	29.7	29.8	29.35	29.55	0.25	0.85	338391.0	9997897.25	507
2019-10-22	29.3	29.55	29.25	29.3	0.0	0.0	132312.0	3886660.2	213
2019-10-21	29.7	29.7	29.2	29.3	-0.5	-1.68	99996.0	2942337.35	296
2019-10-20	29.45	29.9	29.35	29.8	0.6	2.05	318537.0	9413091.4	521
2019-10-17	29.4	29.5	29.0	29.2	-0.05	-0.17	260445.0	7585479.0	401
2019-10-16	28.7	29.4	28.7	29.25	-0.05	-0.17	303831.0	8810414.7	479
2019-10-15	28.9	29.3	28.05	29.3	0.4	1.38	218909.0	6318828.35	405
2019-10-14	29.0	29.6	28.8	28.9	-0.6	-2.03	681051.0	19796041.9	984
2019-10-13	30.0	30.15	29.25	29.5	-0.5	-1.67	126617.0	3762202.4	239
2019-10-10	30.2	30.45	29.85	30.0	-0.4	-1.32	235528.0	7067120.5	502
2019-10-09	31.0	31.0	30.25	30.4	-0.7	-2.25	201895.0	6162291.1	451
2019-10-08	31.55	31.55	30.9	31.1	-0.5	-1.58	154216.0	4797660.3	336
2019-10-07	31.55	31.75	31.55	31.6	-0.05	-0.16	128179.0	4057366.8	174
2019-10-06	31.9	31.9	31.55	31.65	0.25	0.8	126167.0	4001230.3	226
2019-10-03	31.35	31.6	31.15	31.4	-0.05	-0.16	109065.0	3413150.75	216
2019-10-02	31.7	31.8	31.4	31.45	-0.25	-0.79	143475.0	4525457.9	215
2019-10-01	32.1	32.2	31.55	31.7	-0.2	-0.63	235274.0	7501692.45	299
2019-09-30	31.85	31.9	31.7	31.9	0.2	0.63	136080.0	4327879.1	205
2019-09-29	31.55	31.8	31.55	31.7	0.05	0.16	101885.0	3225630.5	196
2019-09-26	31.8	31.95	31.65	31.65	0.0	0.0	135909.0	4322392.25	248
2019-09-25	32.0	32.2	31.6	31.65	-0.25	-0.78	234800.0	7492344.4	358
2019-09-24	31.45	31.95	31.45	31.9	0.6	1.92	342041.0	10872122.35	464
2019-09-22	30.95	31.5	30.95	31.3	0.5	1.62	244021.0	7640132.35	420
2019-09-19	30.65	31.5	30.65	30.8	0.1	0.33	264689.0	8214054.45	403
2019-09-18	30.8	31.0	30.55	30.7	0.2	0.66	186972.0	5756196.85	332
2019-09-17	31.0	31.3	30.4	30.5	-0.5	-1.61	290744.0	8976367.2	464
2019-09-16	32.0	32.1	30.65	31.0	-0.75	-2.36	392991.0	12316100.65	702
2019-09-15	31.2	32.35	31.1	31.75	-0.45	-1.4	157363.0	4994625.35	386
2019-09-12	32.0	32.35	31.85	32.2	0.2	0.63	142008.0	4559657.95	349
2019-09-11	32.35	32.5	31.8	32.0	-0.3	-0.93	299031.0	9581841.9	617
2019-09-10	33.6	33.6	32.25	32.3	-1.15	-3.44	545095.0	18005626.2	972
2019-09-09	33.2	33.6	33.15	33.45	0.3	0.9	387967.0	12951665.45	565
2019-09-08	33.05	33.5	33.0	33.15	0.1	0.3	258218.0	8595353.0	467
2019-09-05	33.3	33.35	33.0	33.05	-0.15	-0.45	264707.0	8776508.45	501
2019-09-04	33.05	33.45	32.9	33.2	0.2	0.61	394115.0	13104350.65	560
2019-09-03	33.4	33.7	32.95	33.0	-0.35	-1.05	731376.0	24355719.45	1070
2019-09-02	33.0	33.55	32.6	33.35	0.5	1.52	441024.0	14630198.15	728
2019-09-01	33.5	33.65	32.8	32.85	-0.65	-1.94	417252.0	13793094.8	769
2019-08-29	33.6	34.4	33.4	33.5	-0.15	-0.45	612298.0	20738867.65	906
2019-08-28	33.2	34.0	33.0	33.65	0.5	1.51	709538.0	23930221.65	851
2019-08-27	34.1	34.1	33.05	33.15	-0.65	-1.92	346120.0	11617310.95	731
2019-08-26	33.65	34.3	33.35	33.8	0.3	0.9	401302.0	13556354.15	768
2019-08-25	33.65	33.95	33.3	33.5	-0.5	-1.47	223781.0	7510570.75	588
2019-08-22	34.95	34.95	33.6	34.0	-0.7	-2.02	688971.0	23491833.8	1066
2019-08-21	35.1	35.25	34.55	34.7	-0.3	-0.86	509183.0	17774141.3	820
2019-08-20	35.0	35.7	34.5	35.0	0.2	0.57	1588854.0	55845308.8	2223
2019-08-19	33.55	35.3	33.45	34.8	1.35	4.04	1998246.0	68971234.5	2754
2019-08-18	33.15	33.8	33.0	33.45	0.35	1.06	620529.0	20730118.8	1182
2019-08-08	33.5	33.9	32.95	33.1	-0.3	-0.9	572952.0	19110207.65	1198
2019-08-07	32.2	33.65	32.1	33.4	1.3	4.05	1293697.0	42683187.05	2033
2019-08-06	32.3	32.8	31.75	32.1	-0.4	-1.23	665402.0	21522983.6	1347
2019-08-05	33.1	33.35	32.5	32.5	-0.65	-1.96	417230.0	13736338.1	1273
2019-08-04	33.0	34.0	32.95	33.15	0.0	0.0	1510952.0	50524217.75	2822
2019-08-01	34.0	34.8	32.8	33.15	1.25	3.92	4010943.0	135830065.4	6247
2019-07-31	31.9	31.9	31.9	31.9	2.9	10.0	336939.0	10748354.1	375
