# Supplementary material for: Effective short-term forecasts of Saudi stock price trends using technical indicators and large-scale multivariate time series
Source: PeerJ Comput Sci. 2023 Jan 6;9:e1205. doi: 10.7717/peerj-cs.1205 (PMC10280263; doi:10.7717/peerj-cs.1205)
Supplement: Supplemental Information 3 [file peerj-cs-09-1205-s003.zip › TASI Dataset 2021/SISCO_2190.csv]

date	open	high	low	close	change	change_percent	volume_traded	value_traded_SAR	number_trades
2020-03-19	13.7	14.76	13.7	14.4	0.38	2.71	1022494.0	14759868.46	973
2020-03-18	13.7	14.5	13.68	14.02	0.24	1.74	1143461.0	16111296.68	1068
2020-03-17	13.1	14.14	13.1	13.78	0.08	0.58	1846878.0	25063364.48	2159
2020-03-16	14.5	14.98	13.7	13.7	-1.52	-9.99	2009083.0	27987167.9	1779
2020-03-15	17.5	17.52	15.22	15.22	-1.68	-9.94	1221114.0	19800632.04	1171
2020-03-12	15.5	17.0	15.5	16.9	0.12	0.72	721401.0	11766824.18	597
2020-03-11	16.5	17.12	15.88	16.78	0.38	2.32	3081188.0	51549123.3	2511
2020-03-10	16.2	16.8	15.3	16.4	0.5	3.14	3742121.0	60135305.1	2796
2020-03-09	15.9	15.9	15.9	15.9	-1.76	-9.97	577059.0	9175238.1	211
2020-03-08	17.66	17.82	17.66	17.66	-1.96	-9.99	974828.0	17232206.96	503
2020-03-05	19.84	20.56	19.62	19.62	-0.06	-0.3	1492412.0	29975731.22	2268
2020-03-04	19.7	20.0	19.6	19.68	-0.42	-2.09	597571.0	11859495.72	919
2020-03-03	19.8	20.24	19.6	20.1	0.52	2.66	1785688.0	35506930.6	2118
2020-03-02	21.8	21.8	19.06	19.58	-1.4	-6.67	3973642.0	78972507.28	4635
2020-03-01	22.0	22.2	20.98	20.98	-2.32	-9.96	2469374.0	52085091.72	1854
2020-02-27	23.9	24.24	23.24	23.3	-0.58	-2.43	400020.0	9425956.52	965
2020-02-26	24.0	24.0	23.3	23.88	-0.18	-0.75	326192.0	7702007.88	797
2020-02-25	23.98	24.32	23.92	24.06	0.0	0.0	538138.0	12950018.1	727
2020-02-24	25.0	25.2	24.0	24.06	-0.92	-3.68	615216.0	15105526.73	1198
2020-02-23	24.28	25.5	24.1	24.98	0.68	2.8	992361.0	24834963.88	1049
2020-02-20	24.12	24.7	24.1	24.3	0.2	0.83	497658.0	12178709.6	815
2020-02-19	24.12	24.28	24.0	24.1	-0.02	-0.08	377001.0	9099885.22	700
2020-02-18	24.0	24.18	23.92	24.12	-0.06	-0.25	180255.0	4332604.9	395
2020-02-17	23.92	24.5	23.88	24.18	0.22	0.92	541211.0	13156286.98	1048
2020-02-16	24.0	24.5	23.58	23.96	-0.54	-2.2	318965.0	7691188.3	547
2020-02-13	24.5	24.94	24.24	24.5	0.0	0.0	468675.0	11486202.86	1717
2020-02-12	24.0	24.8	23.42	24.5	0.32	1.32	1207792.0	29227399.12	1585
2020-02-11	24.6	25.0	23.66	24.18	-0.56	-2.26	670762.0	16316222.64	1139
2020-02-10	24.9	25.35	24.62	24.74	-0.14	-0.56	502750.0	12528050.83	714
2020-02-09	24.9	24.94	24.14	24.88	-0.02	-0.08	524368.0	12826050.38	873
2020-02-06	25.6	25.7	24.32	24.9	-0.25	-0.99	1080070.0	27180270.5	4123
2020-02-05	24.9	26.3	24.5	25.15	0.69	2.82	2012371.0	51069403.55	2626
2020-02-04	24.2	24.8	24.02	24.46	0.32	1.33	568128.0	13849321.98	1228
2020-02-03	23.98	24.2	23.68	24.14	0.16	0.67	898625.0	21494959.64	1887
2020-02-02	23.0	24.0	23.0	23.98	0.48	2.04	1312578.0	31234564.74	1416
2020-01-30	22.92	23.92	22.92	23.5	0.46	2.0	1355691.0	32087885.5	1476
2020-01-29	22.34	23.32	22.0	23.04	1.12	5.11	1207908.0	27499915.5	1738
2020-01-28	22.2	22.48	21.9	21.92	-0.3	-1.35	875143.0	19306692.34	995
2020-01-27	23.0	23.18	22.22	22.22	-0.64	-2.8	830053.0	18968416.04	1003
2020-01-26	22.8	23.2	22.7	22.86	-0.04	-0.17	1249551.0	28803266.22	1263
2020-01-23	21.64	23.0	21.32	22.9	1.26	5.82	1801183.0	39714321.62	1854
2020-01-22	22.2	22.26	21.22	21.64	-0.56	-2.52	1952833.0	42335744.38	2297
2020-01-21	23.2	23.2	22.2	22.2	-0.92	-3.98	1191795.0	27338738.92	1109
2020-01-20	22.1	23.2	22.02	23.12	1.04	4.71	1983395.0	45097315.58	1859
2020-01-19	21.2	22.1	21.1	22.08	1.02	4.84	1021860.0	22240097.28	980
2020-01-16	20.2	21.2	20.14	21.06	0.76	3.74	1049050.0	21822746.9	747
2020-01-15	20.2	20.48	20.0	20.3	0.1	0.5	403395.0	8171208.06	469
2020-01-14	19.6	20.5	19.6	20.2	0.6	3.06	646050.0	12971325.02	671
2020-01-13	19.3	19.6	19.3	19.6	0.36	1.87	237025.0	4623636.0	274
2020-01-12	19.0	19.34	19.0	19.24	0.38	2.01	234222.0	4497310.06	292
2020-01-09	18.16	18.86	18.16	18.86	1.1	6.19	343067.0	6376326.72	410
2020-01-08	18.5	18.5	17.6	17.76	-0.82	-4.41	509819.0	9223788.92	611
2020-01-07	18.92	18.98	18.5	18.58	-0.06	-0.32	154303.0	2888548.04	235
2020-01-06	18.8	18.84	18.5	18.64	-0.16	-0.85	204033.0	3810816.36	211
2020-01-05	18.72	19.34	18.72	18.8	-0.86	-4.37	299915.0	5700218.22	491
2020-01-02	19.62	19.88	19.5	19.66	0.06	0.31	214253.0	4204703.4	302
2020-01-01	19.7	19.98	19.5	19.6	0.0	0.0	301827.0	5965048.36	401
2019-12-31	19.0	19.9	19.0	19.6	0.58	3.05	697517.0	13607507.74	720
2019-12-30	19.1	19.16	18.92	19.02	-0.08	-0.42	169908.0	3235415.74	315
2019-12-29	19.0	19.32	19.0	19.1	0.08	0.42	480612.0	9201039.88	326
2019-12-26	18.72	19.1	18.72	19.02	0.22	1.17	394120.0	7482975.32	367
2019-12-25	19.16	19.2	18.74	18.8	-0.36	-1.88	380889.0	7220123.74	442
2019-12-24	18.9	19.5	18.72	19.16	0.52	2.79	2275005.0	43516372.06	1536
2019-12-23	18.8	18.8	18.46	18.64	-0.06	-0.32	575445.0	10687595.02	426
2019-12-22	18.5	19.0	18.5	18.7	0.26	1.41	296752.0	5575814.42	395
2019-12-19	18.08	18.64	18.08	18.44	0.44	2.44	476163.0	8772430.74	569
2019-12-18	17.46	18.2	17.4	18.0	0.6	3.45	1374102.0	24567573.56	706
2019-12-17	17.26	17.46	17.18	17.4	0.1	0.58	257416.0	4461627.34	279
2019-12-16	17.5	17.5	17.2	17.3	-0.2	-1.14	317745.0	5518748.66	350
2019-12-15	18.0	18.0	17.4	17.5	0.02	0.11	823053.0	14423727.42	564
2019-12-12	17.4	17.96	17.12	17.48	0.08	0.46	667435.0	11740438.02	697
2019-12-11	17.4	17.72	17.18	17.4	0.1	0.58	658466.0	11429955.8	528
2019-12-10	17.5	17.5	16.96	17.3	-0.1	-0.57	1108663.0	19148767.32	813
2019-12-09	16.52	18.0	16.5	17.4	0.8	4.82	920055.0	15892959.24	950
2019-12-08	16.42	16.64	16.3	16.6	0.32	1.97	399485.0	6566204.38	331
2019-12-05	15.68	16.4	15.68	16.28	0.64	4.09	375811.0	6056655.98	609
2019-12-04	15.62	15.7	15.56	15.64	-0.16	-1.01	178126.0	2784440.84	232
2019-12-03	16.12	16.12	15.7	15.8	-0.38	-2.35	324166.0	5163750.34	1181
2019-12-02	16.22	16.26	16.08	16.18	-0.08	-0.49	82911.0	1340292.02	147
2019-12-01	16.22	16.28	16.14	16.26	0.14	0.87	98599.0	1595672.3	89
2019-11-28	16.18	16.2	16.12	16.12	-0.06	-0.37	109207.0	1766339.82	119
2019-11-27	16.12	16.26	16.0	16.18	0.08	0.5	91246.0	1470181.5	139
2019-11-26	16.1	16.26	16.0	16.1	0.08	0.5	207877.0	3361457.28	211
2019-11-25	16.0	16.24	16.0	16.02	-0.18	-1.11	234117.0	3770579.12	294
2019-11-24	16.34	16.5	15.94	16.2	-0.12	-0.74	254510.0	4127767.18	308
2019-11-21	16.34	16.34	16.22	16.32	-0.08	-0.49	127184.0	2069264.68	164
2019-11-20	16.2	16.54	16.2	16.4	0.1	0.61	254438.0	4173547.26	269
2019-11-19	16.6	16.64	16.16	16.3	-0.3	-1.81	242209.0	3961397.58	289
2019-11-18	16.36	16.96	16.3	16.6	0.28	1.72	786630.0	13004994.14	653
2019-11-17	15.48	16.36	15.48	16.32	0.72	4.62	744634.0	11975490.74	750
2019-11-14	15.6	15.66	15.56	15.6	-0.02	-0.13	109854.0	1713453.2	125
2019-11-13	15.54	15.88	15.52	15.62	0.1	0.64	378076.0	5945602.74	408
2019-11-12	15.62	15.66	15.52	15.52	-0.08	-0.51	145392.0	2268838.8	158
2019-11-11	15.6	15.68	15.5	15.6	0.14	0.91	493367.0	7694366.04	372
2019-11-10	15.28	15.62	15.28	15.46	0.1	0.65	247899.0	3828721.78	245
2019-11-07	15.64	15.64	15.36	15.36	-0.22	-1.41	161671.0	2500449.38	212
2019-11-06	15.74	15.84	15.42	15.58	-0.2	-1.27	366385.0	5741937.54	302
2019-11-05	15.38	15.82	15.38	15.78	0.48	3.14	858026.0	13424615.04	774
2019-11-04	14.8	15.34	14.8	15.3	0.3	2.0	487724.0	7392754.24	552
2019-11-03	14.86	15.16	14.82	15.0	0.0	0.0	310878.0	4675209.9	241
2019-10-31	14.82	15.06	14.82	15.0	0.18	1.21	223614.0	3346137.48	230
2019-10-30	14.7	15.04	14.7	14.82	0.14	0.95	429115.0	6387082.14	679
2019-10-29	14.52	14.68	14.48	14.68	-0.04	-0.27	170864.0	2487137.96	139
2019-10-28	14.7	14.76	14.62	14.72	0.02	0.14	95574.0	1402305.12	106
2019-10-27	14.7	14.7	14.7	14.7	0.0	0.0	24419.0	358428.1	85
2019-10-24	14.8	14.82	14.7	14.7	-0.1	-0.68	137006.0	2024885.32	111
2019-10-23	14.7	14.92	14.7	14.8	0.04	0.27	176042.0	2614390.42	180
2019-10-22	14.64	14.76	14.58	14.76	0.12	0.82	175696.0	2574174.92	233
2019-10-21	14.7	14.72	14.6	14.64	-0.16	-1.08	153188.0	2245922.38	215
2019-10-20	14.88	15.08	14.76	14.8	0.08	0.54	526471.0	7810767.68	377
2019-10-17	14.5	14.84	14.5	14.72	0.12	0.82	545517.0	8059011.16	286
2019-10-16	14.4	14.64	14.3	14.6	0.22	1.53	358487.0	5168930.12	283
2019-10-15	14.38	14.96	14.32	14.38	0.16	1.13	361123.0	5265948.56	462
2019-10-14	15.18	15.28	14.22	14.22	-0.78	-5.2	486549.0	7218952.02	720
2019-10-13	14.1	15.2	14.1	15.0	0.9	6.38	619262.0	9107769.18	586
2019-10-10	14.36	14.36	14.1	14.1	-0.26	-1.81	116129.0	1645637.7	123
2019-10-09	14.4	14.4	14.34	14.36	-0.12	-0.83	87252.0	1253516.88	186
2019-10-08	14.6	14.6	14.48	14.48	-0.14	-0.96	77694.0	1126209.76	140
2019-10-07	14.76	14.76	14.6	14.62	-0.14	-0.95	161264.0	2364299.72	202
2019-10-06	14.9	14.94	14.74	14.76	-0.06	-0.4	278588.0	4138014.92	334
2019-10-03	14.72	14.88	14.72	14.82	0.1	0.68	68383.0	1012724.4	126
2019-10-02	15.04	15.04	14.72	14.72	-0.32	-2.13	179242.0	2668976.8	386
2019-10-01	15.24	15.26	15.04	15.04	-0.16	-1.05	137857.0	2089470.34	191
2019-09-30	15.2	15.44	15.12	15.2	0.04	0.26	448692.0	6837878.88	477
2019-09-29	14.92	15.16	14.9	15.16	0.26	1.74	86612.0	1303735.44	124
2019-09-26	15.04	15.1	14.88	14.9	-0.12	-0.8	119625.0	1789057.9	210
2019-09-25	15.16	15.16	15.0	15.02	-0.14	-0.92	78773.0	1186273.58	113
2019-09-24	14.72	15.2	14.7	15.16	0.46	3.13	209699.0	3140247.28	244
2019-09-22	14.64	14.78	14.64	14.7	0.2	1.38	130233.0	1911676.58	104
2019-09-19	14.54	14.56	14.32	14.5	-0.12	-0.82	117540.0	1699323.24	186
2019-09-18	14.74	14.8	14.62	14.62	0.0	0.0	52980.0	778733.48	81
2019-09-17	14.52	14.72	14.52	14.62	0.0	0.0	150501.0	2203819.34	133
2019-09-16	14.92	15.02	14.52	14.62	-0.32	-2.14	162242.0	2406820.6	182
2019-09-15	14.7	14.94	14.64	14.94	-0.14	-0.93	79940.0	1179351.62	145
2019-09-12	15.18	15.2	14.82	15.08	-0.12	-0.79	282807.0	4265358.4	301
2019-09-11	15.44	15.44	15.2	15.2	-0.44	-2.81	285279.0	4359745.78	157
2019-09-10	15.82	15.82	15.44	15.64	-0.12	-0.76	398788.0	6235892.54	297
2019-09-09	15.54	16.16	15.52	15.76	0.24	1.55	711346.0	11258333.14	801
2019-09-08	15.36	15.56	15.36	15.52	0.16	1.04	529591.0	8204880.74	438
2019-09-05	15.48	15.48	15.36	15.36	-0.1	-0.65	527784.0	8133645.38	303
2019-09-04	15.46	15.6	15.36	15.46	0.0	0.0	481393.0	7432080.5	436
2019-09-03	15.16	15.46	15.16	15.46	0.24	1.58	426322.0	6515761.28	440
2019-09-02	15.14	15.4	15.02	15.22	-0.1	-0.65	432067.0	6551279.12	492
2019-09-01	15.16	15.44	15.16	15.32	0.16	1.06	383410.0	5855061.98	378
2019-08-29	15.02	15.28	15.0	15.16	0.24	1.61	478407.0	7215886.6	418
2019-08-28	14.8	15.02	14.76	14.92	0.02	0.13	181884.0	2712706.0	223
2019-08-27	14.8	15.0	14.72	14.9	-0.1	-0.67	131867.0	1957724.9	200
2019-08-26	15.1	15.14	14.78	15.0	0.0	0.0	293207.0	4385844.38	389
2019-08-25	14.24	15.22	14.16	15.0	0.56	3.88	993502.0	14588542.82	693
2019-08-22	14.7	14.74	14.28	14.44	-0.26	-1.77	904165.0	13032581.34	505
2019-08-21	15.08	15.08	14.7	14.7	-0.4	-2.65	319972.0	4762691.52	378
2019-08-20	15.4	15.4	15.06	15.1	-0.3	-1.95	338054.0	5140023.1	465
2019-08-19	15.5	15.56	15.3	15.4	-0.2	-1.28	321516.0	4952979.34	263
2019-08-18	15.7	15.7	15.5	15.6	-0.1	-0.64	93508.0	1460321.02	142
2019-08-08	15.6	15.9	15.42	15.7	0.02	0.13	233161.0	3650036.12	424
2019-08-07	15.5	15.68	15.4	15.68	0.26	1.69	428478.0	6657779.86	564
2019-08-06	15.02	15.42	15.0	15.42	0.12	0.78	323417.0	4917307.74	432
2019-08-05	15.7	15.7	15.2	15.3	-0.48	-3.04	427868.0	6568339.46	500
2019-08-04	15.82	16.02	15.66	15.78	-0.22	-1.38	493875.0	7794687.66	416
2019-08-01	16.48	16.58	15.82	16.0	-0.2	-1.23	790130.0	12751241.54	823
2019-07-31	16.5	16.5	16.14	16.2	-0.3	-1.82	361181.0	5876695.96	282
2019-07-30	16.0	16.5	16.0	16.5	0.54	3.38	506696.0	8194264.32	429
2019-07-29	15.9	16.1	15.9	15.96	-0.04	-0.25	393745.0	6276614.52	215
2019-07-28	15.72	16.0	15.72	16.0	0.06	0.38	335922.0	5358020.96	138
2019-07-25	15.98	16.0	15.8	15.94	0.0	0.0	129230.0	2057796.92	152
2019-07-24	15.56	15.94	15.56	15.94	0.36	2.31	637377.0	10089164.1	337
2019-07-23	15.68	15.68	15.56	15.58	-0.02	-0.13	456035.0	7109687.58	238
2019-07-22	15.5	15.7	15.42	15.6	0.1	0.65	314121.0	4897594.64	342
2019-07-21	15.04	15.66	14.94	15.5	0.24	1.57	1182764.0	18130999.14	838
2019-07-18	15.22	15.28	15.18	15.26	0.02	0.13	269661.0	4110123.24	201
2019-07-17	15.2	15.24	15.12	15.24	-0.06	-0.39	177361.0	2697733.64	173
2019-07-16	15.08	15.34	15.06	15.3	0.18	1.19	400486.0	6110292.12	468
2019-07-15	15.1	15.16	14.98	15.12	-0.04	-0.26	214288.0	3223764.64	169
2019-07-14	15.06	15.32	14.98	15.16	0.08	0.53	315444.0	4772425.8	390
2019-07-11	15.06	15.14	14.96	15.08	0.02	0.13	428452.0	6436317.84	509
2019-07-10	15.16	15.18	15.06	15.06	-0.22	-1.44	360733.0	5443848.66	308
2019-07-09	15.2	15.28	15.02	15.28	0.06	0.39	718810.0	10884034.26	490
2019-07-08	14.68	15.3	14.6	15.22	0.64	4.39	1125600.0	16811932.96	785
2019-07-07	14.5	14.7	14.5	14.58	0.08	0.55	385042.0	5623244.66	549
2019-07-04	14.52	14.62	14.46	14.5	-0.06	-0.41	306263.0	4453799.86	211
2019-07-03	14.44	14.6	14.3	14.56	0.08	0.55	435045.0	6261028.22	240
2019-07-02	14.52	14.52	14.44	14.48	-0.04	-0.28	212442.0	3076564.08	240
2019-07-01	14.4	14.68	14.28	14.52	0.08	0.55	457852.0	6640683.66	397
2019-06-30	14.06	14.44	14.06	14.44	0.48	3.44	1343301.0	19275003.88	699
2019-06-27	13.72	14.06	13.72	13.96	0.3	2.2	899908.0	12546923.14	632
2019-06-26	13.58	13.68	13.44	13.66	0.08	0.59	470440.0	6402983.5	334
2019-06-25	13.3	13.58	13.3	13.58	0.18	1.34	470180.0	6326530.04	448
2019-06-24	13.3	13.4	13.24	13.4	0.0	0.0	345524.0	4597206.22	224
2019-06-23	13.3	13.4	13.26	13.4	0.08	0.6	291293.0	3877504.54	186
2019-06-20	13.6	13.6	13.32	13.32	-0.28	-2.06	476563.0	6389785.4	417
2019-06-19	13.8	13.82	13.52	13.6	-0.18	-1.31	377193.0	5159633.42	337
2019-06-18	13.78	13.8	13.74	13.78	0.0	0.0	254624.0	3507327.62	243
2019-06-17	13.66	13.8	13.6	13.78	0.18	1.32	284799.0	3912496.86	343
2019-06-16	13.42	13.6	13.4	13.6	0.16	1.19	241048.0	3250665.38	371
2019-06-13	13.72	13.72	13.44	13.44	-0.34	-2.47	287858.0	3899193.96	268
2019-06-12	13.9	13.96	13.66	13.78	-0.02	-0.14	517925.0	7135837.96	341
2019-06-11	13.78	13.96	13.78	13.8	0.22	1.62	222670.0	3083221.44	238
2019-06-10	13.8	14.1	13.58	13.58	-0.22	-1.59	852762.0	11893289.98	490
2019-06-09	13.3	13.8	13.28	13.8	0.5	3.76	416811.0	5671759.74	271
2019-05-30	13.3	13.46	13.26	13.3	0.02	0.15	378328.0	5057865.1	183
2019-05-29	13.2	13.28	13.12	13.28	0.08	0.61	229070.0	3020018.6	167
2019-05-28	13.18	13.2	13.0	13.2	0.0	0.0	360045.0	4728572.12	237
2019-05-27	13.0	13.2	12.86	13.2	0.1	0.76	231240.0	3014004.06	194
2019-05-26	13.12	13.12	12.98	13.1	-0.06	-0.46	284756.0	3728922.62	145
2019-05-23	13.04	13.24	13.0	13.16	0.08	0.61	194919.0	2554509.56	203
2019-05-22	13.1	13.12	13.0	13.08	-0.06	-0.46	159180.0	2078920.88	211
2019-05-21	13.0	13.2	13.0	13.14	0.14	1.08	101302.0	1324611.3	113
2019-05-20	12.92	13.0	12.7	13.0	0.1	0.78	178397.0	2296751.52	177
2019-05-19	12.82	13.12	12.7	12.9	0.08	0.62	347524.0	4512461.12	277
2019-05-16	12.48	13.1	12.48	12.82	0.48	3.89	898312.0	11456392.08	578
2019-05-15	12.6	12.6	12.3	12.34	0.04	0.33	429399.0	5331988.22	267
2019-05-14	12.6	12.64	11.8	12.3	-0.16	-1.28	421744.0	5258026.2	254
2019-05-13	12.62	12.76	12.44	12.46	-0.26	-2.04	301164.0	3782082.12	207
2019-05-12	12.88	12.88	12.6	12.72	-0.18	-1.4	159133.0	2025975.4	160
2019-05-09	13.24	13.24	12.86	12.9	-0.34	-2.57	405760.0	5276481.26	459
2019-05-08	13.24	13.32	13.1	13.24	-0.36	-2.65	496202.0	6556958.5	468
2019-05-07	13.76	13.9	13.58	13.6	-0.2	-1.45	381666.0	5221982.4	361
2019-05-06	13.88	14.0	13.4	13.8	-0.1	-0.72	666206.0	9138955.76	401
2019-05-05	13.98	14.1	13.84	13.9	-0.06	-0.43	867347.0	12093659.18	590
2019-05-02	13.58	14.18	13.56	13.96	0.42	3.1	2198594.0	30623282.84	1406
2019-05-01	13.52	13.56	13.4	13.54	0.12	0.89	337862.0	4551717.18	301
2019-04-30	13.42	13.44	13.38	13.42	0.0	0.0	96608.0	1296515.62	107
2019-04-29	13.5	13.52	13.42	13.42	-0.08	-0.59	140525.0	1892831.66	129
2019-04-28	13.48	13.5	13.4	13.5	0.04	0.3	147943.0	1992652.9	151
2019-04-25	13.42	13.46	13.36	13.46	0.1	0.75	139410.0	1870638.0	142
2019-04-24	13.42	13.52	13.36	13.36	-0.1	-0.74	222701.0	2995175.44	158
2019-04-23	13.5	13.54	13.42	13.46	-0.16	-1.17	187831.0	2531899.66	253
2019-04-22	13.68	13.68	13.52	13.62	-0.02	-0.15	269631.0	3675673.3	240
2019-04-21	13.66	13.76	13.52	13.64	0.06	0.44	370269.0	5043311.76	338
2019-04-18	13.34	13.66	13.24	13.58	0.26	1.95	741588.0	10002871.16	674
2019-04-17	13.2	13.4	13.18	13.32	0.14	1.06	478195.0	6358902.98	400
2019-04-16	13.22	13.26	13.18	13.18	-0.02	-0.15	263448.0	3482056.02	206
2019-04-15	13.18	13.28	13.16	13.2	-0.02	-0.15	364348.0	4810089.54	259
2019-04-14	13.2	13.3	13.18	13.22	0.0	0.0	368503.0	4872363.04	234
2019-04-11	13.3	13.3	13.22	13.22	-0.06	-0.45	236634.0	3136359.6	186
2019-04-10	13.3	13.36	13.22	13.28	0.02	0.15	267453.0	3552370.04	235
2019-04-09	13.52	13.56	13.26	13.26	-0.26	-1.92	681866.0	9146248.12	421
2019-04-08	13.48	13.56	13.38	13.52	0.0	0.0	398372.0	5355552.72	330
2019-04-07	13.6	13.6	13.46	13.52	-0.02	-0.15	423883.0	5733543.56	251
2019-04-04	13.7	13.7	13.5	13.54	-0.14	-1.02	302526.0	4110359.84	230
2019-04-03	13.7	13.78	13.6	13.68	-0.1	-0.73	264869.0	3623256.28	192
2019-04-02	13.72	13.78	13.56	13.78	0.0	0.0	221745.0	3030319.12	214
2019-04-01	13.84	13.84	13.7	13.78	-0.02	-0.14	220120.0	3033164.9	157
2019-03-31	13.94	13.94	13.72	13.8	-0.1	-0.72	359954.0	4962371.58	206
2019-03-28	13.9	13.96	13.74	13.9	-0.02	-0.14	446564.0	6201120.96	271
2019-03-27	13.56	13.92	13.56	13.92	0.28	2.05	788677.0	10859356.16	470
2019-03-26	13.76	13.76	13.5	13.64	-0.06	-0.44	773944.0	10532549.6	453
2019-03-25	13.62	13.74	13.46	13.7	-0.04	-0.29	366509.0	4986096.6	297
2019-03-24	13.88	14.06	13.6	13.74	-0.2	-1.43	610527.0	8459612.76	458
2019-03-21	13.64	13.98	13.64	13.94	0.3	2.2	1489304.0	20666485.18	862
2019-03-20	13.54	13.78	13.48	13.64	0.1	0.74	907218.0	12368566.28	560
2019-03-19	13.84	13.84	13.54	13.54	-0.3	-2.17	856144.0	11698414.64	717
2019-03-18	13.74	14.0	13.52	13.84	0.34	2.52	4282702.0	58863725.8	2616
2019-03-17	12.76	13.84	12.76	13.5	0.74	5.8	5254300.0	71020304.02	2757
2019-03-14	12.66	12.76	12.58	12.76	0.08	0.63	668744.0	8484641.7	356
2019-03-13	12.5	12.68	12.38	12.68	0.26	2.09	503478.0	6293978.82	422
2019-03-12	12.4	12.56	12.38	12.42	0.02	0.16	323103.0	4026506.92	315
2019-03-11	12.78	12.8	12.4	12.4	-0.14	-1.12	824149.0	10335353.28	463
2019-03-10	12.6	12.76	12.54	12.54	0.0	0.0	854485.0	10782571.9	498
2019-03-07	12.28	12.7	12.26	12.54	0.22	1.79	764130.0	9579332.14	693
2019-03-06	12.36	12.4	12.26	12.32	-0.02	-0.16	366642.0	4509707.76	283
2019-03-05	12.42	12.44	12.24	12.34	-0.06	-0.48	652638.0	8059793.6	442
2019-03-04	12.4	12.56	12.32	12.4	0.12	0.98	1254680.0	15567381.64	891
2019-03-03	11.84	12.46	11.84	12.28	0.6	5.14	3690347.0	44825862.62	1817
2019-02-28	11.7	11.7	11.54	11.68	0.0	0.0	441846.0	5143503.2	328
2019-02-27	11.7	11.78	11.64	11.68	0.16	1.39	941517.0	11019008.0	705
2019-02-26	11.48	11.52	11.4	11.52	0.06	0.52	199227.0	2286226.06	219
2019-02-25	11.6	11.6	11.42	11.46	-0.06	-0.52	267617.0	3072891.64	221
2019-02-24	11.44	11.56	11.44	11.52	0.06	0.52	180941.0	2082812.3	212
2019-02-21	11.36	11.46	11.34	11.46	0.06	0.53	121470.0	1383445.94	175
2019-02-20	11.38	11.42	11.3	11.4	-0.02	-0.18	232105.0	2634123.58	265
2019-02-19	11.44	11.46	11.36	11.42	0.0	0.0	277267.0	3159102.7	214
2019-02-18	11.48	11.5	11.42	11.42	-0.04	-0.35	134149.0	1538644.22	166
2019-02-17	11.48	11.56	11.42	11.46	0.0	0.0	226148.0	2596046.6	222
2019-02-14	11.5	11.56	11.42	11.46	-0.1	-0.87	378347.0	4351865.6	250
2019-02-13	11.64	11.68	11.52	11.56	-0.08	-0.69	433790.0	5036371.6	301
2019-02-12	11.64	11.66	11.56	11.64	0.0	0.0	335114.0	3890986.0	230
2019-02-11	11.56	11.68	11.52	11.64	0.16	1.39	501180.0	5820242.72	411
2019-02-10	11.66	11.72	11.4	11.48	-0.2	-1.71	639623.0	7383971.66	422
2019-02-07	11.78	11.78	11.68	11.68	-0.12	-1.02	82636.0	969560.72	148
2019-02-06	11.74	11.82	11.66	11.8	0.08	0.68	525064.0	6178996.36	386
2019-02-05	11.7	11.74	11.56	11.72	0.04	0.34	527338.0	6139319.12	419
2019-02-04	11.86	11.96	11.64	11.68	-0.24	-2.01	575892.0	6799804.56	476
2019-02-03	11.9	12.0	11.8	11.92	0.08	0.68	569183.0	6762673.54	318
2019-01-31	11.9	11.9	11.8	11.84	-0.04	-0.34	286229.0	3389747.0	292
2019-01-30	11.94	11.96	11.78	11.88	-0.06	-0.5	817099.0	9684202.84	581
2019-01-29	12.08	12.3	11.92	11.94	-0.04	-0.33	2296416.0	27678924.28	1255
2019-01-28	11.9	12.12	11.8	11.98	0.08	0.67	1706918.0	20404476.64	731
2019-01-27	11.42	11.98	11.4	11.9	0.5	4.39	1700778.0	19920609.82	1143
2019-01-24	11.56	11.56	11.34	11.4	-0.2	-1.72	343440.0	3919354.72	357
2019-01-23	11.54	11.7	11.44	11.6	0.06	0.52	1317729.0	15265802.74	1026
2019-01-22	11.12	11.6	11.12	11.54	0.42	3.78	1758893.0	19939877.8	1082
2019-01-21	11.16	11.16	11.06	11.12	-0.04	-0.36	664525.0	7367762.36	429
2019-01-20	11.06	11.16	11.02	11.16	0.14	1.27	753859.0	8361935.74	481
2019-01-17	11.02	11.16	11.02	11.02	0.0	0.0	492979.0	5472425.86	384
2019-01-16	11.0	11.06	10.96	11.02	0.06	0.55	342580.0	3772348.74	325
2019-01-15	11.0	11.06	10.94	10.96	-0.02	-0.18	249907.0	2747317.6	292
2019-01-14	11.0	11.12	10.98	10.98	-0.06	-0.54	380259.0	4194934.08	354
2019-01-13	11.06	11.26	11.0	11.04	0.02	0.18	860032.0	9513210.18	520
2019-01-10	11.16	11.18	11.0	11.02	-0.18	-1.61	568470.0	6304398.8	457
2019-01-09	11.14	11.3	11.12	11.2	0.12	1.08	1028060.0	11512395.16	805
2019-01-08	10.8	11.18	10.8	11.08	0.28	2.59	1584228.0	17429471.38	1090
2019-01-07	10.78	10.9	10.76	10.8	0.02	0.19	483144.0	5228577.9	440
2019-01-06	10.78	10.8	10.68	10.78	0.06	0.56	440105.0	4734349.26	314
2019-01-03	10.78	10.8	10.72	10.72	-0.06	-0.56	371912.0	4009499.48	249
2019-01-02	10.78	10.8	10.74	10.78	0.0	0.0	117305.0	1264245.14	119
2019-01-01	10.82	10.82	10.74	10.78	-0.06	-0.55	143852.0	1552136.56	186
2018-12-31	10.9	10.94	10.8	10.84	-0.06	-0.55	245470.0	2669782.52	228
2018-12-30	10.86	10.9	10.74	10.9	0.08	0.74	498386.0	5388517.98	411
2018-12-27	10.9	10.94	10.8	10.82	0.0	0.0	377115.0	4093160.26	260
2018-12-26	10.86	10.86	10.78	10.82	-0.04	-0.37	495329.0	5354429.14	266
2018-12-25	10.76	10.9	10.7	10.86	-0.12	-1.09	493736.0	5337556.12	417
2018-12-24	11.02	11.08	10.98	10.98	-0.02	-0.18	773201.0	8516870.16	459
2018-12-23	10.98	11.06	10.9	11.0	-0.18	-1.61	1240195.0	13634011.94	720
2018-12-20	11.36	11.36	11.1	11.18	-0.22	-1.93	427328.0	4804689.5	442
2018-12-19	11.54	11.64	11.38	11.4	-0.3	-2.56	983261.0	11278648.28	690
2018-12-18	11.86	11.88	11.68	11.7	-0.18	-1.52	325362.0	3833426.72	322
2018-12-17	11.84	11.94	11.84	11.88	0.02	0.17	333691.0	3975423.62	273
2018-12-16	11.96	11.98	11.86	11.86	-0.14	-1.17	304471.0	3626379.86	277
2018-12-13	11.94	12.0	11.94	12.0	0.0	0.0	227611.0	2726211.86	197
2018-12-12	12.08	12.14	11.94	12.0	-0.04	-0.33	609531.0	7330258.6	514
2018-12-11	11.84	12.1	11.84	12.04	0.1	0.84	468719.0	5630782.16	379
2018-12-10	11.92	11.98	11.8	11.94	-0.06	-0.5	322979.0	3840389.6	275
2018-12-09	11.9	12.08	11.9	12.0	0.06	0.5	480371.0	5760345.56	367
2018-12-06	11.72	12.08	11.72	11.94	0.26	2.23	1515666.0	18120656.9	1147
2018-12-05	11.72	11.8	11.6	11.68	-0.12	-1.02	385399.0	4513797.2	340
2018-12-04	11.88	11.98	11.74	11.8	-0.04	-0.34	886778.0	10524996.82	657
2018-12-03	11.64	11.84	11.6	11.84	0.24	2.07	902347.0	10529120.96	530
2018-12-02	11.58	11.64	11.54	11.6	0.08	0.69	505787.0	5866361.86	306
2018-11-29	11.56	11.66	11.48	11.52	-0.04	-0.35	329636.0	3806032.86	250
2018-11-28	11.4	11.64	11.4	11.56	0.16	1.4	422806.0	4868088.8	268
2018-11-27	11.46	11.48	11.38	11.4	0.0	0.0	204737.0	2340468.76	234
2018-11-26	11.62	11.62	11.4	11.4	-0.22	-1.89	215880.0	2479854.08	268
2018-11-25	11.68	11.74	11.52	11.62	-0.04	-0.34	125993.0	1464953.24	167
2018-11-22	11.66	11.72	11.62	11.66	0.06	0.52	130936.0	1527521.18	158
2018-11-21	11.6	11.86	11.6	11.6	-0.1	-0.85	291910.0	3403407.04	256
2018-11-20	11.66	11.8	11.62	11.7	-0.22	-1.85	449513.0	5271790.86	322
2018-11-19	11.86	11.92	11.78	11.92	0.02	0.17	203756.0	2420271.38	87
2018-11-18	12.0	12.04	11.8	11.9	-0.1	-0.83	186994.0	2221163.08	155
2018-11-15	11.96	12.2	11.96	12.0	0.04	0.33	250739.0	3031926.56	218
2018-11-14	11.92	12.1	11.9	11.96	-0.04	-0.33	241577.0	2891754.54	202
2018-11-13	12.04	12.22	11.98	12.0	-0.1	-0.83	322525.0	3911127.72	257
2018-11-12	11.92	12.28	11.8	12.1	0.3	2.54	392782.0	4752324.98	345
2018-11-11	11.92	11.96	11.8	11.8	-0.12	-1.01	175264.0	2079900.86	160
2018-11-08	12.04	12.04	11.92	11.92	-0.12	-1.0	172297.0	2063610.56	152
2018-11-07	12.1	12.14	12.0	12.04	-0.12	-0.99	191440.0	2309727.94	187
2018-11-06	12.06	12.24	12.06	12.16	0.04	0.33	250584.0	3041578.56	221
2018-11-05	12.14	12.22	12.04	12.12	-0.02	-0.16	155188.0	1883794.34	160
2018-11-04	12.12	12.2	12.06	12.14	-0.06	-0.49	291102.0	3535150.28	171
2018-11-01	12.3	12.42	12.18	12.2	-0.08	-0.65	279327.0	3428516.1	225
2018-10-31	12.16	12.5	12.16	12.28	0.12	0.99	689709.0	8532772.92	421
2018-10-30	12.2	12.26	12.1	12.16	0.0	0.0	498721.0	6052799.36	314
2018-10-29	11.94	12.34	11.94	12.16	0.36	3.05	1090616.0	13298418.92	577
2018-10-28	11.7	12.0	11.7	11.8	0.12	1.03	362604.0	4286032.22	290
2018-10-25	11.48	11.72	11.44	11.68	0.18	1.57	410704.0	4770090.18	292
2018-10-24	11.58	11.64	11.5	11.5	-0.08	-0.69	241131.0	2783582.58	195
2018-10-23	11.2	11.64	11.18	11.58	0.34	3.02	429590.0	4935381.44	338
2018-10-22	11.54	11.68	11.1	11.24	-0.2	-1.75	568979.0	6495398.42	478
2018-10-21	11.12	12.02	11.12	11.44	-0.74	-6.08	1191522.0	13781271.88	871
2018-10-18	11.6	12.5	11.6	12.18	0.38	3.22	444816.0	5441778.28	475
2018-10-17	11.72	12.0	11.64	11.8	0.2	1.72	470268.0	5540898.64	338
2018-10-16	12.02	12.02	11.0	11.6	-0.54	-4.45	425624.0	4983012.04	289
2018-10-15	11.5	12.64	11.5	12.14	0.58	5.02	287903.0	3509714.56	271
2018-10-14	12.84	12.84	11.56	11.56	-1.28	-9.97	527242.0	6371398.74	249
2018-10-11	13.0	13.0	12.62	12.84	-0.46	-3.46	302662.0	3868212.42	269
2018-10-10	13.5	13.7	13.2	13.3	-0.1	-0.75	516040.0	6906100.38	437
2018-10-09	12.84	13.64	12.74	13.4	0.48	3.72	628678.0	8365953.08	515
2018-10-08	12.8	12.96	12.8	12.92	0.08	0.62	46396.0	597700.26	74
2018-10-07	13.06	13.06	12.8	12.84	-0.2	-1.53	196702.0	2544120.58	147
2018-10-04	12.98	13.18	12.9	13.04	0.14	1.09	265155.0	3465244.5	304
2018-10-03	12.9	12.96	12.8	12.9	0.0	0.0	120012.0	1548825.06	108
2018-10-02	13.0	13.0	12.84	12.9	-0.06	-0.46	70319.0	907972.04	95
2018-10-01	12.88	12.96	12.8	12.96	0.1	0.78	101777.0	1311446.28	108
2018-09-30	12.94	12.94	12.8	12.86	-0.08	-0.62	202398.0	2609619.3	198
2018-09-27	13.18	13.2	12.94	12.94	-0.22	-1.67	154350.0	2008971.12	106
2018-09-26	13.18	13.22	13.0	13.16	-0.02	-0.15	135966.0	1777432.24	144
2018-09-25	13.48	13.5	13.02	13.18	0.08	0.61	205038.0	2743119.3	194
2018-09-20	13.2	13.32	13.1	13.1	-0.06	-0.46	114970.0	1514911.52	105
2018-09-19	13.1	13.16	13.06	13.16	0.06	0.46	65355.0	855510.8	69
2018-09-18	13.0	13.14	12.92	13.1	0.1	0.77	62439.0	814629.18	91
2018-09-17	12.86	13.0	12.84	13.0	0.14	1.09	59129.0	762939.2	105
2018-09-16	13.0	13.0	12.82	12.86	-0.46	-3.45	43763.0	567571.9	94
2018-09-13	13.0	13.32	12.8	13.32	0.18	1.37	83717.0	1087257.94	166
2018-09-12	13.36	13.36	13.02	13.14	-0.1	-0.76	162047.0	2140103.6	170
2018-09-11	13.26	13.5	13.16	13.24	-0.16	-1.19	65930.0	876159.0	107
2018-09-10	13.8	13.8	13.32	13.4	-0.4	-2.9	231478.0	3124128.42	223
2018-09-09	13.9	13.9	13.5	13.8	-0.1	-0.72	144929.0	1987757.7	168
2018-09-06	13.52	14.0	13.3	13.9	0.12	0.87	308932.0	4214910.28	285
2018-09-05	14.5	14.5	13.14	13.78	-0.7	-4.83	513308.0	7080199.38	538
2018-09-04	13.78	14.92	13.78	14.48	0.68	4.93	1148153.0	16606501.22	939
2018-09-03	13.6	13.8	13.6	13.8	0.0	0.0	92932.0	1272928.52	60
2018-09-02	13.56	13.8	13.56	13.8	0.0	0.0	32615.0	447488.04	52
2018-08-30	13.8	13.8	13.58	13.8	-0.1	-0.72	152537.0	2086118.92	116
2018-08-29	14.0	14.02	13.88	13.9	-0.02	-0.14	126482.0	1762822.42	99
2018-08-28	13.98	14.02	13.84	13.92	-0.04	-0.29	189064.0	2630825.5	133
2018-08-27	13.86	14.12	13.54	13.96	-0.04	-0.29	319430.0	4447371.54	315
2018-08-26	13.5	14.24	13.44	14.0	0.56	4.17	688466.0	9560913.24	468
2018-08-16	13.3	13.44	13.1	13.44	0.22	1.66	432595.0	5772060.46	317
2018-08-15	12.5	13.22	12.42	13.22	0.84	6.79	523469.0	6745129.18	455
2018-08-14	12.3	12.48	12.28	12.38	0.12	0.98	266335.0	3289287.12	121
2018-08-13	12.12	12.5	12.12	12.26	0.02	0.16	113786.0	1393146.92	104
2018-08-12	12.28	12.28	12.16	12.24	-0.06	-0.49	112172.0	1372651.66	98
2018-08-09	12.3	12.3	12.2	12.3	0.0	0.0	80405.0	985428.74	104
2018-08-08	12.58	12.66	12.3	12.3	-0.22	-1.76	241944.0	3017265.06	172
2018-08-07	12.52	12.6	12.5	12.52	-0.04	-0.32	156768.0	1963982.68	111
2018-08-06	12.5	12.56	12.46	12.56	-0.02	-0.16	84667.0	1058443.96	112
2018-08-05	12.3	12.68	12.3	12.58	0.18	1.45	282347.0	3522320.72	268
2018-08-02	12.42	12.48	12.12	12.4	-0.38	-2.97	914353.0	11229085.52	694
2018-08-01	12.74	12.9	12.74	12.78	-0.06	-0.47	65645.0	840370.82	102
2018-07-31	12.92	12.98	12.82	12.84	-0.14	-1.08	233951.0	3017862.82	186
2018-07-30	13.0	13.1	12.96	12.98	-0.02	-0.15	981879.0	12764209.46	296
2018-07-29	12.88	13.08	12.72	13.0	0.12	0.93	823179.0	10687224.72	231
2018-07-26	12.8	13.0	12.76	12.88	0.14	1.1	259577.0	3338232.72	273
2018-07-25	13.66	13.66	12.62	12.74	-0.86	-6.32	351472.0	4639048.08	352
2018-07-24	13.64	13.82	13.6	13.6	-0.12	-0.87	210878.0	2884318.78	204
2018-07-23	13.82	13.82	13.7	13.72	-0.12	-0.87	84530.0	1165212.0	136
2018-07-22	13.82	13.88	13.82	13.84	-0.02	-0.14	64512.0	893609.1	96
2018-07-19	13.98	14.0	13.86	13.86	-0.1	-0.72	77383.0	1076518.74	125
2018-07-18	14.02	14.02	13.9	13.96	0.06	0.43	88009.0	1229998.86	114
2018-07-17	14.1	14.1	13.9	13.9	-0.28	-1.97	252467.0	3522661.56	247
2018-07-16	14.04	14.2	14.04	14.18	0.12	0.85	326885.0	4631583.92	242
2018-07-15	14.3	14.3	13.98	14.06	-0.3	-2.09	459639.0	6462718.34	426
2018-07-12	14.42	14.42	14.28	14.36	-0.14	-0.97	252286.0	3613367.84	247
2018-07-11	14.7	14.7	14.44	14.5	-0.2	-1.36	110434.0	1607181.12	133
2018-07-10	14.7	14.72	14.5	14.7	-0.06	-0.41	421017.0	6155511.7	262
2018-07-09	14.7	14.9	14.7	14.76	0.16	1.1	77910.0	1153536.32	97
2018-07-08	14.6	14.64	14.6	14.6	0.0	0.0	228276.0	3333460.54	87
2018-07-05	14.6	14.64	14.6	14.6	0.0	0.0	147656.0	2156868.8	90
2018-07-04	14.64	14.72	14.6	14.6	-0.02	-0.14	111975.0	1638917.48	82
2018-07-03	14.62	14.7	14.62	14.62	0.02	0.14	170311.0	2493336.66	106
2018-07-02	14.86	14.86	14.56	14.6	-0.24	-1.62	479219.0	7029294.1	195
2018-07-01	14.8	15.0	14.56	14.84	0.04	0.27	55472.0	823896.9	110
2018-06-28	14.7	15.0	14.7	14.8	0.08	0.54	82465.0	1223601.06	105
2018-06-27	14.54	14.72	14.5	14.72	0.02	0.14	71964.0	1049093.04	102
2018-06-26	14.6	14.92	14.6	14.7	0.16	1.1	140691.0	2074764.98	123
2018-06-25	14.88	14.88	14.54	14.54	-0.34	-2.28	90690.0	1336299.84	123
2018-06-24	15.0	15.14	14.84	14.88	-0.1	-0.67	172525.0	2580672.64	113
2018-06-21	14.88	14.98	14.84	14.98	-0.02	-0.13	32523.0	482934.38	71
2018-06-20	15.2	15.2	14.92	15.0	0.0	0.0	124890.0	1876909.54	74
2018-06-12	15.0	15.0	14.9	15.0	-0.02	-0.13	169670.0	2541552.98	123
2018-06-11	15.2	15.34	14.94	15.02	-0.16	-1.05	327132.0	4947234.52	168
2018-06-10	15.04	15.18	14.9	15.18	-0.1	-0.65	265431.0	3983744.04	200
2018-06-07	15.52	15.6	15.28	15.28	-0.12	-0.78	196656.0	3042485.72	177
2018-06-06	15.5	15.52	15.02	15.4	-0.1	-0.65	229700.0	3520967.98	210
2018-06-05	15.8	15.8	15.5	15.5	-0.28	-1.77	102381.0	1602803.54	146
2018-06-04	15.7	16.1	15.6	15.78	0.26	1.68	371193.0	5872843.76	314
2018-06-03	14.98	16.0	14.88	15.52	0.52	3.47	845573.0	13113787.44	595
2018-05-31	14.82	15.14	14.82	15.0	0.4	2.74	357956.0	5371420.62	233
2018-05-30	14.54	14.6	14.36	14.6	-0.1	-0.68	305108.0	4419123.64	192
2018-05-29	14.56	14.74	14.5	14.7	-0.04	-0.27	170171.0	2478559.82	142
2018-05-28	14.84	15.0	14.4	14.74	-0.26	-1.73	475116.0	7039865.3	235
2018-05-27	15.0	15.2	14.9	15.0	-0.08	-0.53	331190.0	4961533.28	232
2018-05-24	14.1	15.2	14.1	15.02	0.64	4.45	1310880.0	19453726.34	821
2018-05-23	14.3	14.46	14.2	14.38	-0.03	-0.21	319559.0	4579837.72	255
2018-05-22	14.16	14.54	14.1	14.41	0.22	1.55	487696.0	7013693.0	383
2018-05-21	14.12	14.4	14.1	14.19	0.16	1.14	735899.0	10452753.28	565
2018-05-20	13.68	14.08	13.56	14.03	0.44	3.24	324975.0	4503543.16	245
2018-05-17	13.94	13.96	13.5	13.59	-0.13	-0.95	400587.0	5469637.78	246
2018-05-16	13.88	13.98	13.52	13.72	-0.02	-0.15	199813.0	2748973.9	239
2018-05-15	13.54	13.88	13.44	13.74	0.22	1.63	486644.0	6640995.9	359
2018-05-14	14.1	14.1	13.4	13.52	-0.56	-3.98	1203109.0	16393513.34	712
2018-05-13	14.18	14.24	14.0	14.08	0.0	0.0	447867.0	6354111.42	226
2018-05-10	14.04	14.3	13.98	14.08	-0.09	-0.64	319202.0	4516187.4	250
2018-05-09	14.02	14.26	14.02	14.17	0.15	1.07	653918.0	9250063.64	369
2018-05-08	14.26	14.26	13.5	14.02	-0.28	-1.96	431872.0	6064174.88	287
2018-05-07	14.14	14.36	14.14	14.3	-0.11	-0.76	393784.0	5618346.76	348
2018-05-06	13.76	14.96	13.76	14.41	-0.78	-5.13	1974761.0	28439962.28	1246
2018-05-03	15.3	15.48	14.94	15.19	-0.09	-0.59	410655.0	6204456.28	453
2018-05-02	15.98	15.98	15.12	15.28	-0.66	-4.14	266712.0	4166060.1	343
2018-05-01	15.6	15.98	15.5	15.94	0.19	1.21	472307.0	7417484.64	349
2018-04-30	16.2	16.24	15.74	15.75	-0.48	-2.96	525952.0	8357363.14	410
2018-04-29	16.42	16.72	16.2	16.23	0.03	0.19	556713.0	9154098.18	391
2018-04-26	16.22	16.48	16.0	16.2	0.01	0.06	786006.0	12751722.32	542
2018-04-25	15.72	16.6	15.72	16.19	0.22	1.38	1657990.0	27033165.36	869
2018-04-24	15.02	16.06	14.9	15.97	0.98	6.54	3453700.0	54132161.94	1444
2018-04-23	14.6	15.1	14.6	14.99	0.33	2.25	1215850.0	18179769.36	572
2018-04-22	14.62	14.8	14.6	14.66	0.04	0.27	651971.0	9586742.9	333
2018-04-19	14.58	14.84	14.54	14.62	0.11	0.76	1630893.0	23963371.14	717
2018-04-18	14.02	14.56	14.02	14.51	0.44	3.13	1894645.0	27193064.68	735
2018-04-17	13.8	14.6	13.8	14.07	0.4	2.93	3946080.0	56411902.32	2205
2018-04-16	13.42	13.76	13.38	13.67	0.3	2.24	1876169.0	25387097.88	708
2018-04-15	13.12	13.42	13.1	13.37	0.45	3.48	913527.0	12160292.2	573
2018-04-12	12.74	12.96	12.74	12.92	0.05	0.39	179300.0	2297178.26	140
2018-04-11	13.22	13.26	12.62	12.87	-0.32	-2.43	489140.0	6352315.6	326
2018-04-10	13.08	13.3	13.04	13.19	0.07	0.53	455759.0	5993791.6	232
2018-04-09	13.06	13.2	13.06	13.12	-0.02	-0.15	248341.0	3266018.38	168
2018-04-08	13.16	13.22	13.1	13.14	-0.08	-0.61	146014.0	1923345.28	195
2018-04-05	13.28	13.3	13.14	13.22	0.01	0.08	493820.0	6532489.3	309
2018-04-04	12.94	13.26	12.94	13.21	0.37	2.88	826310.0	10823904.94	502
2018-04-03	12.7	12.96	12.62	12.84	0.12	0.94	285894.0	3658317.08	239
2018-04-02	12.84	12.84	12.62	12.72	-0.06	-0.47	179103.0	2279489.5	192
2018-04-01	12.94	13.0	12.6	12.78	-0.2	-1.54	308762.0	3976559.56	177
2018-03-29	13.0	13.0	12.54	12.98	0.11	0.85	560458.0	7167861.24	363
2018-03-28	13.16	13.16	12.82	12.87	-0.3	-2.28	574036.0	7460937.16	319
2018-03-27	13.22	13.3	13.16	13.17	-0.03	-0.23	292201.0	3869164.22	233
2018-03-26	13.24	13.24	13.18	13.2	-0.07	-0.53	112114.0	1481196.38	114
2018-03-25	13.42	13.42	13.2	13.27	-0.15	-1.12	347784.0	4630111.36	280
2018-03-22	13.48	13.5	13.32	13.42	-0.06	-0.45	272125.0	3648998.64	197
2018-03-21	13.5	13.6	13.4	13.48	0.0	0.0	379985.0	5131372.46	184
2018-03-20	13.4	13.66	13.36	13.48	0.02	0.15	652843.0	8814405.7	352
2018-03-19	13.42	13.78	13.36	13.46	0.08	0.6	1069800.0	14488613.82	644
2018-03-18	13.0	13.62	12.96	13.38	0.42	3.24	1923083.0	25744657.06	1113
2018-03-15	13.04	13.04	12.86	12.96	-0.03	-0.23	172202.0	2228232.96	149
2018-03-14	13.08	13.08	12.96	12.99	-0.07	-0.54	340764.0	4431676.88	212
2018-03-13	13.06	13.22	13.0	13.06	-0.1	-0.76	345620.0	4520690.92	218
2018-03-12	13.02	13.24	13.02	13.16	0.12	0.92	821433.0	10798070.92	377
2018-03-11	13.1	13.14	13.0	13.04	0.05	0.38	547054.0	7149804.04	286
2018-03-08	12.98	13.12	12.96	12.99	0.05	0.39	426200.0	5553062.3	304
2018-03-07	12.9	13.18	12.9	12.94	-0.11	-0.84	313823.0	4072656.82	195
2018-03-06	13.0	13.18	12.86	13.05	0.13	1.01	610776.0	7955486.4	401
2018-03-05	13.12	13.26	12.9	12.92	-0.28	-2.12	775396.0	10147091.7	359
2018-03-04	13.48	13.5	13.12	13.2	-0.31	-2.29	1248760.0	16581783.18	674
2018-03-01	12.92	13.6	12.8	13.51	0.6	4.65	3874959.0	51151239.44	2007
2018-02-28	12.42	13.0	12.26	12.91	0.48	3.86	2000502.0	25336320.5	909
2018-02-27	12.1	12.48	12.1	12.43	0.16	1.3	678497.0	8378228.84	396
2018-02-26	12.42	12.42	12.18	12.27	-0.17	-1.37	761130.0	9396400.96	376
2018-02-25	12.18	12.54	12.18	12.44	0.29	2.39	2201686.0	27395625.68	999
2018-02-22	11.7	12.26	11.64	12.15	0.57	4.92	3589151.0	42863926.44	1617
2018-02-21	11.4	11.64	11.4	11.58	0.19	1.67	1016326.0	11692878.62	438
2018-02-20	11.38	11.44	11.36	11.39	-0.02	-0.18	348450.0	3971839.86	165
2018-02-19	11.4	11.44	11.3	11.41	-0.01	-0.09	579751.0	6599095.06	305
2018-02-18	11.3	11.54	11.28	11.42	0.11	0.97	950732.0	10863978.1	511
2018-02-15	11.18	11.34	11.18	11.31	0.12	1.07	517279.0	5819389.94	264
2018-02-14	11.14	11.2	11.12	11.19	0.03	0.27	181474.0	2027553.74	99
2018-02-13	11.18	11.2	11.1	11.16	-0.01	-0.09	258732.0	2886521.9	155
2018-02-12	11.1	11.18	11.1	11.17	0.1	0.9	255592.0	2847301.66	120
2018-02-11	11.14	11.18	11.02	11.07	-0.04	-0.36	343689.0	3798753.92	165
2018-02-08	11.14	11.14	11.08	11.11	-0.03	-0.27	316445.0	3513289.6	195
2018-02-07	11.14	11.24	11.12	11.14	0.02	0.18	578622.0	6480416.3	295
2018-02-06	11.2	11.2	11.1	11.12	-0.19	-1.68	639382.0	7139294.24	299
2018-02-05	11.34	11.34	11.28	11.31	-0.01	-0.09	256656.0	2898837.68	152
2018-02-04	11.28	11.4	11.22	11.32	-0.04	-0.35	283165.0	3199665.1	216
2018-02-01	11.32	11.4	11.32	11.36	-0.01	-0.09	458069.0	5198534.9	199
2018-01-31	11.42	11.48	11.34	11.37	-0.05	-0.44	771991.0	8802951.96	419
2018-01-30	11.24	11.46	11.24	11.42	0.16	1.42	738950.0	8380635.36	331
2018-01-29	11.24	11.32	11.24	11.26	0.01	0.09	662864.0	7473727.36	356
2018-01-28	11.18	11.26	11.18	11.25	0.07	0.63	403858.0	4531282.3	178
2018-01-25	11.12	11.2	11.1	11.18	0.07	0.63	310316.0	3462997.12	216
2018-01-24	11.16	11.16	11.08	11.11	-0.04	-0.36	237823.0	2645293.52	190
2018-01-23	11.22	11.24	11.14	11.15	-0.06	-0.54	295251.0	3305070.84	239
2018-01-22	11.22	11.3	11.2	11.21	0.01	0.09	373869.0	4207118.02	228
2018-01-21	11.3	11.3	11.2	11.2	-0.12	-1.06	640958.0	7212437.44	332
2018-01-18	11.44	11.44	11.3	11.32	-0.04	-0.35	507770.0	5760623.9	298
2018-01-17	11.4	11.42	11.36	11.36	-0.07	-0.61	499616.0	5690106.7	250
2018-01-16	11.5	11.5	11.4	11.43	0.02	0.18	836762.0	9591676.54	374
2018-01-15	11.32	11.44	11.26	11.41	0.13	1.15	800166.0	9084454.06	389
2018-01-14	11.28	11.32	11.18	11.28	0.04	0.36	621666.0	7007440.08	337
2018-01-11	11.16	11.3	11.16	11.24	0.06	0.54	261932.0	2940197.34	167
2018-01-10	11.22	11.22	11.12	11.18	0.0	0.0	281210.0	3148695.96	210
2018-01-09	11.34	11.36	11.16	11.18	-0.16	-1.41	453561.0	5105460.38	300
2018-01-08	11.4	11.4	11.34	11.34	-0.06	-0.53	332021.0	3772454.06	170
2018-01-07	11.42	11.44	11.36	11.4	0.02	0.18	522907.0	5962879.52	236
2018-01-04	11.4	11.4	11.36	11.38	-0.02	-0.18	365472.0	4161963.32	152
2018-01-03	11.38	11.46	11.36	11.4	0.02	0.18	575535.0	6560111.62	260
2018-01-02	11.4	11.42	11.32	11.38	0.02	0.18	497516.0	5662300.96	268
2018-01-01	11.38	11.42	11.3	11.36	-0.04	-0.35	382315.0	4342294.28	246
2017-12-31	11.46	11.48	11.4	11.4	-0.01	-0.09	560781.0	6413961.72	243
2017-12-28	11.42	11.54	11.32	11.41	0.02	0.18	893318.0	10229819.2	360
2017-12-27	11.4	11.46	11.36	11.39	0.01	0.09	745241.0	8503412.88	312
2017-12-26	11.32	11.44	11.32	11.38	0.04	0.35	311894.0	3548901.9	219
2017-12-25	11.48	11.48	11.34	11.34	-0.14	-1.22	667326.0	7614264.26	357
2017-12-24	11.46	11.64	11.44	11.48	0.03	0.26	1755578.0	20267311.76	797
2017-12-21	11.36	11.48	11.3	11.45	0.1	0.88	956905.0	10911824.6	546
2017-12-20	11.38	11.42	11.3	11.35	0.0	0.0	916362.0	10385782.14	390
2017-12-19	11.42	11.46	11.32	11.35	-0.06	-0.53	551891.0	6289908.06	341
2017-12-18	11.42	11.44	11.3	11.41	0.02	0.18	789743.0	8994600.82	429
2017-12-17	11.26	11.42	11.24	11.39	0.13	1.15	843651.0	9563979.82	424
2017-12-14	11.24	11.36	11.2	11.26	0.04	0.36	943942.0	10635334.02	419
2017-12-13	11.32	11.38	11.2	11.22	-0.12	-1.06	929407.0	10474928.64	392
2017-12-12	11.3	11.46	11.28	11.34	-0.02	-0.18	597217.0	6791264.84	344
2017-12-11	11.9	11.9	11.18	11.36	0.04	0.35	2148296.0	24691434.2	1060
2017-12-10	11.14	11.4	11.08	11.32	0.21	1.89	1685225.0	18921206.3	743
2017-12-07	11.18	11.24	10.96	11.11	0.28	2.59	2596693.0	28792251.62	1245
2017-12-06	10.78	10.94	10.78	10.83	0.03	0.28	1027636.0	11139511.6	381
2017-12-05	10.7	10.88	10.68	10.8	0.01	0.09	1051049.0	11308467.06	437
2017-12-04	10.88	10.88	10.74	10.79	-0.05	-0.46	773634.0	8355620.0	356
2017-12-03	10.8	10.94	10.72	10.84	0.14	1.31	926169.0	10043224.9	478
2017-11-30	10.48	10.74	10.48	10.7	0.23	2.2	1130421.0	11985319.08	508
2017-11-29	10.5	10.56	10.46	10.47	0.04	0.38	919426.0	9656455.8	468
2017-11-28	10.34	10.5	10.32	10.43	0.12	1.16	875519.0	9133602.12	439
2017-11-27	10.4	10.42	10.28	10.31	-0.06	-0.58	628964.0	6508777.6	311
2017-11-26	10.34	10.42	10.32	10.37	0.07	0.68	578518.0	6001605.44	368
2017-11-23	10.2	10.38	10.16	10.3	0.19	1.88	907880.0	9287244.6	475
2017-11-22	10.06	10.18	10.02	10.11	0.08	0.8	523855.0	5286547.06	269
2017-11-21	9.92	10.08	9.91	10.03	0.05	0.5	482359.0	4829787.45	315
2017-11-20	10.08	10.1	9.97	9.98	-0.12	-1.19	787502.0	7890363.74	351
2017-11-19	10.24	10.3	10.06	10.1	-0.09	-0.88	582788.0	5899455.52	331
2017-11-16	10.34	10.46	10.12	10.19	-0.15	-1.45	1487620.0	15359307.74	676
2017-11-15	10.32	10.44	10.28	10.34	0.03	0.29	1404203.0	14551661.54	635
2017-11-14	10.18	10.38	10.18	10.31	0.15	1.48	572156.0	5887406.28	362
2017-11-13	10.16	10.18	10.08	10.16	0.01	0.1	330108.0	3346086.04	201
2017-11-12	10.22	10.28	10.1	10.15	-0.06	-0.59	356459.0	3637521.48	247
2017-11-09	10.16	10.26	10.1	10.21	0.04	0.39	546910.0	5572272.28	320
2017-11-08	10.04	10.24	10.04	10.17	0.05	0.49	574558.0	5832564.86	393
2017-11-07	10.88	10.88	9.9	10.12	-0.77	-7.07	779351.0	8088660.95	578
2017-11-06	11.0	11.06	10.8	10.89	-0.14	-1.27	567569.0	6207785.8	380
2017-11-05	10.9	11.06	10.5	11.03	0.07	0.64	755055.0	8194247.18	443
2017-11-02	11.0	11.04	10.96	10.96	-0.06	-0.54	437393.0	4809541.54	289
2017-11-01	11.06	11.2	10.9	11.02	-0.42	-3.67	1699096.0	18675771.96	1038
2017-10-31	11.34	11.5	11.3	11.44	0.1	0.88	701343.0	7982192.16	471
2017-10-30	11.34	11.4	11.28	11.34	0.05	0.44	658761.0	7465040.76	290
2017-10-29	11.34	11.36	11.26	11.29	-0.01	-0.09	453062.0	5121500.84	288
2017-10-26	11.36	11.36	11.28	11.3	-0.05	-0.44	188288.0	2130891.02	186
2017-10-25	11.32	11.4	11.32	11.35	0.05	0.44	185353.0	2105112.2	116
2017-10-24	11.32	11.44	11.22	11.3	-0.02	-0.18	437612.0	4960702.64	280
2017-10-23	11.48	11.48	11.2	11.32	-0.14	-1.22	852815.0	9610040.18	493
2017-10-22	11.62	11.68	11.42	11.46	-0.09	-0.78	745051.0	8600676.92	518
2017-10-19	11.36	11.58	11.36	11.55	0.24	2.12	938255.0	10761428.44	609
2017-10-18	11.32	11.36	11.3	11.31	-0.05	-0.44	436488.0	4940997.16	249
2017-10-17	11.32	11.36	11.26	11.36	0.04	0.35	437846.0	4958489.1	250
2017-10-16	11.28	11.36	11.24	11.32	0.0	0.0	399582.0	4508870.46	239
2017-10-15	11.24	11.46	11.24	11.32	0.12	1.07	902599.0	10257134.08	496
2017-10-12	11.2	11.24	11.0	11.2	0.0	0.0	1075458.0	11937526.22	605
2017-10-11	11.64	11.7	11.16	11.2	-0.46	-3.95	859287.0	9739937.1	522
2017-10-10	11.8	11.84	11.64	11.66	-0.17	-1.44	317217.0	3731139.3	225
2017-10-09	11.94	11.98	11.78	11.83	-0.1	-0.84	398337.0	4716447.78	358
2017-10-08	12.0	12.1	11.9	11.93	-0.13	-1.08	360098.0	4322029.04	267
2017-10-05	12.08	12.1	12.02	12.06	-0.03	-0.25	277603.0	3348291.1	246
2017-10-04	12.16	12.18	12.06	12.09	-0.05	-0.41	731727.0	8869553.22	396
2017-10-03	12.12	12.18	12.12	12.14	-0.01	-0.08	250677.0	3048781.04	171
2017-10-02	12.2	12.22	12.14	12.15	-0.04	-0.33	208022.0	2533803.36	172
2017-10-01	12.16	12.2	12.08	12.19	-0.02	-0.16	300293.0	3650525.2	212
2017-09-28	12.22	12.26	12.16	12.21	0.01	0.08	241252.0	2943359.98	221
2017-09-27	12.24	12.24	12.18	12.2	-0.04	-0.33	262890.0	3209921.7	247
2017-09-26	12.32	12.32	12.2	12.24	-0.04	-0.33	351189.0	4307183.02	196
2017-09-25	12.3	12.3	12.22	12.28	0.01	0.08	197436.0	2420299.88	163
2017-09-21	12.26	12.3	12.24	12.27	-0.01	-0.08	591598.0	7263644.6	210
2017-09-20	12.34	12.34	12.24	12.28	-0.05	-0.41	562277.0	6906228.36	236
2017-09-19	12.36	12.42	12.32	12.33	-0.05	-0.4	456173.0	5636086.6	246
2017-09-18	12.44	12.5	12.38	12.38	-0.05	-0.4	718810.0	8944690.22	302
2017-09-17	12.38	12.46	12.38	12.43	0.08	0.65	515960.0	6409084.62	236
2017-09-14	12.42	12.42	12.34	12.35	-0.07	-0.56	542757.0	6724728.74	261
2017-09-13	12.48	12.5	12.4	12.42	-0.05	-0.4	499599.0	6224313.58	281
2017-09-12	12.46	12.56	12.44	12.47	0.01	0.08	1039890.0	13003812.6	718
2017-09-11	12.44	12.5	12.44	12.46	0.02	0.16	284651.0	3546507.76	139
2017-09-10	12.5	12.5	12.4	12.44	0.01	0.08	356611.0	4447854.82	213
2017-09-07	12.34	12.54	12.34	12.43	0.06	0.49	642055.0	7993739.72	308
2017-09-06	12.4	12.4	12.34	12.37	0.05	0.41	168850.0	2089885.06	90
2017-08-29	12.34	12.38	12.32	12.32	-0.07	-0.56	300046.0	3702257.48	159
2017-08-28	12.26	12.4	12.26	12.39	0.09	0.73	255216.0	3149336.26	126
2017-08-27	12.3	12.34	12.26	12.3	-0.01	-0.08	377192.0	4636940.18	202
2017-08-24	12.4	12.42	12.3	12.31	-0.11	-0.89	457308.0	5648070.08	272
2017-08-23	12.6	12.6	12.42	12.42	-0.12	-0.96	529150.0	6596697.48	290
2017-08-22	12.6	12.6	12.54	12.54	-0.05	-0.4	268240.0	3370860.5	168
2017-08-21	12.6	12.68	12.58	12.59	0.01	0.08	775690.0	9795077.58	375
2017-08-20	12.46	12.64	12.4	12.58	0.18	1.45	1101496.0	13817722.3	553
2017-08-17	12.38	12.42	12.32	12.4	0.03	0.24	368957.0	4568555.2	195
2017-08-16	12.22	12.4	12.22	12.37	0.04	0.32	471244.0	5820715.16	240
2017-08-15	12.6	12.66	12.3	12.33	-0.24	-1.91	813181.0	10176394.0	455
2017-08-14	12.44	12.7	12.4	12.57	0.16	1.29	1486698.0	18706975.4	612
2017-08-13	12.6	12.66	12.4	12.41	-0.2	-1.59	1289864.0	16120094.4	628
2017-08-10	12.5	12.64	12.5	12.61	0.1	0.8	987006.0	12421971.6	463
2017-08-09	12.5	12.58	12.44	12.51	0.03	0.24	1150127.0	14383472.9	582
2017-08-08	12.34	12.52	12.32	12.48	0.18	1.46	1112065.0	13816488.06	567
2017-08-07	12.22	12.36	12.22	12.3	0.0	0.0	388109.0	4774536.7	391
2017-08-06	12.3	12.36	12.26	12.3	-0.02	-0.16	427246.0	5251060.56	450
2017-08-03	12.28	12.38	12.28	12.32	-0.03	-0.24	401098.0	4946503.44	294
2017-08-02	12.24	12.38	12.24	12.35	0.11	0.9	937016.0	11519567.42	515
2017-08-01	12.22	12.34	12.2	12.24	0.03	0.25	343598.0	4213719.84	232
2017-07-31	12.2	12.24	12.16	12.21	0.02	0.16	248621.0	3033145.8	186
2017-07-30	12.2	12.2	12.14	12.19	-0.01	-0.08	181757.0	2214482.94	138
2017-07-27	12.26	12.26	12.16	12.2	-0.05	-0.41	415971.0	5072871.06	222
2017-07-26	12.28	12.32	12.22	12.25	-0.04	-0.33	480638.0	5893312.08	221
2017-07-25	12.36	12.4	12.28	12.29	-0.06	-0.49	425911.0	5254098.88	251
2017-07-24	12.3	12.38	12.3	12.35	0.06	0.49	349465.0	4315136.88	198
2017-07-23	12.26	12.36	12.24	12.29	0.0	0.0	587717.0	7233044.28	295
2017-07-20	12.3	12.32	12.24	12.29	0.0	0.0	437488.0	5374902.46	180
2017-07-19	12.24	12.32	12.16	12.29	0.09	0.74	611991.0	7478275.72	257
2017-07-18	12.24	12.28	12.2	12.2	-0.04	-0.33	550228.0	6729369.5	294
2017-07-17	12.32	12.34	12.24	12.24	-0.1	-0.81	753457.0	9262739.84	327
2017-07-16	12.32	12.4	12.32	12.34	0.02	0.16	427292.0	5284637.88	268
2017-07-13	12.48	12.48	12.32	12.32	-0.07	-0.56	852235.0	10527808.44	399
2017-07-12	12.2	12.44	12.2	12.39	0.22	1.81	1344394.0	16566850.38	550
2017-07-11	12.18	12.22	12.14	12.17	-0.02	-0.16	387189.0	4714788.94	210
2017-07-10	12.12	12.28	12.12	12.19	0.06	0.49	627775.0	7670028.96	323
2017-07-09	12.1	12.22	12.08	12.13	0.04	0.33	520940.0	6334023.94	297
2017-07-06	12.08	12.18	12.04	12.09	0.07	0.58	855096.0	10356065.76	385
2017-07-05	12.0	12.1	12.0	12.02	-0.01	-0.08	526141.0	6338449.5	211
2017-07-04	12.08	12.14	12.02	12.03	-0.02	-0.17	726952.0	8775610.88	309
2017-07-03	12.0	12.08	12.0	12.05	0.06	0.5	935226.0	11256617.78	336
2017-07-02	11.92	12.1	11.92	11.99	0.12	1.01	830193.0	9969014.66	425
2017-06-22	11.9	11.96	11.82	11.87	0.04	0.34	1334635.0	15879699.78	406
2017-06-21	11.82	12.0	11.72	11.83	0.17	1.46	1188449.0	14095997.82	447
2017-06-20	11.74	11.74	11.66	11.66	-0.05	-0.43	302642.0	3534967.74	168
2017-06-19	11.44	11.78	11.42	11.71	0.27	2.36	445883.0	5166556.0	215
2017-06-18	11.4	11.46	11.34	11.44	0.02	0.18	143818.0	1640781.78	130
2017-06-15	11.56	11.56	11.4	11.42	-0.2	-1.72	233543.0	2684215.92	173
2017-06-14	11.62	11.7	11.6	11.62	0.0	0.0	152394.0	1771137.16	73
2017-06-13	11.62	11.66	11.58	11.62	0.0	0.0	144884.0	1683944.3	87
2017-06-12	11.54	11.64	11.52	11.62	0.08	0.69	234387.0	2714640.66	151
2017-06-11	11.46	11.56	11.46	11.54	-0.03	-0.26	328897.0	3788207.12	232
2017-06-08	11.74	11.74	11.56	11.57	-0.19	-1.62	377173.0	4389562.34	208
2017-06-07	11.82	11.84	11.68	11.76	-0.06	-0.51	288872.0	3394726.76	184
2017-06-06	11.88	11.92	11.8	11.82	-0.08	-0.67	170883.0	2029664.88	117
2017-06-05	11.86	11.92	11.62	11.9	-0.02	-0.17	444944.0	5270740.52	243
2017-06-04	11.8	11.98	11.8	11.92	0.02	0.17	150443.0	1793510.58	123
2017-06-01	12.05	12.05	11.9	11.9	-0.14	-1.16	263906.0	3152353.45	139
2017-05-31	11.9	12.1	11.9	12.04	0.13	1.09	502615.0	6036945.55	279
2017-05-30	11.8	11.95	11.8	11.91	0.12	1.02	464100.0	5521761.1	294
2017-05-29	11.6	11.85	11.5	11.79	0.12	1.03	477118.0	5574959.45	286
2017-05-28	12.2	12.2	11.65	11.67	-0.53	-4.34	935341.0	11104702.4	499
2017-05-25	12.35	12.4	12.2	12.2	-0.1	-0.81	646719.0	7960053.05	316
2017-05-24	12.5	12.5	12.3	12.3	-0.14	-1.13	1089782.0	13491368.8	527
2017-05-23	12.6	12.6	12.35	12.44	-0.25	-1.97	2217941.0	27638322.8	797
2017-05-22	12.9	12.9	12.65	12.69	-0.11	-0.86	1156914.0	14695057.55	496
2017-05-21	12.85	13.0	12.75	12.8	0.1	0.79	2826118.0	36395154.55	1082
2017-05-18	12.45	12.9	12.45	12.7	0.2	1.6	3802205.0	48480926.0	1497
2017-05-17	12.6	12.6	12.45	12.5	-0.07	-0.56	771589.0	9660935.15	311
2017-05-16	12.5	12.7	12.45	12.57	0.12	0.96	1512271.0	19046599.65	659
2017-05-15	12.3	12.5	12.3	12.45	0.19	1.55	1759430.0	21793499.15	649
2017-05-14	12.3	12.35	12.2	12.26	-0.02	-0.16	785632.0	9652216.7	335
2017-05-11	12.5	12.5	12.25	12.28	-0.12	-0.97	771153.0	9517252.45	290
2017-05-10	12.45	12.5	12.35	12.4	-0.07	-0.56	600306.0	7457685.65	260
2017-05-09	12.35	12.5	12.3	12.47	0.13	1.05	620209.0	7704119.0	353
2017-05-08	12.3	12.4	12.3	12.34	0.05	0.41	319872.0	3945184.7	212
2017-05-07	12.4	12.45	12.25	12.29	-0.19	-1.52	528596.0	6508858.1	313
2017-05-04	12.7	12.7	12.4	12.48	-0.23	-1.81	992505.0	12439683.65	540
2017-05-03	12.7	12.85	12.6	12.71	0.07	0.55	1694234.0	21546009.65	796
2017-05-02	12.55	12.8	12.45	12.64	0.15	1.2	2073454.0	26234551.7	802
2017-05-01	12.65	12.75	12.45	12.49	-0.09	-0.72	1626864.0	20522544.6	716
2017-04-30	12.3	12.6	12.3	12.58	0.26	2.11	1787288.0	22324914.35	817
2017-04-27	12.4	12.4	12.3	12.32	-0.08	-0.65	1131469.0	13940044.6	411
2017-04-26	12.45	12.5	12.35	12.4	0.01	0.08	1222753.0	15219890.5	391
2017-04-25	12.3	12.55	12.25	12.39	0.09	0.73	2044930.0	25379947.85	804
2017-04-24	12.35	12.35	12.3	12.3	-0.03	-0.24	587248.0	7239671.8	252
2017-04-23	12.4	12.5	12.25	12.33	0.16	1.31	1607736.0	19888189.3	581
2017-04-20	12.2	12.25	12.15	12.17	-0.03	-0.25	545791.0	6650898.55	321
2017-04-19	12.15	12.25	12.1	12.2	0.0	0.0	579345.0	7056725.3	290
2017-04-18	12.4	12.4	12.2	12.2	-0.17	-1.37	1068486.0	13123625.3	543
2017-04-17	12.3	12.4	12.15	12.37	0.08	0.65	1429645.0	17568291.1	636
2017-04-16	12.5	12.5	12.15	12.29	-0.22	-1.76	1621846.0	19943629.25	755
2017-04-13	12.55	12.55	12.4	12.51	0.0	0.0	1842757.0	23027263.05	928
2017-04-12	12.45	12.65	12.45	12.51	0.05	0.4	2616884.0	32911217.25	999
2017-04-11	12.7	12.7	12.4	12.46	-0.23	-1.81	2407478.0	30275206.45	1251
2017-04-10	12.7	12.8	12.6	12.69	-0.01	-0.08	1510921.0	19189108.25	557
2017-04-09	12.8	12.9	12.65	12.7	0.02	0.16	2228773.0	28455368.3	835
2017-04-06	12.55	12.8	12.5	12.68	0.15	1.2	3154328.0	39964356.6	1949
2017-04-05	12.55	12.65	12.5	12.53	0.04	0.32	1673220.0	21000655.35	605
2017-04-04	12.35	12.85	12.35	12.49	0.11	0.89	3871051.0	48683934.9	1704
2017-04-03	12.5	12.55	12.4	12.38	-0.15	-1.2	678436.0	8433689.45	373
2017-04-02	12.65	12.65	12.5	12.53	-0.01	-0.08	767747.0	9647361.0	490
2017-03-30	12.4	12.7	12.4	12.54	0.16	1.29	1176558.0	14793111.35	548
2017-03-29	12.4	12.45	12.4	12.38	0.06	0.49	494399.0	6137780.1	193
2017-03-28	12.25	12.4	12.25	12.32	0.11	0.9	850649.0	10482093.15	291
2017-03-27	12.25	12.25	12.15	12.21	-0.05	-0.41	653725.0	7973746.35	330
2017-03-26	12.3	12.4	12.25	12.26	0.03	0.25	940450.0	11585828.45	305
2017-03-23	12.2	12.4	12.15	12.23	0.14	1.16	1539371.0	18852283.4	528
2017-03-22	12.15	12.25	12.05	12.09	-0.24	-1.95	1031424.0	12529757.1	478
2017-03-21	12.4	12.55	12.35	12.33	-0.02	-0.16	911456.0	11318211.45	385
2017-03-20	12.45	12.6	12.35	12.35	-0.09	-0.72	1290606.0	16085096.05	471
2017-03-19	12.5	12.6	12.4	12.44	-0.02	-0.16	1118162.0	13973554.75	442
2017-03-16	12.3	12.65	12.3	12.46	0.22	1.8	3456628.0	43218307.85	1239
2017-03-15	12.3	12.3	12.1	12.24	0.16	1.32	2048118.0	24986799.45	747
2017-03-14	12.25	12.25	11.85	12.08	-0.12	-0.98	1234193.0	14807518.8	531
2017-03-13	12.3	12.4	12.2	12.2	-0.13	-1.05	847255.0	10434688.05	361
2017-03-12	12.4	12.4	12.15	12.33	-0.16	-1.28	814336.0	10019120.3	366
2017-03-09	12.65	12.65	12.4	12.49	-0.21	-1.65	1457140.0	18251352.55	641
2017-03-08	12.8	12.85	12.65	12.7	-0.09	-0.7	883103.0	11250307.1	344
2017-03-07	12.8	12.9	12.8	12.79	0.04	0.31	822660.0	10550186.6	369
2017-03-06	12.9	12.9	12.65	12.75	-0.18	-1.39	1457663.0	18596069.8	591
2017-03-05	13.05	13.15	12.9	12.93	-0.08	-0.61	1587508.0	20651814.85	532
2017-03-02	13.05	13.15	12.95	13.01	0.01	0.08	1755950.0	22901562.1	651
2017-03-01	13.2	13.3	13.0	13.0	-0.18	-1.37	3114257.0	40846456.0	934
2017-02-28	12.95	13.4	12.95	13.18	0.21	1.62	6729024.0	88614230.45	1817
2017-02-27	13.25	13.4	12.9	12.97	-0.11	-0.84	9217909.0	121217986.9	2684
2017-02-26	13.0	13.25	12.9	13.08	0.14	1.08	6201876.0	81484019.8	1458
2017-02-23	12.85	13.05	12.75	12.94	0.1	0.78	3063708.0	39607406.0	690
2017-02-22	12.9	13.0	12.85	12.84	-0.06	-0.47	1977661.0	25551397.65	430
2017-02-21	12.85	12.9	12.7	12.9	0.07	0.55	1641522.0	20989105.35	562
2017-02-20	12.9	13.1	12.8	12.83	-0.08	-0.62	1474481.0	19054909.3	555
2017-02-19	13.15	13.15	12.85	12.91	-0.17	-1.3	2324875.0	30184237.05	771
2017-02-16	13.15	13.4	13.05	13.08	-0.03	-0.23	5357167.0	70932729.1	1572
2017-02-15	12.85	13.15	12.85	13.11	0.26	2.02	4019658.0	52279836.95	1108
2017-02-14	13.05	13.05	12.8	12.85	-0.2	-1.53	3089914.0	39893005.35	737
2017-02-13	12.85	13.15	12.75	13.05	0.27	2.11	4123246.0	53465507.7	1151
2017-02-12	12.65	12.85	12.65	12.78	0.25	2.0	2169299.0	27565856.7	567
2017-02-09	12.6	12.65	12.5	12.53	-0.1	-0.79	951223.0	11955045.25	411
2017-02-08	12.9	12.9	12.6	12.63	-0.26	-2.02	1948717.0	24738624.4	563
2017-02-07	12.9	12.95	12.85	12.89	0.01	0.08	1630567.0	20994779.0	441
2017-02-06	12.75	12.9	12.65	12.88	0.13	1.02	2168174.0	27696609.55	595
2017-02-05	13.0	13.05	12.75	12.75	-0.19	-1.47	1501222.0	19395017.0	541
2017-02-02	12.9	13.1	12.8	12.94	0.11	0.86	3665830.0	47622776.15	1082
2017-02-01	12.8	12.9	12.75	12.83	0.09	0.71	2045750.0	26207495.65	567
2017-01-31	12.9	12.9	12.65	12.74	-0.15	-1.16	2075371.0	26434467.95	723
2017-01-30	13.25	13.25	12.9	12.89	-0.31	-2.35	3100680.0	40503038.8	1031
2017-01-29	13.1	13.4	13.05	13.2	0.12	0.92	5922814.0	78639903.35	1687
2017-01-26	13.1	13.2	12.9	13.08	0.02	0.15	5254085.0	68722151.35	1444
2017-01-25	13.15	13.35	13.05	13.06	-0.07	-0.53	6788873.0	89673607.3	1721
2017-01-24	13.05	13.2	12.9	13.13	0.14	1.08	8442784.0	110041757.7	2090
2017-01-23	12.95	13.2	12.9	12.99	0.11	0.85	3662360.0	47881991.55	1138
2017-01-22	12.8	12.95	12.65	12.88	0.3	2.38	2669149.0	34348419.1	937
2017-01-19	12.65	12.7	12.5	12.58	-0.09	-0.71	1844136.0	23256899.8	688
2017-01-18	12.4	12.9	12.3	12.67	0.27	2.18	4386372.0	55499478.05	1649
2017-01-17	12.25	12.4	12.0	12.4	0.16	1.31	1026073.0	12550434.2	502
2017-01-16	12.65	12.65	12.15	12.24	-0.36	-2.86	1306756.0	16256796.85	583
2017-01-15	12.55	12.65	12.45	12.6	0.11	0.88	707635.0	8884643.4	297
2017-01-12	12.65	12.65	12.4	12.49	-0.02	-0.16	888289.0	11119925.5	482
2017-01-11	12.6	12.8	12.45	12.51	-0.08	-0.64	1890184.0	23884351.05	673
2017-01-10	12.7	12.85	12.5	12.59	-0.12	-0.94	2400490.0	30346506.1	919
2017-01-09	13.15	13.15	12.5	12.71	-0.45	-3.42	2238925.0	28601208.8	1091
2017-01-08	13.35	13.55	13.1	13.16	-0.09	-0.68	3299504.0	43947604.35	1157
2017-01-05	13.15	13.5	13.05	13.25	0.22	1.69	6776225.0	90230584.95	1998
2017-01-04	12.95	13.4	12.85	13.03	0.11	0.85	6048499.0	79441768.3	1776
2017-01-03	12.9	13.15	12.65	12.92	-0.01	-0.08	3509114.0	45192560.0	1100
2017-01-02	13.0	13.35	12.8	12.93	0.0	0.0	5022456.0	66297578.35	1691
2017-01-01	12.45	12.95	12.45	12.93	0.52	4.19	2775743.0	35347873.2	965
2016-12-29	12.45	12.55	12.35	12.41	-0.06	-0.48	1263980.0	15696109.5	394
2016-12-28	12.6	12.65	12.45	12.47	-0.03	-0.24	1713538.0	21488066.35	544
2016-12-27	12.2	12.55	12.2	12.5	0.29	2.38	1967954.0	24462292.9	623
2016-12-26	12.4	12.4	12.15	12.21	-0.12	-0.97	1448826.0	17803225.35	435
2016-12-25	12.25	12.4	12.15	12.33	0.31	2.58	1607449.0	19717864.15	512
2016-12-22	12.05	12.05	11.9	12.02	-0.01	-0.08	1299181.0	15553380.25	466
2016-12-21	12.15	12.25	11.9	12.03	-0.06	-0.5	1386184.0	16699866.0	521
2016-12-20	12.15	12.3	12.0	12.09	-0.19	-1.55	1240871.0	15031435.55	571
2016-12-19	12.5	12.6	12.25	12.28	-0.3	-2.38	1613924.0	20096922.6	635
2016-12-18	12.45	12.75	12.4	12.58	0.25	2.03	2905075.0	36455144.45	814
2016-12-15	12.0	12.4	11.7	12.33	0.19	1.57	2053633.0	24855124.2	781
2016-12-14	12.65	12.7	12.1	12.14	-0.52	-4.11	1960918.0	24278719.75	891
2016-12-13	12.85	13.0	12.6	12.66	-0.31	-2.39	3403698.0	43543544.35	1230
2016-12-12	12.9	13.65	12.65	12.97	0.34	2.69	17560213.0	231674955.55	5295
2016-12-11	12.35	12.7	12.35	12.63	0.43	3.52	3898776.0	48618128.15	1361
2016-12-08	12.2	12.4	12.15	12.2	-0.05	-0.41	1983642.0	24315093.15	725
2016-12-07	12.25	12.4	12.05	12.25	0.01	0.08	2531748.0	30984269.6	936
2016-12-06	11.95	12.45	11.95	12.24	0.39	3.29	3401333.0	41586899.0	1270
2016-12-05	11.65	11.9	11.5	11.85	0.14	1.2	4303724.0	50495254.1	986
2016-12-04	11.75	11.95	11.65	11.71	0.04	0.34	2577216.0	30400790.35	637
2016-12-01	11.65	11.75	11.5	11.67	0.17	1.48	3086266.0	35905883.6	662
2016-11-30	11.4	11.7	11.4	11.5	0.16	1.41	2059926.0	23836480.1	556
2016-11-29	11.55	11.7	11.25	11.34	-0.19	-1.65	2385203.0	27519584.1	768
2016-11-28	11.4	11.6	11.35	11.53	0.17	1.5	2003820.0	22995099.95	605
2016-11-27	11.35	11.55	11.3	11.36	-0.03	-0.26	905132.0	10335736.45	389
2016-11-24	11.65	11.75	11.25	11.39	-0.19	-1.64	3753128.0	43186138.85	1199
2016-11-23	11.15	11.65	11.15	11.58	0.5	4.51	3788686.0	43225287.2	1354
2016-11-22	10.85	11.15	10.85	11.08	0.28	2.59	2771466.0	30502081.6	974
2016-11-21	10.9	11.05	10.8	10.8	-0.12	-1.1	823390.0	8948037.2	331
2016-11-20	10.95	11.15	10.9	10.92	-0.04	-0.36	883945.0	9696061.6	340
2016-11-17	10.9	11.15	10.9	10.96	-0.01	-0.09	637625.0	7007437.25	338
2016-11-16	10.75	11.0	10.75	10.97	0.44	4.18	900469.0	9795842.8	373
2016-11-15	10.85	10.9	10.35	10.53	-0.2	-1.86	813296.0	8649113.2	445
2016-11-14	11.15	11.2	10.7	10.73	-0.36	-3.25	884185.0	9700423.45	472
2016-11-13	10.85	11.15	10.85	11.09	0.21	1.93	888533.0	9830430.75	466
2016-11-10	10.75	10.9	10.75	10.88	0.32	3.03	1341341.0	14527316.95	624
2016-11-09	10.35	10.75	10.05	10.56	0.1	0.96	2398667.0	24884408.2	1136
2016-11-08	10.4	10.6	10.35	10.46	0.18	1.75	1150058.0	12055331.65	525
2016-11-07	10.1	10.35	10.1	10.28	0.2	1.98	696270.0	7113946.85	383
2016-11-06	10.0	10.15	10.0	10.08	0.06	0.6	263873.0	2653518.45	173
2016-11-03	9.9	10.15	9.9	10.02	0.19	1.93	1093301.0	10952919.6	377
2016-11-02	9.95	10.0	9.8	9.83	-0.23	-2.29	957995.0	9489474.8	444
2016-11-01	10.05	10.15	9.95	10.06	0.06	0.6	518642.0	5217280.4	253
2016-10-31	10.0	10.1	9.9	10.0	-0.05	-0.5	868768.0	8673926.25	394
2016-10-30	10.1	10.15	10.0	10.05	-0.13	-1.28	1189046.0	11973837.15	444
2016-10-27	10.1	10.3	10.1	10.18	0.0	0.0	287732.0	2937083.35	184
2016-10-26	10.35	10.35	10.0	10.18	-0.15	-1.45	1042044.0	10614137.4	436
2016-10-25	10.4	10.4	10.25	10.33	-0.1	-0.96	536734.0	5563583.3	287
2016-10-24	10.3	10.5	10.3	10.43	0.22	2.15	986978.0	10259795.45	340
2016-10-23	10.1	10.25	10.1	10.21	0.14	1.39	429394.0	4373762.0	195
2016-10-20	10.0	10.35	9.65	10.07	-0.17	-1.66	1420974.0	14346316.35	829
2016-10-19	9.9	10.4	9.8	10.24	0.46	4.7	438379.0	4392217.85	245
2016-10-18	10.3	10.4	9.6	9.78	-0.85	-8.0	1289936.0	12853936.8	755
2016-10-17	10.75	10.85	10.65	10.63	-0.25	-2.3	204150.0	2187860.7	74
2016-10-16	10.9	11.0	10.85	10.88	-0.19	-1.72	77705.0	846963.65	69
2016-10-13	11.15	11.35	11.1	11.07	-0.19	-1.69	160385.0	1800056.2	137
2016-10-12	11.4	11.5	11.25	11.26	-0.14	-1.23	221414.0	2519418.7	138
2016-10-11	10.9	11.65	10.9	11.4	0.32	2.89	384762.0	4408285.15	265
2016-10-10	10.15	11.15	10.15	11.08	0.56	5.32	383562.0	4151336.35	291
2016-10-09	10.95	10.95	10.5	10.52	-0.29	-2.68	138427.0	1488878.1	110
2016-10-06	10.65	11.0	10.5	10.81	0.22	2.08	396200.0	4244064.3	187
2016-10-05	10.25	10.75	10.15	10.59	0.36	3.52	559754.0	5852816.2	336
2016-10-04	10.25	10.35	10.0	10.23	0.13	1.29	341497.0	3459785.4	190
2016-10-03	9.65	10.4	9.5	10.1	0.18	1.81	561595.0	5623859.3	269
2016-10-02	11.0	11.0	9.85	9.92	-0.92	-8.49	293645.0	3111951.25	199
2016-09-29	10.85	11.1	10.25	10.84	0.01	0.09	888988.0	9454737.05	575
2016-09-28	11.65	11.65	10.75	10.83	-0.67	-5.83	445823.0	4972023.9	181
2016-09-27	11.75	11.9	11.5	11.5	-0.83	-6.73	401653.0	4720169.2	292
2016-09-26	12.4	12.4	12.35	12.33	0.04	0.33	193421.0	2386649.35	133
2016-09-25	12.35	12.4	12.3	12.29	-0.07	-0.57	293440.0	3611976.1	167
2016-09-21	12.35	12.4	12.3	12.36	0.11	0.9	240332.0	2961705.95	190
2016-09-20	12.15	12.45	12.15	12.25	-0.13	-1.05	603899.0	7432224.0	300
2016-09-19	12.35	12.65	12.25	12.38	0.05	0.41	887704.0	11017208.85	568
2016-09-18	12.5	12.5	12.3	12.33	-0.25	-1.99	493542.0	6108725.2	279
2016-09-08	12.5	12.65	12.45	12.58	0.05	0.4	520316.0	6526265.25	234
2016-09-07	12.5	12.65	12.4	12.53	-0.01	-0.08	306044.0	3840475.8	366
2016-09-06	12.65	12.65	12.45	12.54	-0.07	-0.56	359670.0	4516820.6	243
2016-09-05	12.4	12.7	12.4	12.61	0.23	1.86	681238.0	8577807.1	380
2016-09-04	12.4	12.45	12.25	12.38	0.15	1.23	522121.0	6450600.75	313
2016-09-01	12.6	12.65	12.15	12.23	-0.4	-3.17	676019.0	8369361.9	548
2016-08-31	12.8	12.85	12.35	12.63	-0.17	-1.33	757057.0	9509450.25	575
2016-08-30	12.9	13.0	12.75	12.8	-0.12	-0.93	457667.0	5888864.15	390
2016-08-29	13.4	14.05	12.9	12.92	-0.25	-1.9	1997750.0	27084987.8	1318
2016-08-28	12.15	13.15	12.1	13.17	1.17	9.75	748826.0	9493837.5	271
2016-08-25	11.9	12.0	11.75	12.0	-0.05	-0.41	272078.0	3238804.05	197
2016-08-24	12.2	12.25	12.0	12.05	-0.16	-1.31	286404.0	3481007.6	151
2016-08-23	12.05	12.3	11.9	12.21	0.13	1.08	249382.0	3024599.8	148
2016-08-22	12.4	12.5	12.1	12.08	-0.5	-3.97	254360.0	3125806.3	165
2016-08-21	13.0	13.0	12.55	12.58	-0.37	-2.86	326528.0	4183992.65	160
2016-08-18	12.75	13.1	12.5	12.95	0.14	1.09	861746.0	11056950.7	555
2016-08-17	12.8	13.15	12.75	12.81	-0.11	-0.85	749177.0	9691355.05	431
2016-08-16	12.95	13.05	12.9	12.92	-0.04	-0.31	199382.0	2585917.65	596
2016-08-15	12.95	13.05	12.9	12.96	0.08	0.62	492277.0	6364870.5	317
2016-08-14	12.75	13.0	12.65	12.88	0.3	2.38	1300902.0	16699789.8	624
2016-08-11	12.6	12.9	12.5	12.58	-0.01	-0.08	1110782.0	14087932.9	577
2016-08-10	12.65	12.65	12.35	12.59	0.08	0.64	592541.0	7399469.65	352
2016-08-09	12.4	12.75	12.35	12.51	0.3	2.46	1737706.0	21791309.0	913
2016-08-08	11.9	12.4	11.9	12.21	0.38	3.21	1033589.0	12538644.85	668
2016-08-07	11.75	11.9	11.7	11.83	0.11	0.94	326886.0	3853290.9	264
2016-08-04	11.9	11.95	11.65	11.72	-0.11	-0.93	713972.0	8409956.1	441
2016-08-03	11.95	12.0	11.8	11.83	-0.08	-0.67	975172.0	11571098.65	530
2016-08-02	11.7	12.0	11.5	11.91	0.18	1.53	2597983.0	30549613.85	1015
2016-08-01	11.5	11.85	11.5	11.73	0.25	2.18	1165913.0	13644549.1	648
2016-07-31	11.4	11.65	11.25	11.48	0.1	0.88	1347078.0	15475090.3	602
2016-07-28	11.6	11.6	11.2	11.38	-0.2	-1.73	972323.0	11066820.4	411
2016-07-27	11.65	11.65	11.45	11.58	-0.07	-0.6	465574.0	5383531.45	251
2016-07-26	11.85	11.85	11.6	11.65	-0.18	-1.52	786802.0	9181331.2	332
2016-07-25	11.8	11.85	11.6	11.83	0.12	1.02	1133348.0	13297759.0	419
2016-07-24	11.9	11.9	11.65	11.71	-0.2	-1.68	915920.0	10810767.25	387
2016-07-21	12.15	12.2	11.85	11.91	-0.22	-1.81	1161618.0	13952025.65	578
2016-07-20	12.45	12.65	12.1	12.13	0.07	0.58	4081001.0	50522549.7	1588
2016-07-19	11.7	12.15	11.7	12.06	0.36	3.08	2375432.0	28318904.1	799
2016-07-18	11.65	11.75	11.5	11.7	0.0	0.0	1004822.0	11671508.35	402
2016-07-17	11.6	11.75	11.55	11.7	0.2	1.74	1512668.0	17632270.8	651
2016-07-14	11.4	11.55	11.3	11.5	0.17	1.5	1142605.0	13054368.25	534
2016-07-13	11.2	11.4	11.2	11.33	0.17	1.52	1672550.0	18925479.15	651
2016-07-12	11.1	11.25	11.1	11.16	0.1	0.9	1017862.0	11362388.65	402
2016-07-11	11.15	11.15	10.95	11.06	-0.07	-0.63	1271906.0	14008811.5	418
2016-07-10	11.05	11.15	11.0	11.13	0.15	1.37	236821.0	2624263.15	121
2016-06-30	11.2	11.2	10.9	10.98	-0.22	-1.96	874705.0	9581027.15	366
2016-06-29	11.3	11.3	11.15	11.2	-0.08	-0.71	408751.0	4578450.6	173
2016-06-28	11.15	11.35	11.15	11.28	0.11	0.98	438800.0	4919329.25	218
2016-06-27	11.15	11.4	11.15	11.17	0.03	0.27	644004.0	7281539.6	279
2016-06-26	10.9	11.15	10.9	11.14	-0.19	-1.68	728165.0	8012053.2	303
2016-06-23	11.25	11.35	11.2	11.33	0.05	0.44	157553.0	1776850.5	80
2016-06-22	11.3	11.45	11.25	11.28	-0.01	-0.09	258534.0	2934011.3	155
2016-06-21	11.35	11.4	11.25	11.29	0.0	0.0	123544.0	1399751.45	81
2016-06-20	11.25	11.35	11.25	11.29	-0.03	-0.27	123470.0	1393466.9	77
2016-06-19	11.35	11.4	11.25	11.32	0.06	0.53	230107.0	2610074.4	103
2016-06-16	11.3	11.45	11.2	11.26	-0.12	-1.05	776666.0	8776192.85	252
2016-06-15	11.5	11.5	11.25	11.38	-0.14	-1.22	340006.0	3876907.6	177
2016-06-14	11.4	11.55	11.4	11.52	0.07	0.61	214184.0	2458147.8	114
2016-06-13	11.4	11.5	11.4	11.45	-0.03	-0.26	398448.0	4569898.15	126
2016-06-12	11.4	11.55	11.4	11.48	0.0	0.0	402244.0	4613399.55	169
2016-06-09	11.65	11.65	11.45	11.48	-0.09	-0.78	687217.0	7910809.65	331
2016-06-08	11.65	11.85	11.55	11.57	-0.03	-0.26	1474601.0	17231437.95	509
2016-06-07	11.5	11.7	11.45	11.6	0.12	1.05	568606.0	6579793.05	244
2016-06-06	11.4	11.5	11.15	11.48	0.15	1.32	677357.0	7719993.95	287
2016-06-05	11.6	11.7	11.3	11.33	-0.2	-1.73	1480590.0	17091841.3	600
2016-06-02	11.5	11.65	11.4	11.53	0.15	1.32	2305481.0	26680148.7	910
2016-06-01	11.2	11.45	11.2	11.38	0.14	1.25	799188.0	9034050.95	304
2016-05-31	11.2	11.3	11.1	11.24	0.15	1.35	691484.0	7753634.05	229
2016-05-30	11.35	11.4	11.05	11.09	-0.17	-1.51	640264.0	7172510.4	264
2016-05-29	10.95	11.4	10.9	11.26	0.24	2.18	1002517.0	11245078.75	408
2016-05-26	11.3	11.35	11.0	11.02	-0.16	-1.43	359112.0	4022406.15	179
2016-05-25	11.2	11.35	11.1	11.18	0.1	0.9	661912.0	7422863.9	272
2016-05-24	10.9	11.15	10.9	11.08	0.05	0.45	290522.0	3216299.35	145
2016-05-23	11.5	11.55	11.0	11.03	-0.47	-4.09	1009877.0	11437725.15	367
2016-05-22	11.4	11.7	11.4	11.5	0.08	0.7	1121381.0	12958629.45	481
2016-05-19	11.4	11.4	11.25	11.42	-0.01	-0.09	586692.0	6637259.1	235
2016-05-18	11.5	11.6	11.4	11.43	-0.1	-0.87	807120.0	9265848.85	231
2016-05-17	11.5	11.7	11.5	11.53	0.06	0.52	698744.0	8092051.55	229
2016-05-16	11.5	11.55	11.4	11.47	-0.01	-0.09	246905.0	2830443.9	153
2016-05-15	11.45	11.6	11.45	11.48	0.05	0.44	691876.0	7978906.65	213
2016-05-12	11.4	11.45	11.4	11.43	0.05	0.44	991892.0	11303155.5	296
2016-05-11	11.45	11.45	11.35	11.38	-0.03	-0.26	432770.0	4927262.2	165
2016-05-10	11.5	11.5	11.4	11.41	-0.13	-1.13	629621.0	7187351.75	208
2016-05-09	11.5	11.6	11.4	11.54	0.08	0.7	537031.0	6180037.85	221
2016-05-08	11.5	11.55	11.45	11.46	0.02	0.17	549841.0	6326927.8	222
2016-05-05	11.35	11.45	11.3	11.44	0.17	1.51	640339.0	7303754.25	268
2016-05-04	11.6	11.65	11.25	11.27	-0.35	-3.01	1363358.0	15572348.65	429
2016-05-03	11.8	11.9	11.55	11.62	-0.56	-4.6	1583677.0	18595525.75	625
2016-05-02	12.35	12.4	12.1	12.18	-0.16	-1.3	1551661.0	18909594.5	430
2016-05-01	12.4	12.4	12.15	12.34	0.04	0.33	1139731.0	14005553.45	406
2016-04-28	12.3	12.5	12.15	12.3	0.06	0.49	1577078.0	19457535.05	541
2016-04-27	12.1	12.35	12.1	12.24	0.21	1.75	1935554.0	23573101.2	595
2016-04-26	11.9	12.1	11.85	12.03	0.13	1.09	2325365.0	27829198.75	646
2016-04-25	12.0	12.0	11.8	11.9	-0.08	-0.67	1543084.0	18310188.4	465
2016-04-24	11.75	12.15	11.75	11.98	0.07	0.59	3553552.0	42531352.3	928
2016-04-21	11.85	11.95	11.65	11.91	0.19	1.62	3472645.0	41078462.2	763
2016-04-20	11.4	11.9	11.4	11.72	0.56	5.02	6298451.0	73662805.0	1427
2016-04-19	11.05	11.15	11.05	11.16	0.2	1.82	1612130.0	17941141.4	372
2016-04-18	10.85	11.0	10.8	10.96	-0.05	-0.45	1488832.0	16226886.4	579
2016-04-17	11.15	11.15	10.95	11.01	-0.16	-1.43	1152246.0	12730912.2	369
2016-04-14	11.05	11.4	11.0	11.17	0.14	1.27	2164159.0	24283666.95	743
2016-04-13	11.15	11.15	10.95	11.03	-0.05	-0.45	836606.0	9239948.8	309
2016-04-12	11.05	11.15	11.0	11.08	0.07	0.64	1199466.0	13297869.4	429
2016-04-11	10.8	11.25	10.8	11.01	0.19	1.76	2424929.0	26708308.75	708
2016-04-10	10.95	11.0	10.8	10.82	-0.04	-0.37	1145208.0	12464925.5	345
2016-04-07	10.85	10.95	10.75	10.86	0.12	1.12	1667525.0	18087464.85	495
2016-04-06	10.85	10.9	10.7	10.74	0.03	0.28	802133.0	8654873.3	260
2016-04-05	10.5	10.75	10.45	10.71	0.12	1.13	970894.0	10295886.75	327
2016-04-04	10.2	10.65	10.15	10.59	0.36	3.52	1303376.0	13695172.95	551
2016-04-03	10.5	10.65	10.15	10.23	-0.5	-4.66	1187134.0	12298733.7	507
2016-03-31	10.6	10.9	10.6	10.73	0.06	0.56	639211.0	6879414.1	263
2016-03-30	10.7	10.75	10.65	10.67	0.04	0.38	387587.0	4146544.0	120
2016-03-29	10.65	10.75	10.65	10.63	-0.01	-0.09	474362.0	5066463.05	182
2016-03-28	10.75	10.9	10.55	10.64	-0.12	-1.12	1030002.0	11053382.3	318
2016-03-27	10.65	10.9	10.6	10.76	0.04	0.37	839393.0	9027867.6	312
2016-03-24	10.7	10.8	10.7	10.72	-0.09	-0.83	518084.0	5560910.6	205
2016-03-23	10.7	10.9	10.7	10.81	0.08	0.75	1093154.0	11805492.7	456
2016-03-22	11.05	11.1	10.65	10.73	-0.3	-2.72	2565498.0	27817630.65	854
2016-03-21	10.95	11.1	10.85	11.03	0.12	1.1	1787912.0	19590092.7	622
2016-03-20	11.05	11.15	10.85	10.91	-0.09	-0.82	1295575.0	14261363.0	497
2016-03-17	10.9	11.15	10.85	11.0	0.19	1.76	2121038.0	23313658.05	566
2016-03-16	10.65	10.85	10.6	10.81	0.22	2.08	1656998.0	17772493.7	429
2016-03-15	10.6	10.65	10.5	10.59	-0.04	-0.38	927871.0	9806202.8	343
2016-03-14	10.6	10.9	10.55	10.63	-0.03	-0.28	1951660.0	20842172.05	675
2016-03-13	10.5	10.95	10.5	10.66	0.09	0.85	1825339.0	19602318.2	630
2016-03-10	10.6	10.7	10.45	10.57	0.03	0.28	1098179.0	11613277.0	328
2016-03-09	10.65	10.65	10.45	10.54	-0.14	-1.31	547840.0	5787606.35	235
2016-03-08	10.65	10.75	10.65	10.68	0.08	0.75	1005714.0	10741618.3	294
2016-03-07	10.65	10.75	10.55	10.6	0.02	0.19	691028.0	7366275.7	299
2016-03-06	10.65	10.8	10.5	10.58	0.04	0.38	1810270.0	19251815.8	796
2016-03-03	10.65	10.65	10.55	10.54	-0.05	-0.47	341058.0	3605983.6	187
2016-03-02	10.55	10.65	10.4	10.59	0.06	0.57	1013106.0	10648439.2	398
2016-03-01	10.75	10.85	10.5	10.53	0.15	1.45	1151618.0	12241404.6	574
2016-02-29	10.4	10.75	10.35	10.38	0.0	0.0	2180732.0	23006784.6	1026
2016-02-28	10.1	10.65	10.1	10.38	0.44	4.43	2171713.0	22513002.0	730
2016-02-25	9.9	10.05	9.7	9.94	0.16	1.64	1133594.0	11250471.85	481
2016-02-24	9.9	10.05	9.7	9.78	-0.25	-2.49	1601441.0	15833519.35	541
2016-02-23	10.15	10.15	9.85	10.03	0.05	0.5	864263.0	8637025.45	412
2016-02-22	9.55	10.1	9.55	9.98	0.55	5.83	1872294.0	18336571.8	775
2016-02-21	9.25	9.5	9.25	9.43	0.17	1.84	1211016.0	11369645.05	460
2016-02-18	9.35	9.45	9.15	9.26	0.13	1.42	1553010.0	14429705.45	619
2016-02-17	8.65	9.25	8.55	9.13	0.6	7.03	1932072.0	17123228.7	797
2016-02-16	8.5	8.7	8.4	8.53	0.15	1.79	770153.0	6589715.85	283
2016-02-15	8.05	8.5	8.05	8.38	0.44	5.54	1386835.0	11501257.8	512
2016-02-14	8.75	8.8	7.9	7.94	-0.64	-7.46	1572373.0	13165984.15	587
2016-02-11	8.85	8.95	8.55	8.58	-0.42	-4.67	1790725.0	15696295.8	724
2016-02-10	8.9	9.15	8.9	9.0	-0.18	-1.96	1239164.0	11208684.05	500
2016-02-09	9.3	9.45	9.1	9.18	-0.1	-1.08	921106.0	8581728.5	374
2016-02-08	9.7	9.75	9.25	9.28	-0.3	-3.13	1080240.0	10208892.15	450
2016-02-07	9.9	9.95	9.5	9.58	-0.4	-4.01	786635.0	7621128.45	388
2016-02-04	10.2	10.2	9.95	9.98	0.06	0.6	1011120.0	10180241.45	368
2016-02-03	9.65	9.95	9.65	9.92	0.09	0.92	400752.0	3948636.95	197
2016-02-02	10.0	10.15	9.8	9.83	-0.3	-2.96	702332.0	7013650.85	276
2016-02-01	10.0	10.25	9.95	10.13	0.11	1.1	1123765.0	11411969.45	486
2016-01-31	10.15	10.35	10.0	10.02	0.03	0.3	994411.0	10142345.25	420
2016-01-28	9.85	10.15	9.8	9.99	0.32	3.31	1482520.0	14845159.65	630
2016-01-27	9.65	10.0	9.5	9.67	0.18	1.9	1504542.0	14656575.5	621
2016-01-26	9.15	9.55	9.1	9.49	0.21	2.26	1320126.0	12306570.0	562
2016-01-25	9.15	9.6	9.05	9.28	0.09	0.98	1466444.0	13647279.0	604
2016-01-24	9.35	9.75	9.15	9.19	0.21	2.34	954349.0	8957336.95	431
2016-01-21	8.9	9.35	8.65	8.98	0.32	3.7	1681091.0	15171971.55	702
2016-01-20	8.9	8.9	8.65	8.66	-0.49	-5.36	445474.0	3894886.8	166
2016-01-19	9.1	9.25	8.9	9.15	0.4	4.57	1069594.0	9722140.05	327
2016-01-18	8.6	8.9	8.5	8.75	0.04	0.46	976302.0	8530128.7	349
2016-01-17	8.65	8.85	8.5	8.71	-0.73	-7.73	871000.0	7481210.85	355
2016-01-14	9.9	10.0	9.15	9.44	-0.59	-5.88	581774.0	5541736.2	235
2016-01-13	9.9	10.1	9.9	10.03	0.1	1.01	313856.0	3137294.75	175
2016-01-12	9.9	10.1	9.65	9.93	-0.1	-1.0	521224.0	5175529.6	173
2016-01-11	9.65	10.15	9.65	10.03	0.0	0.0	1242017.0	12256584.3	709
2016-01-10	10.6	10.6	10.0	10.03	-0.34	-3.28	350244.0	3612625.4	205
2016-01-07	10.85	10.85	10.2	10.37	-0.62	-5.64	625745.0	6590553.2	438
2016-01-06	11.35	11.35	10.9	10.99	-0.32	-2.83	456772.0	5080589.35	266
2016-01-05	11.65	11.85	11.3	11.31	-0.29	-2.5	615266.0	7063508.6	290
2016-01-04	12.15	12.3	11.6	11.6	-0.6	-4.92	424697.0	5120238.75	296
2016-01-03	12.3	12.35	12.1	12.2	-0.03	-0.25	406136.0	4955875.2	197
2015-12-31	12.2	12.3	12.05	12.23	-0.06	-0.49	453784.0	5520002.45	245
2015-12-30	12.35	12.6	12.15	12.29	0.0	0.0	863855.0	10726806.0	452
2015-12-29	11.65	12.3	11.65	12.29	0.22	1.82	560138.0	6713067.45	338
2015-12-28	12.25	12.4	11.9	12.07	-0.06	-0.49	824928.0	9931930.1	583
2015-12-27	12.0	12.25	11.9	12.13	-0.01	-0.08	193145.0	2323106.05	120
2015-12-24	11.9	12.5	11.9	12.14	-0.11	-0.9	310949.0	3783854.95	189
2015-12-23	12.35	12.7	12.2	12.25	-0.11	-0.89	908378.0	11339958.45	493
2015-12-22	12.15	12.65	12.1	12.36	0.28	2.32	1260734.0	15642206.65	612
2015-12-21	12.15	12.25	11.95	12.08	-0.04	-0.33	510724.0	6187075.5	161
2015-12-20	11.55	12.15	11.55	12.12	0.33	2.8	1030735.0	12257831.05	605
2015-12-17	11.4	11.9	11.35	11.79	0.44	3.88	839717.0	9700400.75	363
2015-12-16	11.2	11.4	11.1	11.35	0.27	2.44	1083767.0	12148946.75	394
2015-12-15	10.95	11.15	10.9	11.08	0.25	2.31	748979.0	8261356.2	284
2015-12-14	11.35	11.45	10.8	10.83	-0.45	-3.99	828445.0	9222546.3	432
2015-12-13	11.25	11.3	10.85	11.28	-0.35	-3.01	739920.0	8232307.55	328
2015-12-10	11.95	11.95	11.6	11.63	-0.33	-2.76	765214.0	9010952.85	228
2015-12-09	11.95	12.1	11.9	11.96	-0.01	-0.08	353291.0	4223222.15	165
2015-12-08	12.1	12.1	11.75	11.97	-0.2	-1.64	537343.0	6402560.4	360
2015-12-07	12.3	12.35	12.15	12.17	-0.18	-1.46	450077.0	5511107.6	226
2015-12-06	12.3	12.4	12.2	12.35	0.06	0.49	733931.0	9038957.4	247
2015-12-03	12.5	12.5	12.25	12.29	-0.22	-1.76	1319760.0	16277023.45	515
2015-12-02	12.55	12.75	12.4	12.51	-0.01	-0.08	2204371.0	27689934.1	1164
2015-12-01	12.4	12.6	12.25	12.52	0.2	1.62	1819074.0	22585245.3	627
2015-11-30	12.3	12.4	12.25	12.32	0.07	0.57	1192649.0	14693359.1	487
2015-11-29	12.4	12.45	12.25	12.25	-0.19	-1.53	1508281.0	18567787.35	516
2015-11-26	12.4	12.6	12.4	12.44	-0.04	-0.32	628782.0	7845916.85	192
2015-11-25	12.6	12.65	12.45	12.48	-0.06	-0.48	624628.0	7816372.45	241
2015-11-24	12.65	12.7	12.55	12.54	-0.03	-0.24	568236.0	7173002.35	256
2015-11-23	12.7	12.8	12.55	12.57	-0.18	-1.41	540677.0	6858999.05	218
2015-11-22	12.55	12.8	12.4	12.75	0.32	2.57	1032395.0	13032468.7	386
2015-11-19	12.2	12.65	12.2	12.43	0.29	2.39	1620072.0	20114395.8	639
2015-11-18	12.15	12.3	12.0	12.14	-0.13	-1.06	1191817.0	14505451.7	572
2015-11-17	12.55	12.55	12.25	12.27	-0.23	-1.84	963221.0	11969617.05	314
2015-11-16	12.4	12.55	12.3	12.5	0.08	0.64	934957.0	11633528.85	340
2015-11-15	12.65	12.75	12.35	12.42	-0.49	-3.8	1892988.0	23693259.4	617
2015-11-12	13.1	13.15	12.85	12.91	-0.13	-1.0	859093.0	11139482.6	332
2015-11-11	12.95	13.15	12.9	13.04	0.07	0.54	786944.0	10282556.3	323
2015-11-10	13.05	13.35	12.9	12.97	-0.11	-0.84	1295178.0	16962899.9	537
2015-11-09	12.9	13.15	12.9	13.08	0.18	1.4	518184.0	6740048.35	244
2015-11-08	12.8	12.95	12.65	12.9	-0.08	-0.62	777758.0	9945407.45	320
2015-11-05	13.05	13.2	12.85	12.98	0.0	0.0	568752.0	7402714.7	345
2015-11-04	12.7	13.05	12.5	12.98	0.36	2.85	1123986.0	14368256.9	435
2015-11-03	12.9	13.0	12.55	12.62	-0.19	-1.48	953210.0	12164571.8	443
2015-11-02	12.55	13.05	12.55	12.81	0.24	1.91	1685720.0	21584738.15	625
2015-11-01	12.9	12.9	12.45	12.57	-0.35	-2.71	1266752.0	15934777.1	557
2015-10-29	13.35	13.35	12.85	12.92	-0.04	-0.31	1477255.0	19177149.1	1030
2015-10-28	12.8	13.2	12.65	12.96	0.26	2.05	1255271.0	16128894.1	691
2015-10-27	13.4	13.4	12.5	12.7	-0.79	-5.86	1430681.0	18764397.1	473
2015-10-26	13.25	13.6	13.0	13.49	0.31	2.35	795788.0	10566032.4	361
2015-10-25	13.65	13.65	13.1	13.18	-0.14	-1.05	895919.0	11949782.7	397
2015-10-22	14.05	14.4	13.25	13.32	-0.87	-6.13	1686047.0	23003482.2	811
2015-10-21	14.25	14.6	14.0	14.19	-0.21	-1.46	845832.0	12114019.65	438
2015-10-20	14.65	14.85	14.35	14.4	-0.25	-1.71	783376.0	11455241.85	353
2015-10-19	14.6	14.9	14.4	14.65	0.01	0.07	1006823.0	14773000.65	514
2015-10-18	14.25	14.7	14.1	14.64	0.63	4.5	1601488.0	23257843.0	756
2015-10-15	14.35	14.35	13.95	14.01	-0.34	-2.37	485189.0	6857366.55	315
2015-10-14	14.35	14.4	14.15	14.35	-0.04	-0.28	899351.0	12809199.6	608
2015-10-13	14.25	14.55	14.15	14.39	-0.03	-0.21	538370.0	7775814.25	277
2015-10-12	14.65	14.75	14.35	14.42	-0.36	-2.44	1086022.0	15778218.65	554
2015-10-11	15.0	15.1	14.75	14.78	-0.07	-0.47	1080415.0	16079435.45	574
2015-10-08	14.5	15.05	14.1	14.85	0.37	2.56	2513986.0	36443607.9	958
2015-10-07	13.4	14.6	13.4	14.48	1.19	8.95	2295851.0	33022220.4	654
2015-10-06	13.35	13.4	13.25	13.29	0.0	0.0	351400.0	4684554.65	165
2015-10-05	13.5	13.65	13.2	13.29	-0.05	-0.37	979674.0	13036632.25	382
2015-10-04	12.8	13.4	12.8	13.34	0.46	3.57	770515.0	10119390.65	305
2015-10-01	13.05	13.15	12.8	12.88	-0.14	-1.08	437377.0	5688196.7	149
2015-09-30	13.1	13.3	12.95	13.02	0.02	0.15	203212.0	2658631.45	110
2015-09-29	13.15	13.15	12.9	13.0	-0.29	-2.18	423064.0	5484167.55	228
2015-09-21	13.35	13.4	13.25	13.29	-0.03	-0.23	254369.0	3390307.15	120
2015-09-20	13.15	13.45	13.1	13.32	0.01	0.08	386990.0	5166236.0	198
2015-09-17	13.25	13.4	13.1	13.31	0.08	0.6	675998.0	8969903.4	375
2015-09-16	13.25	13.4	13.15	13.23	0.0	0.0	316458.0	4194345.0	129
2015-09-15	13.5	13.55	13.05	13.23	-0.22	-1.64	315577.0	4182899.95	185
2015-09-14	13.55	13.65	13.4	13.45	-0.3	-2.18	195996.0	2660909.5	126
2015-09-13	14.0	14.05	13.7	13.75	0.02	0.15	323771.0	4475353.4	187
2015-09-10	13.65	13.8	13.4	13.73	-0.13	-0.94	255629.0	3492804.45	155
2015-09-09	13.6	13.95	13.6	13.86	0.37	2.74	548048.0	7555642.6	261
2015-09-08	13.45	13.6	13.35	13.49	0.19	1.43	267257.0	3600662.0	184
2015-09-07	13.25	13.45	13.25	13.3	0.06	0.45	465758.0	6227113.7	246
2015-09-06	12.95	13.25	12.95	13.24	0.2	1.53	107300.0	1410289.9	93
2015-09-03	13.0	13.15	12.9	13.04	0.11	0.85	233414.0	3038689.15	152
2015-09-02	12.85	13.0	12.75	12.93	-0.24	-1.82	1034682.0	13319803.65	397
2015-09-01	13.35	13.4	13.05	13.17	-0.14	-1.05	396876.0	5258081.3	185
2015-08-31	12.9	13.5	12.9	13.31	0.16	1.22	256716.0	3369333.95	146
2015-08-30	13.5	13.6	13.05	13.15	0.13	1.0	467334.0	6255142.35	228
2015-08-27	13.0	13.1	12.85	13.02	0.49	3.91	739459.0	9604411.6	322
2015-08-26	12.35	12.7	12.2	12.53	-0.15	-1.18	907531.0	11385205.55	411
2015-08-25	11.9	12.75	11.4	12.68	1.07	9.22	2301288.0	27865538.4	830
2015-08-24	12.75	12.9	11.5	11.61	-1.14	-8.94	2193050.0	26099209.25	856
2015-08-23	13.15	13.6	12.75	12.75	-1.39	-9.83	1415254.0	18467490.9	473
2015-08-20	13.25	14.2	13.2	14.14	0.33	2.39	438434.0	6073887.8	336
2015-08-19	14.15	14.3	13.45	13.81	-0.35	-2.47	663589.0	9298479.15	269
2015-08-18	14.45	14.5	13.65	14.16	-0.47	-3.21	1301059.0	18402524.95	510
2015-08-17	15.15	15.4	14.6	14.63	-0.77	-5.0	1438738.0	21452859.45	704
2015-08-16	15.85	15.95	15.3	15.4	-0.61	-3.81	571902.0	8931519.7	267
2015-08-13	16.25	16.25	16.0	16.01	-0.08	-0.5	85964.0	1386675.85	93
2015-08-12	15.85	16.15	15.7	16.09	-0.13	-0.8	368762.0	5868291.9	238
2015-08-11	16.15	16.45	16.15	16.22	0.09	0.56	589534.0	9617895.95	328
2015-08-10	16.05	16.15	16.05	16.13	0.05	0.31	444136.0	7152055.05	249
2015-08-09	15.85	16.2	15.85	16.08	-0.13	-0.8	507094.0	8137868.9	305
2015-08-06	16.35	16.55	16.15	16.21	-0.2	-1.22	537124.0	8743200.45	284
2015-08-05	16.45	16.6	16.4	16.41	-0.02	-0.12	277986.0	4585557.15	161
2015-08-04	16.3	16.65	16.2	16.43	0.01	0.06	476903.0	7816551.0	297
2015-08-03	16.4	16.55	16.15	16.42	0.17	1.05	534263.0	8756599.9	252
2015-08-02	16.9	16.9	16.1	16.25	-0.63	-3.73	1883861.0	31206604.3	646
2015-07-30	16.55	16.95	16.45	16.88	0.41	2.49	1759388.0	29516940.4	630
2015-07-29	16.55	16.75	16.45	16.47	-0.04	-0.24	493554.0	8181566.75	209
2015-07-28	16.45	16.65	16.4	16.51	-0.01	-0.06	512462.0	8474475.95	231
2015-07-27	16.55	17.1	16.4	16.52	-0.18	-1.08	1539300.0	25732417.65	704
2015-07-26	16.55	17.15	16.55	16.7	0.11	0.66	1728335.0	28999134.45	631
2015-07-23	16.45	16.75	16.4	16.59	0.1	0.61	558576.0	9242121.4	230
2015-07-22	16.55	16.65	16.4	16.49	0.02	0.12	544957.0	9011025.25	169
2015-07-15	16.45	16.55	16.4	16.47	-0.09	-0.54	771059.0	12702353.55	325
2015-07-14	16.15	16.75	16.1	16.56	0.83	5.28	4819793.0	78767725.65	1150
2015-07-13	15.6	15.75	15.5	15.73	0.2	1.29	311490.0	4859346.9	122
2015-07-12	15.4	15.55	15.4	15.53	0.1	0.65	494344.0	7655173.0	162
2015-07-09	15.35	15.55	15.25	15.43	0.12	0.78	710698.0	10934931.2	245
2015-07-08	15.4	15.4	15.25	15.31	-0.11	-0.71	207520.0	3181819.85	109
2015-07-07	15.4	15.45	15.25	15.42	-0.04	-0.26	241415.0	3718558.45	97
2015-07-06	15.25	15.55	15.25	15.46	-0.04	-0.26	682348.0	10537108.55	153
2015-07-05	15.35	15.5	15.25	15.5	0.03	0.19	808446.0	12462157.95	194
2015-07-02	15.4	15.55	15.35	15.47	-0.02	-0.13	586370.0	9047019.9	214
2015-07-01	15.3	15.7	15.05	15.49	0.31	2.04	1380836.0	21295417.85	513
2015-06-30	15.0	15.2	14.8	15.18	-0.08	-0.52	1169810.0	17596734.95	470
2015-06-29	15.85	15.85	15.0	15.26	-0.76	-4.74	1736885.0	26496029.4	644
2015-06-28	16.4	16.4	15.75	16.02	-0.39	-2.38	878194.0	14133764.9	395
2015-06-25	16.5	16.65	16.4	16.41	-0.1	-0.61	801263.0	13234333.25	244
2015-06-24	16.55	16.7	16.35	16.51	0.11	0.67	613024.0	10136067.05	283
2015-06-23	16.1	16.5	16.1	16.4	0.27	1.67	635572.0	10331904.8	251
2015-06-22	15.95	16.25	15.9	16.13	-0.05	-0.31	415423.0	6695783.8	263
2015-06-21	16.55	16.55	16.15	16.18	-0.3	-1.82	565702.0	9220527.1	352
2015-06-18	16.65	16.65	16.35	16.48	-0.12	-0.72	391908.0	6487455.55	168
2015-06-17	16.75	16.8	16.55	16.6	-0.12	-0.72	576346.0	9589693.35	269
2015-06-16	16.65	16.8	16.45	16.72	0.12	0.72	635060.0	10537334.95	308
2015-06-15	16.95	17.0	16.5	16.6	-0.26	-1.54	742810.0	12437436.35	415
2015-06-14	16.6	16.9	16.2	16.86	0.29	1.75	1104791.0	18482258.5	523
2015-06-11	16.7	16.7	16.5	16.57	-0.12	-0.72	240190.0	3988104.15	173
2015-06-10	16.65	16.85	16.65	16.69	0.07	0.42	867734.0	14509564.75	325
2015-06-09	16.9	17.0	16.15	16.62	-0.25	-1.48	1802274.0	30001714.25	782
2015-06-08	16.75	17.05	16.65	16.87	0.11	0.66	1242469.0	20910818.3	640
2015-06-07	16.65	16.9	16.65	16.76	-0.02	-0.12	1208885.0	20246003.8	625
2015-06-04	16.65	16.9	16.6	16.78	0.2	1.21	2161817.0	36254187.15	732
2015-06-03	16.55	16.75	16.4	16.58	0.1	0.61	2116224.0	35027158.75	849
2015-06-02	16.55	16.6	16.4	16.48	0.01	0.06	1261980.0	20822289.6	581
2015-06-01	16.4	16.65	16.4	16.47	-0.09	-0.54	1284709.0	21183529.7	514
2015-05-31	16.65	16.85	16.4	16.56	-0.06	-0.36	1370621.0	22892148.75	708
2015-05-28	16.75	16.75	16.55	16.62	-0.1	-0.6	1112278.0	18493073.85	367
2015-05-27	16.65	16.95	16.65	16.72	0.09	0.54	1923876.0	32359150.8	815
2015-05-26	16.85	16.9	16.6	16.63	-0.16	-0.95	1368959.0	22900059.35	605
2015-05-25	16.95	17.1	16.7	16.79	-0.24	-1.41	1148561.0	19369194.2	575
2015-05-24	16.5	17.25	16.25	17.03	0.51	3.09	2861069.0	48201428.35	1237
2015-05-21	16.45	16.6	16.35	16.52	0.06	0.36	767480.0	12618677.15	448
2015-05-20	16.55	16.8	16.4	16.46	-0.13	-0.78	1543884.0	25658647.45	727
2015-05-19	16.4	16.9	16.1	16.59	0.26	1.59	3906869.0	64697618.45	1479
2015-05-18	15.6	16.4	15.6	16.33	0.75	4.81	3595794.0	57627571.95	1242
2015-05-17	15.4	15.65	15.4	15.58	0.12	0.78	1558277.0	24320346.65	457
2015-05-14	15.6	15.65	15.4	15.46	-0.09	-0.58	1157418.0	17887972.3	575
2015-05-13	15.4	15.8	15.3	15.55	0.16	1.04	2220494.0	34653544.75	1083
2015-05-12	15.3	15.45	15.2	15.39	0.01	0.07	781992.0	11993014.0	368
2015-05-11	15.75	15.8	15.05	15.38	-0.46	-2.9	2139940.0	33261937.35	897
2015-05-10	16.25	16.3	15.85	15.84	-0.1	-0.63	2395763.0	38507185.15	1217
2015-05-07	15.4	16.4	15.3	15.94	0.59	3.84	8508788.0	136487011.35	3141
2015-05-06	15.4	15.45	15.3	15.35	-0.43	-2.72	1391660.0	21399611.75	569
2015-05-05	15.9	15.9	15.7	15.78	-0.07	-0.44	1812287.0	28676080.25	581
2015-05-04	15.85	15.9	15.75	15.85	0.07	0.44	1257006.0	19885686.8	369
2015-05-03	15.9	15.9	15.65	15.78	-0.04	-0.25	2228092.0	35211913.55	596
2015-04-30	16.05	16.05	15.7	15.82	-0.21	-1.31	2526014.0	40130644.7	851
2015-04-29	15.85	16.15	15.75	16.03	0.34	2.17	5945089.0	94887637.5	1666
2015-04-28	15.75	15.8	15.65	15.69	-0.05	-0.32	1761691.0	27711494.15	437
2015-04-27	15.8	15.95	15.65	15.74	-0.01	-0.06	3185060.0	50412924.75	617
2015-04-26	15.8	15.9	15.7	15.75	0.07	0.45	1792326.0	28262932.3	495
2015-04-23	15.65	15.7	15.5	15.68	-0.03	-0.19	2152379.0	33689766.5	514
2015-04-22	15.95	16.1	15.7	15.71	-0.07	-0.44	2086166.0	33024480.25	698
2015-04-21	15.5	15.9	15.35	15.78	0.32	2.07	5562797.0	87210118.75	1683
2015-04-20	15.5	15.8	15.35	15.46	0.03	0.19	4247538.0	66250748.25	1678
2015-04-19	15.35	15.6	15.15	15.43	0.35	2.32	3400559.0	52215098.85	1156
2015-04-16	15.15	15.2	15.05	15.08	0.13	0.87	2121823.0	32093347.55	707
2015-04-15	14.5	15.1	14.5	14.95	0.55	3.82	3271866.0	48569089.4	1383
2015-04-14	14.3	14.45	14.25	14.4	0.15	1.05	1256050.0	18027163.35	429
2015-04-13	13.95	14.4	13.95	14.25	0.27	1.93	1849145.0	26367347.05	658
2015-04-12	14.05	14.15	13.95	13.98	0.02	0.14	847062.0	11930319.4	324
2015-04-09	13.75	14.05	13.75	13.96	0.2	1.45	1230011.0	17098499.45	368
2015-04-08	14.0	14.1	13.75	13.76	-0.18	-1.29	1265450.0	17644481.35	499
2015-04-07	13.5	14.15	13.5	13.94	0.58	4.34	2182992.0	30348891.8	891
2015-04-06	13.3	13.45	13.15	13.36	0.13	0.98	956849.0	12765272.1	342
2015-04-05	13.6	13.7	12.9	13.23	-0.45	-3.29	2146808.0	28336615.9	683
2015-04-02	14.05	14.1	13.55	13.68	-0.22	-1.58	850289.0	11786684.05	355
2015-04-01	13.9	14.1	13.85	13.9	-0.02	-0.14	644760.0	8981773.15	275
2015-03-31	13.9	14.05	13.75	13.92	-0.09	-0.64	1419289.0	19707094.25	442
2015-03-30	14.05	14.3	13.9	14.01	0.02	0.14	1750448.0	24671293.0	610
2015-03-29	13.75	14.0	13.65	13.99	0.51	3.78	2000879.0	27688762.15	710
2015-03-26	12.95	13.65	12.95	13.48	-0.36	-2.6	3859918.0	51574481.6	1284
2015-03-25	15.15	15.15	13.65	13.84	-1.34	-8.83	3390539.0	48905020.35	1363
2015-03-24	15.4	15.55	15.0	15.18	-0.37	-2.38	3697070.0	56606918.5	1310
2015-03-23	15.2	15.7	15.2	15.55	0.32	2.1	3285838.0	50903320.3	1109
2015-03-22	15.0	15.4	14.95	15.23	0.28	1.87	3001920.0	45663238.1	1065
2015-03-19	14.9	15.05	14.75	14.95	0.36	2.47	2831183.0	42159230.25	950
2015-03-18	14.65	14.8	13.9	14.59	-0.15	-1.02	1672963.0	24175244.45	688
2015-03-17	14.9	15.1	14.6	14.74	-0.23	-1.54	2003002.0	29689511.35	666
2015-03-16	15.45	15.65	14.75	14.97	-0.54	-3.48	4015748.0	61467253.25	1482
2015-03-15	15.45	15.65	15.4	15.51	-0.09	-0.58	1644773.0	25541695.8	538
2015-03-12	15.55	15.8	15.45	15.6	0.09	0.58	4017691.0	62778624.1	976
2015-03-11	15.6	15.65	15.4	15.51	-0.19	-1.21	2322889.0	36112057.55	756
2015-03-10	15.4	15.75	15.35	15.7	0.26	1.68	3723838.0	57926739.5	1199
2015-03-09	15.4	15.65	15.3	15.44	0.06	0.39	4047574.0	62713743.4	1191
2015-03-08	15.15	15.4	15.15	15.38	0.15	0.98	2281736.0	34858495.4	842
2015-03-05	15.25	15.35	15.2	15.23	0.0	0.0	840406.0	12808264.4	411
2015-03-04	15.35	15.4	15.15	15.23	-0.05	-0.33	1472476.0	22481459.65	634
2015-03-03	15.15	15.5	15.1	15.28	0.17	1.13	4421147.0	67845648.65	1616
2015-03-02	15.0	15.25	14.95	15.11	0.11	0.73	2075863.0	31358255.9	709
2015-03-01	15.05	15.1	14.95	15.0	0.01	0.07	1277724.0	19199190.45	382
2015-02-26	15.1	15.15	14.95	14.99	0.01	0.07	1487950.0	22374905.6	477
2015-02-25	14.9	15.05	14.85	14.98	0.07	0.47	1332296.0	19916521.3	356
2015-02-24	14.8	14.95	14.8	14.91	0.14	0.95	703847.0	10468949.5	312
2015-02-23	15.0	15.1	14.75	14.77	-0.28	-1.86	1622362.0	24279029.6	627
2015-02-22	15.1	15.25	15.0	15.05	-0.01	-0.07	2566063.0	38781177.5	856
2015-02-19	14.85	15.15	14.8	15.06	0.23	1.55	1747290.0	26169374.45	582
2015-02-18	14.9	14.95	14.7	14.83	-0.05	-0.34	1041869.0	15472041.55	431
2015-02-17	15.1	15.2	14.85	14.88	-0.26	-1.72	1618026.0	24357453.05	569
2015-02-16	15.3	15.5	15.1	15.14	-0.13	-0.85	3139889.0	47990982.75	822
2015-02-15	14.95	15.35	14.85	15.27	0.55	3.74	2267545.0	34111441.65	748
2015-02-12	14.65	14.85	14.65	14.72	0.13	0.89	1329527.0	19615664.25	434
2015-02-11	14.9	14.9	14.55	14.59	-0.29	-1.95	1067749.0	15766971.4	457
2015-02-10	15.1	15.15	14.85	14.88	-0.28	-1.85	1360148.0	20375684.6	571
2015-02-09	15.3	15.4	15.15	15.16	-0.07	-0.46	2128922.0	32425306.2	656
2015-02-08	15.4	15.6	15.15	15.23	0.11	0.73	4351111.0	66877228.3	1128
2015-02-05	14.6	15.5	14.6	15.12	0.28	1.89	4445978.0	67261549.15	1470
2015-02-04	15.1	15.15	14.8	14.84	-0.19	-1.26	1529540.0	22890792.95	567
2015-02-03	15.25	15.35	14.9	15.03	-0.11	-0.73	3277094.0	49671916.75	959
2015-02-02	14.9	15.25	14.8	15.14	0.29	1.95	2016732.0	30385046.55	646
2015-02-01	15.4	15.4	14.8	14.85	0.19	1.3	2498082.0	37645169.65	981
2015-01-29	14.55	14.8	14.4	14.66	0.12	0.83	3361688.0	49213898.25	981
2015-01-28	14.4	14.65	14.3	14.54	0.22	1.54	4721022.0	68438787.3	1435
2015-01-27	14.15	14.4	14.05	14.32	0.29	2.07	3762049.0	53721922.0	1191
2015-01-26	13.95	14.15	13.9	14.03	0.23	1.67	2024122.0	28368409.15	735
2015-01-22	13.65	13.9	13.6	13.8	0.02	0.15	1733706.0	24017960.05	587
2015-01-21	14.15	14.3	13.65	13.78	-0.35	-2.48	2754816.0	38820834.75	901
2015-01-20	14.3	14.55	14.05	14.13	0.25	1.8	6870239.0	98047819.8	2167
2015-01-19	13.9	14.15	13.7	13.88	-0.04	-0.29	6334566.0	88220331.6	1996
2015-01-18	13.0	14.0	13.0	13.92	0.89	6.83	5289635.0	71679522.0	1580
2015-01-15	13.45	13.5	12.95	13.03	-0.35	-2.62	3345298.0	44474793.25	896
2015-01-14	13.4	13.55	13.25	13.38	0.11	0.83	2181811.0	29262053.1	834
2015-01-13	12.6	13.4	12.55	13.27	0.31	2.39	3679475.0	47776424.4	1136
2015-01-12	12.8	13.15	12.65	12.96	0.12	0.93	3112829.0	40286937.6	717
2015-01-11	12.65	12.9	12.55	12.84	0.25	1.99	1251136.0	15870096.5	389
2015-01-08	12.65	12.8	12.5	12.59	0.21	1.7	1551760.0	19591950.05	498
2015-01-07	12.15	12.6	12.1	12.38	0.25	2.06	1700094.0	21066100.7	566
2015-01-06	11.6	12.25	11.4	12.13	-0.01	-0.08	2168393.0	25477244.6	721
2015-01-05	12.4	12.45	12.1	12.14	-0.49	-3.88	1393624.0	17141738.6	489
2015-01-04	12.7	12.8	12.6	12.63	-0.12	-0.94	1208470.0	15334159.3	395
2015-01-01	12.75	12.9	12.5	12.75	0.17	1.35	1881978.0	23992101.3	600
2014-12-31	13.35	13.4	12.4	12.58	-0.5	-3.82	3069343.0	39125416.6	970
2014-12-30	13.4	13.5	13.0	13.08	-0.81	-5.83	2902822.0	38635980.2	832
2014-12-29	13.85	14.35	13.75	13.89	0.06	0.43	6185665.0	86616967.8	1656
2014-12-28	13.5	13.9	13.4	13.83	0.45	3.36	7267379.0	99679004.6	1791
2014-12-25	13.25	13.65	13.15	13.38	0.07	0.53	5967086.0	79955502.95	1717
2014-12-24	13.35	13.7	13.2	13.31	0.11	0.83	5757997.0	77610908.9	1430
2014-12-23	13.0	13.2	12.9	13.2	0.09	0.69	3353048.0	43940510.95	683
2014-12-22	13.1	13.4	12.8	13.11	-0.05	-0.38	6346024.0	83544232.35	1227
2014-12-21	13.35	13.4	12.45	13.16	0.34	2.65	5017122.0	65512994.15	1245
2014-12-18	12.25	12.85	12.25	12.82	1.14	9.76	3675497.0	46383175.15	959
2014-12-17	11.6	11.95	10.4	11.68	0.22	1.92	4227808.0	47340396.85	1268
2014-12-16	11.85	11.95	11.45	11.46	-1.25	-9.83	3617606.0	41997496.35	987
2014-12-15	13.95	14.05	12.5	12.71	-1.01	-7.36	3991979.0	53365154.35	1384
2014-12-14	14.35	14.5	13.55	13.72	-1.19	-7.98	3664679.0	51895029.3	1137
2014-12-11	14.55	14.95	14.2	14.91	-0.12	-0.8	1760606.0	25875737.7	688
2014-12-10	15.45	15.65	14.75	15.03	-0.5	-3.22	1646071.0	24979769.5	807
2014-12-09	14.95	15.7	14.85	15.53	0.05	0.32	2279880.0	34905983.4	898
2014-12-08	15.9	16.05	15.35	15.48	-0.4	-2.52	2852754.0	44821931.95	1055
2014-12-07	15.15	15.95	15.1	15.88	0.73	4.82	2943580.0	45890436.4	1121
2014-12-04	15.1	15.4	15.05	15.15	0.25	1.68	2095334.0	31919149.5	595
2014-12-03	14.45	14.9	14.4	14.9	0.48	3.33	2977704.0	43671469.3	806
2014-12-02	14.7	14.85	14.3	14.42	-0.01	-0.07	2412335.0	35242980.7	697
2014-12-01	14.15	14.5	14.15	14.43	0.31	2.2	1953998.0	28045106.1	645
2014-11-30	14.15	14.6	13.9	14.12	-0.81	-5.43	3865657.0	55143178.4	992
2014-11-27	14.65	15.15	14.65	14.93	0.04	0.27	2567536.0	38366825.7	683
2014-11-26	14.9	15.05	14.5	14.89	-0.15	-1.0	2905963.0	43000717.1	806
2014-11-25	15.4	15.4	14.9	15.04	-0.48	-3.09	3889489.0	58560739.6	1113
2014-11-24	15.75	15.85	15.4	15.52	-0.21	-1.34	2688224.0	41883060.05	906
2014-11-23	15.7	16.05	15.65	15.73	0.14	0.9	3416755.0	54165543.85	1136
2014-11-20	15.2	15.65	15.2	15.59	0.41	2.7	2915606.0	45069079.05	819
2014-11-19	15.15	15.25	14.75	15.18	0.17	1.13	2552410.0	38376632.6	840
2014-11-18	14.6	15.2	14.6	15.01	0.51	3.52	5520893.0	81986059.05	1183
2014-11-17	15.35	15.35	14.3	14.5	-0.88	-5.72	5113568.0	74842516.85	1321
2014-11-16	15.9	15.9	15.3	15.38	-0.62	-3.88	2979187.0	46465622.65	811
2014-11-13	16.05	16.15	15.75	16.0	-0.08	-0.5	2437126.0	38886498.6	798
2014-11-12	16.35	16.45	16.0	16.08	-0.3	-1.83	2904845.0	47199174.75	1024
2014-11-11	16.65	16.7	16.2	16.38	-0.35	-2.09	2865541.0	47345630.9	785
2014-11-10	16.3	16.8	16.3	16.73	0.4	2.45	3298308.0	54581821.35	760
2014-11-09	15.9	16.35	15.9	16.33	0.4	2.51	3118258.0	50341952.5	772
2014-11-06	15.9	16.05	15.7	15.93	0.06	0.38	2225938.0	35401180.3	748
2014-11-05	15.45	15.9	15.35	15.87	0.42	2.72	3750725.0	58347955.0	1038
2014-11-04	15.25	15.65	15.05	15.45	-0.14	-0.9	4255544.0	65464723.85	1075
2014-11-03	15.3	15.9	15.25	15.59	0.36	2.36	2369206.0	37016996.4	810
2014-11-02	15.3	15.55	15.05	15.23	0.19	1.26	2099023.0	32170866.45	707
2014-10-30	14.85	15.15	14.7	15.04	0.36	2.45	4144267.0	61825214.75	1336
2014-10-29	14.8	14.9	14.6	14.68	0.03	0.2	2243263.0	33011581.1	568
2014-10-28	14.55	14.75	14.4	14.65	0.09	0.62	1747255.0	25404811.25	519
2014-10-27	14.95	15.0	14.55	14.56	-0.27	-1.82	2683958.0	39442897.9	581
2014-10-26	14.5	14.95	14.4	14.83	0.36	2.49	1846777.0	27247296.95	458
2014-10-23	14.35	14.5	14.15	14.47	0.0	0.0	1667430.0	23924967.25	362
2014-10-22	14.6	14.75	14.3	14.47	-0.09	-0.62	2591992.0	37642602.1	551
2014-10-21	13.95	14.65	13.95	14.56	0.66	4.75	1776647.0	25471983.1	474
2014-10-20	14.0	14.15	13.7	13.9	-0.09	-0.64	1698558.0	23589304.65	446
2014-10-19	13.95	14.15	13.7	13.99	0.46	3.4	1323000.0	18396091.2	342
2014-10-16	14.15	14.45	13.3	13.53	-1.0	-6.88	1733515.0	23663142.05	465
2014-10-15	14.8	15.0	14.5	14.53	-0.43	-2.87	1160911.0	17074731.75	309
2014-10-14	15.15	15.15	14.75	14.96	-0.25	-1.64	1941577.0	28904087.3	408
2014-10-13	14.8	15.35	14.65	15.21	0.32	2.15	1697860.0	25549736.65	428
2014-10-12	15.65	15.95	14.6	14.89	-1.29	-7.97	2147843.0	32766536.1	520
2014-10-02	16.15	16.3	16.0	16.18	0.02	0.12	1815569.0	29321918.15	382
2014-10-01	16.25	16.4	16.15	16.16	-0.11	-0.68	855790.0	13884314.55	248
2014-09-30	16.2	16.4	16.2	16.27	0.04	0.25	823906.0	13435111.0	219
2014-09-29	16.15	16.35	16.0	16.23	0.07	0.43	946187.0	15332930.8	269
2014-09-28	16.35	16.4	16.0	16.16	-0.21	-1.28	790133.0	12790358.1	245
2014-09-25	16.35	16.5	16.25	16.37	0.06	0.37	1189837.0	19504307.2	342
2014-09-24	16.45	16.55	16.1	16.31	-0.19	-1.15	1991824.0	32542196.1	533
2014-09-22	16.4	16.55	16.25	16.5	0.02	0.12	1496921.0	24594842.85	401
2014-09-21	16.7	16.8	16.4	16.48	-0.18	-1.08	1760029.0	29208835.65	456
2014-09-18	16.4	16.75	16.4	16.66	0.26	1.59	3811879.0	63486826.55	860
2014-09-17	16.45	16.55	16.35	16.4	-0.09	-0.55	1193581.0	19638270.35	394
2014-09-16	16.4	16.5	16.35	16.49	0.11	0.67	1331983.0	21892832.25	373
2014-09-15	16.55	16.6	16.25	16.38	-0.22	-1.33	3185308.0	52355399.0	820
2014-09-14	16.8	16.9	16.4	16.6	-0.22	-1.31	3245540.0	54155070.4	955
2014-09-11	16.9	17.5	16.65	16.82	-0.03	-0.18	11946142.0	204954158.3	2835
2014-09-10	16.7	17.05	16.55	16.85	0.13	0.78	4737257.0	79501642.95	1243
2014-09-09	16.8	16.85	16.7	16.72	-0.03	-0.18	1785110.0	29898197.2	515
2014-09-08	16.65	16.85	16.6	16.75	0.08	0.48	3070634.0	51413144.1	749
2014-09-07	16.6	16.65	16.55	16.67	0.09	0.54	1543936.0	25652134.35	489
2014-09-04	16.5	16.65	16.45	16.58	0.06	0.36	1949347.0	32316502.3	519
2014-09-03	16.45	16.6	16.4	16.52	0.03	0.18	1315367.0	21707825.35	386
2014-09-02	16.55	16.65	16.45	16.49	-0.09	-0.54	1342535.0	22164684.6	348
2014-09-01	16.6	16.65	16.55	16.58	0.0	0.0	1436686.0	23839736.5	433
2014-08-31	16.55	16.75	16.55	16.58	0.06	0.36	1470205.0	24465995.75	445
2014-08-28	16.7	16.9	16.45	16.52	-0.14	-0.84	2428166.0	40363758.1	581
2014-08-27	16.3	16.8	16.25	16.66	0.42	2.59	3838721.0	63666633.0	898
2014-08-26	16.05	16.3	16.0	16.24	0.16	1.0	1816543.0	29394927.05	426
2014-08-25	16.4	16.4	15.9	16.08	-0.26	-1.59	2433719.0	39231016.15	569
2014-08-24	16.15	16.4	16.15	16.34	0.26	1.62	2440477.0	39730535.05	587
2014-08-21	16.1	16.15	16.0	16.08	-0.05	-0.31	1364182.0	21938567.95	380
2014-08-20	16.25	16.3	16.15	16.13	-0.12	-0.74	1711338.0	27718352.6	574
2014-08-19	15.75	16.4	15.75	16.25	0.51	3.24	4711776.0	76130805.9	1238
2014-08-18	15.65	15.85	15.65	15.74	0.06	0.38	567768.0	8948892.05	210
2014-08-17	15.7	15.85	15.65	15.68	-0.04	-0.25	823868.0	12971981.85	272
2014-08-14	15.85	15.9	15.65	15.72	-0.07	-0.44	1052831.0	16638893.0	334
2014-08-13	15.8	15.9	15.75	15.79	-0.01	-0.06	972870.0	15392881.85	313
2014-08-12	15.85	15.9	15.75	15.8	-0.04	-0.25	859548.0	13588462.9	289
2014-08-11	15.75	15.95	15.65	15.84	0.11	0.7	1487714.0	23553115.95	461
2014-08-10	15.75	15.8	15.65	15.73	0.03	0.19	875269.0	13763724.6	279
2014-08-07	15.8	15.85	15.6	15.7	-0.06	-0.38	1307705.0	20593216.8	383
2014-08-06	15.55	16.0	15.5	15.76	0.2	1.29	3080734.0	48634349.45	893
2014-08-05	15.4	15.65	15.35	15.56	0.24	1.57	2413390.0	37345646.45	687
2014-08-04	15.15	15.4	15.1	15.32	0.23	1.52	1484616.0	22697437.3	461
2014-08-03	14.9	15.15	14.85	15.09	0.26	1.75	1771669.0	26605786.9	518
2014-07-24	14.9	15.05	14.8	14.83	-0.11	-0.74	3257083.0	48662061.0	1002
2014-07-23	14.95	15.05	14.9	14.94	-0.06	-0.4	2035045.0	30436341.85	404
2014-07-22	14.9	15.1	14.9	15.0	0.2	1.35	1724974.0	25833471.4	546
2014-07-21	14.7	14.9	14.65	14.8	0.25	1.72	3018263.0	44509066.95	644
2014-07-20	14.65	14.65	14.4	14.55	-0.13	-0.89	1242872.0	18041892.95	394
2014-07-17	14.9	14.9	14.65	14.68	-0.18	-1.21	938069.0	13838132.75	271
2014-07-16	14.8	14.9	14.75	14.86	0.07	0.47	1088572.0	16128748.8	269
2014-07-15	14.85	14.9	14.8	14.79	-0.01	-0.07	555710.0	8241013.05	227
2014-07-14	15.0	15.05	14.8	14.8	-0.25	-1.66	1574444.0	23432092.75	465
2014-07-13	15.2	15.25	15.0	15.05	-0.15	-0.99	683971.0	10337393.2	257
2014-07-10	15.15	15.25	15.15	15.2	0.01	0.07	385044.0	5845293.2	207
2014-07-09	15.35	15.35	15.15	15.19	-0.14	-0.91	735709.0	11209040.05	274
2014-07-08	15.4	15.4	15.3	15.33	-0.05	-0.33	944663.0	14502830.95	321
2014-07-07	15.25	15.45	15.15	15.38	0.18	1.18	1867142.0	28673727.0	503
2014-07-06	15.15	15.35	15.15	15.2	0.02	0.13	1459702.0	22251857.05	458
2014-07-03	15.0	15.3	14.9	15.18	0.16	1.07	2160882.0	32608242.0	597
2014-07-02	15.0	15.15	14.9	15.02	0.06	0.4	2050832.0	30820754.05	508
2014-07-01	14.65	14.95	14.65	14.96	0.33	2.26	914099.0	13515288.65	280
2014-06-30	14.65	14.75	14.55	14.63	-0.07	-0.48	1088899.0	15942019.75	327
2014-06-29	14.65	14.8	14.6	14.7	-0.18	-1.21	1272064.0	18706123.8	315
2014-06-26	14.9	14.9	14.85	14.88	0.02	0.13	1023265.0	15230488.5	227
2014-06-25	14.65	14.9	14.6	14.86	0.23	1.57	1283796.0	18955398.0	386
2014-06-24	14.4	14.65	14.35	14.63	0.15	1.04	1325192.0	19184916.15	364
2014-06-23	14.6	14.6	14.35	14.48	-0.1	-0.69	1136287.0	16414373.7	351
2014-06-22	14.55	14.7	14.45	14.58	0.09	0.62	1570748.0	22919781.05	505
2014-06-19	14.65	14.65	14.45	14.49	-0.12	-0.82	1036034.0	15093201.35	365
2014-06-18	14.7	14.7	14.45	14.61	0.01	0.07	2519836.0	36759884.0	619
2014-06-17	14.4	14.75	14.15	14.6	0.04	0.27	2872636.0	41746588.5	925
2014-06-16	15.4	15.45	14.45	14.56	-0.84	-5.45	3137772.0	47272134.8	993
2014-06-15	15.75	15.8	15.3	15.4	-0.51	-3.21	2479488.0	38534576.4	809
2014-06-12	15.85	16.1	15.8	15.91	0.03	0.19	2478136.0	39433398.15	710
2014-06-11	15.9	16.05	15.8	15.88	0.0	0.0	1853819.0	29503801.95	497
2014-06-10	15.95	16.05	15.85	15.88	-0.04	-0.25	2162442.0	34473498.8	551
2014-06-09	15.8	16.05	15.75	15.92	0.08	0.51	1597111.0	25448798.35	556
2014-06-08	16.25	16.35	15.45	15.84	-0.41	-2.52	2920362.0	46405929.45	1166
2014-06-05	16.25	16.35	16.2	16.25	0.0	0.0	1345579.0	21875541.15	391
2014-06-04	16.3	16.4	16.2	16.25	-0.05	-0.31	1079617.0	17579143.5	415
2014-06-03	16.25	16.45	16.25	16.3	0.05	0.31	2524512.0	41282732.8	777
2014-06-02	16.35	16.35	16.0	16.25	-0.03	-0.18	4208683.0	68047208.85	1094
2014-06-01	16.4	16.5	16.25	16.28	-0.15	-0.91	2747714.0	44922754.6	883
2014-05-29	16.65	16.75	16.25	16.43	-0.25	-1.5	3734124.0	61749225.8	1286
2014-05-28	16.85	16.9	16.65	16.68	-0.17	-1.01	3685097.0	61870105.95	1179
2014-05-27	17.1	17.25	16.75	16.85	-0.23	-1.35	3458642.0	58885648.1	1333
2014-05-26	17.25	17.35	17.05	17.08	-0.14	-0.81	4185601.0	71694255.0	1398
2014-05-25	17.1	17.55	16.95	17.22	-0.08	-0.46	5426063.0	93764311.9	2031
2014-05-22	16.75	17.65	16.75	17.3	0.52	3.1	16690566.0	287866652.65	4224
2014-05-21	16.5	16.95	16.5	16.78	0.28	1.7	6722164.0	112767559.85	1796
2014-05-20	16.5	16.6	16.25	16.5	0.02	0.12	4275049.0	70293755.0	1221
2014-05-19	16.65	16.75	16.3	16.48	-0.16	-0.96	5838337.0	96531393.0	1728
2014-05-18	16.45	16.75	16.45	16.64	0.19	1.16	4846322.0	80345613.25	1503
2014-05-15	16.65	16.8	16.4	16.45	-0.27	-1.61	5030510.0	83472195.7	1729
2014-05-14	16.35	17.15	16.25	16.72	0.44	2.7	16118762.0	269472194.05	4414
2014-05-13	16.0	16.4	15.9	16.28	0.37	2.33	8018572.0	129225012.4	2118
2014-05-12	15.6	16.05	15.55	15.91	0.36	2.32	6343478.0	100454710.1	1786
2014-05-11	15.5	15.65	15.4	15.55	0.08	0.52	4809385.0	74720838.75	1244
2014-05-08	15.45	15.65	15.4	15.47	0.04	0.26	2604558.0	40455064.1	718
2014-05-07	15.3	15.45	15.25	15.43	0.08	0.52	3100588.0	47663586.3	691
2014-05-06	15.3	15.45	15.25	15.35	0.01	0.07	2561947.0	39392456.55	702
2014-05-05	15.4	15.4	15.25	15.34	-0.08	-0.52	1286934.0	19699468.15	448
2014-05-04	15.55	15.65	15.35	15.42	-0.06	-0.39	2717855.0	42116482.3	763
2014-05-01	15.55	15.7	15.45	15.48	0.04	0.26	3430170.0	53480173.55	902
2014-04-30	15.2	15.5	15.2	15.44	0.21	1.38	3980795.0	61086274.7	957
2014-04-29	15.35	15.4	15.15	15.23	-0.06	-0.39	2223895.0	34044546.35	603
2014-04-28	15.4	15.45	15.25	15.29	-0.1	-0.65	2076000.0	31850953.1	662
2014-04-27	15.35	15.45	15.2	15.39	0.08	0.52	2977967.0	45538788.7	861
2014-04-24	15.45	15.5	15.0	15.31	-0.18	-1.16	3829980.0	58609730.4	1281
2014-04-23	15.95	16.0	15.4	15.49	-0.39	-2.46	4436664.0	69623847.9	1471
2014-04-22	16.05	16.2	15.85	15.88	-0.12	-0.75	4477290.0	71856838.4	1603
2014-04-21	16.25	16.3	15.85	16.0	-0.48	-2.91	6568247.0	105380764.75	2066
2014-04-20	16.2	16.6	16.15	16.48	0.35	2.17	5247269.0	86024999.4	1387
2014-04-17	16.15	16.4	16.05	16.13	0.08	0.5	3267576.0	52946680.8	845
2014-04-16	16.1	16.35	16.0	16.05	0.0	0.0	2960969.0	47829518.15	793
2014-04-15	15.8	16.25	15.8	16.05	0.21	1.33	5624081.0	90144867.75	1522
2014-04-14	15.9	16.3	15.65	15.84	0.02	0.13	4732034.0	75806909.05	1678
2014-04-13	15.4	16.0	14.9	15.82	0.53	3.47	6098046.0	94302936.1	1913
2014-04-10	15.0	15.75	14.8	15.29	0.46	3.1	9989876.0	152643085.65	2746
2014-04-09	15.35	15.8	14.35	14.83	-0.46	-3.01	7951218.0	122140167.25	2075
2014-04-08	15.1	15.4	14.95	15.29	0.21	1.39	7531652.0	114930900.35	1515
2014-04-07	14.8	15.2	14.65	15.08	0.33	2.24	2788902.0	41538638.5	894
2014-04-06	14.9	14.9	14.65	14.75	-0.17	-1.14	2156694.0	31892564.2	682
2014-04-03	15.0	15.1	14.85	14.92	-0.08	-0.53	2285670.0	34233609.5	718
2014-04-02	15.1	15.15	14.95	15.0	-0.13	-0.86	1904712.0	28731290.6	701
2014-04-01	14.9	15.4	14.9	15.13	0.3	2.02	7743181.0	117405355.2	2407
2014-03-31	14.65	14.85	14.4	14.83	0.2	1.37	3549752.0	51845503.25	809
2014-03-30	14.55	14.7	14.55	14.63	0.09	0.62	1710163.0	25011366.1	454
2014-03-27	14.75	14.8	14.5	14.54	-0.29	-1.96	1555270.0	22810825.1	515
2014-03-26	14.85	14.95	14.7	14.83	0.04	0.27	1958884.0	29026574.25	469
2014-03-25	14.7	14.95	14.7	14.79	0.16	1.09	3280621.0	48630566.5	1056
2014-03-24	14.4	14.65	14.35	14.63	0.25	1.74	3037091.0	44063261.7	761
2014-03-23	14.25	14.55	14.2	14.38	0.13	0.91	2481359.0	35677178.25	605
2014-03-20	14.25	14.3	14.15	14.25	-0.04	-0.28	796163.0	11327491.5	234
2014-03-19	14.3	14.35	14.25	14.29	0.0	0.0	530963.0	7580624.45	207
2014-03-18	14.35	14.4	14.2	14.29	0.04	0.28	1771063.0	25350832.5	389
2014-03-17	14.4	14.4	14.25	14.25	-0.13	-0.9	971812.0	13932611.9	274
2014-03-16	14.2	14.45	14.2	14.38	0.13	0.91	2679842.0	38459021.55	575
2014-03-13	14.2	14.35	14.2	14.25	0.04	0.28	1465848.0	20902828.0	378
2014-03-12	14.4	14.45	14.2	14.21	-0.17	-1.18	2032829.0	29078720.75	560
2014-03-11	14.35	14.4	14.3	14.38	0.05	0.35	2559629.0	36780581.6	609
2014-03-10	14.25	14.5	14.2	14.33	0.08	0.56	2682103.0	38482316.7	659
2014-03-09	14.15	14.3	14.15	14.25	0.17	1.21	1366402.0	19428518.3	385
2014-03-06	14.05	14.2	14.05	14.08	0.08	0.57	1580680.0	22336149.0	455
2014-03-05	14.0	14.2	13.9	14.0	0.04	0.29	2040167.0	28676050.75	510
2014-03-04	13.9	14.05	13.9	13.96	0.08	0.58	1920341.0	26793989.05	413
2014-03-03	14.0	14.0	13.75	13.88	-0.12	-0.86	770874.0	10685891.8	263
2014-03-02	14.1	14.15	14.0	14.0	-0.08	-0.57	906148.0	12744677.5	251
2014-02-27	14.1	14.25	14.1	14.08	-0.05	-0.35	1189454.0	16841892.6	276
2014-02-26	14.25	14.25	14.1	14.13	-0.12	-0.84	1970070.0	27913320.2	499
2014-02-25	14.15	14.35	14.15	14.25	0.12	0.85	1786942.0	25454238.7	428
2014-02-24	13.9	14.15	13.9	14.13	0.17	1.22	1392407.0	19576911.15	405
2014-02-23	13.9	13.95	13.9	13.96	0.04	0.29	1659346.0	23119306.2	232
2014-02-20	13.9	13.95	13.8	13.92	0.04	0.29	2177402.0	30254391.4	479
2014-02-19	13.65	13.9	13.65	13.88	0.17	1.24	1984740.0	27366968.6	437
2014-02-18	13.75	13.75	13.65	13.71	-0.04	-0.29	1202334.0	16485053.2	189
2014-02-17	13.7	13.8	13.65	13.75	0.04	0.29	1522151.0	20927143.9	293
2014-02-16	13.65	13.8	13.65	13.71	0.08	0.59	1607174.0	22005791.6	382
2014-02-13	13.65	13.65	13.55	13.63	-0.04	-0.29	1166082.0	15866665.4	284
2014-02-12	13.7	13.8	13.6	13.67	0.0	0.0	1988405.0	27256129.15	482
2014-02-11	13.45	13.75	13.4	13.67	0.21	1.56	2678168.0	36392078.55	608
2014-02-10	13.55	13.55	13.4	13.46	-0.08	-0.59	1108465.0	14911119.45	283
2014-02-09	13.5	13.65	13.45	13.54	0.08	0.59	2240990.0	30312958.85	441
2014-02-06	13.4	13.45	13.4	13.46	0.08	0.6	664397.0	8914010.8	192
2014-02-05	13.4	13.5	13.4	13.38	-0.04	-0.3	1000468.0	13445186.15	255
2014-02-04	13.3	13.4	13.25	13.42	0.0	0.0	636636.0	8489697.5	274
2014-02-03	13.5	13.5	13.4	13.42	-0.08	-0.59	805552.0	10842257.85	303
2014-02-02	13.45	13.55	13.4	13.5	0.0	0.0	785562.0	10593413.5	279
2014-01-30	13.4	13.5	13.3	13.5	0.0	0.0	862111.0	11565179.7	314
2014-01-29	13.55	13.6	13.4	13.5	-0.04	-0.3	1592128.0	21495325.8	483
2014-01-28	13.45	13.65	13.4	13.54	0.08	0.59	2052655.0	27754239.55	468
2014-01-27	13.5	13.6	13.4	13.46	-0.04	-0.3	980129.0	13195824.3	347
2014-01-26	13.35	13.5	13.3	13.5	-0.13	-0.95	1216021.0	16335766.85	459
2014-01-23	13.7	13.9	13.65	13.63	-0.08	-0.58	2860572.0	39384679.05	690
2014-01-22	13.5	13.7	13.4	13.71	0.21	1.56	2467764.0	33455096.1	655
2014-01-21	13.75	13.75	13.3	13.5	-0.29	-2.1	3413722.0	45850923.3	988
2014-01-20	13.8	13.9	13.7	13.79	0.04	0.29	1883299.0	25998274.45	575
2014-01-19	13.45	13.75	13.4	13.75	0.21	1.55	1471813.0	20018429.9	495
2014-01-16	13.7	13.7	13.4	13.54	-0.13	-0.95	1243213.0	16841446.7	552
2014-01-15	13.7	13.85	13.65	13.67	0.0	0.0	2210815.0	30363437.85	638
2014-01-14	13.6	13.75	13.45	13.67	0.09	0.66	2370649.0	32288973.2	745
2014-01-13	13.85	13.9	13.55	13.58	-0.34	-2.44	3659417.0	50262561.5	1061
2014-01-12	14.65	14.85	13.9	13.92	-0.66	-4.53	8375646.0	119003799.0	2048
2014-01-09	14.55	14.9	14.4	14.58	0.08	0.55	2459386.0	36097104.95	909
2014-01-08	14.25	14.7	14.25	14.5	0.33	2.33	3907254.0	56668726.8	991
2014-01-07	14.15	14.25	14.1	14.17	-0.04	-0.28	1243537.0	17592990.25	396
2014-01-06	14.0	14.4	13.9	14.21	0.21	1.5	4622207.0	65912293.1	1013
2014-01-05	13.85	14.2	13.75	14.0	0.25	1.82	2872823.0	40256453.95	762
2014-01-02	13.95	13.95	13.7	13.75	-0.21	-1.5	2027140.0	28051014.9	485
2014-01-01	14.05	14.15	13.9	13.96	-0.08	-0.57	1875052.0	26300158.15	544
2013-12-31	14.05	14.35	14.0	14.04	0.04	0.29	3019804.0	42836822.4	740
2013-12-30	13.65	14.2	13.65	14.0	0.33	2.41	5361691.0	74927184.75	1214
2013-12-29	13.4	13.65	13.4	13.67	0.25	1.86	1696628.0	22929955.85	436
2013-12-26	13.4	13.4	13.35	13.42	0.09	0.68	1011762.0	13550739.15	235
2013-12-25	13.35	13.4	13.3	13.33	-0.05	-0.37	620684.0	8286559.2	211
2013-12-24	13.4	13.45	13.3	13.38	-0.04	-0.3	683125.0	9144247.75	234
2013-12-23	13.45	13.5	13.4	13.42	-0.08	-0.59	751368.0	10105281.45	229
2013-12-22	13.4	13.6	13.4	13.5	0.08	0.6	1496818.0	20166093.25	371
2013-12-19	13.35	13.4	13.3	13.42	0.13	0.98	796522.0	10629757.8	236
2013-12-18	13.3	13.4	13.25	13.29	0.0	0.0	845334.0	11264168.4	196
2013-12-17	13.35	13.4	13.25	13.29	-0.04	-0.3	981724.0	13079633.85	261
2013-12-16	13.4	13.4	13.25	13.33	-0.09	-0.67	849790.0	11335783.7	266
2013-12-15	13.35	13.45	13.35	13.42	0.13	0.98	768032.0	10293098.25	215
2013-12-12	13.35	13.4	13.25	13.29	-0.09	-0.67	891647.0	11862627.15	235
2013-12-11	13.4	13.45	13.35	13.38	-0.08	-0.59	935528.0	12525222.55	246
2013-12-10	13.55	13.65	13.4	13.46	-0.04	-0.3	2026168.0	27314730.25	522
2013-12-09	13.35	13.55	13.25	13.5	0.17	1.28	2673671.0	35860538.75	653
2013-12-08	13.2	13.4	13.2	13.33	0.16	1.21	1618451.0	21481810.55	437
2013-12-05	13.05	13.15	13.0	13.17	0.17	1.31	1260167.0	16491996.35	311
2013-12-04	12.95	13.05	12.85	13.0	0.04	0.31	1516650.0	19638366.6	392
2013-12-03	13.4	13.4	12.85	12.96	-0.42	-3.14	3214834.0	42110517.1	797
2013-12-02	13.2	13.5	13.15	13.38	0.21	1.59	3023219.0	40411074.4	727
2013-12-01	13.2	13.4	13.1	13.17	-0.08	-0.6	3181667.0	42053223.9	731
2013-11-28	12.8	13.35	12.8	13.25	0.5	3.92	5904595.0	77082542.1	1125
2013-11-27	12.65	12.75	12.65	12.75	0.08	0.63	861623.0	10940550.95	171
2013-11-26	12.75	12.8	12.65	12.67	-0.04	-0.31	983066.0	12509002.95	210
2013-11-25	12.85	12.85	12.7	12.71	-0.12	-0.94	855902.0	10906760.15	224
2013-11-24	12.65	12.85	12.65	12.83	0.16	1.26	1562740.0	19940872.2	353
2013-11-21	12.65	12.75	12.65	12.67	0.0	0.0	828967.0	10510464.7	174
2013-11-20	12.6	12.65	12.6	12.67	0.04	0.32	941004.0	11892630.55	176
2013-11-19	12.7	12.7	12.55	12.63	-0.08	-0.63	1647752.0	20797886.85	291
2013-11-18	12.7	12.75	12.65	12.71	-0.04	-0.31	700187.0	8889582.15	157
2013-11-17	12.7	12.85	12.65	12.75	0.04	0.31	1629455.0	20708074.7	360
2013-11-14	12.8	12.85	12.65	12.71	-0.08	-0.63	709936.0	9039593.9	197
2013-11-13	12.7	12.9	12.65	12.79	0.08	0.63	944447.0	12054869.15	263
2013-11-12	12.9	12.95	12.65	12.71	-0.12	-0.94	1609166.0	20666640.05	345
2013-11-11	12.6	12.85	12.55	12.83	0.25	1.99	1626390.0	20641574.85	404
2013-11-10	12.65	12.65	12.55	12.58	-0.05	-0.4	534870.0	6729825.95	151
2013-11-07	12.6	12.65	12.55	12.63	0.05	0.4	999625.0	12601345.0	281
2013-11-06	12.6	12.65	12.55	12.58	0.04	0.32	600984.0	7551663.15	174
2013-11-05	12.5	12.6	12.5	12.54	0.04	0.32	533846.0	6695158.05	171
2013-11-04	12.5	12.55	12.4	12.5	0.0	0.0	533816.0	6663353.9	167
2013-11-03	12.45	12.6	12.4	12.5	0.08	0.64	572272.0	7136995.0	216
2013-10-31	12.5	12.55	12.4	12.42	-0.12	-0.96	1071838.0	13353964.85	359
2013-10-30	12.3	12.55	12.25	12.54	0.12	0.97	1306056.0	16121440.95	419
2013-10-29	12.45	12.45	12.4	12.42	-0.12	-0.96	556019.0	6913526.15	211
2013-10-28	12.65	12.7	12.45	12.54	-0.17	-1.34	773399.0	9726747.05	271
2013-10-27	12.85	12.85	12.5	12.71	-0.08	-0.63	1587565.0	20062783.95	348
2013-10-24	12.8	12.8	12.75	12.79	0.0	0.0	682495.0	8712818.8	180
2013-10-23	12.65	12.85	12.65	12.79	0.08	0.63	1046375.0	13324432.4	227
2013-10-22	12.9	12.9	12.7	12.71	-0.17	-1.32	1033043.0	13213698.9	288
2013-10-21	12.9	12.9	12.75	12.88	0.0	0.0	1501502.0	19263993.05	425
2013-10-20	12.45	12.9	12.45	12.88	0.55	4.46	5065458.0	64255955.9	784
2013-10-10	12.4	12.4	12.25	12.33	-0.09	-0.72	1449565.0	17872706.25	405
2013-10-09	12.3	12.5	12.2	12.42	0.13	1.06	3528170.0	43666090.6	699
2013-10-08	12.25	13.1	12.25	12.29	0.04	0.33	9569767.0	120581539.0	1610
2013-10-07	12.4	12.45	12.25	12.25	-0.13	-1.05	2632855.0	32576716.4	425
2013-10-06	12.7	12.7	12.15	12.38	-0.33	-2.6	3335018.0	41398172.4	817
2013-10-03	12.6	12.85	12.5	12.71	0.13	1.03	3467940.0	43832674.6	654
2013-10-02	12.65	12.65	12.45	12.58	-0.09	-0.71	1968397.0	24734268.5	411
2013-10-01	12.55	12.8	12.5	12.67	0.13	1.04	2384998.0	30249101.35	530
2013-09-30	12.55	12.8	12.45	12.54	0.0	0.0	4745233.0	59902231.35	1009
2013-09-29	12.15	12.6	12.1	12.54	0.37	3.04	6559692.0	80894985.95	918
2013-09-26	12.3	12.45	12.15	12.17	-0.16	-1.3	3826330.0	47070630.75	568
2013-09-25	12.3	12.4	12.2	12.33	0.0	0.0	2141639.0	26343842.55	326
2013-09-24	12.4	12.4	12.25	12.33	-0.05	-0.4	3373427.0	41562070.75	595
2013-09-19	12.15	12.5	12.15	12.38	0.25	2.06	5547824.0	68350921.3	905
2013-09-18	12.15	12.2	12.05	12.13	-0.04	-0.33	3063012.0	37125446.0	575
2013-09-17	12.15	12.4	12.05	12.17	0.0	0.0	4508980.0	54948772.1	829
2013-09-16	12.3	12.3	12.15	12.17	0.0	0.0	6585530.0	80278664.2	898
2013-09-15	11.9	12.2	11.8	12.17	0.46	3.93	4211548.0	50643241.85	673
2013-09-12	11.4	11.75	11.4	11.71	0.29	2.54	2853658.0	33160605.5	519
2013-09-11	11.4	11.4	11.3	11.42	0.0	0.0	1468282.0	16701535.4	262
2013-09-10	11.45	11.5	11.35	11.42	0.25	2.24	2740456.0	31221782.3	436
2013-09-09	11.05	11.25	10.9	11.17	0.13	1.18	527430.0	5852021.55	166
2013-09-08	11.15	11.2	11.05	11.04	-0.04	-0.36	774090.0	8623084.0	211
2013-09-05	11.05	11.2	10.95	11.08	-0.05	-0.45	907415.0	10008493.35	304
2013-09-04	11.25	11.25	11.05	11.13	-0.2	-1.77	1235485.0	13812647.85	255
2013-09-03	11.65	11.7	11.2	11.33	-0.34	-2.91	4189402.0	47580087.1	562
2013-09-02	11.6	11.85	11.45	11.67	0.13	1.13	2870309.0	33402253.35	439
2013-09-01	11.5	11.65	11.45	11.54	0.21	1.85	2093862.0	24205386.9	344
2013-08-29	11.55	11.65	11.3	11.33	-0.17	-1.48	1709425.0	19544984.25	434
2013-08-28	11.3	11.65	11.25	11.5	-0.04	-0.35	2013467.0	23209582.3	436
2013-08-27	12.1	12.1	11.45	11.54	-0.71	-5.8	2492935.0	29118512.8	631
2013-08-26	12.25	12.4	12.1	12.25	-0.04	-0.33	2326871.0	28558387.95	451
2013-08-25	12.4	12.55	12.25	12.29	-0.09	-0.73	3437202.0	42688887.7	611
2013-08-22	12.4	12.45	12.35	12.38	0.05	0.41	1559969.0	19303390.75	333
2013-08-21	12.25	12.5	12.25	12.33	0.08	0.65	3001595.0	37152930.9	533
2013-08-20	12.25	12.3	12.15	12.25	0.0	0.0	850745.0	10411606.85	214
2013-08-19	12.2	12.3	12.15	12.25	0.04	0.33	1155308.0	14119734.15	231
2013-08-18	12.3	12.35	12.2	12.21	-0.08	-0.65	1300192.0	15954017.1	235
2013-08-15	12.15	12.3	12.15	12.29	0.08	0.66	1076478.0	13174602.6	272
2013-08-14	12.25	12.3	12.15	12.21	-0.04	-0.33	1189974.0	14529906.9	248
2013-08-13	12.2	12.3	12.2	12.25	0.12	0.99	1986948.0	24330279.0	394
2013-08-05	12.15	12.3	12.1	12.13	0.0	0.0	1104185.0	13461117.1	353
2013-08-04	12.1	12.15	12.05	12.13	0.05	0.41	745273.0	9012468.95	243
2013-08-01	12.1	12.15	12.0	12.08	0.0	0.0	850012.0	10259029.35	269
2013-07-31	12.0	12.15	12.0	12.08	0.08	0.67	2423515.0	29295326.25	501
2013-07-30	12.05	12.05	11.9	12.0	-0.04	-0.33	1017514.0	12172540.0	324
2013-07-29	12.2	12.2	11.9	12.04	-0.13	-1.07	5210540.0	62639529.35	914
2013-07-28	12.3	12.4	12.05	12.17	-0.04	-0.33	2202240.0	26914684.2	505
2013-07-25	12.35	12.5	12.1	12.21	-0.08	-0.65	2278475.0	28030210.35	683
2013-07-24	11.9	12.65	11.9	12.29	0.37	3.1	8411102.0	104181768.0	1660
2013-07-23	11.9	12.0	11.8	11.92	0.09	0.76	1863637.0	22197795.5	504
2013-07-22	11.65	12.1	11.65	11.83	0.37	3.23	5555840.0	66055859.65	1287
2013-07-21	11.35	11.5	11.3	11.46	0.13	1.15	324140.0	3704221.45	154
2013-07-18	11.45	11.45	11.35	11.33	-0.13	-1.13	371806.0	4236604.05	205
2013-07-17	11.5	11.5	11.4	11.46	-0.08	-0.69	351476.0	4019749.9	179
2013-07-16	11.45	11.55	11.4	11.54	-0.04	-0.35	659866.0	7563089.35	253
2013-07-15	11.65	11.65	11.55	11.58	-0.09	-0.77	569285.0	6596683.65	172
2013-07-14	11.7	11.7	11.65	11.67	0.0	0.0	423282.0	4934528.2	185
2013-07-11	11.65	11.65	11.6	11.67	0.04	0.34	527228.0	6126698.15	194
2013-07-10	11.65	11.65	11.65	11.63	-0.04	-0.34	219746.0	2555991.8	115
2013-07-09	11.75	11.8	11.65	11.67	-0.04	-0.34	820355.0	9603064.95	310
2013-07-08	11.55	11.8	11.5	11.71	0.21	1.83	1393283.0	16272164.7	571
2013-07-07	11.45	11.6	11.4	11.5	0.08	0.7	605497.0	6962001.9	260
2013-07-04	11.45	11.5	11.4	11.42	0.0	0.0	380700.0	4352862.0	164
2013-07-03	11.4	11.45	11.35	11.42	0.04	0.35	627931.0	7154249.65	200
2013-07-02	11.5	11.55	11.4	11.38	-0.08	-0.7	739860.0	8491382.3	239
2013-07-01	11.4	11.5	11.35	11.46	0.08	0.7	618504.0	7055758.1	200
2013-06-30	11.35	11.45	11.3	11.38	0.05	0.44	649285.0	7396154.7	203
2013-06-26	11.5	11.6	11.35	11.33	-0.21	-1.82	1020928.0	11661239.75	383
2013-06-25	11.5	11.6	11.5	11.54	0.08	0.7	978428.0	11296283.35	324
2013-06-24	11.55	11.65	11.4	11.46	-0.12	-1.04	1536146.0	17709976.95	475
2013-06-23	11.4	11.6	11.4	11.58	0.2	1.76	1089066.0	12501516.4	363
2013-06-22	11.15	11.4	11.15	11.38	0.09	0.8	859111.0	9722389.55	296
2013-06-19	11.4	11.4	11.3	11.29	-0.09	-0.79	634165.0	7172448.95	236
2013-06-18	11.4	11.4	11.25	11.38	0.05	0.44	1294888.0	14694671.65	410
2013-06-17	11.2	11.4	11.15	11.33	0.33	3.0	752890.0	8497040.05	316
2013-06-16	10.85	11.15	10.8	11.0	0.12	1.1	1632095.0	17933963.05	478
2013-06-15	11.75	11.75	10.7	10.88	-1.0	-8.42	1836192.0	20915388.2	753
2013-06-12	11.8	11.9	11.8	11.88	0.09	0.76	638396.0	7555985.6	250
2013-06-11	11.75	11.9	11.7	11.79	0.04	0.34	1495018.0	17672321.85	439
2013-06-10	11.8	11.9	11.75	11.75	-0.08	-0.68	1107966.0	13076062.6	321
2013-06-09	11.85	11.9	11.75	11.83	0.0	0.0	1029294.0	12175115.55	359
2013-06-08	11.85	11.9	11.8	11.83	0.04	0.34	873689.0	10341553.1	264
2013-06-05	11.75	11.9	11.75	11.79	0.04	0.34	1234939.0	14606765.6	395
2013-06-04	11.85	12.05	11.75	11.75	-0.08	-0.68	2228411.0	26560126.95	700
2013-06-03	11.8	11.9	11.7	11.83	0.04	0.34	1443803.0	17067729.3	400
2013-06-02	11.75	11.85	11.7	11.79	0.0	0.0	788585.0	9280707.95	274
2013-06-01	11.65	11.8	11.65	11.79	0.08	0.68	954252.0	11182156.25	299
2013-05-29	11.8	11.85	11.7	11.71	-0.08	-0.68	1157201.0	13585280.35	285
2013-05-28	11.8	11.85	11.75	11.79	0.08	0.68	824915.0	9732854.8	280
2013-05-27	11.7	11.8	11.7	11.71	-0.04	-0.34	592100.0	6952078.4	227
2013-05-26	11.8	11.8	11.7	11.75	-0.04	-0.34	523240.0	6148478.0	190
2013-05-25	11.8	11.85	11.7	11.79	-0.04	-0.34	675132.0	7959664.85	217
2013-05-22	11.9	11.9	11.8	11.83	0.0	0.0	945227.0	11192153.15	246
2013-05-21	11.9	11.9	11.8	11.83	0.04	0.34	929062.0	10983575.25	303
2013-05-20	11.75	11.95	11.75	11.79	0.04	0.34	2112036.0	25043219.7	722
2013-05-19	11.7	11.75	11.65	11.75	0.08	0.69	1673549.0	19574856.5	394
2013-05-18	11.55	11.65	11.45	11.67	0.21	1.83	935417.0	10824437.35	344
2013-05-15	11.65	11.65	11.25	11.46	-0.21	-1.8	1294280.0	14768989.6	561
2013-05-14	11.6	11.8	11.45	11.67	0.04	0.34	1162884.0	13553833.2	439
2013-05-13	11.65	11.75	11.5	11.63	-0.16	-1.36	985580.0	11456248.25	428
2013-05-12	11.85	11.9	11.75	11.79	-0.09	-0.76	1124464.0	13288696.95	408
2013-05-11	11.9	11.95	11.9	11.88	-0.04	-0.34	406247.0	4840186.25	178
2013-05-08	11.85	11.95	11.85	11.92	0.09	0.76	1021489.0	12176447.5	298
2013-05-07	11.9	11.9	11.8	11.83	0.0	0.0	421070.0	4977920.85	196
2013-05-06	11.9	11.9	11.85	11.83	-0.13	-1.09	763367.0	9057452.05	268
2013-05-05	11.9	12.0	11.9	11.96	0.0	0.0	1159987.0	13838310.55	364
2013-05-04	12.0	12.0	11.9	11.96	0.04	0.34	936968.0	11207487.05	367
2013-05-01	11.9	11.95	11.8	11.92	0.13	1.1	2104471.0	24990894.45	544
2013-04-30	12.15	12.15	11.8	11.79	-0.34	-2.8	1044875.0	12547243.1	439
2013-04-29	12.05	12.2	12.05	12.13	0.05	0.41	1432910.0	17359619.2	468
2013-04-28	12.05	12.1	11.95	12.08	0.08	0.67	734070.0	8815258.9	284
2013-04-27	12.05	12.15	11.95	12.0	0.0	0.0	1315946.0	15904033.4	387
2013-04-24	12.2	12.25	11.95	12.0	-0.17	-1.4	1131372.0	13717079.45	488
2013-04-23	12.25	12.3	12.15	12.17	-0.16	-1.3	1398731.0	17098356.8	492
2013-04-22	12.35	12.45	12.25	12.33	0.2	1.65	3731766.0	46063290.15	1209
2013-04-21	12.15	12.15	12.05	12.13	-0.04	-0.33	1378775.0	16654630.65	443
2013-04-20	11.95	12.15	11.95	12.17	0.17	1.42	1750057.0	21064500.05	488
2013-04-17	12.05	12.1	11.7	12.0	-0.04	-0.33	2534465.0	30112120.95	744
2013-04-16	11.9	12.1	11.9	12.04	-0.09	-0.74	2046512.0	24554701.75	577
2013-04-15	12.25	12.35	12.1	12.13	-0.12	-0.98	2479088.0	30284375.4	664
2013-04-14	12.15	12.25	12.15	12.25	0.0	0.0	1847512.0	22540822.1	562
2013-04-13	12.15	12.4	12.1	12.25	0.12	0.99	2925964.0	35791889.55	777
2013-04-10	12.1	12.3	12.05	12.13	0.05	0.41	2667234.0	32404928.75	705
2013-04-09	12.05	12.35	12.05	12.08	0.12	1.0	2580311.0	31404333.8	709
2013-04-08	11.9	12.15	11.9	11.96	0.13	1.1	2151356.0	25815710.6	617
2013-04-07	11.8	11.9	11.65	11.83	0.0	0.0	1341102.0	15844105.4	487
2013-04-06	12.15	12.15	11.65	11.83	-0.34	-2.79	2008769.0	23834673.35	676
2013-04-03	12.25	12.25	12.05	12.17	-0.08	-0.65	1398215.0	16946020.9	499
2013-04-02	12.35	12.35	12.15	12.25	-0.08	-0.65	1230805.0	15053974.85	520
2013-04-01	12.4	12.4	12.25	12.33	-0.05	-0.4	1419140.0	17486655.1	579
2013-03-31	12.2	12.6	12.15	12.38	0.21	1.73	4110112.0	50848422.95	1403
2013-03-30	12.05	12.2	11.95	12.17	0.17	1.42	2948276.0	35691253.95	929
2013-03-27	11.9	12.1	11.85	12.0	0.08	0.67	2509349.0	30041746.9	716
2013-03-26	12.0	12.1	11.85	11.92	-0.08	-0.67	1633630.0	19589090.4	584
2013-03-25	12.05	12.1	11.95	12.0	-0.04	-0.33	1312712.0	15788355.15	450
2013-03-24	12.1	12.15	11.95	12.04	-0.09	-0.74	2349565.0	28287559.8	765
2013-03-23	12.3	12.3	12.1	12.13	-0.04	-0.33	1193215.0	14544759.35	416
2013-03-20	12.15	12.35	12.15	12.17	0.0	0.0	1397250.0	17039578.8	520
2013-03-19	12.0	12.45	11.9	12.17	0.17	1.42	2662628.0	32348695.75	898
2013-03-18	12.15	12.3	11.95	12.0	-0.29	-2.36	3319576.0	40044266.35	1003
2013-03-17	12.15	12.75	12.15	12.29	0.21	1.74	7887355.0	98629084.1	2350
2013-03-16	11.55	12.15	11.55	12.08	0.54	4.68	3946151.0	47033219.25	1137
2013-03-13	11.4	11.55	11.35	11.54	0.21	1.85	414485.0	4758927.1	211
2013-03-12	11.75	11.8	11.35	11.33	-0.38	-3.25	1304081.0	15202165.75	483
2013-03-11	11.6	11.7	11.6	11.71	0.17	1.47	1018676.0	11885687.05	281
2013-03-10	11.6	11.6	11.5	11.54	-0.09	-0.77	369046.0	4260098.0	137
2013-03-09	11.65	11.65	11.55	11.63	0.13	1.13	447683.0	5186449.25	216
2013-03-06	11.55	11.55	11.45	11.5	0.0	0.0	398707.0	4589632.55	190
2013-03-05	11.4	11.5	11.4	11.5	0.08	0.7	398281.0	4567134.8	192
2013-03-04	11.45	11.5	11.35	11.42	-0.12	-1.04	504869.0	5761659.25	245
2013-03-03	11.65	11.65	11.45	11.54	-0.13	-1.11	461033.0	5330969.3	222
2013-03-02	11.7	11.75	11.65	11.67	0.0	0.0	682632.0	7998540.6	202
2013-02-27	11.6	11.65	11.6	11.67	0.04	0.34	615922.0	7172750.05	207
2013-02-26	11.65	11.65	11.5	11.63	-0.08	-0.68	689684.0	8005151.7	293
2013-02-25	11.75	11.8	11.6	11.71	0.0	0.0	963725.0	11295937.4	351
2013-02-24	11.8	11.9	11.7	11.71	-0.12	-1.01	777221.0	9163716.1	323
2013-02-23	11.75	11.9	11.7	11.83	0.08	0.68	1403539.0	16566622.45	439
2013-02-20	11.7	11.85	11.65	11.75	0.12	1.03	892754.0	10477809.05	394
2013-02-19	11.75	11.8	11.65	11.63	-0.16	-1.36	1364798.0	15998048.45	455
2013-02-18	11.8	11.9	11.75	11.79	-0.04	-0.34	1687747.0	19951816.85	412
2013-02-17	11.9	12.0	11.8	11.83	-0.13	-1.09	1339985.0	15917662.95	420
2013-02-16	11.8	11.95	11.8	11.96	0.17	1.44	1049428.0	12418194.85	261
2013-02-13	11.8	11.9	11.8	11.79	0.0	0.0	1041715.0	12324234.55	299
2013-02-12	11.8	11.85	11.75	11.79	0.0	0.0	1088974.0	12832832.8	275
2013-02-11	11.9	11.95	11.8	11.79	-0.09	-0.76	1623449.0	19223732.5	456
2013-02-10	11.7	11.9	11.7	11.88	0.13	1.11	2153034.0	25454219.5	539
2013-02-09	11.75	11.8	11.7	11.75	0.0	0.0	1109790.0	13052861.5	322
2013-02-06	11.95	11.95	11.7	11.75	-0.13	-1.09	1944232.0	22999551.95	558
2013-02-05	12.0	12.0	11.7	11.88	-0.16	-1.33	3246515.0	38582371.45	918
2013-02-04	11.85	12.05	11.7	12.04	0.21	1.78	3037966.0	36093456.15	760
2013-02-03	11.9	11.9	11.8	11.83	-0.09	-0.76	898727.0	10664299.0	322
2013-02-02	12.15	12.15	11.9	11.92	-0.04	-0.33	1641226.0	19701091.85	510
2013-01-30	11.9	12.1	11.9	11.96	0.08	0.67	2629937.0	31455011.95	811
2013-01-29	11.7	11.9	11.65	11.88	0.13	1.11	1997900.0	23590248.25	593
2013-01-28	11.75	11.85	11.65	11.75	-0.04	-0.34	1297271.0	15238775.65	393
2013-01-27	11.8	11.85	11.75	11.79	0.04	0.34	835272.0	9853506.4	334
2013-01-26	11.9	11.9	11.7	11.75	-0.08	-0.68	1540153.0	18151475.1	467
2013-01-23	11.9	11.9	11.7	11.83	0.0	0.0	960902.0	11360833.15	367
2013-01-22	11.8	11.9	11.75	11.83	0.0	0.0	1054454.0	12469669.95	381
2013-01-21	11.9	11.95	11.65	11.83	-0.17	-1.42	1781436.0	21001595.35	664
2013-01-20	12.1	12.1	11.9	12.0	-0.08	-0.66	686802.0	8236438.4	312
2013-01-19	11.9	12.15	11.9	12.08	0.08	0.67	1248869.0	15051458.65	414
2013-01-16	11.95	12.15	11.9	12.0	0.08	0.67	1121927.0	13478526.15	511
2013-01-15	12.15	12.45	11.9	11.92	-0.21	-1.73	3083405.0	37778096.6	1229
2013-01-14	11.95	12.35	11.95	12.13	0.21	1.76	2545247.0	30886450.15	887
2013-01-13	12.1	12.15	11.9	11.92	-0.16	-1.32	1537421.0	18466923.9	495
2013-01-12	12.05	12.3	12.05	12.08	0.08	0.67	2093638.0	25427287.95	752
2013-01-09	11.9	12.15	11.9	12.0	0.04	0.33	1515928.0	18186978.95	561
2013-01-08	12.15	12.15	11.15	11.96	-0.21	-1.73	2037168.0	24110585.75	782
2013-01-07	11.95	12.2	11.9	12.17	0.17	1.42	1920199.0	23268380.65	640
2013-01-06	12.05	12.05	11.85	12.0	0.04	0.33	1877646.0	22420421.85	650
2013-01-05	11.8	12.0	11.8	11.96	0.21	1.79	1587958.0	18892529.25	547
2013-01-02	11.65	11.75	11.65	11.75	0.12	1.03	1157974.0	13515621.9	386
2013-01-01	11.65	11.65	11.5	11.63	0.25	2.2	519917.0	6011912.6	227
2012-12-31	11.6	11.6	11.25	11.38	-0.2	-1.73	734491.0	8379915.3	390
2012-12-30	11.6	11.7	11.55	11.58	0.04	0.35	1126410.0	13102811.15	516
2012-12-29	11.45	11.65	11.45	11.54	0.04	0.35	1116758.0	12889780.1	345
2012-12-26	11.5	11.55	11.4	11.5	-0.08	-0.69	307685.0	3535980.9	192
2012-12-25	11.6	11.65	11.5	11.58	0.0	0.0	447274.0	5167314.35	205
2012-12-24	11.6	11.65	11.5	11.58	-0.05	-0.43	549354.0	6358713.8	238
2012-12-23	11.8	11.8	11.6	11.63	-0.12	-1.02	948116.0	11069477.45	302
2012-12-22	11.8	11.8	11.7	11.75	-0.08	-0.68	423413.0	4975376.2	163
2012-12-19	11.7	11.85	11.7	11.83	0.12	1.02	787348.0	9260834.05	264
2012-12-18	11.8	11.8	11.65	11.71	-0.08	-0.68	656429.0	7706731.55	279
2012-12-17	11.75	11.9	11.65	11.79	0.08	0.68	1312121.0	15461424.2	441
2012-12-16	11.7	11.8	11.65	11.71	0.0	0.0	1123601.0	13142565.75	371
2012-12-15	11.55	11.75	11.45	11.71	0.25	2.18	1752856.0	20359663.4	517
2012-12-12	11.4	11.45	11.35	11.46	0.08	0.7	654199.0	7461753.45	300
2012-12-11	11.35	11.45	11.3	11.38	0.09	0.8	754432.0	8568517.05	319
2012-12-10	11.3	11.5	11.2	11.29	-0.09	-0.79	1004542.0	11421596.5	422
2012-12-09	11.4	11.4	11.25	11.38	0.0	0.0	387854.0	4394592.9	172
2012-12-08	11.4	11.5	11.3	11.38	0.09	0.8	792036.0	9018559.35	321
2012-12-05	11.4	11.45	11.3	11.29	-0.09	-0.79	835970.0	9503224.8	338
2012-12-04	11.35	11.45	11.25	11.38	0.0	0.0	751921.0	8551335.7	377
2012-12-03	11.3	11.5	11.3	11.38	0.09	0.8	1094075.0	12472341.85	393
2012-12-02	11.2	11.3	11.1	11.29	0.08	0.71	444708.0	4980922.85	262
2012-12-01	11.15	11.45	11.15	11.21	0.25	2.28	972338.0	10901400.2	367
2012-11-28	10.85	11.1	10.85	10.96	0.08	0.74	561283.0	6172100.7	287
2012-11-27	10.9	10.95	10.75	10.88	-0.08	-0.73	398797.0	4328907.6	258
2012-11-26	10.9	10.95	10.4	10.96	0.13	1.2	676598.0	7206189.1	396
2012-11-25	11.25	11.25	10.65	10.83	-0.38	-3.39	661918.0	7183132.3	390
2012-11-24	11.2	11.25	11.15	11.21	0.08	0.72	444390.0	4982439.95	211
2012-11-21	11.25	11.25	11.15	11.13	-0.12	-1.07	606175.0	6767323.65	330
2012-11-20	11.4	11.45	11.15	11.25	-0.08	-0.71	826003.0	9297223.6	372
2012-11-19	11.65	11.7	11.25	11.33	-0.3	-2.58	899842.0	10287352.3	442
2012-11-18	11.75	11.8	11.65	11.63	-0.12	-1.02	632616.0	7401295.8	283
2012-11-17	11.8	11.8	11.65	11.75	-0.08	-0.68	539012.0	6318387.9	237
2012-11-14	11.95	11.95	11.8	11.83	-0.09	-0.76	503568.0	5968755.4	250
2012-11-13	11.9	11.95	11.8	11.92	-0.04	-0.33	537773.0	6384392.35	257
2012-11-12	12.05	12.05	11.9	11.96	-0.04	-0.33	808982.0	9649462.9	334
2012-11-11	12.15	12.2	12.0	12.0	-0.13	-1.07	789229.0	9549419.9	286
2012-11-10	12.1	12.2	12.05	12.13	-0.12	-0.98	716010.0	8675329.3	273
2012-11-07	12.35	12.4	12.2	12.25	-0.04	-0.33	1166148.0	14343172.25	407
2012-11-06	12.2	12.35	12.2	12.29	0.12	0.99	1748203.0	21455113.95	493
2012-11-05	12.15	12.3	12.05	12.17	0.04	0.33	2102845.0	25587347.55	538
2012-11-04	12.15	12.2	12.05	12.13	0.0	0.0	896492.0	10862513.35	387
2012-11-03	12.15	12.25	12.1	12.13	0.0	0.0	893762.0	10832587.7	351
2012-10-24	12.05	12.2	12.05	12.13	0.0	0.0	767624.0	9294600.4	351
2012-10-23	11.95	12.3	11.9	12.13	0.09	0.75	1199014.0	14542308.5	517
2012-10-22	12.15	12.2	11.9	12.04	-0.13	-1.07	1037836.0	12513836.65	424
2012-10-21	12.15	12.4	11.95	12.17	0.21	1.76	2193212.0	26626271.35	795
2012-10-20	11.9	12.0	11.8	11.96	-0.04	-0.33	736939.0	8765740.0	317
2012-10-17	11.9	12.15	11.9	12.0	0.17	1.44	1403341.0	16862766.1	546
2012-10-16	11.9	11.95	11.75	11.83	-0.05	-0.42	604325.0	7173374.05	283
2012-10-15	11.6	11.95	11.6	11.88	0.21	1.8	1406689.0	16574442.0	528
2012-10-14	11.6	11.65	11.3	11.67	0.13	1.13	916225.0	10540073.75	497
2012-10-13	11.9	11.9	11.3	11.54	-0.46	-3.83	1015510.0	11819344.05	410
2012-10-10	12.05	12.15	12.0	12.0	-0.21	-1.72	842662.0	10153735.45	380
2012-10-09	12.15	12.2	12.05	12.21	-0.04	-0.33	501487.0	6077511.8	239
2012-10-08	12.3	12.3	12.0	12.25	-0.04	-0.33	840316.0	10186998.65	389
2012-10-07	12.4	12.45	12.1	12.29	-0.21	-1.68	1501679.0	18420602.45	635
2012-10-06	12.85	12.9	12.4	12.5	-0.25	-1.96	2993809.0	37835768.0	865
2012-10-03	12.5	12.85	12.5	12.75	0.21	1.67	1925772.0	24355117.9	530
2012-10-02	12.65	12.65	12.5	12.54	0.0	0.0	612326.0	7717746.3	292
2012-10-01	12.6	12.65	12.5	12.54	0.0	0.0	1123094.0	14146767.0	433
2012-09-30	12.6	12.75	12.25	12.54	-0.04	-0.32	1272751.0	15923666.7	543
2012-09-29	12.9	13.15	12.4	12.58	-0.38	-2.93	1419713.0	18228848.45	572
2012-09-26	13.25	13.35	12.85	12.96	-0.46	-3.43	1511599.0	19831252.2	644
2012-09-25	13.3	13.4	13.15	13.42	0.13	0.98	1305408.0	17354281.1	482
2012-09-24	13.4	13.5	13.0	13.29	-0.13	-0.97	2279245.0	30180708.95	857
2012-09-22	13.15	13.55	13.0	13.42	0.25	1.9	2477221.0	32837741.0	799
2012-09-19	13.45	13.5	12.9	13.17	-0.25	-1.86	2215008.0	29268238.55	867
2012-09-18	13.6	13.65	13.35	13.42	-0.16	-1.18	1850354.0	24979245.4	649
2012-09-17	13.45	13.8	13.4	13.58	0.08	0.59	4425934.0	60326326.3	1228
2012-09-16	13.5	13.55	13.4	13.5	0.08	0.6	2443712.0	32944219.0	724
2012-09-15	13.4	13.55	13.3	13.42	0.25	1.9	2984741.0	40033284.0	974
2012-09-12	13.25	13.4	13.1	13.17	0.0	0.0	2229019.0	29556420.3	715
2012-09-11	13.2	13.4	13.15	13.17	0.0	0.0	2663578.0	35271352.95	940
2012-09-10	12.95	13.4	12.9	13.17	0.21	1.62	5508880.0	72315976.9	1799
2012-09-09	12.85	12.95	12.75	12.96	0.13	1.01	2386212.0	30664155.15	750
2012-09-08	12.75	12.9	12.65	12.83	0.2	1.58	2215994.0	28337717.25	706
2012-09-05	12.65	12.75	12.55	12.63	-0.12	-0.94	1559389.0	19722431.5	621
2012-09-04	12.95	13.0	12.65	12.75	-0.17	-1.32	2732046.0	34872673.3	984
2012-09-03	12.85	12.95	12.8	12.92	0.09	0.7	1750423.0	22547883.05	607
2012-09-02	12.9	12.95	12.65	12.83	-0.05	-0.39	1065277.0	13645232.6	502
2012-09-01	13.05	13.15	12.9	12.88	-0.04	-0.31	1189319.0	15474833.8	474
2012-08-29	12.9	13.1	12.8	12.92	0.09	0.7	1716953.0	22230122.05	619
2012-08-28	13.05	13.2	12.85	12.83	-0.25	-1.91	1651916.0	21518677.35	799
2012-08-27	12.85	13.15	12.85	13.08	0.25	1.95	3591119.0	46664559.75	997
2012-08-26	12.8	12.85	12.65	12.83	0.08	0.63	1547147.0	19744149.75	554
2012-08-25	12.65	12.8	12.6	12.75	0.29	2.33	1493978.0	18957730.45	579
2012-08-15	12.4	12.45	12.3	12.46	0.08	0.65	1120176.0	13884177.85	501
2012-08-14	12.15	12.4	12.15	12.38	0.09	0.73	1784326.0	21973446.5	471
2012-08-13	12.45	12.5	12.1	12.29	-0.21	-1.68	1290706.0	15986036.15	537
2012-08-12	12.55	12.65	12.4	12.5	-0.04	-0.32	1579954.0	19799175.55	433
2012-08-11	12.65	12.65	12.5	12.54	-0.04	-0.32	1613660.0	20322338.65	628
2012-08-08	12.9	12.95	12.5	12.58	-0.25	-1.95	2900750.0	36808804.3	1340
2012-08-07	12.7	13.15	12.7	12.83	0.25	1.99	6013189.0	77454837.8	2172
2012-08-06	12.25	12.75	12.2	12.58	0.37	3.03	4071536.0	51055355.7	1367
2012-08-05	12.15	12.3	12.1	12.21	0.04	0.33	1682900.0	20535769.3	663
2012-08-04	12.2	12.4	12.15	12.17	0.17	1.42	2144478.0	26339851.55	761
2012-08-01	11.9	12.2	11.9	12.0	0.04	0.33	2856557.0	34487079.2	815
2012-07-31	11.85	12.05	11.75	11.96	0.17	1.44	3272452.0	39075061.15	858
2012-07-30	11.65	11.9	11.6	11.79	0.12	1.03	3838622.0	45106287.1	1137
2012-07-29	11.35	11.8	11.3	11.67	0.38	3.37	5913916.0	68549662.05	1520
2012-07-28	11.25	11.45	11.2	11.29	0.21	1.9	2437548.0	27649873.8	775
2012-07-25	11.15	11.2	11.1	11.08	-0.13	-1.16	1077936.0	11973102.8	444
2012-07-24	11.15	11.2	11.1	11.21	0.04	0.36	992270.0	11071624.85	477
2012-07-23	11.25	11.45	11.15	11.17	-0.16	-1.41	2460094.0	27755878.0	849
2012-07-22	11.3	11.5	11.15	11.33	0.04	0.35	2303449.0	26137318.3	877
2012-07-21	11.15	11.3	11.05	11.29	0.16	1.44	2184900.0	24400565.55	791
2012-07-18	10.8	11.25	10.75	11.13	0.34	3.15	4645392.0	51474098.1	1430
2012-07-17	11.1	11.15	10.8	10.79	0.0	0.0	4439573.0	48724587.95	1437
2012-07-16	10.95	10.95	10.7	10.79	-0.17	-1.55	1281286.0	13857232.95	544
2012-07-15	11.0	11.05	10.85	10.96	-0.12	-1.08	1138422.0	12458739.55	503
2012-07-14	11.1	11.15	10.9	11.08	0.08	0.73	1245120.0	13710288.45	484
2012-07-11	11.15	11.15	10.8	11.0	-0.25	-2.22	1760946.0	19350108.05	656
2012-07-10	11.2	11.4	10.9	11.25	0.0	0.0	1671858.0	18794713.7	672
2012-07-09	11.45	11.45	11.2	11.25	-0.21	-1.83	1546134.0	17498718.4	634
2012-07-08	11.5	11.6	11.4	11.46	0.0	0.0	2272868.0	26120117.45	808
2012-07-07	11.25	11.5	11.25	11.46	0.13	1.15	1737370.0	19783675.05	591
2012-07-04	11.3	11.45	11.2	11.33	0.04	0.35	2042981.0	23148956.85	734
2012-07-03	11.25	11.4	11.25	11.29	0.08	0.71	1836712.0	20780543.2	740
2012-07-02	11.15	11.35	11.15	11.21	0.29	2.66	2520817.0	28358666.1	1094
2012-07-01	10.9	10.9	10.65	10.92	0.04	0.37	1066561.0	11533047.0	536
2012-06-30	10.95	11.05	10.8	10.88	0.21	1.97	2096924.0	22824222.5	857
2012-06-27	11.4	11.45	10.35	10.67	-0.66	-5.83	3744374.0	40359016.4	1766
2012-06-26	11.4	11.65	11.3	11.33	0.04	0.35	2302808.0	26323678.4	926
2012-06-25	11.45	11.7	11.25	11.29	-0.34	-2.92	2312686.0	26527576.35	927
2012-06-24	11.65	11.75	11.4	11.63	-0.04	-0.34	2138860.0	24808871.5	779
2012-06-23	11.85	11.9	11.65	11.67	-0.29	-2.42	1764274.0	20808712.4	687
2012-06-20	11.95	12.0	11.8	11.96	0.13	1.1	2423378.0	28831870.05	862
2012-06-19	11.7	12.1	11.65	11.83	0.08	0.68	4943448.0	58700398.4	1501
2012-06-18	11.4	11.75	11.3	11.75	0.5	4.44	5403907.0	62202689.9	1457
2012-06-17	11.25	11.35	11.15	11.25	0.04	0.36	1563070.0	17582314.05	576
2012-06-16	11.4	11.5	10.75	11.21	0.0	0.0	4367712.0	49128417.15	1519
2012-06-13	11.35	11.35	11.15	11.21	0.04	0.36	2454220.0	27611154.75	829
2012-06-12	11.25	11.4	11.15	11.17	-0.29	-2.53	3617245.0	40687397.5	1134
2012-06-11	11.5	11.65	11.4	11.46	0.08	0.7	4765510.0	55095774.8	1476
2012-06-10	11.2	11.45	11.0	11.38	0.3	2.71	3961777.0	44752298.95	1230
2012-06-09	11.4	11.5	10.85	11.08	0.0	0.0	2628366.0	29231399.35	1139
2012-06-06	11.9	11.9	10.85	11.08	-0.63	-5.38	3577990.0	41112552.75	1473
2012-06-05	12.05	12.15	11.7	11.71	-0.29	-2.42	4158343.0	49792095.05	1322
2012-06-04	11.85	12.1	11.75	12.0	-0.13	-1.07	4910354.0	58695135.35	1390
2012-06-03	12.0	12.4	11.7	12.13	0.13	1.08	8249320.0	99207278.0	2046
2012-06-02	12.15	12.4	12.0	12.0	-1.29	-9.71	8201774.0	100360654.75	2090
2012-05-30	13.65	13.65	13.1	13.29	-0.38	-2.78	2011906.0	26831647.4	1004
2012-05-29	13.8	13.8	13.6	13.67	-0.04	-0.29	1247570.0	17057773.05	683
2012-05-28	13.75	13.9	13.7	13.71	0.08	0.59	1612732.0	22213091.8	680
2012-05-27	13.85	13.9	13.55	13.63	-0.29	-2.08	1514440.0	20793266.35	772
2012-05-26	14.0	14.1	13.8	13.92	-0.04	-0.29	1537320.0	21391513.45	730
2012-05-23	14.05	14.15	13.9	13.96	-0.29	-2.04	2731518.0	38284706.6	1085
2012-05-22	14.65	14.65	14.2	14.25	-0.17	-1.18	3615113.0	52384615.55	1525
2012-05-21	14.15	14.55	14.05	14.42	0.38	2.71	6067334.0	86613388.85	2142
2012-05-20	13.65	14.3	13.6	14.04	0.46	3.39	6141366.0	85916574.5	2123
2012-05-19	13.6	13.75	13.35	13.58	-0.3	-2.16	3705926.0	50270001.75	1506
2012-05-16	13.65	13.95	13.6	13.88	-0.08	-0.57	2688413.0	37038406.35	1243
2012-05-15	13.9	14.1	13.7	13.96	0.21	1.53	3345019.0	46584786.8	1370
2012-05-14	13.9	14.35	13.6	13.75	-0.5	-3.51	6019343.0	84335344.15	2434
2012-05-13	14.9	15.0	14.1	14.25	-0.83	-5.5	8645552.0	126343399.35	3316
2012-05-12	14.7	15.15	13.5	15.08	0.25	1.69	8308490.0	119255143.95	3123
2012-05-09	15.65	15.8	14.65	14.83	-1.0	-6.32	5544502.0	84969997.3	2399
2012-05-08	16.1	16.1	15.8	15.83	-0.17	-1.06	4019460.0	63919298.55	1547
2012-05-07	15.65	16.1	15.5	16.0	0.17	1.07	9228703.0	146695615.35	3446
2012-05-06	16.2	16.3	15.85	15.83	-0.38	-2.34	5899484.0	94747905.5	2498
2012-05-05	16.0	16.35	15.8	16.21	-0.12	-0.73	7665131.0	122641303.75	2874
2012-05-02	16.4	16.6	16.2	16.33	0.08	0.49	11348538.0	186220089.0	3618
2012-05-01	16.0	16.45	16.0	16.25	0.29	1.82	11480440.0	187259060.8	3586
2012-04-30	16.15	16.3	15.9	15.96	-0.17	-1.05	6210848.0	99723892.75	2464
2012-04-29	16.35	16.45	16.1	16.13	-0.2	-1.22	12586291.0	204428195.25	4054
2012-04-28	16.3	16.45	16.15	16.33	0.16	0.99	9468413.0	154354289.85	2999
2012-04-25	16.4	16.4	16.1	16.17	-0.04	-0.25	7372147.0	119890475.25	3079
2012-04-24	15.9	16.3	15.7	16.21	0.5	3.18	10146947.0	162283131.6	3111
2012-04-23	16.0	16.2	15.55	15.71	-0.5	-3.08	8279273.0	131060553.0	3030
2012-04-22	16.0	16.9	15.9	16.21	0.25	1.57	15603426.0	255575223.75	5209
2012-04-21	15.9	16.05	15.7	15.96	0.54	3.5	9715385.0	154429143.7	3449
2012-04-18	15.95	16.15	15.35	15.42	-0.41	-2.59	7484010.0	117634140.65	3253
2012-04-17	15.15	16.05	14.9	15.83	1.2	8.2	9115823.0	140857378.5	3339
2012-04-16	15.4	15.85	14.0	14.63	-0.75	-4.88	7421297.0	111064228.0	3566
2012-04-15	15.65	16.45	15.4	15.38	-0.5	-3.15	11440658.0	183590380.55	4076
2012-04-14	16.45	16.65	15.85	15.88	-0.54	-3.29	6456388.0	105089878.7	2764
2012-04-11	16.55	16.85	15.5	16.42	-0.33	-1.97	12612401.0	205190743.25	4894
2012-04-10	17.85	18.2	16.5	16.75	-0.88	-4.99	37002672.0	649802055.3	12147
2012-04-09	16.05	17.65	15.9	17.63	1.59	9.91	33113568.0	565689836.9	8789
2012-04-08	17.4	17.4	15.6	16.04	-1.25	-7.23	14065847.0	231028830.3	5057
2012-04-07	17.15	17.5	17.1	17.29	0.25	1.47	11379005.0	196959770.95	4125
2012-04-04	17.0	17.75	16.7	17.04	0.0	0.0	28484940.0	490892658.6	8201
2012-04-03	16.5	17.4	16.2	17.04	0.58	3.52	22425647.0	378776535.55	6740
2012-04-02	16.75	17.1	16.15	16.46	-0.33	-1.97	18111782.0	299365908.0	5642
2012-04-01	15.9	17.3	15.9	16.79	0.66	4.09	34370276.0	571737999.6	7861
2012-03-31	15.6	16.25	15.5	16.13	0.75	4.88	12048197.0	192203847.15	3805
2012-03-28	15.3	15.4	14.95	15.38	0.0	0.0	3318522.0	50429268.3	1396
2012-03-27	15.7	15.75	15.4	15.38	-0.29	-1.85	2328438.0	36174356.0	1255
2012-03-26	15.9	15.9	15.65	15.67	-0.25	-1.57	3447828.0	54384234.9	1510
2012-03-25	15.65	16.05	15.65	15.92	0.34	2.18	7791768.0	123452677.1	2992
2012-03-24	15.5	15.65	15.4	15.58	0.2	1.3	3886266.0	60407242.45	1433
2012-03-21	15.45	15.65	15.3	15.38	-0.08	-0.52	5969065.0	92304254.1	2065
2012-03-20	15.65	15.9	15.4	15.46	-0.33	-2.09	5018276.0	78804556.5	2020
2012-03-19	16.15	16.4	15.7	15.79	-0.34	-2.11	11967250.0	192703887.0	3606
[truncated: 2,515 more rows]
