# Supplementary material for: Effective short-term forecasts of Saudi stock price trends using technical indicators and large-scale multivariate time series
Source: PeerJ Comput Sci. 2023 Jan 6;9:e1205. doi: 10.7717/peerj-cs.1205 (PMC10280263; doi:10.7717/peerj-cs.1205)
Supplement: Supplemental Information 3 [file peerj-cs-09-1205-s003.zip › TASI Dataset 2021/ALUJAIN_2170.csv]

date	open	high	low	close	change	change_percent	volume_traded	value_traded_SAR	number_trades
2020-03-19	20.12	21.2	20.12	20.92	-0.16	-0.76	382969.0	8035384.44	806
2020-03-18	20.9	21.52	20.7	21.08	0.08	0.38	362348.0	7662581.62	748
2020-03-17	20.3	21.58	20.0	21.0	0.66	3.24	655583.0	13794470.8	1255
2020-03-16	19.94	22.3	19.26	20.34	-1.06	-4.95	2820495.0	57562599.86	4237
2020-03-15	23.76	24.86	21.4	21.4	-2.36	-9.93	1732486.0	38108870.44	2233
2020-03-12	24.0	24.4	23.76	23.76	-2.64	-10.0	808641.0	19343291.58	1687
2020-03-11	29.5	29.8	26.4	26.4	-2.9	-9.9	1619886.0	45672757.25	2757
2020-03-10	28.35	31.4	27.1	29.3	-0.8	-2.66	3856712.0	113032445.15	6524
2020-03-09	30.1	30.1	30.1	30.1	-3.3	-9.88	53921.0	1623022.1	188
2020-03-08	31.1	33.95	31.0	33.4	0.4	1.21	6166186.0	209403348.55	4038
2020-03-05				33.0	0.0	0.0	0.0	0.0	0
2020-03-04	31.25	33.0	31.1	33.0	1.45	4.6	3871873.0	124337395.85	2719
2020-03-03	31.1	31.95	31.0	31.55	1.0	3.27	5651551.0	177987811.9	1509
2020-03-02	30.5	31.55	30.5	30.55	0.05	0.16	424086.0	13216127.9	517
2020-03-01	30.75	30.75	28.5	30.5	-0.3	-0.97	2619854.0	76782196.9	574
2020-02-27	31.0	32.0	30.0	30.8	-0.4	-1.28	3943359.0	121582841.35	759
2020-02-26	30.85	32.0	30.85	31.2	0.45	1.46	1224202.0	38452444.9	2607
2020-02-25	30.65	30.85	30.65	30.75	-0.05	-0.16	267294.0	8224210.25	152
2020-02-24	31.1	31.6	30.3	30.8	-0.65	-2.07	488912.0	15195267.55	784
2020-02-23	31.3	31.85	31.2	31.45	0.2	0.64	354820.0	11156579.3	543
2020-02-20	31.1	31.85	31.1	31.25	0.15	0.48	862956.0	27164426.45	1262
2020-02-19	30.3	31.15	30.3	31.1	0.65	2.13	542357.0	16700133.65	445
2020-02-18	31.0	31.0	30.4	30.45	-0.15	-0.49	843726.0	25786839.6	1572
2020-02-17	30.4	30.6	30.05	30.6	0.35	1.16	190208.0	5776648.25	308
2020-02-16	29.7	30.45	29.7	30.25	0.45	1.51	587010.0	17727293.5	489
2020-02-13	30.3	30.95	29.75	29.8	-0.5	-1.65	435356.0	13275823.5	499
2020-02-12	30.15	30.7	30.05	30.3	0.3	1.0	752094.0	22853599.8	667
2020-02-11	29.7	30.05	29.5	30.0	0.5	1.69	1029234.0	31058500.25	722
2020-02-10	28.9	29.9	28.65	29.5	0.6	2.08	306369.0	8975186.75	395
2020-02-09	29.0	29.05	28.5	28.9	-0.25	-0.86	164885.0	4732123.55	304
2020-02-06	29.35	29.6	29.0	29.15	-0.35	-1.19	351974.0	10338960.95	558
2020-02-05	29.5	29.9	29.0	29.5	-0.1	-0.34	892485.0	26176253.2	1072
2020-02-04	29.6	31.75	29.5	29.6	-0.05	-0.17	1303851.0	39836542.35	1359
2020-02-03	29.25	29.75	29.25	29.65	0.15	0.51	267449.0	7910274.05	307
2020-02-02	29.3	29.65	28.95	29.5	-0.05	-0.17	225560.0	6638065.45	458
2020-01-30	29.1	29.55	29.05	29.55	0.45	1.55	370352.0	10905782.05	487
2020-01-29	29.1	29.45	29.1	29.1	0.0	0.0	144762.0	4239408.2	351
2020-01-28	29.2	29.25	28.9	29.1	-0.1	-0.34	677511.0	19654768.1	1277
2020-01-27	29.0	29.75	29.0	29.2	-0.05	-0.17	361181.0	10570106.05	809
2020-01-26	29.0	29.3	29.0	29.25	0.0	0.0	236856.0	6915080.5	358
2020-01-23	29.5	29.5	29.1	29.25	-0.15	-0.51	105767.0	3098333.5	261
2020-01-22	29.0	29.9	29.0	29.4	0.3	1.03	403257.0	11901309.3	649
2020-01-21	29.5	29.5	29.0	29.1	-0.3	-1.02	207338.0	6032411.15	363
2020-01-20	29.7	29.7	29.4	29.4	-0.3	-1.01	238833.0	7031935.05	326
2020-01-19	29.95	29.95	29.65	29.7	0.0	0.0	146932.0	4378366.0	256
2020-01-16	29.25	30.0	29.2	29.7	0.5	1.71	603553.0	17841444.95	678
2020-01-15	29.65	29.7	28.95	29.2	-0.5	-1.68	309783.0	9097601.05	546
2020-01-14	30.05	30.05	29.4	29.7	-0.2	-0.67	368221.0	10937647.75	592
2020-01-13	29.85	30.3	29.8	29.9	0.15	0.5	354813.0	10635937.8	551
2020-01-12	30.3	30.3	29.5	29.75	-0.2	-0.67	449612.0	13410424.8	2027
2020-01-09	29.6	30.4	29.6	29.95	0.8	2.74	443823.0	13357473.5	917
2020-01-08	29.5	30.0	28.5	29.15	-1.05	-3.48	339486.0	10015862.3	638
2020-01-07	30.95	31.15	30.0	30.2	-0.7	-2.27	380820.0	11675774.1	568
2020-01-06	31.4	31.4	30.55	30.9	-0.25	-0.8	283023.0	8763664.1	574
2020-01-05	29.9	31.6	29.6	31.15	0.25	0.81	1428723.0	44530775.65	1658
2020-01-02	29.8	31.3	29.7	30.9	1.1	3.69	2233388.0	68486948.7	1466
2020-01-01	30.15	30.6	29.3	29.8	-0.2	-0.67	2761114.0	82622363.9	1886
2019-12-31	29.6	30.7	29.5	30.0	0.3	1.01	5637232.0	171648324.5	1257
2019-12-30	29.65	29.95	29.45	29.7	0.0	0.0	303598.0	9043456.65	398
2019-12-29	29.7	29.8	29.2	29.7	0.1	0.34	713154.0	21046946.85	588
2019-12-26	29.9	30.1	29.6	29.6	0.0	0.0	1801675.0	53956061.35	1149
2019-12-25	28.55	30.2	28.5	29.6	1.1	3.86	3024504.0	89887964.6	1920
2019-12-24	27.75	29.6	27.55	28.5	0.8	2.89	4135971.0	120455080.05	2242
2019-12-23	27.5	27.7	27.2	27.7	0.15	0.54	713477.0	19592078.95	755
2019-12-22	27.5	27.7	27.15	27.55	-0.2	-0.72	440425.0	12084961.0	796
2019-12-19	27.75	27.75	27.2	27.75	0.0	0.0	690037.0	18960938.45	831
2019-12-18	27.5	27.75	27.2	27.75	0.8	2.97	1320885.0	36399821.0	1336
2019-12-17	27.55	28.0	26.25	26.95	-0.85	-3.06	5131392.0	140333826.8	3328
2019-12-16	26.95	28.2	26.8	27.8	0.75	2.77	2662505.0	73950471.65	1838
2019-12-15	27.5	28.1	26.85	27.05	-0.75	-2.7	916825.0	24933288.3	1290
2019-12-12	28.1	28.85	26.7	27.8	-0.2	-0.71	1027528.0	28651532.15	1939
2019-12-11	25.85	28.4	25.6	28.0	2.0	7.69	1813805.0	50192179.2	1860
2019-12-10	24.14	26.4	24.1	26.0	1.64	6.73	1108809.0	28381255.99	1152
2019-12-09	24.7	24.76	24.0	24.36	-0.3	-1.22	525759.0	12896985.82	391
2019-12-08	23.9	24.78	23.9	24.66	0.7	2.92	906815.0	22111647.66	605
2019-12-05	23.68	23.98	23.62	23.96	0.26	1.1	420681.0	10018924.76	394
2019-12-04	23.02	23.7	22.82	23.7	0.68	2.95	497462.0	11607099.52	490
2019-12-03	22.92	23.5	22.7	23.02	0.6	2.68	472261.0	10927270.42	645
2019-12-02	21.82	23.42	21.82	22.42	0.5	2.28	375392.0	8467183.82	652
2019-12-01	21.2	22.2	20.8	21.92	0.52	2.43	539512.0	11657877.1	613
2019-11-28	21.3	21.64	21.3	21.4	0.08	0.38	203928.0	4381659.72	221
2019-11-27	21.46	21.62	21.3	21.32	0.06	0.28	169845.0	3642148.68	221
2019-11-26	21.38	21.38	21.2	21.26	0.12	0.57	194394.0	4136487.18	286
2019-11-25	20.98	21.7	20.86	21.14	0.28	1.34	463693.0	9878828.98	593
2019-11-24	20.98	21.16	20.8	20.86	-0.12	-0.57	107374.0	2251742.52	122
2019-11-21	21.14	21.14	20.6	20.98	-0.18	-0.85	306608.0	6390100.06	312
2019-11-20	21.14	21.4	21.14	21.16	-0.14	-0.66	243174.0	5158546.82	200
2019-11-19	20.4	21.36	20.4	21.3	0.86	4.21	283214.0	5908721.9	397
2019-11-18	20.24	20.44	20.24	20.44	0.4	2.0	151043.0	3068499.56	191
2019-11-17	19.98	20.1	19.92	20.04	0.04	0.2	86372.0	1726153.56	138
2019-11-14	19.82	20.3	19.82	20.0	0.14	0.7	174017.0	3492196.42	231
2019-11-13	20.04	20.74	19.86	19.86	-0.34	-1.68	322576.0	6543049.3	454
2019-11-12				20.2	0.0	0.0	0.0	0.0	0
2019-11-11	20.78	20.9	20.0	20.2	-0.54	-2.6	212976.0	4352558.62	361
2019-11-10	20.96	20.98	20.54	20.74	-0.26	-1.24	236797.0	4924864.7	257
2019-11-07	21.0	21.3	21.0	21.0	0.0	0.0	203255.0	4279973.54	275
2019-11-06	21.1	21.48	21.0	21.0	-0.08	-0.38	356307.0	7519235.04	486
2019-11-05	21.5	21.92	21.0	21.08	-0.04	-0.19	1106869.0	23681015.38	1320
2019-11-04	19.26	21.12	19.26	21.12	1.92	10.0	1671229.0	33996309.32	1270
2019-11-03	19.2	19.4	18.86	19.2	-0.1	-0.52	243556.0	4660538.92	302
2019-10-31	19.4	19.5	19.1	19.3	-0.1	-0.52	149424.0	2882127.94	221
2019-10-30	18.52	19.7	18.52	19.4	0.8	4.3	593716.0	11449837.14	1025
2019-10-29	18.9	18.9	18.5	18.6	-0.42	-2.21	358983.0	6695447.42	300
2019-10-28	19.16	19.22	18.96	19.02	-0.16	-0.83	218261.0	4161804.8	269
2019-10-27	19.26	19.68	19.16	19.18	-0.56	-2.84	460505.0	8888602.34	551
2019-10-24	19.72	19.76	19.66	19.74	0.0	0.0	51778.0	1020166.44	125
2019-10-23	19.88	19.9	19.64	19.74	-0.06	-0.3	173570.0	3423259.48	153
2019-10-22	19.98	19.98	19.72	19.8	-0.14	-0.7	183860.0	3646922.16	237
2019-10-21	19.98	20.0	19.76	19.94	0.0	0.0	210575.0	4187731.9	300
2019-10-20	20.0	20.18	17.18	19.94	0.86	4.51	966986.0	19015928.52	929
2019-10-17				19.08	0.0	0.0	0.0	0.0	0
2019-10-16				19.08	0.0	0.0	0.0	0.0	0
2019-10-15				19.08	0.0	0.0	0.0	0.0	0
2019-10-14				19.08	0.0	0.0	0.0	0.0	0
2019-10-13				19.08	0.0	0.0	0.0	0.0	0
2019-10-10				19.08	0.0	0.0	0.0	0.0	0
2019-10-09				19.08	0.0	0.0	0.0	0.0	0
2019-10-08				19.08	0.0	0.0	0.0	0.0	0
2019-10-07				19.08	0.0	0.0	0.0	0.0	0
2019-10-06				19.08	0.0	0.0	0.0	0.0	0
2019-10-03				19.08	0.0	0.0	0.0	0.0	0
2019-10-02				19.08	0.0	0.0	0.0	0.0	0
2019-10-01				19.08	0.0	0.0	0.0	0.0	0
2019-09-30				19.08	0.0	0.0	0.0	0.0	0
2019-09-29				19.08	0.0	0.0	0.0	0.0	0
2019-09-26				19.08	0.0	0.0	0.0	0.0	0
2019-09-25				19.08	0.0	0.0	0.0	0.0	0
2019-09-24				19.08	0.0	0.0	0.0	0.0	0
2019-09-22				19.08	0.0	0.0	0.0	0.0	0
2019-09-19	19.3	19.3	19.0	19.08	-0.28	-1.45	1123772.0	21533230.4	927
2019-09-18	19.74	19.74	19.3	19.36	-0.1	-0.51	223819.0	4350040.82	229
2019-09-17	19.8	19.9	19.2	19.46	-0.24	-1.22	536845.0	10517198.68	428
2019-09-16	20.12	20.14	19.6	19.7	-0.38	-1.89	274655.0	5466355.06	389
2019-09-15	20.3	20.32	19.98	20.08	-0.72	-3.46	595843.0	12014810.4	523
2019-09-12	21.2	21.28	20.8	20.8	-0.32	-1.52	259374.0	5432678.16	331
2019-09-11	21.62	21.62	21.04	21.12	-0.88	-4.0	141085.0	2992708.8	232
2019-09-10	22.34	22.34	21.92	22.0	-0.34	-1.52	187284.0	4138089.4	145
2019-09-09	22.42	22.44	22.22	22.34	-0.1	-0.45	73521.0	1645244.56	96
2019-09-08	22.28	22.48	22.2	22.44	0.14	0.63	46701.0	1044001.78	81
2019-09-05	22.4	22.48	22.24	22.3	-0.1	-0.45	116433.0	2596755.1	118
2019-09-04	22.0	22.4	22.0	22.4	0.4	1.82	176334.0	3913066.26	252
2019-09-03	22.12	22.24	21.96	22.0	-0.5	-2.22	388060.0	8570744.78	425
2019-09-02	22.1	22.5	21.78	22.5	0.4	1.81	224294.0	4947112.9	267
2019-09-01	22.68	22.7	22.1	22.1	-0.88	-3.83	206046.0	4593966.88	238
2019-08-29	22.4	22.98	22.18	22.98	0.7	3.14	139524.0	3148654.68	122
2019-08-28	22.16	22.3	22.16	22.28	0.22	1.0	93248.0	2072184.46	129
2019-08-27	22.8	23.0	22.06	22.06	-0.74	-3.25	373533.0	8317025.7	346
2019-08-26	22.4	22.9	22.3	22.8	0.4	1.79	130023.0	2941634.24	237
2019-08-25	22.8	22.92	22.4	22.4	-0.58	-2.52	91548.0	2079588.22	166
2019-08-22				22.98	0.0	0.0	0.0	0.0	0
2019-08-21	22.74	23.02	22.74	22.98	-0.04	-0.17	38869.0	890035.84	76
2019-08-20	22.84	23.16	22.5	23.02	0.12	0.52	98216.0	2249561.5	167
2019-08-19	23.0	23.0	22.84	22.9	-0.12	-0.52	119564.0	2739001.84	188
2019-08-18	23.0	23.04	22.98	23.02	-0.14	-0.6	26677.0	614081.0	85
2019-08-08	23.2	23.44	23.12	23.16	-0.24	-1.03	37534.0	873447.06	131
2019-08-07	23.1	23.6	23.0	23.4	0.44	1.92	95024.0	2217279.14	245
2019-08-06	22.1	23.1	22.1	22.96	0.46	2.04	83227.0	1903102.5	185
2019-08-05	22.92	22.92	22.3	22.5	-0.4	-1.75	69562.0	1569911.4	141
2019-08-04	22.9	23.0	22.88	22.9	0.0	0.0	137336.0	3147756.7	160
2019-08-01	23.72	23.72	22.9	22.9	-0.8	-3.38	220743.0	5159668.1	250
2019-07-31	23.4	23.7	23.38	23.7	0.26	1.11	148980.0	3504994.02	175
2019-07-30	23.5	23.66	23.4	23.44	0.08	0.34	66998.0	1575340.38	142
2019-07-29	23.7	23.76	23.36	23.36	-0.14	-0.6	146710.0	3451106.96	221
2019-07-28	23.2	23.64	23.12	23.5	0.32	1.38	73805.0	1733266.2	163
2019-07-25	23.16	23.3	23.16	23.18	0.02	0.09	69946.0	1622194.24	120
2019-07-24	23.4	23.4	23.12	23.16	-0.16	-0.69	114036.0	2643467.96	106
2019-07-23	23.1	23.6	23.1	23.32	0.28	1.22	152967.0	3573450.88	286
2019-07-22	23.5	23.56	23.04	23.04	-0.66	-2.78	155706.0	3633491.76	208
2019-07-21	23.12	23.8	23.12	23.7	-0.06	-0.25	146037.0	3412464.12	213
2019-07-18	23.76	23.8	23.48	23.76	-0.1	-0.42	299977.0	7091295.68	339
2019-07-17	23.98	23.98	23.66	23.86	-0.1	-0.42	262803.0	6243168.98	204
2019-07-16	24.1	24.12	23.96	23.96	-0.1	-0.42	288338.0	6928774.14	246
2019-07-15	23.9	24.24	23.9	24.06	0.26	1.09	538134.0	12976037.0	637
2019-07-14	23.8	23.86	23.7	23.8	0.18	0.76	199329.0	4738152.46	356
2019-07-11	23.2	23.88	23.04	23.62	0.64	2.79	366040.0	8609062.32	717
2019-07-10	22.3	23.3	22.3	22.98	0.68	3.05	396971.0	9073800.1	678
2019-07-09	22.54	22.84	22.3	22.3	-0.2	-0.89	152585.0	3435824.5	280
2019-07-08	22.72	22.72	22.1	22.5	-0.32	-1.4	479931.0	10757948.46	518
2019-07-07	23.4	23.4	22.82	22.82	-0.62	-2.65	231172.0	5347730.36	309
2019-07-04	23.32	23.9	23.3	23.44	-0.06	-0.26	419356.0	9895253.96	521
2019-07-03	23.56	23.6	23.3	23.5	-0.04	-0.17	320852.0	7528552.0	399
2019-07-02	22.68	23.54	22.6	23.54	0.84	3.7	1086597.0	25104808.6	1175
2019-07-01	21.72	22.7	21.72	22.7	1.0	4.61	1091734.0	24210247.32	1167
2019-06-30	21.32	21.7	21.3	21.7	0.42	1.97	425820.0	9168808.06	711
2019-06-27	21.26	21.32	21.12	21.28	0.08	0.38	260844.0	5539208.3	251
2019-06-26	21.1	21.26	21.06	21.2	0.2	0.95	177415.0	3752163.86	296
2019-06-25	21.04	21.12	20.78	21.0	0.02	0.1	186737.0	3908810.16	334
2019-06-24	20.72	21.4	20.72	20.98	0.28	1.35	1270803.0	26728328.6	1105
2019-06-23	20.5	20.74	20.5	20.7	0.2	0.98	392660.0	8114218.58	364
2019-06-20	20.48	20.66	20.4	20.5	0.02	0.1	197836.0	4055321.04	227
2019-06-19	20.6	20.64	20.42	20.48	-0.12	-0.58	238364.0	4904840.3	215
2019-06-18	20.74	20.74	20.4	20.6	-0.06	-0.29	264154.0	5438194.22	385
2019-06-17	20.48	20.74	20.48	20.66	0.18	0.88	279639.0	5770996.24	382
2019-06-16	20.68	20.68	20.14	20.48	-0.22	-1.06	724487.0	14793056.66	775
2019-06-13	21.0	21.18	20.68	20.7	-0.48	-2.27	343514.0	7153685.18	439
2019-06-12	20.54	21.98	20.54	21.18	0.7	3.42	1009610.0	21453846.62	1310
2019-06-11	20.28	20.62	20.26	20.48	0.24	1.19	217219.0	4453080.14	329
2019-06-10	20.16	20.42	20.0	20.24	0.24	1.2	581927.0	11757878.94	527
2019-06-09	20.14	20.14	20.0	20.0	0.02	0.1	395558.0	7927412.18	374
2019-05-30	20.1	20.18	19.94	19.98	-0.16	-0.79	347287.0	6947410.18	310
2019-05-29	20.9	20.9	20.0	20.14	-0.84	-4.0	423095.0	8512682.28	430
2019-05-28	20.44	20.98	20.4	20.98	0.48	2.34	296808.0	6200894.64	402
2019-05-27	20.02	20.5	20.02	20.5	0.32	1.59	90279.0	1828507.48	142
2019-05-26	20.7	20.7	19.96	20.18	-0.76	-3.63	342491.0	6896774.28	481
2019-05-23	21.4	21.4	20.9	20.94	-0.24	-1.13	209405.0	4397691.88	184
2019-05-22	21.1	21.38	21.02	21.18	-0.06	-0.28	202471.0	4305055.96	191
2019-05-21	21.12	21.24	20.8	21.24	0.06	0.28	157122.0	3290866.1	256
2019-05-20	21.14	21.3	21.12	21.18	-0.22	-1.03	488997.0	10363120.4	197
2019-05-19	21.96	22.0	21.0	21.4	-0.56	-2.55	532196.0	11367647.72	378
2019-05-16	22.14	22.44	21.6	21.96	-0.1	-0.45	205736.0	4557537.3	239
2019-05-15	21.8	22.06	21.8	22.06	0.08	0.36	482462.0	10584575.74	288
2019-05-14	21.5	22.0	21.4	21.98	-0.06	-0.27	184345.0	4027813.98	202
2019-05-13				22.04	0.0	0.0	0.0	0.0	0
2019-05-12	21.3	22.1	21.3	22.04	0.08	0.36	54542.0	1192761.34	136
2019-05-09	21.88	21.96	21.8	21.96	-0.04	-0.18	73284.0	1602070.78	161
2019-05-08	22.04	22.26	21.9	22.0	-0.4	-1.79	257167.0	5665690.66	208
2019-05-07	22.4	22.48	22.24	22.4	-0.2	-0.88	107574.0	2402009.24	156
2019-05-06	22.7	22.7	22.2	22.6	-0.22	-0.96	77654.0	1752557.88	149
2019-05-05	23.2	23.2	22.66	22.82	-0.34	-1.47	161106.0	3682059.46	239
2019-05-02	23.12	23.2	23.0	23.16	-0.14	-0.6	139687.0	3228957.02	256
2019-05-01	23.28	23.4	23.1	23.3	-0.12	-0.51	204105.0	4728136.18	260
2019-04-30	23.6	23.6	23.38	23.42	-0.22	-0.93	148307.0	3476539.36	187
2019-04-29	23.6	23.7	23.5	23.64	-0.06	-0.25	78128.0	1845147.52	137
2019-04-28	23.8	23.84	23.6	23.7	-0.08	-0.34	184310.0	4369163.08	173
2019-04-25	23.48	23.78	23.48	23.78	0.3	1.28	76395.0	1804367.9	180
2019-04-24	23.74	23.78	23.4	23.48	-0.2	-0.84	106461.0	2505836.56	229
2019-04-23	23.82	23.88	23.62	23.68	-0.14	-0.59	111869.0	2651161.48	159
2019-04-22	24.0	24.0	23.5	23.82	-0.14	-0.58	240406.0	5714378.62	254
2019-04-21	24.02	24.12	23.96	23.96	-0.08	-0.33	148555.0	3573121.46	203
2019-04-18	24.08	24.1	23.9	24.04	0.04	0.17	185921.0	4462101.0	202
2019-04-17	23.86	24.24	23.76	24.0	0.22	0.93	589202.0	14120265.04	448
2019-04-16	24.0	24.04	23.74	23.78	-0.3	-1.25	342997.0	8196892.3	400
2019-04-15	24.04	24.28	24.0	24.08	-0.02	-0.08	192353.0	4637102.84	347
2019-04-14	24.12	24.68	24.1	24.1	-0.02	-0.08	1037555.0	25310708.36	828
2019-04-11	23.96	24.26	23.92	24.12	0.14	0.58	814006.0	19599933.66	532
2019-04-10	22.86	24.34	22.86	23.98	0.58	2.48	1372659.0	32818635.7	1394
2019-04-09	23.4	23.42	23.14	23.4	0.0	0.0	299950.0	6981279.38	279
2019-04-08	22.88	23.44	22.74	23.4	0.5	2.18	303086.0	7013448.2	377
2019-04-07	22.94	22.94	22.7	22.9	-0.06	-0.26	189884.0	4325227.44	227
2019-04-04	23.24	23.24	22.9	22.96	-0.04	-0.17	166244.0	3826258.78	258
2019-04-03	23.44	23.44	22.82	23.0	-0.44	-1.88	498379.0	11529676.52	541
2019-04-02	22.68	23.7	22.68	23.44	0.74	3.26	819391.0	19098677.98	854
2019-04-01				22.7	0.0	0.0	0.0	0.0	0
2019-03-31	23.22	23.3	22.66	22.7	-0.76	-3.24	536716.0	12253446.74	540
2019-03-28	23.6	23.76	23.4	23.46	0.0	0.0	328701.0	7754923.32	270
2019-03-27	23.5	23.58	23.46	23.46	-0.12	-0.51	156864.0	3690561.6	195
2019-03-26	23.8	23.8	23.5	23.58	-0.28	-1.17	305269.0	7200255.62	305
2019-03-25	23.66	23.9	23.26	23.86	0.26	1.1	278161.0	6595400.74	354
2019-03-24	23.84	23.84	23.58	23.6	-0.26	-1.09	145734.0	3444870.36	212
2019-03-21	23.76	23.88	23.76	23.86	-0.04	-0.17	85477.0	2038450.82	160
2019-03-20	24.0	24.0	23.72	23.9	-0.06	-0.25	133101.0	3176999.44	224
2019-03-19	24.0	24.1	23.74	23.96	-0.1	-0.42	385534.0	9211086.3	388
2019-03-18	24.08	24.12	24.0	24.06	-0.08	-0.33	156498.0	3765935.92	251
2019-03-17	24.0	24.24	23.86	24.14	0.12	0.5	204594.0	4923496.72	241
2019-03-14	24.1	24.32	23.96	24.02	0.02	0.08	820577.0	19735260.1	471
2019-03-13	23.7	24.2	23.7	24.0	0.12	0.5	469429.0	11284474.66	485
2019-03-12	23.34	23.88	23.08	23.88	0.48	2.05	516609.0	12092377.64	428
2019-03-11	23.8	23.8	23.4	23.4	-0.38	-1.6	153948.0	3618421.34	270
2019-03-10	23.7	24.0	23.7	23.78	-0.08	-0.34	78405.0	1870817.28	117
2019-03-07	23.94	23.96	23.8	23.86	-0.12	-0.5	129659.0	3093601.02	150
2019-03-06	24.02	24.02	23.84	23.98	-0.04	-0.17	86175.0	2058880.94	169
2019-03-05	24.3	24.36	24.0	24.02	-0.22	-0.91	169923.0	4095985.4	257
2019-03-04	24.28	24.66	24.1	24.24	0.1	0.41	526135.0	12827758.92	654
2019-03-03	23.8	24.22	23.7	24.14	0.42	1.77	306561.0	7380642.88	523
2019-02-28	23.7	23.8	23.6	23.72	-0.02	-0.08	134719.0	3189527.42	166
2019-02-27	23.82	23.92	23.4	23.74	-0.22	-0.92	387098.0	9165658.54	352
2019-02-26	23.96	23.96	23.72	23.96	0.04	0.17	114960.0	2745078.28	143
2019-02-25	24.04	24.1	23.56	23.92	-0.14	-0.58	500830.0	11939594.72	431
2019-02-24	24.12	24.2	24.06	24.06	-0.06	-0.25	255876.0	6173031.5	205
2019-02-21	24.44	24.44	24.08	24.12	-0.22	-0.9	330996.0	7994087.8	354
2019-02-20	24.1	24.46	24.1	24.34	0.16	0.66	434153.0	10527721.94	490
2019-02-19	24.58	24.58	24.08	24.18	-0.28	-1.14	441892.0	10728610.06	999
2019-02-18	23.78	24.88	23.72	24.46	0.72	3.03	1708329.0	41739886.14	1790
2019-02-17	23.88	23.98	23.7	23.74	-0.14	-0.59	279660.0	6671273.84	666
2019-02-14	24.18	24.18	23.7	23.88	-0.22	-0.91	564110.0	13463202.24	1149
2019-02-13	23.9	24.3	23.7	24.1	0.3	1.26	1218225.0	29329467.08	1870
2019-02-12	23.38	24.0	23.38	23.8	0.42	1.8	966812.0	22937965.0	1394
2019-02-11	23.12	23.64	23.12	23.38	0.26	1.12	781015.0	18344121.08	1133
2019-02-10	23.32	23.32	23.02	23.12	-0.28	-1.2	240326.0	5564245.94	409
2019-02-07	23.78	23.78	23.3	23.4	-0.24	-1.02	554581.0	13036582.8	568
2019-02-06	23.2	24.0	22.86	23.64	0.64	2.78	2172054.0	50905608.48	1879
2019-02-05	22.84	23.0	22.68	23.0	0.16	0.7	357240.0	8157751.6	405
2019-02-04	22.86	23.0	22.8	22.84	-0.1	-0.44	238782.0	5461838.28	343
2019-02-03	23.0	23.3	22.8	22.94	-0.06	-0.26	482847.0	11097460.24	515
2019-01-31	22.86	23.36	22.84	23.0	0.22	0.97	1209429.0	27986315.82	1602
2019-01-30	22.78	23.18	22.6	22.78	0.02	0.09	769298.0	17632124.92	1134
2019-01-29	22.8	22.98	22.42	22.76	-0.04	-0.18	961756.0	21778927.16	1117
2019-01-28	23.0	23.2	22.66	22.8	-0.2	-0.87	1361138.0	31081250.64	1339
2019-01-27	23.0	23.6	22.7	23.0	-0.14	-0.61	1973233.0	45599129.86	2477
2019-01-24	23.7	23.7	23.04	23.14	-0.64	-2.69	1432541.0	33376540.04	2085
2019-01-23	23.72	24.36	23.42	23.78	0.36	1.54	6305450.0	150835360.12	6529
2019-01-22	21.6	23.42	21.6	23.42	2.12	9.95	7381367.0	167654052.84	5831
2019-01-21	21.22	21.36	20.94	21.3	0.08	0.38	809131.0	17115901.28	813
2019-01-20	20.9	21.3	20.9	21.22	0.38	1.82	956699.0	20203600.36	1012
2019-01-17	20.52	20.84	20.5	20.84	0.22	1.07	533977.0	11054396.68	705
2019-01-16	20.6	20.74	20.5	20.62	0.1	0.49	494879.0	10199175.86	677
2019-01-15	20.5	20.82	20.4	20.52	0.04	0.2	748207.0	15393121.06	815
2019-01-14	20.16	20.48	20.1	20.48	0.28	1.39	1179648.0	23996046.64	822
2019-01-13	20.38	20.58	20.14	20.2	-0.2	-0.98	842633.0	17153386.72	1013
2019-01-10	20.84	21.24	20.4	20.4	-0.42	-2.02	1098588.0	23030719.2	1496
2019-01-09	20.32	20.88	20.2	20.82	0.56	2.76	1546997.0	31765248.68	1528
2019-01-08	19.88	20.42	19.82	20.26	0.42	2.12	1664561.0	33615802.2	1685
2019-01-07	19.7	19.88	19.66	19.84	0.14	0.71	1169361.0	23151404.4	913
2019-01-06	19.6	19.8	19.6	19.7	0.06	0.31	826783.0	16279301.04	728
2019-01-03	19.84	19.88	19.56	19.64	-0.16	-0.81	451619.0	8880203.4	513
2019-01-02	19.5	19.92	19.4	19.8	0.3	1.54	515158.0	10132512.3	614
2019-01-01	19.5	19.5	19.4	19.5	0.04	0.21	187201.0	3641914.82	210
2018-12-31	19.6	19.6	19.46	19.46	-0.04	-0.21	279384.0	5449389.94	336
2018-12-30	19.54	19.56	19.4	19.5	0.06	0.31	397264.0	7743714.8	461
2018-12-27	19.7	20.08	19.4	19.44	0.06	0.31	981670.0	19316207.96	926
2018-12-26	19.14	19.38	19.06	19.38	0.24	1.25	596431.0	11463054.74	703
2018-12-25	19.3	19.3	19.0	19.14	-0.54	-2.74	689217.0	13188699.48	764
2018-12-24	20.1	20.18	19.68	19.68	-0.3	-1.5	786772.0	15665010.4	1787
2018-12-23	20.0	20.02	19.0	19.98	-0.28	-1.38	421693.0	8387098.28	566
2018-12-20	20.8	20.84	20.2	20.26	-0.58	-2.78	765239.0	15770018.6	731
2018-12-19	21.14	21.16	20.84	20.84	-0.3	-1.42	620696.0	13030171.56	801
2018-12-18	21.4	21.5	21.14	21.14	-0.28	-1.31	863291.0	18366183.4	800
2018-12-17	21.3	21.6	21.3	21.42	0.02	0.09	811741.0	17428343.48	890
2018-12-16	21.7	21.8	21.38	21.4	-0.3	-1.38	908016.0	19526029.14	780
2018-12-13	21.8	21.84	21.58	21.7	-0.04	-0.18	626774.0	13588898.06	653
2018-12-12	21.44	21.76	21.44	21.74	0.32	1.49	611224.0	13227506.24	790
2018-12-11	21.28	21.62	21.22	21.42	0.28	1.32	770970.0	16503867.18	926
2018-12-10	21.1	21.26	21.1	21.14	-0.04	-0.19	221916.0	4698547.0	313
2018-12-09	21.22	21.38	21.1	21.18	-0.02	-0.09	363650.0	7689877.76	474
2018-12-06	21.44	21.44	21.1	21.2	-0.22	-1.03	423134.0	9000237.66	593
2018-12-05	21.6	21.6	21.0	21.42	-0.3	-1.38	933675.0	19897086.56	965
2018-12-04	21.92	21.92	21.64	21.72	-0.2	-0.91	632075.0	13757287.66	813
2018-12-03	22.06	22.14	21.8	21.92	0.0	0.0	1204982.0	26495609.12	1108
2018-12-02	22.1	22.1	21.78	21.92	0.08	0.37	1058449.0	23209871.48	1056
2018-11-29	21.46	22.22	21.46	21.84	0.44	2.06	2917711.0	64150379.06	2756
2018-11-28	21.28	21.5	21.22	21.4	0.2	0.94	963003.0	20571937.64	1030
2018-11-27	21.06	21.24	20.96	21.2	0.26	1.24	882549.0	18661607.22	803
2018-11-26	21.02	21.22	20.9	20.94	-0.04	-0.19	254735.0	5346660.74	362
2018-11-25	21.04	21.04	20.82	20.98	-0.2	-0.94	308179.0	6447728.96	343
2018-11-22	21.06	21.3	21.06	21.18	0.2	0.95	443502.0	9396922.64	571
2018-11-21	21.08	21.08	20.8	20.98	0.16	0.77	476272.0	9985032.28	737
2018-11-20	21.14	21.48	20.82	20.82	-0.28	-1.33	801938.0	16978134.08	1458
2018-11-19	20.72	21.42	20.72	21.1	0.32	1.54	1187766.0	25086717.34	1644
2018-11-18	21.0	21.08	20.7	20.78	-0.3	-1.42	622827.0	12987369.32	818
2018-11-15	21.18	21.2	20.9	21.08	0.04	0.19	945323.0	19882576.56	1061
2018-11-14	21.4	21.4	20.88	21.04	-0.66	-3.04	1957108.0	41251157.92	1748
2018-11-13	22.22	22.22	21.7	21.7	-0.54	-2.43	1464019.0	32085627.02	1573
2018-11-12	22.3	22.5	22.08	22.24	0.04	0.18	936015.0	20865118.72	1124
2018-11-11	23.0	23.0	22.0	22.2	-0.76	-3.31	1131706.0	25527675.7	1466
2018-11-08	22.88	23.2	22.44	22.96	0.28	1.23	715547.0	16362458.52	1139
2018-11-07	23.38	23.38	22.6	22.68	-0.62	-2.66	764820.0	17546150.24	1175
2018-11-06	23.34	23.7	23.16	23.3	0.08	0.34	1647084.0	38543054.22	1854
2018-11-05	24.0	24.04	23.14	23.22	-0.86	-3.57	1460840.0	34208884.6	1612
2018-11-04	24.9	24.98	24.0	24.08	-0.62	-2.51	1306274.0	31717593.96	1324
2018-11-01	24.14	24.84	24.14	24.7	0.6	2.49	1703623.0	42018964.64	1980
2018-10-31	23.4	24.24	23.34	24.1	0.7	2.99	1900922.0	45194460.14	1918
2018-10-30	23.44	23.78	23.24	23.4	0.0	0.0	553273.0	13016949.44	640
2018-10-29	23.28	23.78	23.22	23.4	0.36	1.56	1231702.0	28987313.96	1023
2018-10-28	22.22	23.7	22.2	23.04	0.84	3.78	1933196.0	44637448.42	1686
2018-10-25	22.0	22.72	21.9	22.2	0.2	0.91	1261149.0	28169987.32	1339
2018-10-24	21.7	22.3	21.7	22.0	0.4	1.85	1377856.0	30296761.04	1496
2018-10-23	21.0	22.2	20.76	21.6	0.6	2.86	2149066.0	46179131.16	2095
2018-10-22	21.82	22.1	20.76	21.0	-0.82	-3.76	957739.0	20328570.34	1541
2018-10-21	22.0	22.46	21.0	21.82	-0.78	-3.45	1336144.0	29418282.0	1307
2018-10-18	23.08	23.3	22.48	22.6	-0.4	-1.74	1186135.0	27132329.32	1222
2018-10-17	22.28	23.96	22.06	23.0	1.0	4.55	2672714.0	61722519.04	2325
2018-10-16	22.0	22.3	20.32	22.0	-0.4	-1.79	2886784.0	62875609.38	2636
2018-10-15	21.7	22.5	21.52	22.4	0.98	4.58	3437600.0	75511813.76	2773
2018-10-14	23.8	23.8	21.42	21.42	-2.38	-10.0	2544008.0	55880152.54	2266
2018-10-11	24.0	24.08	23.3	23.8	-0.9	-3.64	1779038.0	42347828.92	2400
2018-10-10	25.1	25.1	24.04	24.7	-0.22	-0.88	1329973.0	32623460.19	2204
2018-10-09	25.05	25.55	24.64	24.92	0.0	0.0	2167871.0	54425073.79	2507
2018-10-08	26.5	27.35	24.02	24.92	-1.73	-6.49	7358146.0	184261839.3	8600
2018-10-07	29.2	29.2	26.4	26.65	-2.45	-8.42	2982637.0	82625590.15	3586
2018-10-04	30.1	30.6	29.1	29.1	-0.85	-2.84	1788951.0	53723166.4	1903
2018-10-03	28.7	30.6	28.7	29.95	-1.75	-5.52	2335460.0	69386033.8	2514
2018-10-02	32.2	32.35	31.65	31.7	-0.2	-0.63	629434.0	20156321.9	516
2018-10-01	31.35	32.1	31.1	31.9	0.55	1.75	541605.0	17123874.0	570
2018-09-30	31.0	31.45	30.7	31.35	0.55	1.79	269478.0	8394296.8	426
2018-09-27	30.75	31.25	30.7	30.8	0.1	0.33	339406.0	10530498.55	373
2018-09-26	30.75	31.1	30.55	30.7	-0.2	-0.65	283584.0	8756687.7	289
2018-09-25	31.3	31.5	30.8	30.9	0.0	0.0	250869.0	7823898.9	385
2018-09-20	30.3	30.9	30.3	30.9	0.35	1.15	175110.0	5380403.3	223
2018-09-19	30.4	30.7	30.25	30.55	0.15	0.49	279127.0	8525824.25	230
2018-09-18	30.1	30.8	30.0	30.4	0.3	1.0	354182.0	10802034.55	289
2018-09-17	29.05	30.4	28.9	30.1	1.05	3.61	437984.0	12969698.15	485
2018-09-16	30.75	30.75	28.8	29.05	-1.7	-5.53	275546.0	8263978.95	266
2018-09-13	30.65	30.85	30.3	30.75	0.0	0.0	122766.0	3765773.9	136
2018-09-12	30.75	31.25	30.75	30.75	0.25	0.82	339103.0	10526824.45	276
2018-09-11	31.0	31.2	30.5	30.5	-0.5	-1.61	142665.0	4424339.2	146
2018-09-10	30.7	31.5	30.7	31.0	0.3	0.98	436602.0	13565344.7	333
2018-09-09	30.45	30.75	30.0	30.7	0.3	0.99	100899.0	3078769.45	177
2018-09-06	29.8	30.8	29.0	30.4	0.4	1.33	300365.0	8990316.3	423
2018-09-05	31.5	31.5	28.35	30.0	-1.4	-4.46	458875.0	13931574.5	465
2018-09-04	31.8	31.8	31.05	31.4	-0.3	-0.95	255592.0	8020397.95	438
2018-09-03	32.0	32.0	31.7	31.7	-0.15	-0.47	108657.0	3464794.35	166
2018-09-02	31.8	32.3	31.65	31.85	-0.15	-0.47	125258.0	4012075.6	204
2018-08-30	31.7	32.35	31.7	32.0	-0.05	-0.16	300597.0	9641731.9	238
2018-08-29	32.7	32.7	32.0	32.05	-0.5	-1.54	151062.0	4865013.2	241
2018-08-28	32.4	32.55	32.3	32.55	0.25	0.77	224945.0	7292542.55	281
2018-08-27	32.8	32.85	32.05	32.3	-0.55	-1.67	367083.0	11849781.1	448
2018-08-26	33.0	33.65	32.85	32.85	0.0	0.0	283807.0	9402084.0	262
2018-08-16	32.3	33.95	32.3	32.85	0.45	1.39	1102432.0	36430038.15	1115
2018-08-15	32.25	32.6	32.2	32.4	0.25	0.78	371045.0	11999758.75	348
2018-08-14	32.0	32.65	31.9	32.15	0.15	0.47	747940.0	24230899.75	579
2018-08-13	32.55	33.4	31.5	32.0	0.45	1.43	2231829.0	72810266.2	2236
2018-08-12				31.55	0.0	0.0	0.0	0.0	0
2018-08-09	31.5	31.75	30.8	31.55	0.05	0.16	541275.0	16956725.65	466
2018-08-08	31.0	31.65	30.55	31.5	0.4	1.29	692258.0	21676485.95	713
2018-08-07	31.8	31.8	30.5	31.1	-0.4	-1.27	497333.0	15409612.9	767
2018-08-06	28.8	31.5	28.8	31.5	2.85	9.95	1250785.0	37973803.7	1168
2018-08-05	29.9	30.4	28.5	28.65	-1.2	-4.02	522230.0	15427507.55	531
2018-08-02	30.1	30.7	29.85	29.85	-0.3	-1.0	276028.0	8351065.45	294
2018-08-01	30.75	30.75	30.15	30.15	-0.65	-2.11	249695.0	7596544.7	202
2018-07-31	30.5	31.1	30.25	30.8	0.3	0.98	354030.0	10874698.7	383
2018-07-30	30.7	30.75	30.0	30.5	-0.2	-0.65	282031.0	8526733.2	341
2018-07-29	31.7	31.7	30.7	30.7	-0.6	-1.92	344801.0	10727842.65	351
2018-07-26	30.35	31.8	30.3	31.3	0.85	2.79	515027.0	16042764.3	630
2018-07-25	30.65	30.65	30.25	30.45	-0.2	-0.65	172611.0	5252823.85	200
2018-07-24	30.8	30.8	30.2	30.65	-0.3	-0.97	369535.0	11257884.2	410
2018-07-23	32.0	32.3	30.45	30.95	-0.95	-2.98	1619738.0	50358376.4	1171
2018-07-22	32.5	33.0	31.85	31.9	-0.6	-1.85	1012881.0	32939591.05	714
2018-07-19	32.5	33.15	31.95	32.5	-0.6	-1.81	412967.0	13445747.0	453
2018-07-18	32.7	33.3	32.4	33.1	0.3	0.91	577702.0	19038547.6	790
2018-07-17	32.1	33.25	31.5	32.8	-1.1	-3.24	1771511.0	57138550.8	1601
2018-07-16	33.2	33.9	33.0	33.9	0.75	2.26	349749.0	11608586.3	385
2018-07-15	33.6	33.6	32.8	33.15	-0.55	-1.63	1145705.0	37936048.75	740
2018-07-12	33.7	34.2	33.4	33.7	-0.3	-0.88	1070438.0	36174590.8	551
2018-07-11	34.0	34.4	33.7	34.0	0.2	0.59	1250074.0	42639004.2	939
2018-07-10	33.1	34.05	33.1	33.8	0.75	2.27	1279193.0	43176597.8	926
2018-07-09	33.35	33.7	32.8	33.05	-0.3	-0.9	1093809.0	36317224.2	784
2018-07-08	32.2	33.4	32.2	33.35	1.35	4.22	1878686.0	61860777.5	1630
2018-07-05	32.0	32.65	32.0	32.0	-0.05	-0.16	562043.0	18159680.05	468
2018-07-04	32.3	32.5	31.8	32.05	-0.05	-0.16	602156.0	19440062.3	562
2018-07-03	31.5	32.45	31.3	32.1	0.6	1.9	808142.0	25734168.3	722
2018-07-02	31.8	32.0	31.35	31.5	-0.25	-0.79	538905.0	17020483.3	552
2018-07-01	31.45	32.1	31.2	31.75	0.65	2.09	740554.0	23524488.75	535
2018-06-28	30.15	31.6	30.1	31.1	0.85	2.81	1186803.0	36644798.2	879
2018-06-27	30.35	30.4	29.7	30.25	0.15	0.5	210851.0	6346680.65	242
2018-06-26	29.7	30.1	29.6	30.1	0.2	0.67	77737.0	2323490.35	141
2018-06-25	30.25	30.6	29.8	29.9	-0.45	-1.48	221805.0	6702832.55	306
2018-06-24	30.7	31.0	30.25	30.35	-0.3	-0.98	783082.0	24073781.5	518
2018-06-21	30.0	30.7	29.7	30.65	0.7	2.34	356060.0	10801542.3	323
2018-06-20	29.9	30.25	29.4	29.95	0.05	0.17	288122.0	8609724.95	284
2018-06-12	29.55	30.1	29.55	29.9	0.35	1.18	158720.0	4731035.9	156
2018-06-11	29.8	29.95	29.05	29.55	-0.45	-1.5	178741.0	5288397.6	307
2018-06-10	30.0	30.0	29.6	30.0	-0.15	-0.5	117981.0	3520185.5	145
2018-06-07	30.1	30.3	29.7	30.15	0.0	0.0	142170.0	4261870.25	178
2018-06-06	30.6	30.95	30.0	30.15	-0.45	-1.47	400163.0	12203223.75	320
2018-06-05	30.65	30.8	30.15	30.6	-0.05	-0.16	412604.0	12578607.0	222
2018-06-04	30.95	31.0	30.6	30.65	-0.15	-0.49	611306.0	18846562.45	358
2018-06-03	30.65	30.95	30.4	30.8	0.3	0.98	857561.0	26377676.45	442
2018-05-31	29.8	30.6	29.8	30.5	0.6	2.01	867162.0	26228234.05	407
2018-05-30	29.95	30.3	29.7	29.9	-0.05	-0.17	531084.0	15893084.5	294
2018-05-29	29.85	30.25	29.3	29.95	0.4	1.35	507974.0	15203811.65	364
2018-05-28	28.8	30.1	28.6	29.55	0.55	1.9	850261.0	24926789.0	536
2018-05-27	29.2	29.2	28.3	29.0	-0.3	-1.02	442614.0	12683708.35	422
2018-05-24	29.45	29.6	29.0	29.22	-0.24	-0.81	511317.0	14969726.25	412
2018-05-23	29.75	29.75	29.4	29.46	-0.3	-1.01	563475.0	16647595.0	561
2018-05-22	29.4	29.8	29.4	29.76	0.15	0.51	416110.0	12339097.85	297
2018-05-21	30.05	30.05	29.5	29.61	-0.29	-0.97	245931.0	7298603.2	238
2018-05-20	30.2	30.85	29.8	29.9	-0.15	-0.5	836746.0	25319598.6	643
2018-05-17	29.3	30.3	29.3	30.05	0.6	2.04	468752.0	14053677.7	444
2018-05-16	29.8	30.25	29.4	29.45	-0.36	-1.21	393898.0	11706830.65	527
2018-05-15	30.55	30.6	29.75	29.81	-0.69	-2.26	741547.0	22329557.15	659
2018-05-14	30.95	31.25	30.35	30.5	-0.25	-0.81	908674.0	28090796.6	609
2018-05-13	30.0	31.2	30.0	30.75	0.48	1.59	1195091.0	36858238.85	770
2018-05-10	30.35	31.0	29.2	30.27	-0.22	-0.72	1629877.0	49075456.55	1837
2018-05-09	30.5	31.45	30.35	30.49	0.22	0.73	2699556.0	83410366.5	1931
2018-05-08	30.0	32.2	29.85	30.27	0.86	2.92	9720309.0	298970716.1	5648
2018-05-07	29.15	29.6	29.0	29.41	0.35	1.2	860182.0	25287022.35	531
2018-05-06	28.3	29.4	28.3	29.06	0.88	3.12	1211418.0	35116570.6	827
2018-05-03	28.1	28.5	27.4	28.18	0.06	0.21	512004.0	14332019.5	508
2018-05-02	29.0	29.65	28.0	28.12	-0.86	-2.97	1711928.0	49438916.65	1701
2018-05-01	28.55	29.05	28.0	28.98	0.16	0.56	1373293.0	39133661.35	870
2018-04-30	28.9	28.95	27.9	28.82	-0.02	-0.07	1347380.0	38444480.85	1805
2018-04-29	28.5	29.15	28.5	28.84	0.24	0.84	1286856.0	37132683.6	670
2018-04-26	28.4	28.7	28.0	28.6	0.12	0.42	670685.0	19084588.2	504
2018-04-25	28.05	28.6	28.0	28.48	0.45	1.61	917447.0	26047237.35	526
2018-04-24	27.9	28.4	27.6	28.03	0.33	1.19	1542067.0	43154413.1	816
2018-04-23	27.45	28.35	27.05	27.7	0.56	2.06	2039145.0	56929800.7	1146
2018-04-22	27.0	27.8	26.85	27.14	0.19	0.71	1080435.0	29394463.25	801
2018-04-19	26.3	27.3	26.3	26.95	0.93	3.57	2048371.0	54972296.2	1280
2018-04-18	24.7	26.6	24.6	26.02	1.33	5.39	1985318.0	51157616.34	1603
2018-04-17	24.9	24.96	24.64	24.69	-0.15	-0.6	814732.0	20168165.56	621
2018-04-16	24.98	25.05	24.84	24.84	-0.14	-0.56	517809.0	12924598.18	422
2018-04-15	24.9	25.3	24.9	24.98	0.33	1.34	528101.0	13235462.76	368
2018-04-12	24.5	24.7	23.9	24.65	-0.03	-0.12	757381.0	18479963.74	485
2018-04-11	25.2	25.35	24.04	24.68	-0.51	-2.02	1184787.0	29473987.35	626
2018-04-10	25.5	25.6	25.15	25.19	-0.35	-1.37	401012.0	10188885.45	259
2018-04-09	25.5	25.6	25.25	25.54	0.13	0.51	967964.0	24622724.5	498
2018-04-08	25.5	25.85	25.3	25.41	-0.23	-0.9	494190.0	12651649.35	365
2018-04-05	25.45	26.0	25.4	25.64	0.34	1.34	958015.0	24679999.1	754
2018-04-04	25.15	25.6	24.98	25.3	0.28	1.12	1169703.0	29662677.85	809
2018-04-03	24.4	25.45	24.3	25.02	0.51	2.08	1775974.0	44268063.35	1271
2018-04-02	23.9	24.6	23.8	24.51	0.62	2.6	726759.0	17563502.18	950
2018-04-01	24.54	24.54	23.84	23.89	-0.76	-3.08	1474091.0	35428878.74	1333
2018-03-29	24.9	25.7	24.46	24.65	0.11	0.45	4487286.0	111868082.57	2668
2018-03-28	24.4	24.72	23.76	24.54	0.28	1.15	1352182.0	32826543.22	960
2018-03-27	24.3	24.66	23.92	24.26	0.03	0.12	1469441.0	35760824.88	978
2018-03-26	23.82	24.9	23.8	24.23	0.48	2.02	2327678.0	56668102.32	1815
2018-03-25	23.08	23.8	23.0	23.75	0.66	2.86	1559850.0	36647520.6	1289
2018-03-22	23.38	23.38	22.94	23.09	0.04	0.17	507134.0	11705793.88	534
2018-03-21	23.2	23.44	22.68	23.05	-0.02	-0.09	1202444.0	27648047.1	854
2018-03-20	22.52	23.2	22.18	23.07	0.63	2.81	2532393.0	57135722.78	927
2018-03-19	21.82	22.62	21.82	22.44	0.74	3.41	1440133.0	32095496.06	1323
2018-03-18	21.6	21.76	21.4	21.7	0.1	0.46	768586.0	16655752.8	345
2018-03-15	21.54	21.62	21.34	21.6	0.04	0.19	507353.0	10909461.64	310
2018-03-14	21.3	21.62	21.3	21.56	0.25	1.17	530348.0	11404045.36	396
2018-03-13	21.4	21.54	21.1	21.31	-0.2	-0.93	374033.0	7978890.08	461
2018-03-12	21.0	21.9	20.74	21.51	0.63	3.02	1773667.0	38075813.48	1227
2018-03-11	20.5	21.04	20.5	20.88	0.77	3.83	1539813.0	31997877.6	1140
2018-03-08	19.94	20.2	19.9	20.11	0.21	1.06	647394.0	12982300.0	354
2018-03-07	19.9	20.0	19.86	19.9	-0.08	-0.4	270854.0	5387678.94	166
2018-03-06	19.98	20.04	19.92	19.98	0.12	0.6	270473.0	5400595.86	175
2018-03-05	19.98	20.0	19.8	19.86	-0.05	-0.25	138229.0	2752543.14	168
2018-03-04	20.0	20.1	19.86	19.91	-0.16	-0.8	216170.0	4321269.62	192
2018-03-01	20.0	20.14	20.0	20.07	-0.05	-0.25	159164.0	3190087.7	169
2018-02-28	20.26	20.3	20.04	20.12	-0.16	-0.79	278226.0	5607334.32	278
2018-02-27	20.18	20.46	20.0	20.28	0.13	0.65	337637.0	6835311.0	361
2018-02-26	20.5	20.6	20.1	20.15	-0.38	-1.85	197612.0	4019207.54	286
2018-02-25	20.64	20.76	20.5	20.53	0.09	0.44	190494.0	3926735.86	243
2018-02-22	20.34	20.68	20.1	20.44	0.07	0.34	410089.0	8363266.24	466
2018-02-21	20.32	20.68	20.2	20.37	0.05	0.25	509056.0	10447663.5	620
2018-02-20	20.0	20.48	20.0	20.32	0.38	1.91	857869.0	17426415.54	819
2018-02-19	20.0	20.02	19.9	19.94	-0.06	-0.3	331957.0	6630697.78	242
2018-02-18	20.02	20.1	19.84	20.0	0.08	0.4	726051.0	14486839.5	490
2018-02-15	19.62	20.0	19.62	19.92	0.36	1.84	544616.0	10775134.34	515
2018-02-14	19.5	19.6	19.48	19.56	0.04	0.2	152908.0	2989956.54	197
2018-02-13	20.04	20.04	19.44	19.52	-0.41	-2.06	897003.0	17590453.98	941
2018-02-12	19.7	20.06	19.7	19.93	0.22	1.12	419259.0	8342303.6	320
2018-02-11	19.5	19.94	19.48	19.71	-0.23	-1.15	347732.0	6808422.58	387
2018-02-08	20.1	20.12	19.82	19.94	0.01	0.05	330298.0	6590238.8	403
2018-02-07	20.88	21.18	19.8	19.93	-0.97	-4.64	821599.0	16978274.56	814
2018-02-06	21.0	21.08	20.74	20.9	-0.36	-1.69	353644.0	7409419.66	422
2018-02-05	21.4	21.42	21.24	21.26	-0.17	-0.79	380876.0	8113683.42	301
2018-02-04	21.34	21.6	21.0	21.43	0.03	0.14	659332.0	13960050.94	517
2018-02-01	21.4	21.56	21.3	21.4	0.04	0.19	232173.0	4970318.62	290
2018-01-31	21.06	21.76	20.94	21.36	0.37	1.76	830868.0	17782867.98	958
2018-01-30	21.0	21.02	20.8	20.99	-0.02	-0.1	371929.0	7797975.54	241
2018-01-29	21.04	21.1	21.0	21.01	0.0	0.0	386667.0	8126661.24	239
2018-01-28	21.0	21.1	21.0	21.01	0.01	0.05	389810.0	8201000.42	293
2018-01-25	21.0	21.2	20.98	21.0	0.02	0.1	973933.0	20495292.82	521
2018-01-24	21.02	21.1	20.8	20.98	-0.04	-0.19	306004.0	6410367.42	370
2018-01-23	20.98	21.12	20.98	21.02	0.02	0.1	406285.0	8549072.04	268
2018-01-22	21.0	21.3	20.98	21.0	-0.01	-0.05	608709.0	12813025.34	455
2018-01-21	21.48	21.48	20.98	21.01	-0.4	-1.87	700840.0	14778884.26	503
2018-01-18	21.7	21.76	21.2	21.41	-0.3	-1.38	539367.0	11555195.48	563
2018-01-17	21.96	21.96	21.64	21.71	-0.26	-1.18	306247.0	6679321.4	326
2018-01-16	22.14	22.14	21.9	21.97	-0.1	-0.45	896831.0	19734679.82	547
2018-01-15	22.34	22.34	22.0	22.07	-0.29	-1.3	1043009.0	23064077.04	876
2018-01-14	22.68	22.68	22.34	22.36	-0.28	-1.24	1155905.0	25971866.88	530
2018-01-11	22.36	22.88	22.2	22.64	0.29	1.3	465162.0	10509795.4	441
2018-01-10	22.4	22.64	22.3	22.35	0.12	0.54	239693.0	5389286.2	234
2018-01-09	22.4	22.42	22.1	22.23	-0.18	-0.8	522440.0	11623112.54	442
2018-01-08	22.62	22.9	22.36	22.41	-0.15	-0.66	1052298.0	23788611.38	812
2018-01-07	22.1	22.9	21.92	22.56	1.02	4.74	2804247.0	63196228.72	2348
2018-01-04	21.1	21.92	20.98	21.54	0.53	2.52	1135555.0	24298983.38	612
2018-01-03	20.88	21.02	20.66	21.01	0.15	0.72	206273.0	4313758.12	220
2018-01-02	21.0	21.0	20.8	20.86	-0.17	-0.81	177970.0	3721013.64	190
2018-01-01	21.0	21.1	20.7	21.03	-0.26	-1.22	399962.0	8377445.38	306
2017-12-31	21.2	21.4	21.0	21.29	0.32	1.53	719634.0	15276427.42	618
2017-12-28	20.8	21.16	20.68	20.97	0.19	0.91	935368.0	19611121.7	595
2017-12-27	20.8	20.94	20.7	20.78	-0.02	-0.1	719117.0	14980596.9	398
2017-12-26	20.68	20.9	20.5	20.8	0.13	0.63	367889.0	7614989.0	370
2017-12-25	20.52	20.86	20.52	20.67	-0.04	-0.19	335502.0	6952264.98	355
2017-12-24	20.9	21.0	20.5	20.71	0.0	0.0	625223.0	12971716.6	566
2017-12-21	20.98	20.98	20.5	20.71	-0.1	-0.48	343815.0	7107757.32	414
2017-12-20	21.08	21.22	20.78	20.81	0.13	0.63	968112.0	20284123.1	691
2017-12-19	20.24	21.1	20.22	20.68	0.46	2.27	1938254.0	40039670.16	1260
2017-12-18	20.08	20.32	20.08	20.22	0.21	1.05	506024.0	10242795.2	452
2017-12-17	20.02	20.14	20.0	20.01	0.01	0.05	535864.0	10726244.74	381
2017-12-14	19.98	20.1	19.96	20.0	0.06	0.3	617950.0	12370095.22	346
2017-12-13	20.0	20.02	19.7	19.94	-0.21	-1.04	661306.0	13153566.12	612
2017-12-12	20.3	20.82	20.0	20.15	-0.23	-1.13	1071865.0	21920534.92	884
2017-12-11	20.76	20.76	20.3	20.38	-0.3	-1.45	442829.0	9056248.72	645
2017-12-10	20.7	20.9	20.6	20.68	0.02	0.1	997895.0	20652886.1	710
2017-12-07	20.28	20.9	19.86	20.66	0.27	1.32	734382.0	15069237.76	719
2017-12-06	20.4	20.6	20.32	20.39	0.03	0.15	1024722.0	20960917.32	787
2017-12-05	19.9	20.48	19.74	20.36	0.44	2.21	1024972.0	20475863.8	796
2017-12-04	20.22	20.28	19.9	19.92	-0.26	-1.29	657537.0	13173001.62	587
2017-12-03	19.7	20.36	19.7	20.18	0.57	2.91	1243287.0	25088772.74	986
2017-11-30	19.38	19.72	19.32	19.61	0.29	1.5	754759.0	14763589.66	850
2017-11-29	19.3	19.44	19.26	19.32	0.03	0.16	479925.0	9291804.64	396
2017-11-28	19.2	19.62	19.2	19.29	0.06	0.31	754656.0	14663874.26	842
2017-11-27	19.38	19.44	19.06	19.23	-0.16	-0.83	959447.0	18511041.74	959
2017-11-26	18.72	19.9	18.7	19.39	0.72	3.86	2234623.0	43266671.84	1887
2017-11-23	19.36	19.36	18.44	18.67	-0.37	-1.94	3054140.0	57978206.06	2373
2017-11-22	17.32	19.04	17.32	19.04	1.73	9.99	3701090.0	67969340.4	2457
2017-11-21	17.34	17.6	16.88	17.31	-0.21	-1.2	1613325.0	27843416.52	1353
2017-11-20	18.42	18.46	17.42	17.52	-0.97	-5.25	2156591.0	38715810.36	1596
2017-11-19	19.88	19.88	18.2	18.49	-1.34	-6.76	2047413.0	37956137.1	1546
2017-11-16	20.2	20.2	19.72	19.83	-0.37	-1.83	703017.0	14004508.18	562
2017-11-15	20.34	20.54	20.18	20.2	-0.14	-0.69	888076.0	18001457.14	764
2017-11-14	19.52	20.8	19.52	20.34	0.44	2.21	1933914.0	39282461.98	1826
2017-11-13	21.02	21.9	19.86	19.9	-2.15	-9.75	5975288.0	122099007.8	5299
2017-11-12				22.05	0.0	0.0	0.0	0.0	0
2017-11-09				22.05	0.0	0.0	0.0	0.0	0
2017-11-08				22.05	0.0	0.0	0.0	0.0	0
2017-11-07				22.05	0.0	0.0	0.0	0.0	0
2017-11-06				22.05	0.0	0.0	0.0	0.0	0
2017-11-05				22.05	0.0	0.0	0.0	0.0	0
2017-11-02				22.05	0.0	0.0	0.0	0.0	0
2017-11-01				22.05	0.0	0.0	0.0	0.0	0
2017-10-31				22.05	0.0	0.0	0.0	0.0	0
2017-10-30				22.05	0.0	0.0	0.0	0.0	0
2017-10-29				22.05	0.0	0.0	0.0	0.0	0
2017-10-26				22.05	0.0	0.0	0.0	0.0	0
2017-10-25				22.05	0.0	0.0	0.0	0.0	0
2017-10-24				22.05	0.0	0.0	0.0	0.0	0
2017-10-23				22.05	0.0	0.0	0.0	0.0	0
2017-10-22				22.05	0.0	0.0	0.0	0.0	0
2017-10-19				22.05	0.0	0.0	0.0	0.0	0
2017-10-18				22.05	0.0	0.0	0.0	0.0	0
2017-10-17				22.05	0.0	0.0	0.0	0.0	0
2017-10-16				22.05	0.0	0.0	0.0	0.0	0
2017-10-15				22.05	0.0	0.0	0.0	0.0	0
2017-10-12				22.05	0.0	0.0	0.0	0.0	0
2017-10-11				22.05	0.0	0.0	0.0	0.0	0
2017-10-10				22.05	0.0	0.0	0.0	0.0	0
2017-10-09				22.05	0.0	0.0	0.0	0.0	0
2017-10-08				22.05	0.0	0.0	0.0	0.0	0
2017-10-05				22.05	0.0	0.0	0.0	0.0	0
2017-10-04				22.05	0.0	0.0	0.0	0.0	0
2017-10-03				22.05	0.0	0.0	0.0	0.0	0
2017-10-02				22.05	0.0	0.0	0.0	0.0	0
2017-10-01				22.05	0.0	0.0	0.0	0.0	0
2017-09-28				22.05	0.0	0.0	0.0	0.0	0
2017-09-27				22.05	0.0	0.0	0.0	0.0	0
2017-09-26				22.05	0.0	0.0	0.0	0.0	0
2017-09-25				22.05	0.0	0.0	0.0	0.0	0
2017-09-21				22.05	0.0	0.0	0.0	0.0	0
2017-09-20				22.05	0.0	0.0	0.0	0.0	0
2017-09-19				22.05	0.0	0.0	0.0	0.0	0
2017-09-18				22.05	0.0	0.0	0.0	0.0	0
2017-09-17				22.05	0.0	0.0	0.0	0.0	0
2017-09-14				22.05	0.0	0.0	0.0	0.0	0
2017-09-13				22.05	0.0	0.0	0.0	0.0	0
2017-09-12				22.05	0.0	0.0	0.0	0.0	0
2017-09-11				22.05	0.0	0.0	0.0	0.0	0
2017-09-10				22.05	0.0	0.0	0.0	0.0	0
2017-09-07				22.05	0.0	0.0	0.0	0.0	0
2017-09-06				22.05	0.0	0.0	0.0	0.0	0
2017-08-29				22.05	0.0	0.0	0.0	0.0	0
2017-08-28				22.05	0.0	0.0	0.0	0.0	0
2017-08-27				22.05	0.0	0.0	0.0	0.0	0
2017-08-24				22.05	0.0	0.0	0.0	0.0	0
2017-08-23				22.05	0.0	0.0	0.0	0.0	0
2017-08-22				22.05	0.0	0.0	0.0	0.0	0
2017-08-21				22.05	0.0	0.0	0.0	0.0	0
2017-08-20				22.05	0.0	0.0	0.0	0.0	0
2017-08-17	22.2	22.4	21.96	22.05	-0.07	-0.32	1055571.0	23418600.64	1083
2017-08-16	22.0	22.2	21.92	22.12	0.05	0.23	715802.0	15780579.38	573
2017-08-15	22.26	22.46	22.04	22.07	-0.25	-1.12	955003.0	21298883.54	876
2017-08-14	22.68	22.68	22.22	22.32	-0.36	-1.59	1199314.0	26806272.02	902
2017-08-13	23.1	23.1	22.56	22.68	-0.24	-1.05	1261441.0	28665670.0	1162
2017-08-10	23.5	24.12	22.84	22.92	-0.75	-3.17	3088196.0	72485349.16	2700
2017-08-09	22.28	24.36	22.26	23.67	1.46	6.57	5157053.0	120844889.56	4279
2017-08-08	22.1	22.24	22.0	22.21	0.12	0.54	831408.0	18407040.4	780
2017-08-07	22.0	22.3	22.0	22.09	0.09	0.41	627328.0	13869887.52	651
2017-08-06	21.94	22.24	21.84	22.0	0.0	0.0	701699.0	15484079.76	687
2017-08-03	22.0	22.08	21.86	22.0	0.0	0.0	426254.0	9359168.06	563
2017-08-02	22.2	22.4	21.9	22.0	-0.32	-1.43	724910.0	16059379.72	647
2017-08-01	22.3	22.46	22.08	22.32	0.14	0.63	651754.0	14509214.52	635
2017-07-31	22.22	22.34	21.74	22.18	-0.01	-0.05	1077931.0	23698198.24	1057
2017-07-30	22.8	22.92	22.1	22.19	-0.67	-2.93	1227436.0	27515531.02	959
2017-07-27	23.38	23.38	22.52	22.86	-0.41	-1.76	930510.0	21217429.28	639
2017-07-26	23.66	23.66	23.24	23.27	-0.17	-0.73	464490.0	10867428.24	526
2017-07-25	23.54	23.78	23.34	23.44	-0.12	-0.51	1043991.0	24573361.54	1134
2017-07-24	23.0	23.98	22.98	23.56	0.7	3.06	2686978.0	63310767.04	2564
2017-07-23	23.2	23.42	22.8	22.86	-0.34	-1.47	880501.0	20282276.42	730
2017-07-20	23.6	23.88	23.16	23.2	-0.47	-1.99	815329.0	19160741.28	647
2017-07-19	24.0	24.4	23.64	23.67	-0.33	-1.38	763203.0	18210200.72	612
2017-07-18	24.56	24.8	24.0	24.0	-0.54	-2.2	823247.0	19979325.42	654
2017-07-17	24.9	25.1	24.44	24.54	-0.34	-1.37	574777.0	14258943.42	477
2017-07-16	24.68	25.65	24.58	24.88	0.57	2.34	1432633.0	36060405.94	1415
2017-07-13	25.6	26.05	24.12	24.31	-1.28	-5.0	2082810.0	52578145.52	1881
2017-07-12	23.6	25.6	23.6	25.59	2.3	9.88	2776439.0	69218233.96	2092
2017-07-11	22.6	24.04	22.6	23.29	0.8	3.56	2076080.0	48426855.92	1458
2017-07-10	22.44	22.74	22.4	22.49	0.04	0.18	293334.0	6648421.14	245
2017-07-09	22.52	22.72	22.4	22.45	-0.07	-0.31	444554.0	10044027.36	367
2017-07-06	22.0	22.8	22.0	22.52	0.47	2.13	672446.0	15053011.9	684
2017-07-05	22.26	22.26	21.92	22.05	-0.11	-0.5	575762.0	12689516.48	496
2017-07-04	22.48	22.5	22.14	22.16	-0.31	-1.38	349725.0	7796975.14	349
2017-07-03	22.58	22.92	22.44	22.47	0.13	0.58	612253.0	13867674.28	507
2017-07-02	22.1	23.0	22.0	22.34	0.34	1.55	654795.0	14706930.68	694
2017-06-22	22.3	22.42	21.92	22.0	-0.47	-2.09	680718.0	15038961.34	649
2017-06-21	23.0	23.1	22.3	22.47	0.03	0.13	1129561.0	25627087.58	705
2017-06-20	23.0	23.1	22.34	22.44	-0.53	-2.31	415656.0	9416155.42	370
2017-06-19	23.0	23.1	22.74	22.97	0.13	0.57	669942.0	15394711.88	514
2017-06-18	23.5	23.5	22.36	22.84	-0.68	-2.89	755611.0	17324964.96	789
2017-06-15	25.85	26.6	23.4	23.52	-1.43	-5.73	2699359.0	68548650.59	1765
2017-06-14	25.9	25.9	24.8	24.95	-0.92	-3.56	548954.0	13899733.55	486
2017-06-13	25.4	25.9	25.4	25.87	0.53	2.09	810071.0	20866728.05	381
2017-06-12	25.15	25.4	25.15	25.34	0.19	0.76	136717.0	3457115.25	147
2017-06-11	25.4	25.55	24.82	25.15	0.41	1.66	579746.0	14709777.02	364
2017-06-08	24.6	25.35	24.6	24.74	0.01	0.04	812841.0	20341612.72	528
2017-06-07	25.2	25.4	24.6	24.73	-0.29	-1.16	304859.0	7605245.49	259
2017-06-06	25.8	25.9	24.8	25.02	-0.88	-3.4	686362.0	17350060.94	467
2017-06-05	25.95	25.95	25.55	25.9	-0.02	-0.08	313776.0	8101918.35	231
2017-06-04	25.7	26.3	25.6	25.92	0.39	1.53	481209.0	12498513.0	370
2017-06-01	26.0	26.3	25.3	25.53	-0.45	-1.73	431728.0	11129303.2	478
2017-05-31	25.3	26.8	25.3	25.98	0.76	3.01	1245819.0	32607794.2	937
2017-05-30	25.0	25.5	25.0	25.22	0.25	1.0	291057.0	7336109.75	249
2017-05-29	25.0	25.1	24.55	24.97	0.43	1.75	425149.0	10580490.8	393
2017-05-28	24.4	24.7	23.7	24.54	-0.01	-0.04	492810.0	11925021.0	359
2017-05-25	24.65	25.5	24.5	24.55	-0.05	-0.2	892388.0	22288022.2	786
2017-05-24	25.6	25.9	24.55	24.6	-0.94	-3.68	973284.0	24568014.0	651
2017-05-23	25.7	26.1	25.4	25.54	-0.66	-2.52	720316.0	18519270.9	566
2017-05-22	26.5	26.6	25.6	26.2	0.18	0.69	1132710.0	29459295.0	950
2017-05-21	25.7	27.4	25.6	26.02	0.05	0.19	3320382.0	88206020.7	2330
2017-05-18	24.25	26.4	24.0	25.97	1.95	8.12	4369179.0	113512735.2	1487
2017-05-17	23.35	24.3	23.15	24.02	0.83	3.58	1008808.0	23926997.35	531
2017-05-16	23.05	23.35	23.0	23.19	0.39	1.71	646348.0	14965679.4	403
2017-05-15	22.0	23.4	22.0	22.8	0.34	1.51	841923.0	19405074.4	604
2017-05-14	23.8	23.85	22.4	22.46	-1.36	-5.71	925001.0	21235275.45	535
2017-05-11	23.6	24.2	23.3	23.82	0.28	1.19	1183994.0	28259345.6	791
2017-05-10	23.05	23.6	23.05	23.54	0.07	0.3	402349.0	9438712.2	262
2017-05-09	23.55	23.55	23.05	23.47	-0.05	-0.21	377644.0	8791412.75	334
2017-05-08	23.65	23.65	23.25	23.52	-0.12	-0.51	453402.0	10619984.85	301
2017-05-07	23.95	24.05	23.45	23.64	-0.18	-0.76	651656.0	15473933.6	504
2017-05-04	23.2	24.05	22.0	23.82	0.62	2.67	918771.0	21329623.1	678
2017-05-03	23.15	23.35	23.05	23.2	0.04	0.17	795131.0	18428609.55	447
2017-05-02	24.0	24.0	22.8	23.16	-0.44	-1.86	1052818.0	24348939.8	739
2017-05-01	24.0	24.1	23.35	23.6	-0.35	-1.46	1129849.0	26778783.8	745
2017-04-30	23.8	24.45	23.75	23.95	0.24	1.01	1369084.0	33018790.2	869
2017-04-27	23.45	23.75	23.4	23.71	0.27	1.15	1143651.0	26907124.45	658
2017-04-26	22.6	23.5	22.45	23.44	0.92	4.09	2088851.0	48109099.7	1067
2017-04-25	22.5	22.65	22.35	22.52	0.12	0.54	694913.0	15591374.85	312
2017-04-24	22.6	22.65	22.2	22.4	0.02	0.09	536351.0	11992407.6	360
2017-04-23	22.3	22.9	22.1	22.38	0.46	2.1	1618205.0	36354934.1	914
2017-04-20	21.7	22.4	21.55	21.92	0.24	1.11	1478720.0	32443112.55	815
2017-04-19	21.55	21.75	21.55	21.68	0.09	0.42	625175.0	13532719.35	361
2017-04-18	21.6	21.65	21.45	21.59	-0.07	-0.32	670256.0	14443229.9	444
2017-04-17	21.65	21.7	21.55	21.66	0.09	0.42	528372.0	11429223.15	393
2017-04-16	21.5	21.75	21.3	21.57	0.01	0.05	1238624.0	26685357.0	703
2017-04-13	21.4	21.7	21.2	21.56	0.08	0.37	854299.0	18332298.2	532
2017-04-12	21.0	21.6	20.95	21.48	0.32	1.51	1115799.0	23876545.05	760
2017-04-11	21.3	21.5	21.0	21.16	-0.02	-0.09	650926.0	13875687.9	653
2017-04-10	21.6	21.75	21.15	21.18	-0.41	-1.9	1668551.0	35640080.75	869
2017-04-09	21.45	22.1	21.35	21.59	0.29	1.36	2788565.0	60735137.5	1863
2017-04-06	20.6	21.7	20.45	21.3	0.68	3.3	3039875.0	64411336.25	2007
2017-04-05	20.6	20.75	20.55	20.62	0.15	0.73	467510.0	9645375.8	287
2017-04-04	20.05	20.75	20.0	20.47	0.33	1.64	440683.0	8963930.9	405
2017-04-03	20.4	20.4	19.95	20.14	-0.21	-1.03	719909.0	14497695.2	462
2017-04-02	20.6	20.9	20.2	20.35	-0.14	-0.68	951179.0	19567768.6	461
2017-03-30	20.65	20.7	20.45	20.49	-0.08	-0.39	757063.0	15533510.8	392
2017-03-29	20.55	21.0	20.5	20.57	0.16	0.78	1099169.0	22759222.8	652
2017-03-28	20.15	20.55	20.1	20.41	0.41	2.05	1180286.0	24036111.4	637
2017-03-27	19.75	20.3	19.7	20.0	0.29	1.47	801681.0	16010403.9	609
2017-03-26	19.6	19.9	19.3	19.71	0.2	1.03	602254.0	11801048.15	599
2017-03-23	19.65	19.65	19.35	19.51	0.09	0.46	578115.0	11258046.25	345
2017-03-22	19.5	19.65	19.3	19.42	-0.28	-1.42	369946.0	7212801.6	326
2017-03-21	19.95	20.2	19.5	19.7	-0.3	-1.5	470080.0	9406401.55	398
2017-03-20	19.8	20.15	19.7	20.0	0.3	1.52	538388.0	10737400.55	545
2017-03-19	19.75	19.8	19.5	19.7	0.01	0.05	427592.0	8422597.3	262
2017-03-16	19.9	19.9	19.55	19.69	0.09	0.46	672427.0	13228846.3	448
2017-03-15	20.0	20.0	19.55	19.6	-0.24	-1.21	703654.0	13955885.55	497
2017-03-14	19.5	19.9	19.35	19.84	0.48	2.48	663252.0	12992234.45	557
2017-03-13	19.0	20.5	19.0	19.36	0.37	1.95	1750926.0	34611473.5	1297
2017-03-12	18.95	19.05	18.7	18.99	-0.17	-0.89	326819.0	6173005.95	323
2017-03-09	19.55	19.55	18.6	19.16	-0.6	-3.04	1750915.0	33161651.95	1066
2017-03-08	20.2	20.2	19.65	19.76	-0.43	-2.13	670665.0	13340336.1	481
2017-03-07	20.35	20.35	20.15	20.19	-0.02	-0.1	828526.0	16733777.8	459
2017-03-06	20.75	20.85	20.05	20.21	-0.58	-2.79	1880782.0	38080974.0	615
2017-03-05	21.0	21.05	20.75	20.79	-0.24	-1.14	694112.0	14494861.95	324
2017-03-02	20.95	21.15	20.7	21.03	0.04	0.19	1337491.0	27924610.5	582
2017-03-01	21.1	21.15	20.95	20.99	-0.02	-0.1	897085.0	18885520.35	324
2017-02-28	20.85	21.1	20.5	21.01	0.07	0.33	567526.0	11763201.7	430
2017-02-27	21.15	21.3	20.85	20.94	-0.15	-0.71	800307.0	16859552.95	416
2017-02-26	21.1	21.2	20.95	21.09	0.07	0.33	363073.0	7639950.85	281
2017-02-23	21.15	21.35	20.9	21.02	-0.3	-1.41	762931.0	16101643.4	504
2017-02-22	21.1	21.45	21.1	21.32	0.39	1.86	1353827.0	28883625.55	827
2017-02-21	20.6	21.05	20.6	20.93	0.23	1.11	676979.0	14104754.2	479
2017-02-20	21.0	21.1	20.65	20.7	-0.26	-1.24	769156.0	16062655.0	628
2017-02-19	20.85	21.45	20.75	20.96	0.11	0.53	2101342.0	44318721.35	1416
2017-02-16	20.2	21.0	20.2	20.85	0.73	3.63	2583848.0	53479928.4	1385
2017-02-15	20.1	20.4	20.1	20.12	0.1	0.5	803356.0	16269783.25	666
2017-02-14	20.2	20.3	19.85	20.02	-0.07	-0.35	948410.0	19012023.2	708
2017-02-13	19.45	20.5	19.4	20.09	0.74	3.82	2249197.0	45183473.3	1338
2017-02-12	19.05	19.45	19.0	19.35	0.39	2.06	680762.0	13108824.2	451
2017-02-09	19.0	19.1	18.75	18.96	-0.02	-0.11	290277.0	5496689.35	269
2017-02-08	19.4	19.4	18.85	18.98	-0.33	-1.71	937410.0	17823854.7	571
2017-02-07	19.75	19.75	19.25	19.31	-0.36	-1.83	387356.0	7522294.55	295
2017-02-06	19.2	19.8	19.2	19.67	0.4	2.08	753613.0	14753073.4	434
2017-02-05	19.5	19.7	19.25	19.27	-0.23	-1.18	479677.0	9290969.15	303
2017-02-02	19.35	19.8	19.35	19.5	0.08	0.41	590611.0	11509602.15	566
2017-02-01	19.4	19.5	19.2	19.42	-0.1	-0.51	539986.0	10442754.25	454
2017-01-31	20.2	20.2	19.0	19.52	-0.48	-2.4	1914540.0	37079443.0	1371
2017-01-30	20.6	20.6	19.95	20.0	-0.42	-2.06	941307.0	19051719.75	503
2017-01-29	20.0	20.7	19.95	20.42	0.51	2.56	1470925.0	30044595.4	836
2017-01-26	19.95	20.7	19.8	19.91	0.04	0.2	2155441.0	43680255.85	1369
2017-01-25	19.2	20.1	19.2	19.87	0.75	3.92	2341332.0	46050246.6	1413
2017-01-24	19.0	19.2	19.0	19.12	0.13	0.68	928664.0	17742352.2	474
2017-01-23	19.25	19.45	18.9	18.99	-0.01	-0.05	2874870.0	54945610.4	1609
2017-01-22	17.85	19.0	17.8	19.0	1.7	9.83	2933775.0	54608739.9	1407
2017-01-19	17.15	17.4	17.0	17.3	0.11	0.64	1292345.0	22215604.3	588
2017-01-18	17.2	17.6	17.1	17.19	0.04	0.23	1197369.0	20781463.25	801
2017-01-17	17.05	17.2	16.4	17.15	0.13	0.76	716798.0	12077991.65	523
2017-01-16	17.3	17.4	16.95	17.02	-0.37	-2.13	570810.0	9770205.8	471
2017-01-15	17.65	17.65	17.25	17.39	-0.22	-1.25	527513.0	9185403.75	427
2017-01-12	17.75	17.8	17.35	17.61	0.05	0.28	643247.0	11302677.2	438
2017-01-11	17.7	18.0	17.5	17.56	-0.26	-1.46	1006985.0	17871818.6	813
2017-01-10	17.5	18.5	17.2	17.82	0.38	2.18	1562995.0	27930052.3	1139
2017-01-09	17.8	17.8	17.1	17.44	-0.33	-1.86	710204.0	12327659.75	589
2017-01-08	18.15	18.15	17.75	17.77	-0.31	-1.71	598744.0	10710985.5	516
2017-01-05	18.15	18.6	17.85	18.08	-0.17	-0.93	1029282.0	18667674.4	775
2017-01-04	18.7	18.75	18.2	18.25	-0.38	-2.04	856746.0	15858173.6	562
2017-01-03	18.85	18.9	18.55	18.63	-0.14	-0.75	891338.0	16645920.2	644
2017-01-02	19.0	19.15	18.75	18.77	-0.16	-0.85	879573.0	16667414.45	657
2017-01-01	18.8	19.1	18.65	18.93	-0.73	-3.71	1466888.0	27693555.65	1031
2016-12-29	20.15	20.15	19.6	19.66	-0.4	-1.99	1256811.0	24947997.05	758
2016-12-28	20.0	20.3	19.8	20.06	0.13	0.65	1831967.0	36708508.35	1081
2016-12-27	19.25	20.0	19.1	19.93	0.76	3.96	1754201.0	34512808.7	1006
2016-12-26	19.55	19.65	19.15	19.17	-0.19	-0.98	1036891.0	20091445.9	708
2016-12-25	18.95	19.7	18.95	19.36	0.74	3.97	1789224.0	34711684.9	1084
2016-12-22	18.35	18.7	18.0	18.62	0.26	1.42	844797.0	15586228.0	614
2016-12-21	18.5	18.65	18.25	18.36	-0.12	-0.65	772227.0	14233725.45	514
2016-12-20	18.95	18.95	18.25	18.48	-0.38	-2.01	910389.0	16800420.55	710
2016-12-19	19.3	19.5	18.75	18.86	-0.43	-2.23	1896035.0	36285276.85	1093
2016-12-18	19.35	19.45	18.9	19.29	0.72	3.88	2862567.0	55011141.3	1664
2016-12-15	18.0	18.65	17.6	18.57	0.41	2.26	3576229.0	65451415.35	2027
2016-12-14	19.9	19.9	18.05	18.16	-1.74	-8.74	6990336.0	131158219.15	3390
2016-12-13	20.6	20.9	19.55	19.9	-1.1	-5.24	2569016.0	51358339.6	1936
2016-12-12	22.1	22.25	20.85	21.0	-0.94	-4.28	2136889.0	45936604.4	1710
2016-12-11	21.6	22.6	21.6	21.94	0.55	2.57	2433123.0	53915789.3	1250
2016-12-08	21.5	21.9	21.2	21.39	-0.21	-0.97	2215045.0	47798249.75	1354
2016-12-07	21.6	21.7	20.5	21.6	0.01	0.05	2355374.0	49838492.85	1761
2016-12-06	20.5	21.6	20.5	21.59	1.53	7.63	2951301.0	63155007.6	1568
2016-12-05	18.6	20.4	18.35	20.06	1.47	7.91	2242544.0	43951675.45	1274
2016-12-04	18.9	18.9	18.3	18.59	-0.04	-0.21	810591.0	15071714.1	468
2016-12-01	18.1	18.7	18.1	18.63	0.71	3.96	1884972.0	35018144.0	3038
2016-11-30	18.0	18.3	17.75	17.92	0.09	0.5	1266948.0	22830455.1	687
2016-11-29	18.3	18.3	17.8	17.83	-0.29	-1.6	621866.0	11183402.55	312
2016-11-28	18.1	18.3	18.0	18.12	0.03	0.17	419520.0	7601167.4	361
2016-11-27	18.0	18.55	17.8	18.09	0.08	0.44	766466.0	13988967.65	564
2016-11-24	18.05	19.1	17.9	18.01	-0.26	-1.42	1783780.0	32988237.55	1110
2016-11-23	17.7	18.75	17.5	18.27	0.7	3.98	1757414.0	31704684.15	1549
2016-11-22	16.45	17.9	16.4	17.57	1.23	7.53	2123398.0	36793405.8	1335
2016-11-21	16.0	16.6	15.95	16.34	0.34	2.13	872477.0	14151594.6	488
2016-11-20	16.05	16.05	15.9	16.0	0.0	0.0	694490.0	11099200.7	369
2016-11-17	16.0	16.15	15.8	16.0	-0.04	-0.25	504681.0	8081457.55	370
2016-11-16	15.85	16.15	15.8	16.04	0.39	2.49	1189999.0	19065094.55	467
2016-11-15	15.8	16.2	15.4	15.65	-0.22	-1.39	694891.0	10915929.5	441
2016-11-14	16.2	16.55	15.8	15.87	-0.35	-2.16	1104813.0	17898070.8	591
2016-11-13	15.7	16.35	15.6	16.22	1.16	7.7	2277463.0	36482205.15	1055
2016-11-10	14.4	15.2	14.4	15.06	0.77	5.39	1245484.0	18362019.3	517
2016-11-09	13.95	14.4	13.6	14.29	0.12	0.85	973291.0	13745615.15	439
2016-11-08	14.2	14.5	14.1	14.17	0.06	0.43	1152904.0	16449298.3	500
2016-11-07	14.05	14.2	14.05	14.11	0.16	1.15	689309.0	9721953.4	270
2016-11-06	13.7	14.0	13.7	13.95	0.15	1.09	308535.0	4293223.65	181
2016-11-03	13.7	13.9	13.6	13.8	0.11	0.8	301462.0	4144382.75	169
2016-11-02	13.95	14.0	13.65	13.69	-0.35	-2.49	349080.0	4828382.9	243
2016-11-01	14.2	14.2	14.0	14.04	-0.21	-1.47	615705.0	8686625.75	236
2016-10-31	14.1	14.3	14.05	14.25	0.14	0.99	669676.0	9478517.6	272
2016-10-30	13.9	14.15	13.75	14.11	0.14	1.0	473311.0	6617635.1	238
2016-10-27	13.85	14.0	13.8	13.97	0.11	0.79	460837.0	6421608.0	174
2016-10-26	14.0	14.0	13.75	13.86	-0.27	-1.91	465457.0	6458443.4	299
2016-10-25	14.1	14.25	13.9	14.13	0.02	0.14	786673.0	11066356.3	390
2016-10-24	13.55	14.35	13.55	14.11	1.01	7.71	3850515.0	53986860.2	1546
2016-10-23	13.2	13.35	13.0	13.1	0.09	0.69	1132717.0	14869497.2	569
2016-10-20	13.0	13.05	12.75	13.01	0.28	2.2	1041574.0	13473375.6	376
2016-10-19	12.0	12.85	11.85	12.73	0.66	5.47	396438.0	4896202.9	284
2016-10-18	12.7	12.7	11.9	12.07	-0.7	-5.48	400737.0	4916082.4	199
2016-10-17	12.8	12.8	12.55	12.77	-0.08	-0.62	250513.0	3169893.1	127
2016-10-16	13.05	13.05	12.7	12.85	-0.09	-0.7	248941.0	3202016.75	154
2016-10-13	12.9	13.3	12.8	12.94	0.05	0.39	913498.0	11933660.7	339
2016-10-12	12.6	12.9	12.5	12.89	0.3	2.38	507187.0	6454143.25	290
2016-10-11	12.95	13.1	12.55	12.59	-0.04	-0.32	706059.0	9066325.4	440
2016-10-10	11.95	12.7	11.95	12.63	0.6	4.99	446402.0	5524266.0	346
2016-10-09	12.75	13.0	11.85	12.03	-0.86	-6.67	479404.0	5947405.6	290
2016-10-06	12.6	13.1	12.55	12.89	0.21	1.66	505289.0	6501097.15	282
2016-10-05	11.8	12.75	11.65	12.68	1.0	8.56	915575.0	11104112.1	423
2016-10-04	11.7	11.8	11.45	11.68	0.14	1.21	921225.0	10719239.6	382
2016-10-03	11.15	11.8	11.0	11.54	0.24	2.12	1059848.0	12156150.6	447
2016-10-02	12.6	12.6	11.25	11.3	-1.03	-8.35	495306.0	5952688.3	268
2016-09-29	11.4	12.5	11.4	12.33	0.64	5.47	1102185.0	13293180.55	481
2016-09-28	12.1	12.35	11.4	11.69	-0.55	-4.49	552450.0	6500342.3	338
2016-09-27	13.05	13.05	12.0	12.24	-1.04	-7.83	735234.0	9122378.75	338
2016-09-26	13.4	13.4	13.15	13.28	0.03	0.23	446476.0	5915461.6	240
2016-09-25	13.4	13.45	13.05	13.25	-0.28	-2.07	406521.0	5376402.7	216
2016-09-21	13.6	13.7	13.45	13.53	0.08	0.59	600560.0	8126047.85	244
2016-09-20	13.7	13.75	13.25	13.45	-0.13	-0.96	739926.0	9976181.35	316
2016-09-19	13.75	13.85	13.4	13.58	-0.02	-0.15	532102.0	7237881.15	267
2016-09-18	14.1	14.15	13.6	13.6	-0.49	-3.48	396844.0	5511723.45	178
2016-09-08	14.1	14.15	13.9	14.09	0.07	0.5	420190.0	5888750.9	189
2016-09-07	14.05	14.05	13.9	14.02	0.0	0.0	759406.0	10626952.85	349
2016-09-06	14.05	14.35	13.95	14.02	0.05	0.36	1184909.0	16737764.25	691
2016-09-05	13.8	14.15	13.8	13.97	0.25	1.82	593510.0	8304681.75	292
2016-09-04	13.4	13.8	13.4	13.72	0.45	3.39	430993.0	5889350.6	269
2016-09-01	13.7	13.7	13.2	13.27	-0.47	-3.42	362314.0	4841363.8	232
2016-08-31	13.95	13.95	13.65	13.74	-0.18	-1.29	295275.0	4068519.5	166
2016-08-30	13.8	14.0	13.8	13.92	0.07	0.51	333486.0	4650480.55	212
2016-08-29	13.9	14.15	13.75	13.85	-0.03	-0.22	580174.0	8087363.75	317
2016-08-28	13.25	13.95	13.25	13.88	0.67	5.07	793648.0	10821248.95	495
2016-08-25	13.7	13.7	13.1	13.21	-0.51	-3.72	500291.0	6681658.35	291
2016-08-24	14.25	14.25	13.6	13.72	-0.51	-3.58	319535.0	4458283.45	217
2016-08-23	13.9	14.25	13.8	14.23	0.17	1.21	533764.0	7497785.65	290
2016-08-22	14.9	14.95	14.0	14.06	-0.87	-5.83	495687.0	7165558.15	273
2016-08-21	14.85	15.25	14.85	14.93	0.15	1.01	826031.0	12457373.7	400
2016-08-18	14.35	14.95	14.35	14.78	0.2	1.37	688513.0	10126943.6	345
2016-08-17	14.85	14.85	14.3	14.58	-0.2	-1.35	775979.0	11313120.55	377
2016-08-16	14.75	14.8	14.55	14.78	0.1	0.68	386438.0	5669549.85	259
2016-08-15	14.85	14.95	14.6	14.68	-0.17	-1.14	476297.0	7010204.0	294
2016-08-14	15.0	15.1	14.8	14.85	0.04	0.27	459184.0	6871037.0	249
2016-08-11	14.75	15.4	14.6	14.81	0.25	1.72	2980303.0	44787201.25	1334
2016-08-10	14.5	14.75	14.5	14.56	-0.13	-0.88	675160.0	9855436.2	292
2016-08-09	14.25	14.75	14.15	14.69	0.54	3.82	1903388.0	27749129.0	810
2016-08-08	13.7	14.25	13.65	14.15	0.47	3.44	1276736.0	17926069.0	496
2016-08-07	13.65	13.75	13.6	13.68	0.19	1.41	745530.0	10195960.05	366
2016-08-04	14.0	14.05	13.45	13.49	-0.36	-2.6	843508.0	11563668.55	344
2016-08-03	13.8	13.9	13.6	13.85	0.05	0.36	703242.0	9688427.8	249
2016-08-02	13.75	13.85	13.4	13.8	-0.07	-0.5	1003966.0	13713421.95	372
2016-08-01	13.55	13.95	13.55	13.87	0.36	2.66	890194.0	12285232.75	286
2016-07-31	13.7	13.85	13.3	13.51	-0.3	-2.17	1003411.0	13654200.35	420
2016-07-28	14.0	14.25	13.7	13.81	0.06	0.44	2590036.0	36060322.95	905
2016-07-27	13.8	13.9	13.6	13.75	-0.17	-1.22	1053592.0	14511923.65	338
2016-07-26	14.1	14.2	13.85	13.92	-0.28	-1.97	1061666.0	14874689.05	362
2016-07-25	14.3	14.45	13.9	14.2	-0.06	-0.42	1335385.0	18799197.5	460
2016-07-24	14.25	14.5	14.1	14.26	0.06	0.42	1602181.0	22943244.3	573
2016-07-21	14.5	14.65	14.05	14.2	-0.24	-1.66	2083388.0	30138598.05	716
2016-07-20	13.85	14.7	13.85	14.44	0.59	4.26	2854526.0	40786034.3	1004
2016-07-19	13.85	13.95	13.7	13.85	-0.18	-1.28	249759.0	3451801.9	149
2016-07-18	13.95	14.05	13.9	14.03	0.02	0.14	258539.0	3614879.8	108
2016-07-17	13.65	14.1	13.5	14.01	0.38	2.79	1632903.0	22832542.0	484
2016-07-14	13.9	14.0	13.55	13.63	-0.38	-2.71	519856.0	7159887.35	254
2016-07-13	14.0	14.3	13.9	14.01	0.09	0.65	1423444.0	20047889.25	470
2016-07-12	13.6	14.0	13.6	13.92	0.35	2.58	1231231.0	16949677.1	416
2016-07-11	13.4	13.8	13.35	13.57	0.28	2.11	1675858.0	22764445.5	529
2016-07-10	13.05	13.3	12.9	13.29	0.27	2.07	494599.0	6500315.1	169
2016-06-30	13.1	13.15	13.0	13.02	-0.06	-0.46	333029.0	4357144.55	149
2016-06-29	13.05	13.2	13.05	13.08	0.1	0.77	542057.0	7112686.15	240
2016-06-28	12.9	13.05	12.85	12.98	0.04	0.31	322719.0	4189546.95	168
2016-06-27	12.8	13.2	12.75	12.94	0.22	1.73	1022394.0	13271050.9	447
2016-06-26	12.05	12.75	12.05	12.72	-0.32	-2.45	912549.0	11399169.7	399
2016-06-23	13.0	13.15	12.95	13.04	0.03	0.23	398444.0	5188886.75	195
2016-06-22	13.1	13.25	13.0	13.01	-0.14	-1.06	549942.0	7220329.6	239
2016-06-21	13.15	13.25	13.1	13.15	0.1	0.77	326042.0	4296962.1	177
2016-06-20	13.2	13.2	13.0	13.05	-0.09	-0.68	598398.0	7833574.65	267
2016-06-19	13.25	13.3	13.1	13.14	-0.01	-0.08	315389.0	4169243.85	172
2016-06-16	13.2	13.3	13.1	13.15	-0.18	-1.35	288841.0	3807987.4	166
2016-06-15	13.35	13.4	13.25	13.33	-0.02	-0.15	533190.0	7111895.8	205
2016-06-14	13.3	13.4	13.25	13.35	0.05	0.38	162482.0	2163294.05	103
2016-06-13	13.35	13.45	13.25	13.3	-0.03	-0.23	321561.0	4281839.65	175
2016-06-12	13.15	13.5	13.15	13.33	-0.21	-1.55	274764.0	3678950.75	164
2016-06-09	13.7	13.95	13.5	13.54	-0.13	-0.95	1186877.0	16311611.55	499
2016-06-08	13.6	13.85	13.5	13.67	0.22	1.64	2234562.0	30572351.05	598
2016-06-07	13.2	13.5	13.1	13.45	0.31	2.36	1332170.0	17787169.1	434
2016-06-06	13.0	13.2	12.95	13.14	0.05	0.38	362298.0	4741962.55	140
2016-06-05	13.15	13.35	13.0	13.09	-0.02	-0.15	1183718.0	15577482.0	314
2016-06-02	13.2	13.25	13.05	13.11	0.01	0.08	512478.0	6732754.95	199
2016-06-01	13.2	13.35	13.05	13.1	-0.19	-1.43	412747.0	5441616.15	205
2016-05-31	13.1	13.35	13.0	13.29	0.34	2.63	834275.0	10959090.65	326
2016-05-30	13.15	13.25	12.95	12.95	-0.24	-1.82	510362.0	6669737.25	217
2016-05-29	13.1	13.3	12.95	13.19	-0.02	-0.15	719010.0	9431686.5	284
2016-05-26	13.5	13.7	13.2	13.21	-0.25	-1.86	967647.0	12998522.9	397
2016-05-25	13.35	13.7	13.3	13.46	0.21	1.58	918404.0	12382192.8	407
2016-05-24	13.2	13.4	12.8	13.25	0.06	0.45	794439.0	10426520.5	401
2016-05-23	13.9	13.9	13.1	13.19	-0.8	-5.72	951739.0	12790826.15	447
2016-05-22	14.2	14.2	13.95	13.99	-0.2	-1.41	846098.0	11911852.2	305
2016-05-19	14.3	14.3	14.05	14.19	-0.11	-0.77	1051808.0	14918800.25	420
2016-05-18	14.65	14.65	14.25	14.3	-0.21	-1.45	2275338.0	32705184.7	846
2016-05-17	14.55	14.9	14.5	14.51	0.04	0.28	3167193.0	46622664.25	1064
2016-05-16	14.6	14.6	14.35	14.47	-0.03	-0.21	476688.0	6881446.0	258
2016-05-15	14.5	14.65	14.45	14.5	0.1	0.69	975747.0	14212196.35	372
2016-05-12	14.4	14.65	14.4	14.4	0.02	0.14	1286447.0	18668550.15	459
2016-05-11	14.7	14.7	14.3	14.38	-0.19	-1.3	1071854.0	15471526.25	514
2016-05-10	14.85	15.0	14.25	14.57	-0.19	-1.29	1964382.0	28906797.5	726
2016-05-09	14.75	14.8	14.65	14.76	-0.02	-0.14	562760.0	8300194.7	258
2016-05-08	14.9	14.95	14.6	14.78	0.01	0.07	1904816.0	28104388.75	711
2016-05-05	14.85	14.95	14.7	14.77	0.17	1.16	1253126.0	18544059.1	613
2016-05-04	14.55	14.8	14.4	14.6	0.0	0.0	1048063.0	15366911.0	509
2016-05-03	15.1	15.15	14.5	14.6	-0.56	-3.69	1707667.0	25422022.05	775
2016-05-02	15.35	15.45	15.1	15.16	-0.24	-1.56	1587909.0	24164567.35	614
2016-05-01	15.45	15.65	15.1	15.4	-0.05	-0.32	1158525.0	17825483.7	470
2016-04-28	15.65	16.05	15.3	15.45	-0.16	-1.02	1857624.0	29212516.5	771
2016-04-27	15.25	15.75	15.25	15.61	0.46	3.04	2154111.0	33609520.9	876
2016-04-26	15.1	15.35	14.9	15.15	0.06	0.4	2184002.0	33210152.9	853
2016-04-25	15.1	15.3	14.8	15.09	0.02	0.13	2936008.0	44109558.0	1074
2016-04-24	15.05	15.4	15.0	15.07	-0.02	-0.13	2691675.0	40977940.0	1049
2016-04-21	14.9	15.2	14.9	15.09	0.18	1.21	1713093.0	25810368.0	787
2016-04-20	15.0	15.05	14.8	14.91	-0.18	-1.19	2067159.0	30873217.8	761
2016-04-19	15.1	15.6	14.9	15.09	-0.71	-4.49	5112896.0	77785056.15	2010
2016-04-18	14.8	16.05	14.75	15.8	0.7	4.64	3582550.0	55891831.5	1707
2016-04-17	15.5	15.5	14.8	15.1	-0.3	-1.95	1458897.0	22020650.55	757
2016-04-14	14.45	15.7	14.35	15.4	0.98	6.8	3675734.0	55614279.2	1511
2016-04-13	14.15	14.45	14.15	14.42	0.24	1.69	2649581.0	37865816.4	1300
2016-04-12	13.75	14.2	13.7	14.18	0.38	2.75	1065639.0	14986065.65	423
2016-04-11	13.9	14.0	13.75	13.8	-0.11	-0.79	582032.0	8078780.6	255
2016-04-10	14.0	14.15	13.85	13.91	0.14	1.02	1020606.0	14315359.85	408
2016-04-07	13.85	13.9	13.75	13.77	0.12	0.88	987274.0	13611326.7	332
2016-04-06	13.65	13.9	13.55	13.65	0.07	0.52	832369.0	11432591.25	404
2016-04-05	13.6	13.65	13.4	13.58	-0.05	-0.37	1319474.0	17895123.25	846
2016-04-04	13.7	13.75	13.5	13.63	0.06	0.44	608184.0	8307679.0	319
2016-04-03	14.0	14.1	13.5	13.57	-0.7	-4.91	1244669.0	17092113.3	567
2016-03-31	14.0	14.4	13.9	14.27	0.17	1.21	632951.0	8922303.4	299
2016-03-30	13.95	14.15	13.7	14.1	0.32	2.32	1707708.0	23854629.15	440
2016-03-29	13.85	14.05	13.6	13.78	-0.04	-0.29	1195504.0	16523308.45	360
2016-03-28	13.8	14.0	13.55	13.82	0.11	0.8	1163894.0	16070714.85	467
2016-03-27	14.5	14.5	13.65	13.71	-0.85	-5.84	1426127.0	19906518.8	673
2016-03-24	14.85	14.85	14.45	14.56	-0.36	-2.41	661835.0	9669907.3	279
2016-03-23	14.75	15.0	14.75	14.92	0.19	1.29	1456408.0	21711171.85	464
2016-03-22	15.0	15.1	14.7	14.73	-0.26	-1.73	816301.0	12106775.0	291
2016-03-21	14.9	15.05	14.75	14.99	0.06	0.4	1142559.0	17076643.65	286
2016-03-20	14.9	15.1	14.7	14.93	0.35	2.4	1690617.0	25261841.35	608
2016-03-17	14.2	14.7	14.1	14.58	0.57	4.07	2469560.0	35534680.3	889
2016-03-16	13.6	14.1	13.6	14.01	0.41	3.01	1673162.0	23202758.65	489
2016-03-15	13.8	13.85	13.4	13.6	-0.27	-1.95	1530142.0	20737557.75	561
2016-03-14	13.95	14.25	13.8	13.87	-0.04	-0.29	2466915.0	34569785.8	711
2016-03-13	13.5	14.25	13.5	13.91	0.56	4.19	6431142.0	89409076.85	1616
2016-03-10	13.6	13.65	13.3	13.35	-0.19	-1.4	1567328.0	21071586.0	668
2016-03-09	13.85	13.85	13.5	13.54	-0.39	-2.8	2499742.0	34103853.05	1034
2016-03-08	13.9	14.45	13.85	13.93	0.27	1.98	9089210.0	128310803.6	2966
2016-03-07	13.35	14.1	13.35	13.66	0.35	2.63	5987583.0	82212786.55	2450
2016-03-06	13.55	13.7	13.25	13.31	0.1	0.76	2755933.0	36951642.95	861
2016-03-03	13.05	13.3	13.0	13.21	0.12	0.92	1324741.0	17355129.95	389
2016-03-02	13.45	13.45	12.95	13.09	-0.14	-1.06	1995211.0	26202841.8	561
2016-03-01	13.65	13.65	13.15	13.23	0.07	0.53	2914492.0	38730856.55	805
2016-02-29	13.35	13.55	12.9	13.16	-0.15	-1.13	4527526.0	59828509.05	1402
2016-02-28	12.75	13.55	12.75	13.31	0.96	7.77	5509431.0	72815752.3	1561
2016-02-25	12.7	12.9	12.3	12.35	-0.09	-0.72	2450868.0	30862282.25	876
2016-02-24	12.4	13.15	12.3	12.44	0.45	3.75	9976594.0	129339075.8	1819
2016-02-23	11.45	12.15	11.3	11.99	0.53	4.62	2099930.0	24853805.05	729
2016-02-22	10.8	11.6	10.8	11.46	0.7	6.51	2412482.0	27124790.15	722
2016-02-21	10.6	10.85	10.55	10.76	0.13	1.22	1315548.0	14071512.9	400
2016-02-18	10.5	10.8	10.35	10.63	0.37	3.61	2144817.0	22661235.8	783
2016-02-17	10.15	10.3	10.0	10.26	0.17	1.68	1424252.0	14491055.15	435
2016-02-16	10.3	10.35	10.0	10.09	0.1	1.0	1231397.0	12565489.7	421
2016-02-15	9.8	10.15	9.65	9.99	0.37	3.85	1062738.0	10537475.25	356
2016-02-14	10.2	10.2	9.55	9.62	-0.35	-3.51	954563.0	9526229.45	380
2016-02-11	10.55	10.6	9.95	9.97	-0.58	-5.5	1317226.0	13462802.05	498
2016-02-10	10.55	10.7	10.5	10.55	-0.08	-0.75	1165300.0	12371224.05	451
2016-02-09	10.6	10.9	10.5	10.63	-0.09	-0.84	1747061.0	18635247.65	647
2016-02-08	11.05	11.25	10.65	10.72	-0.26	-2.37	2034967.0	22254038.05	721
2016-02-07	11.05	11.35	10.85	10.98	-0.31	-2.75	1623238.0	17825522.3	684
2016-02-04	11.5	11.65	11.25	11.29	0.05	0.44	1870254.0	21306125.85	618
2016-02-03	10.75	11.35	10.75	11.24	0.3	2.74	2500582.0	27709079.65	693
2016-02-02	11.2	11.5	10.9	10.94	-0.49	-4.29	2118535.0	23681855.35	870
2016-02-01	11.05	11.55	11.05	11.43	0.08	0.7	3027251.0	34465412.25	830
2016-01-31	11.35	11.6	11.25	11.35	0.22	1.98	2552430.0	29122227.9	739
2016-01-28	10.8	11.25	10.75	11.13	0.49	4.61	2663016.0	29228811.2	798
2016-01-27	10.9	11.0	10.6	10.64	-0.1	-0.93	2074757.0	22339616.05	653
2016-01-26	10.4	10.85	10.25	10.74	-0.02	-0.19	1312155.0	13745937.6	501
2016-01-25	11.0	11.0	10.65	10.76	-0.19	-1.74	770903.0	8305450.9	316
2016-01-24	11.75	11.75	10.8	10.95	0.16	1.48	1752160.0	19366947.25	608
2016-01-21	10.0	11.25	10.0	10.79	0.54	5.27	736028.0	7581285.05	310
2016-01-20	11.05	11.05	10.25	10.25	-1.11	-9.77	1208208.0	12518728.6	347
2016-01-19	11.0	11.75	10.95	11.36	0.62	5.77	619727.0	6996556.5	285
2016-01-18	9.9	11.05	9.5	10.74	0.67	6.65	1260998.0	13102110.35	362
2016-01-17	10.2	10.3	10.0	10.07	-0.99	-8.95	1249993.0	12583543.6	353
2016-01-14	11.1	11.4	10.6	11.06	-0.62	-5.31	839772.0	9163785.4	275
2016-01-13	12.0	12.0	11.55	11.68	-0.21	-1.77	759043.0	8951096.1	288
2016-01-12	11.9	12.15	11.6	11.89	-0.38	-3.1	685688.0	8187884.65	292
2016-01-11	12.0	12.3	11.6	12.27	0.36	3.02	398563.0	4801706.3	209
2016-01-10	12.0	12.3	11.65	11.91	-0.1	-0.83	581229.0	7033048.85	336
2016-01-07	12.15	12.15	11.55	12.01	-0.61	-4.83	1386934.0	16455731.1	547
2016-01-06	13.1	13.25	12.55	12.62	-0.67	-5.04	320752.0	4124111.35	241
2016-01-05	13.6	13.6	13.05	13.29	-0.16	-1.19	362711.0	4777817.4	216
2016-01-04	14.25	14.25	12.85	13.45	-0.76	-5.35	676796.0	9295475.75	344
2016-01-03	14.05	14.35	14.05	14.21	-0.2	-1.39	302254.0	4295129.7	196
2015-12-31	14.55	14.55	14.0	14.41	0.09	0.63	647827.0	9199302.15	447
2015-12-30	14.7	14.9	14.2	14.32	-0.26	-1.78	463335.0	6724649.45	352
2015-12-29	14.7	14.7	13.9	14.58	-0.25	-1.69	442649.0	6350653.7	230
2015-12-28	14.5	15.0	14.5	14.83	-0.13	-0.87	663330.0	9781170.0	245
2015-12-27	15.0	15.1	14.7	14.96	0.02	0.13	217677.0	3255626.75	129
2015-12-24	15.1	15.35	14.85	14.94	0.0	0.0	501297.0	7568762.6	347
2015-12-23	14.85	15.15	14.8	14.94	0.15	1.01	796006.0	11930756.7	445
2015-12-22	14.5	14.85	14.4	14.79	0.39	2.71	639843.0	9373287.3	290
2015-12-21	14.1	14.55	14.1	14.4	-0.04	-0.28	441150.0	6337406.25	175
2015-12-20	14.55	14.55	14.35	14.44	-0.32	-2.17	315710.0	4554263.75	148
2015-12-17	14.55	14.85	14.55	14.76	0.36	2.5	317151.0	4663775.4	151
2015-12-16	14.5	14.6	14.35	14.4	0.04	0.28	222077.0	3208175.6	114
2015-12-15	14.35	14.45	14.15	14.36	0.27	1.92	555205.0	7944797.65	216
2015-12-14	15.0	15.0	14.0	14.09	-0.88	-5.88	489472.0	7098632.1	297
2015-12-13	14.5	15.1	14.2	14.97	-0.33	-2.16	612373.0	8935546.8	294
2015-12-10	15.5	15.55	15.3	15.3	-0.15	-0.97	190883.0	2943246.0	120
2015-12-09	15.7	15.7	15.4	15.45	-0.11	-0.71	277447.0	4312791.8	157
2015-12-08	15.5	15.85	15.3	15.56	-0.52	-3.23	514881.0	7972629.25	314
2015-12-07	16.35	16.35	16.0	16.08	-0.32	-1.95	354330.0	5728779.8	200
2015-12-06	16.35	16.6	16.3	16.4	-0.04	-0.24	405179.0	6650149.2	214
2015-12-03	16.6	16.7	16.4	16.44	-0.25	-1.5	482944.0	7984166.2	186
2015-12-02	16.9	16.95	16.65	16.69	-0.18	-1.07	705654.0	11805595.6	386
2015-12-01	16.8	17.0	16.65	16.87	0.17	1.02	710749.0	11976210.65	332
2015-11-30	16.55	16.75	16.4	16.7	0.13	0.78	330839.0	5502360.7	205
2015-11-29	16.7	16.8	16.4	16.57	-0.13	-0.78	409768.0	6780745.05	285
2015-11-26	16.85	17.1	16.7	16.7	-0.01	-0.06	332877.0	5631639.5	174
2015-11-25	16.95	17.0	16.7	16.71	-0.14	-0.83	216007.0	3631583.8	138
2015-11-24	17.0	17.15	16.8	16.85	0.02	0.12	622591.0	10586946.85	342
2015-11-23	16.85	17.05	16.8	16.83	-0.16	-0.94	475302.0	8016990.95	269
2015-11-22	17.0	17.15	16.9	16.99	0.19	1.13	475358.0	8090268.5	271
2015-11-19	16.5	16.9	16.5	16.8	0.24	1.45	461759.0	7707435.15	303
2015-11-18	16.55	16.6	16.35	16.56	0.14	0.85	144963.0	2396172.2	107
2015-11-17	16.75	16.9	16.4	16.42	-0.2	-1.2	261146.0	4338118.9	166
2015-11-16	16.5	16.7	16.25	16.62	0.26	1.59	366854.0	6038390.3	159
2015-11-15	16.6	16.8	16.25	16.36	-0.92	-5.32	796820.0	13214392.05	338
2015-11-12	17.2	17.35	17.05	17.28	0.02	0.12	292314.0	5027618.2	189
2015-11-11	16.9	17.5	16.85	17.26	0.37	2.19	692315.0	11874239.25	349
2015-11-10	17.0	17.2	16.85	16.89	-0.23	-1.34	327513.0	5576435.8	225
2015-11-09	17.3	17.3	16.95	17.12	-0.07	-0.41	483797.0	8266964.25	284
2015-11-08	17.05	17.2	16.6	17.19	-0.04	-0.23	356702.0	6030331.95	221
2015-11-05	17.35	17.5	17.0	17.23	-0.27	-1.54	475617.0	8214685.4	239
2015-11-04	17.75	17.75	17.0	17.5	0.03	0.17	708219.0	12252604.75	364
2015-11-03	17.8	17.8	17.4	17.47	-0.11	-0.63	205736.0	3606579.75	140
2015-11-02	17.45	18.0	17.3	17.58	0.16	0.92	434644.0	7698349.8	201
2015-11-01	17.5	17.5	17.0	17.42	-0.27	-1.53	381334.0	6592827.6	222
2015-10-29	17.9	18.05	17.25	17.69	0.13	0.74	439492.0	7782681.35	219
2015-10-28	17.2	17.8	16.75	17.56	0.03	0.17	972401.0	16830177.2	368
2015-10-27	18.9	18.9	17.5	17.53	-1.0	-5.4	836656.0	15090578.65	630
2015-10-26	18.3	18.65	17.8	18.53	0.1	0.54	495148.0	9021750.05	229
2015-10-25	18.7	19.05	18.35	18.43	-0.18	-0.97	779866.0	14557866.35	306
2015-10-22	18.45	18.65	17.9	18.61	-0.12	-0.64	773911.0	14193753.75	454
2015-10-21	18.6	19.1	18.4	18.73	0.06	0.32	1993000.0	37218953.8	1790
2015-10-20	18.4	19.5	18.4	18.67	-0.25	-1.32	552287.0	10430436.55	316
2015-10-19	18.65	19.0	18.4	18.92	0.47	2.55	1071267.0	20115418.6	437
2015-10-18	18.05	18.55	18.0	18.45	0.66	3.71	1532673.0	28066397.3	647
2015-10-15	18.2	18.2	17.8	17.79	-0.27	-1.5	754113.0	13573638.15	499
2015-10-14	17.65	18.3	17.55	18.06	0.24	1.35	975624.0	17528113.25	1497
2015-10-13	17.3	17.85	17.3	17.82	-0.01	-0.06	664774.0	11796527.55	286
2015-10-12	18.15	18.15	17.75	17.83	-0.25	-1.38	640144.0	11478440.4	384
2015-10-11	17.4	18.3	17.35	18.08	0.87	5.06	2637515.0	47235123.9	955
2015-10-08	17.0	17.35	16.8	17.21	0.24	1.41	1600280.0	27402224.3	722
2015-10-07	16.5	17.25	16.5	16.97	0.79	4.88	2834176.0	48010630.5	1233
2015-10-06	16.4	16.4	16.05	16.18	0.04	0.25	347980.0	5638215.65	194
2015-10-05	15.9	16.25	15.9	16.14	0.24	1.51	665422.0	10754582.6	303
2015-10-04	15.85	15.95	15.7	15.9	0.18	1.15	362363.0	5745349.9	228
2015-10-01	15.95	16.0	15.7	15.72	-0.17	-1.07	769124.0	12222658.35	252
2015-09-30	16.05	16.1	15.85	15.89	-0.01	-0.06	1699245.0	27155182.0	376
2015-09-29	15.5	16.1	15.5	15.9	-0.07	-0.44	516413.0	8191293.85	238
2015-09-21	15.6	16.05	15.6	15.97	0.05	0.31	781774.0	12448825.75	331
2015-09-20	15.8	16.1	15.65	15.92	-0.02	-0.13	758823.0	12032440.85	283
2015-09-17	16.1	16.1	15.9	15.94	-0.03	-0.19	949354.0	15177249.05	325
2015-09-16	16.15	16.25	15.9	15.97	-0.09	-0.56	1104880.0	17709346.95	404
2015-09-15	16.1	16.2	15.65	16.06	-0.06	-0.37	813412.0	13002592.35	375
2015-09-14	16.55	16.55	16.1	16.12	-0.4	-2.42	1145131.0	18639142.8	433
2015-09-13	16.7	16.85	16.45	16.52	-0.12	-0.72	1087038.0	18135245.7	478
2015-09-10	16.8	16.9	16.6	16.64	-0.36	-2.12	2028221.0	33944173.15	757
2015-09-09	17.05	17.3	16.85	17.0	0.05	0.29	4490460.0	76602531.2	1563
2015-09-08	16.8	17.05	16.45	16.95	0.36	2.17	1237209.0	20674486.05	427
2015-09-07	16.65	16.9	16.55	16.59	-0.02	-0.12	770413.0	12876940.2	385
2015-09-06	16.2	16.8	16.15	16.61	0.04	0.24	1321799.0	21810938.85	457
2015-09-03	16.9	17.0	16.5	16.57	-0.17	-1.02	631408.0	10515388.65	333
2015-09-02	16.55	16.85	16.25	16.74	-0.15	-0.89	744125.0	12336684.95	427
2015-09-01	17.8	17.8	16.8	16.89	-0.2	-1.17	847224.0	14576633.6	431
2015-08-31	16.7	17.15	16.5	17.09	0.08	0.47	754468.0	12730812.35	402
2015-08-30	17.85	17.95	16.7	17.01	0.09	0.53	1130434.0	19831467.65	530
2015-08-27	16.9	17.35	16.85	16.92	0.58	3.55	1870176.0	31969415.35	765
2015-08-26	16.35	16.8	16.2	16.34	-0.36	-2.16	1431902.0	23605606.85	559
2015-08-25	15.5	16.7	15.4	16.7	1.51	9.94	3103580.0	50611337.95	671
2015-08-24	15.7	16.4	14.75	15.19	-0.73	-4.59	2030398.0	31237774.7	668
2015-08-23	16.0	17.1	15.8	15.92	-1.63	-9.29	2441788.0	39849033.45	750
2015-08-20	16.6	17.7	16.05	17.55	0.49	2.87	1050581.0	17849547.05	492
2015-08-19	17.85	18.3	16.75	17.06	-0.91	-5.06	1509289.0	26262236.7	680
2015-08-18	19.1	19.1	17.5	17.97	-1.17	-6.11	736824.0	13377490.95	463
2015-08-17	19.0	19.6	19.0	19.14	-0.23	-1.19	642991.0	12374587.05	313
2015-08-16	20.1	20.25	19.2	19.37	-0.89	-4.39	729309.0	14328787.45	393
2015-08-13	20.35	20.5	20.2	20.26	0.06	0.3	662586.0	13479703.25	325
2015-08-12	19.9	20.2	19.9	20.2	-0.29	-1.42	878516.0	17617322.7	347
2015-08-11	20.75	20.75	20.35	20.49	-0.23	-1.11	954313.0	19639341.5	387
2015-08-10	20.4	20.8	20.4	20.72	0.32	1.57	1278894.0	26418917.4	426
2015-08-09	19.9	20.55	19.8	20.4	0.25	1.24	1327192.0	27000487.3	411
2015-08-06	20.5	20.6	20.0	20.15	-0.57	-2.75	1087496.0	22070345.3	423
2015-08-05	20.85	20.9	20.5	20.72	0.04	0.19	779893.0	16125517.25	386
2015-08-04	20.6	20.8	20.4	20.68	0.06	0.29	1464450.0	30169014.9	506
2015-08-03	20.4	20.9	20.25	20.62	-0.05	-0.24	1578012.0	32501037.35	646
2015-08-02	22.3	22.3	20.55	20.67	-1.75	-7.81	1965839.0	41536359.65	1015
2015-07-30	22.8	23.0	22.2	22.42	-0.73	-3.15	2875243.0	64834283.75	1342
2015-07-29	23.2	23.3	22.95	23.15	-0.04	-0.17	904330.0	20917489.85	616
2015-07-28	22.45	23.35	22.3	23.19	0.55	2.43	2504229.0	57192766.9	1386
2015-07-27	23.4	23.4	22.55	22.64	-0.91	-3.86	1806132.0	41519899.95	907
2015-07-26	23.4	23.7	22.95	23.55	0.32	1.38	1688696.0	39256894.1	746
2015-07-23	23.45	23.6	23.15	23.23	-0.36	-1.53	1328749.0	31039010.15	591
2015-07-22	23.25	23.9	23.2	23.59	0.67	2.92	2472364.0	58170121.15	1283
2015-07-15	22.75	23.0	22.55	22.92	0.2	0.88	2317734.0	52928882.7	878
2015-07-14	22.25	22.75	22.15	22.72	0.38	1.7	1654220.0	37216283.05	625
2015-07-13	22.35	22.45	22.05	22.34	0.04	0.18	902006.0	20060369.6	509
2015-07-12	22.15	22.6	21.9	22.3	0.25	1.13	3402810.0	76018039.55	1214
2015-07-09	21.55	22.35	21.45	22.05	0.55	2.56	2155470.0	47149836.0	861
2015-07-08	21.6	21.75	21.4	21.5	-0.48	-2.18	1056553.0	22761400.55	510
2015-07-07	21.85	22.05	21.5	21.98	-0.04	-0.18	1689596.0	36834201.45	702
2015-07-06	21.1	22.15	21.05	22.02	0.61	2.85	2129098.0	46408965.95	870
2015-07-05	21.0	21.5	21.0	21.41	0.64	3.08	2835949.0	60423060.5	1111
2015-07-02	20.9	20.95	20.65	20.77	-0.27	-1.28	1994275.0	41463220.1	621
2015-07-01	21.15	21.4	20.7	21.04	-0.03	-0.14	2076079.0	43757308.25	667
2015-06-30	20.6	21.3	20.6	21.07	-0.18	-0.85	4096474.0	85413035.85	1170
2015-06-29	21.1	21.3	20.9	21.25	-0.7	-3.19	1748912.0	36835072.1	534
2015-06-28	22.55	22.6	21.7	21.95	-0.54	-2.4	987147.0	21754307.8	544
2015-06-25	22.15	22.7	22.05	22.49	0.31	1.4	1125667.0	25200940.5	517
2015-06-24	22.15	22.2	21.8	22.18	0.1	0.45	1418764.0	31275832.35	556
2015-06-23	22.35	22.45	22.0	22.08	-0.19	-0.85	2280051.0	50559205.85	882
2015-06-22	23.0	23.15	22.15	22.27	-0.85	-3.68	2472581.0	55897851.6	1106
2015-06-21	23.45	23.5	23.05	23.12	-0.21	-0.9	1996603.0	46235159.55	781
2015-06-18	23.2	23.6	23.05	23.33	0.26	1.13	5303750.0	123533384.85	1646
2015-06-17	23.05	23.15	22.9	23.07	0.01	0.04	2076739.0	47790164.0	623
2015-06-16	23.0	23.1	22.8	23.06	0.07	0.3	2628520.0	60354347.6	773
2015-06-15	23.5	23.55	22.85	22.99	-0.35	-1.5	2497082.0	57605388.0	923
2015-06-14	22.8	23.45	22.8	23.34	0.59	2.59	2101412.0	48606651.75	930
2015-06-11	22.5	23.1	22.3	22.75	0.37	1.65	2134936.0	48276177.15	888
2015-06-10	22.8	22.9	22.3	22.38	-0.29	-1.28	2552360.0	57904551.95	873
2015-06-09	22.95	23.1	22.3	22.67	-0.39	-1.69	1551885.0	35220744.65	611
2015-06-08	23.3	23.4	23.0	23.06	-0.46	-1.96	726912.0	16891808.85	361
2015-06-07	23.35	23.75	23.35	23.52	-0.03	-0.13	1684161.0	39621647.0	665
2015-06-04	23.7	23.75	23.4	23.55	-0.06	-0.25	573147.0	13499245.8	281
2015-06-03	23.35	23.8	23.25	23.61	0.31	1.33	780549.0	18298404.8	375
2015-06-02	23.3	23.55	23.1	23.3	0.07	0.3	760761.0	17765838.15	402
2015-06-01	23.25	23.35	22.9	23.23	0.01	0.04	893816.0	20704519.8	421
2015-05-31	23.75	23.9	23.15	23.22	-0.52	-2.19	1229761.0	28903294.8	502
2015-05-28	23.75	23.9	23.55	23.74	-0.09	-0.38	1502254.0	35559680.3	491
2015-05-27	24.0	24.05	23.75	23.83	-0.23	-0.96	1079264.0	25851249.7	489
2015-05-26	24.2	24.3	24.05	24.06	-0.11	-0.46	2582536.0	62348305.6	731
2015-05-25	24.0	24.25	23.85	24.17	0.33	1.38	3153681.0	75931669.6	1077
2015-05-24	23.55	24.0	23.4	23.84	0.34	1.45	2583403.0	61112130.8	1010
2015-05-21	23.45	23.55	23.35	23.5	0.04	0.17	1776122.0	41700805.6	585
2015-05-20	23.9	23.9	23.4	23.46	-0.48	-2.01	2226900.0	52530977.15	893
2015-05-19	24.1	24.35	23.9	23.94	-0.14	-0.58	2885053.0	69547926.2	1226
2015-05-18	23.45	24.3	23.4	24.08	0.66	2.82	5325352.0	128022581.85	2145
2015-05-17	23.55	23.65	23.25	23.42	0.12	0.52	1781694.0	41784624.45	942
2015-05-14	22.85	23.4	22.7	23.3	0.54	2.37	5165482.0	119005517.75	1960
2015-05-13	22.9	23.1	22.7	22.76	-0.12	-0.52	2468603.0	56318264.95	614
2015-05-12	22.7	23.0	22.7	22.88	0.09	0.39	620868.0	14159987.65	280
2015-05-11	23.15	23.25	22.75	22.79	-0.48	-2.06	1272100.0	29307445.85	487
2015-05-10	23.35	23.4	23.15	23.27	0.03	0.13	817331.0	19001388.3	273
2015-05-07	23.05	23.25	23.0	23.24	0.01	0.04	1526009.0	35267119.75	546
2015-05-06	23.35	23.6	23.15	23.23	-0.19	-0.81	2149172.0	50198080.9	826
2015-05-05	23.65	24.0	23.2	23.42	-0.13	-0.55	3538282.0	83681326.0	1285
2015-05-04	23.4	23.7	23.35	23.55	0.13	0.56	589211.0	13866719.7	324
2015-05-03	23.8	23.85	23.1	23.42	-0.22	-0.93	1473086.0	34726508.15	653
2015-04-30	23.65	23.85	23.4	23.64	0.06	0.25	2120522.0	50104780.45	813
2015-04-29	23.55	23.7	22.9	23.58	0.19	0.81	1687436.0	39448842.2	971
2015-04-28	23.65	23.85	23.25	23.39	-0.11	-0.47	934746.0	22059132.2	491
2015-04-27	23.45	24.3	23.3	23.5	0.04	0.17	2801948.0	66035076.65	1086
2015-04-26	23.05	23.55	23.0	23.46	0.5	2.18	1770816.0	41284480.95	901
2015-04-23	22.3	23.15	22.25	22.96	0.6	2.68	1629046.0	37263081.2	942
2015-04-22	23.1	23.15	22.25	22.36	-0.39	-1.71	897480.0	20344548.0	590
2015-04-21	23.3	23.3	22.3	22.75	-1.24	-5.17	2725311.0	61960279.75	1147
2015-04-20	24.1	24.45	23.2	23.99	-0.07	-0.29	2612180.0	62519180.15	1346
2015-04-19	23.5	24.75	23.45	24.06	1.3	5.71	3279562.0	78727458.2	1493
2015-04-16	21.55	23.1	21.35	22.76	1.51	7.11	3493012.0	77971766.7	1590
2015-04-15	20.3	21.6	20.3	21.25	1.1	5.46	1695409.0	35562541.65	969
2015-04-14	20.25	20.6	20.1	20.15	-0.37	-1.8	1043373.0	21202260.5	427
2015-04-13	19.95	20.65	19.75	20.52	0.45	2.24	835844.0	17014821.4	401
2015-04-12	20.2	20.5	19.9	20.07	-0.01	-0.05	651515.0	13148133.1	405
2015-04-09	19.55	20.15	19.5	20.08	0.39	1.98	816952.0	16198040.45	448
2015-04-08	19.7	20.15	19.6	19.69	0.08	0.41	1120501.0	22240946.65	570
2015-04-07	19.4	19.85	19.3	19.61	0.5	2.62	580846.0	11401291.4	316
2015-04-06	19.2	19.35	18.9	19.11	0.01	0.05	613039.0	11701511.25	328
2015-04-05	19.85	19.85	18.7	19.1	-0.78	-3.92	1294518.0	24849152.1	548
2015-04-02	20.45	20.6	19.8	19.88	-0.42	-2.07	1027918.0	20707223.7	549
2015-04-01	19.85	20.4	19.5	20.3	0.32	1.6	1221888.0	24413572.25	497
2015-03-31	20.6	20.85	19.75	19.98	-0.91	-4.36	1691508.0	33870795.6	669
2015-03-30	21.0	21.15	20.65	20.89	-0.07	-0.33	506343.0	10630477.5	258
2015-03-29	20.55	21.1	20.55	20.96	0.72	3.56	633784.0	13152966.45	354
2015-03-26	19.2	20.6	19.2	20.24	-0.59	-2.83	1060796.0	21358729.35	508
2015-03-25	22.95	22.95	20.6	20.83	-2.05	-8.96	1077248.0	23064827.3	611
2015-03-24	22.7	23.2	22.7	22.88	-0.12	-0.52	666816.0	15336577.1	345
2015-03-23	22.6	23.15	22.55	23.0	0.4	1.77	492571.0	11317777.55	274
2015-03-22	22.35	22.95	22.15	22.6	0.5	2.26	493915.0	11118512.1	328
2015-03-19	22.2	22.35	21.9	22.1	0.16	0.73	264071.0	5846623.55	176
2015-03-18	22.15	22.15	21.05	21.94	-0.16	-0.72	557684.0	12186401.15	329
2015-03-17	22.05	22.3	21.9	22.1	0.03	0.14	478607.0	10550922.0	310
2015-03-16	22.95	23.0	21.7	22.07	-0.89	-3.88	1198763.0	26824190.75	668
2015-03-15	22.8	23.25	22.55	22.96	0.02	0.09	967149.0	22205285.25	512
2015-03-12	22.8	23.3	22.75	22.94	0.28	1.24	1280234.0	29481102.2	617
2015-03-11	22.85	22.9	22.5	22.66	-0.25	-1.09	741699.0	16821196.5	382
2015-03-10	23.15	23.15	22.9	22.91	-0.28	-1.21	775434.0	17838204.2	340
2015-03-09	23.55	23.6	23.1	23.19	-0.27	-1.15	679279.0	15893591.25	415
2015-03-08	23.1	23.75	22.85	23.46	0.38	1.65	1466248.0	34209203.35	741
2015-03-05	22.9	23.3	22.9	23.08	0.28	1.23	1068374.0	24703164.7	655
2015-03-04	22.9	23.1	22.8	22.8	-0.08	-0.35	329149.0	7560978.5	238
2015-03-03	22.8	22.95	22.65	22.88	0.1	0.44	406166.0	9261515.35	260
2015-03-02	22.55	23.05	22.5	22.78	0.22	0.98	554555.0	12644992.65	332
2015-03-01	22.65	22.8	22.45	22.56	-0.03	-0.13	291610.0	6576543.9	195
2015-02-26	22.9	22.95	22.55	22.59	-0.03	-0.13	363002.0	8249777.9	236
2015-02-25	22.5	22.7	22.45	22.62	0.05	0.22	191566.0	4325117.8	173
2015-02-24	22.4	22.7	22.4	22.57	0.07	0.31	249202.0	5625685.45	153
2015-02-23	22.75	22.75	22.35	22.5	-0.22	-0.97	259347.0	5858575.6	225
2015-02-22	22.9	22.95	22.6	22.72	0.02	0.09	385790.0	8777329.45	322
2015-02-19	22.8	23.1	22.5	22.7	-0.14	-0.61	655043.0	14884673.25	461
2015-02-18	23.5	23.5	22.65	22.84	-0.52	-2.23	741225.0	17022151.8	547
2015-02-17	23.95	24.1	23.3	23.36	-0.63	-2.63	652820.0	15412957.9	460
2015-02-16	24.3	24.3	23.9	23.99	-0.31	-1.28	384163.0	9257681.1	295
2015-02-15	24.2	24.45	24.15	24.3	0.56	2.36	911476.0	22122763.4	444
2015-02-12	23.3	23.9	23.3	23.74	0.44	1.89	673672.0	15951032.85	364
2015-02-11	23.7	24.05	23.0	23.3	-0.59	-2.47	456514.0	10782293.15	353
2015-02-10	24.15	24.2	23.65	23.89	-0.14	-0.58	516569.0	12345620.65	357
2015-02-09	23.6	24.3	23.4	24.03	0.6	2.56	1978534.0	47406667.25	923
2015-02-08	23.35	23.7	23.1	23.43	0.66	2.9	1855329.0	43469354.9	863
2015-02-05	23.05	23.3	22.7	22.77	-0.51	-2.19	1654553.0	37911269.25	730
2015-02-04	23.45	23.55	23.05	23.28	0.15	0.65	852890.0	19931894.15	456
2015-02-03	23.4	23.7	23.0	23.13	0.06	0.26	1558842.0	36500053.3	853
2015-02-02	23.1	23.6	22.65	23.07	-0.02	-0.09	1981957.0	45671563.75	1024
2015-02-01	24.0	24.2	23.0	23.09	0.28	1.23	2736869.0	65014501.15	1196
2015-01-29	23.2	23.2	22.5	22.81	-0.37	-1.6	1852810.0	42283369.4	1176
2015-01-28	21.3	23.35	21.3	23.18	1.88	8.83	3322966.0	74200250.45	1675
2015-01-27	21.15	21.7	21.15	21.3	0.21	1.0	1544024.0	33073403.25	992
2015-01-26	20.95	21.4	20.6	21.09	0.41	1.98	2303918.0	48222857.65	1191
2015-01-22	20.1	21.4	19.65	20.68	0.98	4.97	7592225.0	157236043.65	3358
2015-01-21	19.7	19.7	19.7	19.7	1.76	9.81	1046220.0	20610534.0	205
2015-01-20	17.8	18.15	17.7	17.94	-0.1	-0.55	800576.0	14336598.75	437
2015-01-19	18.3	18.35	17.85	18.04	-0.35	-1.9	1398636.0	25229012.1	734
2015-01-18	17.0	18.5	16.9	18.39	1.57	9.33	2209718.0	39693515.65	1065
2015-01-15	17.1	17.2	16.75	16.82	0.02	0.12	831067.0	14153741.85	410
2015-01-14	16.65	17.1	16.6	16.8	0.39	2.38	1006712.0	16921441.6	501
2015-01-13	16.0	16.45	15.85	16.41	-0.01	-0.06	433475.0	7029340.05	296
2015-01-12	16.25	16.9	16.25	16.42	-0.06	-0.36	710948.0	11765100.2	408
2015-01-11	16.3	16.5	16.2	16.48	0.12	0.73	638713.0	10467766.7	308
2015-01-08	16.7	16.7	16.3	16.36	0.2	1.24	808345.0	13143948.9	375
2015-01-07	15.6	16.5	15.6	16.16	0.35	2.21	1455740.0	23411627.2	675
2015-01-06	15.05	15.9	14.85	15.81	-0.14	-0.88	623484.0	9495500.0	412
2015-01-05	16.2	16.4	15.8	15.95	-0.81	-4.83	734225.0	11812932.75	521
2015-01-04	16.8	17.35	16.7	16.76	-0.14	-0.83	1168194.0	19845026.15	550
2015-01-01	16.25	17.05	16.0	16.9	0.7	4.32	1196291.0	19749385.45	619
2014-12-31	17.1	17.2	15.7	16.2	-0.69	-4.09	1170390.0	19096879.25	650
2014-12-30	17.35	17.6	16.8	16.89	-1.69	-9.1	2534322.0	43628410.95	1070
2014-12-29	19.1	19.2	18.4	18.58	-0.29	-1.54	1259068.0	23818845.85	789
2014-12-28	17.8	19.4	17.75	18.87	1.09	6.13	2010658.0	37514905.25	989
2014-12-25	17.8	18.1	17.4	17.78	-0.01	-0.06	666132.0	11814052.4	479
2014-12-24	17.25	18.2	17.25	17.79	0.7	4.1	858055.0	15164347.25	467
2014-12-23	16.5	17.2	16.3	17.09	0.38	2.27	977207.0	16403335.05	502
2014-12-22	16.7	17.1	16.2	16.71	0.1	0.6	1039365.0	17409645.4	493
2014-12-21	17.0	17.3	16.0	16.61	0.26	1.59	2397377.0	40029350.05	970
2014-12-18	15.6	16.35	15.6	16.35	1.47	9.88	1356906.0	21836870.25	550
2014-12-17	14.8	15.0	14.05	14.88	0.53	3.69	495204.0	7257273.9	296
2014-12-16	15.35	15.35	14.35	14.35	-1.55	-9.75	755432.0	11029128.45	405
2014-12-15	17.85	17.95	15.7	15.9	-1.5	-8.62	1591620.0	26916355.2	702
2014-12-14	17.25	17.85	17.25	17.4	-0.84	-4.61	258583.0	4553517.85	165
2014-12-11	17.9	18.55	17.65	18.24	-0.08	-0.44	569267.0	10243085.35	294
2014-12-10	18.25	18.45	18.1	18.32	-0.11	-0.6	701569.0	12817024.95	312
2014-12-09	18.85	18.85	17.5	18.43	-0.75	-3.91	1326253.0	24133389.4	650
2014-12-08	19.6	19.6	19.05	19.18	-0.52	-2.64	611448.0	11879847.95	323
2014-12-07	19.9	19.9	19.6	19.7	-0.22	-1.1	492098.0	9713732.65	353
2014-12-04	19.5	20.15	19.5	19.92	0.55	2.84	1068144.0	21183750.15	650
2014-12-03	19.2	19.5	19.15	19.37	0.26	1.36	655111.0	12693567.45	464
2014-12-02	19.95	19.95	19.0	19.11	-0.01	-0.05	797416.0	15550387.1	535
2014-12-01	19.2	19.5	18.9	19.12	-0.08	-0.42	1014024.0	19489314.9	566
2014-11-30	19.25	20.0	19.2	19.2	-2.13	-9.99	1077786.0	20984277.9	673
2014-11-27	21.65	22.1	21.05	21.33	-0.45	-2.07	859338.0	18542276.35	391
2014-11-26	21.7	21.95	21.1	21.78	-0.17	-0.77	301218.0	6530435.9	244
2014-11-25	22.65	22.65	21.7	21.95	-0.67	-2.96	524250.0	11564503.1	372
2014-11-24	23.05	23.05	22.5	22.62	-0.34	-1.48	435539.0	9915684.8	326
2014-11-23	22.95	23.2	22.85	22.96	0.26	1.15	745387.0	17134335.85	460
2014-11-20	22.8	23.0	22.65	22.7	-0.14	-0.61	802417.0	18337611.95	387
2014-11-19	23.0	23.1	22.6	22.84	0.21	0.93	840882.0	19262478.0	461
2014-11-18	22.1	23.0	22.1	22.63	0.61	2.77	424159.0	9509380.1	205
2014-11-17	23.1	23.1	21.55	22.02	-1.1	-4.76	309669.0	6899620.15	268
2014-11-16	23.5	23.6	23.05	23.12	-0.57	-2.41	319405.0	7450486.8	220
2014-11-13	23.9	23.9	23.5	23.69	-0.04	-0.17	152047.0	3605709.3	144
2014-11-12	23.85	23.95	23.6	23.73	-0.07	-0.29	193289.0	4594357.55	196
2014-11-11	23.9	24.15	23.55	23.8	-0.26	-1.08	322264.0	7681651.2	324
2014-11-10	23.95	24.2	23.6	24.06	0.33	1.39	341590.0	8184868.35	291
2014-11-09	23.9	24.0	23.55	23.73	-0.16	-0.67	181832.0	4314536.7	203
2014-11-06	23.75	24.0	23.5	23.89	0.21	0.89	280340.0	6648330.8	313
2014-11-05	23.65	24.3	22.9	23.68	0.01	0.04	563456.0	13237265.9	624
2014-11-04	25.2	25.6	23.4	23.67	-1.74	-6.85	1004143.0	24675873.75	722
2014-11-03	24.85	25.5	24.8	25.41	0.49	1.97	383161.0	9621572.95	257
2014-11-02	24.9	25.1	24.8	24.92	0.33	1.34	331502.0	8271833.85	254
2014-10-30	24.9	25.1	24.35	24.59	-0.29	-1.17	655044.0	16178030.25	441
2014-10-29	25.4	25.8	24.7	24.88	0.2	0.81	1430296.0	36273158.4	825
2014-10-28	24.5	24.7	24.3	24.68	0.24	0.98	357826.0	8756279.5	272
2014-10-27	24.7	24.8	24.3	24.44	-0.18	-0.73	239512.0	5853486.6	211
2014-10-26	24.3	24.7	24.0	24.62	0.3	1.23	489381.0	11945779.8	322
2014-10-23	24.35	24.4	24.0	24.32	-0.23	-0.94	529661.0	12809247.3	331
2014-10-22	24.4	24.9	23.8	24.55	0.32	1.32	689765.0	16870211.75	460
2014-10-21	23.1	24.35	23.05	24.23	1.09	4.71	661467.0	15728093.5	456
2014-10-20	23.45	23.45	22.9	23.14	-0.05	-0.22	509481.0	11767472.35	290
2014-10-19	23.8	23.95	22.9	23.19	0.7	3.11	506224.0	11756414.2	381
2014-10-16	22.8	23.9	22.2	22.49	-2.07	-8.43	979296.0	22687614.9	580
2014-10-15	25.0	25.3	24.5	24.56	-0.66	-2.62	694319.0	17291120.6	331
2014-10-14	26.0	26.0	24.9	25.22	-0.9	-3.45	732711.0	18559151.9	381
2014-10-13	25.5	26.2	25.5	26.12	0.44	1.71	624255.0	16226112.9	347
2014-10-12	26.7	27.0	25.4	25.68	-1.57	-5.76	618935.0	16322029.8	427
2014-10-02	27.4	27.8	27.0	27.25	-0.46	-1.66	487207.0	13309982.9	376
2014-10-01	27.8	28.3	27.5	27.71	0.19	0.69	843256.0	23566138.6	539
2014-09-30	26.8	27.9	26.8	27.52	0.8	2.99	1210407.0	33234968.4	586
2014-09-29	26.2	27.0	26.2	26.72	0.44	1.67	762545.0	20415336.1	448
2014-09-28	26.6	26.6	25.9	26.28	-0.23	-0.87	517047.0	13515886.5	360
2014-09-25	27.0	27.2	26.4	26.51	-0.34	-1.27	587785.0	15674711.5	354
2014-09-24	27.5	27.6	26.3	26.85	-0.65	-2.36	670435.0	18010821.4	463
2014-09-22	27.9	27.9	27.0	27.5	-0.66	-2.34	1788675.0	48908380.8	768
2014-09-21	28.8	28.9	28.1	28.16	-0.52	-1.81	520331.0	14802089.3	351
2014-09-18	28.2	29.3	28.1	28.68	0.63	2.25	2103840.0	60663255.2	1139
2014-09-17	28.0	28.3	27.7	28.05	0.34	1.23	902265.0	25262272.6	519
2014-09-16	27.8	28.0	27.6	27.71	0.0	0.0	451599.0	12552983.0	319
2014-09-15	28.0	28.3	27.5	27.71	-0.33	-1.18	1204383.0	33463414.0	580
2014-09-14	28.6	29.3	27.9	28.04	-0.78	-2.71	1801899.0	51613586.0	978
2014-09-11	29.8	29.8	28.0	28.82	-0.56	-1.91	4685978.0	135653547.5	2528
2014-09-10	27.2	29.9	27.2	29.38	2.15	7.9	8161602.0	238624061.2	3017
2014-09-09	26.8	27.5	26.8	27.23	0.41	1.53	1977095.0	53814825.5	693
2014-09-08	26.8	26.9	26.4	26.82	0.12	0.45	910787.0	24281810.3	459
2014-09-07	26.9	27.0	26.6	26.7	0.06	0.23	1449083.0	38799783.7	611
2014-09-04	26.3	27.5	26.1	26.64	0.36	1.37	4433847.0	119109167.1	1393
2014-09-03	26.0	26.5	26.0	26.28	0.15	0.57	1600291.0	42007100.1	608
2014-09-02	26.3	26.3	25.9	26.13	-0.14	-0.53	708500.0	18492118.0	357
2014-09-01	26.4	26.6	26.2	26.27	-0.01	-0.04	685141.0	18085483.8	351
2014-08-31	26.2	26.4	26.0	26.28	0.29	1.12	849750.0	22285349.2	415
2014-08-28	26.2	26.5	25.9	25.99	-0.28	-1.07	2016831.0	52753919.1	855
2014-08-27	25.5	26.4	25.5	26.27	0.86	3.38	2290205.0	59382264.6	1010
2014-08-26	25.2	25.5	25.1	25.41	0.16	0.63	647965.0	16438900.0	354
2014-08-25	25.8	25.9	24.8	25.25	-0.45	-1.75	1175613.0	29814193.8	602
2014-08-24	25.7	26.1	25.5	25.7	0.19	0.74	1638749.0	42238502.7	679
2014-08-21	25.6	25.7	25.3	25.51	0.07	0.28	841827.0	21492971.4	412
2014-08-20	25.5	25.7	25.3	25.44	-0.05	-0.2	754479.0	19214848.7	359
2014-08-19	25.4	25.8	25.3	25.49	-0.02	-0.08	1092782.0	27995514.6	479
2014-08-18	25.3	25.6	25.1	25.51	0.26	1.03	1205284.0	30530462.0	557
2014-08-17	25.1	25.4	25.1	25.25	0.17	0.68	418573.0	10546494.4	274
2014-08-14	25.5	25.5	25.0	25.08	-0.43	-1.69	1088478.0	27375420.3	582
2014-08-13	25.6	25.7	25.5	25.51	-0.09	-0.35	528830.0	13531924.1	275
2014-08-12	25.7	26.0	25.5	25.6	-0.04	-0.16	943038.0	24303044.2	527
2014-08-11	25.5	25.7	25.4	25.64	0.23	0.91	1345532.0	34376236.3	526
2014-08-10	25.3	25.8	25.3	25.41	0.34	1.36	1473351.0	37602940.0	728
2014-08-07	25.1	25.4	25.0	25.07	0.07	0.28	900328.0	22716093.8	495
2014-08-06	25.0	25.1	24.9	25.0	0.0	0.0	854873.0	21398622.6	329
2014-08-05	25.1	25.4	24.9	25.0	-0.05	-0.2	818136.0	20573061.6	501
2014-08-04	24.85	25.2	24.85	25.05	0.24	0.97	730078.0	18280234.05	453
2014-08-03	24.9	25.0	24.65	24.81	-0.01	-0.04	573802.0	14272458.7	397
2014-07-24	25.0	25.0	24.5	24.82	-0.19	-0.76	1208857.0	29985733.65	629
2014-07-23	25.2	25.5	25.0	25.01	-0.1	-0.4	824450.0	20782969.9	556
2014-07-22	24.95	25.8	24.95	25.11	0.36	1.45	1695022.0	42767380.6	863
2014-07-21	24.8	24.95	24.7	24.75	-0.1	-0.4	447320.0	11107314.25	350
2014-07-20	25.3	25.3	24.6	24.85	-1.64	-6.19	2845904.0	70730825.0	1431
2014-07-17	26.8	26.9	26.3	26.49	-0.5	-1.85	819181.0	21763822.6	403
2014-07-16	26.6	27.3	26.6	26.99	0.24	0.9	940914.0	25387254.7	482
2014-07-15	26.6	26.9	26.5	26.75	0.06	0.22	592758.0	15597385.0	308
2014-07-14	26.3	27.0	26.3	26.69	0.34	1.29	800422.0	21425084.1	509
2014-07-13	26.1	26.8	26.1	26.35	0.29	1.11	1078799.0	28567569.0	578
2014-07-10	25.8	26.4	25.8	26.06	0.23	0.89	1300185.0	33973679.6	653
2014-07-09	25.4	26.1	25.4	25.83	0.46	1.81	956899.0	24743194.9	500
2014-07-08	25.4	25.6	25.1	25.37	-0.14	-0.55	710014.0	18020709.0	281
2014-07-07	25.7	25.7	25.3	25.51	0.02	0.08	479784.0	12235109.2	317
2014-07-06	24.65	25.8	24.65	25.49	1.36	5.64	1859755.0	47124684.6	946
2014-07-03	24.25	24.45	24.05	24.13	-0.2	-0.82	624625.0	15126622.1	352
2014-07-02	24.15	24.4	24.15	24.33	0.28	1.16	484969.0	11777968.25	332
2014-07-01	23.7	24.25	23.7	24.05	0.33	1.39	550685.0	13238040.75	353
2014-06-30	23.8	24.0	23.45	23.72	-0.03	-0.13	251532.0	5964949.45	237
2014-06-29	23.6	23.95	23.5	23.75	-0.21	-0.88	286106.0	6778860.4	266
2014-06-26	24.05	24.15	23.95	23.96	-0.16	-0.66	178110.0	4274682.6	184
2014-06-25	23.9	24.2	23.65	24.12	0.34	1.43	416851.0	10002399.55	317
2014-06-24	23.95	23.95	23.45	23.78	-0.05	-0.21	423198.0	9979326.95	273
2014-06-23	24.1	24.1	23.6	23.83	-0.44	-1.81	317749.0	7588565.15	329
2014-06-22	24.5	24.8	24.15	24.27	-0.08	-0.33	501294.0	12290058.75	349
2014-06-19	24.3	24.65	24.1	24.35	0.18	0.74	777551.0	18946605.7	560
2014-06-18	24.25	24.4	24.0	24.17	-0.05	-0.21	706111.0	17078557.0	338
2014-06-17	24.0	24.4	23.7	24.22	0.06	0.25	1082369.0	26057758.05	567
2014-06-16	24.95	24.95	24.05	24.16	-0.82	-3.28	595646.0	14670118.6	383
2014-06-15	25.3	25.5	24.75	24.98	-0.71	-2.76	735496.0	18486680.3	437
2014-06-12	25.6	26.1	25.4	25.69	0.06	0.23	949699.0	24390810.6	484
2014-06-11	25.7	25.8	25.4	25.63	-0.12	-0.47	608790.0	15592027.6	366
2014-06-10	26.4	26.4	25.6	25.75	-0.47	-1.79	1133092.0	29365482.8	544
2014-06-09	25.8	26.4	25.7	26.22	0.36	1.39	1788932.0	46883922.4	603
2014-06-08	26.0	26.3	25.0	25.86	-0.02	-0.08	1703011.0	43981507.4	772
2014-06-05	26.0	26.3	25.8	25.88	-0.02	-0.08	1128973.0	29367214.2	625
2014-06-04	25.9	26.0	25.5	25.9	0.1	0.39	1109206.0	28577360.6	646
2014-06-03	26.0	26.3	25.5	25.8	-0.13	-0.5	3002473.0	77890963.9	1210
2014-06-02	25.5	26.1	25.2	25.93	0.6	2.37	2858634.0	73063897.5	1378
2014-06-01	24.55	25.4	24.55	25.33	0.77	3.14	3572306.0	89697138.9	1622
2014-05-29	24.95	25.1	24.35	24.56	-0.24	-0.97	1280149.0	31644501.05	822
2014-05-28	24.95	25.7	24.6	24.8	-0.15	-0.6	4374718.0	110446965.4	2067
2014-05-27	24.75	25.0	24.6	24.95	0.22	0.89	1588140.0	39414749.6	932
2014-05-26	24.9	25.2	24.7	24.73	0.25	1.02	2989847.0	74516355.15	1446
2014-05-25	23.9	24.6	23.7	24.48	0.33	1.37	1753816.0	42635925.95	919
2014-05-22	24.15	24.25	24.1	24.15	0.03	0.12	1408246.0	34030991.0	429
2014-05-21	23.9	24.25	23.9	24.12	0.15	0.63	657605.0	15864552.0	446
2014-05-20	24.05	24.15	23.8	23.97	-0.04	-0.17	623630.0	14941914.35	478
2014-05-19	24.45	24.45	23.7	24.01	-0.39	-1.6	1344350.0	32368333.4	824
2014-05-18	24.5	24.7	24.35	24.4	-0.05	-0.2	1205659.0	29513728.2	674
2014-05-15	24.5	25.0	24.4	24.45	0.0	0.0	2146699.0	52861652.25	1197
2014-05-14	24.75	24.8	24.3	24.45	-0.24	-0.97	1461831.0	35746176.95	882
2014-05-13	24.45	24.95	24.45	24.69	0.33	1.35	1902470.0	47038726.6	924
2014-05-12	24.15	24.4	24.15	24.36	0.12	0.5	849319.0	20616974.9	448
2014-05-11	24.35	24.4	24.1	24.24	-0.06	-0.25	474875.0	11506415.8	354
2014-05-08	24.4	24.45	24.25	24.3	-0.04	-0.16	368038.0	8960170.0	315
2014-05-07	24.3	24.6	24.1	24.34	-0.13	-0.53	973105.0	23694629.65	515
2014-05-06	24.3	24.55	24.1	24.47	0.26	1.07	1318937.0	32151125.35	702
2014-05-05	24.5	24.55	24.2	24.21	-0.29	-1.18	860814.0	20921862.45	620
2014-05-04	24.7	24.95	24.4	24.5	0.94	3.99	4663550.0	115012935.1	2570
2014-05-01	23.55	23.85	23.45	23.56	0.09	0.38	1061255.0	25144163.85	665
2014-04-30	23.4	23.55	23.4	23.47	0.08	0.34	795288.0	18670104.05	548
2014-04-29	23.65	23.7	23.3	23.39	-0.23	-0.97	1078752.0	25394168.4	639
2014-04-28	23.7	23.9	23.6	23.62	0.0	0.0	778429.0	18443681.05	574
2014-04-27	23.85	23.85	23.6	23.62	-0.28	-1.17	1092581.0	25894102.85	805
2014-04-24	24.25	24.25	23.85	23.9	-0.35	-1.44	821026.0	19665316.05	600
2014-04-23	24.55	24.55	23.8	24.25	-0.2	-0.82	1776074.0	42998151.1	1094
2014-04-22	24.7	24.7	24.3	24.45	-0.13	-0.53	1067568.0	26090257.55	638
2014-04-21	24.8	24.95	24.5	24.58	-1.28	-4.95	3034971.0	75070586.3	1548
2014-04-20	25.3	26.0	25.3	25.86	0.45	1.77	1142499.0	29393797.3	688
2014-04-17	25.5	25.7	25.3	25.41	-0.16	-0.63	730856.0	18601022.9	450
2014-04-16	25.5	25.8	25.1	25.57	0.04	0.16	1290705.0	32859116.5	773
2014-04-15	26.0	26.3	25.5	25.53	-0.24	-0.93	1742077.0	45191100.6	1007
2014-04-14	24.95	26.0	24.9	25.77	0.74	2.96	2536699.0	64876692.0	1166
2014-04-13	25.0	25.2	24.75	25.03	-0.27	-1.07	1139574.0	28479537.75	643
2014-04-10	25.4	26.0	25.0	25.3	0.3	1.2	3368257.0	85716487.4	1514
2014-04-09	24.95	26.4	24.5	25.0	0.25	1.01	6661339.0	171150415.95	3288
2014-04-08	24.7	24.8	24.5	24.75	0.1	0.41	2340144.0	57677182.65	1078
2014-04-07	24.95	24.95	24.55	24.65	-0.25	-1.0	1389159.0	34355535.1	676
2014-04-06	24.9	25.6	24.8	24.9	-0.05	-0.2	1898792.0	47686183.4	991
2014-04-03	25.3	25.5	24.8	24.95	-0.25	-0.99	1423990.0	35725147.55	736
2014-04-02	25.1	25.8	24.75	25.2	0.2	0.8	3727866.0	94191180.75	1861
2014-04-01	26.1	26.2	24.9	25.0	-0.9	-3.47	3463513.0	87922175.9	2293
2014-03-31	23.65	26.0	23.5	25.9	2.2	9.28	7010557.0	176002720.2	3210
2014-03-30	23.1	23.7	23.1	23.7	0.65	2.82	1089673.0	25558087.7	557
2014-03-27	23.25	23.3	22.95	23.05	-0.2	-0.86	403352.0	9327206.6	280
2014-03-26	23.35	23.35	23.1	23.25	-0.05	-0.21	286950.0	6676717.55	220
2014-03-25	23.1	23.4	23.1	23.3	0.2	0.87	369401.0	8605041.0	272
2014-03-24	23.2	23.25	23.0	23.1	0.0	0.0	361975.0	8373779.55	204
2014-03-23	22.55	23.25	22.5	23.1	0.6	2.67	921377.0	21045367.35	469
2014-03-20	22.8	22.85	22.5	22.5	-0.35	-1.53	523501.0	11826223.0	348
2014-03-19	23.0	23.0	22.8	22.85	-0.2	-0.87	346984.0	7944874.15	275
2014-03-18	23.25	23.25	22.95	23.05	-0.15	-0.65	549192.0	12686887.45	344
2014-03-17	23.1	23.3	23.1	23.2	0.1	0.43	235098.0	5455785.95	173
2014-03-16	23.15	23.35	23.1	23.1	-0.15	-0.65	365855.0	8482235.5	224
2014-03-13	23.3	23.4	23.15	23.25	0.0	0.0	467666.0	10900458.35	282
2014-03-12	23.3	23.3	23.1	23.25	-0.05	-0.21	502508.0	11675804.2	272
2014-03-11	23.35	23.4	23.25	23.3	0.0	0.0	400015.0	9330944.55	304
2014-03-10	23.35	23.4	23.2	23.3	-0.05	-0.21	453322.0	10573549.0	297
2014-03-09	23.4	23.6	23.35	23.35	0.05	0.21	479199.0	11237935.45	302
2014-03-06	23.4	23.45	23.25	23.3	0.0	0.0	510493.0	11921442.15	323
2014-03-05	23.65	23.9	23.25	23.3	-0.4	-1.69	840344.0	19671019.35	518
2014-03-04	23.3	23.85	23.3	23.7	0.45	1.94	526340.0	12424437.2	351
2014-03-03	23.3	23.35	23.0	23.25	-0.05	-0.21	630200.0	14618090.05	303
2014-03-02	23.8	24.0	23.25	23.3	-0.55	-2.31	815322.0	19201393.25	503
2014-02-27	24.2	24.2	23.85	23.85	-0.3	-1.24	618205.0	14819029.3	461
2014-02-26	24.15	24.5	23.95	24.15	0.1	0.42	1153645.0	27915938.0	587
2014-02-25	23.9	24.25	23.7	24.05	0.3	1.26	1920121.0	46044807.35	771
2014-02-24	24.0	24.0	23.65	23.75	0.0	0.0	593503.0	14097187.95	353
2014-02-23	23.45	24.1	23.35	23.75	0.35	1.5	1371193.0	32475064.4	609
2014-02-20	23.6	23.75	23.35	23.4	-0.15	-0.64	449250.0	10569568.7	351
2014-02-19	23.3	23.7	23.3	23.55	0.25	1.07	687405.0	16162725.8	435
2014-02-18	23.15	23.3	23.15	23.3	0.1	0.43	366550.0	8524236.15	179
2014-02-17	23.3	23.35	23.15	23.2	0.0	0.0	519713.0	12085854.8	239
2014-02-16	23.25	23.5	23.2	23.2	-0.05	-0.22	827133.0	19307543.2	326
2014-02-13	23.3	23.3	23.15	23.25	0.0	0.0	590437.0	13725277.25	277
2014-02-12	23.25	23.35	23.2	23.25	0.1	0.43	539942.0	12566200.4	220
2014-02-11	23.3	23.45	23.0	23.15	-0.15	-0.64	635993.0	14845305.1	324
2014-02-10	23.35	23.4	23.2	23.3	-0.05	-0.21	454257.0	10582001.7	251
2014-02-09	23.35	23.45	23.25	23.35	0.15	0.65	747869.0	17465393.2	338
2014-02-06	23.3	23.5	23.2	23.2	-0.1	-0.43	704214.0	16389286.4	288
2014-02-05	23.4	23.4	23.25	23.3	0.05	0.22	778843.0	18159090.25	427
2014-02-04	23.55	23.85	23.15	23.25	-0.75	-3.13	3752717.0	87689876.25	1806
2014-02-03	23.45	24.5	23.35	24.0	0.55	2.35	3744212.0	91786552.95	988
2014-02-02	23.15	24.0	23.15	23.45	0.15	0.64	781359.0	18367018.75	581
2014-01-30	23.45	23.45	23.1	23.3	-0.25	-1.06	515827.0	11998368.35	416
2014-01-29	24.0	24.1	23.45	23.55	-0.3	-1.26	698050.0	16609762.75	425
2014-01-28	24.0	24.2	23.8	23.85	-0.2	-0.83	984723.0	23556834.9	557
2014-01-27	24.65	24.85	24.0	24.05	-0.55	-2.24	1510066.0	36751379.9	819
2014-01-26	23.0	24.65	23.0	24.6	-0.15	-0.61	1317931.0	31747766.75	837
2014-01-23	25.0	25.3	24.7	24.75	-0.25	-1.0	976703.0	24305564.6	734
2014-01-22	23.3	25.2	23.3	25.0	1.75	7.53	2377794.0	58577188.2	1654
2014-01-21	23.3	23.55	22.8	23.25	-0.1	-0.43	604308.0	13941268.1	474
2014-01-20	23.7	23.9	23.0	23.35	-0.65	-2.71	1360129.0	31762019.8	743
2014-01-19	24.45	24.45	23.9	24.0	-0.5	-2.04	1148381.0	27577153.8	588
2014-01-16	24.85	24.9	24.5	24.5	-0.35	-1.41	376859.0	9299075.3	228
2014-01-15	24.8	25.0	24.6	24.85	0.1	0.4	524901.0	13032610.55	302
2014-01-14	24.4	25.2	24.4	24.75	-0.05	-0.2	611886.0	15160013.5	488
2014-01-13	25.5	25.5	24.7	24.8	-0.8	-3.13	1070987.0	26896647.8	819
2014-01-12	26.0	26.0	25.5	25.6	-0.4	-1.54	1354212.0	37095943.3	314
2014-01-09	26.3	26.3	25.8	26.0	-0.2	-0.76	946394.0	24618178.7	423
2014-01-08	26.5	26.6	26.0	26.2	-0.1	-0.38	1539320.0	41523499.7	497
2014-01-07	26.1	26.5	25.8	26.3	0.3	1.15	668785.0	17526970.5	486
2014-01-06	26.0	26.2	25.5	26.0	0.0	0.0	665239.0	17165030.7	450
2014-01-05	26.6	26.8	25.8	26.0	-0.6	-2.26	830922.0	21730907.3	558
2014-01-02	26.5	27.0	26.0	26.6	0.4	1.53	816468.0	21768216.6	651
2014-01-01	25.3	26.7	25.0	26.2	1.0	3.97	1581259.0	41171074.1	1083
2013-12-31	25.0	25.3	24.9	25.2	0.1	0.4	396064.0	9975791.6	232
2013-12-30	25.0	25.1	24.85	25.1	0.3	1.21	242447.0	6046022.9	184
2013-12-29	25.3	25.4	24.8	24.8	-0.4	-1.59	403006.0	10098316.0	258
2013-12-26	25.4	25.5	25.1	25.2	-0.1	-0.4	235900.0	5967071.2	184
2013-12-25	25.2	25.6	25.1	25.3	0.2	0.8	266721.0	6753888.8	230
2013-12-24	25.3	25.5	25.1	25.1	-0.3	-1.18	342219.0	8669573.5	250
2013-12-23	25.0	25.5	24.6	25.4	0.3	1.2	624482.0	15753704.2	347
2013-12-22	25.8	25.9	24.8	25.1	-0.2	-0.79	855733.0	21666066.15	605
2013-12-19	24.05	26.0	23.9	25.3	1.3	5.42	2318802.0	57848611.2	1153
2013-12-18	24.2	24.3	24.0	24.0	-0.1	-0.41	487016.0	11711583.25	263
2013-12-17	24.3	24.5	23.9	24.1	-0.25	-1.03	606091.0	14678883.3	314
2013-12-16	24.55	24.55	24.25	24.35	-0.1	-0.41	532689.0	12982374.85	236
2013-12-15	24.1	24.55	24.1	24.45	0.3	1.24	629880.0	15381642.9	356
2013-12-12	24.05	24.15	23.95	24.15	0.0	0.0	482733.0	11603274.65	229
2013-12-11	24.05	24.15	24.05	24.15	-0.05	-0.21	342092.0	8246094.35	247
2013-12-10	24.05	24.4	24.05	24.2	-0.1	-0.41	1078035.0	26140598.55	427
2013-12-09	24.55	24.6	24.0	24.3	-0.1	-0.41	1439022.0	34876174.6	756
2013-12-08	23.9	24.45	23.9	24.4	0.75	3.17	1179953.0	28539615.15	720
2013-12-05	23.3	23.75	23.2	23.65	0.45	1.94	1147170.0	26958158.55	561
2013-12-04	22.7	23.45	22.55	23.2	0.5	2.2	911414.0	21020070.0	612
2013-12-03	23.4	23.4	22.55	22.7	-0.75	-3.2	1014653.0	23376990.75	444
2013-12-02	23.45	23.7	23.2	23.45	-0.1	-0.42	869088.0	20362697.95	343
2013-12-01	23.7	23.9	23.45	23.55	-0.1	-0.42	932564.0	22075608.45	472
2013-11-28	23.3	23.9	23.3	23.65	0.35	1.5	1429214.0	33787018.9	751
2013-11-27	23.4	23.4	23.1	23.3	-0.15	-0.64	1184052.0	27572110.95	570
2013-11-26	23.15	23.7	23.15	23.45	0.3	1.3	2849574.0	66798615.75	1084
2013-11-25	22.4	23.15	22.35	23.15	0.7	3.12	1958998.0	44511559.75	784
2013-11-24	22.3	22.5	22.25	22.45	0.15	0.67	1123930.0	25155979.05	493
2013-11-21	22.25	22.4	22.2	22.3	0.05	0.22	1572722.0	35004651.45	450
2013-11-20	22.1	22.35	22.05	22.25	0.3	1.37	1440430.0	31956316.25	645
2013-11-19	21.8	22.05	21.5	21.95	0.1	0.46	1546368.0	33845150.55	818
2013-11-18	21.1	21.9	21.0	21.85	0.75	3.55	3559094.0	76934201.35	1333
2013-11-17	21.1	21.6	21.05	21.1	0.1	0.48	2478768.0	52906084.3	943
2013-11-14	20.3	21.6	20.2	21.0	0.75	3.7	2950138.0	61572038.7	1467
2013-11-13	20.0	20.35	20.0	20.25	0.15	0.75	877262.0	17715923.55	432
2013-11-12	20.25	20.65	20.05	20.1	-0.1	-0.5	1647411.0	33573059.6	841
2013-11-11	19.4	20.3	19.35	20.2	0.7	3.59	2138209.0	42596083.8	867
2013-11-10	19.6	19.75	19.4	19.5	-0.05	-0.26	865872.0	16976982.5	378
2013-11-07	19.4	19.6	19.35	19.55	0.15	0.77	1228997.0	23946036.0	522
2013-11-06	19.35	19.55	19.25	19.4	0.2	1.04	1067288.0	20720443.25	579
2013-11-05	18.8	19.35	18.75	19.2	0.4	2.13	1701722.0	32584588.15	828
2013-11-04	19.1	19.2	18.75	18.8	-0.35	-1.83	1238585.0	23469650.3	668
2013-11-03	19.4	19.4	19.15	19.15	-0.2	-1.03	1230064.0	23676078.05	655
2013-10-31	19.5	19.65	19.25	19.35	-0.2	-1.02	2361359.0	45828298.35	1046
2013-10-30	20.3	20.35	19.0	19.55	-0.65	-3.22	4397491.0	86273002.9	2142
2013-10-29	19.95	20.2	19.8	20.2	0.25	1.25	1214042.0	24234424.15	651
2013-10-28	20.25	20.45	19.9	19.95	-0.35	-1.72	1536644.0	30951695.65	718
2013-10-27	19.95	20.6	19.9	20.3	0.25	1.25	2130880.0	43272524.6	956
2013-10-24	19.7	20.05	19.7	20.05	0.05	0.25	920573.0	18330177.75	484
2013-10-23	20.25	20.25	19.85	20.0	-0.3	-1.48	2151804.0	43136209.4	746
2013-10-22	20.05	20.35	19.95	20.3	0.2	1.0	2461532.0	49661781.1	1054
2013-10-21	20.05	20.1	19.8	20.1	-0.05	-0.25	1745347.0	34863331.5	861
2013-10-20	19.25	20.45	19.05	20.15	1.4	7.47	4425200.0	87641342.25	1685
2013-10-10	18.8	18.95	18.7	18.75	-0.1	-0.53	631730.0	11888463.2	324
2013-10-09	18.95	19.1	18.65	18.85	-0.1	-0.53	1701332.0	32097802.7	633
2013-10-08	18.45	18.95	18.35	18.95	0.45	2.43	1765241.0	32819827.8	576
2013-10-07	19.0	19.0	18.5	18.5	-0.5	-2.63	1882167.0	35278647.05	688
2013-10-06	19.3	19.4	18.6	19.0	-0.35	-1.81	3798511.0	72189033.2	1316
2013-10-03	18.65	19.4	18.5	19.35	0.75	4.03	4204406.0	80164604.45	1323
2013-10-02	18.4	18.65	18.4	18.6	0.25	1.36	1182952.0	21937862.3	373
2013-10-01	18.4	18.45	18.25	18.35	0.05	0.27	641286.0	11790406.95	284
2013-09-30	18.45	18.6	18.15	18.3	-0.2	-1.08	956444.0	17578468.65	345
2013-09-29	18.7	18.7	18.2	18.5	-0.2	-1.07	1362847.0	25143610.65	509
2013-09-26	18.8	19.0	18.5	18.7	-0.05	-0.27	2567068.0	48203793.9	769
2013-09-25	18.8	18.8	18.6	18.75	-0.05	-0.27	1126905.0	21112311.9	526
2013-09-24	18.9	19.15	18.75	18.8	0.2	1.08	3343019.0	63136203.25	1068
2013-09-19	18.65	18.95	18.45	18.6	0.3	1.64	4287268.0	80140843.55	1481
2013-09-18	18.65	18.75	18.2	18.3	-0.25	-1.35	2987047.0	55105607.05	1323
2013-09-17	18.25	19.0	18.0	18.55	0.3	1.64	6604535.0	122748487.95	2215
2013-09-16	18.35	18.9	17.7	18.25	0.35	1.96	18799014.0	344346028.7	5454
2013-09-15	16.7	17.9	16.55	17.9	1.6	9.82	6133540.0	106918600.25	1364
2013-09-12	16.0	16.3	16.0	16.3	0.25	1.56	1012987.0	16432275.8	313
2013-09-11	16.3	16.3	16.0	16.05	-0.2	-1.23	1023873.0	16518245.2	339
2013-09-10	16.4	16.45	16.05	16.25	0.4	2.52	1953925.0	31734925.8	514
2013-09-09	16.0	16.0	15.5	15.85	-0.1	-0.63	1111405.0	17542211.65	297
2013-09-08	16.1	16.25	15.9	15.95	-0.05	-0.31	1008337.0	16190684.35	295
2013-09-05	15.5	16.15	15.5	16.0	0.4	2.56	1917261.0	30336422.5	642
2013-09-04	15.7	15.8	15.45	15.6	-0.15	-0.95	610994.0	9563717.55	269
2013-09-03	15.95	16.0	15.5	15.75	-0.15	-0.94	1087564.0	17043814.3	402
2013-09-02	15.75	16.0	15.65	15.9	0.15	0.95	794726.0	12523041.55	317
2013-09-01	15.8	16.0	15.7	15.75	0.2	1.29	875099.0	13811641.85	377
2013-08-29	15.8	15.95	15.45	15.55	-0.1	-0.64	914532.0	14338790.9	386
2013-08-28	14.5	15.95	14.5	15.65	0.35	2.29	1035820.0	15867645.3	532
2013-08-27	16.55	16.55	15.3	15.3	-1.65	-9.73	2060562.0	32787689.7	819
2013-08-26	17.1	17.15	16.8	16.95	-0.3	-1.74	752420.0	12794693.15	410
2013-08-25	17.55	17.6	17.2	17.25	-0.35	-1.99	791833.0	13757970.45	366
2013-08-22	17.75	17.75	17.6	17.6	-0.15	-0.85	507137.0	8965486.3	238
2013-08-21	17.75	17.9	17.7	17.75	-0.15	-0.84	557592.0	9910501.3	297
2013-08-20	17.55	17.9	17.4	17.9	0.3	1.7	1045683.0	18356844.35	295
2013-08-19	17.45	17.65	17.4	17.6	0.2	1.15	667102.0	11729210.35	277
2013-08-18	17.15	17.55	17.15	17.4	0.0	0.0	1002236.0	17462651.75	430
2013-08-15	17.15	17.5	17.1	17.4	0.2	1.16	1053275.0	18288414.95	394
2013-08-14	17.55	17.55	17.1	17.2	-0.4	-2.27	1332318.0	23040798.25	536
2013-08-13	17.5	17.9	17.4	17.6	0.2	1.15	1241126.0	21886450.9	576
2013-08-05	16.8	17.45	16.8	17.4	0.9	5.45	3874092.0	66254268.85	1156
2013-08-04	16.45	16.65	16.45	16.5	0.05	0.3	628181.0	10399520.05	189
2013-08-01	16.45	16.45	16.3	16.45	0.0	0.0	456303.0	7465637.7	217
2013-07-31	16.45	16.55	16.45	16.45	-0.1	-0.6	487726.0	8042122.45	238
2013-07-30	16.45	16.6	16.45	16.55	0.15	0.91	593500.0	9800126.3	257
2013-07-29	16.4	16.5	16.35	16.4	0.0	0.0	404874.0	6643637.15	183
2013-07-28	16.5	16.65	16.35	16.4	-0.1	-0.61	886803.0	14615485.8	352
2013-07-25	16.7	16.75	16.4	16.5	-0.2	-1.2	1119204.0	18485517.55	435
2013-07-24	16.85	17.0	16.6	16.7	-0.15	-0.89	1440895.0	24204019.4	462
2013-07-23	16.7	16.95	16.7	16.85	0.1	0.6	1746491.0	29325094.85	495
2013-07-22	16.4	16.9	16.4	16.75	0.4	2.45	1672707.0	27802780.3	550
2013-07-21	16.0	16.5	16.0	16.35	0.25	1.55	1968431.0	32091216.2	614
2013-07-18	16.4	16.45	16.0	16.1	-0.1	-0.62	3731201.0	60742406.05	926
2013-07-17	16.1	16.35	16.0	16.2	0.1	0.62	2609274.0	42283356.3	871
2013-07-16	16.1	16.15	16.0	16.1	-0.1	-0.62	1149390.0	18473704.4	441
2013-07-15	15.9	16.2	15.7	16.2	0.3	1.89	2181182.0	34857425.85	633
2013-07-14	15.9	16.05	15.8	15.9	0.0	0.0	1543559.0	24558026.7	491
2013-07-11	15.75	15.9	15.65	15.9	0.15	0.95	891086.0	14024722.4	363
2013-07-10	15.7	15.9	15.65	15.75	0.0	0.0	682158.0	10734049.0	283
2013-07-09	15.9	16.0	15.7	15.75	-0.1	-0.63	1491761.0	23579234.65	594
2013-07-08	15.65	16.15	15.6	15.85	0.25	1.6	4686107.0	74422409.65	1432
2013-07-07	15.3	15.8	15.25	15.6	0.65	4.35	3243328.0	50314959.2	1238
2013-07-04	15.05	15.1	14.95	14.95	0.05	0.34	969657.0	14574356.55	343
2013-07-03	15.05	15.3	14.9	14.9	-0.2	-1.32	1698351.0	25568713.4	743
2013-07-02	15.3	15.4	15.05	15.1	-0.25	-1.63	1812207.0	27537060.8	745
2013-07-01	14.75	15.55	14.7	15.35	0.6	4.07	1916918.0	29024607.25	799
2013-06-30	14.75	14.85	14.65	14.75	-0.1	-0.67	683763.0	10072904.45	282
2013-06-26	14.95	15.0	14.75	14.85	-0.05	-0.34	682457.0	10126608.75	295
2013-06-25	14.9	15.0	14.85	14.9	-0.05	-0.33	699934.0	10449838.15	302
2013-06-24	15.05	15.05	14.75	14.95	-0.15	-0.99	1126874.0	16731664.1	478
2013-06-23	15.15	15.3	15.0	15.1	0.0	0.0	1138493.0	17224126.95	418
2013-06-22	14.85	15.15	14.85	15.1	-0.05	-0.33	1310677.0	19701954.85	489
2013-06-19	15.55	15.55	15.05	15.15	-0.3	-1.94	2354927.0	35847255.2	1038
2013-06-18	14.8	15.6	14.7	15.45	0.7	4.75	3167424.0	47836565.3	1070
2013-06-17	14.7	14.9	14.6	14.75	0.25	1.72	1569363.0	23137828.75	542
2013-06-16	14.15	14.55	14.15	14.5	0.1	0.69	1873751.0	27008905.75	822
2013-06-15	15.05	15.15	13.9	14.4	-1.0	-6.49	4497570.0	66396230.45	1745
2013-06-12	14.65	15.45	14.6	15.4	0.8	5.48	4027398.0	60571320.75	1134
2013-06-11	14.55	14.85	14.5	14.6	0.05	0.34	1728652.0	25368043.2	490
2013-06-10	14.65	14.65	14.55	14.55	-0.15	-1.02	736088.0	10747306.65	267
2013-06-09	14.6	14.75	14.45	14.7	0.15	1.03	1232258.0	17998888.15	503
2013-06-08	14.7	14.75	14.5	14.55	-0.05	-0.34	1328753.0	19451999.15	476
2013-06-05	14.25	14.9	14.25	14.6	0.4	2.82	6991328.0	102397070.95	1859
2013-06-04	14.25	14.6	14.2	14.2	-0.05	-0.35	3191277.0	45930197.25	757
2013-06-03	14.05	14.25	14.05	14.25	0.1	0.71	785330.0	11133759.25	266
2013-06-02	14.15	14.2	14.1	14.15	0.0	0.0	657542.0	9311059.35	257
2013-06-01	14.0	14.2	13.95	14.15	0.0	0.0	825659.0	11610171.25	362
2013-05-29	14.3	14.35	14.15	14.15	-0.15	-1.05	784679.0	11176325.9	309
2013-05-28	14.2	14.35	14.2	14.3	0.1	0.7	967323.0	13823265.2	384
2013-05-27	14.1	14.2	14.05	14.2	0.1	0.71	662448.0	9356081.6	261
2013-05-26	14.15	14.25	14.05	14.1	-0.05	-0.35	788228.0	11168445.65	361
2013-05-25	14.25	14.3	14.05	14.15	-0.2	-1.39	1049776.0	14916117.9	412
2013-05-22	14.55	14.65	14.3	14.35	-0.1	-0.69	1148526.0	16573129.7	410
2013-05-21	14.35	14.65	14.25	14.45	0.2	1.4	2599913.0	37612183.2	864
2013-05-20	14.2	14.4	14.1	14.25	0.1	0.71	1902921.0	27145763.95	722
2013-05-19	13.9	14.25	13.8	14.15	0.3	2.17	2413378.0	34019598.85	977
2013-05-18	13.7	13.85	13.6	13.85	0.25	1.84	1530684.0	20971611.0	580
2013-05-15	14.0	14.05	13.6	13.6	-0.35	-2.51	1350123.0	18601126.6	571
2013-05-14	13.7	14.1	13.7	13.95	0.3	2.2	1698840.0	23696339.15	787
2013-05-13	13.8	13.85	13.5	13.65	-0.25	-1.8	543054.0	7431428.6	349
2013-05-12	13.95	14.0	13.85	13.9	-0.1	-0.71	444504.0	6191228.85	199
2013-05-11	14.0	14.05	13.9	14.0	0.1	0.72	535750.0	7490207.7	237
2013-05-08	13.9	14.1	13.9	13.9	0.1	0.72	989450.0	13849767.55	370
2013-05-07	13.9	13.95	13.8	13.8	-0.1	-0.72	362734.0	5030791.3	202
2013-05-06	14.0	14.05	13.85	13.9	-0.05	-0.36	716243.0	9966094.6	324
2013-05-05	14.05	14.1	13.95	13.95	-0.1	-0.71	621887.0	8728330.25	330
2013-05-04	14.05	14.15	14.0	14.05	0.1	0.72	561517.0	7897528.95	300
2013-05-01	13.8	14.05	13.8	13.95	0.15	1.09	1603337.0	22338476.95	531
2013-04-30	13.8	13.85	13.75	13.8	0.0	0.0	261533.0	3608448.75	171
2013-04-29	13.8	13.85	13.75	13.8	0.0	0.0	284526.0	3927910.05	194
2013-04-28	13.75	13.85	13.75	13.8	0.0	0.0	408407.0	5629770.2	232
2013-04-27	13.95	14.0	13.75	13.8	-0.1	-0.72	1202848.0	16669472.0	448
2013-04-24	13.95	13.95	13.9	13.9	0.0	0.0	399547.0	5562745.05	223
2013-04-23	14.1	14.1	13.8	13.9	-0.1	-0.71	653372.0	9084623.15	318
2013-04-22	13.95	14.15	13.9	14.0	0.0	0.0	788579.0	11063797.25	321
2013-04-21	13.95	14.0	13.8	14.0	-0.15	-1.06	1023330.0	14209686.8	495
2013-04-20	14.05	14.15	14.05	14.15	-0.05	-0.35	600965.0	8478590.6	257
2013-04-17	14.15	14.2	14.0	14.2	0.05	0.35	554036.0	7809426.35	351
2013-04-16	14.15	14.15	14.05	14.15	-0.15	-1.05	1076479.0	15177796.05	450
2013-04-15	14.35	14.45	14.15	14.3	-0.05	-0.35	478230.0	6858773.35	303
2013-04-14	14.4	14.45	14.3	14.35	-0.05	-0.35	796603.0	11446125.85	377
2013-04-13	14.6	14.75	14.4	14.4	-0.1	-0.69	1406421.0	20463843.1	591
2013-04-10	14.45	14.75	14.45	14.5	0.05	0.35	1574334.0	22974647.0	576
2013-04-09	14.45	14.6	14.4	14.45	0.1	0.7	1336908.0	19365181.8	404
2013-04-08	14.15	14.55	14.15	14.35	0.15	1.06	798637.0	11508494.5	290
2013-04-07	14.15	14.25	14.15	14.2	-0.1	-0.7	550479.0	7818835.1	245
2013-04-06	14.35	14.35	14.0	14.3	-0.15	-1.04	829471.0	11750541.3	397
2013-04-03	14.55	14.55	14.3	14.45	-0.1	-0.69	866841.0	12511436.9	316
2013-04-02	14.5	14.6	14.5	14.55	0.0	0.0	303029.0	4403248.55	158
2013-04-01	14.55	14.65	14.5	14.55	0.0	0.0	482796.0	7034207.95	229
2013-03-31	14.45	14.6	14.45	14.55	0.1	0.69	701920.0	10196829.05	332
2013-03-30	14.65	14.75	14.3	14.45	-0.15	-1.03	1005020.0	14646792.7	468
2013-03-27	14.6	14.7	14.55	14.6	0.05	0.34	584112.0	8540351.4	299
2013-03-26	14.7	14.85	14.55	14.55	-0.2	-1.36	1366324.0	20105519.95	523
2013-03-25	14.65	14.8	14.45	14.75	0.1	0.68	2077536.0	30332289.85	706
2013-03-24	14.55	14.8	14.5	14.65	0.15	1.03	1565451.0	22915502.05	474
2013-03-23	14.45	14.65	14.45	14.5	0.1	0.69	548106.0	7962485.45	248
2013-03-20	14.4	14.45	14.3	14.4	0.0	0.0	662794.0	9525265.35	216
2013-03-19	14.35	14.45	14.3	14.4	0.05	0.35	586972.0	8442138.0	255
2013-03-18	14.35	14.4	14.25	14.35	-0.1	-0.69	509616.0	7304153.85	244
2013-03-17	14.3	14.5	14.25	14.45	0.1	0.7	632508.0	9092851.6	324
2013-03-16	14.15	14.35	14.15	14.35	0.2	1.41	672995.0	9555840.15	297
2013-03-13	14.0	14.2	13.9	14.15	0.1	0.71	575850.0	8096927.65	267
2013-03-12	14.4	14.4	13.9	14.05	-0.45	-3.1	788822.0	11208073.4	364
2013-03-11	14.45	14.5	14.4	14.5	0.15	1.05	319329.0	4610245.05	151
2013-03-10	14.55	14.55	14.35	14.35	-0.15	-1.03	359152.0	5177966.05	175
2013-03-09	14.35	14.55	14.35	14.5	0.2	1.4	375260.0	5427382.2	184
2013-03-06	14.3	14.35	14.25	14.3	0.05	0.35	127455.0	1824810.25	108
2013-03-05	14.25	14.35	14.25	14.25	0.0	0.0	201943.0	2888199.9	124
2013-03-04	14.45	14.45	14.25	14.25	-0.25	-1.72	219587.0	3140636.05	156
2013-03-03	14.6	14.6	14.3	14.5	-0.15	-1.02	420691.0	6089217.25	190
2013-03-02	14.7	14.75	14.6	14.65	-0.05	-0.34	246639.0	3616396.05	123
2013-02-27	14.65	14.7	14.55	14.7	0.1	0.68	443076.0	6462672.45	190
2013-02-26	14.8	14.8	14.55	14.6	-0.25	-1.68	422878.0	6190350.7	225
2013-02-25	14.9	14.9	14.8	14.85	0.05	0.34	272827.0	4053337.7	123
2013-02-24	14.95	14.95	14.8	14.8	-0.1	-0.67	334322.0	4981232.55	163
2013-02-23	14.95	15.0	14.9	14.9	-0.05	-0.33	175363.0	2618484.95	123
2013-02-20	15.0	15.05	14.9	14.95	-0.05	-0.33	435381.0	6498288.35	196
2013-02-19	15.0	15.05	14.9	15.0	-0.1	-0.66	419588.0	6294218.35	189
2013-02-18	15.1	15.2	15.0	15.1	0.0	0.0	312495.0	4709433.6	206
2013-02-17	15.3	15.3	15.1	15.1	-0.3	-1.95	707661.0	10765485.6	301
2013-02-16	15.15	15.4	15.15	15.4	0.25	1.65	460109.0	7012771.0	296
2013-02-13	15.1	15.25	15.05	15.15	0.05	0.33	391417.0	5934578.75	238
2013-02-12	15.15	15.15	15.0	15.1	-0.05	-0.33	436366.0	6579701.2	189
2013-02-11	15.05	15.2	14.95	15.15	0.3	2.02	746170.0	11262213.0	360
2013-02-10	14.95	15.1	14.85	14.85	-0.1	-0.67	765561.0	11490508.1	350
2013-02-09	14.9	15.0	14.85	14.95	0.1	0.67	543261.0	8099803.9	250
2013-02-06	15.15	15.15	14.85	14.85	-0.2	-1.33	420177.0	6302680.65	292
2013-02-05	15.05	15.25	14.65	15.05	-0.25	-1.63	1246902.0	18706816.45	693
2013-02-04	14.65	15.5	14.6	15.3	0.75	5.15	1292147.0	19375530.75	620
2013-02-03	14.8	14.85	14.55	14.55	-0.3	-2.02	482818.0	7094860.95	292
2013-02-02	15.0	15.05	14.85	14.85	-0.05	-0.34	717231.0	10718906.25	311
2013-01-30	14.8	15.05	14.75	14.9	0.15	1.02	603246.0	8980577.25	326
2013-01-29	14.7	14.85	14.65	14.75	0.0	0.0	340150.0	5021789.55	202
2013-01-28	14.75	14.85	14.7	14.75	-0.05	-0.34	262912.0	3880029.95	144
2013-01-27	14.95	14.95	14.7	14.8	-0.2	-1.33	692751.0	10261887.4	420
2013-01-26	15.0	15.05	14.85	15.0	0.15	1.01	342418.0	5115766.85	214
2013-01-23	15.15	15.15	14.7	14.85	-0.3	-1.98	731997.0	10987982.3	384
2013-01-22	15.1	15.15	15.0	15.15	0.05	0.33	945620.0	14231462.8	340
2013-01-21	15.0	15.25	14.85	15.1	0.2	1.34	1677845.0	25311743.2	681
2013-01-20	14.8	14.95	14.75	14.9	-0.05	-0.33	190366.0	2829564.25	141
2013-01-19	14.7	14.95	14.7	14.95	0.1	0.67	394215.0	5845474.4	233
2013-01-16	15.0	15.0	14.8	14.85	-0.2	-1.33	256360.0	3824156.05	203
2013-01-15	15.15	15.2	15.0	15.05	-0.05	-0.33	345763.0	5224156.35	262
2013-01-14	15.1	15.25	15.1	15.1	-0.05	-0.33	273319.0	4150945.7	181
2013-01-13	15.2	15.3	15.05	15.15	-0.15	-0.98	455767.0	6910003.0	281
2013-01-12	15.35	15.35	15.2	15.3	0.05	0.33	477087.0	7286250.05	284
2013-01-09	15.05	15.25	15.05	15.25	0.15	0.99	520323.0	7872303.2	345
2013-01-08	15.4	15.45	14.8	15.1	-0.35	-2.27	1314787.0	19930189.5	604
2013-01-07	15.35	15.65	15.3	15.45	0.15	0.98	1427712.0	22031016.45	566
2013-01-06	15.3	15.55	15.1	15.3	0.0	0.0	1421434.0	21755515.0	633
2013-01-05	14.65	15.4	14.6	15.3	0.85	5.88	1511659.0	22523360.4	637
2013-01-02	14.15	14.55	14.15	14.45	0.3	2.12	1266501.0	18237643.85	599
2013-01-01	14.0	14.15	13.95	14.15	0.35	2.54	505114.0	7092253.0	243
2012-12-31	14.1	14.1	13.7	13.8	-0.25	-1.78	446042.0	6193381.55	331
2012-12-30	14.2	14.3	14.0	14.05	-0.1	-0.71	297734.0	4209797.85	239
2012-12-29	14.15	14.25	14.1	14.15	-0.1	-0.7	474692.0	6727458.45	266
2012-12-26	14.05	14.25	13.95	14.25	0.1	0.71	404523.0	5675014.9	256
2012-12-25	14.25	14.3	14.05	14.15	-0.1	-0.7	433838.0	6145650.4	262
2012-12-24	14.4	14.4	14.15	14.25	-0.15	-1.04	613100.0	8761701.15	301
2012-12-23	14.5	14.5	14.4	14.4	-0.1	-0.69	198344.0	2867047.35	162
2012-12-22	14.55	14.55	14.45	14.5	-0.15	-1.02	269058.0	3900584.6	202
2012-12-19	14.5	14.7	14.4	14.65	0.2	1.38	593275.0	8621645.95	333
2012-12-18	14.65	14.75	14.4	14.45	-0.3	-2.03	576689.0	8415373.05	402
2012-12-17	14.55	14.8	14.45	14.75	0.15	1.03	788874.0	11522812.8	429
2012-12-16	14.35	14.6	14.25	14.6	0.15	1.04	718478.0	10374293.2	404
2012-12-15	14.3	14.45	14.3	14.45	0.15	1.05	449812.0	6463289.85	253
2012-12-12	14.1	14.3	14.05	14.3	0.2	1.42	518145.0	7338396.5	383
2012-12-11	13.9	14.1	13.9	14.1	0.25	1.81	455524.0	6373125.8	270
2012-12-10	14.0	14.05	13.8	13.85	-0.25	-1.77	679462.0	9467938.3	307
2012-12-09	14.3	14.35	14.0	14.1	-0.2	-1.4	542435.0	7684366.2	323
2012-12-08	14.35	14.4	14.15	14.3	0.05	0.35	645849.0	9212862.35	315
2012-12-05	14.1	14.3	14.1	14.25	0.05	0.35	754544.0	10712375.75	292
2012-12-04	14.2	14.3	14.0	14.2	-0.15	-1.05	570154.0	8061811.65	352
2012-12-03	13.95	14.4	13.8	14.35	0.4	2.87	964168.0	13557541.75	523
2012-12-02	13.85	14.05	13.6	13.95	0.15	1.09	664249.0	9143247.0	348
2012-12-01	13.9	13.9	13.65	13.8	0.5	3.76	1003513.0	13837313.8	445
2012-11-28	13.2	13.5	13.2	13.3	0.0	0.0	625977.0	8397794.45	330
2012-11-27	13.5	13.6	13.2	13.3	-0.3	-2.21	1017973.0	13612595.95	385
2012-11-26	13.3	13.7	12.95	13.6	0.3	2.26	1332345.0	17726190.0	575
2012-11-25	14.0	14.0	13.2	13.3	-0.7	-5.0	1019821.0	13734259.05	522
2012-11-24	14.05	14.2	13.9	14.0	0.15	1.08	761619.0	10678079.05	335
2012-11-21	13.95	14.0	13.8	13.85	-0.15	-1.07	570828.0	7942975.35	320
2012-11-20	14.2	14.2	13.75	14.0	-0.1	-0.71	824218.0	11577674.65	360
2012-11-19	14.6	14.65	13.85	14.1	-0.45	-3.09	896744.0	12651122.1	508
2012-11-18	14.7	14.7	14.55	14.55	-0.2	-1.36	734773.0	10740287.85	307
2012-11-17	14.8	14.8	14.55	14.75	-0.1	-0.67	410338.0	6014365.4	285
2012-11-14	15.05	15.1	14.75	14.85	-0.2	-1.33	529598.0	7927649.5	391
2012-11-13	15.1	15.15	15.0	15.05	-0.05	-0.33	300165.0	4522133.7	171
2012-11-12	15.15	15.2	15.05	15.1	-0.05	-0.33	212098.0	3205606.25	161
2012-11-11	15.35	15.35	15.15	15.15	-0.25	-1.62	279968.0	4268628.35	204
2012-11-10	15.35	15.5	15.25	15.4	-0.2	-1.28	495995.0	7624519.0	298
2012-11-07	15.7	15.75	15.5	15.6	0.0	0.0	363068.0	5669472.05	237
2012-11-06	15.4	15.75	15.4	15.6	0.25	1.63	809403.0	12585224.05	362
2012-11-05	15.25	15.45	15.15	15.35	0.15	0.99	508591.0	7804787.3	258
2012-11-04	15.3	15.45	15.2	15.2	-0.1	-0.65	444466.0	6790707.3	282
2012-11-03	15.4	15.5	15.3	15.3	0.05	0.33	321829.0	4940970.8	227
2012-10-24	15.0	15.3	14.9	15.25	0.15	0.99	289650.0	4380390.1	230
2012-10-23	15.2	15.25	15.1	15.1	-0.2	-1.31	385024.0	5830226.65	203
2012-10-22	15.45	15.5	15.25	15.3	-0.2	-1.29	357810.0	5493288.55	223
2012-10-21	15.45	15.7	15.45	15.5	0.15	0.98	980222.0	15253959.65	411
2012-10-20	15.45	15.45	15.25	15.35	-0.15	-0.97	335071.0	5142701.75	252
2012-10-17	15.25	15.6	15.25	15.5	0.25	1.64	1218832.0	18821778.7	578
2012-10-16	15.4	15.4	15.1	15.25	-0.15	-0.97	483771.0	7375609.4	306
2012-10-15	15.15	15.45	15.15	15.4	0.25	1.65	439119.0	6696015.95	275
2012-10-14	15.1	15.3	14.9	15.15	0.05	0.33	415798.0	6308971.4	267
2012-10-13	16.3	16.3	15.0	15.1	-1.2	-7.36	697420.0	10806599.05	413
2012-10-10	16.25	16.35	16.2	16.3	-0.15	-0.91	226201.0	3677601.75	185
2012-10-09	16.65	16.65	16.4	16.45	-0.2	-1.2	294149.0	4851315.2	196
2012-10-08	16.8	16.8	16.25	16.65	-0.05	-0.3	508192.0	8329585.25	276
2012-10-07	17.0	17.05	16.5	16.7	-0.4	-2.34	563198.0	9432288.55	357
2012-10-06	17.45	17.45	16.95	17.1	-0.1	-0.58	584738.0	10052908.05	302
2012-10-03	17.05	17.3	17.0	17.2	0.2	1.18	687272.0	11774990.1	250
2012-10-02	17.2	17.2	17.0	17.0	-0.2	-1.16	443194.0	7568049.3	269
2012-10-01	17.05	17.3	16.95	17.2	0.15	0.88	640007.0	10963298.25	317
2012-09-30	17.0	17.3	16.9	17.05	0.1	0.59	825199.0	14080723.05	467
2012-09-29	17.3	17.45	16.8	16.95	-0.5	-2.87	742672.0	12736077.65	442
2012-09-26	17.5	17.7	17.05	17.45	-0.55	-3.06	1542440.0	26768215.7	780
2012-09-25	17.25	18.0	16.95	18.0	0.7	4.05	890920.0	15412998.75	435
2012-09-24	17.7	17.7	17.15	17.3	-0.4	-2.26	832778.0	14439113.8	482
2012-09-22	17.5	17.7	17.3	17.7	0.1	0.57	546931.0	9556427.6	404
2012-09-19	17.95	18.15	17.3	17.6	-0.35	-1.95	1156443.0	20467870.4	555
2012-09-18	18.15	18.15	17.85	17.95	-0.25	-1.37	626151.0	11293661.35	309
2012-09-17	18.4	18.4	18.1	18.2	-0.2	-1.09	675217.0	12321976.05	402
2012-09-16	18.65	18.65	18.3	18.4	-0.15	-0.81	758397.0	13945652.15	443
2012-09-15	18.35	18.85	18.35	18.55	0.6	3.34	2845930.0	52864184.35	1019
2012-09-12	18.05	18.25	17.85	17.95	-0.2	-1.1	1263461.0	22728888.7	779
2012-09-11	18.45	18.65	18.05	18.15	-0.2	-1.09	1488251.0	27463358.15	872
2012-09-10	17.6	18.6	17.6	18.35	0.8	4.56	3940259.0	71007866.9	1606
2012-09-09	17.05	17.65	17.05	17.55	0.55	3.24	2548825.0	44430319.6	1012
2012-09-08	17.1	17.25	16.95	17.0	0.1	0.59	1185240.0	20205202.4	423
2012-09-05	16.95	17.2	16.75	16.9	-0.05	-0.29	1051108.0	17855871.65	508
2012-09-04	16.8	17.1	16.55	16.95	0.2	1.19	1041565.0	17530240.15	454
2012-09-03	16.75	17.15	16.7	16.75	-0.05	-0.3	959311.0	16207829.6	439
2012-09-02	16.9	16.9	16.65	16.8	-0.15	-0.88	530240.0	8901951.5	335
2012-09-01	16.9	17.25	16.9	16.95	0.2	1.19	1341390.0	22923467.6	636
2012-08-29	16.6	16.85	16.55	16.75	0.15	0.9	562823.0	9394090.9	373
2012-08-28	16.8	17.0	16.5	16.6	-0.2	-1.19	1329031.0	22330180.85	688
2012-08-27	16.4	16.85	16.3	16.8	0.35	2.13	1653970.0	27435917.85	760
2012-08-26	16.25	16.6	16.2	16.45	0.25	1.54	1216729.0	19925811.55	509
2012-08-25	16.05	16.25	16.05	16.2	0.35	2.21	787769.0	12740156.55	390
2012-08-15	15.8	15.9	15.65	15.85	0.15	0.96	439133.0	6930733.25	276
2012-08-14	15.85	15.9	15.6	15.7	-0.15	-0.95	197131.0	3103771.6	181
2012-08-13	15.95	16.05	15.65	15.85	-0.1	-0.63	341217.0	5429338.6	219
2012-08-12	16.1	16.1	15.8	15.95	-0.1	-0.62	215749.0	3441338.5	181
2012-08-11	16.1	16.2	16.0	16.05	0.1	0.63	540605.0	8711805.3	327
2012-08-08	16.15	16.25	15.9	15.95	-0.2	-1.24	560751.0	8999890.1	401
2012-08-07	16.3	16.35	16.0	16.15	-0.1	-0.62	906483.0	14656708.3	506
2012-08-06	15.65	16.45	15.65	16.25	0.65	4.17	2745491.0	44094040.1	1194
2012-08-05	15.5	15.65	15.4	15.6	0.0	0.0	638104.0	9935478.85	387
2012-08-04	15.65	15.75	15.6	15.6	0.1	0.65	529464.0	8296603.65	382
2012-08-01	15.7	15.8	15.5	15.5	-0.2	-1.27	1108529.0	17295400.1	571
2012-07-31	15.65	15.85	15.45	15.7	0.1	0.64	1210510.0	18914369.85	565
2012-07-30	15.35	15.75	15.25	15.6	0.15	0.97	845391.0	13168387.2	383
2012-07-29	15.0	15.45	14.95	15.45	0.5	3.34	1037562.0	15853663.95	530
2012-07-28	14.9	15.15	14.8	14.95	0.3	2.05	1079779.0	16252773.95	485
2012-07-25	14.6	14.65	14.5	14.65	0.0	0.0	269502.0	3931627.35	156
2012-07-24	14.6	14.75	14.5	14.65	0.0	0.0	294896.0	4306231.05	200
2012-07-23	14.8	14.85	14.6	14.65	-0.2	-1.35	570373.0	8412602.45	334
2012-07-22	14.85	15.05	14.75	14.85	-0.05	-0.34	1106180.0	16509665.75	478
2012-07-21	14.8	15.15	14.75	14.9	0.55	3.83	1273295.0	19024374.95	697
2012-07-18	13.85	14.4	13.8	14.35	0.6	4.36	861335.0	12189079.4	504
2012-07-17	14.0	14.25	13.75	13.75	-0.2	-1.43	564661.0	7925886.9	398
2012-07-16	14.1	14.15	13.9	13.95	-0.2	-1.41	404691.0	5659230.35	298
2012-07-15	14.25	14.25	14.0	14.15	-0.2	-1.39	542298.0	7651759.05	324
2012-07-14	14.35	14.4	14.2	14.35	0.0	0.0	331626.0	4741412.4	255
2012-07-11	14.5	14.5	14.2	14.35	-0.25	-1.71	466534.0	6673847.3	323
2012-07-10	14.9	14.9	14.4	14.6	-0.3	-2.01	661873.0	9737719.75	405
2012-07-09	15.15	15.15	14.8	14.9	-0.25	-1.65	684264.0	10235920.8	406
2012-07-08	15.45	15.5	15.15	15.15	-0.25	-1.62	846013.0	12977873.8	481
2012-07-07	14.9	15.4	14.85	15.4	0.4	2.67	624642.0	9442996.4	395
2012-07-04	14.95	15.15	14.85	15.0	0.05	0.33	1022491.0	15343103.9	462
2012-07-03	14.65	15.0	14.65	14.95	0.25	1.7	617653.0	9198200.75	353
2012-07-02	14.5	14.75	14.45	14.7	0.2	1.38	464155.0	6794068.0	283
2012-07-01	14.5	14.55	14.2	14.5	-0.05	-0.34	466889.0	6731973.4	338
2012-06-30	14.6	14.7	14.35	14.55	0.4	2.83	672242.0	9742626.45	464
2012-06-27	14.95	15.05	13.75	14.15	-0.8	-5.35	1131939.0	16300612.35	772
2012-06-26	14.8	15.1	14.8	14.95	0.15	1.01	444487.0	6629481.6	332
2012-06-25	14.8	15.1	14.75	14.8	-0.25	-1.66	771145.0	11514117.3	522
2012-06-24	15.15	15.3	14.7	15.05	-0.25	-1.63	1530994.0	22929948.45	929
2012-06-23	15.8	15.8	15.25	15.3	-0.65	-4.08	1033257.0	16070678.4	678
2012-06-20	15.55	15.95	15.45	15.95	0.5	3.24	1075968.0	16891684.95	628
2012-06-19	15.35	15.6	15.3	15.45	0.0	0.0	1279361.0	19772325.6	726
2012-06-18	15.15	15.55	15.0	15.45	0.55	3.69	1869346.0	28430977.0	843
2012-06-17	14.75	14.95	14.75	14.9	0.1	0.68	821738.0	12204639.1	427
2012-06-16	15.2	15.2	13.65	14.8	-0.1	-0.67	2478662.0	36317072.4	1066
2012-06-13	14.95	15.05	14.85	14.9	0.05	0.34	726282.0	10835378.45	454
2012-06-12	14.7	15.0	14.65	14.85	-0.25	-1.66	938469.0	13935306.0	529
2012-06-11	15.0	15.35	14.85	15.1	0.3	2.03	2568212.0	38946167.6	1217
2012-06-10	14.6	14.85	14.3	14.8	0.45	3.14	2525799.0	36963492.2	1281
2012-06-09	15.2	15.2	14.2	14.35	-0.35	-2.38	1941849.0	28258965.9	1117
2012-06-06	15.6	15.65	14.15	14.7	-0.65	-4.23	2165852.0	32733338.4	936
2012-06-05	15.8	15.8	15.3	15.35	-0.15	-0.97	1248228.0	19371734.25	620
2012-06-04	15.3	15.8	15.05	15.5	0.0	0.0	1251088.0	19329635.55	724
2012-06-03	15.55	15.7	14.85	15.5	0.15	0.98	1966189.0	30084765.85	1023
2012-06-02	15.35	15.95	15.25	15.35	-1.55	-9.17	1924008.0	30000517.55	904
2012-05-30	17.55	17.6	16.65	16.9	-0.65	-3.7	1076271.0	18400913.05	610
2012-05-29	17.85	17.95	17.55	17.55	-0.3	-1.68	444463.0	7867874.85	322
2012-05-28	17.6	17.9	17.5	17.85	0.45	2.59	848755.0	14996385.15	450
2012-05-27	17.45	17.65	17.25	17.4	-0.15	-0.85	1038566.0	18134776.65	615
2012-05-26	18.0	18.0	17.5	17.55	-0.25	-1.4	1073185.0	18976366.8	641
2012-05-23	17.9	17.95	17.75	17.8	-0.2	-1.11	593837.0	10587068.25	403
2012-05-22	18.3	18.35	18.0	18.0	-0.05	-0.28	1710127.0	31073655.5	712
2012-05-21	17.75	18.3	17.5	18.05	0.45	2.56	1902135.0	34126713.6	935
2012-05-20	17.8	17.9	17.5	17.6	0.1	0.57	1358523.0	24056906.9	620
2012-05-19	17.6	17.75	17.3	17.5	-0.5	-2.78	1013418.0	17805403.5	633
2012-05-16	17.85	18.0	17.4	18.0	-0.15	-0.83	987604.0	17601172.4	648
2012-05-15	18.05	18.4	17.9	18.15	0.1	0.55	1285401.0	23314735.1	645
2012-05-14	18.5	18.5	17.85	18.05	-0.55	-2.96	1412713.0	25691673.05	772
2012-05-13	19.1	19.35	18.35	18.6	-0.7	-3.63	1572517.0	29725718.7	919
2012-05-12	18.75	19.35	17.5	19.3	0.35	1.85	2217073.0	40659217.7	1158
2012-05-09	19.85	19.9	18.6	18.95	-1.05	-5.25	1685835.0	32681377.85	955
2012-05-08	20.1	20.15	19.8	20.0	-0.1	-0.5	1448872.0	28966298.3	685
2012-05-07	20.05	20.3	19.85	20.1	-0.25	-1.23	2607547.0	52416121.0	1268
2012-05-06	20.7	20.8	20.25	20.35	-0.3	-1.45	2013238.0	41486961.95	1060
2012-05-05	20.3	20.65	20.05	20.65	-0.2	-0.96	3160872.0	64350170.1	1446
2012-05-02	20.5	21.2	20.2	20.85	0.6	2.96	4191551.0	86857270.85	1880
2012-05-01	20.15	20.55	20.05	20.25	0.1	0.5	1314956.0	26725138.9	842
2012-04-30	20.25	20.3	19.9	20.15	-0.25	-1.23	1620427.0	32523432.35	788
2012-04-29	20.65	20.75	20.25	20.4	-0.3	-1.45	1416177.0	29084835.6	799
2012-04-28	20.45	20.75	20.45	20.7	0.5	2.48	1520273.0	31317263.7	853
2012-04-25	20.2	20.5	20.0	20.2	0.15	0.75	1210364.0	24467054.45	820
2012-04-24	20.1	20.25	19.8	20.05	-0.05	-0.25	1309867.0	26173290.15	813
2012-04-23	20.3	20.4	19.65	20.1	-0.45	-2.19	2016916.0	40411410.85	1226
2012-04-22	21.2	21.2	20.45	20.55	-0.75	-3.52	3881573.0	80790406.85	2007
2012-04-21	21.05	21.6	20.8	21.3	0.5	2.4	3777495.0	79678364.95	1993
2012-04-18	20.95	21.3	20.45	20.8	0.15	0.73	2989020.0	62401352.05	1856
2012-04-17	19.7	20.85	19.5	20.65	1.45	7.55	2960908.0	59867235.4	1758
2012-04-16	20.0	20.25	18.5	19.2	-0.8	-4.0	3964037.0	77087472.3	2033
2012-04-15	20.85	21.45	19.85	20.0	-1.45	-6.76	5559644.0	115669650.5	2337
2012-04-14	22.25	22.5	21.35	21.45	-0.9	-4.03	2252128.0	49611442.95	1393
2012-04-11	22.15	22.75	21.2	22.35	-0.15	-0.67	3198542.0	70276206.35	1927
2012-04-10	23.55	23.8	22.05	22.5	-1.0	-4.26	5669826.0	131319155.05	2884
2012-04-09	22.7	23.55	22.15	23.5	0.65	2.84	7514132.0	172970932.75	3250
2012-04-08	24.4	24.4	21.85	22.85	-1.4	-5.77	6658309.0	155229967.6	3737
2012-04-07	23.45	24.4	23.35	24.25	0.95	4.08	6724054.0	161131309.45	3348
2012-04-04	23.5	24.15	23.3	23.3	-0.2	-0.85	8585821.0	204647480.4	3366
2012-04-03	23.15	23.85	22.85	23.5	0.45	1.95	9083162.0	213130181.65	3462
2012-04-02	23.15	23.55	22.65	23.05	0.05	0.22	8228558.0	190840025.35	3201
2012-04-01	22.35	23.2	22.15	23.0	0.55	2.45	6565636.0	150281834.8	2916
2012-03-31	22.1	22.75	22.0	22.45	0.5	2.28	3376464.0	75663342.9	1547
2012-03-28	22.05	22.2	21.85	21.95	-0.2	-0.9	1061402.0	23373595.15	766
2012-03-27	22.6	22.65	22.0	22.15	-0.35	-1.56	1363122.0	30395190.3	936
2012-03-26	22.95	23.0	22.25	22.5	-0.5	-2.17	2546135.0	57727743.5	1317
2012-03-25	23.0	23.15	22.5	23.0	0.0	0.0	2861987.0	65302796.45	1404
2012-03-24	23.0	23.25	22.8	23.0	0.25	1.1	3504378.0	80753248.25	1779
2012-03-21	21.6	23.0	21.6	22.75	0.95	4.36	8828633.0	199446629.7	3289
2012-03-20	22.0	22.25	21.65	21.8	-0.45	-2.02	2710648.0	59505228.5	1394
2012-03-19	22.45	22.75	22.1	22.25	-0.15	-0.67	5435666.0	121751583.65	2232
[truncated: 2,765 more rows]
