# Supplementary material for: Effective short-term forecasts of Saudi stock price trends using technical indicators and large-scale multivariate time series
Source: PeerJ Comput Sci. 2023 Jan 6;9:e1205. doi: 10.7717/peerj-cs.1205 (PMC10280263; doi:10.7717/peerj-cs.1205)
Supplement: Supplemental Information 3 [file peerj-cs-09-1205-s003.zip › TASI Dataset 2021/EMAAR EC_4220.csv]

date	open	high	low	close	change	change_percent	volume_traded	value_traded_SAR	number_trades
2020-03-19	6.5	7.09	6.47	6.86	0.3	4.57	4034912.0	27436678.31	2879
2020-03-18	6.51	6.67	6.5	6.56	0.06	0.92	1711030.0	11223661.92	1429
2020-03-17	6.4	6.63	6.36	6.5	0.05	0.78	2359726.0	15411220.89	1877
2020-03-16	6.8	6.86	6.4	6.45	-0.45	-6.52	2277445.0	15222422.93	2366
2020-03-15	7.2	7.2	6.8	6.9	-0.14	-1.99	1961257.0	13676279.74	1470
2020-03-12	7.0	7.18	6.7	7.04	-0.16	-2.22	1798212.0	12556505.47	1898
2020-03-11	7.51	7.63	7.2	7.2	-0.31	-4.13	2725984.0	20266079.21	2213
2020-03-10	7.28	7.65	7.06	7.51	0.45	6.37	6494864.0	47630816.48	3664
2020-03-09	7.06	7.28	7.06	7.06	-0.78	-9.95	3343658.0	23636946.4	1363
2020-03-08	8.39	8.39	7.84	7.84	-0.87	-9.99	1880194.0	14989240.94	1609
2020-03-05	8.87	8.92	8.71	8.71	-0.09	-1.02	1114560.0	9846307.31	829
2020-03-04	8.7	8.85	8.7	8.8	-0.06	-0.68	1906873.0	16778148.96	1172
2020-03-03	8.74	8.91	8.73	8.86	0.31	3.63	1133696.0	9989284.7	1044
2020-03-02	8.65	8.86	8.51	8.55	-0.04	-0.47	2015148.0	17660558.68	1717
2020-03-01	9.14	9.14	8.59	8.59	-0.67	-7.24	1905617.0	16879169.14	1692
2020-02-27	9.16	9.26	9.08	9.26	0.0	0.0	991870.0	9105719.43	990
2020-02-26	9.1	9.65	9.09	9.26	0.05	0.54	2212743.0	20705855.19	1936
2020-02-25	9.2	9.24	9.01	9.21	-0.1	-1.07	1182607.0	10848342.92	1460
2020-02-24	9.6	9.61	9.31	9.31	-0.38	-3.92	721083.0	6822136.16	977
2020-02-23	9.64	9.74	9.55	9.69	0.09	0.94	723533.0	6971820.3	727
2020-02-20	9.69	9.77	9.6	9.6	-0.06	-0.62	1596998.0	15446850.85	1000
2020-02-19	9.44	9.66	9.44	9.66	0.26	2.77	800584.0	7654815.16	815
2020-02-18	9.43	9.45	9.4	9.4	-0.02	-0.21	424332.0	3998379.49	658
2020-02-17	9.42	9.5	9.42	9.42	-0.03	-0.32	570026.0	5392212.01	750
2020-02-16	9.5	9.6	9.34	9.45	-0.05	-0.53	764535.0	7202376.69	894
2020-02-13	9.63	9.63	9.45	9.5	-0.11	-1.14	977045.0	9280429.54	1061
2020-02-12	9.66	9.71	9.57	9.61	-0.05	-0.52	759961.0	7318427.34	854
2020-02-11	9.75	9.78	9.66	9.66	-0.11	-1.13	848653.0	8234564.34	964
2020-02-10	9.73	9.87	9.69	9.77	0.05	0.51	948532.0	9268535.85	876
2020-02-09	10.02	10.02	9.63	9.72	-0.27	-2.7	1406271.0	13751955.69	1349
2020-02-06	10.0	10.04	9.92	9.99	0.02	0.2	1125089.0	11236414.34	934
2020-02-05	10.08	10.1	9.95	9.97	-0.02	-0.2	906166.0	9059900.66	833
2020-02-04	10.0	10.1	9.98	9.99	0.02	0.2	1377921.0	13817066.43	971
2020-02-03	9.99	10.02	9.89	9.97	-0.03	-0.3	1329917.0	13234366.85	1505
2020-02-02	9.97	10.06	9.92	10.0	-0.02	-0.2	1148333.0	11473093.38	999
2020-01-30	10.06	10.12	9.99	10.02	-0.06	-0.6	1201672.0	12082843.63	1104
2020-01-29	10.14	10.2	9.99	10.08	-0.04	-0.4	1436736.0	14528888.72	1259
2020-01-28	10.14	10.24	10.1	10.12	-0.02	-0.2	1090010.0	11066490.44	1076
2020-01-27	10.34	10.5	10.12	10.14	-0.14	-1.36	3739812.0	38693389.62	2446
2020-01-26	10.02	10.32	9.92	10.28	0.2	1.98	2394129.0	24293010.88	1782
2020-01-23	10.18	10.24	10.08	10.08	-0.12	-1.18	1481798.0	15027991.3	1254
2020-01-22	10.32	10.34	10.18	10.2	-0.08	-0.78	1265591.0	12964291.6	1462
2020-01-21	10.42	10.46	10.22	10.28	-0.1	-0.96	2257492.0	23318764.74	1565
2020-01-20	10.12	10.46	10.12	10.38	0.3	2.98	4670466.0	48126812.82	2797
2020-01-19	10.06	10.14	10.02	10.08	0.06	0.6	2655453.0	26776194.76	1740
2020-01-16	9.93	10.16	9.93	10.02	0.19	1.93	4629550.0	46410078.68	2567
2020-01-15	10.06	10.08	9.83	9.83	-0.25	-2.48	2969260.0	29685861.99	2012
2020-01-14	9.86	10.14	9.85	10.08	0.27	2.75	5807595.0	58233799.59	2998
2020-01-13	9.62	9.88	9.62	9.81	0.19	1.98	1891105.0	18505254.61	1519
2020-01-12	9.55	9.63	9.53	9.62	0.06	0.63	1312740.0	12591494.68	967
2020-01-09	9.3	9.56	9.3	9.56	0.42	4.6	1941639.0	18349065.44	1530
2020-01-08	9.16	9.3	9.01	9.14	-0.18	-1.93	1147264.0	10519535.24	1163
2020-01-07	9.33	9.43	9.3	9.32	0.01	0.11	694964.0	6511310.41	715
2020-01-06	9.38	9.4	9.22	9.31	-0.01	-0.11	1183128.0	11020010.4	1136
2020-01-05	9.54	9.56	9.3	9.32	-0.38	-3.92	2195033.0	20681216.45	1564
2020-01-02	9.68	9.7	9.62	9.7	0.06	0.62	1315286.0	12708103.1	1123
2020-01-01	9.5	9.66	9.5	9.64	0.09	0.94	1137149.0	10924848.85	904
2019-12-31	9.73	9.77	9.48	9.55	-0.17	-1.75	2891095.0	27865943.38	2261
2019-12-30	9.92	9.93	9.72	9.72	-0.2	-2.02	1463983.0	14422000.63	1230
2019-12-29	9.88	9.95	9.82	9.92	0.1	1.02	1749377.0	17277356.83	1066
2019-12-26	9.73	9.89	9.7	9.82	0.04	0.41	1199799.0	11746656.44	895
2019-12-25	9.71	9.79	9.6	9.78	0.08	0.82	1410606.0	13699963.86	882
2019-12-24	9.55	9.7	9.48	9.7	0.15	1.57	1520089.0	14591094.34	993
2019-12-23	9.43	9.6	9.43	9.55	0.15	1.6	1575957.0	15001420.54	1190
2019-12-22	9.22	9.46	9.22	9.4	0.2	2.17	1206351.0	11300631.61	925
2019-12-19	9.35	9.5	9.2	9.2	-0.14	-1.5	3475695.0	32412460.23	1865
2019-12-18	9.19	9.35	9.19	9.34	0.21	2.3	1058162.0	9826722.32	1029
2019-12-17	9.25	9.3	9.13	9.13	-0.07	-0.76	1191234.0	10964661.36	1039
2019-12-16	9.1	9.34	9.1	9.2	0.13	1.43	1251517.0	11555169.18	1396
2019-12-15	9.05	9.16	9.05	9.07	0.04	0.44	540694.0	4929681.18	721
2019-12-12	9.13	9.2	9.03	9.03	-0.22	-2.38	730431.0	6655596.21	1050
2019-12-11	9.05	9.25	9.05	9.25	0.21	2.32	661990.0	6057968.37	824
2019-12-10	9.1	9.14	9.04	9.04	-0.06	-0.66	462941.0	4213189.22	702
2019-12-09	9.27	9.33	9.1	9.1	-0.14	-1.52	906474.0	8365787.34	861
2019-12-08	9.12	9.26	9.1	9.24	0.1	1.09	740369.0	6800392.87	596
2019-12-05	9.08	9.16	9.04	9.14	0.06	0.66	568906.0	5177013.73	719
2019-12-04	9.11	9.11	9.04	9.08	-0.03	-0.33	493647.0	4478115.38	615
2019-12-03	9.13	9.19	9.04	9.11	0.05	0.55	777394.0	7076346.09	1167
2019-12-02	9.11	9.14	9.06	9.06	-0.06	-0.66	397896.0	3620847.59	518
2019-12-01	9.1	9.14	9.1	9.12	0.02	0.22	178136.0	1624924.21	326
2019-11-28	9.09	9.15	9.05	9.1	0.0	0.0	549361.0	4991756.17	888
2019-11-27	9.1	9.35	9.07	9.1	0.0	0.0	1472898.0	13568223.36	1551
2019-11-26	9.2	9.2	9.02	9.1	-0.12	-1.3	2473164.0	22521939.48	885
2019-11-25	9.06	9.22	9.06	9.22	0.11	1.21	838010.0	7659461.42	1140
2019-11-24	9.18	9.18	9.09	9.11	-0.07	-0.76	390334.0	3563236.8	582
2019-11-21	9.19	9.25	9.07	9.18	-0.02	-0.22	1176597.0	10775667.2	1674
2019-11-20	9.2	9.22	9.17	9.2	-0.02	-0.22	356843.0	3283338.94	818
2019-11-19	9.24	9.29	9.17	9.22	-0.01	-0.11	711066.0	6547972.58	1102
2019-11-18	9.23	9.31	9.22	9.23	0.0	0.0	541008.0	5004836.96	816
2019-11-17	9.26	9.3	9.21	9.23	-0.06	-0.65	271226.0	2508805.46	471
2019-11-14	9.25	9.35	9.24	9.29	0.04	0.43	439540.0	4089477.72	661
2019-11-13	9.41	9.41	9.23	9.25	-0.18	-1.91	504594.0	4701396.96	858
2019-11-12	9.26	9.45	9.26	9.43	0.09	0.96	493830.0	4636635.98	873
2019-11-11	9.3	9.36	9.28	9.34	-0.02	-0.21	751105.0	6997523.91	766
2019-11-10	9.15	9.38	9.12	9.36	0.06	0.65	729255.0	6780436.35	763
2019-11-07	9.43	9.58	9.28	9.3	-0.17	-1.8	1336478.0	12632490.08	1051
2019-11-06	9.58	9.58	9.42	9.47	-0.12	-1.25	346640.0	3287444.62	523
2019-11-05	9.47	9.59	9.4	9.59	0.07	0.74	584343.0	5554952.99	1302
2019-11-04	9.27	9.52	9.27	9.52	0.26	2.81	427550.0	4006821.12	556
2019-11-03	9.2	9.33	9.19	9.26	-0.11	-1.17	253202.0	2342395.56	399
2019-10-31	9.35	9.38	9.29	9.37	-0.05	-0.53	713622.0	6657701.61	777
2019-10-30	9.25	9.46	9.25	9.42	0.13	1.4	723621.0	6792802.38	854
2019-10-29	9.59	9.59	9.24	9.29	-0.3	-3.13	1056791.0	9876289.2	1672
2019-10-28	9.68	9.68	9.58	9.59	-0.1	-1.03	646841.0	6244532.49	469
2019-10-27	9.62	9.7	9.62	9.69	-0.04	-0.41	245673.0	2374692.18	305
2019-10-24	9.65	9.76	9.59	9.73	0.02	0.21	941019.0	9091442.6	1105
2019-10-23	9.75	9.76	9.64	9.71	-0.04	-0.41	1021288.0	9905198.02	925
2019-10-22	9.72	9.76	9.59	9.75	0.07	0.72	1160547.0	11214077.78	1156
2019-10-21	9.82	9.82	9.57	9.68	-0.17	-1.73	1711031.0	16517941.63	1584
2019-10-20	9.36	9.96	9.36	9.85	0.56	6.03	2761647.0	26815719.12	1568
2019-10-17	9.25	9.35	9.2	9.29	0.0	0.0	798395.0	7396325.03	733
2019-10-16	9.13	9.29	9.12	9.29	0.17	1.86	661474.0	6069547.68	544
2019-10-15	9.26	9.26	9.12	9.12	-0.13	-1.41	710290.0	6532665.35	634
2019-10-14	9.21	9.26	9.2	9.25	0.05	0.54	2160134.0	19925392.26	684
2019-10-13	9.23	9.27	9.2	9.2	-0.03	-0.33	470779.0	4339342.6	357
2019-10-10	9.44	9.44	9.19	9.23	-0.11	-1.18	826556.0	7645818.13	806
2019-10-09	9.47	9.47	9.34	9.34	-0.22	-2.3	670534.0	6306604.45	777
2019-10-08	9.77	9.77	9.35	9.56	-0.15	-1.54	1924804.0	18296191.3	1409
2019-10-07	9.9	9.9	9.71	9.71	-0.2	-2.02	911942.0	8935874.72	699
2019-10-06	9.79	9.96	9.79	9.91	0.15	1.54	1606359.0	15889296.39	734
2019-10-03	9.8	9.83	9.76	9.76	-0.06	-0.61	667439.0	6538613.65	659
2019-10-02	9.95	9.95	9.82	9.82	-0.12	-1.21	962877.0	9497141.98	732
2019-10-01	9.94	10.0	9.94	9.94	0.02	0.2	1259911.0	12550844.51	775
2019-09-30	9.92	9.99	9.89	9.92	-0.03	-0.3	2097516.0	20874918.74	1150
2019-09-29	9.96	9.96	9.89	9.95	0.02	0.2	1300015.0	12885857.27	618
2019-09-26	9.97	10.06	9.93	9.93	-0.05	-0.5	857000.0	8536735.95	690
2019-09-25	10.04	10.18	9.98	9.98	-0.08	-0.8	1785211.0	18021468.99	1178
2019-09-24	9.9	10.08	9.89	10.06	0.16	1.62	1621623.0	16162767.11	1111
2019-09-22	9.88	9.93	9.88	9.9	-0.03	-0.3	385096.0	3811382.08	306
2019-09-19	9.77	9.93	9.75	9.93	0.19	1.95	6136126.0	60633051.15	2243
2019-09-18	9.79	9.82	9.72	9.74	0.02	0.21	1085649.0	10605754.53	805
2019-09-17	9.76	9.82	9.7	9.72	-0.13	-1.32	775674.0	7571930.96	603
2019-09-16	9.85	9.87	9.7	9.85	0.04	0.41	1264100.0	12372004.01	897
2019-09-15	9.93	9.93	9.73	9.81	-0.12	-1.21	743221.0	7304776.33	744
2019-09-12	9.93	10.0	9.9	9.93	0.0	0.0	574017.0	5712039.24	604
2019-09-11	9.92	9.93	9.88	9.93	-0.04	-0.4	1194805.0	11833616.11	882
2019-09-10	10.1	10.1	9.93	9.97	-0.19	-1.87	1854004.0	18519441.06	1122
2019-09-09	10.06	10.16	10.06	10.16	0.02	0.2	684309.0	6921479.32	478
2019-09-08	10.18	10.22	10.14	10.14	-0.04	-0.39	632242.0	6434024.3	362
2019-09-05	10.18	10.26	10.14	10.18	-0.04	-0.39	932698.0	9507186.0	618
2019-09-04	10.06	10.22	10.02	10.22	0.16	1.59	1069181.0	10826212.62	837
2019-09-03	10.1	10.16	10.06	10.06	-0.06	-0.59	773113.0	7806715.18	747
2019-09-02	10.0	10.12	9.97	10.12	0.08	0.8	771817.0	7763208.27	759
2019-09-01	10.08	10.08	9.91	10.04	0.04	0.4	1026410.0	10318880.12	490
2019-08-29	10.2	10.26	10.0	10.0	-0.2	-1.96	2423599.0	24601484.0	1028
2019-08-28	10.1	10.24	10.1	10.2	-0.12	-1.16	2072518.0	21070921.72	1204
2019-08-27	10.34	10.34	9.94	10.32	0.04	0.39	19528415.0	199759845.13	4760
2019-08-26	10.12	10.28	10.08	10.28	0.18	1.78	1402435.0	14271751.02	1025
2019-08-25	10.1	10.22	10.04	10.1	-0.16	-1.56	818531.0	8284704.98	503
2019-08-22	10.24	10.28	10.1	10.26	0.06	0.59	1385629.0	14102735.4	878
2019-08-21	10.26	10.3	10.18	10.2	0.0	0.0	1163669.0	11908255.46	910
2019-08-20	10.22	10.28	10.18	10.2	0.02	0.2	914561.0	9344929.3	855
2019-08-19	10.34	10.38	10.18	10.18	-0.04	-0.39	1165895.0	11986212.68	2744
2019-08-18	10.1	10.36	10.1	10.22	0.02	0.2	1208691.0	12356756.62	803
2019-08-08	9.9	10.2	9.75	10.2	0.08	0.79	2951983.0	29238536.35	1858
2019-08-07	10.3	10.3	10.12	10.12	-0.08	-0.78	1653659.0	16864565.2	908
2019-08-06	10.2	10.28	10.08	10.2	-0.08	-0.78	1486073.0	15103926.86	1412
2019-08-05	10.1	10.28	10.1	10.28	0.08	0.78	1103328.0	11239542.88	1856
2019-08-04	10.2	10.26	10.12	10.2	0.0	0.0	1027479.0	10471647.7	679
2019-08-01	10.42	10.48	10.18	10.2	-0.18	-1.73	1270261.0	13112122.08	1611
2019-07-31	10.3	10.5	10.28	10.38	0.08	0.78	1627657.0	16975650.54	1384
2019-07-30	10.86	10.9	10.18	10.3	-0.62	-5.68	2775495.0	29235051.06	1479
2019-07-29	11.04	11.04	10.82	10.92	-0.08	-0.73	2146565.0	23496001.56	1812
2019-07-28	10.8	11.0	10.78	11.0	0.14	1.29	1972903.0	21511225.64	1076
2019-07-25	10.62	10.88	10.58	10.86	0.28	2.65	2948038.0	31717433.96	1195
2019-07-24	10.52	10.62	10.44	10.58	0.1	0.95	1429378.0	15082759.44	713
2019-07-23	10.5	10.68	10.48	10.48	-0.02	-0.19	1553586.0	16387162.84	941
2019-07-22	10.6	10.72	10.5	10.5	-0.12	-1.13	1138933.0	12079081.62	781
2019-07-21	10.76	10.76	10.54	10.62	-0.24	-2.21	1817989.0	19351604.5	1109
2019-07-18	10.92	11.04	10.82	10.86	-0.08	-0.73	3235572.0	35422885.3	1333
2019-07-17	10.78	10.98	10.76	10.94	0.2	1.86	4457735.0	48563075.38	1815
2019-07-16	10.54	10.84	10.54	10.74	0.24	2.29	3830696.0	41044936.22	1934
2019-07-15	10.36	10.52	10.32	10.5	0.1	0.96	2002907.0	20887596.98	975
2019-07-14	10.44	10.52	10.38	10.4	0.0	0.0	1430129.0	14964366.62	1042
2019-07-11	10.38	10.48	10.34	10.4	0.06	0.58	1995321.0	20780462.82	929
2019-07-10	10.46	10.64	10.3	10.34	-0.1	-0.96	3835730.0	40155802.16	1500
2019-07-09	10.22	10.6	10.22	10.44	0.22	2.15	6925166.0	72230297.0	2214
2019-07-08	10.12	10.28	10.12	10.22	0.08	0.79	1749350.0	17832201.32	770
2019-07-07	10.1	10.32	10.08	10.14	0.06	0.6	4259959.0	43476993.46	1795
2019-07-04	10.18	10.24	10.08	10.08	-0.04	-0.4	2811801.0	28552736.64	1077
2019-07-03	10.1	10.36	10.06	10.12	-0.06	-0.59	5800332.0	59402756.5	1877
2019-07-02	10.02	10.22	10.0	10.18	0.16	1.6	4694044.0	47452495.16	1664
2019-07-01	10.02	10.04	9.98	10.02	0.02	0.2	794999.0	7955379.4	671
2019-06-30	10.0	10.08	9.96	10.0	0.05	0.5	1478213.0	14830088.47	630
2019-06-27	9.95	10.04	9.93	9.95	0.0	0.0	959060.0	9570368.59	733
2019-06-26	10.1	10.12	9.92	9.95	-0.11	-1.09	3995490.0	40133515.46	1587
2019-06-25	9.81	10.08	9.76	10.06	0.31	3.18	2515961.0	24939900.96	1398
2019-06-24	9.88	9.9	9.7	9.75	-0.13	-1.32	1949844.0	19095371.53	1155
2019-06-23	9.94	10.04	9.87	9.88	-0.16	-1.59	2195122.0	21858554.43	1169
2019-06-20	9.79	10.04	9.7	10.04	0.25	2.55	7027797.0	70049911.29	2163
2019-06-19	10.0	10.08	9.79	9.79	-0.21	-2.1	3057632.0	30412719.27	1296
2019-06-18	9.95	10.1	9.9	10.0	0.1	1.01	5083745.0	50824994.02	2111
2019-06-17	9.66	9.93	9.65	9.9	0.27	2.8	5315203.0	52061642.03	2148
2019-06-16	9.45	9.68	9.4	9.63	0.25	2.67	3483122.0	33243762.63	1401
2019-06-13	9.61	9.61	9.38	9.38	-0.28	-2.9	3260439.0	31025092.62	1586
2019-06-12	9.6	9.72	9.49	9.66	0.02	0.21	3946753.0	37928044.56	2278
2019-06-11	9.26	9.64	9.26	9.64	0.32	3.43	3531016.0	33426755.48	2104
2019-06-10	9.24	9.33	9.22	9.32	0.09	0.98	1558035.0	14471355.99	1111
2019-06-09	9.24	9.24	9.12	9.23	0.18	1.99	1250318.0	11485086.59	863
2019-05-30	9.02	9.09	8.99	9.05	0.05	0.56	980110.0	8871695.46	887
2019-05-29	9.39	9.39	9.0	9.0	-0.39	-4.15	3714798.0	34149506.31	1828
2019-05-28	9.12	9.39	9.09	9.39	0.31	3.41	16580584.0	154677545.31	2759
2019-05-27	9.08	9.15	9.06	9.08	0.0	0.0	2215097.0	20175969.71	1239
2019-05-26	9.11	9.15	8.93	9.08	-0.02	-0.22	1281109.0	11535298.78	780
2019-05-23	9.27	9.27	9.08	9.1	-0.22	-2.36	2906654.0	26558334.99	1637
2019-05-22	9.25	9.44	9.2	9.32	0.1	1.08	3964382.0	37047084.77	1769
2019-05-21	9.1	9.31	9.09	9.22	0.13	1.43	2140361.0	19670364.08	1077
2019-05-20	8.92	9.1	8.75	9.09	0.19	2.13	1486588.0	13329028.81	1220
2019-05-19	9.18	9.27	8.9	8.9	-0.38	-4.09	1624214.0	14760197.16	987
2019-05-16	9.16	9.34	9.16	9.28	0.12	1.31	2142953.0	19883511.12	1222
2019-05-15	9.04	9.5	9.03	9.16	0.26	2.92	4364846.0	40292029.98	2235
2019-05-14	8.4	9.15	8.38	8.9	0.0	0.0	3468978.0	30704384.07	1916
2019-05-13	9.02	9.09	8.89	8.9	-0.15	-1.66	1901722.0	17063996.77	1027
2019-05-12	9.2	9.24	9.02	9.05	-0.18	-1.95	2076451.0	18912014.41	1281
2019-05-09	9.0	9.25	8.9	9.23	0.23	2.56	4206927.0	38280103.51	2458
2019-05-08	8.99	9.03	8.94	9.0	0.0	0.0	1613869.0	14511364.24	1180
2019-05-07	8.9	9.13	8.81	9.0	0.16	1.81	2478279.0	22315491.04	1271
2019-05-06	8.8	8.84	8.69	8.84	-0.06	-0.67	1447838.0	12684110.56	904
2019-05-05	9.11	9.11	8.78	8.9	-0.21	-2.31	2357123.0	20977155.54	1630
2019-05-02	9.24	9.24	9.06	9.11	-0.09	-0.98	3094891.0	28357156.5	1733
2019-05-01	9.3	9.3	9.2	9.2	0.0	0.0	2910757.0	26882424.96	1334
2019-04-30	9.4	9.52	9.2	9.2	-0.18	-1.92	4370864.0	40834076.16	1480
2019-04-29	9.33	9.45	9.3	9.38	0.03	0.32	1312584.0	12317340.11	1068
2019-04-28	9.46	9.48	9.35	9.35	-0.14	-1.48	1188117.0	11214128.17	821
2019-04-25	9.5	9.5	9.42	9.49	0.0	0.0	1210369.0	11441007.44	1013
2019-04-24	9.55	9.56	9.43	9.49	-0.02	-0.21	1681396.0	15967393.34	1158
2019-04-23	9.5	9.61	9.49	9.51	0.01	0.11	2391471.0	22812533.18	1557
2019-04-22	9.78	9.8	9.5	9.5	-0.28	-2.86	3186754.0	30798211.37	1909
2019-04-21	9.95	9.95	9.75	9.78	-0.15	-1.51	1728329.0	17044105.19	1146
2019-04-18	9.92	10.02	9.91	9.93	0.02	0.2	3683956.0	36706142.59	1504
2019-04-17	9.95	10.02	9.88	9.91	-0.03	-0.3	3139235.0	31235203.69	1463
2019-04-16	9.82	9.99	9.82	9.94	0.14	1.43	2308248.0	22910408.79	1245
2019-04-15	9.75	9.87	9.75	9.8	0.04	0.41	1401393.0	13769045.54	1071
2019-04-14	9.77	9.8	9.74	9.76	0.0	0.0	677483.0	6623945.85	645
2019-04-11	9.85	9.85	9.75	9.76	-0.09	-0.91	1501816.0	14682190.02	1289
2019-04-10	9.81	9.88	9.8	9.85	0.03	0.31	1177970.0	11581386.42	1010
2019-04-09	9.9	9.94	9.8	9.82	-0.08	-0.81	1356143.0	13353708.63	1240
2019-04-08	9.95	9.96	9.83	9.9	-0.04	-0.4	1903498.0	18800055.26	1816
2019-04-07	10.0	10.02	9.93	9.94	-0.05	-0.5	695140.0	6924862.78	546
2019-04-04	10.0	10.04	9.95	9.99	-0.01	-0.1	1686735.0	16838893.64	1014
2019-04-03	10.0	10.14	10.0	10.0	0.01	0.1	3256075.0	32762714.17	1363
2019-04-02	10.0	10.02	9.95	9.99	0.02	0.2	1094615.0	10924148.83	816
2019-04-01	10.02	10.12	9.96	9.97	-0.03	-0.3	2070999.0	20832804.6	1102
2019-03-31	9.77	10.12	9.73	10.0	0.22	2.25	4176043.0	41706350.51	2099
2019-03-28	9.83	9.83	9.72	9.78	-0.07	-0.71	860639.0	8420032.15	762
2019-03-27	9.8	9.85	9.75	9.85	0.06	0.61	941669.0	9224861.14	759
2019-03-26	9.74	9.8	9.71	9.79	-0.02	-0.2	917618.0	8958888.13	739
2019-03-25	9.92	9.94	9.7	9.81	-0.14	-1.41	3134803.0	30609182.35	1821
2019-03-24	10.0	10.0	9.9	9.95	-0.05	-0.5	987374.0	9810971.01	722
2019-03-21	9.98	10.04	9.97	10.0	0.02	0.2	1317275.0	13169588.4	868
2019-03-20	10.02	10.1	9.97	9.98	-0.02	-0.2	2408741.0	24126976.94	1095
2019-03-19	10.18	10.22	9.99	10.0	-0.22	-2.15	4872562.0	49160818.52	1845
2019-03-18	10.2	10.26	10.1	10.22	0.04	0.39	2304410.0	23421454.06	1214
2019-03-17	10.22	10.3	10.12	10.18	-0.02	-0.2	2046357.0	20863732.18	1164
2019-03-14	10.1	10.2	10.0	10.2	0.1	0.99	4221984.0	42647713.45	1427
2019-03-13	10.06	10.2	10.02	10.1	0.1	1.0	4080959.0	41203660.98	1481
2019-03-12	9.9	10.1	9.9	10.0	0.1	1.01	1846665.0	18469883.88	967
2019-03-11	10.0	10.0	9.9	9.9	-0.08	-0.8	1272820.0	12650614.34	874
2019-03-10	10.14	10.26	9.98	9.98	-0.14	-1.38	3339567.0	33799787.89	1680
2019-03-07	10.02	10.2	9.86	10.12	0.08	0.8	3297428.0	32988224.77	1756
2019-03-06	10.24	10.26	10.0	10.04	-0.22	-2.14	3151745.0	31885944.88	1928
2019-03-05	9.75	10.26	9.73	10.26	0.51	5.23	5778567.0	57582643.33	2503
2019-03-04	9.56	9.75	9.56	9.75	0.18	1.88	1206422.0	11691992.2	824
2019-03-03	9.7	9.7	9.56	9.57	-0.12	-1.24	988898.0	9527582.75	592
2019-02-28	9.66	9.7	9.62	9.69	-0.01	-0.1	475704.0	4604164.44	470
2019-02-27	9.7	9.7	9.53	9.7	0.0	0.0	1094661.0	10539192.74	798
2019-02-26	9.68	9.72	9.6	9.7	0.02	0.21	1048419.0	10149744.6	816
2019-02-25	9.93	9.93	9.68	9.68	-0.25	-2.52	2969121.0	28984720.35	1617
2019-02-24	9.94	10.04	9.9	9.93	0.02	0.2	2364644.0	23543100.27	1201
2019-02-21	9.63	9.92	9.62	9.91	0.26	2.69	2613450.0	25631980.25	1347
2019-02-20	9.55	9.66	9.55	9.65	0.05	0.52	947735.0	9099003.88	652
2019-02-19	9.56	9.73	9.52	9.6	-0.02	-0.21	2446321.0	23516642.43	1435
2019-02-18	9.84	9.86	9.6	9.62	-0.22	-2.24	3157538.0	30584455.48	1659
2019-02-17	10.0	10.0	9.84	9.84	-0.15	-1.5	1309317.0	12978930.27	896
2019-02-14	9.98	10.1	9.79	9.99	-0.01	-0.1	2826188.0	28144219.99	1583
2019-02-13	10.06	10.26	9.96	10.0	0.0	0.0	4108430.0	41344206.25	2319
2019-02-12	9.74	10.46	9.7	10.0	0.26	2.67	11196570.0	112791879.48	4677
2019-02-11	9.4	9.88	9.4	9.74	0.39	4.17	9222927.0	89384908.5	3578
2019-02-10	9.3	9.35	9.28	9.35	0.06	0.65	913966.0	8513443.96	607
2019-02-07	9.3	9.3	9.17	9.29	0.01	0.11	669617.0	6184057.7	532
2019-02-06	9.34	9.36	9.23	9.28	-0.07	-0.75	1082099.0	10051881.33	686
2019-02-05	9.12	9.43	9.12	9.35	0.23	2.52	2369136.0	22052752.15	1603
2019-02-04	9.49	9.49	9.06	9.12	-0.32	-3.39	2269192.0	21173479.11	1276
2019-02-03	9.35	9.7	9.35	9.44	0.09	0.96	4257710.0	40601449.12	1925
2019-01-31	9.54	9.63	9.33	9.35	-0.15	-1.58	5688500.0	53708871.75	2327
2019-01-30	8.77	9.51	8.77	9.5	0.74	8.45	9548470.0	88075961.67	3397
2019-01-29	8.7	8.8	8.61	8.76	0.04	0.46	2111936.0	18417659.67	1059
2019-01-28	8.51	8.72	8.5	8.72	0.23	2.71	2902932.0	25045962.81	1418
2019-01-27	8.15	8.62	8.15	8.49	0.32	3.92	4768080.0	40179823.16	2184
2019-01-24	8.24	8.24	8.15	8.17	-0.04	-0.49	1103834.0	9036758.02	608
2019-01-23	8.13	8.26	8.13	8.21	0.07	0.86	2399532.0	19652839.75	1092
2019-01-22	8.11	8.16	8.08	8.14	0.01	0.12	1077500.0	8746395.18	713
2019-01-21	8.15	8.15	8.09	8.13	-0.02	-0.25	605440.0	4915275.23	530
2019-01-20	8.19	8.19	8.1	8.15	-0.04	-0.49	708606.0	5766797.86	589
2019-01-17	8.15	8.2	8.12	8.19	0.04	0.49	749755.0	6122019.66	638
2019-01-16	8.11	8.2	8.08	8.15	0.04	0.49	1472127.0	11969159.53	961
2019-01-15	8.06	8.12	8.05	8.11	0.02	0.25	837575.0	6775142.2	647
2019-01-14	8.22	8.22	8.09	8.09	-0.13	-1.58	956945.0	7795255.14	928
2019-01-13	8.26	8.32	8.2	8.22	-0.04	-0.48	1146230.0	9449160.47	583
2019-01-10	8.34	8.34	8.23	8.26	-0.04	-0.48	1202888.0	9953901.17	711
2019-01-09	8.31	8.34	8.25	8.3	0.04	0.48	1916067.0	15892122.3	1069
2019-01-08	8.1	8.28	8.1	8.26	0.17	2.1	1914535.0	15713155.17	1269
2019-01-07	7.94	8.09	7.93	8.09	0.15	1.89	953353.0	7628985.96	764
2019-01-06	7.91	7.94	7.9	7.94	0.04	0.51	772131.0	6116287.3	520
2019-01-03	7.9	7.9	7.87	7.9	0.01	0.13	522059.0	4116627.37	421
2019-01-02	7.9	7.9	7.86	7.89	-0.02	-0.25	766111.0	6041145.35	396
2019-01-01	7.9	7.93	7.89	7.91	0.0	0.0	248691.0	1965881.89	262
2018-12-31	7.92	7.96	7.85	7.91	-0.02	-0.25	856073.0	6769504.08	525
2018-12-30	7.87	7.93	7.85	7.93	0.08	1.02	750971.0	5929520.6	530
2018-12-27	8.03	8.05	7.85	7.85	-0.1	-1.26	1406123.0	11151291.7	924
2018-12-26	7.95	7.98	7.93	7.95	-0.02	-0.25	343541.0	2732780.04	347
2018-12-25	7.95	8.01	7.89	7.97	-0.02	-0.25	1110017.0	8805695.72	770
2018-12-24	7.99	8.08	7.99	7.99	0.01	0.13	1269612.0	10190765.27	832
2018-12-23	7.83	7.98	7.83	7.98	-0.06	-0.75	1046310.0	8303299.54	809
2018-12-20	8.04	8.2	7.99	8.04	-0.13	-1.59	1376042.0	11076851.81	1181
2018-12-19	8.24	8.24	8.11	8.17	-0.11	-1.33	2017062.0	16470630.09	1588
2018-12-18	8.35	8.38	8.25	8.28	-0.05	-0.6	1425042.0	11827928.14	1373
2018-12-17	8.37	8.53	8.33	8.33	-0.04	-0.48	3140810.0	26509998.38	1707
2018-12-16	8.29	8.43	8.23	8.37	0.05	0.6	1867114.0	15541646.54	1205
2018-12-13	8.35	8.36	8.3	8.32	-0.03	-0.36	660222.0	5495020.4	562
2018-12-12	8.28	8.36	8.24	8.35	0.08	0.97	1426134.0	11829018.12	851
2018-12-11	8.22	8.28	8.16	8.27	0.05	0.61	1066851.0	8787432.59	761
2018-12-10	8.3	8.3	8.2	8.22	-0.07	-0.84	464146.0	3827694.62	501
2018-12-09	8.25	8.3	8.24	8.29	0.05	0.61	580547.0	4794829.76	437
2018-12-06	8.27	8.3	8.19	8.24	-0.06	-0.72	859314.0	7093598.34	835
2018-12-05	8.34	8.39	8.26	8.3	-0.17	-2.01	2342004.0	19442841.05	1393
2018-12-04	8.6	8.68	8.46	8.47	-0.13	-1.51	1168101.0	9999392.32	874
2018-12-03	8.39	8.69	8.38	8.6	0.23	2.75	2380267.0	20396474.82	1508
2018-12-02	8.28	8.42	8.28	8.37	0.12	1.45	1052923.0	8795326.49	877
2018-11-29	8.2	8.26	8.14	8.25	0.05	0.61	1016376.0	8324286.63	764
2018-11-28	8.09	8.22	8.08	8.2	0.11	1.36	758131.0	6181603.83	647
2018-11-27	8.04	8.11	8.02	8.09	0.08	1.0	407356.0	3286677.49	528
2018-11-26	8.0	8.07	7.99	8.01	0.01	0.13	594511.0	4765421.42	557
2018-11-25	8.07	8.07	7.99	8.0	-0.13	-1.6	492370.0	3953971.61	593
2018-11-22	7.95	8.13	7.95	8.13	0.21	2.65	1530633.0	12328684.77	1094
2018-11-21	7.9	7.96	7.89	7.92	0.02	0.25	785329.0	6217614.83	524
2018-11-20	8.0	8.02	7.9	7.9	-0.06	-0.75	989711.0	7870398.68	736
2018-11-19	7.97	8.04	7.94	7.96	0.02	0.25	1235619.0	9852937.44	788
2018-11-18	8.06	8.06	7.93	7.94	-0.12	-1.49	1348533.0	10767072.34	1030
2018-11-15	8.07	8.14	8.02	8.06	-0.01	-0.12	1623080.0	13102678.83	1364
2018-11-14	8.18	8.22	8.01	8.07	-0.21	-2.54	1560634.0	12677948.53	1233
2018-11-13	8.3	8.37	8.22	8.28	-0.02	-0.24	919086.0	7611284.62	596
2018-11-12	8.3	8.35	8.27	8.3	0.07	0.85	804177.0	6677713.44	590
2018-11-11	7.83	8.31	7.83	8.23	-0.46	-5.29	2552207.0	20534128.25	1434
2018-11-08	8.91	8.91	8.66	8.69	-0.22	-2.47	629427.0	5543267.33	742
2018-11-07	8.9	8.98	8.84	8.91	0.01	0.11	457557.0	4072236.57	356
2018-11-06	9.0	9.02	8.89	8.9	-0.11	-1.22	631706.0	5665930.46	504
2018-11-05	8.9	9.02	8.83	9.01	0.11	1.24	937596.0	8364154.33	636
2018-11-04	8.91	9.1	8.88	8.9	-0.06	-0.67	768152.0	6898372.75	590
2018-11-01	9.01	9.12	8.92	8.96	-0.12	-1.32	1427740.0	12879905.88	867
2018-10-31	9.23	9.24	9.0	9.08	-0.02	-0.22	1997971.0	18259499.97	967
2018-10-30	8.87	9.1	8.75	9.1	0.23	2.59	1704086.0	15299588.07	1178
2018-10-29	8.62	8.9	8.62	8.87	0.27	3.14	2000990.0	17608336.66	1321
2018-10-28	8.37	8.63	8.32	8.6	0.23	2.75	1110047.0	9379517.25	682
2018-10-25	8.02	8.48	8.0	8.37	0.27	3.33	2303433.0	19094697.17	1447
2018-10-24	8.15	8.2	8.1	8.1	0.0	0.0	1057246.0	8600231.68	787
2018-10-23	7.81	8.22	7.81	8.1	0.2	2.53	2786782.0	22498896.43	1560
2018-10-22	8.1	8.15	7.85	7.9	-0.18	-2.23	1217195.0	9753706.48	1061
2018-10-21	7.8	8.19	7.75	8.08	-0.17	-2.06	1393564.0	11208337.09	1220
2018-10-18	8.36	8.42	8.23	8.25	-0.11	-1.32	1185686.0	9879134.7	1065
2018-10-17	8.4	8.55	8.36	8.36	0.01	0.12	1662733.0	14091233.21	1062
2018-10-16	8.35	8.43	8.0	8.35	-0.25	-2.91	4140881.0	34179215.68	2011
2018-10-15	8.4	8.6	8.22	8.6	0.4	4.88	3253258.0	27326323.97	2045
2018-10-14	9.06	9.06	8.2	8.2	-0.86	-9.49	2524062.0	21601971.43	1755
2018-10-11	9.18	9.18	9.02	9.06	-0.23	-2.48	1792311.0	16286987.22	1319
2018-10-10	9.37	9.37	9.26	9.29	-0.08	-0.85	455408.0	4236337.76	572
2018-10-09	9.41	9.46	9.37	9.37	-0.07	-0.74	595279.0	5605179.14	609
2018-10-08	9.29	9.44	9.22	9.44	0.15	1.61	774965.0	7223906.63	705
2018-10-07	9.52	9.52	9.2	9.29	-0.21	-2.21	1055272.0	9833512.07	1018
2018-10-04	9.55	9.6	9.5	9.5	-0.05	-0.52	1120124.0	10698785.54	798
2018-10-03	9.31	9.55	9.26	9.55	0.21	2.25	973956.0	9170474.49	985
2018-10-02	9.4	9.43	9.31	9.34	-0.06	-0.64	731481.0	6854406.26	714
2018-10-01	9.55	9.55	9.4	9.4	-0.1	-1.05	1100522.0	10418277.47	809
2018-09-30	9.55	9.57	9.48	9.5	0.0	0.0	1312984.0	12500925.18	916
2018-09-27	9.65	9.69	9.49	9.5	-0.16	-1.66	1241998.0	11907561.53	984
2018-09-26	9.85	9.85	9.55	9.66	-0.15	-1.53	2263824.0	21981547.85	1360
2018-09-25	9.74	9.88	9.7	9.81	0.07	0.72	2418258.0	23720816.76	1434
2018-09-20	9.79	9.83	9.6	9.74	-0.04	-0.41	2100110.0	20432890.25	1419
2018-09-19	9.52	9.8	9.49	9.78	0.18	1.88	3790683.0	36591397.79	1974
2018-09-18	9.6	9.75	9.46	9.6	0.07	0.73	3413752.0	32812087.72	1760
2018-09-17	9.26	9.6	9.25	9.53	0.22	2.36	2410880.0	22826141.77	1532
2018-09-16	9.36	9.49	9.26	9.31	-0.05	-0.53	2724009.0	25517675.53	1740
2018-09-13	9.22	9.42	9.1	9.36	0.14	1.52	1590284.0	14714637.85	1306
2018-09-12	9.26	9.35	9.12	9.22	-0.05	-0.54	2102801.0	19407934.3	1396
2018-09-11	9.44	9.44	9.2	9.27	-0.16	-1.7	1091313.0	10198957.55	896
2018-09-10	9.46	9.75	9.28	9.43	0.0	0.0	4328499.0	41096038.59	2527
2018-09-09	9.2	9.44	9.02	9.43	0.23	2.5	3632405.0	33708444.15	2139
2018-09-06	9.24	9.24	8.95	9.2	0.08	0.88	4155554.0	37889808.56	2820
2018-09-05	9.05	9.3	8.8	9.12	0.0	0.0	8003225.0	73013635.15	4454
2018-09-04	9.4	9.52	9.06	9.12	-0.26	-2.77	10875002.0	102340425.94	3884
2018-09-03	9.38	9.43	9.34	9.38	0.01	0.11	4489731.0	42162092.52	1955
2018-09-02	9.47	9.47	9.3	9.37	-0.1	-1.06	1423626.0	13343324.55	1179
2018-08-30	9.65	9.65	9.44	9.47	-0.18	-1.87	2148279.0	20408211.72	1578
2018-08-29	9.74	9.8	9.62	9.65	-0.02	-0.21	3404898.0	33054988.96	1932
2018-08-28	9.92	9.94	9.59	9.67	-0.23	-2.32	3650902.0	35568324.0	2542
2018-08-27	10.0	10.02	9.87	9.9	-0.07	-0.7	1296964.0	12909391.7	930
2018-08-26	10.04	10.04	9.92	9.97	-0.03	-0.3	1210212.0	12080884.36	657
2018-08-16	10.0	10.02	9.95	10.0	-0.02	-0.2	960092.0	9593070.55	579
2018-08-15	10.0	10.04	9.96	10.02	0.0	0.0	663131.0	6632386.8	477
2018-08-14	10.1	10.12	9.96	10.02	-0.1	-0.99	1813758.0	18177210.61	934
2018-08-13	10.12	10.12	9.89	10.12	0.02	0.2	1840305.0	18412261.44	1073
2018-08-12	10.2	10.34	10.04	10.1	-0.14	-1.37	1120838.0	11432918.8	707
2018-08-09	10.4	10.4	10.18	10.24	-0.28	-2.66	1544246.0	15846387.5	1110
2018-08-08	10.6	10.64	10.46	10.52	-0.18	-1.68	1163340.0	12249922.6	727
2018-08-07	10.82	10.82	10.64	10.7	-0.08	-0.74	465828.0	4998292.86	456
2018-08-06	10.92	10.92	10.78	10.78	-0.12	-1.1	468571.0	5088061.36	401
2018-08-05	10.94	11.0	10.9	10.9	-0.08	-0.73	454993.0	4980792.14	326
2018-08-02	10.98	10.98	10.9	10.98	-0.02	-0.18	462783.0	5064387.84	406
2018-08-01	10.86	11.0	10.86	11.0	0.02	0.18	557395.0	6111831.88	557
2018-07-31	11.0	11.16	10.98	10.98	-0.02	-0.18	1219594.0	13471828.18	722
2018-07-30	11.06	11.08	10.96	11.0	-0.06	-0.54	946680.0	10415193.38	768
2018-07-29	11.08	11.12	10.98	11.06	-0.06	-0.54	798164.0	8803091.14	574
2018-07-26	11.3	11.3	11.04	11.12	-0.18	-1.59	913933.0	10186450.78	649
2018-07-25	11.34	11.44	11.24	11.3	-0.06	-0.53	616815.0	6990794.8	513
2018-07-24	11.62	11.62	11.3	11.36	-0.26	-2.24	1313371.0	15015339.5	848
2018-07-23	11.72	11.72	11.6	11.62	-0.1	-0.85	496191.0	5778677.06	396
2018-07-22	11.68	11.76	11.68	11.72	0.06	0.51	231616.0	2713277.58	285
2018-07-19	11.66	11.74	11.58	11.66	-0.02	-0.17	426908.0	4977264.12	347
2018-07-18	11.68	11.76	11.64	11.68	0.0	0.0	422112.0	4933436.74	356
2018-07-17	11.82	11.82	11.6	11.68	-0.18	-1.52	918985.0	10763727.02	565
2018-07-16	11.84	11.96	11.76	11.86	0.06	0.51	1189844.0	14096501.48	672
2018-07-15	11.68	11.96	11.6	11.8	0.18	1.55	1213725.0	14283821.84	745
2018-07-12	11.62	11.66	11.52	11.62	-0.02	-0.17	460571.0	5340892.5	391
2018-07-11	11.62	11.7	11.56	11.64	0.0	0.0	592819.0	6900042.58	447
2018-07-10	11.6	11.68	11.52	11.64	0.02	0.17	613621.0	7123531.9	566
2018-07-09	11.56	11.62	11.44	11.62	0.12	1.04	659032.0	7616930.0	552
2018-07-08	11.34	11.56	11.32	11.5	0.06	0.52	905002.0	10364163.94	661
2018-07-05	11.86	11.86	11.44	11.44	-0.4	-3.38	1316816.0	15384308.42	984
2018-07-04	11.84	11.84	11.74	11.84	0.04	0.34	1030826.0	12170102.86	655
2018-07-03	11.9	11.9	11.8	11.8	-0.1	-0.84	459254.0	5437026.32	452
2018-07-02	11.94	11.94	11.76	11.9	-0.04	-0.34	705299.0	8341710.94	607
2018-07-01	12.02	12.12	11.86	11.94	-0.06	-0.5	856159.0	10274752.98	656
2018-06-28	12.26	12.32	11.86	12.0	-0.26	-2.12	2002031.0	24113091.54	1390
2018-06-27	12.3	12.36	12.24	12.26	-0.06	-0.49	561667.0	6913022.74	412
2018-06-26	12.4	12.42	12.2	12.32	-0.12	-0.96	945715.0	11619836.52	733
2018-06-25	12.46	12.6	12.38	12.44	0.02	0.16	1296849.0	16166161.32	858
2018-06-24	12.24	12.56	12.22	12.42	0.22	1.8	1679708.0	20856959.16	980
2018-06-21	12.1	12.26	12.08	12.2	0.1	0.83	998965.0	12147398.84	635
2018-06-20	12.0	12.22	11.9	12.1	0.12	1.0	1191103.0	14390338.18	787
2018-06-12	11.62	12.04	11.32	11.98	0.32	2.74	3606203.0	42548895.02	2260
2018-06-11	12.9	12.9	11.66	11.66	-1.28	-9.89	8232905.0	99048396.28	3233
2018-06-10	13.6	13.6	12.76	12.94	-0.74	-5.41	6104631.0	79414486.44	2126
2018-06-07	13.76	13.82	13.62	13.68	-0.08	-0.58	1178266.0	16134535.32	376
2018-06-06	13.72	13.98	13.6	13.76	-0.02	-0.15	3006083.0	41494659.52	603
2018-06-05	13.68	14.08	13.68	13.78	0.08	0.58	1714660.0	23768409.32	577
2018-06-04	13.9	13.9	13.64	13.7	-0.2	-1.44	951044.0	13080819.3	513
2018-06-03	13.66	14.04	13.6	13.9	0.24	1.76	1605034.0	22279926.24	711
2018-05-31	13.56	13.78	13.46	13.66	0.14	1.04	1268163.0	17261295.2	619
2018-05-30	13.32	13.52	13.3	13.52	0.08	0.6	770298.0	10345027.92	307
2018-05-29	13.3	13.5	13.22	13.44	0.14	1.05	894527.0	11937912.98	382
2018-05-28	13.54	13.54	13.1	13.3	-0.26	-1.92	955148.0	12675456.32	481
2018-05-27	13.52	13.7	13.5	13.56	0.0	0.0	1078306.0	14640183.08	651
2018-05-24	13.3	13.6	13.2	13.55	0.35	2.65	1895847.0	25436130.22	854
2018-05-23	13.26	13.3	13.18	13.2	0.02	0.15	1029344.0	13607585.78	364
2018-05-22	13.06	13.2	13.06	13.18	0.08	0.61	355496.0	4664391.58	203
2018-05-21	13.2	13.2	13.04	13.1	-0.11	-0.83	259009.0	3405141.52	258
2018-05-20	13.4	13.4	13.18	13.21	-0.11	-0.83	498237.0	6597764.16	287
2018-05-17	12.92	13.36	12.92	13.32	0.34	2.62	638168.0	8420265.44	375
2018-05-16	13.4	13.4	12.94	12.98	-0.47	-3.49	1277451.0	16740512.58	640
2018-05-15	13.16	13.5	13.14	13.45	0.34	2.59	1798671.0	23980853.54	929
2018-05-14	13.08	13.14	12.96	13.11	0.15	1.16	895221.0	11678157.48	558
2018-05-13	13.0	13.16	12.7	12.96	-0.08	-0.61	1740184.0	22626703.7	677
2018-05-10	13.0	13.1	12.82	13.04	0.03	0.23	1295730.0	16772543.6	781
2018-05-09	13.36	13.38	12.96	13.01	-0.31	-2.33	1173226.0	15384156.7	702
2018-05-08	13.32	13.42	12.96	13.32	-0.1	-0.75	1591137.0	20944119.82	968
2018-05-07	13.56	13.56	13.26	13.42	-0.16	-1.18	1138251.0	15315786.42	693
2018-05-06	13.7	13.78	13.5	13.58	0.06	0.44	824125.0	11230297.14	501
2018-05-03	13.64	13.76	13.4	13.52	-0.13	-0.95	1202122.0	16369748.44	610
2018-05-02	13.86	13.9	13.52	13.65	-0.18	-1.3	1926378.0	26319809.24	881
2018-05-01	14.0	14.06	13.8	13.83	-0.17	-1.21	3061304.0	42519197.84	1270
2018-04-30	14.36	14.38	13.94	14.0	-0.29	-2.03	3187260.0	44885464.1	1305
2018-04-29	14.46	14.58	14.2	14.29	-0.15	-1.04	2318919.0	33299039.68	1129
2018-04-26	14.14	14.64	13.74	14.44	0.29	2.05	4519471.0	64412458.98	2130
2018-04-25	14.08	14.44	14.04	14.15	0.13	0.93	5336131.0	76024335.36	2125
2018-04-24	13.62	14.2	13.58	14.02	0.4	2.94	4116094.0	57267717.32	1634
2018-04-23	13.46	13.66	13.46	13.62	0.16	1.19	2060718.0	27975375.36	781
2018-04-22	13.56	13.56	13.38	13.46	-0.12	-0.88	1329957.0	17900705.98	585
2018-04-19	13.38	13.62	13.38	13.58	0.17	1.27	2006728.0	27072464.22	929
2018-04-18	13.38	13.62	13.36	13.41	0.02	0.15	2637671.0	35488628.74	970
2018-04-17	13.54	13.54	13.32	13.39	-0.09	-0.67	1955797.0	26222322.74	737
2018-04-16	13.3	13.5	13.2	13.48	0.23	1.74	1190438.0	15918881.92	610
2018-04-15	13.1	13.32	13.1	13.25	0.21	1.61	815759.0	10788531.44	557
2018-04-12	12.8	13.08	12.72	13.04	0.02	0.15	1664356.0	21410858.76	890
2018-04-11	13.32	13.44	12.9	13.02	-0.3	-2.25	1109655.0	14633963.92	748
2018-04-10	13.44	13.46	13.2	13.32	-0.13	-0.97	1944196.0	25901795.52	717
2018-04-09	13.48	13.6	13.42	13.45	-0.07	-0.52	743927.0	10045315.34	468
2018-04-08	13.7	13.88	13.5	13.52	-0.22	-1.6	1376193.0	18781998.74	756
2018-04-05	13.56	13.76	13.54	13.74	0.21	1.55	1198567.0	16364032.02	675
2018-04-04	13.5	13.7	13.42	13.53	0.14	1.05	1450762.0	19671098.2	896
2018-04-03	13.3	13.42	13.2	13.39	0.08	0.6	993356.0	13225527.94	488
2018-04-02	13.32	13.4	13.2	13.31	0.05	0.38	466228.0	6204254.34	360
2018-04-01	13.68	13.68	13.22	13.26	-0.42	-3.07	1339388.0	17978929.5	935
2018-03-29	14.02	14.1	13.5	13.68	-0.32	-2.29	1552614.0	21361160.84	980
2018-03-28	13.96	14.1	13.76	14.0	0.09	0.65	937777.0	13028523.74	514
2018-03-27	13.88	14.2	13.82	13.91	0.07	0.51	1392117.0	19486124.54	739
2018-03-26	13.82	13.88	13.72	13.84	-0.03	-0.22	596073.0	8239382.6	482
2018-03-25	14.0	14.04	13.82	13.87	-0.17	-1.21	677400.0	9449322.54	333
2018-03-22	13.9	14.08	13.9	14.04	0.09	0.65	1303649.0	18260354.58	563
2018-03-21	14.12	14.18	13.82	13.95	-0.13	-0.92	1682907.0	23478646.1	1268
2018-03-20	13.6	14.1	13.52	14.08	0.48	3.53	2560990.0	35647011.72	1677
2018-03-19	13.58	13.66	13.52	13.6	-0.01	-0.07	747722.0	10170983.24	719
2018-03-18	13.5	13.62	13.48	13.61	0.17	1.26	1212313.0	16419215.74	610
2018-03-15	13.54	13.54	13.24	13.44	0.06	0.45	1228156.0	16444435.32	1058
2018-03-14	13.2	13.78	13.16	13.38	0.22	1.67	2860041.0	38544724.06	1852
2018-03-13	13.04	13.32	12.92	13.16	0.13	1.0	1815653.0	23849269.22	1131
2018-03-12	12.98	13.26	12.94	13.03	0.12	0.93	2522441.0	33085012.04	1373
2018-03-11	12.7	12.94	12.7	12.91	0.21	1.65	1349933.0	17341378.88	649
2018-03-08	12.64	12.82	12.64	12.7	0.09	0.71	1092953.0	13916807.94	704
2018-03-07	12.36	12.66	12.3	12.61	0.23	1.86	1774625.0	22242550.7	894
2018-03-06	12.48	12.52	12.36	12.38	-0.04	-0.32	528070.0	6579375.14	484
2018-03-05	12.46	12.5	12.4	12.42	-0.05	-0.4	542014.0	6749114.82	517
2018-03-04	12.56	12.58	12.46	12.47	-0.12	-0.95	487326.0	6088533.9	507
2018-03-01	12.5	12.6	12.5	12.59	0.05	0.4	210530.0	2647974.58	237
2018-02-28	12.64	12.64	12.5	12.54	-0.15	-1.18	842346.0	10581340.98	562
2018-02-27	12.96	12.98	12.68	12.69	-0.19	-1.48	1154983.0	14795676.42	711
2018-02-26	12.7	12.96	12.62	12.88	0.16	1.26	1602166.0	20448679.52	683
2018-02-25	12.74	12.78	12.7	12.72	0.0	0.0	739882.0	9428617.4	476
2018-02-22	12.86	12.86	12.6	12.72	-0.09	-0.7	1216162.0	15434121.66	849
2018-02-21	12.9	12.98	12.8	12.81	-0.04	-0.31	1053770.0	13586650.94	747
2018-02-20	12.94	13.02	12.82	12.85	-0.11	-0.85	1038638.0	13420756.32	758
2018-02-19	13.02	13.1	12.86	12.96	-0.13	-0.99	957644.0	12421861.76	873
2018-02-18	13.4	13.44	13.06	13.09	-0.23	-1.73	1021701.0	13531340.74	661
2018-02-15	13.4	13.46	13.3	13.32	-0.08	-0.6	665728.0	8897186.06	488
2018-02-14	13.32	13.4	13.3	13.4	0.06	0.45	232235.0	3101427.16	198
2018-02-13	13.5	13.52	13.3	13.34	-0.12	-0.89	407523.0	5476300.06	355
2018-02-12	13.34	13.54	13.34	13.46	0.14	1.05	553503.0	7459621.04	397
2018-02-11	13.3	13.42	13.3	13.32	-0.01	-0.08	379856.0	5067252.44	333
2018-02-08	13.4	13.48	13.28	13.33	-0.03	-0.22	1037127.0	13867584.68	520
2018-02-07	13.78	13.8	13.26	13.36	-0.33	-2.41	1362616.0	18475594.16	732
2018-02-06	13.6	13.8	13.46	13.69	-0.15	-1.08	963309.0	13166608.26	695
2018-02-05	13.86	13.9	13.66	13.84	0.08	0.58	902348.0	12430536.74	621
2018-02-04	13.8	13.96	13.7	13.76	-0.11	-0.79	819987.0	11308242.74	583
2018-02-01	13.56	14.08	13.56	13.87	0.27	1.99	2147302.0	29804585.8	1144
2018-01-31	13.58	13.84	13.54	13.6	-0.06	-0.44	1249266.0	17087106.46	772
2018-01-30	13.42	13.74	13.42	13.66	0.27	2.02	1819558.0	24757883.8	975
2018-01-29	13.58	13.6	13.36	13.39	-0.06	-0.45	1367057.0	18424041.4	807
2018-01-28	13.3	13.56	13.26	13.45	0.08	0.6	1370395.0	18332711.58	904
2018-01-25	13.44	13.44	13.34	13.37	-0.04	-0.3	742158.0	9934007.42	447
2018-01-24	13.34	13.46	13.32	13.41	0.0	0.0	611619.0	8189854.26	482
2018-01-23	13.44	13.62	13.4	13.41	-0.09	-0.67	904563.0	12239237.58	446
2018-01-22	13.7	13.7	13.46	13.5	-0.2	-1.46	792396.0	10774511.74	519
2018-01-21	13.88	13.88	13.7	13.7	-0.17	-1.23	773498.0	10645107.48	527
2018-01-18	14.2	14.2	13.84	13.87	-0.29	-2.05	2338091.0	32678910.7	1051
2018-01-17	14.1	14.46	14.0	14.16	0.19	1.36	5998586.0	85317527.98	2586
2018-01-16	13.4	14.06	13.34	13.97	0.56	4.18	2514295.0	34559726.28	1457
2018-01-15	13.38	13.5	13.38	13.41	0.05	0.37	465036.0	6248205.4	402
2018-01-14	13.32	13.5	13.3	13.36	0.06	0.45	767460.0	10302579.16	580
2018-01-11	13.36	13.4	13.28	13.3	-0.03	-0.23	825558.0	11009156.82	526
2018-01-10	13.52	13.52	13.32	13.33	-0.16	-1.19	420468.0	5640365.62	376
2018-01-09	13.38	13.56	13.32	13.49	0.11	0.82	630249.0	8488039.82	585
2018-01-08	13.4	13.48	13.32	13.38	-0.03	-0.22	595131.0	7972469.9	585
2018-01-07	13.76	13.76	13.36	13.41	-0.25	-1.83	1279203.0	17354536.56	890
2018-01-04	13.5	13.98	13.4	13.66	0.15	1.11	2008145.0	27576142.28	1213
2018-01-03	13.16	13.62	12.98	13.51	0.32	2.43	932111.0	12320519.4	821
2018-01-02	13.38	13.38	13.16	13.19	-0.11	-0.83	469432.0	6219152.14	481
2018-01-01	13.4	13.5	13.3	13.3	-0.19	-1.41	623470.0	8339801.8	544
2017-12-31	13.72	13.78	13.36	13.49	-0.21	-1.53	1540025.0	20981853.72	891
2017-12-28	13.7	13.86	13.68	13.7	0.02	0.15	802295.0	11033890.04	566
2017-12-27	13.68	13.96	13.54	13.68	0.11	0.81	2587510.0	35660006.46	1275
2017-12-26	13.4	13.72	13.28	13.57	0.15	1.12	1059791.0	14336127.96	899
2017-12-25	13.58	13.62	13.4	13.42	-0.16	-1.18	481556.0	6485320.36	470
2017-12-24	13.8	13.8	13.56	13.58	-0.19	-1.38	489509.0	6689401.18	532
2017-12-21	13.82	13.82	13.72	13.77	-0.05	-0.36	282130.0	3884270.36	318
2017-12-20	13.82	14.0	13.74	13.82	0.0	0.0	483344.0	6692948.42	397
2017-12-19	13.96	14.02	13.6	13.82	-0.08	-0.58	1106548.0	15333713.38	1033
2017-12-18	13.76	13.96	13.72	13.9	0.19	1.39	756868.0	10481348.24	607
2017-12-17	13.86	13.86	13.7	13.71	-0.14	-1.01	579943.0	7988102.98	515
2017-12-14	14.1	14.1	13.76	13.85	-0.2	-1.42	971472.0	13481012.68	738
2017-12-13	13.94	14.1	13.76	14.05	0.1	0.72	1791805.0	24919780.36	986
2017-12-12	14.12	14.12	13.86	13.95	-0.17	-1.2	1648142.0	23051263.36	863
2017-12-11	14.9	14.9	14.1	14.12	-0.17	-1.19	2591857.0	37454915.34	1279
2017-12-10	14.0	14.44	14.0	14.29	0.26	1.85	3809708.0	54221933.0	1691
2017-12-07	14.22	14.48	13.78	14.03	-0.31	-2.16	4727009.0	66603237.02	2471
2017-12-06	13.92	14.64	13.9	14.34	0.47	3.39	6541120.0	93729194.46	2958
2017-12-05	13.2	14.0	13.18	13.87	0.54	4.05	2721382.0	37016255.38	1229
2017-12-04	13.48	13.6	13.22	13.33	-0.12	-0.89	1628786.0	21761662.28	914
2017-12-03	13.3	13.5	13.16	13.45	0.35	2.67	3546806.0	47247676.68	1379
2017-11-30	12.84	13.3	12.84	13.1	0.18	1.39	3476815.0	45711798.34	1688
2017-11-29	12.4	13.06	12.4	12.92	0.59	4.79	3801114.0	48477550.58	1682
2017-11-28	12.42	12.44	12.3	12.33	-0.03	-0.24	642462.0	7942897.54	409
2017-11-27	12.52	12.6	12.32	12.36	-0.15	-1.2	910420.0	11354486.36	547
2017-11-26	12.46	12.7	12.4	12.51	0.12	0.97	769845.0	9649536.18	613
2017-11-23	12.4	12.46	12.3	12.39	-0.03	-0.24	488341.0	6051694.7	414
2017-11-22	12.08	12.5	12.08	12.42	0.32	2.64	811995.0	9955590.98	530
2017-11-21	12.2	12.22	12.0	12.1	-0.1	-0.82	437019.0	5290262.46	387
2017-11-20	12.06	12.38	12.06	12.2	0.1	0.83	701257.0	8549593.9	556
2017-11-19	12.1	12.2	12.08	12.1	-0.08	-0.66	305429.0	3705712.62	275
2017-11-16	12.24	12.24	12.12	12.18	-0.08	-0.65	253097.0	3086130.3	261
2017-11-15	12.4	12.44	12.22	12.26	-0.13	-1.05	546834.0	6749479.58	464
2017-11-14	12.3	12.58	12.24	12.39	0.11	0.9	759391.0	9429321.78	490
2017-11-13	12.18	12.34	12.06	12.28	0.07	0.57	1549790.0	18826717.24	623
2017-11-12	12.36	12.44	12.1	12.21	-0.16	-1.29	1174298.0	14450409.48	721
2017-11-09	12.1	12.58	12.06	12.37	0.25	2.06	2203373.0	27354541.28	1010
2017-11-08	11.98	12.24	11.9	12.12	0.13	1.08	2907865.0	35043794.02	846
2017-11-07	12.88	12.88	11.74	11.99	-1.04	-7.98	3642595.0	44848619.32	1698
2017-11-06	12.94	13.1	12.5	13.03	0.25	1.96	1727098.0	22198131.62	1003
2017-11-05	12.5	13.0	12.0	12.78	-0.36	-2.74	7570511.0	94490059.52	2724
2017-11-02	13.0	13.28	12.9	13.14	0.14	1.08	656771.0	8566406.58	473
2017-11-01	13.06	13.06	12.98	13.0	-0.04	-0.31	328499.0	4273337.08	260
2017-10-31	13.02	13.08	12.96	13.04	-0.01	-0.08	512519.0	6662713.22	352
2017-10-30	13.02	13.12	12.96	13.05	-0.05	-0.38	459824.0	5996771.2	330
2017-10-29	13.18	13.22	13.0	13.1	-0.07	-0.53	783252.0	10238421.04	482
2017-10-26	13.0	13.2	12.96	13.17	0.17	1.31	643282.0	8416999.96	560
2017-10-25	13.1	13.1	13.0	13.0	-0.06	-0.46	371816.0	4849188.4	296
2017-10-24	13.2	13.2	12.98	13.06	-0.14	-1.06	867836.0	11336028.94	553
2017-10-23	13.14	13.26	12.88	13.2	0.03	0.23	1344048.0	17500764.34	778
2017-10-22	13.5	13.5	13.14	13.17	-0.22	-1.64	1112554.0	14759890.92	730
2017-10-19	13.18	13.58	13.12	13.39	0.18	1.36	1272148.0	16984324.02	788
2017-10-18	12.9	13.3	12.82	13.21	0.26	2.01	1829649.0	23975586.82	1177
2017-10-17	13.0	13.0	12.66	12.95	-0.02	-0.15	1719372.0	22108143.92	919
2017-10-16	13.32	13.34	12.94	12.97	-0.38	-2.85	3418299.0	44615310.74	1660
2017-10-15	13.5	13.54	13.2	13.35	-0.14	-1.04	592494.0	7960490.58	422
2017-10-12	13.46	13.54	13.36	13.49	0.12	0.9	1227381.0	16523617.66	554
2017-10-11	13.66	13.8	13.26	13.37	-0.29	-2.12	738031.0	9977040.3	504
2017-10-10	13.82	13.88	13.62	13.66	-0.17	-1.23	527792.0	7247987.16	419
2017-10-09	14.2	14.2	13.72	13.83	-0.43	-3.02	1282817.0	17861428.36	807
2017-10-08	14.42	14.44	14.2	14.26	-0.12	-0.83	1428403.0	20375380.82	508
2017-10-05	14.38	14.42	14.2	14.38	0.03	0.21	835994.0	11969899.48	471
2017-10-04	14.32	14.42	14.14	14.35	0.11	0.77	2006550.0	28619014.72	749
2017-10-03	14.28	14.4	14.02	14.24	-0.13	-0.9	639195.0	9143892.86	421
2017-10-02	14.2	14.4	14.2	14.37	0.15	1.05	515747.0	7365699.2	394
2017-10-01	14.18	14.32	14.0	14.22	-0.18	-1.25	518650.0	7378488.14	505
2017-09-28	14.4	14.48	14.38	14.4	0.01	0.07	634011.0	9146146.38	431
2017-09-27	14.6	14.62	14.36	14.39	-0.27	-1.84	729336.0	10540185.34	578
2017-09-26	14.64	14.94	14.64	14.66	-0.24	-1.61	491423.0	7237908.88	430
2017-09-25	14.84	14.94	14.74	14.9	-0.04	-0.27	231832.0	3431991.42	345
2017-09-21	14.88	15.12	14.88	14.94	0.05	0.34	307332.0	4612468.14	320
2017-09-20	15.1	15.1	14.88	14.89	-0.12	-0.8	287373.0	4285762.96	270
2017-09-19	15.2	15.32	15.0	15.01	-0.19	-1.25	594496.0	8967242.38	413
2017-09-18	15.28	15.32	15.16	15.2	-0.16	-1.04	333510.0	5093408.6	272
2017-09-17	15.42	15.42	15.26	15.36	-0.05	-0.32	732564.0	11228819.42	359
2017-09-14	15.46	15.46	15.3	15.41	0.09	0.59	740973.0	11415242.32	404
2017-09-13	15.4	15.46	15.2	15.32	-0.13	-0.84	761400.0	11670072.28	475
2017-09-12	15.46	15.58	15.34	15.45	0.02	0.13	1832108.0	28383265.7	594
2017-09-11	15.38	15.5	15.34	15.43	0.06	0.39	1541020.0	23763998.34	640
2017-09-10	15.02	15.44	15.0	15.37	0.32	2.13	1837746.0	28172687.12	914
2017-09-07	14.52	15.2	14.52	15.05	0.53	3.65	2162239.0	32322636.24	1091
2017-09-06	14.68	14.68	14.5	14.52	0.04	0.28	310780.0	4538751.02	263
2017-08-29	14.6	14.62	14.44	14.48	-0.07	-0.48	521300.0	7591183.7	400
2017-08-28	14.4	14.56	14.4	14.55	0.15	1.04	439473.0	6366021.04	384
2017-08-27	14.3	14.46	14.16	14.4	0.12	0.84	619151.0	8836926.08	512
2017-08-24	14.3	14.4	14.24	14.28	0.02	0.14	362357.0	5181996.38	390
2017-08-23	14.46	14.48	14.2	14.26	-0.19	-1.31	889918.0	12782722.12	561
2017-08-22	14.66	14.8	14.42	14.45	-0.15	-1.03	2096799.0	30637788.12	1018
2017-08-21	14.14	14.66	14.14	14.6	0.36	2.53	1754655.0	25439156.68	1078
2017-08-20	14.1	14.38	14.1	14.24	0.24	1.71	1433856.0	20455505.44	941
2017-08-17	13.68	14.06	13.68	14.0	0.36	2.64	2831700.0	39502581.98	1494
2017-08-16	13.66	13.68	13.4	13.64	0.03	0.22	767215.0	10379568.7	626
2017-08-15	13.7	13.82	13.58	13.61	-0.11	-0.8	567772.0	7803699.92	644
2017-08-14	13.8	13.8	13.7	13.72	-0.08	-0.58	477246.0	6555306.0	541
2017-08-13	13.84	14.0	13.7	13.8	-0.05	-0.36	1425705.0	19700452.04	1033
2017-08-10	13.92	13.92	13.8	13.85	-0.07	-0.5	534520.0	7398279.18	492
2017-08-09	13.98	14.0	13.9	13.92	-0.02	-0.14	454893.0	6336769.96	533
2017-08-08	14.0	14.0	13.88	13.94	0.02	0.14	744761.0	10376623.22	1277
2017-08-07	13.78	13.98	13.7	13.92	0.17	1.24	964654.0	13331667.44	850
2017-08-06	14.32	14.32	13.72	13.75	-0.51	-3.58	1235767.0	17181018.16	1209
2017-08-03	14.52	14.52	14.2	14.26	-0.33	-2.26	546273.0	7886283.94	433
2017-08-02	14.74	14.74	14.46	14.59	-0.2	-1.35	392388.0	5717467.24	388
2017-08-01	14.8	14.82	14.72	14.79	0.07	0.48	297657.0	4400982.94	363
2017-07-31	14.76	14.8	14.7	14.72	-0.12	-0.81	209610.0	3087212.98	282
2017-07-30	14.8	15.06	14.7	14.84	0.06	0.41	662123.0	9832264.0	714
2017-07-27	15.0	15.04	14.76	14.78	-0.28	-1.86	413037.0	6158812.08	413
2017-07-26	15.12	15.2	15.06	15.06	-0.1	-0.66	203069.0	3064659.76	237
2017-07-25	15.3	15.34	15.12	15.16	-0.12	-0.79	457616.0	6957324.94	390
2017-07-24	15.5	15.58	15.26	15.28	-0.24	-1.55	942166.0	14569481.68	432
2017-07-23	15.46	15.56	15.3	15.52	0.15	0.98	581296.0	8981575.72	413
2017-07-20	15.6	15.66	15.34	15.37	-0.24	-1.54	1157117.0	17843208.68	513
2017-07-19	15.44	15.66	15.44	15.61	0.04	0.26	794854.0	12343594.02	376
2017-07-18	15.6	15.62	15.44	15.57	-0.02	-0.13	448957.0	6977631.8	374
2017-07-17	15.52	15.68	15.48	15.59	0.0	0.0	824555.0	12839495.9	427
2017-07-16	15.2	15.64	15.2	15.59	0.36	2.36	1124793.0	17392047.7	490
2017-07-13	15.06	15.24	15.06	15.23	0.1	0.66	730763.0	11089943.08	374
2017-07-12	15.2	15.22	15.0	15.13	0.08	0.53	888426.0	13453187.66	484
2017-07-11	15.34	15.34	15.0	15.05	-0.2	-1.31	315586.0	4783964.78	311
2017-07-10	15.14	15.5	15.14	15.25	0.05	0.33	575354.0	8817250.58	413
2017-07-09	15.5	15.5	15.1	15.2	-0.29	-1.87	278821.0	4275189.82	355
2017-07-06	15.66	15.66	15.46	15.49	-0.07	-0.45	450768.0	6998426.44	371
2017-07-05	15.5	15.88	15.5	15.56	0.06	0.39	994807.0	15542943.14	651
2017-07-04	15.8	15.8	15.5	15.5	-0.23	-1.46	755381.0	11825404.98	463
2017-07-03	15.3	15.9	15.16	15.73	0.43	2.81	1559471.0	24105445.9	859
2017-07-02	15.78	15.84	15.24	15.3	-0.42	-2.67	1604241.0	24863438.76	1082
2017-06-22	15.34	16.38	14.9	15.72	0.82	5.5	6247126.0	99371105.04	3256
2017-06-21	13.7	14.9	13.7	14.9	1.35	9.96	15244495.0	223827293.14	2365
2017-06-20	13.92	13.92	13.52	13.55	-0.21	-1.53	649166.0	8863153.76	428
2017-06-19	13.44	13.96	13.24	13.76	0.29	2.15	1459324.0	19632532.16	701
2017-06-18	13.42	13.68	13.4	13.47	0.09	0.67	1008555.0	13665110.6	418
2017-06-15	12.96	13.5	12.96	13.38	0.29	2.22	988062.0	13096066.8	543
2017-06-14	12.98	13.12	12.96	13.09	0.14	1.08	1340426.0	17486296.9	615
2017-06-13	12.82	13.2	12.64	12.95	0.11	0.86	1897890.0	24501359.24	1207
2017-06-12	13.0	13.16	12.78	12.84	-0.15	-1.15	1944997.0	25232517.8	1143
2017-06-11	13.42	13.42	12.9	12.99	-0.46	-3.42	912720.0	11915936.24	813
2017-06-08	13.8	13.8	13.42	13.45	-0.36	-2.61	1046831.0	14265276.82	669
2017-06-07	13.86	13.98	13.78	13.81	-0.04	-0.29	853081.0	11810437.86	650
2017-06-06	14.22	14.22	13.82	13.85	-0.45	-3.15	1697402.0	23763662.62	1406
2017-06-05	14.12	14.48	13.94	14.3	0.19	1.35	1453820.0	20644645.02	1250
2017-06-04	14.02	14.2	14.0	14.11	0.03	0.21	374330.0	5281017.1	314
2017-06-01	14.1	14.3	14.05	14.08	-0.06	-0.42	460655.0	6509680.2	214
2017-05-31	14.2	14.2	14.05	14.14	-0.04	-0.28	223611.0	3156581.15	149
2017-05-30	14.1	14.25	14.05	14.18	0.13	0.93	484405.0	6862978.8	310
2017-05-29	13.7	14.1	13.65	14.05	0.23	1.66	674768.0	9365948.75	425
2017-05-28	14.0	14.0	13.45	13.82	-0.2	-1.43	510778.0	6986350.45	339
2017-05-25	14.05	14.3	13.9	14.02	0.0	0.0	1391311.0	19640847.9	804
2017-05-24	15.1	15.1	13.9	14.02	-1.08	-7.15	2358117.0	33887468.05	1498
2017-05-23	15.4	15.45	14.85	15.1	-0.33	-2.14	1602215.0	24089000.25	790
2017-05-22	15.5	15.5	15.35	15.43	-0.07	-0.45	1547227.0	23853101.2	511
2017-05-21	15.8	15.95	15.4	15.5	-0.2	-1.27	1566695.0	24542505.5	638
2017-05-18	16.0	16.0	15.6	15.7	-0.33	-2.06	701442.0	11044907.0	470
2017-05-17	16.0	16.05	15.8	16.03	0.1	0.63	365520.0	5825355.95	287
2017-05-16	15.5	16.0	15.4	15.93	0.45	2.91	836296.0	13119501.8	394
2017-05-15	15.35	15.55	15.35	15.48	0.18	1.18	302478.0	4679925.25	236
2017-05-14	15.75	15.75	15.2	15.3	-0.6	-3.77	1071721.0	16531062.25	492
2017-05-11	16.4	16.4	15.85	15.9	-0.54	-3.28	961596.0	15544687.1	475
2017-05-10	16.65	16.65	16.3	16.44	0.05	0.31	359423.0	5897707.75	385
2017-05-09	16.65	16.65	16.35	16.39	-0.33	-1.97	621377.0	10251627.35	366
2017-05-08	16.6	16.75	16.4	16.72	0.13	0.78	385133.0	6362919.6	241
2017-05-07	16.45	16.75	16.45	16.59	-0.05	-0.3	413043.0	6852902.1	298
2017-05-04	17.0	17.0	16.5	16.64	-0.33	-1.94	381282.0	6384784.85	381
2017-05-03	17.0	17.2	16.95	16.97	0.03	0.18	1307216.0	22332297.7	824
2017-05-02	16.5	17.0	16.45	16.94	0.73	4.5	2741168.0	45806546.0	1857
2017-05-01	16.5	16.5	16.2	16.21	-0.24	-1.46	351804.0	5747952.5	322
2017-04-30	16.5	16.55	16.45	16.45	-0.01	-0.06	474391.0	7819230.85	279
2017-04-27	16.5	16.6	16.4	16.46	0.06	0.37	377824.0	6240773.6	298
2017-04-26	16.4	16.4	16.25	16.4	0.05	0.31	144907.0	2368883.6	201
2017-04-25	16.55	16.6	16.35	16.35	-0.17	-1.03	468553.0	7706541.7	442
2017-04-24	16.6	16.65	16.5	16.52	-0.13	-0.78	162818.0	2699710.85	223
2017-04-23	16.8	16.8	16.5	16.65	0.11	0.67	368363.0	6131083.15	253
2017-04-20	16.6	16.7	16.45	16.54	-0.1	-0.6	148811.0	2464307.6	229
2017-04-19	16.75	16.75	16.6	16.64	-0.05	-0.3	84765.0	1413091.15	163
2017-04-18	16.95	17.0	16.65	16.69	-0.21	-1.24	213678.0	3595790.4	218
2017-04-17	16.75	16.95	16.75	16.9	0.08	0.48	181826.0	3059946.05	229
2017-04-16	16.85	16.85	16.75	16.82	-0.12	-0.71	230493.0	3870497.45	271
2017-04-13	16.95	17.1	16.9	16.94	0.0	0.0	391918.0	6659348.25	307
2017-04-12	16.9	17.05	16.85	16.94	0.08	0.47	408054.0	6920480.8	408
2017-04-11	16.95	17.05	16.85	16.86	-0.09	-0.53	248832.0	4218198.8	236
2017-04-10	16.95	17.0	16.9	16.95	0.0	0.0	219694.0	3725257.6	229
2017-04-09	17.0	17.25	16.9	16.95	-0.31	-1.8	394813.0	6734447.8	364
2017-04-06	17.2	17.45	17.15	17.26	0.05	0.29	713091.0	12335795.05	451
2017-04-05	16.9	17.25	16.9	17.21	0.31	1.83	857889.0	14675892.0	956
2017-04-04	16.75	16.9	16.7	16.9	0.18	1.08	277129.0	4655933.2	282
2017-04-03	17.0	17.0	16.7	16.72	-0.17	-1.01	307090.0	5161931.45	335
2017-04-02	17.1	17.1	16.8	16.89	-0.14	-0.82	416011.0	7046849.3	347
2017-03-30	16.85	17.1	16.85	17.03	0.24	1.43	744100.0	12629739.35	638
2017-03-29	16.9	17.15	16.75	16.79	-0.09	-0.53	964420.0	16338188.8	559
2017-03-28	17.1	17.1	16.85	16.88	-0.07	-0.41	811922.0	13798005.8	545
2017-03-27	16.55	17.0	16.45	16.95	0.39	2.36	1093146.0	18287555.75	617
2017-03-26	16.55	16.7	16.45	16.56	0.07	0.42	1087123.0	18026477.4	470
2017-03-23	16.9	17.05	16.45	16.49	-0.26	-1.55	1525861.0	25536939.9	701
2017-03-22	16.5	16.9	16.45	16.75	-0.19	-1.12	1415655.0	23618246.2	566
2017-03-21	17.4	17.75	16.9	16.94	-0.42	-2.42	2945043.0	50800281.7	1166
2017-03-20	17.5	17.8	17.35	17.36	-0.21	-1.2	508727.0	8943713.4	438
2017-03-19	17.3	17.65	17.25	17.57	0.35	2.03	932390.0	16262570.3	481
2017-03-16	17.45	17.65	17.15	17.22	-0.15	-0.86	1462407.0	25336308.7	758
2017-03-15	17.3	17.8	17.2	17.37	0.08	0.46	1438839.0	25281421.8	643
2017-03-14	16.7	17.35	16.4	17.29	0.53	3.16	1789789.0	30370078.65	769
2017-03-13	17.05	17.95	16.5	16.76	-0.46	-2.67	3938315.0	68596937.25	1325
2017-03-12	17.6	17.6	17.1	17.22	-0.29	-1.66	614607.0	10626786.25	337
2017-03-09	17.85	17.85	17.35	17.51	-0.49	-2.72	2124384.0	37550837.25	586
2017-03-08	18.4	18.5	17.95	18.0	-0.47	-2.54	971046.0	17589390.15	626
2017-03-07	18.5	18.7	18.4	18.47	-0.07	-0.38	518366.0	9620703.65	371
2017-03-06	18.85	18.85	18.3	18.54	-0.18	-0.96	1183358.0	21920943.05	614
2017-03-05	19.65	19.65	18.7	18.72	-0.86	-4.39	1192226.0	22706895.0	804
2017-03-02	19.35	19.6	19.2	19.58	0.11	0.56	2416281.0	46953032.45	651
2017-03-01	19.75	19.85	19.4	19.47	-0.21	-1.07	810649.0	15902063.8	396
2017-02-28	19.6	19.8	19.25	19.68	-0.06	-0.3	1472188.0	28683866.3	858
2017-02-27	19.6	20.15	19.55	19.74	-0.02	-0.1	1786882.0	35305622.9	811
2017-02-26	19.8	20.25	19.6	19.76	0.04	0.2	2314688.0	46208755.25	1200
2017-02-23	19.6	19.9	19.2	19.72	0.08	0.41	1071694.0	21067165.05	619
2017-02-22	19.6	19.8	19.55	19.64	0.03	0.15	440153.0	8650223.7	615
2017-02-21	19.7	19.85	19.55	19.61	-0.13	-0.66	668508.0	13155967.4	477
2017-02-20	19.8	20.1	19.7	19.74	-0.12	-0.6	1095903.0	21798823.8	752
2017-02-19	19.75	20.05	19.75	19.86	0.15	0.76	1410542.0	28127289.35	727
2017-02-16	19.6	19.9	19.6	19.71	0.19	0.97	952670.0	18818800.25	676
2017-02-15	19.1	19.7	19.05	19.52	0.4	2.09	1909211.0	37177272.75	1131
2017-02-14	18.95	19.2	18.95	19.12	0.11	0.58	952621.0	18182229.2	573
2017-02-13	18.6	19.2	18.5	19.01	0.43	2.31	1871461.0	35417518.25	845
2017-02-12	18.9	18.9	18.55	18.58	-0.11	-0.59	557778.0	10432590.05	424
2017-02-09	18.7	19.0	18.55	18.69	0.05	0.27	1606445.0	30198874.6	899
2017-02-08	18.35	19.0	18.2	18.64	0.36	1.97	2815869.0	52500542.75	1432
2017-02-07	18.0	18.5	17.95	18.28	0.31	1.73	2652008.0	48499927.35	1057
2017-02-06	17.75	18.0	17.5	17.97	0.28	1.58	1242654.0	22078870.35	659
2017-02-05	18.0	18.3	17.65	17.69	0.3	1.73	3814143.0	68760077.45	1968
2017-02-02	17.4	17.65	17.35	17.39	-0.03	-0.17	480276.0	8403912.0	299
2017-02-01	17.6	17.65	17.3	17.42	0.0	0.0	669582.0	11688815.4	400
2017-01-31	17.45	17.6	17.4	17.42	-0.13	-0.74	805743.0	14057841.85	416
2017-01-30	17.9	18.0	17.5	17.55	-0.34	-1.9	1086154.0	19302510.2	490
2017-01-29	17.9	18.1	17.8	17.89	0.03	0.17	749484.0	13467553.5	412
2017-01-26	18.1	18.35	17.8	17.86	-0.1	-0.56	2401344.0	43414348.8	907
2017-01-25	17.75	18.05	17.75	17.96	0.19	1.07	1200527.0	21579309.25	630
2017-01-24	17.95	18.05	17.75	17.77	-0.1	-0.56	1559780.0	27925409.5	801
2017-01-23	17.55	18.0	17.5	17.87	0.43	2.47	2067473.0	36848889.65	865
2017-01-22	16.85	17.6	16.85	17.44	0.45	2.65	1623279.0	28062644.7	762
2017-01-19	16.9	17.2	16.9	16.99	0.02	0.12	844240.0	14366617.75	379
2017-01-18	17.4	17.65	16.9	16.97	-0.42	-2.42	1578265.0	27173232.5	759
2017-01-17	16.85	17.5	16.65	17.39	0.48	2.84	857498.0	14698095.25	608
2017-01-16	17.1	17.15	16.75	16.91	-0.24	-1.4	1165755.0	19716352.35	560
2017-01-15	17.05	17.45	16.95	17.15	0.21	1.24	1878483.0	32285145.95	980
2017-01-12	17.0	17.25	16.7	16.94	0.02	0.12	1440871.0	24502404.15	663
2017-01-11	16.8	17.1	16.8	16.92	-0.03	-0.18	661339.0	11210859.85	405
2017-01-10	17.45	17.45	16.8	16.95	-0.22	-1.28	758097.0	12969921.1	521
2017-01-09	17.3	17.35	16.7	17.17	-0.18	-1.04	961493.0	16453202.25	551
2017-01-08	17.95	17.95	17.3	17.35	-0.53	-2.96	1150345.0	20206944.1	594
2017-01-05	17.75	18.05	17.6	17.88	0.17	0.96	977571.0	17463968.65	733
2017-01-04	18.1	18.2	17.6	17.71	-0.34	-1.88	1080318.0	19319841.75	798
2017-01-03	17.9	18.3	17.7	18.05	0.01	0.06	1400081.0	25262392.85	852
2017-01-02	17.2	18.1	17.15	18.04	0.8	4.64	3637005.0	64744563.75	1707
2017-01-01	17.1	17.45	17.1	17.24	0.08	0.47	1144010.0	19710191.3	671
2016-12-29	17.2	17.35	17.1	17.16	-0.17	-0.98	662650.0	11388898.35	429
2016-12-28	17.5	17.6	17.25	17.33	-0.11	-0.63	787504.0	13669724.05	413
2016-12-27	17.15	17.5	17.1	17.44	0.26	1.51	647270.0	11207079.45	477
2016-12-26	17.35	17.4	17.1	17.18	-0.17	-0.98	983054.0	16978355.8	501
2016-12-25	17.3	17.45	17.1	17.35	0.25	1.46	1186917.0	20516123.1	582
2016-12-22	17.2	17.2	17.05	17.1	-0.12	-0.7	716623.0	12251112.8	493
2016-12-21	17.3	17.4	17.05	17.22	0.03	0.17	597774.0	10300555.2	382
2016-12-20	17.0	17.25	16.75	17.19	0.22	1.3	1457393.0	24798932.1	734
2016-12-19	17.5	17.75	16.75	16.97	-0.5	-2.86	1144647.0	19770555.0	729
2016-12-18	17.6	17.65	17.4	17.47	-0.13	-0.74	845469.0	14835415.65	509
2016-12-15	17.05	17.75	16.95	17.6	0.38	2.21	1390873.0	24145072.55	783
2016-12-14	17.5	17.85	17.0	17.22	-0.44	-2.49	1330594.0	23043389.85	742
2016-12-13	18.5	18.65	17.4	17.66	-0.82	-4.44	3475959.0	61778096.2	2233
2016-12-12	18.7	18.8	18.15	18.48	-0.1	-0.54	1857604.0	34208886.3	1776
2016-12-11	18.2	19.2	18.2	18.58	0.54	2.99	3278506.0	61516471.35	2333
2016-12-08	17.5	18.2	17.5	18.04	0.5	2.85	3286165.0	59067473.25	1202
2016-12-07	17.1	17.75	17.0	17.54	0.49	2.87	3076660.0	53646826.9	1263
2016-12-06	17.15	17.15	16.95	17.05	-0.06	-0.35	1174061.0	20012332.8	606
2016-12-05	17.2	17.2	16.95	17.11	-0.03	-0.18	1087226.0	18526089.85	458
2016-12-04	17.45	17.65	17.1	17.14	-0.08	-0.46	1595111.0	27778643.6	598
2016-12-01	17.65	17.9	17.15	17.22	-0.24	-1.37	1858468.0	32517619.35	1092
2016-11-30	16.6	17.95	16.6	17.46	1.01	6.14	3915301.0	67657511.8	1624
2016-11-29	16.35	16.65	16.3	16.45	0.04	0.24	2152738.0	35469768.85	624
2016-11-28	16.1	16.45	16.1	16.41	0.31	1.93	1430795.0	23282157.2	445
2016-11-27	16.05	16.25	15.85	16.1	0.08	0.5	1359351.0	21853574.9	410
2016-11-24	16.1	16.4	15.85	16.02	-0.07	-0.44	4677732.0	75219076.3	999
2016-11-23	15.6	16.3	15.6	16.09	0.45	2.88	2597280.0	41476747.95	802
2016-11-22	15.35	15.65	15.3	15.64	0.38	2.49	772597.0	11999465.95	457
2016-11-21	15.6	15.75	15.15	15.26	-0.43	-2.74	1250883.0	19301420.35	547
2016-11-20	16.05	16.4	15.65	15.69	-0.41	-2.55	2371821.0	37678921.15	847
2016-11-17	16.0	16.5	15.9	16.1	0.04	0.25	2552005.0	41494953.55	989
2016-11-16	15.15	16.3	15.1	16.06	1.07	7.14	3161856.0	50310759.9	1196
2016-11-15	15.6	15.75	14.75	14.99	-0.63	-4.03	1242228.0	19061781.55	527
2016-11-14	15.7	15.95	15.55	15.62	-0.14	-0.89	2503956.0	39348762.7	597
2016-11-13	15.55	15.9	15.45	15.76	0.18	1.16	2125149.0	33444815.5	597
2016-11-10	15.2	15.7	15.15	15.58	0.4	2.64	2735484.0	42476535.65	820
2016-11-09	14.55	15.5	14.55	15.18	0.56	3.83	6366432.0	97185093.75	1802
2016-11-08	14.55	14.8	14.5	14.62	0.12	0.83	3310042.0	48559486.1	481
2016-11-07	14.5	14.7	14.45	14.5	0.13	0.9	1374718.0	19963893.2	384
2016-11-06	13.9	14.45	13.9	14.37	0.23	1.63	2278567.0	32566434.55	521
2016-11-03	13.6	14.3	13.6	14.14	0.45	3.29	1495303.0	21070288.6	637
2016-11-02	13.6	13.75	13.55	13.69	-0.01	-0.07	1401512.0	19156010.75	393
2016-11-01	13.5	13.8	13.45	13.7	0.18	1.33	968788.0	13290594.55	398
2016-10-31	13.55	13.65	13.4	13.52	0.05	0.37	587647.0	7950358.3	341
2016-10-30	13.55	13.75	13.4	13.47	-0.13	-0.96	2356438.0	32035328.95	555
2016-10-27	13.35	13.65	13.25	13.6	0.2	1.49	1023523.0	13823058.25	440
2016-10-26	13.3	13.75	13.2	13.4	0.03	0.22	1634819.0	22028809.45	666
2016-10-25	13.35	13.5	13.3	13.37	0.14	1.06	885403.0	11837990.95	325
2016-10-24	13.0	13.55	13.0	13.23	0.17	1.3	1694812.0	22599916.9	680
2016-10-23	12.5	13.1	12.5	13.06	0.7	5.66	2159932.0	27714077.25	713
2016-10-20	12.1	12.4	12.05	12.36	0.33	2.74	1318656.0	16132482.2	553
2016-10-19	12.1	12.15	11.8	12.03	-0.04	-0.33	1009611.0	12097573.35	505
2016-10-18	12.65	12.75	11.85	12.07	-0.68	-5.33	611381.0	7531775.45	477
2016-10-17	12.95	12.95	12.65	12.75	-0.19	-1.47	432648.0	5531271.8	233
2016-10-16	13.0	13.0	12.85	12.94	-0.14	-1.07	566259.0	7340644.1	239
2016-10-13	13.0	13.35	13.0	13.08	0.01	0.08	1186436.0	15659722.65	442
2016-10-12	12.45	13.25	12.35	13.07	0.42	3.32	2202793.0	28452298.6	1123
2016-10-11	11.9	12.85	11.85	12.65	0.86	7.29	3187964.0	39471612.1	1237
2016-10-10	11.65	11.8	11.6	11.79	0.06	0.51	1052338.0	12293827.8	421
2016-10-09	12.0	12.0	11.7	11.73	-0.2	-1.68	753022.0	8895343.1	423
2016-10-06	12.05	12.15	11.85	11.93	-0.09	-0.75	1199228.0	14321125.4	475
2016-10-05	11.9	12.15	11.85	12.02	0.09	0.75	1607408.0	19267826.2	699
2016-10-04	11.8	11.95	11.45	11.93	0.18	1.53	954882.0	11156668.15	450
2016-10-03	11.5	11.9	11.4	11.75	0.05	0.43	1606408.0	18824061.7	629
2016-10-02	12.0	12.05	11.65	11.7	-0.29	-2.42	1161204.0	13822349.3	530
2016-09-29	12.0	12.15	11.5	11.99	0.18	1.52	2108773.0	25152452.8	1254
2016-09-28	12.1	12.3	10.9	11.81	-0.29	-2.4	2560428.0	30071721.25	852
2016-09-27	13.0	13.0	12.05	12.1	-0.97	-7.42	855588.0	10807378.3	513
2016-09-26	13.1	13.1	13.05	13.07	0.02	0.15	497534.0	6503155.7	286
2016-09-25	13.25	13.25	12.95	13.05	-0.15	-1.14	422315.0	5501801.9	279
2016-09-21	13.1	13.25	13.05	13.2	0.2	1.54	1232078.0	16206124.65	516
2016-09-20	12.9	13.05	12.6	13.0	0.0	0.0	1403565.0	18049146.05	722
2016-09-19	13.7	13.85	12.8	13.0	-0.66	-4.83	1401332.0	18311297.05	818
2016-09-18	14.0	14.0	13.6	13.66	-0.33	-2.36	1096279.0	15183517.9	511
2016-09-08	14.0	14.15	13.8	13.99	0.01	0.07	2265454.0	31649496.05	897
2016-09-07	13.85	14.4	13.8	13.98	0.22	1.6	5225392.0	73858761.95	1815
2016-09-06	13.85	14.0	13.65	13.76	-0.12	-0.86	1714438.0	23692961.75	864
2016-09-05	13.65	14.4	13.65	13.88	0.75	5.71	8348803.0	117787404.75	2793
2016-09-04	12.85	13.25	12.85	13.13	0.32	2.5	2040689.0	26587665.75	593
2016-09-01	13.05	13.1	12.75	12.81	-0.37	-2.81	1344163.0	17311294.35	465
2016-08-31	13.5	13.5	13.15	13.18	-0.33	-2.44	1108317.0	14812932.3	439
2016-08-30	13.4	13.65	13.4	13.51	0.07	0.52	1411081.0	19147676.0	454
2016-08-29	13.65	13.75	13.35	13.44	-0.35	-2.54	1428788.0	19366330.4	620
2016-08-28	13.0	13.8	13.0	13.79	0.7	5.35	2915872.0	39013666.55	682
2016-08-25	12.95	13.15	12.7	13.09	0.14	1.08	1390991.0	17923784.5	581
2016-08-24	13.15	13.2	12.9	12.95	-0.13	-0.99	1145346.0	14961800.75	473
2016-08-23	13.4	13.45	13.0	13.08	-0.31	-2.32	1551372.0	20526714.75	709
2016-08-22	13.65	13.65	13.4	13.39	-0.26	-1.9	473118.0	6376972.5	373
2016-08-21	13.75	14.05	13.65	13.65	0.02	0.15	911188.0	12622816.15	452
2016-08-18	13.7	13.7	13.3	13.63	-0.09	-0.66	495791.0	6706215.35	433
2016-08-17	13.9	14.0	13.7	13.72	-0.23	-1.65	547666.0	7555453.75	364
2016-08-16	14.05	14.05	13.95	13.95	-0.11	-0.78	1014795.0	14209627.65	444
2016-08-15	14.15	14.2	14.05	14.06	-0.06	-0.42	518770.0	7321009.3	275
2016-08-14	14.25	14.25	14.1	14.12	0.01	0.07	884463.0	12513174.5	429
2016-08-11	14.1	14.35	14.1	14.11	-0.17	-1.19	894959.0	12680149.05	411
2016-08-10	14.4	14.4	14.25	14.28	-0.07	-0.49	812786.0	11637594.8	417
2016-08-09	14.45	14.45	14.2	14.35	-0.1	-0.69	2117985.0	30292618.5	756
2016-08-08	14.5	14.55	14.4	14.45	0.03	0.21	503147.0	7286653.65	323
2016-08-07	14.5	14.8	14.4	14.42	0.04	0.28	1417529.0	20731701.35	626
2016-08-04	14.2	14.5	14.1	14.38	0.32	2.28	901619.0	12859528.3	487
2016-08-03	14.5	14.5	14.0	14.06	-0.44	-3.03	689629.0	9789090.85	481
2016-08-02	14.5	14.55	14.0	14.5	-0.01	-0.07	2052803.0	29292093.05	1134
2016-08-01	14.0	14.65	14.0	14.51	0.55	3.94	2147124.0	30937689.2	1150
2016-07-31	13.5	14.1	13.25	13.96	0.3	2.2	2055081.0	28401840.9	1005
2016-07-28	13.2	14.0	13.0	13.66	0.44	3.33	1890167.0	25481672.8	1091
2016-07-27	13.35	13.35	12.9	13.22	-0.2	-1.49	1436279.0	18790212.5	640
2016-07-26	13.7	13.8	13.35	13.42	-0.17	-1.25	489949.0	6631068.3	353
2016-07-25	13.85	13.95	13.5	13.59	-0.1	-0.73	670575.0	9134311.1	449
2016-07-24	14.0	14.0	13.5	13.69	-0.24	-1.72	748487.0	10365926.9	579
2016-07-21	14.35	14.35	13.9	13.93	-0.34	-2.38	700410.0	9854676.85	397
2016-07-20	14.2	14.4	14.2	14.27	0.11	0.78	670036.0	9591034.7	562
2016-07-19	14.7	14.85	14.1	14.16	-0.59	-4.0	3319344.0	47886595.65	1431
2016-07-18	14.85	14.9	14.75	14.75	-0.07	-0.47	609121.0	9016345.4	272
2016-07-17	14.8	14.95	14.75	14.82	0.1	0.68	939267.0	13952891.6	413
2016-07-14	14.8	14.95	14.7	14.72	-0.08	-0.54	1606396.0	23798386.55	597
2016-07-13	14.7	15.0	14.65	14.8	0.12	0.82	2983203.0	44394411.65	908
2016-07-12	14.75	14.85	14.65	14.68	-0.02	-0.14	559597.0	8256415.65	325
2016-07-11	14.95	15.0	14.65	14.7	-0.3	-2.0	1857871.0	27587587.1	610
2016-07-10	14.5	15.1	14.5	15.0	0.55	3.81	3411296.0	50749730.25	912
2016-06-30	14.7	14.7	14.4	14.45	-0.17	-1.16	901061.0	13088500.65	470
2016-06-29	14.45	14.85	14.45	14.62	0.2	1.39	2331522.0	34185801.35	989
2016-06-28	14.15	14.75	14.15	14.42	0.35	2.49	5461429.0	79211512.55	1665
2016-06-27	14.2	14.3	14.05	14.07	-0.03	-0.21	1216705.0	17243211.35	502
2016-06-26	13.8	14.15	13.75	14.1	-0.19	-1.33	2230419.0	31111499.85	728
2016-06-23	13.9	14.35	13.9	14.29	0.34	2.44	1792854.0	25324026.95	588
2016-06-22	14.0	14.1	13.9	13.95	-0.02	-0.14	456365.0	6377827.35	288
2016-06-21	14.05	14.15	13.95	13.97	-0.06	-0.43	700567.0	9833340.85	346
2016-06-20	14.2	14.2	14.0	14.03	-0.12	-0.85	741644.0	10452997.0	365
2016-06-19	14.15	14.5	14.1	14.15	0.13	0.93	1605682.0	22955030.05	645
2016-06-16	14.4	14.4	14.0	14.02	-0.34	-2.37	2052795.0	28984560.15	747
2016-06-15	14.75	14.8	14.3	14.36	-0.4	-2.71	1719643.0	24974442.35	658
2016-06-14	14.85	14.95	14.7	14.76	-0.31	-2.06	2408499.0	35630899.75	901
2016-06-13	15.1	15.3	15.05	15.07	-0.15	-0.99	2100256.0	31817074.35	911
2016-06-12	14.65	15.45	14.55	15.22	0.26	1.74	4807470.0	72720015.1	1752
2016-06-09	15.85	15.95	14.9	14.96	-0.88	-5.56	13232687.0	203101077.05	4814
2016-06-08	14.65	15.95	14.55	15.84	1.34	9.24	13378120.0	208310407.2	4160
2016-06-07	13.75	14.65	13.6	14.5	0.86	6.3	5765859.0	82042324.65	1804
2016-06-06	13.3	13.75	13.3	13.64	0.32	2.4	651170.0	8816224.9	333
2016-06-05	13.6	13.65	13.3	13.32	-0.24	-1.77	666915.0	9033392.8	345
2016-06-02	13.75	13.8	13.5	13.56	-0.13	-0.95	586701.0	7982702.6	361
2016-06-01	13.7	13.85	13.65	13.69	0.04	0.29	793385.0	10903194.8	397
2016-05-31	13.5	13.65	13.5	13.65	0.1	0.74	392414.0	5332469.8	243
2016-05-30	13.65	13.7	13.55	13.55	-0.03	-0.22	885362.0	12058862.7	356
2016-05-29	13.65	13.75	13.3	13.58	0.04	0.3	850921.0	11525325.45	413
2016-05-26	13.9	13.95	13.5	13.54	-0.3	-2.17	867141.0	11894141.05	415
2016-05-25	13.9	14.0	13.7	13.84	0.05	0.36	644389.0	8945502.7	331
2016-05-24	13.55	13.95	13.55	13.79	-0.02	-0.14	1080307.0	14901793.05	444
2016-05-23	14.2	14.25	13.75	13.81	-0.39	-2.75	1705068.0	23820633.75	599
2016-05-22	13.9	14.5	13.9	14.2	0.12	0.85	2109059.0	30098535.4	1000
2016-05-19	13.95	14.3	13.85	14.08	0.04	0.28	1335760.0	18760444.55	703
2016-05-18	14.15	14.2	14.0	14.04	-0.07	-0.5	752590.0	10629278.15	381
2016-05-17	14.35	14.4	14.1	14.11	-0.22	-1.54	2413955.0	34476927.45	796
2016-05-16	14.15	14.4	14.05	14.33	0.2	1.42	1277454.0	18147588.05	532
2016-05-15	13.95	14.3	13.9	14.13	0.21	1.51	2185486.0	30881566.5	827
2016-05-12	14.0	14.15	13.9	13.92	-0.13	-0.93	2400360.0	33642138.4	822
2016-05-11	14.35	14.4	14.0	14.05	-0.21	-1.47	1890044.0	26821135.35	589
2016-05-10	14.2	14.55	14.2	14.26	-0.03	-0.21	1339229.0	19220909.2	666
2016-05-09	14.4	14.45	14.25	14.29	-0.15	-1.04	1226776.0	17578207.1	570
2016-05-08	14.55	14.7	14.35	14.44	-0.1	-0.69	1900981.0	27541774.45	764
2016-05-05	14.4	14.7	14.4	14.54	0.04	0.28	665582.0	9719434.95	347
2016-05-04	14.8	14.8	14.45	14.5	-0.37	-2.49	1651325.0	24070273.95	660
2016-05-03	15.0	15.1	14.55	14.87	-0.14	-0.93	2059448.0	30436794.5	778
2016-05-02	15.0	15.15	14.85	15.01	-0.01	-0.07	2472870.0	37129979.2	962
2016-05-01	14.9	15.1	14.6	15.02	0.11	0.74	1756816.0	26136896.6	629
2016-04-28	14.9	15.0	14.85	14.91	-0.07	-0.47	906327.0	13520233.8	475
2016-04-27	15.2	15.25	14.9	14.98	-0.11	-0.73	1981349.0	29817217.1	786
2016-04-26	15.05	15.4	14.95	15.09	-0.02	-0.13	1749118.0	26551404.3	679
2016-04-25	15.3	15.55	14.9	15.11	-0.2	-1.31	3473054.0	53005982.55	1264
2016-04-24	14.6	15.65	14.5	15.31	0.1	0.66	5007194.0	75999614.65	1665
2016-04-21	15.0	15.4	14.85	15.21	0.45	3.05	3868444.0	58472636.95	1225
2016-04-20	14.2	15.05	14.2	14.76	0.57	4.02	5797378.0	85458576.4	1728
2016-04-19	13.95	14.35	13.9	14.19	0.3	2.16	4809548.0	68106822.8	1211
2016-04-18	13.6	13.95	13.55	13.89	0.19	1.39	996981.0	13744776.25	421
2016-04-17	13.95	13.95	13.6	13.7	-0.2	-1.44	1290713.0	17704702.0	484
2016-04-14	13.85	13.95	13.8	13.9	0.06	0.43	651637.0	9054210.0	351
2016-04-13	13.9	14.0	13.85	13.84	0.04	0.29	766527.0	10643233.1	399
2016-04-12	14.05	14.05	13.75	13.8	-0.12	-0.86	1839729.0	25592800.8	663
2016-04-11	13.85	14.1	13.75	13.92	0.07	0.51	1787648.0	24943379.8	635
2016-04-10	14.0	14.0	13.8	13.85	0.04	0.29	930880.0	12935615.55	438
2016-04-07	13.85	13.95	13.75	13.81	0.06	0.44	734685.0	10172022.55	401
2016-04-06	13.7	13.95	13.7	13.75	0.14	1.03	1716370.0	23742532.6	685
2016-04-05	13.85	13.95	13.55	13.61	-0.3	-2.16	1834144.0	25155206.25	799
2016-04-04	13.85	14.05	13.8	13.91	0.08	0.58	1794236.0	25034150.35	670
2016-04-03	13.9	14.2	13.75	13.83	-0.12	-0.86	2792654.0	38906169.3	1099
2016-03-31	13.5	14.05	13.5	13.95	0.4	2.95	5132022.0	71342787.45	1461
2016-03-30	13.5	13.9	13.45	13.55	0.1	0.74	3160091.0	43222892.85	964
2016-03-29	13.5	13.65	13.35	13.45	-0.01	-0.07	2600593.0	35118535.05	890
2016-03-28	13.3	13.55	13.1	13.46	0.26	1.97	3256198.0	43298308.8	969
2016-03-27	13.3	13.35	12.95	13.2	-0.13	-0.98	2048515.0	27010838.65	756
2016-03-24	13.4	13.5	13.05	13.33	-0.18	-1.33	4068657.0	53849048.1	1179
2016-03-23	13.35	14.15	13.3	13.51	0.19	1.43	8395034.0	115369960.75	2196
2016-03-22	13.5	13.5	13.2	13.32	-0.09	-0.67	1330599.0	17745869.3	555
2016-03-21	13.5	13.55	13.35	13.41	-0.07	-0.52	2512201.0	33820583.5	763
2016-03-20	13.4	13.6	13.4	13.48	0.13	0.97	2255723.0	30477466.1	928
2016-03-17	13.4	14.0	13.3	13.35	0.14	1.06	8926637.0	121257951.35	2258
2016-03-16	12.8	13.3	12.55	13.21	0.41	3.2	3808803.0	49190362.25	1297
2016-03-15	12.65	12.9	12.2	12.8	0.03	0.23	7217622.0	89685931.2	1983
2016-03-14	13.1	13.35	12.6	12.77	-0.33	-2.52	2491562.0	32598116.65	995
2016-03-13	13.5	13.7	13.0	13.1	-0.28	-2.09	4324544.0	57900714.4	1151
2016-03-10	13.45	13.65	13.3	13.38	-0.02	-0.15	2082812.0	28070822.45	948
2016-03-09	13.7	13.7	13.35	13.4	-0.36	-2.62	2914697.0	39258612.95	993
2016-03-08	13.95	14.05	13.7	13.76	-0.09	-0.65	3469039.0	47888508.75	1058
2016-03-07	14.05	14.2	13.85	13.85	-0.26	-1.84	2701214.0	37876675.7	881
2016-03-06	13.95	14.2	13.9	14.11	0.3	2.17	5428562.0	76290535.25	1004
2016-03-03	13.4	13.9	13.4	13.81	0.38	2.83	3439710.0	46946168.7	1020
2016-03-02	13.5	13.55	13.2	13.43	0.06	0.45	2999810.0	40145854.9	865
2016-03-01	13.4	13.55	13.25	13.37	0.07	0.53	4759382.0	63692442.7	1093
2016-02-29	13.25	13.5	13.1	13.3	0.3	2.31	5623822.0	74810120.65	1512
2016-02-28	12.45	13.15	12.45	13.0	0.65	5.26	6057136.0	77866783.9	1368
2016-02-25	12.2	12.45	12.2	12.35	0.13	1.06	3278717.0	40328260.85	969
2016-02-24	12.6	12.6	12.1	12.22	-0.42	-3.32	2824406.0	35106432.7	877
2016-02-23	12.6	12.75	12.4	12.64	0.06	0.48	4721227.0	59390678.35	1142
2016-02-22	12.5	12.7	12.5	12.58	0.14	1.13	2810516.0	35368233.45	858
2016-02-21	12.5	12.65	12.35	12.44	0.02	0.16	2380750.0	29685113.35	811
2016-02-18	12.3	12.65	12.15	12.42	0.24	1.97	7088199.0	88139310.1	1895
2016-02-17	12.15	12.35	11.9	12.18	-0.06	-0.49	3330118.0	40454866.8	1235
2016-02-16	12.25	12.35	11.75	12.24	0.29	2.43	6472487.0	78322689.75	1664
2016-02-15	11.6	12.15	11.5	11.95	0.42	3.64	4312320.0	51368386.15	1256
2016-02-14	12.4	12.5	11.5	11.53	-0.65	-5.34	3732274.0	44662480.25	1255
2016-02-11	13.0	13.0	12.05	12.18	-0.81	-6.24	5001426.0	62726434.1	1614
2016-02-10	13.3	13.35	12.9	12.99	-0.39	-2.91	6090587.0	79578714.85	1955
2016-02-09	13.4	13.85	13.3	13.38	-0.25	-1.83	7929645.0	107792360.6	2155
2016-02-08	14.05	14.2	13.15	13.63	-0.41	-2.92	13187479.0	180858208.5	4120
2016-02-07	13.15	14.25	13.05	14.04	0.92	7.01	14407750.0	197317081.55	3381
2016-02-04	13.2	13.4	13.05	13.12	0.08	0.61	5854693.0	77413888.4	1626
2016-02-03	12.95	13.3	12.85	13.04	0.12	0.93	5427438.0	70799867.35	1576
2016-02-02	12.7	13.6	12.7	12.92	0.2	1.57	12768929.0	168117872.55	2803
2016-02-01	12.6	12.9	12.6	12.72	-0.02	-0.16	1957379.0	24988003.75	699
2016-01-31	13.0	13.1	12.7	12.74	-0.04	-0.31	6803008.0	87715936.6	1466
2016-01-28	12.8	13.1	12.75	12.78	0.09	0.71	9326443.0	120132876.45	1750
2016-01-27	12.65	13.0	12.55	12.69	0.16	1.28	5161102.0	65585612.05	1222
2016-01-26	12.45	12.6	12.2	12.53	-0.13	-1.03	4353920.0	53764084.4	1448
2016-01-25	12.7	12.85	12.5	12.66	0.02	0.16	2951738.0	37294255.85	1061
2016-01-24	12.8	13.1	12.45	12.64	0.67	5.6	5604322.0	71766429.7	1454
2016-01-21	11.5	12.15	11.5	11.97	0.54	4.72	7076097.0	84471510.6	1771
2016-01-20	11.95	11.95	11.35	11.43	-0.6	-4.99	4630645.0	54090049.0	1182
2016-01-19	11.8	12.2	11.8	12.03	0.48	4.16	3804628.0	45703972.65	1279
2016-01-18	10.95	11.85	10.8	11.55	0.52	4.71	6790354.0	77781655.85	2349
2016-01-17	10.1	11.15	10.05	11.03	-0.09	-0.81	6641029.0	69560864.95	2191
2016-01-14	11.4	11.45	10.9	11.12	-0.48	-4.14	5350335.0	59185842.9	1565
2016-01-13	11.85	12.0	11.5	11.6	-0.07	-0.6	3767500.0	44175156.25	1450
2016-01-12	11.95	12.35	11.5	11.67	0.02	0.17	12233845.0	147324183.25	4130
2016-01-11	10.6	11.65	10.3	11.65	1.04	9.8	10422712.0	118366642.1	2335
2016-01-10	11.3	11.4	10.55	10.61	-0.69	-6.11	4998906.0	54537770.95	1601
2016-01-07	11.5	11.7	11.15	11.3	-0.67	-5.6	4231379.0	48618925.15	1247
2016-01-06	12.45	12.45	11.7	11.97	-0.42	-3.39	3623705.0	43702762.1	1538
2016-01-05	12.75	12.8	12.25	12.39	-0.19	-1.51	4241056.0	53010086.35	1379
2016-01-04	12.9	13.1	12.4	12.58	-0.36	-2.78	5664414.0	73097437.45	1534
2016-01-03	13.0	13.05	12.9	12.94	0.0	0.0	1962391.0	25439186.75	775
2015-12-31	12.9	13.2	12.8	12.94	0.01	0.08	5389358.0	70065877.35	1474
2015-12-30	13.05	13.15	12.85	12.93	-0.04	-0.31	5374848.0	69868376.0	1571
2015-12-29	13.0	13.15	12.65	12.97	-0.12	-0.92	10009714.0	129959944.55	2730
2015-12-28	13.0	13.65	12.85	13.09	0.27	2.11	14346178.0	190273769.95	4049
2015-12-27	12.8	12.9	12.25	12.82	0.11	0.87	4882579.0	61255872.45	1877
2015-12-24	12.85	13.0	12.7	12.71	-0.11	-0.86	3514509.0	45299903.05	1380
2015-12-23	13.15	13.3	12.75	12.82	-0.28	-2.14	6543700.0	85278320.8	2114
2015-12-22	12.95	13.35	12.9	13.1	0.2	1.55	10455352.0	137030086.4	2994
2015-12-21	13.0	13.25	12.8	12.9	-0.21	-1.6	9382201.0	122115797.15	2941
2015-12-20	13.2	13.6	13.0	13.11	-0.14	-1.06	11402883.0	151403644.15	3903
2015-12-17	13.3	13.95	13.0	13.25	0.14	1.07	20377125.0	273781116.9	6670
2015-12-16	13.45	13.9	12.95	13.11	-0.02	-0.15	21007398.0	283671424.25	7054
2015-12-15	12.3	13.15	12.1	13.13	1.17	9.78	24604806.0	317179680.8	6168
2015-12-14	13.1	13.65	11.6	11.96	-0.69	-5.45	26655079.0	341869532.8	8499
2015-12-13	11.1	12.65	11.05	12.65	1.13	9.81	28125099.0	347328226.55	6403
2015-12-10	11.05	11.95	10.95	11.52	0.62	5.69	40839063.0	466232350.6	7817
2015-12-09	10.0	10.9	9.95	10.9	0.96	9.66	17470877.0	185096299.6	2887
2015-12-08	10.2	10.2	9.85	9.94	-0.4	-3.87	7276694.0	72844623.1	1240
2015-12-07	10.5	10.55	10.3	10.34	-0.22	-2.08	3591482.0	37280865.9	849
2015-12-06	10.7	10.7	10.45	10.56	-0.22	-2.04	9557913.0	100852768.45	1507
2015-12-03	10.95	10.95	10.7	10.78	-0.26	-2.36	8158349.0	88206187.05	1531
2015-12-02	10.95	11.2	10.9	11.04	0.13	1.19	8569658.0	94702191.25	1900
2015-12-01	10.5	11.1	10.5	10.91	0.43	4.1	12903574.0	140817794.2	2654
2015-11-30	9.95	10.75	9.85	10.48	0.59	5.97	19055900.0	197309088.0	3527
2015-11-29	9.55	10.0	9.5	9.89	0.35	3.67	12928444.0	126971467.75	2173
2015-11-26	9.3	9.7	9.3	9.54	0.26	2.8	8893427.0	84542981.0	1694
2015-11-25	9.3	9.35	9.2	9.28	0.02	0.22	4138923.0	38356642.85	750
2015-11-24	9.2	9.4	9.15	9.26	0.15	1.65	9929370.0	91937572.45	1958
2015-11-23	9.95	10.2	9.05	9.11	-0.44	-4.61	36634114.0	358473260.7	6962
2015-11-22	9.55	9.55	9.55	9.55	0.83	9.52	6133829.0	58578066.95	820
2015-11-19	8.6	8.85	8.6	8.72	0.18	2.11	9985365.0	87132212.6	1555
2015-11-18	8.5	8.6	8.45	8.54	-0.03	-0.35	5556562.0	47377053.95	1190
2015-11-17	8.8	8.95	8.5	8.57	-0.14	-1.61	16486511.0	144621810.2	2245
2015-11-16	8.7	8.75	8.55	8.71	0.06	0.69	13921447.0	120718417.3	1430
2015-11-15	8.7	8.7	8.5	8.65	-0.24	-2.7	10518259.0	90418409.7	1746
2015-11-12	8.95	9.05	8.85	8.89	-0.09	-1.0	7667547.0	68458071.45	1184
2015-11-11	8.9	9.05	8.8	8.98	0.12	1.35	10049303.0	89951327.6	1642
2015-11-10	9.1	9.1	8.8	8.86	-0.21	-2.32	10102621.0	90551548.5	1808
2015-11-09	9.0	9.15	8.9	9.07	0.12	1.34	10230466.0	92197067.9	1541
2015-11-08	8.9	9.0	8.75	8.95	-0.03	-0.33	11099011.0	98336740.55	2148
2015-11-05	9.3	9.4	8.95	8.98	-0.32	-3.44	34248700.0	313191688.05	3328
2015-11-04	9.25	9.35	9.05	9.3	0.11	1.2	17699154.0	162883811.5	2099
2015-11-03	9.45	9.5	9.1	9.19	-0.22	-2.34	27210012.0	253284798.3	2829
2015-11-02	9.4	9.65	9.35	9.41	0.11	1.18	26377443.0	250259936.1	2998
2015-11-01	9.45	9.5	9.2	9.3	-0.3	-3.12	15071077.0	140191331.9	2199
2015-10-29	10.0	10.1	9.55	9.6	-0.23	-2.34	10619679.0	103821048.4	1954
2015-10-28	9.45	9.95	9.25	9.83	0.33	3.47	10250110.0	98276758.1	2322
2015-10-27	10.25	10.25	9.3	9.5	-0.75	-7.32	13152403.0	129506470.45	2825
2015-10-26	10.45	10.5	10.15	10.25	-0.19	-1.82	11755382.0	121297971.75	2267
2015-10-25	10.6	10.7	10.4	10.44	-0.05	-0.48	4407243.0	46401118.05	921
2015-10-22	10.7	10.7	10.25	10.49	-0.17	-1.59	7058013.0	73731956.6	1454
2015-10-21	11.1	11.1	10.6	10.66	-0.54	-4.82	7244162.0	78318027.45	1693
2015-10-20	11.05	11.35	11.05	11.2	0.12	1.08	7021727.0	78867128.7	1131
2015-10-19	11.25	11.25	11.05	11.08	-0.11	-0.98	2967429.0	33074138.45	833
2015-10-18	11.15	11.35	11.15	11.19	0.11	0.99	5046739.0	56742219.05	1235
2015-10-15	11.55	11.65	10.8	11.08	-0.39	-3.4	9683895.0	110534487.55	1928
2015-10-14	11.35	11.55	11.15	11.47	0.07	0.61	5322672.0	60252741.35	1299
2015-10-13	11.45	11.65	11.35	11.4	-0.1	-0.87	6460020.0	74297575.1	1325
2015-10-12	11.8	11.85	11.5	11.5	-0.2	-1.71	9926966.0	115706155.9	1852
2015-10-11	11.5	11.9	11.5	11.7	0.27	2.36	9212157.0	107650800.0	1888
2015-10-08	11.35	11.65	11.15	11.43	0.13	1.15	8727809.0	99478205.5	1590
2015-10-07	11.0	11.4	11.0	11.3	0.41	3.76	14745302.0	165097918.2	2027
2015-10-06	11.0	11.15	10.75	10.89	-0.1	-0.91	6150263.0	67344394.65	1151
2015-10-05	10.75	11.05	10.75	10.99	0.27	2.52	3931489.0	42992828.5	1082
2015-10-04	10.6	10.8	10.6	10.72	0.17	1.61	4648599.0	49706664.5	972
2015-10-01	10.85	10.95	10.5	10.55	-0.28	-2.59	5731107.0	61435387.1	1441
2015-09-30	10.95	11.1	10.8	10.83	-0.01	-0.09	4656853.0	50811904.75	982
2015-09-29	10.7	10.95	10.5	10.84	0.05	0.46	4761488.0	50757903.35	1110
2015-09-21	10.95	11.0	10.75	10.79	-0.1	-0.92	4512114.0	48887974.15	1368
2015-09-20	11.05	11.15	10.85	10.89	-0.31	-2.77	6076891.0	66646112.35	1465
2015-09-17	11.75	11.75	11.15	11.2	-0.39	-3.36	6203804.0	71200894.55	1645
2015-09-16	11.95	12.05	11.55	11.59	-0.2	-1.7	5075139.0	59939592.8	1428
2015-09-15	11.65	11.9	11.4	11.79	0.14	1.2	6958102.0	81014162.85	1606
2015-09-14	12.0	12.05	11.6	11.65	-0.39	-3.24	6868435.0	80938303.95	1700
2015-09-13	12.3	12.6	12.0	12.04	-0.22	-1.79	10275760.0	125811921.8	2175
2015-09-10	12.0	12.5	11.85	12.26	0.11	0.91	19957131.0	242823829.05	3752
2015-09-09	11.3	12.15	11.25	12.15	1.09	9.86	16835901.0	197906884.95	2946
2015-09-08	10.5	11.15	10.45	11.06	0.62	5.94	9681025.0	104090773.9	1892
2015-09-07	10.5	10.9	10.4	10.44	0.05	0.48	10225145.0	108819937.25	1911
2015-09-06	10.3	10.4	10.25	10.39	0.05	0.48	3523807.0	36489469.25	1002
2015-09-03	10.7	10.7	10.25	10.34	-0.23	-2.18	5030255.0	52817833.75	1414
2015-09-02	10.55	10.65	10.35	10.57	-0.13	-1.21	6824641.0	71520133.75	1421
2015-09-01	10.85	10.95	10.65	10.7	-0.11	-1.02	5098567.0	55183926.7	1217
2015-08-31	10.95	11.1	10.7	10.81	-0.33	-2.96	6662690.0	72406185.55	1625
2015-08-30	11.35	11.45	11.0	11.14	0.28	2.58	6741807.0	76002239.25	1592
2015-08-27	10.9	11.1	10.8	10.86	0.41	3.92	12883082.0	141163185.35	2423
2015-08-26	10.55	10.9	10.4	10.45	-0.44	-4.04	17104758.0	181707903.0	3024
2015-08-25	10.35	10.9	10.05	10.89	0.96	9.67	22125227.0	233054534.65	3599
2015-08-24	10.5	10.75	9.85	9.93	-0.4	-3.87	18107218.0	183885437.5	4133
2015-08-23	10.5	11.0	10.25	10.33	-1.05	-9.23	16577690.0	175997833.3	3720
2015-08-20	10.1	11.45	10.0	11.38	0.91	8.69	14964927.0	160209253.9	3717
2015-08-19	11.2	11.4	10.35	10.47	-0.6	-5.42	10895338.0	118670300.55	2911
2015-08-18	11.55	11.6	10.7	11.07	-0.56	-4.82	10004199.0	111213402.3	2902
2015-08-17	11.75	11.95	11.55	11.63	-0.04	-0.34	8246099.0	96679143.85	1940
2015-08-16	12.15	12.35	11.4	11.67	-0.56	-4.58	7883329.0	93207796.55	2432
2015-08-13	12.45	12.6	12.15	12.23	-0.14	-1.13	2699631.0	33366554.65	1005
2015-08-12	12.05	12.4	12.0	12.37	0.0	0.0	5077368.0	61913417.7	1419
2015-08-11	12.65	12.8	12.25	12.37	-0.18	-1.43	5906738.0	74011877.75	1761
2015-08-10	12.1	12.75	12.1	12.55	0.5	4.15	10691816.0	133647604.5	2381
2015-08-09	11.65	12.1	11.6	12.05	0.26	2.21	4779093.0	56953129.35	1239
2015-08-06	12.0	12.0	11.55	11.79	-0.21	-1.75	6765788.0	79811488.8	1785
2015-08-05	11.9	12.3	11.9	12.0	0.21	1.78	7772978.0	93981696.55	2117
2015-08-04	11.6	11.95	11.45	11.79	0.09	0.77	8756616.0	102045958.8	2191
2015-08-03	11.9	12.15	11.15	11.7	-0.4	-3.31	33389894.0	385114071.95	5288
2015-08-02	13.3	13.3	12.1	12.1	-1.3	-9.7	11720482.0	143873277.4	2334
2015-07-30	13.75	13.85	13.35	13.4	-0.33	-2.4	5146255.0	69802372.65	1302
2015-07-29	13.9	14.0	13.7	13.73	-0.17	-1.22	3224430.0	44719823.5	1022
2015-07-28	14.0	14.15	13.85	13.9	-0.2	-1.42	3557583.0	49646693.2	1080
2015-07-27	14.7	14.7	14.05	14.1	-0.85	-5.69	4669415.0	66895106.3	1640
2015-07-26	15.1	15.15	14.9	14.95	-0.1	-0.66	1557684.0	23386831.3	508
2015-07-23	15.05	15.2	15.0	15.05	-0.08	-0.53	1264601.0	19073665.8	514
2015-07-22	14.95	15.15	14.9	15.13	0.17	1.14	1678198.0	25192072.15	533
2015-07-15	15.0	15.1	14.9	14.96	0.01	0.07	1496121.0	22464864.2	599
2015-07-14	15.1	15.1	14.9	14.95	-0.2	-1.32	1420645.0	21325906.55	615
2015-07-13	15.2	15.2	15.05	15.15	0.0	0.0	1251370.0	18949963.1	446
2015-07-12	15.05	15.55	15.0	15.15	0.25	1.68	5372680.0	81950877.6	1750
2015-07-09	14.65	15.1	14.65	14.9	0.2	1.36	3725958.0	55599685.85	907
2015-07-08	14.65	14.9	14.65	14.7	-0.1	-0.68	1861785.0	27380596.35	566
2015-07-07	14.95	15.05	14.65	14.8	-0.28	-1.86	3478597.0	51548095.55	817
2015-07-06	14.9	15.1	14.75	15.08	0.08	0.53	3461980.0	51698322.6	781
2015-07-05	15.1	15.15	14.9	15.0	-0.08	-0.53	1771426.0	26583472.85	621
2015-07-02	15.0	15.3	14.9	15.08	0.0	0.0	3084551.0	46504138.5	835
2015-07-01	14.9	15.15	14.7	15.08	0.19	1.28	3549780.0	53044239.3	1011
2015-06-30	14.45	14.95	14.2	14.89	0.24	1.64	5413459.0	78475110.15	1421
2015-06-29	15.15	15.15	14.2	14.65	-0.74	-4.81	8631016.0	125178683.6	2008
2015-06-28	15.9	15.9	15.25	15.39	-0.48	-3.02	3030715.0	47208995.65	1027
2015-06-25	15.85	16.0	15.8	15.87	0.03	0.19	1737523.0	27592372.0	643
2015-06-24	15.85	16.05	15.7	15.84	0.13	0.83	3366753.0	53454936.55	834
2015-06-23	15.75	15.95	15.55	15.71	0.1	0.64	2975471.0	46718741.25	898
2015-06-22	15.85	16.0	15.45	15.61	-0.22	-1.39	3061143.0	48078691.85	874
2015-06-21	16.15	16.15	15.7	15.83	-0.37	-2.28	2534667.0	40304377.9	843
2015-06-18	16.2	16.35	16.15	16.2	-0.04	-0.25	2044058.0	33226988.85	557
2015-06-17	16.2	16.3	16.1	16.24	-0.02	-0.12	2163495.0	35036365.35	806
2015-06-16	16.35	16.55	16.15	16.26	-0.12	-0.73	4349825.0	71082097.25	1204
2015-06-15	16.8	16.8	16.3	16.38	-0.29	-1.74	4239555.0	69981311.15	1484
2015-06-14	16.35	16.75	16.35	16.67	0.38	2.33	4606286.0	76173700.7	1406
2015-06-11	16.05	16.45	16.0	16.29	0.25	1.56	4352303.0	70733902.7	1425
2015-06-10	16.05	16.15	15.9	16.04	0.11	0.69	3242965.0	51990336.6	1008
2015-06-09	16.05	16.2	15.8	15.93	-0.15	-0.93	4969467.0	79364036.4	1472
2015-06-08	15.85	16.25	15.8	16.08	0.13	0.82	4952482.0	79393777.3	1462
2015-06-07	16.1	16.35	15.9	15.95	-0.29	-1.79	5556034.0	89415491.0	1716
2015-06-04	15.7	16.35	15.55	16.24	0.59	3.77	8357790.0	133814899.45	2611
2015-06-03	15.7	15.8	15.6	15.65	0.04	0.26	1748718.0	27468403.15	919
2015-06-02	15.65	15.75	15.55	15.61	0.03	0.19	2507939.0	39250252.55	915
2015-06-01	15.65	15.75	15.4	15.58	-0.09	-0.57	2307993.0	35978253.3	915
2015-05-31	15.8	16.0	15.6	15.67	-0.1	-0.63	3168740.0	50029986.4	1247
2015-05-28	15.9	15.95	15.75	15.77	-0.13	-0.82	1896604.0	29965141.75	968
2015-05-27	16.05	16.05	15.85	15.9	-0.15	-0.93	2174915.0	34656292.25	970
2015-05-26	16.1	16.15	16.0	16.05	-0.08	-0.5	2611227.0	41960977.5	1059
2015-05-25	16.1	16.25	15.9	16.13	0.01	0.06	4084588.0	65629099.1	1459
2015-05-24	16.35	16.4	15.95	16.12	-0.23	-1.41	5499843.0	88827610.6	1823
2015-05-21	16.3	16.55	16.2	16.35	0.02	0.12	5390339.0	88374538.6	1406
2015-05-20	16.55	16.6	16.3	16.33	-0.12	-0.73	7227132.0	118879172.95	2043
2015-05-19	16.9	16.9	16.4	16.45	-0.45	-2.66	10862325.0	181133738.85	2486
2015-05-18	17.0	17.0	16.8	16.9	-0.07	-0.41	6267417.0	105824265.05	1435
2015-05-17	16.7	17.1	16.6	16.97	0.31	1.86	9892818.0	167437477.55	2312
2015-05-14	16.7	17.0	16.6	16.66	-0.09	-0.54	8283890.0	139136652.2	2249
2015-05-13	16.9	16.9	16.5	16.75	0.13	0.78	6176316.0	103026270.35	1959
2015-05-12	16.45	16.8	16.15	16.62	0.18	1.09	13049686.0	213819419.2	2551
2015-05-11	17.0	17.05	16.35	16.44	-0.51	-3.01	14466922.0	242229728.25	3183
2015-05-10	16.45	17.1	16.45	16.95	0.6	3.67	26470932.0	446144516.95	4863
2015-05-07	16.35	16.45	15.9	16.35	0.06	0.37	12905824.0	208736503.95	2769
2015-05-06	15.85	16.55	15.8	16.29	0.38	2.39	26844341.0	437678798.85	4143
2015-05-05	15.9	16.4	15.8	15.91	0.1	0.63	13672718.0	219227480.6	2962
2015-05-04	16.0	16.05	15.7	15.81	-0.19	-1.19	10850182.0	171862083.15	2444
2015-05-03	16.4	16.55	15.8	16.0	-0.37	-2.26	16889861.0	273844782.55	4343
2015-04-30	15.7	16.65	15.55	16.37	0.72	4.6	28290429.0	455031087.65	6169
2015-04-29	15.55	15.9	15.2	15.65	0.24	1.56	15592046.0	243233508.55	3710
2015-04-28	15.65	15.65	15.25	15.41	-0.22	-1.41	16327498.0	252840435.1	3663
2015-04-27	15.05	15.7	14.9	15.63	0.61	4.06	22241039.0	340763573.55	3488
2015-04-26	15.0	15.15	14.95	15.02	0.07	0.47	6750799.0	101506754.3	1370
2015-04-23	14.85	15.0	14.8	14.95	-0.04	-0.27	3686621.0	55031760.35	1050
2015-04-22	15.25	15.3	14.85	14.99	0.0	0.0	6965617.0	104862507.55	1813
2015-04-21	15.0	15.25	14.95	14.99	0.11	0.74	11085125.0	166817389.1	2526
2015-04-20	15.05	15.15	14.8	14.88	-0.06	-0.4	9297057.0	139103566.6	2063
2015-04-19	14.6	15.15	14.6	14.94	0.7	4.92	13901679.0	206490668.45	2956
2015-04-16	14.35	14.35	14.1	14.24	-0.02	-0.14	9390490.0	133733884.4	1994
2015-04-15	14.2	14.35	14.1	14.26	0.24	1.71	8407454.0	119789696.9	1840
2015-04-14	14.2	14.4	13.95	14.02	-0.11	-0.78	14258620.0	202682859.55	2578
2015-04-13	13.85	14.25	13.8	14.13	0.26	1.87	12271585.0	172043024.55	2561
2015-04-12	14.0	14.15	13.85	13.87	0.05	0.36	12843060.0	179767393.0	2800
2015-04-09	13.4	14.1	13.4	13.82	0.23	1.69	21281473.0	294782736.65	4786
2015-04-08	13.6	14.35	13.4	13.59	0.07	0.52	37897833.0	524183694.55	8082
2015-04-07	12.55	13.55	12.45	13.52	1.17	9.47	20029141.0	262885665.5	4412
2015-04-06	12.45	12.6	12.15	12.35	-0.08	-0.64	6254320.0	77498454.85	1818
2015-04-05	12.85	12.9	11.95	12.43	-0.4	-3.12	9496183.0	117655018.1	3101
2015-04-02	13.2	13.3	12.6	12.83	-0.21	-1.61	8513123.0	111079106.8	2467
2015-04-01	13.25	13.3	12.95	13.04	-0.15	-1.14	7969123.0	104601840.75	2251
2015-03-31	13.55	13.75	12.9	13.19	-0.31	-2.3	13130563.0	175602559.6	3642
2015-03-30	13.8	13.9	13.4	13.5	-0.32	-2.32	9677000.0	132963104.3	2396
2015-03-29	14.0	14.15	13.75	13.82	0.22	1.62	15830919.0	220648890.55	4057
2015-03-26	13.0	13.85	13.0	13.6	0.15	1.12	20308029.0	273154281.25	4516
2015-03-25	14.7	14.9	13.45	13.45	-1.47	-9.85	36290885.0	503515902.55	7245
2015-03-24	14.5	15.35	14.4	14.92	-0.87	-5.51	29511224.0	439106848.2	6371
2015-03-23	16.1	16.2	15.65	15.79	-0.37	-2.29	22040816.0	352644200.1	5627
2015-03-22	16.2	16.8	16.0	16.16	0.46	2.93	41777527.0	683858439.55	10590
2015-03-19	14.6	15.7	14.3	15.7	1.41	9.87	45028350.0	674709768.0	7521
2015-03-18	14.8	14.85	13.4	14.29	-0.54	-3.64	22110888.0	315055927.3	5636
2015-03-17	14.4	15.0	14.4	14.83	0.47	3.27	17203744.0	253490545.4	3893
2015-03-16	14.85	14.9	14.25	14.36	-0.43	-2.91	6565665.0	95577769.85	2148
2015-03-15	14.95	15.1	14.7	14.79	-0.26	-1.73	5478553.0	81631974.55	1575
2015-03-12	15.1	15.2	15.0	15.05	-0.02	-0.13	6077385.0	91864638.25	1342
2015-03-11	14.95	15.1	14.8	15.07	0.03	0.2	3273156.0	48995123.3	1059
2015-03-10	15.3	15.4	14.8	15.04	-0.28	-1.83	5346350.0	80641354.85	1604
2015-03-09	15.1	15.6	15.05	15.32	0.26	1.73	9513511.0	146131130.3	2264
2015-03-08	14.9	15.1	14.65	15.06	0.14	0.94	5298204.0	79058879.8	1376
2015-03-05	14.9	14.95	14.8	14.92	0.02	0.13	1702456.0	25356289.9	551
2015-03-04	15.0	15.05	14.8	14.9	-0.06	-0.4	2247683.0	33597062.95	797
2015-03-03	14.85	15.0	14.8	14.96	0.17	1.15	3402686.0	50702805.0	1170
2015-03-02	14.7	14.85	14.65	14.79	0.14	0.96	3867066.0	57029799.3	1065
2015-03-01	14.55	15.0	14.35	14.65	0.21	1.45	8621827.0	126780293.35	2092
2015-02-26	14.5	14.75	14.4	14.44	-0.1	-0.69	1604298.0	23305082.45	828
2015-02-25	14.45	14.6	14.25	14.54	0.09	0.62	2637061.0	38013794.55	988
2015-02-24	14.3	14.5	14.25	14.45	0.03	0.21	3769757.0	54126872.8	1220
2015-02-23	14.6	14.7	14.35	14.42	-0.21	-1.44	2087164.0	30412979.55	970
2015-02-22	14.75	14.9	14.55	14.63	-0.03	-0.2	4155004.0	61300714.3	1539
2015-02-19	14.6	14.85	14.6	14.66	-0.14	-0.95	4291664.0	63164005.6	1266
2015-02-18	14.95	15.05	14.5	14.8	-0.09	-0.6	4855687.0	71661742.9	1548
2015-02-17	15.1	15.65	14.85	14.89	-0.19	-1.26	11067714.0	168510460.85	3139
2015-02-16	15.45	15.5	15.0	15.08	-0.39	-2.52	6698177.0	101943890.2	2155
2015-02-15	15.0	15.85	14.85	15.47	0.83	5.67	12958859.0	198101478.9	2674
2015-02-12	14.15	14.9	14.1	14.64	0.64	4.57	3980190.0	57728456.7	1467
2015-02-11	15.0	15.0	13.7	14.0	-0.99	-6.6	3259876.0	47180852.3	1254
2015-02-10	15.15	15.15	14.85	14.99	-0.16	-1.06	3428889.0	51378693.85	1073
2015-02-09	15.05	15.25	14.95	15.15	0.14	0.93	4421484.0	66900855.95	1340
2015-02-08	14.8	15.2	14.8	15.01	0.36	2.46	5528414.0	82990799.95	1415
2015-02-05	14.75	14.95	14.6	14.65	-0.15	-1.01	2721222.0	40081672.1	984
2015-02-04	15.05	15.15	14.75	14.8	-0.29	-1.92	2229475.0	33314254.4	835
2015-02-03	15.15	15.25	14.8	15.09	-0.01	-0.07	5009587.0	75564114.6	1405
2015-02-02	15.1	15.2	15.0	15.1	-0.01	-0.07	3709099.0	56081044.65	1109
2015-02-01	15.6	15.7	15.0	15.11	0.25	1.68	5685648.0	86994338.2	1633
2015-01-29	14.85	15.35	14.8	14.86	-0.02	-0.13	7204630.0	108844716.45	1832
2015-01-28	14.4	15.35	14.4	14.88	0.47	3.26	7532619.0	112949641.35	1915
2015-01-27	14.2	14.5	14.15	14.41	0.12	0.84	4593782.0	65825436.3	1425
2015-01-26	13.55	14.4	13.3	14.29	1.01	7.61	9836214.0	136050867.55	2477
2015-01-22	13.0	13.5	13.0	13.28	0.23	1.76	4114713.0	54711972.25	1076
2015-01-21	13.5	13.65	12.95	13.05	-0.57	-4.19	2024604.0	27055483.85	854
2015-01-20	13.45	13.65	13.3	13.62	0.15	1.11	1560855.0	21071718.85	525
2015-01-19	13.55	13.7	13.35	13.47	0.01	0.07	1583117.0	21287824.15	685
2015-01-18	13.05	13.55	13.05	13.46	0.38	2.91	2191431.0	29273343.5	786
2015-01-15	13.15	13.3	13.05	13.08	0.02	0.15	2144170.0	28282096.5	759
2015-01-14	13.3	13.3	13.0	13.06	-0.18	-1.36	3566496.0	47002730.4	1064
2015-01-13	12.85	13.3	12.8	13.24	0.15	1.15	3749201.0	48930071.55	1137
2015-01-12	13.15	13.4	13.0	13.09	-0.17	-1.28	1618772.0	21418622.65	677
2015-01-11	12.7	13.35	12.7	13.26	0.54	4.25	2435903.0	31774898.15	902
2015-01-08	12.7	12.95	12.65	12.72	0.33	2.66	2916455.0	37101395.6	993
2015-01-07	12.2	12.7	11.95	12.39	0.25	2.06	2998655.0	37242925.45	1228
2015-01-06	11.0	12.25	11.0	12.14	0.01	0.08	4669000.0	54197059.4	1550
2015-01-05	12.25	12.4	12.05	12.13	-0.41	-3.27	1623132.0	19798506.55	765
2015-01-04	12.2	12.8	12.0	12.54	0.21	1.7	3690805.0	46014496.0	1249
2015-01-01	12.2	12.4	11.95	12.33	0.44	3.7	3506387.0	42919903.0	1187
2014-12-31	12.4	12.45	11.15	11.89	-0.36	-2.94	8682571.0	103479010.75	2487
2014-12-30	12.8	12.9	12.25	12.25	-1.31	-9.66	11776771.0	147013455.95	3030
2014-12-29	13.75	14.25	13.45	13.56	-0.19	-1.38	10141245.0	140625792.6	1969
2014-12-28	14.0	14.05	13.7	13.75	0.26	1.93	4829371.0	66890753.7	1268
2014-12-25	13.6	13.7	13.3	13.49	0.0	0.0	3844383.0	51975168.1	1316
2014-12-24	13.05	14.0	13.05	13.49	0.49	3.77	5277651.0	71236122.05	1587
2014-12-23	12.8	13.25	12.8	13.0	-0.03	-0.23	2466610.0	32077274.95	916
2014-12-22	13.0	13.45	12.7	13.03	0.23	1.8	5651981.0	74031286.0	2070
2014-12-21	12.75	12.8	11.9	12.8	1.15	9.87	4088361.0	51303114.95	1173
2014-12-18	11.25	11.65	11.25	11.65	1.03	9.7	6374169.0	74018087.55	992
2014-12-17	10.3	10.75	9.75	10.62	0.82	8.37	5476566.0	55463727.3	1609
2014-12-16	10.2	10.35	9.8	9.8	-1.05	-9.68	5172645.0	51219942.65	1394
2014-12-15	12.15	12.25	10.75	10.85	-1.01	-8.52	4295220.0	50461725.95	1320
2014-12-14	12.1	12.35	11.65	11.86	-0.99	-7.7	4590110.0	55640463.5	1214
2014-12-11	12.35	12.9	12.15	12.85	-0.21	-1.61	3110434.0	38906959.55	1068
2014-12-10	13.8	13.9	13.0	13.06	-0.72	-5.22	1670117.0	22425163.25	877
2014-12-09	13.9	13.9	13.4	13.78	-0.36	-2.55	4021938.0	54659428.6	894
2014-12-08	14.4	14.75	14.05	14.14	-0.36	-2.48	1447395.0	20821439.3	713
2014-12-07	14.4	14.55	14.2	14.5	0.02	0.14	1243694.0	17945316.25	549
2014-12-04	13.95	14.6	13.9	14.48	0.6	4.32	1632343.0	23147938.9	645
2014-12-03	13.75	13.9	13.75	13.88	0.09	0.65	758015.0	10493120.2	386
2014-12-02	14.0	14.1	13.75	13.79	0.05	0.36	2018337.0	28249927.95	739
2014-12-01	13.45	13.95	13.35	13.74	0.27	2.0	2509413.0	34409376.3	876
2014-11-30	14.0	14.15	13.3	13.47	-1.26	-8.55	2890072.0	39412695.25	1115
2014-11-27	14.75	15.0	14.6	14.73	-0.18	-1.21	1293294.0	19140297.7	723
2014-11-26	14.7	15.3	14.35	14.91	0.11	0.74	2664141.0	39395451.0	1049
2014-11-25	15.1	15.1	14.7	14.8	-0.44	-2.89	1289037.0	19298721.25	628
2014-11-24	15.5	15.5	15.1	15.24	-0.07	-0.46	990579.0	15063564.9	604
2014-11-23	14.95	15.5	14.95	15.31	0.47	3.17	1905421.0	29100977.35	785
2014-11-20	14.75	14.95	14.75	14.84	-0.01	-0.07	1391374.0	20665120.05	642
2014-11-19	14.95	15.0	14.65	14.85	-0.04	-0.27	3498536.0	51765712.2	962
2014-11-18	15.25	15.3	14.8	14.89	-0.27	-1.78	6677574.0	99929682.8	1442
2014-11-17	15.85	15.85	15.1	15.16	-0.76	-4.77	1238481.0	19038818.4	712
2014-11-16	15.95	16.1	15.75	15.92	-0.11	-0.69	803938.0	12811193.4	489
2014-11-13	16.3	16.35	15.95	16.03	-0.32	-1.96	1551081.0	25012793.15	710
2014-11-12	16.5	16.5	16.3	16.35	-0.06	-0.37	759567.0	12474943.0	381
2014-11-11	16.3	16.65	16.2	16.41	-0.08	-0.49	1682570.0	27632124.05	658
2014-11-10	16.5	16.75	16.45	16.49	0.02	0.12	1193269.0	19752481.05	574
2014-11-09	16.4	16.5	16.2	16.47	0.15	0.92	587245.0	9623106.75	452
2014-11-06	16.5	16.75	16.0	16.32	-0.06	-0.37	1490922.0	24314872.75	784
2014-11-05	16.25	16.7	15.55	16.38	-0.18	-1.09	2584611.0	41302981.0	1343
2014-11-04	17.5	17.65	16.45	16.56	-1.04	-5.91	2113996.0	35899821.7	955
2014-11-03	17.5	17.7	17.45	17.6	0.07	0.4	1322266.0	23253363.75	545
2014-11-02	17.75	17.9	17.45	17.53	-0.01	-0.06	1295323.0	22832256.6	578
2014-10-30	17.25	17.55	16.7	17.54	-0.02	-0.11	3229684.0	55743718.35	936
2014-10-29	17.65	17.8	17.5	17.56	-0.03	-0.17	1458582.0	25756062.1	548
2014-10-28	17.75	17.8	17.3	17.59	-0.18	-1.01	1054124.0	18507519.25	619
2014-10-27	17.9	18.0	17.75	17.77	-0.23	-1.28	989013.0	17689048.7	425
2014-10-26	18.15	18.2	17.85	18.0	0.0	0.0	2427908.0	43753614.4	862
2014-10-23	17.45	18.2	17.05	18.0	0.4	2.27	2460415.0	43451953.15	1055
2014-10-22	17.4	17.7	17.15	17.6	0.31	1.79	1948080.0	34074774.55	781
2014-10-21	16.7	17.3	16.7	17.29	0.63	3.78	2791128.0	47529740.25	829
2014-10-20	16.3	16.8	16.1	16.66	0.4	2.46	2702482.0	44164802.65	807
2014-10-19	16.2	16.6	15.85	16.26	0.51	3.24	3128683.0	50600435.25	969
2014-10-16	16.0	16.1	14.95	15.75	-0.62	-3.79	4143774.0	64363634.15	1223
2014-10-15	16.3	16.5	15.95	16.37	0.05	0.31	2517353.0	40992439.25	784
2014-10-14	16.5	16.5	15.9	16.32	-0.23	-1.39	2489322.0	40293541.05	821
2014-10-13	15.7	16.6	15.4	16.55	0.72	4.55	3408383.0	54868710.7	1052
2014-10-12	17.0	17.0	15.8	15.83	-1.68	-9.59	3016237.0	49217059.0	971
2014-10-02	17.5	17.55	17.25	17.51	0.18	1.04	1869033.0	32587388.8	583
2014-10-01	17.4	17.45	17.3	17.33	-0.09	-0.52	1196698.0	20767647.15	435
2014-09-30	17.25	17.5	17.25	17.42	0.17	0.99	2687601.0	46807904.25	648
2014-09-29	17.15	17.3	17.15	17.25	0.0	0.0	1309771.0	22583485.3	557
2014-09-28	17.2	17.3	17.1	17.25	-0.02	-0.12	1967471.0	33850813.05	599
2014-09-25	17.25	17.35	17.1	17.27	0.06	0.35	2757505.0	47463062.5	897
2014-09-24	17.65	17.65	17.1	17.21	-0.55	-3.1	3727580.0	64373614.25	1128
2014-09-22	18.05	18.05	17.7	17.76	-0.38	-2.09	2184772.0	39015575.85	813
2014-09-21	18.35	18.4	18.05	18.14	-0.19	-1.04	1545303.0	28230583.6	525
2014-09-18	18.45	18.55	18.3	18.33	-0.04	-0.22	1672034.0	30842842.1	646
2014-09-17	18.35	18.55	18.2	18.37	0.02	0.11	2827675.0	51949733.3	791
2014-09-16	17.95	18.4	17.9	18.35	0.36	2.0	3341483.0	60563313.85	888
2014-09-15	18.2	18.25	17.95	17.99	-0.23	-1.26	2624543.0	47411648.85	832
2014-09-14	18.35	18.6	18.2	18.22	-0.12	-0.65	3018213.0	55483019.25	905
2014-09-11	18.6	18.75	18.3	18.34	-0.25	-1.34	3264484.0	60498866.1	992
2014-09-10	18.35	18.8	18.2	18.59	0.18	0.98	5168107.0	95642989.75	1278
2014-09-09	18.4	18.45	18.25	18.41	0.04	0.22	1952603.0	35851989.5	756
2014-09-08	18.5	18.5	18.25	18.37	-0.09	-0.49	3052386.0	55987012.45	1044
2014-09-07	18.4	18.55	18.4	18.46	0.03	0.16	1425584.0	26334949.2	723
2014-09-04	18.45	18.5	18.35	18.43	0.06	0.33	1402215.0	25812354.75	721
2014-09-03	18.5	18.65	18.35	18.37	-0.19	-1.02	2873948.0	53126642.7	959
2014-09-02	18.75	18.75	18.5	18.56	-0.15	-0.8	1933908.0	35956268.1	796
2014-09-01	18.7	18.75	18.5	18.71	0.1	0.54	3292977.0	61309654.2	1048
2014-08-31	18.8	18.85	18.6	18.61	-0.1	-0.53	2967511.0	55619723.0	1018
2014-08-28	18.9	18.95	18.6	18.71	-0.14	-0.74	1885116.0	35319606.1	852
2014-08-27	18.5	19.15	18.45	18.85	0.35	1.89	8846232.0	167336579.75	2467
2014-08-26	18.65	18.75	18.35	18.5	-0.13	-0.7	5025011.0	93142607.2	1404
2014-08-25	19.1	19.35	18.5	18.63	-0.38	-2.0	8252395.0	156190442.25	1942
2014-08-24	18.5	19.2	18.45	19.01	0.52	2.81	4058934.0	76359376.85	1071
2014-08-21	18.6	18.6	18.45	18.49	-0.13	-0.7	2151248.0	39842326.9	628
2014-08-20	18.65	18.75	18.6	18.62	-0.08	-0.43	2383923.0	44505901.5	681
2014-08-19	18.65	18.85	18.65	18.7	0.06	0.32	3336957.0	62647988.0	907
2014-08-18	18.05	18.7	18.05	18.64	0.61	3.38	10114873.0	186946084.55	2134
2014-08-17	17.95	18.1	17.95	18.03	0.03	0.17	2887037.0	51997483.35	851
2014-08-14	18.1	18.1	17.95	18.0	-0.08	-0.44	3684465.0	66384703.45	847
2014-08-13	18.05	18.2	18.05	18.08	0.01	0.06	2217002.0	40167578.6	601
2014-08-12	18.1	18.3	18.0	18.07	-0.02	-0.11	3305761.0	59958168.1	986
2014-08-11	18.0	18.1	17.95	18.09	0.08	0.44	1614802.0	29139253.35	657
2014-08-10	18.1	18.15	17.9	18.01	-0.06	-0.33	1395648.0	25168849.95	640
2014-08-07	18.05	18.2	18.05	18.07	0.01	0.06	1376097.0	24892584.8	808
2014-08-06	17.85	18.35	17.75	18.06	0.14	0.78	6000936.0	108785388.95	1525
2014-08-05	17.9	18.05	17.8	17.92	-0.08	-0.44	4430983.0	79293105.25	1348
2014-08-04	17.3	18.05	17.2	18.0	0.65	3.75	6732200.0	119297117.15	1835
2014-08-03	17.3	17.4	17.2	17.35	0.05	0.29	1821100.0	31549671.45	777
2014-07-24	17.15	17.35	17.1	17.3	0.19	1.11	2378729.0	41015426.15	1019
2014-07-23	16.85	17.6	16.75	17.11	0.22	1.3	5528888.0	95510964.4	1839
2014-07-22	16.35	17.0	16.25	16.89	0.63	3.87	5645374.0	94125195.9	1550
2014-07-21	15.95	16.3	15.95	16.26	0.58	3.7	3610315.0	58301307.65	1114
2014-07-20	15.95	15.95	15.5	15.68	-0.33	-2.06	1105698.0	17399840.9	541
2014-07-17	16.1	16.15	15.95	16.01	-0.14	-0.87	1281028.0	20546827.7	414
2014-07-16	16.05	16.2	16.05	16.15	0.12	0.75	1537758.0	24787899.5	538
2014-07-15	16.1	16.15	16.0	16.03	-0.04	-0.25	1871141.0	29822853.7	459
2014-07-14	15.9	16.1	15.85	16.07	0.15	0.94	1957719.0	31350331.75	474
2014-07-13	15.9	16.05	15.9	15.92	-0.02	-0.13	736257.0	11754079.6	388
2014-07-10	15.95	16.05	15.9	15.94	0.0	0.0	1143012.0	18266254.5	453
2014-07-09	16.0	16.05	15.9	15.94	-0.13	-0.81	1050931.0	16773325.65	418
2014-07-08	16.0	16.1	15.9	16.07	0.03	0.19	1837052.0	29368687.6	543
2014-07-07	16.0	16.1	15.9	16.04	0.08	0.5	1759835.0	28171733.05	636
2014-07-06	15.85	16.15	15.75	15.96	0.08	0.5	3173123.0	50682996.75	759
2014-07-03	15.55	16.05	15.5	15.88	0.28	1.79	4130382.0	65153036.75	1096
2014-07-02	15.55	15.75	15.35	15.6	0.14	0.91	3529026.0	54704265.35	1004
2014-07-01	15.15	15.55	15.15	15.46	0.33	2.18	3793048.0	58099895.9	622
2014-06-30	15.0	15.3	14.9	15.13	0.08	0.53	2435133.0	36817060.3	676
2014-06-29	15.4	15.4	15.0	15.05	-0.39	-2.53	1484618.0	22513263.25	613
2014-06-26	15.4	15.6	15.3	15.44	0.04	0.26	1375907.0	21252346.95	617
2014-06-25	15.15	15.55	15.15	15.4	0.32	2.12	2641364.0	40584423.65	929
2014-06-24	15.1	15.15	14.75	15.08	0.0	0.0	2591367.0	38674863.35	841
2014-06-23	15.0	15.15	14.5	15.08	-0.04	-0.26	4970862.0	73857231.1	1453
2014-06-22	15.7	15.8	15.05	15.12	-0.61	-3.88	4105402.0	63167690.95	1371
2014-06-19	15.95	16.0	15.65	15.73	-0.17	-1.07	2196501.0	34791970.95	898
2014-06-18	16.1	16.2	15.85	15.9	-0.09	-0.56	6110933.0	97701786.25	1159
2014-06-17	15.7	16.1	15.25	15.99	0.04	0.25	6583821.0	104302888.4	1938
2014-06-16	17.5	17.5	15.75	15.95	-1.5	-8.6	6731632.0	112273967.5	2019
2014-06-15	17.15	17.55	17.05	17.45	0.2	1.16	4996850.0	86530352.95	1388
2014-06-12	17.45	17.45	17.2	17.25	-0.21	-1.2	1064232.0	18437264.55	528
2014-06-11	17.5	17.65	17.45	17.46	0.01	0.06	1467380.0	25723592.7	615
2014-06-10	17.55	17.6	17.45	17.45	-0.03	-0.17	1178117.0	20615775.55	545
2014-06-09	17.6	17.65	17.45	17.48	-0.02	-0.11	1030448.0	18063278.1	507
2014-06-08	17.6	17.75	17.25	17.5	-0.1	-0.57	2442822.0	42743531.7	663
2014-06-05	17.55	17.6	17.45	17.6	0.01	0.06	1769333.0	31018249.2	636
2014-06-04	17.55	17.65	17.55	17.59	0.04	0.23	1744568.0	30666923.4	469
2014-06-03	17.65	17.7	17.55	17.55	-0.09	-0.51	1544448.0	27202706.75	557
2014-06-02	17.7	17.8	17.6	17.64	-0.12	-0.68	1840503.0	32539007.0	578
2014-06-01	17.65	17.8	17.6	17.76	0.14	0.79	903445.0	16006709.35	527
2014-05-29	17.6	17.9	17.6	17.62	-0.01	-0.06	1928167.0	34240741.6	660
2014-05-28	17.9	17.95	17.5	17.63	-0.23	-1.29	3102286.0	54987008.6	885
2014-05-27	17.95	18.05	17.85	17.86	-0.09	-0.5	3034470.0	54523635.3	791
2014-05-26	17.95	18.0	17.8	17.95	0.07	0.39	3212554.0	57446863.5	759
2014-05-25	18.0	18.0	17.75	17.88	-0.16	-0.89	3391028.0	60605732.3	737
2014-05-22	17.9	18.1	17.9	18.04	0.14	0.78	3033102.0	54596028.85	771
2014-05-21	17.9	18.05	17.8	17.9	0.04	0.22	3389528.0	60881925.2	808
2014-05-20	18.05	18.2	17.8	17.86	-0.09	-0.5	5461418.0	97867051.7	1151
2014-05-19	17.95	18.05	17.6	17.95	0.03	0.17	7575368.0	134873829.85	1541
2014-05-18	17.8	18.05	17.7	17.92	0.12	0.67	4531336.0	81342335.6	1103
2014-05-15	17.6	18.0	17.55	17.8	0.25	1.42	7378004.0	131442442.2	1683
2014-05-14	17.25	17.7	17.15	17.55	0.31	1.8	6859844.0	119855185.45	1581
2014-05-13	17.3	17.4	17.2	17.24	-0.02	-0.12	2456205.0	42445326.5	729
2014-05-12	17.15	17.3	17.15	17.26	0.08	0.47	2379304.0	40971401.1	725
2014-05-11	17.1	17.3	17.1	17.18	0.13	0.76	5962571.0	102547447.3	1308
2014-05-08	16.9	17.15	16.9	17.05	0.16	0.95	3490500.0	59492429.85	1052
2014-05-07	16.9	17.0	16.85	16.89	-0.02	-0.12	2852642.0	48341293.95	860
2014-05-06	17.1	17.2	16.8	16.91	-0.09	-0.53	4982067.0	84886994.55	1225
2014-05-05	16.65	17.4	16.65	17.0	0.37	2.22	15346702.0	261624488.15	3283
2014-05-04	16.65	16.7	16.5	16.63	0.04	0.24	3440325.0	57207752.75	907
2014-05-01	16.45	16.7	16.45	16.59	0.13	0.79	3159229.0	52272627.5	890
2014-04-30	16.65	16.7	16.4	16.46	-0.25	-1.5	3163567.0	52286260.0	1003
2014-04-29	16.85	16.9	16.7	16.71	-0.07	-0.42	3723798.0	62515111.4	1056
2014-04-28	16.45	16.85	16.4	16.78	0.33	2.01	5522989.0	92046606.35	1380
2014-04-27	16.6	16.6	16.4	16.45	-0.15	-0.9	2995380.0	49342705.25	813
2014-04-24	16.6	16.65	16.45	16.6	0.05	0.3	2022937.0	33461033.0	704
2014-04-23	16.65	16.8	16.5	16.55	-0.05	-0.3	4281143.0	71529214.95	939
2014-04-22	16.6	16.75	16.5	16.6	0.03	0.18	3797565.0	63062704.15	964
2014-04-21	16.75	16.75	16.45	16.57	-0.37	-2.18	4048404.0	67073910.95	1269
2014-04-20	17.05	17.1	16.8	16.94	-0.04	-0.24	2806181.0	47574833.5	1031
2014-04-17	16.45	17.15	16.45	16.98	0.54	3.28	5298640.0	89056588.85	1526
2014-04-16	16.55	16.6	16.4	16.44	-0.06	-0.36	1491691.0	24610375.95	662
2014-04-15	16.4	16.7	16.35	16.5	0.13	0.79	2394542.0	39657355.3	880
2014-04-14	16.3	16.55	16.25	16.37	-0.03	-0.18	2426856.0	39820339.75	906
2014-04-13	16.5	16.6	16.3	16.4	-0.35	-2.09	2753348.0	45316620.85	1105
2014-04-10	16.9	16.9	16.7	16.75	-0.15	-0.89	1981201.0	33245232.15	694
2014-04-09	17.1	17.1	16.7	16.9	-0.15	-0.88	3638235.0	61551534.45	1203
2014-04-08	16.9	17.15	16.85	17.05	0.2	1.19	2417545.0	41150512.5	1067
2014-04-07	17.15	17.25	16.8	16.85	-0.35	-2.03	4521286.0	76579187.65	1442
2014-04-06	17.3	17.45	17.15	17.2	-0.05	-0.29	2275890.0	39327354.95	777
2014-04-03	17.4	17.4	17.2	17.25	0.0	0.0	2587800.0	44050236.55	790
2014-04-02	17.4	17.8	17.2	17.25	-0.15	-0.86	8445317.0	147793932.1	1815
2014-04-01	17.2	17.45	17.2	17.4	0.2	1.16	2523397.0	43721135.05	881
2014-03-31	17.3	17.35	17.1	17.2	-0.1	-0.58	1895821.0	32626271.65	802
2014-03-30	17.3	17.45	17.25	17.3	0.0	0.0	2389281.0	41448035.8	933
2014-03-27	17.4	17.45	17.15	17.3	-0.1	-0.57	3223341.0	55830931.0	1090
2014-03-26	17.45	17.6	17.2	17.4	0.1	0.58	6183857.0	107802640.6	1904
2014-03-25	17.0	17.4	16.95	17.3	0.35	2.06	5282144.0	90915576.15	1602
2014-03-24	16.7	17.15	16.7	16.95	0.25	1.5	6468353.0	109712691.95	1768
2014-03-23	16.5	16.75	16.45	16.7	0.3	1.83	4408064.0	73350050.4	1149
2014-03-20	16.45	16.5	16.2	16.4	-0.1	-0.61	5596198.0	91558621.95	1240
2014-03-19	16.5	16.65	16.4	16.5	0.1	0.61	4834210.0	79719253.35	1295
2014-03-18	16.5	16.8	16.4	16.4	0.05	0.31	12105117.0	200284864.65	2798
2014-03-17	15.7	16.5	15.7	16.35	0.7	4.47	20093003.0	324345767.05	3658
2014-03-16	15.55	15.7	15.5	15.65	0.1	0.64	4659787.0	72824247.1	1087
2014-03-13	15.45	15.55	15.45	15.55	0.05	0.32	3004026.0	46574592.45	786
2014-03-12	15.5	15.6	15.45	15.5	-0.05	-0.32	3289806.0	50994114.65	1008
2014-03-11	15.5	15.65	15.4	15.55	0.1	0.65	5053774.0	78533031.45	1234
2014-03-10	15.65	16.0	15.35	15.45	-0.2	-1.28	14149679.0	222501254.2	2456
2014-03-09	15.55	15.75	15.5	15.65	0.15	0.97	8651930.0	134990479.05	1708
2014-03-06	15.65	15.8	15.35	15.5	-0.1	-0.64	12089673.0	187895097.75	2237
2014-03-05	15.8	15.95	15.5	15.6	-0.2	-1.27	11859076.0	186239475.7	2383
2014-03-04	15.35	15.8	15.35	15.8	0.5	3.27	13568360.0	212100140.15	2306
2014-03-03	15.5	15.6	15.05	15.3	-0.3	-1.92	15693675.0	239788598.6	2691
2014-03-02	15.75	15.8	15.4	15.6	-0.1	-0.64	11523232.0	179919710.3	1956
2014-02-27	15.65	15.95	15.65	15.7	0.1	0.64	7395065.0	117089798.65	1514
2014-02-26	16.05	16.1	15.55	15.6	-0.45	-2.8	10024569.0	159190964.0	2327
2014-02-25	15.95	16.05	15.8	16.05	0.2	1.26	12593556.0	200808469.25	2154
2014-02-24	15.5	16.0	15.45	15.85	0.4	2.59	15266538.0	241259170.25	2484
2014-02-23	15.4	15.75	15.35	15.45	0.05	0.32	13266307.0	205724750.4	1940
2014-02-20	14.7	15.55	14.7	15.4	0.6	4.05	21516723.0	325820090.05	3023
2014-02-19	14.65	14.85	14.55	14.8	0.15	1.02	9688284.0	142764261.95	1495
2014-02-18	14.5	14.7	14.35	14.65	0.25	1.74	9331414.0	134972237.05	1646
2014-02-17	14.65	14.7	14.4	14.4	-0.25	-1.71	5525172.0	80511015.05	1168
2014-02-16	14.7	14.75	14.6	14.65	-0.05	-0.34	5676724.0	83329041.6	1006
2014-02-13	14.85	14.85	14.65	14.7	-0.05	-0.34	5314105.0	78367994.7	1287
2014-02-12	14.65	15.1	14.65	14.75	0.15	1.03	14401811.0	214295795.9	2344
2014-02-11	14.5	14.65	14.4	14.6	0.1	0.69	10036303.0	145907279.2	1186
2014-02-10	14.5	14.7	14.4	14.5	0.05	0.35	8607726.0	125171824.9	1348
2014-02-09	14.55	14.75	14.45	14.45	0.0	0.0	9376704.0	136901040.05	1768
2014-02-06	14.15	14.5	14.1	14.45	0.35	2.48	12997819.0	186307261.8	2008
2014-02-05	14.25	14.25	14.1	14.1	-0.05	-0.35	6272781.0	88984455.8	1156
2014-02-04	14.05	14.4	14.0	14.15	-0.15	-1.05	16650170.0	236977095.1	2094
2014-02-03	14.25	14.4	14.05	14.3	0.05	0.35	11645245.0	165662170.7	2197
2014-02-02	13.95	14.3	13.9	14.25	0.3	2.15	18162093.0	257162402.1	2310
2014-01-30	13.9	14.15	13.8	13.95	-0.05	-0.36	15159561.0	211715542.4	2086
2014-01-29	13.75	14.15	13.7	14.0	0.3	2.19	16784597.0	234420103.6	2951
2014-01-28	13.45	13.75	13.45	13.7	0.25	1.86	11184610.0	152184255.55	1518
2014-01-27	13.35	13.6	13.3	13.45	0.15	1.13	9491559.0	127841949.45	1613
2014-01-26	13.2	13.35	13.05	13.3	-0.1	-0.75	8785198.0	115799398.15	1625
2014-01-23	13.5	13.55	13.35	13.4	-0.05	-0.37	4904204.0	66009758.3	1025
2014-01-22	13.55	13.7	13.3	13.45	-0.1	-0.74	9401950.0	127128518.7	1432
2014-01-21	13.8	13.8	13.45	13.55	-0.2	-1.45	10430187.0	141611069.55	1702
2014-01-20	13.85	13.9	13.7	13.75	0.3	2.23	29573638.0	408397027.7	3637
2014-01-19	13.3	13.45	13.2	13.45	0.0	0.0	5562739.0	74238880.6	1095
2014-01-16	13.5	13.55	13.3	13.45	-0.05	-0.37	4981041.0	66867722.95	1138
2014-01-15	13.55	13.7	13.5	13.5	0.0	0.0	6041993.0	82076528.25	1050
2014-01-14	13.5	13.6	13.4	13.5	-0.05	-0.37	6364211.0	85873191.4	1149
2014-01-13	13.65	13.7	13.5	13.55	-0.15	-1.09	8037478.0	109362680.85	1376
2014-01-12	13.65	13.75	13.55	13.7	0.1	0.74	6377412.0	87203317.2	1208
2014-01-09	13.55	13.65	13.45	13.6	0.05	0.37	4493307.0	60965428.0	1044
2014-01-08	13.6	13.65	13.5	13.55	-0.05	-0.37	7762154.0	105446075.45	1396
2014-01-07	13.7	13.7	13.55	13.6	-0.1	-0.73	6708093.0	91300044.8	1379
2014-01-06	13.75	13.85	13.6	13.7	-0.05	-0.36	8701923.0	119602546.5	1519
2014-01-05	13.6	13.85	13.5	13.75	0.2	1.48	10843948.0	148895211.9	2015
2014-01-02	13.25	13.6	13.2	13.55	0.25	1.88	11672611.0	156914265.7	2066
2014-01-01	13.3	13.3	13.2	13.3	0.0	0.0	4264998.0	56563140.2	1074
2013-12-31	13.35	13.4	13.25	13.3	-0.05	-0.37	6306553.0	84005506.85	1263
2013-12-30	13.4	13.4	13.25	13.35	0.0	0.0	3147210.0	41963330.0	992
2013-12-29	13.4	13.4	13.2	13.35	0.0	0.0	5763709.0	76787724.15	1203
2013-12-26	13.4	13.45	13.3	13.35	-0.05	-0.37	8512535.0	113805149.6	1330
2013-12-25	13.4	13.5	13.25	13.4	-0.05	-0.37	9115731.0	121945657.15	1718
2013-12-24	13.25	13.55	13.15	13.45	0.2	1.51	16507050.0	220859864.75	2776
2013-12-23	13.0	13.25	12.9	13.25	0.25	1.92	12970717.0	169803773.45	2206
2013-12-22	12.85	13.05	12.8	13.0	0.2	1.56	11017254.0	142601740.65	2360
2013-12-19	12.7	12.9	12.6	12.8	0.3	2.4	16833897.0	214812336.85	2853
2013-12-18	12.5	12.6	12.4	12.5	0.0	0.0	12333247.0	152557496.6	1688
2013-12-17	12.55	12.6	12.35	12.5	0.0	0.0	7596907.0	94683326.4	1433
2013-12-16	12.65	12.65	12.45	12.5	-0.1	-0.79	5373227.0	67279282.5	1269
2013-12-15	12.75	12.8	12.6	12.6	-0.15	-1.18	8575218.0	108977691.25	1722
2013-12-12	12.7	12.9	12.55	12.75	0.0	0.0	22006900.0	279871809.1	3203
2013-12-11	12.5	12.75	12.4	12.75	0.25	2.0	16146357.0	202849582.35	2177
2013-12-10	12.2	12.55	12.2	12.5	0.25	2.04	9186243.0	113730812.55	1418
2013-12-09	12.2	12.25	12.15	12.25	0.05	0.41	5844399.0	67765882.6	711
2013-12-08	12.15	12.25	12.15	12.2	0.1	0.83	3733426.0	45489298.0	791
2013-12-05	12.05	12.15	12.0	12.1	0.05	0.41	2655351.0	32026189.55	725
2013-12-04	12.0	12.1	11.95	12.05	0.05	0.42	3805200.0	45701473.55	1125
2013-12-03	12.3	12.3	11.9	12.0	-0.3	-2.44	9982383.0	120559606.0	1955
2013-12-02	12.2	12.3	12.15	12.3	0.15	1.23	4024561.0	49178798.45	1006
2013-12-01	12.3	12.3	12.15	12.15	-0.2	-1.62	6411375.0	78331345.45	1350
2013-11-28	12.35	12.4	12.25	12.35	0.05	0.41	4449901.0	54774238.05	952
2013-11-27	12.3	12.45	12.25	12.3	-0.05	-0.4	6716010.0	82959842.45	952
2013-11-26	12.5	12.55	12.25	12.35	-0.2	-1.59	13136346.0	159479082.2	1357
2013-11-25	12.55	12.6	12.45	12.55	-0.05	-0.4	7932552.0	99216809.9	988
2013-11-24	12.55	12.65	12.45	12.6	0.15	1.2	12404990.0	155970753.8	1620
2013-11-21	12.25	12.5	12.25	12.45	0.25	2.05	15172498.0	187364383.0	1831
2013-11-20	12.1	12.3	12.1	12.2	0.05	0.41	7010286.0	85861757.3	1048
2013-11-19	12.2	12.25	12.1	12.15	-0.05	-0.41	5123191.0	62321899.7	995
2013-11-18	12.3	12.35	12.15	12.2	-0.05	-0.41	9054007.0	107948489.05	966
2013-11-17	12.2	12.35	12.15	12.25	0.05	0.41	6545117.0	80198361.5	1187
2013-11-14	12.25	12.3	12.1	12.2	-0.1	-0.81	5899237.0	71912522.0	1196
2013-11-13	12.35	12.45	12.25	12.3	-0.1	-0.81	4424627.0	54538994.1	919
2013-11-12	12.45	12.45	12.3	12.4	-0.1	-0.8	11328007.0	140334135.25	1471
2013-11-11	12.5	12.55	12.4	12.5	0.0	0.0	4733676.0	59014511.3	903
2013-11-10	12.55	12.65	12.5	12.5	0.0	0.0	9611922.0	120850388.95	1483
2013-11-07	12.35	12.65	12.35	12.5	0.15	1.21	14233706.0	177975370.9	2149
2013-11-06	12.35	12.45	12.3	12.35	0.05	0.41	6285633.0	77730216.85	1074
2013-11-05	12.35	12.45	12.3	12.3	0.05	0.41	8140214.0	100644591.05	1605
2013-11-04	12.35	12.45	12.2	12.25	-0.1	-0.81	6150511.0	75681672.2	1038
2013-11-03	12.25	12.55	12.25	12.35	0.15	1.23	11443179.0	141772968.55	1802
2013-10-31	12.1	12.3	12.05	12.2	0.1	0.83	10252637.0	125063898.75	1474
2013-10-30	12.1	12.15	12.0	12.1	0.0	0.0	4129730.0	49768820.05	960
2013-10-29	12.15	12.2	12.0	12.1	-0.1	-0.82	6177500.0	74550534.15	1116
2013-10-28	12.2	12.2	12.1	12.2	-0.05	-0.41	7889819.0	95804935.1	1229
2013-10-27	12.15	12.35	12.1	12.25	-0.1	-0.81	7184931.0	87776938.95	1286
2013-10-24	12.25	12.45	12.15	12.35	0.15	1.23	9776236.0	120165244.35	1563
2013-10-23	12.1	12.25	12.05	12.2	0.0	0.0	11059374.0	134249275.1	1727
2013-10-22	12.25	12.75	12.05	12.2	-0.1	-0.81	24492461.0	304532976.8	3881
2013-10-21	11.85	12.5	11.8	12.3	0.5	4.24	34150731.0	417336214.15	4690
2013-10-20	11.7	11.9	11.7	11.8	0.4	3.51	12484163.0	147218539.1	1496
2013-10-10	11.25	11.45	11.25	11.4	0.1	0.88	5658841.0	64326769.2	1167
2013-10-09	11.2	11.3	11.15	11.3	0.05	0.44	3011637.0	33902943.25	979
2013-10-08	11.15	11.4	11.15	11.25	0.1	0.9	6099225.0	68774826.25	1376
2013-10-07	11.15	11.3	11.0	11.15	-0.15	-1.33	9217298.0	102779053.0	1904
2013-10-06	11.6	11.6	11.25	11.3	-0.3	-2.59	13274634.0	150675020.7	2254
2013-10-03	11.65	11.7	11.55	11.6	-0.05	-0.43	6862265.0	79813952.4	1063
2013-10-02	11.65	11.9	11.65	11.65	0.05	0.43	16321254.0	191855966.0	2214
2013-10-01	11.55	11.7	11.55	11.6	0.0	0.0	8500661.0	98725698.6	1251
2013-09-30	11.65	11.65	11.5	11.6	0.0	0.0	3695215.0	42804659.55	785
2013-09-29	11.75	11.8	11.6	11.6	-0.1	-0.85	9955497.0	116124133.65	1563
2013-09-26	11.85	11.9	11.65	11.7	-0.2	-1.68	12095996.0	142239765.0	1924
2013-09-25	11.8	12.0	11.7	11.9	0.15	1.28	20889069.0	248312843.3	2644
2013-09-24	11.65	11.8	11.5	11.75	0.15	1.29	11302284.0	131483596.95	1658
2013-09-19	11.55	11.65	11.5	11.6	0.2	1.75	11194746.0	129448857.7	1874
2013-09-18	11.55	11.55	11.2	11.4	-0.1	-0.87	12101852.0	138398921.3	2163
2013-09-17	11.7	11.75	11.5	11.5	-0.25	-2.13	15108534.0	175965201.35	1985
2013-09-16	11.7	11.8	11.6	11.75	0.0	0.0	9464172.0	110631725.6	1573
2013-09-15	11.75	11.9	11.7	11.75	0.2	1.73	16896844.0	198822074.95	2450
2013-09-12	11.35	11.65	11.3	11.55	0.2	1.76	26101270.0	301091957.15	2960
2013-09-11	11.4	11.5	11.1	11.35	0.0	0.0	32358141.0	365822699.9	3883
2013-09-10	10.8	11.45	10.8	11.35	0.9	8.61	46797565.0	522876652.55	5431
2013-09-09	10.1	10.6	10.0	10.45	0.4	3.98	30435944.0	314533383.3	3645
2013-09-08	10.35	10.45	10.0	10.05	-0.05	-0.5	12029745.0	122952211.15	1512
2013-09-05	10.05	10.3	9.95	10.1	0.1	1.0	19489120.0	196585763.1	2465
2013-09-04	10.3	10.3	10.0	10.0	-0.35	-3.38	10169040.0	102861194.2	1850
2013-09-03	10.65	10.7	10.3	10.35	-0.3	-2.82	13106013.0	137371575.95	2023
2013-09-02	10.7	10.75	10.5	10.65	0.0	0.0	11017289.0	117089683.95	1548
2013-09-01	10.55	10.7	10.4	10.65	0.35	3.4	15658594.0	165219972.75	2170
2013-08-29	10.4	10.5	10.2	10.3	0.05	0.49	11853970.0	122780217.65	2125
2013-08-28	10.0	10.65	9.9	10.25	-0.1	-0.97	31155247.0	321340584.05	4108
2013-08-27	11.1	11.2	10.3	10.35	-1.05	-9.21	31006856.0	328762289.55	4383
2013-08-26	11.6	11.6	11.25	11.4	-0.2	-1.72	12312994.0	140773992.8	2219
2013-08-25	11.75	11.8	11.5	11.6	-0.15	-1.28	9100116.0	105849246.0	1894
2013-08-22	11.7	11.85	11.65	11.75	0.0	0.0	8032646.0	94381065.5	1605
2013-08-21	11.65	11.8	11.65	11.75	0.1	0.86	7018439.0	82230720.4	1484
2013-08-20	11.75	11.8	11.6	11.65	-0.15	-1.27	8888045.0	103975837.2	2026
2013-08-19	11.8	11.8	11.65	11.8	-0.05	-0.42	7862174.0	92196211.4	1921
2013-08-18	12.0	12.05	11.7	11.85	-0.15	-1.25	11607902.0	137549873.9	2355
2013-08-15	12.0	12.15	11.9	12.0	0.05	0.42	14210826.0	170851878.35	2501
2013-08-14	12.25	12.25	11.9	11.95	-0.3	-2.45	16045128.0	193725743.8	3061
2013-08-13	12.15	12.45	12.1	12.25	0.25	2.08	24653271.0	302363128.45	3905
2013-08-05	11.95	12.45	11.85	12.0	0.2	1.69	33363777.0	404283034.3	6498
2013-08-04	11.2	12.1	11.15	11.8	0.65	5.83	34507853.0	403457687.4	5833
2013-08-01	11.6	11.65	11.1	11.15	-0.5	-4.29	34116875.0	387466735.8	5542
2013-07-31	10.7	11.7	10.55	11.65	1.0	9.39	53037152.0	584491701.0	7054
2013-07-30	10.15	10.65	10.1	10.65	0.55	5.45	52627854.0	544067050.65	4501
2013-07-29	10.1	10.15	10.05	10.1	0.0	0.0	9071681.0	91473696.1	913
2013-07-28	10.05	10.1	10.05	10.1	0.05	0.5	5996315.0	60358453.1	673
2013-07-25	10.05	10.1	10.0	10.05	-0.05	-0.5	6787303.0	71184764.4	681
2013-07-24	10.05	10.1	10.0	10.1	0.05	0.5	4616143.0	46416869.3	673
2013-07-23	10.05	10.1	10.0	10.05	0.0	0.0	8959718.0	90243702.4	1126
2013-07-22	9.95	10.1	9.9	10.05	0.1	1.01	9958208.0	99864831.3	1280
2013-07-21	9.9	10.0	9.8	9.95	-0.05	-0.5	8887593.0	88162554.6	1569
2013-07-18	10.05	10.1	10.0	10.0	-0.05	-0.5	4574123.0	45896793.15	987
2013-07-17	10.1	10.15	10.05	10.05	-0.05	-0.5	10366439.0	104610410.4	791
2013-07-16	10.1	10.1	10.05	10.1	0.0	0.0	3589533.0	36132112.95	720
2013-07-15	10.1	10.15	10.05	10.1	0.0	0.0	4884256.0	49318188.15	859
2013-07-14	10.25	10.35	10.0	10.1	-0.15	-1.46	26575223.0	269681290.65	2971
2013-07-11	10.2	10.3	10.1	10.25	0.0	0.0	11321801.0	115408402.3	1483
2013-07-10	10.05	10.25	10.0	10.25	0.2	1.99	13473982.0	136673451.05	1574
2013-07-09	10.1	10.1	9.95	10.05	0.0	0.0	7370516.0	73916484.8	1207
2013-07-08	10.15	10.15	10.0	10.05	-0.1	-0.99	14674628.0	148131336.5	1499
2013-07-07	10.0	10.15	9.95	10.15	0.15	1.5	21389102.0	215552769.4	2539
2013-07-04	10.05	10.1	9.95	10.0	0.05	0.5	7312076.0	73276854.7	1264
2013-07-03	10.05	10.1	9.95	9.95	-0.15	-1.49	12715010.0	127349125.5	1585
2013-07-02	10.05	10.15	9.95	10.1	0.05	0.5	14225077.0	143021755.95	1523
2013-07-01	10.0	10.1	9.95	10.05	0.1	1.01	9799088.0	98240002.45	1372
2013-06-30	9.95	10.05	9.85	9.95	-0.05	-0.5	7869780.0	78373823.15	1487
2013-06-26	10.1	10.2	10.0	10.0	-0.1	-0.99	19320856.0	194943175.3	2474
2013-06-25	9.95	10.15	9.9	10.1	0.2	2.02	23661989.0	238232355.8	2952
2013-06-24	10.1	10.1	9.85	9.9	-0.2	-1.98	19520848.0	194595971.1	3339
2013-06-23	10.1	10.25	10.0	10.1	0.05	0.5	43978635.0	445477992.2	4492
2013-06-22	9.65	10.1	9.6	10.05	0.15	1.52	25785108.0	256154777.7	3659
2013-06-19	10.0	10.0	9.8	9.9	-0.05	-0.5	14656982.0	144726629.45	2320
2013-06-18	9.95	10.15	9.9	9.95	0.05	0.51	28022828.0	280849546.3	3477
2013-06-17	9.75	10.0	9.7	9.9	0.25	2.59	32105916.0	317833260.0	4110
2013-06-16	9.25	9.65	9.25	9.65	0.3	3.21	34209621.0	323701696.05	4527
2013-06-15	10.15	10.15	9.35	9.35	-1.0	-9.66	40614026.0	401348487.2	5739
2013-06-12	10.1	10.4	10.1	10.35	0.25	2.48	39928468.0	411356622.85	4770
2013-06-11	10.15	10.2	10.0	10.1	-0.05	-0.49	28396435.0	287327862.55	3185
2013-06-10	9.95	10.3	9.95	10.15	0.15	1.5	37873532.0	382872615.2	4428
2013-06-09	9.9	10.0	9.8	10.0	0.05	0.5	15910768.0	157408167.25	1900
2013-06-08	9.9	10.0	9.85	9.95	0.1	1.02	15512871.0	154148335.7	2005
2013-06-05	9.8	9.9	9.75	9.85	0.0	0.0	12166323.0	119488544.0	1569
2013-06-04	10.0	10.05	9.75	9.85	-0.15	-1.5	28313622.0	281370425.45	3593
2013-06-03	9.75	10.0	9.7	10.0	0.3	3.09	56222839.0	556571005.3	4588
2013-06-02	9.65	9.85	9.65	9.7	0.1	1.04	29778655.0	289843666.55	3404
2013-06-01	9.5	9.6	9.45	9.6	0.05	0.52	12970867.0	123569377.1	1808
2013-05-29	9.65	9.7	9.5	9.55	-0.15	-1.55	15914252.0	152767694.7	2027
2013-05-28	9.55	9.7	9.5	9.7	0.15	1.57	15025095.0	144405664.9	1859
2013-05-27	9.6	9.65	9.45	9.55	-0.05	-0.52	8039181.0	76778330.4	1379
2013-05-26	9.6	9.75	9.55	9.6	0.0	0.0	22345332.0	215771669.45	2641
2013-05-25	9.4	9.65	9.35	9.6	0.15	1.59	17483808.0	167002672.85	2523
2013-05-22	9.5	9.55	9.4	9.45	0.0	0.0	7250979.0	68747811.25	1365
2013-05-21	9.45	9.55	9.4	9.45	0.0	0.0	9753858.0	92330469.8	1764
2013-05-20	9.5	9.65	9.4	9.45	-0.2	-2.07	17865839.0	170045064.95	3269
2013-05-19	9.6	9.85	9.45	9.65	0.05	0.52	43580949.0	420613897.65	6311
2013-05-18	9.1	9.7	9.05	9.6	0.5	5.49	48175226.0	457652357.6	5827
2013-05-15	9.15	9.15	8.9	9.1	0.0	0.0	4276532.0	38596195.4	1655
2013-05-14	9.25	9.25	9.1	9.1	-0.15	-1.62	3425453.0	31475200.6	1177
2013-05-13	9.25	9.3	9.15	9.25	-0.1	-1.07	4921978.0	45516386.5	1333
2013-05-12	9.35	9.4	9.25	9.35	0.0	0.0	3240792.0	30201756.1	874
2013-05-11	9.35	9.45	9.35	9.35	0.05	0.54	2338580.0	21953070.7	650
2013-05-08	9.3	9.4	9.25	9.3	0.0	0.0	3944506.0	36854161.5	968
2013-05-07	9.3	9.35	9.25	9.3	-0.05	-0.53	3890500.0	36157823.25	1097
2013-05-06	9.5	9.5	9.2	9.35	-0.15	-1.58	6884359.0	64592424.55	1397
2013-05-05	9.5	9.55	9.45	9.5	-0.05	-0.52	5599948.0	53312048.9	932
2013-05-04	9.5	9.6	9.5	9.55	0.05	0.53	2234508.0	21312231.95	707
2013-05-01	9.5	9.55	9.4	9.5	0.0	0.0	3972437.0	37481315.75	940
2013-04-30	9.55	9.6	9.5	9.5	-0.05	-0.52	4779199.0	45560784.8	1162
2013-04-29	9.7	9.7	9.5	9.55	-0.15	-1.55	10726056.0	103038909.2	1639
2013-04-28	9.5	9.7	9.45	9.7	0.2	2.11	20909055.0	203090555.25	2376
2013-04-27	9.5	9.55	9.45	9.5	0.05	0.53	4085835.0	38838684.15	944
2013-04-24	9.55	9.6	9.45	9.45	-0.1	-1.05	4312377.0	41075498.2	1036
2013-04-23	9.5	9.6	9.45	9.55	0.0	0.0	7947872.0	75670057.8	1238
2013-04-22	9.45	9.55	9.45	9.55	0.1	1.06	4873325.0	46273878.1	1170
2013-04-21	9.55	9.6	9.45	9.45	-0.2	-2.07	12227169.0	116115029.6	2500
2013-04-20	9.55	9.7	9.45	9.65	0.05	0.52	9987074.0	95747281.45	1621
2013-04-17	9.65	9.75	9.5	9.6	-0.1	-1.03	9803188.0	93904047.4	1876
2013-04-16	9.6	9.7	9.5	9.7	-0.05	-0.51	8538373.0	82087431.0	1658
2013-04-15	9.85	9.9	9.65	9.75	-0.15	-1.52	10986173.0	107335351.65	1994
2013-04-14	9.75	9.9	9.55	9.9	0.1	1.02	21678092.0	210620435.8	3220
2013-04-13	9.85	9.9	9.75	9.8	0.0	0.0	8520892.0	83662997.25	1606
2013-04-10	9.75	9.95	9.65	9.8	0.1	1.03	11572190.0	113638739.25	2030
2013-04-09	9.9	9.95	9.7	9.7	-0.15	-1.52	10381170.0	101400879.35	1891
2013-04-08	9.55	9.95	9.55	9.85	0.25	2.6	16227047.0	157655175.0	2492
2013-04-07	9.6	9.7	9.5	9.6	0.05	0.52	14545809.0	139313396.55	2356
2013-04-06	9.95	10.05	9.55	9.55	-0.45	-4.5	24419703.0	238843886.65	3595
2013-04-03	9.75	10.05	9.7	10.0	0.3	3.09	23713860.0	235053152.25	3824
2013-04-02	9.45	9.8	9.45	9.7	0.25	2.65	10332934.0	99374495.9	1832
2013-04-01	9.45	9.5	9.4	9.45	-0.05	-0.53	2167879.0	20489620.3	698
2013-03-31	9.5	9.55	9.45	9.5	-0.05	-0.52	3141486.0	29802841.6	903
2013-03-30	9.6	9.6	9.45	9.55	-0.05	-0.52	4650624.0	44297420.75	1143
2013-03-27	9.6	9.65	9.55	9.6	0.0	0.0	9639372.0	92677624.05	1325
2013-03-26	9.5	9.65	9.5	9.6	0.1	1.05	7421977.0	71042022.3	1554
2013-03-25	9.55	9.55	9.45	9.5	0.05	0.53	2675225.0	25465165.0	729
2013-03-24	9.45	9.55	9.4	9.45	0.0	0.0	6264724.0	59287967.55	1321
2013-03-23	9.5	9.5	9.4	9.45	-0.05	-0.53	4221189.0	39911079.7	1081
2013-03-20	9.55	9.6	9.45	9.5	-0.1	-1.04	4181599.0	39754896.6	1203
2013-03-19	9.55	9.65	9.5	9.6	0.05	0.52	5004953.0	47871401.6	1162
2013-03-18	9.65	9.65	9.5	9.55	-0.1	-1.04	5181516.0	49554582.55	1165
2013-03-17	9.65	9.7	9.55	9.65	0.0	0.0	7477749.0	71925616.8	1575
2013-03-16	9.65	9.8	9.6	9.65	0.05	0.52	9581889.0	92869058.8	1583
2013-03-13	9.45	9.7	9.45	9.6	0.1	1.05	7737393.0	74283266.4	1400
2013-03-12	9.65	9.7	9.45	9.5	-0.1	-1.04	6190964.0	59226574.75	1364
2013-03-11	9.55	9.65	9.5	9.6	0.1	1.05	5915084.0	56635767.15	1183
2013-03-10	9.55	9.6	9.45	9.5	-0.05	-0.52	4915119.0	46757179.85	1231
2013-03-09	9.55	9.75	9.5	9.55	0.1	1.06	17122218.0	165573144.9	2331
2013-03-06	9.3	9.5	9.25	9.45	0.2	2.16	13640021.0	128226285.8	1696
2013-03-05	9.2	9.35	9.15	9.25	0.05	0.54	7203668.0	66788520.45	1563
2013-03-04	9.5	9.5	9.15	9.2	-0.3	-3.16	7417724.0	69680601.9	1462
2013-03-03	9.75	9.75	9.4	9.5	-0.2	-2.06	9629116.0	92229377.45	1792
2013-03-02	9.5	9.8	9.45	9.7	0.25	2.65	9991630.0	96125596.85	1853
2013-02-27	9.45	9.5	9.4	9.45	0.0	0.0	3652448.0	34484049.2	1025
2013-02-26	9.5	9.55	9.35	9.45	-0.25	-2.58	8784829.0	83003554.8	1891
2013-02-25	9.7	9.75	9.65	9.7	0.0	0.0	5890541.0	57166733.9	1114
2013-02-24	9.65	9.75	9.55	9.7	0.05	0.52	7077736.0	68273232.45	1334
2013-02-23	9.6	9.75	9.55	9.65	0.05	0.52	7899478.0	76314869.2	1497
2013-02-20	9.5	9.7	9.5	9.6	0.05	0.52	9839732.0	94246019.95	1834
2013-02-19	9.8	9.8	9.4	9.55	-0.3	-3.05	17444402.0	167004609.55	3014
2013-02-18	9.9	9.95	9.65	9.85	-0.1	-1.01	15171138.0	149288534.75	2292
2013-02-17	10.05	10.05	9.9	9.95	-0.1	-1.0	7007182.0	69915504.15	1634
2013-02-16	10.05	10.3	9.95	10.05	0.05	0.5	25663916.0	259426659.4	4120
2013-02-13	9.75	10.1	9.7	10.0	0.25	2.56	21240899.0	211013304.3	3706
2013-02-12	9.65	9.85	9.6	9.75	0.15	1.56	8739536.0	84868669.9	1747
2013-02-11	9.55	9.65	9.5	9.6	0.05	0.52	8294196.0	79636370.6	1398
2013-02-10	9.55	9.6	9.45	9.55	0.0	0.0	3975147.0	37859457.8	1092
2013-02-09	9.6	9.65	9.5	9.55	0.0	0.0	3432399.0	32785598.85	1185
2013-02-06	9.6	9.7	9.45	9.55	0.05	0.53	8142727.0	78105364.5	1714
2013-02-05	9.6	9.6	9.25	9.5	-0.1	-1.04	6748173.0	63819176.45	2028
2013-02-04	9.7	9.75	9.5	9.6	-0.05	-0.52	7870603.0	76097842.65	1452
2013-02-03	9.75	9.8	9.6	9.65	-0.15	-1.53	5439968.0	52922946.6	1408
2013-02-02	9.9	10.0	9.75	9.8	-0.05	-0.51	9777522.0	96650922.9	1878
2013-01-30	9.85	10.0	9.8	9.85	0.0	0.0	13160715.0	130242082.25	2051
2013-01-29	9.8	9.95	9.7	9.85	0.05	0.51	12699735.0	124908247.45	2155
2013-01-28	9.9	10.05	9.8	9.8	-0.1	-1.01	12956034.0	128330958.4	2450
2013-01-27	9.75	10.0	9.65	9.9	0.2	2.06	18627679.0	183218423.45	3005
2013-01-26	9.6	10.0	9.6	9.7	0.15	1.57	24129219.0	236686224.35	3767
2013-01-23	9.75	9.9	9.5	9.55	-0.25	-2.55	17453840.0	169528524.75	3263
2013-01-22	9.15	9.85	9.1	9.8	0.65	7.1	12995103.0	122638506.65	2202
2013-01-21	9.15	9.25	9.0	9.15	-0.2	-2.14	7065292.0	64536621.05	1702
2013-01-20	9.4	9.4	9.2	9.35	-0.05	-0.53	4729965.0	44085356.8	1167
2013-01-19	9.2	9.5	9.2	9.4	0.15	1.62	8193739.0	77099417.05	1831
2013-01-16	9.2	9.55	9.15	9.25	0.0	0.0	13670753.0	127656134.75	2381
2013-01-15	9.4	9.5	9.2	9.25	-0.2	-2.12	7408690.0	68962866.75	1799
2013-01-14	9.25	9.55	9.2	9.45	0.15	1.61	14071724.0	132860447.2	2898
2013-01-13	9.35	9.45	9.15	9.3	-0.1	-1.06	9570083.0	88996248.25	2572
2013-01-12	8.9	9.45	8.8	9.4	0.6	6.82	19030996.0	174272804.55	4162
2013-01-09	8.8	8.9	8.65	8.8	0.0	0.0	7740254.0	68103958.65	1542
2013-01-08	8.9	8.95	8.6	8.8	-0.25	-2.76	13544572.0	119255811.4	2696
2013-01-07	8.9	9.1	8.9	9.05	0.15	1.69	5653631.0	50637467.3	1530
2013-01-06	8.95	9.0	8.8	8.9	0.0	0.0	8571528.0	76607378.85	2060
2013-01-05	8.65	8.95	8.65	8.9	0.3	3.49	12693570.0	111858295.4	2044
2013-01-02	8.45	8.6	8.45	8.6	0.15	1.78	5219199.0	44559790.0	1212
2013-01-01	8.4	8.5	8.35	8.45	0.15	1.81	3639482.0	30666644.9	947
2012-12-31	8.35	8.4	8.2	8.3	-0.1	-1.19	3735395.0	30913446.25	1207
2012-12-30	8.5	8.5	8.35	8.4	-0.05	-0.59	3245621.0	27364579.05	993
2012-12-29	8.4	8.55	8.4	8.45	0.0	0.0	4453738.0	37774898.45	1215
2012-12-26	8.5	8.55	8.35	8.45	-0.05	-0.59	4423371.0	37312615.95	1070
2012-12-25	8.65	8.7	8.45	8.5	-0.15	-1.73	4798074.0	41011555.15	1287
2012-12-24	8.65	8.75	8.6	8.65	-0.05	-0.57	5406640.0	46907106.55	1153
2012-12-23	8.65	8.7	8.6	8.7	0.05	0.58	3520975.0	30434856.75	975
2012-12-22	8.55	8.7	8.45	8.65	0.05	0.58	5320321.0	45474498.85	1305
2012-12-19	8.5	8.6	8.45	8.6	0.1	1.18	3875184.0	33019648.75	963
2012-12-18	8.55	8.7	8.4	8.5	-0.05	-0.58	9305636.0	79843540.3	1828
2012-12-17	8.5	8.55	8.4	8.55	0.05	0.59	7126173.0	60500547.75	1607
2012-12-16	8.25	8.5	8.2	8.5	0.25	3.03	11840885.0	99663193.55	2130
2012-12-15	8.25	8.3	8.15	8.25	0.05	0.61	4707825.0	38732920.7	1072
2012-12-12	8.1	8.2	8.05	8.2	0.15	1.86	5864705.0	47812329.3	1221
2012-12-11	8.0	8.1	7.95	8.05	0.05	0.63	4650991.0	37448816.15	1014
2012-12-10	8.05	8.1	8.0	8.0	-0.05	-0.62	2604160.0	20940542.95	809
2012-12-09	8.2	8.25	8.0	8.05	-0.15	-1.83	4772686.0	38699138.9	1092
2012-12-08	8.25	8.35	8.15	8.2	0.0	0.0	2997418.0	24708864.25	880
2012-12-05	8.1	8.3	8.1	8.2	0.05	0.61	4036784.0	33117802.45	1122
2012-12-04	8.05	8.15	7.95	8.15	0.1	1.24	3404301.0	27416913.05	856
2012-12-03	8.1	8.2	8.05	8.05	0.0	0.0	3942736.0	31975051.0	1148
2012-12-02	7.9	8.15	7.8	8.05	0.15	1.9	6372190.0	50847854.45	1284
2012-12-01	7.85	7.9	7.8	7.9	0.2	2.6	10661329.0	81946762.15	1109
2012-11-28	7.6	7.8	7.6	7.7	0.1	1.32	5030404.0	38558796.8	1194
2012-11-27	7.85	7.85	7.5	7.6	-0.25	-3.18	5850511.0	45057413.8	1524
2012-11-26	7.9	7.95	7.55	7.85	-0.05	-0.63	6192626.0	47837153.1	1675
2012-11-25	8.2	8.2	7.8	7.9	-0.35	-4.24	5517395.0	43999541.5	1915
2012-11-24	8.25	8.3	8.15	8.25	0.05	0.61	4725474.0	38883088.1	1103
2012-11-21	8.3	8.3	8.15	8.2	-0.1	-1.2	3002492.0	24626475.8	1004
2012-11-20	8.3	8.4	8.15	8.3	0.05	0.61	3440332.0	28488614.75	1105
2012-11-19	8.5	8.55	8.1	8.25	-0.25	-2.94	5481966.0	45302827.65	1757
2012-11-18	8.6	8.65	8.5	8.5	-0.1	-1.16	4304447.0	36869576.5	1040
2012-11-17	8.65	8.65	8.55	8.6	-0.1	-1.15	2358172.0	20251756.15	849
2012-11-14	8.7	8.75	8.65	8.7	0.0	0.0	1990027.0	17325946.85	621
2012-11-13	8.7	8.75	8.65	8.7	0.0	0.0	1421048.0	12346071.5	697
2012-11-12	8.75	8.8	8.65	8.7	-0.1	-1.14	2411986.0	21029587.1	821
2012-11-11	8.85	8.9	8.75	8.8	-0.1	-1.12	1986772.0	17530841.95	775
2012-11-10	8.9	8.9	8.8	8.9	-0.05	-0.56	3645522.0	32258982.15	992
2012-11-07	9.0	9.05	8.9	8.95	0.0	0.0	3352295.0	30042304.2	996
2012-11-06	8.8	8.95	8.8	8.95	0.15	1.7	5152003.0	45892098.35	1299
2012-11-05	8.8	8.85	8.75	8.8	0.0	0.0	2132941.0	18748258.2	687
2012-11-04	8.85	8.9	8.75	8.8	-0.05	-0.56	2218980.0	19567283.75	849
2012-11-03	8.9	8.95	8.75	8.85	0.05	0.57	2610036.0	23087733.9	981
2012-10-24	8.7	8.85	8.65	8.8	0.05	0.57	2999018.0	26260117.3	1067
2012-10-23	8.7	8.8	8.7	8.75	0.0	0.0	2881384.0	25193798.5	832
2012-10-22	8.8	8.85	8.65	8.75	-0.1	-1.13	3732019.0	32631113.05	1098
2012-10-21	9.0	9.05	8.75	8.85	-0.05	-0.56	5779230.0	51327028.2	1704
2012-10-20	8.8	8.95	8.7	8.9	0.0	0.0	5047693.0	44631231.3	1202
2012-10-17	8.8	8.9	8.75	8.9	0.15	1.71	4029681.0	35568803.95	1233
2012-10-16	8.75	8.85	8.7	8.75	0.05	0.57	2674433.0	23391640.8	1115
2012-10-15	8.6	8.7	8.55	8.7	0.15	1.75	2809016.0	24277741.2	1006
2012-10-14	8.4	8.7	8.4	8.55	0.05	0.59	4662038.0	39895399.0	1462
2012-10-13	8.85	8.9	8.45	8.5	-0.3	-3.41	5651188.0	49017007.5	1812
2012-10-10	8.8	8.85	8.75	8.8	-0.05	-0.56	2675775.0	23535569.55	930
2012-10-09	8.8	8.85	8.75	8.85	0.1	1.14	2493361.0	21928433.5	859
2012-10-08	8.9	8.9	8.7	8.75	-0.2	-2.23	4899219.0	43050130.7	1354
2012-10-07	8.95	9.0	8.85	8.95	0.0	0.0	3227461.0	28734329.6	1019
2012-10-06	9.05	9.15	8.95	8.95	-0.1	-1.1	5153021.0	46698090.6	1355
2012-10-03	9.0	9.05	8.95	9.05	0.0	0.0	3273047.0	29443113.9	971
2012-10-02	9.05	9.1	9.0	9.05	0.0	0.0	2801338.0	25323958.8	925
2012-10-01	9.0	9.1	8.95	9.05	0.05	0.56	5436041.0	49196522.0	1255
2012-09-30	9.0	9.05	8.8	9.0	0.05	0.56	5789956.0	51599778.4	1660
2012-09-29	9.25	9.25	8.8	8.95	-0.35	-3.76	6909478.0	62739176.15	2085
2012-09-26	9.45	9.45	9.25	9.3	-0.25	-2.62	4658538.0	43664059.05	1583
2012-09-25	9.5	9.6	9.4	9.55	0.0	0.0	4306807.0	40924418.85	1137
2012-09-24	9.75	9.75	9.4	9.55	-0.25	-2.55	6365289.0	60683067.6	1984
2012-09-22	9.85	9.9	9.75	9.8	-0.05	-0.51	3094174.0	30388499.55	1271
2012-09-19	9.95	10.0	9.8	9.85	-0.15	-1.5	5250662.0	52050931.85	1612
2012-09-18	10.0	10.05	9.95	10.0	0.0	0.0	5405362.0	54025071.45	1253
2012-09-17	10.05	10.05	9.95	10.0	-0.05	-0.5	4845122.0	48492952.0	1229
2012-09-16	10.0	10.1	10.0	10.05	0.05	0.5	6582877.0	66015917.55	1438
2012-09-15	10.1	10.1	10.0	10.0	0.0	0.0	7924427.0	79802437.05	1836
2012-09-12	10.0	10.05	9.95	10.0	0.05	0.5	5373264.0	53624802.45	1480
2012-09-11	10.0	10.05	9.95	9.95	0.0	0.0	5790197.0	57783681.9	1584
2012-09-10	10.05	10.1	9.9	9.95	-0.15	-1.49	13080667.0	130825794.65	2154
2012-09-09	10.05	10.15	9.95	10.1	0.1	1.0	19902530.0	200381822.85	2315
2012-09-08	10.1	10.1	10.0	10.0	0.0	0.0	6183975.0	62037405.3	1458
2012-09-05	9.9	10.0	9.85	10.0	0.05	0.5	5356036.0	53096409.55	1265
2012-09-04	10.05	10.1	9.8	9.95	-0.1	-1.0	8287680.0	82162366.7	2024
2012-09-03	10.0	10.1	9.95	10.05	0.05	0.5	6445479.0	64524232.5	1491
2012-09-02	10.05	10.1	9.95	10.0	0.0	0.0	10382895.0	104220449.1	1843
2012-09-01	10.2	10.25	10.0	10.0	-0.1	-0.99	21172736.0	214713255.5	2708
2012-08-29	10.0	10.2	10.0	10.1	0.1	1.0	12219380.0	123584837.75	1982
2012-08-28	10.15	10.2	10.0	10.0	-0.2	-1.96	15004421.0	151889843.9	2425
2012-08-27	10.2	10.3	10.1	10.2	0.0	0.0	16996991.0	173170415.85	2273
2012-08-26	10.4	10.4	10.15	10.2	-0.2	-1.92	16997769.0	174101049.1	2574
2012-08-25	10.2	10.5	10.2	10.4	0.35	3.48	30261819.0	307823762.75	3002
2012-08-15	9.9	10.05	9.9	10.05	0.1	1.01	12078238.0	120393705.25	1930
2012-08-14	9.75	9.95	9.7	9.95	0.2	2.05	10020788.0	98647798.1	1892
2012-08-13	9.6	10.1	9.6	9.75	0.1	1.04	22894327.0	225680577.75	3167
2012-08-12	9.7	9.75	9.55	9.65	-0.05	-0.52	6345965.0	61123595.95	1195
2012-08-11	9.65	9.8	9.65	9.7	0.1	1.04	5483877.0	53219712.25	1268
2012-08-08	9.75	9.85	9.6	9.6	-0.2	-2.04	8163014.0	79512292.6	1750
2012-08-07	9.9	9.95	9.7	9.8	-0.05	-0.51	13105419.0	128544191.35	2426
2012-08-06	9.5	9.85	9.45	9.85	0.35	3.68	14926180.0	143507546.9	2294
2012-08-05	9.5	9.6	9.45	9.5	-0.05	-0.52	7431601.0	70715592.75	1655
2012-08-04	9.6	9.7	9.5	9.55	0.05	0.53	13235534.0	126903987.2	2307
2012-08-01	9.25	9.55	9.15	9.5	0.25	2.7	15812605.0	148510661.4	2584
2012-07-31	9.3	9.35	9.15	9.25	-0.05	-0.54	6853964.0	63362003.35	1458
2012-07-30	9.15	9.35	9.1	9.3	0.2	2.2	9262993.0	85342008.25	1923
2012-07-29	9.1	9.2	9.0	9.1	0.0	0.0	7218497.0	65554562.0	1687
2012-07-28	9.2	9.3	9.05	9.1	0.05	0.55	7987291.0	73446616.05	1705
2012-07-25	9.05	9.1	8.95	9.05	0.0	0.0	5420045.0	48944943.7	1487
2012-07-24	9.1	9.15	8.95	9.05	0.0	0.0	6142316.0	55435265.0	1452
2012-07-23	9.15	9.3	9.05	9.05	-0.3	-3.21	9231436.0	84789455.7	1936
2012-07-22	9.1	9.4	9.05	9.35	0.25	2.75	6697649.0	61752078.4	1461
2012-07-21	9.0	9.2	8.9	9.1	0.2	2.25	6617038.0	60114376.95	1643
2012-07-18	8.6	9.0	8.6	8.9	0.2	2.3	7147207.0	63176429.25	1949
2012-07-17	8.85	8.95	8.6	8.7	-0.1	-1.14	7577927.0	66625866.65	2202
2012-07-16	9.0	9.1	8.8	8.8	-0.2	-2.22	4771448.0	42825805.2	1813
2012-07-15	9.1	9.15	8.95	9.0	-0.3	-3.23	11193068.0	101296953.15	2537
2012-07-14	9.0	9.35	8.85	9.3	0.55	6.29	23403045.0	214247417.8	3580
2012-07-11	9.1	9.1	8.65	8.75	-0.35	-3.85	6570694.0	57817211.45	2547
2012-07-10	9.4	9.45	8.75	9.1	-0.3	-3.19	8447806.0	77514717.15	2823
2012-07-09	9.75	9.75	9.35	9.4	-0.4	-4.08	7043578.0	67556954.6	2384
2012-07-08	9.7	9.85	9.6	9.8	0.15	1.55	10083364.0	98242452.05	2409
2012-07-07	9.7	9.75	9.55	9.65	-0.1	-1.03	7826062.0	75494972.7	2252
2012-07-04	9.95	10.0	9.7	9.75	-0.2	-2.01	11191918.0	110313232.05	3242
2012-07-03	10.0	10.2	9.85	9.95	0.2	2.05	31711547.0	316987097.5	6775
2012-07-02	9.05	9.85	9.0	9.75	0.65	7.14	55251300.0	525748519.8	7061
2012-07-01	8.95	9.1	8.8	9.1	0.15	1.68	10841321.0	96656289.7	2085
2012-06-30	9.0	9.1	8.85	8.95	0.25	2.87	7115109.0	63782462.25	1872
2012-06-27	9.15	9.2	8.55	8.7	-0.45	-4.92	19067516.0	167962731.75	4032
2012-06-26	9.1	9.3	9.05	9.15	0.1	1.1	8421549.0	77000386.7	1739
2012-06-25	9.35	9.4	9.0	9.05	-0.35	-3.72	8092206.0	74431624.0	2217
2012-06-24	9.4	9.5	9.25	9.4	-0.05	-0.53	4299055.0	40158933.65	1585
2012-06-23	9.5	9.6	9.4	9.45	-0.25	-2.58	6555195.0	62307296.6	2056
2012-06-20	9.8	9.85	9.6	9.7	-0.05	-0.51	7232014.0	70107039.8	1927
2012-06-19	9.85	9.85	9.7	9.75	-0.05	-0.51	9052653.0	88451370.7	2152
2012-06-18	9.8	9.95	9.7	9.8	0.1	1.03	17964200.0	176465182.95	3201
2012-06-17	9.35	9.7	9.25	9.7	0.35	3.74	14357239.0	134864004.0	2750
2012-06-16	9.25	9.7	8.8	9.35	0.25	2.75	27895495.0	259200835.95	5428
2012-06-13	9.15	9.25	9.05	9.1	0.0	0.0	6256667.0	57033781.35	1737
2012-06-12	9.1	9.3	8.9	9.1	-0.1	-1.09	17447373.0	160003790.95	2771
2012-06-11	9.3	9.4	9.15	9.2	0.05	0.55	19354231.0	179764318.05	3091
2012-06-10	8.95	9.15	8.8	9.15	0.25	2.81	14495312.0	130550671.1	2748
2012-06-09	9.15	9.2	8.6	8.9	0.0	0.0	14949261.0	133098566.0	3422
2012-06-06	9.5	9.55	8.55	8.9	-0.45	-4.81	21876284.0	199613928.5	4808
2012-06-05	9.65	9.7	9.35	9.35	-0.25	-2.6	8911443.0	84998495.6	2360
2012-06-04	9.55	9.65	9.45	9.6	-0.1	-1.03	11635526.0	111273498.1	2488
2012-06-03	9.65	9.75	9.45	9.7	0.1	1.04	22451187.0	216408747.3	4304
2012-06-02	9.8	10.1	9.55	9.6	-1.0	-9.43	19208579.0	189956341.95	4734
2012-05-30	10.85	10.9	10.5	10.6	-0.35	-3.2	10927704.0	117069491.9	3779
2012-05-29	11.2	11.25	10.95	10.95	-0.2	-1.79	18415108.0	203660647.6	3758
2012-05-28	10.95	11.15	10.85	11.15	0.35	3.24	18010933.0	197933353.65	4197
2012-05-27	10.95	11.0	10.75	10.8	-0.1	-0.92	8306386.0	90383259.8	2506
2012-05-26	10.9	11.1	10.85	10.9	0.05	0.46	19240615.0	211084939.5	4013
2012-05-23	10.9	11.05	10.8	10.85	-0.15	-1.36	15941642.0	173838467.9	3599
2012-05-22	10.95	11.1	10.9	11.0	0.15	1.38	16202287.0	178407514.15	4119
2012-05-21	10.75	10.85	10.6	10.85	0.2	1.88	16089820.0	172291017.25	3665
2012-05-20	10.85	10.9	10.55	10.65	-0.05	-0.47	15943695.0	171163696.25	4011
2012-05-19	10.85	11.1	10.65	10.7	-0.5	-4.46	22821048.0	248791247.3	5458
2012-05-16	11.0	11.25	10.9	11.2	-0.05	-0.44	27284765.0	301029689.2	5550
2012-05-15	11.25	11.35	11.05	11.25	0.1	0.9	25607445.0	286936846.2	4580
2012-05-14	11.45	11.65	11.0	11.15	-0.45	-3.88	19191644.0	217530160.6	5084
2012-05-13	12.15	12.15	11.5	11.6	-0.55	-4.53	18386483.0	218029269.3	5561
2012-05-12	12.0	12.25	11.15	12.15	0.05	0.41	19746656.0	230743069.0	5951
2012-05-09	12.8	12.9	12.05	12.1	-0.8	-6.2	25218367.0	316912420.75	6156
2012-05-08	12.9	12.9	12.7	12.9	0.0	0.0	16452285.0	210716270.6	3824
2012-05-07	12.7	12.9	12.6	12.9	0.0	0.0	23302489.0	295905904.3	5482
2012-05-06	13.2	13.2	12.85	12.9	-0.25	-1.9	26728167.0	348594741.4	7066
2012-05-05	13.05	13.2	12.75	13.15	-0.2	-1.5	50183493.0	651542714.65	10317
2012-05-02	13.3	13.4	13.2	13.35	0.15	1.14	20132787.0	267627731.25	4319
2012-05-01	13.3	13.4	13.2	13.2	-0.2	-1.49	16081998.0	213942050.6	4387
2012-04-30	13.45	13.5	12.95	13.4	0.05	0.37	40277214.0	530938313.3	7298
2012-04-29	13.5	13.8	13.25	13.35	-0.2	-1.48	40987063.0	555853391.0	8062
2012-04-28	13.7	13.75	13.35	13.55	0.15	1.12	30360015.0	410344845.0	6049
2012-04-25	13.15	13.55	13.0	13.4	0.35	2.68	41035892.0	546948755.0	8173
2012-04-24	13.25	13.3	12.9	13.05	0.0	0.0	25331837.0	331524554.25	6152
2012-04-23	13.1	13.65	13.0	13.05	-0.3	-2.25	85986694.0	1138370517.85	11946
2012-04-22	13.4	14.05	13.2	13.35	0.5	3.89	114857187.0	1568428698.3	19455
2012-04-21	12.55	12.9	12.45	12.85	0.35	2.8	26945292.0	342992513.45	5748
2012-04-18	12.75	12.8	12.35	12.5	-0.15	-1.19	31477505.0	396338110.55	7192
2012-04-17	12.15	12.7	11.95	12.65	0.85	7.2	60420208.0	744117954.7	10126
2012-04-16	12.3	12.55	11.3	11.8	-0.55	-4.45	41147137.0	489268078.2	9914
2012-04-15	12.65	13.0	12.25	12.35	-0.6	-4.63	22927583.0	292677574.8	6669
2012-04-14	13.05	13.45	12.9	12.95	-0.05	-0.38	70551489.0	926450477.4	12657
2012-04-11	12.85	13.05	12.0	13.0	0.05	0.39	31760504.0	401298089.05	9089
2012-04-10	13.25	13.65	12.8	12.95	-0.2	-1.52	69588319.0	925075255.65	12385
2012-04-09	12.95	13.4	12.85	13.15	0.25	1.94	52488334.0	689754977.25	10798
2012-04-08	12.9	13.85	12.25	12.9	0.05	0.39	89296077.0	1175745941.6	19083
2012-04-07	12.9	13.0	12.8	12.85	-0.15	-1.15	10514801.0	135414637.95	3754
2012-04-04	13.0	13.2	12.95	13.0	-0.05	-0.38	14368343.0	187168515.35	4898
2012-04-03	12.8	13.2	12.7	13.05	0.25	1.95	23171647.0	301869830.7	6347
2012-04-02	13.0	13.0	12.65	12.8	-0.2	-1.54	10882652.0	139225744.75	4646
2012-04-01	13.0	13.1	12.9	13.0	-0.05	-0.38	13919239.0	180635111.15	5289
2012-03-31	13.3	13.4	13.05	13.05	-0.1	-0.76	20392469.0	269312100.3	6468
2012-03-28	12.55	13.3	12.35	13.15	0.35	2.73	36512033.0	470698465.6	9857
2012-03-27	13.3	13.35	12.8	12.8	-0.55	-4.12	21575678.0	282538376.6	6855
2012-03-26	13.55	13.6	12.85	13.35	-0.15	-1.11	27708766.0	365284359.45	8890
2012-03-25	13.45	14.2	13.25	13.5	0.25	1.89	57841207.0	792829334.75	15778
2012-03-24	12.2	13.25	12.15	13.25	1.2	9.96	36028201.0	463667537.6	8912
2012-03-21	12.45	12.8	11.8	12.05	-0.65	-5.12	30099058.0	369340672.05	8493
2012-03-20	13.45	13.6	12.65	12.7	-0.9	-6.62	44282203.0	582491722.7	11850
2012-03-19	13.15	14.05	13.1	13.6	0.65	5.02	49825427.0	678256548.3	13195
[truncated: 1,357 more rows]
