# Supplementary material for: Effective short-term forecasts of Saudi stock price trends using technical indicators and large-scale multivariate time series
Source: PeerJ Comput Sci. 2023 Jan 6;9:e1205. doi: 10.7717/peerj-cs.1205 (PMC10280263; doi:10.7717/peerj-cs.1205)
Supplement: Supplemental Information 3 [file peerj-cs-09-1205-s003.zip › TASI Dataset 2021/BAWAN_1302.csv]

date	open	high	low	close	change	change_percent	volume_traded	value_traded_SAR	number_trades
2020-03-19	10.5	10.62	10.36	10.52	-0.04	-0.38	909262.0	9531591.22	815
2020-03-18	10.68	10.8	10.46	10.56	-0.12	-1.12	314193.0	3343049.9	378
2020-03-17	10.7	10.8	10.6	10.68	0.08	0.75	390509.0	4174543.54	485
2020-03-16	11.0	11.0	10.6	10.6	-0.5	-4.5	199517.0	2166256.44	276
2020-03-15	11.5	11.5	11.1	11.1	-0.4	-3.48	194968.0	2192741.36	686
2020-03-12	11.02	11.62	11.0	11.5	-0.5	-4.17	158221.0	1794876.76	288
2020-03-11	12.94	12.94	11.86	12.0	-0.78	-6.1	415879.0	5124155.58	444
2020-03-10	12.9	12.9	11.98	12.78	0.68	5.62	710572.0	8821324.02	585
2020-03-09	12.1	12.34	12.1	12.1	-1.34	-9.97	356878.0	4320992.66	281
2020-03-08	13.6	13.82	13.44	13.44	-1.48	-9.92	230739.0	3128855.32	324
2020-03-05	15.0	15.08	14.9	14.92	-0.04	-0.27	100133.0	1500448.72	175
2020-03-04	14.88	15.02	14.74	14.96	0.04	0.27	187232.0	2795605.46	247
2020-03-03	15.0	15.14	14.88	14.92	0.28	1.91	301975.0	4525404.12	327
2020-03-02	15.0	15.3	14.62	14.64	-0.16	-1.08	415050.0	6205754.8	353
2020-03-01	15.08	15.08	14.36	14.8	-1.0	-6.33	574212.0	8458202.22	584
2020-02-27	15.7	15.8	15.4	15.8	-0.14	-0.88	32028.0	498743.7	135
2020-02-26	16.0	16.0	15.6	15.94	-0.06	-0.38	108655.0	1717962.22	199
2020-02-25	15.8	16.5	15.7	16.0	0.06	0.38	156939.0	2515368.84	306
2020-02-24	16.36	16.36	15.7	15.94	-0.46	-2.8	157094.0	2513263.4	249
2020-02-23	16.54	16.54	16.3	16.4	-0.1	-0.61	97776.0	1604736.0	175
2020-02-20	16.3	16.58	16.3	16.5	0.18	1.1	88316.0	1455684.74	178
2020-02-19	16.16	16.34	16.12	16.32	0.32	2.0	57511.0	933758.16	187
2020-02-18	16.1	16.14	16.0	16.0	-0.12	-0.74	38376.0	617845.54	160
2020-02-17	16.4	16.4	16.02	16.12	-0.18	-1.1	237972.0	3837815.1	417
2020-02-16	16.5	16.56	16.3	16.3	-0.18	-1.09	81291.0	1333813.88	221
2020-02-13	16.6	16.74	16.2	16.48	-0.12	-0.72	75474.0	1249117.64	210
2020-02-12	16.66	16.7	16.48	16.6	-0.3	-1.78	165224.0	2736802.88	332
2020-02-11	16.56	16.98	16.56	16.9	0.18	1.08	206009.0	3449065.66	246
2020-02-10	16.32	16.74	16.3	16.72	0.24	1.46	164269.0	2733599.42	229
2020-02-09	16.74	16.74	16.02	16.48	-0.28	-1.67	190064.0	3108477.32	433
2020-02-06	17.02	17.26	16.7	16.76	-0.2	-1.18	452190.0	7694956.5	543
2020-02-05	16.82	17.14	16.8	16.96	0.22	1.31	512808.0	8710123.42	545
2020-02-04	16.82	17.1	16.74	16.74	-0.06	-0.36	428043.0	7233699.2	1085
2020-02-03	16.24	17.08	16.24	16.8	0.4	2.44	659487.0	10854527.42	601
2020-02-02	16.24	16.4	16.22	16.4	-0.08	-0.49	1066232.0	17367495.62	338
2020-01-30	16.52	16.66	16.48	16.48	0.02	0.12	98461.0	1629823.18	172
2020-01-29	16.42	16.74	16.4	16.46	0.04	0.24	100260.0	1661967.3	175
2020-01-28	16.5	16.54	16.3	16.42	0.02	0.12	92296.0	1515592.16	198
2020-01-27	16.96	17.0	16.4	16.4	-0.54	-3.19	255950.0	4284688.8	359
2020-01-26	17.0	17.0	16.64	16.94	0.06	0.36	201869.0	3394707.72	283
2020-01-23	17.04	17.04	16.8	16.88	-0.18	-1.06	339404.0	5741891.48	388
2020-01-22	16.74	17.18	16.74	17.06	0.4	2.4	823713.0	14041811.82	1005
2020-01-21	16.6	16.74	16.5	16.66	0.02	0.12	311687.0	5171962.66	366
2020-01-20	16.5	16.84	16.5	16.64	0.22	1.34	418944.0	6998989.38	640
2020-01-19	16.38	16.42	16.26	16.42	0.16	0.98	121257.0	1981581.08	196
2020-01-16	16.4	16.4	16.18	16.26	-0.08	-0.49	167104.0	2717774.8	261
2020-01-15	16.44	16.72	16.1	16.34	-0.02	-0.12	445841.0	7364233.32	595
2020-01-14	16.4	16.46	16.1	16.36	0.26	1.61	392110.0	6398438.58	478
2020-01-13	16.0	16.22	15.98	16.1	0.12	0.75	379177.0	6112035.24	411
2020-01-12	16.0	16.2	15.94	15.98	0.02	0.13	176719.0	2837533.22	218
2020-01-09	15.7	16.0	15.6	15.96	0.58	3.77	263031.0	4162281.44	316
2020-01-08	15.14	15.48	15.14	15.38	-0.14	-0.9	267300.0	4105533.9	286
2020-01-07	15.72	15.8	15.48	15.52	-0.1	-0.64	305783.0	4777065.4	275
2020-01-06	15.8	15.82	15.3	15.62	-0.22	-1.39	321728.0	5000918.16	349
2020-01-05	15.86	16.18	15.84	15.84	-0.5	-3.06	114792.0	1834265.24	257
2020-01-02	16.4	16.4	16.22	16.34	-0.04	-0.24	105610.0	1720674.28	186
2020-01-01	16.2	16.4	16.2	16.38	0.32	1.99	214025.0	3490683.68	331
2019-12-31	16.24	16.26	16.06	16.06	-0.04	-0.25	301464.0	4854991.8	366
2019-12-30	16.4	16.68	16.1	16.1	-0.2	-1.23	274283.0	4502743.7	517
2019-12-29	16.68	16.8	16.28	16.3	-0.18	-1.09	241613.0	3968126.76	290
2019-12-26	16.4	16.68	16.34	16.48	-0.02	-0.12	94252.0	1558725.14	196
2019-12-25	16.78	16.8	16.4	16.5	-0.24	-1.43	378633.0	6282032.46	426
2019-12-24	16.8	16.98	16.7	16.74	-0.06	-0.36	366393.0	6169847.38	296
2019-12-23	16.24	16.8	16.1	16.8	0.6	3.7	309701.0	5093744.74	340
2019-12-22	16.04	16.2	15.82	16.2	0.16	1.0	124201.0	1988250.9	210
2019-12-19	16.3	16.62	16.0	16.04	-0.18	-1.11	267318.0	4367641.52	408
2019-12-18	15.7	16.48	15.7	16.22	0.32	2.01	516932.0	8387922.24	543
2019-12-17	15.98	16.04	15.8	15.9	-0.1	-0.63	238801.0	3800377.08	382
2019-12-16	15.4	16.06	15.4	16.0	0.7	4.58	931647.0	14820194.94	1000
2019-12-15	15.24	15.44	15.2	15.3	0.1	0.66	193611.0	2962607.68	348
2019-12-12	14.84	15.22	14.8	15.2	0.32	2.15	590480.0	8868230.36	386
2019-12-11	14.9	14.9	14.8	14.88	0.08	0.54	47105.0	697685.72	93
2019-12-10	14.5	15.0	14.5	14.8	0.26	1.79	317862.0	4713301.06	343
2019-12-09	14.8	14.8	14.54	14.54	-0.06	-0.41	102626.0	1501801.64	144
2019-12-08	14.44	14.6	14.42	14.6	0.18	1.25	102890.0	1496821.86	102
2019-12-05	14.4	14.42	14.36	14.42	0.02	0.14	41361.0	595789.98	38
2019-12-04	14.4	14.46	14.4	14.4	0.0	0.0	53007.0	764653.54	44
2019-12-03	14.4	14.5	14.4	14.4	0.08	0.56	52827.0	762329.0	76
2019-12-02	14.46	14.46	14.3	14.32	-0.18	-1.24	26869.0	386233.8	64
2019-12-01	14.3	14.56	14.3	14.5	0.2	1.4	29867.0	429824.0	71
2019-11-28	14.3	14.3	14.3	14.3	-0.04	-0.28	19152.0	273885.96	57
2019-11-27	14.4	14.4	14.32	14.34	-0.16	-1.1	27877.0	400621.84	70
2019-11-26	14.5	14.56	14.2	14.5	0.0	0.0	79428.0	1149960.52	205
2019-11-25	14.36	14.56	14.36	14.5	0.16	1.12	97200.0	1404870.14	200
2019-11-24	14.2	14.36	14.18	14.34	0.08	0.56	140745.0	2014246.9	240
2019-11-21	14.0	14.36	14.0	14.26	0.18	1.28	194738.0	2772254.54	297
2019-11-20	13.88	14.1	13.88	14.08	-0.02	-0.14	41082.0	575856.48	135
2019-11-19	13.96	14.1	13.96	14.1	0.1	0.71	53457.0	752849.42	92
2019-11-18	13.92	14.22	13.9	14.0	0.08	0.57	148823.0	2080551.84	202
2019-11-17	13.9	13.92	13.88	13.92	-0.02	-0.14	35457.0	492679.72	92
2019-11-14	13.98	14.0	13.9	13.94	-0.06	-0.43	95108.0	1327723.58	82
2019-11-13	14.0	14.04	13.96	14.0	-0.04	-0.28	125389.0	1755307.9	143
2019-11-12	14.1	14.14	14.0	14.04	-0.06	-0.43	59830.0	842091.16	90
2019-11-11	14.2	14.4	13.94	14.1	-0.1	-0.7	422839.0	5946585.46	304
2019-11-10	14.24	14.24	14.2	14.2	-0.02	-0.14	36004.0	511996.52	79
2019-11-07	14.34	14.4	14.22	14.22	-0.18	-1.25	74320.0	1061199.94	163
2019-11-06	14.72	14.76	14.4	14.4	-0.1	-0.69	150290.0	2195468.58	244
2019-11-05	14.5	14.62	14.38	14.5	0.1	0.69	47337.0	687017.78	102
2019-11-04	14.2	14.68	14.2	14.4	-0.2	-1.37	122768.0	1771706.38	135
2019-11-03	14.4	14.7	14.3	14.6	-0.1	-0.68	54142.0	785748.46	107
2019-10-31	14.5	14.88	14.5	14.7	0.36	2.51	173961.0	2559987.0	343
2019-10-30	14.2	14.4	14.12	14.34	0.14	0.99	69493.0	995998.2	98
2019-10-29	14.1	14.34	14.1	14.2	-0.28	-1.93	54118.0	768813.84	95
2019-10-28	14.5	14.52	14.44	14.48	-0.08	-0.55	169733.0	2462270.14	128
2019-10-27	14.6	14.6	14.5	14.56	-0.04	-0.27	75380.0	1096979.76	93
2019-10-24	14.42	14.62	14.42	14.6	0.22	1.53	179004.0	2603479.18	242
2019-10-23	14.3	14.38	14.2	14.38	0.0	0.0	46529.0	664534.12	97
2019-10-22	14.3	14.38	14.12	14.38	0.08	0.56	99747.0	1420872.76	131
2019-10-21	14.3	14.32	14.3	14.3	-0.08	-0.56	69190.0	990199.56	65
2019-10-20	14.42	14.42	14.3	14.38	0.26	1.84	92291.0	1324689.1	92
2019-10-17	14.16	14.28	14.12	14.12	0.06	0.43	45065.0	640250.78	74
2019-10-16	14.06	14.06	13.9	14.06	0.06	0.43	85966.0	1198337.22	100
2019-10-15	14.0	14.1	14.0	14.0	0.0	0.0	88979.0	1246771.9	88
2019-10-14	14.06	14.06	13.9	14.0	-0.06	-0.43	60898.0	852342.78	111
2019-10-13	14.04	14.16	14.0	14.06	-0.12	-0.85	63501.0	894774.38	105
2019-10-10	14.6	14.8	14.0	14.18	-0.22	-1.53	350907.0	5008441.12	456
2019-10-09	15.04	15.12	14.38	14.4	-0.74	-4.89	438950.0	6424698.56	432
2019-10-08	15.44	15.5	15.12	15.14	-0.26	-1.69	271713.0	4159482.78	278
2019-10-07	14.88	15.44	14.88	15.4	0.5	3.36	413074.0	6295568.78	648
2019-10-06	14.68	15.0	14.68	14.9	0.3	2.05	222231.0	3309729.82	225
2019-10-03	14.7	14.7	14.5	14.6	-0.12	-0.82	105225.0	1534217.5	123
2019-10-02	14.76	14.76	14.7	14.72	-0.08	-0.54	115172.0	1695175.66	103
2019-10-01	14.88	14.96	14.78	14.8	0.0	0.0	316940.0	4706146.5	246
2019-09-30	14.68	14.8	14.6	14.8	0.2	1.37	204199.0	2996693.46	185
2019-09-29	14.5	14.74	14.5	14.6	0.2	1.39	163925.0	2396594.24	195
2019-09-26	14.4	14.88	14.32	14.4	-0.22	-1.5	297246.0	4368713.9	261
2019-09-25	14.42	14.9	14.42	14.62	0.26	1.81	635028.0	9304179.88	594
2019-09-24	14.4	14.4	14.34	14.36	0.16	1.13	32464.0	465976.5	61
2019-09-22	14.3	14.3	14.2	14.2	0.14	1.0	61770.0	879003.76	100
2019-09-19	13.82	14.06	13.82	14.06	0.12	0.86	325366.0	4566417.1	174
2019-09-18	13.7	13.94	13.7	13.94	0.24	1.75	62247.0	862067.52	100
2019-09-17	13.72	13.72	13.68	13.7	0.0	0.0	53081.0	727148.42	107
2019-09-16	13.96	13.96	13.7	13.7	-0.04	-0.29	39658.0	547392.08	96
2019-09-15	13.7	13.88	13.62	13.74	-0.16	-1.15	40675.0	559478.76	103
2019-09-12	14.2	14.24	13.9	13.9	-0.28	-1.97	84411.0	1187027.24	140
2019-09-11	14.0	14.18	13.8	14.18	-0.12	-0.84	121488.0	1695368.24	140
2019-09-10	14.52	14.52	14.22	14.3	-0.22	-1.52	100071.0	1435144.76	151
2019-09-09	14.38	14.52	14.38	14.52	0.14	0.97	123050.0	1782920.9	144
2019-09-08	14.48	14.58	14.36	14.38	-0.12	-0.83	121228.0	1748282.34	172
2019-09-05	14.58	14.6	14.5	14.5	0.04	0.28	207913.0	3022892.54	212
2019-09-04	14.12	14.5	14.1	14.46	0.26	1.83	166911.0	2389625.38	235
2019-09-03	14.2	14.3	14.1	14.2	0.04	0.28	161734.0	2298209.38	172
2019-09-02	13.9	14.22	13.9	14.16	0.24	1.72	497971.0	7016116.08	194
2019-09-01	13.8	14.08	13.8	13.92	0.08	0.58	115895.0	1621134.16	139
2019-08-29	13.86	13.92	13.84	13.84	-0.08	-0.57	76399.0	1059118.82	117
2019-08-28	13.9	14.0	13.9	13.92	0.06	0.43	90251.0	1258271.42	132
2019-08-27	14.0	14.0	13.8	13.86	-0.22	-1.56	95530.0	1326032.72	129
2019-08-26	14.0	14.1	13.82	14.08	0.26	1.88	111468.0	1555890.56	148
2019-08-25	14.14	14.22	13.8	13.82	-0.46	-3.22	149911.0	2110857.06	215
2019-08-22	14.92	14.92	14.14	14.28	-0.62	-4.16	254579.0	3676441.08	373
2019-08-21	15.2	15.2	14.9	14.9	-0.4	-2.61	153061.0	2301650.7	208
2019-08-20	15.22	15.38	15.22	15.3	0.1	0.66	177968.0	2722976.54	278
2019-08-19	14.94	15.24	14.94	15.2	0.3	2.01	159166.0	2404590.94	229
2019-08-18	14.82	14.92	14.74	14.9	0.06	0.4	114398.0	1699079.22	190
2019-08-08	14.9	15.24	14.8	14.84	-0.06	-0.4	593852.0	8941761.92	789
2019-08-07	14.48	14.9	14.48	14.9	0.42	2.9	211246.0	3086443.24	208
2019-08-06	14.4	14.48	14.3	14.48	-0.02	-0.14	120055.0	1727229.24	171
2019-08-05	14.4	14.9	14.4	14.5	0.1	0.69	479976.0	7031572.92	545
2019-08-04	14.6	14.76	14.26	14.4	-0.18	-1.23	310464.0	4503281.78	314
2019-08-01	14.3	14.6	14.3	14.58	0.12	0.83	166311.0	2410489.64	206
2019-07-31	14.26	14.6	14.26	14.46	0.28	1.97	653681.0	9439747.68	485
2019-07-30	14.22	14.28	14.02	14.18	-0.04	-0.28	288171.0	4071410.06	125
2019-07-29	14.3	14.48	14.18	14.22	-0.06	-0.42	176045.0	2524885.16	233
2019-07-28	14.18	14.3	14.18	14.28	0.08	0.56	87467.0	1246638.12	103
2019-07-25	13.9	14.22	13.9	14.2	0.16	1.14	340780.0	4827815.54	220
2019-07-24	13.82	14.04	13.82	14.04	0.04	0.29	101746.0	1420965.32	145
2019-07-23	13.9	14.0	13.78	14.0	0.18	1.3	104246.0	1451681.18	156
2019-07-22	13.66	13.94	13.66	13.82	0.1	0.73	67801.0	936003.42	94
2019-07-21	13.94	13.94	13.6	13.72	-0.24	-1.72	171896.0	2360461.36	170
2019-07-18	14.0	14.06	13.92	13.96	-0.04	-0.29	87309.0	1221899.62	125
2019-07-17	14.1	14.1	14.0	14.0	-0.1	-0.71	72762.0	1019485.88	129
2019-07-16	14.06	14.1	14.04	14.1	0.06	0.43	55196.0	775937.0	121
2019-07-15	14.1	14.14	14.04	14.04	-0.1	-0.71	102846.0	1450531.68	118
2019-07-14	13.92	14.16	13.92	14.14	0.34	2.46	385750.0	5439009.4	435
2019-07-11	13.9	13.94	13.8	13.8	-0.12	-0.86	97493.0	1351376.08	137
2019-07-10	13.74	14.0	13.74	13.92	0.22	1.61	297956.0	4137643.22	309
2019-07-09	13.58	13.7	13.56	13.7	0.14	1.03	46177.0	628910.34	82
2019-07-08	13.56	13.58	13.44	13.56	-0.02	-0.15	134035.0	1812266.02	173
2019-07-07	13.64	13.64	13.58	13.58	-0.08	-0.59	69454.0	945122.58	98
2019-07-04	13.62	13.66	13.6	13.66	0.0	0.0	63205.0	861456.84	84
2019-07-03	13.68	13.68	13.62	13.66	-0.02	-0.15	51644.0	705111.34	84
2019-07-02	13.66	13.74	13.66	13.68	0.02	0.15	90690.0	1241795.82	130
2019-07-01	13.62	13.66	13.6	13.66	0.04	0.29	104740.0	1425004.72	107
2019-06-30	13.68	13.68	13.56	13.62	0.02	0.15	89240.0	1215544.58	108
2019-06-27	13.68	13.72	13.58	13.6	-0.08	-0.58	152617.0	2082819.62	144
2019-06-26	13.64	13.72	13.64	13.68	0.04	0.29	77685.0	1063668.22	76
2019-06-25	13.54	13.64	13.54	13.64	0.02	0.15	20241.0	275019.64	58
2019-06-24	13.62	13.64	13.54	13.62	-0.08	-0.58	72479.0	987222.46	133
2019-06-23	13.84	13.84	13.7	13.7	-0.14	-1.01	58456.0	802944.06	119
2019-06-20	13.8	14.08	13.8	13.84	0.12	0.87	514280.0	7178024.84	562
2019-06-19	13.74	13.9	13.72	13.72	0.02	0.15	111999.0	1545254.02	193
2019-06-18	13.62	13.8	13.6	13.7	0.1	0.74	136902.0	1878187.24	259
2019-06-17	13.52	13.6	13.5	13.6	0.12	0.89	110432.0	1498405.44	238
2019-06-16	13.6	13.6	13.42	13.48	0.02	0.15	88628.0	1196028.26	110
2019-06-13	13.7	13.74	13.46	13.46	-0.16	-1.17	185834.0	2522697.12	272
2019-06-12	13.92	13.96	13.62	13.62	-0.3	-2.16	207471.0	2865164.82	231
2019-06-11	13.48	14.08	13.48	13.92	0.44	3.26	383533.0	5340580.8	471
2019-06-10	13.48	13.68	13.48	13.48	-0.02	-0.15	149405.0	2025238.88	166
2019-06-09	13.5	13.5	13.44	13.5	0.2	1.5	69630.0	938096.4	134
2019-05-30	13.36	13.4	13.0	13.3	-0.1	-0.75	72772.0	967812.96	140
2019-05-29	13.36	13.48	13.32	13.4	0.08	0.6	34281.0	458935.18	75
2019-05-28	13.5	13.5	13.26	13.32	-0.38	-2.77	61967.0	827301.56	141
2019-05-27	13.1	13.7	13.0	13.7	0.64	4.9	57739.0	758238.42	123
2019-05-26	13.16	13.16	13.0	13.06	-0.34	-2.54	59722.0	781653.6	194
2019-05-23	13.52	13.52	13.0	13.4	-0.3	-2.19	35887.0	480174.62	126
2019-05-22	13.76	13.76	13.6	13.7	0.04	0.29	50805.0	696471.78	120
2019-05-21	13.44	13.82	13.44	13.66	0.38	2.86	66942.0	903533.88	148
2019-05-20	13.3	13.3	13.28	13.28	-0.18	-1.34	32181.0	427550.0	86
2019-05-19	13.66	14.0	13.46	13.46	-0.2	-1.46	99167.0	1359093.44	204
2019-05-16	13.52	13.7	13.5	13.66	0.16	1.19	76589.0	1038212.36	115
2019-05-15	13.34	13.68	13.34	13.5	0.22	1.66	69042.0	935182.1	98
2019-05-14	13.6	13.7	13.0	13.28	-0.32	-2.35	105810.0	1408871.68	211
2019-05-13	13.74	14.0	13.6	13.6	-0.5	-3.55	100278.0	1391635.62	189
2019-05-12	14.2	14.2	13.92	14.1	-0.06	-0.42	74311.0	1043601.72	142
2019-05-09	14.18	14.2	14.14	14.16	-0.04	-0.28	35306.0	500367.38	111
2019-05-08	14.16	14.2	14.1	14.2	0.02	0.14	86260.0	1220139.18	130
2019-05-07	14.28	14.28	14.12	14.18	-0.02	-0.14	143904.0	2039422.14	239
2019-05-06	14.48	14.76	14.2	14.2	0.0	0.0	606821.0	8814736.12	578
2019-05-05	14.58	14.58	14.2	14.2	-0.38	-2.61	104005.0	1500574.12	205
2019-05-02	14.4	14.7	14.4	14.58	0.08	0.55	142200.0	2073331.96	224
2019-05-01	14.4	14.54	14.38	14.5	0.02	0.14	87152.0	1260804.78	138
2019-04-30	14.14	14.5	14.14	14.48	0.38	2.7	300150.0	4300490.68	362
2019-04-29	14.2	14.2	14.1	14.1	-0.14	-0.98	59840.0	845273.5	142
2019-04-28	14.12	14.28	14.12	14.24	0.02	0.14	82308.0	1169957.62	141
2019-04-25	14.58	14.58	14.22	14.22	-0.1	-0.7	92226.0	1321588.06	144
2019-04-24	14.76	14.76	14.3	14.32	-0.02	-0.14	180181.0	2618737.64	222
2019-04-23	14.34	14.42	14.2	14.34	-0.08	-0.55	135958.0	1942292.08	179
2019-04-22	14.64	14.64	14.36	14.42	-0.22	-1.5	167551.0	2430557.42	210
2019-04-21	14.58	14.68	14.58	14.64	0.14	0.97	195390.0	2859215.66	187
2019-04-18	14.4	14.5	14.34	14.5	0.0	0.0	79287.0	1141545.98	122
2019-04-17	14.48	14.66	14.4	14.5	-0.04	-0.28	282242.0	4107280.08	307
2019-04-16	14.3	14.78	14.3	14.54	0.26	1.82	770358.0	11193526.26	685
2019-04-15	14.14	14.4	14.1	14.28	0.14	0.99	448750.0	6404370.12	423
2019-04-14	14.0	14.26	14.0	14.14	0.12	0.86	175002.0	2470706.46	235
2019-04-11	14.2	14.2	14.0	14.02	-0.16	-1.13	169159.0	2376590.88	210
2019-04-10	14.06	14.26	14.0	14.18	0.12	0.85	203869.0	2876388.84	258
2019-04-09	14.08	14.16	14.06	14.06	-0.1	-0.71	135581.0	1912619.22	128
2019-04-08	14.12	14.26	14.12	14.16	0.08	0.57	197727.0	2802000.94	210
2019-04-07	14.14	14.3	14.0	14.08	0.08	0.57	242888.0	3433880.46	391
2019-04-04	14.12	14.12	13.96	14.0	-0.06	-0.43	270320.0	3789512.6	254
2019-04-03	14.1	14.12	14.06	14.06	-0.02	-0.14	79872.0	1125013.18	112
2019-04-02	14.04	14.26	14.04	14.08	0.02	0.14	82768.0	1168954.52	182
2019-04-01	14.08	14.08	14.02	14.06	0.0	0.0	82741.0	1162029.86	166
2019-03-31	14.08	14.18	14.04	14.06	-0.12	-0.85	119398.0	1680738.06	169
2019-03-28	14.2	14.32	14.1	14.18	-0.08	-0.56	141976.0	2012132.3	178
2019-03-27	14.1	14.44	14.1	14.26	0.16	1.13	232054.0	3313674.96	278
2019-03-26	14.1	14.1	13.98	14.1	0.0	0.0	110814.0	1557699.52	207
2019-03-25	14.22	14.22	14.06	14.1	-0.2	-1.4	95618.0	1353886.5	172
2019-03-24	14.34	14.4	14.2	14.3	0.06	0.42	243573.0	3484105.42	244
2019-03-21	14.08	14.5	14.08	14.24	0.12	0.85	570306.0	8180138.24	637
2019-03-20	14.1	14.16	14.06	14.12	-0.04	-0.28	338742.0	4779727.08	347
2019-03-19	13.62	14.32	13.54	14.16	-0.54	-3.67	2144900.0	29972767.12	1677
2019-03-18	14.76	14.76	14.54	14.7	0.04	0.27	309134.0	4522119.46	345
2019-03-17	14.56	14.86	14.54	14.66	0.16	1.1	272174.0	3999648.88	345
2019-03-14	14.84	14.88	14.48	14.5	-0.3	-2.03	472634.0	6919556.92	619
2019-03-13	15.0	15.38	14.7	14.8	-0.16	-1.07	856387.0	12887646.56	932
2019-03-12	14.96	15.4	14.7	14.96	0.0	0.0	1016402.0	15259161.42	1079
2019-03-11	15.36	16.38	14.96	14.96	-0.4	-2.6	5015963.0	79265289.24	4186
2019-03-10	13.98	15.36	13.98	15.36	1.38	9.87	2613258.0	38974724.88	1757
2019-03-07	14.06	14.06	13.94	13.98	-0.06	-0.43	194090.0	2716799.94	252
2019-03-06	14.1	14.18	14.0	14.04	0.06	0.43	610334.0	8594344.74	602
2019-03-05	13.62	14.06	13.6	13.98	0.38	2.79	791606.0	11023709.78	903
2019-03-04	13.68	13.68	13.56	13.6	0.06	0.44	109478.0	1490891.92	194
2019-03-03	13.48	13.58	13.48	13.54	0.04	0.3	58017.0	785458.18	103
2019-02-28	13.5	13.52	13.46	13.5	0.04	0.3	79979.0	1078807.3	139
2019-02-27	13.46	13.52	13.42	13.46	-0.04	-0.3	36339.0	489262.36	106
2019-02-26	13.5	13.5	13.4	13.5	0.0	0.0	57318.0	772044.34	108
2019-02-25	13.4	13.58	13.36	13.5	0.16	1.2	201755.0	2715629.1	316
2019-02-24	13.32	13.4	13.32	13.34	0.04	0.3	93748.0	1252500.08	109
2019-02-21	13.3	13.4	13.3	13.3	-0.12	-0.89	113613.0	1515380.78	196
2019-02-20	13.6	13.6	13.4	13.42	-0.18	-1.32	153186.0	2073506.6	200
2019-02-19	13.8	13.8	13.6	13.6	-0.18	-1.31	154321.0	2115050.26	187
2019-02-18	13.78	13.9	13.78	13.78	0.0	0.0	92966.0	1286158.84	115
2019-02-17	13.84	13.84	13.7	13.78	-0.06	-0.43	69438.0	956066.08	107
2019-02-14	13.86	13.86	13.78	13.84	-0.06	-0.43	73871.0	1020490.94	164
2019-02-13	13.98	13.98	13.86	13.9	0.12	0.87	110577.0	1535747.1	165
2019-02-12	13.7	13.8	13.64	13.78	0.0	0.0	190987.0	2620202.0	203
2019-02-11	13.82	13.88	13.78	13.78	-0.12	-0.86	192595.0	2659021.5	197
2019-02-10	14.04	14.06	13.88	13.9	-0.12	-0.86	225641.0	3147560.64	240
2019-02-07	14.1	14.1	14.0	14.02	-0.06	-0.43	129671.0	1822052.32	176
2019-02-06	14.24	14.4	14.08	14.08	-0.22	-1.54	253836.0	3616853.7	310
2019-02-05	14.14	14.4	14.04	14.3	0.26	1.85	416777.0	5948790.98	537
2019-02-04	14.0	14.06	14.0	14.04	0.02	0.14	223790.0	3140245.7	232
2019-02-03	13.9	14.1	13.9	14.02	0.2	1.45	266915.0	3742772.76	302
2019-01-31	14.0	14.06	13.82	13.82	-0.18	-1.29	198865.0	2773658.62	231
2019-01-30	14.14	14.14	13.98	14.0	-0.1	-0.71	427745.0	6007499.8	391
2019-01-29	13.78	14.2	13.7	14.1	0.44	3.22	1249999.0	17457637.98	882
2019-01-28	13.52	13.86	13.52	13.66	0.16	1.19	776222.0	10644028.68	560
2019-01-27	13.38	13.7	13.34	13.5	0.16	1.2	728085.0	9874238.22	589
2019-01-24	13.58	13.6	13.34	13.34	-0.26	-1.91	217754.0	2933552.8	260
2019-01-23	13.3	13.64	13.3	13.6	0.3	2.26	581903.0	7837354.72	600
2019-01-22	13.24	13.32	13.24	13.3	0.02	0.15	75090.0	997406.68	115
2019-01-21	13.22	13.3	13.18	13.28	-0.02	-0.15	122650.0	1623786.28	226
2019-01-20	13.32	13.4	13.26	13.3	-0.02	-0.15	135168.0	1803673.14	166
2019-01-17	13.32	13.38	13.32	13.32	-0.06	-0.45	63723.0	850351.82	128
2019-01-16	13.22	13.38	13.22	13.38	0.1	0.75	126040.0	1674649.74	181
2019-01-15	13.38	13.42	13.28	13.28	-0.1	-0.75	155460.0	2070040.58	224
2019-01-14	13.42	13.42	13.38	13.38	-0.06	-0.45	71377.0	956204.22	143
2019-01-13	13.4	13.54	13.36	13.44	0.08	0.6	278837.0	3751999.52	315
2019-01-10	13.28	13.36	13.26	13.36	0.08	0.6	70043.0	930696.7	130
2019-01-09	13.3	13.36	13.22	13.28	0.06	0.45	119641.0	1589191.86	205
2019-01-08	13.32	13.34	13.16	13.22	-0.12	-0.9	121735.0	1613013.82	193
2019-01-07	13.18	13.4	13.18	13.34	0.18	1.37	181100.0	2405200.24	223
2019-01-06	13.22	13.3	13.16	13.16	0.02	0.15	147273.0	1947030.14	157
2019-01-03	13.2	13.2	13.08	13.14	0.0	0.0	94294.0	1239812.52	149
2019-01-02	13.28	13.36	13.14	13.14	-0.04	-0.3	265549.0	3516295.62	416
2019-01-01	13.2	13.24	13.1	13.18	-0.06	-0.45	67871.0	893755.98	162
2018-12-31	13.38	13.5	13.2	13.24	-0.14	-1.05	94855.0	1267211.48	184
2018-12-30	13.3	13.38	13.28	13.38	0.06	0.45	76930.0	1023817.8	162
2018-12-27	13.4	13.56	13.3	13.32	0.04	0.3	164355.0	2199058.18	228
2018-12-26	13.52	13.54	13.28	13.28	-0.2	-1.48	161016.0	2156755.66	169
2018-12-25	13.46	13.68	13.4	13.48	-0.02	-0.15	256952.0	3485563.58	302
2018-12-24	13.44	13.5	13.4	13.5	0.02	0.15	95797.0	1289467.7	148
2018-12-23	13.2	13.48	13.2	13.48	0.1	0.75	139297.0	1855509.14	204
2018-12-20	13.58	13.6	13.36	13.38	-0.28	-2.05	141269.0	1909740.5	252
2018-12-19	13.74	13.76	13.64	13.66	-0.16	-1.16	123537.0	1691292.3	208
2018-12-18	13.74	13.9	13.66	13.82	-0.02	-0.14	183625.0	2533484.24	244
2018-12-17	13.96	14.0	13.78	13.84	-0.04	-0.29	264830.0	3683541.98	384
2018-12-16	13.7	13.92	13.7	13.88	0.18	1.31	402722.0	5571000.52	498
2018-12-13	13.58	13.72	13.54	13.7	0.06	0.44	236560.0	3228667.3	294
2018-12-12	13.6	13.64	13.56	13.64	0.06	0.44	205903.0	2800136.98	232
2018-12-11	13.56	13.58	13.44	13.58	0.08	0.59	256103.0	3458986.44	245
2018-12-10	13.64	13.64	13.5	13.5	-0.1	-0.74	140254.0	1897837.56	286
2018-12-09	13.84	13.86	13.56	13.6	-0.18	-1.31	193742.0	2651740.58	269
2018-12-06	13.6	14.04	13.6	13.78	0.12	0.88	554189.0	7676051.72	586
2018-12-05	13.54	13.66	13.5	13.66	0.04	0.29	323615.0	4393947.34	201
2018-12-04	13.62	13.66	13.6	13.62	-0.1	-0.73	142954.0	1948874.18	212
2018-12-03	13.7	13.74	13.64	13.72	0.04	0.29	136807.0	1872348.08	236
2018-12-02	13.68	13.72	13.54	13.68	0.16	1.18	184950.0	2525333.9	232
2018-11-29	13.48	13.52	13.4	13.52	0.0	0.0	116432.0	1569074.6	206
2018-11-28	13.34	13.84	13.34	13.52	0.42	3.21	271399.0	3674492.02	437
2018-11-27	13.44	13.46	13.1	13.1	-0.3	-2.24	110143.0	1475618.8	195
2018-11-26	13.4	13.46	13.4	13.4	0.0	0.0	54528.0	732445.98	130
2018-11-25	13.4	13.42	13.38	13.4	-0.12	-0.89	48829.0	654818.36	133
2018-11-22	13.5	13.54	13.48	13.52	0.08	0.6	73245.0	989727.14	134
2018-11-21	13.4	13.54	13.36	13.44	-0.1	-0.74	108299.0	1456043.26	162
2018-11-20	13.74	13.74	13.44	13.54	-0.2	-1.46	142846.0	1932437.44	214
2018-11-19	13.8	13.88	13.58	13.74	-0.06	-0.43	241951.0	3324906.2	242
2018-11-18	14.0	14.0	13.6	13.8	-0.18	-1.29	253018.0	3496777.08	278
2018-11-15	13.72	14.06	13.72	13.98	0.26	1.9	380271.0	5290465.28	405
2018-11-14	13.78	13.82	13.68	13.72	-0.12	-0.87	129543.0	1778358.36	144
2018-11-13	13.64	13.86	13.64	13.84	0.12	0.87	142194.0	1954490.2	211
2018-11-12	13.68	13.74	13.64	13.72	0.06	0.44	58423.0	800179.54	129
2018-11-11	13.66	13.7	13.5	13.66	-0.08	-0.58	141042.0	1920118.0	145
2018-11-08	13.84	13.84	13.72	13.74	-0.18	-1.29	138861.0	1912025.56	182
2018-11-07	14.12	14.12	13.8	13.92	-0.16	-1.14	154122.0	2146314.7	218
2018-11-06	13.88	14.14	13.88	14.08	0.3	2.18	339490.0	4768195.24	300
2018-11-05	13.7	13.8	13.56	13.78	0.02	0.15	148888.0	2044653.12	170
2018-11-04	13.72	13.76	13.68	13.76	-0.04	-0.29	151953.0	2084798.86	168
2018-11-01	14.0	14.1	13.72	13.8	-0.1	-0.72	297752.0	4143942.6	382
2018-10-31	13.62	14.1	13.58	13.9	-0.26	-1.84	1275968.0	17629628.54	1219
2018-10-30	13.58	14.3	13.58	14.16	0.62	4.58	766086.0	10703562.12	831
2018-10-29	13.42	13.64	13.42	13.54	0.14	1.04	317910.0	4306183.6	352
2018-10-28	13.3	13.5	13.3	13.4	0.18	1.36	309579.0	4146940.88	281
2018-10-25	13.26	13.26	13.1	13.22	0.0	0.0	238005.0	3143860.7	251
2018-10-24	13.16	13.44	13.02	13.22	0.16	1.23	345047.0	4558900.94	368
2018-10-23	12.7	13.2	12.58	13.06	0.26	2.03	534721.0	6955741.66	421
2018-10-22	12.96	13.08	12.6	12.8	-0.38	-2.88	263704.0	3394635.6	278
2018-10-21	12.5	13.18	12.5	13.18	-0.1	-0.75	237431.0	3077982.24	301
2018-10-18	13.36	13.42	13.28	13.28	-0.08	-0.6	311417.0	4153723.84	261
2018-10-17	13.2	13.5	13.04	13.36	0.16	1.21	347086.0	4624250.7	371
2018-10-16	13.1	13.22	12.7	13.2	-0.2	-1.49	337901.0	4416064.1	367
2018-10-15	13.1	13.46	12.72	13.4	0.5	3.88	435879.0	5715707.44	523
2018-10-14	13.84	13.84	12.48	12.9	-0.92	-6.66	232942.0	3065655.98	363
2018-10-11	13.7	14.16	13.7	13.82	-0.36	-2.54	392510.0	5457594.22	506
2018-10-10	14.16	14.5	14.1	14.18	0.48	3.5	1256841.0	18004510.78	1438
2018-10-09	13.88	13.88	13.7	13.7	-0.26	-1.86	292522.0	4030783.66	313
2018-10-08	14.0	14.02	13.94	13.96	-0.02	-0.14	61327.0	857178.72	134
2018-10-07	14.08	14.1	13.96	13.98	-0.12	-0.85	149898.0	2100879.14	208
2018-10-04	14.18	14.2	14.1	14.1	-0.04	-0.28	108561.0	1535722.56	120
2018-10-03	14.02	14.14	14.02	14.14	0.1	0.71	147687.0	2081326.24	216
2018-10-02	14.22	14.22	14.0	14.04	-0.1	-0.71	206885.0	2910185.48	268
2018-10-01	14.1	14.26	14.1	14.14	-0.02	-0.14	280494.0	3973365.96	272
2018-09-30	14.5	14.6	14.0	14.16	-0.36	-2.48	611111.0	8696141.5	666
2018-09-27	14.66	14.7	14.5	14.52	0.02	0.14	122772.0	1792275.98	257
2018-09-26	14.6	14.62	14.5	14.5	-0.1	-0.68	101151.0	1470606.26	164
2018-09-25	14.64	14.68	14.5	14.6	-0.02	-0.14	86483.0	1261382.42	175
2018-09-20	14.6	14.8	14.48	14.62	-0.08	-0.54	211874.0	3088796.06	193
2018-09-19	14.7	14.7	14.64	14.7	-0.02	-0.14	52804.0	774721.94	100
2018-09-18	14.7	15.0	14.64	14.72	0.1	0.68	168591.0	2496548.18	222
2018-09-17	14.56	14.62	14.46	14.62	0.16	1.11	115009.0	1676733.46	133
2018-09-16	14.54	14.6	14.4	14.46	-0.06	-0.41	40209.0	583093.02	96
2018-09-13	14.6	14.6	14.5	14.52	-0.08	-0.55	87873.0	1277487.56	118
2018-09-12	14.72	14.74	14.6	14.6	-0.18	-1.22	42055.0	617001.4	102
2018-09-11	14.76	14.78	14.74	14.78	0.02	0.14	14835.0	218843.34	63
2018-09-10	15.02	15.02	14.72	14.76	-0.14	-0.94	127974.0	1893206.86	162
2018-09-09	14.92	15.0	14.9	14.9	-0.1	-0.67	37877.0	565540.82	104
2018-09-06	14.9	15.02	14.8	15.0	0.0	0.0	106172.0	1582033.68	156
2018-09-05	15.7	15.72	14.8	15.0	-0.68	-4.34	243832.0	3755909.64	338
2018-09-04	15.28	15.92	15.28	15.68	0.4	2.62	294180.0	4604646.66	440
2018-09-03	15.32	15.48	15.28	15.28	-0.18	-1.16	53334.0	820597.36	97
2018-09-02	15.5	15.52	15.38	15.46	-0.08	-0.51	56339.0	870495.32	97
2018-08-30	15.58	15.64	15.38	15.54	0.04	0.26	132972.0	2058872.1	172
2018-08-29	15.38	15.6	15.38	15.5	0.12	0.78	146317.0	2268238.76	184
2018-08-28	15.3	15.38	15.28	15.38	0.12	0.79	53188.0	815025.42	112
2018-08-27	15.4	15.4	15.22	15.26	-0.16	-1.04	75228.0	1153563.34	107
2018-08-26	15.3	15.44	15.3	15.42	0.12	0.78	28015.0	430910.12	55
2018-08-16	15.38	15.38	15.18	15.3	0.0	0.0	88534.0	1349131.1	144
2018-08-15	15.0	15.68	15.0	15.3	0.3	2.0	383580.0	5894580.48	519
2018-08-14	15.2	15.2	15.0	15.0	-0.2	-1.32	176865.0	2667440.86	230
2018-08-13	15.5	15.5	15.02	15.2	-0.26	-1.68	64067.0	975784.78	144
2018-08-12	15.8	15.8	15.42	15.46	-0.1	-0.64	96839.0	1501321.62	128
2018-08-09	15.6	15.62	15.54	15.56	-0.24	-1.52	44996.0	700557.68	94
2018-08-08	15.88	15.88	15.78	15.8	-0.02	-0.13	67337.0	1065984.68	113
2018-08-07	16.0	16.0	15.82	15.82	-0.18	-1.13	27253.0	433094.78	93
2018-08-06	15.72	16.2	15.7	16.0	0.3	1.91	131437.0	2095832.1	247
2018-08-05	15.52	15.78	15.4	15.7	0.22	1.42	138466.0	2156388.36	248
2018-08-02	15.7	15.7	15.4	15.48	-0.8	-4.91	218736.0	3398224.22	390
2018-08-01	16.36	16.36	16.28	16.28	-0.06	-0.37	40924.0	668428.6	78
2018-07-31	16.36	16.42	16.34	16.34	0.0	0.0	49450.0	809508.28	77
2018-07-30	16.32	16.4	16.22	16.34	-0.12	-0.73	95961.0	1566855.32	146
2018-07-29	16.56	16.56	16.46	16.46	-0.2	-1.2	114708.0	1895169.06	136
2018-07-26	16.66	16.7	16.6	16.66	-0.1	-0.6	94910.0	1577584.36	102
2018-07-25	16.64	16.76	16.64	16.76	0.1	0.6	113974.0	1903579.18	111
2018-07-24	16.72	16.72	16.62	16.66	-0.12	-0.72	96369.0	1605375.52	132
2018-07-23	16.92	16.92	16.72	16.78	0.0	0.0	67520.0	1133794.72	115
2018-07-22	16.74	16.9	16.74	16.78	-0.08	-0.47	58904.0	992351.24	114
2018-07-19	16.9	16.94	16.84	16.86	0.04	0.24	89782.0	1516043.54	98
2018-07-18	16.82	16.92	16.82	16.82	-0.16	-0.94	48554.0	819061.26	111
2018-07-17	16.96	17.0	16.9	16.98	-0.04	-0.24	47581.0	806999.06	145
2018-07-16	16.8	17.04	16.78	17.02	0.22	1.31	184670.0	3129584.02	133
2018-07-15	16.7	16.92	16.66	16.8	0.1	0.6	137158.0	2307646.56	187
2018-07-12	16.62	16.74	16.62	16.7	-0.06	-0.36	32805.0	547493.96	84
2018-07-11	16.6	16.8	16.6	16.76	0.16	0.96	195263.0	3263036.6	272
2018-07-10	17.02	17.02	16.58	16.6	-0.4	-2.35	695615.0	11635025.78	594
2018-07-09	16.92	17.06	16.92	17.0	0.08	0.47	121730.0	2067766.52	96
2018-07-08	16.92	16.98	16.9	16.92	-0.02	-0.12	57763.0	978308.78	88
2018-07-05	17.0	17.02	16.92	16.94	-0.08	-0.47	88318.0	1498374.74	138
2018-07-04	17.0	17.04	16.98	17.02	0.0	0.0	99070.0	1683170.66	106
2018-07-03	17.02	17.1	17.0	17.02	-0.1	-0.58	69903.0	1190268.56	108
2018-07-02	17.1	17.12	17.0	17.12	0.04	0.23	96690.0	1647790.98	119
2018-07-01	17.1	17.2	17.06	17.08	-0.04	-0.23	146521.0	2508735.18	180
2018-06-28	17.1	17.18	17.1	17.12	0.0	0.0	108672.0	1861590.24	113
2018-06-27	17.16	17.16	17.1	17.12	-0.02	-0.12	96691.0	1655277.06	140
2018-06-26	17.14	17.22	17.1	17.14	-0.08	-0.46	164409.0	2821955.6	161
2018-06-25	17.44	17.52	17.18	17.22	-0.18	-1.03	149918.0	2598287.24	193
2018-06-24	17.34	17.6	17.26	17.4	0.18	1.05	490114.0	8562977.94	507
2018-06-21	17.16	17.42	17.14	17.22	0.1	0.58	156741.0	2715748.36	145
2018-06-20	17.18	17.4	17.1	17.12	-0.04	-0.23	111464.0	1922149.84	129
2018-06-12	17.1	17.18	17.04	17.16	-0.02	-0.12	81763.0	1397236.18	125
2018-06-11	17.2	17.22	17.04	17.18	-0.02	-0.12	95985.0	1644223.34	141
2018-06-10	17.3	17.32	17.02	17.2	-0.1	-0.58	151975.0	2610885.84	239
2018-06-07	17.38	17.38	17.24	17.3	-0.04	-0.23	233035.0	4033534.98	303
2018-06-06	17.38	17.38	17.14	17.34	-0.02	-0.12	314568.0	5421053.6	395
2018-06-05	17.2	17.44	17.16	17.36	0.16	0.93	361713.0	6267720.08	397
2018-06-04	17.3	17.34	17.08	17.2	0.12	0.7	295612.0	5092356.56	371
2018-06-03	17.1	17.18	17.04	17.08	-0.1	-0.58	172214.0	2945634.54	194
2018-05-31	17.0	17.2	16.94	17.18	0.2	1.18	104511.0	1783415.64	138
2018-05-30	17.06	17.1	16.86	16.98	-0.06	-0.35	101713.0	1722577.72	128
2018-05-29	16.92	17.06	16.92	17.04	-0.04	-0.23	102063.0	1734733.66	152
2018-05-28	17.02	17.1	16.92	17.08	-0.06	-0.35	78394.0	1333258.52	137
2018-05-27	17.46	17.46	17.08	17.14	-0.06	-0.35	102287.0	1761870.42	119
2018-05-24	17.3	17.42	17.12	17.19	-0.01	-0.06	209574.0	3606515.82	166
2018-05-23	17.26	17.46	17.2	17.2	0.01	0.06	180881.0	3135558.42	228
2018-05-22	17.22	17.3	17.04	17.19	0.02	0.12	180051.0	3089002.74	235
2018-05-21	17.16	17.4	17.16	17.17	0.05	0.29	223552.0	3868108.64	280
2018-05-20	16.9	17.24	16.8	17.12	0.22	1.3	228505.0	3904649.84	285
2018-05-17	16.86	16.94	16.7	16.9	0.02	0.12	114192.0	1921475.5	146
2018-05-16	17.16	17.16	16.84	16.88	-0.31	-1.8	246125.0	4176785.8	314
2018-05-15	17.3	17.34	17.1	17.19	-0.11	-0.64	194630.0	3350424.96	256
2018-05-14	17.06	17.32	17.04	17.3	0.26	1.53	385524.0	6640796.3	370
2018-05-13	17.08	17.12	17.0	17.04	0.03	0.18	225376.0	3841838.68	288
2018-05-10	17.06	17.16	16.96	17.01	-0.09	-0.53	237763.0	4048644.8	277
2018-05-09	17.28	17.4	17.06	17.1	-0.02	-0.12	214394.0	3683888.84	234
2018-05-08	17.32	17.4	17.1	17.12	-0.28	-1.61	326553.0	5640176.32	348
2018-05-07	17.5	17.54	17.28	17.4	-0.08	-0.46	125719.0	2189857.7	221
2018-05-06	17.46	17.7	17.4	17.48	0.05	0.29	318214.0	5593987.74	375
2018-05-03	17.74	17.74	17.4	17.43	-0.2	-1.13	152542.0	2671049.48	259
2018-05-02	18.14	18.14	17.54	17.63	-0.51	-2.81	346166.0	6200538.12	502
2018-05-01	18.3	18.4	18.1	18.14	-0.23	-1.25	337269.0	6137692.0	414
2018-04-30	18.64	18.64	18.36	18.37	-0.19	-1.02	428761.0	7920417.14	454
2018-04-29	18.6	18.7	18.54	18.56	-0.02	-0.11	416035.0	7751482.34	325
2018-04-26	18.62	18.74	18.52	18.58	0.05	0.27	770448.0	14346956.28	663
2018-04-25	18.2	18.58	18.2	18.53	0.25	1.37	954202.0	17646650.92	843
2018-04-24	18.48	18.64	18.18	18.28	-0.14	-0.76	790122.0	14585577.0	732
2018-04-23	18.42	18.76	18.38	18.42	0.07	0.38	866675.0	16076635.84	785
2018-04-22	18.0	18.56	17.96	18.35	0.24	1.33	986594.0	18080389.68	979
2018-04-19	18.22	18.46	18.06	18.11	-0.07	-0.39	681577.0	12436688.26	672
2018-04-18	18.46	18.74	18.14	18.18	-0.26	-1.41	683031.0	12602226.78	806
2018-04-17	18.44	18.74	18.36	18.44	0.03	0.16	837565.0	15525989.18	923
2018-04-16	18.22	18.94	17.96	18.41	0.1	0.55	2232949.0	41196218.72	2045
2018-04-15	17.62	18.8	17.62	18.31	0.76	4.33	2491052.0	45709718.5	2259
2018-04-12	17.34	17.6	17.28	17.55	0.16	0.92	301362.0	5244559.96	311
2018-04-11	17.96	17.96	17.1	17.39	-0.53	-2.96	456097.0	8011782.48	422
2018-04-10	17.8	18.06	17.7	17.92	0.09	0.5	446826.0	8012860.28	407
2018-04-09	18.06	18.06	17.8	17.83	-0.2	-1.11	283555.0	5086283.14	306
2018-04-08	18.14	18.3	17.88	18.03	-0.1	-0.55	673050.0	12144472.88	587
2018-04-05	17.7	18.28	17.64	18.13	0.46	2.6	1484938.0	26705837.08	1090
2018-04-04	17.4	17.8	17.4	17.67	0.3	1.73	933476.0	16438091.98	828
2018-04-03	17.36	17.48	17.3	17.37	0.07	0.4	508526.0	8841588.74	456
2018-04-02	17.24	17.36	17.24	17.3	0.08	0.46	281345.0	4864370.12	232
2018-04-01	17.2	17.24	17.18	17.22	-0.02	-0.12	124001.0	2134195.96	125
2018-03-29	17.18	17.3	17.1	17.24	0.14	0.82	244865.0	4209831.6	222
2018-03-28	17.34	17.34	17.0	17.1	-0.18	-1.04	258892.0	4429307.94	299
2018-03-27	17.28	17.36	17.24	17.28	0.03	0.17	205895.0	3560819.74	236
2018-03-26	17.18	17.52	17.18	17.25	0.13	0.76	922096.0	16047466.58	815
2018-03-25	17.28	17.3	17.06	17.12	-0.16	-0.93	247872.0	4254147.4	289
2018-03-22	17.3	17.36	17.2	17.28	0.03	0.17	322282.0	5571929.74	293
2018-03-21	17.2	17.34	17.2	17.25	0.04	0.23	354906.0	6136230.16	351
2018-03-20	17.12	17.34	17.08	17.21	0.07	0.41	501512.0	8630569.18	571
2018-03-19	17.08	17.16	17.04	17.14	0.04	0.23	477969.0	8179754.08	471
2018-03-18	17.12	17.2	17.04	17.1	0.03	0.18	632253.0	10802739.72	528
2018-03-15	17.2	17.24	16.98	17.07	-0.19	-1.1	505185.0	8623071.74	549
2018-03-14	17.28	17.28	17.18	17.26	0.01	0.06	83140.0	1433454.44	142
2018-03-13	17.24	17.28	17.16	17.25	-0.01	-0.06	107915.0	1858414.92	152
2018-03-12	17.32	17.36	17.26	17.26	-0.07	-0.4	192532.0	3334330.5	194
2018-03-11	17.3	17.44	17.22	17.33	0.1	0.58	215159.0	3732086.28	232
2018-03-08	17.08	17.26	17.08	17.23	0.19	1.12	216485.0	3720694.88	233
2018-03-07	17.02	17.1	17.0	17.04	0.02	0.12	61250.0	1043256.64	103
2018-03-06	17.06	17.16	17.02	17.02	-0.06	-0.35	80039.0	1365475.68	166
2018-03-05	17.04	17.14	17.04	17.08	0.06	0.35	103902.0	1776987.62	101
2018-03-04	17.24	17.32	16.98	17.02	-0.25	-1.45	152574.0	2609625.24	264
2018-03-01	17.02	17.42	17.02	17.27	0.22	1.29	386246.0	6661809.72	415
2018-02-28	17.04	17.2	16.96	17.05	-0.06	-0.35	79086.0	1350632.92	138
2018-02-27	17.02	17.16	16.96	17.11	0.06	0.35	52830.0	899597.7	91
2018-02-26	17.2	17.2	17.04	17.05	-0.11	-0.64	60873.0	1041340.44	111
2018-02-25	16.98	17.2	16.98	17.16	0.13	0.76	184137.0	3155332.48	234
2018-02-22	16.84	17.04	16.82	17.03	0.07	0.41	63127.0	1066024.6	104
2018-02-21	16.9	16.98	16.9	16.96	-0.01	-0.06	58559.0	991223.2	109
2018-02-20	17.02	17.08	16.88	16.97	-0.1	-0.59	97038.0	1648338.68	134
2018-02-19	17.16	17.16	17.0	17.07	-0.03	-0.18	89554.0	1526158.46	85
2018-02-18	17.2	17.3	17.0	17.1	-0.11	-0.64	110439.0	1896858.3	211
2018-02-15	16.7	17.36	16.7	17.21	0.65	3.93	640860.0	10975497.72	636
2018-02-14	16.4	16.6	16.4	16.56	0.1	0.61	121953.0	2012396.98	176
2018-02-13	16.56	16.72	16.44	16.46	-0.07	-0.42	211537.0	3511279.86	237
2018-02-12	16.46	16.6	16.46	16.53	0.13	0.79	134894.0	2229773.26	166
2018-02-11	16.6	16.64	16.36	16.4	-0.36	-2.15	171958.0	2833520.06	279
2018-02-08	17.0	17.0	16.78	16.76	-0.23	-1.35	197657.0	3330705.36	331
2018-02-07	17.3	17.38	16.98	16.99	-0.2	-1.16	321444.0	5521201.52	349
2018-02-06	17.2	17.38	17.18	17.19	-0.51	-2.88	388484.0	6696318.8	430
2018-02-05	17.8	17.8	17.68	17.7	-0.13	-0.73	209839.0	3719460.28	206
2018-02-04	17.74	17.9	17.72	17.83	-0.01	-0.06	217937.0	3873734.2	276
2018-02-01	18.02	18.08	17.8	17.84	-0.21	-1.16	385142.0	6903652.88	424
2018-01-31	18.14	18.38	17.98	18.05	-0.04	-0.22	901334.0	16393139.44	841
2018-01-30	18.0	18.18	17.9	18.09	0.01	0.06	302356.0	5448840.6	346
2018-01-29	18.2	18.24	17.92	18.08	-0.09	-0.5	396064.0	7177524.82	442
2018-01-28	17.54	18.2	17.54	18.17	0.63	3.59	889729.0	15994933.42	795
2018-01-25	17.58	17.6	17.5	17.54	0.05	0.29	67214.0	1178705.76	86
2018-01-24	17.58	17.58	17.46	17.49	-0.08	-0.46	130644.0	2288698.54	166
2018-01-23	17.64	17.64	17.56	17.57	-0.06	-0.34	79884.0	1406883.3	128
2018-01-22	17.62	17.94	17.58	17.63	-0.11	-0.62	255509.0	4540346.1	284
2018-01-21	17.6	17.78	17.56	17.74	0.21	1.2	153331.0	2706568.54	210
2018-01-18	17.78	17.78	17.5	17.53	-0.2	-1.13	117476.0	2060702.48	229
2018-01-17	17.72	17.82	17.72	17.73	-0.05	-0.28	66195.0	1175834.34	130
2018-01-16	17.52	17.84	17.5	17.78	0.22	1.25	257166.0	4556132.1	333
2018-01-15	17.5	17.6	17.5	17.56	0.06	0.34	114285.0	2004608.74	174
2018-01-14	17.42	17.54	17.42	17.5	0.12	0.69	72867.0	1275373.04	99
2018-01-11	17.42	17.44	17.34	17.38	-0.01	-0.06	39438.0	686378.14	71
2018-01-10	17.4	17.42	17.34	17.39	0.04	0.23	63925.0	1111177.06	95
2018-01-09	17.6	17.6	17.34	17.35	-0.24	-1.36	80700.0	1407451.84	120
2018-01-08	17.62	17.68	17.5	17.59	0.06	0.34	177824.0	3127782.4	221
2018-01-07	17.72	17.72	17.52	17.53	-0.04	-0.23	105642.0	1857943.68	199
2018-01-04	17.3	17.7	17.3	17.57	0.27	1.56	439865.0	7726781.8	454
2018-01-03	17.3	17.4	17.26	17.3	-0.08	-0.46	125645.0	2175215.12	171
2018-01-02	17.38	17.5	17.32	17.38	0.02	0.12	205013.0	3565027.66	183
2018-01-01	17.3	17.5	17.28	17.36	-0.16	-0.91	154923.0	2691946.06	214
2017-12-31	17.62	17.68	17.46	17.52	-0.1	-0.57	171447.0	3009443.12	217
2017-12-28	17.78	17.88	17.46	17.62	-0.09	-0.51	133258.0	2351237.84	186
2017-12-27	17.72	17.88	17.66	17.71	0.05	0.28	167901.0	2986194.34	188
2017-12-26	17.68	17.68	17.52	17.66	-0.03	-0.17	83968.0	1478982.7	166
2017-12-25	17.74	17.74	17.64	17.69	-0.13	-0.73	94519.0	1673998.3	141
2017-12-24	18.0	18.0	17.78	17.82	-0.1	-0.56	179937.0	3208845.2	253
2017-12-21	18.1	18.2	17.88	17.92	-0.18	-0.99	254343.0	4588509.1	271
2017-12-20	18.0	18.34	18.0	18.1	0.12	0.67	818147.0	14872984.48	740
2017-12-19	17.86	18.0	17.7	17.98	0.11	0.62	537985.0	9633562.48	644
2017-12-18	17.7	17.9	17.62	17.87	0.32	1.82	440860.0	7828255.16	426
2017-12-17	17.54	17.66	17.5	17.55	0.03	0.17	111423.0	1956424.5	188
2017-12-14	17.64	17.64	17.52	17.52	-0.07	-0.4	139443.0	2449286.18	163
2017-12-13	17.8	17.8	17.52	17.59	-0.08	-0.45	151030.0	2655337.72	163
2017-12-12	17.5	17.8	17.5	17.67	0.11	0.63	329684.0	5818372.26	412
2017-12-11	17.88	17.88	17.5	17.56	-0.34	-1.9	481444.0	8497420.26	417
2017-12-10	17.84	18.2	17.84	17.9	0.22	1.24	634548.0	11433900.42	574
2017-12-07	17.3	17.78	17.24	17.68	0.36	2.08	685323.0	11999471.68	591
2017-12-06	17.2	17.44	17.18	17.32	0.16	0.93	855793.0	14847386.9	727
2017-12-05	17.14	17.18	17.08	17.16	-0.01	-0.06	161111.0	2760470.3	183
2017-12-04	17.2	17.28	17.04	17.17	0.03	0.18	305825.0	5253357.8	346
2017-12-03	17.06	17.2	17.06	17.14	0.11	0.65	225498.0	3864963.4	238
2017-11-30	17.1	17.12	16.96	17.03	0.0	0.0	115788.0	1969927.9	145
2017-11-29	16.8	17.22	16.78	17.03	0.27	1.61	442475.0	7559790.46	415
2017-11-28	16.82	16.84	16.76	16.76	-0.04	-0.24	105813.0	1774951.34	110
2017-11-27	16.98	17.02	16.8	16.8	-0.09	-0.53	88726.0	1500824.98	114
2017-11-26	16.94	17.02	16.9	16.89	0.03	0.18	117149.0	1985682.18	125
2017-11-23	17.1	17.1	16.74	16.86	0.12	0.72	134925.0	2281378.48	160
2017-11-22	16.42	16.98	16.3	16.74	0.5	3.08	118208.0	1960890.96	152
2017-11-21	16.2	16.36	16.0	16.24	-0.24	-1.46	145362.0	2355073.82	197
2017-11-20	16.88	16.9	16.2	16.48	-0.37	-2.2	254817.0	4249809.78	211
2017-11-19	17.1	17.18	16.6	16.85	-0.26	-1.52	176052.0	2985613.22	195
2017-11-16	17.02	17.48	16.86	17.11	0.14	0.82	673799.0	11555688.96	502
2017-11-15	16.5	17.3	16.5	16.97	0.61	3.73	1202659.0	20399317.96	852
2017-11-14	16.14	16.44	16.14	16.36	0.28	1.74	321789.0	5239644.84	332
2017-11-13	16.1	16.16	16.0	16.08	0.01	0.06	273343.0	4402132.58	193
2017-11-12	16.04	16.16	16.0	16.07	0.02	0.12	276515.0	4452704.5	226
2017-11-09	16.0	16.1	15.86	16.05	0.17	1.07	229808.0	3678080.74	227
2017-11-08	15.6	16.16	15.6	15.88	0.16	1.02	201817.0	3205421.56	185
2017-11-07	16.14	16.14	14.9	15.72	-0.34	-2.12	351448.0	5499363.6	363
2017-11-06	16.32	16.32	16.06	16.06	-0.21	-1.29	271298.0	4373793.64	273
2017-11-05	16.0	16.4	15.98	16.27	0.25	1.56	527849.0	8562105.22	590
2017-11-02	16.0	16.02	15.92	16.02	-0.03	-0.19	117063.0	1872057.74	214
2017-11-01	16.0	16.16	16.0	16.05	0.0	0.0	79266.0	1271644.98	83
2017-10-31	16.02	16.12	16.0	16.05	-0.07	-0.43	98880.0	1585933.28	147
2017-10-30	16.1	16.2	16.08	16.12	0.0	0.0	166877.0	2691965.8	153
2017-10-29	16.18	16.18	16.06	16.12	0.01	0.06	57018.0	918623.12	88
2017-10-26	16.1	16.18	16.06	16.11	0.03	0.19	56658.0	912472.96	100
2017-10-25	16.0	16.14	16.0	16.08	0.09	0.56	71516.0	1148864.56	105
2017-10-24	16.08	16.08	15.96	15.99	-0.05	-0.31	98390.0	1575002.28	121
2017-10-23	16.18	16.2	15.98	16.04	-0.17	-1.05	177583.0	2847451.64	166
2017-10-22	16.24	16.26	16.2	16.21	-0.07	-0.43	52430.0	850707.58	69
2017-10-19	16.38	16.38	16.22	16.28	-0.03	-0.18	166287.0	2704059.6	134
2017-10-18	16.22	16.56	16.22	16.31	-0.06	-0.37	186846.0	3062681.36	200
2017-10-17	16.22	16.4	16.16	16.37	0.14	0.86	118271.0	1925698.98	138
2017-10-16	16.1	16.24	16.02	16.23	0.12	0.74	100814.0	1624356.06	133
2017-10-15	16.42	16.5	16.08	16.11	-0.37	-2.25	236921.0	3871185.92	192
2017-10-12	16.02	16.5	15.98	16.48	0.39	2.42	234703.0	3804561.4	192
2017-10-11	16.5	16.5	15.98	16.09	-0.35	-2.13	417571.0	6722551.0	349
2017-10-10	16.8	16.86	16.4	16.44	-0.34	-2.03	94641.0	1579062.4	130
2017-10-09	16.9	17.0	16.7	16.78	-0.07	-0.42	153062.0	2577777.42	184
2017-10-08	17.02	17.04	16.82	16.85	-0.17	-1.0	138051.0	2337784.46	139
2017-10-05	17.0	17.04	16.94	17.02	0.0	0.0	141415.0	2401554.58	151
2017-10-04	17.02	17.04	17.0	17.02	0.02	0.12	104978.0	1787355.58	112
2017-10-03	17.02	17.08	17.0	17.0	-0.03	-0.18	85611.0	1457251.9	98
2017-10-02	17.02	17.12	16.98	17.03	-0.01	-0.06	146408.0	2493001.46	145
2017-10-01	17.0	17.08	16.98	17.04	-0.05	-0.29	87927.0	1495732.54	130
2017-09-28	17.06	17.1	17.02	17.09	0.09	0.53	102466.0	1749308.24	118
2017-09-27	17.04	17.1	17.0	17.0	-0.04	-0.23	232017.0	3952899.7	213
2017-09-26	17.02	17.16	17.02	17.04	0.02	0.12	168545.0	2881749.56	169
2017-09-25	17.22	17.22	17.0	17.02	-0.24	-1.39	258008.0	4409157.0	223
2017-09-21	17.36	17.4	17.22	17.26	-0.12	-0.69	159236.0	2756564.76	186
2017-09-20	17.46	17.5	17.34	17.38	0.01	0.06	138533.0	2413527.92	155
2017-09-19	17.36	17.5	17.3	17.37	-0.08	-0.46	172253.0	2994211.3	195
2017-09-18	17.56	17.76	17.4	17.45	-0.1	-0.57	462250.0	8146547.14	357
2017-09-17	17.3	17.6	17.24	17.55	0.39	2.27	814056.0	14180760.58	583
2017-09-14	17.1	17.2	17.0	17.16	0.09	0.53	437844.0	7496468.16	376
2017-09-13	17.06	17.12	17.0	17.07	0.0	0.0	161744.0	2759274.14	177
2017-09-12	17.1	17.14	17.04	17.07	0.0	0.0	174454.0	2982388.14	202
2017-09-11	17.1	17.14	17.04	17.07	-0.03	-0.18	174855.0	2988084.78	175
2017-09-10	17.06	17.18	17.02	17.1	0.05	0.29	189584.0	3240109.04	165
2017-09-07	17.02	17.1	17.0	17.05	-0.01	-0.06	104186.0	1776185.28	137
2017-09-06	17.1	17.12	17.04	17.06	0.06	0.35	80264.0	1370053.56	102
2017-08-29	17.12	17.16	17.0	17.0	-0.12	-0.7	309945.0	5287356.86	249
2017-08-28	17.12	17.16	17.06	17.12	0.0	0.0	109936.0	1879129.92	130
2017-08-27	17.26	17.26	17.1	17.12	-0.05	-0.29	174832.0	3001618.64	192
2017-08-24	17.32	17.34	17.16	17.17	-0.05	-0.29	331354.0	5720168.5	299
2017-08-23	17.16	17.26	17.14	17.22	0.06	0.35	292866.0	5040795.0	266
2017-08-22	17.16	17.24	17.12	17.16	0.03	0.18	140534.0	2415648.14	159
2017-08-21	17.24	17.28	17.1	17.13	-0.07	-0.41	238292.0	4092316.74	212
2017-08-20	17.1	17.32	17.1	17.2	0.13	0.76	304518.0	5252095.16	305
2017-08-17	17.04	17.12	17.02	17.07	0.04	0.23	160835.0	2743643.54	172
2017-08-16	17.1	17.24	17.0	17.03	0.09	0.53	401200.0	6861229.06	407
2017-08-15	16.94	17.1	16.88	16.94	0.0	0.0	562825.0	9559699.7	440
2017-08-14	17.0	17.02	16.92	16.94	-0.06	-0.35	174143.0	2954623.06	189
2017-08-13	17.12	17.12	17.0	17.0	-0.07	-0.41	167613.0	2853800.14	160
2017-08-10	17.1	17.16	17.0	17.07	0.02	0.12	235025.0	4010968.34	247
2017-08-09	17.0	17.1	17.0	17.05	0.03	0.18	176878.0	3015649.76	152
2017-08-08	16.9	17.06	16.9	17.02	0.14	0.83	188296.0	3195967.14	219
2017-08-07	16.96	16.96	16.86	16.88	-0.04	-0.24	198944.0	3360682.12	231
2017-08-06	16.96	16.98	16.78	16.92	-0.46	-2.65	329812.0	5569701.3	370
2017-08-03	17.6	17.6	17.38	17.38	-0.01	-0.06	93313.0	1628315.32	147
2017-08-02	17.62	17.62	17.32	17.39	-0.15	-0.86	130980.0	2282848.38	218
2017-08-01	17.1	17.9	17.1	17.54	0.48	2.81	461671.0	8098583.38	693
2017-07-31	17.08	17.08	17.0	17.06	0.06	0.35	91054.0	1552343.38	173
2017-07-30	16.94	17.02	16.84	17.0	0.1	0.59	153931.0	2606803.58	191
2017-07-27	17.1	17.1	16.9	16.9	-0.23	-1.34	205818.0	3495949.88	278
2017-07-26	17.42	17.46	17.1	17.13	-0.33	-1.89	184734.0	3182796.48	256
2017-07-25	17.52	17.54	17.42	17.46	-0.11	-0.63	127932.0	2236989.26	168
2017-07-24	17.66	17.66	17.56	17.57	0.02	0.11	121445.0	2138036.22	147
2017-07-23	17.72	17.72	17.54	17.55	-0.15	-0.85	114911.0	2025615.06	197
2017-07-20	17.8	17.86	17.7	17.7	-0.1	-0.56	181995.0	3228409.02	218
2017-07-19	17.96	17.98	17.68	17.8	-0.17	-0.95	204835.0	3646707.84	259
2017-07-18	18.0	18.14	17.94	17.97	-0.02	-0.11	145769.0	2623894.12	148
2017-07-17	17.98	18.24	17.96	17.99	-0.25	-1.37	357471.0	6435562.66	279
2017-07-16	18.2	18.26	18.08	18.24	0.17	0.94	376177.0	6838691.74	319
2017-07-13	18.38	18.38	18.0	18.07	-0.23	-1.26	496590.0	9003689.74	404
2017-07-12	18.4	18.48	18.26	18.3	-0.01	-0.05	367886.0	6766686.32	281
2017-07-11	18.4	18.44	18.28	18.31	-0.04	-0.22	269017.0	4938381.14	219
2017-07-10	18.36	18.5	18.28	18.35	0.08	0.44	357122.0	6580599.4	355
2017-07-09	18.18	18.44	18.04	18.27	0.29	1.61	967738.0	17661352.98	786
2017-07-06	18.1	18.3	17.94	17.98	-0.05	-0.28	253127.0	4587605.16	271
2017-07-05	18.08	18.1	17.96	18.03	-0.02	-0.11	180959.0	3266385.06	140
2017-07-04	18.2	18.2	18.04	18.05	-0.03	-0.17	190704.0	3450593.52	171
2017-07-03	17.92	18.12	17.92	18.08	0.25	1.4	239159.0	4307448.02	274
2017-07-02	17.6	18.06	17.6	17.83	0.3	1.71	425806.0	7598079.72	400
2017-06-22	17.42	17.68	17.38	17.53	0.11	0.63	214193.0	3751179.62	232
2017-06-21	17.38	17.5	17.14	17.42	0.32	1.87	337910.0	5874110.52	336
2017-06-20	17.26	17.28	17.08	17.1	-0.03	-0.18	284837.0	4901316.08	299
2017-06-19	16.8	17.16	16.8	17.13	0.27	1.6	144357.0	2457075.8	173
2017-06-18	16.82	16.88	16.74	16.86	0.06	0.36	55857.0	938771.02	118
2017-06-15	16.78	16.88	16.78	16.8	-0.05	-0.3	58812.0	989238.04	132
2017-06-14	16.84	16.98	16.8	16.85	0.02	0.12	180675.0	3050831.08	180
2017-06-13	16.8	16.86	16.7	16.83	0.04	0.24	107115.0	1799145.38	166
2017-06-12	16.98	16.98	16.74	16.79	-0.16	-0.94	281467.0	4731780.5	369
2017-06-11	17.2	17.22	16.96	16.95	-0.24	-1.4	206718.0	3528439.88	267
2017-06-08	17.38	17.38	17.18	17.19	-0.19	-1.09	130882.0	2261695.88	179
2017-06-07	17.38	17.5	17.3	17.38	0.16	0.93	308427.0	5366537.58	334
2017-06-06	17.32	17.4	17.22	17.22	-0.09	-0.52	135713.0	2350275.56	210
2017-06-05	17.38	17.38	17.14	17.31	-0.04	-0.23	201653.0	3478913.56	235
2017-06-04	17.1	17.4	17.06	17.35	0.1	0.58	269217.0	4645034.96	243
2017-06-01	17.45	17.45	17.2	17.25	-0.25	-1.43	162981.0	2820964.0	248
2017-05-31	17.55	17.6	17.45	17.5	-0.02	-0.11	112963.0	1980428.8	149
2017-05-30	17.4	17.55	17.4	17.52	0.12	0.69	92279.0	1616580.95	142
2017-05-29	17.05	17.55	17.05	17.4	0.05	0.29	141353.0	2457245.4	186
2017-05-28	18.0	18.0	17.3	17.35	-0.74	-4.09	215000.0	3768838.0	329
2017-05-25	18.15	18.2	18.0	18.09	-0.06	-0.33	123391.0	2231052.7	207
2017-05-24	18.25	18.35	18.15	18.15	-0.06	-0.33	178267.0	3252079.35	178
2017-05-23	18.45	18.45	18.1	18.21	-0.37	-1.99	315641.0	5752078.65	426
2017-05-22	18.65	18.65	18.5	18.58	-0.01	-0.05	199064.0	3695565.25	194
2017-05-21	18.45	18.7	18.45	18.59	0.26	1.42	688254.0	12760977.9	496
2017-05-18	18.25	18.35	18.2	18.33	-0.07	-0.38	296210.0	5411112.15	317
2017-05-17	18.5	18.55	18.35	18.4	-0.09	-0.49	185696.0	3424866.7	225
2017-05-16	18.35	18.5	18.3	18.49	0.22	1.2	173678.0	3197905.4	196
2017-05-15	18.1	18.3	18.1	18.27	0.2	1.11	203582.0	3711767.95	228
2017-05-14	18.45	18.5	18.05	18.07	-0.4	-2.17	313942.0	5725493.75	395
2017-05-11	18.7	18.7	18.45	18.47	-0.17	-0.91	399645.0	7434491.5	343
2017-05-10	18.55	18.8	18.55	18.64	0.04	0.22	291750.0	5443391.4	242
2017-05-09	18.6	18.7	18.5	18.6	0.04	0.22	357546.0	6645232.7	232
2017-05-08	18.55	18.65	18.4	18.56	0.0	0.0	306608.0	5677081.75	928
2017-05-07	18.95	19.1	18.55	18.56	-0.24	-1.28	586725.0	11057807.6	453
2017-05-04	19.0	19.0	18.7	18.8	-0.19	-1.0	179793.0	3382927.9	192
2017-05-03	19.2	19.25	18.95	18.99	-0.18	-0.94	252506.0	4816596.25	224
2017-05-02	19.2	19.2	18.95	19.17	0.1	0.52	346833.0	6616395.75	304
2017-05-01	19.15	19.3	19.05	19.07	-0.03	-0.16	585485.0	11254829.15	408
2017-04-30	18.85	19.3	18.85	19.1	0.28	1.49	708806.0	13561239.25	500
2017-04-27	18.6	18.85	18.6	18.82	0.22	1.18	340401.0	6395175.8	313
2017-04-26	18.65	18.7	18.5	18.6	0.03	0.16	128974.0	2401281.05	186
2017-04-25	18.7	18.8	18.55	18.57	-0.1	-0.54	226616.0	4234344.9	231
2017-04-24	18.8	18.8	18.55	18.67	-0.14	-0.74	308322.0	5752039.95	267
2017-04-23	18.7	18.95	18.65	18.81	0.47	2.56	442255.0	8308375.3	366
2017-04-20	18.45	18.5	18.3	18.34	-0.21	-1.13	447401.0	8231523.1	449
2017-04-19	18.45	18.6	18.4	18.55	0.05	0.27	270631.0	4997652.55	306
2017-04-18	18.9	18.9	18.5	18.5	-0.35	-1.86	539514.0	10056509.85	446
2017-04-17	18.9	19.05	18.8	18.85	-0.05	-0.26	204709.0	3876775.9	294
2017-04-16	19.15	19.15	18.8	18.9	-0.29	-1.51	521607.0	9871773.25	536
2017-04-13	19.35	19.4	19.15	19.19	-0.07	-0.36	366342.0	7048487.0	400
2017-04-12	19.05	19.35	19.0	19.26	0.16	0.84	485419.0	9346625.8	412
2017-04-11	19.25	19.25	19.1	19.1	-0.1	-0.52	206853.0	3966598.9	230
2017-04-10	19.3	19.4	19.15	19.2	-0.03	-0.16	262102.0	5042912.0	365
2017-04-09	19.5	19.55	19.15	19.23	-0.26	-1.33	498324.0	9618901.1	563
2017-04-06	19.6	19.7	19.5	19.49	-0.13	-0.66	351620.0	6879067.0	323
2017-04-05	19.5	19.75	19.45	19.62	0.26	1.34	689378.0	13496454.5	552
2017-04-04	19.2	19.5	19.15	19.36	0.07	0.36	595630.0	11528761.05	596
2017-04-03	19.6	19.6	19.25	19.29	-0.21	-1.08	551911.0	10696615.7	546
2017-04-02	19.6	19.85	19.45	19.5	0.14	0.72	1488267.0	29214542.35	1319
2017-03-30	19.1	19.5	19.1	19.36	0.37	1.95	1547752.0	29919874.8	1062
2017-03-29	19.0	19.05	18.9	18.99	0.14	0.74	472538.0	8969015.25	362
2017-03-28	18.6	19.0	18.6	18.85	0.33	1.78	1092584.0	20601462.55	762
2017-03-27	18.65	18.95	18.5	18.52	-0.17	-0.91	974821.0	18274308.6	887
2017-03-26	18.65	19.1	18.55	18.69	0.2	1.08	700399.0	13198043.95	649
2017-03-23	18.3	18.65	18.3	18.49	0.29	1.59	667853.0	12327134.55	615
2017-03-22	18.5	18.5	18.1	18.2	-0.44	-2.36	687158.0	12545262.6	785
2017-03-21	18.8	19.05	18.6	18.64	-0.21	-1.11	587183.0	11088019.65	580
2017-03-20	19.05	19.25	18.8	18.85	-0.05	-0.26	1096831.0	20901066.0	943
2017-03-19	18.6	19.1	18.55	18.9	0.39	2.11	1114940.0	21005900.4	853
2017-03-16	18.4	18.6	18.4	18.51	0.2	1.09	800800.0	14814872.65	595
2017-03-15	18.3	18.55	18.1	18.31	0.16	0.88	984486.0	18026832.6	855
2017-03-14	18.05	18.3	17.6	18.15	0.09	0.5	1747485.0	31181443.15	1266
2017-03-13	18.7	18.85	18.0	18.06	-0.73	-3.89	1170447.0	21760628.6	1228
2017-03-12	19.45	19.55	18.7	18.79	-0.83	-4.23	629421.0	11978122.45	738
2017-03-09	20.15	20.15	19.25	19.62	-0.63	-3.11	588107.0	11524419.2	641
2017-03-08	20.5	20.75	20.25	20.25	-0.23	-1.12	549680.0	11282111.95	495
2017-03-07	20.25	20.55	20.1	20.48	0.3	1.49	417411.0	8498631.65	384
2017-03-06	20.4	20.4	20.0	20.18	-0.41	-1.99	485871.0	9802021.0	663
2017-03-05	20.6	20.9	20.55	20.59	0.04	0.19	552116.0	11434379.3	519
2017-03-02	20.4	20.6	20.35	20.55	0.3	1.48	448933.0	9208533.75	435
2017-03-01	20.4	20.5	20.25	20.25	-0.22	-1.07	398693.0	8122678.15	345
2017-02-28	20.2	20.55	20.1	20.47	0.23	1.14	449432.0	9138863.0	488
2017-02-27	21.2	21.25	20.1	20.24	-0.9	-4.26	411629.0	8575105.25	529
2017-02-26	21.1	21.25	21.1	21.14	0.1	0.48	259141.0	5483378.25	273
2017-02-23	21.0	21.05	20.8	21.04	0.03	0.14	397604.0	8331667.6	281
2017-02-22	21.2	21.3	21.0	21.01	-0.02	-0.1	554150.0	11728878.9	430
2017-02-21	21.05	21.15	20.8	21.03	-0.02	-0.1	443984.0	9325918.85	384
2017-02-20	21.65	21.65	21.0	21.05	-0.6	-2.77	388492.0	8299144.5	438
2017-02-19	21.8	21.85	21.65	21.65	-0.07	-0.32	378198.0	8220502.85	345
2017-02-16	21.85	21.9	21.7	21.72	-0.07	-0.32	513123.0	11190790.0	364
2017-02-15	21.65	21.85	21.6	21.79	0.1	0.46	347197.0	7541181.95	263
2017-02-14	21.85	21.9	21.55	21.69	-0.09	-0.41	428234.0	9302227.45	467
2017-02-13	21.95	22.1	21.75	21.78	-0.07	-0.32	790292.0	17348636.5	612
2017-02-12	21.6	21.95	21.6	21.85	0.27	1.25	757437.0	16546981.15	666
2017-02-09	21.75	21.85	21.4	21.58	-0.15	-0.69	556714.0	12051029.7	554
2017-02-08	22.05	22.05	21.45	21.73	-0.37	-1.67	1483357.0	32148889.35	1183
2017-02-07	22.4	22.4	22.0	22.1	-0.21	-0.94	633657.0	14053866.8	610
2017-02-06	21.85	22.4	21.7	22.31	0.46	2.11	1071959.0	23693978.05	752
2017-02-05	22.25	22.4	21.8	21.85	-0.34	-1.53	627895.0	13824424.9	542
2017-02-02	22.3	22.55	22.15	22.19	0.03	0.14	423507.0	9455626.95	422
2017-02-01	22.3	22.4	22.1	22.16	-0.17	-0.76	382047.0	8506262.45	363
2017-01-31	22.75	22.75	22.0	22.33	-0.37	-1.63	817445.0	18206799.7	694
2017-01-30	22.8	22.9	22.55	22.7	-0.09	-0.39	603337.0	13698570.4	476
2017-01-29	22.9	23.0	22.65	22.79	-0.11	-0.48	447607.0	10221671.95	423
2017-01-26	22.7	23.35	22.65	22.9	0.13	0.57	1071224.0	24701696.95	978
2017-01-25	22.9	23.2	22.65	22.77	-0.21	-0.91	482513.0	11084500.65	432
2017-01-24	23.0	23.1	22.9	22.98	0.01	0.04	385143.0	8855384.2	353
2017-01-23	22.85	23.1	22.6	22.97	0.26	1.14	1139268.0	25997220.4	857
2017-01-22	21.85	22.8	21.65	22.71	1.0	4.61	1504722.0	33647928.65	1148
2017-01-19	21.15	21.9	21.15	21.71	0.32	1.5	652242.0	14146488.95	555
2017-01-18	21.55	21.7	21.25	21.39	-0.16	-0.74	599448.0	12854257.95	690
2017-01-17	21.15	21.65	20.6	21.55	0.18	0.84	973409.0	20567851.8	850
2017-01-16	22.2	22.35	21.2	21.37	-0.81	-3.65	703039.0	15401461.8	853
2017-01-15	22.15	22.5	21.9	22.18	0.31	1.42	1097013.0	24399554.55	913
2017-01-12	22.0	22.15	21.55	21.87	0.29	1.34	905604.0	19793417.95	803
2017-01-11	22.6	22.65	21.5	21.58	-1.08	-4.77	924247.0	20404899.5	764
2017-01-10	22.7	23.05	22.55	22.66	-0.24	-1.05	427172.0	9709421.25	415
2017-01-09	23.3	23.3	22.55	22.9	-0.4	-1.72	790713.0	18074794.15	558
2017-01-08	23.75	24.1	23.25	23.3	-0.28	-1.19	1011950.0	24017753.05	760
2017-01-05	23.0	23.7	22.9	23.58	0.47	2.03	1078152.0	25090518.2	704
2017-01-04	23.6	23.75	23.0	23.11	-0.44	-1.87	847333.0	19793335.3	648
2017-01-03	23.55	23.7	23.0	23.55	-0.19	-0.8	1112938.0	25969235.9	886
2017-01-02	24.0	24.25	23.55	23.74	-0.37	-1.53	2325517.0	55516580.2	1555
2017-01-01	22.65	24.35	22.65	24.11	1.49	6.59	4367699.0	102401799.45	2486
2016-12-29	22.65	22.85	22.25	22.62	0.04	0.18	1883586.0	42462035.75	1522
2016-12-28	22.05	22.95	21.9	22.58	0.59	2.68	2793334.0	62431981.9	2015
2016-12-27	21.3	22.15	21.3	21.99	0.62	2.9	1612755.0	35326902.55	1062
2016-12-26	21.5	21.65	21.35	21.37	-0.01	-0.05	603130.0	12964620.2	503
2016-12-25	21.2	21.45	21.15	21.38	0.49	2.35	974871.0	20779637.6	672
2016-12-22	20.95	21.0	20.6	20.89	-0.06	-0.29	661811.0	13784953.4	572
2016-12-21	20.8	21.2	20.8	20.95	0.15	0.72	757961.0	15920158.95	763
2016-12-20	21.05	21.3	20.4	20.8	-0.4	-1.89	743063.0	15371011.25	730
2016-12-19	21.7	21.8	21.15	21.2	-0.47	-2.17	925045.0	19928526.2	683
2016-12-18	21.2	21.95	21.2	21.67	0.6	2.85	1871436.0	40581183.8	1192
2016-12-15	20.6	21.1	20.15	21.07	0.24	1.15	705087.0	14613022.6	627
2016-12-14	21.6	21.75	20.7	20.83	-0.98	-4.49	1163665.0	24743935.85	891
2016-12-13	22.25	22.55	21.75	21.81	-0.6	-2.68	1145254.0	25295078.65	917
2016-12-12	21.8	22.6	21.4	22.41	0.73	3.37	2623521.0	57875167.35	1518
2016-12-11	21.5	21.9	21.5	21.68	0.39	1.83	801646.0	17381549.2	455
2016-12-08	21.2	21.75	21.15	21.29	0.04	0.19	1502553.0	32309061.0	890
2016-12-07	21.0	21.6	20.9	21.25	0.25	1.19	1882431.0	40016725.6	1059
2016-12-06	20.6	21.2	20.5	21.0	0.66	3.24	2129309.0	44635641.8	1297
2016-12-05	20.05	20.4	19.8	20.34	0.27	1.35	1253472.0	25274012.7	749
2016-12-04	20.3	20.45	19.95	20.07	-0.03	-0.15	1751657.0	35387720.4	886
2016-12-01	20.0	20.2	19.8	20.1	0.34	1.72	1316735.0	26412230.9	691
2016-11-30	19.75	20.0	19.6	19.76	0.17	0.87	1078079.0	21359836.6	656
2016-11-29	19.95	20.15	19.5	19.59	-0.24	-1.21	1276745.0	25260676.9	742
2016-11-28	19.5	19.95	19.5	19.83	0.35	1.8	979214.0	19413790.55	670
2016-11-27	19.45	19.9	19.35	19.48	-0.02	-0.1	519280.0	10188413.85	429
2016-11-24	19.45	20.15	19.3	19.5	0.15	0.78	2592550.0	51108456.0	1594
2016-11-23	19.2	19.5	19.0	19.35	0.41	2.16	1720491.0	33250588.4	1032
2016-11-22	19.0	19.05	18.8	18.94	0.23	1.23	576310.0	10888509.8	491
2016-11-21	18.85	19.1	18.65	18.71	-0.01	-0.05	874778.0	16544826.75	700
2016-11-20	18.7	18.8	18.5	18.72	0.21	1.13	623153.0	11613015.05	563
2016-11-17	18.6	18.7	18.3	18.51	-0.07	-0.38	429407.0	7946986.4	454
2016-11-16	18.35	18.75	18.2	18.58	0.52	2.88	510463.0	9442540.0	504
2016-11-15	18.65	18.8	17.95	18.06	-0.7	-3.73	721779.0	13127995.05	470
2016-11-14	19.4	19.4	18.6	18.76	-0.6	-3.1	908107.0	17200419.9	568
2016-11-13	18.35	19.8	18.35	19.36	1.09	5.97	1066661.0	20615755.15	659
2016-11-10	18.05	18.7	18.05	18.27	0.32	1.78	801660.0	14732654.05	470
2016-11-09	17.0	17.95	17.0	17.95	0.2	1.13	387850.0	6861149.65	415
2016-11-08	17.95	18.1	17.7	17.75	0.09	0.51	494329.0	8868511.75	393
2016-11-07	17.2	17.7	17.05	17.66	0.59	3.46	569743.0	9958170.25	444
2016-11-06	16.7	17.2	16.7	17.07	0.19	1.13	425212.0	7247808.15	307
2016-11-03	16.6	17.15	16.6	16.88	0.38	2.3	564338.0	9509812.7	324
2016-11-02	16.7	16.9	16.4	16.5	-0.41	-2.42	247852.0	4121020.05	186
2016-11-01	16.8	17.0	16.7	16.91	0.16	0.96	253604.0	4272494.2	188
2016-10-31	16.7	16.9	16.55	16.75	0.05	0.3	493085.0	8217734.1	311
2016-10-30	16.85	16.85	16.5	16.7	-0.04	-0.24	290178.0	4842585.2	226
2016-10-27	16.9	16.9	16.6	16.74	0.0	0.0	158218.0	2657062.8	149
2016-10-26	16.5	17.0	16.5	16.74	0.01	0.06	321689.0	5407115.75	374
2016-10-25	16.6	16.8	16.55	16.73	-0.05	-0.3	347331.0	5796964.45	292
2016-10-24	16.4	16.85	16.4	16.78	0.21	1.27	458149.0	7636175.9	289
2016-10-23	16.1	16.7	16.1	16.57	0.54	3.37	522580.0	8618386.0	355
2016-10-20	15.4	16.2	15.2	16.03	0.68	4.43	1029520.0	16107899.4	782
2016-10-19	15.45	15.65	15.05	15.35	-0.04	-0.26	624190.0	9567973.45	534
2016-10-18	16.6	16.6	15.1	15.39	-1.05	-6.39	749905.0	11914737.55	538
2016-10-17	16.7	16.7	16.25	16.44	-0.21	-1.26	144928.0	2384922.6	171
2016-10-16	16.55	16.8	16.4	16.65	0.05	0.3	161853.0	2688345.1	220
2016-10-13	17.0	17.25	16.5	16.6	-0.62	-3.6	479872.0	8082248.95	536
2016-10-12	16.9	17.45	16.9	17.22	0.35	2.07	432249.0	7452814.9	310
2016-10-11	16.2	17.0	16.15	16.87	0.86	5.37	691133.0	11432998.2	463
2016-10-10	16.15	16.35	16.0	16.01	-0.13	-0.81	487460.0	7852471.55	392
2016-10-09	16.6	16.7	16.1	16.14	-0.23	-1.41	317879.0	5219132.95	334
2016-10-06	16.15	16.5	16.15	16.37	0.24	1.49	645078.0	10556567.9	485
2016-10-05	16.3	16.6	15.95	16.13	-0.1	-0.62	1565037.0	25267624.15	763
2016-10-04	15.8	16.3	15.55	16.23	0.49	3.11	664643.0	10628692.3	434
2016-10-03	15.6	16.1	15.0	15.74	0.25	1.61	534965.0	8413207.25	339
2016-10-02	17.1	17.45	15.45	15.49	-1.64	-9.57	401890.0	6586717.2	434
2016-09-29	16.8	17.75	15.95	17.13	-0.35	-2.0	624638.0	10774077.3	895
2016-09-28	18.4	19.0	17.25	17.48	-1.03	-5.56	434925.0	7880339.5	349
2016-09-27	19.85	19.85	18.5	18.51	-1.65	-8.18	320383.0	6089623.1	413
2016-09-26	20.4	20.85	19.9	20.16	0.52	2.65	662851.0	13479605.9	681
2016-09-25	20.15	20.15	19.2	19.64	-0.38	-1.9	150657.0	2950282.8	220
2016-09-21	20.5	20.5	19.9	20.02	0.01	0.05	200664.0	4022398.3	215
2016-09-20	20.15	20.15	19.5	20.01	-0.14	-0.69	754236.0	14933603.45	554
2016-09-19	21.4	21.4	20.0	20.15	-1.0	-4.73	210296.0	4279897.95	184
2016-09-18	21.25	21.55	21.0	21.15	-0.44	-2.04	131709.0	2790693.95	157
2016-09-08	21.45	21.6	21.35	21.59	0.16	0.75	100474.0	2158594.95	106
2016-09-07	21.75	21.75	21.2	21.43	-0.17	-0.79	167021.0	3581097.6	159
2016-09-06	21.95	22.15	21.55	21.6	-0.33	-1.5	181531.0	3982170.45	242
2016-09-05	21.5	22.1	21.2	21.93	0.57	2.67	395547.0	8578821.85	283
2016-09-04	20.9	21.55	20.9	21.36	0.3	1.42	58292.0	1238668.05	98
2016-09-01	21.5	21.5	20.3	21.06	-0.49	-2.27	215506.0	4539831.25	188
2016-08-31	21.7	21.9	21.5	21.55	-0.15	-0.69	116772.0	2522535.15	85
2016-08-30	21.45	21.9	21.45	21.7	0.3	1.4	90747.0	1972345.25	87
2016-08-29	21.35	21.75	21.35	21.4	-0.25	-1.15	139578.0	3023325.3	126
2016-08-28	20.9	21.7	20.4	21.65	0.65	3.1	242984.0	5170539.95	228
2016-08-25	21.05	21.25	20.5	21.0	-0.5	-2.33	188821.0	3941568.1	211
2016-08-24	21.55	22.15	21.3	21.5	0.12	0.56	313955.0	6843838.05	343
2016-08-23	21.45	21.6	21.1	21.38	-0.07	-0.33	94286.0	2011994.95	152
2016-08-22	21.85	21.85	21.3	21.45	-0.55	-2.5	105153.0	2276609.4	136
2016-08-21	22.1	22.2	21.75	22.0	0.01	0.05	125870.0	2768750.4	166
2016-08-18	22.4	22.65	21.6	21.99	-0.52	-2.31	375549.0	8250080.8	330
2016-08-17	23.0	23.1	22.5	22.51	-0.7	-3.02	277616.0	6277972.1	279
2016-08-16	23.6	23.6	23.2	23.21	-0.3	-1.28	155132.0	3620410.35	169
2016-08-15	23.85	24.05	23.45	23.51	-0.22	-0.93	131352.0	3130562.45	149
2016-08-14	23.5	23.8	23.5	23.73	0.44	1.89	252868.0	5986928.25	244
2016-08-11	23.65	24.0	23.25	23.29	-0.29	-1.23	574536.0	13545181.0	452
2016-08-10	23.8	24.0	23.5	23.58	-0.18	-0.76	256647.0	6088879.9	247
2016-08-09	23.15	23.9	23.1	23.76	0.53	2.28	365446.0	8603747.3	365
2016-08-08	22.8	23.35	22.7	23.23	0.48	2.11	405428.0	9319594.85	377
2016-08-07	22.8	22.9	22.65	22.75	0.06	0.26	111399.0	2537280.25	143
2016-08-04	22.85	23.0	22.45	22.69	0.01	0.04	155667.0	3530938.1	218
2016-08-03	22.6	22.85	22.3	22.68	0.08	0.35	206524.0	4670704.55	192
2016-08-02	23.2	23.2	22.3	22.6	-0.67	-2.88	513989.0	11631940.4	442
2016-08-01	23.2	23.35	23.05	23.27	0.18	0.78	418108.0	9689507.4	389
2016-07-31	24.0	24.2	22.9	23.09	-0.74	-3.11	478684.0	11103464.7	497
2016-07-28	24.5	24.6	23.75	23.83	-0.71	-2.89	300797.0	7272635.7	318
2016-07-27	25.5	25.6	24.4	24.54	0.96	4.07	859376.0	21304608.4	825
2016-07-26	24.05	24.05	23.5	23.58	-0.47	-1.95	148215.0	3508633.6	159
2016-07-25	24.05	24.05	23.4	24.05	0.06	0.25	49267.0	1170815.8	86
2016-07-24	24.4	24.4	23.95	23.99	-0.55	-2.24	128580.0	3094991.6	149
2016-07-21	24.95	25.0	24.55	24.54	-0.44	-1.76	63014.0	1558060.15	98
2016-07-20	25.0	25.1	24.9	24.98	-0.12	-0.48	104357.0	2605485.0	105
2016-07-19	25.5	25.5	25.0	25.1	-0.23	-0.91	190453.0	4806765.6	177
2016-07-18	25.2	25.5	24.85	25.33	0.23	0.92	259804.0	6545328.85	290
2016-07-17	24.5	25.9	24.5	25.1	0.74	3.04	619475.0	15662333.7	575
2016-07-14	24.75	24.75	24.35	24.36	-0.39	-1.58	128512.0	3156023.25	136
2016-07-13	24.9	24.9	24.45	24.75	0.15	0.61	387447.0	9531938.25	282
2016-07-12	23.85	24.8	23.85	24.6	0.8	3.36	630299.0	15429092.05	493
2016-07-11	23.6	23.85	23.3	23.8	0.45	1.93	305598.0	7232369.35	232
2016-07-10	23.4	23.65	23.3	23.35	0.03	0.13	167501.0	3934502.25	145
2016-06-30	23.2	23.75	23.0	23.32	0.28	1.22	740587.0	17278699.25	666
2016-06-29	22.7	23.15	22.7	23.04	0.38	1.68	385017.0	8832079.15	275
2016-06-28	22.4	22.7	22.15	22.66	0.35	1.57	259608.0	5835639.65	189
2016-06-27	22.45	22.7	22.3	22.31	0.19	0.86	98187.0	2205049.4	116
2016-06-26	21.4	22.2	21.4	22.12	-0.49	-2.17	181586.0	3957700.35	161
2016-06-23	22.5	22.7	22.2	22.61	0.09	0.4	189118.0	4251137.05	222
2016-06-22	22.6	22.6	22.4	22.52	-0.07	-0.31	65300.0	1470720.5	101
2016-06-21	22.7	22.9	22.55	22.59	0.14	0.62	166234.0	3768791.5	159
2016-06-20	22.5	23.15	22.4	22.45	-0.05	-0.22	391141.0	8905585.1	315
2016-06-19	22.4	22.95	22.3	22.5	0.2	0.9	308223.0	6985007.8	306
2016-06-16	22.35	22.4	21.7	22.3	-0.05	-0.22	133425.0	2959070.4	140
2016-06-15	22.6	22.7	22.35	22.35	-0.2	-0.89	273772.0	6144672.0	225
2016-06-14	22.25	23.35	22.25	22.55	0.4	1.81	845522.0	19310808.05	611
2016-06-13	22.0	22.4	21.95	22.15	0.15	0.68	232210.0	5144511.4	187
2016-06-12	22.0	22.0	21.7	22.0	-0.11	-0.5	88109.0	1929765.05	108
2016-06-09	21.85	22.6	21.8	22.11	0.4	1.84	267677.0	5939496.25	272
2016-06-08	21.0	21.9	20.8	21.71	1.0	4.83	397230.0	8540769.35	322
2016-06-07	20.4	20.8	20.4	20.71	0.42	2.07	133770.0	2757989.45	170
2016-06-06	20.2	20.45	20.1	20.29	-0.06	-0.29	78395.0	1590123.3	109
2016-06-05	20.9	21.15	20.1	20.35	-0.52	-2.49	220825.0	4586209.6	285
2016-06-02	21.15	21.15	20.8	20.87	-0.15	-0.71	198242.0	4160870.15	197
2016-06-01	21.0	21.25	20.7	21.02	-0.07	-0.33	339420.0	7107711.85	353
2016-05-31	20.3	21.4	20.25	21.09	0.89	4.41	415971.0	8616848.35	475
2016-05-30	20.25	20.9	20.15	20.2	0.0	0.0	371903.0	7615813.75	417
2016-05-29	20.5	20.6	20.0	20.2	-0.38	-1.85	188887.0	3810802.55	226
2016-05-26	21.05	21.1	20.55	20.58	-0.26	-1.25	202179.0	4226160.4	218
2016-05-25	20.75	21.15	20.75	20.84	0.09	0.43	358670.0	7483695.8	414
2016-05-24	21.0	21.3	20.6	20.75	0.02	0.1	334104.0	6960723.95	321
2016-05-23	21.65	21.7	20.4	20.73	-1.13	-5.17	355027.0	7458777.4	479
2016-05-22	22.65	22.65	21.6	21.86	-0.41	-1.84	353442.0	7888175.55	346
2016-05-19	22.8	22.8	22.1	22.27	-0.52	-2.28	410458.0	9185538.5	420
2016-05-18	22.1	23.1	22.0	22.79	0.93	4.25	1305750.0	29460260.7	907
2016-05-17	21.55	22.0	21.5	21.86	0.37	1.72	479997.0	10456378.65	331
2016-05-16	21.65	21.65	21.35	21.49	-0.04	-0.19	132443.0	2849849.05	137
2016-05-15	21.7	21.8	21.45	21.53	-0.13	-0.6	275367.0	5958414.15	235
2016-05-12	21.25	21.75	21.25	21.66	0.47	2.22	418474.0	9043663.3	391
2016-05-11	21.3	21.5	21.0	21.19	-0.11	-0.52	147439.0	3134792.6	177
2016-05-10	21.3	21.45	21.25	21.3	-0.21	-0.98	286601.0	6121303.4	223
2016-05-09	21.2	21.95	20.8	21.51	0.35	1.65	723190.0	15422535.65	545
2016-05-08	21.35	21.85	21.1	21.16	-0.05	-0.24	486898.0	10402860.55	460
2016-05-05	20.75	21.35	20.75	21.21	0.61	2.96	388209.0	8194108.1	391
2016-05-04	20.75	20.9	20.25	20.6	-0.43	-2.04	681603.0	14025166.6	645
2016-05-03	21.75	22.1	20.75	21.03	-0.67	-3.09	672193.0	14361653.9	607
2016-05-02	22.55	22.55	21.65	21.7	-0.78	-3.47	676331.0	14776350.05	730
2016-05-01	22.95	22.95	22.45	22.48	-0.25	-1.1	268116.0	6076184.2	275
2016-04-28	22.95	23.0	22.7	22.73	-0.05	-0.22	430675.0	9834217.05	319
2016-04-27	22.85	23.15	22.75	22.78	0.09	0.4	607321.0	13929266.4	411
2016-04-26	22.8	23.4	22.6	22.69	-0.08	-0.35	610121.0	13964346.6	513
2016-04-25	23.15	23.35	22.5	22.77	0.02	0.09	1454576.0	33251273.3	1116
2016-04-24	20.9	22.75	20.75	22.75	2.05	9.9	1462434.0	32477722.05	1092
2016-04-21	19.7	20.9	19.7	20.7	1.03	5.24	1900774.0	38886709.0	1190
2016-04-20	19.8	19.9	19.5	19.67	-0.4	-1.99	1440487.0	28362285.0	1000
2016-04-19	19.35	20.1	19.35	20.07	1.78	9.73	3841288.0	76411245.05	1836
2016-04-18	17.5	18.6	17.5	18.29	0.35	1.95	2039361.0	37059294.45	1102
2016-04-17	18.2	18.3	17.65	17.94	-0.28	-1.54	1009576.0	18162178.8	785
2016-04-14	18.1	18.4	18.0	18.22	0.17	0.94	1532549.0	27936602.7	1043
2016-04-13	17.6	18.7	17.45	18.05	0.63	3.62	3023993.0	54783754.85	1964
2016-04-12	17.4	17.55	17.35	17.42	0.18	1.04	732588.0	12765736.75	470
2016-04-11	17.5	17.5	17.2	17.24	-0.38	-2.16	447068.0	7770072.95	371
2016-04-10	17.6	17.9	17.6	17.62	0.21	1.21	562624.0	9990176.15	371
2016-04-07	17.55	17.55	17.25	17.41	0.33	1.93	454843.0	7903409.25	381
2016-04-06	17.05	17.3	17.0	17.08	0.18	1.07	418822.0	7175624.85	313
2016-04-05	16.9	16.95	16.7	16.9	-0.06	-0.35	407665.0	6864271.15	267
2016-04-04	16.6	17.0	16.55	16.96	0.37	2.23	402845.0	6780015.0	270
2016-04-03	16.8	17.0	16.5	16.59	-0.52	-3.04	333781.0	5568280.8	306
2016-03-31	17.1	17.15	17.0	17.11	-0.24	-1.38	484648.0	8275833.3	356
2016-03-30	17.6	17.6	17.3	17.35	-0.17	-0.97	429964.0	7503529.2	357
2016-03-29	17.65	17.9	17.5	17.52	-0.2	-1.13	225827.0	3973624.65	218
2016-03-28	18.25	18.45	17.5	17.72	-0.34	-1.88	458723.0	8228087.05	340
2016-03-27	18.5	18.7	17.95	18.06	-0.44	-2.38	341451.0	6240318.6	292
2016-03-24	18.65	18.75	18.4	18.5	-0.42	-2.22	473923.0	8785757.5	344
2016-03-23	18.95	19.15	18.8	18.92	0.04	0.21	655387.0	12426553.65	486
2016-03-22	19.2	19.2	18.65	18.88	-0.19	-1.0	714205.0	13488060.75	503
2016-03-21	18.85	19.6	18.85	19.07	0.13	0.69	2163192.0	41633331.1	1350
2016-03-20	18.7	19.15	18.45	18.94	0.47	2.54	1675116.0	31529944.5	1055
2016-03-17	18.35	18.7	18.35	18.47	0.3	1.65	1080207.0	19964744.25	688
2016-03-16	17.8	18.2	17.6	18.17	0.55	3.12	692551.0	12437608.4	531
2016-03-15	17.85	18.05	17.5	17.62	-0.39	-2.17	922344.0	16309766.6	547
2016-03-14	17.9	18.5	17.8	18.01	0.13	0.73	1517688.0	27598228.45	837
2016-03-13	18.0	18.0	17.75	17.88	0.08	0.45	457423.0	8180798.95	323
2016-03-10	18.15	18.25	17.8	17.8	-0.28	-1.55	547553.0	9849818.8	367
2016-03-09	18.1	18.35	17.9	18.08	-0.08	-0.44	890020.0	16117725.75	555
2016-03-08	18.05	18.7	18.05	18.16	0.24	1.34	1199027.0	21957357.5	823
2016-03-07	17.95	18.15	17.7	17.92	-0.17	-0.94	823777.0	14790433.85	550
2016-03-06	18.15	18.3	17.9	18.09	0.31	1.74	1451101.0	26305986.9	928
2016-03-03	17.8	17.95	17.7	17.78	0.09	0.51	614855.0	10969280.45	400
2016-03-02	17.75	18.05	17.6	17.69	0.16	0.91	968318.0	17254892.55	608
2016-03-01	17.6	17.8	17.5	17.53	0.08	0.46	921083.0	16255990.35	607
2016-02-29	17.85	18.05	17.4	17.45	-0.44	-2.46	1463102.0	25909776.65	988
2016-02-28	17.0	18.05	16.95	17.89	1.25	7.51	4631147.0	80760808.45	1486
2016-02-25	16.85	17.05	16.55	16.64	-0.04	-0.24	612184.0	10264104.15	446
2016-02-24	17.05	17.35	16.65	16.68	-0.68	-3.92	839117.0	14314083.1	604
2016-02-23	17.1	17.6	16.85	17.36	0.35	2.06	2247288.0	38569682.6	1310
2016-02-22	17.4	17.45	16.9	17.01	-0.14	-0.82	1222226.0	20881858.85	958
2016-02-21	16.1	17.4	16.1	17.15	1.17	7.32	2169012.0	36594166.7	1590
2016-02-18	15.55	16.3	15.5	15.98	0.63	4.1	1146178.0	18221005.6	776
2016-02-17	14.5	15.45	14.5	15.35	0.75	5.14	1204716.0	18169761.55	770
2016-02-16	15.0	15.15	14.4	14.6	-0.08	-0.54	1103402.0	16326465.95	656
2016-02-15	14.25	14.9	14.0	14.68	0.36	2.51	990816.0	14368433.35	680
2016-02-14	15.9	16.0	14.1	14.32	-1.28	-8.21	785707.0	11866301.55	658
2016-02-11	16.45	16.65	15.5	15.6	-0.91	-5.51	514652.0	8358522.8	499
2016-02-10	16.3	16.65	16.3	16.51	0.01	0.06	613304.0	10130335.1	401
2016-02-09	16.45	16.95	16.35	16.5	0.01	0.06	439431.0	7276628.9	370
2016-02-08	16.8	16.95	16.4	16.49	-0.21	-1.26	331050.0	5519404.7	314
2016-02-07	16.8	17.1	16.65	16.7	-0.3	-1.76	375247.0	6307563.1	312
2016-02-04	17.4	17.65	16.8	17.0	-0.03	-0.18	1288784.0	22260742.75	1893
2016-02-03	16.3	17.1	16.2	17.03	0.65	3.97	782999.0	13102496.6	616
2016-02-02	16.55	17.3	16.3	16.38	-0.33	-1.97	781862.0	13232290.7	814
2016-02-01	16.4	17.1	16.2	16.71	0.21	1.27	824905.0	13742354.95	578
2016-01-31	16.8	17.0	16.4	16.5	0.17	1.04	710810.0	11964746.3	460
2016-01-28	16.4	16.6	16.25	16.33	0.34	2.13	497711.0	8166877.8	471
2016-01-27	15.8	16.35	15.8	15.99	0.31	1.98	661816.0	10610049.95	545
2016-01-26	14.9	15.9	14.8	15.68	0.3	1.95	795715.0	12292678.9	620
2016-01-25	15.3	15.6	15.0	15.38	-0.09	-0.58	430422.0	6572985.4	373
2016-01-24	16.45	16.45	15.3	15.47	0.44	2.93	607400.0	9558576.85	411
2016-01-21	15.0	15.45	14.9	15.03	-0.77	-4.87	687492.0	10351052.3	552
2016-01-20	17.0	17.0	15.75	15.8	-1.61	-9.25	330253.0	5360876.05	389
2016-01-19	17.3	17.6	17.2	17.41	0.53	3.14	472048.0	8206334.6	502
2016-01-18	15.9	17.25	15.9	16.88	-0.07	-0.41	575316.0	9598845.3	573
2016-01-17	17.05	17.45	16.95	16.95	-1.83	-9.74	552730.0	9441246.9	532
2016-01-14	19.8	19.9	18.4	18.78	-1.55	-7.62	451224.0	8619483.95	583
2016-01-13	21.1	21.55	20.2	20.33	-0.59	-2.82	506900.0	10576487.8	621
2016-01-12	20.3	21.2	19.95	20.92	0.25	1.21	619090.0	12883460.9	815
2016-01-11	19.7	20.8	19.5	20.67	0.87	4.39	411803.0	8338100.2	541
2016-01-10	20.95	20.95	19.7	19.8	-1.08	-5.17	482232.0	9869412.9	475
2016-01-07	20.9	21.7	20.6	20.88	-0.62	-2.88	480135.0	10180190.85	634
2016-01-06	22.1	22.15	21.3	21.5	-0.71	-3.2	669216.0	14603783.25	606
2016-01-05	22.55	22.7	21.85	22.21	-0.24	-1.07	619831.0	13751661.75	550
2016-01-04	23.4	23.5	22.3	22.45	-1.04	-4.43	372377.0	8606408.6	383
2016-01-03	23.3	23.65	23.3	23.49	0.14	0.6	359535.0	8462554.75	362
2015-12-31	23.2	23.6	23.15	23.35	-0.07	-0.3	408223.0	9538342.5	413
2015-12-30	24.0	24.05	23.4	23.42	-0.44	-1.84	489367.0	11604607.5	583
2015-12-29	23.1	24.0	22.8	23.86	0.69	2.98	662608.0	15475737.45	658
2015-12-28	22.9	23.5	22.9	23.17	0.15	0.65	486723.0	11278164.0	434
2015-12-27	23.1	23.2	22.8	23.02	-0.1	-0.43	381078.0	8742185.0	294
2015-12-24	23.45	23.75	23.1	23.12	-0.29	-1.24	374610.0	8747567.9	405
2015-12-23	23.35	23.75	23.2	23.41	0.21	0.91	560416.0	13151773.05	583
2015-12-22	23.05	23.45	23.05	23.2	0.24	1.05	508287.0	11817805.25	427
2015-12-21	22.9	23.35	22.85	22.96	0.07	0.31	763386.0	17634683.0	581
2015-12-20	22.85	23.05	22.8	22.89	-0.22	-0.95	430018.0	9875863.05	324
2015-12-17	22.7	23.15	22.65	23.11	0.5	2.21	399992.0	9185592.0	389
2015-12-16	22.9	23.0	22.55	22.61	-0.18	-0.79	341864.0	7781962.6	338
2015-12-15	22.5	22.9	22.5	22.79	0.25	1.11	395330.0	8985303.0	388
2015-12-14	23.1	23.15	22.5	22.54	-0.38	-1.66	587408.0	13465294.9	445
2015-12-13	23.0	23.4	22.65	22.92	-1.46	-5.99	1107582.0	25380436.75	827
2015-12-10	25.0	25.1	24.3	24.38	-0.68	-2.71	565225.0	13876288.65	637
2015-12-09	25.8	25.9	25.0	25.06	-0.6	-2.34	657422.0	16655083.9	698
2015-12-08	25.5	26.4	25.4	25.66	-0.1	-0.39	2456056.0	63740555.3	1982
2015-12-07	25.5	26.0	25.5	25.76	0.06	0.23	720721.0	18527226.4	725
2015-12-06	25.4	26.1	25.0	25.7	0.2	0.78	398413.0	10190376.8	379
2015-12-03	25.7	26.0	25.4	25.5	-0.46	-1.77	315576.0	8075815.2	224
2015-12-02	26.1	26.1	25.8	25.96	-0.07	-0.27	333524.0	8648231.0	344
2015-12-01	25.7	26.1	25.5	26.03	0.44	1.72	474190.0	12233769.3	403
2015-11-30	25.5	25.9	25.2	25.59	-0.01	-0.04	351049.0	8963512.2	342
2015-11-29	25.7	25.7	25.5	25.6	-0.12	-0.47	250584.0	6412556.9	270
2015-10-15	28.4	28.5	27.7	27.86	-0.45	-1.59	512910.0	14434153.9	407
2015-10-14	28.7	28.7	28.1	28.31	-0.36	-1.26	729626.0	20671181.3	542
2015-10-13	28.7	28.9	28.6	28.67	-0.27	-0.93	415306.0	11944665.1	325
2015-10-12	29.2	29.7	28.8	28.94	0.11	0.38	1304165.0	38199960.2	954
2015-10-11	28.8	29.0	28.8	28.83	0.33	1.16	748457.0	21596585.1	470
2015-10-08	28.3	28.6	28.2	28.5	0.18	0.64	732396.0	20763280.6	428
2015-10-07	28.3	28.5	28.2	28.32	0.26	0.93	1014229.0	28692157.4	599
2015-10-06	28.3	28.3	28.0	28.06	-0.02	-0.07	326802.0	9211027.2	261
2015-10-05	27.9	28.3	27.8	28.08	0.27	0.97	298214.0	8381721.1	271
2015-10-04	27.7	27.9	27.7	27.81	0.09	0.32	263557.0	7319775.0	207
2015-10-01	28.3	28.3	27.7	27.72	-0.44	-1.56	411377.0	11511707.0	361
2015-09-30	28.0	28.3	27.9	28.16	0.28	1.0	224899.0	6314087.6	287
2015-09-29	27.5	28.5	27.5	27.88	-0.89	-3.09	862744.0	24162067.8	615
2015-09-21	28.6	29.3	28.5	28.77	0.31	1.09	730625.0	21151030.9	840
2015-09-20	28.2	29.2	27.8	28.46	0.65	2.34	1839590.0	52522857.5	1394
2015-09-17	28.0	28.8	27.8	27.81	0.3	1.09	3801484.0	107812550.3	2651
2015-09-16	27.8	28.0	27.5	27.51	0.0	0.0	1267308.0	35140897.3	747
2015-09-15	27.5	27.8	27.3	27.51	-0.02	-0.07	777857.0	21374786.8	612
2015-09-14	28.2	28.6	27.5	27.53	-0.75	-2.65	1195076.0	33555531.6	864
2015-09-13	28.3	29.2	28.2	28.28	0.11	0.39	2029546.0	58232777.5	1315
2015-09-10	27.8	28.3	27.5	28.17	0.14	0.5	943524.0	26423725.7	823
2015-09-09	27.9	28.3	27.8	28.03	0.5	1.82	1255972.0	35141934.0	975
2015-09-08	27.5	27.7	26.9	27.53	0.15	0.55	543902.0	14871623.7	492
2015-09-07	27.3	27.7	27.3	27.38	0.22	0.81	876961.0	24076049.9	663
2015-09-06	27.5	27.6	27.0	27.16	-0.27	-0.98	687928.0	18698917.6	636
2015-09-03	27.6	28.1	27.3	27.43	0.34	1.26	1095001.0	30288665.7	840
2015-09-02	26.8	27.2	26.2	27.09	-0.1	-0.37	1380737.0	36885910.0	982
2015-09-01	27.8	28.3	27.1	27.19	-0.46	-1.66	1712222.0	47685050.8	1093
2015-08-31	27.2	28.1	26.6	27.65	0.31	1.13	1882771.0	51671023.1	1210
2015-08-30	27.6	28.6	27.0	27.34	0.81	3.05	1543217.0	42897184.6	1058
2015-08-27	26.6	26.8	26.3	26.53	0.99	3.88	1295444.0	34476534.8	1036
2015-08-26	26.3	26.8	25.2	25.54	-1.11	-4.17	2107644.0	55028429.2	1557
2015-08-25	25.4	26.8	24.9	26.65	1.76	7.07	1874515.0	48839268.4	1377
2015-08-24	25.3	26.5	24.25	24.89	-0.78	-3.04	1390427.0	35108962.9	1143
2015-08-23	26.0	27.6	25.7	25.67	-2.77	-9.74	1887980.0	50344844.2	1500
2015-08-20	27.1	28.7	25.8	28.44	0.66	2.38	1087914.0	29793220.9	981
2015-08-19	29.8	30.2	27.2	27.78	-2.17	-7.25	1368210.0	39476837.1	1245
2015-08-18	32.3	32.5	29.2	29.95	-2.4	-7.42	1188049.0	36012970.3	1102
2015-08-17	33.0	33.2	32.3	32.35	-0.72	-2.18	630949.0	20598199.1	687
2015-08-16	33.9	34.3	32.9	33.07	-0.88	-2.59	355188.0	11877647.4	464
2015-08-13	34.2	34.5	33.9	33.95	0.0	0.0	208907.0	7125072.8	250
2015-08-12	33.8	34.2	32.9	33.95	-0.48	-1.39	412436.0	13886094.3	507
2015-08-11	35.2	35.3	34.3	34.43	-0.56	-1.6	354850.0	12378025.0	353
2015-08-10	34.9	35.4	34.7	34.99	0.28	0.81	431329.0	15098956.8	439
2015-08-09	34.4	34.8	33.8	34.71	-0.17	-0.49	542886.0	18749342.3	479
2015-08-06	35.3	35.3	34.6	34.88	-0.52	-1.47	191724.0	6705022.3	289
2015-08-05	35.4	35.5	35.3	35.4	0.22	0.63	140846.0	4985727.8	203
2015-08-04	35.3	35.3	34.7	35.18	-0.45	-1.26	179831.0	6313276.5	243
2015-08-03	34.6	35.8	34.5	35.63	1.03	2.98	374129.0	13119148.3	460
2015-08-02	36.5	36.5	34.4	34.6	-2.03	-5.54	451897.0	15881812.3	594
2015-07-30	37.0	37.7	36.5	36.63	0.04	0.11	762653.0	28234464.2	961
2015-07-29	37.4	37.4	36.5	36.59	-0.66	-1.77	346199.0	12790846.1	524
2015-07-28	38.4	38.5	37.1	37.25	-1.71	-4.39	680882.0	25538902.8	764
2015-07-27	39.2	39.5	38.8	38.96	-0.28	-0.71	154630.0	6039111.5	277
2015-07-26	39.6	39.7	39.1	39.24	-0.33	-0.83	301927.0	11865372.0	317
2015-07-23	39.6	39.8	39.5	39.57	-0.01	-0.03	301055.0	11933481.1	260
2015-07-22	39.6	39.8	39.3	39.58	0.15	0.38	450695.0	17815521.6	320
2015-07-15	39.3	39.8	39.3	39.43	0.13	0.33	468416.0	18524645.8	478
2015-07-14	39.4	39.6	39.2	39.3	-0.07	-0.18	376553.0	14808610.6	359
2015-07-13	39.3	39.5	39.2	39.37	0.08	0.2	281924.0	11090459.4	322
2015-07-12	39.4	40.1	39.2	39.29	0.15	0.38	1373233.0	54450523.6	966
2015-07-09	39.0	39.4	38.8	39.14	0.09	0.23	1489999.0	58344103.2	1026
2015-07-08	39.2	39.4	39.0	39.05	-0.13	-0.33	430735.0	16859001.2	583
2015-07-07	39.4	39.7	39.1	39.18	-0.3	-0.76	413711.0	16254783.5	339
2015-07-06	39.2	39.5	39.2	39.48	-0.12	-0.3	281754.0	11092838.5	272
2015-07-05	39.4	39.8	39.2	39.6	-0.15	-0.38	196154.0	7746060.0	263
2015-07-02	39.8	40.2	39.6	39.75	-0.14	-0.35	360196.0	14349919.3	333
2015-07-01	40.2	40.7	39.8	39.89	-0.32	-0.8	602990.0	24152355.1	481
2015-06-30	39.5	40.4	39.0	40.21	0.58	1.46	266544.0	10610433.9	338
2015-06-29	40.5	40.5	39.3	39.63	-1.06	-2.61	217205.0	8648859.0	353
2015-06-28	41.3	41.3	40.4	40.69	-0.55	-1.33	219053.0	8946911.2	324
2015-06-25	41.3	41.4	41.0	41.24	-0.12	-0.29	178546.0	7360485.6	210
2015-06-24	41.4	41.4	41.0	41.36	0.18	0.44	131114.0	5411196.5	206
2015-06-23	41.1	41.3	40.8	41.18	0.15	0.37	278250.0	11448720.6	353
2015-06-22	41.6	41.9	40.6	41.03	-0.5	-1.2	568055.0	23269304.85	562
2015-06-21	42.3	42.3	41.3	41.53	-0.97	-2.28	410916.0	17147811.65	432
2015-06-18	42.5	43.1	42.3	42.5	-0.14	-0.33	530876.0	22680221.25	353
2015-06-17	42.3	43.1	42.1	42.64	0.45	1.07	536261.0	22839676.5	588
2015-06-16	42.3	42.5	41.9	42.19	-0.11	-0.26	290602.0	12250334.0	321
2015-06-15	43.1	43.1	42.3	42.3	-0.49	-1.15	415882.0	17718590.0	425
2015-06-14	42.3	42.9	42.3	42.79	0.7	1.66	446386.0	19012285.25	409
2015-06-11	42.7	42.7	41.9	42.09	-0.34	-0.8	431830.0	18222590.25	434
2015-06-10	42.5	42.7	42.1	42.43	0.33	0.78	672815.0	28482112.25	613
2015-06-09	41.9	42.7	41.7	42.1	-0.36	-0.85	742484.0	31352177.25	719
2015-06-08	42.9	43.3	42.1	42.46	-0.48	-1.12	826933.0	35406342.0	780
2015-06-07	43.8	43.8	42.7	42.94	-0.78	-1.78	714668.0	30744233.0	497
2015-06-04	44.2	44.2	43.5	43.72	-0.24	-0.55	355547.0	15570280.25	285
2015-06-03	44.2	44.6	43.8	43.96	0.01	0.02	600548.0	26535542.0	480
2015-06-02	43.8	44.2	43.5	43.95	0.37	0.85	892500.0	39212478.0	632
2015-06-01	44.0	44.2	42.9	43.58	-0.55	-1.25	591251.0	25770143.25	579
2015-05-31	44.6	44.8	43.8	44.13	-0.35	-0.79	691862.0	30539419.25	541
2015-05-28	45.0	45.2	44.4	44.48	-0.4	-0.89	460396.0	20642758.75	429
2015-05-27	45.0	46.0	44.6	44.88	0.25	0.56	1320148.0	59960843.5	875
2015-05-26	44.2	45.2	44.2	44.63	0.48	1.09	1080005.0	48497836.75	672
2015-05-25	44.0	44.2	43.8	44.15	-0.07	-0.16	445550.0	19608536.0	491
2015-05-24	44.6	44.6	43.8	44.22	-0.29	-0.65	679735.0	30002209.5	615
2015-05-21	44.4	45.0	44.2	44.51	0.15	0.34	986462.0	43975779.0	841
2015-05-20	45.8	45.8	44.2	44.36	-1.7	-3.69	1593790.0	71785403.75	1270
2015-05-19	46.3	46.5	45.8	46.06	-0.16	-0.35	1542244.0	71066381.25	1214
2015-05-18	45.8	46.5	45.4	46.22	0.72	1.58	2658236.0	122256120.0	2097
2015-05-17	45.2	45.6	44.8	45.5	0.76	1.7	1693258.0	76703288.5	1016
2015-05-14	44.8	45.6	44.4	44.74	-0.01	-0.02	1358927.0	61193344.75	1006
2015-05-13	45.2	45.6	44.2	44.75	0.36	0.81	2830880.0	127339125.0	1858
2015-05-12	44.4	44.8	43.3	44.39	0.16	0.36	2286018.0	100614245.25	1662
2015-05-11	44.6	46.3	44.0	44.23	0.15	0.34	5081459.0	229282537.0	3620
2015-05-10	43.1	44.4	42.5	44.08	1.37	3.21	1314794.0	57173145.75	1155
2015-05-07	43.1	43.1	42.3	42.71	-0.39	-0.9	664673.0	28328734.5	623
2015-05-06	43.3	44.0	42.9	43.1	-0.28	-0.65	1090979.0	47382514.0	820
2015-05-05	43.1	44.0	43.1	43.38	0.54	1.26	1665686.0	72507924.75	1163
2015-05-04	42.7	43.1	42.3	42.84	0.51	1.2	691780.0	29562065.25	616
2015-05-03	43.3	44.0	42.1	42.33	-0.61	-1.42	1363699.0	58875798.0	1137
2015-04-30	43.1	43.5	42.9	42.94	-0.18	-0.42	787859.0	33977467.5	683
2015-04-29	43.5	44.0	42.9	43.12	-0.17	-0.39	540080.0	23367912.25	520
2015-04-28	44.0	44.0	43.1	43.29	-0.6	-1.37	488190.0	21273885.5	426
2015-04-27	44.2	44.4	43.8	43.89	-0.09	-0.2	574366.0	25261884.0	572
2015-04-26	43.3	44.4	43.3	43.98	0.95	2.21	1323680.0	58205037.0	1037
2015-04-23	42.7	43.3	42.7	43.03	0.27	0.63	353026.0	15173059.5	369
2015-04-22	43.3	43.8	42.5	42.76	0.19	0.45	745330.0	32176838.0	892
2015-04-21	42.5	42.9	42.5	42.57	-0.41	-0.95	318889.0	13591846.0	393
2015-04-20	43.5	43.8	42.7	42.98	-0.7	-1.6	551224.0	23767534.5	624
2015-04-19	44.6	45.0	42.9	43.68	-0.15	-0.34	1856413.0	81430039.75	1515
2015-04-16	44.2	44.6	43.5	43.83	-0.06	-0.14	458012.0	20162503.5	369
2015-04-15	43.5	44.4	43.1	43.89	1.01	2.36	563496.0	24698425.0	441
2015-04-14	42.9	44.0	42.7	42.88	0.03	0.07	499674.0	21692492.5	537
2015-04-13	41.6	43.1	41.6	42.85	1.17	2.81	753866.0	32122472.8	653
2015-04-12	41.9	42.1	41.6	41.68	0.11	0.26	442807.0	18498578.1	382
2015-04-09	41.5	41.9	41.3	41.57	-0.08	-0.19	669163.0	27862355.25	545
2015-04-08	42.1	42.7	41.6	41.65	-0.28	-0.67	702656.0	29665582.5	610
2015-04-07	41.7	42.1	41.3	41.93	0.37	0.89	576467.0	24028342.7	411
2015-04-06	41.6	41.9	41.2	41.56	0.28	0.68	271392.0	11263423.0	369
2015-04-05	41.7	41.9	40.5	41.28	-0.28	-0.67	314003.0	12898255.05	484
2015-04-02	41.2	42.5	40.8	41.56	0.76	1.86	642596.0	26745257.55	715
2015-04-01	41.0	41.3	40.5	40.8	-0.09	-0.22	385051.0	15737615.5	443
2015-03-31	41.3	41.6	40.7	40.89	-0.54	-1.3	544796.0	22376132.4	528
2015-03-30	41.9	42.5	41.1	41.43	-0.7	-1.66	858064.0	35893891.95	659
2015-03-29	41.2	42.7	40.8	42.13	1.99	4.96	1002518.0	41544287.85	824
2015-03-26	37.8	40.8	37.8	40.14	-0.54	-1.33	1332402.0	52970017.9	986
2015-03-25	44.6	44.6	40.1	40.68	-3.39	-7.69	1336620.0	56550319.2	1187
2015-03-24	43.5	44.8	43.5	44.07	0.53	1.22	874475.0	38538062.25	865
2015-03-23	44.0	44.2	43.3	43.54	-0.49	-1.11	520735.0	22756511.25	473
2015-03-22	44.0	44.4	43.3	44.03	0.61	1.4	856333.0	37505170.5	742
2015-03-19	44.2	44.6	42.7	43.42	-0.01	-0.02	901925.0	39373398.25	844
2015-03-18	43.8	44.6	42.1	43.43	-0.46	-1.05	1221863.0	53185617.0	1051
2015-03-17	44.6	45.2	43.3	43.89	-0.8	-1.79	789404.0	34714396.0	781
2015-03-16	45.8	46.5	44.0	44.69	-1.17	-2.55	1307707.0	59384723.25	1460
2015-03-15	46.3	46.5	45.4	45.86	-0.65	-1.4	700120.0	32188229.75	668
2015-03-12	46.5	47.1	46.3	46.51	0.04	0.09	717156.0	33449122.25	609
2015-03-11	46.7	47.1	46.3	46.47	-0.38	-0.81	831743.0	38655825.75	693
2015-03-10	47.3	47.3	46.5	46.85	-0.63	-1.33	675286.0	31616850.25	628
2015-03-09	48.3	48.5	47.3	47.48	-0.88	-1.82	472181.0	22649453.5	493
2015-03-08	47.5	48.8	47.1	48.36	0.92	1.94	1186670.0	57068817.75	1060
2015-03-05	47.1	47.9	46.9	47.44	0.36	0.76	524944.0	24840473.0	528
2015-03-04	47.5	47.9	47.1	47.08	-0.46	-0.97	464056.0	21988503.75	442
2015-03-03	47.5	48.1	47.1	47.54	0.12	0.25	620696.0	29578024.0	567
2015-03-02	47.5	48.1	47.3	47.42	0.36	0.76	912232.0	43445970.75	1017
2015-03-01	46.0	47.3	45.8	47.06	1.47	3.22	640088.0	29759648.25	775
2015-02-26	45.8	46.3	45.4	45.59	-0.19	-0.42	122771.0	5603780.5	203
2015-02-25	45.4	46.3	45.4	45.78	0.42	0.93	166328.0	7599281.25	264
2015-02-24	44.6	45.4	44.6	45.36	0.34	0.76	270944.0	12176311.75	277
2015-02-23	45.6	46.3	44.8	45.02	-0.81	-1.77	248359.0	11357041.25	331
2015-02-22	46.5	46.5	45.6	45.83	-0.19	-0.41	400360.0	18450712.0	424
2015-02-19	45.8	46.3	45.4	46.02	-0.13	-0.28	411074.0	18812865.0	461
2015-02-18	46.3	46.7	45.6	46.15	0.05	0.11	340508.0	15696862.75	408
2015-02-17	46.9	47.5	45.8	46.1	-0.98	-2.08	629524.0	29433581.25	588
2015-02-16	47.1	47.7	46.7	47.08	0.01	0.02	834114.0	39415145.75	786
2015-02-15	47.1	47.5	46.5	47.07	1.08	2.35	1021940.0	48027583.25	708
2015-02-12	45.8	46.9	45.6	45.99	0.31	0.68	427925.0	19798677.5	561
2015-02-11	46.3	46.7	45.6	45.68	-0.64	-1.38	582823.0	26963156.5	652
2015-02-10	47.5	47.9	45.8	46.32	-1.45	-3.04	879250.0	40995262.75	1021
2015-02-09	49.0	49.0	47.5	47.77	-0.75	-1.55	557491.0	26821512.5	672
2015-02-08	47.5	49.2	47.1	48.52	1.18	2.49	1516649.0	73460357.0	1423
2015-02-05	47.9	48.3	47.1	47.34	-0.82	-1.7	754704.0	35959400.5	740
2015-02-04	49.0	49.2	47.5	48.16	-0.58	-1.19	426902.0	20666935.5	474
2015-02-03	49.2	49.4	48.3	48.74	-0.01	-0.02	662150.0	32397174.25	711
2015-02-02	49.2	49.8	48.5	48.75	-0.53	-1.08	868049.0	42640574.75	909
2015-02-01	47.5	49.8	47.1	49.28	3.42	7.46	1880047.0	91158098.0	1792
2015-01-29	44.6	46.7	44.6	45.86	1.53	3.45	1383110.0	63614963.25	1463
2015-01-28	44.2	45.0	44.0	44.33	0.65	1.49	770281.0	34276566.25	621
2015-01-27	43.3	44.2	42.7	43.68	1.16	2.73	672864.0	29263509.5	631
2015-01-26	42.9	43.1	42.3	42.52	0.48	1.14	290398.0	12410322.25	318
2015-01-22	41.2	43.3	41.2	42.04	0.22	0.53	611076.0	25999493.4	636
2015-01-21	43.1	43.5	41.7	41.82	-2.03	-4.63	930505.0	39758662.3	838
2015-01-20	43.5	44.6	43.3	43.85	0.38	0.87	841895.0	36923121.75	819
2015-01-19	43.8	44.6	42.9	43.47	-0.3	-0.69	1279344.0	55983069.75	992
2015-01-18	42.5	44.4	42.5	43.77	1.58	3.74	1046471.0	45382250.75	948
2015-01-15	41.3	44.0	41.3	42.19	1.32	3.23	1794229.0	76342340.55	1581
2015-01-14	40.8	41.4	40.8	40.87	0.03	0.07	392809.0	16136108.9	455
2015-01-13	39.4	41.0	39.3	40.84	0.25	0.62	355151.0	14306948.2	525
2015-01-12	40.8	41.6	40.4	40.59	-0.35	-0.85	559250.0	22933536.7	622
2015-01-11	39.2	41.7	39.1	40.94	1.9	4.87	950143.0	38670512.3	933
2015-01-08	38.8	40.3	38.4	39.04	1.23	3.25	861298.0	33787352.2	761
2015-01-07	37.1	38.3	36.8	37.81	1.06	2.88	631675.0	23802964.3	724
2015-01-06	34.3	37.1	34.3	36.75	-0.89	-2.36	716158.0	25566947.1	857
2015-01-05	38.3	38.9	37.5	37.64	-1.92	-4.85	565904.0	21633388.6	713
2015-01-04	40.0	40.2	39.4	39.56	-0.73	-1.81	571784.0	22743907.2	671
2015-01-01	40.1	40.6	39.7	40.29	0.71	1.79	352180.0	14176006.5	457
2014-12-31	40.7	41.3	36.7	39.58	-0.59	-1.47	744967.0	29393664.6	938
2014-12-30	41.7	41.7	40.0	40.17	-3.22	-7.42	1021384.0	41859576.7	1036
2014-12-29	44.6	45.0	43.1	43.39	-0.51	-1.16	1131732.0	50056745.5	952
2014-12-28	43.1	44.2	42.7	43.9	1.36	3.2	899191.0	39327271.75	828
2014-12-25	42.3	43.8	41.5	42.54	-0.24	-0.56	861620.0	36745956.85	942
2014-12-24	44.0	45.2	42.3	42.78	-0.12	-0.28	1445167.0	63408210.0	1383
2014-12-23	40.1	43.8	39.8	42.9	2.11	5.17	1145003.0	47639505.1	1164
2014-12-22	39.8	41.0	39.3	40.79	0.81	2.03	718574.0	28923787.2	699
2014-12-21	41.9	42.1	38.3	39.98	-0.52	-1.28	1414190.0	57230780.4	1465
2014-12-18	38.8	40.5	38.4	40.5	3.66	9.93	1224766.0	48518820.1	1039
2014-12-17	35.9	37.1	33.4	36.84	0.42	1.15	1134934.0	39866216.1	1162
2014-12-16	37.1	38.3	36.4	36.42	-4.04	-9.99	671410.0	24571072.9	576
2014-12-15	44.4	44.6	39.7	40.46	-2.97	-6.84	576684.0	24992243.15	608
2014-12-14	45.4	45.4	42.5	43.43	-3.02	-6.5	437753.0	19387034.0	668
2014-12-11	45.0	46.9	44.2	46.45	-0.71	-1.51	556702.0	25334014.5	647
2014-12-10	49.0	49.6	46.3	47.16	-2.35	-4.75	775930.0	36842947.5	775
2014-12-09	49.0	49.8	47.9	49.51	-1.07	-2.12	757476.0	36847498.0	616
2014-12-08	51.5	51.5	50.0	50.58	-0.67	-1.31	435664.0	22170435.75	442
2014-12-07	50.75	51.5	50.5	51.25	0.8	1.59	317962.0	16203865.25	381
2014-12-04	50.0	50.75	49.6	50.45	0.8	1.61	606618.0	30463308.0	475
2014-12-03	48.5	50.0	47.9	49.65	1.32	2.73	385404.0	18922017.5	440
2014-12-02	49.6	50.5	48.1	48.33	-0.08	-0.17	581964.0	28712847.5	513
2014-12-01	48.3	49.4	47.7	48.41	0.3	0.62	303830.0	14782569.25	402
2014-11-30	47.5	48.8	46.9	48.11	-2.48	-4.9	443827.0	21325410.5	499
2014-11-27	49.6	50.75	48.8	50.59	0.31	0.62	364224.0	18161233.75	443
2014-11-26	51.25	51.5	49.6	50.28	-0.71	-1.39	454756.0	22881215.5	515
2014-11-25	53.0	53.0	50.75	50.99	-2.17	-4.08	380580.0	19677037.5	399
2014-11-24	54.5	54.5	52.75	53.16	-1.19	-2.19	358336.0	19158132.0	473
2014-11-23	54.75	55.0	54.25	54.35	0.38	0.7	220597.0	12038399.75	248
2014-11-20	54.25	54.75	53.75	53.97	0.0	0.0	193714.0	10494577.0	280
2014-11-19	54.0	54.25	53.25	53.97	0.35	0.65	191826.0	10312592.5	311
2014-11-18	53.25	54.0	52.75	53.62	0.77	1.46	427745.0	22868202.25	555
2014-11-17	56.25	57.0	52.5	52.85	-3.41	-6.06	669902.0	35931605.0	699
2014-11-16	56.75	57.25	56.25	56.26	-0.68	-1.19	331151.0	18753928.75	266
2014-11-13	57.5	57.5	56.75	56.94	-0.56	-0.97	165936.0	9457706.5	214
2014-11-12	58.25	58.25	57.25	57.5	-0.53	-0.91	270504.0	15585279.5	256
2014-11-11	57.75	58.25	57.5	58.03	-0.5	-0.85	189630.0	10991338.0	223
2014-11-10	58.0	58.75	58.0	58.53	0.49	0.84	205153.0	11982743.5	310
2014-11-09	57.5	58.5	57.0	58.04	0.57	0.99	244436.0	14119145.0	355
2014-11-06	57.5	57.75	57.0	57.47	0.21	0.37	190392.0	10930278.5	319
2014-11-05	56.25	57.75	55.5	57.26	0.23	0.4	322010.0	18160152.5	461
2014-11-04	58.25	59.75	56.75	57.03	-2.17	-3.67	779488.0	45518361.5	881
2014-11-03	58.0	59.5	57.25	59.2	1.41	2.44	481178.0	28077928.25	537
2014-11-02	59.0	59.0	57.5	57.79	0.26	0.45	239608.0	13905053.5	322
2014-10-30	57.75	58.25	55.75	57.53	-0.71	-1.22	327532.0	18703631.5	552
2014-10-29	60.0	60.5	58.25	58.24	-1.02	-1.72	350867.0	20746843.5	523
2014-10-28	59.0	59.75	57.5	59.26	0.16	0.27	501992.0	29430536.0	680
2014-10-27	59.5	59.75	58.75	59.1	-0.83	-1.38	443052.0	26223991.0	478
2014-10-26	59.25	60.75	58.25	59.93	0.6	1.01	987184.0	59242053.5	832
2014-10-23	59.5	59.5	57.75	59.33	-1.23	-2.03	318875.0	18849554.5	399
2014-10-22	59.5	61.25	59.25	60.56	3.3	5.76	745304.0	44623288.25	816
2014-10-21	55.25	57.5	55.0	57.26	1.83	3.3	402086.0	22712795.5	443
2014-10-20	54.5	55.75	53.0	55.43	1.0	1.84	358702.0	19588904.75	409
2014-10-19	55.75	55.75	54.0	54.43	1.1	2.06	350550.0	19157861.0	432
2014-10-16	55.75	56.75	52.25	53.33	-4.6	-7.94	923017.0	49877896.5	1026
2014-10-15	60.0	60.25	57.75	57.93	-1.78	-2.98	256378.0	14993679.75	412
2014-10-14	60.25	60.25	59.0	59.71	-1.22	-2.0	168884.0	10055228.75	257
2014-10-13	58.75	61.25	58.0	60.93	2.44	4.17	595606.0	35304034.75	641
2014-10-12	64.5	64.5	58.25	58.49	-6.31	-9.74	590276.0	35659304.5	774
2014-10-02	64.75	65.0	64.25	64.8	-0.2	-0.31	163907.0	10599271.75	264
2014-10-01	65.5	65.5	64.75	65.0	-0.46	-0.7	155596.0	10110729.75	222
2014-09-30	65.75	65.75	65.0	65.46	-0.2	-0.3	292424.0	19086285.25	368
2014-09-29	65.25	66.5	65.0	65.66	0.59	0.91	566641.0	37227992.0	582
2014-09-28	65.75	65.75	64.5	65.07	1.37	2.15	390192.0	25394549.5	527
2014-09-25	64.0	64.5	63.25	63.7	-0.27	-0.42	187392.0	11904291.75	266
2014-09-24	65.0	65.0	62.75	63.97	-1.07	-1.65	276536.0	17591600.25	473
2014-09-22	65.5	65.5	64.5	65.04	-0.59	-0.9	119281.0	7750258.75	300
2014-09-21	66.0	66.75	65.5	65.63	0.1	0.15	297119.0	19651869.25	446
2014-09-18	65.75	65.75	65.25	65.53	-0.25	-0.38	183653.0	12038573.5	270
2014-09-17	66.0	66.25	65.75	65.78	-0.04	-0.06	125035.0	8237044.0	246
2014-09-16	65.5	66.0	65.25	65.82	0.28	0.43	211938.0	13911509.25	270
2014-09-15	65.75	66.5	64.75	65.54	-0.64	-0.97	571002.0	37396768.25	601
2014-09-14	66.5	67.25	65.75	66.18	-0.14	-0.21	654534.0	43704055.75	614
2014-09-11	67.0	67.0	65.75	66.32	-0.75	-1.12	586850.0	39134124.5	671
2014-09-10	66.0	67.25	65.75	67.07	1.12	1.7	1122353.0	74667622.25	1072
2014-09-09	66.5	67.0	65.75	65.95	-0.3	-0.45	455404.0	30185707.0	564
2014-09-08	66.25	66.5	65.75	66.25	0.39	0.59	455299.0	30129417.5	627
2014-09-07	65.5	66.0	65.5	65.86	0.47	0.72	597840.0	39315916.75	610
2014-09-04	66.25	66.5	64.75	65.39	-0.63	-0.95	610271.0	39955777.5	741
2014-09-03	66.5	67.0	65.25	66.02	-0.56	-0.84	408030.0	27022555.25	638
2014-09-02	67.5	67.5	66.0	66.58	-0.82	-1.22	545627.0	36346020.75	619
2014-09-01	67.75	68.25	67.25	67.4	-0.52	-0.77	325196.0	22003752.75	448
2014-08-31	67.75	68.25	67.5	67.92	0.37	0.55	343788.0	23342066.75	396
2014-08-28	67.75	68.25	67.25	67.55	0.18	0.27	226057.0	15320454.25	419
2014-08-27	67.5	67.75	66.75	67.37	-0.16	-0.24	283153.0	19036389.75	444
2014-08-26	68.0	68.0	66.75	67.53	0.35	0.52	161213.0	10869654.5	320
2014-08-25	69.25	69.5	65.75	67.18	-1.78	-2.58	392851.0	26719618.75	592
2014-08-24	69.5	69.75	69.0	68.96	-0.22	-0.32	157645.0	10939218.0	315
2014-08-21	69.25	70.0	69.0	69.18	-0.25	-0.36	210709.0	14601971.75	329
2014-08-20	69.5	70.25	69.25	69.43	-0.2	-0.29	369790.0	25724162.0	485
2014-08-19	70.25	70.75	69.5	69.63	0.94	1.37	1031116.0	72327534.25	1212
2014-08-18	68.0	69.0	67.25	68.69	0.8	1.18	470198.0	31925704.0	658
2014-08-17	67.75	68.25	67.75	67.89	0.2	0.3	420211.0	28568952.5	455
2014-08-14	68.0	69.75	67.25	67.69	0.27	0.4	1351598.0	93197598.75	1626
2014-08-13	68.25	68.5	67.25	67.42	-0.46	-0.68	673448.0	45680509.75	909
2014-08-12	66.5	68.75	66.5	67.88	1.34	2.01	1552957.0	105279996.75	1537
2014-08-11	66.25	67.0	65.75	66.54	0.51	0.77	401860.0	26736102.0	583
2014-08-10	67.25	67.75	65.75	66.03	-0.58	-0.87	653812.0	43618723.0	791
2014-08-07	65.5	68.0	65.5	66.61	0.97	1.48	1110011.0	74170386.5	1277
2014-08-06	65.75	66.0	65.5	65.64	-0.02	-0.03	316554.0	20781558.0	475
2014-08-05	65.25	67.0	65.0	65.66	0.59	0.91	1541742.0	101792431.5	1510
2014-08-04	64.5	65.25	64.0	65.07	0.78	1.21	386222.0	24963798.75	514
2014-08-03	63.75	64.75	63.75	64.29	0.7	1.1	202097.0	12993537.0	368
2014-07-24	63.75	64.75	63.25	63.59	-0.46	-0.72	348462.0	22326902.75	568
2014-07-23	63.25	64.25	62.75	64.05	0.67	1.06	271705.0	17268820.5	505
2014-07-22	63.0	63.75	62.5	63.38	1.17	1.88	261269.0	16469390.75	448
2014-07-21	62.75	63.25	62.0	62.21	-0.51	-0.81	293977.0	18417028.0	438
2014-07-20	64.25	64.25	62.5	62.72	-1.89	-2.93	468416.0	29591562.25	709
2014-07-17	65.5	65.75	64.5	64.61	-0.6	-0.92	178114.0	11571105.25	326
2014-07-16	65.0	66.25	64.75	65.21	-0.07	-0.11	198318.0	13012513.0	341
2014-07-15	65.0	65.5	64.75	65.28	0.03	0.05	165264.0	10755698.0	358
2014-07-14	65.75	65.75	65.0	65.25	-0.04	-0.06	262153.0	17074043.25	445
2014-07-13	65.0	65.75	64.5	65.29	0.59	0.91	516679.0	33740156.5	757
2014-07-10	66.5	66.75	64.5	64.7	-1.5	-2.27	670057.0	43964287.75	951
2014-07-09	65.75	67.25	64.75	66.2	1.17	1.8	1500716.0	99673815.75	1627
2014-07-08	64.5	65.5	64.25	65.03	0.45	0.7	310399.0	20110088.75	466
2014-07-07	65.0	65.0	64.25	64.58	-0.45	-0.69	329062.0	21258628.5	494
2014-07-06	66.0	66.25	64.75	65.03	-1.2	-1.81	331972.0	21761319.25	643
2014-07-03	65.0	67.5	64.5	66.23	1.23	1.89	1828027.0	121566918.0	1964
2014-07-02	63.25	66.0	63.25	65.0	1.97	3.13	724378.0	47152371.0	1010
2014-07-01	62.5	63.25	62.0	63.03	0.84	1.35	166304.0	10448068.5	319
2014-06-30	62.25	63.0	62.0	62.19	-0.26	-0.42	172447.0	10771106.75	326
2014-06-29	63.25	63.25	62.0	62.45	-0.58	-0.92	270761.0	16946457.0	413
2014-06-26	64.25	64.5	62.75	63.03	0.66	1.06	653783.0	41670790.5	897
2014-06-25	61.5	62.75	61.0	62.37	0.94	1.53	364434.0	22642543.25	589
2014-06-24	62.0	62.25	59.75	61.43	-0.49	-0.79	534460.0	32662659.5	857
2014-06-23	62.75	62.75	60.75	61.92	-0.71	-1.13	273013.0	16843362.25	521
2014-06-22	63.0	63.75	62.5	62.63	-0.25	-0.4	305284.0	19258992.25	442
2014-06-19	63.75	64.25	62.5	62.88	-0.57	-0.9	379951.0	24132323.75	593
2014-06-18	63.75	64.5	63.25	63.45	1.34	2.16	777964.0	49675442.0	1216
2014-06-17	62.0	63.25	61.0	62.11	0.02	0.03	519040.0	32305885.0	854
2014-06-16	63.0	65.0	61.25	62.09	-0.53	-0.85	1025438.0	65081255.25	1615
2014-06-15	63.0	63.25	61.5	62.62	-1.61	-2.51	526571.0	32847547.5	937
2014-06-12	65.5	65.75	63.75	64.23	-1.15	-1.76	537698.0	34813022.0	750
2014-06-11	66.75	67.75	65.25	65.38	-1.08	-1.63	1108783.0	73700896.5	1297
2014-06-10	64.5	67.5	64.5	66.46	2.4	3.75	2589142.0	171993149.0	2877
2014-06-09	64.5	64.75	63.25	64.06	-0.22	-0.34	1397257.0	89636229.75	1294
2014-06-08	62.5	65.75	62.0	64.28	2.5	4.05	4918825.0	314162661.75	3681
2014-06-05	61.0	62.25	60.0	61.78	0.79	1.3	1040342.0	63773534.75	1048
2014-06-04	61.25	61.5	60.75	60.99	-0.34	-0.55	115621.0	7061600.75	272
2014-06-03	61.0	62.0	61.0	61.33	-0.01	-0.02	259559.0	15963210.5	424
2014-06-02	60.75	61.5	60.25	61.34	0.62	1.02	302815.0	18490878.0	521
2014-06-01	60.75	61.5	60.75	60.72	-0.09	-0.15	315209.0	19244026.25	470
2014-05-29	62.0	62.25	60.75	60.81	-0.96	-1.55	352889.0	21607194.75	586
2014-05-28	62.0	62.75	61.5	61.77	-0.18	-0.29	497617.0	30914811.75	539
2014-05-27	62.0	62.5	61.75	61.95	-0.31	-0.5	399335.0	24759407.5	472
2014-05-26	61.75	62.75	61.75	62.26	0.54	0.87	314270.0	19569824.0	430
2014-05-25	62.0	62.0	61.0	61.72	-0.47	-0.76	301192.0	18530022.75	428
2014-05-22	62.5	63.0	61.75	62.19	-0.34	-0.54	638426.0	39732215.5	580
2014-05-21	61.25	63.0	60.75	62.53	1.41	2.31	785160.0	48957407.75	941
2014-05-20	61.25	62.0	60.75	61.12	-0.15	-0.24	191690.0	11718406.0	412
2014-05-19	61.75	62.0	60.5	61.27	-0.61	-0.99	475673.0	29075324.5	698
2014-05-18	62.5	62.75	61.75	61.88	-0.91	-1.45	405522.0	25150168.5	656
2014-05-15	63.75	64.0	62.25	62.79	-1.22	-1.91	444968.0	28140878.0	561
2014-05-14	64.0	65.0	63.75	64.01	0.27	0.42	611350.0	39289506.5	751
2014-05-13	62.5	63.75	62.5	63.74	1.11	1.77	599978.0	37942854.75	690
2014-05-12	62.5	63.0	62.0	62.63	0.26	0.42	317068.0	19798093.5	467
2014-05-11	63.25	63.5	61.5	62.37	-0.88	-1.39	939398.0	58624409.5	881
2014-05-08	63.25	63.75	62.75	63.25	-0.18	-0.28	532890.0	33697673.5	590
2014-05-07	63.75	64.0	62.75	63.43	-0.67	-1.05	673764.0	42582586.25	908
2014-05-06	64.0	65.25	63.75	64.1	0.01	0.02	663206.0	42761831.0	948
2014-05-05	64.25	64.75	63.25	64.09	-0.15	-0.23	329753.0	21130280.25	744
2014-05-04	65.0	65.75	64.25	64.24	-0.71	-1.09	860989.0	55704728.75	1341
2014-05-01	64.0	65.75	63.5	64.95	1.17	1.83	1496138.0	97239802.25	1937
2014-04-30	61.0	65.75	60.75	63.78	2.66	4.35	2940720.0	187475817.0	3201
2014-04-29	60.5	61.25	60.5	61.12	0.84	1.39	512668.0	31196949.5	810
2014-04-28	59.75	60.5	59.25	60.28	0.24	0.4	446620.0	26858975.5	721
2014-04-27	61.0	61.75	59.5	60.04	-1.24	-2.02	729682.0	43910415.0	903
2014-04-24	62.0	62.0	60.75	61.28	-0.75	-1.21	605267.0	37193911.0	832
2014-04-23	62.5	63.5	60.25	62.03	0.04	0.06	1405480.0	87574950.0	1636
2014-04-22	60.75	62.5	60.25	61.99	1.51	2.5	1635142.0	99877527.0	1685
2014-04-21	58.25	61.0	57.25	60.48	2.08	3.56	1564312.0	92932345.25	1634
2014-04-20	58.5	59.5	57.5	58.4	0.17	0.29	1084890.0	63431363.0	1009
2014-04-17	59.5	59.5	58.0	58.23	-0.96	-1.62	725818.0	42400055.0	1078
2014-04-16	60.0	60.5	58.25	59.19	-0.21	-0.35	1382858.0	82465094.0	1552
2014-04-15	56.75	60.75	56.5	59.4	3.29	5.86	3220978.0	188454014.5	3195
2014-04-14	54.25	56.5	54.0	56.11	2.57	4.8	1940723.0	107292441.25	1900
2014-04-13	51.25	54.75	51.25	53.54	1.66	3.2	2506861.0	134524014.5	2026
2014-04-10	52.5	52.75	51.25	51.88	-0.62	-1.18	1240045.0	64091280.25	1272
2014-04-09	54.25	54.5	51.5	52.5	-1.88	-3.46	1518811.0	81140623.25	1627
2014-04-08	54.5	55.25	53.75	54.38	0.21	0.39	1394231.0	75864066.5	1410
2014-04-07	53.0	55.75	52.25	54.17	1.25	2.36	3119993.0	168924819.5	3062
2014-04-06	51.0	53.75	50.75	52.92	1.67	3.26	2966189.0	154479708.25	2619
2014-04-03	51.0	52.0	51.0	51.25	0.62	1.22	3025586.0	156019699.5	2966
2014-04-02	49.8	50.75	49.4	50.63	0.84	1.69	2072941.0	103476422.75	1803
2014-04-01	50.0	50.2	49.4	49.79	0.62	1.26	2841454.0	141745953.5	2587
2014-03-31	48.3	49.6	48.1	49.17	1.25	2.61	2577239.0	125863300.0	2032
2014-03-30	47.9	48.5	47.7	47.92	0.0	0.0	2058550.0	99228304.25	1422
2014-03-27	47.9	48.3	47.5	47.92	-0.21	-0.44	768425.0	36835405.75	716
2014-03-26	47.9	48.3	47.7	48.13	0.21	0.44	641317.0	30797907.5	518
2014-03-25	47.7	47.9	47.5	47.92	0.0	0.0	479704.0	22929131.75	478
2014-03-24	47.7	48.1	47.3	47.92	0.21	0.44	1249520.0	59632178.25	827
2014-03-23	47.3	47.9	47.3	47.71	0.63	1.34	759470.0	36155060.5	706
2014-03-20	47.3	47.5	47.1	47.08	-0.21	-0.44	542720.0	25652394.25	686
2014-03-19	47.5	47.7	47.1	47.29	-0.21	-0.44	459388.0	21748117.25	632
2014-03-18	47.5	47.9	47.3	47.5	0.0	0.0	708728.0	33682382.0	843
2014-03-17	47.9	48.1	47.3	47.5	-0.42	-0.88	1007108.0	48021549.75	897
2014-03-16	47.7	48.1	47.5	47.92	0.21	0.44	725460.0	34702932.5	803
2014-03-13	47.9	48.5	47.5	47.71	-0.21	-0.44	1181676.0	56754076.75	1019
2014-03-12	48.1	48.3	47.7	47.92	-0.41	-0.85	1183303.0	56763485.25	950
2014-03-11	48.5	49.2	48.1	48.33	-0.21	-0.43	2198882.0	106988721.75	1479
2014-03-10	47.9	49.2	47.7	48.54	0.41	0.85	3322219.0	161291089.0	2164
2014-03-09	47.7	48.5	47.5	48.13	0.42	0.88	3009156.0	145015488.5	1653
2014-03-06	47.7	48.1	47.1	47.71	0.0	0.0	1829138.0	87283869.25	1385
2014-03-05	48.3	48.5	47.1	47.71	-0.21	-0.44	2821789.0	134576316.5	1804
2014-03-04	47.1	48.5	47.1	47.92	1.04	2.22	3418560.0	164366976.75	2349
2014-03-03	47.3	47.5	46.7	46.88	-0.41	-0.87	851892.0	40079377.5	1162
2014-03-02	48.1	48.3	47.1	47.29	-0.84	-1.75	2344374.0	111886396.75	2006
2014-02-27	47.3	48.5	47.3	48.13	0.84	1.78	2937707.0	140648244.5	2429
2014-02-26	47.3	47.9	47.1	47.29	0.0	0.0	1355386.0	64306756.25	1787
2014-02-25	47.3	47.9	47.1	47.29	0.0	0.0	1193125.0	56493277.0	1444
2014-02-24	47.5	47.7	47.1	47.29	-0.42	-0.88	802949.0	38042558.75	854
2014-02-23	47.3	48.3	47.3	47.71	0.63	1.34	1202128.0	57386024.75	1310
2014-02-20	46.9	47.5	46.9	47.08	0.2	0.43	1076171.0	50826466.25	1323
2014-02-19	46.5	47.3	46.5	46.88	0.63	1.36	1147204.0	53928081.75	1461
2014-02-18	46.5	46.7	46.3	46.25	0.0	0.0	584868.0	27156689.25	865
2014-02-17	47.1	47.7	46.3	46.25	-0.83	-1.76	1809870.0	85051991.25	1662
2014-02-16	46.9	48.3	46.7	47.08	0.83	1.79	4827571.0	229766068.5	4074
2014-02-13	45.8	47.1	45.4	46.25	0.62	1.36	2573042.0	119636904.5	2711
2014-02-12	46.0	46.0	45.6	45.63	0.0	0.0	460855.0	21122069.75	869
2014-02-11	46.3	46.3	45.6	45.63	-0.41	-0.89	522895.0	24010786.25	947
2014-02-10	46.5	46.5	45.8	46.04	-0.42	-0.9	766434.0	35329016.5	1064
2014-02-09	46.0	46.9	45.8	46.46	0.63	1.37	1738885.0	80773765.0	1850
2014-02-06	46.0	46.3	45.6	45.83	0.0	0.0	952027.0	43686878.0	1319
2014-02-05	45.4	46.0	45.4	45.83	0.41	0.9	664967.0	30391830.0	1123
2014-02-04	44.8	45.4	44.6	45.42	0.0	0.0	565891.0	25514678.25	1121
2014-02-03	45.6	45.8	45.2	45.42	-0.21	-0.46	752482.0	34227867.75	1155
2014-02-02	45.8	46.3	45.6	45.63	-0.2	-0.44	690467.0	31659028.5	1140
2014-01-30	46.3	46.3	45.6	45.83	-0.42	-0.91	549095.0	25216541.0	1247
2014-01-29	46.5	46.9	46.0	46.25	0.0	0.0	629413.0	29203115.0	1255
2014-01-28	46.9	47.1	45.6	46.25	-0.42	-0.9	1971073.0	91334039.5	2429
2014-01-27	45.4	47.9	45.4	46.67	1.46	3.23	4769615.0	223671535.5	4924
2014-01-26	45.0	45.6	44.4	45.21	-0.62	-1.35	986095.0	44521596.75	2258
2014-01-23	45.6	46.0	45.4	45.83	0.0	0.0	876055.0	40084111.25	2069
2014-01-22	46.5	46.7	45.4	45.83	-0.42	-0.91	1224043.0	56286861.75	2184
2014-01-21	46.7	46.7	45.8	46.25	-0.21	-0.45	1255986.0	57912369.5	2304
2014-01-20	47.3	47.5	46.5	46.46	-0.83	-1.76	1101688.0	51725533.5	2089
2014-01-19	46.9	48.8	46.7	47.29	0.41	0.87	2815519.0	134662297.75	3800
2014-01-16	47.5	47.9	46.7	46.88	-0.83	-1.74	2166889.0	102288351.75	3410
2014-01-15	50.0	50.0	47.5	47.71	-2.08	-4.18	6869453.0	332833939.75	7186
2014-01-14	46.5	51.25	46.5	49.79	3.12	6.69	14485856.0	718853699.0	13885
2014-01-13	46.0	46.9	45.8	46.67	0.42	0.91	2813041.0	130660532.5	3802
2014-01-12	45.4	47.1	44.8	46.25	0.62	1.36	5518888.0	255575502.5	6151
2014-01-09	46.5	46.5	45.2	45.63	-0.83	-1.79	2446920.0	112056035.75	4875
2014-01-08	47.3	47.7	46.0	46.46	-0.62	-1.32	2566349.0	119963889.25	5477
2014-01-07	48.8	48.8	47.1	47.08	-1.46	-3.01	3110760.0	149205828.5	6056
2014-01-06	47.1	49.8	47.1	48.54	0.83	1.74	9032243.0	438626333.5	15243
2014-01-05	51.25	52.0	47.7	47.71	-5.21	-9.85	14847436.0	739035784.5	34054
2014-01-02	61.75	61.75	52.5	52.92	-5.21	-8.96	34794194.0	1942076795.0	72840
2014-01-01	58.25	58.25	58.25	58.13	5.21	9.85	883122.0	51331466.25	6544
2013-12-31	53.0	53.0	53.0	52.92	4.79	9.95	1212025.0	64136333.5	4721
2013-12-30	48.1	48.1	48.1	48.13	4.38	10.01	1149018.0	55296491.25	2855
2013-12-29	43.8	43.8	43.8	43.75	3.92	9.84	376799.0	16484947.5	2627
2013-12-26	39.8	39.8	39.8	39.83	3.58	9.88	123970.0	4938122.4	2407
2013-12-25	36.3	36.3	36.3	36.25	3.25	9.85	72838.0	2640363.0	1825
2013-12-24	33.0	33.0	33.0	33.0	33.0	0.0	59958.0	1978614.0	1468
