# Supplementary material for: Effective short-term forecasts of Saudi stock price trends using technical indicators and large-scale multivariate time series
Source: PeerJ Comput Sci. 2023 Jan 6;9:e1205. doi: 10.7717/peerj-cs.1205 (PMC10280263; doi:10.7717/peerj-cs.1205)
Supplement: Supplemental Information 3 [file peerj-cs-09-1205-s003.zip › TASI Dataset 2021/CHEMICAL_2230.csv]

date	open	high	low	close	change	change_percent	volume_traded	value_traded_SAR	number_trades
2020-03-19	19.88	20.8	19.88	20.8	0.92	4.63	249226.0	5067556.12	555
2020-03-18	19.98	20.38	19.7	19.88	-0.18	-0.9	200024.0	3990602.5	403
2020-03-17	19.3	20.28	19.3	20.06	0.26	1.31	122478.0	2438562.86	245
2020-03-16	19.96	20.06	19.8	19.8	-0.16	-0.8	147424.0	2931125.82	259
2020-03-15	20.52	20.98	19.96	19.96	-0.28	-1.38	162664.0	3273293.76	302
2020-03-12	19.98	20.4	19.6	20.24	-0.24	-1.17	197190.0	3965687.04	294
2020-03-11	20.74	21.04	20.34	20.48	-0.24	-1.16	264122.0	5468294.64	390
2020-03-10	20.9	21.2	19.8	20.72	1.12	5.71	394071.0	8008262.22	523
2020-03-09	19.5	20.2	19.5	19.6	-1.78	-8.33	289442.0	5712088.04	443
2020-03-08	22.0	22.0	20.36	21.38	-0.92	-4.13	372907.0	7877874.44	601
2020-03-05	22.68	22.84	22.3	22.3	-0.26	-1.15	129459.0	2933010.94	215
2020-03-04	22.3	22.56	22.26	22.56	0.0	0.0	132392.0	2959627.36	308
2020-03-03	22.04	22.56	22.04	22.56	0.66	3.01	150445.0	3367586.3	304
2020-03-02	22.04	22.4	21.9	21.9	-0.1	-0.45	240700.0	5340407.74	353
2020-03-01	22.4	22.4	21.8	22.0	-0.68	-3.0	269897.0	5931838.82	457
2020-02-27	22.9	22.9	22.64	22.68	-0.28	-1.22	217434.0	4939956.66	324
2020-02-26	23.2	23.38	22.94	22.96	-0.52	-2.21	411431.0	9502419.44	538
2020-02-25	24.04	24.1	23.48	23.48	-0.64	-2.65	320476.0	7632509.36	444
2020-02-24	24.9	25.0	24.12	24.12	-0.72	-2.9	179913.0	4422170.86	324
2020-02-23	24.9	24.94	24.78	24.84	-0.06	-0.24	180962.0	4496069.3	207
2020-02-20	24.74	25.05	24.74	24.9	0.14	0.57	185897.0	4637967.71	271
2020-02-19	24.4	24.9	24.4	24.76	0.36	1.48	187228.0	4611793.42	374
2020-02-18	24.7	24.72	24.38	24.4	-0.36	-1.45	126166.0	3091803.26	257
2020-02-17	24.5	24.82	24.5	24.76	0.24	0.98	63436.0	1571071.84	122
2020-02-16	24.7	24.7	24.5	24.52	-0.3	-1.21	50765.0	1248329.64	159
2020-02-13	24.9	24.9	24.54	24.82	-0.08	-0.32	50343.0	1245878.74	140
2020-02-12	25.2	25.2	24.74	24.9	-0.15	-0.6	95988.0	2395736.81	223
2020-02-11	24.7	25.25	24.54	25.05	0.27	1.09	231319.0	5788999.85	501
2020-02-10	24.82	25.15	24.7	24.78	-0.12	-0.48	141293.0	3526773.13	252
2020-02-09	24.5	24.9	24.32	24.9	0.08	0.32	123598.0	3035989.78	225
2020-02-06	25.15	25.15	24.82	24.82	-0.28	-1.12	101181.0	2525118.56	212
2020-02-05	25.1	25.8	24.96	25.1	0.1	0.4	345142.0	8765011.0	590
2020-02-04	24.64	25.0	24.64	25.0	0.34	1.38	102543.0	2553528.74	206
2020-02-03	24.86	24.98	24.5	24.66	-0.22	-0.88	162635.0	4016082.78	215
2020-02-02	24.98	25.0	24.6	24.88	-0.27	-1.07	93156.0	2316663.55	213
2020-01-30	25.05	25.25	24.98	25.15	0.05	0.2	138156.0	3466130.42	232
2020-01-29	24.8	25.5	24.8	25.1	0.26	1.05	248515.0	6267575.38	391
2020-01-28	24.76	24.84	24.5	24.84	-0.02	-0.08	96613.0	2386315.38	197
2020-01-27	25.05	25.2	24.82	24.86	-0.19	-0.76	93079.0	2327715.17	193
2020-01-26	25.05	25.2	24.96	25.05	0.0	0.0	119572.0	2995220.14	199
2020-01-23	25.35	25.35	25.0	25.05	-0.35	-1.38	182457.0	4586419.55	314
2020-01-22	25.5	25.65	25.35	25.4	-0.05	-0.2	215096.0	5484708.25	324
2020-01-21	25.0	25.55	25.0	25.45	0.35	1.39	444172.0	11238520.7	421
2020-01-20	25.25	25.3	25.0	25.1	-0.15	-0.59	167111.0	4205602.05	287
2020-01-19	24.8	25.45	24.78	25.25	0.51	2.06	475707.0	11969606.83	648
2020-01-16	24.56	24.8	24.56	24.74	0.18	0.73	163554.0	4040187.84	240
2020-01-15	24.76	24.8	24.56	24.56	-0.02	-0.08	175593.0	4333795.94	299
2020-01-14	24.34	24.9	24.34	24.58	0.3	1.24	441928.0	10884693.8	664
2020-01-13	24.08	24.36	24.08	24.28	0.26	1.08	164677.0	3997826.82	265
2020-01-12	23.84	24.02	23.8	24.02	0.28	1.18	201550.0	4820404.7	263
2020-01-09	23.86	23.86	23.64	23.74	0.38	1.63	122751.0	2910383.64	214
2020-01-08	23.42	23.6	23.3	23.36	-0.32	-1.35	153143.0	3581092.42	232
2020-01-07	23.66	23.8	23.62	23.68	0.08	0.34	76551.0	1812920.26	154
2020-01-06	23.52	23.86	23.44	23.6	-0.1	-0.42	137391.0	3243086.84	226
2020-01-05	23.96	23.96	23.7	23.7	-0.52	-2.15	306905.0	7298688.9	339
2020-01-02	24.34	24.36	24.22	24.22	-0.12	-0.49	107099.0	2600510.18	184
2020-01-01	23.96	24.46	23.92	24.34	0.36	1.5	256322.0	6214282.1	350
2019-12-31	24.02	24.12	23.94	23.98	-0.04	-0.17	102767.0	2465361.9	317
2019-12-30	24.28	24.28	24.02	24.02	-0.26	-1.07	140161.0	3387487.9	397
2019-12-29	24.14	24.4	24.12	24.28	0.3	1.25	173083.0	4202011.04	347
2019-12-26	23.62	24.22	23.62	23.98	0.36	1.52	515398.0	12368237.1	715
2019-12-25	23.72	23.72	23.52	23.62	-0.12	-0.51	148724.0	3511607.5	271
2019-12-24	23.58	23.78	23.58	23.74	0.16	0.68	196298.0	4649499.6	338
2019-12-23	23.62	23.7	23.5	23.58	-0.06	-0.25	359902.0	8486529.04	353
2019-12-22	23.64	23.68	23.44	23.64	-0.04	-0.17	146544.0	3453096.46	255
2019-12-19	23.36	23.88	23.36	23.68	0.48	2.07	347428.0	8197839.38	549
2019-12-18	23.14	23.2	22.98	23.2	0.1	0.43	169417.0	3914587.3	233
2019-12-17	22.82	23.2	22.8	23.1	0.32	1.4	445466.0	10266790.96	528
2019-12-16	22.4	22.86	22.4	22.78	0.48	2.15	441829.0	10029353.54	617
2019-12-15	22.4	22.4	22.18	22.3	-0.1	-0.45	182971.0	4069626.38	260
2019-12-12	22.38	22.44	22.28	22.4	0.02	0.09	109710.0	2451459.08	186
2019-12-11	22.5	22.56	22.2	22.38	0.04	0.18	298662.0	6660022.26	359
2019-12-10	22.5	22.54	22.34	22.34	-0.2	-0.89	43833.0	984360.8	167
2019-12-09	22.62	22.7	22.5	22.54	0.14	0.63	161782.0	3656629.2	234
2019-12-08	22.34	22.6	22.34	22.4	0.1	0.45	70642.0	1587975.66	211
2019-12-05	22.3	22.36	22.2	22.3	0.08	0.36	63726.0	1421216.74	157
2019-12-04	22.38	22.38	22.18	22.22	-0.18	-0.8	87266.0	1939658.2	218
2019-12-03	22.42	22.58	22.4	22.4	0.0	0.0	89493.0	2009312.18	186
2019-12-02	22.4	22.4	22.24	22.4	0.14	0.63	30717.0	685674.96	110
2019-12-01	22.46	22.46	22.26	22.26	0.04	0.18	32575.0	727716.4	92
2019-11-28	22.4	22.42	22.22	22.22	0.0	0.0	61830.0	1378341.4	166
2019-11-27	22.2	22.38	22.2	22.22	0.02	0.09	42701.0	950557.14	150
2019-11-26	22.3	22.3	22.2	22.2	-0.06	-0.27	61450.0	1365349.8	134
2019-11-25	22.4	22.4	22.0	22.26	-0.24	-1.07	157743.0	3506561.22	342
2019-11-24	22.7	22.7	22.5	22.5	-0.14	-0.62	149016.0	3364946.2	206
2019-11-21	22.78	22.78	22.56	22.64	-0.14	-0.61	195738.0	4433091.06	369
2019-11-20	22.76	22.92	22.68	22.78	0.04	0.18	271167.0	6173012.76	283
2019-11-19	23.02	23.02	22.74	22.74	-0.3	-1.3	311468.0	7120511.14	423
2019-11-18	23.2	23.38	23.02	23.04	-0.26	-1.12	70554.0	1634971.9	180
2019-11-17	23.24	23.3	23.22	23.3	-0.06	-0.26	12152.0	282512.72	59
2019-11-14	23.5	23.52	23.16	23.36	0.0	0.0	36649.0	856165.7	127
2019-11-13	23.44	23.5	23.2	23.36	-0.14	-0.6	32553.0	760306.16	165
2019-11-12	23.5	23.62	23.42	23.5	-0.04	-0.17	59669.0	1402914.94	128
2019-11-11	23.6	23.64	23.54	23.54	0.04	0.17	117703.0	2776967.38	83
2019-11-10	23.82	24.0	23.5	23.5	-0.2	-0.84	67563.0	1598421.18	183
2019-11-07	23.3	23.8	23.3	23.7	0.4	1.72	93057.0	2193351.62	261
2019-11-06	23.34	23.34	23.1	23.3	-0.06	-0.26	57355.0	1332532.8	127
2019-11-05	23.2	23.36	23.2	23.36	0.12	0.52	19852.0	463128.5	83
2019-11-04	23.26	23.4	23.14	23.24	0.18	0.78	68027.0	1579814.94	202
2019-11-03	23.9	23.92	23.06	23.06	-1.08	-4.47	90707.0	2138894.56	236
2019-10-31	24.5	24.5	24.14	24.14	-0.34	-1.39	66464.0	1616827.12	166
2019-10-30	24.22	24.54	24.22	24.48	0.3	1.24	56887.0	1389156.12	206
2019-10-29	24.18	24.18	24.0	24.18	-0.02	-0.08	48454.0	1167208.74	141
2019-10-28	24.26	24.26	24.0	24.2	-0.14	-0.58	39073.0	943033.92	135
2019-10-27	24.26	24.4	24.22	24.34	-0.18	-0.73	72931.0	1773338.34	160
2019-10-24	24.14	24.52	24.12	24.52	0.42	1.74	77231.0	1880122.68	241
2019-10-23	24.28	24.44	24.1	24.1	-0.24	-0.99	45190.0	1100482.48	79
2019-10-22	24.34	24.4	24.3	24.34	0.0	0.0	32949.0	801509.68	100
2019-10-21	24.02	24.34	24.02	24.34	0.12	0.5	62927.0	1520631.72	160
2019-10-20	24.12	24.3	24.12	24.22	0.22	0.92	48323.0	1169777.72	133
2019-10-17	23.76	24.1	23.76	24.0	0.24	1.01	68154.0	1636830.16	177
2019-10-16	23.9	23.9	23.5	23.76	-0.22	-0.92	69969.0	1657241.68	142
2019-10-15	24.0	24.0	23.84	23.98	-0.02	-0.08	60073.0	1434295.0	130
2019-10-14	24.0	24.08	23.92	24.0	0.0	0.0	59162.0	1419061.1	136
2019-10-13	24.26	24.26	24.0	24.0	-0.02	-0.08	67020.0	1610262.46	123
2019-10-10	24.5	24.5	23.88	24.02	-0.44	-1.8	83379.0	2006275.8	213
2019-10-09	24.74	24.74	24.46	24.46	-0.28	-1.13	113463.0	2784200.48	137
2019-10-08	24.64	24.84	24.56	24.74	0.0	0.0	123908.0	3058000.88	240
2019-10-07	24.7	24.74	24.66	24.74	0.08	0.32	38002.0	938968.52	133
2019-10-06	24.68	24.9	24.56	24.66	0.12	0.49	130202.0	3218869.28	301
2019-10-03	24.9	24.9	24.02	24.54	-0.46	-1.84	621356.0	15237935.28	617
2019-10-02	25.75	25.8	25.0	25.0	-1.0	-3.85	442610.0	11194430.4	578
2019-10-01	26.05	26.1	25.85	26.0	0.0	0.0	142931.0	3710369.2	219
2019-09-30	26.2	26.3	25.95	26.0	0.0	0.0	224846.0	5863651.3	361
2019-09-29	25.8	26.1	25.8	26.0	0.1	0.39	113906.0	2957538.85	263
2019-09-26	26.3	26.8	25.85	25.9	-0.6	-2.26	184353.0	4853391.25	395
2019-09-25	26.0	26.95	26.0	26.5	0.3	1.15	454255.0	12083021.65	751
2019-09-24	25.95	26.25	25.8	26.2	0.35	1.35	239428.0	6231157.75	431
2019-09-22	25.4	26.1	25.4	25.85	-0.15	-0.58	221790.0	5703484.2	471
2019-09-19	26.2	26.35	25.6	26.0	-0.4	-1.52	482305.0	12510513.1	857
2019-09-18	24.3	26.9	24.3	26.4	1.92	7.84	704649.0	18272741.23	992
2019-09-17	24.93	25.01	24.29	24.48	-0.3	-1.21	711713.0	17582461.05	618
2019-09-16	26.36	26.36	24.74	24.78	-1.46	-5.56	588490.0	14995231.75	678
2019-09-15	26.24	26.36	25.87	26.24	-0.23	-0.87	368476.0	9638413.4	334
2019-09-12	25.76	26.54	25.76	26.47	0.9	3.52	249422.0	6546031.15	351
2019-09-11	26.36	26.36	25.57	25.57	-0.79	-3.0	339967.0	8780828.95	406
2019-09-10	27.11	27.14	26.32	26.36	-0.6	-2.23	405427.0	10822610.2	444
2019-09-09	26.84	27.4	26.69	26.96	0.38	1.43	916327.0	24714923.0	994
2019-09-08	25.72	26.62	25.64	26.58	0.94	3.67	423566.0	11139580.05	453
2019-09-05	25.46	25.64	25.19	25.64	0.22	0.87	215151.0	5481327.95	255
2019-09-04	25.34	25.42	25.27	25.42	0.11	0.43	235258.0	5959824.55	192
2019-09-03	25.12	25.38	25.12	25.31	0.12	0.48	102403.0	2585672.3	144
2019-09-02	25.16	25.19	24.82	25.19	0.03	0.12	108877.0	2718647.2	198
2019-09-01	25.27	25.42	25.04	25.16	0.19	0.76	158293.0	3994337.05	226
2019-08-29	24.82	25.27	24.82	24.97	0.15	0.6	183264.0	4598792.0	284
2019-08-28	24.56	24.82	24.52	24.82	0.11	0.45	236865.0	5856224.2	221
2019-08-27	24.67	24.82	24.22	24.71	0.23	0.94	385061.0	9484755.1	566
2019-08-26	24.11	24.48	24.03	24.48	0.37	1.53	43144.0	1043695.45	138
2019-08-25	24.03	24.18	23.99	24.11	-0.18	-0.74	131405.0	3159874.95	160
2019-08-22	24.18	24.37	23.99	24.29	0.11	0.45	109069.0	2637941.35	174
2019-08-21	24.37	24.41	24.18	24.18	-0.26	-1.06	35631.0	866751.25	98
2019-08-20	24.56	24.82	24.41	24.44	0.0	0.0	185080.0	4555920.8	280
2019-08-19	24.07	24.44	24.03	24.44	0.3	1.24	207528.0	5035915.8	235
2019-08-18	24.37	24.41	23.92	24.14	-0.3	-1.23	101700.0	2449905.2	156
2019-08-08	24.11	24.71	24.07	24.44	0.15	0.62	235495.0	5741583.5	829
2019-08-07	24.52	24.52	23.99	24.29	-0.04	-0.16	217073.0	5249183.15	283
2019-08-06	23.88	24.52	23.77	24.33	0.37	1.54	188845.0	4568239.85	247
2019-08-05	23.84	24.07	23.84	23.96	0.04	0.17	164257.0	3930113.9	112
2019-08-04	23.84	23.96	23.84	23.92	0.08	0.34	75414.0	1799707.55	80
2019-08-01	23.92	23.92	23.84	23.84	-0.15	-0.63	31755.0	758636.3	55
2019-07-31	23.84	23.99	23.84	23.99	0.03	0.13	32037.0	764741.8	49
2019-07-30	23.99	23.99	23.81	23.96	0.04	0.17	39983.0	954860.55	54
2019-07-29	24.11	24.14	23.92	23.92	-0.22	-0.91	45583.0	1095446.95	79
2019-07-28	23.92	24.18	23.69	24.14	0.26	1.09	86460.0	2072250.1	111
2019-07-25	23.77	23.88	23.77	23.88	0.26	1.1	40286.0	959027.45	54
2019-07-24	23.66	23.88	23.62	23.62	-0.04	-0.17	53091.0	1257349.35	57
2019-07-23	23.99	23.99	23.66	23.66	-0.33	-1.38	60845.0	1443690.3	107
2019-07-22	24.14	24.14	23.99	23.99	-0.19	-0.79	32781.0	788546.35	64
2019-07-21	23.99	24.37	23.99	24.18	-0.26	-1.06	88767.0	2139744.75	137
2019-07-18	24.48	24.52	24.41	24.44	-0.04	-0.16	104912.0	2567078.15	149
2019-07-17	24.63	24.63	24.48	24.48	-0.08	-0.33	38017.0	932067.2	60
2019-07-16	24.44	24.59	24.44	24.56	-0.11	-0.45	101919.0	2499636.85	97
2019-07-15	24.67	24.67	24.37	24.67	0.0	0.0	68287.0	1673202.55	84
2019-07-14	24.56	24.74	24.44	24.67	0.3	1.23	225678.0	5556355.3	218
2019-07-11	24.03	24.44	24.03	24.37	0.34	1.41	224392.0	5449964.65	263
2019-07-10	23.32	24.03	23.24	24.03	0.71	3.04	299761.0	7089741.4	329
2019-07-09	23.28	23.36	23.24	23.32	-0.07	-0.3	37065.0	863297.15	52
2019-07-08	23.24	23.39	23.24	23.39	0.03	0.13	36267.0	844127.35	43
2019-07-07	23.28	23.36	23.28	23.36	0.0	0.0	55345.0	1291369.85	62
2019-07-04	23.47	23.47	23.32	23.36	0.19	0.82	88995.0	2083307.5	115
2019-07-03	23.17	23.24	23.13	23.17	-0.22	-0.94	135441.0	3137223.4	166
2019-07-02	23.24	23.47	23.24	23.39	0.0	0.0	43592.0	1015513.95	106
2019-07-01	23.21	23.51	23.17	23.39	0.18	0.78	97654.0	2287661.35	130
2019-06-30	23.24	23.24	23.17	23.21	-0.03	-0.13	110122.0	2557485.45	174
2019-06-27	23.24	23.24	23.17	23.24	0.0	0.0	120610.0	2801463.85	109
2019-06-26	23.28	23.39	23.21	23.24	-0.04	-0.17	155891.0	3630033.45	91
2019-06-25	23.24	23.28	23.13	23.28	0.11	0.47	47029.0	1093150.6	86
2019-06-24	23.24	23.32	23.06	23.17	-0.07	-0.3	120505.0	2790964.1	174
2019-06-23	23.43	23.47	23.24	23.24	-0.19	-0.81	175864.0	4099004.5	151
2019-06-20	23.36	23.69	23.24	23.43	0.0	0.0	323162.0	7590863.55	493
2019-06-19	23.66	23.66	23.39	23.43	-0.23	-0.97	60391.0	1417992.35	188
2019-06-18	23.54	23.69	23.39	23.66	0.12	0.51	175338.0	4122725.05	248
2019-06-17	23.24	23.54	23.24	23.54	0.41	1.77	211162.0	4937792.15	177
2019-06-16	23.24	23.39	23.13	23.13	-0.08	-0.34	58472.0	1358663.1	102
2019-06-13	23.24	23.24	23.09	23.21	-0.11	-0.47	94503.0	2192972.9	153
2019-06-12	23.62	23.62	22.49	23.32	-0.26	-1.1	244099.0	5683449.4	286
2019-06-11	23.21	23.58	23.21	23.58	0.37	1.59	175724.0	4097268.3	225
2019-06-10	23.28	23.28	23.21	23.21	-0.03	-0.13	174471.0	4054343.25	160
2019-06-09	23.39	23.43	23.17	23.24	0.07	0.3	98134.0	2283953.55	166
2019-05-30	23.54	23.66	23.09	23.17	-0.07	-0.3	152917.0	3553971.25	165
2019-05-29	23.47	23.47	23.24	23.24	-0.42	-1.78	30263.0	705929.05	102
2019-05-28	22.91	23.66	22.91	23.66	0.75	3.27	277272.0	6541753.15	367
2019-05-27	22.79	22.91	22.76	22.91	0.08	0.35	44648.0	1019800.85	115
2019-05-26	22.87	22.94	22.79	22.83	-0.34	-1.47	82708.0	1888950.95	111
2019-05-23	23.24	23.24	22.94	23.17	-0.26	-1.11	34578.0	797482.8	107
2019-05-22	23.36	23.58	23.36	23.43	0.34	1.47	22007.0	515234.2	85
2019-05-21	23.17	23.24	23.09	23.09	-0.08	-0.35	24067.0	557290.4	97
2019-05-20	23.62	23.62	22.76	23.17	0.3	1.31	61952.0	1421211.65	154
2019-05-19	22.98	23.39	22.72	22.87	-0.82	-3.46	46736.0	1078345.2	143
2019-05-16	23.24	23.69	23.24	23.69	0.26	1.11	114696.0	2713541.3	95
2019-05-15	23.54	23.77	23.24	23.43	0.34	1.47	85989.0	2024505.9	116
2019-05-14	23.51	23.77	22.49	23.09	-0.23	-0.99	78172.0	1818146.65	200
2019-05-13	24.22	24.37	23.32	23.32	-0.94	-3.87	102191.0	2437168.45	192
2019-05-12	24.44	24.44	24.22	24.26	-0.41	-1.66	50571.0	1230957.7	103
2019-05-09	24.48	24.71	24.44	24.67	0.0	0.0	52014.0	1278311.95	90
2019-05-08	24.67	24.74	24.48	24.67	-0.15	-0.6	71082.0	1751401.95	107
2019-05-07	24.74	24.89	24.48	24.82	0.08	0.32	73959.0	1827309.65	130
2019-05-06	24.48	24.74	23.99	24.74	0.18	0.73	255401.0	6228595.4	143
2019-05-05	24.78	24.93	24.52	24.56	-0.18	-0.73	135735.0	3357854.45	126
2019-05-02	24.74	25.08	24.74	24.74	-0.15	-0.6	89698.0	2232236.5	140
2019-05-01	25.12	25.12	24.59	24.89	-0.19	-0.76	178750.0	4440307.3	202
2019-04-30	25.12	25.31	25.04	25.08	-0.04	-0.16	270404.0	6789489.65	362
2019-04-29	25.12	25.19	25.04	25.12	0.0	0.0	80050.0	2010170.55	171
2019-04-28	24.82	25.16	24.82	25.12	0.3	1.21	112418.0	2817174.25	106
2019-04-25	25.31	25.31	24.82	24.82	-0.49	-1.94	174908.0	4377397.9	219
2019-04-24	25.49	25.49	25.04	25.31	0.08	0.32	247573.0	6254041.3	312
2019-04-23	25.23	25.34	25.19	25.23	-0.23	-0.9	77279.0	1951600.35	135
2019-04-22	26.24	26.24	25.23	25.46	-0.9	-3.41	221109.0	5660333.45	363
2019-04-21	26.24	26.99	26.17	26.36	0.19	0.73	231948.0	6138684.45	332
2019-04-18	26.17	26.24	25.87	26.17	0.04	0.15	213436.0	5565957.45	195
2019-04-17	26.02	26.21	25.72	26.13	0.19	0.73	126724.0	3289291.35	221
2019-04-16	25.34	26.24	25.34	25.94	0.63	2.49	292086.0	7559832.25	503
2019-04-15	25.08	25.31	25.08	25.31	0.15	0.6	81604.0	2058211.6	184
2019-04-14	25.04	25.31	25.01	25.16	0.12	0.48	90334.0	2268350.9	164
2019-04-11	24.89	25.04	24.89	25.04	0.3	1.21	36946.0	922990.6	89
2019-04-10	25.04	25.04	24.74	24.74	-0.3	-1.2	123974.0	3088040.15	129
2019-04-09	25.01	25.12	25.01	25.04	0.0	0.0	198779.0	4984378.75	186
2019-04-08	24.97	25.04	24.82	25.04	0.07	0.28	44044.0	1097989.7	110
2019-04-07	24.82	25.04	24.82	24.97	0.19	0.77	77977.0	1944468.25	106
2019-04-04	24.37	24.82	24.37	24.78	0.41	1.68	299501.0	7382290.4	282
2019-04-03	24.33	24.41	24.22	24.37	0.04	0.16	94738.0	2303755.05	140
2019-04-02	24.18	24.37	24.18	24.33	0.04	0.16	44235.0	1072379.8	162
2019-04-01	24.33	24.33	24.14	24.29	0.0	0.0	97147.0	2351383.25	272
2019-03-31	24.59	24.59	24.26	24.29	-0.34	-1.38	91805.0	2241175.75	271
2019-03-28	25.46	25.46	24.63	24.63	-0.86	-3.37	273328.0	6799417.4	591
2019-03-27	24.56	25.49	24.07	25.49	0.67	2.7	301960.0	7399133.8	354
2019-03-26	24.74	24.82	24.59	24.82	0.08	0.32	52061.0	1285515.0	107
2019-03-25	24.67	24.74	24.59	24.74	0.11	0.45	48249.0	1191840.95	86
2019-03-24	24.74	24.74	24.63	24.63	-0.11	-0.44	19061.0	470398.15	46
2019-03-21	24.82	24.82	24.56	24.74	0.07	0.28	33468.0	824665.85	92
2019-03-20	24.78	24.82	24.67	24.67	-0.11	-0.44	13473.0	333402.75	54
2019-03-19	24.93	24.93	24.74	24.78	-0.3	-1.2	34003.0	843146.4	80
2019-03-18	24.71	25.08	24.67	25.08	0.34	1.37	150201.0	3716891.1	145
2019-03-17	24.37	25.01	24.37	24.74	-0.34	-1.36	79781.0	1975861.4	90
2019-03-14	24.44	25.08	24.29	25.08	0.71	2.91	389236.0	9628150.55	374
2019-03-13	24.22	24.37	24.18	24.37	0.19	0.79	61929.0	1504382.95	79
2019-03-12	24.22	24.26	24.14	24.18	-0.04	-0.17	68373.0	1652295.5	97
2019-03-11	24.18	24.33	24.18	24.22	0.0	0.0	23325.0	565116.8	71
2019-03-10	24.44	24.44	24.22	24.22	-0.22	-0.9	54026.0	1314586.45	101
2019-03-07	24.11	24.71	24.07	24.44	0.33	1.37	151722.0	3704641.4	210
2019-03-06	24.33	24.33	24.07	24.11	-0.22	-0.9	119704.0	2890763.3	134
2019-03-05	24.37	24.37	24.18	24.33	0.04	0.16	63387.0	1537440.8	102
2019-03-04	24.37	24.37	24.03	24.29	-0.15	-0.61	182023.0	4403019.55	261
2019-03-03	24.52	24.59	24.44	24.44	-0.23	-0.93	48852.0	1195615.85	62
2019-02-28	24.59	24.67	24.52	24.67	-0.04	-0.16	28917.0	710711.95	55
2019-02-27	24.67	24.71	24.63	24.71	0.19	0.77	22576.0	557015.95	48
2019-02-26	24.37	24.52	24.37	24.52	0.08	0.33	50274.0	1230602.3	153
2019-02-25	24.63	24.63	24.37	24.44	-0.3	-1.21	48000.0	1176551.95	55
2019-02-24	24.63	24.74	24.59	24.74	0.07	0.28	65854.0	1626937.9	65
2019-02-21	24.78	24.78	24.59	24.67	-0.07	-0.28	71117.0	1753749.8	69
2019-02-20	24.97	24.97	24.63	24.74	-0.12	-0.48	75431.0	1869318.5	140
2019-02-19	24.71	24.86	24.52	24.86	0.27	1.1	116136.0	2865061.95	87
2019-02-18	24.71	24.74	24.56	24.59	-0.15	-0.61	32493.0	801705.15	85
2019-02-17	24.86	24.86	24.37	24.74	-0.08	-0.32	38924.0	957597.9	71
2019-02-14	24.56	24.82	24.52	24.82	0.3	1.22	72875.0	1794716.9	161
2019-02-13	24.44	24.56	24.37	24.52	0.11	0.45	47884.0	1171692.7	107
2019-02-12	24.03	24.44	24.03	24.41	0.19	0.78	44839.0	1086212.8	84
2019-02-11	24.14	24.33	24.03	24.22	-0.15	-0.62	32005.0	774334.1	76
2019-02-10	24.41	24.48	24.22	24.37	-0.11	-0.45	17708.0	430624.05	60
2019-02-07	24.26	24.48	24.22	24.48	-0.08	-0.33	33523.0	815999.8	82
2019-02-06	24.67	24.93	24.14	24.56	-0.03	-0.12	72993.0	1788617.7	150
2019-02-05	24.48	24.63	24.48	24.59	0.11	0.45	19432.0	476970.45	72
2019-02-04	24.71	24.97	24.44	24.48	-0.08	-0.33	75908.0	1871224.9	156
2019-02-03	24.74	25.23	24.37	24.56	-0.33	-1.33	110981.0	2747056.45	190
2019-01-31	24.14	25.76	24.14	24.89	0.82	3.41	642301.0	16127080.1	910
2019-01-30	23.62	24.07	23.51	24.07	0.6	2.56	206583.0	4927343.6	265
2019-01-29	23.32	23.47	23.28	23.47	0.04	0.17	171927.0	4015124.4	130
2019-01-28	23.47	23.47	23.21	23.43	0.0	0.0	183124.0	4262275.4	233
2019-01-27	23.62	23.62	23.39	23.43	-0.19	-0.8	39240.0	921223.6	71
2019-01-24	23.62	23.62	23.47	23.62	0.08	0.34	25398.0	598034.95	56
2019-01-23	23.36	23.62	23.36	23.54	0.3	1.29	25447.0	598178.6	103
2019-01-22	23.58	23.58	23.24	23.24	-0.45	-1.9	19191.0	449470.4	70
2019-01-21	23.54	23.81	23.54	23.69	-0.12	-0.5	31371.0	744036.85	86
2019-01-20	23.69	23.81	23.54	23.81	0.15	0.63	45131.0	1066790.5	52
2019-01-17	23.62	23.84	23.54	23.66	-0.03	-0.13	20522.0	485811.65	79
2019-01-16	23.84	23.84	23.69	23.69	-0.08	-0.34	15284.0	363612.2	46
2019-01-15	23.84	23.99	23.77	23.77	0.04	0.17	53904.0	1285782.25	61
2019-01-14	24.11	24.18	23.73	23.73	-0.34	-1.41	81073.0	1947337.4	124
2019-01-13	23.36	24.07	23.24	24.07	0.71	3.04	285118.0	6796291.5	250
2019-01-10	22.87	23.54	22.87	23.36	0.6	2.64	168084.0	3915224.7	271
2019-01-09	23.02	23.09	22.76	22.76	-0.18	-0.78	49732.0	1138836.7	109
2019-01-08	22.72	22.98	22.72	22.94	0.11	0.48	35530.0	815016.65	58
2019-01-07	22.76	22.98	22.57	22.83	0.04	0.18	106656.0	2421065.55	201
2019-01-06	22.91	22.94	22.79	22.79	0.03	0.13	53027.0	1211906.2	84
2019-01-03	23.13	23.13	22.72	22.76	-0.48	-2.07	133221.0	3046063.9	169
2019-01-02	23.21	23.24	23.17	23.24	0.03	0.13	15121.0	350587.6	53
2019-01-01	23.36	23.39	23.21	23.21	-0.07	-0.3	30511.0	710974.5	53
2018-12-31	23.28	23.28	23.28	23.28	0.11	0.47	18162.0	422893.5	48
2018-12-30	23.28	23.43	23.17	23.17	-0.3	-1.28	32031.0	745434.75	56
2018-12-27	23.51	23.54	23.32	23.47	0.15	0.64	21790.0	511627.35	99
2018-12-26	23.39	23.39	23.28	23.32	0.08	0.34	8409.0	195922.95	26
2018-12-25	23.17	23.47	23.06	23.24	-0.3	-1.27	69290.0	1609161.65	83
2018-12-24	23.32	23.69	23.24	23.54	0.3	1.29	44878.0	1049422.75	118
2018-12-23	23.21	23.24	23.02	23.24	-0.08	-0.34	80665.0	1866786.65	142
2018-12-20	23.32	23.47	23.24	23.32	-0.41	-1.73	32940.0	768547.1	124
2018-12-19	23.51	23.73	23.32	23.73	0.19	0.81	66542.0	1565438.05	130
2018-12-18	23.88	24.14	23.54	23.54	-0.34	-1.42	127511.0	3040053.25	229
2018-12-17	23.62	23.92	23.47	23.88	0.26	1.1	184684.0	4376825.3	254
2018-12-16	23.54	23.62	23.47	23.62	0.08	0.34	62258.0	1468275.2	92
2018-12-13	23.47	23.62	23.43	23.54	0.15	0.64	79314.0	1864840.2	148
2018-12-12	23.32	23.51	23.24	23.39	0.07	0.3	92361.0	2155092.7	167
2018-12-11	23.24	23.43	23.24	23.32	0.04	0.17	23425.0	545173.9	129
2018-12-10	23.54	23.54	23.24	23.28	-0.26	-1.1	80002.0	1868895.85	157
2018-12-09	23.73	23.73	23.39	23.54	-0.15	-0.63	79322.0	1867880.1	110
2018-12-06	23.84	23.92	23.69	23.69	-0.12	-0.5	40951.0	975702.65	146
2018-12-05	23.88	23.88	23.58	23.81	-0.18	-0.75	182857.0	4330675.95	229
2018-12-04	24.26	24.29	23.92	23.99	-0.23	-0.95	143700.0	3473169.2	227
2018-12-03	24.67	24.74	24.22	24.22	-0.9	-3.58	359576.0	8768138.3	552
2018-12-02	25.12	25.12	25.04	25.12	0.08	0.32	128043.0	3209336.2	178
2018-11-29	25.04	25.12	24.97	25.04	0.15	0.6	100946.0	2525468.1	168
2018-11-28	24.89	25.04	24.82	24.89	0.0	0.0	101667.0	2539170.7	153
2018-11-27	24.74	24.89	24.56	24.89	0.41	1.67	108162.0	2682297.3	148
2018-11-26	24.44	24.78	24.44	24.48	0.11	0.45	63767.0	1570077.55	131
2018-11-25	24.37	24.44	24.03	24.37	-0.22	-0.89	42882.0	1042339.4	59
2018-11-22	24.11	24.89	24.11	24.59	0.6	2.5	151011.0	3720070.2	225
2018-11-21	23.77	24.07	23.62	23.99	0.03	0.13	56162.0	1346421.0	78
2018-11-20	23.99	24.03	23.96	23.96	0.04	0.17	63372.0	1519443.1	88
2018-11-19	24.03	24.03	23.69	23.92	0.08	0.34	28557.0	681799.6	77
2018-11-18	23.99	23.99	23.81	23.84	-0.12	-0.5	43309.0	1035794.95	85
2018-11-15	24.03	24.18	23.88	23.96	0.0	0.0	29291.0	704640.4	71
2018-11-14	23.99	24.11	23.92	23.96	-0.11	-0.46	74100.0	1775458.3	115
2018-11-13	23.69	24.11	23.69	24.07	0.26	1.09	133378.0	3194506.4	129
2018-11-12	23.62	23.81	23.62	23.81	0.19	0.8	51996.0	1232242.4	80
2018-11-11	23.54	23.69	23.54	23.62	-0.04	-0.17	30206.0	713129.1	71
2018-11-08	23.69	23.81	23.66	23.66	0.08	0.34	77448.0	1836210.75	110
2018-11-07	23.54	23.66	23.54	23.58	-0.04	-0.17	56127.0	1324203.0	116
2018-11-06	23.58	23.62	23.54	23.62	0.04	0.17	40794.0	962182.7	70
2018-11-05	23.36	23.62	23.28	23.58	0.07	0.3	64918.0	1518912.85	149
2018-11-04	23.24	23.62	23.24	23.51	0.08	0.34	79781.0	1877547.95	140
2018-11-01	23.84	23.92	23.43	23.43	-0.94	-3.86	368244.0	8725785.35	507
2018-10-31	24.37	24.37	23.92	24.37	0.6	2.52	95632.0	2309290.5	133
2018-10-30	23.84	23.96	23.73	23.77	-0.15	-0.63	42544.0	1013949.05	106
2018-10-29	23.99	24.29	23.73	23.92	-0.07	-0.29	54783.0	1316042.05	98
2018-10-28	23.24	23.99	23.24	23.99	0.75	3.23	99819.0	2369637.35	128
2018-10-25	22.94	23.39	22.79	23.24	0.45	1.97	165708.0	3836308.75	180
2018-10-24	22.64	22.83	22.12	22.79	0.15	0.66	105422.0	2382016.05	145
2018-10-23	21.14	22.94	21.07	22.64	1.5	7.1	348808.0	7735752.8	293
2018-10-22	21.74	21.74	20.66	21.14	-0.57	-2.63	340290.0	7239544.75	410
2018-10-21	21.74	21.89	21.37	21.71	-0.33	-1.5	333641.0	7234082.75	300
2018-10-18	22.49	22.53	22.04	22.04	-0.42	-1.87	302476.0	6718248.6	538
2018-10-17	22.64	22.64	22.34	22.46	-0.03	-0.13	192308.0	4325684.65	344
2018-10-16	22.61	22.64	21.89	22.49	-0.19	-0.84	258603.0	5780915.95	275
2018-10-15	22.27	22.83	21.74	22.68	0.64	2.9	286882.0	6380332.1	319
2018-10-14	23.81	23.84	21.56	22.04	-1.88	-7.86	421056.0	9384001.45	521
2018-10-11	24.59	24.59	23.73	23.92	-0.71	-2.88	371401.0	8886685.7	363
2018-10-10	24.74	24.74	24.63	24.63	-0.23	-0.93	92585.0	2283344.95	138
2018-10-09	24.74	25.01	24.71	24.86	0.12	0.49	83723.0	2072741.45	77
2018-10-08	24.59	25.04	24.52	24.74	0.07	0.28	32357.0	799878.65	71
2018-10-07	25.12	25.12	24.59	24.67	-0.45	-1.79	99390.0	2461184.6	139
2018-10-04	25.31	25.42	24.93	25.12	0.0	0.0	77232.0	1945002.65	147
2018-10-03	24.89	25.16	24.67	25.12	0.23	0.92	108358.0	2709803.1	116
2018-10-02	24.86	25.12	24.78	24.89	-0.08	-0.32	174472.0	4357866.4	222
2018-10-01	24.71	25.12	24.29	24.97	0.38	1.55	101113.0	2503093.85	180
2018-09-30	24.37	24.67	24.26	24.59	0.33	1.36	77597.0	1895609.2	111
2018-09-27	24.22	24.56	24.22	24.26	0.0	0.0	97129.0	2360026.3	169
2018-09-26	24.07	24.29	24.07	24.26	0.15	0.62	104683.0	2525303.35	199
2018-09-25	24.29	24.52	24.07	24.11	-0.22	-0.9	154417.0	3741114.75	248
2018-09-20	24.63	24.63	24.33	24.33	-0.34	-1.38	29553.0	722047.8	75
2018-09-19	24.33	24.67	24.29	24.67	0.3	1.23	120386.0	2945025.85	94
2018-09-18	24.33	24.37	24.14	24.37	0.04	0.16	58355.0	1419133.25	72
2018-09-17	24.22	24.37	24.18	24.33	0.11	0.45	60179.0	1459722.7	115
2018-09-16	24.56	24.86	24.07	24.22	-0.15	-0.62	80113.0	1948000.5	120
2018-09-13	24.52	24.52	24.26	24.37	-0.04	-0.16	73435.0	1787694.2	100
2018-09-12	24.29	24.74	24.22	24.41	0.04	0.16	93523.0	2291569.85	116
2018-09-11	24.59	24.82	24.37	24.37	-0.45	-1.81	57276.0	1403428.35	102
2018-09-10	24.86	25.31	24.56	24.82	0.15	0.61	127378.0	3180289.35	261
2018-09-09	23.92	24.71	23.62	24.67	0.75	3.14	89281.0	2174515.45	122
2018-09-06	23.36	23.92	23.24	23.92	0.45	1.92	71457.0	1678767.25	138
2018-09-05	23.96	23.99	23.17	23.47	-0.52	-2.17	106480.0	2503656.85	159
2018-09-04	23.84	24.14	23.81	23.99	0.26	1.1	180115.0	4308075.4	193
2018-09-03	24.67	24.71	23.73	23.73	-0.94	-3.81	132206.0	3188944.0	110
2018-09-02	25.04	25.04	24.67	24.67	-0.3	-1.2	39268.0	971768.3	54
2018-08-30	24.74	24.97	24.74	24.97	0.23	0.93	12107.0	300864.35	32
2018-08-29	24.74	24.89	24.71	24.74	-0.08	-0.32	26602.0	659097.45	42
2018-08-28	24.86	24.86	24.74	24.82	-0.07	-0.28	17163.0	425751.6	56
2018-08-27	24.93	25.19	24.78	24.89	0.18	0.73	42742.0	1066241.6	84
2018-08-26	24.59	24.89	24.07	24.71	-0.03	-0.12	19275.0	474695.35	47
2018-08-16	24.59	24.74	24.52	24.74	0.0	0.0	37242.0	918637.55	68
2018-08-15	24.59	24.74	24.59	24.74	0.0	0.0	13324.0	327911.35	41
2018-08-14	24.63	24.74	24.59	24.74	0.0	0.0	32292.0	796337.65	72
2018-08-13	24.71	24.97	24.59	24.74	0.07	0.28	93330.0	2310807.05	143
2018-08-12	24.74	24.74	24.33	24.67	-0.19	-0.76	77815.0	1909930.45	99
2018-08-09	25.12	25.27	24.74	24.86	-0.41	-1.62	132515.0	3295307.1	148
2018-08-08	25.31	25.31	25.08	25.27	0.0	0.0	56381.0	1419202.45	110
2018-08-07	25.42	25.46	25.27	25.27	-0.19	-0.75	58712.0	1487349.15	86
2018-08-06	25.49	25.49	25.42	25.46	-0.03	-0.12	25694.0	654029.1	47
2018-08-05	25.72	25.72	25.42	25.49	-0.08	-0.31	36757.0	938363.15	43
2018-08-02	25.53	25.57	25.34	25.57	0.0	0.0	31202.0	793185.9	61
2018-08-01	25.49	25.94	25.31	25.57	0.08	0.31	48537.0	1240997.7	87
2018-07-31	25.42	25.49	25.38	25.49	0.11	0.43	18920.0	481056.95	69
2018-07-30	25.34	25.49	25.27	25.38	-0.11	-0.43	24055.0	610366.65	73
2018-07-29	25.79	25.79	25.12	25.49	-0.38	-1.47	109631.0	2775305.75	189
2018-07-26	26.24	26.24	25.79	25.87	-0.49	-1.86	178844.0	4629392.1	212
2018-07-25	26.54	26.54	26.28	26.36	-0.18	-0.68	67381.0	1780180.0	90
2018-07-24	26.47	26.84	26.47	26.54	-0.08	-0.3	95440.0	2547954.1	152
2018-07-23	26.39	26.62	26.36	26.62	0.3	1.14	171519.0	4551396.95	173
2018-07-22	26.39	26.39	26.17	26.32	0.0	0.0	35194.0	925546.1	61
2018-07-19	26.09	26.36	26.06	26.32	0.23	0.88	66924.0	1751108.65	96
2018-07-18	26.24	26.24	26.02	26.09	-0.15	-0.57	52258.0	1364556.6	105
2018-07-17	26.43	26.43	26.24	26.24	-0.15	-0.57	69599.0	1832439.75	92
2018-07-16	26.54	26.54	26.36	26.39	0.0	0.0	34939.0	922419.35	92
2018-07-15	26.54	26.54	26.24	26.39	0.15	0.57	132902.0	3500097.95	102
2018-07-12	26.24	26.54	26.06	26.24	-0.15	-0.57	95248.0	2501687.15	101
2018-07-11	26.13	26.39	26.13	26.39	0.15	0.57	57476.0	1510961.0	95
2018-07-10	26.17	26.39	26.09	26.24	0.07	0.27	60351.0	1586935.9	96
2018-07-09	26.09	26.43	26.09	26.17	-0.26	-0.98	167861.0	4390030.6	139
2018-07-08	26.66	26.66	26.39	26.43	-0.34	-1.27	71720.0	1898175.9	99
2018-07-05	26.84	26.84	26.58	26.77	-0.11	-0.41	35712.0	955166.85	85
2018-07-04	26.84	26.92	26.69	26.88	0.04	0.15	22482.0	602957.65	47
2018-07-03	26.66	26.84	26.62	26.84	0.0	0.0	25806.0	689809.75	54
2018-07-02	26.92	26.99	26.54	26.84	-0.12	-0.45	38417.0	1030152.85	83
2018-07-01	26.92	26.99	26.84	26.96	0.23	0.86	86971.0	2341400.0	112
2018-06-28	26.88	26.88	26.51	26.73	-0.15	-0.56	116019.0	3093989.75	113
2018-06-27	26.58	26.92	26.54	26.88	0.26	0.98	69830.0	1867993.9	99
2018-06-26	27.14	27.14	26.62	26.62	-0.45	-1.66	116888.0	3142758.55	117
2018-06-25	27.14	27.18	26.99	27.07	0.19	0.71	131912.0	3573110.95	174
2018-06-24	26.88	27.07	26.77	26.88	0.19	0.71	228447.0	6146774.65	180
2018-06-21	26.39	26.84	26.32	26.69	0.3	1.14	92172.0	2457028.4	151
2018-06-20	26.24	26.39	26.13	26.39	0.11	0.42	68688.0	1803867.55	86
2018-06-12	26.88	26.88	26.21	26.28	-0.04	-0.15	106323.0	2809623.5	123
2018-06-11	25.94	26.88	25.79	26.32	0.45	1.74	388836.0	10288020.4	477
2018-06-10	25.83	25.98	25.49	25.87	0.34	1.33	123650.0	3181860.55	142
2018-06-07	25.61	25.61	25.19	25.53	-0.19	-0.74	130664.0	3311103.8	187
2018-06-06	25.68	25.91	25.49	25.72	0.11	0.43	137813.0	3537005.8	95
2018-06-05	25.87	25.87	25.57	25.61	-0.26	-1.01	74524.0	1913565.4	104
2018-06-04	25.98	26.13	25.87	25.87	-0.04	-0.15	48308.0	1252440.35	79
2018-06-03	25.76	25.94	25.64	25.91	0.19	0.74	97444.0	2515193.4	108
2018-05-31	25.68	25.79	25.49	25.72	0.23	0.9	29854.0	765662.85	68
2018-05-30	25.12	25.79	25.12	25.49	0.11	0.43	108810.0	2772883.35	160
2018-05-29	25.01	25.46	24.89	25.38	0.49	1.97	35070.0	881103.05	85
2018-05-28	24.89	24.89	24.78	24.89	0.07	0.28	34485.0	856936.95	58
2018-05-27	25.04	25.04	24.82	24.82	-0.23	-0.92	36217.0	904157.65	63
2018-05-24	25.23	25.23	25.04	25.05	-0.15	-0.6	44568.0	1121181.55	97
2018-05-23	25.27	25.34	25.19	25.2	0.04	0.16	47497.0	1199511.45	88
2018-05-22	25.12	25.38	24.97	25.16	0.14	0.56	100133.0	2519352.75	171
2018-05-21	25.01	25.12	24.89	25.02	-0.05	-0.2	57410.0	1432099.05	97
2018-05-20	25.42	25.42	24.82	25.07	-0.42	-1.65	137695.0	3456924.35	184
2018-05-17	25.34	25.49	25.23	25.49	0.13	0.51	45232.0	1149715.05	72
2018-05-16	25.68	25.68	25.31	25.36	-0.32	-1.25	84882.0	2161669.55	134
2018-05-15	25.61	25.87	25.57	25.68	0.04	0.16	57759.0	1485217.3	95
2018-05-14	25.49	25.68	25.49	25.64	0.11	0.43	99811.0	2553602.95	113
2018-05-13	25.57	25.76	25.42	25.53	-0.02	-0.08	222943.0	5703969.75	171
2018-05-10	25.68	25.68	25.31	25.55	-0.15	-0.58	214115.0	5449655.15	269
2018-05-09	26.17	26.17	25.68	25.7	-0.15	-0.58	140563.0	3627031.25	122
2018-05-08	26.06	26.17	25.49	25.85	-0.29	-1.11	165834.0	4291615.6	177
2018-05-07	26.09	26.24	26.02	26.14	-0.08	-0.31	72472.0	1892017.95	81
2018-05-06	26.47	26.62	26.21	26.22	-0.1	-0.38	180275.0	4777117.3	161
2018-05-03	26.24	26.39	26.09	26.32	-0.02	-0.08	178592.0	4690933.9	238
2018-05-02	27.29	27.37	26.24	26.34	-0.68	-2.52	379064.0	10153960.75	429
2018-05-01	26.47	27.14	26.39	27.02	0.65	2.46	504441.0	13498722.7	431
2018-04-30	26.28	26.39	26.24	26.37	0.05	0.19	149304.0	3925449.8	135
2018-04-29	26.47	26.66	26.24	26.32	0.02	0.08	144610.0	3811982.9	171
2018-04-26	25.98	26.73	25.98	26.3	0.12	0.46	287224.0	7556692.05	186
2018-04-25	25.68	26.88	25.64	26.18	0.45	1.75	485443.0	12697828.1	362
2018-04-24	25.64	25.76	25.57	25.73	0.0	0.0	243706.0	6248515.75	169
2018-04-23	25.42	25.87	25.42	25.73	0.31	1.22	169784.0	4365916.05	216
2018-04-22	25.19	25.49	25.19	25.42	0.14	0.55	124360.0	3161559.3	159
2018-04-19	25.19	25.49	25.19	25.28	0.25	1.0	178281.0	4519162.25	239
2018-04-18	24.86	25.12	24.74	25.03	0.09	0.36	151795.0	3779482.95	155
2018-04-17	25.01	25.01	24.78	24.94	-0.04	-0.16	148609.0	3695359.3	163
2018-04-16	24.86	25.08	24.78	24.98	0.14	0.56	141547.0	3524527.35	161
2018-04-15	24.67	25.01	24.67	24.84	0.42	1.72	140533.0	3485571.5	128
2018-04-12	24.07	24.74	23.99	24.42	0.0	0.0	186609.0	4539619.7	190
2018-04-11	25.31	25.49	24.22	24.42	-0.89	-3.52	164779.0	4112106.05	187
2018-04-10	25.46	25.46	25.27	25.31	-0.19	-0.75	108838.0	2762862.25	103
2018-04-09	25.53	25.68	25.49	25.5	-0.2	-0.78	158386.0	4043418.65	142
2018-04-08	25.83	25.91	25.42	25.7	-0.18	-0.7	135923.0	3478577.0	142
2018-04-05	25.94	26.02	25.87	25.88	-0.09	-0.35	207724.0	5391079.8	167
2018-04-04	25.87	26.09	25.87	25.97	0.12	0.46	199962.0	5191530.9	195
2018-04-03	25.64	25.94	25.49	25.85	0.24	0.94	210655.0	5440793.75	219
2018-04-02	25.34	26.02	25.27	25.61	0.29	1.15	449409.0	11519881.8	478
2018-04-01	24.97	25.46	24.82	25.32	0.51	2.06	530362.0	13418961.3	444
2018-03-29	24.74	25.01	24.41	24.81	0.19	0.77	271953.0	6737960.3	339
2018-03-28	24.71	24.74	24.44	24.62	-0.04	-0.16	176044.0	4337839.1	160
2018-03-27	24.59	24.74	24.41	24.66	0.22	0.9	204738.0	5032350.3	170
2018-03-26	24.37	24.52	24.33	24.44	-0.04	-0.16	69062.0	1686099.5	85
2018-03-25	24.52	24.67	24.41	24.48	0.04	0.16	90428.0	2214012.05	129
2018-03-22	24.48	24.67	24.37	24.44	-0.02	-0.08	231128.0	5659726.2	191
2018-03-21	24.37	24.52	24.22	24.46	0.09	0.37	165313.0	4028473.75	142
2018-03-20	24.22	24.44	24.07	24.37	0.08	0.33	149232.0	3620704.3	126
2018-03-19	24.52	24.52	24.22	24.29	-0.13	-0.53	138834.0	3382318.05	165
2018-03-18	24.63	24.67	24.29	24.42	0.13	0.54	203460.0	4987429.6	211
2018-03-15	24.29	24.37	24.18	24.29	-0.1	-0.41	123142.0	2989306.2	137
2018-03-14	24.52	24.52	24.29	24.39	-0.02	-0.08	121065.0	2954656.95	129
2018-03-13	24.67	24.67	24.37	24.41	-0.13	-0.53	130017.0	3181630.5	136
2018-03-12	24.59	24.78	24.52	24.54	-0.08	-0.32	140303.0	3463323.15	165
2018-03-11	24.44	24.89	24.44	24.62	0.27	1.11	393855.0	9738555.1	328
2018-03-08	24.07	24.37	24.07	24.35	0.36	1.5	105709.0	2560198.8	101
2018-03-07	23.96	24.07	23.96	23.99	-0.06	-0.25	38692.0	929603.45	60
2018-03-06	23.92	24.07	23.88	24.05	0.17	0.71	49596.0	1189539.25	81
2018-03-05	23.92	23.99	23.84	23.88	-0.04	-0.17	49922.0	1195662.0	66
2018-03-04	24.11	24.11	23.77	23.92	-0.12	-0.5	146073.0	3492702.55	123
2018-03-01	24.14	24.14	23.99	24.04	-0.33	-1.35	66524.0	1601179.45	98
2018-02-28	24.14	24.52	23.92	24.37	0.22	0.91	86841.0	2106388.4	115
2018-02-27	24.67	24.67	24.07	24.15	-0.48	-1.95	244322.0	5925088.95	344
2018-02-26	24.37	24.86	24.37	24.63	0.34	1.4	372328.0	9165910.7	429
2018-02-25	23.99	24.37	23.99	24.29	0.37	1.55	164521.0	3979629.2	197
2018-02-22	23.77	23.99	23.69	23.92	0.09	0.38	104861.0	2495061.7	127
2018-02-21	23.84	23.88	23.69	23.83	-0.01	-0.04	132107.0	3143134.3	144
2018-02-20	23.84	23.96	23.77	23.84	0.02	0.08	264277.0	6291503.85	131
2018-02-19	23.77	23.96	23.73	23.82	0.01	0.04	55613.0	1325047.9	72
2018-02-18	23.92	23.92	23.77	23.81	-0.17	-0.71	192989.0	4603031.45	153
2018-02-15	23.84	24.03	23.84	23.98	0.14	0.59	295756.0	7092910.65	126
2018-02-14	23.99	24.03	23.81	23.84	-0.05	-0.21	187781.0	4493379.3	116
2018-02-13	24.37	24.37	23.84	23.89	-0.03	-0.13	147280.0	3547461.4	135
2018-02-12	23.99	24.14	23.92	23.92	0.02	0.08	101996.0	2451497.0	107
2018-02-11	23.99	24.14	23.84	23.9	-0.17	-0.71	67668.0	1620889.45	117
2018-02-08	24.11	24.18	23.96	24.07	-0.07	-0.29	74798.0	1797656.4	81
2018-02-07	24.29	24.52	24.07	24.14	-0.04	-0.17	136706.0	3326411.2	157
2018-02-06	24.18	24.37	23.62	24.18	-0.32	-1.31	232701.0	5607872.0	214
2018-02-05	24.18	24.56	24.18	24.5	0.17	0.7	205907.0	5017592.9	188
2018-02-04	24.86	24.86	24.29	24.33	-0.53	-2.13	516005.0	12591981.1	305
2018-02-01	24.86	25.08	24.86	24.86	0.0	0.0	114842.0	2862427.25	140
2018-01-31	24.82	24.86	24.78	24.86	-0.03	-0.12	137578.0	3412963.15	113
2018-01-30	24.74	24.89	24.74	24.89	0.15	0.61	43253.0	1073220.15	80
2018-01-29	24.86	24.93	24.67	24.74	0.06	0.24	70093.0	1737696.0	97
2018-01-28	24.48	24.97	24.37	24.68	0.2	0.82	76088.0	1879261.85	122
2018-01-25	24.37	24.63	24.22	24.48	0.12	0.49	61372.0	1503408.65	86
2018-01-24	23.99	24.44	23.99	24.36	0.28	1.16	76413.0	1851145.0	116
2018-01-23	24.33	24.78	23.99	24.08	-0.27	-1.11	246361.0	6027657.0	371
2018-01-22	25.27	25.31	24.29	24.35	-0.94	-3.72	271331.0	6711370.15	376
2018-01-21	25.68	25.68	25.27	25.29	-0.39	-1.52	136983.0	3477572.2	205
2018-01-18	25.72	25.91	25.49	25.68	-0.05	-0.19	97433.0	2497632.6	128
2018-01-17	25.83	25.91	25.53	25.73	-0.09	-0.35	123035.0	3168193.85	158
2018-01-16	26.54	26.54	25.76	25.82	-0.43	-1.64	261536.0	6796275.15	310
2018-01-15	25.68	26.39	25.68	26.25	0.58	2.26	596949.0	15559508.3	475
2018-01-14	25.42	25.72	25.34	25.67	0.38	1.5	396588.0	10145188.1	346
2018-01-11	24.74	25.42	24.71	25.29	0.56	2.26	210272.0	5264903.0	177
2018-01-10	24.59	24.74	24.37	24.73	0.08	0.32	113518.0	2787123.7	108
2018-01-09	24.67	24.89	24.44	24.65	-0.03	-0.12	131371.0	3226959.85	158
2018-01-08	24.37	24.89	24.37	24.68	0.3	1.23	214922.0	5291930.35	264
2018-01-07	24.22	24.52	24.22	24.38	0.3	1.25	165001.0	4023747.25	173
2018-01-04	23.92	24.26	23.88	24.08	0.16	0.67	185312.0	4460990.55	179
2018-01-03	23.84	23.92	23.77	23.92	0.04	0.17	73396.0	1752759.25	73
2018-01-02	23.96	24.07	23.84	23.88	-0.07	-0.29	115706.0	2768376.8	141
2018-01-01	23.92	24.07	23.73	23.95	-0.13	-0.54	75934.0	1817246.2	97
2017-12-31	24.26	24.26	24.03	24.08	-0.1	-0.41	106005.0	2554171.75	142
2017-12-28	24.26	24.26	24.14	24.18	0.0	0.0	83950.0	2031924.25	112
2017-12-27	24.37	24.37	24.14	24.18	-0.22	-0.9	136858.0	3315801.6	162
2017-12-26	24.37	24.56	24.29	24.4	-0.61	-2.44	195531.0	4770688.9	224
2017-12-25	25.42	25.49	24.82	25.01	-0.41	-1.61	191921.0	4843174.4	226
2017-12-24	25.34	25.72	25.27	25.42	0.11	0.43	242523.0	6168888.5	199
2017-12-21	25.12	25.34	25.12	25.31	0.23	0.92	160531.0	4057586.5	139
2017-12-20	25.01	25.12	24.74	25.08	0.06	0.24	121348.0	3024422.4	154
2017-12-19	25.49	25.49	24.78	25.02	-0.23	-0.91	354778.0	8926715.15	264
2017-12-18	24.97	25.31	24.74	25.25	0.3	1.2	347574.0	8666403.6	234
2017-12-17	24.67	25.01	24.44	24.95	0.86	3.57	432236.0	10676864.25	395
2017-12-14	24.37	24.44	23.99	24.09	-0.31	-1.27	219478.0	5289043.2	206
2017-12-13	23.69	24.48	23.66	24.4	0.93	3.96	763723.0	18369766.5	624
2017-12-12	23.06	23.51	23.06	23.47	0.42	1.82	204079.0	4750563.8	202
2017-12-11	23.09	23.17	22.91	23.05	0.16	0.7	172665.0	3984053.0	165
2017-12-10	23.02	23.09	22.79	22.89	0.02	0.09	250669.0	5764429.2	211
2017-12-07	22.49	23.02	22.49	22.87	0.15	0.66	133837.0	3057854.0	150
2017-12-06	23.02	23.02	22.57	22.72	-0.06	-0.26	127254.0	2904128.1	97
2017-12-05	22.87	22.87	22.64	22.78	-0.12	-0.52	118879.0	2706787.75	147
2017-12-04	22.79	23.09	22.72	22.9	0.21	0.93	135220.0	3088662.8	169
2017-12-03	23.09	23.09	22.57	22.69	0.2	0.89	215729.0	4906804.65	321
2017-11-30	22.49	22.53	22.38	22.49	0.08	0.36	97141.0	2183853.55	111
2017-11-29	22.49	22.61	22.27	22.41	-0.05	-0.22	124344.0	2794103.7	133
2017-11-28	22.31	22.57	22.12	22.46	0.14	0.63	99457.0	2221572.35	99
2017-11-27	22.64	22.68	22.12	22.32	-0.21	-0.93	224876.0	5071198.85	168
2017-11-26	22.49	22.68	22.34	22.53	0.19	0.85	168661.0	3795438.2	105
2017-11-23	22.46	22.46	22.34	22.34	0.07	0.31	70926.0	1589794.2	55
2017-11-22	22.38	22.42	22.27	22.27	0.08	0.36	56269.0	1255277.2	42
2017-11-21	22.01	22.34	22.01	22.19	0.07	0.32	19923.0	442027.0	36
2017-11-20	22.53	22.57	22.12	22.12	-0.45	-1.99	110636.0	2467038.0	86
2017-11-19	22.72	22.72	22.49	22.57	-0.14	-0.62	268299.0	6059690.9	87
2017-11-16	22.64	22.72	22.64	22.71	0.07	0.31	71697.0	1626794.15	61
2017-11-15	22.64	22.98	22.57	22.64	0.02	0.09	102624.0	2344097.4	118
2017-11-14	22.42	22.72	22.42	22.62	0.4	1.8	169256.0	3825370.6	85
2017-11-13	22.38	22.38	22.01	22.22	-0.27	-1.2	95260.0	2114176.6	133
2017-11-12	22.57	22.57	22.42	22.49	-0.07	-0.31	37988.0	855664.85	54
2017-11-09	22.49	22.76	22.46	22.56	-0.01	-0.04	181919.0	4099083.05	145
2017-11-08	22.38	23.06	22.38	22.57	-0.49	-2.12	152371.0	3438620.9	111
2017-11-07	23.54	23.54	22.31	23.06	-0.27	-1.16	297294.0	6781399.9	191
2017-11-06	23.47	23.77	23.09	23.33	0.39	1.7	106447.0	2486683.8	152
2017-11-05	22.72	23.24	22.72	22.94	-0.26	-1.12	38166.0	876724.4	50
2017-11-02	23.17	23.32	22.98	23.2	-0.22	-0.94	20536.0	475907.2	41
2017-11-01	23.39	23.51	23.28	23.42	0.12	0.52	29343.0	687329.8	49
2017-10-31	23.84	23.84	23.24	23.3	-0.15	-0.64	51901.0	1222285.95	84
2017-10-30	23.24	23.66	23.24	23.45	0.14	0.6	71104.0	1667121.3	81
2017-10-29	22.87	23.69	22.87	23.31	0.31	1.35	70185.0	1632269.15	74
2017-10-26	22.94	23.09	22.87	23.0	0.21	0.92	33868.0	778561.2	48
2017-10-25	22.83	22.94	22.49	22.79	0.16	0.71	67010.0	1521680.4	88
2017-10-24	22.49	22.72	22.49	22.63	-0.03	-0.13	79775.0	1796807.95	89
2017-10-23	23.24	23.39	22.49	22.66	-0.66	-2.83	139280.0	3161530.2	171
2017-10-22	23.62	23.62	23.24	23.32	-0.15	-0.64	50282.0	1175203.75	62
2017-10-19	23.39	23.62	23.39	23.47	0.14	0.6	55793.0	1309958.05	69
2017-10-18	23.62	23.62	23.32	23.33	-0.54	-2.26	43885.0	1033301.25	82
2017-10-17	23.77	23.99	23.77	23.87	0.27	1.14	57905.0	1382326.2	80
2017-10-16	23.62	23.62	23.47	23.6	-0.02	-0.08	56682.0	1338029.35	74
2017-10-15	24.29	24.29	23.62	23.62	-0.34	-1.42	57953.0	1380984.2	85
2017-10-12	23.24	24.44	23.24	23.96	-0.12	-0.5	154129.0	3704922.35	116
2017-10-11	24.59	24.74	23.99	24.08	-0.66	-2.67	68643.0	1670267.95	81
2017-10-10	25.12	25.12	24.74	24.74	-0.37	-1.47	56153.0	1395304.25	69
2017-10-09	25.12	25.27	25.12	25.11	-0.23	-0.91	55247.0	1391560.75	62
2017-10-08	25.87	25.87	25.34	25.34	-0.39	-1.52	37754.0	964592.2	68
2017-10-05	25.79	25.79	25.68	25.73	-0.03	-0.12	31303.0	806085.15	71
2017-10-04	25.83	25.87	25.72	25.76	-0.11	-0.43	18856.0	486419.25	41
2017-10-03	25.98	26.02	25.87	25.87	-0.18	-0.69	61049.0	1582783.35	71
2017-10-02	26.43	26.43	25.94	26.05	-0.03	-0.12	45095.0	1175009.1	51
2017-10-01	26.09	26.21	26.06	26.08	-0.16	-0.61	40126.0	1046910.3	45
2017-09-28	26.32	26.39	26.09	26.24	-0.12	-0.46	71964.0	1888642.35	76
2017-09-27	26.39	26.39	26.24	26.36	-0.19	-0.72	158557.0	4172027.4	97
2017-09-26	26.39	26.88	26.39	26.55	0.17	0.64	184059.0	4921282.55	206
2017-09-25	26.24	26.43	26.13	26.38	0.19	0.73	51150.0	1343597.55	48
2017-09-21	26.28	26.43	26.13	26.19	-0.2	-0.76	159905.0	4197272.5	79
2017-09-20	26.39	26.43	26.28	26.39	-0.03	-0.11	23687.0	624513.15	34
2017-09-19	26.54	26.58	26.39	26.42	-0.27	-1.01	72121.0	1912161.85	47
2017-09-18	26.77	26.88	26.24	26.69	-0.1	-0.37	134318.0	3569620.8	86
2017-09-17	26.69	26.99	26.69	26.79	-0.05	-0.19	21454.0	575074.8	39
2017-09-14	26.92	26.92	26.69	26.84	-0.07	-0.26	19765.0	530901.65	33
2017-09-13	26.92	26.96	26.84	26.91	0.1	0.37	22071.0	593955.8	42
2017-09-12	27.07	27.07	26.81	26.81	-0.18	-0.67	49089.0	1321472.4	57
2017-09-11	26.88	27.07	26.88	26.99	0.11	0.41	47192.0	1272383.55	76
2017-09-10	26.92	27.07	26.69	26.88	0.29	1.09	107602.0	2893125.05	88
2017-09-07	26.43	26.96	26.43	26.59	0.08	0.3	94491.0	2511611.6	106
2017-09-06	26.58	26.62	26.47	26.51	0.02	0.08	53649.0	1426253.5	43
2017-08-29	26.43	26.58	26.43	26.49	-0.11	-0.41	36583.0	969080.2	47
2017-08-28	26.24	26.62	26.24	26.6	-0.02	-0.08	57917.0	1532560.0	66
2017-08-27	26.47	26.92	26.47	26.62	0.12	0.45	41641.0	1111844.25	47
2017-08-24	26.73	26.77	26.39	26.5	-0.21	-0.79	83031.0	2210131.5	85
2017-08-23	26.84	26.99	26.66	26.71	-0.15	-0.56	83234.0	2229950.55	86
2017-08-22	26.73	26.96	26.73	26.86	0.11	0.41	96500.0	2584042.0	53
2017-08-21	26.84	26.88	26.73	26.75	-0.09	-0.34	43663.0	1169136.3	54
2017-08-20	26.84	26.92	26.69	26.84	0.09	0.34	56998.0	1525189.05	59
2017-08-17	26.77	26.77	26.66	26.75	0.13	0.49	90614.0	2421605.55	61
2017-08-16	26.62	26.96	26.62	26.62	-0.02	-0.08	60794.0	1623350.0	67
2017-08-15	26.81	26.96	26.58	26.64	-0.05	-0.19	90849.0	2435079.35	98
2017-08-14	26.39	26.81	26.39	26.69	0.15	0.57	56852.0	1510402.35	77
2017-08-13	26.77	26.92	26.51	26.54	-0.27	-1.01	68277.0	1819083.2	116
2017-08-10	26.88	27.03	26.81	26.81	-0.1	-0.37	100526.0	2701379.9	146
2017-08-09	26.99	27.03	26.77	26.91	-0.08	-0.3	280844.0	7566441.1	141
2017-08-08	26.99	27.44	26.96	26.99	0.0	0.0	166534.0	4532210.45	163
2017-08-07	26.99	27.18	26.77	26.99	-0.03	-0.11	140499.0	3785711.35	100
2017-08-06	26.92	27.03	26.66	27.02	-0.53	-1.92	108408.0	2918054.8	129
2017-08-03	26.99	27.59	26.92	27.55	0.31	1.14	64683.0	1768008.85	130
2017-08-02	27.89	27.89	27.07	27.24	-0.76	-2.71	109936.0	3019414.6	180
2017-08-01	28.19	28.34	27.74	28.0	-0.78	-2.71	121369.0	3402031.05	197
2017-07-31	28.79	28.87	28.64	28.78	0.32	1.12	148753.0	4276763.3	162
2017-07-30	28.87	28.87	28.42	28.46	-0.37	-1.28	112208.0	3208189.2	89
2017-07-27	28.9	29.17	28.72	28.83	-0.04	-0.14	67933.0	1962913.6	99
2017-07-26	29.24	29.24	28.64	28.87	-0.42	-1.43	65769.0	1904526.05	100
2017-07-25	29.54	29.54	29.24	29.29	-0.27	-0.91	66129.0	1940879.7	70
2017-07-24	29.62	29.84	29.54	29.56	-0.3	-1.0	62671.0	1855857.05	69
2017-07-23	29.92	29.92	29.62	29.86	-0.04	-0.13	139220.0	4147183.05	120
2017-07-20	29.5	29.92	29.5	29.9	0.4	1.36	434475.0	12951554.05	368
2017-07-19	29.47	30.07	29.39	29.5	0.06	0.2	519759.0	15395821.05	246
2017-07-18	28.64	29.47	28.64	29.44	0.87	3.05	386766.0	11263611.05	287
2017-07-17	28.79	28.79	28.49	28.57	-0.2	-0.7	23274.0	666762.4	45
2017-07-16	28.27	28.79	28.27	28.77	0.52	1.84	83854.0	2406839.0	84
2017-07-13	28.27	28.34	28.15	28.25	-0.11	-0.39	80697.0	2278293.8	69
2017-07-12	28.79	28.79	28.12	28.36	-0.24	-0.84	72137.0	2049394.55	76
2017-07-11	28.72	28.79	28.6	28.6	-0.25	-0.87	58136.0	1667799.8	46
2017-07-10	28.79	28.87	28.57	28.85	-0.02	-0.07	122308.0	3524959.3	83
2017-07-09	29.09	29.09	28.57	28.87	-0.03	-0.1	68389.0	1975544.6	57
2017-07-06	29.09	29.09	28.87	28.9	-0.18	-0.62	117667.0	3409503.65	84
2017-07-05	28.87	29.35	28.57	29.08	0.42	1.47	206057.0	5999713.5	187
2017-07-04	28.79	28.94	28.57	28.66	-0.18	-0.62	81725.0	2352887.2	88
2017-07-03	29.02	29.02	28.68	28.84	-0.13	-0.45	91665.0	2650227.7	54
2017-07-02	28.72	29.02	28.49	28.97	0.25	0.87	99701.0	2877183.9	84
2017-06-22	28.87	29.02	28.57	28.72	-0.09	-0.31	133626.0	3855658.2	84
2017-06-21	28.98	29.02	28.57	28.81	0.4	1.41	138799.0	4015480.25	94
2017-06-20	28.87	29.02	28.27	28.41	-0.28	-0.98	73456.0	2108259.0	85
2017-06-19	28.15	29.02	28.15	28.69	0.21	0.74	86928.0	2489675.05	108
2017-06-18	27.97	28.49	27.97	28.48	0.15	0.53	22985.0	652365.35	45
2017-06-15	28.27	28.64	28.12	28.33	-0.39	-1.36	50150.0	1417052.2	56
2017-06-14	28.79	28.98	28.64	28.72	-0.3	-1.03	32766.0	943734.65	49
2017-06-13	28.75	29.09	28.64	29.02	0.34	1.19	246620.0	7152134.5	228
2017-06-12	28.57	28.94	28.42	28.68	-0.08	-0.28	96310.0	2764490.45	108
2017-06-11	28.42	29.09	28.34	28.76	0.76	2.71	434662.0	12513241.2	406
2017-06-08	27.59	28.42	27.59	28.0	0.29	1.05	162895.0	4573768.4	163
2017-06-07	27.14	27.89	27.14	27.71	0.2	0.73	75062.0	2065657.6	79
2017-06-06	27.14	27.52	27.14	27.51	0.11	0.4	48941.0	1337359.7	62
2017-06-05	27.37	27.44	26.99	27.4	-0.2	-0.72	122428.0	3344183.55	81
2017-06-04	27.74	27.82	27.44	27.6	0.01	0.04	99327.0	2752835.95	65
2017-06-01	28.04	28.04	27.37	27.59	-0.43	-1.53	116077.0	3221990.3	95
2017-05-31	27.89	28.34	27.74	28.02	0.11	0.39	184911.0	5210726.5	193
2017-05-30	27.07	27.97	27.07	27.91	0.77	2.84	273324.0	7567179.8	227
2017-05-29	26.69	27.14	26.69	27.14	0.47	1.76	159944.0	4315721.4	94
2017-05-28	26.32	26.99	26.24	26.67	-0.18	-0.67	202697.0	5369685.9	137
2017-05-25	27.14	27.37	26.24	26.85	-0.35	-1.29	360831.0	9695246.8	247
2017-05-24	27.07	27.52	27.07	27.2	0.22	0.82	543964.0	14860219.6	386
2017-05-23	26.54	27.07	26.39	26.98	0.32	1.2	568842.0	15295075.1	417
2017-05-22	26.39	26.69	26.32	26.66	0.26	0.98	265768.0	7061913.9	177
2017-05-21	26.62	26.77	26.39	26.4	0.16	0.61	350126.0	9293632.8	248
2017-05-18	26.02	26.39	26.02	26.24	0.04	0.15	251001.0	6602381.6	182
2017-05-17	26.24	26.24	26.02	26.2	0.08	0.31	226750.0	5920456.7	143
2017-05-16	25.87	26.62	25.72	26.12	0.4	1.56	798722.0	20907915.3	519
2017-05-15	25.19	25.79	25.19	25.72	0.6	2.39	484320.0	12361976.4	297
2017-05-14	25.49	25.49	25.12	25.12	-0.29	-1.14	150067.0	3789411.4	103
2017-05-11	25.34	25.64	25.19	25.41	0.6	2.42	503116.0	12769921.6	421
2017-05-10	24.82	24.82	24.74	24.81	-0.01	-0.04	18804.0	466069.3	35
2017-05-09	24.59	24.89	24.37	24.82	0.15	0.61	76512.0	1889970.2	87
2017-05-08	24.59	24.67	24.52	24.67	0.08	0.33	44455.0	1093508.2	48
2017-05-07	24.89	24.89	24.37	24.59	-0.19	-0.77	54600.0	1350407.9	75
2017-05-04	25.04	25.04	24.67	24.78	-0.34	-1.35	75836.0	1882630.4	114
2017-05-03	25.34	25.34	25.12	25.12	-0.15	-0.59	98028.0	2468286.4	97
2017-05-02	25.19	25.27	25.04	25.27	0.02	0.08	56363.0	1417978.1	75
2017-05-01	25.19	25.49	25.19	25.25	0.16	0.64	166202.0	4213298.3	177
2017-04-30	24.82	25.27	24.82	25.09	0.23	0.93	217016.0	5453013.5	184
2017-04-27	24.74	24.82	24.59	24.86	0.12	0.49	51247.0	1267432.6	78
2017-04-26	24.82	24.89	24.74	24.74	-0.06	-0.24	62318.0	1546538.2	64
2017-04-25	24.97	25.04	24.74	24.8	0.01	0.04	76593.0	1905357.7	80
2017-04-24	24.89	24.97	24.74	24.79	-0.1	-0.4	70898.0	1760148.1	97
2017-04-23	24.97	24.97	24.82	24.89	0.15	0.61	95069.0	2369273.8	87
2017-04-20	24.89	25.12	24.67	24.74	-0.18	-0.72	298033.0	7408257.0	180
2017-04-19	24.82	24.97	24.59	24.92	0.03	0.12	100416.0	2489047.3	105
2017-04-18	24.74	24.97	24.74	24.89	0.0	0.0	239075.0	5940773.1	200
2017-04-17	24.97	24.97	24.74	24.89	-0.1	-0.4	161242.0	4005161.1	181
2017-04-16	25.34	25.49	24.89	24.99	-0.41	-1.61	385925.0	9694531.7	316
2017-04-13	25.49	25.57	25.34	25.4	-0.09	-0.35	257149.0	6540282.7	284
2017-04-12	25.12	25.79	25.12	25.49	0.36	1.43	819349.0	20922201.1	694
2017-04-11	25.34	25.57	25.12	25.13	-0.18	-0.71	450468.0	11433541.8	372
2017-04-10	25.04	25.34	24.97	25.31	0.32	1.28	183676.0	4627191.8	143
2017-04-09	25.04	25.19	24.97	24.99	-0.07	-0.28	206693.0	5183666.3	188
2017-04-06	25.12	25.27	25.04	25.06	-0.07	-0.28	171569.0	4313389.4	162
2017-04-05	25.27	25.42	25.12	25.13	0.09	0.36	154532.0	3905327.7	177
2017-04-04	25.04	25.27	24.89	25.04	-0.01	-0.04	98891.0	2480863.6	123
2017-04-03	25.34	25.34	25.04	25.05	-0.14	-0.56	126684.0	3184376.9	125
2017-04-02	25.34	25.34	25.19	25.19	-0.06	-0.24	64832.0	1637195.9	107
2017-03-30	25.27	25.49	25.12	25.25	0.03	0.12	203379.0	5144314.1	217
2017-03-29	24.97	25.49	24.89	25.22	0.36	1.45	408255.0	10305733.3	338
2017-03-28	24.67	25.04	24.67	24.86	0.12	0.49	84222.0	2095535.0	109
2017-03-27	25.04	25.04	24.67	24.74	-0.27	-1.08	70976.0	1762939.3	93
2017-03-26	24.97	25.12	24.82	25.01	0.14	0.56	131747.0	3294885.2	154
2017-03-23	24.52	25.04	24.52	24.87	0.19	0.77	141802.0	3532176.8	129
2017-03-22	24.82	24.97	24.67	24.68	-0.46	-1.83	94278.0	2335761.7	181
2017-03-21	25.27	25.49	25.12	25.14	-0.03	-0.12	161831.0	4099184.7	171
2017-03-20	25.19	25.79	25.04	25.17	0.04	0.16	285221.0	7240076.4	312
2017-03-19	25.04	25.27	24.89	25.13	0.12	0.48	224812.0	5638438.1	214
2017-03-16	25.34	25.34	24.89	25.01	-0.03	-0.12	168558.0	4242160.1	200
2017-03-15	25.34	25.42	25.04	25.04	-0.23	-0.91	153246.0	3861472.3	135
2017-03-14	24.52	25.42	23.84	25.27	0.59	2.39	224200.0	5524423.7	232
2017-03-13	24.59	24.89	24.59	24.68	-0.08	-0.32	236138.0	5839745.7	203
2017-03-12	25.34	25.34	24.67	24.76	-0.58	-2.29	211179.0	5259622.8	241
2017-03-09	25.79	25.87	25.19	25.34	-0.69	-2.65	264218.0	6769301.9	227
2017-03-08	26.24	26.24	25.87	26.03	-0.09	-0.34	163654.0	4263462.0	139
2017-03-07	26.09	26.39	26.02	26.12	0.07	0.27	241826.0	6330361.2	181
2017-03-06	26.24	26.32	26.02	26.05	-0.26	-0.99	178041.0	4649250.3	117
2017-03-05	26.69	26.69	26.17	26.31	-0.11	-0.42	114722.0	3025101.6	137
2017-03-02	26.62	26.69	26.32	26.42	-0.24	-0.9	167234.0	4444687.3	227
2017-03-01	26.32	26.77	26.17	26.66	0.43	1.64	353643.0	9375697.0	282
2017-02-28	25.49	26.39	25.19	26.23	0.53	2.06	368036.0	9486654.4	359
2017-02-27	26.09	26.09	25.42	25.7	-0.33	-1.27	225703.0	5799962.0	268
2017-02-26	26.09	26.24	25.94	26.03	-0.06	-0.23	150719.0	3934548.5	168
2017-02-23	26.54	26.54	26.02	26.09	0.04	0.15	298885.0	7839955.8	235
2017-02-22	25.72	26.69	25.72	26.05	0.35	1.36	640141.0	16869566.8	674
2017-02-21	26.09	26.17	25.42	25.7	-0.58	-2.21	516799.0	13323510.0	579
2017-02-20	26.77	26.77	26.24	26.28	-0.49	-1.83	373055.0	9881665.1	424
2017-02-19	27.14	27.14	26.69	26.77	-0.23	-0.85	418366.0	11240506.8	395
2017-02-16	27.07	27.22	26.99	27.0	0.01	0.04	229575.0	6215546.8	212
2017-02-15	27.07	27.14	26.84	26.99	-0.11	-0.41	213203.0	5750778.0	236
2017-02-14	27.22	27.59	26.99	27.1	-0.16	-0.59	435913.0	11898606.8	362
2017-02-13	27.14	27.37	26.99	27.26	0.15	0.55	236888.0	6438065.3	189
2017-02-12	26.77	27.22	26.77	27.11	0.33	1.23	234978.0	6343494.7	226
2017-02-09	26.99	26.99	26.62	26.78	-0.06	-0.22	125755.0	3366125.0	116
2017-02-08	27.37	27.37	26.39	26.84	-0.52	-1.9	416520.0	11184087.5	339
2017-02-07	27.82	27.89	27.29	27.36	-0.4	-1.44	722273.0	19825137.8	333
2017-02-06	27.52	27.82	27.37	27.76	0.1	0.36	296241.0	8164485.4	227
2017-02-05	27.89	28.04	27.59	27.66	0.05	0.18	321876.0	8926551.6	218
2017-02-02	27.74	28.04	27.59	27.61	-0.04	-0.14	256707.0	7132972.9	232
2017-02-01	27.52	27.74	27.52	27.65	-0.03	-0.11	295715.0	8170145.0	254
2017-01-31	28.34	28.34	27.59	27.68	-0.77	-2.71	497542.0	13843196.9	531
2017-01-30	29.17	29.17	28.34	28.45	-0.63	-2.17	399375.0	11480199.2	414
2017-01-29	29.24	29.54	29.09	29.08	-0.16	-0.55	258903.0	7557055.3	208
2017-01-26	29.09	29.69	29.09	29.24	0.07	0.24	536142.0	15754278.6	399
2017-01-25	29.54	29.69	29.09	29.17	-0.17	-0.58	295907.0	8678471.5	203
2017-01-24	29.09	29.62	28.79	29.34	0.37	1.28	580524.0	16951014.9	418
2017-01-23	28.87	29.09	28.64	28.97	0.26	0.91	343561.0	9929131.6	276
2017-01-22	28.04	29.09	27.82	28.71	0.67	2.39	559144.0	15996144.5	413
2017-01-19	26.99	28.27	26.99	28.04	0.67	2.45	512213.0	14116557.3	465
2017-01-18	27.74	28.04	27.22	27.37	-0.65	-2.32	487254.0	13481733.7	490
2017-01-17	28.87	28.94	26.99	28.02	-0.92	-3.18	808846.0	22466693.2	919
2017-01-16	31.49	31.49	28.79	28.94	-2.24	-7.18	1103875.0	32483895.9	1191
2017-01-15	31.49	31.49	30.89	31.18	-0.13	-0.42	149689.0	4660990.8	195
2017-01-12	31.19	31.64	31.12	31.31	0.19	0.61	216109.0	6769748.0	264
2017-01-11	31.12	31.27	30.82	31.12	-0.25	-0.8	174480.0	5429867.5	259
2017-01-10	31.64	31.64	31.19	31.37	-0.23	-0.73	374332.0	11766357.1	331
2017-01-09	31.49	31.64	30.97	31.6	0.05	0.16	283771.0	8877759.1	362
2017-01-08	31.57	31.94	31.49	31.55	-0.17	-0.54	389312.0	12334223.3	330
2017-01-05	31.94	31.94	30.82	31.72	0.01	0.03	806667.0	25450487.9	849
2017-01-04	31.49	32.39	31.34	31.71	0.72	2.32	5773431.0	184577649.6	3260
2017-01-03	29.99	31.12	29.99	30.99	0.85	2.82	1356708.0	41565760.1	944
2017-01-02	29.84	31.19	29.84	30.14	0.55	1.86	1427363.0	43571811.2	1113
2017-01-01	29.39	29.99	29.39	29.59	0.39	1.34	385522.0	11491902.0	288
2016-12-29	29.77	29.84	29.09	29.2	-0.57	-1.91	281292.0	8266224.1	352
2016-12-28	30.07	30.14	29.77	29.77	-0.2	-0.67	327565.0	9819950.5	330
2016-12-27	30.07	30.14	29.77	29.97	0.01	0.03	225982.0	6770748.9	219
2016-12-26	29.92	30.29	29.92	29.96	-1.46	-4.65	415484.0	12502581.9	540
2016-12-25	30.82	31.49	30.82	31.42	0.83	2.71	771919.0	24155358.6	377
2016-12-22	30.44	30.74	30.44	30.59	0.24	0.79	200123.0	6118949.3	194
2016-12-21	30.29	30.67	29.99	30.35	0.33	1.1	326272.0	9899330.2	266
2016-12-20	29.69	30.29	29.69	30.02	0.05	0.17	175911.0	5276172.2	196
2016-12-19	30.07	30.59	29.92	29.97	0.02	0.07	294985.0	8932909.9	284
2016-12-18	29.47	30.29	29.39	29.95	0.93	3.2	352292.0	10539643.6	338
2016-12-15	28.94	29.24	28.72	29.02	-0.14	-0.48	836638.0	24222419.9	540
2016-12-14	29.77	29.77	28.87	29.16	-0.71	-2.38	565201.0	16648679.8	447
2016-12-13	30.59	30.82	29.62	29.87	-0.89	-2.89	504225.0	15131248.5	520
2016-12-12	31.34	31.42	30.67	30.76	-0.65	-2.07	478514.0	14811054.9	464
2016-12-11	31.57	31.72	31.27	31.41	0.02	0.06	345979.0	10908825.2	305
2016-12-08	31.34	31.64	31.04	31.39	0.06	0.19	237137.0	7441242.9	235
2016-12-07	31.49	31.94	31.27	31.33	-0.08	-0.25	438505.0	13861837.4	373
2016-12-06	30.29	31.49	30.14	31.41	1.26	4.18	651598.0	20197555.6	467
2016-12-05	30.37	30.82	29.84	30.15	-0.01	-0.03	819131.0	24746852.6	642
2016-12-04	28.87	30.37	28.64	30.16	1.88	6.65	1130971.0	33192819.8	1014
2016-12-01	28.64	28.79	28.27	28.28	0.14	0.5	844850.0	24062291.1	481
2016-11-30	28.12	28.64	27.82	28.14	0.25	0.9	807899.0	22812075.6	498
2016-11-29	27.74	28.34	27.74	27.89	0.52	1.9	1958130.0	54774667.9	892
2016-11-28	27.07	27.44	26.92	27.37	0.1	0.37	197369.0	5367933.8	241
2016-11-27	26.99	27.44	26.99	27.27	0.1	0.37	81414.0	2215624.6	141
2016-11-24	27.74	27.97	26.84	27.17	-0.26	-0.95	281524.0	7671127.8	245
2016-11-23	26.84	27.67	26.84	27.43	0.75	2.81	582101.0	15905346.8	341
2016-11-22	25.87	26.84	25.79	26.68	0.97	3.77	475607.0	12510381.6	332
2016-11-21	25.87	26.09	25.42	25.71	0.02	0.08	285804.0	7351999.0	258
2016-11-20	25.27	25.94	25.27	25.69	0.03	0.12	651423.0	16672337.0	520
2016-11-17	24.67	26.47	23.99	25.66	1.14	4.65	1141661.0	29147853.1	940
2016-11-16	23.92	24.59	23.84	24.52	0.76	3.2	383179.0	9291556.5	271
2016-11-15	23.77	23.99	22.87	23.76	-0.12	-0.5	291349.0	6851186.1	214
2016-11-14	24.59	24.59	23.47	23.88	-0.68	-2.77	753394.0	18191498.7	396
2016-11-13	24.14	24.89	23.99	24.56	0.78	3.28	382792.0	9355469.2	293
2016-11-10	23.47	24.22	23.47	23.78	0.4	1.71	582623.0	13873134.0	335
2016-11-09	22.49	23.47	21.89	23.38	0.26	1.12	487675.0	11281295.1	363
2016-11-08	22.64	23.32	22.49	23.12	0.68	3.03	601287.0	13860942.7	387
2016-11-07	21.89	22.64	21.89	22.44	0.59	2.7	387435.0	8629733.6	257
2016-11-06	21.59	21.89	21.59	21.85	0.03	0.14	78160.0	1704927.6	79
2016-11-03	21.59	21.97	21.44	21.82	0.29	1.35	103750.0	2248008.8	95
2016-11-02	21.37	21.67	21.37	21.53	-0.15	-0.69	80147.0	1724633.9	73
2016-11-01	22.12	22.19	21.52	21.68	-0.35	-1.59	76628.0	1680731.9	96
2016-10-31	21.52	22.27	21.52	22.03	0.46	2.13	164149.0	3599200.0	148
2016-10-30	21.59	21.82	21.37	21.57	-0.17	-0.78	72485.0	1565687.7	91
2016-10-27	21.59	21.89	21.59	21.74	0.06	0.28	113146.0	2461514.5	89
2016-10-26	21.74	21.82	21.52	21.68	-0.12	-0.55	80050.0	1735251.7	107
2016-10-25	21.59	21.82	21.37	21.8	0.06	0.28	182976.0	3962056.9	152
2016-10-24	21.37	22.12	21.37	21.74	0.45	2.11	219483.0	4764594.4	220
2016-10-23	21.22	21.59	21.07	21.29	0.3	1.43	196827.0	4201759.9	157
2016-10-20	21.22	21.22	20.84	20.99	-0.39	-1.82	200016.0	4204230.0	205
2016-10-19	21.97	22.19	20.99	21.38	-0.03	-0.14	56830.0	1220873.5	70
2016-10-18	23.02	23.02	21.07	21.41	-1.01	-4.5	169365.0	3734974.2	108
2016-10-17	23.24	23.24	22.34	22.42	-0.67	-2.9	63784.0	1439993.1	59
2016-10-16	23.24	23.32	23.02	23.09	-0.21	-0.9	44979.0	1042290.9	42
2016-10-13	22.72	23.47	22.72	23.3	0.27	1.17	85193.0	1982221.2	81
2016-10-12	22.57	23.24	22.49	23.03	0.39	1.72	67876.0	1559041.4	80
2016-10-11	22.19	22.72	22.19	22.64	0.52	2.35	89289.0	2010821.1	100
2016-10-10	21.59	22.12	21.37	22.12	0.33	1.51	65553.0	1424544.2	62
2016-10-09	22.72	22.72	21.74	21.79	-0.89	-3.92	101856.0	2227823.4	115
2016-10-06	21.97	23.24	21.97	22.68	0.67	3.04	133075.0	3013376.9	114
2016-10-05	22.42	22.42	21.97	22.01	0.26	1.2	138130.0	3059353.9	146
2016-10-04	21.67	22.12	21.14	21.75	0.16	0.74	91406.0	1968043.1	139
2016-10-03	21.37	21.74	20.24	21.59	0.44	2.08	195946.0	4131326.1	181
2016-10-02	23.62	23.62	21.14	21.15	-2.3	-9.81	173708.0	3868424.9	261
2016-09-29	23.92	23.99	22.87	23.45	-0.55	-2.29	559783.0	13147013.4	422
2016-09-28	25.87	25.94	23.69	24.0	-1.96	-7.55	190555.0	4734586.7	92
2016-09-27	26.99	26.99	25.94	25.96	-1.51	-5.5	96996.0	2556925.2	103
2016-09-26	27.74	27.74	27.37	27.47	-0.05	-0.18	57956.0	1594946.1	63
2016-09-25	27.44	27.67	27.44	27.52	-0.37	-1.33	22051.0	606178.4	35
2016-09-21	28.12	28.12	27.67	27.89	0.09	0.32	70834.0	1970455.0	75
2016-09-20	27.97	27.97	27.37	27.8	-0.14	-0.5	20615.0	571999.0	36
2016-09-19	28.94	29.24	27.44	27.94	-0.7	-2.44	131529.0	3734761.0	132
2016-09-18	29.17	29.17	28.64	28.64	-0.67	-2.29	24236.0	699887.9	48
2016-09-08	29.32	29.39	29.02	29.31	0.07	0.24	60321.0	1762879.9	90
2016-09-07	29.24	29.32	29.09	29.24	0.0	0.0	38090.0	1113684.0	55
2016-09-06	29.62	29.62	29.17	29.24	-0.26	-0.88	71634.0	2097504.1	114
2016-09-05	29.39	29.92	29.32	29.5	0.17	0.58	120538.0	3561956.2	171
2016-09-04	29.39	29.54	29.24	29.33	0.03	0.1	102333.0	3007223.4	139
2016-09-01	29.77	29.77	28.94	29.3	-0.65	-2.17	138206.0	4050341.6	128
2016-08-31	30.14	30.14	29.99	29.95	-0.26	-0.86	31763.0	956804.3	66
2016-08-30	30.22	30.97	30.07	30.21	0.44	1.48	55601.0	1692884.8	128
2016-08-29	29.69	29.84	29.62	29.77	-0.13	-0.43	18013.0	535920.5	35
2016-08-28	29.24	30.52	29.24	29.9	0.33	1.12	125703.0	3728709.5	113
2016-08-25	29.99	29.99	29.32	29.57	-0.48	-1.6	86685.0	2568420.1	102
2016-08-24	30.82	30.89	29.99	30.05	-0.69	-2.24	47718.0	1454503.4	75
2016-08-23	29.99	31.87	29.99	30.74	0.7	2.33	74718.0	2301684.3	89
2016-08-22	30.97	30.97	29.77	30.04	-0.93	-3.0	81302.0	2467377.8	81
2016-08-21	30.97	31.12	30.97	30.97	-0.37	-1.18	20108.0	623414.5	20
2016-08-18	31.42	31.49	30.74	31.34	0.0	0.0	53293.0	1649049.2	56
2016-08-17	31.42	31.49	31.12	31.34	-0.14	-0.44	39584.0	1238978.3	49
2016-08-16	31.57	31.79	31.49	31.48	-0.09	-0.29	29157.0	921763.0	27
2016-08-15	31.72	31.79	31.64	31.57	-0.32	-1.0	27570.0	874444.1	51
2016-08-14	31.94	32.17	31.87	31.89	-0.05	-0.16	33140.0	1057793.9	48
2016-08-11	32.02	32.02	31.94	31.94	-0.38	-1.18	44663.0	1429400.6	42
2016-08-10	32.54	32.69	32.32	32.32	-0.22	-0.68	67473.0	2189491.9	51
2016-08-09	32.32	32.54	32.32	32.54	0.22	0.68	12209.0	395384.6	13
2016-08-08	32.54	32.54	32.24	32.32	-0.07	-0.22	11394.0	369150.7	15
2016-08-07	32.32	32.54	32.32	32.39	0.16	0.5	44360.0	1437761.2	43
2016-08-04	32.24	32.39	32.17	32.23	0.15	0.47	146283.0	4712915.5	73
2016-08-03	32.09	32.17	31.94	32.08	0.33	1.04	121096.0	3881991.2	87
2016-08-02	32.02	32.02	31.57	31.75	-0.42	-1.31	51478.0	1634247.2	52
2016-08-01	32.02	32.24	32.02	32.17	0.52	1.64	48699.0	1565261.6	43
2016-07-31	31.72	31.72	31.12	31.65	0.25	0.8	51122.0	1604621.1	63
2016-07-28	31.49	31.64	31.04	31.4	-0.65	-2.03	93031.0	2928362.7	83
2016-07-27	32.09	32.17	31.72	32.05	0.18	0.56	94055.0	3015723.4	80
2016-07-26	32.54	32.54	31.87	31.87	-0.29	-0.9	128706.0	4129359.2	84
2016-07-25	32.09	32.39	31.94	32.16	0.23	0.72	325658.0	10495614.0	183
2016-07-24	32.24	32.47	31.57	31.93	-0.17	-0.53	100994.0	3231989.4	138
2016-07-21	31.87	32.39	31.87	32.1	0.14	0.44	82508.0	2643436.2	104
2016-07-20	32.32	32.54	31.87	31.96	-0.57	-1.75	154093.0	4961494.9	178
2016-07-19	32.47	32.62	32.24	32.53	-0.16	-0.49	51042.0	1657287.0	63
2016-07-18	32.84	32.84	32.39	32.69	-0.08	-0.24	78786.0	2573394.0	67
2016-07-17	32.69	32.84	32.69	32.77	0.42	1.3	122604.0	4018518.1	106
2016-07-14	32.92	32.92	32.24	32.35	-0.34	-1.04	121465.0	3968319.0	146
2016-07-13	32.32	32.77	32.24	32.69	0.34	1.05	166596.0	5415106.4	192
2016-07-12	32.09	32.62	32.09	32.35	0.29	0.9	103674.0	3364317.5	98
2016-07-11	32.02	32.09	32.02	32.06	-0.05	-0.16	33094.0	1061374.5	40
2016-07-10	31.87	32.62	31.87	32.11	0.18	0.56	37882.0	1214680.5	54
2016-06-30	31.64	32.02	31.64	31.93	0.22	0.69	100281.0	3195188.8	102
2016-06-29	32.09	32.09	31.57	31.71	-0.06	-0.19	168685.0	5368004.4	150
2016-06-28	31.94	32.17	31.72	31.77	-0.17	-0.53	57420.0	1831141.2	94
2016-06-27	31.87	32.32	31.72	31.94	0.45	1.43	76668.0	2451059.3	102
2016-06-26	31.19	31.49	30.82	31.49	-0.54	-1.69	142416.0	4443024.2	168
2016-06-23	32.32	32.54	31.87	32.03	-0.44	-1.36	224411.0	7207612.4	202
2016-06-22	32.99	33.07	32.47	32.47	-0.51	-1.55	120389.0	3933758.6	126
2016-06-21	32.99	33.07	32.92	32.98	-0.12	-0.36	60693.0	2002325.2	66
2016-06-20	32.92	33.37	32.92	33.1	0.17	0.52	139782.0	4617579.8	127
2016-06-19	33.29	33.37	32.92	32.93	-0.12	-0.36	115181.0	3811030.7	54
2016-06-16	33.22	33.22	33.07	33.05	-0.33	-0.99	62592.0	2075594.9	76
2016-06-15	33.37	33.97	33.29	33.38	-0.21	-0.63	207186.0	6973653.1	201
2016-06-14	33.67	33.82	33.44	33.59	0.09	0.27	87693.0	2952502.1	113
2016-06-13	32.99	33.52	32.92	33.5	0.51	1.55	74059.0	2464034.0	98
2016-06-12	33.22	33.22	32.99	32.99	-0.39	-1.17	74651.0	2473579.9	88
2016-06-09	33.59	33.59	33.29	33.38	-0.09	-0.27	77185.0	2580052.7	99
2016-06-08	33.74	33.74	33.22	33.47	0.31	0.93	184487.0	6193695.7	164
2016-06-07	32.77	33.37	32.47	33.16	0.74	2.28	173666.0	5717949.5	154
2016-06-06	32.47	32.92	32.24	32.42	-0.05	-0.15	147051.0	4769892.2	143
2016-06-05	33.07	33.14	32.39	32.47	-0.63	-1.9	66035.0	2170595.7	131
2016-06-02	33.07	33.29	32.92	33.1	0.06	0.18	110976.0	3674259.1	166
2016-06-01	32.99	33.07	32.24	33.04	0.06	0.18	98526.0	3238515.3	131
2016-05-31	32.92	33.07	32.62	32.98	-0.07	-0.21	188629.0	6194484.6	239
2016-05-30	33.37	33.59	32.99	33.05	-0.53	-1.58	90011.0	2995590.4	91
2016-05-29	33.67	33.74	33.44	33.58	-0.09	-0.27	60026.0	2013512.9	81
2016-05-26	34.12	34.34	33.44	33.67	-0.21	-0.62	78952.0	2681612.2	125
2016-05-25	34.04	34.19	33.67	33.88	0.21	0.62	99721.0	3373984.8	126
2016-05-24	33.22	33.89	32.99	33.67	0.17	0.51	89490.0	2994674.3	108
2016-05-23	35.32	35.32	33.44	33.5	-1.57	-4.48	341850.0	11717358.2	285
2016-05-22	35.24	35.24	35.02	35.07	-0.29	-0.82	82785.0	2907747.0	109
2016-05-19	35.39	35.47	35.24	35.36	-0.13	-0.37	120856.0	4270185.0	135
2016-05-18	35.99	35.99	35.39	35.49	-0.26	-0.73	188608.0	6711113.8	180
2016-05-17	35.92	35.99	35.62	35.75	-0.17	-0.47	240095.0	8605159.9	241
2016-05-16	35.47	35.99	35.17	35.92	0.29	0.81	209898.0	7451756.4	206
2016-05-15	35.99	36.44	35.54	35.63	-0.3	-0.83	153661.0	5525112.4	179
2016-05-12	35.02	36.51	35.02	35.93	0.99	2.83	373609.0	13336744.1	375
2016-05-11	35.09	35.09	34.87	34.94	0.02	0.06	29984.0	1048648.4	33
2016-05-10	34.94	35.24	34.87	34.92	0.04	0.11	121151.0	4249624.3	142
2016-05-09	35.02	35.09	34.72	34.88	-0.05	-0.14	129446.0	4513279.6	144
2016-05-08	35.24	35.47	34.87	34.93	0.05	0.14	417731.0	14695440.8	231
2016-05-05	34.72	35.09	34.72	34.88	0.28	0.81	87393.0	3045773.8	144
2016-05-04	34.87	35.17	34.27	34.6	-0.45	-1.28	271429.0	9410817.8	248
2016-05-03	35.54	35.62	35.02	35.05	-0.41	-1.16	572095.0	20126880.4	340
2016-05-02	37.26	37.26	35.39	35.46	-0.83	-2.29	718759.0	25582447.6	484
2016-05-01	37.04	37.49	36.14	36.29	-0.61	-1.65	396393.0	14608100.1	316
2016-04-28	35.39	37.26	35.32	36.9	1.44	4.06	755202.0	27556714.8	643
2016-04-27	34.34	35.84	34.34	35.46	1.16	3.38	682297.0	23771710.8	553
2016-04-26	33.67	34.72	33.44	34.3	0.66	1.96	607358.0	20810088.7	503
2016-04-25	33.82	33.89	33.07	33.64	0.06	0.18	251213.0	8429942.3	242
2016-04-24	33.29	33.82	33.14	33.58	0.24	0.72	404279.0	13578595.8	366
2016-04-21	33.52	33.59	33.22	33.34	0.0	0.0	244022.0	8148318.7	208
2016-04-20	34.12	34.12	33.14	33.34	-0.96	-2.8	462163.0	15426705.5	476
2016-04-19	34.34	34.49	34.19	34.3	0.47	1.39	311596.0	10727258.5	186
2016-04-18	34.34	34.42	33.67	33.83	-0.5	-1.46	254877.0	8673145.0	217
2016-04-17	34.94	35.02	34.19	34.33	-0.48	-1.38	203168.0	7036883.1	262
2016-04-14	34.49	34.87	34.42	34.81	0.36	1.04	196622.0	6813730.1	196
2016-04-13	34.34	34.64	34.04	34.45	0.21	0.61	279274.0	9575767.7	287
2016-04-12	34.42	34.79	34.12	34.24	-0.09	-0.26	255086.0	8773692.4	236
2016-04-11	35.09	35.09	34.27	34.33	-0.57	-1.63	201137.0	6946079.3	204
2016-04-10	34.72	35.02	34.64	34.9	0.38	1.1	150455.0	5239927.7	165
2016-04-07	34.64	34.79	34.49	34.52	0.01	0.03	46159.0	1597185.7	83
2016-04-06	34.72	34.87	34.42	34.51	0.15	0.44	198288.0	6866662.7	162
2016-04-05	34.94	35.17	34.34	34.36	-0.74	-2.11	79429.0	2755915.4	109
2016-04-04	34.49	35.24	34.19	35.1	0.61	1.77	47508.0	1654331.3	69
2016-04-03	34.87	34.87	34.27	34.49	-0.64	-1.82	28490.0	983608.0	49
2016-03-31	35.24	35.32	35.09	35.13	-0.26	-0.73	201171.0	7098099.9	128
2016-03-30	35.17	35.47	35.17	35.39	0.25	0.71	34247.0	1209043.1	48
2016-03-29	35.39	35.39	34.94	35.14	-0.25	-0.71	58492.0	2057416.7	70
2016-03-28	35.24	35.77	35.02	35.39	0.14	0.4	175161.0	6180038.0	146
2016-03-27	35.32	35.32	34.57	35.25	-0.42	-1.18	142164.0	4992705.2	169
2016-03-24	35.99	35.99	35.47	35.67	-0.44	-1.22	84076.0	3000423.8	100
2016-03-23	36.14	36.22	36.07	36.11	-0.03	-0.08	102616.0	3711214.8	88
2016-03-22	36.51	36.59	35.99	36.14	-0.31	-0.85	79391.0	2883949.1	108
2016-03-21	37.04	37.26	36.36	36.45	-0.75	-2.02	112766.0	4163122.1	138
2016-03-20	36.66	37.68	36.66	37.2	0.87	2.39	226902.0	8443829.7	233
2016-03-17	36.14	36.66	36.14	36.33	0.25	0.69	240429.0	8740332.3	224
2016-03-16	36.14	36.29	35.77	36.08	-0.08	-0.22	138653.0	4999871.8	105
2016-03-15	35.62	36.22	35.54	36.16	0.05	0.14	92089.0	3307041.1	108
2016-03-14	36.44	36.44	35.84	36.11	-0.34	-0.93	144248.0	5208219.4	130
2016-03-13	35.99	36.51	35.84	36.45	0.53	1.48	236842.0	8583821.3	221
2016-03-10	35.99	36.36	35.62	35.92	-0.07	-0.19	218755.0	7879812.7	214
2016-03-09	35.84	36.07	35.24	35.99	0.08	0.22	300503.0	10726388.4	199
2016-03-08	35.84	35.92	35.54	35.91	0.25	0.7	230766.0	8256287.8	217
2016-03-07	35.62	36.14	35.32	35.66	0.16	0.45	359842.0	12837747.5	323
2016-03-06	35.84	35.84	35.24	35.5	0.58	1.66	201545.0	7155328.3	238
2016-03-03	34.72	35.02	34.64	34.92	0.37	1.07	66670.0	2318254.5	114
2016-03-02	35.09	35.24	34.27	34.55	-0.5	-1.43	176974.0	6136677.5	251
2016-03-01	35.24	35.47	34.87	35.05	0.23	0.66	277070.0	9735067.0	219
2016-02-29	35.62	35.77	34.72	34.82	-0.68	-1.92	325159.0	11441436.4	298
2016-02-28	35.17	36.07	35.09	35.5	0.63	1.81	339803.0	12094784.1	361
2016-02-25	34.49	35.39	34.42	34.87	0.39	1.13	391290.0	13670943.5	406
2016-02-24	32.54	35.02	32.47	34.48	1.25	3.76	856558.0	29203901.5	825
2016-02-23	32.69	33.37	32.69	33.23	0.61	1.87	414870.0	13693586.8	404
2016-02-22	32.99	33.59	32.39	32.62	-0.15	-0.46	563033.0	18458103.7	507
2016-02-21	31.57	32.99	31.49	32.77	1.3	4.13	602710.0	19478161.8	734
2016-02-18	31.64	31.79	31.34	31.47	0.19	0.61	245125.0	7752958.9	263
2016-02-17	30.89	31.72	30.74	31.28	0.4	1.3	300179.0	9395450.4	355
2016-02-16	31.57	31.72	30.44	30.88	0.27	0.88	559439.0	17447289.9	588
2016-02-15	29.99	31.19	29.92	30.61	0.02	0.07	861670.0	26375871.7	813
2016-02-14	33.89	34.64	30.59	30.59	-3.34	-9.84	752192.0	23906305.5	508
2016-02-11	35.99	35.99	33.74	33.93	-1.84	-5.14	182686.0	6364350.0	224
2016-02-10	35.62	35.99	35.62	35.77	-0.45	-1.24	66822.0	2395313.5	99
2016-02-09	35.99	36.59	35.92	36.22	0.22	0.61	233562.0	8450656.4	212
2016-02-08	36.36	36.89	35.69	36.0	-1.43	-3.82	600297.0	21785934.3	673
2016-02-07	38.43	38.8	37.19	37.43	-1.06	-2.75	258982.0	9782761.45	382
2016-02-04	38.8	39.18	38.24	38.49	0.63	1.66	185296.0	7150412.25	270
2016-02-03	36.74	38.05	36.74	37.86	0.53	1.42	607028.0	22836221.55	328
2016-02-02	38.24	38.43	36.96	37.33	-1.06	-2.76	221586.0	8369884.75	319
2016-02-01	37.86	39.18	37.86	38.39	-0.01	-0.03	295276.0	11420028.0	300
2016-01-31	39.74	40.11	38.05	38.4	-0.31	-0.8	698379.0	27527962.25	708
2016-01-28	38.8	39.36	37.86	38.71	0.93	2.46	327415.0	12646184.25	420
2016-01-27	36.96	38.99	36.96	37.78	1.03	2.8	474294.0	18019749.95	599
2016-01-26	35.24	36.81	35.24	36.75	1.0	2.8	211938.0	7690759.1	263
2016-01-25	36.51	36.51	35.24	35.75	-0.29	-0.8	232403.0	8304486.9	251
2016-01-24	37.49	37.49	35.54	36.04	1.8	5.26	391310.0	14229385.9	430
2016-01-21	32.32	34.79	32.32	34.24	0.77	2.3	153961.0	5243845.4	167
2016-01-20	33.74	33.97	32.62	33.47	-1.37	-3.93	232495.0	7742195.3	279
2016-01-19	34.72	35.47	34.42	34.84	1.15	3.41	379735.0	13253408.8	386
2016-01-18	33.37	34.64	32.77	33.69	0.3	0.9	466350.0	15744465.6	519
2016-01-17	32.69	34.12	32.32	33.39	-2.47	-6.89	673691.0	22090819.5	412
2016-01-14	37.11	37.11	34.64	35.86	-1.61	-4.3	641870.0	22672755.5	580
2016-01-13	40.3	40.3	37.34	37.47	-2.34	-5.88	772608.0	29585627.3	552
2016-01-12	39.93	40.68	39.55	39.81	-0.96	-2.35	268026.0	10735284.5	318
2016-01-11	39.18	41.24	38.61	40.77	0.9	2.26	222318.0	8952525.25	278
2016-01-10	39.55	40.3	38.99	39.87	0.56	1.42	151684.0	5959742.75	159
2016-01-07	39.74	40.49	38.8	39.31	-2.45	-5.87	371135.0	14646583.75	424
2016-01-06	42.36	42.36	41.24	41.76	-0.53	-1.25	270740.0	11383478.5	264
2016-01-05	43.49	43.49	41.61	42.29	0.24	0.57	171112.0	7230885.75	225
2016-01-04	44.24	44.99	41.99	42.05	-1.96	-4.45	270489.0	11691220.25	305
2016-01-03	42.74	45.74	42.74	44.01	1.02	2.37	356663.0	15964955.75	393
2015-12-31	43.49	43.49	42.74	42.99	-0.5	-1.15	98210.0	4245683.75	147
2015-12-30	44.05	44.61	43.49	43.49	-0.56	-1.27	302374.0	13326471.75	245
2015-12-29	44.99	44.99	43.49	44.05	-1.6	-3.5	461065.0	20374904.25	354
2015-12-28	45.36	46.3	43.86	45.65	0.74	1.65	296237.0	13463322.0	300
2015-12-27	45.36	45.74	44.24	44.91	-0.12	-0.27	184843.0	8341496.75	232
2015-12-24	44.24	45.18	44.24	45.03	0.95	2.16	172694.0	7734529.0	192
2015-12-23	45.74	46.3	43.68	44.08	-1.63	-3.57	228291.0	10293573.25	280
2015-12-22	45.74	46.67	44.43	45.71	0.31	0.68	370469.0	17007567.75	401
2015-12-21	43.49	45.92	42.93	45.4	2.19	5.07	462646.0	20764779.75	461
2015-12-20	41.61	43.68	41.05	43.21	1.06	2.51	361169.0	15311572.5	350
2015-12-17	41.05	42.18	41.05	42.15	0.98	2.38	506602.0	21171026.5	348
2015-12-16	41.24	41.61	40.49	41.17	0.45	1.11	343324.0	14025947.0	262
2015-12-15	39.74	41.24	39.74	40.72	0.99	2.49	231698.0	9437312.25	259
2015-12-14	41.8	42.36	39.36	39.73	-1.5	-3.64	382074.0	15724034.5	357
2015-12-13	41.24	41.99	40.49	41.23	-2.1	-4.85	461410.0	18993463.75	371
2015-12-10	45.36	45.36	43.11	43.33	-1.74	-3.86	397399.0	17536154.75	330
2015-12-09	47.42	47.42	44.43	45.07	-1.64	-3.51	299202.0	13690390.5	240
2015-12-08	47.99	47.99	46.49	46.71	-1.43	-2.97	350975.0	16439988.5	333
2015-12-07	48.17	48.55	47.42	48.14	-0.47	-0.97	169556.0	8107678.5	201
2015-12-06	46.49	48.74	46.49	48.61	2.2	4.74	378339.0	18150723.25	412
2015-12-03	47.05	48.74	46.11	46.41	-0.82	-1.74	307585.0	14602918.0	430
2015-12-02	47.42	47.61	46.86	47.23	-0.41	-0.86	109483.0	5179508.0	141
2015-12-01	47.99	47.99	46.49	47.64	-0.34	-0.71	618515.0	29179586.5	365
2015-11-30	49.49	49.67	47.61	47.98	-1.02	-2.08	464770.0	22397168.75	497
2015-11-29	45.18	49.3	45.18	49.0	4.13	9.2	2491544.0	121665656.0	1058
2015-11-26	44.05	45.18	44.05	44.87	0.91	2.07	273198.0	12208450.0	235
2015-11-25	43.49	44.05	43.49	43.96	0.72	1.67	152210.0	6639594.5	113
2015-11-24	43.68	44.24	43.11	43.24	-0.18	-0.41	193644.0	8447369.5	213
2015-11-23	43.86	43.86	42.93	43.42	-0.78	-1.76	232339.0	10096216.5	210
2015-11-22	43.68	44.99	43.3	44.2	0.98	2.27	338174.0	14987189.5	260
2015-11-19	42.36	43.49	42.36	43.22	0.89	2.1	197178.0	8471159.5	181
2015-11-18	41.99	42.36	41.99	42.33	-0.02	-0.05	78631.0	3317916.0	95
2015-11-17	42.36	42.55	41.61	42.35	0.29	0.69	138671.0	5838091.5	150
2015-11-16	41.8	42.18	41.24	42.06	0.78	1.89	190348.0	7926067.75	200
2015-11-15	42.18	42.74	41.24	41.28	-1.5	-3.51	189039.0	7875646.0	163
2015-11-12	42.93	43.3	42.36	42.78	-0.15	-0.35	103003.0	4423018.75	147
2015-11-11	42.36	43.3	41.8	42.93	0.93	2.21	379315.0	16206120.75	249
2015-11-10	41.8	42.93	41.61	42.0	0.18	0.43	280775.0	11855995.25	208
2015-11-09	41.61	42.36	41.05	41.82	0.24	0.58	150696.0	6301141.75	208
2015-11-08	41.61	41.61	40.68	41.58	-0.43	-1.02	210275.0	8668283.5	278
2015-11-05	43.3	43.49	41.99	42.01	-1.76	-4.02	321007.0	13695211.0	346
2015-11-04	44.24	44.24	41.61	43.77	-0.13	-0.3	630379.0	26906980.25	631
2015-11-03	44.61	44.61	43.68	43.9	-0.38	-0.86	113673.0	5016920.75	128
2015-11-02	44.61	45.18	44.24	44.28	-0.13	-0.29	134736.0	6038844.25	132
2015-11-01	44.61	44.61	43.86	44.41	-0.32	-0.72	220275.0	9734734.5	128
2015-10-29	44.99	45.92	44.43	44.73	0.49	1.11	537017.0	24169018.25	327
2015-10-28	45.36	45.55	43.86	44.24	-0.33	-0.74	557369.0	24822432.75	357
2015-10-27	47.8	47.99	43.49	44.57	-2.95	-6.21	444046.0	20487304.0	397
2015-10-26	46.67	47.61	45.55	47.52	0.66	1.41	311803.0	14516827.5	290
2015-10-25	47.8	47.99	46.67	46.86	-0.21	-0.45	297247.0	14090786.0	228
2015-10-22	46.49	47.99	45.92	47.07	0.18	0.38	466912.0	21924485.5	387
2015-10-21	45.74	48.55	45.18	46.89	0.75	1.63	567979.0	26701058.5	463
2015-10-20	46.11	46.86	45.74	46.14	0.13	0.28	334880.0	15500398.25	246
2015-10-19	45.74	46.11	45.55	46.01	0.3	0.66	212326.0	9740179.25	177
2015-10-18	46.86	47.24	45.55	45.71	-1.52	-3.22	592587.0	27487327.0	488
2015-10-15	47.24	47.42	46.67	47.23	-0.19	-0.4	117867.0	5557509.25	145
2015-10-14	47.61	47.61	47.05	47.42	-0.19	-0.4	97943.0	4623856.75	126
2015-10-13	47.8	47.99	47.24	47.61	-0.35	-0.73	122723.0	5824091.75	167
2015-10-12	49.11	49.3	47.8	47.96	-0.99	-2.02	312979.0	15250067.75	273
2015-10-11	49.49	49.86	48.74	48.95	0.25	0.51	278019.0	13670896.0	270
2015-10-08	46.86	49.11	46.67	48.7	1.52	3.22	471098.0	22677601.0	394
2015-10-07	46.67	48.55	46.67	47.18	0.72	1.55	244901.0	11622331.75	264
2015-10-06	46.49	46.49	45.92	46.46	0.12	0.26	219951.0	10155592.75	195
2015-10-05	45.36	46.67	45.18	46.34	1.14	2.52	294158.0	13556166.25	270
2015-10-04	46.3	46.67	44.99	45.2	-1.07	-2.31	295224.0	13478069.25	289
2015-10-01	46.86	46.86	45.92	46.27	-0.42	-0.9	382645.0	17846771.5	176
2015-09-30	47.05	47.24	46.67	46.69	-0.17	-0.36	167683.0	7877795.25	143
2015-09-29	46.67	47.42	45.92	46.86	-0.68	-1.43	140049.0	6554869.25	126
2015-09-21	47.61	47.8	46.86	47.54	0.28	0.59	201050.0	9525913.5	231
2015-09-20	47.99	48.55	47.24	47.26	-1.1	-2.27	229963.0	11009936.0	295
2015-09-17	49.67	49.86	48.17	48.36	-1.35	-2.72	223200.0	10860252.5	257
2015-09-16	49.49	50.42	49.49	49.71	0.19	0.38	264297.0	13192007.75	202
2015-09-15	49.67	50.99	48.92	49.52	0.16	0.32	335786.0	16658855.5	372
2015-09-14	48.74	49.86	48.55	49.36	0.58	1.19	358309.0	17682726.75	293
2015-09-13	48.74	50.05	48.36	48.78	-0.32	-0.65	257834.0	12656345.25	292
2015-09-10	49.67	51.74	47.99	49.1	-0.87	-1.74	420010.0	20967189.5	599
2015-09-09	46.49	50.05	46.11	49.97	4.32	9.46	698143.0	33744227.75	508
2015-09-08	43.68	45.74	43.68	45.65	2.06	4.73	302310.0	13567611.25	248
2015-09-07	44.43	44.99	43.49	43.59	-0.84	-1.89	255582.0	11390430.75	180
2015-09-06	42.74	44.61	42.74	44.43	0.94	2.16	456775.0	20128268.25	215
2015-09-03	43.68	44.24	43.3	43.49	0.38	0.88	433348.0	18997506.75	212
2015-09-02	41.99	43.11	41.61	43.11	-0.58	-1.33	529016.0	22416177.0	317
2015-09-01	43.49	44.24	43.11	43.69	-0.17	-0.39	511935.0	22350926.75	262
2015-08-31	42.74	44.24	41.99	43.86	1.11	2.6	267724.0	11570315.25	234
2015-08-30	44.8	45.18	42.55	42.75	-0.17	-0.4	1006935.0	44511945.0	547
2015-08-27	42.18	44.43	42.18	42.92	2.35	5.79	575681.0	25005329.25	402
2015-08-26	41.24	41.99	38.61	40.57	-0.67	-1.62	819407.0	33675849.75	515
2015-08-25	38.24	41.24	37.49	41.24	3.74	9.97	1235528.0	49121785.0	542
2015-08-24	39.74	40.86	36.96	37.5	-3.55	-8.65	1527960.0	58563548.6	730
2015-08-23	41.99	43.68	41.05	41.05	-4.4	-9.68	1488649.0	62217805.0	887
2015-08-20	42.74	45.74	41.43	45.45	0.42	0.93	914494.0	39419481.25	800
2015-08-19	47.8	47.99	43.68	45.03	-2.75	-5.76	311296.0	14417021.0	271
2015-08-18	49.49	49.49	45.18	47.78	-1.9	-3.82	560853.0	26356627.25	370
2015-08-17	50.61	50.61	49.3	49.68	-0.74	-1.47	242085.0	12029829.75	153
2015-08-16	51.55	51.92	50.05	50.42	-1.5	-2.89	188368.0	9543868.75	131
2015-08-13	51.92	52.49	51.92	51.92	0.0	0.0	143694.0	7517138.25	95
2015-08-12	50.24	51.92	50.24	51.92	0.38	0.74	137032.0	7047021.75	93
2015-08-11	51.92	52.49	51.36	51.54	-0.42	-0.81	216705.0	11284431.0	102
2015-08-10	50.42	52.11	50.42	51.96	1.54	3.05	236324.0	12174974.5	156
2015-08-09	50.05	50.42	49.67	50.42	0.37	0.74	178158.0	8924713.25	138
2015-08-06	49.86	50.61	49.49	50.05	-0.38	-0.75	123965.0	6210768.75	116
2015-08-05	49.86	50.61	49.86	50.43	0.39	0.78	183873.0	9242233.75	110
2015-08-04	50.24	50.24	48.92	50.04	-0.2	-0.4	128305.0	6367056.5	181
2015-08-03	50.24	50.8	49.49	50.24	-0.73	-1.43	138575.0	6949990.25	155
2015-08-02	51.74	51.74	49.3	50.97	-0.78	-1.51	204614.0	10260584.25	288
2015-07-30	52.49	52.49	51.55	51.75	-0.39	-0.75	125513.0	6533842.25	85
2015-07-29	51.74	52.67	51.55	52.14	0.34	0.66	124476.0	6490378.0	126
2015-07-28	51.55	52.11	51.36	51.8	0.16	0.31	89545.0	4623272.25	102
2015-07-27	52.11	52.3	50.99	51.64	-0.67	-1.28	672131.0	34699919.25	412
2015-07-26	53.42	53.61	51.92	52.31	-1.05	-1.97	217788.0	11437900.75	287
2015-07-23	53.42	53.99	53.24	53.36	-0.49	-0.91	141227.0	7532939.75	114
2015-07-22	54.17	54.36	53.61	53.85	-0.7	-1.28	142750.0	7706430.0	163
2015-07-15	54.36	54.92	54.17	54.55	0.18	0.33	200359.0	10928088.5	143
2015-07-14	54.36	54.73	53.99	54.37	0.02	0.04	266509.0	14468486.75	215
2015-07-13	53.61	54.36	53.42	54.35	0.43	0.8	132546.0	7155973.0	122
2015-07-12	53.99	53.99	53.24	53.92	0.12	0.22	338630.0	18193490.5	173
2015-07-09	52.49	53.99	52.49	53.8	1.25	2.38	259499.0	13809685.75	165
2015-07-08	52.86	52.86	52.11	52.55	-0.51	-0.96	200423.0	10516297.25	213
2015-07-07	53.8	53.8	52.86	53.06	-0.24	-0.45	148077.0	7888490.0	156
2015-07-06	53.42	53.99	53.05	53.3	-0.69	-1.28	371882.0	19853403.5	257
2015-07-05	53.61	54.36	52.86	53.99	0.32	0.6	154494.0	8295882.5	168
2015-07-02	54.17	54.17	52.86	53.67	-0.3	-0.56	606637.0	32368032.0	474
2015-07-01	54.92	54.92	53.8	53.97	-0.64	-1.17	584559.0	31700531.75	381
2015-06-30	54.17	54.92	53.05	54.61	-0.11	-0.2	688609.0	37085658.0	607
2015-06-29	55.67	55.67	53.99	54.72	-3.6	-6.17	565834.0	30969998.5	612
2015-06-28	59.61	59.61	57.92	58.32	-1.05	-1.77	768663.0	45025997.5	586
2015-06-25	58.86	59.61	58.67	59.37	0.47	0.8	339575.0	20100470.0	292
2015-06-24	59.05	60.17	58.48	58.9	0.78	1.34	910485.0	53739558.0	542
2015-06-23	58.48	58.48	57.73	58.12	-0.13	-0.22	393674.0	22856898.0	354
2015-06-22	58.86	59.42	58.11	58.25	-0.53	-0.9	622250.0	36359696.5	405
2015-06-21	58.67	59.8	58.11	58.78	0.66	1.14	592056.0	34761948.0	503
2015-06-18	59.05	59.23	57.92	58.12	-0.91	-1.54	420189.0	24560003.5	316
2015-06-17	58.86	59.42	58.67	59.03	0.19	0.32	244124.0	14396275.75	238
2015-06-16	59.61	59.61	58.67	58.84	-0.92	-1.54	320808.0	18943914.75	321
2015-06-15	60.55	60.73	59.23	59.76	-1.52	-2.48	587283.0	35155366.0	473
2015-06-14	60.55	61.86	59.98	61.28	1.1	1.83	1014398.0	61970508.25	746
2015-06-11	60.73	60.92	59.98	60.18	-0.43	-0.71	214822.0	12961878.75	236
2015-06-10	59.98	61.11	59.61	60.61	0.95	1.59	950777.0	57480592.0	569
2015-06-09	60.92	60.92	59.05	59.66	-0.74	-1.23	566310.0	33934923.75	508
2015-06-08	60.36	60.73	59.61	60.4	0.17	0.28	1028548.0	61717088.25	586
2015-06-07	57.73	60.73	57.36	60.23	2.32	4.01	1452357.0	85975489.5	890
2015-06-04	57.36	57.92	57.17	57.91	0.53	0.92	385639.0	22253701.25	210
2015-06-03	58.11	58.11	57.36	57.38	-0.38	-0.66	321855.0	18569595.5	294
2015-06-02	57.73	58.11	57.36	57.76	0.02	0.03	505331.0	29184899.25	280
2015-06-01	56.98	57.92	56.61	57.74	0.67	1.17	466068.0	26606758.75	420
2015-05-31	57.92	58.3	56.98	57.07	-0.83	-1.43	651858.0	37480458.75	395
2015-05-28	57.55	58.11	57.55	57.9	0.25	0.43	389220.0	22510223.25	276
2015-05-27	58.11	58.11	57.36	57.65	-0.41	-0.71	818334.0	47261633.75	481
2015-05-26	56.98	58.11	56.8	58.06	0.78	1.36	938038.0	54115923.0	613
2015-05-25	58.48	58.48	56.8	57.28	-1.19	-2.04	1722986.0	98979676.25	1274
2015-05-24	59.98	59.98	58.11	58.47	-1.49	-2.48	1725313.0	101323774.75	975
2015-05-21	60.55	60.55	59.8	59.96	-0.73	-1.2	728095.0	43797442.75	540
2015-05-20	63.17	63.17	59.42	60.69	-2.18	-3.47	2435772.0	147819267.25	1837
2015-05-19	61.86	63.36	60.73	62.87	1.05	1.7	523084.0	32622877.75	453
2015-05-18	62.61	62.98	61.11	61.82	-0.2	-0.32	652314.0	40565194.25	658
2015-05-17	60.92	62.61	60.17	62.02	2.65	4.46	1105939.0	67376389.0	805
2015-05-14	58.11	59.8	58.11	59.37	0.42	0.71	620897.0	36648109.25	467
2015-05-13	58.3	59.61	58.11	58.95	0.86	1.48	578802.0	34024152.25	391
2015-05-12	57.92	58.48	57.55	58.09	0.48	0.83	232888.0	13516462.75	235
2015-05-11	57.92	58.86	57.36	57.61	-0.41	-0.71	229440.0	13344343.0	192
2015-05-10	57.73	58.48	57.36	58.02	0.41	0.71	187437.0	10858235.25	204
2015-05-07	58.11	58.67	57.36	57.61	-0.89	-1.52	541594.0	31367832.5	343
2015-05-06	59.05	59.23	58.3	58.5	-0.64	-1.08	218625.0	12842122.0	204
2015-05-05	59.61	59.98	58.3	59.14	-0.23	-0.39	591072.0	34975650.5	497
2015-05-04	58.48	60.17	58.11	59.37	0.73	1.24	514401.0	30465031.0	442
2015-05-03	57.73	59.61	57.17	58.64	1.24	2.16	1057329.0	61983763.25	763
2015-04-30	56.98	57.92	56.61	57.4	0.75	1.32	418472.0	24032854.25	339
2015-04-29	57.73	57.92	56.23	56.65	-0.06	-0.11	614497.0	34914672.75	397
2015-04-28	56.98	57.36	56.23	56.71	-0.41	-0.72	577918.0	32762056.5	418
2015-04-27	58.11	58.86	56.98	57.12	-0.53	-0.92	969336.0	56219026.5	656
2015-04-26	55.48	57.92	55.48	57.65	2.31	4.17	1104660.0	62921340.75	754
2015-04-23	54.17	55.48	53.8	55.34	1.01	1.86	513049.0	28039484.75	319
2015-04-22	54.73	54.92	53.42	54.33	0.43	0.8	600796.0	32483103.0	304
2015-04-21	53.42	54.36	53.24	53.9	0.41	0.77	329429.0	17697159.5	234
2015-04-20	53.99	54.36	53.05	53.49	-0.74	-1.36	552548.0	29611726.25	303
2015-04-19	55.67	56.8	53.61	54.23	-0.44	-0.8	1269789.0	69368654.75	997
2015-04-16	55.48	56.05	54.55	54.67	-0.6	-1.09	265832.0	14690841.0	214
2015-04-15	53.8	55.67	53.8	55.27	1.47	2.73	486058.0	26776684.0	299
2015-04-14	54.17	54.73	53.24	53.8	-0.45	-0.83	212594.0	11446063.0	141
2015-04-13	52.49	54.36	52.3	54.25	1.77	3.37	613102.0	32843731.25	351
2015-04-12	52.49	52.86	52.11	52.48	-0.01	-0.02	396329.0	20712436.5	207
2015-04-09	51.36	52.67	51.36	52.49	0.98	1.9	228828.0	11906973.25	146
2015-04-08	52.86	53.42	51.36	51.51	-0.95	-1.81	583114.0	30621324.0	305
2015-04-07	51.36	52.49	51.36	52.46	1.38	2.7	421549.0	22003656.25	174
2015-04-06	50.8	51.55	50.8	51.08	0.09	0.18	158757.0	8141066.25	117
2015-04-05	51.36	51.55	49.49	50.99	-0.24	-0.47	189657.0	9628550.0	142
2015-04-02	52.11	52.49	50.24	51.23	-0.75	-1.44	409845.0	21013520.5	288
2015-04-01	51.17	52.86	51.17	51.98	0.15	0.29	655260.0	33930332.75	347
2015-03-31	52.11	52.49	50.24	51.83	-0.82	-1.56	1328613.0	67851408.0	691
2015-03-30	53.42	53.42	52.11	52.65	-0.52	-0.98	487927.0	25817827.5	214
2015-03-29	53.24	53.61	52.67	53.17	0.91	1.74	286923.0	15256956.5	191
2015-03-26	50.99	52.67	50.24	52.26	0.16	0.31	1099885.0	56638174.25	512
2015-03-25	54.36	54.36	50.24	52.1	-2.53	-4.63	633051.0	33258471.5	434
2015-03-24	54.92	54.92	52.86	54.63	-0.4	-0.73	722171.0	39123370.5	524
2015-03-23	54.92	55.48	54.55	55.03	-0.08	-0.15	434090.0	23900973.75	227
2015-03-22	55.48	55.67	54.36	55.11	0.05	0.09	704639.0	38810839.25	349
2015-03-19	54.92	55.67	54.55	55.06	0.42	0.77	452756.0	24930206.25	279
2015-03-18	53.99	54.92	50.99	54.64	0.62	1.15	787322.0	41853856.25	455
2015-03-17	54.36	55.11	52.67	54.02	0.0	0.0	540970.0	29108371.75	324
2015-03-16	55.48	55.86	52.86	54.02	-1.33	-2.4	408930.0	22406705.75	270
2015-03-15	54.92	56.61	54.73	55.35	0.68	1.24	846779.0	47243260.0	507
2015-03-12	53.8	55.86	53.8	54.67	1.1	2.05	1928239.0	106527764.75	1147
2015-03-11	51.92	53.99	51.74	53.57	1.15	2.19	327199.0	17311149.75	198
2015-03-10	52.11	52.86	51.74	52.42	0.43	0.83	247181.0	12919951.75	158
2015-03-09	52.3	52.49	51.92	51.99	-0.5	-0.95	149789.0	7831254.75	108
2015-03-08	52.49	52.86	52.3	52.49	0.0	0.0	241862.0	12711854.5	146
2015-03-05	52.49	53.42	52.3	52.49	0.02	0.04	654076.0	34450232.0	277
2015-03-04	52.49	53.05	51.92	52.47	0.07	0.13	220951.0	11588342.0	250
2015-03-03	53.42	54.36	52.3	52.4	-1.36	-2.53	569215.0	30237977.0	472
2015-03-02	52.11	54.36	51.74	53.76	1.64	3.15	1071557.0	57419225.0	559
2015-03-01	50.99	52.49	50.61	52.12	1.11	2.18	400906.0	20642155.0	210
2015-02-26	51.36	51.55	50.61	51.01	0.02	0.04	154576.0	7873829.25	107
2015-02-25	50.99	51.55	50.8	50.99	-0.01	-0.02	339285.0	17337997.5	128
2015-02-24	50.8	51.36	49.86	51.0	0.07	0.14	344349.0	17400228.25	218
2015-02-23	50.99	51.36	50.24	50.93	-0.07	-0.14	328733.0	16733788.75	166
2015-02-22	51.36	52.49	50.8	51.0	-0.29	-0.57	526438.0	27283758.25	311
2015-02-19	50.61	51.74	50.61	51.29	-0.07	-0.14	334315.0	17099528.25	166
2015-02-18	50.8	52.3	50.61	51.36	0.49	0.96	402424.0	20770571.0	221
2015-02-17	51.92	51.92	50.61	50.87	-0.86	-1.66	142304.0	7277199.25	162
2015-02-16	52.11	53.24	51.36	51.73	-0.78	-1.49	366471.0	19122891.0	222
2015-02-15	50.99	53.05	50.24	52.51	1.82	3.59	573628.0	29734642.5	327
2015-02-12	49.86	51.17	49.86	50.69	1.06	2.14	226958.0	11495349.75	176
2015-02-11	50.24	50.24	48.36	49.63	-0.79	-1.57	686529.0	33830363.75	295
2015-02-10	51.36	51.36	49.67	50.42	-0.76	-1.48	402928.0	20307093.25	231
2015-02-09	50.61	51.92	50.24	51.18	0.91	1.81	1521765.0	77701823.25	510
2015-02-08	51.74	51.92	49.3	50.27	-0.57	-1.12	1432878.0	71868239.75	732
2015-02-05	47.42	51.55	47.42	50.84	2.87	5.98	1476843.0	73072422.0	654
2015-02-04	46.67	48.74	46.49	47.97	1.64	3.54	1342316.0	64035092.75	590
2015-02-03	46.3	47.42	45.92	46.33	0.08	0.17	588915.0	27529858.0	409
2015-02-02	45.92	46.67	45.55	46.25	0.21	0.46	371752.0	17185115.5	225
2015-02-01	46.49	47.05	45.55	46.04	0.86	1.9	852498.0	39424768.75	509
2015-01-29	44.43	45.92	43.49	45.18	0.93	2.1	825188.0	36767553.25	552
2015-01-28	41.24	44.99	41.24	44.25	3.18	7.74	1577500.0	67774493.25	1008
2015-01-27	39.74	41.24	39.55	41.07	1.41	3.56	899751.0	36464906.75	402
2015-01-26	39.93	40.11	39.55	39.66	-0.08	-0.2	621156.0	24689775.75	468
2015-01-22	39.18	40.11	38.99	39.74	0.19	0.48	256773.0	10212507.75	191
2015-01-21	39.74	40.3	39.36	39.55	-0.55	-1.37	416208.0	16623353.75	294
2015-01-20	40.11	40.49	39.93	40.1	0.06	0.15	295711.0	11898058.5	160
2015-01-19	40.11	40.3	39.55	40.04	0.21	0.53	426517.0	17014493.75	305
2015-01-18	40.11	40.11	39.36	39.83	-1.45	-3.51	706944.0	28183011.25	559
2015-01-15	41.43	41.8	40.68	41.28	0.11	0.27	624685.0	25798174.0	455
2015-01-14	40.86	41.24	40.68	41.17	0.5	1.23	480577.0	19715515.0	369
2015-01-13	40.49	40.86	40.11	40.67	-0.73	-1.76	784106.0	31787462.0	519
2015-01-12	40.86	41.99	40.49	41.4	0.57	1.4	430182.0	17837600.75	341
2015-01-11	39.93	40.86	39.93	40.83	1.02	2.56	474550.0	19328986.75	259
2015-01-08	39.55	40.3	39.55	39.81	0.82	2.1	500252.0	19975736.5	309
2015-01-07	37.49	39.36	37.49	38.99	1.14	3.01	1172834.0	45174269.5	554
2015-01-06	36.22	38.43	36.22	37.85	-1.71	-4.32	1944353.0	72997181.6	882
2015-01-05	40.86	40.86	39.55	39.56	-2.26	-5.4	685575.0	27522534.25	506
2015-01-04	42.18	42.18	41.43	41.82	-0.83	-1.95	444774.0	18608239.25	331
2015-01-01	43.49	43.86	42.55	42.65	-0.28	-0.65	527960.0	22749171.5	306
2014-12-31	45.36	45.36	40.3	42.93	-1.79	-4.0	750224.0	32176106.5	488
2014-12-30	46.3	47.24	44.61	44.72	-3.15	-6.58	472765.0	21795505.5	311
2014-12-29	47.42	48.55	47.24	47.87	0.33	0.69	318025.0	15287449.25	185
2014-12-28	46.86	47.61	46.86	47.54	-0.06	-0.13	222185.0	10550867.5	149
2014-12-25	47.61	47.99	46.49	47.6	0.43	0.91	666007.0	31174852.25	213
2014-12-24	45.36	48.17	45.36	47.17	2.35	5.24	362248.0	17059840.25	235
2014-12-23	43.49	45.55	43.11	44.82	1.18	2.7	119909.0	5306801.0	133
2014-12-22	41.99	44.24	41.61	43.64	1.58	3.76	306523.0	13136368.5	223
2014-12-21	41.8	42.74	39.36	42.06	2.7	6.86	631807.0	26177986.25	354
2014-12-18	39.36	39.36	38.05	39.36	3.47	9.67	823353.0	32237812.75	282
2014-12-17	34.79	36.07	33.52	35.89	0.72	2.05	626746.0	22010324.7	335
2014-12-16	38.61	38.61	35.17	35.17	-3.89	-9.96	893567.0	31617782.3	306
2014-12-15	41.8	42.18	38.99	39.06	-2.46	-5.92	209876.0	8574664.5	140
2014-12-14	40.49	42.18	40.11	41.52	-0.29	-0.69	305896.0	12567567.0	185
2014-12-11	41.99	41.99	40.3	41.81	-0.91	-2.13	236498.0	9741207.25	218
2014-12-10	43.68	43.68	42.36	42.72	-1.11	-2.53	110174.0	4761821.75	113
2014-12-09	42.74	44.05	42.74	43.83	-0.96	-2.14	265109.0	11425554.75	231
2014-12-08	45.55	45.74	44.43	44.79	-1.19	-2.59	374910.0	16925042.5	173
2014-12-07	46.11	46.67	44.99	45.98	-0.06	-0.13	108207.0	4976912.5	128
2014-12-04	44.8	46.11	44.8	46.04	1.45	3.25	270081.0	12221727.5	195
2014-12-03	44.43	44.99	44.05	44.59	-0.2	-0.45	121815.0	5442511.25	102
2014-12-02	44.05	45.36	44.05	44.79	1.65	3.82	336296.0	15073142.5	279
2014-12-01	42.18	45.18	42.18	43.14	0.3	0.7	500931.0	21866191.0	313
2014-11-30	42.74	45.55	41.8	42.84	-3.53	-7.61	859120.0	36571918.5	414
2014-11-27	46.11	46.67	46.11	46.37	-0.12	-0.26	221364.0	10250230.75	154
2014-11-26	46.86	47.42	45.74	46.49	-0.06	-0.13	305099.0	14157486.25	197
2014-11-25	47.24	47.42	46.11	46.55	-2.0	-4.12	420941.0	19654438.0	266
2014-11-24	50.05	50.05	48.36	48.55	-1.21	-2.43	178348.0	8681510.0	162
2014-11-23	49.3	50.05	48.55	49.76	1.4	2.89	183244.0	9028157.5	152
2014-11-20	46.86	49.11	46.86	48.36	1.22	2.59	246919.0	11901504.0	160
2014-11-19	47.24	47.24	46.86	47.14	-0.09	-0.19	111285.0	5243719.25	84
2014-11-18	46.86	47.61	46.86	47.23	0.37	0.79	233936.0	11020437.5	157
2014-11-17	48.55	48.74	46.49	46.86	-2.65	-5.35	373327.0	17605142.0	314
2014-11-16	50.05	50.24	49.11	49.51	-1.32	-2.6	113264.0	5628973.75	82
2014-11-13	50.8	50.99	49.67	50.83	-0.26	-0.51	165465.0	8363183.0	142
2014-11-12	51.17	52.86	50.8	51.09	0.13	0.26	595613.0	31000063.0	247
2014-11-11	51.74	51.74	50.61	50.96	-0.96	-1.85	112028.0	5718244.75	108
2014-11-10	51.55	52.3	49.86	51.92	1.05	2.06	503249.0	25741366.0	244
2014-11-09	47.8	51.55	47.61	50.87	2.92	6.09	611032.0	30534532.0	365
2014-11-06	46.49	48.36	45.74	47.95	1.58	3.41	484629.0	22972145.25	271
2014-11-05	48.17	48.17	45.36	46.37	-2.07	-4.27	614549.0	28456926.25	479
2014-11-04	50.24	50.24	48.17	48.44	-2.17	-4.29	182369.0	8973111.75	166
2014-11-03	49.67	50.8	49.49	50.61	0.79	1.59	267846.0	13420934.5	197
2014-11-02	50.05	50.8	49.67	49.82	0.25	0.5	150347.0	7543864.75	120
2014-10-30	50.05	50.05	48.92	49.57	-0.58	-1.16	213104.0	10516723.75	197
2014-10-29	50.8	51.36	49.49	50.15	-0.72	-1.42	371029.0	18657060.25	338
2014-10-28	50.24	51.74	50.24	50.87	-1.86	-3.53	476939.0	24301963.0	359
2014-10-27	53.24	53.61	52.67	52.73	-0.66	-1.24	92779.0	4914594.75	76
2014-10-26	52.67	53.61	52.67	53.39	0.49	0.93	224459.0	11945391.5	154
2014-10-23	52.67	53.05	52.11	52.9	-0.32	-0.6	147867.0	7777047.25	145
2014-10-22	53.05	53.8	52.67	53.22	0.44	0.83	239482.0	12783473.25	215
2014-10-21	53.24	53.24	52.49	52.78	-0.55	-1.03	528924.0	27938106.25	439
2014-10-20	52.49	53.99	51.74	53.33	1.19	2.28	197685.0	10429648.75	163
2014-10-19	54.17	54.92	51.92	52.14	-1.36	-2.54	588877.0	31172578.75	402
2014-10-16	52.49	54.55	48.55	53.5	0.08	0.15	434740.0	22444891.25	208
2014-10-15	53.8	53.99	53.24	53.42	-1.24	-2.27	327383.0	17512336.25	90
2014-10-14	54.36	54.73	53.61	54.66	-0.12	-0.22	169168.0	9136086.25	141
2014-10-13	54.92	56.23	53.99	54.78	-0.1	-0.18	593755.0	32500903.5	290
2014-10-12	56.23	56.42	54.36	54.88	-2.34	-4.09	485595.0	27017459.75	171
2014-10-02	57.36	57.73	56.98	57.22	-0.33	-0.57	104255.0	5991117.0	115
2014-10-01	56.98	57.55	56.98	57.55	0.57	1.0	162278.0	9296611.75	128
2014-09-30	56.23	57.73	56.23	56.98	0.75	1.33	163054.0	9304893.75	124
2014-09-29	55.48	56.23	55.48	56.23	0.75	1.35	35351.0	1981901.75	50
2014-09-28	56.8	56.8	55.48	55.48	-0.96	-1.7	54874.0	3055077.75	64
2014-09-25	55.11	57.36	55.11	56.44	1.23	2.23	229580.0	12914048.75	133
2014-09-24	55.11	55.86	54.73	55.21	-0.81	-1.45	98214.0	5410639.25	99
2014-09-22	56.23	56.42	54.92	56.02	-0.68	-1.2	256362.0	14299421.5	161
2014-09-21	57.36	57.36	56.61	56.7	-0.68	-1.19	370060.0	21080132.25	111
2014-09-18	58.11	58.11	57.36	57.38	-0.61	-1.05	79559.0	4584069.25	87
2014-09-17	57.36	58.11	57.36	57.99	0.41	0.71	99970.0	5794257.5	98
2014-09-16	57.55	57.92	57.36	57.58	-0.22	-0.38	51506.0	2966963.0	61
2014-09-15	57.73	58.3	57.17	57.8	0.34	0.59	375056.0	21625821.25	137
2014-09-14	56.98	58.3	56.8	57.46	0.46	0.81	486468.0	27999473.5	267
2014-09-11	57.17	57.92	56.61	57.0	-0.71	-1.23	298550.0	17153380.25	151
2014-09-10	57.73	57.73	56.98	57.71	-0.05	-0.09	95256.0	5461734.75	81
2014-09-09	58.11	58.48	57.73	57.76	-0.31	-0.53	351410.0	20412339.0	204
2014-09-08	57.73	58.11	56.98	58.07	0.25	0.43	541886.0	31290374.25	262
2014-09-07	56.23	58.3	56.05	57.82	1.59	2.83	680897.0	38974599.25	357
2014-09-04	56.05	56.23	55.67	56.23	0.19	0.34	438549.0	24600041.5	194
2014-09-03	55.3	56.23	55.3	56.04	0.59	1.06	815249.0	45381870.5	291
2014-09-02	55.67	55.67	55.3	55.45	-0.18	-0.32	264050.0	14639936.75	170
2014-09-01	55.67	55.67	55.3	55.63	-0.01	-0.02	749582.0	41621533.75	366
2014-08-31	55.86	55.86	55.3	55.64	-0.04	-0.07	338766.0	18844739.5	195
2014-08-28	56.23	56.23	55.67	55.68	-0.43	-0.77	371686.0	20741068.25	184
2014-08-27	55.86	56.42	55.67	56.11	0.22	0.39	395941.0	22174569.0	185
2014-08-26	55.67	56.05	55.67	55.89	0.23	0.41	196895.0	10984464.75	109
2014-08-25	55.86	55.86	55.48	55.66	-0.12	-0.22	420738.0	23425094.75	235
2014-08-24	56.05	56.23	55.48	55.78	-0.12	-0.21	358509.0	19980971.5	215
2014-08-21	56.05	56.23	55.86	55.9	-0.02	-0.04	79324.0	4440385.25	73
2014-08-20	55.86	56.23	55.67	55.92	0.06	0.11	213089.0	11925292.75	104
2014-08-19	55.86	56.05	55.67	55.86	0.08	0.14	83064.0	4639095.0	72
2014-08-18	55.86	56.23	55.67	55.78	-0.08	-0.14	134792.0	7529182.0	95
2014-08-17	56.05	56.42	55.86	55.86	-0.19	-0.34	199336.0	11179134.25	97
2014-08-14	56.23	56.42	56.05	56.05	-0.2	-0.36	307048.0	17266119.75	175
2014-08-13	56.61	56.98	56.05	56.25	-0.24	-0.42	558263.0	31500159.5	262
2014-08-12	56.23	57.17	55.67	56.49	0.26	0.46	490523.0	27721523.5	311
2014-08-11	56.05	56.23	55.48	56.23	0.09	0.16	274970.0	15380200.5	177
2014-08-10	55.86	56.23	55.3	56.14	0.39	0.7	585342.0	32579512.25	344
2014-08-07	56.05	56.42	55.48	55.75	-0.15	-0.27	389419.0	21857696.0	242
2014-08-06	54.73	56.23	54.55	55.9	0.99	1.8	714598.0	39771454.75	454
2014-08-05	54.92	56.23	54.55	54.91	0.14	0.26	1132709.0	62723312.25	692
2014-08-04	53.8	55.3	53.61	54.77	0.88	1.63	1145680.0	62656381.0	704
2014-08-03	53.05	54.92	52.86	53.89	1.1	2.08	634574.0	34181237.25	396
2014-07-24	53.42	53.61	52.49	52.79	-0.5	-0.94	451044.0	23866810.25	236
2014-07-23	53.61	53.61	53.24	53.29	-0.21	-0.39	546837.0	29223747.25	201
2014-07-22	53.99	54.55	52.86	53.5	-0.03	-0.06	821646.0	43983975.25	396
2014-07-21	52.67	53.61	52.67	53.53	0.93	1.77	336311.0	17835647.75	185
2014-07-20	52.11	53.05	51.36	52.6	0.46	0.88	391222.0	20389507.75	260
2014-07-17	53.42	54.17	51.74	52.14	-1.73	-3.21	930128.0	49419770.25	406
2014-07-16	54.36	54.73	53.61	53.87	-1.14	-2.07	469681.0	25494732.5	205
2014-07-15	54.55	55.48	54.36	55.01	0.28	0.51	380231.0	20807890.25	173
2014-07-14	54.73	55.11	54.36	54.73	-0.15	-0.27	191879.0	10489176.0	131
2014-07-13	54.92	55.48	54.36	54.88	-0.13	-0.24	241860.0	13320957.0	112
2014-07-10	54.92	55.3	54.17	55.01	0.25	0.46	192159.0	10515599.0	102
2014-07-09	55.86	55.86	54.73	54.76	-1.1	-1.97	346610.0	19080187.5	177
2014-07-08	54.92	55.86	54.73	55.86	0.89	1.62	283517.0	15730891.75	117
2014-07-07	53.99	55.86	53.99	54.97	0.65	1.2	347341.0	19112299.5	176
2014-07-06	53.8	54.73	53.61	54.32	0.36	0.67	191401.0	10409008.0	115
2014-07-03	52.86	54.36	52.86	53.96	0.81	1.52	383165.0	20604852.75	164
2014-07-02	53.05	53.24	52.49	53.15	0.1	0.19	479141.0	25357990.0	238
2014-07-01	52.86	53.05	52.67	53.05	0.08	0.15	115726.0	6117645.0	88
2014-06-30	53.05	53.24	52.49	52.97	-0.03	-0.06	162497.0	8604449.0	69
2014-06-29	52.86	53.24	52.3	53.0	-0.21	-0.39	121327.0	6387027.5	116
2014-06-26	53.61	53.99	53.05	53.21	-1.53	-2.8	266731.0	14292072.5	210
2014-06-25	54.17	54.92	53.8	54.74	0.93	1.73	176210.0	9585484.5	144
2014-06-24	53.8	53.99	53.05	53.81	-0.18	-0.33	240882.0	12880449.25	161
2014-06-23	54.36	54.36	53.42	53.99	-0.01	-0.02	221430.0	11919749.5	129
2014-06-22	53.61	54.36	53.61	54.0	0.1	0.19	154839.0	8367377.75	121
2014-06-19	54.36	54.55	53.61	53.9	-0.65	-1.19	419739.0	22633891.0	300
2014-06-18	54.36	54.73	54.36	54.55	0.2	0.37	118397.0	6459795.0	167
2014-06-17	53.8	54.73	52.67	54.35	0.47	0.87	512356.0	27592566.25	365
2014-06-16	54.73	55.48	53.61	53.88	-1.28	-2.32	202629.0	11088359.5	167
2014-06-15	55.11	55.86	54.55	55.16	-0.2	-0.36	311820.0	17172161.75	212
2014-06-12	54.92	55.48	54.73	55.36	0.25	0.45	148792.0	8211503.0	84
2014-06-11	55.11	55.3	54.92	55.11	-0.21	-0.38	134892.0	7433918.5	64
2014-06-10	55.11	55.48	54.36	55.32	0.52	0.95	216748.0	11898931.5	152
2014-06-09	55.11	55.11	54.36	54.8	-0.14	-0.25	383535.0	20977950.5	187
2014-06-08	54.92	55.3	54.36	54.94	-0.43	-0.78	195750.0	10718855.25	144
2014-06-05	55.11	55.48	55.11	55.37	0.45	0.82	94647.0	5234781.25	84
2014-06-04	54.73	55.48	54.73	54.92	-0.19	-0.34	113147.0	6210540.5	120
2014-06-03	55.48	55.48	54.73	55.11	-0.45	-0.81	198214.0	10907954.5	138
2014-06-02	56.05	56.05	55.11	55.56	-0.57	-1.02	190312.0	10571960.25	148
2014-06-01	56.42	56.61	55.67	56.13	-0.35	-0.62	209554.0	11752035.25	200
2014-05-29	55.3	56.61	55.11	56.48	0.99	1.78	742333.0	41667070.25	397
2014-05-28	54.17	55.67	54.17	55.49	1.08	1.98	420693.0	23221397.5	288
2014-05-27	54.36	54.73	54.17	54.41	0.12	0.22	486899.0	26513600.25	167
2014-05-26	53.42	54.36	53.24	54.29	0.78	1.46	419883.0	22597386.5	246
2014-05-25	52.67	53.61	52.67	53.51	0.46	0.87	312511.0	16645601.25	237
2014-05-22	52.67	53.61	52.3	53.05	0.5	0.95	1026638.0	54462888.75	351
2014-05-21	51.74	53.05	51.74	52.55	0.46	0.88	446112.0	23350050.25	229
2014-05-20	52.11	52.67	51.74	52.09	0.26	0.5	309482.0	16162497.0	217
2014-05-19	52.11	52.11	50.99	51.83	-0.06	-0.12	435758.0	22392249.0	268
2014-05-18	51.92	52.49	51.74	51.89	0.37	0.72	412673.0	21469537.5	253
2014-05-15	52.86	52.86	51.36	51.52	-1.38	-2.61	480300.0	24956493.0	282
2014-05-14	52.67	53.05	52.11	52.9	0.25	0.47	323066.0	16970383.75	167
2014-05-13	52.86	53.05	52.49	52.65	-0.06	-0.11	214992.0	11348760.75	146
2014-05-12	52.67	53.24	52.3	52.71	-0.14	-0.26	259287.0	13641317.75	163
2014-05-11	52.49	52.86	52.3	52.85	0.45	0.86	352849.0	18528224.5	96
2014-05-08	52.67	53.05	52.11	52.4	-0.09	-0.17	387065.0	20312643.5	200
2014-05-07	53.05	53.61	52.49	52.49	-0.58	-1.09	579953.0	30633687.25	277
2014-05-06	52.86	53.8	52.67	53.07	-0.06	-0.11	426711.0	22656521.0	235
2014-05-05	53.42	53.61	52.49	53.13	-0.41	-0.77	548101.0	29040329.0	299
2014-05-04	54.36	54.55	53.24	53.54	-0.69	-1.27	924538.0	49598248.0	418
2014-05-01	53.61	54.92	53.61	54.23	0.87	1.63	738232.0	40048722.0	394
2014-04-30	52.67	53.61	52.49	53.36	0.88	1.68	701437.0	37162121.25	285
2014-04-29	52.49	52.67	52.3	52.48	-0.01	-0.02	208187.0	10909043.75	169
2014-04-28	52.49	53.42	52.3	52.49	-0.05	-0.1	539892.0	28591824.5	278
2014-04-27	50.99	53.24	50.99	52.54	1.05	2.04	598667.0	31406014.25	362
2014-04-24	50.8	51.74	50.24	51.49	0.7	1.38	566985.0	28912887.0	240
2014-04-23	50.8	50.99	50.24	50.79	0.13	0.26	624736.0	31641320.75	193
2014-04-22	50.99	51.36	50.42	50.66	-0.15	-0.3	529531.0	26856207.75	220
2014-04-21	50.8	51.74	50.61	50.81	-0.1	-0.2	534568.0	27339709.0	273
2014-04-20	51.36	51.36	50.61	50.91	-0.56	-1.09	734039.0	37375993.5	311
2014-04-17	51.55	52.11	51.17	51.47	-0.25	-0.48	512828.0	26441113.25	252
2014-04-16	51.36	52.11	50.8	51.72	0.68	1.33	1028627.0	52964169.25	393
2014-04-15	51.17	51.36	49.67	51.04	0.18	0.35	1967670.0	99213238.75	864
2014-04-14	48.36	50.99	48.17	50.86	4.47	9.64	3817013.0	189936181.75	1392
2014-04-13	46.49	46.86	46.11	46.39	-0.28	-0.6	72045.0	3334593.75	89
2014-04-10	46.86	47.05	46.49	46.67	-0.38	-0.81	132981.0	6207523.5	122
2014-04-09	47.05	48.55	46.11	47.05	-0.19	-0.4	1153126.0	54774654.25	500
2014-04-08	46.49	47.24	46.3	47.24	0.38	0.81	390789.0	18338210.25	188
2014-04-07	46.49	46.86	46.11	46.86	0.56	1.21	219618.0	10211307.25	116
2014-04-06	46.86	47.24	46.3	46.3	-0.56	-1.2	196237.0	9186365.5	183
2014-04-03	46.11	47.05	45.92	46.86	0.56	1.21	635753.0	29061124.75	332
2014-04-02	46.11	46.3	46.11	46.3	0.19	0.41	186767.0	8626321.5	123
2014-04-01	45.74	46.49	45.74	46.11	0.37	0.81	302642.0	13947858.25	201
2014-03-31	45.92	45.92	45.55	45.74	-0.18	-0.39	261467.0	11956974.0	128
2014-03-30	45.74	45.92	45.55	45.92	0.18	0.39	178437.0	8166678.25	78
2014-03-27	45.92	45.92	45.55	45.74	-0.18	-0.39	104194.0	4770295.0	113
2014-03-26	45.92	46.49	45.74	45.92	-0.19	-0.41	301642.0	13880768.25	147
2014-03-25	45.74	46.11	45.74	46.11	0.0	0.0	115828.0	5324358.25	79
2014-03-24	46.11	46.11	45.74	46.11	0.0	0.0	142587.0	6546807.5	79
2014-03-23	45.74	46.11	45.36	46.11	0.37	0.81	270916.0	12370678.25	146
2014-03-20	45.36	45.74	45.36	45.74	0.0	0.0	149028.0	6799351.5	75
2014-03-19	45.55	45.74	45.36	45.74	0.0	0.0	193214.0	8813933.25	108
2014-03-18	46.49	46.49	45.55	45.74	-0.56	-1.21	290788.0	13343798.25	179
2014-03-17	45.55	46.67	45.55	46.3	0.75	1.65	808713.0	37472126.0	349
2014-03-16	45.74	45.74	45.55	45.55	-0.19	-0.42	41982.0	1918174.25	47
2014-03-13	45.74	45.92	45.55	45.74	0.0	0.0	129126.0	5914307.0	88
2014-03-12	45.74	45.74	45.36	45.74	0.0	0.0	144626.0	6588957.25	115
2014-03-11	45.74	45.92	45.74	45.74	-0.18	-0.39	82569.0	3780867.75	72
2014-03-10	45.74	46.11	45.55	45.92	0.0	0.0	573551.0	26303045.0	229
2014-03-09	46.11	46.86	45.55	45.92	-0.19	-0.41	1048390.0	48297585.75	398
2014-03-06	46.11	46.49	45.36	46.11	0.0	0.0	973913.0	44730844.75	386
2014-03-05	45.74	46.49	45.74	46.11	0.75	1.65	419385.0	19359890.25	192
2014-03-04	44.24	46.49	44.24	45.36	0.93	2.09	921177.0	41946495.25	351
2014-03-03	44.43	44.61	44.05	44.43	-0.18	-0.4	403087.0	17898480.25	152
2014-03-02	44.61	44.8	44.24	44.61	0.0	0.0	358397.0	15997426.25	145
2014-02-27	44.61	45.18	44.61	44.61	0.0	0.0	162086.0	7275989.0	91
2014-02-26	45.36	45.55	44.61	44.61	-0.94	-2.06	332141.0	14968700.75	190
2014-02-25	45.55	45.74	45.18	45.55	-0.19	-0.42	251533.0	11479530.5	94
2014-02-24	44.99	45.74	44.61	45.74	0.75	1.67	195851.0	8860743.75	102
2014-02-23	44.99	45.36	44.8	44.99	0.19	0.42	313373.0	14096668.0	167
2014-02-20	44.24	44.99	43.86	44.8	0.37	0.83	733503.0	32703766.0	333
2014-02-19	43.49	44.61	43.49	44.43	0.94	2.16	1002509.0	44083430.25	199
2014-02-18	43.49	43.86	43.49	43.49	-0.19	-0.43	255910.0	11145397.5	132
2014-02-17	43.86	43.86	43.49	43.68	-0.37	-0.84	261162.0	11406473.75	157
2014-02-16	44.05	44.43	44.05	44.05	0.19	0.43	208088.0	9194543.25	126
2014-02-13	44.05	44.43	43.86	43.86	-0.38	-0.86	275424.0	12138217.0	205
2014-02-12	43.49	44.61	43.11	44.24	0.94	2.17	837585.0	36808035.25	484
2014-02-11	43.49	43.68	43.3	43.3	-0.19	-0.44	312675.0	13560061.5	124
2014-02-10	43.3	43.49	43.11	43.49	0.38	0.88	495567.0	21457290.75	213
2014-02-09	43.11	43.68	42.93	43.11	0.37	0.87	612239.0	26532004.5	433
2014-02-06	42.36	42.93	42.36	42.74	0.38	0.9	228377.0	9732823.5	147
2014-02-05	42.74	42.93	42.18	42.36	-0.19	-0.45	256956.0	10941792.75	178
2014-02-04	42.55	43.3	42.18	42.55	-0.38	-0.89	377132.0	16103251.5	244
2014-02-03	43.49	43.49	42.93	42.93	-0.56	-1.29	489841.0	21143832.75	295
2014-02-02	43.49	44.24	42.74	43.49	0.19	0.44	1233038.0	53747887.75	731
2014-01-30	43.49	44.05	42.74	43.3	-0.56	-1.28	821537.0	35747280.25	470
2014-01-29	43.3	44.24	43.11	43.86	0.75	1.74	1114397.0	48845666.5	444
2014-01-28	42.18	43.3	42.18	43.11	1.5	3.6	770913.0	32887224.25	428
2014-01-27	41.24	41.99	41.24	41.61	0.93	2.29	1050902.0	43839401.75	477
2014-01-26	40.68	40.86	40.49	40.68	-0.37	-0.9	142398.0	5794660.5	83
2014-01-23	41.05	41.24	41.05	41.05	-0.19	-0.46	286667.0	11808191.75	81
2014-01-22	41.05	41.24	40.86	41.24	0.19	0.46	296735.0	12195470.0	136
2014-01-21	40.86	41.24	40.68	41.05	0.0	0.0	226601.0	9291251.0	129
2014-01-20	40.86	41.24	40.68	41.05	0.56	1.38	672410.0	27580324.0	244
2014-01-19	40.49	40.68	40.11	40.49	-1.5	-3.57	482661.0	19562408.75	316
2014-01-16	41.61	41.99	40.68	41.99	0.56	1.35	607854.0	25138162.0	381
2014-01-15	41.43	41.99	41.24	41.43	0.0	0.0	260369.0	10805540.0	173
2014-01-14	41.99	41.99	40.49	41.43	-0.56	-1.33	562327.0	23280302.25	262
2014-01-13	41.99	41.99	41.61	41.99	0.0	0.0	103456.0	4329174.5	90
2014-01-12	41.99	42.36	41.61	41.99	-0.37	-0.87	280995.0	11768385.0	185
2014-01-09	41.99	42.36	41.61	42.36	0.37	0.88	106879.0	4487632.25	122
2014-01-08	42.18	42.55	41.99	41.99	-0.19	-0.45	280241.0	11826314.75	142
2014-01-07	41.61	42.36	41.43	42.18	0.75	1.81	328006.0	13757002.25	165
2014-01-06	41.43	41.8	41.43	41.43	0.0	0.0	53348.0	2216847.5	52
2014-01-05	41.99	42.18	41.43	41.43	-0.37	-0.89	298854.0	12480044.75	116
2014-01-02	42.18	42.18	41.8	41.8	-0.19	-0.45	206884.0	8674011.75	91
2014-01-01	41.43	42.36	41.43	41.99	0.75	1.82	484288.0	20329830.5	199
2013-12-31	41.43	41.61	41.24	41.24	-0.19	-0.46	267387.0	11062557.5	138
2013-12-30	40.3	41.43	40.11	41.43	1.32	3.29	651084.0	26591525.75	215
2013-12-29	39.93	40.11	39.74	40.11	0.37	0.93	71689.0	2866300.5	80
2013-12-26	39.74	39.74	39.55	39.74	0.0	0.0	85025.0	3370968.75	67
2013-12-25	40.11	40.11	39.55	39.74	-0.19	-0.48	282986.0	11262228.75	127
2013-12-24	39.93	40.11	39.93	39.93	-0.18	-0.45	85757.0	3426254.0	79
2013-12-23	40.3	40.3	39.93	40.11	-0.19	-0.47	212792.0	8535686.5	84
2013-12-22	40.49	40.49	40.11	40.3	-0.19	-0.47	85816.0	3461922.0	62
2013-12-19	40.3	40.49	39.74	40.49	0.19	0.47	460885.0	18432492.75	213
2013-12-18	39.55	40.3	39.55	40.3	0.37	0.93	174140.0	6969513.25	77
2013-12-17	39.93	39.93	39.36	39.93	-0.18	-0.45	245781.0	9757207.5	156
2013-12-16	39.93	40.3	39.74	40.11	0.18	0.45	141526.0	5648543.75	92
2013-12-15	40.49	40.49	39.74	39.93	-0.56	-1.38	227073.0	9100495.5	130
2013-12-12	40.3	40.49	40.11	40.49	0.0	0.0	234699.0	9471719.5	127
2013-12-11	40.11	40.68	40.11	40.49	0.19	0.47	332690.0	13443133.5	173
2013-12-10	40.11	40.49	39.74	40.3	0.37	0.93	242028.0	9732883.0	167
2013-12-09	40.49	40.49	39.93	39.93	-0.18	-0.45	593881.0	23898009.0	413
2013-12-08	39.36	40.68	39.36	40.11	1.12	2.87	626762.0	25237895.75	362
2013-12-05	38.24	39.18	38.24	38.99	0.75	1.96	321787.0	12487324.25	114
2013-12-04	38.05	38.43	37.68	38.24	0.19	0.5	288377.0	10972100.75	103
2013-12-03	38.8	39.18	37.49	38.05	-0.94	-2.41	515791.0	19693513.0	222
2013-12-02	38.61	38.99	38.61	38.99	0.19	0.49	160972.0	6247370.25	109
2013-12-01	39.36	39.74	38.8	38.8	-0.75	-1.9	171419.0	6682244.75	145
2013-11-28	39.55	40.11	39.36	39.55	0.0	0.0	314172.0	12479338.5	236
2013-11-27	38.43	39.55	38.05	39.55	1.12	2.91	540971.0	20954799.25	235
2013-11-26	38.99	38.99	38.05	38.43	-0.37	-0.95	536989.0	20626671.5	236
2013-11-25	39.36	39.36	38.43	38.8	-0.56	-1.42	540847.0	21190604.5	229
2013-11-24	38.43	39.36	38.43	39.36	1.12	2.93	536130.0	20867197.75	257
2013-11-21	38.05	38.61	38.05	38.24	-0.19	-0.49	264635.0	10145845.75	162
2013-11-20	37.86	38.43	37.86	38.43	0.38	1.0	112650.0	4309412.25	66
2013-11-19	38.24	38.24	37.86	38.05	-0.38	-0.99	140660.0	5363303.25	91
2013-11-18	38.24	38.61	37.68	38.43	0.0	0.0	338872.0	12948512.25	167
2013-11-17	38.8	39.18	38.24	38.43	-0.37	-0.95	820522.0	31841882.0	274
2013-11-14	38.61	38.8	38.24	38.8	0.56	1.46	387072.0	14907019.75	177
2013-11-13	38.24	38.99	38.24	38.24	0.0	0.0	375893.0	14496571.0	185
2013-11-12	37.86	38.99	37.86	38.24	0.38	1.0	610784.0	23489522.25	323
2013-11-11	38.24	38.24	37.68	37.86	-0.38	-0.99	316572.0	12003460.25	198
2013-11-10	36.74	38.24	36.74	38.24	1.35	3.66	1216258.0	45678829.25	449
2013-11-07	36.66	36.89	36.51	36.89	0.23	0.63	239086.0	8766919.6	104
2013-11-06	36.66	36.74	36.51	36.66	-0.08	-0.22	230090.0	8421529.0	112
2013-11-05	36.51	36.96	36.51	36.74	0.23	0.63	380170.0	13967319.1	177
2013-11-04	36.74	36.81	36.44	36.51	-0.23	-0.63	261072.0	9563604.7	118
2013-11-03	36.51	36.74	36.44	36.74	0.3	0.82	275328.0	10079876.1	187
2013-10-31	36.14	36.51	36.07	36.44	0.3	0.83	690715.0	25075577.1	329
2013-10-30	36.07	36.14	35.92	36.14	0.15	0.42	419618.0	15120737.2	131
2013-10-29	35.84	35.99	35.62	35.99	0.0	0.0	83686.0	2996978.9	66
2013-10-28	36.07	36.07	35.77	35.99	0.0	0.0	86752.0	3114767.8	60
2013-10-27	36.14	36.22	35.99	35.99	-0.15	-0.42	331627.0	11945072.1	115
2013-10-24	36.07	36.22	36.07	36.14	0.0	0.0	149624.0	5406257.7	46
2013-10-23	36.22	36.22	36.07	36.14	-0.08	-0.22	267360.0	9658172.0	80
2013-10-22	36.22	36.29	36.07	36.22	-0.07	-0.19	413926.0	14970478.3	92
2013-10-21	36.14	36.29	35.99	36.29	0.15	0.42	356491.0	12885544.1	102
2013-10-20	36.14	36.36	36.07	36.14	0.3	0.84	309154.0	11184707.0	116
2013-10-10	35.84	35.99	35.84	35.84	-0.15	-0.42	105353.0	3784502.6	51
2013-10-09	36.07	36.14	35.77	35.99	-0.15	-0.42	329568.0	11833144.3	122
2013-10-08	35.84	36.29	35.84	36.14	0.22	0.61	744907.0	26903552.5	175
2013-10-07	35.99	36.44	35.77	35.92	-0.07	-0.19	983189.0	35526654.0	293
2013-10-06	35.84	36.74	35.32	35.99	0.22	0.62	1090696.0	39321669.2	476
2013-10-03	35.54	35.77	35.47	35.77	0.23	0.65	200690.0	7151646.4	77
2013-10-02	35.69	35.69	35.54	35.54	-0.23	-0.64	223172.0	7950148.7	84
2013-10-01	35.62	35.84	35.54	35.77	0.08	0.22	326981.0	11654403.2	111
2013-09-30	35.24	35.69	35.24	35.69	0.3	0.85	241566.0	8585831.4	50
2013-09-29	35.54	35.54	35.39	35.39	-0.23	-0.65	345719.0	12242479.6	97
2013-09-26	35.62	35.69	35.24	35.62	-0.22	-0.61	326893.0	11577788.6	139
2013-09-25	35.62	35.92	35.47	35.84	0.22	0.62	224938.0	8020751.9	86
2013-09-24	35.77	35.77	35.54	35.62	-0.15	-0.42	159260.0	5673666.8	67
2013-09-19	35.62	35.77	35.54	35.77	0.15	0.42	562361.0	20034432.8	186
2013-09-18	35.62	35.69	35.47	35.62	0.0	0.0	195728.0	6952786.0	84
2013-09-17	35.69	35.77	35.47	35.62	-0.07	-0.2	274606.0	9775987.0	105
2013-09-16	35.69	35.77	35.47	35.69	-0.08	-0.22	233659.0	8335949.3	65
2013-09-15	35.47	35.77	35.39	35.77	0.53	1.5	441631.0	15747390.7	156
2013-09-12	34.64	35.39	34.64	35.24	0.67	1.94	601249.0	21091831.0	201
2013-09-11	34.94	34.94	34.49	34.57	-0.22	-0.63	139792.0	4863926.4	99
2013-09-10	34.79	34.87	34.42	34.79	0.9	2.66	315148.0	10935621.0	141
2013-09-09	33.74	33.89	33.52	33.89	0.15	0.44	60375.0	2035657.1	45
2013-09-08	33.52	34.04	33.52	33.74	0.37	1.11	297431.0	10025790.3	139
2013-09-05	33.37	33.52	33.14	33.37	0.0	0.0	265133.0	8832970.3	109
2013-09-04	33.67	33.74	33.37	33.37	-0.52	-1.53	296983.0	9968869.9	159
2013-09-03	34.64	34.72	33.52	33.89	-0.75	-2.17	922512.0	31465915.4	312
2013-09-02	34.79	34.79	34.42	34.64	-0.08	-0.23	631143.0	21832787.1	179
2013-09-01	34.64	34.72	34.34	34.72	0.38	1.11	621831.0	21484592.3	194
2013-08-29	34.64	34.79	33.74	34.34	-0.15	-0.43	336160.0	11534683.0	191
2013-08-28	34.12	34.72	33.74	34.49	-0.6	-1.71	724159.0	24940033.0	345
2013-08-27	35.09	35.47	34.19	35.09	-1.05	-2.91	681399.0	23735209.3	322
2013-08-26	36.14	36.36	35.62	36.14	-0.15	-0.41	417251.0	14988684.0	263
2013-08-25	36.74	36.81	35.99	36.29	-0.45	-1.22	260480.0	9486407.4	188
2013-08-22	35.92	37.11	35.92	36.74	0.6	1.66	998743.0	36594026.3	635
2013-08-21	35.69	36.14	35.32	36.14	0.45	1.26	427592.0	15337673.3	253
2013-08-20	35.54	36.07	35.47	35.69	0.0	0.0	466556.0	16708918.5	259
2013-08-19	34.72	35.84	34.64	35.69	1.05	3.03	934682.0	32876955.9	328
2013-08-18	34.64	34.79	34.49	34.64	0.0	0.0	262124.0	9091378.5	127
2013-08-15	34.42	34.72	34.42	34.64	0.22	0.64	353956.0	12258442.8	146
2013-08-14	34.49	34.64	34.34	34.42	-0.07	-0.2	156588.0	5394383.6	96
2013-08-13	34.64	34.87	34.49	34.49	0.07	0.2	218736.0	7566307.3	136
2013-08-05	34.12	34.57	34.12	34.42	0.3	0.88	672446.0	23157214.7	208
2013-08-04	34.04	34.42	33.97	34.12	0.08	0.24	852897.0	29119446.9	230
2013-08-01	34.27	34.27	34.04	34.04	-0.23	-0.67	208347.0	7107553.7	166
2013-07-31	33.82	34.49	33.74	34.27	0.45	1.33	1600385.0	54699179.1	540
2013-07-30	34.04	34.04	33.67	33.82	-0.22	-0.65	353459.0	11953184.5	204
2013-07-29	33.67	34.04	33.67	34.04	0.3	0.89	179269.0	6056000.7	148
2013-07-28	33.89	33.89	33.67	33.74	-0.15	-0.44	395805.0	12756063.7	94
2013-07-25	33.97	33.97	33.74	33.89	-0.08	-0.24	213943.0	7236711.6	102
2013-07-24	33.97	34.12	33.89	33.97	0.0	0.0	190368.0	6473101.6	102
2013-07-23	33.89	34.12	33.89	33.97	0.15	0.44	391920.0	13328519.9	173
2013-07-22	33.97	33.97	33.74	33.82	-0.15	-0.44	461308.0	15600639.5	228
2013-07-21	33.82	34.19	33.74	33.97	0.0	0.0	445941.0	15195325.5	148
2013-07-18	34.34	34.34	33.97	33.97	-0.52	-1.51	271531.0	9278948.6	141
2013-07-17	33.59	34.49	33.37	34.49	0.75	2.22	1313352.0	44335663.4	463
2013-07-16	34.27	34.27	33.67	33.74	-0.68	-1.98	621460.0	21017186.3	377
2013-07-15	34.64	34.72	34.27	34.42	-0.3	-0.86	435740.0	15004397.8	237
2013-07-14	34.94	34.94	34.64	34.72	-0.22	-0.63	300948.0	10475785.1	184
2013-07-11	34.94	34.94	34.87	34.94	-0.08	-0.23	50757.0	1771579.4	58
2013-07-10	34.94	35.09	34.79	35.02	0.15	0.43	160471.0	5603578.8	101
2013-07-09	34.94	35.02	34.79	34.87	-0.07	-0.2	377711.0	13180588.5	168
2013-07-08	35.09	35.39	34.94	34.94	-0.23	-0.65	329452.0	11564664.7	218
2013-07-07	35.09	35.62	35.02	35.17	0.15	0.43	690594.0	24351412.0	421
2013-07-04	34.94	35.24	34.94	35.02	0.23	0.66	379312.0	13303190.8	191
2013-07-03	35.09	35.17	34.57	34.79	-0.45	-1.28	304546.0	10637330.8	240
2013-07-02	35.24	35.39	34.94	35.24	0.07	0.2	787350.0	27695085.1	493
2013-07-01	34.64	35.17	34.49	35.17	0.68	1.97	427281.0	14816269.8	159
2013-06-30	34.49	35.09	34.27	34.49	0.0	0.0	294177.0	10193310.9	167
2013-06-26	34.42	34.57	34.34	34.49	0.0	0.0	321035.0	11058709.4	66
2013-06-25	34.57	34.64	34.34	34.49	0.07	0.2	323889.0	11167682.0	70
2013-06-24	34.49	34.64	34.34	34.42	0.0	0.0	368379.0	12698560.6	120
2013-06-23	34.64	34.64	34.42	34.42	-0.22	-0.64	170320.0	5876410.5	103
2013-06-22	34.34	34.64	34.34	34.64	-0.08	-0.23	94314.0	3252980.8	71
2013-06-19	34.79	34.87	34.57	34.72	0.15	0.43	185792.0	6449415.9	121
2013-06-18	34.04	35.17	33.97	34.57	0.45	1.32	551174.0	19060308.6	191
2013-06-17	33.74	34.19	33.74	34.12	0.38	1.13	68395.0	2325174.7	87
2013-06-16	33.74	34.27	33.52	33.74	-1.13	-3.24	587967.0	19901936.2	372
2013-06-15	35.39	35.62	34.57	34.87	-0.75	-2.11	646751.0	22782042.2	358
2013-06-12	35.77	35.77	35.47	35.62	0.0	0.0	261579.0	9313772.0	110
2013-06-11	35.84	35.99	35.47	35.62	-0.07	-0.2	397103.0	14152241.1	173
2013-06-10	35.69	35.92	35.39	35.69	0.0	0.0	256317.0	9143654.5	122
2013-06-09	35.77	35.77	35.32	35.69	-0.15	-0.42	379576.0	13485327.4	233
2013-06-08	35.84	36.07	35.77	35.84	-0.23	-0.64	722727.0	25931851.4	454
2013-06-05	35.84	36.29	35.69	36.07	0.0	0.0	808700.0	29061308.4	392
2013-06-04	35.99	36.14	34.87	36.07	1.28	3.68	2738353.0	97342991.4	931
2013-06-03	34.79	34.94	34.57	34.79	-0.08	-0.23	663569.0	23043044.1	280
2013-06-02	34.94	35.02	34.79	34.87	-0.07	-0.2	237957.0	8295982.7	126
2013-06-01	35.09	35.32	34.79	34.94	-0.23	-0.65	313059.0	10962458.5	202
2013-05-29	35.24	35.39	35.09	35.17	-0.15	-0.42	308310.0	10861753.4	176
2013-05-28	34.79	35.54	34.79	35.32	0.3	0.86	601393.0	21163584.3	295
2013-05-27	34.87	35.17	34.72	35.02	0.0	0.0	415091.0	14485318.2	235
2013-05-26	34.12	35.02	33.74	35.02	1.05	3.09	1396393.0	48314281.0	586
2013-05-25	33.89	34.49	33.89	33.97	-0.15	-0.44	271319.0	9294272.7	214
2013-05-22	34.04	34.12	33.74	34.12	0.08	0.24	187820.0	6366365.5	172
2013-05-21	34.04	34.42	33.89	34.04	-0.08	-0.23	257240.0	8778966.0	208
2013-05-20	33.44	34.57	33.44	34.12	0.75	2.25	628886.0	21412740.5	424
2013-05-19	33.14	33.44	33.07	33.37	0.3	0.91	311411.0	10343586.1	185
2013-05-18	32.84	33.22	32.84	33.07	0.23	0.7	129924.0	4300728.3	109
2013-05-15	32.99	32.99	32.69	32.84	0.0	0.0	87631.0	2874617.6	95
2013-05-14	33.07	33.07	32.84	32.84	-0.15	-0.45	80325.0	2644062.3	84
2013-05-13	32.92	32.99	32.92	32.99	0.0	0.0	145449.0	4790499.4	102
2013-05-12	33.07	33.14	32.92	32.99	-0.08	-0.24	169074.0	5576530.8	106
2013-05-11	33.14	33.14	33.07	33.07	-0.07	-0.21	42250.0	1397840.6	60
2013-05-08	33.07	33.14	32.99	33.14	0.22	0.67	153629.0	5079247.9	95
2013-05-07	32.92	32.99	32.92	32.92	-0.07	-0.21	89805.0	2959573.9	65
2013-05-06	32.84	32.99	32.84	32.99	0.07	0.21	116916.0	3846026.8	85
2013-05-05	32.84	33.22	32.84	32.92	0.08	0.24	233635.0	7703054.8	118
2013-05-04	32.69	32.99	32.69	32.84	-0.15	-0.45	193921.0	6374896.8	105
2013-05-01	32.99	32.99	32.77	32.99	0.0	0.0	160361.0	5284628.5	92
2013-04-30	32.99	33.07	32.47	32.99	-0.15	-0.45	844580.0	27706281.6	327
2013-04-29	33.22	33.29	32.99	33.14	-0.15	-0.45	174505.0	5780769.4	129
2013-04-28	32.77	33.29	32.77	33.29	0.45	1.37	219270.0	7254535.6	157
2013-04-27	32.84	33.07	32.69	32.84	0.0	0.0	204248.0	6705790.8	138
2013-04-24	32.62	32.99	32.62	32.84	0.3	0.92	301666.0	9877684.1	209
2013-04-23	32.32	32.69	32.17	32.54	0.22	0.68	545138.0	17591438.5	143
2013-04-22	32.02	32.32	31.94	32.32	0.38	1.19	288635.0	9289039.9	174
2013-04-21	31.94	32.02	31.87	31.94	0.07	0.22	136900.0	4370254.6	95
2013-04-20	31.79	32.17	31.72	31.87	0.0	0.0	689355.0	21962057.1	286
2013-04-17	31.49	31.87	31.49	31.87	0.3	0.95	201511.0	6399308.0	142
2013-04-16	31.42	31.72	31.34	31.57	0.0	0.0	192414.0	6062673.7	138
2013-04-15	31.64	31.72	31.42	31.57	-0.15	-0.47	329564.0	10392863.4	121
2013-04-14	31.72	31.79	31.57	31.72	0.0	0.0	137088.0	4340108.1	80
2013-04-13	31.87	31.94	31.72	31.72	-0.07	-0.22	126363.0	4019899.0	82
2013-04-10	31.94	32.02	31.72	31.79	-0.08	-0.25	165760.0	5289429.2	125
2013-04-09	31.64	31.94	31.64	31.87	0.15	0.47	81388.0	2590078.2	68
2013-04-08	31.57	31.72	31.49	31.72	0.23	0.73	73349.0	2319231.7	71
2013-04-07	31.49	31.64	31.42	31.49	-0.08	-0.25	75082.0	2368051.4	53
2013-04-06	31.72	31.72	31.42	31.57	-0.3	-0.94	238476.0	7523339.3	128
2013-04-03	31.79	31.87	31.72	31.87	0.15	0.47	52209.0	1657568.6	44
2013-04-02	31.87	31.87	31.64	31.72	-0.15	-0.47	62841.0	1998004.8	41
2013-04-01	31.72	31.87	31.64	31.87	0.08	0.25	45522.0	1443487.7	45
2013-03-31	31.87	31.87	31.64	31.79	0.07	0.22	77876.0	2469742.5	55
2013-03-30	31.87	31.87	31.64	31.72	-0.15	-0.47	80047.0	2544165.2	67
2013-03-27	31.87	32.09	31.87	31.87	0.0	0.0	150917.0	4822241.6	79
2013-03-26	32.32	32.32	31.64	31.87	-0.37	-1.15	182916.0	5843292.2	90
2013-03-25	32.09	32.32	32.02	32.24	0.15	0.47	98432.0	3171881.9	67
2013-03-24	31.87	32.09	31.87	32.09	0.22	0.69	187714.0	6015222.7	104
2013-03-23	31.79	32.02	31.79	31.87	0.3	0.95	104886.0	3348229.4	83
2013-03-20	31.79	31.79	31.57	31.57	-0.22	-0.69	48665.0	1543335.5	57
2013-03-19	31.57	31.79	31.57	31.79	0.07	0.22	139281.0	4414547.4	70
2013-03-18	31.87	32.02	31.64	31.72	-0.15	-0.47	120616.0	3834527.8	66
2013-03-17	31.64	31.87	31.64	31.87	0.38	1.21	214367.0	6809299.7	92
2013-03-16	31.57	31.57	31.42	31.49	0.0	0.0	260796.0	8212501.9	91
2013-03-13	31.49	31.57	31.42	31.49	0.0	0.0	142163.0	4477609.8	87
2013-03-12	31.49	31.49	31.34	31.49	0.0	0.0	262413.0	8259430.4	116
2013-03-11	31.27	31.49	31.12	31.49	0.3	0.96	216235.0	6770314.6	124
2013-03-10	31.42	31.42	31.19	31.19	-0.23	-0.73	73371.0	2294942.4	73
2013-03-09	31.42	31.57	31.42	31.42	0.08	0.26	179468.0	5643085.6	98
2013-03-06	31.42	31.42	31.34	31.34	0.07	0.22	41426.0	1298407.8	40
2013-03-05	31.19	31.49	31.19	31.27	0.0	0.0	109985.0	3445014.2	42
2013-03-04	31.27	31.34	31.04	31.27	0.0	0.0	93570.0	2919174.6	59
2013-03-03	31.34	31.42	31.19	31.27	-0.15	-0.48	70099.0	2189740.3	73
2013-03-02	31.42	31.49	31.27	31.42	0.0	0.0	66216.0	2078611.1	51
2013-02-27	31.42	31.49	31.34	31.42	0.08	0.26	100488.0	3159321.8	68
2013-02-26	31.19	31.42	31.12	31.34	0.07	0.22	102252.0	3194415.7	87
2013-02-25	31.19	31.42	31.12	31.27	0.08	0.26	117650.0	3682582.2	83
2013-02-24	31.19	31.34	31.12	31.19	0.0	0.0	236780.0	7399937.0	81
2013-02-23	31.34	31.34	31.19	31.19	-0.15	-0.48	58041.0	1812014.4	58
2013-02-20	31.42	31.42	31.27	31.34	-0.08	-0.25	226079.0	7085486.4	74
2013-02-19	31.49	31.49	31.34	31.42	-0.07	-0.22	282790.0	8883099.5	100
2013-02-18	31.34	31.49	31.27	31.49	0.15	0.48	82211.0	2577984.1	66
2013-02-17	31.42	31.42	31.27	31.34	-0.08	-0.25	95047.0	2980329.5	47
2013-02-16	31.42	31.49	31.34	31.42	0.15	0.48	184465.0	5804786.5	90
2013-02-13	31.49	31.49	31.12	31.27	-0.15	-0.48	262802.0	8225632.2	130
2013-02-12	31.34	31.49	30.97	31.42	-0.07	-0.22	143561.0	4496768.8	108
2013-02-11	31.57	31.57	31.42	31.49	-0.08	-0.25	65579.0	2065347.8	47
2013-02-10	31.57	31.57	31.49	31.57	-0.07	-0.22	74998.0	2362195.6	36
2013-02-09	31.42	31.64	31.42	31.64	0.15	0.48	84068.0	2646546.6	58
2013-02-06	31.72	31.79	31.49	31.49	0.0	0.0	84482.0	2671102.4	76
2013-02-05	31.72	31.72	31.19	31.49	-0.38	-1.19	126906.0	3998521.9	108
2013-02-04	31.79	31.87	31.72	31.87	0.08	0.25	186509.0	5929897.9	89
2013-02-03	32.02	32.02	31.72	31.79	-0.23	-0.72	222953.0	7103871.7	101
2013-02-02	31.79	32.09	31.79	32.02	0.15	0.47	453731.0	14498295.1	242
2013-01-30	31.27	31.87	31.27	31.87	0.38	1.21	454941.0	14373730.2	191
2013-01-29	31.34	31.49	31.12	31.49	0.0	0.0	731322.0	22884374.6	324
2013-01-28	31.34	31.72	31.12	31.49	0.15	0.48	738076.0	23169614.6	348
2013-01-27	31.57	31.72	31.12	31.34	-0.38	-1.2	631603.0	19791595.8	373
2013-01-26	32.62	32.62	31.72	31.72	-2.02	-5.99	526025.0	16864471.4	393
2013-01-23	33.67	33.74	33.44	33.74	0.15	0.45	420949.0	14131818.1	381
2013-01-22	33.89	33.89	33.59	33.59	-0.15	-0.44	174476.0	5887314.9	171
2013-01-21	33.74	34.27	33.44	33.74	0.0	0.0	849367.0	28703670.4	362
2013-01-20	33.89	33.89	33.67	33.74	-0.15	-0.44	286884.0	9682706.1	208
2013-01-19	33.74	33.89	33.74	33.89	0.15	0.44	150677.0	5099500.5	116
2013-01-16	33.59	33.74	33.37	33.74	0.0	0.0	180560.0	6059018.5	156
2013-01-15	33.97	33.97	33.37	33.74	-0.38	-1.11	220821.0	7429646.9	231
2013-01-14	34.34	34.49	34.12	34.12	-0.37	-1.07	246582.0	8457480.1	164
2013-01-13	34.57	34.57	34.34	34.49	-0.08	-0.23	155709.0	5364730.9	110
2013-01-12	34.79	34.79	34.49	34.57	-0.22	-0.63	382184.0	13228236.0	159
2013-01-09	34.64	34.87	34.57	34.79	0.22	0.64	109766.0	3810248.7	105
2013-01-08	34.64	34.79	34.49	34.57	-0.22	-0.63	208929.0	7236455.9	154
2013-01-07	34.19	34.87	34.12	34.79	0.45	1.31	879822.0	30322922.1	280
2013-01-06	34.34	34.42	34.19	34.34	0.0	0.0	248334.0	8524512.5	144
2013-01-05	34.49	34.49	34.27	34.34	-0.08	-0.23	231052.0	7945144.0	156
2013-01-02	33.74	34.49	33.52	34.42	0.68	2.02	828441.0	28264215.3	325
2013-01-01	33.67	33.74	33.14	33.74	0.22	0.66	610777.0	20508802.5	236
2012-12-31	33.74	33.74	33.37	33.52	-0.22	-0.65	367138.0	12284026.5	128
2012-12-30	33.67	33.74	33.29	33.74	0.07	0.21	420810.0	14083686.2	237
2012-12-29	33.82	33.89	33.52	33.67	-0.45	-1.32	527468.0	17778631.6	388
2012-12-26	33.74	34.27	33.67	34.12	0.3	0.89	1015818.0	34524378.1	364
2012-12-25	33.29	33.89	33.22	33.82	0.45	1.35	328946.0	11045351.5	289
2012-12-24	33.59	33.89	33.37	33.37	-0.52	-1.53	1136699.0	38068818.1	429
2012-12-23	33.22	34.34	33.22	33.89	0.52	1.56	1200097.0	40480159.6	573
2012-12-22	33.29	33.37	33.07	33.37	-0.3	-0.89	388614.0	12889166.2	279
2012-12-19	33.22	33.67	32.92	33.67	0.38	1.14	646094.0	21507822.2	298
2012-12-18	32.99	33.29	32.77	33.29	0.37	1.12	373573.0	12332870.4	198
2012-12-17	32.69	32.99	32.62	32.92	0.23	0.7	687302.0	22561308.6	256
2012-12-16	32.54	32.69	32.39	32.69	-0.08	-0.24	271419.0	8824526.1	123
2012-12-15	32.77	32.92	32.47	32.77	0.0	0.0	284114.0	9302393.6	176
2012-12-12	32.62	32.92	32.39	32.77	0.15	0.46	626019.0	20432048.8	298
2012-12-11	32.24	32.62	31.87	32.62	0.53	1.65	926631.0	30020869.0	451
2012-12-10	31.64	32.24	31.64	32.09	0.3	0.94	963629.0	31014833.1	335
2012-12-09	31.49	32.02	31.27	31.79	0.37	1.18	421105.0	13338449.6	248
2012-12-08	31.42	31.49	31.19	31.42	0.23	0.74	111931.0	3513244.8	88
2012-12-05	31.49	31.49	31.19	31.19	-0.3	-0.95	83295.0	2611233.8	89
2012-12-04	31.34	31.49	31.12	31.49	0.0	0.0	83664.0	2620984.1	79
2012-12-03	31.04	31.79	31.04	31.49	0.3	0.96	503106.0	15842562.7	227
2012-12-02	31.19	31.34	30.89	31.19	0.0	0.0	252313.0	7853396.9	125
2012-12-01	30.82	31.19	30.52	31.19	0.6	1.96	192905.0	5971629.3	133
2012-11-28	29.47	30.67	29.47	30.59	0.97	3.27	330782.0	9997034.3	158
2012-11-27	29.77	30.07	29.39	29.62	-0.37	-1.23	205316.0	6117455.2	149
2012-11-26	29.62	30.07	29.24	29.99	0.22	0.74	141638.0	4205815.5	173
2012-11-25	30.59	30.59	29.77	29.77	-0.9	-2.93	304983.0	9186233.5	156
2012-11-24	30.44	30.97	30.44	30.67	0.53	1.76	170636.0	5247315.3	108
2012-11-21	29.84	30.74	29.69	30.14	0.3	1.01	651099.0	19691854.8	345
2012-11-20	29.77	30.07	29.62	29.84	0.15	0.51	225942.0	6743169.9	167
2012-11-19	30.07	30.22	29.24	29.69	-0.3	-1.0	526517.0	15655728.2	264
2012-11-18	30.44	30.44	29.99	29.99	-0.45	-1.48	109050.0	3293814.8	94
2012-11-17	30.44	30.59	30.07	30.44	-0.23	-0.75	147958.0	4498811.0	129
2012-11-14	31.04	31.12	30.67	30.67	-0.3	-0.97	140895.0	4349354.0	133
2012-11-13	31.19	31.27	30.82	30.97	-0.37	-1.18	219399.0	6784545.4	144
2012-11-12	31.34	31.49	31.12	31.34	-0.3	-0.95	311736.0	9750197.3	178
2012-11-11	31.79	31.87	31.34	31.64	-0.15	-0.47	173636.0	5474866.3	140
2012-11-10	32.02	32.02	31.72	31.79	-0.38	-1.18	316403.0	10067362.1	159
2012-11-07	31.87	32.32	31.64	32.17	0.3	0.94	590181.0	18937701.4	289
2012-11-06	31.49	32.02	31.34	31.87	0.38	1.21	421507.0	13373309.2	260
2012-11-05	31.49	31.79	31.49	31.49	-0.15	-0.47	131485.0	4153273.1	92
2012-11-04	31.79	31.79	31.57	31.64	0.0	0.0	169635.0	5367099.8	124
2012-11-03	31.19	32.02	31.04	31.64	0.6	1.93	609582.0	19257652.9	295
2012-10-24	30.44	31.12	30.22	31.04	0.37	1.21	420541.0	12964612.3	255
2012-10-23	30.07	30.82	29.99	30.67	0.6	2.0	458465.0	13962108.5	301
2012-10-22	29.99	30.22	29.92	30.07	-0.07	-0.23	262429.0	7887765.0	102
2012-10-21	30.14	30.22	29.92	30.14	-0.08	-0.26	424029.0	12745528.6	173
2012-10-20	29.84	30.44	29.84	30.22	0.23	0.77	450018.0	13540032.6	227
2012-10-17	29.54	29.99	29.47	29.99	0.52	1.76	549402.0	16318140.1	148
2012-10-16	29.62	29.62	29.47	29.47	0.0	0.0	81085.0	2397381.9	70
2012-10-15	29.54	29.62	29.32	29.47	-0.15	-0.51	204188.0	6029728.2	104
2012-10-14	29.47	29.62	29.24	29.62	0.15	0.51	239881.0	7059925.8	143
2012-10-13	29.39	29.54	29.17	29.47	-0.15	-0.51	722779.0	21207413.4	245
2012-10-10	29.47	29.92	29.39	29.62	0.08	0.27	535188.0	15867883.1	226
2012-10-09	29.39	29.54	29.32	29.54	0.15	0.51	102774.0	3022366.1	64
2012-10-08	29.32	29.39	29.09	29.39	0.07	0.24	230215.0	6728260.3	132
2012-10-07	29.39	29.39	29.17	29.32	-0.07	-0.24	223345.0	6544603.1	115
2012-10-06	29.32	29.54	29.32	29.39	0.07	0.24	199486.0	5871577.3	75
2012-10-03	29.39	29.47	29.17	29.32	-0.15	-0.51	328288.0	9617266.7	118
2012-10-02	29.47	29.62	29.47	29.47	-0.07	-0.24	140051.0	4135057.7	84
2012-10-01	29.32	29.54	29.32	29.54	0.3	1.03	143333.0	4219026.6	87
2012-09-30	29.17	29.69	29.17	29.24	0.07	0.24	399352.0	11741434.0	185
2012-09-29	29.47	29.62	29.17	29.17	-0.3	-1.02	312218.0	9192813.7	164
2012-09-26	29.69	29.69	29.39	29.47	-0.45	-1.5	253092.0	7488599.8	136
2012-09-25	29.84	29.92	29.54	29.92	0.08	0.27	263355.0	7851904.2	138
2012-09-24	30.14	30.14	29.54	29.84	-0.3	-1.0	439885.0	13125721.8	243
2012-09-22	30.29	30.29	29.99	30.14	-0.15	-0.5	221457.0	6668871.6	109
2012-09-19	30.52	30.67	30.29	30.29	-0.15	-0.49	249675.0	7595963.6	160
2012-09-18	30.52	30.89	30.37	30.44	-0.23	-0.75	638725.0	19567517.6	275
2012-09-17	30.37	30.82	30.29	30.67	0.3	0.99	711986.0	21815734.3	263
2012-09-16	29.99	30.52	29.92	30.37	0.38	1.27	442710.0	13418056.6	261
2012-09-15	30.07	30.22	29.92	29.99	0.07	0.23	353711.0	10632615.3	189
2012-09-12	29.92	29.99	29.84	29.92	0.08	0.27	217964.0	6519723.4	111
2012-09-11	29.69	29.92	29.62	29.84	0.07	0.24	204998.0	6106135.3	107
2012-09-10	29.92	29.92	29.69	29.77	-0.15	-0.5	428572.0	12765596.3	202
2012-09-09	30.14	30.14	29.84	29.92	-0.15	-0.5	245250.0	7348293.7	140
2012-09-08	29.99	30.22	29.92	30.07	0.15	0.5	228935.0	6873851.5	148
2012-09-05	29.84	30.07	29.69	29.92	0.08	0.27	368353.0	11026772.0	176
2012-09-04	29.77	29.99	29.62	29.84	0.07	0.24	513084.0	15308699.3	247
2012-09-03	29.77	30.07	29.69	29.77	0.0	0.0	185054.0	5513976.4	147
2012-09-02	29.84	29.99	29.62	29.77	-0.15	-0.5	187685.0	5587656.9	128
2012-09-01	29.99	30.14	29.92	29.92	-0.07	-0.23	192285.0	5770120.3	146
2012-08-29	29.92	29.99	29.77	29.99	0.07	0.23	197432.0	5901340.1	107
2012-08-28	29.99	29.99	29.84	29.92	-0.22	-0.73	368281.0	11012907.8	170
2012-08-27	29.69	30.22	29.69	30.14	0.45	1.52	615158.0	18398724.0	237
2012-08-26	29.54	29.84	29.54	29.69	0.15	0.51	289188.0	8600022.0	170
2012-08-25	29.47	29.69	29.47	29.54	0.22	0.75	325203.0	9614190.4	160
2012-08-15	29.32	29.47	29.24	29.32	0.08	0.27	169353.0	4964729.6	101
2012-08-14	29.24	29.32	29.09	29.24	0.0	0.0	86884.0	2538800.5	71
2012-08-13	29.39	29.47	29.17	29.24	-0.15	-0.51	447684.0	13130611.3	135
2012-08-12	29.32	29.39	29.24	29.39	0.07	0.24	187127.0	5483343.2	100
2012-08-11	29.24	29.47	29.17	29.32	0.15	0.51	264707.0	7766138.2	142
2012-08-08	29.32	29.47	29.17	29.17	-0.15	-0.51	456363.0	13341441.9	195
2012-08-07	29.32	29.62	29.24	29.32	0.08	0.27	470149.0	13838015.6	182
2012-08-06	29.09	29.32	29.09	29.24	0.07	0.24	221197.0	6467409.4	154
2012-08-05	29.24	29.24	29.02	29.17	0.0	0.0	188891.0	5506762.5	134
2012-08-04	29.24	29.39	29.09	29.17	0.15	0.52	554630.0	16208135.7	257
2012-08-01	28.72	29.09	28.64	29.02	0.23	0.8	497169.0	14356704.6	266
2012-07-31	28.64	28.87	28.49	28.79	0.15	0.52	411635.0	11818383.5	219
2012-07-30	28.57	28.64	28.34	28.64	0.07	0.25	325432.0	9279554.7	175
2012-07-29	28.49	28.64	28.34	28.57	0.08	0.28	505558.0	14402773.8	211
2012-07-28	28.64	28.64	28.49	28.49	0.0	0.0	715862.0	20471654.3	276
2012-07-25	28.34	28.49	28.27	28.49	0.07	0.25	409382.0	11624736.7	164
2012-07-24	28.49	28.49	28.27	28.42	0.0	0.0	234162.0	6642438.0	119
2012-07-23	28.49	28.49	28.34	28.42	-0.07	-0.25	348332.0	9890751.3	182
2012-07-22	28.64	28.64	28.42	28.49	-0.08	-0.28	318034.0	9068448.0	157
2012-07-21	28.49	28.64	28.34	28.57	0.15	0.53	185875.0	5299081.8	115
2012-07-18	28.27	28.64	28.19	28.42	0.15	0.53	459726.0	13072970.8	292
2012-07-17	28.79	28.79	28.27	28.27	-0.3	-1.05	467183.0	13259515.4	258
2012-07-16	28.79	28.79	28.49	28.57	-0.3	-1.04	328189.0	9400096.0	175
2012-07-15	28.19	28.87	27.97	28.87	0.6	2.12	1153721.0	32789237.9	456
2012-07-14	28.49	28.49	28.19	28.27	0.0	0.0	440149.0	12471780.5	256
2012-07-11	28.49	28.79	27.97	28.27	0.38	1.36	1186592.0	33657795.3	624
2012-07-10	27.89	27.97	27.74	27.89	0.0	0.0	227440.0	6326928.7	155
2012-07-09	28.04	28.04	27.89	27.89	-0.3	-1.06	245207.0	6855547.5	164
2012-07-08	28.04	28.27	27.82	28.19	0.15	0.53	470691.0	13182567.6	246
2012-07-07	28.12	28.19	27.89	28.04	-1.13	-3.87	541724.0	15166994.7	367
2012-07-04	29.24	29.32	29.09	29.17	-0.07	-0.24	665588.0	19443166.3	282
2012-07-03	29.24	29.39	29.17	29.24	0.07	0.24	704751.0	20626660.4	334
2012-07-02	29.02	29.17	28.94	29.17	0.08	0.28	555965.0	16157856.1	225
2012-07-01	28.94	29.09	28.72	29.09	0.3	1.04	259505.0	7496974.2	214
2012-06-30	29.24	29.39	28.64	28.79	-0.3	-1.03	583299.0	16906370.6	328
2012-06-27	29.54	29.62	28.87	29.09	-0.6	-2.02	466764.0	13594313.7	358
2012-06-26	29.47	29.69	29.32	29.69	0.07	0.24	187817.0	5544485.8	129
2012-06-25	29.69	29.69	29.39	29.62	0.0	0.0	250253.0	7400838.5	187
2012-06-24	30.07	30.14	29.62	29.62	-0.37	-1.23	335902.0	9999310.1	227
2012-06-23	30.22	30.44	29.92	29.99	0.0	0.0	448862.0	13518509.2	287
2012-06-20	29.69	30.14	29.69	29.99	0.3	1.01	546436.0	16363098.8	327
2012-06-19	29.69	29.77	29.47	29.69	0.0	0.0	310465.0	9188753.2	226
2012-06-18	29.09	29.84	28.94	29.69	0.82	2.84	916392.0	26969643.1	474
2012-06-17	28.79	28.94	28.79	28.87	0.0	0.0	236141.0	6810460.2	166
2012-06-16	29.09	29.92	27.74	28.87	0.0	0.0	1505829.0	43442864.5	580
2012-06-13	28.79	28.94	28.79	28.87	0.08	0.28	183896.0	5310185.2	90
2012-06-12	28.64	28.79	28.64	28.79	-0.08	-0.28	189469.0	5446394.5	101
2012-06-11	28.79	29.09	28.72	28.87	0.08	0.28	495459.0	14316226.2	212
2012-06-10	28.57	28.79	28.49	28.79	0.07	0.24	142400.0	4077235.1	134
2012-06-09	28.79	28.87	28.42	28.72	0.0	0.0	249449.0	7142340.8	189
2012-06-06	28.79	28.94	28.42	28.72	0.0	0.0	575674.0	16542046.8	266
2012-06-05	28.72	28.79	28.64	28.72	0.0	0.0	309852.0	8904548.2	193
2012-06-04	28.42	28.79	28.34	28.72	0.0	0.0	205366.0	5876111.4	147
2012-06-03	28.42	28.87	28.12	28.72	0.45	1.59	471119.0	13433564.6	293
2012-06-02	27.89	28.87	27.89	28.27	-1.2	-4.07	611149.0	17435451.6	366
2012-05-30	29.62	29.62	29.39	29.47	-0.07	-0.24	540371.0	15933323.7	242
2012-05-29	29.62	29.69	29.47	29.54	-0.08	-0.27	435261.0	12891727.5	198
2012-05-28	29.47	29.62	29.47	29.62	0.23	0.78	266519.0	7873115.8	150
2012-05-27	29.54	29.69	29.32	29.39	-0.23	-0.78	487875.0	14384879.0	282
2012-05-26	29.62	29.69	29.47	29.62	-0.07	-0.24	495534.0	14649306.1	257
2012-05-23	29.62	29.69	29.47	29.69	-0.08	-0.27	838704.0	24798789.0	360
2012-05-22	29.77	29.92	29.62	29.77	0.08	0.27	927132.0	27599244.2	398
2012-05-21	29.69	29.77	29.54	29.69	0.07	0.24	584765.0	17338877.8	257
2012-05-20	29.69	29.84	29.54	29.62	0.08	0.27	631798.0	18744536.1	305
2012-05-19	29.47	29.77	29.47	29.54	-0.68	-2.25	953202.0	28230731.6	448
2012-05-16	30.14	30.29	29.92	30.22	-0.37	-1.21	1420752.0	42664344.5	635
2012-05-15	30.07	30.74	29.92	30.59	0.6	2.0	664949.0	20190731.8	401
2012-05-14	30.52	30.59	29.77	29.99	-0.75	-2.44	961620.0	29167750.8	441
2012-05-13	31.12	31.12	30.59	30.74	-0.3	-0.97	813273.0	25032358.8	400
2012-05-12	30.89	31.12	30.37	31.04	0.07	0.23	565462.0	17389891.1	425
2012-05-09	31.34	31.57	30.89	30.97	0.0	0.0	2581760.0	80577653.0	1225
2012-05-08	30.97	31.04	30.74	30.97	0.0	0.0	461628.0	14254902.9	273
2012-05-07	30.67	31.04	30.67	30.97	-0.15	-0.48	892468.0	26865824.9	361
2012-05-06	31.27	31.34	30.97	31.12	-0.15	-0.48	412753.0	12846841.3	238
2012-05-05	31.12	31.42	30.74	31.27	-0.52	-1.64	722633.0	22490434.1	367
2012-05-02	31.87	31.87	31.64	31.79	-0.08	-0.25	523008.0	16612033.7	287
2012-05-01	31.79	32.02	31.72	31.87	0.0	0.0	746065.0	23747612.4	313
2012-04-30	31.79	31.87	31.57	31.87	0.08	0.25	482210.0	15313648.3	292
2012-04-29	32.24	32.24	31.79	31.79	-0.53	-1.64	1061076.0	33917882.3	521
2012-04-28	32.39	32.39	32.17	32.32	0.15	0.47	1306573.0	42180295.1	386
2012-04-25	32.17	32.47	32.02	32.17	0.15	0.47	1799685.0	57992524.8	623
2012-04-24	32.17	32.24	31.87	32.02	0.0	0.0	861273.0	27566002.9	396
2012-04-23	32.47	32.54	31.94	32.02	-0.52	-1.6	2033288.0	65518416.1	785
2012-04-22	32.99	33.07	32.54	32.54	-0.38	-1.15	2829743.0	92697109.7	992
2012-04-21	32.92	33.44	32.77	32.92	0.38	1.17	4883140.0	161266526.1	1740
2012-04-18	31.49	32.84	31.49	32.54	1.05	3.33	4421665.0	142329094.3	1963
2012-04-17	31.42	31.72	31.34	31.49	0.22	0.7	2184758.0	68844944.3	827
2012-04-16	31.19	31.72	30.97	31.27	0.3	0.97	2357184.0	73725264.2	1226
2012-04-15	31.19	32.02	30.82	30.97	0.68	2.24	4548893.0	143140385.0	1930
2012-04-14	30.52	30.74	30.22	30.29	-0.23	-0.75	786233.0	23963353.5	459
2012-04-11	30.37	30.67	29.77	30.52	0.0	0.0	887840.0	26793511.5	679
2012-04-10	30.82	31.34	30.44	30.52	-0.3	-0.97	1412014.0	43585449.6	771
2012-04-09	30.74	30.89	30.37	30.82	-0.07	-0.23	1044074.0	32007651.2	560
2012-04-08	31.79	31.94	30.14	30.89	-0.98	-3.07	2454624.0	76061523.3	1367
2012-04-07	32.62	32.62	31.87	31.87	-0.37	-1.15	2201368.0	70925948.6	1173
2012-04-04	32.32	33.14	32.02	32.24	1.12	3.6	8298349.0	269318288.8	3715
2012-04-03	31.19	31.34	31.04	31.12	0.0	0.0	1297853.0	40406378.7	649
2012-04-02	30.74	31.27	30.67	31.12	0.23	0.74	1838584.0	56909116.2	869
2012-04-01	30.89	30.97	30.67	30.89	-0.08	-0.26	1845179.0	56815649.1	770
2012-03-31	30.89	31.19	30.74	30.97	0.15	0.49	1059115.0	32806425.2	478
2012-03-28	30.74	30.97	30.52	30.82	0.0	0.0	782754.0	24052831.8	428
2012-03-27	31.27	31.34	30.82	30.82	-0.52	-1.66	891061.0	27681003.5	526
2012-03-26	31.34	31.64	31.04	31.34	0.0	0.0	1957282.0	61329763.8	946
2012-03-25	31.19	31.34	30.74	31.34	0.37	1.19	1616531.0	50238013.9	812
2012-03-24	30.59	31.19	30.44	30.97	0.53	1.74	1484844.0	45978137.3	608
2012-03-21	30.37	30.74	30.29	30.44	-0.08	-0.26	1206029.0	36736689.9	513
2012-03-20	30.37	30.74	30.29	30.52	0.0	0.0	951276.0	28960497.8	492
2012-03-19	30.74	30.89	30.44	30.52	-0.3	-0.97	1285756.0	39462758.7	471
[truncated: 2,552 more rows]
