# Supplementary material for: Effective short-term forecasts of Saudi stock price trends using technical indicators and large-scale multivariate time series
Source: PeerJ Comput Sci. 2023 Jan 6;9:e1205. doi: 10.7717/peerj-cs.1205 (PMC10280263; doi:10.7717/peerj-cs.1205)
Supplement: Supplemental Information 3 [file peerj-cs-09-1205-s003.zip › TASI Dataset 2021/RIBL_1010.csv]

date	open	high	low	close	change	change_percent	volume_traded	value_traded_SAR	number_trades
2020-03-19	14.7	15.08	14.48	14.7	0.02	0.14	8110933.0	120023045.44	2799
2020-03-18	14.7	15.02	14.42	14.68	-0.06	-0.41	3778599.0	55846580.92	3016
2020-03-17	14.28	14.86	14.22	14.74	0.5	3.51	4013561.0	58761587.96	3198
2020-03-16	15.0	15.14	14.24	14.24	-1.58	-9.99	6168671.0	90462584.48	4449
2020-03-15	16.3	16.3	15.72	15.82	0.0	0.0	1710450.0	27125345.3	943
2020-03-12	16.0	16.2	15.1	15.82	-0.76	-4.58	3630178.0	57194468.08	2482
2020-03-11	17.08	17.08	16.5	16.58	-0.32	-1.89	4075890.0	68582792.8	2218
2020-03-10	17.5	17.8	16.34	16.9	0.16	0.96	10044037.0	169782433.02	5228
2020-03-09	16.74	17.2	16.74	16.74	-1.84	-9.9	4503537.0	75667942.86	2474
2020-03-08	18.62	19.1	18.58	18.58	-2.06	-9.98	3441534.0	64142303.16	1354
2020-03-05	20.94	20.94	20.6	20.64	-0.1	-0.48	801557.0	16616604.36	966
2020-03-04	20.5	21.0	20.5	20.74	-0.6	-2.81	2346913.0	48673378.42	2760
2020-03-03	21.4	21.4	21.22	21.34	0.66	3.19	1244258.0	26543680.58	1181
2020-03-02	21.28	21.68	20.68	20.68	-0.22	-1.05	2361462.0	50373312.32	2619
2020-03-01	21.5	21.5	20.78	20.9	-1.02	-4.65	1998018.0	41988751.56	1238
2020-02-27	22.2	22.2	21.58	21.92	-0.28	-1.26	2020572.0	44056117.52	1676
2020-02-26	22.1	22.3	21.9	22.2	0.0	0.0	2059541.0	45658759.12	1987
2020-02-25	22.1	22.4	22.06	22.2	0.1	0.45	1108241.0	24622798.18	1587
2020-02-24	22.6	22.6	22.0	22.1	-0.5	-2.21	1280234.0	28391605.98	1276
2020-02-23	22.96	22.96	22.54	22.6	-0.22	-0.96	559123.0	12731892.64	309
2020-02-20	23.16	23.16	22.82	22.82	-0.14	-0.61	1687345.0	38722776.6	773
2020-02-19	22.6	23.0	22.6	22.96	0.36	1.59	1086396.0	24879922.98	857
2020-02-18	22.88	22.88	22.6	22.6	-0.1	-0.44	426523.0	9692370.4	547
2020-02-17	22.74	22.88	22.7	22.7	0.1	0.44	974434.0	22178355.96	865
2020-02-16	22.6	22.74	22.4	22.6	0.0	0.0	233952.0	5287982.02	323
2020-02-13	22.62	22.68	22.36	22.6	-0.06	-0.26	1078100.0	24259254.28	1336
2020-02-12	22.52	22.96	22.44	22.66	0.34	1.52	2329640.0	52843458.58	1572
2020-02-11	22.98	22.98	22.32	22.32	-0.48	-2.11	2217665.0	49330174.5	1139
2020-02-10	22.9	22.98	22.76	22.8	-0.06	-0.26	826036.0	18875562.24	661
2020-02-09	23.14	23.14	22.78	22.86	-0.2	-0.87	1257785.0	28828539.98	505
2020-02-06	23.16	23.2	22.9	23.06	0.06	0.26	963292.0	22228960.48	969
2020-02-05	23.26	23.3	22.94	23.0	-0.06	-0.26	1997372.0	46107812.34	1817
2020-02-04	23.18	23.22	23.06	23.06	-0.12	-0.52	1493578.0	34584660.6	1439
2020-02-03	23.2	23.36	22.96	23.18	0.08	0.35	2997147.0	69323336.18	3088
2020-02-02	23.22	23.4	23.08	23.1	-0.46	-1.95	943481.0	21866123.62	621
2020-01-30	23.2	23.7	23.1	23.56	0.46	1.99	1815606.0	42679216.4	1630
2020-01-29	23.4	23.56	23.04	23.1	-0.1	-0.43	1439406.0	33424510.6	1530
2020-01-28	23.16	23.7	23.08	23.2	0.0	0.0	2691336.0	62901924.48	2086
2020-01-27	24.3	24.3	23.1	23.2	-1.0	-4.13	3737563.0	88984125.18	2357
2020-01-26	24.4	24.4	24.18	24.2	-0.24	-0.98	371827.0	9021096.7	402
2020-01-23	24.8	24.82	24.32	24.44	-0.36	-1.45	1041764.0	25503714.04	1125
2020-01-22	25.0	25.4	24.8	24.8	-0.2	-0.8	697626.0	17436245.24	826
2020-01-21	25.35	25.35	25.0	25.0	-0.35	-1.38	820064.0	20568914.04	752
2020-01-20	25.4	25.55	25.3	25.35	-0.1	-0.39	454684.0	11546911.3	946
2020-01-19	25.6	25.65	25.4	25.45	-0.05	-0.2	223610.0	5705122.45	279
2020-01-16	25.6	25.6	25.4	25.5	-0.1	-0.39	1018590.0	25983120.8	688
2020-01-15	25.65	25.7	25.45	25.6	-0.05	-0.19	822795.0	21031527.45	912
2020-01-14	25.5	25.7	25.4	25.65	0.15	0.59	1059119.0	27112021.5	981
2020-01-13	25.25	25.7	25.25	25.5	0.25	0.99	1615894.0	41170752.95	1132
2020-01-12	25.3	25.45	25.15	25.25	0.0	0.0	464735.0	11760313.35	330
2020-01-09	24.2	25.6	24.2	25.25	1.25	5.21	1377552.0	34507654.27	1590
2020-01-08	23.72	24.28	23.72	24.0	-0.32	-1.32	804703.0	19292984.74	921
2020-01-07	24.0	24.38	24.0	24.32	0.42	1.76	972061.0	23597369.66	817
2020-01-06	23.7	24.0	23.7	23.9	0.26	1.1	1375266.0	32865816.88	1974
2020-01-05	23.0	23.92	23.0	23.64	-0.48	-1.99	658944.0	15491792.02	624
2020-01-02	24.0	24.14	23.98	24.12	0.22	0.92	639484.0	15393699.92	679
2020-01-01	24.02	24.04	23.68	23.9	-0.1	-0.42	217707.0	5197766.28	292
2019-12-31	23.66	24.02	23.6	24.0	0.46	1.95	1201208.0	28645456.1	1477
2019-12-30	24.52	24.52	23.54	23.54	-0.86	-3.52	2218258.0	52626448.68	1679
2019-12-29	24.3	24.62	24.26	24.4	0.06	0.25	659366.0	16137919.0	531
2019-12-26	24.5	24.52	24.34	24.34	-0.14	-0.57	1181199.0	28898243.12	449
2019-12-25	24.74	24.76	24.48	24.48	-0.28	-1.13	801134.0	19632088.66	408
2019-12-24	24.7	24.8	24.62	24.76	0.24	0.98	769872.0	19045349.94	656
2019-12-23	24.42	24.88	24.4	24.52	0.12	0.49	3052255.0	74486807.8	1490
2019-12-22	24.5	24.5	24.28	24.4	-0.1	-0.41	641399.0	15652743.26	493
2019-12-19	24.0	24.54	23.88	24.5	0.6	2.51	7246822.0	177097784.06	1622
2019-12-18	23.5	23.98	23.4	23.9	0.4	1.7	2383061.0	56695696.62	1930
2019-12-17	23.4	23.9	23.28	23.5	-0.78	-3.21	7542357.0	177509688.06	4412
2019-12-16	24.0	24.8	23.96	24.28	0.36	1.51	2376356.0	58457700.66	2351
2019-12-15	24.2	24.38	23.7	23.92	0.1	0.42	603769.0	14517018.14	602
2019-12-12	24.5	24.5	23.82	23.82	-0.52	-2.14	1140268.0	27479465.48	1266
2019-12-11	23.48	25.1	23.48	24.34	1.04	4.46	2385353.0	58156883.04	1753
2019-12-10	23.7	23.7	23.3	23.3	-0.08	-0.34	1046153.0	24508326.74	977
2019-12-09	23.6	24.0	23.38	23.38	-0.22	-0.93	2587180.0	60614985.54	1069
2019-12-08	22.62	23.88	22.62	23.6	1.02	4.52	1065563.0	25101914.2	878
2019-12-05	22.1	23.08	22.1	22.58	0.38	1.71	2232565.0	50637765.0	1740
2019-12-04	22.36	22.4	22.06	22.2	-0.14	-0.63	1000777.0	22201771.74	807
2019-12-03	21.8	22.54	21.8	22.34	0.54	2.48	1966066.0	43517888.3	1487
2019-12-02	21.96	21.96	21.62	21.8	-0.16	-0.73	1246939.0	27136318.26	798
2019-12-01	22.0	22.1	21.96	21.96	-0.04	-0.18	351107.0	7723686.88	160
2019-11-28	21.7	22.18	21.66	22.0	0.28	1.29	1693876.0	36713710.58	852
2019-11-27	21.76	21.9	21.7	21.72	0.14	0.65	1637540.0	35684641.96	1175
2019-11-26	22.06	22.14	21.58	21.58	-0.5	-2.26	3514109.0	76316153.62	1074
2019-11-25	22.0	22.18	21.8	22.08	0.0	0.0	2414225.0	52852982.62	1127
2019-11-24	21.98	22.08	21.96	22.08	0.08	0.36	676455.0	14899800.94	440
2019-11-21	22.0	22.06	21.96	22.0	0.0	0.0	1358187.0	29894725.14	546
2019-11-20	22.06	22.1	21.86	22.0	-0.08	-0.36	1780847.0	38704959.52	954
2019-11-19	22.02	22.18	22.02	22.08	-0.02	-0.09	1591750.0	35149886.24	673
2019-11-18	21.74	22.18	21.74	22.1	0.34	1.56	1634895.0	35899398.0	893
2019-11-17	21.8	21.8	21.66	21.76	0.04	0.18	504314.0	10944857.0	384
2019-11-14	21.6	21.8	21.58	21.72	0.18	0.84	1629601.0	34904107.1	789
2019-11-13	21.7	21.8	21.46	21.54	-0.16	-0.74	2451009.0	53141969.82	1107
2019-11-12	21.58	21.76	21.54	21.7	0.12	0.56	2873780.0	62263703.04	1336
2019-11-11	21.56	21.62	21.5	21.58	0.08	0.37	1529763.0	33010269.68	920
2019-11-10	21.52	21.78	21.48	21.5	0.04	0.19	1761599.0	38036557.94	783
2019-11-07	21.5	21.7	21.46	21.46	-0.2	-0.92	1744347.0	37601748.02	1088
2019-11-06	21.68	21.96	21.6	21.66	-0.04	-0.18	768287.0	16703460.56	1419
2019-11-05	21.56	22.0	21.3	21.7	0.2	0.93	1836219.0	39754692.38	1569
2019-11-04	21.28	21.5	21.08	21.5	0.16	0.75	1028420.0	21928988.8	989
2019-11-03	22.0	22.0	21.32	21.34	-0.86	-3.87	791687.0	17072782.64	521
2019-10-31	22.1	22.24	22.02	22.2	0.0	0.0	1183307.0	26235731.6	543
2019-10-30	21.6	22.28	21.6	22.2	0.5	2.3	941790.0	20865666.1	595
2019-10-29	22.0	22.2	21.66	21.7	-0.3	-1.36	2117672.0	46347705.2	1190
2019-10-28	22.0	22.28	22.0	22.0	0.0	0.0	1716174.0	37998003.7	1030
2019-10-27	22.2	22.34	22.0	22.0	-0.02	-0.09	1753769.0	39000878.58	522
2019-10-24	22.02	22.08	21.9	22.02	0.02	0.09	1623945.0	35707704.62	1121
2019-10-23	21.9	22.2	21.76	22.0	0.0	0.0	2318743.0	51076454.78	1386
2019-10-22	21.4	22.86	21.32	22.0	0.74	3.48	3224630.0	70529592.34	1743
2019-10-21	21.8	21.82	21.24	21.26	-0.54	-2.48	2699493.0	57545656.9	1188
2019-10-20	21.46	21.96	21.46	21.8	0.6	2.83	3146590.0	68735888.62	949
2019-10-17	20.96	21.24	20.82	21.2	0.24	1.15	3653403.0	77235560.26	1583
2019-10-16	20.72	21.14	20.34	20.96	-0.02	-0.1	2513465.0	51989695.92	1586
2019-10-15	21.52	21.72	20.84	20.98	-0.88	-4.03	2639243.0	55539651.12	1535
2019-10-14	22.2	22.4	21.78	21.86	-0.6	-2.67	5476771.0	121042859.26	958
2019-10-13	23.0	23.1	22.46	22.46	-0.52	-2.26	800719.0	18231992.7	1204
2019-10-10	22.84	23.1	22.6	22.98	-0.02	-0.09	1221805.0	27894014.98	2018
2019-10-09	22.9	23.08	22.8	23.0	-0.2	-0.86	836308.0	19200347.6	1315
2019-10-08	22.6	23.2	22.4	23.2	0.56	2.47	1992301.0	45237473.0	1453
2019-10-07	23.26	23.28	22.64	22.64	-0.64	-2.75	2082488.0	47529946.98	1130
2019-10-06	23.34	23.56	22.9	23.28	-0.16	-0.68	941007.0	22038910.74	658
2019-10-03	23.46	23.46	23.3	23.44	-0.12	-0.51	5625070.0	131645305.34	1962
2019-10-02	23.78	23.88	23.4	23.56	-0.34	-1.42	3291221.0	77312747.0	2172
2019-10-01	24.44	24.44	23.9	23.9	-0.5	-2.05	1055511.0	25409799.46	1026
2019-09-30	24.56	24.62	24.4	24.4	-0.12	-0.49	2359335.0	57665059.6	1670
2019-09-29	24.3	24.54	24.3	24.52	0.18	0.74	349517.0	8561452.34	363
2019-09-26	24.46	24.54	24.28	24.34	-0.1	-0.41	974601.0	23768372.38	1003
2019-09-25	24.0	24.5	23.76	24.44	0.32	1.33	1097047.0	26411798.46	969
2019-09-24	23.46	24.12	23.46	24.12	0.66	2.81	1280121.0	30574994.58	1038
2019-09-22	23.26	23.58	23.2	23.46	0.06	0.26	442009.0	10337493.54	307
2019-09-19	23.2	23.44	22.88	23.4	0.22	0.95	12545446.0	292732629.46	2832
2019-09-18	23.2	23.48	22.94	23.18	0.12	0.52	1553341.0	35999255.44	3036
2019-09-17	23.86	23.88	23.06	23.06	-0.88	-3.68	3446898.0	80780080.3	5394
2019-09-16	24.28	24.58	23.4	23.94	-0.32	-1.32	2828780.0	67828491.82	2558
2019-09-15	23.4	24.28	23.4	24.26	0.0	0.0	1103670.0	26514887.3	499
2019-09-12	24.5	24.62	24.26	24.26	-0.44	-1.78	1017163.0	24758821.5	1086
2019-09-11	25.0	25.0	24.3	24.7	-0.4	-1.59	1906798.0	46774763.54	2363
2019-09-10	24.9	25.1	24.72	25.1	0.12	0.48	1192122.0	29771236.04	1104
2019-09-09	24.62	24.98	24.4	24.98	0.38	1.54	1623505.0	40171736.64	1618
2019-09-08	24.98	24.98	24.6	24.6	-0.18	-0.73	625685.0	15482283.12	417
2019-09-05	24.74	25.05	24.58	24.78	0.28	1.14	2438357.0	60724858.53	1202
2019-09-04	24.02	24.5	24.02	24.5	0.3	1.24	2831990.0	68821750.58	1852
2019-09-03	24.88	24.88	24.2	24.2	-0.6	-2.42	1781555.0	43577760.7	1437
2019-09-02	24.3	24.8	23.78	24.8	-0.06	-0.24	1936370.0	47296269.24	1442
2019-09-01	25.6	25.7	24.74	24.86	-0.74	-2.89	813120.0	20376623.71	611
2019-08-29	25.8	25.8	25.25	25.6	-0.2	-0.78	3570987.0	91336295.75	2154
2019-08-28	25.8	26.0	25.45	25.8	-0.2	-0.77	4082771.0	105345739.25	2123
2019-08-27	25.95	26.2	24.64	26.0	0.1	0.39	54657316.0	1406543180.73	12438
2019-08-26	25.8	26.2	25.3	25.9	0.0	0.0	3631416.0	93437471.2	2151
2019-08-25	26.8	26.8	25.9	25.9	-0.9	-3.36	1332343.0	34788524.55	910
2019-08-22	26.9	27.0	25.9	26.8	0.2	0.75	9318306.0	250862527.9	1676
2019-08-21	27.1	27.1	26.55	26.6	-0.4	-1.48	1355112.0	36160226.0	1632
2019-08-20	26.65	27.0	26.65	27.0	0.5	1.89	1873872.0	50405291.4	1436
2019-08-19	26.8	26.9	26.5	26.5	0.0	0.0	1700860.0	45269483.75	2946
2019-08-18	27.0	27.0	26.5	26.5	-0.4	-1.49	1243285.0	33247547.2	742
2019-08-08	25.6	26.9	25.6	26.9	0.9	3.46	3489957.0	91800627.65	1249
2019-08-07	25.2	26.15	25.2	26.0	1.1	4.42	2911562.0	73996706.2	1206
2019-08-06	24.8	25.1	24.4	24.9	-0.2	-0.8	1927386.0	47850287.38	1900
2019-08-05	25.3	25.55	24.9	25.1	-0.45	-1.76	3149862.0	79681498.81	2367
2019-08-04	25.85	25.95	25.3	25.55	-0.65	-2.48	1050732.0	26885528.8	809
2019-08-01	26.25	26.35	25.8	26.2	0.2	0.77	1284999.0	33515801.75	1881
2019-07-31	26.8	26.8	26.0	26.0	-0.55	-2.07	898502.0	23797218.45	1203
2019-07-30	27.0	27.2	26.5	26.55	0.0	0.0	1451327.0	38899575.45	1137
2019-07-29	26.85	26.95	26.4	26.55	-0.45	-1.67	1347499.0	35898227.55	1574
2019-07-28	25.85	27.1	25.85	27.0	0.8	3.05	896565.0	23795480.25	577
2019-07-25	26.4	26.4	25.85	26.2	-0.1	-0.38	5617969.0	147112190.45	1170
2019-07-24	27.25	27.3	26.2	26.3	-0.85	-3.13	2498456.0	67349142.05	841
2019-07-23	27.65	27.9	27.15	27.15	-0.75	-2.69	967214.0	26759780.95	1382
2019-07-22	28.0	28.15	27.9	27.9	-0.1	-0.36	1395004.0	39022529.35	935
2019-07-21	27.6	28.0	27.4	28.0	0.3	1.08	702574.0	19385838.05	384
2019-07-18	27.95	27.95	27.6	27.7	-0.25	-0.89	2892963.0	80620084.65	889
2019-07-17	28.5	28.5	27.95	27.95	-0.55	-1.93	4953576.0	139783494.65	1360
2019-07-16	28.8	29.0	28.5	28.5	-0.5	-1.72	3203011.0	92709093.4	777
2019-07-15	28.5	29.0	28.25	29.0	0.45	1.58	4653149.0	133676029.05	2137
2019-07-14	28.1	28.6	28.1	28.55	0.1	0.35	1822646.0	51839055.35	2048
2019-07-11	28.0	28.65	27.95	28.45	0.45	1.61	3976671.0	111875226.45	1064
2019-07-10	27.45	28.0	27.45	28.0	0.5	1.82	2307791.0	64502472.75	676
2019-07-09	27.3	27.6	27.25	27.5	0.2	0.73	1341417.0	36865169.8	647
2019-07-08	26.85	27.3	26.6	27.3	0.45	1.68	1505280.0	40763801.5	916
2019-07-07	27.1	27.15	26.8	26.85	-0.15	-0.56	925175.0	24875639.6	354
2019-07-04	27.05	27.15	27.0	27.0	-0.2	-0.74	776800.0	21026652.25	354
2019-07-03	27.0	27.2	27.0	27.2	0.05	0.18	1351736.0	36655897.6	725
2019-07-02	27.2	27.2	27.0	27.15	-0.05	-0.18	789641.0	21416289.25	750
2019-07-01	27.0	27.2	26.9	27.2	0.25	0.93	2269548.0	61463091.6	1024
2019-06-30	27.0	27.25	26.8	26.95	0.15	0.56	1065646.0	28819476.4	645
2019-06-27	26.15	26.9	26.15	26.8	0.65	2.49	2685655.0	71753102.25	1744
2019-06-26	25.5	26.15	25.5	26.15	0.5	1.95	6293472.0	161896274.6	2202
2019-06-25	25.0	25.65	24.66	25.65	0.69	2.76	6739165.0	168200448.85	1263
2019-06-24	25.25	25.4	24.64	24.96	-0.29	-1.15	5552284.0	139278743.29	7011
2019-06-23	25.15	26.0	24.96	25.25	-0.15	-0.59	3034958.0	76795401.2	856
2019-06-20	25.95	26.15	24.6	25.4	-0.6	-2.31	12781139.0	325327283.88	3234
2019-06-19	27.15	27.15	25.8	26.0	-0.95	-3.53	12033832.0	320680098.6	2159
2019-06-18	27.6	27.6	26.8	26.95	-0.3	-1.1	7104682.0	192746852.3	1284
2019-06-17	26.9	27.5	26.75	27.25	0.35	1.3	5252286.0	142122978.05	1581
2019-06-16	27.2	27.25	26.8	26.9	-0.25	-0.92	2714149.0	73163751.2	432
2019-06-13	27.55	27.7	26.95	27.15	-0.65	-2.34	2574321.0	70212165.9	1504
2019-06-12	27.25	27.8	27.2	27.8	0.45	1.65	5622412.0	154816453.0	1863
2019-06-11	27.35	27.35	27.1	27.35	0.0	0.0	5674422.0	154820476.6	2389
2019-06-10	26.9	27.5	26.9	27.35	0.4	1.48	4848240.0	132029568.1	1918
2019-06-09	26.5	27.0	26.15	26.95	0.45	1.7	796472.0	21337704.5	495
2019-05-30	25.55	26.5	25.1	26.5	0.8	3.11	1696919.0	43889740.65	1251
2019-05-29	26.7	26.7	25.35	25.7	-0.95	-3.56	2782930.0	71819827.8	1213
2019-05-28	26.5	27.25	26.25	26.65	0.2	0.76	47457270.0	1265097361.55	6112
2019-05-27	26.35	26.5	25.55	26.45	0.35	1.34	3138231.0	81364470.4	1537
2019-05-26	26.55	26.7	25.6	26.1	-0.8	-2.97	1160514.0	30142712.0	799
2019-05-23	27.0	27.5	26.3	26.9	-0.35	-1.28	4069504.0	110001735.0	1352
2019-05-22	26.8	27.5	26.75	27.25	0.45	1.68	3983559.0	107912265.1	1338
2019-05-21	26.2	26.8	26.0	26.8	0.6	2.29	2059056.0	54366168.9	1118
2019-05-20	25.8	26.2	25.0	26.2	0.4	1.55	5493738.0	141352263.35	1426
2019-05-19	25.2	26.0	25.2	25.8	0.45	1.78	1343196.0	34610220.65	626
2019-05-16	24.9	25.5	24.9	25.35	0.51	2.05	5021842.0	125302807.87	1268
2019-05-15	24.86	25.65	24.84	24.84	0.24	0.98	5578260.0	138797712.34	1329
2019-05-14	24.0	25.45	24.0	24.6	0.0	0.0	6823434.0	168724898.34	1837
2019-05-13	25.15	25.75	23.6	24.6	-0.85	-3.34	6442194.0	160570523.94	1845
2019-05-12	26.9	26.9	25.4	25.45	-1.45	-5.39	1839721.0	47402679.45	1439
2019-05-09	26.7	27.05	26.45	26.9	0.0	0.0	3750589.0	100432274.95	1669
2019-05-08	28.0	28.0	26.9	26.9	-1.1	-3.93	2993850.0	82190193.65	1997
2019-05-07	28.5	28.5	27.25	28.0	-0.45	-1.58	1801355.0	50033422.35	1500
2019-05-06	28.9	28.9	26.15	28.45	-0.55	-1.9	5567278.0	150962684.4	2537
2019-05-05	29.6	29.65	28.9	29.0	-0.7	-2.36	1517848.0	44437187.55	622
2019-05-02	29.75	29.8	29.65	29.7	-0.2	-0.67	1478716.0	43968682.55	984
2019-05-01	29.8	29.9	29.2	29.9	0.05	0.17	1128152.0	33558690.0	1000
2019-04-30	29.75	29.9	29.5	29.85	0.1	0.34	8721031.0	260153947.35	2802
2019-04-29	29.65	29.9	29.6	29.75	0.1	0.34	1042205.0	30969039.0	756
2019-04-28	28.65	29.7	28.65	29.65	0.7	2.42	1210085.0	35697628.1	784
2019-04-25	27.7	29.0	27.7	28.95	1.25	4.51	1478149.0	41970674.5	1246
2019-04-24	27.6	27.7	27.2	27.7	0.15	0.54	1739247.0	47764091.45	1153
2019-04-23	27.1	27.75	27.1	27.55	0.95	3.57	2792546.0	76573882.95	1695
2019-04-22	26.7	26.9	26.45	26.6	-0.05	-0.19	615337.0	16359890.35	446
2019-04-21	26.85	26.85	26.4	26.65	-0.25	-0.93	778380.0	20711756.85	452
2019-04-18	27.1	27.15	26.75	26.9	-0.1	-0.37	830280.0	22341423.2	499
2019-04-17	26.85	27.0	26.65	27.0	0.15	0.56	1415470.0	38060215.25	841
2019-04-16	26.35	26.85	26.35	26.85	0.5	1.9	1545070.0	41232941.2	960
2019-04-15	25.8	26.35	25.65	26.35	0.55	2.13	1026110.0	26859283.9	886
2019-04-14	25.8	25.8	25.55	25.8	0.0	0.0	569132.0	14640199.65	315
2019-04-11	25.95	26.0	25.65	25.8	-0.15	-0.58	1081901.0	27925116.55	587
2019-04-10	25.4	26.2	25.35	25.95	0.55	2.17	1562002.0	40083787.65	1061
2019-04-09	24.92	25.4	24.92	25.4	0.4	1.6	1380478.0	34763844.27	808
2019-04-08	24.74	25.0	24.74	25.0	0.1	0.4	817523.0	20396874.62	648
2019-04-07	24.84	24.9	24.72	24.9	0.06	0.24	586446.0	14538265.62	351
2019-04-04	24.66	24.84	24.66	24.84	0.04	0.16	1014332.0	25141267.08	910
2019-04-03	24.5	24.8	24.46	24.8	0.3	1.22	1804203.0	44615873.6	1143
2019-04-02	24.32	24.5	24.32	24.5	0.22	0.91	1252600.0	30577233.48	896
2019-04-01	24.0	24.3	24.0	24.28	0.18	0.75	927403.0	22439702.86	645
2019-03-31	24.08	24.12	24.02	24.1	0.02	0.08	402845.0	9696047.12	271
2019-03-28	24.04	24.08	23.96	24.08	0.1	0.42	1211949.0	29109495.46	860
2019-03-27	24.0	24.04	23.94	23.98	0.08	0.33	1768352.0	42419899.28	837
2019-03-26	23.54	23.9	23.52	23.9	0.28	1.19	582810.0	13840669.54	678
2019-03-25	23.62	23.7	23.5	23.62	0.02	0.08	649663.0	15326087.28	555
2019-03-24	23.6	23.76	23.52	23.6	-0.26	-1.09	555664.0	13131628.46	313
2019-03-21	23.32	23.88	23.32	23.86	0.52	2.23	699100.0	16441252.68	492
2019-03-20	23.3	23.46	23.1	23.34	-0.36	-1.52	648882.0	15150894.24	504
2019-03-19	23.58	23.86	23.52	23.7	-0.2	-0.84	1180561.0	27951994.84	886
2019-03-18	23.42	23.9	23.2	23.9	0.56	2.4	2705502.0	63282090.3	992
2019-03-17	23.32	23.46	23.32	23.34	-0.16	-0.68	2281705.0	53405056.5	200
2019-03-14	23.14	23.5	23.14	23.5	0.36	1.56	3989261.0	93639483.48	820
2019-03-13	23.0	23.14	22.92	23.14	0.14	0.61	555567.0	12787259.14	450
2019-03-12	22.9	23.0	22.88	23.0	0.1	0.44	478829.0	10986551.12	277
2019-03-11	22.88	23.0	22.56	22.9	-0.08	-0.35	695536.0	15841977.7	405
2019-03-10	22.98	23.2	22.94	22.98	-0.02	-0.09	342025.0	7899912.3	313
2019-03-07	22.8	23.0	22.36	23.0	0.24	1.05	671044.0	15252776.32	577
2019-03-06	22.9	22.96	22.76	22.76	-0.24	-1.04	360024.0	8221975.9	267
2019-03-05	22.9	23.0	22.8	23.0	0.04	0.17	643914.0	14773276.2	489
2019-03-04	22.46	22.96	22.42	22.96	0.52	2.32	634034.0	14346184.36	345
2019-03-03	22.4	22.54	22.36	22.44	0.14	0.63	584616.0	13143337.48	215
2019-02-28	22.26	22.54	22.16	22.3	-0.06	-0.27	899645.0	19610042.24	445
2019-02-27	22.3	22.38	21.72	22.36	0.04	0.18	1320178.0	29105783.96	943
2019-02-26	22.54	22.54	21.3	22.32	-0.22	-0.98	890868.0	19704319.8	612
2019-02-25	23.28	23.28	22.48	22.54	-0.72	-3.1	766754.0	17397715.02	554
2019-02-24	23.5	23.5	23.26	23.26	-0.28	-1.19	446870.0	10422653.2	244
2019-02-21	23.5	23.56	23.22	23.54	-0.02	-0.08	652147.0	15231365.18	376
2019-02-20	23.02	23.56	23.02	23.56	0.52	2.26	540182.0	12570494.14	430
2019-02-19	23.42	23.5	23.04	23.04	-0.5	-2.12	579486.0	13524501.56	350
2019-02-18	23.62	23.62	23.44	23.54	-0.06	-0.25	367173.0	8636303.66	181
2019-02-17	23.32	23.62	23.32	23.6	0.06	0.25	458646.0	10810850.56	244
2019-02-14	23.44	23.54	23.34	23.54	0.08	0.34	1040896.0	24413682.34	463
2019-02-13	23.4	23.62	23.4	23.46	0.06	0.26	1005376.0	23618068.6	464
2019-02-12	23.16	23.42	23.16	23.4	0.18	0.78	663083.0	15486458.0	384
2019-02-11	23.28	23.28	23.0	23.22	-0.04	-0.17	920820.0	21287681.72	502
2019-02-10	23.6	23.6	23.2	23.26	-0.28	-1.19	472432.0	11061180.92	322
2019-02-07	23.48	23.62	23.48	23.54	0.06	0.26	784188.0	18486216.76	464
2019-02-06	23.12	23.7	23.12	23.48	0.36	1.56	1322876.0	30979994.96	754
2019-02-05	22.52	23.14	22.52	23.12	0.56	2.48	1748124.0	40150751.76	1008
2019-02-04	22.56	22.62	22.46	22.56	0.1	0.45	869200.0	19576960.8	396
2019-02-03	22.66	22.66	22.42	22.46	-0.2	-0.88	332044.0	7483992.14	217
2019-01-31	22.3	22.88	22.3	22.66	0.46	2.07	1607856.0	36379362.76	843
2019-01-30	22.14	22.3	22.0	22.2	-0.04	-0.18	604633.0	13399155.22	405
2019-01-29	22.28	22.28	21.94	22.24	-0.16	-0.71	1270183.0	28096366.9	759
2019-01-28	21.52	22.4	21.5	22.4	0.9	4.19	2565466.0	56080890.6	797
2019-01-27	21.24	21.68	21.04	21.5	0.22	1.03	1332882.0	28493177.2	632
2019-01-24	20.86	21.28	20.82	21.28	0.36	1.72	900426.0	18897931.48	471
2019-01-23	20.7	20.94	20.64	20.92	0.22	1.06	1033515.0	21428462.1	638
2019-01-22	20.64	20.78	20.54	20.7	0.04	0.19	560423.0	11586021.0	451
2019-01-21	20.7	20.72	20.24	20.66	-0.02	-0.1	2324535.0	47497656.94	1089
2019-01-20	20.9	20.98	20.68	20.68	-0.22	-1.05	1061971.0	22119529.64	523
2019-01-17	20.8	20.98	20.66	20.9	0.02	0.1	1479289.0	30855527.04	1269
2019-01-16	20.0	20.94	20.0	20.88	0.9	4.5	1787260.0	36936161.46	1199
2019-01-15	19.66	20.0	19.66	19.98	0.32	1.63	1863961.0	37005780.38	1037
2019-01-14	19.5	19.68	19.46	19.66	0.14	0.72	531739.0	10406684.66	581
2019-01-13	19.46	19.6	19.36	19.52	0.06	0.31	2080054.0	40547164.98	527
2019-01-10	19.5	19.54	19.4	19.46	0.0	0.0	1726548.0	33605056.0	764
2019-01-09	19.6	19.7	19.46	19.46	0.0	0.0	1858014.0	36333567.28	747
2019-01-08	19.48	19.6	19.44	19.46	0.02	0.1	1084720.0	21147111.52	603
2019-01-07	19.48	19.52	19.38	19.44	-0.04	-0.21	1207770.0	23480349.3	539
2019-01-06	19.52	19.76	19.46	19.48	-0.06	-0.31	398650.0	7797687.38	260
2019-01-03	19.52	19.58	19.44	19.54	-0.1	-0.51	734006.0	14331748.78	558
2019-01-02	19.7	19.76	19.5	19.64	-0.12	-0.61	446526.0	8764155.84	235
2019-01-01	19.8	19.82	19.7	19.76	-0.06	-0.3	195681.0	3864995.88	119
2018-12-31	19.8	19.9	19.8	19.82	-0.1	-0.5	711473.0	14127416.52	323
2018-12-30	19.82	19.98	19.82	19.92	0.1	0.5	711779.0	14158700.42	374
2018-12-27	19.7	20.0	19.6	19.82	0.26	1.33	1712164.0	33980897.56	642
2018-12-26	19.68	20.0	19.34	19.56	0.02	0.1	2866237.0	56457650.24	979
2018-12-25	18.3	19.62	18.3	19.54	1.48	8.19	4965679.0	94513305.3	1640
2018-12-24	18.0	18.1	18.0	18.06	0.06	0.33	235488.0	4251433.52	146
2018-12-23	17.9	18.0	17.8	18.0	-0.04	-0.22	237007.0	4234982.46	132
2018-12-20	17.9	18.06	17.9	18.04	0.02	0.11	614630.0	11070791.2	309
2018-12-19	18.1	18.1	17.94	18.02	-0.02	-0.11	364554.0	6558575.38	331
2018-12-18	17.98	18.1	17.9	18.04	0.06	0.33	2355654.0	42485778.32	907
2018-12-17	17.84	17.98	17.84	17.98	0.2	1.12	484269.0	8689583.64	398
2018-12-16	17.8	17.8	17.72	17.78	-0.02	-0.11	390765.0	6937605.88	269
2018-12-13	17.76	17.84	17.76	17.8	0.02	0.11	601207.0	10703444.46	312
2018-12-12	17.66	17.8	17.64	17.78	0.08	0.45	1151237.0	20441138.48	710
2018-12-11	17.4	17.7	17.4	17.7	0.36	2.08	1368465.0	23912258.5	446
2018-12-10	17.76	17.76	17.32	17.34	-0.4	-2.25	1025262.0	17990043.74	473
2018-12-09	17.8	17.84	17.74	17.74	-0.1	-0.56	194763.0	3462957.78	77
2018-12-06	17.76	17.84	17.7	17.84	0.08	0.45	7521322.0	133179842.78	361
2018-12-05	17.7	18.0	17.52	17.76	-0.08	-0.45	894619.0	15906434.38	399
2018-12-04	17.68	17.86	17.58	17.84	0.3	1.71	1881989.0	33445390.2	511
2018-12-03	17.34	17.68	17.34	17.54	0.06	0.34	1127625.0	19797537.48	406
2018-12-02	17.24	17.5	17.24	17.48	-0.02	-0.11	517043.0	9031284.82	281
2018-11-29	16.9	17.5	16.9	17.5	0.62	3.67	1201534.0	20598643.88	441
2018-11-28	16.8	16.9	16.8	16.88	0.0	0.0	237572.0	4009824.24	140
2018-11-27	16.9	16.9	16.8	16.88	0.06	0.36	394933.0	6645243.62	195
2018-11-26	16.84	16.96	16.82	16.82	0.02	0.12	288022.0	4859594.92	188
2018-11-25	16.92	16.92	16.8	16.8	-0.12	-0.71	200692.0	3383817.4	94
2018-11-22	16.88	16.94	16.78	16.92	0.12	0.71	607007.0	10245128.18	223
2018-11-21	16.8	17.0	16.7	16.8	0.14	0.84	390490.0	6589294.34	218
2018-11-20	17.0	17.0	16.66	16.66	-0.34	-2.0	177914.0	3007629.04	129
2018-11-19	16.8	17.0	16.76	17.0	0.22	1.31	529783.0	8944944.54	218
2018-11-18	16.74	17.0	16.72	16.78	-0.02	-0.12	248568.0	4171350.7	125
2018-11-15	16.78	16.86	16.68	16.8	0.08	0.48	310698.0	5219301.3	181
2018-11-14	16.74	16.8	16.66	16.72	-0.04	-0.24	816908.0	13650626.32	233
2018-11-13	16.74	16.8	16.72	16.76	-0.04	-0.24	122232.0	2048772.72	142
2018-11-12	16.8	16.88	16.74	16.8	0.02	0.12	426042.0	7165179.86	177
2018-11-11	16.8	16.82	16.64	16.78	-0.06	-0.36	543594.0	9092875.2	195
2018-11-08	17.0	17.0	16.8	16.84	-0.16	-0.94	495696.0	8354219.02	275
2018-11-07	17.04	17.06	16.86	17.0	-0.04	-0.23	310262.0	5267883.0	161
2018-11-06	16.96	17.12	16.96	17.04	0.18	1.07	376522.0	6412679.7	125
2018-11-05	17.08	17.14	16.86	16.86	-0.2	-1.17	904247.0	15384963.5	277
2018-11-04	17.28	17.28	17.02	17.06	-0.24	-1.39	197658.0	3384461.28	120
2018-11-01	17.36	17.36	17.24	17.3	-0.04	-0.23	171376.0	2963669.82	109
2018-10-31	17.14	17.4	17.14	17.34	0.14	0.81	417506.0	7235648.48	198
2018-10-30	17.2	17.28	17.1	17.2	0.02	0.12	275413.0	4728408.78	169
2018-10-29	17.04	17.42	17.04	17.18	0.16	0.94	595732.0	10304478.32	254
2018-10-28	17.2	17.42	17.02	17.02	-0.46	-2.63	1060279.0	18199024.74	309
2018-10-25	16.92	17.56	16.66	17.48	0.76	4.55	16324009.0	283888856.02	1240
2018-10-24	16.9	16.94	16.64	16.72	-0.08	-0.48	645652.0	10818820.9	427
2018-10-23	17.2	17.2	16.8	16.8	-0.8	-4.55	2486681.0	42360299.78	737
2018-10-22	17.0	18.0	16.6	17.6	0.1	0.57	6187207.0	107841273.6	813
2018-10-21	16.5	17.5	16.38	17.5	0.54	3.18	3136544.0	52871549.56	614
2018-10-18	16.8	16.96	16.6	16.96	0.26	1.56	1086424.0	18228283.4	344
2018-10-17	17.1	17.1	16.7	16.7	-0.42	-2.45	585999.0	9925533.1	223
2018-10-16	16.3	17.12	15.64	17.12	0.66	4.01	7987651.0	132307081.92	1340
2018-10-15	16.0	16.5	15.96	16.46	0.5	3.13	4482488.0	72810705.64	1038
2018-10-14	16.2	16.2	14.9	15.96	-0.26	-1.6	8169184.0	127234033.48	1145
2018-10-11	16.76	16.76	16.18	16.22	-0.72	-4.25	2198868.0	35902443.9	1045
2018-10-10	16.7	16.94	16.66	16.94	0.24	1.44	970110.0	16268851.32	769
2018-10-09	16.96	17.1	16.7	16.7	-0.26	-1.53	1705006.0	28815375.26	873
2018-10-08	16.52	16.96	16.46	16.96	0.4	2.42	1440013.0	23937135.22	1113
2018-10-07	16.6	16.64	16.42	16.56	0.0	0.0	1266263.0	20965635.62	829
2018-10-04	16.58	16.62	16.52	16.56	-0.02	-0.12	781944.0	12971403.3	904
2018-10-03	16.6	16.7	16.52	16.58	-0.16	-0.96	569264.0	9449617.18	223
2018-10-02	16.66	16.78	16.6	16.74	0.0	0.0	698343.0	11666502.46	316
2018-10-01	16.62	16.74	16.6	16.74	0.12	0.72	892853.0	14894730.0	344
2018-09-30	16.5	16.72	16.44	16.62	0.22	1.34	655466.0	10829946.68	259
2018-09-27	16.6	16.7	16.4	16.4	-0.2	-1.2	1350813.0	22505150.36	351
2018-09-26	16.52	16.64	16.52	16.6	0.04	0.24	792516.0	13158605.48	272
2018-09-25	15.9	16.56	15.9	16.56	0.66	4.15	908919.0	14854310.24	577
2018-09-20	16.1	16.1	15.68	15.9	-0.1	-0.63	898098.0	14193109.46	383
2018-09-19	15.8	16.08	15.74	16.0	0.2	1.27	626454.0	9989006.24	329
2018-09-18	15.58	15.9	15.54	15.8	0.22	1.41	892867.0	14121341.16	444
2018-09-17	15.14	15.58	15.02	15.58	0.34	2.23	975114.0	14843594.44	594
2018-09-16	15.38	15.38	15.24	15.24	-0.14	-0.91	189781.0	2905126.94	140
2018-09-13	15.5	15.5	15.24	15.38	-0.14	-0.9	600374.0	9244235.12	285
2018-09-12	15.5	15.52	15.46	15.52	0.0	0.0	293521.0	4550968.16	185
2018-09-11	15.5	15.6	15.4	15.52	-0.08	-0.51	135943.0	2107513.74	130
2018-09-10	15.7	15.98	15.52	15.6	-0.18	-1.14	217074.0	3430376.12	180
2018-09-09	15.22	15.8	15.1	15.78	0.42	2.73	462466.0	7083019.46	257
2018-09-06	15.76	15.76	15.16	15.36	-0.3	-1.92	790229.0	12330052.94	427
2018-09-05	16.08	16.08	15.66	15.66	-0.34	-2.13	466644.0	7397350.64	289
2018-09-04	16.0	16.02	15.98	16.0	0.0	0.0	1918199.0	30692250.36	235
2018-09-03	16.0	16.0	15.94	16.0	0.0	0.0	465624.0	7448119.38	175
2018-09-02	16.2	16.2	15.96	16.0	-0.1	-0.62	661998.0	10597613.46	188
2018-08-30	16.5	16.5	16.08	16.1	-0.4	-2.42	810465.0	13085516.26	291
2018-08-29	16.6	16.6	16.4	16.5	-0.1	-0.6	334190.0	5521901.7	198
2018-08-28	16.7	16.7	16.58	16.6	-0.16	-0.95	611968.0	10169636.98	215
2018-08-27	16.98	17.0	16.72	16.76	-0.14	-0.83	775129.0	13089098.58	339
2018-08-26	16.72	16.98	16.72	16.9	0.2	1.2	443935.0	7502392.34	132
2018-08-16	16.5	16.7	16.32	16.7	0.1	0.6	1502569.0	24799412.8	439
2018-08-15	16.8	16.8	16.5	16.6	-0.04	-0.24	165776.0	2756093.68	97
2018-08-14	16.58	17.02	16.58	16.64	0.04	0.24	833203.0	14018503.34	407
2018-08-13	17.22	17.32	16.54	16.6	-0.9	-5.14	1546051.0	26402290.8	656
2018-08-12	17.6	17.74	17.48	17.5	-0.26	-1.46	321358.0	5641785.32	155
2018-08-09	17.72	17.86	17.72	17.76	0.02	0.11	466650.0	8318602.64	158
2018-08-08	17.8	17.86	17.72	17.74	-0.12	-0.67	267148.0	4747954.96	103
2018-08-07	17.86	17.86	17.78	17.86	0.04	0.22	122997.0	2192484.34	88
2018-08-06	17.68	17.9	17.66	17.82	0.14	0.79	654760.0	11652199.62	202
2018-08-05	17.5	17.68	17.5	17.68	0.06	0.34	236173.0	4159360.1	131
2018-08-02	17.8	17.8	17.5	17.62	-0.18	-1.01	429701.0	7550697.96	251
2018-08-01	17.5	17.82	17.5	17.8	0.1	0.56	161013.0	2863117.02	167
2018-07-31	17.84	17.98	17.54	17.7	-0.2	-1.12	515746.0	9210088.36	265
2018-07-30	17.76	17.92	17.76	17.9	0.16	0.9	736658.0	13152288.14	280
2018-07-29	17.68	17.8	17.6	17.74	0.06	0.34	603834.0	10692641.5	249
2018-07-26	17.54	17.7	17.5	17.68	0.16	0.91	654439.0	11548634.52	388
2018-07-25	17.5	17.7	17.5	17.52	-0.06	-0.34	393872.0	6934177.62	309
2018-07-24	17.88	17.88	17.5	17.58	-0.24	-1.35	504471.0	8908369.92	324
2018-07-23	18.0	18.1	17.7	17.82	-0.1	-0.56	1028575.0	18431369.16	429
2018-07-22	18.04	18.2	17.9	17.92	-0.12	-0.67	1515419.0	27370385.22	292
2018-07-19	17.8	18.06	17.8	18.04	0.38	2.15	2215681.0	39784733.26	513
2018-07-18	17.3	17.8	17.3	17.66	0.38	2.2	1563864.0	27447357.56	469
2018-07-17	17.44	17.44	17.28	17.28	-0.14	-0.8	1412731.0	24518465.52	434
2018-07-16	17.0	17.46	16.96	17.42	0.42	2.47	1372355.0	23815886.92	419
2018-07-15	16.98	17.06	16.94	17.0	0.02	0.12	361397.0	6143212.4	145
2018-07-12	16.8	16.98	16.8	16.98	0.04	0.24	163397.0	2759023.44	171
2018-07-11	17.0	17.0	16.78	16.94	-0.04	-0.24	414108.0	7012944.34	216
2018-07-10	16.6	17.0	16.52	16.98	0.38	2.29	1101303.0	18593741.7	563
2018-07-09	16.38	16.6	16.3	16.6	0.0	0.0	1021882.0	16865202.24	342
2018-07-08	16.28	16.64	16.28	16.6	0.32	1.97	1392197.0	22967326.28	458
2018-07-05	16.2	16.3	16.2	16.28	0.08	0.49	715952.0	11643739.36	203
2018-07-04	16.18	16.24	16.18	16.2	0.02	0.12	352128.0	5706197.02	161
2018-07-03	16.14	16.2	16.06	16.18	0.04	0.25	321838.0	5194182.62	198
2018-07-02	16.2	16.22	16.12	16.14	-0.06	-0.37	358969.0	5804057.32	140
2018-07-01	16.22	16.26	16.2	16.2	-0.06	-0.37	284558.0	4616213.74	117
2018-06-28	16.18	16.3	16.18	16.26	0.02	0.12	359565.0	5843078.32	167
2018-06-27	16.16	16.24	16.08	16.24	0.04	0.25	689446.0	11166548.82	337
2018-06-26	16.16	16.24	16.12	16.2	0.0	0.0	378441.0	6128225.88	279
2018-06-25	16.14	16.22	16.12	16.2	0.02	0.12	673582.0	10903687.8	340
2018-06-24	15.7	16.18	15.62	16.18	0.48	3.06	571414.0	9178046.74	367
2018-06-21	15.8	15.82	15.52	15.7	0.06	0.38	932323.0	14557864.12	380
2018-06-20	16.18	16.2	15.54	15.64	-0.46	-2.86	626778.0	9966662.3	365
2018-06-12	16.1	16.26	16.08	16.1	-0.16	-0.98	1092379.0	17640422.04	303
2018-06-11	16.04	16.34	16.0	16.26	0.22	1.37	1654295.0	26812642.7	514
2018-06-10	16.1	16.12	16.0	16.04	-0.06	-0.37	409393.0	6584728.74	139
2018-06-07	15.86	16.1	15.76	16.1	0.1	0.63	1465030.0	23320704.94	382
2018-06-06	16.0	16.26	15.8	16.0	-0.08	-0.5	1905338.0	30654258.4	563
2018-06-05	15.26	16.08	15.26	16.08	0.82	5.37	2761501.0	43784418.38	712
2018-06-04	15.1	15.26	15.08	15.26	0.18	1.19	1661168.0	25264677.44	439
2018-06-03	14.78	15.12	14.78	15.08	0.28	1.89	2292892.0	34462918.52	445
2018-05-31	14.76	14.82	14.76	14.8	0.0	0.0	1425941.0	21078502.82	472
2018-05-30	14.64	14.82	14.56	14.8	0.1	0.68	654272.0	9643260.22	365
2018-05-29	14.84	14.9	14.7	14.7	-0.1	-0.68	683456.0	10130651.6	201
2018-05-28	14.8	14.8	14.76	14.8	0.04	0.27	311782.0	4613298.34	102
2018-05-27	14.9	14.96	14.76	14.76	-0.18	-1.2	180226.0	2670806.12	95
2018-05-24	14.98	14.98	14.88	14.92	-0.04	-0.27	376369.0	5613018.66	150
2018-05-23	14.88	15.0	14.88	14.96	0.03	0.2	1281696.0	19178359.52	197
2018-05-22	14.96	14.96	14.92	14.93	-0.03	-0.2	290389.0	4339792.56	97
2018-05-21	14.9	15.0	14.9	14.96	0.02	0.13	686890.0	10290166.74	150
2018-05-20	14.8	15.0	14.8	14.94	0.13	0.88	1272164.0	19030990.04	239
2018-05-17	14.48	14.82	14.42	14.81	0.37	2.56	983610.0	14459037.08	297
2018-05-16	14.46	14.5	14.4	14.44	-0.01	-0.07	410977.0	5942968.82	127
2018-05-15	14.54	14.54	14.32	14.45	-0.06	-0.41	342845.0	4957233.7	144
2018-05-14	14.5	14.56	14.4	14.51	0.07	0.48	18998070.0	266463557.78	413
2018-05-13	14.36	14.48	14.36	14.44	0.12	0.84	464751.0	6719705.76	160
2018-05-10	14.1	14.38	14.0	14.32	0.44	3.17	1240491.0	17632591.1	454
2018-05-09	14.4	14.4	13.86	13.88	-0.47	-3.28	1319012.0	18458865.02	555
2018-05-08	14.5	14.5	14.2	14.35	-0.17	-1.17	386037.0	5551847.96	191
2018-05-07	14.5	14.54	14.4	14.52	0.01	0.07	723803.0	10478477.82	218
2018-05-06	14.66	14.72	14.5	14.51	-0.09	-0.62	400730.0	5848517.08	182
2018-05-03	14.68	14.72	14.54	14.6	-0.11	-0.75	669503.0	9787470.12	192
2018-05-02	14.8	14.8	14.68	14.71	-0.15	-1.01	289610.0	4264463.52	172
2018-05-01	15.0	15.0	14.74	14.86	-0.13	-0.87	439753.0	6522289.46	178
2018-04-30	15.0	15.02	14.96	14.99	0.01	0.07	1048387.0	15722136.92	289
2018-04-29	15.0	15.04	14.96	14.98	-0.04	-0.27	680131.0	10199462.5	165
2018-04-26	14.92	15.04	14.92	15.02	0.06	0.4	800956.0	12007116.42	225
2018-04-25	15.26	15.26	14.94	14.96	-0.29	-1.9	2099824.0	31551514.0	233
2018-04-24	15.04	15.36	15.04	15.25	0.25	1.67	1527537.0	23255604.1	391
2018-04-23	14.88	15.08	14.82	15.0	0.19	1.28	1759270.0	26349650.36	289
2018-04-22	14.7	14.9	14.7	14.81	-0.09	-0.6	762480.0	11278589.18	197
2018-04-19	14.72	15.0	14.7	14.9	0.22	1.5	1317478.0	19616438.86	544
2018-04-18	14.3	14.72	14.3	14.68	0.38	2.66	1559010.0	22706374.34	452
2018-04-17	13.96	14.32	13.96	14.3	0.28	2.0	1904146.0	27028576.18	508
2018-04-16	14.0	14.04	14.0	14.02	0.02	0.14	260321.0	3650003.28	168
2018-04-15	13.86	14.02	13.86	14.0	0.18	1.3	959687.0	13423775.36	205
2018-04-12	13.82	13.84	13.76	13.82	0.03	0.22	539876.0	7456682.04	133
2018-04-11	13.86	13.88	13.7	13.79	-0.05	-0.36	639787.0	8850111.78	237
2018-04-10	13.82	13.86	13.8	13.84	0.0	0.0	383647.0	5304214.28	152
2018-04-09	13.82	13.88	13.78	13.84	0.03	0.22	1349391.0	18664669.26	405
2018-04-08	13.84	13.84	13.78	13.81	-0.03	-0.22	294079.0	4059622.08	82
2018-04-05	13.84	13.86	13.78	13.84	0.01	0.07	1328456.0	18359478.96	255
2018-04-04	13.8	13.84	13.8	13.83	0.04	0.29	1519548.0	20993544.48	408
2018-04-03	13.8	13.82	13.78	13.79	0.0	0.0	1227434.0	16933929.92	450
2018-04-02	13.8	13.8	13.62	13.79	-0.03	-0.22	1414016.0	19501554.34	399
2018-04-01	13.86	13.86	13.8	13.82	-0.05	-0.36	1380745.0	19107846.62	315
2018-03-29	13.96	13.96	13.82	13.87	-0.01	-0.07	709824.0	9844606.34	328
2018-03-28	13.98	14.0	13.88	13.88	-0.11	-0.79	835740.0	11640408.34	228
2018-03-27	13.98	14.0	13.94	13.99	-0.18	-1.27	1750497.0	24453943.7	568
2018-03-26	14.12	14.2	14.12	14.17	0.02	0.14	2243567.0	31773171.6	386
2018-03-25	14.16	14.18	14.08	14.15	0.01	0.07	2181493.0	30876786.98	564
2018-03-22	14.04	14.16	14.04	14.14	0.12	0.86	1615387.0	22762009.2	629
2018-03-21	13.98	14.04	13.98	14.02	0.03	0.21	776188.0	10871002.04	253
2018-03-20	14.0	14.04	13.98	13.99	-0.01	-0.07	838887.0	11751672.34	340
2018-03-19	13.94	14.02	13.92	14.0	0.06	0.43	1264483.0	17686968.38	377
2018-03-18	13.92	13.98	13.92	13.94	0.04	0.29	736413.0	10274990.44	335
2018-03-15	13.84	13.92	13.82	13.9	0.02	0.14	1030572.0	14309211.5	450
2018-03-14	13.86	13.9	13.84	13.88	-0.01	-0.07	704175.0	9765032.5	290
2018-03-13	13.88	13.98	13.88	13.89	-0.04	-0.29	978533.0	13616941.36	299
2018-03-12	13.56	14.0	13.54	13.93	0.42	3.11	1285444.0	17818645.18	532
2018-03-11	13.08	13.56	13.08	13.51	0.47	3.6	1893113.0	25458015.38	405
2018-03-08	12.74	13.08	12.74	13.04	0.4	3.16	605043.0	7844170.52	241
2018-03-07	12.82	12.82	12.64	12.64	-0.17	-1.33	683413.0	8676225.24	282
2018-03-06	12.8	12.94	12.72	12.81	0.11	0.87	171506.0	2198940.38	121
2018-03-05	12.22	12.72	12.22	12.7	-0.11	-0.86	599635.0	7520459.2	305
2018-03-04	12.96	12.96	12.8	12.81	-0.15	-1.16	376701.0	4847769.54	175
2018-03-01	13.02	13.02	12.92	12.96	-0.19	-1.44	361850.0	4696938.62	155
2018-02-28	13.3	13.32	13.14	13.15	-0.21	-1.57	530217.0	7014276.36	208
2018-02-27	13.36	13.5	13.34	13.36	-0.07	-0.52	397041.0	5302546.66	198
2018-02-26	13.4	13.46	13.38	13.43	-0.02	-0.15	407598.0	5467475.06	139
2018-02-25	13.52	13.52	13.4	13.45	-0.04	-0.3	207336.0	2790100.32	113
2018-02-22	13.5	13.58	13.4	13.49	0.06	0.45	626356.0	8435361.02	228
2018-02-21	13.5	13.58	13.44	13.43	-0.11	-0.81	310869.0	4196096.12	127
2018-02-20	13.52	13.64	13.48	13.54	-0.08	-0.59	454891.0	6161840.52	206
2018-02-19	13.62	13.64	13.5	13.62	0.0	0.0	462832.0	6285814.78	170
2018-02-18	13.76	13.78	13.6	13.62	-0.13	-0.95	357415.0	4880727.78	176
2018-02-15	13.72	13.76	13.7	13.75	0.09	0.66	784702.0	10772128.82	239
2018-02-14	13.76	13.76	13.64	13.66	-0.05	-0.36	195982.0	2682660.52	100
2018-02-13	13.66	13.9	13.6	13.71	0.12	0.88	1298818.0	17898699.1	458
2018-02-12	13.38	13.6	13.36	13.59	0.29	2.18	421226.0	5697835.78	158
2018-02-11	13.26	13.5	13.26	13.3	-0.24	-1.77	316142.0	4209179.8	122
2018-02-08	13.54	13.56	13.4	13.54	0.01	0.07	355498.0	4806762.12	101
2018-02-07	13.46	13.58	13.46	13.53	0.08	0.59	245869.0	3320980.36	118
2018-02-06	13.44	13.46	13.4	13.45	-0.15	-1.1	582375.0	7824316.82	210
2018-02-05	13.58	13.62	13.48	13.6	-0.01	-0.07	567033.0	7687766.66	220
2018-02-04	13.68	13.68	13.58	13.61	-0.09	-0.66	680706.0	9271753.18	131
2018-02-01	13.8	13.8	13.7	13.7	-0.11	-0.8	683599.0	9381677.88	193
2018-01-31	13.8	13.86	13.7	13.81	0.02	0.15	1114559.0	15370866.76	264
2018-01-30	13.78	13.88	13.7	13.79	0.04	0.29	781877.0	10774616.5	201
2018-01-29	13.7	13.76	13.66	13.75	0.1	0.73	189598.0	2604026.02	115
2018-01-28	13.62	13.72	13.6	13.65	0.04	0.29	375963.0	5139151.98	184
2018-01-25	13.5	13.72	13.5	13.61	-0.04	-0.29	382454.0	5210878.62	181
2018-01-24	13.9	13.9	13.54	13.65	-0.15	-1.09	939508.0	12910771.92	175
2018-01-23	13.8	13.88	13.8	13.8	0.0	0.0	1057918.0	14608099.04	210
2018-01-22	13.88	13.88	13.8	13.8	-0.06	-0.43	1070847.0	14794366.48	220
2018-01-21	14.1	14.18	13.82	13.86	-0.22	-1.56	1485354.0	20731412.04	293
2018-01-18	13.96	14.1	13.9	14.08	0.16	1.15	1514203.0	20530160.98	246
2018-01-17	13.98	13.98	13.86	13.92	0.0	0.0	481120.0	6691463.3	183
2018-01-16	13.64	13.94	13.64	13.92	0.31	2.28	735414.0	10185581.06	336
2018-01-15	13.5	13.66	13.5	13.61	0.12	0.89	736039.0	10001569.88	254
2018-01-14	13.2	13.5	13.18	13.49	0.45	3.45	1046335.0	13955475.24	347
2018-01-11	12.88	13.04	12.88	13.04	0.2	1.56	518626.0	6728092.46	220
2018-01-10	12.74	12.88	12.74	12.84	0.02	0.16	180069.0	2307461.78	95
2018-01-09	12.76	12.84	12.76	12.82	0.06	0.47	148402.0	1900596.68	88
2018-01-08	12.84	12.84	12.74	12.76	-0.04	-0.31	162756.0	2079428.56	90
2018-01-07	12.7	12.82	12.7	12.8	0.13	1.03	577483.0	7375246.2	183
2018-01-04	12.7	12.7	12.64	12.67	0.03	0.24	366396.0	4640289.04	94
2018-01-03	12.52	12.66	12.52	12.64	0.14	1.12	544133.0	6833696.42	179
2018-01-02	12.54	12.54	12.5	12.5	-0.02	-0.16	199542.0	2497225.12	78
2018-01-01	12.48	12.56	12.48	12.52	0.02	0.16	243736.0	3050950.14	86
2017-12-31	12.62	12.7	12.5	12.5	-0.11	-0.87	991705.0	12486858.72	211
2017-12-28	12.62	12.64	12.56	12.61	0.01	0.08	657808.0	8289010.24	182
2017-12-27	12.64	12.66	12.6	12.6	0.0	0.0	438420.0	5532296.18	77
2017-12-26	12.62	12.64	12.58	12.6	-0.06	-0.47	403986.0	5090939.36	99
2017-12-25	12.7	12.7	12.66	12.66	-0.04	-0.31	320453.0	4063209.32	80
2017-12-24	12.7	12.7	12.62	12.7	0.0	0.0	239742.0	3034654.82	74
2017-12-21	12.68	12.72	12.64	12.7	0.02	0.16	382835.0	4859477.38	85
2017-12-20	12.66	12.74	12.64	12.68	0.05	0.4	285595.0	3620380.02	106
2017-12-19	12.54	12.66	12.5	12.63	0.13	1.04	715407.0	9023742.72	199
2017-12-18	12.24	12.54	12.24	12.5	0.27	2.21	961842.0	11932615.22	237
2017-12-17	12.2	12.24	12.14	12.23	0.01	0.08	862900.0	10497269.68	173
2017-12-14	12.18	12.24	12.16	12.22	0.06	0.49	556720.0	6797895.18	150
2017-12-13	12.16	12.18	12.1	12.16	0.0	0.0	419675.0	5097450.72	104
2017-12-12	12.1	12.2	12.1	12.16	0.09	0.75	953659.0	11588272.46	169
2017-12-11	12.12	12.12	12.04	12.07	-0.05	-0.41	755106.0	9135902.46	109
2017-12-10	11.96	12.22	11.96	12.12	0.13	1.08	890683.0	10796831.78	228
2017-12-07	11.96	12.0	11.94	11.99	0.05	0.42	473588.0	5663771.5	100
2017-12-06	11.92	11.96	11.9	11.94	0.0	0.0	237644.0	2835151.3	93
2017-12-05	11.94	11.98	11.92	11.94	-0.02	-0.17	189619.0	2263923.34	77
2017-12-04	11.98	12.0	11.96	11.96	0.0	0.0	612892.0	7341607.8	127
2017-12-03	11.94	11.98	11.92	11.96	0.08	0.67	572218.0	6838556.76	137
2017-11-30	11.9	11.96	11.86	11.88	-0.03	-0.25	479130.0	5701419.62	134
2017-11-29	11.96	12.0	11.9	11.91	-0.04	-0.33	395450.0	4723196.54	140
2017-11-28	11.98	12.02	11.94	11.95	-0.02	-0.17	304465.0	3645686.34	162
2017-11-27	11.98	12.02	11.96	11.97	-0.03	-0.25	273702.0	3283392.74	110
2017-11-26	11.96	12.02	11.96	12.0	0.0	0.0	445818.0	5345276.94	124
2017-11-23	12.0	12.0	11.96	12.0	0.04	0.33	468121.0	5609735.54	93
2017-11-22	11.98	12.0	11.96	11.96	-0.01	-0.08	270372.0	3237768.5	75
2017-11-21	12.02	12.08	11.96	11.97	-0.13	-1.07	653799.0	7852673.6	136
2017-11-20	12.12	12.12	12.08	12.1	-0.05	-0.41	293563.0	3552579.96	106
2017-11-19	12.16	12.16	12.1	12.15	-0.01	-0.08	390720.0	4740183.86	106
2017-11-16	12.18	12.2	12.1	12.16	0.05	0.41	1395805.0	16976934.16	151
2017-11-15	12.14	12.2	12.08	12.11	-0.03	-0.25	647126.0	7856513.8	116
2017-11-14	12.14	12.2	12.06	12.14	0.01	0.08	1113954.0	13512940.56	159
2017-11-13	12.0	12.16	11.98	12.13	0.09	0.75	2317412.0	27964518.74	194
2017-11-12	12.08	12.08	11.96	12.04	-0.01	-0.08	1173128.0	14118158.68	158
2017-11-09	12.02	12.08	11.98	12.05	0.03	0.25	802556.0	9655716.72	207
2017-11-08	12.0	12.1	11.9	12.02	0.04	0.33	2557155.0	30714465.62	360
2017-11-07	11.8	12.02	11.66	11.98	0.08	0.67	3847616.0	45786173.76	470
2017-11-06	11.62	11.92	11.52	11.9	0.02	0.17	3188706.0	37563849.2	545
2017-11-05	11.8	11.88	11.46	11.88	0.04	0.34	2130364.0	24924346.44	556
2017-11-02	11.92	11.92	11.8	11.84	-0.07	-0.59	493825.0	5853226.2	179
2017-11-01	11.94	11.94	11.8	11.91	-0.01	-0.08	700659.0	8342927.6	187
2017-10-31	11.94	11.98	11.9	11.92	-0.06	-0.5	538431.0	6427187.06	137
2017-10-30	11.96	12.0	11.96	11.98	0.0	0.0	645307.0	7729171.12	135
2017-10-29	11.6	12.0	11.6	11.98	0.12	1.01	1121277.0	13398832.76	236
2017-10-26	11.8	12.0	11.8	11.86	0.05	0.42	1097237.0	13087153.04	261
2017-10-25	11.68	11.86	11.64	11.81	0.12	1.03	712848.0	8372623.42	220
2017-10-24	11.5	11.72	11.5	11.69	0.16	1.39	739450.0	8615808.58	184
2017-10-23	11.58	11.58	11.46	11.53	-0.08	-0.69	951262.0	10950560.3	227
2017-10-22	11.7	11.7	11.54	11.61	-0.05	-0.43	691103.0	8032082.14	180
2017-10-19	11.4	11.72	11.4	11.66	0.62	5.62	2360206.0	27190402.98	482
2017-10-18	11.16	11.16	11.04	11.04	-0.06	-0.54	476971.0	5288972.34	177
2017-10-17	11.04	11.12	11.04	11.1	0.07	0.63	432695.0	4799817.22	127
2017-10-16	11.0	11.04	10.96	11.03	0.05	0.46	555134.0	6106493.88	117
2017-10-15	11.02	11.1	10.98	10.98	0.0	0.0	563228.0	6218230.88	129
2017-10-12	11.08	11.08	10.9	10.98	0.08	0.73	2482451.0	27242719.58	286
2017-10-11	11.36	11.36	10.88	10.9	-0.4	-3.54	1407354.0	15485700.7	421
2017-10-10	11.62	11.62	11.28	11.3	-0.28	-2.42	1402277.0	15571322.02	256
2017-10-09	11.74	11.74	11.46	11.58	-0.12	-1.03	1309373.0	15144149.2	388
2017-10-08	11.72	11.78	11.7	11.7	-0.02	-0.17	277675.0	3255851.16	87
2017-10-05	11.78	11.8	11.7	11.72	-0.01	-0.09	129069.0	1516227.96	74
2017-10-04	11.62	11.9	11.6	11.73	0.08	0.69	1139275.0	13267950.78	211
2017-10-03	11.68	11.72	11.64	11.65	-0.04	-0.34	424466.0	4960895.04	103
2017-10-02	11.76	11.78	11.68	11.69	-0.03	-0.26	297273.0	3481072.28	101
2017-10-01	11.68	11.74	11.62	11.72	-0.03	-0.26	460701.0	5392775.5	109
2017-09-28	11.8	11.8	11.7	11.75	0.09	0.77	315000.0	3696724.84	101
2017-09-27	11.8	11.8	11.62	11.66	-0.15	-1.27	739267.0	8637394.86	180
2017-09-26	11.92	11.92	11.82	11.81	-0.08	-0.67	524507.0	6231343.14	142
2017-09-25	12.0	12.0	11.86	11.89	-0.08	-0.67	1227723.0	14651821.34	173
2017-09-21	11.9	12.04	11.9	11.97	0.07	0.59	465866.0	5579175.98	144
2017-09-20	11.92	11.94	11.86	11.9	0.0	0.0	399587.0	4752556.0	102
2017-09-19	12.0	12.06	11.86	11.9	-0.06	-0.5	1584123.0	18937597.52	309
2017-09-18	11.7	11.98	11.68	11.96	0.29	2.49	1866228.0	22141573.48	380
2017-09-17	11.52	11.68	11.48	11.67	0.25	2.19	1168408.0	13569817.76	229
2017-09-14	11.5	11.58	11.4	11.42	-0.13	-1.13	969941.0	11118074.7	218
2017-09-13	11.54	11.56	11.5	11.55	-0.05	-0.43	382773.0	4411605.36	121
2017-09-12	11.7	11.72	11.6	11.6	-0.05	-0.43	1438304.0	16782186.96	145
2017-09-11	11.6	11.68	11.52	11.65	0.15	1.3	813071.0	9454155.56	228
2017-09-10	11.36	11.54	11.36	11.5	0.09	0.79	768101.0	8816589.52	176
2017-09-07	11.22	11.44	11.22	11.41	0.18	1.6	981497.0	11126492.88	263
2017-09-06	11.2	11.26	11.2	11.23	0.03	0.27	738096.0	8281701.76	197
2017-08-29	11.22	11.26	11.2	11.2	-0.03	-0.27	1042282.0	11708294.8	148
2017-08-28	11.14	11.26	11.14	11.23	0.05	0.45	1234454.0	13841993.54	219
2017-08-27	11.18	11.22	11.14	11.18	0.0	0.0	731247.0	8185615.36	100
2017-08-24	11.2	11.2	11.16	11.18	0.01	0.09	451948.0	5052468.26	116
2017-08-23	11.16	11.28	11.16	11.17	0.03	0.27	1318270.0	14781440.72	258
2017-08-22	11.12	11.2	11.12	11.14	0.05	0.45	1225082.0	13683351.94	219
2017-08-21	11.0	11.14	11.0	11.09	0.11	1.0	1586949.0	17608314.3	276
2017-08-20	10.9	11.04	10.9	10.98	0.09	0.83	780058.0	8578902.3	178
2017-08-17	10.8	10.9	10.8	10.89	0.1	0.93	1008517.0	10972057.1	242
2017-08-16	10.74	10.8	10.72	10.79	0.03	0.28	542328.0	5845815.32	104
2017-08-15	10.7	10.8	10.7	10.76	0.02	0.19	467581.0	5040511.94	87
2017-08-14	10.72	10.76	10.7	10.74	0.01	0.09	182228.0	1954429.7	71
2017-08-13	10.8	10.8	10.72	10.73	-0.05	-0.46	401409.0	4314956.64	127
2017-08-10	10.74	10.8	10.74	10.78	0.06	0.56	916731.0	9892778.04	190
2017-08-09	10.64	10.74	10.64	10.72	0.04	0.37	500598.0	5362235.66	142
2017-08-08	10.6	10.7	10.6	10.68	0.03	0.28	211752.0	2261888.2	63
2017-08-07	10.56	10.68	10.56	10.65	0.01	0.09	529025.0	5611157.04	171
2017-08-06	10.66	10.72	10.64	10.64	-0.05	-0.47	156179.0	1666141.48	68
2017-08-03	10.58	10.76	10.58	10.69	0.13	1.23	765898.0	8185185.12	245
2017-08-02	10.58	10.6	10.56	10.56	-0.03	-0.28	161309.0	1704611.56	93
2017-08-01	10.58	10.62	10.56	10.59	0.02	0.19	750056.0	7948250.86	181
2017-07-31	10.7	10.7	10.56	10.57	-0.12	-1.12	1114949.0	11856406.64	214
2017-07-30	10.74	10.74	10.68	10.69	-0.01	-0.09	367954.0	3944640.82	109
2017-07-27	10.74	10.76	10.7	10.7	-0.04	-0.37	566761.0	6081840.68	170
2017-07-26	10.76	10.8	10.74	10.74	-0.01	-0.09	107655.0	1158313.04	62
2017-07-25	10.82	10.82	10.76	10.75	-0.07	-0.65	419812.0	4523135.04	134
2017-07-24	10.74	10.84	10.74	10.82	0.06	0.56	731733.0	7903280.12	159
2017-07-23	10.74	10.78	10.7	10.76	0.02	0.19	308413.0	3315023.36	122
2017-07-20	10.74	10.8	10.74	10.74	-0.02	-0.19	894909.0	9630158.12	132
2017-07-19	10.8	10.82	10.76	10.76	-0.09	-0.83	803455.0	8665789.58	262
2017-07-18	10.82	10.88	10.8	10.85	0.01	0.09	1207537.0	13106821.78	221
2017-07-17	10.9	10.9	10.82	10.84	-0.06	-0.55	1203781.0	13047851.14	220
2017-07-16	10.88	10.92	10.84	10.9	0.07	0.65	738462.0	8038700.84	191
2017-07-13	10.8	10.88	10.8	10.83	0.06	0.56	996499.0	10807441.92	204
2017-07-12	10.8	10.84	10.76	10.77	-0.02	-0.19	1997537.0	21570573.0	241
2017-07-11	10.8	10.88	10.78	10.79	-0.04	-0.37	920393.0	9976239.12	180
2017-07-10	10.8	10.92	10.8	10.83	0.07	0.65	799472.0	8687026.9	192
2017-07-09	10.88	10.9	10.74	10.76	-0.16	-1.47	482692.0	5212185.48	134
2017-07-06	10.9	10.96	10.9	10.92	-0.05	-0.46	425385.0	4653533.14	126
2017-07-05	11.04	11.08	10.96	10.97	-0.13	-1.17	421895.0	4641683.86	161
2017-07-04	11.08	11.2	11.0	11.1	-0.02	-0.18	888440.0	9869771.68	222
2017-07-03	10.94	11.18	10.76	11.12	0.13	1.18	1667159.0	18247018.02	443
2017-07-02	10.9	11.02	10.88	10.99	0.05	0.46	2006372.0	22030412.06	446
2017-06-22	10.7	11.0	10.64	10.94	0.29	2.72	4342308.0	46894835.14	863
2017-06-21	10.4	10.74	10.4	10.65	0.27	2.6	8566871.0	90765948.7	966
2017-06-20	10.5	10.52	10.38	10.38	0.03	0.29	2169703.0	22678925.64	392
2017-06-19	10.28	10.52	10.28	10.35	0.03	0.29	3344777.0	34906797.12	561
2017-06-18	10.28	10.34	10.26	10.32	0.07	0.68	925962.0	9535635.24	141
2017-06-15	10.26	10.26	10.24	10.25	-0.04	-0.39	700792.0	7183156.74	131
2017-06-14	10.3	10.3	10.26	10.29	0.01	0.1	405673.0	4175053.04	71
2017-06-13	10.24	10.3	10.24	10.28	0.0	0.0	83129.0	855128.78	46
2017-06-12	10.24	10.34	10.22	10.28	-0.03	-0.29	495180.0	5089707.0	98
2017-06-11	10.24	10.36	10.24	10.31	0.03	0.29	239325.0	2464533.52	93
2017-06-08	10.34	10.34	10.26	10.28	-0.08	-0.77	533527.0	5497093.78	118
2017-06-07	10.34	10.38	10.34	10.36	-0.02	-0.19	213618.0	2213059.42	55
2017-06-06	10.38	10.4	10.34	10.38	0.03	0.29	630734.0	6541910.26	58
2017-06-05	10.38	10.4	10.34	10.35	-0.04	-0.38	335049.0	3473644.2	100
2017-06-04	10.2	10.4	10.2	10.39	0.12	1.17	953065.0	9864589.16	193
2017-06-01	10.3	10.3	10.2	10.27	0.04	0.39	237065.0	2424501.65	85
2017-05-31	10.3	10.3	10.2	10.23	-0.02	-0.2	80743.0	828204.9	53
2017-05-30	10.25	10.3	10.2	10.25	0.05	0.49	277616.0	2849061.55	93
2017-05-29	10.25	10.25	10.2	10.2	-0.05	-0.49	1044277.0	10662385.75	138
2017-05-28	10.3	10.3	10.25	10.25	-0.08	-0.77	67475.0	694115.55	37
2017-05-25	10.25	10.35	10.25	10.33	0.03	0.29	610941.0	6297021.7	108
2017-05-24	10.35	10.35	10.3	10.3	-0.04	-0.39	140455.0	1447590.7	53
2017-05-23	10.3	10.35	10.3	10.34	-0.01	-0.1	169767.0	1749208.3	57
2017-05-22	10.4	10.4	10.35	10.35	-0.05	-0.48	270365.0	2804827.9	91
2017-05-21	10.35	10.45	10.35	10.4	0.05	0.48	567510.0	5896723.15	121
2017-05-18	10.3	10.35	10.3	10.35	0.05	0.49	351110.0	3616884.65	52
2017-05-17	10.3	10.35	10.3	10.3	0.0	0.0	1247405.0	12859541.05	117
2017-05-16	10.2	10.3	10.2	10.3	0.11	1.08	809103.0	8305076.15	113
2017-05-15	10.2	10.2	10.15	10.19	0.01	0.1	1429174.0	14575203.5	112
2017-05-14	10.2	10.2	10.1	10.18	-0.01	-0.1	998185.0	10152700.05	154
2017-05-11	10.25	10.25	10.15	10.19	-0.03	-0.29	2137023.0	21812579.75	164
2017-05-10	10.2	10.25	10.2	10.22	0.02	0.2	1401728.0	14303115.1	195
2017-05-09	10.3	10.3	10.2	10.2	0.0	0.0	1101698.0	11268314.55	251
2017-05-08	10.3	10.3	10.2	10.2	-0.07	-0.68	1286050.0	13176171.0	237
2017-05-07	10.4	10.4	10.25	10.27	-0.13	-1.25	1050880.0	10820237.35	203
2017-05-04	10.4	10.45	10.35	10.4	-0.02	-0.19	168535.0	1752119.4	75
2017-05-03	10.45	10.45	10.4	10.42	-0.03	-0.29	358915.0	3745221.2	100
2017-05-02	10.4	10.5	10.4	10.45	0.09	0.87	650774.0	6787164.8	162
2017-05-01	10.35	10.4	10.35	10.36	0.01	0.1	388896.0	4036327.8	111
2017-04-30	10.3	10.4	10.3	10.35	0.02	0.19	695080.0	7183367.1	153
2017-04-27	10.3	10.35	10.3	10.33	0.03	0.29	260208.0	2685684.95	68
2017-04-26	10.3	10.35	10.3	10.3	0.02	0.19	656172.0	6769741.85	122
2017-04-25	10.35	10.35	10.25	10.28	-0.12	-1.15	867413.0	8943804.6	148
2017-04-24	10.3	10.4	10.3	10.4	0.05	0.48	561304.0	5818582.35	100
2017-04-23	10.35	10.45	10.35	10.35	0.06	0.58	1271302.0	13186403.45	204
2017-04-20	10.3	10.3	10.25	10.29	-0.01	-0.1	297324.0	3062129.2	85
2017-04-19	10.25	10.35	10.25	10.3	0.02	0.19	426786.0	4394702.45	98
2017-04-18	10.25	10.3	10.25	10.28	-0.01	-0.1	842862.0	8678074.45	112
2017-04-17	10.3	10.3	10.25	10.29	0.02	0.19	792832.0	8153923.9	136
2017-04-16	10.3	10.35	10.2	10.27	-0.02	-0.19	722751.0	7417888.7	178
2017-04-13	10.3	10.35	10.25	10.29	0.02	0.19	213138.0	2195718.35	99
2017-04-12	10.35	10.4	10.25	10.27	-0.03	-0.29	1022803.0	10550090.05	221
2017-04-11	10.3	10.35	10.25	10.3	-0.03	-0.29	727542.0	7492801.95	143
2017-04-10	10.3	10.35	10.25	10.33	0.03	0.29	402456.0	4146427.45	172
2017-04-09	10.35	10.35	10.25	10.3	-0.04	-0.39	822118.0	8443264.1	168
2017-04-06	10.25	10.4	10.2	10.34	0.04	0.39	1507503.0	15487864.0	285
2017-04-05	10.3	10.35	10.25	10.3	0.0	0.0	1010565.0	10382622.15	249
2017-04-04	10.35	10.35	10.25	10.3	-0.06	-0.58	801728.0	8258678.1	211
2017-04-03	10.45	10.5	10.35	10.36	-0.09	-0.86	745098.0	7740170.85	174
2017-04-02	10.5	10.55	10.45	10.45	-0.09	-0.85	249929.0	2624251.05	62
2017-03-30	10.5	10.55	10.4	10.54	0.09	0.86	777351.0	8155327.85	147
2017-03-29	10.4	10.5	10.35	10.45	0.1	0.97	552886.0	5767031.8	151
2017-03-28	10.35	10.4	10.3	10.35	-0.25	-2.36	737023.0	7618875.9	267
2017-03-27	10.6	10.6	10.5	10.6	0.0	0.0	824272.0	8716018.55	243
2017-03-26	10.6	10.65	10.55	10.6	0.03	0.28	386519.0	4096018.05	126
2017-03-23	10.55	10.6	10.5	10.57	0.08	0.76	263948.0	2785181.6	78
2017-03-22	10.55	10.55	10.45	10.49	-0.11	-1.04	949257.0	9971809.55	142
2017-03-21	10.5	10.65	10.5	10.6	0.16	1.53	1318746.0	13962431.95	207
2017-03-20	10.4	10.45	10.35	10.44	0.04	0.38	657943.0	6854476.55	124
2017-03-19	10.5	10.5	10.4	10.4	-0.1	-0.95	1527577.0	15960540.75	290
2017-03-16	10.45	10.55	10.45	10.5	0.1	0.96	1296300.0	13586031.45	254
2017-03-15	10.4	10.45	10.35	10.4	0.05	0.48	736986.0	7658517.95	137
2017-03-14	10.3	10.4	10.25	10.35	0.02	0.19	820490.0	8461751.9	143
2017-03-13	10.35	10.4	10.3	10.33	0.02	0.19	465474.0	4820812.95	117
2017-03-12	10.45	10.45	10.3	10.31	-0.14	-1.34	867330.0	8981647.95	180
2017-03-09	10.55	10.55	10.35	10.45	-0.14	-1.32	1558123.0	16287800.9	242
2017-03-08	10.65	10.65	10.5	10.59	-0.07	-0.66	1018818.0	10788244.95	206
2017-03-07	10.65	10.7	10.6	10.66	0.01	0.09	1060795.0	11300797.55	135
2017-03-06	10.6	10.65	10.6	10.65	0.01	0.09	176963.0	1882503.15	70
2017-03-05	10.7	10.7	10.6	10.64	-0.06	-0.56	772757.0	8226633.05	144
2017-03-02	10.75	10.75	10.65	10.7	0.0	0.0	2042276.0	21854175.05	218
2017-03-01	10.7	10.75	10.7	10.7	0.05	0.47	442571.0	4742234.4	102
2017-02-28	10.75	10.8	10.65	10.65	-0.09	-0.84	957354.0	10226790.55	208
2017-02-27	10.85	10.85	10.75	10.74	-0.1	-0.92	773549.0	8332806.15	132
2017-02-26	10.8	10.85	10.8	10.84	0.04	0.37	210888.0	2286622.85	72
2017-02-23	10.75	10.85	10.75	10.8	0.0	0.0	478118.0	5161546.25	136
2017-02-22	10.85	10.85	10.8	10.8	-0.05	-0.46	496012.0	5367381.75	119
2017-02-21	10.85	10.85	10.75	10.85	0.04	0.37	448460.0	4849239.5	125
2017-02-20	10.9	10.9	10.8	10.81	-0.09	-0.83	453023.0	4915481.05	87
2017-02-19	10.9	10.95	10.85	10.9	0.01	0.09	726129.0	7919384.1	100
2017-02-16	10.8	10.9	10.8	10.89	0.09	0.83	1207171.0	13080045.55	146
2017-02-15	10.8	10.85	10.8	10.8	-0.04	-0.37	580630.0	6277705.75	100
2017-02-14	10.85	10.85	10.75	10.84	-0.01	-0.09	732557.0	7916434.35	124
2017-02-13	10.85	10.85	10.8	10.85	0.05	0.46	805125.0	8704273.8	134
2017-02-12	10.85	11.0	10.8	10.8	0.0	0.0	1602251.0	17369374.35	200
2017-02-09	10.8	10.8	10.7	10.8	0.0	0.0	332951.0	3585175.45	128
2017-02-08	10.95	10.95	10.8	10.8	-0.14	-1.28	927399.0	10054842.0	185
2017-02-07	11.0	11.05	10.9	10.94	0.01	0.09	238001.0	2608842.6	80
2017-02-06	10.9	11.0	10.9	10.93	-0.02	-0.18	281694.0	3080045.85	99
2017-02-05	11.05	11.05	10.95	10.95	-0.05	-0.45	458465.0	5035355.75	88
2017-02-02	11.0	11.05	10.95	11.0	0.04	0.36	359650.0	3959708.9	90
2017-02-01	11.0	11.0	10.9	10.96	-0.01	-0.09	260840.0	2859352.2	89
2017-01-31	11.05	11.05	10.9	10.97	-0.12	-1.08	716594.0	7873394.8	184
2017-01-30	11.15	11.2	11.05	11.09	-0.11	-0.98	479874.0	5334425.5	118
2017-01-29	11.2	11.3	11.2	11.2	0.01	0.09	495713.0	5561652.25	731
2017-01-26	11.25	11.25	11.15	11.19	-0.03	-0.27	415393.0	4656456.05	118
2017-01-25	11.1	11.4	11.05	11.22	0.22	2.0	887969.0	9997478.75	242
2017-01-24	10.8	11.05	10.8	11.0	0.2	1.85	1902111.0	20818999.45	256
2017-01-23	10.75	10.8	10.7	10.8	0.1	0.93	947450.0	10188858.4	162
2017-01-22	10.7	10.8	10.65	10.7	-0.01	-0.09	492373.0	5270683.65	132
2017-01-19	10.7	10.75	10.65	10.71	-0.04	-0.37	540366.0	5791532.75	120
2017-01-18	10.7	10.75	10.7	10.75	0.01	0.09	376075.0	4030766.05	88
2017-01-17	10.8	10.8	10.65	10.74	-0.02	-0.19	798378.0	8566017.85	209
2017-01-16	10.85	10.9	10.75	10.76	-0.34	-3.06	1526808.0	16511593.5	315
2017-01-15	11.05	11.1	11.05	11.1	0.05	0.45	368263.0	4078703.95	125
2017-01-12	11.0	11.1	10.9	11.05	0.1	0.91	626207.0	6932066.3	167
2017-01-11	11.1	11.1	10.95	10.95	-0.19	-1.71	795273.0	8751394.45	211
2017-01-10	11.2	11.2	11.05	11.14	-0.06	-0.54	754916.0	8395136.65	209
2017-01-09	11.4	11.4	11.15	11.2	-0.09	-0.8	662638.0	7444298.15	161
2017-01-08	11.4	11.4	11.25	11.29	-0.08	-0.7	420194.0	4764407.6	110
2017-01-05	11.5	11.55	11.35	11.37	-0.23	-1.98	1181201.0	13501852.9	300
2017-01-04	11.7	11.7	11.55	11.6	-0.08	-0.68	728115.0	8467920.25	132
2017-01-03	11.65	11.7	11.6	11.68	-0.01	-0.09	569593.0	6650156.75	90
2017-01-02	11.6	11.7	11.55	11.69	0.1	0.86	845950.0	9843187.3	168
2017-01-01	11.6	11.65	11.55	11.59	0.04	0.35	799604.0	9256090.15	157
2016-12-29	11.65	11.65	11.45	11.55	-0.09	-0.77	1358527.0	15640883.95	297
2016-12-28	11.8	11.8	11.6	11.64	-0.08	-0.68	1013525.0	11883073.85	246
2016-12-27	11.4	11.8	11.4	11.72	0.29	2.54	1712663.0	19907802.6	418
2016-12-26	11.5	11.5	11.4	11.43	-0.02	-0.17	599085.0	6845759.25	390
2016-12-25	11.35	11.5	11.3	11.45	0.11	0.97	1775281.0	20231480.9	367
2016-12-22	11.25	11.35	11.2	11.34	0.07	0.62	928101.0	10503747.25	165
2016-12-21	11.3	11.3	11.2	11.27	-0.02	-0.18	285617.0	3215698.55	82
2016-12-20	11.2	11.35	11.2	11.29	0.0	0.0	1820679.0	20514414.15	196
2016-12-19	11.25	11.3	11.15	11.29	0.05	0.44	748310.0	8416022.05	127
2016-12-18	11.3	11.3	11.2	11.24	-0.01	-0.09	512393.0	5750247.0	125
2016-12-15	11.3	11.4	11.2	11.25	0.0	0.0	1415339.0	15954482.65	227
2016-12-14	11.3	11.35	11.2	11.25	-0.05	-0.44	652744.0	7339597.4	139
2016-12-13	11.3	11.35	11.25	11.3	-0.04	-0.35	730986.0	8258606.55	154
2016-12-12	11.35	11.4	11.3	11.34	0.04	0.35	1275564.0	14497755.2	238
2016-12-11	11.25	11.35	11.25	11.3	0.06	0.53	1677757.0	18946135.6	255
2016-12-08	11.2	11.25	11.15	11.24	0.0	0.0	401415.0	4499051.75	148
2016-12-07	11.25	11.3	11.15	11.24	-0.01	-0.09	18932861.0	217470658.1	185
2016-12-06	11.25	11.25	11.15	11.25	0.0	0.0	603369.0	6761775.25	147
2016-12-05	11.3	11.3	11.1	11.25	-0.08	-0.71	1482574.0	16599669.5	214
2016-12-04	11.4	11.55	11.3	11.33	-0.07	-0.61	1072392.0	12249118.0	231
2016-12-01	11.4	11.5	11.35	11.4	0.16	1.42	1659819.0	18925152.45	269
2016-11-30	11.2	11.3	11.2	11.24	0.05	0.45	865102.0	9728070.1	195
2016-11-29	11.25	11.3	11.15	11.19	-0.03	-0.27	556487.0	6232583.8	148
2016-11-28	11.3	11.3	11.1	11.22	-0.03	-0.27	768074.0	8609215.45	198
2016-11-27	11.2	11.35	11.2	11.25	-0.02	-0.18	552549.0	6224660.6	153
2016-11-24	11.35	11.6	11.25	11.27	-0.13	-1.14	3250869.0	37165526.0	344
2016-11-23	11.1	11.45	11.1	11.4	0.25	2.24	2377348.0	26891622.25	354
2016-11-22	11.1	11.2	11.1	11.15	0.1	0.9	1202503.0	13368691.9	160
2016-11-21	11.1	11.15	11.0	11.05	-0.05	-0.45	957724.0	10607595.95	138
2016-11-20	11.2	11.2	11.05	11.1	-0.07	-0.63	1794135.0	19936027.85	244
2016-11-17	11.2	11.2	11.1	11.17	0.04	0.36	1164081.0	13006648.85	278
2016-11-16	10.9	11.2	10.9	11.13	0.32	2.96	2253425.0	24910579.75	375
2016-11-15	11.0	11.05	10.5	10.81	-0.16	-1.46	1594862.0	17391238.15	345
2016-11-14	10.85	11.2	10.7	10.97	0.16	1.48	3282207.0	36049158.95	601
2016-11-13	10.45	10.85	10.4	10.81	0.39	3.74	2943607.0	31400337.2	422
2016-11-10	10.3	10.55	10.3	10.42	0.17	1.66	4371265.0	45769973.85	499
2016-11-09	9.9	10.3	9.9	10.25	0.05	0.49	3285370.0	33143066.25	418
2016-11-08	10.1	10.3	10.1	10.2	0.1	0.99	3207668.0	32695299.55	426
2016-11-07	10.0	10.1	10.0	10.1	0.15	1.51	1838893.0	18534263.2	227
2016-11-06	9.95	10.05	9.9	9.95	0.01	0.1	971473.0	9696821.6	205
2016-11-03	9.9	10.0	9.9	9.94	-0.05	-0.5	464252.0	4619691.3	129
2016-11-02	9.9	10.0	9.9	9.99	0.04	0.4	312805.0	3107607.75	82
2016-11-01	10.0	10.0	9.9	9.95	-0.05	-0.5	1364821.0	13583630.7	163
2016-10-31	9.95	10.05	9.9	10.0	0.02	0.2	911398.0	9100607.2	191
2016-10-30	10.05	10.05	9.75	9.98	-0.03	-0.3	3474750.0	34355382.65	485
2016-10-27	9.65	10.05	9.65	10.01	0.41	4.27	2018257.0	19948990.35	439
2016-10-26	9.2	9.65	9.2	9.6	0.4	4.35	3386503.0	31848994.15	519
2016-10-25	9.1	9.25	9.05	9.2	0.14	1.55	1697688.0	15551862.25	323
2016-10-24	9.0	9.1	8.95	9.06	0.04	0.44	2101510.0	19021916.3	297
2016-10-23	9.05	9.1	8.95	9.02	-0.02	-0.22	1108175.0	10008407.1	214
2016-10-20	8.95	9.1	8.85	9.04	0.19	2.15	2079371.0	18744692.85	377
2016-10-19	8.65	8.9	8.6	8.85	0.2	2.31	1342491.0	11757480.7	315
2016-10-18	9.0	9.05	8.55	8.65	-0.34	-3.78	1485542.0	13045250.55	708
2016-10-17	9.1	9.1	8.95	8.99	-0.14	-1.53	852458.0	7692157.15	213
2016-10-16	9.2	9.2	9.1	9.13	-0.1	-1.08	493581.0	4511082.0	169
2016-10-13	9.2	9.35	9.15	9.23	0.02	0.22	1353799.0	12515752.2	250
2016-10-12	9.2	9.25	9.15	9.21	0.01	0.11	605445.0	5583236.1	179
2016-10-11	9.05	9.25	9.05	9.2	-0.12	-1.29	1629610.0	14961276.95	463
2016-10-10	9.1	9.4	9.05	9.32	0.03	0.32	1411048.0	13029869.45	339
2016-10-09	10.0	10.0	9.25	9.29	-0.66	-6.63	2545084.0	24387830.15	722
2016-10-06	9.9	9.95	9.75	9.95	0.12	1.22	1454093.0	14311439.2	240
2016-10-05	9.9	9.95	9.8	9.83	-0.07	-0.71	273124.0	2697098.2	109
2016-10-04	9.8	9.95	9.75	9.9	0.18	1.85	1269923.0	12444503.6	200
2016-10-03	9.8	9.8	9.65	9.72	-0.08	-0.82	1131695.0	11032431.5	247
2016-10-02	10.0	10.05	9.8	9.8	-0.21	-2.1	1164871.0	11499919.85	218
2016-09-29	10.0	10.05	9.95	10.01	0.0	0.0	2175151.0	21749613.35	299
2016-09-28	10.2	10.2	9.9	10.01	-0.19	-1.86	1138103.0	11428717.95	311
2016-09-27	10.3	10.3	10.2	10.2	-0.19	-1.83	562416.0	5757579.45	144
2016-09-26	10.35	10.4	10.3	10.39	0.07	0.68	417513.0	4313877.95	127
2016-09-25	10.3	10.35	10.25	10.32	0.03	0.29	315145.0	3246905.65	66
2016-09-21	10.3	10.3	10.2	10.29	0.04	0.39	520355.0	5343342.25	103
2016-09-20	10.25	10.3	10.2	10.25	-0.04	-0.39	456808.0	4684113.25	114
2016-09-19	10.35	10.35	10.2	10.29	-0.08	-0.77	419456.0	4311377.75	149
2016-09-18	10.5	10.55	10.35	10.37	-0.28	-2.63	303397.0	3172607.75	147
2016-09-08	10.5	10.7	10.45	10.65	0.2	1.91	729967.0	7710518.45	135
2016-09-07	10.45	10.45	10.4	10.45	0.0	0.0	193654.0	2023069.05	74
2016-09-06	10.6	10.6	10.45	10.45	-0.1	-0.95	310172.0	3255230.8	116
2016-09-05	10.45	10.6	10.4	10.55	0.12	1.15	682910.0	7181827.9	118
2016-09-04	10.35	10.45	10.35	10.43	0.08	0.77	467843.0	4861663.5	114
2016-09-01	10.4	10.45	10.35	10.35	-0.09	-0.86	364234.0	3791073.85	135
2016-08-31	10.35	10.4	10.35	10.44	0.08	0.77	288105.0	2992038.7	78
2016-08-30	10.35	10.45	10.35	10.36	-0.04	-0.38	464893.0	4828950.6	132
2016-08-29	10.45	10.45	10.35	10.4	-0.07	-0.67	232728.0	2420811.35	96
2016-08-28	10.3	10.5	10.3	10.47	0.21	2.05	276872.0	2886506.3	121
2016-08-25	10.3	10.3	10.15	10.26	-0.05	-0.48	978863.0	10046307.6	197
2016-08-24	10.4	10.4	10.3	10.31	-0.04	-0.39	608173.0	6302051.8	135
2016-08-23	10.6	10.6	10.35	10.35	-0.19	-1.8	939669.0	9778848.8	280
2016-08-22	10.7	10.7	10.5	10.54	-0.16	-1.5	838210.0	8905902.4	171
2016-08-21	10.8	10.8	10.65	10.7	-0.1	-0.93	1295397.0	13899623.2	171
2016-08-18	10.8	10.8	10.75	10.8	0.05	0.47	497358.0	5359108.45	117
2016-08-17	10.85	10.85	10.75	10.75	-0.09	-0.83	760184.0	8229638.2	134
2016-08-16	10.9	10.9	10.85	10.84	-0.06	-0.55	583529.0	6338526.6	134
2016-08-15	10.9	10.95	10.85	10.9	0.0	0.0	194762.0	2123830.65	113
2016-08-14	10.9	10.95	10.85	10.9	0.02	0.18	480045.0	5236398.45	112
2016-08-11	10.9	10.95	10.85	10.88	-0.11	-1.0	872990.0	9525264.9	111
2016-08-10	10.85	11.0	10.85	10.99	0.11	1.01	412430.0	4510436.45	137
2016-08-09	10.9	10.9	10.85	10.88	-0.02	-0.18	176014.0	1917316.1	63
2016-08-08	10.9	10.9	10.8	10.9	0.01	0.09	552051.0	5998435.6	91
2016-08-07	10.85	10.9	10.85	10.89	0.06	0.55	503503.0	5471212.0	93
2016-08-04	10.85	10.85	10.8	10.83	-0.02	-0.18	724916.0	7838775.1	177
2016-08-03	10.9	10.9	10.8	10.85	0.0	0.0	550975.0	5973557.65	93
2016-08-02	10.85	10.9	10.85	10.85	-0.04	-0.37	655267.0	7118056.3	175
2016-08-01	10.85	10.9	10.85	10.89	0.04	0.37	261820.0	2851099.85	86
2016-07-31	10.8	10.9	10.7	10.85	0.04	0.37	1335667.0	14498276.3	264
2016-07-28	10.95	11.0	10.7	10.81	-0.11	-1.01	1575267.0	17085162.1	300
2016-07-27	11.0	11.0	10.9	10.92	-0.07	-0.64	324365.0	3548635.9	96
2016-07-26	11.0	11.0	10.9	10.99	-0.01	-0.09	526123.0	5768980.75	104
2016-07-25	11.0	11.0	10.95	11.0	0.05	0.46	957888.0	10530881.35	119
2016-07-24	11.0	11.0	10.95	10.95	-0.04	-0.36	241365.0	2646411.1	110
2016-07-21	11.05	11.05	10.95	10.99	-0.25	-2.22	805094.0	8867200.15	210
2016-07-20	11.25	11.3	11.2	11.24	0.0	0.0	805828.0	9059721.1	124
2016-07-19	11.25	11.35	11.2	11.24	0.09	0.81	979842.0	11051345.35	175
2016-07-18	11.15	11.25	11.15	11.15	0.05	0.45	1912357.0	21436716.5	248
2016-07-17	11.1	11.15	11.1	11.1	0.0	0.0	99509.0	1104730.3	65
2016-07-14	11.1	11.1	11.05	11.1	0.0	0.0	570658.0	6332603.3	78
2016-07-13	11.05	11.1	11.05	11.1	0.1	0.91	625742.0	6934257.4	103
2016-07-12	10.95	11.05	10.95	11.0	0.05	0.46	438144.0	4817631.05	84
2016-07-11	10.95	11.0	10.9	10.95	0.0	0.0	205651.0	2253905.3	68
2016-07-10	10.95	10.95	10.9	10.95	0.01	0.09	388985.0	4252857.95	70
2016-06-30	10.9	10.95	10.9	10.94	0.01	0.09	960659.0	10509934.95	117
2016-06-29	10.95	10.95	10.9	10.93	0.03	0.28	502364.0	5485195.55	99
2016-06-28	10.9	10.95	10.9	10.9	-0.03	-0.27	269505.0	2938662.05	80
2016-06-27	10.95	11.0	10.9	10.93	0.03	0.28	715350.0	7817094.4	126
2016-06-26	10.85	10.95	10.7	10.9	-0.1	-0.91	872036.0	9465466.7	181
2016-06-23	11.0	11.05	11.0	11.0	0.0	0.0	345788.0	3804181.7	47
2016-06-22	11.05	11.05	10.95	11.0	0.0	0.0	1108802.0	12222254.9	110
2016-06-21	11.05	11.05	11.0	11.0	-0.05	-0.45	619572.0	6819597.15	88
2016-06-20	11.05	11.05	11.0	11.05	0.05	0.45	81212.0	895803.6	36
2016-06-19	11.0	11.05	11.0	11.0	0.0	0.0	317605.0	3495156.2	48
2016-06-16	11.0	11.05	11.0	11.0	-0.01	-0.09	207523.0	2290139.55	58
2016-06-15	11.0	11.1	11.0	11.01	-0.04	-0.36	1806731.0	19945055.8	395
2016-06-14	11.05	11.05	11.0	11.05	0.02	0.18	223216.0	2461215.7	51
2016-06-13	11.0	11.05	11.0	11.03	0.03	0.27	89087.0	982411.0	45
2016-06-12	11.0	11.05	11.0	11.0	-0.02	-0.18	648002.0	7129915.0	157
2016-06-09	11.1	11.15	11.0	11.02	-0.08	-0.72	2078912.0	23028248.55	224
2016-06-08	11.05	11.1	11.05	11.1	0.05	0.45	994274.0	10998459.8	123
2016-06-07	11.0	11.1	10.95	11.05	0.03	0.27	860931.0	9517962.2	111
2016-06-06	11.0	11.05	10.95	11.02	-0.03	-0.27	531209.0	5840374.45	112
2016-06-05	11.0	11.05	11.0	11.05	0.05	0.45	714682.0	7865136.75	95
2016-06-02	11.0	11.05	11.0	11.0	0.0	0.0	525564.0	5782794.8	99
2016-06-01	11.05	11.05	11.0	11.0	-0.05	-0.45	550224.0	6061201.0	117
2016-05-31	11.1	11.1	11.0	11.05	0.0	0.0	265455.0	2926314.15	69
2016-05-30	11.1	11.1	11.0	11.05	-0.04	-0.36	1007325.0	11128398.2	90
2016-05-29	11.05	11.1	11.0	11.09	0.0	0.0	651961.0	7217698.2	142
2016-05-26	11.1	11.1	11.05	11.09	0.02	0.18	980637.0	10855338.65	116
2016-05-25	11.15	11.15	11.05	11.07	-0.07	-0.63	377645.0	4188515.9	97
2016-05-24	11.05	11.15	11.05	11.14	0.09	0.81	755875.0	8387746.4	121
2016-05-23	11.15	11.15	11.05	11.05	-0.1	-0.9	981112.0	10875135.55	166
2016-05-22	11.2	11.25	11.15	11.15	-0.03	-0.27	938696.0	10502406.35	169
2016-05-19	11.1	11.2	11.1	11.18	0.06	0.54	2530545.0	28292140.55	226
2016-05-18	11.1	11.15	11.1	11.12	-0.03	-0.27	596331.0	6639898.4	75
2016-05-17	11.15	11.25	11.1	11.15	0.0	0.0	2492930.0	27868742.45	246
2016-05-16	11.1	11.2	11.05	11.15	0.05	0.45	2949264.0	32819758.85	227
2016-05-15	11.1	11.15	11.1	11.1	0.05	0.45	750131.0	8327961.1	132
2016-05-12	11.05	11.1	11.05	11.05	-0.02	-0.18	1099416.0	12173697.75	139
2016-05-11	11.1	11.1	11.0	11.07	0.0	0.0	655489.0	7251802.65	120
2016-05-10	11.1	11.1	11.05	11.07	-0.05	-0.45	588346.0	6523858.25	102
2016-05-09	11.1	11.15	11.05	11.12	0.03	0.27	360833.0	3999046.7	91
2016-05-08	11.1	11.2	11.05	11.09	-0.01	-0.09	740691.0	8242088.5	148
2016-05-05	11.05	11.15	11.05	11.1	0.07	0.63	408710.0	4532639.85	118
2016-05-04	11.05	11.1	11.0	11.03	-0.02	-0.18	528496.0	5838897.2	117
2016-05-03	11.05	11.05	11.0	11.05	0.01	0.09	1217122.0	13421719.2	219
2016-05-02	11.1	11.1	11.0	11.04	-0.04	-0.36	1408718.0	15548321.75	283
2016-05-01	11.15	11.25	11.05	11.08	-0.06	-0.54	1912394.0	21295318.7	354
2016-04-28	11.25	11.25	11.15	11.14	-0.11	-0.98	2042403.0	22846986.9	359
2016-04-27	11.2	11.35	11.2	11.25	0.06	0.54	1768775.0	19960207.6	251
2016-04-26	11.3	11.3	11.15	11.19	-0.08	-0.71	1004954.0	11284771.85	214
2016-04-25	11.25	11.3	11.15	11.27	0.07	0.63	810820.0	9107929.05	188
2016-04-24	11.15	11.3	11.15	11.2	0.09	0.81	2189748.0	24594490.85	298
2016-04-21	11.15	11.2	11.1	11.11	-0.04	-0.36	1240126.0	13827531.6	203
2016-04-20	11.1	11.15	11.05	11.15	0.05	0.45	307827.0	3417660.3	90
2016-04-19	11.05	11.15	11.05	11.1	0.1	0.91	713726.0	7925118.85	160
2016-04-18	10.95	11.1	10.9	11.0	0.0	0.0	941505.0	10366572.6	251
2016-04-17	11.2	11.2	11.0	11.0	-0.14	-1.26	1370310.0	15138064.45	279
2016-04-14	11.15	11.3	11.1	11.14	0.04	0.36	2164470.0	24193967.9	315
2016-04-13	11.2	11.2	11.1	11.1	-0.06	-0.54	591229.0	6575342.2	107
2016-04-12	11.05	11.2	11.0	11.16	0.11	1.0	1167660.0	12994094.15	205
2016-04-11	11.1	11.1	11.05	11.05	-0.04	-0.36	255430.0	2824303.55	94
2016-04-10	11.05	11.15	11.05	11.09	0.01	0.09	691598.0	7677779.15	157
2016-04-07	11.05	11.1	11.05	11.08	0.08	0.73	770846.0	8522708.35	146
2016-04-06	11.1	11.1	11.0	11.0	-0.25	-2.22	1128878.0	12454259.65	335
2016-04-05	11.25	11.3	11.15	11.25	0.0	0.0	1149558.0	12907529.2	187
2016-04-04	11.2	11.3	11.2	11.25	0.11	0.99	889859.0	10009355.6	121
2016-04-03	11.25	11.3	11.1	11.14	-0.11	-0.98	1080543.0	12092299.25	226
2016-03-31	11.25	11.35	11.25	11.25	-0.05	-0.44	347678.0	3916721.05	100
2016-03-30	11.25	11.35	11.2	11.3	0.05	0.44	270622.0	3059470.65	68
2016-03-29	11.25	11.3	11.2	11.25	-0.05	-0.44	591422.0	6656630.75	93
2016-03-28	11.3	11.3	11.25	11.3	0.05	0.44	860202.0	9697987.6	148
2016-03-27	11.35	11.35	11.25	11.25	-0.05	-0.44	807010.0	9093852.5	121
2016-03-24	11.35	11.35	11.25	11.3	-0.09	-0.79	574475.0	6480472.35	108
2016-03-23	11.4	11.4	11.35	11.39	0.04	0.35	353648.0	4029479.25	86
2016-03-22	11.45	11.45	11.3	11.35	-0.05	-0.44	1192667.0	13575125.1	176
2016-03-21	11.55	11.55	11.4	11.4	-0.1	-0.87	591691.0	6793791.15	142
2016-03-20	11.5	11.55	11.45	11.5	0.09	0.79	612334.0	7039012.85	163
2016-03-17	11.25	11.45	11.25	11.41	0.21	1.87	760065.0	8635398.95	205
2016-03-16	11.2	11.25	11.15	11.2	0.05	0.45	362480.0	4051700.7	112
2016-03-15	11.2	11.2	11.1	11.15	-0.05	-0.45	209853.0	2340274.1	86
2016-03-14	11.25	11.3	11.2	11.2	-0.09	-0.8	241774.0	2712414.05	66
2016-03-13	11.35	11.35	11.25	11.29	-0.04	-0.35	902096.0	10156663.1	138
2016-03-10	11.45	11.45	11.3	11.33	-0.07	-0.61	783717.0	8898536.25	164
2016-03-09	11.45	11.45	11.4	11.4	-0.04	-0.35	461684.0	5273683.0	117
2016-03-08	11.55	11.6	11.45	11.44	-0.04	-0.35	1467504.0	16885530.75	214
2016-03-07	11.6	11.6	11.45	11.48	-0.14	-1.2	448693.0	5172791.75	125
2016-03-06	11.5	11.7	11.5	11.62	0.18	1.57	1097315.0	12779223.75	219
2016-03-03	11.35	11.45	11.35	11.44	0.09	0.79	152293.0	1742320.35	57
2016-03-02	11.5	11.5	11.35	11.35	0.0	0.0	321237.0	3678242.35	84
2016-03-01	11.45	11.5	11.35	11.35	-0.05	-0.44	591462.0	6765947.85	132
2016-02-29	11.4	11.5	11.4	11.4	0.1	0.88	493276.0	5634637.5	155
2016-02-28	11.2	11.3	11.2	11.3	0.14	1.25	313341.0	3520945.1	113
2016-02-25	11.1	11.2	11.1	11.16	0.06	0.54	216292.0	2409989.35	57
2016-02-24	11.1	11.15	11.05	11.1	0.0	0.0	558652.0	6214362.0	109
2016-02-23	11.15	11.2	11.1	11.1	-0.05	-0.45	392391.0	4373362.35	106
2016-02-22	11.1	11.15	11.05	11.15	0.06	0.54	606896.0	6739826.3	123
2016-02-21	11.1	11.15	11.05	11.09	-0.01	-0.09	278003.0	3082300.1	87
2016-02-18	11.1	11.15	11.05	11.1	0.01	0.09	525645.0	5823292.75	149
2016-02-17	11.0	11.1	11.0	11.09	0.04	0.36	122135.0	1349435.8	78
2016-02-16	11.1	11.1	11.0	11.05	0.01	0.09	457251.0	5062019.3	136
2016-02-15	10.95	11.1	10.9	11.04	0.09	0.82	791965.0	8726166.2	112
2016-02-14	11.1	11.15	10.95	10.95	-0.05	-0.45	1696458.0	18842756.3	260
2016-02-11	11.1	11.15	11.0	11.0	-0.1	-0.9	849173.0	9394873.05	225
2016-02-10	11.1	11.15	11.05	11.1	-0.05	-0.45	378776.0	4204779.5	86
2016-02-09	11.1	11.25	11.05	11.15	0.01	0.09	651484.0	7259792.25	173
2016-02-08	11.25	11.25	11.05	11.14	-0.04	-0.36	409485.0	4557164.4	154
2016-02-07	11.3	11.3	11.05	11.18	-0.16	-1.41	427507.0	4770665.8	171
2016-02-04	11.45	11.55	11.25	11.34	0.05	0.44	657092.0	7487161.0	179
2016-02-03	11.3	11.3	11.1	11.29	-0.02	-0.18	422267.0	4739739.4	144
2016-02-02	11.4	11.45	11.3	11.31	-0.22	-1.91	255843.0	2916223.05	74
2016-02-01	11.6	11.6	11.45	11.53	-0.07	-0.6	385516.0	4445542.65	106
2016-01-31	11.4	11.7	11.4	11.6	0.36	3.2	1077796.0	12483501.45	331
2016-01-28	11.3	11.3	11.2	11.24	0.23	2.09	724243.0	8141568.2	210
2016-01-27	11.05	11.1	11.0	11.01	0.03	0.27	738664.0	8151377.7	150
2016-01-26	10.95	11.0	10.95	10.98	-0.02	-0.18	359760.0	3947912.1	130
2016-01-25	11.1	11.1	11.0	11.0	-0.04	-0.36	378709.0	4181377.45	117
2016-01-24	11.35	11.5	11.0	11.04	0.04	0.36	909660.0	10209010.0	381
2016-01-21	11.0	11.05	10.9	11.0	0.0	0.0	527081.0	5802860.05	136
2016-01-20	11.0	11.15	10.95	11.0	-0.17	-1.52	788903.0	8681229.55	159
2016-01-19	11.1	11.2	11.0	11.17	0.06	0.54	1104457.0	12263712.8	302
2016-01-18	10.9	11.25	10.9	11.11	0.17	1.55	733996.0	8123229.5	216
2016-01-17	11.45	11.45	10.8	10.94	-0.65	-5.61	1324310.0	14549013.2	416
2016-01-14	11.6	11.65	11.4	11.59	-0.05	-0.43	1133964.0	13042516.35	298
2016-01-13	11.7	11.75	11.6	11.64	-0.06	-0.51	770653.0	8997444.55	237
2016-01-12	11.8	11.9	11.7	11.7	-0.29	-2.42	1576818.0	18482215.95	384
2016-01-11	12.0	12.0	11.9	11.99	0.01	0.08	541781.0	6493295.4	132
2016-01-10	12.0	12.0	11.95	11.98	-0.01	-0.08	288227.0	3454992.45	110
2016-01-07	12.05	12.05	11.7	11.99	-0.15	-1.24	562712.0	6681723.4	256
2016-01-06	12.2	12.25	11.95	12.14	-0.1	-0.82	1034972.0	12532501.1	184
2016-01-05	12.45	12.45	12.2	12.24	-0.16	-1.29	571829.0	7007015.05	191
2016-01-04	12.2	12.65	12.2	12.4	-0.21	-1.67	628439.0	7862840.0	138
2016-01-03	12.4	12.65	12.4	12.61	0.19	1.53	833019.0	10480886.55	235
2015-12-31	12.3	12.45	12.25	12.42	0.12	0.98	1021315.0	12541537.45	151
2015-12-30	12.2	12.35	12.2	12.3	0.14	1.15	731736.0	8983982.1	187
2015-12-29	12.1	12.25	12.0	12.16	-0.06	-0.49	942910.0	11402086.35	198
2015-12-28	12.1	12.25	12.05	12.22	0.17	1.41	481404.0	5837065.15	145
2015-12-27	11.95	12.05	11.9	12.05	0.15	1.26	353801.0	4232165.1	120
2015-12-24	12.1	12.1	11.9	11.9	-0.13	-1.08	886676.0	10604072.75	224
2015-12-23	12.2	12.25	12.0	12.03	-0.17	-1.39	526305.0	6378736.7	152
2015-12-22	12.15	12.3	12.1	12.2	0.11	0.91	828965.0	10148672.2	237
2015-12-21	12.1	12.1	11.95	12.09	0.04	0.33	200754.0	2418278.8	107
2015-12-20	12.0	12.05	11.8	12.05	-0.13	-1.07	914966.0	10945790.15	337
2015-12-17	12.1	12.7	12.1	12.18	0.37	3.13	3185365.0	39592954.15	726
2015-12-16	11.7	11.85	11.65	11.81	0.17	1.46	748119.0	8804943.05	263
2015-12-15	11.65	11.75	11.6	11.64	0.01	0.09	1328796.0	15493629.25	210
2015-12-14	11.75	11.85	11.6	11.63	-0.15	-1.27	1089390.0	12796846.35	245
2015-12-13	11.9	11.9	11.65	11.78	-0.21	-1.75	1170741.0	13786016.7	255
2015-12-10	12.25	12.25	11.95	11.99	-0.22	-1.8	2793725.0	33626550.9	538
2015-12-09	12.2	12.25	12.1	12.21	0.06	0.49	281163.0	3431641.95	118
2015-12-08	12.15	12.2	11.95	12.15	-0.1	-0.82	1095027.0	13213154.65	294
2015-12-07	12.3	12.35	12.2	12.25	-0.11	-0.89	871007.0	10660426.4	214
2015-12-06	12.45	12.45	12.25	12.36	-0.08	-0.64	979703.0	12080947.75	203
2015-12-03	12.5	12.5	12.4	12.44	-0.11	-0.88	497586.0	6192860.3	142
2015-12-02	12.6	12.75	12.55	12.55	0.01	0.08	777365.0	9817068.8	225
2015-12-01	12.45	12.55	12.4	12.54	0.13	1.05	519519.0	6472912.85	148
2015-11-30	12.45	12.5	12.4	12.41	-0.04	-0.32	303711.0	3774526.3	141
2015-11-29	12.6	12.6	12.4	12.45	-0.09	-0.72	380217.0	4753315.3	179
2015-11-26	12.5	12.6	12.45	12.54	0.0	0.0	334309.0	4188449.35	139
2015-11-25	12.5	12.65	12.5	12.54	0.0	0.0	200889.0	2520540.35	94
2015-11-24	12.4	12.6	12.4	12.54	0.14	1.13	1184746.0	14776888.75	177
2015-11-23	12.45	12.5	12.35	12.4	-0.05	-0.4	402600.0	4997873.9	144
2015-11-22	12.35	12.5	12.35	12.45	0.16	1.3	534643.0	6644260.7	190
2015-11-19	12.35	12.4	12.25	12.29	0.01	0.08	452202.0	5568344.95	189
2015-11-18	12.2	12.3	12.2	12.28	0.06	0.49	598698.0	7334830.15	166
2015-11-17	12.3	12.35	12.2	12.22	-0.08	-0.65	665461.0	8173945.9	154
2015-11-16	12.3	12.4	12.2	12.3	-0.05	-0.4	3399878.0	42007624.5	312
2015-11-15	12.5	12.5	12.25	12.35	-0.21	-1.67	836440.0	10326138.15	332
2015-11-12	12.75	12.75	12.45	12.56	-0.26	-2.03	1648370.0	20712637.55	437
2015-11-11	12.55	12.85	12.45	12.82	0.33	2.64	1654819.0	20962570.6	333
2015-11-10	12.5	12.55	12.45	12.49	-0.06	-0.48	237364.0	2966896.4	127
2015-11-09	12.4	12.6	12.35	12.55	0.15	1.21	482067.0	6020496.25	231
2015-11-08	12.65	12.65	12.35	12.4	-0.26	-2.05	1638053.0	20403589.1	380
2015-11-05	12.75	12.75	12.65	12.66	-0.08	-0.63	455322.0	5770662.55	172
2015-11-04	12.7	12.75	12.65	12.74	0.04	0.31	522441.0	6625472.45	223
2015-11-03	12.8	12.85	12.65	12.7	-0.06	-0.47	1681857.0	21463962.8	283
2015-11-02	12.85	12.85	12.75	12.76	-0.04	-0.31	1544464.0	19780757.55	294
2015-11-01	13.05	13.05	12.75	12.8	-0.29	-2.22	2057045.0	26480632.9	424
2015-10-29	13.1	13.15	13.05	13.09	0.01	0.08	551466.0	7215122.3	149
2015-10-28	12.95	13.15	12.95	13.08	0.1	0.77	660322.0	8616838.9	242
2015-10-27	13.15	13.15	12.95	12.98	-0.17	-1.29	1671451.0	21781614.2	475
2015-10-26	13.1	13.25	13.05	13.15	-0.1	-0.75	776620.0	10204622.05	293
2015-10-25	13.45	13.45	13.25	13.25	-0.1	-0.75	498744.0	6619399.05	236
2015-10-22	13.45	13.45	13.3	13.35	-0.09	-0.67	648510.0	8660436.5	247
2015-10-21	13.65	13.7	13.35	13.44	-0.15	-1.1	2300168.0	31184927.55	505
2015-10-20	13.65	13.7	13.6	13.59	-0.06	-0.44	425147.0	5802471.4	213
2015-10-19	13.7	13.7	13.6	13.65	-0.05	-0.36	878654.0	12009224.35	296
2015-10-18	13.75	13.85	13.7	13.7	0.0	0.0	977942.0	13466262.6	225
2015-10-15	13.7	13.85	13.55	13.7	0.05	0.37	2118970.0	29086790.55	301
2015-10-14	13.75	13.8	13.65	13.65	-0.14	-1.02	1631988.0	22367560.55	409
2015-10-13	13.9	13.9	13.75	13.79	-0.1	-0.72	962095.0	13312683.9	280
2015-10-12	13.95	13.95	13.9	13.89	-0.05	-0.36	904570.0	12577490.45	258
2015-10-11	13.95	14.0	13.9	13.94	0.01	0.07	1190071.0	16607507.4	325
2015-10-08	13.9	13.95	13.85	13.93	0.06	0.43	767779.0	10683075.4	263
2015-10-07	13.95	14.0	13.85	13.87	-0.09	-0.64	2475470.0	34409826.4	513
2015-10-06	14.0	14.0	13.95	13.96	-0.03	-0.21	170025.0	2377432.7	118
2015-10-05	14.0	14.05	13.95	13.99	0.0	0.0	697119.0	9760310.1	167
2015-10-04	14.0	14.0	13.95	13.99	0.02	0.14	294685.0	4122855.85	135
2015-10-01	14.0	14.05	13.95	13.97	-0.04	-0.29	350849.0	4913493.45	142
2015-09-30	14.05	14.1	13.95	14.01	0.0	0.0	1356029.0	19010552.15	223
2015-09-29	14.1	14.15	13.95	14.01	-0.19	-1.34	787926.0	11057040.8	177
2015-09-21	14.3	14.3	14.15	14.2	0.05	0.35	552153.0	7824856.75	152
2015-09-20	14.3	14.35	14.15	14.15	-0.2	-1.39	562563.0	7997611.95	168
2015-09-17	14.4	14.5	14.3	14.35	-0.09	-0.62	507312.0	7301729.9	129
2015-09-16	14.45	14.5	14.35	14.44	0.02	0.14	403490.0	5815739.1	175
2015-09-15	14.4	14.5	14.35	14.42	-0.03	-0.21	305529.0	4406359.15	138
2015-09-14	14.55	14.6	14.4	14.45	-0.25	-1.7	638636.0	9264421.2	114
2015-09-13	14.7	14.75	14.65	14.7	0.07	0.48	266702.0	3919498.1	138
2015-09-10	14.7	14.7	14.5	14.63	-0.14	-0.95	655805.0	9562108.35	218
2015-09-09	14.65	14.8	14.5	14.77	0.27	1.86	853875.0	12535835.3	285
2015-09-08	14.3	14.5	14.3	14.5	0.16	1.12	1102168.0	15847238.85	231
2015-09-07	14.5	14.55	14.25	14.34	-0.1	-0.69	3086620.0	44450947.15	508
2015-09-06	14.5	14.5	14.25	14.44	0.01	0.07	543115.0	7793869.0	168
2015-09-03	14.55	14.6	14.4	14.43	0.03	0.21	443699.0	6415471.8	265
2015-09-02	14.4	14.5	14.1	14.4	-0.18	-1.23	790786.0	11265188.7	445
2015-09-01	14.6	14.7	14.55	14.58	0.04	0.28	568836.0	8315420.85	264
2015-08-31	14.65	14.75	14.5	14.54	-0.33	-2.22	357198.0	5224227.05	220
2015-08-30	15.15	15.25	14.85	14.87	0.02	0.13	1835693.0	27547231.2	338
2015-08-27	15.1	15.25	14.8	14.85	0.04	0.27	3313773.0	49956139.55	451
2015-08-26	14.85	14.95	14.5	14.81	-0.18	-1.2	1165286.0	17296768.65	264
2015-08-25	14.0	15.15	14.0	14.99	1.12	8.07	2018795.0	29269152.8	549
2015-08-24	14.7	14.8	13.8	13.87	-0.86	-5.84	3278002.0	46574782.75	650
2015-08-23	14.7	15.05	14.55	14.73	-0.63	-4.1	1074158.0	15890982.0	350
2015-08-20	15.15	15.4	14.8	15.36	0.16	1.05	1072108.0	16176422.1	359
2015-08-19	15.2	15.45	15.0	15.2	0.02	0.13	1243870.0	18961601.75	258
2015-08-18	15.9	15.9	15.0	15.18	-0.31	-2.0	1154451.0	17671159.4	346
2015-08-17	15.55	15.7	15.5	15.49	-0.03	-0.19	351018.0	5449955.25	186
2015-08-16	15.7	15.8	15.5	15.52	-0.2	-1.27	769775.0	11991321.1	292
2015-08-13	15.8	15.85	15.7	15.72	-0.09	-0.57	465360.0	7323786.8	192
2015-08-12	15.8	15.85	15.7	15.81	-0.1	-0.63	337122.0	5320252.65	145
2015-08-11	16.0	16.05	15.9	15.91	-0.04	-0.25	325016.0	5193218.4	136
2015-08-10	15.85	16.0	15.85	15.95	0.07	0.44	515401.0	8206905.55	142
2015-08-09	15.85	15.95	15.7	15.88	-0.04	-0.25	277979.0	4396998.6	148
2015-08-06	16.0	16.1	15.9	15.92	-0.14	-0.87	357881.0	5708574.65	147
2015-08-05	16.0	16.1	15.95	16.06	0.06	0.37	236660.0	3792874.45	123
2015-08-04	15.85	16.0	15.75	16.0	0.12	0.76	454753.0	7227520.65	177
2015-08-03	15.8	15.9	15.6	15.88	0.1	0.63	718015.0	11282771.1	272
2015-08-02	16.05	16.05	15.75	15.78	-0.36	-2.23	803173.0	12759346.35	378
2015-07-30	16.05	16.15	16.0	16.14	0.07	0.44	591522.0	9505026.85	201
2015-07-29	16.05	16.15	16.05	16.07	0.02	0.12	333208.0	5360824.6	136
2015-07-28	16.0	16.15	15.95	16.05	0.05	0.31	1146263.0	18387479.65	312
2015-07-27	16.25	16.25	15.95	16.0	-0.3	-1.84	1654080.0	26594647.85	497
2015-07-26	16.6	16.65	16.25	16.3	-0.3	-1.81	1918551.0	31379768.5	486
2015-07-23	16.7	16.75	16.6	16.6	-0.1	-0.6	362585.0	6031810.15	152
2015-07-22	16.65	16.7	16.55	16.7	0.1	0.6	352867.0	5881605.95	179
2015-07-15	16.5	16.6	16.45	16.6	0.1	0.61	468050.0	7742085.25	177
2015-07-14	16.5	16.5	16.45	16.5	0.0	0.0	499704.0	8233229.95	155
2015-07-13	16.5	16.55	16.45	16.5	0.04	0.24	372974.0	6151393.7	115
2015-07-12	16.6	16.65	16.45	16.46	-0.08	-0.48	1081972.0	17866453.4	310
2015-07-09	16.5	16.65	16.5	16.54	-0.04	-0.24	1021348.0	16902105.95	291
2015-07-08	16.5	16.6	16.4	16.58	0.04	0.24	1155039.0	19036344.5	273
2015-07-07	16.7	16.7	16.45	16.54	-0.24	-1.43	795390.0	13161738.95	261
2015-07-06	16.65	16.85	16.5	16.78	0.12	0.72	1129944.0	18859603.2	249
2015-07-05	16.65	16.8	16.65	16.66	-0.06	-0.36	965390.0	16111116.05	216
2015-07-02	16.6	16.85	16.6	16.72	0.09	0.54	659765.0	11020408.55	210
2015-07-01	16.65	16.65	16.55	16.63	-0.04	-0.24	1484998.0	24645284.95	368
2015-06-30	16.75	16.75	16.5	16.67	-0.12	-0.71	1131260.0	18765686.05	372
2015-06-29	16.75	16.85	16.65	16.79	0.02	0.12	696850.0	11634904.4	266
2015-06-28	16.9	16.95	16.7	16.77	-0.08	-0.47	775643.0	12993213.5	185
2015-06-25	16.85	16.9	16.8	16.85	-0.05	-0.3	717308.0	12079020.3	266
2015-06-24	17.0	17.05	16.85	16.9	-0.09	-0.53	944976.0	15997565.85	193
2015-06-23	16.8	17.0	16.8	16.99	0.25	1.49	921264.0	15595128.1	221
2015-06-22	16.9	16.95	16.7	16.74	-0.13	-0.77	1174678.0	19685922.65	306
2015-06-21	17.0	17.0	16.7	16.87	-0.11	-0.65	1663290.0	28007409.4	332
2015-06-18	17.05	17.05	16.85	16.98	-0.07	-0.41	1108100.0	18777803.25	292
2015-06-17	17.05	17.1	17.0	17.05	0.0	0.0	988463.0	16846351.4	281
2015-06-16	17.25	17.25	17.0	17.05	-0.15	-0.87	2315062.0	39545959.45	449
2015-06-15	17.35	17.4	17.2	17.2	-0.1	-0.58	5008922.0	86406126.8	498
2015-06-14	17.45	17.45	17.25	17.3	-0.1	-0.57	3468435.0	60089116.0	539
2015-06-11	17.55	17.6	17.3	17.4	-0.18	-1.02	1721840.0	30033882.7	401
2015-06-10	17.6	17.7	17.55	17.58	0.08	0.46	1739544.0	30633336.25	472
2015-06-09	17.6	17.65	17.45	17.5	-0.2	-1.13	1292432.0	22637362.35	640
2015-06-08	17.65	17.75	17.6	17.7	-0.02	-0.11	779806.0	13791677.4	208
2015-06-07	17.95	17.95	17.6	17.72	-0.03	-0.17	1468808.0	26090789.85	190
2015-06-04	17.75	17.8	17.6	17.75	-0.05	-0.28	532077.0	9420127.15	180
2015-06-03	17.85	17.85	17.75	17.8	-0.03	-0.17	193108.0	3437333.25	83
2015-06-02	17.85	17.9	17.8	17.83	0.03	0.17	564510.0	10062080.15	163
2015-06-01	17.85	17.95	17.75	17.8	-0.08	-0.45	509986.0	9086311.65	151
2015-05-31	17.95	18.0	17.85	17.88	-0.11	-0.61	690314.0	12357816.65	186
2015-05-28	18.05	18.05	17.9	17.99	-0.01	-0.06	1755130.0	31542418.25	185
2015-05-27	18.05	18.15	17.95	18.0	-0.03	-0.17	1990062.0	35957435.4	274
2015-05-26	17.95	18.05	17.9	18.03	0.09	0.5	2143895.0	38522719.4	262
2015-05-25	17.9	18.0	17.9	17.94	-0.03	-0.17	2168327.0	38918794.2	197
2015-05-24	17.9	18.0	17.85	17.97	-0.02	-0.11	2293414.0	41108772.55	320
2015-05-21	17.65	18.0	17.6	17.99	0.29	1.64	151302340.0	2671561633.35	641
2015-05-20	17.7	17.7	17.55	17.7	0.01	0.06	1626346.0	28725627.45	251
2015-05-19	17.65	17.7	17.45	17.69	0.04	0.23	1367301.0	24037635.8	316
2015-05-18	17.75	17.75	17.65	17.65	-0.06	-0.34	389736.0	6894918.5	174
2015-05-17	17.65	17.75	17.6	17.71	0.08	0.45	708432.0	12515690.25	211
2015-05-14	17.45	17.65	17.45	17.63	0.13	0.74	1186935.0	20796565.3	257
2015-05-13	17.45	17.5	17.4	17.5	0.05	0.29	574028.0	10006452.45	199
2015-05-12	17.3	17.45	17.3	17.45	0.1	0.58	835087.0	14500666.35	200
2015-05-11	17.6	17.65	17.2	17.35	-0.28	-1.59	1158125.0	20205005.9	354
2015-05-10	17.6	17.7	17.6	17.63	0.0	0.0	998908.0	17602221.25	223
2015-05-07	17.8	17.8	17.5	17.63	-0.21	-1.18	2537788.0	44781574.15	529
2015-05-06	17.9	17.9	17.8	17.84	-0.04	-0.22	2744563.0	48928347.85	332
2015-05-05	17.9	18.1	17.85	17.88	-0.01	-0.06	1877614.0	33714384.2	368
2015-05-04	17.9	17.95	17.75	17.89	0.07	0.39	2196030.0	39175622.35	293
2015-05-03	17.95	18.0	17.8	17.82	-0.07	-0.39	1500104.0	26866854.85	361
2015-04-30	17.8	17.9	17.75	17.89	0.14	0.79	2379494.0	42474926.0	343
2015-04-29	17.9	17.9	17.65	17.75	0.0	0.0	5057565.0	89896107.0	500
2015-04-28	17.8	17.85	17.7	17.75	-0.06	-0.34	1953890.0	33028158.0	262
2015-04-27	18.0	18.0	17.8	17.81	-0.19	-1.06	1606485.0	28652166.0	376
2015-04-26	17.95	18.05	17.9	18.0	0.11	0.61	1499423.0	26965738.35	351
2015-04-23	17.65	17.9	17.6	17.89	0.19	1.07	1257315.0	22307205.85	308
2015-04-22	17.85	18.0	17.6	17.7	0.05	0.28	2723216.0	48351326.1	366
2015-04-21	17.55	17.75	17.5	17.65	0.02	0.11	1376032.0	24269397.05	313
2015-04-20	17.85	17.85	17.55	17.63	-0.05	-0.28	2117486.0	37493897.85	374
2015-04-19	17.55	17.95	17.55	17.68	0.49	2.85	3536890.0	62636285.95	750
2015-04-16	17.1	17.25	17.1	17.19	0.09	0.53	1548346.0	26635976.95	327
2015-04-15	17.05	17.1	17.0	17.1	0.15	0.88	1359254.0	23195603.7	289
2015-04-14	17.0	17.05	16.95	16.95	-0.05	-0.29	1189511.0	20193785.1	296
2015-04-13	17.05	17.1	16.95	17.0	-0.06	-0.35	1444824.0	24554875.9	273
2015-04-12	17.2	17.25	17.05	17.06	-0.18	-1.04	920667.0	15758469.5	225
2015-04-09	17.1	17.3	17.05	17.24	0.15	0.88	743200.0	12765678.75	224
2015-04-08	16.8	17.3	16.8	17.09	0.28	1.67	2009296.0	34188680.05	402
2015-04-07	16.5	16.9	16.5	16.81	-0.02	-0.12	2282679.0	38228133.85	417
2015-04-06	16.9	17.0	16.75	16.83	0.06	0.36	3099263.0	52153675.4	271
2015-04-05	16.9	16.95	16.7	16.77	-0.11	-0.65	480787.0	8084546.85	219
2015-04-02	16.95	17.05	16.85	16.88	-0.04	-0.24	1246306.0	21136186.1	294
2015-04-01	16.9	16.95	16.85	16.92	0.1	0.59	264001.0	4464058.6	174
2015-03-31	17.05	17.1	16.75	16.82	-0.23	-1.35	1208833.0	20382585.85	416
2015-03-30	17.05	17.15	17.05	17.05	-0.04	-0.23	601980.0	10282429.35	216
2015-03-29	17.2	17.4	16.95	17.09	0.03	0.18	1801948.0	30860549.8	474
2015-03-26	17.0	17.1	16.5	17.06	-0.12	-0.7	1748610.0	29465161.5	464
2015-03-25	17.4	17.5	17.05	17.18	-0.27	-1.55	1006085.0	17331275.7	339
2015-03-24	17.3	17.55	17.25	17.45	0.18	1.04	561934.0	9769589.85	227
2015-03-23	17.25	17.35	17.2	17.27	-0.03	-0.17	733650.0	12669243.3	246
2015-03-22	17.3	17.4	17.2	17.3	0.03	0.17	1040922.0	18006006.9	300
2015-03-19	17.45	17.5	17.1	17.27	0.01	0.06	2062021.0	35527250.45	383
2015-03-18	17.6	17.6	17.0	17.26	-0.36	-2.04	1699490.0	29188222.35	542
2015-03-17	17.9	17.95	17.5	17.62	-0.39	-2.17	1313905.0	23273543.4	385
2015-03-16	18.4	18.4	17.95	18.01	-0.44	-2.38	2466245.0	44789137.5	363
2015-03-15	18.5	18.5	18.45	18.45	-0.15	-0.81	634042.0	11713192.9	155
2015-03-12	18.55	18.65	18.45	18.6	0.13	0.7	622615.0	11547611.75	211
2015-03-11	18.6	18.6	18.0	18.47	-0.16	-0.86	573519.0	10580211.1	191
2015-03-10	18.8	18.8	18.6	18.63	-0.13	-0.69	1793576.0	33508822.9	271
2015-03-09	18.25	18.95	18.25	18.76	0.5	2.74	2178611.0	40453722.6	497
2015-03-08	18.2	18.3	18.2	18.26	0.01	0.05	1263336.0	23038152.65	185
2015-03-05	18.15	18.25	18.15	18.25	0.07	0.39	689021.0	12556489.8	175
2015-03-04	18.15	18.35	18.15	18.18	0.08	0.44	1706255.0	31123507.15	311
2015-03-03	17.85	18.2	17.85	18.1	0.24	1.34	2478203.0	44751391.65	476
2015-03-02	17.85	17.9	17.75	17.86	-0.04	-0.22	335743.0	5989760.95	132
2015-03-01	17.9	17.95	17.8	17.9	0.05	0.28	672240.0	12024324.55	150
2015-02-26	18.0	18.0	17.8	17.85	-0.16	-0.89	1018717.0	18219173.1	229
2015-02-25	17.8	18.05	17.7	18.01	0.18	1.01	1535106.0	27466900.7	280
2015-02-24	17.65	17.85	17.6	17.83	0.13	0.73	804514.0	14315580.7	139
2015-02-23	17.7	17.8	17.65	17.7	-0.05	-0.28	989416.0	17545253.8	226
2015-02-22	17.85	17.9	17.7	17.75	0.02	0.11	770284.0	13709710.8	197
2015-02-19	17.95	17.95	17.7	17.73	-0.27	-1.5	2205307.0	39223978.5	421
2015-02-18	18.0	18.1	17.95	18.0	0.05	0.28	2641204.0	47556397.4	337
2015-02-17	18.05	18.1	17.95	17.95	-0.03	-0.17	1135929.0	20491266.0	321
2015-02-16	17.8	18.05	17.7	17.98	0.19	1.07	2271805.0	40715018.4	505
2015-02-15	17.75	17.85	17.65	17.79	0.28	1.6	1370655.0	24308396.95	469
2015-02-12	17.4	17.55	17.35	17.51	0.05	0.29	973343.0	17005774.0	398
2015-02-11	17.85	17.85	17.4	17.46	-0.34	-1.91	1305667.0	22983307.15	445
2015-02-10	18.0	18.0	17.6	17.8	-0.1	-0.56	637838.0	11366380.65	239
2015-02-09	18.0	18.0	17.85	17.9	-0.05	-0.28	1163134.0	20888291.85	326
2015-02-08	17.9	18.0	17.75	17.95	0.15	0.84	1771578.0	31696079.65	410
2015-02-05	17.6	17.9	17.6	17.8	0.03	0.17	1083483.0	19240411.4	310
2015-02-04	18.1	18.1	17.7	17.77	-0.19	-1.06	998723.0	17804734.5	379
2015-02-03	18.1	18.15	17.6	17.96	-0.04	-0.22	1890871.0	34030965.3	438
2015-02-02	18.0	18.1	17.85	18.0	0.01	0.06	1067668.0	19193197.35	292
2015-02-01	18.0	18.2	17.85	17.99	0.46	2.62	2713437.0	48850893.3	636
2015-01-29	17.65	17.75	17.5	17.53	-0.19	-1.07	1517399.0	26672799.4	308
2015-01-28	17.15	17.8	17.15	17.72	0.61	3.57	2562973.0	44824221.3	650
2015-01-27	17.0	17.15	16.95	17.11	0.14	0.82	2097761.0	35752476.15	359
2015-01-26	17.1	17.2	16.9	16.97	0.09	0.53	1031266.0	17574157.4	222
2015-01-22	16.9	16.9	16.8	16.88	-0.02	-0.12	525684.0	8854867.3	149
2015-01-21	16.95	17.0	16.9	16.9	-0.09	-0.53	387350.0	6551661.15	144
2015-01-20	16.9	17.05	16.85	16.99	0.06	0.35	1174943.0	19870925.8	161
2015-01-19	17.0	17.0	16.9	16.93	-0.12	-0.7	444240.0	7527046.9	149
2015-01-18	17.1	17.15	17.0	17.05	0.03	0.18	789048.0	13442447.95	241
2015-01-15	17.2	17.2	17.0	17.02	-0.23	-1.33	909018.0	15552385.5	296
2015-01-14	17.25	17.4	17.2	17.25	-0.04	-0.23	576210.0	9936462.7	224
2015-01-13	16.8	17.5	16.7	17.29	0.37	2.19	2176078.0	37092685.8	554
2015-01-12	17.1	17.1	16.8	16.92	-0.13	-0.76	3739561.0	63178368.6	509
2015-01-11	16.85	17.1	16.6	17.05	0.21	1.25	730756.0	12303117.25	284
2015-01-08	16.5	16.85	16.5	16.84	0.47	2.87	583679.0	9782123.95	262
2015-01-07	16.2	16.5	16.1	16.37	0.34	2.12	586534.0	9555895.65	342
2015-01-06	15.2	16.3	15.2	16.03	-0.37	-2.26	995989.0	15697715.3	446
2015-01-05	16.65	16.65	16.35	16.4	-0.4	-2.38	710247.0	11711959.65	317
2015-01-04	16.95	16.95	16.6	16.8	-0.19	-1.12	967880.0	16192373.65	420
2015-01-01	17.0	17.15	16.95	16.99	0.0	0.0	1817466.0	31075873.7	320
2014-12-31	17.35	17.4	16.8	16.99	-0.16	-0.93	2643535.0	45064616.4	530
2014-12-30	17.3	17.7	17.05	17.15	-0.97	-5.35	2471637.0	42756010.1	626
2014-12-29	18.15	18.25	18.05	18.12	0.02	0.11	1865903.0	33831194.4	406
2014-12-28	18.1	18.25	18.1	18.1	-0.07	-0.39	1414767.0	25703777.25	391
2014-12-25	17.75	18.4	17.5	18.17	0.33	1.85	3624234.0	65149227.3	687
2014-12-24	17.25	18.0	17.15	17.84	0.65	3.78	1822928.0	31998012.4	612
2014-12-23	17.15	17.3	17.1	17.19	-0.08	-0.46	427461.0	7357340.9	262
2014-12-22	17.35	17.5	17.1	17.27	-0.13	-0.75	1584140.0	27497493.35	471
2014-12-21	17.85	18.1	16.9	17.4	0.17	0.99	2074671.0	36155668.4	876
2014-12-18	17.3	17.3	16.7	17.23	1.5	9.54	9299116.0	154241076.05	1237
2014-12-17	15.05	15.85	14.95	15.73	0.92	6.21	3720270.0	57907495.95	932
2014-12-16	15.8	15.8	14.75	14.81	-1.23	-7.67	4396785.0	66838514.95	937
2014-12-15	16.75	16.75	15.95	16.04	-0.29	-1.78	2052769.0	33434729.05	576
2014-12-14	16.5	16.65	16.2	16.33	-0.64	-3.77	2281372.0	37490521.0	564
2014-12-11	16.8	17.05	16.15	16.97	0.02	0.12	3964455.0	64703518.6	850
2014-12-10	17.2	17.3	16.9	16.95	-0.25	-1.45	1141490.0	19422180.05	369
2014-12-09	17.3	17.3	17.0	17.2	-0.21	-1.21	2018423.0	34476402.35	520
2014-12-08	17.7	17.7	17.4	17.41	-0.29	-1.64	1275629.0	22398059.75	503
2014-12-07	17.8	17.9	17.65	17.7	-0.2	-1.12	2293925.0	40829601.2	460
2014-12-04	17.95	18.0	17.85	17.9	0.0	0.0	2739128.0	49026019.15	561
2014-12-03	17.9	18.0	17.85	17.9	0.04	0.22	296753.0	5318141.05	158
2014-12-02	18.0	18.1	17.85	17.86	0.01	0.06	1111273.0	19906461.45	373
2014-12-01	17.25	18.0	17.25	17.85	-0.1	-0.56	1474586.0	26244341.5	366
2014-11-30	17.95	18.0	17.7	17.95	-0.41	-2.23	1654038.0	29543879.15	447
2014-11-27	18.35	18.55	17.85	18.36	-0.08	-0.43	982249.0	18028996.5	335
2014-11-26	18.65	18.65	18.25	18.44	-0.24	-1.28	1653584.0	30418290.7	431
2014-11-25	18.7	18.8	18.6	18.68	-0.07	-0.37	959872.0	17943866.3	282
2014-11-24	18.8	18.85	18.65	18.75	0.03	0.16	595801.0	11189244.7	233
2014-11-23	18.75	18.95	18.7	18.72	0.0	0.0	1298767.0	24417849.35	433
2014-11-20	18.7	18.75	18.65	18.72	0.06	0.32	284383.0	5318713.1	213
2014-11-19	18.75	18.75	18.6	18.66	-0.07	-0.37	743000.0	13898202.95	310
2014-11-18	18.55	18.9	18.55	18.73	0.18	0.97	1174884.0	21969089.55	337
2014-11-17	18.7	18.7	18.45	18.55	-0.18	-0.96	1016580.0	18848865.9	410
2014-11-16	18.9	18.9	18.6	18.73	-0.15	-0.79	1159032.0	21738545.35	425
2014-11-13	19.15	19.15	18.85	18.88	-0.27	-1.41	1067216.0	20278720.45	369
2014-11-12	19.25	19.35	19.05	19.15	0.0	0.0	2122910.0	40760187.9	408
2014-11-11	19.05	19.35	19.0	19.15	0.1	0.52	3641064.0	69745798.05	581
2014-11-10	18.8	19.1	18.7	19.05	0.28	1.49	4786517.0	90174563.25	613
2014-11-09	19.25	19.25	18.55	18.77	0.07	0.37	1561907.0	29441736.5	458
2014-11-06	19.0	19.0	18.6	18.7	-0.06	-0.32	1602628.0	29973918.45	548
2014-11-05	19.35	19.35	18.45	18.76	-0.64	-3.3	1748689.0	32789376.4	581
2014-11-04	19.85	19.85	19.3	19.4	-0.5	-2.51	929549.0	18286031.4	353
2014-11-03	19.9	20.0	19.75	19.9	0.09	0.45	720044.0	14284785.9	234
2014-11-02	19.85	20.05	19.8	19.81	0.11	0.56	1269052.0	25244594.45	373
2014-10-30	19.8	19.8	19.6	19.7	-0.12	-0.61	735901.0	14491585.25	309
2014-10-29	19.95	20.1	19.8	19.82	-0.09	-0.45	528742.0	10546373.5	297
2014-10-28	20.1	20.1	19.75	19.91	-0.23	-1.14	708552.0	14121685.5	296
2014-10-27	20.55	20.55	20.1	20.14	-0.33	-1.61	1338032.0	27116199.35	371
2014-10-26	20.2	20.5	20.1	20.47	0.33	1.64	1134320.0	23116770.4	372
2014-10-23	20.2	20.2	19.9	20.14	-0.19	-0.93	1028811.0	20620913.35	317
2014-10-22	20.2	20.55	19.85	20.33	0.17	0.84	1160267.0	23477669.6	448
2014-10-21	19.75	20.2	19.65	20.16	0.71	3.65	2477746.0	49533346.3	521
2014-10-20	19.0	19.6	18.95	19.45	0.58	3.07	1999478.0	38220529.4	509
2014-10-19	18.95	19.15	18.8	18.87	0.74	4.08	2404330.0	45448510.6	523
2014-10-16	18.8	18.8	18.05	18.13	-1.04	-5.43	3365550.0	61769078.75	905
2014-10-15	19.75	19.75	19.1	19.17	-0.64	-3.23	1720683.0	33590865.15	591
2014-10-14	20.0	20.0	19.7	19.81	-0.27	-1.34	1191517.0	23585261.95	416
2014-10-13	19.7	20.15	19.7	20.08	0.38	1.93	1635732.0	32705688.9	509
2014-10-12	20.5	20.5	19.6	19.7	-1.29	-6.15	3291285.0	65759475.6	951
2014-10-02	20.9	21.0	20.75	20.99	-0.03	-0.14	1225498.0	25566119.15	389
2014-10-01	21.2	21.2	20.9	21.02	-0.09	-0.43	1298840.0	27261405.1	354
2014-09-30	20.8	21.15	20.75	21.11	0.36	1.73	1579267.0	33032199.1	442
2014-09-29	20.45	20.75	20.45	20.75	0.28	1.37	601230.0	12360600.2	302
2014-09-28	20.9	20.9	20.45	20.47	-0.37	-1.78	1108265.0	22802273.55	396
2014-09-25	20.75	21.25	20.75	20.84	0.2	0.97	874317.0	18273983.65	335
2014-09-24	21.4	21.4	20.5	20.64	-0.75	-3.51	1852820.0	38488597.1	781
2014-09-22	21.6	21.6	21.3	21.39	-0.2	-0.93	1138692.0	24400790.55	409
2014-09-21	21.7	21.8	21.55	21.59	-0.01	-0.05	1140195.0	24710096.65	371
2014-09-18	21.7	21.75	21.55	21.6	-0.09	-0.41	469326.0	10153860.5	248
2014-09-17	21.5	21.7	21.45	21.69	0.31	1.45	921426.0	19896608.7	364
2014-09-16	21.3	21.45	21.25	21.38	0.11	0.52	483778.0	10335553.25	251
2014-09-15	21.5	21.6	21.25	21.27	-0.23	-1.07	1644860.0	35300985.05	509
2014-09-14	21.65	21.65	21.5	21.5	-0.14	-0.65	2509161.0	54039156.95	571
2014-09-11	21.95	21.95	21.6	21.64	-0.33	-1.5	2184995.0	47559469.65	831
2014-09-10	22.15	22.15	21.9	21.97	-0.2	-0.9	1903344.0	41822226.45	614
2014-09-09	22.3	22.3	22.0	22.17	-0.07	-0.31	3047506.0	67355117.75	610
2014-09-08	22.25	22.3	22.15	22.24	0.07	0.32	1137149.0	25236336.0	397
2014-09-07	22.2	22.35	21.95	22.17	0.03	0.14	2334045.0	51627883.1	719
2014-09-04	22.75	22.8	22.1	22.14	-0.65	-2.85	3879101.0	86420386.45	1153
2014-09-03	22.8	22.95	22.75	22.79	-0.1	-0.44	1825427.0	41678951.35	653
2014-09-02	23.2	23.2	22.8	22.89	-0.33	-1.42	1665978.0	38284761.8	696
2014-09-01	23.45	23.45	23.15	23.22	-0.12	-0.51	1168075.0	27218729.85	449
2014-08-31	23.5	23.55	23.3	23.34	-0.11	-0.47	1421808.0	33308441.5	472
2014-08-28	23.45	23.65	23.4	23.45	0.09	0.39	1662785.0	39006868.3	577
2014-08-27	23.35	23.45	23.2	23.36	0.08	0.34	2288194.0	53379111.7	755
2014-08-26	23.3	23.75	22.8	23.28	0.06	0.26	3003914.0	69741730.0	1252
2014-08-25	23.15	24.3	22.75	23.22	0.5	2.2	7514305.0	177789306.45	3282
2014-08-24	21.95	22.8	21.9	22.72	0.9	4.12	3885274.0	86469706.2	1163
2014-08-21	21.85	21.95	21.8	21.82	0.06	0.28	1738248.0	38056131.85	623
2014-08-20	20.9	21.8	20.9	21.76	0.9	4.31	4868384.0	104390889.55	1162
2014-08-19	20.5	20.9	20.5	20.86	0.36	1.76	2074784.0	42897750.75	471
2014-08-18	20.4	20.6	20.35	20.5	0.08	0.39	1881066.0	38626645.7	460
2014-08-17	20.2	20.45	20.2	20.42	0.13	0.64	1181228.0	24028084.1	400
2014-08-14	20.2	20.3	20.2	20.29	0.07	0.35	498397.0	10097578.4	179
2014-08-13	20.25	20.35	20.15	20.22	-0.08	-0.39	1180469.0	23912697.6	331
2014-08-12	20.3	20.35	20.2	20.3	0.0	0.0	753790.0	15278621.7	303
2014-08-11	20.4	20.4	20.2	20.3	-0.07	-0.34	1010026.0	20511047.3	409
2014-08-10	20.5	20.6	20.3	20.37	-0.05	-0.24	2139813.0	43758182.25	522
2014-08-07	20.25	20.5	20.2	20.42	0.17	0.84	2085668.0	42595653.0	527
2014-08-06	20.35	20.4	20.1	20.25	-0.02	-0.1	1859634.0	37646122.3	586
2014-08-05	19.75	20.3	19.75	20.27	0.51	2.58	5727910.0	115103969.9	854
2014-08-04	19.2	19.8	19.1	19.76	0.63	3.29	3515188.0	68143143.7	602
2014-08-03	19.1	19.3	19.05	19.13	0.03	0.16	1573747.0	30166807.6	412
2014-07-24	18.9	19.25	18.85	19.1	0.32	1.7	5134816.0	97913093.0	850
2014-07-23	18.35	18.9	18.35	18.78	0.42	2.29	5404271.0	100256939.5	694
2014-07-22	18.0	18.4	18.0	18.36	0.32	1.77	3745755.0	68446251.4	622
2014-07-21	18.0	18.1	17.9	18.04	0.08	0.45	1124960.0	20240684.05	275
2014-07-20	18.2	18.2	17.95	17.96	-0.18	-0.99	537006.0	9687434.35	196
2014-07-17	18.2	18.2	18.1	18.14	-0.02	-0.11	478468.0	8673615.1	156
2014-07-16	18.2	18.25	18.1	18.16	0.01	0.06	640168.0	11609664.4	214
2014-07-15	18.25	18.25	18.1	18.15	-0.1	-0.55	499546.0	9077753.75	181
2014-07-14	18.25	18.3	18.2	18.25	-0.03	-0.16	266166.0	4855369.9	104
2014-07-13	18.4	18.4	18.25	18.28	-0.12	-0.65	348711.0	6377525.6	141
2014-07-10	18.45	18.45	18.35	18.4	-0.05	-0.27	464920.0	8555467.7	130
2014-07-09	18.4	18.45	18.25	18.45	0.03	0.16	928689.0	17032625.15	180
2014-07-08	18.45	18.5	18.4	18.42	-0.01	-0.05	386133.0	7114014.7	187
2014-07-07	18.35	18.6	18.35	18.43	0.08	0.44	1062760.0	19644646.0	421
2014-07-06	18.2	18.35	18.2	18.35	0.1	0.55	948722.0	17362530.95	277
2014-07-03	17.9	18.3	17.8	18.25	0.35	1.96	2091328.0	37674939.4	506
2014-07-02	17.8	17.9	17.8	17.9	0.1	0.56	1057639.0	18874138.9	266
2014-07-01	17.8	17.9	17.65	17.8	-0.15	-0.84	1064693.0	18908492.7	363
2014-06-30	17.75	18.0	17.75	17.95	0.25	1.41	2397631.0	42985977.75	512
2014-06-29	17.7	17.7	17.6	17.7	-0.1	-0.56	489770.0	8642617.25	241
2014-06-26	17.85	17.85	17.7	17.8	-0.01	-0.06	528163.0	9394896.45	247
2014-06-25	17.9	17.95	17.75	17.81	-0.08	-0.45	1074575.0	19160532.0	312
2014-06-24	17.95	17.95	17.75	17.89	-0.05	-0.28	1079062.0	19248545.05	290
2014-06-23	18.0	18.0	17.8	17.94	-0.06	-0.33	626491.0	11221870.2	270
2014-06-22	17.9	18.0	17.9	18.0	0.13	0.73	917203.0	16485161.25	245
2014-06-19	17.95	18.0	17.85	17.87	-0.07	-0.39	562831.0	10081769.15	232
2014-06-18	18.0	18.05	17.85	17.94	0.01	0.06	956169.0	17135061.95	348
2014-06-17	18.0	18.1	17.9	17.93	-0.02	-0.11	1439373.0	25887344.3	526
2014-06-16	18.2	18.2	17.9	17.95	-0.29	-1.59	1692507.0	30538823.55	468
2014-06-15	18.5	18.5	17.95	18.24	-0.24	-1.3	1939565.0	35250088.8	552
2014-06-12	18.55	18.55	18.45	18.48	-0.11	-0.59	1012928.0	18745681.15	351
2014-06-11	18.6	18.6	18.55	18.59	-0.01	-0.05	565719.0	10517540.55	227
2014-06-10	18.7	18.7	18.55	18.6	-0.04	-0.21	1098288.0	20441761.9	323
2014-06-09	18.7	18.7	18.55	18.64	-0.01	-0.05	650688.0	12118069.45	300
2014-06-08	18.75	18.8	18.5	18.65	-0.11	-0.59	1833267.0	34140707.2	586
2014-06-05	18.8	18.85	18.75	18.76	-0.09	-0.48	1624009.0	30512726.8	323
2014-06-04	18.9	18.9	18.75	18.85	-0.07	-0.37	1566977.0	29494371.55	374
2014-06-03	18.95	19.0	18.9	18.92	-0.02	-0.11	1529014.0	28923791.15	372
2014-06-02	18.9	18.95	18.8	18.94	0.1	0.53	2831155.0	53492338.75	542
2014-06-01	18.8	18.95	18.8	18.84	0.14	0.75	4031705.0	76193205.05	741
2014-05-29	18.7	18.9	18.65	18.7	0.08	0.43	6299036.0	118264977.6	1034
2014-05-28	18.7	18.8	18.5	18.62	0.0	0.0	4892075.0	91512068.7	1125
2014-05-27	18.5	18.7	18.25	18.62	0.16	0.87	6031379.0	112108447.6	1716
2014-05-26	18.45	18.6	18.45	18.46	0.09	0.49	3720112.0	68927480.8	727
2014-05-25	18.4	18.5	18.3	18.37	0.01	0.05	2190102.0	40296578.6	395
2014-05-22	18.4	18.4	18.3	18.36	0.0	0.0	1582648.0	29051649.4	281
2014-05-21	18.4	18.45	18.3	18.36	-0.04	-0.22	1407540.0	25858345.5	256
2014-05-20	18.35	18.45	18.3	18.4	0.04	0.22	1553606.0	28569258.6	333
2014-05-19	18.45	18.45	18.25	18.36	-0.07	-0.38	2323676.0	42651457.9	376
2014-05-18	18.4	18.75	18.35	18.43	0.04	0.22	2670640.0	49458043.9	500
2014-05-15	18.4	18.45	18.3	18.39	-0.06	-0.33	1161680.0	21335168.4	259
2014-05-14	18.5	18.55	18.35	18.45	-0.06	-0.32	1343208.0	24777123.5	343
2014-05-13	18.5	18.6	18.5	18.51	-0.03	-0.16	1077632.0	19968369.5	248
2014-05-12	18.5	18.6	18.45	18.54	0.03	0.16	1005164.0	18611510.1	273
2014-05-11	18.8	18.8	18.45	18.51	-0.23	-1.23	2281272.0	42420508.4	543
2014-05-08	18.4	18.9	18.4	18.74	0.38	2.07	6338436.0	118621794.3	989
2014-05-07	17.8	18.45	17.8	18.36	0.51	2.86	4281738.0	77866265.4	890
2014-05-06	17.5	17.9	17.5	17.85	0.32	1.83	5066604.0	89350543.5	550
2014-05-05	17.5	17.55	17.45	17.53	0.04	0.23	1992476.0	34840478.4	222
2014-05-04	17.55	17.6	17.45	17.49	0.0	0.0	2644540.0	46290888.1	313
2014-05-01	17.4	17.5	17.4	17.49	0.0	0.0	759076.0	13258920.2	156
2014-04-30	17.35	17.5	17.35	17.49	0.16	0.92	1251038.0	21815564.5	193
2014-04-29	17.45	17.45	17.3	17.33	-0.11	-0.63	1798586.0	31254587.2	276
2014-04-28	17.45	17.5	17.4	17.44	-0.03	-0.17	2089314.0	36433999.4	284
2014-04-27	17.45	17.5	17.4	17.47	-0.03	-0.17	1390290.0	24242660.3	185
2014-04-24	17.45	17.5	17.4	17.5	0.05	0.29	670324.0	11707241.6	121
2014-04-23	17.5	17.55	17.4	17.45	-0.01	-0.06	1918184.0	33540895.2	268
2014-04-22	17.5	17.55	17.4	17.46	-0.05	-0.29	1582346.0	27635420.9	249
2014-04-21	17.55	17.55	17.5	17.51	-0.05	-0.28	1913814.0	33545200.7	239
2014-04-20	17.55	17.6	17.45	17.56	0.04	0.23	1452032.0	25431703.7	235
2014-04-17	17.45	17.55	17.4	17.52	0.07	0.4	1512848.0	26416273.1	244
2014-04-16	17.5	17.5	17.4	17.45	-0.05	-0.29	1457828.0	25447036.6	228
2014-04-15	17.5	17.55	17.4	17.5	0.0	0.0	1704216.0	29786468.6	215
2014-04-14	17.5	17.5	17.45	17.5	0.0	0.0	1986534.0	34738729.4	255
2014-04-13	17.5	17.55	17.4	17.5	-0.05	-0.28	1393494.0	24353808.6	286
2014-04-10	17.6	17.6	17.5	17.55	-0.05	-0.28	1206776.0	21169486.9	213
2014-04-09	17.55	17.65	17.5	17.6	0.0	0.0	2681744.0	47123422.2	365
2014-04-08	17.6	17.6	17.5	17.6	0.05	0.28	1470658.0	25824996.5	259
2014-04-07	17.65	17.65	17.45	17.55	-0.05	-0.28	2264718.0	39706183.4	345
2014-04-06	17.6	17.65	17.55	17.6	0.05	0.28	3444036.0	60639994.7	488
2014-04-03	17.4	17.6	17.4	17.55	0.15	0.86	3623192.0	63425749.9	443
2014-04-02	17.4	17.45	17.35	17.4	0.0	0.0	1564094.0	27217655.0	259
2014-04-01	17.45	17.45	17.35	17.4	-0.05	-0.29	1958540.0	34063133.8	372
2014-03-31	17.65	17.65	17.35	17.45	-0.2	-1.13	3513226.0	61390907.7	569
2014-03-30	17.6	17.65	17.5	17.65	0.1	0.57	2358158.0	41411166.3	297
2014-03-27	17.55	17.6	17.5	17.55	0.0	0.0	1885966.0	33108718.5	297
2014-03-26	17.55	17.7	17.55	17.55	-0.05	-0.28	1584996.0	27920565.3	260
2014-03-25	17.75	17.75	17.5	17.6	-0.15	-0.85	2310326.0	40612355.8	512
2014-03-24	17.55	17.75	17.5	17.75	0.25	1.43	2166868.0	38169759.5	515
2014-03-23	17.45	17.55	17.3	17.5	0.0	0.0	1603112.0	27874275.5	485
2014-03-20	17.75	17.8	17.5	17.5	-0.3	-1.69	1756110.0	30917094.2	485
2014-03-19	17.75	18.0	17.75	17.8	0.0	0.0	955684.0	17007753.7	277
2014-03-18	17.9	17.9	17.75	17.8	-0.05	-0.28	1564894.0	27880562.0	369
2014-03-17	17.9	17.95	17.8	17.85	-0.1	-0.56	1138942.0	20378416.5	335
2014-03-16	18.0	18.05	17.9	17.95	-0.1	-0.55	1958008.0	35153524.1	418
2014-03-13	18.0	18.1	17.95	18.05	0.0	0.0	1580612.0	28490130.1	369
2014-03-12	18.2	18.2	17.95	18.05	-0.15	-0.82	2961036.0	53376489.7	675
2014-03-11	18.35	18.35	18.15	18.2	-0.45	-2.41	2353922.0	42994045.4	650
2014-03-10	18.7	18.7	18.6	18.65	-0.1	-0.53	2773940.0	51704245.7	533
2014-03-09	18.75	18.8	18.65	18.75	0.05	0.27	2784632.0	52133421.7	579
2014-03-06	18.65	18.75	18.6	18.7	0.1	0.54	2054982.0	38364009.7	341
2014-03-05	18.65	18.75	18.6	18.6	0.0	0.0	3211924.0	59884832.4	480
2014-03-04	18.65	18.7	18.55	18.6	-0.05	-0.27	1765094.0	32899852.1	426
2014-03-03	18.65	18.75	18.55	18.65	-0.15	-0.8	1662938.0	30961333.8	476
2014-03-02	18.85	18.9	18.75	18.8	-0.1	-0.53	1689916.0	31795679.9	374
2014-02-27	18.9	19.0	18.85	18.9	0.0	0.0	1361238.0	25747074.8	292
2014-02-26	19.0	19.0	18.85	18.9	-0.05	-0.26	872472.0	16516440.1	303
2014-02-25	18.65	19.0	18.5	18.95	0.35	1.88	6127194.0	114816192.4	789
2014-02-24	18.75	18.75	18.55	18.6	-0.15	-0.8	2820556.0	52543286.4	509
2014-02-23	18.7	18.9	18.65	18.75	0.2	1.08	2497652.0	46880461.0	576
2014-02-20	18.75	18.75	18.45	18.55	-0.15	-0.8	2897480.0	53794060.0	574
2014-02-19	18.7	18.85	18.6	18.7	0.0	0.0	1386460.0	25944479.7	276
2014-02-18	18.75	18.75	18.55	18.7	0.15	0.81	1657096.0	30933696.6	313
2014-02-17	18.5	18.6	18.45	18.55	0.0	0.0	1613506.0	29874198.4	290
2014-02-16	18.5	18.55	18.45	18.55	0.1	0.54	1796174.0	33222481.3	436
2014-02-13	18.4	18.55	18.35	18.45	0.05	0.27	2294568.0	42386450.6	325
2014-02-12	18.3	18.5	18.3	18.4	0.1	0.55	1851510.0	34125971.0	438
2014-02-11	18.2	18.3	18.1	18.3	0.05	0.27	2585274.0	47044049.0	425
2014-02-10	18.2	18.3	18.05	18.25	0.05	0.27	1353928.0	24651529.3	398
2014-02-09	18.15	18.25	18.0	18.2	0.1	0.55	3363450.0	61010721.7	816
2014-02-06	18.2	18.2	17.9	18.1	-0.2	-1.09	4177916.0	75359537.5	961
2014-02-05	18.45	18.55	18.0	18.3	-0.2	-1.08	5653940.0	102819939.2	1213
2014-02-04	18.35	18.6	18.3	18.5	-0.15	-0.8	2878944.0	53218014.3	574
2014-02-03	18.85	18.85	18.6	18.65	-0.25	-1.32	3325610.0	62296935.0	910
2014-02-02	19.25	19.25	18.75	18.9	0.5	2.72	9120164.0	173614864.8	1982
2014-01-30	17.95	18.45	17.9	18.4	1.55	9.2	17257032.0	314118053.7	2757
2014-01-29	16.85	16.95	16.85	16.85	0.0	0.0	1648478.0	27866442.5	152
2014-01-28	16.85	17.0	16.85	16.85	0.05	0.3	2400308.0	40628053.5	151
2014-01-27	16.8	16.9	16.8	16.8	-0.05	-0.3	3102800.0	52327148.2	245
2014-01-26	16.6	16.9	16.55	16.85	0.05	0.3	1045308.0	17466074.3	190
2014-01-23	16.6	16.9	16.6	16.8	0.2	1.2	2373868.0	39721084.7	206
2014-01-22	16.45	16.65	16.45	16.6	0.1	0.61	904586.0	14955027.5	126
2014-01-21	16.55	16.55	16.35	16.5	-0.05	-0.3	514970.0	8476971.8	103
2014-01-20	16.7	16.7	16.5	16.55	-0.15	-0.9	1724990.0	28681079.4	159
2014-01-19	16.75	16.75	16.5	16.7	-0.05	-0.3	1089702.0	18176209.9	135
2014-01-16	16.75	16.8	16.7	16.75	0.0	0.0	1048768.0	17551550.5	146
2014-01-15	16.6	16.85	16.6	16.75	-0.05	-0.3	811222.0	13570051.7	179
2014-01-14	16.95	17.0	16.0	16.8	-0.05	-0.3	4223152.0	70914844.4	365
2014-01-13	15.9	17.05	15.9	16.85	0.75	4.66	4891700.0	81214004.7	634
2014-01-12	15.55	16.1	15.35	16.1	0.6	3.87	3130226.0	49496430.6	312
2014-01-09	15.35	15.6	15.3	15.5	0.3	1.97	3278772.0	50504194.0	311
2014-01-08	15.15	15.35	15.15	15.2	0.0	0.0	1249214.0	19086612.8	159
2014-01-07	15.4	15.4	15.05	15.2	0.2	1.33	1873676.0	28622812.8	336
2014-01-06	14.9	15.05	14.85	15.0	0.05	0.33	1298562.0	19444330.5	121
2014-01-05	15.0	15.0	14.75	14.95	0.0	0.0	778492.0	11613066.1	118
2014-01-02	14.8	15.0	14.65	14.95	0.1	0.67	2138070.0	31683430.3	157
2014-01-01	14.55	14.85	14.55	14.85	0.25	1.71	440932.0	6479210.7	103
2013-12-31	14.45	14.65	14.45	14.6	0.2	1.39	1183264.0	17166021.2	154
2013-12-30	14.5	14.55	14.4	14.4	-0.1	-0.69	259910.0	3767968.3	59
2013-12-29	14.55	14.6	14.35	14.5	-0.1	-0.68	1027800.0	14871845.3	155
2013-12-26	14.65	14.65	14.55	14.6	-0.1	-0.68	737546.0	10761489.7	92
2013-12-25	14.8	14.85	14.7	14.7	-0.15	-1.01	250818.0	3702136.9	65
2013-12-24	14.95	14.95	14.8	14.85	-0.05	-0.34	1605738.0	23900256.0	94
2013-12-23	14.85	15.1	14.85	14.9	0.05	0.34	2436456.0	36424590.8	195
2013-12-22	14.6	14.9	14.55	14.85	0.3	2.06	2855842.0	42007055.5	167
2013-12-19	14.4	14.65	14.3	14.55	0.2	1.39	4098038.0	59270228.3	259
2013-12-18	14.4	14.4	14.3	14.35	0.0	0.0	1439830.0	20679337.2	118
2013-12-17	14.35	14.4	14.3	14.35	0.05	0.35	1186624.0	17025905.1	108
2013-12-16	14.4	14.4	14.25	14.3	-0.1	-0.69	1531892.0	21947110.0	110
2013-12-15	14.4	14.5	14.35	14.4	0.05	0.35	1277672.0	18421162.1	143
2013-12-12	14.4	14.4	14.3	14.35	-0.05	-0.35	5535890.0	79666157.3	102
2013-12-11	14.3	14.45	14.25	14.4	0.05	0.35	1753158.0	25229146.6	115
2013-12-10	14.2	14.35	14.2	14.35	0.1	0.7	1069832.0	15312242.2	95
2013-12-09	14.2	14.25	14.15	14.25	0.0	0.0	125922.0	1789763.0	57
2013-12-08	14.2	14.5	14.2	14.25	0.2	1.42	503888.0	7205574.8	124
2013-12-05	14.05	14.05	13.5	14.05	0.05	0.36	3556128.0	49292709.9	322
2013-12-04	14.05	14.35	14.0	14.0	-0.1	-0.71	1232114.0	17326283.1	175
2013-12-03	14.15	14.2	14.1	14.1	-0.1	-0.7	1002022.0	14204653.2	87
2013-12-02	14.3	14.3	14.1	14.2	-0.1	-0.7	1227448.0	17403498.3	141
2013-12-01	14.3	14.3	14.25	14.3	0.0	0.0	232502.0	3319371.2	58
2013-11-28	14.3	14.35	14.25	14.3	0.0	0.0	1513592.0	21645175.5	58
2013-11-27	14.3	14.3	14.25	14.3	0.0	0.0	447016.0	6384754.7	57
2013-11-26	14.4	14.4	14.25	14.3	0.0	0.0	712604.0	10199997.1	83
2013-11-25	14.35	14.4	14.3	14.3	-0.05	-0.35	823092.0	11820115.4	51
2013-11-24	14.35	14.35	14.3	14.35	0.0	0.0	606898.0	8703811.0	79
2013-11-21	14.3	14.35	14.25	14.35	0.0	0.0	473546.0	6771212.0	73
2013-11-20	14.35	14.35	14.25	14.35	0.0	0.0	916078.0	13129939.0	102
2013-11-19	14.3	14.4	14.3	14.35	0.05	0.35	1313656.0	18849833.6	115
2013-11-18	14.3	14.35	14.25	14.3	-0.05	-0.35	981098.0	14040683.6	97
2013-11-17	14.3	14.4	14.3	14.35	0.05	0.35	985212.0	14121319.5	117
2013-11-14	14.2	14.35	14.2	14.3	0.05	0.35	929802.0	13271850.0	87
2013-11-13	14.25	14.3	14.2	14.25	-0.05	-0.35	486996.0	6940615.1	61
2013-11-12	14.25	14.35	14.2	14.3	0.05	0.35	1135942.0	16235197.8	107
2013-11-11	14.25	14.35	14.25	14.25	-0.05	-0.35	698206.0	9978168.9	69
2013-11-10	14.25	14.35	14.25	14.3	0.0	0.0	189342.0	2703884.9	58
2013-11-07	14.3	14.3	14.2	14.3	0.05	0.35	278958.0	3974886.7	77
2013-11-06	14.4	14.4	14.25	14.25	-0.05	-0.35	421700.0	6037026.0	76
2013-11-05	14.1	14.4	14.1	14.3	0.15	1.06	1156220.0	16468575.5	115
2013-11-04	14.05	14.15	14.0	14.15	0.1	0.71	1973386.0	27746150.9	143
2013-11-03	14.1	14.1	13.9	14.05	-0.05	-0.35	1024028.0	14371936.6	158
2013-10-31	14.05	14.2	14.05	14.1	0.0	0.0	688452.0	9470493.9	46
2013-10-30	14.1	14.25	14.1	14.1	-0.05	-0.35	2213912.0	31309272.9	292
2013-10-29	14.25	14.25	14.0	14.15	-0.15	-1.05	419382.0	5900007.8	102
2013-10-28	14.2	14.3	14.2	14.3	0.0	0.0	758862.0	10792900.8	85
2013-10-27	14.25	14.3	14.2	14.3	0.0	0.0	269698.0	3838732.9	56
2013-10-24	14.15	14.35	14.05	14.3	0.05	0.35	793070.0	11259383.9	100
2013-10-23	14.3	14.3	14.2	14.25	-0.15	-1.04	3524700.0	50342132.0	192
2013-10-22	14.25	14.4	14.2	14.4	0.2	1.41	851324.0	12179520.7	171
2013-10-21	14.1	14.25	14.05	14.2	0.1	0.71	670654.0	9484389.4	114
2013-10-20	13.85	14.25	13.85	14.1	0.25	1.81	942930.0	13328694.6	147
2013-10-10	13.75	13.9	13.75	13.85	0.1	0.73	511026.0	7078936.1	124
2013-10-09	13.4	13.8	13.4	13.75	0.25	1.85	1534444.0	20926770.2	232
2013-10-08	13.4	13.5	13.4	13.5	0.15	1.12	1231238.0	16570230.7	161
2013-10-07	13.25	13.5	13.2	13.35	0.3	2.3	1517066.0	20216962.1	286
2013-10-06	13.2	13.2	12.8	13.05	-0.15	-1.14	505730.0	6582920.6	101
2013-10-03	13.2	13.25	13.15	13.2	0.0	0.0	396322.0	5228617.2	81
2013-10-02	13.15	13.25	13.15	13.2	0.05	0.38	233426.0	3075772.5	41
2013-10-01	13.2	13.2	13.15	13.15	0.0	0.0	226028.0	2980115.6	52
2013-09-30	13.1	13.2	13.1	13.15	0.05	0.38	527058.0	6929091.6	79
2013-09-29	13.1	13.1	13.05	13.1	0.05	0.38	162254.0	2120558.5	46
2013-09-26	13.1	13.1	13.0	13.05	0.0	0.0	1507540.0	19670830.6	115
2013-09-25	13.05	13.1	13.0	13.05	0.0	0.0	358854.0	4682887.4	95
2013-09-24	13.15	13.15	13.0	13.05	-0.1	-0.76	636914.0	8323800.5	162
2013-09-19	13.3	13.3	13.05	13.15	-0.1	-0.75	700882.0	9206498.3	167
2013-09-18	13.25	13.3	13.15	13.25	0.1	0.76	368242.0	4866854.3	98
2013-09-17	13.2	13.3	13.1	13.15	-0.15	-1.13	913896.0	12089699.6	186
2013-09-16	13.35	13.35	13.2	13.3	0.0	0.0	319998.0	4244064.3	79
2013-09-15	13.05	13.4	13.05	13.3	0.25	1.92	1321462.0	17507328.9	154
2013-09-12	13.05	13.1	12.85	13.05	-0.05	-0.38	382298.0	4967939.5	96
2013-09-11	13.0	13.1	12.95	13.1	0.15	1.16	667982.0	8682200.8	88
2013-09-10	12.8	13.0	12.8	12.95	0.35	2.78	1955220.0	25357540.0	205
2013-09-09	12.55	12.6	12.5	12.6	-0.05	-0.4	307296.0	3861271.1	74
2013-09-08	12.8	12.8	12.6	12.65	0.05	0.4	376248.0	4793744.4	67
2013-09-05	12.5	12.65	12.5	12.6	-0.05	-0.4	741628.0	9312070.6	90
2013-09-04	12.75	12.75	12.5	12.65	-0.2	-1.56	577866.0	7316677.5	95
2013-09-03	12.9	13.05	12.8	12.85	-0.1	-0.77	1385464.0	17940300.1	116
2013-09-02	12.85	12.95	12.75	12.95	0.2	1.57	442234.0	5673241.5	115
2013-09-01	12.65	12.8	12.65	12.75	0.1	0.79	521056.0	6637885.9	99
2013-08-29	12.55	12.7	12.55	12.65	0.1	0.8	536202.0	6779432.3	106
2013-08-28	12.55	12.65	12.45	12.55	-0.05	-0.4	355786.0	4473010.4	91
2013-08-27	12.9	12.9	12.5	12.6	-0.35	-2.7	1961016.0	24667217.6	250
2013-08-26	13.0	13.1	12.95	12.95	-0.2	-1.52	2302458.0	29910997.6	197
2013-08-25	13.1	13.15	13.1	13.15	0.05	0.38	316974.0	4157407.0	47
2013-08-22	13.1	13.2	13.1	13.1	0.05	0.38	467588.0	6141643.8	74
2013-08-21	13.05	13.2	13.0	13.05	0.05	0.38	1904316.0	24947712.5	167
2013-08-20	13.1	13.1	13.0	13.0	-0.1	-0.76	1676634.0	21879092.0	171
2013-08-19	13.0	13.15	13.0	13.1	0.1	0.77	1295898.0	16961962.7	107
2013-08-18	12.95	13.1	12.9	13.0	0.0	0.0	1445716.0	18802050.4	122
2013-08-15	13.0	13.0	12.95	13.0	0.0	0.0	444790.0	5781050.4	75
2013-08-14	13.0	13.1	12.95	13.0	0.0	0.0	900708.0	11722075.9	104
2013-08-13	12.95	13.25	12.95	13.0	-0.1	-0.76	903640.0	11806402.8	123
2013-08-05	12.65	13.25	12.65	13.1	0.4	3.15	2343546.0	30312045.1	364
2013-08-04	12.5	12.7	12.5	12.7	0.15	1.2	566100.0	7129099.5	82
2013-08-01	12.55	12.6	12.5	12.55	0.0	0.0	537468.0	6733183.2	104
2013-07-31	12.5	12.55	12.45	12.55	0.12	0.97	2087878.0	26102195.4	195
2013-07-30	12.35	12.45	12.35	12.43	0.08	0.65	825064.0	10222519.2	101
2013-07-29	12.35	12.4	12.35	12.35	0.0	0.0	581992.0	7181645.3	95
2013-07-28	12.4	12.5	12.35	12.35	-0.03	-0.24	1151274.0	14283080.3	92
2013-07-25	12.4	12.4	12.35	12.38	0.03	0.24	306928.0	3800364.9	50
2013-07-24	12.4	12.4	12.35	12.35	-0.05	-0.4	194590.0	2411471.8	40
2013-07-23	12.35	12.4	12.35	12.4	0.0	0.0	977632.0	12096074.35	96
2013-07-22	12.3	12.4	12.3	12.4	0.07	0.57	596078.0	7366767.95	57
2013-07-21	12.3	12.35	12.25	12.33	0.03	0.24	1386496.0	17050900.35	94
2013-07-18	12.25	12.3	12.25	12.3	0.02	0.16	123798.0	1517428.05	46
2013-07-17	12.25	12.3	12.25	12.28	0.0	0.0	251374.0	3080523.1	59
2013-07-16	12.3	12.3	12.25	12.28	-0.05	-0.41	475784.0	5832969.85	60
2013-07-15	12.35	12.35	12.25	12.33	-0.02	-0.16	377932.0	4650099.2	79
2013-07-14	12.35	12.4	12.35	12.35	0.0	0.0	252730.0	3120746.35	48
2013-07-11	12.35	12.4	12.35	12.35	0.0	0.0	255700.0	3157985.0	31
2013-07-10	12.4	12.4	12.35	12.35	0.0	0.0	112308.0	1388269.8	34
2013-07-09	12.35	12.4	12.35	12.35	0.0	0.0	431250.0	5326549.55	73
2013-07-08	12.45	12.45	12.25	12.35	-0.05	-0.4	1175738.0	14529160.8	132
2013-07-07	12.5	12.5	12.4	12.4	-0.03	-0.24	943224.0	11737214.3	144
2013-07-04	12.4	12.5	12.4	12.43	0.0	0.0	510126.0	6360058.8	122
2013-07-03	12.45	12.5	12.45	12.43	0.0	0.0	296366.0	3689350.45	53
2013-07-02	12.2	12.5	12.2	12.43	0.23	1.89	944590.0	11689785.65	215
2013-07-01	12.3	12.3	12.1	12.2	-0.25	-2.01	546710.0	6660018.7	159
2013-06-30	12.5	12.5	12.4	12.45	-0.03	-0.24	1010324.0	12562679.35	174
2013-06-26	12.45	12.5	12.45	12.48	-0.02	-0.16	670164.0	8347913.1	107
2013-06-25	12.55	12.55	12.45	12.5	0.02	0.16	283202.0	3532421.4	74
2013-06-24	12.5	12.55	12.45	12.48	-0.02	-0.16	275956.0	3449217.3	56
2013-06-23	12.4	12.6	12.4	12.5	0.17	1.38	677940.0	8475609.4	169
2013-06-22	12.25	12.35	12.25	12.33	-0.02	-0.16	319676.0	3925172.85	67
2013-06-19	12.35	12.4	12.3	12.35	0.05	0.41	440938.0	5430065.55	65
2013-06-18	12.2	12.35	12.2	12.3	0.1	0.82	791218.0	9731180.95	145
2013-06-17	12.1	12.2	12.1	12.2	0.2	1.67	613190.0	7448268.65	130
2013-06-16	12.05	12.15	11.9	12.0	0.0	0.0	937610.0	11233217.85	188
2013-06-15	12.4	12.45	12.0	12.0	-0.5	-4.0	2325604.0	28456933.75	324
2013-06-12	12.45	12.5	12.4	12.5	0.1	0.81	390414.0	4870730.25	107
2013-06-11	12.45	12.5	12.4	12.4	-0.08	-0.64	690382.0	8591520.4	115
2013-06-10	12.5	12.5	12.45	12.48	0.0	0.0	702640.0	8772444.45	122
2013-06-09	12.55	12.65	12.45	12.48	-0.17	-1.34	886806.0	11074647.35	248
2013-06-08	12.45	12.75	12.45	12.65	0.3	2.43	828368.0	10429475.55	175
2013-06-05	12.7	12.7	12.2	12.35	-0.3	-2.37	1222942.0	15111554.9	318
2013-06-04	12.75	12.75	12.5	12.65	-0.15	-1.17	1388878.0	17590811.9	214
2013-06-03	12.45	12.9	12.4	12.8	0.42	3.39	2389700.0	30223820.6	398
2013-06-02	12.15	12.4	12.15	12.38	0.25	2.06	507260.0	6263699.05	128
2013-06-01	11.95	12.25	11.95	12.13	0.08	0.66	522160.0	6328181.0	116
2013-05-29	12.1	12.1	12.05	12.05	0.05	0.42	198014.0	2386883.25	65
2013-05-28	11.85	12.05	11.85	12.0	0.15	1.27	1067354.0	12769255.5	118
2013-05-27	11.8	11.85	11.8	11.85	0.05	0.42	208572.0	2466304.7	45
2013-05-26	11.85	11.85	11.8	11.8	-0.05	-0.42	852718.0	10080103.25	97
2013-05-25	12.0	12.0	11.85	11.85	-0.15	-1.25	876638.0	10298279.3	112
2013-05-22	11.9	12.0	11.85	12.0	0.12	1.01	1312682.0	15589419.5	76
2013-05-21	11.9	11.9	11.85	11.88	0.03	0.25	239928.0	2848075.55	64
2013-05-20	11.9	12.05	11.85	11.85	-0.05	-0.42	969758.0	11533380.25	149
2013-05-19	11.75	11.9	11.7	11.9	0.17	1.45	563458.0	6621720.95	102
2013-05-18	11.7	11.75	11.7	11.73	0.03	0.26	300356.0	3517592.9	61
2013-05-15	11.7	11.7	11.65	11.7	0.0	0.0	561508.0	6557058.45	77
2013-05-14	11.7	11.7	11.7	11.7	0.0	0.0	197652.0	2310185.35	59
2013-05-13	11.7	11.75	11.65	11.7	0.02	0.17	1763106.0	20565801.15	150
2013-05-12	11.7	11.7	11.7	11.68	-0.02	-0.17	248690.0	2903725.75	36
2013-05-11	11.7	11.75	11.65	11.7	0.02	0.17	2167912.0	25179528.45	66
2013-05-08	11.7	11.75	11.7	11.68	-0.02	-0.17	795484.0	9295071.3	71
2013-05-07	11.7	11.7	11.7	11.7	0.02	0.17	131190.0	1533766.1	31
2013-05-06	11.7	11.7	11.65	11.68	0.0	0.0	385122.0	4498489.6	58
2013-05-05	11.65	11.7	11.65	11.68	0.0	0.0	406684.0	4753335.35	45
2013-05-04	11.65	11.7	11.6	11.68	0.03	0.26	411414.0	4793150.9	62
2013-05-01	11.65	11.7	11.6	11.65	0.02	0.17	298348.0	3470161.3	58
2013-04-30	11.7	11.7	11.65	11.63	-0.05	-0.43	490736.0	5725857.5	54
2013-04-29	11.6	11.7	11.6	11.68	0.05	0.43	4646680.0	54096160.25	128
2013-04-28	11.6	11.65	11.55	11.63	0.03	0.26	2167396.0	25180653.95	67
2013-04-27	11.65	11.65	11.6	11.6	0.0	0.0	1016908.0	11811784.6	53
2013-04-24	11.6	11.65	11.6	11.6	0.02	0.17	5288466.0	61470033.25	98
2013-04-23	11.6	11.7	11.55	11.58	0.03	0.26	928958.0	10766388.6	86
2013-04-22	11.55	11.6	11.55	11.55	0.02	0.17	280338.0	3237378.35	55
2013-04-21	11.5	11.55	11.5	11.53	0.03	0.26	353096.0	4069012.4	41
2013-04-20	11.5	11.5	11.5	11.5	0.02	0.17	1331280.0	15308397.0	118
2013-04-17	11.5	11.5	11.5	11.48	0.0	0.0	962252.0	11059454.8	102
2013-04-16	11.5	11.55	11.5	11.48	-0.02	-0.17	1082068.0	12436606.2	141
2013-04-15	11.7	11.7	11.5	11.5	-0.2	-1.71	1729144.0	20055798.7	153
2013-04-14	11.7	11.75	11.7	11.7	-0.03	-0.26	432958.0	5068426.1	73
2013-04-13	11.75	11.75	11.7	11.73	0.0	0.0	892538.0	10478715.35	96
2013-04-10	11.75	11.85	11.75	11.73	-0.02	-0.17	480334.0	5645961.25	119
2013-04-09	11.85	11.85	11.75	11.75	-0.08	-0.68	393374.0	4635223.15	101
2013-04-08	11.75	11.9	11.75	11.83	0.2	1.72	680000.0	8048489.7	171
2013-04-07	11.5	12.0	11.5	11.63	0.15	1.31	320148.0	3716944.7	149
2013-04-06	11.55	11.55	11.5	11.48	-0.05	-0.43	203144.0	2333730.4	52
2013-04-03	11.5	11.55	11.5	11.53	0.03	0.26	282048.0	3249976.0	52
2013-04-02	11.5	11.55	11.5	11.5	0.0	0.0	376162.0	4324039.9	44
2013-04-01	11.45	11.5	11.45	11.5	0.05	0.44	215036.0	2466304.05	49
2013-03-31	11.5	11.55	11.4	11.45	-0.05	-0.43	792010.0	9069877.75	79
2013-03-30	11.5	11.55	11.5	11.5	0.02	0.17	907160.0	10432077.3	96
2013-03-27	11.5	11.5	11.45	11.48	-0.05	-0.43	629070.0	7224473.65	82
2013-03-26	11.5	11.55	11.45	11.53	0.03	0.26	1160944.0	13338888.85	113
2013-03-25	11.45	11.5	11.45	11.5	0.05	0.44	460382.0	5272366.15	77
2013-03-24	11.45	11.45	11.4	11.45	0.02	0.17	415080.0	4745965.65	81
2013-03-23	11.45	11.45	11.4	11.43	-0.02	-0.17	636042.0	7264587.45	92
2013-03-20	11.45	11.45	11.4	11.45	0.02	0.17	304880.0	3479428.1	83
2013-03-19	11.4	11.45	11.4	11.43	0.03	0.26	394720.0	4502350.85	86
2013-03-18	11.45	11.45	11.4	11.4	-0.03	-0.26	362616.0	4130659.7	62
2013-03-17	11.4	11.45	11.4	11.43	0.03	0.26	442180.0	5035591.4	82
2013-03-16	11.4	11.4	11.35	11.4	0.02	0.18	386754.0	4399521.0	89
2013-03-13	11.35	11.4	11.35	11.38	0.03	0.26	353156.0	4012018.55	103
2013-03-12	11.45	11.45	11.35	11.35	-0.35	-2.99	656968.0	7472072.8	201
2013-03-11	11.65	11.7	11.65	11.7	0.07	0.6	879852.0	10261558.7	157
2013-03-10	11.7	11.7	11.6	11.63	-0.05	-0.43	1765312.0	20466642.5	131
2013-03-09	11.65	11.75	11.65	11.68	0.0	0.0	633738.0	7392793.8	114
2013-03-06	11.65	11.7	11.65	11.68	0.03	0.26	252686.0	2943605.7	74
2013-03-05	11.65	11.65	11.6	11.65	0.02	0.17	557030.0	6477308.55	57
2013-03-04	11.65	11.65	11.6	11.63	-0.02	-0.17	574218.0	6665108.4	72
2013-03-03	11.65	11.65	11.65	11.65	0.0	0.0	530972.0	6182615.65	78
2013-03-02	11.65	11.7	11.65	11.65	0.0	0.0	168732.0	1966340.45	48
2013-02-27	11.6	11.65	11.6	11.65	0.05	0.43	366868.0	4260719.1	84
2013-02-26	11.55	11.6	11.55	11.6	0.02	0.17	366294.0	4231004.85	92
2013-02-25	11.6	11.6	11.55	11.58	-0.02	-0.17	1131508.0	13090733.65	131
2013-02-24	11.6	11.65	11.6	11.6	0.0	0.0	796810.0	9239411.65	90
2013-02-23	11.65	11.65	11.6	11.6	-0.05	-0.43	1101092.0	12774896.05	129
2013-02-20	11.65	11.7	11.6	11.65	-0.03	-0.26	1156344.0	13440832.4	103
2013-02-19	11.65	11.7	11.65	11.68	0.03	0.26	739924.0	8618870.3	73
2013-02-18	11.65	11.65	11.65	11.65	0.0	0.0	288530.0	3356279.2	72
2013-02-17	11.7	11.7	11.65	11.65	0.0	0.0	823086.0	9589320.05	83
2013-02-16	11.7	11.7	11.65	11.65	0.02	0.17	354166.0	4130084.55	80
2013-02-13	11.75	11.75	11.6	11.63	-0.12	-1.02	1574728.0	18350568.75	180
2013-02-12	11.8	11.8	11.7	11.75	-0.05	-0.42	263056.0	3087148.95	75
2013-02-11	11.75	11.85	11.65	11.8	0.07	0.6	291788.0	3436107.9	82
2013-02-10	11.75	11.75	11.7	11.73	0.0	0.0	72946.0	854743.25	33
2013-02-09	11.7	11.8	11.7	11.73	-0.07	-0.59	348880.0	4089286.25	81
2013-02-06	11.65	11.8	11.6	11.8	0.17	1.46	870360.0	10159479.25	184
2013-02-05	11.55	11.65	11.55	11.63	0.03	0.26	784916.0	9098434.1	95
2013-02-04	11.6	11.65	11.55	11.6	0.02	0.17	799834.0	9276532.45	59
2013-02-03	11.55	11.6	11.55	11.58	0.0	0.0	1287642.0	14884928.55	117
2013-02-02	11.55	11.6	11.5	11.58	0.08	0.7	2033508.0	23448853.35	137
2013-01-30	11.5	11.55	11.5	11.5	-0.03	-0.26	298268.0	3436390.6	66
2013-01-29	11.5	11.55	11.5	11.53	0.03	0.26	824074.0	9480073.5	75
2013-01-28	11.55	11.55	11.5	11.5	0.0	0.0	648464.0	7458406.5	93
2013-01-27	11.55	11.55	11.5	11.5	-0.03	-0.26	546658.0	6288285.75	62
2013-01-26	11.55	11.55	11.5	11.53	0.0	0.0	719880.0	8284400.1	89
2013-01-23	11.5	11.55	11.5	11.53	0.0	0.0	2149528.0	23676235.0	106
2013-01-22	11.55	11.55	11.5	11.53	-0.02	-0.17	1249044.0	14372227.8	119
2013-01-21	11.6	11.6	11.5	11.55	-0.05	-0.43	1649444.0	19032238.85	128
2013-01-20	11.55	11.65	11.55	11.6	0.05	0.43	845724.0	9803179.35	91
2013-01-19	11.55	11.55	11.55	11.55	0.02	0.17	958940.0	11065634.95	96
2013-01-16	11.55	11.6	11.5	11.53	0.0	0.0	2668644.0	30730611.85	209
2013-01-15	11.6	11.6	11.5	11.53	-0.07	-0.6	1108096.0	12774005.35	132
2013-01-14	11.6	11.6	11.55	11.6	0.0	0.0	665600.0	7698366.25	97
2013-01-13	11.65	11.7	11.6	11.6	-0.08	-0.68	986358.0	11434266.55	143
2013-01-12	11.65	11.7	11.65	11.68	0.03	0.26	974472.0	11373514.95	202
2013-01-09	11.55	11.7	11.55	11.65	0.1	0.87	2307378.0	26805204.2	253
2013-01-08	11.5	11.55	11.5	11.55	0.1	0.87	1527786.0	17583437.25	203
2013-01-07	11.5	11.5	11.45	11.45	-0.03	-0.26	901640.0	10315955.35	122
2013-01-06	11.5	11.5	11.45	11.48	0.0	0.0	1043234.0	11935715.6	162
2013-01-05	11.5	11.55	11.45	11.48	-0.02	-0.17	1659976.0	19069049.95	178
2013-01-02	11.5	11.5	11.45	11.5	0.02	0.17	615212.0	7063636.75	88
2013-01-01	11.5	11.5	11.45	11.48	-0.02	-0.17	583664.0	6710498.25	89
2012-12-31	11.5	11.5	11.45	11.5	0.02	0.17	378056.0	4331128.3	66
2012-12-30	11.45	11.5	11.45	11.48	-0.02	-0.17	560580.0	6428701.75	88
2012-12-29	11.45	11.5	11.45	11.5	0.0	0.0	310168.0	3562411.25	45
2012-12-26	11.55	11.55	11.5	11.5	-0.05	-0.43	1040388.0	11967916.7	91
2012-12-25	11.5	11.55	11.5	11.55	0.05	0.43	298560.0	3437570.3	51
2012-12-24	11.5	11.55	11.5	11.5	0.0	0.0	211294.0	2434094.45	47
2012-12-23	11.55	11.55	11.5	11.5	-0.03	-0.26	584044.0	6727674.9	76
2012-12-22	11.55	11.55	11.5	11.53	0.0	0.0	337724.0	3887372.85	74
2012-12-19	11.5	11.6	11.5	11.53	0.0	0.0	525622.0	6058982.1	119
2012-12-18	11.55	11.65	11.5	11.53	-0.05	-0.43	850720.0	9826578.5	132
2012-12-17	11.5	11.65	11.5	11.58	0.08	0.7	1360692.0	15737483.8	149
2012-12-16	11.45	11.5	11.45	11.5	0.05	0.44	774740.0	8902520.1	104
2012-12-15	11.45	11.5	11.4	11.45	0.05	0.44	1242248.0	14210986.15	102
2012-12-12	11.45	11.45	11.4	11.4	0.0	0.0	170246.0	1943017.65	51
2012-12-11	11.4	11.45	11.4	11.4	-0.03	-0.26	509500.0	5804300.85	71
2012-12-10	11.4	11.45	11.4	11.43	0.03	0.26	276184.0	3145648.55	55
2012-12-09	11.45	11.45	11.4	11.4	-0.03	-0.26	1445490.0	16482826.55	112
2012-12-08	11.45	11.45	11.4	11.43	0.0	0.0	396910.0	4533184.35	82
2012-12-05	11.4	11.45	11.4	11.43	0.0	0.0	641076.0	7312726.5	59
2012-12-04	11.5	11.5	11.4	11.43	-0.05	-0.44	970180.0	11085977.35	110
2012-12-03	11.5	11.5	11.45	11.48	0.03	0.26	460232.0	5267699.9	79
2012-12-02	11.5	11.5	11.45	11.45	-0.05	-0.43	346428.0	3972007.9	61
2012-12-01	11.45	11.5	11.45	11.5	0.0	0.0	439748.0	5046187.75	111
2012-11-28	11.45	11.5	11.45	11.5	0.07	0.61	569154.0	6527331.2	103
2012-11-27	11.5	11.5	11.4	11.43	0.0	0.0	507802.0	5812968.6	87
2012-11-26	11.45	11.45	11.4	11.43	-0.07	-0.61	587348.0	6692869.8	116
2012-11-25	11.4	11.5	11.4	11.5	0.12	1.05	1009596.0	11559010.8	201
2012-11-24	11.4	11.45	11.4	11.38	0.0	0.0	86388.0	984922.2	35
2012-11-21	11.4	11.45	11.35	11.38	-0.02	-0.18	364572.0	4152640.3	68
2012-11-20	11.35	11.45	11.35	11.4	0.05	0.44	146172.0	1666897.85	59
2012-11-19	11.4	11.45	11.35	11.35	-0.05	-0.44	579178.0	6584527.25	104
2012-11-18	11.4	11.45	11.35	11.4	-0.03	-0.26	742442.0	8440593.25	117
2012-11-17	11.4	11.45	11.4	11.43	0.0	0.0	183124.0	2091373.85	45
2012-11-14	11.45	11.45	11.4	11.43	-0.02	-0.17	365478.0	4173330.8	61
2012-11-13	11.45	11.5	11.45	11.45	-0.03	-0.26	45704.0	523468.45	20
2012-11-12	11.5	11.5	11.45	11.48	-0.05	-0.43	609578.0	6976938.7	105
2012-11-11	11.5	11.55	11.5	11.53	-0.02	-0.17	161632.0	1857720.1	48
2012-11-10	11.5	11.55	11.5	11.55	0.0	0.0	934992.0	10757065.95	77
2012-11-07	11.55	11.6	11.55	11.55	0.02	0.17	380038.0	4389000.2	72
2012-11-06	11.5	11.55	11.5	11.53	0.05	0.44	530766.0	6106099.7	83
2012-11-05	11.5	11.5	11.5	11.48	0.0	0.0	90198.0	1035707.85	29
2012-11-04	11.5	11.5	11.45	11.48	0.0	0.0	273954.0	3139195.55	51
2012-11-03	11.45	11.5	11.45	11.48	-0.05	-0.43	48436.0	555366.5	27
2012-10-24	11.4	11.55	11.4	11.53	0.13	1.14	318888.0	3657471.15	56
2012-10-23	11.4	11.45	11.35	11.4	-0.03	-0.26	1328670.0	15146472.9	85
2012-10-22	11.45	11.5	11.4	11.43	-0.02	-0.17	615306.0	7027853.2	75
2012-10-21	11.5	11.5	11.45	11.45	0.0	0.0	229348.0	2629715.5	42
2012-10-20	11.45	11.5	11.45	11.45	-0.05	-0.43	193028.0	2210770.4	36
2012-10-17	11.45	11.5	11.45	11.5	0.05	0.44	543244.0	6236307.7	69
2012-10-16	11.45	11.5	11.45	11.45	0.0	0.0	292476.0	3351236.6	64
2012-10-15	11.4	11.5	11.4	11.45	0.02	0.17	1179340.0	13488506.4	90
2012-10-14	11.35	11.45	11.35	11.43	0.08	0.7	265384.0	3024505.75	76
2012-10-13	11.45	11.5	11.35	11.35	-0.13	-1.13	1066236.0	12154057.8	122
2012-10-10	11.45	11.5	11.4	11.48	0.08	0.7	1627210.0	18663569.8	110
2012-10-09	11.4	11.45	11.4	11.4	0.02	0.18	334178.0	3815247.45	65
2012-10-08	11.4	11.45	11.35	11.38	-0.05	-0.44	892012.0	10133261.55	106
2012-10-07	11.45	11.45	11.4	11.43	0.0	0.0	506090.0	5779376.15	112
2012-10-06	11.5	11.5	11.45	11.43	0.0	0.0	302612.0	3470393.85	72
2012-10-03	11.5	11.5	11.45	11.43	-0.02	-0.17	1823392.0	20880688.4	52
2012-10-02	11.5	11.5	11.45	11.45	0.0	0.0	384630.0	4407929.95	42
2012-10-01	11.45	11.5	11.4	11.45	0.1	0.88	658070.0	7517113.2	129
2012-09-30	11.4	11.4	11.35	11.35	0.0	0.0	214618.0	2436343.15	77
2012-09-29	11.4	11.45	11.35	11.35	-0.03	-0.26	517238.0	5882458.6	125
2012-09-26	11.5	11.5	11.4	11.38	-0.12	-1.04	820730.0	9382378.95	112
2012-09-25	11.5	11.55	11.45	11.5	-0.03	-0.26	1250546.0	14369504.75	145
2012-09-24	11.6	11.65	11.5	11.53	-0.05	-0.43	1108532.0	12773534.1	147
2012-09-22	11.6	11.6	11.55	11.58	0.0	0.0	332294.0	3838943.4	50
2012-09-19	11.6	11.65	11.6	11.58	0.0	0.0	613700.0	7110730.8	66
2012-09-18	11.6	11.65	11.6	11.58	-0.05	-0.43	345096.0	3999912.6	52
2012-09-17	11.6	11.65	11.6	11.63	0.0	0.0	753278.0	8746720.85	98
2012-09-16	11.6	11.65	11.6	11.63	0.0	0.0	836202.0	9719662.25	58
2012-09-15	11.6	11.65	11.6	11.63	0.03	0.26	714284.0	8287179.65	100
2012-09-12	11.55	11.6	11.55	11.6	0.0	0.0	729368.0	8457293.65	67
2012-09-11	11.55	11.6	11.55	11.6	0.02	0.17	1192128.0	13765888.1	108
2012-09-10	11.55	11.6	11.55	11.58	-0.02	-0.17	851498.0	9835573.9	79
2012-09-09	11.6	11.6	11.6	11.6	-0.03	-0.26	405946.0	4702766.85	89
2012-09-08	11.6	11.7	11.6	11.63	0.05	0.43	1069572.0	12440471.65	92
2012-09-05	11.55	11.6	11.55	11.58	0.0	0.0	392416.0	4530642.65	58
2012-09-04	11.6	11.65	11.55	11.58	-0.02	-0.17	359664.0	4164023.65	62
2012-09-03	11.6	11.65	11.55	11.6	0.05	0.43	114176.0	1323048.1	48
2012-09-02	11.6	11.6	11.55	11.55	-0.05	-0.43	1081418.0	12513218.15	88
2012-09-01	11.65	11.65	11.6	11.6	-0.03	-0.26	620752.0	7210606.25	90
2012-08-29	11.6	11.65	11.6	11.63	0.03	0.26	570082.0	6614746.35	61
2012-08-28	11.55	11.7	11.55	11.6	0.07	0.61	741214.0	8612558.7	118
2012-08-27	11.6	11.6	11.55	11.53	-0.05	-0.43	337534.0	3895763.0	79
2012-08-26	11.55	11.6	11.55	11.58	0.05	0.43	2182866.0	25206485.55	144
2012-08-25	11.5	11.6	11.5	11.53	0.03	0.26	797778.0	9190884.2	143
2012-08-15	11.5	11.55	11.45	11.5	0.05	0.44	261606.0	3006823.0	66
2012-08-14	11.5	11.5	11.45	11.45	-0.03	-0.26	12219312.0	127042406.8	74
2012-08-13	11.5	11.55	11.5	11.48	-0.02	-0.17	696206.0	8003949.5	112
2012-08-12	11.45	11.55	11.45	11.5	0.02	0.17	618082.0	7102830.2	82
2012-08-11	11.5	11.5	11.45	11.48	0.0	0.0	2859058.0	32846184.95	175
2012-08-08	11.5	11.5	11.5	11.48	-0.02	-0.17	903974.0	10390213.5	90
2012-08-07	11.5	11.5	11.5	11.5	0.02	0.17	113438.0	1302996.0	35
2012-08-06	11.5	11.5	11.45	11.48	0.0	0.0	200528.0	2300099.05	47
2012-08-05	11.5	11.5	11.5	11.48	0.0	0.0	111774.0	1283847.9	39
2012-08-04	11.5	11.5	11.5	11.48	0.03	0.26	880490.0	10115431.6	160
2012-08-01	11.45	11.5	11.45	11.45	0.0	0.0	531632.0	6084034.3	143
2012-07-31	11.5	11.5	11.45	11.45	-0.03	-0.26	727926.0	8335701.8	144
2012-07-30	11.5	11.5	11.45	11.48	0.0	0.0	1207958.0	13826568.55	122
2012-07-29	11.5	11.5	11.45	11.48	-0.02	-0.17	278398.0	3195836.4	44
2012-07-28	11.5	11.5	11.45	11.5	0.05	0.44	1727318.0	19853758.0	101
2012-07-25	11.4	11.45	11.4	11.45	0.02	0.17	736878.0	8409064.3	100
2012-07-24	11.45	11.45	11.4	11.43	0.0	0.0	168356.0	1922244.65	53
2012-07-23	11.5	11.5	11.35	11.43	0.0	0.0	183886.0	2095214.9	85
2012-07-22	11.45	11.45	11.4	11.43	-0.02	-0.17	240098.0	2746338.25	48
2012-07-21	11.45	11.5	11.45	11.45	0.02	0.17	362308.0	4164769.6	58
2012-07-18	11.4	11.5	11.4	11.43	0.03	0.26	494210.0	5649911.25	67
2012-07-17	11.4	11.45	11.4	11.4	0.0	0.0	284328.0	3244111.35	70
2012-07-16	11.4	11.45	11.4	11.4	0.02	0.18	253744.0	2897208.25	57
2012-07-15	11.4	11.45	11.4	11.38	-0.07	-0.61	430322.0	4903693.8	118
2012-07-14	11.45	11.5	11.4	11.45	-0.2	-1.72	789172.0	9016938.3	165
2012-07-11	11.65	11.7	11.65	11.65	-0.05	-0.43	1066568.0	12425150.2	154
2012-07-10	11.65	11.75	11.6	11.7	0.07	0.6	376350.0	4396851.8	103
2012-07-09	12.0	12.0	11.6	11.63	-0.35	-2.92	2989934.0	35005707.8	413
2012-07-08	12.0	12.0	11.95	11.98	-0.02	-0.17	320032.0	3827375.1	91
2012-07-07	12.1	12.1	11.95	12.0	-0.13	-1.07	806142.0	9656705.45	159
2012-07-04	12.4	12.4	12.15	12.13	-0.3	-2.41	583044.0	7134560.0	175
2012-07-03	11.9	12.5	11.9	12.43	0.65	5.52	1490898.0	18193422.5	409
2012-07-02	11.65	11.85	11.65	11.78	0.03	0.26	650916.0	7644185.5	142
2012-07-01	11.55	11.75	11.5	11.75	0.25	2.17	356108.0	4134760.4	148
2012-06-30	11.5	11.6	11.5	11.5	0.12	1.05	141882.0	1634106.1	50
2012-06-27	11.45	11.5	11.35	11.38	-0.07	-0.61	912674.0	10425733.25	133
2012-06-26	11.45	11.55	11.45	11.45	0.0	0.0	450998.0	5159306.45	76
2012-06-25	11.45	11.5	11.45	11.45	0.0	0.0	212590.0	2434922.0	40
2012-06-24	11.45	11.5	11.45	11.45	-0.05	-0.43	268758.0	3083666.95	61
2012-06-23	11.5	11.5	11.45	11.5	-0.05	-0.43	565234.0	6487648.55	85
2012-06-20	11.55	11.7	11.5	11.55	0.05	0.43	940688.0	10855698.5	143
2012-06-19	11.5	11.65	11.5	11.5	-0.03	-0.26	500228.0	5757023.7	96
2012-06-18	11.55	11.55	11.5	11.53	0.08	0.7	137476.0	1583025.95	47
2012-06-17	11.5	11.5	11.45	11.45	0.0	0.0	51326.0	588989.75	33
2012-06-16	11.5	11.55	11.4	11.45	0.02	0.17	269452.0	3090993.3	96
2012-06-13	11.5	11.6	11.45	11.43	0.0	0.0	641688.0	7365503.8	120
2012-06-12	11.5	11.5	11.4	11.43	-0.02	-0.17	169374.0	1937200.5	54
2012-06-11	11.5	11.55	11.45	11.45	0.02	0.17	482732.0	5551104.85	136
2012-06-10	11.35	11.45	11.35	11.43	0.05	0.44	521956.0	5948614.45	111
2012-06-09	11.45	11.45	11.35	11.38	0.03	0.26	348690.0	3974257.5	87
2012-06-06	11.4	11.5	11.35	11.35	0.0	0.0	698852.0	7987149.2	176
2012-06-05	11.4	11.4	11.35	11.35	-0.03	-0.26	377060.0	4282436.75	80
2012-06-04	11.35	11.4	11.3	11.38	0.03	0.26	868420.0	9868321.05	125
2012-06-03	11.4	11.45	11.35	11.35	-0.1	-0.87	1577502.0	17952083.65	299
2012-06-02	11.45	11.5	11.35	11.45	-0.2	-1.72	1017114.0	11598087.65	220
2012-05-30	11.7	11.7	11.6	11.65	-0.03	-0.26	339278.0	3948657.35	113
2012-05-29	11.75	11.75	11.65	11.68	0.0	0.0	367942.0	4094059.45	73
2012-05-28	11.7	11.7	11.65	11.68	0.03	0.26	734158.0	8573503.95	133
2012-05-27	11.7	11.7	11.65	11.65	-0.05	-0.43	745448.0	8689441.15	118
2012-05-26	11.8	11.8	11.7	11.7	-0.1	-0.85	615370.0	7214843.3	170
2012-05-23	11.9	11.9	11.75	11.8	-0.1	-0.84	1185886.0	13985002.8	150
2012-05-22	11.85	11.95	11.85	11.9	0.1	0.85	665740.0	7913443.4	138
2012-05-21	11.85	11.85	11.75	11.8	-0.03	-0.25	826334.0	9729325.05	173
2012-05-20	11.95	11.95	11.8	11.83	0.0	0.0	527474.0	6232468.25	139
2012-05-19	11.95	11.95	11.85	11.83	-0.17	-1.42	758640.0	9011223.9	136
2012-05-16	11.95	12.0	11.95	12.0	0.0	0.0	576304.0	6889518.5	99
2012-05-15	12.0	12.1	11.95	12.0	-0.08	-0.66	616340.0	7396537.9	96
2012-05-14	12.0	12.1	11.95	12.08	-0.02	-0.17	680902.0	8165734.75	155
2012-05-13	12.25	12.25	12.05	12.1	0.05	0.41	938548.0	11367238.65	164
2012-05-12	12.15	12.15	11.9	12.05	-0.15	-1.23	442278.0	5324107.7	122
2012-05-09	12.25	12.25	12.0	12.2	-0.05	-0.41	859208.0	10376670.15	184
2012-05-08	12.25	12.3	12.15	12.25	0.05	0.41	256180.0	3131358.4	88
2012-05-07	12.25	12.25	12.05	12.2	-0.05	-0.41	608242.0	7396830.9	129
2012-05-06	12.35	12.35	12.25	12.25	-0.05	-0.41	471458.0	5789574.7	102
2012-05-05	12.45	12.45	12.3	12.3	-0.18	-1.44	1307242.0	16122150.85	197
2012-05-02	12.45	12.5	12.45	12.48	0.03	0.24	559558.0	6975653.5	91
2012-05-01	12.5	12.5	12.45	12.45	-0.05	-0.4	874272.0	10904704.75	83
2012-04-30	12.45	12.55	12.4	12.5	0.02	0.16	580840.0	7225542.9	122
2012-04-29	12.55	12.55	12.45	12.48	-0.02	-0.16	773908.0	9658833.9	107
2012-04-28	12.45	12.65	12.45	12.5	0.0	0.0	918610.0	11535655.85	133
2012-04-25	12.45	12.5	12.45	12.5	0.05	0.4	1677702.0	20915078.45	130
2012-04-24	12.45	12.5	12.45	12.45	-0.05	-0.4	1008580.0	12564681.05	135
2012-04-23	12.6	12.6	12.5	12.5	-0.15	-1.19	1588632.0	19917419.3	170
2012-04-22	12.65	12.7	12.6	12.65	0.1	0.8	1321172.0	16750023.1	128
2012-04-21	12.55	12.7	12.55	12.55	0.0	0.0	980910.0	12400786.7	177
2012-04-18	12.6	12.6	12.55	12.55	-0.05	-0.4	501240.0	6309342.8	92
2012-04-17	12.55	12.7	12.5	12.6	0.12	0.96	1313996.0	16573767.9	223
2012-04-16	12.5	12.7	12.45	12.48	0.03	0.24	1512616.0	18960013.7	244
2012-04-15	12.5	12.6	12.45	12.45	0.0	0.0	1836182.0	22961361.15	289
2012-04-14	12.5	12.5	12.4	12.45	-0.05	-0.4	601166.0	7483741.0	133
2012-04-11	12.4	12.5	12.3	12.5	0.07	0.56	1529432.0	18933541.55	237
2012-04-10	12.45	12.5	12.45	12.43	-0.02	-0.16	963268.0	12005167.75	212
2012-04-09	12.5	12.65	12.4	12.45	-0.1	-0.8	1284084.0	16009747.3	298
2012-04-08	12.7	12.85	12.5	12.55	-0.25	-1.95	2054082.0	25978342.3	371
2012-04-07	12.7	12.85	12.7	12.8	0.1	0.79	783574.0	10018808.1	185
2012-04-04	12.8	12.85	12.7	12.7	-0.1	-0.78	829104.0	10585025.9	180
2012-04-03	13.0	13.0	12.8	12.8	-0.05	-0.39	1035890.0	13365769.7	175
2012-04-02	12.95	13.0	12.85	12.85	-0.1	-0.77	469074.0	6014133.0	150
2012-04-01	12.9	13.0	12.8	12.95	0.05	0.39	1433190.0	18543643.3	173
2012-03-31	12.9	12.95	12.85	12.9	0.05	0.39	670296.0	8650344.2	161
2012-03-28	12.85	12.95	12.75	12.85	0.0	0.0	1290850.0	16565421.5	147
2012-03-27	12.85	12.9	12.75	12.85	0.05	0.39	1516768.0	19476308.6	240
2012-03-26	12.85	12.85	12.8	12.8	-0.05	-0.39	2171986.0	27895704.9	201
2012-03-25	12.7	12.85	12.7	12.85	0.15	1.18	1736894.0	22174576.3	209
2012-03-24	12.5	12.75	12.45	12.7	0.15	1.2	2161596.0	27230307.0	291
2012-03-21	12.7	12.7	12.5	12.55	-0.2	-1.57	3920456.0	49346243.3	386
2012-03-20	13.15	13.15	12.65	12.75	-0.5	-3.77	1840852.0	23497978.8	490
2012-03-19	13.45	13.45	13.15	13.25	-0.15	-1.12	2547900.0	33863293.9	347
[truncated: 2,740 more rows]
