# Supplementary material for: Effective short-term forecasts of Saudi stock price trends using technical indicators and large-scale multivariate time series
Source: PeerJ Comput Sci. 2023 Jan 6;9:e1205. doi: 10.7717/peerj-cs.1205 (PMC10280263; doi:10.7717/peerj-cs.1205)
Supplement: Supplemental Information 3 [file peerj-cs-09-1205-s003.zip › TASI Dataset 2021/SAUDI ELECTRICITY_5110.csv]

date	open	high	low	close	change	change_percent	volume_traded	value_traded_SAR	number_trades
2020-03-19	14.72	15.4	14.6	15.1	0.5	3.42	4024609.0	60582758.8	4001
2020-03-18	14.7	14.84	14.6	14.6	-0.06	-0.41	1091955.0	16065844.3	1465
2020-03-17	14.54	14.98	14.52	14.66	-0.14	-0.95	2129946.0	31431340.96	2513
2020-03-16	15.5	15.5	14.8	14.8	-0.72	-4.64	1913728.0	28765934.2	3020
2020-03-15	15.44	15.64	15.42	15.52	0.08	0.52	548974.0	8517881.8	741
2020-03-12	15.4	16.0	15.2	15.44	-0.42	-2.65	1704055.0	26222445.48	2401
2020-03-11	16.28	16.28	15.82	15.86	-0.26	-1.61	1090458.0	17478123.22	1523
2020-03-10	16.2	16.28	15.7	16.12	0.9	5.91	1786605.0	28701516.1	2407
2020-03-09	14.64	15.64	14.64	15.22	-0.98	-6.05	2008835.0	30499864.64	2494
2020-03-08	15.8	16.38	15.72	16.2	-0.46	-2.76	1459646.0	23251541.44	1784
2020-03-05	16.76	16.8	16.54	16.66	0.02	0.12	1861683.0	31030984.72	2131
2020-03-04	16.6	16.76	16.5	16.64	-0.02	-0.12	1733070.0	28777818.0	2214
2020-03-03	16.6	16.8	16.36	16.66	0.5	3.09	1592666.0	26520411.26	4797
2020-03-02	16.42	16.86	16.16	16.16	-0.16	-0.98	2488053.0	41023480.74	2981
2020-03-01	16.6	16.7	16.28	16.32	-0.48	-2.86	1191673.0	19534125.32	1022
2020-02-27	16.9	17.0	16.68	16.8	-0.26	-1.52	2157223.0	36278778.0	2050
2020-02-26	16.5	17.06	16.3	17.06	0.44	2.65	1990242.0	33465579.86	2661
2020-02-25	16.1	16.94	16.1	16.62	0.22	1.34	2246061.0	37036862.24	3021
2020-02-24	17.04	17.04	16.4	16.4	-0.68	-3.98	3917830.0	64957730.88	4961
2020-02-23	17.42	17.46	17.08	17.08	-0.38	-2.18	2336323.0	40282018.08	2598
2020-02-20	17.4	17.6	17.36	17.46	0.06	0.34	3508202.0	61169487.1	2639
2020-02-19	17.32	17.54	17.28	17.4	0.08	0.46	2837607.0	49317722.38	2240
2020-02-18	17.44	17.6	17.3	17.32	-0.16	-0.92	1192343.0	20784043.0	1544
2020-02-17	17.7	17.7	17.36	17.48	-0.22	-1.24	1426377.0	25004663.26	1612
2020-02-16	18.2	18.2	17.7	17.7	-0.48	-2.64	505163.0	9069861.54	707
2020-02-13	18.32	18.38	18.1	18.18	-0.24	-1.3	739221.0	13471949.02	1320
2020-02-12	18.52	18.66	18.4	18.42	-0.08	-0.43	1012010.0	18750000.18	1609
2020-02-11	19.3	19.3	18.48	18.5	-0.8	-4.15	1033347.0	19371920.32	1978
2020-02-10	19.84	19.84	19.08	19.3	-0.36	-1.83	903437.0	17545107.42	1155
2020-02-09	19.98	19.98	19.66	19.66	-0.24	-1.21	158289.0	3127496.28	308
2020-02-06	19.6	19.9	19.6	19.9	0.24	1.22	603391.0	11883393.86	729
2020-02-05	19.8	19.86	19.66	19.66	-0.14	-0.71	371797.0	7346631.46	533
2020-02-04	19.76	19.92	19.68	19.8	0.14	0.71	574115.0	11394270.6	1443
2020-02-03	19.8	19.84	19.66	19.66	-0.1	-0.51	457188.0	9022195.58	1241
2020-02-02	19.7	19.78	19.58	19.76	-0.08	-0.4	332191.0	6528947.94	436
2020-01-30	19.88	19.94	19.84	19.84	-0.04	-0.2	528525.0	10509266.56	862
2020-01-29	20.0	20.22	19.7	19.88	0.18	0.91	1524015.0	30474561.9	1940
2020-01-28	19.7	19.8	19.62	19.7	0.0	0.0	477743.0	9421884.52	840
2020-01-27	19.9	19.9	19.7	19.7	-0.16	-0.81	482214.0	9543425.78	958
2020-01-26	20.0	20.0	19.84	19.86	-0.1	-0.5	434278.0	8641835.66	605
2020-01-23	19.98	20.08	19.96	19.96	-0.04	-0.2	764687.0	15289012.8	1030
2020-01-22	20.1	20.2	20.0	20.0	-0.1	-0.5	537384.0	10795778.22	668
2020-01-21	20.24	20.24	20.1	20.1	-0.16	-0.79	308936.0	6232129.38	558
2020-01-20	20.34	20.4	20.2	20.26	-0.16	-0.78	498318.0	10099425.1	854
2020-01-19	20.4	20.46	20.28	20.42	0.12	0.59	318748.0	6495755.7	1514
2020-01-16	20.14	20.44	20.14	20.3	0.16	0.79	559647.0	11365610.14	1454
2020-01-15	20.3	20.42	20.14	20.14	-0.16	-0.79	432580.0	8756165.08	686
2020-01-14	20.38	20.42	20.2	20.3	-0.08	-0.39	543454.0	11056950.12	854
2020-01-13	20.02	20.4	19.92	20.38	0.34	1.7	1281989.0	25921099.76	1347
2020-01-12	19.92	20.12	19.92	20.04	0.06	0.3	200722.0	4019117.34	333
2020-01-09	19.96	20.12	19.84	19.98	0.22	1.11	579502.0	11586682.0	597
2020-01-08	19.7	20.0	19.66	19.76	-0.2	-1.0	813559.0	16098780.9	619
2020-01-07	20.18	20.24	19.88	19.96	-0.24	-1.19	515860.0	10375206.68	614
2020-01-06	19.9	20.2	19.9	20.2	0.3	1.51	755086.0	15163317.72	1170
2020-01-05	20.08	20.2	19.88	19.9	-0.32	-1.58	515673.0	10306146.48	674
2020-01-02	20.22	20.26	20.14	20.22	0.0	0.0	465746.0	9409941.1	554
2020-01-01	20.24	20.3	20.18	20.22	0.0	0.0	158548.0	3209230.28	254
2019-12-31	20.18	20.22	20.14	20.22	0.0	0.0	536974.0	10845415.52	847
2019-12-30	20.36	20.44	20.22	20.22	-0.18	-0.88	508663.0	10342339.18	700
2019-12-29	20.32	20.5	20.32	20.4	0.0	0.0	361555.0	7375644.1	446
2019-12-26	20.5	20.56	20.4	20.4	-0.04	-0.2	398149.0	8138081.94	345
2019-12-25	20.68	20.7	20.44	20.44	-0.34	-1.64	294806.0	6057779.02	370
2019-12-24	20.84	20.86	20.64	20.78	-0.08	-0.38	467806.0	9709264.52	547
2019-12-23	20.5	20.86	20.4	20.86	0.42	2.05	1323727.0	27335551.96	804
2019-12-22	20.52	20.52	20.38	20.44	-0.08	-0.39	238956.0	4884879.38	263
2019-12-19	20.44	20.52	20.44	20.52	0.08	0.39	1468201.0	30111489.18	722
2019-12-18	20.46	20.46	20.2	20.44	0.02	0.1	672615.0	13691220.92	805
2019-12-17	20.02	20.42	20.0	20.42	0.48	2.41	1765160.0	35784312.78	1135
2019-12-16	20.04	20.32	19.94	19.94	-0.1	-0.5	977845.0	19652504.56	1232
2019-12-15	20.14	20.14	20.0	20.04	0.04	0.2	285658.0	5725106.0	372
2019-12-12	20.14	20.18	20.0	20.0	-0.08	-0.4	1372362.0	27504560.54	1233
2019-12-11	20.16	20.5	20.08	20.08	-0.12	-0.59	672188.0	13593764.06	828
2019-12-10	20.3	20.38	20.2	20.2	0.04	0.2	408576.0	8280752.16	598
2019-12-09	20.32	20.54	20.16	20.16	-0.32	-1.56	818872.0	16665955.72	551
2019-12-08	20.2	20.52	20.2	20.48	0.1	0.49	280753.0	5744613.8	286
2019-12-05	20.2	20.38	20.14	20.38	0.1	0.49	334847.0	6794941.28	397
2019-12-04	20.38	20.38	20.12	20.28	-0.22	-1.07	473747.0	9583625.92	599
2019-12-03	19.96	20.58	19.96	20.5	0.54	2.71	923177.0	18815958.28	1097
2019-12-02	20.1	20.2	19.92	19.96	-0.32	-1.58	616986.0	12350644.6	574
2019-12-01	20.16	20.28	20.08	20.28	0.0	0.0	120690.0	2432938.84	193
2019-11-28	20.28	20.48	19.84	20.28	0.08	0.4	1091006.0	21864563.66	2788
2019-11-27	20.44	20.62	20.16	20.2	-0.24	-1.17	521346.0	10618582.84	1499
2019-11-26	20.74	20.82	20.34	20.44	-0.1	-0.49	4010129.0	82097221.88	1564
2019-11-25	20.7	20.88	20.54	20.54	-0.16	-0.77	640817.0	13323096.0	765
2019-11-24	20.74	20.74	20.7	20.7	-0.04	-0.19	111388.0	2308681.82	127
2019-11-21	20.72	20.84	20.72	20.74	-0.16	-0.77	417772.0	8677039.72	464
2019-11-20	20.78	20.9	20.76	20.9	0.02	0.1	346532.0	7228426.64	461
2019-11-19	20.68	20.88	20.68	20.88	0.22	1.06	622258.0	12951264.32	534
2019-11-18	20.78	20.82	20.66	20.66	-0.12	-0.58	732303.0	15187376.1	899
2019-11-17	20.68	20.9	20.66	20.78	-0.12	-0.57	358548.0	7445900.74	347
2019-11-14	20.68	20.9	20.68	20.9	0.06	0.29	1051409.0	21917767.54	757
2019-11-13	20.76	20.84	20.6	20.84	0.06	0.29	607704.0	12617399.8	613
2019-11-12	20.56	20.8	20.54	20.78	0.18	0.87	1774914.0	36601646.96	1108
2019-11-11	20.56	20.62	20.54	20.6	-0.1	-0.48	488633.0	10061579.8	417
2019-11-10	20.9	20.9	20.5	20.7	-0.2	-0.96	333285.0	6910430.78	341
2019-11-07	20.9	20.9	20.82	20.9	0.0	0.0	447652.0	9345626.72	381
2019-11-06	20.9	20.94	20.8	20.9	-0.04	-0.19	428218.0	8946440.8	584
2019-11-05	20.48	20.94	20.46	20.94	0.22	1.06	956113.0	19819766.54	1417
2019-11-04	20.3	20.72	20.28	20.72	0.32	1.57	540594.0	11099719.98	550
2019-11-03	20.5	20.52	20.4	20.4	-0.38	-1.83	386212.0	7899737.82	313
2019-10-31	20.32	20.78	20.32	20.78	0.08	0.39	791380.0	16365499.4	635
2019-10-30	20.5	20.7	20.34	20.7	0.0	0.0	597986.0	12299842.38	486
2019-10-29	20.6	20.74	19.96	20.7	-0.1	-0.48	1459783.0	29657090.2	1031
2019-10-28	20.8	20.8	20.62	20.8	-0.04	-0.19	304004.0	6294965.94	620
2019-10-27	20.9	20.96	20.76	20.84	0.08	0.39	253243.0	5283202.96	294
2019-10-24	20.52	20.78	20.52	20.76	0.0	0.0	724981.0	15024563.68	699
2019-10-23	20.78	20.78	20.44	20.76	0.18	0.87	530121.0	10952002.62	674
2019-10-22	20.28	20.7	20.0	20.58	0.32	1.58	761735.0	15488357.92	885
2019-10-21	20.1	20.26	19.84	20.26	0.14	0.7	611383.0	12316946.22	417
2019-10-20	19.8	20.12	19.62	20.12	0.58	2.97	464883.0	9251953.7	476
2019-10-17	19.5	19.54	19.2	19.54	0.0	0.0	845206.0	16415446.64	744
2019-10-16	19.7	19.86	19.08	19.54	-0.34	-1.71	1012595.0	19711913.56	903
2019-10-15	20.24	20.26	19.76	19.88	-0.54	-2.64	672779.0	13433483.78	2042
2019-10-14	20.22	20.46	20.22	20.42	0.1	0.49	3428978.0	69822008.66	671
2019-10-13	20.36	20.5	20.3	20.32	-0.18	-0.88	387791.0	7888748.66	268
2019-10-10	20.22	20.5	20.14	20.5	0.14	0.69	947143.0	19171774.7	937
2019-10-09	20.56	20.56	20.2	20.36	-0.06	-0.29	656132.0	13354342.66	548
2019-10-08	20.3	20.5	20.22	20.42	0.14	0.69	774249.0	15746007.5	597
2019-10-07	20.1	20.6	20.1	20.28	-0.26	-1.27	2069520.0	41980267.82	1234
2019-10-06	20.6	20.88	20.54	20.54	-0.18	-0.87	410577.0	8504781.28	388
2019-10-03	20.78	20.8	20.7	20.72	-0.08	-0.38	681455.0	14123342.16	552
2019-10-02	21.02	21.02	20.78	20.8	-0.14	-0.67	1104415.0	22993128.6	1304
2019-10-01	21.22	21.44	20.94	20.94	-0.36	-1.69	896822.0	18967171.76	1013
2019-09-30	20.92	21.4	20.92	21.3	0.38	1.82	2503286.0	53037354.26	3318
2019-09-29	20.94	21.0	20.88	20.92	-0.08	-0.38	603195.0	12619265.0	433
2019-09-26	20.84	21.04	20.74	21.0	0.1	0.48	1507314.0	31490994.14	1857
2019-09-25	20.8	20.9	20.68	20.9	0.1	0.48	1375698.0	28557201.98	1448
2019-09-24	20.8	20.98	20.68	20.8	-0.08	-0.38	1772999.0	36844102.94	1723
2019-09-22	20.8	20.9	20.78	20.88	-0.12	-0.57	346623.0	7217316.94	249
2019-09-19	20.72	21.0	20.68	21.0	0.24	1.16	4872445.0	102141724.68	1407
2019-09-18	20.2	20.76	20.18	20.76	0.58	2.87	736856.0	15090732.66	655
2019-09-17	20.42	20.5	20.08	20.18	-0.3	-1.46	930997.0	18859698.3	692
2019-09-16	20.4	20.64	20.34	20.48	0.08	0.39	1736507.0	35510607.78	1034
2019-09-15	20.78	20.78	20.04	20.4	-0.48	-2.3	517051.0	10601909.12	381
2019-09-12	20.62	20.94	20.52	20.88	0.02	0.1	627141.0	13072041.76	771
2019-09-11	20.8	20.88	20.0	20.86	-0.14	-0.67	1193167.0	24491430.92	1205
2019-09-10	21.0	21.0	20.8	21.0	0.0	0.0	741189.0	15517082.26	704
2019-09-09	20.88	21.0	20.5	21.0	0.2	0.96	898708.0	18641166.8	676
2019-09-08	21.1	21.1	20.68	20.8	-0.3	-1.42	511846.0	10645981.84	464
2019-09-05	21.0	21.14	20.9	21.1	-0.02	-0.09	1589592.0	33471558.64	1329
2019-09-04	20.78	21.12	20.78	21.12	0.4	1.93	1594465.0	33375894.06	1383
2019-09-03	20.8	20.96	20.72	20.72	0.06	0.29	1069431.0	22287036.94	1475
2019-09-02	20.4	20.66	20.2	20.66	0.18	0.88	675013.0	13817304.14	891
2019-09-01	20.5	20.5	20.4	20.48	-0.02	-0.1	568455.0	11627577.34	683
2019-08-29	20.94	20.96	20.36	20.5	-0.48	-2.29	2120123.0	43689742.32	1901
2019-08-28	21.5	21.5	20.82	20.98	-0.62	-2.87	4330919.0	91410250.18	2682
2019-08-27	20.52	21.6	20.42	21.6	1.08	5.26	33566174.0	719497094.56	6653
2019-08-26	19.98	20.52	19.98	20.52	0.56	2.81	1724667.0	35008720.3	1627
2019-08-25	20.2	20.2	19.9	19.96	-0.38	-1.87	778453.0	15576329.4	614
2019-08-22	19.98	20.34	19.82	20.34	0.44	2.21	1461700.0	29336385.08	1474
2019-08-21	21.0	21.14	19.8	19.9	-1.1	-5.24	2605064.0	52982674.02	2032
2019-08-20	20.64	21.0	20.64	21.0	0.34	1.65	1689502.0	35387550.68	1600
2019-08-19	20.5	20.94	20.44	20.66	0.16	0.78	1751794.0	36288692.26	3278
2019-08-18	20.24	20.5	19.92	20.5	0.5	2.5	1312837.0	26720839.04	1009
2019-08-08	19.76	20.28	19.76	20.0	0.3	1.52	1532924.0	30783870.02	1259
2019-08-07	19.36	20.16	19.36	19.7	0.34	1.76	821046.0	16306752.4	911
2019-08-06	19.48	19.5	19.28	19.36	-0.22	-1.12	700386.0	13565802.94	1323
2019-08-05	19.48	19.74	19.26	19.58	0.22	1.14	1084531.0	21119796.48	2013
2019-08-04	19.58	19.58	19.16	19.36	-0.22	-1.12	543080.0	10486376.04	627
2019-08-01	19.56	19.7	19.52	19.58	0.02	0.1	668303.0	13080320.16	1483
2019-07-31	19.6	19.72	19.5	19.56	0.04	0.2	799115.0	15617408.38	1093
2019-07-30	19.7	19.78	19.5	19.52	-0.22	-1.11	608263.0	11952762.84	693
2019-07-29	20.02	20.1	19.64	19.74	-0.28	-1.4	966583.0	19195560.06	1804
2019-07-28	19.6	20.16	19.6	20.02	-0.48	-2.34	1793005.0	35783923.42	985
2019-07-25	20.0	20.8	19.96	20.5	0.6	3.02	3596598.0	73636858.16	1513
2019-07-24	19.4	20.08	19.08	19.9	0.4	2.05	1802802.0	35222918.44	1343
2019-07-23	20.2	20.2	19.5	19.5	-0.7	-3.47	1280936.0	25474732.02	1008
2019-07-22	20.28	20.44	20.2	20.2	-0.1	-0.49	1164404.0	23707177.72	1034
2019-07-21	20.7	20.84	20.28	20.3	-0.36	-1.74	1010262.0	20682467.84	805
2019-07-18	20.36	20.96	20.36	20.66	0.32	1.57	2313818.0	47879720.66	1507
2019-07-17	20.08	20.38	20.06	20.34	0.32	1.6	2344160.0	47530041.72	1129
2019-07-16	19.94	20.1	19.92	20.02	0.16	0.81	2355645.0	47101578.16	1089
2019-07-15	19.66	19.86	19.34	19.86	0.12	0.61	2332134.0	45914324.36	1015
2019-07-14	19.64	20.2	19.64	19.74	0.06	0.3	2051854.0	40868000.78	1367
2019-07-11	18.84	19.98	18.84	19.68	0.7	3.69	3174834.0	62282746.34	2163
2019-07-10	18.86	18.98	18.86	18.98	0.0	0.0	483522.0	9156224.62	372
2019-07-09	18.62	18.98	18.62	18.98	0.26	1.39	826451.0	15620831.14	670
2019-07-08	18.02	18.72	18.02	18.72	0.58	3.2	1435655.0	26535757.14	1023
2019-07-07	18.14	18.16	18.06	18.14	-0.08	-0.44	288403.0	5220550.36	308
2019-07-04	18.22	18.26	18.02	18.22	-0.06	-0.33	619682.0	11243218.3	679
2019-07-03	18.34	18.4	18.2	18.28	-0.12	-0.65	907150.0	16591030.34	556
2019-07-02	18.48	18.48	18.3	18.4	0.0	0.0	823017.0	15146637.76	645
2019-07-01	18.52	18.7	18.4	18.4	-0.16	-0.86	1287296.0	23813520.14	778
2019-06-30	18.74	18.88	18.54	18.56	-0.14	-0.75	742582.0	13912755.82	604
2019-06-27	18.9	19.0	18.58	18.7	-0.18	-0.95	2303819.0	43352840.22	1667
2019-06-26	18.3	19.0	18.24	18.88	0.5	2.72	4631552.0	86309924.68	1719
2019-06-25	17.8	18.38	17.74	18.38	0.6	3.37	4159674.0	75187686.48	1474
2019-06-24	17.5	17.78	17.42	17.78	0.18	1.02	1624822.0	28549426.5	713
2019-06-23	17.7	17.88	17.42	17.6	-0.24	-1.35	881944.0	15582775.22	620
2019-06-20	17.7	17.92	17.4	17.84	0.14	0.79	10232664.0	181787659.84	1808
2019-06-19	17.52	17.78	17.42	17.7	0.2	1.14	3243459.0	57246240.94	1130
2019-06-18	17.38	17.62	17.3	17.5	0.18	1.04	4062612.0	70788012.6	1339
2019-06-17	17.0	17.46	17.0	17.32	0.32	1.88	5391158.0	93021667.12	1842
2019-06-16	17.0	17.08	16.82	17.0	0.0	0.0	1270855.0	21563907.66	420
2019-06-13	17.0	17.0	16.86	17.0	-0.1	-0.58	1431112.0	24259525.62	1188
2019-06-12	16.92	17.1	16.92	17.1	0.0	0.0	2961908.0	50364488.38	1656
2019-06-11	16.84	17.1	16.82	17.1	0.16	0.94	3988016.0	67723634.8	2127
2019-06-10	16.22	16.94	16.22	16.94	0.7	4.31	3191581.0	53255919.52	1932
2019-06-09	16.04	16.26	16.04	16.24	0.14	0.87	1569056.0	25379753.22	1198
2019-05-30	16.02	16.12	15.94	16.1	0.1	0.63	1874931.0	30044728.34	1156
2019-05-29	16.86	17.08	16.0	16.0	-1.08	-6.32	4574984.0	74173753.66	2097
2019-05-28	16.04	17.08	16.04	17.08	0.94	5.82	33867841.0	573485513.54	4843
2019-05-27	15.94	16.14	15.92	16.14	0.26	1.64	2461878.0	39530021.58	1203
2019-05-26	16.0	16.04	15.88	15.88	-0.22	-1.37	1297327.0	20668249.96	521
2019-05-23	15.92	16.12	15.9	16.1	0.2	1.26	2565483.0	41128019.06	931
2019-05-22	15.96	16.2	15.88	15.9	0.04	0.25	2447620.0	39182220.34	1106
2019-05-21	15.98	16.0	15.82	15.86	-0.12	-0.75	1514250.0	24078905.34	848
2019-05-20	15.8	15.98	15.78	15.98	0.18	1.14	2416193.0	38382442.76	1117
2019-05-19	16.0	16.0	15.8	15.8	-0.26	-1.62	816874.0	12977658.8	461
2019-05-16	15.88	16.06	15.78	16.06	0.3	1.9	1947381.0	31061093.42	1155
2019-05-15	15.8	16.02	15.76	15.76	0.04	0.25	2853045.0	45467403.26	1210
2019-05-14	15.78	16.0	15.56	15.72	-0.2	-1.26	2729255.0	43175073.86	1451
2019-05-13	15.86	15.92	15.7	15.92	0.06	0.38	2633713.0	41676512.2	991
2019-05-12	16.14	16.14	15.76	15.86	-0.28	-1.73	1375288.0	21781154.24	754
2019-05-09	15.96	16.16	15.88	16.14	0.18	1.13	2628965.0	42145710.88	1365
2019-05-08	15.86	15.96	15.8	15.96	0.02	0.13	1720561.0	27328036.22	1039
2019-05-07	15.8	15.96	15.74	15.94	0.12	0.76	1734672.0	27494654.68	956
2019-05-06	15.78	15.82	15.5	15.82	0.02	0.13	2147613.0	33578809.12	1267
2019-05-05	16.08	16.1	15.78	15.8	-0.3	-1.86	1983009.0	31501519.1	1375
2019-05-02	16.24	16.24	16.0	16.1	-0.2	-1.23	3863578.0	62136758.58	2110
2019-05-01	16.46	16.48	16.2	16.3	-0.66	-3.89	4642707.0	75600933.08	2100
2019-04-30	16.92	17.04	16.88	16.96	0.02	0.12	7528875.0	127645578.32	2073
2019-04-29	16.98	16.98	16.82	16.94	-0.04	-0.24	2135978.0	36102448.32	1013
2019-04-28	17.0	17.06	16.9	16.98	0.0	0.0	1856169.0	31488123.04	693
2019-04-25	17.0	17.06	16.84	16.98	0.0	0.0	2470379.0	41885054.7	1280
2019-04-24	16.84	17.08	16.8	16.98	0.2	1.19	5406407.0	91699802.76	2291
2019-04-23	16.58	16.84	16.58	16.78	0.22	1.33	4787524.0	80062420.02	2045
2019-04-22	16.4	16.6	16.38	16.56	0.16	0.98	4196239.0	69312558.62	1326
2019-04-21	16.5	16.54	16.4	16.4	-0.06	-0.36	6004655.0	98817877.64	1530
2019-04-18	16.52	16.52	16.46	16.46	-0.04	-0.24	6024127.0	99376085.24	1179
2019-04-17	16.54	16.56	16.48	16.5	0.0	0.0	7106864.0	117355259.7	1601
2019-04-16	16.5	16.54	16.46	16.5	0.0	0.0	3175205.0	52406201.78	1180
2019-04-15	16.52	16.54	16.48	16.5	-0.02	-0.12	2636927.0	43516889.3	1083
2019-04-14	16.52	16.56	16.48	16.52	0.02	0.12	1282287.0	21179174.02	604
2019-04-11	16.54	16.6	16.48	16.5	-0.04	-0.24	2072773.0	34242927.7	820
2019-04-10	16.56	16.64	16.48	16.54	-0.02	-0.12	3108078.0	51485287.14	1361
2019-04-09	16.58	16.64	16.52	16.56	-0.02	-0.12	2525866.0	41846917.74	1271
2019-04-08	16.5	16.58	16.46	16.58	0.12	0.73	1915433.0	31658009.38	997
2019-04-07	16.54	16.6	16.44	16.46	-0.04	-0.24	2920622.0	48274996.06	1186
2019-04-04	16.42	16.58	16.36	16.5	0.12	0.73	3398242.0	55917804.98	1456
2019-04-03	16.38	16.6	16.32	16.38	0.08	0.49	2695224.0	44409207.72	1481
2019-04-02	16.46	16.46	16.3	16.3	-0.14	-0.85	2439432.0	39925487.26	1159
2019-04-01	16.5	16.5	16.38	16.44	-0.06	-0.36	2413307.0	39636886.86	999
2019-03-31	16.52	16.54	16.48	16.5	0.0	0.0	554239.0	9149799.48	339
2019-03-28	16.56	16.56	16.42	16.5	-0.1	-0.6	2579354.0	42557291.98	1462
2019-03-27	16.6	16.62	16.52	16.6	0.0	0.0	812729.0	13463728.48	922
2019-03-26	16.56	16.64	16.54	16.6	0.02	0.12	669035.0	11092789.26	636
2019-03-25	16.56	16.6	16.52	16.58	0.02	0.12	740517.0	12262063.22	600
2019-03-24	16.66	16.66	16.5	16.56	-0.1	-0.6	1033205.0	17098332.18	753
2019-03-21	16.7	16.76	16.64	16.66	-0.08	-0.48	1254534.0	20943753.9	737
2019-03-20	16.6	16.74	16.6	16.74	0.04	0.24	1680661.0	28065880.3	669
2019-03-19	16.78	16.78	16.66	16.7	-0.1	-0.6	752481.0	12573103.06	855
2019-03-18	16.72	16.8	16.58	16.8	0.1	0.6	1474124.0	24543904.92	866
2019-03-17	16.7	16.8	16.7	16.7	0.0	0.0	1770067.0	29595495.32	435
2019-03-14	16.6	16.78	16.6	16.7	-0.04	-0.24	3482292.0	58181287.12	1604
2019-03-13	16.4	16.76	16.32	16.74	0.42	2.57	2179779.0	35978850.0	1189
2019-03-12	16.28	16.32	16.18	16.32	0.14	0.87	950878.0	15460288.62	613
2019-03-11	16.4	16.46	16.18	16.18	-0.2	-1.22	922502.0	15079295.7	826
2019-03-10	16.48	16.5	16.38	16.38	-0.1	-0.61	381746.0	6272390.08	342
2019-03-07	16.44	16.48	16.36	16.48	0.0	0.0	593012.0	9739767.82	473
2019-03-06	16.48	16.52	16.4	16.48	0.0	0.0	653328.0	10755285.26	511
2019-03-05	16.46	16.48	16.36	16.48	0.0	0.0	725577.0	11916426.1	640
2019-03-04	16.52	16.52	16.32	16.48	0.0	0.0	1222834.0	20089221.16	770
2019-03-03	16.52	16.52	16.46	16.48	-0.04	-0.24	742736.0	12248316.66	394
2019-02-28	16.6	16.62	16.42	16.52	-0.1	-0.6	1972367.0	32264940.8	742
2019-02-27	16.54	16.66	16.48	16.62	0.02	0.12	928232.0	15353942.38	538
2019-02-26	16.6	16.66	16.5	16.6	0.04	0.24	713311.0	11812130.26	495
2019-02-25	16.66	16.7	16.54	16.56	-0.18	-1.08	832087.0	13831631.86	442
2019-02-24	16.7	16.74	16.66	16.74	0.0	0.0	435106.0	7268764.64	244
2019-02-21	16.78	16.78	16.64	16.74	-0.06	-0.36	581707.0	9700511.78	403
2019-02-20	16.7	16.8	16.66	16.8	0.16	0.96	370975.0	6201786.52	480
2019-02-19	16.76	16.76	16.64	16.64	-0.12	-0.72	574279.0	9583573.06	420
2019-02-18	16.74	16.76	16.68	16.76	0.08	0.48	585896.0	9791276.46	373
2019-02-17	16.72	16.78	16.64	16.68	-0.12	-0.71	643524.0	10734513.9	383
2019-02-14	16.84	16.86	16.66	16.8	-0.02	-0.12	767849.0	12856633.22	532
2019-02-13	16.7	16.88	16.62	16.82	0.14	0.84	816781.0	13695532.72	617
2019-02-12	16.7	16.76	16.56	16.68	0.02	0.12	1245179.0	20755433.7	621
2019-02-11	16.7	16.74	16.6	16.66	-0.08	-0.48	937778.0	15639867.72	496
2019-02-10	16.7	16.78	16.62	16.74	-0.02	-0.12	753586.0	12567719.36	499
2019-02-07	16.94	16.94	16.7	16.76	-0.18	-1.06	1356058.0	22777466.84	780
2019-02-06	16.2	17.18	16.2	16.94	-0.42	-2.42	3612447.0	60475798.46	1909
2019-02-05	16.6	17.36	16.6	17.36	0.8	4.83	1732367.0	29439750.46	1366
2019-02-04	16.84	16.9	16.52	16.56	-0.4	-2.36	2382721.0	39669333.38	1243
2019-02-03	17.3	17.56	16.88	16.96	-0.44	-2.53	2921870.0	50386878.72	1101
2019-01-31	17.14	17.52	17.12	17.4	0.26	1.52	2587295.0	45015768.92	1413
2019-01-30	16.68	17.16	16.6	17.14	0.44	2.63	3180842.0	54067099.16	1602
2019-01-29	16.9	16.94	16.36	16.7	-0.2	-1.18	2885579.0	47797288.98	1614
2019-01-28	16.16	17.18	16.16	16.9	0.76	4.71	7234261.0	121471554.24	3041
2019-01-27	15.7	16.16	15.7	16.14	0.38	2.41	2919468.0	46547899.08	1022
2019-01-24	15.84	15.84	15.7	15.76	-0.06	-0.38	939321.0	14806510.02	530
2019-01-23	15.72	15.84	15.62	15.82	0.1	0.64	1155473.0	18158577.86	700
2019-01-22	15.52	15.8	15.52	15.72	-0.02	-0.13	1563974.0	24536655.84	727
2019-01-21	15.78	15.78	15.4	15.74	-0.04	-0.25	1125649.0	17619721.98	689
2019-01-20	15.94	15.96	15.7	15.78	-0.08	-0.5	844448.0	13358269.52	546
2019-01-17	15.94	15.98	15.8	15.86	-0.12	-0.75	1503352.0	23881001.7	853
2019-01-16	15.9	15.98	15.72	15.98	0.1	0.63	1857972.0	29465243.8	1049
2019-01-15	15.24	15.88	15.22	15.88	0.64	4.2	5204323.0	80426729.68	2014
2019-01-14	15.26	15.3	15.14	15.24	-0.02	-0.13	1628462.0	24783006.0	867
2019-01-13	15.08	15.28	15.0	15.26	0.2	1.33	2567467.0	38954768.78	1246
2019-01-10	15.14	15.16	14.98	15.06	-0.06	-0.4	3000111.0	45152605.74	1434
2019-01-09	15.16	15.18	15.1	15.12	0.02	0.13	1537766.0	23283426.34	823
2019-01-08	15.04	15.12	15.0	15.1	0.06	0.4	1442871.0	21720395.52	674
2019-01-07	15.22	15.22	14.98	15.04	-0.14	-0.92	2985173.0	44971436.16	1328
2019-01-06	15.26	15.26	15.12	15.18	-0.06	-0.39	969619.0	14719393.3	566
2019-01-03	15.14	15.26	15.12	15.24	0.08	0.53	605210.0	9184950.24	417
2019-01-02	15.14	15.16	15.1	15.16	0.0	0.0	409963.0	6205875.36	303
2019-01-01	15.16	15.18	15.1	15.16	0.02	0.13	502989.0	7615354.2	293
2018-12-31	15.14	15.16	15.06	15.14	0.02	0.13	647756.0	9783567.88	506
2018-12-30	15.06	15.18	15.06	15.12	0.04	0.27	876066.0	13232857.04	410
2018-12-27	15.18	15.3	15.0	15.08	-0.04	-0.26	1022433.0	15497498.04	832
2018-12-26	15.1	15.28	15.0	15.12	0.02	0.13	725955.0	11007961.56	556
2018-12-25	15.0	15.14	14.78	15.1	0.0	0.0	1051409.0	15699659.54	695
2018-12-24	15.06	15.22	15.04	15.1	0.06	0.4	1119980.0	16920941.74	573
2018-12-23	15.18	15.18	14.94	15.04	-0.26	-1.7	1508791.0	22641032.44	838
2018-12-20	16.0	16.06	15.16	15.3	-0.7	-4.38	1956442.0	30218530.18	1453
2018-12-19	16.08	16.1	15.92	16.0	-0.2	-1.23	680043.0	10903097.2	630
2018-12-18	16.0	16.44	15.98	16.2	0.22	1.38	2237015.0	36210541.78	1332
2018-12-17	15.7	15.98	15.7	15.98	0.28	1.78	1361318.0	21603894.38	814
2018-12-16	15.78	15.82	15.66	15.7	-0.08	-0.51	934048.0	14688569.54	606
2018-12-13	15.7	15.86	15.7	15.78	0.1	0.64	1060486.0	16753631.82	629
2018-12-12	15.54	15.72	15.5	15.68	0.14	0.9	952992.0	14906014.56	627
2018-12-11	15.4	15.54	15.38	15.54	0.1	0.65	874326.0	13510325.36	546
2018-12-10	15.34	15.48	15.34	15.44	0.06	0.39	472544.0	7280757.96	378
2018-12-09	15.4	15.5	15.34	15.38	-0.02	-0.13	819077.0	12644242.72	395
2018-12-06	15.4	15.56	15.32	15.4	-0.02	-0.13	933492.0	14409885.44	664
2018-12-05	15.4	15.48	15.28	15.42	-0.06	-0.39	1151726.0	17710824.56	731
2018-12-04	15.14	15.52	15.1	15.48	0.36	2.38	1821268.0	27913150.06	1279
2018-12-03	15.08	15.18	15.04	15.12	0.16	1.07	2432335.0	36694379.26	1296
2018-12-02	14.72	14.96	14.72	14.96	0.2	1.36	1758457.0	26113428.06	943
2018-11-29	14.6	14.76	14.56	14.76	0.18	1.23	1147673.0	16807519.38	677
2018-11-28	14.6	14.6	14.5	14.58	0.02	0.14	1142167.0	16619847.8	667
2018-11-27	14.5	14.56	14.5	14.56	0.06	0.41	493356.0	7169852.1	423
2018-11-26	14.52	14.52	14.46	14.5	0.04	0.28	502725.0	7282651.36	398
2018-11-25	14.5	14.58	14.42	14.46	-0.1	-0.69	717069.0	10389663.08	519
2018-11-22	14.58	14.6	14.5	14.56	-0.02	-0.14	800624.0	11656658.86	452
2018-11-21	14.56	14.62	14.52	14.58	0.0	0.0	802705.0	11678037.26	451
2018-11-20	14.6	14.64	14.48	14.58	0.02	0.14	811485.0	11810207.54	535
2018-11-19	14.52	14.66	14.48	14.56	0.04	0.28	818160.0	11915044.7	609
2018-11-18	14.7	14.7	14.5	14.52	-0.18	-1.22	1185880.0	17267026.6	728
2018-11-15	14.74	14.76	14.62	14.7	-0.02	-0.14	1150033.0	16863480.76	675
2018-11-14	14.84	14.84	14.64	14.72	-0.16	-1.08	1229848.0	18142208.24	869
2018-11-13	14.7	14.88	14.64	14.88	0.18	1.22	1441358.0	21274051.84	886
2018-11-12	14.56	14.7	14.56	14.7	0.14	0.96	1259365.0	18443954.62	797
2018-11-11	14.6	14.74	14.48	14.56	0.1	0.69	2435682.0	35511181.26	1050
2018-11-08	14.7	14.74	14.34	14.46	-0.22	-1.5	2366476.0	34275150.62	1500
2018-11-07	14.82	14.9	14.68	14.68	-0.12	-0.81	1817602.0	26875868.78	796
2018-11-06	14.78	14.84	14.72	14.8	0.04	0.27	640140.0	9469084.34	507
2018-11-05	14.82	14.86	14.7	14.76	-0.06	-0.4	1066745.0	15755749.28	889
2018-11-04	14.86	14.9	14.8	14.82	-0.04	-0.27	1084098.0	16088883.72	647
2018-11-01	14.88	14.94	14.86	14.86	-0.02	-0.13	2058181.0	30648058.76	884
2018-10-31	14.9	14.92	14.86	14.88	0.04	0.27	2863320.0	42632348.52	1048
2018-10-30	14.86	14.98	14.8	14.84	0.04	0.27	2201560.0	32733441.04	1130
2018-10-29	14.66	14.98	14.64	14.8	0.18	1.23	3463066.0	51361384.7	1422
2018-10-28	14.62	14.66	14.56	14.62	0.06	0.41	1400367.0	20476299.74	681
2018-10-25	14.5	14.74	14.38	14.56	0.02	0.14	2269088.0	33058305.22	1227
2018-10-24	14.5	14.78	14.5	14.54	-0.06	-0.41	1063637.0	15543601.14	813
2018-10-23	14.46	14.94	14.38	14.6	0.14	0.97	1569285.0	23028966.32	1032
2018-10-22	15.0	15.0	14.46	14.46	-0.54	-3.6	1811801.0	26647989.9	1166
2018-10-21	15.0	15.2	14.78	15.0	-0.62	-3.97	1705096.0	25577448.72	1066
2018-10-18	15.7	15.74	15.48	15.62	0.02	0.13	1454229.0	22708374.14	884
2018-10-17	15.7	15.88	15.6	15.6	-0.1	-0.64	1121376.0	17626543.6	1030
2018-10-16	15.32	15.8	14.96	15.7	0.24	1.55	3362746.0	51833024.68	1311
2018-10-15	15.24	15.6	15.2	15.46	0.26	1.71	2485066.0	38342412.18	1428
2018-10-14	15.66	15.66	14.58	15.2	-0.44	-2.81	2362992.0	35604857.56	1437
2018-10-11	15.96	15.96	15.48	15.64	-0.4	-2.49	1909981.0	29792337.64	1549
2018-10-10	16.02	16.06	15.98	16.04	0.0	0.0	1221649.0	19560256.82	1050
2018-10-09	15.98	16.16	15.98	16.04	-0.12	-0.74	1473501.0	23627668.02	673
2018-10-08	16.1	16.2	16.04	16.16	0.06	0.37	979551.0	15769791.62	542
2018-10-07	16.24	16.3	16.04	16.1	-0.12	-0.74	837486.0	13500337.2	610
2018-10-04	16.24	16.34	16.16	16.22	-0.02	-0.12	1535342.0	24959214.18	772
2018-10-03	16.2	16.24	16.04	16.24	0.06	0.37	2078264.0	33517751.48	1042
2018-10-02	16.02	16.2	16.02	16.18	0.18	1.13	2378592.0	38326292.26	1250
2018-10-01	16.04	16.1	15.94	16.0	-0.02	-0.12	2445799.0	39121373.32	1123
2018-09-30	16.02	16.1	15.96	16.02	0.06	0.38	1795411.0	28752910.4	820
2018-09-27	16.16	16.16	15.92	15.96	-0.2	-1.24	3195696.0	51109005.38	1522
2018-09-26	16.52	16.58	16.14	16.16	-0.3	-1.82	1748905.0	28536281.72	1170
2018-09-25	16.24	16.52	16.2	16.46	0.22	1.35	1845987.0	30283222.02	1250
2018-09-20	16.24	16.48	16.22	16.24	0.04	0.25	2754651.0	44925910.24	1184
2018-09-19	16.02	16.22	16.0	16.2	0.22	1.38	2091803.0	33717167.9	1150
2018-09-18	16.14	16.14	15.94	15.98	-0.1	-0.62	2232867.0	35745802.06	1161
2018-09-17	16.44	16.44	15.96	16.08	-0.32	-1.95	3199714.0	51298549.4	1722
2018-09-16	16.74	16.74	16.36	16.4	-0.24	-1.44	918271.0	15194473.34	502
2018-09-13	16.74	16.86	16.64	16.64	-0.1	-0.6	1003859.0	16765866.94	617
2018-09-12	16.94	16.98	16.68	16.74	-0.2	-1.18	1107093.0	18598644.74	782
2018-09-11	17.0	17.0	16.8	16.94	-0.06	-0.35	947422.0	16051290.48	417
2018-09-10	17.16	17.18	16.86	17.0	-0.1	-0.58	1081870.0	18411892.18	613
2018-09-09	17.08	17.14	16.94	17.1	0.02	0.12	470808.0	8014624.84	457
2018-09-06	17.14	17.46	16.84	17.08	-0.02	-0.12	1339467.0	22833436.6	1003
2018-09-05	17.82	17.88	16.64	17.1	-0.66	-3.72	1264078.0	22019651.16	973
2018-09-04	17.98	18.06	17.76	17.76	-0.14	-0.78	1266009.0	22676100.14	732
2018-09-03	17.86	17.9	17.68	17.9	0.08	0.45	569394.0	10125968.26	444
2018-09-02	18.06	18.06	17.72	17.82	-0.24	-1.33	591478.0	10546693.72	382
2018-08-30	18.16	18.16	17.82	18.06	-0.16	-0.88	1063457.0	19090932.16	777
2018-08-29	18.24	18.36	18.1	18.22	-0.02	-0.11	718057.0	13062874.34	442
2018-08-28	18.4	18.4	18.14	18.24	-0.16	-0.87	670851.0	12243215.44	498
2018-08-27	18.5	18.56	18.32	18.4	-0.08	-0.43	826936.0	15227095.62	483
2018-08-26	18.4	18.5	18.4	18.48	0.08	0.43	541393.0	10011002.86	355
2018-08-16	18.32	18.4	18.22	18.4	0.1	0.55	732542.0	13414027.42	554
2018-08-15	17.98	18.3	17.92	18.3	0.38	2.12	937722.0	16918188.34	624
2018-08-14	17.8	17.98	17.74	17.92	0.12	0.67	894640.0	15985154.5	830
2018-08-13	17.86	17.88	17.66	17.8	0.04	0.23	1726746.0	30667905.62	971
2018-08-12	18.02	18.18	17.76	17.76	-0.26	-1.44	2179333.0	38889729.78	1007
2018-08-09	18.6	18.64	18.02	18.02	-0.58	-3.12	2586586.0	47581835.18	1342
2018-08-08	18.56	18.7	18.56	18.6	0.04	0.22	962620.0	17941553.36	619
2018-08-07	18.78	18.84	18.44	18.56	-0.16	-0.85	1804208.0	33453671.66	1091
2018-08-06	19.0	19.0	18.7	18.72	-0.24	-1.27	1668361.0	31477764.82	878
2018-08-05	18.9	19.14	18.82	18.96	0.14	0.74	1520051.0	28859827.84	1064
2018-08-02	18.8	18.98	18.7	18.82	0.0	0.0	1195462.0	22506449.96	769
2018-08-01	19.18	19.3	18.78	18.82	-0.36	-1.88	2403110.0	45584793.5	1450
2018-07-31	19.36	19.58	19.16	19.18	-0.18	-0.93	1594769.0	30814495.28	928
2018-07-30	19.44	19.52	19.28	19.36	-0.16	-0.82	1266365.0	24507117.32	688
2018-07-29	20.34	20.34	19.22	19.52	-0.88	-4.31	2427347.0	47559269.54	1327
2018-07-26	20.44	20.58	20.38	20.4	-0.06	-0.29	689204.0	14087359.52	561
2018-07-25	20.6	20.7	20.4	20.46	-0.24	-1.16	898266.0	18452550.6	541
2018-07-24	20.8	20.88	20.7	20.7	-0.1	-0.48	421090.0	8747256.96	394
2018-07-23	20.94	20.98	20.76	20.8	-0.14	-0.67	1022437.0	21335453.16	572
2018-07-22	21.06	21.08	20.94	20.94	-0.08	-0.38	520116.0	10917379.54	330
2018-07-19	20.96	21.02	20.92	21.02	0.12	0.57	542536.0	11387360.46	345
2018-07-18	20.94	21.06	20.82	20.9	0.0	0.0	713105.0	14932611.64	480
2018-07-17	21.08	21.08	20.76	20.9	-0.2	-0.95	875454.0	18254677.42	750
2018-07-16	20.88	21.1	20.8	21.1	0.28	1.34	848258.0	17798656.62	441
2018-07-15	20.84	20.98	20.8	20.82	0.0	0.0	362949.0	7567236.82	233
2018-07-12	20.76	20.9	20.7	20.82	-0.02	-0.1	607549.0	12633514.9	446
2018-07-11	20.98	20.98	20.76	20.84	-0.04	-0.19	691807.0	14415063.78	584
2018-07-10	20.88	21.06	20.82	20.88	0.04	0.19	1053405.0	22042288.18	726
2018-07-09	20.58	20.86	20.42	20.84	0.3	1.46	865887.0	17944427.48	710
2018-07-08	20.5	20.6	20.32	20.54	0.04	0.2	754450.0	15392254.94	483
2018-07-05	20.54	20.6	20.46	20.5	-0.04	-0.19	555266.0	11403082.46	421
2018-07-04	20.7	20.7	20.5	20.54	-0.12	-0.58	570311.0	11729705.56	386
2018-07-03	20.74	20.74	20.5	20.66	0.02	0.1	650118.0	13379903.88	548
2018-07-02	20.86	20.9	20.64	20.64	-0.16	-0.77	514829.0	10678143.86	437
2018-07-01	20.86	20.98	20.78	20.8	-0.02	-0.1	799986.0	16677055.42	504
2018-06-28	21.0	21.04	20.8	20.82	-0.2	-0.95	1271335.0	26625468.6	712
2018-06-27	21.04	21.14	21.0	21.02	-0.08	-0.38	1107307.0	23321141.2	1112
2018-06-26	21.36	21.36	21.0	21.1	-0.58	-2.68	935379.0	19738137.44	957
2018-06-25	22.06	22.06	21.54	21.68	-0.3	-1.36	1396199.0	30365541.28	1189
2018-06-24	21.9	22.1	21.88	21.98	0.14	0.64	805386.0	17699236.44	490
2018-06-21	21.8	21.86	21.64	21.84	0.1	0.46	1010928.0	21953844.26	905
2018-06-20	22.22	22.22	21.7	21.74	-0.34	-1.54	611119.0	13367912.32	496
2018-06-12	22.2	22.2	21.78	22.08	0.14	0.64	710244.0	15634396.48	559
2018-06-11	22.12	22.52	21.9	21.94	-0.22	-0.99	718745.0	15910540.8	572
2018-06-10	22.4	22.4	22.14	22.16	-0.26	-1.16	642120.0	14294049.2	314
2018-06-07	22.4	22.5	22.24	22.42	0.02	0.09	819508.0	18316922.76	483
2018-06-06	22.2	22.6	22.2	22.4	0.12	0.54	1489605.0	33391009.92	761
2018-06-05	21.8	22.28	21.76	22.28	0.48	2.2	1154967.0	25502817.12	608
2018-06-04	22.02	22.18	21.8	21.8	-0.2	-0.91	1873615.0	41295529.02	758
2018-06-03	21.6	22.1	21.56	22.0	0.5	2.33	2359750.0	51641108.3	861
2018-05-31	21.1	21.5	21.1	21.5	0.4	1.9	1226442.0	26146896.04	893
2018-05-30	21.06	21.2	20.92	21.1	0.04	0.19	1130309.0	23824816.82	544
2018-05-29	21.06	21.18	21.06	21.06	-0.02	-0.09	725665.0	15312835.78	380
2018-05-28	21.12	21.3	21.0	21.08	-0.06	-0.28	700412.0	14755823.42	387
2018-05-27	21.4	21.4	21.1	21.14	-0.26	-1.21	520238.0	11028584.14	344
2018-05-24	21.38	21.58	21.3	21.38	-0.06	-0.28	576768.0	12366635.66	344
2018-05-23	21.2	21.56	21.2	21.44	0.25	1.18	609489.0	13060958.92	436
2018-05-22	21.2	21.26	21.04	21.19	0.01	0.05	516106.0	10915712.3	300
2018-05-21	21.02	21.2	21.02	21.18	0.13	0.62	477445.0	10089038.86	409
2018-05-20	20.9	21.16	20.9	21.05	0.09	0.43	665581.0	14012053.48	338
2018-05-17	20.8	21.0	20.78	20.96	0.17	0.82	620166.0	12987886.08	391
2018-05-16	21.0	21.1	20.64	20.79	-0.26	-1.24	1190491.0	24842653.78	537
2018-05-15	21.56	21.74	21.0	21.05	-0.52	-2.41	1500238.0	31814668.02	662
2018-05-14	21.52	21.8	21.52	21.57	-0.11	-0.51	1224253.0	26506846.4	787
2018-05-13	21.22	21.74	21.22	21.68	0.49	2.31	1124685.0	24157820.24	556
2018-05-10	20.8	21.22	20.6	21.19	0.59	2.86	1634153.0	34239872.44	922
2018-05-09	20.8	21.0	20.52	20.6	-0.63	-2.97	1643015.0	34088119.84	1005
2018-05-08	21.7	21.76	20.96	21.23	-0.57	-2.61	1869209.0	39747676.24	1105
2018-05-07	22.2	22.28	21.7	21.8	-0.59	-2.64	2719310.0	59635213.06	1204
2018-05-06	22.6	22.9	22.22	22.39	-0.05	-0.22	1658792.0	37459420.5	767
2018-05-03	22.04	22.6	21.8	22.44	0.32	1.45	1425421.0	31479391.3	869
2018-05-02	22.58	22.66	22.04	22.12	-0.47	-2.08	1739438.0	38861172.38	898
2018-05-01	23.0	23.0	22.3	22.59	-0.33	-1.44	1610819.0	36428771.94	981
2018-04-30	23.2	23.44	22.88	22.92	-0.25	-1.08	2361233.0	54791509.46	1224
2018-04-29	22.8	23.2	22.74	23.17	0.43	1.89	2234835.0	51364131.66	1018
2018-04-26	22.66	22.8	22.56	22.74	0.16	0.71	1704602.0	38660229.64	904
2018-04-25	22.6	22.76	22.44	22.58	0.01	0.04	1958024.0	44223800.36	987
2018-04-24	22.4	22.7	22.38	22.57	0.28	1.26	3046239.0	68696636.74	1404
2018-04-23	21.74	22.38	21.72	22.29	0.55	2.53	4315052.0	95602942.84	1900
2018-04-22	21.5	21.84	21.44	21.74	0.28	1.3	1939140.0	42021387.0	914
2018-04-19	21.48	21.72	21.36	21.46	0.01	0.05	3370004.0	72689385.4	1659
2018-04-18	21.16	21.5	21.12	21.45	0.42	2.0	2606848.0	55552417.36	1372
2018-04-17	20.84	21.24	20.8	21.03	0.21	1.01	3470441.0	73061611.88	1381
2018-04-16	20.84	20.86	20.76	20.82	0.03	0.14	966453.0	20100874.38	591
2018-04-15	20.52	20.82	20.52	20.79	0.38	1.86	773301.0	16018957.5	507
2018-04-12	20.4	20.52	20.28	20.41	-0.01	-0.05	1099438.0	22398755.08	628
2018-04-11	20.86	20.94	20.32	20.42	-0.41	-1.97	1520083.0	31394323.04	818
2018-04-10	21.0	21.0	20.8	20.83	-0.15	-0.71	964908.0	20162627.66	547
2018-04-09	20.8	21.06	20.78	20.98	0.2	0.96	1629869.0	34088599.32	956
2018-04-08	20.66	20.8	20.62	20.78	0.02	0.1	628954.0	13033816.96	441
2018-04-05	20.66	20.84	20.64	20.76	0.14	0.68	1011984.0	20984537.82	655
2018-04-04	20.52	20.66	20.48	20.62	0.12	0.59	898019.0	18489914.52	592
2018-04-03	20.52	20.56	20.42	20.5	-0.06	-0.29	1069989.0	21929724.28	536
2018-04-02	20.62	20.64	20.5	20.56	-0.09	-0.44	857449.0	17637176.52	434
2018-04-01	20.68	20.9	20.6	20.65	-0.09	-0.43	736483.0	15236139.96	550
2018-03-29	21.3	21.34	20.64	20.74	-0.46	-2.17	2282039.0	47803346.1	1321
2018-03-28	21.0	21.36	21.0	21.2	0.22	1.05	2716259.0	57499666.64	1510
2018-03-27	20.66	21.0	20.52	20.98	0.55	2.69	2905721.0	60245987.14	1297
2018-03-26	20.2	20.48	20.14	20.43	0.26	1.29	1353248.0	27491370.56	725
2018-03-25	20.3	20.36	20.06	20.17	-0.12	-0.59	1351680.0	27292798.2	861
2018-03-22	20.2	20.46	20.2	20.29	0.15	0.74	2709121.0	55071952.66	1278
2018-03-21	21.16	21.18	20.06	20.14	-0.95	-4.5	8060966.0	164915686.22	3236
2018-03-20	20.96	21.12	20.96	21.09	0.01	0.05	971077.0	20424885.2	581
2018-03-19	21.1	21.12	20.96	21.08	0.04	0.19	613250.0	12898919.54	431
2018-03-18	21.2	21.2	21.0	21.04	-0.13	-0.61	583280.0	12314674.78	411
2018-03-15	21.2	21.2	20.9	21.17	-0.02	-0.09	1427364.0	30024647.6	901
2018-03-14	20.84	21.26	20.84	21.19	0.32	1.53	2933088.0	61802447.46	1065
2018-03-13	20.82	21.0	20.78	20.87	-0.05	-0.24	1933397.0	40412890.96	1115
2018-03-12	20.42	20.98	20.3	20.92	0.59	2.9	3601885.0	74676188.16	1585
2018-03-11	20.2	20.38	20.2	20.33	0.15	0.74	1736872.0	35217149.6	714
2018-03-08	20.2	20.3	20.16	20.18	-0.03	-0.15	1265438.0	25568921.66	564
2018-03-07	20.14	20.3	20.08	20.21	0.1	0.5	750891.0	15153112.48	448
2018-03-06	20.06	20.22	20.0	20.11	0.12	0.6	776361.0	15617280.9	540
2018-03-05	19.98	20.04	19.9	19.99	0.0	0.0	826145.0	16509910.58	530
2018-03-04	20.06	20.1	19.98	19.99	-0.15	-0.74	1036137.0	20758029.5	696
2018-03-01	20.26	20.26	20.04	20.14	-0.05	-0.25	772030.0	15553803.4	610
2018-02-28	20.3	20.4	20.0	20.19	-0.12	-0.59	1039755.0	20929516.88	722
2018-02-27	20.42	20.42	20.26	20.31	-0.02	-0.1	516089.0	10489367.88	494
2018-02-26	20.44	20.56	20.32	20.33	-0.14	-0.68	893207.0	18222777.52	588
2018-02-25	20.5	20.66	20.44	20.47	0.02	0.1	544405.0	11173666.76	361
2018-02-22	20.58	20.68	20.34	20.45	-0.19	-0.92	1058893.0	21664959.86	626
2018-02-21	20.72	20.82	20.54	20.64	-0.08	-0.39	700271.0	14475251.34	483
2018-02-20	20.56	20.76	20.5	20.72	0.21	1.02	1803730.0	37234482.88	1099
2018-02-19	20.24	20.56	20.12	20.51	0.31	1.53	1610590.0	32797797.94	1310
2018-02-18	20.3	20.3	20.0	20.2	0.07	0.35	1382676.0	27831527.2	960
2018-02-15	19.96	20.2	19.94	20.13	0.22	1.1	1053126.0	21116320.96	824
2018-02-14	19.94	20.0	19.88	19.91	-0.04	-0.2	848651.0	16917121.72	540
2018-02-13	20.08	20.14	19.9	19.95	-0.12	-0.6	1164298.0	23272216.3	784
2018-02-12	19.9	20.18	19.9	20.07	0.11	0.55	1097458.0	22012228.94	727
2018-02-11	20.0	20.28	19.88	19.96	-0.14	-0.7	1039821.0	20761432.8	711
2018-02-08	20.04	20.42	19.96	20.1	0.08	0.4	1754275.0	35267121.52	926
2018-02-07	20.32	20.52	19.98	20.02	-0.2	-0.99	1752774.0	35633253.92	780
2018-02-06	20.5	20.5	20.0	20.22	-0.35	-1.7	1266793.0	25644539.64	942
2018-02-05	20.74	20.76	20.54	20.57	-0.23	-1.11	1739042.0	35868561.12	882
2018-02-04	20.84	20.88	20.74	20.8	-0.08	-0.38	859738.0	17892618.62	404
2018-02-01	20.86	20.94	20.8	20.88	0.06	0.29	809588.0	16898158.38	534
2018-01-31	20.98	21.0	20.74	20.82	-0.15	-0.72	1809613.0	37656735.92	1674
2018-01-30	20.88	21.08	20.74	20.97	0.21	1.01	1300722.0	27208347.56	858
2018-01-29	20.86	20.9	20.76	20.76	-0.03	-0.14	491652.0	10237710.38	398
2018-01-28	20.68	20.88	20.6	20.79	0.15	0.73	754586.0	15668391.86	487
2018-01-25	20.52	20.66	20.52	20.64	0.1	0.49	532370.0	10973461.26	422
2018-01-24	20.6	20.66	20.4	20.54	-0.15	-0.72	852341.0	17503295.18	532
2018-01-23	20.78	20.84	20.64	20.69	-0.07	-0.34	632119.0	13127970.2	446
2018-01-22	20.86	20.88	20.74	20.76	-0.08	-0.38	479790.0	9991694.96	386
2018-01-21	21.0	21.1	20.8	20.84	-0.15	-0.71	591726.0	12369549.26	507
2018-01-18	20.96	21.02	20.82	20.99	0.07	0.33	1037035.0	21707985.16	584
2018-01-17	21.08	21.08	20.9	20.92	-0.07	-0.33	1126396.0	23641347.64	865
2018-01-16	21.02	21.18	20.96	20.99	0.03	0.14	1878237.0	39535384.42	1088
2018-01-15	20.68	21.1	20.68	20.96	0.36	1.75	2409604.0	50379946.02	1415
2018-01-14	20.7	20.7	20.5	20.6	0.13	0.64	1694601.0	34883038.28	799
2018-01-11	20.54	20.58	20.44	20.47	-0.06	-0.29	916982.0	18810387.7	627
2018-01-10	20.64	20.64	20.48	20.53	-0.07	-0.34	948712.0	19488980.0	670
2018-01-09	20.92	20.96	20.58	20.6	-0.27	-1.29	1052609.0	21829836.44	822
2018-01-08	21.0	21.04	20.86	20.87	-0.18	-0.86	1143555.0	23958871.74	801
2018-01-07	20.76	21.1	20.6	21.05	0.42	2.04	1726370.0	35960361.24	1058
2018-01-04	20.78	20.8	20.6	20.63	-0.1	-0.48	935747.0	19383815.88	631
2018-01-03	20.54	20.92	20.5	20.73	0.17	0.83	607737.0	12588304.1	668
2018-01-02	20.62	20.64	20.5	20.56	-0.12	-0.58	560109.0	11514267.62	544
2018-01-01	21.0	21.0	20.5	20.68	-0.36	-1.71	1055528.0	21923697.32	864
2017-12-31	21.06	21.16	20.92	21.04	0.02	0.1	960681.0	20175085.66	894
2017-12-28	21.1	21.42	20.9	21.02	0.06	0.29	2076409.0	44024380.12	2137
2017-12-27	20.24	21.06	20.24	20.96	0.79	3.92	4795767.0	99920396.98	3499
2017-12-26	19.92	20.28	19.9	20.17	0.29	1.46	3682209.0	73794873.56	2279
2017-12-25	20.9	20.9	19.76	19.88	-1.05	-5.02	5063104.0	101949823.12	3578
2017-12-24	21.54	21.54	20.86	20.93	-0.6	-2.79	2222867.0	47022147.58	1834
2017-12-21	21.9	21.9	21.5	21.53	-0.27	-1.24	1647608.0	35689061.26	1031
2017-12-20	22.04	22.04	21.66	21.8	-0.13	-0.59	1748707.0	38107726.04	1005
2017-12-19	22.1	22.16	21.88	21.93	-0.11	-0.5	2829586.0	62248111.36	1533
2017-12-18	22.06	22.1	21.96	22.04	0.07	0.32	1680751.0	36995299.32	1194
2017-12-17	21.9	22.3	21.9	21.97	0.14	0.64	2427504.0	53465236.68	1887
2017-12-14	22.98	23.02	21.12	21.83	-1.15	-5.0	9647970.0	211646435.8	7065
2017-12-13	24.0	24.4	22.92	22.98	-2.47	-9.71	18017807.0	416519479.1	7873
2017-12-12	24.82	25.85	24.82	25.45	0.81	3.29	4204166.0	106819018.48	2017
2017-12-11	24.1	24.96	24.06	24.64	0.64	2.67	3908776.0	95812520.62	1534
2017-12-10	24.16	24.18	23.98	24.0	0.01	0.04	1214047.0	29161909.62	475
2017-12-07	24.14	24.28	23.92	23.99	-0.17	-0.7	1453461.0	34903567.54	502
2017-12-06	24.28	24.32	24.14	24.16	-0.07	-0.29	462426.0	11201148.0	197
2017-12-05	24.26	24.38	24.18	24.23	-0.13	-0.53	455989.0	11058731.16	224
2017-12-04	24.28	24.52	24.28	24.36	0.06	0.25	1241047.0	30221434.74	451
2017-12-03	24.1	24.42	24.1	24.3	0.3	1.25	1415248.0	34347470.9	472
2017-11-30	24.18	24.18	23.96	24.0	-0.09	-0.37	903031.0	21680361.8	401
2017-11-29	24.22	24.22	24.08	24.09	-0.09	-0.37	443628.0	10711641.4	265
2017-11-28	24.16	24.24	24.16	24.18	0.0	0.0	628523.0	15206138.7	283
2017-11-27	24.16	24.24	24.08	24.18	0.03	0.12	909480.0	22008870.4	332
2017-11-26	24.04	24.2	24.04	24.15	0.09	0.37	388808.0	9384206.94	219
2017-11-23	24.0	24.16	23.92	24.06	0.09	0.38	924658.0	22279386.0	393
2017-11-22	23.62	24.0	23.42	23.97	0.49	2.09	1145944.0	27283554.52	503
2017-11-21	23.52	23.66	23.3	23.48	-0.11	-0.47	613284.0	14407210.66	288
2017-11-20	23.82	23.84	23.52	23.59	-0.23	-0.97	836650.0	19788589.98	412
2017-11-19	24.0	24.0	23.8	23.82	-0.18	-0.75	580648.0	13857937.64	297
2017-11-16	23.96	24.04	23.86	24.0	0.06	0.25	1224847.0	29319885.3	543
2017-11-15	24.0	24.06	23.92	23.94	-0.07	-0.29	875342.0	20993045.36	434
2017-11-14	24.1	24.22	24.0	24.01	-0.25	-1.03	611738.0	14746217.32	292
2017-11-13	24.16	24.3	23.98	24.26	0.11	0.46	1526780.0	36860126.98	537
2017-11-12	24.28	24.28	23.9	24.15	-0.08	-0.33	1435424.0	34583014.1	515
2017-11-09	24.3	24.3	23.94	24.23	-0.1	-0.41	1791805.0	43301136.62	697
2017-11-08	24.4	24.4	24.1	24.33	-0.08	-0.33	1659926.0	40257320.98	555
2017-11-07	24.44	24.46	23.98	24.41	0.06	0.25	4814179.0	116928983.32	1308
2017-11-06	24.4	24.5	23.8	24.35	0.07	0.29	2876260.0	69589340.54	1283
2017-11-05	23.96	24.32	23.2	24.28	0.13	0.54	1336844.0	31965229.82	724
2017-11-02	24.2	24.3	24.1	24.15	-0.09	-0.37	800907.0	19400024.42	432
2017-11-01	24.18	24.4	24.02	24.24	0.05	0.21	899738.0	21787627.48	571
2017-10-31	23.74	24.66	23.74	24.19	0.25	1.04	3879929.0	93922321.36	1710
2017-10-30	23.98	24.24	23.82	23.94	-0.12	-0.5	1411949.0	33837839.44	874
2017-10-29	23.8	24.64	23.5	24.06	0.48	2.04	3578104.0	85985823.22	1658
2017-10-26	23.54	23.64	23.2	23.58	0.04	0.17	1304934.0	30482300.84	646
2017-10-25	22.8	23.8	22.74	23.54	1.05	4.67	2155047.0	50341048.08	1452
2017-10-24	24.02	25.2	22.34	22.49	-1.51	-6.29	6691066.0	159166025.54	3024
2017-10-23	23.84	24.1	23.68	24.0	0.16	0.67	1431897.0	34280736.06	683
2017-10-22	24.0	24.16	23.76	23.84	-0.13	-0.54	790821.0	18976095.94	432
2017-10-19	23.46	24.18	23.46	23.97	0.47	2.0	1533276.0	36737736.86	681
2017-10-18	23.68	23.7	23.44	23.5	-0.14	-0.59	309887.0	7308238.5	312
2017-10-17	23.18	23.8	23.02	23.64	0.56	2.43	747606.0	17528601.76	635
2017-10-16	22.8	23.14	22.72	23.08	0.39	1.72	801975.0	18411863.6	404
2017-10-15	23.06	23.18	22.68	22.69	-0.4	-1.73	924287.0	21245009.68	472
2017-10-12	23.0	23.22	22.68	23.09	0.2	0.87	1721602.0	39528629.78	658
2017-10-11	23.76	23.88	22.6	22.89	-0.83	-3.5	1796785.0	41811798.38	674
2017-10-10	23.72	24.02	23.68	23.72	-0.02	-0.08	943619.0	22508475.54	448
2017-10-09	23.96	24.18	23.7	23.74	-0.4	-1.66	983205.0	23497923.74	586
2017-10-08	24.5	24.64	24.0	24.14	-0.41	-1.67	1060739.0	25770443.48	460
2017-10-05	24.5	24.66	24.4	24.55	0.1	0.41	1245692.0	30514041.88	634
2017-10-04	24.14	24.46	24.14	24.45	0.34	1.41	2030811.0	49278618.9	718
2017-10-03	23.6	24.14	23.6	24.11	0.48	2.03	1933916.0	46385736.62	820
2017-10-02	23.74	23.86	23.6	23.63	-0.12	-0.51	714569.0	16951786.6	362
2017-10-01	23.68	23.9	23.66	23.75	-0.15	-0.63	767186.0	18257970.6	384
2017-09-28	23.74	23.94	23.58	23.9	0.19	0.8	995212.0	23708295.86	489
2017-09-27	24.0	24.0	23.7	23.71	-0.06	-0.25	612692.0	14591185.56	320
2017-09-26	23.8	24.02	23.76	23.77	-0.02	-0.08	1273714.0	30428996.48	486
2017-09-25	23.7	24.0	23.58	23.79	0.14	0.59	1241317.0	29492297.48	724
2017-09-21	23.56	23.68	23.56	23.65	0.12	0.51	404846.0	9560526.96	220
2017-09-20	23.7	23.74	23.5	23.53	-0.27	-1.13	786195.0	18550237.28	471
2017-09-19	23.84	24.08	23.76	23.8	-0.07	-0.29	970209.0	23201535.82	483
2017-09-18	23.8	24.0	23.68	23.87	0.09	0.38	1271791.0	30397232.88	519
2017-09-17	23.5	23.92	23.5	23.78	0.35	1.49	846561.0	20127389.24	479
2017-09-14	23.5	23.5	23.4	23.43	-0.09	-0.38	781518.0	18332048.6	466
2017-09-13	23.84	23.84	23.48	23.52	-0.3	-1.26	1272635.0	30119959.74	620
2017-09-12	24.0	24.16	23.8	23.82	-0.16	-0.67	1181835.0	28281520.0	473
2017-09-11	23.98	24.0	23.8	23.98	0.18	0.76	1184782.0	28321188.8	454
2017-09-10	23.8	24.02	23.78	23.8	0.0	0.0	785070.0	18753040.1	390
2017-09-07	23.76	23.94	23.74	23.8	0.02	0.08	809697.0	19302099.82	352
2017-09-06	23.7	23.9	23.7	23.78	0.11	0.46	396471.0	9440107.98	233
2017-08-29	23.6	23.82	23.42	23.67	0.08	0.34	1296884.0	30663440.26	661
2017-08-28	23.34	23.68	23.24	23.59	0.3	1.29	737012.0	17285120.44	597
2017-08-27	23.22	23.34	23.16	23.29	0.13	0.56	418253.0	9727449.14	273
2017-08-24	23.56	23.58	23.1	23.16	-0.34	-1.45	751234.0	17527598.32	434
2017-08-23	23.56	23.76	23.44	23.5	-0.1	-0.42	838102.0	19783671.18	349
2017-08-22	23.58	23.72	23.58	23.6	0.04	0.17	707050.0	16723435.64	329
2017-08-21	23.6	23.7	23.52	23.56	-0.06	-0.25	974509.0	23017050.34	471
2017-08-20	23.88	23.9	23.6	23.62	-0.01	-0.04	578559.0	13739934.92	314
2017-08-17	23.12	23.96	23.12	23.63	0.44	1.9	831656.0	19665216.78	682
2017-08-16	23.44	23.5	23.04	23.19	-0.24	-1.02	846405.0	19637045.96	475
2017-08-15	23.5	23.62	23.32	23.43	-0.04	-0.17	750729.0	17616131.26	432
2017-08-14	23.84	23.86	23.44	23.47	-0.35	-1.47	961094.0	22737946.24	494
2017-08-13	23.9	23.92	23.8	23.82	-0.09	-0.38	630103.0	15035316.5	355
2017-08-10	24.04	24.06	23.88	23.91	-0.08	-0.33	917959.0	21982330.14	394
2017-08-09	24.02	24.22	23.94	23.99	-0.02	-0.08	834654.0	20086919.36	462
2017-08-08	24.1	24.26	23.98	24.01	-0.1	-0.41	1245639.0	30058708.56	644
2017-08-07	24.04	24.26	24.0	24.11	0.04	0.17	710001.0	17157671.08	281
2017-08-06	23.9	24.22	23.9	24.07	0.14	0.59	896517.0	21623388.18	431
2017-08-03	23.84	24.08	23.82	23.93	0.04	0.17	711053.0	17018263.2	384
2017-08-02	23.96	23.96	23.82	23.89	0.06	0.25	334846.0	7988047.86	235
2017-08-01	23.82	24.0	23.82	23.83	-0.04	-0.17	479866.0	11473990.16	301
2017-07-31	23.94	23.96	23.82	23.87	-0.09	-0.38	475443.0	11358410.4	307
2017-07-30	24.1	24.1	23.96	23.96	-0.11	-0.46	501201.0	12028457.34	269
2017-07-27	24.08	24.14	24.0	24.07	-0.01	-0.04	652566.0	15712735.28	341
2017-07-26	24.2	24.38	24.06	24.08	-0.11	-0.45	1044792.0	25282380.52	641
2017-07-25	24.26	24.26	24.1	24.19	0.04	0.17	445045.0	10753586.42	295
2017-07-24	24.1	24.2	24.0	24.15	0.04	0.17	638369.0	15373542.56	384
2017-07-23	24.04	24.46	24.0	24.11	0.05	0.21	799660.0	19388492.72	514
2017-07-20	23.98	24.24	23.98	24.06	0.02	0.08	865980.0	20877315.74	483
2017-07-19	24.02	24.28	23.96	24.04	0.0	0.0	1048679.0	25217433.72	708
2017-07-18	24.0	24.46	23.92	24.04	-0.07	-0.29	921791.0	22239209.92	659
2017-07-17	23.84	24.92	23.8	24.11	0.26	1.09	1790137.0	43566628.2	1355
2017-07-16	23.98	24.0	23.8	23.85	-0.06	-0.25	523217.0	12519068.52	376
2017-07-13	23.9	24.0	23.86	23.91	0.01	0.04	658876.0	15780173.42	471
2017-07-12	23.8	24.0	23.8	23.9	0.14	0.59	878278.0	21007903.94	592
2017-07-11	23.6	24.14	23.44	23.76	0.19	0.81	1747269.0	41598860.66	891
2017-07-10	23.34	23.76	23.34	23.57	0.23	0.99	1479384.0	34922089.96	900
2017-07-09	24.22	24.22	23.3	23.34	-0.92	-3.79	2284908.0	53971850.84	1429
2017-07-06	24.98	25.15	24.18	24.26	-0.82	-3.27	1243265.0	30519275.32	869
2017-07-05	25.25	25.5	24.92	25.08	-0.25	-0.99	1021990.0	25657300.46	758
2017-07-04	25.9	25.9	25.3	25.33	-0.55	-2.13	1116250.0	28621995.55	770
2017-07-03	25.2	26.05	24.98	25.88	0.53	2.09	2471124.0	63151065.24	966
2017-07-02	25.5	25.95	24.9	25.35	-0.15	-0.59	2268098.0	57963093.09	1136
2017-06-22	24.34	26.0	24.0	25.5	1.16	4.77	6801068.0	169346186.66	1599
2017-06-21	23.26	24.58	23.1	24.34	1.31	5.69	7738004.0	185196167.52	1409
2017-06-20	23.02	23.54	23.0	23.03	-0.04	-0.17	1587988.0	36900894.28	1393
2017-06-19	22.98	23.3	22.98	23.07	0.09	0.39	1228398.0	28459134.98	810
2017-06-18	22.18	23.04	22.18	22.98	0.8	3.61	1470556.0	33322060.24	930
2017-06-15	21.6	22.3	21.6	22.18	0.42	1.93	1245585.0	27498663.4	887
2017-06-14	21.38	22.2	21.3	21.76	0.51	2.4	917792.0	19993922.3	613
2017-06-13	21.52	21.52	21.2	21.25	-0.25	-1.16	678602.0	14454403.86	372
2017-06-12	21.1	21.6	21.0	21.5	0.33	1.56	976107.0	20836131.36	507
2017-06-11	21.76	21.96	20.98	21.17	-0.65	-2.98	650226.0	13844427.78	545
2017-06-08	22.34	22.34	21.78	21.82	-0.56	-2.5	1281208.0	28297625.72	709
2017-06-07	22.5	22.66	22.34	22.38	-0.07	-0.31	1185744.0	26621128.86	479
2017-06-06	22.6	22.74	22.42	22.45	-0.04	-0.18	722672.0	16299844.54	399
2017-06-05	22.5	22.62	22.32	22.49	-0.01	-0.04	945311.0	21229373.54	494
2017-06-04	22.5	22.6	22.12	22.5	0.03	0.13	751397.0	16804330.26	555
2017-06-01	22.8	22.8	22.45	22.47	-0.27	-1.19	1792989.0	40434959.0	780
2017-05-31	23.05	23.15	22.7	22.74	-0.26	-1.13	834778.0	19119476.05	509
2017-05-30	22.9	23.15	22.9	23.0	0.13	0.57	479621.0	11039336.8	418
2017-05-29	22.7	23.0	22.6	22.87	0.17	0.75	826783.0	18819758.95	501
2017-05-28	23.1	23.1	22.7	22.7	-0.35	-1.52	889849.0	20350167.15	453
2017-05-25	23.3	23.35	23.0	23.05	-0.21	-0.9	1049406.0	24348611.4	528
2017-05-24	23.45	23.75	23.25	23.26	-0.18	-0.77	990204.0	23248351.8	434
2017-05-23	23.4	23.5	23.2	23.44	0.05	0.21	1075982.0	25159114.1	449
2017-05-22	23.5	23.55	23.35	23.39	-0.08	-0.34	713958.0	16724866.35	361
2017-05-21	23.7	24.0	23.45	23.47	0.0	0.0	3549657.0	84261519.35	919
2017-05-18	23.45	23.9	23.45	23.47	0.0	0.0	1836052.0	43446061.7	651
2017-05-17	23.45	23.6	23.3	23.47	0.03	0.13	1223332.0	28678723.1	525
2017-05-16	23.5	23.55	23.4	23.44	-0.05	-0.21	555799.0	13033539.85	352
2017-05-15	23.4	23.65	23.35	23.49	0.09	0.38	925838.0	21741953.15	414
2017-05-14	23.5	23.65	23.3	23.4	-0.12	-0.51	927359.0	21706721.05	381
2017-05-11	23.85	23.95	23.5	23.52	-0.34	-1.42	1510814.0	35937845.4	1034
2017-05-10	23.4	24.05	23.4	23.86	0.48	2.05	4351435.0	103855488.75	1561
2017-05-09	23.05	23.45	22.95	23.38	0.42	1.83	977456.0	22710856.5	479
2017-05-08	23.2	23.2	22.85	22.96	-0.14	-0.61	1000722.0	22981664.2	532
2017-05-07	23.25	23.3	23.05	23.1	-0.17	-0.73	837156.0	19408608.65	342
2017-05-04	23.45	23.45	23.15	23.27	-0.16	-0.68	728661.0	16981771.15	546
2017-05-03	23.8	23.9	23.35	23.43	-0.44	-1.84	1410427.0	33489560.6	712
2017-05-02	23.1	24.05	23.1	23.87	0.97	4.24	5321321.0	125800337.85	2553
2017-05-01	22.9	23.1	22.9	22.9	0.03	0.13	1169308.0	26871856.25	484
2017-04-30	23.0	23.05	22.8	22.87	-0.09	-0.39	1168400.0	26753968.75	570
2017-04-27	23.0	23.15	22.8	22.96	-0.05	-0.22	1164058.0	26728423.95	526
2017-04-26	23.2	23.3	23.0	23.01	-0.08	-0.35	887646.0	20472345.15	416
2017-04-25	23.1	23.35	23.05	23.09	-0.1	-0.43	1047035.0	24268136.0	521
2017-04-24	23.15	23.25	23.05	23.19	0.09	0.39	697162.0	16130078.85	414
2017-04-23	23.2	23.35	23.0	23.1	0.13	0.57	649908.0	15027871.1	366
2017-04-20	22.8	23.1	22.7	22.97	-0.52	-2.21	951515.0	21860690.05	640
2017-04-19	23.8	24.0	23.35	23.49	-0.41	-1.72	1526476.0	36207240.05	798
2017-04-18	24.55	24.6	23.8	23.9	-0.64	-2.61	1526148.0	36925914.8	807
2017-04-17	24.55	24.65	24.3	24.54	-0.01	-0.04	1446521.0	35461829.3	741
2017-04-16	24.0	24.65	23.95	24.55	0.54	2.25	2216636.0	53748207.55	960
2017-04-13	23.9	24.05	23.85	24.01	0.03	0.13	916600.0	21954319.75	682
2017-04-12	23.95	24.0	23.8	23.98	0.13	0.55	865076.0	20709809.95	450
2017-04-11	24.0	24.1	23.8	23.85	-0.03	-0.13	908181.0	21783058.6	467
2017-04-10	23.9	24.05	23.8	23.88	0.08	0.34	848821.0	20300788.35	422
2017-04-09	23.95	24.1	23.8	23.8	-0.14	-0.58	1144826.0	27421086.9	481
2017-04-06	23.75	24.25	23.75	23.94	0.16	0.67	2232370.0	53628478.2	945
2017-04-05	23.25	23.85	23.2	23.78	0.58	2.5	1841169.0	43394205.0	1122
2017-04-04	23.25	23.35	23.15	23.2	-0.04	-0.17	607845.0	14118077.3	319
2017-04-03	23.4	23.4	23.2	23.24	0.01	0.04	683077.0	15909964.0	443
2017-04-02	23.15	23.75	23.15	23.23	0.05	0.22	1362720.0	31901259.05	713
2017-03-30	22.85	23.25	22.85	23.18	0.35	1.53	1764580.0	40668058.5	961
2017-03-29	22.65	22.9	22.6	22.83	0.19	0.84	1426434.0	32439936.6	617
2017-03-28	22.75	22.8	22.6	22.64	-0.06	-0.26	843177.0	19136639.25	526
2017-03-27	22.8	22.85	22.65	22.7	-0.12	-0.53	819477.0	18613464.7	510
2017-03-26	22.9	23.1	22.8	22.82	-0.03	-0.13	727208.0	16680981.4	503
2017-03-23	22.8	22.9	22.7	22.85	0.23	1.02	669460.0	15253112.6	424
2017-03-22	22.5	22.75	22.25	22.62	-0.21	-0.92	1427845.0	32243756.9	932
2017-03-21	23.25	23.3	22.8	22.83	-0.33	-1.42	1705094.0	39460652.3	756
2017-03-20	23.2	23.35	23.15	23.16	-0.11	-0.47	762460.0	17715131.75	494
2017-03-19	23.3	23.35	23.15	23.27	0.05	0.22	1178374.0	27417001.3	529
2017-03-16	23.4	23.45	23.05	23.22	0.02	0.09	1968950.0	45805039.55	967
2017-03-15	23.2	23.4	23.05	23.2	0.15	0.65	1154622.0	26876652.05	705
2017-03-14	22.5	23.15	22.5	23.05	0.5	2.22	2559193.0	58484918.1	1321
2017-03-13	23.1	23.25	22.5	22.55	-0.61	-2.63	2768544.0	63661955.65	1287
2017-03-12	23.9	23.9	23.1	23.16	-0.81	-3.38	1579720.0	36940307.45	981
2017-03-09	24.3	24.3	23.85	23.97	-0.4	-1.64	2022030.0	48493759.1	861
2017-03-08	24.45	24.5	24.25	24.37	-0.09	-0.37	879103.0	21406760.55	572
2017-03-07	24.45	24.55	24.4	24.46	0.07	0.29	1179316.0	28882350.1	624
2017-03-06	24.4	24.55	24.05	24.39	0.08	0.33	2554044.0	61963706.7	1346
2017-03-05	25.3	25.8	24.15	24.31	-0.05	-0.21	9340759.0	232476868.55	3300
2017-03-02	24.0	24.5	23.9	24.36	0.43	1.8	2138747.0	51781493.35	863
2017-03-01	24.0	24.1	23.8	23.93	-0.03	-0.13	1122128.0	26885732.6	684
2017-02-28	23.9	24.05	23.75	23.96	0.0	0.0	1365343.0	32624268.15	746
2017-02-27	23.95	24.35	23.8	23.96	0.03	0.13	2679983.0	64430009.95	1210
2017-02-26	23.75	24.0	23.65	23.93	0.18	0.76	799192.0	19053565.7	503
2017-02-23	23.85	23.95	23.6	23.75	-0.09	-0.38	1064775.0	25285514.8	744
2017-02-22	24.0	24.1	23.8	23.84	-0.14	-0.58	1418922.0	33992168.5	770
2017-02-21	24.1	24.35	23.7	23.98	-0.02	-0.08	3335361.0	79958511.15	2186
2017-02-20	24.1	24.45	23.75	24.0	-0.12	-0.5	3412007.0	82137712.35	1676
2017-02-19	24.45	24.6	23.9	24.12	-0.3	-1.23	3071999.0	74258992.95	1414
2017-02-16	24.9	25.2	24.2	24.42	-0.52	-2.09	4201638.0	103441987.4	2000
2017-02-15	24.25	25.0	23.95	24.94	0.7	2.89	2924248.0	71774634.55	1470
2017-02-14	24.6	24.9	24.15	24.24	-0.26	-1.06	2270257.0	55433362.2	1410
2017-02-13	23.7	25.3	23.65	24.5	0.82	3.46	6526092.0	160473588.1	2897
2017-02-12	23.4	23.8	23.35	23.68	0.42	1.81	2573792.0	60816232.5	1058
2017-02-09	23.35	23.35	23.0	23.26	-0.12	-0.51	2036238.0	47321303.0	763
2017-02-08	23.0	23.65	22.85	23.38	0.34	1.48	5463259.0	126954413.0	1803
2017-02-07	22.15	23.15	22.15	23.04	0.89	4.02	3636906.0	82488427.65	1147
2017-02-06	22.1	22.25	21.85	22.15	-0.01	-0.05	1239349.0	27397673.1	619
2017-02-05	22.3	22.4	22.15	22.16	-0.12	-0.54	829930.0	18481802.45	441
2017-02-02	22.35	22.55	22.25	22.28	-0.21	-0.93	1092785.0	24475652.0	499
2017-02-01	22.2	22.55	22.05	22.49	0.32	1.44	1454186.0	32375397.75	641
2017-01-31	21.9	22.25	21.8	22.17	0.14	0.64	1733532.0	38139320.8	841
2017-01-30	22.5	22.6	22.0	22.03	-0.48	-2.13	1411449.0	31470576.85	636
2017-01-29	22.35	22.55	22.35	22.51	0.26	1.17	1608698.0	36148810.65	676
2017-01-26	22.1	22.6	22.1	22.25	0.2	0.91	2640848.0	59047271.5	1072
2017-01-25	21.6	22.2	21.6	22.05	0.5	2.32	2813232.0	61679680.1	1223
2017-01-24	21.25	21.8	21.2	21.55	0.37	1.75	2902838.0	62392388.45	1033
2017-01-23	20.7	21.2	20.7	21.18	0.59	2.87	4249313.0	89333328.55	1147
2017-01-22	20.2	20.85	20.1	20.59	0.43	2.13	3061459.0	62944180.65	959
2017-01-19	19.85	20.35	19.8	20.16	0.19	0.95	3622227.0	72934350.8	1073
2017-01-18	19.8	20.45	19.65	19.97	-0.55	-2.68	4570333.0	91622819.35	1723
2017-01-17	20.2	20.6	19.95	20.52	0.17	0.84	3725196.0	75234329.1	1471
2017-01-16	21.45	21.5	20.25	20.35	-1.09	-5.08	4050116.0	84368538.7	1249
2017-01-15	21.6	21.7	21.4	21.44	-0.17	-0.79	1680322.0	36203911.55	569
2017-01-12	21.6	21.9	21.55	21.61	0.08	0.37	2557635.0	55537762.85	984
2017-01-11	21.85	22.0	21.45	21.53	-0.41	-1.87	1786697.0	38634842.85	788
2017-01-10	22.1	22.3	21.9	21.94	-0.39	-1.75	2765550.0	61048085.55	962
2017-01-09	22.6	22.7	22.15	22.33	-0.33	-1.46	2549987.0	57164283.4	1066
2017-01-08	23.2	23.2	22.6	22.66	-0.46	-1.99	2157942.0	49296878.95	867
2017-01-05	23.15	23.4	22.9	23.12	-0.03	-0.13	3267577.0	75879060.2	1003
2017-01-04	23.05	23.55	23.0	23.15	0.14	0.61	5624934.0	131101194.0	1865
2017-01-03	22.6	23.15	22.5	23.01	0.48	2.13	5184056.0	118156684.3	1400
2017-01-02	22.5	22.9	22.4	22.53	0.03	0.13	3913647.0	88817518.75	1247
2017-01-01	22.5	22.9	22.35	22.5	-0.07	-0.31	3013776.0	67981537.25	1223
2016-12-29	22.4	22.7	22.1	22.57	0.1	0.45	4281646.0	95609427.85	1941
2016-12-28	23.05	23.1	22.25	22.47	-0.53	-2.3	4380815.0	99497927.8	1830
2016-12-27	22.5	23.15	21.95	23.0	0.41	1.81	8845851.0	199833376.95	3665
2016-12-26	23.35	23.95	22.5	22.59	-0.7	-3.01	8092209.0	187465734.5	4043
2016-12-25	23.35	23.35	22.5	23.29	2.02	9.5	13093860.0	300732462.25	4095
2016-12-22	21.3	21.5	21.2	21.27	0.07	0.33	3655396.0	78016195.5	1282
2016-12-21	20.9	21.35	20.75	21.2	0.28	1.34	3945266.0	83117672.25	1407
2016-12-20	20.85	21.4	20.45	20.92	0.22	1.06	5114598.0	106566283.05	1694
2016-12-19	20.45	21.15	20.3	20.7	0.23	1.12	4378183.0	90897374.25	1364
2016-12-18	19.95	20.8	19.95	20.47	0.63	3.18	4547413.0	92696180.6	1254
2016-12-15	19.8	19.9	19.7	19.84	0.14	0.71	1876972.0	37161326.35	443
2016-12-14	19.55	19.8	19.55	19.7	0.09	0.46	1937295.0	38195611.15	828
2016-12-13	19.5	19.7	19.45	19.61	0.06	0.31	1481885.0	29034178.85	727
2016-12-12	19.5	19.7	19.45	19.55	0.04	0.21	1932739.0	37774479.5	978
2016-12-11	19.35	19.6	19.3	19.51	0.31	1.61	2535172.0	49386286.0	1108
2016-12-08	19.25	19.35	19.05	19.2	-0.06	-0.31	5872153.0	112714507.65	1420
2016-12-07	19.9	19.95	19.2	19.26	-0.53	-2.68	4458346.0	87087516.05	1238
2016-12-06	19.45	19.85	19.45	19.79	0.3	1.54	2532565.0	49838407.0	679
2016-12-05	19.4	19.5	19.25	19.49	0.14	0.72	1904877.0	36989382.6	457
2016-12-04	19.15	19.5	19.15	19.35	0.19	0.99	1835189.0	35435886.6	632
2016-12-01	19.25	19.4	19.15	19.16	0.0	0.0	1176522.0	22635783.0	394
2016-11-30	19.05	19.25	19.0	19.16	0.15	0.79	1154902.0	22125899.05	426
2016-11-29	19.3	19.3	18.95	19.01	-0.28	-1.45	1729654.0	33062494.95	556
2016-11-28	19.35	19.4	19.15	19.29	-0.01	-0.05	1053164.0	20293837.0	421
2016-11-27	18.85	19.4	18.7	19.3	0.5	2.66	3278976.0	62858270.4	995
2016-11-24	18.35	19.0	18.35	18.8	0.52	2.84	6213242.0	116413214.45	1558
2016-11-23	18.1	18.45	18.1	18.28	0.24	1.33	2433869.0	44446484.7	647
2016-11-22	18.0	18.15	17.9	18.04	0.09	0.5	1148928.0	20741089.9	488
2016-11-21	18.1	18.2	17.85	17.95	-0.1	-0.55	911625.0	16417624.35	333
2016-11-20	18.1	18.25	17.95	18.05	0.04	0.22	1459321.0	26412379.05	412
2016-11-17	18.3	18.3	18.0	18.01	-0.25	-1.37	1221472.0	22107458.9	468
2016-11-16	17.95	18.45	17.95	18.26	0.43	2.41	1247485.0	22843390.25	424
2016-11-15	18.35	18.35	17.6	17.83	-0.51	-2.78	1054945.0	19019272.65	494
2016-11-14	18.65	18.65	18.25	18.34	-0.27	-1.45	1239494.0	22911570.6	443
2016-11-13	18.65	18.75	18.6	18.61	-0.01	-0.05	1714341.0	31975020.1	409
2016-11-10	18.55	18.8	18.55	18.62	0.11	0.59	2601446.0	48580551.45	703
2016-11-09	18.5	18.65	18.2	18.51	-0.16	-0.86	2023842.0	37460587.45	505
2016-11-08	18.6	18.85	18.6	18.67	0.07	0.38	2027891.0	37991825.5	562
2016-11-07	18.65	18.75	18.55	18.6	0.04	0.22	1209522.0	22566980.2	344
2016-11-06	18.35	18.7	18.25	18.56	0.16	0.87	1523825.0	28282680.95	466
2016-11-03	18.1	18.45	18.1	18.4	0.31	1.71	1415769.0	25922397.9	539
2016-11-02	18.05	18.25	18.05	18.09	-0.09	-0.5	979036.0	17753237.75	473
2016-11-01	18.2	18.3	18.15	18.18	-0.04	-0.22	837362.0	15252652.1	303
2016-10-31	18.25	18.4	18.2	18.22	-0.09	-0.49	781795.0	14272233.1	339
2016-10-30	18.4	18.45	18.25	18.31	-0.03	-0.16	1045699.0	19175025.0	266
2016-10-27	18.4	18.45	18.2	18.34	0.04	0.22	1333530.0	24458291.05	487
2016-10-26	18.0	18.35	18.0	18.3	0.39	2.18	2437155.0	44359323.85	757
2016-10-25	17.9	18.0	17.9	17.91	-0.02	-0.11	1157519.0	20804398.5	359
2016-10-24	17.85	18.05	17.8	17.93	0.1	0.56	1601540.0	28779218.8	569
2016-10-23	17.7	18.05	17.7	17.83	0.02	0.11	1130069.0	20232842.3	429
2016-10-20	17.7	18.45	17.7	17.81	1.0	5.95	5042504.0	91535379.15	1525
2016-10-19	16.9	16.9	16.7	16.81	0.07	0.42	717434.0	12054707.45	228
2016-10-18	16.8	17.1	16.7	16.74	-0.02	-0.12	1062025.0	17951407.9	462
2016-10-17	16.8	17.0	16.7	16.76	0.02	0.12	497009.0	8358631.1	267
2016-10-16	16.85	16.9	16.6	16.74	-0.12	-0.71	815633.0	13678906.8	368
2016-10-13	17.05	17.15	16.85	16.86	-0.22	-1.29	990567.0	16869819.45	395
2016-10-12	17.0	17.3	17.0	17.08	-0.17	-0.99	1290120.0	22048774.7	468
2016-10-11	17.05	17.5	17.05	17.25	0.13	0.76	1914192.0	33149818.0	605
2016-10-10	16.3	17.25	16.1	17.12	0.87	5.35	1649410.0	27734054.9	673
2016-10-09	16.9	17.05	16.1	16.25	-0.96	-5.58	1465484.0	24391846.6	713
2016-10-06	16.0	17.45	15.95	17.21	1.34	8.44	2136628.0	35548459.9	915
2016-10-05	15.6	15.9	15.6	15.87	0.46	2.99	1309494.0	20644354.6	564
2016-10-04	14.95	15.5	14.85	15.41	0.6	4.05	1308289.0	19799084.6	541
2016-10-03	15.5	15.55	14.3	14.81	-0.68	-4.39	3806091.0	56255406.95	1364
2016-10-02	16.9	17.0	15.3	15.49	-1.37	-8.13	1629317.0	26616345.45	578
2016-09-29	16.9	17.3	16.6	16.86	0.09	0.54	2557375.0	43141712.5	883
2016-09-28	17.1	17.4	16.55	16.77	-0.33	-1.93	2990763.0	51310921.55	823
2016-09-27	18.1	18.1	17.05	17.1	-1.14	-6.25	2097706.0	36682321.85	842
2016-09-26	18.1	18.6	18.1	18.24	0.2	1.11	1678674.0	30888597.5	513
2016-09-25	17.5	18.25	17.5	18.04	0.61	3.5	1862237.0	33378168.05	773
2016-09-21	17.45	17.55	17.05	17.43	-0.03	-0.17	2512743.0	43413392.6	985
2016-09-20	17.75	17.8	17.4	17.46	-0.29	-1.63	1086535.0	19097792.25	548
2016-09-19	18.55	18.65	17.6	17.75	-0.74	-4.0	1198541.0	21678858.15	540
2016-09-18	18.95	18.95	18.5	18.49	-0.44	-2.32	783223.0	14581738.35	332
2016-09-08	19.15	19.2	18.9	18.93	-0.22	-1.15	1685696.0	32063556.55	397
2016-09-07	19.25	19.35	19.1	19.15	-0.06	-0.31	922732.0	17714399.4	288
2016-09-06	19.35	19.4	19.15	19.21	-0.12	-0.62	1059954.0	20441938.5	324
2016-09-05	19.3	19.5	19.25	19.33	0.11	0.57	1063433.0	20572458.05	393
2016-09-04	19.15	19.35	19.15	19.22	0.07	0.37	1089366.0	21007247.0	345
2016-09-01	19.2	19.4	19.1	19.15	-0.12	-0.62	1647353.0	31664175.95	588
2016-08-31	19.8	19.8	19.2	19.27	-0.47	-2.38	1054538.0	20635534.2	436
2016-08-30	19.8	19.85	19.65	19.74	-0.05	-0.25	1208332.0	23858039.15	483
2016-08-29	19.9	19.95	19.7	19.79	-0.09	-0.45	1342919.0	26620770.8	555
2016-08-28	19.05	20.0	18.9	19.88	0.83	4.36	3211156.0	62683488.9	693
2016-08-25	19.35	19.4	18.9	19.05	-0.2	-1.04	1774345.0	34034257.5	660
2016-08-24	19.2	19.55	19.15	19.25	0.1	0.52	1646793.0	31918250.6	597
2016-08-23	19.4	19.6	19.0	19.15	-0.35	-1.79	2406975.0	46099628.35	1008
2016-08-22	19.25	19.55	19.1	19.5	0.26	1.35	1127878.0	21860764.0	511
2016-08-21	19.25	19.4	19.0	19.24	0.14	0.73	789997.0	15162457.4	347
2016-08-18	19.0	19.2	18.9	19.1	0.01	0.05	1396306.0	26623555.75	497
2016-08-17	19.6	19.7	19.05	19.09	-0.65	-3.29	2749506.0	52879170.4	724
2016-08-16	19.7	19.9	19.65	19.74	0.01	0.05	1260272.0	25015437.45	539
2016-08-15	19.4	19.8	19.4	19.73	0.34	1.75	1531801.0	30116242.55	516
2016-08-14	19.05	19.4	19.05	19.39	0.36	1.89	1129997.0	21766617.7	383
2016-08-11	19.05	19.15	18.95	19.03	-0.05	-0.26	1172724.0	22330451.2	459
2016-08-10	19.0	19.2	18.9	19.08	0.1	0.53	1030453.0	19648701.15	472
2016-08-09	18.4	19.05	18.4	18.98	0.63	3.43	2077420.0	38897957.3	724
2016-08-08	18.35	18.45	18.2	18.35	0.02	0.11	1242980.0	22771181.95	441
2016-08-07	18.45	18.8	18.3	18.33	-0.12	-0.65	1317183.0	24242005.6	428
2016-08-04	18.8	18.9	18.3	18.45	-0.23	-1.23	1554681.0	28879276.35	643
2016-08-03	18.3	18.8	18.3	18.68	0.24	1.3	1801115.0	33438659.65	767
2016-08-02	18.65	18.8	18.1	18.44	-0.26	-1.39	1901672.0	35048918.45	749
2016-08-01	18.9	19.0	18.65	18.7	-0.15	-0.8	1484771.0	27929435.6	583
2016-07-31	19.05	19.1	18.5	18.85	-0.18	-0.95	1512755.0	28572028.35	476
2016-07-28	19.0	19.1	18.9	19.03	0.01	0.05	1046604.0	19901251.65	464
2016-07-27	18.95	19.15	18.95	19.02	0.0	0.0	1599282.0	30482934.8	623
2016-07-26	19.05	19.35	19.0	19.02	-0.02	-0.11	1190384.0	22777717.0	537
2016-07-25	19.35	19.5	19.0	19.04	-0.32	-1.65	1162298.0	22356736.2	511
2016-07-24	19.7	19.95	19.3	19.36	-0.37	-1.88	889685.0	17526989.0	446
2016-07-21	19.75	19.95	19.65	19.73	0.02	0.1	1658411.0	32834243.95	2274
2016-07-20	19.8	19.85	19.45	19.71	-0.16	-0.81	2311607.0	45378271.85	1398
2016-07-19	20.1	20.1	19.85	19.87	-0.14	-0.7	1282549.0	25572196.6	484
2016-07-18	20.3	20.35	20.0	20.01	-0.24	-1.19	1449569.0	29267786.55	464
2016-07-17	20.2	20.45	20.15	20.25	0.03	0.15	1456467.0	29539938.5	521
2016-07-14	20.35	20.65	20.2	20.22	-0.07	-0.34	2314526.0	47202800.05	763
2016-07-13	19.95	20.7	19.9	20.29	0.41	2.06	3766184.0	76503447.05	1529
2016-07-12	20.1	20.2	19.85	19.88	-0.19	-0.95	1475493.0	29568837.6	596
2016-07-11	19.65	20.2	19.65	20.07	0.46	2.35	3092927.0	61962967.85	1192
2016-07-10	19.45	19.7	19.45	19.61	0.06	0.31	799728.0	15659409.6	282
2016-06-30	19.65	20.0	19.4	19.55	0.0	0.0	3901957.0	76980336.25	1391
2016-06-29	19.55	19.7	19.55	19.55	-0.01	-0.05	1514486.0	29678632.9	537
2016-06-28	19.55	19.65	19.5	19.56	0.03	0.15	1832360.0	35892936.25	690
2016-06-27	19.7	19.9	19.4	19.53	-0.19	-0.96	3659777.0	71792684.1	1509
2016-06-26	17.8	19.8	17.8	19.72	0.39	2.02	4641809.0	88483001.2	1785
2016-06-23	19.4	20.2	19.25	19.33	-0.16	-0.82	6572408.0	129038188.9	2466
2016-06-22	19.25	20.0	19.15	19.49	0.13	0.67	5287588.0	104169155.65	2355
2016-06-21	19.7	19.95	19.3	19.36	-0.45	-2.27	3005075.0	59029131.9	1335
2016-06-20	20.2	20.35	19.65	19.81	-0.46	-2.27	3010033.0	60170635.05	1593
2016-06-19	20.9	21.0	20.05	20.27	-0.49	-2.36	9237656.0	188989991.7	4456
2016-06-16	20.0	21.1	20.0	20.76	0.47	2.32	12446330.0	257721221.85	4547
2016-06-15	20.15	21.8	19.8	20.29	0.24	1.2	22081937.0	457552553.8	7808
2016-06-14	18.25	20.05	18.2	20.05	1.79	9.8	10577088.0	206412198.7	2795
2016-06-13	17.85	18.4	17.8	18.26	0.43	2.41	2678755.0	48691179.85	852
2016-06-12	17.3	17.85	17.25	17.83	0.34	1.94	2185913.0	38521726.15	537
2016-06-09	17.45	17.8	17.4	17.49	0.04	0.23	2995886.0	52563516.7	675
2016-06-08	17.25	17.5	17.25	17.45	0.16	0.93	1916258.0	33332422.45	448
2016-06-07	17.0	17.4	17.0	17.29	0.31	1.83	3039390.0	52460874.35	586
2016-06-06	16.4	17.05	16.4	16.98	0.56	3.41	2200008.0	36837033.0	569
2016-06-05	16.6	16.6	16.35	16.42	-0.18	-1.08	3091708.0	50792355.75	605
2016-06-02	16.55	16.65	16.5	16.6	0.14	0.85	1745107.0	28895508.85	412
2016-06-01	16.4	16.55	16.35	16.46	0.07	0.43	1809336.0	29757212.15	393
2016-05-31	16.35	16.45	16.25	16.39	0.21	1.3	1806450.0	29602698.05	388
2016-05-30	16.4	16.4	16.1	16.18	-0.22	-1.34	1271674.0	20652210.95	308
2016-05-29	16.4	16.6	16.35	16.4	0.01	0.06	1892397.0	31145729.8	396
2016-05-26	16.5	16.55	16.35	16.39	-0.04	-0.24	1429507.0	23562107.65	336
2016-05-25	16.55	16.7	16.4	16.43	-0.05	-0.3	1372752.0	22676302.6	418
2016-05-24	16.45	16.85	16.45	16.48	-0.08	-0.48	1618733.0	26886621.25	459
2016-05-23	17.0	17.1	16.5	16.56	-0.55	-3.21	1562773.0	26313190.0	479
2016-05-22	17.25	17.35	17.1	17.11	-0.16	-0.93	1303607.0	22473760.05	358
2016-05-19	17.35	17.4	17.25	17.27	-0.08	-0.46	1747335.0	30205373.85	433
2016-05-18	17.35	17.45	17.35	17.35	0.01	0.06	1417152.0	24647079.4	367
2016-05-17	17.3	17.45	17.25	17.34	0.07	0.41	3400636.0	58967932.05	651
2016-05-16	17.25	17.4	17.2	17.27	-0.01	-0.06	2437654.0	42173931.4	520
2016-05-15	17.3	17.35	17.2	17.28	-0.02	-0.12	2654445.0	45909825.05	438
2016-05-12	17.4	17.4	17.3	17.3	-0.1	-0.57	2032604.0	35249023.05	520
2016-05-11	17.5	17.6	17.3	17.4	0.07	0.4	2726226.0	47500241.4	606
2016-05-10	17.25	17.8	17.2	17.33	0.12	0.7	7324145.0	127994539.6	1532
2016-05-09	17.1	17.35	16.75	17.21	0.18	1.06	4021329.0	68485266.2	972
2016-05-08	17.05	17.6	17.0	17.03	0.35	2.1	7860110.0	135801864.4	1808
2016-05-05	16.6	16.75	16.55	16.68	0.14	0.85	2614881.0	43547158.4	672
2016-05-04	16.4	16.65	16.35	16.54	0.15	0.92	1970278.0	32458782.3	441
2016-05-03	16.8	16.9	16.35	16.39	-0.36	-2.15	2181744.0	36309341.45	684
2016-05-02	16.5	17.0	16.5	16.75	0.36	2.2	5543244.0	93028200.6	1322
2016-05-01	16.2	16.45	16.15	16.39	0.28	1.74	3962452.0	64600401.9	779
2016-04-28	16.2	16.2	16.1	16.11	-0.04	-0.25	1676255.0	27086937.5	432
2016-04-27	16.25	16.3	16.15	16.15	-0.09	-0.55	1811928.0	29379002.4	524
2016-04-26	16.5	16.5	16.2	16.24	-0.74	-4.36	3010405.0	49149016.6	843
2016-04-25	17.1	17.15	16.75	16.98	-0.12	-0.7	3975713.0	67342864.8	798
2016-04-24	16.95	17.35	16.85	17.1	0.19	1.12	5060848.0	86376127.5	734
2016-04-21	16.8	16.95	16.8	16.91	0.08	0.48	1698248.0	28685625.25	350
2016-04-20	16.85	16.9	16.75	16.83	0.03	0.18	2067777.0	34722656.45	326
2016-04-19	16.9	16.95	16.8	16.8	-0.02	-0.12	2000448.0	33712285.8	395
2016-04-18	16.3	16.9	16.3	16.82	0.43	2.62	2285918.0	38214150.7	493
2016-04-17	16.7	16.7	16.35	16.39	-0.39	-2.32	1156035.0	19115743.7	369
2016-04-14	16.55	16.9	16.45	16.78	0.26	1.57	1826710.0	30459006.85	436
2016-04-13	16.35	16.6	16.3	16.52	0.2	1.23	2054582.0	33874954.15	379
2016-04-12	16.25	16.35	16.2	16.32	0.11	0.68	1106311.0	18013010.8	288
2016-04-11	16.1	16.25	16.1	16.21	0.07	0.43	1443048.0	23385483.1	310
2016-04-10	16.2	16.25	16.1	16.14	-0.01	-0.06	1103343.0	17879060.9	259
2016-04-07	16.15	16.2	16.1	16.15	0.07	0.44	562119.0	9085244.25	150
2016-04-06	16.05	16.2	16.05	16.08	0.04	0.25	824623.0	13297022.3	218
2016-04-05	16.05	16.1	15.95	16.04	-0.06	-0.37	922454.0	14801755.25	232
2016-04-04	15.7	16.2	15.65	16.1	0.45	2.88	1306231.0	20769247.05	318
2016-04-03	15.85	16.0	15.65	15.65	-0.31	-1.94	602423.0	9533047.9	201
2016-03-31	16.0	16.0	15.7	15.96	-0.09	-0.56	1035329.0	16442490.35	311
2016-03-30	16.15	16.15	16.0	16.05	-0.07	-0.43	980106.0	15751138.15	285
2016-03-29	16.45	16.45	16.05	16.12	-0.27	-1.65	802062.0	13061038.75	232
2016-03-28	16.4	16.6	16.3	16.39	0.09	0.55	1321773.0	21730750.65	263
2016-03-27	16.4	16.4	16.3	16.3	-0.06	-0.37	475025.0	7757864.95	113
2016-03-24	16.5	16.65	16.3	16.36	-0.1	-0.61	1038396.0	17084405.0	245
2016-03-23	16.3	16.5	16.3	16.46	0.11	0.67	857802.0	14082217.6	159
2016-03-22	16.5	16.5	16.3	16.35	-0.11	-0.67	1123185.0	18452848.2	206
2016-03-21	16.35	16.7	16.35	16.46	0.07	0.43	3511721.0	57991628.3	541
2016-03-20	16.4	16.45	16.35	16.39	0.04	0.24	822593.0	13474707.35	174
2016-03-17	16.25	16.45	16.25	16.35	0.07	0.43	1398223.0	22876354.6	235
2016-03-16	16.3	16.4	16.25	16.28	0.0	0.0	912652.0	14895881.8	188
2016-03-15	16.35	16.35	16.25	16.28	-0.1	-0.61	876392.0	14310773.65	161
2016-03-14	16.55	16.65	16.35	16.38	-0.13	-0.79	827789.0	13613890.45	251
2016-03-13	16.45	16.55	16.4	16.51	0.07	0.43	1401610.0	23106131.95	329
2016-03-10	16.2	16.45	16.2	16.44	0.23	1.42	1590437.0	26029204.15	367
2016-03-09	16.3	16.3	15.95	16.21	-0.1	-0.61	1557721.0	25109126.65	430
2016-03-08	16.25	16.4	16.2	16.31	0.11	0.68	1113616.0	18164287.85	275
2016-03-07	16.2	16.3	16.15	16.2	0.05	0.31	897169.0	14551192.3	242
2016-03-06	16.1	16.3	16.1	16.15	0.14	0.87	1453088.0	23474283.8	325
2016-03-03	15.85	16.2	15.85	16.01	0.2	1.27	1287785.0	20620277.2	362
2016-03-02	15.4	15.9	15.4	15.81	0.43	2.8	1340969.0	20990966.25	437
2016-03-01	15.25	15.4	15.2	15.38	0.13	0.85	991926.0	15210114.45	270
2016-02-29	15.25	15.35	15.25	15.25	0.0	0.0	494389.0	7554189.4	157
2016-02-28	15.1	15.4	15.1	15.25	0.18	1.19	1054915.0	16065430.9	250
2016-02-25	15.0	15.15	14.95	15.07	0.13	0.87	983315.0	14800368.6	288
2016-02-24	14.8	15.65	14.8	14.94	0.14	0.95	2443533.0	36765564.75	750
2016-02-23	14.65	14.9	14.65	14.8	0.21	1.44	2016760.0	29862096.5	432
2016-02-22	14.55	14.65	14.45	14.59	0.09	0.62	964109.0	14038911.9	265
2016-02-21	14.5	14.55	14.4	14.5	0.0	0.0	509488.0	7382582.45	149
2016-02-18	14.5	14.55	14.45	14.5	0.03	0.21	1155349.0	16762607.25	219
2016-02-17	14.25	14.5	14.2	14.47	0.25	1.76	1217061.0	17498283.9	292
2016-02-16	14.25	14.4	14.2	14.22	0.08	0.57	1023880.0	14643853.95	225
2016-02-15	14.0	14.4	14.0	14.14	0.13	0.93	1480189.0	21052044.85	333
2016-02-14	14.15	14.25	14.0	14.01	0.09	0.65	1702812.0	24005953.2	307
2016-02-11	14.2	14.2	13.9	13.92	-0.28	-1.97	905226.0	12686690.15	265
2016-02-10	14.1	14.35	14.05	14.2	0.13	0.92	873327.0	12390877.7	257
2016-02-09	14.05	14.4	14.05	14.07	0.02	0.14	1532099.0	21792048.4	365
2016-02-08	14.1	14.2	14.05	14.05	0.01	0.07	855293.0	12056086.6	209
2016-02-07	13.9	14.1	13.9	14.04	0.01	0.07	689447.0	9666695.0	192
2016-02-04	14.15	14.3	14.0	14.03	-0.05	-0.36	1326792.0	18803903.65	342
2016-02-03	14.0	14.1	13.95	14.08	0.13	0.93	842233.0	11808896.05	239
2016-02-02	14.0	14.05	13.95	13.95	-0.15	-1.06	1339769.0	18771650.75	332
2016-02-01	14.05	14.15	13.95	14.1	0.22	1.59	1551052.0	21777131.6	395
2016-01-31	14.1	14.35	13.8	13.88	-0.16	-1.14	3207876.0	45549748.2	788
2016-01-28	14.05	14.2	14.0	14.04	0.04	0.29	942743.0	13274462.05	316
2016-01-27	14.1	14.2	14.0	14.0	-0.02	-0.14	965988.0	13620918.4	258
2016-01-26	13.85	14.05	13.7	14.02	0.14	1.01	411502.0	5709426.75	175
2016-01-25	13.6	14.0	13.6	13.88	0.21	1.54	567512.0	7821436.0	243
2016-01-24	14.3	14.6	13.5	13.67	-0.22	-1.58	1800051.0	25581930.8	464
2016-01-21	13.85	14.0	13.8	13.89	0.04	0.29	559449.0	7767134.15	215
2016-01-20	14.0	14.0	13.7	13.85	-0.26	-1.84	794775.0	11011343.45	304
2016-01-19	14.0	14.2	13.95	14.11	0.42	3.07	644357.0	9065339.7	289
2016-01-18	12.8	14.1	12.8	13.69	0.85	6.62	1215410.0	16293828.8	613
2016-01-17	13.1	13.1	12.4	12.84	-0.64	-4.75	6787721.0	85814795.0	992
2016-01-14	14.4	14.55	13.25	13.48	-1.02	-7.03	2334696.0	32443719.7	624
2016-01-13	14.6	14.7	14.35	14.5	-0.02	-0.14	779694.0	11315952.6	232
2016-01-12	14.75	14.75	14.45	14.52	-0.16	-1.09	808312.0	11818928.45	293
2016-01-11	14.3	14.7	14.2	14.68	0.38	2.66	1096718.0	15812129.1	325
2016-01-10	14.7	14.95	14.25	14.3	-0.41	-2.79	869998.0	12816104.9	341
2015-11-26	15.5	15.6	15.45	15.51	0.01	0.06	1504583.0	23375558.5	356
2015-11-25	15.55	15.55	15.45	15.5	-0.04	-0.26	1280375.0	19833173.6	328
2015-11-24	15.6	15.7	15.5	15.54	0.0	0.0	1474535.0	22989049.1	371
2015-11-23	15.6	15.7	15.5	15.54	-0.02	-0.13	1613510.0	25204174.6	332
2015-11-22	15.45	15.8	15.4	15.56	0.15	0.97	1657735.0	25845430.9	481
2015-11-19	15.35	15.6	15.35	15.41	0.12	0.78	1373649.0	21205594.25	417
2015-11-18	15.25	15.35	15.25	15.29	-0.01	-0.07	517413.0	7926781.6	199
2015-11-17	15.35	15.35	15.25	15.3	0.01	0.07	592476.0	9074057.05	166
2015-11-16	15.25	15.4	15.2	15.29	0.1	0.66	1547678.0	23652856.9	343
2015-11-15	15.4	15.4	15.15	15.19	-0.35	-2.25	1255198.0	19102490.55	377
2015-11-12	15.4	15.65	15.4	15.54	0.11	0.71	1919500.0	29886395.55	500
2015-11-11	15.15	15.6	15.15	15.43	0.32	2.12	2410005.0	37113310.55	623
2015-11-10	15.15	15.2	15.05	15.11	-0.04	-0.26	1315408.0	19918700.85	417
2015-11-09	15.05	15.25	14.95	15.15	0.07	0.46	2465418.0	37169111.3	826
2015-11-08	15.8	15.8	15.05	15.08	-0.78	-4.92	3171672.0	48355442.1	933
2015-11-05	16.35	16.35	15.8	15.86	-0.5	-3.06	2044204.0	32827256.4	624
2015-11-04	16.65	16.7	16.3	16.36	-0.16	-0.97	1588223.0	26207286.6	397
2015-11-03	16.75	17.0	16.5	16.52	-0.24	-1.43	1737081.0	29211072.95	357
2015-11-02	16.8	16.85	16.7	16.76	0.05	0.3	1390126.0	23355486.9	369
2015-11-01	17.0	17.0	16.7	16.71	-0.27	-1.59	910629.0	15280957.2	241
2015-10-29	16.95	17.1	16.85	16.98	0.06	0.35	1566551.0	26609654.4	360
2015-10-28	16.7	17.05	16.65	16.92	0.25	1.5	1351662.0	22767117.4	400
2015-10-27	17.2	17.25	16.6	16.67	-0.51	-2.97	1108373.0	18960872.0	303
2015-10-26	17.15	17.25	17.05	17.18	0.03	0.17	1030503.0	17667844.15	315
2015-10-25	17.45	17.5	17.1	17.15	-0.24	-1.38	926693.0	16055591.4	285
2015-10-22	17.4	17.55	17.35	17.39	-0.02	-0.11	1484231.0	25876219.3	416
2015-10-21	17.75	17.75	17.4	17.41	-0.29	-1.64	2027118.0	35545032.95	508
2015-10-20	17.8	17.9	17.7	17.7	-0.11	-0.62	1096074.0	19532296.1	326
2015-10-19	17.85	17.9	17.75	17.81	-0.03	-0.17	1104628.0	19692833.75	294
2015-10-18	17.8	18.0	17.75	17.84	0.19	1.08	1743357.0	31169137.8	465
2015-10-15	17.85	18.0	17.5	17.65	-0.18	-1.01	1996567.0	35703960.95	599
2015-10-14	17.9	18.0	17.8	17.83	-0.14	-0.78	587019.0	10496182.6	224
2015-10-13	17.5	18.25	17.5	17.97	0.47	2.69	2899073.0	52086227.35	865
2015-10-12	17.0	18.1	17.0	17.5	0.53	3.12	2954306.0	51821328.8	824
2015-10-11	16.75	17.1	16.75	16.97	0.24	1.43	1962744.0	33292476.75	488
2015-10-08	16.75	16.8	16.7	16.73	-0.04	-0.24	1403915.0	23544990.15	370
2015-10-07	16.7	16.85	16.7	16.77	0.14	0.84	1416778.0	23770164.15	398
2015-10-06	16.6	16.75	16.6	16.63	-0.01	-0.06	1273545.0	21244540.35	311
2015-10-05	16.6	16.75	16.55	16.64	0.08	0.48	1682419.0	28041239.7	327
2015-10-04	16.4	16.6	16.35	16.56	0.18	1.1	1182850.0	19492766.8	296
2015-10-01	16.45	16.45	16.35	16.38	-0.02	-0.12	980919.0	16089313.25	243
2015-09-30	16.3	16.5	16.25	16.4	0.15	0.92	558631.0	9161875.15	176
2015-09-29	16.35	16.35	16.2	16.25	-0.17	-1.04	638794.0	10387748.9	136
2015-09-21	16.15	16.55	16.15	16.42	0.26	1.61	2260827.0	37042378.9	441
2015-09-20	16.3	16.3	16.15	16.16	-0.14	-0.86	1510045.0	24487697.05	376
2015-09-17	16.45	16.5	16.3	16.3	-0.12	-0.73	1955396.0	32058217.45	540
2015-09-16	16.35	16.45	16.35	16.42	0.12	0.74	2230037.0	36616451.8	491
2015-09-15	16.25	16.4	16.25	16.3	-0.06	-0.37	1197358.0	19588238.2	412
2015-09-14	16.35	16.5	16.3	16.36	0.0	0.0	1784470.0	29340899.05	484
2015-09-13	16.4	16.55	16.3	16.36	-0.02	-0.12	1038844.0	17083921.0	334
2015-09-10	16.4	16.5	16.3	16.38	-0.1	-0.61	2397825.0	39356533.4	561
2015-09-09	16.55	16.7	16.3	16.48	0.06	0.37	2825401.0	46786008.1	696
2015-09-08	16.2	16.45	16.1	16.42	0.3	1.86	2438775.0	39761530.75	547
2015-09-07	16.1	16.25	16.05	16.12	0.04	0.25	2001299.0	32341341.25	495
2015-09-06	16.0	16.1	16.0	16.08	-0.01	-0.06	1288515.0	20699917.85	419
2015-09-03	16.15	16.2	16.05	16.09	-0.06	-0.37	1632790.0	26344582.3	482
2015-09-02	16.0	16.15	15.95	16.15	-0.02	-0.12	1531831.0	24613153.65	506
2015-09-01	16.55	16.6	16.1	16.17	-0.33	-2.0	1993055.0	32513780.35	633
2015-08-31	16.55	16.6	16.4	16.5	-0.08	-0.48	1755336.0	28954682.9	463
2015-08-30	16.95	17.25	16.45	16.58	-0.1	-0.6	2584681.0	43750988.1	672
2015-08-27	17.0	17.45	16.6	16.68	-0.15	-0.89	2770032.0	47543750.35	706
2015-08-26	17.0	17.0	16.45	16.83	-0.07	-0.41	2168137.0	36319402.7	697
2015-08-25	15.45	16.9	15.45	16.9	1.5	9.74	3169481.0	51674504.2	836
2015-08-24	16.05	16.2	15.3	15.4	-0.69	-4.29	2410301.0	37897988.65	899
2015-08-23	16.3	16.75	16.0	16.09	-0.66	-3.94	2708698.0	44347723.7	873
2015-08-20	16.2	16.9	16.2	16.75	0.22	1.33	2445025.0	40280189.35	753
2015-08-19	17.1	17.15	16.45	16.53	-0.53	-3.11	2281465.0	38410832.5	841
2015-08-18	17.65	17.75	16.2	17.06	-0.62	-3.51	2183841.0	37473500.6	796
2015-08-17	17.65	17.9	17.6	17.68	0.01	0.06	2166818.0	38496664.25	660
2015-08-16	17.9	17.95	17.65	17.67	-0.26	-1.45	1915724.0	34158206.7	498
2015-08-13	17.95	18.0	17.9	17.93	-0.01	-0.06	2051953.0	36805580.9	586
2015-08-12	17.85	17.95	17.85	17.94	0.04	0.22	1427785.0	25556366.65	453
2015-08-11	18.1	18.1	17.9	17.9	-0.15	-0.83	1705402.0	30746134.45	419
2015-08-10	18.0	18.2	18.0	18.05	0.05	0.28	2284623.0	41260228.25	504
2015-08-09	17.85	18.1	17.8	18.0	0.1	0.56	1792596.0	32239189.7	484
2015-08-06	18.1	18.15	17.8	17.9	-0.2	-1.1	1839858.0	33148785.25	453
2015-08-05	18.1	18.2	18.1	18.1	0.0	0.0	1337040.0	24237406.1	391
2015-08-04	18.1	18.3	17.95	18.1	0.06	0.33	1907391.0	34592917.9	481
2015-08-03	17.6	18.15	17.6	18.04	0.36	2.04	2126120.0	37991941.7	679
2015-08-02	18.3	18.3	17.5	17.68	-0.6	-3.28	2214822.0	39472837.05	593
2015-07-30	18.2	18.3	18.1	18.28	0.09	0.49	2084281.0	37890006.85	478
2015-07-29	18.2	18.3	18.15	18.19	0.02	0.11	1575090.0	28756158.6	461
2015-07-28	18.1	18.25	18.1	18.17	0.09	0.5	1461160.0	26566749.0	442
2015-07-27	18.15	18.3	18.05	18.08	-0.07	-0.39	1749313.0	31678617.0	592
2015-07-26	18.35	18.4	18.15	18.15	-0.18	-0.98	1237526.0	22625090.25	406
2015-07-23	18.35	18.4	18.3	18.33	-0.07	-0.38	929555.0	17050505.55	323
2015-07-22	18.35	18.45	18.3	18.4	0.14	0.77	1019407.0	18729598.5	301
2015-07-15	18.1	18.4	18.0	18.26	-0.02	-0.11	1022710.0	18667501.6	362
2015-07-14	18.55	18.6	18.25	18.28	-0.26	-1.4	1252765.0	23084696.75	367
2015-07-13	18.6	18.7	18.5	18.54	0.0	0.0	1202636.0	22342610.05	385
2015-07-12	18.6	19.0	18.5	18.54	-0.1	-0.54	2878014.0	54107216.05	922
2015-07-09	17.3	18.9	17.3	18.64	1.36	7.87	6917104.0	125304080.0	1867
2015-07-08	17.25	17.4	17.15	17.28	0.01	0.06	2559286.0	44166310.6	699
2015-07-07	17.4	17.65	17.25	17.27	-0.13	-0.75	2916132.0	50842693.4	810
2015-07-06	17.35	17.5	17.3	17.4	-0.01	-0.06	2171280.0	37849401.7	587
2015-07-05	17.25	17.45	17.15	17.41	0.14	0.81	1794160.0	31110773.8	583
2015-07-02	17.25	17.55	17.1	17.27	0.02	0.12	2799934.0	48534014.35	812
2015-07-01	17.25	17.35	17.1	17.25	0.03	0.17	3129430.0	53823649.9	661
2015-06-30	17.05	17.25	16.95	17.22	0.13	0.76	1730444.0	29556164.45	585
2015-06-29	17.25	17.3	17.0	17.09	-0.41	-2.34	2209961.0	37813404.5	647
2015-06-28	17.8	17.8	17.45	17.5	-0.2	-1.13	1691264.0	29795876.2	600
2015-06-25	17.55	17.7	17.5	17.7	0.19	1.09	1696721.0	29843084.8	613
2015-06-24	17.4	17.65	17.3	17.51	0.14	0.81	1628228.0	28428216.15	565
2015-06-23	17.3	17.45	17.25	17.37	0.11	0.64	1822339.0	31615593.4	563
2015-06-22	17.55	17.55	17.2	17.26	-0.28	-1.6	1898596.0	32946190.1	620
2015-06-21	17.7	17.75	17.45	17.54	-0.24	-1.35	1927189.0	33800694.85	642
2015-06-18	17.65	17.85	17.65	17.78	0.04	0.23	1482333.0	26331690.85	549
2015-06-17	17.7	17.85	17.7	17.74	0.03	0.17	2380107.0	42259521.25	846
2015-06-16	17.9	18.0	17.65	17.71	-0.22	-1.23	2183496.0	38738596.65	902
2015-06-15	18.5	18.5	17.9	17.93	-0.37	-2.02	4042386.0	73068648.3	1282
2015-06-14	17.7	18.45	17.4	18.3	0.7	3.98	6932930.0	124515079.15	1818
2015-06-11	17.95	18.0	17.55	17.6	-0.31	-1.73	3780320.0	66778810.15	1237
2015-06-10	18.05	18.25	17.9	17.91	-0.08	-0.44	5781750.0	104238076.2	1159
2015-06-09	18.6	18.6	17.85	17.99	-0.64	-3.44	3528986.0	63650107.5	1178
2015-06-08	18.85	18.95	18.6	18.63	-0.22	-1.17	1738767.0	32666074.2	650
2015-06-07	18.85	19.1	18.75	18.85	0.0	0.0	1748818.0	33064289.35	621
2015-06-04	19.35	19.35	18.8	18.85	-0.47	-2.43	3074390.0	58366250.95	1102
2015-06-03	19.7	19.7	19.3	19.32	-0.37	-1.88	2822531.0	55050715.2	880
2015-06-02	19.7	19.75	19.6	19.69	0.01	0.05	1625868.0	31974983.3	504
2015-06-01	19.9	20.0	19.6	19.68	-0.22	-1.11	1658347.0	32801925.5	536
2015-05-31	20.05	20.05	19.85	19.9	-0.17	-0.85	1279361.0	25558026.25	415
2015-05-28	20.0	20.15	20.0	20.07	0.09	0.45	2103273.0	42212385.05	582
2015-05-27	19.95	20.15	19.95	19.98	-0.02	-0.1	2100612.0	42045122.35	575
2015-05-26	19.95	20.15	19.95	20.0	0.05	0.25	2091921.0	41921125.25	663
2015-05-25	19.95	20.2	19.9	19.95	-0.01	-0.05	1927799.0	38601741.45	623
2015-05-24	20.1	20.1	19.8	19.96	-0.05	-0.25	2401083.0	47866815.25	668
2015-05-21	19.95	20.15	19.95	20.01	0.02	0.1	2567425.0	51424544.05	881
2015-05-20	20.55	20.6	19.9	19.99	-0.66	-3.2	4703759.0	94922244.45	1276
2015-05-19	20.5	21.0	20.5	20.65	0.07	0.34	5489292.0	113590809.75	1106
2015-05-18	20.85	20.95	20.55	20.58	-0.24	-1.15	2687851.0	55705939.6	1063
2015-05-17	20.1	20.9	20.05	20.82	0.8	4.0	5595821.0	114487148.5	1632
2015-05-14	19.1	20.3	19.1	20.02	0.94	4.93	6320422.0	125551355.95	1830
2015-05-13	18.9	19.1	18.9	19.08	0.15	0.79	1853529.0	35175763.5	557
2015-05-12	19.0	19.1	18.65	18.93	-0.08	-0.42	1880543.0	35372714.1	699
2015-05-11	19.25	19.4	19.0	19.01	-0.24	-1.25	2066108.0	39716379.25	596
2015-05-10	19.4	19.5	19.2	19.25	-0.1	-0.52	1888807.0	36504451.8	428
2015-05-07	19.5	19.55	19.3	19.35	-0.1	-0.51	1992438.0	38721189.1	524
2015-05-06	19.5	19.7	19.4	19.45	-0.15	-0.77	1455210.0	28466383.25	531
2015-05-05	19.75	19.85	19.55	19.6	-0.14	-0.71	2220519.0	43825984.0	662
2015-05-04	19.9	19.95	19.5	19.74	-0.22	-1.1	2118705.0	41840844.6	716
2015-05-03	20.1	20.3	19.95	19.96	-0.09	-0.45	2071894.0	41737157.95	793
2015-04-30	20.0	20.6	19.95	20.05	-0.03	-0.15	4598911.0	93199392.5	1184
2015-04-29	19.35	20.15	19.35	20.08	0.68	3.51	8901791.0	176336314.45	1237
2015-04-28	19.25	19.55	19.25	19.4	0.13	0.67	2662360.0	51786922.8	589
2015-04-27	19.1	19.4	19.0	19.27	0.12	0.63	2620843.0	50249598.95	594
2015-04-26	19.0	19.2	18.95	19.15	0.16	0.84	4261828.0	81287674.8	686
2015-04-23	18.85	19.05	18.8	18.99	0.08	0.42	3739514.0	70738383.95	725
2015-04-22	19.5	19.5	18.7	18.91	0.01	0.05	4768842.0	90422449.65	993
2015-04-21	18.5	19.05	18.45	18.9	-0.52	-2.68	5157599.0	96265642.55	1212
2015-04-20	19.55	19.6	19.3	19.42	-0.07	-0.36	8099497.0	157738938.5	1162
2015-04-19	19.25	19.85	19.25	19.49	0.39	2.04	7584303.0	147502528.3	1467
2015-04-16	19.05	19.2	19.0	19.1	0.09	0.47	6811461.0	130324292.1	965
2015-04-15	18.95	19.15	18.9	19.01	0.24	1.28	6626058.0	126105009.75	1260
2015-04-14	18.55	19.05	18.55	18.77	0.1	0.54	5504189.0	104016863.25	1346
2015-04-13	17.85	18.7	17.85	18.67	0.85	4.77	5243956.0	96340090.15	1413
2015-04-12	17.25	18.0	17.2	17.82	0.69	4.03	4821704.0	85021944.8	967
2015-04-09	17.1	17.3	17.1	17.13	0.07	0.41	2428585.0	41770716.6	727
2015-04-08	16.95	17.25	16.9	17.06	0.15	0.89	3697972.0	63260169.3	758
2015-04-07	16.95	17.05	16.8	16.91	-0.01	-0.06	4181657.0	70729169.65	852
2015-04-06	16.85	17.1	16.8	16.92	0.15	0.89	2330867.0	39513639.65	687
2015-04-05	17.2	17.35	16.7	16.77	-0.58	-3.34	2048973.0	34902461.45	701
2015-04-02	17.45	17.5	17.3	17.35	-0.07	-0.4	2198661.0	38313937.65	527
2015-04-01	17.5	17.6	17.4	17.42	-0.05	-0.29	2601914.0	45490867.1	622
2015-03-31	17.2	17.55	17.15	17.47	0.22	1.28	4090393.0	71108603.55	929
2015-03-30	17.2	17.4	17.15	17.25	0.07	0.41	4304264.0	74307831.25	897
2015-03-29	17.15	17.3	17.1	17.18	0.24	1.42	2224400.0	38267488.6	661
2015-03-26	16.5	17.25	16.2	16.94	-0.04	-0.24	4088799.0	68596270.65	1177
2015-03-25	17.85	17.9	16.8	16.98	-0.94	-5.25	4896108.0	84766155.75	1330
2015-03-24	17.55	18.15	17.5	17.92	0.39	2.22	4277435.0	76655944.25	1125
2015-03-23	17.5	17.6	17.35	17.53	0.04	0.23	3565116.0	62308246.3	864
2015-03-22	17.25	17.55	17.2	17.49	0.36	2.1	3779794.0	65646321.95	948
2015-03-19	17.2	17.25	16.95	17.13	0.14	0.82	5834416.0	99398603.8	1005
2015-03-18	17.15	17.3	16.25	16.99	-0.11	-0.64	5070131.0	85919034.55	1433
2015-03-17	17.15	17.35	17.0	17.1	0.02	0.12	4628730.0	79350785.0	1523
2015-03-16	17.75	18.15	16.95	17.08	-0.7	-3.94	9793849.0	172808956.8	2709
2015-03-15	18.9	18.9	17.3	17.78	-1.22	-6.42	11693972.0	212466636.2	3123
2015-03-12	19.5	19.55	18.95	19.0	-0.59	-3.01	9185098.0	176294538.1	1839
2015-03-11	19.5	19.65	19.4	19.59	-0.17	-0.86	3171341.0	61924883.65	723
2015-03-10	19.8	19.9	19.5	19.76	0.1	0.51	4607553.0	90692157.4	1030
2015-03-09	19.15	19.85	18.9	19.66	0.54	2.82	7872762.0	152291099.9	1469
2015-03-08	19.25	19.3	19.0	19.12	-0.16	-0.83	3024995.0	57998019.05	647
2015-03-05	19.2	19.35	19.05	19.28	0.11	0.57	3416671.0	65582353.8	684
2015-03-04	19.3	19.4	19.15	19.17	-0.19	-0.98	2641166.0	50895508.0	720
2015-03-03	19.45	19.5	19.3	19.36	-0.08	-0.41	6709190.0	130390558.1	1014
2015-03-02	18.95	19.5	18.95	19.44	0.46	2.42	5987911.0	115631066.4	1387
2015-03-01	19.1	19.25	18.95	18.98	-0.13	-0.68	2949731.0	56138631.15	707
2015-02-26	18.75	19.5	18.6	19.11	0.42	2.25	15293879.0	292877429.2	2174
2015-02-25	18.7	18.85	18.65	18.69	-0.06	-0.32	1978242.0	37106539.1	570
2015-02-24	18.2	18.95	18.2	18.75	0.53	2.91	3657928.0	68372688.4	1110
2015-02-23	18.5	18.65	18.2	18.22	-0.3	-1.62	3599509.0	65884606.05	806
2015-02-22	18.7	19.15	18.4	18.52	-0.22	-1.17	6296332.0	118509538.3	962
2015-02-19	18.75	18.85	18.55	18.74	-0.02	-0.11	3090533.0	57826481.95	856
2015-02-18	18.85	19.15	18.45	18.76	-0.11	-0.58	5795540.0	108511825.0	1617
2015-02-17	18.25	19.05	18.25	18.87	0.68	3.74	9434248.0	175901124.75	2234
2015-02-16	19.35	19.7	18.1	18.19	-1.3	-6.67	11031010.0	208928321.1	3129
2015-02-15	17.8	19.5	17.75	19.49	1.73	9.74	20281643.0	380341683.35	2385
2015-02-12	17.25	17.8	17.25	17.76	0.42	2.42	3082887.0	54222258.5	735
2015-02-11	17.05	17.55	16.95	17.34	0.25	1.46	4382374.0	75986767.2	954
2015-02-10	16.7	17.15	16.7	17.09	0.39	2.34	4876259.0	82722425.1	875
2015-02-09	16.45	16.95	16.45	16.7	0.31	1.89	5080720.0	85237348.9	824
2015-02-08	16.1	16.55	16.05	16.39	0.34	2.12	3850428.0	62582783.3	694
2015-02-05	16.05	16.1	15.95	16.05	0.0	0.0	2744758.0	43959644.9	468
2015-02-04	16.15	16.2	16.05	16.05	-0.08	-0.5	1759357.0	28383021.95	365
2015-02-03	16.25	16.3	16.05	16.13	-0.05	-0.31	2638807.0	42769089.75	711
2015-02-02	16.1	16.25	15.95	16.18	0.13	0.81	3386454.0	54498367.0	774
2015-02-01	16.15	16.4	16.0	16.05	0.4	2.56	4247679.0	68501493.6	875
2015-01-29	15.65	15.75	15.6	15.65	-0.02	-0.13	2914770.0	45595176.7	517
2015-01-28	15.45	15.7	15.45	15.67	0.25	1.62	2750991.0	42922358.6	558
2015-01-27	15.3	15.5	15.25	15.42	0.17	1.11	2094845.0	32208922.7	465
2015-01-26	15.05	15.4	15.05	15.25	0.25	1.67	2373311.0	35932914.2	476
2015-01-22	15.0	15.1	14.95	15.0	-0.01	-0.07	1948475.0	29295474.6	495
2015-01-21	15.1	15.1	15.0	15.01	-0.13	-0.86	1618315.0	24386263.2	371
2015-01-20	15.05	15.2	15.0	15.14	0.02	0.13	1703586.0	25676223.55	552
2015-01-19	15.0	15.25	15.0	15.12	0.15	1.0	2705205.0	40876151.35	606
2015-01-18	14.8	15.05	14.8	14.97	0.23	1.56	2410241.0	36053452.5	590
2015-01-15	15.15	15.15	14.7	14.74	-0.26	-1.73	4591553.0	68494099.2	934
2015-01-14	15.05	15.1	14.95	15.0	0.03	0.2	2705120.0	40625198.65	436
2015-01-13	14.8	15.05	14.8	14.97	-0.07	-0.47	1873801.0	27990710.6	406
2015-01-12	15.2	15.45	15.0	15.04	-0.21	-1.38	3345540.0	50982757.9	649
2015-01-11	15.15	15.3	15.1	15.25	0.14	0.93	1641832.0	24965938.75	413
2015-01-08	14.85	15.5	14.85	15.11	0.4	2.72	2813136.0	42638374.15	752
2015-01-07	14.5	14.9	14.45	14.71	0.21	1.45	2841939.0	41587101.15	703
2015-01-06	14.2	14.55	14.05	14.5	-0.27	-1.83	3024696.0	43036197.5	725
2015-01-05	15.0	15.0	14.75	14.77	-0.28	-1.86	1944261.0	28913574.15	506
2015-01-04	15.1	15.15	15.0	15.05	-0.06	-0.4	2049707.0	30898721.9	434
2015-01-01	15.0	15.15	14.95	15.11	0.21	1.41	1681703.0	25357538.25	501
2014-12-31	15.35	15.35	14.55	14.9	-0.24	-1.59	3255456.0	48777200.35	835
2014-12-30	15.6	15.65	15.05	15.14	-0.66	-4.18	2766588.0	42640479.15	757
2014-12-29	15.85	15.95	15.75	15.8	-0.05	-0.32	3271718.0	51827581.85	561
2014-12-28	15.95	16.0	15.7	15.85	-0.05	-0.31	4101426.0	64881373.85	722
2014-12-25	15.6	16.0	15.55	15.9	0.25	1.6	3592895.0	56830338.3	973
2014-12-24	15.65	15.75	15.55	15.65	0.07	0.45	3455170.0	54063645.25	657
2014-12-23	15.55	15.65	15.45	15.58	-0.02	-0.13	1588541.0	24755891.95	459
2014-12-22	15.65	15.7	15.5	15.6	-0.1	-0.64	2540887.0	39688814.0	628
2014-12-21	16.0	16.25	15.6	15.7	-0.11	-0.7	5629097.0	88837171.45	1090
2014-12-18	14.9	15.9	14.9	15.81	1.25	8.59	6324924.0	98580079.6	1785
2014-12-17	14.0	14.65	13.8	14.56	0.71	5.13	3211321.0	45428927.45	1013
2014-12-16	14.1	14.25	13.8	13.85	-0.86	-5.85	4093710.0	57242881.5	1062
2014-12-15	15.3	15.35	14.5	14.71	-0.39	-2.58	2592153.0	38886870.8	669
2014-12-14	15.35	15.6	15.0	15.1	-0.7	-4.43	3158989.0	48330307.9	729
2014-12-11	15.45	15.9	15.3	15.8	-0.05	-0.32	2536839.0	39690644.5	764
2014-12-10	16.0	16.15	15.8	15.85	-0.14	-0.88	2406465.0	38552112.1	646
2014-12-09	15.7	16.1	15.6	15.99	0.04	0.25	2005964.0	31781816.7	580
2014-12-08	16.0	16.2	15.9	15.95	-0.06	-0.37	2251825.0	36171457.35	627
2014-12-07	15.65	16.25	15.6	16.01	0.34	2.17	2668267.0	42652373.2	685
2014-12-04	15.6	15.8	15.6	15.67	0.15	0.97	1254211.0	19684247.55	400
2014-12-03	15.45	15.6	15.4	15.52	0.12	0.78	2439232.0	37823102.7	472
2014-12-02	15.45	15.55	15.35	15.4	0.09	0.59	1695516.0	26189552.8	414
2014-12-01	15.1	15.6	15.1	15.31	0.19	1.26	2434188.0	37237010.35	646
2014-11-30	15.05	15.5	14.75	15.12	-0.78	-4.91	3048160.0	45898941.45	727
2014-11-27	15.95	16.05	15.8	15.9	-0.03	-0.19	1739746.0	27731693.45	463
2014-11-26	16.25	16.4	15.75	15.93	-0.33	-2.03	2591663.0	41460512.65	744
2014-11-25	16.3	16.45	16.2	16.26	-0.17	-1.03	2282771.0	37228009.55	540
2014-11-24	16.4	16.45	16.3	16.43	0.01	0.06	1744411.0	28568848.25	423
2014-11-23	16.25	16.5	16.25	16.42	0.22	1.36	1941622.0	31774592.45	476
2014-11-20	16.15	16.25	16.1	16.2	0.05	0.31	2403155.0	38859739.95	621
2014-11-19	16.2	16.2	16.05	16.15	0.0	0.0	1980704.0	31925658.8	598
2014-11-18	16.15	16.25	16.1	16.15	0.02	0.12	1449182.0	23405731.25	471
2014-11-17	16.3	16.35	16.0	16.13	-0.18	-1.1	1375913.0	22174775.65	407
2014-11-16	16.4	16.4	16.25	16.31	-0.12	-0.73	1631980.0	26630394.85	401
2014-11-13	16.45	16.45	16.35	16.43	0.02	0.12	1110157.0	18199240.55	360
2014-11-12	16.6	16.65	16.35	16.41	-0.17	-1.03	2138789.0	35266954.55	511
2014-11-11	16.6	16.65	16.55	16.58	-0.03	-0.18	1086195.0	18031455.5	313
2014-11-10	16.65	16.7	16.55	16.61	0.0	0.0	1832540.0	30428750.2	359
2014-11-09	16.75	16.85	16.55	16.61	-0.07	-0.42	2056862.0	34296428.3	432
2014-11-06	16.8	16.9	16.65	16.68	-0.02	-0.12	1373677.0	23029952.65	450
2014-11-05	16.75	16.9	16.55	16.7	-0.02	-0.12	2431530.0	40546174.65	821
2014-11-04	17.0	17.05	16.6	16.72	-0.33	-1.94	2106601.0	35561528.95	534
2014-11-03	17.1	17.15	16.95	17.05	0.01	0.06	1275288.0	21723812.95	353
2014-11-02	17.35	17.35	16.95	17.04	0.09	0.53	3439270.0	58673845.45	537
2014-10-30	17.1	17.1	16.85	16.95	-0.15	-0.88	1874457.0	31806412.05	568
2014-10-29	17.35	17.5	17.05	17.1	-0.18	-1.04	2183645.0	37760424.65	638
2014-10-28	17.55	17.6	17.2	17.28	-0.32	-1.82	2383884.0	41427337.8	657
2014-10-27	17.85	17.85	17.4	17.6	-0.24	-1.35	3981076.0	69985473.9	801
2014-10-26	17.4	17.9	17.35	17.84	0.37	2.12	4375147.0	77326931.2	713
2014-10-23	17.45	17.55	17.2	17.47	-0.16	-0.91	3186647.0	55451952.95	663
2014-10-22	17.5	17.75	17.3	17.63	0.17	0.97	3688529.0	64984577.4	717
2014-10-21	17.0	17.5	17.0	17.46	0.44	2.59	3959174.0	68167082.15	898
2014-10-20	16.9	17.15	16.85	17.02	0.14	0.83	3113506.0	52964255.85	826
2014-10-19	16.85	17.1	16.6	16.88	0.5	3.05	2908128.0	49032187.8	783
2014-10-16	16.5	16.6	16.0	16.38	-0.27	-1.62	3795090.0	61722384.7	1414
2014-10-15	17.0	17.0	16.6	16.65	-0.31	-1.83	1525286.0	25503355.7	409
2014-10-14	17.0	17.0	16.7	16.96	-0.17	-0.99	1093274.0	18422684.6	423
2014-10-13	16.5	17.2	16.45	17.13	0.69	4.2	1910819.0	32041051.7	542
2014-10-12	16.9	16.95	16.3	16.44	-0.76	-4.42	2119494.0	35317648.0	659
2014-10-02	17.2	17.2	17.05	17.2	-0.05	-0.29	1084798.0	18598993.6	311
2014-10-01	17.3	17.3	17.15	17.25	0.0	0.0	1565258.0	26961665.3	408
2014-09-30	17.1	17.3	17.05	17.25	0.2	1.17	1617287.0	27790201.8	512
2014-09-29	17.2	17.3	16.95	17.05	-0.14	-0.81	3701392.0	63288707.5	797
2014-09-28	17.25	17.45	17.15	17.19	-0.12	-0.69	2559625.0	44234276.85	678
2014-09-25	17.35	17.45	17.3	17.31	-0.09	-0.52	1545384.0	26878383.1	522
2014-09-24	17.6	17.6	17.2	17.4	-0.29	-1.64	2400303.0	41850286.5	740
2014-09-22	17.8	17.8	17.65	17.69	-0.12	-0.67	2524248.0	44691200.8	559
2014-09-21	17.9	17.9	17.8	17.81	-0.02	-0.11	2008022.0	35851459.55	439
2014-09-18	17.85	17.85	17.75	17.83	0.02	0.11	1438822.0	25601199.45	498
2014-09-17	17.8	17.95	17.8	17.81	0.05	0.28	2089789.0	37357118.45	565
2014-09-16	17.7	17.85	17.65	17.76	0.1	0.57	1709254.0	30358143.45	425
2014-09-15	17.8	17.8	17.45	17.66	-0.17	-0.95	3199540.0	56278258.2	817
2014-09-14	18.05	18.2	17.75	17.83	-0.25	-1.38	4995509.0	90035559.4	740
2014-09-11	18.0	18.3	17.95	18.08	0.08	0.44	6155512.0	111700047.75	827
2014-09-10	18.1	18.2	17.95	18.0	-0.15	-0.83	4342364.0	78345785.75	890
2014-09-09	18.3	18.3	18.15	18.15	-0.15	-0.82	3074032.0	56072183.65	563
2014-09-08	18.25	18.35	18.1	18.3	0.1	0.55	4943472.0	90304612.15	768
2014-09-07	17.85	18.4	17.8	18.2	0.34	1.9	8436887.0	153362199.75	1183
2014-09-04	17.85	17.9	17.75	17.86	0.04	0.22	3466645.0	61763947.3	720
2014-09-03	17.8	18.0	17.7	17.82	-0.05	-0.28	3938237.0	70232147.35	860
2014-09-02	17.85	18.05	17.65	17.87	0.1	0.56	8356044.0	149171923.0	1208
2014-09-01	17.8	17.85	17.65	17.77	0.08	0.45	6295646.0	111725915.95	919
2014-08-31	17.5	17.85	17.5	17.69	0.43	2.49	7633142.0	134719401.95	1315
2014-08-28	17.4	17.4	17.2	17.26	-0.1	-0.58	4936722.0	85300674.35	834
2014-08-27	17.0	17.45	16.95	17.36	0.4	2.36	13413365.0	231423758.1	1574
2014-08-26	16.95	17.0	16.85	16.96	-0.01	-0.06	4549345.0	77071726.15	678
2014-08-25	17.1	17.2	16.95	16.97	-0.08	-0.47	5719918.0	97552011.65	823
2014-08-24	17.0	17.1	16.95	17.05	0.06	0.35	5643377.0	96039169.15	603
2014-08-21	17.05	17.1	16.95	16.99	-0.02	-0.12	3627825.0	61734991.0	593
2014-08-20	17.1	17.15	17.0	17.01	-0.07	-0.41	3620546.0	61800479.05	566
2014-08-19	17.15	17.15	17.05	17.08	-0.04	-0.23	2588021.0	44273567.7	511
2014-08-18	17.2	17.3	17.1	17.12	-0.13	-0.75	3816014.0	65656111.1	564
2014-08-17	17.3	17.3	17.1	17.25	-0.04	-0.23	2186894.0	37650966.6	400
2014-08-14	17.3	17.3	17.2	17.29	0.02	0.12	2321078.0	40098351.0	406
2014-08-13	17.25	17.3	17.2	17.27	0.02	0.12	2207668.0	38106133.3	434
2014-08-12	17.3	17.35	17.2	17.25	0.0	0.0	2085980.0	35996660.1	441
2014-08-11	17.2	17.35	17.2	17.25	0.01	0.06	2776777.0	47904080.05	402
2014-08-10	17.2	17.3	17.15	17.24	0.04	0.23	2996736.0	51548539.65	495
2014-08-07	17.1	17.3	17.05	17.2	0.12	0.7	4714785.0	81039156.0	737
2014-08-06	17.05	17.15	17.0	17.08	0.03	0.18	1693473.0	28903350.3	478
2014-08-05	17.15	17.25	17.0	17.05	-0.08	-0.47	2786794.0	47703725.4	669
2014-08-04	17.15	17.15	17.05	17.13	-0.05	-0.29	2009558.0	34375709.2	500
2014-08-03	17.5	17.5	17.0	17.18	-0.24	-1.38	5701107.0	98253814.55	1148
2014-07-24	16.5	17.6	16.5	17.42	0.95	5.77	13590547.0	233039286.2	2256
2014-07-23	16.35	16.55	16.35	16.47	0.22	1.35	4963466.0	81619440.85	909
2014-07-22	16.1	16.35	16.1	16.25	0.16	0.99	5907674.0	95823038.05	786
2014-07-21	16.1	16.15	16.0	16.09	0.09	0.56	3408125.0	54744933.0	513
2014-07-20	16.0	16.05	15.95	16.0	-0.04	-0.25	1985576.0	31792415.5	311
2014-07-17	16.0	16.05	16.0	16.04	0.01	0.06	1853796.0	29712947.9	345
2014-07-16	16.05	16.05	16.0	16.03	0.01	0.06	1112967.0	17836340.1	267
2014-07-15	16.0	16.05	16.0	16.02	0.02	0.12	1396626.0	22382099.8	263
2014-07-14	16.0	16.05	15.95	16.0	0.0	0.0	1754314.0	28085912.9	370
2014-07-13	16.05	16.15	15.95	16.0	-0.05	-0.31	3116054.0	49975286.5	488
2014-07-10	16.15	16.2	16.0	16.05	-0.1	-0.62	2126961.0	34225452.25	403
2014-07-09	16.15	16.3	16.1	16.15	0.04	0.25	3052998.0	49442116.9	494
2014-07-08	16.2	16.25	16.1	16.11	-0.13	-0.8	2144106.0	34656958.05	417
2014-07-07	16.25	16.55	16.2	16.24	-0.05	-0.31	4250910.0	69569686.3	897
2014-07-06	15.9	16.3	15.9	16.29	0.48	3.04	5698361.0	91854991.4	777
2014-07-03	15.85	15.95	15.8	15.81	-0.04	-0.25	1768022.0	28020041.6	345
2014-07-02	15.8	15.9	15.75	15.85	0.09	0.57	1903736.0	30131018.65	327
2014-07-01	15.7	15.9	15.65	15.76	0.01	0.06	1638454.0	25825842.9	332
2014-06-30	15.65	15.75	15.65	15.75	0.05	0.32	319448.0	5011578.4	117
2014-06-29	15.75	15.75	15.65	15.7	-0.1	-0.63	978827.0	15364652.55	257
2014-06-26	15.75	15.85	15.7	15.8	0.09	0.57	2622283.0	41432102.65	485
2014-06-25	15.7	15.8	15.7	15.71	0.01	0.06	1934319.0	30479917.2	440
2014-06-24	15.7	15.8	15.6	15.7	-0.05	-0.32	3569233.0	56062043.5	772
2014-06-23	15.8	15.9	15.65	15.75	-0.09	-0.57	2913608.0	45932208.85	614
2014-06-22	15.9	15.95	15.8	15.84	0.01	0.06	2992581.0	47446060.45	351
2014-06-19	15.9	16.0	15.8	15.83	-0.03	-0.19	3506085.0	55757295.5	654
2014-06-18	15.85	15.9	15.8	15.86	0.03	0.19	2296710.0	36387379.1	398
2014-06-17	15.75	15.9	15.65	15.83	0.1	0.64	2268349.0	35773951.95	449
2014-06-16	15.8	15.9	15.65	15.73	-0.12	-0.76	3585609.0	56485250.15	717
2014-06-15	15.9	15.95	15.75	15.85	-0.09	-0.56	2462748.0	39041996.15	583
2014-06-12	16.0	16.1	15.9	15.94	-0.11	-0.69	3087985.0	49385420.25	515
2014-06-11	16.05	16.1	16.0	16.05	-0.05	-0.31	2471764.0	39669615.15	446
2014-06-10	16.05	16.1	16.0	16.1	0.06	0.37	2378266.0	38166861.65	417
2014-06-09	16.05	16.1	16.0	16.04	-0.06	-0.37	3331873.0	53425574.3	564
2014-06-08	16.15	16.15	16.0	16.1	0.0	0.0	5563771.0	89448415.45	621
2014-06-05	16.05	16.15	16.05	16.1	0.05	0.31	2985885.0	48079732.6	648
2014-06-04	16.15	16.15	16.0	16.05	-0.06	-0.37	2755401.0	44257566.15	561
2014-06-03	16.2	16.25	16.05	16.11	-0.05	-0.31	3245446.0	52409279.95	627
2014-06-02	16.1	16.25	16.05	16.16	0.1	0.62	3486799.0	56252754.35	656
2014-06-01	16.0	16.2	16.0	16.06	0.06	0.37	2495575.0	40218025.65	569
2014-05-29	16.05	16.2	15.9	16.0	-0.03	-0.19	3809203.0	61338088.85	833
2014-05-28	16.1	16.2	16.0	16.03	-0.04	-0.25	3863948.0	62252645.05	781
2014-05-27	16.15	16.2	16.05	16.07	-0.04	-0.25	2482497.0	40064109.55	592
2014-05-26	15.85	16.35	15.85	16.11	0.25	1.58	5791830.0	93805218.6	1103
2014-05-25	15.75	16.0	15.75	15.86	0.05	0.32	2757609.0	43868577.8	547
2014-05-22	15.85	15.9	15.8	15.81	-0.02	-0.13	2538957.0	40266693.2	568
2014-05-21	15.9	16.0	15.8	15.83	-0.09	-0.57	2035416.0	32354651.45	616
2014-05-20	15.95	16.05	15.8	15.92	-0.06	-0.38	3162866.0	50422642.4	707
2014-05-19	16.35	16.4	15.9	15.98	-0.37	-2.26	5463935.0	88394124.95	980
2014-05-18	16.35	16.45	16.3	16.35	0.0	0.0	2555904.0	41858878.25	557
2014-05-15	16.4	16.5	16.35	16.35	-0.05	-0.3	3811579.0	62620945.65	785
2014-05-14	16.35	16.5	16.3	16.4	0.03	0.18	2677733.0	43986030.75	689
2014-05-13	16.4	16.55	16.35	16.37	-0.08	-0.49	3838593.0	63157328.05	765
2014-05-12	16.4	16.5	16.3	16.45	-0.05	-0.3	3236144.0	53090646.25	906
2014-05-11	16.4	16.5	16.2	16.5	0.11	0.67	4622816.0	75644065.75	1049
2014-05-08	16.5	16.6	16.25	16.39	0.07	0.43	9251260.0	152662814.1	1808
2014-05-07	16.0	16.7	16.0	16.32	0.43	2.71	14546716.0	237648826.85	2325
2014-05-06	15.7	16.25	15.6	15.89	0.16	1.02	16227189.0	259016285.25	2347
2014-05-05	15.55	16.0	15.55	15.73	0.22	1.42	13818239.0	217839061.75	1893
2014-05-04	14.85	15.9	14.8	15.51	0.7	4.73	23348793.0	361226473.55	2577
2014-05-01	14.65	15.0	14.6	14.81	0.15	1.02	12390805.0	183194225.2	1308
2014-04-30	14.6	14.7	14.5	14.66	0.06	0.41	4447381.0	64956614.6	814
2014-04-29	14.55	14.75	14.5	14.6	0.11	0.76	5938255.0	86946705.5	990
2014-04-28	14.4	14.6	14.4	14.49	0.13	0.91	5035850.0	73101077.1	906
2014-04-27	14.35	14.4	14.25	14.36	0.04	0.28	3348149.0	48047836.6	714
2014-04-24	14.25	14.35	14.25	14.32	0.02	0.14	2905570.0	41587876.85	676
2014-04-23	14.4	14.45	14.25	14.3	-0.1	-0.69	4551563.0	65260785.4	854
2014-04-22	14.45	14.5	14.3	14.4	-0.1	-0.69	4028820.0	57978664.75	771
2014-04-21	14.55	14.55	14.4	14.5	-0.17	-1.16	4601808.0	66606679.95	1005
2014-04-20	14.7	14.75	14.6	14.67	-0.07	-0.47	4675953.0	68497722.15	816
2014-04-17	14.8	14.9	14.7	14.74	-0.13	-0.87	5260462.0	77765520.65	874
2014-04-16	14.9	14.95	14.8	14.87	-0.76	-4.86	5329459.0	79139241.55	1172
2014-04-15	15.65	15.65	15.6	15.63	0.02	0.13	6070104.0	94836576.65	650
2014-04-14	15.6	15.65	15.55	15.61	-0.01	-0.06	4150949.0	64695541.95	629
2014-04-13	15.6	15.65	15.5	15.62	-0.03	-0.19	3474194.0	54131660.05	567
2014-04-10	15.6	15.7	15.55	15.65	0.0	0.0	3342826.0	52189041.75	493
2014-04-09	15.7	15.75	15.55	15.65	-0.05	-0.32	4963564.0	77656925.3	769
2014-04-08	15.65	15.75	15.6	15.7	0.05	0.32	3965791.0	62135621.1	572
2014-04-07	15.65	15.7	15.55	15.65	0.0	0.0	3949585.0	61781200.2	697
2014-04-06	15.7	15.75	15.6	15.65	-0.05	-0.32	3183383.0	49887284.05	574
2014-04-03	15.8	15.8	15.65	15.7	-0.1	-0.63	4309709.0	67800328.5	719
2014-04-02	15.8	15.8	15.75	15.8	0.05	0.32	2434202.0	38398255.85	489
2014-04-01	15.75	15.8	15.7	15.75	0.0	0.0	2038731.0	32141906.4	346
2014-03-31	15.7	15.8	15.7	15.75	0.0	0.0	3374097.0	53189029.95	567
2014-03-30	15.75	15.8	15.65	15.75	0.0	0.0	3731126.0	58641316.55	638
2014-03-27	15.8	15.85	15.7	15.75	-0.05	-0.32	3555201.0	56058416.75	569
2014-03-26	15.8	15.9	15.75	15.8	-0.05	-0.32	4761556.0	75332406.1	622
2014-03-25	15.8	15.9	15.75	15.85	0.05	0.32	3906517.0	61780922.35	670
2014-03-24	15.85	15.9	15.75	15.8	-0.1	-0.63	3747654.0	59297736.05	652
2014-03-23	16.0	16.1	15.8	15.9	0.2	1.27	13309874.0	211856330.15	1802
2014-03-20	15.7	15.7	15.6	15.7	0.0	0.0	3636897.0	56989304.6	593
2014-03-19	15.7	15.75	15.6	15.7	0.0	0.0	2625571.0	41119083.65	566
2014-03-18	15.7	15.75	15.65	15.7	0.0	0.0	3110528.0	48841433.85	654
2014-03-17	15.75	15.9	15.65	15.7	-0.05	-0.32	5895016.0	92892011.15	1009
2014-03-16	15.7	15.75	15.55	15.75	0.05	0.32	5689006.0	88929070.95	716
2014-03-13	15.65	15.85	15.6	15.7	0.05	0.32	4816140.0	75683617.4	944
2014-03-12	15.65	15.75	15.55	15.65	-0.05	-0.32	4898764.0	76578188.8	929
2014-03-11	15.55	15.8	15.4	15.7	0.1	0.64	6926365.0	108310503.55	1155
2014-03-10	15.8	15.85	15.5	15.6	-0.2	-1.27	6968908.0	109436222.8	1171
2014-03-09	15.3	15.8	15.3	15.8	0.5	3.27	9988606.0	154978797.75	1187
2014-03-06	15.25	15.35	15.25	15.3	0.1	0.66	4956333.0	75797510.0	795
2014-03-05	15.25	15.3	15.1	15.2	-0.05	-0.33	5918536.0	90006963.5	891
2014-03-04	15.1	15.25	15.05	15.25	0.15	0.99	5164070.0	78278098.6	817
2014-03-03	15.15	15.2	14.95	15.1	-0.05	-0.33	6646186.0	100219290.8	922
2014-03-02	15.25	15.3	15.1	15.15	-0.1	-0.66	6317186.0	96058551.9	932
2014-02-27	15.15	15.4	15.1	15.25	0.1	0.66	9665413.0	147576613.5	1372
2014-02-26	15.2	15.25	15.1	15.15	0.0	0.0	5194347.0	78905949.45	867
2014-02-25	15.4	15.4	15.1	15.15	-0.25	-1.62	8154183.0	124093088.45	1190
2014-02-24	15.15	15.4	15.1	15.4	0.3	1.99	8249536.0	125846746.9	947
2014-02-23	15.05	15.1	14.95	15.1	0.05	0.33	4993496.0	75078364.35	653
2014-02-20	15.05	15.05	14.95	15.05	0.0	0.0	3652478.0	54791918.15	625
2014-02-19	15.05	15.15	15.0	15.05	0.0	0.0	4092112.0	61660709.35	560
2014-02-18	15.1	15.1	15.0	15.05	-0.1	-0.66	5139433.0	77406390.15	669
2014-02-17	14.95	15.3	14.9	15.15	0.2	1.34	11482647.0	173309566.55	1404
2014-02-16	14.8	15.0	14.8	14.95	0.1	0.67	4228091.0	63086356.85	655
2014-02-13	14.8	14.9	14.8	14.85	0.0	0.0	2091809.0	31030891.6	385
2014-02-12	14.75	14.9	14.75	14.85	0.05	0.34	3421380.0	50690440.6	413
2014-02-11	14.8	14.8	14.7	14.8	0.0	0.0	2617435.0	38632146.65	317
2014-02-10	14.7	14.8	14.7	14.8	0.05	0.34	3245065.0	47880168.6	459
2014-02-09	14.75	14.8	14.7	14.75	0.0	0.0	3441270.0	50738370.35	428
2014-02-06	14.75	14.8	14.65	14.75	0.0	0.0	4058921.0	59752361.05	375
2014-02-05	14.7	14.75	14.65	14.75	0.1	0.68	3030301.0	44581177.55	329
2014-02-04	14.65	14.7	14.6	14.65	-0.05	-0.34	2697113.0	39547773.6	415
2014-02-03	14.75	14.75	14.65	14.7	-0.05	-0.34	2968845.0	43672854.1	388
2014-02-02	14.75	14.8	14.7	14.75	0.0	0.0	4286612.0	63236306.7	441
2014-01-30	14.7	14.8	14.65	14.75	0.0	0.0	2634971.0	38811160.55	457
2014-01-29	14.75	14.85	14.7	14.75	0.05	0.34	2354998.0	34764365.05	457
2014-01-28	14.7	14.75	14.65	14.7	0.05	0.34	974215.0	14317204.7	229
2014-01-27	14.65	14.7	14.6	14.65	0.0	0.0	1359904.0	19910009.4	324
2014-01-26	14.7	14.7	14.6	14.65	-0.1	-0.68	1886623.0	27621879.65	371
2014-01-23	14.7	14.8	14.7	14.75	0.0	0.0	1262231.0	18628629.3	229
2014-01-22	14.7	14.8	14.7	14.75	0.0	0.0	807274.0	11902728.95	169
2014-01-21	14.8	14.8	14.6	14.75	0.0	0.0	1593799.0	23412472.35	282
2014-01-20	14.75	14.8	14.7	14.75	-0.05	-0.34	2080387.0	30640568.45	270
2014-01-19	14.85	14.85	14.7	14.8	-0.1	-0.67	2551677.0	37692129.2	451
2014-01-16	14.9	14.95	14.85	14.9	0.05	0.34	1218185.0	18130583.65	312
2014-01-15	14.95	15.0	14.85	14.85	-0.1	-0.67	1652934.0	24685651.4	320
2014-01-14	14.8	15.05	14.75	14.95	0.2	1.36	8060560.0	120209320.7	773
2014-01-13	14.85	14.85	14.7	14.75	-0.1	-0.67	1980129.0	29206326.2	324
2014-01-12	14.75	14.9	14.65	14.85	0.15	1.02	2263795.0	33494999.65	363
2014-01-09	14.65	14.75	14.6	14.7	0.1	0.68	1449438.0	21265845.45	272
2014-01-08	14.6	14.65	14.55	14.6	0.0	0.0	1104460.0	16134995.35	198
2014-01-07	14.6	14.65	14.55	14.6	0.0	0.0	1070781.0	15637005.4	189
2014-01-06	14.6	14.7	14.55	14.6	-0.05	-0.34	1512968.0	22161557.25	270
2014-01-05	14.6	14.65	14.55	14.65	0.05	0.34	911264.0	13302818.85	213
2014-01-02	14.55	14.65	14.55	14.6	0.05	0.34	884817.0	12912765.65	265
2014-01-01	14.55	14.6	14.5	14.55	0.0	0.0	738491.0	10758510.05	195
2013-12-31	14.7	14.7	14.45	14.55	-0.1	-0.68	4165074.0	60551009.2	601
2013-12-30	14.65	14.75	14.6	14.65	0.05	0.34	1008652.0	14786981.65	239
2013-12-29	14.6	14.7	14.6	14.6	0.0	0.0	824870.0	12061519.35	174
2013-12-26	14.6	14.65	14.55	14.6	0.05	0.34	690608.0	10079910.0	173
2013-12-25	14.6	14.8	14.55	14.55	-0.05	-0.34	2279451.0	33430535.05	377
2013-12-24	14.55	14.65	14.55	14.6	0.05	0.34	392141.0	5723624.25	138
2013-12-23	14.6	14.65	14.55	14.55	0.0	0.0	800776.0	11681720.5	200
2013-12-22	14.6	14.65	14.55	14.55	-0.05	-0.34	968096.0	14135366.0	180
2013-12-19	14.55	14.65	14.55	14.6	0.0	0.0	1342600.0	19629034.65	295
2013-12-18	14.6	14.6	14.5	14.6	0.0	0.0	543557.0	7921713.6	176
2013-12-17	14.55	14.6	14.5	14.6	0.1	0.69	511088.0	7443374.9	176
2013-12-16	14.6	14.6	14.5	14.5	-0.05	-0.34	557023.0	8113354.05	132
2013-12-15	14.55	14.6	14.55	14.55	0.05	0.34	984981.0	14357118.45	227
2013-12-12	14.55	14.6	14.5	14.5	-0.05	-0.34	834516.0	12144705.1	161
2013-12-11	14.5	14.6	14.5	14.55	0.05	0.34	1141680.0	16646907.55	219
2013-12-10	14.5	14.6	14.5	14.5	0.05	0.35	752370.0	10949975.4	164
2013-12-09	14.5	14.55	14.45	14.45	0.0	0.0	515397.0	7482113.9	183
2013-12-08	14.45	14.55	14.4	14.45	0.05	0.35	877482.0	12690953.3	262
2013-12-05	14.45	14.45	14.35	14.4	0.0	0.0	632462.0	9110897.05	225
2013-12-04	14.3	14.45	14.3	14.4	0.0	0.0	752096.0	10827660.0	261
2013-12-03	14.55	14.9	14.35	14.4	-0.15	-1.03	6001084.0	87605720.35	608
2013-12-02	14.55	14.65	14.55	14.55	0.05	0.34	1377871.0	20088717.0	269
2013-12-01	14.55	14.6	14.5	14.5	-0.05	-0.34	1077567.0	15669031.3	260
2013-11-28	14.55	14.65	14.5	14.55	-0.05	-0.34	1756240.0	25558435.35	206
2013-11-27	14.6	14.65	14.55	14.6	0.0	0.0	1659876.0	24228929.65	136
2013-11-26	14.65	14.65	14.5	14.6	-0.1	-0.68	2642991.0	38600581.35	239
2013-11-25	14.75	14.75	14.65	14.7	-0.05	-0.34	1433967.0	21051975.0	201
2013-11-24	14.7	14.8	14.7	14.75	0.05	0.34	1296108.0	19124252.75	283
2013-11-21	14.7	14.8	14.65	14.7	-0.05	-0.34	1305603.0	19228590.75	211
2013-11-20	14.75	14.85	14.65	14.75	0.0	0.0	2527988.0	37197084.8	496
2013-11-19	14.95	15.0	14.7	14.75	-0.25	-1.67	3070968.0	45492476.15	710
2013-11-18	14.8	15.3	14.8	15.0	0.15	1.01	21239063.0	320545179.6	1747
2013-11-17	14.15	14.85	14.1	14.85	0.7	4.95	11317743.0	165666332.3	1052
2013-11-14	14.1	14.15	14.0	14.15	0.1	0.71	3592175.0	50603435.0	340
2013-11-13	14.0	14.1	14.0	14.05	0.0	0.0	2819125.0	39615260.15	201
2013-11-12	14.1	14.1	14.0	14.05	-0.05	-0.35	2492414.0	35038353.65	288
2013-11-11	14.0	14.1	13.95	14.1	0.1	0.71	1467892.0	20594207.9	308
2013-11-10	14.15	14.15	14.0	14.0	-0.05	-0.36	2481642.0	34899734.7	433
2013-11-07	13.7	14.1	13.7	14.05	0.35	2.55	8442060.0	117927953.55	948
2013-11-06	13.65	13.75	13.65	13.7	0.05	0.37	2886326.0	39557980.85	320
2013-11-05	13.4	13.7	13.4	13.65	0.2	1.49	5649098.0	76663480.25	520
2013-11-04	13.45	13.45	13.4	13.45	0.0	0.0	872750.0	11726115.0	133
2013-11-03	13.4	13.5	13.35	13.45	0.05	0.37	2108625.0	28303930.0	255
2013-10-31	13.4	13.45	13.35	13.4	0.0	0.0	1536284.0	20571675.85	235
2013-10-30	13.35	13.4	13.35	13.4	0.05	0.37	447013.0	5978570.75	130
2013-10-29	13.35	13.35	13.3	13.35	-0.05	-0.37	1133076.0	15112470.85	173
2013-10-28	13.4	13.4	13.3	13.4	-0.1	-0.74	3139111.0	41949120.2	369
2013-10-27	13.35	13.5	13.35	13.5	0.1	0.75	5895023.0	79335671.75	421
2013-10-24	13.4	13.45	13.35	13.4	-0.05	-0.37	1942959.0	25993620.75	267
2013-10-23	13.5	13.5	13.35	13.45	-0.05	-0.37	3224091.0	43244813.45	275
2013-10-22	13.5	13.55	13.4	13.5	0.1	0.75	5189005.0	69926884.4	536
2013-10-21	13.3	13.45	13.3	13.4	0.1	0.75	3098996.0	41419005.6	346
2013-10-20	13.25	13.3	13.2	13.3	0.15	1.14	2200476.0	29197086.4	246
2013-10-10	13.2	13.2	13.15	13.15	-0.05	-0.38	1680296.0	22145478.15	296
2013-10-09	13.15	13.2	13.1	13.2	0.0	0.0	2402406.0	31634751.45	333
2013-10-08	13.15	13.25	13.15	13.2	0.0	0.0	1857823.0	24507377.25	290
2013-10-07	13.15	13.2	13.15	13.2	0.0	0.0	1355797.0	17852412.5	221
2013-10-06	13.2	13.25	13.1	13.2	0.05	0.38	2210987.0	29127969.35	361
2013-10-03	13.25	13.3	13.15	13.15	-0.1	-0.75	2208197.0	29144805.75	341
2013-10-02	13.25	13.35	13.2	13.25	0.0	0.0	2537775.0	33691567.8	288
2013-10-01	13.25	13.3	13.2	13.25	-0.05	-0.38	866944.0	11479716.35	176
2013-09-30	13.2	13.35	13.15	13.3	0.1	0.76	2918106.0	38687840.05	383
2013-09-29	13.15	13.25	13.1	13.2	0.05	0.38	3267077.0	43079078.0	318
2013-09-26	13.1	13.2	13.1	13.15	0.05	0.38	784028.0	10318126.3	201
2013-09-25	13.15	13.2	13.1	13.1	-0.05	-0.38	989589.0	13008228.65	187
2013-09-24	13.2	13.2	13.1	13.15	-0.05	-0.38	1084299.0	14261368.6	229
2013-09-19	13.15	13.2	13.15	13.2	0.05	0.38	1963318.0	25880024.3	302
2013-09-18	13.15	13.15	13.1	13.15	0.0	0.0	919756.0	12078333.65	249
2013-09-17	13.2	13.2	13.1	13.15	-0.05	-0.38	1866268.0	24549610.55	193
2013-09-16	13.15	13.2	13.15	13.2	0.0	0.0	1809833.0	23868826.8	309
2013-09-15	13.1	13.2	13.1	13.2	0.15	1.15	2720049.0	35735941.4	338
2013-09-12	13.05	13.1	13.05	13.05	-0.05	-0.38	700537.0	9157783.6	160
2013-09-11	13.1	13.15	13.05	13.1	0.0	0.0	968642.0	12670427.75	173
2013-09-10	13.05	13.2	13.05	13.1	0.1	0.77	5739041.0	75249295.75	537
2013-09-09	12.95	13.05	12.95	13.0	0.05	0.39	2266971.0	29454627.3	261
2013-09-08	12.95	13.0	12.95	12.95	0.0	0.0	1275493.0	16546009.85	223
2013-09-05	12.9	12.95	12.85	12.95	0.05	0.39	1962443.0	25333017.85	339
2013-09-04	12.95	13.0	12.85	12.9	-0.1	-0.77	2491732.0	32178429.85	398
2013-09-03	13.05	13.15	12.9	13.0	-0.05	-0.38	4845018.0	63015846.5	598
2013-09-02	13.1	13.1	13.0	13.05	-0.05	-0.38	1703587.0	22244964.65	287
2013-09-01	13.0	13.1	13.0	13.1	0.15	1.16	2176880.0	28430791.8	311
2013-08-29	13.0	13.05	12.95	12.95	-0.05	-0.38	3377237.0	43941791.6	445
2013-08-28	12.9	13.05	12.9	13.0	0.0	0.0	3299391.0	42756871.45	567
2013-08-27	13.25	13.25	12.9	13.0	-0.3	-2.26	10903475.0	142585747.45	1088
2013-08-26	13.4	13.5	13.25	13.3	-0.05	-0.37	7494191.0	100037316.65	714
2013-08-25	13.4	13.55	13.3	13.35	-0.05	-0.37	7511062.0	100856488.15	832
2013-08-22	13.35	13.4	13.3	13.4	0.05	0.37	3471618.0	46348543.3	508
2013-08-21	13.25	13.45	13.25	13.35	0.1	0.75	3596290.0	47992811.05	413
2013-08-20	13.3	13.3	13.2	13.25	-0.05	-0.38	1740851.0	23088856.4	273
2013-08-19	13.25	13.3	13.15	13.3	0.05	0.38	3356186.0	44433072.4	341
2013-08-18	13.3	13.35	13.2	13.25	-0.1	-0.75	4395901.0	58355609.85	439
2013-08-15	13.3	13.4	13.25	13.35	0.0	0.0	4172592.0	55629760.55	261
2013-08-14	13.3	13.35	13.25	13.35	0.0	0.0	810638.0	10777205.4	188
2013-08-13	13.35	13.4	13.25	13.35	0.05	0.38	2853392.0	38018739.6	388
2013-08-05	13.3	13.35	13.25	13.3	-0.05	-0.37	2126530.0	28236199.4	432
2013-08-04	13.35	13.45	13.3	13.35	0.0	0.0	2857790.0	38161933.55	497
2013-08-01	13.15	13.6	13.15	13.35	0.25	1.91	13954069.0	186791640.6	1758
2013-07-31	13.05	13.2	13.0	13.1	0.05	0.38	3549843.0	46405423.45	389
2013-07-30	13.0	13.05	12.95	13.05	0.0	0.0	1549756.0	20152276.3	194
2013-07-29	13.0	13.05	12.95	13.05	0.05	0.38	1510199.0	19634680.05	278
2013-07-28	13.05	13.1	12.95	13.0	-0.05	-0.38	2900806.0	37701264.7	312
2013-07-25	12.95	13.1	12.95	13.05	0.05	0.38	3045231.0	39717122.1	347
2013-07-24	12.95	13.0	12.95	13.0	0.05	0.39	1472754.0	19127565.95	211
2013-07-23	13.0	13.0	12.95	12.95	-0.05	-0.38	1177996.0	15295787.4	221
2013-07-22	12.95	13.0	12.95	13.0	0.05	0.39	1127559.0	14625659.0	180
2013-07-21	12.9	13.0	12.85	12.95	0.0	0.0	1961767.0	25383840.05	254
2013-07-18	12.9	12.95	12.9	12.95	0.05	0.39	969465.0	12520859.4	216
2013-07-17	12.95	13.0	12.9	12.9	-0.05	-0.39	1185400.0	15330625.95	190
2013-07-16	12.9	12.95	12.85	12.95	0.05	0.39	1378029.0	17815190.5	196
2013-07-15	12.95	12.95	12.85	12.9	0.0	0.0	844324.0	10891910.9	213
2013-07-14	12.95	12.95	12.9	12.9	0.05	0.39	805781.0	10406098.5	243
2013-07-11	12.85	12.95	12.85	12.85	0.0	0.0	738499.0	9519667.65	176
2013-07-10	12.95	12.95	12.85	12.85	-0.05	-0.39	586259.0	7559614.8	147
2013-07-09	12.85	12.95	12.85	12.9	0.0	0.0	1290421.0	16625394.35	341
2013-07-08	12.9	12.95	12.85	12.9	-0.05	-0.39	1732531.0	22363328.1	368
2013-07-07	12.9	12.95	12.9	12.95	0.05	0.39	1833693.0	23679568.15	291
2013-07-04	12.9	12.95	12.85	12.9	0.0	0.0	1875121.0	24212894.35	286
2013-07-03	12.9	12.9	12.85	12.9	0.05	0.39	981327.0	12637089.55	158
2013-07-02	12.9	12.9	12.8	12.85	0.0	0.0	3146286.0	40493061.0	474
2013-07-01	12.9	12.9	12.85	12.85	-0.05	-0.39	668935.0	8617208.65	184
2013-06-30	12.85	12.9	12.85	12.9	0.0	0.0	679381.0	8747830.75	148
2013-06-26	12.85	12.9	12.85	12.9	0.05	0.39	2249947.0	28962542.15	321
2013-06-25	12.85	12.95	12.85	12.85	0.0	0.0	1153603.0	14870727.55	237
2013-06-24	12.9	12.9	12.85	12.85	-0.05	-0.39	1160211.0	14941073.35	249
2013-06-23	12.9	12.9	12.85	12.9	0.05	0.39	2735256.0	35215810.1	452
2013-06-22	12.85	12.9	12.8	12.85	-0.05	-0.39	1037259.0	13322776.85	234
2013-06-19	12.9	12.9	12.8	12.9	0.0	0.0	3166092.0	40719439.0	562
2013-06-18	12.85	12.95	12.85	12.9	0.0	0.0	2221397.0	28605855.2	329
2013-06-17	12.8	12.9	12.8	12.9	0.1	0.78	2099625.0	27008413.25	367
2013-06-16	12.7	12.8	12.7	12.8	0.1	0.79	2862833.0	36511077.15	696
2013-06-15	12.95	13.0	12.25	12.7	-0.3	-2.31	7534452.0	96894368.05	1231
2013-06-12	13.0	13.05	12.95	13.0	0.0	0.0	2685779.0	34945796.8	418
2013-06-11	13.05	13.05	12.95	13.0	-0.05	-0.38	2616188.0	34035974.3	435
2013-06-10	13.1	13.1	13.0	13.05	-0.05	-0.38	4886717.0	63737027.85	505
2013-06-09	13.1	13.15	13.05	13.1	0.0	0.0	2597248.0	34007510.8	282
2013-06-08	13.1	13.15	13.05	13.1	0.05	0.38	1942720.0	25440586.95	322
2013-06-05	13.1	13.15	13.05	13.05	-0.05	-0.38	2599574.0	34045425.1	398
2013-06-04	13.05	13.3	13.0	13.1	0.05	0.38	8840941.0	116275454.3	850
2013-06-03	13.05	13.1	13.0	13.05	0.0	0.0	5764469.0	75212895.1	477
2013-06-02	13.0	13.15	12.95	13.05	0.1	0.77	13258653.0	172949573.25	837
2013-06-01	12.9	13.0	12.85	12.95	0.05	0.39	2875314.0	37234821.35	336
2013-05-29	12.95	12.95	12.9	12.9	0.0	0.0	2692941.0	34789281.0	344
2013-05-28	12.9	12.95	12.9	12.9	-0.05	-0.39	1236730.0	16011582.95	262
2013-05-27	12.95	12.95	12.9	12.95	0.05	0.39	1582020.0	20420595.8	299
2013-05-26	12.95	12.95	12.9	12.9	-0.05	-0.39	2406976.0	31127432.55	317
2013-05-25	12.95	13.0	12.9	12.95	0.0	0.0	2383856.0	30860100.05	388
2013-05-22	13.0	13.05	12.95	12.95	-0.05	-0.38	1898596.0	24660695.3	232
2013-05-21	12.95	13.0	12.95	13.0	0.0	0.0	3336309.0	43330328.95	292
2013-05-20	13.0	13.05	12.95	13.0	-0.05	-0.38	4433135.0	57647592.35	401
2013-05-19	12.95	13.05	12.9	13.05	0.1	0.77	5745992.0	74601154.7	590
2013-05-18	12.95	13.0	12.9	12.95	0.0	0.0	1906797.0	24691431.85	317
2013-05-15	12.95	13.0	12.9	12.95	0.0	0.0	1290325.0	16697962.35	254
2013-05-14	12.95	13.0	12.9	12.95	-0.05	-0.38	1022102.0	13240737.9	220
2013-05-13	13.0	13.0	12.9	13.0	0.0	0.0	1122564.0	14546126.1	257
2013-05-12	13.0	13.0	12.95	13.0	0.0	0.0	784992.0	10186010.8	192
2013-05-11	13.0	13.0	12.95	13.0	0.0	0.0	958962.0	12438423.9	233
2013-05-08	13.0	13.05	12.95	13.0	0.0	0.0	1773688.0	23013118.1	267
2013-05-07	13.0	13.05	12.95	13.0	-0.05	-0.38	1331268.0	17312173.7	293
2013-05-06	13.0	13.05	13.0	13.05	0.05	0.38	1372036.0	17863088.05	247
2013-05-05	13.0	13.05	13.0	13.0	0.0	0.0	1626971.0	21192188.65	221
2013-05-04	13.05	13.05	12.95	13.0	0.0	0.0	1853645.0	24098444.85	319
2013-05-01	13.0	13.0	12.95	13.0	0.05	0.39	1477309.0	19165452.2	335
2013-04-30	13.0	13.05	12.95	12.95	-0.1	-0.77	3520380.0	45833744.4	456
2013-04-29	13.05	13.05	13.0	13.05	0.0	0.0	2286775.0	29744382.9	317
2013-04-28	13.0	13.1	13.0	13.05	0.0	0.0	2621552.0	34138370.15	419
2013-04-27	13.0	13.05	13.0	13.05	0.05	0.38	1206509.0	15705284.3	330
2013-04-24	13.0	13.1	12.95	13.0	0.0	0.0	1762273.0	22947184.6	334
2013-04-23	13.05	13.1	13.0	13.0	-0.05	-0.38	886724.0	11556271.65	267
2013-04-22	13.05	13.05	13.0	13.05	0.05	0.38	739390.0	9641666.75	243
2013-04-21	13.05	13.1	13.0	13.0	-0.05	-0.38	971651.0	12690603.1	266
2013-04-20	13.0	13.1	13.0	13.05	0.0	0.0	1620677.0	21170116.25	360
2013-04-17	13.1	13.1	12.95	13.05	-0.05	-0.38	3718702.0	48456664.25	656
2013-04-16	13.05	13.15	13.0	13.1	-0.8	-5.76	3278434.0	42881660.2	969
2013-04-15	13.95	13.95	13.8	13.9	-0.05	-0.36	3776687.0	52367094.3	836
2013-04-14	13.95	14.0	13.9	13.95	0.05	0.36	2067046.0	28813290.2	485
2013-04-13	14.1	14.1	13.9	13.9	-0.2	-1.42	3648445.0	51099109.15	805
2013-04-10	14.1	14.15	14.05	14.1	0.05	0.36	2957071.0	41641481.7	497
2013-04-09	14.05	14.1	14.0	14.05	0.0	0.0	1515603.0	21295031.7	348
2013-04-08	14.05	14.1	14.0	14.05	0.0	0.0	2393323.0	33612598.15	424
2013-04-07	14.0	14.1	13.95	14.05	0.05	0.36	1631127.0	22897965.1	339
2013-04-06	14.2	14.2	13.95	14.0	-0.2	-1.41	2943713.0	41405904.55	537
2013-04-03	14.2	14.2	14.05	14.2	-0.05	-0.35	3440256.0	48660908.3	399
2013-04-02	14.2	14.35	14.1	14.25	0.0	0.0	3622780.0	51522364.0	513
2013-04-01	14.15	14.25	14.05	14.25	0.1	0.71	2428954.0	34352409.9	401
2013-03-31	14.15	14.15	14.05	14.15	0.0	0.0	1673286.0	23591215.4	395
2013-03-30	13.95	14.15	13.9	14.15	0.2	1.43	3620380.0	50802616.75	652
2013-03-27	13.95	13.95	13.9	13.95	0.05	0.36	1523658.0	21207413.6	283
2013-03-26	13.85	13.95	13.8	13.9	0.05	0.36	2006180.0	27858334.85	378
2013-03-25	13.8	13.85	13.75	13.85	0.05	0.36	2412974.0	33287749.7	323
2013-03-24	13.8	13.85	13.75	13.8	0.0	0.0	1857900.0	25633546.0	301
2013-03-23	13.8	13.85	13.75	13.8	0.05	0.36	1362262.0	18786667.8	329
2013-03-20	13.75	13.85	13.75	13.75	0.0	0.0	1905244.0	26265225.3	339
2013-03-19	13.8	13.85	13.75	13.75	-0.05	-0.36	1563377.0	21560572.4	280
2013-03-18	13.8	13.8	13.75	13.8	0.0	0.0	1314127.0	18115480.4	287
2013-03-17	13.75	13.8	13.75	13.8	0.05	0.36	1542708.0	21259292.0	308
2013-03-16	13.75	13.8	13.75	13.75	0.0	0.0	1273355.0	17547722.8	356
2013-03-13	13.75	13.8	13.7	13.75	0.05	0.36	1052782.0	14476793.1	294
2013-03-12	13.8	13.85	13.7	13.7	-0.15	-1.08	1508644.0	20802742.35	314
2013-03-11	13.85	13.85	13.8	13.85	0.0	0.0	1032200.0	14275956.0	213
2013-03-10	13.8	13.85	13.75	13.85	0.05	0.36	749778.0	10344442.4	197
2013-03-09	13.75	13.85	13.75	13.8	0.1	0.73	1262173.0	17431541.6	282
2013-03-06	13.7	13.75	13.65	13.7	0.05	0.37	602067.0	8252354.35	170
2013-03-05	13.65	13.7	13.6	13.65	0.0	0.0	863214.0	11772192.35	221
2013-03-04	13.65	13.7	13.6	13.65	0.0	0.0	911400.0	12426293.7	177
2013-03-03	13.65	13.7	13.6	13.65	0.0	0.0	1391686.0	19007674.1	193
2013-03-02	13.7	13.75	13.6	13.65	0.0	0.0	1470224.0	20107456.55	254
2013-02-27	13.7	13.8	13.65	13.65	-0.1	-0.73	2430403.0	33279619.05	358
2013-02-26	13.85	13.85	13.7	13.75	-0.05	-0.36	1489460.0	20517745.1	342
2013-02-25	13.9	13.9	13.8	13.8	-0.05	-0.36	1635511.0	22656040.5	338
2013-02-24	13.85	13.9	13.8	13.85	0.0	0.0	836184.0	11598394.4	211
2013-02-23	13.85	13.9	13.8	13.85	0.0	0.0	1058384.0	14655373.35	231
2013-02-20	13.8	13.85	13.75	13.85	0.1	0.73	1323273.0	18246189.55	360
2013-02-19	14.0	14.0	13.75	13.75	-0.2	-1.43	2399130.0	33310986.9	358
2013-02-18	13.85	13.95	13.85	13.95	0.05	0.36	1812817.0	25216247.1	295
2013-02-17	13.85	13.9	13.8	13.9	0.0	0.0	825974.0	11450380.35	172
2013-02-16	13.85	13.9	13.8	13.9	0.05	0.36	2251545.0	31170055.85	276
2013-02-13	13.8	13.85	13.8	13.85	0.05	0.36	779830.0	10785491.8	227
2013-02-12	13.8	13.85	13.75	13.8	-0.05	-0.36	1178537.0	16254297.55	253
2013-02-11	13.85	13.85	13.8	13.85	0.0	0.0	1424628.0	19703929.55	285
2013-02-10	13.8	14.05	13.8	13.85	0.05	0.36	3491412.0	48662860.6	558
2013-02-09	13.65	13.8	13.65	13.8	0.15	1.1	1999614.0	27451759.8	255
2013-02-06	13.7	13.75	13.65	13.65	-0.05	-0.36	1853886.0	25416089.75	223
2013-02-05	13.7	13.7	13.6	13.7	0.0	0.0	2842738.0	38865149.55	279
2013-02-04	13.7	13.8	13.6	13.7	0.0	0.0	4864742.0	66500690.15	365
2013-02-03	13.65	13.7	13.6	13.7	0.05	0.37	4320639.0	59089506.8	348
2013-02-02	13.65	13.7	13.6	13.65	0.0	0.0	1307391.0	17852434.2	156
2013-01-30	13.65	13.7	13.55	13.65	0.0	0.0	3049459.0	41527656.75	413
2013-01-29	13.7	13.7	13.6	13.65	-0.05	-0.36	1086233.0	14836697.95	212
2013-01-28	13.7	13.75	13.6	13.7	-0.05	-0.36	1596227.0	21802732.2	301
2013-01-27	13.8	13.8	13.7	13.75	-0.05	-0.36	1212966.0	16689251.05	163
2013-01-26	13.8	13.85	13.7	13.8	0.05	0.36	1306511.0	17997861.1	193
2013-01-23	13.65	13.75	13.6	13.75	0.1	0.73	1961398.0	25791342.95	310
2013-01-22	13.6	13.7	13.6	13.65	0.05	0.37	764279.0	10421326.4	197
2013-01-21	13.7	13.7	13.55	13.6	-0.15	-1.09	1610222.0	21936597.1	294
2013-01-20	13.8	13.8	13.7	13.75	-0.1	-0.72	1809657.0	24842898.8	332
2013-01-19	13.85	13.85	13.8	13.85	0.0	0.0	840415.0	11615621.2	199
2013-01-16	13.9	13.95	13.85	13.85	-0.1	-0.72	1210740.0	16791644.7	231
2013-01-15	13.95	13.95	13.85	13.95	0.0	0.0	1612953.0	22429771.35	317
2013-01-14	13.95	13.95	13.85	13.95	0.0	0.0	1051790.0	14632800.35	232
2013-01-13	13.95	14.05	13.9	13.95	-0.05	-0.36	1985282.0	27730651.3	295
2013-01-12	13.9	14.05	13.9	14.0	0.05	0.36	2684375.0	37570847.85	402
2013-01-09	13.9	13.95	13.85	13.95	0.05	0.36	1173181.0	16287639.2	265
2013-01-08	13.95	14.0	13.8	13.9	0.0	0.0	2829962.0	39413243.3	382
2013-01-07	13.8	13.9	13.75	13.9	0.1	0.72	1194291.0	16529266.9	273
2013-01-06	13.7	13.8	13.7	13.8	0.05	0.36	1689006.0	23224189.65	239
2013-01-05	13.6	13.85	13.6	13.75	0.15	1.1	3773570.0	51889259.8	434
2013-01-02	13.55	13.6	13.5	13.6	0.1	0.74	2560486.0	34758983.5	289
2013-01-01	13.45	13.55	13.45	13.5	0.1	0.75	1421463.0	19188333.15	227
2012-12-31	13.4	13.45	13.35	13.4	-0.05	-0.37	1538620.0	20602323.8	256
2012-12-30	13.4	13.45	13.4	13.45	-0.05	-0.37	996037.0	13367324.3	133
2012-12-29	13.45	13.5	13.45	13.5	0.05	0.37	1591262.0	21460696.85	205
2012-12-26	13.5	13.55	13.45	13.45	-0.05	-0.37	2014731.0	27191816.9	218
2012-12-25	13.45	13.6	13.45	13.5	0.05	0.37	2823496.0	38146883.6	334
2012-12-24	13.45	13.45	13.4	13.45	0.0	0.0	1039966.0	13965925.75	184
2012-12-23	13.5	13.5	13.4	13.45	-0.05	-0.37	1914901.0	25751290.6	298
2012-12-22	13.35	13.55	13.3	13.5	0.2	1.5	3063401.0	41109406.95	428
2012-12-19	13.3	13.35	13.3	13.3	0.0	0.0	1310942.0	17480237.65	182
2012-12-18	13.35	13.4	13.25	13.3	-0.1	-0.75	1785764.0	23764578.6	268
2012-12-17	13.25	13.4	13.25	13.4	0.1	0.75	2356436.0	31364432.2	396
2012-12-16	13.3	13.35	13.25	13.3	0.0	0.0	1181838.0	15701599.6	256
2012-12-15	13.25	13.4	13.2	13.3	0.1	0.76	2926504.0	38881545.45	412
2012-12-12	13.15	13.25	13.15	13.2	0.0	0.0	1384283.0	18271664.95	217
2012-12-11	13.15	13.2	13.15	13.2	0.05	0.38	1476156.0	19463905.8	183
2012-12-10	13.2	13.2	13.15	13.15	-0.05	-0.38	911112.0	11993729.1	131
2012-12-09	13.2	13.2	13.15	13.2	0.05	0.38	1478839.0	19472130.2	216
2012-12-08	13.15	13.2	13.15	13.15	0.0	0.0	782469.0	10311427.9	98
2012-12-05	13.15	13.2	13.1	13.15	0.0	0.0	837847.0	11023084.55	169
2012-12-04	13.15	13.2	13.15	13.15	0.0	0.0	681888.0	8979128.55	158
2012-12-03	13.15	13.2	13.15	13.15	0.0	0.0	643003.0	8465335.4	108
2012-12-02	13.15	13.2	13.1	13.15	0.05	0.38	1091428.0	14338958.8	202
2012-12-01	13.1	13.15	13.05	13.1	0.05	0.38	2081041.0	27305665.65	290
2012-11-28	13.05	13.1	13.0	13.05	0.0	0.0	1768772.0	23049290.0	326
2012-11-27	13.1	13.1	13.0	13.05	-0.05	-0.38	2394541.0	31222388.7	323
2012-11-26	13.05	13.1	13.0	13.1	0.05	0.38	1776268.0	23186957.25	266
2012-11-25	13.2	13.2	13.05	13.05	-0.15	-1.14	2409300.0	31549446.9	323
2012-11-24	13.2	13.25	13.15	13.2	0.0	0.0	1770633.0	23351720.25	211
2012-11-21	13.25	13.25	13.2	13.2	-0.05	-0.38	969331.0	12812059.35	192
2012-11-20	13.2	13.25	13.15	13.25	0.1	0.76	1250883.0	16519840.25	191
2012-11-19	13.25	13.25	13.15	13.15	-0.05	-0.38	891774.0	11766390.45	165
2012-11-18	13.2	13.25	13.2	13.2	0.0	0.0	935059.0	12363779.05	184
2012-11-17	13.2	13.25	13.15	13.2	0.0	0.0	937822.0	12388267.7	252
2012-11-14	13.25	13.25	13.2	13.2	0.0	0.0	483612.0	6396486.25	173
2012-11-13	13.2	13.25	13.15	13.2	0.05	0.38	695706.0	9191198.85	198
2012-11-12	13.25	13.25	13.15	13.15	-0.1	-0.75	1622443.0	21419649.65	192
2012-11-11	13.2	13.25	13.2	13.25	0.0	0.0	1585105.0	20946628.2	272
2012-11-10	13.2	13.25	13.15	13.25	0.0	0.0	1324841.0	17504874.15	232
2012-11-07	13.3	13.35	13.15	13.25	-0.05	-0.38	7151926.0	94869565.05	626
2012-11-06	13.25	13.35	13.25	13.3	0.0	0.0	3482949.0	46217643.25	371
2012-11-05	13.4	13.4	13.25	13.3	-0.1	-0.75	2875152.0	38216689.2	425
2012-11-04	13.6	13.65	13.4	13.4	-0.25	-1.83	2385343.0	32172613.9	446
2012-11-03	13.7	13.7	13.55	13.65	0.0	0.0	1370839.0	18699463.4	237
2012-10-24	13.7	13.8	13.65	13.65	-0.05	-0.36	1490487.0	20441314.85	359
2012-10-23	13.35	13.7	13.3	13.7	0.3	2.24	4229769.0	57423747.35	682
2012-10-22	13.3	13.4	13.25	13.4	0.1	0.75	1837230.0	24445728.4	306
2012-10-21	13.35	13.45	13.3	13.3	-0.1	-0.75	1228430.0	16441369.55	308
2012-10-20	13.3	13.45	13.3	13.4	0.1	0.75	2121831.0	28360882.2	381
2012-10-17	13.25	13.5	13.2	13.3	0.25	1.92	10521668.0	140099892.65	1032
2012-10-16	13.05	13.1	13.0	13.05	0.0	0.0	1092123.0	14236760.65	177
2012-10-15	13.0	13.1	13.0	13.05	0.0	0.0	1585817.0	20731936.85	204
2012-10-14	13.05	13.05	13.0	13.05	0.05	0.38	1548194.0	20149626.65	305
2012-10-13	13.0	13.1	13.0	13.0	-0.05	-0.38	1179531.0	15366717.25	254
2012-10-10	13.0	13.1	13.0	13.05	0.0	0.0	896801.0	11693876.05	189
2012-10-09	13.05	13.1	13.0	13.05	-0.05	-0.38	1039347.0	13563897.55	195
2012-10-08	13.1	13.1	13.0	13.1	0.05	0.38	3398522.0	44284403.5	321
2012-10-07	13.05	13.1	13.05	13.05	0.0	0.0	724518.0	9477388.65	170
2012-10-06	13.1	13.1	13.05	13.05	-0.05	-0.38	1132423.0	14811155.65	223
2012-10-03	13.1	13.1	13.0	13.1	0.0	0.0	1354565.0	17665069.95	200
2012-10-02	13.1	13.1	13.05	13.1	0.0	0.0	626977.0	8199434.25	159
2012-10-01	13.05	13.1	13.05	13.1	0.0	0.0	1123869.0	14681808.8	218
2012-09-30	13.05	13.1	13.0	13.1	0.1	0.77	1395591.0	18221465.95	257
2012-09-29	13.0	13.05	12.95	13.0	-0.05	-0.38	1945764.0	25307209.6	338
2012-09-26	13.05	13.05	13.0	13.05	-0.05	-0.38	1714326.0	22314472.15	270
2012-09-25	13.05	13.1	13.0	13.1	0.05	0.38	1088119.0	14193582.15	279
2012-09-24	13.1	13.1	13.0	13.05	-0.05	-0.38	4653130.0	60688825.4	433
2012-09-22	13.1	13.15	13.1	13.1	-0.05	-0.38	1013346.0	13288347.2	140
2012-09-19	13.2	13.2	13.05	13.15	0.0	0.0	3293184.0	43233137.1	419
2012-09-18	13.15	13.2	13.1	13.15	0.05	0.38	3442080.0	45361578.25	509
2012-09-17	13.15	13.2	13.1	13.1	0.0	0.0	1399124.0	18385516.8	310
2012-09-16	13.1	13.15	13.1	13.1	-0.05	-0.38	815284.0	10702163.7	247
2012-09-15	13.15	13.2	13.1	13.15	0.05	0.38	3350121.0	44050283.55	385
2012-09-12	13.1	13.15	13.1	13.1	0.0	0.0	854799.0	11214592.4	207
2012-09-11	13.1	13.15	13.1	13.1	0.0	0.0	563546.0	7389937.55	144
2012-09-10	13.1	13.1	13.05	13.1	0.0	0.0	2159886.0	28277034.6	277
2012-09-09	13.1	13.15	13.05	13.1	0.05	0.38	3628328.0	47529502.4	375
2012-09-08	13.15	13.15	13.05	13.05	-0.05	-0.38	2034113.0	26654614.85	291
2012-09-05	13.05	13.1	13.05	13.1	0.0	0.0	1525577.0	19949852.75	220
2012-09-04	13.1	13.1	13.05	13.1	-0.05	-0.38	2824435.0	36971654.5	342
2012-09-03	13.15	13.15	13.1	13.15	0.0	0.0	1649782.0	21623822.6	212
2012-09-02	13.2	13.2	13.1	13.15	-0.05	-0.38	1842923.0	24224415.5	312
2012-09-01	13.15	13.2	13.1	13.2	0.05	0.38	3775892.0	49697427.2	379
2012-08-29	13.15	13.2	13.1	13.15	0.0	0.0	1538172.0	20243504.65	271
2012-08-28	13.15	13.2	13.1	13.15	0.05	0.38	1739568.0	22914532.95	315
2012-08-27	13.15	13.2	13.1	13.1	-0.05	-0.38	2711751.0	35632001.4	415
2012-08-26	13.05	13.3	13.05	13.15	0.15	1.15	5313640.0	69917295.45	758
2012-08-25	13.0	13.05	12.95	13.0	0.05	0.39	2206502.0	28703410.3	279
2012-08-15	12.95	12.95	12.9	12.95	0.0	0.0	1426824.0	18447749.8	350
2012-08-14	12.95	13.0	12.9	12.95	0.0	0.0	1400797.0	18142445.7	274
2012-08-13	13.0	13.05	12.9	12.95	0.0	0.0	4703230.0	61013243.1	349
2012-08-12	13.0	13.05	12.95	12.95	-0.05	-0.38	4005691.0	52057401.4	415
2012-08-11	12.95	13.0	12.9	13.0	0.05	0.39	2477451.0	32109300.45	337
2012-08-08	12.9	12.95	12.9	12.95	0.0	0.0	1549575.0	20009014.85	298
2012-08-07	12.9	12.95	12.9	12.95	0.0	0.0	935805.0	12082793.3	223
2012-08-06	12.95	12.95	12.85	12.95	0.0	0.0	2914780.0	37604659.3	311
2012-08-05	13.0	13.0	12.9	12.95	-0.05	-0.38	3774374.0	48785412.15	390
2012-08-04	12.95	13.15	12.9	13.0	0.0	0.0	9934535.0	129240693.05	818
2012-08-01	12.9	13.0	12.85	13.0	0.1	0.78	4127747.0	53371816.25	463
2012-07-31	12.8	12.9	12.8	12.9	0.05	0.39	5062525.0	65073194.0	409
2012-07-30	12.9	12.9	12.8	12.85	-0.05	-0.39	2525479.0	32439934.0	418
2012-07-29	12.85	12.9	12.8	12.9	0.1	0.78	1892605.0	24325661.65	312
2012-07-28	12.85	12.9	12.8	12.8	0.0	0.0	6856058.0	88123102.7	463
2012-07-25	12.85	12.85	12.8	12.8	-0.05	-0.39	1361949.0	17470191.65	204
2012-07-24	12.85	12.9	12.8	12.85	0.0	0.0	1954321.0	25115232.15	276
2012-07-23	12.9	12.9	12.85	12.85	-0.05	-0.39	2058860.0	26547552.55	229
2012-07-22	12.9	12.9	12.85	12.9	0.0	0.0	1205844.0	15545595.15	226
2012-07-21	12.9	12.95	12.85	12.9	0.0	0.0	2217881.0	28616614.6	342
2012-07-18	12.9	12.9	12.85	12.9	0.0	0.0	2357588.0	30390711.9	323
2012-07-17	12.9	12.9	12.85	12.9	0.0	0.0	2079356.0	26748891.95	275
2012-07-16	12.95	12.95	12.9	12.9	0.0	0.0	1509744.0	19504560.65	322
2012-07-15	12.95	12.95	12.9	12.9	-0.05	-0.39	2872466.0	37181262.75	240
2012-07-14	12.95	13.0	12.9	12.95	0.05	0.39	1306778.0	16923946.25	201
2012-07-11	12.95	13.0	12.9	12.9	-0.05	-0.39	799624.0	10334754.4	200
2012-07-10	12.95	13.0	12.9	12.95	0.05	0.39	2139148.0	27680621.95	209
2012-07-09	13.0	13.05	12.9	12.9	-0.1	-0.77	1989456.0	25791364.6	262
2012-07-08	13.05	13.05	13.0	13.0	0.0	0.0	686056.0	8933739.0	208
2012-07-07	13.0	13.05	13.0	13.0	-0.05	-0.38	767658.0	9990140.8	159
2012-07-04	13.0	13.05	12.95	13.05	0.05	0.38	2510794.0	32642011.0	254
2012-07-03	12.95	13.05	12.95	13.0	0.05	0.39	2214776.0	28821470.35	355
2012-07-02	12.95	13.0	12.9	12.95	0.05	0.39	873826.0	11325564.85	216
2012-07-01	12.95	13.0	12.9	12.9	0.0	0.0	1479266.0	19145867.95	301
2012-06-30	12.95	13.0	12.9	12.9	0.05	0.39	1424574.0	18433291.4	291
2012-06-27	12.85	12.9	12.8	12.85	-0.05	-0.39	2840373.0	36481422.85	366
2012-06-26	12.85	12.9	12.85	12.9	0.05	0.39	967002.0	12441071.3	223
2012-06-25	12.9	12.9	12.8	12.85	-0.05	-0.39	1770518.0	22783580.2	400
2012-06-24	13.0	13.0	12.85	12.9	-0.05	-0.39	3102064.0	40154302.6	535
2012-06-23	12.95	13.05	12.95	12.95	-0.05	-0.38	1391355.0	18066264.35	276
2012-06-20	13.0	13.05	12.95	13.0	0.0	0.0	2738268.0	35607067.45	446
2012-06-19	13.0	13.05	12.95	13.0	-0.05	-0.38	1685613.0	21932740.5	335
2012-06-18	13.0	13.05	13.0	13.05	0.1	0.77	1068572.0	13911673.4	218
2012-06-17	13.0	13.05	12.95	12.95	0.0	0.0	1475810.0	19198082.75	324
2012-06-16	13.0	13.05	12.9	12.95	0.0	0.0	2621044.0	34006765.5	532
2012-06-13	12.95	13.0	12.9	12.95	0.05	0.39	3270519.0	42317499.35	349
2012-06-12	12.9	12.95	12.85	12.9	-0.05	-0.39	1255853.0	16198336.15	351
2012-06-11	12.95	13.05	12.9	12.95	0.0	0.0	2221433.0	28855189.75	412
2012-06-10	12.85	13.0	12.85	12.95	0.1	0.78	2516278.0	32496852.55	377
2012-06-09	12.95	12.95	12.8	12.85	0.0	0.0	2058247.0	26498147.35	411
2012-06-06	12.95	13.0	12.8	12.85	-0.05	-0.39	2892464.0	37328820.25	520
2012-06-05	13.0	13.0	12.85	12.9	-0.05	-0.39	1947306.0	25219800.85	433
2012-06-04	12.9	13.0	12.9	12.95	0.0	0.0	1559480.0	20160852.35	381
2012-06-03	12.9	13.0	12.85	12.95	0.0	0.0	3041282.0	39277280.85	631
2012-06-02	13.05	13.05	12.85	12.95	-0.25	-1.89	6451282.0	83817509.75	1042
2012-05-30	13.2	13.25	13.1	13.2	0.0	0.0	2723577.0	35935168.05	626
2012-05-29	13.25	13.3	13.2	13.2	-0.05	-0.38	2458519.0	32572601.25	542
2012-05-28	13.1	13.25	13.05	13.25	0.15	1.15	2659370.0	34994119.7	443
2012-05-27	13.15	13.15	13.05	13.1	0.0	0.0	2125063.0	27842204.1	359
2012-05-26	13.15	13.15	13.05	13.1	0.0	0.0	3367689.0	44162838.25	367
2012-05-23	13.15	13.25	13.1	13.1	-0.05	-0.38	3697621.0	48698065.05	680
2012-05-22	13.15	13.2	13.1	13.15	0.0	0.0	2832032.0	37263379.25	550
2012-05-21	13.1	13.15	13.05	13.15	0.05	0.38	1652157.0	21645664.5	430
2012-05-20	13.1	13.15	13.05	13.1	0.05	0.38	1316307.0	17232729.4	408
2012-05-19	13.05	13.1	13.0	13.05	-0.1	-0.76	2447085.0	31945269.2	562
2012-05-16	13.1	13.2	13.05	13.15	-0.1	-0.75	1934108.0	25394040.4	575
2012-05-15	13.1	13.3	13.1	13.25	0.1	0.76	2831600.0	37353748.1	656
2012-05-14	13.1	13.15	13.05	13.15	0.0	0.0	3133296.0	41007286.8	690
2012-05-13	13.3	13.3	13.1	13.15	-0.15	-1.13	2782946.0	36757784.05	713
2012-05-12	13.2	13.3	13.05	13.3	0.15	1.14	3231853.0	42481433.8	938
2012-05-09	13.4	13.4	13.15	13.15	-0.25	-1.87	4708204.0	62552590.75	1103
2012-05-08	13.45	13.45	13.4	13.4	-0.05	-0.37	2368774.0	31799082.0	528
2012-05-07	13.45	13.5	13.35	13.45	-0.05	-0.37	5444629.0	73090467.85	1080
2012-05-06	13.55	13.6	13.45	13.5	0.0	0.0	5067462.0	68540697.85	959
2012-05-05	13.55	13.6	13.45	13.5	-0.15	-1.1	7090505.0	95804308.0	1067
2012-05-02	13.65	13.7	13.6	13.65	0.0	0.0	2165686.0	29551570.75	510
2012-05-01	13.65	13.7	13.6	13.65	-0.05	-0.36	3495773.0	47727644.25	582
2012-04-30	13.65	13.7	13.55	13.7	0.0	0.0	3194156.0	43499873.0	647
2012-04-29	13.75	13.75	13.65	13.7	-0.1	-0.72	2625385.0	35986050.6	749
2012-04-28	13.8	13.85	13.75	13.8	0.05	0.36	4237000.0	58400152.3	811
2012-04-25	13.75	13.8	13.7	13.75	0.0	0.0	2574997.0	35389093.0	796
2012-04-24	13.8	13.85	13.65	13.75	-0.05	-0.36	4397113.0	60328105.7	1021
2012-04-23	13.8	13.9	13.7	13.8	-0.15	-1.08	6834361.0	94490827.45	1220
2012-04-22	14.05	14.2	13.9	13.95	-0.05	-0.36	8382631.0	117857601.45	1725
2012-04-21	13.8	14.05	13.55	14.0	0.35	2.56	19062465.0	263316974.45	3356
2012-04-18	13.9	13.9	13.55	13.65	-0.15	-1.09	7228529.0	99132759.6	1395
2012-04-17	13.55	13.8	13.5	13.8	0.4	2.99	11327376.0	154465757.8	1748
2012-04-16	13.75	13.85	13.35	13.4	-0.45	-3.25	11112053.0	151058679.45	1640
2012-04-15	14.0	14.0	13.75	13.85	-0.25	-1.77	8535683.0	118723255.05	1578
2012-04-14	14.25	14.25	14.05	14.1	-0.15	-1.05	11004510.0	155551562.35	1726
2012-04-11	14.45	14.55	14.15	14.25	-0.35	-2.4	14328220.0	204868201.8	2166
2012-04-10	14.75	15.0	14.5	14.6	-0.2	-1.35	6966508.0	103054653.45	1504
2012-04-09	14.7	14.8	14.5	14.8	0.05	0.34	6419055.0	94061235.7	1427
2012-04-08	15.05	15.1	14.5	14.75	-0.2	-1.34	11224863.0	166654619.3	2466
2012-04-07	14.6	15.0	14.5	14.95	0.25	1.7	9826001.0	145661857.45	1980
2012-04-04	14.9	14.95	14.65	14.7	-0.25	-1.67	7218021.0	106846979.7	1733
2012-04-03	15.15	15.15	14.9	14.95	-0.85	-5.38	8752281.0	131561922.3	2612
2012-04-02	15.8	15.9	15.65	15.8	-0.1	-0.63	10080801.0	159129962.95	1685
2012-04-01	16.0	16.0	15.75	15.9	-0.1	-0.63	7254213.0	115234484.4	1533
2012-03-31	15.95	16.05	15.9	16.0	0.2	1.27	7000426.0	111752103.65	1496
2012-03-28	15.95	15.95	15.75	15.8	-0.1	-0.63	8680005.0	137399552.8	1640
2012-03-27	16.3	16.35	15.85	15.9	-0.4	-2.45	18061003.0	290073063.85	2551
2012-03-26	16.3	16.6	16.1	16.3	0.05	0.31	22301269.0	365897160.7	2670
2012-03-25	16.25	16.4	16.15	16.25	0.0	0.0	14483470.0	235405154.85	1986
2012-03-24	16.15	16.35	16.1	16.25	0.05	0.31	16228015.0	263314841.3	2090
2012-03-21	16.05	16.4	16.0	16.2	0.2	1.25	24321883.0	392554246.5	3298
2012-03-20	15.95	16.5	15.75	16.0	0.15	0.95	44535245.0	717630446.5	4447
2012-03-19	15.9	16.3	15.75	15.85	0.05	0.32	34103854.0	547072182.75	3958
2012-03-18	15.7	15.85	15.55	15.8	0.15	0.96	19526323.0	305943325.7	1673
2012-03-17	15.55	15.7	15.5	15.65	0.15	0.97	8491138.0	132693445.45	1116
2012-03-14	15.6	15.65	15.45	15.5	0.0	0.0	7167105.0	111382725.0	1091
2012-03-13	15.6	15.9	15.45	15.5	-0.2	-1.27	14727114.0	230865167.75	2323
2012-03-12	15.1	15.8	15.0	15.7	0.65	4.32	31029146.0	477164130.55	3368
2012-03-11	14.75	15.15	14.75	15.05	0.4	2.73	24572273.0	368336835.4	2975
2012-03-10	14.65	14.7	14.5	14.65	0.15	1.03	10614984.0	154835695.25	1387
2012-03-07	14.4	14.55	14.35	14.5	-0.1	-0.68	9160355.0	132709045.4	1275
2012-03-06	14.8	14.85	14.55	14.6	-0.05	-0.34	16123494.0	237549008.6	1782
2012-03-05	14.45	14.7	14.45	14.65	0.25	1.74	22197374.0	322973501.95	2218
2012-03-04	14.2	14.45	14.1	14.4	0.2	1.41	18279566.0	261632204.35	1840
2012-03-03	14.15	14.25	14.1	14.2	0.1	0.71	11715670.0	166087458.2	1121
2012-02-29	14.2	14.2	14.0	14.1	-0.05	-0.35	7536617.0	106332311.7	786
2012-02-28	14.3	14.45	13.95	14.15	-0.15	-1.05	21414152.0	304558960.9	2186
2012-02-27	14.25	14.3	14.2	14.3	0.05	0.35	5270716.0	75108065.05	735
2012-02-26	14.25	14.3	14.15	14.25	0.0	0.0	5922076.0	84219900.9	707
2012-02-25	14.35	14.35	14.2	14.25	-0.05	-0.35	7084615.0	101053166.65	914
2012-02-22	14.15	14.4	14.1	14.3	0.15	1.06	9769533.0	139052699.9	1043
2012-02-21	14.25	14.35	14.1	14.15	-0.1	-0.7	8363372.0	118633250.35	978
2012-02-20	14.1	14.3	14.05	14.25	0.2	1.42	15451613.0	218929819.0	1375
2012-02-19	14.05	14.1	13.95	14.05	0.0	0.0	7006755.0	98361011.2	739
2012-02-18	14.1	14.15	14.05	14.05	0.0	0.0	3037783.0	42822677.65	499
2012-02-15	14.2	14.2	14.05	14.05	-0.15	-1.06	5648002.0	79719133.35	527
2012-02-14	14.15	14.35	14.1	14.2	0.05	0.35	11543530.0	164372700.35	1041
2012-02-13	14.1	14.2	14.05	14.15	0.05	0.35	7445094.0	105032982.2	805
2012-02-12	14.05	14.1	13.95	14.1	0.0	0.0	8900200.0	124722790.0	865
2012-02-11	14.05	14.15	14.0	14.1	0.05	0.36	5998831.0	84316725.15	685
2012-02-08	14.0	14.2	13.9	14.05	0.05	0.36	11053379.0	154931379.1	1000
2012-02-07	14.0	14.05	13.95	14.0	0.0	0.0	2907928.0	40687179.6	356
2012-02-06	14.1	14.1	13.95	14.0	-0.1	-0.71	4195980.0	58847731.7	554
[truncated: 2,578 more rows]
