# Supplementary material for: Effective short-term forecasts of Saudi stock price trends using technical indicators and large-scale multivariate time series
Source: PeerJ Comput Sci. 2023 Jan 6;9:e1205. doi: 10.7717/peerj-cs.1205 (PMC10280263; doi:10.7717/peerj-cs.1205)
Supplement: Supplemental Information 3 [file peerj-cs-09-1205-s003.zip › TASI Dataset 2021/SAPTCO_4040.csv]

date	open	high	low	close	change	change_percent	volume_traded	value_traded_SAR	number_trades
2020-03-19	11.14	11.82	11.02	11.78	0.34	2.97	1832228.0	21268091.56	1341
2020-03-18	11.3	11.82	11.2	11.44	-0.04	-0.35	1806572.0	20685270.34	1420
2020-03-17	11.06	11.6	10.8	11.48	0.36	3.24	2037251.0	22852346.52	1421
2020-03-16	11.18	11.4	10.74	11.12	-0.38	-3.3	2158296.0	23971667.26	1440
2020-03-15	12.3	12.3	11.3	11.5	-0.38	-3.2	2344783.0	27348120.22	1870
2020-03-12	12.48	12.48	11.88	11.88	-1.3	-9.86	7892085.0	94746769.44	3748
2020-03-11	14.0	14.1	13.06	13.18	-0.72	-5.18	1165889.0	15939150.42	1028
2020-03-10	13.2	13.9	13.0	13.9	1.22	9.62	1322491.0	17785385.7	1138
2020-03-09	12.34	13.2	12.34	12.68	-1.02	-7.45	1100528.0	13880897.18	921
2020-03-08	13.9	14.08	13.64	13.7	-1.44	-9.51	1363590.0	18971694.42	1146
2020-03-05	15.4	15.5	15.1	15.14	-0.26	-1.69	874270.0	13346217.88	928
2020-03-04	15.3	15.86	15.0	15.4	-0.08	-0.52	1241278.0	19217165.84	1239
2020-03-03	14.82	15.54	14.82	15.48	0.82	5.59	1675985.0	25362310.02	1533
2020-03-02	15.48	15.7	14.02	14.66	-0.66	-4.31	1994112.0	30348301.72	2155
2020-03-01	15.56	16.02	15.32	15.32	-1.7	-9.99	2676901.0	41470695.88	2252
2020-02-27	17.66	17.74	16.8	17.02	-0.72	-4.06	1064951.0	18234038.18	1352
2020-02-26	17.9	18.08	17.58	17.74	-0.18	-1.0	741951.0	13046068.96	952
2020-02-25	17.58	17.98	17.44	17.92	0.26	1.47	866168.0	15320845.34	1065
2020-02-24	18.26	18.28	17.66	17.66	-0.6	-3.29	823467.0	14678644.78	1157
2020-02-23	18.6	18.62	18.18	18.26	-0.34	-1.83	548427.0	10059593.56	747
2020-02-20	18.6	18.8	18.6	18.6	0.06	0.32	321096.0	5996649.16	532
2020-02-19	18.5	18.6	18.48	18.54	0.1	0.54	331222.0	6144485.56	443
2020-02-18	18.5	18.62	18.28	18.44	-0.02	-0.11	273448.0	5043763.12	546
2020-02-17	18.3	18.6	18.3	18.46	0.24	1.32	500156.0	9250142.1	732
2020-02-16	18.0	18.4	17.98	18.22	0.24	1.33	639269.0	11630680.7	907
2020-02-13	17.92	18.06	17.86	17.98	0.12	0.67	443568.0	7967714.14	642
2020-02-12	18.36	18.46	17.84	17.86	-0.52	-2.83	608369.0	11024750.08	780
2020-02-11	18.5	18.78	18.3	18.38	0.0	0.0	598280.0	11068013.36	597
2020-02-10	18.34	18.7	18.26	18.38	-0.02	-0.11	660946.0	12180820.32	617
2020-02-09	18.68	18.8	18.12	18.4	-0.3	-1.6	797852.0	14586816.54	904
2020-02-06	19.16	19.2	18.64	18.7	-0.38	-1.99	792330.0	14933096.68	776
2020-02-05	19.0	19.2	18.94	19.08	0.16	0.85	598865.0	11424889.98	737
2020-02-04	18.86	18.96	18.84	18.92	0.08	0.42	529357.0	10012146.58	541
2020-02-03	18.9	19.04	18.7	18.84	-0.08	-0.42	431549.0	8142736.88	743
2020-02-02	19.12	19.12	18.74	18.92	-0.32	-1.66	604090.0	11449403.32	782
2020-01-30	19.08	19.38	18.94	19.24	0.3	1.58	548904.0	10523720.68	814
2020-01-29	18.72	19.12	18.68	18.94	0.34	1.83	900400.0	16948249.68	926
2020-01-28	18.6	18.94	18.58	18.6	-0.2	-1.06	724686.0	13554763.14	919
2020-01-27	19.3	19.3	18.72	18.8	-0.52	-2.69	807300.0	15346671.86	1062
2020-01-26	19.4	19.66	19.28	19.32	-0.18	-0.92	748206.0	14509672.98	838
2020-01-23	19.5	19.66	19.28	19.5	-0.04	-0.2	694297.0	13532023.08	818
2020-01-22	19.42	19.68	19.42	19.54	0.0	0.0	621525.0	12171704.14	619
2020-01-21	19.58	19.58	19.36	19.54	-0.04	-0.2	536578.0	10437269.0	616
2020-01-20	19.8	19.8	19.38	19.58	0.0	0.0	759811.0	14875233.14	913
2020-01-19	19.2	19.7	19.2	19.58	0.48	2.51	1195828.0	23373306.54	1181
2020-01-16	19.08	19.16	18.96	19.1	0.06	0.32	430631.0	8209387.64	680
2020-01-15	19.26	19.3	19.0	19.04	-0.18	-0.94	672076.0	12848693.92	871
2020-01-14	18.8	19.46	18.8	19.22	0.62	3.33	2253706.0	43169363.46	2164
2020-01-13	18.28	18.7	18.26	18.6	0.4	2.2	1643506.0	30505988.26	1224
2020-01-12	17.88	18.22	17.78	18.2	0.46	2.59	1251804.0	22649671.9	928
2020-01-09	17.66	17.78	17.64	17.74	0.34	1.95	1137231.0	20120385.4	701
2020-01-08	16.82	17.46	16.82	17.4	0.02	0.12	959761.0	16550444.28	848
2020-01-07	17.42	17.8	17.36	17.38	-0.02	-0.11	975870.0	17129373.84	779
2020-01-06	17.44	17.56	17.18	17.4	-0.04	-0.23	901787.0	15663417.34	833
2020-01-05	17.8	17.9	17.44	17.44	-0.6	-3.33	1522670.0	26902117.84	1365
2020-01-02	18.04	18.14	17.88	18.04	0.02	0.11	1131050.0	20362405.88	1094
2020-01-01	18.14	18.56	17.98	18.02	0.04	0.22	3000817.0	54825311.5	2894
2019-12-31	17.54	18.14	17.54	17.98	0.52	2.98	2949287.0	52914045.08	2643
2019-12-30	17.2	17.6	17.14	17.46	0.26	1.51	1835020.0	31895595.76	1137
2019-12-29	17.28	17.28	17.12	17.2	0.04	0.23	493754.0	8485633.18	452
2019-12-26	17.04	17.26	17.04	17.16	0.12	0.7	719044.0	12355259.12	524
2019-12-25	17.08	17.22	17.04	17.04	-0.06	-0.35	662881.0	11351648.96	657
2019-12-24	17.12	17.2	17.0	17.1	0.0	0.0	1042094.0	17805678.28	850
2019-12-23	17.26	17.42	17.08	17.1	-0.22	-1.27	1344099.0	23167231.4	1105
2019-12-22	17.14	17.46	17.04	17.32	0.28	1.64	1678164.0	28970732.72	1215
2019-12-19	17.2	17.26	16.92	17.04	-0.08	-0.47	908889.0	15507301.28	835
2019-12-18	16.54	17.2	16.54	17.12	0.54	3.26	1489913.0	25228518.84	1042
2019-12-17	16.76	16.96	16.56	16.58	-0.18	-1.07	895078.0	14987026.94	916
2019-12-16	17.1	17.1	16.7	16.76	-0.32	-1.87	1384843.0	23501667.08	1212
2019-12-15	17.04	17.5	17.02	17.08	-0.02	-0.12	852320.0	14644310.96	668
2019-12-12	17.3	17.4	16.82	17.1	-0.28	-1.61	962245.0	16538412.78	979
2019-12-11	17.28	17.58	17.28	17.38	0.1	0.58	815996.0	14224370.16	651
2019-12-10	17.36	17.6	17.2	17.28	-0.1	-0.58	623445.0	10873166.16	739
2019-12-09	17.4	17.62	17.2	17.38	0.04	0.23	1340075.0	23314834.56	967
2019-12-08	17.06	17.62	17.02	17.34	0.28	1.64	1084585.0	18893788.02	785
2019-12-05	17.12	17.4	17.02	17.06	0.0	0.0	673667.0	11564834.38	732
2019-12-04	17.28	17.4	16.88	17.06	-0.1	-0.58	714439.0	12251778.82	737
2019-12-03	17.18	17.7	17.02	17.16	0.02	0.12	1621398.0	28076250.1	1216
2019-12-02	16.6	17.18	16.5	17.14	0.48	2.88	1100848.0	18657048.24	867
2019-12-01	16.52	16.98	16.5	16.66	0.08	0.48	819708.0	13756115.04	657
2019-11-28	16.5	16.74	16.14	16.58	0.18	1.1	1058140.0	17442286.64	852
2019-11-27	16.4	16.6	16.22	16.4	0.0	0.0	662387.0	10845150.46	563
2019-11-26	15.78	16.6	15.76	16.4	0.64	4.06	1669748.0	27189968.52	1194
2019-11-25	15.76	15.9	15.7	15.76	-0.02	-0.13	273578.0	4321768.64	282
2019-11-24	15.94	16.0	15.76	15.78	-0.2	-1.25	281900.0	4476916.74	322
2019-11-21	15.88	16.02	15.86	15.98	-0.02	-0.13	331366.0	5277010.46	337
2019-11-20	15.98	16.2	15.94	16.0	0.0	0.0	431731.0	6940384.28	392
2019-11-19	15.88	16.3	15.88	16.0	0.14	0.88	947215.0	15258258.2	716
2019-11-18	15.58	16.06	15.46	15.86	0.34	2.19	1604588.0	25340956.82	1139
2019-11-17	15.08	15.52	15.08	15.52	0.42	2.78	446590.0	6838608.88	512
2019-11-14	15.12	15.36	15.1	15.1	-0.08	-0.53	465805.0	7073973.04	499
2019-11-13	15.52	15.56	15.18	15.18	-0.32	-2.06	525286.0	8084329.88	595
2019-11-12	15.5	15.8	15.38	15.5	0.0	0.0	831669.0	12961350.16	653
2019-11-11	15.2	15.5	15.2	15.5	0.24	1.57	640069.0	9847175.48	559
2019-11-10	15.38	15.44	15.22	15.26	0.0	0.0	632168.0	9687846.34	535
2019-11-07	15.28	15.3	15.1	15.26	-0.02	-0.13	320725.0	4880461.82	372
2019-11-06	15.46	15.46	15.26	15.28	-0.12	-0.78	222685.0	3419023.46	281
2019-11-05	15.34	15.52	15.32	15.4	0.06	0.39	580344.0	8970952.1	489
2019-11-04	15.24	15.4	15.2	15.34	0.12	0.79	565516.0	8659395.28	468
2019-11-03	15.2	15.46	15.04	15.22	-0.4	-2.56	848933.0	12927191.6	735
2019-10-31	15.34	15.96	15.34	15.62	0.12	0.77	1116312.0	17542117.8	941
2019-10-30	15.36	15.64	15.3	15.5	0.42	2.79	1873918.0	28982260.28	1523
2019-10-29	14.98	15.2	14.68	15.08	0.02	0.13	1027587.0	15350343.14	766
2019-10-28	15.2	15.3	15.0	15.06	-0.14	-0.92	627561.0	9512248.94	566
2019-10-27	14.88	15.22	14.88	15.2	0.22	1.47	557183.0	8413855.74	584
2019-10-24	15.3	15.38	14.98	14.98	-0.36	-2.35	861419.0	13026034.44	873
2019-10-23	15.42	15.5	15.26	15.34	-0.1	-0.65	327219.0	5034530.12	368
2019-10-22	15.36	15.66	15.36	15.44	0.08	0.52	719507.0	11179904.42	554
2019-10-21	15.2	15.54	15.2	15.36	0.14	0.92	1107306.0	17015383.74	1026
2019-10-20	15.1	15.34	15.04	15.22	0.5	3.4	1186789.0	17988348.68	951
2019-10-17	14.78	14.96	14.6	14.72	0.02	0.14	1685702.0	24951848.58	1015
2019-10-16	14.6	14.84	14.4	14.7	0.14	0.96	2124148.0	31021677.06	1531
2019-10-15	15.4	15.44	14.56	14.56	-0.82	-5.33	1880371.0	28088302.68	1291
2019-10-14	16.0	16.12	15.3	15.38	-0.66	-4.11	2154360.0	33425169.32	1403
2019-10-13	16.1	16.64	15.82	16.04	-0.26	-1.6	1199279.0	19389798.8	975
2019-10-10	16.7	16.84	16.02	16.3	-0.4	-2.4	839915.0	13852538.96	762
2019-10-09	17.0	17.2	16.7	16.7	-0.22	-1.3	1471390.0	24969089.64	1013
2019-10-08	16.9	17.04	16.64	16.92	-0.12	-0.7	1608668.0	27099024.42	992
2019-10-07	17.0	17.18	16.82	17.04	0.08	0.47	1286329.0	21901185.36	908
2019-10-06	16.38	16.96	16.36	16.96	0.56	3.41	1898348.0	31894419.18	5736
2019-10-03	16.2	16.44	16.04	16.4	0.2	1.23	991818.0	16112970.58	683
2019-10-02	16.7	16.76	16.2	16.2	-0.38	-2.29	1298231.0	21283629.64	1328
2019-10-01	16.54	16.84	16.54	16.58	0.06	0.36	1524822.0	25430664.76	12894
2019-09-30	16.5	16.54	16.42	16.52	0.06	0.36	629801.0	10376804.0	425
2019-09-29	16.2	16.56	16.2	16.46	0.26	1.6	1104759.0	18141922.6	652
2019-09-26	16.2	16.34	16.08	16.2	0.0	0.0	762955.0	12346127.24	410
2019-09-25	16.04	16.36	15.96	16.2	0.16	1.0	1265163.0	20533057.38	776
2019-09-24	15.9	16.1	15.9	16.04	0.22	1.39	939909.0	15040345.26	678
2019-09-22	15.62	15.94	15.52	15.82	0.22	1.41	528145.0	8349526.88	617
2019-09-19	15.54	15.64	15.38	15.6	0.04	0.26	1733940.0	26876773.48	914
2019-09-18	15.42	15.68	15.32	15.56	0.26	1.7	924729.0	14370889.3	913
2019-09-17	15.32	15.8	15.2	15.3	-0.08	-0.52	2085296.0	32346758.16	1478
2019-09-16	16.3	16.5	15.2	15.38	-0.92	-5.64	2887520.0	45899459.34	2229
2019-09-15	16.0	16.68	15.96	16.3	-0.08	-0.49	2150791.0	35178529.86	1412
2019-09-12	15.7	16.54	15.64	16.38	0.68	4.33	2247734.0	36376131.66	1318
2019-09-11	15.8	15.88	15.5	15.7	-0.18	-1.13	1412184.0	22156136.5	851
2019-09-10	16.32	16.38	15.88	15.88	-0.44	-2.7	1468050.0	23587376.58	1029
2019-09-09	16.22	16.42	16.16	16.32	0.02	0.12	1154985.0	18845224.14	797
2019-09-08	15.7	16.34	15.7	16.3	0.62	3.95	3908420.0	62810665.2	1591
2019-09-05	15.48	15.68	15.28	15.68	0.22	1.42	1195917.0	18488777.12	730
2019-09-04	15.4	15.52	15.14	15.46	0.06	0.39	1227012.0	18797554.24	746
2019-09-03	15.38	15.56	15.24	15.4	0.08	0.52	3581687.0	55245565.34	1610
2019-09-02	14.44	15.34	14.36	15.32	0.9	6.24	2644470.0	39271826.88	1697
2019-09-01	14.34	14.44	14.2	14.42	0.04	0.28	864411.0	12407289.04	626
2019-08-29	14.22	14.62	14.22	14.38	0.1	0.7	1239101.0	17889718.12	953
2019-08-28	14.18	14.36	14.06	14.28	0.1	0.71	859070.0	12197431.64	614
2019-08-27	14.4	14.4	14.06	14.18	-0.12	-0.84	1411804.0	20021842.2	1017
2019-08-26	14.28	14.42	14.0	14.3	0.0	0.0	1482374.0	21064343.26	888
2019-08-25	14.52	14.74	14.28	14.3	-0.56	-3.77	1347267.0	19434674.0	698
2019-08-22	14.98	14.98	14.66	14.86	-0.14	-0.93	910960.0	13438263.86	612
2019-08-21	15.1	15.1	14.9	15.0	-0.04	-0.27	602330.0	9025084.26	405
2019-08-20	14.98	15.14	14.8	15.04	0.08	0.53	1474402.0	22131961.58	768
2019-08-19	15.0	15.24	14.9	14.96	-0.02	-0.13	1936265.0	29167776.8	851
2019-08-18	14.54	15.0	14.38	14.98	0.4	2.74	2646493.0	39201747.1	1533
2019-08-08	14.6	14.9	14.4	14.58	-0.04	-0.27	1976917.0	28969786.06	1570
2019-08-07	14.2	14.76	14.16	14.62	0.48	3.39	3289917.0	47428090.24	2140
2019-08-06	13.84	14.2	13.78	14.14	0.28	2.02	2615444.0	36540013.34	1105
2019-08-05	13.8	13.92	13.64	13.86	0.14	1.02	538906.0	7437155.92	479
2019-08-04	13.66	13.8	13.58	13.72	-0.04	-0.29	403069.0	5509709.88	355
2019-08-01	13.8	13.8	13.68	13.76	-0.08	-0.58	461246.0	6339691.98	429
2019-07-31	13.72	13.9	13.72	13.84	0.08	0.58	275603.0	3812202.02	275
2019-07-30	13.72	13.9	13.68	13.76	0.0	0.0	761745.0	10496857.8	446
2019-07-29	13.86	13.86	13.56	13.76	-0.14	-1.01	1005421.0	13780871.66	717
2019-07-28	13.7	14.0	13.7	13.9	-0.02	-0.14	806216.0	11185988.2	612
2019-07-25	13.58	13.96	13.46	13.92	0.36	2.65	938208.0	12897146.32	834
2019-07-24	13.56	13.58	13.44	13.56	0.0	0.0	474587.0	6415854.98	413
2019-07-23	13.8	13.8	13.44	13.56	-0.22	-1.6	857181.0	11640742.48	712
2019-07-22	13.86	13.9	13.72	13.78	-0.06	-0.43	1287371.0	17750387.78	640
2019-07-21	13.94	13.98	13.7	13.84	-0.22	-1.56	1194739.0	16499568.0	725
2019-07-18	14.02	14.14	13.94	14.06	0.04	0.29	1254546.0	17634372.82	666
2019-07-17	14.1	14.1	14.0	14.02	-0.06	-0.43	869009.0	12178508.82	425
2019-07-16	14.02	14.1	14.0	14.08	0.02	0.14	631206.0	8868568.06	476
2019-07-15	14.1	14.2	13.98	14.06	-0.04	-0.28	2532753.0	35614738.94	1100
2019-07-14	14.0	14.14	14.0	14.1	0.12	0.86	1911907.0	26858223.48	1026
2019-07-11	13.8	14.0	13.74	13.98	0.18	1.3	2399607.0	33383695.88	1346
2019-07-10	13.8	13.96	13.68	13.8	0.16	1.17	3013713.0	41653289.92	1769
2019-07-09	13.76	13.96	13.58	13.64	0.32	2.4	5292625.0	72739651.94	2793
2019-07-08	13.4	13.4	13.26	13.32	-0.08	-0.6	1073584.0	14311398.54	575
2019-07-07	13.48	13.52	13.38	13.4	-0.02	-0.15	711581.0	9556373.08	624
2019-07-04	13.44	13.58	13.38	13.42	0.02	0.15	810855.0	10909383.66	491
2019-07-03	13.44	13.46	13.4	13.4	-0.06	-0.45	591008.0	7938902.72	329
2019-07-02	13.52	13.54	13.44	13.46	-0.06	-0.44	371415.0	5003365.68	359
2019-07-01	13.6	13.6	13.46	13.52	-0.06	-0.44	755567.0	10208686.3	542
2019-06-30	13.6	13.86	13.58	13.58	0.04	0.3	1000135.0	13696956.28	640
2019-06-27	13.56	13.62	13.52	13.54	0.0	0.0	250925.0	3403258.5	327
2019-06-26	13.66	13.7	13.54	13.54	-0.1	-0.73	574362.0	7803404.52	438
2019-06-25	13.32	13.64	13.32	13.64	0.24	1.79	406060.0	5480082.08	384
2019-06-24	13.44	13.56	13.3	13.4	-0.14	-1.03	349449.0	4693259.56	394
2019-06-23	13.7	13.72	13.5	13.54	-0.16	-1.17	382252.0	5194062.7	337
2019-06-20	13.7	13.7	13.5	13.7	0.0	0.0	1181577.0	16111100.7	771
2019-06-19	13.84	13.84	13.64	13.7	-0.1	-0.72	434223.0	5961740.82	457
2019-06-18	13.52	13.92	13.52	13.8	0.24	1.77	1796509.0	24725670.2	1152
2019-06-17	13.5	13.64	13.46	13.56	0.06	0.44	1480982.0	20058193.68	981
2019-06-16	13.88	14.0	13.44	13.5	-0.36	-2.6	1897824.0	25745548.88	1086
2019-06-13	13.92	14.1	13.84	13.86	-0.24	-1.7	721428.0	10059246.16	598
2019-06-12	14.04	14.16	13.96	14.1	0.08	0.57	601286.0	8453510.86	514
2019-06-11	14.04	14.38	13.9	14.02	-0.02	-0.14	1211681.0	17052601.84	887
2019-06-10	13.62	14.34	13.62	14.04	0.62	4.62	3500320.0	49332032.18	2576
2019-06-09	13.0	13.42	12.7	13.42	1.22	10.0	2461081.0	32551033.4	1211
2019-05-30	12.2	12.32	12.14	12.2	0.02	0.16	214037.0	2615834.92	290
2019-05-29	12.26	12.26	12.06	12.18	-0.08	-0.65	124974.0	1517405.62	176
2019-05-28	12.18	12.26	12.04	12.26	0.18	1.49	699542.0	8526548.94	627
2019-05-27	12.22	12.26	12.04	12.08	-0.1	-0.82	403759.0	4910027.52	384
2019-05-26	11.9	12.34	11.8	12.18	0.26	2.18	763203.0	9193967.46	590
2019-05-23	12.08	12.08	11.86	11.92	-0.18	-1.49	344730.0	4119122.54	384
2019-05-22	12.02	12.18	12.02	12.1	0.1	0.83	348068.0	4211980.84	458
2019-05-21	11.8	12.0	11.8	12.0	0.3	2.56	361315.0	4308359.86	335
2019-05-20	11.88	11.94	11.66	11.7	-0.3	-2.5	401198.0	4710325.16	515
2019-05-19	12.12	12.16	11.98	12.0	-0.18	-1.48	218147.0	2634280.48	337
2019-05-16	12.2	12.2	12.12	12.18	-0.02	-0.16	538161.0	6547454.34	399
2019-05-15	12.3	12.4	12.12	12.2	0.22	1.84	626206.0	7661195.58	443
2019-05-14	12.4	12.54	11.62	11.98	-0.48	-3.85	611913.0	7478697.54	625
2019-05-13	12.8	12.86	12.42	12.46	-0.38	-2.96	419725.0	5318339.16	477
2019-05-12	13.02	13.04	12.84	12.84	-0.32	-2.43	364996.0	4730699.76	334
2019-05-09	13.14	13.24	13.0	13.16	-0.08	-0.6	362343.0	4751757.72	314
2019-05-08	13.26	13.26	13.1	13.24	-0.02	-0.15	278421.0	3662810.26	299
2019-05-07	13.36	13.36	13.1	13.26	-0.02	-0.15	273920.0	3615693.22	395
2019-05-06	13.5	13.58	13.28	13.28	-0.26	-1.92	550421.0	7369250.88	521
2019-05-05	13.8	13.8	13.5	13.54	-0.18	-1.31	452961.0	6173069.04	443
2019-05-02	13.98	14.04	13.72	13.72	-0.32	-2.28	598664.0	8304657.46	532
2019-05-01	13.96	14.04	13.88	14.04	-0.12	-0.85	617591.0	8600259.56	451
2019-04-30	13.92	14.16	13.82	14.16	0.26	1.87	797910.0	11185177.38	625
2019-04-29	14.04	14.04	13.88	13.9	-0.1	-0.71	526728.0	7332457.16	559
2019-04-28	14.08	14.12	14.0	14.0	-0.08	-0.57	231951.0	3260482.9	264
2019-04-25	14.12	14.16	14.04	14.08	-0.04	-0.28	298661.0	4205260.02	284
2019-04-24	14.14	14.24	14.06	14.12	-0.04	-0.28	381342.0	5397824.44	318
2019-04-23	14.28	14.32	14.12	14.16	-0.16	-1.12	518051.0	7345110.94	316
2019-04-22	14.36	14.4	14.16	14.32	-0.02	-0.14	625524.0	8908634.94	443
2019-04-21	14.24	14.34	14.2	14.34	0.1	0.7	205462.0	2935041.78	210
2019-04-18	14.28	14.32	14.16	14.24	-0.06	-0.42	240408.0	3424427.3	254
2019-04-17	14.32	14.38	14.22	14.3	-0.02	-0.14	383061.0	5466418.92	294
2019-04-16	14.18	14.42	14.14	14.32	0.08	0.56	495738.0	7087547.94	458
2019-04-15	14.08	14.26	14.08	14.24	0.12	0.85	366734.0	5200166.08	432
2019-04-14	14.08	14.2	14.08	14.12	-0.1	-0.7	262405.0	3704198.88	260
2019-04-11	14.14	14.26	14.08	14.22	0.08	0.57	264384.0	3747849.38	352
2019-04-10	14.26	14.26	14.0	14.14	-0.06	-0.42	542396.0	7645939.02	456
2019-04-09	14.18	14.26	14.1	14.2	0.02	0.14	470193.0	6669616.48	332
2019-04-08	14.18	14.22	14.04	14.18	-0.02	-0.14	515164.0	7275533.88	523
2019-04-07	14.32	14.34	14.2	14.2	-0.12	-0.84	375270.0	5347087.4	303
2019-04-04	14.3	14.32	14.26	14.32	-0.04	-0.28	372084.0	5322073.56	334
2019-04-03	14.38	14.38	14.3	14.36	-0.02	-0.14	358449.0	5136408.3	335
2019-04-02	14.42	14.42	14.3	14.38	-0.04	-0.28	309598.0	4446854.78	301
2019-04-01	14.44	14.48	14.38	14.42	-0.02	-0.14	273192.0	3941179.38	320
2019-03-31	14.42	14.46	14.38	14.44	-0.02	-0.14	293242.0	4226877.98	223
2019-03-28	14.5	14.52	14.42	14.46	-0.06	-0.41	474682.0	6877063.62	416
2019-03-27	14.36	14.52	14.28	14.52	0.18	1.26	532518.0	7662456.68	461
2019-03-26	14.36	14.4	14.3	14.34	-0.02	-0.14	498291.0	7150567.6	389
2019-03-25	14.4	14.44	14.28	14.36	0.04	0.28	295743.0	4248128.88	339
2019-03-24	14.38	14.44	14.32	14.32	-0.06	-0.42	412141.0	5924114.82	395
2019-03-21	14.5	14.62	14.38	14.38	-0.12	-0.83	1039934.0	15038286.4	589
2019-03-20	14.42	14.7	14.42	14.5	0.02	0.14	2065151.0	30059304.32	960
2019-03-19	14.44	14.52	14.4	14.48	0.04	0.28	475802.0	6874810.56	356
2019-03-18	14.58	14.58	14.38	14.44	-0.14	-0.96	894716.0	12930542.96	696
2019-03-17	14.52	14.62	14.36	14.58	0.18	1.25	1003557.0	14534538.02	678
2019-03-14	14.5	14.64	14.36	14.4	-0.16	-1.1	829423.0	11995178.54	579
2019-03-13	14.5	14.58	14.28	14.56	-0.34	-2.28	1756845.0	25317737.18	1193
2019-03-12	14.88	14.96	14.78	14.9	0.04	0.27	312130.0	4633434.82	282
2019-03-11	15.0	15.04	14.78	14.86	-0.14	-0.93	365255.0	5448170.92	352
2019-03-10	15.06	15.1	14.96	15.0	-0.08	-0.53	407497.0	6118364.7	268
2019-03-07	15.08	15.14	14.96	15.08	-0.02	-0.13	347233.0	5218043.12	348
2019-03-06	15.34	15.34	15.1	15.1	-0.24	-1.56	366644.0	5560467.96	356
2019-03-05	15.44	15.44	15.16	15.34	-0.06	-0.39	546871.0	8385287.38	444
2019-03-04	15.32	15.44	15.28	15.4	0.12	0.79	344941.0	5294521.58	389
2019-03-03	15.08	15.5	15.06	15.28	0.22	1.46	871226.0	13290475.08	769
2019-02-28	14.92	15.16	14.88	15.06	0.08	0.53	572363.0	8626753.96	441
2019-02-27	15.02	15.02	14.9	14.98	-0.02	-0.13	107956.0	1612940.96	148
2019-02-26	14.86	15.04	14.78	15.0	0.1	0.67	361616.0	5412172.96	413
2019-02-25	14.9	14.9	14.8	14.9	-0.04	-0.27	239592.0	3560223.52	305
2019-02-24	14.94	15.04	14.9	14.94	-0.04	-0.27	126187.0	1889195.56	167
2019-02-21	15.1	15.1	14.9	14.98	-0.1	-0.66	387199.0	5794219.26	288
2019-02-20	14.9	15.12	14.86	15.08	0.14	0.94	422656.0	6357570.94	502
2019-02-19	14.98	14.98	14.76	14.94	0.02	0.13	341246.0	5078156.0	423
2019-02-18	14.84	15.08	14.74	14.92	0.12	0.81	1480768.0	22097655.62	969
2019-02-17	14.4	14.8	14.36	14.8	0.4	2.78	506838.0	7401229.58	514
2019-02-14	14.36	14.44	14.36	14.4	-0.06	-0.41	192741.0	2775377.16	262
2019-02-13	14.72	14.74	14.46	14.46	-0.26	-1.77	492178.0	7183786.42	377
2019-02-12	14.34	14.74	14.32	14.72	0.42	2.94	567404.0	8269643.9	462
2019-02-11	14.2	14.48	14.2	14.3	0.02	0.14	489799.0	7029918.14	338
2019-02-10	14.3	14.42	14.22	14.28	-0.02	-0.14	229531.0	3279001.22	277
2019-02-07	14.46	14.46	14.3	14.3	-0.16	-1.11	206698.0	2970685.12	229
2019-02-06	14.4	14.64	14.4	14.46	0.02	0.14	223830.0	3251388.02	256
2019-02-05	14.28	14.5	14.28	14.44	0.14	0.98	333228.0	4794180.42	288
2019-02-04	14.62	14.62	14.26	14.3	-0.28	-1.92	613404.0	8822467.84	536
2019-02-03	14.68	14.78	14.54	14.58	-0.04	-0.27	607026.0	8885246.62	387
2019-01-31	14.7	14.8	14.6	14.62	-0.08	-0.54	382692.0	5624438.42	370
2019-01-30	14.9	14.96	14.7	14.7	-0.2	-1.34	661696.0	9808611.8	447
2019-01-29	15.0	15.0	14.82	14.9	-0.14	-0.93	581796.0	8678717.48	460
2019-01-28	15.02	15.18	14.96	15.04	-0.02	-0.13	993465.0	14965378.96	581
2019-01-27	14.7	15.14	14.7	15.06	0.5	3.43	847596.0	12669516.28	637
2019-01-24	14.76	14.76	14.56	14.56	-0.24	-1.62	354429.0	5193304.8	398
2019-01-23	14.94	14.96	14.76	14.8	-0.06	-0.4	448823.0	6664415.86	485
2019-01-22	14.4	15.0	14.36	14.86	0.46	3.19	1490484.0	22043599.68	883
2019-01-21	14.32	14.42	14.16	14.4	0.04	0.28	294419.0	4222983.6	293
2019-01-20	14.5	14.66	14.3	14.36	-0.18	-1.24	371720.0	5380654.86	348
2019-01-17	14.52	14.62	14.36	14.54	0.04	0.28	646182.0	9379322.26	495
2019-01-16	14.4	14.56	14.26	14.5	0.08	0.55	961193.0	13841797.98	738
2019-01-15	13.9	14.42	13.84	14.42	0.56	4.04	501856.0	7068142.38	381
2019-01-14	13.92	13.92	13.82	13.86	-0.04	-0.29	189626.0	2631431.6	186
2019-01-13	14.0	14.0	13.88	13.9	-0.04	-0.29	422851.0	5883088.5	329
2019-01-10	14.0	14.02	13.94	13.94	-0.06	-0.43	226610.0	3167969.06	173
2019-01-09	13.96	14.02	13.9	14.0	0.04	0.29	337640.0	4716458.7	246
2019-01-08	13.94	14.02	13.94	13.96	0.04	0.29	219709.0	3070035.62	174
2019-01-07	13.98	14.04	13.92	13.92	-0.08	-0.57	393626.0	5500771.88	267
2019-01-06	14.0	14.1	13.96	14.0	-0.04	-0.28	294095.0	4120900.56	195
2019-01-03	14.02	14.1	14.02	14.04	0.02	0.14	287064.0	4036671.8	204
2019-01-02	13.9	14.06	13.8	14.02	0.04	0.29	173971.0	2428567.78	246
2019-01-01	13.98	14.02	13.92	13.98	0.02	0.14	36521.0	509848.72	59
2018-12-31	14.06	14.06	13.9	13.96	0.06	0.43	70099.0	978849.14	110
2018-12-30	13.98	14.08	13.9	13.9	-0.06	-0.43	89649.0	1256291.24	117
2018-12-27	13.98	14.14	13.94	13.96	0.04	0.29	215988.0	3031350.98	272
2018-12-26	13.9	13.96	13.88	13.92	-0.04	-0.29	55320.0	769247.24	80
2018-12-25	13.8	13.98	13.8	13.96	-0.02	-0.14	122248.0	1698688.7	118
2018-12-24	13.94	14.04	13.86	13.98	0.08	0.58	187397.0	2614987.18	192
2018-12-23	13.52	13.96	13.52	13.9	-0.08	-0.57	173057.0	2390858.7	179
2018-12-20	14.02	14.04	13.8	13.98	-0.12	-0.85	310433.0	4323100.28	332
2018-12-19	14.18	14.18	14.04	14.1	-0.1	-0.7	195188.0	2752516.42	262
2018-12-18	14.22	14.28	14.18	14.2	-0.04	-0.28	92131.0	1309511.66	177
2018-12-17	14.24	14.36	14.18	14.24	0.1	0.71	402374.0	5742965.64	253
2018-12-16	14.26	14.26	14.14	14.14	-0.14	-0.98	167405.0	2377913.1	182
2018-12-13	14.3	14.32	14.26	14.28	-0.08	-0.56	98184.0	1402527.16	153
2018-12-12	14.32	14.36	14.26	14.36	0.08	0.56	95434.0	1367028.86	143
2018-12-11	14.32	14.32	14.22	14.28	-0.04	-0.28	103085.0	1472682.02	173
2018-12-10	14.32	14.38	14.2	14.32	-0.02	-0.14	197038.0	2817946.78	239
2018-12-09	14.12	14.36	14.12	14.34	0.12	0.84	227534.0	3252717.24	193
2018-12-06	14.36	14.38	14.2	14.22	-0.18	-1.25	223596.0	3192712.5	285
2018-12-05	14.46	14.46	14.36	14.4	-0.06	-0.41	244280.0	3517053.5	299
2018-12-04	14.6	14.7	14.4	14.46	-0.12	-0.82	565510.0	8253634.32	382
2018-12-03	14.32	14.64	14.32	14.58	0.26	1.82	925051.0	13430780.62	666
2018-12-02	14.18	14.32	14.1	14.32	0.22	1.56	521633.0	7423191.98	362
2018-11-29	14.06	14.16	14.02	14.1	0.08	0.57	599699.0	8440253.1	322
2018-11-28	14.3	14.3	14.0	14.02	-0.18	-1.27	739143.0	10409950.32	444
2018-11-27	14.0	14.4	14.0	14.2	0.24	1.72	1078100.0	15271925.34	709
2018-11-26	13.9	14.12	13.9	13.96	-0.02	-0.14	809590.0	11333967.9	547
2018-11-25	13.72	14.16	13.7	13.98	0.18	1.3	1242517.0	17394496.68	814
2018-11-22	13.8	13.82	13.66	13.8	0.04	0.29	356188.0	4901878.28	294
2018-11-21	13.56	13.78	13.34	13.76	0.28	2.08	517540.0	7020210.22	348
2018-11-20	13.54	13.56	13.48	13.48	-0.12	-0.88	99950.0	1351817.2	134
2018-11-19	13.6	13.66	13.5	13.6	0.02	0.15	138922.0	1885823.6	144
2018-11-18	13.52	13.64	13.5	13.58	-0.02	-0.15	262675.0	3557685.12	277
2018-11-15	13.6	13.76	13.6	13.6	0.0	0.0	468263.0	6405306.44	370
2018-11-14	13.74	13.76	13.58	13.6	-0.2	-1.45	568448.0	7765173.26	385
2018-11-13	13.86	13.86	13.7	13.8	0.06	0.44	330754.0	4554076.54	269
2018-11-12	13.7	14.04	13.7	13.74	0.2	1.48	1326886.0	18474598.6	701
2018-11-11	13.6	13.68	13.5	13.54	-0.06	-0.44	293907.0	3988068.64	280
2018-11-08	13.8	13.8	13.52	13.6	-0.2	-1.45	374201.0	5119955.32	335
2018-11-07	13.72	13.88	13.72	13.8	-0.1	-0.72	237611.0	3274336.04	261
2018-11-06	13.88	13.94	13.74	13.9	0.14	1.02	260656.0	3608601.06	264
2018-11-05	13.8	13.8	13.72	13.76	-0.06	-0.43	106438.0	1464054.76	177
2018-11-04	14.0	14.0	13.78	13.82	-0.08	-0.58	276664.0	3825977.96	229
2018-11-01	13.88	14.04	13.84	13.9	0.06	0.43	765532.0	10677343.78	529
2018-10-31	13.78	13.96	13.78	13.84	0.02	0.14	362490.0	5034970.92	294
2018-10-30	13.8	13.92	13.76	13.82	-0.02	-0.14	305265.0	4223651.4	304
2018-10-29	13.9	13.98	13.78	13.84	-0.06	-0.43	594378.0	8256669.22	421
2018-10-28	14.0	14.04	13.72	13.9	0.26	1.91	618201.0	8588795.18	510
2018-10-25	12.9	14.06	12.9	13.64	0.76	5.9	2793659.0	37923909.02	889
2018-10-24	12.9	12.9	12.7	12.88	0.18	1.42	294667.0	3782185.54	233
2018-10-23	12.22	12.8	12.22	12.7	0.54	4.44	460629.0	5801266.54	436
2018-10-22	12.52	12.62	12.14	12.16	-0.38	-3.03	358786.0	4415282.54	401
2018-10-21	12.0	12.7	12.0	12.54	-0.32	-2.49	614858.0	7706061.18	480
2018-10-18	13.0	13.0	12.86	12.86	-0.2	-1.53	451170.0	5829140.54	365
2018-10-17	12.9	13.24	12.9	13.06	0.2	1.56	479091.0	6264315.82	457
2018-10-16	12.7	13.0	12.26	12.86	-0.2	-1.53	637075.0	8144894.72	549
2018-10-15	12.34	13.06	12.34	13.06	0.76	6.18	433333.0	5565449.5	435
2018-10-14	13.46	13.46	12.3	12.3	-1.1	-8.21	857731.0	10935965.52	792
2018-10-11	13.9	13.94	13.38	13.4	-0.6	-4.29	683162.0	9308884.86	587
2018-10-10	14.0	14.06	13.94	14.0	0.0	0.0	222120.0	3105687.28	240
2018-10-09	14.06	14.08	14.0	14.0	-0.06	-0.43	222184.0	3116450.44	203
2018-10-08	14.0	14.06	13.96	14.06	0.02	0.14	334473.0	4685677.08	288
2018-10-07	14.26	14.26	14.0	14.04	-0.18	-1.27	490796.0	6910830.46	356
2018-10-04	14.2	14.22	14.1	14.22	0.02	0.14	460456.0	6523269.2	265
2018-10-03	14.1	14.28	14.06	14.2	0.04	0.28	622580.0	8801627.96	413
2018-10-02	14.06	14.3	14.04	14.16	0.06	0.43	836793.0	11843580.14	639
2018-10-01	14.04	14.3	14.04	14.1	0.06	0.43	504757.0	7117005.84	416
2018-09-30	14.02	14.12	13.96	14.04	0.0	0.0	626330.0	8795907.28	410
2018-09-27	14.06	14.06	13.94	14.04	-0.02	-0.14	277728.0	3891627.64	328
2018-09-26	14.16	14.18	14.0	14.06	-0.16	-1.13	293523.0	4122317.04	440
2018-09-25	14.14	14.3	14.12	14.22	0.04	0.28	541305.0	7678990.9	490
2018-09-20	14.34	14.38	14.16	14.18	-0.22	-1.53	517568.0	7385229.88	526
2018-09-19	14.5	14.5	14.34	14.4	0.06	0.42	772118.0	11128551.76	612
2018-09-18	14.64	14.94	14.3	14.34	0.14	0.99	2265541.0	33036721.96	1699
2018-09-17	14.12	14.48	14.08	14.2	0.12	0.85	700230.0	9974304.24	526
2018-09-16	13.88	14.1	13.7	14.08	0.28	2.03	546004.0	7610079.74	429
2018-09-13	13.7	13.92	13.7	13.8	0.0	0.0	137082.0	1889464.98	175
2018-09-12	14.0	14.0	13.8	13.8	-0.18	-1.29	158639.0	2205102.52	170
2018-09-11	13.98	14.0	13.9	13.98	0.0	0.0	171565.0	2396820.16	186
2018-09-10	14.12	14.16	13.94	13.98	-0.12	-0.85	148552.0	2082587.32	238
2018-09-09	14.0	14.1	13.86	14.1	0.1	0.71	202314.0	2827026.42	223
2018-09-06	14.0	14.0	13.7	14.0	0.02	0.14	431320.0	5989758.62	370
2018-09-05	14.3	14.38	13.64	13.98	-0.42	-2.92	388878.0	5454113.76	423
2018-09-04	14.4	14.5	14.3	14.4	-0.06	-0.41	198149.0	2853183.0	236
2018-09-03	14.54	14.68	14.46	14.46	-0.08	-0.55	650957.0	9496401.32	390
2018-09-02	14.22	14.74	14.2	14.54	0.08	0.55	639014.0	9282725.58	558
2018-08-30	14.42	14.5	14.2	14.46	-0.1	-0.69	475616.0	6825980.44	381
2018-08-29	14.52	14.66	14.2	14.56	-0.08	-0.55	781222.0	11257088.22	764
2018-08-28	13.8	14.7	13.74	14.64	0.94	6.86	1789337.0	25595877.04	1260
2018-08-27	13.74	13.9	13.7	13.7	0.0	0.0	397650.0	5486793.94	354
2018-08-26	13.56	13.7	13.54	13.7	0.24	1.78	168682.0	2299907.0	217
2018-08-16	13.34	13.54	13.34	13.46	0.0	0.0	141654.0	1908024.18	197
2018-08-15	13.24	13.56	13.2	13.46	0.22	1.66	231321.0	3091240.58	250
2018-08-14	13.22	13.36	13.18	13.24	0.02	0.15	224074.0	2974159.56	212
2018-08-13	13.16	13.46	13.16	13.22	-0.08	-0.6	224200.0	2975376.32	281
2018-08-12	13.14	13.36	13.1	13.3	0.08	0.61	133564.0	1761078.64	275
2018-08-09	13.38	13.46	13.18	13.22	-0.16	-1.2	241714.0	3228704.18	329
2018-08-08	13.3	13.62	13.28	13.38	0.16	1.21	513389.0	6902468.62	488
2018-08-07	13.12	13.22	12.94	13.22	0.18	1.38	800158.0	10488902.68	638
2018-08-06	13.3	13.3	13.0	13.04	-0.26	-1.95	468897.0	6153922.88	542
2018-08-05	13.5	13.54	13.24	13.3	-0.2	-1.48	289897.0	3876789.58	297
2018-08-02	13.5	13.56	13.48	13.5	0.0	0.0	119200.0	1610844.16	136
2018-08-01	13.6	13.64	13.5	13.5	-0.12	-0.88	165353.0	2238178.86	170
2018-07-31	13.5	13.78	13.48	13.62	0.14	1.04	419841.0	5699870.42	320
2018-07-30	13.5	13.56	13.32	13.48	-0.08	-0.59	433713.0	5823742.72	323
2018-07-29	13.5	13.8	13.32	13.56	-0.62	-4.37	871115.0	11805800.68	631
2018-07-26	14.16	14.24	14.0	14.18	0.0	0.0	301578.0	4261950.92	344
2018-07-25	14.48	14.48	14.12	14.18	-0.32	-2.21	519736.0	7424302.66	507
2018-07-24	14.62	14.62	14.46	14.5	-0.12	-0.82	189420.0	2750372.42	217
2018-07-23	14.56	14.68	14.46	14.62	0.1	0.69	388525.0	5661943.56	383
2018-07-22	14.5	14.58	14.48	14.52	-0.04	-0.27	293852.0	4265420.64	236
2018-07-19	14.52	14.58	14.48	14.56	0.06	0.41	476331.0	6912693.46	310
2018-07-18	14.7	14.7	14.46	14.5	-0.1	-0.68	489820.0	7135036.6	434
2018-07-17	14.5	14.72	14.4	14.6	0.1	0.69	887926.0	12925177.22	1004
2018-07-16	14.48	14.56	14.4	14.5	0.0	0.0	373291.0	5401805.42	364
2018-07-15	14.5	14.52	14.36	14.5	0.06	0.42	1751528.0	25238113.32	862
2018-07-12	14.68	14.68	14.44	14.44	-0.16	-1.1	513175.0	7446660.28	474
2018-07-11	14.68	14.8	14.6	14.6	-0.06	-0.41	292799.0	4310115.7	263
2018-07-10	14.66	14.74	14.64	14.66	0.0	0.0	207306.0	3044028.08	224
2018-07-09	14.66	14.68	14.58	14.66	0.06	0.41	119213.0	1745102.86	183
2018-07-08	14.7	14.72	14.48	14.6	-0.12	-0.82	253223.0	3689069.68	251
2018-07-05	14.9	14.94	14.7	14.72	-0.18	-1.21	179865.0	2659463.02	230
2018-07-04	14.64	14.98	14.64	14.9	0.16	1.09	495186.0	7347767.94	368
2018-07-03	14.6	14.8	14.5	14.74	0.14	0.96	379896.0	5549625.36	370
2018-07-02	14.62	14.64	14.6	14.6	-0.02	-0.14	304712.0	4452615.22	223
2018-07-01	14.6	14.76	14.6	14.62	0.02	0.14	457908.0	6721495.24	321
2018-06-28	14.66	14.76	14.54	14.6	-0.06	-0.41	295294.0	4324611.96	429
2018-06-27	14.78	14.78	14.62	14.66	-0.16	-1.08	689577.0	10115555.88	720
2018-06-26	14.9	14.9	14.8	14.82	0.0	0.0	82925.0	1229695.02	169
2018-06-25	14.86	14.94	14.82	14.82	-0.08	-0.54	97181.0	1444919.26	187
2018-06-24	14.82	14.9	14.72	14.9	0.16	1.09	256922.0	3803011.7	270
2018-06-21	14.72	14.94	14.72	14.74	0.08	0.55	119357.0	1768526.8	166
2018-06-20	14.62	14.9	14.6	14.66	-0.24	-1.61	104753.0	1546620.94	178
2018-06-12	14.8	14.94	14.78	14.9	0.16	1.09	175258.0	2603469.9	177
2018-06-11	14.88	14.88	14.7	14.74	-0.14	-0.94	220216.0	3252923.46	244
2018-06-10	15.08	15.08	14.8	14.88	-0.32	-2.11	443107.0	6594417.5	368
2018-06-07	15.26	15.3	15.12	15.2	-0.06	-0.39	185321.0	2817927.46	227
2018-06-06	15.26	15.36	15.22	15.26	-0.02	-0.13	201393.0	3077865.88	195
2018-06-05	15.22	15.32	15.22	15.28	-0.02	-0.13	179384.0	2736378.54	151
2018-06-04	15.3	15.4	15.22	15.3	-0.06	-0.39	299473.0	4581315.0	280
2018-06-03	15.32	15.58	15.28	15.36	0.04	0.26	386672.0	5952626.26	308
2018-05-31	15.22	15.36	15.2	15.32	0.08	0.52	242358.0	3701041.2	237
2018-05-30	15.3	15.5	15.14	15.24	-0.02	-0.13	358384.0	5489138.02	408
2018-05-29	15.16	15.3	15.12	15.26	0.1	0.66	141828.0	2158799.4	190
2018-05-28	15.4	15.4	15.14	15.16	-0.28	-1.81	238957.0	3645516.64	282
2018-05-27	15.1	15.5	15.08	15.44	0.42	2.8	970556.0	14889246.34	702
2018-05-24	14.82	15.02	14.8	14.97	0.17	1.15	283179.0	4220638.82	234
2018-05-23	14.88	14.9	14.8	14.8	-0.07	-0.47	213788.0	3178047.68	205
2018-05-22	14.92	15.0	14.78	14.87	-0.09	-0.6	286714.0	4259238.58	387
2018-05-21	14.7	15.1	14.7	14.96	0.31	2.12	1012783.0	15089155.32	544
2018-05-20	14.6	14.74	14.6	14.65	-0.01	-0.07	159447.0	2343698.92	179
2018-05-17	14.58	14.7	14.52	14.66	-0.03	-0.2	155827.0	2278738.62	220
2018-05-16	14.76	14.8	14.62	14.69	-0.07	-0.47	154117.0	2263596.74	192
2018-05-15	14.92	14.92	14.74	14.76	-0.06	-0.4	160662.0	2381531.14	249
2018-05-14	15.0	15.0	14.78	14.82	-0.15	-1.0	497993.0	7393951.8	408
2018-05-13	15.06	15.16	14.96	14.97	0.04	0.27	343133.0	5170439.56	411
2018-05-10	14.94	15.02	14.78	14.93	0.04	0.27	266360.0	3967514.74	325
2018-05-09	15.04	15.18	14.72	14.89	0.03	0.2	435887.0	6522412.84	417
2018-05-08	14.76	14.92	14.6	14.86	-0.05	-0.34	663454.0	9789310.24	520
2018-05-07	15.34	15.4	14.82	14.91	-0.61	-3.93	1813538.0	27144349.78	1033
2018-05-06	15.76	15.86	15.5	15.52	-0.25	-1.59	698094.0	10961324.26	445
2018-05-03	16.0	16.02	15.62	15.77	-0.22	-1.38	971596.0	15373411.24	347
2018-05-02	16.12	16.12	15.88	15.99	-0.18	-1.11	736434.0	11767314.26	566
2018-05-01	16.1	16.3	16.0	16.17	-0.2	-1.22	809386.0	13035078.2	516
2018-04-30	16.86	16.86	16.3	16.37	-0.59	-3.48	1143588.0	18906641.42	756
2018-04-29	16.94	17.0	16.8	16.96	0.11	0.65	1356468.0	22928740.38	647
2018-04-26	16.78	16.9	16.66	16.85	0.06	0.36	771108.0	12916783.54	407
2018-04-25	16.88	16.9	16.78	16.79	-0.01	-0.06	833901.0	14044429.34	374
2018-04-24	16.9	16.94	16.66	16.8	-0.08	-0.47	910647.0	15304738.86	548
2018-04-23	16.72	16.92	16.6	16.88	0.26	1.56	1007323.0	16866045.94	594
2018-04-22	16.58	16.9	16.56	16.62	0.09	0.54	1994010.0	33356906.24	809
2018-04-19	16.3	16.6	16.3	16.53	0.22	1.35	1008717.0	16600459.38	515
2018-04-18	16.3	16.62	16.26	16.31	-0.02	-0.12	1768168.0	29002996.96	685
2018-04-17	16.38	16.42	16.24	16.33	0.04	0.25	480764.0	7850855.02	319
2018-04-16	16.16	16.5	16.16	16.29	0.16	0.99	954543.0	15609727.34	479
2018-04-15	15.94	16.2	15.9	16.13	0.45	2.87	869699.0	14002897.42	427
2018-04-12	15.8	15.98	15.56	15.68	-0.19	-1.2	1299376.0	20339135.42	1715
2018-04-11	16.4	16.6	15.78	15.87	-0.43	-2.64	1206413.0	19537476.88	742
2018-04-10	16.36	16.38	16.14	16.3	-0.05	-0.31	1021529.0	16612205.12	491
2018-04-09	16.42	16.62	16.34	16.35	-0.06	-0.37	666002.0	10954620.96	464
2018-04-08	16.34	16.54	16.32	16.41	0.05	0.31	483464.0	7929645.9	335
2018-04-05	16.38	16.52	16.32	16.36	-0.01	-0.06	635226.0	10431186.8	397
2018-04-04	16.34	16.5	16.34	16.37	0.06	0.37	367996.0	6047367.74	270
2018-04-03	16.32	16.44	16.3	16.31	-0.03	-0.18	439052.0	7177828.56	284
2018-04-02	16.22	16.4	16.2	16.34	0.14	0.86	380513.0	6203898.16	340
2018-04-01	15.84	16.26	15.84	16.2	0.02	0.12	495611.0	7969495.14	361
2018-03-29	16.5	16.5	16.12	16.18	-0.18	-1.1	469165.0	7608985.14	442
2018-03-28	16.48	16.5	16.28	16.36	-0.08	-0.49	726046.0	11877436.76	493
2018-03-27	16.88	16.88	16.4	16.44	-0.54	-3.18	1420575.0	23574319.64	1098
2018-03-26	16.94	17.1	16.94	16.98	0.01	0.06	450317.0	7656099.7	271
2018-03-25	16.96	17.1	16.96	16.97	-0.11	-0.64	290398.0	4936907.1	293
2018-03-22	17.2	17.36	16.94	17.08	-0.18	-1.04	654243.0	11198369.56	599
2018-03-21	17.08	17.34	17.06	17.26	0.28	1.65	1284740.0	22113793.42	796
2018-03-20	17.0	17.08	16.88	16.98	0.01	0.06	772180.0	13109404.4	539
2018-03-19	17.0	17.1	16.92	16.97	-0.01	-0.06	561055.0	9546305.72	402
2018-03-18	17.22	17.3	16.92	16.98	-0.19	-1.11	737147.0	12596937.3	651
2018-03-15	16.98	17.36	16.8	17.17	0.17	1.0	1889231.0	32298472.84	1396
2018-03-14	16.26	17.18	16.2	17.0	0.73	4.49	1826980.0	30619876.52	1228
2018-03-13	16.5	16.52	16.24	16.27	-0.17	-1.03	527457.0	8624662.74	414
2018-03-12	16.2	16.66	16.2	16.44	0.24	1.48	1746780.0	28750227.8	818
2018-03-11	16.24	16.24	16.14	16.2	0.1	0.62	565781.0	9162687.84	367
2018-03-08	16.18	16.26	16.08	16.1	0.02	0.12	605455.0	9785275.8	401
2018-03-07	16.22	16.26	16.02	16.08	-0.1	-0.62	1248128.0	20138761.0	674
2018-03-06	15.98	16.2	15.9	16.18	0.39	2.47	1285751.0	20661401.7	1046
2018-03-05	15.92	15.92	15.78	15.79	-0.09	-0.57	200664.0	3175300.62	217
2018-03-04	15.8	16.0	15.7	15.88	0.23	1.47	742874.0	11784315.68	608
2018-03-01	15.8	15.94	15.54	15.65	-0.07	-0.45	687272.0	10819284.1	593
2018-02-28	15.3	16.34	15.2	15.72	0.53	3.49	4122192.0	65442503.5	2165
2018-02-27	15.4	15.48	15.16	15.19	-0.18	-1.17	698046.0	10710340.88	511
2018-02-26	15.52	15.78	15.32	15.37	0.16	1.05	1772202.0	27592028.76	1237
2018-02-25	15.58	15.6	15.16	15.21	-0.33	-2.12	356521.0	5477017.92	340
2018-02-22	15.44	15.6	15.3	15.54	0.1	0.65	138069.0	2125362.88	165
2018-02-21	15.48	15.5	15.42	15.44	-0.04	-0.26	71164.0	1101340.98	96
2018-02-20	15.42	15.54	15.42	15.48	-0.02	-0.13	84169.0	1302113.26	100
2018-02-19	15.56	15.58	15.46	15.5	0.07	0.45	33432.0	518429.8	85
2018-02-18	15.6	15.62	15.4	15.43	-0.16	-1.03	288304.0	4480275.6	208
2018-02-15	15.66	15.68	15.54	15.59	0.03	0.19	121258.0	1889951.18	102
2018-02-14	15.66	15.66	15.52	15.56	-0.14	-0.89	135142.0	2107706.68	114
2018-02-13	15.7	15.8	15.68	15.7	0.02	0.13	72884.0	1145166.12	104
2018-02-12	15.7	15.78	15.66	15.68	0.02	0.13	83151.0	1306141.92	104
2018-02-11	15.58	15.68	15.52	15.66	-0.09	-0.57	101044.0	1575418.72	124
2018-02-08	15.66	15.78	15.52	15.75	-0.01	-0.06	237793.0	3721379.7	175
2018-02-07	15.78	16.0	15.72	15.76	-0.02	-0.13	427493.0	6803752.36	253
2018-02-06	15.7	15.8	15.22	15.78	-0.02	-0.13	713474.0	11138906.48	343
2018-02-05	15.84	15.88	15.8	15.8	-0.11	-0.69	179519.0	2841297.64	151
2018-02-04	15.82	16.0	15.82	15.91	-0.13	-0.81	166297.0	2648859.84	173
2018-02-01	15.8	16.06	15.76	16.04	0.16	1.01	521115.0	8295796.34	283
2018-01-31	15.9	16.06	15.76	15.88	0.05	0.32	685851.0	10953126.46	383
2018-01-30	15.74	15.9	15.6	15.83	0.21	1.34	857022.0	13504233.12	388
2018-01-29	15.54	15.64	15.46	15.62	0.14	0.9	923848.0	14355818.34	383
2018-01-28	15.24	15.5	15.22	15.48	0.25	1.64	719448.0	11063348.28	385
2018-01-25	15.1	15.26	15.08	15.23	0.15	0.99	1353596.0	20548747.04	557
2018-01-24	15.5	15.5	14.96	15.08	-0.44	-2.84	3563267.0	53763707.78	1201
2018-01-23	15.54	15.76	15.5	15.52	-0.02	-0.13	433989.0	6790146.86	280
2018-01-22	15.6	15.78	15.5	15.54	0.02	0.13	607777.0	9497281.78	420
2018-01-21	15.7	15.7	15.5	15.52	-0.26	-1.65	554112.0	8642381.66	448
2018-01-18	16.14	16.14	15.72	15.78	-0.21	-1.31	736122.0	11654598.94	517
2018-01-17	16.02	16.2	15.96	15.99	-0.1	-0.62	1032997.0	16608847.84	509
2018-01-16	16.08	16.12	15.88	16.09	0.07	0.44	1218788.0	19463559.64	512
2018-01-15	16.2	16.24	16.0	16.02	-0.16	-0.99	1148643.0	18498317.82	417
2018-01-14	16.4	16.54	16.12	16.18	-0.23	-1.4	548144.0	8940610.38	373
2018-01-11	16.0	16.46	16.0	16.41	0.45	2.82	812604.0	13253201.74	531
2018-01-10	15.94	16.0	15.9	15.96	-0.01	-0.06	206907.0	3303484.5	177
2018-01-09	15.98	16.28	15.9	15.97	-0.08	-0.5	474471.0	7618680.14	392
2018-01-08	16.32	16.46	16.0	16.05	-0.28	-1.71	657258.0	10704954.24	323
2018-01-07	16.46	16.5	16.3	16.33	-0.08	-0.49	619065.0	10144395.9	324
2018-01-04	16.72	16.72	16.36	16.41	-0.16	-0.97	553382.0	9136128.1	349
2018-01-03	16.46	16.68	16.28	16.57	0.09	0.55	521507.0	8580887.92	365
2018-01-02	16.74	16.9	16.46	16.48	-0.26	-1.55	1380950.0	22904473.04	620
2018-01-01	16.1	16.9	15.9	16.74	0.62	3.85	3624665.0	60010130.48	1375
2017-12-31	16.0	16.46	16.0	16.12	0.16	1.0	1287804.0	20855332.16	576
2017-12-28	15.86	16.06	15.8	15.96	0.09	0.57	783515.0	12484282.44	357
2017-12-27	15.96	16.0	15.8	15.87	-0.04	-0.25	534721.0	8509758.26	317
2017-12-26	16.0	16.18	15.74	15.91	0.07	0.44	1628459.0	25983627.14	586
2017-12-25	15.52	16.02	15.52	15.84	0.3	1.93	2177117.0	34551355.14	723
2017-12-24	15.26	16.0	15.26	15.54	-0.16	-1.02	1494510.0	23518083.92	573
2017-12-21	15.48	15.86	15.46	15.7	0.26	1.68	1320304.0	20647902.34	538
2017-12-20	15.24	15.46	15.12	15.44	0.24	1.58	740066.0	11334946.52	387
2017-12-19	15.18	15.24	15.02	15.2	0.07	0.46	1028205.0	15581593.1	398
2017-12-18	14.96	15.16	14.96	15.13	0.2	1.34	840646.0	12653913.04	370
2017-12-17	14.92	15.04	14.86	14.93	0.03	0.2	813588.0	12159400.1	308
2017-12-14	15.08	15.12	14.84	14.9	-0.2	-1.32	610231.0	9150100.36	359
2017-12-13	15.04	15.16	14.96	15.1	-0.04	-0.26	884710.0	13308680.94	334
2017-12-12	15.06	15.2	14.98	15.14	0.08	0.53	1071112.0	16165264.76	518
2017-12-11	15.18	15.8	15.0	15.06	-0.07	-0.46	3792783.0	58280579.3	1453
2017-12-10	15.0	15.2	14.9	15.13	0.1	0.67	1432979.0	21580554.64	595
2017-12-07	14.78	15.1	14.56	15.03	0.23	1.55	2337539.0	34840856.04	1051
2017-12-06	15.14	15.14	14.68	14.8	-0.32	-2.12	2477555.0	36744993.82	976
2017-12-05	14.74	15.34	14.72	15.12	0.33	2.23	3037429.0	45890469.26	1102
2017-12-04	14.98	14.98	14.74	14.79	-0.15	-1.0	919540.0	13628001.82	416
2017-12-03	14.7	15.12	14.58	14.94	0.29	1.98	1660024.0	24723101.8	658
2017-11-30	14.58	14.72	14.56	14.65	-0.05	-0.34	841394.0	12326169.7	461
2017-11-29	14.66	14.8	14.42	14.7	0.17	1.17	2364070.0	34586415.5	946
2017-11-28	14.16	14.68	14.16	14.53	0.38	2.69	2049996.0	29412288.16	845
2017-11-27	14.0	14.26	14.0	14.15	0.2	1.43	1550790.0	21931686.18	716
2017-11-26	13.36	14.04	13.36	13.95	0.77	5.84	1879325.0	25866687.9	946
2017-11-23	13.08	13.26	13.08	13.18	0.16	1.23	419861.0	5534776.36	235
2017-11-22	13.02	13.16	12.9	13.02	0.02	0.15	437906.0	5700463.08	238
2017-11-21	13.1	13.14	12.78	13.0	-0.22	-1.66	360985.0	4698652.86	297
2017-11-20	13.46	13.46	13.2	13.22	-0.28	-2.07	324658.0	4330524.66	217
2017-11-19	13.66	13.66	13.46	13.5	-0.17	-1.24	113186.0	1532530.36	102
2017-11-16	13.56	13.7	13.52	13.67	0.11	0.81	300703.0	4095290.82	148
2017-11-15	13.58	13.66	13.54	13.56	0.03	0.22	753232.0	10236539.62	294
2017-11-14	13.4	13.64	13.4	13.53	0.16	1.2	365067.0	4937728.18	379
2017-11-13	13.34	13.4	13.28	13.37	0.09	0.68	172759.0	2306956.58	121
2017-11-12	13.56	13.56	13.28	13.28	-0.23	-1.7	257141.0	3456800.7	152
2017-11-09	13.3	13.56	13.24	13.51	0.14	1.05	447586.0	6018647.22	165
2017-11-08	13.04	13.6	13.04	13.37	-0.22	-1.62	372829.0	4987908.22	148
2017-11-07	14.0	14.04	13.0	13.59	-0.44	-3.14	745982.0	10181632.12	392
2017-11-06	14.08	14.08	13.92	14.03	-0.05	-0.36	453276.0	6336343.38	188
2017-11-05	13.96	14.14	13.9	14.08	-0.02	-0.14	768598.0	10731233.84	260
2017-11-02	14.3	14.3	14.0	14.1	-0.27	-1.88	665825.0	9392374.18	272
2017-11-01	14.12	14.42	14.1	14.37	0.26	1.84	562017.0	8053111.72	291
2017-10-31	14.18	14.2	14.08	14.11	-0.04	-0.28	104660.0	1478384.2	80
2017-10-30	14.12	14.24	14.1	14.15	0.05	0.35	264183.0	3736659.66	167
2017-10-29	13.9	14.1	13.9	14.1	0.02	0.14	369906.0	5188042.28	182
2017-10-26	14.1	14.1	14.0	14.08	0.0	0.0	145397.0	2039905.34	101
2017-10-25	14.0	14.1	13.9	14.08	0.09	0.64	136463.0	1909715.56	103
2017-10-24	13.94	14.1	13.94	13.99	0.01	0.07	160477.0	2248096.82	109
2017-10-23	14.12	14.14	13.92	13.98	-0.15	-1.06	271117.0	3800094.02	201
2017-10-22	14.26	14.26	14.12	14.13	-0.12	-0.84	203866.0	2891316.84	124
2017-10-19	14.2	14.34	14.18	14.25	0.06	0.42	209378.0	2987041.02	130
2017-10-18	14.16	14.26	14.12	14.19	0.05	0.35	277206.0	3934377.74	207
2017-10-17	14.02	14.16	14.02	14.14	0.17	1.22	366258.0	5147047.74	227
2017-10-16	14.06	14.06	13.8	13.97	-0.04	-0.29	290347.0	4034127.38	201
2017-10-15	13.98	14.06	13.94	14.01	0.05	0.36	134035.0	1877408.38	93
2017-10-12	13.86	14.0	13.72	13.96	0.12	0.87	381466.0	5289600.04	262
2017-10-11	14.0	14.06	13.82	13.84	-0.19	-1.35	422883.0	5885798.94	289
2017-10-10	14.2	14.2	14.02	14.03	-0.15	-1.06	237607.0	3348551.48	171
2017-10-09	14.3	14.3	14.12	14.18	-0.08	-0.56	303319.0	4298518.06	240
2017-10-08	14.4	14.44	14.26	14.26	-0.18	-1.25	379245.0	5445250.7	260
2017-10-05	14.48	14.52	14.4	14.44	-0.05	-0.35	383714.0	5545185.14	159
2017-10-04	14.5	14.54	14.46	14.49	0.07	0.49	391489.0	5672846.92	181
2017-10-03	14.48	14.62	14.4	14.42	-0.01	-0.07	505567.0	7330985.42	309
2017-10-02	14.58	14.6	14.34	14.43	-0.09	-0.62	462137.0	6673587.68	278
2017-10-01	14.58	14.66	14.52	14.52	-0.07	-0.48	649188.0	9465561.06	236
2017-09-28	14.68	14.72	14.5	14.59	-0.1	-0.68	657016.0	9583009.16	306
2017-09-27	14.92	14.92	14.64	14.69	-0.2	-1.34	381015.0	5621344.46	223
2017-09-26	14.98	15.1	14.88	14.89	-0.06	-0.4	321709.0	4832346.26	185
2017-09-25	14.84	14.98	14.78	14.95	0.09	0.61	234484.0	3492935.46	196
2017-09-21	15.16	15.32	14.82	14.86	-0.33	-2.17	988871.0	14894474.92	461
2017-09-20	14.96	15.26	14.92	15.19	0.19	1.27	607562.0	9188061.28	318
2017-09-19	15.0	15.24	14.98	15.0	0.08	0.54	814466.0	12294424.8	503
2017-09-18	14.72	15.1	14.64	14.92	0.24	1.63	869944.0	12954521.0	488
2017-09-17	14.5	14.8	14.5	14.68	0.17	1.17	424750.0	6246747.44	231
2017-09-14	14.62	14.64	14.5	14.51	-0.14	-0.96	244116.0	3556011.76	129
2017-09-13	14.68	14.7	14.6	14.65	-0.03	-0.2	135254.0	1983341.62	106
2017-09-12	14.68	14.76	14.6	14.68	-0.02	-0.14	341942.0	5021893.58	221
2017-09-11	14.7	14.76	14.66	14.7	-0.01	-0.07	237507.0	3491279.58	158
2017-09-10	14.72	14.74	14.64	14.71	0.12	0.82	389455.0	5725551.24	274
2017-09-07	14.62	14.66	14.5	14.59	-0.05	-0.34	336465.0	4903141.8	209
2017-09-06	14.68	14.7	14.54	14.64	0.01	0.07	274004.0	4008623.78	199
2017-08-29	14.66	14.72	14.52	14.63	0.0	0.0	893100.0	13082828.86	460
2017-08-28	14.38	14.66	14.38	14.63	0.27	1.88	928770.0	13505285.14	530
2017-08-27	14.3	14.4	14.24	14.36	0.09	0.63	398400.0	5695612.62	237
2017-08-24	14.16	14.32	14.16	14.27	0.1	0.71	517911.0	7386257.94	230
2017-08-23	14.26	14.34	14.16	14.17	-0.07	-0.49	425816.0	6063604.0	207
2017-08-22	14.3	14.34	14.24	14.24	-0.07	-0.49	260903.0	3724970.54	175
2017-08-21	14.38	14.42	14.3	14.31	-0.03	-0.21	407030.0	5843006.08	286
2017-08-20	14.16	14.42	14.16	14.34	0.2	1.41	1178469.0	16864794.08	590
2017-08-17	14.14	14.2	14.12	14.14	0.01	0.07	337172.0	4774181.98	236
2017-08-16	14.12	14.18	14.04	14.13	-0.04	-0.28	514067.0	7252199.74	284
2017-08-15	14.18	14.26	14.14	14.17	0.01	0.07	664134.0	9420162.7	320
2017-08-14	14.22	14.26	14.16	14.16	-0.02	-0.14	429333.0	6104274.3	245
2017-08-13	14.2	14.3	14.12	14.18	0.01	0.07	865646.0	12298975.78	445
2017-08-10	14.12	14.22	14.1	14.17	0.02	0.14	757228.0	10722532.56	383
2017-08-09	14.2	14.36	14.14	14.15	-0.05	-0.35	1053489.0	14980122.3	608
2017-08-08	14.06	14.3	14.02	14.2	0.14	1.0	1888920.0	26783008.8	749
2017-08-07	14.0	14.1	13.98	14.06	0.04	0.29	281960.0	3958251.72	167
2017-08-06	14.02	14.06	13.98	14.02	0.0	0.0	237930.0	3335311.2	162
2017-08-03	14.08	14.1	14.02	14.02	-0.03	-0.21	374924.0	5269723.86	263
2017-08-02	14.12	14.12	14.0	14.05	-0.06	-0.43	591640.0	8313411.62	289
2017-08-01	14.12	14.14	14.02	14.11	0.06	0.43	948965.0	13377450.32	435
2017-07-31	14.08	14.16	13.92	14.05	0.24	1.74	1434608.0	20149499.1	664
2017-07-30	13.86	13.9	13.78	13.81	0.02	0.15	383652.0	5307819.82	168
2017-07-27	13.82	13.84	13.78	13.79	-0.03	-0.22	370276.0	5111564.16	156
2017-07-26	13.8	13.94	13.8	13.82	0.03	0.22	446685.0	6182610.78	201
2017-07-25	13.96	14.0	13.78	13.79	-0.16	-1.15	597143.0	8263129.86	347
2017-07-24	14.0	14.02	13.92	13.95	-0.02	-0.14	401427.0	5603608.34	224
2017-07-23	13.88	14.0	13.84	13.97	0.11	0.79	514388.0	7170922.92	268
2017-07-20	13.96	13.96	13.84	13.86	-0.04	-0.29	572225.0	7952956.48	234
2017-07-19	13.9	13.94	13.82	13.9	0.01	0.07	353963.0	4916123.34	196
2017-07-18	13.92	13.92	13.88	13.89	-0.01	-0.07	78851.0	1095297.72	141
2017-07-17	14.06	14.06	13.9	13.9	-0.1	-0.71	237001.0	3306248.92	196
2017-07-16	14.08	14.1	14.0	14.0	-0.03	-0.21	497063.0	6976972.7	215
2017-07-13	14.0	14.1	13.98	14.03	0.02	0.14	537850.0	7554661.6	248
2017-07-12	14.08	14.1	14.0	14.01	-0.03	-0.21	422426.0	5930584.5	212
2017-07-11	14.12	14.12	14.04	14.04	-0.08	-0.57	206947.0	2916485.72	142
2017-07-10	14.18	14.2	14.1	14.12	0.03	0.21	294143.0	4158694.38	150
2017-07-09	14.2	14.2	14.06	14.09	-0.05	-0.35	218848.0	3087609.82	153
2017-07-06	14.2	14.26	14.04	14.14	-0.06	-0.42	453214.0	6408703.08	236
2017-07-05	14.2	14.3	14.12	14.2	0.02	0.14	429003.0	6083284.12	213
2017-07-04	14.28	14.4	14.18	14.18	-0.05	-0.35	1062502.0	15154449.82	413
2017-07-03	14.2	14.28	14.06	14.23	0.08	0.57	859937.0	12209050.46	329
2017-07-02	14.12	14.26	14.0	14.15	0.16	1.14	643789.0	9084916.88	296
2017-06-22	14.0	14.26	13.96	13.99	-0.02	-0.14	941034.0	13287051.16	456
2017-06-21	13.84	14.1	13.78	14.01	0.25	1.82	1338731.0	18633875.58	523
2017-06-20	14.16	14.16	13.72	13.76	-0.34	-2.41	360818.0	5011526.64	216
2017-06-19	13.88	14.22	13.84	14.1	0.26	1.88	529097.0	7444701.6	268
2017-06-18	13.7	14.04	13.7	13.84	0.15	1.1	242122.0	3364016.66	213
2017-06-15	13.6	13.72	13.58	13.69	-0.06	-0.44	212267.0	2895115.66	181
2017-06-14	13.88	14.0	13.74	13.75	-0.09	-0.65	357063.0	4948740.98	238
2017-06-13	14.02	14.02	13.8	13.84	-0.16	-1.14	319670.0	4445181.64	212
2017-06-12	14.0	14.1	13.88	14.0	0.02	0.14	74480.0	1042325.08	76
2017-06-11	14.04	14.12	13.9	13.98	-0.2	-1.41	281711.0	3943015.96	190
2017-06-08	14.12	14.36	14.1	14.18	-0.07	-0.49	190446.0	2711193.42	156
2017-06-07	14.3	14.3	14.14	14.25	-0.13	-0.9	236914.0	3371913.28	151
2017-06-06	14.5	14.6	14.38	14.38	-0.09	-0.62	333200.0	4834758.28	199
2017-06-05	14.24	14.5	14.12	14.47	0.21	1.47	704214.0	10104146.12	279
2017-06-04	14.0	14.26	13.9	14.26	0.26	1.86	333051.0	4712965.5	165
2017-06-01	13.95	14.15	13.95	14.0	0.0	0.0	214995.0	3017201.15	144
2017-05-31	13.95	14.2	13.85	14.0	0.05	0.36	516402.0	7246841.95	245
2017-05-30	13.9	13.95	13.8	13.95	0.07	0.5	485494.0	6752834.65	211
2017-05-29	13.55	14.0	13.4	13.88	0.38	2.81	373109.0	5105815.7	212
2017-05-28	13.9	13.95	13.4	13.5	-0.4	-2.88	464075.0	6293375.6	324
2017-05-25	14.25	14.3	13.9	13.9	-0.35	-2.46	664297.0	9334884.5	411
2017-05-24	14.3	14.4	14.25	14.25	-0.08	-0.56	417247.0	5978784.0	228
2017-05-23	14.45	14.45	14.25	14.33	-0.18	-1.24	726782.0	10420588.4	356
2017-05-22	14.6	14.6	14.35	14.51	-0.04	-0.27	1131939.0	16339405.7	500
2017-05-21	14.75	14.8	14.5	14.55	0.01	0.07	690366.0	10099742.0	282
2017-05-18	14.65	14.65	14.45	14.54	-0.11	-0.75	511458.0	7437751.75	245
2017-05-17	14.6	14.7	14.5	14.65	0.06	0.41	546550.0	7996842.8	267
2017-05-16	14.3	14.7	14.25	14.59	0.29	2.03	1105933.0	16054645.8	605
2017-05-15	14.3	14.4	14.3	14.3	0.06	0.42	423314.0	6080329.05	209
2017-05-14	14.45	14.45	14.25	14.24	-0.16	-1.11	232461.0	3335153.95	231
2017-05-11	14.6	14.6	14.4	14.4	-0.17	-1.17	426904.0	6164917.9	282
2017-05-10	14.6	14.7	14.45	14.57	-0.05	-0.34	555823.0	8078779.6	285
2017-05-09	14.75	14.75	14.5	14.62	-0.25	-1.68	1171013.0	17104379.8	550
2017-05-08	14.6	14.9	14.6	14.87	0.17	1.16	280851.0	4139683.6	181
2017-05-07	14.8	14.85	14.7	14.7	-0.12	-0.81	583217.0	8611750.1	202
2017-05-04	14.95	15.0	14.75	14.82	-0.15	-1.0	377655.0	5609148.15	232
2017-05-03	15.05	15.05	14.95	14.97	-0.05	-0.33	544321.0	8156644.7	245
2017-05-02	15.2	15.3	14.95	15.02	-0.11	-0.73	2096262.0	31609933.05	649
2017-05-01	15.15	15.5	15.1	15.13	0.0	0.0	1683630.0	25777655.2	637
2017-04-30	15.05	15.25	15.0	15.13	0.14	0.93	1211649.0	18335375.5	443
2017-04-27	14.95	15.25	14.9	14.99	0.05	0.33	1100938.0	16554084.35	499
2017-04-26	15.05	15.1	14.9	14.94	-0.05	-0.33	1158892.0	17343038.65	496
2017-04-25	15.5	15.5	14.95	14.99	-0.45	-2.91	1828531.0	27740230.2	727
2017-04-24	15.65	15.8	15.35	15.44	-0.2	-1.28	1270551.0	19777040.05	582
2017-04-23	15.65	15.75	15.6	15.64	0.1	0.64	1127677.0	17667684.1	406
2017-04-20	15.3	15.6	15.15	15.54	0.26	1.7	1269669.0	19644831.85	778
2017-04-19	15.1	15.4	15.0	15.28	0.17	1.13	1064490.0	16078224.9	415
2017-04-18	15.4	15.5	15.0	15.11	-0.26	-1.69	1431924.0	21878475.15	593
2017-04-17	15.55	16.0	15.35	15.37	-0.22	-1.41	2996737.0	46953950.25	1010
2017-04-16	15.5	15.95	15.45	15.59	0.03	0.19	2138955.0	33589763.2	815
2017-04-13	15.45	15.7	15.4	15.56	0.07	0.45	683186.0	10631306.7	405
2017-04-12	15.6	15.8	15.4	15.49	-0.1	-0.64	1316891.0	20541717.95	482
2017-04-11	15.75	15.8	15.55	15.59	-0.11	-0.7	1300829.0	20363870.05	452
2017-04-10	15.7	15.95	15.5	15.7	0.02	0.13	2935116.0	46297719.35	1342
2017-04-09	15.4	16.15	15.35	15.68	0.53	3.5	5201356.0	81993455.5	2432
2017-04-06	14.85	15.25	14.85	15.15	0.2	1.34	1051347.0	15879472.8	451
2017-04-05	14.9	15.1	14.85	14.95	0.11	0.74	1155261.0	17317336.45	412
2017-04-04	14.7	14.85	14.65	14.84	0.01	0.07	813867.0	12023052.9	251
2017-04-03	14.8	14.9	14.75	14.83	0.06	0.41	571447.0	8469931.65	327
2017-04-02	14.6	14.85	14.55	14.77	0.18	1.23	1268368.0	18647737.05	496
2017-03-30	14.65	14.65	14.45	14.59	0.06	0.41	1504970.0	21884802.7	402
2017-03-29	14.6	14.6	14.45	14.53	0.03	0.21	374408.0	5443231.7	223
2017-03-28	14.6	14.65	14.45	14.5	-0.42	-2.82	1243288.0	18088995.25	730
2017-03-27	15.05	15.05	14.85	14.92	-0.07	-0.47	1182422.0	17710317.15	423
2017-03-26	14.95	15.05	14.95	14.99	0.2	1.35	596150.0	8945447.05	320
2017-03-23	14.7	14.9	14.7	14.79	0.12	0.82	641818.0	9489662.85	273
2017-03-22	14.85	14.85	14.65	14.67	-0.27	-1.81	1090092.0	16031307.7	445
2017-03-21	14.9	15.15	14.85	14.94	0.09	0.61	878760.0	13207008.05	388
2017-03-20	15.1	15.1	14.8	14.85	-0.2	-1.33	930063.0	13904464.95	338
2017-03-19	15.15	15.15	14.95	15.05	0.04	0.27	560427.0	8433727.9	273
2017-03-16	14.95	15.15	14.9	15.01	0.11	0.74	1049991.0	15781576.25	444
2017-03-15	14.75	14.95	14.75	14.9	0.04	0.27	861035.0	12811260.55	401
2017-03-14	14.5	14.9	14.3	14.86	0.44	3.05	1089303.0	15948119.05	601
2017-03-13	14.3	14.9	14.3	14.42	0.01	0.07	903233.0	13217014.9	591
2017-03-12	14.7	14.75	14.4	14.41	-0.37	-2.5	682158.0	9912200.6	454
2017-03-09	15.15	15.15	14.7	14.78	-0.33	-2.18	1287294.0	19156334.6	527
2017-03-08	15.35	15.35	15.05	15.11	-0.3	-1.95	1215172.0	18457399.35	531
2017-03-07	15.45	15.55	15.3	15.41	0.07	0.46	1009686.0	15575667.65	458
2017-03-06	15.6	15.6	15.2	15.34	-0.21	-1.35	1046517.0	16062515.85	492
2017-03-05	15.85	15.85	15.5	15.55	-0.23	-1.46	860848.0	13500298.5	373
2017-03-02	15.8	15.95	15.75	15.78	-0.02	-0.13	932257.0	14780839.35	414
2017-03-01	15.9	16.05	15.7	15.8	-0.03	-0.19	1494255.0	23719455.5	620
2017-02-28	15.6	15.85	15.55	15.83	0.13	0.83	810912.0	12696742.45	365
2017-02-27	16.0	16.0	15.6	15.7	-0.34	-2.12	1801798.0	28458044.65	877
2017-02-26	16.0	16.15	15.85	16.04	0.09	0.56	1376523.0	22049882.05	695
2017-02-23	15.65	16.05	15.55	15.95	0.38	2.44	2136529.0	33748728.25	929
2017-02-22	15.4	15.7	15.4	15.57	0.04	0.26	1616299.0	25202520.1	703
2017-02-21	15.6	15.65	15.2	15.53	-0.09	-0.58	1496783.0	23079427.45	762
2017-02-20	16.05	16.05	15.55	15.62	-0.39	-2.44	1887634.0	29800512.6	741
2017-02-19	15.9	16.15	15.8	16.01	0.21	1.33	2795355.0	44625785.15	1112
2017-02-16	15.65	15.85	15.55	15.8	0.19	1.22	2801247.0	44048565.5	1001
2017-02-15	15.55	15.65	15.45	15.61	0.2	1.3	1135294.0	17641394.95	612
2017-02-14	15.65	15.85	15.35	15.41	-0.18	-1.15	1515125.0	23645950.5	769
2017-02-13	15.4	15.7	15.3	15.59	0.19	1.23	2373579.0	37004795.65	1046
2017-02-12	15.35	15.55	15.3	15.4	0.24	1.58	3417765.0	52573385.25	1503
2017-02-09	15.0	15.45	14.8	15.16	0.17	1.13	2321211.0	35208012.7	984
2017-02-08	15.25	15.25	14.9	14.99	-0.29	-1.9	1787067.0	26917115.1	813
2017-02-07	14.95	15.35	14.9	15.28	0.36	2.41	3968941.0	60238232.3	1460
2017-02-06	14.75	14.95	14.7	14.92	0.23	1.57	930311.0	13777430.8	379
2017-02-05	14.85	14.9	14.65	14.69	-0.05	-0.34	1306251.0	19305923.65	502
2017-02-02	15.0	15.0	14.7	14.74	-0.2	-1.34	1232141.0	18311512.5	630
2017-02-01	14.95	15.1	14.85	14.94	-0.07	-0.47	1131095.0	16921916.8	438
2017-01-31	15.0	15.05	14.8	15.01	-0.05	-0.33	1522209.0	22720191.2	594
2017-01-30	15.25	15.3	15.0	15.06	-0.17	-1.12	1969692.0	29932442.85	653
2017-01-29	15.2	15.35	15.15	15.23	0.1	0.66	2134660.0	32558416.85	726
2017-01-26	15.15	15.25	15.1	15.13	0.03	0.2	1648843.0	25019352.35	583
2017-01-25	15.2	15.25	15.1	15.1	-0.05	-0.33	1840771.0	27913036.25	805
2017-01-24	15.3	15.45	15.1	15.15	-0.01	-0.07	2839085.0	43362984.45	966
2017-01-23	15.05	15.3	14.95	15.16	0.2	1.34	2399529.0	36318049.1	820
2017-01-22	14.75	15.1	14.65	14.96	0.25	1.7	1774395.0	26537718.2	699
2017-01-19	14.5	14.8	14.45	14.71	0.0	0.0	2470713.0	36084291.15	979
2017-01-18	14.6	14.9	14.55	14.71	-0.01	-0.07	2506086.0	36896116.95	1103
2017-01-17	14.5	14.75	14.2	14.72	0.14	0.96	3653851.0	53136615.3	1156
2017-01-16	15.3	15.3	14.45	14.58	-0.66	-4.33	3093622.0	46205641.75	1143
2017-01-15	15.1	15.4	15.0	15.24	0.2	1.33	2324174.0	35335909.55	795
2017-01-12	15.0	15.15	14.8	15.04	0.03	0.2	1617125.0	24246122.0	751
2017-01-11	15.3	15.3	14.95	15.01	-0.3	-1.96	1348020.0	20380974.5	723
2017-01-10	15.3	15.4	15.05	15.31	-0.1	-0.65	2066934.0	31495278.8	921
2017-01-09	15.8	15.95	15.3	15.41	-0.35	-2.22	2266960.0	35045112.45	1119
2017-01-08	15.75	16.15	15.7	15.76	0.18	1.16	3450184.0	55009573.85	1608
2017-01-05	15.55	15.75	15.0	15.58	-0.04	-0.26	4362477.0	67116719.45	1661
2017-01-04	15.85	16.15	15.5	15.62	-0.22	-1.39	2797311.0	44449401.4	996
2017-01-03	15.65	15.95	15.6	15.84	0.26	1.67	1708026.0	26932416.5	748
2017-01-02	16.2	16.2	15.5	15.58	-0.45	-2.81	2434992.0	38881706.9	1278
2017-01-01	15.25	16.45	15.25	16.03	0.85	5.6	8379217.0	134357402.3	3124
2016-12-29	15.3	15.45	14.95	15.18	-0.14	-0.91	3428771.0	52072570.05	1147
2016-12-28	15.25	15.55	15.15	15.32	0.12	0.79	5656585.0	87084388.3	1835
2016-12-27	14.55	15.25	14.5	15.2	0.67	4.61	7342703.0	109973436.6	2139
2016-12-26	14.45	14.8	14.45	14.53	0.16	1.11	4647210.0	67983765.55	1523
2016-11-13	13.0	13.55	13.0	13.23	0.21	1.61	4141712.0	55080198.35	1437
2016-11-10	12.95	13.3	12.95	13.02	0.1	0.77	3579515.0	46997518.1	1347
2016-11-09	11.95	12.95	11.9	12.92	0.44	3.53	5739560.0	73009961.3	2201
2016-11-08	12.15	12.75	12.15	12.48	0.34	2.8	5965879.0	74678986.2	2146
2016-11-07	12.0	12.2	12.0	12.14	0.22	1.85	1788165.0	21570328.25	563
2016-11-06	11.85	12.05	11.85	11.92	-0.04	-0.33	1337570.0	16031909.45	415
2016-11-03	11.8	12.0	11.8	11.96	0.16	1.36	2209211.0	26315646.8	666
2016-11-02	11.95	11.95	11.8	11.8	-0.22	-1.83	2644629.0	31405327.25	701
2016-11-01	12.1	12.15	12.0	12.02	-0.09	-0.74	1330465.0	16048843.0	536
2016-10-31	12.05	12.2	12.0	12.11	0.09	0.75	2285111.0	27590129.7	721
2016-10-30	12.0	12.3	12.0	12.02	-0.02	-0.17	3993447.0	48362759.3	1001
2016-10-27	12.1	12.2	12.0	12.04	-0.11	-0.91	2487936.0	29993321.75	867
2016-10-26	12.05	12.45	12.0	12.15	0.17	1.42	7243446.0	88637134.0	2120
2016-10-25	11.95	12.15	11.95	11.98	0.08	0.67	4297364.0	51719476.8	1141
2016-10-24	11.8	12.05	11.6	11.9	0.15	1.28	6117247.0	72442905.7	1554
2016-10-23	11.9	11.95	11.7	11.75	-0.05	-0.42	3048186.0	36025668.6	1056
2016-10-20	11.7	11.9	11.6	11.8	0.11	0.94	2193172.0	25785498.2	762
2016-10-19	11.6	11.7	11.35	11.69	0.2	1.74	1159646.0	13418380.15	656
2016-10-18	11.9	12.0	11.3	11.49	-0.25	-2.13	1121866.0	13177932.75	449
2016-10-17	11.9	11.95	11.55	11.74	-0.17	-1.43	404805.0	4738748.65	234
2016-10-16	11.9	12.05	11.7	11.91	-0.17	-1.41	486395.0	5788359.1	253
2016-10-13	12.4	12.45	12.0	12.08	-0.08	-0.66	584739.0	7173971.6	387
2016-10-12	11.85	12.35	11.85	12.16	0.34	2.88	1206804.0	14642754.9	538
2016-10-11	11.85	12.1	11.8	11.82	0.08	0.68	660164.0	7906987.8	361
2016-10-10	11.55	11.85	11.15	11.74	0.21	1.82	736072.0	8437409.95	406
2016-10-09	11.9	11.9	11.5	11.53	-0.35	-2.95	774655.0	9033849.8	348
2016-10-06	11.95	12.1	11.85	11.88	0.01	0.08	740227.0	8873125.9	347
2016-10-05	11.7	12.05	11.6	11.87	0.17	1.45	765220.0	9112550.35	440
2016-10-04	11.25	11.75	11.15	11.7	0.45	4.0	486542.0	5558670.0	280
2016-10-03	10.65	11.55	10.3	11.25	0.67	6.33	1152655.0	12679642.15	753
2016-10-02	11.8	12.0	10.5	10.58	-1.03	-8.87	670609.0	7699510.35	380
2016-09-29	11.0	11.8	11.0	11.61	0.3	2.65	627082.0	7260241.8	346
2016-09-28	12.05	12.5	11.1	11.31	-1.01	-8.2	896702.0	10686115.05	453
2016-09-27	13.25	13.25	12.2	12.32	-1.01	-7.58	719693.0	9170115.05	381
2016-09-26	13.5	13.6	13.3	13.33	-0.2	-1.48	561003.0	7547135.5	250
2016-09-25	13.6	13.6	13.35	13.53	-0.02	-0.15	164154.0	2212067.85	140
2016-09-21	13.5	13.65	13.45	13.55	0.05	0.37	212860.0	2885761.75	135
2016-09-20	13.35	13.5	13.2	13.5	0.09	0.67	286107.0	3813327.15	152
2016-09-19	13.7	13.75	13.25	13.41	-0.25	-1.83	378268.0	5078139.5	227
2016-09-18	13.95	14.0	13.65	13.66	-0.29	-2.08	270749.0	3732362.0	174
2016-09-08	13.7	14.0	13.65	13.95	0.21	1.53	845025.0	11679341.7	403
2016-09-07	14.1	14.1	13.7	13.74	-0.29	-2.07	602847.0	8313250.7	305
2016-09-06	14.1	14.2	14.0	14.03	-0.07	-0.5	304006.0	4266661.9	218
2016-09-05	14.2	14.25	14.05	14.1	-0.01	-0.07	633791.0	8981379.95	321
2016-09-04	13.95	14.15	13.85	14.11	0.16	1.15	485835.0	6828189.5	324
2016-09-01	14.3	14.3	13.75	13.95	-0.4	-2.79	734150.0	10226900.9	458
2016-08-31	14.35	14.45	14.25	14.35	0.02	0.14	1144608.0	16405472.95	430
2016-08-30	14.0	14.5	14.0	14.33	0.38	2.72	1060283.0	15153359.25	562
2016-08-29	13.55	14.15	13.55	13.95	0.24	1.75	1244549.0	17416958.7	516
2016-08-28	13.15	13.75	13.15	13.71	0.36	2.7	545586.0	7431382.45	254
2016-08-25	13.3	13.6	13.25	13.35	-0.08	-0.6	669100.0	8950366.35	461
2016-08-24	13.9	14.0	13.35	13.43	-0.4	-2.89	507680.0	6960413.85	354
2016-08-23	13.4	14.0	13.35	13.83	0.36	2.67	918542.0	12633229.0	460
2016-08-22	14.05	14.05	13.35	13.47	-0.54	-3.85	833549.0	11469345.0	503
2016-08-21	13.9	14.15	13.9	14.01	0.22	1.6	1092669.0	15370837.35	619
2016-08-18	13.5	13.9	13.5	13.79	0.22	1.62	1256087.0	17236492.75	747
2016-08-17	13.45	13.7	13.45	13.57	0.15	1.12	2000907.0	27178687.3	789
2016-08-16	13.4	13.5	13.3	13.42	-0.02	-0.15	426142.0	5720989.5	197
2016-08-15	13.55	13.55	13.4	13.44	-0.07	-0.52	266945.0	3601317.15	163
2016-08-14	13.5	13.65	13.5	13.51	0.07	0.52	481635.0	6525888.4	238
2016-08-11	13.45	13.5	13.3	13.44	-0.05	-0.37	644866.0	8636146.2	286
2016-08-10	13.65	13.7	13.45	13.49	-0.09	-0.66	584407.0	7922447.45	263
2016-08-09	13.55	13.6	13.45	13.58	0.07	0.52	856084.0	11572231.5	380
2016-08-08	13.5	13.6	13.4	13.51	0.02	0.15	437005.0	5895417.65	255
2016-08-07	13.5	13.6	13.45	13.49	0.09	0.67	255135.0	3450494.65	160
2016-08-04	13.5	13.65	13.4	13.4	0.05	0.37	538936.0	7287763.55	353
2016-08-03	13.35	13.45	13.25	13.35	0.0	0.0	369992.0	4940397.65	195
2016-08-02	13.45	13.45	13.15	13.35	-0.03	-0.22	583394.0	7741649.2	310
2016-08-01	13.3	13.5	13.3	13.38	0.15	1.13	331548.0	4439615.5	213
2016-07-31	13.6	13.75	13.1	13.23	-0.33	-2.43	560431.0	7500639.65	287
2016-07-28	13.7	13.7	13.45	13.56	-0.2	-1.45	393748.0	5345988.15	284
2016-07-27	13.9	13.9	13.7	13.76	-0.18	-1.29	335727.0	4625712.75	201
2016-07-26	14.4	14.4	13.9	13.94	-0.43	-2.99	798605.0	11188752.5	592
2016-07-25	14.35	14.4	14.15	14.37	0.12	0.84	495664.0	7067350.4	219
2016-07-24	14.5	14.5	14.2	14.25	-0.25	-1.72	260735.0	3742502.65	193
2016-07-21	14.65	14.65	14.45	14.5	-0.13	-0.89	612074.0	8913876.1	233
2016-07-20	14.75	14.9	14.6	14.63	-0.1	-0.68	472054.0	6956869.7	264
2016-07-19	14.9	15.0	14.7	14.73	-0.15	-1.01	849785.0	12609914.25	335
2016-07-18	15.25	15.3	14.75	14.88	-0.35	-2.3	1337269.0	20033273.2	573
2016-07-17	14.9	15.35	14.9	15.23	0.3	2.01	1389325.0	21061123.6	726
2016-07-14	15.35	15.4	14.9	14.93	-0.44	-2.86	3584624.0	54210386.6	1228
2016-07-13	14.55	15.7	14.55	15.37	0.89	6.15	3654648.0	55443695.2	1645
2016-07-12	14.0	14.55	14.0	14.48	0.56	4.02	2527696.0	36277872.35	1035
2016-07-11	13.65	13.95	13.6	13.92	0.33	2.43	1169357.0	16166977.75	555
2016-07-10	13.65	13.65	13.5	13.59	0.1	0.74	446586.0	6043471.3	215
2016-06-30	13.6	13.7	13.45	13.49	-0.08	-0.59	458661.0	6218708.2	277
2016-06-29	13.5	13.75	13.5	13.57	0.07	0.52	651638.0	8872820.1	303
2016-06-28	13.5	13.75	13.5	13.5	-0.11	-0.81	781834.0	10619852.35	349
2016-06-27	13.7	13.9	13.6	13.61	-0.02	-0.15	1245932.0	17141150.0	512
2016-06-26	12.8	13.7	12.75	13.63	-0.13	-0.94	1229193.0	16312588.75	622
2016-06-23	13.85	13.9	13.7	13.76	-0.08	-0.58	831876.0	11465194.0	490
2016-06-22	14.05	14.05	13.75	13.84	-0.13	-0.93	332641.0	4620628.15	231
2016-06-21	14.1	14.1	13.9	13.97	-0.09	-0.64	532525.0	7449031.45	247
2016-06-20	14.15	14.15	14.0	14.06	0.03	0.21	745584.0	10485646.5	355
2016-06-19	13.85	14.2	13.85	14.03	0.26	1.89	1058727.0	14868298.3	529
2016-06-16	13.7	13.8	13.4	13.77	0.0	0.0	1618331.0	22029888.45	671
2016-06-15	13.8	14.55	13.5	13.77	0.03	0.22	7111909.0	100513707.8	2481
2016-06-14	13.55	13.8	13.45	13.74	0.24	1.78	1036731.0	14113869.35	457
2016-06-13	13.45	13.8	13.45	13.5	-0.05	-0.37	1068997.0	14555707.5	524
2016-06-12	13.7	13.75	13.4	13.55	-0.26	-1.88	1579978.0	21428231.7	657
2016-06-09	13.9	14.1	13.7	13.81	-0.1	-0.72	1014755.0	14051644.35	550
2016-06-08	13.75	14.75	13.35	13.91	0.26	1.9	5551646.0	78704431.95	3227
2016-06-07	12.5	13.65	12.45	13.65	1.2	9.64	5341179.0	70474938.55	1657
2016-06-06	12.2	12.5	12.15	12.45	0.27	2.22	990951.0	12191910.1	456
2016-06-05	12.0	12.25	12.0	12.18	0.1	0.83	2291944.0	27846307.6	713
2016-06-02	12.0	12.1	11.9	12.08	0.14	1.17	1864715.0	22390487.85	617
2016-06-01	12.0	12.1	11.85	11.94	-0.05	-0.42	2204390.0	26380410.5	617
2016-05-31	11.85	12.05	11.7	11.99	0.2	1.7	1840860.0	21912085.8	653
2016-05-30	12.1	12.2	11.75	11.79	-0.33	-2.72	1666892.0	19869072.3	590
2016-05-29	12.25	12.4	12.1	12.12	-0.24	-1.94	1168123.0	14236228.05	429
2016-05-26	12.6	12.75	12.3	12.36	-0.18	-1.44	2131530.0	26889444.0	655
2016-05-25	12.55	12.75	12.5	12.54	0.11	0.88	1195511.0	15060509.6	425
2016-05-24	12.45	12.55	12.2	12.43	-0.02	-0.16	1986429.0	24514023.6	681
2016-05-23	13.1	13.15	12.4	12.45	-0.72	-5.47	2033677.0	25975124.05	807
2016-05-22	13.4	13.4	13.1	13.17	-0.2	-1.5	3035430.0	40228246.3	764
2016-05-19	13.65	13.65	13.3	13.37	-0.36	-2.62	3657541.0	49109844.55	807
2016-05-18	13.35	13.85	13.25	13.73	0.46	3.47	4419207.0	60007074.8	1273
2016-05-17	13.1	13.4	13.1	13.27	0.19	1.45	3157060.0	41768343.25	894
2016-05-16	13.15	13.3	12.95	13.08	0.03	0.23	2220162.0	29135317.85	613
2016-05-15	13.0	13.2	13.0	13.05	0.05	0.38	1531938.0	20047825.25	465
2016-05-12	12.95	13.05	12.95	13.0	0.05	0.39	1124295.0	14600730.45	422
2016-05-11	13.1	13.15	12.9	12.95	-0.1	-0.77	1496357.0	19466948.3	585
2016-05-10	13.2	13.3	13.0	13.05	-0.23	-1.73	2024904.0	26679891.85	629
2016-05-09	13.45	13.55	13.2	13.28	-0.21	-1.56	2338338.0	31136583.0	725
2016-05-08	13.55	13.75	13.4	13.49	0.06	0.45	2653873.0	36030164.8	735
2016-05-05	13.35	13.55	13.35	13.43	0.12	0.9	1523989.0	20485819.3	505
2016-05-04	13.5	13.5	13.15	13.31	-0.24	-1.77	2847902.0	37956467.8	1033
2016-05-03	14.0	14.1	13.4	13.55	-0.44	-3.15	3086228.0	42331230.4	1219
2016-05-02	14.05	14.25	13.85	13.99	-0.04	-0.29	4247587.0	59877673.05	1183
2016-05-01	13.7	14.25	13.7	14.03	0.3	2.18	4828402.0	67440931.55	1454
2016-04-28	13.45	14.05	13.35	13.73	0.39	2.92	5999107.0	81968771.35	1859
2016-04-27	12.8	13.6	12.8	13.34	0.63	4.96	8699363.0	115283759.85	2225
2016-04-26	12.45	12.85	12.35	12.71	0.21	1.68	4767606.0	60411961.95	1409
2016-04-25	12.45	12.65	12.3	12.5	0.04	0.32	3862843.0	48083436.8	1096
2016-04-24	12.15	12.75	12.15	12.46	0.37	3.06	5129021.0	64032310.5	1261
2016-04-21	12.1	12.2	12.05	12.09	0.01	0.08	1706456.0	20697194.4	463
2016-04-20	12.05	12.15	12.0	12.08	0.07	0.58	1495128.0	18041578.3	419
2016-04-19	11.95	12.15	11.95	12.01	0.19	1.61	1824827.0	21982394.85	524
2016-04-18	11.75	11.85	11.6	11.82	-0.08	-0.67	1342519.0	15802508.8	523
2016-04-17	12.2	12.2	11.85	11.9	-0.39	-3.17	2050850.0	24698397.7	726
2016-04-14	12.25	12.4	12.2	12.29	0.03	0.24	1727224.0	21247168.7	495
2016-04-13	12.3	12.35	12.2	12.26	0.04	0.33	1228035.0	15071125.0	438
2016-04-12	12.0	12.35	12.0	12.22	-0.14	-1.13	2397978.0	29263379.4	871
2016-04-11	12.45	12.6	12.35	12.36	-0.05	-0.4	2739971.0	34135957.9	752
2016-04-10	12.25	12.45	12.25	12.41	0.29	2.39	2226445.0	27523578.4	690
2016-04-07	12.2	12.25	12.05	12.12	0.05	0.41	1484247.0	18029926.9	451
2016-04-06	12.1	12.2	12.05	12.07	0.07	0.58	1745341.0	21170729.65	545
2016-04-05	11.9	12.05	11.85	12.0	-0.06	-0.5	2043604.0	24426952.6	584
2016-04-04	12.0	12.15	11.95	12.06	0.08	0.67	2654288.0	32089298.25	665
2016-04-03	12.05	12.1	11.8	11.98	-0.15	-1.24	1730892.0	20638427.45	593
2016-03-31	12.05	12.15	11.95	12.13	0.09	0.75	1830431.0	22031892.55	514
2016-03-30	12.0	12.1	11.95	12.04	0.09	0.75	1362070.0	16383972.35	452
2016-03-29	12.05	12.1	11.85	11.95	-0.18	-1.48	1818690.0	21741934.3	602
2016-03-28	12.25	12.35	12.05	12.13	-0.04	-0.33	2297288.0	28047573.25	659
2016-03-27	12.5	12.5	12.05	12.17	-0.34	-2.72	2783779.0	33986609.7	889
2016-03-24	12.9	12.9	12.5	12.51	-0.46	-3.55	2655878.0	33602418.05	922
2016-03-23	13.05	13.1	12.9	12.97	-0.09	-0.69	1721950.0	22336963.75	617
2016-03-22	13.25	13.3	12.8	13.06	-0.1	-0.76	2877705.0	37586357.75	972
2016-03-21	13.0	13.25	12.9	13.16	0.22	1.7	4019315.0	52730918.2	1165
2016-03-20	12.95	13.05	12.8	12.94	0.07	0.54	2829200.0	36563958.7	907
2016-03-17	12.75	13.05	12.75	12.87	0.2	1.58	3429655.0	44320991.7	1115
2016-03-16	12.5	12.7	12.4	12.67	0.42	3.43	4676208.0	58636780.05	1691
2016-03-15	11.95	12.4	11.9	12.25	0.25	2.08	4878744.0	59054960.0	1250
2016-03-14	12.15	12.4	11.95	12.0	0.0	0.0	6495579.0	79210935.1	1751
2016-03-13	11.75	12.2	11.55	12.0	0.34	2.92	9766611.0	115874226.2	2038
2016-03-10	11.7	11.9	11.6	11.66	-0.02	-0.17	3455091.0	40398244.15	885
2016-03-09	11.6	11.85	11.45	11.68	0.1	0.86	4442633.0	51809208.4	1233
2016-03-08	11.5	11.65	11.45	11.58	0.18	1.58	3087655.0	35635946.8	906
2016-03-07	11.55	11.65	11.3	11.4	-0.1	-0.87	3873648.0	44535385.95	989
2016-03-06	11.65	11.75	11.45	11.5	0.04	0.35	4881590.0	56594809.9	1133
2016-03-03	11.4	11.5	11.35	11.46	0.13	1.15	3116912.0	35596821.45	750
2016-03-02	11.5	11.65	11.2	11.33	-0.1	-0.87	3644788.0	41658393.5	998
2016-03-01	11.3	11.55	11.3	11.43	0.28	2.51	4056326.0	46279115.1	917
2016-02-29	11.5	11.55	11.1	11.15	-0.3	-2.62	3556413.0	40175335.1	1197
2016-02-28	11.2	11.7	11.15	11.45	0.42	3.81	4601762.0	52382313.2	1283
2016-02-25	10.95	11.1	10.85	11.03	0.2	1.85	2442074.0	26766136.25	712
2016-02-24	11.1	11.2	10.8	10.83	-0.44	-3.9	2463287.0	27125398.55	892
2016-02-23	11.0	11.3	10.95	11.27	0.36	3.3	4545196.0	50801791.95	1280
2016-02-22	10.65	11.0	10.65	10.91	0.39	3.71	2167552.0	23426526.6	698
2016-02-21	10.45	10.7	10.4	10.52	0.07	0.67	1923212.0	20286687.4	565
2016-02-18	10.5	10.55	10.35	10.45	0.16	1.55	2246705.0	23520437.05	657
2016-02-17	10.2	10.35	10.1	10.29	0.13	1.28	2136068.0	21951223.75	590
2016-02-16	10.2	10.35	10.0	10.16	0.14	1.4	2419249.0	24644206.7	761
2016-02-15	9.75	10.1	9.5	10.02	0.51	5.36	1856464.0	18375747.95	648
2016-02-14	10.25	10.35	9.45	9.51	-0.54	-5.37	2356674.0	23485726.65	954
2016-02-11	10.7	10.85	10.0	10.05	-0.73	-6.77	2990638.0	31005462.95	965
2016-02-10	10.65	11.0	10.6	10.78	0.01	0.09	2130623.0	22946275.6	636
2016-02-09	10.7	10.9	10.6	10.77	-0.06	-0.55	2661236.0	28749607.1	744
2016-02-08	11.05	11.15	10.7	10.83	-0.16	-1.46	1928304.0	21174125.35	849
2016-02-07	11.15	11.3	10.9	10.99	-0.32	-2.83	2771254.0	30645414.9	987
2016-02-04	11.6	11.8	11.3	11.31	0.0	0.0	2729538.0	31453932.1	913
2016-02-03	11.1	11.45	11.05	11.31	0.16	1.43	3350534.0	37435537.8	856
2016-02-02	11.25	11.5	11.05	11.15	-0.28	-2.45	3381680.0	38261711.5	970
2016-02-01	11.3	11.65	11.1	11.43	0.05	0.44	2940715.0	33583292.8	869
2016-01-31	11.3	11.55	11.3	11.38	0.43	3.93	4748288.0	54263999.3	1432
2016-01-28	10.9	11.05	10.8	10.95	0.33	3.11	3923326.0	42995486.1	1214
2016-01-27	10.4	11.1	10.35	10.62	0.28	2.71	6355904.0	67648603.2	1854
2016-01-26	10.0	10.45	9.8	10.34	0.39	3.92	3809229.0	38383421.05	1209
2016-01-25	9.95	10.15	9.85	9.95	-0.05	-0.5	2376771.0	23725013.85	855
2016-01-24	10.5	10.55	9.95	10.0	0.33	3.41	3506781.0	35838818.25	1092
2016-01-21	9.7	9.85	9.3	9.67	-0.33	-3.3	6244303.0	59943923.4	1906
2016-01-20	10.7	10.7	10.0	10.0	-1.06	-9.58	6879741.0	69797702.7	2034
2016-01-19	10.9	11.25	10.7	11.06	0.31	2.88	9481314.0	103948765.6	2948
2016-01-18	10.3	11.15	10.1	10.75	0.35	3.37	6105971.0	64692603.05	1809
2016-01-17	10.4	10.6	10.4	10.4	-1.13	-9.8	2998588.0	31299340.65	1148
2016-01-14	12.75	12.75	11.45	11.53	-1.14	-9.0	3174270.0	37281315.4	1399
2016-01-13	13.0	13.2	12.6	12.67	-0.04	-0.31	3715696.0	48011492.7	1461
2016-01-12	12.7	12.9	12.35	12.71	-0.27	-2.08	2722725.0	34679049.25	1119
2016-01-11	12.7	13.05	12.4	12.98	0.23	1.8	2839505.0	36292434.75	1164
2016-01-10	13.6	13.75	12.65	12.75	-0.8	-5.9	2013627.0	26598773.0	1071
2016-01-07	14.3	14.3	13.35	13.55	-1.23	-8.32	2471710.0	34228532.25	1346
2016-01-06	15.55	15.55	14.55	14.78	-0.6	-3.9	2031492.0	30562407.25	1083
2016-01-05	15.85	16.05	15.25	15.38	-0.24	-1.54	3177115.0	49267017.3	1522
2016-01-04	16.7	16.85	15.45	15.62	-1.22	-7.24	2665968.0	43261366.6	1192
2016-01-03	16.75	16.95	16.55	16.84	0.07	0.42	2067617.0	34624945.1	940
2015-12-31	16.8	16.9	16.7	16.77	-0.13	-0.77	1225482.0	20599544.0	517
2015-12-30	16.95	17.1	16.7	16.9	0.07	0.42	2040048.0	34514680.65	1078
2015-12-29	17.15	17.15	16.5	16.83	-0.49	-2.83	4340339.0	72292650.6	2613
2015-12-28	17.5	17.6	17.15	17.32	-0.07	-0.4	1842439.0	32013569.55	1065
2015-12-27	17.5	17.65	17.15	17.39	-0.15	-0.86	935514.0	16230360.55	537
2015-12-24	17.9	18.0	17.5	17.54	-0.24	-1.35	831067.0	14710466.3	596
2015-12-23	18.25	18.25	17.7	17.78	-0.45	-2.47	2169908.0	39059180.1	963
2015-12-22	17.8	18.4	17.8	18.23	0.49	2.76	2775954.0	50329336.0	1173
2015-12-21	17.8	18.0	17.6	17.74	-0.01	-0.06	1810939.0	32218666.6	817
2015-12-20	17.45	17.95	17.2	17.75	0.03	0.17	1955251.0	34435323.55	969
2015-12-17	17.5	17.8	17.5	17.72	0.27	1.55	1865942.0	33003517.9	827
2015-12-16	17.85	17.85	17.4	17.45	-0.28	-1.58	1572443.0	27692825.65	731
2015-12-15	17.65	18.0	17.65	17.73	0.16	0.91	1592451.0	28322196.3	652
2015-12-14	18.0	18.1	17.4	17.57	-0.36	-2.01	2260274.0	40211192.8	1012
2015-12-13	17.45	18.0	17.4	17.93	-0.36	-1.97	2193199.0	38533118.05	1163
2015-12-10	18.45	18.55	18.25	18.29	-0.15	-0.81	1342263.0	24713706.5	669
2015-12-09	18.75	18.9	18.3	18.44	-0.32	-1.71	1748505.0	32397535.55	816
2015-12-08	19.3	19.3	18.7	18.76	-0.85	-4.33	1924386.0	36412782.6	840
2015-12-07	19.95	20.0	19.6	19.61	-0.37	-1.85	1444250.0	28574859.4	648
2015-12-06	19.7	20.1	19.65	19.98	0.27	1.37	2454505.0	48886165.7	880
2015-12-03	20.05	20.05	19.7	19.71	-0.39	-1.94	1854960.0	36868731.95	781
2015-12-02	20.1	20.35	19.95	20.1	0.03	0.15	4424262.0	89010495.9	1504
2015-12-01	19.85	20.15	19.8	20.07	0.2	1.01	2939663.0	58876022.6	931
2015-11-30	19.95	19.95	19.8	19.87	-0.08	-0.4	1049465.0	20862415.45	455
2015-11-29	20.0	20.0	19.9	19.95	0.03	0.15	1545527.0	30843575.75	614
2015-11-26	20.05	20.15	19.9	19.92	-0.07	-0.35	1515511.0	30321746.7	592
2015-11-25	19.95	20.3	19.9	19.99	0.05	0.25	2986695.0	59959108.05	965
2015-11-24	19.9	20.25	19.8	19.94	0.01	0.05	2530829.0	50716675.45	1022
2015-11-23	20.25	20.25	19.8	19.93	-0.37	-1.82	2732683.0	54770535.4	1247
2015-11-22	20.4	20.5	20.2	20.3	0.17	0.84	3247647.0	66107264.9	1330
2015-11-19	20.15	20.3	20.1	20.13	0.04	0.2	2361159.0	47642634.15	1100
2015-11-18	19.9	20.3	19.85	20.09	0.19	0.95	4245290.0	85265674.3	1838
2015-11-17	20.15	20.25	19.9	19.9	-0.25	-1.24	2892348.0	58128203.55	1171
2015-11-16	20.35	20.4	19.9	20.15	-0.02	-0.1	5704496.0	114878473.15	2195
2015-11-15	19.6	20.3	19.5	20.17	0.21	1.05	8956258.0	179297456.95	3387
2015-11-12	19.65	20.3	19.55	19.96	0.4	2.04	8544902.0	171043537.25	3646
2015-11-11	19.35	19.9	19.3	19.56	0.19	0.98	2849037.0	55896745.8	1169
2015-11-10	19.5	19.75	19.3	19.37	-0.12	-0.62	2631579.0	51349149.1	1234
2015-11-09	19.55	19.65	19.35	19.49	0.06	0.31	2354896.0	45859269.95	974
2015-11-08	19.75	19.75	19.1	19.43	-0.3	-1.52	2919308.0	56339211.55	1328
2015-11-05	19.95	20.0	19.65	19.73	-0.27	-1.35	2083506.0	41295801.45	961
2015-11-04	19.85	20.05	19.3	20.0	0.29	1.47	4006396.0	79140127.7	1556
2015-11-03	20.2	20.25	19.55	19.71	-0.38	-1.89	2224827.0	44380970.3	1175
2015-11-02	20.25	20.45	20.05	20.09	-0.08	-0.4	3607563.0	73110022.9	1470
2015-11-01	20.5	20.75	19.95	20.17	-0.14	-0.69	6755945.0	137123995.0	2839
2015-10-29	20.6	20.95	20.2	20.31	0.0	0.0	4764648.0	97848755.45	2161
2015-10-28	19.9	20.45	19.7	20.31	0.57	2.89	5913427.0	118714921.35	2378
2015-10-27	21.2	21.4	19.45	19.74	-1.46	-6.89	4748904.0	98673879.2	2317
2015-10-26	20.6	21.4	20.2	21.2	0.51	2.46	6894438.0	143634956.2	2382
2015-10-25	21.15	21.5	20.6	20.69	-0.17	-0.81	2879676.0	60397374.65	1557
2015-10-22	20.75	21.3	20.1	20.86	0.16	0.77	4705796.0	97820229.8	2763
2015-10-21	22.0	22.1	20.55	20.7	-1.22	-5.57	5961209.0	126845700.05	2842
2015-10-20	20.65	22.65	20.55	21.92	1.1	5.28	8223379.0	179621657.05	3866
2015-10-19	21.8	22.0	20.6	20.82	-0.22	-1.05	3898495.0	82884109.55	2318
2015-10-18	19.2	21.1	19.2	21.04	1.85	9.64	6982078.0	141512287.25	2504
2015-10-15	19.2	19.4	19.1	19.19	-0.14	-0.72	1393018.0	26836932.3	575
2015-10-14	19.45	19.5	19.0	19.33	-0.1	-0.51	1610937.0	31119190.9	887
2015-10-13	19.4	19.8	19.35	19.43	0.07	0.36	3076027.0	60206292.3	1486
2015-10-12	19.6	19.8	19.2	19.36	-0.11	-0.56	2895629.0	56539003.55	1279
2015-10-11	19.3	19.7	19.3	19.47	0.55	2.91	3785211.0	73855692.25	1473
2015-10-08	18.5	19.05	18.35	18.92	0.4	2.16	2236549.0	42030793.25	1049
2015-10-07	18.2	18.6	18.2	18.52	0.37	2.04	1544898.0	28528675.05	764
2015-10-06	18.1	18.3	18.05	18.15	0.04	0.22	1891589.0	34436955.95	734
2015-10-05	17.7	18.15	17.7	18.11	0.44	2.49	2406491.0	43117496.6	949
2015-10-04	17.4	17.7	17.4	17.67	0.3	1.73	1228631.0	21602903.45	620
2015-10-01	17.9	17.9	17.35	17.37	-0.38	-2.14	2055187.0	36281873.35	942
2015-09-30	17.65	18.1	17.45	17.75	0.25	1.43	2414106.0	43065372.7	1022
2015-09-29	17.35	17.6	17.35	17.5	-0.22	-1.24	932430.0	16290230.4	613
2015-09-21	17.55	17.85	17.35	17.72	0.15	0.85	2017172.0	35449512.25	1178
2015-09-20	18.2	18.3	17.35	17.57	-0.69	-3.78	2364669.0	42258731.15	1310
2015-09-17	18.65	18.65	18.2	18.26	-0.24	-1.3	2000276.0	36781078.3	1211
2015-09-16	18.85	18.95	18.45	18.5	-0.17	-0.91	1621160.0	30324033.95	856
2015-09-15	18.7	18.8	18.25	18.67	0.0	0.0	1790614.0	33241929.9	1001
2015-09-14	19.4	19.5	18.6	18.67	-0.77	-3.96	3126164.0	59317223.2	1576
2015-09-13	19.6	20.05	19.3	19.44	-0.16	-0.82	3617458.0	71529531.8	1708
2015-09-10	19.6	19.75	19.4	19.6	-0.36	-1.8	2009539.0	39413753.7	1155
2015-09-09	19.9	20.2	19.8	19.96	0.38	1.94	2794215.0	55779767.4	1221
2015-09-08	19.1	19.7	18.9	19.58	0.48	2.51	1962904.0	37868934.25	806
2015-09-07	19.2	19.35	19.05	19.1	-0.01	-0.05	1213291.0	23300116.35	689
2015-09-06	18.6	19.25	18.55	19.11	0.05	0.26	941041.0	17890432.25	572
2015-09-03	19.4	19.5	19.0	19.06	-0.07	-0.37	1040128.0	19977206.05	665
2015-09-02	18.8	19.2	18.4	19.13	-0.06	-0.31	1651774.0	31004377.35	985
2015-09-01	19.85	19.95	19.0	19.19	-0.56	-2.84	1294451.0	25385525.6	974
2015-08-31	20.0	20.1	19.4	19.75	-0.45	-2.23	1227335.0	24292669.5	817
2015-08-30	21.0	21.05	20.05	20.2	0.06	0.3	2403449.0	49794202.55	1386
2015-08-27	20.75	21.0	20.05	20.14	0.17	0.85	2303245.0	47574222.3	1336
2015-08-26	20.6	20.6	19.6	19.97	-0.7	-3.39	2915673.0	58679096.3	1611
2015-08-25	19.4	20.7	18.9	20.67	1.83	9.71	4308796.0	85856098.2	2197
2015-08-24	18.8	20.05	18.45	18.84	0.04	0.21	3643579.0	69209674.7	2278
2015-08-23	18.65	20.35	18.55	18.8	-1.79	-8.69	2990928.0	58426818.95	2081
2015-08-20	18.15	20.6	17.65	20.59	1.85	9.87	4065403.0	79682627.1	2369
2015-08-19	20.0	20.3	18.55	18.74	-1.2	-6.02	2204441.0	42877380.2	1319
2015-08-18	20.55	20.7	19.0	19.94	-0.95	-4.55	2743678.0	54267540.65	1746
2015-08-17	21.25	21.65	20.8	20.89	-0.59	-2.75	1896336.0	40187934.7	1299
2015-08-16	22.75	23.05	21.2	21.48	-1.38	-6.04	1591343.0	34913190.55	1126
2015-08-13	23.0	23.2	22.8	22.86	0.0	0.0	884640.0	20295754.0	612
2015-08-12	22.5	23.0	22.1	22.86	-0.06	-0.26	1876408.0	42113884.05	1228
2015-08-11	24.4	24.45	22.8	22.92	-1.45	-5.95	3143025.0	74325994.0	1906
2015-08-10	24.05	24.5	24.05	24.37	0.33	1.37	770404.0	18750046.45	491
2015-08-09	23.55	24.1	23.5	24.04	0.03	0.12	739875.0	17634808.45	523
2015-08-06	24.9	24.9	23.7	24.01	-0.98	-3.92	1320142.0	31931791.85	780
2015-08-05	24.9	25.2	24.8	24.99	0.16	0.64	600158.0	14982575.7	421
2015-08-04	24.75	25.0	24.55	24.83	-0.14	-0.56	704106.0	17426826.2	524
2015-08-03	25.5	25.7	24.5	24.97	-0.77	-2.99	1279316.0	31970605.65	825
2015-08-02	26.7	26.7	25.4	25.74	-1.08	-4.03	1067992.0	27682755.9	753
2015-07-30	27.0	27.0	26.5	26.82	-0.17	-0.63	835803.0	22349903.0	491
2015-07-29	27.0	27.2	26.9	26.99	0.0	0.0	806492.0	21784786.1	471
2015-07-28	27.0	27.2	26.8	26.99	-0.12	-0.44	715082.0	19282934.6	403
2015-07-27	27.5	27.6	26.9	27.11	-0.85	-3.04	2192902.0	59731802.7	1048
2015-07-26	28.3	28.3	27.8	27.96	-0.32	-1.13	841862.0	23606166.3	477
2015-07-23	28.3	28.4	28.1	28.28	-0.02	-0.07	734769.0	20747320.7	551
2015-07-22	28.2	28.4	28.0	28.3	0.18	0.64	1397432.0	39345767.4	697
2015-07-15	27.8	28.2	27.7	28.12	0.27	0.97	1749382.0	49032996.9	1070
2015-07-14	27.8	27.9	27.6	27.85	0.13	0.47	1514255.0	42065661.3	871
2015-07-13	27.5	28.3	27.3	27.72	0.22	0.8	4231229.0	118132726.7	1804
2015-07-12	27.9	28.0	27.4	27.5	-0.21	-0.76	1635691.0	45218126.3	896
2015-07-09	27.4	27.8	27.4	27.71	0.37	1.35	1601386.0	44191986.2	812
2015-07-08	27.6	27.7	27.3	27.34	-0.25	-0.91	928259.0	25451811.3	501
2015-07-07	27.7	27.8	27.4	27.59	-0.19	-0.68	1333434.0	36775163.0	718
2015-07-06	27.8	28.4	27.7	27.78	-0.25	-0.89	2200391.0	61675497.7	1095
2015-07-05	27.8	28.3	27.7	28.03	0.22	0.79	2226026.0	62298727.2	1274
2015-07-02	27.8	28.1	27.3	27.81	0.05	0.18	2646846.0	73031617.8	1257
2015-07-01	27.5	27.8	27.0	27.76	0.39	1.42	1808633.0	49804720.7	977
2015-06-30	26.7	27.5	26.4	27.37	0.4	1.48	2583256.0	69564990.4	1043
2015-06-29	27.2	27.3	26.3	26.97	-0.82	-2.95	2142813.0	57431244.5	1390
2015-06-28	28.1	28.2	27.6	27.79	-0.32	-1.14	2030804.0	56535871.1	1212
2015-06-25	28.3	28.3	27.9	28.11	-0.28	-0.99	2273760.0	63832971.3	1347
2015-06-24	28.8	28.8	28.3	28.39	-0.14	-0.49	2382435.0	67939118.2	1424
2015-06-23	28.0	28.7	27.8	28.53	0.56	2.0	6018753.0	170235974.3	2891
2015-06-22	27.2	28.0	27.1	27.97	0.75	2.76	5111730.0	140984273.4	2402
2015-06-21	27.5	27.5	27.0	27.22	-0.32	-1.16	1152988.0	31398626.6	743
2015-06-18	27.6	27.8	27.4	27.54	0.01	0.04	1023756.0	28244107.6	696
2015-06-17	27.9	27.9	27.4	27.53	-0.38	-1.36	1947793.0	53754734.8	906
2015-06-16	28.0	28.2	27.8	27.91	-0.17	-0.61	732625.0	20468026.0	528
2015-06-15	28.4	28.6	28.0	28.08	-0.24	-0.85	1433191.0	40520007.1	767
2015-06-14	28.1	28.4	28.0	28.32	0.31	1.11	1212735.0	34263349.4	756
2015-06-11	28.2	28.4	27.7	28.01	0.03	0.11	1651381.0	46169184.7	1080
2015-06-10	27.6	28.2	27.3	27.98	0.61	2.23	2268109.0	62769465.0	1156
2015-06-09	28.0	28.0	27.0	27.37	-0.62	-2.22	3664537.0	100149907.4	1475
2015-06-08	28.5	28.5	27.9	27.99	-0.47	-1.65	1347721.0	38011338.9	820
2015-06-07	28.7	28.7	28.3	28.46	-0.34	-1.18	694806.0	19816649.8	472
2015-06-04	28.8	28.9	28.6	28.8	-0.01	-0.03	1222823.0	35181939.9	515
2015-06-03	29.0	29.1	28.7	28.81	0.0	0.0	1520318.0	43921353.3	759
2015-06-02	29.0	29.1	28.7	28.81	-0.02	-0.07	1304222.0	37670671.8	689
2015-06-01	28.8	28.9	28.5	28.83	-0.03	-0.1	1571219.0	45096812.8	862
2015-05-31	29.1	29.2	28.7	28.86	-0.15	-0.52	2540854.0	73670025.7	1277
2015-05-28	29.2	29.3	28.8	29.01	-0.07	-0.24	3344790.0	97290801.2	1340
2015-05-27	29.2	29.9	29.0	29.08	0.0	0.0	9430140.0	278062301.6	3111
2015-05-26	29.3	29.4	28.9	29.08	-0.13	-0.45	2989887.0	87233143.2	1223
2015-05-25	29.1	29.5	28.8	29.21	0.21	0.72	6624303.0	193582067.1	2410
2015-05-24	28.8	29.2	28.5	29.0	0.24	0.83	5136203.0	148790876.2	1982
2015-05-21	28.4	29.2	28.2	28.76	0.26	0.91	5859440.0	168865910.9	2324
2015-05-20	28.9	29.2	28.4	28.5	-0.4	-1.38	3478459.0	100093800.3	1702
2015-05-19	28.3	29.0	28.3	28.9	0.61	2.16	3396740.0	97312990.8	1563
2015-05-18	28.4	28.4	28.1	28.29	-0.02	-0.07	1167932.0	32993602.0	741
2015-05-17	28.4	28.7	28.2	28.31	0.11	0.39	2009893.0	57031727.5	981
2015-05-14	28.1	28.5	28.0	28.2	0.19	0.68	1184311.0	33430247.6	650
2015-05-13	28.3	28.3	27.9	28.01	-0.15	-0.53	1061306.0	29820425.1	668
2015-05-12	28.0	28.2	27.5	28.16	0.05	0.18	1226774.0	34238491.3	778
2015-05-11	28.6	28.8	27.9	28.11	-0.49	-1.71	1921992.0	54508520.2	1059
2015-05-10	28.7	28.8	28.5	28.6	0.0	0.0	1427919.0	40888699.8	636
2015-05-07	28.9	28.9	28.4	28.6	-0.28	-0.97	1114877.0	31906505.3	862
2015-05-06	28.7	29.0	28.4	28.88	0.06	0.21	1484963.0	42737736.0	895
2015-05-05	29.3	29.5	28.7	28.82	0.0	0.0	3665579.0	106887265.3	1995
2015-05-04	28.9	29.2	28.7	28.82	0.02	0.07	2642828.0	76388763.9	1473
2015-05-03	29.5	29.7	28.6	28.8	-0.63	-2.14	3857712.0	112392681.1	2127
2015-04-30	29.7	29.7	29.3	29.43	-0.06	-0.2	2303698.0	67917107.3	1229
2015-04-29	29.8	30.0	29.0	29.49	0.06	0.2	3312771.0	97228171.2	1903
2015-04-28	30.0	30.1	29.3	29.43	-0.47	-1.57	3381832.0	100588058.9	1754
2015-04-27	30.4	30.4	29.8	29.9	-0.28	-0.93	2033499.0	61019336.4	1266
2015-04-26	29.9	30.4	29.9	30.18	0.36	1.21	3286257.0	99381098.1	1790
2015-04-23	29.3	30.0	29.0	29.82	0.35	1.19	3159585.0	93241615.5	1847
2015-04-22	30.2	30.5	29.3	29.47	-0.42	-1.41	3210130.0	95872233.5	1890
2015-04-21	30.3	30.4	29.8	29.89	-1.57	-4.99	4843309.0	145308375.2	2737
2015-04-20	31.9	32.0	31.0	31.46	0.08	0.25	6594496.0	208493177.8	3009
2015-04-19	31.0	31.7	30.8	31.38	1.03	3.39	6393896.0	199143577.9	2747
2015-04-16	29.4	30.6	29.3	30.35	1.1	3.76	11642538.0	348702708.9	3806
2015-04-15	29.4	29.6	28.9	29.25	0.38	1.32	5405921.0	158180868.6	2234
2015-04-14	29.4	29.6	28.7	28.87	-0.57	-1.94	2856283.0	83382586.3	1719
2015-04-13	29.3	30.0	29.1	29.44	-0.17	-0.57	8523099.0	252124093.9	4008
2015-04-12	29.7	30.9	29.3	29.61	0.4	1.37	13395843.0	405718520.4	5714
2015-04-09	28.0	29.5	28.0	29.21	1.39	5.0	15353416.0	440735759.1	5556
2015-04-08	28.2	28.4	27.8	27.82	-0.17	-0.61	5500200.0	154405140.1	2340
2015-04-07	27.6	28.4	27.4	27.99	0.28	1.01	7111199.0	198180082.5	3141
2015-04-06	28.4	28.6	27.5	27.71	-0.69	-2.43	5097085.0	142487200.8	2758
2015-04-05	28.5	28.8	27.7	28.4	0.38	1.36	6437418.0	181526896.3	3248
2015-04-02	29.2	29.3	27.2	28.02	-0.71	-2.47	5435382.0	154312839.2	3027
2015-04-01	28.7	29.1	28.3	28.73	0.23	0.81	6198161.0	178152122.1	2762
2015-03-31	29.1	29.8	27.8	28.5	-0.71	-2.43	9593788.0	276349851.5	4993
2015-03-30	29.0	30.6	28.9	29.21	0.09	0.31	9468763.0	282036434.6	4939
2015-03-29	28.5	29.3	28.3	29.12	1.16	4.15	5774274.0	166667163.1	2793
2015-03-26	26.3	28.1	25.8	27.96	-0.34	-1.2	11447269.0	309809539.5	5881
2015-03-25	31.3	31.3	28.3	28.3	-3.08	-9.82	7716563.0	224862876.3	4204
2015-03-24	31.9	32.3	30.8	31.38	-0.62	-1.94	3634840.0	114606510.3	2307
2015-03-23	29.7	32.5	29.5	32.0	2.39	8.07	9755614.0	306550068.0	5186
2015-03-22	28.8	29.9	28.8	29.61	1.17	4.11	3498786.0	103075838.5	1946
2015-03-19	28.5	28.6	27.7	28.44	0.45	1.61	2401962.0	67807245.1	1276
2015-03-18	28.9	29.0	26.7	27.99	-1.02	-3.52	3746445.0	104290037.7	1970
2015-03-17	29.6	29.9	28.7	29.01	-0.6	-2.03	2189892.0	63851648.0	1235
2015-03-16	29.8	30.7	29.2	29.61	-0.19	-0.64	3446726.0	103330876.8	1780
2015-03-15	29.9	30.2	29.3	29.8	-0.33	-1.1	1374951.0	41091847.0	753
2015-03-12	30.2	30.4	29.9	30.13	-0.15	-0.5	1053751.0	31791522.0	692
2015-03-11	30.2	30.4	29.7	30.28	-0.09	-0.3	1834453.0	55053174.5	1184
2015-03-10	29.7	31.1	29.6	30.37	0.79	2.67	4693501.0	142727249.5	2657
2015-03-09	29.3	29.7	29.0	29.58	0.37	1.27	2061412.0	60601315.6	1097
2015-03-08	28.7	29.4	28.5	29.21	0.47	1.64	2129182.0	61780682.5	985
2015-03-05	28.6	28.8	28.3	28.74	0.26	0.91	991360.0	28318722.9	619
2015-03-04	28.3	28.9	28.3	28.48	0.47	1.68	2791033.0	79753837.5	1497
2015-03-03	28.1	28.4	28.0	28.01	-0.04	-0.14	1512681.0	42668805.8	681
2015-03-02	28.0	28.2	27.9	28.05	-0.01	-0.04	589129.0	16501160.4	465
2015-03-01	28.1	28.3	27.7	28.06	0.08	0.29	1039019.0	29047643.5	638
2015-02-26	28.5	28.7	27.9	27.98	-0.12	-0.43	1330157.0	37585154.4	881
2015-02-25	27.5	28.4	27.4	28.1	0.59	2.14	1339120.0	37398977.7	845
2015-02-24	27.2	27.6	27.0	27.51	0.19	0.7	1170521.0	31987133.5	611
2015-02-23	27.9	28.0	27.2	27.32	-0.53	-1.9	1123958.0	31065072.1	723
2015-02-22	28.2	28.3	27.8	27.85	-0.19	-0.68	1613168.0	45112779.5	904
2015-02-19	28.3	28.6	28.0	28.04	-0.47	-1.65	1791335.0	50533267.6	1010
2015-02-18	28.6	28.8	28.1	28.51	-0.04	-0.14	1495032.0	42420584.5	838
2015-02-17	29.2	29.6	28.4	28.55	-0.72	-2.46	4174368.0	121568591.8	2030
2015-02-16	28.6	29.8	28.2	29.27	0.76	2.67	4592594.0	133928329.9	2352
2015-02-15	29.0	29.3	28.0	28.51	0.44	1.57	4329131.0	124027792.7	2217
2015-02-12	26.6	29.0	26.6	28.07	1.24	4.62	5636198.0	158752318.4	2592
2015-02-11	27.9	27.9	26.7	26.83	-1.13	-4.04	2200036.0	60066151.2	1479
2015-02-10	28.4	28.8	27.7	27.96	0.42	1.53	9605909.0	271301190.4	4807
2015-02-09	27.0	27.7	26.7	27.54	0.67	2.49	3083877.0	83741214.8	1332
2015-02-08	26.7	27.2	26.7	26.87	0.34	1.28	2166974.0	58345140.4	905
2015-02-05	26.0	26.8	25.7	26.53	0.07	0.26	1052823.0	27882313.9	558
2015-02-04	26.7	27.0	26.3	26.46	-0.13	-0.49	836783.0	22243697.6	610
2015-02-03	27.3	27.5	26.3	26.59	-0.53	-1.95	3079150.0	83083191.0	1457
2015-02-02	26.5	27.3	26.0	27.12	0.71	2.69	1838490.0	49125214.9	949
2015-02-01	26.8	27.0	26.2	26.41	0.74	2.88	2206772.0	58880142.5	1054
2015-01-29	25.8	26.1	25.1	25.67	-0.17	-0.66	1282196.0	33016051.9	931
2015-01-28	26.0	26.5	25.7	25.84	0.18	0.7	2557443.0	66741580.5	1349
2015-01-27	24.3	26.0	24.25	25.66	1.8	7.54	3946799.0	98312891.45	1993
2015-01-26	23.8	24.1	23.65	23.86	0.45	1.92	1907955.0	45558537.9	972
2015-01-22	23.0	23.5	22.8	23.41	0.36	1.56	1167357.0	27100929.7	713
2015-01-21	23.6	23.8	23.0	23.05	-0.74	-3.11	1043672.0	24497162.0	702
2015-01-20	23.9	24.15	23.7	23.79	-0.09	-0.38	825317.0	19717565.4	610
2015-01-19	24.1	24.4	23.8	23.88	-0.18	-0.75	1648001.0	39560161.3	1118
2015-01-18	23.8	24.4	23.6	24.06	0.82	3.53	2341684.0	56199305.75	1383
2015-01-15	23.6	24.0	23.2	23.24	-0.32	-1.36	2193107.0	51884022.45	1265
2015-01-14	23.9	24.0	23.2	23.56	-0.18	-0.76	2631254.0	62374116.15	1313
2015-01-13	22.5	23.85	22.0	23.74	0.51	2.2	2320143.0	53998605.6	1555
2015-01-12	23.25	23.55	23.05	23.23	0.01	0.04	1579804.0	36835769.8	924
2015-01-11	23.0	23.5	22.9	23.22	0.13	0.56	1411118.0	32632023.8	971
2015-01-08	23.5	24.0	23.0	23.09	-0.04	-0.17	2546199.0	59983621.2	1546
2015-01-07	22.55	24.1	22.55	23.13	0.03	0.13	5278608.0	124368525.3	2906
2015-01-06	19.5	23.3	19.4	23.1	1.87	8.81	4656730.0	96062676.2	2315
2015-01-05	22.9	23.15	21.0	21.23	-2.06	-8.84	5114457.0	114831750.2	2337
2015-01-04	23.0	23.75	22.85	23.29	-0.07	-0.3	5741169.0	133420209.15	2478
2015-01-01	24.05	24.3	22.85	23.36	-0.64	-2.67	14828091.0	347941083.95	7150
2014-12-31	26.7	27.6	24.0	24.0	-2.65	-9.94	12472920.0	304602061.7	5020
2014-12-30	26.2	27.0	25.6	26.65	-1.19	-4.27	4624343.0	120562626.5	1876
2014-12-29	28.0	28.7	27.3	27.84	0.01	0.04	3250680.0	90896361.7	1821
2014-12-28	27.0	28.4	26.8	27.83	0.78	2.88	3379454.0	93641344.0	1997
2014-12-25	25.1	27.3	23.7	27.05	2.16	8.68	7026687.0	178363566.65	3380
2014-12-24	23.0	25.0	23.0	24.89	2.15	9.45	5782138.0	139351121.3	2551
2014-12-23	21.0	22.85	20.9	22.74	1.5	7.06	4870171.0	107484633.75	2367
2014-12-22	20.8	21.4	20.0	21.24	0.4	1.92	3980818.0	83182614.45	1890
2014-12-21	21.5	21.6	19.05	20.84	0.06	0.29	6160107.0	126451647.3	2738
2014-12-18	20.2	21.0	19.9	20.78	1.44	7.45	8571635.0	177175468.2	3493
2014-12-17	20.8	21.3	18.75	19.34	-1.46	-7.02	5554816.0	105552205.45	2178
2014-12-16	20.95	21.0	20.8	20.8	-2.27	-9.84	812374.0	16911948.75	312
2014-12-15	25.1	25.2	22.25	23.07	-1.63	-6.6	3288406.0	77193355.1	1621
2014-12-14	24.8	25.6	24.5	24.7	-1.68	-6.37	1553093.0	38866995.6	955
2014-12-11	25.4	26.7	24.7	26.38	-0.14	-0.53	2515128.0	63472730.45	1310
2014-12-10	27.0	27.2	25.3	26.52	-0.44	-1.63	917071.0	24049542.1	706
2014-12-09	26.5	27.2	26.0	26.96	-0.24	-0.88	1363527.0	36058120.2	848
2014-12-08	28.0	28.3	27.0	27.2	-0.65	-2.33	1174369.0	32546747.2	884
2014-12-07	27.8	28.3	27.6	27.85	0.25	0.91	872881.0	24400392.6	640
2014-12-04	27.3	28.1	27.3	27.6	0.68	2.53	1373537.0	38096061.4	969
2014-12-03	26.8	27.1	26.4	26.92	-0.08	-0.3	749851.0	20066681.7	582
2014-12-02	27.6	27.7	26.8	27.0	-0.28	-1.03	1681066.0	45771355.3	1028
2014-12-01	27.0	27.8	27.0	27.28	-0.18	-0.66	2287085.0	62446577.3	1321
2014-11-30	27.5	28.4	26.4	27.46	-1.86	-6.34	869975.0	23874030.9	771
2014-11-27	29.2	29.7	28.8	29.32	-0.17	-0.58	716349.0	20881759.0	625
2014-11-26	29.2	29.6	27.5	29.49	0.06	0.2	952353.0	27214165.1	837
2014-11-25	30.3	30.4	29.3	29.43	-1.07	-3.51	533959.0	15931625.9	420
2014-11-24	31.1	31.2	30.3	30.5	-0.66	-2.12	568656.0	17477766.4	427
2014-11-23	31.1	31.5	31.0	31.16	0.18	0.58	915826.0	28541735.2	666
2014-11-20	30.9	31.9	30.8	30.98	0.31	1.01	2152056.0	67282746.0	1632
2014-11-19	31.2	31.3	30.4	30.67	-0.36	-1.16	599463.0	18370576.5	545
2014-11-18	30.4	31.2	30.4	31.03	0.43	1.41	796406.0	24352951.9	469
2014-11-17	31.6	31.6	29.6	30.6	-0.98	-3.1	556646.0	16912754.2	526
2014-11-16	32.2	32.6	31.2	31.58	-0.31	-0.97	733939.0	23473909.2	727
2014-11-13	31.8	32.2	31.7	31.89	0.17	0.54	635850.0	20293512.2	468
2014-11-12	31.2	32.3	31.0	31.72	0.83	2.69	837439.0	26704373.0	602
2014-11-11	31.2	31.2	30.6	30.89	-0.41	-1.31	655055.0	20244074.2	382
2014-11-10	30.8	31.5	30.7	31.3	0.66	2.15	857890.0	26575874.8	521
2014-11-09	31.0	31.0	30.3	30.64	-0.17	-0.55	712760.0	21789614.5	453
2014-11-06	30.9	31.5	30.7	30.81	0.14	0.46	698718.0	21694545.7	535
2014-11-05	30.6	31.2	29.5	30.67	-0.22	-0.71	682114.0	20750077.4	570
2014-11-04	33.1	33.1	30.2	30.89	-2.3	-6.93	1196848.0	37786893.0	643
2014-11-03	33.0	33.3	32.8	33.19	0.11	0.33	345587.0	11418810.3	270
2014-11-02	33.2	33.5	32.9	33.08	0.02	0.06	370616.0	12256625.2	312
2014-10-30	33.0	33.3	32.4	33.06	-0.2	-0.6	393628.0	12935397.2	357
2014-10-29	33.5	33.8	33.1	33.26	-0.28	-0.83	390968.0	13018382.7	320
2014-10-28	33.6	33.7	33.2	33.54	-0.05	-0.15	434734.0	14540851.3	339
2014-10-27	34.2	34.4	33.3	33.59	-0.04	-0.12	979524.0	33160244.9	675
2014-10-26	33.2	34.0	33.2	33.63	0.47	1.42	855852.0	28820219.3	440
2014-10-23	32.6	33.3	32.2	33.16	0.15	0.45	882690.0	29052228.9	469
2014-10-22	33.0	33.8	32.9	33.01	0.28	0.86	2076944.0	68771053.1	951
2014-10-21	30.7	33.2	30.6	32.73	2.21	7.24	1724321.0	55893057.5	1102
2014-10-20	30.2	30.7	29.4	30.52	0.36	1.19	1622583.0	48912132.6	1066
2014-10-19	31.1	31.2	29.0	30.16	-0.24	-0.79	5444912.0	164203916.6	2821
2014-10-16	33.2	33.2	30.4	30.4	-3.28	-9.74	3040218.0	93587277.1	1538
2014-10-15	36.8	36.8	33.3	33.68	-3.26	-8.83	806223.0	28164962.2	721
2014-10-14	37.9	37.9	36.8	36.94	-0.77	-2.04	275323.0	10209816.9	209
2014-10-13	35.7	37.8	35.7	37.71	1.43	3.94	386974.0	14280172.0	298
2014-10-12	37.3	38.0	36.1	36.28	-2.29	-5.94	228521.0	8473086.5	237
2014-10-02	38.3	38.6	38.0	38.57	-0.09	-0.23	195791.0	7522564.9	157
2014-10-01	38.9	39.0	38.4	38.66	-0.27	-0.69	241205.0	9341195.4	185
2014-09-30	38.6	39.1	38.6	38.93	0.14	0.36	349269.0	13579290.5	202
2014-09-29	38.5	38.9	38.2	38.79	0.3	0.78	367128.0	14187308.6	215
2014-09-28	38.5	38.6	38.3	38.49	-0.2	-0.52	130129.0	5009537.4	144
2014-09-25	38.6	39.1	38.3	38.69	-0.23	-0.59	390949.0	15146145.3	282
2014-09-24	39.3	39.7	38.5	38.92	-1.01	-2.53	452588.0	17605988.2	372
2014-09-22	39.8	40.0	38.8	39.93	-0.01	-0.03	560968.0	22062792.2	391
2014-09-21	40.5	40.6	39.8	39.94	-0.65	-1.6	408992.0	16492834.8	278
2014-09-18	40.5	40.9	40.4	40.59	-0.19	-0.47	545973.0	22210487.4	327
2014-09-17	40.7	41.4	40.5	40.78	0.04	0.1	949839.0	38983721.8	596
2014-09-16	40.0	41.3	39.7	40.74	0.74	1.85	1379466.0	55672526.8	764
2014-09-15	39.3	40.1	39.3	40.0	0.25	0.63	961829.0	38141115.1	338
2014-09-14	39.9	40.2	39.5	39.75	-0.31	-0.77	735395.0	29330323.5	413
2014-09-11	40.0	40.4	39.6	40.06	0.31	0.78	1282293.0	51257667.7	850
2014-09-10	38.8	40.1	38.5	39.75	1.04	2.69	2298338.0	90227818.9	1300
2014-09-09	37.8	38.8	37.8	38.71	0.76	2.0	1246512.0	47927166.6	709
2014-09-08	37.8	38.1	37.7	37.95	0.19	0.5	605703.0	22998304.0	404
2014-09-07	37.9	38.1	37.6	37.76	-0.27	-0.71	628413.0	23747864.8	373
2014-09-04	38.1	38.2	37.9	38.03	-0.15	-0.39	562655.0	21391017.8	291
2014-09-03	38.0	38.2	37.9	38.18	0.17	0.45	321298.0	12228906.8	210
2014-09-02	38.1	38.2	37.9	38.01	-0.19	-0.5	299545.0	11395918.8	198
2014-09-01	38.4	38.4	38.1	38.2	-0.08	-0.21	225274.0	8613040.5	190
2014-08-31	38.2	38.3	38.1	38.28	-0.01	-0.03	241713.0	9229039.8	244
2014-08-28	38.7	38.7	38.1	38.29	-0.25	-0.65	390223.0	14949880.4	271
2014-08-27	38.2	38.9	38.2	38.54	0.45	1.18	738848.0	28465247.1	565
2014-08-26	37.7	38.2	37.5	38.09	0.39	1.03	573711.0	21731950.7	371
2014-08-25	37.9	38.0	36.8	37.7	-0.26	-0.68	476846.0	17906723.1	436
2014-08-24	38.0	38.2	37.7	37.96	0.14	0.37	714176.0	27073724.2	384
2014-08-21	37.9	38.3	37.8	37.82	-0.03	-0.08	378682.0	14382298.7	337
2014-08-20	37.9	38.2	37.8	37.85	0.05	0.13	459504.0	17473942.2	421
2014-08-19	37.8	37.9	37.6	37.8	0.03	0.08	262390.0	9904241.6	265
2014-08-18	38.0	38.1	37.6	37.77	-0.25	-0.66	651287.0	24615405.3	373
2014-08-17	38.2	38.3	37.9	38.02	-0.01	-0.03	432468.0	16476852.7	324
2014-08-14	38.4	38.6	38.0	38.03	-0.39	-1.02	477196.0	18262463.0	459
2014-08-13	38.4	38.7	38.2	38.42	-0.06	-0.16	473923.0	18217062.4	366
2014-08-12	38.4	38.6	38.1	38.48	-0.03	-0.08	480283.0	18400713.0	257
2014-08-11	38.8	38.8	38.4	38.51	-0.29	-0.75	271749.0	10481215.9	252
2014-08-10	39.0	39.2	38.6	38.8	-0.32	-0.82	451022.0	17533523.8	307
2014-08-07	39.2	39.4	39.0	39.12	-0.07	-0.18	327334.0	12824985.8	232
2014-08-06	39.4	39.6	39.1	39.19	-0.26	-0.66	300408.0	11835575.3	254
2014-08-05	39.2	39.9	38.8	39.45	0.25	0.64	994522.0	39211266.4	547
2014-08-04	38.5	39.5	38.3	39.2	0.55	1.42	723764.0	28198578.9	468
2014-08-03	38.2	38.7	37.9	38.65	0.13	0.34	409808.0	15736818.8	327
2014-07-24	37.8	38.8	37.8	38.52	0.88	2.34	625023.0	24057904.9	480
2014-07-23	37.6	38.0	37.5	37.64	0.09	0.24	498332.0	18821642.4	317
2014-07-22	37.8	38.1	37.5	37.55	-0.18	-0.48	407856.0	15418009.4	301
2014-07-21	37.4	38.3	37.4	37.73	-0.07	-0.19	221839.0	8396617.4	188
2014-07-20	38.2	38.3	37.4	37.8	-0.62	-1.61	355373.0	13421987.1	256
2014-07-17	38.9	38.9	38.2	38.42	-0.29	-0.75	177050.0	6794580.0	171
2014-07-16	38.3	38.9	38.1	38.71	0.42	1.1	330655.0	12675282.6	231
2014-07-15	38.4	38.4	38.2	38.29	0.0	0.0	205380.0	7701378.8	159
2014-07-14	38.0	38.5	38.0	38.29	0.12	0.31	383137.0	14634450.7	211
2014-07-13	38.5	38.6	38.0	38.17	-0.32	-0.83	308335.0	11805845.4	174
2014-07-10	38.3	38.5	38.1	38.49	0.19	0.5	201907.0	7763464.3	152
2014-07-09	38.8	38.8	38.1	38.3	-0.32	-0.83	310588.0	11965976.1	194
2014-07-08	38.6	38.9	38.5	38.62	-0.18	-0.46	210112.0	8124158.2	118
2014-07-07	38.9	38.9	38.5	38.8	0.11	0.28	260416.0	10096463.3	181
2014-07-06	38.8	39.2	38.6	38.69	-0.09	-0.23	373826.0	14562757.2	263
2014-07-03	38.7	39.3	38.6	38.78	0.25	0.65	759092.0	29511885.0	345
2014-07-02	38.1	38.7	38.1	38.53	0.24	0.63	858527.0	33051351.8	349
2014-07-01	37.5	38.6	37.5	38.29	0.79	2.11	527876.0	20112350.4	404
2014-06-30	37.3	37.7	37.3	37.5	-0.16	-0.42	195886.0	7333865.3	177
2014-06-29	38.1	38.1	37.0	37.66	-0.58	-1.52	388635.0	14605390.6	258
2014-06-26	38.0	38.3	37.7	38.24	0.19	0.5	461055.0	17547314.8	308
2014-06-25	38.0	38.2	37.5	38.05	0.03	0.08	343092.0	13036736.8	291
2014-06-24	38.1	38.2	37.3	38.02	0.0	0.0	661041.0	24951750.0	501
2014-06-23	38.5	38.5	37.2	38.02	-0.4	-1.04	1114234.0	42072338.2	616
2014-06-22	39.3	39.4	38.4	38.42	-0.55	-1.41	651752.0	25328780.4	576
2014-06-19	39.0	39.9	38.9	38.97	-0.06	-0.15	1370342.0	53951765.1	1119
2014-06-18	37.6	39.7	37.3	39.03	2.01	5.43	2459938.0	94751438.0	1624
2014-06-17	36.8	37.7	36.5	37.02	-0.69	-1.83	978198.0	36364358.6	701
2014-06-16	37.8	39.0	36.4	37.71	0.03	0.08	1962705.0	74502648.9	1186
2014-06-15	37.7	37.9	36.8	37.68	-0.3	-0.79	998959.0	37384784.0	676
2014-06-12	37.4	39.0	37.3	37.98	0.66	1.77	2060215.0	78794775.4	1278
2014-06-11	36.7	37.6	36.5	37.32	0.48	1.3	1292354.0	47619083.5	630
2014-06-10	37.0	37.2	36.7	36.84	-0.28	-0.75	1496756.0	55143799.9	760
2014-06-09	37.3	37.6	36.9	37.12	-0.08	-0.22	1049951.0	38956220.8	719
2014-06-08	36.3	37.6	35.8	37.2	0.98	2.71	3287401.0	120008462.5	1671
2014-06-05	35.3	36.5	35.1	36.22	0.96	2.72	4862953.0	174811326.6	2120
2014-06-04	34.0	35.5	33.9	35.26	1.1	3.22	3761338.0	130416137.7	1752
2014-06-03	33.2	34.5	33.1	34.16	0.96	2.89	5407453.0	183162032.4	2137
2014-06-02	33.1	33.4	33.0	33.2	0.43	1.31	3771868.0	125497449.9	1377
2014-06-01	32.9	32.9	32.7	32.77	-0.12	-0.36	607648.0	19909295.7	343
2014-05-29	33.0	33.0	32.7	32.89	-0.14	-0.42	1308838.0	42962180.0	668
2014-05-28	33.0	33.2	32.8	33.03	-0.03	-0.09	862024.0	28375661.3	454
2014-05-27	33.4	33.4	33.0	33.06	-0.41	-1.22	970131.0	32158498.8	587
2014-05-26	33.4	33.6	33.3	33.47	0.04	0.12	853057.0	28521265.3	517
2014-05-25	32.9	33.5	32.7	33.43	0.36	1.09	1157745.0	38483655.2	610
2014-05-22	33.0	33.3	32.8	33.07	0.03	0.09	803969.0	26535266.7	563
2014-05-21	32.8	33.2	32.6	33.04	0.17	0.52	758414.0	24863134.4	556
2014-05-20	33.2	33.4	32.7	32.87	-0.32	-0.96	964687.0	31776829.6	620
2014-05-19	33.3	33.3	32.4	33.19	0.0	0.0	1867859.0	61279994.4	1061
2014-05-18	33.4	33.5	33.1	33.19	-0.31	-0.93	1053556.0	35051605.0	575
2014-05-15	33.6	33.7	33.3	33.5	-0.17	-0.5	1026125.0	34358340.9	663
2014-05-14	34.0	34.0	33.4	33.67	-0.31	-0.91	1207447.0	40655100.2	882
2014-05-13	34.0	34.1	33.8	33.98	-0.11	-0.32	1509165.0	51285258.6	898
2014-05-12	34.0	34.3	33.8	34.09	0.01	0.03	2458934.0	83672756.5	1289
2014-05-11	33.8	34.6	33.6	34.08	0.38	1.13	8603029.0	293706142.1	4176
2014-05-08	33.5	33.9	33.3	33.7	0.26	0.78	2619573.0	87935331.7	1551
2014-05-07	33.0	33.7	32.9	33.44	0.26	0.78	1934600.0	64424210.8	1029
2014-05-06	33.1	33.3	33.0	33.18	0.03	0.09	880235.0	29155752.9	550
2014-05-05	33.2	33.3	33.0	33.15	-0.17	-0.51	863105.0	28599563.8	507
2014-05-04	33.4	33.5	33.1	33.32	0.01	0.03	2132624.0	70936789.2	1271
2014-05-01	33.8	34.9	33.1	33.31	0.93	2.87	9184618.0	310789379.7	5298
2014-04-30	33.3	33.3	32.1	32.38	-0.78	-2.35	1443768.0	47256402.2	973
2014-04-29	33.1	33.4	32.7	33.16	0.09	0.27	1044503.0	34555056.8	774
2014-04-28	33.4	33.5	32.7	33.07	-0.3	-0.9	1270836.0	42000934.2	648
2014-04-27	33.5	33.5	33.1	33.37	-0.21	-0.63	763692.0	25441905.8	451
2014-04-24	33.6	33.6	33.2	33.58	0.06	0.18	605674.0	20228754.6	421
2014-04-23	33.8	33.9	33.4	33.52	-0.19	-0.56	841695.0	28286505.3	488
2014-04-22	33.7	33.9	33.4	33.71	-0.09	-0.27	695598.0	23393515.5	477
2014-04-21	33.9	34.0	33.6	33.8	-0.01	-0.03	1398115.0	47250277.4	750
2014-04-20	33.4	34.4	33.3	33.81	0.52	1.56	3429807.0	116098304.4	1664
2014-04-17	33.5	34.0	33.2	33.29	-0.22	-0.66	2774685.0	93075955.5	1345
2014-04-16	33.4	33.8	33.4	33.51	-0.15	-0.45	1983814.0	66446397.3	865
2014-04-15	33.6	34.2	33.2	33.66	0.27	0.81	4465379.0	150623233.4	1950
2014-04-14	32.2	33.9	32.0	33.39	1.18	3.66	7748321.0	256238516.0	3522
2014-04-13	32.1	32.4	31.7	32.21	0.01	0.03	1879097.0	60217957.1	906
2014-04-10	32.4	32.6	31.9	32.2	-0.3	-0.92	2219775.0	71236348.5	1065
2014-04-09	32.7	33.3	31.8	32.5	-0.2	-0.61	4725469.0	154057383.0	2051
2014-04-08	32.5	33.0	31.8	32.7	0.6	1.87	6180352.0	200188536.3	2817
2014-04-07	31.2	32.2	30.4	32.1	0.8	2.56	6003516.0	186571501.6	3025
2014-04-06	30.0	31.6	29.7	31.3	2.2	7.56	11493833.0	350516620.6	5001
2014-04-03	27.7	29.6	27.6	29.1	1.4	5.05	4933337.0	140903553.2	1940
2014-04-02	27.7	27.8	27.6	27.7	-0.1	-0.36	811795.0	22507774.0	334
2014-04-01	27.5	27.8	27.4	27.8	-0.1	-0.36	1488675.0	41114184.6	443
2014-03-31	27.5	27.9	27.4	27.9	0.3	1.09	1059908.0	29234696.6	397
2014-03-30	27.6	27.7	27.5	27.6	0.1	0.36	715407.0	19739901.1	286
2014-03-27	27.8	27.8	27.5	27.5	-0.3	-1.08	1303235.0	36092227.6	477
2014-03-26	27.9	27.9	27.6	27.8	0.1	0.36	1466821.0	40704954.4	769
2014-03-25	27.5	27.8	27.4	27.7	0.1	0.36	753612.0	20791415.2	324
2014-03-24	27.5	27.6	27.3	27.6	0.1	0.36	570292.0	15656886.1	242
2014-03-23	27.3	27.6	27.3	27.5	0.2	0.73	1133895.0	31059189.3	471
2014-03-20	27.5	27.6	27.2	27.3	-0.3	-1.09	937362.0	25671297.2	527
2014-03-19	27.6	27.8	27.5	27.6	-0.2	-0.72	643375.0	17783513.7	311
2014-03-18	27.8	28.1	27.5	27.8	0.1	0.36	1893491.0	52523747.2	754
2014-03-17	27.7	27.9	27.6	27.7	0.0	0.0	826354.0	22917491.3	371
2014-03-16	27.8	27.8	27.5	27.7	-0.1	-0.36	731775.0	20243630.5	401
2014-03-13	27.8	28.2	27.6	27.8	0.1	0.36	2828959.0	78872981.2	1115
2014-03-12	28.0	28.0	27.6	27.7	-0.4	-1.42	976791.0	27106531.9	567
2014-03-11	28.1	28.2	27.8	28.1	0.0	0.0	1330833.0	37237894.1	652
2014-03-10	28.2	28.2	27.7	28.1	0.1	0.36	1530106.0	42865053.1	767
2014-03-09	27.4	28.1	27.4	28.0	0.6	2.19	2950939.0	82088857.7	1227
2014-03-06	27.1	27.4	26.9	27.4	0.4	1.48	1488521.0	40337961.6	689
2014-03-05	27.3	27.4	26.5	27.0	-0.3	-1.1	1685929.0	45542245.7	820
2014-03-04	27.0	27.4	27.0	27.3	0.3	1.11	1663198.0	45147095.2	930
2014-03-03	26.9	27.1	26.5	27.0	0.1	0.37	1775098.0	47609500.5	760
2014-03-02	27.2	27.3	26.8	26.9	-0.3	-1.1	1088122.0	29468972.7	602
2014-02-27	27.6	27.6	27.1	27.2	-0.3	-1.09	1482049.0	40486210.7	882
2014-02-26	27.4	27.7	27.3	27.5	0.1	0.36	1272968.0	35009931.3	570
2014-02-25	27.5	27.7	27.3	27.4	-0.2	-0.72	835913.0	22982997.0	575
2014-02-24	27.3	27.7	27.2	27.6	0.3	1.1	1562478.0	42866235.8	884
2014-02-23	27.4	27.7	27.3	27.3	-0.1	-0.36	1138144.0	31212724.9	760
2014-02-20	27.5	28.0	27.3	27.4	-0.1	-0.36	2657912.0	73251877.4	1208
2014-02-19	27.4	27.7	27.3	27.5	0.2	0.73	1115564.0	30628928.5	673
2014-02-18	27.7	27.7	27.3	27.3	-0.2	-0.73	789345.0	21714257.9	483
2014-02-17	27.7	28.0	27.4	27.5	-0.2	-0.72	1814926.0	50275810.1	1048
2014-02-16	27.8	27.9	27.4	27.7	0.0	0.0	1937172.0	53405938.8	1267
2014-02-13	28.0	28.1	27.6	27.7	-0.3	-1.07	2986067.0	83068164.2	2070
2014-02-12	28.6	29.1	26.4	28.0	-0.8	-2.78	15318021.0	421407522.3	8090
2014-02-11	32.2	33.4	28.8	28.8	-3.1	-9.72	14675487.0	449023163.1	9382
2014-02-10	31.7	32.0	31.3	31.9	-0.1	-0.31	1653952.0	52358513.9	1139
2014-02-09	30.6	32.7	30.6	32.0	1.6	5.26	3321304.0	105820222.9	2238
2014-02-06	29.5	30.4	29.5	30.4	0.9	3.05	1173271.0	35256818.4	646
2014-02-05	29.5	29.7	29.4	29.5	0.0	0.0	434074.0	12817827.4	300
2014-02-04	29.1	29.6	28.8	29.5	-0.1	-0.34	422687.0	12407802.9	289
2014-02-03	30.0	30.0	29.3	29.6	-0.2	-0.67	572486.0	16930254.6	397
2014-02-02	29.0	30.0	29.0	29.8	0.6	2.05	1430098.0	42310263.8	597
2014-01-30	29.0	29.2	28.8	29.2	0.2	0.69	572701.0	16609140.0	364
2014-01-29	28.6	29.3	28.6	29.0	0.5	1.75	1382600.0	40124236.2	624
2014-01-28	28.4	28.6	28.2	28.5	0.1	0.35	657494.0	18680829.5	313
2014-01-27	28.5	28.6	28.2	28.4	-0.2	-0.7	647447.0	18360951.7	399
2014-01-26	28.5	28.8	28.0	28.6	-0.3	-1.04	640611.0	18242502.2	438
2014-01-23	28.2	28.9	28.0	28.9	0.6	2.12	708452.0	20155696.0	451
2014-01-22	28.4	28.8	27.9	28.3	-0.2	-0.7	978563.0	27684525.1	538
2014-01-21	28.2	28.5	27.9	28.5	0.2	0.71	641719.0	18095114.8	439
2014-01-20	28.0	28.4	27.7	28.3	0.3	1.07	1477988.0	41420649.1	751
2014-01-19	26.9	28.1	26.8	28.0	0.9	3.32	1913504.0	52620676.8	880
2014-01-16	27.0	27.3	26.8	27.1	0.1	0.37	1062099.0	28695536.6	459
2014-01-15	26.9	27.1	26.7	27.0	0.2	0.75	1225905.0	33041551.5	460
2014-01-14	26.9	27.0	26.8	26.8	-0.2	-0.74	552070.0	14854769.4	253
2014-01-13	27.0	27.1	26.8	27.0	0.0	0.0	708075.0	19112211.1	337
2014-01-12	27.0	27.1	26.8	27.0	0.0	0.0	537694.0	14458986.0	335
2014-01-09	27.4	27.4	26.8	27.0	-0.3	-1.1	1087773.0	29486262.7	511
2014-01-08	27.4	27.5	27.1	27.3	0.0	0.0	882042.0	24105122.2	509
2014-01-07	27.3	27.6	27.1	27.3	-0.1	-0.36	1108872.0	30353638.1	510
2014-01-06	27.4	27.5	27.0	27.4	0.1	0.37	875410.0	23843072.6	415
2014-01-05	27.3	27.6	27.2	27.3	0.1	0.37	1183952.0	32389666.0	590
2014-01-02	27.2	27.8	27.0	27.2	0.0	0.0	1376860.0	37597066.5	749
2014-01-01	27.2	27.6	26.9	27.2	0.1	0.37	2070385.0	56335876.5	970
2013-12-31	26.6	27.2	26.4	27.1	0.6	2.26	2066735.0	55446019.6	750
2013-12-30	26.4	26.7	26.3	26.5	0.1	0.38	1590369.0	42083166.6	637
2013-12-29	26.7	27.0	26.2	26.4	-0.2	-0.75	1657779.0	43908636.5	833
2013-12-26	26.4	26.9	26.2	26.6	0.2	0.76	1936867.0	51415527.4	836
2013-12-25	25.9	26.7	25.8	26.4	0.4	1.54	2159051.0	56592765.2	954
2013-12-24	25.9	26.0	25.6	26.0	0.0	0.0	550086.0	14234391.8	291
2013-12-23	25.8	26.1	25.7	26.0	0.2	0.78	926633.0	23969820.5	430
2013-12-22	25.8	26.0	25.7	25.8	0.0	0.0	618986.0	15957393.6	347
2013-12-19	26.0	26.0	25.7	25.8	-0.1	-0.39	760180.0	19600461.6	423
2013-12-18	26.0	26.1	25.7	25.9	-0.1	-0.38	1220405.0	31631938.0	553
2013-12-17	25.6	26.1	25.6	26.0	0.2	0.78	747675.0	19301906.9	456
2013-12-16	25.8	25.9	25.3	25.8	-0.1	-0.39	791314.0	20350750.7	484
2013-12-15	26.1	26.3	25.8	25.9	-0.2	-0.77	1110237.0	28904968.5	685
2013-12-12	25.9	26.1	25.8	26.1	0.0	0.0	779759.0	20259986.3	604
2013-12-11	25.8	26.6	25.8	26.1	0.1	0.38	3286767.0	86060397.1	1546
2013-12-10	25.5	26.4	25.3	26.0	0.5	1.96	4016268.0	104161721.5	1904
2013-12-09	26.0	26.1	25.3	25.5	-0.2	-0.78	5510713.0	141363920.6	2821
2013-12-08	24.1	26.3	24.1	25.7	1.7	7.08	3344682.0	83069650.15	1517
2013-12-05	23.7	24.15	23.55	24.0	0.2	0.84	1364691.0	32692608.55	629
2013-12-04	23.8	24.05	23.55	23.8	-0.1	-0.42	1012533.0	24087055.35	496
2013-12-03	24.15	24.2	23.8	23.9	-0.3	-1.24	820843.0	19718003.95	452
2013-12-02	24.0	24.2	23.9	24.2	0.1	0.41	670868.0	16110862.35	445
2013-12-01	24.35	24.45	24.05	24.1	-0.2	-0.82	901897.0	21854728.1	523
2013-11-28	24.05	24.45	24.05	24.3	0.2	0.83	1276969.0	30987825.05	683
2013-11-27	24.45	24.5	24.05	24.1	-0.5	-2.03	1591774.0	38563965.55	823
2013-11-26	24.75	24.8	24.4	24.6	-0.15	-0.61	952391.0	23419727.4	476
2013-11-25	24.8	24.85	24.65	24.75	-0.1	-0.4	600307.0	14856452.05	414
2013-11-24	25.0	25.1	24.8	24.85	-0.1	-0.4	796592.0	19807550.15	612
2013-11-21	24.8	25.2	24.6	24.95	0.1	0.4	2031221.0	50434624.6	1056
2013-11-20	24.9	25.0	24.5	24.85	-0.15	-0.6	3451443.0	85308913.9	1500
2013-11-19	24.6	25.2	24.25	25.0	0.35	1.42	1794662.0	44231009.4	736
2013-11-18	23.95	24.65	23.9	24.65	0.7	2.92	5047431.0	122600944.05	1135
2013-11-17	23.75	24.0	23.75	23.95	0.15	0.63	1516884.0	36195927.0	511
2013-11-14	23.95	24.0	23.65	23.8	-0.1	-0.42	2304220.0	54926507.45	867
2013-11-13	23.5	23.95	23.3	23.9	0.35	1.49	2185402.0	51525878.7	663
2013-11-12	23.7	23.8	23.5	23.55	-0.2	-0.84	1548553.0	36568284.15	687
2013-11-11	23.45	23.8	23.35	23.75	0.25	1.06	1754629.0	41428960.05	806
2013-11-10	23.3	23.7	23.1	23.5	0.2	0.86	3870710.0	90542188.25	1261
2013-11-07	23.05	23.4	22.95	23.3	0.2	0.87	2770501.0	64037391.7	991
2013-11-06	23.15	23.5	23.05	23.1	-0.05	-0.22	2716341.0	63178899.05	1244
2013-11-05	22.7	23.4	22.65	23.15	0.45	1.98	5067811.0	116920575.65	1921
2013-11-04	22.5	22.95	22.3	22.7	0.1	0.44	2681031.0	60603000.0	1220
2013-11-03	22.0	22.8	21.9	22.6	0.7	3.2	4438646.0	99428097.75	1881
2013-10-31	21.2	22.0	21.2	21.9	0.75	3.55	5005915.0	108533607.25	1717
2013-10-30	21.15	21.2	21.05	21.15	0.0	0.0	982135.0	20747718.2	347
2013-10-29	21.0	21.25	21.0	21.15	0.1	0.48	844545.0	17812776.5	337
2013-10-28	21.2	21.2	20.9	21.05	-0.15	-0.71	1273973.0	26803616.5	591
2013-10-27	21.15	21.3	21.05	21.2	0.05	0.24	1155895.0	24445040.65	451
2013-10-24	21.1	21.35	21.0	21.15	0.1	0.48	1324896.0	28027029.8	529
2013-10-23	20.0	21.1	19.55	21.05	-0.05	-0.24	3443392.0	71230446.0	1322
2013-10-22	21.25	21.35	21.0	21.1	-0.25	-1.17	1695932.0	35962012.55	647
2013-10-21	21.5	21.5	21.2	21.35	-0.15	-0.7	1798780.0	38315297.1	715
2013-10-20	21.5	21.65	21.4	21.5	0.35	1.65	1207443.0	25987468.45	567
2013-10-10	21.2	21.55	21.1	21.15	0.05	0.24	2335818.0	49756229.6	1085
2013-10-09	21.2	21.7	21.0	21.1	-0.1	-0.47	3526457.0	75389468.6	1507
2013-10-08	21.0	22.05	20.85	21.2	0.2	0.95	4334296.0	93187807.35	1993
2013-10-07	21.05	21.3	20.75	21.0	-0.2	-0.94	1574565.0	33145967.8	756
2013-10-06	21.3	21.4	20.6	21.2	-0.15	-0.7	2340528.0	49235702.8	1061
2013-10-03	21.5	21.7	21.1	21.35	-0.15	-0.7	2116994.0	45410839.15	884
2013-10-02	21.35	21.8	21.35	21.5	0.15	0.7	4218015.0	91027525.6	1531
2013-10-01	21.15	21.4	21.15	21.35	0.15	0.71	1941069.0	41358090.6	680
2013-09-30	21.25	21.5	21.15	21.2	-0.2	-0.93	2295524.0	48861714.35	771
2013-09-29	21.6	21.65	21.2	21.4	-0.15	-0.7	2716089.0	58017117.35	927
2013-09-26	21.6	21.85	21.4	21.55	0.05	0.23	3226031.0	69654881.25	1272
2013-09-25	21.4	21.55	21.25	21.5	0.15	0.7	2627890.0	56263125.4	993
2013-09-24	21.2	21.35	21.1	21.35	0.2	0.95	1472168.0	31216158.0	723
2013-09-19	21.35	21.5	21.1	21.15	-0.1	-0.47	2998417.0	63696157.95	1004
2013-09-18	21.2	21.75	21.05	21.25	0.05	0.24	5709347.0	122009898.05	2050
2013-09-17	21.1	21.2	20.95	21.2	0.15	0.71	2593844.0	54702667.15	1088
2013-09-16	21.05	21.15	20.85	21.05	-0.1	-0.47	2759401.0	57912297.25	1197
2013-09-15	21.15	21.35	20.9	21.15	0.15	0.71	3171113.0	66936331.2	1710
2013-09-12	20.8	21.9	20.75	21.0	0.25	1.2	12654918.0	268068354.85	4722
2013-09-11	19.4	20.95	19.05	20.75	1.45	7.51	9505390.0	192295698.25	2685
2013-09-10	19.0	19.4	18.65	19.3	1.05	5.75	5239686.0	99659747.05	1627
2013-09-09	18.0	18.35	17.75	18.25	0.35	1.96	2122719.0	38441910.55	837
2013-09-08	17.9	18.05	17.75	17.9	0.35	1.99	2039658.0	36576830.15	718
2013-09-05	17.75	18.2	17.3	17.55	-0.45	-2.5	3440989.0	60856350.2	1341
2013-09-04	18.8	18.8	17.9	18.0	-1.0	-5.26	2202064.0	40738776.25	774
2013-09-03	19.25	19.55	18.65	19.0	-0.25	-1.3	3666981.0	70162228.15	1178
2013-09-02	19.4	19.5	19.0	19.25	-0.15	-0.77	1973784.0	37948602.1	852
2013-09-01	18.95	19.45	18.9	19.4	0.65	3.47	2628967.0	50389522.9	822
2013-08-29	19.05	19.2	18.55	18.75	-0.05	-0.27	1702536.0	32194195.55	760
2013-08-28	18.2	19.15	18.0	18.8	0.2	1.08	3476636.0	65407859.35	1253
2013-08-27	19.5	19.75	18.55	18.6	-1.4	-7.0	3287269.0	62575062.1	1289
2013-08-26	20.1	20.3	19.6	20.0	-0.2	-0.99	2572748.0	51468627.55	839
2013-08-25	20.45	20.5	20.0	20.2	-0.2	-0.98	2111516.0	42748369.6	985
2013-08-22	19.85	20.65	19.85	20.4	0.55	2.77	6291433.0	127627539.45	2530
2013-08-21	19.75	20.0	19.65	19.85	0.05	0.25	2828879.0	56116956.9	992
2013-08-20	19.85	20.0	19.6	19.8	-0.05	-0.25	1875228.0	37187358.5	885
2013-08-19	19.65	19.9	19.4	19.85	0.1	0.51	3057844.0	60276703.35	1080
2013-08-18	20.1	20.15	19.65	19.75	-0.3	-1.5	2622470.0	52046625.05	1104
2013-08-15	19.75	20.3	19.7	20.05	0.4	2.04	4323451.0	86493753.35	1996
2013-08-14	19.0	19.85	18.85	19.65	0.65	3.42	6684540.0	130191935.3	2599
2013-08-13	18.4	19.2	18.4	19.0	0.8	4.4	5726178.0	108250138.55	1673
2013-08-05	17.9	18.35	17.85	18.2	0.3	1.68	2449010.0	44374396.5	817
2013-08-04	17.7	18.0	17.65	17.9	0.2	1.13	2420073.0	43287268.9	652
2013-08-01	17.7	17.8	17.5	17.7	0.0	0.0	2952328.0	52110959.95	918
2013-07-31	17.7	18.0	17.55	17.7	-0.15	-0.84	2563742.0	45488454.55	960
2013-07-30	17.5	17.85	17.35	17.85	0.3	1.71	3254209.0	57170901.0	1236
2013-07-29	17.7	17.75	17.05	17.55	-0.45	-2.5	7399960.0	128968746.9	2875
2013-07-28	19.0	19.1	17.25	18.0	-0.75	-4.0	20643241.0	369088949.5	7130
2013-07-25	17.4	19.05	17.35	18.75	1.35	7.76	21714954.0	399938523.5	6019
2013-07-24	17.3	17.45	17.0	17.4	0.15	0.87	4564590.0	78601484.95	1322
2013-07-23	17.0	17.35	16.95	17.25	0.5	2.99	7312287.0	125103522.95	1975
2013-07-22	16.7	16.85	16.6	16.75	0.15	0.9	1665694.0	27847157.9	553
2013-07-21	16.2	16.65	16.1	16.6	0.4	2.47	1922265.0	31601431.85	724
2013-07-18	16.1	16.25	15.9	16.2	0.1	0.62	1643005.0	26400652.95	583
2013-07-17	16.05	16.2	15.95	16.1	0.2	1.26	2715025.0	43692824.95	1002
2013-07-16	15.95	16.0	15.85	15.9	-0.05	-0.31	856437.0	13639198.9	289
2013-07-15	15.85	16.1	15.8	15.95	0.1	0.63	1460049.0	23258914.45	577
2013-07-14	15.6	15.95	15.6	15.85	0.2	1.28	1889332.0	29831365.25	558
2013-07-11	15.65	15.65	15.55	15.65	0.0	0.0	376631.0	5876212.25	220
2013-07-10	15.65	15.7	15.6	15.65	-0.05	-0.32	744515.0	11658863.4	244
2013-07-09	15.55	15.75	15.55	15.7	0.15	0.96	2071671.0	32385571.95	640
2013-07-08	15.65	15.65	15.45	15.55	-0.1	-0.64	1568867.0	24465370.0	508
2013-07-07	15.75	15.75	15.6	15.65	0.0	0.0	1059989.0	16621314.85	377
2013-07-04	15.6	15.75	15.6	15.65	0.05	0.32	844918.0	13245978.1	369
2013-07-03	15.7	15.75	15.6	15.6	-0.15	-0.95	854569.0	13406825.2	346
2013-07-02	15.6	15.85	15.6	15.75	0.15	0.96	1619716.0	25457316.5	591
2013-07-01	15.4	15.65	15.4	15.6	0.15	0.97	1970238.0	30585829.2	664
2013-06-30	15.5	15.65	15.35	15.45	-0.15	-0.96	1541350.0	23874057.4	583
2013-06-26	15.8	15.85	15.55	15.6	-0.15	-0.95	1169628.0	18328656.0	532
2013-06-25	15.85	15.85	15.75	15.75	-0.1	-0.63	969486.0	15320292.35	450
2013-06-24	15.9	15.9	15.75	15.85	-0.1	-0.63	1992204.0	31517886.25	701
2013-06-23	16.1	16.15	15.95	15.95	-0.15	-0.93	1955855.0	31399022.95	796
2013-06-22	15.55	16.1	15.5	16.1	0.3	1.9	2921847.0	46132548.65	957
2013-06-19	15.65	15.85	15.5	15.8	0.15	0.96	4291624.0	67113934.35	1024
2013-06-18	15.6	15.75	15.6	15.65	0.05	0.32	2572378.0	40296536.75	822
2013-06-17	15.4	15.75	15.4	15.6	0.25	1.63	4459776.0	69478215.3	1314
2013-06-16	15.25	15.6	15.05	15.35	0.1	0.66	4817019.0	73774990.85	1535
2013-06-15	16.75	16.75	15.25	15.25	-1.65	-9.76	5026738.0	80698424.5	1914
2013-06-12	16.85	17.05	16.75	16.9	0.1	0.6	2032328.0	34421281.55	838
2013-06-11	17.0	17.05	16.75	16.8	-0.15	-0.88	3072943.0	51750098.65	1065
2013-06-10	16.75	17.2	16.7	16.95	0.15	0.89	5663978.0	95849826.8	1843
2013-06-09	16.75	16.8	16.65	16.8	0.0	0.0	1521081.0	25420448.35	734
2013-06-08	16.85	17.0	16.7	16.8	0.0	0.0	3193260.0	53707600.45	1279
2013-06-05	16.95	16.95	16.75	16.8	-0.2	-1.18	3200361.0	53927764.95	1410
2013-06-04	17.8	17.8	16.9	17.0	-0.8	-4.49	10937072.0	189477417.3	4451
2013-06-03	17.2	17.85	16.95	17.8	0.65	3.79	13583030.0	236483994.75	4095
2013-06-02	16.8	17.2	16.75	17.15	0.35	2.08	4425134.0	75030885.0	1393
2013-06-01	16.65	16.8	16.6	16.8	0.05	0.3	2422848.0	40512984.15	775
2013-05-29	16.95	16.95	16.7	16.75	-0.2	-1.18	3101145.0	52263472.65	1136
2013-05-28	16.8	17.05	16.8	16.95	0.05	0.3	4195316.0	71127174.7	1253
2013-05-27	17.1	17.2	16.85	16.9	-0.15	-0.88	6665703.0	113458051.75	2056
2013-05-26	16.95	17.4	16.9	17.05	0.1	0.59	13440816.0	230667865.45	4223
2013-05-25	16.8	17.1	16.7	16.95	0.05	0.3	3087073.0	52292017.25	1058
2013-05-22	16.75	17.0	16.65	16.9	0.15	0.9	3769518.0	63408414.8	1219
2013-05-21	16.8	17.0	16.7	16.75	-0.1	-0.59	3720689.0	62677219.5	1319
2013-05-20	16.75	17.25	16.7	16.85	0.15	0.9	10863755.0	184792126.75	2918
2013-05-19	16.65	16.8	16.55	16.7	0.2	1.21	3344949.0	55800368.7	971
2013-05-18	16.4	16.55	16.35	16.5	0.15	0.92	2095102.0	34465947.2	712
2013-05-15	16.35	16.55	16.1	16.35	0.0	0.0	2931112.0	47802247.35	1018
2013-05-14	16.4	16.75	16.15	16.35	-0.2	-1.21	4130028.0	68148008.6	1058
2013-05-13	16.3	16.6	16.0	16.55	0.05	0.3	2453835.0	40033638.3	807
2013-05-12	16.5	16.55	16.4	16.5	0.0	0.0	1228797.0	20247552.75	474
2013-05-11	16.55	16.6	16.5	16.5	-0.1	-0.6	876650.0	14507376.55	367
2013-05-08	16.6	16.65	16.5	16.6	0.05	0.3	788815.0	13070012.8	356
2013-05-07	16.5	16.6	16.35	16.55	-0.05	-0.3	1637735.0	27026427.35	513
2013-05-06	16.7	16.8	16.5	16.6	-0.1	-0.6	1910779.0	31685990.45	645
2013-05-05	16.5	16.85	16.45	16.7	0.2	1.21	3784689.0	63258759.55	979
2013-05-04	16.65	16.7	16.45	16.5	-0.1	-0.6	1552947.0	25753479.5	524
2013-05-01	16.6	16.65	16.5	16.6	0.0	0.0	822497.0	13620752.55	396
2013-04-30	16.8	16.85	16.55	16.6	-0.2	-1.19	1733899.0	28879057.35	582
2013-04-29	16.55	16.9	16.5	16.8	0.25	1.51	4142890.0	68969013.4	1161
2013-04-28	16.55	16.6	16.45	16.55	-0.05	-0.3	1122365.0	18539924.25	351
2013-04-27	16.55	16.65	16.5	16.6	0.05	0.3	1331819.0	22104413.1	534
2013-04-24	16.65	16.85	16.4	16.55	-0.1	-0.6	2437596.0	40523517.0	873
2013-04-23	16.7	16.8	16.45	16.65	-0.1	-0.6	2717176.0	45138305.75	909
2013-04-22	16.85	17.05	16.75	16.75	-0.15	-0.89	3791082.0	64008480.85	1406
2013-04-21	16.9	16.95	16.7	16.9	-0.05	-0.29	3180265.0	53537061.85	1345
2013-04-20	16.3	17.0	16.3	16.95	0.6	3.67	5854865.0	98101251.55	1718
2013-04-17	16.45	16.6	16.0	16.35	-0.3	-1.8	1679067.0	27559272.05	612
2013-04-16	16.5	16.7	16.35	16.65	0.05	0.3	4404388.0	72848961.8	991
2013-04-15	16.45	16.75	16.35	16.6	0.1	0.61	4539832.0	75162590.5	1159
2013-04-14	16.35	16.5	16.3	16.5	0.1	0.61	1788657.0	29296863.8	590
2013-04-13	16.6	16.8	16.4	16.4	-0.15	-0.91	3698449.0	61223770.35	1185
2013-04-10	16.15	16.8	16.15	16.55	0.45	2.8	5570940.0	91687437.05	1576
2013-04-09	15.65	16.3	15.65	16.1	0.5	3.21	4598997.0	73849462.75	1381
2013-04-08	15.65	15.8	15.5	15.6	-0.35	-2.19	1670002.0	26114343.4	839
2013-04-07	15.8	16.0	15.8	15.95	0.0	0.0	1135416.0	18014577.85	501
2013-04-06	15.9	15.95	15.8	15.95	0.05	0.31	964133.0	15260536.65	438
2013-04-03	15.85	15.95	15.8	15.9	0.05	0.32	935606.0	14837334.9	439
2013-04-02	15.8	15.9	15.75	15.85	0.0	0.0	616625.0	9766030.1	280
2013-04-01	16.0	16.0	15.8	15.85	-0.25	-1.55	1355354.0	21517516.85	654
2013-03-31	15.95	16.1	15.9	16.1	0.1	0.63	1882728.0	30112926.7	672
2013-03-30	16.2	16.2	15.9	16.0	-0.15	-0.93	1753742.0	28112560.15	799
2013-03-27	16.1	16.3	16.0	16.15	0.05	0.31	1683020.0	27207116.95	784
2013-03-26	16.1	16.15	16.0	16.1	0.0	0.0	1223440.0	19653669.95	538
2013-03-25	16.1	16.2	16.05	16.1	0.05	0.31	921722.0	14836495.8	420
2013-03-24	16.0	16.15	16.0	16.05	0.0	0.0	873112.0	14050305.45	451
2013-03-23	16.15	16.15	16.05	16.05	-0.05	-0.31	728010.0	11698661.2	431
2013-03-20	16.25	16.25	16.0	16.1	-0.15	-0.92	1014046.0	16355025.5	618
2013-03-19	16.4	16.45	16.2	16.25	-0.15	-0.91	1158732.0	18917465.45	623
2013-03-18	16.3	16.6	16.15	16.4	0.1	0.61	2706970.0	44423011.1	1259
2013-03-17	16.15	16.4	16.0	16.3	0.15	0.93	1767815.0	28497287.55	700
2013-03-16	16.05	16.2	16.0	16.15	0.05	0.31	724869.0	11664590.7	354
2013-03-13	16.05	16.15	16.0	16.1	0.1	0.63	575684.0	9256567.55	267
2013-03-12	16.4	16.4	16.0	16.0	-0.4	-2.44	639558.0	10340675.9	372
2013-03-11	16.35	16.55	16.35	16.4	0.1	0.61	843566.0	13876681.3	428
2013-03-10	16.4	16.55	16.3	16.3	-0.15	-0.91	606843.0	9974631.8	294
2013-03-09	16.45	16.6	16.4	16.45	0.05	0.3	694050.0	11465383.05	321
2013-03-06	16.15	16.4	16.1	16.4	0.2	1.23	624377.0	10125476.6	318
2013-03-05	16.0	16.25	16.0	16.2	0.15	0.93	368639.0	5939419.85	196
2013-03-04	16.15	16.15	16.0	16.05	-0.15	-0.93	496696.0	7975967.1	248
2013-03-03	16.35	16.5	16.1	16.2	-0.25	-1.52	554157.0	9051604.5	288
2013-03-02	16.4	16.5	16.3	16.45	0.1	0.61	501388.0	8221093.15	330
2013-02-27	16.2	16.7	16.2	16.35	0.05	0.31	649486.0	10681233.25	389
2013-02-26	16.45	16.5	16.25	16.3	-0.35	-2.1	530643.0	8675391.65	343
2013-02-25	16.55	16.75	16.5	16.65	0.05	0.3	1119051.0	18573534.75	509
2013-02-24	16.55	16.6	16.5	16.6	0.1	0.61	1216935.0	20118053.55	375
2013-02-23	16.75	16.95	16.4	16.5	-0.3	-1.79	1846827.0	30619956.1	869
2013-02-20	16.15	16.8	15.9	16.8	0.6	3.7	3807865.0	61615134.1	1122
2013-02-19	16.45	16.45	16.0	16.2	-0.2	-1.22	1563446.0	25383768.8	762
2013-02-18	16.05	16.8	16.05	16.4	0.6	3.8	4966214.0	81654355.3	2550
2013-02-17	15.9	15.95	15.75	15.8	-0.1	-0.63	778052.0	12330681.6	347
2013-02-16	15.95	15.95	15.75	15.9	0.0	0.0	714776.0	11311600.45	407
2013-02-13	16.0	16.0	15.85	15.9	-0.1	-0.63	655782.0	10444427.2	321
2013-02-12	15.9	16.0	15.9	16.0	0.05	0.31	488220.0	7787119.0	280
2013-02-11	15.9	16.1	15.9	15.95	0.05	0.31	965853.0	15431105.5	478
2013-02-10	16.0	16.05	15.9	15.9	-0.1	-0.63	618602.0	9876948.25	375
2013-02-09	16.0	16.1	15.9	16.0	-0.05	-0.31	711021.0	11376328.05	377
2013-02-06	16.4	16.5	16.0	16.05	-0.25	-1.53	1081357.0	17443201.35	547
2013-02-05	16.6	16.6	16.0	16.3	-0.4	-2.4	2229924.0	36366123.15	779
2013-02-04	16.85	16.9	16.6	16.7	-0.15	-0.89	1027982.0	17199933.15	419
2013-02-03	16.8	16.85	16.55	16.85	0.05	0.3	775070.0	12916962.9	341
2013-02-02	16.8	16.9	16.6	16.8	0.05	0.3	940652.0	15774487.7	412
2013-01-30	16.6	16.8	16.55	16.75	0.2	1.21	1307000.0	21746565.25	456
2013-01-29	16.25	16.65	16.15	16.55	0.25	1.53	1122553.0	18457371.8	549
2013-01-28	16.4	16.45	16.3	16.3	-0.1	-0.61	625546.0	10229037.0	274
2013-01-27	16.3	16.45	16.3	16.4	0.05	0.31	587419.0	9609109.35	324
2013-01-26	16.5	16.55	16.2	16.35	-0.2	-1.21	886451.0	14512763.05	384
2013-01-23	16.45	16.6	16.4	16.55	0.05	0.3	898402.0	14804230.65	361
2013-01-22	16.6	16.6	16.35	16.5	-0.15	-0.9	839415.0	13840657.75	335
2013-01-21	16.85	16.85	16.45	16.65	-0.25	-1.48	1004315.0	16648536.4	529
2013-01-20	16.9	16.95	16.75	16.9	-0.1	-0.59	1364315.0	22943980.9	434
2013-01-19	16.95	17.1	16.8	17.0	0.0	0.0	1275559.0	21584934.35	516
2013-01-16	17.05	17.05	16.75	17.0	-0.05	-0.29	1504076.0	25426151.2	633
2013-01-15	17.25	17.3	17.0	17.05	-0.35	-2.01	1610801.0	27520239.95	666
2013-01-14	17.35	17.45	17.25	17.4	-0.05	-0.29	1394679.0	24197650.85	659
2013-01-13	17.4	17.6	17.25	17.45	0.0	0.0	2483024.0	43312879.35	1021
2013-01-12	17.3	17.55	17.15	17.45	0.15	0.87	3164056.0	54881673.7	1306
2013-01-09	17.1	17.3	17.05	17.3	0.1	0.58	1358773.0	23263633.05	473
2013-01-08	17.1	17.25	16.9	17.2	0.0	0.0	1923891.0	32831882.15	744
2013-01-07	17.2	17.3	17.05	17.2	0.0	0.0	1495098.0	25595680.2	744
2013-01-06	17.0	17.25	16.85	17.2	0.2	1.18	2584790.0	44073114.05	1067
2013-01-05	17.0	17.15	16.85	17.0	0.05	0.29	3267233.0	55477687.1	1297
2013-01-02	17.0	17.5	16.45	16.95	-0.05	-0.29	10095518.0	171524673.6	2612
2013-01-01	16.5	17.2	16.45	17.0	0.5	3.03	3613267.0	60607516.7	1435
2012-12-31	16.45	16.55	16.1	16.5	0.0	0.0	1755590.0	28670407.85	740
2012-12-30	17.0	17.0	16.35	16.5	-0.45	-2.65	2115492.0	35090263.25	929
2012-12-29	16.3	16.95	16.3	16.95	0.6	3.67	3106770.0	51705521.3	1212
2012-12-26	16.1	16.35	16.0	16.35	0.3	1.87	2198747.0	35498319.7	945
2012-12-25	15.9	16.2	15.75	16.05	0.15	0.94	2836515.0	45348937.05	1176
2012-12-24	15.55	15.95	15.35	15.9	0.4	2.58	2035605.0	31681630.1	811
2012-12-23	15.5	15.6	15.4	15.5	0.0	0.0	919375.0	14257165.55	437
2012-12-22	15.55	15.55	15.25	15.5	0.0	0.0	1092655.0	16884729.7	547
2012-12-19	15.6	15.6	15.4	15.5	-0.05	-0.32	684124.0	10630037.25	397
2012-12-18	15.55	15.65	15.55	15.55	-0.05	-0.32	359700.0	5614766.9	257
2012-12-17	15.65	15.7	15.55	15.6	-0.1	-0.64	952450.0	14849472.2	675
2012-12-16	15.7	15.8	15.6	15.7	0.0	0.0	768494.0	12088380.5	409
2012-12-15	15.6	15.8	15.6	15.7	0.05	0.32	520901.0	8189693.25	331
2012-12-12	15.7	15.7	15.55	15.65	-0.05	-0.32	760745.0	11874772.35	427
2012-12-11	15.5	15.7	15.5	15.7	0.1	0.64	541339.0	8448819.85	310
2012-12-10	15.7	15.7	15.55	15.6	-0.2	-1.27	365853.0	5717422.4	281
2012-12-09	15.9	15.9	15.7	15.8	-0.1	-0.63	540649.0	8551991.4	367
2012-12-08	16.0	16.1	15.85	15.9	-0.05	-0.31	1066813.0	16993791.15	447
2012-12-05	15.8	16.15	15.7	15.95	0.15	0.95	1781370.0	28417264.65	707
2012-12-04	15.7	15.85	15.65	15.8	0.05	0.32	435555.0	6860233.85	313
2012-12-03	15.7	15.9	15.7	15.75	-0.15	-0.94	639380.0	10107658.65	360
2012-12-02	15.8	15.95	15.6	15.9	0.05	0.32	1237142.0	19480593.6	553
2012-12-01	15.75	15.95	15.55	15.85	0.3	1.93	1271538.0	19978003.0	575
2012-11-28	15.4	15.75	15.4	15.55	0.3	1.97	1243069.0	19314066.05	586
2012-11-27	15.55	15.55	15.2	15.25	-0.35	-2.24	1055834.0	16241114.7	539
2012-11-26	15.35	15.65	15.15	15.6	0.15	0.97	1810963.0	27874634.15	947
2012-11-25	16.3	16.3	15.2	15.45	-0.9	-5.5	2992909.0	46906773.65	1332
2012-11-24	16.9	17.0	16.35	16.35	-0.75	-4.39	6072708.0	100833376.6	2680
2012-11-21	15.6	17.15	15.4	17.1	1.5	9.62	6600376.0	108154618.25	1944
2012-11-20	15.7	15.7	15.25	15.6	0.15	0.97	994563.0	15378203.85	454
2012-11-19	15.95	16.05	15.2	15.45	-0.45	-2.83	1283854.0	19976227.3	626
2012-11-18	16.1	16.5	15.9	15.9	-0.05	-0.31	2672355.0	43343054.8	1138
2012-11-17	15.9	16.05	15.8	15.95	-0.15	-0.93	854173.0	13605490.4	396
2012-11-14	16.35	16.45	16.0	16.1	-0.2	-1.23	1707273.0	27645375.8	838
2012-11-13	16.3	16.6	16.1	16.3	0.05	0.31	2000844.0	32671027.85	894
2012-11-12	16.65	16.85	16.25	16.25	-0.4	-2.4	1470305.0	24288441.35	855
2012-11-11	16.5	16.95	16.3	16.65	0.15	0.91	2269459.0	37733635.9	1021
2012-11-10	16.5	16.95	16.4	16.5	-0.2	-1.2	1784175.0	29678208.05	807
2012-11-07	16.6	16.85	16.45	16.7	0.1	0.6	1387011.0	23064682.3	822
2012-11-06	16.7	17.05	16.4	16.6	-0.15	-0.9	3923400.0	65727555.9	1520
2012-11-05	15.65	16.9	15.6	16.75	1.0	6.35	2668335.0	43252752.35	975
2012-11-04	15.65	15.8	15.65	15.75	0.1	0.64	693726.0	10915097.05	274
2012-11-03	15.6	15.8	15.4	15.65	0.0	0.0	1169319.0	18326978.7	551
2012-10-24	15.4	15.7	15.4	15.65	-0.05	-0.32	1018772.0	15828735.9	411
2012-10-23	15.25	15.9	15.25	15.7	0.3	1.95	1265037.0	19641382.7	451
2012-10-22	15.15	15.45	15.15	15.4	0.2	1.32	856277.0	13125237.8	376
2012-10-21	15.25	15.3	15.1	15.2	0.05	0.33	775223.0	11781638.5	269
2012-10-20	15.1	15.2	14.95	15.15	0.05	0.33	944581.0	14229733.0	397
2012-10-17	15.1	15.25	15.0	15.1	0.0	0.0	1125666.0	16974545.65	564
2012-10-16	15.1	15.3	14.8	15.1	-0.05	-0.33	1021036.0	15433739.5	448
2012-10-15	14.8	15.15	14.5	15.15	0.3	2.02	760147.0	11331902.95	393
2012-10-14	14.8	15.0	14.45	14.85	-0.05	-0.34	965558.0	14199401.8	446
2012-10-13	15.35	15.4	14.8	14.9	-0.65	-4.18	1009899.0	15152362.9	430
2012-10-10	15.65	15.7	15.35	15.55	-0.25	-1.58	1711388.0	26546833.8	552
2012-10-09	16.0	16.05	15.7	15.8	-0.25	-1.56	730586.0	11559740.0	388
2012-10-08	16.15	16.2	15.7	16.05	-0.2	-1.23	1835920.0	29208614.4	733
2012-10-07	16.3	16.4	16.1	16.25	-0.2	-1.22	839042.0	13635962.85	333
2012-10-06	16.5	16.6	16.35	16.45	-0.1	-0.6	827970.0	13657888.45	438
2012-10-03	16.6	16.6	16.4	16.55	-0.2	-1.19	1293057.0	21331295.2	527
2012-10-02	16.7	16.8	16.65	16.75	-0.05	-0.3	797799.0	13346462.6	396
2012-10-01	16.75	16.85	16.6	16.8	0.05	0.3	1080191.0	18087986.65	563
2012-09-30	16.65	16.95	16.15	16.75	0.0	0.0	1528138.0	25283070.7	690
2012-09-29	16.6	17.0	16.05	16.75	0.05	0.3	3552031.0	59140796.15	1066
2012-09-26	16.65	16.85	16.5	16.7	-0.05	-0.3	1634571.0	27186841.2	625
2012-09-25	16.7	16.75	16.5	16.75	0.0	0.0	1199872.0	19940929.05	590
2012-09-24	16.95	17.0	16.55	16.75	-0.25	-1.47	1435083.0	23988153.95	726
2012-09-22	16.9	17.05	16.6	17.0	0.1	0.59	1679702.0	28309564.0	739
2012-09-19	17.0	17.25	16.75	16.9	-0.05	-0.29	3378837.0	57505078.6	1196
2012-09-18	17.05	17.15	16.85	16.95	-0.2	-1.17	3205595.0	54449128.15	1153
2012-09-17	17.0	17.3	16.85	17.15	0.25	1.48	7489370.0	127491883.85	2248
2012-09-16	16.45	16.95	16.45	16.9	0.4	2.42	5251786.0	87589883.25	1441
2012-09-15	16.5	16.75	16.4	16.5	0.05	0.3	2307804.0	38225652.85	902
2012-09-12	16.45	16.65	16.35	16.45	0.0	0.0	2327815.0	38414230.45	787
2012-09-11	16.55	16.7	16.4	16.45	-0.1	-0.6	2457845.0	40700112.65	879
2012-09-10	16.45	16.6	16.25	16.55	0.0	0.0	2165510.0	35546148.1	879
2012-09-09	16.55	16.6	16.35	16.55	0.1	0.61	2954053.0	48740682.15	1107
2012-09-08	16.6	16.75	16.3	16.45	0.1	0.61	3621650.0	59660297.2	1219
2012-09-05	16.3	16.5	16.25	16.35	0.05	0.31	3711557.0	60677450.85	1046
2012-09-04	16.0	16.4	15.95	16.3	0.25	1.56	3776868.0	60974479.45	1181
2012-09-03	16.0	16.2	15.95	16.05	0.0	0.0	2035572.0	32662150.3	898
2012-09-02	16.2	16.25	15.85	16.05	-0.1	-0.62	4651230.0	74701831.35	1484
2012-09-01	16.75	16.85	16.1	16.15	-0.45	-2.71	5378569.0	88708102.7	1918
2012-08-29	16.75	17.7	16.6	16.6	-0.1	-0.6	13275616.0	227320602.35	3776
2012-08-28	16.4	16.85	16.3	16.7	0.3	1.83	3802958.0	63171783.75	1381
2012-08-27	16.3	16.45	16.2	16.4	0.1	0.61	1914367.0	31246899.3	701
2012-08-26	16.35	16.4	16.15	16.3	-0.1	-0.61	2052391.0	33372761.05	682
2012-08-25	16.25	16.45	16.15	16.4	0.3	1.86	2278611.0	37094712.7	796
2012-08-15	16.1	16.4	16.0	16.1	0.1	0.63	4297147.0	69391917.85	1359
2012-08-14	15.6	16.35	15.4	16.0	0.85	5.61	10046628.0	160555024.3	2829
2012-08-13	15.05	15.35	15.05	15.15	0.1	0.66	1226967.0	18653946.4	455
2012-08-12	15.05	15.15	14.95	15.05	-0.05	-0.33	877486.0	13196892.7	347
2012-08-11	15.05	15.3	14.85	15.1	0.05	0.33	1198056.0	18093802.8	613
2012-08-08	15.3	15.4	14.9	15.05	-0.2	-1.31	1711591.0	25909178.4	774
2012-08-07	14.75	15.75	14.75	15.25	0.6	4.1	5192162.0	79113524.0	1958
2012-08-06	14.4	14.7	14.35	14.65	0.3	2.09	1403417.0	20437226.0	606
2012-08-05	14.45	14.45	14.3	14.35	-0.1	-0.69	996631.0	14307595.85	374
2012-08-04	14.35	14.55	14.35	14.45	0.2	1.4	1209919.0	17473957.3	508
2012-08-01	14.2	14.4	14.1	14.25	0.05	0.35	1544457.0	22064469.75	572
2012-07-31	14.15	14.25	14.1	14.2	0.05	0.35	1229545.0	17422307.55	556
2012-07-30	14.1	14.2	14.0	14.15	0.0	0.0	1435603.0	20266026.35	558
2012-07-29	13.8	14.25	13.8	14.15	0.25	1.8	1861666.0	26104625.2	617
2012-07-28	13.75	13.95	13.75	13.9	0.25	1.83	1153637.0	15998140.1	398
2012-07-25	13.8	13.8	13.65	13.65	-0.15	-1.09	556661.0	7640867.3	223
2012-07-24	13.8	13.85	13.65	13.8	0.0	0.0	353723.0	4855796.8	189
2012-07-23	13.95	13.95	13.8	13.8	-0.2	-1.43	708816.0	9822056.75	273
2012-07-22	14.0	14.05	13.85	14.0	0.05	0.36	632678.0	8824184.65	224
2012-07-21	13.9	14.15	13.85	13.95	0.05	0.36	757925.0	10578205.95	305
2012-07-18	13.85	14.3	13.8	13.9	0.1	0.72	1603115.0	22516874.95	541
2012-07-17	14.05	14.15	13.7	13.8	-0.35	-2.47	981820.0	13662463.75	443
2012-07-16	14.25	14.3	14.0	14.15	-0.05	-0.35	1415808.0	20029537.8	546
2012-07-15	13.95	14.4	13.7	14.2	0.25	1.79	1790356.0	25210919.5	692
2012-07-14	14.0	14.2	13.9	13.95	-0.05	-0.36	914724.0	12867934.35	387
2012-07-11	14.15	14.15	13.85	14.0	-0.15	-1.06	649425.0	9071853.45	320
2012-07-10	14.1	14.25	13.9	14.15	0.05	0.35	1363729.0	19152448.7	439
2012-07-09	14.45	14.5	14.0	14.1	-0.45	-3.09	1211411.0	17224525.8	529
2012-07-08	14.05	14.75	14.05	14.55	0.45	3.19	3118590.0	45141159.45	984
2012-07-07	13.85	14.3	13.75	14.1	0.3	2.17	2393857.0	33540110.45	761
2012-07-04	13.85	14.05	13.75	13.8	-0.05	-0.36	1534932.0	21305414.0	516
2012-07-03	13.7	14.05	13.7	13.85	0.15	1.09	2000722.0	27872805.9	699
2012-07-02	13.6	13.75	13.55	13.7	0.1	0.74	1833927.0	25055874.8	667
2012-07-01	13.65	13.75	13.4	13.6	-0.2	-1.45	2603160.0	35387573.55	971
2012-06-30	14.15	14.25	13.6	13.8	0.1	0.73	3702082.0	51198031.45	1325
2012-06-27	14.2	14.3	12.95	13.7	-0.1	-0.72	5488482.0	75040727.75	2149
2012-06-26	13.45	14.0	13.45	13.8	0.35	2.6	2287474.0	31485756.15	1014
2012-06-25	14.0	14.05	13.4	13.45	-0.5	-3.58	1398001.0	19272845.4	595
2012-06-24	14.3	14.5	13.85	13.95	-0.45	-3.13	2241384.0	31367242.7	831
2012-06-23	14.5	14.8	14.3	14.4	-0.2	-1.37	917421.0	13366986.1	582
2012-06-20	14.15	14.75	14.05	14.6	0.4	2.82	1699754.0	24377383.4	742
2012-06-19	14.0	14.3	13.9	14.2	0.15	1.07	2264200.0	31913694.75	868
2012-06-18	13.7	14.2	13.6	14.05	0.5	3.69	1792510.0	24894140.5	748
2012-06-17	13.5	13.7	13.45	13.55	0.05	0.37	541652.0	7359055.05	291
2012-06-16	13.8	13.85	12.3	13.5	-0.1	-0.74	2216657.0	29735811.15	844
2012-06-13	13.65	13.75	13.5	13.6	0.1	0.74	873671.0	11878108.15	432
2012-06-12	13.5	13.55	13.2	13.5	-0.2	-1.46	1332694.0	17873715.6	511
2012-06-11	13.55	13.95	13.45	13.7	0.4	3.01	1993691.0	27331715.0	883
2012-06-10	13.05	13.4	12.9	13.3	0.25	1.92	1158803.0	15200739.2	575
2012-06-09	13.35	13.6	12.8	13.05	-0.15	-1.14	1651104.0	21657350.2	738
2012-06-06	13.9	13.9	12.55	13.2	-0.5	-3.65	2250158.0	30246717.1	917
2012-06-05	14.0	14.1	13.65	13.7	-0.25	-1.79	1411909.0	19631558.5	701
2012-06-04	13.9	14.0	13.55	13.95	-0.15	-1.06	2580870.0	35609417.15	1090
2012-06-03	14.1	14.3	13.8	14.1	0.05	0.36	2142271.0	29989849.35	833
2012-06-02	13.9	14.5	13.9	14.05	-1.15	-7.57	1958359.0	27939670.65	728
2012-05-30	15.35	15.4	15.0	15.2	-0.3	-1.94	1612541.0	24598732.4	621
2012-05-29	15.5	15.5	15.25	15.5	0.1	0.65	1327600.0	20371113.75	613
2012-05-28	15.45	15.55	15.3	15.4	0.1	0.65	1664752.0	25708178.5	573
2012-05-27	15.4	15.55	15.2	15.3	-0.25	-1.61	1498287.0	23050084.25	768
2012-05-26	15.7	15.75	15.4	15.55	-0.05	-0.32	2838838.0	44183778.3	946
2012-05-23	15.5	16.35	15.3	15.6	-0.05	-0.32	8389299.0	133107282.25	2566
2012-05-22	16.0	16.05	15.6	15.65	0.0	0.0	1845535.0	29240179.3	963
2012-05-21	15.25	15.95	15.25	15.65	0.4	2.62	2717707.0	42529772.45	1154
2012-05-20	15.3	15.4	15.05	15.25	0.1	0.66	1178377.0	17976866.75	566
2012-05-19	15.25	15.45	15.05	15.15	-0.5	-3.19	1436014.0	21900368.55	727
2012-05-16	15.0	15.7	14.7	15.65	0.35	2.29	2422117.0	36978727.55	964
2012-05-15	14.8	15.35	14.8	15.3	0.3	2.0	2000165.0	30329685.7	924
2012-05-14	15.45	15.45	14.7	15.0	-0.55	-3.54	2175696.0	32781175.65	1175
2012-05-13	16.25	16.25	15.5	15.55	-0.5	-3.12	2418554.0	38532207.55	978
2012-05-12	15.6	16.05	14.55	16.05	0.15	0.94	3322003.0	50886799.9	1374
2012-05-09	16.7	16.7	15.7	15.9	-0.9	-5.36	2739528.0	44493704.3	1223
2012-05-08	16.7	16.85	16.5	16.8	0.2	1.2	2931830.0	48960873.2	1025
2012-05-07	16.45	16.7	16.4	16.6	-0.25	-1.48	2345545.0	38914945.7	1108
2012-05-06	17.15	17.2	16.7	16.85	-0.3	-1.75	3481608.0	59066426.85	1376
2012-05-05	17.05	17.15	16.9	17.15	-0.25	-1.44	4612450.0	78609700.2	1660
2012-05-02	17.75	17.85	17.35	17.4	-0.05	-0.29	7753613.0	136432962.65	2594
2012-05-01	17.2	17.6	17.15	17.45	0.25	1.45	6792615.0	117803794.0	2394
2012-04-30	17.15	17.5	16.95	17.2	-0.05	-0.29	5162748.0	88878269.0	2021
2012-04-29	17.5	17.5	17.05	17.25	-0.2	-1.15	3789298.0	65293284.15	1524
2012-04-28	17.6	17.7	17.35	17.45	0.0	0.0	4181838.0	73185318.1	1740
2012-04-25	17.6	17.95	17.15	17.45	0.25	1.45	12044470.0	211457389.1	4855
2012-04-24	16.5	17.8	16.1	17.2	1.0	6.17	34734567.0	596179131.25	8596
2012-04-23	16.5	16.75	15.95	16.2	-0.25	-1.52	3403948.0	55503520.4	1431
2012-04-22	15.9	17.0	15.9	16.45	0.65	4.11	6690876.0	110684535.0	2722
2012-04-21	15.45	15.8	15.4	15.8	0.45	2.93	2331145.0	36440610.5	965
2012-04-18	15.8	15.8	15.35	15.35	-0.3	-1.92	3452972.0	53606644.85	1500
2012-04-17	15.5	15.85	15.1	15.65	0.35	2.29	6369618.0	99254403.9	2317
2012-04-16	16.35	16.8	15.0	15.3	-1.35	-8.11	5857260.0	91732307.2	2590
2012-04-15	16.35	17.55	16.25	16.65	-0.15	-0.89	6194924.0	105634051.95	2823
2012-04-14	17.1	17.1	16.55	16.8	-0.2	-1.18	1793043.0	30139010.85	1015
2012-04-11	16.6	17.0	16.0	17.0	-0.05	-0.29	2923372.0	48422671.45	1580
2012-04-10	17.35	17.75	16.6	17.05	-0.1	-0.58	4032592.0	69765876.1	1714
2012-04-09	16.8	17.3	16.5	17.15	0.35	2.08	2761480.0	46499835.6	1327
2012-04-08	17.6	17.75	16.0	16.8	-0.95	-5.35	4950379.0	83624082.85	2104
2012-04-07	17.95	17.95	17.6	17.75	-0.2	-1.11	1416279.0	25219898.95	783
2012-04-04	18.0	18.05	17.75	17.95	-0.05	-0.28	2790633.0	49930316.9	1088
2012-04-03	17.95	18.25	17.85	18.0	-0.05	-0.28	2950596.0	53141869.2	1376
2012-04-02	18.1	18.15	17.9	18.05	-0.45	-2.43	3580297.0	64541406.8	1741
2012-04-01	18.6	18.85	18.2	18.5	-0.3	-1.6	4077715.0	75362078.1	1982
2012-03-31	18.8	19.3	18.25	18.8	0.0	0.0	5829409.0	108565305.65	2719
2012-03-28	17.9	18.8	17.75	18.8	0.75	4.16	6596349.0	120801038.4	2387
2012-03-27	18.0	18.6	17.95	18.05	-0.05	-0.28	5810829.0	105467130.05	2350
2012-03-26	18.7	19.2	17.9	18.1	-0.65	-3.47	5888098.0	108851779.4	2455
2012-03-25	18.15	18.9	18.1	18.75	0.65	3.59	5777221.0	106839582.7	2364
2012-03-24	18.2	18.45	17.85	18.1	0.1	0.56	6733363.0	121718677.35	2478
2012-03-21	17.0	18.15	17.0	18.0	1.0	5.88	10151462.0	178670849.2	3332
2012-03-20	17.1	17.2	16.9	17.0	-0.25	-1.45	6302650.0	107329675.9	1594
2012-03-19	17.2	17.55	16.9	17.25	0.1	0.58	7970656.0	138078439.85	2508
2012-03-18	17.45	17.5	17.1	17.15	-0.3	-1.72	6048070.0	104262404.55	2226
2012-03-17	17.0	17.7	16.95	17.45	0.6	3.56	8546182.0	147880625.7	2936
2012-03-14	17.0	17.2	16.8	16.85	-0.15	-0.88	3744347.0	63376565.45	1460
2012-03-13	17.15	17.15	16.7	17.0	-0.1	-0.58	4573475.0	77756599.05	1806
2012-03-12	16.9	17.3	16.85	17.1	0.25	1.48	3889971.0	66399007.9	1827
2012-03-11	16.45	17.3	16.45	16.85	0.45	2.74	9265772.0	157053385.95	3709
2012-03-10	15.75	16.4	15.65	16.4	0.8	5.13	6844641.0	108997500.4	2245
2012-03-07	14.85	15.8	14.85	15.6	0.25	1.63	6126692.0	95352625.55	2732
2012-03-06	15.5	15.55	15.15	15.35	-0.25	-1.6	4504885.0	69360753.05	1912
2012-03-05	15.7	15.7	15.35	15.6	-0.1	-0.64	7622766.0	118318908.8	3104
2012-03-04	14.75	15.95	14.45	15.7	1.1	7.53	16301704.0	249987850.65	5535
2012-03-03	13.6	14.6	13.6	14.6	1.0	7.35	9228086.0	131444948.5	2854
2012-02-29	13.55	13.65	13.25	13.6	0.15	1.12	3770687.0	50992777.9	1484
2012-02-28	13.65	13.95	12.7	13.45	-0.15	-1.1	8818755.0	119857632.95	2815
2012-02-27	13.15	13.8	13.1	13.6	0.4	3.03	8200137.0	111072359.4	2599
2012-02-26	13.4	13.4	12.95	13.2	-0.15	-1.12	7663668.0	100943756.1	2608
2012-02-25	13.65	13.9	13.25	13.35	-0.25	-1.84	9979313.0	135021943.9	3946
2012-02-22	13.0	14.1	12.9	13.6	0.65	5.02	27870968.0	378235970.2	6448
2012-02-21	12.1	12.95	12.05	12.95	0.9	7.47	23490499.0	293508630.7	5141
2012-02-20	11.4	12.25	11.4	12.05	0.7	6.17	23672944.0	277892906.15	4174
2012-02-19	11.2	11.6	11.1	11.35	0.2	1.79	16271655.0	184442873.45	2812
2012-02-18	10.75	11.25	10.7	11.15	0.45	4.21	12695901.0	140738288.75	2419
2012-02-15	10.85	10.9	10.6	10.7	-0.2	-1.83	4236803.0	45345345.8	1253
2012-02-14	11.0	11.0	10.75	10.9	-0.05	-0.46	3243664.0	35311654.9	1118
2012-02-13	10.65	11.3	10.65	10.95	0.4	3.79	18229773.0	201340293.95	3689
2012-02-12	10.7	10.75	10.4	10.55	-0.15	-1.4	4547875.0	48057864.6	1223
2012-02-11	10.5	10.85	10.45	10.7	0.2	1.9	5933742.0	63373302.8	1509
2012-02-08	10.35	10.75	10.3	10.5	0.2	1.94	8520129.0	89836152.85	1904
2012-02-07	10.4	10.45	10.05	10.3	-0.15	-1.44	4259139.0	43872357.8	1379
2012-02-06	10.7	10.7	10.45	10.45	-0.25	-2.34	4134072.0	43457942.65	1443
[truncated: 2,679 more rows]
