# Supplementary material for: Effective short-term forecasts of Saudi stock price trends using technical indicators and large-scale multivariate time series
Source: PeerJ Comput Sci. 2023 Jan 6;9:e1205. doi: 10.7717/peerj-cs.1205 (PMC10280263; doi:10.7717/peerj-cs.1205)
Supplement: Supplemental Information 3 [file peerj-cs-09-1205-s003.zip › TASI Dataset 2021/TAKWEEN_1201.csv]

date	open	high	low	close	change	change_percent	volume_traded	value_traded_SAR	number_trades
2020-03-19	6.2	6.37	6.2	6.25	0.01	0.16	231179.0	1454740.92	351
2020-03-18	6.22	6.36	6.2	6.24	0.03	0.48	312433.0	1955172.85	362
2020-03-17	6.25	6.29	6.21	6.21	0.09	1.47	224506.0	1401882.27	387
2020-03-16	6.28	6.4	6.11	6.12	-0.29	-4.52	192166.0	1203381.44	292
2020-03-15	6.9	6.9	6.41	6.41	-0.09	-1.38	215907.0	1418979.98	319
2020-03-12	6.56	6.59	6.05	6.5	-0.2	-2.99	362935.0	2323556.94	426
2020-03-11	6.8	6.99	6.59	6.7	-0.08	-1.18	507670.0	3470473.68	596
2020-03-10	6.5	6.78	6.3	6.78	0.57	9.18	914887.0	5928218.32	980
2020-03-09	6.22	6.22	6.21	6.21	-0.69	-10.0	400333.0	2486375.09	429
2020-03-08	7.05	7.15	6.9	6.9	-0.62	-8.24	323327.0	2268950.91	496
2020-03-05	7.68	7.68	7.5	7.52	-0.04	-0.53	183425.0	1386959.3	275
2020-03-04	7.58	7.58	7.49	7.56	-0.04	-0.53	243401.0	1835700.07	266
2020-03-03	7.58	7.6	7.51	7.6	0.18	2.43	257910.0	1945702.9	289
2020-03-02	7.26	7.5	7.26	7.42	0.16	2.2	430069.0	3200286.86	353
2020-03-01	7.6	7.6	7.26	7.26	-0.49	-6.32	359077.0	2678152.94	471
2020-02-27	7.91	7.91	7.7	7.75	-0.16	-2.02	293013.0	2277763.19	444
2020-02-26	7.97	8.03	7.9	7.91	-0.14	-1.74	221441.0	1761646.91	315
2020-02-25	8.0	8.09	7.9	8.05	0.02	0.25	351608.0	2810504.13	340
2020-02-24	8.22	8.23	7.95	8.03	-0.2	-2.43	655933.0	5300779.35	488
2020-02-23	8.22	8.32	8.21	8.23	-0.02	-0.24	409768.0	3388754.19	394
2020-02-20	8.18	8.28	8.18	8.25	0.11	1.35	531176.0	4374340.89	449
2020-02-19	8.08	8.15	8.07	8.14	0.08	0.99	347874.0	2816162.7	300
2020-02-18	8.15	8.15	8.06	8.06	-0.05	-0.62	252688.0	2042833.69	238
2020-02-17	8.09	8.14	8.06	8.11	0.1	1.25	275455.0	2232063.69	290
2020-02-16	8.0	8.08	7.9	8.01	-0.08	-0.99	255513.0	2049186.63	388
2020-02-13	8.2	8.2	8.01	8.09	-0.11	-1.34	344975.0	2800715.44	386
2020-02-12	8.25	8.31	8.19	8.2	-0.05	-0.61	178378.0	1468596.19	203
2020-02-11	8.24	8.36	8.24	8.25	0.01	0.12	257577.0	2133942.72	277
2020-02-10	8.17	8.29	8.16	8.24	0.06	0.73	352012.0	2897101.35	380
2020-02-09	8.17	8.22	8.15	8.18	-0.13	-1.56	463604.0	3794449.53	412
2020-02-06	8.37	8.44	8.3	8.31	-0.15	-1.77	289891.0	2421885.55	336
2020-02-05	8.51	8.58	8.3	8.46	-0.02	-0.24	736666.0	6255636.04	583
2020-02-04	8.33	8.58	8.32	8.48	0.2	2.42	861857.0	7273295.84	707
2020-02-03	8.27	8.36	8.27	8.28	0.01	0.12	419966.0	3487987.4	409
2020-02-02	8.4	8.4	8.26	8.27	-0.19	-2.25	595401.0	4947257.59	488
2020-01-30	8.44	8.53	8.38	8.46	0.01	0.12	287056.0	2424043.54	421
2020-01-29	8.36	8.45	8.32	8.45	0.15	1.81	456622.0	3824137.79	496
2020-01-28	8.5	8.56	8.28	8.3	-0.28	-3.26	1059790.0	8912987.34	948
2020-01-27	8.7	8.74	8.5	8.58	-0.11	-1.27	804530.0	6938427.31	676
2020-01-26	8.7	8.77	8.6	8.69	-0.01	-0.11	847049.0	7341793.48	786
2020-01-23	8.83	8.83	8.7	8.7	-0.12	-1.36	964366.0	8449945.04	686
2020-01-22	8.75	8.89	8.71	8.82	0.07	0.8	1382476.0	12167594.24	905
2020-01-21	8.8	8.82	8.68	8.75	-0.04	-0.46	1199875.0	10509490.79	887
2020-01-20	8.62	8.8	8.61	8.79	0.2	2.33	2205343.0	19199423.47	1467
2020-01-19	8.5	8.61	8.48	8.59	0.1	1.18	1059631.0	9043071.21	782
2020-01-16	8.57	8.57	8.44	8.49	-0.03	-0.35	544713.0	4626494.29	462
2020-01-15	8.5	8.65	8.42	8.52	0.07	0.83	2028499.0	17414057.91	1231
2020-01-14	8.45	8.52	8.33	8.45	0.1	1.2	1615008.0	13634555.51	1048
2020-01-13	8.29	8.44	8.26	8.35	0.09	1.09	1807247.0	15127207.87	1192
2020-01-12	8.35	8.36	8.25	8.26	-0.01	-0.12	1008387.0	8363902.57	756
2020-01-09	8.44	8.45	8.21	8.27	0.1	1.22	1076989.0	8955584.76	1040
2020-01-08	8.05	8.49	8.01	8.17	-0.21	-2.51	1627271.0	13417182.81	1611
2020-01-07	8.05	8.56	8.05	8.38	0.38	4.75	4966364.0	41638510.59	3441
2020-01-06	7.93	8.08	7.93	8.0	0.07	0.88	851419.0	6829012.78	690
2020-01-05	8.09	8.11	7.93	7.93	-0.22	-2.7	1184752.0	9508303.99	867
2020-01-02	8.09	8.24	8.09	8.15	0.07	0.87	1590767.0	13021603.89	1180
2020-01-01	8.01	8.18	8.01	8.08	0.08	1.0	922828.0	7476809.4	792
2019-12-31	8.03	8.07	7.92	8.0	-0.03	-0.37	676019.0	5414922.84	633
2019-12-30	8.05	8.2	8.03	8.03	-0.03	-0.37	1783220.0	14486281.71	1212
2019-12-29	8.15	8.15	8.02	8.06	-0.03	-0.37	1745207.0	14060928.33	1201
2019-12-26	7.94	8.11	7.8	8.09	0.17	2.15	1280436.0	10237341.08	1008
2019-12-25	7.87	8.08	7.75	7.92	0.05	0.64	2355460.0	18658430.98	1583
2019-12-24	7.78	7.88	7.64	7.87	0.09	1.16	1376945.0	10704406.86	1135
2019-12-23	7.85	7.92	7.7	7.78	-0.01	-0.13	1083973.0	8500618.69	996
2019-12-22	7.58	7.8	7.58	7.79	0.29	3.87	1362516.0	10471254.91	1337
2019-12-19	7.34	7.6	7.34	7.5	0.2	2.74	2913577.0	21837183.25	1782
2019-12-18	7.2	7.34	7.2	7.3	0.12	1.67	1168330.0	8505850.58	850
2019-12-17	7.22	7.24	7.18	7.18	-0.03	-0.42	509646.0	3672792.12	357
2019-12-16	7.2	7.25	7.2	7.21	0.01	0.14	318225.0	2294813.43	336
2019-12-15	7.21	7.28	7.2	7.2	0.04	0.56	445065.0	3219824.03	401
2019-12-12	7.21	7.22	7.15	7.16	-0.08	-1.1	466000.0	3350660.53	539
2019-12-11	7.19	7.33	7.15	7.24	-0.04	-0.55	629502.0	4573360.74	548
2019-12-10	7.22	7.37	7.16	7.28	0.06	0.83	1198995.0	8715858.94	726
2019-12-09	7.23	7.26	7.2	7.22	-0.01	-0.14	482567.0	3487309.25	391
2019-12-08	7.2	7.29	7.2	7.23	-0.02	-0.28	325952.0	2363453.84	356
2019-12-05	7.24	7.3	7.21	7.25	-0.05	-0.68	505435.0	3657494.33	410
2019-12-04	7.2	7.42	7.15	7.3	0.1	1.39	1841736.0	13466798.47	1311
2019-12-03	7.1	7.2	7.04	7.2	0.11	1.55	502112.0	3568497.67	519
2019-12-02	7.0	7.27	7.0	7.09	0.09	1.29	1264715.0	9044907.48	1346
2019-12-01	6.91	7.0	6.87	7.0	0.08	1.16	202054.0	1407258.24	350
2019-11-28	6.85	7.0	6.85	6.92	0.07	1.02	268797.0	1863703.36	448
2019-11-27	6.88	6.9	6.83	6.85	-0.07	-1.01	291573.0	2004004.83	402
2019-11-26	6.8	7.0	6.8	6.92	0.12	1.76	670491.0	4651180.29	677
2019-11-25	6.81	6.81	6.75	6.8	-0.01	-0.15	242009.0	1638258.34	312
2019-11-24	6.94	6.96	6.8	6.81	-0.14	-2.01	280684.0	1927219.7	316
2019-11-21	6.97	6.99	6.95	6.95	-0.05	-0.71	206953.0	1441968.78	233
2019-11-20	7.0	7.02	6.96	7.0	0.02	0.29	221754.0	1552721.89	205
2019-11-19	7.0	7.02	6.96	6.98	0.0	0.0	178698.0	1249946.16	281
2019-11-18	6.98	7.0	6.95	6.98	0.03	0.43	450231.0	3144631.75	309
2019-11-17	7.02	7.08	6.93	6.95	-0.15	-2.11	401520.0	2805631.55	383
2019-11-14	7.1	7.15	7.08	7.1	-0.03	-0.42	205213.0	1456617.57	276
2019-11-13	7.22	7.22	7.13	7.13	-0.1	-1.38	206889.0	1484512.89	244
2019-11-12	7.2	7.25	7.19	7.23	-0.02	-0.28	225831.0	1629937.62	186
2019-11-11	7.13	7.3	7.13	7.25	0.08	1.12	293279.0	2121809.98	316
2019-11-10	7.2	7.23	7.13	7.17	-0.1	-1.38	293265.0	2105835.58	347
2019-11-07	7.29	7.4	7.25	7.27	0.02	0.28	566503.0	4135381.83	465
2019-11-06	7.25	7.3	7.22	7.25	0.0	0.0	251190.0	1825117.37	287
2019-11-05	7.21	7.25	7.21	7.25	0.04	0.55	197687.0	1428213.01	202
2019-11-04	7.15	7.25	7.15	7.21	0.06	0.84	336544.0	2425098.46	289
2019-11-03	7.15	7.24	7.1	7.15	-0.15	-2.05	216672.0	1550357.51	255
2019-10-31	7.25	7.3	7.2	7.3	0.0	0.0	82367.0	595753.32	119
2019-10-30	7.25	7.3	7.24	7.3	0.04	0.55	62373.0	453328.27	295
2019-10-29	7.36	7.36	7.25	7.26	-0.14	-1.89	294996.0	2148984.43	223
2019-10-28	7.44	7.45	7.4	7.4	-0.04	-0.54	99416.0	738564.12	152
2019-10-27	7.4	7.44	7.3	7.44	0.04	0.54	233136.0	1719083.32	201
2019-10-24	7.44	7.44	7.4	7.4	-0.03	-0.4	69356.0	515470.82	107
2019-10-23	7.45	7.45	7.41	7.43	-0.05	-0.67	202948.0	1508231.91	148
2019-10-22	7.4	7.52	7.4	7.48	0.03	0.4	268228.0	2000277.93	201
2019-10-21	7.51	7.51	7.39	7.45	-0.05	-0.67	175472.0	1306531.61	238
2019-10-20	7.27	7.5	7.27	7.5	0.27	3.73	330927.0	2441448.92	337
2019-10-17	7.18	7.23	7.15	7.23	0.07	0.98	84953.0	613116.81	140
2019-10-16	7.12	7.16	7.08	7.16	0.01	0.14	95537.0	682271.23	140
2019-10-15	7.3	7.32	7.15	7.15	-0.11	-1.52	172429.0	1245219.06	243
2019-10-14	7.32	7.38	7.26	7.26	-0.07	-0.95	132525.0	970672.59	256
2019-10-13	7.4	7.41	7.33	7.33	-0.06	-0.81	117922.0	868904.47	207
2019-10-10	7.43	7.47	7.3	7.39	-0.01	-0.14	219517.0	1617256.43	371
2019-10-09	7.61	7.61	7.4	7.4	-0.23	-3.01	243220.0	1826272.04	294
2019-10-08	7.72	7.72	7.5	7.63	-0.17	-2.18	489811.0	3713842.57	393
2019-10-07	7.84	7.84	7.78	7.8	-0.04	-0.51	79803.0	623764.77	116
2019-10-06	7.79	7.9	7.79	7.84	0.05	0.64	141241.0	1107261.26	184
2019-10-03	7.74	7.79	7.7	7.79	0.02	0.26	191575.0	1478912.83	191
2019-10-02	7.77	7.87	7.75	7.77	-0.08	-1.02	371411.0	2902209.67	257
2019-10-01	7.92	7.99	7.83	7.85	-0.07	-0.88	329972.0	2602111.01	271
2019-09-30	7.99	7.99	7.86	7.92	-0.06	-0.75	700441.0	5550028.87	359
2019-09-29	7.98	8.07	7.98	7.98	-0.01	-0.13	387545.0	3101515.02	287
2019-09-26	8.0	8.06	7.93	7.99	0.06	0.76	880352.0	7044866.04	560
2019-09-25	7.67	8.17	7.62	7.93	0.29	3.8	2717670.0	21502133.35	2036
2019-09-24	7.56	7.67	7.55	7.64	0.14	1.87	439922.0	3353553.63	366
2019-09-22	7.46	7.58	7.46	7.5	0.08	1.08	424491.0	3194119.97	398
2019-09-19	7.4	7.44	7.36	7.42	0.03	0.41	104991.0	776669.31	141
2019-09-18	7.42	7.43	7.39	7.39	-0.02	-0.27	219748.0	1627942.32	182
2019-09-17	7.41	7.49	7.41	7.41	0.0	0.0	94896.0	705676.49	122
2019-09-16	7.47	7.5	7.4	7.41	-0.04	-0.54	84863.0	632100.18	147
2019-09-15	7.4	7.45	7.34	7.45	-0.05	-0.67	117957.0	872892.76	148
2019-09-12	7.5	7.54	7.5	7.5	-0.01	-0.13	71359.0	536273.22	120
2019-09-11	7.61	7.61	7.4	7.51	-0.1	-1.31	265285.0	1981507.78	273
2019-09-10	7.79	7.79	7.61	7.61	-0.17	-2.19	270016.0	2083320.47	271
2019-09-09	7.7	7.84	7.7	7.78	0.08	1.04	269870.0	2099082.25	284
2019-09-08	7.74	7.77	7.7	7.7	0.0	0.0	118222.0	913596.61	140
2019-09-05	7.72	7.73	7.68	7.7	-0.04	-0.52	132606.0	1021328.11	130
2019-09-04	7.72	7.74	7.69	7.74	0.07	0.91	98804.0	762090.07	135
2019-09-03	7.72	7.77	7.67	7.67	-0.11	-1.41	257880.0	1990416.61	245
2019-09-02	7.54	7.78	7.52	7.78	0.25	3.32	282570.0	2165156.19	314
2019-09-01	7.5	7.53	7.48	7.53	0.03	0.4	49469.0	371338.43	77
2019-08-29	7.48	7.56	7.28	7.5	-0.06	-0.79	74858.0	561324.93	140
2019-08-28	7.51	7.56	7.51	7.56	0.06	0.8	40608.0	305414.32	102
2019-08-27	7.58	7.58	7.5	7.5	-0.05	-0.66	166360.0	1252516.49	170
2019-08-26	7.59	7.6	7.51	7.55	0.03	0.4	107522.0	812328.56	117
2019-08-25	7.65	7.69	7.52	7.52	-0.12	-1.57	275567.0	2086487.28	235
2019-08-22	7.69	7.7	7.62	7.64	-0.03	-0.39	204071.0	1562848.39	224
2019-08-21	7.73	7.73	7.67	7.67	-0.08	-1.03	136698.0	1052365.8	244
2019-08-20	7.76	7.76	7.75	7.75	0.0	0.0	88846.0	689567.96	134
2019-08-19	7.76	7.8	7.75	7.75	0.03	0.39	56412.0	438816.46	122
2019-08-18	7.72	7.83	7.61	7.72	0.0	0.0	94101.0	723139.15	196
2019-08-08	7.85	7.85	7.72	7.72	-0.08	-1.03	62811.0	490252.55	133
2019-08-07	8.0	8.0	7.74	7.8	0.15	1.96	102891.0	810408.57	184
2019-08-06	7.6	7.65	7.6	7.65	0.05	0.66	93158.0	709449.25	160
2019-08-05	7.69	7.69	7.59	7.6	-0.01	-0.13	102516.0	781716.31	158
2019-08-04	7.7	7.79	7.61	7.61	-0.19	-2.44	129535.0	996758.18	185
2019-08-01	7.75	7.8	7.74	7.8	-0.02	-0.26	110480.0	857145.72	184
2019-07-31	7.81	7.84	7.79	7.82	0.01	0.13	124567.0	975094.79	163
2019-07-30	7.95	7.95	7.8	7.81	-0.17	-2.13	434648.0	3415582.17	347
2019-07-29	7.99	8.1	7.96	7.98	-0.01	-0.13	420421.0	3368253.98	356
2019-07-28	7.9	8.02	7.9	7.99	0.08	1.01	326885.0	2601629.17	286
2019-07-25	7.81	7.91	7.81	7.91	0.03	0.38	111569.0	875902.53	179
2019-07-24	7.96	7.96	7.81	7.88	0.09	1.16	224739.0	1771146.6	256
2019-07-23	7.82	7.84	7.76	7.79	-0.04	-0.51	172361.0	1344586.5	256
2019-07-22	7.9	7.91	7.82	7.83	-0.07	-0.89	195137.0	1532982.62	254
2019-07-21	8.03	8.03	7.82	7.9	-0.15	-1.86	450070.0	3560914.6	411
2019-07-18	7.98	8.33	7.98	8.05	0.07	0.88	1738198.0	14308171.79	1335
2019-07-17	7.91	8.0	7.9	7.98	0.08	1.01	330621.0	2630081.26	247
2019-07-16	7.9	7.92	7.89	7.9	-0.02	-0.25	129111.0	1020594.73	140
2019-07-15	7.92	7.92	7.88	7.92	-0.01	-0.13	166802.0	1318105.4	174
2019-07-14	7.93	7.94	7.91	7.93	0.03	0.38	163630.0	1296604.7	219
2019-07-11	7.95	7.96	7.9	7.9	-0.05	-0.63	193101.0	1529984.42	207
2019-07-10	7.96	7.97	7.9	7.95	-0.01	-0.13	221284.0	1756130.42	184
2019-07-09	8.08	8.09	7.93	7.96	-0.06	-0.75	292123.0	2324610.5	344
2019-07-08	7.85	8.23	7.85	8.02	0.21	2.69	1207835.0	9758804.1	1271
2019-07-07	8.03	8.07	7.8	7.81	-0.27	-3.34	535371.0	4224660.77	377
2019-07-04	7.92	8.09	7.91	8.08	0.08	1.0	479394.0	3837526.52	600
2019-07-03	7.74	8.0	7.74	8.0	0.27	3.49	226876.0	1783698.0	202
2019-07-02	7.77	7.77	7.7	7.73	-0.03	-0.39	127728.0	990104.57	161
2019-07-01	7.8	7.83	7.76	7.76	-0.04	-0.51	59885.0	466497.53	114
2019-06-30	7.8	7.83	7.77	7.8	0.0	0.0	145352.0	1133670.97	119
2019-06-27	7.8	7.8	7.75	7.8	-0.01	-0.13	43089.0	335726.03	94
2019-06-26	7.77	7.88	7.76	7.81	0.09	1.17	253598.0	1981652.13	272
2019-06-25	7.78	7.78	7.71	7.72	0.05	0.65	84738.0	654856.66	158
2019-06-24	7.72	7.75	7.63	7.67	-0.07	-0.9	167333.0	1285628.88	205
2019-06-23	7.82	7.82	7.72	7.74	-0.04	-0.51	85221.0	662501.16	165
2019-06-20	7.85	7.85	7.74	7.78	-0.12	-1.52	212625.0	1658019.54	187
2019-06-19	7.98	7.99	7.9	7.9	-0.07	-0.88	197757.0	1569831.62	190
2019-06-18	7.94	7.98	7.88	7.97	0.01	0.13	336413.0	2668199.6	297
2019-06-17	7.94	8.03	7.93	7.96	0.05	0.63	319871.0	2547670.95	284
2019-06-16	7.84	8.12	7.84	7.91	0.07	0.89	1104948.0	8855098.48	911
2019-06-13	7.7	7.99	7.64	7.84	0.12	1.55	586397.0	4575105.75	428
2019-06-12	7.62	7.8	7.62	7.72	0.12	1.58	636938.0	4928026.21	544
2019-06-11	7.56	7.74	7.56	7.6	0.03	0.4	390662.0	2989208.11	250
2019-06-10	7.59	7.65	7.56	7.57	0.03	0.4	185229.0	1406040.04	257
2019-06-09	7.4	7.56	7.4	7.54	0.17	2.31	145471.0	1088840.52	229
2019-05-30	7.3	7.39	7.3	7.37	0.03	0.41	93046.0	685076.26	110
2019-05-29	7.4	7.4	7.34	7.34	0.04	0.55	28551.0	210113.25	81
2019-05-28	7.25	7.31	7.2	7.3	0.0	0.0	128918.0	937385.85	137
2019-05-27	7.3	7.3	7.2	7.3	0.0	0.0	153901.0	1117961.96	138
2019-05-26	7.35	7.4	7.3	7.3	-0.05	-0.68	113651.0	835928.06	104
2019-05-23	7.52	7.52	7.3	7.35	-0.2	-2.65	175894.0	1302413.34	192
2019-05-22	7.58	7.62	7.55	7.55	-0.05	-0.66	113005.0	857281.98	138
2019-05-21	7.53	7.62	7.5	7.6	0.08	1.06	210329.0	1591898.86	209
2019-05-20	7.5	7.8	7.44	7.52	0.12	1.62	555382.0	4210436.3	546
2019-05-19	7.28	7.9	7.28	7.4	0.14	1.93	928626.0	7073720.26	912
2019-05-16	7.2	7.28	7.16	7.26	0.06	0.83	125700.0	907022.53	160
2019-05-15	7.09	7.2	7.09	7.2	0.2	2.86	208968.0	1499559.76	194
2019-05-14	7.17	7.2	6.9	7.0	-0.15	-2.1	396563.0	2819294.28	361
2019-05-13	7.5	7.5	7.15	7.15	-0.4	-5.3	301259.0	2212645.18	303
2019-05-12	7.57	7.57	7.3	7.55	-0.14	-1.82	324684.0	2419222.39	302
2019-05-09	7.86	7.86	7.68	7.69	-0.17	-2.16	312184.0	2418120.5	291
2019-05-08	8.07	8.07	7.85	7.86	-0.21	-2.6	473923.0	3748414.78	569
2019-05-07	8.2	8.21	8.05	8.07	-0.18	-2.18	369422.0	3001380.6	356
2019-05-06	8.3	8.3	8.16	8.25	-0.15	-1.79	168189.0	1385723.2	230
2019-05-05	8.5	8.5	8.35	8.4	-0.1	-1.18	169121.0	1420896.4	194
2019-05-02	8.54	8.54	8.46	8.5	-0.04	-0.47	184919.0	1570955.03	195
2019-05-01	8.56	8.56	8.45	8.54	0.04	0.47	210400.0	1788854.32	176
2019-04-30	8.46	8.52	8.46	8.5	0.02	0.24	134260.0	1140259.29	129
2019-04-29	8.5	8.5	8.4	8.48	-0.01	-0.12	152245.0	1283691.2	208
2019-04-28	8.48	8.5	8.4	8.49	0.0	0.0	131167.0	1108633.81	276
2019-04-25	8.6	8.6	8.48	8.49	-0.12	-1.39	316723.0	2698953.76	333
2019-04-24	8.7	8.7	8.61	8.61	-0.09	-1.03	179646.0	1552854.63	217
2019-04-23	8.66	8.7	8.66	8.7	-0.03	-0.34	114719.0	997075.31	223
2019-04-22	8.85	8.85	8.71	8.73	-0.13	-1.47	169647.0	1486244.17	249
2019-04-21	8.89	8.9	8.86	8.86	-0.02	-0.23	91670.0	813908.3	124
2019-04-18	8.9	8.9	8.88	8.88	-0.03	-0.34	43395.0	385865.23	74
2019-04-17	8.95	8.95	8.9	8.91	-0.02	-0.22	105444.0	940311.57	127
2019-04-16	8.93	8.93	8.9	8.93	0.02	0.22	122669.0	1094523.91	118
2019-04-15	8.91	8.95	8.88	8.91	-0.06	-0.67	115729.0	1030530.5	133
2019-04-14	8.9	8.97	8.88	8.97	0.04	0.45	132801.0	1182626.42	174
2019-04-11	8.97	8.97	8.9	8.93	-0.03	-0.33	124194.0	1109171.57	168
2019-04-10	9.0	9.0	8.95	8.96	-0.03	-0.33	68067.0	611143.37	83
2019-04-09	8.93	8.99	8.93	8.99	0.09	1.01	146171.0	1308844.04	131
2019-04-08	8.91	8.91	8.9	8.9	-0.03	-0.34	96519.0	859943.78	143
2019-04-07	8.95	8.96	8.9	8.93	-0.02	-0.22	115616.0	1034164.7	143
2019-04-04	9.04	9.04	8.81	8.95	-0.09	-1.0	347562.0	3107367.88	308
2019-04-03	9.05	9.06	9.03	9.04	0.0	0.0	101726.0	920058.99	138
2019-04-02	9.04	9.1	9.04	9.04	-0.08	-0.88	107466.0	975194.47	201
2019-04-01	9.18	9.18	9.03	9.12	-0.06	-0.65	204784.0	1868441.25	224
2019-03-31	9.0	9.21	9.0	9.18	0.12	1.32	414186.0	3779379.97	363
2019-03-28	9.17	9.17	9.05	9.06	-0.13	-1.41	270354.0	2457888.11	305
2019-03-27	9.0	9.19	8.97	9.19	0.22	2.45	331358.0	3010930.49	300
2019-03-26	9.04	9.1	8.97	8.97	-0.14	-1.54	281693.0	2542980.28	357
2019-03-25	8.94	9.17	8.88	9.11	0.2	2.24	773322.0	6984959.85	762
2019-03-24	9.05	9.05	8.91	8.91	-0.15	-1.66	296021.0	2667007.68	388
2019-03-21	9.06	9.1	9.05	9.06	-0.04	-0.44	195638.0	1773049.37	226
2019-03-20	9.16	9.17	9.09	9.1	-0.02	-0.22	312775.0	2851378.27	270
2019-03-19	9.1	9.25	9.07	9.12	0.02	0.22	934141.0	8563227.83	694
2019-03-18	9.09	9.15	9.05	9.1	0.04	0.44	650258.0	5913896.87	513
2019-03-17	9.04	9.15	9.0	9.06	0.14	1.57	1022390.0	9256231.51	771
2019-03-14	8.95	9.01	8.82	8.92	0.0	0.0	1442690.0	12875957.75	1176
2019-03-13	9.65	9.65	8.75	8.92	-0.74	-7.66	3305939.0	29736193.11	2863
2019-03-12	9.7	9.7	9.66	9.66	-0.05	-0.51	157075.0	1519636.24	161
2019-03-11	9.84	9.85	9.7	9.71	-0.12	-1.22	275117.0	2685402.68	287
2019-03-10	9.64	10.0	9.64	9.83	0.23	2.4	1473607.0	14551043.04	1103
2019-03-07	9.64	9.64	9.6	9.6	-0.04	-0.41	102579.0	986461.06	135
2019-03-06	9.65	9.69	9.62	9.64	0.01	0.1	138247.0	1335081.28	117
2019-03-05	9.62	9.72	9.6	9.63	0.0	0.0	347050.0	3353349.15	235
2019-03-04	9.61	9.63	9.61	9.63	0.03	0.31	47705.0	458579.75	78
2019-03-03	9.56	9.67	9.52	9.6	0.03	0.31	113085.0	1087588.75	144
2019-02-28	9.62	9.62	9.57	9.57	0.0	0.0	48933.0	469417.21	130
2019-02-27	9.59	9.65	9.57	9.57	0.01	0.1	174113.0	1673279.27	180
2019-02-26	9.52	9.58	9.52	9.56	0.04	0.42	71234.0	679635.55	107
2019-02-25	9.58	9.58	9.5	9.52	-0.08	-0.83	161259.0	1537838.4	164
2019-02-24	9.64	9.68	9.6	9.6	-0.03	-0.31	80298.0	772989.56	123
2019-02-21	9.66	9.66	9.63	9.63	-0.05	-0.52	40634.0	392034.47	59
2019-02-20	9.66	9.74	9.66	9.68	0.02	0.21	113425.0	1098838.29	84
2019-02-19	9.67	9.68	9.66	9.66	-0.03	-0.31	59600.0	576170.9	100
2019-02-18	9.76	9.76	9.68	9.69	-0.01	-0.1	103215.0	1002449.73	117
2019-02-17	9.7	9.77	9.7	9.7	-0.01	-0.1	65520.0	636522.57	122
2019-02-14	9.74	9.79	9.7	9.71	-0.06	-0.61	151200.0	1470876.93	146
2019-02-13	9.79	9.8	9.74	9.77	0.02	0.21	147894.0	1445010.83	123
2019-02-12	9.74	9.79	9.71	9.75	0.04	0.41	223084.0	2174945.13	132
2019-02-11	9.8	9.8	9.71	9.71	-0.03	-0.31	117136.0	1142933.07	142
2019-02-10	9.67	9.82	9.67	9.74	0.07	0.72	380705.0	3708815.64	311
2019-02-07	9.72	9.75	9.67	9.67	-0.08	-0.82	298328.0	2896533.56	242
2019-02-06	9.88	9.88	9.75	9.75	-0.12	-1.22	345560.0	3387882.46	341
2019-02-05	9.86	9.87	9.83	9.87	0.02	0.2	157262.0	1549835.71	175
2019-02-04	9.89	9.89	9.83	9.85	-0.04	-0.4	103290.0	1019286.11	142
2019-02-03	9.91	9.93	9.87	9.89	-0.04	-0.4	327610.0	3242847.74	204
2019-01-31	10.02	10.04	9.93	9.93	-0.07	-0.7	380156.0	3794604.55	321
2019-01-30	10.12	10.12	9.98	10.0	-0.1	-0.99	749204.0	7524425.17	585
2019-01-29	9.92	10.1	9.83	10.1	0.28	2.85	909109.0	9060509.51	658
2019-01-28	9.83	9.99	9.82	9.82	0.06	0.61	968312.0	9588249.71	732
2019-01-27	9.71	9.82	9.7	9.76	0.05	0.51	518246.0	5060272.4	390
2019-01-24	9.72	9.8	9.69	9.71	-0.04	-0.41	335779.0	3272552.97	277
2019-01-23	9.74	9.79	9.7	9.75	0.05	0.52	205055.0	1994301.35	165
2019-01-22	9.68	9.73	9.67	9.7	0.02	0.21	221257.0	2148645.88	218
2019-01-21	9.7	9.72	9.63	9.68	-0.02	-0.21	136022.0	1314727.96	146
2019-01-20	9.73	9.75	9.66	9.7	0.03	0.31	157554.0	1527429.85	178
2019-01-17	9.68	9.8	9.62	9.67	0.01	0.1	236701.0	2298389.23	207
2019-01-16	9.67	9.67	9.64	9.66	-0.02	-0.21	174287.0	1683060.19	156
2019-01-15	9.67	9.71	9.66	9.68	-0.01	-0.1	215725.0	2087581.18	167
2019-01-14	9.69	9.76	9.68	9.69	0.01	0.1	268199.0	2607081.98	195
2019-01-13	9.65	9.74	9.64	9.68	0.03	0.31	219115.0	2125927.92	174
2019-01-10	9.79	9.79	9.62	9.65	-0.08	-0.82	290619.0	2815652.13	262
2019-01-09	9.62	9.89	9.6	9.73	0.14	1.46	695737.0	6764573.54	537
2019-01-08	9.65	9.65	9.55	9.59	0.0	0.0	225456.0	2161050.75	241
2019-01-07	9.61	9.65	9.59	9.59	-0.02	-0.21	189242.0	1818863.77	210
2019-01-06	9.63	9.68	9.57	9.61	0.11	1.16	187502.0	1804701.17	225
2019-01-03	9.51	9.52	9.5	9.5	0.0	0.0	61146.0	581573.15	114
2019-01-02	9.53	9.53	9.5	9.5	-0.06	-0.63	107075.0	1018552.59	113
2019-01-01	9.6	9.6	9.56	9.56	-0.08	-0.83	69832.0	670085.8	132
2018-12-31	9.75	9.75	9.62	9.64	-0.08	-0.82	95169.0	920735.45	144
2018-12-30	9.66	9.75	9.66	9.72	0.12	1.25	124369.0	1208672.77	151
2018-12-27	9.59	9.69	9.59	9.6	0.04	0.42	137706.0	1327631.8	153
2018-12-26	9.6	9.68	9.56	9.56	-0.02	-0.21	70178.0	674255.89	126
2018-12-25	9.6	9.67	9.56	9.58	-0.19	-1.94	147848.0	1421113.28	229
2018-12-24	9.75	9.79	9.7	9.77	0.07	0.72	201350.0	1957833.74	187
2018-12-23	9.5	9.72	9.5	9.7	0.05	0.52	147575.0	1418753.77	165
2018-12-20	9.81	9.83	9.55	9.65	-0.19	-1.93	245930.0	2388068.73	311
2018-12-19	9.91	9.94	9.82	9.84	-0.1	-1.01	169702.0	1678781.26	217
2018-12-18	9.91	10.0	9.9	9.94	0.01	0.1	236264.0	2352601.18	225
2018-12-17	9.97	9.99	9.92	9.93	-0.01	-0.1	165618.0	1650105.48	185
2018-12-16	10.04	10.04	9.9	9.94	-0.08	-0.8	234271.0	2333519.78	268
2018-12-13	10.12	10.12	10.0	10.02	-0.12	-1.18	270489.0	2724692.56	256
2018-12-12	10.14	10.24	10.1	10.14	-0.02	-0.2	615881.0	6239008.86	453
2018-12-11	9.95	10.26	9.9	10.16	0.26	2.63	940008.0	9507327.13	645
2018-12-10	9.95	10.06	9.89	9.9	-0.04	-0.4	259315.0	2587748.46	263
2018-12-09	9.93	10.02	9.9	9.94	0.01	0.1	323899.0	3225805.79	322
2018-12-06	9.99	10.0	9.88	9.93	-0.09	-0.9	333003.0	3314535.33	314
2018-12-05	10.08	10.08	9.98	10.02	-0.08	-0.79	443245.0	4439804.8	366
2018-12-04	10.16	10.18	10.08	10.1	-0.06	-0.59	408574.0	4133558.84	380
2018-12-03	10.26	10.3	10.12	10.16	-0.1	-0.97	450619.0	4597813.04	429
2018-12-02	10.18	10.44	10.12	10.26	0.08	0.79	905002.0	9312696.62	862
2018-11-29	10.42	10.72	10.06	10.18	-0.2	-1.93	2505611.0	26007845.32	2043
2018-11-28	9.56	10.48	9.53	10.38	0.85	8.92	3441169.0	35262458.45	1863
2018-11-27	9.44	9.53	9.43	9.53	0.1	1.06	288680.0	2737394.72	275
2018-11-26	9.5	9.5	9.41	9.43	-0.01	-0.11	95721.0	904458.57	147
2018-11-25	9.42	9.54	9.42	9.44	-0.15	-1.56	187083.0	1771555.7	197
2018-11-22	9.63	9.63	9.54	9.59	0.14	1.48	205023.0	1961567.95	215
2018-11-21	9.4	9.7	9.37	9.45	-0.02	-0.21	405648.0	3865964.64	414
2018-11-20	9.71	9.71	9.47	9.47	-0.28	-2.87	362179.0	3479009.43	482
2018-11-19	9.87	9.9	9.75	9.75	-0.07	-0.71	297239.0	2915844.36	373
2018-11-18	10.02	10.02	9.82	9.82	-0.2	-2.0	398435.0	3952144.48	342
2018-11-15	10.0	10.28	9.99	10.02	0.06	0.6	876205.0	8869082.22	690
2018-11-14	9.9	10.04	9.8	9.96	0.04	0.4	776157.0	7741985.4	571
2018-11-13	9.76	10.04	9.76	9.92	0.12	1.22	620291.0	6154946.85	435
2018-11-12	9.71	9.9	9.71	9.8	0.03	0.31	170717.0	1677306.86	155
2018-11-11	9.75	9.81	9.7	9.77	-0.04	-0.41	150707.0	1469035.61	161
2018-11-08	9.87	9.89	9.76	9.81	-0.04	-0.41	166969.0	1637627.92	167
2018-11-07	9.93	9.97	9.82	9.85	0.0	0.0	249804.0	2470534.56	244
2018-11-06	9.9	9.94	9.82	9.85	-0.05	-0.51	226797.0	2240928.47	248
2018-11-05	10.0	10.0	9.89	9.9	-0.1	-1.0	482275.0	4789741.38	354
2018-11-04	10.22	10.26	10.0	10.0	-0.02	-0.2	765457.0	7749506.3	559
2018-11-01	10.12	10.16	10.0	10.02	-0.06	-0.6	345889.0	3485051.14	319
2018-10-31	9.93	10.12	9.9	10.08	0.18	1.82	772828.0	7736304.77	537
2018-10-30	9.7	9.93	9.65	9.9	0.17	1.75	387930.0	3815157.58	372
2018-10-29	9.7	9.85	9.68	9.73	0.11	1.14	407242.0	3974568.12	371
2018-10-28	9.53	9.72	9.53	9.62	0.09	0.94	279898.0	2698364.87	244
2018-10-25	9.56	9.65	9.4	9.53	-0.03	-0.31	447596.0	4283433.07	395
2018-10-24	9.26	9.56	9.15	9.56	0.38	4.14	586324.0	5485686.44	411
2018-10-23	8.96	9.3	8.9	9.18	0.18	2.0	380534.0	3471101.84	404
2018-10-22	9.17	9.17	8.95	9.0	-0.14	-1.53	251961.0	2278003.36	265
2018-10-21	8.8	9.22	8.7	9.14	-0.26	-2.77	428851.0	3899141.59	362
2018-10-18	9.34	9.5	9.34	9.4	0.05	0.53	227543.0	2150738.62	226
2018-10-17	9.35	9.5	9.29	9.35	0.13	1.41	228561.0	2147729.81	273
2018-10-16	9.38	9.38	9.0	9.22	-0.2	-2.12	403883.0	3714577.24	433
2018-10-15	9.4	9.5	9.25	9.42	0.27	2.95	380636.0	3568321.29	424
2018-10-14	10.0	10.0	9.0	9.15	-0.85	-8.5	749968.0	7071961.3	624
2018-10-11	10.2	10.2	10.0	10.0	-0.3	-2.91	642076.0	6438792.1	446
2018-10-10	10.24	10.38	10.22	10.3	0.06	0.59	258095.0	2663275.4	253
2018-10-09	10.32	10.34	10.2	10.24	-0.1	-0.97	218760.0	2248048.26	210
2018-10-08	10.24	10.4	10.2	10.34	0.1	0.98	238375.0	2449600.68	259
2018-10-07	10.44	10.44	10.2	10.24	-0.2	-1.92	288159.0	2963703.32	346
2018-10-04	10.44	10.64	10.34	10.44	0.2	1.95	672609.0	7053881.6	630
2018-10-03	10.34	10.34	10.14	10.24	-0.1	-0.97	226101.0	2324118.74	297
2018-10-02	10.5	10.5	10.3	10.34	-0.2	-1.9	388417.0	4044455.88	333
2018-10-01	10.64	10.68	10.44	10.54	-0.12	-1.13	437914.0	4613130.66	411
2018-09-30	10.56	10.8	10.5	10.66	0.22	2.11	947404.0	10082514.12	700
2018-09-27	10.3	10.66	10.3	10.44	0.14	1.36	1024560.0	10749842.3	906
2018-09-26	10.36	10.36	10.22	10.3	0.0	0.0	248101.0	2551450.7	243
2018-09-25	10.24	10.3	10.2	10.3	0.1	0.98	405756.0	4168457.84	314
2018-09-20	10.32	10.34	10.16	10.2	-0.08	-0.78	369146.0	3770342.2	261
2018-09-19	10.28	10.48	10.18	10.28	0.0	0.0	540100.0	5575636.92	414
2018-09-18	10.36	10.36	10.22	10.28	-0.04	-0.39	196507.0	2018292.68	179
2018-09-17	10.04	10.32	10.0	10.32	0.18	1.78	418802.0	4260456.48	425
2018-09-16	10.28	10.28	10.06	10.14	-0.12	-1.17	337145.0	3431273.7	344
2018-09-13	10.28	10.28	10.12	10.26	-0.02	-0.19	139194.0	1420987.14	224
2018-09-12	10.24	10.5	10.16	10.28	0.12	1.18	415592.0	4280853.46	389
2018-09-11	10.12	10.28	10.12	10.16	-0.02	-0.2	221893.0	2263490.44	291
2018-09-10	10.38	10.44	10.18	10.18	-0.24	-2.3	213525.0	2193797.38	253
2018-09-09	10.44	10.44	10.28	10.42	0.02	0.19	169095.0	1749250.32	236
2018-09-06	10.48	10.6	10.2	10.4	-0.08	-0.76	420389.0	4352275.02	401
2018-09-05	11.0	11.0	10.08	10.48	-0.52	-4.73	878443.0	9302521.14	701
2018-09-04	11.0	11.1	11.0	11.0	0.0	0.0	330303.0	3646456.6	282
2018-09-03	11.02	11.16	10.94	11.0	-0.02	-0.18	558246.0	6156482.44	501
2018-09-02	11.14	11.14	10.98	11.02	-0.1	-0.9	315203.0	3481160.68	323
2018-08-30	11.14	11.4	11.12	11.12	-0.12	-1.07	399694.0	4490482.26	396
2018-08-29	11.4	11.4	11.2	11.24	-0.14	-1.23	340896.0	3851964.94	339
2018-08-28	11.4	11.46	11.32	11.38	-0.02	-0.18	325219.0	3707520.08	289
2018-08-27	11.58	11.58	11.3	11.4	-0.1	-0.87	275040.0	3149697.82	306
2018-08-26	11.4	11.6	11.38	11.5	0.16	1.41	451904.0	5179524.28	405
2018-08-16	11.32	11.42	11.26	11.34	-0.02	-0.18	390927.0	4426292.34	362
2018-08-15	11.22	11.38	11.22	11.36	0.1	0.89	369274.0	4165860.78	370
2018-08-14	11.5	11.52	11.16	11.26	-0.06	-0.53	674764.0	7657839.72	601
2018-08-13	11.6	11.68	11.04	11.32	-0.28	-2.41	980187.0	11172145.66	899
2018-08-12	11.36	11.88	11.26	11.6	0.2	1.75	1452459.0	16812553.36	1236
2018-08-09	11.6	11.6	11.36	11.4	-0.22	-1.89	830589.0	9514045.06	763
2018-08-08	11.66	12.0	11.62	11.62	0.0	0.0	2097778.0	24836408.14	1402
2018-08-07	11.54	11.72	11.44	11.62	0.12	1.04	1173937.0	13604852.52	1021
2018-08-06	11.2	11.68	11.18	11.5	0.36	3.23	1324321.0	15142267.26	996
2018-08-05	11.14	11.4	11.12	11.14	-0.04	-0.36	500942.0	5625109.26	531
2018-08-02	11.32	11.32	11.16	11.18	-0.18	-1.58	440243.0	4941865.74	426
2018-08-01	11.4	11.44	11.32	11.36	-0.02	-0.18	423784.0	4819031.04	440
2018-07-31	11.54	11.7	11.3	11.38	-0.18	-1.56	1236898.0	14218961.54	1187
2018-07-30	11.46	12.24	11.46	11.56	0.1	0.87	6809922.0	81077585.8	4366
2018-07-29	11.02	11.48	10.94	11.46	0.38	3.43	1594121.0	17902778.84	1041
2018-07-26	11.08	11.3	10.92	11.08	0.04	0.36	825640.0	9169623.08	752
2018-07-25	11.02	11.06	10.92	11.04	0.12	1.1	470456.0	5170333.36	339
2018-07-24	11.1	11.1	10.9	10.92	-0.16	-1.44	389861.0	4286799.54	351
2018-07-23	11.26	11.26	11.08	11.08	-0.12	-1.07	488516.0	5470662.68	343
2018-07-22	11.2	11.3	11.2	11.2	-0.12	-1.06	567806.0	6367340.46	304
2018-07-19	11.14	11.46	11.02	11.32	0.24	2.17	1029387.0	11670348.9	769
2018-07-18	11.16	11.24	11.0	11.08	-0.12	-1.07	360247.0	4014569.76	355
2018-07-17	11.3	11.48	11.1	11.2	-0.16	-1.41	776902.0	8789736.56	623
2018-07-16	11.48	11.48	11.32	11.36	-0.14	-1.22	646780.0	7369608.58	449
2018-07-15	11.5	11.52	11.3	11.5	0.02	0.17	655135.0	7451446.28	632
2018-07-12	11.4	11.74	11.38	11.48	0.08	0.7	2298002.0	26685083.96	1726
2018-07-11	10.8	11.42	10.72	11.4	0.62	5.75	2466542.0	27479677.32	1480
2018-07-10	10.62	10.8	10.5	10.78	0.16	1.51	662416.0	7013447.24	486
2018-07-09	10.7	10.8	10.6	10.62	-0.1	-0.93	170772.0	1826509.76	251
2018-07-08	10.74	10.8	10.64	10.72	-0.02	-0.19	139957.0	1499103.82	163
2018-07-05	10.82	10.82	10.72	10.74	-0.1	-0.92	221889.0	2389755.1	212
2018-07-04	10.74	11.04	10.74	10.84	0.04	0.37	487439.0	5327382.72	495
2018-07-03	10.82	10.82	10.7	10.8	-0.04	-0.37	121145.0	1304323.3	168
2018-07-02	10.8	10.86	10.46	10.84	-0.02	-0.18	740734.0	7921283.62	497
2018-07-01	10.9	10.92	10.82	10.86	-0.12	-1.09	280588.0	3048591.84	318
2018-06-28	11.0	11.06	10.9	10.98	-0.08	-0.72	552521.0	6049742.02	379
2018-06-27	11.12	11.18	11.0	11.06	-0.02	-0.18	305454.0	3377520.06	259
2018-06-26	11.0	11.12	10.9	11.08	0.06	0.54	360414.0	3960416.02	282
2018-06-25	11.12	11.14	11.0	11.02	-0.08	-0.72	473947.0	5238823.42	431
2018-06-24	11.06	11.18	11.0	11.1	0.04	0.36	557057.0	6186306.66	382
2018-06-21	11.08	11.16	10.98	11.06	0.08	0.73	188609.0	2082359.12	228
2018-06-20	10.96	11.24	10.94	10.98	-0.08	-0.72	610506.0	6755531.34	550
2018-06-12	10.92	11.2	10.8	11.06	0.02	0.18	916549.0	10027646.14	713
2018-06-11	11.32	11.38	10.8	11.04	-0.36	-3.16	697308.0	7715942.34	595
2018-06-10	11.5	11.52	11.3	11.4	-0.16	-1.38	631890.0	7200378.86	553
2018-06-07	11.56	11.78	11.5	11.56	0.02	0.17	1017913.0	11817920.04	768
2018-06-06	11.7	11.72	11.44	11.54	-0.14	-1.2	1285974.0	14867999.0	986
2018-06-05	11.7	12.04	11.66	11.68	0.04	0.34	2789092.0	33136511.9	1841
2018-06-04	11.3	11.7	11.2	11.64	0.34	3.01	1550237.0	17781708.7	944
2018-06-03	11.36	11.36	11.12	11.3	0.02	0.18	625275.0	7020052.62	554
2018-05-31	11.24	11.44	11.1	11.28	-0.02	-0.18	1355676.0	15240816.58	779
2018-05-30	11.3	11.44	11.22	11.3	-0.12	-1.05	962671.0	10890780.1	729
2018-05-29	11.3	11.7	11.3	11.42	0.16	1.42	1849830.0	21327965.76	1314
2018-05-28	11.24	11.44	11.1	11.26	-0.06	-0.53	1420878.0	15996215.02	1120
2018-05-27	11.56	11.82	11.24	11.32	-0.16	-1.39	2418484.0	27732261.32	1809
2018-05-24	11.5	11.94	11.44	11.47	0.05	0.44	3952665.0	46247639.36	2564
2018-05-23	10.82	11.6	10.74	11.42	0.67	6.23	5575816.0	63240133.62	3266
2018-05-22	10.9	11.08	10.64	10.75	-0.11	-1.01	2563263.0	27764774.82	1753
2018-05-21	10.2	11.04	10.2	10.86	0.78	7.74	7335113.0	78626336.26	3964
2018-05-20	9.88	10.1	9.85	10.08	0.25	2.54	1233243.0	12334958.45	718
2018-05-17	9.7	10.06	9.68	9.83	0.13	1.34	1055694.0	10447691.86	854
2018-05-16	9.7	9.94	9.65	9.7	-0.06	-0.61	471533.0	4619069.95	669
2018-05-15	9.75	9.78	9.65	9.76	0.0	0.0	200082.0	1945033.88	365
2018-05-14	9.8	9.83	9.74	9.76	-0.03	-0.31	315219.0	3088296.81	321
2018-05-13	9.82	9.86	9.78	9.79	0.05	0.51	422846.0	4146243.38	432
2018-05-10	10.0	10.12	9.7	9.74	-0.22	-2.21	1115844.0	10971810.27	952
2018-05-09	9.54	10.14	9.5	9.96	0.63	6.75	1951599.0	19275386.84	1505
2018-05-08	9.65	9.65	9.2	9.33	-0.3	-3.12	336645.0	3150785.99	446
2018-05-07	9.78	9.81	9.6	9.63	-0.14	-1.43	218942.0	2120481.4	335
2018-05-06	9.88	9.88	9.77	9.77	-0.02	-0.2	208204.0	2047648.99	182
2018-05-03	9.99	9.99	9.76	9.79	-0.17	-1.71	382558.0	3756294.57	318
2018-05-02	10.1	10.3	9.92	9.96	-0.14	-1.39	803678.0	8108015.87	538
2018-05-01	9.9	10.36	9.9	10.1	0.29	2.96	2805779.0	28457830.64	1771
2018-04-30	9.8	9.94	9.73	9.81	0.01	0.1	606774.0	5981582.85	396
2018-04-29	9.84	9.89	9.8	9.8	0.0	0.0	225469.0	2216671.52	243
2018-04-26	9.85	9.9	9.79	9.8	-0.06	-0.61	463950.0	4556543.79	320
2018-04-25	9.86	9.95	9.8	9.86	0.01	0.1	868898.0	8600397.63	505
2018-04-24	9.72	9.93	9.7	9.85	0.14	1.44	981493.0	9635237.82	670
2018-04-23	9.75	9.75	9.7	9.71	-0.02	-0.21	385941.0	3753781.78	232
2018-04-22	9.7	9.78	9.7	9.73	0.03	0.31	399700.0	3892057.61	325
2018-04-19	9.84	9.84	9.68	9.7	-0.08	-0.82	623884.0	6072653.27	492
2018-04-18	9.81	9.87	9.76	9.78	0.0	0.0	788111.0	7727423.74	480
2018-04-17	9.8	9.89	9.72	9.78	0.0	0.0	722439.0	7075900.45	493
2018-04-16	9.78	9.95	9.77	9.78	0.07	0.72	1227216.0	12101719.7	860
2018-04-15	9.58	9.75	9.58	9.71	0.22	2.32	691435.0	6696014.17	446
2018-04-12	9.48	9.55	9.35	9.49	0.05	0.53	583064.0	5511612.17	383
2018-04-11	9.91	9.94	9.3	9.44	-0.45	-4.55	1692558.0	16348559.93	1154
2018-04-10	9.71	10.06	9.71	9.89	0.23	2.38	2829658.0	28014298.24	1750
2018-04-09	9.45	9.7	9.45	9.66	0.23	2.44	1602184.0	15393876.73	998
2018-04-08	9.42	9.53	9.39	9.43	0.03	0.32	580177.0	5483490.36	319
2018-04-05	9.43	9.43	9.39	9.4	0.01	0.11	377919.0	3555220.63	208
2018-04-04	9.43	9.44	9.37	9.39	-0.03	-0.32	452566.0	4253873.74	426
2018-04-03	9.41	9.44	9.37	9.42	0.03	0.32	296431.0	2789776.76	222
2018-04-02	9.47	9.47	9.37	9.39	-0.01	-0.11	248966.0	2344152.77	257
2018-04-01	9.35	9.44	9.3	9.4	0.06	0.64	452490.0	4241202.14	357
2018-03-29	9.47	9.47	9.34	9.34	-0.08	-0.85	301786.0	2830420.67	295
2018-03-28	9.45	9.46	9.4	9.42	-0.05	-0.53	265014.0	2496337.71	234
2018-03-27	9.56	9.61	9.46	9.47	-0.08	-0.84	448121.0	4262280.17	441
2018-03-26	9.48	9.69	9.43	9.55	0.07	0.74	1090198.0	10444806.64	838
2018-03-25	9.35	9.54	9.35	9.48	0.11	1.17	762037.0	7213340.06	494
2018-03-22	9.35	9.48	9.35	9.37	0.02	0.21	393052.0	3701999.54	382
2018-03-21	9.48	9.48	9.28	9.35	-0.18	-1.89	822880.0	7693230.94	667
2018-03-20	9.39	9.55	9.37	9.53	0.12	1.28	518353.0	4906007.51	360
2018-03-19	9.37	9.54	9.37	9.41	0.01	0.11	220380.0	2083210.31	207
2018-03-18	9.42	9.53	9.4	9.4	-0.02	-0.21	577475.0	5461812.06	391
2018-03-15	9.31	9.54	9.27	9.42	0.13	1.4	1677880.0	15827411.68	1198
2018-03-14	9.31	9.36	9.28	9.29	0.0	0.0	166535.0	1550554.18	160
2018-03-13	9.31	9.31	9.26	9.29	-0.02	-0.21	265893.0	2470186.2	232
2018-03-12	9.33	9.45	9.3	9.31	-0.01	-0.11	341071.0	3190719.23	285
2018-03-11	9.24	9.35	9.24	9.32	0.03	0.32	251779.0	2344877.22	253
2018-03-08	9.25	9.48	9.25	9.29	0.08	0.87	320240.0	2991169.13	408
2018-03-07	9.24	9.25	9.21	9.21	0.0	0.0	86449.0	798083.25	100
2018-03-06	9.2	9.27	9.18	9.21	0.02	0.22	134150.0	1236937.42	162
2018-03-05	9.18	9.25	9.18	9.19	0.01	0.11	97079.0	895319.43	153
2018-03-04	9.16	9.25	9.16	9.18	0.03	0.33	68669.0	630302.03	108
2018-03-01	9.17	9.18	9.14	9.15	-0.04	-0.44	52347.0	480179.94	141
2018-02-28	9.25	9.25	9.16	9.19	-0.07	-0.76	127627.0	1175555.28	150
2018-02-27	9.31	9.36	9.2	9.26	-0.08	-0.86	153644.0	1429892.99	167
2018-02-26	9.31	9.55	9.3	9.34	0.05	0.54	691475.0	6524344.61	624
2018-02-25	9.19	9.33	9.19	9.29	0.16	1.75	317194.0	2941829.17	346
2018-02-22	9.1	9.15	9.1	9.13	0.04	0.44	136537.0	1244323.49	128
2018-02-21	9.08	9.14	9.05	9.09	-0.02	-0.22	158939.0	1447796.76	137
2018-02-20	9.09	9.14	9.06	9.11	0.03	0.33	238613.0	2171226.68	234
2018-02-19	9.17	9.17	9.08	9.08	-0.1	-1.09	240676.0	2192828.87	267
2018-02-18	9.26	9.33	9.16	9.18	-0.08	-0.86	237468.0	2198033.97	268
2018-02-15	9.25	9.35	9.25	9.26	0.02	0.22	290807.0	2702376.31	238
2018-02-14	9.26	9.26	9.22	9.24	-0.02	-0.22	169224.0	1565760.18	144
2018-02-13	9.28	9.31	9.25	9.26	-0.03	-0.32	219571.0	2039643.85	302
2018-02-12	9.34	9.34	9.27	9.29	0.02	0.22	245179.0	2283183.6	165
2018-02-11	9.32	9.36	9.27	9.27	-0.14	-1.49	232467.0	2164156.46	202
2018-02-08	9.46	9.46	9.41	9.41	-0.05	-0.53	112147.0	1056900.25	168
2018-02-07	9.55	9.55	9.45	9.46	0.01	0.11	142509.0	1352075.03	157
2018-02-06	9.44	9.51	9.3	9.45	-0.08	-0.84	273694.0	2584378.13	251
2018-02-05	9.5	9.6	9.43	9.53	0.02	0.21	272874.0	2595826.91	335
2018-02-04	9.57	9.57	9.42	9.51	-0.06	-0.63	429208.0	4076661.64	460
2018-02-01	9.51	9.77	9.21	9.57	-0.56	-5.53	1661007.0	15881825.41	1209
2018-01-31	10.12	10.3	10.1	10.13	0.0	0.0	680477.0	6922218.96	357
2018-01-30	10.1	10.16	10.1	10.13	0.03	0.3	142585.0	1444449.98	142
2018-01-29	10.18	10.2	10.1	10.1	-0.09	-0.88	324903.0	3298478.36	264
2018-01-28	10.16	10.2	10.12	10.19	0.05	0.49	380513.0	3867957.04	260
2018-01-25	10.04	10.22	10.02	10.14	0.14	1.4	371772.0	3759929.96	360
2018-01-24	10.0	10.04	9.96	10.0	0.0	0.0	190004.0	1899460.18	211
2018-01-23	10.0	10.08	9.98	10.0	-0.04	-0.4	277098.0	2779166.22	244
2018-01-22	10.02	10.3	10.0	10.04	0.0	0.0	489410.0	4949244.16	400
2018-01-21	10.18	10.22	10.04	10.04	-0.14	-1.38	286380.0	2895847.86	221
2018-01-18	10.28	10.28	10.16	10.18	-0.1	-0.97	269672.0	2755506.04	168
2018-01-17	10.26	10.34	10.24	10.28	0.01	0.1	195720.0	2012972.0	153
2018-01-16	10.28	10.36	10.26	10.27	-0.04	-0.39	274156.0	2824093.68	230
2018-01-15	10.38	10.38	10.3	10.31	0.0	0.0	489296.0	5055335.76	269
2018-01-14	10.22	10.36	10.2	10.31	0.13	1.28	533881.0	5486067.44	329
2018-01-11	10.1	10.3	10.1	10.18	0.05	0.49	416929.0	4260268.22	281
2018-01-10	10.26	10.26	10.1	10.13	-0.08	-0.78	408266.0	4154402.54	246
2018-01-09	10.3	10.36	10.1	10.21	-0.1	-0.97	597420.0	6123995.64	416
2018-01-08	10.52	10.52	10.3	10.31	-0.15	-1.43	920633.0	9572055.08	521
2018-01-07	10.3	10.68	10.24	10.46	0.25	2.45	2914623.0	30641111.4	1695
2018-01-04	10.1	10.44	10.08	10.21	0.13	1.29	1330965.0	13692298.16	1004
2018-01-03	10.08	10.12	10.02	10.08	0.04	0.4	256048.0	2577232.34	203
2018-01-02	10.1	10.14	10.04	10.04	-0.04	-0.4	288985.0	2914465.4	252
2018-01-01	10.04	10.2	10.02	10.08	-0.05	-0.49	247362.0	2507608.62	236
2017-12-31	10.2	10.2	10.12	10.13	-0.06	-0.59	434716.0	4410911.0	292
2017-12-28	10.24	10.3	10.14	10.19	-0.04	-0.39	347807.0	3552381.36	262
2017-12-27	10.12	10.38	10.12	10.23	0.16	1.59	606299.0	6224924.98	393
2017-12-26	10.04	10.1	10.0	10.07	0.04	0.4	213730.0	2148511.1	160
2017-12-25	10.06	10.1	10.0	10.03	-0.03	-0.3	262116.0	2632858.52	206
2017-12-24	10.2	10.2	10.0	10.06	-0.13	-1.28	373771.0	3767445.48	325
2017-12-21	10.26	10.26	10.2	10.19	-0.08	-0.78	256486.0	2621855.18	190
2017-12-20	10.4	10.4	10.26	10.27	-0.06	-0.58	243863.0	2513969.28	228
2017-12-19	10.5	10.5	10.3	10.33	-0.14	-1.34	551835.0	5726734.82	330
2017-12-18	10.38	10.54	10.38	10.47	0.15	1.45	603816.0	6313761.34	404
2017-12-17	10.24	10.34	10.24	10.32	0.13	1.28	338865.0	3487563.46	254
2017-12-14	10.22	10.28	10.18	10.19	-0.1	-0.97	257979.0	2637219.5	251
2017-12-13	10.28	10.34	10.14	10.29	0.09	0.88	376904.0	3862710.34	305
2017-12-12	10.14	10.32	10.08	10.2	0.16	1.59	757791.0	7772614.5	473
2017-12-11	10.2	10.32	10.02	10.04	-0.12	-1.18	1106081.0	11299359.02	652
2017-12-10	9.84	10.28	9.84	10.16	0.4	4.1	2024981.0	20490365.87	1249
2017-12-07	9.64	9.78	9.63	9.76	0.08	0.83	696877.0	6769483.7	451
2017-12-06	9.71	9.8	9.68	9.68	-0.03	-0.31	464012.0	4508339.73	351
2017-12-05	9.6	9.85	9.55	9.71	0.11	1.15	1008286.0	9813147.35	722
2017-12-04	9.66	9.68	9.54	9.6	-0.04	-0.41	465820.0	4473772.72	408
2017-12-03	9.59	9.68	9.58	9.64	0.12	1.26	556194.0	5355905.27	475
2017-11-30	9.57	9.61	9.49	9.52	-0.03	-0.31	572783.0	5470070.92	424
2017-11-29	9.44	9.66	9.4	9.55	0.15	1.6	1234567.0	11791550.53	893
2017-11-28	9.4	9.44	9.38	9.4	0.02	0.21	320983.0	3020513.64	273
2017-11-27	9.59	9.66	9.35	9.38	-0.15	-1.57	783077.0	7457438.41	630
2017-11-26	9.42	9.59	9.41	9.53	0.15	1.6	676777.0	6430336.77	380
2017-11-23	9.33	9.42	9.33	9.38	0.06	0.64	280428.0	2628000.7	273
2017-11-22	9.37	9.41	9.3	9.32	-0.04	-0.43	360884.0	3376815.13	304
2017-11-21	9.25	9.5	9.25	9.36	0.11	1.19	1166995.0	11006645.54	751
2017-11-20	9.25	9.38	9.25	9.25	-0.04	-0.43	175438.0	1629741.21	215
2017-11-19	9.34	9.34	9.26	9.29	-0.03	-0.32	126904.0	1179778.3	165
2017-11-16	9.31	9.34	9.27	9.32	-0.02	-0.21	332302.0	3090788.68	169
2017-11-15	9.35	9.5	9.34	9.34	0.01	0.11	772900.0	7274452.95	503
2017-11-14	9.3	9.47	9.29	9.33	0.08	0.86	648704.0	6054011.79	537
2017-11-13	9.15	9.28	9.15	9.25	0.05	0.54	218107.0	2009330.62	294
2017-11-12	9.24	9.4	9.18	9.2	-0.04	-0.43	622654.0	5799216.17	605
2017-11-09	9.2	9.27	9.05	9.24	0.06	0.65	435657.0	4008551.55	439
2017-11-08	8.74	9.63	8.69	9.18	0.42	4.79	1501244.0	13930473.08	1192
2017-11-07	9.6	9.6	8.67	8.76	-0.87	-9.03	602111.0	5409627.96	543
2017-11-06	9.7	9.7	9.6	9.63	-0.11	-1.13	358342.0	3458148.45	316
2017-11-05	9.8	9.9	9.4	9.74	-0.18	-1.81	414856.0	4013898.11	470
2017-11-02	9.9	10.02	9.85	9.92	-0.49	-4.71	1035632.0	10293093.93	777
2017-11-01	10.46	10.54	10.38	10.41	-0.08	-0.76	202668.0	2112348.28	255
2017-10-31	10.52	10.58	10.46	10.49	-0.09	-0.85	131393.0	1380256.68	131
2017-10-30	10.6	10.66	10.36	10.58	-0.02	-0.19	223506.0	2354876.68	220
2017-10-29	10.6	10.68	10.48	10.6	0.12	1.15	165175.0	1747460.64	226
2017-10-26	10.4	10.54	10.34	10.48	0.06	0.58	203104.0	2116365.12	241
2017-10-25	10.4	10.42	10.32	10.42	0.13	1.26	203636.0	2111958.22	166
2017-10-24	10.4	10.5	10.22	10.29	-0.18	-1.72	333086.0	3454506.12	395
2017-10-23	10.64	10.7	10.44	10.47	-0.18	-1.69	344142.0	3614662.04	385
2017-10-22	10.64	10.76	10.64	10.65	-0.04	-0.37	130151.0	1391483.74	126
2017-10-19	10.7	10.72	10.64	10.69	0.04	0.38	177086.0	1889368.82	119
2017-10-18	10.58	10.74	10.58	10.65	-0.04	-0.37	169482.0	1804771.36	192
2017-10-17	10.74	10.74	10.62	10.69	-0.06	-0.56	206167.0	2202242.3	187
2017-10-16	10.7	10.76	10.62	10.75	0.07	0.66	141777.0	1518554.8	175
2017-10-15	10.78	10.86	10.68	10.68	-0.02	-0.19	245019.0	2636768.9	268
2017-10-12	10.76	10.8	10.5	10.7	0.09	0.85	303393.0	3234964.38	340
2017-10-11	10.82	10.9	10.5	10.61	-0.22	-2.03	387397.0	4147525.36	463
2017-10-10	11.16	11.2	10.62	10.83	-0.33	-2.96	433867.0	4792751.58	454
2017-10-09	11.28	11.28	11.12	11.16	-0.11	-0.98	355606.0	3979835.68	312
2017-10-08	11.4	11.4	11.24	11.27	-0.13	-1.14	296738.0	3358879.7	278
2017-10-05	11.6	11.6	11.3	11.4	-0.16	-1.38	695522.0	7929235.6	491
2017-10-04	11.54	11.62	11.4	11.56	0.06	0.52	474973.0	5485134.7	356
2017-10-03	11.52	11.56	11.4	11.5	-0.01	-0.09	313366.0	3601264.02	226
2017-10-02	11.54	11.58	11.5	11.51	-0.03	-0.26	109257.0	1261714.52	121
2017-10-01	11.48	11.56	11.42	11.54	-0.04	-0.35	247353.0	2846883.98	207
2017-09-28	11.54	11.62	11.5	11.58	0.01	0.09	308752.0	3567920.4	210
2017-09-27	11.68	11.68	11.5	11.57	-0.12	-1.03	234188.0	2714607.84	241
2017-09-26	11.68	11.78	11.68	11.69	0.01	0.09	197584.0	2315994.62	162
2017-09-25	11.72	11.76	11.64	11.68	-0.12	-1.02	269159.0	3146984.44	210
2017-09-21	11.82	11.9	11.74	11.8	-0.08	-0.67	302085.0	3573492.44	195
2017-09-20	11.9	11.96	11.82	11.88	-0.04	-0.34	252063.0	2995357.32	202
2017-09-19	11.92	11.98	11.88	11.92	0.03	0.25	515556.0	6143485.32	324
2017-09-18	12.0	12.02	11.88	11.89	-0.09	-0.75	888791.0	10609166.08	496
2017-09-17	12.22	12.3	11.9	11.98	-0.11	-0.91	2556459.0	30843584.92	1214
2017-09-14	11.76	12.2	11.76	12.09	0.29	2.46	1079269.0	12943288.0	512
2017-09-13	11.8	11.82	11.76	11.8	0.01	0.08	161841.0	1908827.92	167
2017-09-12	11.88	11.9	11.78	11.79	-0.07	-0.59	213986.0	2535507.2	168
2017-09-11	11.94	11.96	11.8	11.86	-0.08	-0.67	479437.0	5694737.74	274
2017-09-10	11.86	11.98	11.8	11.94	0.14	1.19	412946.0	4914282.78	350
2017-09-07	11.88	11.92	11.8	11.8	-0.03	-0.25	265797.0	3148668.0	191
2017-09-06	11.76	11.86	11.76	11.83	0.15	1.28	208026.0	2455090.28	182
2017-08-29	11.78	11.78	11.66	11.68	-0.07	-0.6	163254.0	1913095.52	187
2017-08-28	11.78	11.8	11.7	11.75	0.02	0.17	133382.0	1566508.16	166
2017-08-27	11.6	11.8	11.5	11.73	0.15	1.3	431916.0	5059593.52	371
2017-08-24	11.7	11.72	11.56	11.58	-0.16	-1.36	459361.0	5338249.38	372
2017-08-23	11.88	11.88	11.74	11.74	-0.15	-1.26	526837.0	6221181.08	421
2017-08-22	12.02	12.02	11.84	11.89	-0.09	-0.75	392269.0	4687655.8	316
2017-08-21	12.0	12.06	11.9	11.98	0.0	0.0	762555.0	9133643.8	435
2017-08-20	12.0	12.06	11.92	11.98	0.08	0.67	518066.0	6211194.96	364
2017-08-17	12.04	12.06	11.88	11.9	-0.09	-0.75	678990.0	8143800.02	502
2017-08-16	11.8	12.08	11.78	11.99	0.11	0.93	1645340.0	19602251.64	990
2017-08-15	12.16	12.32	11.82	11.88	-0.32	-2.62	3983909.0	48232316.5	1929
2017-08-14	11.44	12.5	11.4	12.2	0.76	6.64	5445567.0	64733056.34	2354
2017-08-13	11.5	11.54	11.38	11.44	0.01	0.09	953691.0	10939312.66	569
2017-08-10	11.4	11.6	11.38	11.43	0.21	1.87	2882929.0	33099769.0	1330
2017-08-09	11.12	11.28	11.12	11.22	0.07	0.63	1277562.0	14297380.8	649
2017-08-08	11.18	11.18	11.1	11.15	0.04	0.36	588876.0	6564017.18	313
2017-08-07	11.12	11.18	11.1	11.11	-0.05	-0.45	402205.0	4481566.02	201
2017-08-06	11.12	11.2	11.1	11.16	0.07	0.63	497002.0	5543267.66	288
2017-08-03	11.08	11.18	11.06	11.09	0.01	0.09	744769.0	8288531.22	444
2017-08-02	11.0	11.14	11.0	11.08	0.07	0.64	833836.0	9239786.92	544
2017-08-01	11.0	11.12	10.8	11.01	-0.14	-1.26	1012750.0	11159147.74	605
2017-07-31	11.08	11.24	11.0	11.15	0.08	0.72	554743.0	6174651.82	478
2017-07-30	11.02	11.08	11.02	11.07	0.01	0.09	103837.0	1146245.84	119
2017-07-27	11.12	11.12	11.0	11.06	0.0	0.0	182609.0	2016030.0	194
2017-07-26	11.12	11.12	11.04	11.06	-0.06	-0.54	204741.0	2270638.92	141
2017-07-25	11.18	11.18	11.12	11.12	-0.08	-0.71	191159.0	2128870.7	121
2017-07-24	11.12	11.2	11.08	11.2	0.06	0.54	294990.0	3286792.48	194
2017-07-23	11.2	11.2	11.12	11.14	-0.07	-0.62	328985.0	3670507.78	219
2017-07-20	11.26	11.28	11.18	11.21	0.02	0.18	349611.0	3923027.14	220
2017-07-19	11.02	11.28	11.02	11.19	0.17	1.54	804688.0	8990122.16	530
2017-07-18	11.08	11.16	11.0	11.02	-0.09	-0.81	223485.0	2473534.24	222
2017-07-17	11.22	11.22	11.08	11.11	-0.06	-0.54	230263.0	2563816.84	181
2017-07-16	11.14	11.22	11.14	11.17	0.08	0.72	290192.0	3245949.98	254
2017-07-13	11.14	11.14	11.06	11.09	-0.02	-0.18	228100.0	2534006.32	167
2017-07-12	11.12	11.14	11.02	11.11	0.04	0.36	279810.0	3107013.68	178
2017-07-11	11.14	11.14	11.06	11.07	-0.02	-0.18	223930.0	2487353.62	221
2017-07-10	11.1	11.24	11.08	11.09	-0.05	-0.45	359180.0	4013193.38	239
2017-07-09	11.14	11.22	11.12	11.14	-0.03	-0.27	181291.0	2024276.48	167
2017-07-06	11.24	11.26	11.16	11.17	-0.08	-0.71	294997.0	3308971.68	172
2017-07-05	11.26	11.3	11.2	11.25	-0.02	-0.18	363924.0	4093226.96	183
2017-07-04	11.3	11.4	11.26	11.27	-0.03	-0.27	409356.0	4640502.0	225
2017-07-03	11.26	11.32	11.22	11.3	0.05	0.44	283005.0	3188260.98	212
2017-07-02	11.22	11.36	11.2	11.25	0.05	0.45	429580.0	4849990.1	289
2017-06-22	11.2	11.28	11.16	11.2	0.04	0.36	602216.0	6764215.16	342
2017-06-21	11.1	11.2	11.04	11.16	0.14	1.27	459431.0	5124182.8	265
2017-06-20	11.18	11.18	11.02	11.02	-0.04	-0.36	273257.0	3023348.96	134
2017-06-19	11.0	11.14	10.98	11.06	0.15	1.37	173807.0	1921587.96	173
2017-06-18	11.0	11.1	10.8	10.91	-0.09	-0.82	155296.0	1693195.5	168
2017-06-15	11.0	11.02	10.98	11.0	0.0	0.0	80548.0	885576.74	107
2017-06-14	11.0	11.06	11.0	11.0	-0.03	-0.27	135283.0	1490643.54	131
2017-06-13	11.06	11.1	11.02	11.03	0.06	0.55	182134.0	2012603.34	155
2017-06-12	10.7	11.02	10.62	10.97	0.28	2.62	283465.0	3072817.54	213
2017-06-11	10.9	11.04	10.64	10.69	-0.3	-2.73	215917.0	2339312.64	252
2017-06-08	11.04	11.06	10.96	10.99	-0.08	-0.72	163754.0	1801710.3	169
2017-06-07	11.06	11.18	11.0	11.07	0.0	0.0	169473.0	1880861.82	125
2017-06-06	11.26	11.26	11.06	11.07	-0.18	-1.6	247551.0	2757597.62	161
2017-06-05	11.28	11.3	11.16	11.25	-0.05	-0.44	161897.0	1817819.06	149
2017-06-04	11.2	11.32	11.2	11.3	0.11	0.98	272144.0	3069771.82	212
2017-06-01	11.25	11.35	11.15	11.19	-0.18	-1.58	278941.0	3136558.75	218
2017-05-31	11.4	11.6	11.3	11.37	0.07	0.62	645549.0	7364512.45	362
2017-05-30	11.3	11.45	11.2	11.3	0.08	0.71	572224.0	6486119.4	325
2017-05-29	11.15	11.3	11.05	11.22	0.18	1.63	434932.0	4864086.4	313
2017-05-28	11.7	11.7	11.0	11.04	-0.67	-5.72	631865.0	7134839.95	446
2017-05-25	11.85	11.9	11.65	11.71	-0.12	-1.01	561814.0	6627560.15	410
2017-05-24	12.0	12.2	11.8	11.83	-0.21	-1.74	800037.0	9572527.8	421
2017-05-23	12.3	12.3	11.95	12.04	-0.32	-2.59	1065645.0	12890770.8	625
2017-05-22	12.65	12.65	12.3	12.36	-0.19	-1.51	1442721.0	17960106.35	772
2017-05-21	12.15	12.85	12.15	12.55	0.47	3.89	4809875.0	59997708.85	2021
2017-05-18	12.05	12.1	12.0	12.08	-0.02	-0.17	415305.0	4999138.3	230
2017-05-17	12.05	12.1	12.0	12.1	0.05	0.41	599396.0	7238416.1	256
2017-05-16	11.95	12.1	11.9	12.05	0.16	1.35	587493.0	7040466.6	226
2017-05-15	11.9	12.0	11.85	11.89	0.04	0.34	448694.0	5352051.4	306
2017-05-14	11.9	12.0	11.8	11.85	-0.1	-0.84	204104.0	2424044.1	193
2017-05-11	12.05	12.1	11.85	11.95	-0.11	-0.91	547933.0	6572360.2	246
2017-05-10	12.05	12.1	11.95	12.06	-0.06	-0.5	719010.0	8642458.95	274
2017-05-09	12.1	12.15	12.05	12.12	0.07	0.58	318364.0	3846941.25	163
2017-05-08	12.0	12.05	11.95	12.05	0.05	0.42	285916.0	3435919.45	184
2017-05-07	12.1	12.15	12.0	12.0	-0.1	-0.83	466858.0	5616493.0	328
2017-05-04	12.15	12.15	12.05	12.1	-0.12	-0.98	218862.0	2651587.45	170
2017-05-03	12.25	12.25	12.2	12.22	0.0	0.0	417205.0	5103658.35	230
2017-05-02	12.25	12.3	12.15	12.22	0.03	0.25	417115.0	5093484.55	251
2017-05-01	12.25	12.4	12.15	12.19	-0.03	-0.25	668575.0	8213091.35	337
2017-04-30	12.15	12.25	12.15	12.22	0.1	0.83	513189.0	6274879.15	299
2017-04-27	12.15	12.15	12.05	12.12	0.02	0.17	300997.0	3650235.15	184
2017-04-26	12.15	12.2	12.1	12.1	-0.01	-0.08	233686.0	2839393.45	147
2017-04-25	12.2	12.2	12.05	12.11	-0.04	-0.33	352339.0	4277771.6	220
2017-04-24	12.1	12.25	12.1	12.15	0.01	0.08	546024.0	6646730.0	290
2017-04-23	12.2	12.25	12.1	12.14	0.13	1.08	338461.0	4112935.85	248
2017-04-20	12.15	12.15	12.0	12.01	-0.13	-1.07	454486.0	5492387.2	346
2017-04-19	12.05	12.2	12.0	12.14	0.03	0.25	483514.0	5831756.95	357
2017-04-18	12.2	12.35	12.1	12.11	-0.07	-0.57	697120.0	8502272.7	424
2017-04-17	12.25	12.3	12.1	12.18	-0.03	-0.25	597037.0	7268481.7	323
2017-04-16	12.35	12.35	12.2	12.21	-0.2	-1.61	531115.0	6501918.85	346
2017-04-13	12.5	12.55	12.4	12.41	-0.13	-1.04	368297.0	4593672.8	234
2017-04-12	12.4	12.6	12.4	12.54	0.02	0.16	398468.0	4986919.9	259
2017-04-11	12.6	12.6	12.45	12.52	-0.06	-0.48	380537.0	4772942.6	218
2017-04-10	12.5	12.65	12.45	12.58	0.08	0.64	600527.0	7528324.45	279
2017-04-09	12.6	12.65	12.5	12.5	-0.16	-1.26	525426.0	6608512.1	285
2017-04-06	12.7	12.7	12.6	12.66	0.01	0.08	511529.0	6474528.35	279
2017-04-05	12.8	12.85	12.65	12.65	-0.07	-0.55	553456.0	7050708.45	315
2017-04-04	12.7	12.75	12.6	12.72	-0.02	-0.16	756256.0	9598865.45	403
2017-04-03	12.8	13.0	12.7	12.74	0.03	0.24	2365754.0	30410731.4	1216
2017-04-02	12.5	12.8	12.5	12.71	0.25	2.01	2814455.0	35651940.2	1296
2017-03-30	12.55	12.55	12.3	12.46	-0.03	-0.24	914395.0	11370694.45	569
2017-03-29	12.5	12.65	12.45	12.49	0.09	0.73	881648.0	11037363.05	554
2017-03-28	12.35	12.6	12.3	12.4	0.05	0.4	1156616.0	14401668.85	4286
2017-03-27	12.3	12.55	12.25	12.35	0.07	0.57	1635649.0	20324960.1	908
2017-03-26	12.35	12.35	12.2	12.28	0.04	0.33	706281.0	8670604.3	362
2017-03-23	12.15	12.35	12.15	12.24	0.11	0.91	655951.0	8030181.15	368
2017-03-22	12.2	12.2	12.05	12.13	-0.11	-0.9	636923.0	7717616.15	371
2017-03-21	12.3	12.45	12.2	12.24	0.01	0.08	1243883.0	15373853.2	541
2017-03-20	12.4	12.5	12.2	12.23	-0.16	-1.29	930385.0	11522311.35	466
2017-03-19	12.3	12.45	12.3	12.39	0.11	0.9	1027372.0	12720245.5	490
2017-03-16	12.2	12.35	12.15	12.28	0.05	0.41	1066507.0	13076232.1	632
2017-03-15	12.25	12.45	12.15	12.23	0.06	0.49	1015619.0	12468309.0	548
2017-03-14	12.05	12.2	11.85	12.17	0.04	0.33	1226037.0	14748556.3	655
2017-03-13	12.5	12.5	12.1	12.13	-0.26	-2.1	787000.0	9747077.5	532
2017-03-12	12.6	12.6	12.35	12.39	-0.2	-1.59	630301.0	7848607.95	398
2017-03-09	12.85	12.85	12.5	12.59	-0.3	-2.33	1159271.0	14690897.4	728
2017-03-08	13.05	13.05	12.85	12.89	-0.11	-0.85	608794.0	7865180.75	396
2017-03-07	12.95	13.1	12.95	13.0	0.07	0.54	1173514.0	15255178.1	578
2017-03-06	13.0	13.2	12.85	12.93	-0.07	-0.54	2340241.0	30395817.8	1076
2017-03-05	13.1	13.1	12.95	13.0	-0.02	-0.15	1317319.0	17158510.6	586
2017-03-02	12.9	13.2	12.85	13.02	0.23	1.8	3229805.0	42229294.65	1377
2017-03-01	12.8	12.9	12.7	12.79	-0.06	-0.47	730535.0	9359012.85	458
2017-02-28	12.6	12.9	12.45	12.85	0.15	1.18	1183062.0	14948890.35	763
2017-02-27	13.2	13.2	12.6	12.7	-0.45	-3.42	1979824.0	25572926.05	1077
2017-02-26	13.15	13.4	13.15	13.15	0.07	0.54	2618824.0	34745515.9	1288
2017-02-23	12.85	13.1	12.75	13.08	0.19	1.47	2146022.0	27877125.8	1045
2017-02-22	12.95	13.1	12.85	12.89	-0.05	-0.39	1102309.0	14302286.7	570
2017-02-21	12.85	12.95	12.8	12.94	0.01	0.08	1404972.0	18085528.05	807
2017-02-20	13.25	13.3	12.85	12.93	-0.32	-2.42	1581215.0	20707956.9	827
2017-02-19	13.25	13.45	13.15	13.25	0.12	0.91	2515755.0	33514226.0	1332
2017-02-16	13.3	13.35	13.1	13.13	-0.07	-0.53	1095938.0	14486670.35	568
2017-02-15	13.1	13.25	13.05	13.2	0.07	0.53	890442.0	11710366.8	442
2017-02-14	13.3	13.35	13.05	13.13	-0.1	-0.76	1398813.0	18376907.45	720
2017-02-13	13.2	13.45	13.1	13.23	0.1	0.76	3086962.0	41125184.75	1246
2017-02-12	13.0	13.3	13.0	13.13	0.18	1.39	2467112.0	32477797.35	1139
2017-02-09	13.05	13.05	12.9	12.95	-0.07	-0.54	1446923.0	18765148.9	703
2017-02-08	13.45	13.45	13.0	13.02	-0.35	-2.62	2296189.0	30126797.25	1244
2017-02-07	13.0	13.5	12.95	13.37	0.37	2.85	6402077.0	85144655.55	2746
2017-02-06	12.95	13.1	12.85	13.0	0.06	0.46	1634880.0	21214671.0	837
2017-02-05	13.0	13.1	12.9	12.94	0.04	0.31	1376959.0	17906446.55	879
2017-02-02	12.9	13.05	12.85	12.9	0.04	0.31	1192380.0	15438772.8	780
2017-02-01	13.1	13.15	12.8	12.86	-0.21	-1.61	1768047.0	22903651.3	815
2017-01-31	13.25	13.25	12.95	13.07	-0.14	-1.06	2498765.0	32686450.0	934
2017-01-30	13.05	13.3	12.95	13.21	0.22	1.69	2744053.0	36015575.5	1339
2017-01-29	12.85	13.1	12.8	12.99	0.17	1.33	1146623.0	14856080.6	570
2017-01-26	13.0	13.1	12.8	12.82	-0.13	-1.0	1239679.0	16077440.4	602
2017-01-25	13.0	13.25	12.95	12.95	0.01	0.08	2110496.0	27609504.5	1052
2017-01-24	12.75	13.05	12.65	12.94	0.28	2.21	2330787.0	29954666.95	1129
2017-01-23	12.35	12.75	12.35	12.66	0.4	3.26	2815011.0	35356314.3	1309
2017-01-22	11.9	12.35	11.8	12.26	0.3	2.51	2447404.0	29803503.05	1210
2017-01-19	12.0	12.1	11.8	11.96	-0.17	-1.4	1340088.0	16012130.8	914
2017-01-18	12.4	12.4	12.1	12.13	-0.2	-1.62	1445288.0	17712480.0	680
2017-01-17	12.2	12.4	11.8	12.33	0.24	1.99	1839718.0	22165346.95	997
2017-01-16	12.6	12.65	12.05	12.09	-0.46	-3.67	2225668.0	27334749.9	1095
2017-01-15	12.85	12.85	12.45	12.55	-0.25	-1.95	1897937.0	23954059.65	995
2017-01-12	12.85	13.05	12.7	12.8	0.08	0.63	1989899.0	25629264.55	1073
2017-01-11	13.0	13.05	12.65	12.72	-0.31	-2.38	2123628.0	27228298.1	1057
2017-01-10	13.35	13.35	12.95	13.03	-0.29	-2.18	3058375.0	40036500.5	1115
2017-01-09	13.5	13.55	12.95	13.32	-0.18	-1.33	3068302.0	40407452.1	1363
2017-01-08	13.7	13.85	13.45	13.5	-0.16	-1.17	2419942.0	33075508.45	905
2017-01-05	13.65	13.85	13.55	13.66	-0.03	-0.22	2087742.0	28575329.45	923
2017-01-04	13.95	14.0	13.5	13.69	-0.19	-1.37	3351852.0	46302765.35	1366
2017-01-03	13.85	14.0	13.65	13.88	-0.01	-0.07	3977018.0	54958643.0	1555
2017-01-02	14.0	14.2	13.8	13.89	0.0	0.0	5824245.0	81844955.65	1984
2017-01-01	13.6	14.0	13.6	13.89	0.28	2.06	3764929.0	52237885.3	1307
2016-12-29	13.8	13.8	13.55	13.61	-0.18	-1.31	2015751.0	27513834.8	1065
2016-12-28	13.95	14.0	13.75	13.79	-0.14	-1.01	3022287.0	41986356.15	1154
2016-12-27	13.7	14.1	13.65	13.93	0.21	1.53	3819435.0	53232539.1	1436
2016-12-26	13.6	14.1	13.5	13.72	0.18	1.33	7650482.0	105614807.55	2754
2016-12-25	13.35	13.6	13.35	13.54	0.36	2.73	2314997.0	31257611.75	952
2016-12-22	13.2	13.25	13.05	13.18	0.03	0.23	1307799.0	17226850.75	580
2016-12-21	13.15	13.35	13.0	13.15	0.0	0.0	1540439.0	20252589.6	786
2016-12-20	13.4	13.4	12.9	13.15	-0.29	-2.16	3181099.0	41552977.75	1458
2016-12-19	13.9	14.05	13.35	13.44	-0.42	-3.03	2400180.0	33004636.5	989
2016-12-18	13.6	14.0	13.6	13.86	0.44	3.28	3052350.0	42398295.4	1212
2016-12-15	12.55	13.5	12.55	13.42	0.56	4.35	3373454.0	44062927.0	1653
2016-12-14	13.4	13.45	12.75	12.86	-0.52	-3.89	3324710.0	43412776.05	1432
2016-12-13	13.8	13.9	13.35	13.38	-0.4	-2.9	3161711.0	42878618.2	1513
2016-12-12	14.45	14.55	13.75	13.78	-0.52	-3.64	5135392.0	72526930.05	2258
2016-12-11	14.0	14.6	14.0	14.3	0.42	3.03	5441395.0	78049349.2	2106
2016-12-08	13.55	14.15	13.55	13.88	0.25	1.83	8605077.0	119579532.8	3259
2016-12-07	13.65	13.9	13.45	13.63	0.06	0.44	4412357.0	60410036.1	1766
2016-12-06	13.15	13.65	13.15	13.57	0.45	3.43	6592235.0	88761429.15	2318
2016-12-05	13.0	13.25	12.85	13.12	0.1	0.77	3299129.0	43091647.4	1107
2016-12-04	13.0	13.2	12.9	13.02	0.07	0.54	4368866.0	57140314.4	1806
2016-12-01	12.65	13.2	12.55	12.95	0.48	3.85	8610554.0	111160355.45	2502
2016-11-30	12.45	12.65	12.45	12.47	0.11	0.89	3724417.0	46654856.1	1178
2016-11-29	12.45	12.8	12.3	12.36	-0.02	-0.16	8405097.0	105478412.35	2494
2016-11-28	12.35	12.4	12.2	12.38	0.09	0.73	2265718.0	28003458.15	923
2016-11-27	12.1	12.4	12.1	12.29	0.1	0.82	2166874.0	26670271.9	805
2016-11-24	12.5	12.6	12.0	12.19	-0.19	-1.53	4557729.0	56026835.65	1642
2016-11-23	12.25	12.45	12.2	12.38	0.24	1.98	4067423.0	50299220.7	1362
2016-11-22	12.1	12.3	11.9	12.14	-0.03	-0.25	2863144.0	34654854.35	1099
2016-11-21	12.45	12.55	12.05	12.17	-0.2	-1.62	3742398.0	45894379.9	1478
2016-11-20	12.0	12.7	11.95	12.37	0.4	3.34	8289434.0	102558184.2	2642
2016-11-17	12.15	12.25	11.95	11.97	-0.06	-0.5	4201169.0	50746626.6	1596
2016-11-16	11.8	12.1	11.75	12.03	0.42	3.62	5135168.0	61455650.65	1734
2016-11-15	11.55	12.1	11.35	11.61	-0.06	-0.51	8066511.0	94141839.0	2718
2016-11-14	11.85	12.2	11.5	11.67	-0.03	-0.26	7867534.0	93759810.55	2709
2016-11-13	11.25	11.85	11.25	11.7	0.5	4.46	7877183.0	91323091.1	2395
2016-11-10	11.1	11.4	11.05	11.2	0.2	1.82	6034590.0	67799861.95	1874
2016-11-09	10.5	11.1	10.4	11.0	0.01	0.09	4925320.0	53729156.1	1770
2016-11-08	11.1	11.15	10.95	10.99	-0.06	-0.54	3717997.0	41108897.9	1404
2016-11-07	10.85	11.1	10.85	11.05	0.26	2.41	3317568.0	36473673.4	1273
2016-11-06	10.7	10.9	10.6	10.79	0.05	0.47	1997043.0	21503655.1	931
2016-11-03	10.65	10.85	10.65	10.74	0.1	0.94	2088643.0	22492607.0	1012
2016-11-02	10.95	11.0	10.55	10.64	-0.36	-3.27	3851215.0	41464744.85	1799
2016-11-01	10.95	11.3	10.9	11.0	-0.03	-0.27	6372779.0	70717758.15	2527
2016-10-31	10.6	11.15	10.5	11.03	0.46	4.35	6801854.0	74148087.9	2477
2016-10-30	10.55	10.8	10.45	10.57	0.13	1.25	4096357.0	43723241.35	1883
2016-10-27	10.5	10.6	10.3	10.44	-0.08	-0.76	2938976.0	30719542.05	1570
2016-10-26	10.95	10.95	10.35	10.52	-0.38	-3.49	4088550.0	43744147.25	1814
2016-10-25	11.0	11.0	10.7	10.9	-0.05	-0.46	5759544.0	62578232.15	1726
2016-10-24	10.8	11.2	10.65	10.95	0.23	2.15	8585949.0	94412775.35	2711
2016-10-23	11.0	11.05	10.3	10.72	-0.72	-6.29	10199728.0	108775921.65	4678
2016-10-20	11.6	11.6	11.35	11.44	-0.11	-0.95	1043148.0	11950493.3	670
2016-10-19	11.25	11.9	11.25	11.55	0.41	3.68	884030.0	10242738.9	605
2016-10-18	12.1	12.25	10.9	11.14	-0.89	-7.4	845871.0	9817081.7	731
2016-10-17	11.6	12.45	11.6	12.03	0.4	3.44	1507488.0	18151479.6	1267
2016-10-16	11.75	11.85	11.6	11.63	-0.27	-2.27	301709.0	3535833.8	351
2016-10-13	12.35	12.35	11.85	11.9	-0.51	-4.11	1049376.0	12707749.1	815
2016-10-12	12.85	12.85	12.3	12.41	-0.28	-2.21	1258599.0	15658120.15	956
2016-10-11	13.0	13.15	12.6	12.69	-0.3	-2.31	1145952.0	14785699.0	804
2016-10-10	13.25	13.35	12.8	12.99	-0.19	-1.44	826988.0	10837135.35	686
2016-10-09	13.4	14.45	12.95	13.18	-0.17	-1.27	2093684.0	28950435.95	1552
2016-10-06	12.55	13.75	12.35	13.35	0.8	6.37	1907924.0	24689696.8	1255
2016-10-05	12.2	13.0	12.05	12.55	0.42	3.46	1936749.0	24395834.9	1387
2016-10-04	11.2	12.15	11.1	12.13	1.04	9.38	1334789.0	15636880.35	935
2016-10-03	10.9	11.15	10.5	11.09	0.21	1.93	714819.0	7820835.9	551
2016-10-02	12.0	12.1	10.8	10.88	-1.04	-8.72	704816.0	8199515.4	496
2016-09-29	12.25	12.4	11.35	11.92	-0.18	-1.49	956750.0	11362215.35	814
2016-09-28	13.2	13.4	11.85	12.1	-0.86	-6.64	648520.0	8279756.1	638
2016-09-27	13.0	13.65	12.9	12.96	-1.27	-8.92	1361757.0	17975847.8	1021
2016-09-26	14.85	15.4	14.1	14.23	-0.02	-0.14	1802943.0	26751830.6	1566
2016-09-25	14.25	14.25	13.7	14.25	1.27	9.78	539667.0	7559974.6	413
2016-09-21	12.95	13.4	12.9	12.98	0.11	0.85	913342.0	11939720.8	655
2016-09-20	12.7	13.0	12.25	12.87	0.15	1.18	1140774.0	14358162.95	608
2016-09-19	14.05	14.05	12.55	12.72	-1.2	-8.62	1184722.0	15132977.4	537
2016-09-18	14.05	14.1	13.9	13.92	-0.39	-2.73	94021.0	1320110.1	112
2016-09-08	14.2	14.35	14.2	14.31	0.13	0.92	95496.0	1362310.7	105
2016-09-07	14.35	14.35	14.15	14.18	-0.17	-1.18	107539.0	1533106.95	79
2016-09-06	14.4	14.4	14.3	14.35	-0.12	-0.83	87388.0	1254317.55	99
2016-09-05	14.35	14.55	14.35	14.47	0.17	1.19	224918.0	3251653.65	139
2016-09-04	14.05	14.35	14.05	14.3	0.25	1.78	98490.0	1400159.5	99
2016-09-01	14.45	14.55	13.85	14.05	-0.41	-2.84	246671.0	3475523.7	207
2016-08-31	14.65	14.65	14.45	14.46	-0.24	-1.63	148435.0	2163994.65	118
2016-08-30	14.45	14.8	14.45	14.7	0.25	1.73	207596.0	3045313.5	196
2016-08-29	14.45	14.55	14.4	14.45	-0.01	-0.07	144743.0	2096992.95	133
2016-08-28	14.1	14.5	14.1	14.46	0.42	2.99	279503.0	4008287.8	193
2016-08-25	14.2	14.2	13.65	14.04	-0.24	-1.68	386033.0	5351540.85	319
2016-08-24	14.85	14.85	14.25	14.28	-0.47	-3.19	151772.0	2224464.8	140
2016-08-23	14.55	14.8	14.5	14.75	0.13	0.89	180669.0	2647024.15	182
2016-08-22	15.2	15.2	14.55	14.62	-0.71	-4.63	432391.0	6400620.15	319
2016-08-21	15.65	15.65	15.3	15.33	-0.27	-1.73	232438.0	3602869.1	172
2016-08-18	15.65	15.85	15.2	15.6	-0.14	-0.89	262749.0	4061295.25	238
2016-08-17	16.4	16.45	15.65	15.74	-0.69	-4.2	327293.0	5224919.35	337
2016-08-16	16.55	16.55	16.4	16.43	-0.05	-0.3	164507.0	2706579.35	138
2016-08-15	16.65	16.7	16.45	16.48	-0.16	-0.96	172152.0	2849803.25	175
2016-08-14	16.65	16.7	16.6	16.64	0.08	0.48	138070.0	2300207.7	122
2016-08-11	16.7	16.7	16.5	16.56	-0.15	-0.9	185769.0	3080185.3	165
2016-08-10	16.95	17.05	16.7	16.71	-0.16	-0.95	234142.0	3944286.3	188
2016-08-09	16.85	16.9	16.7	16.87	0.18	1.08	196537.0	3294414.1	158
2016-08-08	16.75	16.75	16.6	16.69	0.05	0.3	160883.0	2683787.25	153
2016-08-07	16.55	16.75	16.45	16.64	0.18	1.09	217329.0	3605798.7	176
2016-08-04	16.65	16.7	16.4	16.46	-0.1	-0.6	302180.0	4993269.9	242
2016-08-03	16.55	16.8	16.5	16.56	-0.02	-0.12	282604.0	4689902.6	268
2016-08-02	16.75	16.85	16.5	16.58	-0.41	-2.41	325683.0	5424754.9	275
2016-08-01	17.05	17.15	16.9	16.99	-0.01	-0.06	218972.0	3720828.95	182
2016-07-31	17.3	17.45	16.45	17.0	-0.44	-2.52	484737.0	8169824.0	418
2016-07-28	17.5	17.65	17.05	17.44	-0.26	-1.47	574122.0	9964879.35	421
2016-07-27	17.95	17.95	17.4	17.7	-0.1	-0.56	788745.0	13923176.2	463
2016-07-26	17.8	18.1	17.5	17.8	0.01	0.06	385551.0	6875020.85	342
2016-07-25	17.6	17.85	17.2	17.79	0.07	0.4	271008.0	4765313.5	211
2016-07-24	18.2	18.6	17.6	17.72	-0.5	-2.74	731651.0	13133604.5	452
2016-07-21	18.85	18.85	18.15	18.22	-0.49	-2.62	875036.0	16057309.9	591
2016-07-20	18.2	18.8	18.15	18.71	0.55	3.03	1799899.0	33346942.1	839
2016-07-19	18.2	18.8	18.1	18.16	-0.01	-0.06	1740586.0	32091039.7	989
2016-07-18	18.45	18.45	17.95	18.17	0.26	1.45	1163477.0	21147626.9	593
2016-07-17	17.95	18.1	17.85	17.91	-0.02	-0.11	533590.0	9586122.5	341
2016-07-14	18.0	18.45	17.9	17.93	0.2	1.13	1944885.0	35378092.8	1081
2016-07-13	17.35	17.85	17.35	17.73	0.41	2.37	1230156.0	21754278.15	891
2016-07-12	17.2	17.45	17.2	17.32	0.12	0.7	403235.0	6992495.65	259
2016-07-11	17.3	17.3	17.15	17.2	-0.07	-0.41	233174.0	4012433.5	169
2016-07-10	17.05	17.35	17.05	17.27	0.2	1.17	235154.0	4048918.2	183
2016-06-30	17.3	17.55	17.0	17.07	-0.24	-1.39	752635.0	13021232.05	546
2016-06-29	17.55	17.55	17.3	17.31	-0.04	-0.23	268264.0	4664453.45	178
2016-06-28	17.2	17.4	17.2	17.35	0.23	1.34	301975.0	5225296.3	227
2016-06-27	17.05	17.45	17.05	17.12	0.2	1.18	519478.0	8972146.25	330
2016-06-26	16.25	16.95	16.2	16.92	-0.5	-2.87	521522.0	8702600.65	382
2016-06-23	17.35	17.45	17.3	17.42	-0.02	-0.11	247047.0	4298351.05	210
2016-06-22	17.85	18.1	17.35	17.44	-0.23	-1.3	1299591.0	23061288.9	741
2016-06-21	17.5	17.85	17.4	17.67	0.25	1.44	873745.0	15393944.65	486
2016-06-20	17.6	17.65	17.3	17.42	-0.13	-0.74	458190.0	8004842.8	352
2016-06-19	17.35	17.75	17.35	17.55	0.29	1.68	1450502.0	25444027.8	815
2016-06-16	17.2	17.3	17.05	17.26	-0.09	-0.52	202593.0	3488123.9	182
2016-06-15	17.5	17.6	17.3	17.35	-0.12	-0.69	655856.0	11404425.1	325
2016-06-14	17.5	17.6	17.2	17.47	0.04	0.23	656246.0	11419337.8	460
2016-06-13	16.95	18.0	16.95	17.43	0.5	2.95	3492787.0	61416438.5	1808
2016-06-12	16.95	17.0	16.8	16.93	-0.21	-1.23	577959.0	9752644.7	404
2016-06-09	17.3	17.3	17.05	17.14	-0.06	-0.35	346897.0	5948186.95	256
2016-06-08	16.95	17.65	16.95	17.2	0.42	2.5	1297281.0	22445533.7	708
2016-06-07	16.55	16.8	16.45	16.78	0.3	1.82	287255.0	4775313.9	211
2016-06-06	16.45	16.5	16.2	16.48	0.13	0.8	247591.0	4054999.25	165
2016-06-05	16.8	16.9	16.3	16.35	-0.42	-2.5	382657.0	6362903.2	254
2016-06-02	16.85	17.0	16.7	16.77	0.01	0.06	287763.0	4848558.7	252
2016-06-01	16.85	16.85	16.65	16.76	-0.03	-0.18	300669.0	5036122.75	236
2016-05-31	16.65	16.8	16.5	16.79	0.27	1.63	280496.0	4673140.3	257
2016-05-30	17.05	17.05	16.5	16.52	-0.38	-2.25	364781.0	6064829.0	241
2016-05-29	17.1	17.15	16.7	16.9	-0.29	-1.69	530498.0	8947485.0	313
2016-05-26	17.5	17.5	17.05	17.19	-0.24	-1.38	446711.0	7734184.0	337
2016-05-25	17.45	17.6	17.3	17.43	0.13	0.75	371884.0	6479758.15	248
2016-05-24	17.05	17.5	16.5	17.3	0.29	1.7	501367.0	8560530.0	424
2016-05-23	17.65	17.95	16.95	17.01	-0.75	-4.22	1400642.0	24544504.85	1041
2016-05-22	17.85	17.95	17.7	17.76	-0.07	-0.39	442453.0	7885222.9	256
2016-05-19	17.95	17.95	17.7	17.83	-0.1	-0.56	540905.0	9627313.0	366
2016-05-18	18.15	18.15	17.9	17.93	-0.14	-0.77	830085.0	14929976.9	442
2016-05-17	17.95	18.2	17.95	18.07	0.09	0.5	665360.0	12041999.4	344
2016-05-16	18.1	18.2	17.85	17.98	-0.03	-0.17	725254.0	13060525.1	434
2016-05-15	18.3	18.3	17.95	18.01	-0.05	-0.28	666623.0	12085581.4	346
2016-05-12	18.3	18.45	18.0	18.06	-0.07	-0.39	852147.0	15492030.1	445
2016-05-11	18.3	18.3	18.0	18.13	-0.09	-0.49	420405.0	7637706.2	297
2016-05-10	18.15	18.35	18.15	18.22	-0.17	-0.92	890366.0	16236842.1	441
2016-05-09	18.3	18.5	18.15	18.39	0.13	0.71	479423.0	8800197.5	6480
2016-05-08	18.5	18.65	18.2	18.26	0.13	0.72	727589.0	13396404.9	461
2016-05-05	17.3	18.45	17.3	18.13	0.23	1.28	1211116.0	21938052.4	614
2016-05-04	18.3	18.35	17.6	17.9	-0.44	-2.4	1195872.0	21464061.85	836
2016-05-03	18.95	19.25	18.2	18.34	-0.43	-2.29	1989711.0	37405462.6	1108
2016-05-02	18.35	18.95	18.0	18.77	0.48	2.62	1800234.0	33384662.8	1009
2016-05-01	18.65	18.65	18.0	18.29	-0.16	-0.87	1138381.0	20905656.5	764
2016-04-28	19.0	19.3	18.35	18.45	-0.34	-1.81	3450656.0	65237254.0	1897
2016-04-27	18.5	19.0	18.35	18.79	0.43	2.34	3233694.0	60446742.5	1571
2016-04-26	17.85	18.65	17.85	18.36	0.45	2.51	3283510.0	60087432.2	1379
2016-04-25	18.1	18.15	17.8	17.91	-0.18	-1.0	2000005.0	35881678.75	1002
2016-04-24	17.85	18.45	17.85	18.09	0.35	1.97	3632790.0	65699054.5	1707
2016-04-21	17.75	17.95	17.6	17.74	0.19	1.08	1975824.0	35110842.95	1060
2016-04-20	17.95	18.1	17.5	17.55	-0.4	-2.23	2221138.0	39532213.4	1167
2016-04-19	17.5	18.1	17.5	17.95	0.63	3.64	3954232.0	70084619.1	1830
2016-04-18	17.0	17.45	17.0	17.32	-0.04	-0.23	1915179.0	33112451.6	997
2016-04-17	17.6	17.8	17.3	17.36	0.1	0.58	4771291.0	83646385.15	2477
2016-04-14	17.3	17.45	17.15	17.26	-0.02	-0.12	1311907.0	22694873.4	781
2016-04-13	17.45	17.65	17.2	17.28	-0.02	-0.12	2396990.0	41710805.8	1344
2016-04-12	16.7	17.55	16.7	17.3	0.65	3.9	2965347.0	51043956.8	1534
2016-04-11	17.05	17.05	16.55	16.65	-0.36	-2.12	632005.0	10610834.5	438
2016-04-10	17.1	17.2	16.95	17.01	0.22	1.31	661138.0	11290695.1	369
2016-04-07	16.7	16.9	16.65	16.79	0.18	1.08	827576.0	13870988.05	528
2016-04-06	16.8	16.85	16.5	16.61	0.22	1.34	1047340.0	17447022.85	676
2016-04-05	16.45	16.5	16.1	16.39	-0.18	-1.09	1169781.0	19061528.7	778
2016-04-04	15.8	16.65	15.8	16.57	0.62	3.89	1218226.0	19807720.8	681
2016-04-03	16.2	16.45	15.3	15.95	-0.54	-3.27	651235.0	10300751.65	600
2016-03-31	16.5	16.6	16.25	16.49	-0.05	-0.3	673059.0	11077532.15	464
2016-03-30	16.5	16.75	16.25	16.54	0.1	0.61	851181.0	14070030.65	652
2016-03-29	16.75	16.85	16.3	16.44	-0.25	-1.5	1361985.0	22441916.45	921
2016-03-28	17.15	17.2	16.55	16.69	-0.25	-1.48	1369124.0	23110492.6	879
2016-03-27	17.8	17.85	16.85	16.94	-0.84	-4.72	1579660.0	27065767.75	1045
2016-03-24	17.85	18.0	17.45	17.78	-0.18	-1.0	1232540.0	21886642.0	767
2016-03-23	17.95	18.35	17.85	17.96	-0.07	-0.39	1226632.0	22162264.4	675
2016-03-22	18.45	18.5	17.7	18.03	-0.38	-2.06	2441882.0	43996332.15	1243
2016-03-21	18.7	18.7	18.3	18.41	-0.32	-1.71	2290702.0	42420895.7	1216
2016-03-20	19.0	19.1	18.5	18.73	-0.24	-1.27	3871767.0	72750458.2	1741
2016-03-17	18.45	19.3	18.45	18.97	0.79	4.35	5328764.0	100361549.9	2007
2016-03-16	17.95	18.2	17.85	18.18	0.35	1.96	2529317.0	45593728.6	1067
2016-03-15	17.75	18.15	17.6	17.83	-0.08	-0.45	3473958.0	62083066.25	1447
2016-03-14	18.2	18.65	17.75	17.91	-0.21	-1.16	5680924.0	102954818.55	2515
2016-03-13	17.05	18.35	17.05	18.12	1.14	6.71	6621248.0	116856160.4	2922
2016-03-10	17.2	17.35	16.95	16.98	-0.06	-0.35	3219861.0	55152761.45	1428
2016-03-09	16.65	17.2	16.55	17.04	0.3	1.79	4682429.0	79534228.25	2303
2016-03-08	16.55	16.95	16.5	16.74	0.27	1.64	4874255.0	81510019.9	2168
2016-03-07	16.7	16.7	16.2	16.47	-0.13	-0.78	2731440.0	44909440.4	1625
2016-03-06	16.8	17.05	16.55	16.6	0.23	1.41	3848010.0	64381057.75	1941
2016-03-03	15.8	16.55	15.6	16.37	0.61	3.87	5303837.0	85216809.2	2574
2016-03-02	16.05	16.1	15.55	15.76	-0.18	-1.13	2619916.0	41559388.1	1622
2016-03-01	16.15	16.3	15.9	15.94	0.15	0.95	3624035.0	58248200.6	2165
2016-02-29	16.45	16.65	15.3	15.79	-0.17	-1.07	14271877.0	227669350.75	7690
2016-02-28	14.75	15.95	14.75	15.96	1.42	9.77	3712656.0	57170620.1	1654
2016-02-25	14.65	14.75	14.4	14.54	0.05	0.35	2366813.0	34461991.25	1313
2016-02-24	15.15	15.2	14.4	14.49	-0.65	-4.29	3928309.0	58744938.05	2038
2016-02-23	14.6	15.35	14.4	15.14	0.62	4.27	6658283.0	99027469.25	3280
2016-02-22	15.4	15.7	14.45	14.52	0.07	0.48	9421632.0	140669382.7	4665
2016-02-21	13.4	14.45	13.3	14.45	1.29	9.8	2259967.0	31863133.05	905
2016-02-18	13.15	13.4	13.15	13.16	0.18	1.39	3140899.0	41517813.5	1444
2016-02-17	12.65	13.2	12.55	12.98	0.3	2.37	2901477.0	37667359.5	1366
2016-02-16	12.9	12.95	12.2	12.68	0.19	1.52	2953249.0	37326642.4	1617
2016-02-15	11.65	12.8	11.65	12.49	0.85	7.3	3005786.0	36673710.7	1635
2016-02-14	13.25	13.3	11.6	11.64	-1.24	-9.63	2710450.0	34466821.75	1490
2016-02-11	13.5	13.65	12.65	12.88	-0.64	-4.73	2586532.0	33744553.6	1580
2016-02-10	13.3	13.8	13.2	13.52	0.06	0.45	2849565.0	38586670.45	1766
2016-02-09	13.5	13.85	13.4	13.46	-0.23	-1.68	2938566.0	40039261.6	1538
2016-02-08	14.45	14.65	13.5	13.69	-0.71	-4.93	3804594.0	53461669.65	2043
2016-02-07	14.35	14.55	14.2	14.4	0.0	0.0	2549644.0	36761097.15	1500
2016-02-04	15.05	15.15	14.35	14.4	-0.23	-1.57	7086580.0	104211452.9	3236
2016-02-03	14.0	15.05	14.0	14.63	0.45	3.17	4405652.0	64273159.45	2490
2016-02-02	14.35	15.25	14.15	14.18	-0.35	-2.41	2441139.0	35798744.05	1565
2016-02-01	14.3	14.7	14.15	14.53	0.15	1.04	1917157.0	27714379.75	1019
2016-01-31	14.7	14.8	14.3	14.38	0.49	3.53	3519263.0	51142923.3	1447
2016-01-28	13.45	14.25	13.45	13.89	0.63	4.75	2900701.0	40134949.35	1626
2016-01-27	13.2	14.2	13.15	13.26	0.23	1.77	2476493.0	33607123.65	1652
2016-01-26	12.35	13.2	12.25	13.03	0.15	1.16	1265700.0	16208350.05	854
2016-01-25	12.75	13.15	12.65	12.88	0.13	1.02	2839469.0	36526655.15	1110
2016-01-24	13.1	13.5	12.45	12.75	0.16	1.27	3759820.0	48212882.8	2136
2016-01-21	12.75	13.5	12.6	12.59	-1.36	-9.75	1713163.0	21720013.85	851
2016-01-20	14.55	14.65	13.95	13.95	-1.52	-9.83	825775.0	11704576.2	587
2016-01-19	15.3	15.65	15.0	15.47	0.69	4.67	1432961.0	21836821.5	955
2016-01-18	14.05	15.4	14.05	14.78	-0.54	-3.52	886376.0	13036537.95	607
2016-01-17	15.3	15.5	15.3	15.32	-1.7	-9.99	200735.0	3076799.7	186
2016-01-14	18.2	18.45	17.0	17.02	-1.85	-9.8	717741.0	12390775.4	618
2016-01-13	20.1	20.3	18.65	18.87	-1.06	-5.32	290426.0	5724908.2	326
2016-01-12	20.25	21.0	19.65	19.93	-0.46	-2.26	1365731.0	27722464.5	980
2016-01-11	20.35	20.8	19.65	20.39	0.2	0.99	257265.0	5198673.7	336
2016-01-10	22.3	22.3	20.1	20.19	-1.98	-8.93	280559.0	5924108.9	344
2016-01-07	22.95	23.65	22.0	22.17	-2.06	-8.5	331396.0	7581024.0	383
2016-01-06	25.4	25.5	23.9	24.23	-1.33	-5.2	214403.0	5302855.5	311
2016-01-05	26.5	26.5	25.5	25.56	-0.7	-2.67	202122.0	5236853.0	223
2016-01-04	26.6	27.0	26.3	26.26	-0.51	-1.91	210769.0	5600699.5	225
2016-01-03	26.9	27.0	26.6	26.77	0.1	0.37	109465.0	2934623.3	175
2015-12-31	27.0	27.3	26.5	26.67	-0.48	-1.77	204448.0	5474250.0	271
2015-12-30	27.3	27.4	26.8	27.15	0.21	0.78	273323.0	7441828.1	365
2015-12-29	26.4	27.0	25.8	26.94	0.44	1.66	280696.0	7434705.8	354
2015-12-28	26.3	26.9	26.3	26.5	-0.13	-0.49	185179.0	4908273.4	232
2015-12-27	27.4	27.4	26.5	26.63	-0.67	-2.45	350966.0	9358620.7	389
2015-12-24	27.8	27.8	27.2	27.3	-0.3	-1.09	115663.0	3174587.6	190
2015-12-23	28.6	28.6	27.4	27.6	-0.84	-2.95	202721.0	5703062.7	287
2015-12-22	28.1	28.6	28.1	28.44	0.2	0.71	298333.0	8450930.1	279
2015-12-21	28.3	28.6	28.0	28.24	-0.15	-0.53	143358.0	4053783.2	177
2015-12-20	28.0	28.6	28.0	28.39	0.23	0.82	236475.0	6673714.8	327
2015-12-17	27.8	28.3	27.8	28.16	0.64	2.33	133417.0	3754088.2	201
2015-12-16	28.1	28.3	27.3	27.52	-0.36	-1.29	177918.0	4916784.2	241
2015-12-15	27.8	28.3	27.6	27.88	0.33	1.2	154596.0	4316063.2	215
2015-12-14	29.0	29.3	27.4	27.55	-1.46	-5.03	406375.0	11489519.2	408
2015-12-13	30.1	30.1	28.2	29.01	-1.59	-5.2	436403.0	12552042.2	450
2015-12-10	31.6	31.8	30.3	30.6	-0.82	-2.61	365189.0	11492433.1	279
2015-12-09	31.6	32.1	30.9	31.42	0.03	0.1	139567.0	4375150.8	138
2015-12-08	30.9	32.1	30.3	31.39	-0.04	-0.13	197498.0	6151822.3	278
2015-12-07	32.3	32.9	31.4	31.43	-0.71	-2.21	297903.0	9619785.3	337
2015-12-06	30.9	32.5	30.7	32.14	0.93	2.98	572100.0	18126774.5	537
2015-12-03	31.1	31.4	30.9	31.21	-0.28	-0.89	129851.0	4039302.0	199
2015-12-02	31.7	31.7	31.2	31.49	-0.31	-0.97	243645.0	7644359.5	290
2015-12-01	31.4	32.1	31.3	31.8	0.45	1.44	209437.0	6648616.7	290
2015-11-30	31.4	31.5	31.2	31.35	-0.07	-0.22	140807.0	4417509.7	118
2015-11-29	31.1	31.6	31.1	31.42	0.19	0.61	234886.0	7386881.5	224
2015-11-26	30.9	31.9	30.9	31.23	0.6	1.96	719517.0	22626758.6	642
2015-11-25	30.3	30.8	30.0	30.63	0.41	1.36	301913.0	9152135.5	212
2015-11-24	30.1	30.5	30.1	30.22	0.21	0.7	354858.0	10729336.8	314
2015-11-23	30.4	30.7	29.8	30.01	-0.36	-1.19	271035.0	8237957.4	296
2015-11-22	30.1	30.6	30.1	30.37	0.46	1.54	270220.0	8180859.0	285
2015-11-19	29.8	30.1	29.7	29.91	0.27	0.91	275328.0	8226186.6	260
2015-11-18	29.9	30.0	29.6	29.64	-0.27	-0.9	245548.0	7296283.8	227
2015-11-17	29.9	30.7	29.8	29.91	-0.03	-0.1	299370.0	9048474.4	315
2015-11-16	29.8	30.1	29.2	29.94	0.46	1.56	239010.0	7091569.9	215
2015-11-15	29.4	30.1	29.1	29.48	-0.85	-2.8	315715.0	9332372.2	378
2015-11-12	29.5	30.9	29.5	30.33	0.6	2.02	726305.0	22007470.0	835
2015-11-11	29.1	29.9	29.1	29.73	0.48	1.64	303573.0	8978602.4	280
2015-11-10	29.4	29.6	28.7	29.25	-0.13	-0.44	323676.0	9489071.3	306
2015-11-09	29.1	30.0	29.1	29.38	0.58	2.01	709354.0	20991902.9	673
2015-11-08	28.3	29.0	28.1	28.8	0.48	1.69	689958.0	19724488.5	677
2015-11-05	27.8	29.1	27.6	28.32	0.36	1.29	1082387.0	30703971.0	967
2015-11-04	27.6	28.1	27.3	27.96	0.58	2.12	314627.0	8725867.4	383
2015-11-03	27.6	28.5	27.1	27.38	0.04	0.15	389563.0	10816680.9	519
2015-11-02	26.5	27.6	26.5	27.34	0.93	3.52	571533.0	15494113.5	617
2015-11-01	26.9	26.9	26.3	26.41	-0.65	-2.4	279730.0	7442073.3	311
2015-10-29	27.9	27.9	26.8	27.06	-0.26	-0.95	565022.0	15479875.7	545
2015-10-28	27.2	27.9	26.4	27.32	-0.15	-0.55	691142.0	18707774.1	831
2015-10-27	29.6	29.8	26.8	27.47	-2.19	-7.38	660009.0	18982673.1	504
2015-10-26	30.0	30.0	29.5	29.66	-0.13	-0.44	233547.0	6928653.9	285
2015-10-25	30.2	30.5	29.6	29.79	-0.05	-0.17	254344.0	7636579.1	335
2015-10-22	31.2	31.2	28.9	29.84	-1.37	-4.39	479621.0	14466452.5	604
2015-10-21	31.4	31.7	30.9	31.21	-0.21	-0.67	433949.0	13582186.8	446
2015-10-20	31.0	31.9	30.8	31.42	-0.01	-0.03	697286.0	21943069.4	775
2015-10-19	31.9	31.9	31.2	31.43	-0.43	-1.35	247735.0	7844258.7	350
2015-10-18	32.1	32.2	31.6	31.86	-0.08	-0.25	394753.0	12546085.6	556
2015-10-15	33.0	33.6	31.8	31.94	-2.16	-6.33	933534.0	30443469.0	1115
2015-10-14	34.2	34.4	33.4	34.1	-0.19	-0.55	483554.0	16424339.2	601
2015-10-13	33.7	34.9	33.4	34.29	0.41	1.21	1247241.0	42942465.2	1308
2015-10-12	34.5	34.5	33.7	33.88	-0.45	-1.31	915346.0	31170097.7	731
2015-10-11	34.2	34.7	34.1	34.33	0.16	0.47	726136.0	24923742.2	614
2015-10-08	34.4	34.5	33.9	34.17	-0.11	-0.32	526363.0	17995866.6	670
2015-10-07	34.9	35.1	34.2	34.28	-0.23	-0.67	940947.0	32473181.2	1061
2015-10-06	34.3	35.4	34.2	34.51	0.64	1.89	1585690.0	55054019.6	1666
2015-10-05	33.0	34.2	32.8	33.87	1.15	3.51	1013509.0	33885311.7	994
2015-10-04	32.0	33.1	31.6	32.72	0.95	2.99	1467257.0	47713234.6	1341
2015-10-01	31.6	32.2	31.4	31.77	0.34	1.08	1431881.0	45557191.9	1025
2015-09-30	31.4	31.7	31.1	31.43	0.17	0.54	723593.0	22721743.9	762
2015-09-29	29.8	31.9	29.8	31.26	-0.43	-1.36	780089.0	24315827.0	949
2015-09-21	31.1	31.9	30.7	31.69	0.98	3.19	1754688.0	54748754.4	1600
2015-09-20	31.6	32.3	28.9	30.71	-0.85	-2.69	2992698.0	92012081.5	3200
2015-09-17	32.6	33.4	31.1	31.56	-0.65	-2.02	2831839.0	90865374.2	3106
2015-09-16	31.3	33.5	31.3	32.21	1.33	4.31	2965952.0	96635803.2	3120
2015-09-15	29.4	31.3	29.3	30.88	1.35	4.57	4071682.0	123834625.7	2885
2015-09-14	29.4	30.3	28.6	29.53	0.25	0.85	3996726.0	118642675.0	3404
2015-09-13	27.3	29.8	27.3	29.28	2.21	8.16	4411420.0	129098160.2	2837
2015-09-10	26.3	27.2	26.2	27.07	0.39	1.46	2181409.0	58268424.5	1502
2015-09-09	26.2	27.0	26.0	26.68	0.82	3.17	2781990.0	73681690.4	1600
2015-09-08	25.8	25.9	25.5	25.86	0.22	0.86	1301840.0	33498427.3	756
2015-09-07	25.8	26.0	25.5	25.64	0.08	0.31	2120793.0	54653840.4	1037
2015-09-06	25.3	25.8	25.3	25.56	0.14	0.55	1444860.0	36873458.4	932
2015-09-03	25.8	25.8	25.2	25.42	0.08	0.32	2308539.0	59083046.7	1478
2015-09-02	24.8	25.6	24.7	25.34	-0.1	-0.39	3027754.0	75799069.4	2001
2015-09-01	25.5	26.3	25.1	25.44	0.14	0.55	4704696.0	120559360.5	2781
2015-08-31	24.9	25.6	24.4	25.3	0.2	0.8	4574306.0	114637495.3	2757
2015-08-30	25.8	26.2	24.95	25.1	0.27	1.09	5923424.0	151745148.8	3408
2015-08-27	25.3	26.5	24.7	24.83	0.52	2.14	8653914.0	221057471.1	4981
2015-08-26	25.8	26.5	23.9	24.31	-2.15	-8.13	3945484.0	101027652.2	2688
2015-08-25	26.1	26.7	25.0	26.46	1.37	5.46	6437311.0	167402199.9	3998
2015-08-24	26.9	28.2	24.8	25.09	-2.24	-8.2	5268060.0	136059715.3	4043
2015-08-23	27.3	29.4	27.3	27.33	-3.01	-9.92	4641621.0	130748000.9	3743
2015-08-20	28.3	30.9	27.9	30.34	-0.65	-2.1	11447686.0	332431182.0	7778
2015-08-19	33.7	34.7	31.0	30.99	-3.44	-9.99	5899620.0	191110730.7	5000
2015-08-18	38.0	38.7	34.4	34.43	-3.82	-9.99	3311087.0	117095943.5	2754
2015-08-17	40.2	41.4	37.7	38.25	-3.54	-8.47	4216343.0	161448007.5	3675
2015-08-16	46.1	46.6	41.8	41.79	-4.44	-9.6	1007803.0	43849098.25	1242
2015-08-13	47.4	47.5	45.7	46.23	-0.92	-1.95	768291.0	35526856.75	1145
2015-08-12	44.8	47.7	42.5	47.15	0.48	1.03	3048376.0	137589118.25	3878
2015-08-11	51.5	51.75	46.6	46.67	-4.98	-9.64	1643852.0	78547279.5	2040
2015-08-10	52.25	52.75	51.0	51.65	-0.36	-0.69	396723.0	20589350.0	554
2015-08-09	51.5	52.25	50.5	52.01	-0.31	-0.59	354171.0	18231493.5	486
2015-08-06	53.75	53.75	51.25	52.32	-1.84	-3.4	262182.0	13819461.5	525
2015-08-05	54.25	54.75	53.5	54.16	0.01	0.02	189584.0	10232405.0	300
2015-08-04	54.25	54.75	53.5	54.15	-0.23	-0.42	178615.0	9635892.0	296
2015-08-03	54.75	55.5	54.25	54.38	-0.93	-1.68	244188.0	13335311.75	337
2015-08-02	55.0	55.75	53.5	55.31	0.07	0.13	330675.0	18066922.0	571
2015-07-30	55.5	55.75	55.0	55.24	-0.18	-0.32	184511.0	10187952.5	290
2015-07-29	56.0	56.75	55.25	55.42	-0.26	-0.47	495603.0	27828042.25	686
2015-07-28	54.75	55.75	54.5	55.68	0.53	0.96	176876.0	9758690.5	311
2015-07-27	55.25	55.5	53.5	55.15	-0.4	-0.72	556430.0	30239651.5	685
2015-07-26	56.0	56.0	55.0	55.55	-0.47	-0.84	256196.0	14189911.0	410
2015-07-23	55.5	56.25	54.5	56.02	0.6	1.08	549207.0	30379308.5	735
2015-07-22	56.75	56.75	55.25	55.42	-0.58	-1.04	550878.0	30584549.75	723
2015-07-15	56.0	56.75	55.5	56.0	0.15	0.27	593586.0	33250493.25	839
2015-07-14	57.0	57.25	55.5	55.85	-1.23	-2.15	932244.0	52488414.75	1091
2015-07-13	57.0	57.5	56.0	57.08	0.09	0.16	492925.0	27872300.75	694
2015-07-12	57.25	57.75	56.75	56.99	-0.01	-0.02	485176.0	27791814.25	645
2015-07-09	56.5	57.5	56.25	57.0	0.18	0.32	752272.0	42727640.75	1035
2015-07-08	57.5	58.0	56.5	56.82	-0.17	-0.3	1338966.0	76528735.25	1405
2015-07-07	56.25	57.5	55.5	56.99	0.29	0.51	1002092.0	56490052.0	1178
2015-07-06	56.25	58.25	55.5	56.7	-0.67	-1.17	1295157.0	73991127.5	1764
2015-07-05	58.5	58.5	56.25	57.37	-1.16	-1.98	2753995.0	157772474.5	3330
2015-07-02	60.0	63.25	56.75	58.53	0.78	1.35	7697055.0	457853536.5	9339
2015-07-01	53.0	57.75	51.75	57.75	5.23	9.96	3229584.0	180873293.5	2898
2015-06-30	49.7	53.25	49.7	52.52	1.85	3.65	605770.0	31307234.5	483
2015-06-29	50.75	51.0	49.1	50.67	-0.61	-1.19	229420.0	11523017.75	233
2015-06-28	51.0	51.5	50.2	51.28	0.21	0.41	227714.0	11542568.75	341
2015-06-25	52.5	52.75	51.0	51.07	-1.35	-2.58	673996.0	34752836.75	676
2015-06-24	51.75	52.5	51.25	52.42	0.76	1.47	460670.0	23965321.5	431
2015-06-23	51.75	52.0	51.0	51.66	0.29	0.56	186206.0	9565673.25	285
2015-06-22	51.0	51.75	50.2	51.37	0.42	0.82	213525.0	10871412.25	293
2015-06-21	50.2	51.25	49.5	50.95	0.39	0.77	257618.0	12998169.5	380
2015-06-18	51.25	51.25	50.2	50.56	-0.57	-1.11	257024.0	13003748.0	302
2015-06-17	52.25	52.25	51.0	51.13	-0.86	-1.65	490121.0	25138776.0	544
2015-06-16	51.75	52.25	51.25	51.99	0.4	0.78	755804.0	39098657.75	720
2015-06-15	50.5	52.25	50.5	51.59	1.01	2.0	1022351.0	52796306.75	1134
2015-06-14	50.5	51.0	50.0	50.58	0.01	0.02	242260.0	12206730.25	291
2015-06-11	50.5	51.0	50.0	50.57	0.1	0.2	152856.0	7711423.5	215
2015-06-10	49.5	50.5	49.1	50.47	1.2	2.44	278182.0	13857452.75	400
2015-06-09	49.1	49.5	48.2	49.27	0.24	0.49	151577.0	7388926.25	208
2015-06-08	49.0	49.3	48.6	49.03	0.03	0.06	141183.0	6901731.75	235
2015-06-07	48.6	49.5	48.2	49.0	0.15	0.31	136183.0	6659624.5	207
2015-06-04	49.1	49.3	48.4	48.85	-0.13	-0.27	136732.0	6667543.75	249
2015-06-03	50.0	50.2	48.8	48.98	-0.99	-1.98	191711.0	9448877.75	325
2015-06-02	50.0	51.0	49.3	49.97	0.41	0.83	422199.0	21146881.25	581
2015-06-01	49.3	49.9	48.4	49.56	0.35	0.71	248482.0	12201947.25	351
2015-05-31	49.5	50.0	48.4	49.21	-0.35	-0.71	427279.0	20980556.25	638
2015-05-28	48.8	50.0	47.9	49.56	0.87	1.79	1105347.0	53889609.0	1193
2015-05-27	51.5	51.5	46.6	48.69	-2.88	-5.58	3322026.0	163179793.5	2542
2015-05-26	51.75	51.75	51.25	51.57	-0.19	-0.37	2391453.0	123451092.0	414
2015-05-25	52.5	53.0	51.5	51.76	-0.82	-1.56	372434.0	19406567.75	389
2015-05-24	52.25	52.75	51.25	52.58	0.62	1.19	322526.0	16819757.0	431
2015-05-21	51.75	52.25	51.25	51.96	0.35	0.68	245450.0	12674826.25	335
2015-05-20	52.25	52.25	51.0	51.61	-0.73	-1.39	567832.0	29179024.25	712
2015-05-19	52.25	53.0	52.0	52.34	0.04	0.08	428143.0	22407078.75	393
2015-05-18	53.0	53.0	51.75	52.3	-0.82	-1.54	598041.0	31225806.25	650
2015-05-17	53.25	53.5	53.0	53.12	-0.06	-0.11	166003.0	8820535.5	241
2015-05-14	53.25	53.5	53.0	53.18	0.2	0.38	406910.0	21680801.0	472
2015-05-13	55.0	56.75	52.75	52.98	-2.04	-3.71	1451565.0	78289605.0	1632
2015-05-12	53.0	55.5	52.75	55.02	1.35	2.52	917111.0	49816037.25	640
2015-05-11	54.5	54.75	53.0	53.67	-0.81	-1.49	591626.0	31809103.5	589
2015-05-10	53.75	54.75	53.0	54.48	0.67	1.25	942690.0	50448633.75	700
2015-05-07	53.75	54.25	52.75	53.81	0.18	0.34	869772.0	46494698.25	713
2015-05-06	52.25	54.25	52.0	53.63	1.11	2.11	1120988.0	59703341.5	985
2015-05-05	52.5	53.0	51.75	52.52	0.01	0.02	490847.0	25687301.5	473
2015-05-04	52.25	53.5	51.75	52.51	0.39	0.75	1346558.0	70773273.75	965
2015-05-03	52.25	53.0	51.75	52.12	-0.08	-0.15	958403.0	50143062.5	987
2015-04-30	50.75	54.0	50.75	52.2	1.58	3.12	3336616.0	175601449.75	2942
2015-04-29	50.2	50.75	49.3	50.62	0.68	1.36	347974.0	17396234.0	482
2015-04-28	51.25	51.25	49.9	49.94	-1.16	-2.27	635041.0	31986201.25	792
2015-04-27	52.25	52.25	50.5	51.1	-0.96	-1.84	404051.0	20710215.75	434
2015-04-26	51.25	52.25	51.25	52.06	0.94	1.84	345193.0	17883674.5	401
2015-04-23	51.0	51.25	50.75	51.12	0.18	0.35	197916.0	10100217.25	265
2015-04-22	51.5	52.5	50.5	50.94	0.01	0.02	680094.0	35063188.5	592
2015-04-21	51.0	52.25	49.9	50.93	-0.71	-1.37	600790.0	30821008.25	615
2015-04-20	52.75	52.75	51.0	51.64	-1.39	-2.62	643983.0	33414261.0	750
2015-04-19	51.0	53.75	50.75	53.03	2.63	5.22	1563053.0	80966691.75	1313
2015-04-16	49.7	51.25	49.7	50.4	0.73	1.47	1341562.0	68106318.25	1479
2015-04-15	50.2	50.5	49.1	49.67	0.06	0.12	640684.0	31870388.25	922
2015-04-14	50.75	51.75	49.3	49.61	-1.59	-3.11	836449.0	42329306.5	1007
2015-04-13	50.0	52.25	49.9	51.2	0.65	1.29	1359535.0	69704732.5	1512
2015-04-12	50.2	53.0	50.0	50.55	0.5	1.0	2442167.0	125649526.0	2518
2015-04-09	49.0	52.0	49.0	50.05	0.16	0.32	2284971.0	115136691.25	2287
2015-04-08	49.9	51.0	48.6	49.89	0.16	0.32	2423727.0	120417826.5	2260
2015-04-07	45.6	50.0	45.6	49.73	4.21	9.25	1121250.0	53625029.75	925
2015-04-06	46.1	46.3	45.2	45.52	-0.07	-0.15	204116.0	9315743.25	255
2015-04-05	45.6	45.9	44.3	45.59	-0.09	-0.2	396399.0	17878776.0	426
2015-04-02	46.6	47.4	44.8	45.68	-1.09	-2.33	942573.0	43449583.75	873
2015-04-01	45.0	47.0	44.3	46.77	1.5	3.31	1055109.0	48620514.5	918
2015-03-31	44.8	45.9	43.9	45.27	0.09	0.2	688707.0	30797442.75	722
2015-03-30	46.1	46.6	44.7	45.18	-0.69	-1.5	612305.0	28117644.75	612
2015-03-29	45.0	46.6	44.3	45.87	1.59	3.59	901280.0	41379520.5	931
2015-03-26	40.2	44.5	39.6	44.28	0.81	1.86	1960105.0	81946643.0	1875
2015-03-25	47.0	47.0	42.9	43.47	-4.09	-8.6	1396395.0	62704243.75	1302
2015-03-24	46.6	47.7	45.6	47.56	0.54	1.15	1246131.0	58289876.5	1196
2015-03-23	47.5	48.1	45.9	47.02	-0.43	-0.91	1651530.0	77359452.75	1849
2015-03-22	45.2	48.8	44.8	47.45	2.44	5.42	1755901.0	82739273.25	1565
2015-03-19	45.2	45.6	44.5	45.01	0.05	0.11	419980.0	18857597.5	370
2015-03-18	45.4	45.6	41.6	44.96	-0.77	-1.68	502419.0	22299086.0	546
2015-03-17	44.8	45.9	43.8	45.73	0.72	1.6	430809.0	19315777.75	464
2015-03-16	45.6	45.9	43.9	45.01	-0.84	-1.83	490426.0	22026054.75	564
2015-03-15	45.2	46.3	45.2	45.85	-0.01	-0.02	528907.0	24189137.25	435
2015-03-12	46.3	47.0	45.2	45.86	0.05	0.11	893831.0	41357369.5	868
2015-03-11	45.4	46.3	44.8	45.81	-0.19	-0.41	617744.0	28112667.25	696
2015-03-10	47.4	47.4	45.0	46.0	-0.92	-1.96	1196575.0	54734035.25	981
2015-03-09	46.1	47.7	45.9	46.92	0.93	2.02	1014541.0	47480988.0	975
2015-03-08	44.8	46.6	44.7	45.99	1.66	3.74	1092446.0	49952944.75	979
2015-03-05	42.9	45.9	42.9	44.33	1.14	2.64	2348801.0	105039116.5	1867
2015-03-04	42.5	43.4	42.5	43.19	0.38	0.89	813119.0	34905892.25	490
2015-03-03	41.8	43.0	41.4	42.81	0.83	1.98	808710.0	34122359.0	591
2015-03-02	43.4	43.8	41.8	41.98	-1.26	-2.91	1449944.0	61461676.0	950
2015-03-01	43.9	44.1	42.3	43.24	0.1	0.23	994902.0	42808788.25	657
2015-02-26	43.4	44.1	43.0	43.14	0.05	0.12	1200675.0	52204937.0	914
2015-02-25	42.1	43.4	41.8	43.09	0.78	1.84	717911.0	30677359.5	565
2015-02-24	41.4	42.9	40.9	42.31	0.81	1.95	826636.0	34658623.5	687
2015-02-23	43.8	43.8	41.3	41.5	-2.06	-4.73	1466446.0	62078571.0	1126
2015-02-22	43.4	44.1	42.7	43.56	0.27	0.62	1317638.0	57075398.0	963
2015-02-19	42.0	43.6	41.6	43.29	1.04	2.46	1616810.0	68483943.75	1188
2015-02-18	41.1	43.4	40.7	42.25	1.49	3.66	3502843.0	147928062.5	2115
2015-02-17	40.7	42.5	40.2	40.76	-0.26	-0.63	3046466.0	125816524.5	1471
2015-02-16	39.3	41.6	38.9	41.02	1.66	4.22	3243545.0	132022894.25	1465
2015-02-15	38.6	39.6	38.0	39.36	1.41	3.72	1078520.0	41882153.75	762
2015-02-12	37.3	38.6	37.3	37.95	0.53	1.42	718969.0	27406091.25	457
2015-02-11	38.0	38.7	36.9	37.42	-0.85	-2.22	1011097.0	38615139.0	777
2015-02-10	38.2	39.1	37.7	38.27	0.08	0.21	1371590.0	52696564.75	912
2015-02-09	38.7	38.9	38.0	38.19	-0.4	-1.04	1059609.0	40799881.75	795
2015-02-08	39.3	39.3	38.0	38.59	-0.16	-0.41	2101229.0	81269259.25	1460
2015-02-05	36.2	39.8	36.2	38.75	2.14	5.85	1854710.0	70869145.75	1318
2015-02-04	36.8	37.1	36.4	36.61	-0.31	-0.84	367850.0	13527451.75	367
2015-02-03	37.5	37.8	36.2	36.92	-0.5	-1.34	1197896.0	44349524.0	920
2015-02-02	37.7	38.6	37.3	37.42	-0.18	-0.48	2340009.0	88583690.75	1613
2015-02-01	37.3	37.8	36.2	37.6	1.46	4.04	2737803.0	101194755.75	1918
2015-01-29	35.0	36.9	34.8	36.14	0.77	2.18	1401947.0	50358612.95	928
2015-01-28	34.2	35.7	34.2	35.37	1.83	5.46	2304492.0	80881194.5	1368
2015-01-27	33.1	33.9	32.9	33.54	0.63	1.91	686171.0	22976117.7	553
2015-01-26	33.1	33.4	32.7	32.91	0.13	0.4	530310.0	17490995.5	345
2015-01-22	33.1	33.5	32.7	32.78	-0.22	-0.67	453293.0	14974989.5	332
2015-01-21	33.8	34.4	32.4	33.0	-1.53	-4.43	1051758.0	35329701.4	763
2015-01-20	34.4	34.8	34.2	34.53	0.33	0.96	713458.0	24599775.6	613
2015-01-19	34.4	35.9	33.8	34.2	-0.18	-0.52	1611620.0	56389203.2	1430
2015-01-18	33.5	34.6	33.5	34.38	0.51	1.51	482633.0	16523385.2	494
2015-01-15	34.2	34.9	33.4	33.87	-0.21	-0.62	1138576.0	38985089.4	1021
2015-01-14	33.6	34.4	33.1	34.08	1.07	3.24	882357.0	29785694.1	669
2015-01-13	30.3	33.4	30.3	33.01	1.15	3.61	1471317.0	47810886.4	1141
2015-01-12	32.4	32.8	31.5	31.86	-0.68	-2.09	766761.0	24912635.6	732
2015-01-11	32.3	32.9	31.9	32.54	0.38	1.18	1052134.0	34183512.7	1026
2015-01-08	32.4	32.6	31.9	32.16	0.37	1.16	1926086.0	62290176.3	1316
2015-01-07	31.6	32.9	30.9	31.79	0.44	1.4	1027398.0	33122358.0	927
2015-01-06	28.7	33.0	28.1	31.35	0.86	2.82	802130.0	23706658.5	761
2015-01-05	31.9	32.0	30.3	30.49	-1.92	-5.92	542104.0	16866595.0	626
2015-01-04	33.6	33.7	32.3	32.41	-1.33	-3.94	819931.0	27049399.1	774
2015-01-01	34.8	35.2	33.6	33.74	-0.57	-1.66	985633.0	33770003.3	1063
2014-12-31	34.6	35.5	30.2	34.31	0.86	2.57	3065817.0	102411609.4	2360
2014-12-30	33.3	33.6	32.6	33.45	-0.42	-1.24	526653.0	17404958.0	387
2014-12-29	34.2	34.7	33.4	33.87	-0.11	-0.32	454712.0	15426426.0	483
2014-12-28	33.9	35.2	33.4	33.98	0.54	1.61	506333.0	17376231.8	523
2014-12-25	33.8	34.5	32.3	33.44	-0.49	-1.44	980254.0	32878403.6	936
2014-12-24	31.6	34.0	31.4	33.93	3.01	9.73	990944.0	32609766.0	899
2014-12-23	28.0	30.9	27.7	30.92	2.76	9.8	938339.0	27413863.4	753
2014-12-22	27.3	28.5	26.6	28.16	0.73	2.66	549292.0	15160061.9	473
2014-12-21	28.8	29.0	27.0	27.43	-0.33	-1.19	717270.0	20000894.0	596
2014-12-18	26.5	27.8	26.2	27.76	2.47	9.77	618495.0	16840702.7	464
2014-12-17	25.1	25.8	23.05	25.29	-0.25	-0.98	773874.0	18573064.0	711
2014-12-16	25.8	25.9	25.5	25.54	-2.8	-9.88	501175.0	12872057.6	250
2014-12-15	31.9	31.9	28.3	28.34	-3.07	-9.77	1599219.0	47687169.4	1041
2014-12-14	31.9	33.6	31.1	31.41	-3.1	-8.98	415270.0	13325135.2	313
2014-12-11	34.8	34.9	33.8	34.51	-0.95	-2.68	333712.0	11455323.4	267
2014-12-10	35.6	35.9	34.5	35.46	-0.42	-1.17	224580.0	7918050.7	251
2014-12-09	35.8	36.1	34.8	35.88	-0.48	-1.32	191791.0	6805914.9	227
2014-12-08	36.6	36.9	36.1	36.36	-0.64	-1.73	258213.0	9439937.5	251
2014-12-07	36.9	37.1	36.6	37.0	-0.25	-0.67	195482.0	7226816.0	192
2014-12-04	37.1	37.8	36.9	37.25	0.62	1.69	196907.0	7335977.5	198
2014-12-03	36.4	36.9	36.4	36.63	0.04	0.11	150827.0	5528316.25	170
2014-12-02	36.8	37.3	36.4	36.59	0.37	1.02	372871.0	13726544.5	259
2014-12-01	34.9	36.4	34.9	36.22	1.01	2.87	359960.0	12932026.45	330
2014-11-30	34.5	35.8	33.8	35.21	-1.7	-4.61	345959.0	12121985.8	313
2014-11-27	36.8	37.7	36.4	36.91	-0.61	-1.63	300491.0	11116229.5	309
2014-11-26	38.4	38.6	36.8	37.52	-0.79	-2.06	464231.0	17455040.75	435
2014-11-25	39.3	39.5	37.7	38.31	-0.72	-1.84	838791.0	32288192.75	615
2014-11-24	39.3	39.3	38.2	39.03	0.05	0.13	520179.0	20078010.75	427
2014-11-23	38.9	39.8	38.9	38.98	0.41	1.06	449062.0	17621930.25	394
2014-11-20	38.9	38.9	38.0	38.57	-0.53	-1.36	476597.0	18438910.0	406
2014-11-19	39.8	40.2	38.9	39.1	-0.79	-1.98	658354.0	25895945.75	476
2014-11-18	39.3	40.0	38.4	39.89	0.82	2.1	591043.0	23117862.0	540
2014-11-17	40.7	40.7	37.7	39.07	-1.41	-3.48	872319.0	34092535.75	702
2014-11-16	39.6	40.9	39.3	40.48	0.38	0.95	774163.0	31046764.75	644
2014-11-13	40.2	40.9	39.5	40.1	-0.73	-1.79	465688.0	18762536.25	432
2014-11-12	39.8	41.3	39.6	40.83	1.36	3.45	1448250.0	58835363.0	955
2014-11-11	38.6	40.0	38.0	39.47	0.77	1.99	715781.0	27695687.5	568
2014-11-10	36.9	39.3	36.6	38.7	1.94	5.28	1302951.0	49592489.25	820
2014-11-09	36.8	36.9	36.1	36.76	-0.19	-0.51	417850.0	15272261.75	247
2014-11-06	36.9	37.3	36.8	36.95	-0.27	-0.73	211664.0	7834359.0	205
2014-11-05	36.1	37.3	35.4	37.22	0.56	1.53	649021.0	23621892.4	488
2014-11-04	36.6	37.1	35.4	36.66	-0.31	-0.84	616973.0	22498747.15	476
2014-11-03	35.9	37.5	35.7	36.97	1.22	3.41	715412.0	26408102.1	519
2014-11-02	35.8	36.2	35.7	35.75	0.53	1.5	318118.0	11416715.25	244
2014-10-30	35.3	35.6	34.2	35.22	-0.33	-0.93	403050.0	14087632.6	422
2014-10-29	36.4	36.8	35.4	35.55	-0.54	-1.5	695330.0	25186132.45	532
2014-10-28	35.5	36.6	35.2	36.09	0.83	2.35	670440.0	24030919.85	602
2014-10-27	35.9	35.9	35.2	35.26	-0.6	-1.67	437257.0	15550036.0	395
2014-10-26	35.5	36.2	35.4	35.86	0.49	1.39	508456.0	18233513.1	393
2014-10-23	35.2	35.6	34.8	35.37	-0.49	-1.37	521940.0	18429701.5	442
2014-10-22	35.9	36.4	35.2	35.86	-0.04	-0.11	578424.0	20743688.75	508
2014-10-21	35.7	36.1	35.1	35.9	0.63	1.79	693830.0	24731763.9	488
2014-10-20	34.7	35.6	33.4	35.27	0.9	2.62	488664.0	16817323.1	398
2014-10-19	35.2	35.8	33.9	34.37	0.39	1.15	647216.0	22379673.3	433
2014-10-16	36.2	36.2	32.9	33.98	-2.55	-6.98	595478.0	20317582.05	552
2014-10-15	38.0	38.2	36.2	36.53	-1.15	-3.05	377413.0	13896348.0	395
2014-10-14	37.8	37.8	36.4	37.68	-0.48	-1.26	507424.0	18903958.75	402
2014-10-13	35.9	38.6	35.9	38.16	1.62	4.43	679726.0	25218829.0	492
2014-10-12	38.6	39.5	36.1	36.54	-3.44	-8.6	565875.0	21337578.25	511
2014-10-02	39.8	40.2	39.6	39.98	-0.16	-0.4	354759.0	14162863.0	269
2014-10-01	40.2	40.5	39.8	40.14	0.03	0.07	282606.0	11344576.5	301
2014-09-30	40.2	40.2	39.8	40.11	0.2	0.5	269386.0	10762730.0	283
2014-09-29	39.5	40.2	39.3	39.91	0.47	1.19	216925.0	8585733.5	239
2014-09-28	40.2	40.4	39.1	39.44	-0.82	-2.04	282504.0	11214782.0	330
2014-09-25	40.7	40.7	39.8	40.26	0.1	0.25	210190.0	8455821.25	270
2014-09-24	40.4	41.3	39.8	40.16	0.16	0.4	841523.0	34109464.25	767
2014-09-22	40.2	40.7	40.0	40.0	-0.55	-1.36	506114.0	20360353.75	413
2014-09-21	41.3	41.6	40.4	40.55	-0.69	-1.67	629735.0	25818031.5	476
2014-09-18	41.3	41.4	40.7	41.24	-0.08	-0.19	438427.0	18007230.75	390
2014-09-17	41.6	41.6	41.3	41.32	-0.07	-0.17	329102.0	13623386.5	303
2014-09-16	41.8	42.0	41.3	41.39	-0.33	-0.79	499152.0	20816533.5	447
2014-09-15	41.6	42.9	41.1	41.72	0.29	0.7	1821373.0	76596213.25	1288
2014-09-14	41.3	42.1	41.3	41.43	0.51	1.25	973731.0	40593379.0	653
2014-09-11	40.5	41.1	40.5	40.92	0.21	0.52	571108.0	23334056.25	456
2014-09-10	41.4	41.4	40.4	40.71	-0.46	-1.12	505432.0	20594779.75	522
2014-09-09	41.4	42.0	41.1	41.17	-0.79	-1.88	1343854.0	55819704.5	694
2014-09-08	41.1	42.3	40.9	41.96	1.17	2.87	1416478.0	59124349.5	941
2014-09-07	40.0	41.1	39.8	40.79	0.98	2.46	1062741.0	43207646.75	684
2014-09-04	39.6	40.2	39.6	39.81	0.18	0.45	385239.0	15326813.5	309
2014-09-03	40.2	40.2	39.1	39.63	-0.32	-0.8	780802.0	31085153.5	567
2014-09-02	40.2	40.4	39.8	39.95	-0.14	-0.35	296235.0	11850413.5	291
2014-09-01	40.2	40.5	39.8	40.09	-0.17	-0.42	366842.0	14744764.25	346
2014-08-31	40.2	40.5	40.0	40.26	-0.07	-0.17	314291.0	12637827.5	305
2014-08-28	41.1	41.1	40.2	40.33	-0.53	-1.3	397449.0	16122465.0	271
2014-08-27	40.7	40.9	40.4	40.86	0.23	0.57	369941.0	15044334.5	349
2014-08-26	40.2	40.9	40.0	40.63	0.62	1.55	300719.0	12161600.75	297
2014-08-25	42.0	42.0	38.9	40.01	-1.67	-4.01	969958.0	39238691.75	838
2014-08-24	41.8	42.3	41.6	41.68	-0.03	-0.07	384327.0	16109200.75	365
2014-08-21	42.0	42.1	41.6	41.71	-0.56	-1.32	255874.0	10721397.25	308
2014-08-20	42.7	42.7	42.0	42.27	-0.41	-0.96	479484.0	20335662.5	423
2014-08-19	42.1	42.7	41.6	42.68	0.47	1.11	902138.0	38136723.75	507
2014-08-18	42.5	42.9	42.0	42.21	-0.12	-0.28	806779.0	34356823.5	499
2014-08-17	42.0	42.9	41.6	42.33	0.49	1.17	731212.0	31002370.75	584
2014-08-14	40.7	42.7	40.7	41.84	1.1	2.7	1532198.0	64452988.25	1146
2014-08-13	41.1	41.4	40.5	40.74	-0.35	-0.85	642651.0	26267620.0	500
2014-08-12	41.3	41.6	40.9	41.09	-0.05	-0.12	594958.0	24551704.5	527
2014-08-11	40.5	42.0	40.0	41.14	0.76	1.88	2659716.0	110139217.25	1621
2014-08-10	40.2	41.3	39.6	40.38	0.6	1.51	1248394.0	50446771.5	815
2014-08-07	39.5	40.0	39.3	39.78	0.91	2.34	1083277.0	42871151.5	678
2014-08-06	39.1	39.8	38.7	38.87	0.16	0.41	942882.0	37015899.0	750
2014-08-05	38.6	39.6	38.4	38.71	0.25	0.65	959574.0	37442067.5	707
2014-08-04	38.4	38.6	38.0	38.46	0.07	0.18	183367.0	7035241.0	215
2014-08-03	37.8	38.6	37.5	38.39	0.95	2.54	371126.0	14119229.25	386
2014-07-24	38.7	38.7	37.3	37.44	-1.16	-3.01	752451.0	28444768.25	623
2014-07-23	39.6	40.7	38.6	38.6	-0.25	-0.64	1353571.0	53603795.75	1100
2014-07-22	39.5	39.6	38.7	38.85	-0.23	-0.59	605892.0	23735416.0	432
2014-07-21	38.7	39.5	38.6	39.08	0.46	1.19	343837.0	13492091.25	342
2014-07-20	38.6	39.8	38.0	38.62	-0.05	-0.13	1261580.0	49353964.5	863
2014-07-17	38.0	39.6	37.8	38.67	0.79	2.09	1489043.0	58152056.0	1020
2014-07-16	37.7	39.1	37.5	37.88	0.59	1.58	1876564.0	72131883.0	1210
2014-07-15	37.3	37.7	36.8	37.29	0.2	0.54	350415.0	13076038.25	235
2014-07-14	37.7	37.8	36.9	37.09	-0.52	-1.38	438375.0	16325977.75	338
2014-07-13	38.2	38.7	37.3	37.61	-0.78	-2.03	645000.0	24662744.75	475
2014-07-10	38.2	38.9	38.0	38.39	0.03	0.08	403941.0	15564922.75	295
2014-07-09	38.6	38.9	38.0	38.36	-0.2	-0.52	305349.0	11734093.75	291
2014-07-08	38.4	39.1	38.2	38.56	-0.01	-0.03	795012.0	30730168.5	552
2014-07-07	37.5	38.9	36.9	38.57	1.12	2.99	931869.0	35646571.25	704
2014-07-06	37.3	37.5	36.8	37.45	0.16	0.43	221350.0	8227550.5	262
2014-07-03	37.8	38.2	36.9	37.29	-0.54	-1.43	539992.0	20396730.25	423
2014-07-02	37.1	38.0	37.1	37.83	0.9	2.44	737207.0	27774910.5	508
2014-07-01	36.4	37.1	35.8	36.93	0.67	1.85	541396.0	19811064.85	406
2014-06-30	36.1	36.9	35.7	36.26	0.4	1.12	393264.0	14277037.35	405
2014-06-29	35.9	36.2	35.2	35.86	-0.27	-0.75	273676.0	9793489.2	221
2014-06-26	36.2	36.4	35.9	36.13	-0.21	-0.58	285787.0	10335026.0	305
2014-06-25	36.6	36.8	36.1	36.34	0.04	0.11	441966.0	16057996.5	418
2014-06-24	36.4	36.8	35.7	36.3	-0.55	-1.49	762642.0	27463338.25	561
2014-06-23	38.0	38.0	35.7	36.85	-0.74	-1.97	427020.0	15739234.25	509
2014-06-22	38.0	39.5	37.1	37.59	-0.26	-0.69	1013325.0	38794060.75	939
2014-06-19	37.8	38.0	37.3	37.85	0.26	0.69	331344.0	12524463.75	269
2014-06-18	38.0	38.4	37.3	37.59	-0.02	-0.05	560590.0	21165749.25	443
2014-06-17	38.0	38.6	37.5	37.61	-0.4	-1.05	668818.0	25376216.0	416
2014-06-16	39.5	39.8	37.8	38.01	-1.24	-3.16	766621.0	29667639.5	483
2014-06-15	39.5	40.0	38.2	39.25	-0.69	-1.73	470743.0	18481347.25	482
2014-06-12	40.5	40.5	39.8	39.94	-0.76	-1.87	358866.0	14407004.5	360
2014-06-11	40.9	41.3	40.2	40.7	-0.02	-0.05	747786.0	30447011.25	622
2014-06-10	39.6	41.4	39.5	40.72	1.11	2.8	2470986.0	100613797.5	1416
2014-06-09	40.2	41.3	39.3	39.61	-0.19	-0.48	1128138.0	45538614.25	703
2014-06-08	40.0	40.7	38.4	39.8	0.09	0.23	620764.0	24651510.25	589
2014-06-05	40.2	40.9	39.3	39.71	-0.23	-0.58	1059278.0	42241684.75	512
2014-06-04	40.0	40.9	39.5	39.94	0.33	0.83	1277282.0	51225727.25	734
2014-06-03	38.7	40.2	38.6	39.61	0.68	1.75	1274777.0	50602091.75	758
2014-06-02	38.4	39.1	38.2	38.93	0.48	1.25	405059.0	15645299.5	296
2014-06-01	38.7	39.1	38.0	38.45	-0.32	-0.83	281490.0	10846876.5	227
2014-05-29	39.1	39.6	38.2	38.77	-0.1	-0.26	735236.0	28550229.5	455
2014-05-28	39.1	40.0	38.6	38.87	-0.13	-0.33	469374.0	18406400.5	460
2014-05-27	38.6	39.3	38.4	39.0	0.39	1.01	573114.0	22239737.75	385
2014-05-26	38.7	39.1	38.4	38.61	0.12	0.31	277056.0	10708848.75	241
2014-05-25	38.0	39.6	37.5	38.49	-0.51	-1.31	601093.0	23343185.5	478
2014-05-22	39.5	40.7	38.6	39.0	-0.34	-0.86	1143815.0	45663441.0	880
2014-05-21	38.2	39.5	38.2	39.34	0.57	1.47	774681.0	30090757.0	554
2014-05-20	38.0	39.3	38.0	38.77	0.51	1.33	957182.0	36959093.5	692
2014-05-19	38.4	38.6	37.1	38.26	-0.36	-0.93	1122581.0	42561419.25	761
2014-05-18	38.0	39.6	37.8	38.62	0.04	0.1	2083885.0	80831322.0	1364
2014-05-15	36.9	38.9	35.9	38.58	1.77	4.81	3959986.0	148372076.75	2374
2014-05-14	34.9	37.5	34.5	36.81	2.05	5.9	2899185.0	104481593.5	1821
2014-05-13	34.8	34.9	34.7	34.76	0.08	0.23	465207.0	16176973.9	325
2014-05-12	34.6	34.7	34.4	34.68	0.19	0.55	246554.0	8533859.8	217
2014-05-11	34.5	35.0	34.4	34.49	0.03	0.09	679118.0	23570778.9	490
2014-05-08	34.7	34.8	34.4	34.46	-0.14	-0.4	312968.0	10829015.0	278
2014-05-07	34.6	34.8	34.4	34.6	-0.13	-0.37	475468.0	16447743.8	395
2014-05-06	35.4	35.4	34.5	34.73	-0.5	-1.42	931012.0	32560293.9	704
2014-05-05	34.6	35.4	34.2	35.23	0.67	1.94	1167075.0	40635896.7	807
2014-05-04	34.4	35.8	34.2	34.56	0.55	1.62	3143491.0	110690203.8	2219
2014-05-01	34.4	34.4	33.7	34.01	-0.25	-0.73	556344.0	18992912.4	382
2014-04-30	33.9	34.9	33.6	34.26	0.52	1.54	1611854.0	55067994.2	1039
2014-04-29	34.4	34.4	33.6	33.74	-0.49	-1.43	616977.0	21001947.3	521
2014-04-28	34.7	35.1	33.9	34.23	-0.47	-1.35	1161610.0	40090956.7	703
2014-04-27	35.2	35.4	34.4	34.7	-0.29	-0.83	637907.0	22340985.7	555
2014-04-24	33.9	35.4	33.9	34.99	1.11	3.28	1869544.0	65302955.5	1246
2014-04-23	34.3	34.9	33.7	33.88	-0.25	-0.73	1066218.0	36538540.0	940
2014-04-22	33.4	34.2	33.1	34.13	0.74	2.22	2165264.0	73243090.2	1394
2014-04-21	32.9	33.7	32.0	33.39	0.81	2.49	2659732.0	88020294.2	1534
2014-04-20	31.9	32.6	31.7	32.58	0.63	1.97	1007791.0	32468564.2	601
2014-04-17	32.1	32.6	31.8	31.95	-0.22	-0.68	593296.0	19049788.3	529
2014-04-16	32.5	32.7	31.9	32.17	-0.54	-1.65	755193.0	24344457.5	658
2014-04-15	31.7	34.0	31.7	32.71	1.53	4.91	2707771.0	89369661.4	1944
2014-04-14	30.3	31.4	30.1	31.18	0.99	3.28	923795.0	28462621.9	611
2014-04-13	30.1	30.3	29.5	30.19	-0.3	-0.98	376379.0	11313169.1	367
2014-04-10	30.9	31.0	30.2	30.49	-0.28	-0.91	402922.0	12303771.7	326
2014-04-09	31.6	32.0	29.4	30.77	-0.72	-2.29	1232947.0	38535559.7	881
2014-04-08	31.4	32.1	31.2	31.49	0.14	0.45	1211523.0	38434088.2	903
2014-04-07	30.9	32.0	30.3	31.35	0.22	0.71	1822754.0	56652500.3	1233
2014-04-06	31.2	32.3	30.9	31.13	0.86	2.84	3212506.0	100756695.6	2217
2014-04-03	29.8	30.6	29.8	30.27	0.28	0.93	1499420.0	45477896.1	834
2014-04-02	29.8	30.1	29.6	29.99	0.22	0.74	1114917.0	33298117.9	572
2014-04-01	29.3	29.9	29.2	29.77	0.5	1.71	1094567.0	32405720.5	592
2014-03-31	29.0	29.4	28.8	29.27	0.29	1.0	755832.0	22071381.5	555
2014-03-30	28.9	29.1	28.8	28.98	0.21	0.73	403373.0	11668597.0	290
2014-03-27	29.1	29.2	28.7	28.77	-0.28	-0.96	349718.0	10114487.0	298
2014-03-26	29.3	29.3	29.0	29.05	-0.15	-0.51	294191.0	8562297.2	263
2014-03-25	28.8	29.4	28.7	29.2	0.36	1.25	914472.0	26614257.5	586
2014-03-24	28.8	29.0	28.7	28.84	0.0	0.0	363707.0	10492132.2	286
2014-03-23	28.6	29.0	28.6	28.84	0.22	0.77	328348.0	9437799.4	259
2014-03-20	28.6	28.6	28.5	28.62	-0.07	-0.24	175053.0	4997230.5	181
2014-03-19	28.6	28.8	28.6	28.69	0.0	0.0	166370.0	4767741.1	197
2014-03-18	28.7	28.7	28.6	28.69	0.14	0.49	391346.0	11207354.1	296
2014-03-17	28.6	28.7	28.4	28.55	-0.07	-0.24	331376.0	9465580.8	300
2014-03-16	28.6	28.8	28.6	28.62	-0.15	-0.52	421108.0	12066104.8	359
2014-03-13	29.1	29.2	28.7	28.77	-0.21	-0.72	874774.0	25264486.0	564
2014-03-12	28.3	29.1	28.3	28.98	0.64	2.26	2221998.0	63814869.5	1330
2014-03-11	28.3	28.5	28.1	28.34	0.15	0.53	1162249.0	32935436.2	664
2014-03-10	28.0	28.6	27.9	28.19	0.14	0.5	703661.0	19912994.2	555
2014-03-09	27.8	28.1	27.8	28.05	0.22	0.79	781936.0	21796486.1	470
2014-03-06	27.8	28.1	27.8	27.83	0.0	0.0	396222.0	11054438.2	286
2014-03-05	27.8	28.0	27.4	27.83	0.0	0.0	269080.0	7472202.1	248
2014-03-04	27.8	27.9	27.7	27.83	0.14	0.51	334985.0	9315993.0	241
2014-03-03	27.8	27.9	27.4	27.69	-0.29	-1.04	353435.0	9783792.1	305
2014-03-02	28.1	28.1	27.8	27.98	0.0	0.0	282805.0	7897482.1	305
2014-02-27	28.1	28.2	28.0	27.98	-0.07	-0.25	203235.0	5701147.2	199
2014-02-26	28.1	28.3	28.0	28.05	0.0	0.0	298821.0	8395290.4	246
2014-02-25	28.1	28.1	27.9	28.05	0.0	0.0	332907.0	9320140.1	237
2014-02-24	28.0	28.2	27.8	28.05	0.07	0.25	335242.0	9397468.9	255
2014-02-23	28.1	28.1	27.8	27.98	0.0	0.0	397569.0	11130042.4	269
2014-02-20	28.6	28.6	28.0	27.98	-0.57	-2.0	892888.0	25140330.3	601
2014-02-19	28.6	28.7	28.4	28.55	-0.07	-0.24	343431.0	9816081.0	250
2014-02-18	29.3	29.3	28.5	28.62	-0.72	-2.45	730495.0	21036895.9	617
2014-02-17	29.1	29.8	28.9	29.34	0.29	1.0	871642.0	25637234.0	509
2014-02-16	29.1	29.3	28.9	29.05	0.0	0.0	163126.0	4743927.4	159
2014-02-13	29.2	29.4	29.1	29.05	-0.15	-0.51	189417.0	5542104.8	165
2014-02-12	29.3	29.5	29.2	29.2	-0.14	-0.48	332539.0	9725593.0	208
2014-02-11	29.1	29.6	29.1	29.34	0.14	0.48	518808.0	15225671.6	303
2014-02-10	29.1	29.3	28.9	29.2	0.0	0.0	351521.0	10250447.6	251
2014-02-09	29.2	29.5	29.0	29.2	-0.07	-0.24	536138.0	15679966.8	432
2014-02-06	28.3	29.4	28.3	29.27	1.01	3.57	658152.0	18948076.8	433
2014-02-05	28.4	28.5	28.3	28.26	-0.08	-0.28	153725.0	4351427.0	167
2014-02-04	28.3	28.6	28.2	28.34	-0.21	-0.74	188497.0	5344862.5	208
2014-02-03	29.2	29.2	28.6	28.55	-0.65	-2.23	316621.0	9141304.0	311
2014-02-02	29.4	29.5	28.9	29.2	-0.28	-0.95	337532.0	9857323.9	287
2014-01-30	29.2	29.6	29.2	29.48	-0.22	-0.74	446688.0	13147011.6	308
2014-01-29	29.7	29.8	29.6	29.7	0.0	0.0	616738.0	18307807.7	382
2014-01-28	29.4	29.7	29.1	29.7	0.29	0.99	899441.0	26434113.7	701
2014-01-27	28.8	29.6	28.7	29.41	0.72	2.51	2912350.0	84731847.6	1613
2014-01-26	27.5	28.8	27.3	28.69	0.71	2.54	1237801.0	34867781.9	603
2014-01-23	27.7	28.1	27.7	27.98	0.36	1.3	664072.0	18514044.0	488
2014-01-22	27.6	27.8	27.4	27.62	0.0	0.0	460716.0	12687587.8	300
2014-01-21	28.0	28.0	27.1	27.62	-0.79	-2.78	909627.0	24944186.0	665
2014-01-20	28.3	28.4	28.1	28.41	0.07	0.25	306403.0	8659828.9	226
2014-01-19	28.0	28.3	28.0	28.34	0.29	1.03	371422.0	10467507.1	281
2014-01-16	28.3	28.3	28.0	28.05	-0.21	-0.74	321201.0	9025228.5	286
2014-01-15	28.0	28.6	27.9	28.26	0.28	1.0	1174959.0	33308467.2	628
2014-01-14	27.9	28.1	27.8	27.98	0.07	0.25	220727.0	6168294.2	237
2014-01-13	28.0	28.1	27.8	27.91	-0.07	-0.25	217758.0	6085575.8	201
2014-01-12	27.8	28.1	27.8	27.98	0.15	0.54	287101.0	8017296.7	219
2014-01-09	28.2	28.3	27.8	27.83	-0.29	-1.03	474038.0	13289250.5	347
2014-01-08	28.0	28.3	27.9	28.12	0.21	0.75	1005634.0	28366881.3	623
2014-01-07	27.8	28.1	27.6	27.91	0.15	0.54	375938.0	10472070.8	329
2014-01-06	27.6	27.9	27.6	27.76	0.07	0.25	283491.0	7875209.8	207
2014-01-05	27.7	27.7	27.6	27.69	-0.07	-0.25	192070.0	5311053.6	172
2014-01-02	27.8	27.8	27.6	27.76	-0.07	-0.25	319615.0	8864112.6	232
2014-01-01	27.8	27.9	27.8	27.83	0.07	0.25	286336.0	7968371.9	198
2013-12-31	28.2	28.2	27.8	27.76	-0.36	-1.28	450148.0	12569020.0	311
2013-12-30	27.9	28.2	27.8	28.12	0.21	0.75	674564.0	18900544.3	346
2013-12-29	27.7	28.0	27.7	27.91	0.22	0.79	431351.0	12008063.8	289
2013-12-26	27.7	27.8	27.6	27.69	-0.07	-0.25	325595.0	9018412.7	272
2013-12-25	27.9	27.9	27.6	27.76	-0.15	-0.54	248069.0	6881226.0	227
2013-12-24	28.1	28.1	27.8	27.91	0.0	0.0	542854.0	15152680.2	412
2013-12-23	27.6	28.6	27.6	27.91	0.36	1.31	1918971.0	53706624.6	1010
2013-12-22	27.6	27.6	27.5	27.55	0.0	0.0	253372.0	6974503.6	161
2013-12-19	27.6	27.6	27.5	27.55	0.08	0.29	213476.0	5879642.1	195
2013-12-18	27.8	27.8	27.0	27.47	-0.08	-0.29	375764.0	10352612.9	264
2013-12-17	27.6	27.6	27.4	27.55	0.08	0.29	237235.0	6528992.1	182
2013-12-16	27.6	27.6	27.4	27.47	0.0	0.0	185169.0	5093347.1	191
2013-12-15	27.5	27.7	27.5	27.47	-0.08	-0.29	209738.0	5784523.0	180
2013-12-12	27.7	27.7	27.4	27.55	-0.21	-0.76	248920.0	6860432.5	211
2013-12-11	27.7	27.8	27.7	27.76	0.07	0.25	186846.0	5179487.6	144
2013-12-10	27.7	28.0	27.7	27.69	0.0	0.0	440793.0	12263748.5	273
2013-12-09	27.7	27.8	27.6	27.69	0.0	0.0	219526.0	6086506.4	134
2013-12-08	27.6	27.7	27.6	27.69	0.22	0.8	286850.0	7924334.0	202
2013-12-05	27.4	27.6	27.3	27.47	0.14	0.51	186190.0	5107686.5	142
2013-12-04	27.4	27.6	27.2	27.33	-0.07	-0.26	283998.0	7770614.5	235
2013-12-03	28.0	28.0	27.4	27.4	-0.51	-1.83	608029.0	16833752.8	379
2013-12-02	27.7	28.1	27.6	27.91	0.22	0.79	795030.0	22168476.4	385
2013-12-01	27.7	27.8	27.6	27.69	0.07	0.25	186004.0	5150283.8	161
2013-11-28	27.7	27.8	27.6	27.62	0.0	0.0	165168.0	4568042.0	142
2013-11-27	27.7	27.7	27.6	27.62	0.0	0.0	239471.0	6620402.1	163
2013-11-26	27.8	27.9	27.6	27.62	-0.14	-0.5	521707.0	14467963.1	323
2013-11-25	28.1	28.1	27.8	27.76	-0.29	-1.03	463998.0	12962173.9	375
2013-11-24	27.9	28.1	27.7	28.05	0.29	1.04	659942.0	18431067.5	489
2013-11-21	27.4	28.0	27.4	27.76	0.36	1.31	990755.0	27480626.6	669
2013-11-20	27.6	27.7	27.4	27.4	-0.15	-0.54	476674.0	13112736.5	362
2013-11-19	27.8	28.1	27.6	27.55	-0.14	-0.51	1267074.0	35242303.4	835
2013-11-18	27.3	27.8	27.3	27.69	0.43	1.58	653380.0	17951128.0	412
2013-11-17	27.4	27.6	27.3	27.26	0.0	0.0	911008.0	25010856.0	486
2013-11-14	27.3	27.4	27.3	27.26	0.07	0.26	442401.0	12095473.3	316
2013-11-13	27.2	27.5	27.0	27.19	-0.07	-0.26	1040784.0	28316013.3	623
2013-11-12	27.3	27.4	27.2	27.26	0.0	0.0	336870.0	9185237.9	215
2013-11-11	27.3	27.4	27.3	27.26	-0.07	-0.26	243925.0	6654298.3	179
2013-11-10	27.1	27.4	27.1	27.33	0.21	0.77	435703.0	11881743.5	272
2013-11-07	27.3	27.3	27.1	27.12	-0.21	-0.77	366669.0	9994328.6	265
2013-11-06	27.4	27.5	27.3	27.33	-0.07	-0.26	400604.0	10944910.9	280
2013-11-05	27.4	27.6	27.3	27.4	0.0	0.0	554634.0	15192679.4	388
2013-11-04	27.4	27.8	27.3	27.4	-0.07	-0.25	573154.0	15817604.6	401
2013-11-03	27.5	27.6	27.4	27.47	0.07	0.26	263990.0	7257833.7	218
2013-10-31	27.3	27.6	27.3	27.4	0.14	0.51	1151065.0	31575526.0	470
2013-10-30	27.2	27.5	27.1	27.26	0.07	0.26	648142.0	17672645.7	441
2013-10-29	27.3	27.3	27.1	27.19	-0.07	-0.26	405414.0	11020769.7	234
2013-10-28	27.6	27.6	27.2	27.26	-0.36	-1.3	480626.0	13156207.3	330
2013-10-27	27.9	27.9	27.6	27.62	-0.29	-1.04	307624.0	8525382.0	262
2013-10-24	27.8	28.0	27.7	27.91	-0.14	-0.5	276069.0	7686905.9	235
2013-10-23	28.1	28.2	27.9	28.05	-0.07	-0.25	230141.0	6461241.7	181
2013-10-22	28.3	28.6	28.1	28.12	0.0	0.0	329834.0	9344341.8	291
2013-10-21	28.1	28.3	28.0	28.12	0.14	0.5	406920.0	11489355.4	330
2013-10-20	28.1	28.3	28.0	27.98	0.22	0.79	299302.0	8409413.8	245
2013-10-10	27.7	27.9	27.6	27.76	0.0	0.0	253481.0	7041921.1	179
2013-10-09	27.3	28.6	27.1	27.76	0.36	1.31	700831.0	19519261.7	498
2013-10-08	27.7	27.7	27.3	27.4	-0.43	-1.55	261790.0	7196618.8	241
2013-10-07	28.1	28.1	27.7	27.83	-0.36	-1.28	242921.0	6765491.4	224
2013-10-06	28.5	28.6	27.3	28.19	-0.22	-0.77	433230.0	12163277.6	378
2013-10-03	28.7	28.7	28.3	28.41	-0.21	-0.73	339103.0	9673143.6	282
2013-10-02	28.6	29.0	28.5	28.62	0.14	0.49	752890.0	21631369.3	646
2013-10-01	28.1	28.6	28.1	28.48	0.29	1.03	865139.0	24610952.1	634
2013-09-30	28.1	28.2	27.9	28.19	0.07	0.25	148376.0	4161623.6	174
2013-09-29	28.1	28.3	27.8	28.12	0.0	0.0	197756.0	5558085.5	220
2013-09-26	28.3	28.5	28.1	28.12	-0.22	-0.78	172415.0	4862575.1	199
2013-09-25	28.5	28.6	28.3	28.34	-0.21	-0.74	229114.0	6515038.6	202
2013-09-24	28.7	28.8	28.4	28.55	-0.07	-0.24	399506.0	11446801.3	324
2013-09-19	28.8	29.1	28.6	28.62	-0.07	-0.24	722980.0	20812144.8	425
2013-09-18	28.9	29.1	28.6	28.69	-0.29	-1.0	569630.0	16418711.1	437
2013-09-17	28.8	29.3	28.6	28.98	0.29	1.01	1226561.0	35555829.8	849
2013-09-16	28.3	28.8	28.0	28.69	0.5	1.77	856796.0	24310301.5	755
2013-09-15	28.6	29.6	27.8	28.19	0.14	0.5	2148930.0	61347727.3	1499
2013-09-12	27.6	28.3	27.5	28.05	0.65	2.37	1287259.0	36054832.1	889
2013-09-11	26.3	27.8	26.0	27.4	1.22	4.66	907190.0	24401247.5	742
2013-09-10	26.1	26.3	25.9	26.18	0.79	3.11	337862.0	8823784.9	255
2013-09-09	25.4	25.5	25.2	25.39	0.07	0.28	93985.0	2379744.3	125
2013-09-08	25.7	25.8	25.1	25.32	0.0	0.0	167419.0	4257174.5	161
2013-09-05	25.5	25.9	25.2	25.32	-0.15	-0.59	145153.0	3702247.8	201
2013-09-04	26.0	26.2	25.5	25.47	-0.93	-3.52	188099.0	4866976.2	227
2013-09-03	26.8	27.0	26.2	26.4	-0.43	-1.6	359267.0	9497710.3	240
2013-09-02	26.8	27.0	26.7	26.83	0.29	1.09	168385.0	4523368.4	160
2013-09-01	26.5	26.8	26.4	26.54	0.57	2.19	223801.0	5944581.7	196
2013-08-29	26.4	26.7	26.0	25.97	-0.36	-1.37	251579.0	6643814.3	262
2013-08-28	25.3	26.5	25.1	26.33	0.29	1.11	426670.0	11112014.2	401
2013-08-27	27.5	27.5	25.8	26.04	-1.65	-5.96	468818.0	12560508.8	488
2013-08-26	28.1	28.1	27.6	27.69	-0.36	-1.28	397126.0	11056603.6	330
2013-08-25	28.2	28.3	28.0	28.05	-0.07	-0.25	409850.0	11523135.2	341
2013-08-22	28.6	28.6	28.1	28.12	-0.29	-1.02	439689.0	12473597.2	328
2013-08-21	28.4	28.6	28.3	28.41	0.07	0.25	862111.0	24572560.0	531
2013-08-20	28.2	28.6	28.1	28.34	0.15	0.53	617626.0	17509290.3	422
2013-08-19	28.1	28.3	28.1	28.19	0.0	0.0	159595.0	4487789.6	174
2013-08-18	28.4	28.4	28.1	28.19	-0.22	-0.77	424070.0	11981181.5	320
2013-08-15	28.5	28.6	28.3	28.41	-0.07	-0.25	622526.0	17702627.5	367
2013-08-14	28.5	28.6	28.3	28.48	0.0	0.0	284915.0	8107181.5	218
2013-08-13	28.5	28.8	28.4	28.48	0.29	1.03	535392.0	15294426.7	313
2013-08-05	28.4	28.4	28.2	28.19	-0.07	-0.25	180247.0	5106020.0	150
2013-08-04	28.2	28.3	28.2	28.26	0.0	0.0	197229.0	5573997.3	179
2013-08-01	28.3	28.4	28.2	28.26	-0.08	-0.28	129995.0	3674722.2	155
2013-07-31	28.3	28.5	28.3	28.34	-0.14	-0.49	355655.0	10089086.3	252
2013-07-30	28.7	28.7	28.3	28.48	-0.21	-0.73	368944.0	10505264.4	293
2013-07-29	28.8	29.0	28.6	28.69	0.0	0.0	296671.0	8513262.1	329
2013-07-28	28.7	29.0	28.6	28.69	0.0	0.0	159515.0	4598144.8	160
2013-07-25	28.7	28.8	28.6	28.69	0.0	0.0	108852.0	3119195.6	135
2013-07-24	28.8	28.8	28.6	28.69	-0.22	-0.76	360672.0	10355271.5	313
2013-07-23	29.1	29.3	28.8	28.91	-0.36	-1.23	503665.0	14617481.8	342
2013-07-22	29.1	29.3	29.0	29.27	0.22	0.76	388257.0	11314374.1	248
2013-07-21	28.9	29.3	28.7	29.05	0.07	0.24	458148.0	13292166.1	389
2013-07-18	29.2	29.3	29.0	28.98	-0.5	-1.7	338247.0	9887866.7	257
2013-07-17	29.7	29.8	29.3	29.48	0.0	0.0	275648.0	8159001.2	320
2013-07-16	29.9	30.3	29.4	29.48	-0.22	-0.74	426404.0	12688255.9	473
2013-07-15	29.3	30.7	29.3	29.7	0.43	1.47	2777132.0	83598282.6	1443
2013-07-14	29.1	29.6	28.8	29.27	0.36	1.25	518996.0	15212008.3	379
2013-07-11	28.8	29.3	28.6	28.91	0.22	0.77	493951.0	14339076.2	341
2013-07-10	28.6	28.9	28.6	28.69	0.14	0.49	357260.0	10272933.7	326
2013-07-09	28.8	28.8	28.5	28.55	-0.29	-1.01	367379.0	10533318.3	337
2013-07-08	29.1	29.1	28.7	28.84	-0.28	-0.96	388341.0	11248080.6	376
2013-07-07	29.2	29.5	29.1	29.12	-0.22	-0.75	612271.0	17905812.3	498
2013-07-04	29.3	30.1	29.1	29.34	-0.07	-0.24	1305386.0	38430165.9	969
2013-07-03	29.4	29.4	29.1	29.41	0.0	0.0	566451.0	16553893.1	350
2013-07-02	29.3	29.6	29.1	29.41	0.07	0.24	470928.0	13776923.6	427
2013-07-01	29.1	29.3	28.6	29.34	0.29	1.0	599794.0	17303007.2	566
2013-06-30	28.7	29.5	28.7	29.05	0.07	0.24	757656.0	22100794.7	600
2013-06-26	28.6	29.0	28.6	28.98	0.36	1.26	852707.0	24489776.8	614
2013-06-25	28.6	28.7	28.3	28.62	0.0	0.0	277236.0	7904548.0	207
2013-06-24	28.6	28.6	28.3	28.62	-0.07	-0.24	305462.0	8698180.2	249
2013-06-23	28.6	28.8	28.4	28.69	0.0	0.0	462447.0	13235319.0	368
2013-06-22	27.6	28.7	27.3	28.69	0.86	3.09	926359.0	26129969.5	575
2013-06-19	27.8	28.1	27.6	27.83	0.0	0.0	425068.0	11860742.3	348
2013-06-18	27.8	28.1	27.7	27.83	-0.36	-1.28	517640.0	14404214.3	425
2013-06-17	26.1	28.2	26.1	28.19	2.29	8.84	762423.0	20651760.4	514
2013-06-16	25.8	26.2	25.8	25.9	0.08	0.31	155740.0	4035290.7	230
2013-06-15	27.5	27.5	25.2	25.82	-1.94	-6.99	387671.0	10440209.2	451
2013-06-12	27.7	27.9	27.5	27.76	-0.07	-0.25	302162.0	8368035.2	244
2013-06-11	27.6	27.9	27.5	27.83	0.36	1.31	726904.0	20126255.3	337
2013-06-10	27.7	27.8	27.5	27.47	-0.15	-0.54	163257.0	4506242.8	194
2013-06-09	27.5	28.1	27.5	27.62	0.15	0.55	576820.0	15996216.9	457
2013-06-08	27.6	27.7	27.4	27.47	0.0	0.0	257554.0	7091865.2	246
2013-06-05	27.5	27.6	27.4	27.47	-0.15	-0.54	289025.0	7943107.8	243
2013-06-04	27.7	27.8	27.3	27.62	-0.07	-0.25	417609.0	11531336.2	293
2013-06-03	27.7	27.8	27.5	27.69	0.14	0.51	367463.0	10156310.4	343
2013-06-02	27.5	27.8	27.4	27.55	0.0	0.0	376788.0	10379832.1	335
2013-06-01	27.6	27.6	27.3	27.55	-0.14	-0.51	439443.0	12083593.0	365
2013-05-29	28.2	28.2	27.6	27.69	-0.5	-1.77	502308.0	14065808.2	417
2013-05-28	28.3	28.5	28.1	28.19	-0.22	-0.77	862889.0	24391109.3	407
2013-05-27	28.3	28.5	28.1	28.41	0.22	0.78	385845.0	10908700.0	216
2013-05-26	28.3	28.6	28.1	28.19	-0.29	-1.02	219561.0	6223293.5	205
2013-05-25	28.3	28.8	28.1	28.48	0.0	0.0	562933.0	16037714.0	391
2013-05-22	28.3	28.5	28.3	28.48	0.14	0.49	126327.0	3587076.5	148
2013-05-21	28.3	28.4	28.2	28.34	0.08	0.28	281336.0	7970973.5	186
2013-05-20	28.2	28.4	28.2	28.26	0.07	0.25	332812.0	9419809.8	266
2013-05-19	28.1	28.3	27.7	28.19	0.14	0.5	278025.0	7806019.4	218
2013-05-18	27.6	28.1	27.6	28.05	0.5	1.81	410898.0	11432015.1	334
2013-05-15	28.0	28.0	26.8	27.55	-0.43	-1.54	402794.0	11025807.1	425
2013-05-14	28.6	28.6	27.9	27.98	-0.43	-1.51	301793.0	8534146.0	328
2013-05-13	28.7	28.9	28.2	28.41	-0.5	-1.73	471097.0	13444938.8	451
2013-05-12	29.2	29.3	28.8	28.91	-0.36	-1.23	347241.0	10093120.9	319
2013-05-11	29.3	29.6	29.1	29.27	0.0	0.0	423989.0	12407407.3	338
2013-05-08	29.1	29.6	29.1	29.27	0.15	0.52	719555.0	21099477.1	510
2013-05-07	29.2	29.3	29.0	29.12	-0.22	-0.75	604245.0	17611570.0	416
2013-05-06	29.0	29.6	28.8	29.34	0.29	1.0	1684517.0	49237555.2	1084
2013-05-05	29.3	29.8	29.0	29.05	-0.22	-0.75	1442266.0	42278556.5	1174
2013-05-04	28.4	29.6	28.1	29.27	1.15	4.09	2495967.0	72506909.0	1743
2013-05-01	27.7	28.4	27.6	28.12	0.43	1.55	779275.0	21903502.6	659
2013-04-30	27.8	27.8	27.6	27.69	-0.14	-0.5	230851.0	6396129.2	254
2013-04-29	27.7	27.8	27.7	27.83	0.0	0.0	202721.0	5634560.7	233
2013-04-28	27.9	28.1	27.6	27.83	-0.08	-0.29	445690.0	12398616.1	303
2013-04-27	28.0	28.3	27.7	27.91	-0.07	-0.25	392295.0	10993369.3	361
2013-04-24	28.5	28.6	27.8	27.98	-0.36	-1.27	714478.0	20110695.5	580
2013-04-23	27.9	28.6	27.7	28.34	0.43	1.54	1322926.0	37182647.7	926
2013-04-22	27.4	28.0	27.3	27.91	0.44	1.6	507341.0	14047777.3	442
2013-04-21	27.6	27.6	27.3	27.47	-0.08	-0.29	708655.0	19435928.7	410
2013-04-20	27.5	27.7	27.5	27.55	0.15	0.55	241862.0	6662395.7	235
2013-04-17	27.8	28.1	27.3	27.4	-0.51	-1.83	772103.0	21254775.3	611
2013-04-16	27.3	28.2	27.3	27.91	0.29	1.05	1338784.0	37270661.4	860
2013-04-15	27.6	27.6	27.4	27.62	0.07	0.25	228111.0	6270267.5	220
2013-04-14	27.6	27.8	27.5	27.55	-0.14	-0.51	276855.0	7634465.5	326
2013-04-13	27.7	27.8	27.5	27.69	-0.07	-0.25	273557.0	7571981.1	301
2013-04-10	27.7	27.9	27.3	27.76	0.07	0.25	497661.0	13767796.6	473
2013-04-09	27.5	27.9	27.0	27.69	0.36	1.32	864948.0	23843786.1	831
2013-04-08	27.3	27.6	27.2	27.33	0.0	0.0	870683.0	23797150.1	650
2013-04-07	27.3	27.4	27.2	27.33	-0.14	-0.51	329033.0	8977106.9	299
2013-04-06	27.8	27.8	27.0	27.47	-0.29	-1.04	567920.0	15544549.9	551
2013-04-03	27.5	27.8	27.3	27.76	0.29	1.06	904935.0	25023799.2	669
2013-04-02	27.4	27.6	27.3	27.47	0.07	0.26	313159.0	8590533.5	340
2013-04-01	27.1	27.6	27.0	27.4	0.21	0.77	600505.0	16417579.5	557
2013-03-31	27.0	27.2	26.8	27.19	0.22	0.82	311881.0	8423042.7	278
2013-03-30	27.0	27.1	26.8	26.97	0.0	0.0	265674.0	7151987.3	276
2013-03-27	26.9	27.0	26.9	26.97	0.07	0.26	185105.0	4991944.7	223
2013-03-26	27.0	27.0	26.8	26.9	-0.07	-0.26	174566.0	4701761.3	215
2013-03-25	27.1	27.2	26.9	26.97	-0.07	-0.26	182592.0	4929722.2	198
2013-03-24	26.9	27.2	26.9	27.04	0.21	0.78	371774.0	10052012.5	334
2013-03-23	26.9	26.9	26.8	26.83	0.0	0.0	282582.0	7587924.9	261
2013-03-20	26.9	26.9	26.8	26.83	-0.07	-0.26	146158.0	3918553.8	173
2013-03-19	26.9	27.0	26.8	26.9	0.07	0.26	253963.0	6829745.1	245
2013-03-18	27.0	27.0	26.7	26.83	-0.14	-0.52	274869.0	7369462.2	312
2013-03-17	26.9	27.2	26.9	26.97	0.0	0.0	339191.0	9163261.4	367
2013-03-16	26.9	27.0	26.8	26.97	0.07	0.26	268964.0	7239157.0	336
2013-03-13	26.6	27.0	26.5	26.9	0.29	1.09	361441.0	9686406.5	355
2013-03-12	27.0	27.0	26.6	26.61	-0.43	-1.59	266798.0	7152915.3	356
2013-03-11	27.3	27.3	27.0	27.04	0.0	0.0	457640.0	12410270.5	452
2013-03-10	27.1	27.3	26.9	27.04	-0.22	-0.81	372215.0	10072245.3	296
2013-03-09	27.3	27.3	27.1	27.26	0.14	0.52	342104.0	9323050.2	319
2013-03-06	27.8	27.8	27.0	27.12	-0.64	-2.31	1311208.0	35806523.4	1055
2013-03-05	27.3	28.0	27.3	27.76	0.43	1.57	1218511.0	33681520.3	815
2013-03-04	26.5	27.5	26.5	27.33	0.64	2.4	1189892.0	32363648.7	817
2013-03-03	27.0	27.3	26.5	26.69	-0.35	-1.29	287635.0	7714292.1	325
2013-03-02	26.9	27.3	26.9	27.04	0.14	0.52	377597.0	10234347.5	363
2013-02-27	26.8	26.9	26.6	26.9	0.14	0.52	170440.0	4563762.0	197
2013-02-26	26.8	26.9	26.5	26.76	-0.28	-1.04	221125.0	5908197.3	281
2013-02-25	27.3	27.3	26.9	27.04	-0.15	-0.55	263898.0	7150994.0	330
2013-02-24	27.3	27.3	27.1	27.19	-0.14	-0.51	280516.0	7637839.9	298
2013-02-23	27.3	27.6	27.3	27.33	-0.14	-0.51	171769.0	4705167.7	194
2013-02-20	27.3	27.5	27.3	27.47	0.07	0.26	231111.0	6321792.7	298
2013-02-19	27.8	27.8	27.1	27.4	-0.43	-1.55	663119.0	18203389.2	638
2013-02-18	28.0	28.2	27.8	27.83	0.07	0.25	888158.0	24801027.9	787
2013-02-17	27.6	27.8	27.6	27.76	0.14	0.51	306899.0	8496581.9	334
2013-02-16	27.8	27.8	27.6	27.62	-0.07	-0.25	300998.0	8326631.1	274
2013-02-13	28.0	28.0	27.6	27.69	-0.14	-0.5	448904.0	12452151.2	406
2013-02-12	27.9	28.3	27.8	27.83	0.0	0.0	606832.0	17019667.5	572
2013-02-11	27.4	28.2	27.4	27.83	0.43	1.57	703312.0	19600723.3	636
2013-02-10	27.4	27.6	27.3	27.4	-0.07	-0.25	326271.0	8937349.8	331
2013-02-09	27.6	27.8	27.3	27.47	-0.08	-0.29	349488.0	9614937.7	345
2013-02-06	27.8	27.8	27.5	27.55	-0.21	-0.76	346675.0	9590577.1	400
2013-02-05	27.8	27.9	27.4	27.76	-0.07	-0.25	478484.0	13244877.0	468
2013-02-04	27.9	27.9	27.8	27.83	-0.08	-0.29	226486.0	6295405.2	245
2013-02-03	28.1	28.1	27.8	27.91	-0.28	-0.99	436017.0	12184853.8	425
2013-02-02	28.1	28.4	28.1	28.19	0.36	1.29	760226.0	21465775.0	646
2013-01-30	28.1	28.1	27.8	27.83	-0.15	-0.54	552271.0	15426833.7	521
2013-01-29	27.8	28.1	27.7	27.98	0.22	0.79	648979.0	18088871.3	591
2013-01-28	28.0	28.1	27.7	27.76	-0.15	-0.54	426090.0	11850579.1	362
2013-01-27	27.8	28.1	27.8	27.91	0.08	0.29	639118.0	17856871.0	562
2013-01-26	27.8	27.9	27.6	27.83	0.14	0.51	494686.0	13738853.9	422
2013-01-23	28.0	28.1	27.6	27.69	-0.36	-1.28	357003.0	9918204.3	333
2013-01-22	27.8	28.1	27.5	28.05	0.22	0.79	355227.0	9866496.7	379
2013-01-21	28.2	28.2	27.6	27.83	-0.36	-1.28	464822.0	12951182.9	464
2013-01-20	28.4	28.4	28.1	28.19	-0.22	-0.77	380750.0	10739409.3	342
2013-01-19	28.2	28.6	28.1	28.41	0.22	0.78	628787.0	17805572.8	469
2013-01-16	28.5	28.5	28.0	28.19	-0.43	-1.5	643318.0	18177232.8	623
2013-01-15	29.0	29.3	28.4	28.62	-0.29	-1.0	980547.0	28159551.8	1050
2013-01-14	28.4	29.4	28.3	28.91	0.57	2.01	2424749.0	70181442.0	1853
2013-01-13	28.1	28.9	28.1	28.34	0.29	1.03	1931220.0	55156030.8	1668
2013-01-12	27.8	28.2	27.7	28.05	0.29	1.04	835780.0	23320928.3	731
2013-01-09	27.7	27.8	27.6	27.76	0.0	0.0	728322.0	20192895.1	508
2013-01-08	28.0	28.0	27.5	27.76	-0.22	-0.79	612699.0	16963648.6	665
2013-01-07	28.2	28.2	27.9	27.98	-0.21	-0.74	449877.0	12608308.1	432
2013-01-06	28.4	28.4	28.0	28.19	-0.15	-0.53	703903.0	19862262.2	617
2013-01-05	27.9	28.5	27.8	28.34	0.58	2.09	1314996.0	36965007.9	1007
2013-01-02	27.8	27.9	27.6	27.76	0.07	0.25	873802.0	24234349.0	771
2013-01-01	27.3	27.8	27.1	27.69	0.79	2.94	884975.0	24241949.4	843
2012-12-31	27.1	27.5	26.8	26.9	-0.14	-0.52	1111169.0	30104611.5	1074
2012-12-30	27.8	27.9	27.0	27.04	-0.65	-2.35	1193723.0	32732360.1	1141
2012-12-29	27.7	28.2	27.4	27.69	-0.07	-0.25	955673.0	26631222.9	887
2012-12-26	27.9	27.9	27.6	27.76	-0.22	-0.79	568293.0	15771682.2	764
2012-12-25	28.5	28.6	27.8	27.98	-0.28	-0.99	1131078.0	31865003.1	1010
2012-12-24	28.3	28.5	28.2	28.26	-0.08	-0.28	567741.0	16075479.8	534
2012-12-23	28.6	28.6	28.3	28.34	-0.28	-0.98	787935.0	22421843.2	699
2012-12-22	28.3	29.1	28.2	28.62	0.28	0.99	1833587.0	52509863.3	1292
2012-12-19	28.5	28.6	28.2	28.34	-0.07	-0.25	695999.0	19704914.5	808
2012-12-18	28.6	28.7	28.3	28.41	0.15	0.53	1169167.0	33338402.5	1021
2012-12-17	28.6	28.6	28.1	28.26	-0.29	-1.02	1585661.0	44936076.9	1440
2012-12-16	29.4	29.4	28.3	28.55	-0.79	-2.69	2945132.0	84587617.5	2255
2012-12-15	29.8	29.8	29.1	29.34	-0.14	-0.47	1119880.0	33017871.5	1230
2012-12-12	32.0	32.6	29.2	29.48	-2.16	-6.83	3376335.0	103663172.95	3094
2012-12-11	31.5	32.1	31.4	31.64	0.15	0.48	204503.0	6492792.75	311
2012-12-10	32.3	32.3	31.4	31.49	-0.65	-2.02	336482.0	10634258.75	455
2012-12-09	32.4	32.6	31.6	32.14	-0.28	-0.86	201387.0	6472567.0	324
2012-12-08	32.9	32.9	32.3	32.42	-0.29	-0.89	307143.0	10022026.0	409
2012-12-05	33.2	33.4	32.6	32.71	-0.5	-1.51	283360.0	9339563.0	329
2012-12-04	33.1	33.2	32.9	33.21	-0.15	-0.45	109225.0	3606435.75	166
2012-12-03	32.9	33.4	32.7	33.36	0.29	0.88	132829.0	4399336.5	235
2012-12-02	33.8	34.0	32.4	33.07	-1.08	-3.16	479816.0	15927983.5	497
2012-12-01	34.7	34.7	33.8	34.15	0.65	1.94	201791.0	6913209.5	212
2012-11-28	32.9	34.0	32.9	33.5	0.79	2.42	199716.0	6701272.25	229
2012-11-27	33.2	33.6	32.6	32.71	-0.93	-2.76	145291.0	4834349.0	179
2012-11-26	33.2	33.6	31.5	33.64	1.07	3.29	236158.0	7746855.75	333
2012-11-25	33.8	33.8	31.6	32.57	-0.93	-2.78	357795.0	11792073.5	252
2012-11-24	33.6	34.3	33.5	33.5	0.14	0.42	114463.0	3877819.75	205
2012-11-21	34.2	34.4	33.4	33.36	-0.43	-1.27	198674.0	6729688.75	264
2012-11-20	34.4	35.2	33.8	33.79	-0.36	-1.05	192463.0	6628749.0	266
2012-11-19	35.5	35.8	33.5	34.15	-1.5	-4.21	315091.0	10830933.0	410
2012-11-18	36.2	36.2	35.2	35.65	-0.15	-0.42	364836.0	13103536.75	367
2012-11-17	34.7	36.1	34.4	35.8	0.58	1.65	373093.0	13228350.5	465
2012-11-14	34.7	36.9	34.4	35.22	0.64	1.85	1444523.0	51605578.75	1256
2012-11-13	35.1	35.1	34.3	34.58	-0.5	-1.43	133418.0	4603633.25	124
2012-11-12	35.4	35.5	34.4	35.08	0.22	0.63	175276.0	6142332.75	207
2012-11-11	35.1	35.5	33.8	34.86	0.0	0.0	359981.0	12638435.0	355
2012-11-10	33.8	35.2	33.2	34.86	0.57	1.66	554419.0	19326077.0	476
2012-11-07	34.0	34.7	34.0	34.29	0.5	1.48	345039.0	11848062.75	417
2012-11-06	33.1	34.2	33.1	33.79	0.72	2.18	435764.0	14680494.5	483
2012-11-05	32.4	33.2	32.1	33.07	0.79	2.45	386592.0	12632967.75	403
2012-11-04	31.4	32.7	31.4	32.28	0.93	2.97	539152.0	17389219.75	594
2012-11-03	31.6	31.6	30.8	31.35	0.0	0.0	236598.0	7371699.25	379
2012-10-24	30.6	32.0	30.6	31.35	0.65	2.12	587986.0	18360857.8	743
2012-10-23	30.6	31.2	30.4	30.7	0.07	0.23	372056.0	11452935.9	628
2012-10-22	30.1	32.4	29.4	30.63	0.29	0.96	1728627.0	53530261.85	1711
2012-10-21	33.6	33.8	30.3	30.34	-3.3	-9.81	2207143.0	70068989.2	1927
2012-10-20	32.7	36.1	32.0	33.64	0.71	2.16	1062610.0	36229877.25	819
2012-10-17	33.1	33.2	32.4	32.93	0.22	0.67	214188.0	7013621.25	280
2012-10-16	32.3	33.1	32.1	32.71	0.72	2.25	261410.0	8503142.25	278
2012-10-15	32.3	32.6	31.6	31.99	-0.15	-0.47	244241.0	7833259.5	312
2012-10-14	31.4	33.2	31.4	32.14	0.15	0.47	314603.0	10057935.5	342
2012-10-13	33.1	33.1	31.4	31.99	-1.22	-3.67	293700.0	9375678.5	360
2012-10-10	33.2	33.2	32.6	33.21	0.0	0.0	110975.0	3641710.75	191
2012-10-09	32.7	33.2	32.3	33.21	0.14	0.42	271293.0	8894573.25	277
2012-10-08	33.2	33.8	32.1	33.07	0.0	0.0	415358.0	13713367.25	377
2012-10-07	33.1	33.8	32.6	33.07	-0.43	-1.28	484936.0	16016615.5	452
2012-10-06	33.6	34.7	33.1	33.5	-0.14	-0.42	551406.0	18615852.5	565
2012-10-03	32.6	34.3	32.0	33.64	1.07	3.29	1023880.0	34267566.75	909
2012-10-02	33.1	33.5	32.4	32.57	-0.5	-1.51	467536.0	15353307.5	607
2012-10-01	30.3	33.4	30.3	33.07	2.73	9.0	2463456.0	79448803.6	1759
2012-09-30	28.0	30.5	28.0	30.34	2.29	8.16	559747.0	16358722.1	549
2012-09-29	28.3	29.1	27.8	28.05	-0.57	-1.99	185182.0	5289542.2	211
2012-09-26	29.1	29.1	28.6	28.62	-0.65	-2.22	101248.0	2936492.4	182
2012-09-25	29.1	29.3	29.1	29.27	0.15	0.52	116664.0	3398599.6	155
2012-09-24	29.4	29.5	28.6	29.12	-0.36	-1.22	202177.0	5889346.6	278
2012-09-22	29.8	29.9	29.1	29.48	-0.29	-0.97	268240.0	7932534.8	315
2012-09-19	30.8	30.8	29.5	29.77	-0.79	-2.59	362479.0	10900848.2	507
2012-09-18	31.2	31.4	30.6	30.56	-0.21	-0.68	1105363.0	34175256.0	958
2012-09-17	30.0	31.5	30.0	30.77	0.78	2.6	1638201.0	50202712.3	1242
2012-09-16	29.5	30.0	29.5	29.99	0.36	1.21	374990.0	11169810.0	401
2012-09-15	29.6	29.8	29.5	29.63	0.15	0.51	283873.0	8407142.0	309
2012-09-12	29.6	29.7	29.5	29.48	-0.08	-0.27	319527.0	9459377.8	346
2012-09-11	29.6	29.7	29.5	29.56	-0.21	-0.71	281263.0	8325805.5	308
2012-09-10	29.9	29.9	29.5	29.77	-0.07	-0.23	394442.0	11717688.0	397
2012-09-09	29.6	29.9	29.4	29.84	0.28	0.95	578861.0	17163430.3	550
2012-09-08	29.5	29.7	29.3	29.56	0.22	0.75	565108.0	16664402.4	572
2012-09-05	29.6	29.6	29.1	29.34	-0.29	-0.98	737314.0	21610841.4	671
2012-09-04	30.1	30.3	29.3	29.63	-0.36	-1.2	606086.0	17998174.9	635
2012-09-03	30.6	30.9	29.9	29.99	-0.71	-2.31	567380.0	17218932.35	603
2012-09-02	32.0	32.0	30.4	30.7	-1.15	-3.61	719080.0	22320712.2	708
2012-09-01	31.9	32.1	31.9	31.85	0.21	0.66	199798.0	6392399.75	319
2012-08-29	31.4	31.9	31.4	31.64	0.0	0.0	104459.0	3291884.5	198
2012-08-28	32.0	32.1	31.4	31.64	-0.35	-1.09	174508.0	5559521.25	249
2012-08-27	31.9	32.1	31.6	31.99	0.14	0.44	220881.0	7053420.0	251
2012-08-26	32.1	32.1	31.2	31.85	-0.29	-0.9	312284.0	9900061.25	378
2012-08-25	32.4	32.4	31.5	32.14	0.5	1.58	370925.0	11862625.5	478
2012-08-15	30.3	32.3	29.9	31.64	1.51	5.01	1138983.0	35572606.2	1174
2012-08-14	30.1	30.7	29.5	30.13	-0.14	-0.46	959867.0	28941074.6	848
2012-08-13	28.7	30.3	28.6	30.27	1.65	5.77	1389623.0	41202244.4	1084
2012-08-12	27.6	28.9	27.5	28.62	1.07	3.88	924168.0	26248791.3	888
2012-08-11	27.7	27.8	27.5	27.55	-0.07	-0.25	187312.0	5163501.8	235
2012-08-08	28.1	28.2	27.5	27.62	-0.57	-2.02	488909.0	13542748.3	449
2012-08-07	28.3	28.3	28.1	28.19	0.0	0.0	213771.0	6027660.4	235
2012-08-06	28.1	28.5	28.0	28.19	0.0	0.0	298043.0	8411985.4	297
2012-08-05	28.5	28.5	28.2	28.19	-0.43	-1.5	380615.0	10775092.7	428
2012-08-04	28.2	29.3	28.1	28.62	0.79	2.84	1105375.0	31754173.0	1012
2012-08-01	27.3	28.1	26.9	27.83	0.5	1.83	899313.0	24706240.9	752
2012-07-31	27.1	27.5	27.0	27.33	0.29	1.07	417783.0	11365541.3	435
2012-07-30	26.8	27.3	26.5	27.04	0.43	1.62	585243.0	15783377.5	548
2012-07-29	26.6	26.8	26.3	26.61	0.21	0.8	422369.0	11194622.8	476
2012-07-28	26.0	27.0	26.0	26.4	0.5	1.93	964191.0	25521686.7	763
2012-07-25	25.2	25.9	25.2	25.9	0.43	1.69	526055.0	13449493.8	372
2012-07-24	25.5	25.8	25.3	25.47	-0.14	-0.55	157965.0	4036111.2	240
2012-07-23	25.2	26.3	24.9	25.61	0.36	1.43	1036737.0	26609597.8	894
2012-07-22	24.9	25.5	24.8	25.25	0.43	1.73	340565.0	8580949.9	364
2012-07-21	24.6	24.8	24.6	24.82	0.21	0.85	243505.0	6034411.0	266
2012-07-18	24.3	24.9	24.25	24.61	0.22	0.9	230881.0	5698115.9	323
2012-07-17	24.75	24.8	24.3	24.39	-0.36	-1.45	407215.0	10003694.3	444
2012-07-16	25.2	25.3	24.75	24.75	-0.5	-1.98	290726.0	7276480.4	382
2012-07-15	25.5	25.5	24.95	25.25	-0.29	-1.14	375829.0	9480997.0	462
2012-07-14	25.9	26.0	25.3	25.54	-0.07	-0.27	396172.0	10110673.8	477
2012-07-11	25.8	26.2	25.3	25.61	-0.14	-0.54	490086.0	12603937.0	577
2012-07-10	25.5	25.8	25.3	25.75	0.21	0.82	527059.0	13483847.1	468
2012-07-09	26.4	26.4	25.5	25.54	-0.86	-3.26	703766.0	18292419.4	646
2012-07-08	26.0	26.5	26.0	26.4	0.58	2.25	1245729.0	32712675.5	978
2012-07-07	25.5	25.8	25.2	25.82	0.21	0.82	582242.0	14783488.9	680
2012-07-04	26.4	26.4	25.6	25.61	0.43	1.71	1333390.0	34642624.6	1328
2012-07-03	25.2	25.4	25.0	25.18	0.07	0.28	957783.0	24129874.9	766
2012-07-02	24.75	25.4	24.75	25.11	0.15	0.6	719227.0	18042678.1	685
2012-07-01	25.0	25.1	24.55	24.96	-0.08	-0.32	677292.0	16768768.5	690
2012-06-30	25.2	25.3	24.7	25.04	0.51	2.08	420053.0	10501239.8	527
2012-06-27	25.6	25.7	23.65	24.53	-1.08	-4.22	674196.0	16671717.2	902
2012-06-26	25.6	25.8	25.3	25.61	0.0	0.0	412437.0	10554039.7	590
2012-06-25	25.8	26.3	25.6	25.61	-0.07	-0.27	861178.0	22358925.8	1040
2012-06-24	26.0	26.0	25.5	25.68	-0.36	-1.38	501011.0	12859699.3	669
2012-06-23	26.5	26.5	25.6	26.04	-0.57	-2.14	922900.0	24135142.0	986
2012-06-20	27.0	27.0	26.2	26.61	-0.29	-1.08	1188732.0	31634318.3	1128
2012-06-19	25.7	27.9	25.7	26.9	1.43	5.61	2934424.0	79512607.4	2845
2012-06-18	25.0	25.6	24.9	25.47	0.65	2.62	1402010.0	35556850.0	1113
2012-06-17	24.9	24.9	24.7	24.82	0.07	0.28	431075.0	10693984.6	371
2012-06-16	25.0	25.3	23.45	24.75	0.14	0.57	1392712.0	34419848.1	1157
2012-06-13	24.7	25.3	24.55	24.61	0.08	0.33	1558610.0	38798715.1	1267
2012-06-12	24.75	24.9	24.45	24.53	-0.65	-2.58	1266400.0	31318322.0	1130
2012-06-11	24.3	25.7	24.1	25.18	1.15	4.79	2443764.0	61275215.6	2066
2012-06-10	23.65	24.1	23.55	24.03	0.36	1.52	763517.0	18175704.9	734
2012-06-09	24.9	24.9	23.6	23.67	-0.29	-1.21	771197.0	18463805.2	894
2012-06-06	25.6	25.6	23.55	23.96	-1.36	-5.37	816983.0	20420263.5	940
2012-06-05	25.6	25.8	25.2	25.32	-0.29	-1.13	950732.0	24329905.6	866
2012-06-04	25.5	25.7	25.2	25.61	-0.14	-0.54	944513.0	23995930.7	880
2012-06-03	25.6	26.0	25.0	25.75	0.0	0.0	1700617.0	43364531.9	1550
2012-06-02	26.0	26.8	25.8	25.75	-2.87	-10.03	1558884.0	40901893.0	1381
2012-05-30	29.8	29.8	28.5	28.62	-1.15	-3.86	921808.0	26797692.2	978
2012-05-29	30.1	30.1	29.6	29.77	-0.14	-0.47	372139.0	11104044.7	424
2012-05-28	29.8	29.9	29.8	29.91	0.28	0.94	471159.0	14073645.6	574
2012-05-27	30.1	30.1	29.6	29.63	-0.5	-1.66	1037496.0	30993515.7	972
2012-05-26	30.5	30.7	30.1	30.13	-0.29	-0.95	438187.0	13294225.8	480
2012-05-23	30.4	30.7	30.3	30.42	-0.35	-1.14	536134.0	16334132.9	547
2012-05-22	31.1	31.9	30.7	30.77	0.21	0.69	1264085.0	39454437.2	1120
2012-05-21	30.7	30.8	30.3	30.56	0.07	0.23	590550.0	18035292.1	565
2012-05-20	30.4	30.8	30.2	30.49	0.29	0.96	383952.0	11683164.5	520
2012-05-19	30.1	30.4	29.9	30.2	-0.5	-1.63	327860.0	9908070.5	530
2012-05-16	30.3	30.7	30.0	30.7	0.0	0.0	515006.0	15615790.2	614
2012-05-15	30.4	31.1	30.3	30.7	0.07	0.23	445057.0	13651885.05	597
2012-05-14	29.8	30.7	29.5	30.63	0.29	0.96	810887.0	24356298.7	843
2012-05-13	31.1	31.1	30.1	30.34	-0.87	-2.79	886227.0	27184161.6	1046
2012-05-12	31.5	31.9	29.6	31.21	-0.78	-2.44	1539610.0	46877434.5	1453
2012-05-09	33.2	33.5	31.4	31.99	-1.51	-4.51	728953.0	23747577.75	896
2012-05-08	33.8	33.8	33.5	33.5	-0.29	-0.86	404391.0	13616011.75	483
2012-05-07	33.8	33.8	32.9	33.79	-0.36	-1.05	756511.0	25294230.5	794
2012-05-06	34.4	34.4	34.0	34.15	-0.28	-0.81	629387.0	21487700.5	646
2012-05-05	34.3	34.7	34.0	34.43	-0.79	-2.24	729540.0	24999041.25	859
2012-05-02	35.5	35.8	34.9	35.22	-0.29	-0.82	1158262.0	40983937.75	981
2012-05-01	35.2	35.5	35.1	35.51	0.14	0.4	966686.0	34094968.75	846
2012-04-30	35.2	35.7	34.7	35.37	0.29	0.83	1984794.0	70071217.75	1350
2012-04-29	35.7	35.7	34.7	35.08	-0.57	-1.6	786056.0	27687704.75	910
2012-04-28	35.9	35.9	35.1	35.65	0.14	0.39	1243038.0	44119167.75	1197
2012-04-25	35.5	36.9	35.4	35.51	0.29	0.82	3272308.0	118355885.0	2231
2012-04-24	34.7	35.2	33.8	35.22	0.5	1.44	841315.0	29121747.5	983
2012-04-23	35.2	35.4	34.4	34.72	-0.93	-2.61	1003963.0	35008870.25	905
2012-04-22	36.2	36.2	35.2	35.65	-0.58	-1.6	924752.0	32988476.0	961
2012-04-21	34.7	36.4	34.6	36.23	1.01	2.87	1652672.0	59252503.75	1457
2012-04-18	36.1	36.1	34.9	35.22	-0.83	-2.3	1125240.0	39865177.25	1099
2012-04-17	35.1	36.2	34.7	36.05	1.62	4.71	1130457.0	40211632.0	1145
2012-04-16	34.6	35.5	33.2	34.43	-0.65	-1.85	1344623.0	46146335.25	1479
2012-04-15	35.5	35.9	34.7	35.08	-0.72	-2.01	1182946.0	41843427.25	1144
2012-04-14	36.9	37.1	35.8	35.8	-0.79	-2.16	1204214.0	43926795.75	1221
2012-04-11	36.6	37.1	34.9	36.59	-0.53	-1.43	2313114.0	82825496.0	2118
2012-04-10	38.4	38.6	36.8	37.12	-1.26	-3.28	1270223.0	48013596.75	1373
2012-04-09	38.0	38.6	37.5	38.38	0.18	0.47	1284150.0	48869188.25	1337
2012-04-08	39.5	39.8	35.7	38.2	-1.25	-3.17	3179168.0	121272223.75	3114
2012-04-07	39.3	40.9	38.7	39.45	0.17	0.43	5041317.0	201008398.75	3454
2012-04-04	39.5	40.4	39.1	39.28	-0.17	-0.43	2546448.0	100851455.75	2114
2012-04-03	39.6	40.4	39.3	39.45	0.35	0.9	3705789.0	146944439.75	2682
2012-04-02	39.5	40.2	38.6	39.1	-0.18	-0.46	2083708.0	81778850.75	2065
2012-04-01	38.7	39.5	38.2	39.28	0.54	1.39	2135747.0	83324679.25	1973
2012-03-31	38.9	39.3	38.4	38.74	0.36	0.94	2083015.0	80849054.5	1846
2012-03-28	38.0	39.3	38.0	38.38	0.54	1.43	3502815.0	135127142.5	2832
2012-03-27	39.5	39.8	37.8	37.84	-1.44	-3.67	1971701.0	76477348.75	2102
2012-03-26	39.6	41.3	38.7	39.28	-0.71	-1.78	5678728.0	226683542.75	3980
2012-03-25	38.2	41.6	37.7	39.99	1.79	4.69	7869639.0	310827092.75	5322
2012-03-24	37.8	38.6	37.3	38.2	1.61	4.4	3849889.0	145909619.0	3139
2012-03-21	38.0	38.6	35.9	36.59	-1.25	-3.3	3693006.0	137417380.5	3699
2012-03-20	38.2	40.7	37.1	37.84	0.0	0.0	13605370.0	527591733.75	10202
2012-03-19	35.4	37.8	35.2	37.84	3.41	9.9	12998460.0	483142736.0	7362
[truncated: 29 more rows]
