# Supplementary material for: Effective short-term forecasts of Saudi stock price trends using technical indicators and large-scale multivariate time series
Source: PeerJ Comput Sci. 2023 Jan 6;9:e1205. doi: 10.7717/peerj-cs.1205 (PMC10280263; doi:10.7717/peerj-cs.1205)
Supplement: Supplemental Information 3 [file peerj-cs-09-1205-s003.zip › TASI Dataset 2021/BUPA ARABIA_8210.csv]

date	open	high	low	close	change	change_percent	volume_traded	value_traded_SAR	number_trades
2020-03-19	83.1	88.0	83.1	86.2	2.8	3.36	609112.0	52529957.5	3104
2020-03-18	83.0	87.3	81.0	83.4	2.4	2.96	254837.0	21099012.8	1270
2020-03-17	82.8	83.8	80.2	81.0	0.0	0.0	296750.0	24408971.8	2162
2020-03-16	80.5	83.2	79.0	81.0	-0.5	-0.61	215734.0	17607814.5	1807
2020-03-15	83.6	85.8	79.0	81.5	-1.6	-1.93	136493.0	10987714.0	623
2020-03-12	87.9	87.9	81.7	83.1	-6.1	-6.84	441191.0	36954996.4	2540
2020-03-11	91.0	91.0	87.5	89.2	-1.4	-1.55	223422.0	19889474.4	1272
2020-03-10	85.5	90.6	85.5	90.6	8.1	9.82	128841.0	11543099.3	647
2020-03-09	81.0	85.5	81.0	82.5	-7.5	-8.33	609125.0	50409305.4	1317
2020-03-08	85.4	91.9	85.4	90.0	-4.6	-4.86	234354.0	21112784.1	801
2020-03-05	95.3	95.9	94.5	94.6	-0.7	-0.73	89409.0	8498543.9	452
2020-03-04	95.0	95.5	93.5	95.3	-0.9	-0.94	166861.0	15869476.9	550
2020-03-03	96.0	96.2	95.2	96.2	1.1	1.16	116443.0	11131725.4	689
2020-03-02	94.2	96.8	94.2	95.1	-0.9	-0.94	269767.0	25823355.2	1488
2020-03-01	95.7	96.5	90.8	96.0	-1.0	-1.03	242080.0	22540968.3	677
2020-02-27	96.1	99.9	94.5	97.0	1.9	2.0	320581.0	30916255.3	1382
2020-02-26	96.0	96.0	94.4	95.1	-1.6	-1.65	128734.0	12231547.1	691
2020-02-25	97.0	97.3	96.7	96.7	-1.2	-1.23	70285.0	6812706.2	935
2020-02-24	99.0	99.0	97.5	97.9	-1.1	-1.11	97715.0	9574336.5	538
2020-02-23	99.5	99.5	99.0	99.0	-0.4	-0.4	5349.0	531605.0	66
2020-02-20	99.9	100.0	99.4	99.4	-0.1	-0.1	72369.0	7200624.9	224
2020-02-19	100.0	100.0	99.2	99.5	0.3	0.3	54870.0	5461136.5	228
2020-02-18	100.0	100.0	99.2	99.2	-0.2	-0.2	141666.0	14083148.1	655
2020-02-17	98.7	100.0	98.7	99.4	0.8	0.81	56772.0	5667485.0	386
2020-02-16	98.5	99.2	98.5	98.6	-0.9	-0.9	18412.0	1820962.1	303
2020-02-13	98.6	99.5	97.8	99.5	0.9	0.91	277082.0	27322003.9	947
2020-02-12	99.5	99.5	98.2	98.6	0.1	0.1	309729.0	30542952.6	742
2020-02-11	100.0	100.0	98.5	98.5	-1.5	-1.5	50644.0	5023889.5	430
2020-02-10	99.2	100.0	99.2	100.0	0.0	0.0	35072.0	3504112.6	685
2020-02-09	101.8	101.8	99.9	100.0	-1.0	-0.99	36340.0	3634814.4	180
2020-02-06	101.0	102.0	100.6	101.0	0.0	0.0	196391.0	19836336.2	367
2020-02-05	101.2	101.8	100.2	101.0	0.2	0.2	53461.0	5403815.4	454
2020-02-04	102.0	103.2	100.8	100.8	-1.4	-1.37	101059.0	10289330.6	615
2020-02-03	103.0	103.0	102.0	102.2	-0.8	-0.78	66059.0	6764924.6	796
2020-02-02	102.8	103.2	102.0	103.0	0.2	0.19	27599.0	2833937.0	237
2020-01-30	103.0	103.2	102.2	102.8	-0.2	-0.19	83048.0	8533808.4	469
2020-01-29	102.8	104.0	102.6	103.0	-0.4	-0.39	96814.0	9984465.2	407
2020-01-28	101.4	103.4	101.2	103.4	0.2	0.19	37699.0	3878489.8	480
2020-01-27	104.6	104.8	103.0	103.2	-0.8	-0.77	154081.0	15966440.4	610
2020-01-26	105.2	105.2	103.8	104.0	-1.0	-0.95	35410.0	3697520.4	194
2020-01-23	104.2	105.0	103.6	105.0	0.6	0.57	139813.0	14655137.0	587
2020-01-22	104.2	105.0	103.4	104.4	0.0	0.0	96560.0	10076999.0	536
2020-01-21	104.4	104.6	104.0	104.4	-0.4	-0.38	44544.0	4645231.8	553
2020-01-20	104.0	105.0	103.4	104.8	1.0	0.96	117680.0	12245540.0	843
2020-01-19	103.4	104.0	103.4	103.8	0.0	0.0	70948.0	7358499.4	326
2020-01-16	103.6	103.8	102.8	103.8	0.6	0.58	37602.0	3885312.8	337
2020-01-15	105.0	105.0	103.2	103.2	-1.6	-1.53	80742.0	8395608.0	703
2020-01-14	103.0	105.2	102.0	104.8	1.8	1.75	351407.0	36638382.2	1067
2020-01-13	101.0	103.0	100.6	103.0	2.6	2.59	162147.0	16579282.2	775
2020-01-12	100.6	100.8	99.8	100.4	0.8	0.8	113813.0	11417354.3	297
2020-01-09	99.3	101.6	99.3	99.6	0.6	0.61	244738.0	24518928.4	890
2020-01-08	98.0	101.0	97.5	99.0	0.0	0.0	169110.0	16835995.0	1033
2020-01-07	101.0	101.0	99.0	99.0	-0.9	-0.9	128633.0	12904452.5	744
2020-01-06	100.2	100.2	99.0	99.9	-0.1	-0.1	85519.0	8551541.4	760
2020-01-05	101.0	101.0	100.0	100.0	-2.0	-1.96	107488.0	10809312.2	503
2020-01-02	102.0	102.4	101.2	102.0	0.6	0.59	119029.0	12118421.6	549
2020-01-01	102.4	103.0	101.4	101.4	-1.0	-0.98	78252.0	7986382.4	171
2019-12-31	103.0	103.2	102.2	102.4	-0.2	-0.19	23124.0	2373081.2	215
2019-12-30	103.8	103.8	102.6	102.6	-0.6	-0.58	57973.0	5985001.0	381
2019-12-29	103.6	104.6	103.2	103.2	-0.6	-0.58	70112.0	7289423.8	249
2019-12-26	103.8	104.0	103.8	103.8	0.0	0.0	17812.0	1850729.6	134
2019-12-25	104.6	104.6	103.6	103.8	-0.8	-0.76	18675.0	1943831.0	100
2019-12-24	103.8	105.0	103.6	104.6	0.8	0.77	77786.0	8123030.2	535
2019-12-23	103.0	103.8	102.8	103.8	1.4	1.37	88184.0	9103815.4	524
2019-12-22	103.4	103.8	102.0	102.4	-1.6	-1.54	65054.0	6688973.0	393
2019-12-19	102.2	104.0	102.2	104.0	2.0	1.96	89159.0	9228300.8	493
2019-12-18	102.2	103.0	101.6	102.0	0.0	0.0	66835.0	6828112.6	493
2019-12-17	102.4	103.2	101.8	102.0	0.0	0.0	111819.0	11443587.6	666
2019-12-16	101.0	102.4	101.0	102.0	0.2	0.2	92986.0	9442005.8	613
2019-12-15	99.9	101.8	99.9	101.8	1.8	1.8	31608.0	3163064.0	284
2019-12-12	100.0	100.8	100.0	100.0	-1.0	-0.99	56165.0	5628434.8	414
2019-12-11	100.0	102.0	100.0	101.0	0.6	0.6	52918.0	5347553.6	445
2019-12-10	102.0	102.8	100.4	100.4	-1.6	-1.57	46078.0	4670751.2	390
2019-12-09	102.8	103.2	101.2	102.0	-1.2	-1.16	77802.0	7974939.0	540
2019-12-08	101.0	104.0	101.0	103.2	2.8	2.79	77505.0	7947673.2	395
2019-12-05	100.2	101.0	99.6	100.4	-0.6	-0.59	71261.0	7127925.8	534
2019-12-04	99.9	101.0	99.6	101.0	1.0	1.0	55759.0	5567970.2	404
2019-12-03	101.6	101.6	99.6	100.0	-1.6	-1.57	86764.0	8681156.9	1269
2019-12-02	100.4	101.6	99.0	101.6	1.6	1.6	74061.0	7439295.5	408
2019-12-01	102.0	102.0	100.0	100.0	-1.0	-0.99	53284.0	5375456.2	225
2019-11-28	103.0	103.0	101.0	101.0	-0.8	-0.79	50221.0	5094358.4	347
2019-11-27	101.6	102.0	100.0	101.8	-0.2	-0.2	76455.0	7719938.0	377
2019-11-26	103.0	103.0	100.4	102.0	0.0	0.0	695819.0	70907706.6	877
2019-11-25	103.4	103.4	101.6	102.0	-2.2	-2.11	227269.0	23294179.2	1241
2019-11-24	103.8	104.2	101.8	104.2	1.8	1.76	108477.0	11195284.8	332
2019-11-21	103.6	104.2	102.4	102.4	-1.0	-0.97	156185.0	16122086.0	863
2019-11-20	104.4	105.0	103.4	103.4	-1.4	-1.34	144623.0	15061467.0	777
2019-11-19	105.4	105.4	104.0	104.8	-0.8	-0.76	140291.0	14714604.4	882
2019-11-18	105.6	106.2	104.6	105.6	-0.2	-0.19	142290.0	14963590.8	1005
2019-11-17	106.6	106.6	105.6	105.8	-0.4	-0.38	56207.0	5950485.0	318
2019-11-14	105.8	106.4	105.4	106.2	0.2	0.19	150812.0	15969336.6	908
2019-11-13	106.6	106.6	105.6	106.0	0.0	0.0	69229.0	7339643.4	642
2019-11-12	106.0	106.8	105.0	106.0	-0.8	-0.75	134214.0	14217838.2	1116
2019-11-11	106.6	106.8	105.0	106.8	0.8	0.75	158031.0	16727012.6	801
2019-11-10	106.2	106.8	105.8	106.0	-0.8	-0.75	34949.0	3707157.8	296
2019-11-07	105.8	107.0	104.8	106.8	0.4	0.38	86144.0	9127654.4	556
2019-11-06	106.0	106.8	106.0	106.4	-0.6	-0.56	45331.0	4817780.4	920
2019-11-05	107.0	107.0	105.0	107.0	-0.6	-0.56	123460.0	13116387.0	1000
2019-11-04	104.4	107.8	104.4	107.6	2.6	2.48	121947.0	12936281.4	657
2019-11-03	106.0	106.6	104.0	105.0	-2.4	-2.23	52366.0	5496932.4	278
2019-10-31	107.4	108.0	106.2	107.4	-0.6	-0.56	76761.0	8220508.8	562
2019-10-30	105.0	108.0	104.2	108.0	2.8	2.66	104652.0	11093773.2	676
2019-10-29	105.0	105.2	103.8	105.2	-0.2	-0.19	150158.0	15658314.4	827
2019-10-28	103.6	105.4	103.4	105.4	1.8	1.74	111191.0	11603352.6	653
2019-10-27	104.2	104.8	103.6	103.6	-1.4	-1.33	29417.0	3067811.0	205
2019-10-24	104.0	105.4	103.4	105.0	1.0	0.96	101063.0	10568650.8	559
2019-10-23	103.0	104.0	103.0	104.0	0.0	0.0	107999.0	11177685.8	489
2019-10-22	104.0	104.0	102.6	104.0	0.0	0.0	120611.0	12459361.6	980
2019-10-21	102.6	104.0	101.2	104.0	1.4	1.36	99842.0	10268125.4	700
2019-10-20	103.8	104.6	101.0	102.6	0.0	0.0	213927.0	21964717.4	836
2019-10-17	104.0	104.0	102.0	102.6	-2.8	-2.66	221936.0	22878117.0	1061
2019-10-16	103.6	105.6	102.4	105.4	1.2	1.15	75570.0	7843612.8	418
2019-10-15	105.0	106.0	103.6	104.2	0.2	0.19	105490.0	11007854.4	444
2019-10-14	105.6	105.6	103.0	104.0	-2.0	-1.89	229817.0	24074813.0	717
2019-10-13	107.0	107.0	106.0	106.0	-0.8	-0.75	35632.0	3787973.2	184
2019-10-10	106.6	107.2	106.2	106.8	-1.2	-1.11	57597.0	6141216.0	443
2019-10-09	108.0	108.6	106.2	108.0	-1.4	-1.28	149024.0	16075449.8	475
2019-10-08	108.6	109.4	106.2	109.4	1.2	1.11	133717.0	14352413.8	827
2019-10-07	111.6	111.6	108.0	108.2	-2.2	-1.99	85845.0	9375999.4	504
2019-10-06	111.8	112.4	110.4	110.4	0.4	0.36	68306.0	7643373.4	336
2019-10-03	110.0	110.4	109.0	110.0	-1.0	-0.9	33982.0	3737165.2	214
2019-10-02	109.0	111.0	107.4	111.0	2.0	1.83	80892.0	8862222.2	375
2019-10-01	107.0	109.0	107.0	109.0	2.6	2.44	106540.0	11510953.4	442
2019-09-30	106.4	109.8	106.2	106.4	0.2	0.19	377623.0	40730364.6	957
2019-09-29	107.0	107.0	105.4	106.2	0.2	0.19	394056.0	41776646.8	159
2019-09-26	108.0	109.0	106.0	106.0	-1.0	-0.93	146125.0	15741717.8	559
2019-09-25	106.6	108.0	105.2	107.0	0.4	0.38	81493.0	8696857.6	431
2019-09-24	105.2	106.6	104.6	106.6	0.6	0.57	59673.0	6310510.8	453
2019-09-22	105.4	106.0	104.4	106.0	0.0	0.0	8200.0	862173.4	66
2019-09-19	104.8	106.4	104.8	106.0	1.6	1.53	428359.0	45375961.2	989
2019-09-18	105.0	105.0	103.8	104.4	-0.4	-0.38	69924.0	7298762.6	509
2019-09-17	104.0	104.8	104.0	104.8	0.0	0.0	60458.0	6326815.8	263
2019-09-16	102.8	104.8	101.6	104.8	3.0	2.95	152502.0	15791222.4	973
2019-09-15	100.0	103.0	100.0	101.8	0.8	0.79	63409.0	6427231.2	217
2019-09-12	99.8	102.8	99.8	101.0	1.2	1.2	117741.0	11832982.4	547
2019-09-11	100.0	100.0	99.4	99.8	-1.2	-1.19	45091.0	4498967.0	359
2019-09-10	103.0	103.0	99.7	101.0	-1.2	-1.17	142740.0	14369622.3	580
2019-09-09	104.0	104.2	102.0	102.2	-1.6	-1.54	103614.0	10703033.8	418
2019-09-08	103.6	104.4	103.4	103.8	0.8	0.78	32991.0	3428699.2	124
2019-09-05	105.4	106.0	103.0	103.0	-2.4	-2.28	129702.0	13525178.6	714
2019-09-04	105.4	106.8	104.6	105.4	0.8	0.76	94338.0	9967998.0	600
2019-09-03	105.0	106.6	103.8	104.6	-0.6	-0.57	50115.0	5276460.6	303
2019-09-02	105.8	106.8	103.8	105.2	0.0	0.0	102757.0	10811173.4	599
2019-09-01	104.0	105.8	104.0	105.2	1.8	1.74	73754.0	7721462.8	145
2019-08-29	106.2	106.4	103.4	103.4	-2.6	-2.45	143615.0	15024557.6	738
2019-08-28	102.8	109.0	102.8	106.0	2.0	1.92	241608.0	25662390.8	1021
2019-08-27	103.2	104.2	101.8	104.0	2.0	1.96	1245988.0	129297008.6	3384
2019-08-26	103.0	103.0	101.8	102.0	0.0	0.0	222179.0	22750535.0	910
2019-08-25	105.8	105.8	102.0	102.0	-2.0	-1.92	79077.0	8143919.8	199
2019-08-22	104.2	104.4	103.2	104.0	-0.4	-0.38	105737.0	10984837.8	612
2019-08-21	105.4	105.6	104.4	104.4	-0.4	-0.38	118343.0	12449214.2	602
2019-08-20	104.0	105.4	104.0	104.8	0.8	0.77	100860.0	10563149.0	624
2019-08-19	104.2	105.4	103.8	104.0	-0.4	-0.38	94326.0	9829723.2	2732
2019-08-18	104.0	104.8	103.6	104.4	1.0	0.97	69680.0	7250775.0	696
2019-08-08	102.8	103.4	101.6	103.4	1.8	1.77	157313.0	16141764.0	776
2019-08-07	100.6	102.4	100.0	101.6	1.6	1.6	163842.0	16592067.6	726
2019-08-06	101.0	102.0	99.8	100.0	-0.8	-0.79	201163.0	20289123.2	1208
2019-08-05	100.2	100.8	98.7	100.8	0.6	0.6	119806.0	11975428.0	1635
2019-08-04	99.8	100.4	98.0	100.2	0.2	0.2	289772.0	28855959.1	854
2019-08-01	100.2	102.4	99.7	100.0	-0.2	-0.2	163358.0	16401791.2	1043
2019-07-31	98.6	101.0	98.6	100.2	0.7	0.7	471278.0	47253379.6	1387
2019-07-30	102.0	102.2	99.5	99.5	-1.1	-1.09	159990.0	16045063.7	593
2019-07-29	100.6	102.0	98.5	100.6	0.0	0.0	114334.0	11416731.8	1277
2019-07-28	103.8	104.0	100.4	100.6	-2.4	-2.33	61567.0	6303500.4	365
2019-07-25	103.2	105.4	102.2	103.0	-1.8	-1.72	137873.0	14298139.4	562
2019-07-24	106.6	106.6	102.4	104.8	-1.8	-1.69	73666.0	7719350.8	346
2019-07-23	108.0	108.0	106.0	106.6	-1.4	-1.3	61778.0	6590815.2	284
2019-07-22	107.0	108.0	106.2	108.0	1.0	0.93	38889.0	4166162.2	432
2019-07-21	107.0	108.0	106.0	107.0	0.8	0.75	71646.0	7651786.4	282
2019-07-18	106.8	107.4	106.2	106.2	-0.4	-0.38	91987.0	9826678.4	388
2019-07-17	107.0	108.4	106.4	106.6	0.0	0.0	165030.0	17661809.6	609
2019-07-16	107.4	109.6	106.6	106.6	-0.2	-0.19	222040.0	23925701.6	805
2019-07-15	107.0	109.6	106.4	106.8	0.4	0.38	233271.0	25130332.6	765
2019-07-14	106.4	108.4	106.0	106.4	0.0	0.0	94109.0	10113398.4	497
2019-07-11	101.8	109.8	101.0	106.4	5.0	4.93	202654.0	21190031.2	820
2019-07-10	99.3	101.4	98.9	101.4	2.2	2.22	139125.0	13953509.3	397
2019-07-09	98.2	99.2	97.8	99.2	1.1	1.12	78552.0	7723360.2	384
2019-07-08	98.0	98.1	97.7	98.1	0.1	0.1	28437.0	2786269.8	219
2019-07-07	97.5	98.1	97.4	98.0	0.0	0.0	178136.0	17437420.6	414
2019-07-04	98.0	98.4	97.4	98.0	1.0	1.03	81063.0	7941195.9	399
2019-07-03	98.5	101.0	97.0	97.0	-1.9	-1.92	254223.0	25293254.0	1109
2019-07-02	97.4	99.4	96.8	98.9	1.9	1.96	82382.0	8130217.9	529
2019-07-01	96.8	98.8	96.0	97.0	-0.4	-0.41	275233.0	26902640.7	924
2019-06-30	96.3	97.4	96.0	97.4	1.1	1.14	71207.0	6900742.4	409
2019-06-27	92.9	97.9	92.9	96.3	4.3	4.67	371687.0	35771474.1	2361
2019-06-26	93.2	94.7	92.0	92.0	-1.0	-1.08	243683.0	22776109.1	1873
2019-06-25	94.0	95.1	91.9	93.0	-0.3	-0.32	203178.0	18911789.0	1615
2019-06-24	96.0	96.3	92.3	93.3	-1.9	-2.0	157540.0	14945662.6	1220
2019-06-23	96.9	97.0	95.0	95.2	-1.7	-1.75	83158.0	7974920.4	329
2019-06-20	96.1	98.4	95.2	96.9	0.1	0.1	448015.0	43476672.7	1008
2019-06-19	97.0	97.0	95.0	96.8	1.0	1.04	174350.0	16736725.6	820
2019-06-18	95.8	101.0	95.2	95.8	0.0	0.0	348169.0	33569859.5	965
2019-06-17	94.4	95.9	94.4	95.8	1.4	1.48	128082.0	12193877.1	611
2019-06-16	95.0	95.0	93.4	94.4	0.1	0.11	108281.0	10197881.6	225
2019-06-13	95.0	95.0	93.5	94.3	-0.7	-0.74	154822.0	14569680.1	654
2019-06-12	94.0	95.0	93.8	95.0	0.6	0.64	156580.0	14835417.0	828
2019-06-11	93.0	94.7	93.0	94.4	1.4	1.51	203400.0	19141916.1	988
2019-06-10	90.8	93.0	89.9	93.0	3.1	3.45	220464.0	20130857.1	864
2019-06-09	88.5	91.7	88.1	89.9	1.9	2.16	160858.0	14492747.8	559
2019-05-30	88.5	88.5	86.9	88.0	-0.5	-0.56	453540.0	39714393.7	1430
2019-05-29	90.7	90.8	88.3	88.5	-2.2	-2.43	247541.0	22040328.6	591
2019-05-28	89.8	91.0	88.0	90.7	1.2	1.34	1318152.0	119311893.6	1959
2019-05-27	85.7	89.8	85.6	89.5	4.5	5.29	301891.0	26554798.2	1295
2019-05-26	86.1	86.1	84.1	85.0	-1.0	-1.16	199169.0	16929680.1	965
2019-05-23	87.3	88.5	85.0	86.0	-1.8	-2.05	202816.0	17663905.9	990
2019-05-22	89.0	89.0	87.2	87.8	-1.1	-1.24	408919.0	36066756.4	881
2019-05-21	88.1	90.0	87.7	88.9	0.9	1.02	261969.0	23201625.9	1216
2019-05-20	87.1	89.7	87.0	88.0	0.0	0.0	162917.0	14320235.7	680
2019-05-19	91.0	92.0	88.0	88.0	-2.8	-3.08	97139.0	8737697.9	345
2019-05-16	91.6	91.8	90.7	90.8	-0.2	-0.22	139782.0	12738250.7	714
2019-05-15	90.0	92.6	90.0	91.0	1.0	1.11	455056.0	41763092.5	864
2019-05-14	85.7	90.5	85.7	90.0	2.2	2.51	340087.0	30413278.2	1139
2019-05-13	92.0	92.6	87.8	87.8	-4.8	-5.18	382234.0	34515174.8	1236
2019-05-12	92.0	94.4	88.2	92.6	4.2	4.75	329038.0	29965956.9	1417
2019-05-09	88.3	88.8	87.8	88.4	0.6	0.68	105514.0	9318316.7	468
2019-05-08	88.1	88.8	87.0	87.8	-0.2	-0.23	214656.0	18869560.4	788
2019-05-07	89.8	90.4	87.2	88.0	-2.0	-2.22	180646.0	16047742.8	897
2019-05-06	91.8	91.8	88.0	90.0	-1.8	-1.96	186155.0	16609391.6	802
2019-05-05	95.0	95.4	90.8	91.8	-4.0	-4.18	247461.0	22846402.7	788
2019-05-02	94.0	96.0	94.0	95.8	1.4	1.48	134090.0	12777649.5	556
2019-05-01	93.0	94.4	90.0	94.4	1.4	1.51	90669.0	8407923.7	463
2019-04-30	91.5	94.0	91.4	93.0	1.6	1.75	562728.0	52149876.7	1561
2019-04-29	87.7	91.8	87.2	91.4	3.8	4.34	255109.0	22867252.5	933
2019-04-28	89.0	89.0	87.5	87.6	-1.3	-1.46	26165.0	2306555.3	129
2019-04-25	87.6	88.9	87.5	88.9	1.5	1.72	100276.0	8867680.0	594
2019-04-24	87.0	87.5	86.5	87.4	0.9	1.04	95988.0	8357016.2	399
2019-04-23	86.0	87.4	85.7	86.5	0.5	0.58	153871.0	13260139.2	594
2019-04-22	87.7	87.7	85.6	86.0	-1.8	-2.05	142845.0	12353831.1	740
2019-04-21	88.5	88.5	87.7	87.8	-1.2	-1.35	93232.0	8200468.7	198
2019-04-18	89.9	89.9	88.0	89.0	-0.9	-1.0	211072.0	18683750.3	647
2019-04-17	87.8	89.9	87.0	89.9	2.2	2.51	217855.0	19384259.5	1009
2019-04-16	86.1	87.9	86.1	87.7	2.2	2.57	211391.0	18382678.6	559
2019-04-15	85.0	86.6	84.9	85.5	0.5	0.59	327021.0	27893598.2	408
2019-04-14	85.5	85.6	84.5	85.0	-1.0	-1.16	169509.0	14430921.3	260
2019-04-11	86.8	86.8	85.9	86.0	-0.6	-0.69	60705.0	5235560.7	459
2019-04-10	86.4	86.6	85.9	86.6	0.2	0.23	51198.0	4416378.3	306
2019-04-09	85.7	86.4	85.3	86.4	0.7	0.82	49832.0	4286307.5	317
2019-04-08	84.9	86.0	84.9	85.7	0.8	0.94	53321.0	4559815.4	453
2019-04-07	86.3	86.3	84.6	84.9	-1.4	-1.62	36563.0	3112435.2	178
2019-04-04	86.0	86.9	85.6	86.3	-0.6	-0.69	99962.0	8618343.5	584
2019-04-03	84.5	86.9	84.5	86.9	2.0	2.36	177092.0	15151946.1	786
2019-04-02	84.8	84.9	84.0	84.9	0.1	0.12	157755.0	13300969.3	535
2019-04-01	84.0	84.8	83.9	84.8	0.4	0.47	82412.0	6945496.0	343
2019-03-31	83.5	84.4	82.8	84.4	1.3	1.56	52189.0	4358033.2	171
2019-03-28	82.9	83.5	82.2	83.1	0.0	0.0	47575.0	3941859.5	354
2019-03-27	82.3	83.1	80.8	83.1	1.1	1.34	174610.0	14258000.6	699
2019-03-26	81.1	83.0	81.0	82.0	-1.5	-1.8	219449.0	18025983.8	516
2019-03-25	84.5	84.7	82.9	83.5	-0.4	-0.48	158865.0	13256522.5	1164
2019-03-24	86.2	86.2	83.9	83.9	-2.5	-2.89	139650.0	11847270.5	496
2019-03-21	87.3	87.8	86.2	86.4	-1.4	-1.59	195917.0	16966749.9	664
2019-03-20	87.6	88.0	86.0	87.8	0.0	0.0	80178.0	7001922.5	356
2019-03-19	86.1	87.8	85.3	87.8	1.8	2.09	252240.0	21699086.9	693
2019-03-18	86.4	86.5	85.0	86.0	-0.5	-0.58	210963.0	18104030.0	638
2019-03-17	87.1	87.8	86.0	86.5	-0.4	-0.46	46411.0	4017153.1	271
2019-03-14	84.8	86.9	84.0	86.9	2.5	2.96	344606.0	29748534.6	1138
2019-03-13	83.0	84.8	82.9	84.4	1.5	1.81	98825.0	8290886.6	425
2019-03-12	84.1	84.1	82.3	82.9	-1.5	-1.78	270981.0	22494912.5	866
2019-03-11	84.6	84.6	83.0	84.4	-0.1	-0.12	191227.0	15986921.8	1011
2019-03-10	86.5	86.8	84.5	84.5	-2.8	-3.21	116468.0	9933897.3	367
2019-03-07	88.5	89.1	87.0	87.3	-1.7	-1.91	461261.0	40679267.2	851
2019-03-06	89.5	89.6	88.8	89.0	-1.1	-1.22	55076.0	4908468.3	455
2019-03-05	90.4	90.4	89.4	90.1	-0.3	-0.33	44907.0	4042144.3	437
2019-03-04	90.5	90.5	89.0	90.4	-0.3	-0.33	100658.0	9025684.8	421
2019-03-03	89.0	90.8	88.9	90.7	1.3	1.45	91344.0	8233839.8	372
2019-02-28	87.0	89.4	86.8	89.4	2.2	2.52	142709.0	12371458.8	395
2019-02-27	87.0	87.7	86.3	87.2	0.0	0.0	44137.0	3834768.5	150
2019-02-26	87.1	87.5	86.9	87.2	-0.5	-0.57	37649.0	3276429.8	125
2019-02-25	87.8	87.8	85.2	87.7	-0.2	-0.23	65219.0	5645939.6	244
2019-02-24	87.7	88.0	87.3	87.9	0.2	0.23	46872.0	4111608.3	209
2019-02-21	86.5	87.7	86.4	87.7	1.4	1.62	104002.0	9028280.5	300
2019-02-20	85.8	86.5	85.2	86.3	0.6	0.7	71521.0	6138170.4	192
2019-02-19	85.0	86.0	84.7	85.7	0.7	0.82	62787.0	5352777.1	192
2019-02-18	85.0	85.7	84.5	85.0	-0.1	-0.12	151076.0	12839726.4	249
2019-02-17	85.5	85.5	85.0	85.1	-0.6	-0.7	76928.0	6553906.0	165
2019-02-14	85.0	86.0	84.9	85.7	0.7	0.82	185628.0	15879964.2	433
2019-02-13	84.9	85.0	84.6	85.0	0.0	0.0	96528.0	8182639.9	310
2019-02-12	84.0	85.0	84.0	85.0	0.8	0.95	130824.0	11087350.1	404
2019-02-11	85.4	85.4	84.2	84.2	-0.9	-1.06	177121.0	14951564.1	242
2019-02-10	84.6	85.1	84.2	85.1	0.4	0.47	118020.0	9975095.8	221
2019-02-07	84.8	85.0	84.3	84.7	-0.1	-0.12	116263.0	9838359.4	329
2019-02-06	85.0	85.0	84.5	84.8	-0.6	-0.7	77332.0	6542861.9	204
2019-02-05	85.0	85.5	84.3	85.4	0.4	0.47	98397.0	8352709.4	573
2019-02-04	85.4	85.4	84.3	85.0	-0.5	-0.58	55324.0	4671148.5	261
2019-02-03	84.6	85.5	84.5	85.5	0.9	1.06	106114.0	8970859.4	122
2019-01-31	85.5	85.5	84.5	84.6	-0.9	-1.05	144405.0	12293958.0	177
2019-01-30	85.5	85.6	84.7	85.5	0.0	0.0	141046.0	11991703.9	340
2019-01-29	86.0	86.0	84.9	85.5	-0.5	-0.58	85488.0	7282782.0	351
2019-01-28	84.2	86.0	84.1	86.0	1.2	1.42	143874.0	12184056.0	470
2019-01-27	85.5	85.5	84.2	84.8	0.2	0.24	73933.0	6249566.6	285
2019-01-24	84.4	85.5	84.3	84.6	0.1	0.12	96631.0	8175570.5	345
2019-01-23	84.5	84.8	84.5	84.5	0.0	0.0	90892.0	7688135.5	413
2019-01-22	84.6	85.6	84.0	84.5	0.0	0.0	271459.0	22911493.8	1122
2019-01-21	83.5	86.0	83.5	84.5	0.5	0.6	227148.0	19305373.6	1187
2019-01-20	83.5	84.1	83.4	84.0	0.0	0.0	17519.0	1468771.4	224
2019-01-17	83.7	84.2	83.0	84.0	0.3	0.36	100179.0	8336099.6	418
2019-01-16	85.0	85.9	83.1	83.7	-1.3	-1.53	250336.0	21067457.6	948
2019-01-15	84.0	88.0	83.5	85.0	1.0	1.19	486954.0	41638267.6	1466
2019-01-14	82.0	88.2	81.9	84.0	1.5	1.82	257315.0	21481863.6	755
2019-01-13	82.5	82.8	82.0	82.5	0.0	0.0	119720.0	9873383.4	396
2019-01-10	82.9	82.9	82.1	82.5	-0.5	-0.6	164025.0	13534097.2	611
2019-01-09	82.6	83.2	82.6	83.0	0.4	0.48	224719.0	18609813.6	616
2019-01-08	82.4	83.4	81.6	82.6	0.7	0.85	175434.0	14457999.9	717
2019-01-07	81.5	82.1	81.3	81.9	0.6	0.74	273338.0	22339911.5	730
2019-01-06	81.0	81.3	80.0	81.3	0.7	0.87	216515.0	17512831.0	558
2019-01-03	80.5	81.2	80.1	80.6	0.5	0.62	148055.0	11931278.4	466
2019-01-02	80.5	80.5	80.0	80.1	-0.8	-0.99	49578.0	3972922.4	261
2019-01-01	80.5	80.9	80.2	80.9	-0.1	-0.12	16957.0	1365606.1	90
2018-12-31	80.4	81.3	80.2	81.0	0.5	0.62	234217.0	18958802.9	495
2018-12-30	79.4	80.6	79.0	80.5	1.4	1.77	119890.0	9563482.6	385
2018-12-27	77.5	79.4	77.5	79.1	1.2	1.54	255516.0	20134045.7	504
2018-12-26	78.5	78.5	77.2	77.9	0.9	1.17	72935.0	5664159.5	180
2018-12-25	76.5	77.2	76.5	77.0	-0.4	-0.52	65958.0	5073554.3	197
2018-12-24	77.0	77.5	76.1	77.4	0.4	0.52	87023.0	6702941.8	356
2018-12-23	75.2	77.1	73.0	77.0	1.8	2.39	906702.0	69502370.1	1385
2018-12-20	76.0	76.1	74.5	75.2	-1.1	-1.44	457406.0	34397303.4	1023
2018-12-19	76.2	76.6	75.9	76.3	0.3	0.39	306976.0	23395093.3	615
2018-12-18	76.6	76.6	75.9	76.0	-1.1	-1.43	311765.0	23755556.2	923
2018-12-17	77.4	77.6	76.4	77.1	-0.1	-0.13	103241.0	7956767.6	541
2018-12-16	78.5	78.5	77.0	77.2	-1.8	-2.28	271790.0	21070294.6	1006
2018-12-13	78.6	79.7	78.6	79.0	0.1	0.13	191976.0	15232652.6	754
2018-12-12	78.8	78.9	77.9	78.9	-0.1	-0.13	315467.0	24688638.0	1068
2018-12-11	80.1	80.3	78.4	79.0	-1.0	-1.25	238343.0	18817197.8	776
2018-12-10	79.8	80.7	78.7	80.0	2.1	2.7	548294.0	43817265.1	2884
2018-12-09	79.3	80.0	77.1	77.9	-1.3	-1.64	309684.0	24329156.1	929
2018-12-06	80.0	81.8	78.7	79.2	-0.8	-1.0	373707.0	29938967.4	1261
2018-12-05	77.5	81.8	76.5	80.0	2.2	2.83	835554.0	66912326.3	2766
2018-12-04	72.5	79.2	71.9	77.8	5.5	7.61	704380.0	53868648.1	2390
2018-12-03	72.1	72.9	72.0	72.3	0.4	0.56	134437.0	9747230.7	529
2018-12-02	71.0	73.0	70.4	71.9	1.4	1.99	571918.0	41200554.9	1017
2018-11-29	70.3	71.0	70.0	70.5	0.0	0.0	204269.0	14396337.5	453
2018-11-28	69.9	71.2	69.6	70.5	0.6	0.86	275327.0	19379260.7	730
2018-11-27	70.0	70.6	69.6	69.9	-0.7	-0.99	338584.0	23686480.3	1071
2018-11-26	72.2	72.2	70.2	70.6	-1.4	-1.94	322529.0	22821946.6	895
2018-11-25	71.8	73.6	69.5	72.0	-32.8	-31.3	609916.0	43312507.3	1931
2018-11-22	68.7	70.03	68.17	69.9	1.87	2.75	191450.0	13273927.4	522
2018-11-21	67.63	69.23	66.83	68.03	0.0	0.0	294665.0	20116292.4	579
2018-11-20	69.1	69.37	66.63	68.03	-0.8	-1.16	77755.0	5285403.4	355
2018-11-19	68.7	69.9	68.7	68.83	0.4	0.58	78182.0	5386824.4	214
2018-11-18	69.23	69.37	68.43	68.43	-0.8	-1.16	249335.0	17156943.6	352
2018-11-15	68.7	70.03	68.57	69.23	0.53	0.77	235916.0	16214782.6	681
2018-11-14	70.3	70.83	68.17	68.7	-2.0	-2.83	250116.0	17275112.2	717
2018-11-13	70.97	72.43	70.57	70.7	-0.53	-0.74	124040.0	8863486.6	631
2018-11-12	69.63	72.03	69.63	71.23	0.66	0.94	243464.0	17249003.6	612
2018-11-11	70.97	72.57	69.77	70.57	1.6	2.32	441584.0	31385841.0	857
2018-11-08	68.3	69.1	68.03	68.97	0.94	1.38	123773.0	8457058.4	334
2018-11-07	67.36	68.3	67.36	68.03	0.93	1.39	101645.0	6907776.6	241
2018-11-06	67.36	68.03	67.1	67.1	-0.26	-0.39	87784.0	5928536.2	160
2018-11-05	67.23	67.76	66.96	67.36	0.0	0.0	147897.0	9966012.4	263
2018-11-04	68.7	68.7	67.23	67.36	0.26	0.39	199055.0	13484620.6	338
2018-11-01	68.57	68.7	66.63	67.1	-1.73	-2.51	127695.0	8630269.6	328
2018-10-31	68.83	68.83	68.03	68.83	0.8	1.18	192311.0	13130367.2	348
2018-10-30	68.03	68.97	68.03	68.03	-0.54	-0.79	196282.0	13402867.8	328
2018-10-29	68.03	68.7	67.36	68.57	1.21	1.8	337647.0	23047434.6	461
2018-10-28	67.9	68.03	67.23	67.36	-0.27	-0.4	164122.0	11072384.8	322
2018-10-25	68.43	68.97	67.36	67.63	0.27	0.4	590184.0	40182978.8	673
2018-10-24	68.3	68.3	67.23	67.36	0.26	0.39	73314.0	4944733.4	279
2018-10-23	68.7	68.83	67.1	67.1	-1.6	-2.33	119581.0	8143299.0	303
2018-10-22	68.17	69.23	67.9	68.7	0.67	0.98	85187.0	5835747.8	175
2018-10-21	68.03	68.43	67.36	68.03	-1.34	-1.93	125370.0	8526845.4	254
2018-10-18	69.1	70.43	69.1	69.37	-0.26	-0.37	143553.0	9982660.6	300
2018-10-17	70.03	70.17	68.97	69.63	1.46	2.14	109645.0	7654084.6	337
2018-10-16	67.36	69.77	66.7	68.17	0.81	1.2	250049.0	17202116.4	825
2018-10-15	66.7	69.77	66.7	67.36	0.66	0.99	222887.0	15124987.6	649
2018-10-14	66.7	67.9	65.03	66.7	-2.8	-4.03	575581.0	38344610.5	819
2018-10-11	68.7	71.37	66.56	69.5	0.8	1.16	350190.0	24001772.2	925
2018-10-10	69.23	69.37	68.7	68.7	-0.53	-0.77	27407.0	1890516.6	186
2018-10-09	68.7	69.9	68.7	69.23	0.26	0.38	90088.0	6252579.8	192
2018-10-08	68.03	70.03	68.03	68.97	0.14	0.2	113783.0	7843657.4	293
2018-10-07	71.23	71.37	68.17	68.83	-2.4	-3.37	240392.0	16648678.2	449
2018-10-04	72.03	72.7	70.57	71.23	-1.34	-1.85	116553.0	8363595.0	362
2018-10-03	70.7	72.57	70.7	72.57	1.87	2.64	88949.0	6371503.8	205
2018-10-02	71.9	72.03	69.37	70.7	-1.33	-1.85	104341.0	7430219.0	305
2018-10-01	72.7	73.1	71.37	72.03	0.0	0.0	140865.0	10197082.0	252
2018-09-30	70.7	72.57	70.57	72.03	2.13	3.05	208026.0	14901367.8	352
2018-09-27	69.1	70.57	68.97	69.9	1.07	1.55	81508.0	5705168.2	165
2018-09-26	68.7	70.03	68.3	68.83	0.53	0.78	220028.0	15221202.4	306
2018-09-25	68.03	69.37	68.03	68.3	1.2	1.79	271862.0	18588516.2	489
2018-09-20	68.57	68.83	66.83	67.1	-1.6	-2.33	65998.0	4453310.2	229
2018-09-19	66.7	70.03	66.63	68.7	2.0	3.0	152959.0	10448307.3	399
2018-09-18	64.43	67.36	64.43	66.7	2.34	3.64	277535.0	18405099.4	497
2018-09-17	63.23	64.43	62.83	64.36	1.13	1.79	82968.0	5284014.0	295
2018-09-16	65.1	65.76	63.03	63.23	-1.07	-1.66	27921.0	1789406.8	107
2018-09-13	63.56	64.7	63.5	64.3	-0.06	-0.09	24945.0	1596368.6	179
2018-09-12	63.76	64.36	63.36	64.36	0.33	0.52	112702.0	7175802.7	336
2018-09-11	64.43	65.7	64.03	64.03	-1.33	-2.03	93888.0	6101501.7	204
2018-09-10	65.03	66.3	64.23	65.36	-0.27	-0.41	236874.0	15499935.2	286
2018-09-09	64.76	65.63	64.7	65.63	0.6	0.92	58477.0	3808815.5	193
2018-09-06	65.9	67.36	63.56	65.03	-0.87	-1.32	157788.0	10308674.6	473
2018-09-05	66.96	67.9	63.7	65.9	-0.93	-1.39	155208.0	10370936.6	329
2018-09-04	67.36	67.76	66.63	66.83	0.0	0.0	150209.0	10060280.1	295
2018-09-03	65.23	67.36	64.9	66.83	1.67	2.56	332270.0	22068476.7	619
2018-09-02	64.1	66.5	64.03	65.16	1.4	2.2	254173.0	16546209.4	608
2018-08-30	63.76	64.03	63.36	63.76	-0.54	-0.84	81602.0	5204345.6	180
2018-08-29	64.3	64.7	63.63	64.3	0.14	0.22	97425.0	6241315.4	242
2018-08-28	62.76	64.5	62.7	64.16	0.93	1.47	235288.0	14916773.9	410
2018-08-27	62.83	63.83	62.83	63.23	-0.13	-0.21	30484.0	1931293.0	183
2018-08-26	62.7	65.3	62.7	63.36	0.86	1.38	48471.0	3082079.2	227
2018-08-16	63.03	63.03	61.56	62.5	-0.46	-0.73	87991.0	5506242.3	222
2018-08-15	63.36	64.5	62.7	62.96	-0.4	-0.63	63594.0	4013084.3	231
2018-08-14	64.03	64.7	62.7	63.36	0.0	0.0	129796.0	8257804.0	342
2018-08-13	64.56	64.63	63.36	63.36	-0.94	-1.46	96849.0	6222501.8	277
2018-08-12	64.7	65.03	63.7	64.3	-0.53	-0.82	96396.0	6203545.2	227
2018-08-09	64.83	66.5	64.03	64.83	0.13	0.2	143643.0	9357716.1	553
2018-08-08	64.36	66.5	64.36	64.7	2.0	3.19	332387.0	21699156.9	772
2018-08-07	61.36	66.96	61.16	62.7	1.34	2.18	6716233.0	445575943.1	1358
2018-08-06	62.03	62.36	61.03	61.36	1.07	1.77	669318.0	41071788.6	909
2018-08-05	59.23	60.29	57.36	60.29	5.46	9.96	731699.0	43774348.9	526
2018-08-02	55.43	55.83	54.16	54.83	-1.2	-2.14	73614.0	4056108.3	217
2018-08-01	56.16	57.36	55.36	56.03	-0.26	-0.46	71277.0	4001940.2	242
2018-07-31	56.69	56.69	56.09	56.29	-0.4	-0.71	45040.0	2535836.1	246
2018-07-30	56.76	56.83	56.63	56.69	-0.67	-1.17	61858.0	3507770.8	259
2018-07-29	57.69	57.69	56.69	57.36	-1.27	-2.17	204861.0	11714871.8	341
2018-07-26	59.43	59.43	58.49	58.63	-0.93	-1.56	118043.0	6933865.1	235
2018-07-25	59.36	60.56	59.36	59.56	0.2	0.34	77680.0	4643208.8	247
2018-07-24	60.43	60.56	59.36	59.36	-1.0	-1.66	119014.0	7134221.4	354
2018-07-23	60.49	62.03	60.29	60.36	-0.2	-0.33	189551.0	11575546.8	457
2018-07-22	60.83	61.3	60.23	60.56	-0.67	-1.09	76511.0	4646340.6	267
2018-07-19	59.69	61.96	59.69	61.23	1.2	2.0	263442.0	16117982.3	550
2018-07-18	59.36	60.96	59.36	60.03	0.94	1.59	110833.0	6672042.2	360
2018-07-17	59.69	60.03	58.69	59.09	-0.67	-1.12	71011.0	4213505.0	264
2018-07-16	58.69	61.43	58.49	59.76	1.47	2.52	298032.0	17945041.6	865
2018-07-15	57.96	58.56	57.96	58.29	0.53	0.92	240066.0	14017662.5	274
2018-07-12	58.43	58.43	56.03	57.76	-0.93	-1.58	63467.0	3669986.9	262
2018-07-11	59.03	59.03	58.69	58.69	-0.2	-0.34	52795.0	3109943.8	188
2018-07-10	58.69	59.29	58.69	58.89	0.26	0.44	66148.0	3907462.2	189
2018-07-09	58.69	58.76	58.36	58.63	-0.4	-0.68	92420.0	5415825.2	368
2018-07-08	59.63	59.63	59.03	59.03	-0.73	-1.22	9462.0	560881.8	112
2018-07-05	59.89	59.96	59.76	59.76	-0.2	-0.33	41279.0	2470315.3	121
2018-07-04	59.96	60.16	59.89	59.96	0.0	0.0	43529.0	2611228.1	129
2018-07-03	60.03	60.09	59.96	59.96	0.0	0.0	92148.0	5530548.8	195
2018-07-02	60.09	61.3	59.89	59.96	-0.4	-0.66	108579.0	6554759.4	348
2018-07-01	60.69	62.3	60.03	60.36	0.4	0.67	139147.0	8467917.0	403
2018-06-28	60.36	60.36	59.63	59.96	-0.07	-0.12	74856.0	4496291.3	289
2018-06-27	61.03	61.03	60.03	60.03	-0.8	-1.32	159470.0	9651384.7	243
2018-06-26	61.63	61.63	60.36	60.83	-0.67	-1.09	124102.0	7565490.1	241
2018-06-25	60.96	61.76	60.96	61.5	0.14	0.23	126637.0	7783081.7	432
2018-06-24	60.69	61.76	60.69	61.36	1.13	1.88	103618.0	6343391.5	228
2018-06-21	60.23	60.43	60.09	60.23	0.27	0.45	85379.0	5142778.8	191
2018-06-20	59.56	60.9	59.56	59.96	0.73	1.23	123380.0	7438294.6	255
2018-06-12	59.69	59.69	59.09	59.23	-0.66	-1.1	153627.0	9150163.9	199
2018-06-11	60.69	60.69	59.43	59.89	-0.27	-0.45	103162.0	6189592.2	221
2018-06-10	60.03	61.03	59.89	60.16	0.27	0.45	297881.0	17917367.4	309
2018-06-07	61.23	61.23	58.56	59.89	-0.74	-1.22	257194.0	15279473.2	557
2018-06-06	61.16	61.7	60.36	60.63	-0.6	-0.98	272123.0	16587578.0	560
2018-06-05	61.63	62.36	61.03	61.23	-0.13	-0.21	215374.0	13250479.6	391
2018-06-04	61.36	61.63	60.83	61.36	-0.6	-0.97	185261.0	11366698.8	514
2018-06-03	61.36	62.63	61.36	61.96	-1.4	-2.21	210266.0	13041418.0	358
2018-05-31	64.23	64.23	63.16	63.36	-0.8	-1.25	165692.0	10494398.7	437
2018-05-30	64.03	64.43	64.03	64.16	0.0	0.0	138813.0	8902369.8	138
2018-05-29	65.36	65.36	64.03	64.16	-0.54	-0.83	88718.0	5735234.4	154
2018-05-28	65.36	65.43	64.7	64.7	-0.33	-0.51	145593.0	9458436.8	88
2018-05-27	65.36	65.36	64.7	65.03	-0.34	-0.52	270580.0	17642712.3	97
2018-05-24	65.96	65.96	65.36	65.37	-0.16	-0.24	257953.0	16887899.9	244
2018-05-23	65.96	66.5	65.43	65.53	-0.49	-0.74	28953.0	1916680.0	121
2018-05-22	66.03	66.03	65.56	66.02	0.58	0.89	8625.0	568882.3	51
2018-05-21	66.5	66.5	65.36	65.44	-0.9	-1.36	54021.0	3541726.1	135
2018-05-20	66.36	66.5	66.03	66.34	-0.27	-0.41	41252.0	2734184.0	106
2018-05-17	67.23	67.23	66.03	66.61	-0.57	-0.85	58255.0	3859931.6	198
2018-05-16	65.83	68.03	65.83	67.18	1.47	2.24	134049.0	8943400.3	429
2018-05-15	64.7	67.1	64.56	65.71	1.0	1.55	140612.0	9213560.7	534
2018-05-14	65.7	67.23	63.7	64.71	-0.41	-0.63	259467.0	16835857.6	960
2018-05-13	63.36	69.5	61.76	65.12	-3.31	-4.84	666084.0	43217481.2	1798
2018-05-10	68.57	68.7	68.03	68.43	-0.29	-0.42	55212.0	3782999.0	193
2018-05-09	68.83	70.7	68.57	68.72	-0.57	-0.82	244492.0	16987902.6	506
2018-05-08	70.57	70.7	68.7	69.29	-1.53	-2.16	275249.0	19203349.4	462
2018-05-07	70.3	71.1	70.3	70.82	0.46	0.65	84325.0	5966127.0	220
2018-05-06	70.03	71.37	70.03	70.36	-0.33	-0.47	110178.0	7783068.2	180
2018-05-03	71.23	71.23	69.77	70.69	-0.57	-0.8	82049.0	5776354.4	204
2018-05-02	70.57	71.37	70.17	71.26	0.45	0.64	114578.0	8147216.2	265
2018-05-01	70.17	71.37	70.17	70.81	0.82	1.17	157480.0	11153878.2	274
2018-04-30	70.7	70.7	69.37	69.99	-0.83	-1.17	96143.0	6719614.4	291
2018-04-29	71.37	71.9	70.03	70.82	-0.31	-0.44	156343.0	11154587.6	347
2018-04-26	69.9	72.17	69.37	71.13	1.76	2.54	192293.0	13673059.2	550
2018-04-25	71.23	71.23	68.03	69.37	-0.96	-1.36	388035.0	26853920.6	808
2018-04-24	72.57	72.57	69.77	70.33	-2.5	-3.43	770877.0	54521353.4	1055
2018-04-23	72.83	74.03	72.57	72.83	-0.17	-0.23	674636.0	49465827.6	416
2018-04-22	73.37	73.37	72.7	73.0	-0.26	-0.35	151129.0	11073870.0	172
2018-04-19	74.17	74.7	73.1	73.26	-0.69	-0.93	376327.0	27665107.8	523
2018-04-18	73.37	74.57	71.37	73.95	0.84	1.15	588798.0	43157298.2	710
2018-04-17	72.57	74.17	72.57	73.11	0.53	0.73	390140.0	28600383.6	665
2018-04-16	70.7	73.37	70.7	72.58	3.65	5.3	536453.0	38732894.4	1193
2018-04-15	68.3	69.5	68.3	68.93	1.12	1.65	82288.0	5683570.6	251
2018-04-12	68.17	68.7	67.36	67.81	-1.44	-2.08	115352.0	7831632.8	344
2018-04-11	70.7	70.7	67.63	69.25	-1.44	-2.04	240855.0	16701068.6	641
2018-04-10	68.7	71.37	68.7	70.69	2.0	2.91	435809.0	30624190.4	892
2018-04-09	69.37	69.77	68.3	68.69	-0.31	-0.45	490514.0	33792477.2	1448
2018-04-08	68.03	70.57	68.03	69.0	0.93	1.37	336259.0	23297226.8	738
2018-04-05	69.1	69.63	67.1	68.07	-0.43	-0.63	588577.0	40267821.0	1297
2018-04-04	64.03	69.9	64.03	68.5	4.82	7.57	1080306.0	72845686.5	2311
2018-04-03	62.5	64.3	62.5	63.68	0.72	1.14	316697.0	20162412.3	642
2018-04-02	61.96	63.36	61.96	62.96	0.79	1.27	190140.0	11952522.3	451
2018-04-01	63.03	63.03	62.03	62.17	-0.99	-1.57	87424.0	5471729.3	211
2018-03-29	63.63	63.63	62.7	63.16	0.2	0.32	245516.0	15462074.8	485
2018-03-28	62.7	63.03	62.36	62.96	0.06	0.1	201702.0	12655402.8	390
2018-03-27	63.03	63.23	62.5	62.9	0.09	0.14	447577.0	27434070.5	518
2018-03-26	61.5	63.3	61.5	62.81	0.67	1.08	537799.0	33180815.9	778
2018-03-25	62.03	63.3	61.23	62.14	0.1	0.16	408148.0	25411116.9	953
2018-03-22	62.03	62.43	61.63	62.04	0.38	0.62	227771.0	14130067.4	526
2018-03-21	62.03	62.63	61.3	61.66	-0.37	-0.6	298070.0	18444758.7	766
2018-03-20	63.03	63.7	61.9	62.03	-1.4	-2.21	410862.0	25698451.0	969
2018-03-19	63.3	63.7	61.9	63.43	0.18	0.28	304048.0	19034755.6	1027
2018-03-18	62.7	66.5	62.56	63.25	2.18	3.57	947199.0	60949641.4	2327
2018-03-15	63.16	63.16	60.09	61.07	-2.27	-3.58	714554.0	43558738.6	1423
2018-03-14	63.83	64.5	63.03	63.34	-0.25	-0.39	296029.0	18781658.3	676
2018-03-13	65.36	66.03	62.83	63.59	-1.51	-2.32	427849.0	27324202.9	1325
2018-03-12	65.7	67.23	64.5	65.1	0.99	1.54	1072926.0	70774446.9	2160
2018-03-11	58.76	64.23	58.49	64.11	5.67	9.7	2272350.0	142442525.5	2685
2018-03-08	59.49	62.16	57.89	58.44	0.48	0.83	2006686.0	120130531.5	3849
2018-03-07	53.02	57.96	53.02	57.96	5.22	9.9	1259424.0	70334442.7	2274
2018-03-06	51.36	52.82	51.36	52.74	1.75	3.43	358730.0	18739300.8	775
2018-03-05	51.76	51.76	50.96	50.99	-0.79	-1.53	177180.0	9084097.5	485
2018-03-04	52.42	53.02	51.76	51.78	-0.71	-1.35	139469.0	7302419.4	413
2018-03-01	53.16	53.36	52.16	52.49	-0.73	-1.37	220145.0	11637895.6	479
2018-02-28	52.69	53.42	52.69	53.22	0.44	0.83	153134.0	8128790.3	470
2018-02-27	53.69	54.29	52.09	52.78	-0.71	-1.33	292338.0	15590078.2	823
2018-02-26	54.56	54.56	53.22	53.49	-1.1	-2.02	376522.0	20206154.5	812
2018-02-25	55.76	56.36	54.23	54.59	-0.95	-1.71	328552.0	18087239.6	828
2018-02-22	53.69	56.63	53.56	55.54	2.14	4.01	1067688.0	59095170.6	2401
2018-02-21	50.82	53.63	50.82	53.4	2.9	5.74	1246275.0	65335807.0	2482
2018-02-20	51.22	51.56	50.36	50.5	-0.71	-1.39	513072.0	26037859.2	1144
2018-02-19	52.69	52.69	50.96	51.21	-1.33	-2.53	456363.0	23514218.5	1066
2018-02-18	53.89	53.89	51.96	52.54	-0.8	-1.5	200996.0	10635686.0	593
2018-02-15	53.76	54.56	51.69	53.34	-0.62	-1.15	963092.0	51743889.3	1509
2018-02-14	54.29	55.03	53.89	53.96	-0.37	-0.68	187531.0	10167353.0	447
2018-02-13	55.83	55.83	54.29	54.33	-1.58	-2.83	254235.0	13911066.6	616
2018-02-12	56.56	56.83	55.89	55.91	-0.22	-0.39	188784.0	10618357.3	389
2018-02-11	57.16	57.36	55.69	56.13	-1.14	-1.99	83127.0	4685409.0	301
2018-02-08	58.69	58.69	57.09	57.27	-0.68	-1.17	92795.0	5340002.2	282
2018-02-07	58.76	58.76	57.89	57.95	-0.08	-0.14	74502.0	4340153.2	184
2018-02-06	56.69	58.29	56.69	58.03	-0.24	-0.41	164013.0	9489404.4	381
2018-02-05	59.09	59.29	57.63	58.27	-0.86	-1.45	204684.0	11904853.2	626
2018-02-04	59.63	59.63	59.03	59.13	-0.79	-1.32	230466.0	13644460.9	684
2018-02-01	59.96	60.03	59.03	59.92	-0.07	-0.12	165455.0	9872947.6	270
2018-01-31	60.96	60.96	59.63	59.99	-0.87	-1.43	126472.0	7605080.4	346
2018-01-30	61.63	61.83	60.76	60.86	-0.97	-1.57	148054.0	9034411.1	410
2018-01-29	62.1	62.16	61.63	61.83	-0.28	-0.45	98979.0	6121433.1	251
2018-01-28	62.63	63.03	61.96	62.11	-0.43	-0.69	127643.0	7950304.5	285
2018-01-25	62.03	62.7	61.96	62.54	0.69	1.12	259614.0	16166673.1	261
2018-01-24	62.1	62.23	61.7	61.85	-0.21	-0.34	117364.0	7262773.1	242
2018-01-23	63.03	63.36	62.03	62.06	-1.02	-1.62	63692.0	3976763.9	198
2018-01-22	64.3	64.3	63.03	63.08	-0.9	-1.41	272256.0	17293439.7	232
2018-01-21	62.83	64.43	62.03	63.98	1.13	1.8	212021.0	13463421.1	444
2018-01-18	62.03	63.03	61.7	62.85	1.11	1.8	145858.0	9120664.4	368
2018-01-17	62.96	63.03	61.16	61.74	-0.52	-0.84	156762.0	9711617.5	451
2018-01-16	60.23	63.03	60.09	62.26	2.13	3.54	529211.0	32782840.3	1475
2018-01-15	58.89	60.36	58.89	60.13	1.22	2.07	184161.0	10923072.2	486
2018-01-14	59.23	59.23	58.49	58.91	-0.22	-0.37	93158.0	5473114.6	403
2018-01-11	59.69	59.83	58.56	59.13	-0.81	-1.35	155984.0	9204100.0	625
2018-01-10	61.23	61.23	59.36	59.94	-1.31	-2.14	271871.0	16372605.0	674
2018-01-09	61.7	61.96	61.23	61.25	-0.59	-0.95	178307.0	10948882.0	400
2018-01-08	61.96	62.23	61.23	61.84	-0.12	-0.19	274498.0	16859766.7	757
2018-01-07	63.03	63.03	61.76	61.96	-0.61	-0.97	252076.0	15654173.5	897
2018-01-04	62.16	62.96	61.9	62.57	0.44	0.71	86079.0	5383262.9	271
2018-01-03	63.03	63.36	62.03	62.13	-0.52	-0.83	83932.0	5249480.7	214
2018-01-02	63.03	64.5	62.36	62.65	1.32	2.15	237816.0	15069183.8	876
2018-01-01	62.03	62.03	61.23	61.33	-0.71	-1.14	77721.0	4777646.2	166
2017-12-31	62.7	62.7	62.03	62.04	-0.37	-0.59	44529.0	2776390.3	127
2017-12-28	62.56	62.83	62.3	62.41	-0.21	-0.34	105966.0	6616672.7	233
2017-12-27	62.7	63.56	62.56	62.62	0.28	0.45	79541.0	5006541.1	173
2017-12-26	62.7	62.76	62.16	62.34	-0.48	-0.76	69759.0	4368205.7	182
2017-12-25	63.03	63.9	62.7	62.82	-0.2	-0.32	33290.0	2103072.5	78
2017-12-24	62.7	63.03	62.63	63.02	0.42	0.67	56513.0	3553723.7	105
2017-12-21	63.56	63.56	62.36	62.6	-0.75	-1.18	152083.0	9539122.4	226
2017-12-20	63.7	65.36	63.03	63.35	0.3	0.48	174886.0	11137894.8	240
2017-12-19	62.3	63.63	62.3	63.05	-0.35	-0.55	70782.0	4468955.0	182
2017-12-18	63.3	63.7	62.7	63.4	0.4	0.63	197050.0	12480560.2	322
2017-12-17	62.96	63.36	62.7	63.0	0.29	0.46	55933.0	3517975.4	194
2017-12-14	63.63	63.63	61.9	62.71	-0.85	-1.34	426230.0	26979519.4	290
2017-12-13	65.36	65.36	63.43	63.56	-1.13	-1.75	34583.0	2213768.2	171
2017-12-12	65.16	65.36	64.7	64.69	-0.35	-0.54	13684.0	888847.9	146
2017-12-11	66.03	66.03	65.03	65.04	-0.88	-1.33	54846.0	3582216.3	275
2017-12-10	65.9	66.7	65.9	65.92	-0.44	-0.66	71563.0	4744531.1	213
2017-12-07	66.03	66.3	65.3	66.36	0.96	1.47	22908.0	1507800.2	114
2017-12-06	66.36	66.96	65.03	65.4	-0.73	-1.1	29346.0	1930076.4	157
2017-12-05	66.43	67.36	66.03	66.13	-0.55	-0.82	78598.0	5254214.0	190
2017-12-04	65.16	67.36	65.03	66.68	1.6	2.46	199578.0	13209623.1	442
2017-12-03	64.03	65.16	64.03	65.08	1.69	2.67	104825.0	6790568.6	216
2017-11-30	64.23	64.23	63.36	63.39	-0.6	-0.94	103951.0	6614818.6	253
2017-11-29	64.63	64.76	63.96	63.99	-0.34	-0.53	39069.0	2515464.4	116
2017-11-28	64.9	65.36	64.3	64.33	-0.57	-0.88	21483.0	1393931.6	102
2017-11-27	65.36	66.03	64.9	64.9	-0.2	-0.31	68833.0	4506282.8	153
2017-11-26	64.56	65.36	64.56	65.1	0.78	1.21	54009.0	3500722.7	127
2017-11-23	65.03	65.03	63.96	64.32	-0.38	-0.59	64092.0	4115838.3	204
2017-11-22	62.03	66.03	62.03	64.7	2.68	4.32	210551.0	13549719.6	530
2017-11-21	61.36	62.63	61.23	62.02	0.42	0.68	213809.0	13242650.1	390
2017-11-20	65.03	65.23	61.16	61.6	-3.82	-5.84	385139.0	23986368.9	826
2017-11-19	66.7	66.7	65.36	65.42	-1.95	-2.89	59132.0	3887509.1	200
2017-11-16	68.83	69.1	66.7	67.37	-1.85	-2.67	72580.0	4906249.0	240
2017-11-15	70.3	70.57	68.97	69.22	-1.37	-1.94	64097.0	4466208.6	186
2017-11-14	70.7	70.83	70.03	70.59	-0.25	-0.35	58120.0	4103896.2	165
2017-11-13	70.43	71.63	68.7	70.84	0.23	0.33	260850.0	18368078.6	331
2017-11-12	72.03	73.23	70.43	70.61	-1.95	-2.69	131322.0	9342091.8	311
2017-11-09	72.97	73.37	71.9	72.56	-0.1	-0.14	53162.0	3847942.2	138
2017-11-08	72.97	73.37	72.03	72.66	-1.43	-1.93	169337.0	12316150.2	291
2017-11-07	74.03	74.43	72.57	74.09	0.35	0.47	332756.0	24578515.4	392
2017-11-06	73.5	74.7	70.57	73.74	0.37	0.5	731499.0	52927449.6	834
2017-11-05	70.83	73.5	69.37	73.37	1.33	1.85	148303.0	10638820.4	254
2017-11-02	72.7	72.7	71.63	72.04	-0.79	-1.08	64046.0	4621333.8	147
2017-11-01	72.7	72.97	72.03	72.83	0.26	0.36	39827.0	2897189.8	91
2017-10-31	72.17	72.97	72.03	72.57	-0.05	-0.07	21253.0	1537862.4	58
2017-10-30	72.3	73.37	72.03	72.62	-0.07	-0.1	120352.0	8744012.4	240
2017-10-29	72.7	72.97	72.03	72.69	0.13	0.18	69437.0	5034903.4	175
2017-10-26	72.97	73.1	72.17	72.56	0.25	0.35	107110.0	7778308.2	189
2017-10-25	71.77	72.57	71.23	72.31	0.66	0.92	131625.0	9397329.6	91
2017-10-24	72.3	72.43	71.37	71.65	-1.25	-1.71	59120.0	4249708.6	128
2017-10-23	72.3	73.37	72.3	72.9	0.23	0.32	76734.0	5595071.8	205
2017-10-22	72.3	72.97	72.3	72.67	-0.3	-0.41	28361.0	2060324.0	93
2017-10-19	72.7	73.37	68.7	72.97	-1.04	-1.41	156109.0	11118151.8	382
2017-10-18	74.7	75.24	73.77	74.01	-1.1	-1.46	44652.0	3317236.0	156
2017-10-17	75.77	75.77	75.1	75.11	-0.53	-0.7	28133.0	2120284.6	90
2017-10-16	75.77	75.77	75.37	75.64	-0.05	-0.07	133373.0	10101941.0	126
2017-10-15	75.5	76.17	75.5	75.69	-0.9	-1.18	18614.0	1412132.6	73
2017-10-12	76.7	76.97	76.3	76.59	0.44	0.58	71966.0	5513913.6	101
2017-10-11	77.24	77.37	76.04	76.15	-0.02	-0.03	45181.0	3462861.8	110
2017-10-10	77.37	77.37	76.17	76.17	-0.14	-0.18	31767.0	2443510.2	75
2017-10-09	76.97	77.37	76.17	76.31	-0.67	-0.87	78271.0	6006456.0	167
2017-10-08	77.37	77.9	76.97	76.98	-0.23	-0.3	127496.0	9855305.4	118
2017-10-05	77.37	77.37	77.1	77.21	-0.58	-0.75	47202.0	3648794.8	117
2017-10-04	78.44	78.44	77.64	77.79	-0.21	-0.27	151596.0	11827588.8	206
2017-10-03	76.97	78.7	76.97	78.0	0.78	1.01	169772.0	13225058.4	519
2017-10-02	77.37	78.04	76.97	77.22	-0.18	-0.23	183172.0	13632413.0	512
2017-10-01	78.7	78.7	77.37	77.4	-1.38	-1.75	146739.0	11496298.4	513
2017-09-28	79.37	79.37	78.7	78.78	-1.03	-1.29	64092.0	5060991.0	198
2017-09-27	79.5	80.17	79.37	79.81	0.02	0.03	114167.0	9117931.0	187
2017-09-26	79.9	80.7	78.84	79.79	1.06	1.35	107915.0	8625494.6	187
2017-09-25	80.04	80.04	78.7	78.73	-1.44	-1.8	73370.0	5795856.4	154
2017-09-21	79.9	80.17	79.9	80.17	0.66	0.83	61857.0	4952979.8	105
2017-09-20	80.04	80.04	79.37	79.51	-0.74	-0.92	19124.0	1525442.8	65
2017-09-19	79.77	80.84	79.77	80.25	0.61	0.77	72956.0	5879567.4	146
2017-09-18	79.77	79.9	79.64	79.64	-0.31	-0.39	17071.0	1361396.4	38
2017-09-17	80.7	80.97	79.37	79.95	-0.16	-0.2	53981.0	4327996.2	115
2017-09-14	80.7	80.7	79.9	80.11	-1.13	-1.39	10692.0	860816.0	72
2017-09-13	80.97	81.37	80.97	81.24	-0.08	-0.1	15903.0	1292566.6	49
2017-09-12	80.97	81.37	80.97	81.32	0.3	0.37	14536.0	1181081.0	54
2017-09-11	80.04	82.44	80.04	81.02	0.7	0.87	121677.0	9951138.2	207
2017-09-10	79.37	81.37	79.37	80.32	1.52	1.93	120233.0	9654916.0	301
2017-09-07	78.7	79.1	78.3	78.8	0.67	0.86	60023.0	4728058.4	93
2017-09-06	78.44	79.24	78.04	78.13	-0.32	-0.41	76617.0	5990603.4	153
2017-08-29	78.7	79.24	78.3	78.45	0.01	0.01	79829.0	6262917.6	61
2017-08-28	78.7	78.7	78.44	78.44	-0.5	-0.63	22861.0	1797230.8	51
2017-08-27	79.5	79.5	78.7	78.94	-0.55	-0.69	5961.0	472455.2	39
2017-08-24	79.5	80.04	79.37	79.49	-0.01	-0.01	22837.0	1820981.8	68
2017-08-23	80.84	81.37	79.5	79.5	-0.6	-0.75	38934.0	3147696.2	122
2017-08-22	78.97	80.97	78.97	80.1	1.5	1.91	97425.0	7794124.4	229
2017-08-21	77.37	79.24	77.24	78.6	1.22	1.58	129914.0	10180758.4	263
2017-08-20	77.24	78.84	76.84	77.38	0.06	0.08	46996.0	3658237.4	149
2017-08-17	77.9	77.9	77.24	77.32	-0.11	-0.14	17392.0	1345538.0	107
2017-08-16	77.1	77.64	77.1	77.43	0.65	0.85	64641.0	5011836.0	91
2017-08-15	78.44	78.57	76.7	76.78	-1.75	-2.23	90192.0	6977453.0	183
2017-08-14	80.04	80.04	78.3	78.53	-1.35	-1.69	156026.0	12268548.2	318
2017-08-13	81.64	82.44	79.37	79.88	-1.76	-2.16	31395.0	2531955.2	167
2017-08-10	79.64	82.71	78.97	81.64	2.41	3.04	81754.0	6682079.4	219
2017-08-09	78.7	79.37	78.7	79.23	0.43	0.55	27664.0	2185207.0	73
2017-08-08	78.04	79.64	78.04	78.8	0.12	0.15	46397.0	3661801.0	72
2017-08-07	79.37	79.64	78.44	78.68	-0.69	-0.87	96831.0	7630574.0	144
2017-08-06	80.17	80.17	78.97	79.37	1.01	1.29	61063.0	4847890.8	111
2017-08-03	78.3	78.44	77.77	78.36	-0.34	-0.43	24157.0	1889063.0	64
2017-08-02	79.37	79.37	78.7	78.7	-1.16	-1.45	98186.0	7753155.4	178
2017-08-01	81.5	81.5	79.37	79.86	-1.0	-1.24	87890.0	7052159.0	158
2017-07-31	82.04	82.71	80.57	80.86	-1.58	-1.92	55903.0	4531619.4	111
2017-07-30	82.97	84.04	82.17	82.44	0.27	0.33	109184.0	9038539.4	135
2017-07-27	82.71	82.71	82.04	82.17	-0.54	-0.65	20732.0	1707463.2	77
2017-07-26	82.71	82.97	82.57	82.71	0.05	0.06	96708.0	8009443.2	98
2017-07-25	82.97	82.97	81.9	82.66	0.03	0.04	44259.0	3660282.4	105
2017-07-24	82.57	82.97	82.04	82.63	-0.3	-0.36	30841.0	2552238.2	61
2017-07-23	84.57	84.84	82.17	82.93	-0.86	-1.03	133270.0	11128096.8	167
2017-07-20	83.37	84.57	83.37	83.79	-0.49	-0.58	61087.0	5116791.2	111
2017-07-19	83.51	84.57	83.37	84.28	0.51	0.61	27944.0	2347019.4	82
2017-07-18	84.71	84.71	83.37	83.77	0.04	0.05	30830.0	2584034.4	82
2017-07-17	83.37	83.77	83.37	83.73	-0.7	-0.83	36878.0	3079215.2	91
2017-07-16	84.71	84.71	82.97	84.43	0.88	1.05	90318.0	7563555.6	215
2017-07-13	83.37	84.31	83.11	83.55	0.62	0.75	93898.0	7847714.6	150
2017-07-12	82.04	83.51	82.04	82.93	0.86	1.05	40345.0	3340546.0	124
2017-07-11	80.84	82.44	80.7	82.07	0.81	1.0	42845.0	3497245.2	128
2017-07-10	80.7	81.37	80.7	81.26	0.37	0.46	21665.0	1759150.8	101
2017-07-09	82.71	82.71	80.7	80.89	-0.08	-0.1	39117.0	3212961.8	103
2017-07-06	81.5	81.5	80.97	80.97	-0.79	-0.97	18984.0	1541981.6	72
2017-07-05	81.77	82.71	81.37	81.76	-0.24	-0.29	48325.0	3959394.2	140
2017-07-04	85.77	86.04	81.37	82.0	-4.59	-5.3	130484.0	10913973.4	288
2017-07-03	85.64	86.84	84.71	86.59	0.32	0.37	221456.0	19087045.2	214
2017-07-02	88.04	88.31	85.24	86.27	-1.48	-1.69	412796.0	36084881.4	439
2017-06-22	85.37	90.84	81.9	87.75	2.15	2.51	1049000.0	92338772.4	789
2017-06-21	80.7	86.71	80.04	85.6	6.68	8.46	797848.0	66767508.0	517
2017-06-20	80.04	81.1	78.04	78.92	-1.61	-2.0	70166.0	5563592.4	237
2017-06-19	74.97	82.31	74.97	80.53	5.11	6.78	135376.0	10638504.6	262
2017-06-18	75.37	75.5	75.24	75.42	0.5	0.67	31494.0	2373125.2	76
2017-06-15	75.37	75.37	74.7	74.92	-0.39	-0.52	35355.0	2641761.6	57
2017-06-14	74.3	75.5	74.3	75.31	0.74	0.99	9630275.0	917808066.2	68
2017-06-13	74.7	74.7	74.7	74.57	-0.4	-0.53	2433.0	181753.4	24
2017-06-12	74.03	75.37	74.03	74.97	0.64	0.86	54696.0	4084709.0	74
2017-06-11	74.03	74.7	74.03	74.33	-0.11	-0.15	8528.0	633123.4	36
2017-06-08	74.7	74.7	74.3	74.44	-0.26	-0.35	44957.0	3349111.6	78
2017-06-07	74.7	75.37	74.03	74.7	-0.13	-0.17	43460.0	3244397.6	66
2017-06-06	74.83	75.1	74.57	74.83	-0.41	-0.54	93558.0	6993375.2	92
2017-06-05	75.9	75.9	74.7	75.24	-0.26	-0.34	37899.0	2854059.4	45
2017-06-04	75.37	75.9	75.1	75.5	0.13	0.17	33560.0	2531586.8	64
2017-06-01	76.54	76.54	75.37	75.37	-1.27	-1.66	26795.0	2030573.75	75
2017-05-31	76.7	76.87	76.54	76.64	-0.06	-0.08	19923.0	1528277.0	42
2017-05-30	77.04	77.04	76.7	76.7	0.0	0.0	33368.0	2564581.5	65
2017-05-29	76.87	77.2	76.7	76.7	0.0	0.0	31425.0	2415025.0	144
2017-05-28	76.7	77.7	76.7	76.7	-0.17	-0.22	84808.0	6539069.5	214
2017-05-25	77.04	77.04	76.7	76.87	-0.14	-0.18	89702.0	6890659.5	140
2017-05-24	77.04	77.2	76.7	77.01	0.77	1.01	101606.0	7824891.5	177
2017-05-23	75.37	77.04	75.37	76.24	0.5	0.66	168476.0	12760136.0	263
2017-05-22	75.04	75.87	74.87	75.74	0.71	0.95	139775.0	10538592.75	191
2017-05-21	75.54	76.04	74.87	75.03	-0.17	-0.23	46262.0	3486278.5	137
2017-05-18	75.37	75.37	74.7	75.2	0.08	0.11	48823.0	3656292.75	165
2017-05-17	74.87	75.2	74.87	75.12	-0.06	-0.08	37544.0	2815084.75	129
2017-05-16	76.04	76.37	74.53	75.18	-1.72	-2.24	273496.0	20535141.5	651
2017-05-15	77.37	78.04	76.7	76.9	-0.74	-0.95	135118.0	10428223.0	531
2017-05-14	77.37	78.7	76.7	77.64	2.91	3.89	172838.0	13466780.25	494
2017-05-11	78.7	78.7	74.53	74.73	-4.97	-6.24	219027.0	16617802.25	415
2017-05-10	80.04	80.2	79.7	79.7	-0.24	-0.3	128890.0	10279215.25	77
2017-05-09	79.54	80.04	78.7	79.94	-0.03	-0.04	32703.0	2607179.75	87
2017-05-08	80.7	80.7	79.37	79.97	-0.73	-0.9	34524.0	2761112.5	151
2017-05-07	81.7	81.7	79.37	80.7	-0.74	-0.91	20471.0	1659477.25	78
2017-05-04	82.37	82.37	80.7	81.44	-0.43	-0.53	21827.0	1778111.0	74
2017-05-03	82.71	82.71	81.54	81.87	-0.52	-0.63	31305.0	2571316.25	123
2017-05-02	81.37	83.21	81.37	82.39	1.83	2.27	93900.0	7739133.5	248
2017-05-01	79.37	80.7	79.37	80.56	1.3	1.64	131339.0	10524847.0	230
2017-04-30	78.7	79.37	78.04	79.26	1.52	1.96	34802.0	2745338.0	103
2017-04-27	76.7	78.7	76.2	77.74	0.64	0.83	103684.0	8034975.5	412
2017-04-26	77.54	77.54	77.04	77.1	-0.65	-0.84	54128.0	4184328.5	77
2017-04-25	77.54	77.87	76.7	77.75	0.18	0.23	33212.0	2571200.75	132
2017-04-24	79.37	79.37	76.87	77.57	-0.13	-0.17	43369.0	3359243.0	156
2017-04-23	77.37	78.54	77.2	77.7	1.43	1.87	54281.0	4224168.0	153
2017-04-20	77.37	77.37	76.37	76.27	-1.29	-1.66	56303.0	4325771.0	175
2017-04-19	77.37	78.04	77.04	77.56	-0.63	-0.81	39941.0	3095630.25	144
2017-04-18	79.37	79.87	78.04	78.19	-1.17	-1.47	63491.0	5008119.5	156
2017-04-17	80.2	80.2	79.37	79.36	-1.16	-1.44	87959.0	7029100.75	109
2017-04-16	81.54	81.54	80.04	80.52	-1.02	-1.25	48364.0	3879853.25	107
2017-04-13	82.71	82.71	81.37	81.54	-1.33	-1.6	61687.0	5052136.75	114
2017-04-12	82.71	82.87	82.21	82.87	0.66	0.8	41775.0	3453250.25	82
2017-04-11	82.04	82.87	82.04	82.21	0.0	0.0	38943.0	3216108.5	89
2017-04-10	82.37	82.54	82.04	82.21	-0.21	-0.25	67638.0	5553787.25	98
2017-04-09	82.71	82.87	80.7	82.42	-0.14	-0.17	96625.0	7929277.75	193
2017-04-06	80.04	82.71	80.04	82.56	3.44	4.35	127088.0	10396014.75	355
2017-04-05	79.04	80.04	78.7	79.12	0.26	0.33	136748.0	10859895.5	242
2017-04-04	78.7	78.87	78.37	78.86	0.32	0.41	30400.0	2393582.0	57
2017-04-03	77.7	78.7	77.7	78.54	0.59	0.76	27713.0	2175354.25	71
2017-04-02	80.04	80.04	77.87	77.95	-0.09	-0.12	24223.0	1900091.5	96
2017-03-30	77.87	78.37	77.37	78.04	0.19	0.24	73715.0	5751598.0	165
2017-03-29	78.54	79.37	77.2	77.85	0.95	1.24	197119.0	15316990.75	404
2017-03-28	77.04	77.04	76.37	76.9	-0.13	-0.17	55852.0	4287031.5	170
2017-03-27	79.2	79.2	77.04	77.03	-2.17	-2.74	80976.0	6293516.0	290
2017-03-26	79.7	79.7	79.2	79.2	-0.23	-0.29	18261.0	1451120.5	87
2017-03-23	80.04	80.2	79.37	79.43	-0.28	-0.35	70812.0	5653337.75	195
2017-03-22	80.04	80.04	79.54	79.71	-0.67	-0.83	18022.0	1436131.25	71
2017-03-21	80.7	80.7	79.7	80.38	-0.3	-0.37	138753.0	11106444.0	193
2017-03-20	80.04	80.7	80.04	80.68	-0.24	-0.3	41841.0	3373478.0	86
2017-03-19	81.04	81.54	80.2	80.92	0.0	0.0	76679.0	6218201.0	166
2017-03-16	81.37	81.54	80.7	80.92	-0.12	-0.15	53374.0	4327904.0	156
2017-03-15	81.2	81.7	81.04	81.04	0.34	0.42	318067.0	25692117.75	74
2017-03-14	82.21	82.21	80.04	80.7	-1.33	-1.62	105312.0	8520967.5	222
2017-03-13	81.7	83.37	81.7	82.03	0.5	0.61	118908.0	9742671.25	112
2017-03-12	82.87	82.87	81.37	81.53	-1.64	-1.97	130283.0	10713155.0	155
2017-03-09	84.21	84.21	82.87	83.17	-1.13	-1.34	157217.0	13216716.5	126
2017-03-08	84.37	84.54	84.21	84.3	-0.07	-0.08	370921.0	31295095.25	66
2017-03-07	84.71	84.87	84.21	84.37	-0.48	-0.57	189389.0	16037054.75	104
2017-03-06	84.87	84.87	84.71	84.85	0.14	0.17	302289.0	25609731.0	110
2017-03-05	84.87	85.21	84.71	84.71	-0.45	-0.53	116839.0	9939633.0	100
2017-03-02	85.37	86.04	85.04	85.16	0.28	0.33	249713.0	21307515.75	241
2017-03-01	85.87	85.87	84.54	84.88	-0.62	-0.73	84670.0	7188471.5	165
2017-02-28	84.04	86.21	84.04	85.5	0.79	0.93	57039.0	4887832.0	156
2017-02-27	86.21	86.21	84.71	84.71	-1.74	-2.01	129998.0	11116311.75	322
2017-02-26	88.37	88.37	86.04	86.45	-0.48	-0.55	147236.0	12782062.5	269
2017-02-23	92.38	92.38	86.87	86.93	-2.9	-3.23	473166.0	42622897.0	1132
2017-02-22	84.71	91.21	84.71	89.83	5.4	6.4	483556.0	43128828.0	1150
2017-02-21	84.04	85.71	83.87	84.43	-0.32	-0.38	50376.0	4257391.5	236
2017-02-20	86.04	86.04	84.71	84.75	-1.08	-1.26	89787.0	7660011.0	201
2017-02-19	85.37	86.04	84.71	85.83	0.68	0.8	113445.0	9678686.75	246
2017-02-16	84.87	86.04	84.04	85.15	0.62	0.73	311992.0	26441750.5	464
2017-02-15	84.87	84.87	84.54	84.53	-0.34	-0.4	43992.0	3722817.0	80
2017-02-14	84.87	84.87	84.71	84.87	-0.16	-0.19	18576.0	1575297.0	60
2017-02-13	85.37	85.54	84.87	85.03	-0.18	-0.21	25713.0	2192108.75	53
2017-02-12	86.04	86.04	85.37	85.21	0.09	0.11	274216.0	23418505.5	166
2017-02-09	84.71	85.37	84.71	85.12	0.15	0.18	15789.0	1338524.25	54
2017-02-08	84.87	85.04	84.04	84.97	-0.57	-0.67	60098.0	5081921.5	118
2017-02-07	85.04	85.54	85.04	85.54	0.0	0.0	64273.0	5493738.75	90
2017-02-06	86.37	86.37	84.71	85.54	0.5	0.59	116206.0	9901208.5	131
2017-02-05	84.71	85.37	84.71	85.04	0.5	0.59	42118.0	3588209.25	98
2017-02-02	84.71	85.37	84.21	84.54	-0.13	-0.15	123724.0	10478430.0	169
2017-02-01	85.37	85.37	84.54	84.67	-1.37	-1.59	83058.0	7067840.25	159
2017-01-31	86.04	86.04	84.87	86.04	-0.31	-0.36	109485.0	9406782.0	201
2017-01-30	86.71	87.04	86.21	86.35	-0.1	-0.12	48862.0	4228303.5	118
2017-01-29	86.71	86.87	86.37	86.45	-0.08	-0.09	43147.0	3734715.75	129
2017-01-26	86.04	87.04	85.71	86.53	0.11	0.13	237585.0	20495488.5	234
2017-01-25	85.37	87.21	85.37	86.42	0.41	0.48	139256.0	12060311.75	266
2017-01-24	84.21	86.71	84.21	86.01	1.85	2.2	405033.0	34722380.25	858
2017-01-23	84.37	85.04	83.87	84.16	-0.44	-0.52	209947.0	17763851.75	337
2017-01-22	85.37	85.37	82.04	84.6	-1.75	-2.03	295641.0	24885802.5	411
2017-01-19	86.37	86.54	86.04	86.35	-1.01	-1.16	107855.0	9312890.25	225
2017-01-18	87.37	88.04	86.04	87.36	0.03	0.03	332530.0	28908482.75	498
2017-01-17	87.04	88.04	86.71	87.33	0.38	0.44	76856.0	6691001.5	160
2017-01-16	87.71	88.04	86.87	86.95	-0.42	-0.48	86483.0	7563552.0	174
2017-01-15	88.04	88.04	87.37	87.37	-0.34	-0.39	68451.0	6003327.25	184
2017-01-12	87.21	88.87	87.21	87.71	0.96	1.11	114621.0	10081762.0	282
2017-01-11	86.87	87.21	86.04	86.75	-0.2	-0.23	30256.0	2629106.0	106
2017-01-10	87.21	87.37	86.71	86.95	-0.71	-0.81	42763.0	3721715.0	183
2017-01-09	86.71	88.37	85.71	87.66	0.87	1.0	231672.0	20144977.25	429
2017-01-08	88.37	88.37	86.71	86.79	-1.17	-1.33	348641.0	30523761.0	388
2017-01-05	88.04	89.71	87.21	87.96	-0.34	-0.39	237282.0	20928165.5	444
2017-01-04	87.21	90.71	86.87	88.3	0.94	1.08	279546.0	24809696.0	570
2017-01-03	86.37	87.71	86.37	87.36	0.35	0.4	66764.0	5833898.5	154
2017-01-02	87.37	87.71	86.71	87.01	-0.12	-0.14	56804.0	4966507.25	182
2017-01-01	87.71	88.87	86.87	87.13	-0.5	-0.57	233877.0	20605170.25	351
2016-12-29	86.71	87.71	86.21	87.63	0.98	1.13	117265.0	10210407.25	288
2016-12-28	86.04	90.04	85.71	86.65	1.75	2.06	517636.0	45404831.5	790
2016-12-27	85.37	85.87	83.87	84.9	-0.03	-0.04	121898.0	10293545.75	353
2016-12-26	86.04	86.54	84.37	84.93	-0.87	-1.01	105668.0	9037918.0	218
2016-12-25	86.71	87.21	85.71	85.8	0.63	0.74	189727.0	16299693.5	253
2016-12-22	84.71	85.37	84.71	85.17	0.14	0.16	210847.0	17963797.75	279
2016-12-21	83.37	85.71	83.37	85.03	1.65	1.98	385881.0	32671890.5	564
2016-12-20	84.71	84.87	83.21	83.38	-1.15	-1.36	162873.0	13631821.25	274
2016-12-19	86.71	86.71	84.37	84.53	-1.64	-1.9	243104.0	20720044.5	380
2016-12-18	87.37	88.04	86.04	86.17	-0.54	-0.62	249588.0	21661642.25	313
2016-12-15	85.21	88.71	85.21	86.71	1.36	1.59	364166.0	31951643.75	506
2016-12-14	86.54	87.37	84.71	85.35	-1.2	-1.39	87959.0	7584852.5	266
2016-12-13	89.54	90.54	86.54	86.55	-3.43	-3.81	134688.0	11777154.25	378
2016-12-12	91.38	91.71	88.37	89.98	-0.9	-0.99	161894.0	14592742.5	362
2016-12-11	92.04	93.54	90.38	90.88	-1.48	-1.6	199417.0	18345897.5	490
2016-12-08	95.54	95.71	92.04	92.36	-3.17	-3.32	161566.0	15109685.25	530
2016-12-07	97.88	98.05	95.38	95.53	-2.18	-2.23	430974.0	41998509.25	361
2016-12-06	95.38	97.88	95.38	97.71	0.82	0.85	709766.0	68551932.5	346
2016-12-05	96.71	97.05	94.88	96.89	0.51	0.53	753436.0	72424272.25	499
2016-12-04	96.04	96.55	93.54	96.38	0.86	0.9	277772.0	26670499.75	351
2016-12-01	94.71	98.21	94.71	95.52	1.33	1.41	1044321.0	101165115.5	428
2016-11-30	91.04	94.71	91.04	94.19	3.47	3.82	1059482.0	98400610.0	802
2016-11-29	88.37	91.71	88.37	90.72	2.25	2.54	652251.0	58823370.25	402
2016-11-28	86.71	88.71	86.04	88.47	1.76	2.03	359027.0	31526414.5	488
2016-11-27	85.37	86.87	85.37	86.71	1.04	1.21	321456.0	27753166.75	350
2016-11-24	85.87	87.37	83.71	85.67	-0.88	-1.02	677220.0	57945260.0	710
2016-11-23	83.87	87.04	83.37	86.55	2.55	3.04	531328.0	45383954.25	746
2016-11-22	84.54	84.87	83.54	84.0	0.04	0.05	955885.0	80721554.75	4123
2016-11-21	86.37	86.37	82.71	83.96	-2.02	-2.35	249469.0	21108991.5	460
2016-11-20	87.71	88.21	85.87	85.98	-1.17	-1.34	37417.0	3242302.5	148
2016-11-17	88.37	88.37	87.04	87.15	-1.27	-1.44	179573.0	15692075.0	286
2016-11-16	88.04	89.04	86.71	88.42	1.31	1.5	251035.0	22122020.0	432
2016-11-15	90.71	90.71	85.04	87.11	-3.99	-4.38	406699.0	36334787.75	343
2016-11-14	90.54	91.38	90.54	91.1	1.06	1.18	720156.0	65411062.5	278
2016-11-13	88.21	90.04	88.21	90.04	1.05	1.18	403752.0	35992916.75	425
2016-11-10	88.37	90.04	87.54	88.99	0.88	1.0	415432.0	36963233.75	687
2016-11-09	83.87	88.37	83.37	88.11	1.1	1.26	695290.0	60593991.5	671
2016-11-08	85.71	87.37	83.37	87.01	1.92	2.26	470687.0	40505131.0	1135
2016-11-07	84.71	85.71	84.54	85.09	1.08	1.29	215505.0	18384502.75	229
2016-11-06	83.04	84.54	82.54	84.01	1.37	1.66	129986.0	10874011.5	298
2016-11-03	81.37	83.21	81.37	82.64	2.17	2.7	96634.0	7976193.75	248
2016-11-02	80.2	80.7	79.54	80.47	0.26	0.32	199149.0	16002712.25	291
2016-11-01	79.7	80.54	79.7	80.21	0.05	0.06	176710.0	14164774.25	339
2016-10-31	79.2	80.7	79.04	80.16	0.89	1.12	108212.0	8659128.0	215
2016-10-30	78.7	80.37	78.2	79.27	0.52	0.66	217508.0	17346259.0	316
2016-10-27	79.2	79.87	78.7	78.75	-0.49	-0.62	149116.0	11802767.25	193
2016-10-26	79.37	79.37	78.54	79.24	-0.79	-0.99	70855.0	5613076.75	229
2016-10-25	79.37	80.2	79.04	80.03	0.99	1.25	226207.0	18020577.0	392
2016-10-24	78.37	79.7	78.37	79.04	0.95	1.22	136288.0	10785025.75	260
2016-10-23	77.7	78.37	77.37	78.09	0.41	0.53	203155.0	15835404.5	270
2016-10-20	75.2	77.87	75.2	77.68	2.81	3.75	298852.0	22977053.5	455
2016-10-19	74.7	75.2	74.53	74.87	0.65	0.88	65220.0	4873303.75	133
2016-10-18	72.7	74.87	72.7	74.22	1.57	2.16	160725.0	11913782.75	391
2016-10-17	74.87	74.87	71.53	72.65	-2.12	-2.84	229505.0	16574529.75	594
2016-10-16	79.7	79.7	74.37	74.77	-3.8	-4.84	345918.0	26221075.75	540
2016-10-13	77.7	79.37	77.7	78.57	1.17	1.51	243070.0	19078236.5	542
2016-10-12	76.87	78.54	76.87	77.4	0.5	0.65	178553.0	13814459.0	373
2016-10-11	74.53	79.04	74.2	76.9	2.75	3.71	468059.0	35895440.0	909
2016-10-10	70.03	77.37	70.03	74.15	3.6	5.1	422443.0	31228240.25	1024
2016-10-09	68.03	71.7	67.7	70.55	2.11	3.08	585087.0	41086443.25	942
2016-10-06	66.53	68.87	66.53	68.44	2.33	3.52	734161.0	49838025.5	1018
2016-10-05	67.03	67.03	65.53	66.11	-1.73	-2.55	432574.0	28580692.5	1331
2016-10-04	70.03	70.7	66.36	67.84	-0.23	-0.34	529626.0	35973384.75	626
2016-10-03	67.87	68.7	64.7	68.07	1.46	2.19	132258.0	8833134.5	301
2016-10-02	72.2	72.37	65.53	66.61	-5.5	-7.63	89286.0	6266872.0	178
2016-09-29	69.7	72.37	69.37	72.11	2.75	3.96	278627.0	19614299.0	558
2016-09-28	72.37	72.37	67.36	69.36	-1.84	-2.58	240405.0	16611836.75	443
2016-09-27	73.37	73.37	69.2	71.2	-2.72	-3.68	142562.0	10069668.5	333
2016-09-26	74.53	75.37	73.7	73.92	-0.52	-0.7	187781.0	13970234.75	374
2016-09-25	76.7	76.7	74.2	74.44	-2.06	-2.69	371212.0	27832168.75	1698
2016-09-21	74.7	77.37	74.7	76.5	1.75	2.34	359145.0	27153792.0	1595
2016-09-20	76.04	76.04	73.37	74.75	-0.91	-1.2	444016.0	33069133.0	1383
2016-09-19	78.04	79.37	74.87	75.66	-2.97	-3.78	194753.0	14771487.25	356
2016-09-18	80.87	80.87	78.2	78.63	-2.55	-3.14	64467.0	5098893.25	185
2016-09-08	81.7	81.7	80.37	81.18	0.5	0.62	107032.0	8670894.25	373
2016-09-07	81.87	82.04	80.37	80.68	-1.2	-1.47	79550.0	6445494.0	189
2016-09-06	81.37	83.04	80.04	81.88	0.61	0.75	142099.0	11625966.0	732
2016-09-05	79.2	81.37	79.2	81.27	2.65	3.37	165493.0	13336452.5	544
2016-09-04	77.04	82.04	76.7	78.62	1.77	2.3	180187.0	14195636.25	720
2016-09-01	80.7	80.7	76.37	76.85	-3.76	-4.66	319685.0	24825903.5	623
2016-08-31	82.71	82.87	80.04	80.61	-2.42	-2.91	193458.0	15754451.5	262
2016-08-30	82.04	83.21	82.04	83.03	0.56	0.68	78619.0	6500433.5	149
2016-08-29	82.54	83.04	81.54	82.47	-0.31	-0.37	104755.0	8644200.25	271
2016-08-28	83.87	83.87	82.37	82.78	0.27	0.33	81749.0	6772476.0	410
2016-08-25	83.71	83.71	82.04	82.51	-2.38	-2.8	121926.0	10093481.5	509
2016-08-24	84.37	86.71	83.71	84.89	1.38	1.65	354325.0	30095648.25	952
2016-08-23	83.71	84.54	82.71	83.51	-0.28	-0.33	52520.0	4383759.75	232
2016-08-22	84.87	84.87	83.54	83.79	-1.1	-1.3	27838.0	2334317.25	105
2016-08-21	85.21	86.04	84.37	84.89	1.66	1.99	118626.0	10082250.5	547
2016-08-18	83.04	84.21	81.87	83.23	0.3	0.36	95970.0	7915346.5	254
2016-08-17	85.04	85.04	82.71	82.93	-1.64	-1.94	135010.0	11225883.5	323
2016-08-16	85.71	86.04	83.71	84.57	-1.32	-1.54	193255.0	16328821.25	504
2016-08-15	88.37	88.37	85.54	85.89	-2.36	-2.67	290211.0	25159101.25	1007
2016-08-14	89.38	89.54	88.04	88.25	-0.44	-0.5	115394.0	10221105.5	220
2016-08-11	89.38	89.71	88.54	88.69	-0.59	-0.66	55930.0	4984867.0	179
2016-08-10	90.54	90.54	89.21	89.28	-1.12	-1.24	142747.0	12798505.25	254
2016-08-09	90.21	90.71	90.21	90.4	-0.47	-0.52	105843.0	9575745.5	193
2016-08-08	90.04	90.88	89.88	90.87	0.62	0.69	53747.0	4858084.75	168
2016-08-07	90.71	90.71	90.04	90.25	-0.77	-0.85	41655.0	3763540.75	118
2016-08-04	90.71	91.54	90.54	91.02	-0.02	-0.02	67088.0	6093251.0	226
2016-08-03	88.37	92.71	88.37	91.04	1.05	1.17	142928.0	13072776.0	327
2016-08-02	90.71	91.38	88.37	89.99	-2.03	-2.21	198687.0	17821715.5	618
2016-08-01	90.54	92.21	90.54	92.02	1.83	2.03	109335.0	10001418.75	289
2016-07-31	92.21	92.71	88.54	90.19	-1.15	-1.26	238731.0	21665225.75	1190
2016-07-28	94.04	95.71	90.21	91.34	-1.54	-1.66	580848.0	54285390.0	1350
2016-07-27	88.71	93.38	87.37	92.88	7.45	8.72	924998.0	83492405.0	2778
2016-07-26	82.71	86.04	82.71	85.43	2.93	3.55	417849.0	35218305.0	1428
2016-07-25	86.54	86.54	80.7	82.5	-3.83	-4.44	904396.0	74719901.5	3286
2016-07-24	89.38	90.04	86.04	86.33	-4.21	-4.65	582264.0	50541385.25	3425
2016-07-21	93.38	93.38	90.54	90.54	-2.11	-2.28	123221.0	11211913.5	779
2016-07-20	91.71	93.38	91.38	92.65	1.55	1.7	107022.0	9862305.25	273
2016-07-19	92.71	92.88	90.71	91.1	-1.8	-1.94	171249.0	15664021.25	1198
2016-07-18	93.04	93.38	92.21	92.9	-0.44	-0.47	110669.0	10295179.5	501
2016-07-17	94.71	94.71	92.71	93.34	-0.4	-0.43	130261.0	12165841.0	729
2016-07-14	95.38	95.38	93.54	93.74	-1.66	-1.74	56351.0	5323758.25	313
2016-07-13	95.04	95.54	94.21	95.4	0.36	0.38	68680.0	6522182.0	159
2016-07-12	94.71	95.38	94.71	95.04	0.42	0.44	39580.0	3760516.75	112
2016-07-11	93.71	95.21	93.38	94.62	0.9	0.96	103176.0	9740254.0	318
2016-07-10	94.71	95.21	93.38	93.72	0.12	0.13	45879.0	4317992.75	149
2016-06-30	94.38	97.55	92.88	93.6	0.17	0.18	354226.0	33564244.5	734
2016-06-29	92.71	94.04	92.71	93.43	0.05	0.05	33718.0	3151956.75	98
2016-06-28	92.38	94.38	92.38	93.38	0.6	0.65	160146.0	14955983.25	270
2016-06-27	93.21	93.88	92.71	92.78	-0.08	-0.09	61290.0	5715655.25	192
2016-06-26	91.38	93.38	90.54	92.86	-0.68	-0.73	127520.0	11782541.0	220
2016-06-23	93.38	93.54	93.38	93.54	0.08	0.09	10135.0	946622.5	55
2016-06-22	93.88	93.88	92.71	93.46	0.02	0.02	37160.0	3465555.5	90
2016-06-21	93.38	94.04	93.21	93.44	-0.93	-0.99	33190.0	3102908.25	88
2016-06-20	94.38	94.38	93.71	94.37	0.14	0.15	48774.0	4579369.25	97
2016-06-19	93.54	95.04	93.54	94.23	0.84	0.9	24821.0	2341170.0	76
2016-06-16	94.04	94.04	93.21	93.39	-1.35	-1.42	49796.0	4653376.0	137
2016-06-15	95.71	96.04	94.71	94.74	-0.99	-1.03	33301.0	3175557.75	128
2016-06-14	95.71	96.21	95.21	95.73	0.13	0.14	95017.0	9096053.0	116
2016-06-13	93.71	96.55	93.38	95.6	2.2	2.36	96928.0	9225503.75	238
2016-06-12	94.54	94.54	93.38	93.4	-1.41	-1.49	44756.0	4194786.25	140
2016-06-09	93.38	96.71	93.38	94.81	1.51	1.62	161331.0	15309492.0	364
2016-06-08	92.71	93.71	92.21	93.3	1.08	1.17	175160.0	16317822.5	266
2016-06-07	93.38	93.38	92.04	92.22	-1.12	-1.2	60698.0	5636734.25	166
2016-06-06	91.04	93.54	91.04	93.34	1.5	1.63	157100.0	14582959.75	258
2016-06-05	92.21	92.21	90.71	91.84	-1.12	-1.2	142598.0	13014392.0	300
2016-06-02	91.71	94.04	91.71	92.96	0.58	0.63	128055.0	11934766.75	298
2016-06-01	93.21	93.38	92.21	92.38	-0.79	-0.85	93795.0	8682983.75	209
2016-05-31	94.04	94.04	92.38	93.17	0.23	0.25	115380.0	10722932.0	197
2016-05-30	93.88	94.38	92.38	92.94	-0.84	-0.9	203504.0	18986026.25	342
2016-05-29	93.04	96.38	91.88	93.78	1.12	1.21	132132.0	12442238.0	357
2016-05-26	94.38	94.54	92.21	92.66	-0.76	-0.81	62041.0	5778483.5	217
2016-05-25	92.71	94.04	92.71	93.42	1.15	1.25	124376.0	11608864.0	317
2016-05-24	90.71	95.21	90.71	92.27	1.13	1.24	228453.0	21197097.75	566
2016-05-23	94.88	94.88	89.88	91.14	-3.55	-3.75	344900.0	31686673.25	708
2016-05-22	94.38	98.71	94.21	94.69	-2.48	-2.55	403672.0	38740606.0	1089
2016-05-19	95.21	100.71	95.21	97.17	2.8	2.97	1004738.0	98230960.75	2123
2016-05-18	89.04	95.38	89.04	94.37	6.02	6.81	619143.0	57179143.75	1044
2016-05-17	87.21	90.88	87.21	88.35	1.73	2.0	249957.0	22208303.0	553
2016-05-16	87.37	87.71	86.54	86.62	-0.27	-0.31	43502.0	3793382.25	99
2016-05-15	86.37	88.37	86.04	86.89	-0.7	-0.8	88555.0	7729485.25	235
2016-05-12	89.71	90.71	86.71	87.59	-1.07	-1.21	132631.0	11797403.25	278
2016-05-11	90.21	90.71	88.54	88.66	-1.4	-1.55	240006.0	21467726.0	421
2016-05-10	89.71	90.71	89.71	90.06	0.56	0.63	141071.0	12703688.5	335
2016-05-09	88.04	90.04	88.04	89.5	1.81	2.06	234101.0	20937608.25	400
2016-05-08	87.21	88.71	86.04	87.69	0.96	1.11	92364.0	8102351.25	251
2016-05-05	86.04	87.87	86.04	86.73	1.38	1.62	154717.0	13398936.75	599
2016-05-04	84.87	86.04	83.37	85.35	0.52	0.61	163131.0	13838783.5	254
2016-05-03	84.71	86.21	84.04	84.83	0.93	1.11	232634.0	19769775.5	475
2016-05-02	86.71	86.71	83.37	83.9	-2.93	-3.37	232916.0	19870987.5	918
2016-05-01	85.37	87.87	84.87	86.83	1.6	1.88	237251.0	20524476.5	530
2016-04-28	85.54	85.87	84.71	85.23	-0.42	-0.49	122886.0	10468628.25	299
2016-04-27	87.71	87.71	84.37	85.65	-0.8	-0.93	171123.0	14762152.75	366
2016-04-26	89.88	89.88	85.71	86.45	-3.12	-3.48	314501.0	27312363.0	739
2016-04-25	90.04	92.71	88.04	89.57	3.55	4.13	563372.0	50676672.75	1028
2016-04-24	81.2	86.71	81.2	86.02	5.62	6.99	546520.0	46075643.25	1144
2016-04-21	81.37	81.54	80.2	80.4	-0.65	-0.8	95137.0	7699844.5	185
2016-04-20	80.37	81.2	79.37	81.05	0.95	1.19	116305.0	9323995.75	301
2016-04-19	80.87	81.37	79.7	80.1	1.62	2.06	289437.0	23306726.25	620
2016-04-18	78.7	78.87	77.04	78.48	-0.86	-1.08	171485.0	13393592.25	275
2016-04-17	80.7	81.37	78.7	79.34	-1.64	-2.03	244851.0	19484486.5	407
2016-04-14	82.71	82.71	80.7	80.98	-0.88	-1.08	184757.0	15083041.5	395
2016-04-13	80.04	82.71	79.37	81.86	1.71	2.13	223690.0	18154543.25	456
2016-04-12	80.04	81.54	79.37	80.15	0.86	1.08	254040.0	20437152.0	580
2016-04-11	80.7	80.7	78.7	79.29	0.08	0.1	98456.0	7808089.5	240
2016-04-10	80.04	81.37	78.7	79.21	0.19	0.24	210571.0	16759325.25	407
2016-04-07	78.37	81.37	78.04	79.02	1.12	1.44	263421.0	20983790.25	572
2016-04-06	76.37	78.37	76.37	77.9	1.18	1.54	143801.0	11200092.25	263
2016-04-05	76.87	77.2	76.37	76.72	-0.66	-0.85	122949.0	9450046.5	202
2016-04-04	77.2	79.87	77.2	77.38	1.07	1.4	205461.0	15999703.5	493
2016-04-03	74.53	78.37	74.53	76.31	0.3	0.39	183891.0	13937762.25	519
2016-03-31	74.03	80.04	73.7	76.01	1.52	2.04	520098.0	40239939.25	1197
2016-03-30	73.03	75.37	72.7	74.49	1.69	2.32	254100.0	18939261.25	506
2016-03-29	72.37	73.53	72.37	72.8	0.08	0.11	219554.0	15964288.75	379
2016-03-28	74.37	74.37	72.37	72.72	-0.99	-1.34	181634.0	13396639.75	256
2016-03-27	74.37	74.37	73.37	73.71	-0.02	-0.03	47963.0	3538927.5	115
2016-03-24	74.03	74.2	73.7	73.73	-0.84	-1.13	44390.0	3276306.5	148
2016-03-23	74.2	75.04	74.2	74.57	0.29	0.39	123608.0	9240365.25	209
2016-03-22	75.37	75.7	73.7	74.28	-0.49	-0.66	82462.0	6161461.5	220
2016-03-21	74.87	75.37	74.03	74.77	-0.26	-0.35	164721.0	12304283.75	344
2016-03-20	74.87	75.37	74.53	75.03	0.3	0.4	148042.0	11079030.75	229
2016-03-17	73.87	75.87	73.7	74.73	1.4	1.91	172399.0	12834868.5	289
2016-03-16	73.37	74.7	72.2	73.33	-0.26	-0.35	117707.0	8610898.5	343
2016-03-15	75.37	75.7	73.53	73.59	-2.21	-2.92	198489.0	14786518.5	441
2016-03-14	76.54	79.7	74.87	75.8	-0.3	-0.39	355869.0	27450636.0	691
2016-03-13	75.04	77.04	74.7	76.1	1.65	2.22	213691.0	16237124.75	320
2016-03-10	74.87	75.54	74.37	74.45	-0.08	-0.11	78581.0	5879951.25	174
2016-03-09	75.04	75.04	74.03	74.53	-0.64	-0.85	95366.0	7090095.75	201
2016-03-08	75.04	75.2	74.7	75.17	0.52	0.7	144598.0	10842179.25	318
2016-03-07	75.37	76.04	74.37	74.65	-1.47	-1.93	223511.0	16824011.0	449
2016-03-06	72.87	76.54	72.87	76.12	3.97	5.5	426717.0	31851445.0	769
2016-03-03	72.87	72.87	72.03	72.15	-0.47	-0.65	65170.0	4712964.5	235
2016-03-02	73.37	73.37	72.53	72.62	-0.49	-0.67	128736.0	9407560.75	251
2016-03-01	73.03	74.03	72.87	73.11	0.56	0.77	169130.0	12429206.25	303
2016-02-29	72.7	74.03	72.37	72.55	-0.34	-0.47	133154.0	9727829.0	350
2016-02-28	72.2	73.37	72.03	72.89	0.69	0.96	221214.0	16069809.0	606
2016-02-25	71.53	72.53	71.03	72.2	1.21	1.7	107206.0	7680057.5	361
2016-02-24	71.37	72.03	70.7	70.99	-1.44	-1.99	66482.0	4755134.75	212
2016-02-23	71.37	72.87	71.03	72.43	1.5	2.11	185056.0	13311086.75	370
2016-02-22	69.03	71.53	69.03	70.93	2.3	3.35	199434.0	14014945.5	627
2016-02-21	70.03	70.53	68.37	68.63	-1.81	-2.57	150669.0	10447577.75	464
2016-02-18	70.87	71.7	70.03	70.44	0.79	1.13	146692.0	10353087.5	371
2016-02-17	70.53	70.53	69.37	69.65	0.02	0.03	97270.0	6789345.25	322
2016-02-16	70.7	73.37	69.2	69.63	1.56	2.29	330749.0	23339647.5	711
2016-02-15	66.7	68.7	65.7	68.07	3.37	5.21	196675.0	13228176.5	541
2016-02-14	68.03	68.7	63.53	64.7	-1.55	-2.34	254421.0	16725882.75	638
2016-02-11	69.53	70.53	64.7	66.25	-5.16	-7.23	595718.0	39823089.75	1267
2016-02-10	74.03	75.04	70.87	71.41	-3.64	-4.85	350070.0	25346538.25	867
2016-02-09	77.37	77.37	74.53	75.05	-2.87	-3.68	183655.0	13931966.25	532
2016-02-08	77.87	79.37	77.37	77.92	0.27	0.35	563851.0	44277966.5	533
2016-02-07	77.37	78.7	76.37	77.65	0.17	0.22	241804.0	18684475.75	356
2016-02-04	77.37	78.7	77.04	77.48	1.06	1.39	147125.0	11418268.0	314
2016-02-03	75.37	77.04	75.37	76.42	-0.23	-0.3	63969.0	4883455.0	221
2016-02-02	76.04	77.87	75.37	76.65	-0.1	-0.13	246148.0	18916412.5	472
2016-02-01	78.04	78.04	76.04	76.75	-0.9	-1.16	454229.0	34970451.0	554
2016-01-31	78.04	78.7	77.37	77.65	0.59	0.77	507272.0	39535886.75	721
2016-01-28	77.37	78.7	76.87	77.06	0.87	1.14	683387.0	52959126.25	887
2016-01-27	74.03	77.7	73.7	76.19	3.4	4.67	540504.0	40966818.5	1167
2016-01-26	73.37	73.37	72.37	72.79	-1.65	-2.22	227306.0	16519362.5	499
2016-01-25	74.53	75.37	74.37	74.44	-0.15	-0.2	348052.0	25976634.25	407
2016-01-24	74.37	76.37	74.03	74.59	2.96	4.13	459625.0	34429620.5	704
2016-01-21	70.03	72.7	69.87	71.63	0.72	1.02	282275.0	20221310.75	573
2016-01-20	69.7	74.37	68.7	70.91	-0.26	-0.37	804494.0	57452187.5	1409
2016-01-19	66.7	71.7	66.36	71.17	5.85	8.96	783668.0	54322323.75	1397
2016-01-18	69.37	70.03	65.03	65.32	-3.21	-4.68	735114.0	48922089.75	1610
2016-01-17	66.36	70.03	63.53	68.53	-1.58	-2.25	1034009.0	68410651.5	1676
2016-01-14	70.03	70.7	65.7	70.11	-0.5	-0.71	797476.0	54391095.0	1446
2016-01-13	71.37	72.7	70.03	70.61	1.34	1.93	444147.0	31506497.0	1125
2016-01-12	65.36	72.7	63.36	69.27	0.97	1.42	732032.0	50327640.75	1800
2016-01-11	63.36	69.03	61.36	68.3	4.08	6.35	955591.0	63413947.75	1969
2016-01-10	72.37	75.37	64.2	64.22	-6.99	-9.82	1589390.0	105967076.5	2951
2016-01-07	71.37	74.7	70.03	71.21	-3.53	-4.72	880423.0	63358719.75	1230
2016-01-06	77.7	77.7	71.37	74.74	-2.82	-3.64	505822.0	38389105.0	1343
2016-01-05	76.7	79.87	74.7	77.56	1.87	2.47	1062686.0	81853134.5	2417
2016-01-04	83.37	83.37	75.37	75.69	-7.62	-9.15	1398130.0	110828309.0	3038
2016-01-03	77.37	83.87	77.2	83.31	6.66	8.69	1039228.0	84320194.5	2019
2015-12-31	71.87	77.37	71.87	76.65	4.47	6.19	635490.0	47728011.25	1486
2015-12-30	72.37	73.37	71.03	72.18	0.53	0.74	338211.0	24374007.5	764
2015-12-29	67.53	72.7	66.7	71.65	3.78	5.57	487629.0	34038324.75	1341
2015-12-28	69.37	69.37	66.7	67.87	-0.48	-0.7	286525.0	19477794.5	630
2015-12-27	68.87	68.87	67.7	68.35	-0.86	-1.24	232598.0	15818557.25	595
2015-12-24	70.03	71.37	68.7	69.21	-0.98	-1.4	304524.0	21318798.75	797
2015-12-23	72.37	73.87	69.53	70.19	-3.06	-4.18	236506.0	16916667.75	676
2015-12-22	74.7	75.2	72.03	73.25	-0.91	-1.23	372467.0	27582297.5	849
2015-12-21	74.03	76.04	73.2	74.16	1.23	1.69	606978.0	45337214.75	1437
2015-12-20	70.7	73.7	69.87	72.93	1.19	1.66	418838.0	30099355.75	1333
2015-12-17	68.7	73.53	67.7	71.74	4.82	7.2	920141.0	66019411.0	1594
2015-12-16	66.7	68.7	65.7	66.92	0.7	1.06	637561.0	42728837.5	1558
2015-12-15	63.36	69.37	63.36	66.22	2.95	4.66	821552.0	54567179.5	1935
2015-12-14	66.03	66.36	62.86	63.27	-2.39	-3.64	222373.0	14483291.0	562
2015-12-13	64.36	66.36	63.86	65.66	-2.1	-3.1	401839.0	26181925.75	792
2015-12-10	69.53	70.7	67.53	67.76	-2.11	-3.02	322285.0	22262593.25	578
2015-12-09	70.7	73.37	69.37	69.87	-2.23	-3.09	325616.0	23063520.25	883
2015-12-08	74.7	76.04	69.37	72.1	-2.27	-3.05	1066095.0	77340841.5	2253
2015-12-07	75.04	75.04	73.37	74.37	-0.44	-0.59	264438.0	19579600.0	554
2015-12-06	73.37	76.04	73.37	74.81	1.19	1.62	307767.0	23063779.0	622
2015-12-03	75.37	75.37	73.53	73.62	-1.56	-2.08	151804.0	11253527.0	450
2015-12-02	75.2	75.7	74.53	75.18	-0.32	-0.42	243774.0	18275771.5	476
2015-12-01	76.37	77.2	75.54	75.5	-0.64	-0.84	247504.0	18831998.75	632
2015-11-30	73.37	77.37	73.37	76.14	2.4	3.25	1243127.0	91909192.0	488
2015-11-29	74.7	74.7	72.87	73.74	-0.17	-0.23	133875.0	9870320.5	357
2015-11-26	73.03	75.04	73.03	73.91	1.0	1.37	514572.0	38081899.75	1106
2015-11-25	72.7	73.03	72.2	72.91	0.42	0.58	307374.0	22312757.5	660
2015-11-24	73.03	74.7	72.03	72.49	-0.41	-0.56	306733.0	22356608.5	709
2015-11-23	72.53	75.37	71.87	72.9	0.42	0.58	233282.0	17166153.0	630
2015-11-22	72.03	73.7	72.03	72.48	0.85	1.19	767857.0	55592933.25	386
2015-11-19	72.2	72.2	71.37	71.63	0.18	0.25	233993.0	16779222.5	324
2015-11-18	71.53	71.87	71.2	71.45	-0.27	-0.38	171217.0	12228602.25	269
2015-11-17	72.7	72.7	71.7	71.72	-0.81	-1.12	160581.0	11561342.75	269
2015-11-16	72.2	73.7	71.53	72.53	0.62	0.86	126961.0	9163939.25	398
2015-11-15	73.37	73.37	71.53	71.91	-3.09	-4.12	210187.0	15153030.75	551
2015-11-12	75.2	75.87	74.37	75.0	-0.4	-0.53	110966.0	8329137.25	374
2015-11-11	75.04	76.37	73.7	75.4	0.43	0.57	507846.0	38085383.75	1098
2015-11-10	71.37	78.7	71.03	74.97	3.47	4.85	950328.0	71916739.25	1981
2015-11-09	72.03	72.03	71.37	71.5	-0.43	-0.6	54131.0	3874044.5	157
2015-11-08	70.7	72.03	70.53	71.93	-0.12	-0.17	148080.0	10598011.5	211
2015-11-05	72.53	73.03	71.53	72.05	0.07	0.1	132937.0	9584008.75	316
2015-11-04	71.53	73.7	71.03	71.98	0.79	1.11	239774.0	17322159.25	597
2015-11-03	74.87	74.87	70.7	71.19	-3.1	-4.17	373757.0	26998858.5	806
2015-11-02	75.54	75.54	74.2	74.29	-0.97	-1.29	153612.0	11485092.0	423
2015-11-01	77.37	77.37	73.87	75.26	-2.27	-2.93	116589.0	8760726.25	379
2015-10-29	76.54	78.37	76.04	77.53	1.04	1.36	330611.0	25616007.0	705
2015-10-28	77.37	77.37	76.04	76.49	-1.31	-1.68	163406.0	12531593.75	361
2015-10-27	80.2	80.2	73.37	77.8	-2.59	-3.22	229909.0	18090391.5	550
2015-10-26	80.7	81.04	77.87	80.39	-0.77	-0.95	176812.0	14003422.75	528
2015-10-25	81.7	83.71	81.04	81.16	-1.7	-2.05	195326.0	16038195.0	394
2015-10-22	84.54	85.04	82.54	82.86	-2.17	-2.55	374198.0	31286686.0	634
2015-10-21	89.71	89.71	83.71	85.03	-3.02	-3.43	1300496.0	113545938.0	1185
2015-10-20	88.37	88.54	87.37	88.05	-0.98	-1.1	188813.0	16633089.5	299
2015-10-19	88.37	89.04	88.37	89.03	0.32	0.36	411528.0	36564395.0	309
2015-10-18	85.87	89.04	85.87	88.71	1.01	1.15	199485.0	17663400.75	309
2015-10-15	88.21	88.37	87.37	87.7	-0.46	-0.52	56470.0	4961481.0	163
2015-10-14	88.37	88.37	87.54	88.16	-0.21	-0.24	70590.0	6212697.5	188
2015-10-13	89.04	89.04	86.71	88.37	-0.54	-0.61	208391.0	18454994.0	220
2015-10-12	88.71	89.04	87.87	88.91	0.78	0.89	147831.0	13064994.75	296
2015-10-11	87.04	89.04	87.04	88.13	1.81	2.1	329270.0	29046387.75	593
2015-10-08	86.71	88.37	85.54	86.32	1.59	1.88	334095.0	28908019.0	869
2015-10-07	83.71	85.71	83.54	84.73	1.49	1.79	84474.0	7149159.0	309
2015-10-06	85.21	85.71	82.04	83.24	-1.41	-1.67	230182.0	19402384.25	637
2015-10-05	83.04	85.04	83.04	84.65	1.84	2.22	190804.0	16082995.75	504
2015-10-04	83.54	83.54	82.37	82.81	-0.03	-0.04	60344.0	4989401.0	186
2015-10-01	83.21	84.04	82.21	82.84	-0.51	-0.61	104723.0	8701204.0	363
2015-09-30	83.04	83.54	81.04	83.35	1.06	1.29	127249.0	10419119.75	330
2015-09-29	83.71	83.71	82.04	82.29	-2.03	-2.41	142029.0	11762178.25	227
2015-09-21	83.37	84.71	83.37	84.32	1.13	1.36	266366.0	22275998.75	427
2015-09-20	82.37	83.37	81.7	83.19	1.77	2.17	282990.0	23353777.5	401
2015-09-17	80.7	83.04	80.2	81.42	1.2	1.5	207578.0	16975476.0	519
2015-09-16	80.37	81.54	79.87	80.22	-0.44	-0.55	49375.0	3973549.5	203
2015-09-15	80.04	81.87	80.04	80.66	1.32	1.66	201629.0	16368253.25	586
2015-09-14	77.37	80.37	77.37	79.34	1.06	1.35	130823.0	10356563.25	399
2015-09-13	77.7	81.7	77.04	78.28	0.91	1.18	162266.0	12803714.25	491
2015-09-10	77.7	77.87	77.2	77.37	-0.53	-0.68	242251.0	18789883.75	271
2015-09-09	76.37	78.7	76.37	77.9	1.86	2.45	459751.0	35870490.5	766
2015-09-08	76.37	76.87	75.87	76.04	-0.24	-0.31	155321.0	11847471.75	313
2015-09-07	76.04	77.2	76.04	76.28	0.2	0.26	262351.0	20121742.75	421
2015-09-06	77.37	77.37	75.7	76.08	-0.2	-0.26	126373.0	9618088.25	281
2015-09-03	76.7	77.7	75.54	76.28	2.05	2.76	147486.0	11286770.25	442
2015-09-02	73.37	76.37	73.37	74.23	-1.99	-2.61	113182.0	8402439.75	413
2015-09-01	79.54	80.87	75.04	76.22	-3.47	-4.35	246002.0	19459027.5	363
2015-08-31	83.37	85.04	79.37	79.69	-3.78	-4.53	378924.0	31106048.5	720
2015-08-30	85.04	87.37	83.37	83.47	1.62	1.98	210469.0	17913991.25	362
2015-08-27	81.04	83.04	80.37	81.85	2.96	3.75	322529.0	26196161.75	709
2015-08-26	80.7	80.7	77.04	78.89	2.27	2.96	303929.0	24054701.0	803
2015-08-25	74.03	76.7	74.03	76.62	6.91	9.91	584343.0	44696906.0	377
2015-08-24	75.37	76.7	68.37	69.71	-6.02	-7.95	1018624.0	71623803.75	974
2015-08-23	80.37	81.37	75.37	75.73	-8.0	-9.55	335405.0	25973707.0	508
2015-08-20	85.54	85.54	81.04	83.73	-1.84	-2.15	152485.0	12773717.5	382
2015-08-19	86.54	87.21	85.37	85.57	-0.89	-1.03	127908.0	11021779.25	304
2015-08-18	88.04	88.37	86.04	86.46	-1.99	-2.25	254176.0	21997491.0	434
2015-08-17	88.71	91.38	87.54	88.45	-0.32	-0.36	213257.0	18987131.75	404
2015-08-16	86.04	91.71	86.04	88.77	2.06	2.38	287545.0	25743350.75	679
2015-08-13	87.37	88.04	86.71	86.71	-0.01	-0.01	98792.0	8634621.5	279
2015-08-12	87.37	87.54	85.54	86.72	-1.64	-1.86	336176.0	29045195.5	612
2015-08-11	92.71	92.71	88.04	88.36	-2.78	-3.05	143444.0	12957134.75	401
2015-08-10	87.04	92.71	87.04	91.14	4.45	5.13	234589.0	21160932.25	686
2015-08-09	85.04	87.04	84.21	86.69	1.35	1.58	136901.0	11799179.5	265
2015-08-06	83.37	86.04	82.71	85.34	1.15	1.37	137756.0	11609211.75	453
2015-08-05	85.37	87.21	84.04	84.19	-1.36	-1.59	115680.0	9829254.75	373
2015-08-04	86.54	88.04	85.04	85.55	-2.12	-2.42	131009.0	11242357.0	285
2015-08-03	88.04	88.54	85.37	87.67	-0.22	-0.25	130661.0	11408747.75	228
2015-08-02	89.54	89.54	85.04	87.89	-1.66	-1.85	206981.0	18030515.25	396
2015-07-30	90.71	90.71	89.38	89.55	-0.24	-0.27	46658.0	4187245.0	149
2015-07-29	89.54	91.71	89.54	89.79	0.34	0.38	140358.0	12635950.75	301
2015-07-28	91.04	91.04	88.54	89.45	-1.62	-1.78	84393.0	7582228.25	271
2015-07-27	92.04	92.38	90.71	91.07	-1.34	-1.45	76983.0	7018032.75	206
2015-07-26	93.21	93.38	92.38	92.41	-0.72	-0.77	108225.0	10058082.5	255
2015-07-23	92.38	93.38	91.04	93.13	1.49	1.63	403953.0	37483873.75	799
2015-07-22	90.21	92.38	89.71	91.64	3.19	3.61	233756.0	21306209.25	622
2015-07-15	85.54	89.38	85.54	88.45	3.38	3.97	475425.0	41600038.75	756
2015-07-14	83.54	86.71	83.04	85.07	1.29	1.54	144772.0	12222483.0	343
2015-07-13	82.71	84.04	82.04	83.78	1.98	2.42	98726.0	8195163.5	250
2015-07-12	82.71	84.04	81.7	81.8	-0.92	-1.11	230427.0	18963223.5	316
2015-07-09	81.7	84.71	81.37	82.72	1.64	2.02	196192.0	16264156.75	350
2015-07-08	83.37	83.37	81.04	81.08	-0.92	-1.12	106909.0	8719558.25	143
2015-07-07	82.71	82.71	81.87	82.0	-0.76	-0.92	36400.0	2993324.5	124
2015-07-06	83.37	83.71	82.37	82.76	-0.65	-0.78	362546.0	30107268.5	292
2015-07-05	81.7	84.37	81.7	83.41	1.11	1.35	268759.0	22294711.25	352
2015-07-02	80.7	83.37	80.54	82.3	1.31	1.62	431738.0	35331732.25	476
2015-07-01	79.04	82.04	78.7	80.99	1.83	2.31	160893.0	12995090.5	298
2015-06-30	78.37	79.7	77.7	79.16	0.13	0.16	73394.0	5780964.75	145
2015-06-29	77.87	79.54	76.87	79.03	-0.62	-0.78	107722.0	8427173.25	207
2015-06-28	80.2	80.2	79.37	79.65	-0.46	-0.57	137657.0	10959210.25	188
2015-06-25	80.04	80.7	79.54	80.11	-0.11	-0.14	134343.0	10750133.75	280
2015-06-24	79.7	80.37	79.37	80.22	0.62	0.78	341367.0	27259887.0	314
2015-06-23	79.37	80.37	79.04	79.6	0.2	0.25	124271.0	9901804.75	257
2015-06-22	80.04	81.87	79.37	79.4	0.28	0.35	316835.0	25417652.5	580
2015-06-21	79.54	80.04	79.04	79.12	-0.2	-0.25	104702.0	8311213.25	136
2015-06-18	80.37	80.37	78.87	79.32	-0.32	-0.4	137585.0	10908619.0	170
2015-06-17	79.04	80.7	78.87	79.64	0.42	0.53	121572.0	9666195.25	270
2015-06-16	78.2	79.37	77.87	79.22	0.53	0.67	143021.0	11277367.25	214
2015-06-15	79.54	79.54	77.37	78.69	-0.84	-1.06	166959.0	13088815.5	348
2015-06-14	80.7	81.04	79.37	79.53	-0.89	-1.11	88744.0	7118246.25	190
2015-06-11	81.04	81.7	80.04	80.42	-0.42	-0.52	101221.0	8170934.25	267
2015-06-10	80.37	82.37	79.7	80.84	1.43	1.8	208649.0	16966308.0	511
2015-06-09	80.7	80.7	79.04	79.41	-1.12	-1.39	90447.0	7197437.25	241
2015-06-08	81.2	81.7	79.37	80.53	-0.7	-0.86	161858.0	13047031.0	449
2015-06-07	83.37	83.37	80.7	81.23	-1.2	-1.46	224853.0	18422448.25	572
2015-06-04	78.7	83.37	78.37	82.43	3.72	4.73	888146.0	72243453.0	1351
2015-06-03	80.37	80.7	78.54	78.71	-1.35	-1.69	128838.0	10234883.0	336
2015-06-02	80.2	81.04	79.37	80.06	-0.6	-0.74	153417.0	12305116.5	360
2015-06-01	79.54	82.21	78.7	80.66	1.21	1.52	547637.0	44385834.5	846
2015-05-31	79.04	80.04	78.37	79.45	0.84	1.07	155016.0	12270529.5	395
2015-05-28	80.04	81.04	78.37	78.61	-0.87	-1.09	244719.0	19353135.25	787
2015-05-27	78.54	80.7	78.54	79.48	1.46	1.87	382265.0	30524504.25	840
2015-05-26	78.37	81.04	77.7	78.02	0.06	0.08	230086.0	18221009.75	786
2015-05-25	81.54	81.54	77.2	77.96	-2.48	-3.08	506916.0	40168117.0	1352
2015-05-24	75.37	81.54	75.37	80.44	5.66	7.57	655947.0	51892748.25	1335
2015-05-21	72.87	76.7	72.87	74.78	1.43	1.95	546591.0	40939243.75	836
2015-05-20	74.03	74.03	73.37	73.35	-0.72	-0.97	188024.0	13815011.25	234
2015-05-19	73.37	74.53	73.03	74.07	0.7	0.95	243957.0	17968520.25	268
2015-05-18	73.37	74.7	73.2	73.37	0.38	0.52	477368.0	35112182.5	474
2015-05-17	71.37	74.03	71.37	72.99	0.78	1.08	657809.0	48186043.75	531
2015-05-14	72.37	72.7	71.87	72.21	-0.15	-0.21	102339.0	7408735.0	177
2015-05-13	72.2	72.53	72.03	72.36	0.31	0.43	48274.0	3487861.0	101
2015-05-12	72.37	72.7	71.87	72.05	-0.29	-0.4	88360.0	6376979.25	156
2015-05-11	73.03	73.37	71.37	72.34	-0.19	-0.26	226700.0	16422922.25	367
2015-05-10	73.03	73.03	70.87	72.53	0.63	0.88	241999.0	17556089.75	380
2015-05-07	68.53	73.37	68.53	71.9	2.88	4.17	520329.0	37344425.25	989
2015-05-06	70.03	70.03	68.7	69.02	-1.44	-2.04	254851.0	17746706.25	534
2015-05-05	72.2	72.7	70.03	70.46	-1.29	-1.8	481605.0	34270771.0	544
2015-05-04	73.53	74.03	71.53	71.75	-1.59	-2.17	382001.0	27554902.75	463
2015-05-03	74.53	76.04	72.87	73.34	-0.96	-1.29	531706.0	39611116.5	718
2015-04-30	73.2	74.7	73.03	74.3	1.21	1.66	527283.0	38937903.75	469
2015-04-29	74.87	75.04	72.53	73.09	-0.56	-0.76	274957.0	20177102.75	505
2015-04-28	72.53	76.37	72.37	73.65	1.15	1.59	426557.0	31962582.0	974
2015-04-27	74.03	74.37	72.03	72.5	-1.59	-2.15	588490.0	42981745.25	915
2015-04-26	75.04	75.2	73.37	74.09	-0.2	-0.27	255757.0	19012042.0	667
2015-04-23	76.54	77.04	73.87	74.29	-1.65	-2.17	364738.0	27440795.25	1102
2015-04-22	76.04	77.2	75.04	75.94	1.94	2.62	903766.0	68935024.25	1537
2015-04-21	69.53	75.37	69.37	74.0	3.67	5.22	1216718.0	88814540.0	1793
2015-04-20	71.2	71.53	69.03	70.33	0.24	0.34	668868.0	46918910.0	1125
2015-04-19	68.03	70.37	67.53	70.09	3.47	5.21	1105044.0	76148401.75	1288
2015-04-16	63.53	68.37	62.86	66.62	3.44	5.44	1178474.0	78551018.5	2182
2015-04-15	63.03	64.36	62.36	63.18	-0.08	-0.13	494679.0	31207372.75	1160
2015-04-14	65.36	66.53	62.03	63.26	-0.1	-0.16	1165730.0	76257427.75	1603
2015-04-13	58.03	63.36	58.03	63.36	5.75	9.98	499057.0	30478705.25	797
2015-04-12	59.53	59.86	57.36	57.61	-1.58	-2.67	210877.0	12381772.25	450
2015-04-09	60.53	60.86	58.69	59.19	-1.6	-2.63	272933.0	16269742.25	517
2015-04-08	60.03	62.03	60.03	60.79	1.72	2.91	455739.0	27680494.5	499
2015-04-07	59.53	59.69	59.19	59.07	0.52	0.89	57267.0	3399770.75	138
2015-04-06	58.19	60.53	57.86	58.55	0.45	0.77	114139.0	6758167.0	357
2015-04-05	59.19	59.36	57.36	58.1	-1.63	-2.73	103970.0	6068827.25	193
2015-04-02	60.36	61.7	59.53	59.73	-0.27	-0.45	141651.0	8553526.0	275
2015-04-01	60.69	62.36	59.86	60.0	-0.74	-1.22	94660.0	5741050.25	255
2015-03-31	62.2	62.53	60.69	60.74	-1.41	-2.27	71547.0	4404338.0	198
2015-03-30	62.03	63.36	61.7	62.15	-0.35	-0.56	276645.0	17275681.25	443
2015-03-29	62.03	63.03	61.7	62.5	1.03	1.68	418967.0	26113406.75	556
2015-03-26	56.69	62.36	56.69	61.47	0.88	1.45	480280.0	28953783.5	571
2015-03-25	62.7	63.2	60.03	60.59	-2.64	-4.18	315066.0	19366593.25	573
2015-03-24	60.69	64.7	60.69	63.23	2.93	4.86	1103500.0	69723765.25	1545
2015-03-23	57.86	61.03	57.69	60.3	2.05	3.52	539826.0	31930158.5	612
2015-03-22	57.19	59.03	57.19	58.25	1.06	1.85	256347.0	14868269.0	291
2015-03-19	56.69	57.36	56.03	57.19	1.04	1.85	137780.0	7856088.25	151
2015-03-18	57.69	58.03	55.03	56.15	-1.58	-2.74	283158.0	15963278.0	283
2015-03-17	57.36	58.03	57.19	57.73	0.51	0.89	288324.0	16604242.0	214
2015-03-16	58.03	59.03	57.03	57.22	-0.67	-1.16	356728.0	20751299.75	355
2015-03-15	57.69	59.36	57.19	57.89	0.21	0.36	575947.0	33562577.5	607
2015-03-12	57.19	57.86	57.19	57.68	0.51	0.89	132112.0	7611673.75	240
2015-03-11	56.69	57.86	56.69	57.17	0.02	0.03	198348.0	11418670.25	274
2015-03-10	57.03	57.53	56.69	57.15	0.44	0.78	112133.0	6396610.75	236
2015-03-09	58.03	58.03	56.53	56.71	-0.98	-1.7	264171.0	15047025.25	456
2015-03-08	57.53	58.86	57.53	57.69	0.26	0.45	268057.0	15568528.0	405
2015-03-05	57.36	59.69	57.19	57.43	0.17	0.3	573116.0	33393412.5	1032
2015-03-04	58.03	58.03	57.19	57.26	-0.76	-1.31	179982.0	10348315.5	291
2015-03-03	57.53	59.36	57.53	58.02	-0.27	-0.46	451685.0	26412505.75	603
2015-03-02	55.86	58.86	55.69	58.29	2.23	3.98	341031.0	19486763.75	532
2015-03-01	56.36	56.69	55.53	56.06	0.2	0.36	486037.0	27291888.0	519
2015-02-26	57.36	57.36	55.69	55.86	-1.13	-1.98	310433.0	17469908.0	358
2015-02-25	57.36	57.53	57.03	56.99	-0.48	-0.84	30016.0	1718625.0	98
2015-02-24	57.53	58.03	57.19	57.47	-0.2	-0.35	80428.0	4631508.0	147
2015-02-23	57.19	58.36	56.69	57.67	0.58	1.02	237057.0	13625614.75	365
2015-02-22	57.36	58.36	56.86	57.09	0.2	0.35	144655.0	8332242.0	248
2015-02-19	57.36	57.69	56.69	56.89	-0.78	-1.35	198474.0	11329931.0	279
2015-02-18	59.03	59.19	57.03	57.67	-0.93	-1.59	125911.0	7280444.5	292
2015-02-17	57.36	59.03	57.36	58.6	-0.61	-1.03	100432.0	5883435.25	158
2015-02-16	59.19	59.53	59.03	59.21	0.12	0.2	160296.0	9497064.5	249
2015-02-15	59.19	60.03	59.03	59.09	0.62	1.06	191835.0	11414451.5	384
2015-02-12	57.36	59.86	57.36	58.47	0.5	0.86	338584.0	19913280.25	585
2015-02-11	58.86	58.86	57.86	57.97	-0.72	-1.23	195029.0	11372070.75	220
2015-02-10	58.69	59.03	58.03	58.69	0.02	0.03	300490.0	17592859.75	321
2015-02-09	59.36	60.53	58.36	58.67	0.27	0.46	371545.0	22019385.0	662
2015-02-08	56.36	60.03	56.36	58.4	2.35	4.19	930244.0	54202501.0	1352
2015-02-05	55.86	57.19	55.69	56.05	-0.24	-0.43	342152.0	19325378.5	433
2015-02-04	56.36	56.69	55.36	56.29	0.24	0.43	320958.0	18038286.5	288
2015-02-03	56.19	58.03	55.69	56.05	-0.26	-0.46	727271.0	41464351.0	818
2015-02-02	56.19	56.53	55.36	56.31	-0.1	-0.18	262863.0	14697907.25	428
2015-02-01	56.36	56.69	56.03	56.41	1.42	2.58	657560.0	37080081.5	651
2015-01-29	55.69	56.03	54.36	54.99	-0.21	-0.38	411954.0	22771982.0	743
2015-01-28	53.36	56.36	53.36	55.2	2.52	4.78	1061432.0	58284879.0	1656
2015-01-27	52.52	53.36	52.52	52.68	0.2	0.38	260497.0	13789534.5	487
2015-01-26	52.69	53.69	52.36	52.48	0.39	0.75	706608.0	37445738.5	1327
2015-01-22	51.36	53.02	51.36	52.09	0.0	0.0	260177.0	13644105.75	621
2015-01-21	54.19	54.19	51.69	52.09	-2.43	-4.46	468297.0	24905138.5	875
2015-01-20	56.69	57.36	54.19	54.52	-1.67	-2.97	840220.0	46547484.25	1466
2015-01-19	55.86	56.53	55.36	56.19	0.46	0.83	232982.0	13052632.5	430
2015-01-18	56.69	57.03	55.69	55.73	-0.01	-0.02	473305.0	26692414.5	609
2015-01-15	55.86	59.69	55.19	55.74	-0.39	-0.69	1032604.0	59221797.0	1924
2015-01-14	57.36	57.86	55.69	56.13	-0.82	-1.44	838912.0	47847532.5	1274
2015-01-13	52.69	58.36	52.02	56.95	3.12	5.8	928301.0	52128828.5	1596
2015-01-12	53.36	54.36	52.52	53.83	0.46	0.86	214760.0	11518324.5	410
2015-01-11	53.02	53.86	52.69	53.37	0.26	0.49	123329.0	6573968.0	283
2015-01-08	53.36	54.36	53.02	53.11	0.37	0.7	192039.0	10313804.25	412
2015-01-07	52.36	54.53	52.36	52.74	0.37	0.71	334122.0	17884609.0	577
2015-01-06	51.02	53.02	50.69	52.37	-0.93	-1.74	257094.0	13185368.0	525
2015-01-05	54.03	54.53	52.86	53.3	-2.07	-3.74	198822.0	10656193.75	384
2015-01-04	57.03	57.03	55.03	55.37	-1.16	-2.05	191901.0	10735875.25	359
2015-01-01	56.86	57.36	55.86	56.53	0.2	0.36	123015.0	6958083.25	264
2014-12-31	57.19	57.69	52.69	56.33	0.3	0.54	412164.0	22668297.25	651
2014-12-30	58.36	58.36	55.36	56.03	-2.76	-4.69	395443.0	22375934.75	743
2014-12-29	59.53	60.69	57.86	58.79	-0.35	-0.59	576397.0	34196595.0	752
2014-12-28	58.03	60.36	58.03	59.14	1.61	2.8	614527.0	36271757.75	771
2014-12-25	58.36	58.36	57.03	57.53	-1.02	-1.74	2380541.0	140477986.25	406
2014-12-24	59.69	59.69	58.03	58.55	-0.24	-0.41	526815.0	31055223.0	696
2014-12-23	58.03	59.36	58.03	58.79	0.38	0.65	298972.0	17607305.0	616
2014-12-22	58.03	59.69	57.03	58.41	-0.72	-1.22	1077034.0	62937212.5	1655
2014-12-21	60.69	60.69	57.03	59.13	3.02	5.38	859507.0	50420509.5	1066
2014-12-18	53.02	56.19	53.02	56.11	5.07	9.93	780760.0	42620053.0	786
2014-12-17	47.69	51.69	47.02	51.04	3.84	8.14	1180171.0	57828396.25	1265
2014-12-16	48.02	49.02	45.52	47.2	-3.29	-6.52	944334.0	44231448.5	934
2014-12-15	54.03	55.36	50.02	50.49	-1.79	-3.42	797661.0	41803189.0	1071
2014-12-14	50.69	53.19	50.02	52.28	-1.14	-2.13	492070.0	25577142.0	725
2014-12-11	54.69	54.69	50.86	53.42	-1.87	-3.38	1076740.0	56447891.25	1551
2014-12-10	57.03	57.19	55.03	55.29	-0.88	-1.57	285749.0	15966008.25	535
2014-12-09	55.69	58.36	54.19	56.17	-0.05	-0.09	591960.0	33382982.25	1310
2014-12-08	56.03	58.69	55.03	56.22	-0.01	-0.02	605378.0	34218955.0	1086
2014-12-07	57.86	57.86	55.86	56.23	-1.26	-2.19	337621.0	19170715.25	682
2014-12-04	57.69	58.86	57.36	57.49	0.35	0.61	533070.0	31016032.25	891
2014-12-03	56.69	59.03	56.69	57.14	-0.15	-0.26	776131.0	44737548.0	1590
2014-12-02	56.69	59.19	56.36	57.29	2.01	3.64	1300502.0	75289475.0	2059
2014-12-01	50.36	55.36	50.36	55.28	5.0	9.94	746867.0	40557115.75	1252
2014-11-30	49.02	50.86	48.36	50.28	-2.21	-4.21	531451.0	26516633.25	750
2014-11-27	50.69	53.36	50.02	52.49	0.33	0.63	1024256.0	53524108.25	1192
2014-11-26	54.03	54.03	49.02	52.16	-1.29	-2.41	1168300.0	60029667.5	1469
2014-11-25	54.86	55.03	52.52	53.45	-1.58	-2.87	491114.0	26371010.5	802
2014-11-24	56.19	56.53	53.52	55.03	-0.78	-1.4	593612.0	32762702.0	1058
2014-11-23	55.53	56.36	55.53	55.81	0.52	0.94	304970.0	17088670.25	681
2014-11-20	55.53	56.53	54.69	55.29	-0.59	-1.06	926259.0	51671189.5	1679
2014-11-19	58.36	58.36	55.69	55.88	-1.99	-3.44	731640.0	41428943.75	1606
2014-11-18	57.69	59.69	57.69	57.87	0.24	0.42	775726.0	45478175.75	1506
2014-11-17	58.36	59.86	55.53	57.63	-0.24	-0.41	1246083.0	71882883.25	2520
2014-11-16	56.03	61.2	54.69	57.87	2.26	4.06	1705451.0	100407864.5	2974
2014-11-13	59.36	59.36	54.86	55.61	-3.59	-6.06	1125468.0	63914980.0	2438
2014-11-12	61.7	62.53	57.03	59.2	-1.73	-2.84	1137921.0	67946403.5	2443
2014-11-11	61.7	64.7	60.53	60.93	-0.35	-0.57	2099908.0	131595979.75	3700
2014-11-10	56.53	61.36	56.19	61.28	5.53	9.92	1524350.0	90141487.25	1979
2014-11-09	54.19	57.36	52.19	55.75	1.91	3.55	1289674.0	71201383.5	1596
2014-11-06	53.36	54.86	52.52	53.84	1.35	2.57	408607.0	21959138.0	678
2014-11-05	51.36	53.69	51.02	52.49	0.47	0.9	329930.0	17252127.75	627
2014-11-04	53.36	53.36	51.02	52.02	-1.36	-2.55	191742.0	10077722.0	396
2014-11-03	53.69	54.86	53.36	53.38	-0.22	-0.41	438716.0	23685242.5	873
2014-11-02	52.69	55.03	52.69	53.6	2.41	4.71	901235.0	48639675.75	1433
2014-10-30	52.02	52.02	50.36	51.19	-0.91	-1.75	534572.0	27315518.0	745
2014-10-29	52.36	52.69	51.36	52.1	-0.06	-0.12	414239.0	21515232.5	724
2014-10-28	51.36	53.02	50.52	52.16	0.68	1.32	682083.0	35179154.5	1161
2014-10-27	53.36	53.36	51.36	51.48	-1.11	-2.11	296541.0	15463383.75	666
2014-10-26	52.36	54.03	51.69	52.59	0.13	0.25	383473.0	20435774.75	837
2014-10-23	52.36	54.53	51.02	52.46	-0.9	-1.69	1270477.0	67065800.0	2373
2014-10-22	55.36	56.69	52.86	53.36	-0.95	-1.75	1516527.0	83092174.25	2827
2014-10-21	52.86	56.19	52.69	54.31	3.29	6.45	2583762.0	141630467.25	2536
2014-10-20	48.36	51.02	47.36	51.02	4.58	9.86	2637964.0	130704326.25	2351
2014-10-19	46.52	46.52	46.02	46.44	4.19	9.92	816282.0	37902819.25	398
2014-10-16	45.02	45.02	40.69	42.25	-2.75	-6.11	652648.0	27930588.0	933
2014-10-15	46.52	46.69	45.02	45.0	-1.12	-2.43	332104.0	15230695.75	692
2014-10-14	45.69	47.69	44.35	46.12	0.38	0.83	973915.0	44503406.5	1258
2014-10-13	43.35	46.35	43.35	45.74	1.97	4.5	798107.0	36266527.25	1036
2014-10-12	45.69	46.69	43.85	43.77	-4.83	-9.94	670136.0	30188817.25	1017
2014-10-02	50.36	50.52	48.36	48.6	-2.0	-3.95	646792.0	31884843.25	1265
2014-10-01	48.02	51.36	48.02	50.6	2.89	6.06	1544324.0	77441877.25	1977
2014-09-30	47.86	48.36	47.19	47.71	-0.09	-0.19	293179.0	13993055.0	572
2014-09-29	49.19	49.52	47.52	47.8	-1.02	-2.09	328554.0	15818790.75	695
2014-09-28	48.69	49.69	48.02	48.82	1.42	3.0	593891.0	29147627.5	968
2014-09-25	45.69	49.02	45.69	47.4	2.78	6.23	1565476.0	75224610.0	1686
2014-09-24	44.85	45.19	44.02	44.62	-1.27	-2.77	724006.0	32391485.25	674
2014-09-22	48.69	48.69	45.35	45.89	-2.54	-5.24	705960.0	32922344.75	1038
2014-09-21	49.69	50.02	48.02	48.43	-1.13	-2.28	363679.0	17710103.75	620
2014-09-18	50.86	51.19	49.02	49.56	-1.19	-2.34	471914.0	23653217.25	689
2014-09-17	51.36	52.02	50.52	50.75	-0.27	-0.53	822897.0	42338620.75	909
2014-09-16	50.52	51.36	50.52	51.02	0.37	0.73	545118.0	27767191.25	741
2014-09-15	52.02	52.69	48.69	50.65	-0.64	-1.25	1175691.0	59662662.25	1800
2014-09-14	51.69	53.36	50.02	51.29	1.04	2.07	1307773.0	68282841.5	1745
2014-09-11	47.86	51.69	47.86	50.25	2.65	5.57	2364420.0	118661422.25	2709
2014-09-10	45.02	48.19	45.02	47.6	2.97	6.65	2081109.0	97396145.0	2311
2014-09-09	44.69	46.52	44.35	44.63	0.02	0.04	1148755.0	52059470.0	1378
2014-09-08	44.35	46.02	43.02	44.61	0.3	0.68	1504865.0	66952621.25	1855
2014-09-07	42.69	47.02	42.69	44.31	1.62	3.79	2461113.0	111888302.5	2536
2014-09-04	43.19	43.52	42.19	42.69	-0.91	-2.09	301719.0	12947305.5	472
2014-09-03	44.52	44.52	43.35	43.6	-0.78	-1.76	589531.0	25886728.0	725
2014-09-02	43.19	45.02	43.02	44.38	1.28	2.97	970578.0	42647722.5	1068
2014-09-01	43.52	44.02	42.69	43.1	-0.11	-0.25	460330.0	19988234.5	545
2014-08-31	43.52	43.85	42.85	43.21	0.04	0.09	650660.0	28166480.0	880
2014-08-28	43.69	44.35	43.02	43.17	-0.44	-1.01	1133669.0	49391761.25	1424
2014-08-27	43.02	45.02	42.52	43.61	1.06	2.49	1236824.0	53953563.0	1610
2014-08-26	42.69	43.69	41.85	42.55	-0.01	-0.02	817526.0	35085002.25	913
2014-08-25	45.19	45.69	41.35	42.56	-2.81	-6.19	1207950.0	53284766.25	1413
2014-08-24	45.35	46.19	45.35	45.37	0.96	2.16	970647.0	44305050.75	974
2014-08-21	42.52	44.69	42.52	44.41	1.39	3.23	1391830.0	61616682.5	1700
2014-08-20	43.19	43.85	42.19	43.02	-0.16	-0.37	804986.0	34713630.0	1116
2014-08-19	42.69	45.02	42.02	43.18	1.83	4.43	3540159.0	153700412.25	4150
2014-08-18	37.85	41.35	37.85	41.35	3.69	9.8	1891214.0	75524363.0	1726
2014-08-17	37.18	38.02	37.18	37.66	0.7	1.89	620356.0	23309705.5	704
2014-08-14	36.68	37.35	36.35	36.96	0.51	1.4	733919.0	27074447.0	813
2014-08-13	37.02	37.35	36.35	36.45	-0.31	-0.84	471830.0	17374861.0	536
2014-08-12	36.68	37.35	36.52	36.76	-0.17	-0.46	754067.0	27828492.75	798
2014-08-11	35.85	37.85	35.35	36.93	0.91	2.53	2036049.0	75187902.0	2116
2014-08-10	36.52	36.52	35.02	36.02	-0.22	-0.61	1178135.0	42068736.5	1293
2014-08-07	36.85	38.18	36.18	36.24	-0.4	-1.09	1607954.0	59508667.25	1948
2014-08-06	35.02	38.02	34.85	36.64	1.84	5.29	2482361.0	91565757.5	2496
2014-08-05	35.35	35.68	34.68	34.8	-0.42	-1.19	731526.0	25679315.5	744
2014-08-04	35.35	35.85	34.35	35.22	0.57	1.65	937413.0	32964275.0	1074
2014-08-03	34.02	35.68	33.85	34.65	1.01	3.0	874947.0	30484119.0	1052
2014-07-24	35.18	35.85	33.52	33.64	-1.7	-4.81	1518215.0	52489391.5	1938
2014-07-23	35.35	37.18	35.02	35.34	-0.14	-0.39	3178828.0	115110689.75	2841
2014-07-22	33.02	36.02	32.75	35.48	2.7	8.24	3245154.0	113910664.0	2640
2014-07-21	33.35	33.35	32.62	32.78	-0.58	-1.74	657776.0	21687806.25	746
2014-07-20	33.85	34.52	33.22	33.36	-0.02	-0.06	1009937.0	34222187.5	1044
2014-07-17	33.42	34.18	32.55	33.38	0.63	1.92	1429454.0	47707907.0	1479
2014-07-16	32.01	34.18	31.68	32.75	0.98	3.08	2116052.0	70455192.5	2285
2014-07-15	32.22	33.22	31.68	31.77	-0.61	-1.88	1259508.0	40812829.75	1534
2014-07-14	33.85	34.68	32.01	32.38	-0.56	-1.7	2701115.0	91103858.0	2760
2014-07-13	29.88	32.95	29.41	32.94	2.94	9.8	2016349.0	64064574.25	1685
2014-07-10	31.08	31.21	29.75	30.0	-1.19	-3.82	864844.0	26354158.75	1015
2014-07-09	31.55	32.28	30.75	31.19	-0.36	-1.14	903517.0	28305083.75	1112
2014-07-08	31.95	33.35	31.35	31.55	-0.74	-2.29	1220529.0	39484131.5	1760
2014-07-07	34.02	34.68	31.68	32.29	-1.22	-3.64	4642028.0	155554375.75	5000
2014-07-06	31.68	33.52	31.08	33.51	3.0	9.83	2091284.0	68293480.25	1912
2014-07-03	27.95	30.55	27.75	30.51	2.74	9.87	1692833.0	50239960.5	1355
2014-07-02	28.01	28.01	27.41	27.77	-0.14	-0.5	142431.0	3953970.0	171
2014-07-01	28.01	28.01	27.35	27.91	0.35	1.27	122640.0	3397262.25	133
2014-06-30	27.75	28.01	27.55	27.56	-0.01	-0.04	63432.0	1752340.75	121
2014-06-29	28.01	28.01	27.41	27.57	-0.47	-1.68	164656.0	4548207.75	143
2014-06-26	28.35	28.61	28.01	28.04	-0.32	-1.13	162371.0	4593440.5	222
2014-06-25	28.35	28.68	28.01	28.36	0.21	0.75	235840.0	6668196.5	286
2014-06-24	27.95	28.75	27.68	28.15	0.17	0.61	338041.0	9539990.0	392
2014-06-23	27.35	28.95	27.21	27.98	0.37	1.34	696404.0	19589625.75	754
2014-06-22	28.21	28.61	27.01	27.61	-0.26	-0.93	225711.0	6296501.0	290
2014-06-19	28.28	28.61	27.68	27.87	-0.46	-1.62	292205.0	8225008.0	322
2014-06-18	28.88	29.35	28.21	28.33	-0.34	-1.19	462540.0	13165227.0	521
2014-06-17	27.41	29.68	26.95	28.67	0.56	1.99	636954.0	18006504.25	618
2014-06-16	28.88	29.28	27.68	28.11	-1.04	-3.57	129788.0	3686768.5	188
2014-06-15	29.75	29.75	28.68	29.15	-0.55	-1.85	269523.0	7852247.0	318
2014-06-12	30.55	30.55	29.68	29.7	-0.23	-0.77	228068.0	6826503.0	256
2014-06-11	29.35	30.88	29.21	29.93	0.22	0.74	388867.0	11651164.5	366
2014-06-10	30.08	30.08	29.01	29.71	-0.22	-0.74	135366.0	4022158.5	157
2014-06-09	29.68	30.35	29.55	29.93	0.62	2.12	469923.0	14102799.25	363
2014-06-08	29.95	30.01	27.61	29.31	-0.34	-1.15	313567.0	9096977.75	294
2014-06-05	29.95	30.01	29.35	29.65	0.04	0.14	661971.0	19770572.5	306
2014-06-04	29.28	30.28	29.01	29.61	0.49	1.68	722183.0	21560531.25	664
2014-06-03	28.68	29.61	28.68	29.12	0.27	0.94	308091.0	8994527.5	313
2014-06-02	28.88	29.35	28.88	28.85	-0.07	-0.24	358690.0	10394138.75	305
2014-06-01	29.41	30.01	28.55	28.92	-0.16	-0.55	602329.0	17548937.75	745
2014-05-29	29.61	30.68	29.01	29.08	-0.36	-1.22	1522662.0	45454755.75	1228
2014-05-28	29.95	29.95	29.35	29.44	-0.39	-1.31	277937.0	8224019.25	336
2014-05-27	30.68	30.68	29.68	29.83	-0.55	-1.81	356201.0	10747340.0	390
2014-05-26	30.68	30.95	30.35	30.38	0.13	0.43	700248.0	21375598.75	559
2014-05-25	28.68	31.35	28.35	30.25	1.1	3.77	1240203.0	37492304.5	1295
2014-05-22	29.08	29.61	28.88	29.15	0.11	0.38	609759.0	17835535.25	602
2014-05-21	28.01	29.68	28.01	29.04	0.53	1.86	1371524.0	39933613.5	1138
2014-05-20	30.01	30.01	27.35	28.51	-1.34	-4.49	2048020.0	59206425.75	1772
2014-05-19	30.55	30.68	29.68	29.85	-0.54	-1.78	1308031.0	39321796.75	735
2014-05-18	31.08	31.08	30.08	30.39	-0.15	-0.49	2063148.0	62615164.0	1205
2014-05-15	30.68	31.61	30.01	30.54	0.23	0.76	2708464.0	82839116.75	2019
2014-05-14	32.08	32.22	30.01	30.31	-1.3	-4.11	2265076.0	69779965.25	1933
2014-05-13	30.68	32.35	30.61	31.61	1.81	6.07	3943942.0	124991796.0	2038
2014-05-12	29.21	30.35	29.21	29.8	0.48	1.64	1968164.0	58542165.25	1338
2014-05-11	28.61	30.41	28.61	29.32	1.05	3.71	3720234.0	110033634.75	2935
2014-05-08	28.01	29.61	27.61	28.27	1.09	4.01	4846469.0	138136042.0	3409
2014-05-07	25.21	27.21	24.88	27.18	2.44	9.86	3952248.0	105502677.5	1458
2014-05-06	24.68	25.35	24.34	24.74	0.39	1.6	1244125.0	30888660.5	872
2014-05-05	24.21	24.68	24.01	24.35	0.33	1.37	810836.0	19718306.0	676
2014-05-04	23.34	24.54	23.28	24.02	0.7	3.0	1873129.0	44964331.75	1395
2014-05-01	25.08	25.21	22.61	23.32	-1.77	-7.05	4615364.0	109803255.0	3127
2014-04-30	25.68	26.61	25.01	25.09	-0.5	-1.95	2073376.0	53660231.25	1646
2014-04-29	24.68	26.68	24.68	25.59	0.81	3.27	4563998.0	118529004.0	2384
2014-04-28	24.61	25.41	24.01	24.78	-0.1	-0.4	864739.0	21410568.25	850
2014-04-27	25.08	26.08	24.68	24.88	0.16	0.65	1963954.0	49894371.25	1334
2014-04-24	25.01	25.68	24.28	24.72	-0.43	-1.71	3465074.0	86603645.0	2043
2014-04-23	23.21	25.35	23.08	25.15	2.09	9.06	6042116.0	150757613.5	2514
2014-04-22	22.28	23.54	22.08	23.06	0.92	4.16	3060200.0	70560053.25	1338
2014-04-21	21.21	22.61	20.74	22.14	1.18	5.63	2088525.0	45803267.25	1337
2014-04-20	20.41	21.28	20.41	20.96	-0.09	-0.43	1070020.0	22436305.5	706
2014-04-17	21.61	23.34	20.88	21.05	-0.21	-0.99	9596593.0	210311934.5	4445
2014-04-16	19.34	21.28	19.21	21.26	1.9	9.81	3938511.0	81448117.75	1528
2014-04-15	19.54	19.68	19.34	19.36	-0.18	-0.92	595681.0	11594131.0	363
2014-04-14	19.74	19.94	19.54	19.54	-0.15	-0.76	367712.0	7245206.0	258
2014-04-13	19.34	20.21	19.01	19.69	0.35	1.81	518554.0	10247124.5	359
2014-04-10	19.94	19.94	19.28	19.34	-0.17	-0.87	757176.0	14894841.5	415
2014-04-09	19.61	20.34	19.28	19.51	-0.09	-0.46	2150647.0	42731156.0	1099
2014-04-08	20.54	20.61	19.28	19.6	-1.0	-4.85	2656379.0	52808869.75	1426
2014-04-07	21.34	21.41	20.41	20.6	-0.66	-3.1	1822621.0	38200652.25	914
2014-04-06	20.28	21.41	20.28	21.26	1.16	5.77	2040316.0	42862681.25	1139
2014-04-03	20.28	20.61	19.88	20.1	-0.08	-0.4	2603912.0	52465718.5	1346
2014-04-02	18.68	20.21	18.61	20.18	1.42	7.57	3998978.0	78868681.25	1759
2014-04-01	18.74	19.01	18.34	18.76	0.08	0.43	1448234.0	27082163.5	870
2014-03-31	19.54	20.21	18.61	18.68	-1.0	-5.08	4143846.0	81305208.0	2574
2014-03-30	18.01	19.74	17.88	19.68	1.67	9.27	4078105.0	78085284.75	1662
2014-03-27	17.41	18.08	17.41	18.01	0.58	3.33	1189662.0	21102644.75	614
2014-03-26	17.54	17.61	17.34	17.43	0.0	0.0	449844.0	7850299.0	186
2014-03-25	17.41	17.61	17.27	17.43	-0.08	-0.46	616737.0	10731542.0	296
2014-03-24	17.67	17.74	17.41	17.51	-0.16	-0.91	283587.0	4975945.5	198
2014-03-23	17.88	17.88	17.34	17.67	0.0	0.0	613837.0	10820130.5	336
2014-03-20	18.28	18.28	17.54	17.67	-0.67	-3.65	1421480.0	25356480.75	625
2014-03-19	18.21	18.34	17.94	18.34	0.08	0.44	686628.0	12453914.0	316
2014-03-18	18.54	18.74	18.21	18.26	-0.08	-0.44	709715.0	13105213.25	339
2014-03-17	18.34	18.54	18.28	18.34	0.0	0.0	579953.0	10670827.5	367
2014-03-16	18.08	18.94	18.01	18.34	0.33	1.83	2010109.0	37252595.25	1050
2014-03-13	17.34	18.41	17.34	18.01	0.5	2.86	1716354.0	30927479.5	730
2014-03-12	17.67	17.74	17.41	17.51	-0.25	-1.41	405549.0	7140328.5	185
2014-03-11	18.01	18.21	17.67	17.76	-0.25	-1.39	818582.0	14682212.5	275
2014-03-10	17.94	18.08	17.67	18.01	0.08	0.45	931707.0	16637464.5	374
2014-03-09	17.61	18.34	17.61	17.93	0.42	2.4	1659011.0	29856772.0	607
2014-03-06	17.74	17.94	17.41	17.51	-0.16	-0.91	805964.0	14219259.5	322
2014-03-05	17.74	18.21	17.61	17.67	0.08	0.45	2073403.0	36907465.5	697
2014-03-04	17.34	17.67	17.34	17.59	0.33	1.91	725874.0	12716462.5	388
2014-03-03	17.21	17.27	16.17	17.26	0.09	0.52	1892306.0	31616739.05	870
2014-03-02	17.34	17.61	17.01	17.17	-0.17	-0.98	870347.0	15021580.75	395
2014-02-27	17.41	17.54	17.01	17.34	-0.09	-0.52	889433.0	15404375.0	444
2014-02-26	17.67	17.88	17.41	17.43	-0.33	-1.86	744882.0	13147154.25	287
2014-02-25	17.74	18.01	17.61	17.76	0.09	0.51	1920609.0	34162391.5	683
2014-02-24	17.67	17.74	17.34	17.67	0.08	0.45	830072.0	14599978.0	306
2014-02-23	17.41	17.88	17.41	17.59	0.25	1.44	889598.0	15676339.25	422
2014-02-20	17.34	17.41	17.21	17.34	-0.09	-0.52	643907.0	11170076.25	270
2014-02-19	17.41	17.54	17.01	17.43	0.09	0.52	870721.0	15061190.75	416
2014-02-18	17.27	17.41	17.21	17.34	0.08	0.46	885061.0	15323518.0	348
2014-02-17	17.41	17.74	16.94	17.26	-0.17	-0.98	1995190.0	34787601.0	783
2014-02-16	17.21	17.41	16.87	17.43	0.26	1.51	1421576.0	24391955.75	639
2014-02-13	17.54	17.54	17.21	17.17	-0.34	-1.94	866230.0	14994958.25	553
2014-02-12	17.61	17.74	17.27	17.51	-0.08	-0.45	1891340.0	33132253.75	947
2014-02-11	16.74	17.74	16.67	17.59	0.66	3.9	3863387.0	67129325.0	1719
2014-02-10	17.21	17.27	16.74	16.93	-0.16	-0.94	1280333.0	21755881.75	872
2014-02-09	16.67	17.41	16.54	17.09	0.52	3.14	3344731.0	56638751.95	1507
2014-02-06	16.27	16.74	16.17	16.57	0.43	2.66	3130940.0	51677772.35	1378
2014-02-05	15.84	16.34	15.67	16.14	0.43	2.74	2174597.0	34804740.8	1279
2014-02-04	15.34	16.07	15.21	15.71	0.17	1.09	2679327.0	42189933.3	1414
2014-02-03	15.51	15.64	15.34	15.54	-0.03	-0.19	1455892.0	22523758.0	642
2014-02-02	15.67	15.91	15.57	15.57	-0.1	-0.64	1444183.0	22765778.4	705
2014-01-30	15.74	15.87	15.44	15.67	-0.17	-1.07	2888926.0	45344792.8	1320
2014-01-29	16.24	16.37	15.84	15.84	-0.23	-1.43	5702387.0	91837190.4	2849
2014-01-28	15.07	16.34	15.01	16.07	1.0	6.64	6592947.0	104118617.5	2900
2014-01-27	15.14	15.24	15.01	15.07	0.0	0.0	1161670.0	17537913.5	672
2014-01-26	15.01	15.27	14.87	15.07	-0.3	-1.95	2767165.0	41803751.2	1205
2014-01-23	15.61	15.87	15.01	15.37	-1.3	-7.8	10563393.0	162913624.1	4594
2014-01-22	18.28	18.34	16.67	16.67	-1.84	-9.94	3930925.0	69108918.25	1212
2014-01-21	18.34	19.34	18.28	18.51	0.84	4.75	5654703.0	106701392.25	1917
2014-01-20	17.41	18.21	17.27	17.67	0.41	2.38	2338896.0	41380059.0	1220
2014-01-19	16.94	17.34	16.87	17.26	0.33	1.95	1688200.0	28937018.75	904
2014-01-16	16.54	17.07	16.47	16.93	0.39	2.36	2107644.0	35320772.75	1050
2014-01-15	16.41	16.61	16.31	16.54	0.2	1.22	1856217.0	30549329.1	809
2014-01-14	16.17	16.41	16.01	16.34	0.1	0.62	2176951.0	35328135.1	942
2014-01-13	15.77	16.24	15.77	16.24	0.33	2.07	1913221.0	30592485.4	823
2014-01-12	15.84	15.97	15.67	15.91	0.14	0.89	1858409.0	29406745.4	812
2014-01-09	15.84	16.04	15.57	15.77	0.1	0.64	3464442.0	54706440.9	1519
2014-01-08	15.24	16.34	15.07	15.67	0.53	3.5	4570697.0	71744310.8	2263
2014-01-07	15.07	15.27	14.84	15.14	0.1	0.66	2139864.0	32136876.6	833
2014-01-06	14.47	15.24	14.47	15.04	0.57	3.94	4939186.0	73775919.5	1866
2014-01-05	14.44	14.57	14.27	14.47	0.13	0.91	1069622.0	15458767.7	444
2014-01-02	14.34	14.44	14.21	14.34	0.07	0.49	969591.0	13892922.0	400
2014-01-01	14.11	14.47	14.11	14.27	0.16	1.13	1913245.0	27355364.2	804
2013-12-31	14.01	14.14	13.94	14.11	0.04	0.28	953933.0	13385374.9	368
2013-12-30	13.91	14.31	13.87	14.07	0.1	0.72	3025893.0	42607394.7	911
2013-12-29	13.87	13.97	13.77	13.97	0.06	0.43	788881.0	10950673.7	332
2013-12-26	13.74	13.94	13.67	13.91	0.17	1.24	1197377.0	16510531.3	414
2013-12-25	13.81	13.87	13.64	13.74	0.0	0.0	1095877.0	15084464.2	336
2013-12-24	13.84	13.84	13.64	13.74	-0.03	-0.22	1456168.0	19972389.1	366
2013-12-23	13.64	13.87	13.47	13.77	0.16	1.18	2354723.0	32171592.3	755
2013-12-22	13.54	13.64	13.44	13.61	0.17	1.26	1037504.0	14044351.2	473
2013-12-19	13.51	13.57	13.27	13.44	-0.13	-0.96	1886134.0	25345250.5	570
2013-12-18	13.54	13.74	13.37	13.57	0.03	0.22	1859201.0	25091134.0	627
2013-12-17	13.84	13.87	13.51	13.54	-0.4	-2.87	1691594.0	23153493.3	660
2013-12-16	13.91	14.01	13.64	13.94	0.1	0.72	2599771.0	35907599.1	1130
2013-12-15	13.77	14.04	13.71	13.84	0.1	0.73	2346440.0	32575412.1	835
2013-12-12	13.71	13.81	13.54	13.74	0.07	0.51	1789984.0	24467607.4	900
2013-12-11	13.51	13.74	13.31	13.67	0.16	1.18	1587588.0	21427502.4	572
2013-12-10	13.67	13.67	13.47	13.51	-0.1	-0.73	1852283.0	25101477.9	575
2013-12-09	13.51	13.84	13.47	13.61	0.17	1.26	3425463.0	46843131.8	1318
2013-12-08	13.44	13.51	13.34	13.44	0.13	0.98	1360462.0	18271040.0	578
2013-12-05	13.21	13.44	13.21	13.31	0.2	1.53	3482331.0	46486848.8	1221
2013-12-04	12.97	13.27	12.91	13.11	0.2	1.55	2718096.0	35661751.2	997
2013-12-03	12.87	13.04	12.81	12.91	-0.06	-0.46	1636222.0	21101236.9	582
2013-12-02	13.07	13.07	12.94	12.97	-0.1	-0.77	1179919.0	15323620.6	349
2013-12-01	13.17	13.24	13.01	13.07	0.06	0.46	1534231.0	20104729.0	638
2013-11-28	13.01	13.07	12.87	13.01	0.14	1.09	1563866.0	20285854.8	635
2013-11-27	12.77	13.17	12.77	12.87	-0.07	-0.54	3004630.0	39003318.4	1026
2013-11-26	13.07	13.17	12.84	12.94	-0.23	-1.75	2150917.0	28030526.7	888
2013-11-25	13.37	13.37	13.01	13.17	-0.1	-0.75	2089053.0	27527339.4	800
2013-11-24	13.61	13.74	13.21	13.27	-0.3	-2.21	1813409.0	24366333.1	979
2013-11-21	13.77	13.91	13.34	13.57	-0.07	-0.51	3485615.0	47681899.8	1735
2013-11-20	13.17	13.87	13.14	13.64	0.57	4.36	8255584.0	111755346.6	2670
2013-11-19	12.84	13.17	12.71	13.07	0.2	1.55	3348327.0	43495105.2	1115
2013-11-18	12.97	13.04	12.77	12.87	-0.1	-0.77	1765099.0	22751897.6	590
2013-11-17	12.81	13.34	12.74	12.97	0.3	2.37	5286538.0	68830466.9	1582
2013-11-14	12.61	12.87	12.61	12.67	0.06	0.48	2263511.0	28852964.2	830
2013-11-13	12.57	12.81	12.44	12.61	0.04	0.32	2036190.0	25700750.3	963
2013-11-12	12.71	12.77	12.57	12.57	-0.1	-0.79	1809277.0	22934719.2	757
2013-11-11	12.64	13.04	12.54	12.67	0.0	0.0	3659258.0	46960710.1	1751
2013-11-10	13.11	13.17	12.54	12.67	-0.24	-1.86	5012286.0	64428332.4	2140
2013-11-07	12.34	13.11	12.31	12.91	0.7	5.73	6702165.0	85731294.2	2865
2013-11-06	11.51	12.31	11.47	12.21	0.74	6.45	4577849.0	54735702.1	1888
2013-11-05	11.07	11.64	11.07	11.47	0.36	3.24	2072335.0	23807505.2	922
2013-11-04	11.11	11.17	11.01	11.11	-0.03	-0.27	797829.0	8838467.8	309
2013-11-03	11.21	11.24	11.14	11.14	-0.03	-0.27	666055.0	7446657.9	254
2013-10-31	11.17	11.34	11.14	11.17	-0.17	-1.5	1064878.0	11950526.9	407
2013-10-30	11.57	11.61	11.31	11.34	-0.27	-2.33	1150032.0	13109981.7	495
2013-10-29	11.61	11.74	11.44	11.61	0.0	0.0	1704749.0	19812021.9	753
2013-10-28	11.41	11.87	11.27	11.61	0.2	1.75	3158374.0	36545763.1	1055
2013-10-27	11.51	11.54	11.34	11.41	-0.16	-1.38	686098.0	7833954.4	363
2013-10-24	11.61	11.67	11.51	11.57	0.0	0.0	1003760.0	11625603.2	364
2013-10-23	11.74	11.77	11.54	11.57	-0.2	-1.7	1793589.0	20848593.5	620
2013-10-22	11.67	11.77	11.47	11.77	0.03	0.26	2298658.0	26692015.8	826
2013-10-21	11.84	12.01	11.57	11.74	-0.2	-1.68	2885718.0	34164620.7	1084
2013-10-20	12.44	12.47	11.71	11.94	0.0	0.0	4789967.0	58151776.0	1842
2013-10-10	11.67	12.17	11.67	11.94	0.3	2.58	9776324.0	116956636.2	3062
2013-10-09	11.64	11.94	11.41	11.64	0.1	0.87	7147553.0	83560179.0	2788
2013-10-08	10.81	11.77	10.77	11.54	0.73	6.75	5954119.0	68045723.5	2472
2013-10-07	11.31	11.54	10.77	10.81	-0.6	-5.26	4284355.0	48209974.1	1881
2013-10-06	10.54	11.47	10.27	11.41	0.97	9.29	7607469.0	83855117.7	2459
2013-10-03	10.6	10.6	10.4	10.44	-0.16	-1.51	936859.0	9849476.0	298
2013-10-02	10.84	11.01	10.54	10.6	-0.04	-0.38	3233633.0	34754757.4	1180
2013-10-01	10.1	10.64	10.07	10.64	0.57	5.66	987973.0	10325529.6	354
2013-09-30	10.2	10.24	10.04	10.07	-0.13	-1.27	304247.0	3078710.8	110
2013-09-29	10.24	10.3	10.17	10.2	0.03	0.29	177235.0	1816923.9	96
2013-09-26	10.6	10.6	10.14	10.17	-0.23	-2.21	617736.0	6416432.2	188
2013-09-25	10.27	10.57	10.27	10.4	0.16	1.56	713025.0	7470038.0	218
2013-09-24	10.07	10.34	10.04	10.24	0.1	0.99	364036.0	3728340.3	128
2013-09-19	10.1	10.17	10.0	10.14	0.07	0.7	888770.0	8980786.4	250
2013-09-18	9.7	10.07	9.7	10.07	0.33	3.39	2112022.0	21061729.8	524
2013-09-17	9.67	9.74	9.64	9.74	0.04	0.41	687114.0	6667684.4	174
2013-09-16	9.74	9.77	9.67	9.7	0.0	0.0	580505.0	5647852.5	167
2013-09-15	9.77	9.77	9.64	9.7	0.13	1.36	1104753.0	10722501.3	199
2013-09-12	9.6	9.7	9.57	9.57	-0.03	-0.31	631289.0	6075549.0	195
2013-09-11	9.7	9.7	9.54	9.6	-0.14	-1.44	439169.0	4222466.0	150
2013-09-10	9.67	9.8	9.6	9.74	0.27	2.85	1111155.0	10778189.5	315
2013-09-09	9.34	9.47	9.0	9.47	0.0	0.0	380070.0	3542768.3	161
2013-09-08	9.5	9.5	9.3	9.47	0.17	1.83	137015.0	1286014.1	102
2013-09-05	9.37	9.5	9.27	9.3	-0.07	-0.75	274177.0	2558867.4	123
2013-09-04	9.37	9.74	9.34	9.37	-0.13	-1.37	325219.0	3080512.1	142
2013-09-03	9.7	9.74	9.47	9.5	-0.24	-2.46	459323.0	4407289.4	131
2013-09-02	9.7	9.87	9.67	9.74	0.1	1.04	1006072.0	9794466.0	227
2013-09-01	9.34	9.67	9.3	9.64	0.47	5.13	691540.0	6577692.7	256
2013-08-29	9.37	9.44	9.1	9.17	-0.1	-1.08	1089002.0	10109345.3	346
2013-08-28	9.34	9.67	9.14	9.27	-0.07	-0.75	592259.0	5562010.4	212
2013-08-27	9.7	9.7	9.24	9.34	-0.46	-4.69	1020175.0	9603154.6	312
2013-08-26	9.94	9.97	9.67	9.8	-0.14	-1.41	860142.0	8422092.5	236
2013-08-25	10.0	10.07	9.94	9.94	-0.13	-1.29	458225.0	4583574.7	157
2013-08-22	10.1	10.17	10.0	10.07	-0.1	-0.98	459913.0	4626467.8	157
2013-08-21	9.9	10.2	9.87	10.17	0.17	1.7	1553398.0	15711727.5	346
2013-08-20	9.84	10.14	9.84	10.0	0.16	1.63	2102690.0	21064995.0	475
2013-08-19	9.87	9.9	9.8	9.84	-0.1	-1.01	741491.0	7308930.8	191
2013-08-18	9.94	9.97	9.84	9.94	0.04	0.4	282498.0	2797064.0	124
2013-08-15	10.0	10.07	9.87	9.9	-0.1	-1.0	614044.0	6106007.9	125
2013-08-14	10.0	10.04	9.97	10.0	0.0	0.0	238806.0	2385855.5	88
2013-08-13	10.04	10.14	9.97	10.0	-0.04	-0.4	271949.0	2726062.0	106
2013-08-05	10.07	10.14	9.97	10.04	0.07	0.7	241882.0	2424480.5	157
2013-08-04	9.87	10.04	9.87	9.97	0.03	0.3	343688.0	3431147.8	126
2013-08-01	9.67	10.04	9.67	9.94	0.1	1.02	864946.0	8563016.0	261
2013-07-31	9.84	9.97	9.8	9.84	-0.06	-0.61	235678.0	2329160.3	96
2013-07-30	9.8	9.9	9.74	9.9	0.06	0.61	305236.0	2992683.8	142
2013-07-29	9.84	10.07	9.67	9.84	0.0	0.0	906441.0	8964401.3	397
2013-07-28	9.5	10.14	9.44	9.84	0.37	3.91	853692.0	8334739.5	268
2013-07-25	9.4	9.67	9.34	9.47	0.07	0.74	625184.0	5925967.9	236
2013-07-24	9.7	9.74	9.34	9.4	-0.24	-2.49	1108858.0	10508492.0	360
2013-07-23	9.87	9.9	9.64	9.64	-0.23	-2.33	613187.0	5989676.0	219
2013-07-22	9.9	9.94	9.87	9.87	0.0	0.0	319099.0	3159247.1	162
2013-07-21	9.8	9.97	9.8	9.87	-0.17	-1.69	588931.0	5845412.2	268
2013-07-18	10.0	10.17	9.97	10.04	0.04	0.4	763381.0	7686283.7	302
2013-07-17	10.04	10.07	9.9	10.0	-0.07	-0.7	374531.0	3745151.8	144
2013-07-16	10.04	10.07	10.0	10.07	0.03	0.3	437721.0	4403142.4	172
2013-07-15	10.04	10.07	9.94	10.04	0.04	0.4	442165.0	4427668.0	163
2013-07-14	10.04	10.14	9.94	10.0	-0.04	-0.4	419363.0	4214496.6	227
2013-07-11	10.0	10.54	9.97	10.04	0.07	0.7	2115143.0	21759681.4	857
2013-07-10	9.8	9.97	9.77	9.97	0.17	1.73	219288.0	2161485.8	98
2013-07-09	9.84	9.87	9.8	9.8	0.06	0.62	216595.0	2129526.5	119
2013-07-08	9.87	9.9	9.74	9.74	-0.16	-1.62	420401.0	4139977.5	168
2013-07-07	9.94	9.94	9.87	9.9	-0.04	-0.4	367083.0	3637783.8	172
2013-07-04	9.9	10.0	9.87	9.94	0.07	0.71	475182.0	4709738.3	233
2013-07-03	9.97	10.14	9.84	9.87	0.0	0.0	619805.0	6188591.1	280
2013-07-02	9.94	9.97	9.87	9.87	-0.03	-0.3	113464.0	1126108.0	77
2013-07-01	9.87	9.94	9.87	9.9	0.03	0.3	95790.0	947933.5	90
2013-06-30	9.8	10.0	9.8	9.87	-0.03	-0.3	183238.0	1811674.6	121
2013-06-26	10.04	10.1	9.9	9.9	-0.14	-1.39	263829.0	2640187.1	171
2013-06-25	10.14	10.14	10.0	10.04	-0.1	-0.99	199194.0	2010340.5	110
2013-06-24	10.2	10.2	10.1	10.14	-0.1	-0.98	353592.0	3594665.5	158
2013-06-23	10.37	10.37	10.17	10.24	-0.1	-0.97	783270.0	8038611.3	274
2013-06-22	9.97	10.4	9.97	10.34	0.17	1.67	3807793.0	38303049.8	367
2013-06-19	10.27	10.47	10.17	10.17	-0.07	-0.68	364750.0	3772346.1	172
2013-06-18	10.14	10.37	10.1	10.24	0.14	1.39	492262.0	5049305.5	233
2013-06-17	9.94	10.27	9.94	10.1	0.2	2.02	592895.0	6003278.4	275
2013-06-16	9.67	10.1	9.57	9.9	-0.1	-1.0	806770.0	8002209.2	456
2013-06-15	10.04	10.74	9.1	10.0	-0.07	-0.7	1838643.0	18299339.9	1026
2013-06-12	10.04	10.17	10.04	10.07	0.0	0.0	176663.0	1785390.7	89
2013-06-11	10.07	10.07	10.0	10.07	-0.03	-0.3	116718.0	1172872.8	78
2013-06-10	10.07	10.14	10.07	10.1	0.03	0.3	362276.0	3656913.9	154
2013-06-09	10.04	10.07	10.0	10.07	0.0	0.0	190042.0	1910518.5	121
2013-06-08	9.97	10.1	9.94	10.07	0.07	0.7	611040.0	6129679.2	183
2013-06-05	10.04	10.07	9.97	10.0	0.03	0.3	174836.0	1748730.5	134
2013-06-04	10.07	10.17	9.97	9.97	-0.1	-0.99	891523.0	8975239.1	235
2013-06-03	10.0	10.1	10.0	10.07	0.07	0.7	366273.0	3681510.2	145
2013-06-02	10.1	10.1	9.97	10.0	-0.04	-0.4	447877.0	4483666.9	152
2013-06-01	10.0	10.1	9.94	10.04	0.0	0.0	134742.0	1354404.9	106
2013-05-29	10.17	10.17	10.04	10.04	-0.06	-0.59	263337.0	2662000.6	154
2013-05-28	10.14	10.27	10.07	10.1	0.03	0.3	441484.0	4487695.8	161
2013-05-27	10.17	10.17	10.07	10.07	-0.07	-0.69	107362.0	1084691.0	112
2013-05-26	10.07	10.37	10.04	10.14	0.07	0.7	949219.0	9667659.3	412
2013-05-25	10.0	10.2	9.87	10.07	-0.03	-0.3	256236.0	2574961.4	133
2013-05-22	10.04	10.27	10.0	10.1	-0.07	-0.69	608578.0	6171393.5	233
2013-05-21	10.3	10.34	10.17	10.17	-0.13	-1.26	604146.0	6204489.3	305
2013-05-20	10.24	10.57	10.14	10.3	0.06	0.59	2245960.0	23244436.2	886
2013-05-19	9.54	10.34	9.47	10.24	0.7	7.34	2428479.0	24271046.4	756
2013-05-18	9.34	9.57	9.3	9.54	0.2	2.14	1123917.0	10628582.1	379
2013-05-15	9.17	9.64	9.0	9.34	0.1	1.08	824324.0	7657820.5	352
2013-05-14	9.67	9.74	9.2	9.24	-0.43	-4.45	598482.0	5667935.5	236
2013-05-13	9.9	9.97	9.5	9.67	-0.3	-3.01	518686.0	5073220.7	239
2013-05-12	10.04	10.04	9.97	9.97	-0.07	-0.7	279853.0	2796886.6	141
2013-05-11	10.1	10.17	9.97	10.04	0.0	0.0	555338.0	5581343.5	190
2013-05-08	10.17	10.17	10.04	10.04	-0.06	-0.59	401677.0	4060172.3	158
2013-05-07	10.17	10.24	10.0	10.1	-0.07	-0.69	341864.0	3450290.5	196
2013-05-06	10.24	10.3	10.17	10.17	-0.1	-0.97	322985.0	3302487.5	186
2013-05-05	10.17	10.3	10.14	10.27	0.07	0.69	353550.0	3612151.5	207
2013-05-04	10.1	10.4	10.1	10.2	0.16	1.59	568487.0	5819460.9	354
2013-05-01	10.14	10.14	10.04	10.04	-0.13	-1.28	190552.0	1919881.2	113
2013-04-30	10.07	10.27	10.07	10.17	0.1	0.99	431825.0	4380766.2	214
2013-04-29	10.0	10.07	10.0	10.07	0.03	0.3	287707.0	2888349.0	170
2013-04-28	10.07	10.1	10.0	10.04	-0.03	-0.3	531223.0	5327407.1	189
2013-04-27	10.1	10.14	10.04	10.07	0.0	0.0	445382.0	4489687.3	224
2013-04-24	10.07	10.17	9.97	10.07	0.03	0.3	1360180.0	13638978.2	388
2013-04-23	10.2	10.27	10.0	10.04	-0.13	-1.28	815841.0	8271081.3	303
2013-04-22	10.24	10.24	10.14	10.17	0.07	0.69	667581.0	6794731.3	317
2013-04-21	10.0	10.27	9.97	10.1	-0.2	-1.94	1620560.0	16340166.4	591
2013-04-20	10.4	10.74	10.27	10.3	-0.54	-4.98	2289467.0	23954276.2	893
2013-04-17	10.97	11.64	10.54	10.84	-0.13	-1.19	2589777.0	28813016.0	1094
2013-04-16	10.84	11.07	10.77	10.97	0.06	0.55	765135.0	8346709.0	303
2013-04-15	10.94	11.14	10.84	10.91	0.07	0.65	1432488.0	15762103.5	441
2013-04-14	10.67	10.91	10.67	10.84	0.1	0.93	727883.0	7846726.5	248
2013-04-13	10.74	10.74	10.64	10.74	0.0	0.0	546729.0	5847534.8	257
2013-04-10	10.84	10.87	10.67	10.74	-0.1	-0.92	434407.0	4682172.3	181
2013-04-09	10.94	10.94	10.84	10.84	-0.07	-0.64	776682.0	8471468.5	182
2013-04-08	11.01	11.04	10.91	10.91	-0.03	-0.27	778946.0	8545994.7	272
2013-04-07	10.91	11.04	10.91	10.94	0.07	0.64	708521.0	7780295.1	260
2013-04-06	10.81	10.97	10.74	10.87	0.06	0.56	578262.0	6262956.4	271
2013-04-03	10.94	10.97	10.74	10.81	-0.13	-1.19	853806.0	9243492.7	302
2013-04-02	11.01	11.11	10.84	10.94	0.0	0.0	902812.0	9907393.1	287
2013-04-01	10.87	11.04	10.84	10.94	0.1	0.92	563662.0	6170588.5	213
2013-03-31	10.77	10.94	10.74	10.84	-0.03	-0.28	460753.0	4989253.2	192
2013-03-30	10.97	11.11	10.57	10.87	-0.14	-1.27	998474.0	10851709.5	405
2013-03-27	11.07	11.17	10.84	11.01	-0.06	-0.54	1296019.0	14244008.9	433
2013-03-26	11.01	11.34	10.97	11.07	0.16	1.47	3104295.0	34464541.8	933
2013-03-25	10.94	11.07	10.81	10.91	0.0	0.0	1177991.0	12910028.8	362
2013-03-24	11.11	11.17	10.91	10.91	-0.2	-1.8	1035213.0	11389599.8	436
2013-03-23	11.01	11.31	11.01	11.11	0.14	1.28	2103341.0	23388164.2	575
2013-03-20	10.84	11.04	10.77	10.97	0.27	2.52	2737905.0	29901690.2	818
2013-03-19	10.47	10.74	10.47	10.7	0.2	1.9	1427505.0	15205664.9	415
2013-03-18	10.64	10.64	10.47	10.5	-0.1	-0.94	533139.0	5618273.5	239
2013-03-17	10.6	10.67	10.57	10.6	0.1	0.95	958476.0	10185133.9	384
2013-03-16	10.44	10.67	10.4	10.5	0.0	0.0	671108.0	7074326.2	290
2013-03-13	10.27	10.67	10.17	10.5	0.13	1.25	740450.0	7718730.6	335
2013-03-12	10.47	10.5	10.2	10.37	-0.17	-1.61	1014897.0	10520925.4	407
2013-03-11	10.6	10.67	10.44	10.54	-0.03	-0.28	1133027.0	11909153.1	449
2013-03-10	10.27	10.81	10.27	10.57	0.17	1.63	1878167.0	19850650.0	791
2013-03-09	10.57	10.64	10.37	10.4	-0.1	-0.95	874985.0	9181275.9	488
2013-03-06	10.64	10.94	10.47	10.5	-0.2	-1.87	7610228.0	81135326.4	2241
2013-03-05	9.77	10.77	9.74	10.7	0.9	9.18	1348183.0	13779552.6	457
2013-03-04	9.97	10.0	9.77	9.8	-0.2	-2.0	1167340.0	11480458.0	405
2013-03-03	10.24	10.3	9.74	10.0	-0.37	-3.57	4027938.0	40626161.3	1273
2013-03-02	10.17	10.54	10.1	10.37	0.27	2.67	2831203.0	29419881.3	1034
2013-02-27	10.07	10.17	10.0	10.1	0.03	0.3	948325.0	9582260.0	375
2013-02-26	10.0	10.1	9.94	10.07	-0.07	-0.69	706896.0	7079738.0	311
2013-02-25	10.07	10.14	9.97	10.14	0.07	0.7	456621.0	4581239.9	213
2013-02-24	9.94	10.14	9.87	10.07	0.0	0.0	701540.0	7004748.4	320
2013-02-23	10.07	10.24	9.97	10.07	-0.03	-0.3	1082896.0	10890848.0	351
2013-02-20	10.0	10.1	9.94	10.1	0.1	1.0	1356627.0	13630038.2	555
2013-02-19	10.0	10.24	9.9	10.0	0.1	1.01	2985022.0	30039899.3	1100
2013-02-18	9.9	9.9	9.74	9.9	0.06	0.61	665239.0	6544918.3	290
2013-02-17	9.7	9.84	9.6	9.84	0.1	1.03	755005.0	7321781.3	250
2013-02-16	9.6	9.77	9.54	9.74	0.17	1.78	607001.0	5841603.3	259
2013-02-13	9.6	9.64	9.54	9.57	0.0	0.0	601990.0	5767984.5	216
2013-02-12	9.74	9.77	9.5	9.57	-0.2	-2.05	746924.0	7207734.4	223
2013-02-11	9.77	9.9	9.74	9.77	-0.07	-0.71	675084.0	6618084.6	253
2013-02-10	9.84	9.9	9.67	9.84	-0.03	-0.3	944358.0	9255399.5	328
2013-02-09	10.07	10.3	9.8	9.87	-0.13	-1.3	1766475.0	17697036.7	667
2013-02-06	9.84	10.37	9.84	10.0	0.13	1.32	3737839.0	37775673.7	1019
2013-02-05	9.7	9.87	9.47	9.87	0.2	2.07	1810672.0	17614559.4	483
2013-02-04	9.87	9.97	9.67	9.67	-0.17	-1.73	1553107.0	15271323.5	485
2013-02-03	9.74	10.1	9.67	9.84	0.14	1.44	6304697.0	62365790.6	1214
2013-02-02	9.4	10.07	9.4	9.7	0.33	3.52	5576784.0	54271323.5	1185
2013-01-30	9.4	9.4	9.34	9.37	0.0	0.0	606278.0	5677418.1	200
2013-01-29	9.4	9.47	9.27	9.37	-0.03	-0.32	1245475.0	11659696.6	325
2013-01-28	9.44	9.54	9.4	9.4	-0.1	-1.05	708473.0	6693736.8	233
2013-01-27	9.44	9.5	9.37	9.5	0.06	0.64	805442.0	7588326.8	235
2013-01-26	9.57	9.57	9.37	9.44	-0.03	-0.32	1173574.0	11097615.4	288
2013-01-23	9.54	9.6	9.37	9.47	-0.1	-1.04	731688.0	6972473.6	252
2013-01-22	9.57	9.77	9.5	9.57	-0.03	-0.31	1576802.0	15183400.0	396
2013-01-21	9.64	9.8	9.5	9.6	0.3	3.23	4725188.0	45548866.0	1157
2013-01-20	9.3	9.4	9.2	9.3	0.0	0.0	1078437.0	10028896.4	276
2013-01-19	9.27	9.37	9.1	9.3	0.0	0.0	1149816.0	10661456.0	297
2013-01-16	9.24	9.34	9.1	9.3	0.06	0.65	828921.0	7630490.3	266
2013-01-15	9.34	9.34	9.17	9.24	-0.1	-1.07	659167.0	6097747.1	220
2013-01-14	9.37	9.44	9.3	9.34	-0.03	-0.32	396949.0	3714286.1	164
2013-01-13	9.44	9.44	9.3	9.37	-0.07	-0.74	698494.0	6530443.9	214
2013-01-12	9.44	9.57	9.37	9.44	0.0	0.0	898429.0	8518476.4	294
2013-01-09	9.37	9.54	9.34	9.44	0.04	0.43	2302343.0	21750129.1	404
2013-01-08	9.37	9.4	9.3	9.4	0.03	0.32	1469149.0	13748370.7	337
2013-01-07	9.34	9.47	9.27	9.37	0.07	0.75	1381227.0	12943296.0	337
2013-01-06	9.34	9.4	9.27	9.3	-0.04	-0.43	924507.0	8624126.2	289
2013-01-05	9.57	9.57	9.24	9.34	-0.06	-0.64	1506197.0	14106002.4	387
2013-01-02	9.24	9.57	9.14	9.4	0.26	2.84	2106466.0	19740577.7	729
2013-01-01	9.14	9.3	9.0	9.14	0.04	0.44	1130997.0	10342567.4	343
2012-12-31	9.24	9.3	8.87	9.1	-0.14	-1.52	1392475.0	12616635.3	480
2012-12-30	9.37	9.37	9.1	9.24	-0.23	-2.43	987817.0	9127429.7	313
2012-12-29	9.57	9.57	9.4	9.47	-0.07	-0.73	1965207.0	18660152.5	420
2012-12-26	9.37	9.54	9.27	9.54	0.17	1.81	3043123.0	28664865.5	694
2012-12-25	9.37	9.37	9.24	9.37	0.07	0.75	2256917.0	20995723.6	494
2012-12-24	9.47	9.57	9.27	9.3	-0.1	-1.06	2181892.0	20580380.3	608
2012-12-23	9.7	9.74	9.4	9.4	-0.27	-2.79	2394334.0	22890626.8	596
2012-12-22	9.7	9.7	9.5	9.67	0.0	0.0	3962128.0	38105735.0	760
2012-12-19	9.87	10.2	9.57	9.67	-0.07	-0.72	17121172.0	169618479.9	2721
2012-12-18	9.27	9.94	9.27	9.74	0.54	5.87	11796990.0	114228874.4	2142
2012-12-17	9.3	9.3	9.04	9.2	-0.04	-0.43	2395713.0	22005993.8	573
2012-12-16	9.24	9.4	9.1	9.24	0.0	0.0	7776197.0	72089168.0	1802
2012-12-15	8.47	9.24	8.47	9.24	0.84	10.0	10029858.0	90066149.7	1930
2012-12-12	8.54	8.54	8.37	8.4	-0.07	-0.83	1008348.0	8514011.2	294
2012-12-11	8.44	8.54	8.37	8.47	0.07	0.83	1659260.0	14023785.0	427
2012-12-10	8.5	8.5	8.37	8.4	-0.1	-1.18	776907.0	6550055.6	285
2012-12-09	8.54	8.57	8.47	8.5	0.03	0.35	1189368.0	10136273.2	390
2012-12-08	8.44	8.54	8.4	8.47	0.1	1.19	1592017.0	13492014.3	464
2012-12-05	8.44	8.44	8.37	8.37	-0.07	-0.83	1079391.0	9068254.9	373
2012-12-04	8.47	8.47	8.37	8.44	-0.03	-0.35	712347.0	6004441.1	269
2012-12-03	8.5	8.6	8.4	8.47	0.0	0.0	1426908.0	12121582.8	430
2012-12-02	8.57	8.57	8.4	8.47	-0.03	-0.35	1238095.0	10503898.8	416
2012-12-01	8.3	8.5	8.3	8.5	0.38	4.68	2005629.0	16761764.65	486
2012-11-28	8.04	8.24	8.0	8.12	0.1	1.25	1832585.0	14895745.65	535
2012-11-27	8.14	8.17	7.94	8.02	-0.1	-1.23	2232952.0	17984668.25	673
2012-11-26	8.27	8.37	7.84	8.12	-0.18	-2.17	1971930.0	15892268.65	750
2012-11-25	8.84	8.84	8.17	8.3	-0.57	-6.43	1809184.0	15305095.05	590
2012-11-24	8.9	8.97	8.8	8.87	0.1	1.14	1329114.0	11774606.2	412
2012-11-21	8.94	9.1	8.77	8.77	-0.03	-0.34	4498470.0	40095275.2	978
2012-11-20	8.84	8.9	8.6	8.8	0.03	0.34	3410722.0	29944210.6	924
2012-11-19	9.07	9.14	8.57	8.77	-0.27	-2.99	5037369.0	44590189.8	1243
2012-11-18	9.47	9.47	8.97	9.04	-0.33	-3.52	7097012.0	65760347.7	1629
2012-11-17	9.04	9.47	8.87	9.37	0.33	3.65	4777921.0	43726345.7	1229
2012-11-14	9.07	9.3	8.9	9.04	0.0	0.0	5168570.0	47220579.6	1388
2012-11-13	8.94	9.04	8.9	9.04	0.14	1.57	2645464.0	23704138.2	645
2012-11-12	8.87	8.94	8.84	8.9	0.03	0.34	1652750.0	14696012.2	571
2012-11-11	8.97	9.07	8.74	8.87	-0.07	-0.78	3487186.0	31137510.2	854
2012-11-10	8.94	9.0	8.84	8.94	-0.1	-1.11	2106942.0	18840665.8	649
2012-11-07	9.07	9.14	9.0	9.04	0.0	0.0	2267667.0	20610243.8	533
2012-11-06	9.14	9.17	8.97	9.04	0.04	0.44	2514857.0	22771099.4	668
2012-11-05	9.1	9.17	8.94	9.0	-0.07	-0.77	3186909.0	28892126.3	779
2012-11-04	9.0	9.17	8.9	9.07	0.1	1.11	3528183.0	31887625.1	844
2012-11-03	8.87	9.04	8.8	8.97	0.17	1.93	2346407.0	20978890.5	593
2012-10-24	8.7	8.84	8.67	8.8	-0.07	-0.79	2067862.0	18137571.0	621
2012-10-23	8.97	9.07	8.84	8.87	-0.1	-1.11	1689039.0	15080327.5	498
2012-10-22	9.0	9.07	8.84	8.97	0.07	0.79	2908672.0	26022673.9	769
2012-10-21	9.07	9.07	8.77	8.9	-0.1	-1.11	2908489.0	25927304.2	842
2012-10-20	9.1	9.34	8.97	9.0	0.26	2.97	9255320.0	84435904.7	2239
2012-10-17	8.4	8.87	8.4	8.74	0.4	4.8	4279851.0	36923497.8	1037
2012-10-16	8.37	8.4	8.34	8.34	0.04	0.48	988249.0	8252038.1	353
2012-10-15	8.27	8.64	8.27	8.3	0.08	0.97	1751539.0	14728898.3	529
2012-10-14	8.24	8.3	8.2	8.22	0.02	0.24	884572.0	7281152.45	298
2012-10-13	8.5	8.54	7.94	8.2	-0.27	-3.19	1877765.0	15423682.1	580
2012-10-10	8.5	8.67	8.44	8.47	-0.03	-0.35	4334758.0	37107661.8	930
2012-10-09	8.44	8.54	8.4	8.5	0.1	1.19	1539112.0	13015906.6	417
2012-10-08	8.34	8.74	8.34	8.4	0.03	0.36	6672293.0	57119766.0	1396
2012-10-07	8.47	8.47	8.3	8.37	-0.07	-0.83	1125908.0	9412637.1	364
2012-10-06	8.44	8.5	8.34	8.44	0.14	1.69	1926825.0	16213675.0	485
2012-10-03	8.47	8.47	8.27	8.3	-0.17	-2.01	1315936.0	10952716.95	462
2012-10-02	8.44	8.6	8.37	8.47	0.03	0.36	2806012.0	23842970.0	658
2012-10-01	8.67	8.74	8.37	8.44	-0.13	-1.52	4596191.0	39267173.9	1008
2012-09-30	8.17	8.8	8.17	8.57	0.3	3.63	4688698.0	39914081.55	1103
2012-09-29	8.3	8.34	8.04	8.27	-0.03	-0.36	1083523.0	8930676.9	458
2012-09-26	8.54	8.54	8.27	8.3	-0.34	-3.94	1373017.0	11587817.65	524
2012-09-25	8.67	8.74	8.5	8.64	-0.03	-0.35	1291434.0	11109041.4	417
2012-09-24	8.84	8.87	8.6	8.67	-0.1	-1.14	1145864.0	9955627.9	468
2012-09-22	8.84	8.84	8.5	8.77	-0.03	-0.34	2246983.0	19519859.8	584
2012-09-19	8.87	8.94	8.7	8.8	-0.07	-0.79	1168821.0	10301413.8	468
2012-09-18	9.14	9.14	8.84	8.87	-0.27	-2.95	2008744.0	18017593.4	608
2012-09-17	9.24	9.3	9.1	9.14	-0.1	-1.08	3188930.0	29382424.4	693
2012-09-16	9.4	9.4	9.2	9.24	-0.1	-1.07	2482334.0	23050226.3	677
2012-09-15	9.27	9.37	9.07	9.34	0.2	2.19	4175071.0	38582018.6	1134
2012-09-12	9.14	9.67	9.1	9.14	0.14	1.56	16689800.0	156849512.1	3778
2012-09-11	8.77	9.2	8.77	9.0	0.26	2.97	7897338.0	71181777.1	1864
2012-09-10	8.84	8.9	8.67	8.74	-0.13	-1.47	1882284.0	16560567.9	554
2012-09-09	9.0	9.04	8.84	8.87	-0.07	-0.78	2666316.0	23818648.1	866
2012-09-08	8.87	9.07	8.77	8.94	0.2	2.29	3790488.0	33882060.9	1000
2012-09-05	8.77	8.9	8.74	8.74	0.0	0.0	2755602.0	24260075.6	679
2012-09-04	8.84	8.94	8.67	8.74	-0.06	-0.68	4312793.0	38048995.0	880
2012-09-03	8.84	9.0	8.8	8.8	-0.04	-0.45	3644432.0	32405758.2	829
2012-09-02	8.77	8.9	8.67	8.84	0.1	1.14	2594281.0	22792860.4	718
2012-09-01	8.74	8.97	8.67	8.74	0.07	0.81	4188316.0	36798758.1	1054
2012-08-29	8.77	8.8	8.64	8.67	-0.1	-1.14	1746640.0	15228070.7	597
2012-08-28	8.94	8.94	8.7	8.77	-0.13	-1.46	2575078.0	22691687.2	698
2012-08-27	8.97	9.04	8.8	8.9	0.03	0.34	3572232.0	31844661.4	960
2012-08-26	8.6	9.27	8.54	8.87	0.33	3.86	8469018.0	76154409.5	2301
2012-08-25	8.4	8.54	8.37	8.54	0.28	3.39	2031006.0	17203866.1	629
2012-08-15	8.24	8.27	8.17	8.26	0.02	0.24	747716.0	6147814.5	325
2012-08-14	8.3	8.34	8.24	8.24	-0.03	-0.36	976776.0	8085941.25	362
2012-08-13	8.27	8.4	8.24	8.27	-0.02	-0.24	1362510.0	11317004.5	488
2012-08-12	8.4	8.4	8.27	8.29	-0.11	-1.31	1264944.0	10505281.3	437
2012-08-11	8.4	8.5	8.37	8.4	0.08	0.96	2132325.0	17938038.3	619
2012-08-08	8.37	8.44	8.27	8.32	0.03	0.36	2862688.0	23914774.4	828
2012-08-07	8.3	8.47	8.27	8.29	-0.01	-0.12	3275290.0	27348644.35	894
2012-08-06	8.47	8.7	8.27	8.3	-0.14	-1.66	7209102.0	61206087.35	2012
2012-08-05	8.47	8.64	8.34	8.44	0.04	0.48	5921608.0	50173444.5	1725
2012-08-04	8.34	8.44	8.3	8.4	0.14	1.69	5719614.0	47723680.7	1296
2012-08-01	8.24	8.34	8.2	8.26	0.04	0.49	3138143.0	25895070.9	893
2012-07-31	8.14	8.34	8.14	8.22	0.05	0.61	3779783.0	31157267.95	966
2012-07-30	8.04	8.24	7.94	8.17	0.11	1.36	2809727.0	22722971.05	833
2012-07-29	8.14	8.14	7.87	8.06	0.0	0.0	2691963.0	21557168.1	874
2012-07-28	8.0	8.1	7.94	8.06	0.22	2.81	3759486.0	30215560.35	1181
2012-07-25	7.7	8.0	7.67	7.84	0.08	1.03	3388358.0	26561636.5	935
2012-07-24	7.67	8.1	7.64	7.76	0.09	1.17	3854946.0	30326349.45	1355
2012-07-23	7.67	7.77	7.64	7.67	0.01	0.13	29056791.0	202200564.0	665
2012-07-22	7.54	7.77	7.47	7.66	0.12	1.59	2649125.0	20196239.7	831
2012-07-21	7.37	7.6	7.37	7.54	0.17	2.31	2211680.0	16597930.65	672
2012-07-18	7.37	7.6	7.34	7.37	-0.02	-0.27	3112370.0	23079022.9	967
2012-07-17	8.07	8.07	7.37	7.39	-0.65	-8.08	4331993.0	33590406.3	1357
2012-07-16	7.74	8.47	7.74	8.04	0.28	3.61	9294329.0	75344254.15	2478
2012-07-15	7.8	7.84	7.74	7.76	-0.03	-0.39	1572187.0	12205996.15	506
2012-07-14	7.8	7.87	7.7	7.79	0.05	0.65	2094111.0	16279755.7	755
2012-07-11	8.0	8.1	7.67	7.74	-0.13	-1.65	4732606.0	37299812.95	1424
2012-07-10	7.74	7.94	7.74	7.87	0.15	1.94	2247253.0	17578171.85	747
2012-07-09	8.17	8.17	7.6	7.72	-0.47	-5.74	2695418.0	21237462.0	886
2012-07-08	8.1	8.4	8.1	8.19	0.1	1.24	4317321.0	35513702.65	1272
2012-07-07	7.97	8.14	7.87	8.09	0.19	2.41	3999827.0	32072057.95	1166
2012-07-04	7.8	8.07	7.8	7.9	0.06	0.77	4803223.0	37954485.7	1350
2012-07-03	7.8	7.87	7.77	7.84	0.05	0.64	3302772.0	25837829.8	697
2012-07-02	7.67	7.9	7.67	7.79	0.05	0.65	2312901.0	18017241.85	652
2012-07-01	7.8	7.8	7.57	7.74	-0.06	-0.77	2484715.0	19025979.4	790
2012-06-30	7.8	7.94	7.64	7.8	0.23	3.04	3108661.0	24081961.25	654
2012-06-27	7.94	8.0	7.3	7.57	-0.4	-5.02	3678185.0	28082255.7	939
2012-06-26	7.94	8.04	7.87	7.97	0.03	0.38	2499633.0	19876111.95	751
2012-06-25	7.74	8.1	7.54	7.94	0.2	2.58	2901140.0	22635640.1	620
2012-06-24	7.8	7.8	7.57	7.74	0.04	0.52	1371029.0	10540935.0	534
2012-06-23	7.87	7.97	7.7	7.7	-0.24	-3.02	1969606.0	15496232.7	650
2012-06-20	7.97	8.0	7.8	7.94	0.04	0.51	4659881.0	36919794.65	1405
2012-06-19	7.67	8.27	7.6	7.9	0.38	5.05	16065926.0	128454606.6	3308
2012-06-18	7.4	7.54	7.37	7.52	0.15	2.04	3476349.0	25950198.25	921
2012-06-17	7.34	7.4	7.1	7.37	0.05	0.68	1696857.0	12438886.95	567
2012-06-16	7.47	7.5	6.67	7.32	-0.07	-0.95	5048455.0	36587348.4	1242
2012-06-13	7.47	7.54	7.34	7.39	0.0	0.0	2540015.0	18808345.75	687
2012-06-12	7.34	7.54	7.27	7.39	0.03	0.41	2865093.0	21249138.4	703
2012-06-11	7.37	7.44	7.3	7.36	0.12	1.66	2842652.0	20920585.3	635
2012-06-10	6.94	7.44	6.87	7.24	0.28	4.02	4114748.0	29399984.35	986
2012-06-09	7.04	7.04	6.77	6.96	0.19	2.81	2032235.0	14102977.95	639
2012-06-06	7.34	7.37	6.74	6.77	-0.5	-6.88	2220103.0	16046356.0	682
2012-06-05	7.4	7.57	7.27	7.27	-0.09	-1.22	3971634.0	29415302.85	1124
2012-06-04	7.24	7.4	7.17	7.36	-0.01	-0.14	1878734.0	13702307.45	664
2012-06-03	7.24	7.64	7.07	7.37	0.18	2.5	4491972.0	32871934.2	1558
2012-06-02	7.34	7.47	7.2	7.19	-0.78	-9.79	5829782.0	42680938.8	1661
2012-05-30	8.54	8.74	7.9	7.97	-0.57	-6.67	10829315.0	89648508.3	3421
2012-05-29	7.8	8.54	7.8	8.54	0.77	9.91	9965676.0	82333388.8	2440
2012-05-28	7.8	7.84	7.74	7.77	0.08	1.04	1096087.0	8532320.7	401
2012-05-27	7.7	7.8	7.67	7.69	0.0	0.0	1075058.0	8314228.8	476
2012-05-26	7.64	7.87	7.64	7.69	0.03	0.39	1377251.0	10648533.4	591
2012-05-23	7.67	7.74	7.64	7.66	-0.1	-1.29	745020.0	5712240.95	360
2012-05-22	7.97	8.0	7.74	7.76	-0.14	-1.77	1570472.0	12343225.75	657
2012-05-21	8.07	8.3	7.9	7.9	0.31	4.08	5103323.0	41197841.1	1627
2012-05-20	7.47	7.6	7.47	7.59	0.2	2.71	1503039.0	11288310.85	510
2012-05-19	7.34	7.57	7.27	7.39	0.0	0.0	1812756.0	13495654.65	566
2012-05-16	7.34	7.54	7.3	7.39	-0.08	-1.07	1161379.0	8635188.25	483
2012-05-15	7.37	7.5	7.3	7.47	0.13	1.77	1003269.0	7435161.75	418
2012-05-14	7.54	7.6	7.34	7.34	-0.32	-4.18	1099566.0	8208576.5	428
2012-05-13	7.77	7.87	7.6	7.66	-0.24	-3.04	1324829.0	10258002.15	514
2012-05-12	7.97	7.97	7.4	7.9	-0.06	-0.75	1427397.0	10934785.45	474
2012-05-09	8.2	8.24	7.9	7.96	-0.36	-4.33	2187044.0	17616416.65	811
2012-05-08	8.47	8.5	8.34	8.32	-0.12	-1.42	1148074.0	9670488.8	377
2012-05-07	8.44	8.54	8.34	8.44	-0.1	-1.17	1081556.0	9084846.85	423
2012-05-06	8.67	8.74	8.54	8.54	-0.1	-1.16	654055.0	5639338.6	259
2012-05-05	8.74	8.74	8.54	8.64	-0.23	-2.59	845518.0	7309990.1	330
2012-05-02	8.84	9.0	8.77	8.87	0.1	1.14	1936097.0	17225374.7	571
2012-05-01	8.74	8.9	8.67	8.77	0.07	0.8	1691288.0	14834137.3	555
2012-04-30	8.87	8.9	8.54	8.7	-0.17	-1.92	1279323.0	11146176.9	459
2012-04-29	9.07	9.1	8.87	8.87	-0.13	-1.44	1538327.0	13810200.6	495
2012-04-28	8.94	9.0	8.94	9.0	0.13	1.47	1480280.0	13293584.6	451
2012-04-25	8.87	8.97	8.87	8.87	0.0	0.0	1640768.0	14615729.8	410
2012-04-24	8.97	8.97	8.8	8.87	-0.03	-0.34	1016591.0	9013765.1	359
2012-04-23	8.97	9.0	8.84	8.9	-0.04	-0.45	1035171.0	9224588.6	388
2012-04-22	9.0	9.07	8.87	8.94	-0.23	-2.51	2953834.0	26381050.2	884
2012-04-21	9.0	9.27	9.0	9.17	0.17	1.89	1466963.0	13445260.6	636
2012-04-18	9.07	9.14	8.8	9.0	-0.1	-1.1	1916792.0	17210856.6	695
2012-04-17	8.8	9.34	8.77	9.1	0.53	6.18	3131336.0	28315348.4	1156
2012-04-16	8.9	9.1	8.34	8.57	-0.43	-4.78	2540675.0	22133968.4	983
2012-04-15	9.34	9.5	9.0	9.0	-0.34	-3.64	2719463.0	25389281.8	847
2012-04-14	9.3	9.57	9.17	9.34	0.1	1.08	2147684.0	20137561.7	817
2012-04-11	9.14	9.37	9.0	9.24	-0.06	-0.65	2140080.0	19600826.9	749
2012-04-10	9.57	9.57	9.3	9.3	-0.17	-1.8	2196606.0	20769279.1	732
2012-04-09	9.14	9.54	9.0	9.47	0.17	1.83	2037255.0	18740139.1	761
2012-04-08	9.8	9.87	8.87	9.3	-0.54	-5.49	4482517.0	42037331.7	1383
2012-04-07	10.07	10.1	9.74	9.84	-0.16	-1.6	2510701.0	24965583.4	796
2012-04-04	10.24	10.24	9.97	10.0	-0.24	-2.34	4634498.0	46678641.8	1327
2012-04-03	10.4	10.57	10.1	10.24	0.1	0.99	10499193.0	108496637.5	2530
2012-04-02	10.04	10.17	9.77	10.14	0.1	1.0	8154234.0	81304897.3	2129
2012-04-01	9.8	10.6	9.67	10.04	0.24	2.45	17714802.0	180715939.5	4674
2012-03-31	9.7	9.84	9.5	9.8	0.13	1.34	5114325.0	49559588.9	1475
2012-03-28	9.74	9.9	9.64	9.67	-0.2	-2.03	6099842.0	59461728.0	1669
2012-03-27	9.9	10.17	9.67	9.87	0.07	0.71	17083573.0	171178130.0	3686
2012-03-26	9.67	9.94	9.57	9.8	0.3	3.16	9851477.0	95773172.8	2612
2012-03-25	9.4	9.64	9.34	9.5	0.1	1.06	4060809.0	38574839.7	1141
2012-03-24	9.3	9.47	9.27	9.4	0.13	1.4	2510284.0	23568098.4	743
2012-03-21	9.2	9.57	9.2	9.27	0.03	0.32	5449758.0	51125937.8	1351
2012-03-20	9.37	9.4	9.14	9.24	-0.2	-2.12	2322131.0	21607057.7	852
2012-03-19	9.6	9.64	9.37	9.44	-0.23	-2.38	4551395.0	43162578.8	1441
[truncated: 957 more rows]
