# Supplementary material for: Effective short-term forecasts of Saudi stock price trends using technical indicators and large-scale multivariate time series
Source: PeerJ Comput Sci. 2023 Jan 6;9:e1205. doi: 10.7717/peerj-cs.1205 (PMC10280263; doi:10.7717/peerj-cs.1205)
Supplement: Supplemental Information 3 [file peerj-cs-09-1205-s003.zip › TASI Dataset 2021/ALINMA_1150.csv]

date	open	high	low	close	change	change_percent	volume_traded	value_traded_SAR
2020-03-19	18.84	19.26	18.6	19.02	0.12	0.63	38941616.0	739705514.04
2020-03-18	18.72	19.08	18.7	18.9	0.08	0.43	22617417.0	427584612.1
2020-03-17	18.56	19.12	18.44	18.82	0.3	1.62	29769716.0	560351585.9
2020-03-16	18.9	19.4	18.34	18.52	-0.5	-2.63	28284660.0	531371923.04
2020-03-15	20.5	20.5	19.0	19.02	-0.62	-3.16	27243517.0	530901642.44
2020-03-12	19.0	19.96	18.3	19.64	-0.4	-2.0	25612414.0	491952811.12
2020-03-11	20.8	20.86	19.74	20.04	-0.68	-3.28	31392341.0	638840554.18
2020-03-10	20.26	20.72	19.68	20.72	1.88	9.98	34030197.0	685608864.66
2020-03-09	18.32	19.6	18.32	18.84	-1.5	-7.37	46112283.0	861219518.1
2020-03-08	21.0	21.16	20.34	20.34	-2.26	-10.0	51224048.0	1051820449.54
2020-03-05	23.02	23.08	22.56	22.6	-0.28	-1.22	11565584.0	263372019.38
2020-03-04	22.5	22.98	22.46	22.88	-0.12	-0.52	19034691.0	433364871.84
2020-03-03	23.0	23.06	22.8	23.0	0.5	2.22	15155958.0	347742148.58
2020-03-02	22.72	23.18	22.5	22.5	0.04	0.18	18203962.0	416815131.94
2020-03-01	22.78	22.88	22.26	22.46	-0.8	-3.44	18019059.0	404594968.8
2020-02-27	23.3	23.36	23.06	23.26	-0.12	-0.51	11179373.0	259327019.86
2020-02-26	23.5	23.5	23.1	23.38	-0.28	-1.18	11323528.0	263820744.52
2020-02-25	23.64	23.86	23.46	23.66	-0.1	-0.42	13245360.0	312914034.56
2020-02-24	24.36	24.36	23.7	23.76	-0.72	-2.94	17871040.0	427725898.44
2020-02-23	24.68	24.68	24.34	24.48	-0.28	-1.13	7736859.0	189373973.1
2020-02-20	24.72	24.96	24.68	24.76	0.06	0.24	8899371.0	220722806.14
2020-02-19	24.28	24.7	24.24	24.7	0.46	1.9	6216879.0	152255188.76
2020-02-18	24.3	24.32	24.16	24.24	-0.06	-0.25	5804969.0	140655744.74
2020-02-17	24.1	24.32	24.1	24.3	0.26	1.08	6841905.0	165628080.62
2020-02-16	24.3	24.34	23.92	24.04	0.24	1.01	10835324.0	261772096.18
2020-02-13	24.32	24.4	23.66	23.8	-0.48	-1.98	15961694.0	382974953.58
2020-02-12	24.4	24.46	24.28	24.28	-0.1	-0.41	8008277.0	195096335.5
2020-02-11	24.38	24.58	24.32	24.38	-0.04	-0.16	6596812.0	161159237.56
2020-02-10	24.34	24.68	24.26	24.42	0.12	0.49	8298182.0	202895873.66
2020-02-09	24.7	24.7	24.14	24.3	-0.38	-1.54	12482587.0	303364900.84
2020-02-06	24.98	25.05	24.58	24.68	-0.24	-0.96	10959758.0	272068360.85
2020-02-05	25.1	25.2	24.9	24.92	-0.13	-0.52	12023831.0	300945580.66
2020-02-04	24.96	25.15	24.86	25.05	0.17	0.68	9745649.0	243483485.76
2020-02-03	24.94	24.98	24.72	24.88	-0.06	-0.24	11478819.0	285302263.5
2020-02-02	25.4	25.4	24.9	24.94	-0.96	-3.71	23975920.0	600540419.28
2020-01-30	25.8	26.05	25.7	25.9	0.15	0.58	12249458.0	317216633.5
2020-01-29	25.7	26.0	25.6	25.75	0.1	0.39	12133396.0	313335852.4
2020-01-28	25.5	25.7	25.4	25.65	0.05	0.2	7629331.0	194836032.6
2020-01-27	25.8	25.9	25.45	25.6	-0.25	-0.97	9128823.0	234016379.4
2020-01-26	25.85	26.0	25.75	25.85	-0.1	-0.39	7381254.0	190854819.55
2020-01-23	25.45	25.95	25.3	25.95	0.4	1.57	9953063.0	254802078.1
2020-01-22	25.6	25.65	25.5	25.55	0.0	0.0	4395535.0	112374135.55
2020-01-21	25.65	25.65	25.4	25.55	-0.15	-0.58	5287789.0	135114727.75
2020-01-20	25.6	25.7	25.55	25.7	0.1	0.39	5370351.0	137568835.6
2020-01-19	25.65	25.75	25.6	25.6	-0.05	-0.19	4568794.0	117266677.7
2020-01-16	25.55	25.65	25.45	25.65	0.1	0.39	5276731.0	134987080.25
2020-01-15	25.6	25.75	25.5	25.55	-0.05	-0.2	6165272.0	157895497.5
2020-01-14	25.5	25.7	25.3	25.6	0.1	0.39	6966360.0	177926708.8
2020-01-13	25.25	25.6	25.2	25.5	0.3	1.19	7341624.0	186989601.1
2020-01-12	25.3	25.4	25.15	25.2	0.0	0.0	7013257.0	177199404.9
2020-01-09	24.84	25.25	24.84	25.2	0.64	2.61	11912267.0	298417183.7
2020-01-08	24.02	24.56	24.02	24.56	0.06	0.24	12007859.0	292494943.58
2020-01-07	24.7	24.84	24.5	24.5	-0.12	-0.49	12550424.0	309544410.22
2020-01-06	24.84	24.9	24.42	24.62	-0.24	-0.97	16413317.0	404012948.24
2020-01-05	24.88	25.15	24.8	24.86	-0.49	-1.93	9427590.0	235352660.32
2020-01-02	25.3	25.35	25.1	25.35	0.05	0.2	7076940.0	178516342.2
2020-01-01	25.35	25.4	25.15	25.3	-0.05	-0.2	6453248.0	163190323.0
2019-12-31	24.88	25.35	24.82	25.35	0.47	1.89	10640161.0	267077491.28
2019-12-30	25.35	25.35	24.88	24.88	-0.52	-2.05	16682051.0	417273885.8
2019-12-29	25.7	25.75	25.25	25.4	-0.3	-1.17	15189933.0	386688354.75
2019-12-26	25.8	25.8	25.65	25.7	-0.1	-0.39	6050775.0	155674893.9
2019-12-25	25.8	25.85	25.7	25.8	-0.05	-0.19	7125343.0	183611357.7
2019-12-24	25.9	25.9	25.75	25.85	0.0	0.0	5579623.0	144128517.45
2019-12-23	25.8	25.9	25.75	25.85	0.05	0.19	7828825.0	202214685.15
2019-12-22	25.9	25.95	25.7	25.8	-0.15	-0.58	8155343.0	210676148.55
2019-12-19	26.1	26.1	25.65	25.95	-0.15	-0.57	16685857.0	431139948.65
2019-12-18	25.9	26.1	25.8	26.1	0.1	0.38	10717993.0	278317315.35
2019-12-17	26.05	26.15	25.85	26.0	0.0	0.0	11798068.0	306586144.65
2019-12-16	25.8	26.1	25.5	26.0	0.4	1.56	18103016.0	468494014.5
2019-12-15	25.05	25.8	24.76	25.6	1.56	6.49	29795451.0	752978560.66
2019-12-12	24.36	24.36	24.0	24.04	-0.32	-1.31	8094665.0	195528572.78
2019-12-11	24.0	24.4	23.98	24.36	0.36	1.5	10845245.0	262624510.4
2019-12-10	24.06	24.16	23.88	24.0	-0.16	-0.66	12014496.0	288851201.98
2019-12-09	24.1	24.64	23.96	24.16	0.16	0.67	20464463.0	496454420.62
2019-12-08	23.08	24.0	23.04	24.0	0.92	3.99	15052799.0	355425089.82
2019-12-05	23.0	23.08	22.94	23.08	0.04	0.17	6371887.0	146727266.84
2019-12-04	23.1	23.12	22.86	23.04	-0.06	-0.26	9319509.0	214080283.58
2019-12-03	22.88	23.12	22.88	23.1	0.2	0.87	10517697.0	242028739.56
2019-12-02	22.98	23.06	22.82	22.9	-0.08	-0.35	7498951.0	171868784.54
2019-12-01	22.86	23.02	22.86	22.98	0.18	0.79	7154506.0	164181253.88
2019-11-28	22.6	22.84	22.56	22.8	0.22	0.97	6644812.0	150765471.56
2019-11-27	22.82	22.96	22.54	22.58	-0.36	-1.57	6355979.0	145023865.32
2019-11-26	22.86	22.94	22.76	22.94	0.06	0.26	8692766.0	198763035.64
2019-11-25	22.76	22.88	22.5	22.88	0.08	0.35	8203870.0	186515947.42
2019-11-24	23.0	23.04	22.74	22.8	-0.2	-0.87	6808866.0	155724553.8
2019-11-21	22.88	23.08	22.84	23.0	0.1	0.44	10131225.0	232698297.82
2019-11-20	22.88	22.98	22.82	22.9	0.04	0.17	8687110.0	199134957.8
2019-11-19	22.66	22.86	22.62	22.86	0.26	1.15	12388941.0	282072767.94
2019-11-18	22.3	22.62	22.28	22.6	0.34	1.53	12731331.0	286189248.28
2019-11-17	22.06	22.26	22.02	22.26	0.2	0.91	9253023.0	205062420.52
2019-11-14	22.06	22.32	21.98	22.06	-0.08	-0.36	13581643.0	300928161.44
2019-11-13	22.0	22.56	21.92	22.14	0.14	0.64	17580109.0	391003635.16
2019-11-12	21.86	22.04	21.8	22.0	0.14	0.64	11692259.0	257001224.5
2019-11-11	21.8	22.02	21.78	21.86	0.14	0.64	11209552.0	245571601.42
2019-11-10	21.2	21.8	21.2	21.72	0.62	2.94	14018626.0	302819063.02
2019-11-07	20.86	21.32	20.86	21.1	0.2	0.96	12232254.0	259030091.06
2019-11-06	21.2	21.2	20.88	20.9	-0.26	-1.23	7974199.0	167919084.48
2019-11-05	21.14	21.22	21.02	21.16	0.06	0.28	11316342.0	239347882.28
2019-11-04	20.9	21.16	20.82	21.1	0.26	1.25	11407035.0	239306662.82
2019-11-03	20.7	20.96	20.54	20.84	-0.12	-0.57	9276579.0	192602482.32
2019-10-31	21.14	21.14	20.86	20.96	-0.18	-0.85	9267034.0	194475916.5
2019-10-30	20.64	21.16	20.5	21.14	0.46	2.22	13353751.0	278275371.3
2019-10-29	21.02	21.06	20.6	20.68	-0.42	-1.99	15335867.0	318327139.1
2019-10-28	21.46	21.46	21.02	21.1	-0.42	-1.95	14351952.0	304578996.64
2019-10-27	21.68	21.68	21.5	21.52	-0.18	-0.83	6807130.0	146863556.02
2019-10-24	21.8	21.86	21.56	21.7	-0.08	-0.37	7410560.0	161014903.4
2019-10-23	21.52	21.92	21.36	21.78	0.28	1.3	12178605.0	263928640.78
2019-10-22	20.84	21.62	20.84	21.5	1.0	4.88	18685213.0	397811109.86
2019-10-21	20.8	20.8	20.5	20.5	-0.22	-1.06	8844961.0	182252361.08
2019-10-20	20.5	20.82	20.5	20.72	0.68	3.39	17000927.0	351342510.42
2019-10-17	20.1	20.26	19.78	20.04	0.04	0.2	18517374.0	371363062.22
2019-10-16	19.7	20.06	19.58	20.0	0.3	1.52	12968935.0	256738721.1
2019-10-15	20.04	20.06	19.7	19.7	-0.3	-1.5	12281027.0	244603112.3
2019-10-14	20.34	20.38	19.98	20.0	-0.2	-0.99	16849180.0	339279405.3
2019-10-13	20.48	20.66	20.16	20.2	-0.26	-1.27	7223533.0	147045189.32
2019-10-10	20.6	20.72	20.34	20.46	-0.16	-0.78	10925335.0	224051693.4
2019-10-09	21.26	21.26	20.62	20.62	-0.64	-3.01	10700327.0	223741845.52
2019-10-08	21.5	21.56	21.12	21.26	-0.24	-1.12	8480244.0	180175476.44
2019-10-07	21.82	21.84	21.5	21.5	-0.32	-1.47	8505759.0	184303672.58
2019-10-06	22.02	22.14	21.82	21.82	-0.02	-0.09	8108836.0	178004807.56
2019-10-03	21.9	21.96	21.82	21.84	-0.16	-0.73	7729028.0	169222719.14
2019-10-02	22.2	22.2	21.88	22.0	-0.24	-1.08	12467627.0	274484404.22
2019-10-01	22.6	22.68	22.24	22.24	-0.24	-1.07	8831171.0	198411286.42
2019-09-30	22.36	22.7	22.32	22.48	0.2	0.9	10527084.0	237252113.48
2019-09-29	22.08	22.36	22.02	22.28	0.22	1.0	7460161.0	165382895.74
2019-09-26	22.02	22.14	21.94	22.06	0.04	0.18	6685481.0	147347581.7
2019-09-25	22.2	22.22	21.98	22.02	-0.16	-0.72	8227360.0	181767121.86
2019-09-24	21.92	22.18	21.88	22.18	0.28	1.28	7501452.0	165409487.2
2019-09-22	21.88	22.0	21.78	21.9	0.02	0.09	5235095.0	114549841.54
2019-09-19	21.42	21.88	21.24	21.88	0.42	1.96	20530564.0	444524772.1
2019-09-18	21.8	21.92	21.46	21.46	-0.2	-0.92	11896038.0	257041069.42
2019-09-17	21.6	22.02	21.52	21.66	0.06	0.28	11155282.0	243220979.86
2019-09-16	21.44	21.72	21.3	21.6	0.2	0.93	9539180.0	205862265.52
2019-09-15	20.9	21.5	20.7	21.4	0.06	0.28	10815623.0	229530292.0
2019-09-12	21.18	21.5	21.1	21.34	0.12	0.57	10733699.0	228867838.4
2019-09-11	21.78	21.78	21.06	21.22	-0.56	-2.57	16563078.0	351625441.92
2019-09-10	22.08	22.08	21.68	21.78	-0.3	-1.36	11011583.0	240636822.58
2019-09-09	22.1	22.12	21.96	22.08	-0.04	-0.18	8806448.0	194095570.42
2019-09-08	22.12	22.22	22.04	22.12	0.06	0.27	6872625.0	152055568.32
2019-09-05	22.22	22.32	21.94	22.06	-0.1	-0.45	13397087.0	296483775.74
2019-09-04	21.94	22.24	21.94	22.16	0.26	1.19	11202518.0	247570444.74
2019-09-03	22.06	22.18	21.86	21.9	-0.18	-0.82	9081946.0	199883874.7
2019-09-02	21.82	22.18	21.76	22.08	0.28	1.28	11641742.0	256224573.44
2019-09-01	22.0	22.1	21.6	21.8	-0.2	-0.91	9623448.0	209804351.12
2019-08-29	22.32	22.42	21.96	22.0	-0.32	-1.43	16135031.0	357110166.98
2019-08-28	22.5	22.64	22.22	22.32	-0.36	-1.59	10627284.0	238927663.94
2019-08-27	23.22	23.26	22.06	22.68	-0.34	-1.48	53624551.0	1211185262.94
2019-08-26	22.84	23.12	22.6	23.02	0.2	0.88	10243447.0	233667822.6
2019-08-25	23.6	23.6	22.76	22.82	-0.96	-4.04	10404048.0	240103567.26
2019-08-22	23.92	24.0	23.58	23.78	-0.16	-0.67	16266264.0	389392823.66
2019-08-21	24.1	24.14	23.92	23.94	-0.14	-0.58	7053388.0	169267808.88
2019-08-20	24.22	24.32	24.08	24.08	-0.12	-0.5	6688205.0	161811027.38
2019-08-19	24.1	24.28	24.1	24.2	0.18	0.75	7191473.0	173862141.18
2019-08-18	24.14	24.32	24.0	24.02	-0.28	-1.15	7488331.0	180734037.24
2019-08-08	24.36	24.54	24.28	24.3	-0.16	-0.65	10050096.0	245339139.58
2019-08-07	24.4	24.5	24.36	24.46	0.12	0.49	7379808.0	180202251.22
2019-08-06	24.16	24.4	23.98	24.34	0.02	0.08	11069055.0	267333987.7
2019-08-05	24.88	24.92	24.32	24.32	-0.56	-2.25	8252292.0	203233900.42
2019-08-04	24.6	24.88	24.44	24.88	0.08	0.32	8787025.0	216620268.1
2019-08-01	24.88	24.94	24.7	24.8	-0.35	-1.39	7662186.0	190109651.02
2019-07-31	24.88	25.4	24.72	25.15	0.31	1.25	9042588.0	226534504.15
2019-07-30	25.0	25.1	24.6	24.84	0.1	0.4	8074060.0	201103811.98
2019-07-29	25.55	25.55	24.74	24.74	-0.96	-3.74	17892161.0	448176500.01
2019-07-28	25.45	25.85	25.35	25.7	0.2	0.78	6816452.0	174866041.55
2019-07-25	25.35	25.55	25.1	25.5	0.2	0.79	9178493.0	232571176.8
2019-07-24	25.3	25.55	25.0	25.3	-0.05	-0.2	8222657.0	207853421.15
2019-07-23	25.7	25.85	25.35	25.35	-0.45	-1.74	7545636.0	192443905.35
2019-07-22	25.7	25.9	25.6	25.8	0.1	0.39	5588371.0	144078151.45
2019-07-21	25.8	26.0	25.3	25.7	-0.45	-1.72	9299111.0	238292064.25
2019-07-18	26.3	26.35	26.15	26.15	-0.15	-0.57	5850202.0	153600332.2
2019-07-17	26.25	26.4	26.1	26.3	0.05	0.19	7110591.0	186595497.6
2019-07-16	26.4	26.55	26.2	26.25	-0.15	-0.57	8741015.0	230806110.15
2019-07-15	26.1	26.45	25.85	26.4	0.3	1.15	9038141.0	236060577.8
2019-07-14	25.9	26.35	25.9	26.1	0.3	1.16	9740663.0	254767852.1
2019-07-11	25.55	26.0	25.5	25.8	0.3	1.18	14596751.0	377299584.95
2019-07-10	24.98	25.6	24.96	25.5	0.5	2.0	11976947.0	302864954.3
2019-07-09	25.05	25.2	24.94	25.0	-0.05	-0.2	7378742.0	185257918.1
2019-07-08	24.5	25.05	24.46	25.05	0.51	2.08	8795492.0	217434058.16
2019-07-07	24.5	24.58	24.44	24.54	0.04	0.16	3606366.0	88433632.7
2019-07-04	24.34	24.58	24.32	24.5	0.14	0.57	4783650.0	116985353.3
2019-07-03	24.4	24.44	24.3	24.36	-0.08	-0.33	4552024.0	110891589.14
2019-07-02	24.58	24.64	24.4	24.44	-0.16	-0.65	4005215.0	98203738.7
2019-07-01	24.64	24.66	24.52	24.6	0.0	0.0	5923587.0	145638660.16
2019-06-30	24.5	24.64	24.48	24.6	0.24	0.99	5957720.0	146395644.56
2019-06-27	24.3	24.5	24.3	24.36	0.08	0.33	7295392.0	177901261.66
2019-06-26	24.3	24.52	24.26	24.28	-0.02	-0.08	7409569.0	180634587.82
2019-06-25	23.9	24.3	23.82	24.3	0.4	1.67	8857516.0	212733610.26
2019-06-24	24.0	24.06	23.7	23.9	-0.1	-0.42	6357639.0	152041383.86
2019-06-23	24.26	24.28	23.98	24.0	-0.28	-1.15	7176283.0	172809636.3
2019-06-20	24.3	24.4	24.02	24.28	0.0	0.0	18031457.0	437486309.1
2019-06-19	24.7	24.7	24.28	24.28	-0.32	-1.3	13271868.0	325728770.92
2019-06-18	24.84	24.86	24.54	24.6	-0.26	-1.05	16096014.0	397696304.2
2019-06-17	24.8	25.15	24.8	24.86	0.02	0.08	11682478.0	291334226.59
2019-06-16	24.78	25.0	24.62	24.84	0.1	0.4	8604916.0	212984888.38
2019-06-13	25.15	25.25	24.72	24.74	-0.56	-2.21	13003571.0	324946222.87
2019-06-12	24.96	25.3	24.78	25.3	0.34	1.36	12239508.0	307036821.34
2019-06-11	24.7	25.1	24.6	24.96	0.3	1.22	13566840.0	337734795.89
2019-06-10	24.58	24.96	24.54	24.66	0.12	0.49	15736396.0	389631956.38
2019-06-09	24.2	24.58	24.1	24.54	0.44	1.83	7190964.0	175683234.92
2019-05-30	23.8	24.14	23.72	24.1	0.22	0.92	7608704.0	182678959.0
2019-05-29	24.0	24.1	23.68	23.88	-0.12	-0.5	9247893.0	220678285.82
2019-05-28	24.1	24.4	23.7	24.0	0.0	0.0	54891528.0	1317863790.22
2019-05-27	24.12	24.26	23.54	24.0	0.0	0.0	11374649.0	271459561.08
2019-05-26	24.96	24.96	23.9	24.0	-0.9	-3.61	13676658.0	331696159.92
2019-05-23	25.15	25.3	24.82	24.9	-0.15	-0.6	9335528.0	233643126.52
2019-05-22	25.3	25.65	25.05	25.05	-0.15	-0.6	13441073.0	340982454.8
2019-05-21	24.96	25.35	24.94	25.2	0.46	1.86	8622956.0	216616315.35
2019-05-20	24.92	25.1	24.64	24.74	-0.22	-0.88	10106336.0	250701972.34
2019-05-19	25.25	25.75	24.94	24.96	-0.29	-1.15	9630921.0	243367670.89
2019-05-16	25.0	25.45	25.0	25.25	0.33	1.32	10340363.0	260299124.18
2019-05-15	24.54	25.45	24.54	24.92	0.62	2.55	16662855.0	416613854.18
2019-05-14	24.3	25.1	23.96	24.3	-0.08	-0.33	19868987.0	488635003.96
2019-05-13	25.1	25.3	24.38	24.38	-0.97	-3.83	13308741.0	331353215.58
2019-05-12	25.5	25.55	25.0	25.35	-0.45	-1.74	10026523.0	253579969.75
2019-05-09	25.8	25.95	25.55	25.8	0.0	0.0	6966917.0	179282250.85
2019-05-08	25.6	25.85	25.2	25.8	0.2	0.78	8165710.0	208908132.75
2019-05-07	26.0	26.25	25.6	25.6	-0.4	-1.54	9721655.0	251796625.45
2019-05-06	26.3	26.35	25.65	26.0	-0.55	-2.07	10888991.0	283111661.15
2019-05-05	27.0	27.0	26.35	26.55	-0.45	-1.67	8935272.0	237366548.3
2019-05-02	26.95	27.1	26.85	27.0	0.0	0.0	5621375.0	151669008.0
2019-05-01	27.0	27.1	26.7	27.0	-0.1	-0.37	7012176.0	188401564.25
2019-04-30	26.85	27.4	26.6	27.1	0.25	0.93	15854923.0	428310074.05
2019-04-29	27.3	27.4	26.85	26.85	-0.45	-1.65	8809401.0	238004710.3
2019-04-28	27.55	27.75	27.2	27.3	-0.3	-1.09	6615860.0	181720208.8
2019-04-25	27.75	27.75	27.0	27.6	-0.15	-0.54	10772625.0	295841542.9
2019-04-24	27.75	27.95	27.6	27.75	0.0	0.0	8102895.0	225228502.55
2019-04-23	27.65	28.2	27.55	27.75	0.0	0.0	8985416.0	250267838.45
2019-04-22	28.05	28.25	27.65	27.75	-0.25	-0.89	10179258.0	284056762.3
2019-04-21	26.8	28.25	26.65	28.0	1.4	5.26	17025984.0	467937530.25
2019-04-18	26.95	27.0	26.5	26.6	-0.25	-0.93	9579553.0	255450834.2
2019-04-17	25.8	26.85	25.75	26.85	1.05	4.07	15484334.0	411929376.05
2019-04-16	25.05	25.8	25.05	25.8	0.75	2.99	13802808.0	350533219.3
2019-04-15	24.94	25.1	24.92	25.05	0.11	0.44	5720655.0	143001318.58
2019-04-14	25.05	25.1	24.88	24.94	-0.16	-0.64	3983629.0	99432381.9
2019-04-11	25.0	25.15	24.98	25.1	0.14	0.56	8461678.0	211920896.06
2019-04-10	24.78	24.96	24.74	24.96	0.18	0.73	6239428.0	155001384.58
2019-04-09	24.72	24.86	24.68	24.78	0.06	0.24	7114087.0	176325941.06
2019-04-08	24.68	24.78	24.5	24.72	-0.02	-0.08	5971503.0	147032752.1
2019-04-07	24.62	24.96	24.62	24.74	0.12	0.49	6652076.0	165143500.06
2019-04-04	24.5	24.66	24.42	24.62	0.12	0.49	6341986.0	155869676.18
2019-04-03	24.46	24.58	24.46	24.5	0.02	0.08	6723333.0	164895180.24
2019-04-02	24.3	24.48	24.26	24.48	0.2	0.82	8843341.0	215556423.6
2019-04-01	24.24	24.32	24.24	24.28	0.02	0.08	5411303.0	131423363.32
2019-03-31	24.2	24.28	24.12	24.26	0.04	0.17	3494849.0	84615605.46
2019-03-28	24.26	24.32	24.14	24.22	-0.04	-0.16	7811109.0	189416786.12
2019-03-27	24.14	24.3	24.02	24.26	-0.72	-2.88	10639898.0	257018063.42
2019-03-26	24.96	25.0	24.86	24.98	0.04	0.16	5170516.0	129030554.42
2019-03-25	25.0	25.05	24.92	24.94	-0.06	-0.24	5307264.0	132571695.37
2019-03-24	24.9	25.05	24.78	25.0	0.1	0.4	6934526.0	172975954.63
2019-03-21	24.42	24.9	24.42	24.9	0.48	1.97	6107879.0	150111882.68
2019-03-20	24.46	24.5	24.38	24.42	-0.06	-0.25	4666955.0	114015848.48
2019-03-19	24.44	24.52	24.4	24.48	0.06	0.25	4964099.0	121482281.84
2019-03-18	24.32	24.48	24.32	24.42	0.02	0.08	5555114.0	135490191.84
2019-03-17	24.4	24.44	24.2	24.4	0.0	0.0	9640008.0	234345321.2
2019-03-14	24.26	24.4	24.2	24.4	0.18	0.74	9018305.0	219159192.24
2019-03-13	24.2	24.26	24.16	24.22	0.06	0.25	5360024.0	129819601.98
2019-03-12	24.1	24.22	24.06	24.16	0.08	0.33	4262150.0	102860557.62
2019-03-11	24.12	24.14	24.0	24.08	-0.06	-0.25	5183645.0	124769817.22
2019-03-10	24.16	24.32	24.08	24.14	0.04	0.17	5319657.0	128710277.64
2019-03-07	24.32	24.36	24.0	24.1	-0.3	-1.23	8064111.0	194621628.04
2019-03-06	24.3	24.42	24.26	24.4	0.1	0.41	5962896.0	145049503.86
2019-03-05	24.3	24.32	24.24	24.3	0.0	0.0	4784323.0	116147200.98
2019-03-04	24.24	24.3	24.18	24.3	0.06	0.25	5713755.0	138487548.82
2019-03-03	24.1	24.3	24.1	24.24	0.1	0.41	5522223.0	133781175.12
2019-02-28	23.96	24.14	23.96	24.14	0.14	0.58	5587151.0	133417284.34
2019-02-27	24.04	24.06	23.94	24.0	-0.02	-0.08	5059855.0	121402957.1
2019-02-26	23.92	24.06	23.88	24.02	0.1	0.42	3911541.0	93773811.42
2019-02-25	23.96	24.0	23.9	23.92	-0.1	-0.42	4232812.0	101340515.54
2019-02-24	24.04	24.1	24.02	24.02	-0.06	-0.25	2841701.0	68402077.84
2019-02-21	24.02	24.08	24.0	24.08	0.04	0.17	3787672.0	91056046.28
2019-02-20	24.0	24.08	23.96	24.04	0.02	0.08	4270685.0	102614853.14
2019-02-19	24.0	24.08	23.88	24.02	0.02	0.08	5498086.0	131790756.58
2019-02-18	24.0	24.08	23.88	24.0	-0.02	-0.08	7376624.0	176734731.64
2019-02-17	24.1	24.16	23.98	24.02	-0.06	-0.25	4404664.0	105861123.32
2019-02-14	24.0	24.08	23.98	24.08	0.08	0.33	5269929.0	126526638.5
2019-02-13	24.02	24.18	23.96	24.0	-0.06	-0.25	6534153.0	157167457.88
2019-02-12	24.0	24.08	23.98	24.06	0.04	0.17	4622975.0	111038912.14
2019-02-11	24.08	24.1	23.96	24.02	-0.04	-0.17	3844891.0	92447167.98
2019-02-10	24.14	24.22	23.92	24.06	-0.08	-0.33	5443128.0	130805580.52
2019-02-07	24.26	24.26	24.04	24.14	-0.08	-0.33	7346823.0	177320537.34
2019-02-06	24.28	24.38	24.18	24.22	-0.06	-0.25	7946461.0	192767350.68
2019-02-05	24.16	24.36	24.14	24.28	0.08	0.33	7950899.0	192993411.32
2019-02-04	24.22	24.38	24.16	24.2	0.0	0.0	5576830.0	135298492.66
2019-02-03	24.18	24.3	24.12	24.2	0.06	0.25	4535672.0	109877367.26
2019-01-31	24.4	24.44	24.14	24.14	-0.26	-1.07	7099518.0	172640124.98
2019-01-30	24.58	24.6	24.36	24.4	-0.18	-0.73	10114619.0	247326436.24
2019-01-29	24.58	24.6	24.42	24.58	0.02	0.08	8627533.0	211485966.94
2019-01-28	24.26	24.56	24.24	24.56	0.28	1.15	10969239.0	268021826.08
2019-01-27	23.92	24.3	23.92	24.28	0.24	1.0	12861053.0	310895053.26
2019-01-24	24.1	24.1	23.98	24.04	-0.06	-0.25	7446279.0	179003328.14
2019-01-23	24.0	24.1	23.98	24.1	0.08	0.33	4990696.0	120000773.22
2019-01-22	24.0	24.06	23.9	24.02	0.02	0.08	5030022.0	120541645.16
2019-01-21	23.84	24.12	23.66	24.0	0.14	0.59	15068469.0	360575872.08
2019-01-20	24.02	24.06	23.84	23.86	-0.16	-0.67	7683898.0	183850772.34
2019-01-17	24.0	24.02	23.94	24.02	0.02	0.08	7017767.0	168301781.62
2019-01-16	24.08	24.1	23.96	24.0	-0.06	-0.25	8134748.0	195587416.4
2019-01-15	24.0	24.08	23.98	24.06	0.08	0.33	7885017.0	189383918.82
2019-01-14	24.02	24.14	23.94	23.98	-0.08	-0.33	7721677.0	185802209.88
2019-01-13	24.0	24.1	23.94	24.06	0.08	0.33	5150532.0	123884560.08
2019-01-10	23.88	24.06	23.88	23.98	0.06	0.25	6039637.0	144886379.78
2019-01-09	23.88	23.98	23.78	23.92	0.08	0.34	5822731.0	139116929.08
2019-01-08	23.84	24.0	23.64	23.84	0.04	0.17	10818812.0	257800121.72
2019-01-07	23.6	23.88	23.56	23.8	0.26	1.1	7342642.0	174419922.94
2019-01-06	23.48	23.62	23.44	23.54	0.16	0.68	11566018.0	272298473.34
2019-01-03	23.06	23.4	23.02	23.38	0.36	1.56	6502890.0	150963177.7
2019-01-02	23.14	23.18	22.98	23.02	-0.1	-0.43	11196657.0	258314182.5
2019-01-01	22.98	23.2	22.9	23.12	0.14	0.61	8998006.0	207759575.4
2018-12-31	22.74	22.98	22.74	22.98	0.24	1.06	5989622.0	137149622.32
2018-12-30	22.66	22.82	22.64	22.74	0.08	0.35	5588629.0	127217420.3
2018-12-27	22.76	22.86	22.62	22.66	0.02	0.09	7330210.0	166336529.32
2018-12-26	22.44	22.66	22.44	22.64	0.2	0.89	5659949.0	127741057.58
2018-12-25	22.68	22.7	22.4	22.44	-0.36	-1.58	11267040.0	253497554.64
2018-12-24	22.36	22.82	22.34	22.8	0.44	1.97	12444678.0	282221898.58
2018-12-23	22.14	22.36	22.06	22.36	0.14	0.63	14153047.0	315020802.58
2018-12-20	22.2	22.3	22.14	22.22	0.02	0.09	6742382.0	149702541.6
2018-12-19	22.22	22.24	22.16	22.2	-0.08	-0.36	4613901.0	102426658.22
2018-12-18	22.16	22.28	22.1	22.28	0.08	0.36	6609165.0	146725382.34
2018-12-17	22.16	22.28	22.14	22.2	0.02	0.09	6356937.0	141222696.04
2018-12-16	22.2	22.24	22.06	22.18	-0.06	-0.27	6006743.0	133052688.26
2018-12-13	22.26	22.26	22.12	22.24	0.0	0.0	9500573.0	210922099.1
2018-12-12	22.22	22.28	22.18	22.24	0.0	0.0	5577498.0	124003471.54
2018-12-11	22.04	22.26	22.04	22.24	0.2	0.91	5561662.0	123181593.56
2018-12-10	22.24	22.28	21.98	22.04	-0.22	-0.99	8511404.0	188089201.48
2018-12-09	22.12	22.32	22.12	22.26	0.16	0.72	6747399.0	149909445.28
2018-12-06	22.06	22.14	21.98	22.1	0.0	0.0	14695551.0	323976362.96
2018-12-05	22.0	22.14	21.86	22.1	-0.08	-0.36	10384253.0	228441567.5
2018-12-04	22.36	22.36	22.04	22.18	-0.16	-0.72	33827574.0	749607740.64
2018-12-03	22.2	22.46	22.14	22.34	0.26	1.18	28884994.0	646306568.12
2018-12-02	21.26	22.28	21.26	22.08	1.24	5.95	15978226.0	348909268.9
2018-11-29	20.76	20.96	20.74	20.84	0.12	0.58	16710526.0	348298076.5
2018-11-28	20.68	20.78	20.62	20.72	0.0	0.0	23878784.0	494029334.02
2018-11-27	20.72	20.74	20.64	20.72	0.02	0.1	12704185.0	262692318.12
2018-11-26	20.68	20.76	20.64	20.7	0.04	0.19	10780251.0	223148516.36
2018-11-25	20.74	20.76	20.58	20.66	-0.16	-0.77	16764078.0	346813541.06
2018-11-22	20.78	20.92	20.66	20.82	0.06	0.29	19802478.0	411673210.68
2018-11-21	20.76	20.84	20.62	20.76	0.02	0.1	14523187.0	300666582.68
2018-11-20	20.7	20.86	20.64	20.74	0.02	0.1	13300283.0	276237145.84
2018-11-19	20.7	20.88	20.68	20.72	0.06	0.29	13468689.0	279731450.32
2018-11-18	21.0	21.0	20.52	20.66	-0.32	-1.53	17551408.0	362630369.78
2018-11-15	21.16	21.2	20.88	20.98	-0.14	-0.66	17586656.0	370274561.16
2018-11-14	21.2	21.3	21.0	21.12	-0.28	-1.31	19348737.0	409836722.3
2018-11-13	21.4	21.48	21.26	21.4	-0.06	-0.28	15963654.0	341625190.3
2018-11-12	21.4	21.5	21.38	21.46	0.08	0.37	14047100.0	301074308.56
2018-11-11	21.36	21.42	21.18	21.38	-0.02	-0.09	12014110.0	256117357.26
2018-11-08	21.54	21.56	21.4	21.4	-0.14	-0.65	15285194.0	328233947.34
2018-11-07	21.44	21.54	21.38	21.54	0.1	0.47	15422799.0	331215366.12
2018-11-06	21.42	21.54	21.42	21.44	0.04	0.19	13860717.0	297781127.92
2018-11-05	21.46	21.6	21.38	21.4	-0.06	-0.28	17874843.0	384175559.26
2018-11-04	21.68	21.72	21.4	21.46	-0.24	-1.11	15590107.0	335643060.26
2018-11-01	21.8	21.84	21.58	21.7	-0.06	-0.28	22175129.0	481490007.78
2018-10-31	21.72	21.98	21.72	21.76	0.1	0.46	20954879.0	457837648.76
2018-10-30	21.86	21.92	21.6	21.66	-0.24	-1.1	24231022.0	528083809.78
2018-10-29	21.6	22.08	21.6	21.9	0.32	1.48	28945422.0	634570566.52
2018-10-28	21.34	21.68	21.1	21.58	0.26	1.22	16202623.0	347608181.68
2018-10-25	20.5	21.46	20.5	21.32	0.82	4.0	28226429.0	598523191.18
2018-10-24	20.7	20.72	20.4	20.5	-0.08	-0.39	13137834.0	269794031.64
2018-10-23	19.98	20.76	19.82	20.58	0.62	3.11	20708229.0	423077971.32
2018-10-22	20.22	20.3	19.62	19.96	-0.38	-1.87	22015377.0	440358205.68
2018-10-21	19.7	20.44	19.7	20.34	-0.36	-1.74	25261595.0	511194377.22
2018-10-18	21.04	21.24	20.7	20.7	0.0	0.0	17189888.0	359234294.94
2018-10-17	20.92	21.04	20.58	20.7	0.0	0.0	18096574.0	376638857.74
2018-10-16	20.2	20.82	19.7	20.7	0.12	0.58	25573408.0	522707586.8
2018-10-15	20.36	20.58	19.94	20.58	1.0	5.11	20346355.0	412724917.34
2018-10-14	20.6	20.62	18.96	19.58	-1.04	-5.04	19942823.0	395741578.38
2018-10-11	20.7	21.24	20.36	20.62	-0.7	-3.28	21329527.0	442907019.28
2018-10-10	21.56	21.58	21.3	21.32	-0.24	-1.11	18084809.0	387106766.04
2018-10-09	21.54	21.58	21.4	21.56	0.04	0.19	16464411.0	353906710.42
2018-10-08	21.4	21.54	21.22	21.52	0.08	0.37	18585600.0	397816431.0
2018-10-07	21.52	21.56	21.18	21.44	-0.08	-0.37	18146756.0	389230728.36
2018-10-04	21.54	21.58	21.44	21.52	-0.04	-0.19	17882861.0	384447780.4
2018-10-03	21.42	21.58	21.2	21.56	0.06	0.28	23825747.0	510823421.22
2018-10-02	21.82	21.88	21.44	21.5	-0.3	-1.38	21385519.0	463854760.82
2018-10-01	21.58	21.84	21.56	21.8	0.28	1.3	24059866.0	521276053.7
2018-09-30	21.14	21.52	21.04	21.52	0.38	1.8	16620211.0	353481901.9
2018-09-27	21.0	21.18	20.94	21.14	0.18	0.86	16056396.0	337977297.08
2018-09-26	21.1	21.22	20.94	20.96	-0.16	-0.76	15565826.0	327188914.34
2018-09-25	20.98	21.16	20.9	21.12	0.14	0.67	13587925.0	286558969.02
2018-09-20	20.88	21.06	20.76	20.98	0.12	0.58	12728787.0	266516502.42
2018-09-19	20.58	21.08	20.44	20.86	0.32	1.56	14645899.0	305675710.86
2018-09-18	20.38	20.6	20.22	20.54	0.22	1.08	13764029.0	281036775.04
2018-09-17	19.56	20.32	19.42	20.32	0.72	3.67	15905381.0	316157190.72
2018-09-16	19.94	20.06	19.6	19.6	-0.3	-1.51	15239255.0	303268565.46
2018-09-13	19.76	19.94	19.42	19.9	0.16	0.81	19147420.0	375925998.6
2018-09-12	20.0	20.06	19.64	19.74	-0.2	-1.0	20477752.0	407745279.78
2018-09-11	20.02	20.18	19.9	19.94	-0.12	-0.6	18584357.0	372420865.26
2018-09-10	20.72	20.74	19.92	20.06	-0.64	-3.09	19857339.0	403314986.32
2018-09-09	20.64	20.7	20.18	20.7	0.12	0.58	16317582.0	333448442.02
2018-09-06	20.78	20.9	20.0	20.58	-0.22	-1.06	24987956.0	510355796.18
2018-09-05	21.36	21.36	19.64	20.8	-0.56	-2.62	34796172.0	720137349.54
2018-09-04	21.16	21.5	21.14	21.36	0.2	0.95	17610673.0	375017845.14
2018-09-03	21.06	21.24	21.04	21.16	0.1	0.47	24062586.0	508503494.84
2018-09-02	21.72	21.72	21.02	21.06	-0.64	-2.95	26708477.0	566202164.94
2018-08-30	21.88	21.92	21.54	21.7	-0.16	-0.73	18229800.0	396636087.88
2018-08-29	21.98	22.02	21.74	21.86	-0.14	-0.64	11507572.0	251957554.52
2018-08-28	22.06	22.08	21.94	22.0	0.0	0.0	12237851.0	269278058.68
2018-08-27	22.06	22.14	21.9	22.0	-0.06	-0.27	10116936.0	222661936.76
2018-08-26	22.0	22.18	21.88	22.06	0.22	1.01	10762589.0	237049459.86
2018-08-16	21.82	21.88	21.68	21.84	0.06	0.28	16422807.0	356918382.4
2018-08-15	22.0	22.1	21.66	21.78	-0.2	-0.91	20796548.0	455938432.36
2018-08-14	21.86	22.18	21.8	21.98	0.12	0.55	33514721.0	735472197.18
2018-08-13	22.2	22.32	21.72	21.86	-0.34	-1.53	36138048.0	797880656.28
2018-08-12	22.54	22.74	22.06	22.2	-0.44	-1.94	32440470.0	723948428.52
2018-08-09	22.76	22.78	22.5	22.64	-0.1	-0.44	55006202.0	1245696333.54
2018-08-08	22.54	22.88	22.54	22.74	0.2	0.89	46887434.0	1065824133.7
2018-08-07	22.68	22.7	22.54	22.54	-0.1	-0.44	52601498.0	1189830250.94
2018-08-06	22.88	22.88	22.64	22.64	-0.22	-0.96	53301723.0	1212016203.64
2018-08-05	22.86	22.96	22.8	22.86	0.0	0.0	43843172.0	1002400284.84
2018-08-02	23.24	23.26	22.86	22.86	-0.38	-1.64	39602895.0	912438455.74
2018-08-01	23.0	23.52	23.0	23.24	0.2	0.87	41216791.0	960691302.9
2018-07-31	22.8	23.06	22.8	23.04	0.26	1.14	35001590.0	804310812.7
2018-07-30	22.36	22.98	22.32	22.78	0.42	1.88	42201022.0	956127010.0
2018-07-29	22.28	22.38	22.26	22.36	0.08	0.36	23672430.0	528327245.7
2018-07-26	22.32	22.34	22.22	22.28	-0.04	-0.18	23629821.0	526102694.0
2018-07-25	22.3	22.42	22.24	22.32	0.02	0.09	20734011.0	462772706.28
2018-07-24	22.28	22.36	22.26	22.3	0.02	0.09	22321204.0	497925285.24
2018-07-23	22.3	22.42	22.26	22.28	-0.02	-0.09	19703808.0	439905034.04
2018-07-22	22.3	22.38	22.22	22.3	0.1	0.45	21848233.0	487088563.94
2018-07-19	22.0	22.42	22.0	22.2	0.34	1.56	27449188.0	610514970.48
2018-07-18	21.8	21.92	21.8	21.86	0.04	0.18	18665225.0	407931567.74
2018-07-17	21.96	22.1	21.78	21.82	-0.16	-0.73	19005712.0	416653311.32
2018-07-16	21.58	22.06	21.54	21.98	0.4	1.85	26346223.0	571980364.98
2018-07-15	21.3	21.58	21.3	21.58	0.26	1.22	17668376.0	380045296.98
2018-07-12	21.4	21.46	21.28	21.32	-0.12	-0.56	20095818.0	428830692.5
2018-07-11	21.56	21.58	21.42	21.44	-0.1	-0.46	18789083.0	403525634.34
2018-07-10	21.32	21.56	21.32	21.54	0.24	1.13	26958510.0	578715197.94
2018-07-09	21.08	21.36	21.08	21.3	0.24	1.14	22587220.0	480007151.8
2018-07-08	21.1	21.16	21.02	21.06	0.0	0.0	21898815.0	461704275.52
2018-07-05	21.2	21.24	21.04	21.06	-0.16	-0.75	18719924.0	395746925.28
2018-07-04	21.28	21.32	21.02	21.22	-0.06	-0.28	26331973.0	557816426.38
2018-07-03	21.38	21.4	21.2	21.28	-0.1	-0.47	27400145.0	583082492.76
2018-07-02	21.5	21.5	21.3	21.38	-0.12	-0.56	30222239.0	646760512.38
2018-07-01	21.44	21.6	21.44	21.5	0.08	0.37	33182609.0	714394133.26
2018-06-28	21.5	21.6	21.36	21.42	-0.08	-0.37	28972481.0	622498121.2
2018-06-27	21.36	21.5	21.32	21.5	0.18	0.84	16557758.0	354340383.84
2018-06-26	21.34	21.46	21.26	21.32	-0.02	-0.09	15789739.0	337343981.38
2018-06-25	21.66	21.72	21.28	21.34	-0.32	-1.48	23105276.0	496867108.24
2018-06-24	21.38	21.84	21.38	21.66	0.36	1.69	9531021.0	206878828.92
2018-06-21	21.42	21.48	21.24	21.3	0.02	0.09	3426342.0	73169230.36
2018-06-20	21.72	21.72	21.08	21.28	-0.42	-1.94	6510642.0	138926284.42
2018-06-12	21.52	21.72	21.42	21.7	0.16	0.74	16108893.0	347834056.42
2018-06-11	21.4	21.62	21.36	21.54	0.14	0.65	17000769.0	365658047.24
2018-06-10	21.54	21.64	21.28	21.4	-0.14	-0.65	15669658.0	335613267.54
2018-06-07	21.82	21.88	21.48	21.54	-0.26	-1.19	23399389.0	505932780.72
2018-06-06	21.92	22.14	21.74	21.8	-0.1	-0.46	20276029.0	445364421.3
2018-06-05	21.8	21.92	21.7	21.9	0.12	0.55	21901101.0	477684378.8
2018-06-04	21.56	21.94	21.54	21.78	0.24	1.11	29039300.0	632555683.28
2018-06-03	21.06	21.68	21.06	21.54	0.48	2.28	36630224.0	789260093.86
2018-05-31	20.82	21.06	20.82	21.06	0.24	1.15	22480236.0	471196497.92
2018-05-30	20.6	20.86	20.56	20.82	0.22	1.07	22760465.0	472260808.86
2018-05-29	20.52	20.64	20.52	20.6	0.08	0.39	28772163.0	591959661.84
2018-05-28	20.38	20.54	20.34	20.52	0.14	0.69	20023847.0	409816857.18
2018-05-27	20.5	20.54	20.38	20.38	-0.14	-0.68	6907015.0	141083362.32
2018-05-24	20.5	20.58	20.46	20.52	0.04	0.2	13195184.0	270804065.96
2018-05-23	20.42	20.52	20.4	20.48	0.05	0.24	12963404.0	265426423.76
2018-05-22	20.36	20.52	20.3	20.43	0.09	0.44	18035336.0	368337560.16
2018-05-21	20.4	20.44	20.32	20.34	-0.06	-0.29	15761723.0	320794655.72
2018-05-20	20.44	20.5	20.32	20.4	-0.03	-0.15	14832369.0	303013031.9
2018-05-17	20.3	20.48	20.22	20.43	0.23	1.14	16053810.0	327389913.58
2018-05-16	20.48	20.52	20.16	20.2	-0.29	-1.42	22302153.0	454473770.64
2018-05-15	20.58	20.62	20.48	20.49	-0.04	-0.19	23789367.0	488213313.06
2018-05-14	20.54	20.6	20.44	20.53	0.02	0.1	26978900.0	552897196.18
2018-05-13	20.38	20.64	20.36	20.51	0.15	0.74	20522323.0	421337846.88
2018-05-10	20.26	20.42	20.04	20.36	-0.01	-0.05	24113172.0	490207907.6
2018-05-09	20.74	20.76	20.26	20.37	-0.31	-1.5	20735157.0	427951588.56
2018-05-08	20.82	20.86	20.68	20.68	-0.17	-0.82	26732970.0	554787535.8
2018-05-07	20.9	20.94	20.8	20.85	-0.05	-0.24	22960277.0	479164814.68
2018-05-06	20.78	20.96	20.78	20.9	0.15	0.72	24807309.0	517921398.62
2018-05-03	20.84	20.86	20.72	20.75	-0.06	-0.29	30019447.0	623725330.46
2018-05-02	20.82	20.88	20.72	20.81	0.0	0.0	36249386.0	753771386.92
2018-05-01	20.88	20.9	20.72	20.81	-0.04	-0.19	21764358.0	453048936.96
2018-04-30	20.76	20.9	20.62	20.85	0.15	0.72	27646139.0	574822567.62
2018-04-29	20.86	20.98	20.66	20.7	-0.12	-0.58	28858672.0	601415428.68
2018-04-26	20.98	21.02	20.72	20.82	-0.09	-0.43	26127556.0	544156262.0
2018-04-25	20.9	21.0	20.84	20.91	-0.01	-0.05	19136652.0	400571559.06
2018-04-24	21.04	21.1	20.9	20.92	-0.08	-0.38	19630602.0	413015682.42
2018-04-23	20.92	21.06	20.84	21.0	0.08	0.38	20299510.0	425029794.84
2018-04-22	21.06	21.12	20.88	20.92	-0.17	-0.81	19786053.0	414796213.0
2018-04-19	20.82	21.2	20.78	21.09	0.3	1.44	34712365.0	729269004.62
2018-04-18	20.82	20.86	20.7	20.79	-0.01	-0.05	23836296.0	495551574.42
2018-04-17	20.9	20.96	20.76	20.8	-0.08	-0.38	34696739.0	724362668.42
2018-04-16	20.62	20.92	20.62	20.88	0.32	1.56	20000268.0	416135623.66
2018-04-15	20.4	20.66	20.4	20.56	0.36	1.78	21956863.0	451849476.94
2018-04-12	20.58	20.7	20.1	20.2	-0.44	-2.13	26640293.0	541214686.22
2018-04-11	20.86	20.94	20.44	20.64	-0.8	-3.73	28085118.0	583353194.5
2018-04-10	21.44	21.5	21.26	21.44	0.04	0.19	9576163.0	204870678.34
2018-04-09	21.4	21.58	21.38	21.4	0.05	0.23	29093137.0	625633431.18
2018-04-08	21.12	21.46	21.08	21.35	0.23	1.09	30667079.0	652445603.12
2018-04-05	20.9	21.14	20.86	21.12	0.28	1.34	36546154.0	767682961.12
2018-04-04	20.7	21.0	20.7	20.84	0.16	0.77	36433735.0	761090590.24
2018-04-03	20.5	20.74	20.46	20.68	0.15	0.73	31687543.0	654733700.26
2018-04-02	20.44	20.7	20.36	20.53	0.09	0.44	31079362.0	638279520.5
2018-04-01	20.6	20.7	20.42	20.44	-0.15	-0.73	25727847.0	528483449.32
2018-03-29	20.88	20.92	20.5	20.59	-0.2	-0.96	29621843.0	611816869.36
2018-03-28	20.7	20.84	20.58	20.79	0.12	0.58	26453156.0	546253700.0
2018-03-27	20.54	20.72	20.54	20.67	0.15	0.73	16447742.0	339468690.44
2018-03-26	20.28	20.58	20.24	20.52	0.23	1.13	23248476.0	474914520.08
2018-03-25	20.38	20.44	20.28	20.29	-0.06	-0.29	15330426.0	311850965.64
2018-03-22	20.22	20.4	20.22	20.35	0.16	0.79	20560869.0	417945874.44
2018-03-21	20.08	20.28	20.06	20.19	0.11	0.55	19315661.0	389851702.66
2018-03-20	19.9	20.14	19.84	20.08	0.11	0.55	17694118.0	354058242.7
2018-03-19	20.12	20.18	19.9	19.97	-0.11	-0.55	23503432.0	471674721.38
2018-03-18	20.2	20.24	20.06	20.08	-0.08	-0.4	20589007.0	414676093.64
2018-03-15	20.14	20.22	20.08	20.16	0.01	0.05	23413900.0	471885443.2
2018-03-14	20.08	20.22	20.08	20.15	0.03	0.15	21494162.0	433353232.64
2018-03-13	20.22	20.32	20.06	20.12	-0.09	-0.45	24842715.0	501611370.76
2018-03-12	20.26	20.4	20.18	20.21	-0.01	-0.05	27280104.0	553767082.34
2018-03-11	20.08	20.32	20.08	20.22	0.21	1.05	25821650.0	522507635.62
2018-03-08	19.52	20.1	19.52	20.01	0.58	2.99	34468846.0	688173328.38
2018-03-07	19.6	19.62	19.4	19.43	-0.16	-0.82	28445562.0	554285626.04
2018-03-06	19.42	19.68	19.42	19.59	0.24	1.24	32808409.0	642685617.24
2018-03-05	19.2	19.54	19.16	19.35	0.14	0.73	36763398.0	711243524.06
2018-03-04	19.5	19.56	19.14	19.21	-0.34	-1.74	40531895.0	780417605.16
2018-03-01	19.8	19.84	19.5	19.55	-0.29	-1.46	48875188.0	960553547.1
2018-02-28	19.92	19.96	19.82	19.84	-0.08	-0.4	25416061.0	505030323.54
2018-02-27	20.02	20.04	19.88	19.92	-0.03	-0.15	16011554.0	319399639.78
2018-02-26	20.0	20.1	19.84	19.95	-0.04	-0.2	17840934.0	356063591.06
2018-02-25	20.08	20.14	19.94	19.99	-0.07	-0.35	18522950.0	370963444.42
2018-02-22	20.22	20.24	20.0	20.06	-0.12	-0.59	18286096.0	367696334.64
2018-02-21	20.24	20.3	20.12	20.18	-0.06	-0.3	18698446.0	378138063.86
2018-02-20	20.2	20.32	20.2	20.24	0.02	0.1	15640918.0	317030567.38
2018-02-19	20.14	20.28	20.1	20.22	0.03	0.15	18438782.0	372751435.84
2018-02-18	20.2	20.32	19.72	20.19	-0.08	-0.39	19879872.0	400242250.04
2018-02-15	20.32	20.38	20.22	20.27	0.03	0.15	20207294.0	410836495.48
2018-02-14	20.38	20.44	20.22	20.24	-0.12	-0.59	18768659.0	380975374.48
2018-02-13	20.1	20.56	20.1	20.36	0.32	1.6	21643737.0	441470163.3
2018-02-12	19.78	20.18	19.78	20.04	0.36	1.83	22201586.0	443186177.78
2018-02-11	19.74	19.92	19.64	19.68	-0.23	-1.16	19498627.0	384295895.78
2018-02-08	19.9	20.16	19.76	19.91	-0.05	-0.25	24479373.0	489652753.54
2018-02-07	20.2	20.38	19.82	19.96	-0.17	-0.84	26821083.0	542525647.3
2018-02-06	19.56	20.24	19.56	20.13	-0.44	-2.14	28690486.0	577281966.88
2018-02-05	20.56	20.64	20.5	20.57	-0.02	-0.1	29647352.0	609730938.16
2018-02-04	20.74	20.74	20.5	20.59	-0.07	-0.34	22108999.0	455708066.98
2018-02-01	20.74	20.76	20.62	20.66	-0.05	-0.24	41170639.0	852300435.56
2018-01-31	20.78	20.86	20.68	20.71	-0.05	-0.24	35459252.0	736253582.16
2018-01-30	20.62	20.82	20.56	20.76	0.12	0.58	41305466.0	855192402.36
2018-01-29	20.5	20.84	20.48	20.64	0.17	0.83	27115729.0	561273937.88
2018-01-28	20.4	20.52	20.38	20.47	0.05	0.24	10953547.0	223699743.72
2018-01-25	20.22	20.5	20.12	20.42	0.21	1.04	10540838.0	214057513.34
2018-01-24	20.58	20.64	20.12	20.21	-0.35	-1.7	14852726.0	303480830.88
2018-01-23	20.54	20.68	20.52	20.56	0.0	0.0	9799773.0	202118905.68
2018-01-22	20.58	20.78	20.52	20.56	-0.04	-0.19	10979693.0	227145127.82
2018-01-21	20.5	20.72	20.5	20.6	0.05	0.24	9292268.0	191614070.42
2018-01-18	20.54	20.66	20.48	20.55	0.06	0.29	10784235.0	221715147.7
2018-01-17	20.54	20.66	20.46	20.49	-0.07	-0.34	14126780.0	290209631.0
2018-01-16	20.4	20.7	20.32	20.56	0.23	1.13	12292743.0	252649348.8
2018-01-15	20.1	20.44	19.96	20.33	0.29	1.45	16905497.0	341138242.78
2018-01-14	19.72	20.08	19.72	20.04	0.36	1.83	15284427.0	305313284.54
2018-01-11	19.52	19.72	19.5	19.68	0.16	0.82	15051806.0	295480198.14
2018-01-10	19.46	19.64	19.4	19.52	0.14	0.72	16223721.0	316326121.16
2018-01-09	19.4	19.5	19.34	19.38	0.0	0.0	16174203.0	314387647.48
2018-01-08	19.42	19.48	19.34	19.38	-0.06	-0.31	19957939.0	387696673.22
2018-01-07	19.46	19.58	19.32	19.44	0.11	0.57	18410715.0	358351288.54
2018-01-04	19.38	19.46	19.2	19.33	-0.02	-0.1	27783025.0	536896959.76
2018-01-03	19.1	19.68	19.1	19.35	0.24	1.26	32817050.0	634492535.1
2018-01-02	19.1	19.24	19.08	19.11	0.04	0.21	26835516.0	513652867.86
2018-01-01	19.12	19.14	19.04	19.07	-0.06	-0.31	17645390.0	336897111.9
2017-12-31	19.16	19.28	19.1	19.13	-0.02	-0.1	25119392.0	481185564.2
2017-12-28	19.1	19.3	19.0	19.15	0.11	0.58	28690218.0	549103742.76
2017-12-27	19.56	19.68	18.96	19.04	-0.56	-2.86	30455883.0	590598280.96
2017-12-26	18.94	19.72	18.86	19.6	0.63	3.32	28144283.0	537889069.24
2017-12-25	18.84	19.08	18.8	18.97	0.09	0.48	20438303.0	388008437.36
2017-12-24	18.98	18.98	18.82	18.88	-0.1	-0.53	11741306.0	221871464.3
2017-12-21	19.16	19.22	18.94	18.98	-0.19	-0.99	20864475.0	398154979.44
2017-12-20	19.34	19.34	19.12	19.17	-0.11	-0.57	17825716.0	342206342.58
2017-12-19	19.3	19.42	19.08	19.28	0.02	0.1	23215217.0	447768885.54
2017-12-18	18.5	19.34	18.5	19.26	0.74	4.0	30650414.0	579422850.8
2017-12-17	18.5	18.58	18.4	18.52	0.0	0.0	23066161.0	426079999.66
2017-12-14	18.7	18.7	18.46	18.52	0.37	2.04	32727546.0	607141267.9
2017-12-13	18.18	18.22	18.02	18.15	-0.02	-0.11	24829659.0	450076632.5
2017-12-12	18.08	18.22	18.06	18.17	0.11	0.61	25382978.0	460817021.18
2017-12-11	18.1	18.18	18.04	18.06	-0.04	-0.22	24048096.0	435739238.18
2017-12-10	18.12	18.36	18.08	18.1	0.02	0.11	33668418.0	612536570.56
2017-12-07	17.8	18.12	17.78	18.08	0.25	1.4	31444481.0	564304920.82
2017-12-06	17.92	17.94	17.82	17.83	-0.06	-0.34	31065042.0	555018742.34
2017-12-05	17.98	18.14	17.86	17.89	-0.15	-0.83	38179431.0	685525918.54
2017-12-04	18.28	18.32	17.9	18.04	-0.23	-1.26	42649410.0	772573174.06
2017-12-03	18.02	18.5	18.02	18.27	0.3	1.67	43892490.0	800743276.7
2017-11-30	18.02	18.1	17.94	17.97	-0.04	-0.22	37318852.0	671692588.38
2017-11-29	17.96	18.1	17.88	18.01	0.08	0.45	43918523.0	789467419.04
2017-11-28	17.7	17.98	17.68	17.93	0.24	1.36	38244798.0	681948960.06
2017-11-27	17.66	17.84	17.66	17.69	0.03	0.17	34329191.0	609460235.18
2017-11-26	17.64	17.78	17.58	17.66	0.04	0.23	15349112.0	271282523.64
2017-11-23	17.5	17.66	17.46	17.62	0.13	0.74	31004645.0	544125342.28
2017-11-22	17.4	17.54	17.38	17.49	0.1	0.58	23399430.0	407960882.14
2017-11-21	17.36	17.46	17.2	17.39	-0.02	-0.11	16951314.0	294604384.68
2017-11-20	17.5	17.54	17.4	17.41	-0.09	-0.51	17212180.0	300739762.04
2017-11-19	17.46	17.56	17.4	17.5	0.02	0.11	18383270.0	321601722.8
2017-11-16	17.52	17.58	17.42	17.48	-0.05	-0.29	26073202.0	456266227.7
2017-11-15	17.6	17.68	17.48	17.53	-0.05	-0.28	22192420.0	390672827.1
2017-11-14	17.48	17.66	17.46	17.58	0.08	0.46	24527449.0	431455666.44
2017-11-13	17.5	17.6	17.46	17.5	0.02	0.11	23664292.0	414453656.82
2017-11-12	17.66	17.68	17.38	17.48	-0.23	-1.3	29905625.0	524574478.8
2017-11-09	17.7	17.74	17.56	17.71	0.0	0.0	40277061.0	710559461.14
2017-11-08	17.66	17.88	17.64	17.71	0.0	0.0	33552881.0	594947875.86
2017-11-07	17.8	18.0	17.38	17.71	-0.07	-0.39	34900628.0	619397469.64
2017-11-06	17.74	17.9	17.52	17.78	0.05	0.28	43117827.0	763181229.14
2017-11-05	17.5	17.76	17.32	17.73	0.14	0.8	32431515.0	570586978.66
2017-11-02	17.64	17.66	17.54	17.59	-0.09	-0.51	34906094.0	614245609.28
2017-11-01	17.5	17.7	17.46	17.68	0.21	1.2	40962996.0	719169311.58
2017-10-31	17.5	17.54	17.36	17.47	-0.02	-0.11	30569353.0	533313926.42
2017-10-30	17.74	17.76	17.46	17.49	-0.18	-1.02	34612893.0	609356762.3
2017-10-29	17.6	17.72	17.54	17.67	0.15	0.86	29742398.0	524036082.5
2017-10-26	17.38	17.56	17.22	17.52	0.16	0.92	23305353.0	405268943.84
2017-10-25	17.42	17.48	17.18	17.36	0.1	0.58	17907195.0	310763350.16
2017-10-24	17.38	17.58	17.08	17.26	-0.12	-0.69	20563735.0	356951012.66
2017-10-23	17.74	17.8	17.16	17.38	-0.35	-1.97	31190390.0	544507274.38
2017-10-22	17.92	17.98	17.7	17.73	-0.19	-1.06	23209435.0	413482151.36
2017-10-19	17.88	18.08	17.8	17.92	0.11	0.62	40232369.0	720041536.54
2017-10-18	17.98	18.0	17.76	17.81	-0.17	-0.95	25499279.0	456782171.98
2017-10-17	18.14	18.14	17.74	17.98	-0.06	-0.33	30669079.0	549767561.74
2017-10-16	17.6	18.14	17.5	18.04	0.8	4.64	43022348.0	766607252.44
2017-10-15	17.46	17.5	17.22	17.24	-0.16	-0.92	20386967.0	353352149.86
2017-10-12	17.0	17.5	17.0	17.4	0.31	1.81	27436407.0	474567070.22
2017-10-11	17.6	17.7	17.02	17.09	-0.54	-3.06	33189855.0	575021241.48
2017-10-10	17.68	17.8	17.52	17.63	-0.05	-0.28	28463982.0	502821376.56
2017-10-09	17.6	17.7	17.5	17.68	0.05	0.28	29508439.0	519974112.3
2017-10-08	17.74	17.86	17.58	17.63	-0.12	-0.68	28778132.0	509088044.6
2017-10-05	17.9	17.98	17.64	17.75	-0.16	-0.89	30408824.0	540582639.58
2017-10-04	17.6	18.06	17.6	17.91	0.32	1.82	42588162.0	760832066.72
2017-10-03	17.2	17.66	17.2	17.59	0.42	2.45	35969198.0	625703604.4
2017-10-02	17.28	17.28	17.16	17.17	-0.09	-0.52	30798781.0	530133688.22
2017-10-01	17.0	17.4	17.0	17.26	-0.21	-1.2	28507248.0	493083840.52
2017-09-28	17.6	17.66	17.44	17.47	-0.12	-0.68	40526821.0	711540593.62
2017-09-27	17.74	17.76	17.58	17.59	-0.13	-0.73	22482638.0	396581148.14
2017-09-26	17.7	17.86	17.7	17.72	-0.01	-0.06	17060648.0	303216500.82
2017-09-25	17.92	17.92	17.64	17.73	-0.15	-0.84	19061890.0	338416234.78
2017-09-21	18.1	18.22	17.86	17.88	-0.12	-0.67	17403435.0	313027458.74
2017-09-20	17.86	18.08	17.7	18.0	0.16	0.9	26627015.0	474806773.72
2017-09-19	18.2	18.28	17.82	17.84	-0.31	-1.71	29711296.0	536330136.24
2017-09-18	18.06	18.46	18.04	18.15	0.1	0.55	29141431.0	529723991.76
2017-09-17	17.9	18.18	17.9	18.05	0.14	0.78	22020803.0	397354597.12
2017-09-14	17.96	17.98	17.88	17.91	-0.02	-0.11	20159590.0	361148229.36
2017-09-13	17.9	18.0	17.9	17.93	0.03	0.17	22963267.0	412086445.76
2017-09-12	18.18	18.42	17.88	17.9	-0.27	-1.49	26706723.0	483134193.56
2017-09-11	17.66	18.34	17.6	18.17	0.61	3.47	31601616.0	563156163.44
2017-09-10	17.28	17.66	17.26	17.56	0.29	1.68	29705183.0	518710778.84
2017-09-07	16.98	17.42	16.96	17.27	0.28	1.65	18415103.0	315485418.9
2017-09-06	16.96	17.0	16.9	16.99	0.1	0.59	13044965.0	221153920.16
2017-08-29	17.06	17.1	16.82	16.89	-0.17	-1.0	31534771.0	533414685.44
2017-08-28	16.76	17.2	16.76	17.06	0.29	1.73	30183648.0	512620131.62
2017-08-27	16.88	16.92	16.76	16.77	-0.13	-0.77	15551811.0	261517139.64
2017-08-24	17.0	17.06	16.86	16.9	-0.06	-0.35	18726377.0	317006914.08
2017-08-23	16.56	17.0	16.56	16.96	0.43	2.6	27280718.0	457185228.16
2017-08-22	16.46	16.58	16.46	16.53	0.07	0.43	19000364.0	313865206.4
2017-08-21	16.46	16.54	16.44	16.46	-0.01	-0.06	20593436.0	339635046.58
2017-08-20	16.44	16.58	16.44	16.47	0.06	0.37	22194374.0	366409453.3
2017-08-17	16.34	16.44	16.32	16.41	0.08	0.49	24441807.0	400768005.16
2017-08-16	16.26	16.36	16.24	16.33	0.04	0.25	18366746.0	299630084.86
2017-08-15	16.38	16.44	16.24	16.29	-0.1	-0.61	24809151.0	406433561.2
2017-08-14	16.4	16.5	16.38	16.39	-0.01	-0.06	22406790.0	368774295.58
2017-08-13	16.36	16.44	16.32	16.4	0.05	0.31	20878784.0	341822250.34
2017-08-10	16.4	16.48	16.34	16.35	-0.04	-0.24	24216960.0	397214035.2
2017-08-09	16.38	16.52	16.38	16.39	0.01	0.06	23260115.0	382645429.1
2017-08-08	16.26	16.46	16.26	16.38	0.12	0.74	28402677.0	464654031.98
2017-08-07	16.1	16.46	16.08	16.26	0.15	0.93	34745599.0	565709146.42
2017-08-06	16.12	16.2	16.08	16.11	-0.01	-0.06	24115804.0	389485809.86
2017-08-03	15.96	16.16	15.96	16.12	0.17	1.07	28929696.0	465127060.16
2017-08-02	16.06	16.08	15.92	15.95	-0.1	-0.62	31493425.0	502965051.36
2017-08-01	15.98	16.22	15.98	16.05	0.07	0.44	40431886.0	651343564.26
2017-07-31	15.9	16.04	15.8	15.98	0.15	0.95	28795729.0	459104797.1
2017-07-30	15.8	15.9	15.74	15.83	0.0	0.0	24819524.0	393032387.0
2017-07-27	16.1	16.18	15.82	15.83	-0.25	-1.55	24601084.0	391867898.82
2017-07-26	16.2	16.28	16.06	16.08	-0.06	-0.37	19285555.0	311728124.4
2017-07-25	16.14	16.3	16.02	16.14	0.03	0.19	18906198.0	305642158.62
2017-07-24	16.12	16.5	15.94	16.11	-0.02	-0.12	19529234.0	315721451.58
2017-07-23	15.78	16.48	15.62	16.13	0.49	3.13	24992143.0	404090119.96
2017-07-20	15.14	15.8	15.14	15.64	0.5	3.3	33622877.0	522772921.9
2017-07-19	14.96	15.74	14.96	15.14	0.43	2.92	45739160.0	696861166.46
2017-07-18	14.88	14.9	14.7	14.71	-0.16	-1.08	28716266.0	424483543.24
2017-07-17	15.0	15.0	14.84	14.87	-0.09	-0.6	22526448.0	335899839.86
2017-07-16	14.88	15.04	14.88	14.96	0.09	0.61	26339879.0	393875920.9
2017-07-13	14.88	15.04	14.82	14.87	0.1	0.68	28179109.0	420558833.26
2017-07-12	14.78	14.86	14.76	14.77	0.07	0.48	26549940.0	392972528.08
2017-07-11	14.76	14.88	14.7	14.7	-0.08	-0.54	26820635.0	396539065.42
2017-07-10	14.64	14.88	14.64	14.78	0.15	1.03	26647427.0	393773596.36
2017-07-09	14.62	14.7	14.56	14.63	0.01	0.07	20656449.0	302586469.2
2017-07-06	14.96	15.06	14.58	14.62	-0.36	-2.4	36976918.0	546197397.88
2017-07-05	15.12	15.22	14.86	14.98	-0.19	-1.25	27200477.0	408874174.9
2017-07-04	15.34	15.38	15.14	15.17	-0.15	-0.98	21850497.0	333935361.54
2017-07-03	15.32	15.46	15.18	15.32	-0.01	-0.07	25207263.0	385771325.46
2017-07-02	15.18	15.66	15.18	15.33	0.1	0.66	24656115.0	381150646.46
2017-06-22	15.5	15.62	15.08	15.23	-0.03	-0.2	38268716.0	589590801.64
2017-06-21	14.48	15.62	14.42	15.26	0.96	6.71	68437387.0	1018464474.4
2017-06-20	14.48	14.6	14.28	14.3	-0.17	-1.17	35838623.0	515891652.04
2017-06-19	14.2	14.62	14.2	14.47	0.27	1.9	38302041.0	552492689.44
2017-06-18	14.24	14.28	14.18	14.2	-0.06	-0.42	28547143.0	406009630.86
2017-06-15	14.28	14.34	14.18	14.26	-0.01	-0.07	37430137.0	533805814.04
2017-06-14	14.24	14.32	14.22	14.27	0.05	0.35	24315360.0	347044613.5
2017-06-13	14.24	14.28	14.18	14.22	0.0	0.0	21631593.0	307876320.36
2017-06-12	14.24	14.28	14.18	14.22	-0.01	-0.07	25253268.0	359354320.16
2017-06-11	14.3	14.4	14.22	14.23	-0.1	-0.7	23891380.0	340941273.1
2017-06-08	14.36	14.4	14.3	14.33	-0.06	-0.42	26353993.0	377902812.02
2017-06-07	14.38	14.44	14.32	14.39	0.06	0.42	38116570.0	548397938.72
2017-06-06	14.38	14.5	14.3	14.33	-0.06	-0.42	32728881.0	471260176.16
2017-06-05	14.4	14.44	14.26	14.39	-0.01	-0.07	47018432.0	673459893.1
2017-06-04	14.1	14.48	14.1	14.4	0.28	1.98	34501172.0	496271276.62
2017-06-01	14.2	14.25	14.1	14.12	-0.09	-0.63	24641397.0	349564793.2
2017-05-31	14.2	14.3	14.2	14.21	0.01	0.07	19057037.0	271433366.65
2017-05-30	14.1	14.3	14.1	14.2	0.13	0.92	24122249.0	342656092.35
2017-05-29	14.2	14.25	14.05	14.07	-0.11	-0.78	34540305.0	487205619.55
2017-05-28	14.2	14.25	14.05	14.18	-0.01	-0.07	17735085.0	251457074.15
2017-05-25	14.55	14.65	14.15	14.19	-0.34	-2.34	56971045.0	819225193.7
2017-05-24	14.7	14.75	14.45	14.53	-0.21	-1.42	19715264.0	287060735.5
2017-05-23	14.6	14.75	14.4	14.74	0.06	0.41	25022643.0	364352822.1
2017-05-22	14.8	14.8	14.6	14.68	-0.04	-0.27	24558339.0	361655593.85
2017-05-21	14.65	14.9	14.65	14.72	0.13	0.89	20273201.0	299380705.5
2017-05-18	14.55	14.7	14.55	14.59	0.01	0.07	20882054.0	305428769.05
2017-05-17	14.4	14.65	14.35	14.58	0.16	1.11	27184397.0	393361197.55
2017-05-16	14.25	14.5	14.2	14.42	0.19	1.34	29143781.0	419053171.5
2017-05-15	14.3	14.35	14.2	14.23	-0.09	-0.63	19400583.0	276810386.45
2017-05-14	14.35	14.35	14.25	14.32	-0.01	-0.07	14967890.0	213942832.6
2017-05-11	14.35	14.4	14.25	14.33	-0.04	-0.28	26770794.0	383683738.85
2017-05-10	14.3	14.4	14.25	14.37	0.08	0.56	20306178.0	291817781.55
2017-05-09	14.15	14.35	14.1	14.29	0.15	1.06	22695252.0	322822236.15
2017-05-08	14.05	14.2	14.05	14.14	0.08	0.57	20578147.0	290038541.45
2017-05-07	14.05	14.2	14.05	14.06	-0.01	-0.07	19857215.0	280321113.35
2017-05-04	14.35	14.4	14.0	14.07	-0.3	-2.09	32084767.0	455269450.3
2017-05-03	14.45	14.45	14.35	14.37	-0.04	-0.28	25504291.0	367063842.0
2017-05-02	14.45	14.5	14.35	14.41	-0.01	-0.07	25844856.0	372415920.85
2017-05-01	14.45	14.5	14.4	14.42	-0.05	-0.35	24620045.0	355779793.0
2017-04-30	14.4	14.6	14.35	14.47	0.11	0.77	30886473.0	447549449.5
2017-04-27	14.25	14.4	14.2	14.36	0.14	0.98	27898604.0	399847156.95
2017-04-26	14.2	14.25	14.15	14.22	0.01	0.07	17645218.0	250592131.75
2017-04-25	14.45	14.5	14.15	14.21	-0.21	-1.46	27527897.0	395258642.15
2017-04-24	14.5	14.5	14.4	14.42	-0.07	-0.48	16621968.0	240077189.7
2017-04-23	14.6	14.7	14.45	14.49	0.04	0.28	25690600.0	374814211.4
2017-04-20	14.6	14.6	14.4	14.45	-0.08	-0.55	28254669.0	409600591.5
2017-04-19	14.6	14.65	14.45	14.53	-0.03	-0.21	28847276.0	420009141.5
2017-04-18	14.7	14.7	14.55	14.56	-0.04	-0.27	22704378.0	332156351.3
2017-04-17	14.6	14.7	14.55	14.6	-0.01	-0.07	21511756.0	314937321.15
2017-04-16	14.65	14.7	14.6	14.61	-0.05	-0.34	17517005.0	256620951.55
2017-04-13	14.75	14.75	14.65	14.66	-0.05	-0.34	20714128.0	304353483.75
2017-04-12	14.65	14.75	14.6	14.71	0.11	0.75	20040504.0	294901674.3
2017-04-11	14.65	14.7	14.6	14.6	-0.03	-0.21	18107525.0	265502498.0
2017-04-10	14.65	14.7	14.6	14.63	0.02	0.14	20829633.0	304879450.2
2017-04-09	14.7	14.7	14.55	14.61	-0.42	-2.79	22269708.0	325354266.85
2017-04-06	15.0	15.15	15.0	15.03	0.01	0.07	29212417.0	440402830.3
2017-04-05	14.95	15.05	14.9	15.02	0.09	0.6	25153798.0	377259699.1
2017-04-04	14.95	15.0	14.9	14.93	0.0	0.0	21918754.0	327631172.2
2017-04-03	15.0	15.05	14.9	14.93	-0.08	-0.53	18485021.0	276946696.5
2017-04-02	15.1	15.15	15.0	15.01	-0.01	-0.07	20453792.0	307952646.9
2017-03-30	14.9	15.1	14.85	15.02	0.12	0.81	38577336.0	577334065.25
2017-03-29	14.9	14.95	14.85	14.9	0.02	0.13	26909090.0	400815860.8
2017-03-28	14.85	14.95	14.85	14.88	0.05	0.34	29442924.0	438385908.05
2017-03-27	14.9	14.95	14.8	14.83	-0.05	-0.34	23874858.0	355165030.9
2017-03-26	15.0	15.05	14.85	14.88	-0.03	-0.2	17998894.0	268587467.8
2017-03-23	14.55	15.0	14.55	14.91	0.35	2.4	31926324.0	469830919.65
2017-03-22	14.65	14.75	14.5	14.56	-0.11	-0.75	28127842.0	411357306.15
2017-03-21	14.6	14.75	14.6	14.67	0.06	0.41	23414963.0	344075776.7
2017-03-20	14.65	14.7	14.6	14.61	0.0	0.0	19685846.0	288022453.75
2017-03-19	14.6	14.7	14.55	14.61	0.01	0.07	17629386.0	257792618.4
2017-03-16	14.55	14.7	14.5	14.6	0.14	0.97	28836937.0	421406203.8
2017-03-15	14.35	14.55	14.3	14.46	0.17	1.19	25277084.0	364882005.3
2017-03-14	14.35	14.4	14.2	14.29	-0.03	-0.21	29331787.0	418903934.2
2017-03-13	14.4	14.45	14.3	14.32	-0.06	-0.42	31200807.0	448052034.4
2017-03-12	14.55	14.6	14.35	14.38	-0.1	-0.69	17685878.0	255792745.65
2017-03-09	14.55	14.6	14.4	14.48	-0.09	-0.62	33466689.0	485107870.1
2017-03-08	14.6	14.65	14.55	14.57	-0.04	-0.27	23257022.0	339131295.65
2017-03-07	14.6	14.7	14.55	14.61	0.05	0.34	20643144.0	301755593.05
2017-03-06	14.6	14.65	14.5	14.56	-0.01	-0.07	19863452.0	289282178.8
2017-03-05	14.65	14.7	14.55	14.57	-0.09	-0.61	23662201.0	345746564.85
2017-03-02	14.7	14.75	14.65	14.66	-0.01	-0.07	22694006.0	333712460.5
2017-03-01	14.75	14.8	14.6	14.67	-0.07	-0.47	25007723.0	367013706.4
2017-02-28	14.55	14.8	14.55	14.74	0.16	1.1	27415930.0	401426215.55
2017-02-27	14.65	14.75	14.5	14.58	-0.08	-0.55	29758584.0	435457728.25
2017-02-26	14.65	14.7	14.55	14.66	0.09	0.62	20734744.0	303717620.15
2017-02-23	14.7	14.75	14.55	14.57	-0.12	-0.82	15739416.0	230227538.55
2017-02-22	14.6	14.75	14.6	14.69	0.14	0.96	15457477.0	226932509.3
2017-02-21	14.8	14.85	14.4	14.55	-0.27	-1.82	15303530.0	223453781.1
2017-02-20	14.8	14.9	14.8	14.82	-0.03	-0.2	10577537.0	156814355.95
2017-02-19	14.8	14.95	14.8	14.85	0.09	0.61	20866137.0	310533547.1
2017-02-16	14.8	14.85	14.7	14.76	0.0	0.0	20003681.0	295991919.45
2017-02-15	14.65	14.85	14.65	14.76	0.09	0.61	21825732.0	321640608.25
2017-02-14	14.75	14.8	14.65	14.67	-0.09	-0.61	23019515.0	338645172.0
2017-02-13	14.6	14.8	14.6	14.76	0.14	0.96	20523470.0	301940024.2
2017-02-12	14.55	14.8	14.55	14.62	0.14	0.97	23776696.0	348909573.9
2017-02-09	14.25	14.6	14.15	14.48	0.26	1.83	30195559.0	434970016.4
2017-02-08	14.2	14.25	14.1	14.22	-0.02	-0.14	31138894.0	441323285.1
2017-02-07	14.3	14.3	14.15	14.24	-0.01	-0.07	27451437.0	390603106.55
2017-02-06	14.35	14.4	14.15	14.25	-0.06	-0.42	41183855.0	587968923.3
2017-02-05	14.65	14.65	14.3	14.31	-0.26	-1.78	28025532.0	404909982.55
2017-02-02	14.75	14.85	14.4	14.57	-0.18	-1.22	46002619.0	672274405.25
2017-02-01	15.1	15.15	14.6	14.75	-0.33	-2.19	53299104.0	790354814.3
2017-01-31	15.1	15.15	15.0	15.08	-0.02	-0.13	23699313.0	357641117.2
2017-01-30	15.15	15.3	15.05	15.1	-0.06	-0.4	24098402.0	366200414.2
2017-01-29	15.15	15.25	15.1	15.16	0.05	0.33	23056140.0	349652599.8
2017-01-26	15.05	15.2	15.0	15.11	0.06	0.4	31740620.0	479166169.4
2017-01-25	15.05	15.15	15.05	15.05	-0.04	-0.27	21213674.0	320411223.6
2017-01-24	15.1	15.15	15.0	15.09	0.04	0.27	24636733.0	372224930.7
2017-01-23	14.75	15.1	14.75	15.05	0.31	2.1	30694818.0	458434978.15
2017-01-22	14.7	14.8	14.55	14.74	0.06	0.41	26762619.0	392874130.2
2017-01-19	14.55	14.75	14.5	14.68	0.1	0.69	29427982.0	430026474.0
2017-01-18	14.35	14.85	14.3	14.58	0.4	2.82	32456480.0	473883204.0
2017-01-17	14.0	14.2	13.95	14.18	0.16	1.14	28072863.0	394760589.25
2017-01-16	14.35	14.35	14.0	14.02	-0.28	-1.96	29688749.0	420525377.8
2017-01-15	14.3	14.45	14.25	14.3	0.03	0.21	20860986.0	298937761.65
2017-01-12	14.25	14.35	14.2	14.27	0.06	0.42	21583442.0	308760756.45
2017-01-11	14.6	14.65	14.15	14.21	-0.41	-2.8	27523957.0	397774985.85
2017-01-10	14.65	14.7	14.5	14.62	-0.04	-0.27	24091515.0	351983292.85
2017-01-09	14.9	14.95	14.6	14.66	-0.24	-1.61	27362578.0	404401172.75
2017-01-08	15.1	15.15	14.9	14.9	-0.21	-1.39	22115613.0	331927034.1
2017-01-05	15.0	15.15	15.0	15.11	0.09	0.6	22074057.0	333670373.1
2017-01-04	15.1	15.15	15.0	15.02	-0.09	-0.6	17120151.0	258128003.7
2017-01-03	15.1	15.2	15.05	15.11	0.0	0.0	20129053.0	304371152.7
2017-01-02	15.1	15.3	15.0	15.11	0.06	0.4	32876483.0	496779375.7
2017-01-01	15.1	15.15	15.0	15.05	-0.02	-0.13	17456354.0	263512854.05
2016-12-29	15.15	15.15	15.0	15.07	-0.04	-0.26	27906775.0	420231640.95
2016-12-28	15.25	15.3	15.1	15.11	-0.08	-0.53	31212912.0	473685978.1
2016-12-27	14.95	15.5	14.95	15.19	0.22	1.47	47277124.0	719675011.5
2016-12-26	15.05	15.1	14.95	14.97	-0.02	-0.13	14690873.0	220497348.5
2016-12-25	14.8	15.3	14.75	14.99	0.27	1.83	36459598.0	545649855.65
2016-12-22	14.65	14.75	14.6	14.72	0.11	0.75	16752790.0	245826594.6
2016-12-21	14.65	14.75	14.55	14.61	0.02	0.14	16562742.0	242107419.7
2016-12-20	14.7	14.7	14.55	14.59	-0.07	-0.48	19251473.0	281014782.5
2016-12-19	14.65	14.8	14.65	14.66	-0.01	-0.07	23799800.0	350094683.55
2016-12-18	14.8	14.85	14.65	14.67	-0.02	-0.14	21906870.0	322599991.7
2016-12-15	14.7	14.8	14.5	14.69	0.1	0.69	30008825.0	440149312.05
2016-12-14	14.65	14.7	14.5	14.59	-0.03	-0.21	20192894.0	294809496.0
2016-12-13	14.6	14.65	14.5	14.62	0.01	0.07	12809771.0	186952761.8
2016-12-12	14.8	14.85	14.6	14.61	-0.1	-0.68	23326396.0	343492228.95
2016-12-11	14.6	15.0	14.6	14.71	0.13	0.89	35620046.0	525602351.9
2016-12-08	14.55	14.65	14.5	14.58	0.04	0.28	19552597.0	285075192.4
2016-12-07	14.7	14.75	14.5	14.54	-0.11	-0.75	25126599.0	367537466.05
2016-12-06	14.55	14.7	14.45	14.65	0.12	0.83	27155251.0	395503696.7
2016-12-05	14.55	14.65	14.4	14.53	-0.05	-0.34	27682405.0	402584877.25
2016-12-04	14.4	14.8	14.35	14.58	0.23	1.6	39775042.0	581210443.35
2016-12-01	14.3	14.5	14.3	14.35	0.14	0.99	41754280.0	601042687.1
2016-11-30	14.2	14.35	14.15	14.21	0.06	0.42	37356312.0	532203407.75
2016-11-29	14.15	14.25	14.15	14.15	-0.03	-0.21	27089257.0	384196064.95
2016-11-28	14.25	14.25	14.15	14.18	-0.03	-0.21	19728689.0	279923286.75
2016-11-27	14.1	14.3	14.1	14.21	0.07	0.5	20371405.0	289741301.55
2016-11-24	14.25	14.35	14.1	14.14	-0.08	-0.56	21693388.0	308317499.5
2016-11-23	14.1	14.35	14.1	14.22	0.15	1.07	27342117.0	388395102.25
2016-11-22	14.0	14.15	14.0	14.07	0.11	0.79	24212352.0	341175847.45
2016-11-21	14.2	14.3	13.9	13.96	-0.22	-1.55	20625396.0	291567794.8
2016-11-20	14.2	14.25	14.1	14.18	0.01	0.07	16961340.0	240755964.1
2016-11-17	14.25	14.3	14.1	14.17	-0.05	-0.35	19003629.0	269729740.5
2016-11-16	14.05	14.3	14.05	14.22	0.27	1.94	22384955.0	317120582.25
2016-11-15	14.05	14.15	13.85	13.95	-0.15	-1.06	28239282.0	395900761.9
2016-11-14	14.3	14.3	14.05	14.1	-0.1	-0.7	21327326.0	302231750.15
2016-11-13	14.2	14.3	14.15	14.2	-0.02	-0.14	21547629.0	306749718.1
2016-11-10	14.3	14.4	14.2	14.22	0.0	0.0	35363772.0	504033775.7
2016-11-09	13.8	14.35	13.65	14.22	0.21	1.5	37422970.0	523571691.8
2016-11-08	14.05	14.1	14.0	14.01	-0.01	-0.07	29646499.0	416805853.4
2016-11-07	14.0	14.1	14.0	14.02	-0.01	-0.07	23801923.0	333821175.1
2016-11-06	13.85	14.05	13.8	14.03	0.15	1.08	32686482.0	456914057.8
2016-11-03	13.7	13.9	13.7	13.88	0.24	1.76	30993926.0	427686530.25
2016-11-02	13.45	13.7	13.4	13.64	0.15	1.11	33310536.0	451887352.5
2016-11-01	13.45	13.55	13.35	13.49	0.06	0.45	20850453.0	280640970.2
2016-10-31	13.45	13.5	13.3	13.43	0.0	0.0	20564583.0	276156532.3
2016-10-30	13.3	13.55	13.3	13.43	0.12	0.9	23047431.0	309534788.4
2016-10-27	13.2	13.4	13.1	13.31	0.1	0.76	23051656.0	306727879.0
2016-10-26	13.1	13.35	13.05	13.21	0.08	0.61	23657402.0	312613313.8
2016-10-25	12.9	13.2	12.9	13.13	0.24	1.86	20445068.0	267213276.75
2016-10-24	12.65	12.95	12.6	12.89	0.25	1.98	26236009.0	335803267.75
2016-10-23	12.5	12.8	12.45	12.64	0.21	1.69	23836127.0	300068514.65
2016-10-20	11.8	12.65	11.75	12.43	0.69	5.88	46783763.0	569918138.9
2016-10-19	11.6	11.9	11.55	11.74	0.19	1.65	29492558.0	345395918.85
2016-10-18	11.7	11.9	11.45	11.55	-0.11	-0.94	21586024.0	252156386.1
2016-10-17	11.85	11.85	11.5	11.66	-0.4	-3.32	30708207.0	357555316.45
2016-10-16	12.0	12.15	11.8	12.06	0.06	0.5	20265956.0	242647897.6
2016-10-13	11.85	12.1	11.75	12.0	0.15	1.27	31837763.0	382184587.9
2016-10-12	11.65	12.0	11.65	11.85	0.22	1.89	29839551.0	352707716.6
2016-10-11	11.4	11.75	11.4	11.63	0.23	2.02	30586724.0	354526423.5
2016-10-10	11.15	11.45	11.15	11.4	0.23	2.06	22441244.0	253119380.95
2016-10-09	11.45	11.5	11.15	11.17	-0.23	-2.02	26223411.0	297145650.4
2016-10-06	11.3	11.7	11.25	11.4	0.06	0.53	44291651.0	505881315.2
2016-10-05	11.25	11.45	11.2	11.34	0.1	0.89	47883185.0	541687218.45
2016-10-04	11.05	11.3	11.0	11.24	0.2	1.81	40891724.0	453735807.55
2016-10-03	10.9	11.3	10.85	11.04	0.15	1.38	56321475.0	622274983.5
2016-10-02	11.45	11.6	10.85	10.89	-0.49	-4.31	32808543.0	368797592.55
2016-09-29	10.95	11.55	10.85	11.38	0.49	4.5	63454288.0	712739368.4
2016-09-28	11.9	11.95	10.75	10.89	-1.0	-8.41	93135038.0	1047426795.45
2016-09-27	12.4	12.4	11.75	11.89	-0.57	-4.57	85682501.0	1030029974.0
2016-09-26	12.45	12.55	12.45	12.46	0.11	0.89	29926529.0	373388870.05
2016-09-25	12.45	12.45	12.3	12.35	-0.08	-0.64	31144426.0	385547256.45
2016-09-21	12.4	12.5	12.35	12.43	0.06	0.49	34604716.0	430452261.25
2016-09-20	12.5	12.55	12.35	12.37	-0.1	-0.8	39764942.0	493909550.45
2016-09-19	12.6	12.65	12.4	12.47	-0.04	-0.32	36124816.0	452859675.05
2016-09-18	12.65	12.7	12.5	12.51	-0.21	-1.65	20982790.0	264218260.3
2016-09-08	12.7	12.8	12.6	12.72	0.07	0.55	27011690.0	342139249.75
2016-09-07	12.65	12.75	12.6	12.65	-0.04	-0.32	39337106.0	499041191.8
2016-09-06	12.8	12.85	12.65	12.69	-0.08	-0.63	37788930.0	482215487.15
2016-09-05	12.6	12.85	12.6	12.77	0.16	1.27	63330529.0	807757284.55
2016-09-04	12.45	12.7	12.4	12.61	0.21	1.69	53835679.0	677380407.3
2016-09-01	12.45	12.5	12.3	12.4	-0.06	-0.48	53622289.0	666463858.3
2016-08-31	12.6	12.65	12.45	12.46	-0.15	-1.19	49419965.0	619634606.25
2016-08-30	12.65	12.7	12.6	12.61	-0.02	-0.16	42983296.0	543175615.3
2016-08-29	12.65	12.7	12.55	12.63	-0.06	-0.47	39854655.0	503547685.7
2016-08-28	12.6	12.75	12.4	12.69	0.08	0.63	44915951.0	565533615.7
2016-08-25	12.7	12.7	12.3	12.61	-0.14	-1.1	44115906.0	553211484.4
2016-08-24	13.1	13.1	12.7	12.75	-0.26	-2.0	57586807.0	747950827.95
2016-08-23	13.05	13.15	12.95	13.01	-0.08	-0.61	40113038.0	522725935.3
2016-08-22	13.1	13.15	13.0	13.09	-0.02	-0.15	25446848.0	332386577.85
2016-08-21	13.15	13.3	13.05	13.11	-0.01	-0.08	39365288.0	517095209.65
2016-08-18	13.15	13.2	13.05	13.12	-0.01	-0.08	36981333.0	484980185.55
2016-08-17	13.2	13.25	13.1	13.13	-0.11	-0.83	38760155.0	510851585.25
2016-08-16	13.3	13.35	13.2	13.24	-0.03	-0.23	36671346.0	486878691.1
2016-08-15	13.3	13.35	13.2	13.27	0.01	0.08	32654957.0	433698989.75
2016-08-14	13.25	13.4	13.2	13.26	0.09	0.68	39906462.0	529867062.5
2016-08-11	13.2	13.3	13.15	13.17	-0.04	-0.3	49425645.0	652632082.35
2016-08-10	13.3	13.35	13.2	13.21	-0.1	-0.75	38537998.0	511455479.1
2016-08-09	13.2	13.35	13.15	13.31	0.14	1.06	45139869.0	599694077.8
2016-08-08	13.15	13.25	13.15	13.17	0.04	0.3	41900569.0	552817368.1
2016-08-07	13.05	13.2	13.05	13.13	0.11	0.84	31042616.0	407793490.65
2016-08-04	13.05	13.1	13.0	13.02	-0.02	-0.15	45071570.0	588505579.9
2016-08-03	13.1	13.15	13.0	13.04	-0.07	-0.53	51569076.0	675814445.25
2016-08-02	13.2	13.2	13.0	13.11	-0.11	-0.83	54316388.0	711171734.95
2016-08-01	13.2	13.25	13.15	13.22	0.1	0.76	47105010.0	622764968.4
2016-07-31	13.15	13.25	13.05	13.12	-0.04	-0.3	37893789.0	497639607.85
2016-07-28	13.25	13.25	13.1	13.16	-0.08	-0.6	31288537.0	412098208.85
2016-07-27	13.25	13.25	13.15	13.24	0.02	0.15	31554693.0	417323554.9
2016-07-26	13.35	13.35	13.15	13.22	-0.11	-0.83	33005111.0	437897814.65
2016-07-25	13.5	13.5	13.2	13.33	-0.12	-0.89	55462329.0	738736669.65
2016-07-24	13.7	13.75	13.4	13.45	-0.22	-1.61	35871962.0	487472114.15
2016-07-21	13.8	13.85	13.65	13.67	-0.11	-0.8	43820453.0	602684334.55
2016-07-20	13.75	13.8	13.75	13.78	0.01	0.07	34701720.0	478079594.15
2016-07-19	14.0	14.0	13.75	13.77	-0.16	-1.15	40899682.0	567792835.05
2016-07-18	13.95	14.0	13.85	13.93	-0.03	-0.21	37288912.0	519006752.45
2016-07-17	13.75	14.05	13.75	13.96	0.33	2.42	49495058.0	690196881.3
2016-07-14	13.7	13.75	13.6	13.63	-0.07	-0.51	55959401.0	765191405.75
2016-07-13	13.5	13.8	13.45	13.7	0.27	2.01	53424889.0	723562961.45
2016-07-12	13.35	13.55	13.3	13.43	0.14	1.05	52169158.0	700843373.1
2016-07-11	13.2	13.4	13.1	13.29	0.12	0.91	39700196.0	526380407.3
2016-07-10	13.1	13.2	13.05	13.17	0.11	0.84	13305341.0	174416220.65
2016-06-30	13.15	13.2	13.0	13.06	-0.06	-0.46	63942636.0	837954355.6
2016-06-29	13.1	13.15	13.1	13.12	0.06	0.46	37147888.0	487605654.1
2016-06-28	13.1	13.15	13.0	13.06	-0.01	-0.08	49299443.0	644494884.9
2016-06-27	13.25	13.25	13.05	13.07	-0.06	-0.46	47624121.0	627410461.4
2016-06-26	13.0	13.25	12.9	13.13	-0.3	-2.23	59622625.0	781107500.35
2016-06-23	13.5	13.6	13.4	13.43	-0.02	-0.15	45256397.0	610647165.1
2016-06-22	13.5	13.7	13.45	13.45	0.05	0.37	39078957.0	528982802.2
2016-06-21	13.45	13.5	13.35	13.4	-0.02	-0.15	34605471.0	465369459.5
2016-06-20	13.5	13.5	13.4	13.42	0.05	0.37	38871656.0	523023552.05
2016-06-19	13.45	13.5	13.35	13.37	-0.01	-0.07	35317813.0	473744609.35
2016-06-16	13.35	13.5	13.25	13.38	0.03	0.22	41926148.0	561462518.65
2016-06-15	13.6	13.65	13.3	13.35	-0.22	-1.62	49098600.0	664694426.4
2016-06-14	13.35	13.65	13.35	13.57	0.21	1.57	51301147.0	693730799.3
2016-06-13	13.35	13.55	13.3	13.36	0.0	0.0	38389224.0	515499739.55
2016-06-12	13.35	13.45	13.35	13.36	-0.05	-0.37	22958068.0	307788108.55
2016-06-09	13.4	13.55	13.3	13.41	0.04	0.3	58211431.0	781603600.3
2016-06-08	13.25	13.55	13.2	13.37	0.17	1.29	54475797.0	730482595.8
2016-06-07	13.3	13.35	13.15	13.2	-0.03	-0.23	52558954.0	693737531.0
2016-06-06	13.05	13.3	13.05	13.23	0.17	1.3	54410074.0	716998649.45
2016-06-05	13.2	13.3	13.0	13.06	-0.14	-1.06	71202154.0	939843853.5
2016-06-02	13.15	13.25	13.1	13.2	0.14	1.07	45927893.0	603278541.35
2016-06-01	13.2	13.25	13.0	13.06	-0.1	-0.76	48957237.0	642033451.85
2016-05-31	13.0	13.25	13.0	13.16	0.19	1.46	28293065.0	370844225.4
2016-05-30	13.15	13.2	12.95	12.97	-0.14	-1.07	38770833.0	507022452.9
2016-05-29	13.25	13.3	13.05	13.11	-0.08	-0.61	25287188.0	332111657.65
2016-05-26	13.3	13.5	13.15	13.19	-0.01	-0.08	43720508.0	581287979.7
2016-05-25	13.15	13.3	13.15	13.2	0.13	0.99	36100633.0	477351534.3
2016-05-24	13.0	13.15	13.0	13.07	0.11	0.85	34436168.0	449654944.05
2016-05-23	13.55	13.55	12.9	12.96	-0.6	-4.42	64779129.0	858924563.4
2016-05-22	13.8	13.85	13.5	13.56	-0.22	-1.6	49663939.0	676893854.5
2016-05-19	13.9	13.9	13.7	13.78	-0.13	-0.93	50913970.0	702964251.75
2016-05-18	13.9	13.95	13.9	13.91	0.0	0.0	36330942.0	505884545.65
2016-05-17	13.9	14.05	13.85	13.91	0.09	0.65	53440193.0	745383972.45
2016-05-16	13.95	14.0	13.75	13.82	-0.13	-0.93	62259002.0	861878158.9
2016-05-15	14.0	14.05	13.9	13.95	-0.05	-0.36	40666754.0	569181305.35
2016-05-12	14.0	14.1	13.95	14.0	0.04	0.29	43713070.0	613906050.95
2016-05-11	14.05	14.1	13.9	13.96	0.0	0.0	48577236.0	679423952.15
2016-05-10	14.0	14.05	13.9	13.96	-0.1	-0.71	45944277.0	643105895.45
2016-05-09	14.15	14.15	14.0	14.06	0.0	0.0	48392980.0	680867938.5
2016-05-08	14.1	14.25	14.0	14.06	0.08	0.57	49050216.0	693437896.05
2016-05-05	13.95	14.15	13.95	13.98	0.16	1.16	68846782.0	966878689.75
2016-05-04	13.85	13.95	13.75	13.82	-0.05	-0.36	59886496.0	830184556.4
2016-05-03	14.2	14.25	13.75	13.87	-0.29	-2.05	62582459.0	876812161.25
2016-05-02	14.2	14.25	14.0	14.16	-0.03	-0.21	47823426.0	675198626.6
2016-05-01	14.45	14.6	14.0	14.19	-0.23	-1.6	73395715.0	1049901246.4
2016-04-28	14.45	14.55	14.35	14.42	-0.01	-0.07	39937148.0	577570265.4
2016-04-27	14.25	14.5	14.2	14.43	0.28	1.98	43279167.0	622768780.3
2016-04-26	14.15	14.25	14.05	14.15	-0.05	-0.35	49089580.0	694535534.3
2016-04-25	13.85	14.3	13.65	14.2	0.38	2.75	83409074.0	1160780927.55
2016-04-24	13.55	13.9	13.55	13.82	0.36	2.67	55931427.0	771910707.6
2016-04-21	13.35	13.6	13.35	13.46	0.2	1.51	48215616.0	649839716.2
2016-04-20	13.25	13.4	13.25	13.26	-0.01	-0.08	35976556.0	478977318.8
2016-04-19	13.2	13.35	13.15	13.27	0.2	1.53	47479155.0	629822033.05
2016-04-18	13.0	13.15	13.0	13.07	-0.1	-0.76	53380196.0	696925959.95
2016-04-17	13.4	13.4	13.1	13.17	-0.19	-1.42	61734290.0	815652905.9
2016-04-14	13.3	13.5	13.2	13.36	0.1	0.75	54995870.0	735170763.2
2016-04-13	13.3	13.35	13.2	13.26	0.06	0.45	52138271.0	692658340.5
2016-04-12	13.05	13.35	13.05	13.2	0.15	1.15	70356470.0	928900180.75
2016-04-11	13.05	13.2	12.95	13.05	0.03	0.23	90945664.0	1190850980.65
2016-04-10	13.05	13.1	13.0	13.02	0.1	0.77	35835953.0	467736079.15
2016-04-07	13.05	13.1	12.9	12.92	0.0	0.0	50453912.0	652989491.2
2016-04-06	12.85	13.05	12.85	12.92	0.15	1.17	64351998.0	834209013.8
2016-04-05	12.8	12.85	12.75	12.77	-0.05	-0.39	49636408.0	635517328.0
2016-04-04	12.7	12.85	12.65	12.82	0.15	1.18	46887494.0	599805183.4
2016-04-03	12.7	12.8	12.6	12.67	-0.15	-1.17	32072140.0	406513246.25
2016-03-31	12.95	12.95	12.8	12.82	-0.15	-1.16	41394757.0	532592547.6
2016-03-30	13.0	13.05	12.95	12.97	0.02	0.15	29026152.0	376993766.9
2016-03-29	13.2	13.2	12.9	12.95	-0.64	-4.71	36059056.0	469735116.95
2016-03-28	13.65	13.75	13.5	13.59	0.03	0.22	22727590.0	309907166.3
2016-03-27	13.7	13.8	13.55	13.56	-0.07	-0.51	46624570.0	635879086.1
2016-03-24	13.65	13.75	13.55	13.63	-0.07	-0.51	42051178.0	572630041.35
2016-03-23	13.7	13.75	13.65	13.7	0.04	0.29	30842759.0	422584159.2
2016-03-22	13.85	13.9	13.55	13.66	-0.21	-1.51	55038482.0	757092465.55
2016-03-21	13.85	14.0	13.75	13.87	0.07	0.51	29540456.0	410787632.8
2016-03-20	13.6	13.85	13.6	13.8	0.29	2.15	53549711.0	733709849.35
2016-03-17	13.5	13.7	13.45	13.51	0.12	0.9	53658394.0	727496339.6
2016-03-16	13.3	13.45	13.3	13.39	0.13	0.98	42016288.0	561028704.55
2016-03-15	13.35	13.4	13.2	13.26	-0.09	-0.67	42010704.0	559820401.2
2016-03-14	13.5	13.55	13.35	13.35	-0.17	-1.26	47643690.0	642272113.6
2016-03-13	13.5	13.6	13.45	13.52	0.09	0.67	42592860.0	576781733.6
2016-03-10	13.55	13.65	13.4	13.43	-0.03	-0.22	67112366.0	907301581.25
2016-03-09	13.55	13.55	13.35	13.46	-0.12	-0.88	81716629.0	1099897045.8
2016-03-08	13.6	13.65	13.45	13.58	0.1	0.74	72795046.0	985873838.05
2016-03-07	13.5	13.75	13.4	13.48	0.01	0.07	105515879.0	1429961860.0
2016-03-06	13.4	13.6	13.35	13.47	0.26	1.97	75029658.0	1011948696.8
2016-03-03	13.15	13.3	13.1	13.21	0.06	0.46	47717708.0	630046610.1
2016-03-02	13.35	13.4	13.1	13.15	-0.17	-1.28	55487857.0	735763756.0
2016-03-01	13.3	13.4	13.25	13.32	0.13	0.99	57314006.0	763548596.1
2016-02-29	13.2	13.35	13.15	13.19	0.0	0.0	69814963.0	924346142.85
2016-02-28	13.05	13.25	13.05	13.19	0.22	1.7	30398761.0	400150837.4
2016-02-25	13.05	13.1	12.9	12.97	0.0	0.0	51214103.0	665125098.15
2016-02-24	13.2	13.2	12.9	12.97	-0.29	-2.19	58678916.0	766393466.65
2016-02-23	13.15	13.3	13.1	13.26	0.08	0.61	56654559.0	747195317.85
2016-02-22	13.05	13.2	13.0	13.18	0.24	1.85	47206461.0	619055840.65
2016-02-21	13.1	13.15	12.8	12.94	-0.08	-0.61	54686218.0	711998416.25
2016-02-18	13.05	13.15	12.9	13.02	0.11	0.85	71552806.0	933343124.25
2016-02-17	12.7	13.1	12.65	12.91	0.19	1.49	63306548.0	816219186.4
2016-02-16	12.95	13.0	12.65	12.72	-0.05	-0.39	66080422.0	848035828.45
2016-02-15	12.6	12.85	12.6	12.77	0.32	2.57	62448368.0	798244231.7
2016-02-14	12.9	13.0	12.4	12.45	-0.25	-1.97	61560200.0	788884208.35
2016-02-11	13.1	13.1	12.65	12.7	-0.35	-2.68	68887998.0	891085005.95
2016-02-10	13.05	13.15	13.0	13.05	-0.06	-0.46	83950630.0	1100358126.3
2016-02-09	13.2	13.3	13.05	13.11	-0.01	-0.08	63288632.0	834909843.9
2016-02-08	13.15	13.3	13.05	13.12	0.01	0.08	41215166.0	543551360.9
2016-02-07	13.2	13.25	13.0	13.11	-0.14	-1.06	34670406.0	454990555.8
2016-02-04	13.65	13.75	13.2	13.25	-0.14	-1.05	66364489.0	890842358.65
2016-02-03	13.15	13.45	13.1	13.39	0.24	1.83	50277832.0	666188804.6
2016-02-02	13.4	13.5	13.1	13.15	-0.33	-2.45	57194901.0	763073896.85
2016-02-01	13.4	13.65	13.35	13.48	0.01	0.07	59360519.0	803363117.65
2016-01-31	13.8	13.85	13.4	13.47	0.05	0.37	53686175.0	736432170.65
2016-01-28	13.1	13.5	13.1	13.42	0.39	2.99	65675337.0	876094851.15
2016-01-27	13.15	13.3	12.95	13.03	-0.06	-0.46	64366844.0	843856218.35
2016-01-26	12.85	13.15	12.6	13.09	0.08	0.61	69573007.0	894469866.2
2016-01-25	13.1	13.25	12.9	13.01	-0.17	-1.29	65700853.0	857306549.4
2016-01-24	13.4	13.55	13.05	13.18	0.78	6.29	77885259.0	1032478764.85
2016-01-21	12.1	12.6	12.1	12.4	0.25	2.06	75666652.0	932575835.65
2016-01-20	12.75	12.85	12.1	12.15	-0.99	-7.53	124994128.0	1562800708.45
2016-01-19	13.0	13.3	12.75	13.14	0.67	5.37	88794613.0	1161777144.7
2016-01-18	12.05	12.6	12.05	12.47	0.33	2.72	87337458.0	1079876117.15
2016-01-17	12.1	12.3	11.8	12.14	-0.61	-4.78	81435691.0	980868094.6
2016-01-14	13.2	13.4	12.55	12.75	-0.62	-4.64	82256748.0	1056658311.4
2016-01-13	13.25	13.65	13.2	13.37	0.25	1.91	78417825.0	1051548836.0
2016-01-12	13.15	13.5	13.05	13.12	-0.31	-2.31	82090310.0	1090845640.35
2016-01-11	13.05	13.55	12.9	13.43	0.36	2.75	82482256.0	1091757995.0
2016-01-10	13.6	13.75	12.95	13.07	-0.41	-3.04	71576093.0	956150326.3
2016-01-07	13.8	13.85	13.4	13.48	-0.54	-3.85	66686473.0	904919141.25
2016-01-06	14.6	14.65	13.8	14.02	-0.52	-3.58	53837546.0	765975072.45
2016-01-05	14.45	14.65	14.4	14.54	0.17	1.18	39542456.0	574564245.0
2016-01-04	14.85	15.05	14.35	14.37	-0.55	-3.69	57433337.0	846911377.15
2016-01-03	14.8	15.05	14.75	14.92	0.15	1.02	32662933.0	487413436.55
2015-12-31	14.8	14.9	14.55	14.77	-0.05	-0.34	43534425.0	641083694.2
2015-12-30	15.2	15.25	14.65	14.82	-0.31	-2.05	48531757.0	726584382.05
2015-12-29	14.25	15.2	14.0	15.13	0.64	4.42	64231874.0	928246352.55
2015-12-28	14.4	14.6	14.3	14.49	0.17	1.19	66929533.0	965988774.1
2015-12-27	14.25	14.4	14.0	14.32	0.17	1.2	46514713.0	659087108.85
2015-12-24	14.45	14.6	14.1	14.15	-0.26	-1.8	57403062.0	825672495.9
2015-12-23	14.9	15.0	14.3	14.41	-0.43	-2.9	65359776.0	963030358.4
2015-12-22	14.75	14.9	14.65	14.84	0.27	1.85	58507952.0	864421144.9
2015-12-21	14.75	14.9	14.4	14.57	-0.18	-1.22	70800328.0	1036423784.7
2015-12-20	15.1	15.15	14.7	14.75	-0.43	-2.83	55723684.0	830259935.75
2015-12-17	14.4	15.6	14.35	15.18	0.96	6.75	122338146.0	1832424729.6
2015-12-16	14.2	14.35	14.05	14.22	0.14	0.99	70197151.0	996532283.9
2015-12-15	13.95	14.15	13.9	14.08	0.26	1.88	56555655.0	794308032.55
2015-12-14	14.15	14.2	13.75	13.82	-0.26	-1.85	52770820.0	743291163.95
2015-12-13	13.95	14.15	13.65	14.08	-0.1	-0.71	58771270.0	819530092.4
2015-12-10	14.05	14.4	14.05	14.18	0.17	1.21	62929247.0	895021985.95
2015-12-09	13.85	14.05	13.85	14.01	0.26	1.89	62457698.0	869740342.9
2015-12-08	13.9	13.95	13.65	13.75	-0.21	-1.5	54329178.0	749785257.25
2015-12-07	14.3	14.35	13.95	13.96	-0.34	-2.38	50485449.0	710692793.5
2015-12-06	14.45	14.5	14.3	14.3	-0.17	-1.17	34063354.0	490473399.85
2015-12-03	14.6	14.65	14.45	14.47	-0.2	-1.36	55993747.0	815296664.25
2015-12-02	14.65	14.75	14.5	14.67	0.08	0.55	60257895.0	879698079.6
2015-12-01	14.5	14.65	14.5	14.59	0.13	0.9	43725960.0	636605211.85
2015-11-30	14.5	14.55	14.4	14.46	-0.01	-0.07	38664505.0	559088521.55
2015-11-29	14.5	14.65	14.4	14.47	0.01	0.07	59898634.0	869105211.75
2015-11-26	14.4	14.55	14.3	14.46	0.04	0.28	47625890.0	687721645.9
2015-11-25	14.5	14.55	14.35	14.42	0.02	0.14	54620433.0	788839272.6
2015-11-24	14.25	14.5	14.25	14.4	0.2	1.41	60725859.0	874555272.7
2015-11-23	14.3	14.45	14.15	14.2	-0.12	-0.84	67497282.0	966427014.3
2015-11-22	14.15	14.4	14.15	14.32	0.22	1.56	58093452.0	829705210.3
2015-11-19	14.05	14.2	14.0	14.1	0.17	1.22	61602317.0	868417498.0
2015-11-18	13.85	14.0	13.8	13.93	0.08	0.58	59854880.0	834086329.45
2015-11-17	14.35	14.35	13.8	13.85	-0.38	-2.67	70205170.0	991365278.7
2015-11-16	14.15	14.3	14.0	14.23	0.21	1.5	62330606.0	881779595.95
2015-11-15	14.0	14.15	13.9	14.02	-0.35	-2.44	68255872.0	957998201.1
2015-11-12	14.55	14.8	14.35	14.37	-0.3	-2.04	89784747.0	1308253401.1
2015-11-11	14.25	14.95	14.25	14.67	0.44	3.09	92094991.0	1342949088.75
2015-11-10	14.45	14.5	14.15	14.23	-0.19	-1.32	74547813.0	1068661859.0
2015-11-09	14.3	14.5	14.2	14.42	0.15	1.05	72093679.0	1036802848.65
2015-11-08	14.45	14.5	14.05	14.27	-0.22	-1.52	52192141.0	741760651.3
2015-11-05	14.75	14.75	14.4	14.49	-0.26	-1.76	52829987.0	768008949.9
2015-11-04	14.75	14.8	14.35	14.75	0.17	1.17	56264391.0	822010320.45
2015-11-03	14.85	15.1	14.55	14.58	-0.27	-1.82	62235857.0	923762914.05
2015-11-02	14.6	15.05	14.5	14.85	0.33	2.27	50905971.0	755394301.7
2015-11-01	14.85	14.85	14.3	14.52	-0.47	-3.14	54268792.0	785664943.7
2015-10-29	15.2	15.35	14.9	14.99	-0.02	-0.13	48480995.0	730206645.25
2015-10-28	14.8	15.1	14.5	15.01	0.35	2.39	74764722.0	1104031822.0
2015-10-27	15.7	15.75	14.45	14.66	-1.07	-6.8	83220321.0	1264755316.65
2015-10-26	15.85	15.85	15.5	15.73	-0.02	-0.13	66696359.0	1044301550.2
2015-10-25	16.25	16.35	15.7	15.75	-0.35	-2.17	51583948.0	824800816.8
2015-10-22	16.55	16.65	15.95	16.1	-0.47	-2.84	56300693.0	915143242.05
2015-10-21	16.9	16.9	16.5	16.57	-0.34	-2.01	52679085.0	879568712.75
2015-10-20	17.1	17.2	16.9	16.91	-0.21	-1.23	39478131.0	675572510.6
2015-10-19	17.45	17.5	17.1	17.12	-0.32	-1.83	48118017.0	831506796.25
2015-10-18	17.5	17.55	17.4	17.44	0.07	0.4	44726312.0	781520887.5
2015-10-15	17.5	17.6	17.35	17.37	-0.13	-0.74	44211960.0	773312219.8
2015-10-14	17.45	17.55	17.4	17.5	0.04	0.23	35330720.0	617849220.05
2015-10-13	17.55	17.6	17.4	17.46	-0.15	-0.85	45051877.0	787917112.85
2015-10-12	17.75	17.85	17.6	17.61	-0.1	-0.56	41892387.0	742866767.75
2015-10-11	17.65	18.0	17.65	17.71	0.17	0.97	51496260.0	916238362.1
2015-10-08	17.5	17.6	17.35	17.54	0.09	0.52	28374092.0	496168324.0
2015-10-07	17.65	17.75	17.4	17.45	0.29	1.69	50209181.0	880107252.4
2015-10-06	16.9	17.2	16.9	17.16	0.23	1.36	34402174.0	585744022.0
2015-10-05	16.75	16.95	16.7	16.93	0.32	1.93	27453487.0	462227620.4
2015-10-04	16.75	16.8	16.5	16.61	-0.08	-0.48	21137783.0	351825840.75
2015-10-01	16.9	16.95	16.65	16.69	-0.15	-0.89	23099167.0	389350515.0
2015-09-30	16.8	16.95	16.7	16.84	0.1	0.6	20230715.0	340012082.5
2015-09-29	16.9	16.9	16.45	16.74	-0.12	-0.71	23041586.0	383375785.3
2015-09-21	16.9	17.0	16.55	16.86	0.0	0.0	47001868.0	787881487.8
2015-09-20	17.65	17.65	16.8	16.86	-0.73	-4.15	56169092.0	953479366.8
2015-09-17	18.65	18.75	17.55	17.59	-0.98	-5.28	70992216.0	1278716935.25
2015-09-16	18.9	19.05	18.55	18.57	-0.18	-0.96	41329857.0	778107706.65
2015-09-15	18.55	18.85	18.4	18.75	0.19	1.02	40392765.0	753642210.9
2015-09-14	19.05	19.1	18.5	18.56	-0.42	-2.21	33516467.0	630694355.15
2015-09-13	19.2	19.35	18.95	18.98	-0.19	-0.99	25697516.0	493024783.75
2015-09-10	19.2	19.35	19.05	19.17	-0.22	-1.13	38758998.0	744580903.15
2015-09-09	19.35	19.55	19.15	19.39	0.4	2.11	38165053.0	739558506.25
2015-09-08	18.85	19.1	18.55	18.99	0.23	1.23	34876840.0	655652175.55
2015-09-07	18.8	18.9	18.7	18.76	0.1	0.54	31751104.0	598109208.5
2015-09-06	18.55	18.75	18.4	18.66	0.06	0.32	27934595.0	520650293.95
2015-09-03	18.75	18.85	18.55	18.6	0.12	0.65	38208538.0	714359112.65
2015-09-02	18.45	18.7	18.05	18.48	-0.14	-0.75	42101137.0	773209703.0
2015-09-01	18.9	19.15	18.5	18.62	-0.2	-1.06	41871953.0	791337988.25
2015-08-31	18.9	19.0	18.65	18.82	-0.26	-1.36	29938064.0	563857260.8
2015-08-30	19.55	19.65	19.0	19.08	0.54	2.91	33114732.0	641836856.95
2015-08-27	19.0	19.4	18.4	18.54	0.39	2.15	56285465.0	1071474369.95
2015-08-26	18.7	18.95	18.0	18.15	-0.6	-3.2	50378478.0	938735028.45
2015-08-25	17.5	18.75	17.45	18.75	1.68	9.84	45971975.0	836007730.95
2015-08-24	18.0	18.3	16.5	17.07	-0.81	-4.53	58652051.0	1015832317.85
2015-08-23	17.75	18.65	17.75	17.88	-1.14	-5.99	43327616.0	792698881.95
2015-08-20	18.05	19.25	17.95	19.02	0.27	1.44	43403841.0	805346715.45
2015-08-19	19.35	19.7	18.65	18.75	-0.63	-3.25	44695534.0	860550046.4
2015-08-18	19.95	19.95	19.2	19.38	-0.59	-2.95	36762157.0	717806050.9
2015-08-17	20.0	20.3	19.75	19.97	-0.15	-0.75	32757633.0	656531282.75
2015-08-16	21.2	21.45	19.5	20.12	-1.11	-5.23	32219852.0	663053011.75
2015-08-13	21.35	21.4	21.2	21.23	0.0	0.0	18678406.0	397245539.6
2015-08-12	21.25	21.35	21.0	21.23	-0.23	-1.07	20635660.0	437312834.35
2015-08-11	21.75	21.85	21.35	21.46	-0.26	-1.2	16001754.0	345714317.85
2015-08-10	21.1	21.75	21.1	21.72	0.66	3.13	18441522.0	395693765.7
2015-08-09	20.55	21.2	20.55	21.06	-0.05	-0.24	19217705.0	403302674.45
2015-08-06	21.9	21.9	20.85	21.11	-0.81	-3.7	28278731.0	604464416.2
2015-08-05	21.95	22.05	21.9	21.92	0.05	0.23	14347857.0	314925688.1
2015-08-04	22.05	22.1	21.65	21.87	-0.17	-0.77	21273877.0	464089655.95
2015-08-03	21.75	22.15	21.75	22.04	0.16	0.73	18050903.0	396293664.3
2015-08-02	22.4	22.5	21.75	21.88	-0.64	-2.84	18460049.0	406743017.0
2015-07-30	22.5	22.65	22.45	22.52	0.05	0.22	16617739.0	374650247.25
2015-07-29	22.3	22.6	22.25	22.47	0.26	1.17	15018297.0	336953379.45
2015-07-28	22.3	22.5	22.1	22.21	-0.15	-0.67	19720727.0	438909361.0
2015-07-27	22.6	22.65	22.3	22.36	-0.31	-1.37	18474805.0	415394724.1
2015-07-26	22.95	23.0	22.6	22.67	-0.15	-0.66	16467097.0	373918157.2
2015-07-23	23.05	23.1	22.7	22.82	-0.25	-1.08	26791508.0	613359919.85
2015-07-22	23.15	23.2	23.0	23.07	-0.02	-0.09	9298779.0	214730478.8
2015-07-15	22.8	23.2	22.8	23.09	0.28	1.23	17843530.0	410427486.1
2015-07-14	22.85	22.9	22.75	22.81	0.02	0.09	12782537.0	291756854.5
2015-07-13	22.9	22.95	22.75	22.79	-0.05	-0.22	16079103.0	367274744.05
2015-07-12	22.95	23.15	22.8	22.84	0.06	0.26	23215955.0	532353884.65
2015-07-09	22.65	23.35	22.55	22.78	0.24	1.06	41893819.0	956858742.4
2015-07-08	22.6	22.65	22.45	22.54	-0.09	-0.4	21527620.0	484733852.3
2015-07-07	22.8	22.85	22.6	22.63	-0.19	-0.83	15483579.0	351324375.65
2015-07-06	22.75	22.95	22.75	22.82	-0.11	-0.48	15703697.0	358344903.75
2015-07-05	22.55	23.05	22.55	22.93	0.34	1.51	17277482.0	394805498.25
2015-07-02	22.55	22.85	22.5	22.59	0.07	0.31	17440903.0	395288528.05
2015-07-01	22.5	22.9	22.2	22.52	-0.06	-0.27	18316381.0	413678857.3
2015-06-30	22.0	22.65	21.85	22.58	0.35	1.57	23120304.0	512757478.3
2015-06-29	22.8	22.85	22.0	22.23	-0.79	-3.43	27581251.0	613310453.1
2015-06-28	23.35	23.4	22.75	23.02	-0.33	-1.41	16267694.0	376381505.05
2015-06-25	23.35	23.45	23.25	23.35	0.0	0.0	17975737.0	419464507.95
2015-06-24	23.4	23.5	23.2	23.35	0.01	0.04	15696785.0	366416916.45
2015-06-23	23.4	23.6	23.15	23.34	-0.01	-0.04	18791170.0	439764089.3
2015-06-22	23.2	23.5	23.0	23.35	0.14	0.6	24893927.0	578790806.95
2015-06-21	23.85	23.9	23.15	23.21	-0.67	-2.81	25546202.0	599078960.05
2015-06-18	23.85	24.05	23.85	23.88	0.02	0.08	17186745.0	411633304.75
2015-06-17	23.95	23.95	23.75	23.86	-0.07	-0.29	22376394.0	533624719.3
2015-06-16	23.9	23.95	23.8	23.93	0.05	0.21	25924165.0	619008476.0
2015-06-15	24.05	24.4	23.85	23.88	-0.1	-0.42	37726304.0	909959553.05
2015-06-14	23.6	24.0	23.55	23.98	0.44	1.87	20545979.0	487183909.75
2015-06-11	23.85	23.9	23.45	23.54	-0.29	-1.22	30643422.0	723729940.6
2015-06-10	23.8	23.9	23.8	23.83	0.13	0.55	14819390.0	353451701.65
2015-06-09	23.8	23.85	23.55	23.7	-0.11	-0.46	22252144.0	527542428.55
2015-06-08	23.95	24.0	23.8	23.81	-0.1	-0.42	17872096.0	427011778.05
2015-06-07	24.05	24.15	23.85	23.91	-0.16	-0.66	27048430.0	649197011.75
2015-06-04	24.15	24.15	23.95	24.07	-0.03	-0.12	22592457.0	543292909.55
2015-06-03	24.15	24.2	24.1	24.1	0.01	0.04	16597440.0	400674413.5
2015-06-02	24.1	24.2	24.05	24.09	0.03	0.12	16621077.0	400871704.0
2015-06-01	24.15	24.2	23.9	24.06	-0.09	-0.37	25089220.0	603308263.1
2015-05-31	24.2	24.3	24.15	24.15	-0.02	-0.08	18456207.0	446907320.4
2015-05-28	24.2	24.3	24.15	24.17	0.0	0.0	23242160.0	562324765.95
2015-05-27	24.25	24.3	24.15	24.17	-0.05	-0.21	21879439.0	530029123.8
2015-05-26	24.2	24.35	24.15	24.22	0.05	0.21	24340533.0	590487980.1
2015-05-25	24.15	24.25	24.15	24.17	0.07	0.29	15960297.0	386023583.65
2015-05-24	24.2	24.25	24.0	24.1	-0.11	-0.45	22971926.0	554685540.65
2015-05-21	24.15	24.25	24.1	24.21	0.1	0.41	93988243.0	2266987835.85
2015-05-20	24.3	24.3	24.1	24.11	-0.17	-0.7	22176447.0	536479755.3
2015-05-19	24.3	24.3	24.2	24.28	-0.01	-0.04	17082645.0	414653775.8
2015-05-18	24.25	24.35	24.25	24.29	0.04	0.16	21334849.0	518167650.25
2015-05-17	24.2	24.4	24.2	24.25	0.07	0.29	23519713.0	571236368.3
2015-05-14	24.05	24.35	24.0	24.18	0.16	0.67	35622791.0	862819472.05
2015-05-13	24.05	24.1	23.9	24.02	0.02	0.08	16222190.0	389564610.75
2015-05-12	23.75	24.05	23.75	24.0	0.19	0.8	13882487.0	331364820.25
2015-05-11	24.15	24.2	23.65	23.81	-0.32	-1.33	19236716.0	461298369.7
2015-05-10	24.25	24.35	24.1	24.13	-0.07	-0.29	19509737.0	472608837.3
2015-05-07	24.3	24.35	24.1	24.2	-0.09	-0.37	21123988.0	511215342.75
2015-05-06	24.2	24.35	24.15	24.29	0.03	0.12	20001968.0	485562744.9
2015-05-05	24.5	24.5	24.25	24.26	-0.05	-0.21	26815827.0	653569631.9
2015-05-04	24.2	24.4	24.2	24.31	0.09	0.37	21045995.0	511364628.9
2015-05-03	24.55	24.65	24.15	24.22	-0.31	-1.26	29899139.0	728541869.2
2015-04-30	24.35	24.7	24.25	24.53	0.23	0.95	39545829.0	970706032.95
2015-04-29	24.55	24.6	24.1	24.3	-0.04	-0.16	54847352.0	1332130019.55
2015-04-28	24.2	24.55	24.1	24.34	0.12	0.5	43258961.0	1051477823.6
2015-04-27	24.25	24.35	24.1	24.22	0.0	0.0	24634281.0	597013830.4
2015-04-26	24.2	24.35	24.15	24.22	0.07	0.29	31334917.0	759931015.1
2015-04-23	23.95	24.2	23.9	24.15	0.14	0.58	22357515.0	538226293.65
2015-04-22	24.55	24.8	23.95	24.01	0.11	0.46	39963838.0	968854176.35
2015-04-21	24.25	24.3	23.7	23.9	-0.44	-1.81	31653062.0	759153446.25
2015-04-20	24.75	24.75	24.1	24.34	-0.22	-0.9	43877566.0	1072435757.6
2015-04-19	24.0	25.0	24.0	24.56	1.7	7.44	70718877.0	1732624519.4
2015-04-16	22.65	23.1	22.6	22.86	0.33	1.46	43649853.0	1001007086.7
2015-04-15	22.25	22.65	22.1	22.53	0.65	2.97	45880418.0	1025710210.1
2015-04-14	22.1	22.25	21.85	21.88	-0.24	-1.08	34993149.0	770137696.55
2015-04-13	21.7	22.35	21.65	22.12	0.44	2.03	37579361.0	828753490.95
2015-04-12	22.0	22.1	21.65	21.68	-0.09	-0.41	29726636.0	651153521.35
2015-04-09	21.5	22.0	21.5	21.77	0.21	0.97	29190766.0	635369797.25
2015-04-08	21.8	22.0	21.5	21.56	-0.15	-0.69	33476471.0	730986882.4
2015-04-07	21.6	21.9	21.5	21.71	0.32	1.5	24672336.0	534796544.75
2015-04-06	21.4	21.5	21.1	21.39	0.11	0.52	20873803.0	445674440.65
2015-04-05	21.85	21.9	20.95	21.28	-0.5	-2.3	24701947.0	527241822.15
2015-04-02	22.25	22.3	21.6	21.78	-0.22	-1.0	21963630.0	484712625.1
2015-04-01	22.05	22.35	21.95	22.0	-0.05	-0.23	25793676.0	570377034.45
2015-03-31	22.4	22.65	21.9	22.05	-0.51	-2.26	28104743.0	622852056.05
2015-03-30	22.9	23.0	22.35	22.56	-0.36	-1.57	18264164.0	417425508.95
2015-03-29	23.0	23.2	22.8	22.92	0.33	1.46	29386456.0	675207322.95
2015-03-26	21.3	22.7	21.2	22.59	0.33	1.48	34338936.0	763080160.8
2015-03-25	23.7	23.75	22.05	22.26	-1.49	-6.27	35702342.0	822171664.75
2015-03-24	23.6	24.0	23.4	23.75	0.01	0.04	34523541.0	821815785.9
2015-03-23	23.65	24.0	23.5	23.74	0.18	0.76	26905392.0	639302994.55
2015-03-22	23.2	23.65	23.1	23.56	0.48	2.08	29733654.0	695661588.5
2015-03-19	23.2	23.3	22.9	23.08	0.13	0.57	28826731.0	666350310.4
2015-03-18	23.1	23.2	21.95	22.95	-0.24	-1.03	37652000.0	858686209.5
2015-03-17	23.05	23.3	22.95	23.19	-0.26	-1.11	36237968.0	838218998.9
2015-03-16	24.3	24.45	23.25	23.45	-0.93	-3.81	56521468.0	1346718841.7
2015-03-15	23.95	24.5	23.85	24.38	0.4	1.67	45360322.0	1094037891.95
2015-03-12	23.75	24.05	23.7	23.98	0.3	1.27	23772991.0	569322526.15
2015-03-11	23.65	23.8	23.5	23.68	-0.01	-0.04	27528936.0	650864431.1
2015-03-10	23.8	23.9	23.4	23.69	-0.21	-0.88	28978054.0	685950404.4
2015-03-09	24.0	24.05	23.85	23.9	-0.03	-0.13	15279520.0	365923737.55
2015-03-08	24.2	24.3	23.8	23.93	-0.26	-1.07	38508683.0	922876839.2
2015-03-05	23.9	24.25	23.85	24.19	0.29	1.21	26808717.0	644413289.15
2015-03-04	24.05	24.25	23.85	23.9	-0.14	-0.58	37798883.0	908623108.0
2015-03-03	23.65	24.25	23.6	24.04	0.5	2.12	43636355.0	1046248093.2
2015-03-02	23.2	23.65	23.1	23.54	0.35	1.51	29556660.0	689570937.75
2015-03-01	23.4	23.5	23.1	23.19	-0.12	-0.51	35361803.0	822143830.95
2015-02-26	23.35	23.7	23.2	23.31	0.14	0.6	57283422.0	1342854942.55
2015-02-25	22.65	23.3	22.45	23.17	0.58	2.57	47451665.0	1085856528.3
2015-02-24	22.3	22.65	22.3	22.59	0.25	1.12	15776356.0	354700944.8
2015-02-23	22.55	22.65	22.3	22.34	-0.22	-0.98	25547768.0	573446097.0
2015-02-22	22.7	22.9	22.5	22.56	-0.07	-0.31	28571766.0	648819788.5
2015-02-19	22.7	22.75	22.5	22.63	-0.21	-0.92	21439042.0	485207091.6
2015-02-18	23.1	23.2	22.7	22.84	-0.26	-1.13	28162734.0	646069834.05
2015-02-17	22.95	23.4	22.9	23.1	0.11	0.48	57324969.0	1326721952.55
2015-02-16	23.05	23.1	22.95	22.99	-0.05	-0.22	22202539.0	511604585.65
2015-02-15	22.9	23.2	22.8	23.04	0.52	2.31	38637357.0	888387808.75
2015-02-12	22.35	22.65	22.35	22.52	0.16	0.72	27831655.0	626743257.95
2015-02-11	22.9	23.0	22.15	22.36	-0.64	-2.78	34853803.0	790244013.2
2015-02-10	23.4	23.4	22.75	23.0	-0.41	-1.75	33283397.0	767374351.0
2015-02-09	23.55	23.6	23.25	23.41	-0.05	-0.21	33274567.0	778141955.15
2015-02-08	23.1	23.55	22.9	23.46	0.57	2.49	64469381.0	1499146348.1
2015-02-05	22.6	23.0	22.5	22.89	0.18	0.79	25503338.0	582741224.1
2015-02-04	22.95	23.0	22.65	22.71	-0.12	-0.53	31050510.0	709095705.0
2015-02-03	23.25	23.35	22.75	22.83	-0.25	-1.08	43247415.0	998780270.75
2015-02-02	22.8	23.25	22.6	23.08	0.29	1.27	44685310.0	1025870665.25
2015-02-01	22.8	23.2	22.55	22.79	1.04	4.78	67449220.0	1542637156.8
2015-01-29	21.9	22.1	21.65	21.75	-0.26	-1.18	45717228.0	999683283.95
2015-01-28	20.95	22.1	20.9	22.01	1.12	5.36	56966461.0	1232657436.6
2015-01-27	20.1	21.35	20.05	20.89	0.77	3.83	59350386.0	1232806464.0
2015-01-26	20.15	20.3	20.0	20.12	0.11	0.55	41686173.0	839877103.05
2015-01-22	19.8	20.15	19.7	20.01	0.16	0.81	24087450.0	482228524.45
2015-01-21	19.95	20.1	19.8	19.85	-0.15	-0.75	26676973.0	533002391.8
2015-01-20	20.15	20.2	19.9	20.0	-0.15	-0.74	27082686.0	542849227.65
2015-01-19	20.3	20.35	20.1	20.15	-0.1	-0.49	23353032.0	472274049.2
2015-01-18	20.25	20.4	20.1	20.25	0.19	0.95	26999702.0	547034930.6
2015-01-15	20.55	20.6	19.95	20.06	-0.36	-1.76	41441897.0	842337155.75
2015-01-14	20.15	20.65	20.05	20.42	0.31	1.54	60099132.0	1226452974.25
2015-01-13	19.7	20.15	19.5	20.11	0.1	0.5	60817225.0	1213651403.25
2015-01-12	20.0	20.3	19.9	20.01	0.03	0.15	56967403.0	1141470223.85
2015-01-11	19.95	20.2	19.8	19.98	0.03	0.15	40226919.0	802568464.55
2015-01-08	20.1	20.2	19.9	19.95	0.2	1.01	42250258.0	847218335.05
2015-01-07	19.3	20.1	19.15	19.75	0.28	1.44	48907452.0	962429353.45
2015-01-06	18.9	19.7	18.55	19.47	-0.24	-1.22	40896333.0	776713081.8
2015-01-05	19.9	19.95	19.65	19.71	-0.47	-2.33	18740215.0	371125739.85
2015-01-04	20.25	20.55	20.15	20.18	-0.4	-1.94	30060259.0	610408515.45
2015-01-01	20.75	20.95	20.15	20.58	0.19	0.93	30820962.0	634169660.75
2014-12-31	21.2	21.3	19.4	20.39	-0.65	-3.09	46049404.0	940852643.1
2014-12-30	21.05	21.4	20.75	21.04	-0.89	-4.06	25582116.0	540910952.1
2014-12-29	22.0	22.2	21.9	21.93	-0.05	-0.23	24627897.0	542249556.65
2014-12-28	22.2	22.25	21.8	21.98	-0.22	-0.99	29271221.0	645090366.9
2014-12-25	23.0	23.3	21.9	22.2	0.92	4.32	47347177.0	1064191250.1
2014-12-24	21.2	21.9	21.2	21.28	0.25	1.19	50454717.0	1079470620.5
2014-12-23	20.85	21.25	20.75	21.03	-0.01	-0.05	23265421.0	490155606.05
2014-12-22	21.25	21.35	20.75	21.04	-0.19	-0.89	30931922.0	653461566.3
2014-12-21	21.5	21.55	20.4	21.23	1.43	7.22	52489107.0	1110351908.4
2014-12-18	19.3	19.8	19.15	19.8	1.79	9.94	22967315.0	451722003.3
2014-12-17	17.2	18.35	15.5	18.01	0.86	5.01	59827063.0	1022289297.95
2014-12-16	18.0	18.2	17.15	17.15	-1.9	-9.97	34411473.0	602319038.6
2014-12-15	20.3	20.45	18.85	19.05	-0.94	-4.7	33028276.0	660491013.25
2014-12-14	20.0	20.55	19.85	19.99	-1.02	-4.85	41120759.0	833022400.65
2014-12-11	20.05	21.1	19.85	21.01	0.34	1.64	37713046.0	762379902.35
2014-12-10	21.0	21.1	20.55	20.67	-0.41	-1.94	18991093.0	395912913.15
2014-12-09	20.85	21.15	20.6	21.08	-0.41	-1.91	32940864.0	690309934.0
2014-12-08	22.0	22.05	21.45	21.49	-0.53	-2.41	18877939.0	412212836.6
2014-12-07	22.0	22.15	21.9	22.02	-0.08	-0.36	18425581.0	406367647.9
2014-12-04	22.05	22.2	22.0	22.1	0.21	0.96	21714788.0	479766477.75
2014-12-03	21.95	22.1	21.8	21.89	-0.08	-0.36	27156631.0	596781911.15
2014-12-02	22.25	22.45	21.9	21.97	0.25	1.15	35365185.0	784026308.3
2014-12-01	20.75	22.0	20.75	21.72	0.97	4.67	42315795.0	908352300.55
2014-11-30	20.2	21.2	20.15	20.75	-1.34	-6.07	28574099.0	592329194.75
2014-11-27	21.65	22.2	21.45	22.09	0.03	0.14	26436275.0	578764587.15
2014-11-26	22.85	22.85	21.95	22.06	-0.89	-3.88	37350002.0	835486431.9
2014-11-25	23.3	23.3	22.8	22.95	-0.43	-1.84	25984405.0	597672542.25
2014-11-24	23.8	23.95	23.25	23.38	-0.25	-1.06	33614478.0	794439937.95
2014-11-23	23.2	23.8	23.2	23.63	0.65	2.83	36177099.0	848764782.7
2014-11-20	22.95	23.15	22.9	22.98	-0.02	-0.09	19385707.0	446364454.15
2014-11-19	23.15	23.15	22.85	23.0	-0.1	-0.43	20097381.0	462168887.55
2014-11-18	23.05	23.25	22.95	23.1	0.14	0.61	31342289.0	723995105.35
2014-11-17	23.55	23.65	22.8	22.96	-0.67	-2.84	22549813.0	520888869.5
2014-11-16	23.7	23.9	23.6	23.63	-0.08	-0.34	20080302.0	476629773.6
2014-11-13	24.3	24.4	23.6	23.71	-0.78	-3.18	39581088.0	950249440.4
2014-11-12	24.95	25.2	24.25	24.49	0.12	0.49	56540411.0	1401810979.55
2014-11-11	23.25	24.5	23.15	24.37	1.1	4.73	70370081.0	1687426987.3
2014-11-10	23.15	23.35	23.1	23.27	0.17	0.74	21348566.0	495994481.9
2014-11-09	23.5	23.55	22.7	23.1	-0.19	-0.82	20292434.0	469107937.75
2014-11-06	23.0	23.35	22.8	23.29	0.54	2.37	30291082.0	701491131.8
2014-11-05	23.1	23.3	21.9	22.75	-0.42	-1.81	49110535.0	1108038781.8
2014-11-04	24.15	24.4	22.85	23.17	-1.16	-4.77	51611155.0	1233810503.1
2014-11-03	24.05	24.35	23.95	24.33	0.33	1.37	29352497.0	708577704.75
2014-11-02	24.15	24.25	23.95	24.0	0.14	0.59	20548014.0	494202508.6
2014-10-30	23.85	24.0	23.6	23.86	0.06	0.25	19272070.0	458652943.9
2014-10-29	24.0	24.25	23.75	23.8	0.04	0.17	27531644.0	660539687.3
2014-10-28	23.8	23.9	23.7	23.76	-0.12	-0.5	12760060.0	303427394.1
2014-10-27	24.4	24.4	23.8	23.88	-0.36	-1.49	25877233.0	622768431.65
2014-10-26	23.7	24.4	23.6	24.24	0.67	2.84	27232538.0	658264788.95
2014-10-23	23.6	23.8	23.25	23.57	-0.29	-1.22	23051739.0	543453299.45
2014-10-22	24.25	24.4	23.5	23.86	-0.18	-0.75	37581146.0	898425211.8
2014-10-21	23.7	24.15	23.6	24.04	0.57	2.43	34671967.0	830245969.55
2014-10-20	22.15	23.9	22.15	23.47	1.51	6.88	47311649.0	1094695727.9
2014-10-19	21.4	22.1	21.15	21.96	1.86	9.25	27757236.0	601488537.45
2014-10-16	21.05	21.1	19.7	20.1	-1.4	-6.51	34662588.0	704089413.45
2014-10-15	22.55	22.75	21.4	21.5	-1.17	-5.16	35651261.0	789728233.75
2014-10-14	22.85	22.9	22.35	22.67	-0.32	-1.39	25589666.0	579780586.6
2014-10-13	22.0	23.4	22.0	22.99	0.88	3.98	34062134.0	771579890.7
2014-10-12	23.3	23.45	21.9	22.11	-1.93	-8.03	23739991.0	542620049.55
2014-10-02	23.9	24.1	23.75	24.04	-0.01	-0.04	12377681.0	296826890.2
2014-10-01	24.5	24.6	24.0	24.05	-0.51	-2.08	21042629.0	510839448.7
2014-09-30	24.1	24.65	23.95	24.56	0.6	2.5	25565435.0	620247961.95
2014-09-29	23.55	24.05	23.5	23.96	0.45	1.91	21957728.0	520461892.6
2014-09-28	23.95	24.05	23.45	23.51	-0.36	-1.51	22274776.0	526954027.4
2014-09-25	23.95	24.2	23.75	23.87	-0.02	-0.08	22439835.0	536904661.6
2014-09-24	24.4	24.45	23.5	23.89	-0.61	-2.49	26456470.0	633787000.45
2014-09-22	24.5	24.7	24.25	24.5	-0.18	-0.73	20501915.0	502038852.6
2014-09-21	25.2	25.3	24.6	24.68	-0.36	-1.44	29942115.0	743933787.5
2014-09-18	24.8	25.1	24.7	25.04	0.3	1.21	19074008.0	474546802.15
2014-09-17	24.65	24.9	24.55	24.74	0.14	0.57	14784058.0	366573105.85
2014-09-16	24.55	24.75	24.45	24.6	0.09	0.37	16934306.0	416729896.6
2014-09-15	24.65	24.8	24.45	24.51	-0.15	-0.61	18440586.0	453416926.4
2014-09-14	24.55	24.95	24.5	24.66	0.02	0.08	13892023.0	344393626.45
2014-09-11	24.9	25.0	24.55	24.64	-0.26	-1.04	13328703.0	331356448.8
2014-09-10	25.0	25.1	24.8	24.9	-0.11	-0.44	13812560.0	344313694.85
2014-09-09	25.1	25.1	24.9	25.01	0.02	0.08	16788930.0	419545657.25
2014-09-08	25.1	25.2	24.9	24.99	-0.12	-0.48	16391223.0	410624429.8
2014-09-07	25.3	25.5	24.9	25.11	0.1	0.4	33045478.0	829277643.3
2014-09-04	24.35	25.2	24.25	25.01	0.65	2.67	31905166.0	784544223.25
2014-09-03	24.45	24.75	24.3	24.36	-0.12	-0.49	25333883.0	621996082.3
2014-09-02	24.95	24.95	24.35	24.48	-0.4	-1.61	32000861.0	785049320.05
2014-09-01	25.1	25.2	24.75	24.88	-0.26	-1.03	31760922.0	792971411.85
2014-08-31	25.4	25.5	25.0	25.14	-0.17	-0.67	18616932.0	468810233.9
2014-08-28	25.8	26.0	24.85	25.31	-0.47	-1.82	38776564.0	984440551.8
2014-08-27	26.3	26.6	25.7	25.78	-0.34	-1.3	36431498.0	947273137.2
2014-08-26	25.2	26.3	25.1	26.12	1.15	4.61	68762686.0	1765058707.3
2014-08-25	26.0	27.8	24.6	24.97	-0.43	-1.69	120812209.0	3165707686.95
2014-08-24	23.25	25.4	23.25	25.4	2.24	9.67	52007079.0	1275650320.9
2014-08-21	23.05	23.25	23.05	23.16	0.14	0.61	15463265.0	358144781.15
2014-08-20	22.7	23.15	22.65	23.02	0.33	1.45	24869151.0	570118964.65
2014-08-19	22.8	22.85	22.65	22.69	0.07	0.31	17758689.0	403731215.95
2014-08-18	21.95	22.95	21.95	22.62	0.78	3.57	29044862.0	655731881.55
2014-08-17	20.95	22.05	20.85	21.84	0.91	4.35	32399666.0	694495232.95
2014-08-14	21.15	21.2	20.9	20.93	-0.19	-0.9	20104160.0	423918531.35
2014-08-13	21.15	21.3	21.1	21.12	-0.04	-0.19	15425641.0	327168409.8
2014-08-12	21.15	21.3	20.9	21.16	0.09	0.43	24236796.0	511214284.9
2014-08-11	20.65	21.1	20.5	21.07	0.57	2.78	24341564.0	507713010.4
2014-08-10	20.2	20.6	20.15	20.5	0.32	1.59	21086084.0	427604409.3
2014-08-07	20.1	20.25	20.0	20.18	0.08	0.4	25049092.0	504539839.75
2014-08-06	20.1	20.25	20.05	20.1	-0.05	-0.25	21143719.0	426103728.7
2014-08-05	20.0	20.3	20.0	20.15	0.14	0.7	25416719.0	510985669.05
2014-08-04	20.0	20.1	19.95	20.01	0.01	0.05	16998084.0	340120977.2
2014-08-03	20.0	20.15	19.8	20.0	-0.07	-0.35	19307903.0	386596053.9
2014-07-24	19.95	20.3	19.85	20.07	0.14	0.7	29228652.0	585471385.3
2014-07-23	19.85	20.05	19.75	19.93	0.14	0.71	28243709.0	562567154.65
2014-07-22	19.2	20.15	19.1	19.79	0.9	4.76	50844318.0	997705004.15
2014-07-21	18.8	19.0	18.75	18.89	0.13	0.69	15189513.0	286434020.15
2014-07-20	18.75	18.85	18.65	18.76	0.0	0.0	12304480.0	230668198.65
2014-07-17	18.75	18.8	18.65	18.76	0.05	0.27	13160048.0	246697168.5
2014-07-16	18.75	18.8	18.7	18.71	-0.02	-0.11	10049684.0	188391441.3
2014-07-15	18.85	18.9	18.7	18.73	-0.13	-0.69	14933129.0	280120265.5
2014-07-14	18.8	18.9	18.75	18.86	0.1	0.53	13865565.0	261288622.05
2014-07-13	18.7	18.9	18.65	18.76	0.11	0.59	13471092.0	252611125.9
2014-07-10	18.7	18.75	18.6	18.65	-0.02	-0.11	14763301.0	275507029.1
2014-07-09	18.8	18.8	18.55	18.67	-0.33	-1.74	23030890.0	430352193.1
2014-07-08	18.9	19.2	18.85	19.0	0.1	0.53	17520301.0	333838497.45
2014-07-07	18.7	18.95	18.65	18.9	0.22	1.18	15366987.0	289468371.25
2014-07-06	18.65	18.7	18.6	18.68	0.07	0.38	9348104.0	174547489.9
2014-07-03	18.75	18.8	18.55	18.61	-0.12	-0.64	15974285.0	298396835.8
2014-07-02	18.65	18.85	18.65	18.73	0.13	0.7	14969947.0	280788769.45
2014-07-01	18.25	18.65	18.25	18.6	0.39	2.14	14073117.0	259601721.95
2014-06-30	18.25	18.35	18.1	18.21	-0.03	-0.16	17332948.0	316000594.45
2014-06-29	18.35	18.35	18.1	18.24	-0.21	-1.14	13370842.0	244283992.15
2014-06-26	18.4	18.6	18.35	18.45	0.07	0.38	20560705.0	380425668.45
2014-06-25	18.1	18.4	18.05	18.38	0.37	2.05	20868892.0	379767109.1
2014-06-24	18.3	18.3	17.7	18.01	-0.22	-1.21	36662070.0	657480859.3
2014-06-23	18.55	18.55	18.05	18.23	-0.37	-1.99	25412696.0	465429441.05
2014-06-22	18.85	18.9	18.5	18.6	-0.23	-1.22	21394833.0	401205945.55
2014-06-19	18.8	18.85	18.7	18.83	0.16	0.86	15723576.0	295222177.55
2014-06-18	18.55	18.8	18.55	18.67	0.23	1.25	18863404.0	351942481.35
2014-06-17	18.35	18.5	18.25	18.44	0.05	0.27	32459107.0	596833887.6
2014-06-16	19.1	19.15	18.35	18.39	-0.68	-3.57	26000763.0	488031507.75
2014-06-15	19.35	19.4	19.0	19.07	-0.34	-1.75	29033129.0	556490193.15
2014-06-12	19.5	19.55	19.35	19.41	-0.1	-0.51	21608631.0	419935395.4
2014-06-11	19.65	19.65	19.5	19.51	-0.11	-0.56	13305171.0	260263759.1
2014-06-10	19.65	19.65	19.55	19.62	-0.01	-0.05	21273442.0	417033710.05
2014-06-09	19.6	19.7	19.55	19.63	0.02	0.1	15437555.0	303012281.55
2014-06-08	19.75	19.75	19.45	19.61	-0.04	-0.2	19371185.0	379763910.5
2014-06-05	19.65	19.8	19.6	19.65	0.03	0.15	18736925.0	369069389.25
2014-06-04	19.55	19.7	19.55	19.62	0.06	0.31	21806460.0	427481057.4
2014-06-03	19.6	19.65	19.5	19.56	-0.05	-0.25	16854603.0	330026815.45
2014-06-02	19.6	19.7	19.6	19.61	0.04	0.2	15215245.0	298698337.95
2014-06-01	19.5	19.7	19.45	19.57	0.16	0.82	17162396.0	336331893.2
2014-05-29	19.65	19.8	19.2	19.41	-0.28	-1.42	43332588.0	844742786.7
2014-05-28	19.8	19.9	19.55	19.69	-0.16	-0.81	32791632.0	648617306.25
2014-05-27	19.6	19.9	19.55	19.85	0.38	1.95	34534178.0	680269025.3
2014-05-26	19.15	19.5	19.15	19.47	0.37	1.94	31109918.0	601781423.05
2014-05-25	18.9	19.25	18.85	19.1	0.19	1.0	38280238.0	730918457.8
2014-05-22	18.6	19.15	18.6	18.91	0.4	2.16	58969665.0	1115749041.35
2014-05-21	18.45	18.55	18.45	18.51	0.05	0.27	14695173.0	271692352.75
2014-05-20	18.45	18.55	18.45	18.46	-0.04	-0.22	12203290.0	225512915.05
2014-05-19	18.5	18.6	18.45	18.5	-0.01	-0.05	22872864.0	423010860.65
2014-05-18	18.55	18.6	18.45	18.51	-0.04	-0.22	22106673.0	409312713.6
2014-05-15	18.45	18.6	18.45	18.55	0.08	0.43	18331664.0	339399964.35
2014-05-14	18.5	18.5	18.45	18.47	-0.02	-0.11	11950636.0	220793823.0
2014-05-13	18.5	18.55	18.45	18.49	0.01	0.05	14061695.0	260235619.0
2014-05-12	18.45	18.5	18.4	18.48	0.01	0.05	13999861.0	258422439.0
2014-05-11	18.55	18.6	18.4	18.47	-0.04	-0.22	16357018.0	302537916.8
2014-05-08	18.55	18.65	18.5	18.51	-0.01	-0.05	20240058.0	375991274.4
2014-05-07	18.55	18.55	18.4	18.52	-0.05	-0.27	17804735.0	329204646.25
2014-05-06	18.55	18.7	18.55	18.57	0.05	0.27	26108500.0	485706739.55
2014-05-05	18.55	18.55	18.5	18.52	-0.02	-0.11	17066131.0	316172860.25
2014-05-04	18.55	18.65	18.45	18.54	0.04	0.22	25238241.0	467892321.55
2014-05-01	18.4	18.6	18.4	18.5	0.1	0.54	23073052.0	426937980.5
2014-04-30	18.4	18.45	18.35	18.4	0.03	0.16	21622385.0	397905597.0
2014-04-29	18.35	18.45	18.3	18.37	-0.05	-0.27	20597434.0	378683120.7
2014-04-28	18.5	18.55	18.35	18.42	-0.05	-0.27	20744975.0	383465823.0
2014-04-27	18.5	18.5	18.4	18.47	0.0	0.0	13025330.0	240653227.3
2014-04-24	18.45	18.5	18.35	18.47	0.06	0.33	18798011.0	346374339.4
2014-04-23	18.55	18.55	18.4	18.41	-0.09	-0.49	19766162.0	365041176.55
2014-04-22	18.55	18.65	18.45	18.5	-0.02	-0.11	17650590.0	327303952.2
2014-04-21	18.6	18.65	18.45	18.52	-0.05	-0.27	13776685.0	255689190.85
2014-04-20	18.3	18.65	18.25	18.57	0.33	1.81	32246739.0	594162313.3
2014-04-17	18.2	18.3	18.15	18.24	0.07	0.39	18130855.0	330798978.1
2014-04-16	18.3	18.35	18.15	18.17	-0.07	-0.38	17781428.0	324554849.75
2014-04-15	18.15	18.3	18.15	18.24	0.14	0.77	20299367.0	370423777.65
2014-04-14	17.85	18.15	17.85	18.1	0.26	1.46	23935979.0	430055477.55
2014-04-13	18.0	18.05	17.7	17.84	-0.26	-1.44	33327745.0	596688666.15
2014-04-10	18.35	18.4	18.0	18.1	-0.2	-1.09	30248415.0	548725370.4
2014-04-09	18.7	18.7	18.1	18.3	-0.4	-2.14	34446122.0	635147349.25
2014-04-08	18.45	18.7	18.4	18.7	0.25	1.36	25398608.0	471467796.75
2014-04-07	18.65	18.7	18.3	18.45	-0.15	-0.81	38613018.0	712706008.2
2014-04-06	18.75	18.8	18.6	18.6	-0.1	-0.53	17527128.0	327232371.65
2014-04-03	18.75	18.8	18.65	18.7	-0.05	-0.27	18141566.0	339584152.55
2014-04-02	18.7	18.8	18.65	18.75	0.1	0.54	17245613.0	323384176.8
2014-04-01	18.65	18.75	18.6	18.65	0.0	0.0	22758150.0	424965397.65
2014-03-31	18.7	18.75	18.6	18.65	0.0	0.0	17699152.0	330000585.85
2014-03-30	18.7	18.75	18.6	18.65	0.05	0.27	23258108.0	434217395.6
2014-03-27	18.75	18.75	18.5	18.6	-0.1	-0.53	25244797.0	471208599.9
2014-03-26	18.75	18.8	18.7	18.7	-0.05	-0.27	15055790.0	281884565.8
2014-03-25	18.75	18.8	18.6	18.75	0.05	0.27	17359369.0	324400474.3
2014-03-24	18.85	18.9	18.65	18.7	-0.1	-0.53	34529019.0	647115504.85
2014-03-23	18.4	18.8	18.35	18.8	0.45	2.45	25651759.0	476248946.5
2014-03-20	18.45	18.55	18.25	18.35	-0.15	-0.81	28308268.0	520592451.65
2014-03-19	18.55	18.65	18.4	18.5	-0.1	-0.54	30420219.0	562305833.35
2014-03-18	18.7	18.75	18.45	18.6	0.0	0.0	34082637.0	634149878.55
2014-03-17	18.5	18.7	18.45	18.6	0.15	0.81	27733745.0	515093356.4
2014-03-16	18.35	18.55	18.3	18.45	0.1	0.54	32341574.0	595521929.65
2014-03-13	18.1	18.4	18.1	18.35	0.25	1.38	31885078.0	582330585.1
2014-03-12	18.15	18.2	17.95	18.1	-0.1	-0.55	30775596.0	556030229.0
2014-03-11	18.25	18.4	18.2	18.2	0.0	0.0	31396830.0	574293071.1
2014-03-10	17.9	18.3	17.85	18.2	0.3	1.68	42074049.0	763137921.1
2014-03-09	17.8	17.95	17.8	17.9	0.15	0.85	23883344.0	426475242.95
2014-03-06	17.75	17.85	17.7	17.75	0.05	0.28	19856487.0	352809948.6
2014-03-05	17.8	17.9	17.6	17.7	-0.1	-0.56	28190121.0	499469694.0
2014-03-04	17.65	17.8	17.65	17.8	0.25	1.42	21257699.0	377254454.3
2014-03-03	17.8	17.8	17.45	17.55	-0.25	-1.4	28499033.0	500821529.4
2014-03-02	17.9	18.0	17.7	17.8	-0.1	-0.56	28237299.0	503794530.0
2014-02-27	17.8	17.9	17.8	17.9	0.1	0.56	23886933.0	426574953.35
2014-02-26	17.9	17.9	17.8	17.8	-0.05	-0.28	19986586.0	356770648.05
2014-02-25	17.95	18.0	17.8	17.85	-0.1	-0.56	22973277.0	410705970.95
2014-02-24	18.0	18.05	17.85	17.95	-0.05	-0.28	38381679.0	688719356.1
2014-02-23	17.6	18.0	17.6	18.0	0.4	2.27	32849324.0	584221012.45
2014-02-20	17.6	17.65	17.5	17.6	-0.05	-0.28	20823666.0	366121630.2
2014-02-19	17.8	17.8	17.55	17.65	-0.05	-0.28	25434727.0	448928420.95
2014-02-18	17.7	17.9	17.6	17.7	0.0	0.0	39415974.0	698533862.05
2014-02-17	17.4	17.7	17.35	17.7	0.3	1.72	27003530.0	473055283.0
2014-02-16	17.35	17.5	17.3	17.4	0.15	0.87	23285397.0	405701016.15
2014-02-13	17.4	17.4	17.25	17.25	-0.1	-0.58	19349647.0	334881214.5
2014-02-12	17.4	17.45	17.3	17.35	0.05	0.29	20981553.0	364488980.55
2014-02-11	17.35	17.4	17.25	17.3	-0.05	-0.29	21589601.0	374364560.35
2014-02-10	17.45	17.5	17.25	17.35	-0.1	-0.57	23399290.0	405824954.35
2014-02-09	17.6	17.65	17.35	17.45	0.0	0.0	30256444.0	529236889.65
2014-02-06	17.35	17.45	17.25	17.45	0.15	0.87	31438413.0	545271825.1
2014-02-05	17.35	17.55	17.3	17.3	0.05	0.29	31445926.0	547226202.95
2014-02-04	17.05	17.45	17.0	17.25	-0.15	-0.86	44199633.0	760687111.8
2014-02-03	17.5	17.7	17.25	17.4	0.0	0.0	44039712.0	768385048.05
2014-02-02	16.65	17.85	16.55	17.4	0.8	4.82	78589323.0	1351112586.3
2014-01-30	16.35	16.6	16.3	16.6	0.25	1.53	60512350.0	993874017.0
2014-01-29	16.3	16.45	16.25	16.35	0.1	0.62	35649394.0	583666866.7
2014-01-28	16.1	16.35	16.05	16.25	0.15	0.93	31865685.0	516687518.75
2014-01-27	15.9	16.2	15.85	16.1	0.25	1.58	49350580.0	791120953.75
2014-01-26	15.7	15.9	15.6	15.85	-0.1	-0.63	30063738.0	475504342.25
2014-01-23	15.75	16.0	15.75	15.95	0.2	1.27	18543424.0	294580900.65
2014-01-22	15.55	15.8	15.55	15.75	0.15	0.96	24892735.0	390306632.5
2014-01-21	15.65	15.65	15.45	15.6	0.0	0.0	26338629.0	408958050.95
2014-01-20	15.7	15.7	15.6	15.6	-0.1	-0.64	17459373.0	273213025.9
2014-01-19	15.65	15.75	15.55	15.7	-0.15	-0.95	33005723.0	516186959.15
2014-01-16	15.9	15.95	15.75	15.85	-0.05	-0.31	23560070.0	373124398.1
2014-01-15	15.9	15.95	15.85	15.9	0.05	0.32	24456527.0	388671335.85
2014-01-14	15.8	15.95	15.8	15.85	-0.05	-0.31	34918839.0	553721167.55
2014-01-13	15.75	16.05	15.7	15.9	0.1	0.63	50338387.0	800775762.35
2014-01-12	15.8	15.8	15.5	15.8	0.0	0.0	48625814.0	762023155.35
2014-01-09	15.4	15.8	15.35	15.8	0.45	2.93	43662677.0	679218152.05
2014-01-08	15.2	15.45	15.2	15.35	0.1	0.66	27920664.0	427685696.65
2014-01-07	15.3	15.4	15.15	15.25	0.0	0.0	35835414.0	547862653.7
2014-01-06	14.9	15.25	14.9	15.25	0.35	2.35	43289183.0	650410406.7
2014-01-05	14.9	14.95	14.85	14.9	0.0	0.0	16046196.0	239455105.35
2014-01-02	14.95	14.95	14.85	14.9	-0.05	-0.33	17536342.0	261245074.1
2014-01-01	14.9	14.95	14.85	14.95	0.05	0.34	16175017.0	241346425.75
2013-12-31	14.9	14.95	14.85	14.9	0.0	0.0	15771783.0	234787993.6
2013-12-30	14.85	14.95	14.85	14.9	0.0	0.0	13876936.0	206547263.05
2013-12-29	14.85	14.9	14.8	14.9	0.05	0.34	14896944.0	221279940.3
2013-12-26	14.85	14.9	14.8	14.85	0.05	0.34	15324646.0	227407842.4
2013-12-25	14.9	14.95	14.8	14.8	-0.1	-0.67	12642803.0	187906046.3
2013-12-24	14.9	15.0	14.9	14.9	0.05	0.34	14291287.0	213483917.85
2013-12-23	15.0	15.0	14.85	14.85	-0.1	-0.67	19887403.0	296602036.6
2013-12-22	14.95	15.05	14.9	14.95	0.0	0.0	25632892.0	383822587.25
2013-12-19	14.85	14.95	14.8	14.95	0.15	1.01	24243033.0	360536812.3
2013-12-18	14.9	14.95	14.8	14.8	-0.1	-0.67	20042370.0	297741873.35
2013-12-17	14.9	14.95	14.8	14.9	0.0	0.0	20158966.0	300008598.25
2013-12-16	14.9	15.0	14.85	14.9	-0.05	-0.33	13095596.0	195225206.1
2013-12-15	14.9	15.0	14.85	14.95	0.1	0.67	18661174.0	278783502.05
2013-12-12	14.85	14.9	14.8	14.85	-0.05	-0.34	16117645.0	239038640.3
2013-12-11	14.9	14.95	14.85	14.9	-0.05	-0.33	20475380.0	305038720.45
2013-12-10	14.85	14.95	14.8	14.95	0.15	1.01	28140910.0	419034116.9
2013-12-09	14.8	14.8	14.7	14.8	0.05	0.34	21324955.0	314832206.8
2013-12-08	14.7	14.8	14.65	14.75	0.1	0.68	17106347.0	251950813.55
2013-12-05	14.6	14.65	14.55	14.65	0.05	0.34	25450143.0	371472173.2
2013-12-04	14.6	14.65	14.55	14.6	0.05	0.34	28134296.0	411146589.55
2013-12-03	14.85	14.9	14.55	14.55	-0.25	-1.69	40767062.0	599714488.4
2013-12-02	14.55	14.85	14.55	14.8	0.25	1.72	41108670.0	604332418.0
2013-12-01	14.55	14.65	14.5	14.55	0.0	0.0	26722406.0	389296086.7
2013-11-28	14.5	14.6	14.5	14.55	0.05	0.34	15252126.0	221916652.0
2013-11-27	14.4	14.6	14.4	14.5	0.05	0.35	20526637.0	297483349.05
2013-11-26	14.55	14.55	14.4	14.45	-0.1	-0.69	19097902.0	276546956.35
2013-11-25	14.6	14.65	14.5	14.55	-0.1	-0.68	13737488.0	199912880.1
2013-11-24	14.55	14.65	14.5	14.65	0.1	0.69	18426557.0	268572638.7
2013-11-21	14.6	14.6	14.45	14.55	-0.05	-0.34	19611819.0	285016563.45
2013-11-20	14.6	14.6	14.55	14.6	0.0	0.0	6474595.0	94366304.85
2013-11-19	14.7	14.7	14.55	14.6	-0.1	-0.68	20226490.0	295450552.95
2013-11-18	14.6	14.8	14.55	14.7	0.15	1.03	22665501.0	333089662.0
2013-11-17	14.55	14.6	14.5	14.55	0.05	0.34	18158816.0	264273656.8
2013-11-14	14.45	14.55	14.4	14.5	0.05	0.35	20074043.0	290157001.9
2013-11-13	14.55	14.55	14.4	14.45	-0.05	-0.34	22653526.0	327621246.55
2013-11-12	14.55	14.65	14.5	14.5	-0.05	-0.34	24270540.0	353976922.3
2013-11-11	14.6	14.7	14.55	14.55	0.0	0.0	20887837.0	305615587.95
2013-11-10	14.45	14.65	14.4	14.55	0.15	1.04	25198261.0	366435232.95
2013-11-07	14.25	14.4	14.25	14.4	0.15	1.05	28914479.0	413992099.75
2013-11-06	14.25	14.3	14.2	14.25	0.0	0.0	18879226.0	269284421.95
2013-11-05	14.2	14.3	14.15	14.25	0.05	0.35	23633708.0	336660294.6
2013-11-04	14.2	14.25	14.15	14.2	0.0	0.0	7727916.0	109643520.55
2013-11-03	14.2	14.25	14.15	14.2	0.0	0.0	17317531.0	246061489.4
2013-10-31	14.2	14.2	14.1	14.2	0.0	0.0	12217624.0	173035892.15
2013-10-30	14.15	14.2	14.1	14.2	0.1	0.71	15161898.0	214442221.25
2013-10-29	14.2	14.2	14.05	14.1	-0.1	-0.7	15124201.0	213684246.2
2013-10-28	14.2	14.25	14.15	14.2	-0.05	-0.35	9767051.0	138615034.85
2013-10-27	14.2	14.3	14.15	14.25	-0.05	-0.35	14296480.0	203337087.15
2013-10-24	14.2	14.3	14.15	14.3	0.1	0.7	19470296.0	277120015.8
2013-10-23	14.25	14.25	14.15	14.2	0.0	0.0	20633842.0	292803196.6
2013-10-22	14.3	14.35	14.2	14.2	-0.15	-1.05	31122095.0	444979400.4
2013-10-21	14.3	14.4	14.25	14.35	0.0	0.0	21687655.0	310813894.65
2013-10-20	14.3	14.35	14.25	14.35	0.25	1.77	17373265.0	248387293.45
2013-10-10	14.05	14.2	13.95	14.1	0.05	0.36	27225449.0	383185633.65
2013-10-09	14.05	14.05	13.9	14.05	0.05	0.36	25365682.0	354310695.6
2013-10-08	14.1	14.2	14.0	14.0	-0.15	-1.06	30690501.0	431953984.0
2013-10-07	14.25	14.35	14.1	14.15	-0.15	-1.05	33684338.0	479950461.4
2013-10-06	14.4	14.5	14.1	14.3	-0.1	-0.69	29506343.0	421578730.1
2013-10-03	14.2	14.4	14.15	14.4	0.25	1.77	20784588.0	296078821.45
2013-10-02	14.1	14.2	14.0	14.15	0.05	0.35	17874283.0	251991638.2
2013-10-01	14.05	14.1	14.05	14.1	0.05	0.36	10871734.0	152973991.25
2013-09-30	14.0	14.05	13.95	14.05	0.0	0.0	16517230.0	231287054.85
2013-09-29	14.15	14.15	14.0	14.05	-0.1	-0.71	14314559.0	201491086.35
2013-09-26	14.15	14.2	14.1	14.15	0.0	0.0	14016136.0	198169604.75
2013-09-25	14.2	14.2	14.1	14.15	-0.05	-0.35	14722565.0	208503637.8
2013-09-24	14.25	14.3	14.15	14.2	-0.05	-0.35	12825946.0	182490416.0
2013-09-19	14.3	14.35	14.2	14.25	0.05	0.35	19706510.0	281398632.5
2013-09-18	14.2	14.25	14.1	14.2	0.05	0.35	13369568.0	189755755.1
2013-09-17	14.3	14.3	14.15	14.15	-0.2	-1.39	19494837.0	277356800.15
2013-09-16	14.3	14.35	14.25	14.35	0.05	0.35	15297126.0	218666067.35
2013-09-15	14.15	14.3	14.1	14.3	0.3	2.14	22341852.0	317558291.15
2013-09-12	13.95	14.05	13.95	14.0	0.05	0.36	16584697.0	232175074.75
2013-09-11	14.05	14.05	13.9	13.95	-0.05	-0.36	21645267.0	302643296.0
2013-09-10	13.9	14.05	13.9	14.0	0.45	3.32	35050795.0	489277728.5
2013-09-09	13.5	13.55	13.35	13.55	0.05	0.37	20666625.0	278300420.1
2013-09-08	13.6	13.65	13.5	13.5	0.05	0.37	17852842.0	242451679.1
2013-09-05	13.4	13.5	13.3	13.45	0.0	0.0	28798779.0	386150292.4
2013-09-04	13.7	13.7	13.4	13.45	-0.4	-2.89	32419188.0	439376764.2
2013-09-03	14.05	14.1	13.7	13.85	-0.25	-1.77	33031297.0	459525527.3
2013-09-02	14.05	14.15	13.95	14.1	0.05	0.36	27005345.0	379224429.4
2013-09-01	14.1	14.15	14.0	14.05	0.1	0.72	33326007.0	469042251.35
2013-08-29	14.0	14.1	13.8	13.95	0.05	0.36	25558978.0	356747000.7
2013-08-28	13.75	14.1	13.7	13.9	0.0	0.0	35246551.0	491626606.85
2013-08-27	14.5	14.5	13.9	13.9	-0.85	-5.76	44660089.0	629718770.9
2013-08-26	14.9	14.9	14.6	14.75	-0.15	-1.01	24440608.0	360720949.95
2013-08-25	14.9	15.0	14.85	14.9	-0.05	-0.33	17390457.0	259221896.15
2013-08-22	14.95	15.0	14.9	14.95	-0.05	-0.33	8241600.0	123239426.1
2013-08-21	14.9	15.1	14.85	15.0	0.1	0.67	32544635.0	488117672.75
2013-08-20	14.95	15.0	14.85	14.9	-0.1	-0.67	18845583.0	280947210.05
2013-08-19	14.9	15.0	14.8	15.0	0.1	0.67	18874204.0	281563354.25
2013-08-18	14.9	15.0	14.75	14.9	0.0	0.0	29482576.0	439167985.05
2013-08-15	14.9	15.0	14.85	14.9	0.0	0.0	21092880.0	314558012.0
2013-08-14	15.0	15.05	14.85	14.9	-0.15	-1.0	19338201.0	288736791.8
2013-08-13	15.1	15.15	14.95	15.05	0.0	0.0	19130577.0	287815359.85
2013-08-05	14.9	15.1	14.8	15.05	0.15	1.01	44050782.0	660349323.5
2013-08-04	14.9	14.9	14.75	14.9	0.0	0.0	28231084.0	418959574.95
2013-08-01	14.8	15.05	14.75	14.9	0.15	1.02	48403657.0	721671319.45
2013-07-31	14.75	14.85	14.65	14.75	0.05	0.34	24850542.0	366643692.0
2013-07-30	14.55	14.7	14.45	14.7	0.1	0.68	26712896.0	389688487.9
2013-07-29	14.3	14.6	14.3	14.6	0.3	2.1	30866710.0	443679245.75
2013-07-28	14.35	14.4	14.3	14.3	-0.1	-0.69	9860368.0	141302234.85
2013-07-25	14.4	14.45	14.25	14.4	-0.05	-0.35	22136665.0	317744878.7
2013-07-24	14.5	14.5	14.35	14.45	-0.05	-0.34	16454722.0	237641611.9
2013-07-23	14.65	14.7	14.5	14.5	-0.1	-0.68	19782926.0	288315713.1
2013-07-22	14.7	14.8	14.55	14.6	-0.1	-0.68	28745515.0	420842397.3
2013-07-21	14.5	14.9	14.45	14.7	0.15	1.03	36741239.0	541125168.05
2013-07-18	14.6	14.7	14.45	14.55	-0.05	-0.34	62617781.0	913346035.15
2013-07-17	14.4	14.6	14.3	14.6	0.2	1.39	34671717.0	499990608.6
2013-07-16	14.0	14.4	14.0	14.4	0.35	2.49	46470159.0	659816326.75
2013-07-15	14.05	14.05	13.95	14.05	0.0	0.0	9716990.0	136107096.45
2013-07-14	14.0	14.05	13.9	14.05	0.1	0.72	11657878.0	162850733.05
2013-07-11	13.95	13.95	13.9	13.95	0.0	0.0	9569803.0	133199134.7
2013-07-10	13.95	14.05	13.9	13.95	0.0	0.0	9425705.0	131671046.8
2013-07-09	13.95	14.0	13.9	13.95	0.0	0.0	12203830.0	170002154.3
2013-07-08	14.1	14.15	13.9	13.95	-0.15	-1.06	24772163.0	346663896.2
2013-07-07	14.05	14.15	14.0	14.1	0.15	1.08	15933507.0	224340066.0
2013-07-04	13.95	14.05	13.9	13.95	0.15	1.09	21102115.0	295369931.7
2013-07-03	13.9	14.0	13.8	13.8	-0.15	-1.08	21073918.0	293021879.4
2013-07-02	13.95	14.05	13.9	13.95	0.0	0.0	23248539.0	325238267.1
2013-07-01	13.7	13.95	13.7	13.95	0.3	2.2	16900000.0	233831314.2
2013-06-30	13.7	13.75	13.6	13.65	-0.05	-0.36	8185303.0	112032482.7
2013-06-26	13.75	13.85	13.7	13.7	-0.1	-0.72	10485768.0	144397540.7
2013-06-25	13.75	13.85	13.75	13.8	0.05	0.36	11805130.0	162727738.35
2013-06-24	13.85	13.85	13.7	13.75	-0.1	-0.72	14654239.0	201578808.95
2013-06-23	13.85	14.0	13.8	13.85	0.05	0.36	23826323.0	330764750.3
2013-06-22	13.7	13.85	13.6	13.8	0.05	0.36	16639255.0	228582670.75
2013-06-19	13.85	13.9	13.7	13.75	-0.05	-0.36	12861040.0	177301651.5
2013-06-18	13.85	14.0	13.8	13.8	0.0	0.0	15331863.0	212923263.9
2013-06-17	13.55	13.9	13.55	13.8	0.35	2.6	31909480.0	438966557.35
2013-06-16	13.25	13.5	13.25	13.45	0.25	1.89	31252309.0	418631665.7
2013-06-15	14.15	14.15	13.05	13.2	-1.0	-7.04	50366981.0	692455050.1
2013-06-12	14.15	14.3	14.15	14.2	0.0	0.0	15818760.0	225052420.3
2013-06-11	14.25	14.35	14.1	14.2	-0.1	-0.7	20378169.0	290036672.1
2013-06-10	14.3	14.35	14.2	14.3	0.0	0.0	17627268.0	252029186.25
2013-06-09	14.3	14.35	14.2	14.3	0.0	0.0	14578593.0	208516950.45
2013-06-08	14.35	14.4	14.3	14.3	0.05	0.35	24039572.0	344876813.65
2013-06-05	14.25	14.3	14.15	14.25	0.0	0.0	29587385.0	420960000.8
2013-06-04	14.4	14.6	14.25	14.25	-0.1	-0.7	35497772.0	512933832.0
2013-06-03	14.3	14.55	14.2	14.35	0.15	1.06	44966456.0	646868479.85
2013-06-02	14.05	14.35	14.0	14.2	0.2	1.43	48859154.0	695172257.05
2013-06-01	13.8	14.05	13.75	14.0	0.15	1.08	30155813.0	421057411.55
2013-05-29	13.7	13.9	13.65	13.85	0.15	1.09	35286266.0	486842025.1
2013-05-28	13.6	13.7	13.55	13.7	0.15	1.11	16069649.0	219423497.05
2013-05-27	13.65	13.7	13.55	13.55	-0.05	-0.37	13431997.0	182865608.25
2013-05-26	13.6	13.7	13.6	13.6	-0.05	-0.37	10697206.0	145814800.45
2013-05-25	13.65	13.7	13.6	13.65	-0.1	-0.73	14330042.0	195377430.55
2013-05-22	13.7	13.8	13.7	13.75	0.05	0.36	11345487.0	155984443.25
2013-05-21	13.7	13.8	13.65	13.7	0.05	0.37	19886435.0	272992115.9
2013-05-20	13.6	13.8	13.6	13.65	0.05	0.37	30649472.0	419900962.2
2013-05-19	13.35	13.6	13.3	13.6	0.25	1.87	34777221.0	467325231.55
2013-05-18	13.25	13.4	13.2	13.35	0.1	0.75	25057882.0	333262261.8
2013-05-15	13.25	13.25	13.15	13.25	0.05	0.38	15621403.0	206285309.0
2013-05-14	13.25	13.3	13.15	13.2	-0.1	-0.75	15766859.0	208867414.25
2013-05-13	13.3	13.35	13.2	13.3	0.0	0.0	19051266.0	252778148.4
2013-05-12	13.35	13.4	13.25	13.3	-0.05	-0.37	12755096.0	169958256.4
2013-05-11	13.35	13.45	13.3	13.35	0.05	0.38	18043598.0	241605096.15
2013-05-08	13.3	13.4	13.25	13.3	0.0	0.0	15117710.0	201454544.0
2013-05-07	13.3	13.35	13.25	13.3	0.05	0.38	11399299.0	151348625.05
2013-05-06	13.35	13.4	13.25	13.25	-0.1	-0.75	12524895.0	166985017.85
2013-05-05	13.35	13.4	13.3	13.35	0.0	0.0	10190937.0	136004672.8
2013-05-04	13.25	13.45	13.25	13.35	0.1	0.75	21502488.0	287264220.4
2013-05-01	13.25	13.3	13.2	13.25	-0.05	-0.38	9728311.0	128711987.1
2013-04-30	13.35	13.4	13.2	13.3	-0.05	-0.37	17705772.0	235607087.45
2013-04-29	13.15	13.4	13.15	13.35	0.2	1.52	39444227.0	525176398.85
2013-04-28	13.15	13.25	13.1	13.15	0.05	0.38	18657637.0	246174058.0
2013-04-27	13.15	13.2	13.1	13.1	0.0	0.0	12231193.0	160875339.8
2013-04-24	13.15	13.2	13.1	13.1	-0.05	-0.38	14396510.0	189157785.1
2013-04-23	13.1	13.15	13.05	13.15	0.0	0.0	15277510.0	200307284.8
2013-04-22	13.15	13.15	13.1	13.15	0.0	0.0	10404697.0	136574699.1
2013-04-21	13.15	13.2	13.1	13.15	0.0	0.0	9844657.0	129287632.0
2013-04-20	13.05	13.15	13.05	13.15	0.1	0.77	14995875.0	196629955.8
2013-04-17	13.15	13.15	13.0	13.05	-0.05	-0.38	17004465.0	222308478.4
2013-04-16	13.1	13.15	13.05	13.1	-0.1	-0.76	17907526.0	234739247.7
2013-04-15	13.2	13.25	13.15	13.2	-0.05	-0.38	14999260.0	197823960.5
2013-04-14	13.25	13.25	13.15	13.25	0.05	0.38	18281016.0	241372370.95
2013-04-13	13.2	13.3	13.15	13.2	0.0	0.0	30977468.0	409373455.35
2013-04-10	13.25	13.3	13.2	13.2	-0.05	-0.38	19505112.0	258450368.55
2013-04-09	13.2	13.25	13.15	13.25	0.0	0.0	16817829.0	222089016.9
2013-04-08	13.2	13.25	13.15	13.25	0.1	0.76	14975607.0	197744000.75
2013-04-07	13.15	13.15	13.1	13.15	0.0	0.0	12358341.0	162232267.85
2013-04-06	13.2	13.2	13.1	13.15	-0.05	-0.38	12452870.0	163693444.15
2013-04-03	13.2	13.25	13.15	13.2	-0.05	-0.38	17080437.0	225655021.2
2013-04-02	13.15	13.3	13.15	13.25	0.1	0.76	16073767.0	212588792.6
2013-04-01	13.2	13.2	13.15	13.15	-0.05	-0.38	8572806.0	112995435.75
2013-03-31	13.2	13.25	13.15	13.2	0.0	0.0	7055315.0	92998720.25
2013-03-30	13.2	13.25	13.15	13.2	0.0	0.0	10360872.0	136984909.85
2013-03-27	13.25	13.3	13.15	13.2	0.0	0.0	19499667.0	257816905.5
2013-03-26	13.25	13.3	13.2	13.2	-0.1	-0.75	19610096.0	260126500.85
2013-03-25	13.2	13.35	13.2	13.3	0.05	0.38	17797588.0	235693644.55
2013-03-24	13.2	13.25	13.15	13.25	0.0	0.0	19808388.0	261441940.25
2013-03-23	13.2	13.25	13.15	13.25	0.05	0.38	10229729.0	135161122.7
2013-03-20	13.25	13.25	13.15	13.2	-0.05	-0.38	13778229.0	182006303.35
2013-03-19	13.2	13.35	13.2	13.25	0.0	0.0	21079835.0	279520634.85
2013-03-18	13.25	13.3	13.2	13.25	-0.05	-0.38	12651265.0	167388442.1
2013-03-17	13.2	13.3	13.2	13.3	0.05	0.38	15231300.0	201619543.55
2013-03-16	13.25	13.3	13.2	13.25	0.05	0.38	12293558.0	162689638.55
2013-03-13	13.15	13.3	13.1	13.2	0.05	0.38	15050563.0	198395857.6
2013-03-12	13.3	13.3	13.15	13.15	-0.1	-0.75	13578753.0	179538538.75
2013-03-11	13.3	13.35	13.25	13.25	-0.05	-0.38	11567918.0	153768148.8
2013-03-10	13.3	13.35	13.25	13.3	0.0	0.0	12300580.0	163506322.7
2013-03-09	13.25	13.4	13.25	13.3	0.05	0.38	16407037.0	218955842.9
2013-03-06	13.25	13.3	13.2	13.25	0.05	0.38	12264098.0	162812354.9
2013-03-05	13.2	13.3	13.15	13.2	0.0	0.0	12898418.0	170611627.05
2013-03-04	13.25	13.3	13.1	13.2	-0.05	-0.38	15679911.0	206510912.9
2013-03-03	13.35	13.4	13.25	13.25	-0.1	-0.75	9210114.0	122795407.6
2013-03-02	13.35	13.4	13.3	13.35	0.05	0.38	12692545.0	169606974.85
2013-02-27	13.25	13.35	13.25	13.3	0.0	0.0	14840484.0	197201525.85
2013-02-26	13.4	13.4	13.2	13.3	-0.25	-1.85	27072432.0	360201102.8
2013-02-25	13.55	13.65	13.5	13.55	0.0	0.0	28694902.0	389064351.8
2013-02-24	13.5	13.6	13.5	13.55	0.0	0.0	16002145.0	216976890.7
2013-02-23	13.55	13.6	13.5	13.55	-0.05	-0.37	10526934.0	142412231.35
2013-02-20	13.5	13.6	13.5	13.6	0.05	0.37	10587998.0	143203165.8
2013-02-19	13.55	13.6	13.45	13.55	0.0	0.0	17885953.0	241707443.95
2013-02-18	13.55	13.6	13.45	13.55	-0.05	-0.37	12325947.0	166714749.75
2013-02-17	13.6	13.65	13.5	13.6	-0.05	-0.37	13545595.0	184089339.9
2013-02-16	13.65	13.65	13.55	13.65	0.05	0.37	15585408.0	211814349.3
2013-02-13	13.6	13.7	13.55	13.6	0.0	0.0	15743464.0	214301894.3
2013-02-12	13.65	13.75	13.5	13.6	-0.05	-0.37	23780070.0	323420056.65
2013-02-11	13.6	13.7	13.6	13.65	0.05	0.37	13661532.0	186272879.55
2013-02-10	13.55	13.7	13.55	13.6	0.05	0.37	16779956.0	228470975.7
2013-02-09	13.55	13.6	13.5	13.55	0.05	0.37	13517650.0	183178921.35
2013-02-06	13.65	13.7	13.5	13.5	0.0	0.0	16989531.0	231203359.85
2013-02-05	13.45	13.55	13.4	13.5	0.0	0.0	13592142.0	183043155.65
2013-02-04	13.6	13.65	13.45	13.5	-0.1	-0.74	13037033.0	176923994.8
2013-02-03	13.65	13.7	13.5	13.6	-0.05	-0.37	13614318.0	185233878.7
2013-02-02	13.6	13.75	13.6	13.65	0.15	1.11	17755696.0	242827316.8
2013-01-30	13.6	13.65	13.5	13.5	-0.1	-0.74	14984924.0	203402858.5
2013-01-29	13.65	13.7	13.55	13.6	-0.1	-0.73	10478832.0	143017200.45
2013-01-28	13.65	13.85	13.65	13.7	0.05	0.37	27769173.0	381296475.45
2013-01-27	13.65	13.7	13.6	13.65	0.05	0.37	10315460.0	140752698.15
2013-01-26	13.65	13.7	13.55	13.6	0.05	0.37	12662074.0	172389162.35
2013-01-23	13.55	13.6	13.35	13.55	0.0	0.0	16485158.0	222271783.7
2013-01-22	13.55	13.6	13.5	13.55	0.0	0.0	12471231.0	169025724.2
2013-01-21	13.8	13.8	13.4	13.55	-0.25	-1.81	24635217.0	335407727.0
2013-01-20	13.8	13.85	13.7	13.8	0.0	0.0	15243368.0	209796827.55
2013-01-19	13.55	13.8	13.55	13.8	0.3	2.22	20595760.0	282624822.0
2013-01-16	13.35	13.55	13.3	13.5	0.15	1.12	18669317.0	251513655.45
2013-01-15	13.75	13.75	13.35	13.35	-0.45	-3.26	35236245.0	476639004.15
2013-01-14	13.75	13.85	13.7	13.8	0.0	0.0	20695260.0	285572586.4
2013-01-13	13.85	13.9	13.7	13.8	-0.05	-0.36	27307825.0	376627239.45
2013-01-12	13.65	13.9	13.6	13.85	0.25	1.84	37348341.0	514164557.15
2013-01-09	13.2	13.6	13.2	13.6	0.45	3.42	44581772.0	597106640.35
2013-01-08	13.1	13.2	13.05	13.15	0.05	0.38	28341582.0	372121515.2
2013-01-07	13.1	13.1	13.0	13.1	0.0	0.0	19635798.0	256177508.25
2013-01-06	13.1	13.15	13.05	13.1	0.0	0.0	19352059.0	253508526.7
2013-01-05	13.1	13.2	13.05	13.1	0.05	0.38	28824180.0	378723683.25
2013-01-02	13.0	13.1	13.0	13.05	0.1	0.77	19388694.0	253202980.0
2013-01-01	12.95	13.05	12.95	12.95	0.1	0.78	11793759.0	153183913.2
2012-12-31	12.85	12.9	12.8	12.85	0.0	0.0	13878088.0	178338847.55
2012-12-30	13.0	13.0	12.85	12.85	-0.2	-1.53	11644909.0	150661389.4
2012-12-29	12.95	13.1	12.95	13.05	0.05	0.38	13415293.0	174854427.2
2012-12-26	13.05	13.05	12.9	13.0	-0.05	-0.38	16405112.0	212776197.8
2012-12-25	13.0	13.15	13.0	13.05	0.0	0.0	18865935.0	246380378.2
2012-12-24	13.1	13.1	12.95	13.05	-0.05	-0.38	22271890.0	289949595.6
2012-12-23	13.1	13.15	13.05	13.1	0.0	0.0	22994581.0	301135518.4
2012-12-22	12.95	13.1	12.9	13.1	0.05	0.38	23468005.0	304854250.55
2012-12-19	12.9	13.1	12.9	13.05	0.15	1.16	29599599.0	384454091.3
2012-12-18	12.9	13.0	12.85	12.9	0.0	0.0	14365630.0	185719428.2
2012-12-17	12.95	13.0	12.85	12.9	-0.05	-0.39	16035346.0	206930127.15
2012-12-16	12.85	12.95	12.8	12.95	0.05	0.39	18615212.0	239792299.1
2012-12-15	12.8	12.9	12.75	12.9	0.2	1.57	17833771.0	228627922.45
2012-12-12	12.7	12.8	12.65	12.7	0.0	0.0	13634836.0	173348653.1
2012-12-11	12.6	12.7	12.55	12.7	0.05	0.4	13165696.0	166571387.05
2012-12-10	12.6	12.65	12.55	12.65	-0.05	-0.39	15096232.0	190177838.3
2012-12-09	12.75	12.8	12.6	12.7	-0.05	-0.39	15404302.0	195145024.95
2012-12-08	12.85	12.95	12.7	12.75	-0.05	-0.39	15963055.0	205349038.65
2012-12-05	12.6	12.8	12.55	12.8	0.2	1.59	21165148.0	267988510.35
2012-12-04	12.65	12.65	12.5	12.6	-0.1	-0.79	12216107.0	153759571.65
2012-12-03	12.65	12.7	12.5	12.7	0.0	0.0	18617717.0	234835125.0
2012-12-02	12.65	12.75	12.5	12.7	0.05	0.4	18999191.0	239233922.75
2012-12-01	12.5	12.65	12.45	12.65	0.25	2.02	19044940.0	239457878.1
2012-11-28	12.25	12.4	12.25	12.4	0.15	1.22	15309663.0	188948096.1
2012-11-27	12.5	12.5	12.1	12.25	-0.25	-2.0	25082336.0	309533288.25
2012-11-26	12.4	12.5	12.15	12.5	0.15	1.21	25258804.0	311025479.05
2012-11-25	12.7	12.7	12.35	12.35	-0.4	-3.14	15049317.0	188305234.2
2012-11-24	12.7	12.8	12.65	12.75	0.1	0.79	14495603.0	184293326.5
2012-11-21	12.8	12.8	12.6	12.65	-0.15	-1.17	14094661.0	178911520.85
2012-11-20	12.85	12.9	12.65	12.8	0.0	0.0	17323871.0	221210812.15
2012-11-19	12.9	12.95	12.7	12.8	-0.1	-0.78	17448672.0	223504501.8
2012-11-18	13.05	13.05	12.85	12.9	-0.15	-1.15	17653916.0	228139428.15
2012-11-17	12.95	13.1	12.9	13.05	0.0	0.0	13117670.0	170546116.65
2012-11-14	12.95	13.1	12.9	13.05	0.15	1.16	15387302.0	199820431.0
2012-11-13	12.95	13.0	12.85	12.9	-0.1	-0.77	9980155.0	128905595.15
2012-11-12	12.9	13.0	12.85	13.0	0.0	0.0	8252120.0	106637449.1
2012-11-11	12.95	13.0	12.9	13.0	0.0	0.0	7847908.0	101726033.4
2012-11-10	13.05	13.05	12.9	13.0	-0.15	-1.14	13311476.0	172884662.9
2012-11-07	13.1	13.25	13.1	13.15	0.0	0.0	14715212.0	193639373.5
2012-11-06	13.0	13.15	13.0	13.15	0.1	0.77	10902960.0	142824674.5
2012-11-05	12.9	13.05	12.9	13.05	0.1	0.77	9111932.0	118281604.4
2012-11-04	12.95	13.0	12.9	12.95	-0.05	-0.38	5532499.0	71627216.45
2012-11-03	13.0	13.05	12.85	13.0	0.0	0.0	8359253.0	108227212.65
2012-10-24	12.8	13.0	12.8	13.0	0.1	0.78	8695572.0	112451569.95
2012-10-23	12.9	12.9	12.8	12.9	0.0	0.0	8170058.0	105096643.65
2012-10-22	13.0	13.05	12.85	12.9	-0.05	-0.39	11959781.0	154941708.1
2012-10-21	13.1	13.15	12.9	12.95	-0.1	-0.77	17510838.0	228306758.15
2012-10-20	13.05	13.15	12.95	13.05	-0.1	-0.76	18981369.0	247683120.9
2012-10-17	13.05	13.2	13.05	13.15	0.15	1.15	15318174.0	201264975.95
2012-10-16	13.0	13.1	12.95	13.0	0.05	0.39	14755127.0	192147649.6
2012-10-15	12.8	13.05	12.8	12.95	0.15	1.17	15758293.0	203983700.95
2012-10-14	12.75	12.9	12.7	12.8	0.05	0.39	15702772.0	201050229.9
2012-10-13	13.0	13.05	12.75	12.75	-0.25	-1.92	15439115.0	198631960.25
2012-10-10	13.0	13.05	12.8	13.0	-0.05	-0.38	16249248.0	210254959.3
2012-10-09	12.95	13.1	12.9	13.05	0.05	0.38	16762419.0	218285827.8
2012-10-08	13.1	13.1	12.85	13.0	-0.15	-1.14	18051543.0	234055548.9
2012-10-07	13.2	13.25	13.05	13.15	-0.1	-0.75	10751021.0	141190521.7
2012-10-06	13.2	13.35	13.2	13.25	0.05	0.38	10487257.0	139456341.8
2012-10-03	13.15	13.2	13.0	13.2	0.0	0.0	9429334.0	123770427.7
2012-10-02	13.2	13.3	13.15	13.2	0.0	0.0	12832072.0	170009963.9
2012-10-01	13.05	13.3	13.0	13.2	0.25	1.93	14287714.0	187974955.9
2012-09-30	13.0	13.1	12.65	12.95	-0.05	-0.38	17831751.0	230072562.85
2012-09-29	13.25	13.35	13.0	13.0	-0.3	-2.26	13783755.0	181750824.2
2012-09-26	13.45	13.45	13.2	13.3	-0.25	-1.85	19548862.0	259758841.15
2012-09-25	13.45	13.55	13.35	13.55	0.05	0.37	14405517.0	193615099.1
2012-09-24	13.65	13.65	13.35	13.5	-0.15	-1.1	17536831.0	236204903.8
2012-09-22	13.7	13.75	13.55	13.65	-0.1	-0.73	12531730.0	170872825.55
2012-09-19	13.8	13.8	13.6	13.75	0.05	0.36	16141920.0	221407548.5
2012-09-18	13.85	13.9	13.7	13.7	-0.2	-1.44	18520578.0	255747441.45
2012-09-17	13.95	14.0	13.8	13.9	-0.05	-0.36	16051704.0	222954102.65
2012-09-16	14.05	14.05	13.95	13.95	-0.1	-0.71	15915113.0	222529181.8
2012-09-15	13.9	14.05	13.9	14.05	0.25	1.81	29435006.0	411222638.75
2012-09-12	13.75	13.85	13.75	13.8	0.1	0.73	12835336.0	176934071.15
2012-09-11	13.7	13.75	13.65	13.7	0.0	0.0	8548165.0	117242335.45
2012-09-10	13.7	13.8	13.65	13.7	-0.05	-0.36	14021573.0	192297383.5
2012-09-09	13.75	13.9	13.65	13.75	-0.05	-0.36	26150118.0	360200888.85
2012-09-08	13.8	13.85	13.75	13.8	0.05	0.36	15502182.0	213903065.65
2012-09-05	13.55	13.75	13.55	13.75	0.15	1.1	17937464.0	244787451.75
2012-09-04	13.75	13.75	13.5	13.6	-0.15	-1.09	21305611.0	289347338.1
2012-09-03	13.75	13.85	13.7	13.75	0.0	0.0	13401663.0	184331412.7
2012-09-02	13.8	13.8	13.65	13.75	-0.05	-0.36	13957243.0	191484442.8
2012-09-01	13.8	13.9	13.75	13.8	0.05	0.36	14734981.0	203868707.05
2012-08-29	13.7	13.85	13.65	13.75	0.05	0.36	23509745.0	323906341.25
2012-08-28	13.7	13.9	13.65	13.7	-0.05	-0.36	30657737.0	421904784.15
2012-08-27	13.65	13.75	13.6	13.75	0.05	0.36	14526454.0	198874608.45
2012-08-26	13.8	13.85	13.6	13.7	-0.1	-0.72	17468198.0	238915603.25
2012-08-25	13.6	13.85	13.6	13.8	0.35	2.6	21923963.0	300248790.25
2012-08-15	13.4	13.5	13.35	13.45	0.05	0.37	12324769.0	165583560.0
2012-08-14	13.4	13.45	13.3	13.4	-0.05	-0.37	27630687.0	352847921.0
2012-08-13	13.45	13.5	13.4	13.45	0.0	0.0	9747211.0	131100903.6
2012-08-12	13.45	13.45	13.35	13.45	0.0	0.0	10054759.0	134850768.55
2012-08-11	13.45	13.55	13.4	13.45	0.0	0.0	15795820.0	212640369.65
2012-08-08	13.45	13.5	13.35	13.45	-0.05	-0.37	9921399.0	133248666.45
2012-08-07	13.4	13.5	13.35	13.5	0.1	0.75	11293840.0	151496650.95
2012-08-06	13.45	13.45	13.35	13.4	-0.05	-0.37	7690706.0	103172154.85
2012-08-05	13.4	13.45	13.35	13.45	0.05	0.37	11186206.0	149950881.65
2012-08-04	13.5	13.55	13.4	13.4	0.05	0.37	14926780.0	200967730.75
2012-08-01	13.35	13.35	13.3	13.35	0.0	0.0	10342610.0	137869211.8
2012-07-31	13.35	13.4	13.25	13.35	0.05	0.38	14144935.0	188503179.25
2012-07-30	13.25	13.4	13.25	13.3	0.05	0.38	13838757.0	184543971.5
2012-07-29	13.2	13.3	13.15	13.25	0.0	0.0	12488758.0	165050582.7
2012-07-28	13.3	13.4	13.15	13.25	0.15	1.15	20754593.0	276498518.05
2012-07-25	13.2	13.2	13.05	13.1	-0.15	-1.13	12883234.0	168844186.85
2012-07-24	13.15	13.25	13.1	13.25	0.15	1.15	10243955.0	134892064.4
2012-07-23	13.3	13.35	13.1	13.1	-0.3	-2.24	18969268.0	250310225.15
2012-07-22	13.3	13.4	13.2	13.4	0.1	0.75	12840740.0	170431664.0
2012-07-21	13.15	13.35	13.1	13.3	0.1	0.76	12065202.0	159564761.85
2012-07-18	12.9	13.2	12.9	13.2	0.25	1.93	22033222.0	288344441.7
2012-07-17	13.35	13.45	12.9	12.95	-0.35	-2.63	35152085.0	463079923.85
2012-07-16	13.65	13.7	13.3	13.3	-0.35	-2.56	34233797.0	461450402.15
2012-07-15	13.6	14.0	13.5	13.65	-0.05	-0.36	65689473.0	905659591.35
2012-07-14	13.2	13.8	13.1	13.7	0.55	4.18	39063981.0	521785282.2
2012-07-11	13.2	13.2	12.9	13.15	0.0	0.0	29007572.0	377547090.8
2012-07-10	13.1	13.3	13.0	13.15	0.15	1.15	35864131.0	470823070.8
2012-07-09	13.2	13.25	12.9	13.0	-0.25	-1.89	34921890.0	456105407.95
2012-07-08	13.45	13.65	13.25	13.25	-0.2	-1.49	35438611.0	477264653.05
2012-07-07	13.05	13.6	12.85	13.45	0.4	3.07	44829764.0	595209227.65
2012-07-04	13.25	13.35	12.95	13.05	-0.2	-1.51	39061388.0	514194007.75
2012-07-03	12.6	13.45	12.6	13.25	0.8	6.43	66702359.0	879246524.85
2012-07-02	12.2	12.5	12.2	12.45	0.25	2.05	26834958.0	332365230.6
2012-07-01	12.25	12.3	12.1	12.2	-0.05	-0.41	11596658.0	141504296.25
2012-06-30	12.2	12.35	12.15	12.25	0.3	2.51	16286921.0	199141300.3
2012-06-27	12.25	12.25	11.8	11.95	-0.3	-2.45	21371258.0	257434352.2
2012-06-26	12.25	12.3	12.15	12.25	0.0	0.0	13506546.0	165284069.75
2012-06-25	12.35	12.4	12.15	12.25	-0.15	-1.21	16026705.0	197056363.25
2012-06-24	12.5	12.5	12.3	12.4	-0.1	-0.8	20934198.0	259338362.35
2012-06-23	12.6	12.65	12.45	12.5	-0.15	-1.19	24684197.0	310074578.8
2012-06-20	12.6	12.7	12.55	12.65	0.1	0.8	22505081.0	284132883.85
2012-06-19	12.4	12.55	12.35	12.55	0.15	1.21	25767627.0	321391238.35
2012-06-18	12.35	12.45	12.3	12.4	0.15	1.22	21780765.0	269541010.6
2012-06-17	12.2	12.3	12.2	12.25	0.05	0.41	15892146.0	194455619.6
2012-06-16	12.35	12.55	11.45	12.2	-0.05	-0.41	45270940.0	551579167.8
2012-06-13	12.3	12.35	12.2	12.25	0.0	0.0	16543642.0	202801570.7
2012-06-12	12.3	12.45	12.2	12.25	-0.2	-1.61	34193961.0	421144340.35
2012-06-11	12.5	12.65	12.45	12.45	0.0	0.0	23600866.0	296306632.95
2012-06-10	12.25	12.45	12.2	12.45	0.25	2.05	19759906.0	243402126.55
2012-06-09	12.4	12.4	12.0	12.2	0.0	0.0	25583071.0	312529427.1
2012-06-06	12.3	12.4	12.05	12.2	-0.05	-0.41	20742813.0	254656664.9
2012-06-05	12.45	12.5	12.2	12.25	-0.15	-1.21	19282068.0	237789985.8
2012-06-04	12.3	12.45	12.2	12.4	-0.05	-0.4	22359154.0	276539066.95
2012-06-03	12.25	12.45	12.25	12.45	0.25	2.05	29483090.0	364254006.45
2012-06-02	12.35	12.6	12.1	12.2	-0.75	-5.79	31467824.0	389813029.95
2012-05-30	13.15	13.15	12.85	12.95	-0.15	-1.15	19402126.0	252150489.6
2012-05-29	13.35	13.4	13.05	13.1	-0.2	-1.5	24173270.0	317961999.75
2012-05-28	13.05	13.35	13.05	13.3	0.35	2.7	38381161.0	506886249.55
2012-05-27	13.0	13.05	12.9	12.95	-0.1	-0.77	17727522.0	230506425.55
2012-05-26	13.05	13.25	13.0	13.05	0.0	0.0	35108265.0	460525729.15
2012-05-23	13.2	13.2	13.0	13.05	-0.15	-1.14	16313233.0	213487385.2
2012-05-22	13.15	13.3	13.1	13.2	0.15	1.15	30807419.0	406651268.85
2012-05-21	12.95	13.05	12.9	13.05	0.15	1.16	29788406.0	386488399.1
2012-05-20	12.9	13.0	12.85	12.9	0.05	0.39	26898683.0	347722246.4
2012-05-19	13.1	13.1	12.8	12.85	-0.4	-3.02	31139982.0	404053416.25
2012-05-16	13.15	13.25	13.05	13.25	-0.05	-0.38	21692931.0	285214019.1
2012-05-15	13.1	13.35	13.05	13.3	0.3	2.31	35683062.0	471329191.25
2012-05-14	13.25	13.4	13.0	13.0	-0.55	-4.06	36850825.0	487654886.8
2012-05-13	13.85	13.85	13.5	13.55	-0.3	-2.17	25021640.0	342783439.9
2012-05-12	13.9	13.95	13.1	13.85	-0.15	-1.07	32236945.0	438086833.4
2012-05-09	14.35	14.45	14.0	14.0	-0.45	-3.11	32783362.0	467637577.7
2012-05-08	14.55	14.55	14.3	14.45	-0.1	-0.69	22870243.0	329909772.95
2012-05-07	14.45	14.6	14.25	14.55	-0.05	-0.34	38278671.0	552137680.05
2012-05-06	14.8	14.85	14.55	14.6	-0.2	-1.35	29154608.0	428089799.9
2012-05-05	14.7	14.8	14.55	14.8	-0.2	-1.33	35388916.0	519043678.2
2012-05-02	15.1	15.15	14.9	15.0	0.0	0.0	32307463.0	486033412.4
2012-05-01	14.95	15.15	14.9	15.0	0.05	0.33	37774841.0	567707389.05
2012-04-30	15.05	15.05	14.8	14.95	-0.1	-0.66	27399683.0	408927337.4
2012-04-29	15.2	15.25	15.0	15.05	-0.2	-1.31	23237319.0	351302764.65
2012-04-28	15.25	15.35	15.15	15.25	0.1	0.66	35764111.0	544630062.7
2012-04-25	15.15	15.25	15.05	15.15	0.0	0.0	40322333.0	611544332.15
2012-04-24	15.1	15.3	14.95	15.15	0.1	0.66	53834182.0	813760487.45
2012-04-23	15.1	15.2	15.0	15.05	-0.15	-0.99	47528554.0	717116332.8
2012-04-22	15.65	15.65	15.2	15.2	-0.4	-2.56	74818484.0	1153009674.35
2012-04-21	15.15	15.65	15.1	15.6	0.4	2.63	78130464.0	1208267999.35
2012-04-18	15.45	15.55	15.05	15.2	-0.2	-1.3	83420138.0	1276464129.95
2012-04-17	14.85	15.45	14.75	15.4	0.9	6.21	116365562.0	1746254537.3
2012-04-16	14.6	14.9	14.05	14.5	-0.1	-0.68	89235726.0	1296703682.1
2012-04-15	14.75	15.1	14.55	14.6	-0.3	-2.01	49662878.0	736300450.4
2012-04-14	15.0	15.35	14.85	14.9	0.05	0.34	62400734.0	937983080.1
2012-04-11	14.85	15.0	13.7	14.85	-0.15	-1.0	96488430.0	1389631256.25
2012-04-10	15.65	15.75	14.9	15.0	-0.55	-3.54	72873518.0	1123865073.4
2012-04-09	15.4	15.8	15.3	15.55	-0.4	-2.51	81228188.0	1260313602.55
2012-04-08	16.3	16.6	15.35	15.95	-0.3	-1.85	198920048.0	3200514192.65
2012-04-07	15.95	16.3	15.75	16.25	0.5	3.17	153673545.0	2456213750.05
2012-04-04	15.6	16.05	15.5	15.75	0.1	0.64	129652363.0	2053055691.3
2012-04-03	15.3	15.95	15.2	15.65	0.4	2.62	83741193.0	1312875827.4
2012-04-02	15.5	15.6	15.15	15.25	-0.25	-1.61	37894542.0	580072676.65
2012-04-01	15.6	15.7	15.45	15.5	-0.1	-0.64	34921511.0	543901204.6
2012-03-31	15.75	15.85	15.55	15.6	0.0	0.0	55036171.0	863648436.1
2012-03-28	15.45	15.7	15.0	15.6	-0.05	-0.32	84212145.0	1295904813.2
2012-03-27	16.1	16.2	15.65	15.65	-0.4	-2.49	55673654.0	888441908.3
2012-03-26	16.3	16.35	15.9	16.05	-0.2	-1.23	61064665.0	981381940.1
2012-03-25	16.25	16.85	16.0	16.25	0.15	0.93	123557979.0	2028099378.9
2012-03-24	15.15	16.2	15.05	16.1	1.1	7.33	123462362.0	1934075389.2
2012-03-21	15.5	15.85	14.85	15.0	-0.65	-4.15	121700867.0	1854810106.3
2012-03-20	16.25	16.6	15.15	15.65	-0.6	-3.69	231055147.0	3703899664.05
2012-03-19	14.95	16.25	14.95	16.25	1.45	9.8	144029266.0	2283867001.4
[truncated: 944 more rows]
