# Supplementary material for: Effective short-term forecasts of Saudi stock price trends using technical indicators and large-scale multivariate time series
Source: PeerJ Comput Sci. 2023 Jan 6;9:e1205. doi: 10.7717/peerj-cs.1205 (PMC10280263; doi:10.7717/peerj-cs.1205)
Supplement: Supplemental Information 3 [file peerj-cs-09-1205-s003.zip › TASI Dataset 2021/GULF GENERAL_8260.csv]

date	open	high	low	close	change	change_percent	volume_traded	value_traded_SAR	number_trades
2020-03-19	8.9	9.17	8.9	9.1	0.1	1.11	488535.0	4445154.14	355
2020-03-18	8.96	9.07	8.88	9.0	0.1	1.12	168318.0	1508505.38	159
2020-03-17	8.66	8.9	8.66	8.9	0.23	2.65	225536.0	1989135.48	226
2020-03-16	8.78	9.11	8.65	8.67	-0.2	-2.25	404739.0	3622663.11	370
2020-03-15	8.9	9.04	8.8	8.87	0.06	0.68	348186.0	3099356.14	255
2020-03-12	8.7	8.93	8.7	8.81	-0.19	-2.11	233314.0	2062313.93	207
2020-03-11	9.35	9.39	9.0	9.0	-0.35	-3.74	331357.0	3057163.46	295
2020-03-10	9.38	9.38	8.92	9.35	0.74	8.59	358481.0	3249254.64	282
2020-03-09	8.8	8.84	8.61	8.61	-0.95	-9.94	186133.0	1618712.35	250
2020-03-08	10.32	10.32	9.56	9.56	-1.06	-9.98	384555.0	3780911.26	440
2020-03-05	10.9	10.92	10.6	10.62	-0.18	-1.67	268664.0	2891032.94	284
2020-03-04	10.8	10.96	10.7	10.8	-0.16	-1.46	315554.0	3425963.08	302
2020-03-03	10.68	10.96	10.6	10.96	0.5	4.78	400625.0	4314215.6	317
2020-03-02	10.62	11.0	10.32	10.46	-0.04	-0.38	307036.0	3277222.58	319
2020-03-01	10.62	10.84	10.5	10.5	-0.66	-5.91	221260.0	2352610.68	236
2020-02-27	11.3	11.3	11.1	11.16	-0.16	-1.41	239530.0	2675769.0	207
2020-02-26	11.3	11.34	11.14	11.32	-0.08	-0.7	94709.0	1067462.14	140
2020-02-25	11.4	11.44	11.3	11.4	0.0	0.0	162765.0	1849853.22	179
2020-02-24	12.02	12.02	11.4	11.4	-0.7	-5.79	278360.0	3267122.52	313
2020-02-23	12.04	12.14	12.0	12.1	0.04	0.33	216404.0	2611221.82	205
2020-02-20	11.98	12.2	11.96	12.06	0.08	0.67	336769.0	4075708.42	394
2020-02-19	11.94	12.0	11.94	11.98	0.08	0.67	180316.0	2158920.98	177
2020-02-18	11.98	12.02	11.9	11.9	-0.06	-0.5	149062.0	1782093.7	145
2020-02-17	11.94	12.06	11.94	11.96	0.0	0.0	201501.0	2418201.36	231
2020-02-16	11.9	12.02	11.82	11.96	0.08	0.67	234842.0	2807617.28	193
2020-02-13	11.96	11.96	11.8	11.88	-0.06	-0.5	104200.0	1238697.72	186
2020-02-12	12.0	12.06	11.94	11.94	-0.06	-0.5	106539.0	1276223.46	148
2020-02-11	12.0	12.12	11.88	12.0	0.08	0.67	216793.0	2600929.7	275
2020-02-10	11.76	12.0	11.7	11.92	0.16	1.36	266509.0	3167180.18	371
2020-02-09	11.96	11.96	11.5	11.76	-0.24	-2.0	172939.0	2024582.72	245
2020-02-06	12.12	12.12	11.9	12.0	-0.1	-0.83	226822.0	2721817.26	257
2020-02-05	12.28	12.28	12.06	12.1	-0.06	-0.49	249864.0	3035131.62	246
2020-02-04	12.22	12.24	12.16	12.16	0.06	0.5	162659.0	1984601.84	155
2020-02-03	12.18	12.3	12.1	12.1	-0.1	-0.82	138165.0	1685557.34	266
2020-02-02	12.3	12.4	12.18	12.2	-0.3	-2.4	239621.0	2944443.94	339
2020-01-30	12.48	12.62	12.4	12.5	0.02	0.16	250764.0	3138724.64	243
2020-01-29	12.42	12.54	12.36	12.48	0.1	0.81	223757.0	2788443.92	219
2020-01-28	12.4	12.58	12.3	12.38	-0.12	-0.96	368970.0	4589005.24	402
2020-01-27	12.8	12.84	12.5	12.5	-0.28	-2.19	458282.0	5804694.56	447
2020-01-26	12.82	12.84	12.78	12.78	-0.1	-0.78	282349.0	3616075.54	314
2020-01-23	12.88	12.96	12.82	12.88	-0.04	-0.31	518387.0	6683935.98	544
2020-01-22	12.82	13.16	12.72	12.92	0.12	0.94	1493051.0	19354438.16	1268
2020-01-21	12.78	12.8	12.62	12.8	0.02	0.16	550573.0	6994550.5	557
2020-01-20	12.84	12.92	12.76	12.78	-0.04	-0.31	707689.0	9086296.22	687
2020-01-19	12.72	12.82	12.6	12.82	0.24	1.91	920647.0	11695782.62	718
2020-01-16	12.6	12.6	12.4	12.58	0.04	0.32	525568.0	6572967.86	400
2020-01-15	12.48	12.84	12.48	12.54	0.08	0.64	840508.0	10647115.0	686
2020-01-14	12.4	12.52	12.32	12.46	0.1	0.81	983097.0	12204473.6	754
2020-01-13	12.26	12.36	12.2	12.36	0.14	1.15	728312.0	8967194.72	519
2020-01-12	12.08	12.28	12.08	12.22	0.22	1.83	801241.0	9775635.24	754
2020-01-09	11.98	12.02	11.92	12.0	0.28	2.39	420610.0	5037607.68	446
2020-01-08	11.78	11.98	11.64	11.72	-0.38	-3.14	494005.0	5862555.58	521
2020-01-07	12.22	12.36	12.1	12.1	0.02	0.17	610325.0	7475339.2	637
2020-01-06	12.06	12.28	12.06	12.08	-0.12	-0.98	451435.0	5479019.1	460
2020-01-05	12.3	12.42	12.12	12.2	-0.38	-3.02	1028374.0	12646126.9	836
2020-01-02	12.4	12.58	12.38	12.58	0.2	1.62	733011.0	9152710.68	727
2020-01-01	12.34	12.42	12.18	12.38	0.08	0.65	553877.0	6815201.28	536
2019-12-31	12.44	12.64	12.22	12.3	-0.14	-1.13	719400.0	8937780.82	576
2019-12-30	12.36	12.98	12.36	12.44	0.12	0.97	1640101.0	20814412.2	1556
2019-12-29	12.22	12.68	12.16	12.32	0.16	1.32	1422329.0	17620485.78	1028
2019-12-26	12.06	12.2	12.04	12.16	-0.02	-0.16	385285.0	4666141.5	346
2019-12-25	12.44	12.74	12.1	12.18	-0.26	-2.09	1034047.0	12871125.4	950
2019-12-24	12.22	12.54	12.1	12.44	0.26	2.13	1098125.0	13548710.66	929
2019-12-23	12.1	12.48	12.0	12.18	0.08	0.66	999058.0	12229461.02	909
2019-12-22	11.5	12.1	11.5	12.1	0.6	5.22	1115573.0	13163166.98	884
2019-12-19	11.4	11.5	11.3	11.5	0.12	1.05	380645.0	4334352.96	436
2019-12-18	11.18	11.64	11.18	11.38	0.26	2.34	988412.0	11293914.88	877
2019-12-17	10.94	11.3	10.94	11.12	0.18	1.65	1038165.0	11568114.08	673
2019-12-16	10.92	10.94	10.88	10.94	0.04	0.37	206037.0	2247885.54	153
2019-12-15	10.9	11.0	10.88	10.9	0.0	0.0	151023.0	1650906.42	169
2019-12-12	11.02	11.02	10.84	10.9	-0.22	-1.98	249320.0	2726751.46	230
2019-12-11	10.94	11.12	10.9	11.12	0.2	1.83	268645.0	2970005.12	190
2019-12-10	10.94	11.02	10.9	10.92	-0.06	-0.55	101435.0	1111856.68	109
2019-12-09	11.0	11.08	10.96	10.98	-0.02	-0.18	200538.0	2208955.9	205
2019-12-08	11.0	11.0	10.92	11.0	0.0	0.0	127901.0	1403332.54	163
2019-12-05	10.9	11.04	10.9	11.0	0.1	0.92	253118.0	2781954.32	321
2019-12-04	10.96	10.98	10.88	10.9	-0.12	-1.09	163648.0	1787771.02	171
2019-12-03	11.24	11.24	11.0	11.02	-0.28	-2.48	349047.0	3876696.82	358
2019-12-02	11.1	11.44	11.02	11.3	0.2	1.8	390602.0	4395895.18	385
2019-12-01	11.12	11.16	11.08	11.1	-0.1	-0.89	172644.0	1919478.56	212
2019-11-28	10.96	11.2	10.9	11.2	0.28	2.56	144461.0	1592701.84	179
2019-11-27	11.0	11.0	10.9	10.92	0.0	0.0	54307.0	595145.84	85
2019-11-26	10.88	10.96	10.8	10.92	0.04	0.37	154581.0	1684536.58	174
2019-11-25	11.06	11.08	10.88	10.88	-0.16	-1.45	187405.0	2054802.0	201
2019-11-24	11.1	11.26	11.04	11.04	0.0	0.0	108979.0	1213569.42	181
2019-11-21	11.1	11.16	11.02	11.04	-0.04	-0.36	212122.0	2349132.22	195
2019-11-20	11.1	11.34	11.04	11.08	0.0	0.0	205160.0	2291874.08	294
2019-11-19	11.16	11.2	11.02	11.08	-0.12	-1.07	255414.0	2834965.14	281
2019-11-18	10.76	11.24	10.72	11.2	0.44	4.09	411281.0	4551966.18	490
2019-11-17	10.82	10.9	10.76	10.76	-0.14	-1.28	163048.0	1767220.96	289
2019-11-14	11.0	11.0	10.88	10.9	-0.12	-1.09	294625.0	3226239.66	407
2019-11-13	11.42	11.44	11.0	11.02	-0.46	-4.01	524611.0	5879991.46	731
2019-11-12	11.72	11.72	11.4	11.48	-0.22	-1.88	521092.0	6002627.32	494
2019-11-11	11.86	11.88	11.5	11.7	-0.18	-1.52	961190.0	11198462.74	874
2019-11-10	11.12	11.98	11.0	11.88	0.96	8.79	1184505.0	13755807.5	1129
2019-11-07	11.02	11.14	10.9	10.92	-0.18	-1.62	186501.0	2062952.88	241
2019-11-06	10.8	11.26	10.8	11.1	0.2	1.83	283290.0	3151662.7	377
2019-11-05	10.82	11.02	10.76	10.9	0.06	0.55	119990.0	1305490.0	212
2019-11-04	10.74	10.88	10.7	10.84	0.24	2.26	132575.0	1427954.48	208
2019-11-03	10.5	10.8	10.3	10.6	-0.36	-3.28	216997.0	2309710.12	299
2019-10-31	11.12	11.2	10.96	10.96	-0.22	-1.97	363067.0	4022109.32	379
2019-10-30	10.98	11.24	10.98	11.18	0.2	1.82	236568.0	2632772.94	334
2019-10-29	11.4	11.4	10.96	10.98	-0.54	-4.69	429370.0	4774227.5	636
2019-10-28	11.88	11.88	11.5	11.52	-0.26	-2.21	352129.0	4106389.6	484
2019-10-27	11.52	12.0	11.52	11.78	0.16	1.38	731810.0	8637366.34	797
2019-10-24	11.8	11.98	11.62	11.62	-0.14	-1.19	732423.0	8613243.26	773
2019-10-23	12.38	12.6	11.7	11.76	-0.52	-4.23	1539313.0	18855267.82	1436
2019-10-22	11.2	12.28	11.14	12.28	1.1	9.84	1421755.0	16873909.6	1086
2019-10-21	10.98	11.4	10.98	11.18	0.22	2.01	734303.0	8207353.16	793
2019-10-20	10.68	11.0	10.68	10.96	0.36	3.4	458051.0	4978921.22	340
2019-10-17	10.54	10.62	10.3	10.6	0.1	0.95	113387.0	1187354.48	187
2019-10-16	10.4	10.5	10.1	10.5	0.2	1.94	100034.0	1032067.9	146
2019-10-15	10.5	10.5	10.3	10.3	-0.2	-1.9	45989.0	478230.72	85
2019-10-14	10.78	10.78	10.4	10.5	-0.2	-1.87	92537.0	977179.42	124
2019-10-13	10.88	10.96	10.7	10.7	-0.12	-1.11	76561.0	828706.44	112
2019-10-10	10.92	10.92	10.8	10.82	-0.06	-0.55	92230.0	999874.16	122
2019-10-09	11.02	11.14	10.88	10.88	-0.2	-1.81	169503.0	1867228.26	190
2019-10-08	11.08	11.1	11.0	11.08	-0.12	-1.07	119050.0	1314133.1	149
2019-10-07	11.22	11.22	11.12	11.2	-0.04	-0.36	177288.0	1981037.54	175
2019-10-06	11.22	11.36	11.22	11.24	0.06	0.54	192281.0	2167530.42	255
2019-10-03	11.14	11.18	11.06	11.18	-0.08	-0.71	163586.0	1819356.72	170
2019-10-02	11.34	11.34	11.2	11.26	-0.06	-0.53	114556.0	1293356.28	131
2019-10-01	11.36	11.4	11.32	11.32	-0.04	-0.35	209896.0	2386211.04	232
2019-09-30	11.34	11.42	11.3	11.36	0.1	0.89	106454.0	1209014.26	182
2019-09-29	11.3	11.38	11.24	11.26	0.14	1.26	101637.0	1148118.24	138
2019-09-26	11.3	11.3	11.12	11.12	-0.16	-1.42	56526.0	636975.88	106
2019-09-25	11.32	11.4	11.28	11.28	-0.1	-0.88	146145.0	1657440.52	158
2019-09-24	11.3	11.4	11.28	11.38	0.08	0.71	135026.0	1531184.22	141
2019-09-22	11.3	11.34	11.22	11.3	0.26	2.36	174232.0	1965825.48	191
2019-09-19	11.16	11.16	11.0	11.04	-0.12	-1.08	127163.0	1404248.44	223
2019-09-18	11.24	11.3	11.16	11.16	-0.04	-0.36	119210.0	1339604.3	151
2019-09-17	11.14	11.3	11.14	11.2	0.0	0.0	179644.0	2018321.66	245
2019-09-16	11.34	11.42	11.16	11.2	-0.08	-0.71	252317.0	2845740.46	298
2019-09-15	11.04	11.3	11.02	11.28	-0.02	-0.18	274625.0	3069307.38	376
2019-09-12	11.48	12.06	11.3	11.3	-0.1	-0.88	845369.0	9859536.66	968
2019-09-11	11.72	11.72	11.38	11.4	-0.42	-3.55	290090.0	3325119.3	284
2019-09-10	12.0	12.0	11.74	11.82	-0.2	-1.66	99637.0	1184695.72	174
2019-09-09	12.22	12.24	12.0	12.02	-0.18	-1.48	153593.0	1855523.68	171
2019-09-08	12.2	12.42	12.1	12.2	-0.04	-0.33	193194.0	2368880.46	211
2019-09-05	12.44	12.58	12.24	12.24	-0.18	-1.45	311201.0	3853877.92	383
2019-09-04	11.9	12.5	11.9	12.42	0.52	4.37	637300.0	7809482.5	711
2019-09-03	11.68	12.06	11.68	11.9	0.12	1.02	446082.0	5312604.48	460
2019-09-02	11.7	11.78	11.68	11.78	0.08	0.68	99434.0	1163830.56	188
2019-09-01	11.6	11.86	11.6	11.7	0.06	0.52	123009.0	1443182.6	281
2019-08-29	11.72	11.72	11.58	11.64	-0.1	-0.85	96761.0	1126770.08	132
2019-08-28	11.7	11.94	11.68	11.74	0.08	0.69	117007.0	1386642.3	221
2019-08-27	11.82	11.82	11.66	11.66	-0.14	-1.19	133805.0	1567699.44	186
2019-08-26	11.68	11.82	11.6	11.8	0.12	1.03	194615.0	2276033.34	220
2019-08-25	11.94	12.0	11.68	11.68	-0.34	-2.83	73037.0	860781.3	142
2019-08-22	12.12	12.16	11.98	12.02	-0.24	-1.96	201721.0	2431433.78	230
2019-08-21	12.48	12.48	12.26	12.26	-0.22	-1.76	94574.0	1165487.36	144
2019-08-20	12.56	12.6	12.48	12.48	-0.04	-0.32	291947.0	3662453.92	277
2019-08-19	12.4	12.8	12.34	12.52	0.06	0.48	631883.0	7895907.82	575
2019-08-18	12.16	12.46	12.02	12.46	0.28	2.3	367376.0	4488170.72	457
2019-08-08	12.56	12.56	12.14	12.18	-0.32	-2.56	571658.0	7066141.18	579
2019-08-07	12.0	12.5	11.9	12.5	0.92	7.94	950767.0	11608883.0	971
2019-08-06	11.4	11.9	11.4	11.58	-0.04	-0.34	507839.0	5876393.92	604
2019-08-05	11.92	11.94	11.6	11.62	-0.3	-2.52	214579.0	2525627.9	395
2019-08-04	12.2	12.32	11.92	11.92	-0.42	-3.4	436630.0	5275749.38	555
2019-08-01	12.18	12.72	12.18	12.34	-0.02	-0.16	653512.0	8136727.8	883
2019-07-31	12.32	12.54	12.18	12.36	-0.04	-0.32	420903.0	5208131.44	636
2019-07-30	12.86	12.92	12.3	12.4	-0.46	-3.58	415494.0	5241742.2	528
2019-07-29	13.04	13.1	12.74	12.86	-0.26	-1.98	577263.0	7464867.48	600
2019-07-28	13.06	13.3	13.02	13.12	-0.06	-0.46	647418.0	8502476.74	594
2019-07-25	13.1	13.3	13.0	13.18	0.02	0.15	472392.0	6224189.62	560
2019-07-24	13.08	13.3	13.0	13.16	0.06	0.46	623974.0	8187515.38	680
2019-07-23	13.3	13.32	13.04	13.1	-0.3	-2.24	508921.0	6706360.02	760
2019-07-22	13.14	13.76	13.14	13.4	0.3	2.29	1718924.0	23180436.84	1534
2019-07-21	13.06	13.52	13.0	13.1	-0.06	-0.46	975208.0	12931145.44	1170
2019-07-18	13.2	13.4	13.06	13.16	-0.06	-0.45	667426.0	8787081.3	834
2019-07-17	13.3	13.76	13.2	13.22	-0.1	-0.75	809185.0	10872211.9	1079
2019-07-16	13.1	14.04	13.1	13.32	0.24	1.83	2228559.0	30364367.84	2135
2019-07-15	13.2	13.3	13.02	13.08	-0.14	-1.06	668978.0	8792652.78	745
2019-07-14	13.78	13.84	13.12	13.22	0.02	0.15	1146679.0	15601426.12	1385
2019-07-11	11.98	13.2	11.9	13.2	1.2	10.0	744278.0	9573391.04	729
2019-07-10	12.1	12.12	12.0	12.0	-0.04	-0.33	69653.0	840803.46	98
2019-07-09	12.0	12.1	11.88	12.04	0.04	0.33	104123.0	1250202.18	150
2019-07-08	12.0	12.08	11.9	12.0	-0.08	-0.66	172948.0	2076320.38	187
2019-07-07	12.16	12.2	12.0	12.08	0.08	0.67	256866.0	3111813.84	331
2019-07-04	11.74	12.3	11.6	12.0	0.28	2.39	977574.0	11777546.0	971
2019-07-03	11.28	11.96	11.2	11.72	0.84	7.72	1138208.0	13139586.04	1234
2019-07-02	11.0	11.0	10.88	10.88	-0.02	-0.18	90631.0	992431.1	105
2019-07-01	10.84	11.12	10.84	10.9	0.0	0.0	109368.0	1201713.5	164
2019-06-30	10.68	10.9	10.68	10.9	0.22	2.06	58419.0	630341.06	106
2019-06-27	10.76	11.1	10.68	10.68	0.02	0.19	144097.0	1569654.02	224
2019-06-26	10.62	10.8	10.6	10.66	0.08	0.76	49617.0	529499.18	71
2019-06-25	10.6	10.6	10.56	10.58	-0.02	-0.19	19755.0	209415.82	34
2019-06-24	10.6	10.64	10.5	10.6	-0.2	-1.85	74416.0	787490.0	79
2019-06-23	10.9	10.9	10.8	10.8	-0.1	-0.92	32698.0	354370.42	50
2019-06-20	11.08	11.1	10.9	10.9	-0.2	-1.8	52197.0	573979.18	62
2019-06-19	11.2	11.22	11.1	11.1	0.02	0.18	69431.0	773300.68	75
2019-06-18	11.08	11.12	11.04	11.08	-0.1	-0.89	25310.0	280574.88	48
2019-06-17	11.06	11.18	11.06	11.18	0.14	1.27	25876.0	288221.4	47
2019-06-16	11.06	11.06	11.04	11.04	-0.04	-0.36	18362.0	203081.42	42
2019-06-13	11.0	11.16	11.0	11.08	-0.16	-1.42	84328.0	934865.0	108
2019-06-12	11.2	11.26	11.12	11.24	0.06	0.54	73988.0	829797.24	121
2019-06-11	11.1	11.22	11.1	11.18	0.08	0.72	61430.0	687596.64	98
2019-06-10	11.0	11.22	11.0	11.1	0.14	1.28	43487.0	481938.44	94
2019-06-09	11.0	11.04	10.94	10.96	0.0	0.0	70880.0	779433.64	122
2019-05-30	10.6	10.96	10.5	10.96	0.46	4.38	50916.0	546844.88	69
2019-05-29	10.4	10.5	10.4	10.5	0.18	1.74	22531.0	235319.14	50
2019-05-28	10.32	10.42	10.3	10.32	-0.18	-1.71	56049.0	579473.24	100
2019-05-27	10.3	10.6	10.1	10.5	0.2	1.94	111305.0	1149154.66	193
2019-05-26	10.58	10.6	10.12	10.3	-0.28	-2.65	84260.0	871252.9	129
2019-05-23	10.7	11.0	10.58	10.58	-0.08	-0.75	155977.0	1685016.56	252
2019-05-22	10.84	10.86	10.66	10.66	-0.14	-1.3	67057.0	722879.22	130
2019-05-21	10.76	10.88	10.7	10.8	0.16	1.5	78614.0	849254.06	141
2019-05-20	10.7	10.76	10.6	10.64	-0.16	-1.48	63466.0	678341.74	81
2019-05-19	11.1	11.16	10.8	10.8	-0.4	-3.57	148270.0	1628607.76	134
2019-05-16	11.08	11.26	11.02	11.2	0.0	0.0	111528.0	1240343.3	246
2019-05-15	11.2	11.5	11.0	11.2	0.38	3.51	286139.0	3185244.72	266
2019-05-14	11.72	11.72	10.62	10.82	-0.98	-8.31	275120.0	3075813.26	235
2019-05-13	11.88	12.0	11.6	11.8	-0.24	-1.99	120099.0	1413095.56	142
2019-05-12	12.28	12.28	12.0	12.04	-0.24	-1.95	183166.0	2227702.58	211
2019-05-09	12.42	12.46	12.16	12.28	-0.12	-0.97	179693.0	2208351.94	328
2019-05-08	12.6	12.88	12.16	12.4	-0.1	-0.8	372764.0	4666843.46	594
2019-05-07	11.86	12.88	11.84	12.5	0.64	5.4	627767.0	7840952.56	547
2019-05-06	11.94	11.98	11.8	11.86	-0.26	-2.15	193335.0	2291221.14	206
2019-05-05	11.86	12.4	11.8	12.12	0.28	2.36	380350.0	4592479.34	635
2019-05-02	12.16	12.34	11.84	11.84	-0.32	-2.63	299477.0	3637840.3	398
2019-05-01	12.64	12.7	12.1	12.16	-0.48	-3.8	652983.0	8035681.62	773
2019-04-30	12.04	12.96	12.0	12.64	0.84	7.12	1322989.0	16686054.5	1401
2019-04-29	11.88	11.9	11.8	11.8	-0.06	-0.51	48365.0	573396.22	96
2019-04-28	11.88	11.88	11.7	11.86	-0.14	-1.17	100669.0	1188620.16	209
2019-04-25	11.74	12.0	11.68	12.0	0.2	1.69	77935.0	914346.38	160
2019-04-24	11.8	11.8	11.7	11.8	0.0	0.0	141588.0	1663578.86	187
2019-04-23	12.0	12.0	11.8	11.8	-0.22	-1.83	149700.0	1782987.86	152
2019-04-22	12.1	12.1	12.0	12.02	-0.08	-0.66	125789.0	1517064.84	192
2019-04-21	12.3	12.46	12.1	12.1	-0.26	-2.1	182050.0	2232244.6	242
2019-04-18	12.08	12.54	12.0	12.36	0.26	2.15	385709.0	4752846.78	371
2019-04-17	12.14	12.2	12.1	12.1	-0.04	-0.33	139190.0	1689949.7	142
2019-04-16	12.2	12.3	12.14	12.14	-0.02	-0.16	235038.0	2869376.46	208
2019-04-15	12.0	12.28	12.0	12.16	0.16	1.33	189525.0	2301785.58	171
2019-04-14	12.04	12.1	12.0	12.0	-0.12	-0.99	61267.0	737299.92	83
2019-04-11	12.0	12.12	11.96	12.12	0.2	1.68	219372.0	2646662.92	210
2019-04-10	12.0	12.0	11.8	11.92	-0.1	-0.83	176773.0	2104999.64	157
2019-04-09	11.98	12.06	11.98	12.02	0.04	0.33	144559.0	1735772.88	139
2019-04-08	11.94	12.08	11.9	11.98	0.06	0.5	185373.0	2219053.44	178
2019-04-07	11.6	11.98	11.6	11.92	0.28	2.41	391512.0	4634319.14	342
2019-04-04	11.68	11.74	11.64	11.64	-0.04	-0.34	46744.0	547024.76	66
2019-04-03	11.68	11.8	11.66	11.68	-0.1	-0.85	105594.0	1235723.36	114
2019-04-02	11.8	11.9	11.76	11.78	0.04	0.34	117838.0	1392764.72	117
2019-04-01	11.72	11.8	11.7	11.74	-0.02	-0.17	84837.0	996624.94	80
2019-03-31	11.94	11.94	11.68	11.76	-0.36	-2.97	189045.0	2230727.9	169
2019-03-28	12.26	12.3	12.12	12.12	-0.32	-2.57	202386.0	2469767.58	127
2019-03-27	12.14	12.44	12.14	12.44	0.22	1.8	140148.0	1714668.66	75
2019-03-26	12.36	12.38	11.74	12.22	-0.22	-1.77	68940.0	837344.06	87
2019-03-25	12.52	12.52	12.44	12.44	-0.04	-0.32	35233.0	439247.76	46
2019-03-24	12.48	12.5	12.48	12.48	-0.04	-0.32	10965.0	136941.84	23
2019-03-21	12.5	12.58	12.48	12.52	-0.08	-0.63	135246.0	1689792.78	108
2019-03-20	12.48	12.6	12.48	12.6	0.1	0.8	42965.0	537627.64	82
2019-03-19	12.6	12.66	12.5	12.5	-0.12	-0.95	85111.0	1070441.34	126
2019-03-18	12.46	12.66	12.46	12.62	0.12	0.96	111760.0	1407864.26	318
2019-03-17	12.42	12.52	12.4	12.5	0.06	0.48	75810.0	943021.16	104
2019-03-14	12.52	12.56	12.44	12.44	-0.12	-0.96	95737.0	1195495.48	186
2019-03-13	12.56	12.56	12.54	12.56	0.06	0.48	25638.0	321279.36	85
2019-03-12	12.6	12.6	12.48	12.5	-0.06	-0.48	86858.0	1090868.82	84
2019-03-11	12.6	12.7	12.54	12.56	-0.14	-1.1	58257.0	734164.94	71
2019-03-10	12.7	12.72	12.6	12.7	0.0	0.0	57222.0	725387.72	77
2019-03-07	12.74	12.74	12.7	12.7	-0.16	-1.24	30762.0	391506.04	52
2019-03-06	12.76	12.86	12.76	12.86	0.06	0.47	8280.0	105867.2	18
2019-03-05	12.76	12.88	12.76	12.8	0.04	0.31	24374.0	312103.1	35
2019-03-04	12.8	12.8	12.76	12.76	-0.04	-0.31	8525.0	108887.3	25
2019-03-03	12.72	12.88	12.72	12.8	0.0	0.0	78837.0	1009544.06	77
2019-02-28	12.8	12.8	12.8	12.8	0.0	0.0	13151.0	168183.04	30
2019-02-27	12.8	12.8	12.78	12.8	0.0	0.0	12161.0	155534.14	25
2019-02-26	12.8	12.86	12.8	12.8	0.0	0.0	15794.0	202556.4	36
2019-02-25	12.92	12.92	12.8	12.8	-0.18	-1.39	50064.0	644119.66	86
2019-02-24	13.0	13.06	12.94	12.98	0.0	0.0	40027.0	519974.92	61
2019-02-21	13.1	13.1	12.98	12.98	-0.08	-0.61	51821.0	675877.02	47
2019-02-20	13.1	13.12	13.06	13.06	-0.04	-0.31	43489.0	569326.04	97
2019-02-19	13.06	13.1	12.98	13.1	0.1	0.77	68955.0	898376.34	82
2019-02-18	13.0	13.1	13.0	13.0	0.0	0.0	81823.0	1067106.6	100
2019-02-17	13.04	13.04	13.0	13.0	-0.04	-0.31	45536.0	592041.08	64
2019-02-14	13.1	13.16	13.02	13.04	-0.06	-0.46	38980.0	509410.08	74
2019-02-13	13.02	13.18	13.02	13.1	0.08	0.61	43894.0	575027.1	68
2019-02-12	13.14	13.14	13.02	13.02	-0.16	-1.21	31495.0	411835.62	35
2019-02-11	13.02	13.26	13.02	13.18	0.18	1.38	59128.0	771799.28	79
2019-02-10	13.1	13.1	13.0	13.0	-0.18	-1.37	63022.0	822315.7	97
2019-02-07	13.18	13.18	13.18	13.18	0.0	0.0	29188.0	384317.02	59
2019-02-06	13.2	13.26	13.12	13.18	-0.04	-0.3	90514.0	1192045.96	119
2019-02-05	13.24	13.3	13.2	13.22	-0.04	-0.3	86879.0	1151046.34	98
2019-02-04	13.24	13.32	13.14	13.26	-0.04	-0.3	171874.0	2279902.86	115
2019-02-03	13.34	13.42	13.3	13.3	-0.04	-0.3	91142.0	1216389.32	140
2019-01-31	13.4	13.5	13.3	13.34	-0.02	-0.15	161623.0	2170295.32	174
2019-01-30	13.22	13.36	13.2	13.36	0.18	1.37	104584.0	1388106.4	142
2019-01-29	13.16	13.2	13.14	13.18	0.02	0.15	55926.0	736505.84	85
2019-01-28	13.12	13.2	13.02	13.16	0.06	0.46	56788.0	745788.74	85
2019-01-27	13.18	13.18	13.1	13.1	-0.04	-0.3	36091.0	474599.74	91
2019-01-24	12.98	13.14	12.98	13.14	0.14	1.08	30868.0	403915.48	61
2019-01-23	13.16	13.16	13.0	13.0	-0.14	-1.07	223477.0	2918660.26	167
2019-01-22	13.24	13.24	13.14	13.14	-0.06	-0.45	41501.0	547437.2	80
2019-01-21	13.18	13.28	13.16	13.2	0.0	0.0	31147.0	411802.44	45
2019-01-20	13.26	13.26	13.2	13.2	0.0	0.0	11710.0	154706.72	41
2019-01-17	13.22	13.3	13.2	13.2	-0.04	-0.3	33976.0	449510.98	106
2019-01-16	13.24	13.64	13.1	13.24	0.04	0.3	171395.0	2269106.42	154
2019-01-15	13.4	13.4	13.2	13.2	-0.1	-0.75	55620.0	737641.26	95
2019-01-14	13.34	13.34	13.3	13.3	-0.1	-0.75	47740.0	635768.08	71
2019-01-13	13.34	13.44	13.32	13.4	0.0	0.0	57051.0	763158.68	79
2019-01-10	13.5	13.5	13.34	13.4	-0.1	-0.74	65047.0	872779.78	142
2019-01-09	13.62	13.74	13.5	13.5	-0.06	-0.44	82781.0	1127988.22	266
2019-01-08	13.58	13.64	13.5	13.56	-0.04	-0.29	68946.0	934478.18	123
2019-01-07	13.52	13.66	13.46	13.6	0.12	0.89	121351.0	1648202.4	190
2019-01-06	13.34	13.56	13.34	13.48	-0.08	-0.59	58591.0	787651.54	176
2019-01-03	13.34	13.58	13.3	13.56	0.24	1.8	114349.0	1538339.8	184
2019-01-02	13.48	13.48	13.32	13.32	-0.16	-1.19	46816.0	628854.62	84
2019-01-01	13.32	13.48	13.32	13.48	0.22	1.66	102750.0	1376336.02	154
2018-12-31	13.3	13.34	13.22	13.26	0.0	0.0	36323.0	483006.7	131
2018-12-30	13.38	13.38	13.26	13.26	0.06	0.45	36239.0	482263.96	54
2018-12-27	13.44	13.44	13.0	13.2	-0.16	-1.2	124497.0	1650756.02	291
2018-12-26	13.4	13.5	13.36	13.36	-0.14	-1.04	97550.0	1307519.88	126
2018-12-25	13.7	13.7	13.42	13.5	-0.22	-1.6	112117.0	1516399.08	151
2018-12-24	13.8	13.94	13.7	13.72	-0.02	-0.15	119325.0	1647985.4	445
2018-12-23	13.4	13.74	13.4	13.74	0.16	1.18	97744.0	1326681.7	105
2018-12-20	13.72	13.72	13.22	13.58	-0.18	-1.31	97898.0	1319934.82	151
2018-12-19	13.92	13.98	13.7	13.76	-0.16	-1.15	124285.0	1719192.5	103
2018-12-18	13.8	14.0	13.8	13.92	-0.02	-0.14	119628.0	1660535.0	139
2018-12-17	14.02	14.2	13.9	13.94	-0.12	-0.85	223161.0	3126625.72	342
2018-12-16	13.9	14.48	13.8	14.06	0.06	0.43	448106.0	6345205.82	680
2018-12-13	14.0	14.1	13.84	14.0	0.14	1.01	314827.0	4401762.84	725
2018-12-12	13.76	14.0	13.7	13.86	0.16	1.17	302133.0	4186043.3	278
2018-12-11	13.64	13.72	13.6	13.7	0.1	0.74	68569.0	935779.1	94
2018-12-10	13.62	13.9	13.52	13.6	-0.1	-0.73	142733.0	1956097.76	144
2018-12-09	13.52	13.84	13.5	13.7	0.1	0.74	231212.0	3153092.52	220
2018-12-06	13.5	13.9	13.5	13.6	-0.08	-0.58	440268.0	6028986.62	355
2018-12-05	13.18	13.68	13.1	13.68	0.42	3.17	153359.0	2036548.68	178
2018-12-04	13.18	13.3	13.18	13.26	0.0	0.0	67989.0	900073.64	106
2018-12-03	13.32	13.34	13.1	13.26	0.1	0.76	106980.0	1421191.3	145
2018-12-02	13.1	13.3	13.1	13.16	0.16	1.23	98805.0	1302177.1	147
2018-11-29	12.94	13.12	12.94	13.0	-0.02	-0.15	94694.0	1232174.3	111
2018-11-28	12.8	13.14	12.8	13.02	0.18	1.4	108145.0	1405094.72	134
2018-11-27	12.82	12.84	12.76	12.84	0.12	0.94	35095.0	450366.5	72
2018-11-26	12.72	12.78	12.6	12.72	-0.08	-0.63	65648.0	833498.88	112
2018-11-25	12.84	13.0	12.6	12.8	-0.34	-2.59	75346.0	968274.76	106
2018-11-22	13.2	13.28	13.12	13.14	0.24	1.86	58407.0	770448.92	91
2018-11-21	12.6	13.2	12.5	12.9	0.1	0.78	129746.0	1660097.96	175
2018-11-20	13.0	13.04	12.8	12.8	-0.4	-3.03	67712.0	880392.26	75
2018-11-19	13.14	13.2	13.04	13.2	0.26	2.01	51710.0	677113.74	65
2018-11-18	13.22	13.3	12.94	12.94	-0.52	-3.86	75108.0	988398.92	95
2018-11-15	13.52	13.6	13.46	13.46	-0.2	-1.46	89621.0	1212401.7	96
2018-11-14	13.34	13.8	13.34	13.66	0.16	1.19	182347.0	2476694.4	179
2018-11-13	13.48	13.64	13.34	13.5	0.06	0.45	175993.0	2377055.24	158
2018-11-12	13.28	13.44	13.2	13.44	0.18	1.36	84390.0	1125973.78	114
2018-11-11	13.5	13.5	13.2	13.26	-0.62	-4.47	198061.0	2636445.8	190
2018-11-08	13.7	13.88	13.6	13.88	0.14	1.02	118246.0	1625316.38	107
2018-11-07	13.3	13.74	13.3	13.74	0.4	3.0	296287.0	4016584.6	320
2018-11-06	13.3	13.42	13.3	13.34	0.1	0.76	115603.0	1543092.12	139
2018-11-05	13.4	13.46	13.2	13.24	-0.16	-1.19	60978.0	811636.1	104
2018-11-04	13.3	13.6	13.2	13.4	0.1	0.75	191803.0	2580720.34	205
2018-11-01	13.4	13.54	13.2	13.3	-0.2	-1.48	220222.0	2945953.94	199
2018-10-31	13.4	13.5	13.26	13.5	0.22	1.66	222254.0	2967403.12	200
2018-10-30	13.2	13.5	13.2	13.28	0.12	0.91	204452.0	2724097.58	228
2018-10-29	12.8	13.4	12.8	13.16	0.42	3.3	276664.0	3626707.76	180
2018-10-28	12.44	12.8	12.44	12.74	0.18	1.43	124579.0	1583282.64	122
2018-10-25	12.5	12.7	12.5	12.56	0.06	0.48	82074.0	1034335.52	106
2018-10-24	12.0	12.6	12.0	12.5	0.58	4.87	143069.0	1775582.04	194
2018-10-23	11.44	12.0	11.4	11.92	0.42	3.65	115989.0	1361886.04	192
2018-10-22	12.12	12.12	11.5	11.5	-0.52	-4.33	60381.0	707905.66	142
2018-10-21	11.9	12.36	11.7	12.02	-0.42	-3.38	100048.0	1200256.08	138
2018-10-18	12.4	12.6	12.34	12.44	0.1	0.81	69940.0	871347.64	250
2018-10-17	12.2	12.36	12.2	12.34	0.36	3.01	38607.0	474217.46	204
2018-10-16	11.44	12.1	11.44	11.98	-0.14	-1.16	63105.0	752743.1	235
2018-10-15	12.0	12.16	11.92	12.12	0.3	2.54	81478.0	981596.26	148
2018-10-14	13.0	13.0	11.82	11.82	-1.3	-9.91	221916.0	2687622.92	276
2018-10-11	13.3	13.3	12.98	13.12	-0.32	-2.38	130864.0	1714859.62	212
2018-10-10	13.68	13.68	13.44	13.44	-0.24	-1.75	48296.0	652515.24	170
2018-10-09	13.44	13.68	13.4	13.68	0.28	2.09	68544.0	925437.82	135
2018-10-08	13.6	13.6	13.4	13.4	-0.38	-2.76	77585.0	1051369.98	149
2018-10-07	13.94	14.08	13.62	13.78	-0.14	-1.01	93850.0	1295642.88	232
2018-10-04	13.58	14.14	13.58	13.92	0.32	2.35	133174.0	1847177.66	315
2018-10-03	13.72	13.8	13.6	13.6	-0.16	-1.16	126668.0	1732722.94	206
2018-10-02	13.92	14.3	13.68	13.76	-0.24	-1.71	432564.0	6032717.72	534
2018-10-01	13.36	14.18	13.36	14.0	0.7	5.26	548433.0	7606463.58	731
2018-09-30	13.42	13.44	13.3	13.3	-0.12	-0.89	76744.0	1026773.78	127
2018-09-27	13.3	13.86	13.3	13.42	0.12	0.9	260695.0	3540320.64	363
2018-09-26	13.3	13.3	13.0	13.3	0.0	0.0	40773.0	539417.26	113
2018-09-25	13.42	13.42	13.28	13.3	-0.04	-0.3	46235.0	616480.68	86
2018-09-20	13.42	13.42	13.24	13.34	-0.24	-1.77	84657.0	1131144.5	148
2018-09-19	13.4	13.58	13.36	13.58	0.18	1.34	87699.0	1175071.46	143
2018-09-18	13.5	13.5	13.4	13.4	-0.1	-0.74	89269.0	1197076.76	126
2018-09-17	13.3	13.52	13.3	13.5	0.14	1.05	49897.0	670665.9	97
2018-09-16	13.42	13.78	13.36	13.36	-0.04	-0.3	67321.0	914361.46	144
2018-09-13	13.4	13.4	13.3	13.4	-0.1	-0.74	27475.0	367841.24	79
2018-09-12	13.86	13.94	13.46	13.5	-0.36	-2.6	73550.0	1008162.74	103
2018-09-11	14.0	14.0	13.8	13.86	0.06	0.43	74545.0	1034315.58	108
2018-09-10	13.5	14.08	13.5	13.8	0.3	2.22	111755.0	1539650.64	181
2018-09-09	13.48	13.5	13.4	13.5	0.02	0.15	38346.0	516819.52	82
2018-09-06	13.6	13.6	13.22	13.48	-0.14	-1.03	155948.0	2097398.2	251
2018-09-05	14.44	14.44	13.36	13.62	-0.84	-5.81	82103.0	1138862.92	159
2018-09-04	14.48	14.5	14.46	14.46	-0.08	-0.55	42720.0	618959.08	88
2018-09-03	14.5	14.54	14.5	14.54	0.0	0.0	23020.0	334593.14	78
2018-09-02	14.44	14.6	14.44	14.54	0.02	0.14	29346.0	427060.16	74
2018-08-30	14.66	14.66	14.44	14.52	-0.18	-1.22	56917.0	828367.68	154
2018-08-29	14.9	14.98	14.7	14.7	-0.2	-1.34	38535.0	570475.02	78
2018-08-28	14.62	14.9	14.62	14.9	0.28	1.92	53487.0	791399.28	96
2018-08-27	14.7	14.7	14.56	14.62	-0.06	-0.41	41238.0	602376.74	111
2018-08-26	14.6	14.7	14.6	14.68	0.12	0.82	69691.0	1019670.9	88
2018-08-16	14.68	14.68	14.56	14.56	-0.18	-1.22	85212.0	1244756.28	90
2018-08-15	14.92	14.92	14.68	14.74	-0.18	-1.21	86038.0	1274978.42	124
2018-08-14	14.92	14.92	14.92	14.92	0.02	0.13	38732.0	579291.04	74
2018-08-13	15.18	15.2	14.8	14.9	-0.4	-2.61	81505.0	1222094.4	153
2018-08-12	15.48	15.88	15.3	15.3	-0.16	-1.03	94225.0	1471064.52	183
2018-08-09	15.44	15.46	15.36	15.46	-0.14	-0.9	71393.0	1101173.26	135
2018-08-08	15.8	15.8	15.52	15.6	-0.2	-1.27	119372.0	1864164.3	149
2018-08-07	15.84	15.84	15.68	15.8	0.04	0.25	98519.0	1548622.16	132
2018-08-06	16.02	16.04	15.76	15.76	-0.24	-1.5	142944.0	2275257.26	159
2018-08-05	15.82	16.16	15.8	16.0	-0.28	-1.72	176379.0	2800338.32	188
2018-08-02	16.1	16.36	16.1	16.28	0.18	1.12	58739.0	950866.78	111
2018-08-01	16.3	16.32	16.1	16.1	-0.3	-1.83	128711.0	2086382.66	122
2018-07-31	16.56	16.62	16.2	16.4	0.0	0.0	215297.0	3527675.96	242
2018-07-30	16.0	16.4	15.96	16.4	0.5	3.14	166247.0	2687168.4	209
2018-07-29	15.8	16.06	15.8	15.9	-0.1	-0.63	97768.0	1555291.54	81
2018-07-26	15.9	16.0	15.8	16.0	0.08	0.5	79578.0	1263933.74	64
2018-07-25	15.9	16.12	15.9	15.92	0.02	0.13	42293.0	675294.48	65
2018-07-24	15.9	15.98	15.88	15.9	0.0	0.0	73452.0	1169451.28	85
2018-07-23	16.1	16.22	15.9	15.9	-0.26	-1.61	88602.0	1424624.62	107
2018-07-22	16.02	16.2	16.02	16.16	0.14	0.87	114483.0	1850085.9	130
2018-07-19	16.28	16.28	16.02	16.02	-0.12	-0.74	113803.0	1835939.44	146
2018-07-18	16.14	16.26	16.12	16.14	0.02	0.12	148016.0	2398285.24	159
2018-07-17	15.98	16.2	15.98	16.12	0.12	0.75	147478.0	2375169.7	194
2018-07-16	15.98	16.04	15.98	16.0	0.04	0.25	45562.0	729433.34	67
2018-07-15	16.02	16.08	15.96	15.96	0.02	0.13	57068.0	913301.28	108
2018-07-12	16.06	16.1	15.94	15.94	-0.18	-1.12	60231.0	963819.12	71
2018-07-11	15.98	16.12	15.98	16.12	0.18	1.13	56646.0	911395.14	73
2018-07-10	15.98	16.0	15.82	15.94	-0.04	-0.25	53306.0	848263.42	78
2018-07-09	16.1	16.1	15.92	15.98	-0.02	-0.13	117572.0	1880779.8	156
2018-07-08	16.28	16.28	16.0	16.0	-0.2	-1.23	81704.0	1318482.4	117
2018-07-05	16.3	16.6	16.2	16.2	0.0	0.0	246679.0	4047818.94	303
2018-07-04	16.3	16.32	16.18	16.2	-0.1	-0.61	22266.0	361775.94	42
2018-07-03	16.4	16.42	16.3	16.3	-0.02	-0.12	58573.0	957612.88	97
2018-07-02	16.22	16.48	16.16	16.32	0.08	0.49	197508.0	3223044.66	207
2018-07-01	16.62	16.62	16.24	16.24	-0.2	-1.22	69978.0	1144837.56	102
2018-06-28	16.64	16.64	16.32	16.44	-0.2	-1.2	119907.0	1976947.56	160
2018-06-27	16.82	16.9	16.64	16.64	-0.1	-0.6	172096.0	2892197.88	187
2018-06-26	16.5	16.9	16.44	16.74	0.22	1.33	378888.0	6338596.8	383
2018-06-25	16.44	16.62	16.38	16.52	0.1	0.61	251170.0	4139829.48	217
2018-06-24	16.32	16.46	16.3	16.42	0.18	1.11	152406.0	2496986.66	193
2018-06-21	16.2	16.3	16.1	16.24	0.14	0.87	71982.0	1168533.74	88
2018-06-20	16.0	16.18	16.0	16.1	0.2	1.26	68719.0	1106048.14	95
2018-06-12	15.94	16.1	15.84	15.9	-0.18	-1.12	42197.0	672117.02	58
2018-06-11	16.0	16.16	15.92	16.08	0.08	0.5	51893.0	830071.24	68
2018-06-10	16.0	16.12	16.0	16.0	0.0	0.0	44389.0	711213.46	68
2018-06-07	16.04	16.06	15.98	16.0	-0.06	-0.37	55250.0	884762.66	78
2018-06-06	16.24	16.3	16.06	16.06	-0.12	-0.74	71464.0	1151405.24	64
2018-06-05	16.2	16.5	15.94	16.18	0.4	2.53	254539.0	4131661.04	299
2018-06-04	15.62	15.78	15.62	15.78	0.16	1.02	46545.0	730242.9	150
2018-06-03	15.68	15.74	15.6	15.62	-0.06	-0.38	35369.0	553859.34	124
2018-05-31	15.4	15.68	15.4	15.68	0.28	1.82	26471.0	411466.38	60
2018-05-30	15.34	15.4	15.34	15.4	-0.12	-0.77	6324.0	97163.08	29
2018-05-29	15.8	15.8	15.42	15.52	0.02	0.13	55812.0	868546.16	124
2018-05-28	15.26	15.6	15.12	15.5	0.2	1.31	47112.0	724936.0	120
2018-05-27	15.6	15.6	15.3	15.3	-0.5	-3.16	59248.0	910890.78	108
2018-05-24	15.8	15.9	15.62	15.77	-0.08	-0.5	30033.0	473907.64	57
2018-05-23	15.88	15.9	15.8	15.85	0.07	0.44	60623.0	961295.42	68
2018-05-22	15.7	15.88	15.6	15.78	0.1	0.64	73672.0	1156979.2	143
2018-05-21	15.74	15.88	15.54	15.68	-0.24	-1.51	34562.0	542954.54	104
2018-05-20	15.7	15.92	15.7	15.92	0.25	1.6	28343.0	449003.88	73
2018-05-17	15.72	15.78	15.54	15.67	-0.13	-0.82	59409.0	929776.12	105
2018-05-16	16.1	16.1	15.8	15.8	-0.37	-2.29	102517.0	1631493.56	230
2018-05-15	16.28	16.34	16.16	16.17	-0.15	-0.92	168152.0	2732202.22	212
2018-05-14	16.4	16.8	16.3	16.32	-0.18	-1.09	445534.0	7364105.62	354
2018-05-13	15.88	16.54	15.66	16.5	0.81	5.16	326387.0	5302081.22	439
2018-05-10	15.66	15.76	15.52	15.69	0.02	0.13	108866.0	1703609.78	205
2018-05-09	16.24	16.24	15.5	15.67	-0.56	-3.45	150654.0	2393594.32	181
2018-05-08	16.4	16.4	16.0	16.23	-0.26	-1.58	139063.0	2259176.64	187
2018-05-07	16.56	16.6	16.48	16.49	-0.06	-0.36	91276.0	1507628.24	183
2018-05-06	16.6	16.6	16.46	16.55	-0.05	-0.3	141607.0	2339470.04	194
2018-05-03	16.6	16.66	16.42	16.6	0.0	0.0	46502.0	771732.86	188
2018-05-02	16.64	16.64	16.56	16.6	-0.08	-0.48	111231.0	1846446.5	161
2018-05-01	16.72	16.8	16.58	16.68	-0.06	-0.36	187262.0	3114593.48	194
2018-04-30	16.66	16.88	16.58	16.74	0.08	0.48	170015.0	2837826.0	222
2018-04-29	16.76	16.8	16.64	16.66	-0.13	-0.77	156510.0	2617163.44	189
2018-04-26	16.72	16.88	16.7	16.79	-0.01	-0.06	88892.0	1492333.86	172
2018-04-25	16.82	16.9	16.7	16.8	-0.03	-0.18	102798.0	1724985.44	138
2018-04-24	17.0	17.04	16.66	16.83	-0.28	-1.64	196955.0	3329977.62	199
2018-04-23	17.18	17.26	17.0	17.11	0.03	0.18	272385.0	4654549.96	281
2018-04-22	17.0	17.14	16.94	17.08	0.11	0.65	292865.0	4989696.0	264
2018-04-19	17.08	17.1	16.92	16.97	-0.01	-0.06	196441.0	3347221.38	279
2018-04-18	17.16	17.16	16.96	16.98	-0.16	-0.93	177084.0	3014672.32	227
2018-04-17	16.98	17.18	16.94	17.14	0.15	0.88	179018.0	3047128.76	207
2018-04-16	16.9	17.02	16.82	16.99	0.16	0.95	113198.0	1918898.98	132
2018-04-15	16.5	16.9	16.5	16.83	0.54	3.31	180631.0	3030531.56	195
2018-04-12	16.3	16.52	16.0	16.29	-0.25	-1.51	313891.0	5095824.56	389
2018-04-11	17.1	17.18	16.02	16.54	-0.57	-3.33	400811.0	6724878.26	346
2018-04-10	17.2	17.22	17.06	17.11	-0.14	-0.81	125497.0	2150672.32	248
2018-04-09	17.28	17.46	17.2	17.25	-0.03	-0.17	292461.0	5071300.76	287
2018-04-08	17.8	17.9	17.1	17.28	-0.37	-2.1	376411.0	6546173.58	525
2018-04-05	17.7	17.76	17.52	17.65	0.07	0.4	310709.0	5485148.72	364
2018-04-04	17.48	17.76	17.4	17.58	0.17	0.98	395933.0	6960905.0	440
2018-04-03	17.34	17.54	17.28	17.41	0.06	0.35	375160.0	6540753.1	515
2018-04-02	16.98	17.4	16.94	17.35	0.36	2.12	619892.0	10688136.9	867
2018-04-01	16.62	17.02	16.58	16.99	0.29	1.74	268569.0	4519231.24	428
2018-03-29	16.72	16.8	16.64	16.7	0.0	0.0	73547.0	1228463.94	105
2018-03-28	16.6	16.76	16.54	16.7	0.1	0.6	93224.0	1550730.94	112
2018-03-27	16.64	16.7	16.6	16.6	0.0	0.0	108707.0	1806735.56	118
2018-03-26	16.5	16.66	16.5	16.6	0.01	0.06	146534.0	2434620.72	127
2018-03-25	16.74	16.74	16.56	16.59	-0.16	-0.96	109994.0	1830147.4	177
2018-03-22	16.8	16.84	16.7	16.75	-0.1	-0.59	100401.0	1682978.44	147
2018-03-21	16.84	17.1	16.8	16.85	0.05	0.3	216123.0	3651881.48	281
2018-03-20	16.82	16.82	16.76	16.8	-0.01	-0.06	65376.0	1097773.36	116
2018-03-19	16.8	16.88	16.76	16.81	0.02	0.12	173887.0	2925079.2	192
2018-03-18	16.96	16.96	16.72	16.79	-0.1	-0.59	150986.0	2541213.06	180
2018-03-15	17.2	17.2	16.6	16.89	-0.38	-2.2	307302.0	5175438.74	346
2018-03-14	17.22	17.42	17.2	17.27	0.09	0.52	217282.0	3766755.78	269
2018-03-13	17.3	17.3	17.16	17.18	-0.1	-0.58	96704.0	1666160.82	156
2018-03-12	17.12	17.3	17.12	17.28	0.16	0.93	142057.0	2442538.16	248
2018-03-11	17.1	17.18	17.06	17.12	0.02	0.12	103851.0	1778879.9	158
2018-03-08	17.14	17.16	17.06	17.1	0.0	0.0	74006.0	1265507.42	119
2018-03-07	17.02	17.2	17.0	17.1	0.07	0.41	93632.0	1602232.64	148
2018-03-06	17.0	17.06	16.94	17.03	0.02	0.12	87807.0	1493079.18	152
2018-03-05	16.8	17.06	16.8	17.01	0.07	0.41	205039.0	3477537.86	229
2018-03-04	17.1	17.1	16.94	16.94	-0.13	-0.76	125206.0	2127252.02	226
2018-03-01	17.26	17.28	17.0	17.07	-0.26	-1.5	205642.0	3530914.22	314
2018-02-28	17.4	17.48	17.3	17.33	0.01	0.06	239037.0	4158275.36	268
2018-02-27	17.5	17.62	17.32	17.32	-0.15	-0.86	216798.0	3792728.08	340
2018-02-26	17.7	17.7	17.46	17.47	-0.17	-0.96	197374.0	3471679.06	247
2018-02-25	17.7	17.78	17.6	17.64	-0.08	-0.45	201977.0	3565281.08	227
2018-02-22	17.9	17.92	17.64	17.72	-0.24	-1.34	406029.0	7210808.04	448
2018-02-21	18.08	18.42	17.86	17.96	-0.21	-1.16	452417.0	8198503.92	517
2018-02-20	17.88	18.5	17.86	18.17	0.41	2.31	829103.0	15032691.28	909
2018-02-19	17.14	17.84	17.12	17.76	0.6	3.5	542537.0	9522647.38	557
2018-02-18	17.22	17.5	17.1	17.16	-0.31	-1.77	284029.0	4891724.16	395
2018-02-15	17.7	17.76	17.46	17.47	-0.19	-1.08	393366.0	6929345.1	459
2018-02-14	17.2	17.98	17.2	17.66	0.46	2.67	674599.0	11902949.96	694
2018-02-13	17.2	17.4	17.1	17.2	0.05	0.29	308778.0	5327698.8	328
2018-02-12	17.1	17.26	17.1	17.15	0.2	1.18	172043.0	2958675.76	229
2018-02-11	16.94	17.1	16.9	16.95	-0.08	-0.47	112259.0	1902862.0	156
2018-02-08	17.1	17.28	17.02	17.03	0.01	0.06	184388.0	3159782.4	235
2018-02-07	17.4	17.44	17.0	17.02	-0.22	-1.28	215131.0	3712337.22	286
2018-02-06	17.42	17.48	17.2	17.24	-0.51	-2.87	188008.0	3253018.38	288
2018-02-05	17.4	18.0	17.32	17.75	0.49	2.84	718291.0	12710961.94	789
2018-02-04	16.88	17.32	16.82	17.26	0.39	2.31	426192.0	7312015.52	437
2018-02-01	16.9	16.96	16.86	16.87	-0.06	-0.35	165388.0	2794588.6	181
2018-01-31	17.12	17.12	16.82	16.93	-0.23	-1.34	338035.0	5722351.96	374
2018-01-30	17.28	17.28	17.1	17.16	-0.15	-0.87	195488.0	3360779.76	294
2018-01-29	17.64	17.7	17.2	17.31	-0.42	-2.37	340866.0	5954660.7	422
2018-01-28	17.82	17.9	17.64	17.73	-0.05	-0.28	380269.0	6762649.66	287
2018-01-25	17.74	18.02	17.64	17.78	0.06	0.34	592006.0	10538505.56	530
2018-01-24	17.8	17.94	17.5	17.72	0.0	0.0	438926.0	7793650.3	510
2018-01-23	17.5	17.9	17.5	17.72	0.19	1.08	363334.0	6435644.98	426
2018-01-22	17.58	17.78	17.52	17.53	0.0	0.0	234029.0	4130208.76	307
2018-01-21	17.32	17.72	17.32	17.53	0.23	1.33	510394.0	8968195.6	609
2018-01-18	17.4	17.48	17.24	17.3	-0.1	-0.57	290453.0	5027666.6	345
2018-01-17	17.28	17.6	17.28	17.4	0.07	0.4	275894.0	4820132.04	272
2018-01-16	17.16	17.5	17.1	17.33	0.18	1.05	338375.0	5859592.1	359
2018-01-15	17.1	17.18	17.06	17.15	-0.03	-0.17	197278.0	3375435.66	192
2018-01-14	17.06	17.22	17.06	17.18	0.12	0.7	172674.0	2964978.4	167
2018-01-11	17.06	17.24	17.02	17.06	-0.02	-0.12	288741.0	4942659.86	313
2018-01-10	17.22	17.22	17.04	17.08	-0.12	-0.7	172187.0	2953530.08	190
2018-01-09	17.04	17.4	17.0	17.2	0.15	0.88	692337.0	11926058.94	657
2018-01-08	17.08	17.26	16.94	17.05	0.04	0.24	372609.0	6378948.56	373
2018-01-07	17.02	17.18	17.0	17.01	-0.03	-0.18	199070.0	3401267.2	202
2018-01-04	17.08	17.16	16.9	17.04	0.05	0.29	259823.0	4420896.04	281
2018-01-03	16.9	17.18	16.64	16.99	0.1	0.59	236380.0	4029220.32	325
2018-01-02	16.9	17.08	16.8	16.89	0.06	0.36	320399.0	5429824.86	375
2018-01-01	16.92	17.02	16.5	16.83	0.24	1.45	397810.0	6692780.68	593
2017-12-31	16.64	16.98	16.58	16.59	-0.02	-0.12	176315.0	2944665.22	594
2017-12-28	16.72	16.74	16.6	16.61	-0.12	-0.72	178746.0	2977985.4	255
2017-12-27	16.9	16.9	16.7	16.73	-0.07	-0.42	250470.0	4206884.12	260
2017-12-26	16.9	17.0	16.7	16.8	-0.13	-0.77	300225.0	5054569.06	312
2017-12-25	17.36	17.36	16.9	16.93	-0.38	-2.2	361367.0	6195348.98	311
2017-12-24	16.82	17.42	16.8	17.31	0.59	3.53	723571.0	12429492.56	764
2017-12-21	16.4	16.76	16.36	16.72	0.32	1.95	325008.0	5385179.1	370
2017-12-20	16.38	16.44	16.18	16.4	0.11	0.68	200615.0	3270751.52	220
2017-12-19	16.26	16.4	16.2	16.29	0.05	0.31	245410.0	3999503.88	247
2017-12-18	16.3	16.42	16.2	16.24	-0.04	-0.25	170836.0	2788885.38	171
2017-12-17	16.18	16.3	16.06	16.28	0.1	0.62	171322.0	2770836.64	199
2017-12-14	16.34	16.4	16.02	16.18	-0.2	-1.22	153290.0	2487453.34	207
2017-12-13	16.42	16.64	16.36	16.38	-0.31	-1.86	186660.0	3064724.62	216
2017-12-12	16.32	16.9	16.32	16.69	0.39	2.39	413311.0	6860907.72	461
2017-12-11	16.12	16.38	16.12	16.3	0.19	1.18	312335.0	5071268.88	234
2017-12-10	15.98	16.16	15.98	16.11	0.19	1.19	149554.0	2403900.58	164
2017-12-07	15.88	15.98	15.76	15.92	-0.11	-0.69	300762.0	4764200.5	205
2017-12-06	16.02	16.32	15.92	16.03	-0.06	-0.37	236665.0	3810080.02	206
2017-12-05	16.16	16.4	16.0	16.09	-0.2	-1.23	132963.0	2153605.24	158
2017-12-04	16.2	16.4	16.16	16.29	0.19	1.18	177788.0	2893324.8	159
2017-12-03	15.82	16.12	15.82	16.1	0.39	2.48	185211.0	2969479.58	189
2017-11-30	15.6	15.9	15.6	15.71	0.19	1.22	80251.0	1264387.9	121
2017-11-29	15.6	15.7	15.5	15.52	0.02	0.13	65039.0	1014034.42	104
2017-11-28	15.4	15.5	15.26	15.5	0.08	0.52	122102.0	1880028.34	202
2017-11-27	15.6	15.7	15.4	15.42	-0.16	-1.03	85451.0	1327128.12	144
2017-11-26	15.1	15.86	15.1	15.58	0.58	3.87	180770.0	2804254.38	239
2017-11-23	14.74	15.08	14.74	15.0	0.31	2.11	172803.0	2583499.58	207
2017-11-22	14.76	14.76	14.66	14.69	0.1	0.69	91942.0	1350033.44	143
2017-11-21	14.4	14.7	14.32	14.59	0.06	0.41	146509.0	2129231.98	176
2017-11-20	15.02	15.12	14.5	14.53	-0.48	-3.2	248168.0	3700225.14	257
2017-11-19	15.12	15.2	14.88	15.01	-0.09	-0.6	250134.0	3759403.6	244
2017-11-16	15.5	15.68	15.0	15.1	-0.5	-3.21	146906.0	2244634.94	218
2017-11-15	15.64	15.9	15.6	15.6	0.07	0.45	211643.0	3324256.42	243
2017-11-14	15.46	15.64	15.32	15.53	0.2	1.3	134639.0	2086702.56	162
2017-11-13	15.2	15.4	15.16	15.33	0.18	1.19	115289.0	1763691.18	162
2017-11-12	15.6	15.66	15.0	15.15	-0.22	-1.43	190297.0	2943224.84	274
2017-11-09	15.16	15.48	15.0	15.37	0.24	1.59	244189.0	3745206.56	314
2017-11-08	15.2	15.28	14.92	15.13	0.03	0.2	264366.0	3982106.06	392
2017-11-07	16.6	16.6	15.0	15.1	-1.56	-9.36	495313.0	7604740.7	608
2017-11-06	17.32	17.32	16.6	16.66	-0.68	-3.92	407073.0	6870804.8	502
2017-11-05	17.74	17.9	16.92	17.34	-0.55	-3.07	442791.0	7621669.96	594
2017-11-02	18.1	18.1	17.8	17.89	-0.57	-3.09	266625.0	4773325.38	448
2017-11-01	18.3	18.52	18.16	18.46	0.23	1.26	272977.0	5003134.04	300
2017-10-31	18.2	18.3	18.1	18.23	0.06	0.33	162436.0	2953399.28	243
2017-10-30	18.4	18.46	18.1	18.17	-0.04	-0.22	303783.0	5563652.56	642
2017-10-29	17.84	18.28	17.82	18.21	0.37	2.07	206910.0	3740579.86	250
2017-10-26	17.94	17.94	17.7	17.84	-0.12	-0.67	128762.0	2295228.34	226
2017-10-25	18.08	18.08	17.9	17.96	0.06	0.34	165760.0	2980125.24	223
2017-10-24	18.06	18.06	17.78	17.9	-0.12	-0.67	189923.0	3406941.24	416
2017-10-23	18.4	18.44	17.7	18.02	-0.41	-2.22	254012.0	4581707.36	363
2017-10-22	18.34	18.48	18.2	18.43	0.11	0.6	242576.0	4449609.98	272
2017-10-19	18.48	18.5	18.24	18.32	-0.19	-1.03	257960.0	4730536.36	373
2017-10-18	18.52	18.74	18.36	18.51	-0.11	-0.59	967256.0	17887943.64	835
2017-10-17	18.7	19.18	18.52	18.62	0.14	0.76	817388.0	15404642.46	873
2017-10-16	18.28	18.5	17.9	18.48	0.28	1.54	248568.0	4524545.84	327
2017-10-15	18.16	18.6	18.16	18.2	0.21	1.17	260803.0	4778150.34	332
2017-10-12	17.92	18.26	17.6	17.99	-0.07	-0.39	353955.0	6359620.52	370
2017-10-11	18.68	18.68	17.5	18.06	-0.6	-3.22	458482.0	8323372.22	480
2017-10-10	19.3	19.3	18.62	18.66	-0.38	-2.0	230425.0	4358141.18	334
2017-10-09	19.52	19.62	19.0	19.04	-0.55	-2.81	336732.0	6455449.18	556
2017-10-08	19.5	20.04	19.5	19.59	0.04	0.2	733033.0	14528334.64	747
2017-10-05	19.44	19.58	19.2	19.55	0.27	1.4	429650.0	8348455.96	517
2017-10-04	19.2	19.6	19.12	19.28	0.11	0.57	301279.0	5825770.14	390
2017-10-03	19.22	19.3	19.1	19.17	-0.04	-0.21	231989.0	4453988.56	323
2017-10-02	19.12	19.32	19.12	19.21	0.09	0.47	189633.0	3638900.48	250
2017-10-01	19.06	19.3	19.0	19.12	-0.16	-0.83	232934.0	4469247.16	298
2017-09-28	19.28	19.42	19.06	19.28	0.1	0.52	316000.0	6077210.96	446
2017-09-27	19.36	19.36	19.12	19.18	0.16	0.84	308591.0	5928029.28	374
2017-09-26	19.24	19.48	19.0	19.02	-0.18	-0.94	349648.0	6742512.38	382
2017-09-25	19.0	19.38	18.84	19.2	0.2	1.05	364007.0	6924901.86	431
2017-09-21	19.32	19.58	18.94	19.0	-0.4	-2.06	572693.0	11004695.88	707
2017-09-20	18.92	19.72	18.8	19.4	0.5	2.65	954619.0	18420054.9	1084
2017-09-19	19.08	19.28	18.82	18.9	-0.18	-0.94	564929.0	10780430.66	654
2017-09-18	20.0	20.1	19.02	19.08	-0.81	-4.07	1183968.0	23005460.12	894
2017-09-17	19.6	20.48	19.3	19.89	0.43	2.21	1058566.0	21084317.98	1019
2017-09-14	19.58	20.08	19.3	19.46	-0.15	-0.76	1711257.0	33993430.74	1405
2017-09-13	19.02	19.8	18.8	19.61	0.59	3.1	1107221.0	21529652.8	916
2017-09-12	18.78	19.32	18.6	19.02	0.37	1.98	866558.0	16478084.2	776
2017-09-11	18.38	18.82	18.24	18.65	0.39	2.14	377673.0	7000238.38	541
2017-09-10	18.2	18.5	18.16	18.26	0.07	0.38	223246.0	4078477.92	313
2017-09-07	18.7	18.7	18.1	18.19	-0.42	-2.26	713055.0	13076389.08	846
2017-09-06	18.6	19.5	18.52	18.61	0.32	1.75	1757555.0	33492211.64	1720
2017-08-29	18.18	18.46	18.1	18.29	0.11	0.61	389042.0	7100894.56	413
2017-08-28	17.98	19.0	17.9	18.18	0.39	2.19	1181815.0	21912699.48	1306
2017-08-27	18.0	18.26	17.76	17.79	-0.24	-1.33	423189.0	7618503.96	308
2017-08-24	18.54	18.54	18.0	18.03	-0.58	-3.12	494059.0	9043282.84	451
2017-08-23	18.16	18.8	18.02	18.61	0.63	3.5	1385257.0	25547829.0	1003
2017-08-22	17.8	18.26	17.8	17.98	0.29	1.64	714693.0	12832635.9	591
2017-08-21	17.56	18.0	17.56	17.69	0.22	1.26	601369.0	10711830.26	616
2017-08-20	17.5	17.7	17.32	17.47	-0.1	-0.57	293829.0	5137409.92	359
2017-08-17	17.6	17.74	17.54	17.57	-0.04	-0.23	279014.0	4921691.28	332
2017-08-16	17.44	17.66	17.24	17.61	0.11	0.63	427880.0	7476231.92	401
2017-08-15	17.56	18.3	17.38	17.5	-0.27	-1.52	747626.0	13338226.08	815
2017-08-14	17.44	18.3	17.4	17.77	0.38	2.19	1034076.0	18460511.46	970
2017-08-13	17.12	17.6	17.12	17.39	0.23	1.34	404589.0	7026274.04	439
2017-08-10	17.34	17.38	17.1	17.16	-0.07	-0.41	242656.0	4182644.38	270
2017-08-09	17.0	17.9	16.98	17.23	0.25	1.47	665461.0	11617428.34	618
2017-08-08	17.2	17.38	16.94	16.98	-0.2	-1.16	307066.0	5270885.26	341
2017-08-07	16.68	17.26	16.58	17.18	0.33	1.96	794142.0	13429119.58	717
2017-08-06	16.3	17.2	16.16	16.85	0.9	5.64	1229512.0	20563785.28	1057
2017-08-03	16.0	16.02	15.86	15.95	-0.05	-0.31	114951.0	1832948.92	194
2017-08-02	16.3	16.3	15.92	16.0	-0.23	-1.42	229484.0	3686372.26	234
2017-08-01	16.3	16.4	16.22	16.23	0.09	0.56	145446.0	2370272.96	184
2017-07-31	16.2	16.36	16.0	16.14	-0.06	-0.37	281121.0	4553621.7	219
2017-07-30	16.32	16.32	16.1	16.2	-0.03	-0.18	89806.0	1454619.34	125
2017-07-27	16.46	16.54	16.14	16.23	-0.29	-1.76	137193.0	2239726.4	148
2017-07-26	16.5	16.7	16.5	16.52	-0.22	-1.31	110799.0	1837817.32	133
2017-07-25	16.9	16.9	16.64	16.74	-0.1	-0.59	81180.0	1361697.36	96
2017-07-24	16.58	16.94	16.58	16.84	0.32	1.94	191202.0	3207614.44	232
2017-07-23	16.34	16.58	16.34	16.52	0.15	0.92	78796.0	1298426.96	98
2017-07-20	16.4	16.68	16.3	16.37	-0.01	-0.06	121508.0	1998365.7	143
2017-07-19	16.02	16.9	16.02	16.38	0.36	2.25	280670.0	4611663.08	303
2017-07-18	16.0	16.14	16.0	16.02	0.01	0.06	110684.0	1773291.88	112
2017-07-17	16.02	16.3	16.0	16.01	-0.16	-0.99	162800.0	2621593.54	200
2017-07-16	15.5	16.78	15.5	16.17	0.67	4.32	798217.0	12938809.12	702
2017-07-13	15.42	15.6	15.34	15.5	0.0	0.0	96226.0	1491655.16	102
2017-07-12	15.28	15.58	15.26	15.5	0.26	1.71	113224.0	1745903.64	121
2017-07-11	15.2	15.4	15.2	15.24	-0.07	-0.46	119322.0	1824541.18	135
2017-07-10	15.5	15.6	15.16	15.31	-0.19	-1.23	144372.0	2221964.16	171
2017-07-09	15.8	15.9	15.46	15.5	-0.22	-1.4	101209.0	1587530.14	125
2017-07-06	15.48	15.78	15.48	15.72	0.22	1.42	176059.0	2752946.56	168
2017-07-05	15.26	15.74	15.18	15.5	0.24	1.57	170210.0	2634802.4	134
2017-07-04	15.2	15.44	15.12	15.26	0.14	0.93	161836.0	2469750.06	161
2017-07-03	14.9	15.16	14.9	15.12	0.24	1.61	215224.0	3230451.64	167
2017-07-02	14.64	14.96	14.64	14.88	0.41	2.83	322180.0	4777751.64	223
2017-06-22	14.48	14.48	14.3	14.47	0.05	0.35	161146.0	2320742.76	156
2017-06-21	14.4	14.44	14.26	14.42	0.23	1.62	136048.0	1956428.0	118
2017-06-20	14.36	14.44	14.2	14.19	-0.17	-1.18	49734.0	710923.94	72
2017-06-19	14.2	14.36	14.14	14.36	0.16	1.13	88350.0	1259372.08	94
2017-06-18	14.58	14.6	14.12	14.2	-0.06	-0.42	106611.0	1516442.92	111
2017-06-15	14.4	14.44	14.2	14.26	-0.24	-1.66	85353.0	1218708.56	97
2017-06-14	14.44	14.7	14.44	14.5	0.08	0.55	41947.0	610035.42	60
2017-06-13	14.5	14.62	14.4	14.42	0.16	1.12	66106.0	958580.78	91
2017-06-12	14.36	14.36	14.16	14.26	-0.01	-0.07	68167.0	971893.92	71
2017-06-11	14.5	14.5	14.08	14.27	-0.26	-1.79	135685.0	1947096.54	116
2017-06-08	14.8	14.8	14.52	14.53	-0.25	-1.69	57757.0	846713.44	87
2017-06-07	14.8	14.8	14.74	14.78	0.03	0.2	53635.0	792643.14	74
2017-06-06	15.1	15.1	14.72	14.75	-0.24	-1.6	121265.0	1814699.36	101
2017-06-05	14.7	15.2	14.66	14.99	0.04	0.27	216357.0	3231772.7	204
2017-06-04	14.42	15.02	14.42	14.95	0.45	3.1	240315.0	3572001.26	188
2017-06-01	14.45	14.65	14.45	14.5	0.0	0.0	98689.0	1432008.9	114
2017-05-31	14.7	14.9	14.5	14.5	-0.11	-0.75	242480.0	3570416.8	267
2017-05-30	14.3	14.7	14.3	14.61	0.24	1.67	267090.0	3872981.85	260
2017-05-29	14.35	14.5	14.0	14.37	0.13	0.91	156867.0	2245064.6	179
2017-05-28	15.05	15.05	14.0	14.24	-1.07	-6.99	327045.0	4698593.6	296
2017-05-25	15.6	15.6	15.3	15.31	-0.2	-1.29	189234.0	2930745.95	173
2017-05-24	15.65	15.8	15.45	15.51	-0.14	-0.89	218830.0	3422407.05	254
2017-05-23	16.2	16.2	15.55	15.65	-0.71	-4.34	421757.0	6722654.5	380
2017-05-22	16.6	16.7	16.35	16.36	-0.28	-1.68	355438.0	5869768.05	354
2017-05-21	16.9	16.9	16.6	16.64	-0.04	-0.24	236197.0	3946760.35	211
2017-05-18	16.8	16.9	16.6	16.68	-0.13	-0.77	183567.0	3071147.0	174
2017-05-17	16.85	17.0	16.75	16.81	-0.03	-0.18	270640.0	4557684.95	200
2017-05-16	17.0	17.0	16.75	16.84	-0.04	-0.24	226120.0	3815384.4	227
2017-05-15	16.55	16.9	16.4	16.88	0.53	3.24	384656.0	6394192.4	675
2017-05-14	16.6	16.65	16.2	16.35	-0.17	-1.03	156200.0	2563944.35	196
2017-05-11	17.6	17.6	16.3	16.52	-1.21	-6.82	986159.0	16590941.95	917
2017-05-10	17.75	18.0	17.7	17.73	-0.1	-0.56	368889.0	6582176.1	262
2017-05-09	17.9	18.15	17.75	17.83	-0.09	-0.5	572780.0	10274615.35	380
2017-05-08	17.35	18.0	17.35	17.92	0.48	2.75	600435.0	10663065.4	376
2017-05-07	17.7	17.75	17.4	17.44	-0.24	-1.36	320268.0	5635078.4	272
2017-05-04	17.95	18.15	17.55	17.68	-0.28	-1.56	978743.0	17474300.9	812
2017-05-03	17.5	18.05	17.3	17.96	0.53	3.04	1168089.0	20735643.95	806
2017-05-02	17.25	17.55	17.1	17.43	0.15	0.87	628730.0	10896193.25	409
2017-05-01	17.0	17.4	17.0	17.28	0.28	1.65	319822.0	5524185.9	280
2017-04-30	16.9	17.1	16.8	17.0	0.1	0.59	202031.0	3424676.95	158
2017-04-27	16.7	16.95	16.65	16.9	0.2	1.2	191415.0	3214918.2	188
2017-04-26	16.95	16.95	16.65	16.7	-0.16	-0.95	222264.0	3730823.5	192
2017-04-25	17.0	17.2	16.8	16.86	-0.08	-0.47	281259.0	4788704.55	955
2017-04-24	16.65	17.0	16.65	16.94	0.34	2.05	146217.0	2473285.9	180
2017-04-23	16.8	16.8	16.5	16.6	0.23	1.41	145749.0	2430852.75	173
2017-04-20	16.8	17.0	16.3	16.37	-0.66	-3.88	325029.0	5406421.05	306
2017-04-19	17.15	17.15	16.8	17.03	-0.04	-0.23	169000.0	2865521.9	252
2017-04-18	17.35	17.5	17.05	17.07	-0.25	-1.44	313259.0	5416897.6	345
2017-04-17	17.45	17.5	17.25	17.32	-0.09	-0.52	360646.0	6272988.7	310
2017-04-16	17.55	17.8	17.4	17.41	-0.33	-1.86	530375.0	9314590.5	425
2017-04-13	17.6	18.3	17.6	17.74	0.16	0.91	2040994.0	36562453.45	1469
2017-04-12	17.5	17.65	17.4	17.58	0.16	0.92	237914.0	4174893.2	255
2017-04-11	17.45	17.55	17.3	17.42	0.01	0.06	310259.0	5405633.4	318
2017-04-10	17.4	17.6	17.4	17.41	0.09	0.52	250939.0	4380388.4	264
2017-04-09	17.5	17.5	17.2	17.32	-0.08	-0.46	396536.0	6874304.25	374
2017-04-06	17.65	17.75	17.35	17.4	-0.2	-1.14	691598.0	12127229.9	539
2017-04-05	18.0	18.0	17.55	17.6	-0.28	-1.57	1057646.0	18777278.5	852
2017-04-04	18.1	18.45	17.85	17.88	-0.27	-1.49	444147.0	7997018.1	421
2017-04-03	18.0	18.45	17.95	18.15	0.12	0.67	560814.0	10235184.65	458
2017-04-02	18.0	18.15	17.75	18.03	0.11	0.61	297460.0	5335444.5	255
2017-03-30	18.05	18.35	17.85	17.92	-0.07	-0.39	736708.0	13327188.85	568
2017-03-29	18.25	18.3	17.95	17.99	-0.02	-0.11	587360.0	10636950.75	380
2017-03-28	17.95	18.3	17.7	18.01	0.2	1.12	502545.0	9095929.0	433
2017-03-27	17.7	17.9	17.65	17.81	0.03	0.17	70995.0	1260396.65	97
2017-03-26	17.65	18.2	17.65	17.78	0.09	0.51	217300.0	3900135.1	235
2017-03-23	17.35	18.3	17.25	17.69	0.63	3.69	558141.0	9941829.4	593
2017-03-22	17.45	17.45	17.0	17.06	-0.41	-2.35	300533.0	5141723.55	542
2017-03-21	18.05	18.1	17.4	17.47	-0.57	-3.16	282477.0	5034491.9	288
2017-03-20	18.0	18.25	17.9	18.04	0.07	0.39	410569.0	7407635.3	379
2017-03-19	17.4	18.05	17.35	17.97	0.72	4.17	568682.0	10105280.8	406
2017-03-16	17.05	17.3	16.95	17.25	0.33	1.95	289304.0	4949692.95	271
2017-03-15	17.15	17.15	16.85	16.92	0.11	0.65	429190.0	7299681.0	361
2017-03-14	16.25	16.9	16.25	16.81	-0.04	-0.24	658858.0	10894599.55	517
2017-03-13	17.75	18.1	16.55	16.85	-0.87	-4.91	472681.0	8325157.1	407
2017-03-12	17.85	18.05	17.4	17.72	-0.23	-1.28	252947.0	4496219.0	255
2017-03-09	18.3	18.45	17.9	17.95	-0.62	-3.34	225490.0	4092352.6	315
2017-03-08	18.8	18.8	18.4	18.57	-0.18	-0.96	321770.0	5972900.0	329
2017-03-07	18.8	19.2	18.7	18.75	0.05	0.27	640897.0	12126260.05	527
2017-03-06	18.95	19.0	18.4	18.7	-0.25	-1.32	443172.0	8265897.35	421
2017-03-05	19.0	19.35	18.85	18.95	0.05	0.26	1351992.0	25789534.55	823
2017-03-02	19.2	19.2	18.85	18.9	0.0	0.0	490156.0	9312606.45	368
2017-03-01	18.6	19.35	18.6	18.9	0.09	0.48	641139.0	12172320.1	514
2017-02-28	18.1	19.0	17.9	18.81	0.72	3.98	885810.0	16346253.3	686
2017-02-27	18.8	18.8	17.9	18.09	-0.7	-3.73	361819.0	6660425.6	284
2017-02-26	18.8	19.0	18.65	18.79	-0.04	-0.21	357190.0	6736840.8	266
2017-02-23	18.8	18.9	18.45	18.83	0.12	0.64	494411.0	9229635.35	429
2017-02-22	18.8	19.0	18.55	18.71	0.04	0.21	468272.0	8814005.7	346
2017-02-21	19.0	19.0	18.1	18.67	-0.36	-1.89	831118.0	15470428.6	632
2017-02-20	19.55	19.75	18.8	19.03	-0.52	-2.66	1378352.0	26642841.55	968
2017-02-19	19.1	19.85	19.05	19.55	0.54	2.84	1762202.0	34359086.85	1238
2017-02-16	19.25	19.75	18.85	19.01	-0.17	-0.89	2638181.0	50745517.95	2093
2017-02-15	18.3	19.6	18.25	19.18	0.98	5.38	3161310.0	59749680.7	1995
2017-02-14	18.1	18.35	17.85	18.2	0.12	0.66	938875.0	17040959.3	841
2017-02-13	18.15	18.35	17.95	18.08	-0.04	-0.22	858406.0	15590980.0	732
2017-02-12	17.8	18.15	17.75	18.12	0.55	3.13	1070126.0	19200539.8	773
2017-02-09	17.85	17.9	17.4	17.57	-0.22	-1.24	702569.0	12381972.15	659
2017-02-08	18.3	18.35	17.75	17.79	-0.62	-3.37	956940.0	17231429.15	817
2017-02-07	18.7	18.7	18.35	18.41	-0.2	-1.07	1885945.0	34856590.65	1335
2017-02-06	17.7	18.75	17.5	18.61	1.02	5.8	2555731.0	46522945.4	1535
2017-02-05	18.1	18.2	17.5	17.59	-0.3	-1.68	979324.0	17414025.75	681
2017-02-02	17.95	18.2	17.85	17.89	0.16	0.9	824294.0	14830512.9	635
2017-02-01	17.95	18.1	17.7	17.73	-0.01	-0.06	894589.0	16033430.55	638
2017-01-31	17.4	17.8	17.2	17.74	0.28	1.6	896836.0	15749061.3	701
2017-01-30	17.7	17.8	17.4	17.46	-0.18	-1.02	942243.0	16607907.0	640
2017-01-29	17.6	17.95	17.5	17.64	0.17	0.97	1390919.0	24665052.45	1015
2017-01-26	17.05	17.6	16.85	17.47	0.37	2.16	1346624.0	23212573.2	832
2017-01-25	17.2	17.35	17.05	17.1	0.03	0.18	1039932.0	17916464.0	635
2017-01-24	17.0	17.3	16.95	17.07	0.04	0.23	1132615.0	19371596.4	728
2017-01-23	16.55	17.2	16.5	17.03	0.64	3.9	1800649.0	30193658.25	1007
2017-01-22	15.85	16.45	15.75	16.39	0.54	3.41	1329104.0	21495564.05	805
2017-01-19	16.15	16.3	15.6	15.85	-0.35	-2.16	933055.0	14827664.55	692
2017-01-18	16.55	16.55	16.15	16.2	0.21	1.31	1739370.0	28453581.65	1117
2017-01-17	15.75	16.1	15.4	15.99	0.21	1.33	952134.0	15005354.6	799
2017-01-16	16.1	16.6	15.7	15.78	-0.25	-1.56	2242822.0	36214792.25	1400
2017-01-15	15.65	16.1	15.6	16.03	0.49	3.15	1173159.0	18573025.15	690
2017-01-12	15.55	15.8	15.1	15.54	0.17	1.11	751530.0	11636045.55	592
2017-01-11	15.5	15.75	15.3	15.37	-0.21	-1.35	647900.0	10067782.45	492
2017-01-10	15.55	15.85	15.2	15.58	0.0	0.0	970981.0	15139801.45	649
2017-01-09	16.45	16.45	15.25	15.58	-0.8	-4.88	1768584.0	27944177.0	1139
2017-01-08	16.25	16.9	16.25	16.38	0.13	0.8	1571424.0	26023443.95	917
2017-01-05	15.95	16.4	15.95	16.25	0.31	1.94	1016315.0	16449931.45	601
2017-01-04	16.15	16.2	15.85	15.94	-0.19	-1.18	680376.0	10933532.1	488
2017-01-03	15.9	16.15	15.6	16.13	0.19	1.19	752185.0	11960104.85	559
2017-01-02	16.15	16.2	15.9	15.94	-0.18	-1.12	770169.0	12369241.15	513
2017-01-01	16.45	16.5	16.0	16.12	-0.01	-0.06	1018788.0	16512443.65	714
2016-12-29	15.9	16.5	15.9	16.13	0.22	1.38	1707871.0	27648547.75	1064
2016-12-28	15.75	16.1	15.7	15.91	0.2	1.27	1388363.0	22108849.0	766
2016-12-27	15.45	15.85	15.4	15.71	0.29	1.88	1087449.0	16970652.65	672
2016-12-26	15.45	15.95	15.35	15.42	-0.01	-0.06	1638023.0	25625464.3	969
2016-12-25	15.2	15.6	15.15	15.43	0.57	3.84	1485423.0	22759709.75	816
2016-12-22	15.05	15.2	14.8	14.86	-0.1	-0.67	1333769.0	20047716.75	767
2016-12-21	14.75	15.45	14.7	14.96	0.29	1.98	2411165.0	36250493.2	1321
2016-12-20	14.35	14.7	14.1	14.67	0.28	1.95	1516990.0	21979128.05	1026
2016-12-19	14.75	14.85	14.35	14.39	-0.31	-2.11	883218.0	12971958.85	587
2016-12-18	14.55	14.8	14.5	14.7	0.35	2.44	760796.0	11148214.35	450
2016-12-15	14.0	14.45	14.0	14.35	0.14	0.99	627007.0	8943505.25	433
2016-12-14	14.8	14.85	14.0	14.21	-0.46	-3.14	701297.0	10070507.9	519
2016-12-13	14.95	15.15	14.65	14.67	-0.3	-2.0	656794.0	9748176.95	491
2016-12-12	15.5	15.55	14.9	14.97	-0.46	-2.98	1251016.0	19059712.25	747
2016-12-11	14.95	15.65	14.95	15.43	0.55	3.7	1598833.0	24543299.85	909
2016-12-08	14.75	15.0	14.65	14.88	0.18	1.22	1014707.0	15063002.7	533
2016-12-07	15.1	15.2	14.65	14.7	-0.35	-2.33	1238157.0	18531265.4	697
2016-12-06	15.0	15.25	14.95	15.05	0.25	1.69	1377525.0	20718803.95	745
2016-12-05	14.5	15.0	14.4	14.8	0.44	3.06	2091374.0	30716084.6	1098
2016-12-04	14.3	14.45	14.1	14.36	0.19	1.34	1036486.0	14834603.55	572
2016-12-01	14.3	14.45	14.15	14.17	0.05	0.35	683734.0	9768176.55	420
2016-11-30	14.15	14.45	14.1	14.12	0.09	0.64	1120346.0	15952069.7	709
2016-11-29	14.0	14.4	14.0	14.03	-0.1	-0.71	1115552.0	15835386.25	663
2016-11-28	14.1	14.2	13.95	14.13	0.1	0.71	706106.0	9941254.35	397
2016-11-27	14.05	14.25	13.95	14.03	0.02	0.14	568887.0	8005074.6	383
2016-11-24	13.8	14.7	13.75	14.01	0.2	1.45	2252490.0	31892438.15	1420
2016-11-23	13.7	13.85	13.6	13.81	0.28	2.07	705075.0	9690679.15	476
2016-11-22	13.85	13.9	13.1	13.53	-0.34	-2.45	1228339.0	16607635.65	784
2016-11-21	14.35	14.35	13.7	13.87	-0.43	-3.01	1579518.0	22283760.5	1023
2016-11-20	14.45	14.8	14.0	14.3	-0.25	-1.72	3150745.0	45211342.2	1996
2016-11-17	13.35	14.6	13.2	14.55	1.27	9.56	1875479.0	26004433.2	986
2016-11-16	13.35	13.45	13.15	13.28	0.28	2.15	1024437.0	13617560.9	573
2016-11-15	12.65	13.2	12.55	13.0	0.24	1.88	1695956.0	21873038.5	1065
2016-11-14	12.8	13.1	12.7	12.76	-0.1	-0.78	1427204.0	18396273.55	795
2016-11-13	12.6	13.05	12.5	12.86	0.35	2.8	1049920.0	13480193.3	607
2016-11-10	12.4	12.55	12.4	12.51	0.26	2.12	1547311.0	19329062.8	623
2016-11-09	11.95	12.3	11.75	12.25	0.06	0.49	999704.0	12115563.1	450
2016-11-08	12.25	12.3	12.15	12.19	0.04	0.33	1179800.0	14406972.45	461
2016-11-07	12.05	12.25	12.0	12.15	0.16	1.33	1134943.0	13752670.9	468
2016-11-06	12.0	12.1	12.0	11.99	-0.02	-0.17	557595.0	6704029.05	319
2016-11-03	11.95	12.1	11.9	12.01	0.09	0.76	871942.0	10489776.65	399
2016-11-02	12.05	12.35	11.85	11.92	-0.37	-3.01	1394710.0	16828100.15	667
2016-11-01	12.35	12.5	12.3	12.29	-0.12	-0.97	554803.0	6864377.75	334
2016-10-31	12.55	12.6	12.3	12.41	-0.08	-0.64	593562.0	7396191.7	400
2016-10-30	12.5	12.7	12.4	12.49	-0.02	-0.16	864176.0	10845246.7	629
2016-10-27	12.0	12.6	11.9	12.51	0.46	3.82	1731727.0	21352102.25	1029
2016-10-26	12.2	12.35	11.95	12.05	-0.18	-1.47	1389078.0	16886313.6	715
2016-10-25	12.25	12.4	12.05	12.23	0.06	0.49	922891.0	11263256.6	574
2016-10-24	11.8	12.4	11.75	12.17	0.41	3.49	1066601.0	12790529.0	627
2016-10-23	11.35	11.9	11.35	11.76	0.46	4.07	844763.0	9823037.05	502
2016-10-20	11.6	11.6	11.2	11.3	0.03	0.27	1160477.0	13240053.6	634
2016-10-19	11.0	11.3	11.0	11.27	0.44	4.06	535361.0	5977159.3	379
2016-10-18	11.15	11.3	10.7	10.83	-0.17	-1.55	757116.0	8359757.2	538
2016-10-17	11.3	11.3	10.7	11.0	-0.3	-2.65	445905.0	4894233.45	397
2016-10-16	11.5	11.5	11.25	11.3	-0.16	-1.4	378023.0	4298113.8	301
2016-10-13	11.6	11.9	11.35	11.46	-0.22	-1.88	720560.0	8385812.4	486
2016-10-12	11.5	11.8	11.25	11.68	-0.01	-0.09	426142.0	4964699.7	317
2016-10-11	11.2	12.05	11.2	11.69	0.32	2.81	588002.0	6930882.65	480
2016-10-10	11.1	11.55	11.05	11.37	-0.04	-0.35	831872.0	9441849.15	653
2016-10-09	12.4	12.4	11.3	11.41	-0.98	-7.91	1135977.0	13466419.45	906
2016-10-06	11.4	12.4	11.4	12.39	1.1	9.74	1005781.0	12114822.95	563
2016-10-05	10.8	11.45	10.55	11.29	0.53	4.93	951568.0	10519931.45	634
2016-10-04	10.65	10.8	10.3	10.76	0.44	4.26	655572.0	6900120.75	404
2016-10-03	9.65	10.6	9.3	10.32	0.06	0.58	854479.0	8638657.35	497
2016-10-02	11.5	11.95	10.25	10.26	-1.1	-9.68	634305.0	7175283.0	472
2016-09-29	11.0	11.7	11.0	11.36	0.0	0.0	560518.0	6388391.8	424
2016-09-28	12.4	12.55	11.2	11.36	-1.04	-8.39	669817.0	7846154.8	501
2016-09-27	13.35	13.35	12.4	12.4	-1.36	-9.88	463063.0	5922064.45	360
2016-09-26	13.45	13.85	13.45	13.76	0.35	2.61	242787.0	3325239.55	200
2016-09-25	13.35	13.45	13.2	13.41	0.01	0.07	129381.0	1726927.25	134
2016-09-21	13.45	13.55	13.4	13.4	0.02	0.15	85236.0	1145414.4	101
2016-09-20	13.25	13.4	12.8	13.38	0.17	1.29	211100.0	2799273.0	194
2016-09-19	13.95	13.95	12.8	13.21	-0.7	-5.03	288924.0	3829611.05	316
2016-09-18	14.0	14.1	13.7	13.91	-0.09	-0.64	310143.0	4325297.55	244
2016-09-08	14.05	14.1	13.9	14.0	-0.02	-0.14	146920.0	2057613.1	182
2016-09-07	14.05	14.1	13.95	14.02	-0.03	-0.21	166458.0	2332275.05	154
2016-09-06	14.25	14.3	14.0	14.05	-0.18	-1.26	369300.0	5213042.25	292
2016-09-05	14.05	14.3	13.95	14.23	0.17	1.21	390865.0	5541663.8	339
2016-09-04	13.85	14.2	13.8	14.06	0.24	1.74	260992.0	3656649.25	234
2016-09-01	14.45	14.45	13.65	13.82	-0.62	-4.29	508196.0	7053776.8	444
2016-08-31	14.65	15.0	14.35	14.44	-0.18	-1.23	1138926.0	16847582.4	685
2016-08-30	14.5	14.75	14.5	14.62	0.09	0.62	330022.0	4834171.6	280
2016-08-29	14.6	14.75	14.45	14.53	-0.12	-0.82	466304.0	6820960.0	351
2016-08-28	14.55	14.7	14.45	14.65	0.18	1.24	197180.0	2884567.3	274
2016-08-25	14.5	14.55	14.15	14.47	-0.18	-1.23	225759.0	3247830.45	287
2016-08-24	14.95	15.1	14.55	14.65	-0.15	-1.01	504167.0	7527019.85	449
2016-08-23	14.95	15.15	14.75	14.8	-0.15	-1.0	643353.0	9602615.2	557
2016-08-22	15.5	15.55	14.85	14.95	-0.75	-4.78	1058173.0	16104222.7	975
2016-08-21	16.2	17.15	15.6	15.7	-0.43	-2.67	2188467.0	35932870.7	1700
2016-08-18	15.9	16.4	15.45	16.13	0.2	1.26	655337.0	10483446.45	567
2016-08-17	16.5	16.65	15.8	15.93	-0.79	-4.72	593601.0	9596259.65	480
2016-08-16	16.9	16.9	16.45	16.72	-0.11	-0.65	404831.0	6742771.05	385
2016-08-15	16.15	17.0	16.1	16.83	0.71	4.4	1249707.0	20570665.45	664
2016-08-14	16.1	16.5	16.05	16.12	0.11	0.69	784932.0	12771875.55	557
2016-08-11	15.55	16.3	15.5	16.01	0.36	2.3	1030129.0	16440683.85	665
2016-08-10	15.45	15.95	15.45	15.65	0.2	1.29	691527.0	10846843.25	483
2016-08-09	15.35	15.55	15.25	15.45	0.11	0.72	319125.0	4926389.5	225
2016-08-08	15.35	15.4	15.25	15.34	0.03	0.2	142079.0	2177520.4	139
2016-08-07	15.35	15.6	15.25	15.31	0.16	1.06	186255.0	2866478.7	206
2016-08-04	15.4	15.45	15.0	15.15	-0.12	-0.79	249475.0	3804567.8	284
2016-08-03	15.35	15.55	15.2	15.27	-0.14	-0.91	269865.0	4143079.4	254
2016-08-02	15.8	15.8	15.3	15.41	-0.42	-2.65	382990.0	5934375.6	337
2016-08-01	15.7	16.05	15.65	15.83	0.17	1.09	369734.0	5877080.9	298
2016-07-31	16.5	16.5	15.4	15.66	0.04	0.26	548100.0	8686416.8	536
2016-07-28	16.0	16.0	15.45	15.62	-0.29	-1.82	292520.0	4594361.15	262
2016-07-27	15.8	16.1	15.7	15.91	-0.02	-0.13	359117.0	5715187.55	310
2016-07-26	16.25	16.25	15.9	15.93	-0.08	-0.5	327050.0	5249498.2	266
2016-07-25	15.75	16.1	15.75	16.01	0.28	1.78	363355.0	5788039.95	242
2016-07-24	15.7	15.8	15.55	15.73	-0.11	-0.69	162485.0	2546625.35	171
2016-07-21	16.1	16.2	15.8	15.84	-0.28	-1.74	279330.0	4476303.65	264
2016-07-20	16.2	16.55	16.1	16.12	-0.04	-0.25	496915.0	8092231.35	431
2016-07-19	16.0	16.2	15.95	16.16	0.07	0.44	436663.0	7025417.4	376
2016-07-18	16.6	16.7	16.0	16.09	-0.54	-3.25	782103.0	12756184.75	565
2016-07-17	16.0	17.2	15.9	16.63	0.79	4.99	1439618.0	23881676.0	993
2016-07-14	15.75	16.05	15.65	15.84	0.13	0.83	566165.0	8973605.0	440
2016-07-13	15.7	15.85	15.65	15.71	-0.03	-0.19	347443.0	5482180.35	270
2016-07-12	15.65	15.75	15.6	15.74	0.16	1.03	279676.0	4387684.3	247
2016-07-11	15.6	15.95	15.55	15.58	0.11	0.71	557092.0	8723924.35	430
2016-07-10	15.4	15.8	15.35	15.47	0.29	1.91	611535.0	9488309.6	388
2016-06-30	15.5	15.55	15.1	15.18	-0.21	-1.36	389261.0	5973636.9	313
2016-06-29	15.5	15.65	15.25	15.39	-0.1	-0.65	741021.0	11453218.05	554
2016-06-28	16.2	16.45	15.45	15.49	-0.46	-2.88	1441352.0	22728533.55	1308
2016-06-27	14.75	15.95	14.7	15.95	1.45	10.0	667109.0	10534669.8	348
2016-06-26	14.0	14.55	14.0	14.5	-0.59	-3.91	499324.0	7136784.0	437
2016-06-23	14.65	15.15	14.65	15.09	0.09	0.6	216297.0	3219352.6	207
2016-06-22	15.3	15.45	14.9	15.0	-0.33	-2.15	376058.0	5689962.55	231
2016-06-21	15.45	15.6	15.3	15.33	-0.18	-1.16	153984.0	2380038.65	143
2016-06-20	15.2	15.6	15.2	15.51	0.15	0.98	301574.0	4678824.45	243
2016-06-19	15.7	15.8	15.3	15.36	-0.16	-1.03	218230.0	3383473.85	210
2016-06-16	15.65	15.9	15.4	15.52	-0.39	-2.45	320624.0	5009876.85	336
2016-06-15	15.8	16.7	15.6	15.91	0.18	1.14	1560648.0	25175234.9	1149
2016-06-14	15.6	15.85	15.5	15.73	0.22	1.42	231356.0	3617993.15	209
2016-06-13	15.55	15.8	15.45	15.51	0.02	0.13	337681.0	5267050.4	267
2016-06-12	15.15	15.7	15.15	15.49	0.03	0.19	408219.0	6326672.0	280
2016-06-09	15.5	15.7	15.4	15.46	-0.06	-0.39	299630.0	4656533.95	286
2016-06-08	15.9	15.95	15.4	15.52	0.02	0.13	683391.0	10677798.45	487
2016-06-07	15.05	15.7	14.95	15.5	0.53	3.54	528159.0	8050529.55	375
2016-06-06	14.5	15.4	14.5	14.97	0.33	2.25	570823.0	8585820.75	508
2016-06-05	15.05	15.15	14.5	14.64	-0.5	-3.3	587893.0	8699819.6	439
2016-06-02	15.35	15.4	15.1	15.14	-0.18	-1.17	503057.0	7664090.95	423
2016-06-01	15.0	15.95	14.95	15.32	0.39	2.61	968232.0	15024559.55	885
2016-05-31	15.0	15.0	14.55	14.93	0.22	1.5	207011.0	3067798.5	222
2016-05-30	15.1	15.35	14.7	14.71	-0.42	-2.78	212558.0	3197591.35	207
2016-05-29	15.05	15.25	14.8	15.13	0.1	0.67	468849.0	7062473.65	394
2016-05-26	15.65	15.75	14.95	15.03	-0.47	-3.03	549187.0	8457999.2	475
2016-05-25	15.05	15.95	15.05	15.5	0.68	4.59	687876.0	10737072.25	508
2016-05-24	14.0	15.0	14.0	14.82	0.22	1.51	380644.0	5568750.5	310
2016-05-23	16.05	16.05	14.55	14.6	-1.51	-9.37	571837.0	8679243.75	452
2016-05-22	16.8	16.9	16.05	16.11	-0.72	-4.28	569358.0	9387641.2	432
2016-05-19	16.05	17.0	16.05	16.83	-0.35	-2.04	796631.0	13423818.75	578
2016-05-18	17.25	17.45	17.15	17.18	-0.16	-0.92	603324.0	10422561.05	410
2016-05-17	17.25	17.75	17.2	17.34	0.19	1.11	1553775.0	27079617.45	1050
2016-05-16	17.2	18.1	17.05	17.15	0.09	0.53	3801734.0	66710458.4	2139
2016-05-15	17.1	17.35	17.0	17.06	0.1	0.59	647971.0	11150208.9	430
2016-05-12	17.1	17.15	16.9	16.96	-0.06	-0.35	593884.0	10104563.1	386
2016-05-11	17.15	17.3	17.0	17.02	-0.22	-1.28	726290.0	12436426.5	427
2016-05-10	17.4	17.55	17.0	17.24	-0.31	-1.77	980076.0	17062157.35	577
2016-05-09	17.3	18.0	17.25	17.55	0.22	1.27	1801581.0	31743006.1	1012
2016-05-08	17.35	17.95	17.25	17.33	0.14	0.81	1529682.0	26867760.3	915
2016-05-05	17.6	17.7	17.1	17.19	-0.19	-1.09	875446.0	15266493.35	552
2016-05-04	16.45	18.0	16.3	17.38	0.81	4.89	1572117.0	27187224.85	994
2016-05-03	17.2	17.35	16.55	16.57	-0.57	-3.33	634155.0	10762371.25	462
2016-05-02	16.9	17.2	16.7	17.14	0.3	1.78	615717.0	10429051.95	465
2016-05-01	16.85	17.1	16.6	16.84	-0.29	-1.69	545915.0	9191541.35	466
2016-04-28	17.35	17.6	17.05	17.13	-0.15	-0.87	1051068.0	18238072.9	718
2016-04-27	17.2	17.55	17.2	17.28	0.13	0.76	907174.0	15762035.9	603
2016-04-26	17.2	17.4	17.1	17.15	0.08	0.47	946950.0	16321316.0	639
2016-04-25	16.65	17.3	16.65	17.07	0.34	2.03	1522390.0	25939076.25	929
2016-04-24	16.5	16.85	16.4	16.73	0.16	0.97	1218482.0	20217592.35	668
2016-04-21	16.75	17.3	16.5	16.57	-0.26	-1.54	1110567.0	18677675.65	880
2016-04-20	16.6	16.95	16.45	16.83	0.16	0.96	709252.0	11873932.6	577
2016-04-19	16.1	16.75	16.05	16.67	0.74	4.65	877429.0	14379114.85	611
2016-04-18	15.8	16.0	15.6	15.93	0.03	0.19	258678.0	4087265.45	227
2016-04-17	15.8	16.1	15.7	15.9	-0.02	-0.13	358678.0	5685428.3	361
2016-04-14	16.2	16.35	15.8	15.92	-0.31	-1.91	430700.0	6934894.5	405
2016-04-13	16.6	16.7	16.2	16.23	-0.32	-1.93	677054.0	11173752.5	578
2016-04-12	16.15	16.75	16.15	16.55	0.3	1.85	1148500.0	18869176.85	720
2016-04-11	16.8	16.8	16.2	16.25	-0.45	-2.69	748359.0	12396328.0	526
2016-04-10	16.6	16.85	16.4	16.7	0.26	1.58	1018539.0	17008232.6	568
2016-04-07	16.6	16.75	16.3	16.44	-0.06	-0.36	719032.0	11936881.1	505
2016-04-06	16.3	16.65	16.25	16.5	0.31	1.91	903049.0	14899658.5	646
2016-04-05	16.2	16.4	15.8	16.19	-0.05	-0.31	694533.0	11212246.8	527
2016-04-04	16.0	16.7	16.0	16.24	0.35	2.2	842067.0	13716341.15	681
2016-04-03	16.1	16.55	14.55	15.89	-0.27	-1.67	2006716.0	31702872.15	1562
2016-03-31	17.1	17.2	16.0	16.16	-1.25	-7.18	1597670.0	26572539.5	1095
2016-03-30	16.9	17.75	16.8	17.41	0.67	4.0	1920246.0	33205344.75	1185
2016-03-29	17.4	17.4	16.4	16.74	-0.58	-3.35	1748199.0	29491188.1	1193
2016-03-28	17.1	17.85	17.0	17.32	0.28	1.64	2512193.0	43625068.8	1378
2016-03-27	17.05	17.25	16.6	17.04	0.06	0.35	1501278.0	25551122.8	1018
2016-03-24	16.85	17.6	16.85	16.98	0.15	0.89	2529584.0	43716575.8	1668
2016-03-23	16.75	16.95	16.6	16.83	0.07	0.42	1115126.0	18733620.6	782
2016-03-22	16.95	17.15	16.65	16.76	-0.25	-1.47	1461853.0	24773000.45	1075
2016-03-21	17.35	17.4	16.95	17.01	-0.54	-3.08	2186383.0	37330683.35	1489
2016-03-20	17.8	18.55	17.0	17.55	-0.11	-0.62	2594357.0	46238739.1	1478
2016-03-17	18.0	18.1	16.55	17.66	-0.22	-1.23	1094865.0	19345030.6	764
2016-03-16	17.8	18.45	17.8	17.88	0.25	1.42	1143417.0	20674524.1	697
2016-03-15	18.25	18.25	17.15	17.63	-0.64	-3.5	1104254.0	19569749.25	972
2016-03-14	19.0	19.2	17.65	18.27	-0.87	-4.55	1144663.0	21099243.3	1006
2016-03-13	19.75	19.9	18.95	19.14	-0.43	-2.2	2098030.0	40558801.65	1482
2016-03-10	19.45	20.15	19.2	19.57	0.27	1.4	3556388.0	69640999.6	2252
2016-03-09	18.0	19.45	17.95	19.3	1.31	7.28	3040798.0	56999512.9	2356
2016-03-08	17.6	18.75	17.2	17.99	0.94	5.51	3015168.0	54362417.35	2049
2016-03-07	15.7	17.05	15.65	17.05	1.55	10.0	820045.0	13477778.55	617
2016-03-06	14.85	15.8	14.8	15.5	0.97	6.68	1600520.0	24602859.15	900
2016-03-03	13.9	14.95	13.8	14.53	0.82	5.98	1489811.0	21170644.55	675
2016-03-02	13.85	14.15	13.6	13.71	0.06	0.44	1993039.0	27571475.2	577
2016-03-01	13.6	13.8	13.6	13.65	0.22	1.64	266759.0	3651049.7	169
2016-02-29	13.75	13.85	13.4	13.43	-0.25	-1.83	323499.0	4385592.85	201
2016-02-28	13.5	13.75	13.4	13.68	0.38	2.86	510616.0	6949582.15	282
2016-02-25	13.3	13.45	13.15	13.3	0.14	1.06	258683.0	3441459.35	206
2016-02-24	13.55	13.6	13.1	13.16	-0.54	-3.94	427665.0	5712629.95	286
2016-02-23	13.8	14.3	13.6	13.7	0.34	2.54	1028671.0	14358837.2	727
2016-02-22	13.1	13.5	13.1	13.36	0.29	2.22	424524.0	5675050.95	351
2016-02-21	12.85	13.3	12.8	13.07	0.16	1.24	680643.0	8898348.05	520
2016-02-18	12.85	13.3	12.7	12.91	0.34	2.7	1020967.0	13228183.25	580
2016-02-17	12.1	12.85	12.1	12.57	0.26	2.11	388389.0	4888421.75	266
2016-02-16	12.35	12.85	12.0	12.31	0.18	1.48	312033.0	3853208.55	237
2016-02-15	11.05	12.15	11.05	12.13	1.06	9.58	285691.0	3314908.6	212
2016-02-14	12.4	12.7	11.05	11.07	-1.19	-9.71	467435.0	5609899.7	274
2016-02-11	13.25	13.6	12.25	12.26	-1.32	-9.72	316067.0	4080024.85	248
2016-02-10	13.3	13.65	13.15	13.58	0.27	2.03	630167.0	8453649.5	317
2016-02-09	12.7	13.9	12.7	13.31	0.41	3.18	969165.0	12963834.3	508
2016-02-08	13.05	13.25	12.65	12.9	-0.02	-0.15	463580.0	6021480.85	321
2016-02-07	13.05	13.3	12.9	12.92	-0.38	-2.86	350549.0	4577789.4	233
2016-02-04	13.4	13.7	13.15	13.3	0.19	1.45	1076049.0	14380681.3	573
2016-02-03	13.15	13.5	12.95	13.11	-0.19	-1.43	918995.0	12049761.85	575
2016-02-02	12.35	13.7	12.35	13.3	0.59	4.64	1498874.0	19630911.75	802
2016-02-01	12.05	13.2	12.0	12.71	0.44	3.59	982175.0	12491599.15	629
2016-01-31	12.25	12.6	12.0	12.27	-0.03	-0.24	1085183.0	13357812.1	668
2016-01-28	12.35	12.7	12.25	12.3	0.03	0.24	744220.0	9223995.4	534
2016-01-27	12.45	12.5	12.1	12.27	0.15	1.24	479945.0	5876839.05	279
2016-01-26	11.25	12.3	11.25	12.12	0.59	5.12	600735.0	7111891.3	367
2016-01-25	11.8	11.8	11.15	11.53	-0.07	-0.6	425998.0	4899781.85	264
2016-01-24	11.65	11.7	11.4	11.6	0.61	5.55	480992.0	5565498.5	294
2016-01-21	10.85	11.85	10.85	10.99	-1.06	-8.8	976760.0	10809129.9	693
2016-01-20	12.7	12.7	12.05	12.05	-1.32	-9.87	957972.0	11661812.95	487
2016-01-19	13.0	13.5	12.9	13.37	0.75	5.94	517228.0	6792552.3	407
2016-01-18	12.4	13.25	12.15	12.62	-0.83	-6.17	1798293.0	22473599.85	1163
2016-01-17	13.45	13.45	13.45	13.45	-1.45	-9.73	83090.0	1117560.5	49
2016-01-14	16.0	16.0	14.9	14.9	-1.61	-9.75	431563.0	6484801.05	280
2016-01-13	18.1	18.1	16.25	16.51	-1.17	-6.62	476882.0	8194646.65	418
2016-01-12	18.0	18.25	17.5	17.68	-0.62	-3.39	208345.0	3742074.95	195
2016-01-11	17.85	18.4	17.5	18.3	0.91	5.23	104314.0	1877089.9	143
2016-01-10	18.6	18.75	17.35	17.39	-1.09	-5.9	125015.0	2245941.9	142
2016-01-07	19.25	19.4	18.35	18.48	-1.15	-5.86	114561.0	2189739.95	141
2016-01-06	19.7	20.35	19.35	19.63	-0.07	-0.36	374909.0	7458517.75	377
2016-01-05	20.0	20.0	19.2	19.7	0.02	0.1	261404.0	5131427.95	212
2016-01-04	20.35	20.65	19.65	19.68	-0.87	-4.23	395726.0	8002655.65	345
2016-01-03	20.5	20.9	20.3	20.55	0.11	0.54	522733.0	10785755.7	441
2015-12-31	20.35	21.0	20.3	20.44	0.18	0.89	581945.0	11960760.05	544
2015-12-30	20.2	20.7	19.95	20.26	0.21	1.05	364600.0	7398080.65	384
2015-12-29	19.0	20.15	18.9	20.05	0.98	5.14	494993.0	9737277.5	516
2015-12-28	18.7	19.2	18.7	19.07	0.06	0.32	264748.0	5025567.3	300
2015-12-27	19.6	19.8	18.95	19.01	-0.44	-2.26	557323.0	10746599.05	380
2015-12-24	19.1	19.75	19.05	19.45	0.43	2.26	625092.0	12164134.8	470
2015-12-23	19.05	19.35	18.6	19.02	0.1	0.53	316497.0	6012853.5	304
2015-12-22	18.35	19.2	18.35	18.92	0.61	3.33	682721.0	12864270.2	587
2015-12-21	18.4	18.6	18.15	18.31	0.02	0.11	257954.0	4745720.85	239
2015-12-20	18.05	18.5	18.0	18.29	-0.02	-0.11	248034.0	4529398.35	174
2015-12-17	18.25	18.4	18.2	18.31	0.11	0.6	170566.0	3126555.75	192
2015-12-16	18.25	18.35	18.15	18.2	0.14	0.78	95813.0	1747359.6	101
2015-12-15	18.2	18.3	18.0	18.06	0.03	0.17	159308.0	2892626.4	154
2015-12-14	18.25	18.6	18.0	18.03	-0.21	-1.15	363055.0	6621869.6	241
2015-12-13	18.25	18.5	17.9	18.24	-0.74	-3.9	184973.0	3354457.55	160
2015-12-10	19.35	19.35	18.85	18.98	-0.29	-1.5	151185.0	2892446.7	154
2015-12-09	19.05	19.75	18.6	19.27	0.28	1.47	494955.0	9465730.8	324
2015-12-08	19.35	19.5	18.9	18.99	-0.97	-4.86	372949.0	7133437.8	373
2015-12-07	20.5	20.5	19.7	19.96	-0.38	-1.87	557401.0	11156028.8	500
2015-12-06	20.0	20.9	19.8	20.34	0.34	1.7	998059.0	20369429.8	776
2015-12-03	20.2	20.35	19.95	20.0	-0.23	-1.14	353318.0	7097364.35	275
2015-12-02	19.75	20.4	19.65	20.23	0.62	3.16	727659.0	14615970.1	538
2015-12-01	19.85	19.85	19.5	19.61	-0.18	-0.91	316064.0	6200017.1	313
2015-11-30	19.6	20.35	19.6	19.79	0.35	1.8	1052590.0	21121691.7	852
2015-11-29	19.15	19.7	19.1	19.44	0.35	1.83	545062.0	10548895.65	459
2015-11-26	19.25	19.3	19.05	19.09	-0.11	-0.57	817992.0	14989765.3	235
2015-11-25	19.3	19.75	19.15	19.2	-0.05	-0.26	748339.0	14488998.85	558
2015-11-24	19.15	19.55	19.15	19.25	0.18	0.94	552937.0	10687531.7	559
2015-11-23	19.05	20.0	18.8	19.07	0.01	0.05	1056370.0	20490203.15	1004
2015-11-22	18.7	19.3	18.65	19.06	0.45	2.42	616784.0	11750714.95	444
2015-11-19	18.7	18.9	18.55	18.61	0.17	0.92	207057.0	3880456.45	192
2015-11-18	18.2	18.75	18.2	18.44	0.02	0.11	113947.0	2112121.65	135
2015-11-17	18.4	18.85	18.25	18.42	0.15	0.82	217591.0	4027387.1	228
2015-11-16	18.15	18.3	18.0	18.27	0.21	1.16	108591.0	1971358.5	153
2015-11-15	18.2	18.35	17.8	18.06	-0.91	-4.8	222475.0	4031063.95	306
2015-11-12	19.1	19.15	18.85	18.97	-0.1	-0.52	182901.0	3478165.0	192
2015-11-11	18.7	19.25	18.7	19.07	0.3	1.6	330529.0	6264704.0	288
2015-11-10	18.65	18.9	18.45	18.77	0.02	0.11	325303.0	6085821.95	295
2015-11-09	18.5	18.85	18.5	18.75	0.25	1.35	138221.0	2583565.5	129
2015-11-08	18.45	18.5	18.1	18.5	-0.03	-0.16	105068.0	1928857.6	140
2015-11-05	18.6	18.75	18.45	18.53	-0.05	-0.27	404104.0	7507698.2	298
2015-11-04	18.9	19.0	18.2	18.58	0.02	0.11	303205.0	5618467.05	299
2015-11-03	18.6	19.0	18.55	18.56	-0.06	-0.32	316270.0	5943894.2	336
2015-11-02	18.75	18.9	18.55	18.62	-0.07	-0.37	242478.0	4541035.35	251
2015-11-01	18.8	18.85	18.4	18.69	-0.19	-1.01	152580.0	2843170.15	184
2015-10-29	19.35	19.45	18.7	18.88	-0.17	-0.89	373930.0	7134505.65	339
2015-10-28	18.4	19.2	17.7	19.05	0.4	2.14	812167.0	15013264.8	710
2015-10-27	20.5	21.0	18.4	18.65	-1.78	-8.71	974866.0	19290475.4	912
2015-10-26	20.4	20.55	20.1	20.43	0.02	0.1	206830.0	4201240.35	265
2015-10-25	21.0	21.0	20.3	20.41	-0.21	-1.02	426536.0	8793204.95	422
2015-10-22	20.2	20.85	19.9	20.62	0.52	2.59	564288.0	11491470.45	611
2015-10-21	20.4	20.6	19.85	20.1	-0.35	-1.71	625860.0	12636179.15	492
2015-10-20	21.85	22.3	20.35	20.45	-1.83	-8.21	1335116.0	28459300.95	1145
2015-10-19	21.55	22.4	21.55	22.28	0.72	3.34	751451.0	16565209.45	577
2015-10-18	21.2	21.95	21.2	21.56	0.41	1.94	410648.0	8868731.15	438
2015-10-15	21.5	21.75	21.1	21.15	-0.34	-1.58	376983.0	8083902.3	421
2015-10-14	21.3	21.65	21.25	21.49	0.03	0.14	304126.0	6524679.75	356
2015-10-13	21.5	21.8	21.4	21.46	-0.18	-0.83	347177.0	7498531.35	375
2015-10-12	22.15	22.3	21.55	21.64	-0.46	-2.08	586296.0	12889346.35	621
2015-10-11	22.15	22.45	22.05	22.1	0.06	0.27	457310.0	10131664.0	438
2015-10-08	22.1	22.15	21.95	22.04	0.01	0.05	406388.0	8973446.7	391
2015-10-07	22.2	22.5	22.0	22.03	-0.09	-0.41	790975.0	17538400.5	747
2015-10-06	21.5	22.2	21.4	22.12	0.59	2.74	1250018.0	27331932.4	1083
2015-10-05	21.85	21.85	21.5	21.53	0.0	0.0	552818.0	11949646.15	543
2015-10-04	21.3	22.1	21.0	21.53	0.41	1.94	1106461.0	23757592.5	1002
2015-10-01	20.4	21.75	20.25	21.12	0.76	3.73	1537395.0	32408486.45	1412
2015-09-30	20.7	20.75	20.15	20.36	0.04	0.2	415173.0	8456350.45	499
2015-09-29	20.0	21.0	19.95	20.32	0.29	1.45	527057.0	10780119.0	744
2015-09-21	19.9	20.7	19.9	20.03	0.31	1.57	1167888.0	23679726.85	1226
2015-09-20	19.6	20.6	19.5	19.72	0.03	0.15	935178.0	18744031.45	1166
2015-09-17	20.9	21.1	19.5	19.69	-0.7	-3.43	2249172.0	45210384.45	2034
2015-09-16	18.85	20.4	18.55	20.39	1.8	9.68	1515008.0	30111534.65	1057
2015-09-15	18.5	18.95	18.35	18.59	0.03	0.16	317180.0	5899837.15	364
2015-09-14	19.1	19.1	18.45	18.56	-0.66	-3.43	255250.0	4796342.9	301
2015-09-13	19.85	19.85	19.2	19.22	-0.27	-1.39	436939.0	8525219.6	438
2015-09-10	20.55	20.9	19.4	19.49	-0.81	-3.99	1803164.0	36411430.15	1722
2015-09-09	18.8	20.3	18.75	20.3	1.84	9.97	966669.0	19029969.95	638
2015-09-08	18.4	18.7	18.15	18.46	0.09	0.49	404911.0	7483671.6	397
2015-09-07	17.95	18.75	17.95	18.37	0.62	3.49	879439.0	16252813.95	711
2015-09-06	17.05	17.85	17.05	17.75	0.6	3.5	586655.0	10295725.1	495
2015-09-03	17.4	17.45	17.05	17.15	0.02	0.12	259213.0	4474242.7	219
2015-09-02	17.0	17.25	16.85	17.13	-0.22	-1.27	296967.0	5056803.1	281
2015-09-01	17.85	17.85	17.25	17.35	-0.19	-1.08	312674.0	5471062.25	269
2015-08-31	17.75	17.9	17.4	17.54	-0.36	-2.01	562629.0	9934469.15	407
2015-08-30	18.3	18.3	17.8	17.9	0.34	1.94	630357.0	11415786.1	506
2015-08-27	17.7	18.0	17.5	17.56	0.34	1.97	381865.0	6796891.0	294
2015-08-26	17.4	18.0	17.05	17.22	-0.46	-2.6	367634.0	6467684.85	352
2015-08-25	17.05	17.75	16.5	17.68	1.22	7.41	482239.0	8352480.95	487
2015-08-24	17.8	18.45	16.3	16.46	-1.26	-7.11	371685.0	6373282.2	515
2015-08-23	18.3	18.65	17.7	17.72	-1.9	-9.68	340255.0	6200645.65	447
2015-08-20	18.3	19.8	17.8	19.62	0.56	2.94	362033.0	6866541.55	475
2015-08-19	20.8	21.5	19.0	19.06	-1.92	-9.15	450576.0	9071374.85	552
2015-08-18	23.05	23.8	20.95	20.98	-2.27	-9.76	499916.0	10812225.05	578
2015-08-17	24.0	24.8	23.0	23.25	-1.1	-4.52	391549.0	9317702.0	488
2015-08-16	25.8	25.9	24.2	24.35	-0.92	-3.64	308273.0	7735385.8	345
2015-08-13	25.2	25.8	25.1	25.27	0.2	0.8	305964.0	7778717.0	313
2015-08-12	24.8	25.2	24.8	25.07	-0.33	-1.3	189589.0	4728207.1	199
2015-08-11	26.0	26.2	25.3	25.4	-0.5	-1.93	230237.0	5957653.5	210
2015-08-10	25.7	26.0	25.6	25.9	0.18	0.7	124316.0	3209456.8	146
2015-08-09	25.2	25.8	25.0	25.72	0.18	0.7	141506.0	3613461.9	164
2015-08-06	26.0	26.4	25.5	25.54	-0.69	-2.63	302309.0	7851728.1	338
2015-08-05	25.9	26.4	25.7	26.23	0.68	2.66	225590.0	5858372.6	236
2015-08-04	25.5	25.7	25.3	25.55	-0.06	-0.23	178491.0	4550604.5	166
2015-08-03	25.1	25.7	25.1	25.61	-0.08	-0.31	314057.0	7985678.2	259
2015-08-02	27.5	27.5	25.6	25.69	-2.14	-7.69	324181.0	8544528.5	322
2015-07-30	28.3	28.6	27.8	27.83	-0.51	-1.8	300241.0	8418747.4	314
2015-07-29	28.5	28.5	28.0	28.34	-0.45	-1.56	494038.0	13953590.6	444
2015-07-28	29.0	29.0	28.6	28.79	-0.01	-0.03	159959.0	4601215.7	187
2015-07-27	29.3	29.4	28.7	28.8	-0.53	-1.81	412456.0	11969442.8	379
2015-07-26	30.0	30.2	29.1	29.33	-0.47	-1.58	1183358.0	35034710.3	797
2015-07-23	29.3	30.0	29.3	29.8	0.72	2.48	470077.0	13935957.2	410
2015-07-22	29.0	29.2	28.7	29.08	0.4	1.39	136414.0	3955394.3	164
2015-07-15	28.5	29.1	28.4	28.68	0.31	1.09	411611.0	11838951.5	320
2015-07-14	29.0	29.0	27.9	28.37	-0.42	-1.46	320224.0	9142818.1	286
2015-07-13	28.4	28.9	28.3	28.79	0.59	2.09	250268.0	7152416.4	271
2015-07-12	27.9	28.4	27.8	28.2	0.51	1.84	336522.0	9484221.8	229
2015-07-09	27.5	27.8	27.5	27.69	0.26	0.95	106805.0	2950250.5	143
2015-07-08	27.4	27.7	27.3	27.43	0.09	0.33	94506.0	2602487.2	130
2015-07-07	27.4	27.6	27.2	27.34	-0.09	-0.33	92794.0	2542211.5	120
2015-07-06	27.1	27.8	27.1	27.43	-0.19	-0.69	88031.0	2423171.9	139
2015-07-05	27.6	27.9	27.4	27.62	-0.2	-0.72	136989.0	3794046.5	160
2015-07-02	28.0	28.2	27.7	27.82	-0.16	-0.57	188968.0	5273532.1	260
2015-07-01	27.7	28.1	27.5	27.98	0.11	0.39	181755.0	5079322.0	196
2015-06-30	27.8	28.0	27.3	27.87	0.0	0.0	354029.0	9805006.1	316
2015-06-29	29.1	29.1	26.9	27.87	-1.57	-5.33	711098.0	19725872.5	604
2015-06-28	30.0	30.2	29.0	29.44	-0.46	-1.54	368638.0	10863062.3	347
2015-06-25	28.9	30.3	28.6	29.9	1.24	4.33	577236.0	17098215.0	514
2015-06-24	28.5	28.7	28.4	28.66	0.19	0.67	103797.0	2964409.6	128
2015-06-23	28.9	29.0	28.2	28.47	-0.26	-0.9	177531.0	5062169.5	195
2015-06-22	29.0	29.1	28.5	28.73	-0.24	-0.83	275783.0	7946032.1	318
2015-06-21	29.5	29.8	28.8	28.97	-0.57	-1.93	603242.0	17602543.6	541
2015-06-18	30.2	30.2	29.5	29.54	-0.66	-2.19	200147.0	5980264.3	209
2015-06-17	30.3	31.0	30.1	30.2	0.01	0.03	770119.0	23478191.6	653
2015-06-16	30.0	30.3	29.9	30.19	0.12	0.4	448438.0	13495712.0	347
2015-06-15	30.0	30.3	29.8	30.07	0.04	0.13	325047.0	9757133.8	259
2015-06-14	30.3	30.5	29.9	30.03	-0.04	-0.13	204484.0	6160720.6	238
2015-06-11	30.2	30.3	30.0	30.07	-0.03	-0.1	197793.0	5962721.4	240
2015-06-10	30.1	30.3	29.6	30.1	0.33	1.11	502500.0	15060858.2	419
2015-06-09	30.2	30.3	29.3	29.77	-0.66	-2.17	461268.0	13770433.5	459
2015-06-08	30.6	30.7	30.3	30.43	-0.3	-0.98	394329.0	12063915.7	372
2015-06-07	31.3	31.5	30.7	30.73	-0.75	-2.38	398781.0	12363598.1	367
2015-06-04	31.7	31.8	31.4	31.48	-0.24	-0.76	226105.0	7144686.1	273
2015-06-03	32.1	32.1	31.7	31.72	-0.28	-0.88	418701.0	13327178.7	404
2015-06-02	32.1	32.4	31.8	32.0	0.15	0.47	797371.0	25613765.9	624
2015-06-01	31.4	32.2	31.2	31.85	0.47	1.5	965059.0	30643336.6	810
2015-05-31	31.2	31.9	31.1	31.38	0.25	0.8	733349.0	23117157.6	572
2015-05-28	31.3	31.5	31.1	31.13	-0.2	-0.64	399421.0	12479727.8	463
2015-05-27	31.2	31.6	30.9	31.33	0.27	0.87	892031.0	27900559.9	761
2015-05-26	30.8	31.3	30.7	31.06	0.32	1.04	549503.0	17055325.9	474
2015-05-25	30.9	31.0	30.7	30.74	-0.16	-0.52	527697.0	16275938.3	480
2015-05-24	31.2	31.5	30.7	30.9	-0.38	-1.21	576051.0	17879317.9	553
2015-05-21	31.7	31.8	31.2	31.28	-0.24	-0.76	593485.0	18695234.3	595
2015-05-20	32.4	32.4	31.4	31.52	-0.52	-1.62	936908.0	29975745.7	872
2015-05-19	32.0	33.0	31.9	32.04	0.47	1.49	2343468.0	76083540.9	1888
2015-05-18	31.2	31.8	31.1	31.57	0.52	1.67	1196272.0	37655579.0	814
2015-05-17	30.6	31.5	30.3	31.05	0.62	2.04	1055110.0	32727680.3	665
2015-05-14	30.3	30.5	30.2	30.43	0.15	0.5	292568.0	8886462.7	246
2015-05-13	30.4	30.4	30.1	30.28	-0.03	-0.1	190969.0	5764922.9	210
2015-05-12	29.9	30.4	29.9	30.31	0.27	0.9	290041.0	8736335.6	298
2015-05-11	30.5	30.7	29.8	30.04	-0.57	-1.86	381694.0	11556399.3	338
2015-05-10	31.0	31.1	30.5	30.61	-0.22	-0.71	346717.0	10644366.6	262
2015-05-07	31.2	31.2	30.6	30.83	-0.27	-0.87	643702.0	19859114.9	487
2015-05-06	31.0	31.3	31.0	31.1	0.1	0.32	751311.0	23371129.0	594
2015-05-05	31.2	31.7	30.9	31.0	-0.15	-0.48	1040568.0	32532516.5	956
2015-05-04	31.2	31.3	30.8	31.15	0.11	0.35	656576.0	20414984.8	518
2015-05-03	31.7	32.2	30.9	31.04	-0.65	-2.05	1121666.0	35362341.6	902
2015-04-30	31.7	32.2	31.5	31.69	0.0	0.0	852895.0	27103893.9	732
2015-04-29	32.1	32.2	31.4	31.69	-0.16	-0.5	986789.0	31267098.0	758
2015-04-28	31.8	32.0	31.6	31.85	0.05	0.16	788647.0	25056768.2	600
2015-04-27	32.3	32.4	31.7	31.8	-0.22	-0.69	912313.0	29226133.2	792
2015-04-26	31.4	33.0	31.4	32.02	0.92	2.96	1947400.0	62754989.7	1726
2015-04-23	30.7	31.6	30.7	31.1	0.27	0.88	1247445.0	38930309.3	1001
2015-04-22	31.2	31.3	30.7	30.83	0.21	0.69	1101112.0	34082564.1	743
2015-04-21	30.8	30.9	30.4	30.62	-0.64	-2.05	1117336.0	34213524.6	934
2015-04-20	30.7	31.6	30.4	31.26	0.8	2.63	1168040.0	36194534.9	1062
2015-04-19	30.6	30.8	30.3	30.46	0.25	0.83	566632.0	17298115.2	537
2015-04-16	30.6	30.6	30.2	30.21	-0.28	-0.92	525527.0	15940674.7	533
2015-04-15	30.4	30.6	30.2	30.49	0.48	1.6	752493.0	22878673.1	580
2015-04-14	30.5	31.0	29.9	30.01	-0.45	-1.48	846936.0	25784123.5	759
2015-04-13	29.3	30.7	29.3	30.46	1.09	3.71	1019916.0	30559779.3	816
2015-04-12	29.7	30.1	29.3	29.37	0.18	0.62	804277.0	23814556.1	702
2015-04-09	29.0	29.6	28.9	29.19	0.23	0.79	980086.0	28598414.8	846
2015-04-08	29.3	29.7	28.8	28.96	-0.25	-0.86	835746.0	24536494.0	660
2015-04-07	29.3	29.6	29.2	29.21	0.06	0.21	785746.0	23054622.3	592
2015-04-06	28.8	29.5	28.6	29.15	0.53	1.85	1130498.0	32849458.1	973
2015-04-05	29.4	29.8	27.4	28.62	-0.8	-2.72	1520416.0	43382430.5	1331
2015-04-02	31.2	31.5	28.8	29.42	-1.36	-4.42	1419429.0	43269706.2	1302
2015-04-01	30.9	31.8	30.7	30.78	-0.12	-0.39	1551620.0	48358530.2	1338
2015-03-31	31.2	31.8	30.4	30.9	-0.27	-0.87	1617452.0	50301200.5	1413
2015-03-30	30.7	33.0	30.5	31.17	0.3	0.97	2080545.0	65647309.0	1888
2015-03-29	30.3	31.1	30.0	30.87	1.34	4.54	885539.0	27046551.1	920
2015-03-26	28.0	30.0	28.0	29.53	-0.77	-2.54	1131890.0	32774553.3	1188
2015-03-25	33.8	34.2	30.3	30.3	-3.28	-9.77	2037550.0	65000202.6	2091
2015-03-24	33.2	33.8	33.1	33.58	0.34	1.02	744789.0	24956376.8	790
2015-03-23	33.1	33.6	32.9	33.24	0.23	0.7	608234.0	20227822.8	600
2015-03-22	33.3	33.5	32.8	33.01	0.3	0.92	753217.0	25023029.6	706
2015-03-19	33.6	33.6	32.1	32.71	-0.09	-0.27	1188211.0	38930162.7	1236
2015-03-18	33.7	34.9	31.6	32.8	-0.49	-1.47	2591746.0	86739082.2	2578
2015-03-17	33.2	33.7	32.7	33.29	0.33	1.0	1198935.0	39799282.4	1352
2015-03-16	34.2	34.6	32.6	32.96	-0.95	-2.8	2326538.0	78734613.4	2059
2015-03-15	32.0	34.6	31.7	33.91	1.74	5.41	2930130.0	97658257.5	2368
2015-03-12	32.1	33.2	31.8	32.17	0.24	0.75	2453348.0	79931325.1	2201
2015-03-11	31.1	32.0	31.0	31.93	0.75	2.41	1016544.0	32212245.1	909
2015-03-10	31.2	31.5	31.1	31.18	-0.17	-0.54	354593.0	11087017.6	356
2015-03-09	31.8	31.8	31.3	31.35	-0.38	-1.2	398126.0	12547493.8	385
2015-03-08	31.9	32.0	31.6	31.73	0.06	0.19	560985.0	17798244.9	506
2015-03-05	31.9	32.1	31.5	31.67	-0.15	-0.47	609004.0	19377901.6	466
2015-03-04	31.9	32.2	31.7	31.82	-0.03	-0.09	735973.0	23444234.3	606
2015-03-03	31.5	32.4	31.4	31.85	0.45	1.43	1428512.0	45519760.2	1097
2015-03-02	31.6	31.8	31.3	31.4	-0.14	-0.44	478127.0	15044124.1	463
2015-03-01	31.6	31.6	31.3	31.54	0.07	0.22	435497.0	13699038.7	411
2015-02-26	31.7	31.8	31.4	31.47	-0.1	-0.32	437795.0	13814987.0	473
2015-02-25	31.9	32.1	31.5	31.57	-0.13	-0.41	708384.0	22476948.6	574
2015-02-24	31.6	32.0	31.5	31.7	-0.08	-0.25	688460.0	21902808.6	580
2015-02-23	32.3	32.5	31.7	31.78	-0.26	-0.81	991778.0	31786405.7	950
2015-02-22	31.8	32.5	31.6	32.04	0.82	2.63	1641742.0	52506809.4	1350
2015-02-19	31.2	31.4	30.9	31.22	-0.12	-0.38	503393.0	15689320.5	470
2015-02-18	31.5	31.6	31.0	31.34	-0.17	-0.54	599181.0	18736044.0	633
2015-02-17	32.3	32.8	31.0	31.51	-0.59	-1.84	1070559.0	34103386.0	974
2015-02-16	32.3	33.5	32.0	32.1	-0.05	-0.16	2059039.0	67291969.2	1609
2015-02-15	31.7	32.3	31.7	32.15	0.67	2.13	1134659.0	36278100.0	915
2015-02-12	31.4	31.7	31.2	31.48	0.15	0.48	614397.0	19304922.2	670
2015-02-11	31.9	32.3	30.9	31.33	-0.43	-1.35	1053523.0	33412294.6	1060
2015-02-10	31.9	32.2	31.4	31.76	-0.28	-0.87	472075.0	15051873.0	538
2015-02-09	32.1	32.2	31.7	32.04	0.17	0.53	657119.0	21008052.5	591
2015-02-08	31.6	32.2	31.5	31.87	0.69	2.21	638673.0	20330658.9	743
2015-02-05	30.6	31.5	30.6	31.18	0.03	0.1	503200.0	15695602.1	559
2015-02-04	32.0	32.0	31.0	31.15	-0.66	-2.07	709064.0	22432933.0	822
2015-02-03	32.4	33.4	31.6	31.81	0.06	0.19	1852302.0	60182468.5	1824
2015-02-02	31.2	32.0	31.0	31.75	0.43	1.37	705227.0	22232185.5	674
2015-02-01	31.5	31.6	31.2	31.32	0.84	2.76	629385.0	19766908.5	655
2015-01-29	30.4	30.9	30.3	30.48	0.1	0.33	606359.0	18541420.8	643
2015-01-28	30.9	31.1	30.2	30.38	-0.34	-1.11	874551.0	26816607.6	984
2015-01-27	31.0	31.2	30.6	30.72	-0.02	-0.07	539122.0	16619156.2	691
2015-01-26	29.6	31.5	29.3	30.74	1.29	4.38	1542138.0	47050935.5	1745
2015-01-22	29.3	30.2	29.1	29.45	0.05	0.17	914722.0	27008624.5	1080
2015-01-21	28.7	30.8	28.4	29.4	1.02	3.59	2596904.0	77267834.9	2616
2015-01-20	28.3	28.7	27.8	28.38	1.57	5.86	1986894.0	56143121.4	1907
2015-01-19	26.9	27.2	26.4	26.81	0.14	0.52	1011279.0	27112585.3	921
2015-01-18	26.4	27.1	26.3	26.67	0.44	1.68	1012649.0	27103911.3	923
2015-01-15	26.8	27.0	26.0	26.23	-0.28	-1.06	897833.0	23994296.9	806
2015-01-14	26.6	26.8	26.3	26.51	0.04	0.15	827491.0	21981906.8	805
2015-01-13	25.4	26.8	25.4	26.47	0.07	0.27	982711.0	25829145.7	996
2015-01-12	27.1	27.6	26.2	26.4	-0.34	-1.27	1345759.0	36429822.0	1209
2015-01-11	26.2	26.9	25.8	26.74	0.7	2.69	1572974.0	41604134.9	1364
2015-01-08	25.4	26.8	25.3	26.04	1.08	4.33	2330304.0	60593102.9	1775
2015-01-07	24.1	25.3	23.85	24.96	1.0	4.17	1309138.0	32367403.15	1269
2015-01-06	23.25	24.2	22.5	23.96	-0.73	-2.96	1510468.0	35313676.9	1388
2015-01-05	24.7	25.4	24.5	24.69	-1.21	-4.67	1021983.0	25578125.5	998
2015-01-04	26.4	27.0	25.8	25.9	-0.73	-2.74	1455148.0	38121065.6	1189
2015-01-01	27.0	27.2	25.6	26.63	0.27	1.02	1259123.0	33640041.5	1143
2014-12-31	28.8	29.1	25.3	26.36	-1.68	-5.99	2485877.0	66321472.0	2177
2014-12-30	29.0	29.8	27.9	28.04	-2.93	-9.46	1782194.0	51936827.5	1852
2014-12-29	29.4	31.4	28.5	30.97	2.05	7.09	2375243.0	70607850.8	2242
2014-12-28	28.4	29.1	27.8	28.92	0.95	3.4	1248422.0	35849270.4	1109
2014-12-25	28.0	29.1	27.2	27.97	-0.29	-1.03	1231706.0	34735013.5	1426
2014-12-24	28.0	29.1	28.0	28.26	0.26	0.93	1248816.0	35781398.0	1119
2014-12-23	26.3	28.5	26.3	28.0	1.32	4.95	1302736.0	36149773.9	1238
2014-12-22	25.1	27.1	24.3	26.68	1.7	6.81	1063339.0	28092148.95	1091
2014-12-21	26.2	26.6	24.25	24.98	-0.32	-1.26	969353.0	24551349.15	1019
2014-12-18	24.05	25.3	24.0	25.3	2.21	9.57	563984.0	14009622.9	630
2014-12-17	23.1	24.0	21.5	23.09	-0.76	-3.19	803555.0	17795841.9	793
2014-12-16	24.25	24.25	23.85	23.85	-2.65	-10.0	246245.0	5882808.8	251
2014-12-15	30.2	30.3	26.5	26.5	-2.86	-9.74	811439.0	23047391.6	970
2014-12-14	30.5	31.4	29.1	29.36	-2.87	-8.9	683768.0	20816643.0	844
2014-12-11	33.0	33.0	30.9	32.23	-1.89	-5.54	582661.0	18733514.3	914
2014-12-10	35.8	35.9	33.9	34.12	-1.31	-3.7	578866.0	20075042.5	785
2014-12-09	34.4	35.5	34.1	35.43	-0.62	-1.72	761760.0	26479899.6	944
2014-12-08	37.4	38.0	35.8	36.05	-1.75	-4.63	694890.0	25650622.2	969
2014-12-07	38.2	38.7	37.3	37.8	-0.36	-0.94	1288613.0	49030100.1	1333
2014-12-04	37.9	39.1	37.6	38.16	1.03	2.77	1878538.0	71873755.7	1806
2014-12-03	36.0	37.5	36.0	37.13	1.19	3.31	1153139.0	42294038.8	1252
2014-12-02	36.0	36.6	35.7	35.94	0.41	1.15	1297247.0	46898286.9	1231
2014-12-01	35.1	36.0	34.9	35.53	0.76	2.19	974154.0	34633017.5	958
2014-11-30	35.5	36.2	33.9	34.77	-2.87	-7.62	609024.0	21337074.0	835
2014-11-27	37.6	37.9	36.7	37.64	-0.17	-0.45	659273.0	24711189.8	770
2014-11-26	38.7	38.8	36.6	37.81	-0.17	-0.45	790970.0	29768819.8	996
2014-11-25	39.1	39.2	37.8	37.98	-1.5	-3.8	599114.0	23111197.2	849
2014-11-24	40.7	40.7	39.3	39.48	-0.86	-2.13	1056138.0	42313946.1	1197
2014-11-23	39.9	41.2	39.9	40.34	1.08	2.75	1845726.0	74746615.2	1801
2014-11-20	39.0	39.7	38.3	39.26	0.45	1.16	454320.0	17838011.4	655
2014-11-19	38.4	39.4	38.0	38.81	0.57	1.49	548306.0	21252385.5	781
2014-11-18	37.1	38.3	37.1	38.24	0.85	2.27	420026.0	15821140.1	512
2014-11-17	39.3	39.3	36.6	37.39	-2.11	-5.34	377029.0	14238913.5	553
2014-11-16	40.0	40.2	39.4	39.5	-0.64	-1.59	300447.0	11981761.7	476
2014-11-13	40.1	40.8	39.6	40.14	0.16	0.4	565625.0	22733967.2	765
2014-11-12	39.6	40.5	39.6	39.98	0.13	0.33	281959.0	11301705.7	374
2014-11-11	40.3	40.4	39.5	39.85	-0.69	-1.7	303821.0	12143333.6	461
2014-11-10	40.5	40.9	40.3	40.54	0.08	0.2	284526.0	11535436.5	397
2014-11-09	40.6	40.9	40.2	40.46	-0.2	-0.49	247303.0	10023420.9	353
2014-11-06	41.1	41.3	40.3	40.66	0.01	0.02	421289.0	17173777.8	687
2014-11-05	40.4	41.0	39.1	40.65	0.03	0.07	384236.0	15391121.0	597
2014-11-04	42.0	42.6	40.3	40.62	-1.58	-3.74	737296.0	30533781.7	919
2014-11-03	42.0	42.9	41.9	42.2	0.15	0.36	382460.0	16188248.2	503
2014-11-02	42.4	42.7	42.0	42.05	0.21	0.5	534292.0	22656301.6	613
2014-10-30	41.5	42.4	40.3	41.84	-0.19	-0.45	464838.0	19133514.3	794
2014-10-29	44.0	44.1	41.8	42.03	-1.51	-3.47	922843.0	39691061.3	1208
2014-10-28	42.8	43.8	42.7	43.54	0.45	1.04	424016.0	18350292.9	689
2014-10-27	44.1	44.6	42.8	43.09	-1.0	-2.27	696378.0	30466342.8	926
2014-10-26	43.0	44.7	42.9	44.09	1.12	2.61	1216545.0	53536408.1	1426
2014-10-23	41.3	44.2	41.0	42.97	1.33	3.19	1907594.0	81622992.5	2383
2014-10-22	41.6	42.5	41.2	41.64	0.19	0.46	1213481.0	50843000.0	1474
2014-10-21	42.4	42.6	41.3	41.45	-0.65	-1.54	2015121.0	84516544.2	2557
2014-10-20	38.5	42.1	37.1	42.1	3.81	9.95	2000664.0	81598843.0	1903
2014-10-19	38.9	39.5	38.1	38.29	0.72	1.92	449461.0	17368307.3	613
2014-10-16	40.3	41.0	37.3	37.57	-3.86	-9.32	525418.0	20277120.6	850
2014-10-15	42.3	42.7	41.3	41.43	-0.89	-2.1	303603.0	12754499.9	501
2014-10-14	42.0	44.0	41.5	42.32	0.13	0.31	909100.0	38575948.0	1236
2014-10-13	40.6	42.4	40.1	42.19	1.52	3.74	575033.0	23893956.0	787
2014-10-12	43.0	43.9	40.5	40.67	-3.98	-8.91	530072.0	22504143.2	718
2014-10-02	44.6	44.9	44.3	44.65	-0.55	-1.22	420584.0	18774822.5	660
2014-10-01	45.2	46.3	45.1	45.2	0.22	0.49	991153.0	45275238.0	1192
2014-09-30	44.4	45.1	44.4	44.98	0.56	1.26	768805.0	34407026.4	790
2014-09-29	44.4	44.8	44.0	44.42	-0.01	-0.02	999686.0	44427843.6	1088
2014-09-28	45.3	45.4	44.1	44.43	-0.74	-1.64	1223539.0	54881889.2	1304
2014-09-25	45.2	45.8	44.7	45.17	-0.02	-0.04	871410.0	39385548.3	1126
2014-09-24	47.4	47.4	44.8	45.19	-2.33	-4.9	753302.0	34488196.9	1021
2014-09-22	47.7	48.3	47.2	47.52	-0.77	-1.59	904253.0	43113275.7	1048
2014-09-21	49.0	49.7	48.0	48.29	-0.62	-1.27	1448209.0	70952310.8	1325
2014-09-18	49.0	49.5	48.1	48.91	0.35	0.72	1892663.0	92316426.1	1992
2014-09-17	47.9	49.1	47.7	48.56	0.84	1.76	2486449.0	120338194.8	2393
2014-09-16	47.7	48.3	47.4	47.72	0.31	0.65	2502313.0	119663638.6	2210
2014-09-15	46.6	47.7	46.1	47.41	0.7	1.5	1974992.0	92823464.2	2200
2014-09-14	46.5	47.8	46.4	46.71	0.06	0.13	2351717.0	110823892.2	2494
2014-09-11	46.1	47.6	45.9	46.65	0.63	1.37	1740826.0	81200457.9	1999
2014-09-10	46.5	46.5	45.9	46.02	-0.42	-0.9	477160.0	22050681.3	601
2014-09-09	46.7	47.2	46.3	46.44	-0.2	-0.43	998077.0	46536399.5	1134
2014-09-08	46.0	48.2	45.8	46.64	0.73	1.59	2244848.0	105584436.9	2446
2014-09-07	46.1	46.3	45.7	45.91	-0.07	-0.15	740337.0	34063928.4	936
2014-09-04	46.7	46.7	45.7	45.98	-0.21	-0.45	861845.0	39776978.8	1075
2014-09-03	45.6	47.1	45.6	46.19	0.58	1.27	2083816.0	96543040.5	2099
2014-09-02	45.3	47.1	45.0	45.61	0.32	0.71	2412077.0	111563070.7	2469
2014-09-01	46.1	46.2	45.2	45.29	-0.74	-1.61	971722.0	44324315.6	1168
2014-08-31	44.4	46.3	44.1	46.03	2.14	4.88	1824900.0	82675438.7	1573
2014-08-28	43.8	44.1	43.7	43.89	0.27	0.62	450337.0	19794978.4	577
2014-08-27	44.0	44.2	43.5	43.62	-0.05	-0.11	452512.0	19809040.2	560
2014-08-26	43.2	44.0	42.9	43.67	0.47	1.09	663846.0	28897382.3	765
2014-08-25	44.7	44.7	42.8	43.2	-1.43	-3.2	509373.0	22190653.8	675
2014-08-24	45.1	45.4	44.6	44.63	-0.46	-1.02	325081.0	14589387.4	449
2014-08-21	45.2	45.6	45.0	45.09	-0.06	-0.13	303400.0	13742796.3	436
2014-08-20	45.5	45.9	45.0	45.15	-0.18	-0.4	534638.0	24308075.9	739
2014-08-19	46.1	46.8	45.2	45.33	-0.45	-0.98	1423250.0	65426738.3	1649
2014-08-18	44.3	46.0	44.2	45.78	1.43	3.22	1605325.0	72254203.6	1671
2014-08-17	43.8	44.5	43.6	44.35	0.78	1.79	573498.0	25243368.7	577
2014-08-14	44.1	44.1	43.5	43.57	-0.35	-0.8	380460.0	16690354.7	515
2014-08-13	44.4	44.7	43.9	43.92	-0.41	-0.92	531611.0	23499986.5	759
2014-08-12	45.3	45.3	44.1	44.33	-0.95	-2.1	629990.0	28237176.1	794
2014-08-11	45.0	45.6	44.4	45.28	0.8	1.8	1516462.0	68395328.5	1770
2014-08-10	43.7	44.9	43.6	44.48	0.86	1.97	975200.0	43095712.7	1108
2014-08-07	44.1	44.5	43.6	43.62	-0.32	-0.73	825817.0	36301224.5	1167
2014-08-06	43.1	44.0	42.9	43.94	0.94	2.19	1101565.0	48021486.2	1249
2014-08-05	42.8	43.4	42.3	43.0	0.14	0.33	924647.0	39722212.7	944
2014-08-04	43.0	43.1	42.8	42.86	-0.15	-0.35	281711.0	12095985.8	423
2014-08-03	43.5	43.7	42.8	43.01	-0.3	-0.69	466046.0	20091930.7	636
2014-07-24	43.6	45.0	43.1	43.31	-0.13	-0.3	988316.0	43516980.2	1315
2014-07-23	43.1	43.9	42.7	43.44	0.6	1.4	516737.0	22421355.5	759
2014-07-22	42.5	43.5	42.5	42.84	0.49	1.16	477748.0	20529793.6	708
2014-07-21	42.4	43.1	42.3	42.35	0.07	0.17	240072.0	10231033.9	424
2014-07-20	43.5	43.5	42.0	42.28	-1.06	-2.45	177473.0	7587808.4	328
2014-07-17	43.9	44.0	43.2	43.34	-0.45	-1.03	219090.0	9563578.0	273
2014-07-16	43.8	44.3	43.6	43.79	0.04	0.09	134826.0	5919520.8	221
2014-07-15	43.7	44.1	43.6	43.75	-0.02	-0.05	137705.0	6037730.1	217
2014-07-14	43.6	44.2	43.5	43.77	0.17	0.39	299811.0	13165267.5	434
2014-07-13	43.7	43.9	43.3	43.6	-0.02	-0.05	204666.0	8935016.8	326
2014-07-10	44.2	44.3	43.5	43.62	-0.47	-1.07	421844.0	18508580.6	710
2014-07-09	43.5	44.6	43.2	44.09	0.49	1.12	574537.0	25293391.6	759
2014-07-08	43.8	43.8	43.4	43.6	-0.36	-0.82	252518.0	11001021.0	370
2014-07-07	44.3	44.5	43.8	43.96	-0.19	-0.43	375057.0	16585209.8	552
2014-07-06	43.8	44.6	43.5	44.15	0.33	0.75	627921.0	27709250.1	846
2014-07-03	44.2	44.6	43.7	43.82	-0.24	-0.54	623122.0	27502394.4	828
2014-07-02	43.3	44.4	43.2	44.06	0.91	2.11	631011.0	27600852.9	738
2014-07-01	43.2	43.6	42.8	43.15	0.1	0.23	201421.0	8701568.1	330
2014-06-30	43.6	43.8	42.9	43.05	-0.68	-1.55	371821.0	16055455.1	456
2014-06-29	43.7	44.3	43.5	43.73	-0.51	-1.15	239160.0	10477393.6	398
2014-06-26	44.2	44.6	44.0	44.24	0.2	0.45	619412.0	27445190.2	764
2014-06-25	44.1	44.6	43.8	44.04	-0.01	-0.02	793696.0	35062928.0	1022
2014-06-24	44.3	45.0	43.8	44.05	-0.15	-0.34	683045.0	30246673.5	1128
2014-06-23	44.0	45.8	43.8	44.2	0.11	0.25	1858294.0	83287585.2	2669
2014-06-22	43.9	44.7	43.5	44.09	0.49	1.12	1059683.0	46753756.0	1260
2014-06-19	43.6	44.2	43.4	43.6	0.18	0.41	990183.0	43297870.2	1295
2014-06-18	43.7	43.8	43.3	43.42	0.07	0.16	501565.0	21823641.1	716
2014-06-17	43.8	44.1	42.7	43.35	0.71	1.67	1240394.0	53937431.3	1526
2014-06-16	43.0	43.8	42.4	42.64	-0.39	-0.91	615590.0	26572893.0	902
2014-06-15	42.5	43.2	41.9	43.03	-0.23	-0.53	514487.0	22020495.8	850
2014-06-12	43.0	44.0	42.8	43.26	0.31	0.72	1076922.0	46858931.0	1392
2014-06-11	42.5	43.6	42.0	42.95	0.61	1.44	719128.0	30856406.3	1122
2014-06-10	43.4	43.5	41.9	42.34	-0.89	-2.06	726046.0	30837489.1	1094
2014-06-09	42.9	44.2	42.2	43.23	0.64	1.5	984307.0	42693188.0	1477
2014-06-08	44.7	44.9	40.3	42.59	-2.14	-4.78	1198002.0	50536891.3	1868
2014-06-05	46.5	46.6	44.0	44.73	-1.92	-4.12	997681.0	45406866.6	1582
2014-06-04	47.5	47.6	46.5	46.65	-0.95	-2.0	757250.0	35587087.3	1245
2014-06-03	47.4	48.9	47.3	47.6	0.22	0.46	1218261.0	58355242.4	1774
2014-06-02	46.9	48.2	46.8	47.38	0.62	1.33	1241503.0	58989817.7	1973
2014-06-01	47.1	48.9	46.5	46.76	-0.41	-0.87	1864464.0	88476900.9	2781
2014-05-29	49.0	49.5	47.0	47.17	-1.9	-3.87	2407180.0	116506374.1	3501
2014-05-28	50.0	52.25	48.6	49.07	0.24	0.49	5406157.0	272438369.2	7963
2014-05-27	45.8	50.0	45.2	48.83	3.3	7.25	1799447.0	85738762.4	2052
2014-05-26	45.5	46.1	45.3	45.53	0.27	0.6	505193.0	23068987.9	759
2014-05-25	45.1	45.7	44.9	45.26	-0.75	-1.63	588171.0	26650861.7	904
2014-05-22	46.3	47.0	45.9	46.01	-0.11	-0.24	567483.0	26372445.6	789
2014-05-21	46.5	46.5	45.8	46.12	-0.21	-0.45	596000.0	27525153.9	743
2014-05-20	46.5	46.7	45.9	46.33	-0.1	-0.22	740535.0	34253132.9	875
2014-05-19	47.9	47.9	45.7	46.43	-1.46	-3.05	1028360.0	47986610.3	1298
2014-05-18	48.3	48.6	47.8	47.89	-0.12	-0.25	1057218.0	50999025.3	1356
2014-05-15	47.7	49.0	47.5	48.01	0.66	1.39	2296375.0	111010275.7	2600
2014-05-14	47.4	47.6	46.9	47.35	0.1	0.21	914298.0	43234959.6	1043
2014-05-13	46.9	48.0	46.8	47.25	0.49	1.05	1513739.0	71629988.3	1471
2014-05-12	46.4	47.3	46.2	46.76	0.33	0.71	678083.0	31729889.7	872
2014-05-11	47.0	47.3	46.2	46.43	-0.3	-0.64	545517.0	25500840.0	822
2014-05-08	46.8	47.7	46.6	46.73	-0.04	-0.09	658207.0	30963703.3	938
2014-05-07	46.5	47.2	46.2	46.77	0.2	0.43	579407.0	27105314.3	918
2014-05-06	47.8	47.8	46.1	46.57	-0.64	-1.36	885589.0	41690532.2	1294
2014-05-05	46.5	48.2	46.1	47.21	0.64	1.37	1720304.0	80949577.9	2098
2014-05-04	47.8	47.9	46.3	46.57	-0.9	-1.9	613079.0	28830890.2	1115
2014-05-01	45.9	48.9	45.8	47.47	2.43	5.4	2324160.0	110630832.3	3057
2014-04-30	45.5	45.5	44.3	45.04	-0.09	-0.2	623987.0	27943069.0	759
2014-04-29	46.0	46.5	45.1	45.13	-0.94	-2.04	556277.0	25533212.6	781
2014-04-28	47.2	47.2	45.8	46.07	-1.06	-2.25	980715.0	45444397.3	1249
2014-04-27	47.0	48.5	46.9	47.13	1.37	2.99	2021554.0	95952131.2	2451
2014-04-24	45.5	45.9	44.8	45.76	0.24	0.53	1252113.0	56716035.8	1525
2014-04-23	45.3	46.3	45.1	45.52	0.29	0.64	1683124.0	76898597.7	1926
2014-04-22	44.5	46.1	44.0	45.23	1.12	2.54	1898371.0	86056987.7	2063
2014-04-21	43.8	44.5	43.7	44.11	1.07	2.49	1408832.0	62082255.0	1415
2014-04-20	42.7	43.7	42.6	43.04	0.39	0.91	854366.0	36810278.3	931
2014-04-17	42.9	43.3	42.5	42.65	-0.24	-0.56	457519.0	19635773.9	587
2014-04-16	42.9	44.4	42.5	42.89	-0.15	-0.35	1038382.0	45323272.0	1201
2014-04-15	42.7	43.2	42.5	43.04	0.4	0.94	505607.0	21679572.1	620
2014-04-14	43.7	43.7	42.5	42.64	-0.64	-1.48	768016.0	33049103.1	997
2014-04-13	42.0	44.0	41.6	43.28	1.98	4.79	1866244.0	80530175.2	2161
2014-04-10	41.2	41.5	40.6	41.3	0.2	0.49	708949.0	29129071.7	861
2014-04-09	41.4	42.3	40.5	41.1	0.1	0.24	1169214.0	48408139.0	1247
2014-04-08	41.1	41.1	40.7	41.0	-0.2	-0.49	268156.0	10964340.9	444
2014-04-07	41.6	41.6	41.0	41.2	-0.3	-0.72	517335.0	21318722.3	713
2014-04-06	41.5	41.7	41.1	41.5	-0.1	-0.24	311036.0	12884775.7	397
2014-04-03	41.9	42.0	41.5	41.6	-0.4	-0.95	240644.0	10038685.5	388
2014-04-02	42.2	42.2	41.7	42.0	-0.3	-0.71	285315.0	11966426.4	452
2014-04-01	42.1	43.0	41.9	42.3	0.1	0.24	535547.0	22762981.5	815
2014-03-31	41.9	43.3	41.9	42.2	0.4	0.96	714223.0	30451784.6	1171
2014-03-30	41.8	42.0	41.5	41.8	0.0	0.0	151788.0	6343313.6	258
2014-03-27	42.2	42.5	41.7	41.8	-0.5	-1.18	295787.0	12448861.1	436
2014-03-26	42.7	42.8	42.0	42.3	-0.2	-0.47	171945.0	7308966.2	297
2014-03-25	42.5	42.6	42.2	42.5	0.0	0.0	103688.0	4405883.4	161
2014-03-24	42.6	42.8	42.3	42.5	-0.2	-0.47	152416.0	6485091.2	202
2014-03-23	42.9	42.9	42.4	42.7	0.1	0.23	232619.0	9923651.1	329
2014-03-20	42.8	43.2	42.5	42.6	-0.3	-0.7	308306.0	13194342.3	444
2014-03-19	42.9	43.2	42.7	42.9	0.1	0.23	317843.0	13618933.2	485
2014-03-18	43.0	43.2	42.5	42.8	0.0	0.0	344730.0	14756799.6	514
2014-03-17	42.6	43.4	42.6	42.8	0.3	0.71	398760.0	17152872.9	592
2014-03-16	42.9	43.1	42.5	42.5	-0.3	-0.7	187822.0	8045314.6	358
2014-03-13	43.5	43.8	42.8	42.8	-0.8	-1.83	278365.0	12031945.1	441
2014-03-12	43.6	43.8	43.0	43.6	-0.2	-0.46	244948.0	10653459.0	392
2014-03-11	43.6	44.0	43.6	43.8	-0.2	-0.45	170323.0	7463643.7	336
2014-03-10	44.3	44.4	43.8	44.0	0.0	0.0	279709.0	12338066.2	475
2014-03-09	45.0	45.5	44.0	44.0	-0.7	-1.57	579387.0	25849278.9	887
2014-03-06	42.5	45.3	42.3	44.7	2.6	6.18	1341652.0	58558454.1	1680
2014-03-05	43.2	43.3	38.7	42.1	-0.9	-2.09	554601.0	23449703.2	945
2014-03-04	43.0	43.4	42.9	43.0	0.3	0.7	299625.0	12927518.6	484
2014-03-03	43.2	43.5	42.5	42.7	-0.6	-1.39	312727.0	13425301.2	585
2014-03-02	43.8	44.5	43.1	43.3	-0.7	-1.59	499518.0	21931859.5	827
2014-02-27	44.1	44.4	43.8	44.0	-0.1	-0.23	290528.0	12809362.5	547
2014-02-26	44.2	44.6	43.9	44.1	-0.2	-0.45	487312.0	21539376.0	737
2014-02-25	44.4	44.7	43.5	44.3	0.1	0.23	800725.0	35418069.3	1179
2014-02-24	44.1	45.5	43.8	44.2	-0.1	-0.23	1335437.0	59634121.4	1756
2014-02-23	43.9	45.4	43.6	44.3	1.2	2.78	1722681.0	77010976.0	2032
2014-02-20	43.2	43.7	43.1	43.1	0.0	0.0	453189.0	19651112.2	715
2014-02-19	43.5	43.9	43.0	43.1	-0.1	-0.23	846338.0	36811506.0	1047
2014-02-18	42.8	43.5	42.8	43.2	0.4	0.93	481585.0	20773503.3	652
2014-02-17	43.1	43.3	42.5	42.8	-0.2	-0.47	300324.0	12880244.7	532
2014-02-16	42.8	43.1	42.4	43.0	0.3	0.7	271425.0	11617165.8	509
2014-02-13	42.4	43.7	42.4	42.7	0.3	0.71	773477.0	33343177.0	1177
2014-02-12	42.0	42.4	41.8	42.4	0.4	0.95	283759.0	11955234.8	435
2014-02-11	42.0	42.2	41.7	42.0	-0.4	-0.94	161184.0	6768343.4	327
2014-02-10	42.4	42.9	42.2	42.4	0.0	0.0	267683.0	11368925.1	540
2014-02-09	43.0	43.1	42.3	42.4	-0.3	-0.7	270175.0	11499406.5	471
2014-02-06	42.5	43.3	42.3	42.7	0.8	1.91	592209.0	25307955.8	958
2014-02-05	41.9	42.3	41.6	41.9	0.3	0.72	297135.0	12457339.1	509
2014-02-04	41.2	42.6	41.2	41.6	0.0	0.0	508129.0	21345942.2	1022
2014-02-03	40.5	42.3	40.3	41.6	0.8	1.96	485177.0	20085109.5	860
2014-02-02	41.3	41.8	40.7	40.8	-0.6	-1.45	171064.0	7060591.9	323
2014-01-30	41.7	42.0	41.4	41.4	-0.6	-1.43	125617.0	5232012.1	238
2014-01-29	41.8	42.0	41.5	42.0	0.4	0.96	106412.0	4443110.8	187
2014-01-28	41.8	42.2	41.6	41.6	-0.4	-0.95	137348.0	5751527.4	300
2014-01-27	42.1	42.7	41.7	42.0	0.2	0.48	251334.0	10598003.0	584
2014-01-26	40.0	42.0	39.6	41.8	1.3	3.21	354913.0	14686097.8	711
2014-01-23	40.3	41.0	40.2	40.5	-0.3	-0.74	122397.0	4967278.3	277
2014-01-22	42.1	42.1	37.8	40.8	-1.2	-2.86	276241.0	11096449.6	492
2014-01-21	42.5	42.7	41.9	42.0	-0.1	-0.24	199934.0	8473948.2	334
2014-01-20	42.3	42.9	42.1	42.1	0.0	0.0	209518.0	8913018.3	405
2014-01-19	42.0	42.3	41.8	42.1	-0.7	-1.64	191355.0	8048628.4	325
2014-01-16	42.3	43.0	41.7	42.8	0.3	0.71	294187.0	12500138.3	553
2014-01-15	43.2	43.2	41.8	42.5	-0.8	-1.85	540938.0	22920454.6	713
2014-01-14	44.0	44.0	43.2	43.3	-0.7	-1.59	223642.0	9762307.6	429
2014-01-13	44.0	44.5	43.7	44.0	0.0	0.0	259386.0	11444195.3	509
2014-01-12	43.5	44.5	43.2	44.0	0.6	1.38	287692.0	12621312.4	520
2014-01-09	44.2	44.2	43.4	43.4	-0.8	-1.81	229234.0	10014545.0	407
2014-01-08	44.4	44.9	43.7	44.2	0.3	0.68	608870.0	27031306.0	1086
2014-01-07	41.8	45.0	41.8	43.9	1.5	3.54	1469878.0	63937080.4	2153
2014-01-06	42.3	42.7	41.8	42.4	-0.1	-0.24	206070.0	8724609.4	427
2014-01-05	43.9	43.9	42.5	42.5	-1.7	-3.85	286216.0	12345997.8	500
2014-01-02	44.6	44.6	43.9	44.2	-0.5	-1.12	331531.0	14676622.3	578
2014-01-01	44.7	45.2	44.5	44.7	0.0	0.0	388773.0	17446644.2	586
2013-12-31	44.8	45.2	44.7	44.7	-0.2	-0.45	257311.0	11560035.5	461
2013-12-30	45.0	45.3	44.7	44.9	-0.1	-0.22	383080.0	17232771.5	611
2013-12-29	45.3	45.6	44.9	45.0	-0.3	-0.66	359222.0	16248970.6	681
2013-12-26	44.4	46.5	44.4	45.3	0.6	1.34	943439.0	42761199.6	1619
2013-12-25	45.9	45.9	44.6	44.7	-1.0	-2.19	664152.0	30054561.1	1179
2013-12-24	45.5	46.9	45.0	45.7	0.1	0.22	1536875.0	70608104.9	2387
2013-12-23	44.8	47.6	44.3	45.6	1.1	2.47	2220274.0	102514196.4	3305
2013-12-22	44.8	45.6	44.4	44.5	0.2	0.45	1275214.0	57283377.5	2087
2013-12-19	50.0	51.25	44.0	44.3	-3.3	-6.93	3969088.0	189986657.8	6106
2013-12-18	44.1	47.6	43.5	47.6	4.3	9.93	1263982.0	58318821.6	1281
2013-12-17	43.2	45.7	41.6	43.3	0.2	0.46	2746536.0	119879267.8	3459
2013-12-16	42.4	45.3	42.0	43.1	1.1	2.62	1849968.0	81591687.4	2507
2013-12-15	39.4	42.9	39.4	42.0	2.9	7.42	1328345.0	54965245.3	1802
2013-12-12	38.8	39.5	38.7	39.1	0.3	0.77	324111.0	12680085.2	407
2013-12-11	38.7	38.9	38.5	38.8	-0.1	-0.26	118284.0	4580825.2	178
2013-12-10	39.0	39.1	38.8	38.9	-0.3	-0.77	107902.0	4198069.3	193
2013-12-09	39.2	39.3	39.0	39.2	0.0	0.0	55895.0	2189057.5	137
2013-12-08	39.3	39.3	39.1	39.2	0.3	0.77	91551.0	3586197.2	175
2013-12-05	38.9	39.3	38.8	38.9	0.2	0.52	205094.0	8011398.6	321
2013-12-04	39.0	39.1	38.5	38.7	-0.3	-0.77	131801.0	5116946.5	241
2013-12-03	39.1	39.7	38.8	39.0	0.0	0.0	206135.0	8086298.1	353
2013-12-02	39.2	39.2	38.8	39.0	0.0	0.0	97217.0	3798120.4	196
2013-12-01	39.2	39.4	38.9	39.0	-0.3	-0.76	204002.0	7984037.8	340
2013-11-28	39.5	39.7	39.1	39.3	-0.1	-0.25	127724.0	5029810.2	228
2013-11-27	39.8	39.9	39.4	39.4	-0.5	-1.25	129608.0	5134329.7	247
2013-11-26	40.0	40.4	39.6	39.9	-0.1	-0.25	184820.0	7406986.1	356
2013-11-25	39.7	40.4	39.4	40.0	0.2	0.5	351609.0	14050830.8	547
2013-11-24	40.1	40.1	39.5	39.8	-0.1	-0.25	133257.0	5313329.5	271
2013-11-21	40.2	40.3	39.9	39.9	-0.4	-0.99	208283.0	8340862.7	349
2013-11-20	40.3	40.9	40.2	40.3	-0.2	-0.49	215059.0	8710338.5	428
2013-11-19	40.0	41.2	39.6	40.5	0.6	1.5	795707.0	32277505.6	1254
2013-11-18	40.0	40.3	39.8	39.9	-0.1	-0.25	240126.0	9612576.8	378
2013-11-17	40.6	40.8	40.0	40.0	-0.2	-0.5	200349.0	8094845.8	379
2013-11-14	40.0	41.0	39.6	40.2	0.4	1.01	488947.0	19729176.2	789
2013-11-13	40.8	40.9	39.8	39.8	-0.9	-2.21	392324.0	15797976.0	528
2013-11-12	40.8	42.0	40.5	40.7	-0.1	-0.25	875141.0	36120467.2	1124
2013-11-11	41.0	41.2	40.6	40.8	-0.1	-0.24	292201.0	11941529.6	480
2013-11-10	40.4	41.7	40.3	40.9	0.2	0.49	642169.0	26305831.5	928
2013-11-07	39.7	41.8	39.7	40.7	1.0	2.52	989036.0	40351516.8	1362
2013-11-06	39.6	39.8	39.4	39.7	0.2	0.51	180888.0	7167438.2	281
2013-11-05	38.9	39.7	38.9	39.5	0.4	1.02	198807.0	7846482.8	312
2013-11-04	39.3	39.4	39.0	39.1	-0.3	-0.76	122917.0	4809330.9	230
2013-11-03	39.5	39.6	39.1	39.4	-0.1	-0.25	127479.0	5016885.5	237
2013-10-31	39.5	39.6	39.0	39.5	-0.1	-0.25	124586.0	4908519.2	229
2013-10-30	40.3	40.5	39.5	39.6	-0.7	-1.74	218690.0	8733854.6	380
2013-10-29	40.2	41.5	40.1	40.3	0.2	0.5	538899.0	21949804.2	838
2013-10-28	40.2	40.2	39.8	40.1	0.0	0.0	89922.0	3598471.3	172
2013-10-27	40.2	40.2	39.9	40.1	0.1	0.25	89721.0	3594228.8	196
2013-10-24	39.8	40.0	39.7	40.0	0.1	0.25	85615.0	3412399.4	186
2013-10-23	40.3	40.5	39.8	39.9	-0.1	-0.25	207936.0	8346079.5	355
2013-10-22	39.2	40.3	39.0	40.0	0.8	2.04	253187.0	10093051.5	411
2013-10-21	39.2	39.4	39.0	39.2	-0.1	-0.25	106662.0	4175538.4	191
2013-10-20	39.3	39.4	39.0	39.3	0.8	2.08	133356.0	5231959.0	212
2013-10-10	38.4	38.8	38.4	38.5	0.0	0.0	137671.0	5316342.4	234
2013-10-09	38.3	39.1	38.3	38.5	0.1	0.26	166613.0	6452448.1	297
2013-10-08	38.3	38.8	38.1	38.4	-0.2	-0.52	196903.0	7569513.2	344
2013-10-07	39.3	39.3	38.6	38.6	-0.8	-2.03	221592.0	8631820.3	364
2013-10-06	40.4	40.4	37.2	39.4	-1.2	-2.96	176007.0	6922219.8	359
2013-10-03	40.3	40.6	39.7	40.6	0.3	0.74	154454.0	6201945.2	308
2013-10-02	40.7	41.0	40.3	40.3	-0.5	-1.23	137933.0	5614108.2	260
2013-10-01	40.9	41.2	40.8	40.8	-0.4	-0.97	188014.0	7693822.5	318
2013-09-30	41.5	41.8	41.1	41.2	-0.3	-0.72	266495.0	11064986.8	429
2013-09-29	41.6	41.7	41.1	41.5	0.3	0.73	298485.0	12368138.8	500
2013-09-26	42.2	42.3	41.0	41.2	-0.9	-2.14	493440.0	20557675.2	739
2013-09-25	41.5	42.1	41.3	42.1	0.7	1.69	510721.0	21337470.6	654
2013-09-24	41.3	41.6	41.2	41.4	0.1	0.24	181893.0	7525555.4	271
2013-09-19	41.3	41.5	40.9	41.3	0.2	0.49	223991.0	9239046.1	372
2013-09-18	41.5	41.9	41.0	41.1	-0.5	-1.2	216290.0	8965501.3	379
2013-09-17	42.1	42.1	41.5	41.6	-0.5	-1.19	433727.0	18137523.3	620
2013-09-16	41.5	42.5	41.4	42.1	1.1	2.68	1090290.0	45847558.3	1492
2013-09-15	40.8	41.4	40.2	41.0	1.1	2.76	891881.0	36396062.3	1090
2013-09-12	39.8	40.4	39.7	39.9	0.1	0.25	308411.0	12333806.0	451
2013-09-11	41.4	41.4	39.6	39.8	-1.1	-2.69	663383.0	26825507.7	899
2013-09-10	40.3	41.0	39.8	40.9	2.1	5.41	957392.0	38598727.7	1068
2013-09-09	39.6	39.6	37.8	38.8	-0.8	-2.02	500794.0	19349301.4	780
2013-09-08	40.6	40.7	39.0	39.6	0.1	0.25	531681.0	21253013.8	854
2013-09-05	39.2	41.7	39.2	39.5	0.1	0.25	1835061.0	74082147.3	2637
2013-09-04	39.5	40.5	39.2	39.4	-0.6	-1.5	605622.0	24197392.5	944
2013-09-03	41.7	41.9	39.0	40.0	-1.5	-3.61	795884.0	32154969.2	1144
2013-09-02	41.1	42.4	40.5	41.5	0.7	1.72	981174.0	40780355.3	1363
2013-09-01	39.5	41.0	39.0	40.8	2.5	6.53	756385.0	30317406.7	1229
2013-08-29	40.0	40.4	38.3	38.3	-0.6	-1.54	519484.0	20474060.1	880
2013-08-28	39.5	42.5	38.2	38.9	-2.2	-5.35	933104.0	37617279.3	1377
2013-08-27	45.2	45.2	41.1	41.1	-4.5	-9.87	1604403.0	69172363.0	2215
2013-08-26	44.3	45.9	44.0	45.6	1.4	3.17	1128340.0	50760250.0	1500
2013-08-25	44.7	44.9	43.8	44.2	-0.5	-1.12	279837.0	12375689.2	503
2013-08-22	44.8	45.2	44.7	44.7	-0.2	-0.45	262088.0	11759644.6	473
2013-08-21	44.9	45.1	44.8	44.9	-0.1	-0.22	136918.0	6150375.4	274
2013-08-20	44.9	45.4	44.8	45.0	-0.1	-0.22	207375.0	9340643.1	363
2013-08-19	45.7	45.7	45.0	45.1	-0.7	-1.53	262373.0	11885118.1	423
2013-08-18	45.6	46.6	45.6	45.8	0.7	1.55	413358.0	19012382.5	708
2013-08-15	44.7	46.3	44.5	45.1	0.3	0.67	815680.0	37162248.8	1151
2013-08-14	45.1	45.2	44.7	44.8	-0.5	-1.1	193633.0	8709281.7	347
2013-08-13	45.3	45.6	45.1	45.3	0.3	0.67	138766.0	6287507.3	255
2013-08-05	45.2	45.6	44.8	45.0	-0.1	-0.22	253370.0	11446063.8	400
2013-08-04	44.5	45.8	44.5	45.1	0.6	1.35	202487.0	9131613.6	382
2013-08-01	44.2	45.2	44.0	44.5	0.4	0.91	191110.0	8530778.7	359
2013-07-31	44.9	45.0	44.0	44.1	-0.8	-1.78	148107.0	6582227.2	277
2013-07-30	44.9	45.0	44.5	44.9	0.0	0.0	131541.0	5888737.9	215
2013-07-29	44.8	45.0	44.3	44.9	-0.1	-0.22	136367.0	6084825.6	276
2013-07-28	45.5	45.5	45.0	45.0	-0.6	-1.32	125342.0	5662207.5	262
2013-07-25	46.1	46.4	45.5	45.6	-0.5	-1.08	184559.0	8444491.9	381
2013-07-24	45.9	46.8	45.5	46.1	0.7	1.54	376657.0	17315333.0	599
2013-07-23	45.8	46.2	45.3	45.4	-0.6	-1.3	264339.0	12104914.7	469
2013-07-22	46.8	46.9	45.8	46.0	-0.6	-1.29	254704.0	11835402.3	391
2013-07-21	46.9	47.5	46.5	46.6	0.3	0.65	499836.0	23501858.9	813
2013-07-18	47.1	47.3	45.5	46.3	-0.9	-1.91	721206.0	33721878.2	1137
2013-07-17	45.6	47.6	45.4	47.2	1.7	3.74	956748.0	44674998.7	1359
2013-07-16	44.7	45.7	44.6	45.5	0.9	2.02	600414.0	27233651.6	808
2013-07-15	44.3	44.8	44.3	44.6	0.1	0.22	104883.0	4673735.3	188
2013-07-14	44.8	44.8	44.4	44.5	-0.2	-0.45	115422.0	5155546.9	216
2013-07-11	44.9	45.0	44.4	44.7	-0.1	-0.22	137303.0	6133858.6	247
2013-07-10	44.8	45.2	44.7	44.8	0.2	0.45	125817.0	5649575.6	235
2013-07-09	45.0	45.2	44.6	44.6	-0.3	-0.67	298596.0	13416534.6	453
2013-07-08	45.4	45.7	44.9	44.9	-0.1	-0.22	429905.0	19453155.3	698
2013-07-07	45.1	45.5	44.9	45.0	0.0	0.0	261516.0	11821562.9	360
2013-07-04	45.3	45.5	44.8	45.0	0.1	0.22	307576.0	13892492.0	507
2013-07-03	45.1	46.0	44.8	44.9	0.0	0.0	693813.0	31475820.6	975
2013-07-02	44.9	45.5	44.9	44.9	0.0	0.0	219367.0	9883490.7	411
2013-07-01	45.0	45.7	44.7	44.9	0.0	0.0	474284.0	21399916.5	805
2013-06-30	43.9	45.8	43.5	44.9	0.9	2.05	735033.0	32973283.4	1144
2013-06-26	43.9	46.2	43.8	44.0	0.1	0.23	1125331.0	50503525.3	1813
2013-06-25	44.7	45.2	43.8	43.9	-0.9	-2.01	520725.0	23218052.5	1029
2013-06-24	47.9	48.7	44.0	44.8	-2.6	-5.49	2674337.0	123623122.1	3978
2013-06-23	43.3	47.4	43.2	47.4	4.3	9.98	2124646.0	98262230.5	2150
2013-06-22	42.2	43.3	42.1	43.1	0.1	0.23	363407.0	15639695.7	744
2013-06-19	43.5	44.2	43.0	43.0	-0.6	-1.38	501670.0	21952113.4	883
2013-06-18	43.4	44.3	43.1	43.6	0.7	1.63	779028.0	34024421.1	1234
2013-06-17	42.5	43.3	42.3	42.9	0.9	2.14	803131.0	34421807.8	1052
2013-06-16	41.2	43.2	41.2	42.0	-0.1	-0.24	666237.0	28205902.5	1088
2013-06-15	45.8	46.0	42.1	42.1	-4.6	-9.85	561469.0	24804687.4	976
2013-06-12	46.8	47.3	46.2	46.7	0.0	0.0	373043.0	17446241.9	738
2013-06-11	45.6	47.8	45.5	46.7	1.0	2.19	571291.0	26720034.5	1146
2013-06-10	46.9	47.0	45.7	45.7	-1.3	-2.77	207008.0	9603231.6	423
2013-06-09	47.3	47.3	46.7	47.0	-0.4	-0.84	226873.0	10685759.9	438
2013-06-08	47.3	47.6	46.8	47.4	0.3	0.64	320592.0	15138245.1	452
2013-06-05	46.8	47.7	46.8	47.1	0.1	0.21	213682.0	10091143.1	410
2013-06-04	46.5	47.7	46.2	47.0	0.3	0.64	779846.0	36713132.1	1230
2013-06-03	47.7	48.3	46.5	46.7	-1.0	-2.1	818844.0	38755218.0	1484
2013-06-02	44.9	48.9	44.8	47.7	2.9	6.47	1697383.0	79271296.5	2664
2013-06-01	42.9	45.2	42.0	44.8	1.2	2.75	730315.0	32326481.3	1139
2013-05-29	44.6	44.9	43.6	43.6	-0.9	-2.02	272370.0	12057657.6	532
2013-05-28	44.7	45.0	44.4	44.5	-0.2	-0.45	337828.0	15121605.1	526
2013-05-27	44.5	45.4	44.1	44.7	-0.2	-0.45	398032.0	17804367.8	685
2013-05-26	45.7	46.0	44.8	44.9	-0.9	-1.97	300307.0	13635147.9	576
2013-05-25	45.5	46.1	45.0	45.8	0.3	0.66	264295.0	12059228.6	475
2013-05-22	46.6	46.6	45.4	45.5	-0.7	-1.52	353429.0	16265281.9	639
2013-05-21	45.0	47.3	44.7	46.2	1.2	2.67	696916.0	32124454.6	1159
2013-05-20	45.5	46.3	44.7	45.0	-0.5	-1.1	298480.0	13584730.8	757
2013-05-19	45.9	47.2	44.8	45.5	0.3	0.66	845479.0	39104993.6	1461
2013-05-18	42.9	45.2	40.4	45.2	4.1	9.98	932675.0	39883542.0	1520
2013-05-15	42.0	42.2	39.8	41.1	-3.1	-7.01	881152.0	35694251.6	1259
2013-05-14	48.9	49.1	44.2	44.2	-4.9	-9.98	742162.0	34524511.9	1124
2013-05-13	51.75	51.75	48.0	49.1	-3.65	-6.92	403499.0	20044820.75	946
2013-05-12	53.5	53.5	52.5	52.75	-0.5	-0.94	177532.0	9388667.5	395
2013-05-11	54.0	54.25	53.25	53.25	-0.5	-0.93	192032.0	10324693.75	396
2013-05-08	53.75	54.5	53.5	53.75	0.5	0.94	202278.0	10906409.25	394
2013-05-07	54.0	54.5	53.0	53.25	-1.25	-2.29	315978.0	16949875.25	611
2013-05-06	55.25	55.5	54.0	54.5	-0.75	-1.36	296152.0	16154317.0	635
2013-05-05	56.25	56.5	54.75	55.25	-0.75	-1.34	338934.0	18860488.75	557
2013-05-04	55.75	56.5	55.5	56.0	0.5	0.9	534612.0	29925673.5	757
2013-05-01	55.75	56.5	55.0	55.5	0.0	0.0	565348.0	31482610.25	991
2013-04-30	54.75	57.5	54.5	55.5	1.5	2.78	1491106.0	83522896.0	2353
2013-04-29	54.75	55.75	54.0	54.0	-0.75	-1.37	497885.0	27383426.75	889
2013-04-28	54.5	55.0	54.0	54.75	0.5	0.92	434124.0	23723560.75	699
2013-04-27	54.0	54.75	53.75	54.25	0.0	0.0	493922.0	26777722.5	903
2013-04-24	56.0	56.0	53.75	54.25	-1.75	-3.12	418480.0	22941156.0	810
2013-04-23	56.5	57.0	55.75	56.0	0.0	0.0	290512.0	16351758.75	579
2013-04-22	55.75	56.25	55.25	56.0	0.75	1.36	295241.0	16483946.5	562
2013-04-21	54.25	55.75	54.25	55.25	0.75	1.38	267159.0	14714997.5	526
2013-04-20	53.0	55.0	53.0	54.5	1.75	3.32	285825.0	15452287.0	596
2013-04-17	57.5	57.5	52.25	52.75	-5.25	-9.05	645625.0	35198934.5	1220
2013-04-16	58.5	59.25	57.5	58.0	-1.5	-2.52	559108.0	32657625.25	967
2013-04-15	58.25	61.0	58.0	59.5	1.5	2.59	1629718.0	97071025.75	2425
2013-04-14	57.0	59.5	57.0	58.0	0.75	1.31	1071003.0	62404414.75	1579
2013-04-13	57.25	58.0	56.75	57.25	0.0	0.0	438181.0	25158227.75	793
2013-04-10	56.0	57.5	56.0	57.25	1.25	2.23	675885.0	38474869.25	1077
2013-04-09	57.75	58.0	56.0	56.0	-1.5	-2.61	484888.0	27497303.75	839
2013-04-08	56.75	57.75	56.75	57.5	0.75	1.32	504374.0	28885746.75	865
2013-04-07	56.75	56.75	55.75	56.75	-0.25	-0.44	418814.0	23597753.0	786
2013-04-06	58.0	58.75	56.0	57.0	-1.0	-1.72	556456.0	31995630.0	901
2013-04-03	57.25	59.0	57.25	58.0	0.25	0.43	645272.0	37399228.0	914
2013-04-02	57.25	57.75	57.0	57.75	0.75	1.32	331037.0	18987538.75	620
2013-04-01	57.25	58.75	57.0	57.0	0.0	0.0	659141.0	38121989.75	1049
2013-03-31	56.75	57.25	55.75	57.0	0.25	0.44	376052.0	21209919.25	674
2013-03-30	57.75	57.75	54.0	56.75	-0.25	-0.44	501616.0	28475867.75	895
2013-03-27	57.5	57.5	56.0	57.0	-0.25	-0.44	396732.0	22585880.75	741
2013-03-26	58.0	58.75	57.0	57.25	-0.75	-1.29	477119.0	27581231.5	869
2013-03-25	58.5	59.25	57.75	58.0	-0.5	-0.85	559890.0	32655396.25	813
2013-03-24	60.25	60.5	58.5	58.5	-1.75	-2.9	626470.0	37344102.0	961
2013-03-23	60.25	61.5	59.25	60.25	0.0	0.0	827329.0	49837199.5	1384
2013-03-20	58.75	61.0	58.75	60.25	1.75	2.99	1153247.0	69240375.0	1890
2013-03-19	58.0	59.75	57.5	58.5	1.0	1.74	925361.0	54317989.5	1360
2013-03-18	56.5	57.5	56.0	57.5	0.75	1.32	527257.0	29787315.75	856
2013-03-17	57.0	57.25	56.0	56.75	0.0	0.0	620044.0	35072074.75	995
2013-03-16	56.5	57.75	56.0	56.75	0.5	0.89	538742.0	30739202.25	943
2013-03-13	55.0	56.25	54.0	56.25	1.0	1.81	669374.0	37198537.5	1211
2013-03-12	58.5	58.75	55.0	55.25	-3.75	-6.36	775028.0	44130428.25	1237
2013-03-11	57.0	60.0	57.0	59.0	1.5	2.61	960996.0	56551500.75	1460
2013-03-10	56.5	58.5	56.5	57.5	0.75	1.32	551630.0	31722611.25	919
2013-03-09	56.5	57.0	56.0	56.75	0.5	0.89	340338.0	19186622.0	598
2013-03-06	56.25	57.25	55.75	56.25	-0.25	-0.44	377256.0	21369332.75	623
2013-03-05	55.25	56.5	55.0	56.5	0.75	1.35	276290.0	15384433.75	578
2013-03-04	56.25	57.25	55.25	55.75	-1.0	-1.76	545007.0	30633181.0	1063
2013-03-03	60.0	60.0	56.5	56.75	-2.75	-4.62	677198.0	39356191.25	1245
2013-03-02	58.75	61.5	58.75	59.5	0.75	1.28	690787.0	41492206.75	1441
2013-02-27	58.25	60.25	57.0	58.75	1.25	2.17	1650802.0	96430102.75	2646
2013-02-26	56.5	58.75	55.25	57.5	1.25	2.22	1345964.0	76962746.75	1876
2013-02-25	54.0	59.0	53.5	56.25	2.25	4.17	1317739.0	73919032.5	2085
2013-02-24	54.0	55.0	53.25	54.0	0.0	0.0	322068.0	17384900.75	635
2013-02-23	54.75	55.5	53.5	54.0	-0.75	-1.37	610113.0	33067966.5	1031
2013-02-20	54.25	55.0	53.75	54.75	0.5	0.92	456197.0	24792015.25	831
2013-02-19	57.25	57.25	53.5	54.25	-2.5	-4.41	818915.0	44971494.25	1644
2013-02-18	52.75	57.75	52.25	56.75	4.25	8.1	1821681.0	102507436.5	2501
2013-02-17	52.5	53.25	52.0	52.5	0.25	0.48	205466.0	10817801.5	544
2013-02-16	52.5	53.0	52.0	52.25	0.25	0.48	196152.0	10303484.75	478
2013-02-13	51.5	53.25	51.25	52.0	0.5	0.97	446406.0	23380508.5	872
2013-02-12	53.0	53.0	51.0	51.5	-1.75	-3.29	542934.0	28119545.75	1085
2013-02-11	54.25	55.0	53.0	53.25	-1.5	-2.74	261738.0	14165899.25	574
2013-02-10	55.0	56.0	54.25	54.75	-0.25	-0.45	310979.0	17173950.75	580
2013-02-09	54.5	56.0	52.75	55.0	0.75	1.38	600988.0	32840738.75	860
2013-02-06	56.5	57.0	54.0	54.25	-1.75	-3.12	312377.0	17382616.0	620
2013-02-05	56.5	56.5	53.5	56.0	-1.0	-1.75	390155.0	21682872.5	805
2013-02-04	57.25	59.25	56.75	57.0	0.0	0.0	795612.0	46244464.0	1415
2013-02-03	57.0	57.75	56.5	57.0	0.0	0.0	487977.0	27845281.75	889
2013-02-02	56.5	57.25	56.25	57.0	0.75	1.33	434422.0	24688535.75	809
2013-01-30	56.75	57.25	56.0	56.25	-0.5	-0.88	404284.0	22832686.75	808
2013-01-29	57.25	57.75	56.5	56.75	-0.25	-0.44	397411.0	22710714.25	783
2013-01-28	56.5	58.75	56.0	57.0	0.25	0.44	1118740.0	64415443.75	1801
2013-01-27	56.5	57.75	55.5	56.75	-0.25	-0.44	740702.0	41936820.0	1058
2013-01-26	56.0	57.0	54.25	57.0	1.0	1.79	551071.0	30892121.0	1130
2013-01-23	56.75	57.25	55.75	56.0	-0.5	-0.88	177412.0	10044411.0	418
2013-01-22	58.0	58.25	56.5	56.5	-1.75	-3.0	275280.0	15790410.0	565
2013-01-21	58.0	59.0	57.5	58.25	-0.25	-0.43	242674.0	14118340.5	551
2013-01-20	58.0	58.75	57.25	58.5	1.0	1.74	336930.0	19548663.5	703
2013-01-19	57.0	58.0	56.5	57.5	0.5	0.88	323424.0	18474884.75	692
2013-01-16	56.75	58.0	56.5	57.0	0.0	0.0	264325.0	15127664.25	574
2013-01-15	58.0	58.5	56.5	57.0	-1.0	-1.72	330768.0	18996550.5	821
2013-01-14	58.5	61.0	57.25	58.0	1.0	1.75	783348.0	45988784.75	1501
2013-01-13	57.0	60.0	56.25	57.0	-0.5	-0.87	611441.0	35531944.5	1206
2013-01-12	59.5	59.75	57.5	57.5	-2.0	-3.36	424154.0	24862890.0	856
2013-01-09	59.75	62.25	59.0	59.5	-0.5	-0.83	1098102.0	66661949.25	1775
2013-01-08	60.25	61.75	59.0	60.0	-0.25	-0.41	785549.0	47279858.75	1381
2013-01-07	60.0	62.0	58.75	60.25	0.25	0.42	900943.0	54205819.25	1416
2013-01-06	60.25	60.75	59.25	60.0	0.0	0.0	363652.0	21754530.5	690
2013-01-05	59.75	60.75	58.75	60.0	0.5	0.84	465780.0	27776989.25	929
2013-01-02	59.0	61.0	58.0	59.5	1.25	2.15	553101.0	32752479.25	1110
2013-01-01	59.5	60.5	58.0	58.25	-0.75	-1.27	518646.0	30782642.0	953
2012-12-31	57.5	61.5	56.0	59.0	1.5	2.61	1090551.0	64337675.0	2049
2012-12-30	58.0	59.0	56.5	57.5	-0.5	-0.86	470154.0	27148582.0	858
2012-12-29	58.25	59.5	57.5	58.0	0.0	0.0	225786.0	13251088.75	498
2012-12-26	58.75	59.25	57.75	58.0	-1.0	-1.69	281925.0	16436288.0	592
2012-12-25	60.5	60.5	58.0	59.0	-1.75	-2.88	360802.0	21485614.0	715
2012-12-24	60.5	61.75	59.5	60.75	0.75	1.25	368519.0	22222090.75	814
2012-12-23	61.0	63.0	60.0	60.0	-0.5	-0.83	1067058.0	65933398.0	1547
2012-12-22	58.5	63.0	56.75	60.5	1.25	2.11	1177694.0	70260645.25	1883
2012-12-19	61.0	61.0	59.0	59.25	-1.75	-2.87	403970.0	24109252.25	773
2012-12-18	63.0	63.0	60.25	61.0	-2.0	-3.17	533648.0	32794224.25	1004
2012-12-17	64.0	64.25	62.5	63.0	-1.0	-1.56	389990.0	24616560.75	800
2012-12-16	64.25	66.0	63.75	64.0	0.75	1.19	1051906.0	68331025.5	1648
2012-12-15	62.0	65.75	61.5	63.25	1.25	2.02	941847.0	60028219.75	1771
2012-12-12	62.0	62.75	60.75	62.0	0.0	0.0	458687.0	28233939.0	755
2012-12-11	62.75	63.75	62.0	62.0	-0.5	-0.8	435221.0	27283009.75	793
2012-12-10	63.5	63.75	61.5	62.5	-1.5	-2.34	463882.0	29175264.0	932
2012-12-09	65.0	65.25	63.5	64.0	-1.0	-1.54	598606.0	38396042.0	974
2012-12-08	65.75	65.75	64.0	65.0	0.25	0.39	669155.0	43416354.5	1080
2012-12-05	65.75	65.75	63.25	64.75	-1.0	-1.52	784541.0	50435214.75	1351
2012-12-04	64.5	68.0	64.25	65.75	3.25	5.2	1636713.0	107773774.5	2311
2012-12-03	61.0	63.75	60.5	62.5	1.25	2.04	1016759.0	63169305.25	1463
2012-12-02	63.25	64.0	60.75	61.25	-2.0	-3.16	1270241.0	79060033.75	2060
2012-12-01	60.0	64.0	59.25	63.25	4.75	8.12	1486616.0	91237023.25	1887
2012-11-28	57.25	60.0	57.0	58.5	1.5	2.63	1085265.0	63545134.0	1706
2012-11-27	60.0	60.0	55.75	57.0	-3.5	-5.79	915473.0	53293974.25	1617
2012-11-26	62.25	63.0	57.25	60.5	-1.75	-2.81	1460676.0	86646090.75	2282
2012-11-25	67.5	67.5	61.25	62.25	-5.25	-7.78	1507153.0	95345526.5	2433
2012-11-24	68.0	68.25	67.0	67.5	0.25	0.37	522021.0	35380577.75	849
2012-11-21	68.25	69.0	66.25	67.25	-0.75	-1.1	889135.0	60065266.0	1604
2012-11-20	67.25	68.75	63.75	68.0	0.75	1.12	1712369.0	113746405.5	2635
2012-11-19	70.75	71.5	63.75	67.25	-3.5	-4.95	1611049.0	107158901.25	2684
2012-11-18	72.75	73.0	70.0	70.75	-1.5	-2.08	609664.0	43749469.0	1020
2012-11-17	72.5	73.75	71.25	72.25	1.25	1.76	1281584.0	92903437.0	2172
2012-11-14	70.5	73.25	68.0	71.0	0.5	0.71	1338017.0	95329471.0	2567
2012-11-13	71.5	71.75	70.0	70.5	-0.25	-0.35	558922.0	39403746.0	1074
2012-11-12	70.5	72.5	69.75	70.75	-0.5	-0.7	897470.0	63645963.5	1640
2012-11-11	74.75	74.75	69.75	71.25	-3.75	-5.0	1535069.0	110972558.5	2919
2012-11-10	71.0	76.75	71.0	75.0	4.0	5.63	2438445.0	182016836.75	3686
2012-11-07	67.0	72.5	67.0	71.0	3.75	5.58	2065873.0	145716026.75	3075
2012-11-06	66.0	68.0	65.5	67.25	1.0	1.51	1467232.0	98103803.5	2157
2012-11-05	68.5	69.25	65.5	66.25	-2.0	-2.93	1690148.0	113174718.25	2559
2012-11-04	64.75	71.0	64.0	68.25	3.5	5.41	3488512.0	237489109.5	4432
2012-11-03	63.75	65.25	62.75	64.75	1.5	2.37	884262.0	56472559.0	1515
2012-10-24	61.75	64.0	60.0	63.25	0.75	1.2	1038004.0	64645590.0	2114
2012-10-23	66.0	66.0	61.75	62.5	-3.0	-4.58	639734.0	41051987.25	1429
2012-10-22	64.75	67.0	64.25	65.5	1.5	2.34	1329900.0	87190257.5	2606
2012-10-21	65.0	66.0	63.75	64.0	-1.25	-1.92	855877.0	55279542.5	1687
2012-10-20	65.5	68.75	64.0	65.25	-1.25	-1.88	2016203.0	134217251.5	3405
2012-10-17	63.5	69.25	62.75	66.5	3.5	5.56	3530260.0	235289867.25	5083
2012-10-16	65.5	66.0	62.5	63.0	-2.0	-3.08	1649740.0	105173831.75	3285
2012-10-15	66.25	67.75	64.0	65.0	-0.5	-0.76	1055663.0	69760115.0	1852
2012-10-14	65.25	68.0	63.25	65.5	0.25	0.38	1697929.0	111545990.5	3218
2012-10-13	70.5	71.0	65.0	65.25	-6.75	-9.37	1746031.0	116001224.0	3270
2012-10-10	75.5	75.5	71.75	72.0	-3.25	-4.32	1233735.0	90856405.5	2434
2012-10-09	76.75	78.25	74.5	75.25	-1.0	-1.31	1720057.0	131996124.0	2871
2012-10-08	75.25	79.0	73.5	76.25	0.5	0.66	3662914.0	281116525.25	5874
2012-10-07	80.0	80.5	74.0	75.75	-1.75	-2.26	4273298.0	328259860.75	7332
2012-10-06	71.5	77.5	71.25	77.5	7.0	9.93	1997647.0	151816017.0	2477
2012-10-03	72.0	73.0	68.5	70.5	-1.5	-2.08	1733992.0	122865311.25	3261
2012-10-02	72.0	75.25	70.25	72.0	-0.75	-1.03	3557289.0	259655609.0	6035
2012-10-01	78.0	80.0	72.5	72.75	-4.5	-5.83	7223160.0	560492713.75	11658
2012-09-30	73.75	77.25	71.5	77.25	7.0	9.96	5275920.0	392884307.0	7914
2012-09-29	65.25	70.25	65.0	70.25	6.25	9.77	1905069.0	131263206.0	2386
2012-09-26	66.0	69.25	62.25	64.0	-1.75	-2.66	1890222.0	125634596.5	3540
2012-09-25	67.25	67.75	65.0	65.75	-1.5	-2.23	851681.0	56315092.0	1778
2012-09-24	71.25	71.25	65.5	67.25	-3.0	-4.27	1137461.0	77140383.0	2558
2012-09-22	72.5	74.25	68.75	70.25	-0.5	-0.71	1631558.0	117636105.25	2938
2012-09-19	70.25	73.75	70.0	70.75	1.25	1.8	3517556.0	251997665.5	4985
2012-09-18	67.5	73.5	67.0	69.5	2.5	3.73	4181092.0	295727468.0	6246
2012-09-17	69.5	71.0	66.0	67.0	-2.5	-3.6	1929621.0	131852097.25	3108
2012-09-16	72.5	76.0	68.0	69.5	0.25	0.36	3741793.0	276959535.25	5488
2012-09-15	64.5	69.25	63.75	69.25	6.25	9.92	2412136.0	162445161.5	2661
2012-09-12	64.5	64.5	62.25	63.0	-1.25	-1.95	877367.0	55558948.25	1593
2012-09-11	65.0	66.75	64.0	64.25	-0.25	-0.39	1293819.0	84329233.0	2130
2012-09-10	61.75	67.0	61.75	64.5	1.5	2.38	2534721.0	162975252.75	3838
2012-09-09	66.25	67.5	62.0	63.0	-3.0	-4.55	1556270.0	101753385.5	2920
2012-09-08	65.5	69.0	60.75	66.0	1.5	2.33	4596394.0	300034661.75	6826
2012-09-05	70.0	72.0	62.0	64.5	-2.75	-4.09	6224283.0	426833462.75	9800
2012-09-04	67.25	67.25	65.0	67.25	6.0	9.8	2414488.0	161554309.25	2007
2012-09-03	57.0	61.25	57.0	61.25	5.5	9.87	1230109.0	72199928.0	1426
2012-09-02	51.25	55.75	50.75	55.75	5.0	9.85	3030244.0	164392347.0	2346
2012-09-01	51.25	52.5	50.0	50.75	0.5	1.0	2103597.0	107821838.0	2545
2012-08-29	52.25	54.0	49.7	50.25	-0.25	-0.5	3997958.0	207799130.6	5659
2012-08-28	45.9	50.5	45.5	50.5	4.5	9.78	2667620.0	129172097.2	2998
2012-08-27	46.0	46.4	45.5	46.0	0.1	0.22	442696.0	20350374.7	752
2012-08-26	47.1	47.1	45.7	45.9	-1.0	-2.13	561027.0	26069283.3	904
2012-08-25	46.6	47.2	46.4	46.9	1.2	2.63	515330.0	24121362.9	747
2012-08-15	46.7	46.7	45.5	45.7	-0.7	-1.51	435356.0	20094794.3	684
2012-08-14	45.6	47.3	45.4	46.4	0.7	1.53	1002725.0	46649987.0	1206
2012-08-13	46.5	47.1	45.5	45.7	-0.9	-1.93	686462.0	31915768.1	982
2012-08-12	47.1	47.8	46.2	46.6	-0.5	-1.06	1001470.0	47155729.5	1486
2012-08-11	47.0	48.5	46.7	47.1	0.8	1.73	1142407.0	54166763.7	1547
2012-08-08	45.0	47.4	44.9	46.3	1.8	4.04	1287022.0	59625750.7	1710
2012-08-07	44.2	45.8	44.0	44.5	0.0	0.0	380383.0	17057465.9	643
2012-08-06	47.5	48.1	44.1	44.5	-3.0	-6.32	622110.0	28923413.1	900
2012-08-05	48.9	50.0	47.3	47.5	-0.5	-1.04	1183961.0	58124577.1	1808
2012-08-04	47.0	48.6	46.1	48.0	2.0	4.35	805241.0	38498574.7	1340
2012-08-01	47.1	47.6	45.4	46.0	-1.0	-2.13	1062355.0	49417083.7	1532
2012-07-31	45.9	49.5	45.3	47.0	1.3	2.84	1214799.0	57421820.9	1959
2012-07-30	43.0	46.1	42.9	45.7	2.2	5.06	1113118.0	49607802.6	1413
2012-07-29	44.9	45.0	43.0	43.5	-1.4	-3.12	876860.0	38577311.2	1213
2012-07-28	43.6	45.0	43.0	44.9	2.0	4.66	1006390.0	44501868.5	1448
2012-07-25	41.4	43.6	41.1	42.9	1.6	3.87	1165196.0	49857262.7	1611
2012-07-24	40.5	41.6	40.3	41.3	1.0	2.48	666609.0	27311423.5	839
2012-07-23	40.1	40.8	39.4	40.3	0.6	1.51	480770.0	19333854.4	671
2012-07-22	39.0	41.5	38.7	39.7	0.7	1.79	922591.0	37079270.2	1389
2012-07-21	37.5	39.0	37.5	39.0	1.4	3.72	425054.0	16356346.7	713
2012-07-18	37.9	39.0	37.4	37.6	-0.4	-1.05	530396.0	20258250.8	1010
2012-07-17	40.5	42.2	37.2	38.0	-2.3	-5.71	1547556.0	62957955.2	2267
2012-07-16	42.4	43.3	40.3	40.3	-2.0	-4.73	1206799.0	50450116.3	1636
2012-07-15	41.6	43.6	41.1	42.3	0.7	1.68	1395784.0	59094595.1	1948
2012-07-14	41.6	41.9	41.0	41.6	0.6	1.46	816787.0	33857904.5	1073
2012-07-11	41.4	42.8	40.0	41.0	0.1	0.24	2334507.0	97068634.6	2933
2012-07-10	39.9	42.3	39.5	40.9	0.7	1.74	1584353.0	65017085.6	2214
2012-07-09	42.3	42.5	39.9	40.2	-2.1	-4.96	877224.0	35991731.9	1346
2012-07-08	42.6	44.4	41.8	42.3	-0.5	-1.17	1636354.0	70494818.3	2432
2012-07-07	43.2	46.6	40.0	42.8	-0.1	-0.23	3781722.0	166596854.8	4892
2012-07-04	40.3	42.9	39.9	42.9	3.9	10.0	3306019.0	137597897.1	3944
2012-07-03	35.8	39.0	35.7	39.0	3.5	9.86	1375814.0	51652978.1	1465
2012-07-02	34.6	36.1	34.4	35.5	0.9	2.6	1169504.0	41318676.5	1330
2012-07-01	34.6	35.2	33.8	34.6	0.2	0.58	812582.0	28069431.0	1096
2012-06-30	34.6	34.8	33.8	34.4	0.9	2.69	804627.0	27607014.0	1091
2012-06-27	35.7	35.8	32.6	33.5	-2.2	-6.16	588684.0	19974755.9	816
2012-06-26	35.4	36.2	35.1	35.7	0.0	0.0	354040.0	12637840.7	507
2012-06-25	36.2	37.0	35.6	35.7	-0.8	-2.19	280380.0	10176918.2	470
2012-06-24	36.7	37.1	35.7	36.5	-0.2	-0.54	381709.0	13857926.3	524
2012-06-23	37.3	38.2	36.6	36.7	-1.1	-2.91	343236.0	12868913.7	542
2012-06-20	37.4	37.9	37.2	37.8	0.2	0.53	824276.0	30966722.0	985
2012-06-19	37.6	38.3	37.2	37.6	0.5	1.35	891220.0	33644622.4	965
2012-06-18	36.4	37.3	36.2	37.1	1.0	2.77	1115593.0	41060488.0	1286
2012-06-17	35.6	36.3	35.3	36.1	0.5	1.4	693680.0	24788492.8	849
2012-06-16	36.8	36.8	33.0	35.6	-0.2	-0.56	822262.0	29178220.3	951
2012-06-13	36.8	37.3	35.6	35.8	-0.4	-1.1	444797.0	16205817.8	702
2012-06-12	36.0	37.0	35.5	36.2	-0.4	-1.09	764302.0	27948948.5	1048
2012-06-11	36.5	37.7	36.1	36.6	0.4	1.1	810985.0	29902288.7	1036
2012-06-10	36.0	36.7	35.6	36.2	0.6	1.69	816785.0	29589400.8	1002
2012-06-09	36.0	36.4	34.0	35.6	1.1	3.19	729750.0	25905580.7	975
2012-06-06	35.8	37.2	34.1	34.5	-1.0	-2.82	1133445.0	40752602.1	1574
2012-06-05	35.2	36.7	35.2	35.5	0.6	1.72	988869.0	35430839.0	1153
2012-06-04	34.8	35.7	34.1	34.9	-0.3	-0.85	538054.0	18769581.2	838
2012-06-03	35.5	36.9	34.0	35.2	0.7	2.03	772313.0	27495902.4	1160
2012-06-02	35.1	36.5	34.4	34.5	-3.5	-9.21	401241.0	14288475.9	763
2012-05-30	39.8	40.1	37.6	38.0	-1.7	-4.28	407928.0	15915809.2	757
2012-05-29	39.0	40.1	38.5	39.7	0.9	2.32	753880.0	29820199.2	1180
2012-05-28	37.7	40.0	37.7	38.8	1.5	4.02	1346473.0	52734059.8	1915
2012-05-27	37.1	38.1	37.0	37.3	0.3	0.81	747688.0	28182730.4	920
2012-05-26	36.5	37.8	36.5	37.0	0.5	1.37	365060.0	13547905.3	525
2012-05-23	36.4	37.3	36.2	36.5	-0.4	-1.08	424873.0	15576425.1	561
2012-05-22	37.3	38.4	36.6	36.9	-0.1	-0.27	251414.0	9443054.0	445
2012-05-21	36.7	37.1	36.4	37.0	0.5	1.37	294897.0	10860745.5	431
2012-05-20	36.5	37.2	36.0	36.5	0.8	2.24	490461.0	17954988.2	655
2012-05-19	35.3	36.5	34.8	35.7	-0.2	-0.56	329328.0	11817846.0	569
2012-05-16	35.4	36.6	35.1	35.9	-0.3	-0.83	475133.0	17053123.4	695
2012-05-15	35.6	36.4	35.2	36.2	1.0	2.84	334737.0	11996780.5	511
2012-05-14	35.3	37.2	35.0	35.2	-0.8	-2.22	532967.0	19278297.3	954
2012-05-13	37.6	37.8	36.0	36.0	-1.5	-4.0	286423.0	10592577.5	542
2012-05-12	38.0	38.0	34.3	37.5	-0.5	-1.32	288345.0	10536935.1	511
2012-05-09	40.1	40.6	38.0	38.0	-2.7	-6.63	251963.0	9968432.2	489
2012-05-08	41.0	41.7	40.6	40.7	0.5	1.24	379723.0	15563598.8	703
2012-05-07	39.4	41.9	39.0	40.2	0.3	0.75	547272.0	22220612.5	982
2012-05-06	40.7	41.0	39.6	39.9	-0.8	-1.97	272649.0	11023093.9	506
2012-05-05	40.7	40.9	40.0	40.7	-1.2	-2.86	309982.0	12550769.4	583
2012-05-02	42.1	42.2	41.7	41.9	-0.1	-0.24	201803.0	8450449.6	365
2012-05-01	41.7	42.2	41.5	42.0	0.1	0.24	214825.0	8989752.0	419
2012-04-30	43.0	43.0	41.5	41.9	-1.0	-2.33	393876.0	16599414.4	663
2012-04-29	43.2	43.4	42.5	42.9	0.3	0.7	685361.0	29451381.7	1101
2012-04-28	42.2	43.1	42.0	42.6	0.5	1.19	719636.0	30628026.2	896
2012-04-25	42.3	42.5	41.9	42.1	0.2	0.48	409742.0	17293324.8	570
2012-04-24	42.2	42.4	41.4	41.9	-0.1	-0.24	339442.0	14213068.0	514
2012-04-23	41.8	42.3	41.5	42.0	0.0	0.0	304014.0	12773990.0	523
2012-04-22	42.5	43.0	41.8	42.0	0.2	0.48	711263.0	30121440.8	994
2012-04-21	41.4	42.5	41.4	41.8	0.4	0.97	476922.0	19992985.6	667
2012-04-18	42.2	42.5	41.0	41.4	-0.6	-1.43	378318.0	15770303.1	673
2012-04-17	41.6	43.0	41.0	42.0	1.2	2.94	759055.0	32061223.7	955
2012-04-16	41.8	42.6	40.2	40.8	-1.1	-2.63	492414.0	20394377.3	841
2012-04-15	42.7	43.7	41.5	41.9	-1.7	-3.9	357131.0	15374718.9	657
2012-04-14	42.7	44.4	42.7	43.6	1.0	2.35	770283.0	33562553.3	1087
2012-04-11	42.6	43.5	40.5	42.6	-0.6	-1.39	665030.0	28039568.5	1242
2012-04-10	45.0	45.7	42.5	43.2	-1.7	-3.79	1015858.0	44710884.5	1418
2012-04-09	44.0	46.0	42.1	44.9	0.7	1.58	721125.0	31617446.8	1203
2012-04-08	46.9	47.4	42.0	44.2	-2.4	-5.15	973039.0	43618918.4	1572
2012-04-07	48.0	48.4	46.5	46.6	-1.8	-3.72	917447.0	43453308.6	1490
2012-04-04	50.0	50.75	48.1	48.4	-2.85	-5.56	1507443.0	74818415.7	1919
2012-04-03	50.5	53.0	49.5	51.25	1.75	3.54	3383717.0	173756934.0	3864
2012-04-02	48.3	50.5	45.7	49.5	0.4	0.81	3458362.0	164376596.75	4147
2012-04-01	48.7	53.5	48.1	49.1	-0.4	-0.81	5479699.0	281709970.15	6486
2012-03-31	45.2	49.5	44.5	49.5	4.5	10.0	2619938.0	124531209.1	3204
2012-03-28	45.0	45.7	44.5	45.0	-0.4	-0.88	427266.0	19226523.0	693
2012-03-27	44.2	45.9	44.2	45.4	1.0	2.25	798747.0	36111007.0	1185
2012-03-26	44.7	45.0	43.5	44.4	-0.4	-0.89	453000.0	20025539.7	759
2012-03-25	45.2	45.4	44.2	44.8	-0.1	-0.22	479376.0	21459684.3	764
2012-03-24	45.5	46.0	44.8	44.9	0.2	0.45	530427.0	24007856.8	879
2012-03-21	44.5	46.9	44.2	44.7	0.2	0.45	1532164.0	69721761.3	2268
2012-03-20	45.4	45.7	44.0	44.5	-1.2	-2.63	732019.0	32908728.5	1080
2012-03-19	47.5	48.0	45.4	45.7	-2.3	-4.79	890083.0	41296324.7	1387
[truncated: 526 more rows]
