# Supplementary material for: Effective short-term forecasts of Saudi stock price trends using technical indicators and large-scale multivariate time series
Source: PeerJ Comput Sci. 2023 Jan 6;9:e1205. doi: 10.7717/peerj-cs.1205 (PMC10280263; doi:10.7717/peerj-cs.1205)
Supplement: Supplemental Information 3 [file peerj-cs-09-1205-s003.zip › TASI Dataset 2021/TADCO_6040.csv]

date	open	high	low	close	change	change_percent	volume_traded	value_traded_SAR	number_trades
2020-03-19				14.9	0.0	0.0	0.0	0.0	0
2020-03-18	14.9	15.4	14.81	14.9	0.06	0.4	1411145.0	21293139.52	2477
2020-03-17	14.71	15.42	13.76	14.84	0.39	2.7	1241196.0	18473197.78	2402
2020-03-16	15.65	15.83	14.36	14.45	-1.49	-9.35	596929.0	9024778.12	1304
2020-03-15	15.92	16.22	15.68	15.94	0.39	2.51	568589.0	9103340.55	1181
2020-03-12	15.09	16.13	14.71	15.55	-0.11	-0.7	1069104.0	16707741.22	1946
2020-03-11	15.55	16.3	14.9	15.66	0.82	5.53	1577694.0	24815942.57	2118
2020-03-10	14.06	14.84	13.82	14.84	1.34	9.93	784809.0	11335754.95	867
2020-03-09	13.6	14.04	13.5	13.5	-1.49	-9.94	362360.0	4927487.79	838
2020-03-08	15.66	15.66	14.88	14.99	-1.2	-7.41	576040.0	8802453.73	1109
2020-03-05	15.91	16.41	15.79	16.19	0.4	2.53	699713.0	11148323.58	835
2020-03-04	15.65	15.85	15.48	15.79	-0.12	-0.75	290401.0	4565234.91	674
2020-03-03	15.92	15.92	15.66	15.91	0.43	2.78	272083.0	4299862.49	612
2020-03-02	15.81	16.02	15.37	15.48	0.04	0.26	493210.0	7797974.6	863
2020-03-01	16.5	16.5	15.27	15.44	-1.27	-7.6	399215.0	6282114.43	1070
2020-02-27	17.06	17.12	16.63	16.71	-0.07	-0.42	530075.0	8931224.8	1114
2020-02-26	16.91	16.99	16.78	16.78	-0.32	-1.87	233039.0	3933653.27	611
2020-02-25	16.95	17.1	16.74	17.1	0.24	1.42	520463.0	8789575.94	930
2020-02-24	17.77	17.77	16.8	16.86	-0.89	-5.01	582934.0	10099068.94	1312
2020-02-23	17.79	17.88	17.51	17.75	-0.06	-0.34	702943.0	12433161.18	1263
2020-02-20	17.84	17.99	17.69	17.81	-0.44	-2.41	1118446.0	19973074.43	1915
2020-02-19	17.94	18.35	17.79	18.25	0.41	2.3	1182003.0	21395725.32	1759
2020-02-18	18.14	18.2	17.81	17.84	-0.28	-1.55	668153.0	12053375.32	1055
2020-02-17	18.18	18.44	18.1	18.12	0.05	0.28	581342.0	10603610.35	961
2020-02-16	17.94	18.25	17.69	18.07	0.56	3.2	996982.0	17949365.76	1705
2020-02-13	17.95	18.12	17.51	17.51	-0.43	-2.4	421460.0	7503199.38	759
2020-02-12	18.01	18.01	17.71	17.94	0.02	0.11	231768.0	4142407.01	513
2020-02-11	18.07	18.23	17.81	17.92	-0.18	-0.99	471968.0	8514739.73	921
2020-02-10	18.25	18.33	17.88	18.1	-0.15	-0.82	729459.0	13236574.18	1142
2020-02-09	18.25	18.63	18.09	18.25	0.16	0.88	2147732.0	39562266.18	2925
2020-02-06	17.6	18.4	17.6	18.09	0.49	2.78	2708240.0	49026942.49	2930
2020-02-05	17.45	17.68	17.34	17.6	0.2	1.15	454602.0	7948613.78	758
2020-02-04	17.69	17.69	17.34	17.4	-0.2	-1.14	332227.0	5804932.09	720
2020-02-03	17.58	17.88	17.47	17.6	0.28	1.62	1139934.0	20137863.24	1478
2020-02-02	17.69	17.69	17.28	17.32	-0.41	-2.31	442399.0	7713790.73	818
2020-01-30	17.36	18.07	17.36	17.73	0.69	4.05	1488491.0	26449207.69	2321
2020-01-29	17.14	17.17	17.04	17.04	-0.04	-0.23	224092.0	3837147.11	405
2020-01-28	17.23	17.38	16.58	17.08	-0.17	-0.99	395621.0	6775310.25	876
2020-01-27	17.41	17.45	17.25	17.25	-0.15	-0.86	381688.0	6624580.15	657
2020-01-26	17.32	17.4	17.25	17.4	0.0	0.0	311170.0	5384747.13	556
2020-01-23	17.49	17.49	17.23	17.4	-0.09	-0.51	444873.0	7715015.32	881
2020-01-22	17.47	17.58	17.43	17.49	-0.07	-0.4	440706.0	7714861.56	839
2020-01-21	17.86	17.86	17.51	17.56	-0.13	-0.73	743006.0	13119644.53	1166
2020-01-20	17.84	17.88	17.68	17.69	-0.15	-0.84	722407.0	12816415.58	1062
2020-01-19	17.95	17.97	17.79	17.84	0.02	0.11	557771.0	9978256.54	886
2020-01-16	17.66	17.99	17.66	17.82	0.16	0.91	1195297.0	21364654.66	2002
2020-01-15	17.55	17.86	17.47	17.66	0.11	0.63	1097219.0	19441956.55	1408
2020-01-14	17.55	17.77	17.49	17.55	0.0	0.0	598100.0	10524269.0	948
2020-01-13	17.49	17.68	17.43	17.55	0.06	0.34	552982.0	9705762.06	980
2020-01-12	17.47	17.62	17.41	17.49	0.11	0.63	368358.0	6443984.43	702
2020-01-09	17.17	17.55	17.17	17.38	0.51	3.02	723227.0	12522496.56	1119
2020-01-08	16.95	17.28	16.67	16.87	-0.53	-3.05	727833.0	12382686.4	1374
2020-01-07	17.43	17.79	17.34	17.4	0.13	0.75	936533.0	16457983.92	1544
2020-01-06	17.51	17.71	17.23	17.27	-0.29	-1.65	734225.0	12776283.41	1335
2020-01-05	17.32	17.86	17.12	17.56	-0.32	-1.79	1018440.0	17956107.08	2104
2020-01-02	17.95	18.07	17.79	17.88	0.0	0.0	805499.0	14415307.15	1320
2020-01-01	17.41	18.23	17.36	17.88	0.56	3.23	3520610.0	62927298.83	4342
2019-12-31	17.3	17.41	17.21	17.32	0.02	0.12	638647.0	11044061.58	1089
2019-12-30	17.66	17.66	17.3	17.3	-0.28	-1.59	1100724.0	19213578.65	1760
2019-12-29	17.28	17.84	17.28	17.58	0.33	1.91	2868200.0	50412842.48	3011
2019-12-26	17.21	17.27	17.14	17.25	0.15	0.88	546431.0	9394142.3	885
2019-12-25	17.1	17.3	17.1	17.1	-0.04	-0.23	827795.0	14230467.57	1203
2019-12-24	17.06	17.32	17.01	17.14	0.02	0.12	1099788.0	18905077.85	1678
2019-12-23	17.28	17.28	17.06	17.12	-0.02	-0.12	764954.0	13120086.9	1404
2019-12-22	17.04	17.36	17.01	17.14	0.1	0.59	1072840.0	18474386.44	1939
2019-12-19	17.36	17.38	16.97	17.04	-0.3	-1.73	1555376.0	26688470.51	2686
2019-12-18	17.32	17.88	17.06	17.34	0.52	3.09	3721074.0	65069035.58	5286
2019-12-17	17.14	17.21	16.78	16.82	-0.48	-2.77	1051764.0	17885002.75	1806
2019-12-16	17.23	17.58	16.67	17.3	0.03	0.17	2212382.0	38244538.06	3109
2019-12-15	15.85	17.32	15.78	17.27	1.36	8.55	1592348.0	26380659.26	2436
2019-12-12	16.48	16.48	15.83	15.91	-0.55	-3.34	933176.0	14929796.24	1629
2019-12-11	16.52	16.69	16.3	16.46	-0.12	-0.72	808719.0	13321533.32	1410
2019-12-10	17.21	17.21	16.5	16.58	-0.56	-3.27	1671112.0	28226056.49	2603
2019-12-09	17.64	17.77	16.69	17.14	-0.33	-1.89	2486996.0	43256526.74	2997
2019-12-08	16.74	17.64	16.65	17.47	0.82	4.92	3368350.0	58091235.82	3702
2019-12-05	16.02	17.06	15.53	16.65	0.54	3.35	3291427.0	53647931.88	4381
2019-12-04	15.27	16.48	15.12	16.11	0.82	5.36	3434490.0	55079744.42	4458
2019-12-03	14.36	15.42	14.21	15.29	0.86	5.96	3022150.0	44759278.51	3592
2019-12-02	14.17	14.77	14.02	14.43	0.72	5.25	1981929.0	28703671.05	2820
2019-12-01	13.62	13.86	13.6	13.71	0.06	0.44	130301.0	1785529.74	262
2019-11-28	13.63	13.69	13.6	13.65	0.03	0.22	92914.0	1267700.16	261
2019-11-27	13.93	13.93	13.56	13.62	-0.2	-1.45	400438.0	5487792.3	733
2019-11-26	13.47	14.21	13.45	13.82	0.19	1.39	850733.0	11880013.07	998
2019-11-25	13.67	13.71	13.54	13.63	-0.02	-0.15	129553.0	1764290.87	183
2019-11-24	13.67	13.75	13.6	13.65	-0.06	-0.44	75249.0	1027998.51	158
2019-11-21	13.73	13.76	13.6	13.71	-0.05	-0.36	76997.0	1056371.66	176
2019-11-20	13.82	13.86	13.76	13.76	-0.06	-0.43	100574.0	1389814.1	193
2019-11-19	13.63	13.82	13.63	13.82	0.17	1.25	104747.0	1438660.13	231
2019-11-18	13.52	13.76	13.52	13.65	0.13	0.96	208123.0	2849210.16	350
2019-11-17	13.91	13.91	13.52	13.52	-0.47	-3.36	328967.0	4526339.74	528
2019-11-14	14.27	14.42	13.99	13.99	-0.28	-1.96	634415.0	8985517.71	825
2019-11-13	14.17	14.27	13.86	14.27	0.1	0.71	604739.0	8480641.85	738
2019-11-12	14.25	14.36	13.8	14.17	0.18	1.29	731101.0	10272659.38	1150
2019-11-11	13.67	14.64	13.6	13.99	0.67	5.03	1944227.0	27589320.15	2390
2019-11-10	13.32	13.43	13.19	13.32	0.1	0.76	248696.0	3315615.47	345
2019-11-07	13.22	13.32	13.22	13.22	0.01	0.08	55847.0	740937.58	158
2019-11-06	13.21	13.39	13.19	13.21	0.0	0.0	124732.0	1658643.77	269
2019-11-05	13.21	13.34	13.21	13.21	-0.01	-0.08	142803.0	1894288.49	215
2019-11-04	13.21	13.24	13.17	13.22	0.01	0.08	167146.0	2210092.8	283
2019-11-03	13.45	13.45	13.13	13.21	-0.42	-3.08	153010.0	2031546.17	412
2019-10-31	13.76	13.76	13.63	13.63	-0.08	-0.58	85124.0	1166209.5	240
2019-10-30	13.71	13.78	13.65	13.71	0.06	0.44	46526.0	637899.83	157
2019-10-29	13.89	13.89	13.65	13.65	-0.36	-2.57	129054.0	1773198.74	389
2019-10-28	14.06	14.06	13.95	14.01	0.02	0.14	86082.0	1204686.45	234
2019-10-27	14.12	14.16	13.99	13.99	-0.13	-0.92	79273.0	1117385.22	183
2019-10-24	14.14	14.19	14.04	14.12	0.02	0.14	57254.0	807507.91	167
2019-10-23	14.02	14.23	14.02	14.1	0.09	0.64	184582.0	2610045.42	345
2019-10-22	14.01	14.06	13.95	14.01	0.04	0.29	92146.0	1289576.38	162
2019-10-21	14.01	14.01	13.93	13.97	-0.04	-0.29	75566.0	1054445.61	128
2019-10-20	13.89	14.12	13.89	14.01	0.17	1.23	232526.0	3252946.5	318
2019-10-17	13.97	13.97	13.84	13.84	-0.13	-0.93	103557.0	1437775.84	263
2019-10-16	13.97	13.97	13.82	13.97	-0.02	-0.14	60830.0	844834.95	316
2019-10-15	14.06	14.12	13.99	13.99	-0.03	-0.21	75820.0	1061928.12	455
2019-10-14	14.14	14.17	14.02	14.02	-0.14	-0.99	94158.0	1327340.21	298
2019-10-13	14.27	14.27	14.16	14.16	-0.11	-0.77	63429.0	900272.02	173
2019-10-10	14.32	14.32	14.27	14.27	-0.07	-0.49	66755.0	954540.53	261
2019-10-09	14.38	14.43	14.3	14.34	0.0	0.0	71755.0	1030982.77	236
2019-10-08	14.57	14.57	14.34	14.34	-0.28	-1.92	94582.0	1367635.41	413
2019-10-07	14.64	14.88	14.58	14.62	-0.09	-0.61	173504.0	2556799.6	257
2019-10-06	14.7	14.71	14.64	14.71	0.11	0.75	58722.0	862430.21	133
2019-10-03	14.6	14.66	14.58	14.6	-0.11	-0.75	63838.0	932365.11	151
2019-10-02	14.58	14.79	14.57	14.71	0.07	0.48	61134.0	898476.17	146
2019-10-01	14.79	14.81	14.64	14.64	-0.09	-0.61	125360.0	1851161.22	197
2019-09-30	14.92	14.92	14.73	14.73	-0.17	-1.14	146675.0	2176126.86	297
2019-09-29	14.94	15.05	14.9	14.9	0.0	0.0	125135.0	1875732.95	221
2019-09-26	14.79	15.07	14.79	14.9	0.26	1.78	337092.0	5042394.14	501
2019-09-25	14.57	14.79	14.53	14.64	0.02	0.14	182615.0	2678814.68	283
2019-09-24	14.45	14.66	14.45	14.62	0.15	1.04	177008.0	2582486.95	230
2019-09-22	14.42	14.57	14.32	14.47	0.07	0.49	107643.0	1555888.02	206
2019-09-19	14.36	14.42	14.34	14.4	0.0	0.0	90338.0	1297531.24	169
2019-09-18	14.43	14.53	14.34	14.4	-0.03	-0.21	152299.0	2194290.45	267
2019-09-17	14.49	14.49	14.27	14.43	0.09	0.63	66867.0	960988.38	185
2019-09-16	14.58	14.58	14.34	14.34	-0.13	-0.9	138668.0	2000950.75	264
2019-09-15	14.64	14.68	14.45	14.47	-0.24	-1.63	83987.0	1219335.03	176
2019-09-12	14.75	14.81	14.71	14.71	0.05	0.34	60202.0	886992.19	144
2019-09-11	14.77	14.79	14.58	14.66	-0.26	-1.74	110994.0	1629715.53	172
2019-09-10	14.92	14.97	14.79	14.92	0.02	0.13	161772.0	2411070.49	267
2019-09-09	14.92	15.12	14.9	14.9	-0.06	-0.4	167393.0	2512175.05	289
2019-09-08	14.9	15.03	14.9	14.96	0.08	0.54	90604.0	1355669.55	185
2019-09-05	14.97	15.01	14.84	14.88	-0.06	-0.4	226316.0	3377263.27	344
2019-09-04	15.2	15.35	14.88	14.94	-0.24	-1.58	648324.0	9728301.07	783
2019-09-03	14.38	15.59	14.38	15.18	0.8	5.56	1498043.0	22724902.89	1851
2019-09-02	14.29	14.43	14.27	14.38	0.11	0.77	94002.0	1348601.23	192
2019-09-01	14.34	14.43	14.16	14.27	-0.09	-0.63	142654.0	2045051.85	274
2019-08-29	14.32	14.55	14.06	14.36	0.04	0.28	420582.0	6029500.06	706
2019-08-28	14.34	14.42	14.3	14.32	0.05	0.35	155020.0	2225995.39	280
2019-08-27	14.6	14.6	14.25	14.27	-0.26	-1.79	143661.0	2065928.64	382
2019-08-26	14.38	14.6	14.38	14.53	-0.13	-0.89	116564.0	1689743.53	241
2019-08-25	15.01	15.09	14.57	14.66	-0.56	-3.68	225968.0	3350275.68	420
2019-08-22	15.65	15.65	14.9	15.22	-0.24	-1.55	169268.0	2584352.21	369
2019-08-21	15.65	16.02	15.46	15.46	-0.86	-5.27	499753.0	7788964.46	689
2019-08-20	16.39	16.43	16.32	16.32	-0.11	-0.67	49591.0	812943.02	111
2019-08-19	16.43	16.5	16.39	16.43	0.0	0.0	62799.0	1032050.79	158
2019-08-18	16.39	16.43	16.37	16.43	0.04	0.24	43517.0	713637.0	157
2019-08-08	16.39	16.39	16.39	16.39	-0.06	-0.36	25610.0	419882.51	124
2019-08-07	16.46	16.5	16.45	16.45	0.06	0.37	38750.0	637969.05	96
2019-08-06	16.33	16.46	16.33	16.39	-0.09	-0.55	65495.0	1073279.51	121
2019-08-05	16.33	16.48	16.3	16.48	0.15	0.92	66830.0	1095837.52	159
2019-08-04	16.45	16.45	16.33	16.33	-0.17	-1.03	67388.0	1104336.55	178
2019-08-01	16.5	16.56	16.5	16.5	-0.1	-0.6	32380.0	534891.54	111
2019-07-31	16.46	16.6	16.46	16.6	0.15	0.91	24568.0	405701.45	99
2019-07-30	16.43	16.61	16.43	16.45	-0.13	-0.78	79428.0	1310705.32	179
2019-07-29	16.63	16.69	16.56	16.58	-0.09	-0.54	111904.0	1860118.68	214
2019-07-28	16.63	16.84	16.63	16.67	0.02	0.12	124296.0	2078999.96	206
2019-07-25	16.63	16.76	16.6	16.65	0.02	0.12	131691.0	2199941.1	188
2019-07-24	16.58	16.65	16.58	16.63	0.05	0.3	135653.0	2253361.46	138
2019-07-23	16.67	16.73	16.58	16.58	-0.22	-1.31	121950.0	2026067.2	284
2019-07-22	16.87	16.95	16.76	16.8	-0.04	-0.24	100282.0	1690806.92	172
2019-07-21	17.06	17.06	16.76	16.84	-0.28	-1.64	199212.0	3360961.69	386
2019-07-18	17.27	17.43	17.12	17.12	-0.02	-0.12	506941.0	8757309.27	757
2019-07-17	17.01	17.23	16.91	17.14	0.23	1.36	306514.0	5230550.39	454
2019-07-16	16.76	16.97	16.73	16.91	0.18	1.08	245606.0	4143280.8	402
2019-07-15	16.73	16.74	16.69	16.73	0.06	0.36	67944.0	1136607.86	124
2019-07-14	16.67	16.76	16.63	16.67	-0.06	-0.36	93428.0	1560559.69	147
2019-07-11	16.73	16.73	16.63	16.73	-0.01	-0.06	44782.0	747910.63	94
2019-07-10	16.67	16.74	16.65	16.74	0.09	0.54	65536.0	1093156.69	120
2019-07-09	16.63	16.71	16.61	16.65	0.04	0.24	61876.0	1030195.18	97
2019-07-08	16.58	16.61	16.54	16.61	-0.02	-0.12	66794.0	1107271.41	134
2019-07-07	16.61	16.65	16.6	16.63	-0.04	-0.24	39586.0	657899.4	89
2019-07-04	16.65	16.71	16.61	16.67	0.02	0.12	46266.0	770114.99	101
2019-07-03	16.61	16.76	16.6	16.65	0.04	0.24	45359.0	755921.8	104
2019-07-02	16.73	16.73	16.58	16.61	-0.13	-0.78	73345.0	1221628.61	129
2019-07-01	16.6	16.74	16.6	16.74	0.03	0.18	54890.0	917038.04	95
2019-06-30	16.71	16.84	16.67	16.71	0.1	0.6	100953.0	1689642.97	224
2019-06-27	16.61	16.65	16.58	16.61	0.07	0.42	57816.0	960786.53	122
2019-06-26	16.63	16.67	16.48	16.54	0.06	0.36	114740.0	1902266.42	201
2019-06-25	16.41	16.48	16.39	16.48	0.11	0.67	42774.0	702629.53	112
2019-06-24	16.46	16.54	16.35	16.37	-0.11	-0.67	56637.0	930632.84	168
2019-06-23	16.58	16.63	16.48	16.48	-0.1	-0.6	62679.0	1037984.16	180
2019-06-20	16.76	16.78	16.58	16.58	-0.22	-1.31	173211.0	2887141.73	282
2019-06-19	17.02	17.14	16.76	16.8	-0.3	-1.75	169754.0	2885413.41	323
2019-06-18	17.12	17.32	16.99	17.1	0.0	0.0	191475.0	3276780.47	312
2019-06-17	17.01	17.27	16.97	17.1	0.13	0.77	361641.0	6187042.31	643
2019-06-16	16.67	17.04	16.65	16.97	0.39	2.35	422675.0	7127253.46	694
2019-06-13	16.71	16.84	16.58	16.58	-0.28	-1.66	196561.0	3281401.17	280
2019-06-12	16.76	16.86	16.58	16.86	0.08	0.48	161013.0	2694917.57	233
2019-06-11	16.56	16.89	16.5	16.78	0.32	1.94	279208.0	4671983.6	353
2019-06-10	16.19	16.54	16.19	16.46	0.22	1.35	152278.0	2501129.6	259
2019-06-09	16.13	16.26	16.02	16.24	0.24	1.5	90733.0	1467074.99	149
2019-05-30	15.83	16.0	15.83	16.0	0.13	0.82	43930.0	698780.75	131
2019-05-29	15.85	15.94	15.83	15.87	0.08	0.51	32642.0	518074.5	132
2019-05-28	15.83	15.87	15.79	15.79	-0.04	-0.25	49291.0	779511.5	203
2019-05-27	15.89	15.89	15.78	15.83	0.0	0.0	63675.0	1008331.24	231
2019-05-26	16.02	16.09	15.83	15.83	-0.36	-2.22	79517.0	1264390.43	550
2019-05-23	16.2	16.24	16.06	16.19	0.0	0.0	50933.0	822791.79	210
2019-05-22	16.26	16.3	16.19	16.19	-0.03	-0.18	73897.0	1199831.5	211
2019-05-21	16.39	16.56	16.2	16.22	0.02	0.12	127715.0	2076222.66	154
2019-05-20	16.02	16.63	16.02	16.2	0.03	0.19	121360.0	1972408.37	429
2019-05-19	16.32	16.43	16.02	16.17	-0.28	-1.7	87793.0	1427284.2	260
2019-05-16	16.13	16.67	16.13	16.45	0.21	1.29	216908.0	3554937.87	412
2019-05-15	16.24	16.39	16.02	16.24	0.0	0.0	310206.0	5025363.71	423
2019-05-14	16.17	16.33	15.46	16.24	-0.06	-0.37	165360.0	2655106.72	436
2019-05-13	16.61	16.61	16.11	16.3	-0.46	-2.74	105837.0	1737308.28	306
2019-05-12	17.17	17.17	16.67	16.76	-0.45	-2.61	124546.0	2091444.77	306
2019-05-09	17.17	17.32	17.1	17.21	0.04	0.23	117357.0	2015684.86	287
2019-05-08	16.99	17.17	16.99	17.17	0.02	0.12	40323.0	688244.13	192
2019-05-07	17.41	17.51	17.14	17.15	-0.12	-0.69	112077.0	1926878.85	238
2019-05-06	17.51	17.51	17.14	17.27	-0.24	-1.37	69501.0	1199440.57	180
2019-05-05	17.64	17.64	17.49	17.51	-0.13	-0.74	71243.0	1248618.68	193
2019-05-02	17.73	17.73	17.62	17.64	-0.09	-0.51	57149.0	1010444.97	205
2019-05-01	17.55	17.75	17.55	17.73	0.13	0.74	58343.0	1032253.37	178
2019-04-30	17.66	17.75	17.53	17.6	0.0	0.0	173290.0	3058629.44	389
2019-04-29	17.58	17.66	17.43	17.6	0.09	0.51	156427.0	2747122.78	400
2019-04-28	17.32	17.53	17.32	17.51	0.24	1.39	186377.0	3252369.81	449
2019-04-25	17.15	17.3	17.14	17.27	0.08	0.47	106266.0	1832333.58	269
2019-04-24	17.32	17.38	17.15	17.19	-0.13	-0.75	201974.0	3483758.17	474
2019-04-23	17.62	17.62	17.32	17.32	-0.24	-1.37	278107.0	4837572.88	520
2019-04-22	17.79	17.84	17.55	17.56	-0.3	-1.68	155190.0	2749294.84	434
2019-04-21	18.1	18.1	17.84	17.86	-0.24	-1.33	164469.0	2953711.03	440
2019-04-18	18.2	18.25	18.09	18.1	-0.06	-0.33	139096.0	2524263.04	356
2019-04-17	18.2	18.29	18.1	18.16	-0.07	-0.38	222782.0	4054162.96	473
2019-04-16	18.29	18.36	18.2	18.23	-0.06	-0.33	198368.0	3624996.14	418
2019-04-15	18.38	18.38	18.25	18.29	-0.09	-0.49	161933.0	2965875.97	427
2019-04-14	18.44	18.61	18.36	18.38	-0.04	-0.22	198134.0	3656433.73	375
2019-04-11	18.46	18.57	18.42	18.42	-0.08	-0.43	97742.0	1804766.7	228
2019-04-10	18.55	18.59	18.42	18.5	-0.13	-0.7	118900.0	2199383.94	304
2019-04-09	18.25	18.63	18.25	18.63	0.19	1.03	146691.0	2692621.95	318
2019-04-08	18.44	18.57	18.44	18.44	-0.04	-0.22	165380.0	3054365.17	419
2019-04-07	18.74	18.74	18.46	18.48	-0.26	-1.39	158184.0	2934131.01	321
2019-04-04	18.51	18.89	18.51	18.74	0.21	1.13	390592.0	7309301.67	751
2019-04-03	18.63	18.63	18.53	18.53	-0.06	-0.32	74862.0	1389104.06	218
2019-04-02	18.63	18.7	18.57	18.59	-0.04	-0.21	86818.0	1615796.11	188
2019-04-01	18.66	18.66	18.57	18.63	-0.03	-0.16	64247.0	1197048.7	189
2019-03-31	18.74	18.74	18.63	18.66	-0.19	-1.01	81504.0	1520952.62	183
2019-03-28	18.85	18.89	18.74	18.85	-0.07	-0.37	74618.0	1402633.28	202
2019-03-27	18.81	18.96	18.7	18.92	0.11	0.58	110353.0	2077431.52	230
2019-03-26	18.96	19.04	18.81	18.81	-0.04	-0.21	62588.0	1183233.52	209
2019-03-25	18.85	19.0	18.77	18.85	-0.48	-2.48	199498.0	3766255.8	420
2019-03-24	19.56	19.63	19.33	19.33	-0.26	-1.33	127415.0	2480933.12	276
2019-03-21	19.3	19.78	19.3	19.59	0.22	1.14	230141.0	4527294.88	393
2019-03-20	19.41	19.41	19.37	19.37	-0.07	-0.36	46610.0	903554.36	109
2019-03-19	19.37	19.67	19.33	19.44	0.07	0.36	280034.0	5458608.98	368
2019-03-18	19.37	19.37	19.26	19.37	0.07	0.36	117759.0	2273653.74	154
2019-03-17	19.37	19.37	19.18	19.3	0.0	0.0	140149.0	2701673.44	235
2019-03-14	19.22	19.37	19.18	19.3	-0.03	-0.16	84568.0	1630158.96	229
2019-03-13	19.37	19.41	19.26	19.33	-0.04	-0.21	67373.0	1302878.84	120
2019-03-12	19.3	19.37	19.18	19.37	0.0	0.0	77820.0	1502818.42	128
2019-03-11	19.3	19.37	19.3	19.37	0.0	0.0	56296.0	1088241.0	117
2019-03-10	19.41	19.41	19.37	19.37	-0.04	-0.21	129813.0	2518916.3	132
2019-03-07	19.37	19.41	19.33	19.41	0.04	0.21	46641.0	904179.16	87
2019-03-06	19.44	19.44	19.33	19.37	-0.11	-0.56	64766.0	1256228.46	129
2019-03-05	19.41	19.52	19.37	19.48	0.0	0.0	91493.0	1775957.06	154
2019-03-04	19.48	19.48	19.41	19.48	-0.08	-0.41	71109.0	1383539.0	162
2019-03-03	19.48	19.63	19.33	19.56	0.19	0.98	170555.0	3325545.62	329
2019-02-28	19.41	19.41	19.18	19.37	-0.07	-0.36	95484.0	1845325.2	185
2019-02-27	19.41	19.52	19.33	19.44	-0.04	-0.21	72690.0	1411545.22	186
2019-02-26	19.48	19.63	19.37	19.48	0.11	0.57	75267.0	1466655.52	189
2019-02-25	19.56	19.56	19.37	19.37	-0.19	-0.97	62367.0	1211348.0	200
2019-02-24	19.74	19.74	19.56	19.56	-0.18	-0.91	125249.0	2461409.64	171
2019-02-21	19.78	19.93	19.67	19.74	-0.04	-0.2	100484.0	1988319.86	175
2019-02-20	19.74	20.23	19.67	19.78	0.0	0.0	227548.0	4548700.88	392
2019-02-19	19.85	19.93	19.78	19.78	-0.19	-0.95	97269.0	1930508.56	204
2019-02-18	20.26	20.41	19.93	19.97	-0.26	-1.29	258628.0	5203683.9	387
2019-02-17	19.78	20.56	19.78	20.23	0.41	2.07	1114752.0	22631291.06	1383
2019-02-14	19.67	20.04	19.56	19.82	0.15	0.76	251960.0	4986571.2	364
2019-02-13	20.23	20.23	19.59	19.67	-0.59	-2.91	351130.0	6977611.06	473
2019-02-12	19.56	20.49	19.56	20.26	0.63	3.21	1161456.0	23440165.74	1303
2019-02-11	19.71	19.82	19.56	19.63	-0.15	-0.76	79691.0	1567428.54	163
2019-02-10	19.89	19.97	19.71	19.78	-0.19	-0.95	270818.0	5366007.86	271
2019-02-07	20.3	20.41	19.85	19.97	-0.29	-1.43	499829.0	10038663.12	587
2019-02-06	20.12	20.64	20.12	20.26	0.93	4.81	1828334.0	37188800.22	1954
2019-02-05	19.15	19.33	19.11	19.33	0.18	0.94	58475.0	1123497.82	116
2019-02-04	19.22	19.26	19.11	19.15	-0.03	-0.16	82922.0	1591849.88	145
2019-02-03	19.26	19.26	19.18	19.18	0.0	0.0	56959.0	1094405.08	109
2019-01-31	19.33	19.33	19.18	19.18	-0.12	-0.62	64248.0	1236019.24	122
2019-01-30	19.26	19.3	19.22	19.3	0.0	0.0	68513.0	1319553.46	145
2019-01-29	19.37	19.37	19.22	19.3	-0.07	-0.36	94050.0	1814268.54	185
2019-01-28	19.18	19.37	19.18	19.37	0.19	0.99	147725.0	2847783.8	245
2019-01-27	19.22	19.22	19.11	19.18	-0.04	-0.21	100395.0	1926246.0	259
2019-01-24	19.26	19.85	19.18	19.22	0.15	0.79	801195.0	15578748.88	1121
2019-01-23	19.07	19.3	19.07	19.07	-0.04	-0.21	134231.0	2570233.0	243
2019-01-22	19.07	19.11	19.04	19.11	0.0	0.0	79484.0	1515177.7	138
2019-01-21	19.07	19.48	18.96	19.11	0.0	0.0	315646.0	6056056.12	394
2019-01-20	19.15	19.26	19.04	19.11	-0.04	-0.21	119405.0	2280203.66	174
2019-01-17	19.18	19.48	19.07	19.15	-0.03	-0.16	251731.0	4852099.14	328
2019-01-16	19.11	19.18	19.0	19.18	0.07	0.37	113612.0	2165999.8	184
2019-01-15	19.11	19.15	19.04	19.11	-0.07	-0.36	97987.0	1870811.84	264
2019-01-14	19.33	19.48	19.15	19.18	-0.15	-0.78	172855.0	3333860.82	302
2019-01-13	19.56	19.56	19.18	19.33	-0.04	-0.21	312232.0	6056845.16	577
2019-01-10	18.81	19.82	18.77	19.37	0.52	2.76	1164032.0	22657743.34	1295
2019-01-09	18.92	19.0	18.85	18.85	-0.04	-0.21	136863.0	2592741.58	233
2019-01-08	18.66	18.89	18.66	18.89	0.19	1.02	91488.0	1715760.14	247
2019-01-07	18.53	18.81	18.51	18.7	0.19	1.03	155076.0	2896017.74	248
2019-01-06	18.61	18.63	18.51	18.51	-0.02	-0.11	41395.0	768329.39	108
2019-01-03	18.44	18.53	18.42	18.53	0.09	0.49	21746.0	402092.22	67
2019-01-02	18.44	18.44	18.4	18.44	-0.02	-0.11	39788.0	733572.14	106
2019-01-01	18.44	18.53	18.44	18.46	-0.04	-0.22	42945.0	793839.83	110
2018-12-31	18.63	18.66	18.48	18.5	-0.05	-0.27	47810.0	886668.03	142
2018-12-30	18.63	18.66	18.55	18.55	0.11	0.6	86325.0	1607025.78	218
2018-12-27	18.55	18.55	18.38	18.44	0.08	0.44	73993.0	1365974.61	194
2018-12-26	18.53	18.53	18.36	18.36	-0.08	-0.43	51901.0	959066.07	199
2018-12-25	18.55	18.7	18.44	18.44	-0.33	-1.76	110172.0	2042839.5	254
2018-12-24	18.92	18.92	18.7	18.77	-0.04	-0.21	181817.0	3421480.48	230
2018-12-23	18.63	19.04	18.44	18.81	0.0	0.0	211440.0	3974592.25	351
2018-12-20	18.85	19.26	18.81	18.81	-0.04	-0.21	300548.0	5703355.98	524
2018-12-19	19.04	19.04	18.77	18.85	-0.15	-0.79	134187.0	2538597.18	314
2018-12-18	18.92	19.44	18.81	19.0	0.08	0.42	848072.0	16271451.34	1022
2018-12-17	18.7	19.04	18.7	18.92	0.07	0.37	246306.0	4648758.02	315
2018-12-16	18.89	18.92	18.63	18.85	-0.07	-0.37	129770.0	2437338.26	220
2018-12-13	18.92	19.11	18.92	18.92	0.0	0.0	140034.0	2661587.32	271
2018-12-12	18.92	18.92	18.92	18.92	0.0	0.0	23485.0	444105.82	100
2018-12-11	18.81	18.92	18.81	18.92	0.15	0.8	95690.0	1805430.44	201
2018-12-10	18.89	19.0	18.77	18.77	-0.08	-0.42	77696.0	1465127.88	171
2018-12-09	18.85	19.07	18.81	18.85	-0.07	-0.37	152939.0	2898080.92	284
2018-12-06	19.04	19.07	18.81	18.92	-0.12	-0.63	126447.0	2391129.88	258
2018-12-05	19.0	19.18	18.96	19.04	-0.07	-0.37	207896.0	3958506.22	218
2018-12-04	19.22	19.41	19.11	19.11	-0.19	-0.98	198484.0	3817906.76	390
2018-12-03	19.0	19.3	18.92	19.3	0.3	1.58	213987.0	4089324.8	378
2018-12-02	18.96	19.15	18.96	19.0	0.04	0.21	89907.0	1711927.52	207
2018-11-29	19.04	19.11	18.81	18.96	-0.11	-0.58	103337.0	1959954.52	188
2018-11-28	19.15	19.15	18.92	19.07	-0.04	-0.21	141508.0	2691288.52	232
2018-11-27	18.85	19.11	18.85	19.11	0.34	1.81	301233.0	5726235.9	429
2018-11-26	19.07	19.07	18.7	18.77	-0.04	-0.21	131762.0	2486000.4	310
2018-11-25	18.81	19.18	18.74	18.81	0.0	0.0	324046.0	6136556.78	537
2018-11-22	18.55	19.33	18.55	18.81	0.3	1.62	751913.0	14264960.77	849
2018-11-21	18.63	18.63	18.48	18.51	-0.06	-0.32	107222.0	1987785.57	246
2018-11-20	18.63	18.89	18.44	18.57	0.06	0.32	187841.0	3506200.31	446
2018-11-19	18.59	18.96	18.51	18.51	-0.04	-0.22	286141.0	5354808.68	507
2018-11-18	19.11	19.33	18.55	18.55	-0.41	-2.16	310300.0	5873807.0	651
2018-11-15	18.25	19.56	18.23	18.96	0.73	4.0	884601.0	16814443.69	1158
2018-11-14	18.25	18.29	18.12	18.23	-0.1	-0.55	85735.0	1561617.11	173
2018-11-13	18.29	18.44	18.25	18.33	0.08	0.44	117890.0	2158277.2	244
2018-11-12	18.2	18.61	18.16	18.25	0.05	0.27	71109.0	1308009.41	200
2018-11-11	18.18	18.25	18.1	18.2	-0.2	-1.09	53635.0	974733.37	142
2018-11-08	18.46	18.55	18.4	18.4	-0.13	-0.7	60367.0	1114503.82	150
2018-11-07	18.63	18.63	18.48	18.53	0.0	0.0	41705.0	772341.29	114
2018-11-06	18.53	18.7	18.44	18.53	-0.21	-1.12	68983.0	1283812.02	109
2018-11-05	18.85	19.0	18.66	18.74	-0.03	-0.16	80323.0	1512370.44	192
2018-11-04	18.59	18.77	18.53	18.77	0.2	1.08	66968.0	1246635.12	155
2018-11-01	18.7	18.92	18.57	18.57	-0.13	-0.7	122813.0	2294577.6	186
2018-10-31	18.55	18.89	18.51	18.7	0.11	0.59	123343.0	2311166.98	213
2018-10-30	18.2	18.77	18.07	18.59	0.6	3.34	363284.0	6704782.74	524
2018-10-29	17.77	18.22	17.77	17.99	0.3	1.7	196909.0	3545479.37	405
2018-10-28	17.3	18.03	17.3	17.69	0.28	1.61	251368.0	4469808.49	487
2018-10-25	17.34	17.51	17.3	17.41	0.11	0.64	87443.0	1520341.85	217
2018-10-24	17.19	17.66	17.14	17.3	0.16	0.93	88024.0	1524427.31	238
2018-10-23	17.14	17.47	17.14	17.14	0.19	1.12	210859.0	3651069.58	370
2018-10-22	16.99	17.01	16.87	16.95	-0.28	-1.63	44581.0	755889.75	159
2018-10-21	17.41	17.47	16.91	17.23	-0.48	-2.71	59840.0	1034534.43	148
2018-10-18	17.69	17.88	17.69	17.71	-0.17	-0.95	59761.0	1063653.54	141
2018-10-17	17.64	18.01	17.6	17.88	0.28	1.59	87427.0	1554149.93	229
2018-10-16	17.88	17.88	17.32	17.6	-0.24	-1.35	114433.0	2009825.26	227
2018-10-15	17.56	17.9	17.55	17.84	0.2	1.13	149230.0	2639408.86	244
2018-10-14	18.25	18.25	17.32	17.64	-0.8	-4.34	105824.0	1879731.78	235
2018-10-11	18.63	18.63	18.44	18.44	-0.3	-1.6	67463.0	1244610.22	240
2018-10-10	18.7	18.74	18.66	18.74	0.04	0.21	23390.0	437338.48	97
2018-10-09	18.81	19.11	18.7	18.7	-0.04	-0.21	102131.0	1927843.76	261
2018-10-08	18.53	18.77	18.53	18.74	0.21	1.13	29070.0	542069.13	85
2018-10-07	18.74	18.74	18.53	18.53	-0.21	-1.12	45309.0	842977.17	109
2018-10-04	18.63	18.74	18.63	18.74	0.08	0.43	32555.0	608364.18	84
2018-10-03	18.81	18.81	18.66	18.66	0.03	0.16	26588.0	498323.64	144
2018-10-02	18.89	18.89	18.63	18.63	-0.07	-0.37	43799.0	819574.22	134
2018-10-01	18.89	18.96	18.63	18.7	-0.04	-0.21	82185.0	1542482.94	200
2018-09-30	18.74	18.85	18.74	18.74	0.04	0.21	44162.0	829711.14	76
2018-09-27	18.74	18.77	18.7	18.7	0.04	0.21	50706.0	949375.46	71
2018-09-26	18.81	18.81	18.63	18.66	-0.19	-1.01	62139.0	1162146.32	114
2018-09-25	18.66	18.85	18.63	18.85	0.0	0.0	64939.0	1216146.48	118
2018-09-20	18.96	19.0	18.66	18.85	-0.11	-0.58	94382.0	1775277.4	179
2018-09-19	18.63	19.04	18.63	18.96	0.22	1.17	191905.0	3609249.54	217
2018-09-18	18.63	18.74	18.63	18.74	0.15	0.81	37280.0	695112.14	82
2018-09-17	18.63	18.74	18.44	18.59	0.3	1.64	40858.0	759933.59	123
2018-09-16	19.0	19.0	18.29	18.29	-0.34	-1.83	44907.0	838543.41	153
2018-09-13	18.66	18.81	18.55	18.63	-0.14	-0.75	63547.0	1184311.64	113
2018-09-12	18.77	18.81	18.63	18.77	-0.12	-0.64	78318.0	1467094.84	130
2018-09-11	18.77	18.89	18.77	18.89	0.19	1.02	20270.0	382038.48	67
2018-09-10	19.15	19.18	18.7	18.7	-0.56	-2.91	36271.0	688672.84	100
2018-09-09	19.37	19.37	18.92	19.26	-0.11	-0.57	31268.0	599726.94	97
2018-09-06	18.81	19.37	18.7	19.37	0.56	2.98	97193.0	1841997.84	164
2018-09-05	19.93	19.93	18.44	18.81	-1.16	-5.81	73618.0	1424757.38	179
2018-09-04	20.12	20.12	19.59	19.97	-0.11	-0.55	57537.0	1148305.86	280
2018-09-03	20.19	20.23	20.08	20.08	-0.15	-0.74	35718.0	718957.32	91
2018-09-02	20.08	20.23	20.04	20.23	0.15	0.75	59673.0	1202180.82	161
2018-08-30	20.3	20.3	20.08	20.08	-0.22	-1.08	61425.0	1239308.8	132
2018-08-29	20.38	20.41	20.26	20.3	-0.19	-0.93	15497.0	315350.54	71
2018-08-28	20.49	20.49	20.3	20.49	0.0	0.0	54981.0	1120460.42	114
2018-08-27	20.67	20.75	20.41	20.49	-0.07	-0.34	48020.0	990016.52	99
2018-08-26	20.38	20.67	20.3	20.56	0.44	2.19	69960.0	1435928.94	154
2018-08-16	20.08	20.26	20.08	20.12	0.0	0.0	26433.0	533064.36	80
2018-08-15	20.3	20.41	20.12	20.12	-0.14	-0.69	42246.0	854653.68	140
2018-08-14	20.23	20.56	20.23	20.26	0.07	0.35	81776.0	1661341.94	169
2018-08-13	20.34	20.38	20.12	20.19	-0.26	-1.27	77955.0	1580154.14	185
2018-08-12	20.53	20.6	20.45	20.45	-0.15	-0.73	90464.0	1854465.64	210
2018-08-09	20.82	20.9	20.6	20.6	-0.22	-1.06	114678.0	2382859.2	240
2018-08-08	21.16	21.57	20.79	20.82	0.29	1.41	471085.0	10005207.44	1002
2018-08-07	20.3	21.16	20.3	20.53	0.23	1.13	185167.0	3832515.24	352
2018-08-06	20.38	20.49	20.3	20.3	-0.08	-0.39	33193.0	677273.54	86
2018-08-05	20.41	20.49	20.3	20.38	-0.03	-0.15	28164.0	575509.68	68
2018-08-02	20.53	20.56	20.3	20.41	-0.3	-1.45	48055.0	981161.56	111
2018-08-01	20.82	20.86	20.6	20.71	-0.08	-0.38	33629.0	697212.18	82
2018-07-31	20.79	21.27	20.79	20.79	0.12	0.58	209328.0	4403139.12	356
2018-07-30	20.67	20.67	20.56	20.67	0.0	0.0	34372.0	708766.32	70
2018-07-29	20.34	20.67	20.12	20.67	0.33	1.62	48693.0	991723.92	124
2018-07-26	20.53	20.53	20.08	20.34	-0.19	-0.93	72748.0	1481606.08	186
2018-07-25	20.67	20.71	20.53	20.53	-0.11	-0.53	34522.0	711783.58	79
2018-07-24	20.67	20.67	20.6	20.64	-0.03	-0.15	38912.0	802463.84	130
2018-07-23	20.71	20.75	20.67	20.67	-0.15	-0.72	46063.0	954011.66	119
2018-07-22	20.86	20.86	20.71	20.82	0.0	0.0	43598.0	906257.1	109
2018-07-19	20.82	20.82	20.67	20.82	0.03	0.14	88637.0	1837022.72	160
2018-07-18	20.82	20.86	20.79	20.79	-0.03	-0.14	22571.0	469996.16	110
2018-07-17	20.9	20.9	20.75	20.82	-0.15	-0.72	58227.0	1211780.7	173
2018-07-16	20.9	21.01	20.86	20.97	0.04	0.19	40220.0	841968.84	108
2018-07-15	20.9	20.97	20.9	20.93	0.0	0.0	46623.0	974973.72	89
2018-07-12	20.9	21.01	20.9	20.93	-0.19	-0.9	50436.0	1055721.38	126
2018-07-11	20.97	21.12	20.93	21.12	0.19	0.91	41551.0	873084.8	98
2018-07-10	20.97	21.01	20.9	20.93	-0.04	-0.19	55199.0	1155789.82	99
2018-07-09	20.93	21.05	20.93	20.97	0.07	0.33	30410.0	637895.24	55
2018-07-08	20.93	20.93	20.9	20.9	-0.11	-0.52	21580.0	451698.16	75
2018-07-05	20.93	21.31	20.93	21.01	-0.22	-1.04	46389.0	980076.54	96
2018-07-04	21.42	21.49	21.08	21.23	0.22	1.05	165510.0	3528059.32	275
2018-07-03	20.93	21.2	20.93	21.01	0.08	0.38	57067.0	1200672.04	107
2018-07-02	21.05	21.05	20.82	20.93	0.0	0.0	108460.0	2267481.46	192
2018-07-01	21.49	21.61	20.93	20.93	-0.53	-2.47	75670.0	1614140.44	144
2018-06-28	21.61	21.68	21.46	21.46	-0.07	-0.33	102090.0	2200161.52	172
2018-06-27	21.34	21.68	21.27	21.53	0.26	1.22	221752.0	4772966.36	350
2018-06-26	20.93	21.53	20.93	21.27	0.22	1.05	186962.0	3976210.92	288
2018-06-25	21.01	21.08	21.01	21.05	-0.03	-0.14	35773.0	752690.62	89
2018-06-24	20.97	21.2	20.97	21.08	0.26	1.25	47674.0	1004981.4	108
2018-06-21	20.9	20.93	20.82	20.82	-0.04	-0.19	34433.0	718707.12	72
2018-06-20	21.05	21.08	20.86	20.86	-0.07	-0.33	23598.0	494599.82	86
2018-06-12	20.9	20.93	20.86	20.93	0.03	0.14	24787.0	518404.42	72
2018-06-11	20.9	20.93	20.86	20.9	-0.03	-0.14	37591.0	785759.78	69
2018-06-10	21.01	21.01	20.86	20.93	-0.12	-0.57	31914.0	667858.38	164
2018-06-07	21.12	21.2	21.05	21.05	0.12	0.57	85925.0	1812405.18	210
2018-06-06	20.9	21.23	20.79	20.93	0.03	0.14	128196.0	2692489.9	264
2018-06-05	20.9	21.01	20.86	20.9	0.04	0.19	32875.0	688476.26	98
2018-06-04	20.75	21.05	20.75	20.86	0.11	0.53	93427.0	1953457.42	183
2018-06-03	20.64	20.79	20.64	20.75	0.11	0.53	48288.0	1000340.84	101
2018-05-31	20.6	20.75	20.6	20.64	0.0	0.0	111780.0	2310750.36	193
2018-05-30	20.53	20.67	20.53	20.64	-0.11	-0.53	108775.0	2242915.12	186
2018-05-29	20.82	20.86	20.53	20.75	-0.11	-0.53	96276.0	1996847.12	262
2018-05-28	21.01	21.16	20.86	20.86	-0.22	-1.04	138781.0	2905846.1	207
2018-05-27	21.31	21.46	21.05	21.08	-0.26	-1.22	105182.0	2228975.86	215
2018-05-24	21.49	21.61	21.31	21.34	-0.17	-0.79	90514.0	1939886.56	144
2018-05-23	21.61	21.75	21.46	21.51	-0.02	-0.09	102574.0	2213152.7	191
2018-05-22	21.46	21.57	21.42	21.53	0.09	0.42	128749.0	2771170.98	211
2018-05-21	21.31	21.49	21.2	21.44	0.15	0.7	208502.0	4452052.58	342
2018-05-20	21.16	21.34	21.08	21.29	0.11	0.52	144545.0	3063285.56	269
2018-05-17	21.38	21.42	21.16	21.18	-0.3	-1.4	185466.0	3947162.6	215
2018-05-16	21.68	21.72	21.42	21.48	-0.27	-1.24	114382.0	2468417.7	208
2018-05-15	22.02	22.05	21.64	21.75	-0.25	-1.14	139632.0	3055890.38	170
2018-05-14	21.79	22.02	21.79	22.0	0.21	0.96	77978.0	1706384.62	150
2018-05-13	21.68	21.83	21.64	21.79	0.13	0.6	106600.0	2318392.3	165
2018-05-10	21.61	21.79	21.53	21.66	0.02	0.09	144938.0	3138028.32	199
2018-05-09	21.98	21.98	21.61	21.64	-0.17	-0.78	100721.0	2192236.26	124
2018-05-08	22.16	22.16	21.61	21.81	-0.48	-2.15	124726.0	2727261.94	238
2018-05-07	22.57	22.57	22.16	22.29	-0.28	-1.24	101358.0	2266181.92	242
2018-05-06	22.57	22.61	22.46	22.57	0.05	0.22	99187.0	2234748.24	154
2018-05-03	22.61	22.65	22.5	22.52	-0.05	-0.22	103973.0	2345826.48	211
2018-05-02	22.95	22.98	22.54	22.57	-0.34	-1.48	142342.0	3231239.88	228
2018-05-01	23.1	23.1	22.87	22.91	-0.15	-0.65	127780.0	2933327.98	243
2018-04-30	23.13	23.36	23.02	23.06	-0.09	-0.39	282090.0	6535423.6	317
2018-04-29	23.47	23.47	23.1	23.15	-0.06	-0.26	231096.0	5370747.3	332
2018-04-26	23.06	23.28	22.95	23.21	0.17	0.74	356212.0	8231794.98	351
2018-04-25	23.1	23.21	22.98	23.04	-0.09	-0.39	177540.0	4100024.66	246
2018-04-24	23.36	23.58	22.98	23.13	-0.23	-0.98	607376.0	14156170.44	725
2018-04-23	23.02	23.58	22.91	23.36	0.39	1.7	1379814.0	32057107.22	1368
2018-04-22	22.8	23.02	22.69	22.97	0.27	1.19	497645.0	11365554.24	551
2018-04-19	22.8	22.83	22.69	22.7	-0.04	-0.18	272543.0	6197324.24	295
2018-04-18	22.72	22.98	22.72	22.74	0.05	0.22	391226.0	8932638.0	401
2018-04-17	22.54	22.76	22.54	22.69	0.15	0.67	226947.0	5148142.54	271
2018-04-16	22.43	22.61	22.43	22.54	0.13	0.58	143078.0	3229363.84	183
2018-04-15	22.05	22.46	22.05	22.41	0.43	1.96	122954.0	2748086.04	221
2018-04-12	22.02	22.16	21.79	21.98	-0.02	-0.09	95713.0	2105151.7	246
2018-04-11	22.61	22.61	21.72	22.0	-0.57	-2.53	168754.0	3761259.92	286
2018-04-10	22.5	22.76	22.5	22.57	0.05	0.22	334799.0	7581791.98	385
2018-04-09	22.54	22.61	22.5	22.52	-0.04	-0.18	105079.0	2370450.52	179
2018-04-08	22.61	22.65	22.54	22.56	-0.11	-0.49	191176.0	4314476.18	230
2018-04-05	22.57	22.76	22.57	22.67	0.11	0.49	303770.0	6880420.94	293
2018-04-04	22.72	22.72	22.54	22.56	0.04	0.18	135619.0	3068544.26	192
2018-04-03	22.54	22.65	22.5	22.52	0.0	0.0	149205.0	3367657.72	217
2018-04-02	22.43	22.61	22.39	22.52	0.06	0.27	128655.0	2894402.98	177
2018-04-01	22.54	22.61	22.35	22.46	-0.04	-0.18	262605.0	5898708.62	419
2018-03-29	22.69	22.69	22.39	22.5	-0.13	-0.57	183217.0	4128304.88	320
2018-03-28	22.72	22.72	22.61	22.63	-0.13	-0.57	106178.0	2407542.08	207
2018-03-27	22.72	22.8	22.65	22.76	0.07	0.31	117192.0	2661398.78	247
2018-03-26	22.72	22.8	22.69	22.69	-0.05	-0.22	131958.0	2999733.46	202
2018-03-25	22.69	22.91	22.69	22.74	-0.02	-0.09	270889.0	6169661.04	365
2018-03-22	22.91	22.91	22.72	22.76	-0.09	-0.39	222104.0	5063123.94	351
2018-03-21	22.87	22.91	22.83	22.85	0.0	0.0	148200.0	3391959.36	217
2018-03-20	22.83	22.91	22.76	22.85	-0.06	-0.26	134665.0	3072151.64	212
2018-03-19	22.87	22.98	22.76	22.91	0.04	0.17	193539.0	4429237.02	297
2018-03-18	22.87	22.95	22.8	22.87	0.04	0.18	81002.0	1850744.12	175
2018-03-15	22.95	23.06	22.76	22.83	-0.14	-0.61	132911.0	3037517.68	223
2018-03-14	23.13	23.13	22.95	22.97	-0.09	-0.39	130921.0	3012154.94	240
2018-03-13	22.91	23.13	22.91	23.06	0.19	0.83	380026.0	8750347.38	503
2018-03-12	22.72	22.98	22.72	22.87	0.11	0.48	294322.0	6737461.8	312
2018-03-11	22.72	22.83	22.72	22.76	0.06	0.26	181570.0	4133400.68	188
2018-03-08	22.72	22.76	22.65	22.7	0.07	0.31	73812.0	1676272.92	145
2018-03-07	22.69	22.69	22.61	22.63	-0.06	-0.26	74029.0	1676352.08	152
2018-03-06	22.72	22.76	22.65	22.69	0.06	0.27	111592.0	2534633.4	195
2018-03-05	22.91	23.02	22.61	22.63	-0.24	-1.05	158108.0	3607355.5	296
2018-03-04	22.54	22.91	22.5	22.87	0.26	1.15	196487.0	4469482.92	358
2018-03-01	22.57	22.69	22.57	22.61	-0.02	-0.09	68780.0	1555375.76	141
2018-02-28	22.8	22.8	22.61	22.63	-0.17	-0.75	104665.0	2374348.58	190
2018-02-27	22.95	23.06	22.76	22.8	-0.22	-0.96	190730.0	4360494.92	285
2018-02-26	22.8	23.1	22.72	23.02	0.3	1.32	289432.0	6631090.5	481
2018-02-25	22.87	23.02	22.69	22.72	0.03	0.13	318616.0	7270352.76	399
2018-02-22	22.76	23.02	22.65	22.69	-0.09	-0.4	218902.0	5004528.42	432
2018-02-21	22.5	22.83	22.5	22.78	0.34	1.52	193434.0	4395739.26	402
2018-02-20	22.46	22.5	22.35	22.44	-0.06	-0.27	95118.0	2133391.66	238
2018-02-19	22.69	22.69	22.46	22.5	-0.19	-0.84	110093.0	2482393.2	223
2018-02-18	22.91	22.95	22.65	22.69	-0.11	-0.48	162331.0	3704422.5	246
2018-02-15	22.95	23.02	22.76	22.8	-0.05	-0.22	169281.0	3868715.56	321
2018-02-14	22.61	23.39	22.61	22.85	0.42	1.87	686380.0	15821393.9	1106
2018-02-13	22.5	22.54	22.39	22.43	-0.01	-0.04	118534.0	2662454.5	206
2018-02-12	22.39	22.5	22.35	22.44	0.13	0.58	161912.0	3632650.66	229
2018-02-11	22.35	22.54	22.24	22.31	-0.26	-1.15	127122.0	2838836.54	285
2018-02-08	22.54	22.72	22.43	22.57	0.09	0.4	199220.0	4493451.22	251
2018-02-07	22.69	22.87	22.46	22.48	-0.15	-0.66	139329.0	3164511.26	267
2018-02-06	22.98	22.98	22.35	22.63	-0.84	-3.58	263533.0	6000511.2	517
2018-02-05	23.58	23.62	23.39	23.47	-0.07	-0.3	152280.0	3578698.88	270
2018-02-04	23.69	23.69	23.54	23.54	-0.3	-1.26	167619.0	3958877.5	274
2018-02-01	24.14	24.4	23.73	23.84	0.24	1.02	559752.0	13458132.76	690
2018-01-31	23.62	23.77	23.58	23.6	-0.02	-0.08	128103.0	3031353.3	205
2018-01-30	23.65	23.8	23.58	23.62	0.0	0.0	142165.0	3365599.2	240
2018-01-29	23.51	23.77	23.51	23.62	0.13	0.55	203070.0	4803975.0	301
2018-01-28	23.43	23.54	23.43	23.49	0.02	0.09	119181.0	2799392.06	171
2018-01-25	23.47	23.58	23.39	23.47	0.02	0.09	111216.0	2608897.18	183
2018-01-24	23.62	23.65	23.36	23.45	-0.04	-0.17	113836.0	2674593.94	190
2018-01-23	23.65	23.65	23.47	23.49	-0.02	-0.09	64616.0	1522108.72	152
2018-01-22	23.8	23.92	23.47	23.51	-0.33	-1.38	190979.0	4537729.46	271
2018-01-21	23.99	24.03	23.84	23.84	-0.08	-0.33	134970.0	3228106.56	156
2018-01-18	24.06	24.1	23.73	23.92	-0.11	-0.46	211279.0	5049781.7	264
2018-01-17	23.84	24.29	23.8	24.03	0.26	1.09	366737.0	8820566.58	517
2018-01-16	23.77	23.88	23.65	23.77	-0.07	-0.29	125285.0	2978642.38	271
2018-01-15	24.18	24.18	23.8	23.84	-0.28	-1.16	255349.0	6116840.24	387
2018-01-14	23.99	24.29	23.88	24.12	0.24	1.01	453871.0	10951304.74	578
2018-01-11	23.13	23.92	23.13	23.88	0.73	3.15	302775.0	7145937.12	457
2018-01-10	23.24	23.28	23.1	23.15	-0.11	-0.47	97747.0	2267180.16	238
2018-01-09	23.43	23.54	23.1	23.26	-0.25	-1.06	179319.0	4186909.68	388
2018-01-08	23.84	23.84	23.47	23.51	-0.26	-1.09	159994.0	3786874.58	390
2018-01-07	23.99	24.03	23.69	23.77	0.06	0.25	280985.0	6717134.9	545
2018-01-04	23.77	23.84	23.62	23.71	0.02	0.08	215812.0	5120269.54	431
2018-01-03	24.03	24.03	23.47	23.69	-0.36	-1.5	346429.0	8229260.68	492
2018-01-02	24.59	24.62	24.03	24.05	-0.5	-2.04	408920.0	9914072.7	682
2018-01-01	24.59	25.26	24.25	24.55	0.23	0.95	1394241.0	34573645.12	1878
2017-12-31	24.25	24.62	24.1	24.32	0.27	1.12	718291.0	17522624.44	939
2017-12-28	24.18	24.21	23.99	24.05	0.04	0.17	268135.0	6457950.2	343
2017-12-27	24.36	24.36	24.03	24.01	-0.24	-0.99	323844.0	7823188.64	459
2017-12-26	23.99	24.4	23.84	24.25	0.3	1.25	835068.0	20172484.92	875
2017-12-25	23.69	24.4	23.69	23.95	0.03	0.13	778050.0	18727417.52	1014
2017-12-24	23.69	24.14	23.54	23.92	0.36	1.53	600577.0	14320387.66	779
2017-12-21	23.8	23.84	23.32	23.56	-0.28	-1.17	199136.0	4711297.64	348
2017-12-20	24.03	24.14	23.69	23.84	-0.11	-0.46	250184.0	5974536.78	339
2017-12-19	24.29	24.32	23.77	23.95	-0.26	-1.07	342175.0	8248893.52	418
2017-12-18	24.4	24.4	24.06	24.21	-0.23	-0.94	417770.0	10100129.64	583
2017-12-17	23.47	24.77	23.43	24.44	1.08	4.62	2202997.0	53595333.44	2399
2017-12-14	23.02	23.51	22.98	23.36	0.25	1.08	580226.0	13534594.2	726
2017-12-13	23.39	23.39	22.98	23.11	-0.17	-0.73	277317.0	6416683.84	365
2017-12-12	23.06	23.62	23.02	23.28	0.17	0.74	648214.0	15124836.44	781
2017-12-11	23.28	23.51	23.02	23.11	-0.1	-0.43	980106.0	22744078.08	1105
2017-12-10	22.65	23.24	22.57	23.21	0.64	2.84	715556.0	16398863.1	735
2017-12-07	22.54	22.61	22.31	22.57	0.03	0.13	368836.0	8288524.0	433
2017-12-06	22.61	22.83	22.54	22.54	-0.11	-0.49	185893.0	4215039.12	282
2017-12-05	22.5	22.72	22.46	22.65	-0.07	-0.31	212150.0	4800784.2	292
2017-12-04	22.87	22.95	22.65	22.72	-0.13	-0.57	268000.0	6100865.08	373
2017-12-03	22.65	22.95	22.57	22.85	0.28	1.24	426414.0	9702800.5	490
2017-11-30	22.5	22.65	22.43	22.57	0.03	0.13	154335.0	3476214.2	225
2017-11-29	22.46	22.69	22.46	22.54	-0.02	-0.09	200759.0	4534913.46	283
2017-11-28	22.65	22.65	22.5	22.56	0.0	0.0	148203.0	3344929.0	193
2017-11-27	22.72	22.95	22.46	22.56	-0.03	-0.13	517266.0	11757220.56	583
2017-11-26	22.57	22.83	22.39	22.59	0.11	0.49	350005.0	7913706.42	466
2017-11-23	22.35	22.54	22.24	22.48	0.19	0.85	211161.0	4733129.24	331
2017-11-22	21.98	22.35	21.79	22.29	0.55	2.53	255226.0	5648590.48	379
2017-11-21	22.16	22.24	21.42	21.74	-0.41	-1.85	280239.0	6107979.62	440
2017-11-20	22.39	22.46	22.16	22.15	-0.29	-1.29	268094.0	5976787.68	334
2017-11-19	22.24	22.87	22.2	22.44	0.05	0.22	423394.0	9570713.32	564
2017-11-16	23.06	23.06	22.2	22.39	-0.8	-3.45	579514.0	13081076.16	756
2017-11-15	21.94	23.73	21.75	23.19	1.23	5.6	1565547.0	36407174.5	1525
2017-11-14	21.46	22.09	21.46	21.96	0.48	2.23	321952.0	7026251.52	402
2017-11-13	21.46	21.53	21.23	21.48	-0.01	-0.05	139148.0	2973245.98	222
2017-11-12	21.75	21.87	21.42	21.49	-0.3	-1.38	236660.0	5134378.36	288
2017-11-09	21.27	21.9	21.05	21.79	0.54	2.54	386810.0	8321422.76	443
2017-11-08	21.2	21.34	20.86	21.25	0.13	0.62	181876.0	3851846.24	348
2017-11-07	23.1	23.21	21.12	21.12	-2.31	-9.86	604970.0	13149279.2	752
2017-11-06	24.1	24.1	23.28	23.43	-0.35	-1.47	218687.0	5168535.96	389
2017-11-05	24.1	24.1	23.13	23.78	-0.38	-1.57	278975.0	6587715.98	484
2017-11-02	24.21	24.21	24.14	24.16	-0.11	-0.45	171635.0	4149560.96	209
2017-11-01	24.36	24.36	24.14	24.27	-0.11	-0.45	351991.0	8527902.1	382
2017-10-31	24.32	24.47	23.95	24.38	0.07	0.29	386694.0	9363669.8	575
2017-10-30	25.14	25.14	24.21	24.31	-1.04	-4.1	886531.0	21862239.24	1171
2017-10-29	25.14	25.67	25.03	25.35	0.43	1.73	943768.0	23910413.76	978
2017-10-26	24.62	25.03	24.55	24.92	0.24	0.97	428939.0	10638620.18	552
2017-10-25	24.62	24.73	24.51	24.68	0.26	1.06	182187.0	4483682.44	271
2017-10-24	24.55	24.77	24.18	24.42	-0.22	-0.89	403953.0	9874205.76	498
2017-10-23	24.96	25.07	24.29	24.64	-0.26	-1.04	512627.0	12661545.0	638
2017-10-22	24.77	25.03	24.55	24.9	0.28	1.14	446764.0	11059063.34	570
2017-10-19	24.25	24.77	24.25	24.62	0.33	1.36	379923.0	9309467.4	536
2017-10-18	24.21	24.66	24.1	24.29	0.1	0.41	504854.0	12352384.48	590
2017-10-17	24.18	24.29	24.03	24.19	-0.02	-0.08	167318.0	4042501.28	198
2017-10-16	24.36	24.4	24.03	24.21	0.03	0.12	328713.0	7960945.62	403
2017-10-15	23.84	24.32	23.8	24.18	0.43	1.81	403457.0	9750144.86	493
2017-10-12	22.98	23.84	22.91	23.75	0.28	1.19	359516.0	8397451.02	447
2017-10-11	24.36	24.36	23.28	23.47	-0.65	-2.69	266753.0	6314694.04	437
2017-10-10	25.0	25.0	24.03	24.12	-0.76	-3.05	256125.0	6301112.3	385
2017-10-09	24.96	25.26	24.85	24.88	-0.17	-0.68	171580.0	4293507.02	303
2017-10-08	25.11	25.29	24.96	25.05	-0.04	-0.16	233426.0	5865424.68	401
2017-10-05	25.22	25.26	24.96	25.09	-0.2	-0.79	198886.0	4990380.8	324
2017-10-04	25.33	25.63	25.14	25.29	0.26	1.04	655107.0	16634611.56	878
2017-10-03	24.96	25.11	24.92	25.03	0.03	0.12	288297.0	7212259.52	339
2017-10-02	25.26	25.26	24.96	25.0	-0.2	-0.79	268853.0	6747388.54	298
2017-10-01	25.14	25.33	25.11	25.2	-0.07	-0.28	178330.0	4490639.92	253
2017-09-28	25.07	25.33	25.03	25.27	0.27	1.08	326089.0	8208329.06	389
2017-09-27	25.14	25.14	24.96	25.0	-0.2	-0.79	131739.0	3301046.84	224
2017-09-26	25.48	25.48	25.11	25.2	0.13	0.52	112416.0	2836043.68	241
2017-09-25	25.26	25.26	24.96	25.07	-0.13	-0.52	241652.0	6067226.88	278
2017-09-21	25.41	25.41	25.14	25.2	-0.09	-0.36	163385.0	4130072.68	229
2017-09-20	25.44	25.44	25.18	25.29	-0.04	-0.16	336943.0	8517556.48	400
2017-09-19	25.48	25.63	25.29	25.33	-0.15	-0.59	484298.0	12331593.22	414
2017-09-18	25.63	25.74	25.44	25.48	-0.04	-0.16	590602.0	15110430.18	602
2017-09-17	25.37	25.59	25.33	25.52	0.15	0.59	399253.0	10157478.18	490
2017-09-14	25.52	25.52	25.29	25.37	-0.11	-0.43	304712.0	7738022.7	352
2017-09-13	25.63	25.63	25.41	25.48	-0.19	-0.74	431052.0	11002215.8	465
2017-09-12	26.08	26.19	25.59	25.67	-0.26	-1.0	1163569.0	30093425.2	1119
2017-09-11	25.44	26.08	25.37	25.93	0.51	2.01	886407.0	22754487.36	727
2017-09-10	25.41	25.63	25.41	25.42	0.01	0.04	398502.0	10159134.28	477
2017-09-07	25.29	25.55	25.29	25.41	0.1	0.4	573605.0	14598476.68	648
2017-09-06	25.03	25.37	24.96	25.31	0.31	1.24	393343.0	9918277.08	469
2017-08-29	25.11	25.29	24.85	25.0	-0.01	-0.04	597313.0	14966693.32	655
2017-08-28	24.62	25.14	24.62	25.01	0.41	1.67	318582.0	7918488.56	432
2017-08-27	24.81	24.85	24.59	24.6	-0.26	-1.05	305540.0	7549255.82	498
2017-08-24	25.26	25.7	24.81	24.86	-0.25	-1.0	1165216.0	29367453.0	1401
2017-08-23	24.66	25.22	24.4	25.11	0.47	1.91	940682.0	23409097.72	1035
2017-08-22	24.55	24.88	24.51	24.64	0.11	0.45	301193.0	7439308.52	413
2017-08-21	24.55	24.66	24.47	24.53	-0.06	-0.24	192331.0	4721401.26	260
2017-08-20	24.66	24.7	24.51	24.59	-0.01	-0.04	249809.0	6143217.72	344
2017-08-17	24.73	24.73	24.47	24.6	0.01	0.04	316787.0	7793363.72	455
2017-08-16	24.32	24.66	24.1	24.59	0.19	0.78	424847.0	10336591.36	677
2017-08-15	25.44	25.67	24.29	24.4	-0.56	-2.24	1234415.0	31227766.88	1449
2017-08-14	24.88	25.11	24.85	24.96	0.11	0.44	249667.0	6227401.08	294
2017-08-13	25.0	25.07	24.81	24.85	-0.15	-0.6	206599.0	5139242.46	320
2017-08-10	24.96	25.29	24.77	25.0	0.0	0.0	599507.0	14996111.34	675
2017-08-09	25.14	25.26	24.96	25.0	-0.11	-0.44	379427.0	9517700.5	439
2017-08-08	24.7	25.41	24.66	25.11	0.13	0.52	789748.0	19867891.54	965
2017-08-07	24.25	25.07	24.25	24.98	0.69	2.84	578452.0	14256718.02	630
2017-08-06	24.25	24.51	24.25	24.29	0.08	0.33	177659.0	4332841.94	242
2017-08-03	24.4	24.47	24.14	24.21	-0.34	-1.38	379177.0	9194018.06	514
2017-08-02	24.96	24.96	24.4	24.55	-0.24	-0.97	227971.0	5603890.02	358
2017-08-01	24.92	25.03	24.62	24.79	-0.09	-0.36	283349.0	7026165.86	406
2017-07-31	24.25	24.96	24.25	24.88	0.67	2.77	530424.0	13052842.9	623
2017-07-30	24.18	24.36	23.88	24.21	0.0	0.0	404397.0	9738063.54	510
2017-07-27	25.03	25.03	24.06	24.21	-0.79	-3.16	586242.0	14274105.98	779
2017-07-26	25.44	25.44	24.96	25.0	-0.29	-1.15	509761.0	12857844.04	497
2017-07-25	25.48	25.48	25.22	25.29	-0.17	-0.67	266143.0	6740483.72	335
2017-07-24	25.41	25.52	25.18	25.46	0.04	0.16	406114.0	10298305.82	441
2017-07-23	25.59	25.67	25.29	25.42	-0.49	-1.89	456442.0	11598122.46	595
2017-07-20	26.15	26.37	25.85	25.91	-0.05	-0.19	616312.0	16059575.56	569
2017-07-19	25.78	26.08	25.74	25.96	0.2	0.78	408319.0	10575483.66	435
2017-07-18	25.74	25.85	25.52	25.76	0.08	0.31	363638.0	9342997.62	469
2017-07-17	26.08	26.11	25.63	25.68	-0.36	-1.38	642477.0	16608803.96	787
2017-07-16	26.41	26.52	25.7	26.04	-0.17	-0.65	1004938.0	26320807.54	1065
2017-07-13	25.37	26.26	25.33	26.21	0.92	3.64	1989631.0	51423959.68	1476
2017-07-12	25.14	25.44	25.0	25.29	0.28	1.12	629398.0	15913280.6	571
2017-07-11	24.96	25.11	24.81	25.01	0.03	0.12	471428.0	11771788.58	473
2017-07-10	25.14	25.26	24.88	24.98	-0.02	-0.08	281667.0	7051253.6	406
2017-07-09	24.96	25.07	24.81	25.0	-0.13	-0.52	349855.0	8732210.4	440
2017-07-06	25.41	25.52	25.07	25.13	-0.29	-1.14	610951.0	15396887.88	555
2017-07-05	25.52	25.67	25.29	25.42	-0.1	-0.39	546147.0	13912906.34	537
2017-07-04	25.48	25.85	25.44	25.52	0.0	0.0	770063.0	19744276.68	710
2017-07-03	25.26	25.63	25.03	25.52	0.34	1.35	1429747.0	36141815.2	1070
2017-07-02	24.62	25.48	24.62	25.18	0.82	3.37	2222173.0	55989028.28	1543
2017-06-22	24.21	25.0	23.92	24.36	0.11	0.45	1216490.0	29666057.36	1166
2017-06-21	23.88	24.85	23.88	24.25	0.63	2.67	1229172.0	29835890.76	892
2017-06-20	23.65	23.95	23.43	23.62	0.02	0.08	587885.0	13911472.86	712
2017-06-19	22.28	23.65	22.28	23.6	1.42	6.4	745341.0	17056417.92	842
2017-06-18	22.35	22.43	22.16	22.18	-0.19	-0.85	404069.0	8999573.34	325
2017-06-15	22.46	22.83	22.35	22.37	-0.35	-1.54	141323.0	3186840.74	230
2017-06-14	22.57	22.8	22.54	22.72	0.16	0.71	149068.0	3388304.98	179
2017-06-13	22.72	22.72	22.46	22.56	-0.05	-0.22	84495.0	1908377.62	146
2017-06-12	22.54	22.69	22.31	22.61	0.24	1.07	211576.0	4769840.9	279
2017-06-11	23.28	23.39	22.28	22.37	-1.1	-4.69	633877.0	14304828.98	842
2017-06-08	23.88	23.88	23.47	23.47	-0.5	-2.09	277437.0	6556140.8	361
2017-06-07	24.03	24.21	23.88	23.97	-0.06	-0.25	180383.0	4333877.36	247
2017-06-06	24.21	24.51	23.84	24.03	-0.18	-0.74	474519.0	11497005.78	540
2017-06-05	23.28	24.59	23.28	24.21	0.57	2.41	904231.0	21737329.38	899
2017-06-04	23.17	23.73	23.13	23.64	0.28	1.2	269576.0	6361440.74	314
2017-06-01	23.75	23.75	23.28	23.36	-0.37	-1.56	586951.0	13833940.85	579
2017-05-31	24.12	24.59	23.65	23.73	-0.3	-1.25	952633.0	22994013.55	877
2017-05-30	23.75	24.31	23.65	24.03	0.36	1.52	1072951.0	25794326.9	975
2017-05-29	23.28	23.93	23.0	23.67	0.35	1.5	758486.0	17851134.65	688
2017-05-28	23.84	24.03	23.19	23.32	-0.71	-2.95	1073188.0	25167700.8	1040
2017-05-25	25.05	25.33	23.84	24.03	-0.82	-3.3	1232989.0	30164870.15	1438
2017-05-24	24.86	25.98	24.77	24.85	0.15	0.61	2534451.0	64164584.35	2343
2017-05-23	25.42	25.52	24.59	24.7	-1.11	-4.3	1608117.0	40303121.85	1491
2017-05-22	25.7	26.17	25.14	25.81	0.18	0.7	2003965.0	51396424.8	2444
2017-05-21	24.59	26.63	24.59	25.63	1.36	5.6	5678769.0	145603993.25	3880
2017-05-18	23.56	24.68	23.37	24.27	0.52	2.19	2260593.0	54744755.95	1820
2017-05-17	24.03	24.12	23.56	23.75	0.24	1.02	1091257.0	25985267.45	903
2017-05-16	23.65	24.21	23.28	23.51	0.06	0.26	2168377.0	51621427.0	1851
2017-05-15	22.82	23.65	22.63	23.45	0.71	3.12	1498211.0	34638563.6	1165
2017-05-14	22.35	22.82	22.35	22.74	0.52	2.34	797565.0	18060844.3	754
2017-05-11	22.35	22.54	22.16	22.22	-0.11	-0.49	551237.0	12324733.2	483
2017-05-10	22.26	22.44	22.26	22.33	0.0	0.0	136957.0	3055644.4	212
2017-05-09	22.35	22.44	22.26	22.33	0.02	0.09	319286.0	7129946.3	362
2017-05-08	22.16	22.35	22.07	22.31	0.07	0.31	281665.0	6264379.1	285
2017-05-07	22.35	22.35	22.07	22.24	-0.28	-1.24	267899.0	5961630.85	323
2017-05-04	22.82	22.82	22.35	22.52	-0.31	-1.36	333393.0	7533849.25	377
2017-05-03	23.1	23.19	22.72	22.83	-0.23	-1.0	395569.0	9104917.7	363
2017-05-02	22.63	23.19	22.54	23.06	0.41	1.81	678295.0	15534864.45	610
2017-05-01	22.72	22.82	22.44	22.65	-0.02	-0.09	496750.0	11266431.5	356
2017-04-30	22.44	22.72	22.35	22.67	0.32	1.43	409796.0	9232469.0	394
2017-04-27	22.35	22.54	22.16	22.35	0.0	0.0	410965.0	9171602.9	311
2017-04-26	22.16	22.54	22.16	22.35	0.19	0.86	281343.0	6279350.35	376
2017-04-25	22.35	22.44	21.98	22.16	-0.17	-0.76	327894.0	7303564.85	367
2017-04-24	22.26	22.44	22.16	22.33	0.09	0.4	213970.0	4775936.0	305
2017-04-23	22.26	22.35	22.16	22.24	0.3	1.37	298965.0	6663656.75	302
2017-04-20	22.35	22.35	21.88	21.94	-0.49	-2.18	558570.0	12380159.25	554
2017-04-19	22.35	22.54	22.35	22.43	0.06	0.27	283264.0	6342913.5	377
2017-04-18	22.72	22.72	22.35	22.37	-0.32	-1.41	301999.0	6808381.45	402
2017-04-17	22.63	23.0	22.54	22.69	0.15	0.67	882366.0	20069026.05	854
2017-04-16	22.72	22.91	22.44	22.54	-0.24	-1.05	513750.0	11623528.6	556
2017-04-13	23.28	23.28	22.72	22.78	-0.43	-1.85	430322.0	9902663.3	503
2017-04-12	23.19	23.28	23.1	23.21	0.08	0.35	491579.0	11405923.05	522
2017-04-11	23.47	23.56	23.1	23.13	-0.28	-1.2	747090.0	17418297.25	701
2017-04-10	23.28	23.65	23.19	23.41	0.22	0.95	828570.0	19441900.6	789
2017-04-09	23.28	23.56	23.19	23.19	-0.09	-0.39	526544.0	12299452.1	609
2017-04-06	23.56	23.75	23.19	23.28	-0.21	-0.89	884960.0	20836392.9	963
2017-04-05	23.37	23.75	23.19	23.49	0.1	0.43	1717701.0	40324329.0	1518
2017-04-04	22.82	23.75	22.72	23.39	0.65	2.86	2186457.0	51121510.25	1833
2017-04-03	23.1	23.1	22.72	22.74	-0.36	-1.56	475263.0	10882615.75	386
2017-04-02	22.91	23.28	22.91	23.1	0.27	1.18	713828.0	16469301.75	676
2017-03-30	23.1	23.1	22.72	22.83	-0.21	-0.91	563811.0	12904338.7	611
2017-03-29	22.82	23.28	22.63	23.04	0.37	1.63	1847505.0	42497980.95	1380
2017-03-28	22.54	22.91	22.44	22.67	0.36	1.61	1683837.0	38195139.65	1171
2017-03-27	22.16	22.54	21.98	22.31	0.2	0.9	1185875.0	26470929.25	857
2017-03-26	22.35	22.54	22.07	22.11	-0.24	-1.07	672393.0	14960677.0	523
2017-03-23	21.88	22.54	21.88	22.35	0.78	3.62	1961959.0	43705988.3	1204
2017-03-22	21.7	21.7	21.51	21.57	-0.37	-1.69	493705.0	10667168.85	510
2017-03-21	21.98	22.16	21.88	21.94	0.04	0.18	582016.0	12821760.3	478
2017-03-20	22.26	22.63	21.88	21.9	-0.38	-1.71	1171559.0	26089446.65	815
2017-03-19	21.79	22.54	21.79	22.28	0.6	2.77	1843035.0	40813764.8	1227
2017-03-16	21.61	21.88	21.51	21.68	0.09	0.42	1038010.0	22508508.75	683
2017-03-15	21.61	21.79	21.42	21.59	0.15	0.7	480724.0	10383934.75	443
2017-03-14	21.23	21.61	20.77	21.44	0.17	0.8	701536.0	14806656.6	778
2017-03-13	21.79	22.07	21.14	21.27	-0.48	-2.21	833224.0	18129180.25	766
2017-03-12	22.26	22.44	21.7	21.75	-0.56	-2.51	891813.0	19727092.95	830
2017-03-09	23.1	23.1	22.07	22.31	-1.05	-4.49	1878811.0	42517235.85	1438
2017-03-08	23.28	23.47	23.0	23.36	-0.03	-0.13	1348021.0	31254919.25	1086
2017-03-07	23.75	23.93	23.28	23.39	-0.17	-0.72	2179646.0	51535133.6	1704
2017-03-06	23.0	23.75	22.82	23.56	0.84	3.7	5738398.0	133618575.95	4030
2017-03-05	22.07	22.91	21.88	22.72	0.69	3.13	1762360.0	39527134.2	1101
2017-03-02	21.88	22.35	21.79	22.03	0.2	0.92	979340.0	21604824.95	735
2017-03-01	21.98	22.07	21.61	21.83	0.08	0.37	878759.0	19226163.8	715
2017-02-28	21.61	21.79	21.05	21.75	0.2	0.93	996575.0	21348730.8	855
2017-02-27	22.44	22.54	21.33	21.55	-0.88	-3.92	1112355.0	24589023.15	950
2017-02-26	22.54	22.82	22.35	22.43	-0.14	-0.62	1298938.0	29417048.55	840
2017-02-23	22.54	22.91	22.26	22.57	0.18	0.8	1568288.0	35404702.65	1179
2017-02-22	22.72	23.19	22.26	22.39	-0.2	-0.89	3049442.0	69284997.45	2080
2017-02-21	21.98	22.72	21.79	22.59	0.57	2.59	3694364.0	82460558.95	2186
2017-02-20	22.07	22.54	21.98	22.02	-0.03	-0.14	2568329.0	57262557.0	1763
2017-02-19	22.16	22.26	21.88	22.05	0.13	0.59	701347.0	15464408.35	509
2017-02-16	22.26	22.35	21.88	21.92	-0.23	-1.04	889126.0	19676498.0	689
2017-02-15	22.07	22.44	21.98	22.15	0.17	0.77	1907973.0	42343836.1	1108
2017-02-14	21.7	22.16	21.7	21.98	0.47	2.19	2486447.0	54386833.15	1406
2017-02-13	21.61	21.7	21.42	21.51	0.03	0.14	557897.0	12040235.7	388
2017-02-12	21.33	21.7	21.33	21.48	0.3	1.42	706839.0	15221451.35	480
2017-02-09	21.23	21.42	21.14	21.18	-0.15	-0.7	436855.0	9282353.9	348
2017-02-08	21.79	21.79	21.14	21.33	-0.46	-2.11	1266654.0	26992914.15	823
2017-02-07	21.61	22.07	21.51	21.79	0.5	2.35	2659058.0	57926046.5	1654
2017-02-06	21.05	21.42	20.86	21.29	0.32	1.53	1168117.0	24824895.65	574
2017-02-05	21.23	21.33	20.95	20.97	-0.17	-0.8	587823.0	12436585.1	435
2017-02-02	21.33	21.42	21.05	21.14	0.0	0.0	669977.0	14211842.15	489
2017-02-01	21.14	21.23	20.95	21.14	0.19	0.91	367354.0	7736815.2	352
2017-01-31	21.05	21.05	20.67	20.95	-0.08	-0.38	498545.0	10401295.4	443
2017-01-30	21.42	21.51	20.95	21.03	-0.3	-1.41	578775.0	12334661.85	492
2017-01-29	21.61	21.61	21.23	21.33	-0.11	-0.51	583964.0	12497187.95	491
2017-01-26	21.42	21.79	21.42	21.44	0.21	0.99	1374681.0	29675763.55	1235
2017-01-25	21.33	21.51	21.23	21.23	-0.1	-0.47	611967.0	13087873.2	435
2017-01-24	21.23	21.51	21.23	21.33	0.28	1.33	1004455.0	21463520.9	680
2017-01-23	20.95	21.14	20.95	21.05	0.21	1.01	1112979.0	23407917.75	739
2017-01-22	20.39	20.95	20.21	20.84	0.24	1.17	1021744.0	21102464.25	875
2017-01-19	20.67	20.77	20.39	20.6	-0.09	-0.43	398362.0	8193403.65	418
2017-01-18	21.14	21.23	20.67	20.69	-0.26	-1.24	834102.0	17484376.15	687
2017-01-17	20.49	21.05	20.12	20.95	0.37	1.8	1004394.0	20661835.25	841
2017-01-16	21.42	21.51	20.39	20.58	-0.76	-3.56	1111534.0	23337525.85	820
2017-01-15	21.51	21.61	21.14	21.34	-0.15	-0.7	1152274.0	24621314.35	737
2017-01-12	22.26	22.63	20.95	21.49	-0.75	-3.37	2629458.0	57355167.05	1750
2017-01-11	22.72	23.47	21.88	22.24	-0.52	-2.28	4100072.0	93732580.25	2825
2017-01-10	22.44	23.0	22.16	22.76	0.54	2.43	3685723.0	83128683.45	2240
2017-01-09	21.79	22.63	21.7	22.22	0.48	2.21	5927279.0	131135254.55	3193
2017-01-08	21.33	21.88	21.33	21.74	0.32	1.49	833710.0	18012452.7	569
2017-01-05	21.42	21.51	21.14	21.42	0.08	0.37	935307.0	20025430.55	560
2017-01-04	21.88	21.88	21.33	21.34	-0.41	-1.89	1506589.0	32618448.15	927
2017-01-03	21.7	21.79	21.51	21.75	0.07	0.32	1067848.0	23102927.65	639
2017-01-02	21.79	21.98	21.51	21.68	0.06	0.28	1845888.0	40299561.8	1151
2017-01-01	21.7	21.88	21.51	21.62	0.29	1.36	1685974.0	36559693.95	946
2016-12-29	21.61	21.88	21.23	21.33	-0.22	-1.02	1082784.0	23381913.05	778
2016-12-28	21.7	21.98	21.51	21.55	-0.07	-0.32	870652.0	18941311.7	674
2016-12-27	21.23	21.79	21.23	21.62	0.52	2.46	1623316.0	34999388.85	1227
2016-12-26	21.23	21.42	20.95	21.1	-0.08	-0.38	1252139.0	26583314.75	831
2016-12-25	20.95	21.23	20.95	21.18	0.43	2.07	1463203.0	30864713.55	833
2016-12-22	20.77	20.95	20.67	20.75	0.04	0.19	355944.0	7400854.55	344
2016-12-21	20.77	20.95	20.58	20.71	0.04	0.19	519688.0	10798099.95	479
2016-12-20	20.86	21.05	20.49	20.67	-0.4	-1.9	935031.0	19301781.85	838
2016-12-19	21.79	21.88	20.95	21.07	-0.65	-2.99	701261.0	15064268.55	657
2016-12-18	21.23	21.98	21.23	21.72	0.62	2.94	1199310.0	26048908.7	820
2016-12-15	20.49	21.23	20.21	21.1	0.5	2.43	931879.0	19326588.1	884
2016-12-14	21.51	21.7	20.49	20.6	-0.8	-3.74	751425.0	15833300.7	738
2016-12-13	21.51	21.79	21.23	21.4	-0.37	-1.7	1268836.0	27329534.1	948
2016-12-12	22.44	22.63	21.7	21.77	-0.52	-2.33	2142850.0	47588366.95	1499
2016-12-11	22.16	22.54	22.16	22.29	0.29	1.32	1300951.0	29068084.55	912
2016-12-08	21.79	22.26	21.7	22.0	0.21	0.96	1721292.0	37926227.5	1270
2016-12-07	21.14	22.16	20.86	21.79	0.82	3.91	3927211.0	84813126.15	2645
2016-12-06	20.49	21.05	20.49	20.97	0.48	2.34	1537792.0	32026808.5	1161
2016-12-05	20.49	20.67	20.21	20.49	-0.05	-0.24	917853.0	18748027.35	751
2016-12-04	20.58	21.05	20.49	20.54	0.09	0.44	2006860.0	41632135.25	1484
2016-12-01	20.49	20.77	20.39	20.45	0.11	0.54	939399.0	19272053.75	712
2016-11-30	20.49	20.58	20.3	20.34	0.04	0.2	1015339.0	20755273.8	1028
2016-11-29	20.86	21.05	20.12	20.3	-0.36	-1.74	1807099.0	37156676.95	1649
2016-11-28	19.56	21.33	19.18	20.66	1.16	5.95	5038269.0	103655949.15	3417
2016-11-27	18.63	19.65	18.63	19.5	0.67	3.56	2256113.0	43573055.3	1386
2016-11-24	19.09	19.46	18.72	18.83	-0.28	-1.47	1806732.0	34418160.9	1160
2016-11-23	18.81	19.28	18.72	19.11	0.41	2.19	1652991.0	31500647.95	1041
2016-11-22	18.53	18.9	18.07	18.7	0.32	1.74	1818412.0	33804355.35	1285
2016-11-21	18.72	19.18	18.25	18.38	-0.26	-1.39	1812011.0	33883877.05	1278
2016-11-20	18.07	18.81	17.88	18.64	0.69	3.84	2698717.0	49621015.25	1533
2016-11-17	18.07	18.25	17.79	17.95	-0.06	-0.33	722832.0	12969216.9	566
2016-11-16	17.51	18.07	17.51	18.01	0.74	4.28	1194888.0	21318369.25	732
2016-11-15	17.23	17.6	16.95	17.27	-0.18	-1.03	948641.0	16402400.65	729
2016-11-14	17.97	18.35	17.41	17.45	-0.47	-2.62	1559486.0	27815423.15	1011
2016-11-13	17.51	18.07	17.51	17.92	0.54	3.11	1524138.0	27219698.25	1007
2016-11-10	17.14	17.51	17.14	17.38	0.39	2.3	1314383.0	22799358.5	1047
2016-11-09	16.48	17.04	16.3	16.99	0.04	0.24	1162726.0	19509286.5	830
2016-11-08	17.04	17.23	16.76	16.95	-0.02	-0.12	1373242.0	23434893.3	911
2016-11-07	16.95	17.14	16.95	16.97	0.02	0.12	1064255.0	18121898.15	597
2016-11-06	16.67	17.32	16.67	16.95	0.37	2.23	2320078.0	39501329.2	1514
2016-11-03	16.2	16.76	16.2	16.58	0.34	2.09	1417471.0	23366922.7	921
2016-11-02	16.2	16.76	16.02	16.24	-0.21	-1.28	1454477.0	23879033.55	1107
2016-11-01	16.02	16.86	16.02	16.45	0.39	2.43	1755902.0	29125640.15	1262
2016-10-31	15.92	16.3	15.83	16.06	0.14	0.88	572557.0	9237085.8	461
2016-10-30	15.83	16.02	15.83	15.92	0.01	0.06	297497.0	4735625.45	270
2016-10-27	15.83	16.11	15.83	15.91	0.02	0.13	304331.0	4856882.7	260
2016-10-26	15.92	16.11	15.83	15.89	-0.13	-0.81	404600.0	6451961.55	354
2016-10-25	16.02	16.2	15.92	16.02	-0.04	-0.25	297894.0	4780136.5	310
2016-10-24	15.83	16.39	15.74	16.06	0.4	2.55	857740.0	13804368.95	672
2016-10-23	15.27	15.83	15.27	15.66	0.5	3.3	608674.0	9442759.6	418
2016-10-20	14.99	15.18	14.81	15.16	0.07	0.46	522211.0	7828967.5	494
2016-10-19	14.9	15.09	14.53	15.09	0.08	0.53	351162.0	5252438.75	360
2016-10-18	15.92	15.92	14.71	15.01	-0.84	-5.3	301732.0	4622404.45	388
2016-10-17	16.02	16.11	15.83	15.85	-0.24	-1.49	208348.0	3323484.5	245
2016-10-16	16.48	16.48	15.92	16.09	-0.37	-2.25	306650.0	4969260.3	348
2016-10-13	16.58	16.76	16.39	16.46	-0.17	-1.02	543609.0	9027455.2	430
2016-10-12	16.39	16.86	16.2	16.63	0.28	1.71	881527.0	14641265.95	630
2016-10-11	16.2	16.58	16.2	16.35	0.26	1.62	670158.0	10992206.4	442
2016-10-10	15.46	16.11	15.46	16.09	0.26	1.64	606516.0	9613727.3	456
2016-10-09	16.11	16.48	15.74	15.83	-0.17	-1.06	839957.0	13577454.05	692
2016-10-06	15.55	16.11	15.55	16.0	0.3	1.91	1222893.0	19331365.8	765
2016-10-05	15.46	15.74	15.46	15.7	0.15	0.96	903111.0	14120252.3	575
2016-10-04	15.27	15.65	14.9	15.55	0.33	2.17	624285.0	9540270.5	603
2016-10-03	14.99	15.55	14.62	15.22	0.28	1.87	682798.0	10308911.95	785
2016-10-02	16.58	16.76	14.9	14.94	-1.56	-9.45	639270.0	10096659.1	670
2016-09-29	15.65	16.67	15.27	16.5	0.76	4.83	784946.0	12659432.65	805
2016-09-28	16.76	17.32	15.37	15.74	-1.32	-7.74	1074142.0	17524356.4	1008
2016-09-27	18.35	18.35	16.95	17.06	-1.7	-9.06	583855.0	10269113.85	751
2016-09-26	18.81	18.9	18.72	18.76	0.04	0.21	234197.0	4410447.15	234
2016-09-25	18.9	18.9	18.63	18.72	-0.24	-1.27	403180.0	7560928.85	388
2016-09-21	18.81	19.0	18.63	18.96	0.24	1.28	418464.0	7888973.75	458
2016-09-20	18.63	18.81	18.25	18.72	0.11	0.59	589514.0	10974365.2	577
2016-09-19	19.65	19.74	18.35	18.61	-0.97	-4.95	768530.0	14519612.95	832
2016-09-18	20.21	20.21	19.56	19.58	-0.63	-3.12	713760.0	14170483.4	662
2016-09-08	20.02	20.3	20.02	20.21	0.21	1.05	631145.0	12722627.0	612
2016-09-07	20.21	20.3	19.93	20.0	-0.25	-1.23	560499.0	11257741.85	579
2016-09-06	20.02	20.58	19.84	20.25	0.23	1.15	1331303.0	27005770.75	1243
2016-09-05	19.84	20.21	19.74	20.02	0.28	1.42	698983.0	13960476.8	611
2016-09-04	19.56	19.93	19.56	19.74	0.3	1.54	654642.0	12911586.4	577
2016-09-01	20.02	20.02	19.18	19.44	-0.64	-3.19	651004.0	12706310.45	839
2016-08-31	20.58	20.67	20.02	20.08	-0.54	-2.62	670919.0	13711315.0	606
2016-08-30	20.49	20.67	20.3	20.62	0.23	1.13	458653.0	9415679.25	498
2016-08-29	20.67	20.95	20.39	20.39	-0.15	-0.73	1517837.0	31369406.2	1123
2016-08-28	20.02	20.58	19.84	20.54	0.65	3.27	994398.0	20196095.7	898
2016-08-25	19.65	20.21	19.28	19.89	0.09	0.45	1261094.0	25041214.1	1345
2016-08-24	20.86	20.86	19.74	19.8	-0.86	-4.16	777848.0	15831805.25	671
2016-08-23	20.49	20.77	20.3	20.66	0.23	1.13	1211708.0	24943707.0	917
2016-08-22	20.95	20.95	20.21	20.43	-0.45	-2.16	675150.0	13800520.95	785
2016-08-21	21.05	21.33	20.86	20.88	-0.13	-0.62	716259.0	15107303.05	774
2016-08-18	21.14	21.42	20.58	21.01	-0.07	-0.33	1032817.0	21602107.55	1220
2016-08-17	22.16	22.26	21.05	21.08	-1.14	-5.13	1764544.0	38041564.95	1868
2016-08-16	22.82	22.82	22.07	22.22	-0.48	-2.11	1004655.0	22581677.75	866
2016-08-15	22.54	23.1	22.54	22.7	0.13	0.58	1715287.0	39139881.95	1190
2016-08-14	22.72	22.82	22.44	22.57	0.03	0.13	1071954.0	24230379.45	948
2016-08-11	22.72	22.82	22.35	22.54	-0.22	-0.97	1578499.0	35537725.6	1528
2016-08-10	22.91	23.19	22.72	22.76	-0.13	-0.57	1967975.0	45074026.7	1583
2016-08-09	23.0	23.37	22.63	22.89	0.2	0.88	4122928.0	94819125.0	3317
2016-08-08	23.56	24.49	22.07	22.69	-1.8	-7.35	14140529.0	326174312.9	10220
2016-08-07	24.49	25.33	24.49	24.49	-2.7	-9.93	911307.0	22365034.05	448
2016-08-04	29.71	29.99	27.19	27.19	-2.96	-9.82	1311929.0	37163024.2	1287
2016-08-03	29.61	30.64	29.43	30.15	0.41	1.38	774368.0	23253326.3	706
2016-08-02	29.71	29.89	29.34	29.74	0.03	0.1	354820.0	10487886.45	387
2016-08-01	29.8	30.27	29.52	29.71	-0.13	-0.44	239422.0	7140035.6	400
2016-07-31	29.99	30.55	29.61	29.84	-0.2	-0.67	351137.0	10568951.9	497
2016-07-28	29.8	30.45	29.24	30.04	0.16	0.54	784589.0	23373442.8	940
2016-07-27	28.87	30.08	28.87	29.88	1.16	4.04	760232.0	22365152.25	893
2016-07-26	29.61	29.89	28.5	28.72	-1.06	-3.56	416758.0	12162143.25	580
2016-07-25	29.24	30.92	28.96	29.78	0.37	1.26	658936.0	19639383.0	794
2016-07-24	29.34	29.61	29.34	29.41	0.06	0.2	255742.0	7539155.55	275
2016-07-21	29.43	29.61	28.68	29.35	-0.08	-0.27	408284.0	11880207.0	499
2016-07-20	29.61	29.71	29.24	29.43	0.09	0.31	217638.0	6403003.25	289
2016-07-19	29.99	29.99	29.24	29.34	-0.59	-1.97	318718.0	9372579.45	415
2016-07-18	29.8	30.17	29.43	29.93	0.39	1.32	712888.0	21255786.3	824
2016-07-17	28.31	29.71	28.31	29.54	1.32	4.68	718629.0	20829092.5	797
2016-07-14	28.87	29.24	27.85	28.22	-0.67	-2.32	952526.0	27206500.85	1047
2016-07-13	28.5	29.71	28.22	28.89	0.84	2.99	1389668.0	40148614.2	1339
2016-07-12	26.63	29.15	26.36	28.05	1.32	4.94	3269877.0	91429977.55	2954
2016-07-11	24.4	26.82	24.4	26.73	2.31	9.46	2285000.0	59335466.85	1638
2016-07-10	23.56	24.59	23.47	24.42	1.1	4.72	417843.0	10099037.05	465
2016-06-30	23.28	23.56	23.0	23.32	-0.05	-0.21	531734.0	12378395.75	528
2016-06-29	23.84	23.93	23.28	23.37	-0.38	-1.6	427917.0	10101688.95	410
2016-06-28	24.49	24.49	23.65	23.75	-0.82	-3.34	812317.0	19458778.3	900
2016-06-27	23.0	24.68	22.72	24.57	2.07	9.2	3615444.0	87476273.4	2557
2016-06-26	20.86	22.63	20.86	22.5	0.09	0.4	1093801.0	23868620.75	758
2016-06-23	22.72	22.91	22.35	22.41	-0.15	-0.66	575943.0	12980363.4	518
2016-06-22	21.98	23.1	21.98	22.56	0.69	3.16	2270036.0	51013165.25	1277
2016-06-21	21.79	21.88	21.7	21.87	0.08	0.37	220723.0	4819675.5	253
2016-06-20	21.79	21.88	21.51	21.79	0.18	0.83	312083.0	6771936.1	248
2016-06-19	21.88	22.44	21.51	21.61	0.21	0.98	1079277.0	23826571.35	711
2016-06-16	21.51	21.7	21.33	21.4	-0.21	-0.97	176196.0	3778699.6	165
2016-06-15	21.79	21.98	21.61	21.61	-0.35	-1.59	239822.0	5213410.4	182
2016-06-14	21.79	22.07	21.61	21.96	0.17	0.78	386611.0	8470906.6	269
2016-06-13	21.23	21.88	21.23	21.79	0.5	2.35	615591.0	13323167.4	302
2016-06-12	21.23	21.51	21.23	21.29	-0.05	-0.23	398531.0	8508783.95	292
2016-06-09	21.51	21.7	21.33	21.34	-0.08	-0.37	573686.0	12303587.75	397
2016-06-08	21.05	21.51	20.86	21.42	0.5	2.39	932372.0	19849798.1	560
2016-06-07	20.77	20.95	20.77	20.92	0.21	1.01	275957.0	5760694.7	214
2016-06-06	20.58	20.77	20.21	20.71	0.17	0.83	342031.0	7029382.05	244
2016-06-05	21.14	21.42	20.49	20.54	-0.36	-1.72	921402.0	19320119.5	591
2016-06-02	20.58	21.05	20.49	20.9	0.34	1.65	647731.0	13442631.15	547
2016-06-01	20.58	20.77	20.39	20.56	-0.08	-0.39	349730.0	7196533.25	298
2016-05-31	20.39	20.67	20.21	20.64	0.38	1.88	666240.0	13657487.3	596
2016-05-30	20.67	20.77	20.12	20.26	-0.13	-0.64	539907.0	10974631.5	521
2016-05-29	21.05	21.14	20.21	20.39	-0.47	-2.25	862205.0	17773577.5	775
2016-05-26	20.21	21.79	20.21	20.86	0.87	4.35	1823960.0	38244214.7	1510
2016-05-25	19.46	20.12	19.46	19.99	0.69	3.58	424175.0	8398529.9	395
2016-05-24	19.18	19.56	18.81	19.3	0.0	0.0	372663.0	7137830.5	445
2016-05-23	21.05	21.05	19.18	19.3	-1.9	-8.96	637214.0	12850805.65	693
2016-05-22	21.61	21.7	21.14	21.2	-0.33	-1.53	398512.0	8502296.4	582
2016-05-19	21.88	21.88	21.51	21.53	-0.43	-1.96	300114.0	6497110.9	391
2016-05-18	22.16	22.16	21.88	21.96	-0.11	-0.5	476453.0	10492425.2	457
2016-05-17	22.16	22.26	21.88	22.07	-0.76	-3.33	1627517.0	35929120.0	1277
2016-05-16	22.82	23.0	22.63	22.83	0.09	0.4	1023801.0	23337255.75	611
2016-05-15	22.82	22.91	22.63	22.74	0.05	0.22	694603.0	15829651.1	486
2016-05-12	22.72	22.72	22.63	22.69	0.08	0.35	446406.0	10114460.4	323
2016-05-11	22.72	22.82	22.54	22.61	-0.04	-0.18	476889.0	10808073.3	379
2016-05-10	22.63	22.82	22.63	22.65	-0.04	-0.18	427001.0	9699105.85	383
2016-05-09	22.72	22.82	22.63	22.69	-0.01	-0.04	522617.0	11865589.3	745
2016-05-08	22.72	23.0	22.63	22.7	0.01	0.04	929778.0	21170184.2	689
2016-05-05	22.54	22.72	22.44	22.69	0.28	1.25	740286.0	16752012.3	600
2016-05-04	22.63	23.1	22.26	22.41	0.15	0.67	1770817.0	40176238.15	1531
2016-05-03	23.1	23.1	22.16	22.26	-0.57	-2.5	1203729.0	27098951.95	880
2016-05-02	22.35	23.1	22.26	22.83	0.78	3.54	2056967.0	46640167.95	1650
2016-05-01	22.16	22.44	21.88	22.05	-0.1	-0.45	1063068.0	23532914.8	785
2016-04-28	21.88	22.82	21.88	22.15	0.32	1.47	2035910.0	45544980.9	1268
2016-04-27	21.7	21.98	21.61	21.83	0.24	1.11	1051673.0	22908997.85	717
2016-04-26	21.14	21.98	21.14	21.59	0.45	2.13	2222772.0	48006125.75	1394
2016-04-25	21.23	21.33	20.95	21.14	0.04	0.19	785484.0	16605354.75	529
2016-04-24	20.95	21.33	20.95	21.1	0.28	1.34	1160178.0	24502443.0	686
2016-04-21	20.95	20.95	20.77	20.82	-0.02	-0.1	497666.0	10356701.8	325
2016-04-20	20.67	20.95	20.67	20.84	-0.23	-1.09	683369.0	14232512.65	477
2016-04-19	20.95	21.14	20.95	21.07	0.32	1.54	926087.0	19481703.3	499
2016-04-18	20.86	20.95	20.49	20.75	-0.41	-1.94	917973.0	19030764.7	596
2016-04-17	21.23	21.33	20.86	21.16	-0.2	-0.94	753818.0	15903404.85	601
2016-04-14	21.79	21.79	21.33	21.36	-0.41	-1.88	1013013.0	21757430.1	760
2016-04-13	21.42	21.98	21.23	21.77	0.56	2.64	1536630.0	33189857.85	1109
2016-04-12	20.77	21.42	20.77	21.21	0.35	1.68	853130.0	18052731.35	698
2016-04-11	20.39	21.14	20.39	20.86	0.47	2.31	1767670.0	36907851.6	1452
2016-04-10	20.49	20.58	20.3	20.39	0.26	1.29	612047.0	12529447.0	448
2016-04-07	20.12	20.49	20.02	20.13	0.29	1.46	767533.0	15527778.3	602
2016-04-06	19.74	20.21	19.74	19.84	0.15	0.76	744472.0	14820541.3	472
2016-04-05	19.37	19.74	19.28	19.69	0.19	0.97	598645.0	11721096.0	421
2016-04-04	19.37	19.56	19.18	19.5	0.37	1.93	255499.0	4946392.75	246
2016-04-03	19.65	19.65	18.63	19.13	-0.67	-3.38	496798.0	9509716.2	484
2016-03-31	19.84	19.93	19.65	19.8	-0.09	-0.45	289106.0	5723721.1	249
2016-03-30	19.56	20.21	19.56	19.89	0.41	2.1	554111.0	11028599.4	475
2016-03-29	19.74	19.84	19.37	19.48	-0.24	-1.22	358108.0	7004349.8	371
2016-03-28	19.93	20.12	19.56	19.72	-0.1	-0.5	377258.0	7504871.75	398
2016-03-27	20.39	20.58	19.74	19.82	-0.65	-3.18	711261.0	14292004.35	593
2016-03-24	20.67	20.67	20.39	20.47	-0.35	-1.68	581228.0	11945971.7	490
2016-03-23	21.05	21.33	20.77	20.82	-0.11	-0.53	1145925.0	24138337.45	729
2016-03-22	20.67	21.05	20.58	20.93	0.29	1.41	994091.0	20591961.3	701
2016-03-21	20.86	21.14	20.49	20.64	-0.11	-0.53	973758.0	20299835.95	776
2016-03-20	20.58	20.86	20.49	20.75	0.34	1.67	804420.0	16625839.05	633
2016-03-17	20.49	20.58	20.3	20.41	0.03	0.15	640687.0	13121232.25	421
2016-03-16	19.93	20.39	19.84	20.38	0.54	2.72	523427.0	10571163.65	372
2016-03-15	19.74	20.21	19.74	19.84	-0.18	-0.9	449393.0	8917383.25	421
2016-03-14	20.49	20.58	19.93	20.02	-0.47	-2.29	408104.0	8267742.95	378
2016-03-13	20.77	20.77	20.39	20.49	-0.11	-0.53	624780.0	12849955.55	524
2016-03-10	20.86	21.05	20.49	20.6	-0.07	-0.34	853873.0	17682738.55	764
2016-03-09	19.93	20.95	19.65	20.67	0.65	3.25	2266486.0	46381884.15	1570
2016-03-08	20.02	20.21	19.74	20.02	0.2	1.01	1288565.0	25793383.75	780
2016-03-07	19.74	20.21	19.65	19.82	0.08	0.41	1937233.0	38629219.25	997
2016-03-06	19.84	19.93	19.74	19.74	0.26	1.33	794715.0	15767659.1	590
2016-03-03	19.74	20.02	19.46	19.48	-0.04	-0.2	1069620.0	21074821.8	720
2016-03-02	19.74	20.39	19.37	19.52	-0.09	-0.46	1837465.0	36348357.7	1246
2016-03-01	19.09	20.49	19.0	19.61	0.8	4.25	3735998.0	73980058.15	2261
2016-02-29	19.0	19.18	18.81	18.81	-0.23	-1.21	472682.0	8953706.0	396
2016-02-28	18.9	19.09	18.9	19.04	0.34	1.82	555367.0	10542815.85	445
2016-02-25	18.63	19.09	18.53	18.7	0.15	0.81	715624.0	13443746.3	618
2016-02-24	18.72	19.28	18.53	18.55	-0.24	-1.28	1242188.0	23434653.9	998
2016-02-23	19.0	19.09	18.63	18.79	-0.21	-1.11	852404.0	16026849.95	770
2016-02-22	18.44	19.65	18.44	19.0	1.1	6.15	3375629.0	65141806.2	1967
2016-02-21	17.88	18.35	17.69	17.9	0.22	1.24	878097.0	15830874.25	746
2016-02-18	17.51	17.79	17.51	17.68	0.32	1.84	519024.0	9160037.55	344
2016-02-17	17.23	17.41	17.23	17.36	0.22	1.28	256480.0	4438188.25	217
2016-02-16	17.41	17.69	16.86	17.14	-0.01	-0.06	326706.0	5681717.25	326
2016-02-15	16.95	17.41	16.76	17.15	0.41	2.45	298136.0	5081352.1	305
2016-02-14	17.69	17.88	16.67	16.74	-0.67	-3.85	342076.0	5948126.1	314
2016-02-11	17.88	17.97	17.04	17.41	-0.38	-2.14	538086.0	9392536.8	410
2016-02-10	17.88	17.97	17.69	17.79	-0.22	-1.22	324305.0	5784024.65	328
2016-02-09	17.97	18.44	17.79	18.01	0.15	0.84	675081.0	12279276.45	557
2016-02-08	18.07	18.16	17.79	17.86	-0.02	-0.11	360255.0	6475319.2	280
2016-02-07	18.07	18.16	17.69	17.88	-0.21	-1.16	488220.0	8754135.75	456
2016-02-04	18.07	18.35	17.97	18.09	0.45	2.55	650912.0	11790698.65	588
2016-02-03	17.04	17.69	17.04	17.64	0.52	3.04	496881.0	8680519.05	377
2016-02-02	17.51	17.88	17.04	17.12	-0.82	-4.57	752809.0	13237345.25	621
2016-02-01	17.69	18.25	17.51	17.94	0.12	0.67	825764.0	14876502.65	618
2016-01-31	17.69	18.44	17.51	17.82	0.7	4.09	1374241.0	24767717.15	966
2016-01-28	16.76	17.23	16.76	17.12	0.32	1.9	588865.0	10072035.85	541
2016-01-27	16.95	17.23	16.67	16.8	-0.04	-0.24	805572.0	13685787.5	610
2016-01-26	16.48	17.14	16.3	16.84	0.13	0.78	1066191.0	17800317.15	800
2016-01-25	16.02	16.86	15.83	16.71	0.65	4.05	1026526.0	16873690.55	868
2016-01-24	16.76	16.95	16.02	16.06	0.47	3.01	275524.0	4502798.25	353
2016-01-21	15.46	15.74	15.27	15.59	-0.24	-1.52	442770.0	6839235.5	701
2016-01-20	16.76	16.76	15.83	15.83	-1.38	-8.02	401978.0	6479237.5	533
2016-01-19	16.86	17.32	16.76	17.21	0.65	3.93	467633.0	8007419.85	488
2016-01-18	15.83	16.76	15.83	16.56	0.64	4.02	605094.0	9887843.95	609
2016-01-17	16.39	16.76	15.92	15.92	-1.68	-9.55	586391.0	9428595.4	603
2016-01-14	17.79	18.63	17.41	17.6	-1.71	-8.86	578572.0	10364313.75	679
2016-01-13	19.84	19.84	19.28	19.31	-0.34	-1.73	295794.0	5800015.85	412
2016-01-12	19.74	19.93	19.37	19.65	-0.41	-2.04	354746.0	6985428.4	419
2016-01-11	20.12	20.12	19.37	20.06	0.15	0.75	548208.0	10849727.35	701
2016-01-10	21.61	22.07	19.65	19.91	-1.57	-7.31	594676.0	12369841.6	581
2016-01-07	22.35	22.54	21.42	21.48	-1.37	-6.0	384087.0	8426052.1	505
2016-01-06	23.47	23.47	22.54	22.85	-0.56	-2.39	480925.0	11110693.7	499
2016-01-05	23.65	23.84	23.1	23.41	-0.15	-0.64	664702.0	15561613.9	580
2016-01-04	24.4	24.49	23.56	23.56	-0.82	-3.36	628239.0	15172328.0	623
2016-01-03	24.21	24.59	24.12	24.38	0.22	0.91	731883.0	17799886.0	571
2015-12-31	24.21	24.31	23.93	24.16	-0.09	-0.37	422714.0	10207587.0	473
2015-12-30	24.49	24.86	24.21	24.25	-0.19	-0.78	1123588.0	27484266.0	964
2015-12-29	23.84	24.59	23.65	24.44	0.17	0.7	812847.0	19600402.7	765
2015-12-28	24.4	24.49	24.12	24.27	-0.05	-0.21	1078588.0	26178352.0	990
2015-12-27	24.4	24.86	24.12	24.32	0.2	0.83	1766607.0	43168679.9	1597
2015-12-24	24.59	24.68	23.93	24.12	-0.35	-1.43	1327539.0	32252362.2	1080
2015-12-23	24.86	25.14	24.21	24.47	-0.1	-0.41	2725104.0	66963478.45	2049
2015-12-22	24.03	24.77	24.03	24.57	0.8	3.37	1413708.0	34489014.5	1029
2015-12-21	23.75	24.21	23.56	23.77	0.04	0.17	795149.0	19002021.05	655
2015-12-20	23.65	24.03	23.28	23.73	-0.32	-1.33	1161693.0	27545284.0	946
2015-12-17	24.03	24.31	23.75	24.05	0.3	1.26	614128.0	14774786.25	459
2015-12-16	23.65	24.12	23.28	23.75	0.3	1.28	699919.0	16565381.1	609
2015-12-15	23.1	23.56	23.1	23.45	0.47	2.05	594297.0	13844848.8	577
2015-12-14	23.84	24.21	22.82	22.98	-0.84	-3.53	764970.0	18065823.05	743
2015-12-13	23.93	23.93	23.28	23.82	-0.62	-2.54	498086.0	11774105.8	620
2015-12-10	24.59	24.59	24.31	24.44	-0.11	-0.45	281768.0	6890820.75	337
2015-12-09	24.86	25.05	24.4	24.55	-0.18	-0.73	577646.0	14255356.35	561
2015-12-08	25.52	25.52	24.31	24.73	-1.05	-4.07	1162434.0	28754510.0	1012
2015-12-07	26.54	26.63	25.7	25.78	-0.78	-2.94	639500.0	16737594.0	655
2015-12-06	26.54	26.82	26.45	26.56	-0.06	-0.23	723210.0	19225776.65	549
2015-12-03	26.82	27.01	26.54	26.62	-0.46	-1.7	808368.0	21656689.55	801
2015-12-02	27.19	27.75	27.01	27.08	0.05	0.18	1491799.0	40782741.0	1271
2015-12-01	27.1	27.47	26.91	27.03	0.02	0.07	1085971.0	29501058.45	925
2015-11-30	27.19	27.47	26.91	27.01	-0.22	-0.81	1097905.0	29803157.0	911
2015-11-29	27.1	27.75	27.1	27.23	0.32	1.19	2285354.0	62481087.7	1814
2015-11-26	26.82	27.47	26.73	26.91	0.09	0.34	2261105.0	61403413.5	1592
2015-11-25	26.82	27.1	26.54	26.82	0.06	0.22	702427.0	18841787.3	612
2015-11-24	26.63	27.01	26.63	26.76	0.13	0.49	1175963.0	31521810.9	841
2015-11-23	27.85	27.85	26.63	26.63	-1.1	-3.97	1202410.0	32572611.3	883
2015-11-22	27.01	27.85	27.01	27.73	0.89	3.32	710844.0	19478044.4	691
2015-11-19	26.91	27.29	26.73	26.84	0.06	0.22	971865.0	26249509.0	820
2015-11-18	26.91	27.47	26.54	26.78	-0.15	-0.56	1248081.0	33598480.1	963
2015-11-17	27.29	27.47	26.73	26.93	-0.26	-0.96	1627744.0	44070169.15	1259
2015-11-16	27.19	27.66	27.1	27.19	-0.17	-0.62	1034699.0	28299109.2	916
2015-11-15	27.75	27.75	26.73	27.36	-0.76	-2.7	932970.0	25429505.6	840
2015-11-12	27.94	28.31	27.57	28.12	0.2	0.72	1009566.0	28177730.6	796
2015-11-11	27.66	28.03	27.47	27.92	0.3	1.09	944371.0	26210587.1	707
2015-11-10	27.75	28.12	27.29	27.62	-0.21	-0.75	863038.0	23936420.1	823
2015-11-09	28.87	28.87	27.57	27.83	-1.0	-3.47	2231692.0	62499817.55	2079
2015-11-08	27.01	29.24	26.54	28.83	1.9	7.06	3228558.0	90235547.1	2439
2015-11-05	26.73	27.1	26.36	26.93	0.24	0.9	739562.0	19797096.6	654
2015-11-04	26.82	27.19	26.08	26.69	0.26	0.98	769718.0	20440495.9	758
2015-11-03	25.7	27.1	25.7	26.43	0.86	3.36	1553469.0	41028816.35	1179
2015-11-02	24.59	25.7	24.59	25.57	0.89	3.61	495055.0	12550175.7	364
2015-11-01	24.77	24.77	24.12	24.68	-0.05	-0.2	458623.0	11200548.5	340
2015-10-29	24.96	25.05	24.49	24.73	0.05	0.2	590511.0	14641242.4	510
2015-10-28	25.33	25.7	24.03	24.68	-0.18	-0.72	978401.0	24058429.6	841
2015-10-27	26.08	26.08	24.12	24.86	-1.25	-4.79	471933.0	11952244.45	430
2015-10-26	25.8	26.17	25.42	26.11	0.28	1.08	257001.0	6649774.3	269
2015-10-25	26.08	26.26	25.8	25.83	0.02	0.08	382537.0	9957092.0	399
2015-10-22	25.98	26.26	25.33	25.81	-0.27	-1.04	681453.0	17599263.2	561
2015-10-21	26.54	26.91	25.98	26.08	-0.46	-1.73	663606.0	17495002.35	733
2015-10-20	26.26	27.19	26.26	26.54	0.43	1.65	1453186.0	38979936.95	1156
2015-10-19	25.89	26.45	25.7	26.11	0.24	0.93	1067998.0	27852944.45	704
2015-10-18	25.61	25.98	25.42	25.87	0.48	1.89	523915.0	13464559.65	422
2015-10-15	25.61	25.7	25.33	25.39	-0.33	-1.28	797570.0	20394776.45	603
2015-10-14	25.33	25.98	25.33	25.72	0.39	1.54	1048229.0	26885807.5	859
2015-10-13	25.05	25.61	24.96	25.33	0.2	0.8	727813.0	18438455.85	593
2015-10-12	25.42	25.7	25.05	25.13	-0.2	-0.79	740331.0	18824218.8	676
2015-10-11	25.05	25.7	24.86	25.33	0.43	1.73	1197102.0	30330544.5	913
2015-10-08	24.49	25.05	24.21	24.9	0.44	1.8	852429.0	21031382.55	758
2015-10-07	24.21	24.49	24.12	24.46	0.43	1.79	736455.0	17931990.7	596
2015-10-06	24.03	24.49	23.93	24.03	0.11	0.46	864549.0	20915842.25	711
2015-10-05	23.75	24.03	23.75	23.92	0.17	0.72	350268.0	8371480.35	355
2015-10-04	23.84	24.03	23.28	23.75	0.64	2.77	698999.0	16598653.1	646
2015-10-01	23.56	23.56	23.1	23.11	-0.26	-1.11	221809.0	5182149.1	274
2015-09-30	23.28	23.65	23.19	23.37	0.22	0.95	242914.0	5683705.75	323
2015-09-29	23.28	23.28	22.82	23.15	-0.22	-0.94	214031.0	4927437.25	311
2015-09-21	23.28	23.47	23.28	23.37	0.11	0.47	190012.0	4447452.5	287
2015-09-20	23.65	23.65	23.1	23.26	-0.32	-1.36	335973.0	7842439.75	401
2015-09-17	23.93	23.93	23.56	23.58	-0.28	-1.17	444422.0	10543506.9	434
2015-09-16	24.21	24.21	23.75	23.86	-0.02	-0.08	621454.0	14897048.25	547
2015-09-15	24.03	24.21	23.37	23.88	-0.24	-1.0	607260.0	14470786.05	643
2015-09-14	24.96	25.05	23.84	24.12	-0.8	-3.21	663670.0	16303942.0	663
2015-09-13	25.33	25.7	24.86	24.92	-0.32	-1.27	855849.0	21697742.8	801
2015-09-10	24.96	25.61	24.77	25.24	0.08	0.32	1727355.0	43751975.95	1251
2015-09-09	25.14	25.52	24.86	25.16	0.48	1.94	1618036.0	40846584.65	1235
2015-09-08	24.12	24.77	23.93	24.68	0.73	3.05	1761568.0	43030934.5	1134
2015-09-07	24.4	24.68	23.84	23.95	-0.24	-0.99	1158981.0	28127873.4	876
2015-09-06	23.65	24.59	23.56	24.19	0.14	0.58	951720.0	23034989.5	787
2015-09-03	24.49	24.59	23.93	24.05	-0.16	-0.66	938587.0	22670108.25	856
2015-09-02	23.84	24.59	23.47	24.21	-0.17	-0.7	964439.0	23289658.4	749
2015-09-01	25.42	25.42	24.21	24.38	-0.82	-3.25	755555.0	18637194.8	801
2015-08-31	24.03	25.52	23.84	25.2	1.01	4.18	1438000.0	35580451.15	1265
2015-08-30	24.59	24.86	23.93	24.19	0.33	1.38	614897.0	15035977.1	494
2015-08-27	23.84	24.4	23.47	23.86	0.8	3.47	1508462.0	36207725.55	986
2015-08-26	23.84	23.84	22.91	23.06	-0.95	-3.96	1615561.0	37982786.7	1055
2015-08-25	22.44	24.12	22.35	24.01	1.94	8.79	1179099.0	27383649.9	872
2015-08-24	23.1	24.03	21.61	22.07	-1.42	-6.05	533240.0	12142453.55	764
2015-08-23	24.86	25.05	23.47	23.49	-2.55	-9.79	723741.0	17727096.4	851
2015-08-20	24.68	26.08	24.68	26.04	0.97	3.87	344363.0	8800242.85	493
2015-08-19	25.7	26.63	24.96	25.07	-0.58	-2.26	318602.0	8228998.7	559
2015-08-18	27.19	27.19	24.96	25.65	-1.52	-5.59	428979.0	11109305.2	644
2015-08-17	27.94	28.03	27.01	27.17	-0.82	-2.93	524775.0	14531795.2	502
2015-08-16	28.68	28.78	27.75	27.99	-0.69	-2.41	311538.0	8775127.55	447
2015-08-13	28.96	29.06	28.59	28.68	-0.04	-0.14	197898.0	5710343.4	289
2015-08-12	28.5	28.78	28.12	28.72	-0.45	-1.54	484386.0	13813889.75	534
2015-08-11	30.08	30.27	29.06	29.17	-0.72	-2.41	497275.0	14790536.85	535
2015-08-10	29.71	29.99	29.71	29.89	0.18	0.61	345666.0	10326661.55	351
2015-08-09	29.24	29.8	29.24	29.71	0.17	0.58	109800.0	3253972.1	188
2015-08-06	29.89	29.89	29.15	29.54	-0.43	-1.43	202190.0	5974220.5	302
2015-08-05	30.08	30.27	29.89	29.97	-0.13	-0.43	191496.0	5764589.5	239
2015-08-04	29.99	30.17	29.71	30.1	-0.07	-0.23	252281.0	7559794.9	272
2015-08-03	29.52	30.55	29.43	30.17	0.61	2.06	498947.0	14919761.8	524
2015-08-02	31.76	31.76	29.43	29.56	-2.36	-7.39	653175.0	19689252.4	776
2015-07-30	32.13	32.22	31.85	31.92	-0.12	-0.37	207494.0	6647757.5	293
2015-07-29	32.41	32.41	32.04	32.04	-0.13	-0.4	241491.0	7771300.45	313
2015-07-28	32.41	32.78	31.94	32.17	-0.15	-0.46	241085.0	7774777.2	280
2015-07-27	32.69	32.87	32.22	32.32	-0.76	-2.3	229989.0	7471158.45	364
2015-07-26	33.06	33.34	32.87	33.08	-0.04	-0.12	478359.0	15856548.7	492
2015-07-23	32.78	33.15	32.59	33.12	0.34	1.04	473945.0	15578594.65	378
2015-07-22	32.59	32.87	32.41	32.78	0.37	1.14	427419.0	13953884.2	357
2015-07-15	32.5	32.97	32.32	32.41	0.02	0.06	451332.0	14681767.2	430
2015-07-14	32.13	32.69	32.13	32.39	0.24	0.75	444901.0	14426508.25	470
2015-07-13	32.22	32.41	32.04	32.15	0.02	0.06	230971.0	7432186.0	224
2015-07-12	32.5	32.59	32.04	32.13	-0.13	-0.4	283246.0	9131205.1	288
2015-07-09	31.85	32.59	31.76	32.26	0.58	1.83	308044.0	9902146.4	335
2015-07-08	31.85	31.94	31.66	31.68	-0.15	-0.47	211106.0	6706205.75	255
2015-07-07	32.13	32.22	31.66	31.83	-0.32	-1.0	195742.0	6246582.6	293
2015-07-06	32.13	32.59	31.94	32.15	-0.09	-0.28	458384.0	14822773.55	456
2015-07-05	31.76	32.32	31.76	32.24	0.04	0.12	264578.0	8488672.8	285
2015-07-02	32.5	32.5	32.04	32.2	-0.15	-0.46	158321.0	5104004.0	260
2015-07-01	32.41	32.87	32.32	32.35	0.02	0.06	446097.0	14526776.2	499
2015-06-30	31.76	32.59	31.38	32.33	0.37	1.16	300502.0	9610347.25	383
2015-06-29	32.59	32.59	31.48	31.96	-0.86	-2.62	633708.0	20176068.7	830
2015-06-28	33.71	33.71	32.59	32.82	-0.89	-2.64	497732.0	16480997.65	653
2015-06-25	33.15	34.83	33.15	33.71	0.74	2.24	1374548.0	46805251.3	1423
2015-06-24	32.97	33.25	32.87	32.97	-0.02	-0.06	218175.0	7205087.35	289
2015-06-23	32.87	33.06	32.69	32.99	0.13	0.4	182045.0	5988292.9	274
2015-06-22	32.87	33.15	32.5	32.86	-0.07	-0.21	294222.0	9637167.7	340
2015-06-21	33.43	33.53	32.78	32.93	-0.47	-1.41	236867.0	7851044.15	318
2015-06-18	33.53	33.62	33.25	33.4	-0.13	-0.39	118065.0	3948147.55	156
2015-06-17	33.62	33.71	33.34	33.53	-0.03	-0.09	138295.0	4637606.4	242
2015-06-16	33.62	33.62	33.43	33.56	0.02	0.06	154890.0	5196366.05	245
2015-06-15	34.18	34.27	33.53	33.54	-0.45	-1.32	327389.0	11092971.1	459
2015-06-14	33.62	33.99	33.62	33.99	0.54	1.61	259052.0	8764265.8	315
2015-06-11	33.62	33.81	33.34	33.45	-0.24	-0.71	177218.0	5956502.25	308
2015-06-10	33.81	33.9	33.53	33.69	0.15	0.45	153127.0	5165534.2	258
2015-06-09	34.27	34.27	33.25	33.54	-0.73	-2.13	419225.0	14091262.0	552
2015-06-08	34.74	34.83	34.18	34.27	-0.54	-1.55	235406.0	8127087.75	356
2015-06-07	35.02	35.02	34.46	34.81	-0.3	-0.85	411956.0	14325557.35	436
2015-06-04	35.48	35.48	34.92	35.11	-0.22	-0.62	698560.0	24536954.0	551
2015-06-03	35.2	35.76	35.11	35.33	0.18	0.51	1078977.0	38185809.1	913
2015-06-02	35.02	35.39	34.92	35.15	0.21	0.6	882753.0	31057256.05	818
2015-06-01	35.11	35.2	34.64	34.94	-0.22	-0.63	443339.0	15465428.95	565
2015-05-31	35.57	35.67	35.11	35.16	-0.32	-0.9	375653.0	13281216.9	467
2015-05-28	35.48	35.67	35.39	35.48	-0.09	-0.25	414397.0	14722202.8	522
2015-05-27	35.95	35.95	35.57	35.57	-0.28	-0.78	571861.0	20422580.8	577
2015-05-26	35.95	36.04	35.57	35.85	-0.08	-0.22	553250.0	19836539.05	674
2015-05-25	36.32	36.41	35.85	35.93	-0.37	-1.02	889990.0	32180104.7	882
2015-05-24	35.3	36.51	35.2	36.3	1.0	2.83	1582617.0	56657800.8	1443
2015-05-21	35.2	35.39	35.11	35.3	-0.05	-0.14	567054.0	19976078.3	576
2015-05-20	35.67	35.67	35.3	35.35	-0.34	-0.95	569415.0	20216398.2	691
2015-05-19	36.04	36.04	35.67	35.69	-0.15	-0.42	706927.0	25325894.25	743
2015-05-18	35.57	36.04	35.48	35.84	0.38	1.07	1807259.0	64728634.0	1675
2015-05-17	34.92	35.67	34.74	35.46	0.69	1.98	1221904.0	43151066.85	1117
2015-05-14	35.02	35.11	34.74	34.77	-0.15	-0.43	453321.0	15815676.05	466
2015-05-13	35.11	35.11	34.74	34.92	-0.06	-0.17	427422.0	14929703.65	483
2015-05-12	34.64	35.02	34.46	34.98	0.36	1.04	489178.0	16992442.2	569
2015-05-11	34.83	35.39	34.55	34.62	-0.08	-0.23	1208682.0	42320096.55	1108
2015-05-10	34.74	34.74	34.46	34.7	0.02	0.06	286367.0	9920871.65	359
2015-05-07	34.92	34.92	34.46	34.68	-0.15	-0.43	652495.0	22584222.6	601
2015-05-06	35.02	35.11	34.74	34.83	-0.13	-0.37	364969.0	12750332.0	446
2015-05-05	35.3	35.39	34.83	34.96	-0.15	-0.43	698526.0	24539103.25	758
2015-05-04	34.83	35.39	34.83	35.11	0.43	1.24	1254242.0	44108453.1	1115
2015-05-03	35.11	35.39	34.55	34.68	-0.43	-1.22	2067057.0	72389032.9	1395
2015-04-30	35.3	35.76	34.74	35.11	-0.24	-0.68	1683124.0	59374021.1	1616
2015-04-29	35.02	35.76	34.27	35.35	0.61	1.76	2476669.0	87040951.05	1956
2015-04-28	34.83	35.2	34.64	34.74	-0.11	-0.32	564888.0	19741999.95	636
2015-04-27	35.48	35.57	34.64	34.85	-0.41	-1.16	1230900.0	43262327.8	1247
2015-04-26	34.36	35.48	34.36	35.26	0.93	2.71	2021884.0	70864246.85	1700
2015-04-23	34.08	34.46	33.9	34.33	0.21	0.62	627520.0	21446005.4	700
2015-04-22	34.18	34.55	33.9	34.12	0.28	0.83	1457787.0	49925908.2	1416
2015-04-21	33.34	33.99	33.15	33.84	0.31	0.92	1151776.0	38863185.45	982
2015-04-20	33.99	33.99	33.53	33.53	-0.35	-1.03	618778.0	20847986.7	660
2015-04-19	34.36	34.36	33.62	33.88	0.54	1.62	1019126.0	34656540.6	1066
2015-04-16	33.71	34.08	33.25	33.34	0.17	0.51	1521378.0	51337775.55	1619
2015-04-15	33.15	33.43	32.97	33.17	0.45	1.38	673649.0	22393444.65	641
2015-04-14	33.15	33.53	32.5	32.72	-0.34	-1.03	777250.0	25692443.25	965
2015-04-13	32.78	33.71	32.59	33.06	0.73	2.26	1690005.0	56205873.55	1706
2015-04-12	31.76	32.87	31.66	32.33	0.7	2.21	2381028.0	77155691.7	1817
2015-04-09	31.38	31.85	31.38	31.63	0.04	0.13	628116.0	19884359.3	615
2015-04-08	32.13	32.13	31.48	31.59	-0.33	-1.03	808359.0	25822769.65	909
2015-04-07	31.48	32.32	31.38	31.92	0.65	2.08	1082699.0	34522350.9	1107
2015-04-06	31.38	31.57	30.92	31.27	0.05	0.16	573164.0	17927142.15	572
2015-04-05	31.57	31.66	30.55	31.22	-0.29	-0.92	989995.0	30761029.3	851
2015-04-02	32.41	32.41	31.38	31.51	-0.53	-1.65	975109.0	31129999.2	820
2015-04-01	32.32	32.59	31.94	32.04	-0.37	-1.14	694111.0	22344800.1	782
2015-03-31	32.22	32.97	31.94	32.41	0.19	0.59	1751030.0	56800869.0	1518
2015-03-30	31.76	32.78	31.57	32.22	0.22	0.69	1748501.0	56255598.85	1508
2015-03-29	31.48	32.22	31.29	32.0	1.08	3.49	903975.0	28779671.4	1016
2015-03-26	28.87	31.2	28.87	30.92	-0.58	-1.84	1841296.0	55698391.7	1801
2015-03-25	34.08	34.18	31.29	31.5	-2.75	-8.03	1834185.0	59368106.6	1936
2015-03-24	34.46	34.83	33.99	34.25	-0.21	-0.61	765299.0	26324695.55	778
2015-03-23	34.46	34.83	34.27	34.46	-0.11	-0.32	665653.0	23019174.35	743
2015-03-22	33.81	34.92	33.71	34.57	0.9	2.67	914231.0	31335367.8	1023
2015-03-19	33.53	33.99	33.15	33.67	0.39	1.17	1082794.0	36410000.45	1311
2015-03-18	34.18	34.18	31.38	33.28	-0.95	-2.78	1400998.0	46325050.3	1573
2015-03-17	35.02	35.2	34.08	34.23	-0.75	-2.14	1162079.0	40081597.85	1388
2015-03-16	35.39	35.76	34.46	34.98	-0.41	-1.16	1440096.0	50685818.1	1795
2015-03-15	35.76	35.76	35.2	35.39	-0.35	-0.98	1377931.0	48970154.05	1377
2015-03-12	35.95	35.95	35.67	35.74	-0.1	-0.28	890657.0	31894051.05	931
2015-03-11	35.85	35.95	35.57	35.84	-0.11	-0.31	1026399.0	36718007.45	1100
2015-03-10	35.95	36.23	35.76	35.95	-0.05	-0.14	1274818.0	45881075.35	1114
2015-03-09	36.04	36.23	35.95	36.0	-0.02	-0.06	1416897.0	51148019.35	1351
2015-03-08	36.32	36.32	35.85	36.02	-0.23	-0.63	1080044.0	38931889.05	1310
2015-03-05	35.67	36.41	35.57	36.25	0.49	1.37	1454365.0	52278536.55	1543
2015-03-04	36.04	36.04	35.67	35.76	-0.19	-0.53	1227899.0	43999089.95	1169
2015-03-03	35.57	36.51	35.57	35.95	0.32	0.9	2147181.0	77618011.1	1819
2015-03-02	35.85	35.95	35.48	35.63	-0.24	-0.67	845562.0	30221626.15	871
2015-03-01	35.95	36.04	35.67	35.87	0.11	0.31	789037.0	28267932.55	783
2015-02-26	36.23	36.23	35.67	35.76	-0.15	-0.42	1025201.0	36798705.05	1293
2015-02-25	36.69	36.79	35.76	35.91	-0.8	-2.18	2857924.0	103208067.6	2737
2015-02-24	36.13	36.97	36.04	36.71	0.78	2.17	5975795.0	218412760.15	4176
2015-02-23	38.09	38.83	35.39	35.93	-2.16	-5.67	8207307.0	306927157.7	6137
2015-02-22	38.0	38.46	37.62	38.09	0.54	1.44	4491881.0	171047398.15	3458
2015-02-19	36.6	37.9	36.13	37.55	0.71	1.93	8843042.0	329361637.9	6347
2015-02-18	36.13	36.97	35.2	36.84	0.76	2.11	4955941.0	178876736.55	3922
2015-02-17	36.97	37.53	35.57	36.08	-0.85	-2.3	4845933.0	176705236.15	4147
2015-02-16	36.41	37.53	36.13	36.93	0.54	1.48	5426336.0	200303996.8	4386
2015-02-15	36.23	37.16	36.04	36.39	1.08	3.06	5175518.0	188786478.65	3665
2015-02-12	33.53	35.39	33.53	35.31	1.97	5.91	7190511.0	249976102.05	5533
2015-02-11	34.64	34.83	33.06	33.34	-1.36	-3.92	3065544.0	104567628.1	2611
2015-02-10	35.11	35.57	34.27	34.7	-0.19	-0.54	4499569.0	157434282.3	3718
2015-02-09	32.32	35.39	32.32	34.89	0.99	2.92	14101164.0	477410339.7	8564
2015-02-08	33.9	33.9	33.9	33.9	-3.76	-9.98	377580.0	12799332.0	583
2015-02-05	37.62	38.09	37.34	37.66	-0.08	-0.21	531832.0	20076665.9	690
2015-02-04	38.55	38.74	37.53	37.74	-0.26	-0.68	933801.0	35542073.95	1284
2015-02-03	36.04	39.02	36.04	38.0	2.33	6.53	2024413.0	76407827.5	2594
2015-02-02	35.2	35.76	34.74	35.67	0.99	2.85	831799.0	29482111.1	933
2015-02-01	34.83	35.2	34.46	34.68	0.82	2.42	693973.0	24113227.6	791
2015-01-29	33.81	34.08	33.25	33.86	0.09	0.27	583531.0	19736980.75	619
2015-01-28	33.15	34.08	33.06	33.77	0.82	2.49	895309.0	30156693.7	909
2015-01-27	32.69	32.97	32.59	32.95	0.32	0.98	561210.0	18405417.0	673
2015-01-26	32.5	32.97	32.41	32.63	0.35	1.08	570292.0	18628764.9	866
2015-01-22	31.1	32.78	31.1	32.28	1.03	3.3	976245.0	31436909.9	1261
2015-01-21	32.04	32.13	31.1	31.25	-0.88	-2.74	542671.0	17195895.95	605
2015-01-20	32.32	32.78	32.04	32.13	-0.52	-1.59	353319.0	11447127.3	568
2015-01-19	32.97	33.53	32.5	32.65	-0.26	-0.79	556735.0	18382718.9	597
2015-01-18	33.06	33.34	32.78	32.91	-0.09	-0.27	543481.0	17939816.2	660
2015-01-15	33.53	33.9	32.87	33.0	-0.15	-0.45	557335.0	18669673.5	687
2015-01-14	33.53	33.71	33.06	33.15	-0.23	-0.69	473937.0	15830766.85	689
2015-01-13	33.34	34.08	32.97	33.38	-0.76	-2.23	1193769.0	40074472.65	1220
2015-01-12	34.83	35.02	33.81	34.14	-0.65	-1.87	489472.0	16948554.9	752
2015-01-11	35.39	35.85	34.64	34.79	-0.75	-2.11	694887.0	24402581.85	1111
2015-01-08	37.44	37.44	34.92	35.54	1.46	4.28	2381962.0	86533000.2	2772
2015-01-07	34.08	34.08	34.08	34.08	3.07	9.9	144576.0	4927805.7	80
2015-01-06	29.89	31.57	29.52	31.01	-0.9	-2.82	1036372.0	31575979.8	1260
2015-01-05	32.13	32.69	31.66	31.91	-1.09	-3.3	637076.0	20522579.0	898
2015-01-04	32.04	34.18	32.04	33.0	0.61	1.88	1066749.0	35592001.3	1258
2015-01-01	32.13	32.87	31.01	32.39	0.82	2.6	813483.0	26229655.7	1104
2014-12-31	32.69	33.43	28.96	31.57	-0.45	-1.41	1238166.0	38898505.3	1468
2014-12-30	33.53	33.9	31.76	32.02	-2.98	-8.51	936162.0	30928618.4	1214
2014-12-29	36.88	36.97	34.74	35.0	-1.13	-3.13	1689901.0	60778932.2	2114
2014-12-28	33.25	36.13	33.25	36.13	3.2	9.72	2564402.0	90356973.9	2024
2014-12-25	32.69	33.9	32.04	32.93	-0.43	-1.29	1470345.0	48668335.5	1619
2014-12-24	33.53	34.55	33.06	33.36	0.15	0.45	1335903.0	45371970.3	1193
2014-12-23	31.01	33.43	31.01	33.21	1.53	4.83	1722257.0	55776991.4	1594
2014-12-22	30.83	32.13	30.45	31.68	0.52	1.67	1089182.0	34395885.15	967
2014-12-21	32.32	32.5	30.08	31.16	-0.26	-0.83	1424042.0	44719520.05	1405
2014-12-18	30.83	32.04	29.99	31.42	2.01	6.83	2371063.0	73965699.85	2180
2014-12-17	29.8	30.27	28.22	29.41	-1.88	-6.01	2591028.0	73926002.9	2149
2014-12-16	31.29	31.29	31.29	31.29	-3.35	-9.67	142645.0	4463474.4	180
2014-12-15	39.39	39.39	34.64	34.64	-3.77	-9.82	2297577.0	84723155.8	2204
2014-12-14	38.65	40.6	38.28	38.41	-3.66	-8.7	310803.0	12206095.1	495
2014-12-11	42.84	42.84	39.95	42.07	-1.27	-2.93	301706.0	12498492.9	489
2014-12-10	43.96	44.24	42.84	43.34	-0.37	-0.85	371959.0	16215792.1	336
2014-12-09	44.33	44.61	43.21	43.71	-1.38	-3.06	256913.0	11262775.3	419
2014-12-08	45.54	46.1	44.7	45.09	-0.73	-1.59	201933.0	9185157.6	316
2014-12-07	44.42	46.28	44.42	45.82	1.47	3.31	333711.0	15149823.1	442
2014-12-04	44.42	44.79	44.24	44.35	0.11	0.25	272310.0	12111988.6	379
2014-12-03	44.42	44.42	43.86	44.24	0.1	0.23	241648.0	10666616.7	214
2014-12-02	45.07	45.07	44.05	44.14	-0.3	-0.68	228236.0	10175853.4	281
2014-12-01	41.26	44.98	41.26	44.44	0.5	1.14	321379.0	14227068.3	384
2014-11-30	44.61	45.17	43.3	43.94	-1.93	-4.21	272545.0	12105328.5	319
2014-11-27	45.35	46.28	45.17	45.87	0.26	0.57	152685.0	6994367.8	278
2014-11-26	46.47	46.47	44.79	45.61	-1.08	-2.31	250122.0	11361262.8	336
2014-11-25	46.75	46.75	46.1	46.69	-0.45	-0.95	363706.0	16916717.1	420
2014-11-24	48.05	48.24	47.12	47.14	-0.95	-1.98	570201.0	27275293.5	598
2014-11-23	47.87	48.61	47.49	48.09	0.74	1.56	777275.0	37400644.4	736
2014-11-20	47.12	47.68	46.94	47.35	0.41	0.87	142537.0	6742483.9	227
2014-11-19	47.12	47.12	46.56	46.94	0.13	0.28	68449.0	3208764.1	167
2014-11-18	46.56	47.49	46.28	46.81	0.67	1.45	92232.0	4317969.6	153
2014-11-17	47.68	47.68	45.45	46.14	-1.63	-3.41	288190.0	13354605.5	346
2014-11-16	48.24	48.24	47.49	47.77	-0.19	-0.4	160825.0	7702575.8	231
2014-11-13	47.68	48.24	47.68	47.96	0.24	0.5	130091.0	6228500.9	209
2014-11-12	47.68	47.87	47.68	47.72	-0.04	-0.08	115214.0	5501883.7	151
2014-11-11	47.87	48.24	47.12	47.76	-0.13	-0.27	232037.0	11076345.0	277
2014-11-10	48.05	48.24	47.87	47.89	-0.15	-0.31	168436.0	8091599.2	260
2014-11-09	48.24	48.43	47.68	48.04	0.25	0.52	176285.0	8463985.2	312
2014-11-06	47.68	49.17	47.31	47.79	0.43	0.91	636114.0	30678987.5	1004
2014-11-05	47.12	48.24	46.19	47.36	0.2	0.42	711249.0	33667377.2	821
2014-11-04	46.56	47.49	46.19	47.16	-0.04	-0.08	935220.0	44008013.9	833
2014-11-03	47.12	47.87	46.56	47.2	0.13	0.28	676363.0	31977670.4	968
2014-11-02	45.45	47.49	45.07	47.07	2.13	4.74	759192.0	35094936.7	851
2014-10-30	45.35	45.54	44.33	44.94	-0.84	-1.83	524456.0	23539478.1	653
2014-10-29	46.94	47.12	45.54	45.78	-0.91	-1.95	582846.0	27027372.2	719
2014-10-28	45.54	46.94	45.45	46.69	0.89	1.94	765241.0	35339649.3	760
2014-10-27	46.19	46.28	45.54	45.8	-0.15	-0.33	488224.0	22463200.1	513
2014-10-26	45.91	46.75	45.82	45.95	0.78	1.73	560572.0	25869687.3	704
2014-10-23	45.54	45.54	44.7	45.17	-0.56	-1.22	433327.0	19564529.6	531
2014-10-22	46.1	46.47	45.35	45.73	-0.18	-0.39	754350.0	34649611.1	882
2014-10-21	44.24	46.56	44.05	45.91	1.9	4.32	1292038.0	58925857.3	1236
2014-10-20	44.61	44.79	43.3	44.01	-0.34	-0.77	425039.0	18755134.0	613
2014-10-19	45.17	45.54	43.58	44.35	1.16	2.69	504751.0	22379463.2	756
2014-10-16	46.56	46.75	42.75	43.19	-4.17	-8.8	926315.0	40393887.4	1198
2014-10-15	48.98	49.36	47.12	47.36	-1.64	-3.35	385347.0	18575663.4	539
2014-10-14	49.36	49.36	48.05	49.0	-0.73	-1.47	410484.0	19990816.8	578
2014-10-13	48.43	49.73	47.87	49.73	1.04	2.14	591934.0	28964441.3	785
2014-10-12	52.15	52.71	48.61	48.69	-5.27	-9.77	800251.0	40656915.2	1116
2014-10-02	53.46	54.2	53.27	53.96	0.23	0.43	475723.0	25499591.8	688
2014-10-01	54.01	54.2	53.64	53.73	-0.27	-0.5	411255.0	22158408.4	566
2014-09-30	54.39	54.95	53.46	54.0	-0.05	-0.09	1095770.0	59404646.3	1251
2014-09-29	54.01	54.57	53.46	54.05	-0.13	-0.24	385478.0	20848874.9	592
2014-09-28	54.95	54.95	53.83	54.18	-0.71	-1.29	539310.0	29347454.4	869
2014-09-25	55.69	55.88	54.76	54.89	-0.6	-1.08	559943.0	30950475.1	964
2014-09-24	57.18	57.18	54.95	55.49	-1.67	-2.92	1403545.0	78609435.6	2146
2014-09-22	56.81	58.86	56.81	57.16	2.62	4.8	4722700.0	272638000.5	5270
2014-09-21	55.13	55.32	54.2	54.54	-0.65	-1.18	425732.0	23356644.0	509
2014-09-18	55.32	55.69	54.95	55.19	-0.18	-0.33	439355.0	24298558.2	567
2014-09-17	55.5	55.88	55.32	55.37	-0.28	-0.5	419278.0	23292422.4	523
2014-09-16	55.5	55.88	55.32	55.65	0.24	0.43	268117.0	14887631.2	419
2014-09-15	54.76	56.06	54.76	55.41	0.02	0.04	912217.0	50569434.7	1191
2014-09-14	56.44	56.81	54.95	55.39	-1.16	-2.05	846422.0	47558150.6	1084
2014-09-11	57.18	57.93	56.06	56.55	-0.16	-0.28	2249981.0	128887169.7	2592
2014-09-10	56.44	56.99	55.88	56.71	0.63	1.12	1842852.0	103950037.6	1763
2014-09-09	55.69	56.62	55.69	56.08	0.65	1.17	1689028.0	94923838.0	1881
2014-09-08	55.32	55.69	55.13	55.43	0.26	0.47	889733.0	49275853.3	929
2014-09-07	54.57	55.32	54.39	55.17	0.73	1.34	770281.0	42226491.7	886
2014-09-04	54.76	54.76	54.2	54.44	-0.06	-0.11	483310.0	26283943.9	557
2014-09-03	54.76	54.95	54.2	54.5	-0.04	-0.07	1467683.0	80180264.9	1237
2014-09-02	54.2	54.76	53.83	54.54	0.4	0.74	809084.0	43976071.8	863
2014-09-01	54.57	54.95	54.2	54.14	-0.12	-0.22	924886.0	50505598.3	893
2014-08-31	54.01	54.39	53.83	54.26	0.34	0.63	588019.0	31852184.6	605
2014-08-28	54.39	54.57	53.08	53.92	-0.41	-0.75	823947.0	44383577.1	917
2014-08-27	54.2	54.76	54.01	54.33	0.07	0.13	749033.0	40777616.5	877
2014-08-26	53.64	54.57	53.46	54.26	0.4	0.74	780136.0	42167902.0	993
2014-08-25	55.13	55.32	51.59	53.86	-1.49	-2.69	1556593.0	84682829.4	1772
2014-08-24	55.88	56.06	55.32	55.35	-0.23	-0.41	944679.0	52639609.3	917
2014-08-21	56.25	56.44	55.32	55.58	-0.48	-0.86	1143468.0	63824677.7	1392
2014-08-20	55.32	57.18	54.95	56.06	1.13	2.06	3643961.0	204812099.0	3681
2014-08-19	54.57	55.5	54.39	54.93	0.38	0.7	1760690.0	96801274.7	1587
2014-08-18	54.2	54.76	54.2	54.55	0.18	0.33	761731.0	41480189.5	788
2014-08-17	54.39	54.95	54.2	54.37	-0.18	-0.33	709099.0	38691450.3	743
2014-08-14	55.13	55.69	54.2	54.55	-0.36	-0.66	1902080.0	105001961.0	1847
2014-08-13	54.57	55.32	54.39	54.91	0.43	0.79	1688176.0	92606570.0	1560
2014-08-12	54.2	54.57	54.2	54.48	0.28	0.52	794972.0	43309220.2	863
2014-08-11	54.2	54.39	53.83	54.2	0.11	0.2	417358.0	22543895.0	515
2014-08-10	54.2	54.76	53.83	54.09	0.24	0.45	515667.0	27968460.3	768
2014-08-07	53.64	54.57	53.46	53.85	0.17	0.32	740465.0	40002135.3	862
2014-08-06	53.64	53.83	53.27	53.68	-0.37	-0.68	652750.0	34988409.1	815
2014-08-05	54.39	55.5	53.83	54.05	-0.28	-0.52	1330852.0	72776586.8	1566
2014-08-04	53.64	54.95	53.46	54.33	0.48	0.89	1056564.0	57444765.4	1216
2014-08-03	52.71	54.2	52.34	53.85	1.36	2.59	1471203.0	78877691.3	1645
2014-07-24	52.9	53.83	52.34	52.49	-0.35	-0.66	1117033.0	59304111.0	1518
2014-07-23	51.41	53.46	51.22	52.84	1.3	2.52	782827.0	40781246.0	966
2014-07-22	51.59	51.96	51.41	51.54	0.02	0.04	466383.0	24070046.3	471
2014-07-21	51.59	51.78	51.41	51.52	-0.11	-0.21	223280.0	11511658.7	393
2014-07-20	51.03	52.34	51.03	51.63	1.43	2.85	894320.0	46211436.9	1243
2014-07-17	50.85	51.03	50.1	50.2	-1.08	-2.11	471184.0	23847776.3	660
2014-07-16	51.59	51.59	51.22	51.28	-0.72	-1.38	470659.0	24193374.5	648
2014-07-15	52.34	52.52	51.78	52.0	-0.15	-0.29	365606.0	19074087.0	508
2014-07-14	51.59	52.52	51.59	52.15	0.35	0.68	378382.0	19727710.8	637
2014-07-13	51.59	52.52	51.22	51.8	0.15	0.29	665142.0	34587773.0	807
2014-07-10	52.15	52.15	51.59	51.65	-0.45	-0.86	349754.0	18133469.0	450
2014-07-09	51.96	52.15	51.59	52.1	-0.07	-0.13	275888.0	14331628.1	436
2014-07-08	52.52	52.71	51.96	52.17	-0.15	-0.29	449962.0	23523463.4	510
2014-07-07	52.34	52.34	51.96	52.32	0.13	0.25	363981.0	18967597.9	546
2014-07-06	51.41	52.52	51.22	52.19	0.73	1.42	889838.0	46313325.7	1087
2014-07-03	51.41	51.78	51.03	51.46	0.09	0.18	703439.0	36155604.5	785
2014-07-02	50.85	51.96	50.47	51.37	0.62	1.22	817296.0	41866072.2	1103
2014-07-01	50.29	51.03	50.1	50.75	0.54	1.08	543443.0	27553339.1	689
2014-06-30	50.85	51.22	49.92	50.21	-0.99	-1.93	976725.0	49370307.0	1347
2014-06-29	52.15	52.71	50.47	51.2	-1.45	-2.75	1173987.0	60887215.9	1583
2014-06-26	50.85	53.46	50.47	52.65	3.98	8.18	3657825.0	191270308.6	4268
2014-06-25	47.87	49.36	47.68	48.67	0.84	1.76	1566819.0	76039101.6	1640
2014-06-24	46.75	47.87	45.82	47.83	1.32	2.84	810406.0	38006650.1	890
2014-06-23	47.49	47.87	45.82	46.51	-1.6	-3.33	756262.0	35245551.1	1002
2014-06-22	48.98	49.54	47.87	48.11	-0.97	-1.98	485334.0	23766604.0	640
2014-06-19	49.73	50.1	48.98	49.08	-0.69	-1.39	595661.0	29413766.3	771
2014-06-18	49.36	49.92	48.8	49.77	0.8	1.63	738782.0	36523657.5	863
2014-06-17	48.61	49.36	47.87	48.97	0.15	0.31	883844.0	43254199.8	1027
2014-06-16	51.22	51.59	48.43	48.82	-2.36	-4.61	789900.0	39730161.0	1038
2014-06-15	50.85	51.96	50.85	51.18	-0.99	-1.9	781019.0	40108023.1	1071
2014-06-12	52.52	52.9	51.96	52.17	-0.37	-0.7	557107.0	29220345.4	730
2014-06-11	52.15	53.08	51.96	52.54	0.13	0.25	664140.0	34848502.4	887
2014-06-10	52.9	53.08	51.96	52.41	-0.39	-0.74	675566.0	35438026.2	924
2014-06-09	53.08	53.46	52.34	52.8	-0.11	-0.21	775533.0	41044533.5	1081
2014-06-08	53.46	53.64	49.73	52.91	-0.3	-0.56	1423649.0	74417899.2	1909
2014-06-05	54.01	54.39	53.08	53.21	-0.58	-1.08	1422580.0	76321742.9	1670
2014-06-04	52.34	54.76	52.34	53.79	1.36	2.59	4103681.0	221640578.0	4286
2014-06-03	51.96	53.08	51.96	52.43	0.63	1.22	1273638.0	66986547.0	1406
2014-06-02	52.71	52.9	51.59	51.8	-1.0	-1.89	532214.0	27832452.1	805
2014-06-01	53.46	53.64	52.71	52.8	-0.45	-0.85	498320.0	26533178.2	745
2014-05-29	53.83	54.57	53.08	53.25	-0.71	-1.32	1090109.0	58568408.7	1394
2014-05-28	53.83	54.57	53.46	53.96	0.06	0.11	908989.0	49089229.7	1232
2014-05-27	54.57	54.95	53.83	53.9	-0.34	-0.63	1110462.0	60357456.0	1409
2014-05-26	53.46	54.76	53.46	54.24	0.9	1.69	1372970.0	74448095.4	1503
2014-05-25	53.46	53.46	52.34	53.34	-0.58	-1.08	733271.0	39121586.3	1025
2014-05-22	54.2	54.95	53.83	53.92	-0.3	-0.55	1947339.0	105843394.2	2475
2014-05-21	52.9	54.57	52.71	54.22	1.38	2.61	2829420.0	151914944.3	3079
2014-05-20	52.15	53.27	52.15	52.84	1.01	1.95	1560573.0	82253660.5	1776
2014-05-19	53.08	53.08	50.85	51.83	-1.22	-2.3	1226762.0	63581820.0	1584
2014-05-18	53.46	53.46	52.71	53.05	-0.55	-1.03	817451.0	43359398.2	1261
2014-05-15	54.57	54.57	53.46	53.6	-0.77	-1.42	1300498.0	69916225.5	1681
2014-05-14	53.64	55.69	53.46	54.37	0.9	1.68	3442428.0	188200676.9	3948
2014-05-13	52.71	54.76	52.71	53.47	0.95	1.81	3685212.0	198200288.9	3757
2014-05-12	51.96	53.08	51.96	52.52	0.76	1.47	2317123.0	121621520.8	2251
2014-05-11	51.96	52.15	51.22	51.76	0.04	0.08	951738.0	49223646.6	1134
2014-05-08	51.96	52.71	51.59	51.72	0.0	0.0	1643252.0	85686407.8	2006
2014-05-07	51.78	52.15	51.22	51.72	0.15	0.29	1276204.0	66136838.9	1574
2014-05-06	51.22	52.52	51.22	51.57	0.42	0.82	2864675.0	148591265.5	2648
2014-05-05	51.22	51.59	50.66	51.15	-0.24	-0.47	654727.0	33402303.9	901
2014-05-04	51.59	52.34	51.22	51.39	-0.18	-0.35	1365474.0	70811122.1	1424
2014-05-01	51.59	51.96	51.22	51.57	0.0	0.0	540010.0	27880978.2	656
2014-04-30	51.78	52.52	51.41	51.57	0.0	0.0	1009166.0	52510294.0	1355
2014-04-29	50.47	52.71	50.29	51.57	0.96	1.9	2342610.0	121495929.9	2313
2014-04-28	50.85	51.03	50.29	50.61	-0.16	-0.32	456237.0	23077132.7	681
2014-04-27	50.85	51.22	50.29	50.77	0.16	0.32	792898.0	40295398.2	1036
2014-04-24	51.03	51.03	49.73	50.61	-0.26	-0.51	684515.0	34460534.1	889
2014-04-23	51.41	51.78	50.47	50.87	-0.42	-0.82	712235.0	36449031.3	887
2014-04-22	51.78	51.78	51.03	51.29	-0.45	-0.87	817999.0	41995620.6	1181
2014-04-21	51.41	53.27	51.22	51.74	0.13	0.25	2531529.0	132173675.7	2691
2014-04-20	49.73	51.96	49.73	51.61	1.81	3.63	1734089.0	88115220.3	2025
2014-04-17	51.41	51.59	49.73	49.8	-1.48	-2.89	1445799.0	73145697.9	1858
2014-04-16	49.36	53.08	49.36	51.28	2.26	4.61	5367226.0	276606152.7	4735
2014-04-15	47.49	49.73	47.49	49.02	2.1	4.48	2815981.0	137167421.8	2349
2014-04-14	45.91	47.12	45.91	46.92	0.71	1.54	1031695.0	48318488.1	996
2014-04-13	46.75	46.75	45.91	46.21	-0.6	-1.28	956226.0	44327258.8	1007
2014-04-10	47.87	48.24	46.47	46.81	-0.63	-1.33	1584492.0	74875517.4	1861
2014-04-09	49.92	50.85	45.91	47.44	-2.48	-4.97	3929746.0	192690317.2	4204
2014-04-08	48.05	50.85	47.87	49.92	2.37	4.98	4106822.0	202479902.0	3885
2014-04-07	46.47	47.68	45.82	47.55	1.36	2.94	3057862.0	143146639.6	2565
2014-04-06	45.17	46.75	45.17	46.19	1.12	2.49	2231707.0	102642847.3	2122
2014-04-03	44.79	45.82	44.79	45.07	0.13	0.29	1597290.0	72394452.3	1307
2014-04-02	45.07	45.35	44.79	44.94	-0.13	-0.29	848549.0	38210308.6	837
2014-04-01	44.61	45.17	44.33	45.07	0.37	0.83	976414.0	43813808.0	925
2014-03-31	44.7	44.7	44.24	44.7	0.24	0.54	451181.0	20055424.3	443
2014-03-30	44.79	44.98	44.24	44.46	0.13	0.29	666762.0	29694559.6	680
2014-03-27	45.54	45.82	44.05	44.33	-1.12	-2.46	1918602.0	86507377.4	1889
2014-03-26	44.05	45.45	43.96	45.45	1.49	3.39	1582015.0	70645470.2	1305
2014-03-25	43.96	44.33	43.86	43.96	0.0	0.0	600024.0	26423254.7	600
2014-03-24	44.05	44.42	43.68	43.96	-0.13	-0.29	794777.0	35096845.3	745
2014-03-23	43.96	44.7	43.86	44.09	0.26	0.59	922075.0	40771383.5	792
2014-03-20	43.96	43.96	43.58	43.83	-0.26	-0.59	406119.0	17800048.9	439
2014-03-19	44.05	44.33	43.68	44.09	0.0	0.0	780190.0	34325413.8	755
2014-03-18	43.96	44.33	43.58	44.09	0.26	0.59	641551.0	28203155.2	599
2014-03-17	43.68	44.24	43.58	43.83	0.25	0.57	469762.0	20634520.1	610
2014-03-16	44.05	44.33	43.49	43.58	-0.75	-1.69	737953.0	32322195.7	878
2014-03-13	44.61	44.79	44.05	44.33	-0.13	-0.29	911482.0	40448395.9	965
2014-03-12	43.49	44.79	43.3	44.46	1.01	2.32	2924974.0	129469281.3	2705
2014-03-11	43.49	43.96	43.21	43.45	0.11	0.25	1050205.0	45817769.4	1105
2014-03-10	43.12	43.68	42.93	43.34	0.5	1.17	1467291.0	63598446.9	1522
2014-03-09	42.47	43.12	42.37	42.84	0.37	0.87	819380.0	34950808.8	702
2014-03-06	42.19	42.47	42.0	42.47	0.25	0.59	332825.0	14053891.6	338
2014-03-05	42.47	42.56	42.09	42.22	-0.25	-0.59	440863.0	18639443.2	448
2014-03-04	42.09	42.47	42.09	42.47	0.38	0.9	436429.0	18476201.6	340
2014-03-03	42.09	42.37	41.81	42.09	0.13	0.31	392755.0	16529299.4	422
2014-03-02	42.47	42.56	41.81	41.96	-0.51	-1.2	451987.0	19063565.3	501
2014-02-27	42.56	42.75	42.37	42.47	-0.13	-0.31	392640.0	16696019.3	353
2014-02-26	42.47	42.75	42.47	42.6	-0.11	-0.26	315932.0	13431991.6	307
2014-02-25	42.56	42.75	42.19	42.71	0.11	0.26	492214.0	20928946.7	547
2014-02-24	42.93	42.93	42.37	42.6	-0.61	-1.41	811851.0	34644973.7	838
2014-02-23	43.3	43.58	43.12	43.21	-0.13	-0.3	272731.0	11818452.0	318
2014-02-20	43.49	43.86	43.3	43.34	-0.11	-0.25	345132.0	15010232.7	482
2014-02-19	43.49	43.58	43.3	43.45	0.0	0.0	232188.0	10079932.5	319
2014-02-18	43.68	43.86	43.21	43.45	-0.51	-1.16	533908.0	23224997.4	738
2014-02-17	44.05	44.33	43.58	43.96	-0.13	-0.29	564687.0	24811835.0	686
2014-02-16	42.75	44.42	42.75	44.09	1.38	3.23	1691350.0	74384269.9	1937
2014-02-13	43.12	43.12	42.56	42.71	-0.37	-0.86	318615.0	13630706.4	479
2014-02-12	43.3	43.49	43.12	43.08	-0.26	-0.6	412116.0	17841841.9	516
2014-02-11	43.49	43.86	42.93	43.34	0.0	0.0	723882.0	31437984.8	903
2014-02-10	43.12	43.58	42.75	43.34	0.37	0.86	754255.0	32534769.5	860
2014-02-09	42.47	43.21	42.19	42.97	0.63	1.49	993606.0	42394254.7	1081
2014-02-06	42.19	42.37	41.72	42.34	0.86	2.07	762587.0	32066258.9	804
2014-02-05	41.44	41.72	41.35	41.48	0.0	0.0	150408.0	6245411.5	186
2014-02-04	41.44	41.44	41.07	41.48	-0.11	-0.26	292774.0	12105812.7	338
2014-02-03	41.63	42.09	41.44	41.59	0.0	0.0	326163.0	13630016.9	398
2014-02-02	41.63	41.81	41.44	41.59	0.0	0.0	174983.0	7284546.5	215
2014-01-30	41.63	42.0	41.35	41.59	-0.13	-0.31	278383.0	11603336.4	367
2014-01-29	41.72	41.81	41.63	41.72	0.24	0.58	278667.0	11622084.1	294
2014-01-28	41.63	41.81	41.44	41.48	-0.11	-0.26	295325.0	12304105.1	315
2014-01-27	41.81	42.37	41.44	41.59	-0.26	-0.62	451468.0	18936730.1	477
2014-01-26	42.09	42.37	41.63	41.85	-0.86	-2.01	397993.0	16727340.0	496
2014-01-23	42.19	42.75	42.09	42.71	0.49	1.16	332094.0	14115838.7	363
2014-01-22	42.19	42.47	41.81	42.22	0.0	0.0	313609.0	13213529.4	360
2014-01-21	42.09	42.37	41.81	42.22	0.0	0.0	321056.0	13527972.7	421
2014-01-20	42.47	42.75	42.19	42.22	-0.38	-0.89	163906.0	6955856.3	223
2014-01-19	42.56	42.84	42.19	42.6	-0.24	-0.56	258395.0	11009002.9	301
2014-01-16	43.21	43.21	42.47	42.84	-0.99	-2.26	708517.0	30329410.5	838
2014-01-15	43.21	44.42	43.12	43.83	0.62	1.43	1099948.0	48199633.8	1239
2014-01-14	43.21	43.3	42.93	43.21	0.13	0.3	284034.0	12259262.3	421
2014-01-13	43.58	43.68	43.12	43.08	-0.63	-1.44	658109.0	28562990.9	791
2014-01-12	42.47	43.96	42.47	43.71	1.49	3.53	1947634.0	84492375.1	2044
2014-01-09	42.19	42.37	42.09	42.22	0.0	0.0	158037.0	6672345.0	238
2014-01-08	42.37	42.47	42.19	42.22	-0.25	-0.59	165449.0	7003725.4	225
2014-01-07	42.37	42.47	42.09	42.47	0.13	0.31	208443.0	8814608.8	258
2014-01-06	42.19	42.47	42.09	42.34	0.0	0.0	264673.0	11202890.0	313
2014-01-05	42.56	42.75	42.09	42.34	-0.26	-0.61	321824.0	13621112.7	469
2014-01-02	42.75	42.75	42.19	42.6	0.0	0.0	347484.0	14750362.4	480
2014-01-01	43.12	43.12	42.56	42.6	-0.48	-1.11	262908.0	11257817.7	346
2013-12-31	42.84	43.12	42.75	43.08	0.24	0.56	320890.0	13771528.9	403
2013-12-30	43.49	43.49	42.75	42.84	-0.61	-1.4	805762.0	34718433.9	932
2013-12-29	43.3	43.96	43.21	43.45	0.24	0.56	1863457.0	81294177.8	1905
2013-12-26	42.19	43.49	42.09	43.21	0.99	2.34	1636166.0	70316220.8	1674
2013-12-25	41.81	42.37	41.81	42.22	0.37	0.88	440544.0	18571940.5	533
2013-12-24	42.0	42.09	41.72	41.85	-0.11	-0.26	271140.0	11369957.3	321
2013-12-23	42.19	42.37	41.81	41.96	-0.26	-0.62	313373.0	13189088.3	375
2013-12-22	42.47	42.56	42.09	42.22	0.0	0.0	433449.0	18358895.9	488
2013-12-19	42.19	42.75	42.09	42.22	0.13	0.31	523819.0	22178270.9	635
2013-12-18	42.19	42.37	42.0	42.09	0.13	0.31	239527.0	10084865.4	363
2013-12-17	42.37	42.47	42.0	41.96	-0.38	-0.9	238381.0	10058196.6	302
2013-12-16	42.09	42.75	42.0	42.34	0.25	0.59	432058.0	18308162.7	479
2013-12-15	42.37	42.37	42.09	42.09	-0.13	-0.31	250486.0	10566514.8	283
2013-12-12	42.37	42.47	42.09	42.22	-0.25	-0.59	337588.0	14260578.6	388
2013-12-11	42.84	43.12	42.19	42.47	-0.5	-1.16	620756.0	26476039.5	634
2013-12-10	43.12	43.3	42.84	42.97	-0.11	-0.26	211340.0	9092510.1	296
2013-12-09	43.21	43.3	42.93	43.08	-0.13	-0.3	223747.0	9652345.5	271
2013-12-08	43.3	43.49	43.12	43.21	-0.13	-0.3	321169.0	13889112.7	331
2013-12-05	43.21	43.49	42.84	43.34	0.26	0.6	151388.0	6534556.4	205
2013-12-04	42.84	43.3	42.75	43.08	0.48	1.13	173060.0	7436377.0	308
2013-12-03	43.58	43.58	42.19	42.6	-0.98	-2.25	173853.0	7486616.4	325
2013-12-02	43.49	43.58	43.21	43.58	0.24	0.55	224867.0	9737756.5	239
2013-12-01	43.58	43.96	43.3	43.34	-0.24	-0.55	201420.0	8791317.8	264
2013-11-28	43.86	43.86	43.58	43.58	-0.13	-0.3	81904.0	3585787.9	142
2013-11-27	43.58	43.96	43.49	43.71	0.0	0.0	134500.0	5879930.7	206
2013-11-26	44.24	44.24	43.58	43.71	-0.38	-0.86	149200.0	6550231.5	256
2013-11-25	43.96	44.33	43.96	44.09	0.13	0.3	182890.0	8077212.8	306
2013-11-24	44.33	44.33	43.96	43.96	-0.24	-0.54	172681.0	7632780.8	274
2013-11-21	44.33	44.42	44.05	44.2	-0.13	-0.29	230233.0	10204209.6	325
2013-11-20	44.33	44.61	44.24	44.33	0.0	0.0	160179.0	7122208.8	273
2013-11-19	44.42	44.61	43.68	44.33	0.0	0.0	273350.0	12073571.4	348
2013-11-18	44.42	44.61	44.24	44.33	-0.13	-0.29	190605.0	8453807.8	241
2013-11-17	44.61	44.7	44.42	44.46	0.0	0.0	138203.0	6156883.1	219
2013-11-14	44.42	44.7	44.33	44.46	0.13	0.29	165090.0	7345365.4	252
2013-11-13	44.7	44.98	44.24	44.33	-0.37	-0.83	483904.0	21601017.0	490
2013-11-12	45.17	45.35	44.7	44.7	-0.37	-0.82	348839.0	15680601.5	485
2013-11-11	44.61	45.45	44.61	45.07	0.5	1.12	849091.0	38318771.6	731
2013-11-10	44.7	44.79	44.42	44.57	-0.13	-0.29	158700.0	7078875.7	213
2013-11-07	44.61	44.7	44.24	44.7	0.24	0.54	385735.0	17129478.2	346
2013-11-06	44.7	44.79	44.42	44.46	-0.37	-0.83	204782.0	9128792.5	287
2013-11-05	44.61	44.98	44.42	44.83	0.26	0.58	318167.0	14229121.9	348
2013-11-04	44.7	44.98	44.61	44.57	-0.13	-0.29	433666.0	19390300.3	438
2013-11-03	44.61	44.98	44.42	44.7	0.13	0.29	287505.0	12851361.5	322
2013-10-31	45.07	45.45	44.42	44.57	-0.75	-1.65	706477.0	31622459.3	774
2013-10-30	44.7	45.45	44.24	45.32	0.99	2.23	646240.0	29062973.2	629
2013-10-29	44.05	44.61	44.05	44.33	0.13	0.29	237417.0	10524181.6	320
2013-10-28	44.7	44.7	44.05	44.2	-1.12	-2.47	411850.0	18284932.0	456
2013-10-27	45.54	45.82	45.35	45.32	-0.37	-0.81	156078.0	7106435.4	232
2013-10-24	45.54	45.91	45.07	45.69	0.24	0.53	374585.0	17029348.5	440
2013-10-23	45.45	46.1	45.35	45.45	0.25	0.55	522351.0	23871181.3	586
2013-10-22	45.07	45.91	45.07	45.2	0.37	0.83	776164.0	35294811.4	871
2013-10-21	44.79	45.45	44.7	44.83	0.0	0.0	344497.0	15519899.2	463
2013-10-20	44.7	45.35	44.33	44.83	1.25	2.87	403426.0	18036818.6	575
2013-10-10	43.49	44.33	43.49	43.58	0.37	0.86	456424.0	20038226.4	692
2013-10-09	42.84	43.58	42.84	43.21	-0.13	-0.3	211755.0	9150455.3	357
2013-10-08	43.68	43.96	43.21	43.34	-0.62	-1.41	315050.0	13741738.8	444
2013-10-07	44.05	44.7	43.68	43.96	-0.24	-0.54	497924.0	21960014.1	665
2013-10-06	45.82	45.91	42.75	44.2	-1.62	-3.54	741887.0	32899528.2	1042
2013-10-03	45.82	46.1	45.54	45.82	-0.13	-0.28	266996.0	12218474.6	404
2013-10-02	46.47	46.56	45.73	45.95	-0.48	-1.03	364155.0	16828386.1	552
2013-10-01	46.1	46.47	45.82	46.43	0.37	0.8	362427.0	16733900.6	558
2013-09-30	46.56	46.94	45.91	46.06	-0.26	-0.56	726031.0	33726686.1	993
2013-09-29	45.54	46.56	45.54	46.32	0.74	1.62	825295.0	38098233.9	1079
2013-09-26	46.75	46.75	45.45	45.58	-1.11	-2.38	702832.0	32368879.4	1074
2013-09-25	47.31	47.31	46.56	46.69	-0.62	-1.31	1049543.0	49116680.4	1346
2013-09-24	48.61	48.8	46.75	47.31	-0.99	-2.05	1404819.0	66591373.2	1818
2013-09-19	48.61	49.36	48.24	48.3	0.38	0.79	1159737.0	56669049.7	1580
2013-09-18	48.8	49.36	47.87	47.92	-0.88	-1.8	513489.0	24939112.5	855
2013-09-17	49.17	49.92	48.61	48.8	-0.37	-0.75	601261.0	29580492.6	832
2013-09-16	49.54	50.66	48.8	49.17	-0.37	-0.75	1224892.0	60636343.1	1383
2013-09-15	48.05	49.92	48.05	49.54	2.6	5.54	1507042.0	74283544.2	1461
2013-09-12	47.12	48.24	46.75	46.94	0.0	0.0	1016239.0	48221477.6	1263
2013-09-11	47.49	47.49	46.47	46.94	-0.37	-0.78	963355.0	45315351.8	1330
2013-09-10	44.7	47.31	44.33	47.31	4.23	9.82	1967892.0	91106034.2	1676
2013-09-09	42.84	43.86	42.56	43.08	0.37	0.87	432328.0	18674821.9	621
2013-09-08	43.49	43.96	42.56	42.71	0.24	0.57	456192.0	19776141.0	669
2013-09-05	42.56	44.79	42.09	42.47	-0.13	-0.31	887534.0	38325990.8	1095
2013-09-04	43.12	43.68	42.37	42.6	-1.11	-2.54	393081.0	16963395.8	532
2013-09-03	45.35	45.54	42.93	43.71	-1.74	-3.83	808555.0	35558733.8	952
2013-09-02	45.54	46.28	44.98	45.45	0.13	0.29	597537.0	27184832.3	784
2013-09-01	44.61	45.73	44.33	45.32	1.87	4.3	680777.0	30662730.1	837
2013-08-29	44.79	45.07	43.12	43.45	-0.64	-1.45	742830.0	32863520.1	967
2013-08-28	44.05	45.91	43.49	44.09	-1.49	-3.27	1028485.0	46046641.5	1268
2013-08-27	49.73	49.73	45.54	45.58	-4.95	-9.8	981849.0	46037243.2	1169
2013-08-26	50.85	51.59	50.29	50.53	-0.37	-0.73	552631.0	28199636.8	727
2013-08-25	51.78	51.96	50.47	50.9	-0.88	-1.7	447251.0	22945146.0	741
2013-08-22	51.59	51.96	51.59	51.78	0.13	0.25	332556.0	17180562.1	432
2013-08-21	51.78	52.34	51.41	51.65	-0.13	-0.25	634755.0	32939710.6	757
2013-08-20	51.96	52.71	51.59	51.78	-0.24	-0.46	751622.0	39173036.2	1068
2013-08-19	51.96	51.96	51.22	52.02	-0.13	-0.25	652436.0	33700178.3	899
2013-08-18	54.2	54.2	51.96	52.15	-2.11	-3.89	1078064.0	57005419.6	1355
2013-08-15	54.76	55.32	54.01	54.26	-0.74	-1.35	728042.0	39616510.5	1055
2013-08-14	55.88	56.06	54.95	55.0	-1.12	-2.0	472760.0	26219771.8	616
2013-08-13	56.25	56.44	55.69	56.12	0.24	0.43	423192.0	23769455.1	483
2013-08-05	54.57	56.44	54.2	55.88	1.49	2.74	1308946.0	72663991.5	1351
2013-08-04	54.01	55.32	54.01	54.39	0.51	0.95	556462.0	30412741.1	727
2013-08-01	54.57	54.76	52.9	53.88	-0.64	-1.17	969448.0	52121545.4	1274
2013-07-31	57.55	58.3	54.57	54.52	-2.85	-4.97	1356849.0	76298645.2	1726
2013-07-30	58.11	58.3	57.37	57.37	-0.98	-1.68	364794.0	21048095.0	511
2013-07-29	58.3	59.04	57.74	58.35	-0.26	-0.44	539182.0	31476953.0	676
2013-07-28	59.42	59.42	58.11	58.61	-0.12	-0.2	361318.0	21190193.6	499
2013-07-25	57.74	59.23	57.37	58.73	0.99	1.71	654129.0	38135162.2	910
2013-07-24	57.93	58.3	57.18	57.74	0.0	0.0	370981.0	21429982.8	481
2013-07-23	58.3	58.86	57.55	57.74	-0.37	-0.64	573074.0	33254740.5	708
2013-07-22	57.93	59.04	57.37	58.11	0.13	0.22	802209.0	46609515.6	1142
2013-07-21	54.95	57.93	54.76	57.98	3.09	5.63	1322734.0	75116130.8	1554
2013-07-18	55.69	55.69	54.76	54.89	-0.99	-1.77	537631.0	29670957.2	549
2013-07-17	56.44	56.81	55.69	55.88	-0.5	-0.89	480951.0	26975963.1	677
2013-07-16	56.44	57.55	55.88	56.38	0.5	0.89	1410842.0	79707415.9	1747
2013-07-15	55.69	56.62	55.13	55.88	0.38	0.68	770380.0	43147905.7	1188
2013-07-14	54.2	56.25	54.01	55.5	1.49	2.76	833344.0	46184863.2	1058
2013-07-11	54.76	54.95	54.01	54.01	-0.99	-1.8	444664.0	24265727.7	684
2013-07-10	54.39	55.5	54.39	55.0	0.48	0.88	1099439.0	60417594.8	1623
2013-07-09	51.96	54.57	51.96	54.52	2.74	5.29	1820640.0	97099098.7	2363
2013-07-08	51.96	52.34	51.41	51.78	0.0	0.0	375843.0	19475279.5	552
2013-07-07	52.15	52.9	51.41	51.78	0.13	0.25	692027.0	36120944.4	952
2013-07-04	50.29	52.34	50.29	51.65	1.86	3.74	1347373.0	69755984.2	1641
2013-07-03	50.1	50.66	49.73	49.79	-0.63	-1.25	467825.0	23468018.4	746
2013-07-02	50.47	50.85	49.73	50.42	0.26	0.52	505438.0	25454657.0	827
2013-07-01	51.03	51.22	49.54	50.16	-0.74	-1.45	1300954.0	65520869.3	1974
2013-06-30	53.46	54.57	49.36	50.9	-2.98	-5.53	3843952.0	197146545.9	4581
2013-06-26	52.9	54.57	52.52	53.88	1.11	2.1	2303035.0	123820294.1	2933
2013-06-25	50.85	53.27	50.47	52.77	2.24	4.43	2050304.0	106713662.3	2313
2013-06-24	51.03	51.59	50.1	50.53	-0.63	-1.23	699837.0	35514138.3	968
2013-06-23	51.03	51.96	50.85	51.16	0.63	1.25	1379678.0	70804790.7	1657
2013-06-22	48.43	51.96	48.05	50.53	0.99	2.0	2803652.0	140936712.2	3279
2013-06-19	48.24	52.71	48.24	49.54	1.24	2.57	3174673.0	158727591.7	4405
2013-06-18	47.68	48.8	46.75	48.3	0.86	1.81	2160045.0	103240272.1	2340
2013-06-17	43.21	47.49	43.21	47.44	4.23	9.79	1123152.0	51339180.6	954
2013-06-16	41.07	44.05	41.07	43.21	2.23	5.44	512503.0	21775122.4	624
2013-06-15	43.68	43.68	39.77	40.98	-3.11	-7.05	642260.0	27150891.7	584
2013-06-12	43.86	44.33	43.86	44.09	0.13	0.3	217090.0	9576090.6	282
2013-06-11	44.33	44.61	43.68	43.96	-0.37	-0.83	269923.0	11902927.0	365
2013-06-10	44.61	45.17	44.24	44.33	-0.13	-0.29	1317631.0	59003249.8	1009
2013-06-09	43.86	44.61	43.49	44.46	0.63	1.44	823718.0	36358211.4	770
2013-06-08	43.68	44.7	43.49	43.83	0.62	1.43	1111985.0	49012035.8	1072
2013-06-05	42.19	43.58	42.19	43.21	0.99	2.34	624993.0	26890695.6	821
2013-06-04	42.93	43.12	42.0	42.22	-0.49	-1.15	376636.0	15999940.2	625
2013-06-03	43.21	43.58	42.75	42.71	-0.37	-0.86	311560.0	13430543.7	585
2013-06-02	43.49	43.96	43.12	43.08	-0.37	-0.85	365926.0	15906942.8	526
2013-06-01	43.58	43.86	43.12	43.45	-0.13	-0.3	304952.0	13242726.5	436
2013-05-29	44.24	44.98	43.58	43.58	-0.62	-1.4	687371.0	30530941.6	868
2013-05-28	44.24	44.42	44.05	44.2	0.11	0.25	278680.0	12341967.7	299
2013-05-27	44.24	44.7	44.05	44.09	-0.11	-0.25	278371.0	12364759.0	364
2013-05-26	44.33	44.61	44.05	44.2	-0.13	-0.29	370685.0	16463986.8	467
2013-05-25	44.33	44.61	44.05	44.33	-0.37	-0.83	456085.0	20198477.7	440
2013-05-22	44.05	44.7	43.86	44.7	0.74	1.68	495564.0	21978382.1	530
2013-05-21	43.96	44.33	43.86	43.96	0.0	0.0	198208.0	8742038.4	289
2013-05-20	44.42	44.61	43.86	43.96	-0.37	-0.83	237991.0	10523885.6	358
2013-05-19	44.98	44.98	44.24	44.33	-0.24	-0.54	463474.0	20685176.4	635
2013-05-18	44.33	44.98	43.86	44.57	0.61	1.39	535002.0	23834306.8	615
2013-05-15	45.35	45.35	43.21	43.96	-0.24	-0.54	741255.0	32585908.2	728
2013-05-14	46.19	46.19	42.09	44.2	-1.62	-3.54	824322.0	36490004.2	788
2013-05-13	46.75	47.12	44.98	45.82	-1.49	-3.15	1015243.0	46948174.6	1125
2013-05-12	46.94	47.87	46.28	47.31	0.5	1.07	1476043.0	69637991.4	1181
2013-05-11	46.47	47.31	46.47	46.81	0.62	1.34	745138.0	34996949.3	676
2013-05-08	46.1	46.75	45.91	46.19	0.37	0.81	555265.0	25720935.9	552
2013-05-07	45.54	46.47	44.98	45.82	0.24	0.53	692294.0	31640916.9	748
2013-05-06	45.91	46.28	45.35	45.58	-0.24	-0.52	580593.0	26612909.4	594
2013-05-05	46.28	46.94	45.82	45.82	-0.61	-1.31	539216.0	24938471.9	609
2013-05-04	46.47	46.94	46.28	46.43	0.48	1.04	617386.0	28795105.1	688
2013-05-01	45.45	46.47	45.17	45.95	0.37	0.81	832125.0	38142844.6	1012
2013-04-30	44.33	45.82	44.24	45.58	1.49	3.38	1379912.0	62219518.5	1468
2013-04-29	43.68	44.24	43.3	44.09	0.38	0.87	366542.0	16011278.6	485
2013-04-28	44.05	44.05	43.3	43.71	-0.25	-0.57	381226.0	16659849.4	463
2013-04-27	43.49	44.7	43.49	43.96	0.25	0.57	735901.0	32580706.1	816
2013-04-24	43.3	43.68	43.12	43.71	0.13	0.3	430195.0	18674823.5	435
2013-04-23	43.86	44.24	43.3	43.58	-0.13	-0.3	481747.0	21041132.0	742
2013-04-22	42.93	44.05	42.84	43.71	0.87	2.03	462786.0	20145257.4	620
2013-04-21	42.19	42.84	42.09	42.84	0.62	1.47	233411.0	9936088.3	363
2013-04-20	42.75	43.12	42.09	42.22	-0.25	-0.59	459960.0	19570593.8	602
2013-04-17	45.73	45.82	41.81	42.47	-3.35	-7.31	1086541.0	47214621.0	1361
2013-04-16	45.35	46.19	44.7	45.82	-0.13	-0.28	1041301.0	47418107.2	1313
2013-04-15	46.94	47.12	45.35	45.95	-0.86	-1.84	1566502.0	72179372.7	1858
2013-04-14	46.1	48.98	46.1	46.81	1.23	2.7	3455841.0	164234468.3	3926
2013-04-13	44.05	46.1	44.05	45.58	1.25	2.82	1878140.0	85253683.1	2150
2013-04-10	44.24	44.7	42.84	44.33	-0.13	-0.29	600512.0	26460230.9	767
2013-04-09	44.7	45.35	44.05	44.46	0.0	0.0	986402.0	44153399.6	1044
2013-04-08	43.58	45.17	43.49	44.46	1.12	2.58	1338602.0	59612760.2	1563
2013-04-07	42.93	43.96	42.84	43.34	0.26	0.6	658748.0	28675360.9	756
2013-04-06	43.3	43.58	42.56	43.08	-0.37	-0.85	561343.0	24185101.7	632
2013-04-03	43.86	43.96	43.3	43.45	-0.51	-1.16	354687.0	15464961.8	525
2013-04-02	44.42	44.7	43.68	43.96	-0.61	-1.37	621995.0	27458249.9	664
2013-04-01	43.49	44.98	43.49	44.57	1.23	2.84	1371924.0	60921447.9	1441
2013-03-31	42.84	43.49	42.84	43.34	0.5	1.17	268346.0	11589048.6	395
2013-03-30	43.96	44.42	42.56	42.84	-1.12	-2.55	631726.0	27443860.7	791
2013-03-27	43.12	43.96	42.93	43.96	0.88	2.04	554733.0	24135002.3	727
2013-03-26	43.68	43.96	42.56	43.08	-0.63	-1.44	537353.0	23208258.1	678
2013-03-25	44.05	44.33	43.49	43.71	-0.25	-0.57	440017.0	19276004.2	556
2013-03-24	44.33	44.61	43.68	43.96	-0.13	-0.29	366952.0	16208538.6	436
2013-03-23	44.33	45.35	43.68	44.09	0.0	0.0	691684.0	30826680.1	751
2013-03-20	44.42	45.07	43.96	44.09	-0.24	-0.54	425221.0	18933878.6	632
2013-03-19	44.05	45.17	44.05	44.33	0.13	0.29	566842.0	25323991.5	611
2013-03-18	44.7	45.82	43.49	44.2	-0.5	-1.12	906330.0	40633964.0	1097
2013-03-17	45.91	45.91	44.61	44.7	-1.12	-2.44	963600.0	43649650.3	1231
2013-03-16	44.42	46.47	44.42	45.82	1.86	4.23	1792662.0	81681111.9	1893
2013-03-13	42.09	44.7	41.72	43.96	2.11	5.04	1413528.0	61515979.0	1253
2013-03-12	42.37	42.75	41.81	41.85	-0.75	-1.76	364355.0	15360710.7	419
2013-03-11	42.19	42.75	42.0	42.6	0.38	0.9	387465.0	16372184.0	459
2013-03-10	42.19	42.56	41.63	42.22	0.0	0.0	486679.0	20441830.6	560
2013-03-09	43.12	43.21	42.19	42.22	-0.62	-1.45	365437.0	15640345.1	399
2013-03-06	42.37	42.93	42.37	42.84	0.75	1.78	335799.0	14317295.0	380
2013-03-05	42.56	43.12	42.0	42.09	-0.88	-2.05	518314.0	21999329.8	702
2013-03-04	41.72	42.93	40.98	42.97	1.01	2.41	446537.0	18785332.0	480
2013-03-03	43.21	43.3	41.72	41.96	-1.12	-2.6	530999.0	22560362.7	518
2013-03-02	42.56	43.49	42.37	43.08	0.61	1.44	387043.0	16642014.3	408
2013-02-27	41.44	42.47	41.44	42.47	0.88	2.12	389707.0	16348216.2	507
2013-02-26	42.47	42.47	41.44	41.59	-0.75	-1.77	238256.0	9934070.2	402
2013-02-25	42.84	42.84	42.0	42.34	-0.63	-1.47	302072.0	12816373.3	414
2013-02-24	42.84	43.49	42.09	42.97	-0.11	-0.26	338574.0	14491453.3	535
2013-02-23	43.86	43.86	43.12	43.08	-0.75	-1.71	257248.0	11164415.9	388
2013-02-20	43.58	44.33	42.84	43.83	0.38	0.87	766034.0	33241219.1	874
2013-02-19	43.96	45.07	42.37	43.45	-0.75	-1.7	1317175.0	57844347.0	1472
2013-02-18	44.61	44.98	43.86	44.2	-0.13	-0.29	1593899.0	70923149.1	1612
2013-02-17	43.86	44.79	43.58	44.33	0.62	1.42	1466111.0	64761526.9	1633
2013-02-16	42.75	43.96	42.56	43.71	1.11	2.61	978988.0	42291622.1	854
2013-02-13	42.93	43.58	42.47	42.6	-0.37	-0.86	792819.0	34197129.2	918
2013-02-12	42.56	43.49	42.47	42.97	0.37	0.87	1103165.0	47448592.4	1299
2013-02-11	41.72	42.93	41.72	42.6	1.01	2.43	1310432.0	55581724.1	1407
2013-02-10	41.35	42.47	41.26	41.59	0.61	1.49	819989.0	34366446.3	993
2013-02-09	40.6	41.26	40.51	40.98	0.38	0.94	351891.0	14410444.7	491
2013-02-06	41.81	41.81	40.32	40.6	-0.62	-1.5	537877.0	22144142.7	708
2013-02-05	41.44	42.37	40.23	41.22	-0.13	-0.31	1284474.0	53469457.5	1495
2013-02-04	39.95	41.81	39.86	41.35	1.25	3.12	929330.0	38083183.7	1199
2013-02-03	40.14	40.32	39.86	40.1	-0.26	-0.64	325954.0	13071809.7	475
2013-02-02	41.26	41.44	40.14	40.36	-0.75	-1.82	520933.0	21330999.9	700
2013-01-30	41.63	42.0	40.98	41.11	-0.24	-0.58	795605.0	32964840.8	832
2013-01-29	40.7	42.19	40.7	41.35	1.12	2.78	2036625.0	84758868.3	2263
2013-01-28	39.86	40.88	39.58	40.23	0.5	1.26	743270.0	29797032.8	875
2013-01-27	39.77	40.23	39.49	39.73	-0.13	-0.33	431965.0	17243244.4	544
2013-01-26	39.39	39.95	39.11	39.86	0.62	1.58	416551.0	16452609.0	499
2013-01-23	39.86	40.14	38.83	39.24	-0.62	-1.56	779213.0	30881157.7	918
2013-01-22	40.23	41.26	39.77	39.86	-0.13	-0.33	1285525.0	52099983.5	1670
2013-01-21	39.49	40.32	39.11	39.99	0.63	1.6	1008939.0	40165127.5	1258
2013-01-20	39.11	39.86	38.74	39.36	0.25	0.64	870382.0	34272535.0	865
2013-01-19	38.83	39.39	38.65	39.11	-0.25	-0.64	480908.0	18755191.3	566
2013-01-16	39.86	39.86	39.39	39.36	-0.5	-1.25	238992.0	9472622.3	335
2013-01-15	39.95	40.23	39.58	39.86	-0.24	-0.6	360423.0	14370060.7	420
2013-01-14	39.58	40.32	39.58	40.1	0.37	0.93	417915.0	16738910.8	458
2013-01-13	39.86	39.86	39.39	39.73	-0.13	-0.33	337764.0	13414841.7	414
2013-01-12	40.14	40.32	39.86	39.86	-0.24	-0.6	352738.0	14112276.7	472
2013-01-09	40.14	40.32	39.77	40.1	0.0	0.0	576500.0	23081361.4	650
2013-01-08	40.7	40.7	39.49	40.1	-0.63	-1.55	515385.0	20704313.4	673
2013-01-07	41.07	41.26	40.6	40.73	-0.25	-0.61	560990.0	22963780.4	686
2013-01-06	40.6	41.72	40.51	40.98	0.38	0.94	1207704.0	49719196.5	1309
2013-01-05	40.14	41.35	39.86	40.6	0.87	2.19	1791331.0	73190912.1	1935
2013-01-02	39.02	40.14	38.83	39.73	0.75	1.92	1098970.0	43490765.3	1106
2013-01-01	39.21	39.95	38.83	38.98	0.24	0.62	1055825.0	41558501.1	1051
2012-12-31	40.14	40.14	38.46	38.74	-1.36	-3.39	969259.0	38058836.7	1195
2012-12-30	40.23	41.35	39.95	40.1	-0.26	-0.64	2065265.0	84161486.0	2349
2012-12-29	38.74	40.32	38.74	40.36	1.62	4.18	1311533.0	51945454.1	1478
2012-12-26	38.65	38.83	38.09	38.74	0.13	0.34	411964.0	15884063.7	546
2012-12-25	38.65	38.83	38.37	38.61	0.0	0.0	351649.0	13576126.6	455
2012-12-24	39.11	39.21	38.65	38.61	-0.5	-1.28	314020.0	12205420.0	344
2012-12-23	38.83	39.21	38.83	39.11	0.24	0.62	526694.0	20549697.2	583
2012-12-22	38.65	39.02	38.28	38.87	0.37	0.96	384614.0	14894317.6	499
2012-12-19	38.74	39.02	38.37	38.5	-0.11	-0.28	590638.0	22782957.5	622
2012-12-18	39.21	39.21	38.46	38.61	-0.5	-1.28	390504.0	15196068.5	501
2012-12-17	39.58	39.58	39.02	39.11	-0.62	-1.56	530632.0	20846310.0	639
2012-12-16	39.86	39.86	39.49	39.73	0.0	0.0	317175.0	12590069.1	405
2012-12-15	39.95	40.14	39.49	39.73	0.11	0.28	600544.0	23921621.1	727
2012-12-12	39.77	39.95	39.39	39.62	-0.11	-0.28	280576.0	11096274.2	373
2012-12-11	39.77	40.23	39.39	39.73	0.0	0.0	337643.0	13435560.8	440
2012-12-10	40.32	40.7	39.77	39.73	-0.87	-2.14	393729.0	15799642.0	530
2012-12-09	41.44	41.63	40.6	40.6	-0.62	-1.5	320936.0	13206685.5	469
2012-12-08	41.81	42.0	41.26	41.22	-0.37	-0.89	655723.0	27293450.4	676
2012-12-05	41.81	41.81	41.26	41.59	-0.26	-0.62	290401.0	12053046.4	402
2012-12-04	41.44	42.19	41.26	41.85	0.37	0.89	577085.0	24057314.8	662
2012-12-03	40.7	42.0	40.7	41.48	1.12	2.78	1218165.0	50442804.0	1185
2012-12-02	40.51	40.51	39.49	40.36	0.26	0.65	668376.0	26704508.1	729
2012-12-01	39.77	40.23	39.39	40.1	1.36	3.51	800179.0	31919246.3	773
2012-11-28	39.11	39.58	38.74	38.74	0.13	0.34	524145.0	20516443.4	654
2012-11-27	39.77	40.14	38.37	38.61	-1.62	-4.03	584637.0	22976714.4	846
2012-11-26	40.98	41.35	38.0	40.23	-0.75	-1.83	920979.0	36472616.9	1299
2012-11-25	44.33	44.33	40.7	40.98	-3.35	-7.56	1108100.0	46433483.3	1432
2012-11-24	44.05	45.07	43.68	44.33	0.24	0.54	940533.0	41828217.5	916
2012-11-21	45.07	45.17	44.05	44.09	-0.74	-1.65	1256763.0	56168498.7	1517
2012-11-20	46.75	46.94	44.7	44.83	-1.6	-3.45	2064720.0	93887152.5	2556
2012-11-19	46.1	48.24	44.61	46.43	0.37	0.8	3671827.0	170058861.6	3495
2012-11-18	46.19	46.75	45.17	46.06	0.24	0.52	2210848.0	101958815.9	1995
2012-11-17	44.79	45.91	44.61	45.82	0.99	2.21	1325645.0	59986833.9	1448
2012-11-14	44.61	45.91	44.33	44.83	0.37	0.83	1824412.0	82149792.3	2149
2012-11-13	44.7	46.75	44.24	44.46	-0.11	-0.25	2261252.0	103193807.9	2683
2012-11-12	44.61	45.45	43.49	44.57	-0.13	-0.29	991870.0	44294174.1	1052
2012-11-11	45.91	46.19	44.24	44.7	-1.12	-2.44	1535836.0	69241314.7	2046
2012-11-10	41.26	45.82	41.07	45.82	4.1	9.83	2165044.0	95506764.1	1769
2012-11-07	42.0	42.84	40.98	41.72	-0.24	-0.57	702136.0	29589042.5	723
2012-11-06	41.07	43.12	41.07	41.96	0.98	2.39	971484.0	41106114.8	1115
2012-11-05	40.51	41.07	40.14	40.98	0.62	1.54	548183.0	22332628.8	641
2012-11-04	39.86	40.88	39.39	40.36	0.5	1.25	635946.0	25469248.2	705
2012-11-03	39.21	39.95	39.02	39.86	0.88	2.26	425940.0	16827137.8	530
2012-10-24	37.72	39.77	37.34	38.98	0.74	1.94	703550.0	27308626.9	808
2012-10-23	38.0	38.28	37.62	38.24	0.0	0.0	126804.0	4812017.4	196
2012-10-22	38.28	38.46	37.62	38.24	0.0	0.0	208422.0	7936695.2	292
2012-10-21	38.65	38.65	38.0	38.24	-0.37	-0.96	322964.0	12368515.1	382
2012-10-20	37.25	38.65	36.88	38.61	0.99	2.63	362161.0	13703522.3	455
2012-10-17	37.62	37.72	37.25	37.62	0.37	0.99	234115.0	8786114.0	288
2012-10-16	37.72	37.9	36.97	37.25	-0.24	-0.64	358015.0	13415096.8	432
2012-10-15	37.62	38.0	37.34	37.49	-0.38	-1.0	425603.0	16040298.0	524
2012-10-14	37.16	37.9	36.51	37.87	0.86	2.32	343685.0	12767977.7	534
2012-10-13	38.0	38.0	36.04	37.01	-0.86	-2.27	294751.0	10881736.4	454
2012-10-10	38.46	38.46	37.62	37.87	-0.63	-1.64	268750.0	10238540.2	436
2012-10-09	39.21	39.58	38.37	38.5	-1.49	-3.73	584099.0	22663820.3	756
2012-10-08	40.32	40.88	39.49	39.99	-0.86	-2.11	690172.0	27556361.0	930
2012-10-07	39.02	41.26	38.74	40.85	1.74	4.45	1254356.0	50553284.0	1559
2012-10-06	39.58	39.86	39.11	39.11	-0.38	-0.96	259224.0	10268228.7	329
2012-10-03	38.65	40.14	38.65	39.49	0.62	1.6	433211.0	17113542.3	579
2012-10-02	39.02	39.49	38.65	38.87	0.0	0.0	287912.0	11244819.7	292
2012-10-01	38.74	39.49	38.37	38.87	0.13	0.34	447539.0	17427406.4	466
2012-09-30	38.65	38.83	36.88	38.74	0.13	0.34	325777.0	12359815.2	441
2012-09-29	39.11	39.77	38.28	38.61	-0.75	-1.91	268354.0	10519214.2	400
2012-09-26	40.23	40.23	39.11	39.36	-1.24	-3.05	331762.0	13171792.1	433
2012-09-25	39.49	40.6	39.49	40.6	0.61	1.53	237713.0	9528247.7	388
2012-09-24	40.7	40.98	38.83	39.99	-0.74	-1.82	357275.0	14176609.4	545
2012-09-22	40.88	41.44	40.32	40.73	-0.62	-1.5	346070.0	14115859.9	437
2012-09-19	42.56	42.56	40.32	41.35	-0.99	-2.34	574638.0	23861001.2	779
2012-09-18	42.0	42.84	41.72	42.34	0.75	1.8	1456452.0	61541417.0	1492
2012-09-17	41.35	42.0	41.26	41.59	0.24	0.58	610311.0	25368758.5	694
2012-09-16	41.63	41.72	40.98	41.35	-0.24	-0.58	604629.0	24967417.3	684
2012-09-15	42.84	42.84	41.35	41.59	-0.5	-1.19	648018.0	27232520.2	804
2012-09-12	42.84	43.21	42.0	42.09	-0.75	-1.75	435841.0	18549369.0	550
2012-09-11	43.58	43.68	42.75	42.84	-0.87	-1.99	577226.0	24977487.0	573
2012-09-10	44.33	44.61	42.75	43.71	0.0	0.0	1121199.0	48797158.4	1175
2012-09-09	42.0	44.42	41.63	43.71	1.75	4.17	1706097.0	73457926.4	1857
2012-09-08	41.72	42.19	41.72	41.96	0.48	1.16	566022.0	23759994.3	530
2012-09-05	41.63	42.09	41.26	41.48	-0.24	-0.58	351076.0	14614434.5	480
2012-09-04	41.81	42.19	40.14	41.72	-0.37	-0.88	1319917.0	54319727.1	1463
2012-09-03	39.11	42.75	39.11	42.09	2.98	7.62	3044344.0	126445780.7	2758
2012-09-02	38.74	39.21	38.46	39.11	0.5	1.3	297290.0	11563824.3	472
2012-09-01	38.46	39.58	38.46	38.61	0.24	0.63	602458.0	23530316.8	758
2012-08-29	38.37	38.74	37.9	38.37	0.0	0.0	277238.0	10592491.0	320
2012-08-28	39.11	39.11	38.28	38.37	-0.61	-1.56	455037.0	17578330.7	516
2012-08-27	36.88	39.21	36.88	38.98	1.86	5.01	1181701.0	45285958.8	1174
2012-08-26	36.97	38.0	36.6	37.12	0.0	0.0	860752.0	32043800.5	878
2012-08-25	35.48	37.62	35.11	37.12	2.23	6.39	1235898.0	45407677.1	1118
2012-08-15	34.92	35.3	34.92	34.89	0.0	0.0	97064.0	3404100.2	187
2012-08-14	35.11	35.3	34.74	34.89	-0.37	-1.05	188400.0	6590043.3	272
2012-08-13	35.48	35.67	35.3	35.26	-0.26	-0.73	207765.0	7376299.3	291
2012-08-12	35.67	35.76	35.3	35.52	-0.11	-0.31	255564.0	9084693.8	347
2012-08-11	35.48	35.85	35.11	35.63	0.11	0.31	282924.0	10049590.7	366
2012-08-08	36.41	36.51	35.39	35.52	-0.74	-2.04	365358.0	13121088.0	505
2012-08-07	36.6	36.88	36.13	36.26	-0.38	-1.04	487610.0	17850018.0	555
2012-08-06	35.85	37.25	35.76	36.64	0.75	2.09	1122813.0	41053340.5	1141
2012-08-05	35.39	35.85	35.02	35.89	0.26	0.73	410065.0	14512657.8	497
2012-08-04	35.85	35.85	35.39	35.63	0.48	1.37	484702.0	17257216.4	487
2012-08-01	35.3	36.41	34.74	35.15	0.13	0.37	1102579.0	39249880.9	1049
2012-07-31	34.92	35.39	34.36	35.02	0.25	0.72	687940.0	24011659.3	710
2012-07-30	35.02	35.76	34.55	34.77	-0.38	-1.08	1079571.0	38013032.7	1002
2012-07-29	34.74	35.85	34.64	35.15	0.38	1.09	810683.0	28609247.1	880
2012-07-28	33.43	34.74	33.25	34.77	1.86	5.65	938993.0	31796498.8	925
2012-07-25	32.13	33.43	32.04	32.91	0.87	2.72	1070830.0	35024561.5	1059
2012-07-24	31.76	32.04	31.57	32.04	0.13	0.41	280537.0	8911333.6	303
2012-07-23	32.13	32.13	31.76	31.91	-0.63	-1.94	519510.0	16613555.8	511
2012-07-22	33.06	33.25	32.13	32.54	-0.11	-0.34	628577.0	20499778.2	664
2012-07-21	31.38	32.87	31.2	32.65	1.79	5.8	1108147.0	35811207.2	1302
2012-07-18	30.92	31.57	30.55	30.86	-0.06	-0.19	563360.0	17520134.3	540
2012-07-17	31.66	31.94	30.55	30.92	-0.61	-1.93	259675.0	8115285.7	356
2012-07-16	31.38	32.32	31.29	31.53	0.0	0.0	328376.0	10445262.6	352
2012-07-15	31.94	32.04	31.57	31.53	-0.51	-1.59	250665.0	7947122.6	336
2012-07-14	32.5	32.5	31.66	32.04	-0.24	-0.74	272630.0	8726761.8	312
2012-07-11	33.15	33.15	31.94	32.28	-0.74	-2.24	186199.0	6039291.3	248
2012-07-10	33.06	33.62	32.5	33.02	0.0	0.0	386516.0	12797394.8	400
2012-07-09	33.53	33.62	32.78	33.02	-0.75	-2.22	435856.0	14483684.1	403
2012-07-08	33.25	34.18	33.25	33.77	0.62	1.87	529735.0	17812671.1	563
2012-07-07	33.15	33.62	32.69	33.15	0.24	0.73	295025.0	9809255.7	326
2012-07-04	32.87	33.53	32.87	32.91	0.0	0.0	460172.0	15279843.4	424
2012-07-03	32.5	33.15	32.32	32.91	0.63	1.95	603104.0	19773853.9	546
2012-07-02	32.04	32.69	32.04	32.28	0.49	1.54	654106.0	21119268.6	707
2012-07-01	31.29	31.76	31.01	31.79	0.5	1.6	396349.0	12452259.3	449
2012-06-30	32.04	32.13	31.01	31.29	-0.13	-0.41	477316.0	15026043.3	528
2012-06-27	33.06	33.15	30.64	31.42	-1.6	-4.85	831868.0	26491633.0	932
2012-06-26	32.41	33.43	32.04	33.02	1.11	3.48	790098.0	25809774.8	897
2012-06-25	32.32	33.15	31.66	31.91	-0.26	-0.81	762170.0	24840661.0	726
2012-06-24	33.06	33.53	31.94	32.17	-0.85	-2.57	872121.0	28302176.2	922
2012-06-23	31.94	33.9	31.94	33.02	0.98	3.06	1491180.0	49003347.6	1404
2012-06-20	31.94	32.41	31.38	32.04	0.38	1.2	682282.0	21835865.2	635
2012-06-19	31.57	32.04	31.38	31.66	0.24	0.76	563470.0	17856948.7	533
2012-06-18	31.66	31.94	31.2	31.42	0.26	0.83	483009.0	15213888.3	482
2012-06-17	30.92	32.41	30.83	31.16	0.37	1.2	1749527.0	55179272.0	1639
2012-06-16	30.55	31.94	28.59	30.79	0.75	2.5	644323.0	19666918.95	693
2012-06-13	29.89	30.73	29.8	30.04	0.48	1.62	493735.0	14906550.55	623
2012-06-12	29.61	29.8	29.24	29.56	-0.18	-0.61	338680.0	10002173.05	393
2012-06-11	29.24	30.27	29.15	29.74	0.63	2.16	823559.0	24560425.8	844
2012-06-10	28.78	29.15	28.59	29.11	0.37	1.29	400442.0	11552707.05	550
2012-06-09	30.36	30.36	28.68	28.74	-0.45	-1.54	383896.0	11196251.1	449
2012-06-06	30.83	31.01	28.59	29.19	-1.6	-5.2	380251.0	11472594.55	434
2012-06-05	31.01	31.2	30.73	30.79	-0.26	-0.84	531387.0	16493427.25	355
2012-06-04	31.01	31.01	30.64	31.05	-0.37	-1.18	301318.0	9309853.2	335
2012-06-03	31.29	31.57	30.45	31.42	0.5	1.62	630555.0	19502999.25	590
2012-06-02	30.83	31.94	30.83	30.92	-3.22	-9.43	869448.0	27286611.9	846
2012-05-30	34.92	35.11	33.62	34.14	-0.75	-2.15	344912.0	11865872.9	415
2012-05-29	35.3	35.3	34.64	34.89	-0.26	-0.74	186661.0	6529195.5	248
2012-05-28	35.3	35.39	34.92	35.15	0.38	1.09	296167.0	10417660.1	323
2012-05-27	35.11	35.3	34.55	34.77	-0.38	-1.08	315642.0	10996799.7	327
2012-05-26	35.76	36.04	35.11	35.15	-0.48	-1.35	220503.0	7821799.2	284
2012-05-23	35.67	35.76	35.39	35.63	-0.37	-1.03	300492.0	10700474.2	303
2012-05-22	36.13	37.16	35.85	36.0	0.37	1.04	846087.0	30856663.0	876
2012-05-21	35.39	35.76	35.11	35.63	0.37	1.05	224383.0	7951840.5	303
2012-05-20	35.39	35.76	35.02	35.26	0.49	1.41	434753.0	15342882.2	464
2012-05-19	34.74	36.41	33.9	34.77	-0.75	-2.11	758107.0	26802626.2	801
2012-05-16	35.39	35.67	34.74	35.52	-0.24	-0.67	306034.0	10797599.1	349
2012-05-15	35.11	36.13	35.02	35.76	0.87	2.49	384395.0	13708609.2	500
2012-05-14	35.48	35.85	34.92	34.89	-1.11	-3.08	184090.0	6538227.3	269
2012-05-13	37.53	37.53	35.39	36.0	-1.25	-3.36	256638.0	9405990.5	363
2012-05-12	36.97	37.34	34.74	37.25	0.0	0.0	418659.0	15151011.3	565
2012-05-09	38.74	38.83	36.97	37.25	-1.86	-4.76	428572.0	16240191.9	587
2012-05-08	39.39	39.49	38.74	39.11	-0.13	-0.33	155542.0	6084206.8	216
2012-05-07	39.02	39.39	38.46	39.24	-0.12	-0.3	377999.0	14738435.1	475
2012-05-06	39.39	40.14	39.11	39.36	0.12	0.31	745040.0	29503694.0	857
2012-05-05	39.39	39.39	38.28	39.24	-0.75	-1.88	548769.0	21369223.9	696
2012-05-02	40.88	40.88	39.95	39.99	-0.61	-1.5	560337.0	22631344.3	660
2012-05-01	40.23	41.07	39.95	40.6	0.5	1.25	910956.0	37021712.7	881
2012-04-30	40.6	40.7	39.58	40.1	-0.75	-1.84	505233.0	20250599.6	609
2012-04-29	41.35	41.35	39.95	40.85	-0.63	-1.52	620022.0	25295332.1	750
2012-04-28	40.98	41.63	40.7	41.48	0.88	2.17	728363.0	29931144.2	882
2012-04-25	41.07	41.44	40.51	40.6	-0.38	-0.93	1356260.0	55617769.8	1643
2012-04-24	39.77	41.44	39.39	40.98	1.25	3.15	1947704.0	78701271.5	1825
2012-04-23	40.14	40.23	38.65	39.73	-0.74	-1.83	593736.0	23474056.8	838
2012-04-22	40.14	40.98	39.95	40.47	0.48	1.2	805271.0	32475192.8	913
2012-04-21	39.39	40.32	39.39	39.99	0.88	2.25	589788.0	23551296.2	741
2012-04-18	39.77	39.86	38.65	39.11	-0.51	-1.29	519016.0	20392052.3	715
2012-04-17	39.11	39.58	38.46	39.62	1.25	3.26	884530.0	34687075.1	904
2012-04-16	39.11	39.95	36.6	38.37	-0.5	-1.29	1088316.0	41929733.5	1336
2012-04-15	41.72	42.37	38.0	38.87	-3.35	-7.93	1188928.0	48841067.1	1273
2012-04-14	43.12	43.12	42.0	42.22	-0.75	-1.75	556593.0	23616612.1	745
2012-04-11	42.47	42.93	39.86	42.97	-0.11	-0.26	751577.0	31450263.1	945
2012-04-10	44.42	44.42	42.93	43.08	-1.12	-2.53	888262.0	38807348.7	974
2012-04-09	43.49	44.79	43.49	44.2	0.11	0.25	1194174.0	52606948.1	1209
2012-04-08	46.47	46.47	42.0	44.09	-2.34	-5.04	1196494.0	53147191.7	1635
2012-04-07	45.17	47.12	45.07	46.43	1.23	2.72	2694796.0	124407545.4	2392
2012-04-04	45.45	45.45	44.98	45.2	-0.25	-0.55	452940.0	20484216.4	659
2012-04-03	45.45	46.19	45.07	45.45	0.38	0.84	1217357.0	55474068.4	1283
2012-04-02	45.17	45.35	44.7	45.07	-0.13	-0.29	609656.0	27415777.9	719
2012-04-01	45.07	45.82	45.07	45.2	-0.25	-0.55	727656.0	32970845.5	718
2012-03-31	45.45	46.19	45.17	45.45	0.25	0.55	1148971.0	52460986.7	1025
2012-03-28	44.7	45.73	44.42	45.2	0.37	0.83	773927.0	34820682.7	846
2012-03-27	45.45	45.54	44.79	44.83	-0.49	-1.08	481022.0	21735889.2	500
2012-03-26	45.82	45.82	45.17	45.32	-0.37	-0.81	449711.0	20471691.6	589
2012-03-25	45.91	46.19	45.45	45.69	0.0	0.0	731037.0	33526360.5	811
2012-03-24	46.28	46.47	45.73	45.69	-0.37	-0.8	1168168.0	53751021.2	1211
2012-03-21	44.7	46.47	44.7	46.06	0.86	1.9	1180385.0	53820363.4	1062
2012-03-20	45.82	46.1	44.98	45.2	-0.86	-1.87	847927.0	38703495.1	1016
2012-03-19	46.75	47.12	45.45	46.06	-0.37	-0.8	1719127.0	79559439.5	1688
[truncated: 2,727 more rows]
