# Supplementary material for: Effective short-term forecasts of Saudi stock price trends using technical indicators and large-scale multivariate time series
Source: PeerJ Comput Sci. 2023 Jan 6;9:e1205. doi: 10.7717/peerj-cs.1205 (PMC10280263; doi:10.7717/peerj-cs.1205)
Supplement: Supplemental Information 3 [file peerj-cs-09-1205-s003.zip › TASI Dataset 2021/ALALAMIYA_8280.csv]

date	open	high	low	close	change	change_percent	volume_traded	value_traded_SAR	number_trades
2020-03-19	11.7	12.12	11.62	12.0	0.08	0.67	758400.0	9054724.82	772
2020-03-18	12.06	12.4	11.7	11.92	-0.28	-2.3	1147534.0	13747285.76	1088
2020-03-17	11.78	12.2	11.14	12.2	0.5	4.27	526999.0	6323690.08	467
2020-03-16	11.92	12.32	11.7	11.7	-0.22	-1.85	720904.0	8668812.4	595
2020-03-15	12.48	12.6	11.78	11.92	-0.08	-0.67	591401.0	7085855.04	381
2020-03-12	11.64	12.32	11.64	12.0	-0.92	-7.12	956946.0	11490697.08	622
2020-03-11	13.8	13.8	12.8	12.92	-0.86	-6.24	674177.0	9019883.84	580
2020-03-10	13.3	13.98	13.0	13.78	0.82	6.33	837871.0	11187973.28	813
2020-03-09	12.96	13.2	12.96	12.96	-1.42	-9.87	330847.0	4300663.08	397
2020-03-08	14.94	14.94	14.38	14.38	-1.58	-9.9	397304.0	5762622.24	358
2020-03-05	16.28	16.3	15.9	15.96	-0.16	-0.99	283829.0	4565424.48	395
2020-03-04	15.78	16.26	15.6	16.12	0.22	1.38	400436.0	6427709.2	534
2020-03-03	15.66	15.96	15.66	15.9	0.5	3.25	323022.0	5125275.8	366
2020-03-02	15.66	16.0	15.34	15.4	-0.14	-0.9	235366.0	3714442.28	365
2020-03-01	16.0	16.0	15.32	15.54	-0.8	-4.9	283102.0	4436028.3	381
2020-02-27	16.46	16.48	16.24	16.34	-0.14	-0.85	209157.0	3425260.34	334
2020-02-26	16.58	16.7	16.3	16.48	-0.36	-2.14	475184.0	7806937.74	614
2020-02-25	16.92	16.98	16.5	16.84	-0.08	-0.47	235426.0	3954527.32	375
2020-02-24	17.98	18.0	16.72	16.92	-1.16	-6.42	470668.0	8169158.18	648
2020-02-23	18.12	18.18	18.04	18.08	-0.08	-0.44	183303.0	3317123.72	303
2020-02-20	18.12	18.3	18.04	18.16	0.08	0.44	282527.0	5137409.74	324
2020-02-19	18.0	18.1	17.94	18.08	0.18	1.01	144056.0	2600344.94	272
2020-02-18	18.04	18.18	17.84	17.9	-0.28	-1.54	90556.0	1628049.24	186
2020-02-17	18.06	18.32	18.0	18.18	0.16	0.89	261643.0	4759940.76	435
2020-02-16	17.9	18.14	17.9	18.02	0.18	1.01	175003.0	3151560.02	228
2020-02-13	18.26	18.3	17.7	17.84	-0.26	-1.44	131896.0	2372158.48	251
2020-02-12	18.3	18.42	18.0	18.1	-0.2	-1.09	126644.0	2293596.66	211
2020-02-11	18.42	18.5	18.22	18.3	-0.12	-0.65	104190.0	1910388.52	172
2020-02-10	18.38	18.64	18.16	18.42	0.12	0.66	180456.0	3328237.34	324
2020-02-09	18.7	18.7	17.9	18.3	-0.6	-3.17	234318.0	4285978.76	423
2020-02-06	19.02	19.08	18.72	18.9	-0.08	-0.42	106868.0	2023513.58	230
2020-02-05	18.9	19.18	18.84	18.98	0.1	0.53	268370.0	5102459.4	391
2020-02-04	18.78	19.0	18.7	18.88	0.04	0.21	222544.0	4192257.8	352
2020-02-03	19.04	19.16	18.8	18.84	-0.2	-1.05	222062.0	4217023.96	369
2020-02-02	19.52	19.52	18.96	19.04	-0.58	-2.96	412907.0	7920079.22	511
2020-01-30	19.62	19.84	19.54	19.62	0.0	0.0	287492.0	5658651.1	428
2020-01-29	19.6	19.9	19.56	19.62	0.08	0.41	249866.0	4917367.82	452
2020-01-28	20.06	20.3	19.52	19.54	-0.7	-3.46	495617.0	9860374.66	860
2020-01-27	20.1	20.64	20.0	20.24	0.16	0.8	761215.0	15460057.8	1236
2020-01-26	20.0	20.22	19.96	20.08	0.04	0.2	372649.0	7476082.9	549
2020-01-23	19.7	20.24	19.6	20.04	0.42	2.14	1241539.0	24835871.62	1410
2020-01-22	19.62	19.88	19.6	19.62	0.08	0.41	460252.0	9066150.34	666
2020-01-21	19.54	19.7	19.32	19.54	0.02	0.1	456037.0	8906416.34	523
2020-01-20	19.44	19.68	19.34	19.52	0.1	0.51	594141.0	11592432.5	648
2020-01-19	19.24	19.58	19.16	19.42	0.28	1.46	680857.0	13208441.16	729
2020-01-16	19.26	19.26	18.92	19.14	0.02	0.1	339578.0	6472665.54	418
2020-01-15	18.88	19.28	18.82	19.12	0.3	1.59	617113.0	11783519.74	797
2020-01-14	18.56	18.86	18.36	18.82	0.32	1.73	623312.0	11622616.92	869
2020-01-13	18.14	18.54	18.1	18.5	0.4	2.21	407921.0	7494089.08	552
2020-01-12	18.08	18.24	18.0	18.1	0.24	1.34	294386.0	5324323.94	356
2020-01-09	17.96	18.02	17.72	17.86	0.42	2.41	249885.0	4477644.68	381
2020-01-08	17.88	18.02	17.16	17.44	-0.66	-3.65	452040.0	7998166.42	586
2020-01-07	18.22	18.6	18.08	18.1	0.0	0.0	394293.0	7211073.76	521
2020-01-06	18.36	18.7	18.0	18.1	-0.34	-1.84	577807.0	10500933.1	717
2020-01-05	18.9	18.92	18.4	18.44	-0.66	-3.46	529977.0	9920480.06	716
2020-01-02	18.9	19.36	18.84	19.1	0.24	1.27	866186.0	16579659.78	1063
2020-01-01	18.68	18.94	18.56	18.86	0.28	1.51	367257.0	6854014.32	379
2019-12-31	18.92	18.96	18.58	18.58	-0.36	-1.9	476996.0	8934808.68	656
2019-12-30	18.9	19.26	18.8	18.94	0.04	0.21	428336.0	8168269.48	570
2019-12-29	18.82	18.92	18.78	18.9	0.04	0.21	252608.0	4763308.42	389
2019-12-26	18.82	18.94	18.58	18.86	0.04	0.21	398979.0	7489586.28	439
2019-12-25	19.28	19.28	18.72	18.82	-0.5	-2.59	667756.0	12635673.42	847
2019-12-24	19.36	19.5	19.16	19.32	0.12	0.63	785200.0	15174096.94	922
2019-12-23	18.6	19.6	18.5	19.2	0.64	3.45	1984208.0	37682413.36	1742
2019-12-22	18.24	18.84	18.24	18.56	0.42	2.32	915263.0	17018455.14	1196
2019-12-19	17.42	18.2	17.42	18.14	0.72	4.13	1581518.0	28345055.3	1969
2019-12-18	17.48	17.64	17.4	17.42	0.04	0.23	893750.0	15653731.84	914
2019-12-17	16.96	17.38	16.96	17.38	0.5	2.96	464836.0	7975020.8	555
2019-12-16	17.0	17.0	16.8	16.88	-0.02	-0.12	179096.0	3016931.1	282
2019-12-15	16.9	17.0	16.8	16.9	0.0	0.0	106985.0	1806061.34	190
2019-12-12	17.06	17.06	16.78	16.9	-0.26	-1.52	147529.0	2494172.96	325
2019-12-11	17.1	17.4	17.04	17.16	0.06	0.35	117079.0	2017026.08	231
2019-12-10	17.4	17.5	17.0	17.1	-0.4	-2.29	174495.0	3004785.64	253
2019-12-09	17.42	17.54	17.4	17.5	0.0	0.0	117410.0	2049337.42	222
2019-12-08	17.14	17.5	17.14	17.5	0.2	1.16	108603.0	1886460.0	238
2019-12-05	17.0	17.32	16.98	17.3	0.24	1.41	68801.0	1179176.24	191
2019-12-04	17.2	17.22	16.94	17.06	-0.12	-0.7	215528.0	3672317.74	287
2019-12-03	17.22	17.42	17.14	17.18	0.0	0.0	219326.0	3794223.08	374
2019-12-02	17.38	17.38	17.18	17.18	-0.2	-1.15	142735.0	2465908.84	205
2019-12-01	17.54	17.54	17.36	17.38	-0.12	-0.69	80920.0	1411284.44	184
2019-11-28	17.16	17.5	17.0	17.5	0.2	1.16	104828.0	1804808.78	182
2019-11-27	17.36	17.36	17.1	17.3	0.12	0.7	93292.0	1605004.3	207
2019-11-26	17.12	17.3	17.1	17.18	-0.16	-0.92	122788.0	2109431.68	200
2019-11-25	17.4	17.54	17.3	17.34	-0.1	-0.57	146022.0	2545953.54	239
2019-11-24	17.3	17.56	17.3	17.44	0.16	0.93	398845.0	6971052.96	383
2019-11-21	17.36	17.56	17.22	17.28	-0.1	-0.58	397584.0	6921217.12	500
2019-11-20	17.22	17.6	17.16	17.38	0.26	1.52	492670.0	8555246.2	614
2019-11-19	17.12	17.54	17.08	17.12	0.04	0.23	404854.0	6981042.54	552
2019-11-18	17.0	17.22	16.92	17.08	0.18	1.07	303879.0	5205873.96	419
2019-11-17	16.84	16.9	16.72	16.9	0.2	1.2	76569.0	1289476.26	116
2019-11-14	16.82	17.02	16.7	16.7	-0.12	-0.71	149021.0	2518172.06	158
2019-11-13	16.98	17.06	16.8	16.82	-0.16	-0.94	167190.0	2832078.88	174
2019-11-12	17.04	17.1	16.98	16.98	-0.06	-0.35	169116.0	2880732.68	238
2019-11-11	17.02	17.12	17.0	17.04	-0.04	-0.23	142238.0	2423800.58	262
2019-11-10	17.0	17.16	17.0	17.08	-0.12	-0.7	135097.0	2308464.32	207
2019-11-07	17.32	17.54	17.2	17.2	-0.16	-0.92	110076.0	1910692.86	202
2019-11-06	17.4	17.58	17.26	17.36	-0.24	-1.36	168266.0	2931085.04	312
2019-11-05	17.32	17.68	17.3	17.6	0.24	1.38	246694.0	4313623.72	320
2019-11-04	17.02	17.36	16.9	17.36	0.22	1.28	279112.0	4788368.36	456
2019-11-03	16.56	17.28	16.5	17.14	0.06	0.35	404095.0	6849840.32	596
2019-10-31	16.88	17.24	16.72	17.08	0.36	2.15	435079.0	7397042.84	625
2019-10-30	16.7	17.2	16.5	16.72	0.24	1.46	489005.0	8249561.7	694
2019-10-29	17.22	17.26	16.32	16.48	-0.96	-5.5	529414.0	8903759.3	659
2019-10-28	17.54	17.56	17.38	17.44	-0.18	-1.02	175122.0	3062306.56	251
2019-10-27	18.04	18.04	17.6	17.62	-0.36	-2.0	525265.0	9312827.48	478
2019-10-24	18.28	18.46	17.88	17.98	-0.22	-1.21	438295.0	7966400.2	511
2019-10-23	17.62	18.4	17.6	18.2	0.58	3.29	991834.0	17992587.92	1150
2019-10-22	17.52	17.82	17.52	17.62	0.08	0.46	342305.0	6060189.6	421
2019-10-21	17.24	17.54	17.2	17.54	0.3	1.74	306496.0	5339235.06	359
2019-10-20	17.18	17.4	17.12	17.24	0.24	1.41	357595.0	6180584.74	451
2019-10-17	17.0	17.22	16.9	17.0	-0.02	-0.12	84401.0	1435812.18	127
2019-10-16	17.14	17.3	16.84	17.02	-0.18	-1.05	159819.0	2717190.82	191
2019-10-15	17.04	17.2	16.82	17.2	0.2	1.18	139647.0	2369869.16	187
2019-10-14	17.0	17.2	16.86	17.0	0.0	0.0	163335.0	2769225.7	294
2019-10-13	17.3	17.3	16.9	17.0	-0.3	-1.73	173585.0	2969841.3	289
2019-10-10	17.76	17.88	17.3	17.3	-0.7	-3.89	427570.0	7474710.0	689
2019-10-09	18.5	18.5	17.9	18.0	-0.5	-2.7	341671.0	6205320.6	475
2019-10-08	18.7	18.72	18.3	18.5	-0.2	-1.07	464162.0	8558774.74	446
2019-10-07	18.3	18.7	18.24	18.7	0.34	1.85	536683.0	9915307.8	688
2019-10-06	18.36	18.5	18.24	18.36	0.06	0.33	524450.0	9631979.62	554
2019-10-03	18.2	18.38	18.02	18.3	0.1	0.55	313520.0	5704988.54	400
2019-10-02	18.16	18.34	18.1	18.2	-0.06	-0.33	457007.0	8331961.1	669
2019-10-01	18.2	18.36	18.1	18.26	0.16	0.88	872446.0	15927691.08	980
2019-09-30	17.74	18.1	17.72	18.1	0.34	1.91	516455.0	9274067.06	582
2019-09-29	17.94	17.98	17.72	17.76	0.02	0.11	281912.0	5023260.7	401
2019-09-26	17.68	17.96	17.64	17.74	0.14	0.8	324455.0	5772821.98	392
2019-09-25	17.8	17.84	17.54	17.6	-0.14	-0.79	296378.0	5244953.06	372
2019-09-24	17.68	17.78	17.64	17.74	0.16	0.91	251800.0	4455702.14	367
2019-09-22	17.6	17.9	17.56	17.58	-0.22	-1.24	329427.0	5830794.26	335
2019-09-19	18.04	18.2	17.8	17.8	-0.5	-2.73	227960.0	4084902.28	360
2019-09-18	17.9	18.3	17.7	18.3	0.5	2.81	496310.0	8918952.72	568
2019-09-17	17.94	18.14	17.78	17.8	0.02	0.11	366681.0	6589500.72	517
2019-09-16	17.66	18.06	17.62	17.78	0.2	1.14	327555.0	5850617.2	559
2019-09-15	17.22	17.7	17.02	17.58	-0.28	-1.57	314457.0	5510379.34	401
2019-09-12	17.88	18.08	17.84	17.86	0.04	0.22	577443.0	10374318.16	748
2019-09-11	18.56	18.56	17.82	17.82	-0.84	-4.5	723670.0	13006584.18	1008
2019-09-10	19.2	19.22	18.66	18.66	-0.66	-3.42	444674.0	8402900.48	774
2019-09-09	19.64	19.7	19.28	19.32	-0.34	-1.73	621846.0	12127854.2	1195
2019-09-08	19.66	20.2	19.62	19.66	0.16	0.82	791760.0	15649484.68	1049
2019-09-05	20.0	20.3	19.5	19.5	-0.18	-0.91	515746.0	10286671.32	805
2019-09-04	19.14	19.7	19.12	19.68	0.46	2.39	227253.0	4409112.88	345
2019-09-03	19.16	19.4	19.16	19.22	0.04	0.21	98087.0	1888138.54	206
2019-09-02	19.34	19.34	19.14	19.18	0.12	0.63	112043.0	2152777.32	219
2019-09-01	19.2	19.3	19.06	19.06	-0.44	-2.26	165098.0	3160769.2	304
2019-08-29	20.2	20.2	19.48	19.5	-0.72	-3.56	269467.0	5319117.38	397
2019-08-28	20.4	20.5	20.2	20.22	-0.32	-1.56	118968.0	2420707.64	199
2019-08-27	20.4	20.54	20.18	20.54	-0.02	-0.1	31727.0	644752.06	107
2019-08-26	20.32	20.56	20.26	20.56	0.02	0.1	69489.0	1418645.78	115
2019-08-25	20.42	20.54	20.3	20.54	-0.18	-0.87	57304.0	1170961.16	108
2019-08-22	20.86	20.86	20.6	20.72	-0.22	-1.05	77548.0	1603687.52	137
2019-08-21	21.1	21.12	20.86	20.94	-0.26	-1.23	161376.0	3385017.58	212
2019-08-20	21.1	21.4	21.0	21.2	0.18	0.86	323317.0	6865761.86	468
2019-08-19	21.0	21.1	20.74	21.02	0.06	0.29	229295.0	4802160.4	304
2019-08-18	21.0	21.0	20.8	20.96	-0.12	-0.57	47814.0	999961.78	117
2019-08-08	21.16	21.16	20.9	21.08	-0.02	-0.09	106871.0	2242818.24	160
2019-08-07	20.9	21.1	20.7	21.1	0.2	0.96	97417.0	2040197.24	192
2019-08-06	20.7	20.9	20.6	20.9	-0.08	-0.38	56949.0	1182283.28	136
2019-08-05	21.44	21.44	20.96	20.98	-0.52	-2.42	99546.0	2098906.8	238
2019-08-04	21.5	21.56	21.36	21.5	-0.02	-0.09	34200.0	733489.16	92
2019-08-01	21.9	21.9	21.5	21.52	-0.4	-1.82	135108.0	2920556.54	240
2019-07-31	21.98	22.04	21.9	21.92	-0.14	-0.63	66412.0	1459869.66	135
2019-07-30	22.0	22.1	21.92	22.06	0.06	0.27	37851.0	833639.26	90
2019-07-29	22.0	22.1	21.84	22.0	-0.06	-0.27	62418.0	1370117.46	138
2019-07-28	22.4	22.4	22.0	22.06	-0.04	-0.18	63373.0	1400693.34	136
2019-07-25	21.58	22.1	21.58	22.1	0.2	0.91	62796.0	1374538.14	137
2019-07-24	21.98	21.98	21.62	21.9	-0.1	-0.45	71030.0	1547602.66	135
2019-07-23	22.12	22.32	22.0	22.0	-0.42	-1.87	119917.0	2652573.64	241
2019-07-22	22.5	22.5	22.36	22.42	-0.08	-0.36	58549.0	1313819.02	163
2019-07-21	22.5	22.86	22.48	22.5	-0.6	-2.6	101238.0	2283905.08	224
2019-07-18	23.18	23.18	23.0	23.1	-0.02	-0.09	93135.0	2148706.9	170
2019-07-17	23.42	23.42	23.1	23.12	-0.3	-1.28	165697.0	3834076.26	267
2019-07-16	23.6	23.66	23.42	23.42	-0.18	-0.76	79580.0	1876124.34	148
2019-07-15	23.5	23.6	23.4	23.6	0.08	0.34	37063.0	870281.8	106
2019-07-14	23.28	23.64	23.28	23.52	0.24	1.03	152812.0	3596393.04	228
2019-07-11	23.32	23.32	23.16	23.28	-0.02	-0.09	119247.0	2771803.26	180
2019-07-10	23.28	23.32	23.2	23.3	0.04	0.17	97685.0	2272031.86	164
2019-07-09	23.0	23.3	22.86	23.26	0.26	1.13	174817.0	4043644.48	291
2019-07-08	22.9	23.0	22.6	23.0	0.0	0.0	221305.0	5048239.14	320
2019-07-07	23.4	23.48	23.0	23.0	-0.52	-2.21	124230.0	2886630.8	287
2019-07-04	23.8	23.8	23.0	23.52	-0.28	-1.18	227043.0	5340831.0	440
2019-07-03	24.38	24.38	23.68	23.8	-0.5	-2.06	428508.0	10229585.6	694
2019-07-02	23.7	24.3	23.56	24.3	0.62	2.62	492708.0	11792454.32	673
2019-07-01	23.26	23.7	23.08	23.68	0.48	2.07	605996.0	14231127.24	761
2019-06-30	23.0	23.3	22.9	23.2	0.22	0.96	541591.0	12534834.62	810
2019-06-27	22.6	22.98	22.54	22.98	0.28	1.23	348448.0	7916948.16	448
2019-06-26	22.28	22.7	22.08	22.7	0.48	2.16	338265.0	7572743.18	378
2019-06-25	22.2	22.4	22.0	22.22	0.22	1.0	271858.0	6041428.66	338
2019-06-24	21.96	22.04	21.74	22.0	0.04	0.18	277904.0	6086423.68	325
2019-06-23	22.0	22.1	21.84	21.96	-0.06	-0.27	315990.0	6938957.38	461
2019-06-20	22.6	22.98	22.02	22.02	-0.48	-2.13	449108.0	10060085.58	673
2019-06-19	22.06	22.5	21.96	22.5	0.44	1.99	778042.0	17317471.52	845
2019-06-18	21.96	22.18	21.82	22.06	0.16	0.73	492847.0	10823211.1	586
2019-06-17	21.92	22.0	21.66	21.9	0.08	0.37	560816.0	12252392.94	708
2019-06-16	22.0	22.0	21.74	21.82	0.1	0.46	485629.0	10642593.78	598
2019-06-13	21.5	21.86	21.44	21.72	0.14	0.65	718377.0	15570554.32	765
2019-06-12	21.78	21.8	21.44	21.58	-0.16	-0.74	330561.0	7141432.76	436
2019-06-11	21.1	21.74	21.0	21.74	0.68	3.23	569366.0	12247446.54	799
2019-06-10	20.88	21.38	20.7	21.06	0.26	1.25	524926.0	11001812.06	773
2019-06-09	20.52	20.98	20.52	20.8	0.48	2.36	482764.0	10009591.6	632
2019-05-30	20.1	20.34	20.1	20.32	0.18	0.89	391341.0	7912044.38	535
2019-05-29	20.16	20.32	20.04	20.14	-0.04	-0.2	356064.0	7176075.36	475
2019-05-28	20.38	20.6	20.08	20.18	-0.04	-0.2	395996.0	8027925.52	572
2019-05-27	20.56	20.8	19.94	20.22	-0.28	-1.37	492140.0	9984366.26	805
2019-05-26	21.4	21.4	20.22	20.5	-0.7	-3.3	828423.0	17307990.06	1101
2019-05-23	22.1	22.1	21.08	21.2	-0.9	-4.07	662515.0	14354689.28	927
2019-05-22	22.4	22.4	21.98	22.1	-0.2	-0.9	571266.0	12624496.34	799
2019-05-21	22.4	22.6	22.0	22.3	0.08	0.36	826612.0	18444667.24	1091
2019-05-20	22.68	23.0	21.92	22.22	-0.78	-3.39	517311.0	11545061.66	723
2019-05-19	23.62	24.3	22.98	23.0	-0.42	-1.79	1951345.0	46311098.06	1712
2019-05-16	23.6	24.4	23.16	23.42	0.02	0.09	968268.0	22970156.56	1095
2019-05-15	23.5	23.8	23.08	23.4	0.44	1.92	777703.0	18218561.42	1184
2019-05-14	25.5	27.9	22.86	22.96	-2.44	-9.61	1070080.0	25751676.16	1330
2019-05-13	28.6	28.6	25.35	25.4	-2.75	-9.77	133964.0	3584145.9	176
2019-05-12	29.3	29.3	28.15	28.15	-1.75	-5.85	32509.0	933362.2	106
2019-05-09	29.85	29.9	29.15	29.9	-0.1	-0.33	81374.0	2404972.25	116
2019-05-08	30.15	30.2	29.85	30.0	-0.85	-2.76	81628.0	2451666.6	222
2019-05-07	31.0	31.0	30.45	30.85	0.1	0.33	50902.0	1559009.1	161
2019-05-06	30.35	30.9	30.1	30.75	0.25	0.82	27781.0	846411.15	86
2019-05-05	31.3	31.3	30.35	30.5	-0.6	-1.93	46322.0	1422092.25	119
2019-05-02	31.5	31.5	30.95	31.1	-0.45	-1.43	56584.0	1760102.5	150
2019-05-01	31.65	31.9	31.55	31.55	-0.45	-1.41	22432.0	708563.15	68
2019-04-30	32.0	32.0	31.8	32.0	0.0	0.0	33663.0	1073339.55	75
2019-04-29	32.0	32.0	31.85	32.0	-0.1	-0.31	24541.0	783790.2	89
2019-04-28	32.0	32.2	31.9	32.1	-0.1	-0.31	23128.0	740194.9	89
2019-04-25	32.0	32.3	31.8	32.2	0.0	0.0	33115.0	1061529.4	95
2019-04-24	32.3	32.35	32.05	32.2	-0.3	-0.92	25990.0	835607.85	94
2019-04-23	32.4	32.55	32.25	32.5	-0.2	-0.61	37500.0	1215327.3	87
2019-04-22	32.8	32.8	32.2	32.7	-0.1	-0.3	52727.0	1711983.1	122
2019-04-21	32.7	32.85	32.6	32.8	-0.15	-0.46	25160.0	823541.05	76
2019-04-18	32.65	33.05	32.45	32.95	0.05	0.15	61079.0	2007769.2	158
2019-04-17	32.85	33.4	32.5	32.9	0.0	0.0	182336.0	5989283.55	438
2019-04-16	32.0	34.1	32.0	32.9	0.9	2.81	716499.0	23870317.7	1505
2019-04-15	31.65	32.7	31.65	32.0	0.15	0.47	187484.0	6031119.1	320
2019-04-14	31.4	32.4	30.8	31.85	0.35	1.11	416719.0	13158825.15	733
2019-04-11	31.65	32.0	31.15	31.5	0.0	0.0	250990.0	7918620.65	439
2019-04-10	31.75	32.0	31.4	31.5	-0.25	-0.79	180912.0	5734520.4	289
2019-04-09	32.4	32.4	31.75	31.75	-0.75	-2.31	161508.0	5176179.3	234
2019-04-08	32.35	32.6	32.25	32.5	0.15	0.46	82393.0	2669699.3	188
2019-04-07	32.25	32.85	32.25	32.35	0.0	0.0	40156.0	1301536.85	116
2019-04-04	32.3	33.1	32.0	32.35	0.35	1.09	71592.0	2335969.9	186
2019-04-03	31.85	33.0	31.8	32.0	-0.1	-0.31	63666.0	2060542.95	156
2019-04-02	32.15	32.15	31.8	32.1	-0.15	-0.47	27762.0	886237.8	72
2019-04-01	31.8	32.25	31.8	32.25	0.15	0.47	20132.0	644300.2	59
2019-03-31	32.8	32.8	31.95	32.1	-0.9	-2.73	59010.0	1897795.8	144
2019-03-28	32.5	33.0	32.3	33.0	0.35	1.07	61927.0	2015116.45	109
2019-03-27	32.4	33.2	32.25	32.65	0.35	1.08	58122.0	1894062.5	149
2019-03-26	33.4	33.4	32.3	32.3	-1.6	-4.72	81902.0	2699530.9	155
2019-03-25	33.35	34.1	33.2	33.9	-0.05	-0.15	49087.0	1652574.5	110
2019-03-24	34.4	34.4	33.5	33.95	-0.15	-0.44	45149.0	1528095.8	146
2019-03-21	33.75	34.55	33.3	34.1	0.1	0.29	154601.0	5284681.95	253
2019-03-20	33.0	34.15	32.7	34.0	0.8	2.41	175909.0	5933006.95	297
2019-03-19	33.0	33.2	32.55	33.2	0.2	0.61	104419.0	3435222.2	201
2019-03-18	33.55	33.6	32.4	33.0	-0.6	-1.79	203367.0	6742013.3	410
2019-03-17	31.75	34.4	31.45	33.6	1.85	5.83	417715.0	13874995.05	580
2019-03-14	31.75	31.75	31.2	31.75	0.0	0.0	62649.0	1970291.45	136
2019-03-13	31.45	31.75	31.0	31.75	0.3	0.95	39139.0	1229891.4	119
2019-03-12	30.4	31.8	30.4	31.45	1.3	4.31	172743.0	5399255.55	445
2019-03-11	30.85	31.0	30.05	30.15	-1.2	-3.83	40997.0	1259316.75	64
2019-03-10	31.5	31.5	30.85	31.35	-0.15	-0.48	35933.0	1116340.15	71
2019-03-07	31.5	31.5	31.35	31.5	-0.4	-1.25	42059.0	1323367.95	70
2019-03-06	31.7	31.9	31.7	31.9	-0.1	-0.31	8863.0	281349.25	22
2019-03-05	31.85	32.0	31.8	32.0	-0.1	-0.31	52356.0	1671085.05	75
2019-03-04	31.9	32.1	31.85	32.1	0.0	0.0	17208.0	549157.65	37
2019-03-03	31.85	32.15	31.85	32.1	-0.05	-0.16	10233.0	327805.85	27
2019-02-28	32.0	32.15	31.9	32.15	0.15	0.47	64338.0	2062368.0	112
2019-02-27	31.9	32.1	31.6	32.0	0.05	0.16	86560.0	2757786.3	118
2019-02-26	31.85	32.0	31.5	31.95	0.15	0.47	14004.0	445246.9	48
2019-02-25	31.8	32.0	31.65	31.8	-0.35	-1.09	22730.0	722774.85	59
2019-02-24	32.45	32.45	31.9	32.15	-0.15	-0.46	54305.0	1740292.2	74
2019-02-21	32.2	32.45	32.2	32.3	-0.15	-0.46	46713.0	1510465.1	45
2019-02-20	32.5	32.6	32.2	32.45	-0.05	-0.15	42621.0	1381299.15	107
2019-02-19	32.15	32.7	32.15	32.5	-0.1	-0.31	14830.0	481425.2	54
2019-02-18	32.7	32.7	32.25	32.6	-0.3	-0.91	55322.0	1794846.3	80
2019-02-17	32.9	32.9	32.85	32.9	-0.15	-0.45	8415.0	276899.25	28
2019-02-14	32.9	33.1	32.9	33.05	-0.35	-1.05	17540.0	578291.6	36
2019-02-13	33.0	33.4	32.9	33.4	0.2	0.6	18220.0	602558.2	68
2019-02-12	33.05	33.35	32.9	33.2	-0.1	-0.3	24751.0	818107.15	66
2019-02-11	33.7	33.8	33.0	33.3	-0.4	-1.19	67200.0	2231870.05	119
2019-02-10	33.5	34.0	33.3	33.7	-0.25	-0.74	40801.0	1367189.4	102
2019-02-07	33.85	34.0	33.65	33.95	-0.05	-0.15	82333.0	2785686.7	102
2019-02-06	34.0	34.05	33.85	34.0	-0.15	-0.44	47841.0	1624694.65	73
2019-02-05	34.3	34.55	34.1	34.15	-0.35	-1.01	43321.0	1485473.0	92
2019-02-04	34.55	34.55	34.15	34.5	-0.1	-0.29	55100.0	1891391.0	96
2019-02-03	35.0	35.05	34.55	34.6	0.0	0.0	95894.0	3341019.25	172
2019-01-31	34.2	35.2	33.9	34.6	0.35	1.02	162844.0	5609195.45	345
2019-01-30	34.0	34.35	34.0	34.25	-0.15	-0.44	14205.0	485664.65	48
2019-01-29	34.0	34.4	33.75	34.4	0.55	1.62	16939.0	578393.25	58
2019-01-28	34.0	34.1	33.7	33.85	-0.15	-0.44	48315.0	1638601.5	66
2019-01-27	33.6	34.0	33.6	34.0	-0.2	-0.58	26802.0	907471.1	83
2019-01-24	34.0	34.2	34.0	34.2	-0.25	-0.73	24970.0	851373.35	54
2019-01-23	34.5	34.75	34.05	34.45	-0.05	-0.14	60901.0	2103746.95	90
2019-01-22	34.0	34.5	34.0	34.5	0.25	0.73	27116.0	928165.05	96
2019-01-21	34.0	34.35	33.95	34.25	-0.15	-0.44	29651.0	1012189.35	76
2019-01-20	34.3	34.4	33.55	34.4	0.05	0.15	62556.0	2124116.2	147
2019-01-17	34.95	34.95	34.35	34.35	-0.6	-1.72	54577.0	1884802.4	172
2019-01-16	34.7	35.0	34.4	34.95	0.25	0.72	116419.0	4046501.85	228
2019-01-15	34.6	35.0	34.4	34.7	0.2	0.58	182810.0	6365291.25	293
2019-01-14	34.05	34.75	34.05	34.5	0.2	0.58	107688.0	3707476.7	251
2019-01-13	34.15	34.9	33.95	34.3	0.15	0.44	112400.0	3866416.55	252
2019-01-10	33.4	34.25	33.35	34.15	0.4	1.19	182670.0	6182813.8	296
2019-01-09	33.4	34.55	33.4	33.75	0.4	1.2	252336.0	8517233.2	478
2019-01-08	33.0	33.35	32.75	33.35	0.25	0.76	87960.0	2912995.45	127
2019-01-07	32.8	33.25	32.65	33.1	0.1	0.3	98130.0	3226821.5	189
2019-01-06	33.0	33.25	32.9	33.0	0.1	0.3	102255.0	3378699.55	139
2019-01-03	32.4	33.0	32.3	32.9	0.4	1.23	91159.0	2990995.55	158
2019-01-02	31.85	33.0	31.8	32.5	0.55	1.72	93608.0	3034102.15	194
2019-01-01	31.75	31.95	31.7	31.95	0.05	0.16	29943.0	951927.15	61
2018-12-31	31.6	32.3	31.1	31.9	0.15	0.47	86735.0	2759101.9	216
2018-12-30	31.5	31.8	31.35	31.75	0.2	0.63	41106.0	1300923.3	112
2018-12-27	31.3	31.65	30.6	31.55	0.65	2.1	209160.0	6530161.9	350
2018-12-26	30.3	31.2	30.15	30.9	0.9	3.0	303988.0	9290686.85	635
2018-12-25	31.1	31.2	30.0	30.0	-1.55	-4.91	314102.0	9557486.55	575
2018-12-24	31.8	31.8	31.4	31.55	-0.25	-0.79	145883.0	4600163.05	263
2018-12-23	32.0	32.1	31.35	31.8	-0.65	-2.0	107511.0	3400549.35	223
2018-12-20	33.0	33.0	32.05	32.45	-0.75	-2.26	62369.0	2035332.3	148
2018-12-19	33.5	33.5	33.0	33.2	-0.35	-1.04	138284.0	4584487.75	215
2018-12-18	33.6	33.6	33.0	33.55	0.05	0.15	125198.0	4156121.6	242
2018-12-17	33.5	33.5	33.1	33.5	0.0	0.0	208410.0	6946625.7	278
2018-12-16	33.3	33.8	33.25	33.5	-0.05	-0.15	224621.0	7527958.4	321
2018-12-13	33.05	33.6	33.0	33.55	0.2	0.6	287073.0	9587050.2	639
2018-12-12	33.15	33.7	32.85	33.35	0.2	0.6	250722.0	8334741.1	444
2018-12-11	32.6	33.2	32.45	33.15	0.4	1.22	128589.0	4209733.95	320
2018-12-10	32.15	33.3	31.65	32.75	0.6	1.87	685658.0	22264283.55	1240
2018-12-09	33.3	33.3	31.9	32.15	-1.0	-3.02	615442.0	20036095.4	1083
2018-12-06	33.6	34.15	33.15	33.15	-0.35	-1.04	533311.0	17851027.65	830
2018-12-05	33.8	33.8	33.3	33.5	-0.35	-1.03	488936.0	16362693.1	791
2018-12-04	35.05	35.05	33.8	33.85	-0.85	-2.45	467685.0	16036260.6	764
2018-12-03	35.0	35.3	34.5	34.7	-0.3	-0.86	283807.0	9856646.35	410
2018-12-02	34.8	35.3	34.6	35.0	0.2	0.57	370080.0	12931916.95	753
2018-11-29	34.6	34.95	34.3	34.8	0.25	0.72	152887.0	5272005.0	298
2018-11-28	34.95	34.95	34.4	34.55	-0.15	-0.43	121694.0	4215210.2	302
2018-11-27	34.8	35.0	34.6	34.7	-0.3	-0.86	187348.0	6519059.45	415
2018-11-26	34.9	35.0	34.65	35.0	0.1	0.29	36639.0	1276845.4	106
2018-11-25	34.3	35.25	34.3	34.9	0.2	0.58	80770.0	2814585.85	198
2018-11-22	33.55	36.3	33.55	34.7	0.7	2.06	269006.0	9421569.7	597
2018-11-21	33.7	34.0	33.3	34.0	0.6	1.8	56357.0	1893345.9	158
2018-11-20	34.0	34.0	33.1	33.4	-0.6	-1.76	43871.0	1471380.05	144
2018-11-19	33.45	34.0	33.4	34.0	0.6	1.8	58832.0	1987972.2	168
2018-11-18	34.0	34.0	33.4	33.4	-1.5	-4.3	60132.0	2032258.25	170
2018-11-15	35.1	35.3	34.5	34.9	-0.35	-0.99	38593.0	1349400.75	98
2018-11-14	35.25	35.7	34.9	35.25	-0.55	-1.54	90731.0	3196769.9	202
2018-11-13	35.6	36.0	35.0	35.8	0.6	1.7	149095.0	5291086.75	336
2018-11-12	34.9	35.9	34.8	35.2	0.1	0.28	103310.0	3637181.55	231
2018-11-11	35.2	35.4	34.25	35.1	-0.15	-0.43	87814.0	3062171.0	223
2018-11-08	34.15	35.25	33.6	35.25	0.8	2.32	141097.0	4847011.2	396
2018-11-07	34.9	34.95	34.15	34.45	-0.55	-1.57	105800.0	3654160.6	276
2018-11-06	35.4	35.45	34.8	35.0	-0.6	-1.69	89769.0	3144269.65	207
2018-11-05	36.5	36.95	35.4	35.6	-0.7	-1.93	171863.0	6204971.05	436
2018-11-04	36.1	36.9	35.9	36.3	0.1	0.28	114900.0	4173989.4	314
2018-11-01	35.9	36.9	35.9	36.2	-0.1	-0.28	175610.0	6366718.75	398
2018-10-31	35.3	36.5	35.3	36.3	0.6	1.68	199361.0	7167476.35	549
2018-10-30	35.75	36.5	35.2	35.7	0.0	0.0	225453.0	8090092.3	479
2018-10-29	35.65	36.1	35.55	35.7	0.05	0.14	134059.0	4805662.1	324
2018-10-28	34.6	35.95	34.2	35.65	1.25	3.63	298440.0	10569788.95	601
2018-10-25	33.0	35.45	32.8	34.4	1.6	4.88	305622.0	10442129.05	584
2018-10-24	32.4	33.8	32.0	32.8	0.5	1.55	246130.0	8110815.6	639
2018-10-23	31.1	32.7	30.6	32.3	1.05	3.36	158916.0	5062546.1	513
2018-10-22	32.7	33.0	30.65	31.25	-1.6	-4.87	184857.0	5874370.6	555
2018-10-21	32.0	34.4	30.0	32.85	-0.4	-1.2	363292.0	12013888.2	1009
2018-10-18	32.6	34.7	32.5	33.25	1.25	3.91	446227.0	14896256.2	1087
2018-10-17	29.3	32.0	29.2	32.0	2.9	9.97	303255.0	9435890.3	483
2018-10-16	30.1	30.1	28.1	29.1	-1.55	-5.06	233287.0	6775519.55	609
2018-10-15	30.75	31.35	29.85	30.65	0.65	2.17	113248.0	3445984.1	294
2018-10-14	33.5	33.5	29.65	30.0	-2.9	-8.81	187669.0	5853526.6	470
2018-10-11	34.4	35.3	32.9	32.9	-3.1	-8.61	291892.0	10045446.7	582
2018-10-10	36.5	36.95	36.0	36.0	-0.9	-2.44	86465.0	3151555.6	269
2018-10-09	36.85	37.3	36.5	36.9	-0.1	-0.27	37944.0	1399036.9	171
2018-10-08	37.1	37.6	36.75	37.0	0.0	0.0	64003.0	2373073.7	182
2018-10-07	37.0	37.9	36.5	37.0	-0.05	-0.13	101845.0	3788863.35	319
2018-10-04	36.5	38.35	36.2	37.05	0.55	1.51	227915.0	8568918.3	686
2018-10-03	37.85	37.85	36.5	36.5	-0.95	-2.54	106356.0	3936978.25	310
2018-10-02	38.15	38.4	37.4	37.45	-0.7	-1.83	96805.0	3670308.4	267
2018-10-01	38.45	38.95	37.95	38.15	-0.25	-0.65	177088.0	6774644.7	380
2018-09-30	38.45	39.75	38.1	38.4	-0.1	-0.26	287776.0	11187156.9	817
2018-09-27	38.35	38.7	37.75	38.5	0.35	0.92	246367.0	9425973.75	671
2018-09-26	36.3	39.1	36.2	38.15	2.3	6.42	671020.0	25551062.5	1268
2018-09-25	36.35	36.55	35.55	35.85	-0.4	-1.1	198037.0	7168926.65	403
2018-09-20	35.0	37.1	34.8	36.25	1.25	3.57	225596.0	8164505.25	658
2018-09-19	35.2	35.35	34.2	35.0	0.0	0.0	94911.0	3313260.25	340
2018-09-18	36.4	36.5	34.4	35.0	-1.8	-4.89	324594.0	11437945.3	862
2018-09-17	37.1	37.25	36.4	36.8	-0.3	-0.81	170330.0	6273969.3	385
2018-09-16	37.25	37.55	36.45	37.1	0.0	0.0	223575.0	8262770.95	569
2018-09-13	36.0	37.45	36.0	37.1	0.8	2.2	482292.0	17878258.85	959
2018-09-12	35.65	36.9	34.8	36.3	0.65	1.82	353217.0	12708565.05	788
2018-09-11	35.85	36.0	35.2	35.65	0.15	0.42	646596.0	23022260.5	737
2018-09-10	34.7	35.8	34.2	35.5	0.9	2.6	570027.0	20103811.25	1282
2018-09-09	32.85	35.45	32.85	34.6	1.95	5.97	684050.0	23488951.95	1284
2018-09-06	32.0	33.7	31.0	32.65	0.9	2.83	249579.0	8079674.7	504
2018-09-05	31.8	33.7	30.55	31.75	0.05	0.16	385801.0	12397439.1	853
2018-09-04	32.35	33.1	31.7	31.7	-0.5	-1.55	154417.0	4999697.05	458
2018-09-03	33.35	34.9	32.0	32.2	-1.55	-4.59	599507.0	20065031.2	1336
2018-09-02	31.1	34.0	31.0	33.75	2.8	9.05	594454.0	19852932.5	879
2018-08-30	31.2	31.2	30.65	30.95	-0.05	-0.16	14040.0	432938.6	64
2018-08-29	30.7	31.0	30.2	31.0	-0.2	-0.64	38597.0	1183395.4	78
2018-08-28	30.15	31.2	30.15	31.2	1.1	3.65	55355.0	1696826.45	116
2018-08-27	29.6	30.35	29.6	30.1	0.1	0.33	21500.0	648630.8	46
2018-08-26	29.75	30.3	29.75	30.0	0.8	2.74	22759.0	682144.2	57
2018-08-16	29.0	29.2	28.8	29.2	0.0	0.0	19759.0	573378.0	48
2018-08-15	29.85	30.0	29.2	29.2	0.2	0.69	24821.0	733633.9	85
2018-08-14	28.6	29.1	28.15	29.0	-0.2	-0.68	47149.0	1353137.05	102
2018-08-13	29.05	29.3	28.3	29.2	-0.1	-0.34	13403.0	388457.3	48
2018-08-12	29.2	29.3	29.0	29.3	-0.6	-2.01	19461.0	568927.35	47
2018-08-09	29.5	30.45	29.5	29.9	0.0	0.0	34320.0	1026081.55	87
2018-08-08	30.2	30.2	29.0	29.9	-0.2	-0.66	46939.0	1374844.9	134
2018-08-07	29.6	30.1	29.55	30.1	0.3	1.01	12067.0	360029.65	55
2018-08-06	29.7	30.0	29.5	29.8	-0.2	-0.67	35278.0	1049813.4	109
2018-08-05	30.0	30.55	30.0	30.0	0.1	0.33	44202.0	1332262.4	119
2018-08-02	30.1	31.0	29.4	29.9	-0.5	-1.64	118415.0	3570759.7	324
2018-08-01	29.3	31.3	29.3	30.4	1.4	4.83	195629.0	5980914.3	417
2018-07-31	28.95	29.85	28.85	29.0	-0.3	-1.02	35913.0	1047034.35	127
2018-07-30	28.1	29.3	28.1	29.3	0.2	0.69	48658.0	1386763.75	110
2018-07-29	29.4	29.5	28.75	29.1	-1.05	-3.48	21394.0	621914.35	83
2018-07-26	30.6	30.6	30.0	30.15	-0.6	-1.95	33086.0	996978.45	101
2018-07-25	30.35	30.75	30.35	30.75	-0.1	-0.32	16465.0	501459.75	50
2018-07-24	30.5	31.0	30.5	30.85	-0.05	-0.16	13308.0	407767.55	53
2018-07-23	31.0	31.4	30.6	30.9	-0.25	-0.8	78828.0	2434355.95	173
2018-07-22	31.45	31.65	30.7	31.15	0.05	0.16	113130.0	3524994.0	249
2018-07-19	30.65	31.55	30.65	31.1	0.45	1.47	141663.0	4411546.25	296
2018-07-18	30.0	30.65	30.0	30.65	0.45	1.49	34480.0	1041630.1	75
2018-07-17	30.3	30.5	30.0	30.2	-0.6	-1.95	63206.0	1903271.2	118
2018-07-16	30.3	30.8	30.0	30.8	0.3	0.98	28448.0	858905.4	62
2018-07-15	30.6	30.8	30.3	30.5	-0.4	-1.29	21831.0	664748.9	56
2018-07-12	30.8	30.9	30.7	30.9	-0.1	-0.32	18610.0	573692.8	53
2018-07-11	31.4	32.1	30.9	31.0	0.0	0.0	73837.0	2311735.9	173
2018-07-10	30.7	31.1	30.7	31.0	0.2	0.65	22315.0	689886.6	53
2018-07-09	30.8	31.0	30.0	30.8	0.15	0.49	35503.0	1081732.1	79
2018-07-08	31.15	31.15	30.6	30.65	-0.25	-0.81	30577.0	944447.7	64
2018-07-05	30.4	30.95	30.1	30.9	0.6	1.98	51600.0	1577914.7	108
2018-07-04	30.3	30.5	30.0	30.3	-0.2	-0.66	20774.0	628554.6	45
2018-07-03	30.9	30.9	30.25	30.5	-0.3	-0.97	42556.0	1297463.65	79
2018-07-02	31.1	31.1	30.6	30.8	-0.35	-1.12	36928.0	1139433.6	81
2018-07-01	31.4	31.4	30.8	31.15	-0.35	-1.11	39676.0	1229775.7	93
2018-06-28	31.6	31.6	30.8	31.5	-0.3	-0.94	89027.0	2778676.05	186
2018-06-27	32.3	32.4	31.6	31.8	-0.75	-2.3	72859.0	2324915.6	166
2018-06-26	32.15	33.1	32.1	32.55	0.25	0.77	309913.0	10135745.35	342
2018-06-25	32.3	32.8	32.3	32.3	-0.3	-0.92	95602.0	3101527.15	164
2018-06-24	32.0	32.6	31.75	32.6	0.45	1.4	251843.0	8146874.75	336
2018-06-21	31.0	32.4	30.95	32.15	0.85	2.72	368548.0	11737368.95	363
2018-06-20	30.45	31.4	30.45	31.3	0.2	0.64	80211.0	2489748.55	140
2018-06-12	29.9	31.1	29.4	31.1	1.2	4.01	172728.0	5265073.7	263
2018-06-11	29.45	29.9	28.6	29.9	0.8	2.75	62660.0	1833676.75	120
2018-06-10	28.8	29.5	28.75	29.1	0.25	0.87	98858.0	2878137.05	189
2018-06-07	29.2	29.2	28.65	28.85	-0.4	-1.37	58836.0	1696175.35	147
2018-06-06	30.1	30.2	29.15	29.25	-0.85	-2.82	111225.0	3293797.85	175
2018-06-05	30.5	30.6	30.1	30.1	-0.6	-1.95	74805.0	2267085.6	109
2018-06-04	30.3	30.8	29.8	30.7	0.3	0.99	137243.0	4178607.5	180
2018-06-03	29.8	30.4	29.5	30.4	0.5	1.67	93323.0	2793382.25	145
2018-05-31	29.05	29.9	29.0	29.9	0.6	2.05	164250.0	4841424.45	218
2018-05-30	29.05	29.45	28.55	29.3	0.25	0.86	85172.0	2485186.5	167
2018-05-29	28.35	29.5	28.3	29.05	0.5	1.75	131450.0	3820375.05	202
2018-05-28	28.6	28.6	28.4	28.55	-0.15	-0.52	69848.0	1988144.35	157
2018-05-27	28.1	29.25	28.0	28.7	0.25	0.88	141628.0	4055600.45	358
2018-05-24	30.4	30.4	28.3	28.59	-1.97	-6.45	450345.0	13120549.15	895
2018-05-23	31.95	32.45	30.3	30.56	-1.62	-5.03	239076.0	7533354.4	447
2018-05-22	30.8	32.75	30.5	32.18	1.09	3.51	456165.0	14522504.6	537
2018-05-21	30.6	31.8	30.2	31.09	0.35	1.14	219487.0	6814298.2	399
2018-05-20	30.0	30.8	29.6	30.74	0.86	2.88	87357.0	2646311.15	188
2018-05-17	29.0	30.5	29.0	29.88	0.61	2.08	196920.0	5904626.6	251
2018-05-16	30.0	30.1	29.1	29.27	-0.6	-2.01	213356.0	6314102.15	217
2018-05-15	28.6	29.95	28.6	29.87	0.86	2.96	160003.0	4710205.35	344
2018-05-14	29.5	29.5	28.7	29.01	-0.38	-1.29	122489.0	3555262.75	176
2018-05-13	27.85	29.75	27.85	29.39	1.22	4.33	264776.0	7676048.9	354
2018-05-10	27.6	28.55	27.5	28.17	0.57	2.07	167852.0	4719614.7	319
2018-05-09	27.4	28.4	27.4	27.6	-0.42	-1.5	139068.0	3875306.95	277
2018-05-08	27.5	28.5	27.0	28.02	0.45	1.63	263873.0	7277483.45	452
2018-05-07	27.6	28.1	27.1	27.57	0.04	0.15	268536.0	7398760.6	471
2018-05-06	27.3	28.55	27.3	27.53	0.3	1.1	370018.0	10253478.45	688
2018-05-03	29.5	29.55	27.0	27.23	-2.71	-9.05	494236.0	13841628.45	912
2018-05-02	31.7	31.7	29.8	29.94	-1.65	-5.22	283385.0	8598085.1	455
2018-05-01	32.3	32.95	31.6	31.59	-0.44	-1.37	239214.0	7671517.55	393
2018-04-30	31.65	33.0	31.45	32.03	0.22	0.69	443886.0	14289666.1	631
2018-04-29	30.9	32.3	30.8	31.81	0.82	2.65	290438.0	9189360.6	427
2018-04-26	31.35	31.35	30.65	30.99	-0.21	-0.67	106206.0	3283957.1	230
2018-04-25	31.0	32.0	30.85	31.2	0.25	0.81	244654.0	7727520.6	553
2018-04-24	31.1	31.1	30.65	30.95	-0.3	-0.96	133877.0	4133296.7	217
2018-04-23	31.9	32.25	31.05	31.25	-0.13	-0.41	303904.0	9618293.45	613
2018-04-22	30.2	31.6	30.2	31.38	1.38	4.6	221426.0	6847935.7	432
2018-04-19	30.85	31.15	29.8	30.0	-0.9	-2.91	244316.0	7459215.2	492
2018-04-18	31.3	32.0	30.7	30.9	-0.69	-2.18	586452.0	18288074.05	1081
2018-04-17	28.9	31.75	28.45	31.59	2.66	9.19	1186723.0	35656222.2	1563
2018-04-16	27.1	29.5	27.1	28.93	1.74	6.4	930553.0	26554773.0	1020
2018-04-15	27.4	27.5	26.9	27.19	0.23	0.85	237704.0	6485234.4	305
2018-04-12	26.2	27.9	25.7	26.96	0.85	3.26	523073.0	14054579.15	705
2018-04-11	27.1	28.1	26.0	26.11	-0.97	-3.58	427135.0	11606342.85	610
2018-04-10	26.3	27.25	26.25	27.08	0.8	3.04	293628.0	7875227.65	361
2018-04-09	25.75	26.45	25.75	26.28	0.54	2.1	266025.0	6981682.65	244
2018-04-08	26.05	26.35	25.7	25.74	-0.48	-1.83	103130.0	2679497.9	152
2018-04-05	25.85	27.3	25.85	26.22	0.45	1.75	333645.0	8829722.3	564
2018-04-04	25.75	26.5	25.65	25.77	0.04	0.16	158503.0	4108141.9	248
2018-04-03	25.6	25.85	25.5	25.73	-0.2	-0.77	99475.0	2556086.45	170
2018-04-02	26.0	26.1	25.6	25.93	0.01	0.04	155796.0	4030323.15	210
2018-04-01	26.0	26.7	25.85	25.92	-0.16	-0.61	244820.0	6386378.4	389
2018-03-29	25.5	27.75	25.1	26.08	0.81	3.21	995545.0	26335854.0	1169
2018-03-28	24.6	26.1	24.6	25.27	0.83	3.4	655057.0	16652300.61	873
2018-03-27	24.2	24.44	24.18	24.44	0.18	0.74	62126.0	1512487.88	104
2018-03-26	24.16	24.8	24.16	24.26	0.04	0.17	180386.0	4408017.02	249
2018-03-25	23.62	25.0	23.62	24.22	0.49	2.06	385551.0	9365685.48	536
2018-03-22	23.28	23.88	23.1	23.73	0.63	2.73	216518.0	5086196.4	251
2018-03-21	22.86	23.1	22.86	23.1	0.42	1.85	124419.0	2858729.64	130
2018-03-20	22.3	22.98	22.3	22.68	0.35	1.57	86728.0	1968435.62	107
2018-03-19	22.36	22.42	22.3	22.33	0.01	0.04	42519.0	950552.68	50
2018-03-18	22.04	22.8	22.04	22.32	0.18	0.81	37805.0	850851.24	65
2018-03-15	22.54	22.7	22.0	22.14	-0.38	-1.69	65737.0	1465591.34	93
2018-03-14	22.7	22.72	22.4	22.52	-0.28	-1.23	42801.0	970637.6	71
2018-03-13	22.9	22.96	22.7	22.8	-0.1	-0.44	36507.0	834706.48	59
2018-03-12	22.72	22.9	22.7	22.9	-0.02	-0.09	36968.0	842594.76	71
2018-03-11	22.9	22.96	22.74	22.92	0.05	0.22	72229.0	1654531.86	81
2018-03-08	22.56	22.94	22.56	22.87	0.11	0.48	58513.0	1334855.7	86
2018-03-07	22.58	22.74	22.5	22.76	0.17	0.75	59496.0	1345763.28	81
2018-03-06	22.52	22.74	22.5	22.59	-0.06	-0.26	40880.0	924295.14	78
2018-03-05	22.12	22.76	22.12	22.65	0.35	1.57	38560.0	866131.4	70
2018-03-04	22.2	22.3	22.2	22.3	-0.1	-0.45	34961.0	778975.86	72
2018-03-01	22.42	22.44	22.26	22.4	-0.08	-0.36	41664.0	930850.24	63
2018-02-28	22.5	22.5	22.3	22.48	-0.06	-0.27	66719.0	1491557.88	73
2018-02-27	22.68	22.7	22.44	22.54	-0.21	-0.92	44117.0	996846.56	62
2018-02-26	22.86	22.86	22.64	22.75	-0.11	-0.48	25112.0	571481.46	62
2018-02-25	23.0	23.06	22.82	22.86	0.0	0.0	24534.0	562657.6	46
2018-02-22	23.28	23.28	22.82	22.86	-0.1	-0.44	26037.0	598194.48	66
2018-02-21	22.62	23.0	22.62	22.96	0.2	0.88	43057.0	980548.94	62
2018-02-20	22.82	23.0	22.76	22.76	-0.08	-0.35	59969.0	1373574.48	104
2018-02-19	23.0	23.04	22.8	22.84	-0.16	-0.7	43733.0	1001493.84	70
2018-02-18	23.4	23.4	22.98	23.0	0.0	0.0	177260.0	4097425.46	242
2018-02-15	22.86	23.0	22.82	23.0	0.15	0.66	66034.0	1514290.92	73
2018-02-14	22.6	22.9	22.6	22.85	0.27	1.2	71072.0	1619727.4	76
2018-02-13	23.1	23.1	22.5	22.58	-0.45	-1.95	76431.0	1734335.74	147
2018-02-12	22.46	23.08	22.46	23.03	0.87	3.93	81567.0	1861058.74	157
2018-02-11	22.54	22.54	22.0	22.16	-0.46	-2.03	45597.0	1019130.28	92
2018-02-08	22.92	23.0	22.42	22.62	-0.48	-2.08	128583.0	2909753.14	207
2018-02-07	23.36	23.5	23.06	23.1	-0.08	-0.35	68676.0	1601085.48	113
2018-02-06	23.1	23.68	23.1	23.18	-0.86	-3.58	132876.0	3097922.6	159
2018-02-05	23.94	24.22	23.94	24.04	0.01	0.04	89844.0	2164832.84	127
2018-02-04	24.04	24.36	24.0	24.03	0.03	0.13	107802.0	2602129.12	159
2018-02-01	23.82	24.08	23.8	24.0	0.01	0.04	42621.0	1021895.3	54
2018-01-31	23.6	24.0	23.6	23.99	0.12	0.5	26000.0	620642.22	48
2018-01-30	23.92	24.1	23.8	23.87	-0.08	-0.33	13197.0	315656.72	31
2018-01-29	24.32	24.32	23.9	23.95	-0.35	-1.44	80548.0	1942735.46	94
2018-01-28	24.2	24.5	24.04	24.3	0.31	1.29	77298.0	1880392.1	86
2018-01-25	23.9	24.12	23.8	23.99	0.4	1.7	98576.0	2366382.04	140
2018-01-24	23.84	23.9	23.6	23.59	-0.25	-1.05	57182.0	1358415.76	75
2018-01-23	23.82	24.0	23.8	23.84	-0.2	-0.83	43531.0	1040514.52	120
2018-01-22	24.02	24.5	24.0	24.04	0.02	0.08	198701.0	4821433.4	281
2018-01-21	23.62	24.06	23.62	24.02	0.42	1.78	181754.0	4340053.2	205
2018-01-18	23.3	23.62	23.3	23.6	0.09	0.38	155920.0	3666235.18	81
2018-01-17	23.32	23.62	23.32	23.51	0.01	0.04	99364.0	2336153.28	93
2018-01-16	23.12	23.62	23.12	23.5	0.4	1.73	125101.0	2935311.96	148
2018-01-15	23.26	23.3	23.1	23.1	0.02	0.09	47208.0	1095356.8	55
2018-01-14	22.8	23.12	22.8	23.08	0.11	0.48	74371.0	1708162.42	104
2018-01-11	23.1	23.1	22.92	22.97	-0.19	-0.82	65194.0	1500888.4	98
2018-01-10	23.2	23.3	23.04	23.16	0.0	0.0	117662.0	2729334.14	89
2018-01-09	23.14	23.36	23.12	23.16	-0.02	-0.09	115223.0	2677001.28	133
2018-01-08	23.2	23.44	23.14	23.18	-0.03	-0.13	87521.0	2038276.82	103
2018-01-07	23.16	23.24	23.16	23.21	-0.13	-0.56	13735.0	319155.08	33
2018-01-04	23.2	23.5	23.2	23.34	0.2	0.86	53588.0	1251174.6	70
2018-01-03	23.1	23.16	22.9	23.14	0.05	0.22	55927.0	1288625.46	93
2018-01-02	23.28	23.36	23.06	23.09	-0.33	-1.41	68392.0	1586676.98	119
2018-01-01	23.8	23.88	23.4	23.42	-0.79	-3.26	169635.0	4015391.38	205
2017-12-31	24.48	24.48	24.12	24.21	-0.28	-1.14	54653.0	1327321.72	82
2017-12-28	24.2	24.8	24.0	24.49	0.39	1.62	255974.0	6262318.44	280
2017-12-27	23.98	24.18	23.98	24.1	0.39	1.64	120470.0	2902220.68	135
2017-12-26	23.64	23.78	23.6	23.71	-0.13	-0.55	50390.0	1193371.2	81
2017-12-25	24.14	24.44	23.8	23.84	-0.33	-1.37	138214.0	3329907.28	147
2017-12-24	24.0	24.4	24.0	24.17	0.37	1.55	49665.0	1205221.86	53
2017-12-21	23.4	23.86	23.4	23.8	0.31	1.32	64606.0	1530806.06	89
2017-12-20	23.62	23.62	23.44	23.49	-0.01	-0.04	24288.0	570656.2	41
2017-12-19	23.4	23.6	23.4	23.5	0.1	0.43	78097.0	1834435.8	99
2017-12-18	23.3	23.4	23.3	23.4	0.16	0.69	27507.0	643212.5	47
2017-12-17	23.3	23.3	23.12	23.24	0.08	0.35	31320.0	728233.02	56
2017-12-14	22.98	23.22	22.98	23.16	0.03	0.13	25301.0	582916.04	52
2017-12-13	23.02	23.02	22.9	23.13	-0.01	-0.04	20941.0	481439.58	42
2017-12-12	23.5	23.5	23.12	23.14	0.02	0.09	51500.0	1200663.66	67
2017-12-11	23.0	23.2	23.0	23.12	0.04	0.17	52825.0	1220758.04	81
2017-12-10	22.92	23.1	22.9	23.08	0.14	0.61	74508.0	1713246.78	82
2017-12-07	22.7	23.0	22.58	22.94	0.04	0.17	36241.0	822415.66	65
2017-12-06	23.0	23.0	22.9	22.9	-0.18	-0.78	18487.0	424337.98	42
2017-12-05	23.3	23.3	22.98	23.08	-0.29	-1.24	42374.0	977292.9	68
2017-12-04	23.4	23.4	23.3	23.37	-0.09	-0.38	32912.0	769573.86	50
2017-12-03	23.5	23.5	23.2	23.46	0.47	2.04	49057.0	1148422.78	61
2017-11-30	22.96	23.2	22.9	22.99	0.19	0.83	29690.0	683676.52	59
2017-11-29	22.96	23.0	22.72	22.8	0.05	0.22	53574.0	1224329.62	55
2017-11-28	22.74	22.9	22.74	22.75	-0.15	-0.66	63093.0	1439294.24	92
2017-11-27	23.08	23.1	22.84	22.9	-0.18	-0.78	35120.0	806310.62	55
2017-11-26	22.48	23.1	22.48	23.08	0.98	4.43	123263.0	2812014.96	181
2017-11-23	21.62	22.26	21.62	22.1	0.46	2.13	99981.0	2199305.3	118
2017-11-22	21.8	21.84	21.58	21.64	0.07	0.32	47718.0	1035772.82	62
2017-11-21	21.96	21.96	21.4	21.57	-0.54	-2.44	168733.0	3656958.72	211
2017-11-20	22.62	22.62	22.1	22.11	-0.6	-2.64	36890.0	824902.8	57
2017-11-19	23.0	23.0	22.5	22.71	-0.29	-1.26	28695.0	649802.68	48
2017-11-16	23.02	23.12	23.0	23.0	-0.39	-1.67	64981.0	1497200.26	83
2017-11-15	23.52	23.62	23.3	23.39	-0.1	-0.43	71699.0	1685028.54	82
2017-11-14	22.8	23.6	22.8	23.49	0.76	3.34	153126.0	3576645.62	139
2017-11-13	22.7	22.8	22.52	22.73	0.06	0.26	28973.0	656656.08	59
2017-11-12	22.8	23.2	22.5	22.67	0.07	0.31	54611.0	1248715.24	102
2017-11-09	22.5	22.96	22.2	22.6	0.36	1.62	111397.0	2518224.34	117
2017-11-08	22.1	22.62	21.8	22.24	0.07	0.32	72014.0	1598147.04	118
2017-11-07	24.0	24.2	22.1	22.17	-2.37	-9.66	256789.0	5838541.16	324
2017-11-06	25.1	25.1	24.14	24.54	-0.52	-2.08	77317.0	1896626.32	94
2017-11-05	24.0	25.2	23.1	25.06	-0.26	-1.03	208116.0	5080275.58	337
2017-11-02	26.7	26.7	25.2	25.32	-1.29	-4.85	216606.0	5577453.4	337
2017-11-01	26.1	27.25	25.6	26.61	1.06	4.15	553774.0	14661351.15	669
2017-10-31	25.85	26.25	25.4	25.55	-0.57	-2.18	139627.0	3575395.6	227
2017-10-30	25.8	27.7	25.8	26.12	0.38	1.48	312325.0	8309580.2	460
2017-10-29	25.6	25.8	25.0	25.74	1.0	4.04	128499.0	3272449.05	215
2017-10-26	24.46	25.0	24.2	24.74	0.24	0.98	29920.0	733189.68	65
2017-10-25	24.1	24.5	24.1	24.5	0.47	1.96	48660.0	1174783.64	41
2017-10-24	23.58	24.36	23.58	24.03	0.28	1.18	150386.0	3617841.04	127
2017-10-23	24.7	24.7	23.5	23.75	-0.97	-3.92	125869.0	3024211.9	170
2017-10-22	25.05	25.05	24.7	24.72	-0.47	-1.87	105314.0	2617573.9	166
2017-10-19	24.4	25.8	24.4	25.19	0.65	2.65	483380.0	12148132.82	514
2017-10-18	24.7	24.92	24.5	24.54	-0.3	-1.21	150309.0	3706057.44	272
2017-10-17	24.7	25.0	24.5	24.84	0.43	1.76	266111.0	6585336.4	320
2017-10-16	24.0	24.46	23.72	24.41	0.35	1.45	224665.0	5417139.6	412
2017-10-15	24.1	24.6	24.02	24.06	-0.24	-0.99	282675.0	6870945.0	486
2017-10-12	25.1	25.1	23.0	24.3	-0.73	-2.92	419209.0	10145401.78	546
2017-10-11	27.0	27.45	24.9	25.03	-2.44	-8.88	322574.0	8239342.09	319
2017-10-10	27.85	27.9	27.4	27.47	-0.48	-1.72	71925.0	1984980.35	84
2017-10-09	28.95	28.95	27.8	27.95	-0.89	-3.09	122388.0	3438626.2	126
2017-10-08	29.3	29.3	28.65	28.84	-0.29	-1.0	131237.0	3799024.45	163
2017-10-05	29.2	29.2	28.9	29.13	0.07	0.24	88944.0	2582356.25	119
2017-10-04	29.05	29.25	28.9	29.06	0.02	0.07	86377.0	2506849.4	98
2017-10-03	29.2	29.3	29.05	29.04	-0.01	-0.03	40586.0	1184128.55	58
2017-10-02	29.2	29.35	29.05	29.05	-0.1	-0.34	119505.0	3477596.05	146
2017-10-01	29.1	29.6	29.1	29.15	-0.16	-0.55	78095.0	2293950.9	144
2017-09-28	29.25	29.55	29.15	29.31	0.0	0.0	102912.0	3023947.7	179
2017-09-27	29.35	29.5	29.1	29.31	0.22	0.76	86069.0	2524887.9	222
2017-09-26	29.35	29.35	29.05	29.09	-0.01	-0.03	100954.0	2947010.85	95
2017-09-25	29.4	29.6	29.0	29.1	-0.2	-0.68	142205.0	4171417.5	176
2017-09-21	28.9	29.7	28.9	29.3	0.2	0.69	268799.0	7886503.55	292
2017-09-20	29.25	29.35	28.95	29.1	-0.1	-0.34	80349.0	2338034.55	477
2017-09-19	28.95	29.35	28.9	29.2	0.22	0.76	173718.0	5062271.25	478
2017-09-18	29.3	29.5	28.95	28.98	-0.21	-0.72	208443.0	6092733.35	495
2017-09-17	29.1	29.3	29.0	29.19	0.24	0.83	149127.0	4349729.5	436
2017-09-14	29.2	29.35	28.9	28.95	-0.11	-0.38	125478.0	3652148.05	678
2017-09-13	29.15	29.15	28.9	29.06	-0.09	-0.31	109490.0	3177615.45	176
2017-09-12	29.6	30.3	29.1	29.15	-0.33	-1.12	247104.0	7314337.7	372
2017-09-11	29.3	29.65	29.15	29.48	0.21	0.72	119583.0	3510133.9	176
2017-09-10	29.25	29.35	29.0	29.27	-0.26	-0.88	146257.0	4268095.05	202
2017-09-07	30.4	30.4	29.5	29.53	-0.99	-3.24	82670.0	2476005.15	136
2017-09-06	30.5	31.15	30.1	30.52	0.01	0.03	151055.0	4635725.15	184
2017-08-29	30.1	30.8	30.0	30.51	0.26	0.86	140686.0	4269618.35	141
2017-08-28	30.55	30.55	30.15	30.25	-0.26	-0.85	74918.0	2269563.3	104
2017-08-27	30.8	31.8	30.45	30.51	-0.51	-1.64	115294.0	3538761.65	221
2017-08-24	31.45	31.9	30.9	31.02	-0.49	-1.56	237712.0	7425693.45	481
2017-08-23	30.3	32.3	30.3	31.51	1.06	3.48	529251.0	16587489.4	595
2017-08-22	31.4	31.4	30.35	30.45	-0.89	-2.84	343839.0	10554401.85	377
2017-08-21	30.0	31.5	29.85	31.34	1.21	4.02	644678.0	19817086.3	555
2017-08-20	28.7	30.75	28.7	30.13	1.03	3.54	683881.0	20464640.25	546
2017-08-17	28.4	29.5	28.35	29.1	0.46	1.61	347525.0	10092534.0	362
2017-08-16	28.8	29.1	28.4	28.64	-0.01	-0.03	309688.0	8872279.1	318
2017-08-15	28.1	28.9	27.75	28.65	0.48	1.7	203992.0	5790025.15	207
2017-08-14	27.8	28.3	27.2	28.17	0.23	0.82	302851.0	8423829.7	259
2017-08-13	27.9	28.0	27.1	27.94	0.21	0.76	151169.0	4212092.0	189
2017-08-10	27.35	28.1	27.35	27.73	0.28	1.02	427220.0	11914281.5	270
2017-08-09	27.45	27.85	27.25	27.45	0.17	0.62	263330.0	7228839.45	241
2017-08-08	26.4	27.4	26.4	27.28	0.69	2.59	297251.0	8028823.65	200
2017-08-07	26.25	26.8	26.25	26.59	-0.31	-1.15	127962.0	3389050.3	143
2017-08-06	26.6	27.0	26.55	26.9	0.29	1.09	120393.0	3238380.3	95
2017-08-03	26.9	26.9	26.55	26.61	-0.34	-1.26	44977.0	1199095.4	60
2017-08-02	27.1	27.1	26.75	26.95	-0.07	-0.26	73181.0	1965349.65	69
2017-08-01	27.1	27.35	27.0	27.02	0.06	0.22	149826.0	4058278.4	154
2017-07-31	26.9	27.4	26.8	26.96	0.15	0.56	287625.0	7803832.85	211
2017-06-11	25.6	25.6	24.8	25.0	-0.5	-1.96	47335.0	1177458.06	61
2017-06-08	25.9	25.9	25.35	25.5	-0.41	-1.58	105571.0	2689115.0	92
2017-06-07	25.8	26.1	25.8	25.91	-0.1	-0.38	91784.0	2382936.05	79
2017-06-06	26.3	26.3	26.0	26.01	-0.07	-0.27	82651.0	2154330.95	61
2017-06-05	25.8	26.4	25.0	26.08	0.23	0.89	114769.0	2976735.3	74
2017-06-04	26.0	26.0	25.8	25.85	0.15	0.58	55450.0	1435525.95	41
2017-06-01	25.9	25.9	25.7	25.7	-0.26	-1.0	44880.0	1158199.5	27
2017-05-31	25.7	26.0	25.7	25.96	0.16	0.62	43890.0	1136657.7	60
2017-05-30	25.4	26.0	25.4	25.8	0.21	0.82	42635.0	1098144.6	46
2017-05-29	24.8	25.6	24.8	25.59	0.39	1.55	65085.0	1641268.75	62
2017-05-28	26.0	26.4	25.0	25.2	-1.3	-4.91	71195.0	1816039.0	89
2017-05-25	26.5	26.7	26.2	26.5	0.22	0.84	243348.0	6440441.3	182
2017-05-24	26.6	26.7	26.1	26.28	-0.34	-1.28	129460.0	3419958.6	95
2017-05-23	26.8	26.8	26.1	26.62	-0.38	-1.41	286573.0	7605521.5	217
2017-05-22	26.8	27.5	26.8	27.0	0.28	1.05	523663.0	14244296.6	503
2017-05-21	26.8	27.1	26.6	26.72	0.17	0.64	288668.0	7768843.7	395
2017-05-18	26.0	26.9	25.9	26.55	0.51	1.96	710896.0	18879490.9	686
2017-05-17	26.2	26.2	25.6	26.04	-0.15	-0.57	338671.0	8772370.1	324
2017-05-16	26.3	26.5	26.1	26.19	-0.12	-0.46	189889.0	4988378.2	207
2017-05-15	26.2	26.6	26.0	26.31	0.38	1.47	351952.0	9279486.5	228
2017-05-14	26.1	26.4	25.5	25.93	-0.07	-0.27	166757.0	4315315.4	117
2017-05-11	26.6	26.6	25.7	26.0	-0.32	-1.22	243678.0	6388058.5	238
2017-05-10	25.9	26.5	25.5	26.32	0.42	1.62	184095.0	4818598.5	178
2017-05-09	26.1	26.3	25.9	25.9	-0.26	-0.99	94364.0	2458424.8	110
2017-05-08	26.0	26.4	25.8	26.16	0.15	0.58	143301.0	3750100.1	142
2017-05-07	26.2	26.5	25.7	26.01	-0.69	-2.58	112600.0	2925778.3	165
2017-05-04	26.7	26.9	26.2	26.7	-0.23	-0.85	231562.0	6164845.3	221
2017-05-03	25.8	27.2	25.5	26.93	1.0	3.86	451254.0	11975258.6	405
2017-05-02	26.0	26.3	25.8	25.93	-0.27	-1.03	129263.0	3356764.5	140
2017-05-01	25.9	26.4	25.9	26.2	0.41	1.59	279978.0	7328932.2	194
2017-04-30	25.7	25.9	25.4	25.79	0.33	1.3	358155.0	9209858.1	257
2017-04-27	24.6	25.6	24.35	25.46	1.09	4.47	330716.0	8305434.85	283
2017-04-26	24.45	24.6	24.25	24.37	0.04	0.16	134664.0	3286450.8	165
2017-04-25	24.0	24.5	23.9	24.33	0.28	1.16	190479.0	4604634.15	194
2017-04-24	23.15	24.3	23.0	24.05	0.98	4.25	630118.0	14889880.45	537
2017-04-23	23.0	23.2	22.7	23.07	0.43	1.9	209761.0	4819380.2	264
2017-04-20	23.5	23.5	22.25	22.64	-1.0	-4.23	598067.0	13822585.15	537
2017-04-19	24.8	24.9	23.6	23.64	-1.26	-5.06	962294.0	23046549.1	1007
2017-04-18	25.1	25.5	24.85	24.9	-0.26	-1.03	242051.0	6056786.05	270
2017-04-17	25.0	25.3	25.0	25.16	0.01	0.04	155332.0	3910707.3	156
2017-04-16	26.0	26.0	25.0	25.15	-0.71	-2.75	277478.0	7070330.6	325
2017-04-13	25.5	26.2	25.0	25.86	0.44	1.73	1068192.0	27519763.7	725
2017-04-12	24.85	25.6	24.7	25.42	0.66	2.67	937827.0	23736986.95	715
2017-04-11	23.9	25.1	23.85	24.76	0.91	3.82	1381131.0	34091585.65	1123
2017-04-10	23.95	24.3	23.85	23.85	-0.02	-0.08	277071.0	6645494.35	246
2017-04-09	23.4	24.0	23.4	23.87	0.33	1.4	345059.0	8191853.55	306
2017-04-06	23.5	23.75	23.45	23.54	0.03	0.13	94625.0	2234626.6	118
2017-04-05	23.65	23.65	23.5	23.51	0.01	0.04	73219.0	1725780.85	134
2017-04-04	23.35	23.5	23.2	23.5	0.07	0.3	75602.0	1766808.5	140
2017-04-03	23.25	23.6	23.25	23.43	-0.12	-0.51	113827.0	2670002.65	158
2017-04-02	24.0	24.1	23.25	23.55	-0.25	-1.05	237025.0	5605739.8	292
2017-03-30	23.8	24.4	23.65	23.8	0.13	0.55	603002.0	14487587.55	727
2017-03-29	23.5	23.8	23.5	23.67	0.27	1.15	117790.0	2789360.3	174
2017-03-28	23.3	23.6	23.2	23.4	0.08	0.34	159388.0	3738267.9	199
2017-03-27	23.6	23.75	23.3	23.32	-0.33	-1.4	236282.0	5543400.4	326
2017-03-26	23.95	24.2	23.65	23.65	0.02	0.08	248977.0	5947195.3	313
2017-03-23	23.2	23.85	23.2	23.63	0.61	2.65	382850.0	8991442.9	378
2017-03-22	23.8	23.8	23.0	23.02	-0.98	-4.08	325970.0	7591508.85	430
2017-03-21	24.0	24.6	23.95	24.0	-0.12	-0.5	410486.0	9990065.25	554
2017-03-20	24.0	24.25	23.8	24.12	0.21	0.88	349823.0	8396292.4	372
2017-03-19	23.5	24.15	23.3	23.91	0.58	2.49	347096.0	8284802.85	439
2017-03-16	23.1	23.5	23.0	23.33	0.39	1.7	264601.0	6134904.85	297
2017-03-15	22.8	23.5	22.7	22.94	0.07	0.31	307347.0	7083582.4	400
2017-03-14	23.0	23.1	22.0	22.87	-0.17	-0.74	410418.0	9208400.05	503
2017-03-13	23.7	24.15	22.95	23.04	-0.68	-2.87	184108.0	4366184.0	249
2017-03-12	24.0	24.05	23.65	23.72	-0.29	-1.21	129792.0	3093019.45	165
2017-03-09	24.5	24.6	23.6	24.01	-0.78	-3.15	478873.0	11543741.2	546
2017-03-08	24.65	25.2	24.65	24.79	0.19	0.77	537743.0	13384100.85	593
2017-03-07	24.65	24.9	24.55	24.6	-0.03	-0.12	446904.0	11029438.1	386
2017-03-06	24.8	24.85	24.3	24.63	-0.06	-0.24	441904.0	10839488.55	384
2017-03-05	25.3	25.4	24.7	24.69	-0.53	-2.1	270320.0	6743960.1	290
2017-03-02	25.4	25.6	25.1	25.22	-0.11	-0.43	258745.0	6556019.1	244
2017-03-01	25.5	25.7	25.1	25.33	-0.09	-0.35	319327.0	8123480.5	318
2017-02-28	24.5	25.7	24.5	25.42	0.83	3.38	391496.0	9868477.5	387
2017-02-27	25.8	25.8	24.55	24.59	-1.31	-5.06	305490.0	7642339.35	343
2017-02-26	26.0	26.1	25.8	25.9	-0.08	-0.31	194628.0	5056866.7	227
2017-02-23	26.7	26.7	25.9	25.98	-0.49	-1.85	509076.0	13355274.0	453
2017-02-22	26.7	26.9	26.4	26.47	0.03	0.11	252639.0	6737496.8	260
2017-02-21	26.6	26.7	25.8	26.44	-0.22	-0.83	408301.0	10705784.6	386
2017-02-20	27.9	27.9	26.5	26.66	-1.22	-4.38	880276.0	23973843.5	764
2017-02-19	28.0	28.7	27.8	27.88	0.62	2.27	1403295.0	39449083.5	1364
2017-02-16	27.4	27.7	27.2	27.26	0.03	0.11	442627.0	12127623.0	549
2017-02-15	26.8	27.3	26.8	27.23	0.51	1.91	643636.0	17442726.1	677
2017-02-14	27.1	27.2	26.6	26.72	-0.39	-1.44	520210.0	13949847.0	427
2017-02-13	27.6	27.9	27.0	27.11	-0.41	-1.49	484366.0	13305626.3	566
2017-02-12	27.3	27.7	27.3	27.52	0.52	1.93	370381.0	10178218.4	408
2017-02-09	27.3	27.4	26.8	27.0	-0.39	-1.42	286750.0	7772064.9	363
2017-02-08	28.0	28.2	27.2	27.39	-0.43	-1.55	891877.0	24704737.0	760
2017-02-07	27.9	27.9	27.5	27.82	0.12	0.43	649206.0	18008516.6	564
2017-02-06	27.2	27.9	27.0	27.7	0.46	1.69	727066.0	19949186.3	678
2017-02-05	27.5	28.0	27.1	27.24	-0.36	-1.3	811531.0	22419566.1	731
2017-02-02	28.0	28.5	27.5	27.6	-0.38	-1.36	1049585.0	29210561.9	932
2017-02-01	27.5	28.3	27.0	27.98	0.74	2.72	1066400.0	29587624.1	857
2017-01-31	27.0	27.7	26.5	27.24	0.36	1.34	1312152.0	35667141.0	979
2017-01-30	25.7	27.6	25.7	26.88	1.17	4.55	1673033.0	44586303.6	1396
2017-01-29	25.8	25.9	25.6	25.71	-0.02	-0.08	302130.0	7776558.5	302
2017-01-26	26.3	26.4	25.7	25.73	-0.37	-1.42	734709.0	19059423.6	565
2017-01-25	25.9	26.7	25.5	26.1	0.22	0.85	1307620.0	34223204.8	986
2017-01-24	24.85	26.7	24.75	25.88	1.28	5.2	2260946.0	58575179.1	1934
2017-01-23	24.25	24.75	24.25	24.6	0.45	1.86	613312.0	15023224.7	608
2017-01-22	23.5	24.35	23.3	24.15	0.63	2.68	1119429.0	26586469.7	1019
2017-01-19	23.9	23.95	23.2	23.52	-0.49	-2.04	431889.0	10176322.2	492
2017-01-18	24.2	24.8	23.95	24.01	-0.13	-0.54	1357940.0	33014168.5	1153
2017-01-17	23.5	24.25	23.05	24.14	0.7	2.99	818699.0	19472141.05	654
2017-01-16	23.85	24.1	23.2	23.44	-0.28	-1.18	649114.0	15431808.15	713
2017-01-15	23.4	23.85	23.1	23.72	0.69	3.0	519518.0	12198981.45	445
2017-01-12	22.95	23.75	22.85	23.03	0.22	0.96	916804.0	21361975.35	906
2017-01-11	23.55	23.6	22.7	22.81	-0.58	-2.48	290615.0	6723748.35	316
2017-01-10	23.45	23.85	23.3	23.39	-0.22	-0.93	365149.0	8579686.45	376
2017-01-09	25.1	25.1	23.3	23.61	-1.39	-5.56	833954.0	20021110.35	826
2017-01-08	24.85	25.6	24.8	25.0	0.26	1.05	1027662.0	25925423.0	735
2017-01-05	24.4	24.8	24.2	24.74	0.33	1.35	983606.0	24213347.4	732
2017-01-04	24.6	24.9	24.35	24.41	-0.12	-0.49	771233.0	19015240.45	715
2017-01-03	24.4	24.6	23.9	24.53	0.24	0.99	824655.0	19980904.95	767
2017-01-02	24.9	25.0	24.05	24.29	-0.51	-2.06	550628.0	13649538.55	483
2017-01-01	24.95	25.2	24.75	24.8	0.15	0.61	629683.0	15714160.35	546
2016-12-29	24.75	24.95	24.5	24.65	-0.15	-0.6	584962.0	14457063.2	573
2016-12-28	24.85	25.4	24.7	24.8	0.11	0.45	876103.0	21937391.45	832
2016-12-27	24.45	24.8	24.4	24.69	0.29	1.19	577425.0	14230954.5	562
2016-12-26	24.35	24.95	24.15	24.4	0.06	0.25	952701.0	23489271.85	1053
2016-12-25	24.1	24.45	23.95	24.34	0.62	2.61	511100.0	12368364.25	526
2016-12-22	23.75	23.9	23.55	23.72	-0.03	-0.13	380057.0	9032684.55	452
2016-12-21	23.65	23.85	23.3	23.75	0.27	1.15	447403.0	10548104.65	554
2016-12-20	23.0	23.6	22.7	23.48	0.29	1.25	578442.0	13383344.15	653
2016-12-19	23.6	24.4	23.05	23.19	-0.28	-1.19	1088295.0	26024007.8	1295
2016-12-18	23.3	23.55	23.05	23.47	0.4	1.73	385534.0	8994002.5	418
2016-12-15	22.9	23.1	22.45	23.07	0.08	0.35	298207.0	6840821.95	401
2016-12-14	23.25	23.5	22.8	22.99	-0.31	-1.33	328234.0	7572581.85	471
2016-12-13	23.1	23.8	22.9	23.3	0.05	0.22	614880.0	14373432.05	910
2016-12-12	24.15	24.25	23.1	23.25	-0.8	-3.33	794931.0	18932048.25	984
2016-12-11	25.4	25.4	23.95	24.05	-0.45	-1.84	1592538.0	39179481.1	1521
2016-12-08	22.5	24.95	22.5	24.5	1.8	7.93	2415886.0	57452820.2	1826
2016-12-07	23.2	23.3	22.6	22.7	-0.62	-2.66	879426.0	20208847.1	800
2016-12-06	23.45	23.65	22.75	23.32	0.22	0.95	922505.0	21441828.55	1035
2016-12-05	21.9	23.5	21.85	23.1	1.16	5.29	956084.0	21698214.65	996
2016-12-04	21.95	22.3	21.4	21.94	0.27	1.25	804480.0	17645024.05	770
2016-12-01	21.5	21.8	21.0	21.67	0.59	2.8	937455.0	20103631.75	847
2016-11-30	21.2	21.3	20.95	21.08	0.16	0.76	682027.0	14390682.8	570
2016-11-29	20.9	21.55	20.8	20.92	0.09	0.43	1078719.0	22843577.9	929
2016-11-28	20.4	20.9	20.3	20.83	0.49	2.41	570811.0	11759256.65	550
2016-11-27	19.9	20.45	19.8	20.34	0.39	1.95	582875.0	11798768.55	508
2016-11-24	20.3	20.6	19.6	19.95	-0.21	-1.04	954611.0	19098971.15	893
2016-11-23	20.0	20.45	20.0	20.16	0.31	1.56	375820.0	7606599.55	361
2016-11-22	20.25	20.3	19.2	19.85	-0.56	-2.74	488447.0	9637158.55	578
2016-11-21	20.65	21.0	20.3	20.41	-0.23	-1.11	465115.0	9595303.9	421
2016-11-20	20.65	21.1	20.55	20.64	0.17	0.83	658531.0	13661214.6	575
2016-11-17	20.05	20.9	19.8	20.47	0.5	2.5	877231.0	17901711.5	975
2016-11-16	19.15	20.15	19.15	19.97	0.93	4.88	694535.0	13742157.9	608
2016-11-15	20.0	20.0	18.7	19.04	-0.75	-3.79	725301.0	14044928.45	761
2016-11-14	19.3	20.65	19.0	19.79	0.66	3.45	1312887.0	25980585.15	1313
2016-11-13	19.0	19.45	18.95	19.13	0.47	2.52	465401.0	8936656.4	454
2016-11-10	18.15	18.8	18.1	18.66	0.69	3.84	758009.0	13993978.95	616
2016-11-09	17.5	18.1	17.5	17.97	0.04	0.22	511174.0	9155961.5	400
2016-11-08	17.95	18.2	17.9	17.93	0.0	0.0	382168.0	6891555.45	316
2016-11-07	17.85	18.15	17.8	17.93	0.19	1.07	475221.0	8546608.8	411
2016-11-06	17.8	17.8	17.55	17.74	-0.05	-0.28	226371.0	4003388.95	269
2016-11-03	17.6	17.9	17.6	17.79	0.13	0.74	285505.0	5079279.3	287
2016-11-02	17.9	18.0	17.45	17.66	-0.4	-2.21	329236.0	5847226.35	309
2016-11-01	18.15	18.3	18.0	18.06	-0.12	-0.66	434391.0	7879602.35	412
2016-10-31	18.1	19.0	17.95	18.18	0.07	0.39	1268431.0	23399365.3	1083
2016-10-30	17.3	18.3	17.3	18.11	0.71	4.08	934431.0	16626739.05	788
2016-10-27	17.2	17.7	17.1	17.4	0.04	0.23	531169.0	9257244.4	560
2016-10-26	17.25	17.85	17.1	17.36	-0.03	-0.17	708403.0	12365896.55	744
2016-10-25	17.3	17.55	17.1	17.39	0.11	0.64	401882.0	6981342.6	407
2016-10-24	17.05	17.65	17.0	17.28	0.31	1.83	785059.0	13617348.5	730
2016-10-23	16.5	17.1	16.5	16.97	0.46	2.79	442279.0	7476265.45	498
2016-10-20	16.4	17.05	16.35	16.51	0.4	2.48	445487.0	7434457.15	668
2016-10-19	15.7	16.15	15.3	16.11	0.44	2.81	330823.0	5252230.15	456
2016-10-18	16.65	17.15	15.5	15.67	-1.04	-6.22	437851.0	7191290.25	554
2016-10-17	17.3	17.4	16.5	16.71	-0.48	-2.79	244445.0	4111196.35	295
2016-10-16	17.5	17.65	17.1	17.19	-0.31	-1.77	217717.0	3770181.4	319
2016-10-13	17.5	18.0	17.25	17.5	-0.01	-0.06	307168.0	5447207.95	423
2016-10-12	17.2	18.1	17.2	17.51	0.13	0.75	483262.0	8602191.5	493
2016-10-11	17.2	17.6	17.15	17.38	0.34	2.0	269028.0	4691341.7	315
2016-10-10	16.05	17.2	16.05	17.04	-0.22	-1.27	287229.0	4881746.6	349
2016-10-09	17.65	17.9	17.2	17.26	-0.46	-2.6	205753.0	3636949.85	304
2016-10-06	17.8	18.1	17.6	17.72	-0.01	-0.06	439585.0	7833323.3	501
2016-10-05	17.5	17.9	17.2	17.73	0.35	2.01	409734.0	7196646.3	567
2016-10-04	17.3	17.45	16.7	17.38	0.28	1.64	501767.0	8593593.9	700
2016-10-03	17.9	17.9	16.0	17.1	-0.66	-3.72	1005166.0	17010591.6	1153
2016-10-02	19.4	19.95	17.75	17.76	-1.93	-9.8	654711.0	12600345.35	891
2016-09-29	20.5	21.4	19.2	19.69	-1.36	-6.46	1678814.0	33474034.25	1934
2016-09-28	23.25	23.3	21.05	21.05	-2.3	-9.85	309142.0	6807060.8	410
2016-09-27	24.85	25.2	23.35	23.35	-2.55	-9.85	216251.0	5244226.0	230
2016-09-26	25.2	26.1	25.0	25.9	0.8	3.19	206265.0	5293120.6	266
2016-09-25	25.2	25.2	24.8	25.1	-0.39	-1.53	67725.0	1689105.2	130
2016-09-21	25.7	25.7	25.2	25.49	-0.01	-0.04	39683.0	1012052.8	99
2016-09-20	25.1	25.6	24.85	25.5	0.05	0.2	34589.0	877616.7	65
2016-09-19	26.8	26.9	25.1	25.45	-1.14	-4.29	104790.0	2725695.2	138
2016-09-18	27.5	27.5	26.6	26.59	0.01	0.04	111430.0	2992352.2	140
2016-09-08	26.7	26.7	26.3	26.58	-0.01	-0.04	78931.0	2093946.6	168
2016-09-07	27.1	27.1	26.4	26.59	-0.44	-1.63	94913.0	2535320.0	203
2016-09-06	27.4	28.3	27.0	27.03	0.03	0.11	263109.0	7238235.5	571
2016-09-05	26.8	27.2	26.8	27.0	0.69	2.62	134850.0	3635154.4	247
2016-09-04	26.2	26.4	26.2	26.31	0.33	1.27	42073.0	1106937.0	88
2016-09-01	26.5	26.5	25.5	25.98	-0.82	-3.06	122926.0	3189795.1	156
2016-08-31	27.1	27.3	26.5	26.8	-0.5	-1.83	129272.0	3478015.8	148
2016-08-30	27.1	27.6	27.1	27.3	0.14	0.52	78805.0	2151211.9	132
2016-08-29	27.1	27.4	26.9	27.16	0.04	0.15	90745.0	2463474.5	153
2016-08-28	26.2	27.4	26.2	27.12	0.58	2.19	66002.0	1785951.5	125
2016-08-25	27.0	27.0	26.2	26.54	-0.45	-1.67	147039.0	3907282.9	208
2016-08-24	27.5	27.6	27.0	26.99	-0.49	-1.78	103283.0	2814673.4	169
2016-08-23	27.5	27.8	27.1	27.48	-0.17	-0.61	120238.0	3299638.6	156
2016-08-22	28.2	28.4	27.5	27.65	-0.95	-3.32	204066.0	5698539.7	226
2016-08-21	29.0	29.3	28.6	28.6	-0.38	-1.31	211561.0	6129551.7	320
2016-08-18	29.3	29.9	28.8	28.98	-0.61	-2.06	442981.0	12926374.5	706
2016-08-17	29.7	30.7	29.2	29.59	0.33	1.13	1217765.0	36458420.5	1580
2016-08-16	29.4	29.5	29.0	29.26	0.14	0.48	99324.0	2899643.9	150
2016-08-15	29.3	29.6	29.0	29.12	-0.34	-1.15	170568.0	4996573.4	239
2016-08-14	29.0	30.0	29.0	29.46	0.76	2.65	460549.0	13562621.6	476
2016-08-11	28.5	28.8	28.5	28.7	0.1	0.35	125547.0	3594053.7	137
2016-08-10	28.9	28.9	28.6	28.6	-0.2	-0.69	94920.0	2728570.0	115
2016-08-09	28.5	29.0	28.5	28.8	0.44	1.55	227219.0	6544901.9	224
2016-08-08	28.3	28.6	28.1	28.36	0.05	0.18	113107.0	3211139.7	152
2016-08-07	28.4	28.6	28.0	28.31	0.19	0.68	162514.0	4601677.5	226
2016-08-04	28.5	28.7	28.1	28.12	-0.24	-0.85	103486.0	2935511.6	187
2016-08-03	28.2	28.7	28.1	28.36	0.09	0.32	161262.0	4582726.0	197
2016-08-02	28.8	29.0	28.0	28.27	-0.66	-2.28	217473.0	6163677.2	238
2016-08-01	28.5	29.4	28.5	28.93	0.45	1.58	270946.0	7851222.2	299
2016-07-31	28.9	30.1	27.8	28.48	-0.29	-1.01	507751.0	14651759.9	564
2016-07-28	29.6	29.7	28.5	28.77	-1.0	-3.36	253524.0	7328300.1	402
2016-07-27	31.0	31.4	29.6	29.77	-1.97	-6.21	511886.0	15553933.2	784
2016-07-26	32.5	32.5	31.7	31.74	-0.35	-1.09	150130.0	4802359.0	251
2016-07-25	31.0	32.8	31.0	32.09	0.98	3.15	413709.0	13259552.0	490
2016-07-24	31.8	31.8	31.0	31.11	-0.44	-1.39	155370.0	4867936.0	196
2016-07-21	32.3	32.4	31.3	31.55	-0.43	-1.34	155774.0	4953948.3	230
2016-07-20	32.2	32.6	31.8	31.98	0.0	0.0	324612.0	10430118.4	442
2016-07-19	31.4	32.8	31.0	31.98	0.97	3.13	782096.0	25037941.4	898
2016-07-18	30.6	31.8	30.4	31.01	0.28	0.91	450394.0	14070971.0	534
2016-07-17	30.5	31.0	30.5	30.73	0.32	1.05	148888.0	4566862.3	236
2016-07-14	29.9	31.0	29.6	30.41	0.67	2.25	423499.0	12837903.5	474
2016-07-13	29.9	29.9	29.5	29.74	0.05	0.17	87580.0	2607747.5	146
2016-07-12	29.6	29.9	29.5	29.69	0.19	0.64	128418.0	3812311.5	153
2016-07-11	29.9	30.0	29.1	29.5	-0.5	-1.67	150027.0	4428835.7	168
2016-07-10	29.9	30.4	29.4	30.0	1.1	3.81	332347.0	9948835.7	253
2016-06-30	29.0	29.5	28.9	28.9	-0.05	-0.17	124710.0	3631386.7	156
2016-06-29	29.0	29.4	28.7	28.95	0.1	0.35	145933.0	4239784.3	173
2016-06-28	29.2	29.8	28.6	28.85	-0.29	-1.0	302097.0	8813199.6	340
2016-06-27	28.2	29.6	28.0	29.14	1.16	4.15	711935.0	20549269.9	645
2016-06-26	26.0	28.4	26.0	27.98	0.51	1.86	636203.0	17647592.0	675
2016-06-23	27.7	27.7	27.2	27.47	-0.21	-0.76	246479.0	6763729.4	300
2016-06-22	27.9	28.1	27.6	27.68	-0.28	-1.0	92155.0	2562003.1	165
2016-06-21	28.3	28.4	28.0	27.96	-0.3	-1.06	127510.0	3599272.2	183
2016-06-20	27.7	28.7	27.6	28.26	0.56	2.02	434018.0	12268430.7	519
2016-06-19	27.9	28.2	27.5	27.7	-0.2	-0.72	104835.0	2921988.6	145
2016-06-16	28.0	28.1	27.6	27.9	-0.38	-1.34	233757.0	6497680.5	299
2016-06-15	28.5	29.3	28.2	28.28	-0.31	-1.08	505082.0	14505423.0	510
2016-06-14	28.4	28.6	28.2	28.59	0.19	0.67	114101.0	3250010.0	155
2016-06-13	28.9	28.9	28.3	28.4	-0.31	-1.08	129182.0	3688489.1	165
2016-06-12	28.4	29.5	28.2	28.71	0.14	0.49	353749.0	10224554.6	392
2016-06-09	27.9	29.6	27.8	28.57	0.77	2.77	726778.0	20905899.6	945
2016-06-08	27.7	28.2	27.6	27.8	0.3	1.09	340613.0	9488557.4	334
2016-06-07	27.4	27.7	27.3	27.5	0.19	0.7	187906.0	5160338.6	247
2016-06-06	27.2	27.6	26.7	27.31	0.07	0.26	312677.0	8481400.1	347
2016-06-05	27.5	27.7	27.2	27.24	-0.39	-1.41	179981.0	4939651.0	210
2016-06-02	27.5	28.2	27.4	27.63	0.1	0.36	360868.0	10048346.9	490
2016-06-01	27.5	27.8	27.2	27.53	0.1	0.36	187725.0	5153587.3	340
2016-05-31	27.8	27.9	27.0	27.43	-0.16	-0.58	347351.0	9531438.4	405
2016-05-30	28.5	28.9	27.5	27.59	-0.9	-3.16	306064.0	8603696.3	405
2016-05-29	28.6	28.9	27.8	28.49	-0.01	-0.04	502068.0	14244125.8	570
2016-05-26	29.8	29.8	28.4	28.5	-0.83	-2.83	444290.0	12931138.7	542
2016-05-25	29.6	29.7	28.8	29.33	0.37	1.28	546549.0	16009495.2	645
2016-05-24	28.0	29.3	28.0	28.96	0.26	0.91	441080.0	12563790.8	628
2016-05-23	31.7	31.9	28.7	28.7	-3.16	-9.92	712239.0	21402810.5	844
2016-05-22	33.2	33.4	31.7	31.86	-1.32	-3.98	768659.0	25238478.9	865
2016-05-19	33.6	34.3	33.1	33.18	-0.19	-0.57	1987607.0	66928967.4	1710
2016-05-18	33.1	33.8	32.9	33.37	0.26	0.79	1012042.0	33828712.2	862
2016-05-17	33.3	33.5	33.0	33.11	-0.21	-0.63	489253.0	16240155.4	516
2016-05-16	33.7	33.7	32.9	33.32	-0.06	-0.18	480781.0	15986603.7	506
2016-05-15	32.8	34.0	32.8	33.38	0.36	1.09	862728.0	28876762.2	829
2016-05-12	33.3	33.6	32.9	33.02	-0.26	-0.78	762177.0	25350608.6	875
2016-05-11	32.7	34.3	32.5	33.28	0.47	1.43	1886099.0	63174036.8	1881
2016-05-10	33.7	33.7	32.6	32.81	-0.89	-2.64	879804.0	29097810.2	995
2016-05-09	33.5	34.6	33.5	33.7	0.48	1.44	1021007.0	34614471.2	1114
2016-05-08	33.0	33.7	33.0	33.22	0.48	1.47	1157937.0	38485304.1	1150
2016-05-05	32.4	33.4	32.2	32.74	0.52	1.61	1274052.0	41662210.0	1262
2016-05-04	32.8	33.1	31.8	32.22	-0.38	-1.17	827605.0	26757363.9	1017
2016-05-03	32.5	34.6	32.4	32.6	-0.01	-0.03	2510245.0	83762484.4	2823
2016-05-02	32.5	32.9	32.0	32.61	0.44	1.37	791180.0	25673071.9	801
2016-05-01	32.0	32.8	31.8	32.17	0.44	1.39	1028031.0	33147600.9	1115
2016-04-28	31.9	32.6	31.7	31.73	0.01	0.03	919883.0	29555767.5	898
2016-04-27	32.1	32.9	31.6	31.72	-0.29	-0.91	1227038.0	39720984.1	1198
2016-04-26	31.9	32.4	31.7	32.01	0.01	0.03	995756.0	31961566.3	983
2016-04-25	31.9	32.2	31.7	32.0	0.16	0.5	999914.0	31938956.1	996
2016-04-24	32.9	32.9	31.6	31.84	-0.67	-2.06	1130699.0	36159384.7	1309
2016-04-21	34.0	34.1	32.3	32.51	-1.23	-3.65	963204.0	31766228.4	1353
2016-04-20	31.2	34.1	31.2	33.74	2.68	8.63	2017150.0	66898848.5	1759
2016-04-19	30.6	31.2	30.5	31.06	0.76	2.51	407161.0	12603105.2	380
2016-04-18	29.9	30.7	29.3	30.3	0.05	0.17	327009.0	9821461.7	395
2016-04-17	31.0	31.0	30.0	30.25	-0.54	-1.75	152447.0	4640653.3	228
2016-04-14	31.1	31.2	30.5	30.79	-0.45	-1.44	381980.0	11828094.9	522
2016-04-13	31.0	31.8	30.8	31.24	0.46	1.49	772948.0	24124514.6	867
2016-04-12	30.2	31.5	30.2	30.78	0.51	1.68	688298.0	21218225.4	791
2016-04-11	30.5	30.6	30.1	30.27	-0.25	-0.82	318412.0	9659501.4	441
2016-04-10	30.6	30.9	30.2	30.52	0.35	1.16	312675.0	9572523.3	407
2016-04-07	31.1	31.1	30.1	30.17	-0.3	-0.98	346324.0	10536874.0	485
2016-04-06	30.3	31.0	30.2	30.47	0.58	1.94	486530.0	14882402.8	587
2016-04-05	29.5	30.6	29.4	29.89	0.22	0.74	585839.0	17616750.7	773
2016-04-04	29.5	30.0	29.3	29.67	0.7	2.42	365385.0	10832111.4	531
2016-04-03	31.6	31.8	28.9	28.97	-3.04	-9.5	815193.0	24243265.2	908
2016-03-31	32.0	32.4	31.6	32.01	-0.28	-0.87	456369.0	14581025.2	632
2016-03-30	31.6	32.6	31.5	32.29	0.81	2.57	591255.0	19004785.2	789
2016-03-29	32.0	32.2	31.3	31.48	-0.43	-1.35	442252.0	13987492.4	596
2016-03-28	31.8	32.9	31.6	31.91	0.19	0.6	848328.0	27287812.7	1064
2016-03-27	31.7	32.3	31.3	31.72	-0.3	-0.94	549590.0	17434762.8	731
2016-03-24	33.0	33.1	31.7	32.02	-1.28	-3.84	705474.0	22886388.0	1006
2016-03-23	33.8	34.1	33.0	33.3	-0.57	-1.68	1010466.0	33912150.3	1339
2016-03-22	34.8	35.2	33.5	33.87	-0.33	-0.96	2373187.0	81279681.0	2988
2016-03-21	31.2	34.2	31.0	34.2	3.04	9.76	2832747.0	94699311.5	2499
2016-03-20	31.4	31.9	31.0	31.16	0.04	0.13	422629.0	13286619.5	595
2016-03-17	31.0	31.5	30.8	31.12	0.37	1.2	815406.0	25412473.6	856
2016-03-16	30.4	31.2	30.1	30.75	0.72	2.4	734043.0	22541251.7	929
2016-03-15	30.5	31.0	29.6	30.03	-0.75	-2.44	726475.0	22101627.3	799
2016-03-14	32.1	32.3	30.5	30.78	-1.2	-3.75	707871.0	22333875.2	761
2016-03-13	32.0	32.4	31.7	31.98	0.34	1.07	827399.0	26511093.2	973
2016-03-10	32.3	32.7	31.5	31.64	-0.5	-1.56	983603.0	31432658.5	1218
2016-03-09	31.9	33.0	31.5	32.14	0.21	0.66	1421937.0	45762323.7	1517
2016-03-08	31.1	33.2	31.1	31.93	1.14	3.7	3111637.0	100511548.7	3107
2016-03-07	31.0	31.4	30.6	30.79	0.03	0.1	1109835.0	34399590.5	1219
2016-03-06	30.9	31.7	30.6	30.76	0.56	1.85	1433555.0	44539793.1	1540
2016-03-03	30.2	30.6	29.8	30.2	0.25	0.83	1289385.0	38977699.9	1197
2016-03-02	30.0	30.6	29.6	29.95	0.35	1.18	1162721.0	34923968.7	1332
2016-03-01	29.6	30.2	29.5	29.6	0.27	0.92	790567.0	23558859.6	1005
2016-02-29	29.6	31.0	29.1	29.33	-0.19	-0.64	1383229.0	41749982.0	1616
2016-02-28	29.4	30.0	29.4	29.52	0.33	1.13	539105.0	15982769.7	616
2016-02-25	29.2	29.6	28.8	29.19	0.24	0.83	323702.0	9459866.5	434
2016-02-24	29.6	30.0	28.6	28.95	-1.03	-3.44	537502.0	15843568.7	633
2016-02-23	29.8	30.6	29.4	29.98	0.45	1.52	848427.0	25486892.2	1059
2016-02-22	29.1	30.1	28.9	29.53	0.86	3.0	945996.0	27850785.8	1134
2016-02-21	28.9	29.2	28.3	28.67	-0.01	-0.03	593774.0	17113109.0	832
2016-02-18	29.3	30.5	28.5	28.68	0.88	3.17	1638171.0	48794947.3	1881
2016-02-17	25.5	27.8	25.4	27.8	2.44	9.62	307982.0	8284235.4	306
2016-02-16	25.6	26.9	24.9	25.36	0.28	1.12	797121.0	20578588.4	888
2016-02-15	24.4	25.6	24.0	25.08	0.58	2.37	946680.0	23578852.85	1084
2016-02-14	27.9	28.2	24.5	24.5	-2.71	-9.96	447225.0	11825459.0	635
2016-02-11	29.6	30.2	26.9	27.21	-2.61	-8.75	384789.0	11044923.7	649
2016-02-10	29.9	30.3	29.6	29.82	-0.14	-0.47	434457.0	13015927.6	616
2016-02-09	30.1	30.8	29.8	29.96	-0.41	-1.35	546071.0	16488051.2	710
2016-02-08	31.1	31.7	30.0	30.37	-0.26	-0.85	529419.0	16349839.6	755
2016-02-07	31.7	31.8	30.3	30.63	-1.01	-3.19	600254.0	18579065.4	828
2016-02-04	32.4	32.5	31.5	31.64	0.22	0.7	794111.0	25392659.3	992
2016-02-03	30.6	32.2	30.1	31.42	0.35	1.13	891872.0	28015987.4	1182
2016-02-02	31.9	32.4	31.0	31.07	-0.9	-2.82	999564.0	31620733.1	1380
2016-02-01	30.8	33.1	30.6	31.97	0.72	2.3	1595603.0	51370072.1	2073
2016-01-31	29.5	31.6	29.5	31.25	2.41	8.36	1710194.0	52240141.6	1974
2016-01-28	28.8	29.9	28.0	28.84	0.3	1.05	1042517.0	30365685.1	1392
2016-01-27	29.0	29.9	28.2	28.54	-0.04	-0.14	1050895.0	30588697.9	1417
2016-01-26	27.0	30.0	26.1	28.58	0.48	1.71	1574571.0	44809295.5	2224
2016-01-25	28.9	29.2	27.4	28.1	-0.74	-2.57	1023246.0	28960782.0	1365
2016-01-24	30.8	31.2	28.6	28.84	-0.96	-3.22	1439718.0	42916871.4	2082
2016-01-21	32.0	32.1	29.8	29.8	-3.3	-9.97	1713919.0	52415812.8	2543
2016-01-20	34.5	35.3	33.1	33.1	-3.64	-9.91	1639166.0	56015810.5	2661
2016-01-19	34.1	39.2	34.1	36.74	-1.06	-2.8	7954021.0	284409754.6	9300
2016-01-18	37.8	38.9	37.8	37.8	-4.1	-9.79	705136.0	26664107.0	256
2016-01-17	41.9	47.5	41.9	41.9	-4.63	-9.95	266950.0	11830686.4	346
2016-01-14	51.0	51.0	46.5	46.53	-5.08	-9.84	343827.0	16322273.9	450
2016-01-13	54.0	55.0	51.0	51.61	-2.41	-4.46	82605.0	4411124.25	230
2016-01-12	55.5	55.5	53.5	54.02	-1.38	-2.49	124040.0	6746773.5	213
2016-01-11	55.0	56.75	54.25	55.4	-0.46	-0.82	155119.0	8632710.75	284
2016-01-10	57.0	57.75	54.0	55.86	-1.0	-1.76	146825.0	8344545.0	283
2016-01-07	56.0	57.25	55.75	56.86	-1.14	-1.97	147730.0	8344224.25	256
2016-01-06	58.75	59.25	57.0	58.0	-0.43	-0.74	119666.0	6943896.25	272
2016-01-05	57.5	58.75	57.25	58.43	1.06	1.85	162699.0	9433057.5	319
2016-01-04	60.25	60.25	56.5	57.37	-3.05	-5.05	300584.0	17701760.75	546
2016-01-03	59.5	61.25	59.5	60.42	1.17	1.97	313565.0	18912471.75	601
2015-12-31	59.75	60.5	59.0	59.25	-0.31	-0.52	291852.0	17521559.5	626
2015-12-30	60.0	60.0	59.0	59.56	-0.13	-0.22	239967.0	14270064.75	451
2015-12-29	58.25	60.0	57.0	59.69	0.65	1.1	379595.0	22440523.5	792
2015-12-28	64.25	64.5	59.0	59.04	-6.26	-9.59	1559865.0	95423569.25	2633
2015-12-27	60.5	65.5	60.5	65.3	5.74	9.64	1030481.0	65653857.75	1153
2015-12-24	59.5	59.75	58.0	59.56	0.5	0.85	173233.0	10233022.5	218
2015-12-23	59.5	60.25	58.75	59.06	-0.24	-0.4	139054.0	8262562.75	222
2015-12-22	58.75	59.75	58.5	59.3	0.8	1.37	104479.0	6185942.0	207
2015-12-21	58.0	58.75	57.5	58.5	0.45	0.78	193051.0	11234790.0	352
2015-12-20	57.75	58.5	57.5	58.05	-0.91	-1.54	84493.0	4908283.25	177
2015-12-17	59.25	60.0	58.5	58.96	-0.05	-0.08	166209.0	9830743.75	295
2015-12-16	61.0	61.0	59.0	59.01	-0.95	-1.58	163152.0	9747216.0	336
2015-12-15	60.25	62.5	57.5	59.96	1.29	2.2	376965.0	22776708.75	797
2015-12-14	60.25	61.0	58.5	58.67	-1.63	-2.7	200274.0	12008395.75	388
2015-12-13	59.25	60.5	58.0	60.3	-1.21	-1.97	126904.0	7497726.5	228
2015-12-10	62.25	63.25	61.0	61.51	-0.71	-1.14	227664.0	14068243.25	436
2015-12-09	59.75	64.0	59.25	62.22	2.72	4.57	416052.0	25666522.0	752
2015-12-08	60.0	60.0	59.0	59.5	-1.33	-2.19	192968.0	11475075.25	251
2015-12-07	61.25	62.0	60.25	60.83	-0.46	-0.75	318955.0	19519831.0	355
2015-12-06	61.5	62.5	60.5	61.29	0.74	1.22	404805.0	24856364.5	603
2015-12-03	60.0	62.0	60.0	60.55	0.54	0.9	690785.0	41861515.5	906
2015-12-02	59.25	60.75	59.0	60.01	1.8	3.09	728336.0	43481662.0	862
2015-12-01	57.5	58.75	56.25	58.21	0.92	1.61	513423.0	29642944.75	709
2015-11-30	58.5	58.5	57.25	57.29	-1.39	-2.37	274981.0	15925466.75	482
2015-11-29	59.5	59.75	58.25	58.68	-0.55	-0.93	221966.0	13103501.25	408
2015-11-26	60.0	60.0	59.0	59.23	-0.77	-1.28	105804.0	6293190.5	258
2015-11-25	60.0	61.25	59.5	60.0	-0.15	-0.25	201348.0	12136487.25	427
2015-11-24	59.25	61.0	58.5	60.15	1.37	2.33	676047.0	40390071.75	1171
2015-11-23	63.75	63.75	58.25	58.78	-3.97	-6.33	798228.0	47902376.25	1504
2015-11-22	57.5	62.75	57.5	62.75	5.63	9.86	692782.0	42164646.0	911
2015-11-19	58.0	59.0	56.75	57.12	-0.7	-1.21	160482.0	9263198.0	264
2015-11-18	58.0	58.25	57.5	57.82	-0.18	-0.31	112877.0	6531999.25	190
2015-11-17	58.25	59.25	58.0	58.0	0.45	0.78	134832.0	7893594.75	290
2015-11-16	56.5	59.25	56.5	57.55	0.71	1.25	186276.0	10844808.75	354
2015-11-15	56.75	58.75	56.5	56.84	-1.03	-1.78	182505.0	10448468.75	326
2015-11-12	58.25	58.5	57.5	57.87	-0.22	-0.38	77177.0	4472930.75	143
2015-11-11	57.75	58.5	57.0	58.09	0.59	1.03	84326.0	4879466.75	195
2015-11-10	58.25	58.25	56.5	57.5	-0.19	-0.33	115671.0	6625154.25	233
2015-11-09	56.5	58.75	56.25	57.69	1.65	2.94	307830.0	17740689.75	492
2015-11-08	57.5	57.5	55.75	56.04	-1.47	-2.56	191371.0	10831773.0	283
2015-11-05	58.75	58.75	57.0	57.51	-1.01	-1.73	176657.0	10210610.25	325
2015-11-04	58.75	59.5	57.0	58.52	0.11	0.19	262120.0	15253216.0	465
2015-11-03	60.5	60.5	57.75	58.41	-1.11	-1.86	197740.0	11734554.5	366
2015-11-02	59.0	60.0	58.75	59.52	0.66	1.12	139892.0	8333292.0	294
2015-11-01	61.0	61.0	58.25	58.86	-1.68	-2.78	201667.0	11872431.0	424
2015-10-29	60.75	61.75	59.5	60.54	0.33	0.55	166427.0	10134185.0	391
2015-10-28	59.5	60.5	57.25	60.21	1.4	2.38	226913.0	13440650.5	523
2015-10-27	62.0	63.5	57.0	58.81	-2.08	-3.42	493167.0	29964250.75	1042
2015-10-26	59.5	62.0	58.0	60.89	2.7	4.64	273830.0	16519345.75	643
2015-10-25	58.5	59.75	57.75	58.19	0.03	0.05	141419.0	8291202.5	330
2015-10-22	60.0	60.0	56.75	58.16	-1.23	-2.07	244094.0	14160834.25	568
2015-10-21	63.25	64.5	59.0	59.39	-4.24	-6.66	368102.0	22333441.5	758
2015-10-20	64.5	65.5	63.25	63.63	-1.37	-2.11	103391.0	6693801.25	220
2015-10-19	64.0	65.5	63.5	65.0	1.5	2.36	278273.0	17980533.0	471
2015-10-18	63.0	65.0	62.5	63.5	0.38	0.6	226298.0	14424062.75	481
2015-10-15	63.0	65.75	62.75	63.12	0.37	0.59	328617.0	21137480.5	760
2015-10-14	63.75	64.5	62.5	62.75	-1.0	-1.57	260341.0	16506677.5	465
2015-10-13	65.75	66.0	63.5	63.75	-2.14	-3.25	370933.0	24083657.25	724
2015-10-12	62.0	67.5	61.75	65.89	3.95	6.38	975368.0	63362517.75	1644
2015-10-11	61.25	62.75	61.25	61.94	1.03	1.69	317641.0	19698202.0	562
2015-10-08	61.0	61.25	60.0	60.91	0.26	0.43	177222.0	10771849.75	376
2015-10-07	60.0	61.75	60.0	60.65	0.81	1.35	401216.0	24395373.0	718
2015-10-06	60.25	60.5	59.0	59.84	0.34	0.57	318281.0	19068692.0	598
2015-10-05	60.0	61.5	59.25	59.5	1.0	1.71	762106.0	45914815.0	1434
2015-10-04	53.75	58.5	53.25	58.5	5.25	9.86	480175.0	27097055.25	971
2015-10-01	53.0	54.0	52.75	53.25	0.27	0.51	127226.0	6780142.5	241
2015-09-30	52.0	53.25	51.75	52.98	1.23	2.38	110296.0	5798847.5	233
2015-09-29	52.0	52.0	51.5	51.75	-0.34	-0.65	38993.0	2019734.75	91
2015-09-21	52.0	52.5	52.0	52.09	-0.15	-0.29	52635.0	2746514.75	128
2015-09-20	52.5	52.5	51.75	52.24	0.0	0.0	116681.0	6095754.75	251
2015-09-17	52.75	53.0	52.0	52.24	-0.37	-0.7	174817.0	9169604.25	228
2015-09-16	53.5	53.75	52.5	52.61	-0.13	-0.25	139299.0	7389250.5	285
2015-09-15	52.0	54.0	52.0	52.74	0.83	1.6	465327.0	24622438.75	670
2015-09-14	51.0	53.75	51.0	51.75	-0.25	-0.48	393034.0	20665883.75	673
2015-09-13	52.75	53.0	52.0	52.0	-0.04	-0.08	160948.0	8437544.75	307
2015-09-10	51.75	53.5	50.5	52.04	0.05	0.1	423387.0	22219808.75	836
2015-09-09	52.5	52.75	51.75	51.99	0.47	0.91	262443.0	13720247.0	471
2015-09-08	53.0	53.0	51.25	51.52	-1.38	-2.61	506724.0	26389589.0	757
2015-09-07	52.75	54.75	52.5	52.9	0.35	0.67	609490.0	32541581.75	1097
2015-09-06	50.75	53.25	50.5	52.55	2.13	4.22	595909.0	30950217.75	1049
2015-09-03	50.5	51.0	49.6	50.42	1.02	2.06	401876.0	20183301.3	765
2015-09-02	48.9	50.0	48.3	49.4	-0.81	-1.61	317509.0	15585261.1	551
2015-09-01	52.75	52.75	50.0	50.21	-1.95	-3.74	542076.0	27554646.5	846
2015-08-31	53.5	54.25	51.5	52.16	-1.34	-2.5	665892.0	35118946.25	1242
2015-08-30	50.0	53.5	50.0	53.5	4.7	9.63	585253.0	30536622.75	930
2015-08-27	49.0	49.7	48.5	48.8	1.81	3.85	329062.0	16159139.1	688
2015-08-26	48.0	49.7	46.1	46.99	-1.46	-3.01	574817.0	27819386.4	1110
2015-08-25	45.4	48.7	45.2	48.45	3.15	6.95	782879.0	36925032.9	1331
2015-08-24	50.0	51.0	45.3	45.3	-4.95	-9.85	739874.0	34717264.35	1114
2015-08-23	51.0	52.75	50.25	50.25	-5.31	-9.56	602321.0	31035148.0	1101
2015-08-20	52.0	56.5	50.0	55.56	1.13	2.08	1103279.0	59148504.0	2105
2015-08-19	60.0	64.0	54.25	54.43	-5.6	-9.33	1098742.0	64475816.0	2234
2015-08-18	64.0	65.25	58.5	60.03	-4.86	-7.49	569514.0	34214296.5	1374
2015-08-17	67.75	68.0	64.0	64.89	-2.87	-4.24	357113.0	23587483.75	877
2015-08-16	71.0	71.5	65.5	67.76	-2.89	-4.09	434226.0	29881182.5	1050
2015-08-13	71.75	72.75	70.25	70.65	-0.34	-0.48	579503.0	41310752.0	1296
2015-08-12	70.75	72.25	69.5	70.99	0.19	0.27	748376.0	53227624.75	1691
2015-08-11	68.0	74.0	67.75	70.8	2.42	3.54	1344673.0	95808241.75	2734
2015-08-10	70.5	70.75	67.5	68.38	-1.23	-1.77	554584.0	38127304.25	1413
2015-08-09	65.0	70.75	64.5	69.61	3.9	5.94	758040.0	52391363.25	1735
2015-08-06	67.75	70.75	64.5	65.71	-2.29	-3.37	935160.0	63646440.5	2502
2015-08-05	62.75	68.0	62.5	68.0	5.96	9.61	968060.0	63945961.0	1438
2015-08-04	60.5	62.25	60.5	62.04	1.26	2.07	431875.0	26641859.0	670
2015-08-03	57.25	62.0	57.0	60.78	2.64	4.54	373798.0	22572479.5	788
2015-08-02	60.5	60.75	57.5	58.14	-2.72	-4.47	253415.0	14940195.0	512
2015-07-30	62.25	62.25	60.75	60.86	-1.27	-2.04	148921.0	9130264.5	356
2015-07-29	62.0	62.5	61.5	62.13	0.62	1.01	261789.0	16202552.75	588
2015-07-28	60.75	63.25	60.25	61.51	0.14	0.23	554837.0	34469652.5	1145
2015-07-27	64.0	64.0	61.0	61.37	-2.37	-3.72	697562.0	43450884.0	1455
2015-07-26	61.25	64.0	60.5	63.74	3.38	5.6	1001080.0	62872401.0	1826
2015-07-23	60.0	63.5	58.75	60.36	1.11	1.87	1379120.0	84176215.5	2573
2015-07-22	55.0	59.25	54.5	59.25	5.23	9.68	700968.0	40513420.0	1196
2015-07-15	53.25	55.5	53.0	54.02	1.01	1.91	442919.0	24054263.0	739
2015-07-14	52.5	54.0	52.5	53.01	0.05	0.09	275918.0	14665433.5	331
2015-07-13	51.75	53.25	51.75	52.96	0.51	0.97	279628.0	14762699.75	389
2015-07-12	52.0	53.25	51.75	52.45	0.21	0.4	363583.0	19049783.0	467
2015-07-09	51.0	53.0	51.0	52.24	0.76	1.48	424091.0	22089201.75	649
2015-07-08	52.0	52.5	51.0	51.48	-1.0	-1.91	238132.0	12267828.75	336
2015-07-07	52.75	52.75	52.0	52.48	-0.53	-1.0	196634.0	10302382.25	266
2015-07-06	52.5	53.5	52.0	53.01	-0.24	-0.45	279090.0	14788101.75	307
2015-07-05	52.5	54.0	52.5	53.25	0.0	0.0	302339.0	16054963.0	452
2015-07-02	53.5	54.25	52.25	53.25	0.05	0.09	531839.0	28173586.25	829
2015-07-01	53.5	55.0	52.25	53.2	0.16	0.3	534942.0	28562877.0	991
2015-06-30	51.25	55.0	49.1	53.04	0.86	1.65	1097390.0	57017596.7	1828
2015-06-29	56.0	58.5	50.25	52.18	-3.32	-5.98	1713427.0	92434069.5	3224
2015-06-28	51.25	55.5	49.9	55.5	4.95	9.79	883421.0	46655597.3	1231
2015-06-25	50.5	51.5	49.5	50.55	0.11	0.22	611313.0	30641425.75	933
2015-06-24	51.75	52.75	49.9	50.44	-0.37	-0.73	485994.0	24603880.25	948
2015-06-23	53.75	54.0	50.25	50.81	-2.68	-5.01	680706.0	35130279.75	1206
2015-06-22	53.75	54.75	52.5	53.49	-0.22	-0.41	379183.0	20241722.25	607
2015-06-21	54.75	55.25	52.0	53.71	0.3	0.56	398452.0	21444077.25	841
2015-06-18	54.0	54.5	53.0	53.41	-0.61	-1.13	181027.0	9695839.0	458
2015-06-17	56.75	57.0	53.75	54.02	-2.06	-3.67	480199.0	26197356.75	1178
2015-06-16	58.25	58.25	54.25	56.08	-2.15	-3.69	557039.0	31393472.75	1289
2015-06-15	60.0	60.0	57.5	58.23	-2.53	-4.16	338573.0	19834709.25	708
2015-06-14	61.0	62.0	59.5	60.76	-2.09	-3.33	329457.0	19996953.5	726
2015-06-11	64.5	64.5	62.0	62.85	-0.88	-1.38	134745.0	8497193.75	367
2015-06-10	64.25	65.5	63.5	63.73	-1.08	-1.67	242906.0	15612886.75	495
2015-06-09	66.75	67.25	64.0	64.81	-1.89	-2.83	123341.0	8040052.0	276
2015-06-08	68.0	68.0	66.5	66.7	-1.09	-1.61	81076.0	5437185.75	188
2015-06-07	67.5	68.0	65.25	67.79	-0.09	-0.13	190157.0	12718556.25	327
2015-06-04	68.0	69.25	67.0	67.88	0.13	0.19	175843.0	12039240.25	377
2015-06-03	68.5	68.5	67.5	67.75	-0.7	-1.02	211252.0	14350250.25	324
2015-06-02	69.0	70.0	68.25	68.45	-0.5	-0.73	214499.0	14787691.75	345
2015-06-01	69.0	69.5	68.0	68.95	-0.17	-0.25	111633.0	7679791.25	196
2015-05-31	69.25	70.0	68.5	69.12	-0.03	-0.04	113746.0	7868736.25	252
2015-05-28	70.0	70.25	69.0	69.15	-0.6	-0.86	540827.0	37561827.75	596
2015-05-27	70.0	70.5	69.5	69.75	-0.61	-0.87	130881.0	9155465.0	292
2015-05-26	70.5	71.0	70.0	70.36	-0.15	-0.21	148062.0	10429212.75	285
2015-05-25	71.5	72.0	70.0	70.51	-0.68	-0.96	254546.0	18059054.5	377
2015-05-24	70.75	73.0	69.75	71.19	0.1	0.14	930099.0	65665073.5	906
2015-05-21	72.25	72.25	70.25	71.09	-0.82	-1.14	143528.0	10282439.5	356
2015-05-20	72.25	74.0	71.0	71.91	0.5	0.7	312655.0	22671546.5	594
2015-05-19	72.75	73.25	71.0	71.41	0.03	0.04	396956.0	28698379.25	582
2015-05-18	68.25	72.0	67.5	71.38	3.37	4.96	817013.0	57003150.5	1142
2015-05-17	67.25	68.25	67.0	68.01	1.35	2.03	158149.0	10692734.25	273
2015-05-14	67.0	67.25	66.5	66.66	-0.34	-0.51	104751.0	7002006.0	250
2015-05-13	67.5	68.25	66.75	67.0	-0.42	-0.62	152606.0	10320655.0	262
2015-05-12	67.75	67.75	67.0	67.42	0.36	0.54	71149.0	4796937.75	151
2015-05-11	67.5	69.0	66.75	67.06	0.18	0.27	288017.0	19451647.75	533
2015-05-10	69.0	69.0	66.5	66.88	-2.03	-2.95	180134.0	12147998.25	382
2015-05-07	69.25	69.5	67.0	68.91	-0.52	-0.75	186402.0	12717863.25	389
2015-05-06	69.0	70.5	68.75	69.43	0.66	0.96	190874.0	13292400.75	351
2015-05-05	69.25	70.75	67.75	68.77	-0.21	-0.3	264277.0	18395730.0	679
2015-05-04	69.0	70.0	68.75	68.98	0.12	0.17	191744.0	13287935.75	369
2015-05-03	73.75	73.75	68.0	68.86	-4.72	-6.41	330247.0	23398240.75	852
2015-04-30	74.5	75.0	73.5	73.58	-0.44	-0.59	163212.0	12142228.0	254
2015-04-29	74.75	75.5	73.5	74.02	-0.8	-1.07	237760.0	17690518.5	325
2015-04-28	75.5	75.5	74.75	74.82	-0.44	-0.58	109313.0	8195242.5	209
2015-04-27	75.75	76.0	75.0	75.26	-0.71	-0.93	189754.0	14335845.5	340
2015-04-26	75.0	76.25	75.0	75.97	0.62	0.82	170000.0	12892191.0	338
2015-04-23	75.0	76.5	75.0	75.35	0.11	0.15	249661.0	18862589.75	442
2015-04-22	75.5	75.75	74.5	75.24	1.01	1.36	274664.0	20598775.5	481
2015-04-21	73.75	75.5	73.5	74.23	0.29	0.39	256722.0	19163100.0	601
2015-04-20	75.5	76.0	73.5	73.94	-2.2	-2.89	375954.0	28121675.75	852
2015-04-19	78.25	78.25	75.5	76.14	-1.18	-1.53	524249.0	40553902.25	1075
2015-04-16	79.0	79.25	76.0	77.32	-0.57	-0.73	1326245.0	103159736.75	2799
2015-04-15	72.0	78.0	71.0	77.89	6.98	9.84	1836313.0	139025358.75	2488
2015-04-14	70.5	73.0	70.0	70.91	0.98	1.4	648286.0	46286406.25	1380
2015-04-13	66.25	70.75	65.75	69.93	3.46	5.21	1073680.0	73677852.75	1470
2015-04-12	66.5	67.75	65.25	66.47	0.79	1.2	296207.0	19722029.25	450
2015-04-09	64.5	67.0	64.5	65.68	0.48	0.74	280013.0	18399843.25	464
2015-04-08	64.25	66.25	64.25	65.2	0.75	1.16	309562.0	20150482.5	527
2015-04-07	63.5	65.0	63.25	64.45	1.1	1.74	210963.0	13566240.0	418
2015-04-06	62.25	63.75	61.25	63.35	1.86	3.02	537603.0	33368787.5	728
2015-04-05	62.0	62.5	60.0	61.49	0.45	0.74	287711.0	17601303.0	410
2015-04-02	63.0	63.0	60.0	61.04	-1.39	-2.23	251094.0	15492020.0	522
2015-04-01	61.75	63.75	61.5	62.43	0.88	1.43	279069.0	17469754.5	601
2015-03-31	61.75	65.25	60.75	61.55	-0.85	-1.36	542893.0	34083650.25	1160
2015-03-30	61.75	65.5	61.0	62.4	1.05	1.71	390939.0	24612626.5	964
2015-03-29	60.25	62.0	59.75	61.35	2.44	4.14	263546.0	16063439.25	572
2015-03-26	55.25	60.75	55.25	58.91	-2.16	-3.54	453249.0	26434790.5	883
2015-03-25	67.75	67.75	61.0	61.07	-6.55	-9.69	365954.0	23190167.25	877
2015-03-24	67.5	68.25	67.25	67.62	-0.35	-0.51	235821.0	15991262.25	395
2015-03-23	68.75	69.0	67.25	67.97	-0.49	-0.72	281358.0	19122301.0	476
2015-03-22	66.0	69.75	66.0	68.46	2.65	4.03	312503.0	21293223.25	812
2015-03-19	66.5	66.5	65.0	65.81	-0.08	-0.12	266297.0	17525199.25	499
2015-03-18	65.0	66.0	58.75	65.89	0.99	1.53	421520.0	26795711.0	798
2015-03-17	67.25	67.25	64.25	64.9	-1.11	-1.68	280529.0	18376812.75	756
2015-03-16	70.75	71.25	63.5	66.01	-4.41	-6.26	689185.0	46674713.25	1420
2015-03-15	70.0	72.0	69.5	70.42	0.36	0.51	638956.0	45271866.25	1105
2015-03-12	69.25	72.5	69.0	70.06	0.14	0.2	1044278.0	73739872.0	1799
2015-03-11	67.75	70.5	67.5	69.92	2.17	3.2	1101202.0	76313131.75	1654
2015-03-10	68.25	69.0	67.5	67.75	-0.64	-0.94	194168.0	13232748.75	288
2015-03-09	68.0	69.25	67.5	68.39	0.19	0.28	365650.0	25013028.25	560
2015-03-08	68.0	69.0	67.75	68.2	-0.2	-0.29	301682.0	20627932.0	531
2015-03-05	68.0	68.75	67.25	68.4	0.33	0.48	315800.0	21470413.5	589
2015-03-04	67.5	68.5	66.5	68.07	0.57	0.84	313128.0	21129602.0	636
2015-03-03	68.0	68.0	67.0	67.5	-0.46	-0.68	219158.0	14786090.75	400
2015-03-02	68.0	68.25	67.0	67.96	-0.03	-0.04	278266.0	18851645.0	586
2015-03-01	67.5	68.75	67.25	67.99	0.34	0.5	507502.0	34493342.5	816
2015-02-26	68.5	68.5	67.25	67.65	-0.88	-1.28	472634.0	32022874.5	871
2015-02-25	67.75	69.25	67.25	68.53	0.78	1.15	532157.0	36401423.25	936
2015-02-24	67.25	68.0	67.0	67.75	0.24	0.36	216872.0	14613304.5	506
2015-02-23	69.25	69.25	67.25	67.51	-1.25	-1.82	467381.0	31868644.75	934
2015-02-22	67.5	69.25	66.75	68.76	1.66	2.47	784960.0	53326171.75	1382
2015-02-19	66.75	68.25	66.5	67.1	0.17	0.25	840108.0	56608597.5	1407
2015-02-18	66.75	68.0	65.0	66.93	0.8	1.21	771965.0	51458661.75	1466
2015-02-17	67.0	68.0	65.75	66.13	-0.87	-1.3	1199153.0	80103853.75	2248
2015-02-16	69.25	69.5	66.25	67.0	1.61	2.46	1704159.0	116264342.0	3609
2015-02-15	65.0	66.25	63.5	65.39	1.63	2.56	1072530.0	69619846.75	2448
2015-02-12	66.5	68.75	62.0	63.76	-1.72	-2.63	2835430.0	185949296.0	5737
2015-02-11	60.75	66.25	60.75	65.48	5.17	8.57	2221572.0	139853552.25	3882
2015-02-10	59.25	61.0	58.0	60.31	1.36	2.31	2448357.0	146564871.5	4486
2015-02-09	56.75	65.25	56.75	58.95	-4.05	-6.43	7677214.0	460577045.25	12328
2015-02-08	63.0	63.0	63.0	63.0	-6.75	-9.68	26274.0	1655262.0	95
2015-02-05	69.75	69.75	69.75	69.75	-7.5	-9.71	121859.0	8499665.25	328
2015-02-04	83.75	83.75	77.25	77.25	-8.5	-9.91	472917.0	37151831.0	1255
2015-02-03	85.75	94.5	85.75	85.75	-9.5	-9.97	1507894.0	131881000.25	4543
2015-02-02	95.5	96.5	95.25	95.25	-10.5	-9.93	217165.0	20704143.25	643
2015-02-01	119.5	122.0	105.75	105.75	-11.5	-9.81	855653.0	96291575.25	3772
2015-01-29	113.5	117.25	108.5	117.25	10.5	9.84	443665.0	51073727.25	1623
2015-01-28	100.0	106.75	99.0	106.75	9.52	9.79	287432.0	29693864.75	826
2015-01-27	101.0	104.5	94.0	97.23	0.2	0.21	492910.0	49763340.5	2223
2015-01-26	91.0	97.5	89.0	97.03	8.17	9.19	432671.0	40888757.5	1636
2015-01-22	81.25	89.0	81.25	88.86	7.77	9.58	618430.0	54094304.25	1288
2015-01-21	84.0	86.0	80.0	81.09	-1.9	-2.29	412909.0	34314079.25	1530
2015-01-20	76.0	83.0	76.0	82.99	7.53	9.98	412647.0	33022209.5	893
2015-01-19	78.0	78.75	75.25	75.46	-2.16	-2.78	99338.0	7645672.25	433
2015-01-18	77.5	79.75	77.25	77.62	-0.31	-0.4	68312.0	5357574.5	300
2015-01-15	76.5	81.0	76.0	77.93	1.53	2.0	279155.0	21853751.5	953
2015-01-14	76.0	78.5	76.0	76.4	1.29	1.72	174859.0	13468585.0	667
2015-01-13	73.5	79.0	70.25	75.11	-0.27	-0.36	418563.0	30740288.25	1451
2015-01-12	77.0	80.75	73.5	75.38	0.88	1.18	459741.0	35890597.0	1458
2015-01-11	74.5	74.5	72.0	74.5	6.75	9.96	469283.0	34749849.75	774
2015-01-08	67.75	67.75	67.75	67.75	6.0	9.72	4536.0	307314.0	8
2015-01-07	61.75	61.75	61.75	61.75	5.49	9.76	2657.0	164069.75	13
2015-01-06	55.5	57.0	53.75	56.29	-2.54	-4.32	366493.0	20180341.5	678
2015-01-05	60.5	60.5	58.5	58.83	-1.81	-2.98	360940.0	21538652.0	268
2015-01-04	60.75	62.75	60.5	60.64	-0.37	-0.61	178647.0	10938032.5	380
2015-01-01	60.5	62.25	60.0	61.01	0.02	0.03	121697.0	7436512.0	324
2014-12-31	61.0	61.5	55.5	60.99	0.21	0.35	182765.0	10667799.5	394
2014-12-30	61.5	62.25	60.25	60.78	-2.42	-3.83	194946.0	11939428.75	406
2014-12-29	62.25	65.25	61.5	63.2	0.97	1.56	385558.0	24369496.75	750
2014-12-28	62.0	62.5	61.0	62.23	1.17	1.92	173089.0	10697433.75	394
2014-12-25	59.5	62.5	59.25	61.06	1.2	2.0	349002.0	21308608.75	610
2014-12-24	59.5	61.5	59.0	59.86	0.58	0.98	256069.0	15375735.5	499
2014-12-23	58.25	59.75	58.0	59.28	0.11	0.19	174009.0	10299742.75	346
2014-12-22	56.0	59.75	55.75	59.17	2.3	4.04	203649.0	11875099.25	496
2014-12-21	58.25	58.5	55.0	56.87	-0.29	-0.51	122968.0	7009914.75	294
2014-12-18	55.75	58.25	54.5	57.16	2.88	5.31	184872.0	10552933.25	550
2014-12-17	51.5	54.75	47.6	54.28	1.41	2.67	211496.0	10704549.75	374
2014-12-16	54.25	56.0	52.75	52.87	-5.8	-9.89	84926.0	4504453.5	167
2014-12-15	61.0	61.0	57.5	58.67	-1.59	-2.64	50901.0	2991279.0	118
2014-12-14	60.5	60.5	58.5	60.26	-0.38	-0.63	135867.0	8117950.75	177
2014-12-11	59.25	61.0	57.75	60.64	-0.18	-0.3	43892.0	2615064.5	108
2014-12-10	60.5	61.0	59.5	60.82	0.09	0.15	93953.0	5647399.5	106
2014-12-09	60.0	61.5	58.5	60.73	0.28	0.46	68084.0	4056462.75	140
2014-12-08	61.75	61.75	60.5	60.45	-1.48	-2.39	102599.0	6261810.75	139
2014-12-07	62.5	62.5	62.0	61.93	-0.39	-0.63	94429.0	5866102.75	178
2014-12-04	61.75	62.75	61.25	62.32	0.27	0.44	113606.0	7080434.5	185
2014-12-03	62.0	62.75	61.75	62.05	-0.3	-0.48	104938.0	6526292.75	213
2014-12-02	63.5	63.75	61.75	62.35	0.36	0.58	96159.0	6013249.75	254
2014-12-01	59.5	62.5	59.5	61.99	0.81	1.32	159201.0	9842410.5	370
2014-11-30	60.5	62.0	60.5	61.18	-1.96	-3.1	56157.0	3426326.75	153
2014-11-27	63.25	64.25	62.0	63.14	-0.5	-0.79	218481.0	13830790.25	359
2014-11-26	65.0	65.5	61.0	63.64	1.07	1.71	608282.0	38655772.25	966
2014-11-25	63.25	63.25	60.5	62.57	-0.38	-0.6	238434.0	14636620.25	395
2014-11-24	64.25	64.75	62.0	62.95	-0.99	-1.55	211479.0	13389702.5	318
2014-11-23	61.25	64.75	61.25	63.94	3.36	5.55	449562.0	28615702.25	804
2014-11-20	59.75	61.5	59.75	60.58	-0.27	-0.44	180464.0	10979122.0	355
2014-11-19	61.0	61.75	60.5	60.85	-0.48	-0.78	93635.0	5715967.75	253
2014-11-18	61.25	62.5	61.0	61.33	0.26	0.43	121435.0	7494367.25	319
2014-11-17	65.25	65.25	60.5	61.07	-3.88	-5.97	294427.0	18303568.75	583
2014-11-16	63.75	67.5	63.75	64.95	1.5	2.36	582130.0	38209344.25	992
2014-11-13	62.0	64.25	62.0	63.45	1.17	1.88	257408.0	16244721.75	490
2014-11-12	62.5	62.75	60.5	62.28	0.22	0.35	186683.0	11430053.5	416
2014-11-11	62.0	62.5	60.75	62.06	0.36	0.58	235640.0	14484406.75	378
2014-11-10	62.25	63.75	61.5	61.7	-0.99	-1.58	206233.0	12885065.25	500
2014-11-09	63.5	63.75	62.25	62.69	-0.74	-1.17	169272.0	10634200.0	309
2014-11-06	63.25	64.0	60.5	63.43	-0.07	-0.11	323723.0	20093480.25	446
2014-11-05	62.5	64.5	62.5	63.5	0.14	0.22	151528.0	9618630.0	323
2014-11-04	63.75	64.75	62.75	63.36	-1.07	-1.66	146421.0	9315235.5	329
2014-11-03	65.75	66.25	64.25	64.43	-1.3	-1.98	160573.0	10443669.75	421
2014-11-02	63.5	67.0	63.5	65.73	3.15	5.03	483132.0	31566215.0	905
2014-10-30	62.5	62.75	60.5	62.58	-0.55	-0.87	97909.0	6060918.25	228
2014-10-29	64.25	64.75	63.0	63.13	-0.6	-0.94	161861.0	10294137.0	302
2014-10-28	63.25	64.75	63.0	63.73	0.27	0.43	186765.0	11898687.25	342
2014-10-27	63.75	64.0	62.5	63.46	-0.54	-0.84	262158.0	16560134.75	444
2014-10-26	64.25	65.0	63.75	64.0	0.21	0.33	335028.0	21518843.5	713
2014-10-23	64.5	65.25	63.25	63.79	-0.55	-0.85	778020.0	49953208.5	1602
2014-10-22	59.75	64.75	59.75	64.34	5.38	9.12	1254107.0	78471639.0	1925
2014-10-21	57.25	60.5	57.0	58.96	1.75	3.06	601625.0	35467117.25	1253
2014-10-20	58.5	58.5	56.75	57.21	-0.69	-1.19	176000.0	10112996.5	370
2014-10-19	57.75	61.0	57.0	57.9	2.19	3.93	297402.0	17257629.75	656
2014-10-16	56.75	57.25	55.0	55.71	-1.26	-2.21	224852.0	12619137.25	426
2014-10-15	56.75	58.5	56.75	56.97	0.46	0.81	426029.0	24464320.75	805
2014-10-14	57.5	58.5	56.0	56.51	-0.92	-1.6	248370.0	14114680.0	539
2014-10-13	55.5	58.0	50.0	57.43	2.51	4.57	257981.0	14641592.25	532
2014-10-12	59.5	59.5	54.25	54.92	-4.71	-7.9	272338.0	15370243.75	400
2014-10-02	59.25	61.75	58.75	59.63	0.99	1.69	862959.0	52020474.0	1569
2014-10-01	58.75	59.75	58.0	58.64	0.11	0.19	329012.0	19326405.75	628
2014-09-30	58.25	58.75	57.75	58.53	0.55	0.95	150969.0	8793081.75	390
2014-09-29	57.75	60.0	57.75	57.98	0.83	1.45	541808.0	31923013.25	1231
2014-09-28	58.75	58.75	57.0	57.15	-0.93	-1.6	128121.0	7401346.0	371
2014-09-25	57.75	60.0	57.75	58.08	0.96	1.68	622137.0	36653935.25	1238
2014-09-24	57.0	58.0	55.5	57.12	-0.02	-0.04	298338.0	16971547.5	664
2014-09-22	58.75	59.75	56.5	57.14	-0.26	-0.45	534260.0	30878061.5	1288
2014-09-21	57.25	60.5	56.75	57.4	0.95	1.68	713080.0	41465430.5	1704
2014-09-18	59.5	59.75	54.0	56.45	-3.13	-5.25	1530830.0	86739530.0	3048
2014-09-17	62.0	62.5	59.0	59.58	-2.16	-3.5	555083.0	33753463.5	1125
2014-09-16	63.5	65.25	61.25	61.74	-1.41	-2.23	502018.0	31882519.5	1449
2014-09-15	59.75	65.0	59.75	63.15	3.1	5.16	1071335.0	67275686.5	2512
2014-09-14	60.5	62.0	59.75	60.05	-0.43	-0.71	293562.0	17975691.5	787
2014-09-11	61.25	62.75	59.75	60.48	-1.24	-2.01	478436.0	29468405.5	1335
2014-09-10	62.75	63.25	61.75	61.72	-1.15	-1.83	376197.0	23470671.0	895
2014-09-09	63.0	64.25	62.5	62.87	0.19	0.3	234647.0	14866800.0	655
2014-09-08	63.25	65.5	62.0	62.68	-1.05	-1.65	350365.0	22320461.25	1071
2014-09-07	62.5	67.75	61.0	63.73	0.98	1.56	1061583.0	69344149.0	2359
2014-09-04	59.0	64.5	59.0	62.75	-2.61	-3.99	678905.0	42635614.75	1695
2014-09-03	66.0	67.25	64.75	65.36	-1.51	-2.26	475511.0	31565758.0	1367
2014-09-02	68.25	70.25	66.5	66.87	-1.95	-2.83	803277.0	54803228.75	2328
2014-09-01	65.5	70.75	64.5	68.82	2.15	3.22	1257185.0	84585480.5	3138
2014-08-31	67.0	69.75	64.25	66.67	1.47	2.25	1451880.0	97787594.5	3720
2014-08-28	62.5	65.25	61.75	65.2	5.9	9.95	646005.0	41303316.0	1324
2014-08-27	54.25	59.25	54.25	59.3	5.35	9.92	740598.0	42585937.5	1394
2014-08-26	53.25	54.75	51.5	53.95	0.24	0.45	720741.0	38562361.75	1888
2014-08-25	60.0	62.0	53.75	53.71	-5.87	-9.85	1177138.0	66773067.75	2682
2014-08-24	60.0	65.0	57.75	59.58	-1.29	-2.12	645612.0	40526861.0	1684
2014-08-21	63.0	64.0	60.5	60.87	-2.33	-3.69	316038.0	19749882.75	1033
2014-08-20	67.0	67.5	62.0	63.2	-3.64	-5.45	604430.0	39312223.0	1697
2014-08-19	69.75	71.25	66.0	66.84	-3.07	-4.39	420798.0	29092931.25	1315
2014-08-18	68.0	73.5	68.0	69.91	2.12	3.13	681562.0	48508781.75	1877
2014-08-17	69.0	69.75	66.0	67.79	-2.62	-3.72	269197.0	18490239.25	797
2014-08-14	73.0	73.5	67.0	70.41	-3.06	-4.16	319630.0	22921058.0	984
2014-08-13	74.0	76.25	73.0	73.47	-0.31	-0.42	184550.0	13767347.75	604
2014-08-12	76.25	78.5	72.5	73.78	-3.19	-4.14	438130.0	33088581.25	1135
2014-08-11	77.25	79.25	74.0	76.97	0.17	0.22	658616.0	51187786.0	1803
2014-08-10	74.75	78.25	72.75	76.8	4.44	6.14	836185.0	63006100.75	1983
2014-08-07	69.25	72.5	68.25	72.36	6.34	9.6	1121873.0	79995844.5	1864
2014-08-06	60.75	66.0	60.5	66.02	5.88	9.78	332487.0	21447072.0	573
2014-08-05	59.25	62.0	58.0	60.14	1.03	1.74	432455.0	25780211.25	795
2014-08-04	59.5	61.25	55.5	59.11	-0.36	-0.61	941198.0	55353850.0	1772
2014-08-03	60.75	62.25	55.5	59.47	-1.71	-2.8	758959.0	44881604.0	1858
2014-07-24	67.0	68.0	59.75	61.18	-5.31	-7.99	262232.0	16925478.25	850
2014-07-23	69.75	70.75	66.0	66.49	-2.52	-3.65	283978.0	19524637.25	953
2014-07-22	69.25	72.5	67.0	69.01	3.12	4.74	772443.0	54152280.75	1632
2014-07-21	64.5	69.25	64.25	65.89	0.62	0.95	326129.0	21738169.25	849
2014-07-20	63.75	68.75	63.75	65.27	-1.16	-1.75	426800.0	28232950.0	1079
2014-07-17	68.0	72.5	66.5	66.43	-7.23	-9.82	651247.0	45195695.5	1489
2014-07-16	73.25	77.0	73.0	73.66	0.43	0.59	351184.0	26250555.0	1128
2014-07-15	76.75	78.25	73.25	73.23	-4.2	-5.42	231695.0	17431498.75	945
2014-07-14	79.0	81.25	76.25	77.43	-2.59	-3.24	264274.0	21043598.25	962
2014-07-13	73.75	82.25	70.25	80.02	5.11	6.82	688229.0	53016977.0	1985
2014-07-10	82.25	82.75	73.75	74.91	-7.09	-8.65	308762.0	24164721.0	898
2014-07-09	84.0	84.0	80.75	82.0	-1.08	-1.3	271159.0	22216950.25	597
2014-07-08	84.75	85.75	81.75	83.08	-2.1	-2.47	362510.0	30448643.5	700
2014-07-07	84.0	88.0	83.75	85.18	0.25	0.29	429796.0	36894125.5	1161
2014-07-06	84.25	86.0	83.75	84.93	0.14	0.17	169596.0	14377117.0	496
2014-07-03	84.5	87.0	83.5	84.79	0.6	0.71	499224.0	42497481.5	1334
2014-07-02	84.5	87.25	83.75	84.19	0.8	0.96	414175.0	35082226.5	1113
2014-07-01	82.75	84.25	81.75	83.39	0.35	0.42	259400.0	21652552.0	661
2014-06-30	83.25	85.25	79.0	83.04	-1.21	-1.44	535331.0	44804467.25	1404
2014-06-29	82.25	86.25	81.25	84.25	1.28	1.54	867101.0	72963061.75	2140
2014-06-26	82.25	90.0	76.75	82.97	0.06	0.07	1611613.0	137646640.75	4497
2014-06-25	82.25	85.0	80.75	82.91	0.29	0.35	1533225.0	127678969.75	3756
2014-06-24	75.25	82.75	69.5	82.62	7.46	9.93	2053996.0	160435211.75	4872
2014-06-23	82.0	82.75	72.0	75.16	-4.86	-6.07	2337281.0	184761710.75	4934
2014-06-22	73.5	80.0	71.0	80.02	7.18	9.86	2083971.0	159065416.25	3210
2014-06-19	73.0	76.0	72.0	72.84	1.74	2.45	2056443.0	151286003.0	4299
2014-06-18	66.0	71.0	64.5	71.1	6.45	9.98	1882621.0	125984386.25	3294
2014-06-17	59.5	64.75	59.0	64.65	5.76	9.78	864274.0	54936840.5	1038
2014-06-16	59.0	59.75	58.75	58.89	0.5	0.86	345450.0	20489591.0	425
2014-06-15	57.25	59.25	55.0	58.39	0.37	0.64	772711.0	45058190.5	1005
2014-06-12	59.25	60.5	57.5	58.02	-1.46	-2.45	1054119.0	62236918.0	1615
2014-06-11	55.25	60.25	53.5	59.48	4.31	7.81	794291.0	45148088.0	1133
2014-06-10	53.75	56.5	53.25	55.17	0.39	0.71	507673.0	27988127.25	721
2014-06-09	54.75	55.75	53.75	54.78	0.08	0.15	719692.0	39344579.25	982
2014-06-08	56.25	56.75	49.0	54.7	0.26	0.48	1936055.0	101939467.5	2231
2014-06-05	59.5	59.75	53.75	54.44	-5.17	-8.67	393085.0	22241206.25	612
2014-06-04	59.0	59.75	57.75	59.61	0.77	1.31	603439.0	35662146.75	740
2014-06-03	57.75	61.0	57.75	58.84	0.94	1.62	808758.0	47963287.75	1067
2014-06-02	58.5	59.0	57.75	57.9	0.01	0.02	406509.0	23683106.0	560
2014-06-01	57.25	59.25	57.25	57.89	0.75	1.31	354335.0	20638955.75	573
2014-05-29	59.0	59.75	56.5	57.14	-1.32	-2.26	443954.0	25949572.75	1000
2014-05-28	58.0	60.0	57.75	58.46	1.12	1.95	628796.0	37070997.75	1167
2014-05-27	57.25	59.5	56.5	57.34	-0.28	-0.49	983430.0	57165276.0	1373
2014-05-26	57.75	58.5	57.0	57.62	-0.13	-0.23	821927.0	47447998.5	1154
2014-05-25	57.5	58.25	54.0	57.75	-2.25	-3.75	2159368.0	121092518.0	3949
2014-05-22	62.25	63.5	59.0	60.0	-2.19	-3.52	801737.0	49412716.0	1833
2014-05-21	61.75	65.25	60.0	62.19	1.93	3.2	2350560.0	147096524.0	3688
2014-05-20	54.75	60.25	54.75	60.26	5.42	9.88	1281065.0	74152263.5	1494
2014-05-19	55.5	57.0	54.0	54.84	-0.39	-0.71	1044917.0	58259658.0	1762
2014-05-18	54.25	57.0	54.0	55.23	0.7	1.28	874283.0	48666782.75	1303
2014-05-15	54.25	55.75	54.25	54.53	0.26	0.48	560636.0	30795277.75	855
2014-05-14	53.75	57.0	53.25	54.27	0.53	0.99	1146353.0	63196854.25	1721
2014-05-13	53.75	54.75	53.5	53.74	-0.48	-0.89	484806.0	26221658.0	824
2014-05-12	55.5	55.75	54.0	54.22	-1.13	-2.04	943438.0	51766993.75	1525
2014-05-11	53.75	56.5	53.25	55.35	2.51	4.75	1483157.0	81236123.75	1863
2014-05-08	52.5	54.25	51.75	52.84	0.56	1.07	995116.0	52687297.75	1506
2014-05-07	50.5	54.25	49.0	52.28	2.03	4.04	2147232.0	112235490.25	2603
2014-05-06	52.25	52.25	49.4	50.25	-1.62	-3.12	310625.0	15875508.75	590
2014-05-05	51.0	52.25	50.25	51.87	0.34	0.66	486795.0	24907581.0	758
2014-05-04	52.75	53.5	50.5	51.53	-1.28	-2.42	453037.0	23749279.25	602
2014-05-01	52.25	54.0	51.5	52.81	1.25	2.42	1087935.0	57662626.25	1381
2014-04-30	52.25	53.0	51.0	51.56	-0.27	-0.52	779115.0	40459711.5	1388
2014-04-29	51.25	53.75	51.0	51.83	1.01	1.99	1342931.0	69781827.25	1850
2014-04-28	52.25	53.0	49.4	50.82	-1.65	-3.14	1338204.0	68818806.5	2106
2014-04-27	54.75	55.75	51.75	52.47	-0.1	-0.19	2144274.0	116068070.5	3182
2014-04-24	47.8	52.5	46.9	52.57	4.71	9.84	2406306.0	120946008.0	2770
2014-04-23	49.3	50.25	45.8	47.86	0.23	0.48	2384987.0	116973514.0	3173
2014-04-22	43.4	47.6	43.4	47.63	4.28	9.87	2400510.0	113087772.25	1406
2014-04-21	42.8	43.7	42.3	43.35	-0.28	-0.64	332790.0	14291249.75	368
2014-04-20	42.7	44.9	42.6	43.63	0.75	1.75	832261.0	36381249.25	757
2014-04-17	43.1	43.7	42.6	42.88	0.03	0.07	275745.0	11905343.25	261
2014-04-16	43.1	43.4	42.3	42.85	-0.09	-0.21	515405.0	22124196.0	282
2014-04-15	43.9	43.9	42.7	42.94	-0.58	-1.33	893990.0	38568720.75	648
2014-04-14	43.5	44.9	43.1	43.52	0.19	0.44	1027965.0	45239365.25	801
2014-04-13	43.5	45.3	42.8	43.33	-0.18	-0.41	740000.0	32479919.75	719
2014-04-10	43.4	44.5	42.4	43.51	0.41	0.95	855113.0	36765600.25	560
2014-04-09	42.8	45.0	42.8	43.1	0.28	0.65	848104.0	37162830.75	910
2014-04-08	42.6	43.2	42.4	42.82	0.27	0.63	698075.0	29868534.75	546
2014-04-07	43.0	43.0	41.7	42.55	0.0	0.0	657463.0	27924053.5	773
2014-04-06	40.9	43.0	40.6	42.55	1.65	4.03	958117.0	39685361.5	896
2014-04-03	40.5	41.6	40.4	40.9	0.27	0.66	1058563.0	43233443.5	717
2014-04-02	40.8	40.9	40.5	40.63	-0.14	-0.34	366218.0	14875416.5	292
2014-04-01	40.4	41.0	40.4	40.77	0.14	0.34	692595.0	28224993.5	562
2014-03-31	40.6	41.2	40.4	40.63	0.28	0.69	607881.0	24792777.5	572
2014-03-30	39.9	40.4	39.7	40.35	0.82	2.07	736656.0	29477158.0	629
2014-03-27	39.0	39.9	39.0	39.53	0.41	1.05	919734.0	36098209.75	590
2014-03-26	39.0	40.2	39.0	39.12	0.14	0.36	794635.0	31460931.25	698
2014-03-25	38.8	39.1	38.6	38.98	0.27	0.7	432874.0	16788205.75	368
2014-03-24	39.8	40.1	38.4	38.71	-0.82	-2.07	530468.0	20844840.5	553
2014-03-23	38.8	40.2	38.7	39.53	0.69	1.78	1030091.0	40641522.5	883
2014-03-20	38.7	39.9	38.3	38.84	0.0	0.0	1385663.0	54070105.0	1045
2014-03-19	38.3	39.0	38.3	38.84	0.41	1.07	791724.0	30588632.25	489
2014-03-18	38.3	39.0	38.0	38.43	0.0	0.0	845920.0	32567468.75	657
2014-03-17	38.4	38.7	38.0	38.43	0.14	0.37	694126.0	26577017.0	593
2014-03-16	38.4	39.3	38.0	38.29	-0.14	-0.36	516298.0	19870024.0	556
2014-03-13	38.4	39.0	37.9	38.43	0.0	0.0	672155.0	25773714.0	619
2014-03-12	38.3	38.8	37.5	38.43	0.14	0.37	846086.0	32254827.5	946
2014-03-11	38.2	39.1	37.3	38.29	0.68	1.81	1315570.0	50488772.5	1268
2014-03-10	37.2	37.9	36.9	37.61	0.69	1.87	1588394.0	59253853.0	1180
2014-03-09	35.6	38.0	35.6	36.92	1.51	4.26	2416743.0	88648130.25	1575
2014-03-06	35.8	36.1	35.3	35.41	-0.28	-0.78	776537.0	27692962.5	696
2014-03-05	36.5	36.8	35.1	35.69	-0.68	-1.87	1071411.0	38540281.0	1093
2014-03-04	35.1	36.8	35.1	36.37	1.51	4.33	1805836.0	64959920.5	1497
2014-03-03	35.4	35.6	34.7	34.86	-0.96	-2.68	596062.0	20958045.0	616
2014-03-02	35.7	35.8	35.0	35.82	0.41	1.16	814827.0	28856117.0	785
2014-02-27	35.1	35.7	34.9	35.41	0.55	1.58	1302266.0	45894708.75	1158
2014-02-26	35.4	36.0	34.7	34.86	0.55	1.6	2949162.0	103887030.75	2377
2014-02-25	34.6	35.3	32.9	34.31	1.51	4.6	4213823.0	143113675.0	3966
2014-02-24	29.8	32.8	29.7	32.8	2.88	9.63	2355010.0	74377658.75	1897
2014-02-23	27.7	29.9	27.7	29.92	2.06	7.39	1486452.0	42901718.25	958
2014-02-20	27.6	28.1	27.6	27.86	0.27	0.98	666636.0	18604717.25	542
2014-02-19	27.6	28.4	27.5	27.59	0.0	0.0	1113985.0	31029581.25	832
2014-02-18	27.5	28.1	27.3	27.59	0.19	0.69	636153.0	17606635.25	517
2014-02-17	27.3	27.9	27.2	27.4	0.06	0.22	811262.0	22262476.9	621
2014-02-16	27.5	27.6	27.2	27.34	0.0	0.0	698911.0	19168596.5	696
2014-02-13	27.6	27.7	27.0	27.34	0.0	0.0	1128168.0	30877417.8	946
2014-02-12	26.5	27.5	26.5	27.34	0.99	3.76	1745921.0	47216657.8	1380
2014-02-11	26.5	26.6	26.1	26.35	-0.22	-0.83	1159128.0	30472366.6	921
2014-02-10	27.6	28.6	26.5	26.57	-0.72	-2.64	3250598.0	89032359.65	2426
2014-02-09	27.2	27.9	27.2	27.29	0.06	0.22	875582.0	24000437.15	677
2014-02-06	27.1	28.0	27.1	27.23	0.33	1.23	1581250.0	43576288.9	1471
2014-02-05	26.1	27.0	25.9	26.9	0.82	3.14	1575742.0	41861759.5	1553
2014-02-04	25.5	26.7	25.5	26.08	0.06	0.23	3005197.0	78678256.9	2744
2014-02-03	23.7	26.1	23.55	26.02	2.3	9.7	1973075.0	49314837.5	1619
2014-02-02	23.6	24.55	23.6	23.72	0.17	0.72	554125.0	13354140.0	561
2014-01-30	23.95	24.1	23.5	23.55	-0.39	-1.63	239414.0	5699187.6	227
2014-01-29	24.05	24.1	23.95	23.94	-0.05	-0.21	115169.0	2765621.8	122
2014-01-28	24.1	24.2	23.9	23.99	-0.11	-0.46	141639.0	3402786.2	154
2014-01-27	24.0	24.3	23.9	24.1	0.22	0.92	290874.0	6996003.5	210
2014-01-26	23.35	24.0	23.3	23.88	0.0	0.0	242601.0	5763206.2	236
2014-01-23	24.15	24.15	23.4	23.88	-0.06	-0.25	423306.0	10076241.6	357
2014-01-22	25.4	25.4	23.35	23.94	-1.64	-6.41	810802.0	19405620.1	473
2014-01-21	25.5	25.6	25.3	25.58	0.21	0.83	161127.0	4094401.0	182
2014-01-20	25.4	25.8	25.3	25.37	0.06	0.24	237844.0	6066477.2	286
2014-01-19	24.7	25.6	24.7	25.31	-0.55	-2.13	298466.0	7545395.4	319
2014-01-16	26.0	26.2	25.8	25.86	-0.33	-1.26	610193.0	15839589.1	648
2014-01-15	26.7	26.7	26.1	26.19	-0.55	-2.06	391038.0	10283823.7	333
2014-01-14	26.6	27.0	26.5	26.74	0.11	0.41	395215.0	10567951.3	346
2014-01-13	26.8	27.1	26.5	26.63	0.06	0.23	750267.0	20086081.2	566
2014-01-12	26.4	26.7	26.3	26.57	0.33	1.26	215095.0	5701134.7	223
2014-01-09	26.4	26.5	26.2	26.24	-0.11	-0.42	201806.0	5307937.4	180
2014-01-08	26.8	26.8	26.2	26.35	-0.44	-1.64	351122.0	9316280.0	290
2014-01-07	26.2	26.9	26.2	26.79	0.71	2.72	449010.0	11920195.0	325
2014-01-06	25.9	26.3	25.8	26.08	0.06	0.23	313915.0	8155798.1	336
2014-01-05	27.0	27.0	25.9	26.02	-1.05	-3.88	564439.0	14978389.9	522
2014-01-02	27.1	27.6	26.9	27.07	0.06	0.22	1005690.0	27312524.75	914
2014-01-01	26.9	27.9	26.9	27.01	0.16	0.6	1156420.0	31666774.95	988
2013-12-31	26.9	27.1	26.7	26.85	0.0	0.0	349663.0	9415266.3	332
2013-12-30	26.5	27.1	26.5	26.85	0.11	0.41	370079.0	9920669.2	308
2013-12-29	26.7	26.9	26.5	26.74	0.06	0.22	257428.0	6871063.8	276
2013-12-26	27.0	27.1	26.5	26.68	-0.28	-1.04	632634.0	16933497.2	586
2013-12-25	27.4	27.5	26.9	26.96	-0.22	-0.81	612136.0	16571920.9	621
2013-12-24	27.3	28.6	27.1	27.18	-0.16	-0.59	2498904.0	69519507.0	1650
2013-12-23	27.2	28.0	26.9	27.34	0.16	0.59	1024960.0	28169572.35	895
2013-12-22	27.0	27.3	26.9	27.18	0.28	1.04	554287.0	15058489.6	505
2013-12-19	28.6	28.7	26.7	26.9	-2.06	-7.11	2145753.0	59543137.7	2063
2013-12-18	26.1	29.0	25.9	28.96	2.61	9.91	4768981.0	133784144.55	2970
2013-12-17	26.6	26.6	25.8	26.35	-0.06	-0.23	728026.0	19124764.8	652
2013-12-16	26.1	26.6	26.0	26.41	0.61	2.36	943318.0	24840721.9	712
2013-12-15	25.2	26.1	25.1	25.8	0.87	3.49	906216.0	23260267.3	700
2013-12-12	24.75	25.2	24.75	24.93	0.06	0.24	283508.0	7089108.1	262
2013-12-11	24.8	25.0	24.65	24.87	-0.06	-0.24	430397.0	10654734.6	320
2013-12-10	25.3	25.3	24.85	24.93	-0.33	-1.31	427892.0	10705713.0	370
2013-12-09	25.8	25.8	25.2	25.26	-0.49	-1.9	486631.0	12390430.2	361
2013-12-08	25.6	25.9	25.5	25.75	0.28	1.1	272399.0	6997230.1	205
2013-12-05	25.3	25.8	25.3	25.47	0.27	1.07	487492.0	12428282.7	512
2013-12-04	25.0	25.2	24.85	25.2	0.22	0.88	200434.0	5019099.2	203
2013-12-03	24.7	25.4	24.6	24.98	0.22	0.89	413702.0	10377622.7	444
2013-12-02	24.65	24.8	24.5	24.76	0.0	0.0	130700.0	3225925.3	135
2013-12-01	24.6	24.8	24.45	24.76	0.16	0.65	307542.0	7578147.6	310
2013-11-28	24.8	25.0	24.6	24.6	-0.22	-0.89	278224.0	6896289.3	263
2013-11-27	25.2	25.2	24.7	24.82	-0.33	-1.31	409782.0	10205161.5	341
2013-11-26	25.1	25.9	25.1	25.15	-0.43	-1.68	593297.0	15108742.6	611
2013-11-25	24.6	26.3	24.5	25.58	0.93	3.77	2120139.0	54237817.6	1671
2013-11-24	25.1	25.1	24.45	24.65	-0.39	-1.56	270605.0	6703653.9	307
2013-11-21	25.4	25.5	25.0	25.04	-0.33	-1.3	282499.0	7113068.3	280
2013-11-20	25.5	25.6	25.3	25.37	-0.21	-0.82	308756.0	7847017.5	264
2013-11-19	25.6	25.9	25.4	25.58	0.0	0.0	227542.0	5833219.9	212
2013-11-18	25.9	25.9	25.4	25.58	-0.33	-1.27	167002.0	4294009.4	168
2013-11-17	25.9	26.1	25.8	25.91	0.0	0.0	237093.0	6150901.8	175
2013-11-14	26.0	26.1	25.9	25.91	-0.06	-0.23	182807.0	4759988.2	143
2013-11-13	26.1	26.2	25.8	25.97	-0.16	-0.61	317590.0	8251287.6	241
2013-11-12	26.4	26.6	26.0	26.13	-0.22	-0.83	300156.0	7907917.7	386
2013-11-11	26.2	26.4	26.1	26.35	0.33	1.27	308048.0	8081059.3	280
2013-11-10	26.0	26.4	25.8	26.02	0.05	0.19	470577.0	12284646.7	400
2013-11-07	26.0	26.2	25.8	25.97	-0.05	-0.19	340483.0	8860169.4	311
2013-11-06	25.9	26.0	25.9	26.02	-0.06	-0.23	240782.0	6253098.8	249
2013-11-05	25.3	26.1	25.3	26.08	0.55	2.15	373841.0	9664519.4	333
2013-11-04	25.6	25.6	25.3	25.53	-0.11	-0.43	133561.0	3399002.1	139
2013-11-03	25.8	25.9	25.6	25.64	-0.11	-0.43	116420.0	3001527.6	117
2013-10-31	25.8	25.8	25.7	25.75	-0.33	-1.27	193487.0	4986789.2	174
2013-10-30	26.2	26.3	25.8	26.08	-0.22	-0.84	264205.0	6866030.0	207
2013-10-29	26.2	26.4	26.0	26.3	0.06	0.23	275179.0	7220915.3	287
2013-10-28	26.9	26.9	26.0	26.24	-0.06	-0.23	293040.0	7717123.8	256
2013-10-27	25.9	26.6	25.9	26.3	0.33	1.27	449864.0	11835239.6	382
2013-10-24	25.9	26.2	25.8	25.97	0.11	0.43	137714.0	3582119.1	132
2013-10-23	25.8	26.2	25.6	25.86	0.22	0.86	274110.0	7102536.7	263
2013-10-22	25.5	25.7	25.2	25.64	0.22	0.87	302025.0	7681773.1	266
2013-10-21	25.4	25.5	25.3	25.42	0.05	0.2	109422.0	2775191.7	148
2013-10-20	25.3	25.5	25.3	25.37	0.66	2.67	195875.0	4971789.8	198
2013-10-10	24.75	25.5	24.6	24.71	0.06	0.24	602947.0	15027455.6	507
2013-10-09	24.3	24.8	24.3	24.65	0.0	0.0	110147.0	2716384.5	153
2013-10-08	24.6	25.0	24.55	24.65	0.05	0.2	232101.0	5748210.7	253
2013-10-07	24.85	25.4	24.15	24.6	-0.27	-1.09	1165432.0	29142388.1	781
2013-10-06	25.9	25.9	24.0	24.87	-0.99	-3.83	457018.0	11380293.8	444
2013-10-03	25.9	26.1	25.7	25.86	0.06	0.23	437956.0	11334117.1	405
2013-10-02	26.7	26.7	25.8	25.8	-0.94	-3.52	425450.0	11255287.5	424
2013-10-01	26.9	27.1	26.6	26.74	-0.44	-1.62	448795.0	12055178.0	447
2013-09-30	27.6	28.1	27.2	27.18	-0.27	-0.98	1461023.0	40639749.85	1187
2013-09-29	27.1	27.5	26.6	27.45	0.6	2.23	850754.0	22999971.4	708
2013-09-26	27.2	27.3	26.7	26.85	-0.27	-1.0	548385.0	14822713.1	467
2013-09-25	26.8	27.3	26.5	27.12	0.33	1.23	759965.0	20525703.8	594
2013-09-24	26.6	27.0	26.6	26.79	0.11	0.41	581515.0	15545783.7	434
2013-09-19	26.9	27.0	26.5	26.68	-0.06	-0.22	412201.0	10993964.2	416
2013-09-18	27.1	27.4	26.7	26.74	-0.49	-1.8	602009.0	16221660.5	457
2013-09-17	27.1	27.4	27.0	27.23	0.22	0.81	587156.0	15931580.2	498
2013-09-16	26.7	27.2	26.4	27.01	0.49	1.85	601184.0	16100404.8	496
2013-09-15	26.0	27.1	25.9	26.52	0.83	3.23	557235.0	14697803.7	514
2013-09-12	25.8	25.8	25.4	25.69	0.22	0.86	494789.0	12662122.7	353
2013-09-11	26.4	26.4	25.4	25.47	-0.66	-2.53	476848.0	12311772.8	416
2013-09-10	26.4	26.7	26.1	26.13	0.66	2.59	639140.0	16796185.2	539
2013-09-09	25.8	26.1	25.2	25.47	-0.06	-0.24	1246985.0	32158817.1	1149
2013-09-08	25.5	25.8	25.2	25.53	0.6	2.41	531499.0	13494867.2	462
2013-09-05	25.2	25.8	24.65	24.93	-0.44	-1.73	1017403.0	25762641.3	886
2013-09-04	25.5	26.0	25.3	25.37	-0.6	-2.31	639699.0	16456811.9	692
2013-09-03	27.4	27.6	25.0	25.97	-1.37	-5.01	1104082.0	28916417.7	1123
2013-09-02	26.8	28.0	26.6	27.34	0.88	3.33	1705431.0	46743359.4	1445
2013-09-01	25.8	26.9	25.7	26.46	1.26	5.0	899489.0	23551690.5	791
2013-08-29	26.2	26.6	25.0	25.2	-0.44	-1.72	819932.0	21176727.6	762
2013-08-28	25.1	27.1	25.0	25.64	-1.04	-3.9	1077520.0	28194712.5	1048
2013-08-27	29.4	29.4	26.7	26.68	-2.97	-10.02	1234403.0	34070713.5	1341
2013-08-26	29.7	30.1	29.1	29.65	0.0	0.0	581546.0	17203792.0	591
2013-08-25	30.3	30.3	29.5	29.65	-0.68	-2.24	592897.0	17745643.25	457
2013-08-22	30.3	30.6	30.2	30.33	0.0	0.0	423763.0	12886534.75	420
2013-08-21	30.6	30.9	30.3	30.33	-0.42	-1.37	367165.0	11245420.0	343
2013-08-20	30.3	31.2	30.3	30.75	0.28	0.92	811931.0	25034822.0	619
2013-08-19	30.5	30.8	30.2	30.47	-0.28	-0.91	322138.0	9822673.75	347
2013-08-18	31.0	31.2	30.5	30.75	-0.27	-0.87	477374.0	14730420.75	434
2013-08-15	30.6	31.2	30.3	31.02	0.55	1.81	756191.0	23323422.25	531
2013-08-14	30.1	31.0	29.8	30.47	0.27	0.89	483773.0	14764119.0	475
2013-08-13	30.1	30.2	29.9	30.2	0.28	0.94	142033.0	4267086.5	189
2013-08-05	30.1	30.1	29.8	29.92	0.0	0.0	237062.0	7088217.0	238
2013-08-04	29.9	30.2	29.9	29.92	-0.28	-0.93	250854.0	7544893.75	255
2013-08-01	29.5	30.3	29.4	30.2	0.55	1.85	277521.0	8322088.0	266
2013-07-31	30.3	30.3	29.4	29.65	-0.82	-2.69	222624.0	6662654.0	197
2013-07-30	30.2	30.5	29.9	30.47	0.27	0.89	136583.0	4132403.5	145
2013-07-29	30.3	30.3	30.1	30.2	-0.27	-0.89	129037.0	3892215.0	135
2013-07-28	30.6	30.6	30.2	30.47	-0.14	-0.46	242687.0	7370076.5	210
2013-07-25	30.3	31.0	30.2	30.61	0.28	0.92	404631.0	12333905.5	346
2013-07-24	30.3	30.6	30.2	30.33	-0.28	-0.91	225440.0	6839618.0	241
2013-07-23	30.8	30.8	30.1	30.61	-0.14	-0.46	401236.0	12187149.5	334
2013-07-22	31.0	31.2	30.6	30.75	-0.27	-0.87	205244.0	6331742.0	229
2013-07-21	30.6	31.3	30.6	31.02	0.14	0.45	311438.0	9667046.5	270
2013-07-18	31.6	31.6	30.6	30.88	-0.69	-2.19	467909.0	14524003.75	358
2013-07-17	31.0	31.7	31.0	31.57	0.28	0.89	455173.0	14294904.75	398
2013-07-16	31.3	31.4	31.0	31.29	0.13	0.42	455967.0	14255443.5	476
2013-07-15	30.5	31.3	30.3	31.16	0.83	2.74	856475.0	26437409.25	723
2013-07-14	30.3	30.8	30.2	30.33	0.0	0.0	243687.0	7412401.5	232
2013-07-11	30.5	30.8	30.2	30.33	-0.14	-0.46	257085.0	7811446.25	267
2013-07-10	30.6	30.6	30.3	30.47	-0.14	-0.46	178685.0	5452084.0	231
2013-07-09	31.0	31.2	30.5	30.61	-0.41	-1.32	487857.0	14944422.25	571
2013-07-08	30.6	31.6	30.2	31.02	0.41	1.34	1028770.0	32021456.75	985
2013-07-07	30.6	30.9	30.3	30.61	0.14	0.46	373360.0	11441883.0	341
2013-07-04	31.2	31.2	30.5	30.47	-0.28	-0.91	603468.0	18558090.5	654
2013-07-03	31.3	31.4	30.5	30.75	-0.27	-0.87	968706.0	30144114.75	820
2013-07-02	30.2	31.0	30.2	31.02	0.55	1.81	603284.0	18479834.0	530
2013-07-01	30.2	30.8	30.1	30.47	0.27	0.89	611484.0	18586000.75	517
2013-06-30	30.3	30.5	29.7	30.2	-0.27	-0.89	459319.0	13877509.75	456
2013-06-26	30.9	31.3	30.2	30.47	-0.41	-1.33	660822.0	20385704.5	611
2013-06-25	31.2	31.4	30.8	30.88	-0.41	-1.31	808255.0	25105306.5	743
2013-06-24	32.4	32.7	30.6	31.29	-0.83	-2.58	1580456.0	49940735.5	1253
2013-06-23	32.0	32.7	31.4	32.12	0.55	1.74	1549858.0	49694623.0	1346
2013-06-22	30.5	32.4	30.1	31.57	1.24	4.09	2208786.0	69507629.25	2149
2013-06-19	29.8	32.7	29.7	30.33	0.41	1.37	3812536.0	119877394.25	2913
2013-06-18	30.1	30.2	29.7	29.92	0.14	0.47	995499.0	29800808.0	863
2013-06-17	28.4	30.3	28.4	29.78	1.78	6.36	1418390.0	41954422.75	1386
2013-06-16	27.3	29.0	27.3	28.0	-0.27	-0.96	1487220.0	42039536.55	1435
2013-06-15	30.5	30.6	28.3	28.27	-3.02	-9.65	1624663.0	48157346.25	1679
2013-06-12	31.4	31.6	30.9	31.29	0.0	0.0	740046.0	23112774.5	714
2013-06-11	30.8	31.8	30.8	31.29	0.41	1.33	1149258.0	35905414.0	1240
2013-06-10	31.8	32.0	30.8	30.88	-1.1	-3.44	874716.0	27442260.5	1034
2013-06-09	32.3	32.9	31.6	31.98	-0.14	-0.44	1230582.0	39799424.0	1294
2013-06-08	33.1	33.5	32.1	32.12	-0.96	-2.9	1475035.0	48336580.25	1761
2013-06-05	33.1	34.3	32.8	33.08	-0.27	-0.81	2044773.0	68538073.5	2262
2013-06-04	34.6	34.7	32.7	33.35	-1.24	-3.58	2878034.0	96799484.0	3497
2013-06-03	37.1	37.8	34.0	34.59	-1.92	-5.26	6139291.0	218837821.25	7166
2013-06-02	34.3	36.5	34.2	36.51	3.29	9.9	4878634.0	172382200.0	4613
2013-06-01	29.8	33.2	29.7	33.22	3.02	10.0	1831824.0	58315174.0	1291
2013-05-29	29.5	30.8	29.0	30.2	0.96	3.28	1415807.0	42153377.0	1241
2013-05-28	29.1	29.7	29.0	29.24	0.42	1.46	644714.0	18919808.75	641
2013-05-27	29.4	29.5	28.8	28.82	-0.83	-2.8	506715.0	14784459.5	530
2013-05-26	30.2	30.3	29.4	29.65	-0.41	-1.36	468076.0	14004618.75	472
2013-05-25	29.8	30.6	29.5	30.06	0.41	1.38	890304.0	26743321.5	848
2013-05-22	29.8	31.2	29.7	29.65	0.0	0.0	2688272.0	81781843.5	2089
2013-05-21	29.5	29.9	29.1	29.65	0.14	0.47	793930.0	23509059.0	609
2013-05-20	29.7	30.1	29.0	29.51	-0.69	-2.28	876736.0	25878586.25	824
2013-05-19	29.4	30.5	29.1	30.2	0.55	1.85	1093703.0	32771746.0	920
2013-05-18	29.0	29.7	27.4	29.65	1.51	5.37	1486419.0	42571778.5	1359
2013-05-15	28.1	28.3	26.6	28.14	-1.37	-4.64	1511633.0	40867387.55	1135
2013-05-14	32.1	32.5	29.5	29.51	-3.16	-9.67	1401028.0	43438915.0	1170
2013-05-13	32.4	33.6	31.3	32.67	-1.92	-5.55	1299746.0	42292895.75	1451
2013-05-12	33.9	34.6	33.1	34.59	0.82	2.43	713615.0	24097867.25	818
2013-05-11	34.3	34.6	33.6	33.77	-0.13	-0.38	511646.0	17504576.25	557
2013-05-08	33.6	34.3	33.6	33.9	0.27	0.8	357504.0	12129408.5	429
2013-05-07	34.2	34.3	33.4	33.63	-0.82	-2.38	440172.0	14906250.5	473
2013-05-06	34.9	34.9	34.0	34.45	-0.41	-1.18	577449.0	19855109.75	553
2013-05-05	35.3	35.4	34.7	34.86	-0.42	-1.19	434264.0	15208559.75	449
2013-05-04	35.7	35.8	35.1	35.28	-0.27	-0.76	596414.0	21153765.0	516
2013-05-01	36.0	36.1	34.7	35.55	-0.41	-1.14	613987.0	21844469.25	635
2013-04-30	35.7	36.5	35.3	35.96	0.55	1.55	1530220.0	54969117.75	1240
2013-04-29	35.7	36.0	35.3	35.41	0.0	0.0	915221.0	32596289.25	844
2013-04-28	35.3	35.6	35.0	35.41	0.27	0.77	932105.0	32834672.0	760
2013-04-27	35.1	35.6	34.9	35.14	0.0	0.0	812694.0	28539532.5	717
2013-04-24	35.8	35.8	34.9	35.14	-0.68	-1.9	473251.0	16685773.75	530
2013-04-23	36.1	36.4	35.8	35.82	-0.28	-0.78	923018.0	33217985.75	834
2013-04-22	35.8	36.4	35.7	36.1	0.41	1.15	992821.0	35796724.25	892
2013-04-21	34.7	35.7	34.2	35.69	1.1	3.18	1178264.0	41288803.25	1033
2013-04-20	34.6	35.0	34.2	34.59	0.55	1.62	797218.0	27568802.75	767
2013-04-17	37.1	37.1	33.8	34.04	-3.43	-9.15	1735474.0	60473022.25	1800
2013-04-16	37.9	38.3	37.2	37.47	-1.1	-2.85	1026636.0	38771263.5	1006
2013-04-15	38.7	39.3	38.2	38.57	-0.14	-0.36	1447277.0	55973305.25	1390
2013-04-14	37.8	39.5	37.6	38.71	1.1	2.92	1696363.0	65258556.5	1853
2013-04-13	37.6	38.4	37.2	37.61	0.14	0.37	1050079.0	39799925.75	1104
2013-04-10	36.8	38.4	36.5	37.47	0.82	2.24	2214628.0	83239471.0	2378
2013-04-09	37.1	37.2	36.4	36.65	0.14	0.38	1206625.0	44240954.5	1226
2013-04-08	36.9	36.9	36.5	36.51	-0.27	-0.73	1056030.0	38812824.0	1148
2013-04-07	36.8	37.5	36.7	36.78	-0.42	-1.13	1018536.0	37644417.25	1117
2013-04-06	38.4	38.8	36.8	37.2	-0.55	-1.46	1618345.0	61086452.75	1593
2013-04-03	36.8	38.4	36.5	37.75	0.83	2.25	2792924.0	104527671.5	2554
2013-04-02	37.2	37.5	36.7	36.92	-0.28	-0.75	1350829.0	49939763.0	1479
2013-04-01	37.3	37.8	36.8	37.2	0.0	0.0	867491.0	32425369.25	1003
2013-03-31	38.0	38.4	37.1	37.2	-0.96	-2.52	944660.0	35560782.25	1126
2013-03-30	39.1	39.3	36.9	38.16	-0.68	-1.75	1771284.0	68186005.0	2186
2013-03-27	39.5	39.7	38.6	38.84	-0.69	-1.75	2137562.0	83523101.25	1892
2013-03-26	39.5	40.2	39.3	39.53	0.41	1.05	1467112.0	58226974.0	1875
2013-03-25	39.0	40.9	38.4	39.12	0.14	0.36	4095258.0	162436854.75	3473
2013-03-24	39.4	39.9	38.6	38.98	-0.28	-0.71	1154626.0	45352756.5	1435
2013-03-23	39.1	39.5	38.8	39.26	0.28	0.72	822974.0	32249425.0	1049
2013-03-20	38.7	39.7	38.4	38.98	0.41	1.06	1422155.0	55468440.25	1746
2013-03-19	39.0	39.7	38.3	38.57	-0.14	-0.36	1896123.0	73897042.25	2237
2013-03-18	39.8	40.4	38.6	38.71	-1.09	-2.74	2089424.0	82656412.5	2648
2013-03-17	41.7	43.5	39.7	39.8	-1.65	-3.98	4945913.0	205132723.75	5101
2013-03-16	41.5	42.8	40.4	41.45	0.27	0.66	3250827.0	135006885.75	3495
2013-03-13	38.4	41.6	38.2	41.18	3.3	8.71	2201171.0	88868144.75	2551
2013-03-12	40.4	41.2	37.6	37.88	-2.47	-6.12	2331115.0	93695643.75	2765
2013-03-11	39.3	40.9	39.3	40.35	1.37	3.51	2653958.0	106559492.75	2940
2013-03-10	36.1	39.4	36.1	38.98	0.41	1.06	3493895.0	132595011.25	4932
2013-03-09	42.3	42.7	38.6	38.57	-4.25	-9.93	4346074.0	176460784.5	5175
2013-03-06	40.1	42.8	40.1	42.82	2.74	6.84	2761894.0	115051408.75	2930
2013-03-05	40.2	40.8	39.1	40.08	0.14	0.35	2559763.0	102110884.25	3067
2013-03-04	39.9	41.7	38.3	39.94	-0.14	-0.35	4596771.0	183446300.75	6002
2013-03-03	41.7	43.1	39.5	40.08	-1.92	-4.57	3990248.0	166598141.0	5492
2013-03-02	46.3	46.9	42.0	42.0	-4.67	-10.01	7499168.0	327471834.75	9877
2013-02-27	43.9	47.1	41.2	46.67	3.3	7.61	5954701.0	260020675.5	7984
2013-02-26	42.0	43.9	41.3	43.37	2.6	6.38	2195694.0	93217375.0	2970
2013-02-25	37.3	40.8	37.3	40.77	3.71	10.01	2624197.0	105088344.5	1736
2013-02-24	36.2	37.8	36.2	37.06	0.82	2.26	1622210.0	60463401.5	1041
2013-02-23	35.7	37.9	35.6	36.24	0.14	0.39	2410532.0	88359550.25	2031
2013-02-20	34.0	36.2	33.9	36.1	1.92	5.62	1034929.0	36388086.25	960
2013-02-19	34.7	35.3	34.0	34.18	-0.55	-1.58	553990.0	19192812.0	604
2013-02-18	34.3	35.1	34.0	34.73	0.42	1.22	656431.0	22750444.0	649
2013-02-17	34.9	34.9	34.2	34.31	-0.42	-1.21	357717.0	12332678.0	415
2013-02-16	34.9	35.6	34.5	34.73	-0.27	-0.77	694456.0	24255742.25	807
2013-02-13	34.6	36.5	34.5	35.0	0.27	0.78	891078.0	31571482.75	1045
2013-02-12	33.8	36.1	33.1	34.73	0.83	2.45	965983.0	33687896.25	1085
2013-02-11	34.0	34.6	33.9	33.9	-0.55	-1.6	282454.0	9670073.25	271
2013-02-10	34.6	35.1	34.0	34.45	-0.14	-0.4	560483.0	19398761.5	516
2013-02-09	34.9	35.3	33.8	34.59	-0.27	-0.77	486330.0	16692616.75	571
2013-02-06	36.2	37.6	34.9	34.86	-1.1	-3.06	1078835.0	38928445.25	1287
2013-02-05	35.3	36.8	34.6	35.96	0.41	1.15	891814.0	31916388.75	909
2013-02-04	35.7	36.2	35.3	35.55	-0.41	-1.14	743987.0	26581029.0	807
2013-02-03	36.0	36.5	35.3	35.96	0.41	1.15	903826.0	32425085.5	1104
2013-02-02	35.6	36.8	35.3	35.55	0.55	1.57	1063280.0	38325239.5	1502
2013-01-30	33.4	36.2	32.9	35.0	1.51	4.51	1564544.0	54240509.25	1946
2013-01-29	35.0	35.8	33.5	33.49	-1.79	-5.07	1340184.0	46727075.75	1336
2013-01-28	33.2	36.0	32.4	35.28	1.93	5.79	2897989.0	99859418.5	2992
2013-01-27	30.2	33.4	29.7	33.35	3.02	9.96	2223583.0	71111167.75	1470
2013-01-26	29.7	30.9	29.1	30.33	0.68	2.29	1168683.0	35389057.0	1149
2013-01-23	30.2	30.2	29.4	29.65	-0.55	-1.82	470530.0	14019235.5	472
2013-01-22	30.8	30.8	30.1	30.2	-0.55	-1.79	351568.0	10629953.75	399
2013-01-21	30.3	30.8	30.2	30.75	0.28	0.92	472409.0	14360814.75	471
2013-01-20	30.6	30.6	29.8	30.47	0.55	1.84	392951.0	11855918.25	444
2013-01-19	29.7	30.2	29.4	29.92	0.55	1.87	405496.0	12097551.0	459
2013-01-16	29.4	30.2	29.0	29.37	0.0	0.0	615835.0	18304111.0	651
2013-01-15	29.9	30.2	29.4	29.37	-0.83	-2.75	291147.0	8647530.0	365
2013-01-14	29.7	30.3	29.7	30.2	0.55	1.85	339323.0	10195550.5	437
2013-01-13	29.7	29.9	29.4	29.65	-0.13	-0.44	548032.0	16235227.25	582
2013-01-12	30.3	30.6	29.8	29.78	-0.55	-1.81	446218.0	13470365.25	519
2013-01-09	30.8	31.4	29.9	30.33	-0.55	-1.78	696438.0	21476057.5	746
2013-01-08	31.4	31.6	30.3	30.88	-0.14	-0.45	455629.0	14106355.75	556
2013-01-07	31.2	31.7	30.9	31.02	0.14	0.45	486104.0	15187880.75	587
2013-01-06	31.4	31.6	30.9	30.88	-0.69	-2.19	553360.0	17223254.75	603
2013-01-05	32.1	32.3	31.0	31.57	-0.41	-1.28	833214.0	26350840.0	912
2013-01-02	32.9	32.9	31.7	31.98	-0.82	-2.5	897453.0	28877001.75	940
2013-01-01	32.4	33.8	32.1	32.8	0.68	2.12	1424530.0	46980288.25	1592
2012-12-31	30.9	33.6	30.3	32.12	1.51	4.93	3218062.0	104209498.0	2874
2012-12-30	31.2	31.3	30.2	30.61	-0.55	-1.77	489048.0	15031263.5	563
2012-12-29	31.6	32.1	31.0	31.16	-0.55	-1.73	597319.0	18952556.75	629
2012-12-26	32.7	32.7	31.6	31.71	-0.82	-2.52	615662.0	19741007.25	658
2012-12-25	33.4	33.8	32.3	32.53	-0.69	-2.08	665937.0	21941623.25	712
2012-12-24	33.4	33.8	32.9	33.22	0.14	0.42	965446.0	32179877.0	877
2012-12-23	33.6	33.9	32.9	33.08	-0.27	-0.81	858453.0	28685895.25	825
2012-12-22	32.4	34.9	32.0	33.35	0.82	2.52	2163718.0	72926987.0	2031
2012-12-19	33.2	33.4	32.0	32.53	-0.55	-1.66	891420.0	29010304.75	921
2012-12-18	33.1	34.5	32.9	33.08	-0.14	-0.42	1445082.0	48593351.25	1287
2012-12-17	33.8	33.9	33.1	33.22	-0.27	-0.81	836711.0	27993271.25	837
2012-12-16	34.0	34.3	33.5	33.49	-0.55	-1.62	818546.0	27763900.5	720
2012-12-15	34.0	34.6	33.6	34.04	0.41	1.22	1160195.0	39511496.75	1014
2012-12-12	33.8	33.9	32.8	33.63	0.0	0.0	1120762.0	37498876.5	1088
2012-12-11	34.6	34.7	33.5	33.63	-0.96	-2.78	1455869.0	49633492.0	1413
2012-12-10	34.9	35.6	34.2	34.59	-0.14	-0.4	1539414.0	53839419.5	1351
2012-12-09	35.0	35.8	34.6	34.73	-0.13	-0.37	2052370.0	72008695.5	1803
2012-12-08	34.9	35.8	34.5	34.86	0.27	0.78	1845501.0	64766893.75	1897
2012-12-05	35.0	35.7	34.0	34.59	-0.96	-2.7	2362287.0	82117500.75	2649
2012-12-04	37.9	38.2	35.1	35.55	-1.78	-4.77	3496190.0	126727727.75	3117
2012-12-03	36.7	37.9	36.5	37.33	0.55	1.5	2002414.0	74449812.5	2182
2012-12-02	40.9	42.4	36.2	36.78	-1.79	-4.64	7410849.0	296531215.25	6933
2012-12-01	36.0	38.6	35.7	38.57	3.43	9.76	2620723.0	97156612.75	1953
2012-11-28	36.2	36.8	34.5	35.14	-0.55	-1.54	3146193.0	111521485.5	3288
2012-11-27	37.9	38.2	34.9	35.69	-1.92	-5.11	1880178.0	69208912.0	2242
2012-11-26	38.8	40.1	36.9	37.61	-1.1	-2.84	3291386.0	127154972.0	4042
2012-11-25	37.9	39.9	36.2	38.71	0.83	2.19	4798768.0	183508715.5	4920
2012-11-24	37.6	40.1	36.9	37.88	0.55	1.47	7068396.0	271189594.0	5355
2012-11-21	37.3	39.9	36.2	37.33	0.27	0.73	7137542.0	272532047.5	6148
2012-11-20	33.9	37.1	32.4	37.06	3.29	9.74	5782124.0	204894498.5	3648
2012-11-19	31.3	34.0	29.2	33.77	2.61	8.38	3806272.0	122878157.75	3086
2012-11-18	31.8	32.3	30.9	31.16	-0.55	-1.73	855847.0	27045910.75	886
2012-11-17	31.7	31.8	31.0	31.71	-0.41	-1.28	723633.0	22747934.0	739
2012-11-14	32.9	33.4	31.7	32.12	-0.82	-2.49	627913.0	20429944.0	695
2012-11-13	32.9	33.4	32.5	32.94	0.14	0.43	646814.0	21317784.5	628
2012-11-12	32.9	33.2	32.4	32.8	-0.28	-0.85	789561.0	25888486.25	788
2012-11-11	34.0	34.3	32.7	33.08	-0.96	-2.82	998725.0	33511153.0	1074
2012-11-10	33.5	34.6	33.4	34.04	0.27	0.8	1388226.0	47367221.5	1325
2012-11-07	35.0	35.1	33.8	33.77	-1.37	-3.9	2373013.0	81345292.0	2320
2012-11-06	32.8	35.7	32.8	35.14	2.61	8.02	5262799.0	183440932.25	3412
2012-11-05	32.5	33.5	31.8	32.53	0.14	0.43	1350069.0	43954335.5	1144
2012-11-04	31.3	32.9	31.2	32.39	1.37	4.42	1450867.0	46545075.75	1325
2012-11-03	30.2	31.2	30.1	31.02	1.51	5.12	1117970.0	34265525.25	993
2012-10-24	28.6	29.9	28.4	29.51	0.27	0.92	763797.0	22485394.5	855
2012-10-23	29.1	30.1	29.1	29.24	0.28	0.97	738226.0	21821643.25	771
2012-10-22	29.8	30.3	28.4	28.96	-0.82	-2.75	997930.0	29469139.75	943
2012-10-21	30.2	30.5	29.4	29.78	-0.55	-1.81	687099.0	20562999.75	648
2012-10-20	30.2	31.0	29.9	30.33	-0.28	-0.91	677171.0	20665072.0	638
2012-10-17	30.5	31.2	30.3	30.61	0.41	1.36	1012394.0	31105362.5	915
2012-10-16	30.3	31.3	29.9	30.2	-0.13	-0.43	1411745.0	43128149.0	1287
2012-10-15	30.2	30.9	29.9	30.33	1.09	3.73	1453758.0	44066333.5	1406
2012-10-14	29.7	30.1	28.6	29.24	-0.41	-1.38	1682090.0	49355425.0	1497
2012-10-13	31.7	31.7	28.7	29.65	-2.19	-6.88	936622.0	27912279.75	939
2012-10-10	32.9	32.9	31.6	31.84	-1.1	-3.34	779577.0	25128951.25	735
2012-10-09	33.2	33.4	32.7	32.94	-0.14	-0.42	640401.0	21103761.25	674
2012-10-08	33.6	34.0	32.8	33.08	-0.55	-1.64	917164.0	30541135.0	939
2012-10-07	34.0	35.1	33.1	33.63	0.14	0.42	2599865.0	89050276.75	2241
2012-10-06	33.4	34.0	32.9	33.49	0.55	1.67	770631.0	25830239.5	923
2012-10-03	33.6	33.6	32.1	32.94	-0.83	-2.46	935314.0	30713903.5	1008
2012-10-02	34.9	35.6	33.2	33.77	-1.37	-3.9	1594281.0	54661367.0	1498
2012-10-01	33.9	36.2	33.8	35.14	1.37	4.06	2097812.0	73748372.5	1820
2012-09-30	32.8	34.3	32.4	33.77	1.24	3.81	1555987.0	52105457.0	1571
2012-09-29	32.9	34.3	31.8	32.53	-0.69	-2.08	716858.0	24003711.5	846
2012-09-26	35.6	35.7	32.1	33.22	-2.19	-6.18	869808.0	29785247.5	970
2012-09-25	35.4	36.0	35.1	35.41	0.0	0.0	841605.0	29915848.75	866
2012-09-24	34.6	35.7	33.8	35.41	0.96	2.79	1072896.0	37449592.5	1108
2012-09-22	35.7	36.0	34.5	34.45	-1.1	-3.09	734037.0	25797486.5	784
2012-09-19	36.5	36.7	35.0	35.55	-0.55	-1.52	1222542.0	43919354.25	1195
2012-09-18	36.4	37.1	35.4	36.1	0.14	0.39	1491887.0	54117896.25	1611
2012-09-17	36.2	37.6	35.7	35.96	0.0	0.0	2859762.0	105389474.25	2338
2012-09-16	36.4	38.3	35.3	35.96	-0.69	-1.88	3459303.0	128154826.25	2995
2012-09-15	35.6	37.1	35.1	36.65	1.1	3.09	1815612.0	65651324.25	1821
2012-09-12	36.0	36.2	35.0	35.55	-0.41	-1.14	787504.0	28071470.25	974
2012-09-11	36.8	36.8	36.0	35.96	-0.55	-1.51	1186642.0	43182638.75	1149
2012-09-10	36.4	37.8	35.8	36.51	0.0	0.0	1871565.0	68858020.5	1813
2012-09-09	36.5	37.6	36.1	36.51	0.0	0.0	1837938.0	67336936.0	1757
2012-09-08	37.5	38.6	35.7	36.51	-0.55	-1.48	5063361.0	188789080.0	5102
2012-09-05	34.0	37.1	33.8	37.06	3.29	9.74	6083915.0	217729959.5	3966
2012-09-04	34.3	34.6	33.4	33.77	-0.41	-1.2	1794272.0	60941415.75	1524
2012-09-03	34.0	35.1	33.4	34.18	0.28	0.83	1601448.0	54863775.5	1487
2012-09-02	33.4	34.2	32.8	33.9	0.41	1.22	954508.0	32086007.0	948
2012-09-01	34.2	34.9	32.9	33.49	-0.55	-1.62	1101565.0	37459655.25	1115
2012-08-29	33.4	36.0	33.1	34.04	1.1	3.34	3877396.0	134041676.25	3242
2012-08-28	32.9	33.5	31.8	32.94	0.0	0.0	1042256.0	34129775.0	1147
2012-08-27	33.1	33.6	32.8	32.94	-0.14	-0.42	839888.0	27818220.75	840
2012-08-26	33.6	33.9	32.9	33.08	-0.82	-2.42	1061763.0	35369709.0	1067
2012-08-25	33.8	34.6	33.5	33.9	1.23	3.76	1439434.0	48936480.25	1428
2012-08-15	34.5	36.0	32.0	32.67	-1.64	-4.78	4813893.0	163190093.75	4812
2012-08-14	32.7	35.3	32.5	34.31	2.19	6.82	4163739.0	144786430.5	3010
2012-08-13	33.6	34.6	32.1	32.12	-2.06	-6.03	2277335.0	76867966.25	2349
2012-08-12	36.5	37.5	33.9	34.18	-1.23	-3.47	5508019.0	195291776.0	4908
2012-08-11	32.9	35.4	32.4	35.41	3.15	9.76	1629067.0	55452509.75	1291
2012-08-08	32.7	32.9	31.7	32.26	0.42	1.32	866946.0	27957485.75	983
2012-08-07	32.4	33.2	31.3	31.84	-0.14	-0.44	1066025.0	34513930.0	1108
2012-08-06	33.4	34.0	30.3	31.98	-1.37	-4.11	2906614.0	94218852.75	2952
2012-08-05	37.2	37.6	32.9	33.35	-2.47	-6.9	7435940.0	261722134.0	6898
2012-08-04	35.8	35.8	35.8	35.82	3.15	9.64	322770.0	11562952.5	176
2012-08-01	30.2	32.7	30.2	32.67	2.89	9.7	2340410.0	73352193.0	1662
2012-07-31	29.8	31.7	29.5	29.78	0.0	0.0	2101981.0	63853491.5	1956
2012-07-30	29.4	30.2	28.3	29.78	0.96	3.33	2467092.0	72771522.0	2336
2012-07-29	32.9	33.8	28.6	28.82	-2.34	-7.51	7007002.0	217179857.5	6330
2012-07-28	29.2	31.2	29.2	31.16	2.75	9.68	710907.0	21411546.25	504
2012-07-25	25.8	28.4	25.8	28.41	2.55	9.86	1381463.0	37968333.5	911
2012-07-24	25.0	26.2	25.0	25.86	0.33	1.29	778118.0	20043828.0	682
2012-07-23	24.8	26.0	24.8	25.53	0.55	2.2	705623.0	17928689.7	699
2012-07-22	25.0	25.6	24.95	24.98	-0.49	-1.92	629982.0	15872770.8	614
2012-07-21	23.75	25.5	23.65	25.47	1.81	7.65	1384419.0	34282182.1	1192
2012-07-18	23.2	23.85	23.0	23.66	0.77	3.36	783736.0	18362713.0	695
2012-07-17	25.5	25.5	22.85	22.89	-2.48	-9.78	980662.0	24187742.5	955
2012-07-16	26.5	27.2	25.4	25.37	-1.26	-4.73	1368338.0	36197765.4	1272
2012-07-15	27.0	27.3	26.4	26.63	-0.49	-1.81	2194876.0	59177276.7	1779
2012-07-14	27.1	27.9	26.5	27.12	0.88	3.35	2828720.0	76641109.1	2379
2012-07-11	25.5	27.6	25.4	26.24	0.82	3.23	4567964.0	121818047.75	3289
2012-07-10	25.5	25.8	25.0	25.42	0.11	0.43	1310734.0	33288203.9	970
2012-07-09	26.2	26.6	24.95	25.31	-0.66	-2.54	1967813.0	50717601.7	1499
2012-07-08	26.0	26.6	25.5	25.97	0.28	1.09	1944457.0	50623153.5	1673
2012-07-07	24.75	26.0	24.55	25.69	1.37	5.63	2504940.0	63080198.1	1713
2012-07-04	24.25	24.75	24.05	24.32	0.38	1.59	2047529.0	50140484.8	1388
2012-07-03	23.35	24.4	23.3	23.94	0.61	2.61	1919258.0	46070739.1	1298
2012-07-02	23.2	23.75	23.05	23.33	0.27	1.17	1386847.0	32536491.7	951
2012-07-01	23.05	23.5	22.65	23.06	0.11	0.48	1395606.0	32257582.3	1118
2012-06-30	23.05	23.45	22.8	22.95	0.49	2.18	1471593.0	33919768.3	1091
2012-06-27	24.15	24.15	21.85	22.46	-1.75	-7.23	1877650.0	43101640.7	1618
2012-06-26	23.85	24.4	23.7	24.21	0.27	1.13	1525073.0	36715801.0	1158
2012-06-25	24.55	24.6	23.55	23.94	-0.6	-2.44	1174774.0	28389975.7	988
2012-06-24	25.3	25.4	24.0	24.54	-0.28	-1.13	1821515.0	44734628.3	1382
2012-06-23	24.85	25.7	24.5	24.82	-0.27	-1.08	1452960.0	36615839.8	1191
2012-06-20	25.2	25.8	25.0	25.09	0.16	0.64	1177517.0	29827006.3	1093
2012-06-19	25.1	25.8	24.7	24.93	-0.11	-0.44	2008884.0	50639211.3	1790
2012-06-18	24.4	26.6	24.05	25.04	0.83	3.43	6657745.0	170409598.3	4454
2012-06-17	23.2	24.4	23.05	24.21	0.99	4.26	2925188.0	69440430.4	2018
2012-06-16	23.45	23.65	21.3	23.22	0.16	0.69	1722556.0	39367845.5	1184
2012-06-13	23.35	23.45	22.9	23.06	-0.05	-0.22	555104.0	12817244.2	523
2012-06-12	22.65	23.4	22.5	23.11	0.11	0.48	1490453.0	34377816.3	1126
2012-06-11	23.45	23.65	22.9	23.0	-0.22	-0.95	2198714.0	51278207.7	1396
2012-06-10	22.4	23.55	22.05	23.22	0.76	3.38	2059262.0	47158438.1	1812
2012-06-09	22.05	22.75	21.65	22.46	1.16	5.45	2007618.0	44646262.7	1616
2012-06-06	23.4	23.75	20.85	21.3	-1.7	-7.39	2718563.0	61380711.1	2267
2012-06-05	21.9	23.7	21.9	23.0	1.31	6.04	2790317.0	64117641.5	2373
2012-06-04	21.45	21.9	21.2	21.69	-0.11	-0.5	879601.0	18948581.2	721
2012-06-03	21.7	22.45	20.85	21.8	0.22	1.02	2412064.0	52378192.8	1719
2012-06-02	22.25	22.9	21.6	21.58	-2.36	-9.86	1042121.0	23042976.8	893
2012-05-30	25.0	25.4	23.85	23.94	-1.26	-5.0	598474.0	14666332.8	566
2012-05-29	25.8	25.8	25.1	25.2	-0.49	-1.91	720371.0	18338811.7	682
2012-05-28	25.7	26.4	25.5	25.69	0.27	1.06	1760274.0	45550462.7	1526
2012-05-27	24.6	26.4	24.4	25.42	0.82	3.33	3331927.0	84998943.3	3064
2012-05-26	23.65	25.3	23.6	24.6	1.16	4.95	2816626.0	68827033.9	1976
2012-05-23	23.15	23.7	23.15	23.44	-0.17	-0.72	805082.0	18893183.5	566
2012-05-22	24.1	24.2	23.35	23.61	-0.27	-1.13	607821.0	14569842.8	413
2012-05-21	23.6	24.1	23.55	23.88	0.49	2.09	858001.0	20456457.4	709
2012-05-20	23.3	23.7	23.3	23.39	0.33	1.43	1053937.0	24724707.2	665
2012-05-19	23.0	23.85	22.55	23.06	-0.38	-1.62	1243677.0	28984462.0	853
2012-05-16	23.2	23.7	23.05	23.44	-0.11	-0.47	973414.0	22817903.8	749
2012-05-15	23.3	23.65	22.9	23.55	0.49	2.12	1162002.0	27235498.9	796
2012-05-14	24.15	24.65	22.95	23.06	-1.37	-5.61	858063.0	20500511.3	821
2012-05-13	26.0	26.0	24.45	24.43	-1.59	-6.11	755803.0	19172027.3	750
2012-05-12	26.1	26.4	24.2	26.02	-0.88	-3.27	1097663.0	27588363.3	987
2012-05-09	28.6	28.7	26.4	26.9	-1.79	-6.24	832786.0	23313074.4	638
2012-05-08	28.8	29.7	28.6	28.69	0.0	0.0	1051163.0	30378685.75	888
2012-05-07	28.1	28.7	27.7	28.69	0.14	0.49	520809.0	14699279.5	451
2012-05-06	28.8	29.1	28.4	28.55	-0.27	-0.94	414110.0	11861594.0	372
2012-05-05	28.0	28.8	27.9	28.82	0.13	0.45	585008.0	16524236.25	524
2012-05-02	29.2	29.2	28.7	28.69	-0.41	-1.41	422701.0	12202330.0	442
2012-05-01	29.1	29.5	28.7	29.1	0.14	0.48	597936.0	17351538.5	538
2012-04-30	29.5	29.5	28.7	28.96	-0.69	-2.33	792364.0	23025164.0	800
2012-04-29	30.9	31.2	29.5	29.65	-0.96	-3.14	1661519.0	49888569.0	1357
2012-04-28	29.2	30.9	29.2	30.61	1.92	6.69	2519275.0	75692981.25	1825
2012-04-25	29.0	29.2	28.6	28.69	-0.27	-0.93	860502.0	24836698.75	793
2012-04-24	30.2	30.5	28.7	28.96	-0.14	-0.48	2121940.0	62860970.25	1801
2012-04-23	28.4	29.1	28.1	29.1	0.83	2.94	1341097.0	38297854.25	1097
2012-04-22	29.4	29.4	28.0	28.27	-0.83	-2.85	988046.0	28224051.25	823
2012-04-21	28.1	29.5	27.7	29.1	0.83	2.94	1286968.0	37248412.0	992
2012-04-18	28.7	29.1	27.6	28.27	-0.97	-3.32	1585137.0	44724888.25	1484
2012-04-17	29.1	29.5	28.6	29.24	0.69	2.42	1449558.0	42128518.0	1139
2012-04-16	28.3	29.0	26.9	28.55	0.28	0.99	1422497.0	39761690.45	1184
2012-04-15	29.4	30.3	28.0	28.27	-1.51	-5.07	1528189.0	45155657.5	1173
2012-04-14	29.1	30.8	29.0	29.78	1.64	5.83	2471525.0	73435234.0	1681
2012-04-11	28.6	28.7	26.9	28.14	-0.68	-2.36	1261520.0	35316955.55	1050
2012-04-10	28.8	29.4	27.9	28.82	-0.14	-0.48	1137047.0	32787908.25	952
2012-04-09	28.8	29.4	27.9	28.96	-0.14	-0.48	1127611.0	32119096.0	930
2012-04-08	30.8	30.9	27.7	29.1	-1.65	-5.37	1278275.0	37457171.25	1018
2012-04-07	30.8	30.9	29.9	30.75	-0.27	-0.87	753253.0	22953302.5	734
2012-04-04	32.1	32.1	30.5	31.02	-0.96	-3.0	1561920.0	48508747.75	1334
2012-04-03	31.8	33.5	31.4	31.98	1.1	3.56	4737250.0	152885617.25	3115
2012-04-02	29.8	31.4	29.2	30.88	1.51	5.14	2838896.0	86253948.75	2311
2012-04-01	28.6	31.8	28.6	29.37	-0.14	-0.47	3898293.0	119206007.75	2880
2012-03-31	29.1	29.9	28.7	29.51	0.41	1.41	1174865.0	34513672.75	1096
2012-03-28	29.7	30.3	28.8	29.1	-0.82	-2.74	1000608.0	29402328.0	928
2012-03-27	28.8	30.2	28.8	29.92	0.96	3.31	1631495.0	48398304.75	1214
2012-03-26	29.1	29.4	28.6	28.96	-0.28	-0.96	844192.0	24417830.75	632
2012-03-25	29.4	29.7	29.0	29.24	-0.13	-0.44	1004784.0	29294733.5	782
2012-03-24	29.4	29.4	28.8	29.37	0.27	0.93	717772.0	20946808.25	592
2012-03-21	30.3	30.5	29.1	29.1	-0.82	-2.74	965932.0	28602332.75	890
2012-03-20	29.2	30.5	28.8	29.92	0.41	1.39	1495772.0	44341780.5	1278
2012-03-19	30.8	30.9	29.1	29.51	-1.51	-4.87	1396744.0	42129872.5	1227
2012-03-18	31.3	31.6	30.3	31.02	-0.27	-0.86	2190157.0	68049671.75	1453
2012-03-17	30.8	31.4	30.5	31.29	0.82	2.69	2703983.0	84015198.25	1636
2012-03-14	29.9	30.6	29.8	30.47	0.82	2.77	1717076.0	51818586.0	1377
2012-03-13	29.1	29.7	28.6	29.65	0.41	1.4	1146753.0	33468375.75	939
2012-03-12	29.5	30.1	29.0	29.24	-0.27	-0.91	1348071.0	39676314.75	1138
2012-03-11	29.9	30.1	29.1	29.51	-0.41	-1.37	1290675.0	38131511.5	1007
2012-03-10	30.3	30.9	29.7	29.92	-0.14	-0.47	1488186.0	45072801.75	1058
2012-03-07	29.7	30.5	29.2	30.06	-0.14	-0.46	1351011.0	40509712.5	1200
2012-03-06	30.8	31.7	29.9	30.2	-0.55	-1.79	1926238.0	59381934.75	1585
2012-03-05	29.8	31.8	29.8	30.75	0.55	1.82	2671156.0	82877653.25	2064
2012-03-04	29.9	31.0	29.2	30.2	0.14	0.47	1592419.0	48295717.25	1374
2012-01-21	23.1	24.0	23.1	23.77	0.93	4.07	1744276.0	41183769.9	1289
2012-01-18	22.5	23.2	22.3	22.84	0.06	0.26	1475511.0	33758105.1	1195
2012-01-17	21.8	22.85	21.35	22.78	1.15	5.32	2077768.0	46162272.3	1676
2012-01-16	23.05	23.05	21.2	21.63	-1.37	-5.96	1079702.0	23899350.7	1008
2012-01-15	23.05	23.6	22.8	23.0	-0.33	-1.41	1185589.0	27494324.4	1066
2012-01-14	23.9	23.9	22.95	23.33	-0.33	-1.39	770458.0	18007169.3	806
2012-01-11	24.1	24.3	23.45	23.66	-0.28	-1.17	1165836.0	27898219.7	975
2012-01-10	23.75	24.4	23.4	23.94	0.17	0.72	1611549.0	38516442.2	1233
2012-01-09	23.75	24.45	23.65	23.77	-0.06	-0.25	2698592.0	64892795.8	1963
2012-01-08	25.2	25.3	23.6	23.83	-1.21	-4.83	4193839.0	102709456.7	3511
2012-01-07	23.15	25.0	23.15	25.04	2.26	9.92	4967728.0	120095105.9	3067
2012-01-04	22.15	23.3	21.95	22.78	0.49	2.2	2437031.0	55268604.1	1934
2012-01-03	22.95	23.05	21.95	22.29	-0.66	-2.88	2058632.0	45904710.3	1677
2012-01-02	23.5	24.0	22.55	22.95	-0.33	-1.42	2059379.0	48119377.5	1883
2012-01-01	23.0	24.15	22.5	23.28	0.06	0.26	4228056.0	99276502.6	3006
2011-12-31	21.45	23.35	21.45	23.22	1.81	8.45	3760982.0	84106967.2	2326
2011-12-28	20.5	21.6	20.4	21.41	1.1	5.42	1891735.0	39604737.2	1253
2011-12-27	20.6	20.7	20.25	20.31	-0.11	-0.54	948494.0	19409675.4	648
2011-12-26	20.05	20.85	20.0	20.42	0.38	1.9	2336499.0	47874895.7	1424
[truncated: 510 more rows]
