# Supplementary material for: Effective short-term forecasts of Saudi stock price trends using technical indicators and large-scale multivariate time series
Source: PeerJ Comput Sci. 2023 Jan 6;9:e1205. doi: 10.7717/peerj-cs.1205 (PMC10280263; doi:10.7717/peerj-cs.1205)
Supplement: Supplemental Information 3 [file peerj-cs-09-1205-s003.zip › TASI Dataset 2021/ALHOKAIR GROUP_1820.csv]

date	open	high	low	close	change	change_percent	volume_traded	value_traded_SAR	number_trades
2020-03-19	10.8	11.22	10.6	11.08	0.18	1.65	834937.0	9148805.4	1066
2020-03-18	11.02	11.6	10.78	10.9	-0.04	-0.37	1047858.0	11670746.88	1034
2020-03-17	10.9	11.16	10.9	10.94	0.36	3.4	374429.0	4131286.08	461
2020-03-16	10.76	11.1	10.5	10.58	-0.62	-5.54	488310.0	5269534.36	554
2020-03-15	11.16	11.32	10.44	11.2	0.14	1.27	1025972.0	11101105.76	1107
2020-03-12	11.0	11.4	10.92	11.06	-1.06	-8.75	1477133.0	16326802.5	1550
2020-03-11	13.4	13.42	12.12	12.12	-1.34	-9.96	1863256.0	23881639.66	2113
2020-03-10	13.86	13.86	12.42	13.46	0.5	3.86	3034430.0	39928575.1	2221
2020-03-09	12.96	13.22	12.96	12.96	-1.44	-10.0	502189.0	6515993.66	472
2020-03-08	14.42	14.86	14.4	14.4	-1.58	-9.89	236995.0	3434861.9	362
2020-03-05	16.5	16.5	15.86	15.98	-0.14	-0.87	229383.0	3716724.96	427
2020-03-04	16.48	16.6	16.04	16.12	0.12	0.75	341331.0	5547902.22	538
2020-03-03	15.5	16.16	15.0	16.0	0.98	6.52	323483.0	5023376.42	627
2020-03-02	16.06	16.08	14.6	15.02	-0.52	-3.35	394030.0	6128525.6	567
2020-03-01	15.78	16.04	15.52	15.54	-1.06	-6.39	276047.0	4367738.16	359
2020-02-27	17.04	17.04	16.2	16.6	-0.48	-2.81	295120.0	4874619.84	445
2020-02-26	17.2	17.4	16.82	17.08	-0.22	-1.27	617550.0	10518179.68	666
2020-02-25	17.7	17.78	17.3	17.3	-0.46	-2.59	598432.0	10431670.22	790
2020-02-24	19.02	19.1	17.7	17.76	-1.2	-6.33	591775.0	10860211.14	840
2020-02-23	18.88	19.0	18.72	18.96	0.16	0.85	303599.0	5737669.16	424
2020-02-20	18.7	18.92	18.56	18.8	0.3	1.62	452258.0	8482064.1	653
2020-02-19	17.76	18.5	17.74	18.5	0.76	4.28	861699.0	15687463.28	1318
2020-02-18	18.0	18.0	17.72	17.74	-0.26	-1.44	117171.0	2087491.06	291
2020-02-17	17.7	18.2	17.7	18.0	0.3	1.69	184634.0	3326718.62	423
2020-02-16	17.82	18.0	17.6	17.7	-0.2	-1.12	154159.0	2738129.34	329
2020-02-13	18.2	18.48	17.82	17.9	-0.4	-2.19	247612.0	4503618.92	547
2020-02-12	18.3	18.4	18.2	18.3	0.16	0.88	179294.0	3277019.8	348
2020-02-11	18.32	18.56	18.04	18.14	-0.06	-0.33	391301.0	7168631.08	624
2020-02-10	18.08	18.5	18.0	18.2	0.16	0.89	365160.0	6674238.64	605
2020-02-09	17.9	18.38	17.7	18.04	0.04	0.22	297368.0	5356429.16	530
2019-12-26	15.2	16.48	15.18	15.9	0.72	4.74	1497729.0	23785837.98	1655
2019-12-25	14.74	15.2	14.68	15.18	0.52	3.55	746607.0	11138999.68	980
2019-12-24	14.56	14.66	14.4	14.66	0.06	0.41	338870.0	4913759.42	506
2019-12-23	14.4	14.6	14.4	14.6	0.2	1.39	361187.0	5241988.32	363
2019-12-22	14.5	14.5	14.24	14.4	0.0	0.0	250513.0	3588614.86	365
2019-12-19	14.44	14.56	14.22	14.4	0.0	0.0	394324.0	5667884.96	412
2019-12-18	13.98	14.4	13.96	14.4	0.52	3.75	391995.0	5547164.22	480
2019-12-17	13.7	13.88	13.7	13.88	0.08	0.58	128508.0	1775481.84	316
2019-12-16	13.62	13.84	13.54	13.8	0.18	1.32	230776.0	3158075.16	351
2019-12-15	13.6	13.72	13.5	13.62	-0.08	-0.58	74241.0	1010759.94	222
2019-12-12	13.9	13.92	13.7	13.7	-0.16	-1.15	164957.0	2285264.98	269
2019-12-11	13.8	13.9	13.8	13.86	-0.04	-0.29	103084.0	1427243.6	183
2019-12-10	13.7	13.96	13.7	13.9	0.1	0.72	52430.0	725429.92	178
2019-12-09	13.8	13.92	13.8	13.8	0.0	0.0	110435.0	1527994.16	206
2019-12-08	13.8	13.84	13.7	13.8	0.0	0.0	70380.0	969959.72	171
2019-12-05	13.74	13.84	13.74	13.8	-0.14	-1.0	136042.0	1873604.76	218
2019-12-04	13.98	14.06	13.9	13.94	0.04	0.29	251954.0	3516640.62	310
2019-12-03	13.72	13.96	13.72	13.9	0.2	1.46	222463.0	3080430.94	248
2019-12-02	13.66	13.74	13.64	13.7	0.04	0.29	77467.0	1060529.56	126
2019-12-01	13.56	13.78	13.56	13.66	0.18	1.34	87177.0	1192614.68	205
2019-11-28	13.48	13.54	13.46	13.48	-0.02	-0.15	84877.0	1144488.4	180
2019-11-27	13.7	13.8	13.5	13.5	-0.1	-0.74	166313.0	2272761.14	273
2019-11-26	13.66	13.7	13.52	13.6	-0.1	-0.73	98513.0	1340541.92	187
2019-11-25	13.5	13.9	13.48	13.7	0.18	1.33	302099.0	4117341.86	240
2019-11-24	13.56	13.58	13.48	13.52	-0.08	-0.59	193248.0	2619739.3	197
2019-11-21	13.48	13.6	13.48	13.6	0.08	0.59	132733.0	1800549.48	216
2019-11-20	13.72	13.8	13.52	13.52	-0.24	-1.74	389705.0	5322678.04	472
2019-11-19	13.84	13.86	13.76	13.76	-0.1	-0.72	68820.0	951080.16	176
2019-11-18	13.76	13.9	13.76	13.86	0.08	0.58	146321.0	2027455.02	224
2019-11-17	13.84	13.84	13.52	13.78	0.08	0.58	75373.0	1027127.12	181
2019-11-14	13.46	13.8	13.46	13.7	0.18	1.33	98239.0	1341184.98	213
2019-11-13	13.98	13.98	13.52	13.52	-0.48	-3.43	116514.0	1607840.6	275
2019-11-12	13.92	14.04	13.92	14.0	0.18	1.3	136919.0	1914476.94	263
2019-11-11	13.96	13.96	13.8	13.82	-0.04	-0.29	152644.0	2118476.68	312
2019-11-10	13.9	14.08	13.8	13.86	-0.14	-1.0	265234.0	3699319.06	688
2019-11-07	14.42	14.54	13.9	14.0	-0.42	-2.91	429155.0	6085045.1	711
2019-11-06	14.58	14.58	14.4	14.42	-0.2	-1.37	138727.0	2010453.76	224
2019-11-05	14.68	14.88	14.62	14.62	0.0	0.0	308074.0	4545229.96	368
2019-11-04	14.2	14.62	14.14	14.62	0.42	2.96	263591.0	3789443.98	506
2019-11-03	14.54	14.54	14.18	14.2	-0.4	-2.74	119622.0	1709692.86	357
2019-10-31	14.68	14.8	14.6	14.6	-0.06	-0.41	161267.0	2369884.66	386
2019-10-30	14.92	14.92	14.62	14.66	-0.74	-4.81	668770.0	9863609.02	865
2019-10-29	15.68	15.68	15.3	15.4	-0.4	-2.53	125985.0	1946039.88	199
2019-10-28	15.9	16.0	15.7	15.8	-0.08	-0.5	76848.0	1215154.7	176
2019-10-27	15.96	16.2	15.88	15.88	0.04	0.25	189069.0	3034350.84	295
2019-10-24	15.8	15.9	15.8	15.84	0.04	0.25	107871.0	1710901.54	157
2019-10-23	15.74	15.88	15.66	15.8	0.06	0.38	124040.0	1950836.46	238
2019-10-22	15.9	16.04	15.68	15.74	-0.2	-1.25	188556.0	2994990.86	290
2019-10-21	16.18	16.24	15.94	15.94	-0.16	-0.99	298231.0	4799098.08	345
2019-10-20	15.54	16.3	15.54	16.1	0.76	4.95	732296.0	11686792.98	809
2019-10-17	15.5	15.52	15.22	15.34	0.04	0.26	149586.0	2309252.48	250
2019-10-16	15.2	15.34	15.02	15.3	0.1	0.66	342357.0	5187445.58	445
2019-10-15	15.96	15.96	15.18	15.2	-0.5	-3.18	487907.0	7609630.12	556
2019-10-14	15.7	16.2	15.62	15.7	0.02	0.13	1510569.0	24137919.0	1319
2019-10-13	15.5	15.74	15.5	15.68	0.2	1.29	529707.0	8300888.72	423
2019-10-10	15.36	15.68	15.36	15.48	0.08	0.52	1928376.0	30063149.42	914
2019-10-09	15.32	15.44	15.16	15.4	0.22	1.45	411141.0	6307379.6	504
2019-10-08	15.5	15.58	15.16	15.18	-0.34	-2.19	582953.0	8913399.82	668
2019-10-07	15.7	15.76	15.5	15.52	-0.14	-0.89	612865.0	9561176.58	517
2019-10-06	15.48	15.78	15.32	15.66	0.16	1.03	1309124.0	20328017.98	1200
2019-10-03	15.42	15.76	15.34	15.5	0.06	0.39	1439080.0	22374148.94	1157
2019-10-02	15.18	15.44	15.1	15.44	0.44	2.93	3312604.0	50600051.04	1554
2019-10-01	14.84	15.16	14.84	15.0	0.14	0.94	593920.0	8920143.32	538
2019-09-30	15.02	15.06	14.74	14.86	-0.04	-0.27	562592.0	8358968.82	658
2019-09-29	14.66	15.2	14.66	14.9	0.42	2.9	2284266.0	34268594.0	1529
2019-09-26	14.64	14.7	14.4	14.48	-0.12	-0.82	237481.0	3451477.8	288
2019-09-25	14.52	14.84	14.42	14.6	0.1	0.69	729711.0	10692669.98	740
2019-09-24	14.24	14.66	14.24	14.5	0.26	1.83	764982.0	11083063.94	705
2019-09-22	14.1	14.36	14.1	14.24	0.22	1.57	167645.0	2389068.6	264
2019-09-19	14.28	14.38	14.02	14.02	-0.28	-1.96	391938.0	5532719.32	480
2019-09-18	14.4	14.5	14.22	14.3	-0.06	-0.42	228792.0	3287126.1	345
2019-09-17	14.48	14.58	14.22	14.36	-0.12	-0.83	330148.0	4765391.82	434
2019-09-16	14.2	14.48	14.18	14.48	0.3	2.12	730755.0	10501219.58	875
2019-09-15	13.86	14.2	13.76	14.18	0.28	2.01	167439.0	2358389.88	330
2019-09-12	14.0	14.2	13.9	13.9	0.0	0.0	136489.0	1913989.82	223
2019-09-11	14.0	14.0	13.88	13.9	-0.1	-0.71	73305.0	1021279.82	153
2019-09-10	14.3	14.3	14.0	14.0	-0.3	-2.1	188373.0	2665194.66	298
2019-09-09	14.0	14.34	14.0	14.3	0.28	2.0	235441.0	3343731.3	406
2019-09-08	13.84	14.08	13.8	14.02	0.2	1.45	140457.0	1957502.9	299
2019-09-05	13.88	13.88	13.8	13.82	0.02	0.14	52147.0	721477.62	127
2019-09-04	13.74	13.8	13.7	13.8	0.06	0.44	171294.0	2353935.46	196
2019-09-03	13.76	13.88	13.68	13.74	-0.06	-0.43	162298.0	2235832.54	210
2019-09-02	13.56	13.98	13.56	13.8	0.02	0.15	123842.0	1707605.56	243
2019-09-01	13.6	13.78	13.56	13.78	0.18	1.32	68955.0	939595.2	153
2019-08-29	13.66	13.78	13.6	13.6	-0.1	-0.73	149610.0	2040330.08	140
2019-08-28	13.7	13.8	13.68	13.7	-0.02	-0.15	86354.0	1186692.94	142
2019-08-27	13.8	13.8	13.72	13.72	-0.04	-0.29	35742.0	492232.3	99
2019-08-26	13.74	13.78	13.74	13.76	-0.02	-0.15	28562.0	393572.06	70
2019-08-25	13.9	13.98	13.78	13.78	-0.22	-1.57	119770.0	1659747.3	120
2019-08-22	14.12	14.12	13.98	14.0	-0.04	-0.28	151524.0	2122607.54	170
2019-08-21	14.24	14.24	14.02	14.04	-0.08	-0.57	82430.0	1159808.74	142
2019-08-20	14.24	14.24	14.1	14.12	-0.08	-0.56	69549.0	985225.72	108
2019-08-19	14.22	14.24	14.12	14.2	0.0	0.0	68342.0	967722.9	117
2019-08-18	14.1	14.2	14.1	14.2	0.0	0.0	90178.0	1273808.96	131
2019-08-08	14.26	14.26	14.1	14.2	-0.1	-0.7	146573.0	2074246.0	244
2019-08-07	14.38	14.46	14.24	14.3	0.0	0.0	104084.0	1490334.52	158
2019-08-06	14.2	14.3	14.12	14.3	-0.02	-0.14	103151.0	1463196.92	141
2019-08-05	14.18	14.5	14.16	14.32	0.14	0.99	146809.0	2107241.48	242
2019-08-04	14.5	14.5	14.18	14.18	-0.22	-1.53	66457.0	949637.24	144
2019-08-01	14.5	14.5	14.38	14.4	-0.2	-1.37	88360.0	1277668.48	113
2019-07-31	14.48	14.7	14.2	14.6	0.08	0.55	296912.0	4298974.38	368
2019-07-30	14.8	14.8	14.52	14.52	-0.04	-0.27	38028.0	556180.6	122
2019-07-29	14.54	14.9	14.5	14.56	0.02	0.14	237797.0	3493797.8	378
2019-07-28	14.3	14.6	14.26	14.54	0.18	1.25	98693.0	1425583.46	191
2019-07-25	14.24	14.38	14.24	14.36	0.04	0.28	36067.0	517548.68	89
2019-07-24	14.3	14.5	14.3	14.32	-0.18	-1.24	60127.0	863790.08	151
2019-07-23	14.64	14.64	14.5	14.5	-0.16	-1.09	65561.0	951021.26	119
2019-07-22	14.66	14.66	14.46	14.66	0.2	1.38	111367.0	1619180.48	199
2019-07-21	14.88	14.88	14.46	14.46	-0.46	-3.08	208214.0	3046110.92	314
2019-07-18	15.14	15.14	14.84	14.92	-0.18	-1.19	372124.0	5575292.82	397
2019-07-17	14.76	15.2	14.58	15.1	0.34	2.3	826013.0	12294310.5	650
2019-07-16	14.3	14.88	14.3	14.76	0.46	3.22	764951.0	11218846.34	812
2019-07-15	14.22	14.3	14.22	14.3	0.0	0.0	109176.0	1558040.34	142
2019-07-14	14.28	14.44	14.18	14.3	0.06	0.42	417894.0	5992548.58	347
2019-07-11	14.08	14.3	14.0	14.24	0.2	1.42	297923.0	4218648.5	379
2019-07-10	14.06	14.06	13.94	14.04	-0.06	-0.43	128951.0	1805493.52	241
2019-07-09	13.86	14.1	13.84	14.1	0.24	1.73	130952.0	1822500.0	227
2019-07-08	13.8	13.86	13.8	13.86	-0.04	-0.29	70403.0	974480.1	146
2019-07-07	14.0	14.0	13.9	13.9	0.02	0.14	24806.0	345873.82	128
2019-07-04	14.04	14.04	13.88	13.88	-0.12	-0.86	91096.0	1269256.82	217
2019-07-03	14.06	14.06	14.0	14.0	0.0	0.0	34172.0	478669.52	108
2019-07-02	14.1	14.1	13.98	14.0	-0.08	-0.57	86364.0	1212091.14	133
2019-07-01	14.08	14.1	14.0	14.08	0.0	0.0	133026.0	1867270.98	210
2019-06-30	14.24	14.24	14.02	14.08	0.02	0.14	167614.0	2365239.48	272
2019-06-27	14.1	14.16	14.0	14.06	-0.04	-0.28	140958.0	1988750.88	259
2019-06-26	14.0	14.14	14.0	14.1	0.04	0.28	125460.0	1765755.4	215
2019-06-25	14.0	14.06	13.88	14.06	0.16	1.15	89538.0	1252170.5	130
2019-06-24	14.06	14.06	13.9	13.9	-0.22	-1.56	95494.0	1336732.52	207
2019-06-23	14.22	14.22	14.06	14.12	-0.16	-1.12	91804.0	1298868.88	148
2019-06-20	14.2	14.48	14.0	14.28	0.0	0.0	636291.0	9062611.1	541
2019-06-19	14.18	14.68	14.08	14.28	0.14	0.99	574858.0	8264787.22	614
2019-06-18	14.1	14.2	14.02	14.14	0.04	0.28	169395.0	2394369.8	249
2019-06-17	13.96	14.16	13.94	14.1	0.04	0.28	240645.0	3385694.52	330
2019-06-16	14.0	14.1	13.9	14.06	0.16	1.15	193513.0	2713876.2	232
2019-06-13	14.0	14.08	13.9	13.9	-0.22	-1.56	313575.0	4385866.12	315
2019-06-12	14.0	14.32	14.0	14.12	0.16	1.15	380750.0	5399908.96	496
2019-06-11	13.52	13.96	13.5	13.96	0.42	3.1	279772.0	3860337.02	434
2019-06-10	13.6	13.76	13.54	13.54	-0.02	-0.15	260631.0	3561734.76	309
2019-06-09	13.2	13.88	13.2	13.56	0.54	4.15	196094.0	2653511.28	315
2019-05-30	13.1	13.3	13.02	13.02	0.0	0.0	211307.0	2786326.6	169
2019-05-29	13.0	13.1	13.0	13.02	0.08	0.62	111147.0	1452141.56	145
2019-05-28	13.1	13.1	12.94	12.94	-0.1	-0.77	111425.0	1448526.04	171
2019-05-27	13.08	13.1	12.9	13.04	0.04	0.31	120639.0	1568107.4	195
2019-05-26	13.44	13.44	12.9	13.0	-0.32	-2.4	115617.0	1511394.92	276
2019-05-23	13.48	13.6	13.32	13.32	-0.16	-1.19	79048.0	1061320.46	126
2019-05-22	13.72	13.72	13.42	13.48	-0.02	-0.15	137899.0	1866341.48	182
2019-05-21	13.4	13.58	13.36	13.5	0.3	2.27	185300.0	2484348.96	208
2019-05-20	13.5	13.6	13.1	13.2	-0.42	-3.08	131351.0	1747865.14	203
2019-05-19	13.7	14.14	13.62	13.62	-0.46	-3.27	141731.0	1964049.74	204
2019-05-16	13.92	14.1	13.9	14.08	0.12	0.86	109259.0	1530716.34	177
2019-05-15	14.1	14.1	13.96	13.96	0.36	2.65	112897.0	1581942.52	206
2019-05-14	13.5	14.2	13.4	13.6	-0.28	-2.02	278451.0	3845109.7	328
2019-05-13	14.22	14.24	13.88	13.88	-0.62	-4.28	158067.0	2220056.3	335
2019-05-12	15.0	15.0	14.12	14.5	-0.56	-3.72	303982.0	4384722.48	506
2019-05-09	15.5	15.5	15.02	15.06	-0.44	-2.84	227784.0	3453278.16	353
2019-05-08	15.56	15.64	15.42	15.5	-0.04	-0.26	130681.0	2028045.94	211
2019-05-07	16.0	16.0	15.54	15.54	-0.62	-3.84	356854.0	5597677.06	611
2019-05-06	16.32	16.32	16.0	16.16	-0.3	-1.82	107915.0	1740406.58	194
2019-05-05	16.46	16.46	16.28	16.46	-0.04	-0.24	97236.0	1591573.0	214
2019-05-02	16.62	16.62	16.5	16.5	-0.12	-0.72	53556.0	887242.06	139
2019-05-01	16.62	16.64	16.5	16.62	0.0	0.0	86122.0	1428174.72	198
2019-04-30	16.36	16.62	16.34	16.62	0.32	1.96	181659.0	2984321.64	334
2019-04-29	16.24	16.34	16.24	16.3	0.04	0.25	107460.0	1752630.36	213
2019-04-28	16.22	16.3	16.18	16.26	0.04	0.25	132006.0	2143562.84	271
2019-04-25	16.46	16.46	16.16	16.22	-0.24	-1.46	182676.0	2970105.3	433
2019-04-24	16.58	16.58	16.34	16.46	-0.12	-0.72	116337.0	1920052.24	260
2019-04-23	16.62	16.62	16.48	16.58	-0.04	-0.24	112666.0	1863430.44	293
2019-04-22	16.9	16.92	16.58	16.62	-0.3	-1.77	256609.0	4281709.08	579
2019-04-21	17.04	17.1	16.92	16.92	-0.14	-0.82	243816.0	4147070.42	369
2019-04-18	17.16	17.16	17.04	17.06	-0.1	-0.58	173646.0	2965028.28	283
2019-04-17	17.2	17.2	17.08	17.16	-0.04	-0.23	191053.0	3272923.4	288
2019-04-16	17.18	17.36	17.12	17.2	0.14	0.82	514458.0	8881453.14	650
2019-04-15	17.1	17.2	17.04	17.06	-0.04	-0.23	83118.0	1421605.84	185
2019-04-14	17.12	17.14	17.06	17.1	-0.02	-0.12	144916.0	2478244.5	146
2019-04-11	17.14	17.18	17.06	17.12	-0.04	-0.23	202025.0	3461937.64	184
2019-04-10	17.04	17.26	17.02	17.16	0.1	0.59	144834.0	2480536.86	267
2019-04-09	17.06	17.16	17.02	17.06	0.06	0.35	245212.0	4192407.38	311
2019-04-08	17.08	17.08	17.0	17.0	-0.08	-0.47	201614.0	3432492.04	247
2019-04-07	17.14	17.2	17.08	17.08	0.02	0.12	74827.0	1279937.14	148
2019-04-04	17.02	17.34	17.02	17.06	0.02	0.12	239824.0	4119338.44	390
2019-04-03	17.1	17.1	17.04	17.04	-0.04	-0.23	130369.0	2223785.68	228
2019-04-02	17.08	17.14	17.06	17.08	-0.06	-0.35	89174.0	1524496.08	170
2019-04-01	17.06	17.14	17.06	17.14	0.04	0.23	96958.0	1657838.4	204
2019-03-31	17.16	17.18	17.08	17.1	-0.08	-0.47	143136.0	2449968.28	141
2019-03-28	17.22	17.28	17.14	17.18	-0.08	-0.46	182778.0	3145418.78	280
2019-03-27	17.22	17.26	17.12	17.26	0.12	0.7	142713.0	2456230.74	256
2019-03-26	17.34	17.36	17.14	17.14	-0.14	-0.81	196484.0	3391445.58	357
2019-03-25	17.08	17.32	17.02	17.28	0.22	1.29	280814.0	4828515.06	403
2019-03-24	17.06	17.18	17.06	17.06	-0.08	-0.47	66990.0	1146463.06	142
2019-03-21	17.2	17.24	17.04	17.14	-0.16	-0.92	168235.0	2883823.84	258
2019-03-20	17.26	17.4	17.12	17.3	0.02	0.12	205992.0	3568545.76	327
2019-03-19	17.04	17.38	17.0	17.28	0.24	1.41	531097.0	9144163.64	556
2019-03-18	17.1	17.1	16.96	17.04	-0.04	-0.23	332666.0	5668802.52	372
2019-03-17	17.26	17.26	17.06	17.08	-0.22	-1.27	405446.0	6942886.92	487
2019-03-14	17.02	17.3	16.88	17.3	0.3	1.76	677538.0	11564374.58	645
2019-03-13	17.18	17.2	16.92	17.0	0.0	0.0	858981.0	14644322.22	764
2019-03-12	17.38	17.78	16.98	17.0	-1.5	-8.11	1736936.0	30226204.18	1585
2019-03-11	18.68	18.68	18.3	18.5	0.2	1.09	439175.0	8113392.66	435
2019-03-10	18.0	18.56	17.9	18.3	0.5	2.81	744934.0	13591932.48	804
2019-03-07	17.7	17.9	17.7	17.8	0.16	0.91	271499.0	4829334.44	285
2019-03-06	17.62	17.64	17.54	17.64	-0.06	-0.34	88609.0	1561058.18	136
2019-03-05	17.6	17.74	17.56	17.7	0.12	0.68	280305.0	4954712.9	277
2019-03-04	17.26	17.6	17.2	17.58	0.24	1.38	292437.0	5115189.22	428
2019-03-03	17.2	17.4	17.18	17.34	0.24	1.4	216172.0	3741215.16	349
2019-02-28	17.08	17.16	17.04	17.1	0.02	0.12	139951.0	2397081.68	228
2019-02-27	17.02	17.14	17.0	17.08	-0.02	-0.12	133052.0	2266569.8	259
2019-02-26	17.26	17.26	17.1	17.1	-0.2	-1.16	162899.0	2793519.04	460
2019-02-25	17.5	17.5	17.1	17.3	-0.38	-2.15	431743.0	7444492.48	541
2019-02-24	17.54	17.7	17.5	17.68	-0.02	-0.11	136047.0	2386048.7	238
2019-02-21	17.8	17.8	17.64	17.7	-0.18	-1.01	77758.0	1377077.84	159
2019-02-20	17.78	18.0	17.74	17.88	0.16	0.9	93141.0	1666540.24	178
2019-02-19	17.82	17.82	17.72	17.72	-0.16	-0.89	49881.0	886969.56	150
2019-02-18	17.84	17.92	17.84	17.88	0.04	0.22	52322.0	935703.24	113
2019-02-17	17.94	17.94	17.8	17.84	-0.06	-0.34	79106.0	1411771.4	148
2019-02-14	17.88	17.96	17.88	17.9	0.1	0.56	86504.0	1549337.54	194
2019-02-13	17.96	18.1	17.8	17.8	-0.2	-1.11	189050.0	3404267.38	233
2019-02-12	17.96	18.2	17.8	18.0	0.1	0.56	398138.0	7168631.96	307
2019-02-11	18.2	18.2	17.9	17.9	-0.32	-1.76	222466.0	4017888.8	332
2019-02-10	18.16	18.4	18.12	18.22	0.1	0.55	146047.0	2662038.92	233
2019-02-07	18.36	18.36	18.1	18.12	-0.18	-0.98	126823.0	2314549.92	226
2019-02-06	18.5	18.6	18.28	18.3	-0.24	-1.29	207185.0	3817740.78	274
2019-02-05	18.6	18.76	18.4	18.54	0.08	0.43	533833.0	9920181.8	567
2019-02-04	18.24	18.64	18.2	18.46	0.24	1.32	530275.0	9752966.4	558
2019-02-03	18.12	18.26	18.0	18.22	-0.06	-0.33	248547.0	4513418.96	302
2019-01-31	18.38	18.42	18.2	18.28	0.0	0.0	289990.0	5317687.14	373
2019-01-30	18.3	18.4	18.0	18.28	0.14	0.77	553939.0	10080222.7	634
2019-01-29	17.9	18.44	17.9	18.14	0.24	1.34	999312.0	18196490.5	1130
2019-01-28	17.82	18.04	17.82	17.9	0.1	0.56	719990.0	12946842.0	745
2019-01-27	17.54	17.8	17.54	17.8	0.26	1.48	351950.0	6234730.68	366
2019-01-24	17.54	17.64	17.5	17.54	-0.08	-0.45	117494.0	2060144.68	194
2019-01-23	17.78	17.8	17.62	17.62	-0.02	-0.11	343568.0	6077256.52	283
2019-01-22	17.78	17.86	17.5	17.64	-0.1	-0.56	192300.0	3393197.98	301
2019-01-21	17.82	17.96	17.7	17.74	-0.1	-0.56	221229.0	3939341.26	431
2019-01-20	17.5	17.88	17.42	17.84	0.4	2.29	340046.0	6012667.26	492
2019-01-17	17.46	17.5	17.36	17.44	0.06	0.35	95726.0	1669102.66	255
2019-01-16	17.58	17.58	17.38	17.38	-0.18	-1.03	154103.0	2689373.88	274
2019-01-15	17.52	17.76	17.5	17.56	-0.14	-0.79	280036.0	4916029.82	445
2019-01-14	17.82	18.1	17.7	17.7	-0.1	-0.56	660620.0	11840953.52	1028
2019-01-13	17.4	17.88	17.4	17.8	0.36	2.06	834193.0	14802732.9	914
2019-01-10	17.42	17.5	17.4	17.44	0.02	0.11	149872.0	2615530.74	266
2019-01-09	17.48	17.48	17.36	17.42	0.02	0.11	89720.0	1562556.2	153
2019-01-08	17.46	17.46	17.26	17.4	0.02	0.12	81625.0	1417991.02	156
2019-01-07	17.32	17.44	17.32	17.38	0.0	0.0	124143.0	2158370.84	180
2019-01-06	17.4	17.5	17.36	17.38	-0.02	-0.11	146042.0	2541953.56	172
2019-01-03	17.34	17.42	17.3	17.4	0.04	0.23	68108.0	1181614.18	131
2019-01-02	17.38	17.44	17.34	17.36	-0.04	-0.23	25441.0	442280.58	81
2019-01-01	17.3	17.6	17.26	17.4	0.12	0.69	115651.0	2019547.98	160
2018-12-31	17.26	17.32	17.24	17.28	-0.02	-0.12	82480.0	1424288.9	140
2018-12-30	17.3	17.34	17.2	17.3	0.04	0.23	113727.0	1965182.52	149
2018-12-27	17.5	17.52	17.26	17.26	-0.14	-0.8	137836.0	2402558.18	238
2018-12-26	17.4	17.5	17.4	17.4	0.08	0.46	151439.0	2640024.72	174
2018-12-25	17.4	17.4	17.22	17.32	-0.12	-0.69	76650.0	1325282.8	194
2018-12-24	17.3	17.5	17.3	17.44	0.14	0.81	186170.0	3245617.24	261
2018-12-23	17.02	17.3	16.7	17.3	0.1	0.58	239456.0	4076166.72	235
2018-12-20	17.7	17.7	17.2	17.2	-0.5	-2.82	297339.0	5218045.72	411
2018-12-19	17.7	17.86	17.5	17.7	-0.04	-0.23	388372.0	6866043.86	436
2018-12-18	17.62	17.78	17.62	17.74	0.1	0.57	331149.0	5868209.56	389
2018-12-17	17.56	17.78	17.56	17.64	0.0	0.0	325937.0	5773096.18	392
2018-12-16	17.84	17.84	17.58	17.64	-0.08	-0.45	221291.0	3909333.78	278
2018-12-13	17.86	17.98	17.72	17.72	0.02	0.11	244914.0	4365720.34	349
2018-12-12	17.7	17.9	17.6	17.7	0.06	0.34	431118.0	7663864.8	582
2018-12-11	17.6	17.68	17.4	17.64	0.04	0.23	195839.0	3441460.72	377
2018-12-10	17.44	17.62	17.38	17.6	0.14	0.8	223657.0	3909213.9	341
2018-12-09	17.64	17.64	17.36	17.46	-0.06	-0.34	86223.0	1505631.58	161
2018-12-06	17.72	17.72	17.5	17.52	-0.24	-1.35	205267.0	3614091.48	378
2018-12-05	17.56	17.84	17.56	17.76	-0.04	-0.22	220517.0	3912420.56	349
2018-12-04	17.6	17.96	17.56	17.8	0.22	1.25	731130.0	13020780.74	788
2018-12-03	17.54	17.7	17.42	17.58	0.16	0.92	457732.0	8034570.6	642
2018-12-02	17.2	17.6	17.2	17.42	0.3	1.75	629660.0	10958806.6	602
2018-11-29	17.3	17.44	17.12	17.12	-0.1	-0.58	294624.0	5094975.58	333
2018-11-28	17.08	17.22	17.04	17.22	0.18	1.06	204589.0	3502291.94	310
2018-11-27	17.1	17.22	17.02	17.04	-0.08	-0.47	216274.0	3706838.48	352
2018-11-26	17.3	17.3	17.04	17.12	-0.06	-0.35	148408.0	2539963.2	321
2018-11-25	17.36	17.6	17.18	17.18	0.12	0.7	506694.0	8804532.38	748
2018-11-22	17.04	17.2	17.0	17.06	0.1	0.59	151509.0	2589792.76	257
2018-11-21	16.9	17.04	16.8	16.96	0.1	0.59	119158.0	2014695.66	260
2018-11-20	17.26	17.3	16.62	16.86	-0.32	-1.86	220269.0	3754070.24	362
2018-11-19	17.3	17.54	17.02	17.18	-0.12	-0.69	247459.0	4261047.1	317
2018-11-18	17.48	17.62	17.3	17.3	-0.1	-0.57	318094.0	5560116.48	517
2018-11-15	17.88	17.92	17.4	17.4	-0.44	-2.47	841706.0	14884703.1	1127
2018-11-14	16.96	17.96	16.88	17.84	0.74	4.33	1150153.0	20096750.44	1222
2018-11-13	16.98	17.26	16.9	17.1	0.1	0.59	331850.0	5675823.12	508
2018-11-12	17.06	17.2	17.0	17.0	-0.02	-0.12	235030.0	4019554.22	390
2018-11-11	17.1	17.1	16.84	17.02	-0.18	-1.05	215454.0	3657616.1	291
2018-11-08	17.16	17.32	17.08	17.2	0.1	0.58	316844.0	5454437.1	404
2018-11-07	17.3	17.3	17.1	17.1	-0.1	-0.58	120090.0	2064300.4	221
2018-11-06	17.12	17.22	17.02	17.2	0.02	0.12	155148.0	2659375.84	301
2018-11-05	17.04	17.38	17.0	17.18	0.1	0.59	393393.0	6765860.76	559
2018-11-04	17.34	17.34	17.0	17.08	-0.26	-1.5	332629.0	5710076.9	454
2018-11-01	17.98	18.1	17.32	17.34	-0.44	-2.47	798412.0	14227492.2	845
2018-10-31	17.32	17.84	17.16	17.78	0.48	2.77	752414.0	13283926.6	784
2018-10-30	17.0	17.5	16.82	17.3	0.34	2.0	685039.0	11810126.66	841
2018-10-29	16.9	17.08	16.82	16.96	0.26	1.56	412670.0	7000874.44	701
2018-10-28	16.4	16.88	16.26	16.7	0.32	1.95	456920.0	7589217.94	534
2018-10-25	16.38	16.42	16.06	16.38	-0.26	-1.56	725588.0	11780839.1	954
2018-10-24	16.9	16.9	16.5	16.64	-0.06	-0.36	134375.0	2246600.02	249
2018-10-23	16.4	16.88	16.2	16.7	0.2	1.21	351571.0	5859310.48	467
2018-10-22	16.22	17.22	16.22	16.5	0.28	1.73	705444.0	11826987.54	1183
2018-10-21	15.96	16.3	15.5	16.22	0.02	0.12	555977.0	8919755.5	510
2018-10-18	16.0	16.36	16.0	16.2	0.14	0.87	725586.0	11760906.46	792
2018-10-17	16.0	16.22	15.94	16.06	0.2	1.26	1084101.0	17450233.7	1039
2018-10-16	16.5	16.5	15.5	15.86	-0.66	-4.0	1397012.0	22291280.68	1106
2018-10-15	16.1	16.7	16.1	16.52	0.6	3.77	1355014.0	22141314.9	923
2018-10-14	17.7	17.7	15.84	15.92	-1.68	-9.55	605280.0	9925710.56	723
2018-10-11	17.1	18.4	17.1	17.6	-1.08	-5.78	415437.0	7373608.32	738
2018-10-10	18.88	18.88	18.68	18.68	-0.2	-1.06	298236.0	5591117.36	416
2018-10-09	18.94	18.98	18.84	18.88	-0.1	-0.53	119361.0	2254112.02	318
2018-10-08	19.0	19.08	18.96	18.98	0.02	0.11	221327.0	4204657.0	308
2018-10-07	19.22	19.22	18.96	18.96	-0.38	-1.96	410316.0	7816396.1	567
2018-10-04	19.4	19.44	19.28	19.34	0.0	0.0	227084.0	4389721.58	328
2018-10-03	19.3	19.46	19.14	19.34	-0.02	-0.1	499071.0	9608631.1	661
2018-10-02	19.6	19.64	19.36	19.36	-0.18	-0.92	273816.0	5325201.12	483
2018-10-01	19.54	19.86	19.5	19.54	0.0	0.0	550916.0	10832915.96	805
2018-09-30	19.42	19.7	19.36	19.54	0.12	0.62	238303.0	4655709.18	390
2018-09-27	19.06	19.84	19.04	19.42	0.42	2.21	789673.0	15376041.74	1030
2018-09-26	19.2	19.42	18.98	19.0	-0.2	-1.04	350739.0	6681346.94	456
2018-09-25	19.4	19.5	19.12	19.2	-0.18	-0.93	132406.0	2558777.04	271
2018-09-20	19.48	19.48	19.2	19.38	-0.1	-0.51	123710.0	2388541.42	236
2018-09-19	19.6	19.62	19.4	19.48	-0.2	-1.02	171307.0	3336583.26	420
2018-09-18	19.24	20.0	19.18	19.68	0.48	2.5	763914.0	15070006.76	1014
2018-09-17	18.7	19.2	18.64	19.2	0.46	2.45	251621.0	4792785.66	560
2018-09-16	19.16	19.16	18.64	18.74	-0.42	-2.19	149885.0	2831784.98	315
2018-09-13	19.04	19.16	18.9	19.16	0.24	1.27	152350.0	2895204.48	273
2018-09-12	19.28	19.3	18.88	18.92	-0.32	-1.66	139397.0	2664256.46	307
2018-09-11	19.2	19.4	19.14	19.24	-0.06	-0.31	73038.0	1404521.56	197
2018-09-10	19.56	19.6	19.18	19.3	-0.24	-1.23	228717.0	4426719.2	455
2018-09-09	19.62	19.7	19.32	19.54	-0.14	-0.71	109559.0	2142158.04	208
2018-09-06	19.6	19.8	19.18	19.68	0.08	0.41	299403.0	5849823.34	578
2018-09-05	20.52	20.52	19.0	19.6	-0.92	-4.48	315477.0	6306962.14	537
2018-09-04	20.62	20.76	20.52	20.52	-0.06	-0.29	183841.0	3795201.24	265
2018-09-03	20.6	20.82	20.5	20.58	0.02	0.1	184437.0	3813357.82	389
2018-09-02	21.0	21.0	20.52	20.56	-0.4	-1.91	268231.0	5558813.3	402
2018-08-30	21.02	21.58	20.82	20.96	0.32	1.55	1014956.0	21503819.46	1516
2018-08-29	20.64	20.96	20.6	20.64	0.04	0.19	360493.0	7493958.9	535
2018-08-28	20.6	20.64	20.4	20.6	-0.04	-0.19	125998.0	2589767.96	222
2018-08-27	20.72	20.74	20.5	20.64	-0.1	-0.48	215895.0	4442517.58	247
2018-08-26	20.54	20.86	20.54	20.74	0.24	1.17	169419.0	3511120.68	224
2018-08-16	20.2	20.56	20.1	20.5	0.3	1.49	314425.0	6421235.44	544
2018-08-15	20.2	20.34	20.0	20.2	0.0	0.0	120633.0	2424695.64	225
2018-08-14	19.94	20.3	19.9	20.2	0.36	1.81	226021.0	4552053.2	453
2018-08-13	20.26	20.26	19.84	19.84	-0.44	-2.17	202532.0	4056889.46	409
2018-08-12	20.2	20.58	20.02	20.28	0.08	0.4	342035.0	6963412.14	560
2018-08-09	20.5	20.5	20.16	20.2	-0.3	-1.46	385288.0	7802885.38	527
2018-08-08	20.5	20.9	20.44	20.5	0.06	0.29	488590.0	10103055.04	691
2018-08-07	20.3	20.46	20.16	20.44	0.18	0.89	363053.0	7373478.82	538
2018-08-06	20.98	21.14	20.26	20.26	-0.66	-3.15	946569.0	19669360.54	1434
2018-08-05	19.88	21.06	19.88	20.92	1.22	6.19	1289795.0	26665312.42	1492
2018-08-02	19.94	19.96	19.7	19.7	-0.26	-1.3	218133.0	4327333.08	326
2018-08-01	20.0	20.18	19.96	19.96	-0.06	-0.3	339479.0	6794345.7	350
2018-07-31	20.0	20.26	19.9	20.02	0.08	0.4	391629.0	7878537.9	508
2018-07-30	20.0	20.0	19.6	19.94	-0.08	-0.4	349164.0	6922438.18	518
2018-07-29	20.22	20.38	20.0	20.02	-0.42	-2.05	499627.0	10024921.28	506
2018-07-26	20.2	20.48	19.86	20.44	0.12	0.59	401566.0	8122233.28	601
2018-07-25	20.5	20.5	20.18	20.32	-0.18	-0.88	163130.0	3307001.58	290
2018-07-24	21.2	21.2	20.4	20.5	-0.78	-3.67	590567.0	12197011.58	706
2018-07-23	21.42	21.66	21.26	21.28	-0.14	-0.65	185373.0	3958395.46	237
2018-07-22	21.4	21.66	21.4	21.42	0.02	0.09	167654.0	3616689.1	222
2018-07-19	21.28	21.4	21.24	21.4	0.1	0.47	52985.0	1127864.54	104
2018-07-18	21.4	21.4	21.2	21.3	0.0	0.0	82541.0	1757550.28	138
2018-07-17	21.3	21.32	21.0	21.3	-0.1	-0.47	119281.0	2529095.64	244
2018-07-16	21.54	21.54	21.4	21.4	-0.18	-0.83	98544.0	2114144.84	161
2018-07-15	21.78	21.78	21.3	21.58	0.28	1.31	135284.0	2920489.68	241
2018-07-12	21.3	21.52	21.3	21.3	-0.1	-0.47	148967.0	3184590.58	223
2018-07-11	21.24	21.42	21.24	21.4	0.2	0.94	64787.0	1384648.96	146
2018-07-10	21.28	21.36	21.1	21.2	0.0	0.0	162085.0	3445067.12	218
2018-07-09	21.4	21.56	21.2	21.2	-0.04	-0.19	194485.0	4144727.0	439
2018-07-08	21.04	21.66	20.9	21.24	0.24	1.14	357871.0	7607604.06	538
2018-07-05	22.1	22.1	20.9	21.0	-1.02	-4.63	438774.0	9381361.44	690
2018-07-04	22.42	22.42	22.02	22.02	-0.42	-1.87	143567.0	3189620.94	312
2018-07-03	22.4	22.5	22.38	22.44	-0.16	-0.71	77086.0	1729631.4	143
2018-07-02	22.5	22.64	22.46	22.6	0.0	0.0	103483.0	2331012.4	175
2018-07-01	22.96	22.96	22.56	22.6	-0.4	-1.74	170935.0	3882614.62	292
2018-06-28	22.98	23.24	22.9	23.0	0.0	0.0	149587.0	3448879.5	239
2018-06-27	23.0	23.02	22.96	23.0	-0.04	-0.17	110491.0	2540547.12	178
2018-06-26	23.02	23.16	23.0	23.04	-0.18	-0.78	104321.0	2403916.2	168
2018-06-25	23.3	23.32	23.08	23.22	0.06	0.26	153349.0	3555392.66	235
2018-06-24	22.8	23.2	22.76	23.16	0.24	1.05	224336.0	5149274.32	344
2018-06-21	23.2	23.2	22.92	22.92	-0.14	-0.61	138366.0	3182708.04	188
2018-06-20	23.4	23.4	23.06	23.06	-0.42	-1.79	62544.0	1453803.2	118
2018-06-12	23.36	23.48	23.18	23.48	0.02	0.09	112126.0	2607876.92	158
2018-06-11	23.5	23.74	23.2	23.46	0.06	0.26	135426.0	3175100.2	231
2018-06-10	23.5	23.54	23.12	23.4	0.1	0.43	134016.0	3118349.68	218
2018-06-07	23.38	23.58	23.0	23.3	0.04	0.17	213117.0	4968591.68	318
2018-06-06	23.7	23.7	23.14	23.26	-0.18	-0.77	199753.0	4664368.4	569
2018-06-05	23.1	24.0	22.96	23.44	0.34	1.47	597750.0	14113759.3	616
2018-06-04	22.74	23.22	22.72	23.1	0.4	1.76	457851.0	10527523.18	670
2018-06-03	22.62	22.96	22.4	22.7	-0.1	-0.44	384994.0	8738316.68	407
2018-05-31	22.98	23.0	22.7	22.8	-0.1	-0.44	296012.0	6767524.38	269
2018-05-30	22.98	23.06	22.8	22.9	-0.1	-0.43	195455.0	4478852.76	217
2018-05-29	23.04	23.2	22.86	23.0	0.0	0.0	308044.0	7085800.28	306
2018-05-28	23.5	23.6	22.94	23.0	-0.42	-1.79	579391.0	13402197.42	597
2018-05-27	23.54	23.74	23.24	23.42	-0.3	-1.26	274536.0	6435755.42	347
2018-05-24	24.22	24.22	23.72	23.8	-0.39	-1.61	263483.0	6309851.82	335
2018-05-23	24.2	24.4	24.04	24.19	-0.08	-0.33	253797.0	6162447.46	282
2018-05-22	24.0	24.4	23.94	24.27	0.11	0.46	289561.0	7004301.64	314
2018-05-21	24.12	24.24	23.8	24.16	0.04	0.17	309824.0	7434526.12	314
2018-05-20	24.24	24.3	24.0	24.12	-0.06	-0.25	258007.0	6226376.22	294
2018-05-17	24.4	24.4	23.54	24.18	-0.05	-0.21	560627.0	13550487.8	533
2018-05-16	23.86	24.9	23.8	24.23	0.29	1.21	1583830.0	38641625.94	1403
2018-05-15	24.06	24.44	23.82	23.94	-0.21	-0.87	476621.0	11425758.78	535
2018-05-14	24.4	24.94	24.04	24.15	0.0	0.0	1501594.0	36790672.8	1497
2018-05-13	23.02	24.3	23.02	24.15	1.2	5.23	1762626.0	42005416.28	1980
2018-05-10	22.78	23.1	22.48	22.95	0.36	1.59	375914.0	8557224.28	422
2018-05-09	22.78	22.8	22.3	22.59	0.05	0.22	334404.0	7534694.14	398
2018-05-08	22.6	22.88	22.24	22.54	-0.35	-1.53	429570.0	9692022.78	425
2018-05-07	22.82	22.98	22.66	22.89	-0.04	-0.17	236867.0	5391166.56	341
2018-05-06	22.8	23.26	22.8	22.93	0.18	0.79	799994.0	18470354.24	763
2018-05-03	22.62	22.84	22.2	22.75	0.13	0.57	468209.0	10574061.08	454
2018-05-02	22.92	23.1	22.54	22.62	-0.35	-1.52	528505.0	12016982.62	537
2018-05-01	23.14	23.26	22.88	22.97	-0.23	-0.99	614532.0	14178807.3	535
2018-04-30	23.26	23.34	23.04	23.2	0.03	0.13	1092316.0	25375301.68	843
2018-04-29	23.0	23.28	22.94	23.17	0.22	0.96	849876.0	19606264.82	686
2018-04-26	22.8	23.0	22.0	22.95	-0.07	-0.3	913868.0	20798423.32	992
2018-04-25	22.94	23.14	22.9	23.02	0.0	0.0	442174.0	10188138.86	484
2018-04-24	23.2	23.38	22.76	23.02	-0.21	-0.9	847368.0	19579995.46	972
2018-04-23	23.2	23.36	23.06	23.23	0.06	0.26	1384967.0	32116698.44	1097
2018-04-22	22.6	23.24	22.46	23.17	0.4	1.76	1779111.0	40726049.1	1556
2018-04-19	23.2	23.4	22.7	22.77	-0.11	-0.48	1693741.0	38982814.8	1533
2018-04-18	22.86	23.12	22.76	22.88	0.11	0.48	1273830.0	29160308.44	1209
2018-04-17	22.44	23.02	22.44	22.77	0.35	1.56	2488020.0	56867122.68	2117
2018-04-16	21.92	22.68	21.9	22.42	0.59	2.7	2782952.0	62053993.22	2090
2018-04-15	21.18	21.86	21.16	21.83	0.93	4.45	1500499.0	32282667.4	1412
2018-04-12	20.92	21.24	20.5	20.9	-0.01	-0.05	914629.0	19136643.4	1057
2018-04-11	21.86	21.96	20.12	20.91	-0.96	-4.39	1361867.0	29087200.1	1438
2018-04-10	21.9	21.96	21.76	21.87	-0.04	-0.18	689786.0	15089847.2	780
2018-04-09	21.9	21.98	21.76	21.91	0.06	0.27	931169.0	20349627.46	883
2018-04-08	22.14	22.16	21.84	21.85	-0.23	-1.04	808048.0	17744863.64	913
2018-04-05	22.0	22.4	21.92	22.08	0.09	0.41	1564716.0	34635330.7	1500
2018-04-04	21.9	22.16	21.84	21.99	0.19	0.87	2169403.0	47763510.26	1951
2018-04-03	21.2	21.86	21.16	21.8	0.5	2.35	1853908.0	40123830.86	1824
2018-04-02	21.4	21.54	21.22	21.3	-0.12	-0.56	595254.0	12721198.68	712
2018-04-01	21.12	21.46	21.12	21.42	0.3	1.42	693214.0	14771520.44	913
2018-03-29	21.32	21.42	21.02	21.12	-0.12	-0.56	494876.0	10465166.42	667
2018-03-28	21.46	21.48	21.02	21.24	-0.21	-0.98	739092.0	15706603.68	914
2018-03-27	21.38	21.64	21.26	21.45	0.13	0.61	1134324.0	24328231.66	1269
2018-03-26	21.32	21.44	21.28	21.32	-0.04	-0.19	737424.0	15739007.04	848
2018-03-25	21.48	21.84	21.3	21.36	-0.14	-0.65	1801638.0	38903919.04	1910
2018-03-22	21.16	21.58	21.14	21.5	0.38	1.8	2238118.0	47851384.66	1967
2018-03-21	21.12	21.26	21.1	21.12	0.0	0.0	746841.0	15816989.2	788
2018-03-20	21.26	21.26	21.02	21.12	-0.11	-0.52	1118430.0	23621644.9	1029
2018-03-19	21.22	21.34	21.18	21.23	-0.03	-0.14	790962.0	16818226.6	834
2018-03-18	21.0	21.32	20.98	21.26	0.27	1.29	1483051.0	31384642.3	1407
2018-03-15	21.16	21.18	20.8	20.99	-0.17	-0.8	994334.0	20866872.96	1375
2018-03-14	21.3	21.32	21.12	21.16	-0.08	-0.38	1064088.0	22579022.3	1347
2018-03-13	21.4	21.6	21.18	21.24	0.07	0.33	1745751.0	37237978.48	1529
2018-03-12	21.26	21.4	21.12	21.17	-0.05	-0.24	2492709.0	53033094.54	2499
2018-03-11	20.96	21.28	20.84	21.22	0.47	2.27	3112016.0	65439267.06	2900
2018-03-08	20.48	20.84	20.4	20.75	0.37	1.82	2297121.0	47407405.24	1878
2018-03-07	20.3	20.5	20.3	20.38	0.09	0.44	880362.0	17941775.52	982
2018-03-06	20.26	20.4	20.06	20.29	0.04	0.2	1013178.0	20471250.02	1406
2018-03-05	20.52	20.9	20.22	20.25	-0.28	-1.36	1605608.0	33024345.54	1837
2018-03-04	20.3	20.7	20.12	20.53	0.15	0.74	1296303.0	26373300.2	1607
2018-03-01	20.6	20.74	20.32	20.38	-0.31	-1.5	901323.0	18467889.78	1123
2018-02-28	20.8	20.88	20.58	20.69	-0.23	-1.1	1096581.0	22743901.38	1368
2018-02-27	21.1	21.1	20.4	20.92	-0.16	-0.76	2345769.0	48577888.08	3519
2018-02-26	21.5	21.68	21.02	21.08	-0.32	-1.5	1394182.0	29784150.18	2811
2018-02-25	22.0	22.0	21.2	21.4	-1.42	-6.22	2252373.0	48254304.28	3287
2018-02-22	22.6	22.9	22.5	22.82	0.29	1.29	1107558.0	25062929.24	1005
2018-02-21	22.52	22.56	22.5	22.53	-0.02	-0.09	147354.0	3319563.76	242
2018-02-20	22.78	22.78	22.46	22.55	0.03	0.13	341435.0	7715101.22	409
2018-02-19	22.74	22.76	22.44	22.52	-0.1	-0.44	316688.0	7139154.84	521
2018-02-18	22.94	22.98	22.6	22.62	-0.33	-1.44	299445.0	6809301.42	616
2018-02-15	22.88	23.04	22.88	22.95	0.16	0.7	161861.0	3719580.28	308
2018-02-14	23.0	23.02	22.78	22.79	-0.29	-1.26	343371.0	7860529.98	751
2018-02-13	23.1	23.5	23.0	23.08	0.37	1.63	846713.0	19639861.16	1515
2018-02-12	22.58	22.8	22.4	22.71	0.12	0.53	327263.0	7414290.62	542
2018-02-11	22.82	23.0	22.56	22.59	-0.36	-1.57	159403.0	3619474.78	265
2018-02-08	23.0	23.12	22.8	22.95	-0.02	-0.09	108401.0	2488763.84	218
2018-02-07	23.1	23.4	22.9	22.97	0.02	0.09	249573.0	5779685.06	401
2018-02-06	23.0	23.12	22.8	22.95	-0.67	-2.84	300681.0	6916519.82	477
2018-02-05	23.7	23.8	23.6	23.62	-0.23	-0.96	198634.0	4702675.1	363
2018-02-04	24.1	24.2	23.72	23.85	-0.24	-1.0	203371.0	4853126.76	365
2018-02-01	24.2	24.3	24.0	24.09	0.13	0.54	596235.0	14418585.6	717
2018-01-31	23.54	24.0	23.5	23.96	0.46	1.96	764768.0	18187902.82	831
2018-01-30	23.34	23.56	23.3	23.5	0.21	0.9	333235.0	7803540.42	396
2018-01-29	23.52	23.6	23.28	23.29	-0.18	-0.77	208496.0	4879902.84	356
2018-01-28	23.7	24.1	23.44	23.47	0.19	0.82	572796.0	13569874.52	877
2018-01-25	23.44	23.44	23.26	23.28	-0.2	-0.85	209923.0	4892882.76	497
2018-01-24	23.26	23.5	23.22	23.48	0.21	0.9	108598.0	2535425.3	191
2018-01-23	23.62	23.62	23.24	23.27	-0.3	-1.27	197229.0	4610140.64	444
2018-01-22	23.64	23.8	23.5	23.57	-0.1	-0.42	199145.0	4720236.06	327
2018-01-21	23.84	23.84	23.64	23.67	-0.11	-0.46	155758.0	3693459.58	279
2018-01-18	23.7	23.94	23.44	23.78	0.12	0.51	391352.0	9296694.46	727
2018-01-17	23.52	23.7	23.4	23.66	0.12	0.51	307422.0	7238267.04	745
2018-01-16	23.68	23.74	23.52	23.54	-0.14	-0.59	209228.0	4942487.22	673
2018-01-15	23.88	23.88	23.64	23.68	-0.18	-0.75	282082.0	6697872.64	560
2018-01-14	23.66	23.9	23.6	23.86	0.28	1.19	266942.0	6346142.54	623
2018-01-11	23.5	23.7	23.5	23.58	-0.01	-0.04	101791.0	2403973.48	226
2018-01-10	24.16	24.18	23.5	23.59	-0.59	-2.44	152931.0	3641452.56	450
2018-01-09	24.4	24.4	24.16	24.18	-0.2	-0.82	108256.0	2629134.58	318
2018-01-08	24.46	24.58	24.38	24.38	-0.09	-0.37	93742.0	2293936.04	180
2018-01-07	24.58	24.6	24.46	24.47	0.01	0.04	184541.0	4527296.9	281
2018-01-04	24.5	24.56	24.4	24.46	0.05	0.2	91014.0	2226731.26	159
2018-01-03	24.3	24.54	24.28	24.41	0.07	0.29	128395.0	3135414.04	216
2018-01-02	24.46	24.46	24.34	24.34	-0.11	-0.45	63980.0	1560886.28	142
2018-01-01	24.5	24.5	24.2	24.45	-0.23	-0.93	179748.0	4385852.7	340
2017-12-31	25.0	25.1	24.66	24.68	0.22	0.9	485939.0	12081305.87	709
2017-12-28	24.74	24.86	24.4	24.46	-0.05	-0.2	238846.0	5884141.96	553
2017-12-27	24.6	24.64	24.5	24.51	-0.01	-0.04	167273.0	4114564.16	401
2017-12-26	24.76	24.76	24.4	24.52	-0.23	-0.93	209699.0	5145641.34	573
2017-12-25	24.8	25.0	24.7	24.75	-0.3	-1.2	131767.0	3277523.04	251
2017-12-24	25.3	25.3	25.0	25.05	-0.17	-0.67	143545.0	3607319.7	212
2017-12-21	25.8	25.9	25.2	25.22	-0.5	-1.94	319144.0	8135117.0	438
2017-12-20	25.1	25.8	25.0	25.72	0.66	2.63	586042.0	14909265.69	788
2017-12-19	25.4	25.5	24.9	25.06	-0.18	-0.71	243379.0	6124029.23	349
2017-12-18	24.96	25.4	24.9	25.24	0.38	1.53	378393.0	9535161.61	463
2017-12-17	24.86	24.94	24.82	24.86	-0.07	-0.28	70419.0	1750543.24	115
2017-12-14	25.2	25.2	24.84	24.93	-0.11	-0.44	90244.0	2251096.95	156
2017-12-13	24.66	25.5	24.66	25.04	0.37	1.5	503050.0	12663453.66	684
2017-12-12	24.8	24.92	24.54	24.67	-0.15	-0.6	164460.0	4075578.48	208
2017-12-11	25.05	25.15	24.76	24.82	-0.17	-0.68	233475.0	5831015.4	281
2017-12-10	24.82	25.15	24.8	24.99	0.28	1.13	192668.0	4808493.9	283
2017-12-07	24.6	24.9	24.3	24.71	0.08	0.32	196135.0	4830117.5	245
2017-12-06	24.96	25.3	24.5	24.63	-0.07	-0.28	513103.0	12827942.38	721
2017-12-05	24.5	24.88	24.2	24.7	0.29	1.19	292138.0	7162216.36	365
2017-12-04	24.7	24.7	24.22	24.41	-0.19	-0.77	227764.0	5568076.72	368
2017-12-03	23.92	24.66	23.9	24.6	0.8	3.36	604719.0	14700241.74	719
2017-11-30	23.8	23.9	23.6	23.8	0.06	0.25	89481.0	2121872.7	187
2017-11-29	23.24	24.1	23.24	23.74	0.13	0.55	116372.0	2771527.2	250
2017-11-28	23.8	23.8	23.52	23.61	-0.05	-0.21	90103.0	2131076.12	214
2017-11-27	23.9	24.44	23.34	23.66	0.33	1.41	382103.0	9148695.34	606
2017-11-26	23.28	23.58	23.12	23.33	0.24	1.04	362278.0	8464317.68	494
2017-11-23	22.84	23.6	22.8	23.09	0.66	2.94	660898.0	15291757.9	786
2017-11-22	22.34	22.54	22.1	22.43	0.22	0.99	245190.0	5472805.48	318
2017-11-21	22.0	22.5	22.0	22.21	-0.29	-1.29	455167.0	10124567.02	556
2017-11-20	23.36	23.36	22.5	22.5	-0.9	-3.85	132453.0	3010463.56	247
2017-11-19	23.8	23.8	23.4	23.4	-0.3	-1.27	60554.0	1424551.3	108
2017-11-16	23.72	24.04	23.6	23.7	-0.34	-1.41	53265.0	1267168.4	111
2017-11-15	24.88	24.9	24.0	24.04	-0.61	-2.47	90212.0	2195495.32	182
2017-11-14	24.4	24.8	24.3	24.65	0.65	2.71	98299.0	2409909.84	188
2017-11-13	24.0	24.2	23.7	24.0	0.15	0.63	80627.0	1930490.9	163
2017-11-12	23.72	24.98	23.7	23.85	0.12	0.51	241642.0	5875517.32	425
2017-11-09	23.54	24.2	23.0	23.73	0.22	0.94	240013.0	5698748.54	438
2017-11-08	21.7	23.54	21.7	23.51	2.1	9.81	549077.0	12572028.34	683
2017-11-07	23.6	23.6	21.08	21.41	-2.01	-8.58	385839.0	8459052.54	754
2017-11-06	25.8	25.8	23.42	23.42	-2.6	-9.99	614854.0	14766072.17	859
2017-11-05	26.3	26.5	25.5	26.02	-0.48	-1.81	128265.0	3357913.6	238
2017-11-02	26.6	27.0	26.5	26.5	-0.55	-2.03	72525.0	1938899.45	190
2017-11-01	26.4	27.1	26.4	27.05	0.42	1.58	61036.0	1634566.7	167
2017-10-31	26.7	26.7	26.15	26.63	-0.35	-1.3	154382.0	4067338.3	279
2017-10-30	26.7	27.1	26.3	26.98	0.39	1.47	101941.0	2734184.6	236
2017-10-29	26.2	26.65	26.0	26.59	0.44	1.68	84190.0	2207829.8	177
2017-10-26	26.65	26.65	26.05	26.15	-0.27	-1.02	66525.0	1746300.9	131
2017-10-25	26.75	26.8	26.35	26.42	0.19	0.72	79373.0	2112428.25	137
2017-10-24	26.7	26.7	25.85	26.23	-1.86	-6.62	297981.0	7817890.2	503
2017-10-23	28.6	28.6	27.7	28.09	-0.53	-1.85	106515.0	2978795.45	157
2017-10-22	28.9	29.1	28.6	28.62	-0.33	-1.14	56583.0	1631974.5	115
2017-10-19	29.1	29.25	28.9	28.95	-0.2	-0.69	73366.0	2130116.15	140
2017-10-18	29.25	29.5	29.1	29.15	-0.13	-0.44	71055.0	2083777.3	79
2017-10-17	29.6	29.6	29.15	29.28	-0.32	-1.08	59778.0	1754043.2	98
2017-10-16	29.15	29.6	29.0	29.6	0.45	1.54	62183.0	1822517.05	104
2017-10-15	29.4	29.4	29.15	29.15	-0.25	-0.85	37355.0	1093416.4	91
2017-10-12	28.9	29.5	28.8	29.4	0.48	1.66	117450.0	3423731.15	151
2017-10-11	30.1	30.15	28.4	28.92	-1.01	-3.37	246461.0	7154848.25	318
2017-10-10	30.6	30.65	29.6	29.93	-0.77	-2.51	110127.0	3342072.85	205
2017-10-09	31.0	31.1	30.7	30.7	-0.41	-1.32	65831.0	2032463.55	120
2017-10-08	31.65	31.65	31.1	31.11	-0.1	-0.32	81283.0	2543086.45	155
2017-10-05	31.5	31.7	31.1	31.21	-0.2	-0.64	166150.0	5214952.25	150
2017-10-04	31.4	31.5	31.35	31.41	0.1	0.32	98251.0	3086118.8	121
2017-10-03	31.3	31.55	31.05	31.31	-0.14	-0.45	389261.0	12179361.85	256
2017-10-02	31.6	31.6	31.3	31.45	-0.29	-0.91	170488.0	5354211.55	174
2017-10-01	31.7	31.85	31.35	31.74	0.04	0.13	88068.0	2782011.65	122
2017-09-28	31.5	31.8	31.2	31.7	0.24	0.76	139945.0	4424710.1	265
2017-09-27	32.35	32.35	30.9	31.46	-0.85	-2.63	602834.0	18871922.15	644
2017-09-26	32.7	32.85	32.2	32.31	-0.31	-0.95	267512.0	8685391.3	403
2017-09-25	32.25	32.7	31.8	32.62	0.38	1.18	269655.0	8741396.3	474
2017-09-21	32.15	32.45	32.0	32.24	0.13	0.4	603373.0	19454295.8	647
2017-09-20	31.4	32.25	31.4	32.11	0.76	2.42	769490.0	24558969.75	846
2017-09-19	31.3	31.8	31.3	31.35	0.01	0.03	346355.0	10931853.95	338
2017-09-18	31.15	31.65	31.1	31.34	0.23	0.74	275636.0	8652235.25	367
2017-09-17	31.15	31.45	31.1	31.11	-0.03	-0.1	85770.0	2680165.4	172
2017-09-14	31.5	31.7	31.1	31.14	-0.19	-0.61	81258.0	2548792.75	158
2017-09-13	31.1	31.95	31.0	31.33	0.4	1.29	654913.0	20642007.3	848
2017-09-12	30.95	30.95	30.8	30.93	0.31	1.01	366773.0	11320147.15	330
2017-09-11	30.6	31.3	30.45	30.62	0.07	0.23	185593.0	5726436.85	348
2017-09-10	30.55	30.65	30.4	30.55	0.03	0.1	63979.0	1952717.1	203
2017-09-07	30.5	30.7	30.5	30.52	-0.05	-0.16	59792.0	1828033.05	124
2017-09-06	30.7	30.8	30.4	30.57	-0.07	-0.23	81986.0	2506295.5	179
2017-08-29	30.6	30.7	30.4	30.64	0.06	0.2	88276.0	2696630.3	167
2017-08-28	30.2	30.75	30.2	30.58	0.19	0.63	107651.0	3293420.35	350
2017-08-27	30.3	30.45	30.3	30.39	-0.15	-0.49	74149.0	2250980.9	207
2017-08-24	31.0	31.0	30.35	30.54	-0.36	-1.17	65906.0	2015714.1	170
2017-08-23	31.2	31.2	30.85	30.9	-0.13	-0.42	68093.0	2111506.1	128
2017-08-22	31.05	31.3	31.0	31.03	-0.06	-0.19	104064.0	3241239.2	169
2017-08-21	31.1	31.4	31.05	31.09	-0.1	-0.32	175968.0	5498711.95	266
2017-08-20	30.75	31.25	30.65	31.19	0.37	1.2	114574.0	3560643.0	227
2017-08-17	31.0	31.0	30.75	30.82	-0.06	-0.19	121924.0	3759896.1	228
2017-08-16	30.65	31.0	30.65	30.88	-0.03	-0.1	77820.0	2397867.1	172
2017-08-15	31.2	31.4	30.65	30.91	-0.19	-0.61	188652.0	5876107.4	312
2017-08-14	31.2	31.45	31.05	31.1	-0.16	-0.51	150121.0	4685809.3	319
2017-08-13	31.5	31.5	31.1	31.26	-0.15	-0.48	157353.0	4919088.75	312
2017-08-10	31.3	31.5	31.3	31.41	0.06	0.19	147575.0	4632263.3	213
2017-08-09	31.6	31.65	31.3	31.35	-0.2	-0.63	187810.0	5911263.1	360
2017-08-08	31.3	31.65	31.3	31.55	0.24	0.77	213828.0	6733350.85	401
2017-08-07	31.45	31.45	31.25	31.31	0.0	0.0	109371.0	3426744.5	217
2017-08-06	31.45	31.55	31.25	31.31	-0.17	-0.54	295521.0	9288449.1	353
2017-08-03	31.55	31.8	31.35	31.48	-0.03	-0.1	271197.0	8564233.0	426
2017-08-02	31.6	31.6	31.2	31.51	0.16	0.51	142338.0	4468710.4	265
2017-08-01	31.5	31.85	31.3	31.35	-0.11	-0.35	439946.0	13872890.4	537
2017-07-31	31.2	31.7	31.0	31.46	0.3	0.96	287714.0	9006282.65	458
2017-07-30	31.35	31.55	30.45	31.16	-0.26	-0.83	355786.0	11007875.2	488
2017-07-27	31.8	31.8	31.3	31.42	-0.37	-1.16	185326.0	5830989.95	269
2017-07-26	32.2	32.2	31.65	31.79	-0.41	-1.27	226925.0	7250533.85	303
2017-07-25	32.8	32.95	32.05	32.2	-0.19	-0.59	455379.0	14830534.1	544
2017-07-24	31.5	32.8	31.4	32.39	0.83	2.63	803138.0	25788563.45	1034
2017-07-23	31.4	31.6	31.25	31.56	0.18	0.57	199025.0	6255820.65	336
2017-07-20	31.45	31.65	31.25	31.38	-0.01	-0.03	167250.0	5262552.15	271
2017-07-19	31.1	31.45	30.85	31.39	0.32	1.03	201764.0	6291058.05	263
2017-07-18	31.45	31.5	31.0	31.07	-0.43	-1.37	441314.0	13783488.05	515
2017-07-17	31.75	31.75	31.3	31.5	-0.19	-0.6	193450.0	6080046.9	286
2017-07-16	32.0	32.1	31.6	31.69	-0.13	-0.41	218230.0	6944919.1	342
2017-07-13	31.55	32.25	31.2	31.82	0.18	0.57	346289.0	10950118.7	389
2017-07-12	31.65	32.0	31.55	31.64	-0.02	-0.06	289473.0	9188231.9	264
2017-07-11	31.6	32.0	31.5	31.66	-0.23	-0.72	240971.0	7647817.0	384
2017-07-10	31.15	32.4	31.15	31.89	0.89	2.87	620937.0	19812614.45	765
2017-07-09	31.05	31.3	31.0	31.0	-0.01	-0.03	177419.0	5522312.65	278
2017-07-06	30.9	31.25	30.8	31.01	0.15	0.49	325588.0	10107753.8	403
2017-07-05	30.35	31.4	30.3	30.86	0.51	1.68	487986.0	15059808.9	714
2017-07-04	30.55	30.75	30.35	30.35	-0.12	-0.39	212816.0	6492015.2	274
2017-07-03	30.5	30.8	30.3	30.47	0.3	0.99	519825.0	15822416.3	560
2017-07-02	30.2	30.5	30.1	30.17	0.11	0.37	251705.0	7615275.0	324
2017-06-22	29.5	30.55	29.45	30.06	0.56	1.9	380077.0	11474010.1	373
2017-06-21	29.5	29.8	29.4	29.5	0.48	1.65	309665.0	9161834.25	255
2017-06-20	29.05	29.3	29.0	29.02	-0.12	-0.41	40814.0	1188973.6	88
2017-06-19	29.0	29.25	29.0	29.14	0.18	0.62	97544.0	2839245.65	121
2017-06-18	28.55	29.15	28.55	28.96	0.09	0.31	35590.0	1030009.4	83
2017-06-15	28.9	29.0	28.6	28.87	-0.09	-0.31	88433.0	2542352.8	128
2017-06-14	29.15	29.3	28.95	28.96	-0.09	-0.31	63952.0	1863566.1	117
2017-06-13	29.0	29.05	28.8	29.05	-0.04	-0.14	46977.0	1359767.05	87
2017-06-12	29.3	29.5	28.8	29.09	0.28	0.97	130261.0	3793525.4	222
2017-06-11	29.9	30.45	28.5	28.81	-0.26	-0.89	338796.0	9916733.75	532
2017-06-08	29.0	29.95	28.95	29.07	0.0	0.0	338233.0	9970895.35	468
2017-06-07	29.0	29.1	28.9	29.07	0.06	0.21	38067.0	1104083.8	88
2017-06-06	29.0	29.35	29.0	29.01	-0.17	-0.58	109121.0	3182730.35	190
2017-06-05	29.2	29.3	28.8	29.18	-0.15	-0.51	195532.0	5683357.3	235
2017-06-04	29.5	29.5	28.9	29.33	0.34	1.17	214167.0	6254837.25	236
2017-06-01	28.9	29.1	28.7	28.99	0.38	1.33	141880.0	4102227.6	153
2017-05-31	28.7	29.0	28.6	28.61	-0.19	-0.66	37357.0	1076523.6	114
2017-05-30	29.0	29.4	28.6	28.8	-0.02	-0.07	169754.0	4917419.2	242
2017-05-29	27.5	28.9	27.5	28.82	1.12	4.04	231356.0	6549446.5	268
2017-05-28	29.0	29.0	27.5	27.7	-0.8	-2.81	223198.0	6216969.3	254
2017-05-25	29.0	29.0	28.4	28.5	-0.28	-0.97	115389.0	3313702.8	194
2017-05-24	29.0	29.2	28.7	28.78	-0.07	-0.24	168070.0	4862920.1	242
2017-05-23	29.0	29.1	28.7	28.85	-0.65	-2.2	446933.0	12933312.4	440
2017-05-22	29.6	29.8	29.4	29.5	-0.31	-1.04	194437.0	5739753.3	262
2017-05-21	30.1	30.3	29.8	29.81	-0.08	-0.27	316554.0	9506749.5	345
2017-05-18	29.7	30.2	29.6	29.89	0.42	1.43	1154029.0	34480455.2	971
2017-05-17	29.6	29.9	29.4	29.47	0.02	0.07	619126.0	18320963.1	563
2017-05-16	29.0	29.6	28.9	29.45	0.6	2.08	896497.0	26285302.2	893
2017-05-15	29.5	29.5	28.8	28.85	-0.69	-2.34	818536.0	23815631.1	639
2017-05-14	31.7	31.7	29.4	29.54	-2.89	-8.91	768854.0	22979232.3	765
2017-05-11	32.5	32.5	31.9	32.43	0.02	0.06	124725.0	4029854.2	173
2017-05-10	32.4	32.5	32.2	32.41	-0.08	-0.25	93397.0	3021574.3	113
2017-05-09	32.6	32.6	32.3	32.49	-0.01	-0.03	75728.0	2458665.1	119
2017-05-08	32.3	32.6	32.1	32.5	0.13	0.4	160590.0	5185226.3	206
2017-05-07	32.3	32.5	31.8	32.37	-0.04	-0.12	138104.0	4446944.0	178
2017-05-04	33.0	33.1	31.8	32.41	-0.62	-1.88	437583.0	14117400.7	410
2017-05-03	33.4	33.4	32.9	33.03	-0.37	-1.11	136939.0	4543365.0	187
2017-05-02	33.3	33.7	33.3	33.4	0.1	0.3	181725.0	6088268.5	288
2017-05-01	33.5	33.7	33.2	33.3	-0.17	-0.51	335804.0	11246369.3	315
2017-04-30	32.9	33.7	32.9	33.47	0.58	1.76	468201.0	15625410.6	529
2017-04-27	33.0	33.0	32.6	32.89	0.1	0.3	170364.0	5600756.9	245
2017-04-26	33.2	33.3	32.6	32.79	-0.41	-1.23	309153.0	10183577.7	546
2017-04-25	33.7	34.6	32.9	33.2	-0.19	-0.57	1457712.0	49170964.2	1822
2017-04-24	31.9	34.0	31.9	33.39	1.69	5.33	1190475.0	39575793.0	1497
2017-04-23	31.4	32.1	31.0	31.7	1.49	4.93	481388.0	15226896.4	517
2017-04-20	31.0	31.0	30.1	30.21	-0.89	-2.86	99203.0	3036376.0	257
2017-04-19	31.2	31.2	30.5	31.1	-0.37	-1.18	92316.0	2859661.6	154
2017-04-18	31.7	31.7	31.1	31.47	-0.02	-0.06	132246.0	4153898.6	226
2017-04-17	31.5	31.8	31.5	31.49	-0.1	-0.32	44255.0	1397310.6	90
2017-04-16	32.2	32.2	31.5	31.59	-0.59	-1.83	162675.0	5175921.6	199
2017-04-13	32.6	32.7	32.1	32.18	-0.36	-1.11	77583.0	2513363.8	146
2017-04-12	32.5	32.7	32.5	32.54	0.34	1.06	53724.0	1749388.0	115
2017-04-11	32.2	32.6	32.0	32.2	0.06	0.19	105803.0	3421259.8	170
2017-04-10	32.4	32.4	32.0	32.14	-0.05	-0.16	33794.0	1087611.4	95
2017-04-09	32.6	32.9	31.9	32.19	-0.42	-1.29	143652.0	4637613.3	309
2017-04-06	32.9	33.0	32.6	32.61	-0.29	-0.88	132642.0	4354495.9	155
2017-04-05	32.5	33.0	32.5	32.9	0.42	1.29	230597.0	7555982.3	297
2017-04-04	32.2	32.5	31.9	32.48	0.26	0.81	181957.0	5853901.5	293
2017-04-03	32.4	32.4	31.9	32.22	0.06	0.19	244008.0	7820421.9	406
2017-04-02	32.2	32.4	31.9	32.16	0.06	0.19	366805.0	11771265.7	610
2017-03-30	32.0	32.6	31.9	32.1	0.24	0.75	308992.0	9941914.4	611
2017-03-29	31.4	31.9	31.4	31.86	0.67	2.15	483343.0	15344771.8	773
2017-03-28	30.4	31.7	30.4	31.19	0.79	2.6	1285586.0	40020506.1	1676
2017-03-27	30.7	30.9	30.2	30.4	-0.16	-0.52	383028.0	11705408.3	567
2017-03-26	30.4	30.7	30.2	30.56	0.49	1.63	383618.0	11649288.0	609
2017-03-23	29.6	30.2	29.6	30.07	0.68	2.31	567927.0	16971678.0	535
2017-03-22	29.8	29.9	29.3	29.39	-0.7	-2.33	162873.0	4819063.0	293
2017-03-21	30.5	30.9	30.0	30.09	-0.35	-1.15	322969.0	9873563.6	452
2017-03-20	31.0	31.3	30.4	30.44	-0.62	-2.0	244675.0	7554473.3	361
2017-03-19	30.0	31.8	29.5	31.06	1.08	3.6	658787.0	20280371.8	836
2017-03-16	29.5	30.4	29.5	29.98	0.67	2.29	510054.0	15266103.9	853
2017-03-15	29.6	29.7	29.3	29.31	-0.11	-0.37	207044.0	6112756.7	402
2017-03-14	28.5	29.5	28.5	29.42	0.58	2.01	369703.0	10680615.3	561
2017-03-13	29.1	29.7	28.8	28.84	-0.1	-0.35	522782.0	15323851.6	1072
2017-03-12	29.7	30.0	28.9	28.94	-0.96	-3.21	606815.0	17705153.2	871
2017-03-09	30.5	30.5	29.6	29.9	-1.09	-3.52	650925.0	19453188.1	902
2017-03-08	31.8	31.8	30.9	30.99	-0.81	-2.55	236269.0	7374119.6	375
2017-03-07	31.6	31.9	31.5	31.8	0.2	0.63	241345.0	7668602.9	313
2017-03-06	31.9	31.9	31.0	31.6	-0.3	-0.94	332358.0	10447303.0	586
2017-03-05	32.9	33.0	31.8	31.9	-1.03	-3.13	724021.0	23607173.8	647
2017-03-02	32.3	33.9	32.2	32.93	0.68	2.11	1822164.0	60189944.0	2006
2017-03-01	32.6	32.6	32.1	32.25	-0.18	-0.56	70808.0	2291917.9	116
2017-02-28	31.1	32.6	31.0	32.43	0.53	1.66	185669.0	5927761.3	406
2017-02-27	33.2	33.2	31.7	31.9	-1.39	-4.18	91308.0	2979308.1	264
2017-02-26	33.2	33.6	33.2	33.29	-0.11	-0.33	38274.0	1278135.3	111
2017-02-23	33.1	33.5	33.0	33.4	0.12	0.36	145724.0	4843934.8	204
2017-02-22	33.2	33.7	33.0	33.28	0.19	0.57	250545.0	8364971.1	304
2017-02-21	33.2	33.2	32.7	33.09	-0.17	-0.51	123891.0	4075835.7	259
2017-02-20	34.0	34.0	33.1	33.26	-0.75	-2.21	122212.0	4115989.7	246
2017-02-19	34.3	34.5	34.0	34.01	-0.32	-0.93	141492.0	4834860.5	242
2017-02-16	34.8	34.8	34.3	34.33	-0.27	-0.78	200246.0	6929856.0	340
2017-02-15	34.1	34.7	33.9	34.6	0.69	2.03	404607.0	13861157.9	458
2017-02-14	34.0	34.3	33.3	33.91	0.02	0.06	879828.0	29696781.0	817
2017-02-13	33.8	34.0	33.5	33.89	0.31	0.92	472135.0	15928881.6	537
2017-02-12	33.3	33.8	33.0	33.58	0.59	1.79	790537.0	26362230.9	576
2017-02-09	34.0	34.0	32.7	32.99	-1.08	-3.17	1096189.0	36280250.8	1066
2017-02-08	34.8	34.8	33.9	34.07	-0.8	-2.29	202384.0	6927681.5	324
2017-02-07	35.2	35.4	34.8	34.87	-0.32	-0.91	160430.0	5610013.0	246
2017-02-06	35.1	35.4	35.0	35.19	-0.03	-0.09	245364.0	8644045.0	196
2017-02-05	35.9	36.0	35.2	35.22	-0.9	-2.49	167948.0	5966533.3	291
2017-02-02	36.5	36.5	36.0	36.12	-0.06	-0.17	121998.0	4425563.2	228
2017-02-01	36.0	36.4	35.9	36.18	0.26	0.72	81795.0	2956479.4	184
2017-01-31	36.3	36.3	35.8	35.92	-0.43	-1.18	161401.0	5817219.5	261
2017-01-30	37.0	37.1	36.2	36.35	-0.67	-1.81	139876.0	5148535.9	274
2017-01-29	37.2	37.7	36.9	37.02	0.28	0.76	322052.0	11997398.8	516
2017-01-26	36.2	37.1	36.1	36.74	0.75	2.08	289961.0	10584926.5	400
2017-01-25	36.6	37.0	35.8	35.99	-0.55	-1.51	322770.0	11750946.0	470
2017-01-24	36.3	36.6	36.3	36.54	0.38	1.05	244225.0	8916666.1	334
2017-01-23	35.9	36.3	35.7	36.16	0.34	0.95	116143.0	4189678.7	255
2017-01-22	35.2	36.1	34.9	35.82	-0.27	-0.75	300569.0	10645647.6	535
2017-01-19	36.3	36.4	36.0	36.09	-0.17	-0.47	65930.0	2385339.4	162
2017-01-18	36.5	37.0	36.2	36.26	-0.26	-0.71	164040.0	5998232.9	249
2017-01-17	36.1	36.8	34.8	36.52	0.7	1.95	151070.0	5382961.7	366
2017-01-16	36.8	36.8	35.7	35.82	-1.14	-3.08	202137.0	7288927.8	343
2017-01-15	37.0	37.2	36.0	36.96	0.35	0.96	191135.0	6968135.1	371
2017-01-12	36.5	37.2	36.2	36.61	0.1	0.27	116557.0	4286803.7	262
2017-01-11	36.9	36.9	36.0	36.51	-0.66	-1.78	227169.0	8319023.3	532
2017-01-10	37.9	37.9	36.8	37.17	-0.64	-1.69	243049.0	9084464.0	628
2017-01-09	36.3	38.1	35.5	37.81	1.28	3.5	625192.0	23200069.8	925
2017-01-08	37.0	37.4	36.4	36.53	-0.2	-0.54	247473.0	9117395.1	279
2017-01-05	37.0	37.1	36.2	36.73	-0.02	-0.05	397853.0	14654289.2	439
2017-01-04	38.2	38.4	36.6	36.75	-1.53	-4.0	499608.0	18749181.3	572
2017-01-03	38.7	39.1	38.2	38.28	-0.51	-1.31	226409.0	8696886.3	350
2017-01-02	38.7	39.6	38.7	38.79	-0.11	-0.28	267308.0	10454499.1	385
2017-01-01	38.4	39.3	38.0	38.9	0.55	1.43	309226.0	11996147.8	465
2016-12-29	39.5	39.5	38.3	38.35	-1.04	-2.64	360291.0	13957304.0	507
2016-12-28	38.3	39.5	38.3	39.39	1.2	3.14	752694.0	29292832.0	707
2016-12-27	36.5	38.8	36.4	38.19	1.84	5.06	1010600.0	38151097.9	1129
2016-12-26	36.2	36.5	36.0	36.35	0.34	0.94	185397.0	6726746.0	308
2016-12-25	36.5	36.5	35.7	36.01	0.5	1.41	277897.0	10034376.0	370
2016-12-22	35.3	36.0	34.8	35.51	0.39	1.11	328425.0	11649215.8	547
2016-12-21	35.2	35.5	34.7	35.12	0.05	0.14	225980.0	7925357.2	437
2016-12-20	35.5	35.8	34.5	35.07	-0.84	-2.34	828197.0	28898605.4	1196
2016-12-19	36.8	37.0	35.7	35.91	-0.79	-2.15	397789.0	14520046.3	565
2016-12-18	36.4	36.8	36.4	36.7	0.41	1.13	458499.0	16789454.7	578
2016-12-15	34.2	36.5	34.2	36.29	1.93	5.62	519100.0	18611150.8	847
2016-12-14	35.2	35.7	34.3	34.36	-1.14	-3.21	400675.0	14072688.2	423
2016-12-13	36.0	36.0	35.1	35.5	-0.62	-1.72	418240.0	14857996.5	396
2016-12-12	37.6	37.6	35.9	36.12	-1.01	-2.72	1102477.0	40046842.8	1098
2016-12-11	37.1	37.6	36.8	37.13	0.51	1.39	211958.0	7880488.0	321
2016-12-08	37.0	37.4	36.5	36.62	-0.32	-0.87	310272.0	11420826.0	376
2016-12-07	37.7	37.9	36.9	36.94	-0.5	-1.34	467528.0	17439000.3	489
2016-12-06	36.0	38.0	36.0	37.44	1.56	4.35	1173382.0	43649941.0	1607
2016-12-05	34.2	36.1	33.5	35.88	1.67	4.88	1047399.0	36378159.4	1866
2016-12-04	33.6	34.3	33.6	34.21	0.87	2.61	971004.0	32985561.5	1022
2016-12-01	33.7	34.4	32.9	33.34	0.41	1.25	1209979.0	40696250.1	1305
2016-11-30	32.2	33.4	32.0	32.93	1.03	3.23	1218432.0	39913905.2	1056
2016-11-29	32.5	32.8	31.3	31.9	-0.38	-1.18	741697.0	23708053.5	948
2016-11-28	30.4	32.5	30.0	32.28	1.99	6.57	1516662.0	47805001.1	1469
2016-11-27	30.1	30.8	29.9	30.29	-0.23	-0.75	919819.0	27887179.5	921
2016-11-24	30.0	31.8	29.8	30.52	0.45	1.5	2762651.0	84753044.6	2175
2016-11-23	28.9	30.4	28.9	30.07	1.31	4.55	2149041.0	63646747.5	1551
2016-11-22	28.0	28.9	27.8	28.76	1.0	3.6	1332423.0	37711888.7	1149
2016-11-21	28.3	28.4	27.4	27.76	-0.25	-0.89	695973.0	19463411.8	762
2016-11-20	27.9	28.9	27.7	28.01	0.2	0.72	1581779.0	44689113.2	1401
2016-11-17	27.9	28.1	27.3	27.81	-0.09	-0.32	924351.0	25583587.5	970
2016-11-16	28.3	28.6	27.9	27.9	0.06	0.22	2443355.0	68601710.0	2825
2016-11-15	28.6	28.9	27.3	27.84	-0.75	-2.62	1370041.0	38267882.8	1301
2016-11-14	30.5	30.7	28.0	28.59	-1.74	-5.74	2278609.0	67028985.3	2184
2016-11-13	29.0	30.9	29.0	30.33	1.37	4.73	1442958.0	43633080.4	1277
2016-11-10	28.6	29.1	28.6	28.96	0.7	2.48	1247792.0	36072411.0	1017
2016-11-09	27.2	28.7	26.5	28.26	0.44	1.58	1853922.0	51600505.8	1714
2016-11-08	27.5	28.3	27.2	27.82	0.61	2.24	1433139.0	39566500.9	1282
2016-11-07	27.7	28.1	27.1	27.21	-0.15	-0.55	1418165.0	39095286.6	1338
2016-11-06	28.0	28.1	27.3	27.36	-0.69	-2.46	977245.0	26994791.3	1024
2016-11-03	28.3	28.7	28.0	28.05	-0.23	-0.81	949087.0	26707920.9	1390
2016-11-02	28.9	28.9	27.9	28.28	-0.86	-2.95	573578.0	16261903.2	1000
2016-11-01	29.3	29.7	28.9	29.14	-0.4	-1.35	421790.0	12354890.1	527
2016-10-31	29.5	30.0	29.2	29.54	0.14	0.48	496580.0	14674442.4	749
2016-10-30	27.8	29.8	27.8	29.4	1.44	5.15	1235859.0	35878822.5	1832
2016-10-27	27.7	28.3	27.3	27.96	0.2	0.72	592901.0	16485528.8	1030
2016-10-26	27.7	28.5	27.3	27.76	0.16	0.58	1259735.0	35107650.1	1876
2016-10-25	26.4	27.7	26.4	27.6	1.19	4.51	1265226.0	34384959.4	1904
2016-10-24	25.5	27.4	25.0	26.41	1.3	5.18	1146197.0	30116671.4	1499
2016-10-23	24.95	25.8	24.95	25.11	0.65	2.66	1173998.0	29770980.65	1060
2016-10-20	24.15	25.0	23.7	24.46	0.36	1.49	1774817.0	42901712.2	1344
2016-10-19	24.15	24.5	23.05	24.1	-0.15	-0.62	1176300.0	28017707.15	1445
2016-10-18	27.4	27.5	24.25	24.25	-2.67	-9.92	653687.0	16772714.9	969
2016-10-17	26.9	28.2	26.5	26.92	0.05	0.19	696568.0	19036260.8	1261
2016-10-16	27.0	27.3	26.2	26.87	-0.12	-0.44	515615.0	13786023.3	1180
2016-10-13	27.5	27.5	26.6	26.99	-0.54	-1.96	1383751.0	37342823.8	2708
2016-10-12	26.5	28.6	26.2	27.53	1.53	5.88	2445571.0	68413308.0	2933
2016-10-11	23.95	26.0	23.9	26.0	2.31	9.75	735581.0	18563983.1	934
2016-10-10	22.85	23.8	22.65	23.69	0.69	3.0	702782.0	16473742.75	1516
2016-10-09	22.55	23.15	22.5	23.0	0.46	2.04	1315629.0	30141876.15	2245
2016-10-06	21.45	22.65	21.45	22.54	1.1	5.13	1174061.0	25825087.15	1420
2016-10-05	21.6	21.6	20.95	21.44	0.12	0.56	1026265.0	21928845.8	1144
2016-10-04	21.4	21.5	20.7	21.32	0.28	1.33	322143.0	6803533.0	550
2016-10-03	21.0	21.95	20.0	21.04	-0.4	-1.87	705117.0	14761837.05	867
2016-10-02	23.85	24.0	21.4	21.44	-2.3	-9.69	474393.0	10755478.3	594
2016-09-29	23.9	24.45	22.0	23.74	0.05	0.21	793140.0	18728700.2	758
2016-09-28	26.3	26.3	23.4	23.69	-2.31	-8.88	1031254.0	25155800.55	982
2016-09-27	27.6	27.9	26.0	26.0	-2.81	-9.75	835740.0	22286979.8	884
2016-09-26	29.2	29.3	28.7	28.81	-0.18	-0.62	229145.0	6649392.2	300
2016-09-25	30.0	30.0	28.9	28.99	-0.67	-2.26	200051.0	5842021.7	306
2016-09-21	29.6	29.9	29.3	29.66	0.14	0.47	150474.0	4448359.6	214
2016-09-20	29.6	29.6	28.5	29.52	0.23	0.79	175155.0	5110869.5	287
2016-09-19	30.5	30.7	28.8	29.29	-1.21	-3.97	252636.0	7466177.0	357
2016-09-18	31.1	31.1	30.3	30.5	-0.66	-2.12	191954.0	5882162.7	278
2016-09-08	31.3	31.4	31.0	31.16	-0.17	-0.54	191093.0	5956995.6	293
2016-09-07	31.4	31.5	31.0	31.33	-0.21	-0.67	118178.0	3694864.4	236
2016-09-06	32.1	32.2	31.3	31.54	-0.38	-1.19	145975.0	4619393.5	278
2016-09-05	31.6	32.2	31.5	31.92	0.39	1.24	409718.0	13046555.4	505
2016-09-04	30.6	31.7	30.6	31.53	0.99	3.24	200062.0	6270301.4	311
2016-09-01	30.6	30.8	30.0	30.54	-0.5	-1.61	265499.0	8031792.2	440
2016-08-31	31.8	31.8	30.8	31.04	-0.76	-2.39	312233.0	9801263.0	466
2016-08-30	30.9	31.9	30.9	31.8	0.84	2.71	243566.0	7661252.7	439
2016-08-29	31.1	31.2	30.8	30.96	-0.08	-0.26	328117.0	10166791.9	426
2016-08-28	30.3	31.2	30.3	31.04	0.89	2.95	295806.0	9091334.2	506
2016-08-25	29.9	30.2	29.5	30.15	0.09	0.3	417654.0	12479819.8	751
2016-08-24	31.2	31.3	30.0	30.06	-0.86	-2.78	353974.0	10893036.8	688
2016-08-23	30.2	31.1	29.7	30.92	0.86	2.86	519063.0	15727811.7	863
2016-08-22	31.1	31.1	29.8	30.06	-1.06	-3.41	435902.0	13246650.0	585
2016-08-21	31.5	31.8	31.0	31.12	-0.31	-0.99	317400.0	9939385.5	510
2016-08-18	32.0	32.2	30.8	31.43	-0.69	-2.15	694567.0	21703884.2	917
2016-08-17	34.0	34.0	31.9	32.12	-1.67	-4.94	712483.0	23424818.6	1091
2016-08-16	34.3	34.4	33.7	33.79	-0.22	-0.65	480568.0	16383907.9	621
2016-08-15	33.5	34.3	33.3	34.01	0.64	1.92	1025168.0	34781236.1	1136
2016-08-14	33.2	33.6	33.2	33.37	-0.16	-0.48	409748.0	13678958.4	544
2016-08-11	33.9	33.9	33.4	33.53	-0.45	-1.32	579222.0	19482975.2	783
2016-08-10	34.5	34.9	33.8	33.98	-0.55	-1.59	1176610.0	40181228.0	1103
2016-08-09	34.4	34.7	34.3	34.53	0.3	0.88	1111208.0	38382993.9	875
2016-08-08	34.5	34.5	33.8	34.23	-0.07	-0.2	779181.0	26627780.9	789
2016-08-07	34.3	34.7	33.9	34.3	0.49	1.45	589769.0	20169453.9	677
2016-08-04	35.3	35.3	33.6	33.81	-1.01	-2.9	728143.0	25048018.2	826
2016-08-03	35.6	35.6	34.7	34.82	-0.57	-1.61	479811.0	16808091.4	629
2016-08-02	36.2	36.2	35.1	35.39	-0.85	-2.35	471339.0	16738310.6	785
2016-08-01	37.0	37.0	36.1	36.24	-0.24	-0.66	549160.0	20043128.8	656
2016-07-31	37.9	37.9	35.8	36.48	-3.21	-8.09	1436501.0	52436098.0	1531
2016-07-28	40.4	40.4	39.6	39.69	-0.56	-1.39	219589.0	8746091.1	366
2016-07-27	39.7	40.4	39.6	40.25	0.38	0.95	257525.0	10309863.4	334
2016-07-26	40.8	40.8	39.7	39.87	-0.69	-1.7	259142.0	10373774.2	330
2016-07-25	40.4	40.8	40.1	40.56	-0.11	-0.27	291520.0	11784598.6	380
2016-07-24	41.4	41.4	40.6	40.67	-0.78	-1.88	233924.0	9555045.1	344
2016-07-21	41.8	41.8	41.1	41.45	-0.25	-0.6	339874.0	14087571.7	524
2016-07-20	41.8	42.1	41.6	41.7	-0.2	-0.48	288209.0	12057902.5	394
2016-07-19	42.0	42.2	41.7	41.9	-0.12	-0.29	309901.0	12989719.9	379
2016-07-18	42.2	42.4	41.9	42.02	-0.16	-0.38	243520.0	10254790.2	373
2016-07-17	42.5	42.5	41.8	42.18	0.47	1.13	389341.0	16411303.2	443
2016-07-14	41.8	42.0	41.6	41.71	-0.29	-0.69	269397.0	11253828.9	372
2016-07-13	41.9	42.2	41.5	42.0	0.12	0.29	496981.0	20840117.3	548
2016-07-12	41.4	41.9	41.3	41.88	0.52	1.26	297905.0	12416799.6	353
2016-07-11	41.0	41.5	41.0	41.36	0.36	0.88	427594.0	17626708.0	424
2016-07-10	40.7	41.2	40.7	41.0	0.28	0.69	371167.0	15200900.6	408
2016-06-30	41.5	41.5	40.6	40.72	-0.63	-1.52	258108.0	10564669.1	414
2016-06-29	41.0	41.6	40.9	41.35	0.68	1.67	318058.0	13115178.6	586
2016-06-28	40.1	40.9	40.1	40.67	0.21	0.52	262348.0	10664110.5	354
2016-06-27	40.8	41.0	40.3	40.46	0.21	0.52	372794.0	15141097.8	607
2016-06-26	38.0	40.5	38.0	40.25	-1.42	-3.41	739397.0	29352917.3	828
2016-06-23	41.6	41.8	41.3	41.67	0.06	0.14	385430.0	16022402.1	550
2016-06-22	42.2	42.3	41.5	41.61	-0.5	-1.19	291094.0	12185787.4	416
2016-06-21	42.5	42.8	42.0	42.11	-0.24	-0.57	366098.0	15519389.7	531
2016-06-20	42.5	42.7	42.3	42.35	-0.15	-0.35	177691.0	7554169.9	292
2016-06-19	42.6	42.9	42.4	42.5	0.19	0.45	367033.0	15656720.9	530
2016-06-16	41.9	42.5	41.8	42.31	0.36	0.86	656172.0	27649489.3	782
2016-06-15	43.0	43.5	41.7	41.95	-0.92	-2.15	1659529.0	71048355.2	1616
2016-06-14	43.2	43.6	42.6	42.87	-0.16	-0.37	1093230.0	47049291.8	1021
2016-06-13	42.9	43.1	42.6	43.03	0.0	0.0	754158.0	32359836.9	780
2016-06-12	43.3	43.5	43.0	43.03	-0.77	-1.76	492008.0	21240494.6	663
2016-06-09	44.7	45.6	43.7	43.8	-0.6	-1.35	1175853.0	52460100.2	1279
2016-06-08	43.7	44.6	43.2	44.4	0.96	2.21	993115.0	43800074.1	1055
2016-06-07	43.0	43.5	42.8	43.44	0.77	1.8	580732.0	25047648.8	740
2016-06-06	42.9	43.0	42.3	42.67	-0.13	-0.3	282707.0	12045770.9	291
2016-06-05	44.0	44.1	42.7	42.8	-1.09	-2.48	254151.0	11052069.6	408
2016-06-02	43.6	44.8	43.4	43.89	0.63	1.46	704819.0	31106110.9	803
2016-06-01	43.7	43.8	42.9	43.26	-0.08	-0.18	347899.0	15016793.0	413
2016-05-31	42.5	43.7	42.5	43.34	1.32	3.14	396553.0	17074458.7	641
2016-05-30	43.1	43.2	41.3	42.02	-1.0	-2.32	593938.0	24964930.1	909
2016-05-29	44.1	44.2	43.0	43.02	-0.69	-1.58	396730.0	17202418.3	554
2016-05-26	45.3	45.4	43.3	43.71	-1.09	-2.43	471303.0	20918333.6	670
2016-05-25	44.7	45.4	44.3	44.8	0.89	2.03	666919.0	29799881.7	934
2016-05-24	45.5	45.7	43.0	43.91	-1.57	-3.45	800095.0	35169231.8	1200
2016-05-23	48.4	48.4	45.3	45.48	-2.92	-6.03	577474.0	26941733.1	809
2016-05-22	49.4	49.4	48.2	48.4	-0.95	-1.93	497758.0	24346950.2	767
2016-05-19	49.1	50.5	48.7	49.35	-0.06	-0.12	1050682.0	52090510.2	1439
2016-05-18	49.5	49.6	48.8	49.41	0.07	0.14	512799.0	25254075.0	627
2016-05-17	49.2	49.7	48.9	49.34	0.34	0.69	535703.0	26385760.4	718
2016-05-16	49.0	49.3	48.6	49.0	0.02	0.04	409217.0	19970927.5	522
2016-05-15	49.4	49.7	48.5	48.98	-0.07	-0.14	484281.0	23826523.6	796
2016-05-12	47.9	49.8	47.8	49.05	1.2	2.51	859848.0	41811143.6	1239
2016-05-11	48.3	48.3	47.7	47.85	-0.02	-0.04	336377.0	16137080.7	472
2016-05-10	47.6	49.0	47.6	47.87	-0.03	-0.06	457429.0	22112583.7	689
2016-05-09	48.4	48.5	47.6	47.9	-0.18	-0.37	549613.0	26420185.7	684
2016-05-08	49.4	51.0	48.0	48.08	-0.4	-0.83	876959.0	43300576.75	1141
2016-05-05	48.2	48.9	48.2	48.48	0.69	1.44	449819.0	21827150.4	516
2016-05-04	48.8	49.4	47.3	47.79	-0.68	-1.4	538506.0	25881048.3	907
2016-05-03	50.0	51.0	48.3	48.47	-2.18	-4.3	484089.0	24031038.25	691
2016-05-02	51.0	51.5	49.7	50.65	-0.71	-1.38	685464.0	34553967.35	702
2016-05-01	51.5	53.0	50.25	51.36	0.52	1.02	775626.0	39861948.5	1126
2016-04-28	49.7	53.25	48.0	50.84	2.21	4.54	1206856.0	61269155.5	1443
2016-04-27	46.8	49.0	46.8	48.63	1.53	3.25	848851.0	40479499.9	788
2016-04-26	48.5	48.5	46.8	47.1	-1.34	-2.77	529635.0	25059412.5	695
2016-04-25	45.5	49.9	45.2	48.44	3.05	6.72	1789205.0	86066944.4	1998
2016-04-24	43.7	45.6	43.4	45.39	1.97	4.54	877606.0	38826047.9	921
2016-04-21	43.5	43.6	42.4	43.42	0.08	0.18	647816.0	27819335.7	575
2016-04-20	43.8	44.0	43.2	43.34	-0.24	-0.55	353098.0	15358981.2	364
2016-04-19	43.1	43.6	43.1	43.58	0.84	1.97	272441.0	11848237.9	314
2016-04-18	42.7	43.0	42.2	42.74	-0.43	-1.0	544063.0	23081010.7	824
2016-04-17	43.7	43.7	42.9	43.17	-0.44	-1.01	173310.0	7494525.0	252
2016-04-14	44.0	44.2	42.6	43.61	-0.23	-0.52	303337.0	13260983.3	315
2016-04-13	45.1	45.2	43.4	43.84	-0.76	-1.7	218047.0	9663206.0	284
2016-04-12	43.5	45.4	43.5	44.6	1.41	3.26	512461.0	22861553.1	442
2016-04-11	42.4	43.4	42.3	43.19	0.75	1.77	258573.0	11052569.1	386
2016-04-10	42.2	42.5	42.0	42.44	0.56	1.34	160034.0	6766923.0	272
2016-04-07	42.2	42.5	41.8	41.88	0.08	0.19	186912.0	7860136.7	305
2016-04-06	42.2	42.3	41.8	41.8	-0.14	-0.33	168640.0	7088929.8	261
2016-04-05	42.4	42.4	41.5	41.94	-0.55	-1.29	120493.0	5050199.6	236
2016-04-04	43.0	43.0	42.4	42.49	0.14	0.33	199091.0	8464967.6	293
2016-04-03	43.3	44.3	41.1	42.35	-1.42	-3.24	184183.0	7885068.4	301
2016-03-31	42.1	44.4	42.1	43.77	1.61	3.82	309935.0	13409716.9	427
2016-03-30	42.1	42.2	41.8	42.16	0.16	0.38	104507.0	4397663.6	136
2016-03-29	42.0	42.1	41.9	42.0	-0.06	-0.14	92504.0	3888367.6	166
2016-03-28	42.2	42.3	42.0	42.06	-0.06	-0.14	150037.0	6331811.1	196
2016-03-27	42.2	42.7	41.8	42.12	-0.38	-0.89	383074.0	16102310.6	358
2016-03-24	42.1	42.9	42.1	42.5	-0.5	-1.16	228426.0	9706814.8	244
2016-03-23	43.2	43.5	43.0	43.0	-0.19	-0.44	181457.0	7843383.6	244
2016-03-22	43.2	43.6	42.9	43.19	0.16	0.37	174077.0	7517046.2	289
2016-03-21	43.5	43.9	42.7	43.03	-0.37	-0.85	176149.0	7611227.2	345
2016-03-20	43.5	44.0	43.3	43.4	0.61	1.43	224348.0	9778393.3	317
2016-03-17	41.9	43.1	41.9	42.79	1.42	3.43	574256.0	24408254.6	723
2016-03-16	41.0	41.5	40.7	41.37	0.31	0.75	295353.0	12144632.2	470
2016-03-15	41.9	42.2	40.0	41.06	-0.74	-1.77	472193.0	19315031.5	772
2016-03-14	44.2	44.9	41.6	41.8	-3.12	-6.95	673305.0	28768396.6	1074
2016-03-13	45.8	45.9	44.8	44.92	-1.62	-3.48	224242.0	10169260.8	335
2016-03-10	47.0	47.0	46.4	46.54	-0.18	-0.39	339960.0	15879848.3	327
2016-03-09	47.0	47.0	46.4	46.72	-0.42	-0.89	220998.0	10344650.6	234
2016-03-08	47.4	47.8	46.7	47.14	0.17	0.36	366507.0	17305159.7	316
2016-03-07	47.4	47.6	46.7	46.97	0.11	0.23	274600.0	12960981.2	304
2016-03-06	46.6	47.1	46.0	46.86	1.31	2.88	364863.0	16916826.7	442
2016-03-03	45.0	46.1	45.0	45.55	-0.01	-0.02	113616.0	5180526.0	268
2016-03-02	47.4	47.4	45.5	45.56	-0.98	-2.11	300634.0	13881678.3	429
2016-03-01	46.7	47.6	46.5	46.54	-0.03	-0.06	282851.0	13273653.5	327
2016-02-29	47.8	48.0	46.5	46.57	-0.95	-2.0	87907.0	4164517.1	171
2016-02-28	47.0	47.6	46.6	47.52	1.03	2.22	338779.0	16018195.5	383
2016-02-25	47.0	47.4	46.0	46.49	0.26	0.56	71437.0	3352327.6	100
2016-02-24	46.5	46.9	46.2	46.23	-1.28	-2.69	22050.0	1024824.6	53
2016-02-23	47.5	47.7	46.5	47.51	0.37	0.78	148681.0	6974427.0	187
2016-02-22	45.7	47.5	45.7	47.14	1.27	2.77	131225.0	6124456.4	177
2016-02-21	45.3	47.2	45.3	45.87	0.77	1.71	77140.0	3563297.5	218
2016-02-18	44.8	45.4	44.8	45.1	1.64	3.77	122764.0	5541322.5	147
2016-02-17	42.2	43.9	42.2	43.46	1.44	3.43	41134.0	1778244.3	103
2016-02-16	42.4	43.3	40.7	42.02	0.42	1.01	61217.0	2606858.2	105
2016-02-15	39.7	42.0	38.1	41.6	2.36	6.01	141152.0	5745117.5	413
2016-02-14	42.8	43.2	39.2	39.24	-2.89	-6.86	137747.0	5676615.4	152
2016-02-11	44.0	44.0	42.0	42.13	-2.2	-4.96	53885.0	2292829.7	142
2016-02-10	44.7	45.5	44.1	44.33	-1.18	-2.59	70514.0	3140487.2	181
2016-02-09	46.0	46.1	45.3	45.51	-0.98	-2.11	33339.0	1530379.5	100
2016-02-08	47.5	47.6	46.2	46.49	-0.51	-1.09	36905.0	1737901.4	76
2016-02-07	47.5	47.9	46.3	47.0	-0.8	-1.67	61667.0	2927224.5	74
2016-02-04	47.0	49.0	47.0	47.8	1.41	3.04	157597.0	7620409.0	200
2016-02-03	45.2	46.7	45.2	46.39	0.28	0.61	84335.0	3855595.8	168
2016-02-02	47.5	47.8	46.0	46.11	-2.0	-4.16	158143.0	7463888.8	218
2016-02-01	47.1	48.3	46.9	48.11	1.05	2.23	179835.0	8574078.0	211
2016-01-31	47.0	49.0	47.0	47.06	0.99	2.15	276639.0	13280430.8	695
2016-01-28	45.9	47.2	45.9	46.07	-0.06	-0.13	162194.0	7541807.7	224
2016-01-27	46.0	47.5	46.0	46.13	0.33	0.72	121378.0	5707421.6	165
2016-01-26	43.4	45.9	43.4	45.8	0.85	1.89	101439.0	4575972.8	170
2016-01-25	43.3	45.0	42.8	44.95	1.57	3.62	182352.0	7965714.0	189
2016-01-24	43.6	44.6	43.0	43.38	1.86	4.48	271071.0	11915340.2	281
2016-01-21	39.8	42.0	38.1	41.52	0.7	1.71	302912.0	12221495.8	432
2016-01-20	43.5	43.5	40.8	40.82	-4.45	-9.83	1554333.0	63713957.8	944
2016-01-19	44.5	45.8	43.9	45.27	1.29	2.93	516087.0	23250259.8	672
2016-01-18	47.0	48.5	43.7	43.98	-3.32	-7.02	719414.0	32966032.5	734
2016-01-17	46.1	47.7	45.7	47.3	-2.72	-5.44	237237.0	11024768.6	358
2016-01-14	50.0	52.0	49.2	50.02	-2.97	-5.6	160276.0	8028215.9	245
2016-01-13	53.0	55.0	52.5	52.99	0.09	0.17	117553.0	6257421.0	255
2016-01-12	48.2	53.5	48.2	52.9	0.32	0.61	158905.0	8228033.4	214
2016-01-11	51.0	52.75	49.3	52.58	0.77	1.49	353024.0	18000138.4	402
2016-01-10	53.5	54.25	51.5	51.81	-1.46	-2.74	199757.0	10625925.0	342
2016-01-07	53.25	54.0	50.75	53.27	-2.24	-4.04	558097.0	29064021.5	792
2016-01-06	59.5	59.5	55.0	55.51	-4.07	-6.83	481413.0	27126425.75	790
2016-01-05	63.0	64.0	58.75	59.58	-3.92	-6.17	394453.0	23910032.25	750
2016-01-04	66.25	66.25	63.0	63.5	-2.93	-4.41	134591.0	8760404.5	283
2016-01-03	66.5	67.0	66.0	66.43	0.46	0.7	29863.0	1986944.75	133
2015-12-31	66.0	66.5	65.5	65.97	-0.88	-1.32	91557.0	6025758.5	229
2015-12-30	66.5	67.0	66.25	66.85	0.04	0.06	66091.0	4405128.5	171
2015-12-29	66.0	67.75	63.75	66.81	0.03	0.04	132059.0	8566137.75	346
2015-12-28	67.75	68.0	66.0	66.78	-0.67	-0.99	86186.0	5754241.25	231
2015-12-27	68.5	68.75	66.5	67.45	-0.8	-1.17	84110.0	5685407.5	203
2015-12-24	70.25	70.25	68.0	68.25	-1.3	-1.87	111965.0	7679549.75	205
2015-12-23	69.75	70.75	69.5	69.55	-0.44	-0.63	94065.0	6582705.75	234
2015-12-22	69.5	70.5	69.5	69.99	0.49	0.71	40907.0	2862646.25	156
2015-12-21	70.5	70.5	69.5	69.5	-0.66	-0.94	72540.0	5050009.5	151
2015-12-20	73.0	73.0	69.75	70.16	-1.94	-2.69	202003.0	14206252.75	255
2015-12-17	71.0	72.5	71.0	72.1	2.1	3.0	174944.0	12477883.5	283
2015-12-16	70.75	71.0	69.75	70.0	-0.24	-0.34	17032.0	1202562.0	96
2015-12-15	70.5	71.0	69.5	70.24	-0.03	-0.04	75312.0	5306980.5	131
2015-12-14	71.5	72.0	70.25	70.27	-1.0	-1.4	176665.0	12633975.5	186
2015-12-13	71.5	72.0	70.75	71.27	-2.29	-3.11	176882.0	12596463.5	231
2015-12-10	73.0	74.0	71.75	73.56	0.93	1.28	115575.0	8430361.5	211
2015-12-09	72.25	74.5	72.25	72.63	0.54	0.75	170976.0	12539501.75	291
2015-12-08	72.0	72.5	71.25	72.09	-0.23	-0.32	144340.0	10394880.25	208
2015-12-07	72.75	73.0	72.0	72.32	-0.17	-0.23	91696.0	6643279.25	170
2015-12-06	70.5	73.5	70.5	72.49	1.16	1.63	322857.0	23443740.75	474
2015-12-03	70.25	72.0	69.25	71.33	1.12	1.6	324699.0	23095253.25	537
2015-12-02	67.25	72.0	67.25	70.21	2.21	3.25	422160.0	29599395.5	714
2015-12-01	68.0	68.25	67.75	68.0	-0.06	-0.09	159217.0	10834161.75	296
2015-11-30	69.25	69.25	68.0	68.06	-1.18	-1.7	90632.0	6196008.5	219
2015-11-29	70.0	70.0	69.25	69.24	-0.76	-1.09	30333.0	2110791.5	118
2015-11-26	70.5	70.5	70.0	70.0	-0.38	-0.54	48564.0	3410613.5	131
2015-11-25	70.5	70.75	70.0	70.38	-0.12	-0.17	196989.0	13863884.25	185
2015-11-24	71.0	71.25	70.25	70.5	-0.5	-0.7	54171.0	3837121.75	170
2015-11-23	71.0	71.25	70.5	71.0	-0.5	-0.7	224881.0	15961739.75	261
2015-11-22	71.5	71.75	71.0	71.5	0.51	0.72	219056.0	15649216.5	348
2015-11-19	71.0	72.0	71.0	70.99	-0.06	-0.08	113196.0	8081570.0	147
2015-11-18	72.0	73.75	70.75	71.05	-1.04	-1.44	198941.0	14308766.75	307
2015-11-17	72.0	73.0	72.0	72.09	0.29	0.4	236284.0	17132695.5	206
2015-11-16	70.5	73.25	70.5	71.8	1.44	2.05	66654.0	4783016.5	166
2015-11-15	70.0	71.0	68.0	70.36	-1.89	-2.62	177512.0	12445532.5	288
2015-11-12	72.25	73.25	72.25	72.25	0.01	0.01	178676.0	12917556.25	238
2015-11-11	71.0	72.75	71.0	72.24	0.57	0.8	61702.0	4458064.5	137
2015-11-10	71.75	72.25	71.5	71.67	-0.17	-0.24	37150.0	2670032.5	90
2015-11-09	72.5	73.0	71.5	71.84	0.12	0.17	143645.0	10344115.75	198
2015-11-08	73.0	73.0	70.25	71.72	-1.78	-2.42	63791.0	4563115.5	211
2015-11-05	74.0	74.0	72.75	73.5	0.09	0.12	121230.0	8916632.5	189
2015-11-04	74.25	74.25	73.25	73.41	-0.09	-0.12	64287.0	4729885.75	113
2015-11-03	72.75	75.0	72.75	73.5	0.62	0.85	201216.0	14708977.0	234
2015-11-02	72.5	73.5	72.5	72.88	-0.04	-0.05	42419.0	3092452.5	137
2015-11-01	70.75	73.5	70.5	72.92	0.06	0.08	150983.0	11008277.25	309
2015-10-29	73.5	73.75	72.0	72.86	-0.44	-0.6	91516.0	6686347.75	147
2015-10-28	72.25	73.5	71.0	73.3	0.91	1.26	70308.0	5097002.0	179
2015-10-27	73.0	73.5	71.25	72.39	-0.67	-0.92	119767.0	8724321.5	223
2015-10-26	73.75	73.75	72.75	73.06	-0.44	-0.6	82253.0	6012547.5	145
2015-10-25	71.0	74.75	71.0	73.5	2.06	2.88	476576.0	34901841.75	600
2015-10-22	71.0	72.0	70.25	71.44	0.14	0.2	49085.0	3504627.0	121
2015-10-21	73.5	73.5	71.0	71.3	-2.49	-3.37	63728.0	4606023.75	173
2015-10-20	77.0	77.0	73.5	73.79	-1.88	-2.48	123229.0	9351868.25	242
2015-10-19	73.75	76.0	73.25	75.67	2.04	2.77	105768.0	7920606.75	210
2015-10-18	72.5	74.5	72.5	73.63	-0.62	-0.84	76989.0	5642321.25	245
2015-10-15	74.75	75.0	74.0	74.25	-0.78	-1.04	29455.0	2198481.75	121
2015-10-14	74.0	75.75	74.0	75.03	0.12	0.16	118687.0	8908189.0	238
2015-10-13	76.0	77.0	74.5	74.91	-2.56	-3.3	167303.0	12713002.25	379
2015-10-12	76.5	78.0	75.5	77.47	0.97	1.27	179598.0	13747285.75	338
2015-10-11	75.5	77.0	75.0	76.5	1.43	1.9	125338.0	9549959.0	262
2015-10-08	75.25	76.25	74.75	75.07	-0.06	-0.08	62234.0	4704578.5	148
2015-10-07	72.0	76.0	72.0	75.13	3.7	5.18	166978.0	12317207.0	308
2015-10-06	72.0	72.0	71.5	71.43	-0.02	-0.03	60023.0	4308379.0	156
2015-10-05	71.5	73.0	70.75	71.45	-0.05	-0.07	151996.0	10879627.0	266
2015-10-04	70.5	71.5	70.5	71.5	0.6	0.85	58200.0	4144194.0	138
2015-10-01	69.5	71.25	69.25	70.9	1.54	2.22	111716.0	7876775.0	281
2015-09-30	67.5	70.5	67.25	69.36	2.36	3.52	42431.0	2931174.5	175
2015-09-29	68.0	68.25	66.0	67.0	-1.23	-1.8	106512.0	7141184.25	134
2015-09-21	68.0	69.25	67.5	68.23	0.19	0.28	48618.0	3339411.5	184
2015-09-20	66.5	68.5	66.5	68.04	1.74	2.62	137152.0	9309812.5	306
2015-09-17	65.25	67.5	64.25	66.3	1.94	3.01	291295.0	19171955.75	464
2015-09-16	65.0	67.5	63.5	64.36	0.55	0.86	213093.0	14041960.25	491
2015-09-15	62.5	64.25	62.5	63.81	0.61	0.97	62421.0	3952334.5	114
2015-09-14	65.25	65.25	63.0	63.2	-2.29	-3.5	34948.0	2250494.0	93
2015-09-13	64.25	66.5	64.25	65.49	0.95	1.47	76693.0	5035910.25	199
2015-09-10	64.0	65.0	64.0	64.54	-0.48	-0.74	124690.0	8031259.5	175
2015-09-09	64.0	66.0	64.0	65.02	2.02	3.21	94662.0	6173869.0	169
2015-09-08	62.0	63.0	61.75	63.0	1.37	2.22	82297.0	5143337.0	119
2015-09-07	61.5	63.0	61.5	61.63	0.08	0.13	51016.0	3171354.25	143
2015-09-06	61.25	62.75	60.5	61.55	-0.94	-1.5	110684.0	6794194.25	232
2015-09-03	61.0	62.75	61.0	62.49	2.15	3.56	127638.0	7926851.75	260
2015-09-02	59.25	60.75	58.0	60.34	-0.03	-0.05	136185.0	8086380.75	259
2015-09-01	62.5	62.5	60.25	60.37	-1.91	-3.07	217611.0	13257242.75	404
2015-08-31	63.75	64.5	61.5	62.28	-3.4	-5.18	204740.0	12794443.0	387
2015-08-30	67.0	67.75	65.25	65.68	1.81	2.83	234166.0	15513829.25	226
2015-08-27	67.0	67.75	63.5	63.87	-0.64	-0.99	363742.0	24064304.0	322
2015-08-26	64.5	66.5	61.5	64.51	-2.52	-3.76	91853.0	5939122.5	234
2015-08-25	64.75	68.25	63.0	67.03	3.64	5.74	332936.0	21912131.0	400
2015-08-24	69.0	69.0	62.5	63.39	-5.93	-8.55	217648.0	14112730.0	381
2015-08-23	67.75	73.0	67.75	69.32	-4.81	-6.49	56967.0	3996449.5	194
2015-08-20	69.5	74.0	68.25	74.13	1.43	1.97	173507.0	12325923.75	262
2015-08-19	74.5	75.0	72.0	72.7	-1.25	-1.69	75951.0	5612775.5	187
2015-08-18	75.5	75.75	72.5	73.95	-2.55	-3.33	93757.0	6902184.5	178
2015-08-17	77.5	77.75	75.75	76.5	-1.35	-1.73	24112.0	1849772.5	133
2015-08-16	80.0	80.0	76.5	77.85	-2.15	-2.69	25717.0	2005272.5	134
2015-08-13	80.5	80.75	80.0	80.0	-0.03	-0.04	5362.0	431138.75	73
2015-08-12	79.25	80.5	79.0	80.03	-1.22	-1.5	22245.0	1772171.5	81
2015-08-11	82.0	82.5	81.25	81.25	-0.5	-0.61	42532.0	3484340.5	100
2015-08-10	80.0	81.75	79.75	81.75	2.52	3.18	60638.0	4913291.25	148
2015-08-09	77.5	79.0	77.25	79.23	0.85	1.08	15290.0	1195961.5	100
2015-08-06	78.75	78.75	78.0	78.38	-0.95	-1.2	103570.0	8103993.75	149
2015-08-05	80.25	80.5	79.0	79.33	-0.72	-0.9	44313.0	3536236.0	149
2015-08-04	80.25	81.0	78.75	80.05	-0.7	-0.87	170179.0	13556541.75	238
2015-08-03	80.0	81.75	79.0	80.75	-1.35	-1.64	57682.0	4642810.75	140
2015-08-02	82.0	82.75	82.0	82.1	-1.15	-1.38	59491.0	4896071.25	166
2015-07-30	84.0	84.0	82.5	83.25	-0.5	-0.6	27453.0	2285253.75	143
2015-07-29	84.75	85.0	83.75	83.75	-0.33	-0.39	54012.0	4547294.5	199
2015-07-28	84.75	85.5	84.0	84.08	-1.21	-1.42	31153.0	2633701.25	134
2015-07-27	86.5	86.5	85.0	85.29	-1.35	-1.56	23117.0	1978148.25	149
2015-07-26	87.75	87.75	86.5	86.64	-1.28	-1.46	58878.0	5122199.5	159
2015-07-23	86.75	88.0	86.5	87.92	0.79	0.91	79580.0	6939438.0	159
2015-07-22	88.0	88.0	86.75	87.13	-1.37	-1.55	90701.0	7933360.0	191
2015-07-15	87.0	88.75	86.75	88.5	1.15	1.32	84142.0	7409594.25	165
2015-07-14	86.5	87.5	86.5	87.35	1.14	1.32	23773.0	2070122.25	144
2015-07-13	85.5	86.75	85.5	86.21	0.21	0.24	82114.0	7061579.75	128
2015-07-12	86.0	87.0	85.5	86.0	0.21	0.24	34318.0	2961790.0	155
2015-07-09	84.0	86.0	84.0	85.79	2.51	3.01	139667.0	11888978.25	298
2015-07-08	83.75	84.0	81.75	83.28	0.43	0.52	62763.0	5216472.75	166
2015-07-07	83.5	83.5	81.5	82.85	-0.78	-0.93	65389.0	5387027.5	166
2015-07-06	82.0	84.0	82.0	83.63	0.18	0.22	143214.0	11923057.5	165
2015-07-05	83.0	83.5	82.0	83.45	-0.15	-0.18	75662.0	6266117.75	238
2015-07-02	84.0	85.5	83.25	83.6	-0.81	-0.96	144583.0	12114861.25	222
2015-07-01	85.0	85.75	84.0	84.41	-0.39	-0.46	309546.0	26262324.0	357
2015-06-30	83.5	85.5	83.0	84.8	-0.11	-0.13	470267.0	39827934.25	426
2015-06-29	86.25	86.25	84.0	84.91	-1.98	-2.28	167463.0	14223580.75	286
2015-06-28	88.5	88.5	86.0	86.89	-1.98	-2.23	127931.0	11128479.0	283
2015-06-25	88.5	89.25	87.75	88.87	-0.55	-0.62	341211.0	30076729.25	289
2015-06-24	88.75	89.5	87.75	89.42	0.88	0.99	71598.0	6314213.25	153
2015-06-23	88.25	89.25	88.25	88.54	-0.14	-0.16	65058.0	5764851.75	145
2015-06-22	88.5	89.0	87.75	88.68	-0.33	-0.37	57014.0	5046571.25	166
2015-06-21	90.5	90.5	89.0	89.01	-2.25	-2.47	100149.0	9014116.5	198
2015-06-18	91.5	91.5	90.75	91.26	-0.59	-0.64	31543.0	2873592.5	154
2015-06-17	92.25	93.0	91.5	91.85	-0.67	-0.72	69634.0	6403594.25	192
2015-06-16	93.0	93.0	92.25	92.52	-1.03	-1.1	44074.0	4083586.25	156
2015-06-15	93.25	94.0	93.25	93.55	0.65	0.7	215141.0	20190100.0	362
2015-06-14	92.0	93.25	92.0	92.9	1.24	1.35	75070.0	6964570.25	230
2015-06-11	91.75	92.25	91.0	91.66	0.61	0.67	84428.0	7748600.75	220
2015-06-10	89.75	91.5	89.75	91.05	1.06	1.18	71133.0	6474988.25	203
2015-06-09	91.25	91.25	89.0	89.99	-1.37	-1.5	138120.0	12460965.0	275
2015-06-08	90.75	91.75	90.75	91.36	-0.19	-0.21	59435.0	5415368.0	250
2015-06-07	92.75	93.0	90.5	91.55	-1.53	-1.64	108007.0	9949880.0	304
2015-06-04	93.75	94.5	92.75	93.08	-0.67	-0.71	200960.0	18813965.5	422
2015-06-03	93.75	94.0	93.0	93.75	0.24	0.26	200376.0	18759731.5	386
2015-06-02	92.5	93.75	92.5	93.51	1.38	1.5	236318.0	22017200.75	434
2015-06-01	90.75	92.25	89.0	92.13	1.14	1.25	257846.0	23496793.5	513
2015-05-31	91.0	91.5	90.5	90.99	-0.1	-0.11	103249.0	9400740.25	302
2015-05-28	92.0	92.25	90.5	91.09	-0.66	-0.72	121218.0	11048980.75	279
2015-05-27	92.25	93.0	91.5	91.75	0.27	0.3	209042.0	19304482.5	430
2015-05-26	91.0	92.0	91.0	91.48	-0.18	-0.2	117517.0	10774463.5	283
2015-05-25	91.5	92.0	91.0	91.66	0.8	0.88	195976.0	17958011.0	441
2015-05-24	90.5	91.75	89.75	90.86	0.31	0.34	428922.0	39003169.75	532
2015-05-21	89.0	92.25	88.75	90.55	1.77	1.99	569204.0	51887538.0	881
2015-05-20	90.75	90.75	88.5	88.78	-2.06	-2.27	208150.0	18619981.75	450
2015-05-19	89.25	91.0	89.0	90.84	1.34	1.5	203094.0	18398140.0	549
2015-05-18	86.75	91.25	86.5	89.5	2.54	2.92	696567.0	62223902.75	1042
2015-05-17	85.0	87.0	85.0	86.96	1.46	1.71	235833.0	20377876.5	398
2015-05-14	85.75	86.0	84.5	85.5	0.0	0.0	157407.0	13403294.0	303
2015-05-13	86.5	86.5	85.25	85.5	-0.47	-0.55	68185.0	5847944.25	163
2015-05-12	85.0	86.0	85.0	85.97	0.97	1.14	111091.0	9533439.75	198
2015-05-11	86.75	87.0	85.0	85.0	-1.66	-1.92	167100.0	14374765.75	315
2015-05-10	85.75	87.25	85.0	86.66	1.2	1.4	287807.0	24737886.25	458
2015-05-07	85.5	85.75	84.25	85.46	-0.41	-0.48	247173.0	21014037.5	308
2015-05-06	85.75	86.5	82.75	85.87	0.38	0.44	215437.0	18370541.0	494
2015-05-05	85.75	87.0	85.25	85.49	0.27	0.32	230386.0	19846038.75	366
2015-05-04	85.5	85.75	84.5	85.22	0.03	0.04	281560.0	23980624.5	396
2015-05-03	88.5	88.5	84.75	85.19	-3.43	-3.87	418506.0	36215350.0	673
2015-04-30	88.0	89.25	87.75	88.62	0.48	0.54	208752.0	18454820.75	362
2015-04-29	87.75	88.5	87.0	88.14	0.74	0.85	193145.0	16978968.25	392
2015-04-28	88.0	88.5	87.0	87.4	-0.61	-0.69	226411.0	19897815.25	374
2015-04-27	88.5	89.0	87.5	88.01	-0.46	-0.52	303192.0	26715157.0	481
2015-04-26	87.0	90.25	86.75	88.47	0.24	0.27	435324.0	38623618.75	650
2015-04-23	88.75	89.5	87.75	88.23	-1.1	-1.23	283413.0	25133443.75	557
2015-04-22	87.0	90.0	85.0	89.33	2.45	2.82	846151.0	73872815.0	1193
2015-04-21	85.5	87.0	84.5	86.88	0.99	1.15	421706.0	36169416.5	722
2015-04-20	83.0	86.5	81.5	85.89	3.4	4.12	1278629.0	108003567.0	1457
2015-04-19	82.25	84.75	81.25	82.49	1.58	1.95	625875.0	51745935.25	874
2015-04-16	82.0	82.5	80.5	80.91	-0.4	-0.49	391594.0	31966715.0	702
2015-04-15	79.75	81.5	79.5	81.31	2.5	3.17	1038268.0	83660467.5	1341
2015-04-14	78.25	79.25	78.0	78.81	0.13	0.17	177014.0	13888092.5	379
2015-04-13	76.5	78.75	76.25	78.68	1.88	2.45	285084.0	22244369.75	490
2015-04-12	77.25	77.75	76.75	76.8	-0.14	-0.18	246712.0	19074337.75	432
2015-04-09	76.75	77.25	76.25	76.94	0.24	0.31	167410.0	12860198.25	299
2015-04-08	76.75	77.75	76.5	76.7	0.22	0.29	256866.0	19813881.5	406
2015-04-07	76.5	77.0	75.5	76.48	0.08	0.1	325414.0	24781578.5	517
2015-04-06	74.0	76.5	74.0	76.4	2.45	3.31	331722.0	25086205.0	553
2015-04-05	72.25	74.5	72.0	73.95	1.47	2.03	481558.0	35007144.0	648
2015-04-02	73.75	75.25	72.0	72.48	-0.38	-0.52	275390.0	20383264.5	453
2015-04-01	72.0	74.25	70.5	72.86	0.8	1.11	291048.0	21125594.25	561
2015-03-31	74.5	74.75	71.0	72.06	-2.91	-3.88	298590.0	21894182.75	595
2015-03-30	75.25	75.25	74.25	74.97	-0.4	-0.53	236492.0	17710886.0	351
2015-03-29	74.0	75.75	74.0	75.37	1.96	2.67	192584.0	14471514.75	431
2015-03-26	65.5	74.5	65.5	73.41	1.07	1.48	884892.0	62806535.25	1109
2015-03-25	78.0	78.0	71.0	72.34	-5.98	-7.64	559091.0	41714832.25	861
2015-03-24	78.0	78.5	77.75	78.32	0.11	0.14	156292.0	12220973.25	297
2015-03-23	79.0	79.25	78.0	78.21	-0.81	-1.03	179488.0	14058722.75	322
2015-03-22	78.25	79.25	77.25	79.02	1.44	1.86	248709.0	19512547.75	424
2015-03-19	78.5	79.5	77.0	77.58	0.13	0.17	346726.0	27034464.5	577
2015-03-18	77.5	78.0	73.5	77.45	-0.33	-0.42	540295.0	41143950.75	919
2015-03-17	79.5	80.0	77.0	77.78	-1.6	-2.02	374585.0	29349993.75	718
2015-03-16	82.25	82.5	78.5	79.38	-2.42	-2.96	430389.0	34710631.0	827
2015-03-15	82.25	83.0	81.5	81.8	-0.2	-0.24	497493.0	40845544.5	587
2015-03-12	81.75	83.25	81.75	82.0	0.06	0.07	416287.0	34352361.75	714
2015-03-11	81.0	82.5	80.5	81.94	0.46	0.56	412839.0	33753973.25	689
2015-03-10	81.25	81.75	80.25	81.48	-0.23	-0.28	367623.0	29771704.0	659
2015-03-09	82.75	83.0	81.5	81.71	-0.66	-0.8	413807.0	33942458.25	741
2015-03-08	83.25	84.75	81.75	82.37	-0.55	-0.66	787992.0	65671240.5	1288
2015-03-05	82.0	84.25	81.75	82.92	1.54	1.89	983256.0	81535618.0	1682
2015-03-04	80.75	82.25	80.25	81.38	1.1	1.37	918677.0	74742256.5	1481
2015-03-03	79.0	80.5	78.5	80.28	1.54	1.96	720008.0	57431079.75	1138
2015-03-02	78.5	79.0	78.0	78.74	0.38	0.48	444428.0	34898487.5	626
2015-03-01	78.25	79.0	78.0	78.36	0.46	0.59	236674.0	18543839.75	479
2015-02-26	78.0	78.5	77.25	77.9	0.14	0.18	242334.0	18862405.5	469
2015-02-25	78.5	79.25	77.25	77.76	-1.22	-1.54	376257.0	29434246.0	660
2015-02-24	78.75	79.25	78.0	78.98	-0.03	-0.04	358817.0	28220513.75	566
2015-02-23	80.0	80.5	78.75	79.01	-1.31	-1.63	414778.0	33034752.75	785
2015-02-22	81.75	82.5	80.0	80.32	-0.46	-0.57	1094332.0	89094865.25	1610
2015-02-19	80.0	81.75	79.25	80.78	0.79	0.99	1237715.0	99638007.75	1759
2015-02-18	77.75	80.25	76.5	79.99	2.42	3.12	913274.0	71599964.0	1385
2015-02-17	78.75	80.5	77.25	77.57	-1.01	-1.29	1146625.0	90426952.25	1581
2015-02-16	78.75	81.25	78.0	78.58	-0.34	-0.43	1400259.0	111631026.0	2172
2015-02-15	78.25	79.5	78.0	78.92	1.83	2.37	593767.0	46809129.25	715
2015-02-12	77.5	78.5	77.0	77.09	-0.24	-0.31	486080.0	37711234.75	731
2015-02-11	79.5	80.5	76.5	77.33	-1.93	-2.44	780970.0	61851803.0	1258
2015-02-10	78.25	80.5	78.25	79.26	1.26	1.62	1428020.0	113523226.25	1495
2015-02-09	77.25	78.75	76.75	78.0	0.78	1.01	533698.0	41492196.75	875
2015-02-08	78.0	78.75	77.0	77.22	-0.4	-0.52	489850.0	38151637.25	684
2015-02-05	77.75	79.0	77.25	77.62	-1.42	-1.8	540081.0	42181970.0	851
2015-02-04	80.0	81.75	78.75	79.04	0.62	0.79	911463.0	73297062.75	1314
2015-02-03	78.0	80.25	78.0	78.42	0.58	0.75	665342.0	52739281.5	1086
2015-02-02	76.0	78.25	75.0	77.84	1.21	1.58	454821.0	35316599.75	768
2015-02-01	76.25	78.25	73.5	76.63	3.04	4.13	1207418.0	93255417.75	1438
2015-01-29	70.75	74.5	70.75	73.59	2.6	3.66	886254.0	65104287.0	1358
2015-01-28	70.25	71.5	70.25	70.99	1.18	1.69	545773.0	38775993.25	824
2015-01-27	68.5	70.5	68.5	69.81	1.23	1.79	501469.0	34953295.75	789
2015-01-26	69.5	69.5	68.25	68.58	0.14	0.2	317511.0	21841500.5	640
2015-01-22	67.25	68.75	67.25	68.44	0.23	0.34	386882.0	26366778.25	594
2015-01-21	69.0	70.0	68.0	68.21	-2.44	-3.45	764475.0	52734926.25	1143
2015-01-20	69.25	72.0	67.75	70.65	1.97	2.87	1237389.0	86781393.75	1673
2015-01-19	70.25	70.5	68.0	68.68	-0.94	-1.35	694327.0	48148411.5	894
2015-01-18	69.75	71.25	68.5	69.62	1.16	1.69	357078.0	25054596.25	760
2015-01-15	69.75	70.5	68.25	68.46	-1.05	-1.51	585813.0	40846977.0	1052
2015-01-14	71.0	72.5	69.0	69.51	-0.57	-0.81	817961.0	57813832.0	1422
2015-01-13	67.75	71.0	66.5	70.08	0.63	0.91	762890.0	53228970.75	1301
2015-01-12	70.0	73.25	68.0	69.45	-0.81	-1.15	1095739.0	77882278.25	1771
2015-01-11	67.5	71.75	65.0	70.26	4.72	7.2	1848670.0	127341964.75	2130
2015-01-08	63.0	67.0	63.0	65.54	3.08	4.93	1343018.0	87492088.0	1534
2015-01-07	60.5	63.75	60.0	62.46	0.82	1.33	931345.0	58000380.25	1292
2015-01-06	55.5	62.25	55.25	61.64	2.78	4.72	702371.0	40838745.0	906
2015-01-05	60.75	61.0	58.5	58.86	-3.11	-5.02	506703.0	30545660.5	715
2015-01-04	61.0	63.0	60.5	61.97	0.86	1.41	572457.0	35315709.75	832
2015-01-01	60.0	61.25	59.0	61.11	1.7	2.86	468790.0	28341395.0	692
2014-12-31	62.75	62.75	56.0	59.41	-1.68	-2.75	986800.0	58316020.25	1399
2014-12-30	63.0	63.0	60.75	61.09	-4.69	-7.13	1089336.0	67514245.25	1414
2014-12-29	66.5	67.75	65.5	65.78	-0.5	-0.75	821457.0	54986970.25	1090
2014-12-28	66.75	67.75	65.75	66.28	-0.06	-0.09	873719.0	58372569.75	1067
2014-12-25	65.0	67.25	64.25	66.34	1.15	1.76	1005084.0	66172826.5	1393
2014-12-24	62.75	68.25	62.5	65.19	2.99	4.81	1903793.0	125252724.75	2262
2014-12-23	61.75	63.0	61.25	62.2	-0.51	-0.81	1018534.0	63230341.75	1138
2014-12-22	60.25	63.5	59.25	62.71	2.55	4.24	1084264.0	67151524.75	1399
2014-12-21	63.25	63.25	57.5	60.16	-0.34	-0.56	1456449.0	88206207.0	1844
2014-12-18	57.5	60.5	57.0	60.5	5.36	9.72	1208054.0	71558292.0	1481
2014-12-17	54.0	56.25	50.25	55.14	0.39	0.71	1472446.0	78612455.75	1819
2014-12-16	56.0	57.0	54.75	54.75	-5.84	-9.64	646355.0	35654949.75	870
2014-12-15	66.5	66.75	59.75	60.59	-4.5	-6.91	734146.0	47070969.25	1065
2014-12-14	65.25	67.25	65.0	65.09	-3.93	-5.69	260525.0	17227474.25	692
2014-12-11	68.5	69.25	66.5	69.02	-1.29	-1.83	580970.0	39478444.25	965
2014-12-10	72.0	72.25	69.0	70.31	-1.67	-2.32	485897.0	34198251.5	892
2014-12-09	70.25	72.5	70.0	71.98	-0.04	-0.06	530766.0	37766085.75	957
2014-12-08	71.0	75.25	70.5	72.02	1.18	1.67	1478915.0	108178434.75	2149
2014-12-07	71.75	72.25	70.5	70.84	-0.46	-0.65	448687.0	31984795.0	801
2014-12-04	70.75	72.5	70.5	71.3	0.46	0.65	661627.0	47394002.25	873
2014-12-03	67.0	72.0	66.75	70.84	3.57	5.31	1122187.0	78045933.25	1372
2014-12-02	68.0	68.75	67.0	67.27	0.16	0.24	466766.0	31757649.0	633
2014-12-01	66.5	68.5	66.5	67.11	0.67	1.01	780559.0	52593959.75	1013
2014-11-30	67.0	67.5	65.25	66.44	-4.6	-6.48	801146.0	53339025.75	1397
2014-11-27	70.5	72.5	69.75	71.04	0.04	0.06	976423.0	69420024.75	1083
2014-11-26	71.5	71.5	69.5	71.0	-0.81	-1.13	390644.0	27583940.0	686
2014-11-25	72.25	72.5	71.0	71.81	-0.99	-1.36	416701.0	29906835.5	625
2014-11-24	74.25	74.5	72.5	72.8	-1.39	-1.87	370952.0	27180269.5	633
2014-11-23	73.75	74.75	73.75	74.19	1.08	1.48	297480.0	22108216.75	551
2014-11-20	72.75	73.5	72.5	73.11	0.66	0.91	233760.0	17079228.75	515
2014-11-19	73.25	73.5	72.0	72.45	-0.32	-0.44	213665.0	15520375.5	600
2014-11-18	72.5	73.5	72.5	72.77	0.35	0.48	282254.0	20572199.25	681
2014-11-17	73.75	73.75	71.25	72.42	-1.38	-1.87	317614.0	22949372.25	921
2014-11-16	75.25	75.5	73.5	73.8	-1.7	-2.25	180079.0	13448240.0	730
2014-11-13	76.0	76.0	75.0	75.5	-0.5	-0.66	251915.0	19040704.25	708
2014-11-12	75.25	76.5	75.25	76.0	0.51	0.68	174345.0	13255930.25	618
2014-11-11	76.0	76.5	75.25	75.49	-1.12	-1.46	294386.0	22329021.25	620
2014-11-10	75.75	76.75	75.75	76.61	1.03	1.36	383484.0	29268864.5	683
2014-11-09	75.5	76.0	75.0	75.58	0.23	0.31	247609.0	18697858.75	599
2014-11-06	76.25	76.25	75.0	75.35	0.0	0.0	320795.0	24210745.75	643
2014-11-05	74.75	75.5	73.5	75.35	0.17	0.23	472802.0	35225130.25	871
2014-11-04	78.25	79.0	74.5	75.18	-3.84	-4.86	847218.0	64977873.25	1123
2014-11-03	77.75	79.25	77.5	79.02	1.09	1.4	437422.0	34447481.25	651
2014-11-02	78.75	78.75	77.5	77.93	1.27	1.66	280940.0	21915534.0	781
2014-10-30	76.75	77.25	75.25	76.66	-0.98	-1.26	355303.0	27108323.5	982
2014-10-29	80.25	80.75	77.0	77.64	-2.07	-2.6	366553.0	29051299.5	873
2014-10-28	80.0	80.0	78.5	79.71	-0.4	-0.5	224918.0	17882433.75	633
2014-10-27	80.5	81.0	79.5	80.11	-0.15	-0.19	328874.0	26405671.75	746
2014-10-26	80.25	82.25	80.0	80.26	-0.07	-0.09	672345.0	54547564.5	1127
2014-10-23	80.25	80.75	77.75	80.33	-0.67	-0.83	308048.0	24550460.0	796
2014-10-22	83.0	83.25	80.5	81.0	-0.99	-1.21	703765.0	57698121.5	1205
2014-10-21	78.25	82.25	78.25	81.99	3.32	4.22	682028.0	54993520.0	1121
2014-10-20	76.5	79.0	75.25	78.67	3.07	4.06	892039.0	68818939.5	1198
2014-10-19	76.0	76.5	73.75	75.6	3.48	4.83	802109.0	60322052.0	985
2014-10-16	74.0	76.25	70.0	72.12	-5.35	-6.91	794141.0	57863099.5	1741
2014-10-15	79.0	79.5	77.0	77.47	-1.7	-2.15	492867.0	38430373.75	1065
2014-10-14	79.75	80.25	77.0	79.17	-0.92	-1.15	706160.0	55800526.75	1136
2014-10-13	77.25	80.5	75.25	80.09	2.2	2.82	1147885.0	89844865.75	1671
2014-10-12	82.25	83.75	77.75	77.89	-8.49	-9.83	1507976.0	122509765.75	2224
2014-10-02	86.0	86.5	85.75	86.38	-0.76	-0.87	375218.0	32372899.75	888
2014-10-01	87.25	88.25	86.75	87.14	-0.06	-0.07	582640.0	50947811.0	919
2014-09-30	86.75	87.5	86.25	87.2	0.7	0.81	570690.0	49641854.5	843
2014-09-29	86.5	86.75	85.75	86.5	0.06	0.07	263771.0	22799698.25	763
2014-09-28	86.25	87.5	85.5	86.44	0.95	1.11	746917.0	64562748.75	1543
2014-09-25	86.0	86.5	84.75	85.49	-0.48	-0.56	556261.0	47609395.75	1434
2014-09-24	87.75	87.75	85.25	85.97	-1.6	-1.83	727945.0	62740676.75	1858
2014-09-22	88.25	88.75	87.0	87.57	-1.2	-1.35	564689.0	49599803.75	1603
2014-09-21	91.25	91.25	88.25	88.77	-2.28	-2.5	765260.0	68750841.5	1823
2014-09-18	91.75	92.0	90.75	91.05	-0.65	-0.71	471473.0	43074372.5	1150
2014-09-17	91.75	92.0	91.25	91.7	0.23	0.25	455980.0	41817299.0	1182
2014-09-16	92.0	92.0	91.0	91.47	-0.3	-0.33	530014.0	48496490.0	1478
2014-09-15	93.5	93.5	90.75	91.77	-1.28	-1.38	909962.0	84030218.75	1855
2014-09-14	93.0	94.25	92.75	93.05	0.12	0.13	705328.0	65908096.75	1525
2014-09-11	94.25	94.5	92.5	92.93	-1.29	-1.37	660926.0	61908003.5	1764
2014-09-10	94.25	94.5	93.75	94.22	-0.15	-0.16	436953.0	41121087.25	1413
2014-09-09	94.75	94.75	94.0	94.37	-0.36	-0.38	410062.0	38687959.75	1324
2014-09-08	95.25	95.25	94.25	94.73	-0.29	-0.31	590840.0	55956852.75	1497
2014-09-07	95.25	95.5	95.0	95.02	-0.18	-0.19	654285.0	62298763.0	1739
2014-09-04	95.5	96.0	95.0	95.2	-0.05	-0.05	762551.0	72714142.75	1809
2014-09-03	95.5	95.75	95.0	95.25	-0.35	-0.37	844024.0	80476527.5	1723
2014-09-02	96.5	97.25	95.5	95.6	-0.89	-0.92	1399228.0	134753137.0	2424
2014-09-01	95.5	96.75	95.0	96.49	1.22	1.28	1409630.0	135155780.0	2356
2014-08-31	95.75	96.0	95.0	95.27	-0.01	-0.01	909943.0	86809023.0	2100
2014-08-28	95.75	97.0	94.5	95.28	-0.19	-0.2	2352719.0	225901040.25	3504
2014-08-27	95.25	97.25	94.0	95.47	0.92	0.97	2296854.0	220324341.75	3781
2014-08-26	94.25	95.25	93.5	94.55	0.31	0.33	752665.0	71060506.25	1880
2014-08-25	96.0	96.25	93.0	94.24	-1.26	-1.32	1992499.0	189068196.25	3867
2014-08-24	95.5	96.25	95.25	95.5	0.1	0.1	1245097.0	119358033.25	2535
2014-08-21	96.25	96.5	94.75	95.4	-0.83	-0.86	668858.0	64118636.75	2059
2014-08-20	98.0	98.0	96.0	96.23	-1.23	-1.26	1066320.0	103621308.5	2379
2014-08-19	96.25	97.75	95.25	97.46	1.6	1.67	1516525.0	146275495.5	3273
2014-08-18	96.25	96.75	95.5	95.86	-0.09	-0.09	841728.0	81011647.5	2497
2014-08-17	95.5	97.25	95.25	95.95	0.12	0.13	1384863.0	133372086.75	3191
2014-08-14	98.0	98.75	95.25	95.83	-2.68	-2.72	1803168.0	175805988.75	4423
2014-08-13	100.5	102.75	97.75	98.51	0.31	0.32	7615017.0	765771349.75	11609
2014-08-12	94.25	99.0	93.5	98.2	3.41	3.6	5541225.0	534651664.5	6873
2014-08-11	94.5	95.75	93.5	94.79	1.01	1.08	3039400.0	288074984.75	5227
2014-08-10	93.25	95.0	93.0	93.78	0.93	1.0	2293809.0	215382569.75	4889
2014-08-07	93.0	93.75	92.5	92.85	0.07	0.08	1097913.0	102107193.75	3754
2014-08-06	92.5	93.75	92.25	92.78	0.28	0.3	842432.0	78275726.75	4134
2014-08-05	94.0	94.25	92.25	92.5	-1.4	-1.49	1275977.0	119184273.75	5035
2014-08-04	93.75	95.0	93.25	93.9	0.03	0.03	1354317.0	127346102.75	4697
2014-08-03	91.5	94.75	90.75	93.87	2.94	3.23	2053759.0	191512998.75	5050
2014-07-24	91.0	92.25	90.0	90.93	-0.46	-0.5	952083.0	86748134.25	4829
2014-07-23	93.25	93.25	90.75	91.39	-1.84	-1.97	1646554.0	151729894.25	4545
2014-07-22	94.5	94.75	93.0	93.23	-0.3	-0.32	1293797.0	121351195.5	4019
2014-07-21	92.25	94.75	92.0	93.53	0.77	0.83	2283921.0	213884577.0	4882
2014-07-20	94.25	94.5	92.5	92.76	-2.26	-2.38	1736887.0	162386576.25	5292
2014-07-17	96.75	97.5	94.5	95.02	-1.57	-1.63	2938817.0	283181664.5	7379
2014-07-16	97.0	97.0	95.25	96.59	0.34	0.35	2934365.0	282372509.75	6612
2014-07-15	95.75	98.0	94.25	96.25	0.36	0.38	5038314.0	485676655.75	10173
2014-07-14	99.75	99.75	94.75	95.89	-3.32	-3.35	5209835.0	506158138.75	11052
2014-07-13	98.5	100.25	97.75	99.21	2.43	2.51	6919302.0	685454851.75	14453
2014-07-10	94.25	98.75	94.0	96.78	3.57	3.83	11954218.0	1155777418.25	21494
2014-07-09	90.0	95.5	89.25	93.21	4.52	5.1	13539726.0	1251196784.25	24311
2014-07-08	86.5	90.0	86.5	88.69	2.61	3.03	7518710.0	663583039.25	23984
2014-07-07	85.5	88.75	84.25	86.08	-0.38	-0.44	8261189.0	716494804.75	38621
2014-07-06	97.0	97.0	85.25	86.46	-1.79	-2.03	14626062.0	1340130588.25	63421
2014-07-03	88.25	88.25	88.25	88.25	8.0	9.97	628926.0	55502719.5	7506
2014-07-02	80.25	80.25	80.25	80.25	7.25	9.93	272537.0	21871094.25	4838
2014-07-01				73.0	6.5	9.77	96239.0	7025447.0	3221
2014-06-30	66.5	66.5	66.5	66.5	6.0	9.92	87183.0	5797669.5	2073
2014-06-29	60.5	60.5	60.5	60.5	5.5	10.0	52188.0	3157374.0	1926
2014-06-26	55.0	55.0	55.0	55.0	5.0	10.0	65236.0	3587980.0	2364
