# Supplementary material for: Effective short-term forecasts of Saudi stock price trends using technical indicators and large-scale multivariate time series
Source: PeerJ Comput Sci. 2023 Jan 6;9:e1205. doi: 10.7717/peerj-cs.1205 (PMC10280263; doi:10.7717/peerj-cs.1205)
Supplement: Supplemental Information 3 [file peerj-cs-09-1205-s003.zip › TASI Dataset 2021/ALASEEL_4012.csv]

date	open	high	low	close	change	change_percent	volume_traded	value_traded_SAR	number_trades
2020-03-19	42.0	46.1	41.95	46.1	3.85	9.11	197102.0	8888287.65	404
2020-03-18	39.5	44.4	39.5	42.25	1.85	4.58	221509.0	9457097.2	514
2020-03-17	37.1	40.4	37.0	40.4	3.4	9.19	196955.0	7707930.8	544
2020-03-16	37.8	38.0	37.0	37.0	-1.8	-4.64	18683.0	703518.4	81
2020-03-15	39.5	40.0	38.8	38.8	-0.7	-1.77	22041.0	864874.85	85
2020-03-12	40.0	40.0	38.8	39.5	-0.7	-1.74	35002.0	1370114.25	61
2020-03-11	41.8	43.0	40.2	40.2	-1.6	-3.83	45989.0	1915391.55	131
2020-03-10	42.0	42.9	39.95	41.8	2.8	7.18	141433.0	5783346.4	264
2020-03-09	39.6	39.6	37.85	39.0	-3.05	-7.25	116973.0	4558567.3	199
2020-03-08	42.3	42.6	42.05	42.05	-2.45	-5.51	75031.0	3168843.6	208
2020-03-05	44.1	46.0	43.6	44.5	1.2	2.77	174867.0	7828954.6	535
2020-03-04	43.2	43.7	42.4	43.3	0.1	0.23	97974.0	4236001.6	195
2020-03-03	42.5	43.3	42.5	43.2	0.7	1.65	63156.0	2717381.15	159
2020-03-02	42.5	43.4	42.5	42.5	0.5	1.19	143377.0	6163760.05	344
2020-03-01	43.5	43.5	42.0	42.0	-2.3	-5.19	87951.0	3744902.55	290
2020-02-27	46.0	46.0	44.0	44.3	-1.7	-3.7	88729.0	3950499.6	304
2020-02-26	45.45	46.0	43.2	46.0	2.5	5.75	269755.0	11958826.95	746
2020-02-25	44.9	45.0	43.25	43.5	-1.2	-2.68	215467.0	9458580.9	392
2020-02-24	47.0	47.3	44.7	44.7	-2.3	-4.89	147286.0	6751881.75	412
2020-02-23	45.8	47.0	45.75	47.0	1.0	2.17	151560.0	7051019.95	261
2020-02-20	46.2	46.5	44.1	46.0	-0.5	-1.08	100267.0	4586805.9	318
2020-02-19	46.5	46.6	45.9	46.5	0.3	0.65	72009.0	3325931.45	257
2020-02-18	47.5	48.7	46.2	46.2	0.2	0.43	353775.0	16758333.35	883
2020-02-17	45.1	46.45	45.1	46.0	0.7	1.55	34858.0	1601124.4	160
2020-02-16	44.5	46.8	44.4	45.3	0.8	1.8	170679.0	7708014.55	341
2020-02-13	46.05	46.1	44.5	44.5	-1.65	-3.58	167610.0	7550388.55	247
2020-02-12	45.9	46.65	45.9	46.15	0.15	0.33	168391.0	7800049.7	256
2020-02-11	47.0	47.1	46.0	46.0	-1.0	-2.13	79581.0	3717004.25	143
2020-02-10	46.0	47.0	46.0	47.0	0.7	1.51	74803.0	3505380.45	120
2020-02-09	46.85	46.85	45.15	46.3	-0.55	-1.17	33110.0	1534512.05	114
2020-02-06	46.4	46.85	46.4	46.85	0.05	0.11	71821.0	3349770.85	119
2020-02-05	46.5	46.8	45.8	46.8	0.35	0.75	241409.0	11227806.35	282
2020-02-04	46.1	46.45	45.7	46.45	0.35	0.76	111655.0	5161749.0	152
2020-02-03	45.5	46.1	45.0	46.1	0.2	0.44	101139.0	4628953.25	201
2020-02-02	45.9	45.9	44.15	45.9	0.0	0.0	111299.0	5079154.35	196
2020-01-30	44.9	45.9	44.7	45.9	0.9	2.0	125726.0	5715351.75	153
2020-01-29	44.5	45.6	44.5	45.0	0.1	0.22	370231.0	16750913.25	438
2020-01-28	44.2	45.1	43.65	44.9	0.7	1.58	175678.0	7826165.7	405
2020-01-27	43.1	44.35	43.1	44.2	1.0	2.31	272803.0	11953572.4	529
2020-01-26	42.6	43.2	42.1	43.2	0.6	1.41	122624.0	5233434.05	252
2020-01-23	43.3	43.3	42.6	42.6	-0.6	-1.39	55923.0	2403317.3	134
2020-01-22	43.1	43.4	42.8	43.2	0.3	0.7	80963.0	3490464.45	178
2020-01-21	42.8	43.0	42.55	42.9	0.05	0.12	32050.0	1372160.9	101
2020-01-20	42.65	42.95	42.65	42.85	-0.05	-0.12	18101.0	775754.3	52
2020-01-19	43.25	43.25	42.75	42.9	-0.3	-0.69	56097.0	2406386.85	124
2020-01-16	43.0	43.2	42.5	43.2	0.2	0.47	52996.0	2271936.05	139
2020-01-15	42.8	43.0	42.7	43.0	0.0	0.0	56444.0	2421807.05	112
2020-01-14	42.65	43.3	42.65	43.0	0.0	0.0	88036.0	3788360.15	172
2020-01-13	42.1	43.3	42.05	43.0	1.0	2.38	89873.0	3824205.85	272
2020-01-12	42.0	42.4	42.0	42.0	0.0	0.0	70749.0	2978817.15	162
2020-01-09	41.6	42.1	41.6	42.0	0.95	2.31	44512.0	1869589.25	152
2020-01-08	41.1	42.15	41.05	41.05	-1.25	-2.96	66416.0	2747297.25	208
2020-01-07	42.6	42.65	42.3	42.3	0.0	0.0	31175.0	1328017.35	118
2020-01-06	42.6	42.85	41.2	42.3	-0.55	-1.28	91278.0	3844196.4	263
2020-01-05	43.8	43.8	42.65	42.85	-1.15	-2.61	131311.0	5652566.3	298
2020-01-02	43.45	44.4	43.2	44.0	0.5	1.15	197678.0	8709146.2	377
2020-01-01	43.8	43.8	43.0	43.5	-0.1	-0.23	81512.0	3533621.6	230
2019-12-31	42.5	44.15	42.4	43.6	1.0	2.35	505361.0	22107471.6	1004
2019-12-30	43.0	43.25	42.6	42.6	-0.4	-0.93	62624.0	2689360.85	225
2019-12-29	43.5	43.6	43.0	43.0	-0.5	-1.15	72641.0	3145791.4	227
2019-12-26	43.3	44.0	43.3	43.5	0.55	1.28	157155.0	6869637.85	361
2019-12-25	42.1	43.2	41.9	42.95	0.95	2.26	186355.0	7952362.9	500
2019-12-24	42.45	42.5	42.0	42.0	-0.4	-0.94	50700.0	2141628.45	149
2019-12-23	41.0	42.4	40.85	42.4	1.25	3.04	183502.0	7656984.5	424
2019-12-22	41.3	41.3	41.1	41.15	-0.35	-0.84	32233.0	1328154.65	118
2019-12-19	41.35	41.65	41.2	41.5	0.15	0.36	38112.0	1578181.3	123
2019-12-18	41.2	41.8	40.7	41.35	0.15	0.36	117361.0	4859586.9	343
2019-12-17	41.05	41.5	40.9	41.2	0.15	0.37	60669.0	2501337.45	215
2019-12-16	40.75	41.3	40.3	41.05	0.45	1.11	113822.0	4653900.0	311
2019-12-15	40.45	40.9	40.3	40.6	0.2	0.5	105006.0	4255632.95	234
2019-12-12	41.05	41.1	40.4	40.4	-0.8	-1.94	162222.0	6607536.45	396
2019-12-11	41.15	41.3	41.05	41.2	0.1	0.24	73956.0	3043186.5	226
2019-12-10	41.5	42.3	41.1	41.1	-0.5	-1.2	193117.0	8047715.85	659
2019-12-09	41.75	42.1	41.5	41.6	-0.25	-0.6	89728.0	3749190.25	340
2019-12-08	41.7	42.15	41.5	41.85	0.25	0.6	56737.0	2371419.45	259
2019-12-05	41.6	41.95	41.4	41.6	-0.15	-0.36	55793.0	2321369.7	227
2019-12-04	42.2	42.5	40.9	41.75	-0.25	-0.6	174461.0	7247065.9	633
2019-12-03	42.55	42.55	41.9	42.0	-0.2	-0.47	54718.0	2311175.45	335
2019-12-02	42.35	42.5	41.85	42.2	-0.2	-0.47	177777.0	7489691.2	566
2019-12-01	42.1	43.1	42.0	42.4	0.2	0.47	246918.0	10543082.45	867
2019-11-28	42.5	42.6	41.35	42.2	0.2	0.48	95316.0	4002152.0	404
2019-11-27	42.35	43.0	41.8	42.0	-0.15	-0.36	159568.0	6755730.75	658
2019-11-26	41.45	43.3	40.7	42.15	0.95	2.31	597272.0	25148915.35	1785
2019-11-25	41.05	42.1	41.05	41.2	0.0	0.0	344780.0	14340418.9	941
2019-11-24	43.5	43.65	41.0	41.2	-2.05	-4.74	483289.0	20509329.35	1196
2019-11-21	46.0	46.0	43.25	43.25	-2.3	-5.05	1126745.0	49839726.05	2790
2019-11-20	44.1	45.75	43.25	45.55	1.55	3.52	2276506.0	102482531.45	4514
2019-11-19	41.1	44.2	41.0	44.0	2.9	7.06	1324364.0	56754617.25	2872
2019-11-18	42.75	42.9	41.05	41.1	-1.05	-2.49	587599.0	24662634.6	2148
2019-11-17	41.3	44.0	40.8	42.15	-3.15	-6.95	2415376.0	101322395.9	4925
2019-11-14	45.3	46.0	45.3	45.3	-5.0	-9.94	204436.0	9277818.1	583
2019-11-13	56.8	57.6	50.3	50.3	-5.5	-9.86	2190599.0	118578322.5	4487
2019-11-12	55.8	55.8	52.0	55.8	5.0	9.84	3573524.0	198410868.3	4525
2019-11-11	50.8	50.8	50.8	50.8	4.6	9.96	13921.0	707186.8	8
2019-11-10	46.2	46.2	46.2	46.2	4.2	10.0	38818.0	1793391.6	17
2019-11-07				42.0	0.0	0.0	0.0	0.0	0
2019-11-06				42.0	0.0	0.0	0.0	0.0	0
2019-11-05				42.0	0.0	0.0	0.0	0.0	0
2019-11-04	41.5	42.0	40.6	42.0	0.75	1.82	16597.0	692561.5	81
2019-11-03	40.35	41.25	39.5	41.25	1.45	3.64	19860.0	804233.4	47
2019-10-31	39.9	39.9	39.5	39.8	0.45	1.14	10475.0	416466.65	42
2019-10-30	38.0	39.5	38.0	39.35	1.6	4.24	12621.0	489213.55	41
2019-10-29	38.9	40.0	37.75	37.75	-0.35	-0.92	49667.0	1930867.2	86
2019-10-28	38.1	38.1	37.6	38.1	-0.15	-0.39	2433.0	92535.8	6
2019-10-27	38.5	39.45	38.1	38.25	-0.25	-0.65	7807.0	299515.55	16
2019-10-24	39.2	39.75	38.4	38.5	-0.65	-1.66	5671.0	219466.7	11
2019-10-23	39.7	39.8	39.15	39.15	-0.65	-1.63	4408.0	175002.8	14
2019-10-22	37.45	39.8	37.45	39.8	2.4	6.42	20106.0	784894.0	27
2019-10-21	38.9	39.8	37.4	37.4	-1.3	-3.36	5032.0	197496.9	16
2019-10-20	38.7	39.8	37.5	38.7	-0.1	-0.26	16900.0	650123.7	30
2019-10-17	37.0	38.8	36.25	38.8	1.8	4.86	24486.0	917711.9	49
2019-10-16	36.7	37.0	36.0	37.0	1.0	2.78	9118.0	331883.1	32
2019-10-15	35.6	36.0	35.6	36.0	0.4	1.12	1948.0	69748.8	5
2019-10-14	36.0	36.0	35.6	35.6	-0.1	-0.28	4058.0	145459.0	10
2019-10-13	37.45	37.45	35.7	35.7	-0.3	-0.83	7712.0	277302.6	14
2019-10-10	35.65	37.5	35.6	36.0	-0.1	-0.28	2387.0	85776.5	18
2019-10-09	36.1	37.1	35.5	36.1	-2.2	-5.74	14502.0	521633.55	32
2019-10-08	35.6	38.9	35.3	38.3	1.2	3.23	23138.0	849783.45	39
2019-10-07	39.0	42.0	37.1	37.1	1.65	4.65	107079.0	4224606.9	116
2019-10-06	35.0	35.45	35.0	35.45	1.45	4.26	10500.0	368371.2	9
2019-10-03	34.0	34.0	34.0	34.0	0.0	0.0	632.0	21395.6	2
2019-10-02				34.0	0.0	0.0	0.0	0.0	0
2019-10-01				34.0	0.0	0.0	0.0	0.0	0
2019-09-30				34.0	0.0	0.0	0.0	0.0	0
2019-09-29	34.0	34.0	34.0	34.0	1.4	4.29	1002.0	34911.3	6
2019-09-26	32.6	32.6	32.6	32.6	0.0	0.0	1001.0	32623.8	4
2019-09-25				32.6	0.0	0.0	10.0	330.0	1
2019-09-24	32.6	32.6	32.6	32.6	-0.4	-1.21	2308.0	75385.1	5
2019-09-22	33.0	33.0	33.0	33.0	0.0	0.0	3959.0	130647.0	5
2019-09-19				33.0	0.0	0.0	50.0	1630.0	1
2019-09-18	33.0	33.0	33.0	33.0	0.9	2.8	523.0	17285.0	4
2019-09-17	33.1	33.1	32.1	32.1	-1.4	-4.18	4623.0	149398.3	6
2019-09-16	33.5	33.5	33.5	33.5	-0.5	-1.47	1060.0	35510.0	2
2019-09-15	34.0	34.0	34.0	34.0	0.0	0.0	3050.0	103640.0	2
2019-09-12	34.8	34.8	34.0	34.0	1.0	3.03	20891.0	715152.7	15
2019-09-11	33.0	33.0	33.0	33.0	0.0	0.0	3602.0	118865.0	8
2019-09-10	33.0	33.0	33.0	33.0	-1.0	-2.94	2400.0	79200.0	1
2019-09-09	34.0	34.0	34.0	34.0	1.3	3.98	1991.0	67204.8	5
2019-09-08				32.7	0.0	0.0	10.0	326.0	1
2019-09-05	33.0	33.0	32.7	32.7	-1.7	-4.94	9825.0	321607.5	13
2019-09-04	34.0	34.4	34.0	34.4	2.15	6.67	15165.0	520767.2	15
2019-09-03	32.25	32.25	32.25	32.25	-0.25	-0.77	2276.0	73421.9	9
2019-09-02	32.5	32.5	32.5	32.5	0.25	0.78	974.0	31655.0	2
2019-09-01	32.25	32.25	32.25	32.25	-2.15	-6.25	3002.0	96818.0	2
2019-08-29				34.4	0.0	0.0	0.0	0.0	0
2019-08-28	34.35	34.4	32.0	34.4	0.4	1.18	11259.0	373979.0	19
2019-08-27				34.0	0.0	0.0	0.0	0.0	0
2019-08-26	30.9	34.0	30.7	34.0	3.0	9.68	10471.0	339591.6	16
2019-08-25	31.65	31.65	30.7	31.0	-1.0	-3.13	19065.0	591994.55	20
2019-08-22	32.2	33.0	31.8	32.0	-1.1	-3.32	37213.0	1203744.35	29
2019-08-21	33.1	33.1	33.1	33.1	-0.1	-0.3	4126.0	136344.25	12
2019-08-20	32.5	34.0	32.5	33.2	0.2	0.61	13119.0	437996.2	41
2019-08-19	33.0	34.0	32.0	33.0	-3.95	-10.69	42632.0	1396829.95	67
2019-08-18				36.95	0.0	0.0	1615.0	53989.4	11
2019-08-08	31.2	36.95	31.15	36.95	5.55	17.68	41571.0	1361864.85	60
2019-08-07	31.5	31.5	31.35	31.4	1.2	3.97	4464.0	140337.8	8
2019-08-06				30.2	0.0	0.0	705.0	21521.0	7
2019-08-05	30.0	30.2	30.0	30.2	-0.8	-2.58	5531.0	166769.2	15
2019-08-04	31.0	31.0	31.0	31.0	0.9	2.99	1902.0	58992.4	9
2019-08-01				30.1	0.0	0.0	0.0	0.0	0
2019-07-31	30.3	30.3	30.1	30.1	0.1	0.33	3240.0	97827.5	14
2019-07-30	30.0	30.1	30.0	30.0	0.45	1.52	4018.0	120731.9	6
2019-07-29	29.5	29.7	29.5	29.55	0.25	0.85	7291.0	215393.9	10
2019-07-28	29.2	29.3	29.1	29.3	-0.2	-0.68	14582.0	425843.1	22
2019-07-25				29.5	0.0	0.0	1212.0	35679.05	14
2019-07-24	30.0	30.0	29.5	29.5	0.2	0.68	12498.0	369829.2	15
2019-07-23	30.5	30.5	29.3	29.3	-0.3	-1.01	3839.0	116014.05	23
2019-07-22	29.4	30.5	29.2	29.6	2.1	7.64	80856.0	2393057.85	85
2019-07-21	27.5	27.5	27.5	27.5	-1.25	-4.35	950.0	26125.0	3
2019-07-18	28.75	28.8	28.7	28.75	1.15	4.17	8791.0	252888.1	12
2019-07-17				27.6	0.0	0.0	35.0	1006.25	1
2019-07-16	27.6	27.6	27.6	27.6	-0.4	-1.43	925.0	25559.8	4
2019-07-15	27.9	28.0	27.9	28.0	0.4	1.45	3411.0	95267.0	7
2019-07-14	27.65	27.65	27.6	27.6	-0.4	-1.43	4976.0	137657.2	5
2019-07-11	27.65	28.0	27.6	28.0	0.0	0.0	4300.0	119400.0	4
2019-07-10	27.55	28.0	27.5	28.0	0.0	0.0	8720.0	242556.5	15
2019-07-09	27.55	28.0	27.55	28.0	0.5	1.82	3220.0	89544.0	9
2019-07-08	28.0	28.0	27.5	27.5	-1.3	-4.51	8669.0	238747.5	4
2019-07-07	27.0	28.8	27.0	28.8	0.7	2.49	5476.0	150365.9	13
2019-07-04	27.55	29.0	26.8	28.1	1.1	4.07	66081.0	1865524.85	90
2019-07-03	27.0	27.0	27.0	27.0	0.0	0.0	4260.0	117250.0	14
2019-07-02	27.0	27.0	27.0	27.0	0.0	0.0	7304.0	196376.95	8
2019-07-01	26.95	27.0	26.5	27.0	0.5	1.89	10578.0	283593.65	20
2019-06-30	26.4	26.8	25.35	26.5	0.3	1.15	33451.0	871782.3	39
2019-06-27	26.2	26.2	26.2	26.2	0.6	2.34	1940.0	50675.0	4
2019-06-26				25.6	0.0	0.0	0.0	0.0	0
2019-06-25	26.4	26.4	25.6	25.6	0.25	0.99	9747.0	250439.35	13
2019-06-24	26.2	26.2	25.35	25.35	-1.75	-6.46	20037.0	523858.0	22
2019-06-23				27.1	0.0	0.0	0.0	0.0	0
2019-06-20	27.1	27.1	27.1	27.1	0.6	2.26	2000.0	53085.65	8
2019-06-19				26.5	0.0	0.0	0.0	0.0	0
2019-06-18	26.5	26.5	26.5	26.5	-0.1	-0.38	7170.0	190005.0	2
2019-06-17				26.6	0.0	0.0	2.0	50.45	2
2019-06-16				26.6	0.0	0.0	0.0	0.0	0
2019-06-13				26.6	0.0	0.0	0.0	0.0	0
2019-06-12	25.1	26.6	25.0	26.6	1.6	6.4	8559.0	220990.7	7
2019-06-11				25.0	0.0	0.0	50.0	1260.0	1
2019-06-10				25.0	0.0	0.0	787.0	19753.7	3
2019-06-09	25.05	25.05	25.0	25.0	-1.4	-5.3	3600.0	90512.5	6
2019-05-30	25.0	26.4	25.0	26.4	-0.2	-0.75	8672.0	217740.8	2
2019-05-29				26.6	0.0	0.0	0.0	0.0	0
2019-05-28	25.5	26.6	25.5	26.6	1.6	6.4	2078.0	54263.0	3
2019-05-27	25.5	25.5	25.0	25.0	-2.0	-7.41	10381.0	261442.1	15
2019-05-26	27.0	27.0	27.0	27.0	-0.6	-2.17	2618.0	70196.0	5
2019-05-23	25.5	27.6	25.5	27.6	1.6	6.15	13000.0	333600.0	2
2019-05-22	26.0	26.0	26.0	26.0	0.6	2.36	10447.0	271622.0	5
2019-05-21	25.5	25.5	25.2	25.4	-1.2	-4.51	18739.0	474845.0	12
2019-05-20				26.6	0.0	0.0	286.0	7345.8	2
2019-05-19	26.6	26.6	26.6	26.6	0.0	0.0	5530.0	147089.7	3
2019-05-16				26.6	0.0	0.0	0.0	0.0	0
2019-05-15				26.6	0.0	0.0	121.0	3206.5	1
2019-05-14				26.6	0.0	0.0	90.0	2502.0	1
2019-05-13	26.0	26.6	25.2	26.6	-1.0	-3.62	23759.0	608668.9	10
2019-05-12				27.6	0.0	0.0	87.0	2305.5	1
2019-05-09	27.6	27.6	26.5	27.6	1.6	6.15	6100.0	165060.0	3
2019-05-08	26.0	26.0	26.0	26.0	0.0	0.0	2430.0	63180.0	1
2019-05-07	26.0	26.0	26.0	26.0	0.05	0.19	1500.0	39000.0	2
2019-05-06	26.0	26.0	25.95	25.95	-2.8	-9.74	21259.0	551430.3	11
2019-05-05	28.75	28.75	28.75	28.75	1.25	4.55	587.0	16876.25	1
2019-05-02				27.5	0.0	0.0	74.0	1987.6	4
2019-05-01				27.5	0.0	0.0	535.0	14439.0	7
2019-04-30				27.5	0.0	0.0	10.0	271.0	1
2019-04-29	27.4	27.5	27.4	27.5	0.05	0.18	12644.0	346792.4	16
2019-04-28				27.45	0.0	0.0	538.0	14289.0	2
2019-04-25				27.45	0.0	0.0	500.0	13010.0	3
2019-04-24				27.45	0.0	0.0	200.0	5400.0	2
2019-04-23				27.45	0.0	0.0	192.0	5241.6	2
2019-04-22				27.45	0.0	0.0	0.0	0.0	0
2019-04-21	27.0	27.45	27.0	27.45	-1.3	-4.52	9740.0	266221.0	13
2019-04-18				28.75	0.0	0.0	0.0	0.0	0
2019-04-17	28.65	29.0	28.65	28.75	0.1	0.35	11160.0	321577.65	8
2019-04-16	28.65	28.65	28.65	28.65	0.0	0.0	1758.0	50402.15	4
2019-04-15	28.65	28.65	28.65	28.65	0.15	0.53	1000.0	28650.0	1
2019-04-14				28.5	0.0	0.0	101.0	2878.7	3
2019-04-11	28.0	28.5	28.0	28.5	1.5	5.56	9381.0	266708.8	12
2019-04-10	27.7	27.7	27.0	27.0	0.0	0.0	4003.0	108783.4	7
2019-04-09				27.0	0.0	0.0	3.0	82.55	3
2019-04-08	27.8	27.8	27.0	27.0	0.0	0.0	2792.0	76896.1	7
2019-04-07				27.0	0.0	0.0	29.0	830.85	2
2019-04-04				27.0	0.0	0.0	0.0	0.0	0
2019-04-03	27.0	27.0	27.0	27.0	-1.6	-5.59	1600.0	43228.0	4
2019-04-02				28.6	0.0	0.0	0.0	0.0	0
2019-04-01	28.5	28.6	28.5	28.6	0.25	0.88	1974.0	56271.7	5
2019-03-31	27.0	28.35	27.0	28.35	0.75	2.72	3214.0	89336.6	5
2019-03-28	27.6	27.6	27.6	27.6	0.6	2.22	2394.0	65832.6	2
2019-03-27				27.0	0.0	0.0	96.0	2592.0	3
2019-03-26	25.55	27.0	25.55	27.0	1.5	5.88	12615.0	336570.25	12
2019-03-25				25.5	0.0	0.0	10.0	270.0	1
2019-03-24	25.0	25.5	25.0	25.5	-2.0	-7.27	9434.0	238185.5	12
2019-03-21				27.5	0.0	0.0	0.0	0.0	0
2019-03-20	27.5	27.5	27.5	27.5	0.0	0.0	643.0	17682.95	2
2019-03-19	27.5	27.5	27.5	27.5	0.0	0.0	2081.0	57227.5	4
2019-03-18				27.5	0.0	0.0	0.0	0.0	0
2019-03-17				27.5	0.0	0.0	988.0	27170.65	6
2019-03-14				27.5	0.0	0.0	3.0	83.95	2
2019-03-13	27.5	27.6	27.5	27.5	0.0	0.0	6715.0	184813.9	15
2019-03-12	27.5	27.5	27.5	27.5	-0.85	-3.0	3090.0	85022.75	6
2019-03-11	28.35	28.35	28.35	28.35	-0.4	-1.39	1658.0	46739.95	7
2019-03-10	27.95	29.0	27.95	28.75	0.75	2.68	30056.0	852488.15	40
2019-03-07				28.0	0.0	0.0	50.0	1350.0	3
2019-03-06	26.85	28.0	26.85	28.0	1.7	6.46	50001.0	1384798.8	18
2019-03-05	26.3	26.3	26.3	26.3	0.0	0.0	3516.0	92471.35	6
2019-03-04	26.35	26.35	26.0	26.3	-0.05	-0.19	38856.0	1021602.25	31
2019-03-03	26.0	26.5	25.9	26.35	0.85	3.33	50397.0	1321528.4	43
2019-02-28	25.45	25.5	25.45	25.5	0.0	0.0	33603.0	856715.3	18
2019-02-27	24.44	25.5	24.44	25.5	1.1	4.51	16129.0	397936.06	13
2019-02-26	24.0	24.4	24.0	24.4	0.4	1.67	17920.0	434108.0	18
2019-02-25	23.98	24.0	23.98	24.0	0.04	0.17	19008.0	456163.1	33
2019-02-24	23.96	23.96	23.96	23.96	0.76	3.28	6350.0	151890.0	13
2019-02-21				23.2	0.0	0.0	0.0	0.0	0
2019-02-20	23.2	23.2	23.2	23.2	0.5	2.2	897.0	20806.0	2
2019-02-19	22.7	22.7	22.7	22.7	-0.7	-2.99	3413.0	77376.3	16
2019-02-18				23.4	0.0	0.0	0.0	0.0	0
2019-02-17				23.4	0.0	0.0	1406.0	32870.4	6
2019-02-14				23.4	0.0	0.0	1900.0	43448.0	10
2019-02-13	23.4	23.4	23.4	23.4	0.6	2.63	801.0	18742.8	2
2019-02-12	22.8	22.8	22.8	22.8	-0.6	-2.56	14168.0	323095.4	7
2019-02-11	23.96	24.0	23.3	23.4	-0.3	-1.27	17799.0	424519.36	21
2019-02-10	23.6	23.7	23.6	23.7	0.1	0.42	4547.0	107430.5	13
2019-02-07	23.0	23.6	23.0	23.6	0.5	2.16	4851.0	111775.4	6
2019-02-06	23.4	23.4	23.1	23.1	-0.6	-2.53	6098.0	141267.6	7
2019-02-05	23.7	23.7	23.7	23.7	0.0	0.0	1330.0	31401.0	2
2019-02-04				23.7	0.0	0.0	200.0	4620.3	2
2019-02-03	23.7	23.7	23.7	23.7	0.2	0.85	1132.0	26805.0	4
2019-01-31	23.38	23.5	23.38	23.5	0.5	2.17	12963.0	304473.66	11
2019-01-30	23.0	23.0	23.0	23.0	0.0	0.0	2768.0	63664.0	4
2019-01-29	23.0	23.0	23.0	23.0	0.4	1.77	1410.0	32280.0	2
2019-01-28	22.6	22.6	22.6	22.6	-0.4	-1.74	4277.0	96860.2	5
2019-01-27	23.0	23.0	23.0	23.0	-0.5	-2.13	1816.0	41874.52	9
2019-01-24	23.5	23.5	23.5	23.5	1.1	4.91	3630.0	82550.78	10
2019-01-23	22.5	22.5	22.4	22.4	-0.1	-0.44	25845.0	581105.98	16
2019-01-22	22.5	22.5	22.5	22.5	-0.7	-3.02	2913.0	65763.08	8
2019-01-21	23.5	23.8	23.2	23.2	-0.3	-1.28	17116.0	401699.9	16
2019-01-20	22.5	23.5	22.5	23.5	0.64	2.8	13278.0	300621.82	12
2019-01-17				22.86	0.0	0.0	346.0	7889.0	3
2019-01-16	22.86	22.86	22.86	22.86	-1.1	-4.59	8009.0	181268.5	34
2019-01-15	21.5	23.96	21.5	23.96	2.46	11.44	56807.0	1278203.5	54
2019-01-14	21.3	21.5	21.3	21.5	0.2	0.94	13369.0	286308.9	14
2019-01-13	21.3	21.3	21.3	21.3	0.0	0.0	6858.0	146179.76	13
2019-01-10	21.3	21.3	21.3	21.3	-0.3	-1.39	3429.0	73263.56	11
2019-01-09	21.64	21.64	21.6	21.6	0.44	2.08	30701.0	668300.08	51
2019-01-08	21.16	21.16	21.16	21.16	-0.26	-1.21	4780.0	100784.0	12
2019-01-07	21.0	21.42	21.0	21.42	0.14	0.66	35247.0	744481.26	39
2019-01-06	21.0	21.28	20.72	21.28	-0.1	-0.47	17433.0	365499.78	46
2019-01-03	21.38	21.4	20.92	21.38	0.02	0.09	15897.0	335865.78	58
2019-01-02	20.5	21.36	20.5	21.36	0.9	4.4	12360.0	255828.74	38
2019-01-01	20.46	20.46	20.46	20.46	-0.18	-0.87	4120.0	84278.44	20
2018-12-31	20.04	21.7	20.04	20.64	0.44	2.18	14945.0	307146.8	37
2018-12-30	20.24	20.24	20.18	20.2	-0.14	-0.69	9139.0	184669.86	14
2018-12-27	20.34	20.34	20.34	20.34	0.0	0.0	2997.0	61041.74	9
2018-12-26	20.34	20.34	20.34	20.34	0.34	1.7	4808.0	97374.3	10
2018-12-25	20.2	20.2	20.0	20.0	0.0	0.0	4815.0	96428.72	13
2018-12-24	19.5	20.22	19.4	20.0	0.16	0.81	27697.0	551794.66	28
2018-12-23	20.3	20.38	19.84	19.84	-0.16	-0.8	24487.0	489820.58	55
2018-12-20	20.5	20.5	19.5	20.0	-0.9	-4.31	99666.0	1999355.1	86
2018-12-19	20.9	20.9	20.9	20.9	0.0	0.0	5100.0	106420.64	17
2018-12-18	21.2	21.2	20.9	20.9	-0.78	-3.6	105470.0	2218638.12	78
2018-12-17	21.68	21.68	21.68	21.68	-0.22	-1.0	3737.0	80289.88	28
2018-12-16				21.9	0.0	0.0	3487.0	74744.72	33
2018-12-13	21.86	21.9	21.74	21.9	0.26	1.2	54502.0	1192785.08	50
2018-12-12	21.64	21.64	21.64	21.64	0.24	1.12	1568.0	33914.62	11
2018-12-11	21.86	21.86	21.06	21.4	-0.12	-0.56	5051.0	108338.6	10
2018-12-10	22.0	22.0	21.52	21.52	-0.48	-2.18	20102.0	438610.38	27
2018-12-09	22.0	22.0	22.0	22.0	0.02	0.09	1045.0	22990.0	1
2018-12-06	21.98	21.98	21.98	21.98	0.04	0.18	1624.0	35696.38	9
2018-12-05	21.98	22.0	21.94	21.94	-0.06	-0.27	8936.0	196127.5	24
2018-12-04	22.0	22.0	21.98	22.0	0.0	0.0	72144.0	1587148.0	26
2018-12-03	22.1	22.1	22.0	22.0	0.0	0.0	13702.0	302279.94	26
2018-12-02				22.0	0.0	0.0	48.0	1071.54	7
2018-11-29	22.5	22.5	22.0	22.0	-0.5	-2.22	18080.0	399169.56	31
2018-11-28	22.5	22.5	22.5	22.5	0.5	2.27	17147.0	385045.1	20
2018-11-27	22.28	22.28	22.0	22.0	-0.5	-2.22	2455.0	54382.3	15
2018-11-26	22.1	22.5	21.0	22.5	0.0	0.0	21995.0	482385.92	60
2018-11-25	23.0	23.0	22.5	22.5	-0.5	-2.17	15270.0	346529.16	24
2018-11-22	23.0	23.0	23.0	23.0	0.0	0.0	7550.0	173650.0	9
2018-11-21	23.1	23.1	23.0	23.0	-0.02	-0.09	8925.0	205679.0	10
2018-11-20	23.02	23.02	23.02	23.02	0.02	0.09	1411.0	32577.4	6
2018-11-19				23.0	0.0	0.0	524.0	12100.72	3
2018-11-18				23.0	0.0	0.0	0.0	0.0	0
2018-11-15				23.0	0.0	0.0	500.0	11550.0	1
2018-11-14	23.0	23.0	23.0	23.0	-0.12	-0.52	2501.0	57523.0	5
2018-11-13	23.12	23.12	23.12	23.12	-0.02	-0.09	3288.0	76093.14	7
2018-11-12	23.14	23.14	23.14	23.14	-0.06	-0.26	2477.0	57325.36	6
2018-11-11	23.14	23.2	23.14	23.2	-0.2	-0.85	6108.0	141496.96	12
2018-11-08				23.4	0.0	0.0	1000.0	24000.0	3
2018-11-07	23.12	23.4	23.12	23.4	-0.6	-2.5	1911.0	44452.6	6
2018-11-06	24.0	24.0	24.0	24.0	0.0	0.0	1000.0	24000.0	1
2018-11-05				24.0	0.0	0.0	800.0	18756.62	5
2018-11-04				24.0	0.0	0.0	1000.0	24568.52	11
2018-11-01				24.0	0.0	0.0	158.0	3810.2	8
2018-10-31	24.0	24.0	24.0	24.0	-1.0	-4.0	3810.0	91383.5	13
2018-10-30				25.0	0.0	0.0	0.0	0.0	0
2018-10-29	22.02	25.0	21.0	25.0	1.44	6.11	42577.0	977854.98	35
2018-10-28				23.56	0.0	0.0	0.0	0.0	0
2018-10-25				23.56	0.0	0.0	1550.0	36900.5	7
2018-10-24	23.0	23.56	23.0	23.56	1.56	7.09	15562.0	358407.86	11
2018-10-23	21.82	22.5	21.82	22.0	-1.52	-6.46	8788.0	197582.28	34
2018-10-22	21.0	23.52	20.1	23.52	1.52	6.91	43769.0	918590.5	96
2018-10-21	22.0	22.0	22.0	22.0	-1.1	-4.76	4173.0	91868.56	6
2018-10-18	23.1	23.1	23.1	23.1	1.1	5.0	2355.0	55065.72	18
2018-10-17				22.0	0.0	0.0	435.0	10108.8	8
2018-10-16	23.04	23.04	22.0	22.0	-1.12	-4.84	8865.0	203551.94	17
2018-10-15	23.12	23.12	23.12	23.12	-0.42	-1.78	2105.0	48699.0	4
2018-10-14	23.6	23.6	23.54	23.54	0.04	0.17	8161.0	192945.92	14
2018-10-11	24.52	24.52	23.5	23.5	-1.5	-6.0	7697.0	186176.5	8
2018-10-10	24.12	25.0	24.12	25.0	0.5	2.04	8707.0	214119.44	19
2018-10-09	24.52	24.56	24.5	24.5	0.28	1.16	8147.0	200132.4	13
2018-10-08	24.22	24.22	24.22	24.22	0.18	0.75	4675.0	114210.1	12
2018-10-07	23.0	24.04	23.0	24.04	-1.76	-6.82	19100.0	456849.82	48
2018-10-04				25.8	0.0	0.0	2.0	54.85	2
2018-10-03	25.8	25.8	25.8	25.8	0.3	1.18	834.0	21544.5	4
2018-10-02				25.5	0.0	0.0	449.0	11893.55	7
2018-10-01				25.5	0.0	0.0	1.0	26.05	1
2018-09-30	25.6	25.6	25.5	25.5	-0.1	-0.39	5981.0	152756.05	5
2018-09-27	25.6	25.6	25.5	25.6	-0.4	-1.54	4987.0	127612.9	12
2018-09-26	25.5	26.0	25.5	26.0	0.8	3.17	2920.0	75438.0	10
2018-09-25	25.2	25.7	25.2	25.2	-0.3	-1.18	9644.0	244792.8	12
2018-09-20	25.0	25.5	23.5	25.5	0.0	0.0	37129.0	912251.1	28
2018-09-19	25.5	25.5	25.5	25.5	0.5	2.0	3000.0	76452.0	3
2018-09-18	24.7	25.0	24.7	25.0	1.0	4.17	5511.0	137329.0	8
2018-09-17	24.5	24.5	24.0	24.0	0.0	0.0	2900.0	70531.7	5
2018-09-16	24.02	24.02	24.0	24.0	-1.2	-4.76	2979.0	71676.86	10
2018-09-13	25.2	25.2	25.2	25.2	1.2	5.0	1017.0	25633.15	5
2018-09-12	24.64	26.95	24.0	24.0	-1.0	-4.0	7037.0	172349.61	14
2018-09-11				25.0	0.0	0.0	104.0	2984.8	1
2018-09-10				25.0	0.0	0.0	0.0	0.0	0
2018-09-09	24.98	25.0	24.98	25.0	0.04	0.16	3271.0	81534.6	7
2018-09-06	25.0	25.0	24.96	24.96	-0.89	-3.44	7167.0	179138.32	12
2018-09-05	24.5	25.85	24.3	25.85	-0.1	-0.39	18154.0	451681.7	19
2018-09-04				25.95	0.0	0.0	415.0	10401.6	6
2018-09-03				25.95	0.0	0.0	180.0	4671.0	1
2018-09-02	25.95	25.95	25.95	25.95	-0.05	-0.19	1251.0	32476.0	2
2018-08-30	25.4	26.0	25.4	26.0	-0.1	-0.38	9162.0	236852.2	7
2018-08-29				26.1	0.0	0.0	0.0	0.0	0
2018-08-28	25.95	26.1	25.95	26.1	0.2	0.77	3684.0	95872.7	7
2018-08-27	25.85	25.9	25.85	25.9	1.1	4.44	4200.0	108633.55	7
2018-08-26	24.8	24.8	24.8	24.8	-0.35	-1.39	800.0	19840.0	1
2018-08-16	25.75	25.9	25.15	25.15	0.29	1.17	8829.0	226541.05	12
2018-08-15	24.86	24.86	24.86	24.86	-0.14	-0.56	3491.0	87216.96	11
2018-08-14	25.5	25.5	24.82	25.0	-0.5	-1.96	35989.0	903544.57	68
2018-08-13	28.4	28.5	23.3	25.5	-3.0	-10.53	51715.0	1329323.42	97
2018-08-12	28.45	28.5	28.45	28.5	-0.1	-0.35	10529.0	299282.15	17
2018-08-09	28.6	28.6	28.6	28.6	-0.3	-1.04	1125.0	32175.0	3
2018-08-08				28.9	0.0	0.0	9.0	257.4	1
2018-08-07				28.9	0.0	0.0	68.0	1959.3	2
2018-08-06				28.9	0.0	0.0	1400.0	40470.0	4
2018-08-05	28.9	28.9	28.9	28.9	0.6	2.12	3930.0	113490.15	9
2018-08-02	28.3	28.3	28.3	28.3	0.3	1.07	4090.0	116177.0	12
2018-08-01				28.0	0.0	0.0	10.0	298.0	1
2018-07-31				28.0	0.0	0.0	900.0	25683.9	7
2018-07-30				28.0	0.0	0.0	2305.0	64723.5	8
2018-07-29				28.0	0.0	0.0	500.0	14000.0	1
2018-07-26				28.0	0.0	0.0	500.0	14000.0	1
2018-07-25	28.0	28.0	28.0	28.0	-0.05	-0.18	1800.0	50400.0	2
2018-07-24				28.05	0.0	0.0	1165.0	32055.0	3
2018-07-23	28.3	28.7	28.05	28.05	-0.8	-2.77	7323.0	206607.8	14
2018-07-22	28.85	28.85	28.85	28.85	0.65	2.3	2458.0	70833.65	9
2018-07-19	30.0	30.0	28.05	28.2	-0.8	-2.76	27343.0	793190.2	41
2018-07-18				29.0	0.0	0.0	274.0	8007.6	5
2018-07-17				29.0	0.0	0.0	0.0	0.0	0
2018-07-16				29.0	0.0	0.0	111.0	3313.5	3
2018-07-15				29.0	0.0	0.0	364.0	9854.4	3
2018-07-12				29.0	0.0	0.0	533.0	15957.5	5
2018-07-11	29.0	29.0	29.0	29.0	-0.9	-3.01	942.0	27257.7	4
2018-07-10	29.9	29.9	29.9	29.9	0.4	1.36	1058.0	31634.2	4
2018-07-09	29.5	29.5	29.5	29.5	-0.5	-1.67	597.0	17628.3	4
2018-07-08	30.25	30.25	30.0	30.0	-0.5	-1.64	8213.0	247012.6	9
2018-07-05	30.3	30.5	30.2	30.5	-0.05	-0.16	10295.0	313910.65	14
2018-07-04	30.55	30.55	30.55	30.55	0.0	0.0	3276.0	100079.7	4
2018-07-03	30.6	30.6	30.55	30.55	0.05	0.16	16384.0	500795.5	11
2018-07-02	30.6	30.6	30.5	30.5	-0.1	-0.33	2400.0	73298.4	5
2018-07-01				30.6	0.0	0.0	388.0	11872.8	3
2018-06-28	30.6	30.6	30.6	30.6	-0.4	-1.29	6818.0	208629.0	5
2018-06-27	31.25	31.25	30.9	31.0	-0.2	-0.64	44450.0	1378077.0	29
2018-06-26				31.2	0.0	0.0	0.0	0.0	0
2018-06-25	31.15	31.2	31.05	31.2	0.1	0.32	2874.0	89605.1	10
2018-06-24				31.1	0.0	0.0	814.0	25359.6	3
2018-06-21	31.15	31.15	31.1	31.1	-0.4	-1.27	6350.0	197635.0	3
2018-06-20	31.55	31.55	31.5	31.5	-0.05	-0.16	6020.0	189798.0	8
2018-06-12	31.0	32.1	31.0	31.55	0.55	1.77	47786.0	1515193.0	19
2018-06-11	31.0	31.0	31.0	31.0	0.0	0.0	5810.0	180110.0	6
2018-06-10	31.0	31.0	31.0	31.0	-0.5	-1.59	3520.0	109120.0	5
2018-06-07	31.45	31.5	31.45	31.5	0.1	0.32	4072.0	128197.8	8
2018-06-06	30.55	31.4	30.5	31.4	-0.05	-0.16	18480.0	569544.4	24
2018-06-05	31.45	31.45	31.45	31.45	0.2	0.64	1000.0	31450.0	1
2018-06-04				31.25	0.0	0.0	660.0	20465.0	3
2018-06-03				31.25	0.0	0.0	0.0	0.0	0
2018-05-31	30.5	31.25	30.15	31.25	0.4	1.3	19600.0	596629.5	20
2018-05-30	30.85	30.85	30.75	30.85	-0.6	-1.91	8150.0	251042.5	7
2018-05-29	30.0	32.5	30.0	31.45	1.45	4.83	116974.0	3711990.0	38
2018-05-28	30.55	30.55	30.0	30.0	-1.35	-4.31	6432.0	193292.2	13
2018-05-27	31.35	31.35	31.35	31.35	-0.04	-0.13	1852.0	58213.2	4
2018-05-24	30.85	31.0	30.85	31.39	0.39	1.26	8048.0	249206.8	13
2018-05-23	31.5	31.5	31.0	31.0	-0.05	-0.16	13122.0	410402.2	10
2018-05-22	31.4	31.4	31.05	31.05	-0.45	-1.43	1090.0	34051.0	3
2018-05-21				31.5	0.0	0.0	0.0	0.0	0
2018-05-20	31.0	31.5	31.0	31.5	0.65	2.11	4974.0	154444.0	12
2018-05-17				30.85	0.0	0.0	12.0	380.4	1
2018-05-16				30.85	0.0	0.0	660.0	20295.0	3
2018-05-15	30.85	30.85	30.85	30.85	-0.65	-2.06	984.0	30294.5	4
2018-05-14	31.5	31.5	31.5	31.5	0.16	0.51	1652.0	52038.0	3
2018-05-13	30.3	31.6	30.3	31.34	0.87	2.86	24002.0	738960.0	36
2018-05-10	30.5	30.5	30.45	30.47	-0.02	-0.07	3832.0	117112.0	12
2018-05-09	31.9	31.9	30.25	30.49	-0.11	-0.36	28316.0	861366.0	44
2018-05-08	31.05	31.7	30.75	30.6	-1.2	-3.77	7108.0	221209.8	13
2018-05-07	31.3	32.15	31.25	31.8	0.3	0.95	13954.0	439510.3	23
2018-05-06	31.5	31.55	31.5	31.5	-0.55	-1.72	12808.0	403857.6	20
2018-05-03	32.15	32.55	32.05	32.05	-0.45	-1.38	4730.0	152005.6	12
2018-05-02	32.4	32.5	32.4	32.5	-0.11	-0.34	2710.0	87855.0	3
2018-05-01	32.4	32.65	32.4	32.61	0.21	0.65	6932.0	224978.8	6
2018-04-30	32.15	32.4	32.15	32.4	0.25	0.78	1164.0	37553.6	3
2018-04-29	32.1	32.5	31.9	32.15	-0.59	-1.8	31170.0	1003756.5	26
2018-04-26	32.2	32.75	32.15	32.74	0.76	2.38	42884.0	1395065.1	33
2018-04-25				31.98	0.0	0.0	90.0	2893.5	1
2018-04-24	32.0	32.2	32.0	31.98	-0.16	-0.5	2674.0	85932.0	9
2018-04-23	31.75	32.1	31.75	32.14	0.14	0.44	9572.0	305022.1	16
2018-04-22	32.1	32.25	32.0	32.0	0.0	0.0	5212.0	167449.0	7
2018-04-19				32.0	0.0	0.0	0.0	0.0	0
2018-04-18	31.5	32.0	31.5	32.0	0.0	0.0	2828.0	89909.0	6
2018-04-17	32.15	32.3	31.5	32.0	-0.28	-0.87	14802.0	473691.5	24
2018-04-16	30.95	32.4	30.95	32.28	1.38	4.47	21020.0	665807.6	39
2018-04-15				30.9	0.0	0.0	672.0	20673.9	4
2018-04-12	31.25	31.25	31.25	30.9	0.38	1.25	1570.0	48511.5	6
2018-04-11	30.75	31.2	30.25	30.52	-0.93	-2.96	502278.0	15328198.0	98
2018-04-10	30.0	31.5	30.0	31.45	1.65	5.54	18130.0	565177.5	28
2018-04-09	30.5	30.5	29.75	29.8	0.1	0.34	6112.0	184748.3	14
2018-04-08	29.7	29.7	29.7	29.7	0.2	0.68	14222.0	422397.6	7
2018-04-05	29.5	29.5	29.5	29.5	0.37	1.27	8604.0	253825.6	11
2018-04-04	30.0	30.0	29.05	29.13	-0.68	-2.28	42356.0	1239941.0	22
2018-04-03	29.4	30.2	29.15	29.81	0.19	0.64	70682.0	2078840.5	56
2018-04-02	29.35	30.25	29.15	29.62	0.41	1.4	23530.0	695003.0	26
2018-04-01	30.4	30.4	29.0	29.21	-1.04	-3.44	35460.0	1055232.6	41
2018-03-29	30.25	31.75	30.0	30.25	-0.25	-0.82	61372.0	1863664.9	59
2018-03-28				30.5	0.0	0.0	356.0	10970.4	2
2018-03-27	30.75	30.75	30.5	30.5	0.0	0.0	6810.0	208305.0	5
2018-03-26	30.5	30.5	30.5	30.5	0.0	0.0	6554.0	199833.9	9
2018-03-25	30.4	30.5	30.3	30.5	0.1	0.33	4330.0	131649.0	15
2018-03-22	30.55	30.55	30.4	30.4	0.04	0.13	10478.0	319278.8	14
2018-03-21	30.5	30.5	30.2	30.36	-0.64	-2.06	17238.0	522934.4	29
2018-03-20				31.0	0.0	0.0	0.0	0.0	0
2018-03-19	31.0	31.0	31.0	31.0	0.0	0.0	1250.0	38675.4	6
2018-03-18	30.55	31.0	30.5	31.0	0.25	0.81	13126.0	401543.6	4
2018-03-15	30.75	31.0	30.65	30.75	-0.05	-0.16	14274.0	439246.0	13
2018-03-14	31.65	31.65	30.5	30.8	-1.1	-3.45	91050.0	2797425.5	67
2018-03-13	31.9	31.9	31.9	31.9	-0.05	-0.16	1930.0	61568.5	6
2018-03-12	32.0	32.0	31.95	31.95	-0.05	-0.16	9260.0	295851.3	12
2018-03-11	32.05	32.05	32.0	32.0	-0.05	-0.16	18758.0	600364.8	14
2018-03-08	32.25	32.25	32.0	32.05	0.1	0.31	8390.0	269282.2	15
2018-03-07	31.9	31.95	31.9	31.95	-0.4	-1.24	2664.0	84969.6	11
2018-03-06	32.4	32.4	32.35	32.35	0.35	1.09	5200.0	168260.0	4
2018-03-05	32.0	32.0	31.95	32.0	-0.1	-0.31	10208.0	326551.9	13
2018-03-04	32.7	32.7	32.45	32.1	0.0	0.0	4414.0	143147.7	16
2018-03-01	32.75	32.95	32.05	32.1	-0.3	-0.93	36416.0	1181610.0	37
2018-02-28	33.25	35.0	31.75	32.4	1.6	5.19	241554.0	7950746.4	168
2018-02-27				30.8	0.0	0.0	0.0	0.0	0
2018-02-26				30.8	0.0	0.0	464.0	14268.0	2
2018-02-25	30.85	30.85	30.8	30.8	0.05	0.16	8000.0	246690.0	4
2018-02-22	30.75	30.75	30.75	30.75	-0.65	-2.07	1532.0	47109.0	2
2018-02-21	31.25	31.35	31.25	31.4	0.75	2.45	4064.0	126898.0	4
2018-02-20	30.65	30.65	30.65	30.65	-0.1	-0.33	1522.0	46649.3	4
2018-02-19	30.95	30.95	30.75	30.75	-0.7	-2.23	2634.0	81448.3	3
2018-02-18				31.45	0.05	0.16	166.0	5114.9	3
2018-02-15	31.0	31.0	31.0	31.4	0.85	2.78	990.0	30690.8	2
2018-02-14	31.1	31.95	31.05	30.55	-0.9	-2.86	7386.0	231029.0	9
2018-02-13	30.95	31.45	30.5	31.45	1.36	4.52	7654.0	236749.3	5
2018-02-12				30.09	0.0	0.0	480.0	14501.5	4
2018-02-11				30.09	0.0	0.0	0.0	0.0	0
2018-02-08				30.09	0.0	0.0	0.0	0.0	0
2018-02-07	30.5	30.5	30.1	30.09	-0.41	-1.34	4318.0	131225.9	5
2018-02-06	30.5	30.5	30.5	30.5	-0.5	-1.61	6030.0	183907.5	7
2018-02-05				31.0	0.0	0.0	80.0	2472.0	1
2018-02-04				31.0	0.0	0.0	0.0	0.0	0
2018-02-01	31.0	31.0	31.0	31.0	0.0	0.0	1156.0	35836.0	3
2018-01-31	30.15	30.15	30.15	31.0	0.0	0.0	598.0	18031.4	2
2018-01-30				31.0	0.0	0.0	180.0	5571.0	5
2018-01-29	30.5	31.0	29.55	31.0	0.25	0.81	33224.0	1003831.7	15
2018-01-28	30.75	30.75	30.75	30.75	-0.45	-1.44	1000.0	30750.0	3
2018-01-25	30.65	31.2	30.65	31.2	0.65	2.13	6394.0	196454.6	10
2018-01-24	30.55	30.55	30.55	30.55	-0.45	-1.45	970.0	29646.1	14
2018-01-23	30.1	30.1	30.05	31.0	0.1	0.32	3272.0	98417.0	5
2018-01-22	30.85	30.9	30.85	30.9	-0.11	-0.35	6300.0	194516.0	12
2018-01-21	31.0	31.0	31.0	31.01	0.01	0.03	4050.0	125550.5	8
2018-01-18	31.25	31.25	31.25	31.0	0.0	0.0	1130.0	35271.5	6
2018-01-17				31.0	0.0	0.0	0.0	0.0	0
2018-01-16				31.0	0.0	0.0	198.0	6246.9	1
2018-01-15	31.75	31.75	31.0	31.0	0.5	1.64	2974.0	93691.9	9
2018-01-14	30.5	30.5	30.5	30.5	0.0	0.0	7002.0	213563.8	3
2018-01-11	30.55	30.55	30.5	30.5	-0.14	-0.46	15646.0	477403.0	14
2018-01-10	30.55	30.75	30.5	30.64	-0.06	-0.2	17572.0	536923.0	14
2018-01-09	31.75	31.75	30.5	30.7	-1.3	-4.06	8366.0	261367.9	14
2018-01-08	31.15	32.0	31.1	32.0	-0.15	-0.47	10346.0	322478.9	14
2018-01-07	32.15	32.15	32.15	32.15	1.15	3.71	4396.0	140894.4	5
2018-01-04	31.0	31.0	31.0	31.0	-0.2	-0.64	1630.0	50522.7	7
2018-01-03				31.2	0.0	0.0	668.0	20794.0	7
2018-01-02				31.2	0.25	0.81	1200.0	37300.0	5
2018-01-01	30.95	30.95	30.95	30.95	-0.4	-1.28	7608.0	235555.3	18
2017-12-31	31.35	31.35	31.35	31.35	-0.54	-1.69	600.0	18810.0	2
2017-12-28	33.95	33.95	31.55	31.89	-0.91	-2.77	19658.0	644155.1	23
2017-12-27				32.8	-0.7	-2.09	698.0	22410.2	8
2017-12-26	31.95	34.45	31.95	33.5	2.0	6.35	27378.0	900923.8	55
2017-12-25	31.5	31.5	31.5	31.5	0.0	0.0	2016.0	63510.4	4
2017-12-24	31.5	31.5	31.5	31.5	0.15	0.48	2168.0	68442.3	14
2017-12-21				31.35	0.0	0.0	14.0	447.7	3
2017-12-20	32.0	32.0	31.4	31.35	0.1	0.32	3796.0	120405.9	20
2017-12-19	31.25	31.25	31.25	31.25	-0.6	-1.88	1324.0	41338.4	18
2017-12-18				31.85	0.0	0.0	0.0	0.0	0
2017-12-17				31.85	0.6	1.92	440.0	13641.7	2
2017-12-14				31.25	0.0	0.0	888.0	27552.6	16
2017-12-13	31.25	31.25	31.25	31.25	0.45	1.46	1486.0	46317.8	11
2017-12-12				30.8	0.0	0.0	6.0	187.8	3
2017-12-11	30.95	30.95	30.8	30.8	0.1	0.33	1574.0	48590.3	11
2017-12-10	31.7	31.7	30.65	30.7	-0.4	-1.29	10288.0	317671.0	18
2017-12-07	31.05	32.0	31.0	31.1	-2.15	-6.47	20682.0	644416.7	30
2017-12-06	32.75	32.95	32.75	33.25	1.1	3.42	6212.0	204170.5	8
2017-12-05				32.15	0.0	0.0	482.0	14968.3	2
2017-12-04	32.0	32.0	32.0	32.15	1.15	3.71	1008.0	32256.3	5
2017-12-03	31.0	31.0	31.0	31.0	0.35	1.14	1660.0	51460.0	3
2017-11-30	31.85	32.0	30.65	30.65	-1.05	-3.31	3660.0	113454.0	4
2017-11-29	31.05	31.7	31.05	31.7	1.6	5.32	1964.0	61398.2	6
2017-11-28	30.5	30.5	30.05	30.1	-2.18	-6.75	8468.0	255329.2	17
2017-11-27				32.28	0.0	0.0	0.0	0.0	0
2017-11-26				32.28	0.88	2.8	186.0	5916.4	3
2017-11-23				31.4	0.2	0.64	2.0	62.8	1
2017-11-22	30.95	30.95	30.5	31.2	0.25	0.81	4002.0	122962.4	6
2017-11-21	31.4	31.4	30.95	30.95	0.0	0.0	1876.0	58278.2	4
2017-11-20				30.95	0.0	0.0	0.0	0.0	0
2017-11-19				30.95	0.0	0.0	0.0	0.0	0
2017-11-16				30.95	0.0	0.0	16.0	493.2	2
2017-11-15				30.95	0.0	0.0	34.0	1052.3	1
2017-11-14				30.95	0.0	0.0	400.0	12380.0	1
2017-11-13				30.95	0.0	0.0	12.0	364.8	1
2017-11-12	30.2	30.95	30.05	30.95	0.37	1.21	23928.0	721070.6	13
2017-11-09	30.55	30.55	30.55	30.58	-0.12	-0.39	2620.0	80194.7	5
2017-11-08	31.5	31.5	30.7	30.7	-0.3	-0.97	5840.0	183480.0	6
2017-11-07	31.1	31.1	30.55	31.0	-0.05	-0.16	35936.0	1113564.9	9
2017-11-06				31.05	0.0	0.0	2.0	67.0	1
2017-11-05	31.05	31.05	31.05	31.05	-0.95	-2.97	3608.0	112057.9	7
2017-11-02	32.0	32.0	32.0	32.0	-2.0	-5.88	3214.0	102871.1	5
2017-11-01	33.8	34.0	33.8	34.0	2.0	6.25	5206.0	176112.0	10
2017-10-31				32.0	0.0	0.0	2.0	68.0	1
2017-10-30	33.5	33.5	32.0	32.0	-1.5	-4.48	4102.0	134493.2	5
2017-10-29	33.0	33.5	33.0	33.5	0.25	0.75	8818.0	294375.4	10
2017-10-26	33.0	33.3	33.0	33.25	2.25	7.26	4836.0	160575.4	6
2017-10-25	31.0	31.0	31.0	31.0	0.0	0.0	1800.0	56016.1	5
2017-10-24	31.05	31.05	31.05	31.0	0.0	0.0	14380.0	446480.0	5
2017-10-23	31.0	31.0	31.0	31.0	-0.5	-1.59	6022.0	186686.8	6
2017-10-22	31.5	31.5	31.0	31.5	0.5	1.61	17376.0	540457.0	14
2017-10-19	31.0	31.0	31.0	31.0	0.92	3.06	2112.0	65050.3	18
2017-10-18	31.0	31.0	30.05	30.08	-0.92	-2.97	7470.0	231010.2	10
2017-10-17	31.0	31.0	31.0	31.0	0.0	0.0	1000.0	31000.0	1
2017-10-16	31.0	31.0	31.0	31.0	0.85	2.82	4216.0	130691.0	14
2017-10-15	31.5	31.5	30.1	30.15	-1.35	-4.29	91560.0	2791026.5	70
2017-10-12	31.8	32.45	31.5	31.5	-1.55	-4.69	163516.0	5155856.9	154
2017-10-11	33.25	33.25	33.05	33.05	-0.2	-0.6	7182.0	237529.9	8
2017-10-10	34.5	34.5	32.5	33.25	0.2	0.61	20706.0	688824.4	14
2017-10-09	32.0	33.05	31.9	33.05	0.73	2.26	12306.0	402351.7	13
2017-10-08				32.32	-0.68	-2.06	1898.0	61996.8	20
2017-10-05	33.8	33.8	33.15	33.0	-2.0	-5.71	43472.0	1446052.8	40
2017-10-04				35.0	0.0	0.0	0.0	0.0	0
2017-10-03				35.0	0.0	0.0	122.0	4237.2	2
2017-10-02	35.0	35.0	35.0	35.0	0.0	0.0	9152.0	320290.0	4
2017-10-01	35.25	35.25	35.0	35.0	-0.1	-0.28	73426.0	2570174.5	29
2017-09-28	35.5	35.6	35.1	35.1	0.05	0.14	23896.0	847968.8	19
2017-09-27				35.05	0.0	0.0	0.0	0.0	0
2017-09-26	35.1	35.7	35.1	35.05	-1.45	-3.97	8212.0	291819.3	10
2017-09-25	37.0	37.1	36.5	36.5	0.0	0.0	339334.0	12389361.0	52
2017-09-21	36.5	36.5	36.5	36.5	0.25	0.69	30964.0	1130186.0	6
2017-09-20	36.65	36.65	36.0	36.25	-0.4	-1.09	10288.0	373560.2	7
2017-09-19	36.45	38.0	36.45	36.65	0.65	1.81	37922.0	1418238.4	21
2017-09-18	36.25	36.25	36.0	36.0	1.15	3.3	3846.0	139167.5	3
2017-09-17	34.85	34.85	34.85	34.85	-0.15	-0.43	2392.0	83302.8	8
2017-09-14	35.0	35.0	35.0	35.0	0.0	0.0	12392.0	433720.0	8
2017-09-13	35.0	35.0	35.0	35.0	0.0	0.0	8000.0	280000.0	6
2017-09-12	34.95	35.0	34.95	35.0	0.25	0.72	16500.0	577272.5	10
2017-09-11	35.0	35.0	34.75	34.75	0.15	0.43	15418.0	536896.0	10
2017-09-10	34.65	34.65	34.6	34.6	-0.65	-1.84	3336.0	115965.9	6
2017-09-07	34.8	35.25	34.8	35.25	-0.05	-0.14	3574.0	124808.7	8
2017-09-06	36.2	36.2	35.3	35.3	0.3	0.86	2348.0	83567.2	3
2017-08-29	35.0	35.0	35.0	35.0	-1.18	-3.26	2738.0	95835.5	3
2017-08-28				36.18	0.99	2.81	0.0	0.0	0
2017-08-27				35.19	-0.99	-2.74	632.0	22405.5	9
2017-08-24	36.2	36.2	36.2	36.18	0.68	1.92	1000.0	36176.4	3
2017-08-23	34.6	35.0	34.6	35.5	0.91	2.63	32830.0	1144896.0	15
2017-08-22	34.7	34.7	34.55	34.59	-0.31	-0.89	1342.0	46491.5	4
2017-08-21	34.55	35.0	34.55	34.9	-0.3	-0.85	18000.0	624180.0	12
2017-08-20	35.2	35.2	35.2	35.2	-0.8	-2.22	2022.0	71192.0	4
2017-08-17	36.0	36.0	36.0	36.0	0.0	0.0	830.0	29850.0	3
2017-08-16	35.75	35.75	35.35	36.0	-0.25	-0.69	4640.0	165000.0	6
2017-08-15				36.25	0.0	0.0	200.0	7390.0	1
2017-08-14	36.55	36.55	36.25	36.25	-0.25	-0.68	8464.0	308685.1	9
2017-08-13	36.55	36.75	36.45	36.5	-0.53	-1.43	16948.0	619662.0	17
2017-08-10	37.9	37.95	36.8	37.03	-0.55	-1.46	19928.0	742133.9	24
2017-08-09	36.4	37.95	36.4	37.58	2.4	6.82	111852.0	4149362.4	66
2017-08-08	34.5	36.4	34.5	35.18	-0.32	-0.9	17094.0	599931.5	15
2017-08-07	36.45	36.45	35.5	35.5	0.5	1.43	18282.0	651402.0	8
2017-08-06	35.0	35.05	35.0	35.0	0.0	0.0	13280.0	464832.0	6
2017-08-03	34.8	35.0	34.8	35.0	-0.25	-0.71	5532.0	193277.2	8
2017-08-02	35.0	35.25	34.6	35.25	0.25	0.71	37634.0	1313940.9	21
2017-08-01	34.55	35.25	34.55	35.0	0.06	0.17	19942.0	696227.5	20
2017-07-31	34.6	35.0	34.5	34.94	-0.24	-0.68	47894.0	1659963.2	31
2017-07-30	35.55	35.95	35.0	35.18	-0.46	-1.29	51978.0	1836688.1	46
2017-07-27	34.0	37.5	34.0	35.64	2.64	8.0	77510.0	2751071.2	73
2017-07-26	33.1	33.1	33.0	33.0	-0.1	-0.3	13500.0	445750.0	10
2017-07-25	33.1	33.1	33.1	33.1	0.05	0.15	1008.0	33364.8	4
2017-07-24	33.4	33.4	33.05	33.05	-0.16	-0.48	5340.0	177012.0	7
2017-07-23	33.05	33.45	33.0	33.21	0.21	0.64	65722.0	2171072.0	31
2017-07-20	32.05	33.25	32.05	33.0	0.0	0.0	13774.0	452036.4	22
2017-07-19	31.15	33.5	31.05	33.0	2.0	6.45	83162.0	2674889.8	57
2017-07-18	30.5	31.2	30.0	31.0	0.5	1.64	34640.0	1059753.6	29
2017-07-17	30.1	30.95	30.0	30.5	0.95	3.21	13966.0	421438.1	18
2017-07-16	29.25	29.9	29.25	29.55	-0.25	-0.84	9796.0	290394.6	10
2017-07-13	29.6	29.8	29.15	29.8	0.6	2.05	130164.0	3817946.8	28
2017-07-12	28.35	29.15	28.35	29.2	0.4	1.39	132886.0	3787503.1	34
2017-07-11	28.0	28.8	27.7	28.8	0.55	1.95	127490.0	3598508.8	48
2017-07-10	28.2	28.25	27.55	28.25	-0.05	-0.18	18458.0	518673.3	19
2017-07-09	29.6	29.6	28.4	28.3	-0.7	-2.41	7760.0	223965.8	31
2017-07-06	29.35	29.4	29.0	29.0	-0.75	-2.52	17216.0	501607.1	22
2017-07-05	30.0	30.15	29.7	29.75	0.7	2.41	13060.0	390302.3	24
2017-07-04	29.1	29.1	29.0	29.05	0.0	0.0	5078.0	148594.1	12
2017-07-03	29.35	29.9	29.0	29.05	-1.3	-4.28	68276.0	1989750.3	64
2017-07-02	30.35	30.95	30.35	30.35	-0.31	-1.01	31224.0	952829.4	45
2017-06-22	30.55	31.45	30.05	30.66	-0.18	-0.58	38764.0	1184849.8	56
2017-06-21	30.5	31.5	30.5	30.84	-0.57	-1.81	71232.0	2204479.1	81
2017-06-20	34.0	34.0	31.2	31.41	-0.54	-1.69	51878.0	1670932.5	144
2017-06-19	29.85	32.25	29.75	31.95	1.83	6.08	108980.0	3357721.5	164
2017-06-18	30.75	35.0	29.15	30.12	-3.88	-11.41	476926.0	14861237.2	426
2017-06-15	42.5	42.5	34.0	34.0	34.0	0.0	209200.0	7425757.9	225
