# Supplementary material for: Effective short-term forecasts of Saudi stock price trends using technical indicators and large-scale multivariate time series
Source: PeerJ Comput Sci. 2023 Jan 6;9:e1205. doi: 10.7717/peerj-cs.1205 (PMC10280263; doi:10.7717/peerj-cs.1205)
Supplement: Supplemental Information 3 [file peerj-cs-09-1205-s003.zip › TASI Dataset 2021/DUR_4010.csv]

date	open	high	low	close	change	change_percent	volume_traded	value_traded_SAR	number_trades
2020-03-19	23.12	25.0	23.12	25.0	1.88	8.13	188369.0	4588666.9	489
2020-03-18	23.5	23.5	23.0	23.12	-0.18	-0.77	81133.0	1886176.46	258
2020-03-17	21.6	23.3	21.58	23.3	1.94	9.08	71087.0	1563399.14	242
2020-03-16	21.0	21.64	21.0	21.36	-0.64	-2.91	41491.0	886827.94	183
2020-03-15	22.26	22.26	20.78	22.0	-0.2	-0.9	142811.0	3072559.88	241
2020-03-12	22.44	22.44	21.0	22.2	-0.8	-3.48	91689.0	2006674.54	293
2020-03-11	23.6	23.88	22.04	23.0	-0.5	-2.13	131883.0	3049426.5	300
2020-03-10	23.1	24.8	22.7	23.5	0.6	2.62	406315.0	9609086.92	674
2020-03-09	21.88	22.9	21.88	22.9	-1.4	-5.76	465387.0	10210091.58	350
2020-03-08	25.9	25.9	24.3	24.3	-2.7	-10.0	234340.0	5784442.73	394
2020-03-05	27.35	28.0	27.0	27.0	-0.3	-1.1	166372.0	4572059.1	432
2020-03-04	26.9	27.35	26.9	27.3	0.3	1.11	106413.0	2886617.65	249
2020-03-03	26.5	27.0	26.45	27.0	0.6	2.27	153235.0	4094163.95	382
2020-03-02	27.0	27.85	26.4	26.4	-0.6	-2.22	167984.0	4577758.95	416
2020-03-01	27.0	27.5	26.25	27.0	-1.5	-5.26	250473.0	6745804.45	460
2020-02-27	28.0	28.5	27.75	28.5	0.3	1.06	96152.0	2700250.75	196
2020-02-26	28.0	29.1	28.0	28.2	-0.5	-1.74	162892.0	4635453.4	496
2020-02-25	27.05	29.3	27.05	28.7	0.85	3.05	253035.0	7164195.65	689
2020-02-24	28.75	28.75	27.7	27.85	-1.15	-3.97	168094.0	4740029.45	460
2020-02-23	28.65	29.4	28.2	29.0	0.35	1.22	258268.0	7447754.5	689
2020-02-20	28.9	29.05	28.5	28.65	-0.25	-0.87	272417.0	7836459.8	634
2020-02-19	29.2	29.7	28.7	28.9	-0.1	-0.34	503712.0	14704888.1	1267
2020-02-18	28.0	29.35	27.6	29.0	1.0	3.57	1034215.0	29532847.7	2055
2020-02-17	28.75	29.3	28.0	28.0	-0.4	-1.41	581446.0	16523924.75	1102
2020-02-16	29.2	29.6	27.9	28.4	-0.4	-1.39	623644.0	17836507.55	1517
2020-02-13	31.5	31.8	28.4	28.8	-2.75	-8.72	1445227.0	42899972.9	2891
2020-02-12	33.9	35.7	31.25	31.55	-1.45	-4.39	1868400.0	62835327.5	3983
2020-02-11	30.2	33.0	30.2	33.0	3.0	10.0	926896.0	30340738.5	915
2020-02-10	29.3	30.0	29.2	30.0	0.85	2.92	126844.0	3766810.15	215
2020-02-09	29.65	29.65	29.1	29.15	-0.5	-1.69	96618.0	2835239.35	124
2020-02-06	29.4	29.85	29.4	29.65	0.25	0.85	120548.0	3572750.9	201
2020-02-05	28.8	29.45	28.4	29.4	0.65	2.26	223266.0	6462417.0	373
2020-02-04	28.75	29.1	28.6	28.75	0.05	0.17	161474.0	4655359.8	255
2020-02-03	27.8	28.8	27.8	28.7	0.95	3.42	221222.0	6296139.95	342
2020-02-02	26.5	27.8	25.8	27.75	0.5	1.83	93780.0	2558659.8	158
2020-01-30	27.5	27.5	27.0	27.25	0.0	0.0	120926.0	3291092.25	142
2020-01-29	27.4	27.5	27.2	27.25	0.0	0.0	133653.0	3655165.45	201
2020-01-28	27.25	27.6	27.2	27.25	-0.3	-1.09	134594.0	3685926.15	185
2020-01-27	26.7	27.7	26.7	27.55	0.65	2.42	187230.0	5127760.2	232
2020-01-26	26.85	26.9	26.6	26.9	0.2	0.75	243335.0	6502059.85	199
2020-01-23	26.6	26.75	26.55	26.7	0.0	0.0	161657.0	4311511.05	184
2020-01-22	26.35	26.7	26.35	26.7	0.35	1.33	184745.0	4919626.45	182
2020-01-21	26.15	26.65	26.15	26.35	0.25	0.96	91288.0	2418097.8	195
2020-01-20	26.5	26.5	26.0	26.1	-0.4	-1.51	99544.0	2608731.9	205
2020-01-19	25.7	26.8	25.7	26.5	0.8	3.11	233447.0	6188018.55	383
2020-01-16	25.45	25.8	25.25	25.7	0.5	1.98	89770.0	2291485.45	186
2020-01-15	25.3	25.5	25.2	25.2	-0.35	-1.37	66306.0	1682248.45	157
2020-01-14	25.5	25.8	25.5	25.55	-0.15	-0.58	106936.0	2743451.3	258
2020-01-13	24.8	25.9	24.64	25.7	1.14	4.64	287290.0	7221603.58	559
2020-01-12	24.2	24.6	24.12	24.56	0.36	1.49	137452.0	3360773.66	313
2020-01-09	24.5	24.5	24.02	24.2	0.38	1.6	187908.0	4550883.2	388
2020-01-08	23.2	24.84	23.2	23.82	0.14	0.59	423772.0	10273276.62	797
2020-01-07	23.54	24.2	23.4	23.68	0.38	1.63	233574.0	5588163.58	437
2020-01-06	23.02	23.7	22.8	23.3	0.14	0.6	142372.0	3307612.58	284
2020-01-05	23.0	23.16	22.9	23.16	-0.16	-0.69	122185.0	2812482.4	214
2020-01-02	23.5	23.5	23.3	23.32	0.0	0.0	154218.0	3605694.52	303
2020-01-01	23.42	23.7	23.32	23.32	-0.08	-0.34	76782.0	1804338.0	196
2019-12-31	23.44	23.44	23.2	23.4	-0.1	-0.43	61220.0	1428918.98	190
2019-12-30	23.64	23.68	23.28	23.5	-0.22	-0.93	164610.0	3873287.52	328
2019-12-29	23.32	23.8	23.2	23.72	0.52	2.24	357417.0	8371819.82	630
2019-12-26	22.52	23.3	22.52	23.2	0.6	2.65	610557.0	14023622.82	636
2019-12-25	22.7	23.06	22.6	22.6	0.0	0.0	413321.0	9438512.26	513
2019-12-24	22.68	22.8	22.3	22.6	-0.2	-0.88	194522.0	4391029.48	321
2019-12-23	22.88	22.88	22.6	22.8	0.04	0.18	98701.0	2241925.12	117
2019-12-22	22.96	22.98	22.76	22.76	0.02	0.09	65641.0	1501942.18	138
2019-12-19	22.9	23.0	22.66	22.74	-0.26	-1.13	125004.0	2844810.74	222
2019-12-18	21.6	23.2	21.6	23.0	1.54	7.18	285668.0	6472825.42	325
2019-12-17	21.3	21.9	21.1	21.46	0.16	0.75	135185.0	2919409.64	300
2019-12-16	20.9	21.3	20.9	21.3	0.4	1.91	46476.0	979649.58	93
2019-12-15	20.9	21.0	20.8	20.9	0.0	0.0	86942.0	1815205.58	86
2019-12-12	21.0	21.0	20.6	20.9	-0.1	-0.48	77698.0	1607298.32	113
2019-12-11	21.0	21.02	20.9	21.0	-0.04	-0.19	25600.0	537198.24	56
2019-12-10	20.6	21.08	20.6	21.04	0.48	2.33	118200.0	2472633.38	126
2019-12-09	20.84	20.98	20.56	20.56	-0.18	-0.87	32112.0	666025.7	116
2019-12-08	20.86	21.1	20.74	20.74	-0.04	-0.19	50374.0	1052161.98	115
2019-12-05	20.66	20.9	20.66	20.78	-0.1	-0.48	25509.0	530235.12	97
2019-12-04	20.58	20.9	20.58	20.88	0.22	1.06	47342.0	983892.94	106
2019-12-03	20.58	20.72	20.58	20.66	-0.04	-0.19	29256.0	604373.5	109
2019-12-02	20.68	20.72	20.5	20.7	0.16	0.78	33126.0	682362.28	82
2019-12-01	20.74	20.74	20.5	20.54	-0.16	-0.77	40655.0	837385.18	75
2019-11-28	20.7	20.7	20.5	20.7	0.0	0.0	19982.0	412668.4	51
2019-11-27	20.7	20.8	20.5	20.7	0.12	0.58	91841.0	1901364.54	69
2019-11-26	21.0	21.0	20.58	20.58	-0.38	-1.81	43362.0	897645.76	60
2019-11-25	20.96	21.0	20.64	20.96	0.04	0.19	28380.0	593481.62	56
2019-11-24	20.96	21.24	20.92	20.92	0.04	0.19	160941.0	3376945.06	163
2019-11-21	20.86	20.88	20.66	20.88	0.02	0.1	71579.0	1491033.72	59
2019-11-20	20.74	21.1	20.64	20.86	0.14	0.68	93365.0	1953734.4	164
2019-11-19	20.3	20.72	20.3	20.72	0.42	2.07	105465.0	2168461.9	142
2019-11-18	20.2	20.3	20.12	20.3	-0.04	-0.2	21686.0	437855.52	84
2019-11-17	20.68	20.68	20.1	20.34	-0.36	-1.74	43940.0	891571.64	68
2019-11-14	20.56	20.74	20.42	20.7	0.2	0.98	49839.0	1027613.78	72
2019-11-13	20.76	20.8	20.5	20.5	-0.1	-0.49	34925.0	720669.1	55
2019-11-12	20.64	20.64	20.6	20.6	-0.26	-1.25	30612.0	631773.22	94
2019-11-11	20.58	20.86	20.58	20.86	0.2	0.97	32351.0	669525.08	49
2019-11-10	20.5	20.78	20.5	20.66	0.16	0.78	58274.0	1202410.02	103
2019-11-07	20.74	20.74	20.5	20.5	-0.3	-1.44	77539.0	1597644.12	80
2019-11-06	21.08	21.1	20.8	20.8	-0.28	-1.33	149764.0	3128656.58	110
2019-11-05	21.26	21.32	21.08	21.08	-0.18	-0.85	57151.0	1211153.62	114
2019-11-04	21.04	21.5	21.04	21.26	-0.12	-0.56	48012.0	1025611.62	92
2019-11-03	21.62	21.62	21.36	21.38	-0.38	-1.75	97438.0	2093889.4	88
2019-10-31	21.8	21.9	21.76	21.76	-0.04	-0.18	39351.0	859518.9	87
2019-10-30	21.68	21.8	21.5	21.8	0.2	0.93	52820.0	1143191.76	63
2019-10-29	21.6	21.88	21.12	21.6	-0.02	-0.09	105728.0	2274834.58	114
2019-10-28	21.8	21.96	21.62	21.62	0.2	0.93	147582.0	3208283.96	201
2019-10-27	21.5	21.88	21.42	21.42	-0.08	-0.37	110523.0	2396233.18	232
2019-10-24	21.18	21.78	21.18	21.5	0.5	2.38	232030.0	5006524.1	395
2019-10-23	20.92	21.0	20.9	21.0	0.0	0.0	41474.0	869131.16	91
2019-10-22	20.64	21.0	20.64	21.0	0.3	1.45	48483.0	1011135.74	87
2019-10-21	20.7	20.7	20.54	20.7	-0.2	-0.96	60903.0	1257159.42	141
2019-10-20	20.26	20.9	20.26	20.9	0.72	3.57	107520.0	2212351.28	153
2019-10-17	19.58	20.24	19.58	20.18	0.58	2.96	39522.0	790468.6	67
2019-10-16	19.5	19.64	19.4	19.6	-0.28	-1.41	113181.0	2200414.14	71
2019-10-15	20.1	20.1	19.22	19.88	-0.2	-1.0	195153.0	3810784.9	180
2019-10-14	20.56	20.56	20.0	20.08	-0.48	-2.33	68008.0	1371018.14	120
2019-10-13	20.68	20.98	20.3	20.56	-0.12	-0.58	94894.0	1947052.98	121
2019-10-10	20.9	20.9	20.4	20.68	-0.16	-0.77	92994.0	1920245.12	159
2019-10-09	21.02	21.16	20.84	20.84	-0.12	-0.57	116678.0	2455554.24	182
2019-10-08	20.7	21.1	20.6	20.96	0.26	1.26	116616.0	2430529.8	180
2019-10-07	20.68	21.26	20.68	20.7	0.12	0.58	148111.0	3104751.7	255
2019-10-06	20.48	20.58	20.3	20.58	0.32	1.58	61616.0	1256631.4	65
2019-10-03	20.58	20.58	20.26	20.26	-0.14	-0.69	55664.0	1137001.1	62
2019-10-02	20.34	20.78	20.34	20.4	-0.1	-0.49	105826.0	2176019.18	121
2019-10-01	20.5	20.58	20.44	20.5	0.0	0.0	44658.0	915636.24	80
2019-09-30	20.42	20.78	20.3	20.5	0.12	0.59	137267.0	2813916.78	231
2019-09-29	20.0	20.4	19.9	20.38	0.6	3.03	216343.0	4368107.92	245
2019-09-26	19.9	20.1	19.72	19.78	-0.06	-0.3	110256.0	2194114.2	127
2019-09-25	19.84	19.84	19.5	19.84	0.28	1.43	60447.0	1190624.22	81
2019-09-24	19.6	19.62	19.44	19.56	0.12	0.62	54582.0	1068393.64	88
2019-09-22	19.26	19.66	19.26	19.44	-0.2	-1.02	63654.0	1239287.94	94
2019-09-19	19.68	19.68	19.32	19.64	-0.04	-0.2	268588.0	5263661.12	145
2019-09-18	19.64	19.68	19.64	19.68	0.04	0.2	30885.0	607813.68	68
2019-09-17	19.88	19.88	19.62	19.64	-0.2	-1.01	12126.0	239241.04	43
2019-09-16	19.78	20.0	19.6	19.84	-0.04	-0.2	106587.0	2113132.2	250
2019-09-15	19.44	20.08	19.44	19.88	0.4	2.05	270657.0	5357230.4	517
2019-09-12	18.94	19.7	18.86	19.48	0.7	3.73	227592.0	4395344.16	344
2019-09-11	18.9	18.9	18.66	18.78	-0.2	-1.05	57909.0	1087495.84	135
2019-09-10	19.06	19.14	18.72	18.98	-0.08	-0.42	70572.0	1339665.34	136
2019-09-09	19.24	19.24	18.66	19.06	0.06	0.32	138943.0	2640863.82	230
2019-09-08	18.26	19.1	18.12	19.0	0.74	4.05	273612.0	5164024.82	415
2019-09-05	18.4	18.6	18.18	18.26	-0.14	-0.76	108526.0	1991153.24	290
2019-09-04	18.0	18.5	18.0	18.4	0.4	2.22	79123.0	1445752.84	194
2019-09-03	18.04	18.04	18.0	18.0	-0.04	-0.22	16414.0	295668.72	59
2019-09-02	17.88	18.08	17.88	18.04	0.04	0.22	46107.0	828124.72	109
2019-09-01	18.3	18.3	17.94	18.0	-0.3	-1.64	28578.0	518314.66	79
2019-08-29	18.2	18.3	18.08	18.3	0.1	0.55	67414.0	1225138.8	103
2019-08-28	18.08	18.26	18.0	18.2	-0.1	-0.55	46539.0	844676.12	105
2019-08-27	18.46	18.46	18.02	18.3	0.2	1.1	238685.0	4359344.48	262
2019-08-26	17.68	18.5	17.4	18.1	0.76	4.38	192389.0	3487554.14	482
2019-08-25	17.4	17.4	17.2	17.34	-0.26	-1.48	44755.0	776592.28	125
2019-08-22	17.82	17.82	17.6	17.6	-0.22	-1.23	37490.0	663938.32	112
2019-08-21	18.0	18.02	17.7	17.82	-0.32	-1.76	45721.0	817613.76	113
2019-08-20	18.0	18.16	18.0	18.14	-0.1	-0.55	18581.0	336875.58	82
2019-08-19	18.3	18.32	18.24	18.24	-0.04	-0.22	26372.0	482160.9	52
2019-08-18	18.28	18.34	18.28	18.28	-0.06	-0.33	34259.0	627001.38	76
2019-08-08	18.2	18.44	18.2	18.34	0.04	0.22	87633.0	1604594.18	153
2019-08-07	18.2	18.42	18.2	18.3	0.14	0.77	65433.0	1199302.98	104
2019-08-06	18.1	18.16	18.0	18.16	-0.04	-0.22	101102.0	1824240.38	140
2019-08-05	18.26	18.48	18.16	18.2	-0.1	-0.55	82082.0	1497800.26	135
2019-08-04	18.3	18.3	18.1	18.3	-0.16	-0.87	110652.0	2013511.8	153
2019-08-01	18.52	18.66	18.42	18.46	-0.14	-0.75	149125.0	2760704.0	178
2019-07-31	18.62	18.74	18.6	18.6	-0.02	-0.11	49694.0	926630.86	95
2019-07-30	18.9	18.9	18.54	18.62	-0.26	-1.38	127729.0	2388143.52	237
2019-07-29	18.76	19.32	18.5	18.88	0.1	0.53	417300.0	7916458.92	662
2019-07-28	18.68	18.8	18.44	18.78	0.12	0.64	108399.0	2014412.94	187
2019-07-25	18.54	18.66	18.3	18.66	0.02	0.11	125366.0	2319936.96	202
2019-07-24	18.4	18.92	18.1	18.64	0.16	0.87	381280.0	7098049.42	721
2019-07-23	17.54	18.98	17.54	18.48	0.88	5.0	359695.0	6639500.82	705
2019-07-22	17.7	17.8	17.6	17.6	0.06	0.34	49378.0	876004.88	73
2019-07-21	17.52	17.8	17.52	17.54	-0.46	-2.56	23597.0	416029.38	83
2019-07-18	18.04	18.04	17.9	18.0	-0.08	-0.44	50034.0	898636.44	162
2019-07-17	18.08	18.08	18.0	18.08	0.08	0.44	6878.0	124236.78	43
2019-07-16	17.9	18.14	17.9	18.0	0.08	0.45	66398.0	1199487.96	138
2019-07-15	17.96	18.0	17.86	17.92	0.14	0.79	65920.0	1183106.42	133
2019-07-14	17.74	17.8	17.7	17.78	0.14	0.79	43389.0	770559.24	85
2019-07-11	17.68	17.68	17.62	17.64	0.04	0.23	38411.0	678187.6	65
2019-07-10	17.66	17.86	17.6	17.6	0.0	0.0	15387.0	272136.38	58
2019-07-09	17.5	17.6	17.5	17.6	-0.08	-0.45	37920.0	665256.1	80
2019-07-08	17.62	17.68	17.6	17.68	0.0	0.0	21696.0	382888.04	58
2019-07-07	17.72	17.74	17.68	17.68	-0.18	-1.01	27101.0	479934.82	61
2019-07-04	17.88	17.88	17.8	17.86	0.04	0.22	19829.0	353167.26	56
2019-07-03	17.8	17.82	17.78	17.82	0.02	0.11	15500.0	275914.64	37
2019-07-02	17.98	18.0	17.8	17.8	-0.08	-0.45	49207.0	882210.24	98
2019-07-01	17.88	17.9	17.84	17.88	-0.08	-0.45	29757.0	532088.32	63
2019-06-30	17.7	18.1	17.7	17.96	0.26	1.47	126538.0	2261042.34	134
2019-06-27	17.48	18.0	17.36	17.7	0.26	1.49	114476.0	2024745.86	219
2019-06-26	17.38	17.44	17.3	17.44	0.0	0.0	39726.0	690710.52	91
2019-06-25	17.44	17.44	17.2	17.44	0.0	0.0	25170.0	437058.46	77
2019-06-24	17.5	17.5	17.32	17.44	-0.16	-0.91	27143.0	473936.22	81
2019-06-23				17.6	0.0	0.0	7874.0	138521.8	40
2019-06-20	17.48	17.72	17.48	17.6	0.1	0.57	487867.0	8584787.84	270
2019-06-19	17.56	17.68	17.5	17.5	-0.1	-0.57	49004.0	861605.08	144
2019-06-18	17.58	17.7	17.5	17.6	0.06	0.34	73021.0	1285089.34	163
2019-06-17	17.38	17.64	17.38	17.54	0.18	1.04	63955.0	1119596.0	140
2019-06-16	17.36	17.5	17.32	17.36	-0.14	-0.8	42631.0	741847.7	75
2019-06-13	17.6	17.6	17.32	17.5	-0.1	-0.57	152055.0	2650787.14	183
2019-06-12	17.6	17.6	17.5	17.6	0.02	0.11	54195.0	951997.26	139
2019-06-11	17.64	17.68	17.44	17.58	0.08	0.46	62719.0	1101244.98	111
2019-06-10	17.4	17.7	17.4	17.5	0.04	0.23	91544.0	1608129.04	137
2019-06-09	17.18	17.46	17.08	17.46	0.44	2.59	44388.0	764528.2	176
2019-05-30	17.14	17.2	16.84	17.02	0.3	1.79	116322.0	1973197.04	219
2019-05-29	16.4	16.76	16.24	16.72	0.38	2.33	78286.0	1295824.64	142
2019-05-28	16.2	16.34	16.0	16.34	0.32	2.0	498702.0	8059311.3	352
2019-05-27	16.4	16.4	16.02	16.02	-0.48	-2.91	137026.0	2227725.06	251
2019-05-26	16.78	16.78	16.4	16.5	-0.2	-1.2	43732.0	724752.08	129
2019-05-23	16.82	16.82	16.7	16.7	-0.12	-0.71	37709.0	631344.4	104
2019-05-22	16.78	16.82	16.7	16.82	0.04	0.24	127411.0	2132647.72	176
2019-05-21	16.88	17.0	16.74	16.78	-0.1	-0.59	73673.0	1241323.22	148
2019-05-20	16.96	16.96	16.64	16.88	0.02	0.12	52643.0	882739.5	136
2019-05-19	17.16	17.36	16.86	16.86	-0.32	-1.86	72596.0	1233452.9	152
2019-05-16	17.3	17.3	16.98	17.18	-0.02	-0.12	301030.0	5125927.92	238
2019-05-15	17.2	17.46	17.1	17.2	0.22	1.3	42226.0	726950.66	101
2019-05-14	17.02	17.42	16.54	16.98	-0.02	-0.12	112678.0	1910242.88	204
2019-05-13	18.2	18.4	17.0	17.0	-1.38	-7.51	253001.0	4446512.76	250
2019-05-12	18.84	18.84	18.38	18.38	-0.72	-3.77	87167.0	1618698.9	182
2019-05-09	19.24	19.24	19.0	19.1	0.0	0.0	57460.0	1093507.38	151
2019-05-08	19.1	19.1	19.08	19.1	0.0	0.0	22493.0	429689.88	74
2019-05-07	19.16	19.16	19.04	19.1	-0.3	-1.55	66111.0	1263530.02	139
2019-05-06	19.2	19.4	19.02	19.4	0.06	0.31	50299.0	963265.08	93
2019-05-05	19.44	19.66	19.32	19.34	-0.26	-1.33	43416.0	845588.62	96
2019-05-02	19.64	19.64	19.5	19.6	-0.04	-0.2	69635.0	1361696.0	119
2019-05-01	19.6	19.64	19.52	19.64	0.06	0.31	75936.0	1485104.08	102
2019-04-30	19.4	19.88	19.34	19.58	0.18	0.93	527983.0	10348622.14	460
2019-04-29	19.52	19.52	19.4	19.4	-0.06	-0.31	139822.0	2718967.06	133
2019-04-28	19.68	19.68	19.46	19.46	-0.2	-1.02	102992.0	2010849.18	113
2019-04-25	19.28	19.66	19.28	19.66	0.42	2.18	125719.0	2438322.22	153
2019-04-24	19.38	19.4	19.14	19.24	-0.26	-1.33	76898.0	1484931.44	173
2019-04-23	20.06	20.06	19.5	19.5	-0.32	-1.61	95223.0	1872728.44	156
2019-04-22	19.98	19.98	19.74	19.82	-0.16	-0.8	89098.0	1766895.08	112
2019-04-21	20.02	20.06	19.96	19.98	-0.02	-0.1	48631.0	972790.64	64
2019-04-18	20.06	20.3	20.0	20.0	0.04	0.2	127186.0	2565248.44	200
2019-04-17	20.04	20.04	19.86	19.96	-0.22	-1.09	106556.0	2124326.8	139
2019-04-16	20.08	20.18	20.06	20.18	0.18	0.9	79937.0	1606712.04	92
2019-04-15	20.02	20.1	19.98	20.0	-0.08	-0.4	38015.0	762724.4	146
2019-04-14	20.06	20.08	19.9	20.08	-0.08	-0.4	33023.0	660033.14	59
2019-04-11	20.24	20.24	20.0	20.16	0.02	0.1	44919.0	903162.5	95
2019-04-10	19.96	20.14	19.8	20.14	0.06	0.3	56590.0	1130167.34	101
2019-04-09	19.92	20.08	19.92	20.08	0.0	0.0	65733.0	1311745.62	93
2019-04-08	19.74	20.08	19.74	20.08	0.32	1.62	48699.0	973586.18	98
2019-04-07	20.1	20.1	19.76	19.76	-0.26	-1.3	58317.0	1161526.46	113
2019-04-04	20.28	20.28	20.0	20.02	-0.12	-0.6	73650.0	1480612.26	141
2019-04-03	20.1	20.18	20.04	20.14	-0.04	-0.2	35457.0	713346.74	106
2019-04-02	20.22	20.3	20.14	20.18	-0.02	-0.1	33573.0	678064.94	87
2019-04-01	20.3	20.3	20.2	20.2	-0.02	-0.1	83618.0	1691427.5	124
2019-03-31	20.2	20.46	20.2	20.22	-0.22	-1.08	50498.0	1021796.9	63
2019-03-28	20.4	20.48	20.2	20.44	-0.08	-0.39	108724.0	2214305.84	205
2019-03-27	20.04	20.7	20.04	20.52	0.4	1.99	207057.0	4236267.84	364
2019-03-26	20.3	20.3	20.12	20.12	-0.18	-0.89	26686.0	539272.94	94
2019-03-25	20.34	20.46	20.3	20.3	-0.18	-0.88	80886.0	1645151.26	136
2019-03-24	20.6	20.72	20.3	20.48	-0.1	-0.49	148425.0	3051371.92	222
2019-03-21	20.08	20.58	20.04	20.58	0.48	2.39	165069.0	3362729.68	229
2019-03-20	20.1	20.3	20.06	20.1	0.1	0.5	45848.0	923044.08	126
2019-03-19	20.3	20.3	20.0	20.0	-0.12	-0.6	91251.0	1831492.58	144
2019-03-18	20.12	20.12	19.94	20.12	0.12	0.6	113831.0	2278240.34	204
2019-03-17	20.32	20.44	19.9	20.0	-0.52	-2.53	102787.0	2073293.36	149
2019-03-14	20.48	20.52	20.2	20.52	0.24	1.18	329556.0	6731111.22	291
2019-03-13	20.32	20.4	20.22	20.28	-0.08	-0.39	129413.0	2627326.3	121
2019-03-12	20.42	20.54	20.36	20.36	-0.12	-0.59	47954.0	980691.42	103
2019-03-11	20.6	20.6	20.48	20.48	-0.12	-0.58	103383.0	2123133.26	132
2019-03-10	20.54	20.9	20.5	20.6	0.1	0.49	118884.0	2465770.5	96
2019-03-07	20.52	20.7	20.4	20.5	-0.04	-0.19	99070.0	2033279.18	157
2019-03-06	20.4	20.9	20.28	20.54	0.04	0.2	356175.0	7380617.58	395
2019-03-05	20.2	20.5	20.12	20.5	0.26	1.28	141354.0	2872544.02	174
2019-03-04	20.56	20.56	20.0	20.24	-0.3	-1.46	287194.0	5826915.54	285
2019-03-03	20.42	21.1	20.34	20.54	0.34	1.68	759687.0	15740413.44	653
2019-02-28	19.8	20.2	19.78	20.2	0.4	2.02	383252.0	7638995.16	247
2019-02-27	19.8	19.8	19.76	19.8	0.1	0.51	18766.0	371226.8	55
2019-02-26	19.52	19.82	19.52	19.7	-0.08	-0.4	96858.0	1911717.48	196
2019-02-25	19.74	19.78	19.44	19.78	0.02	0.1	71620.0	1407786.96	110
2019-02-24	19.9	19.96	19.6	19.76	0.0	0.0	76025.0	1502818.66	127
2019-02-21	19.9	19.92	19.68	19.76	-0.02	-0.1	89838.0	1775261.18	113
2019-02-20	19.26	19.78	19.26	19.78	0.56	2.91	44650.0	869136.82	74
2019-02-19	19.2	19.4	19.2	19.22	-0.06	-0.31	46160.0	888024.64	78
2019-02-18	19.22	19.6	19.18	19.28	0.08	0.42	33485.0	646151.92	95
2019-02-17	19.54	19.54	19.12	19.2	-0.36	-1.84	71475.0	1386544.32	82
2019-02-14	19.88	20.0	19.56	19.56	-0.26	-1.31	114705.0	2269118.38	215
2019-02-13	19.72	19.9	19.72	19.82	-0.08	-0.4	59092.0	1172149.74	106
2019-02-12	19.74	19.9	19.62	19.9	0.4	2.05	23420.0	462456.52	80
2019-02-11	19.58	19.76	19.5	19.5	-0.28	-1.42	45742.0	896411.78	92
2019-02-10	19.72	19.86	19.6	19.78	-0.04	-0.2	118241.0	2328837.92	100
2019-02-07	19.76	20.06	19.66	19.82	0.02	0.1	243469.0	4833226.52	187
2019-02-06	19.8	19.96	19.8	19.8	0.2	1.02	89246.0	1770298.52	120
2019-02-05	19.7	19.72	19.56	19.6	0.02	0.1	39060.0	767566.14	90
2019-02-04	19.64	19.78	19.58	19.58	-0.1	-0.51	125157.0	2458073.3	128
2019-02-03	19.46	19.9	19.46	19.68	0.22	1.13	81515.0	1610250.06	175
2019-01-31	19.14	19.6	19.14	19.46	0.26	1.35	113978.0	2214836.94	168
2019-01-30	19.28	19.34	19.2	19.2	-0.06	-0.31	45423.0	875381.88	91
2019-01-29	19.36	19.42	19.26	19.26	-0.04	-0.21	115167.0	2227382.22	162
2019-01-28	18.9	19.38	18.9	19.3	0.4	2.12	140253.0	2698620.48	222
2019-01-27	18.8	18.94	18.8	18.9	-0.02	-0.11	89925.0	1697117.8	110
2019-01-24	18.88	18.98	18.74	18.92	0.04	0.21	96180.0	1814555.4	133
2019-01-23	19.24	19.3	18.88	18.88	0.06	0.32	195344.0	3722617.8	318
2019-01-22	19.0	19.0	18.82	18.82	-0.18	-0.95	61507.0	1162824.4	98
2019-01-21	18.66	19.0	18.66	19.0	0.24	1.28	30950.0	583673.62	112
2019-01-20	18.84	18.92	18.76	18.76	-0.08	-0.42	26346.0	496118.0	41
2019-01-17	18.8	18.84	18.8	18.84	0.14	0.75	28593.0	537970.78	106
2019-01-16	18.76	18.76	18.7	18.7	0.24	1.3	14191.0	265348.02	57
2019-01-15	18.5	18.64	18.46	18.46	0.02	0.11	13144.0	243721.92	61
2019-01-14	18.5	18.8	18.42	18.44	-0.16	-0.86	52384.0	972470.92	119
2019-01-13	18.22	19.2	18.22	18.6	0.12	0.65	130853.0	2462723.32	252
2019-01-10	18.7	18.7	18.48	18.48	-0.32	-1.7	51445.0	960035.42	109
2019-01-09	18.3	18.82	18.28	18.8	0.4	2.17	167994.0	3117145.18	242
2019-01-08	18.18	18.4	18.18	18.4	0.14	0.77	37658.0	688147.44	91
2019-01-07	18.3	18.4	18.26	18.26	-0.1	-0.54	40665.0	744824.34	113
2019-01-06	18.5	18.5	18.2	18.36	-0.14	-0.76	95756.0	1753394.56	168
2019-01-03	18.4	18.5	18.3	18.5	0.0	0.0	51764.0	953269.1	77
2019-01-02	18.74	18.74	18.5	18.5	-0.18	-0.96	10099.0	188195.08	44
2019-01-01	18.5	18.68	18.36	18.68	0.38	2.08	31335.0	580373.16	90
2018-12-31	18.24	18.74	18.24	18.3	-0.24	-1.29	99178.0	1843230.02	181
2018-12-30	18.34	18.68	18.34	18.54	0.26	1.42	57174.0	1058366.0	115
2018-12-27	18.28	18.5	18.18	18.28	-0.04	-0.22	80218.0	1469257.02	221
2018-12-26	18.4	18.44	18.26	18.32	0.02	0.11	75842.0	1389661.96	134
2018-12-25	18.8	18.8	18.3	18.3	-0.8	-4.19	318918.0	5905535.02	300
2018-12-24	19.6	19.6	19.04	19.1	-0.1	-0.52	76825.0	1471948.64	143
2018-12-23	19.1	19.6	19.0	19.2	-0.1	-0.52	92894.0	1772410.84	104
2018-12-20	19.52	19.7	19.3	19.3	-0.46	-2.33	72608.0	1419800.08	169
2018-12-19	19.7	20.46	19.66	19.76	0.16	0.82	292480.0	5865118.98	493
2018-12-18	20.06	20.06	19.6	19.6	-0.54	-2.68	36114.0	716234.66	87
2018-12-17	19.94	20.18	19.8	20.14	0.2	1.0	65220.0	1304575.26	174
2018-12-16	19.8	19.94	19.8	19.94	0.06	0.3	17707.0	351687.4	36
2018-12-13	19.68	19.88	19.6	19.88	0.14	0.71	31257.0	617662.88	93
2018-12-12	19.9	19.9	19.62	19.74	-0.26	-1.3	97791.0	1930073.52	171
2018-12-11	19.78	20.0	19.72	20.0	0.16	0.81	67078.0	1327276.86	143
2018-12-10	20.02	20.02	19.76	19.84	-0.16	-0.8	25126.0	498951.64	111
2018-12-09	20.02	20.02	19.84	20.0	0.0	0.0	30174.0	601183.38	65
2018-12-06	20.2	20.22	20.0	20.0	-0.24	-1.19	55063.0	1105955.28	119
2018-12-05	20.02	20.4	19.82	20.24	0.22	1.1	132422.0	2677729.62	225
2018-12-04	20.22	20.24	20.0	20.02	-0.18	-0.89	58939.0	1184664.48	110
2018-12-03	20.16	20.5	20.16	20.2	0.04	0.2	80021.0	1618154.26	151
2018-12-02	20.0	20.16	20.0	20.16	0.18	0.9	69365.0	1393540.38	55
2018-11-29	19.86	19.98	19.86	19.98	0.14	0.71	67266.0	1338258.5	96
2018-11-28	19.64	19.84	19.46	19.84	0.04	0.2	127372.0	2498245.0	173
2018-11-27	19.48	19.98	19.48	19.8	0.42	2.17	121571.0	2399399.24	241
2018-11-26	19.56	19.56	18.92	19.38	0.18	0.94	77673.0	1487627.9	158
2018-11-25	19.46	19.5	19.1	19.2	-0.5	-2.54	65264.0	1254645.78	79
2018-11-22	19.5	19.7	19.46	19.7	0.16	0.82	163724.0	3196453.36	229
2018-11-21	19.64	19.64	19.4	19.54	0.04	0.21	76926.0	1498246.92	123
2018-11-20	19.96	20.12	19.5	19.5	-0.44	-2.21	176526.0	3502927.44	250
2018-11-19	20.22	20.32	19.94	19.94	-0.26	-1.29	216616.0	4352002.78	191
2018-11-18	20.92	21.36	20.2	20.2	-1.1	-5.16	102758.0	2130236.46	145
2018-11-15	21.4	21.44	21.12	21.3	-0.06	-0.28	101727.0	2166059.42	174
2018-11-14	21.0	21.6	21.0	21.36	-0.62	-2.82	187150.0	3983108.52	296
2018-11-13	20.62	21.98	20.62	21.98	1.14	5.47	129265.0	2734694.42	145
2018-11-12	20.64	20.96	20.6	20.84	-0.06	-0.29	70374.0	1461785.6	120
2018-11-11	20.72	20.9	20.32	20.9	-0.06	-0.29	115026.0	2370008.92	164
2018-11-08	21.16	21.32	20.96	20.96	-0.2	-0.95	98974.0	2087520.66	127
2018-11-07	21.0	21.5	20.82	21.16	0.18	0.86	236763.0	5032542.76	326
2018-11-06	21.0	21.2	20.98	20.98	-0.02	-0.1	33294.0	700691.1	49
2018-11-05	20.8	21.0	20.8	21.0	-0.26	-1.22	33177.0	695596.28	49
2018-11-04	21.04	21.26	20.98	21.26	-0.08	-0.37	70502.0	1484680.4	82
2018-11-01	21.38	21.38	21.04	21.34	0.0	0.0	131656.0	2795172.68	144
2018-10-31	21.14	21.44	20.6	21.34	0.22	1.04	179416.0	3812951.98	243
2018-10-30	21.1	21.2	20.6	21.12	0.22	1.05	65976.0	1378592.7	105
2018-10-29	20.5	21.2	20.5	20.9	0.44	2.15	178117.0	3746230.86	197
2018-10-28	20.7	20.7	20.4	20.46	-0.24	-1.16	91573.0	1880691.22	119
2018-10-25	20.3	20.78	20.3	20.7	0.12	0.58	106549.0	2193378.34	128
2018-10-24	20.46	20.6	20.1	20.58	0.12	0.59	39182.0	797579.76	61
2018-10-23	19.96	20.46	19.72	20.46	0.62	3.13	54407.0	1097692.54	68
2018-10-22	20.1	20.1	19.66	19.84	-0.66	-3.22	104352.0	2066312.92	129
2018-10-21	19.64	20.9	19.64	20.5	-0.1	-0.49	127386.0	2593608.76	100
2018-10-18	21.0	21.2	20.6	20.6	-0.4	-1.9	150580.0	3126137.88	172
2018-10-17	20.7	21.0	20.3	21.0	0.4	1.94	82571.0	1724215.4	122
2018-10-16	20.38	20.6	19.9	20.6	0.1	0.49	122878.0	2481384.6	158
2018-10-15	20.04	20.5	20.0	20.5	0.5	2.5	112993.0	2287862.36	133
2018-10-14	21.1	21.1	19.34	20.0	-0.62	-3.01	81740.0	1641825.46	98
2018-10-11	20.22	20.68	20.18	20.62	-0.38	-1.81	115908.0	2366722.16	121
2018-10-10	20.4	21.26	20.4	21.0	0.42	2.04	226364.0	4730870.9	210
2018-10-09	20.72	20.9	20.5	20.58	-0.42	-2.0	74938.0	1547609.3	109
2018-10-08	21.2	21.2	20.86	21.0	-0.38	-1.78	138313.0	2897995.48	187
2018-10-07	21.9	21.9	21.3	21.38	-0.12	-0.56	110842.0	2375807.54	116
2018-10-04	21.5	21.8	21.44	21.5	-0.04	-0.19	64270.0	1386962.82	91
2018-10-03	21.6	21.84	21.5	21.54	-0.22	-1.01	82477.0	1781345.56	110
2018-10-02	21.9	21.94	21.58	21.76	-0.16	-0.73	189180.0	4109745.86	210
2018-10-01	22.0	22.02	21.4	21.92	-0.08	-0.36	262286.0	5693538.74	327
2018-09-30	21.8	22.2	21.7	22.0	0.2	0.92	448636.0	9850848.44	379
2018-09-27	21.5	21.8	21.5	21.8	0.3	1.4	293760.0	6376658.2	357
2018-09-26	20.9	21.5	20.46	21.5	0.58	2.77	241366.0	5046358.6	284
2018-09-25	20.48	21.0	20.48	20.92	0.42	2.05	108346.0	2261235.7	245
2018-09-20	19.8	20.5	19.78	20.5	0.7	3.54	153775.0	3086280.18	165
2018-09-19	19.5	20.0	19.2	19.8	0.3	1.54	229784.0	4524778.02	271
2018-09-18	19.72	19.88	19.2	19.5	-0.2	-1.02	107522.0	2084390.18	137
2018-09-17	19.4	19.84	19.3	19.7	0.48	2.5	152962.0	2984089.82	197
2018-09-16	19.48	19.6	19.2	19.22	-0.26	-1.33	48637.0	943717.52	105
2018-09-13	19.0	19.48	18.98	19.48	0.48	2.53	95907.0	1835698.1	198
2018-09-12	19.5	19.64	19.0	19.0	-0.4	-2.06	83764.0	1621953.74	216
2018-09-11	20.0	20.0	19.4	19.4	-0.66	-3.29	83050.0	1626478.82	201
2018-09-10	20.8	20.82	19.9	20.06	-0.54	-2.62	90383.0	1830987.46	228
2018-09-09	20.9	21.5	20.5	20.6	-0.28	-1.34	326314.0	6859597.08	488
2018-09-06	20.4	20.92	19.8	20.88	0.64	3.16	218941.0	4471806.46	233
2018-09-05	20.02	20.94	19.8	20.24	0.04	0.2	784488.0	16177785.36	583
2018-09-04	20.12	20.2	19.72	20.2	0.2	1.0	170093.0	3409358.26	260
2018-09-03	19.9	20.1	19.5	20.0	0.66	3.41	351130.0	6998551.7	259
2018-09-02	19.82	19.94	19.34	19.34	-0.64	-3.2	40754.0	806264.36	88
2018-08-30	19.6	20.08	19.6	19.98	0.18	0.91	175484.0	3508937.46	201
2018-08-29	19.46	20.0	19.46	19.8	0.3	1.54	111954.0	2220988.94	104
2018-08-28	19.3	19.6	19.28	19.5	0.2	1.04	48459.0	944029.12	82
2018-08-27	18.5	19.38	18.5	19.3	0.8	4.32	124698.0	2365931.82	189
2018-08-26	18.5	18.5	18.24	18.5	0.0	0.0	22512.0	414972.68	54
2018-08-16	18.6	18.6	18.36	18.5	-0.1	-0.54	35388.0	652849.8	81
2018-08-15	18.1	18.6	18.04	18.6	0.52	2.88	33897.0	617785.62	98
2018-08-14	17.98	18.3	17.9	18.08	0.7	4.03	21767.0	393283.06	115
2018-08-13	17.7	17.7	17.38	17.38	-0.52	-2.91	7023.0	123314.12	75
2018-08-12	18.0	18.3	17.5	17.9	-0.1	-0.56	47887.0	863264.14	81
2018-08-09	18.0	18.48	18.0	18.0	-0.24	-1.32	46376.0	845479.48	82
2018-08-08	18.4	18.4	18.0	18.24	0.26	1.45	43733.0	794398.78	93
2018-08-07	18.18	18.62	17.98	17.98	-0.2	-1.1	78049.0	1427294.4	133
2018-08-06	18.98	18.98	18.18	18.18	-0.82	-4.32	30257.0	567360.98	66
2018-08-05	19.32	19.32	18.82	19.0	-0.2	-1.04	14005.0	266275.12	27
2018-08-02	19.0	19.2	18.84	19.2	0.18	0.95	25851.0	492050.32	76
2018-08-01	19.16	19.16	19.0	19.02	-0.02	-0.11	23407.0	445935.92	65
2018-07-31	19.14	19.2	19.0	19.04	0.02	0.11	45717.0	870959.4	67
2018-07-30	19.2	19.2	19.0	19.02	-0.28	-1.45	41794.0	796526.88	62
2018-07-29	19.44	19.44	19.3	19.3	-0.14	-0.72	23896.0	462730.4	38
2018-07-26	19.52	19.58	19.12	19.44	-0.28	-1.42	56899.0	1105873.42	125
2018-07-25	19.68	20.5	19.5	19.72	0.12	0.61	341274.0	6856833.7	594
2018-07-24	19.5	19.6	19.5	19.6	-0.1	-0.51	9345.0	182721.4	41
2018-07-23	19.7	19.7	19.5	19.7	0.08	0.41	28112.0	551683.76	50
2018-07-22	19.4	19.62	19.32	19.62	0.18	0.93	16434.0	319967.68	40
2018-07-19	19.5	19.5	19.34	19.44	-0.06	-0.31	24029.0	466429.88	59
2018-07-18	19.44	19.58	19.44	19.5	0.1	0.52	9779.0	190834.56	42
2018-07-17	19.4	19.5	19.4	19.4	-0.16	-0.82	22306.0	433856.96	72
2018-07-16	19.54	19.56	19.54	19.56	-0.2	-1.01	14705.0	287863.0	46
2018-07-15	19.52	19.76	19.4	19.76	0.26	1.33	25964.0	507902.8	44
2018-07-12	19.5	19.5	19.5	19.5	-0.3	-1.52	11586.0	226100.98	30
2018-07-11	19.7	19.8	19.5	19.8	0.04	0.2	58005.0	1142977.64	66
2018-07-10	19.4	19.76	19.4	19.76	0.16	0.82	7848.0	153940.44	46
2018-07-09	19.52	19.6	19.5	19.6	0.24	1.24	16461.0	322156.12	55
2018-07-08	19.62	19.66	19.0	19.36	-0.24	-1.22	52920.0	1022739.42	66
2018-07-05	19.62	19.7	19.6	19.6	-0.18	-0.91	9937.0	195272.08	42
2018-07-04	19.96	19.96	19.78	19.78	-0.12	-0.6	12100.0	240929.76	38
2018-07-03	19.6	19.9	19.5	19.9	0.14	0.71	65242.0	1296686.62	51
2018-07-02	19.8	19.94	19.74	19.76	-0.04	-0.2	9082.0	179994.26	37
2018-07-01	19.9	19.96	19.8	19.8	-0.18	-0.9	38093.0	756139.26	43
2018-06-28	19.9	20.06	19.84	19.98	0.06	0.3	67291.0	1341300.06	74
2018-06-27	20.0	20.0	19.92	19.92	-0.06	-0.3	39132.0	781006.76	75
2018-06-26	20.02	20.02	19.84	19.98	-0.18	-0.89	20991.0	418788.52	67
2018-06-25	20.2	20.22	20.1	20.16	-0.04	-0.2	52759.0	1065431.0	97
2018-06-24	20.18	20.4	20.06	20.2	0.02	0.1	76107.0	1533192.6	89
2018-06-21	19.98	20.18	19.78	20.18	0.38	1.92	46454.0	925585.38	90
2018-06-20	19.98	19.98	19.8	19.8	-0.2	-1.0	20491.0	407459.72	44
2018-06-12	19.96	20.0	19.9	20.0	0.1	0.5	8327.0	166218.04	28
2018-06-11	19.92	19.92	19.88	19.9	-0.1	-0.5	11787.0	234754.2	42
2018-06-10	20.08	20.12	20.0	20.0	-0.08	-0.4	39436.0	789536.82	89
2018-06-07	19.96	20.08	19.96	20.08	-0.02	-0.1	40317.0	806999.52	74
2018-06-06	20.12	20.46	19.92	20.1	0.0	0.0	151695.0	3055635.14	186
2018-06-05	19.62	20.28	19.62	20.1	0.28	1.41	151543.0	3027865.36	211
2018-06-04	19.54	19.82	19.48	19.82	0.32	1.64	109775.0	2157475.34	145
2018-06-03	19.1	19.5	19.1	19.5	0.4	2.09	67924.0	1312665.02	67
2018-05-31	19.18	19.3	19.1	19.1	-0.08	-0.42	17159.0	329487.02	36
2018-05-30	19.12	19.18	19.12	19.18	0.18	0.95	16539.0	316629.58	33
2018-05-29	19.22	19.22	18.92	19.0	-0.2	-1.04	76787.0	1468119.24	76
2018-05-28	19.3	19.3	19.12	19.2	-0.12	-0.62	41590.0	799347.8	62
2018-05-27	19.62	19.64	19.28	19.32	-0.3	-1.53	72445.0	1404481.68	75
2018-05-24	19.68	19.72	19.5	19.6	0.0	0.0	59044.0	1158481.04	75
2018-05-23	19.8	19.84	19.54	19.6	-0.11	-0.56	126604.0	2493845.28	127
2018-05-22	19.32	19.8	19.28	19.71	0.37	1.91	126870.0	2465879.66	154
2018-05-21	19.42	19.42	19.34	19.34	-0.05	-0.26	14872.0	288232.04	35
2018-05-20	19.4	19.64	19.34	19.39	-0.02	-0.1	55164.0	1072073.88	70
2018-05-17	19.68	19.68	19.4	19.41	-0.07	-0.36	115838.0	2258540.4	154
2018-05-16	19.64	19.82	19.4	19.48	-0.25	-1.27	122284.0	2394539.36	154
2018-05-15	19.8	19.9	19.62	19.73	-0.02	-0.1	79541.0	1568997.5	111
2018-05-14	19.54	19.94	19.48	19.75	0.44	2.28	382074.0	7519187.86	348
2018-05-13	19.44	19.5	19.2	19.31	0.07	0.36	222637.0	4310423.12	137
2018-05-10	18.98	19.4	18.98	19.24	0.51	2.72	50037.0	955854.96	102
2018-05-09	19.8	19.8	18.7	18.73	-0.11	-0.58	137176.0	2592732.0	183
2018-05-08	19.82	19.82	18.3	18.84	-0.93	-4.7	210128.0	3975292.58	274
2018-05-07	20.16	20.16	19.68	19.77	-0.4	-1.98	186834.0	3729768.78	213
2018-05-06	20.7	20.7	20.16	20.17	0.05	0.25	95936.0	1951328.76	167
2018-05-03	20.04	20.28	20.0	20.12	-0.15	-0.74	58715.0	1180515.82	111
2018-05-02	20.64	20.7	20.2	20.27	-0.4	-1.94	233808.0	4789347.98	304
2018-05-01	20.54	20.92	20.44	20.67	0.31	1.52	472947.0	9746447.7	461
2018-04-30	20.1	20.68	19.94	20.36	0.36	1.8	548004.0	11149420.34	641
2018-04-29	20.28	20.3	20.0	20.0	-0.28	-1.38	183310.0	3691518.9	246
2018-04-26	19.98	20.3	19.92	20.28	0.26	1.3	121588.0	2441245.92	174
2018-04-25	20.42	20.42	19.98	20.02	-0.56	-2.72	423174.0	8517711.96	504
2018-04-24	20.92	20.92	20.54	20.58	-0.25	-1.2	178810.0	3702611.58	296
2018-04-23	20.5	20.92	20.44	20.83	0.3	1.46	208069.0	4313885.42	349
2018-04-22	20.62	20.64	20.32	20.53	-0.09	-0.44	114143.0	2338975.94	230
2018-04-19	20.58	20.8	20.5	20.62	0.03	0.15	94046.0	1940069.14	207
2018-04-18	21.04	21.14	20.5	20.59	-0.44	-2.09	371188.0	7686978.42	403
2018-04-17	21.14	21.48	20.9	21.03	-0.08	-0.38	171156.0	3617344.76	272
2018-04-16	20.96	21.16	20.84	21.11	0.27	1.3	203253.0	4273411.12	289
2018-04-15	20.6	21.14	20.6	20.84	0.32	1.56	187794.0	3941266.74	245
2018-04-12	20.92	21.1	20.38	20.52	-0.42	-2.01	171471.0	3527230.16	294
2018-04-11	21.88	21.92	20.8	20.94	-0.77	-3.55	266241.0	5655210.9	280
2018-04-10	21.92	22.1	21.6	21.71	-0.03	-0.14	309083.0	6757963.0	300
2018-04-09	20.98	22.0	20.9	21.74	0.75	3.57	735435.0	15901238.36	728
2018-04-08	20.8	21.26	20.7	20.99	0.2	0.96	267508.0	5615859.78	304
2018-04-05	20.7	20.8	20.6	20.79	0.23	1.12	132144.0	2741411.28	157
2018-04-04	20.52	20.88	20.5	20.56	0.04	0.19	280633.0	5794925.68	263
2018-04-03	20.3	20.7	20.2	20.52	0.2	0.98	165302.0	3390655.02	250
2018-04-02	20.22	20.34	20.1	20.32	0.01	0.05	115547.0	2332763.2	141
2018-04-01	20.3	20.68	20.24	20.31	0.0	0.0	208451.0	4255783.1	274
2018-03-29	21.04	21.04	20.0	20.31	-0.54	-2.59	446894.0	9105599.1	418
2018-03-28	20.9	21.14	20.82	20.85	-0.32	-1.51	283776.0	5938910.86	277
2018-03-27	21.7	21.74	21.02	21.17	-0.52	-2.4	357507.0	7644124.94	1109
2018-03-26	20.6	21.78	20.6	21.69	1.04	5.04	1016543.0	21773852.24	1065
2018-03-25	20.7	20.84	20.42	20.65	0.18	0.88	188821.0	3889512.02	183
2018-03-22	20.44	20.86	20.42	20.47	0.13	0.64	206203.0	4237881.16	205
2018-03-21	20.62	20.62	20.3	20.34	-0.31	-1.5	186518.0	3814719.52	205
2018-03-20	20.7	20.9	20.62	20.65	-0.15	-0.72	91762.0	1904957.22	100
2018-03-19	20.82	20.96	20.72	20.8	-0.03	-0.14	108497.0	2259850.52	145
2018-03-18	21.0	21.18	20.52	20.83	-0.09	-0.43	489780.0	10210066.9	352
2018-03-15	21.0	21.0	20.4	20.92	-0.01	-0.05	730322.0	15045130.98	678
2018-03-14	19.9	21.0	19.9	20.93	1.17	5.92	1304538.0	26786049.08	1235
2018-03-13	19.54	19.96	19.42	19.76	0.33	1.7	488916.0	9652412.82	392
2018-03-12	19.6	19.62	19.38	19.43	-0.01	-0.05	91295.0	1780933.42	163
2018-03-11	19.34	19.72	19.34	19.44	0.14	0.73	303177.0	5922021.8	323
2018-03-08	19.3	19.34	19.24	19.3	0.12	0.63	87359.0	1686739.48	114
2018-03-07	19.1	19.3	19.1	19.18	0.11	0.58	96784.0	1857849.94	120
2018-03-06	19.14	19.3	19.04	19.07	-0.01	-0.05	153594.0	2941819.32	155
2018-03-05	19.0	19.1	18.94	19.08	-0.03	-0.16	126094.0	2396361.44	136
2018-03-04	19.0	19.2	18.96	19.11	0.09	0.47	230776.0	4403170.84	147
2018-03-01	19.08	19.16	18.88	19.02	-0.04	-0.21	74963.0	1425193.46	125
2018-02-28	19.0	19.2	18.8	19.06	0.08	0.42	111663.0	2119287.06	122
2018-02-27	18.9	19.0	18.32	18.98	-0.04	-0.21	393575.0	7318543.7	437
2018-02-26	19.0	19.1	18.92	19.02	0.03	0.16	110040.0	2091079.46	112
2018-02-25	19.2	19.2	18.74	18.99	-0.12	-0.63	256897.0	4857792.04	294
2018-02-22	19.3	19.3	19.0	19.11	-0.02	-0.1	267688.0	5122642.64	349
2018-02-21	18.56	19.2	18.56	19.13	0.59	3.18	701518.0	13319000.2	521
2018-02-20	18.46	18.66	18.44	18.54	0.11	0.6	185131.0	3429391.8	138
2018-02-19	18.2	18.52	18.2	18.43	0.31	1.71	228922.0	4208712.84	261
2018-02-18	18.2	18.2	18.0	18.12	0.07	0.39	144612.0	2616513.24	123
2018-02-15	17.8	18.14	17.78	18.05	0.38	2.15	416554.0	7465423.62	293
2018-02-14	17.66	17.76	17.56	17.67	0.14	0.8	91758.0	1621297.56	158
2018-02-13	17.46	17.72	17.38	17.53	0.17	0.98	168796.0	2954945.02	245
2018-02-12	17.44	17.54	17.32	17.36	-0.08	-0.46	230782.0	4028150.84	300
2018-02-11	17.04	17.8	17.04	17.44	-0.49	-2.73	207031.0	3619021.9	248
2018-02-08	18.1	18.1	17.92	17.93	-0.06	-0.33	88983.0	1597515.68	143
2018-02-07	18.36	18.5	17.98	17.99	-0.25	-1.37	157279.0	2871039.28	237
2018-02-06	18.2	18.4	18.2	18.24	-0.43	-2.3	147339.0	2690982.48	209
2018-02-05	18.8	18.8	18.5	18.67	-0.13	-0.69	106820.0	1994758.96	206
2018-02-04	19.0	19.0	18.8	18.8	-0.32	-1.67	141918.0	2682854.72	228
2018-02-01	19.1	19.2	19.08	19.12	-0.05	-0.26	121498.0	2320596.18	218
2018-01-31	19.18	19.24	19.1	19.17	-0.11	-0.57	256052.0	4907504.02	323
2018-01-30	19.48	19.48	19.22	19.28	-0.29	-1.48	122328.0	2373084.6	162
2018-01-29	19.68	19.7	19.46	19.57	-0.08	-0.41	180368.0	3528195.64	179
2018-01-28	19.64	19.72	19.64	19.65	-0.01	-0.05	15071.0	296620.16	44
2018-01-25	19.66	19.72	19.64	19.66	-0.1	-0.51	42416.0	834687.2	61
2018-01-24	19.72	19.76	19.66	19.76	0.03	0.15	38914.0	766685.46	61
2018-01-23	19.7	20.0	19.68	19.73	-0.02	-0.1	114815.0	2283183.04	144
2018-01-22	19.7	20.0	19.68	19.75	0.03	0.15	133931.0	2660629.52	152
2018-01-21	19.62	19.76	19.5	19.72	0.12	0.61	87355.0	1717957.02	97
2018-01-18	19.7	19.7	19.58	19.6	0.01	0.05	85712.0	1681440.94	80
2018-01-17	19.6	19.72	19.6	19.59	-0.05	-0.25	97163.0	1906209.28	96
2018-01-16	19.88	19.88	19.6	19.64	-0.14	-0.71	110413.0	2173600.38	149
2018-01-15	19.62	19.86	19.62	19.78	0.11	0.56	146931.0	2905216.52	106
2018-01-14	19.6	19.9	19.58	19.67	0.12	0.61	161814.0	3191595.96	145
2018-01-11	19.16	19.6	19.16	19.55	0.22	1.14	187214.0	3638023.98	138
2018-01-10	19.24	19.36	19.16	19.33	0.03	0.16	40162.0	773949.04	90
2018-01-09	19.26	19.34	19.2	19.3	0.04	0.21	52133.0	1004713.7	66
2018-01-08	19.4	19.4	19.26	19.26	-0.14	-0.72	25444.0	491346.04	64
2018-01-07	19.6	19.6	19.4	19.4	0.09	0.47	81718.0	1589592.5	104
2018-01-04	19.34	19.66	19.14	19.31	0.05	0.26	108714.0	2109050.5	213
2018-01-03	19.12	19.38	19.12	19.26	0.24	1.26	87978.0	1694232.36	136
2018-01-02	18.94	19.06	18.94	19.02	0.04	0.21	44124.0	837543.68	104
2018-01-01	19.06	19.06	18.82	18.98	-0.11	-0.58	147383.0	2795503.26	115
2017-12-31	19.04	19.5	19.04	19.09	0.04	0.21	264009.0	5071596.66	252
2017-12-28	19.06	19.6	19.02	19.05	-0.11	-0.57	142057.0	2736302.96	224
2017-12-27	18.78	19.3	18.78	19.16	0.41	2.19	233145.0	4427536.72	248
2017-12-26	18.7	18.76	18.66	18.75	0.05	0.27	33561.0	628215.62	55
2017-12-25	18.84	18.84	18.7	18.7	-0.27	-1.42	82194.0	1540011.32	106
2017-12-24	19.08	19.08	18.94	18.97	-0.13	-0.68	85224.0	1618827.0	84
2017-12-21	19.08	19.26	19.04	19.1	0.02	0.1	75095.0	1436229.2	96
2017-12-20	19.2	19.3	18.94	19.08	0.03	0.16	130863.0	2494835.68	164
2017-12-19	19.12	19.44	19.0	19.05	-0.04	-0.21	281386.0	5396968.44	333
2017-12-18	18.68	19.12	18.62	19.09	0.45	2.41	398911.0	7574757.42	380
2017-12-17	18.68	18.7	18.6	18.64	0.05	0.27	34346.0	640756.52	77
2017-12-14	18.52	18.6	18.52	18.59	-0.01	-0.05	20126.0	374070.96	45
2017-12-13	18.66	18.7	18.52	18.6	-0.16	-0.85	42131.0	784268.4	89
2017-12-12	18.74	18.82	18.68	18.76	0.04	0.21	48466.0	907914.26	91
2017-12-11	18.98	18.98	18.7	18.72	-0.1	-0.53	125345.0	2356298.22	157
2017-12-10	18.86	19.0	18.7	18.82	0.05	0.27	197812.0	3722828.1	274
2017-12-07	18.56	18.92	18.12	18.77	0.2	1.08	348587.0	6506586.62	465
2017-12-06	18.3	19.0	18.14	18.57	0.35	1.92	413126.0	7666594.0	340
2017-12-05	18.2	18.38	18.02	18.22	-0.02	-0.11	168237.0	3059753.86	168
2017-12-04	18.3	18.48	18.22	18.24	-0.05	-0.27	113205.0	2075779.68	160
2017-12-03	18.18	18.3	18.08	18.29	0.27	1.5	174893.0	3184608.52	169
2017-11-30	18.08	18.08	17.96	18.02	0.0	0.0	75324.0	1356681.92	117
2017-11-29	18.06	18.2	17.94	18.02	-0.07	-0.39	94174.0	1698398.4	160
2017-11-28	17.98	18.36	17.84	18.09	0.17	0.95	247041.0	4485008.72	330
2017-11-27	18.0	18.04	17.9	17.92	-0.05	-0.28	85096.0	1530806.04	97
2017-11-26	17.9	18.0	17.88	17.97	0.13	0.73	40365.0	724922.12	74
2017-11-23	17.88	18.0	17.8	17.84	0.07	0.39	57171.0	1021133.92	134
2017-11-22	17.7	17.8	17.62	17.77	0.2	1.14	30961.0	548817.34	57
2017-11-21	17.6	17.6	17.5	17.57	-0.19	-1.07	36136.0	635289.14	70
2017-11-20	17.66	18.0	17.66	17.76	0.07	0.4	33841.0	603315.9	85
2017-11-19	17.6	17.72	17.58	17.69	-0.02	-0.11	11422.0	202077.06	81
2017-11-16	17.9	17.96	17.7	17.71	-0.32	-1.77	28776.0	514205.8	60
2017-11-15	18.2	18.3	18.02	18.03	0.01	0.06	72542.0	1318155.18	134
2017-11-14	17.66	18.1	17.66	18.02	0.41	2.33	242912.0	4355611.7	288
2017-11-13	17.6	17.72	17.54	17.61	0.06	0.34	86821.0	1530487.0	181
2017-11-12	17.5	17.92	17.44	17.55	0.11	0.63	179374.0	3167212.2	246
2017-11-09	17.02	17.7	17.0	17.44	0.03	0.17	100076.0	1755327.22	126
2017-11-08	17.48	17.58	17.4	17.41	-0.02	-0.11	59245.0	1034398.68	96
2017-11-07	17.5	18.0	17.02	17.43	-0.87	-4.75	69129.0	1204027.46	192
2017-11-06	18.0	18.38	17.8	18.3	0.02	0.11	62578.0	1131705.56	128
2017-11-05	18.56	18.56	17.8	18.28	-0.45	-2.4	178379.0	3231426.32	246
2017-11-02	18.98	18.98	18.54	18.73	-0.17	-0.9	135396.0	2529154.92	209
2017-11-01	19.96	20.12	18.86	18.9	-1.08	-5.41	271412.0	5236327.92	300
2017-10-31	18.72	20.0	18.72	19.98	1.1	5.83	277855.0	5464032.6	234
2017-10-30	18.98	19.0	18.74	18.88	0.22	1.18	10113.0	190848.88	30
2017-10-29	18.8	18.8	18.54	18.66	-0.03	-0.16	12044.0	224860.42	25
2017-10-26	18.82	18.82	18.64	18.69	-0.1	-0.53	6503.0	121824.18	18
2017-10-25	18.8	18.8	18.56	18.79	-0.01	-0.05	9727.0	182412.9	33
2017-10-24	18.7	19.5	18.2	18.8	0.0	0.0	85845.0	1632102.54	143
2017-10-23	18.98	18.98	18.8	18.8	-0.16	-0.84	45810.0	861913.52	35
2017-10-22	19.0	19.1	18.9	18.96	0.04	0.21	40181.0	762930.78	49
2017-10-19	18.76	19.0	18.76	18.92	0.16	0.85	12649.0	238987.76	43
2017-10-18	18.64	18.76	18.5	18.76	-0.09	-0.48	10903.0	203742.32	42
2017-10-17	18.9	19.16	18.84	18.85	-0.05	-0.26	53076.0	1006775.88	63
2017-10-16	18.8	18.8	18.62	18.9	0.12	0.64	23932.0	447876.6	40
2017-10-15	19.0	19.0	18.76	18.78	-0.1	-0.53	20615.0	389270.8	41
2017-10-12	18.5	18.86	18.3	18.88	0.46	2.5	51990.0	968238.24	73
2017-10-11	19.44	19.5	18.1	18.42	-1.0	-5.15	143901.0	2717485.58	213
2017-10-10	19.7	19.8	19.5	19.42	-0.28	-1.42	30828.0	605055.9	57
2017-10-09	19.8	19.8	19.7	19.7	-0.15	-0.76	16188.0	319196.84	33
2017-10-08	19.74	19.92	19.7	19.85	0.15	0.76	52169.0	1033790.6	98
2017-10-05	19.84	19.84	19.68	19.7	-0.29	-1.45	91183.0	1800030.84	151
2017-10-04	20.24	20.24	19.52	19.99	-0.15	-0.74	93993.0	1874170.22	131
2017-10-03	20.26	20.26	20.14	20.14	-0.14	-0.69	56221.0	1134929.34	98
2017-10-02	20.3	20.38	20.28	20.28	0.04	0.2	37314.0	758583.56	58
2017-10-01	20.3	20.34	20.14	20.24	-0.1	-0.49	36876.0	746187.96	73
2017-09-28	20.3	20.4	20.3	20.34	0.06	0.3	24577.0	499473.06	29
2017-09-27	20.3	20.3	20.28	20.28	-0.02	-0.1	20953.0	425142.54	37
2017-09-26	20.4	20.4	20.3	20.3	0.0	0.0	21066.0	429049.5	37
2017-09-25	20.26	20.32	20.24	20.3	-0.01	-0.05	22491.0	455630.46	39
2017-09-21	20.36	20.36	20.3	20.31	-0.02	-0.1	17738.0	360538.16	37
2017-09-20	20.3	20.4	20.3	20.33	-0.09	-0.44	29983.0	610038.02	54
2017-09-19	20.46	20.52	20.38	20.42	-0.02	-0.1	83092.0	1697450.08	94
2017-09-18	20.58	20.58	20.44	20.44	-0.14	-0.68	63214.0	1297848.02	94
2017-09-17	20.62	20.62	20.42	20.58	0.07	0.34	61090.0	1253168.72	61
2017-09-14	20.46	20.58	20.4	20.51	0.0	0.0	133823.0	2740142.26	124
2017-09-13	20.7	20.7	20.5	20.51	-0.21	-1.01	39251.0	808308.1	90
2017-09-12	20.88	20.88	20.7	20.72	0.01	0.05	76813.0	1597398.7	131
2017-09-11	20.5	20.8	20.5	20.71	0.08	0.39	90171.0	1866869.24	126
2017-09-10	20.46	20.7	20.44	20.63	0.22	1.08	143864.0	2957497.12	152
2017-09-07	20.38	20.5	20.32	20.41	0.09	0.44	40828.0	833629.82	60
2017-09-06	20.5	20.5	20.2	20.32	0.02	0.1	53218.0	1080926.96	100
2017-08-29	20.5	20.5	20.3	20.3	-0.2	-0.98	64295.0	1309418.82	112
2017-08-28	20.7	20.72	20.48	20.5	-0.05	-0.24	53956.0	1113226.74	78
2017-08-27	20.5	20.58	20.48	20.55	0.06	0.29	29258.0	600937.18	73
2017-08-24	20.54	20.62	20.42	20.49	-0.1	-0.49	118265.0	2426138.08	128
2017-08-23	20.6	20.62	20.6	20.59	-0.03	-0.15	43655.0	899513.96	86
2017-08-22	20.7	20.84	20.54	20.62	-0.18	-0.87	151993.0	3144019.48	177
2017-08-21	21.0	21.08	20.8	20.8	-0.18	-0.86	108317.0	2261333.9	142
2017-08-20	21.0	21.18	20.94	20.98	-0.02	-0.1	186268.0	3915522.96	199
2017-08-17	20.84	21.2	20.8	21.0	0.2	0.96	216555.0	4551135.6	251
2017-08-16	20.72	21.32	20.7	20.8	0.13	0.63	423765.0	8905431.0	533
2017-08-15	20.5	20.8	20.44	20.67	0.2	0.98	245825.0	5062408.14	252
2017-08-14	20.58	20.58	20.44	20.47	-0.01	-0.05	48976.0	1002686.1	95
2017-08-13	20.6	20.7	20.36	20.48	-0.07	-0.34	93901.0	1920657.7	132
2017-08-10	20.7	20.7	20.5	20.55	-0.01	-0.05	78197.0	1606556.76	121
2017-08-09	20.4	20.7	20.4	20.56	0.08	0.39	184925.0	3807129.42	268
2017-08-08	20.32	20.58	20.3	20.48	0.12	0.59	175235.0	3593599.02	202
2017-08-07	20.26	20.38	20.24	20.36	0.08	0.39	65551.0	1330853.02	98
2017-08-06	20.3	20.34	20.24	20.28	-0.08	-0.39	51639.0	1048329.58	72
2017-08-03	20.38	20.38	20.32	20.36	-0.11	-0.54	70851.0	1441376.34	111
2017-08-02	20.56	20.64	20.44	20.47	-0.24	-1.16	230561.0	4734260.44	185
2017-08-01	20.54	20.9	20.38	20.71	0.26	1.27	337919.0	6982143.74	344
2017-07-31	20.28	20.5	20.1	20.45	0.26	1.29	171289.0	3477912.4	216
2017-07-30	20.12	20.4	20.1	20.19	0.12	0.6	179412.0	3628935.08	201
2017-07-27	20.56	20.58	20.02	20.07	-0.32	-1.57	141761.0	2868726.0	178
2017-07-26	20.34	20.7	20.1	20.39	0.06	0.3	219104.0	4468836.2	292
2017-07-25	20.16	20.4	20.06	20.33	0.22	1.09	108919.0	2202846.82	126
2017-07-24	20.16	20.18	20.02	20.11	-0.01	-0.05	91201.0	1830732.82	111
2017-07-23	20.34	20.5	19.98	20.12	-0.26	-1.28	304739.0	6139191.82	224
2017-07-20	20.58	20.58	20.2	20.38	-0.05	-0.24	149232.0	3048518.3	187
2017-07-19	20.08	20.56	20.06	20.43	0.39	1.95	367829.0	7489002.36	357
2017-07-18	19.94	20.12	19.9	20.04	0.16	0.8	150381.0	3013937.72	103
2017-07-17	19.92	19.96	19.84	19.88	-0.06	-0.3	89439.0	1780225.56	75
2017-07-16	19.98	20.0	19.92	19.94	0.01	0.05	36425.0	726883.42	50
2017-07-13	20.0	20.16	19.9	19.93	-0.1	-0.5	93795.0	1876489.16	83
2017-07-12	19.9	20.2	19.88	20.03	0.19	0.96	156945.0	3142059.24	141
2017-07-11	20.0	20.16	19.8	19.84	-0.06	-0.3	61436.0	1224060.18	68
2017-07-10	19.96	20.2	19.9	19.9	-0.07	-0.35	115427.0	2311080.62	124
2017-07-09	19.64	20.0	19.64	19.97	0.27	1.37	107238.0	2127448.18	99
2017-07-06	19.68	19.78	19.68	19.7	-0.09	-0.45	14003.0	276452.58	51
2017-07-05	19.6	19.82	19.6	19.79	0.1	0.51	32872.0	648712.64	46
2017-07-04	19.78	19.82	19.68	19.69	-0.05	-0.25	47156.0	932792.96	70
2017-07-03	19.8	19.84	19.64	19.74	-0.03	-0.15	56017.0	1105064.48	103
2017-07-02	19.72	19.9	19.66	19.77	-0.01	-0.05	92966.0	1837445.62	120
2017-06-22	19.9	19.9	19.54	19.78	0.15	0.76	43965.0	866325.02	53
2017-06-21	19.5	19.78	19.34	19.63	0.49	2.56	166407.0	3269261.5	118
2017-06-20	19.18	19.22	19.1	19.14	-0.02	-0.1	32556.0	623533.78	54
2017-06-19	19.16	19.26	19.1	19.16	0.16	0.84	36666.0	703524.62	58
2017-06-18	19.0	19.16	18.8	19.0	0.0	0.0	46013.0	874414.14	64
2017-06-15	18.86	19.08	18.86	19.0	0.03	0.16	20316.0	385629.98	33
2017-06-14	18.78	19.0	18.78	18.97	0.23	1.23	33968.0	640413.86	67
2017-06-13	18.8	18.8	18.66	18.74	-0.24	-1.26	35173.0	659551.54	45
2017-06-12	18.86	18.98	18.6	18.98	0.16	0.85	16145.0	302749.06	21
2017-06-11	19.18	19.18	18.6	18.82	-0.29	-1.52	38587.0	727767.14	81
2017-06-08	19.26	19.26	19.1	19.11	-0.28	-1.44	35932.0	688060.96	65
2017-06-07	19.4	19.4	19.4	19.39	0.15	0.78	6204.0	119849.5	32
2017-06-06	19.5	19.5	19.24	19.24	-0.19	-0.98	21041.0	406969.96	48
2017-06-05	19.5	19.5	19.22	19.43	-0.13	-0.66	41762.0	811762.5	80
2017-06-04	19.2	19.6	19.2	19.56	0.37	1.93	85487.0	1664906.86	126
2017-06-01	19.3	19.3	19.2	19.19	-0.06	-0.31	67321.0	1296221.45	62
2017-05-31	19.2	19.45	19.2	19.25	-0.08	-0.41	35624.0	687787.25	70
2017-05-30	19.3	19.55	19.3	19.33	0.02	0.1	57447.0	1116082.3	95
2017-05-29	19.15	19.45	19.1	19.31	0.06	0.31	52391.0	1006152.95	72
2017-05-28	19.85	19.85	19.15	19.25	-0.6	-3.02	82307.0	1594352.0	95
2017-05-25	20.0	20.0	19.8	19.85	-0.04	-0.2	57990.0	1154354.65	70
2017-05-24	20.2	20.2	19.85	19.89	-0.31	-1.53	83996.0	1679753.95	105
2017-05-23	20.2	20.35	20.05	20.2	-0.1	-0.49	134046.0	2707272.75	121
2017-05-22	20.35	20.35	20.3	20.3	-0.06	-0.29	19218.0	390188.55	25
2017-05-21	20.55	20.55	20.35	20.36	0.15	0.74	169926.0	3475806.3	114
2017-05-18	20.5	20.5	20.2	20.21	-0.19	-0.93	103806.0	2107530.65	119
2017-05-17	20.25	20.5	20.15	20.4	0.08	0.39	129745.0	2634495.35	172
2017-05-16	20.2	20.55	20.15	20.32	0.18	0.89	325400.0	6638448.1	329
2017-05-15	19.95	20.15	19.9	20.14	0.31	1.56	108237.0	2168070.75	117
2017-05-14	20.0	20.0	19.6	19.83	-0.12	-0.6	50677.0	1005034.65	92
2017-05-11	20.2	20.25	19.95	19.95	-0.14	-0.7	131784.0	2649429.5	129
2017-05-10	20.2	20.2	20.05	20.09	-0.11	-0.54	95554.0	1921251.9	76
2017-05-09	20.15	20.25	20.1	20.2	0.01	0.05	82354.0	1659910.5	90
2017-05-08	20.05	20.2	19.9	20.19	0.1	0.5	178824.0	3585629.1	176
2017-05-07	20.3	20.35	20.05	20.09	-0.32	-1.57	83296.0	1680863.3	128
2017-05-04	20.4	20.5	20.2	20.41	-0.09	-0.44	137968.0	2805762.9	143
2017-05-03	20.6	20.6	20.45	20.5	-0.06	-0.29	124227.0	2547162.7	143
2017-05-02	20.6	20.7	20.55	20.56	-0.07	-0.34	188714.0	3883135.15	229
2017-05-01	20.75	20.95	20.6	20.63	0.02	0.1	506084.0	10528874.85	443
2017-04-30	20.45	20.75	20.45	20.61	0.13	0.63	442501.0	9115093.6	398
2017-04-27	20.45	20.6	20.4	20.48	0.01	0.05	261346.0	5360187.9	278
2017-04-26	20.6	20.6	20.4	20.47	0.04	0.2	145348.0	2976217.25	182
2017-04-25	20.7	20.8	20.35	20.43	-0.19	-0.92	282852.0	5831363.65	287
2017-04-24	20.5	20.9	20.4	20.62	0.22	1.08	531500.0	10973512.4	583
2017-04-23	20.4	20.65	20.35	20.4	-0.15	-0.73	181815.0	3717054.75	226
2017-04-20	20.55	20.75	20.5	20.55	-0.13	-0.63	97135.0	1999603.8	167
2017-04-19	20.8	20.8	20.4	20.68	-0.07	-0.34	114210.0	2348160.8	206
2017-04-18	21.1	21.15	20.75	20.75	-0.15	-0.72	214887.0	4490656.7	248
2017-04-17	21.0	21.15	20.85	20.9	0.04	0.19	213614.0	4480026.55	286
2017-04-16	21.25	21.3	20.85	20.86	-0.46	-2.16	360435.0	7577915.65	417
2017-04-13	21.25	21.55	21.25	21.32	-0.07	-0.33	333302.0	7139009.45	442
2017-04-12	21.45	21.6	21.35	21.39	-0.09	-0.42	356534.0	7655135.35	334
2017-04-11	21.75	21.8	21.45	21.48	-0.3	-1.38	369235.0	7965306.85	338
2017-04-10	21.7	21.85	21.65	21.78	0.07	0.32	306231.0	6660752.7	278
2017-04-09	21.95	21.95	21.7	21.71	-0.14	-0.64	145731.0	3179244.85	153
2017-04-06	21.85	22.1	21.8	21.85	-0.17	-0.77	196400.0	4307085.75	212
2017-04-05	22.15	22.25	21.95	22.02	-0.08	-0.36	243429.0	5385908.5	210
2017-04-04	22.1	22.25	22.0	22.1	0.01	0.05	174914.0	3866028.2	189
2017-04-03	21.9	22.35	21.9	22.09	0.19	0.87	544982.0	12068546.0	577
2017-04-02	21.95	22.0	21.75	21.9	0.05	0.23	279542.0	6111897.95	243
2017-03-30	21.95	21.95	21.8	21.85	0.03	0.14	136534.0	2986851.1	145
2017-03-29	21.85	21.95	21.75	21.82	0.14	0.65	224630.0	4899593.25	244
2017-03-28	21.5	21.75	21.3	21.68	0.33	1.55	129055.0	2789254.85	158
2017-03-27	21.35	21.55	21.25	21.35	-0.07	-0.33	72952.0	1557138.45	119
2017-03-26	21.55	21.6	21.35	21.42	0.07	0.33	135833.0	2916521.1	141
2017-03-23	21.25	21.5	21.25	21.35	0.24	1.14	153647.0	3279421.85	158
2017-03-22	21.65	21.65	21.1	21.11	-0.72	-3.3	259571.0	5529992.55	248
2017-03-21	21.75	21.95	21.75	21.83	0.2	0.92	277144.0	6051531.15	287
2017-03-20	21.85	21.9	21.55	21.63	-0.04	-0.18	204064.0	4446917.4	211
2017-03-19	21.7	21.8	21.5	21.67	0.09	0.42	144344.0	3132416.2	151
2017-03-16	21.4	21.8	21.4	21.58	0.25	1.17	340552.0	7347518.35	305
2017-03-15	21.25	21.45	21.1	21.33	0.19	0.9	250807.0	5343461.25	217
2017-03-14	21.35	21.35	20.8	21.14	-0.23	-1.08	409920.0	8632104.85	301
2017-03-13	21.5	21.6	21.3	21.37	-0.17	-0.79	275746.0	5925736.85	235
2017-03-12	22.0	22.0	21.5	21.54	-0.53	-2.4	83953.0	1821773.05	115
2017-03-09	22.5	22.5	22.0	22.07	-0.53	-2.35	194977.0	4321043.55	249
2017-03-08	22.7	22.85	22.6	22.6	-0.22	-0.96	140553.0	3187519.5	215
2017-03-07	22.75	23.05	22.65	22.82	0.2	0.88	352564.0	8045347.75	324
2017-03-06	22.75	23.0	22.6	22.62	-0.13	-0.57	275323.0	6257407.7	291
2017-03-05	23.0	23.15	22.7	22.75	-0.2	-0.87	170883.0	3911326.1	239
2017-03-02	23.0	23.25	22.85	22.95	-0.05	-0.22	352408.0	8131930.55	367
2017-03-01	23.4	23.4	22.9	23.0	-0.28	-1.2	431875.0	9978730.85	390
2017-02-28	23.15	23.75	22.75	23.28	-0.05	-0.21	491152.0	11360509.15	492
2017-02-27	24.95	25.0	23.15	23.33	-1.66	-6.64	1071603.0	25872483.5	1079
2017-02-26	24.0	25.4	23.75	24.99	1.08	4.52	1229563.0	30199924.35	1133
2017-02-23	23.65	24.25	23.1	23.91	0.26	1.1	993834.0	23714023.8	883
2017-02-22	24.25	24.25	23.5	23.65	-0.37	-1.54	606646.0	14558146.75	489
2017-02-21	23.45	24.3	23.45	24.02	0.5	2.13	1220720.0	29216334.55	1155
2017-02-20	23.4	23.9	23.15	23.52	0.27	1.16	946531.0	22332806.7	792
2017-02-19	22.95	23.3	22.8	23.25	0.19	0.82	203072.0	4683311.7	295
2017-02-16	23.15	23.35	23.05	23.06	-0.04	-0.17	230780.0	5344195.95	215
2017-02-15	22.8	23.2	22.8	23.1	0.24	1.05	169262.0	3899882.4	156
2017-02-14	23.1	23.2	22.8	22.86	-0.2	-0.87	96874.0	2227662.75	139
2017-02-13	22.6	23.2	22.5	23.06	0.33	1.45	267258.0	6116929.45	306
2017-02-12	22.9	22.95	22.7	22.73	0.11	0.49	100352.0	2287910.5	113
2017-02-09	22.65	22.8	22.4	22.62	-0.13	-0.57	79065.0	1788388.7	100
2017-02-08	23.0	23.0	22.55	22.75	-0.25	-1.09	162552.0	3711712.8	188
2017-02-07	23.0	23.05	22.8	23.0	0.02	0.09	139992.0	3213893.65	112
2017-02-06	22.7	23.15	22.3	22.98	0.31	1.37	173542.0	3941852.95	207
2017-02-05	23.3	23.35	22.65	22.67	-0.61	-2.62	221040.0	5089900.95	222
2017-02-02	23.5	23.55	23.25	23.28	-0.19	-0.81	199458.0	4665650.7	209
2017-02-01	23.7	23.7	23.3	23.47	0.05	0.21	265810.0	6228358.8	249
2017-01-31	23.3	23.7	23.3	23.42	-0.39	-1.64	196575.0	4614968.9	196
2017-01-30	23.95	24.05	23.75	23.81	0.14	0.59	615115.0	14699831.9	401
2017-01-29	23.6	23.8	23.25	23.67	0.26	1.11	214904.0	5039660.4	231
2017-01-26	23.4	24.15	23.25	23.41	0.11	0.47	465809.0	11088697.2	521
2017-01-25	23.75	23.75	23.25	23.3	-0.31	-1.31	284245.0	6659404.7	265
2017-01-24	22.9	23.8	22.75	23.61	0.86	3.78	637436.0	14806906.95	491
2017-01-23	22.5	22.9	22.5	22.75	0.28	1.25	379436.0	8607080.75	306
2017-01-22	22.0	22.7	21.9	22.47	0.45	2.04	564688.0	12655920.9	484
2017-01-19	21.9	22.35	21.8	22.02	0.04	0.18	267816.0	5909291.9	316
2017-01-18	22.1	22.2	21.8	21.98	-0.23	-1.04	367323.0	8077283.25	290
2017-01-17	21.9	22.25	21.5	22.21	0.25	1.14	196475.0	4302076.65	204
2017-01-16	22.75	22.75	21.65	21.96	-0.61	-2.7	145538.0	3220347.7	186
2017-01-15	22.85	22.85	22.4	22.57	-0.03	-0.13	69465.0	1566103.2	100
2017-01-12	22.75	22.95	22.25	22.6	-0.1	-0.44	72982.0	1653794.45	98
2017-01-11	23.2	23.25	22.7	22.7	-0.71	-3.03	192719.0	4428386.4	232
2017-01-10	23.4	23.65	23.1	23.41	-0.17	-0.72	170546.0	3983921.4	241
2017-01-09	24.1	24.2	23.4	23.58	-0.63	-2.6	255473.0	6071543.2	341
2017-01-08	24.1	24.6	24.1	24.21	0.12	0.5	418975.0	10202907.2	524
2017-01-05	24.4	24.45	23.9	24.09	-0.2	-0.82	398214.0	9598413.2	394
2017-01-04	24.2	24.9	23.95	24.29	0.12	0.5	1397186.0	34297051.35	1282
2017-01-03	23.95	24.45	23.85	24.17	0.12	0.5	430866.0	10374954.6	490
2017-01-02	24.6	24.85	23.9	24.05	-0.35	-1.43	829172.0	20301117.75	730
2017-01-01	24.0	24.75	23.8	24.4	0.47	1.96	1406336.0	34198012.65	1276
2016-12-29	24.1	24.4	23.8	23.93	-0.3	-1.24	391535.0	9413479.1	432
2016-12-28	24.0	25.2	23.85	24.23	0.04	0.17	2093183.0	51453458.55	1756
2016-12-27	24.15	24.9	23.7	24.19	0.11	0.46	1604837.0	38755519.05	1471
2016-12-26	21.8	24.15	21.3	24.08	2.11	9.6	2008337.0	46967890.45	1276
2016-12-25	22.0	22.1	21.8	21.97	0.4	1.85	203890.0	4483553.35	191
2016-12-22	21.5	21.8	21.45	21.57	0.14	0.65	116861.0	2519432.6	132
2016-12-21	21.4	21.6	21.35	21.43	0.05	0.23	44115.0	945097.25	68
2016-12-20	21.6	21.6	21.2	21.38	-0.37	-1.7	108877.0	2326965.2	145
2016-12-19	22.3	22.3	21.65	21.75	-0.51	-2.29	227556.0	5016359.4	210
2016-12-18	22.05	22.3	21.75	22.26	0.61	2.82	345515.0	7630355.85	366
2016-12-15	21.0	21.8	20.9	21.65	0.41	1.93	171322.0	3644852.25	203
2016-12-14	21.5	22.1	21.0	21.24	-0.41	-1.89	134855.0	2901981.5	195
2016-12-13	22.2	22.2	21.45	21.65	-0.48	-2.17	218437.0	4734110.2	250
2016-12-12	22.65	22.9	22.05	22.13	-0.64	-2.81	677321.0	15162142.65	643
2016-12-11	22.35	23.05	22.35	22.77	0.57	2.57	1626342.0	37202110.7	1313
2016-12-08	21.75	22.35	21.6	22.2	0.31	1.42	1594292.0	35187953.3	1109
2016-12-07	21.9	22.1	21.15	21.89	0.19	0.88	645098.0	14010889.7	559
2016-12-06	21.1	22.2	21.1	21.7	0.87	4.18	1768952.0	38274140.6	1116
2016-12-05	20.45	20.9	20.1	20.83	0.34	1.66	396463.0	8126993.25	347
2016-12-04	20.7	20.8	20.3	20.49	0.02	0.1	601892.0	12370887.05	334
2016-12-01	20.7	20.7	20.15	20.47	0.19	0.94	449653.0	9210763.9	325
2016-11-30	19.8	20.8	19.8	20.28	0.5	2.53	706714.0	14444241.6	704
2016-11-29	20.45	20.45	19.7	19.78	-0.65	-3.18	578061.0	11531157.75	492
2016-11-28	20.55	20.55	20.25	20.43	-0.03	-0.15	384084.0	7821710.25	333
2016-11-27	20.55	21.05	20.3	20.46	0.0	0.0	1216696.0	25334072.75	704
2016-11-24	19.45	20.9	19.2	20.46	1.07	5.52	2229530.0	45120402.0	1514
2016-11-23	19.1	19.75	19.1	19.39	0.4	2.11	361306.0	7019506.65	315
2016-11-22	18.75	19.05	18.7	18.99	0.31	1.66	258440.0	4866827.15	217
2016-11-21	19.35	19.35	18.6	18.68	-0.27	-1.42	304944.0	5775062.5	289
2016-11-20	18.9	19.3	18.7	18.95	0.22	1.17	477811.0	9100462.3	397
2016-11-17	18.7	18.85	18.3	18.73	0.07	0.38	336877.0	6283421.95	406
2016-11-16	18.05	18.95	18.05	18.66	0.8	4.48	910724.0	16906061.85	713
2016-11-15	18.1	18.2	17.55	17.86	-0.35	-1.92	279576.0	5022520.05	293
2016-11-14	18.8	18.8	18.1	18.21	-0.36	-1.94	704712.0	13001186.5	559
2016-11-13	17.9	18.65	17.9	18.57	0.66	3.69	835542.0	15336912.2	650
2016-11-10	17.7	17.95	17.7	17.91	0.42	2.4	641081.0	11429639.85	442
2016-11-09	16.9	17.55	16.8	17.49	0.18	1.04	552835.0	9597427.0	337
2016-11-08	17.2	17.6	17.2	17.31	0.13	0.76	680319.0	11840740.7	459
2016-11-07	17.0	17.2	17.0	17.18	0.33	1.96	191488.0	3279925.35	173
2016-11-06	16.8	17.0	16.8	16.85	0.14	0.84	82572.0	1393067.25	83
2016-11-03	16.6	16.85	16.6	16.71	0.16	0.97	86717.0	1452147.35	69
2016-11-02	16.8	16.8	16.55	16.55	-0.2	-1.19	62157.0	1037126.4	90
2016-11-01	16.8	16.85	16.7	16.75	0.01	0.06	126303.0	2120834.95	133
2016-10-31	16.75	16.85	16.7	16.74	-0.11	-0.65	156852.0	2626204.85	143
2016-10-30	17.0	17.1	16.8	16.85	-0.3	-1.75	327281.0	5544793.6	215
2016-10-27	17.0	17.25	16.95	17.15	0.1	0.59	740581.0	12672254.25	569
2016-10-26	16.95	17.2	16.65	17.05	0.1	0.59	357109.0	6063382.5	295
2016-10-25	16.6	17.05	16.6	16.95	0.4	2.42	335324.0	5685378.7	174
2016-10-24	16.3	16.7	16.3	16.55	0.39	2.41	246903.0	4076864.95	155
2016-10-23	15.75	16.35	15.7	16.16	0.54	3.46	291809.0	4703677.55	180
2016-10-20	15.35	15.8	15.15	15.62	0.15	0.97	284049.0	4398742.0	241
2016-10-19	15.45	15.6	15.3	15.47	0.23	1.51	95142.0	1470264.5	100
2016-10-18	15.95	15.95	15.25	15.24	-0.72	-4.51	157598.0	2430443.6	132
2016-10-17	16.4	16.5	15.95	15.96	-0.54	-3.27	74601.0	1206464.2	136
2016-10-16	16.7	16.7	16.5	16.5	-0.2	-1.2	43631.0	721773.35	93
2016-10-13	16.9	17.1	16.7	16.7	-0.23	-1.36	247874.0	4188783.25	229
2016-10-12	17.0	17.15	16.85	16.93	-0.12	-0.7	211252.0	3585488.3	220
2016-10-11	16.75	17.3	16.75	17.05	0.46	2.77	207126.0	3511107.0	277
2016-10-10	16.4	16.55	16.4	16.59	0.29	1.78	36729.0	605562.65	64
2016-10-09	16.75	16.75	16.4	16.3	-0.4	-2.4	23736.0	392119.25	57
2016-10-06	16.6	16.8	16.6	16.7	-0.03	-0.18	32066.0	536185.65	56
2016-10-05	16.55	16.8	16.5	16.73	0.22	1.33	50681.0	843677.3	102
2016-10-04	16.6	16.65	16.25	16.51	0.14	0.86	45162.0	743223.7	59
2016-10-03	16.3	16.6	16.0	16.37	0.13	0.8	61858.0	1008855.95	116
2016-10-02	17.65	17.65	16.0	16.24	-1.4	-7.94	75530.0	1302107.85	102
2016-09-29	17.1	18.0	16.75	17.64	0.82	4.88	71739.0	1255868.05	111
2016-09-28	17.9	18.0	16.9	16.82	-1.17	-6.5	83531.0	1444237.85	82
2016-09-27	19.35	19.35	17.95	17.99	-1.46	-7.51	112375.0	2062842.35	149
2016-09-26	19.5	19.5	19.4	19.45	0.0	0.0	28655.0	558222.3	62
2016-09-25	19.65	19.65	19.35	19.45	-0.2	-1.02	17840.0	346244.35	49
2016-09-21	19.5	19.95	19.5	19.65	0.35	1.81	39682.0	780280.35	69
2016-09-20	19.1	19.55	19.1	19.3	-0.2	-1.03	28844.0	558624.3	41
2016-09-19	20.25	20.25	19.4	19.5	-0.6	-2.99	23486.0	462671.15	49
2016-09-18	20.35	20.5	20.05	20.1	-0.74	-3.55	64306.0	1303078.85	94
2016-09-08	20.85	20.85	20.75	20.84	0.03	0.14	39930.0	831049.5	68
2016-09-07	20.85	20.85	20.75	20.81	0.05	0.24	17314.0	360221.4	33
2016-09-06	20.9	21.05	20.7	20.76	-0.05	-0.24	57037.0	1188231.85	80
2016-09-05	20.8	21.0	20.7	20.81	0.16	0.77	120139.0	2510673.25	109
2016-09-04	20.15	20.65	20.15	20.65	0.35	1.72	60935.0	1242473.9	80
2016-09-01	20.25	20.45	20.05	20.3	-0.21	-1.02	66383.0	1342684.7	81
2016-08-31	20.9	20.9	20.5	20.51	-0.49	-2.33	96393.0	1993569.8	99
2016-08-30	20.6	21.4	20.6	21.0	0.28	1.35	236732.0	4963197.75	249
2016-08-29	21.0	21.0	20.65	20.72	-0.32	-1.52	168828.0	3513636.8	191
2016-08-28	20.8	21.2	20.75	21.04	0.44	2.14	110181.0	2321148.3	89
2016-08-25	20.6	20.6	20.3	20.6	-0.13	-0.63	23213.0	476947.3	31
2016-08-24	21.0	21.25	20.7	20.73	-0.22	-1.05	17409.0	363975.7	30
2016-08-23	20.5	21.0	20.3	20.95	0.08	0.38	45291.0	936925.05	68
2016-08-22	21.65	21.65	20.85	20.87	-0.88	-4.05	69268.0	1460518.0	85
2016-08-21	21.9	22.05	21.55	21.75	-0.31	-1.41	67084.0	1459673.6	86
2016-08-18	22.3	22.4	22.0	22.06	-0.1	-0.45	96902.0	2152772.2	90
2016-08-17	22.8	22.8	22.1	22.16	-0.7	-3.06	52469.0	1178049.95	71
2016-08-16	22.85	22.95	22.8	22.86	0.01	0.04	42786.0	977585.7	45
2016-08-15	23.0	23.0	22.8	22.85	-0.11	-0.48	28674.0	655662.3	60
2016-08-14	23.2	23.2	22.95	22.96	-0.46	-1.96	171718.0	3966887.6	160
2016-08-11	23.3	23.55	23.3	23.42	0.1	0.43	100788.0	2355225.8	99
2016-08-10	23.25	23.4	23.25	23.32	-0.07	-0.3	48100.0	1122316.55	72
2016-08-09	23.6	23.6	23.15	23.39	-0.01	-0.04	132420.0	3090216.3	224
2016-08-08	23.1	23.5	23.0	23.4	0.29	1.25	111641.0	2586596.7	106
2016-08-07	22.9	23.2	22.9	23.11	0.15	0.65	20444.0	472393.1	41
2016-08-04	22.9	23.05	22.8	22.96	0.26	1.15	67911.0	1558193.55	61
2016-08-03	22.9	22.9	22.8	22.7	-0.22	-0.96	57147.0	1306343.65	23
2016-08-02	23.3	23.3	22.9	22.92	-0.38	-1.63	89828.0	2071214.25	64
2016-08-01	23.5	23.5	23.25	23.3	0.0	0.0	18029.0	422462.3	32
2016-07-31	23.3	23.45	23.05	23.3	-0.25	-1.06	36892.0	857076.0	32
2016-07-28	23.65	23.7	23.25	23.55	-0.34	-1.42	23300.0	548209.55	34
2016-07-27	23.95	24.0	23.8	23.89	-0.15	-0.62	22307.0	533635.8	31
2016-07-26	24.1	24.3	24.0	24.04	-0.16	-0.66	44317.0	1068238.15	55
2016-07-25	24.15	24.15	24.05	24.2	-0.05	-0.21	23463.0	566075.2	33
2016-07-24	24.35	24.35	24.25	24.25	-0.12	-0.49	28168.0	685672.3	35
2016-07-21	24.35	24.45	24.3	24.37	-0.05	-0.2	43664.0	1064299.4	47
2016-07-20	24.45	24.55	24.4	24.42	0.01	0.04	61832.0	1511246.35	54
2016-07-19	24.45	24.6	24.4	24.41	-0.08	-0.33	83392.0	2040938.75	82
2016-07-18	24.55	24.55	24.35	24.49	-0.06	-0.24	126939.0	3104234.95	107
2016-07-17	24.2	24.65	24.2	24.55	0.3	1.24	123444.0	3025654.3	137
2016-07-14	24.8	24.8	24.2	24.25	-0.46	-1.86	312123.0	7625884.25	290
2016-07-13	23.95	25.0	23.9	24.71	0.86	3.61	1078485.0	26650096.3	934
2016-07-12	23.85	23.9	23.8	23.85	0.1	0.42	48524.0	1156179.3	60
2016-07-11	23.6	23.8	23.6	23.75	0.16	0.68	13324.0	315301.25	28
2016-07-10	23.5	23.75	23.5	23.59	-0.01	-0.04	14953.0	352938.9	24
2016-06-30	23.65	23.8	23.5	23.6	0.02	0.08	37349.0	882274.2	38
2016-06-29	23.5	23.7	23.4	23.58	0.18	0.77	19924.0	468963.5	28
2016-06-28	23.3	23.55	23.3	23.4	-0.03	-0.13	15096.0	353016.4	24
2016-06-27	23.6	23.7	23.4	23.43	0.01	0.04	16293.0	384387.55	27
2016-06-26	22.7	23.6	22.7	23.42	-0.43	-1.8	28250.0	658103.2	50
2016-06-23	23.7	23.85	23.7	23.85	0.15	0.63	29569.0	704781.65	12
2016-06-22	23.85	23.9	23.7	23.7	-0.14	-0.59	89021.0	2118682.4	66
2016-06-21	23.7	24.0	23.7	23.84	0.14	0.59	77627.0	1852050.65	70
2016-06-20	23.75	23.9	23.75	23.7	-0.05	-0.21	45104.0	1072127.8	53
2016-06-19	23.6	23.75	23.6	23.75	0.15	0.64	64473.0	1530661.3	44
2016-06-16	23.65	23.65	23.5	23.6	-0.09	-0.38	14571.0	343588.25	23
2016-06-15	23.7	23.9	23.65	23.69	-0.06	-0.25	54721.0	1299783.7	50
2016-06-14	23.8	23.9	23.75	23.75	0.1	0.42	40237.0	959077.05	44
2016-06-13	23.65	23.8	23.6	23.65	0.1	0.42	26108.0	619101.7	42
2016-06-12	23.7	23.75	23.55	23.55	-0.19	-0.8	26407.0	625597.45	39
2016-06-09	23.9	24.0	23.75	23.74	-0.07	-0.29	93270.0	2228540.25	72
2016-06-08	23.65	24.05	23.65	23.81	0.11	0.46	261792.0	6246679.55	219
2016-06-07	23.35	23.9	23.3	23.7	0.45	1.94	305416.0	7222690.3	234
2016-06-06	23.25	23.25	23.25	23.25	0.11	0.48	7410.0	171587.1	23
2016-06-05	23.35	23.35	23.1	23.14	-0.23	-0.98	101950.0	2370792.35	108
2016-06-02	23.3	23.55	23.15	23.37	0.1	0.43	165194.0	3870064.15	211
2016-06-01	23.7	23.7	23.1	23.27	-0.13	-0.56	110441.0	2576784.55	112
2016-05-31	23.0	23.45	23.0	23.4	0.38	1.65	107596.0	2507368.7	142
2016-05-30	23.35	23.55	22.95	23.02	-0.63	-2.66	133943.0	3116049.3	153
2016-05-29	23.65	23.65	23.4	23.65	-0.18	-0.76	35896.0	845453.5	46
2016-05-26	23.9	24.05	23.8	23.83	-0.08	-0.33	86404.0	2067688.6	106
2016-05-25	24.0	24.1	23.75	23.91	0.06	0.25	75739.0	1808469.25	80
2016-05-24	23.95	23.95	23.6	23.85	-0.11	-0.46	74187.0	1759455.45	111
2016-05-23	24.6	24.6	23.9	23.96	-0.73	-2.96	183876.0	4468599.55	184
2016-05-22	24.85	24.85	24.7	24.69	-0.2	-0.8	33589.0	831618.55	74
2016-05-19	24.9	24.9	24.8	24.89	-0.03	-0.12	57040.0	1417135.05	84
2016-05-18	24.95	25.1	24.9	24.92	-0.07	-0.28	47687.0	1190529.75	58
2016-05-17	25.1	25.1	24.95	24.99	0.09	0.36	101801.0	2544530.35	96
2016-05-16	25.1	25.1	24.7	24.9	-0.1	-0.4	119553.0	2978374.5	99
2016-05-15	25.1	25.3	25.0	25.0	-0.05	-0.2	156761.0	3931520.9	112
2016-05-12	25.3	25.3	25.0	25.05	-0.01	-0.04	124760.0	3142365.8	140
2016-05-11	25.1	25.4	25.0	25.06	-0.04	-0.16	109796.0	2759698.7	129
2016-05-10	25.3	25.4	25.1	25.1	-0.18	-0.71	180853.0	4566671.1	213
2016-05-09	25.0	25.7	25.0	25.28	0.28	1.12	619113.0	15745204.0	456
2016-05-08	25.1	25.8	24.95	25.0	0.18	0.73	833040.0	21140040.75	741
2016-05-05	24.9	25.0	24.75	24.82	0.17	0.69	179730.0	4464238.7	178
2016-05-04	24.85	24.85	24.55	24.65	-0.3	-1.2	109782.0	2710320.65	128
2016-05-03	25.0	25.4	24.8	24.95	-0.04	-0.16	342354.0	8599047.05	329
2016-05-02	24.6	25.4	24.6	24.99	-0.01	-0.04	237667.0	5959526.2	182
2016-05-01	25.2	25.4	24.7	25.0	0.09	0.36	215866.0	5402422.75	218
2016-04-28	24.8	25.8	24.8	24.91	0.11	0.44	649895.0	16455724.1	517
2016-04-27	24.6	24.95	24.6	24.8	0.33	1.35	412735.0	10237174.85	273
2016-04-26	24.4	24.5	24.25	24.47	0.11	0.45	152280.0	3722073.35	162
2016-04-25	24.2	24.6	24.2	24.36	0.2	0.83	490900.0	11990498.85	330
2016-04-24	24.0	24.3	24.0	24.16	0.25	1.05	366730.0	8874374.8	200
2016-04-21	23.9	24.0	23.75	23.91	0.17	0.72	98497.0	2352583.25	116
2016-04-20	23.6	23.9	23.6	23.74	0.09	0.38	156760.0	3731554.95	159
2016-04-19	23.5	23.75	23.4	23.65	0.28	1.2	62803.0	1485235.35	78
2016-04-18	23.0	23.45	22.8	23.37	-0.41	-1.72	83825.0	1944341.6	110
2016-04-17	24.1	24.15	23.75	23.78	0.04	0.17	195320.0	4677709.9	222
2016-04-14	23.5	24.3	23.5	23.74	0.09	0.38	381928.0	9167804.2	346
2016-04-13	23.45	24.1	23.3	23.65	0.25	1.07	317296.0	7543088.0	270
2016-04-12	23.3	23.5	23.25	23.4	0.18	0.78	115430.0	2698950.8	132
2016-04-11	23.4	23.45	23.2	23.22	-0.34	-1.44	71157.0	1661301.75	96
2016-04-10	23.4	23.6	23.25	23.56	0.32	1.38	174546.0	4087130.95	187
2016-04-07	23.35	23.45	23.2	23.24	0.04	0.17	114676.0	2674401.95	132
2016-04-06	23.0	23.6	23.0	23.2	0.36	1.58	271300.0	6319336.25	272
2016-04-05	22.5	22.95	22.35	22.84	0.06	0.26	228617.0	5181424.35	249
2016-04-04	22.5	22.95	22.3	22.78	0.3	1.33	170796.0	3870389.55	213
2016-04-03	23.4	23.4	22.0	22.48	-0.93	-3.97	138421.0	3112791.45	141
2016-03-31	23.1	23.95	23.05	23.41	0.15	0.64	224288.0	5267492.4	279
2016-03-30	23.6	23.6	23.0	23.26	-0.56	-2.35	115226.0	2681609.7	139
2016-03-29	23.55	24.1	23.55	23.82	-0.17	-0.71	164551.0	3933224.9	173
2016-03-28	24.2	24.35	23.95	23.99	-0.13	-0.54	133722.0	3221772.75	112
2016-03-27	24.25	24.3	24.0	24.12	-0.12	-0.5	101961.0	2460619.95	120
2016-03-24	24.5	24.5	24.15	24.24	-0.34	-1.38	158041.0	3838462.7	138
2016-03-23	24.7	24.9	24.55	24.58	-0.12	-0.49	246946.0	6104120.05	213
2016-03-22	24.6	24.95	24.55	24.7	0.05	0.2	624616.0	15456550.45	598
2016-03-21	24.6	24.85	24.5	24.65	0.02	0.08	399453.0	9870423.15	409
2016-03-20	24.75	24.95	24.55	24.63	0.11	0.45	598592.0	14783567.25	563
2016-03-17	24.35	25.0	24.2	24.52	0.39	1.62	607253.0	14895616.65	588
2016-03-16	23.95	24.3	23.7	24.13	0.38	1.6	142284.0	3426751.2	160
2016-03-15	24.0	24.0	23.7	23.75	-0.29	-1.21	81721.0	1941714.25	81
2016-03-14	24.25	24.35	24.0	24.04	-0.25	-1.03	135097.0	3265200.45	136
2016-03-13	24.75	24.75	24.25	24.29	-0.24	-0.98	232894.0	5669902.45	189
2016-03-10	24.8	24.8	24.5	24.53	-0.1	-0.41	103528.0	2549191.0	138
2016-03-09	24.85	24.95	24.6	24.63	-0.24	-0.97	313011.0	7748718.25	273
2016-03-08	24.6	25.6	24.55	24.87	0.37	1.51	1031213.0	25918899.8	924
2016-03-07	25.4	25.4	24.3	24.5	-0.79	-3.12	475134.0	11732826.8	463
2016-03-06	24.9	26.2	24.7	25.29	0.97	3.99	1313290.0	33360529.35	1213
2016-03-03	24.25	24.9	24.2	24.32	0.28	1.16	432029.0	10582312.1	334
2016-03-02	24.3	24.35	23.9	24.04	-0.17	-0.7	156103.0	3770024.45	143
2016-03-01	24.25	24.4	24.15	24.21	0.15	0.62	262163.0	6366762.8	252
2016-02-29	24.7	25.6	24.0	24.06	-1.11	-4.41	921094.0	22648542.1	918
2016-02-28	23.3	25.3	23.3	25.17	2.17	9.43	981924.0	24087171.85	824
2016-02-25	23.05	23.3	22.6	23.0	0.13	0.57	85158.0	1965860.35	125
2016-02-24	23.1	23.55	22.8	22.87	-0.81	-3.42	271997.0	6298644.0	340
2016-02-23	23.45	23.95	23.3	23.68	0.15	0.64	468527.0	11082119.35	421
2016-02-22	23.6	23.8	23.35	23.53	0.15	0.64	328603.0	7745163.8	352
2016-02-21	24.5	24.8	23.15	23.38	-0.97	-3.98	1029156.0	24456649.45	1181
2016-02-18	22.95	24.5	22.45	24.35	1.82	8.08	641277.0	15119782.5	604
2016-02-17	21.2	23.05	21.0	22.53	1.43	6.78	815702.0	18223407.15	658
2016-02-16	21.3	21.6	20.75	21.1	0.47	2.28	159075.0	3362175.1	217
2016-02-15	20.55	21.25	19.6	20.63	1.18	6.07	182791.0	3755521.5	242
2016-02-14	21.4	21.4	19.4	19.45	-1.04	-5.08	131114.0	2703536.75	170
2016-02-11	21.6	21.9	20.4	20.49	-1.22	-5.62	81230.0	1706395.75	146
2016-02-10	21.5	22.1	21.5	21.71	-0.2	-0.91	90392.0	1974466.45	140
2016-02-09	21.6	22.45	21.3	21.91	0.26	1.2	182462.0	4002851.6	269
2016-02-08	22.15	22.95	21.1	21.65	-0.55	-2.48	283265.0	6263760.4	348
2016-02-07	22.6	22.8	22.15	22.2	-1.06	-4.56	227524.0	5104244.25	264
2016-02-04	23.9	24.1	23.1	23.26	-0.42	-1.77	573918.0	13471738.4	744
2016-02-03	21.1	23.7	20.9	23.68	2.11	9.78	449441.0	10204053.4	416
2016-02-02	22.7	23.5	21.2	21.57	-1.52	-6.58	413214.0	9340269.25	474
2016-02-01	21.0	23.1	20.4	23.09	2.09	9.95	311322.0	6987854.95	296
2016-01-31	21.0	21.25	20.7	21.0	0.7	3.45	220295.0	4621357.45	202
2016-01-28	20.4	20.9	20.25	20.3	0.18	0.89	110023.0	2266940.65	136
2016-01-27	20.3	20.85	20.05	20.12	0.11	0.55	162487.0	3338533.8	176
2016-01-26	19.2	20.2	19.2	20.01	0.09	0.45	155537.0	3061914.9	142
2016-01-25	20.0	20.3	19.7	19.92	0.4	2.05	58339.0	1160552.1	80
2016-01-24	21.0	21.0	19.5	19.52	0.4	2.09	58949.0	1181171.9	77
2016-01-21	18.8	19.4	18.65	19.12	0.14	0.74	44049.0	838919.35	70
2016-01-20	18.8	19.45	18.75	18.98	-1.27	-6.27	83786.0	1595599.8	103
2016-01-19	19.1	20.35	19.1	20.25	1.43	7.6	177930.0	3522734.95	103
2016-01-18	18.7	19.15	18.1	18.82	-0.07	-0.37	171832.0	3207509.15	167
2016-01-17	19.0	19.5	18.6	18.89	-1.77	-8.57	257640.0	4888556.6	169
2016-01-14	21.2	21.2	20.1	20.66	-1.24	-5.66	119044.0	2439136.5	139
2016-01-13	22.0	22.15	21.7	21.9	0.11	0.5	129580.0	2845831.6	146
2016-01-12	21.35	22.0	20.85	21.79	-0.52	-2.33	109993.0	2396676.65	166
2016-01-11	21.8	22.5	21.7	22.31	0.22	1.0	261924.0	5773590.15	254
2016-01-10	23.5	23.5	21.95	22.09	-0.98	-4.25	96547.0	2174462.25	137
2016-01-07	24.35	24.35	23.0	23.07	-1.59	-6.45	157325.0	3726290.55	198
2016-01-06	25.7	25.8	24.65	24.66	-0.97	-3.78	56389.0	1423539.15	89
2016-01-05	26.1	26.1	25.3	25.63	-0.04	-0.16	59277.0	1514693.0	93
2016-01-04	26.3	26.8	25.6	25.67	-0.88	-3.31	202649.0	5317012.5	211
2016-01-03	27.0	27.3	26.1	26.55	-0.22	-0.82	253246.0	6775242.6	295
2015-12-31	26.5	28.2	26.5	26.77	0.31	1.17	608930.0	16704447.6	663
2015-12-30	26.4	26.8	25.9	26.46	0.26	0.99	379049.0	9973291.4	298
2015-12-29	25.8	26.2	25.4	26.2	0.18	0.69	114936.0	2972249.5	113
2015-12-28	26.2	26.4	25.9	26.02	-0.02	-0.08	108445.0	2828052.0	113
2015-12-27	25.9	26.8	25.6	26.04	0.18	0.7	164335.0	4288757.9	140
2015-12-24	26.3	26.3	25.8	25.86	-0.24	-0.92	39689.0	1029337.0	52
2015-12-23	26.6	26.6	26.1	26.1	-0.04	-0.15	83641.0	2200703.9	82
2015-12-22	26.0	26.3	26.0	26.14	0.24	0.93	56041.0	1461594.8	88
2015-12-21	25.9	26.4	25.7	25.9	0.24	0.94	59431.0	1545201.7	108
2015-12-20	25.5	26.6	25.4	25.66	-0.02	-0.08	155874.0	4040754.2	223
2015-12-17	25.4	25.7	25.4	25.68	0.28	1.1	79108.0	2023092.7	80
2015-12-16	25.7	25.8	25.3	25.4	0.0	0.0	184665.0	4702075.1	132
2015-12-15	25.2	25.5	24.9	25.4	0.6	2.42	92454.0	2343339.6	46
2015-12-14	25.3	25.5	24.9	24.8	-0.6	-2.36	27404.0	689484.7	49
2015-12-13	24.0	25.6	24.0	25.4	0.27	1.07	68347.0	1686052.8	107
2015-12-10	25.4	25.4	25.0	25.13	-0.4	-1.57	29356.0	739962.3	44
2015-12-09	25.4	26.0	25.3	25.53	0.13	0.51	85408.0	2191262.0	123
2015-12-08	25.4	25.7	25.3	25.4	-0.8	-3.05	48582.0	1237968.6	79
2015-12-07	26.6	26.6	26.0	26.2	-0.3	-1.13	49424.0	1295439.5	64
2015-12-06	26.6	26.6	26.1	26.5	0.04	0.15	127464.0	3349151.0	151
2015-12-03	27.3	27.3	26.4	26.46	-0.86	-3.15	112619.0	3011695.3	153
2015-12-02	27.3	27.9	27.1	27.32	-0.21	-0.76	121655.0	3340809.2	163
2015-12-01	26.7	28.6	26.7	27.53	0.73	2.72	412685.0	11447139.1	402
2015-11-30	27.0	27.1	26.6	26.8	-0.26	-0.96	104135.0	2788036.9	132
2015-11-29	27.3	28.0	26.4	27.06	0.43	1.61	356359.0	9683297.3	374
2015-11-26	26.4	27.6	26.3	26.63	0.13	0.49	206716.0	5582124.2	235
2015-11-25	26.4	26.5	26.2	26.5	0.0	0.0	36261.0	955577.6	41
2015-11-24	26.6	26.9	26.5	26.5	0.09	0.34	46768.0	1245394.0	84
2015-11-23	26.3	27.2	25.9	26.41	0.11	0.42	178493.0	4752719.0	186
2015-11-22	25.9	26.4	25.9	26.3	0.69	2.69	100348.0	2617819.5	136
2015-11-19	25.7	25.9	25.5	25.61	0.09	0.35	56275.0	1445157.5	80
2015-11-18	25.5	25.7	25.4	25.52	-0.17	-0.66	33104.0	847399.2	46
2015-11-17	25.6	26.5	25.6	25.69	0.03	0.12	71087.0	1844995.2	107
2015-11-16	25.3	26.0	25.3	25.66	0.46	1.83	51738.0	1325696.4	82
2015-11-15	25.0	25.4	24.9	25.2	-0.7	-2.7	59127.0	1487187.0	80
2015-11-12	26.3	26.5	25.9	25.9	-0.44	-1.67	45135.0	1179303.8	61
2015-11-11	26.3	26.8	26.1	26.34	0.03	0.11	75440.0	1987977.9	123
2015-11-10	26.9	27.5	26.3	26.31	-0.67	-2.48	152301.0	4098010.5	241
2015-11-09	25.1	27.4	25.0	26.98	1.87	7.45	220860.0	5857214.4	285
2015-11-08	25.0	25.3	25.0	25.11	-0.34	-1.34	29810.0	749788.4	52
2015-11-05	25.4	25.6	25.0	25.45	-0.04	-0.16	43660.0	1105022.4	71
2015-11-04	24.9	25.4	24.55	25.49	0.76	3.07	34010.0	849776.0	67
2015-11-03	25.4	25.8	24.6	24.73	-0.72	-2.83	55609.0	1400385.1	103
2015-11-02	24.65	25.8	24.65	25.45	0.45	1.8	60573.0	1533493.85	86
2015-11-01	25.3	25.3	24.35	25.0	-0.26	-1.03	37112.0	922763.15	54
2015-10-29	25.5	25.5	25.0	25.26	0.27	1.08	68214.0	1721146.3	98
2015-10-28	25.0	25.3	23.7	24.99	0.33	1.34	149114.0	3662140.95	240
2015-10-27	26.6	26.6	24.15	24.66	-2.05	-7.68	178920.0	4561450.55	249
2015-10-26	27.5	27.7	25.0	26.71	-0.89	-3.22	684091.0	17871267.2	527
2015-10-25	28.1	28.1	27.7	27.6	-0.21	-0.76	20478.0	570757.4	30
2015-10-22	27.5	28.7	27.4	27.81	0.24	0.87	40929.0	1152376.6	72
2015-10-21	27.9	28.2	27.6	27.57	-0.63	-2.23	30327.0	842196.4	73
2015-10-20	29.0	29.1	28.3	28.2	-0.78	-2.69	50779.0	1460945.8	70
2015-10-19	29.2	29.2	28.8	28.98	-0.12	-0.41	43728.0	1266663.3	65
2015-10-18	29.1	29.5	29.0	29.1	-0.17	-0.58	105672.0	3083839.2	117
2015-10-15	30.3	30.3	29.3	29.27	-0.32	-1.08	82842.0	2468865.6	98
2015-10-14	28.9	29.8	28.8	29.59	0.69	2.39	192212.0	5653455.3	225
2015-10-13	28.6	29.5	28.6	28.9	0.1	0.35	125354.0	3638919.7	118
2015-10-12	29.6	29.6	28.7	28.8	-0.47	-1.61	147825.0	4308942.4	180
2015-10-11	29.2	29.5	28.9	29.27	0.47	1.63	176915.0	5160000.6	189
2015-10-08	28.7	29.1	28.5	28.8	0.18	0.63	139536.0	4025250.5	144
2015-10-07	28.4	28.7	28.3	28.62	0.52	1.85	85110.0	2425141.5	110
2015-10-06	28.4	28.6	28.1	28.1	-0.3	-1.06	37070.0	1049779.2	60
2015-10-05	28.5	28.8	28.3	28.4	0.3	1.07	85547.0	2436409.2	107
2015-10-04	28.0	28.1	27.7	28.1	0.06	0.21	77592.0	2161602.2	80
2015-10-01	28.0	28.4	27.8	28.04	0.21	0.75	57025.0	1604039.9	78
2015-09-30	27.3	27.9	27.2	27.83	0.5	1.83	74072.0	2043129.1	70
2015-09-29	27.0	27.8	26.8	27.33	-0.12	-0.44	57727.0	1574850.7	95
2015-09-21	27.0	27.7	27.0	27.45	0.58	2.16	31208.0	855263.4	73
2015-09-20	27.0	27.0	26.9	26.87	-0.35	-1.29	15978.0	430939.8	40
2015-09-17	27.7	27.7	27.2	27.22	-0.44	-1.59	26340.0	723849.1	51
2015-09-16	28.0	28.2	27.6	27.66	-0.14	-0.5	56621.0	1578262.3	86
2015-09-15	28.1	28.4	27.7	27.8	-0.72	-2.52	144058.0	4036284.0	142
2015-09-14	29.2	30.2	28.4	28.52	-0.78	-2.66	118851.0	3492477.7	153
2015-09-13	28.6	29.5	28.6	29.3	0.59	2.06	44022.0	1291068.2	67
2015-09-10	28.0	29.0	28.0	28.71	0.12	0.42	99037.0	2816454.4	117
2015-09-09	28.0	29.0	27.9	28.59	1.03	3.74	279803.0	7941959.6	279
2015-09-08	27.2	28.0	27.0	27.56	0.56	2.07	253673.0	6998561.2	321
2015-09-07	27.0	27.4	27.0	27.0	0.09	0.33	28356.0	771880.6	53
2015-09-06	26.8	27.0	26.6	26.91	-0.07	-0.26	43089.0	1157378.6	59
2015-09-03	27.7	27.7	26.9	26.98	0.11	0.41	54345.0	1472774.5	81
2015-09-02	26.7	27.0	26.0	26.87	-0.33	-1.21	75726.0	2006183.3	113
2015-09-01	28.9	28.9	27.0	27.2	-1.06	-3.75	302979.0	8376162.5	299
2015-08-31	28.0	28.5	27.5	28.26	-0.24	-0.84	62566.0	1749477.4	84
2015-08-30	29.0	29.3	28.5	28.5	0.23	0.81	116459.0	3370842.2	128
2015-08-27	29.4	29.7	28.2	28.27	-0.2	-0.7	139087.0	4046888.2	122
2015-08-26	29.0	29.0	28.4	28.47	-0.53	-1.83	100152.0	2888901.6	81
2015-08-25	27.3	29.0	26.9	29.0	2.0	7.41	349469.0	9659901.9	285
2015-08-24	28.0	28.0	26.7	27.0	-1.8	-6.25	42070.0	1156794.1	75
2015-08-23	28.0	29.2	28.0	28.8	-1.87	-6.1	66399.0	1904164.1	88
2015-08-20	30.0	30.8	28.5	30.67	-0.32	-1.03	129381.0	3860274.8	181
2015-08-19	31.0	31.1	30.1	30.99	0.04	0.13	98715.0	3032309.7	115
2015-08-18	33.5	33.9	30.0	30.95	-2.38	-7.14	384076.0	11890069.9	301
2015-08-17	32.9	33.6	32.7	33.33	0.6	1.83	21996.0	726048.7	39
2015-08-16	32.9	33.0	32.5	32.73	-0.15	-0.46	53071.0	1737934.9	74
2015-08-13	33.5	33.5	32.7	32.88	-0.63	-1.88	87392.0	2893314.2	97
2015-08-12	33.0	33.7	32.7	33.51	-0.05	-0.15	22390.0	743600.6	57
2015-08-11	34.6	34.9	33.2	33.56	-1.25	-3.59	103869.0	3557186.0	142
2015-08-10	34.1	35.0	34.1	34.81	0.69	2.02	88635.0	3068190.3	113
2015-08-09	34.0	34.4	33.8	34.12	-0.01	-0.03	58053.0	1983699.8	80
2015-08-06	34.7	35.3	34.1	34.13	-0.37	-1.07	143835.0	5002217.5	235
2015-08-05	34.4	34.7	34.0	34.5	0.41	1.2	29362.0	1009837.4	37
2015-08-04	33.5	34.2	33.4	34.09	0.49	1.46	43808.0	1479608.8	73
2015-08-03	34.0	35.0	33.2	33.6	0.08	0.24	71072.0	2399570.7	109
2015-08-02	36.6	36.6	33.5	33.52	-3.51	-9.48	359160.0	12233914.6	344
2015-07-30	37.3	37.3	36.8	37.03	-0.27	-0.72	33768.0	1255430.5	53
2015-07-29	37.2	37.5	37.2	37.3	0.09	0.24	38933.0	1453713.0	51
2015-07-28	37.6	37.6	37.0	37.21	-0.49	-1.3	27371.0	1023106.7	41
2015-07-27	37.8	38.1	37.4	37.7	-0.67	-1.75	14563.0	549563.3	42
2015-07-26	39.1	39.1	38.3	38.37	-0.6	-1.54	31620.0	1220827.5	42
2015-07-23	39.3	39.3	38.9	38.97	-0.39	-0.99	35318.0	1379475.4	53
2015-07-22	39.2	39.4	39.1	39.36	0.47	1.21	33563.0	1317620.8	49
2015-07-15	38.7	40.4	38.5	38.89	0.19	0.49	193635.0	7664615.7	260
2015-07-14	38.6	38.7	38.6	38.7	0.25	0.65	12085.0	466838.1	29
2015-07-13	38.9	38.9	38.6	38.45	-0.35	-0.9	13271.0	513436.3	39
2015-07-12	39.2	39.2	38.6	38.8	0.0	0.0	34055.0	1323920.6	77
2015-07-09	38.9	39.1	38.6	38.8	0.0	0.0	59739.0	2324879.7	58
2015-07-08	38.2	38.8	38.0	38.8	0.41	1.07	9101.0	348812.8	24
2015-07-07	38.0	39.0	38.0	38.39	-0.36	-0.93	25704.0	989674.0	33
2015-07-06	38.5	39.1	38.4	38.75	-0.11	-0.28	79178.0	3062249.2	83
2015-07-05	39.4	39.4	38.7	38.86	-0.61	-1.55	71534.0	2800472.4	51
2015-07-02	39.5	39.6	39.3	39.47	-0.26	-0.65	113514.0	4480521.7	89
2015-07-01	39.4	40.0	39.2	39.73	0.09	0.23	49003.0	1944834.9	63
2015-06-30	38.5	39.8	37.8	39.64	0.41	1.05	78642.0	3065856.0	98
2015-06-29	40.0	40.0	38.7	39.23	-0.99	-2.46	125415.0	4947846.1	142
2015-06-28	40.0	40.9	39.8	40.22	0.17	0.42	200427.0	8060345.7	227
2015-06-25	39.5	40.1	39.5	40.05	0.15	0.38	47228.0	1885075.1	59
2015-06-24	39.5	39.9	39.5	39.9	0.32	0.81	46268.0	1837244.8	41
2015-06-23	40.0	40.0	39.5	39.58	0.15	0.38	39709.0	1577969.9	62
2015-06-22	39.7	39.7	39.2	39.43	-0.27	-0.68	22106.0	873914.8	38
2015-06-21	40.3	40.3	39.5	39.7	-0.47	-1.17	57326.0	2278115.9	88
2015-06-18	39.8	40.4	39.6	40.17	0.37	0.93	61582.0	2464331.3	66
2015-06-17	39.8	40.4	39.7	39.8	-0.31	-0.77	123175.0	4940053.2	149
2015-06-16	39.5	40.3	39.5	40.11	0.31	0.78	48803.0	1949747.7	64
2015-06-15	40.0	40.1	39.5	39.8	-0.05	-0.13	121356.0	4830930.1	110
2015-06-14	39.4	39.9	39.4	39.85	0.65	1.66	72707.0	2891860.1	92
2015-06-11	39.5	39.5	38.9	39.2	-0.3	-0.76	170443.0	6670891.1	151
2015-06-10	39.0	39.8	39.0	39.5	0.58	1.49	238085.0	9398418.9	300
2015-06-09	39.0	39.4	38.7	38.92	-0.26	-0.66	58508.0	2280335.0	75
2015-06-08	39.3	39.6	39.0	39.18	-0.2	-0.51	99521.0	3892984.8	140
2015-06-07	39.6	39.8	39.1	39.38	-0.31	-0.78	122359.0	4830559.6	147
2015-06-04	39.6	39.7	39.5	39.69	-0.09	-0.23	92694.0	3671456.4	91
2015-06-03	40.0	40.1	39.6	39.78	-0.22	-0.55	73910.0	2946829.5	114
2015-06-02	40.1	40.7	40.0	40.0	-0.08	-0.2	92486.0	3717479.7	100
2015-06-01	40.5	40.5	39.6	40.08	-0.18	-0.45	151762.0	6069023.5	163
2015-05-31	41.3	41.3	40.1	40.26	-0.96	-2.33	83925.0	3418945.5	145
2015-05-28	41.7	41.8	41.1	41.22	-0.18	-0.43	57458.0	2376718.6	119
2015-05-27	41.3	41.6	41.1	41.4	0.01	0.02	168238.0	6954272.7	155
2015-05-26	41.2	41.8	41.2	41.39	0.13	0.32	426604.0	17725154.5	362
2015-05-25	40.8	41.8	40.5	41.26	0.51	1.25	336897.0	13939473.2	331
2015-05-24	40.8	41.2	40.7	40.75	-0.19	-0.46	110714.0	4524747.5	161
2015-05-21	41.0	41.4	40.4	40.94	-0.01	-0.02	165012.0	6762707.1	214
2015-05-20	40.6	41.9	40.2	40.95	0.49	1.21	393090.0	16222709.8	614
2015-05-19	41.0	41.1	40.2	40.46	-0.65	-1.58	236349.0	9585558.8	383
2015-05-18	39.0	42.4	38.9	41.11	2.34	6.04	1172151.0	48363021.8	1123
2015-05-17	37.9	38.9	37.6	38.77	1.17	3.11	296467.0	11326937.4	339
2015-05-14	37.3	37.8	37.3	37.6	-0.02	-0.05	82617.0	3109630.8	117
2015-05-13	37.2	38.0	37.2	37.62	0.44	1.18	148681.0	5587379.2	220
2015-05-12	36.5	37.3	36.5	37.18	0.58	1.58	80112.0	2952410.3	105
2015-05-11	37.2	37.2	36.2	36.6	-0.61	-1.64	279559.0	10304374.8	212
2015-05-10	37.3	38.3	37.1	37.21	0.28	0.76	282885.0	10664656.7	388
2015-05-07	36.9	37.5	36.6	36.93	0.23	0.63	178832.0	6614883.6	231
2015-05-06	36.7	36.9	36.6	36.7	0.19	0.52	78896.0	2895988.5	43
2015-05-05	36.9	36.9	36.0	36.51	-0.12	-0.33	128729.0	4700129.1	127
2015-05-04	36.7	37.1	36.6	36.63	0.0	0.0	96255.0	3545940.3	106
2015-05-03	36.8	37.5	36.6	36.63	-0.24	-0.65	357292.0	13216547.5	245
2015-04-30	36.6	37.2	36.6	36.87	0.38	1.04	551121.0	20316843.6	294
2015-04-29	36.6	36.8	36.2	36.49	0.07	0.19	191745.0	6981931.7	136
2015-04-28	36.1	36.7	36.0	36.42	0.35	0.97	164005.0	5974032.1	115
2015-04-27	36.3	36.5	36.0	36.07	-0.5	-1.37	197165.0	7136784.7	141
2015-04-26	36.3	36.7	36.1	36.57	0.67	1.87	118650.0	4316026.8	122
2015-04-23	35.8	35.9	35.5	35.9	0.3	0.84	91064.0	3253567.8	78
2015-04-22	35.6	35.9	35.4	35.6	0.37	1.05	141404.0	5033331.2	125
2015-04-21	35.3	35.9	35.1	35.23	-0.24	-0.68	211025.0	7498396.4	149
2015-04-20	36.2	36.2	34.7	35.47	-0.41	-1.14	132878.0	4726443.1	140
2015-04-19	34.8	36.0	34.8	35.88	1.54	4.48	354446.0	12515772.0	205
2015-04-16	34.4	34.6	34.1	34.34	0.17	0.5	356966.0	12290713.5	169
2015-04-15	34.3	34.7	34.1	34.17	0.22	0.65	129638.0	4455178.1	117
2015-04-14	33.6	34.4	33.5	33.95	0.15	0.44	278852.0	9479333.4	205
2015-04-13	33.4	33.9	33.1	33.8	0.6	1.81	343944.0	11526223.1	231
2015-04-12	33.4	33.5	33.1	33.2	-0.01	-0.03	107965.0	3605510.1	86
2015-04-09	33.3	33.6	33.0	33.21	-0.06	-0.18	159225.0	5284914.0	171
2015-04-08	33.4	33.9	33.1	33.27	-0.71	-2.09	207333.0	6954953.5	268
2015-04-07	33.0	34.4	33.0	33.98	0.97	2.94	400102.0	13523105.8	306
2015-04-06	33.0	33.7	32.4	33.01	0.14	0.43	91501.0	3027379.5	123
2015-04-05	32.5	33.0	31.9	32.87	0.48	1.48	110160.0	3562911.2	152
2015-04-02	34.0	34.0	31.2	32.39	-0.66	-2.0	263210.0	8541383.9	307
2015-04-01	32.6	33.1	32.6	33.05	0.4	1.23	167549.0	5506854.4	166
2015-03-31	32.9	33.8	32.2	32.65	-0.5	-1.51	169333.0	5581922.9	252
2015-03-30	34.1	34.3	32.5	33.15	-0.79	-2.33	123835.0	4166079.6	163
2015-03-29	33.5	34.9	33.2	33.94	0.94	2.85	190553.0	6476431.2	210
2015-03-26	31.7	33.1	31.0	33.0	0.07	0.21	290896.0	9366954.9	260
2015-03-25	35.5	35.5	32.5	32.93	-2.7	-7.58	223889.0	7544550.0	270
2015-03-24	36.0	37.0	35.3	35.63	-1.41	-3.81	282107.0	10154158.4	370
2015-03-23	36.4	37.7	36.3	37.04	1.0	2.77	715169.0	26658326.1	693
2015-03-22	35.3	36.3	34.8	36.04	1.08	3.09	496157.0	17593151.3	434
2015-03-19	34.2	35.1	33.9	34.96	1.06	3.13	439093.0	15082456.2	350
2015-03-18	34.8	35.0	32.6	33.9	-1.24	-3.53	608444.0	20744210.1	399
2015-03-17	36.2	36.2	34.9	35.14	-0.87	-2.42	496391.0	17555248.5	242
2015-03-16	37.0	37.0	35.0	36.01	-0.99	-2.68	412143.0	14930818.0	309
2015-03-15	37.0	37.4	36.8	37.0	-0.1	-0.27	154104.0	5711924.5	154
2015-03-12	36.7	37.2	36.6	37.1	0.38	1.03	172080.0	6369557.5	143
2015-03-11	37.1	37.2	36.5	36.72	-0.48	-1.29	267836.0	9819333.8	169
2015-03-10	37.0	37.5	36.8	37.2	0.18	0.49	235408.0	8765525.1	185
2015-03-09	36.9	37.5	36.8	37.02	0.11	0.3	397333.0	14753064.1	220
2015-03-08	36.6	37.0	36.5	36.91	0.41	1.12	282703.0	10407404.0	232
2015-03-05	35.9	37.0	35.7	36.5	0.8	2.24	481629.0	17586837.8	548
2015-03-04	35.1	35.9	35.1	35.7	0.78	2.23	388922.0	13840649.2	354
2015-03-03	34.2	35.0	34.2	34.92	0.73	2.14	285878.0	9948738.3	190
2015-03-02	34.0	34.4	34.0	34.19	0.21	0.62	167606.0	5744961.4	169
2015-03-01	33.8	34.0	33.5	33.98	0.31	0.92	115397.0	3899859.7	113
2015-02-26	34.1	34.1	33.6	33.67	-0.34	-1.0	95851.0	3248882.4	116
2015-02-25	34.0	34.1	33.9	34.01	-0.06	-0.18	64121.0	2182081.9	81
2015-02-24	33.6	34.3	33.6	34.07	0.18	0.53	63634.0	2158970.5	101
2015-02-23	34.7	34.7	33.8	33.89	-0.79	-2.28	199765.0	6824736.2	224
2015-02-22	35.6	35.7	34.6	34.68	-0.53	-1.51	367497.0	12908558.2	273
2015-02-19	34.4	35.7	34.4	35.21	0.58	1.67	333739.0	11657292.1	293
2015-02-18	34.5	34.7	34.4	34.63	0.07	0.2	239753.0	8273068.1	152
2015-02-17	34.9	35.5	34.5	34.56	-0.12	-0.35	538471.0	18886891.3	513
2015-02-16	33.6	35.0	33.4	34.68	0.87	2.57	822276.0	28467987.0	698
2015-02-15	33.4	33.9	33.1	33.81	1.01	3.08	469777.0	15757608.1	325
2015-02-12	32.6	33.2	32.5	32.8	0.25	0.77	215823.0	7086672.1	159
2015-02-11	33.7	33.9	32.4	32.55	-1.19	-3.53	160619.0	5353390.7	184
2015-02-10	33.5	34.2	33.5	33.74	-0.26	-0.76	219137.0	7414488.4	215
2015-02-09	34.6	34.6	33.8	34.0	-0.32	-0.93	283668.0	9654739.3	256
2015-02-08	34.2	34.5	34.0	34.32	0.5	1.48	91995.0	3150266.6	133
2015-02-05	33.9	34.4	33.7	33.82	-0.04	-0.12	209271.0	7124522.1	202
2015-02-04	34.3	34.4	33.8	33.86	-0.15	-0.44	178282.0	6082428.7	176
2015-02-03	34.8	35.2	33.7	34.01	-0.49	-1.42	418887.0	14459342.2	420
2015-02-02	33.2	34.6	33.0	34.5	1.09	3.26	273689.0	9286353.9	280
2015-02-01	34.0	34.2	33.2	33.41	0.61	1.86	222890.0	7506837.3	270
2015-01-29	32.9	33.3	32.6	32.8	-0.33	-1.0	411076.0	13527858.7	362
2015-01-28	32.4	33.5	32.0	33.13	1.06	3.31	662848.0	21754584.0	494
2015-01-27	31.6	32.2	30.7	32.07	0.69	2.2	737509.0	23166906.7	641
2015-01-26	30.6	31.5	30.6	31.38	1.15	3.8	494777.0	15385873.0	410
2015-01-22	30.0	30.6	29.9	30.23	0.18	0.6	185631.0	5612394.1	267
2015-01-21	30.4	30.8	29.7	30.05	-0.38	-1.25	226169.0	6872746.1	246
2015-01-20	30.7	30.8	30.2	30.43	-0.61	-1.97	266431.0	8124440.5	311
2015-01-19	31.6	31.7	31.0	31.04	-0.33	-1.05	321674.0	10058477.9	359
2015-01-18	31.1	31.7	31.0	31.37	0.32	1.03	226348.0	7131355.7	272
2015-01-15	32.0	32.2	30.9	31.05	-0.82	-2.57	359741.0	11371206.0	439
2015-01-14	32.1	32.5	31.8	31.87	-0.17	-0.53	473607.0	15157454.2	430
2015-01-13	30.6	32.3	30.3	32.04	-0.04	-0.12	379759.0	12101863.4	314
2015-01-12	32.1	32.6	31.4	32.08	-0.32	-0.99	706548.0	22661580.6	581
2015-01-11	30.5	33.2	30.2	32.4	2.14	7.07	602040.0	19512090.6	408
2015-01-08	30.0	31.0	30.0	30.26	0.81	2.75	310550.0	9479102.4	293
2015-01-07	29.0	30.3	29.0	29.45	0.53	1.83	303289.0	9009833.0	349
2015-01-06	28.4	29.1	27.8	28.92	-0.6	-2.03	218100.0	6186303.6	260
2015-01-05	29.2	30.6	29.1	29.52	-0.33	-1.11	221647.0	6612256.6	287
2015-01-04	30.2	30.3	29.5	29.85	0.05	0.17	169581.0	5085204.3	208
2015-01-01	29.5	30.2	29.3	29.8	0.61	2.09	134075.0	3993821.2	180
2014-12-31	30.2	30.6	28.5	29.19	-1.05	-3.47	406341.0	11892933.8	387
2014-12-30	31.2	31.2	30.0	30.24	-1.76	-5.5	219893.0	6676340.4	281
2014-12-29	31.9	32.4	31.5	32.0	0.36	1.14	417371.0	13348275.1	389
2014-12-28	29.8	32.0	29.8	31.64	1.9	6.39	564881.0	17629399.7	468
2014-12-25	29.2	30.0	28.6	29.74	0.42	1.43	341155.0	10002547.8	377
2014-12-24	29.1	30.4	28.7	29.32	0.89	3.13	783991.0	23243886.9	478
2014-12-23	27.6	28.8	27.3	28.43	0.32	1.14	320096.0	9041289.6	299
2014-12-22	28.2	28.9	27.5	28.11	-0.34	-1.2	557641.0	15768856.0	471
2014-12-21	29.0	29.0	26.6	28.45	0.66	2.37	647085.0	18040592.9	537
2014-12-18	26.5	27.8	26.2	27.79	2.42	9.54	526171.0	14313979.4	464
2014-12-17	26.0	26.4	23.55	25.37	-0.53	-2.05	353638.0	9001195.55	411
2014-12-16	28.0	28.0	25.9	25.9	-2.81	-9.79	435578.0	11347100.4	370
2014-12-15	29.9	30.2	26.4	28.71	-0.62	-2.11	380476.0	11094913.7	355
2014-12-14	30.0	30.6	29.2	29.33	-2.18	-6.92	266643.0	8009780.6	288
2014-12-11	31.3	31.7	30.2	31.51	-0.99	-3.05	404424.0	12582611.3	321
2014-12-10	33.8	33.8	32.0	32.5	-1.15	-3.42	322371.0	10562067.0	244
2014-12-09	33.1	33.8	33.1	33.65	0.11	0.33	182657.0	6084220.8	183
2014-12-08	34.0	34.3	33.5	33.54	-0.4	-1.18	255194.0	8658975.5	303
2014-12-07	33.7	34.3	33.7	33.94	-0.07	-0.21	246111.0	8372416.3	244
2014-12-04	33.7	34.8	33.4	34.01	0.61	1.83	440622.0	14950037.2	374
2014-12-03	33.0	33.4	32.8	33.4	0.28	0.85	271678.0	8997276.7	271
2014-12-02	33.9	34.0	33.0	33.12	0.05	0.15	380160.0	12697183.5	387
2014-12-01	32.0	33.3	31.7	33.07	0.89	2.77	603638.0	19828573.8	571
2014-11-30	32.0	33.3	31.7	32.18	-2.28	-6.62	376897.0	12210683.3	396
2014-11-27	33.3	34.7	33.0	34.46	0.56	1.65	321161.0	10945998.2	358
2014-11-26	34.2	34.2	32.7	33.9	-0.61	-1.77	334830.0	11279947.3	297
2014-11-25	35.0	35.1	34.4	34.51	-0.8	-2.27	570956.0	19805698.1	487
2014-11-24	36.6	36.6	35.1	35.31	-0.94	-2.59	242123.0	8681819.4	305
2014-11-23	36.0	36.7	36.0	36.25	0.45	1.26	503905.0	18294139.0	428
2014-11-20	35.8	35.9	35.3	35.8	-0.02	-0.06	476373.0	16955980.1	515
2014-11-19	34.2	36.8	33.8	35.82	1.81	5.32	1037488.0	36590656.8	924
2014-11-18	34.3	34.3	33.7	34.01	0.16	0.47	193610.0	6596362.7	196
2014-11-17	34.7	34.7	33.6	33.85	-1.02	-2.93	208644.0	7098898.7	239
2014-11-16	35.2	35.2	34.5	34.87	-0.27	-0.77	177746.0	6196416.1	168
2014-11-13	35.0	35.3	34.9	35.14	0.12	0.34	145153.0	5092025.8	195
2014-11-12	35.0	35.3	34.7	35.02	0.37	1.07	237744.0	8321660.8	191
2014-11-11	34.9	35.0	34.5	34.65	-0.41	-1.17	305191.0	10593760.6	285
2014-11-10	34.7	35.5	34.5	35.06	0.52	1.51	422317.0	14750187.9	368
2014-11-09	34.7	34.7	34.3	34.54	-0.13	-0.37	320775.0	11052206.8	280
2014-11-06	35.4	35.4	34.3	34.67	-0.44	-1.25	548371.0	18977291.0	468
2014-11-05	35.1	35.6	33.7	35.11	-0.52	-1.46	686182.0	23562983.9	519
2014-11-04	36.3	36.3	35.1	35.63	-0.88	-2.41	346299.0	12439453.0	239
2014-11-03	36.4	36.7	36.3	36.51	0.15	0.41	122479.0	4470566.4	152
2014-11-02	36.1	36.5	35.8	36.36	0.9	2.54	248814.0	8971979.2	206
2014-10-30	35.6	35.7	34.7	35.46	-0.63	-1.75	220436.0	7778604.5	273
2014-10-29	36.7	37.0	36.0	36.09	-0.45	-1.23	362719.0	13282021.6	359
2014-10-28	37.0	37.1	36.1	36.54	-0.42	-1.14	318217.0	11621742.9	295
2014-10-27	36.9	37.4	36.9	36.96	0.06	0.16	509458.0	18909094.9	434
2014-10-26	36.2	37.0	36.2	36.9	0.66	1.82	358827.0	13193145.5	232
2014-10-23	36.2	36.4	35.7	36.24	-0.29	-0.79	440744.0	15868389.6	360
2014-10-22	36.1	37.0	36.0	36.53	0.58	1.61	650607.0	23784414.5	435
2014-10-21	34.9	36.0	34.8	35.95	1.09	3.13	687364.0	24391424.6	507
2014-10-20	35.0	35.0	34.3	34.86	-0.04	-0.11	568837.0	19654482.8	392
2014-10-19	34.8	35.2	34.2	34.9	1.34	3.99	641480.0	22195803.0	401
2014-10-16	35.8	36.1	33.3	33.56	-3.4	-9.2	797864.0	27174847.7	551
2014-10-15	38.1	38.2	36.8	36.96	-1.18	-3.09	477947.0	17765411.4	436
2014-10-14	39.0	39.0	37.4	38.14	-0.02	-0.05	524223.0	20043861.5	616
2014-10-13	36.8	38.3	36.8	38.16	1.06	2.86	285920.0	10690875.0	258
2014-10-12	39.9	40.1	37.1	37.1	-4.1	-9.95	383404.0	14768854.2	419
2014-10-02	40.8	41.5	40.3	41.2	0.37	0.91	277053.0	11377454.7	275
2014-10-01	40.8	41.3	40.6	40.83	0.1	0.25	449845.0	18429248.3	317
2014-09-30	40.6	40.8	40.5	40.73	0.29	0.72	382782.0	15555406.3	314
2014-09-29	40.5	41.0	40.2	40.44	0.02	0.05	432332.0	17542703.5	298
2014-09-28	41.4	41.4	40.0	40.42	-0.5	-1.22	374279.0	15179568.4	350
2014-09-25	41.3	41.4	40.6	40.92	-0.24	-0.58	252763.0	10394569.2	248
2014-09-24	42.1	42.1	41.0	41.16	-1.02	-2.42	521631.0	21646604.5	378
2014-09-22	42.8	43.1	41.8	42.18	-0.53	-1.24	968507.0	40989184.1	632
2014-09-21	42.9	43.5	42.3	42.71	0.0	0.0	1531455.0	65938714.1	941
2014-09-18	42.3	43.1	42.2	42.71	0.42	0.99	1034219.0	44142270.0	731
2014-09-17	42.0	42.4	41.6	42.29	0.49	1.17	721995.0	30323824.7	456
2014-09-16	42.1	42.4	41.5	41.8	-0.29	-0.69	715658.0	30026138.2	466
2014-09-15	42.4	42.5	41.8	42.09	-0.19	-0.45	728202.0	30733928.4	427
2014-09-14	42.4	43.2	42.2	42.28	0.13	0.31	1546712.0	65989476.6	1012
2014-09-11	42.2	42.8	42.1	42.15	-0.04	-0.09	798068.0	33822691.1	521
2014-09-10	41.7	42.9	41.7	42.19	0.26	0.62	1979905.0	84020262.8	1315
2014-09-09	42.2	42.3	41.9	41.93	0.05	0.12	534011.0	22462113.4	431
2014-09-08	41.8	42.2	41.5	41.88	0.01	0.02	970602.0	40649569.0	776
2014-09-07	42.0	42.0	41.8	41.87	-0.04	-0.1	365880.0	15315237.3	250
2014-09-04	42.1	42.2	41.6	41.91	-0.14	-0.33	467547.0	19579320.8	324
2014-09-03	42.2	42.4	41.7	42.05	-0.25	-0.59	459670.0	19349086.5	318
2014-09-02	42.5	42.6	42.0	42.3	-0.04	-0.09	363519.0	15381836.1	255
2014-09-01	42.5	42.5	42.0	42.34	0.06	0.14	446466.0	18842297.7	295
2014-08-31	42.3	42.9	42.0	42.28	0.13	0.31	545570.0	23130127.9	359
2014-08-28	42.6	42.7	42.0	42.15	-0.58	-1.36	389269.0	16497173.0	361
2014-08-27	41.6	43.0	41.5	42.73	1.04	2.49	859607.0	36403859.1	674
2014-08-26	41.7	41.9	41.2	41.69	0.03	0.07	642103.0	26705912.1	471
2014-08-25	42.8	42.8	41.0	41.66	-1.16	-2.71	1236561.0	51886858.1	1046
2014-08-24	43.6	43.8	42.7	42.82	0.49	1.16	2704090.0	116966979.1	2130
2014-08-21	41.3	42.5	41.1	42.33	1.05	2.54	2217574.0	92934427.2	1406
2014-08-20	41.4	41.5	41.2	41.28	-0.1	-0.24	484109.0	20003348.9	361
2014-08-19	41.2	41.6	41.1	41.38	0.06	0.15	348079.0	14392767.2	321
2014-08-18	41.3	41.8	41.1	41.32	0.08	0.19	825981.0	34236563.3	607
2014-08-17	40.7	41.6	40.7	41.24	0.6	1.48	936675.0	38598782.9	830
2014-08-14	41.0	41.3	40.5	40.64	-0.32	-0.78	884310.0	36168593.2	682
2014-08-13	40.5	41.6	40.5	40.96	0.5	1.24	1529746.0	63073170.9	1425
2014-08-12	39.8	40.6	39.7	40.46	0.68	1.71	1201220.0	48321088.0	797
2014-08-11	39.8	39.8	39.5	39.78	0.08	0.2	372249.0	14768018.7	347
2014-08-10	39.6	39.9	39.4	39.7	0.1	0.25	1049296.0	41668438.5	759
2014-08-07	39.7	39.9	39.5	39.6	-0.13	-0.33	237675.0	9430865.0	223
2014-08-06	39.6	39.9	39.5	39.73	-0.03	-0.08	308357.0	12237067.9	221
2014-08-05	39.8	40.1	39.3	39.76	0.31	0.79	861082.0	34286835.1	617
2014-08-04	38.9	39.8	38.9	39.45	0.65	1.68	607209.0	23933989.9	522
2014-08-03	38.4	38.9	38.3	38.8	0.29	0.75	364629.0	14111003.6	213
2014-07-24	38.8	38.8	38.4	38.51	0.03	0.08	237874.0	9173005.8	238
2014-07-23	38.4	38.7	38.2	38.48	0.13	0.34	392141.0	15091596.7	284
2014-07-22	38.4	38.6	38.2	38.35	0.25	0.66	281520.0	10815506.2	231
2014-07-21	38.2	38.2	38.0	38.1	-0.16	-0.42	260119.0	9914450.5	181
2014-07-20	38.6	38.6	38.0	38.26	-0.79	-2.02	329591.0	12612594.4	210
2014-07-17	39.0	39.2	38.9	39.05	0.06	0.15	284865.0	11122665.0	201
2014-07-16	39.2	39.2	38.9	38.99	-0.18	-0.46	319287.0	12463378.0	215
2014-07-15	39.4	39.5	39.0	39.17	-0.02	-0.05	486538.0	19093360.6	320
2014-07-14	39.0	39.5	39.0	39.19	0.26	0.67	201303.0	7898744.9	187
2014-07-13	39.1	39.4	38.8	38.93	-0.3	-0.76	439216.0	17145319.0	301
2014-07-10	39.6	39.7	39.1	39.23	-0.15	-0.38	258233.0	10185647.4	250
2014-07-09	39.3	39.5	39.2	39.38	0.02	0.05	119790.0	4715832.9	141
2014-07-08	39.0	39.7	38.9	39.36	0.23	0.59	351673.0	13840093.4	290
2014-07-07	39.2	39.3	39.0	39.13	-0.19	-0.48	124953.0	4891775.8	138
2014-07-06	39.4	39.5	39.0	39.32	0.07	0.18	259742.0	10207120.2	214
2014-07-03	39.4	39.8	39.2	39.25	-0.08	-0.2	366489.0	14471096.6	313
2014-07-02	39.4	39.5	39.2	39.33	0.12	0.31	443508.0	17445660.6	330
2014-07-01	39.2	39.3	38.8	39.21	0.31	0.8	287026.0	11214689.8	262
2014-06-30	38.5	39.1	38.2	38.9	0.16	0.41	532624.0	20747249.9	391
2014-06-29	39.0	39.2	38.4	38.74	-0.26	-0.67	266542.0	10343170.0	310
2014-06-26	39.0	39.5	39.0	39.0	0.55	1.43	925086.0	36234317.6	675
2014-06-25	38.4	38.8	38.3	38.45	0.27	0.71	251837.0	9692791.5	311
2014-06-24	37.7	38.3	37.4	38.18	-0.02	-0.05	574204.0	21668011.1	509
2014-06-23	38.6	38.8	37.7	38.2	-0.76	-1.95	468178.0	17884881.1	513
2014-06-22	38.8	39.5	38.4	38.96	0.22	0.57	895495.0	35047354.4	857
2014-06-19	38.9	39.0	38.3	38.74	0.01	0.03	462980.0	17919237.4	540
2014-06-18	37.7	39.0	37.0	38.73	1.18	3.14	919033.0	35177885.7	708
2014-06-17	37.1	37.9	36.3	37.55	0.21	0.56	616948.0	23017604.2	584
2014-06-16	39.0	39.4	37.2	37.34	-1.67	-4.28	664785.0	25527209.4	641
2014-06-15	39.5	39.5	38.7	39.01	-0.95	-2.38	615703.0	24048872.7	635
2014-06-12	40.7	40.7	39.7	39.96	-0.98	-2.39	635745.0	25599927.7	708
2014-06-11	42.0	42.0	40.7	40.94	-0.85	-2.03	2152112.0	88796392.8	1866
2014-06-10	40.9	42.5	40.7	41.79	1.27	3.13	3944189.0	163970226.1	2508
2014-06-09	39.8	40.8	39.4	40.52	0.74	1.86	1494733.0	60130257.4	1037
2014-06-08	40.9	41.0	38.7	39.78	-1.13	-2.76	923241.0	36677607.0	904
2014-06-05	41.5	41.5	40.6	40.91	0.09	0.22	992593.0	40756536.1	1000
2014-06-04	40.6	40.9	40.2	40.82	-0.03	-0.07	478237.0	19392892.7	508
2014-06-03	41.5	41.5	40.6	40.85	-0.11	-0.27	613478.0	25122479.1	624
2014-06-02	41.1	41.8	40.6	40.96	0.05	0.12	1104820.0	45486068.6	1051
2014-06-01	40.2	41.0	39.7	40.91	0.91	2.27	1100839.0	44484727.0	963
2014-05-29	40.4	41.0	39.5	40.0	-0.53	-1.31	972910.0	39176298.4	962
2014-05-28	40.8	41.5	40.2	40.53	-0.2	-0.49	1054476.0	43196853.0	1124
2014-05-27	41.7	41.9	40.5	40.73	-0.86	-2.07	1094492.0	44999859.6	1021
2014-05-26	42.1	42.5	41.4	41.59	-0.39	-0.93	2139184.0	89522044.4	1945
2014-05-25	38.9	42.7	38.7	41.98	2.36	5.96	3841637.0	159600354.9	3160
2014-05-22	38.9	39.8	38.9	39.62	1.13	2.94	1436274.0	56544787.3	1036
2014-05-21	38.2	39.0	38.1	38.49	0.08	0.21	1143183.0	44015714.8	826
2014-05-20	38.4	38.6	37.9	38.41	0.11	0.29	708827.0	27099543.1	580
2014-05-19	39.3	39.4	37.4	38.3	-1.07	-2.72	1128942.0	43447035.1	1034
2014-05-18	39.7	39.8	39.3	39.37	-0.07	-0.18	975319.0	38611872.4	852
2014-05-15	39.8	40.2	39.3	39.44	0.04	0.1	2209436.0	87890948.5	1563
2014-05-14	39.1	39.8	38.9	39.4	0.34	0.87	1823138.0	71758488.2	1363
2014-05-13	38.2	39.5	38.1	39.06	0.93	2.44	2303192.0	89576541.4	1560
2014-05-12	38.3	38.6	38.0	38.13	-0.03	-0.08	1247986.0	47728605.4	893
2014-05-11	37.4	38.4	37.1	38.16	0.83	2.22	1579503.0	59613084.7	1120
2014-05-08	37.4	37.6	37.3	37.33	0.04	0.11	482418.0	18057871.9	438
2014-05-07	37.3	37.5	37.1	37.29	-0.05	-0.13	380418.0	14199020.0	365
2014-05-06	37.5	37.8	37.1	37.34	-0.15	-0.4	523509.0	19625855.4	470
2014-05-05	37.8	37.8	37.3	37.49	-0.27	-0.72	582697.0	21846275.3	515
2014-05-04	38.2	38.3	37.6	37.76	-0.02	-0.05	1033769.0	39185970.3	756
2014-05-01	38.4	38.7	37.5	37.78	-0.37	-0.97	1554439.0	59224685.2	1120
2014-04-30	37.5	38.8	37.5	38.15	0.71	1.9	2343687.0	89941217.6	1812
2014-04-29	37.7	38.1	37.4	37.44	-0.14	-0.37	1191300.0	44972256.2	954
2014-04-28	37.6	37.8	37.3	37.58	0.02	0.05	717252.0	26929376.8	564
2014-04-27	37.3	37.8	37.3	37.56	0.42	1.13	1051073.0	39446694.4	674
2014-04-24	36.8	37.3	36.3	37.14	0.41	1.12	1054019.0	38947444.7	768
2014-04-23	36.9	37.2	36.6	36.73	-0.09	-0.24	549325.0	20249782.7	475
2014-04-22	37.2	37.2	36.7	36.82	-0.28	-0.75	414827.0	15303969.3	417
2014-04-21	37.5	37.6	37.0	37.1	-0.2	-0.54	1030811.0	38306251.1	679
2014-04-20	37.6	37.9	35.8	37.3	-0.18	-0.48	1902684.0	70389958.0	1135
2014-04-17	38.2	38.6	37.3	37.48	-0.61	-1.6	1096101.0	41379301.1	854
2014-04-16	37.8	38.9	37.7	38.09	0.54	1.44	1898527.0	72796969.2	1499
2014-04-15	36.7	37.8	36.6	37.55	1.11	3.05	1584939.0	59110052.3	1254
2014-04-14	35.8	36.7	35.8	36.44	0.62	1.73	970262.0	35220259.9	725
2014-04-13	35.8	36.4	35.6	35.82	-0.48	-1.32	700579.0	25174042.3	550
2014-04-10	36.8	37.0	35.9	36.3	0.0	0.0	1271764.0	46413050.0	954
2014-04-09	35.6	38.4	35.4	36.3	0.7	1.97	5072014.0	188902710.6	3159
2014-04-08	35.2	35.7	35.1	35.6	0.2	0.56	669541.0	23786698.6	488
2014-04-07	35.5	35.6	35.0	35.4	0.0	0.0	672770.0	23704468.7	486
2014-04-06	34.8	35.6	34.8	35.4	0.5	1.43	1085194.0	38272909.7	689
2014-04-03	35.0	35.0	34.7	34.9	-0.1	-0.29	436448.0	15210450.8	287
2014-04-02	35.0	35.1	34.7	35.0	0.0	0.0	485975.0	16947931.0	360
2014-04-01	34.9	35.1	34.8	35.0	0.0	0.0	512932.0	17946306.8	304
2014-03-31	35.2	35.2	34.8	35.0	-0.7	-1.96	517907.0	18093910.9	444
2014-03-30	36.4	36.4	35.5	35.7	-0.4	-1.11	833395.0	29832383.0	690
2014-03-27	36.3	37.0	35.8	36.1	0.0	0.0	2122458.0	77444891.9	1463
2014-03-26	35.9	36.3	35.8	36.1	0.3	0.84	1516397.0	54699536.5	661
2014-03-25	35.8	36.0	35.6	35.8	0.0	0.0	285136.0	10202532.8	226
2014-03-24	35.6	36.1	35.5	35.8	0.1	0.28	942933.0	33842491.8	504
2014-03-23	35.6	35.8	35.4	35.7	0.2	0.56	267057.0	9494448.4	268
2014-03-20	35.5	35.7	35.2	35.5	-0.1	-0.28	332012.0	11733461.3	246
2014-03-19	35.5	35.6	35.2	35.6	0.2	0.56	336703.0	11927190.6	245
2014-03-18	36.0	36.0	35.2	35.4	-0.5	-1.39	690344.0	24629793.4	484
2014-03-17	36.4	36.4	35.6	35.9	-0.2	-0.55	1079465.0	38780212.8	739
2014-03-16	35.2	36.4	35.0	36.1	0.9	2.56	1792949.0	64073369.3	951
2014-03-13	34.8	35.3	34.7	35.2	0.5	1.44	539982.0	18910356.7	330
2014-03-12	35.0	35.0	34.7	34.7	-0.3	-0.86	330570.0	11517293.4	256
2014-03-11	35.0	35.5	35.0	35.0	-0.2	-0.57	609290.0	21474929.0	350
2014-03-10	35.2	35.2	35.0	35.2	0.0	0.0	400349.0	14039150.4	271
2014-03-09	34.7	35.4	34.7	35.2	0.6	1.73	1020261.0	35860734.3	545
2014-03-06	34.5	35.2	34.3	34.6	0.1	0.29	1357485.0	47213863.6	795
2014-03-05	33.9	34.5	33.6	34.5	0.7	2.07	1316806.0	44875793.9	654
2014-03-04	33.5	34.1	33.5	33.8	0.5	1.5	724493.0	24469403.5	447
2014-03-03	33.6	33.6	33.2	33.3	-0.2	-0.6	253855.0	8481344.5	218
2014-03-02	34.0	34.0	33.4	33.5	-0.4	-1.18	519276.0	17521686.3	309
2014-02-27	33.9	34.3	33.8	33.9	0.1	0.3	530406.0	18038907.1	262
2014-02-26	33.8	34.0	33.7	33.8	0.0	0.0	431280.0	14618206.2	262
2014-02-25	33.9	34.0	33.7	33.8	-0.1	-0.29	310470.0	10499530.8	182
2014-02-24	33.9	33.9	33.6	33.9	0.1	0.3	367325.0	12399111.3	195
2014-02-23	33.9	34.0	33.7	33.8	-0.1	-0.29	218975.0	7404530.7	186
2014-02-20	34.1	34.1	33.7	33.9	-0.2	-0.59	397118.0	13450187.3	339
2014-02-19	34.2	34.5	34.0	34.1	0.1	0.29	823161.0	28203567.5	584
2014-02-18	33.7	34.0	33.5	34.0	0.4	1.19	300740.0	10170323.5	248
2014-02-17	33.5	33.9	33.5	33.6	0.0	0.0	366985.0	12382552.9	275
2014-02-16	33.5	33.6	33.4	33.6	0.2	0.6	198240.0	6640414.1	175
2014-02-13	33.5	33.5	33.4	33.4	-0.2	-0.6	111757.0	3734756.5	127
2014-02-12	33.8	33.8	33.5	33.6	-0.1	-0.3	244917.0	8227794.2	193
2014-02-11	33.6	33.8	33.5	33.7	0.2	0.6	163433.0	5501938.6	162
2014-02-10	33.7	33.8	33.5	33.5	-0.2	-0.59	227764.0	7660821.7	154
2014-02-09	34.0	34.1	33.5	33.7	0.0	0.0	342471.0	11550866.6	265
2014-02-06	33.6	34.2	33.5	33.7	0.1	0.3	388980.0	13200645.7	287
2014-02-05	33.3	33.6	33.3	33.6	0.3	0.9	134152.0	4491147.0	129
2014-02-04	33.2	33.4	33.0	33.3	0.0	0.0	198277.0	6590766.4	208
2014-02-03	33.4	33.5	33.3	33.3	-0.2	-0.6	190410.0	6358522.9	165
2014-02-02	33.6	33.7	33.3	33.5	-0.1	-0.3	251637.0	8432802.7	201
2014-01-30	33.6	33.6	33.5	33.6	-0.1	-0.3	115463.0	3872964.7	156
2014-01-29	33.7	33.8	33.5	33.7	0.1	0.3	192462.0	6477386.4	187
2014-01-28	33.7	34.0	33.6	33.6	-0.1	-0.3	236145.0	7978669.7	210
2014-01-27	33.9	34.0	33.6	33.7	-0.3	-0.88	177023.0	5987146.3	211
2014-01-26	34.0	34.1	33.8	34.0	-0.3	-0.87	416597.0	14130343.5	336
2014-01-23	33.9	34.8	33.9	34.3	0.6	1.78	653805.0	22516794.8	663
2014-01-22	34.0	34.1	33.6	33.7	-0.3	-0.88	201506.0	6821044.6	242
2014-01-21	34.3	34.3	33.8	34.0	-0.3	-0.87	232516.0	7900143.9	231
2014-01-20	34.2	34.4	34.2	34.3	0.1	0.29	87696.0	3006860.8	127
2014-01-19	34.4	34.4	34.1	34.2	-0.3	-0.87	136097.0	4665694.4	170
2014-01-16	34.6	34.7	34.5	34.5	0.0	0.0	161695.0	5590894.5	195
2014-01-15	34.6	34.8	34.5	34.5	-0.1	-0.29	196944.0	6826585.3	180
2014-01-14	34.4	34.8	34.4	34.6	0.2	0.58	264397.0	9157847.2	239
2014-01-13	34.5	34.6	34.4	34.4	-0.2	-0.58	135273.0	4670574.6	154
2014-01-12	34.6	34.8	34.5	34.6	0.0	0.0	146686.0	5078216.0	143
2014-01-09	34.8	34.8	34.5	34.6	-0.1	-0.29	184818.0	6396493.7	215
2014-01-08	34.6	34.9	34.5	34.7	0.1	0.29	260302.0	9030716.3	263
2014-01-07	34.8	34.9	34.5	34.6	-0.2	-0.57	233824.0	8105721.7	257
2014-01-06	35.0	35.1	34.7	34.8	-0.1	-0.29	561882.0	19576459.7	457
2014-01-05	35.1	35.5	34.7	34.9	-0.2	-0.57	807312.0	28364037.0	688
2014-01-02	34.6	35.4	34.5	35.1	0.5	1.45	1272154.0	44640593.2	1048
2014-01-01	34.6	34.7	34.5	34.6	0.2	0.58	310638.0	10754400.8	293
2013-12-31	34.5	34.6	34.4	34.4	-0.2	-0.58	227531.0	7847574.3	224
2013-12-30	34.4	34.7	34.3	34.6	0.2	0.58	525771.0	18148394.4	429
2013-12-29	34.3	34.5	34.2	34.4	0.1	0.29	267204.0	9168057.9	280
2013-12-26	34.3	34.4	34.1	34.3	0.1	0.29	251700.0	8621186.6	272
2013-12-25	34.5	34.5	34.1	34.2	-0.2	-0.58	291824.0	10005474.7	219
2013-12-24	34.5	34.7	34.4	34.4	0.1	0.29	215021.0	7428547.7	231
2013-12-23	34.6	34.7	34.3	34.3	-0.3	-0.87	304631.0	10498439.2	280
2013-12-22	34.6	34.8	34.5	34.6	0.1	0.29	296009.0	10259051.9	334
2013-12-19	34.7	34.8	34.5	34.5	-0.1	-0.29	212142.0	7344846.7	201
2013-12-18	34.5	34.8	34.4	34.6	0.1	0.29	276016.0	9534690.3	223
2013-12-17	34.9	34.9	34.4	34.5	-0.3	-0.86	436607.0	15105134.8	399
2013-12-16	35.0	35.1	34.8	34.8	-0.2	-0.57	319650.0	11144165.6	305
2013-12-15	35.1	35.5	34.9	35.0	0.0	0.0	605080.0	21283248.8	513
2013-12-12	35.1	35.1	34.9	35.0	-0.1	-0.28	234231.0	8193582.8	244
2013-12-11	35.0	35.5	34.8	35.1	0.1	0.29	498629.0	17516907.5	494
2013-12-10	35.4	35.5	34.8	35.0	-0.5	-1.41	529694.0	18608055.3	396
2013-12-09	35.4	35.6	35.2	35.5	0.3	0.85	233450.0	8276524.2	291
2013-12-08	35.5	35.5	35.2	35.2	-0.3	-0.85	215609.0	7608389.7	257
2013-12-05	35.0	35.6	34.8	35.5	0.4	1.14	184799.0	6488664.2	244
2013-12-04	34.9	35.1	34.6	35.1	-0.1	-0.28	190447.0	6646898.5	169
2013-12-03	35.5	35.5	34.8	35.2	-0.3	-0.85	142716.0	5030121.7	222
2013-12-02	35.6	35.8	35.1	35.5	-0.1	-0.28	203348.0	7215373.5	225
2013-12-01	36.0	36.2	35.5	35.6	0.0	0.0	244187.0	8741330.5	280
2013-11-28	35.8	36.0	35.6	35.6	-0.1	-0.28	263863.0	9444024.2	194
2013-11-27	35.6	36.1	35.6	35.7	0.0	0.0	211795.0	7598824.2	239
2013-11-26	36.1	36.1	35.5	35.7	-0.3	-0.83	448301.0	16109283.3	314
2013-11-25	35.8	36.6	35.5	36.0	0.1	0.28	1145061.0	41416559.2	714
2013-11-24	35.5	36.0	35.4	35.9	0.5	1.41	502090.0	17949735.5	402
2013-11-21	35.8	36.0	35.2	35.4	-0.4	-1.12	334967.0	11885884.6	333
2013-11-20	35.0	35.9	35.0	35.8	0.6	1.7	414842.0	14729262.0	370
2013-11-19	34.8	35.3	34.4	35.2	0.5	1.44	487884.0	16999737.4	505
2013-11-18	35.1	35.2	34.7	34.7	-0.4	-1.14	669797.0	23352596.9	607
2013-11-17	35.7	35.8	35.1	35.1	-0.6	-1.68	507953.0	18002288.2	436
2013-11-14	35.4	35.7	35.3	35.7	0.2	0.56	297658.0	10573760.1	288
2013-11-13	36.0	36.1	35.3	35.5	-0.6	-1.66	463093.0	16539474.8	475
2013-11-12	36.3	36.5	35.9	36.1	-0.2	-0.55	679910.0	24546595.6	523
2013-11-11	36.0	36.5	36.0	36.3	0.1	0.28	346381.0	12547288.7	308
2013-11-10	36.4	36.5	36.0	36.2	-0.1	-0.28	455080.0	16444246.7	341
2013-11-07	36.3	36.5	36.0	36.3	0.0	0.0	433975.0	15723186.7	259
2013-11-06	36.6	36.6	36.3	36.3	-0.3	-0.82	123739.0	4508470.2	147
2013-11-05	36.5	37.0	36.2	36.6	0.1	0.27	440828.0	16124903.5	343
2013-11-04	36.7	36.7	36.4	36.5	0.0	0.0	210081.0	7662997.6	238
2013-11-03	36.4	37.2	36.4	36.5	0.2	0.55	870356.0	32018109.2	605
2013-10-31	36.4	36.5	36.1	36.3	0.0	0.0	337517.0	12259452.9	379
2013-10-30	36.3	36.4	35.9	36.3	0.0	0.0	385200.0	13908187.0	344
2013-10-29	36.0	36.4	35.8	36.3	0.2	0.55	409478.0	14747417.8	451
2013-10-28	36.7	36.9	36.0	36.1	-0.8	-2.17	563456.0	20431862.1	568
2013-10-27	37.2	37.2	36.6	36.9	-0.8	-2.12	813978.0	29994395.9	800
2013-10-24	38.2	38.5	37.5	37.7	-0.6	-1.57	716018.0	27160034.0	847
2013-10-23	36.4	39.0	36.3	38.3	2.1	5.8	3820480.0	145302053.9	2609
2013-10-22	36.6	37.1	36.1	36.2	-0.3	-0.82	1016408.0	37247394.9	845
2013-10-21	36.0	36.5	35.9	36.5	0.6	1.67	1298969.0	47095360.6	802
2013-10-20	35.9	36.2	35.5	35.9	0.5	1.41	851240.0	30471744.3	742
2013-10-10	35.6	35.7	35.0	35.4	-0.1	-0.28	622194.0	22068567.5	569
2013-10-09	35.3	35.6	35.0	35.5	0.1	0.28	614365.0	21687784.4	646
2013-10-08	35.1	35.6	34.8	35.4	0.3	0.85	1084549.0	38255731.9	982
2013-10-07	35.7	35.7	34.9	35.1	-0.6	-1.68	1122936.0	39580724.6	916
2013-10-06	36.5	36.6	35.0	35.7	-0.7	-1.92	1814030.0	64700247.8	1331
2013-10-03	36.6	36.9	36.3	36.4	-0.3	-0.82	847857.0	31016870.1	869
2013-10-02	37.3	37.3	36.4	36.7	-0.5	-1.34	1508037.0	55580349.4	1467
2013-10-01	35.9	37.5	35.9	37.2	1.0	2.76	3051160.0	112422848.1	2422
2013-09-30	37.0	37.2	36.1	36.2	-0.9	-2.43	1314396.0	48025823.0	1370
2013-09-29	36.1	38.7	36.1	37.1	1.2	3.34	5527260.0	206899636.8	4447
2013-09-26	35.4	36.2	35.4	35.9	0.6	1.7	2656233.0	95147964.6	2183
2013-09-25	35.0	35.7	34.8	35.3	0.2	0.57	1838788.0	64956139.1	1323
2013-09-24	35.1	35.3	34.9	35.1	0.0	0.0	1002522.0	35187216.0	939
2013-09-19	35.2	35.3	34.8	35.1	0.2	0.57	1082207.0	37912807.8	1086
2013-09-18	35.3	35.4	34.8	34.9	-0.5	-1.41	1123361.0	39446181.8	1230
2013-09-17	36.0	36.1	35.0	35.4	-0.5	-1.39	2355200.0	83801554.6	2300
2013-09-16	36.2	36.7	35.6	35.9	0.0	0.0	4244827.0	153466319.9	3475
2013-09-15	39.4	39.5	34.7	35.9	-2.6	-6.75	13091543.0	473574785.0	9905
2013-09-12	37.8	40.4	37.3	38.5	1.7	4.62	4941190.0	194834046.8	3800
2013-09-11	33.5	36.8	32.9	36.8	3.3	9.85	3289364.0	116990698.3	1880
2013-09-10	31.8	33.5	31.8	33.5	2.4	7.72	1263577.0	41363653.2	701
2013-09-09	30.8	31.2	30.2	31.1	0.6	1.97	419322.0	12893380.1	397
2013-09-08	31.5	31.8	30.5	30.5	-0.5	-1.61	341374.0	10599739.3	346
2013-09-05	31.6	32.1	30.2	31.0	-0.6	-1.9	739934.0	22953132.5	670
2013-09-04	32.6	32.6	31.5	31.6	-1.4	-4.24	1179963.0	37664969.1	662
2013-09-03	33.9	34.1	32.5	33.0	-0.9	-2.65	853347.0	28513432.1	585
2013-09-02	33.5	34.2	33.3	33.9	0.6	1.8	1221146.0	41264327.1	974
2013-09-01	32.7	33.6	32.5	33.3	1.3	4.06	965949.0	31904843.8	616
2013-08-29	33.0	33.7	31.7	32.0	-0.4	-1.23	781525.0	25508785.7	743
2013-08-28	31.2	33.0	31.2	32.4	0.5	1.57	1072431.0	34715098.8	852
2013-08-27	33.9	33.9	31.3	31.9	-2.6	-7.54	830459.0	27337310.0	685
2013-08-26	34.7	34.8	33.7	34.5	0.1	0.29	659832.0	22544234.0	585
2013-08-25	33.1	35.3	32.8	34.4	1.2	3.61	1471908.0	50807815.5	1308
2013-08-22	34.2	34.6	33.2	33.2	-0.5	-1.48	1041509.0	35357138.8	1215
2013-08-21	31.7	34.7	31.5	33.7	2.1	6.65	3834624.0	127916442.7	2331
2013-08-20	31.2	31.6	31.1	31.6	0.4	1.28	604713.0	18975097.3	339
2013-08-19	31.3	31.4	31.1	31.2	-0.2	-0.64	344146.0	10748801.9	273
2013-08-18	31.5	31.6	31.2	31.4	-0.1	-0.32	376711.0	11827593.6	292
2013-08-15	31.7	31.9	31.5	31.5	-0.2	-0.63	322713.0	10209864.4	292
2013-08-14	31.7	32.0	31.5	31.7	0.2	0.63	903964.0	28688837.2	663
2013-08-13	31.6	31.7	31.4	31.5	0.0	0.0	198855.0	6275793.7	186
2013-08-05	31.4	31.7	31.3	31.5	0.1	0.32	298227.0	9382226.3	284
2013-08-04	31.6	31.6	31.3	31.4	-0.2	-0.63	687233.0	21628844.4	484
2013-08-01	32.0	32.2	31.5	31.6	-0.4	-1.25	1033578.0	32934004.8	870
2013-07-31	31.3	32.2	31.3	32.0	0.8	2.56	2046937.0	65089441.2	1181
2013-07-30	31.1	31.3	31.0	31.2	-0.1	-0.32	689351.0	21450603.7	354
2013-07-29	31.1	31.4	30.9	31.3	0.2	0.64	402538.0	12547495.5	273
2013-07-28	31.2	31.2	30.8	31.1	-0.2	-0.64	406305.0	12611212.1	298
2013-07-25	31.5	31.5	31.2	31.3	-0.1	-0.32	380896.0	11938891.5	305
2013-07-24	31.4	31.6	31.1	31.4	0.2	0.64	796551.0	25016535.0	488
2013-07-23	31.0	31.6	31.0	31.2	0.2	0.65	957195.0	29975983.0	490
2013-07-22	31.0	31.3	30.8	31.0	0.0	0.0	450495.0	13985844.5	356
2013-07-21	31.1	31.7	31.0	31.0	-0.1	-0.32	580257.0	18144385.6	509
2013-07-18	31.1	31.7	30.7	31.1	0.1	0.32	1797971.0	56167444.9	1536
2013-07-17	30.6	31.0	30.3	31.0	0.3	0.98	488664.0	14927160.0	223
2013-07-16	30.8	31.2	30.6	30.7	-0.1	-0.32	163388.0	5021950.4	150
2013-07-15	31.0	31.2	30.8	30.8	-0.2	-0.65	144222.0	4461201.6	151
2013-07-14	30.9	31.5	30.7	31.0	0.1	0.32	524822.0	16404104.3	257
2013-07-11	31.1	31.1	30.9	30.9	-0.2	-0.64	114956.0	3565704.9	88
2013-07-10	31.1	31.2	30.8	31.1	-0.1	-0.32	173265.0	5377803.1	108
2013-07-09	31.1	31.2	30.7	31.2	-0.1	-0.32	247718.0	7674150.1	207
2013-07-08	31.3	31.3	31.0	31.3	-0.2	-0.63	195453.0	6100942.7	173
2013-07-07	31.4	31.5	31.2	31.5	0.2	0.64	320061.0	10028752.7	232
2013-07-04	31.1	31.4	31.1	31.3	0.4	1.29	491773.0	15339559.5	310
2013-07-03	31.6	31.6	30.3	30.9	-0.8	-2.52	868428.0	27080874.8	568
2013-07-02	32.0	32.3	31.7	31.7	-0.3	-0.94	542627.0	17339718.7	407
2013-07-01	32.0	32.0	31.5	32.0	0.4	1.27	1379815.0	43959717.9	693
2013-06-30	31.0	31.9	31.0	31.6	0.6	1.94	1169473.0	36827952.0	754
2013-06-26	31.6	31.8	30.7	31.0	0.0	0.0	1324104.0	41492635.8	910
2013-06-25	29.8	31.0	29.8	31.0	1.0	3.33	909119.0	27812846.6	642
2013-06-24	30.0	30.3	29.6	30.0	0.3	1.01	637931.0	19150464.0	471
2013-06-23	30.2	30.4	29.7	29.7	-0.3	-1.0	522625.0	15713642.7	385
2013-06-22	28.6	30.4	28.5	30.0	1.0	3.45	1144909.0	33974486.6	788
2013-06-19	29.0	29.7	28.8	29.0	0.1	0.35	535452.0	15624051.1	406
2013-06-18	29.3	29.4	28.9	28.9	-0.3	-1.03	431949.0	12551101.3	303
2013-06-17	28.8	29.4	28.8	29.2	0.6	2.1	465632.0	13517110.9	345
2013-06-16	28.0	29.0	28.0	28.6	0.3	1.06	514233.0	14646939.7	440
2013-06-15	30.3	30.3	27.8	28.3	-2.4	-7.82	950630.0	27727346.9	612
2013-06-12	30.8	30.9	30.5	30.7	0.1	0.33	324735.0	9970249.0	264
2013-06-11	31.5	32.3	30.6	30.6	-0.7	-2.24	1340694.0	41851200.3	1025
2013-06-10	30.4	31.9	30.1	31.3	1.1	3.64	1704041.0	52936303.4	1258
2013-06-09	29.4	30.6	29.4	30.2	1.0	3.42	1201480.0	36223224.4	1027
2013-06-08	29.0	29.7	28.9	29.2	0.3	1.04	383814.0	11254087.1	349
2013-06-05	29.0	29.1	28.8	28.9	0.0	0.0	495490.0	14343454.6	259
2013-06-04	29.2	29.2	28.8	28.9	-0.1	-0.34	740085.0	21456501.5	297
2013-06-03	29.0	29.3	28.9	29.0	0.0	0.0	543871.0	15819481.1	306
2013-06-02	29.6	29.6	29.0	29.0	-0.6	-2.03	318810.0	9322687.1	272
2013-06-01	29.0	29.8	29.0	29.6	-0.3	-1.0	442390.0	13074850.0	200
2013-05-29	30.5	30.5	29.9	29.9	-0.5	-1.64	567374.0	17047671.1	284
2013-05-28	30.2	30.5	30.2	30.4	0.2	0.66	65921.0	2001936.6	93
2013-05-27	30.5	30.6	30.1	30.2	-0.2	-0.66	138179.0	4184023.0	124
2013-05-26	30.7	30.8	30.3	30.4	-0.1	-0.33	67044.0	2049514.3	85
2013-05-25	30.4	30.7	30.1	30.5	-0.1	-0.33	66844.0	2035024.4	73
2013-05-22	30.8	30.8	30.5	30.6	-0.1	-0.33	106532.0	3263872.9	123
2013-05-21	30.7	31.0	30.5	30.7	0.1	0.33	161024.0	4973280.5	135
2013-05-20	30.9	31.2	30.5	30.6	-0.4	-1.29	115282.0	3547306.8	133
2013-05-19	30.4	31.1	30.2	31.0	0.6	1.97	147210.0	4529124.4	185
2013-05-18	30.2	30.4	30.0	30.4	0.4	1.33	103382.0	3125363.5	111
2013-05-15	29.9	30.0	28.7	30.0	0.2	0.67	233981.0	6886988.1	207
2013-05-14	30.2	30.2	29.5	29.8	-0.3	-1.0	93349.0	2792322.2	118
2013-05-13	30.2	30.3	29.9	30.1	-0.3	-0.99	161188.0	4854140.1	147
2013-05-12	30.7	30.7	30.2	30.4	-0.1	-0.33	87001.0	2645284.8	132
2013-05-11	30.7	30.8	30.5	30.5	-0.1	-0.33	38448.0	1179142.7	71
2013-05-08	30.7	30.7	30.5	30.6	-0.1	-0.33	86413.0	2644913.2	115
2013-05-07	30.6	30.7	30.5	30.7	0.0	0.0	80855.0	2474285.8	113
2013-05-06	30.9	31.0	30.7	30.7	-0.3	-0.97	128070.0	3953148.5	169
2013-05-05	31.6	31.6	30.9	31.0	-0.4	-1.27	238567.0	7435872.9	214
2013-05-04	30.6	31.6	30.6	31.4	0.5	1.62	447663.0	13975500.9	338
2013-05-01	31.0	31.5	30.5	30.9	0.0	0.0	435589.0	13473760.8	394
2013-04-30	30.1	31.7	30.1	30.9	0.9	3.0	739307.0	22930263.1	703
2013-04-29	30.2	30.3	29.9	30.0	-0.1	-0.33	214275.0	6448211.3	193
2013-04-28	30.1	30.1	29.9	30.1	0.1	0.33	179185.0	5371206.2	158
2013-04-27	30.0	30.3	29.8	30.0	0.0	0.0	365848.0	10993684.0	281
2013-04-24	30.0	30.2	29.7	30.0	0.0	0.0	323045.0	9673533.8	235
2013-04-23	29.7	30.2	29.6	30.0	0.2	0.67	227266.0	6803597.4	266
2013-04-22	30.1	30.1	29.6	29.8	-0.2	-0.67	323604.0	9643002.5	299
2013-04-21	30.4	30.4	29.8	30.0	-0.2	-0.66	277910.0	8339137.4	277
2013-04-20	30.0	30.5	29.8	30.2	0.3	1.0	224180.0	6784189.6	288
2013-04-17	30.5	31.3	28.7	29.9	-1.3	-4.17	700221.0	20906652.0	665
2013-04-16	31.4	31.9	30.9	31.2	-0.8	-2.5	669757.0	21109720.1	599
2013-04-15	32.3	33.1	31.8	32.0	0.0	0.0	1250112.0	40762356.0	1058
2013-04-14	31.7	32.8	31.6	32.0	0.4	1.27	1213862.0	38972456.7	1258
2013-04-13	30.7	31.9	30.1	31.6	1.5	4.98	1630639.0	50980216.7	1540
2013-04-10	30.0	32.1	30.0	30.1	0.3	1.01	2382316.0	73767891.3	2280
2013-04-09	29.3	30.1	28.9	29.8	0.8	2.76	974080.0	28641721.5	713
2013-04-08	28.4	29.5	28.3	29.0	0.8	2.84	1239462.0	35979491.8	1089
2013-04-07	28.1	29.1	27.9	28.2	0.1	0.36	700952.0	20010382.4	623
2013-04-06	28.1	28.8	27.5	28.1	0.1	0.36	603381.0	17018925.7	627
2013-04-03	28.3	28.4	27.9	28.0	-0.4	-1.41	374683.0	10521701.0	423
2013-04-02	29.5	29.5	28.2	28.4	-1.0	-3.4	595803.0	17104415.3	810
2013-04-01	28.6	30.4	28.6	29.4	1.5	5.38	2471499.0	73173451.3	1750
2013-03-31	27.5	28.0	27.2	27.9	0.4	1.45	153416.0	4238766.7	87
2013-03-30	27.6	27.6	27.2	27.5	-0.2	-0.72	73312.0	2016208.8	67
2013-03-27	28.0	28.0	27.7	27.7	-0.3	-1.07	45610.0	1269138.3	77
2013-03-26	27.3	28.0	27.3	28.0	0.8	2.94	346578.0	9583704.1	234
2013-03-25	27.2	27.3	27.0	27.2	0.0	0.0	44621.0	1215902.7	45
2013-03-24	27.2	27.5	26.7	27.2	0.0	0.0	127642.0	3472701.6	118
2013-03-23	27.3	27.3	27.2	27.2	-0.2	-0.73	44843.0	1222162.1	85
2013-03-20	27.3	27.5	27.1	27.4	-0.8	-2.84	164456.0	4477852.3	220
2013-03-19	27.9	28.5	27.9	28.2	0.3	1.08	171225.0	4829171.2	178
2013-03-18	28.2	28.4	27.9	27.9	-0.4	-1.41	81680.0	2295686.0	89
2013-03-17	28.3	28.5	28.1	28.3	0.0	0.0	43228.0	1220684.9	60
2013-03-16	28.1	28.6	28.0	28.3	0.3	1.07	146292.0	4152849.3	167
2013-03-13	27.8	28.0	27.3	28.0	0.4	1.45	41502.0	1145614.4	61
2013-03-12	27.9	27.9	27.3	27.6	-0.4	-1.43	30967.0	854070.4	59
2013-03-11	28.2	28.2	27.9	28.0	-0.1	-0.36	27977.0	785915.2	46
2013-03-10	28.2	28.4	27.7	28.1	-0.1	-0.35	108966.0	3060269.2	89
2013-03-09	28.6	28.8	28.1	28.2	-0.3	-1.05	141363.0	4017504.2	157
2013-03-06	27.1	28.9	27.0	28.5	1.4	5.17	380405.0	10719095.6	414
2013-03-05	26.9	27.1	26.9	27.1	0.1	0.37	17125.0	461988.4	28
2013-03-04	27.1	27.1	26.9	27.0	0.1	0.37	58909.0	1593660.9	69
2013-03-03	26.8	27.2	26.8	26.9	0.2	0.75	47608.0	1279295.9	61
2013-03-02	27.0	27.0	26.5	26.7	0.0	0.0	33365.0	894174.7	42
2013-02-27	26.8	27.0	26.7	26.7	0.1	0.38	26559.0	713580.4	45
2013-02-26	27.0	27.0	26.6	26.6	-0.6	-2.21	26555.0	711001.7	49
2013-02-25	26.9	27.2	26.5	27.2	0.3	1.12	182145.0	4917159.8	124
2013-02-24	26.7	26.9	26.7	26.9	0.0	0.0	30949.0	829834.2	50
2013-02-23	26.7	27.1	26.7	26.9	0.1	0.37	94284.0	2540066.2	69
2013-02-20	26.8	26.8	26.6	26.8	-0.3	-1.11	31451.0	841837.7	41
2013-02-19	26.8	27.1	26.5	27.1	0.4	1.5	168765.0	4543675.6	148
2013-02-18	26.6	26.8	26.6	26.7	0.0	0.0	47572.0	1269591.3	43
2013-02-17	26.8	26.8	26.6	26.7	0.1	0.38	65884.0	1761175.0	51
2013-02-16	26.4	26.7	26.3	26.6	0.2	0.76	118530.0	3143540.0	48
2013-02-13	26.5	26.6	26.3	26.4	-0.2	-0.75	97705.0	2586476.3	59
2013-02-12	26.5	26.6	26.4	26.6	0.2	0.76	54476.0	1444132.2	44
2013-02-11	26.6	26.7	26.4	26.4	-0.2	-0.75	47814.0	1267719.0	42
2013-02-10	26.4	26.8	26.2	26.6	0.0	0.0	78116.0	2068766.5	60
2013-02-09	26.4	26.6	26.0	26.6	0.1	0.38	92803.0	2459288.0	67
2013-02-06	26.9	26.9	26.5	26.5	-0.4	-1.49	47911.0	1276258.3	76
2013-02-05	26.5	26.9	26.3	26.9	0.2	0.75	71563.0	1898342.4	81
2013-02-04	26.8	26.9	26.7	26.7	0.0	0.0	82481.0	2209564.7	71
2013-02-03	26.8	26.9	26.6	26.7	-0.2	-0.74	68630.0	1835656.9	92
2013-02-02	27.2	27.2	26.8	26.9	0.1	0.37	134206.0	3618323.0	189
2013-01-30	26.8	27.8	26.8	26.8	-0.1	-0.37	576761.0	15764061.3	487
2013-01-29	26.8	27.0	26.8	26.9	0.2	0.75	130144.0	3500311.1	107
2013-01-28	26.7	27.0	26.6	26.7	0.0	0.0	89415.0	2392737.7	76
2013-01-27	26.6	26.7	26.5	26.7	0.1	0.38	45426.0	1208353.1	63
2013-01-26	26.7	26.7	26.5	26.6	-0.1	-0.37	160724.0	4264954.6	127
2013-01-23	26.8	27.0	26.7	26.7	-0.3	-1.11	35108.0	941594.0	38
2013-01-22	26.7	27.0	26.7	27.0	0.2	0.75	11903.0	319590.2	26
2013-01-21	27.2	27.2	26.6	26.8	-0.2	-0.74	98062.0	2634917.8	61
2013-01-20	26.9	27.0	26.9	27.0	-0.1	-0.37	193713.0	5227549.5	46
2013-01-19	26.7	27.1	26.7	27.1	0.2	0.74	41706.0	1125707.9	43
2013-01-16	27.0	27.0	26.8	26.9	-0.1	-0.37	43559.0	1172263.5	45
2013-01-15	27.3	27.3	26.9	27.0	-0.4	-1.46	101419.0	2738924.6	103
2013-01-14	27.3	27.5	27.2	27.4	-0.1	-0.36	154711.0	4246561.9	79
2013-01-13	27.8	27.8	27.4	27.5	-0.3	-1.08	43064.0	1187018.5	47
2013-01-12	27.8	27.8	27.5	27.8	0.1	0.36	52841.0	1463839.7	65
2013-01-09	27.4	27.8	27.4	27.7	0.3	1.09	142181.0	3928586.9	85
2013-01-08	27.4	27.5	27.3	27.4	-0.1	-0.36	112484.0	3081575.6	63
2013-01-07	27.5	27.5	27.4	27.5	0.0	0.0	128587.0	3527654.3	52
2013-01-06	27.8	27.8	27.4	27.5	-0.3	-1.08	53862.0	1487551.4	65
2013-01-05	27.5	28.1	27.5	27.8	0.5	1.83	208118.0	5795205.3	130
2013-01-02	27.0	27.4	27.0	27.3	0.4	1.49	141276.0	3840244.2	95
2013-01-01	26.9	27.0	26.8	26.9	0.2	0.75	121448.0	3272476.5	74
2012-12-31	26.6	26.8	26.4	26.7	0.1	0.38	124214.0	3298330.5	78
2012-12-30	27.0	27.0	26.6	26.6	-0.4	-1.48	122930.0	3295186.6	100
2012-12-29	27.0	27.3	27.0	27.0	0.0	0.0	115622.0	3135615.6	105
2012-12-26	27.0	27.1	26.9	27.0	0.0	0.0	74028.0	1999414.8	54
2012-12-25	27.4	27.7	27.0	27.0	-0.4	-1.46	173919.0	4752575.9	172
2012-12-24	27.0	27.4	26.9	27.4	0.4	1.48	210046.0	5700606.3	130
2012-12-23	27.6	27.7	27.0	27.0	-0.6	-2.17	212127.0	5810321.1	173
2012-12-22	27.0	27.6	27.0	27.6	0.5	1.85	471010.0	12863380.3	291
2012-12-19	26.6	27.1	26.4	27.1	0.4	1.5	157854.0	4210532.0	115
2012-12-18	27.1	27.2	26.7	26.7	-0.3	-1.11	135087.0	3633210.3	131
2012-12-17	27.0	27.3	26.8	27.0	-0.1	-0.37	176366.0	4779358.0	147
2012-12-16	27.0	27.4	27.0	27.1	0.1	0.37	270974.0	7367202.1	203
2012-12-15	27.4	27.4	26.9	27.0	0.0	0.0	194729.0	5284377.8	218
2012-12-12	26.0	27.9	25.9	27.0	1.0	3.85	959279.0	25921697.5	853
2012-12-11	25.9	26.1	25.9	26.0	0.1	0.39	42968.0	1116803.7	39
2012-12-10	26.0	26.0	25.9	25.9	0.0	0.0	149394.0	3873093.8	87
2012-12-09	26.2	26.2	25.9	25.9	-0.2	-0.77	130116.0	3389271.2	79
2012-12-08	26.2	26.2	26.0	26.1	0.1	0.38	351790.0	9198606.4	129
2012-12-05	26.2	26.2	26.0	26.0	-0.2	-0.76	168804.0	4406157.7	100
2012-12-04	26.3	26.3	26.1	26.2	-0.3	-1.13	165525.0	4342268.3	101
2012-12-03	26.7	26.8	26.2	26.5	-0.1	-0.38	117162.0	3108536.9	113
2012-12-02	26.4	26.9	26.0	26.6	0.3	1.14	93997.0	2494833.2	88
2012-12-01	26.2	26.3	26.1	26.3	0.2	0.77	44036.0	1156691.0	31
2012-11-28	25.5	26.1	25.4	26.1	0.7	2.76	113949.0	2946131.2	69
2012-11-27	25.4	25.5	25.1	25.4	-0.1	-0.39	97289.0	2466260.7	136
2012-11-26	25.6	25.6	25.0	25.5	0.3	1.19	75646.0	1919059.1	49
2012-11-25	25.7	25.8	25.2	25.2	-1.0	-3.82	67440.0	1729108.6	64
2012-11-24	25.6	26.2	25.6	26.2	0.5	1.95	139524.0	3614632.8	99
2012-11-21	25.2	25.9	25.2	25.7	0.5	1.98	146410.0	3750632.5	176
2012-11-20	25.2	25.4	25.2	25.2	0.1	0.4	24857.0	627405.6	42
2012-11-19	25.8	25.8	25.1	25.1	-0.7	-2.71	35648.0	904073.1	56
2012-11-18	25.7	25.8	25.7	25.8	0.0	0.0	10753.0	276752.1	18
2012-11-17	25.6	25.8	25.6	25.8	0.0	0.0	6532.0	168118.5	16
2012-11-14	25.9	25.9	25.6	25.8	0.0	0.0	29111.0	750489.3	43
2012-11-13	26.0	26.0	25.8	25.8	-0.1	-0.39	20835.0	540655.7	31
2012-11-12	25.7	26.5	25.7	25.9	0.0	0.0	99429.0	2593147.9	94
2012-11-11	26.3	26.3	25.9	25.9	-0.3	-1.15	53475.0	1392018.2	78
2012-11-10	26.4	26.4	26.1	26.2	-0.3	-1.13	73443.0	1925484.5	70
2012-11-07	26.6	26.7	26.4	26.5	-0.1	-0.38	30853.0	821178.3	50
2012-11-06	26.5	26.6	26.4	26.6	0.1	0.38	73194.0	1941062.3	65
2012-11-05	26.3	26.5	26.3	26.5	0.1	0.38	29796.0	787211.4	22
2012-11-04	26.4	26.5	26.3	26.4	-0.1	-0.38	102024.0	2698260.1	52
2012-11-03	26.0	26.6	25.9	26.5	0.5	1.92	547296.0	14486315.7	226
2012-10-24	25.9	26.1	25.9	26.0	0.1	0.39	40903.0	1063652.0	48
2012-10-23	26.0	26.2	25.8	25.9	-0.2	-0.77	37633.0	976015.5	44
2012-10-22	26.1	26.2	26.0	26.1	0.0	0.0	47940.0	1250082.7	58
2012-10-21	26.2	26.3	26.0	26.1	-0.2	-0.76	96719.0	2523630.9	85
2012-10-20	26.2	26.4	26.0	26.3	-0.1	-0.38	74509.0	1949963.4	117
2012-10-17	26.6	26.6	26.3	26.4	0.1	0.38	121932.0	3218271.8	93
2012-10-16	26.3	26.4	26.2	26.3	-0.1	-0.38	92484.0	2433375.0	85
2012-10-15	26.3	26.5	26.0	26.4	-0.2	-0.75	107765.0	2834685.7	108
2012-10-14	26.6	26.6	26.2	26.6	-0.4	-1.48	57424.0	1519477.4	81
2012-10-13	27.0	27.3	25.0	27.0	-0.2	-0.74	101173.0	2721341.8	77
2012-10-10	27.2	27.3	27.0	27.2	-0.2	-0.73	84440.0	2289515.5	90
2012-10-09	27.3	27.5	27.2	27.4	0.1	0.37	19300.0	527520.9	22
2012-10-08	27.3	27.4	27.1	27.3	0.0	0.0	28097.0	765215.5	32
2012-10-07	27.4	27.5	27.3	27.3	-0.2	-0.73	28977.0	793166.1	34
2012-10-06	27.8	27.9	27.3	27.5	-0.1	-0.36	59205.0	1638348.0	47
2012-10-03	27.8	27.8	27.6	27.6	-0.2	-0.72	16464.0	456289.6	17
2012-10-02	27.8	28.0	27.7	27.8	-0.1	-0.36	47722.0	1330085.7	32
2012-10-01	27.5	28.0	27.4	27.9	0.5	1.82	43246.0	1202157.7	45
2012-09-30	27.5	27.5	27.3	27.4	0.0	0.0	28698.0	787278.3	45
2012-09-29	27.6	27.7	27.3	27.4	-0.2	-0.72	48476.0	1331338.8	55
2012-09-26	27.6	27.9	27.5	27.6	-0.3	-1.08	40092.0	1108703.7	51
2012-09-25	27.9	28.0	27.7	27.9	0.0	0.0	73235.0	2033015.9	63
2012-09-24	27.9	28.0	27.6	27.9	-0.3	-1.06	94801.0	2633178.4	84
2012-09-22	28.1	28.2	27.7	28.2	0.0	0.0	155316.0	4333933.5	134
2012-09-19	28.6	28.7	28.1	28.2	-0.6	-2.08	191986.0	5444473.8	146
2012-09-18	28.6	29.0	28.4	28.8	0.1	0.35	217621.0	6255211.2	180
2012-09-17	28.4	28.9	28.4	28.7	0.3	1.06	363149.0	10408169.1	194
2012-09-16	28.4	28.5	28.1	28.4	0.0	0.0	169384.0	4795618.2	143
2012-09-15	28.6	28.7	28.2	28.4	0.1	0.35	159008.0	4524056.9	144
2012-09-12	28.6	28.9	28.3	28.3	-0.2	-0.7	365252.0	10448549.8	269
2012-09-11	28.2	28.7	28.2	28.5	0.3	1.06	244635.0	6954331.7	240
2012-09-10	28.1	29.1	28.0	28.2	0.2	0.71	727382.0	20655193.7	529
2012-09-09	28.2	28.2	27.9	28.0	-0.2	-0.71	171509.0	4812014.1	139
2012-09-08	28.2	28.2	27.9	28.2	0.2	0.71	115924.0	3254336.9	121
2012-09-05	27.8	28.0	27.6	28.0	0.3	1.08	157852.0	4398409.4	93
2012-09-04	27.7	27.9	27.6	27.7	-0.1	-0.36	147514.0	4088338.7	115
2012-09-03	27.9	28.0	27.7	27.8	-0.1	-0.36	81815.0	2278857.0	90
2012-09-02	28.0	28.1	27.8	27.9	-0.1	-0.36	148817.0	4156090.7	135
2012-09-01	28.2	28.4	28.0	28.0	-0.1	-0.36	258855.0	7287665.9	246
2012-08-29	28.0	28.4	27.9	28.1	0.3	1.08	413939.0	11643373.0	281
2012-08-28	27.8	28.2	27.7	27.8	0.1	0.36	666146.0	18592458.8	601
2012-08-27	27.8	27.8	27.6	27.7	0.1	0.36	173058.0	4792383.8	124
2012-08-26	27.8	27.8	27.6	27.6	-0.2	-0.72	91856.0	2547910.6	121
2012-08-25	27.9	28.2	27.5	27.8	0.1	0.36	317676.0	8824438.1	215
2012-08-15	27.8	27.8	27.6	27.7	0.0	0.0	148044.0	4097770.7	103
2012-08-14	28.3	28.3	27.7	27.7	-0.7	-2.46	132491.0	3702625.3	134
2012-08-13	29.2	29.2	28.0	28.4	-0.1	-0.35	89567.0	2546812.5	80
2012-08-12	29.5	29.7	28.5	28.5	-1.4	-4.68	78447.0	2303234.2	94
2012-08-11	28.3	29.9	28.3	29.9	1.8	6.41	237810.0	6923908.5	168
2012-08-08	28.4	28.5	28.1	28.1	-0.2	-0.71	40812.0	1153882.0	36
2012-08-07	28.4	28.5	28.2	28.3	0.1	0.35	70559.0	2001787.0	65
2012-08-06	28.3	28.5	28.1	28.2	-0.4	-1.4	169156.0	4783193.5	158
2012-08-05	28.7	28.9	28.3	28.6	0.0	0.0	84853.0	2421121.6	87
2012-08-04	28.0	29.9	28.0	28.6	0.1	0.35	241484.0	6881875.2	298
2012-08-01	28.4	28.6	28.3	28.5	0.3	1.06	166652.0	4737844.1	129
2012-07-31	28.2	28.3	28.1	28.2	-0.1	-0.35	58035.0	1638015.2	62
2012-07-30	28.1	28.4	28.1	28.3	0.2	0.71	66811.0	1888072.6	55
2012-07-29	27.8	28.4	27.8	28.1	0.4	1.44	94567.0	2653984.9	78
2012-07-28	27.9	27.9	27.7	27.7	0.2	0.73	47059.0	1308338.3	34
2012-07-25	27.5	27.6	27.4	27.5	0.0	0.0	30456.0	836507.1	18
2012-07-24	27.4	27.7	27.4	27.5	0.1	0.36	26044.0	717365.0	18
2012-07-23	27.3	27.4	27.3	27.4	0.0	0.0	26202.0	717639.7	25
2012-07-22	27.2	27.4	27.2	27.4	0.1	0.37	8965.0	244819.0	17
2012-07-21	27.3	27.4	27.2	27.3	-0.1	-0.36	20130.0	548650.3	33
2012-07-18	27.2	27.6	27.2	27.4	0.1	0.37	7988.0	218891.6	16
2012-07-17	27.5	27.7	27.2	27.3	-0.2	-0.73	15982.0	438244.0	25
2012-07-16	28.0	28.1	27.5	27.5	-0.2	-0.72	20545.0	572951.8	33
2012-07-15	28.0	28.0	27.7	27.7	-0.2	-0.72	19308.0	538590.9	34
2012-07-14	27.9	27.9	27.9	27.9	0.2	0.72	842.0	23486.8	5
2012-07-11	27.7	27.8	27.6	27.7	0.1	0.36	28574.0	790725.4	26
2012-07-10	27.3	27.8	27.3	27.6	-0.3	-1.08	50655.0	1399107.8	40
2012-07-09	28.2	28.2	27.9	27.9	-0.4	-1.41	33805.0	947808.9	48
2012-07-08	28.2	28.4	28.2	28.3	0.1	0.35	18411.0	521022.7	44
2012-07-07	28.0	28.3	28.0	28.2	-0.2	-0.7	17917.0	503786.0	34
2012-07-04	28.5	28.5	28.1	28.4	0.1	0.35	55510.0	1570725.1	54
2012-07-03	28.5	29.1	28.2	28.3	0.0	0.0	188173.0	5374019.9	165
2012-07-02	28.1	28.4	27.9	28.3	0.3	1.07	29343.0	825979.4	40
2012-07-01	27.8	28.0	27.7	28.0	0.1	0.36	9117.0	254336.4	18
2012-06-30	27.8	28.3	27.7	27.9	-0.1	-0.36	37615.0	1053346.4	47
2012-06-27	27.6	28.0	27.3	28.0	0.1	0.36	49186.0	1368526.4	71
2012-06-26	28.0	28.2	27.9	27.9	-0.3	-1.06	19391.0	542634.2	37
2012-06-25	28.4	28.5	28.0	28.2	0.2	0.71	44329.0	1255588.1	74
2012-06-24	27.7	28.0	27.5	28.0	0.0	0.0	19735.0	549741.3	33
2012-06-23	27.5	28.0	27.5	28.0	0.2	0.72	50780.0	1417129.6	63
2012-06-20	28.1	28.4	27.6	27.8	-0.2	-0.71	47466.0	1326995.1	79
2012-06-19	27.5	28.1	27.2	28.0	0.8	2.94	101205.0	2810344.9	114
2012-06-18	27.1	27.5	27.1	27.2	0.1	0.37	40599.0	1110493.8	56
2012-06-17	27.1	27.3	27.0	27.1	0.1	0.37	23630.0	640994.7	31
2012-06-16	27.0	27.3	26.5	27.0	0.4	1.5	115023.0	3105155.6	97
2012-06-13	26.9	26.9	26.6	26.6	-0.2	-0.75	80404.0	2160345.6	42
2012-06-12	26.6	26.8	26.5	26.8	0.1	0.37	24829.0	662338.2	37
2012-06-11	26.8	27.0	26.6	26.7	0.1	0.38	41010.0	1100185.5	65
2012-06-10	26.5	26.6	26.4	26.6	0.3	1.14	18618.0	493702.1	32
2012-06-09	26.9	26.9	26.3	26.3	-0.3	-1.13	42553.0	1125140.1	40
2012-06-06	27.0	27.0	26.5	26.6	-0.3	-1.12	81016.0	2161823.8	49
2012-06-05	26.7	26.9	26.4	26.9	0.3	1.13	119606.0	3184637.2	61
2012-06-04	26.2	26.6	26.2	26.6	-0.2	-0.75	27499.0	729413.9	43
2012-06-03	26.0	26.8	25.8	26.8	0.4	1.52	44109.0	1155278.5	91
2012-06-02	26.0	26.9	26.0	26.4	-0.6	-2.22	34157.0	903808.1	68
2012-05-30	27.1	27.4	27.0	27.0	0.0	0.0	38287.0	1039274.8	64
2012-05-29	27.4	27.5	27.0	27.0	-0.3	-1.1	37058.0	1011785.9	71
2012-05-28	27.2	27.4	27.1	27.3	0.3	1.11	75703.0	2068294.8	61
2012-05-27	27.0	27.2	27.0	27.0	-0.2	-0.74	16755.0	453669.0	29
2012-05-26	27.3	27.3	27.1	27.2	0.0	0.0	29421.0	801828.7	39
2012-05-23	27.2	27.3	27.2	27.2	-0.3	-1.09	21340.0	581067.9	31
2012-05-22	27.5	27.6	27.4	27.5	0.2	0.73	55562.0	1527878.8	57
2012-05-21	27.2	27.4	27.2	27.3	0.1	0.37	39073.0	1064809.8	47
2012-05-20	27.4	27.5	26.8	27.2	0.0	0.0	76077.0	2067920.3	82
2012-05-19	27.6	27.7	27.1	27.2	-1.0	-3.55	134836.0	3691291.1	135
2012-05-16	27.5	28.4	27.2	28.2	0.8	2.92	106413.0	2948674.3	123
2012-05-15	27.6	27.6	27.3	27.4	0.3	1.11	63320.0	1737257.5	61
2012-05-14	27.7	27.7	27.1	27.1	-0.9	-3.21	98490.0	2687892.8	81
2012-05-13	27.3	28.0	27.1	28.0	0.6	2.19	83537.0	2291051.3	95
2012-05-12	27.4	27.4	27.2	27.4	0.0	0.0	87640.0	2396080.2	67
2012-05-09	27.8	27.8	27.4	27.4	-0.7	-2.49	91177.0	2524664.6	75
2012-05-08	27.9	28.1	27.5	28.1	0.3	1.08	204145.0	5702525.0	137
2012-05-07	27.3	27.8	27.3	27.8	0.3	1.09	132937.0	3657871.9	102
2012-05-06	27.8	27.8	27.4	27.5	-0.1	-0.36	95377.0	2630542.1	63
2012-05-05	27.1	27.6	27.0	27.6	-0.1	-0.36	99576.0	2730688.7	86
2012-05-02	27.5	27.8	27.5	27.7	0.4	1.47	158340.0	4380379.4	161
2012-05-01	27.4	27.4	27.0	27.3	0.1	0.37	19405.0	528236.9	45
2012-04-30	27.2	27.3	26.9	27.2	-0.1	-0.37	109495.0	2965649.3	127
2012-04-29	27.5	27.7	27.3	27.3	-0.5	-1.8	107026.0	2942945.4	107
2012-04-28	27.7	27.9	27.5	27.8	0.2	0.72	107504.0	2977234.4	121
2012-04-25	27.6	27.9	27.5	27.6	0.0	0.0	64772.0	1788515.1	94
2012-04-24	27.6	27.7	27.3	27.6	0.1	0.36	65797.0	1809958.7	84
2012-04-23	27.7	28.0	27.2	27.5	-0.5	-1.79	72687.0	2014518.3	102
2012-04-22	28.7	28.7	27.9	28.0	-0.4	-1.41	280177.0	7875233.6	238
2012-04-21	28.0	28.5	28.0	28.4	0.4	1.43	264953.0	7513380.2	104
2012-04-18	28.2	28.5	28.0	28.0	-0.4	-1.41	271651.0	7682628.4	135
2012-04-17	27.9	28.4	27.5	28.4	1.3	4.8	222349.0	6237301.8	171
2012-04-16	27.5	28.1	26.9	27.1	-0.2	-0.73	186646.0	5109737.1	167
2012-04-15	27.3	28.5	27.3	27.3	-0.4	-1.44	106455.0	2949521.5	149
2012-04-14	27.7	28.0	27.2	27.7	-0.3	-1.07	138518.0	3844134.7	151
2012-04-11	28.3	28.5	27.0	28.0	-0.6	-2.1	467310.0	12921073.7	275
2012-04-10	29.0	29.3	28.2	28.6	-0.7	-2.39	206784.0	5931547.1	142
2012-04-09	28.4	29.3	28.3	29.3	-0.3	-1.01	130018.0	3747011.3	152
2012-04-08	30.0	30.0	28.4	29.6	-0.4	-1.33	328094.0	9604051.5	276
2012-04-07	30.0	30.2	29.5	30.0	-0.1	-0.33	314481.0	9393413.3	315
2012-04-04	30.8	30.8	30.0	30.1	-0.4	-1.31	731256.0	22198065.7	423
2012-04-03	30.3	31.1	30.0	30.5	0.5	1.67	1019231.0	31319802.3	696
2012-04-02	29.7	30.2	28.7	30.0	0.5	1.69	509459.0	15139941.8	380
2012-04-01	29.2	29.8	29.2	29.5	0.3	1.03	321332.0	9496794.7	211
2012-03-31	29.2	29.5	29.1	29.2	0.2	0.69	244426.0	7168830.9	177
2012-03-28	29.4	29.8	28.9	29.0	-0.6	-2.03	437549.0	12786561.4	337
2012-03-27	29.9	30.5	29.3	29.6	-0.5	-1.66	1217886.0	36381447.1	601
2012-03-26	28.3	30.9	28.0	30.1	1.7	5.99	1783439.0	52978436.7	1343
2012-03-25	27.6	28.7	27.0	28.4	1.0	3.65	1266663.0	35247098.3	613
2012-03-24	27.1	27.6	27.1	27.4	0.3	1.11	472333.0	12938051.2	276
2012-03-21	26.7	27.3	26.7	27.1	0.2	0.74	383798.0	10416436.5	229
2012-03-20	26.9	27.3	26.7	26.9	-0.2	-0.74	332419.0	8968666.5	268
2012-03-19	27.0	27.4	26.8	27.1	0.0	0.0	406261.0	10986663.1	336
[truncated: 2,704 more rows]
