# Supplementary material for: Effective short-term forecasts of Saudi stock price trends using technical indicators and large-scale multivariate time series
Source: PeerJ Comput Sci. 2023 Jan 6;9:e1205. doi: 10.7717/peerj-cs.1205 (PMC10280263; doi:10.7717/peerj-cs.1205)
Supplement: Supplemental Information 3 [file peerj-cs-09-1205-s003.zip › TASI Dataset 2021/RAYDAN_6012.csv]

date	open	high	low	close	change	change_percent	volume_traded	value_traded_SAR	number_trades
2020-03-19	12.1	12.52	12.0	12.06	-0.14	-1.15	296959.0	3606291.88	405
2020-03-18	11.72	12.48	11.7	12.2	0.54	4.63	238373.0	2897410.66	341
2020-03-17	11.0	11.7	11.0	11.66	0.46	4.11	87964.0	1011552.0	141
2020-03-16	11.0	11.58	11.0	11.2	-0.62	-5.25	100892.0	1136739.04	180
2020-03-15	12.1	12.1	11.78	11.82	-0.1	-0.84	84994.0	1011981.1	154
2020-03-12	12.0	12.0	11.5	11.92	-0.38	-3.09	105651.0	1251967.36	264
2020-03-11	12.32	12.88	12.3	12.3	-0.4	-3.15	180712.0	2268274.86	218
2020-03-10	13.0	13.0	12.26	12.7	0.76	6.37	157517.0	1990661.56	295
2020-03-09	11.92	12.3	11.92	11.94	-1.3	-9.82	161714.0	1943226.78	402
2020-03-08	14.1	14.36	13.24	13.24	-1.46	-9.93	175150.0	2351958.9	370
2020-03-05	14.96	14.98	14.7	14.7	-0.16	-1.08	85040.0	1258720.72	193
2020-03-04	14.6	15.1	14.42	14.86	0.06	0.41	252154.0	3741004.1	361
2020-03-03	14.84	14.84	14.6	14.8	0.3	2.07	125149.0	1844655.24	230
2020-03-02	14.3	15.0	14.3	14.5	0.3	2.11	184516.0	2693468.48	390
2020-03-01	15.0	15.0	14.18	14.2	-1.16	-7.55	170661.0	2461421.24	307
2020-02-27	15.78	15.78	15.22	15.36	-0.38	-2.41	181361.0	2797848.02	313
2020-02-26	15.72	15.9	15.72	15.74	-0.16	-1.01	85762.0	1354191.76	200
2020-02-25	15.8	15.94	15.76	15.9	0.0	0.0	130767.0	2073429.32	210
2020-02-24	16.22	16.22	15.8	15.9	-0.44	-2.69	142134.0	2282539.46	265
2020-02-23	16.4	16.4	16.2	16.34	-0.1	-0.61	50805.0	829740.42	170
2020-02-20	16.4	16.58	16.4	16.44	0.04	0.24	238137.0	3924061.62	354
2020-02-19	16.32	16.42	16.32	16.4	0.12	0.74	127821.0	2094042.44	170
2020-02-18	16.3	16.48	16.24	16.28	-0.02	-0.12	87845.0	1434924.48	163
2020-02-17	16.12	16.34	16.12	16.3	0.14	0.87	86589.0	1406971.28	242
2020-02-16	16.18	16.2	16.0	16.16	0.0	0.0	121862.0	1962764.78	265
2020-02-13	16.38	16.4	16.1	16.16	-0.3	-1.82	130162.0	2116261.02	255
2020-02-12	16.4	16.5	16.38	16.46	-0.02	-0.12	96188.0	1578000.34	180
2020-02-11	16.48	16.62	16.38	16.48	0.02	0.12	200876.0	3307657.16	370
2020-02-10	16.48	16.48	16.3	16.46	0.08	0.49	261114.0	4282390.88	374
2020-02-09	16.78	16.78	16.16	16.38	-0.4	-2.38	238125.0	3915478.02	497
2020-02-06	16.84	17.04	16.64	16.78	0.0	0.0	311406.0	5248010.6	440
2020-02-05	16.92	16.96	16.78	16.78	-0.1	-0.59	134072.0	2260703.82	241
2020-02-04	17.04	17.04	16.82	16.88	-0.02	-0.12	273743.0	4624524.58	420
2020-02-03	17.1	17.1	16.86	16.9	-0.2	-1.17	307339.0	5219122.02	507
2020-02-02	17.16	17.2	17.0	17.1	-0.28	-1.61	432291.0	7386006.0	628
2020-01-30	17.22	18.0	17.22	17.38	0.22	1.28	1630397.0	28728343.32	1992
2020-01-29	17.18	17.22	17.1	17.16	0.14	0.82	78460.0	1346176.94	173
2020-01-28	17.2	17.2	17.02	17.02	-0.14	-0.82	148300.0	2535220.92	296
2020-01-27	17.14	17.42	17.12	17.16	-0.04	-0.23	526393.0	9097873.2	708
2020-01-26	17.1	17.2	17.04	17.2	0.1	0.58	185494.0	3174951.74	219
2020-01-23	17.22	17.22	17.1	17.1	-0.14	-0.81	179372.0	3079738.18	274
2020-01-22	17.22	17.38	17.22	17.24	-0.06	-0.35	345201.0	5968316.7	335
2020-01-21	17.28	17.36	17.14	17.3	0.02	0.12	294953.0	5091980.08	376
2020-01-20	17.06	17.46	17.06	17.28	0.2	1.17	623283.0	10768848.88	726
2020-01-19	17.1	17.14	17.06	17.08	0.08	0.47	197118.0	3370348.08	348
2020-01-16	17.02	17.08	16.94	17.0	-0.08	-0.47	174781.0	2968936.92	323
2020-01-15	17.22	17.22	17.0	17.08	-0.04	-0.23	400785.0	6878786.16	325
2020-01-14	17.28	17.32	17.0	17.12	-0.06	-0.35	434550.0	7435791.08	539
2020-01-13	16.84	17.2	16.82	17.18	0.34	2.02	358815.0	6113952.46	453
2020-01-12	16.72	16.88	16.72	16.84	0.12	0.72	216793.0	3640975.76	322
2020-01-09	16.5	16.74	16.5	16.72	0.46	2.83	288556.0	4789625.28	425
2020-01-08	16.46	16.7	15.72	16.26	-0.56	-3.33	334175.0	5448430.46	570
2020-01-07	17.14	17.18	16.8	16.82	-0.2	-1.18	286511.0	4884717.94	419
2020-01-06	17.12	17.22	16.8	17.02	-0.2	-1.16	411287.0	6999318.72	493
2020-01-05	17.3	17.42	17.0	17.22	-0.22	-1.26	536243.0	9262003.52	898
2020-01-02	17.54	17.64	17.44	17.44	-0.08	-0.46	361521.0	6342822.4	444
2020-01-01	17.64	17.76	17.5	17.52	-0.08	-0.45	501330.0	8822056.18	591
2019-12-31	17.46	17.88	17.4	17.6	0.16	0.92	1236986.0	21838561.86	1327
2019-12-30	17.6	17.6	17.4	17.44	-0.12	-0.68	397903.0	6958290.36	457
2019-12-29	17.44	17.6	17.44	17.56	0.12	0.69	342329.0	6003914.3	448
2019-12-26	17.7	17.76	17.4	17.44	-0.18	-1.02	553989.0	9727273.96	849
2019-12-25	17.3	17.74	17.1	17.62	0.38	2.2	1889977.0	33022379.78	2043
2019-12-24	16.72	17.3	16.62	17.24	0.58	3.48	1514410.0	25728197.64	1629
2019-12-23	16.52	16.76	16.4	16.66	0.18	1.09	609702.0	10108236.84	745
2019-12-22	16.7	16.7	16.46	16.48	-0.02	-0.12	341974.0	5644536.86	485
2019-12-19	16.52	16.78	16.4	16.5	0.08	0.49	538437.0	8934488.46	808
2019-12-18	16.5	16.54	16.18	16.42	0.02	0.12	482035.0	7880936.64	730
2019-12-17	15.88	16.96	15.88	16.4	0.54	3.4	1263215.0	20912508.02	1964
2019-12-16	15.9	16.0	15.84	15.86	-0.04	-0.25	233355.0	3711158.06	453
2019-12-15	16.0	16.06	15.7	15.9	-0.1	-0.63	585119.0	9301676.72	861
2019-12-12	16.6	16.6	15.86	16.0	-0.6	-3.61	637929.0	10265747.42	1199
2019-12-11	16.62	16.76	16.6	16.6	-0.04	-0.24	327862.0	5459476.24	506
2019-12-10	16.64	16.94	16.6	16.64	0.0	0.0	702686.0	11786040.74	1208
2019-12-09	17.06	17.06	16.52	16.64	-0.26	-1.54	496591.0	8334395.96	980
2019-12-08	16.84	17.18	16.84	16.9	0.08	0.48	616710.0	10472365.64	969
2019-12-05	17.1	17.1	16.62	16.82	-0.16	-0.94	657131.0	11046895.78	943
2019-12-04	18.34	18.34	16.62	16.98	-1.36	-7.42	1533383.0	26443987.68	2475
2019-12-03	18.8	19.0	18.28	18.34	-0.36	-1.93	693082.0	12919930.92	893
2019-12-02	18.66	18.78	18.5	18.7	0.06	0.32	610759.0	11387728.88	928
2019-12-01	18.34	19.14	18.34	18.64	0.04	0.22	1403620.0	26443690.66	1566
2019-11-28	19.0	19.06	18.32	18.6	-0.32	-1.69	597992.0	11168125.2	1446
2019-11-27	19.8	20.06	18.82	18.92	-0.86	-4.35	899510.0	17621753.3	1684
2019-11-26	20.22	20.44	19.72	19.78	-0.4	-1.98	2068853.0	42371917.32	1903
2019-11-25	21.0	21.62	20.02	20.18	-0.92	-4.36	1485909.0	31313602.32	2356
2019-11-24	21.8	22.48	21.1	21.1	0.42	2.03	4338041.0	94706058.16	5087
2019-11-21	20.68	20.68	19.5	20.68	1.88	10.0	2575759.0	52882137.86	1413
2019-11-20				18.8	0.0	0.0	0.0	0.0	0
2019-11-19				18.8	0.0	0.0	0.0	0.0	0
2019-11-18				18.8	0.0	0.0	0.0	0.0	0
2019-11-17	18.3	21.0	17.74	18.8	-3.36	-15.16	5253154.0	96769603.94	2404
2019-11-14	22.16	22.16	22.16	22.16	-5.54	-20.0	452797.0	10033981.52	136
2019-11-13	34.0	34.3	27.7	27.7	-6.9	-19.94	1632310.0	49464844.8	1216
2019-11-12	34.0	37.25	30.0	34.6	3.55	11.43	1588889.0	54428627.3	1391
2019-11-11	27.9	31.05	26.0	31.05	5.15	19.88	1273762.0	37231000.0	863
2019-11-10	22.7	25.9	22.5	25.9	4.3	19.91	1055269.0	25731008.62	917
2019-11-07	20.96	22.12	20.32	21.6	0.92	4.45	1560750.0	32975700.94	1540
2019-11-06	20.1	20.72	19.9	20.68	0.58	2.89	400725.0	8160983.5	654
2019-11-05	19.3	20.3	18.8	20.1	1.54	8.3	680379.0	13314421.72	775
2019-11-04	17.74	18.96	17.3	18.56	1.06	6.06	306565.0	5565830.34	430
2019-11-03	16.7	17.76	16.32	17.5	0.9	5.42	201605.0	3427000.7	255
2019-10-31	16.68	16.94	16.42	16.6	0.36	2.22	123278.0	2048939.62	240
2019-10-30	16.98	17.3	16.24	16.24	0.1	0.62	210505.0	3522587.66	228
2019-10-29	15.8	16.54	15.5	16.14	0.8	5.22	232130.0	3732456.7	233
2019-10-28	15.66	16.0	15.3	15.34	-0.12	-0.78	56628.0	889252.14	98
2019-10-27	15.2	15.62	15.06	15.46	0.26	1.71	90933.0	1404096.42	75
2019-10-24	15.5	15.58	15.08	15.2	-0.28	-1.81	76767.0	1175452.2	92
2019-10-23	16.18	16.2	15.4	15.48	-0.7	-4.33	81172.0	1267425.1	165
2019-10-22	15.88	16.22	15.5	16.18	0.28	1.76	136045.0	2188706.24	167
2019-10-21	15.5	15.98	15.02	15.9	0.9	6.0	13720.0	212367.2	40
2019-10-20	15.22	15.28	14.94	15.0	-0.4	-2.6	9713.0	146487.54	32
2019-10-17	15.02	15.9	15.0	15.4	-0.38	-2.41	31699.0	482057.72	99
2019-10-16	15.6	15.82	15.0	15.78	-0.04	-0.25	9749.0	150517.0	37
2019-10-15	15.1	15.82	15.1	15.82	0.26	1.67	1084.0	16701.62	16
2019-10-14	15.5	15.58	15.02	15.56	-0.34	-2.14	2057.0	31336.6	21
2019-10-13	15.9	15.9	15.9	15.9	1.1	7.43	250.0	3930.0	3
2019-10-10	15.0	15.74	14.52	14.8	-0.22	-1.46	5164.0	77441.18	22
2019-10-09	15.64	16.02	15.0	15.02	-0.28	-1.83	46561.0	736859.32	68
2019-10-08	15.0	15.68	14.4	15.3	0.04	0.26	77166.0	1161815.66	128
2019-10-07	15.0	17.04	15.0	15.26	1.06	7.46	133753.0	2075258.48	194
2019-10-06	14.2	14.2	14.2	14.2	0.2	1.43	23141.0	327560.0	29
2019-10-03				14.0	0.0	0.0	4699.0	65646.56	13
2019-10-02	14.2	14.2	14.0	14.0	0.24	1.74	12627.0	177228.0	19
2019-10-01	14.0	14.5	13.76	13.76	-0.24	-1.71	77939.0	1096596.92	86
2019-09-30	14.0	14.04	14.0	14.0	-0.8	-5.41	49416.0	691881.28	84
2019-09-29	14.8	14.8	14.8	14.8	0.72	5.11	6149.0	87428.34	16
2019-09-26	14.08	14.08	14.08	14.08	0.78	5.86	3852.0	53982.26	14
2019-09-25				13.3	0.0	0.0	661.0	8803.84	3
2019-09-24				13.3	0.0	0.0	31.0	420.38	3
2019-09-22				13.3	0.0	0.0	0.0	0.0	0
2019-09-19	13.3	13.3	13.3	13.3	0.0	0.0	3426.0	45487.8	7
2019-09-18	13.3	13.3	13.3	13.3	0.14	1.06	2605.0	34795.5	8
2019-09-17				13.16	0.0	0.0	41.0	543.46	3
2019-09-16				13.16	0.0	0.0	1384.0	18576.48	2
2019-09-15				13.16	0.0	0.0	2821.0	37681.0	7
2019-09-12	13.4	13.4	13.16	13.16	-0.92	-6.53	8175.0	108820.82	14
2019-09-11	13.66	14.08	13.5	14.08	0.38	2.77	19183.0	263940.78	17
2019-09-10	13.74	13.74	13.66	13.7	-0.3	-2.14	9414.0	128612.14	23
2019-09-09	13.7	14.0	13.7	14.0	0.0	0.0	20388.0	284416.64	29
2019-09-08				14.0	0.0	0.0	250.0	3500.0	1
2019-09-05	14.0	14.0	14.0	14.0	0.0	0.0	9647.0	134840.68	12
2019-09-04	13.8	14.0	13.8	14.0	0.0	0.0	24558.0	341770.92	23
2019-09-03	14.0	14.0	14.0	14.0	-0.14	-0.99	23035.0	321061.5	15
2019-09-02	14.14	14.14	14.14	14.14	-0.52	-3.55	2516.0	35517.84	7
2019-09-01				14.66	0.0	0.0	0.0	0.0	0
2019-08-29	14.14	14.66	14.14	14.66	0.34	2.37	27750.0	394237.0	39
2019-08-28				14.32	0.0	0.0	12623.0	177122.0	42
2019-08-27				14.32	0.0	0.0	4828.0	67616.34	33
2019-08-26				14.32	0.0	0.0	55.0	794.66	2
2019-08-25	14.32	14.32	14.32	14.32	-0.22	-1.51	5066.0	72552.0	22
2019-08-22	14.6	14.6	14.54	14.54	-0.1	-0.68	13325.0	194004.04	26
2019-08-21	14.5	14.64	14.5	14.64	-0.66	-4.31	6904.0	101024.48	30
2019-08-20				15.3	0.0	0.0	1010.0	15150.0	2
2019-08-19				15.3	0.0	0.0	509.0	7536.1	7
2019-08-18	14.8	15.3	14.8	15.3	-0.3	-1.92	22058.0	327745.4	53
2019-08-08	15.6	15.6	15.6	15.6	0.46	3.04	7497.0	112504.96	49
2019-08-07				15.14	0.0	0.0	2944.0	44704.94	15
2019-08-06	14.2	15.14	14.2	15.14	0.14	0.93	8024.0	118853.08	48
2019-08-05	15.0	15.0	15.0	15.0	0.0	0.0	4552.0	68406.76	13
2019-08-04	15.0	15.0	15.0	15.0	-0.64	-4.09	8014.0	120166.3	33
2019-08-01	15.96	15.96	15.64	15.64	-0.54	-3.34	81976.0	1304773.02	53
2019-07-31	15.42	16.18	15.42	16.18	0.1	0.62	16885.0	270516.58	24
2019-07-30	15.6	16.08	15.6	16.08	0.28	1.77	9613.0	152692.0	29
2019-07-29	15.98	16.0	15.8	15.8	0.0	0.0	9449.0	150690.56	14
2019-07-28	15.82	15.82	15.8	15.8	-0.1	-0.63	5871.0	92876.12	16
2019-07-25	15.8	15.9	15.8	15.9	-0.58	-3.52	6545.0	103907.44	33
2019-07-24	16.5	16.86	16.48	16.48	0.1	0.61	11219.0	184642.38	39
2019-07-23				16.38	0.0	0.0	3178.0	51228.08	32
2019-07-22	16.58	16.58	16.0	16.38	0.38	2.38	27288.0	442208.0	62
2019-07-21	17.0	17.0	15.9	16.0	-0.4	-2.44	48925.0	794542.74	86
2019-07-18	16.88	17.34	16.4	16.4	-0.1	-0.61	42101.0	706635.4	100
2019-07-17	16.5	16.8	16.4	16.5	0.14	0.86	21200.0	349693.96	52
2019-07-16	16.62	16.84	16.36	16.36	-0.26	-1.56	40629.0	673003.1	79
2019-07-15	17.0	17.4	16.62	16.62	0.02	0.12	47217.0	797076.28	83
2019-07-14	17.0	17.26	16.36	16.6	0.22	1.34	138843.0	2307630.28	244
2019-07-11	16.98	17.98	16.02	16.38	-0.84	-4.88	197193.0	3272957.16	385
2019-07-10	16.9	18.0	16.3	17.22	1.16	7.22	163039.0	2788063.34	367
2019-07-09	15.72	18.0	15.72	16.06	0.56	3.61	199193.0	3249700.14	354
2019-07-08	15.6	15.96	15.4	15.5	-0.9	-5.49	75494.0	1178821.64	143
2019-07-07	15.86	16.42	15.52	16.4	-1.4	-7.87	177699.0	2826578.86	350
2019-07-04	15.9	17.98	15.9	17.8	2.08	13.23	112665.0	1866025.04	259
2019-07-03	15.02	15.8	15.02	15.72	0.68	4.52	104999.0	1632867.1	146
2019-07-02	15.28	15.5	15.0	15.04	-0.02	-0.13	35602.0	541959.68	67
2019-07-01	15.02	15.4	15.02	15.06	-0.34	-2.21	47243.0	717571.86	98
2019-06-30	15.26	16.98	15.26	15.4	0.4	2.67	64876.0	1023472.86	118
2019-06-27	14.92	15.58	14.9	15.0	0.6	4.17	69542.0	1042860.5	81
2019-06-26				14.4	0.0	0.0	2000.0	28580.0	6
2019-06-25	14.5	14.5	14.4	14.4	0.12	0.84	3906.0	56726.4	7
2019-06-24	14.1	14.5	14.1	14.28	-1.06	-6.91	13904.0	198979.56	22
2019-06-23				15.34	0.0	0.0	4940.0	71306.8	9
2019-06-20	15.34	15.34	15.34	15.34	0.34	2.27	3824.0	57868.64	16
2019-06-19	14.96	15.0	14.04	15.0	1.0	7.14	21599.0	319043.1	50
2019-06-18	14.0	14.0	14.0	14.0	-0.2	-1.41	3762.0	52276.0	14
2019-06-17	13.5	14.2	13.5	14.2	0.0	0.0	18646.0	257860.5	35
2019-06-16				14.2	0.0	0.0	2750.0	36398.4	5
2019-06-13				14.2	0.0	0.0	511.0	6801.36	6
2019-06-12	13.1	14.2	13.1	14.2	1.1	8.4	43882.0	612484.14	43
2019-06-11	13.1	13.1	13.1	13.1	-0.76	-5.48	12002.0	157263.46	13
2019-06-10	13.86	13.86	13.86	13.86	0.58	4.37	2360.0	31575.12	14
2019-06-09				13.28	0.0	0.0	1451.0	19128.6	5
2019-05-30	12.5	13.48	12.5	13.28	0.7	5.56	12955.0	168235.44	25
2019-05-29	13.48	13.48	12.34	12.58	-0.42	-3.23	27283.0	339941.98	48
2019-05-28	13.0	13.0	12.8	13.0	0.0	0.0	12872.0	166716.26	10
2019-05-27	13.0	13.0	13.0	13.0	0.0	0.0	5205.0	67185.92	6
2019-05-26				13.0	0.0	0.0	4160.0	54080.0	9
2019-05-23				13.0	0.0	0.0	440.0	5738.0	2
2019-05-22	13.4	13.58	13.0	13.0	0.0	0.0	18845.0	249928.4	17
2019-05-21	13.0	13.0	13.0	13.0	0.0	0.0	8000.0	104000.0	1
2019-05-20				13.0	0.0	0.0	1705.0	21605.2	5
2019-05-19	13.02	13.02	13.0	13.0	-0.6	-4.41	16147.0	210696.96	28
2019-05-16	13.6	13.6	13.6	13.6	0.1	0.74	4724.0	63155.5	10
2019-05-15	13.48	13.5	13.48	13.5	0.3	2.27	5010.0	67573.64	5
2019-05-14	13.2	13.5	13.2	13.2	0.0	0.0	13999.0	185500.84	11
2019-05-13	13.6	13.6	13.2	13.2	-0.4	-2.94	5975.0	79400.0	7
2019-05-12	13.6	13.6	13.6	13.6	0.1	0.74	8479.0	115134.4	2
2019-05-09				13.5	0.0	0.0	5157.0	70464.66	16
2019-05-08	13.5	13.5	13.5	13.5	0.5	3.85	7882.0	108421.9	25
2019-05-07	13.48	13.48	13.0	13.0	-0.52	-3.85	20750.0	274837.76	45
2019-05-06				13.52	0.0	0.0	375.0	5062.5	1
2019-05-05	13.52	13.52	13.52	13.52	-0.68	-4.79	3395.0	45924.0	5
2019-05-02				14.2	0.0	0.0	0.0	0.0	0
2019-05-01	13.4	14.2	13.4	14.2	0.4	2.9	7049.0	95890.8	10
2019-04-30	13.8	13.8	13.8	13.8	0.0	0.0	2251.0	30826.0	6
2019-04-29	13.8	13.8	13.8	13.8	0.0	0.0	5000.0	69060.0	4
2019-04-28				13.8	0.0	0.0	0.0	0.0	0
2019-04-25				13.8	0.0	0.0	1.0	14.3	1
2019-04-24				13.8	0.0	0.0	2987.0	42454.62	20
2019-04-23				13.8	0.0	0.0	10.0	140.0	1
2019-04-22				13.8	0.0	0.0	31.0	434.0	3
2019-04-21				13.8	0.0	0.0	35.0	490.08	6
2019-04-18				13.8	0.0	0.0	1.0	14.14	1
2019-04-17	13.9	13.9	13.8	13.8	0.0	0.0	8794.0	121694.54	50
2019-04-16	13.9	14.0	13.8	13.8	-0.12	-0.86	46328.0	643205.0	47
2019-04-15	13.8	14.16	13.8	13.92	-0.24	-1.69	16250.0	226812.8	33
2019-04-14	14.16	14.16	14.16	14.16	0.0	0.0	3505.0	49624.9	6
2019-04-11	14.14	14.4	14.14	14.16	0.0	0.0	9925.0	141506.54	18
2019-04-10	14.32	14.56	14.16	14.16	-0.08	-0.56	13835.0	198161.78	25
2019-04-09	14.18	14.26	14.18	14.24	0.24	1.71	13862.0	195252.6	23
2019-04-08	14.0	14.0	14.0	14.0	0.0	0.0	57415.0	802013.2	28
2019-04-07				14.0	0.0	0.0	2100.0	29366.0	4
2019-04-04	14.22	14.22	14.0	14.0	0.0	0.0	35280.0	494760.7	41
2019-04-03	14.0	14.3	14.0	14.0	-0.5	-3.45	72428.0	1019471.96	72
2019-04-02				14.5	0.0	0.0	10690.0	153642.78	18
2019-04-01	14.6	14.6	14.5	14.5	0.0	0.0	6876.0	100239.5	11
2019-03-31	14.42	14.68	14.36	14.5	-0.72	-4.73	70226.0	1016785.38	70
2019-03-28	14.98	15.22	14.98	15.22	0.26	1.74	70309.0	1061671.84	58
2019-03-27	14.96	14.96	14.96	14.96	0.1	0.67	15111.0	224631.24	32
2019-03-26	14.9	15.02	14.86	14.86	-0.12	-0.8	30702.0	458609.18	35
2019-03-25	15.02	15.02	14.9	14.98	-0.02	-0.13	13501.0	201861.02	15
2019-03-24	14.98	15.08	14.86	15.0	0.2	1.35	61044.0	914615.98	58
2019-03-21	14.96	15.0	14.78	14.8	-0.2	-1.33	36506.0	542843.0	43
2019-03-20	15.0	15.0	15.0	15.0	-0.38	-2.47	21308.0	318481.9	50
2019-03-19	15.22	15.38	15.22	15.38	0.38	2.53	27064.0	413075.92	41
2019-03-18	15.0	15.0	15.0	15.0	-0.06	-0.4	4932.0	73792.86	22
2019-03-17	15.04	15.06	15.04	15.06	0.28	1.89	19247.0	288324.38	39
2019-03-14	15.18	15.18	14.78	14.78	-0.2	-1.34	31160.0	462975.3	64
2019-03-13	14.92	14.98	14.92	14.98	-0.28	-1.83	29426.0	439430.84	43
2019-03-12	15.28	15.28	15.26	15.26	-0.04	-0.26	11356.0	173298.06	19
2019-03-11				15.3	0.0	0.0	2459.0	37509.98	7
2019-03-10	15.2	15.3	15.2	15.3	0.02	0.13	14380.0	218571.5	11
2019-03-07				15.28	0.0	0.0	1226.0	18301.84	6
2019-03-06	15.3	15.42	15.04	15.28	0.08	0.53	19786.0	301524.88	31
2019-03-05				15.2	0.0	0.0	2238.0	33683.32	10
2019-03-04	15.16	15.2	15.16	15.2	0.1	0.66	8726.0	132334.54	22
2019-03-03	15.02	15.1	15.02	15.1	0.1	0.67	6530.0	98271.8	17
2019-02-28				15.0	0.0	0.0	10839.0	162250.76	30
2019-02-27	14.76	15.0	14.76	15.0	0.0	0.0	14804.0	220392.88	29
2019-02-26				15.0	0.0	0.0	9725.0	143919.84	19
2019-02-25	15.02	15.02	15.0	15.0	0.0	0.0	13984.0	209170.5	20
2019-02-24	15.0	15.0	15.0	15.0	0.08	0.54	5993.0	89826.76	24
2019-02-21	14.92	14.92	14.92	14.92	-0.08	-0.53	6930.0	103675.12	22
2019-02-20				15.0	0.0	0.0	25460.0	380611.48	64
2019-02-19				15.0	0.0	0.0	4922.0	73586.0	12
2019-02-18	15.0	15.0	15.0	15.0	0.0	0.0	5018.0	75131.1	16
2019-02-17	14.8	15.0	14.8	15.0	0.26	1.76	12158.0	181640.46	31
2019-02-14	14.74	14.74	14.74	14.74	-0.08	-0.54	5420.0	80207.86	23
2019-02-13	14.9	14.9	14.8	14.82	-0.18	-1.2	28414.0	422763.46	66
2019-02-12	15.04	15.2	14.9	15.0	-0.06	-0.4	44070.0	660846.22	69
2019-02-11	16.0	16.5	15.06	15.06	-0.74	-4.68	79687.0	1256435.74	141
2019-02-10	15.8	15.8	15.8	15.8	0.56	3.67	5915.0	92767.78	20
2019-02-07	15.2	15.26	15.0	15.24	0.24	1.6	22172.0	337363.54	53
2019-02-06	15.8	15.8	15.0	15.0	-1.1	-6.83	36304.0	554573.92	92
2019-02-05	16.24	16.46	16.1	16.1	0.1	0.63	50533.0	821491.62	68
2019-02-04	16.0	16.4	16.0	16.0	0.0	0.0	21270.0	343822.0	80
2019-02-03	15.96	16.0	15.96	16.0	0.62	4.03	10194.0	160556.02	53
2019-01-31	15.08	15.42	15.08	15.38	0.38	2.53	38150.0	582482.06	64
2019-01-30	15.0	15.0	15.0	15.0	0.0	0.0	4642.0	69076.34	8
2019-01-29	14.98	15.0	14.98	15.0	0.4	2.74	56007.0	840075.28	28
2019-01-28	14.98	15.0	14.6	14.6	0.12	0.83	12724.0	187833.54	14
2019-01-27	14.48	14.48	14.48	14.48	-0.52	-3.47	5169.0	74914.44	4
2019-01-24				15.0	0.0	0.0	2688.0	39320.76	12
2019-01-23	15.0	15.0	15.0	15.0	-0.1	-0.66	38924.0	583681.98	10
2019-01-22				15.1	0.0	0.0	4597.0	68438.04	23
2019-01-21	15.02	15.34	15.0	15.1	-0.06	-0.4	15106.0	229201.52	70
2019-01-20				15.16	0.0	0.0	4112.0	61626.0	12
2019-01-17	15.22	15.4	15.16	15.16	-0.34	-2.19	16606.0	252828.54	72
2019-01-16	15.5	15.5	15.5	15.5	0.58	3.89	42881.0	658281.66	104
2019-01-15	14.4	14.96	14.0	14.92	0.72	5.07	122273.0	1772597.3	220
2019-01-14	14.0	14.42	14.0	14.2	-0.44	-3.01	57444.0	811144.22	84
2019-01-13				14.64	0.0	0.0	1779.0	25546.98	32
2019-01-10	14.64	14.64	14.64	14.64	0.54	3.83	2677.0	38586.82	11
2019-01-09	14.1	14.1	14.1	14.1	0.1	0.71	10039.0	141545.58	21
2019-01-08	14.16	14.2	14.0	14.0	-0.38	-2.64	23886.0	337049.06	24
2019-01-07				14.38	0.0	0.0	5230.0	73177.0	15
2019-01-06				14.38	0.0	0.0	8297.0	118077.6	29
2019-01-03	14.34	14.38	14.34	14.38	-0.04	-0.28	124540.0	1769505.84	26
2019-01-02	14.4	14.42	14.4	14.42	-0.38	-2.57	70189.0	1012684.94	154
2019-01-01	14.84	14.84	14.7	14.8	-0.44	-2.89	36388.0	535663.5	93
2018-12-31	14.96	15.24	14.96	15.24	0.26	1.74	26354.0	395610.98	28
2018-12-30	14.68	14.98	13.62	14.98	0.5	3.45	45080.0	659062.12	114
2018-12-27	14.48	14.48	14.48	14.48	1.08	8.06	7486.0	107258.92	25
2018-12-26	15.0	15.0	13.4	13.4	-0.98	-6.82	17421.0	244158.64	37
2018-12-25	14.28	14.38	14.28	14.38	0.38	2.71	11088.0	157492.0	19
2018-12-24				14.0	0.0	0.0	1605.0	23090.6	10
2018-12-23				14.0	0.0	0.0	4874.0	66882.2	29
2018-12-20	14.0	14.0	14.0	14.0	-0.2	-1.41	9151.0	126516.96	23
2018-12-19	14.98	15.0	14.2	14.2	-0.4	-2.74	56861.0	832365.98	54
2018-12-18	15.2	15.2	14.6	14.6	-0.5	-3.31	20897.0	309859.68	36
2018-12-17	14.52	15.3	14.52	15.1	0.22	1.48	92961.0	1397165.86	87
2018-12-16	14.5	14.88	14.5	14.88	0.06	0.4	59292.0	871699.52	61
2018-12-13	14.88	15.0	14.62	14.82	0.94	6.77	66364.0	980670.94	79
2018-12-12	13.82	14.0	13.82	13.88	0.48	3.58	63424.0	887126.92	131
2018-12-11	13.18	13.4	13.18	13.4	0.4	3.08	75740.0	1021701.66	152
2018-12-10	12.98	13.4	12.96	13.0	0.38	3.01	54841.0	721185.28	51
2018-12-09	12.6	12.9	12.6	12.62	0.22	1.77	44689.0	568567.26	51
2018-12-06	12.36	12.42	12.36	12.4	-0.1	-0.8	25976.0	322020.24	41
2018-12-05	12.36	13.0	12.36	12.5	0.3	2.46	43138.0	547584.92	54
2018-12-04				12.2	0.0	0.0	2650.0	32125.54	6
2018-12-03	12.1	12.3	12.02	12.2	0.2	1.67	68572.0	835355.88	54
2018-12-02	11.9	12.0	11.9	12.0	0.48	4.17	10375.0	124042.4	16
2018-11-29				11.52	0.0	0.0	90.0	1065.56	6
2018-11-28				11.52	0.0	0.0	404.0	4766.7	5
2018-11-27	11.74	11.74	11.52	11.52	-0.04	-0.35	38682.0	447983.4	37
2018-11-26	11.44	11.68	11.44	11.56	-0.26	-2.2	20742.0	239737.44	34
2018-11-25				11.82	0.0	0.0	30.0	352.86	3
2018-11-22				11.82	0.0	0.0	600.0	7188.0	1
2018-11-21	11.82	11.82	11.82	11.82	-0.18	-1.5	4325.0	51134.26	5
2018-11-20				12.0	0.0	0.0	4195.0	50012.42	7
2018-11-19	12.0	12.0	12.0	12.0	-0.06	-0.5	4880.0	58560.0	5
2018-11-18				12.06	0.0	0.0	2166.0	25778.72	15
2018-11-15				12.06	0.0	0.0	605.0	7277.72	5
2018-11-14	12.06	12.06	12.06	12.06	-0.08	-0.66	5306.0	63990.28	5
2018-11-13	12.4	12.4	11.96	12.14	-0.38	-3.04	70595.0	855918.58	53
2018-11-12	12.5	12.74	12.5	12.52	-0.18	-1.42	42905.0	539753.76	29
2018-11-11	12.68	12.98	12.68	12.7	0.02	0.16	23687.0	301599.16	10
2018-11-08	12.68	12.68	12.68	12.68	-0.08	-0.63	2000.0	25360.0	1
2018-11-07				12.76	0.0	0.0	1027.0	13131.06	3
2018-11-06	12.88	13.0	12.72	12.76	-0.1	-0.78	30937.0	398346.56	29
2018-11-05	12.86	12.86	12.86	12.86	0.16	1.26	5003.0	64338.64	3
2018-11-04	12.7	12.7	12.7	12.7	-0.02	-0.16	9180.0	116289.44	17
2018-11-01	12.72	12.72	12.72	12.72	0.12	0.95	3566.0	45239.52	3
2018-10-31	12.62	12.62	12.6	12.6	0.06	0.48	14437.0	182871.12	24
2018-10-30	12.54	12.54	12.54	12.54	0.04	0.32	5958.0	75035.74	11
2018-10-29	12.5	12.5	12.5	12.5	-0.14	-1.11	8045.0	100563.4	2
2018-10-28	12.7	12.7	12.6	12.64	0.44	3.61	26186.0	331288.88	30
2018-10-25	12.7	12.8	12.2	12.2	0.1	0.83	13509.0	169616.42	22
2018-10-24	12.0	12.1	12.0	12.1	0.44	3.77	12066.0	144252.24	45
2018-10-23	11.6	11.66	11.2	11.66	0.34	3.0	22841.0	260772.1	18
2018-10-22	11.56	11.6	11.32	11.32	-0.28	-2.41	11466.0	131371.68	21
2018-10-21	11.6	11.6	11.6	11.6	-0.38	-3.17	4281.0	49765.5	10
2018-10-18				11.98	0.0	0.0	151.0	1805.96	4
2018-10-17	11.14	12.0	11.06	11.98	0.34	2.92	46995.0	541630.4	64
2018-10-16				11.64	0.0	0.0	2150.0	25170.42	13
2018-10-15	11.64	11.64	11.64	11.64	0.0	0.0	12946.0	150731.94	23
2018-10-14	11.66	11.66	11.64	11.64	-0.36	-3.0	36198.0	422045.16	18
2018-10-11	12.3	12.3	12.0	12.0	-0.36	-2.91	42805.0	519866.28	19
2018-10-10				12.36	0.0	0.0	172.0	2146.8	6
2018-10-09				12.36	0.0	0.0	200.0	2480.0	1
2018-10-08	12.1	12.44	11.9	12.36	-0.08	-0.64	77100.0	938218.2	76
2018-10-07	12.5	12.5	12.44	12.44	-0.48	-3.72	12316.0	153466.0	14
2018-10-04	12.92	12.92	12.92	12.92	0.32	2.54	8902.0	113570.36	17
2018-10-03				12.6	0.0	0.0	1846.0	23128.6	3
2018-10-02	12.6	12.6	12.6	12.6	0.0	0.0	2000.0	25200.0	1
2018-10-01				12.6	0.0	0.0	2129.0	26822.4	4
2018-09-30	12.6	12.6	12.6	12.6	0.0	0.0	4790.0	60354.0	4
2018-09-27	12.6	12.6	12.6	12.6	-0.04	-0.32	4005.0	50407.5	8
2018-09-26				12.64	0.0	0.0	1917.0	24811.32	4
2018-09-25				12.64	0.0	0.0	3583.0	45758.78	11
2018-09-20	12.54	12.7	11.0	12.64	-0.26	-2.02	41515.0	502249.94	66
2018-09-19	12.8	12.9	12.8	12.9	0.78	6.44	46460.0	595027.76	7
2018-09-18	12.78	12.8	12.12	12.12	0.12	1.0	11717.0	147647.28	23
2018-09-17	12.02	12.02	12.0	12.0	-0.24	-1.96	4099.0	49415.5	6
2018-09-16	12.8	12.8	12.24	12.24	-0.46	-3.62	12643.0	155695.14	58
2018-09-13				12.7	0.0	0.0	452.0	5793.32	7
2018-09-12				12.7	0.0	0.0	259229.0	3369939.2	4
2018-09-11	12.7	12.7	12.7	12.7	0.08	0.63	5000.0	63500.0	2
2018-09-10				12.62	0.0	0.0	1.0	12.7	1
2018-09-09				12.62	0.0	0.0	300.0	3924.0	2
2018-09-06				12.62	0.0	0.0	500.0	6301.2	5
2018-09-05	12.6	12.62	12.6	12.62	-0.4	-3.07	11342.0	143725.7	24
2018-09-04	13.02	13.02	13.02	13.02	-0.68	-4.96	1731.0	22546.02	5
2018-09-03	12.92	13.7	12.92	13.7	-0.28	-2.0	13573.0	177892.7	21
2018-09-02				13.98	0.0	0.0	100.0	1340.0	1
2018-08-30	13.98	13.98	13.98	13.98	0.46	3.4	1075.0	15028.5	1
2018-08-29				13.52	0.0	0.0	199.0	2750.18	1
2018-08-28	13.52	13.52	13.52	13.52	0.22	1.65	11404.0	154616.94	15
2018-08-27	12.9	13.3	12.9	13.3	0.1	0.76	7449.0	96682.06	10
2018-08-26				13.2	0.0	0.0	15.0	195.0	1
2018-08-16	12.9	13.2	12.9	13.2	-0.24	-1.79	20624.0	268372.84	29
2018-08-15				13.44	0.0	0.0	249.0	3301.38	4
2018-08-14				13.44	0.0	0.0	671.0	8598.04	10
2018-08-13	12.52	13.44	12.04	13.44	0.44	3.38	34004.0	423707.96	119
2018-08-12				13.0	0.0	0.0	1735.0	22554.9	8
2018-08-09				13.0	0.0	0.0	6214.0	78696.32	23
2018-08-08	13.0	13.0	13.0	13.0	0.2	1.56	16684.0	216160.88	40
2018-08-07				12.8	0.0	0.0	1729.0	21854.98	17
2018-08-06				12.8	0.0	0.0	2219.0	27582.82	25
2018-08-05	12.8	12.8	12.8	12.8	0.0	0.0	3112.0	39821.98	13
2018-08-02	12.8	12.8	12.8	12.8	0.02	0.16	12054.0	154218.76	24
2018-08-01	12.54	12.78	12.54	12.78	0.18	1.43	18210.0	232086.1	75
2018-07-31	12.6	12.6	12.6	12.6	-0.1	-0.79	69463.0	875452.8	40
2018-07-30	12.7	12.7	12.7	12.7	0.1	0.79	5746.0	73077.6	31
2018-07-29				12.6	0.0	0.0	113.0	1453.58	32
2018-07-26	12.88	12.88	12.6	12.6	-0.28	-2.17	15603.0	198294.84	31
2018-07-25	12.92	12.98	12.88	12.88	-0.08	-0.62	21438.0	276212.18	32
2018-07-24	12.96	12.96	12.96	12.96	0.02	0.15	16278.0	211117.4	46
2018-07-23	12.96	12.96	12.94	12.94	-0.06	-0.46	25161.0	325908.54	34
2018-07-22	13.0	13.0	12.94	13.0	0.08	0.62	39076.0	507465.72	53
2018-07-19	12.9	12.92	12.9	12.92	-0.08	-0.62	29076.0	375727.46	36
2018-07-18	13.1	13.1	13.0	13.0	-0.78	-5.66	16859.0	219619.24	32
2018-07-17	12.96	13.78	12.96	13.78	0.88	6.82	15623.0	204534.14	40
2018-07-16	13.02	13.02	12.8	12.9	-0.24	-1.83	15783.0	204098.32	24
2018-07-15	13.12	13.14	13.12	13.14	-0.06	-0.45	27176.0	357049.22	82
2018-07-12	13.0	13.2	13.0	13.2	0.2	1.54	20508.0	269705.8	13
2018-07-11	13.54	13.66	13.0	13.0	-0.5	-3.7	246713.0	3251124.62	213
2018-07-10	13.0	13.5	13.0	13.5	0.5	3.85	25510.0	339066.96	28
2018-07-09	13.08	13.2	12.76	13.0	0.0	0.0	157204.0	2045417.8	88
2018-07-08	13.72	13.72	12.96	13.0	-1.14	-8.06	499255.0	6579184.86	337
2018-07-05	13.78	14.14	13.78	14.14	0.04	0.28	41352.0	572657.14	34
2018-07-04	14.3	14.3	14.1	14.1	-0.02	-0.14	25001.0	355441.9	33
2018-07-03	14.36	14.36	14.0	14.12	0.52	3.82	58691.0	832126.5	91
2018-07-02	13.6	13.6	13.58	13.6	-0.82	-5.69	267814.0	3642882.88	70
2018-07-01	14.42	14.5	14.42	14.42	-0.08	-0.55	31966.0	462235.62	22
2018-06-28	15.0	15.0	14.42	14.5	-0.3	-2.03	90978.0	1320037.92	59
2018-06-27	14.6	15.42	14.46	14.8	0.0	0.0	74227.0	1087556.52	54
2018-06-26	15.0	15.04	14.4	14.8	-0.1	-0.67	60212.0	878928.34	51
2018-06-25	16.1	16.1	14.9	14.9	-1.3	-8.02	262880.0	3981190.94	97
2018-06-24	15.0	16.2	15.0	16.2	1.18	7.86	22702.0	361436.78	34
2018-06-21				15.02	0.0	0.0	1126.0	16369.38	4
2018-06-20				15.02	0.0	0.0	1375.0	20081.46	13
2018-06-12				15.02	0.0	0.0	1.0	15.28	1
2018-06-11				15.02	0.0	0.0	25.0	377.5	1
2018-06-10				15.02	0.0	0.0	0.0	0.0	0
2018-06-07				15.02	0.0	0.0	399.0	5992.98	1
2018-06-06	15.02	15.02	15.02	15.02	0.02	0.13	2862.0	43056.06	8
2018-06-05	15.0	15.0	15.0	15.0	-0.9	-5.66	1500.0	22500.0	1
2018-06-04	15.5	15.9	15.5	15.9	0.4	2.58	14783.0	229493.12	32
2018-06-03				15.5	0.0	0.0	12.0	186.0	1
2018-05-31	15.5	15.5	15.5	15.5	0.6	4.03	5426.0	83902.5	20
2018-05-30				14.9	0.0	0.0	1250.0	18836.4	8
2018-05-29	15.02	15.02	14.9	14.9	-1.1	-6.88	10245.0	153273.88	26
2018-05-28				16.0	0.0	0.0	14.0	228.24	3
2018-05-27	15.5	16.0	15.5	16.0	0.92	6.1	7035.0	110126.1	11
2018-05-24	15.1	15.1	14.34	15.06	0.26	1.76	45848.0	680076.4	74
2018-05-23	14.8	14.8	14.8	14.8	0.38	2.64	3000.0	44490.0	8
2018-05-22	14.7	14.7	14.7	14.42	0.02	0.14	11010.0	158675.34	39
2018-05-21	15.0	15.0	14.4	14.4	-0.8	-5.26	31510.0	459874.72	95
2018-05-20	15.4	15.4	15.0	15.2	0.84	5.85	26291.0	392778.06	62
2018-05-17	14.5	14.5	14.5	14.36	-0.54	-3.62	10495.0	152436.6	74
2018-05-16	14.9	14.9	14.9	14.9	-0.2	-1.32	3765.0	56352.32	11
2018-05-15				15.1	0.0	0.0	20.0	310.0	1
2018-05-14	14.82	15.0	14.82	15.1	-0.1	-0.66	9872.0	147610.94	22
2018-05-13				15.2	0.0	0.0	1430.0	20954.0	4
2018-05-10	14.98	14.98	14.98	15.2	0.2	1.33	24598.0	368210.66	20
2018-05-09	15.0	15.04	15.0	15.0	0.0	0.0	32681.0	490720.94	21
2018-05-08	15.0	15.0	15.0	15.0	-0.22	-1.45	10792.0	161880.0	13
2018-05-07	15.78	15.78	15.78	15.22	-0.38	-2.44	3762.0	58896.66	11
2018-05-06	15.7	15.7	15.6	15.6	-0.34	-2.13	6827.0	106724.8	7
2018-05-03				15.94	-0.86	-5.12	8009.0	130756.98	41
2018-05-02	16.0	16.0	16.0	16.8	-0.01	-0.06	7516.0	121073.1	12
2018-05-01	18.3	18.3	16.5	16.81	0.31	1.88	13627.0	229909.04	42
2018-04-30	17.0	17.0	16.9	16.5	0.1	0.61	38650.0	653785.14	71
2018-04-29	16.5	16.5	16.5	16.4	0.47	2.95	15902.0	259682.18	42
2018-04-26	15.9	16.5	15.9	15.93	0.02	0.13	29329.0	470268.14	49
2018-04-25	15.88	15.96	15.88	15.91	-0.2	-1.24	8107.0	128999.38	14
2018-04-24				16.11	0.0	0.0	1858.0	29433.68	9
2018-04-23				16.11	0.0	0.0	2264.0	36128.16	7
2018-04-22				16.11	0.21	1.32	1658.0	26778.18	12
2018-04-19	15.92	15.92	15.62	15.9	0.2	1.27	23455.0	367790.5	12
2018-04-18	16.0	16.0	16.0	15.7	-1.26	-7.43	8742.0	139050.0	66
2018-04-17	16.0	17.0	16.0	16.96	0.71	4.37	32029.0	528564.12	33
2018-04-16	16.0	17.0	16.0	16.25	1.25	8.33	20441.0	336541.44	33
2018-04-15				15.0	0.0	0.0	1000.0	14912.0	5
2018-04-12				15.0	0.0	0.0	402.0	5660.44	6
2018-04-11	16.26	16.26	14.6	15.0	0.0	0.0	16650.0	249415.42	20
2018-04-10	14.48	15.0	14.48	15.0	1.02	7.3	11251.0	165684.48	18
2018-04-09	13.94	13.94	13.94	13.98	-0.35	-2.44	8592.0	119980.78	11
2018-04-08				14.33	0.14	0.99	528.0	7798.38	17
2018-04-05	14.5	14.5	14.14	14.19	-0.13	-0.91	14595.0	207968.16	10
2018-04-04	13.84	14.32	13.74	14.32	-0.08	-0.56	17048.0	238707.5	26
2018-04-03	14.1	14.1	14.1	14.4	0.54	3.9	3292.0	46466.3	10
2018-04-02	13.74	13.78	13.74	13.86	-0.01	-0.07	23619.0	326969.54	33
2018-04-01	14.0	14.0	13.8	13.87	-0.53	-3.68	34981.0	486933.78	67
2018-03-29	14.4	14.4	14.4	14.4	-0.49	-3.29	7102.0	102270.0	9
2018-03-28	14.02	15.0	13.76	14.89	0.85	6.05	41944.0	597155.9	56
2018-03-27	14.24	14.24	14.0	14.04	-0.46	-3.17	28837.0	407921.58	29
2018-03-26	14.5	14.7	14.5	14.5	-0.32	-2.16	23791.0	347433.96	30
2018-03-25	14.8	14.8	14.76	14.82	-0.16	-1.07	10011.0	147952.7	7
2018-03-22	14.98	15.0	14.98	14.98	-0.02	-0.13	19943.0	298955.26	12
2018-03-21	15.0	15.0	15.0	15.0	0.0	0.0	6403.0	96045.0	9
2018-03-20	15.0	15.0	15.0	15.0	0.0	0.0	3151.0	47259.74	5
2018-03-19	15.0	15.0	15.0	15.0	0.0	0.0	36308.0	544408.68	18
2018-03-18	15.3	15.3	15.0	15.0	-0.3	-1.96	47638.0	716506.8	42
2018-03-15	15.3	15.3	15.3	15.3	-0.28	-1.8	2401.0	36784.56	6
2018-03-14	15.4	15.4	15.4	15.58	-0.06	-0.38	3017.0	46643.8	12
2018-03-13	15.7	15.7	15.5	15.64	-0.14	-0.89	28792.0	447137.34	23
2018-03-12	16.0	16.0	15.8	15.78	-0.02	-0.13	9538.0	151484.1	12
2018-03-11	15.36	15.8	15.36	15.8	0.02	0.13	12533.0	196166.12	12
2018-03-08	16.0	16.0	15.5	15.78	-0.02	-0.13	32588.0	510117.22	23
2018-03-07				15.8	0.0	0.0	1001.0	16016.4	3
2018-03-06	15.8	15.8	15.8	15.8	-0.2	-1.25	9820.0	155136.0	6
2018-03-05	16.0	16.0	16.0	16.0	0.0	0.0	7000.0	112000.0	5
2018-03-04	16.0	16.0	16.0	16.0	-0.3	-1.84	10000.0	160000.0	1
2018-03-01	16.3	16.3	16.3	16.3	0.6	3.82	9894.0	161336.2	12
2018-02-28	15.7	15.7	15.7	15.7	-0.28	-1.75	2001.0	31415.7	3
2018-02-27				15.98	0.18	1.14	931.0	14877.38	2
2018-02-26	15.8	15.8	15.8	15.8	-0.7	-4.24	3756.0	59598.6	9
2018-02-25	16.5	16.5	16.5	16.5	0.0	0.0	2222.0	36663.0	6
2018-02-22				16.5	0.52	3.25	4554.0	72976.66	10
2018-02-21	16.92	16.92	15.98	15.98	-0.9	-5.33	10660.0	175960.8	16
2018-02-20	17.0	17.0	16.02	16.88	-0.02	-0.12	12338.0	199850.0	7
2018-02-19				16.9	0.8	4.97	1417.0	22248.1	4
2018-02-18	16.0	17.0	16.0	16.1	-0.02	-0.12	17144.0	281817.82	41
2018-02-15	16.0	16.2	15.7	16.12	0.65	4.2	19710.0	315354.5	33
2018-02-14	15.0	15.5	15.0	15.47	0.75	5.1	84279.0	1284025.66	68
2018-02-13	14.8	14.8	14.72	14.72	0.0	0.0	9048.0	133591.56	19
2018-02-12	14.72	14.72	14.7	14.72	0.02	0.14	68420.0	1006169.56	54
2018-02-11	14.88	14.88	14.7	14.7	-0.26	-1.74	27153.0	401798.64	24
2018-02-08	14.96	15.0	14.96	14.96	-0.01	-0.07	39110.0	586275.12	41
2018-02-07	15.1	15.1	14.88	14.97	-0.12	-0.8	32617.0	489443.28	59
2018-02-06	15.0	15.16	14.8	15.09	-0.01	-0.07	49363.0	737402.72	89
2018-02-05	14.92	15.0	14.9	15.1	0.12	0.8	41623.0	621983.3	37
2018-02-04	15.04	15.04	15.02	14.98	-0.12	-0.79	6629.0	99781.6	43
2018-02-01	15.5	15.5	15.1	15.1	0.12	0.8	9107.0	138491.74	48
2018-01-31	14.92	15.02	14.92	14.98	-0.44	-2.85	17447.0	261512.58	52
2018-01-30	14.7	14.9	14.7	15.42	0.38	2.53	9154.0	137731.0	19
2018-01-29	15.12	15.7	15.04	15.04	-0.4	-2.59	102069.0	1543462.16	70
2018-01-28	15.72	15.72	15.22	15.44	-0.28	-1.78	106847.0	1658933.46	60
2018-01-25	15.7	15.7	15.62	15.72	-0.23	-1.44	5411.0	84864.52	24
2018-01-24	15.58	16.0	15.56	15.95	0.09	0.57	7698.0	120632.3	24
2018-01-23	16.0	16.0	16.0	15.86	0.2	1.28	9473.0	152721.88	23
2018-01-22	15.7	15.7	15.7	15.66	-0.07	-0.45	5398.0	84536.8	9
2018-01-21	15.6	15.7	15.6	15.73	-0.16	-1.01	18506.0	289816.2	19
2018-01-18	15.4	16.0	15.4	15.89	0.19	1.21	28503.0	446596.08	61
2018-01-17	15.58	15.7	15.56	15.7	-0.42	-2.61	21743.0	339361.72	35
2018-01-16				16.12	0.0	0.0	2996.0	48981.42	20
2018-01-15	15.5	15.6	15.3	16.12	0.72	4.68	32360.0	500116.88	70
2018-01-14	15.76	15.76	15.4	15.4	-0.59	-3.69	23421.0	365926.7	17
2018-01-11	15.66	16.5	15.66	15.99	0.21	1.33	47720.0	769046.96	34
2018-01-10				15.78	0.0	0.0	450.0	7200.0	1
2018-01-09				15.78	0.0	0.0	1386.0	21540.94	10
2018-01-08	15.8	15.8	15.8	15.78	-0.72	-4.36	4985.0	79041.0	13
2018-01-07	16.5	16.52	16.5	16.5	-0.48	-2.83	32609.0	538141.5	20
2018-01-04	16.48	16.6	16.48	16.98	0.72	4.43	29206.0	481924.84	18
2018-01-03	16.5	16.96	16.0	16.26	-0.94	-5.47	23802.0	385396.8	31
2018-01-02				17.2	0.0	0.0	1751.0	28920.64	5
2018-01-01	17.2	17.2	17.2	17.2	0.49	2.93	3040.0	51002.58	13
2017-12-31	17.2	17.5	17.2	16.71	-0.57	-3.3	14867.0	255353.86	23
2017-12-28	17.9	17.9	17.12	17.28	-0.43	-2.43	74354.0	1299371.3	45
2017-12-27	18.0	18.1	17.7	17.71	0.25	1.43	33190.0	594172.0	38
2017-12-26	17.26	18.26	17.26	17.46	0.96	5.82	58684.0	1030473.96	61
2017-12-25	16.5	16.5	16.5	16.5	-0.8	-4.62	9186.0	151889.68	17
2017-12-24				17.3	0.0	0.0	323.0	5548.62	4
2017-12-21				17.3	0.0	0.0	492.0	8395.92	5
2017-12-20	17.12	17.3	17.0	17.3	0.1	0.58	8779.0	150848.5	16
2017-12-19				17.2	0.0	0.0	2733.0	49654.86	16
2017-12-18	19.0	19.0	17.0	17.2	-0.8	-4.44	32110.0	570888.26	40
2017-12-17	19.3	19.36	18.0	18.0	0.0	0.0	16360.0	306409.6	12
2017-12-14				18.0	0.0	0.0	5.0	97.2	1
2017-12-13				18.0	0.0	0.0	1455.0	25023.0	9
2017-12-12	16.46	19.0	16.46	18.0	1.54	9.36	23977.0	418988.3	54
2017-12-11	16.48	16.48	16.44	16.46	0.22	1.35	9000.0	148160.0	4
2017-12-10	16.0	16.24	16.0	16.24	1.02	6.7	6188.0	99947.24	20
2017-12-07	15.22	15.22	15.22	15.22	-0.1	-0.65	6513.0	99066.7	5
2017-12-06				15.32	-0.78	-4.84	627.0	9597.58	12
2017-12-05	16.22	16.22	16.22	16.1	-0.44	-2.66	5219.0	83750.92	8
2017-12-04				16.54	0.0	0.0	1649.0	26878.94	9
2017-12-03	15.36	15.5	15.36	16.54	2.34	16.48	15200.0	233638.78	16
2017-11-30	14.5	15.42	14.5	14.2	0.18	1.28	16661.0	246096.0	24
2017-11-29	14.02	14.02	14.02	14.02	-0.38	-2.64	6376.0	89675.36	13
2017-11-28	14.04	14.04	13.94	14.4	0.16	1.12	21013.0	293852.7	22
2017-11-27	13.9	14.0	13.9	14.24	0.35	2.52	70346.0	978866.64	43
2017-11-26	14.08	14.08	13.88	13.89	0.0	0.0	43690.0	610551.94	55
2017-11-23	14.0	14.0	13.9	13.89	0.03	0.22	47875.0	669713.94	32
2017-11-22	14.1	14.1	13.8	13.86	-0.24	-1.7	60578.0	845967.24	72
2017-11-21	14.32	14.32	14.1	14.1	-0.24	-1.67	12777.0	179457.64	16
2017-11-20	14.56	14.56	14.32	14.34	-0.22	-1.51	13330.0	192316.98	13
2017-11-19	15.0	15.0	14.32	14.56	-0.41	-2.74	28925.0	427706.0	42
2017-11-16	15.12	15.12	15.1	14.97	-0.51	-3.29	23367.0	352628.68	51
2017-11-15				15.48	-0.02	-0.13	1301.0	19723.6	12
2017-11-14				15.5	0.0	0.0	2090.0	32878.86	14
2017-11-13	15.7	15.7	15.5	15.5	-0.2	-1.27	21524.0	334276.8	19
2017-11-12	15.7	15.7	15.24	15.7	-0.3	-1.88	67372.0	1053731.68	42
2017-11-09	16.3	16.3	16.3	16.0	-0.3	-1.84	112472.0	1832016.82	29
2017-11-08	16.3	16.3	16.3	16.3	0.0	0.0	36866.0	600700.7	11
2017-11-07	17.6	17.6	16.0	16.3	-0.7	-4.12	65600.0	1105746.5	47
2017-11-06	17.14	17.14	17.0	17.0	-1.0	-5.56	8100.0	138230.0	6
2017-11-05	18.78	18.78	18.0	18.0	0.0	0.0	18220.0	329130.0	14
2017-11-02	17.26	18.0	17.26	18.0	0.74	4.29	9967.0	177212.02	29
2017-11-01	17.0	17.26	17.0	17.26	0.16	0.94	4361.0	74803.34	8
2017-10-31	17.0	17.1	17.0	17.1	-0.1	-0.58	3260.0	55765.74	11
2017-10-30	17.0	17.0	17.0	17.2	0.7	4.24	3300.0	56342.0	8
2017-10-29	16.5	16.7	16.5	16.5	-0.11	-0.66	9913.0	163816.66	17
2017-10-26	17.5	17.5	16.2	16.61	-0.39	-2.29	65953.0	1093890.14	105
2017-10-25	17.0	17.0	17.0	17.0	0.02	0.12	1500.0	25500.0	1
2017-10-24	16.98	17.0	16.52	16.98	0.38	2.29	11112.0	186353.14	30
2017-10-23	16.9	16.9	16.5	16.6	0.0	0.0	7140.0	118730.96	10
2017-10-22				16.6	-0.88	-5.03	6288.0	108637.48	30
2017-10-19	17.6	17.6	17.48	17.48	0.38	2.22	3500.0	61360.0	9
2017-10-18	17.2	17.2	16.96	17.1	0.4	2.4	94139.0	1601615.64	43
2017-10-17	16.62	16.7	16.6	16.7	-0.8	-4.57	15011.0	249875.78	26
2017-10-16	17.5	17.5	17.5	17.5	0.0	0.0	3176.0	55492.96	4
2017-10-15				17.5	0.0	0.0	1672.0	29599.2	7
2017-10-12	17.5	17.5	17.5	17.5	1.38	8.56	6552.0	114731.38	9
2017-10-11	17.02	17.02	16.12	16.12	-1.08	-6.28	20207.0	334300.06	32
2017-10-10	17.2	17.2	17.2	17.2	0.07	0.41	2300.0	39527.8	12
2017-10-09				17.13	0.0	0.0	2.0	35.26	2
2017-10-08				17.13	-0.66	-3.71	1892.0	32767.68	18
2017-10-05	17.64	17.8	17.52	17.79	-0.03	-0.17	17765.0	312507.4	22
2017-10-04	17.82	17.82	17.82	17.82	-0.08	-0.45	3160.0	56507.64	27
2017-10-03	18.0	18.0	17.9	17.9	-0.1	-0.56	13766.0	247900.4	39
2017-10-02	18.06	18.08	18.0	18.0	-0.88	-4.66	19485.0	351676.46	15
2017-10-01	18.88	18.88	18.88	18.88	0.21	1.12	3302.0	60815.26	26
2017-09-28	18.36	18.36	18.36	18.67	-0.33	-1.74	5757.0	105738.8	34
2017-09-27				18.85	-0.15	-0.79	4337.0	80631.42	23
2017-09-26				19.0	0.0	0.0	750.0	14245.0	2
2017-09-25	19.0	19.0	19.0	19.0	0.0	0.0	2500.0	47700.0	5
2017-09-21	19.0	19.6	19.0	19.0	0.0	0.0	9542.0	183272.3	25
2017-09-20	19.02	19.02	19.0	19.0	-0.02	-0.11	5170.0	98341.0	13
2017-09-19	19.0	19.48	18.42	19.02	-0.06	-0.31	101033.0	1891779.0	64
2017-09-18	19.12	19.12	19.08	19.08	-0.04	-0.21	16431.0	313910.3	21
2017-09-17				19.12	0.0	0.0	150.0	2952.0	2
2017-09-14	19.12	19.12	19.12	19.12	0.0	0.0	2418.0	46274.9	6
2017-09-13	19.5	19.94	19.1	19.12	-1.14	-5.63	67822.0	1309138.14	90
2017-09-12				20.26	0.0	0.0	100.0	2038.0	1
2017-09-11	20.54	20.54	19.32	20.26	0.26	1.3	61351.0	1238209.18	54
2017-09-10	20.5	20.5	19.8	20.0	0.1	0.5	40536.0	823296.82	42
2017-09-07	20.0	20.0	19.88	19.9	-0.08	-0.4	6217.0	123538.04	9
2017-09-06	20.5	20.5	19.98	19.98	-0.02	-0.1	19472.0	394457.22	19
2017-08-29	20.0	20.4	20.0	20.0	-0.4	-1.96	12102.0	246099.16	7
2017-08-28	20.0	20.5	20.0	20.4	-0.4	-1.92	33716.0	683015.14	32
2017-08-27	20.8	20.8	20.8	20.8	0.0	0.0	11107.0	231025.6	7
2017-08-24				20.8	0.0	0.0	190.0	3917.42	3
2017-08-23				20.8	0.0	0.0	20.0	419.6	1
2017-08-22	20.8	20.8	20.8	20.8	0.02	0.1	3990.0	82686.76	12
2017-08-21				20.78	0.0	0.0	480.0	9877.0	9
2017-08-20	20.74	20.78	20.74	20.78	0.32	1.56	14601.0	302888.78	8
2017-08-17	20.0	20.64	19.98	20.46	-0.11	-0.53	54589.0	1099326.1	50
2017-08-16	20.42	20.52	20.08	20.57	0.07	0.34	8381.0	170369.86	25
2017-08-15				20.16	-0.34	-1.66	2340.0	47210.1	7
2017-08-14	21.24	21.24	20.0	20.5	0.0	0.0	33495.0	675445.7	27
2017-08-13	20.5	20.5	20.22	20.5	0.18	0.89	29408.0	601059.2	27
2017-08-10	21.7	21.7	20.22	20.32	-2.92	-12.56	242891.0	5108201.94	104
2017-08-09				23.24	0.0	0.0	201.0	4623.5	2
2017-08-08	22.3	23.24	22.3	23.24	-0.06	-0.26	22823.0	522065.84	39
2017-08-07	23.02	23.02	23.02	23.3	-0.2	-0.85	3916.0	90280.32	11
2017-08-06				23.04	-0.46	-1.96	996.0	23206.68	7
2017-08-03	23.0	23.0	23.0	23.5	0.99	4.4	25883.0	594570.2	29
2017-08-02	23.2	23.2	23.0	22.51	-1.37	-5.74	7391.0	170189.0	10
2017-08-01				23.14	-0.74	-3.1	807.0	18691.1	4
2017-07-31	23.96	24.0	22.7	23.88	-0.12	-0.5	15400.0	363526.8	21
2017-07-30	23.8	24.0	23.8	24.0	0.42	1.78	7737.0	184536.3	13
2017-07-27	23.4	23.58	23.4	23.58	0.7	3.06	14622.0	342460.3	21
2017-07-26				22.88	0.0	0.0	50.0	1150.0	2
2017-07-25				22.88	0.0	0.0	300.0	6894.74	17
2017-07-24	22.56	22.88	22.42	22.88	-0.06	-0.26	10680.0	242558.94	35
2017-07-23	23.18	23.78	22.44	22.94	-0.25	-1.08	12698.0	293407.98	48
2017-07-20	22.2	23.2	22.0	23.19	0.97	4.37	44496.0	999264.38	55
2017-07-19	22.22	22.22	22.22	22.22	0.01	0.05	2915.0	64742.08	5
2017-07-18	22.9	22.9	22.28	22.21	0.09	0.41	4609.0	103915.24	16
2017-07-17	22.12	22.12	22.12	22.12	0.11	0.5	2000.0	44230.0	4
2017-07-16	21.74	22.04	21.7	22.01	0.27	1.24	23438.0	513935.82	19
2017-07-13	22.4	22.44	21.6	21.74	-0.74	-3.29	20501.0	447063.62	30
2017-07-12	22.3	22.7	21.5	22.48	0.37	1.67	15136.0	336619.0	23
2017-07-11	21.7	22.3	20.02	22.11	-0.35	-1.56	76820.0	1651320.46	69
2017-07-10	22.0	22.46	22.0	22.46	0.15	0.67	18275.0	404617.84	12
2017-07-09	22.5	22.5	22.0	22.31	-0.63	-2.75	33960.0	756830.16	47
2017-07-06	22.88	23.0	22.5	22.94	0.68	3.05	24691.0	562333.72	60
2017-07-05	22.02	22.02	21.8	22.26	0.26	1.18	69117.0	1522009.0	87
2017-07-04	22.68	22.7	22.0	22.0	-0.08	-0.36	21733.0	488179.24	35
2017-07-03	22.22	23.5	21.0	22.08	-1.42	-6.04	42504.0	941113.92	39
2017-07-02	23.5	23.5	23.5	23.5	1.5	6.82	2050.0	47733.32	12
2017-06-22	22.9	22.9	21.6	22.0	0.0	0.0	45337.0	998867.9	15
2017-06-21	24.0	24.0	21.82	22.0	0.4	1.85	24965.0	559657.62	34
2017-06-20	23.0	23.0	21.3	21.6	-0.96	-4.26	134139.0	2939763.92	93
2017-06-19	22.0	22.5	22.0	22.56	-0.04	-0.18	29858.0	661139.94	50
2017-06-18	21.6	22.5	21.6	22.6	-0.4	-1.74	5978.0	133322.3	13
2017-06-15				22.98	-0.02	-0.09	1600.0	36290.0	10
2017-06-14	23.0	23.0	23.0	23.0	0.01	0.04	3500.0	80044.0	6
2017-06-13	22.5	23.0	22.5	22.99	0.29	1.28	11726.0	267399.88	12
2017-06-12	23.0	23.0	22.7	22.7	0.7	3.18	54176.0	1245672.24	30
2017-06-11	22.02	22.02	22.0	22.0	-0.59	-2.61	14063.0	309836.3	16
2017-06-08	21.7	22.8	21.7	22.59	0.09	0.4	12132.0	272389.6	15
2017-06-07	23.0	23.0	22.5	22.5	-0.78	-3.35	11939.0	269857.7	16
2017-06-06	23.38	23.38	22.84	23.28	0.26	1.13	16921.0	389539.72	23
2017-06-05	23.52	23.52	22.5	23.02	-0.96	-4.0	76615.0	1758049.64	89
2017-06-04	23.2	25.4	23.0	23.98	2.05	9.35	88901.0	2125925.28	104
2017-06-01	23.0	23.0	21.75	21.93	-0.26	-1.17	25721.0	566265.45	26
2017-05-31	21.5	22.0	21.5	22.19	0.58	2.68	17508.0	382790.7	34
2017-05-30	21.7	22.2	20.6	21.61	-1.29	-5.63	42812.0	917576.45	64
2017-05-29	22.4	23.9	22.4	22.9	1.09	5.0	61516.0	1402911.65	39
2017-05-28	22.3	22.3	21.85	21.81	-0.32	-1.45	18978.0	422033.15	53
2017-05-25	22.6	23.0	22.05	22.13	-1.07	-4.61	52517.0	1176320.7	64
2017-05-24	23.2	23.2	23.2	23.2	-0.3	-1.28	5651.0	131098.05	10
2017-05-23	23.85	23.85	23.1	23.5	-0.22	-0.93	23760.0	558309.0	35
2017-05-22	23.7	23.9	23.7	23.72	0.35	1.5	21044.0	500179.1	53
2017-05-21	24.05	24.05	23.0	23.37	-1.53	-6.14	251867.0	5918171.5	240
2017-05-18	24.75	25.0	24.7	24.9	0.07	0.28	45779.0	1142004.3	28
2017-05-17	25.0	25.4	24.9	24.83	0.21	0.85	23878.0	600212.0	34
2017-05-16	26.2	26.4	24.6	24.62	-0.98	-3.83	66199.0	1665970.3	88
2017-05-15	26.7	26.7	25.5	25.6	-0.7	-2.66	42533.0	1096903.3	46
2017-05-14	26.3	26.3	26.3	26.3	0.0	0.0	15778.0	413757.8	28
2017-05-11	27.0	27.5	26.3	26.3	-0.63	-2.34	149513.0	4028431.0	86
2017-05-10	27.0	27.1	26.6	26.93	0.63	2.4	19987.0	538023.3	40
2017-05-09	27.1	27.1	26.3	26.3	-0.7	-2.59	12582.0	333457.4	25
2017-05-08	27.0	27.0	26.5	27.0	0.93	3.57	12796.0	341075.8	18
2017-05-07	26.0	26.2	25.8	26.07	-0.18	-0.69	28097.0	730227.8	26
2017-05-04	27.2	27.4	26.2	26.25	-0.85	-3.14	33267.0	889032.5	41
2017-05-03	27.2	27.3	27.1	27.1	-0.2	-0.73	30002.0	817501.2	27
2017-05-02	27.4	27.7	27.3	27.3	0.0	0.0	26358.0	723859.5	37
2017-05-01	27.3	27.6	27.3	27.3	-0.4	-1.44	15160.0	415158.1	33
2017-04-30	27.4	28.0	27.1	27.7	-0.84	-2.94	77765.0	2134240.3	72
2017-04-27	28.5	28.6	28.4	28.54	-0.44	-1.52	96024.0	2735565.5	58
2017-04-26	29.0	29.0	28.6	28.98	0.18	0.63	29440.0	852392.6	33
2017-04-25	29.0	29.1	28.6	28.8	-2.26	-7.28	150086.0	4347485.1	158
2017-04-24				31.06	0.0	0.0	0.0	0.0	0
2017-04-23				31.06	0.0	0.0	0.0	0.0	0
2017-04-20				31.06	0.0	0.0	0.0	0.0	0
2017-04-19				31.06	0.0	0.0	0.0	0.0	0
2017-04-18				31.06	0.0	0.0	0.0	0.0	0
2017-04-17				31.06	0.0	0.0	0.0	0.0	0
2017-04-16				31.06	0.0	0.0	0.0	0.0	0
2017-04-13				31.06	0.0	0.0	0.0	0.0	0
2017-04-12				31.06	0.0	0.0	0.0	0.0	0
2017-04-11				31.06	0.0	0.0	0.0	0.0	0
2017-04-10				31.06	0.0	0.0	0.0	0.0	0
2017-04-09				31.06	0.0	0.0	0.0	0.0	0
2017-04-06				31.06	0.0	0.0	0.0	0.0	0
2017-04-05				31.06	0.0	0.0	0.0	0.0	0
2017-04-04				31.06	0.0	0.0	0.0	0.0	0
2017-04-03				31.06	0.0	0.0	0.0	0.0	0
2017-04-02				31.06	0.0	0.0	0.0	0.0	0
2017-03-30	31.0	31.2	30.7	31.06	0.25	0.81	41981.0	1296421.4	44
2017-03-29	31.0	31.2	30.8	30.81	0.21	0.69	36347.0	1126576.2	38
2017-03-28	30.5	30.8	30.4	30.6	-0.02	-0.07	40150.0	1228592.4	46
2017-03-27	30.5	31.5	30.5	30.62	0.04	0.13	261110.0	8094599.6	281
2017-03-26	31.1	31.3	30.0	30.58	0.01	0.03	93093.0	2842113.7	112
2017-03-23	31.4	31.5	30.4	30.57	-0.7	-2.24	169043.0	5240462.8	131
2017-03-22	31.8	32.0	31.2	31.27	-0.95	-2.95	104911.0	3303459.2	105
2017-03-21	32.4	33.0	32.1	32.22	-0.64	-1.95	61245.0	1990985.3	78
2017-03-20	33.0	35.0	32.3	32.86	0.35	1.08	74744.0	2450581.5	156
2017-03-19	32.7	32.7	32.3	32.51	-0.09	-0.28	35910.0	1167269.0	82
2017-03-16	32.7	32.9	32.4	32.6	0.5	1.56	41723.0	1361384.6	77
2017-03-15	32.1	32.8	32.1	32.1	-0.02	-0.06	74969.0	2419989.0	87
2017-03-14	32.2	32.4	31.5	32.12	-0.93	-2.81	182355.0	5822808.8	201
2017-03-13	33.5	35.0	32.6	33.05	-0.58	-1.72	60597.0	2029880.3	60
2017-03-12	34.9	34.9	33.1	33.63	-0.92	-2.66	173772.0	5853396.0	76
2017-03-09	34.4	34.9	34.4	34.55	-0.95	-2.68	35158.0	1212712.2	32
2017-03-08	35.0	35.5	34.8	35.5	0.5	1.43	19610.0	690408.2	51
2017-03-07	35.0	35.4	34.7	35.0	-0.09	-0.26	77746.0	2714684.3	74
2017-03-06	35.5	35.7	34.8	35.09	-0.21	-0.59	221006.0	7760744.0	134
2017-03-05	36.5	36.5	35.2	35.3	-1.14	-3.13	307455.0	10940636.1	214
2017-03-02	36.7	36.8	36.0	36.44	-0.32	-0.87	188775.0	6866156.7	186
2017-03-01	37.4	37.5	35.8	36.76	-0.23	-0.62	261779.0	9528747.8	270
2017-02-28	36.7	38.0	35.8	36.99	0.32	0.87	443228.0	16228149.3	442
2017-02-27	39.0	41.5	36.4	36.67	-1.73	-4.51	1879775.0	73577521.7	1236
2017-02-26	38.3	38.4	33.9	38.4	6.4	20.0	2108992.0	76989369.0	894
