# Supplementary material for: Effective short-term forecasts of Saudi stock price trends using technical indicators and large-scale multivariate time series
Source: PeerJ Comput Sci. 2023 Jan 6;9:e1205. doi: 10.7717/peerj-cs.1205 (PMC10280263; doi:10.7717/peerj-cs.1205)
Supplement: Supplemental Information 3 [file peerj-cs-09-1205-s003.zip › TASI Dataset 2021/ALRAJHI_1120.csv]

date	open	high	low	close	change	change_percent	volume_traded	value_traded_SAR
2020-03-19	51.9	53.8	51.2	52.7	0.7	1.35	15499547.0	820836726.8
2020-03-18	51.8	53.0	51.8	52.0	0.2	0.39	12228733.0	642649631.2
2020-03-17	51.0	52.8	51.0	51.8	0.8	1.57	9816888.0	511175369.2
2020-03-16	52.6	53.2	51.0	51.0	-2.6	-4.85	15106663.0	788988370.2
2020-03-15	55.0	55.5	53.0	53.6	-0.6	-1.11	10594639.0	569541655.1
2020-03-12	53.6	54.9	51.3	54.2	-0.8	-1.45	17502666.0	927997193.2
2020-03-11	57.0	57.0	54.5	55.0	-1.7	-3.0	14501851.0	808278176.3
2020-03-10	56.8	56.9	54.4	56.7	4.6	8.83	19112290.0	1064690184.3
2020-03-09	51.2	54.5	51.2	52.1	-4.6	-8.11	18294922.0	965114635.6
2020-03-08	56.2	57.5	56.0	56.7	-4.3	-7.05	18509153.0	1051815089.3
2020-03-05	61.7	61.7	60.6	61.0	-0.3	-0.49	8101466.0	495456693.0
2020-03-04	60.2	61.4	59.5	61.3	-0.4	-0.65	9326748.0	565967141.1
2020-03-03	61.0	61.8	60.6	61.7	2.0	3.35	8509603.0	520518756.5
2020-03-02	60.7	61.4	59.6	59.7	0.2	0.34	11089823.0	674338728.5
2020-03-01	60.0	60.5	58.7	59.5	-2.4	-3.88	10265006.0	612717230.4
2020-02-27	62.1	62.5	61.8	61.9	-0.9	-1.43	7798349.0	484014415.4
2020-02-26	62.5	62.9	62.0	62.8	-0.2	-0.32	6682475.0	415091166.2
2020-02-25	63.0	63.5	62.8	63.0	0.1	0.16	5904558.0	372821006.9
2020-02-24	65.0	65.0	62.9	62.9	-2.4	-3.68	7461220.0	475422581.5
2020-02-23	65.5	65.5	64.7	65.3	-0.2	-0.31	4173511.0	271358455.0
2020-02-20	65.0	65.5	65.0	65.5	0.6	0.92	4209721.0	275010119.1
2020-02-19	64.2	64.9	64.1	64.9	0.9	1.41	2834827.0	183006291.2
2020-02-18	64.1	64.3	63.8	64.0	0.0	0.0	2845010.0	182261050.9
2020-02-17	64.0	64.3	63.9	64.0	0.2	0.31	3350616.0	214933872.5
2020-02-16	63.6	64.0	63.5	63.8	0.2	0.31	3151386.0	201108022.3
2020-02-13	63.9	64.4	63.3	63.6	-0.3	-0.47	6350341.0	405014447.5
2020-02-12	63.0	63.9	63.0	63.9	0.8	1.27	4219334.0	267423828.4
2020-02-11	63.9	63.9	62.6	63.1	-1.7	-2.62	10663834.0	672875097.8
2020-02-10	65.0	65.2	64.6	64.8	-0.1	-0.15	4513199.0	292699789.8
2020-02-09	66.3	66.3	64.7	64.9	-1.1	-1.67	4669184.0	304211923.0
2020-02-06	66.5	66.8	65.9	66.0	-0.4	-0.6	4877378.0	322756697.9
2020-02-05	66.6	66.9	66.2	66.4	0.1	0.15	4677979.0	311512718.3
2020-02-04	66.2	66.4	65.7	66.3	0.5	0.76	5031913.0	331666822.2
2020-02-03	65.8	66.5	65.7	65.8	0.1	0.15	6086892.0	402179612.1
2020-02-02	65.9	66.1	65.3	65.7	-0.7	-1.05	3541600.0	232813157.7
2020-01-30	65.6	66.7	65.2	66.4	0.8	1.22	5816532.0	385014653.3
2020-01-29	64.6	65.6	64.6	65.6	0.9	1.39	4503605.0	294208688.3
2020-01-28	64.7	65.0	64.5	64.7	0.0	0.0	4067263.0	263171934.7
2020-01-27	65.5	65.8	64.6	64.7	-0.8	-1.22	4737652.0	308505505.7
2020-01-26	65.8	66.1	65.4	65.5	-0.4	-0.61	2755204.0	181238973.3
2020-01-23	66.0	66.0	65.6	65.9	-0.2	-0.3	2559758.0	168422723.2
2020-01-22	66.1	66.3	66.0	66.1	0.0	0.0	2477895.0	163919793.9
2020-01-21	66.4	66.4	65.9	66.1	-0.3	-0.45	2710301.0	179174323.4
2020-01-20	66.2	66.5	66.1	66.4	0.2	0.3	2959622.0	196191545.4
2020-01-19	66.3	66.8	66.2	66.2	-0.1	-0.15	2965126.0	196958925.1
2020-01-16	66.2	66.4	66.0	66.3	0.3	0.45	2992843.0	198121772.0
2020-01-15	66.4	66.5	66.0	66.0	-0.4	-0.6	3097260.0	205199816.2
2020-01-14	66.1	66.5	65.9	66.4	0.5	0.76	4185575.0	276998910.9
2020-01-13	65.6	66.4	65.6	65.9	0.2	0.3	4977518.0	329260727.9
2020-01-12	66.0	66.4	65.6	65.7	-0.1	-0.15	3640817.0	240083546.3
2020-01-09	65.1	65.8	65.1	65.8	1.5	2.33	4546491.0	298067252.5
2020-01-08	64.0	64.7	64.0	64.3	-0.6	-0.92	4846636.0	312353091.4
2020-01-07	64.8	65.4	64.6	64.9	0.4	0.62	4752902.0	309417514.4
2020-01-06	64.3	64.8	64.2	64.5	0.1	0.16	4179310.0	269817546.4
2020-01-05	64.8	65.4	64.2	64.4	-1.4	-2.13	5004344.0	324910915.9
2020-01-02	65.3	65.9	65.2	65.8	0.7	1.08	3625615.0	237935067.8
2020-01-01	65.3	65.5	65.1	65.1	-0.3	-0.46	2816849.0	183946249.5
2019-12-31	65.3	65.6	64.9	65.4	0.1	0.15	4490041.0	292989171.1
2019-12-30	66.0	66.1	65.3	65.3	-0.7	-1.06	3381959.0	221134604.9
2019-12-29	65.3	66.3	65.3	66.0	0.8	1.23	3837728.0	253191311.8
2019-12-26	65.1	65.9	64.7	65.2	0.0	0.0	2786350.0	182371254.1
2019-12-25	66.4	66.5	65.0	65.2	-1.2	-1.81	4259620.0	279236284.5
2019-12-24	66.5	66.9	66.1	66.4	-0.1	-0.15	6346277.0	414401304.5
2019-12-23	66.3	66.5	66.0	66.5	0.2	0.3	4404001.0	291274866.8
2019-12-22	66.0	66.4	65.7	66.3	0.4	0.61	4435781.0	293369310.5
2019-12-19	64.9	66.1	64.6	65.9	1.0	1.54	9603742.0	628401109.7
2019-12-18	64.3	65.0	64.1	64.9	0.6	0.93	8057431.0	520236755.9
2019-12-17	63.9	64.3	63.4	64.3	0.6	0.94	7797688.0	498901856.1
2019-12-16	62.6	64.1	62.6	63.7	1.2	1.92	7192114.0	456871235.1
2019-12-15	62.9	63.2	62.4	62.5	0.0	0.0	5266858.0	330608813.4
2019-12-12	63.7	63.7	62.5	62.5	-1.1	-1.73	4914284.0	310135982.3
2019-12-11	63.4	63.8	63.4	63.6	0.4	0.63	4500838.0	286331437.4
2019-12-10	63.6	63.8	63.0	63.2	-0.3	-0.47	5987245.0	379741032.0
2019-12-09	64.5	64.9	63.5	63.5	-0.7	-1.09	8888950.0	570938635.1
2019-12-08	63.3	64.5	63.3	64.2	1.0	1.58	7595939.0	487150115.4
2019-12-05	63.0	63.3	62.7	63.2	0.2	0.32	3940650.0	248235291.0
2019-12-04	63.2	63.2	62.5	63.0	-0.3	-0.47	4999707.0	314104359.4
2019-12-03	62.6	63.4	62.5	63.3	0.7	1.12	5624113.0	354134873.8
2019-12-02	63.1	63.7	62.2	62.6	-0.6	-0.95	7248018.0	455177771.2
2019-12-01	62.3	63.6	62.3	63.2	1.0	1.61	4355179.0	274599653.2
2019-11-28	62.3	63.1	61.9	62.2	0.4	0.65	5262266.0	328485856.3
2019-11-27	63.0	63.6	61.7	61.8	-0.6	-0.96	6982091.0	439507668.5
2019-11-26	64.5	64.7	62.4	62.4	-2.1	-3.26	10942758.0	691391823.4
2019-11-25	64.1	64.6	63.0	64.5	0.3	0.47	6732701.0	429662105.9
2019-11-24	65.0	65.1	64.1	64.2	-0.7	-1.08	4726917.0	305882739.1
2019-11-21	64.1	64.9	63.8	64.9	0.8	1.25	6790849.0	436956223.7
2019-11-20	64.6	64.9	63.9	64.1	-0.5	-0.77	6236474.0	400499070.1
2019-11-19	64.3	65.1	64.0	64.6	0.4	0.62	7460357.0	481116989.1
2019-11-18	63.5	64.3	63.5	64.2	0.7	1.1	5854214.0	374724755.5
2019-11-17	62.4	63.5	61.6	63.5	1.5	2.42	5503886.0	344147618.4
2019-11-14	62.0	63.0	61.7	62.0	-0.1	-0.16	5712155.0	356044930.9
2019-11-13	63.0	63.5	61.7	62.1	-0.8	-1.27	6837376.0	429218977.0
2019-11-12	62.9	63.5	62.6	62.9	0.0	0.0	5340316.0	337218303.9
2019-11-11	62.4	63.5	62.4	62.9	0.5	0.8	7306306.0	460344872.9
2019-11-10	61.3	62.6	61.3	62.4	1.4	2.3	6403680.0	398849930.3
2019-11-07	60.3	61.6	60.2	61.0	0.7	1.16	5843785.0	357287892.3
2019-11-06	60.4	60.4	60.0	60.3	-0.1	-0.17	3900925.0	234785279.0
2019-11-05	59.3	60.4	59.2	60.4	1.1	1.85	8120168.0	472248112.8
2019-11-04	59.3	59.6	58.5	59.3	0.0	0.0	6047424.0	356459546.5
2019-11-03	59.8	59.9	58.6	59.3	-1.1	-1.82	5183642.0	307612083.7
2019-10-31	60.9	61.2	60.2	60.4	-0.6	-0.98	5592152.0	338994456.5
2019-10-30	59.7	61.0	59.0	61.0	1.4	2.35	19145277.0	1070636530.8
2019-10-29	60.5	60.5	58.6	59.6	-0.6	-1.0	10147528.0	602657047.9
2019-10-28	61.8	62.0	60.0	60.2	-1.8	-2.9	5338782.0	326752778.1
2019-10-27	62.0	62.6	61.8	62.0	-0.3	-0.48	3671260.0	228191130.7
2019-10-24	62.1	62.7	61.8	62.3	0.2	0.32	4426382.0	275296032.4
2019-10-23	61.8	62.3	61.3	62.1	0.4	0.65	5402601.0	333596154.2
2019-10-22	60.0	61.8	60.0	61.7	1.7	2.83	8384017.0	510484470.2
2019-10-21	60.7	60.8	59.4	60.0	-0.6	-0.99	5908649.0	353428388.6
2019-10-20	60.6	61.2	60.4	60.6	1.0	1.68	6752915.0	410249970.5
2019-10-17	58.0	59.7	57.6	59.6	1.8	3.11	7779910.0	457181174.1
2019-10-16	57.1	57.9	56.7	57.8	0.7	1.23	6081518.0	347982387.8
2019-10-15	58.1	58.4	57.1	57.1	-0.9	-1.55	5098909.0	293114474.4
2019-10-14	58.0	58.5	57.6	58.0	0.0	0.0	7204402.0	417790064.6
2019-10-13	58.1	59.7	58.0	58.0	0.0	0.0	4045868.0	237885185.9
2019-10-10	58.8	59.0	57.4	58.0	-0.7	-1.19	6325574.0	366661524.3
2019-10-09	60.2	60.2	58.7	58.7	-1.5	-2.49	5814231.0	342071694.1
2019-10-08	61.1	61.3	59.6	60.2	-0.8	-1.31	5462690.0	329479085.6
2019-10-07	61.8	62.0	61.0	61.0	-0.7	-1.13	4565062.0	281119357.4
2019-10-06	61.8	62.1	61.7	61.7	0.2	0.33	2458136.0	152216324.8
2019-10-03	62.0	62.0	61.3	61.5	-0.7	-1.13	4292875.0	264118800.3
2019-10-02	62.9	63.1	61.7	62.2	-0.7	-1.11	6228874.0	388675680.4
2019-10-01	63.3	63.7	62.8	62.9	-0.4	-0.63	7143026.0	451408698.5
2019-09-30	63.0	63.6	63.0	63.3	0.4	0.64	6293524.0	398402056.2
2019-09-29	63.2	63.4	62.8	62.9	-0.1	-0.16	3337135.0	210626281.2
2019-09-26	62.5	63.4	62.4	63.0	0.3	0.48	8530636.0	536668687.6
2019-09-25	63.0	63.0	62.2	62.7	-0.2	-0.32	6647797.0	415451259.0
2019-09-24	62.2	63.0	62.2	62.9	0.8	1.29	4229947.0	265696871.3
2019-09-22	62.1	63.0	62.0	62.1	-0.2	-0.32	3183163.0	198792202.6
2019-09-19	61.1	62.3	60.7	62.3	1.2	1.96	19233919.0	1190356562.4
2019-09-18	60.5	61.2	60.2	61.1	1.1	1.83	7725742.0	468799731.6
2019-09-17	59.9	60.5	59.3	60.0	0.2	0.33	6363669.0	381331537.2
2019-09-16	59.5	60.0	58.8	59.8	0.8	1.36	7543096.0	448714644.2
2019-09-15	58.0	59.3	56.8	59.0	-0.7	-1.17	7238110.0	423825872.8
2019-09-12	59.1	59.9	58.9	59.7	0.2	0.34	4089425.0	243575034.2
2019-09-11	60.1	60.2	58.2	59.5	-0.7	-1.16	8699625.0	513341809.2
2019-09-10	61.1	61.3	60.0	60.2	-1.2	-1.95	6667261.0	403286205.1
2019-09-09	61.0	61.4	60.3	61.4	0.4	0.66	6175758.0	374999280.5
2019-09-08	61.2	61.4	60.6	61.0	0.2	0.33	4487541.0	273734411.0
2019-09-05	61.0	61.7	60.0	60.8	0.0	0.0	10366490.0	632867824.6
2019-09-04	59.3	60.8	59.3	60.8	1.6	2.7	9139372.0	550462975.3
2019-09-03	59.9	60.3	59.2	59.2	-0.6	-1.0	8713007.0	520285394.1
2019-09-02	59.1	60.0	58.6	59.8	0.9	1.53	11992930.0	712105986.8
2019-09-01	60.4	61.0	58.2	58.9	-1.6	-2.64	12836548.0	759538679.8
2019-08-29	62.6	62.9	60.5	60.5	-2.1	-3.35	13722853.0	843774831.0
2019-08-28	63.5	63.9	62.5	62.6	-1.3	-2.03	9456179.0	596736827.4
2019-08-27	65.0	65.2	62.5	63.9	-0.8	-1.24	70421025.0	4475958016.9
2019-08-26	64.9	65.1	63.6	64.7	-0.3	-0.46	7113751.0	457768346.6
2019-08-25	66.3	66.3	64.8	65.0	-1.5	-2.26	5600733.0	365657690.5
2019-08-22	66.4	66.8	65.5	66.5	0.0	0.0	17074313.0	1142550200.7
2019-08-21	67.5	67.5	66.4	66.5	-0.9	-1.34	5014033.0	335019918.1
2019-08-20	67.7	68.0	67.0	67.4	-0.2	-0.3	5028148.0	340008227.5
2019-08-19	67.2	68.2	67.2	67.6	0.5	0.75	5541555.0	375333031.7
2019-08-18	67.0	67.4	66.6	67.1	-0.1	-0.15	3118052.0	208860980.5
2019-08-08	66.9	67.5	66.8	67.2	0.2	0.3	6008808.0	403267671.0
2019-08-07	66.5	67.4	66.5	67.0	0.7	1.06	5033789.0	336774405.6
2019-08-06	66.4	66.5	65.5	66.3	-0.3	-0.45	5459111.0	360558375.3
2019-08-05	67.0	67.0	65.9	66.6	-0.3	-0.45	6955059.0	462809392.9
2019-08-04	67.4	67.4	66.4	66.9	-0.7	-1.04	5170976.0	344932632.9
2019-08-01	68.5	68.6	66.9	67.6	-1.2	-1.74	7881334.0	533099256.7
2019-07-31	68.7	68.9	68.3	68.8	0.1	0.15	4175806.0	286808155.3
2019-07-30	68.5	69.1	68.2	68.7	0.7	1.03	4463635.0	306703915.9
2019-07-29	69.8	69.8	68.0	68.0	-2.1	-3.0	7421045.0	509570098.0
2019-07-28	69.5	70.2	69.2	70.1	0.7	1.01	3452478.0	241548957.9
2019-07-25	69.9	70.0	69.3	69.4	-1.7	-2.39	9555528.0	666189457.3
2019-07-24	71.0	71.6	70.6	71.1	-0.1	-0.14	5995771.0	426057245.9
2019-07-23	71.9	72.2	71.2	71.2	-0.4	-0.56	5195667.0	372476301.2
2019-07-22	71.9	72.4	71.6	71.6	0.0	0.0	5375512.0	387582619.6
2019-07-21	70.8	71.9	70.6	71.6	0.6	0.85	3737944.0	266606076.6
2019-07-18	71.6	71.7	70.9	71.0	-0.5	-0.7	5703311.0	406501914.8
2019-07-17	72.0	72.2	71.5	71.5	-0.5	-0.69	5035281.0	361789832.5
2019-07-16	72.2	72.5	72.0	72.0	-0.2	-0.28	5563413.0	402097436.7
2019-07-15	72.4	72.5	71.5	72.2	-0.2	-0.28	4939667.0	355735384.8
2019-07-14	71.9	72.8	71.8	72.4	0.7	0.98	5081064.0	368080658.5
2019-07-11	71.0	71.8	71.0	71.7	0.8	1.13	7016492.0	499698577.0
2019-07-10	70.4	70.9	70.2	70.9	0.5	0.71	4199317.0	296815264.8
2019-07-09	70.3	70.5	70.1	70.4	0.1	0.14	3405443.0	239564649.0
2019-07-08	69.8	70.3	69.5	70.3	0.4	0.57	3805935.0	266004710.4
2019-07-07	70.2	70.4	69.8	69.9	-0.3	-0.43	3071292.0	215212448.9
2019-07-04	70.2	70.8	70.0	70.2	0.0	0.0	4219081.0	296848383.1
2019-07-03	69.5	70.3	69.4	70.2	0.4	0.57	2782132.0	194481860.8
2019-07-02	70.2	70.6	69.6	69.8	-0.5	-0.71	3709977.0	260442902.5
2019-07-01	69.8	70.3	69.6	70.3	0.6	0.86	3689426.0	258225207.2
2019-06-30	70.0	70.7	69.5	69.7	0.1	0.14	4262434.0	299028014.6
2019-06-27	68.6	69.8	68.3	69.6	1.3	1.9	6458668.0	447469530.8
2019-06-26	68.4	68.9	68.3	68.3	0.0	0.0	8211291.0	562062981.5
2019-06-25	68.5	68.7	67.4	68.3	-0.2	-0.29	10614463.0	724004375.5
2019-06-24	70.0	70.3	66.9	68.5	-1.6	-2.28	12143500.0	838706037.2
2019-06-23	70.8	71.1	69.9	70.1	-0.9	-1.27	5237738.0	369627592.1
2019-06-20	71.2	71.8	70.3	71.0	0.0	0.0	18704781.0	1329002744.2
2019-06-19	71.8	72.0	71.0	71.0	-0.5	-0.7	9961689.0	712106958.5
2019-06-18	70.9	71.5	70.8	71.5	0.7	0.99	7742531.0	549834682.8
2019-06-17	71.0	71.5	70.7	70.8	0.0	0.0	10670460.0	757863273.8
2019-06-16	71.9	72.3	70.5	70.8	-1.0	-1.39	6834822.0	486289204.6
2019-06-13	73.0	73.0	71.8	71.8	-1.4	-1.91	7852732.0	569009403.5
2019-06-12	72.2	73.2	71.9	73.2	0.7	0.97	8036684.0	584441474.8
2019-06-11	71.6	72.9	71.2	72.5	1.1	1.54	10232270.0	738457406.5
2019-06-10	71.0	72.6	70.8	71.4	0.4	0.56	11430677.0	821505446.2
2019-06-09	69.3	71.2	69.1	71.0	2.2	3.2	5920858.0	415679464.3
2019-05-30	68.0	69.0	67.9	68.8	0.5	0.73	5746936.0	394374117.6
2019-05-29	67.8	68.9	67.2	68.3	-0.6	-0.87	6246792.0	424279650.4
2019-05-28	68.0	68.9	66.3	68.9	1.4	2.07	68389990.0	4689543573.3
2019-05-27	67.8	68.0	66.0	67.5	-0.1	-0.15	8389824.0	561733376.8
2019-05-26	69.0	69.0	66.5	67.6	-1.3	-1.89	8357655.0	562480483.5
2019-05-23	70.1	70.3	68.3	68.9	-1.2	-1.71	10001514.0	693849200.9
2019-05-22	70.4	71.0	70.0	70.1	-0.1	-0.14	6950493.0	489909433.1
2019-05-21	69.0	70.2	68.9	70.2	1.5	2.18	6069865.0	422251847.5
2019-05-20	69.1	69.2	67.5	68.7	-0.5	-0.72	9747886.0	668751335.1
2019-05-19	70.0	71.2	68.9	69.2	-0.8	-1.14	6198072.0	433993875.1
2019-05-16	69.0	70.0	68.3	70.0	1.7	2.49	10727760.0	738772100.0
2019-05-15	68.1	69.9	68.1	68.3	1.4	2.09	13388904.0	917095413.3
2019-05-14	65.3	68.4	65.3	66.9	0.9	1.36	15804544.0	1057036004.8
2019-05-13	68.4	68.9	65.7	66.0	-3.2	-4.62	15289119.0	1037254674.8
2019-05-12	69.8	69.8	68.1	69.2	-0.6	-0.86	4409952.0	303904532.7
2019-05-09	70.3	70.5	69.5	69.8	-0.3	-0.43	8041614.0	562464968.5
2019-05-08	71.5	71.5	69.9	70.1	-1.4	-1.96	8080701.0	570689190.3
2019-05-07	72.3	72.7	71.3	71.5	-0.8	-1.11	5052870.0	363215835.6
2019-05-06	73.1	73.1	70.8	72.3	-1.0	-1.36	6536918.0	470747231.3
2019-05-05	75.0	75.1	73.3	73.3	-1.9	-2.53	5001355.0	369332456.7
2019-05-02	75.2	75.9	75.0	75.2	0.0	0.0	4359554.0	328565311.4
2019-05-01	75.0	75.2	74.6	75.2	0.2	0.27	3006428.0	225170996.7
2019-04-30	75.0	75.9	74.6	75.0	0.0	0.0	13200227.0	991388505.8
2019-04-29	75.1	75.3	74.4	75.0	0.0	0.0	3517601.0	263092217.6
2019-04-28	76.2	76.3	74.9	75.0	-1.0	-1.32	4240455.0	320804327.8
2019-04-25	76.5	76.9	75.0	76.0	-0.5	-0.65	6234466.0	474336135.2
2019-04-24	75.4	76.6	75.3	76.5	1.2	1.59	9418261.0	715164534.5
2019-04-23	75.2	75.6	75.0	75.3	0.2	0.27	5344106.0	402235877.5
2019-04-22	75.1	75.8	75.0	75.1	-0.1	-0.13	4128848.0	311163832.2
2019-04-21	74.7	75.2	74.6	75.2	0.7	0.94	3662548.0	274646321.8
2019-04-18	75.1	75.5	74.2	74.5	-0.6	-0.8	4300774.0	322034450.6
2019-04-17	73.4	75.8	73.3	75.1	1.7	2.32	10487032.0	783238142.4
2019-04-16	72.9	73.4	72.7	73.4	0.6	0.82	4916229.0	359148712.1
2019-04-15	72.8	73.0	72.6	72.8	0.2	0.28	2865559.0	208601494.1
2019-04-14	72.8	73.1	72.5	72.6	-0.4	-0.55	2271458.0	165327896.1
2019-04-11	72.8	73.2	72.7	73.0	0.3	0.41	4218722.0	307699466.1
2019-04-10	72.0	72.7	71.7	72.7	0.7	0.97	4802702.0	346903547.7
2019-04-09	72.4	72.4	71.7	72.0	-0.4	-0.55	4647671.0	335110822.6
2019-04-08	72.8	72.8	71.3	72.4	-0.8	-1.09	6474262.0	466772490.0
2019-04-07	74.4	75.3	72.2	73.2	-0.8	-1.08	8728051.0	641397385.7
2019-04-04	71.4	74.4	70.0	74.0	2.2	3.06	9766251.0	714559466.3
2019-04-03	71.54	72.06	71.41	71.8	0.26	0.36	6032302.0	432946470.8
2019-04-02	72.06	72.19	71.02	71.54	-0.26	-0.36	7048898.0	505041698.6
2019-04-01	70.63	71.8	70.63	71.8	1.3	1.84	7636495.0	545085107.4
2019-03-31	69.33	70.63	69.33	70.5	1.17	1.69	7509971.0	527876833.4
2019-03-28	68.68	69.85	68.16	69.33	0.65	0.95	6500567.0	449621151.6
2019-03-27	67.12	68.68	66.99	68.68	1.56	2.32	5156466.0	350465613.4
2019-03-26	67.12	67.38	66.86	67.12	-0.13	-0.19	2966742.0	199144442.4
2019-03-25	66.6	67.25	65.95	67.25	0.52	0.78	4385698.0	292604439.6
2019-03-24	66.86	66.99	66.21	66.73	-0.26	-0.39	3712983.0	247337322.2
2019-03-21	65.43	66.99	65.43	66.99	1.43	2.18	4417559.0	292479145.2
2019-03-20	65.04	65.82	64.97	65.56	0.39	0.6	4190454.0	274235266.7
2019-03-19	65.3	65.82	64.97	65.17	-0.26	-0.4	5410269.0	353298509.5
2019-03-18	64.91	65.43	64.91	65.43	0.52	0.8	4981503.0	324174732.6
2019-03-17	64.91	65.43	64.84	64.91	0.07	0.11	4400863.0	285870874.2
2019-03-14	64.39	64.91	64.32	64.84	0.58	0.9	8419542.0	544576810.1
2019-03-13	63.8	64.58	63.8	64.26	0.59	0.93	5398320.0	346828731.1
2019-03-12	63.74	63.8	63.48	63.67	-0.07	-0.11	4745310.0	301927136.1
2019-03-11	63.74	63.8	62.96	63.74	0.13	0.2	2739228.0	173917720.2
2019-03-10	64.45	64.52	63.41	63.61	-0.06	-0.09	4051908.0	258963905.5
2019-03-07	64.78	64.78	63.15	63.67	-1.3	-2.0	5360026.0	342887743.2
2019-03-06	64.97	65.3	64.65	64.97	0.0	0.0	3356521.0	217920293.0
2019-03-05	65.17	65.17	64.78	64.97	-0.2	-0.31	3744703.0	243269208.6
2019-03-04	65.69	65.82	64.97	65.17	-0.39	-0.59	5438507.0	354918971.6
2019-03-03	65.43	66.08	65.43	65.56	0.26	0.4	2556461.0	168051801.4
2019-02-28	65.17	65.43	64.78	65.3	0.13	0.2	6893236.0	426518147.9
2019-02-27	64.97	65.17	64.32	65.17	0.2	0.31	2417156.0	156619861.5
2019-02-26	64.32	65.04	64.06	64.97	0.45	0.7	2901636.0	187341484.1
2019-02-25	65.04	65.04	64.0	64.52	-0.39	-0.6	3276924.0	211268352.3
2019-02-24	65.56	65.69	64.91	64.91	-0.65	-0.99	4437669.0	289637185.9
2019-02-21	65.69	65.95	65.3	65.56	-0.13	-0.2	2990647.0	195838285.6
2019-02-20	65.69	66.08	65.43	65.69	0.0	0.0	2021684.0	132680011.4
2019-02-19	65.69	65.95	65.17	65.69	0.0	0.0	4156940.0	271935890.0
2019-02-18	65.69	66.21	65.43	65.69	0.13	0.2	3543219.0	233210487.4
2019-02-17	65.95	66.21	65.56	65.56	-0.39	-0.59	2495675.0	164115687.0
2019-02-14	66.08	66.34	65.43	65.95	-0.13	-0.2	3892351.0	256594610.4
2019-02-13	66.34	66.99	66.08	66.08	-0.26	-0.39	3969596.0	264178201.8
2019-02-12	65.17	66.34	65.17	66.34	1.17	1.8	3636084.0	238939595.0
2019-02-11	65.69	65.82	65.04	65.17	-0.52	-0.79	3744865.0	244686512.2
2019-02-10	66.34	66.34	65.43	65.69	-0.65	-0.98	2700210.0	177710532.6
2019-02-07	66.6	66.73	66.08	66.34	-0.26	-0.39	7695823.0	510607450.6
2019-02-06	66.99	67.51	66.34	66.6	-0.26	-0.39	4630850.0	309604084.2
2019-02-05	66.08	67.12	65.95	66.86	0.91	1.38	5489703.0	365873998.4
2019-02-04	66.73	66.86	65.56	65.95	0.13	0.2	4198057.0	276930148.2
2019-02-03	66.34	66.73	65.3	65.82	0.0	0.0	2772202.0	183069516.4
2019-01-31	66.6	66.86	65.82	65.82	-0.78	-1.17	3105661.0	206717261.4
2019-01-30	66.6	66.99	66.21	66.6	-0.26	-0.39	2814803.0	187499065.0
2019-01-29	67.64	67.64	66.34	66.86	-0.52	-0.77	4435116.0	296420524.2
2019-01-28	65.95	67.38	65.69	67.38	1.43	2.17	4742902.0	316915787.0
2019-01-27	64.91	66.21	64.78	65.95	1.04	1.6	5708640.0	374740525.1
2019-01-24	64.71	65.04	64.45	64.91	0.13	0.2	2216223.0	143557293.7
2019-01-23	64.58	64.84	64.45	64.78	0.39	0.61	2330783.0	150672200.2
2019-01-22	64.78	65.04	64.32	64.39	-0.32	-0.49	3089154.0	199729937.2
2019-01-21	64.26	64.84	63.41	64.71	0.39	0.61	3871731.0	247381963.0
2019-01-20	64.97	65.3	64.19	64.32	-0.72	-1.11	4098916.0	265217285.1
2019-01-17	65.04	65.04	64.52	65.04	0.0	0.0	3566150.0	231205561.8
2019-01-16	65.04	65.43	64.91	65.04	0.07	0.11	3250676.0	211505623.3
2019-01-15	64.32	65.43	64.13	64.97	0.84	1.31	4943184.0	321019485.6
2019-01-14	64.19	64.84	63.93	64.13	0.0	0.0	5314931.0	342009890.6
2019-01-13	62.83	64.71	62.7	64.13	1.3	2.07	5996296.0	384119587.7
2019-01-10	62.11	63.09	61.85	62.83	0.98	1.58	6318132.0	395261610.3
2018-11-28	54.7	55.02	54.7	54.96	0.2	0.37	2473357.0	135695102.6
2018-11-27	54.96	55.28	54.57	54.76	-0.13	-0.24	3874466.0	212348602.5
2018-11-26	54.76	55.48	54.7	54.89	0.19	0.35	3134865.0	172764054.1
2018-11-25	55.22	55.28	54.57	54.7	-0.84	-1.51	1691477.0	92613464.6
2018-11-22	54.57	55.54	54.57	55.54	1.23	2.26	2717627.0	149836049.1
2018-11-21	54.37	54.7	53.85	54.31	-0.26	-0.48	3790616.0	206043483.8
2018-11-20	53.92	54.76	53.66	54.57	0.59	1.09	3995606.0	216444253.3
2018-11-19	53.33	54.24	53.07	53.98	0.72	1.35	3684168.0	197938816.3
2018-11-18	54.96	55.02	53.2	53.26	-1.57	-2.86	5105878.0	275139126.4
2018-11-15	55.09	55.35	54.63	54.83	-0.26	-0.47	3729021.0	205140029.1
2018-11-14	55.22	55.54	54.7	55.09	-0.45	-0.81	4448472.0	245508210.6
2018-11-13	55.74	56.06	55.28	55.54	-0.39	-0.7	1960265.0	109083431.1
2018-11-12	55.48	56.0	55.48	55.93	0.58	1.05	2787407.0	155319519.3
2018-11-11	55.61	55.61	54.83	55.35	-0.13	-0.23	1560858.0	86174364.4
2018-11-08	56.13	56.26	55.41	55.48	-0.52	-0.93	1582332.0	88469449.3
2018-11-07	56.26	56.26	55.87	56.0	-0.06	-0.11	1237899.0	67522868.1
2018-11-06	56.39	56.78	55.93	56.06	-0.2	-0.36	1835748.0	103408058.8
2018-11-05	56.39	56.91	56.19	56.26	-0.26	-0.46	1873098.0	105839826.2
2018-11-04	56.91	56.91	56.52	56.52	-0.39	-0.69	1140358.0	64678722.7
2018-11-01	56.91	57.1	56.71	56.91	0.0	0.0	1367935.0	77758316.5
2018-10-31	56.58	57.1	56.45	56.91	0.26	0.46	1669483.0	94817180.4
2018-10-30	56.91	57.04	56.26	56.65	-0.26	-0.46	1968154.0	111388106.4
2018-10-29	56.97	57.49	56.71	56.91	0.0	0.0	2266528.0	129360348.1
2018-10-28	57.49	57.62	56.78	56.91	-1.23	-2.12	2524973.0	144303408.2
2018-10-25	55.93	58.14	54.83	58.14	3.57	6.54	19243659.0	1101604402.5
2018-10-24	55.93	56.26	54.44	54.57	-1.3	-2.33	6174291.0	341975081.4
2018-10-23	56.65	57.36	55.8	55.87	-2.01	-3.47	11492731.0	649696715.5
2018-10-22	56.39	57.88	54.83	57.88	0.65	1.14	17464699.0	988601842.0
2018-10-21	53.98	57.23	53.46	57.23	1.3	2.32	10324020.0	572083664.6
2018-10-18	55.8	56.32	54.89	55.93	-0.26	-0.46	7814006.0	434350997.9
2018-10-17	56.26	56.45	55.35	56.19	-0.07	-0.12	5956029.0	333450223.3
2018-10-16	53.92	56.26	52.74	56.26	1.04	1.88	22814023.0	1246202145.0
2018-10-15	54.31	55.28	54.05	55.22	0.91	1.68	18415685.0	1007521349.8
2018-10-14	53.33	54.31	50.86	54.31	0.39	0.72	12707572.0	668574735.1
2018-10-11	55.28	55.28	53.66	53.92	-2.47	-4.38	7602456.0	413860927.9
2018-10-10	57.3	57.62	56.39	56.39	-1.1	-1.91	4741660.0	269577481.5
2018-10-09	57.75	57.82	57.23	57.49	-0.26	-0.45	2628483.0	151015724.4
2018-10-08	56.71	57.88	56.65	57.75	0.91	1.6	4789479.0	274163443.5
2018-10-07	57.04	57.23	56.65	56.84	-0.26	-0.46	2105805.0	119775106.9
2018-10-04	57.1	57.49	56.84	57.1	0.0	0.0	2327717.0	133136525.7
2018-10-03	57.23	57.49	56.78	57.1	-0.26	-0.45	3172255.0	181086811.7
2018-10-02	57.56	58.14	56.97	57.36	-0.33	-0.57	3659971.0	210592680.9
2018-10-01	57.17	57.88	57.04	57.69	0.52	0.91	4548742.0	261628621.4
2018-09-30	56.26	57.17	56.26	57.17	1.11	1.98	2252570.0	127977782.8
2018-09-27	56.39	56.78	56.06	56.06	-0.46	-0.81	2324393.0	131213750.0
2018-09-26	56.39	56.71	55.93	56.52	0.13	0.23	3042016.0	171199071.6
2018-09-25	55.28	56.39	55.28	56.39	1.43	2.6	4729693.0	264522580.9
2018-09-20	54.05	55.09	53.92	54.96	0.91	1.68	3259840.0	177153449.6
2018-09-19	53.2	54.11	53.0	54.05	0.79	1.48	2717397.0	146089643.6
2018-09-18	53.79	53.79	52.87	53.26	-0.4	-0.75	4888930.0	258221652.5
2018-09-17	52.61	53.79	52.09	53.66	0.92	1.74	4374587.0	231126265.9
2018-09-16	53.92	54.18	52.68	52.74	-1.24	-2.3	2641360.0	141287046.4
2018-09-13	54.31	54.44	53.39	53.98	-0.65	-1.19	2724049.0	147037791.4
2018-09-12	54.89	55.35	53.85	54.63	-0.13	-0.24	2537824.0	138730496.4
2018-09-11	54.31	55.28	53.98	54.76	0.45	0.83	2636271.0	143901277.5
2018-09-10	54.5	54.89	53.98	54.31	0.13	0.24	2507440.0	136613946.8
2018-09-09	54.44	54.5	53.07	54.18	0.0	0.0	1896174.0	102448011.3
2018-09-06	54.63	54.7	52.22	54.18	-0.58	-1.06	8004458.0	428455158.1
2018-09-05	56.39	56.45	52.87	54.76	-1.69	-2.99	4611530.0	253020349.6
2018-09-04	55.41	56.71	55.41	56.45	0.84	1.51	2201319.0	123801737.2
2018-09-03	55.28	55.8	55.28	55.61	0.33	0.6	1422744.0	79038230.7
2018-09-02	55.35	55.67	54.96	55.28	-0.07	-0.13	902674.0	49869857.1
2018-08-30	55.87	55.87	55.35	55.35	-0.58	-1.04	1468586.0	81581591.8
2018-08-29	55.93	55.93	55.35	55.93	0.0	0.0	3197982.0	177402803.8
2018-08-28	55.54	56.06	55.48	55.93	0.45	0.81	1956894.0	109249457.0
2018-08-27	55.48	56.19	55.15	55.48	0.13	0.23	2686301.0	149325597.3
2018-08-26	54.96	55.61	54.96	55.35	0.72	1.32	1470212.0	81413426.3
2018-08-16	54.11	54.83	53.85	54.63	0.52	0.96	4804406.0	261660311.9
2018-08-15	54.7	54.89	53.59	54.11	-0.65	-1.19	2539983.0	137899851.8
2018-08-14	54.63	55.41	54.31	54.76	0.13	0.24	4221887.0	231692159.2
2018-08-13	56.0	56.32	54.05	54.63	-1.43	-2.55	4080129.0	225750391.5
2018-08-12	56.65	56.71	55.93	56.06	-0.72	-1.27	2128303.0	119968954.3
2018-08-09	56.84	56.97	56.45	56.78	-0.06	-0.11	3591457.0	203658764.8
2018-08-08	57.23	57.36	56.84	56.84	-0.33	-0.58	3187419.0	181879550.5
2018-08-07	57.17	57.23	56.71	57.17	0.07	0.12	3555462.0	202708125.8
2018-08-06	56.71	57.23	56.71	57.1	0.19	0.33	2322493.0	132278942.1
2018-08-05	56.58	57.23	56.58	56.91	0.2	0.35	1827920.0	104083942.7
2018-08-02	57.23	57.49	56.71	56.71	-0.46	-0.8	3531138.0	201410212.9
2018-08-01	57.36	57.75	57.17	57.17	-0.32	-0.56	2925027.0	168161438.8
2018-07-31	57.75	58.21	57.49	57.49	-0.26	-0.45	2560504.0	147945360.8
2018-07-30	57.75	58.08	57.49	57.75	-0.13	-0.22	2848555.0	164397351.4
2018-07-29	58.21	58.21	57.49	57.88	-0.2	-0.34	1910367.0	110362320.9
2018-07-26	58.53	58.66	57.75	58.08	-0.26	-0.45	3494284.0	203998396.8
2018-07-25	57.56	58.4	57.56	58.34	0.59	1.02	2027129.0	117770146.8
2018-07-24	58.21	58.21	57.49	57.75	-0.46	-0.79	1785956.0	103425602.3
2018-07-23	58.14	58.53	58.01	58.21	0.39	0.67	3578607.0	208803093.8
2018-07-22	57.56	57.95	57.49	57.82	0.33	0.57	2207089.0	127463862.9
2018-07-19	57.43	57.82	57.23	57.49	-1.17	-1.99	2710498.0	155972704.3
2018-07-18	58.53	58.79	58.08	58.66	0.19	0.32	2993621.0	175223310.3
2018-07-17	58.34	58.66	58.08	58.47	0.33	0.57	3484568.0	203301913.4
2018-07-16	57.36	58.21	57.3	58.14	1.1	1.93	5836010.0	337445291.0
2018-07-15	56.58	57.04	56.58	57.04	0.26	0.46	1599927.0	90945153.5
2018-07-12	56.78	56.78	56.26	56.78	-0.19	-0.33	3218340.0	181928651.3
2018-07-11	57.23	57.49	56.58	56.97	-0.26	-0.45	2154113.0	122651137.6
2018-07-10	56.45	57.69	56.45	57.23	0.78	1.38	4241911.0	241769077.5
2018-07-09	55.35	56.52	55.28	56.45	1.36	2.47	2859372.0	159833908.3
2018-07-08	55.02	55.41	54.5	55.09	0.07	0.13	3950559.0	216826635.4
2018-07-05	55.87	55.87	54.96	55.02	-0.78	-1.4	3386363.0	187922577.5
2018-07-04	55.61	56.26	55.28	55.8	0.0	0.0	3924604.0	218801150.8
2018-07-03	56.13	56.26	55.54	55.8	-0.33	-0.59	4338266.0	241968815.5
2018-07-02	56.45	56.45	56.0	56.13	-0.32	-0.57	3611206.0	202840787.0
2018-07-01	56.32	56.71	56.13	56.45	0.32	0.57	2338593.0	132124914.2
2018-06-28	56.58	56.65	55.93	56.13	-0.32	-0.57	4054235.0	228001440.7
2018-06-27	56.71	56.84	56.26	56.45	-0.26	-0.46	2821252.0	159483705.8
2018-06-26	56.71	56.84	56.0	56.71	-0.07	-0.12	2235693.0	126355503.8
2018-06-25	57.1	57.23	56.52	56.78	-0.19	-0.33	3846640.0	219190328.7
2018-06-24	55.93	57.23	55.93	56.97	1.3	2.34	3499508.0	198196403.0
2018-06-21	55.67	56.06	54.83	55.67	0.26	0.47	5052837.0	280820394.2
2018-06-20	56.71	56.78	55.28	55.41	-1.17	-2.07	4176398.0	233506143.2
2018-06-12	56.52	56.84	56.06	56.58	0.06	0.11	3298935.0	186252159.1
2018-06-11	56.45	56.97	56.26	56.52	0.0	0.0	2244118.0	126963347.2
2018-06-10	56.91	56.91	55.87	56.52	-0.19	-0.34	3345639.0	188287085.6
2018-06-07	56.78	57.17	56.26	56.71	-0.2	-0.35	4421060.0	250215500.1
2018-06-06	57.3	57.88	56.52	56.91	-0.39	-0.68	5841456.0	333569590.3
2018-06-05	57.62	58.14	56.91	57.3	-0.32	-0.56	5289186.0	304500208.6
2018-06-04	58.4	60.09	57.56	57.62	-0.85	-1.45	6362984.0	375418724.5
2018-06-03	56.06	58.47	56.06	58.47	2.86	5.14	7118804.0	410743149.9
2018-05-31	54.63	55.61	54.5	55.61	1.24	2.28	5914904.0	324867647.5
2018-05-30	54.24	55.09	54.18	54.37	-0.2	-0.37	4206303.0	229547599.5
2018-05-29	53.98	54.76	53.98	54.57	0.59	1.09	3770121.0	205000511.8
2018-05-28	53.85	54.31	53.79	53.98	0.13	0.24	3180495.0	171846004.3
2018-05-27	54.11	54.37	53.85	53.85	-0.16	-0.3	2188754.0	118330097.1
2018-05-24	53.85	54.5	53.79	54.01	0.15	0.28	3369355.0	182660965.0
2018-05-23	53.79	54.24	53.72	53.86	-0.31	-0.57	2628527.0	142056883.5
2018-05-22	53.92	54.31	53.79	54.17	0.35	0.65	2798178.0	151154014.0
2018-05-21	53.66	53.92	53.59	53.82	0.18	0.34	2163279.0	116259560.3
2018-05-20	53.66	53.98	53.46	53.64	0.06	0.11	2457132.0	131876061.0
2018-05-17	53.13	53.92	53.07	53.58	0.46	0.87	3557751.0	190401657.0
2018-05-16	53.79	53.85	52.94	53.12	-0.62	-1.15	3448665.0	184030079.4
2018-05-15	54.24	54.44	53.66	53.74	-0.21	-0.39	3118327.0	168554911.7
2018-05-14	53.39	54.11	53.13	53.95	0.69	1.3	25352126.0	1242430955.7
2018-05-13	52.61	53.66	52.61	53.26	0.85	1.62	3153708.0	168152889.7
2018-05-10	52.09	52.68	51.9	52.41	0.24	0.46	4144378.0	217039072.3
2018-05-09	53.39	53.66	52.03	52.17	-1.22	-2.29	4533797.0	239753411.0
2018-05-08	53.85	54.18	53.13	53.39	-0.43	-0.8	3547923.0	190279956.7
2018-05-07	53.92	53.98	53.46	53.82	-0.03	-0.06	3002152.0	161317868.8
2018-05-06	53.85	54.31	53.72	53.85	0.24	0.45	3105989.0	167840820.6
2018-05-03	53.33	53.98	53.0	53.61	0.29	0.54	4261870.0	227560036.5
2018-05-02	53.59	53.72	53.26	53.32	-0.3	-0.56	3231245.0	172767217.3
2018-05-01	54.37	54.37	53.26	53.62	-1.02	-1.87	5838260.0	313487450.4
2018-04-30	54.5	54.89	54.37	54.64	0.11	0.2	2981946.0	162910418.6
2018-04-29	54.57	54.96	54.44	54.53	0.04	0.07	2877249.0	157309976.3
2018-04-26	54.31	54.63	53.79	54.49	0.13	0.24	3522226.0	190829950.8
2018-04-25	54.7	55.09	54.18	54.36	-0.43	-0.78	4261354.0	232769946.6
2018-04-24	55.28	55.61	54.44	54.79	-0.48	-0.87	4192223.0	231135327.0
2018-04-23	54.96	55.48	54.44	55.27	0.43	0.78	4169871.0	229295067.4
2018-04-22	54.76	55.67	54.57	54.84	0.08	0.15	3636865.0	200374224.8
2018-04-19	53.39	55.15	53.39	54.76	1.42	2.66	5387158.0	293862640.8
2018-04-18	53.0	53.46	52.81	53.34	0.35	0.66	6457462.0	343374410.7
2018-04-17	52.61	53.13	52.48	52.99	0.45	0.86	5045431.0	266793520.3
2018-04-16	51.31	52.61	51.18	52.54	1.41	2.76	7755896.0	404437121.3
2018-04-15	50.53	51.38	50.53	51.13	0.87	1.73	4053460.0	206838727.2
2018-04-12	49.69	50.4	49.56	50.26	0.61	1.23	4780955.0	238970204.1
2018-04-11	50.08	50.79	49.3	49.65	-0.49	-0.98	6754088.0	338507026.1
2018-04-10	50.86	50.92	50.01	50.14	-0.54	-1.07	6955521.0	349719439.8
2018-04-09	50.79	51.96	50.6	50.68	-0.04	-0.08	7394383.0	380366319.2
2018-04-08	50.47	50.86	50.21	50.72	0.15	0.3	3464665.0	175326233.8
2018-04-05	49.69	50.66	49.69	50.57	1.12	2.26	5929751.0	298287915.5
2018-04-04	49.04	49.69	49.04	49.45	0.51	1.04	5669028.0	280203149.4
2018-04-03	48.19	49.1	48.19	48.94	0.04	0.08	3814314.0	186407130.0
2018-04-02	48.71	49.04	48.19	48.9	0.3	0.62	4337191.0	210957262.7
2018-04-01	49.04	49.69	48.45	48.6	-0.48	-0.98	4119530.0	202037269.2
2018-03-29	49.43	49.95	48.26	49.08	0.28	0.57	9424189.0	461364058.9
2018-03-28	49.95	49.95	48.39	48.8	-1.04	-2.09	9743513.0	477032809.7
2018-03-27	49.36	50.27	49.36	49.84	0.59	1.2	9201778.0	451294564.7
2018-03-26	48.84	49.36	48.45	49.25	-0.54	-1.08	11042087.0	524424722.2
2018-03-25	49.3	50.08	49.23	49.79	0.34	0.69	5542476.0	276213234.8
2018-03-22	49.1	49.88	49.1	49.45	0.37	0.75	15607544.0	770718163.6
2018-03-21	48.65	49.3	48.65	49.08	0.45	0.93	8473095.0	415990958.2
2018-03-20	47.8	48.91	47.74	48.63	0.88	1.84	12212971.0	591964798.7
2018-03-19	47.74	48.13	47.48	47.75	0.24	0.51	12673963.0	606663777.6
2018-03-18	48.52	48.71	47.35	47.51	-0.62	-1.29	11132624.0	534042254.5
2018-03-15	48.71	48.71	47.67	48.13	-0.7	-1.43	13194072.0	635178194.8
2018-03-14	49.69	49.69	48.71	48.83	-0.96	-1.93	12510862.0	616463384.4
2018-03-13	50.14	50.66	49.62	49.79	-0.57	-1.13	4739507.0	237021446.3
2018-03-12	50.34	50.86	50.08	50.36	0.03	0.06	7321064.0	370511214.7
2018-03-11	49.62	50.4	49.62	50.33	0.99	2.01	7989980.0	400541326.8
2018-03-08	48.91	49.36	48.78	49.34	0.56	1.15	6971445.0	342205636.0
2018-03-07	48.84	49.04	48.65	48.78	-0.05	-0.1	2815561.0	137553443.2
2018-03-06	48.26	49.1	48.26	48.83	0.69	1.43	4824446.0	235526853.7
2018-03-05	47.67	48.65	47.54	48.14	0.38	0.8	4062152.0	195736139.3
2018-03-04	48.13	48.39	47.67	47.76	-0.25	-0.52	2411618.0	115683133.8
2018-03-01	47.35	48.19	47.35	48.01	0.48	1.01	3247942.0	155614769.6
2018-02-28	47.93	48.0	47.15	47.53	-0.43	-0.9	4816594.0	228927419.8
2018-02-27	47.87	48.19	47.8	47.96	0.18	0.38	4566364.0	219283017.0
2018-02-26	48.32	48.32	47.74	47.78	-0.59	-1.22	4919630.0	236566682.3
2018-02-25	48.91	49.04	48.13	48.37	-0.27	-0.56	2992882.0	145477351.0
2018-02-22	48.78	48.97	48.26	48.64	-0.16	-0.33	5392435.0	261964448.1
2018-02-21	48.84	49.23	48.65	48.8	-0.11	-0.22	5135204.0	251684201.0
2018-02-20	48.84	49.23	48.84	48.91	-0.1	-0.2	4050776.0	198779639.1
2018-02-19	48.65	49.04	48.45	49.01	0.4	0.82	5326412.0	260134036.0
2018-02-18	48.58	49.56	48.45	48.61	0.46	0.96	6341860.0	310212136.3
2018-02-15	46.89	48.39	46.89	48.15	1.39	2.97	8450992.0	400771415.0
2018-02-14	46.83	47.15	46.7	46.76	-0.16	-0.34	2968106.0	139152877.5
2018-02-13	47.15	47.28	46.5	46.92	-0.22	-0.47	5149075.0	241931142.9
2018-02-12	46.44	47.28	46.44	47.14	0.93	2.01	4990717.0	234712234.8
2018-02-11	46.44	47.22	45.92	46.21	0.04	0.09	6243056.0	290828826.0
2018-02-08	46.24	46.57	45.59	46.17	-0.12	-0.26	7251188.0	334924653.5
2018-02-07	47.67	47.87	46.11	46.29	-0.95	-2.01	8682057.0	407778475.1
2018-02-06	47.35	47.67	46.83	47.24	-1.06	-2.19	5593890.0	264657704.5
2018-02-05	48.52	48.58	48.06	48.3	-0.35	-0.72	4006870.0	193774187.3
2018-02-04	48.78	48.91	48.0	48.65	-0.3	-0.61	5610685.0	271585721.7
2018-02-01	48.45	49.43	48.45	48.95	0.51	1.05	5108813.0	250366757.1
2018-01-31	48.0	49.43	47.87	48.44	0.46	0.96	7360520.0	358455774.5
2018-01-30	46.96	48.06	46.76	47.98	1.02	2.17	5934713.0	280505629.4
2018-01-29	46.44	47.02	46.44	46.96	0.45	0.97	4527705.0	211595535.9
2018-01-28	45.85	46.63	45.85	46.51	0.48	1.04	4261465.0	197555065.7
2018-01-25	45.72	46.11	45.59	46.03	0.37	0.81	5141408.0	235601201.4
2018-01-24	46.05	46.18	45.53	45.66	-0.32	-0.7	6305221.0	288610327.9
2018-01-23	45.66	46.05	45.66	45.98	0.21	0.46	3503506.0	160890630.8
2018-01-22	45.59	46.18	45.59	45.77	0.07	0.15	4273229.0	196656899.6
2018-01-21	45.53	45.79	45.4	45.7	0.19	0.42	3243152.0	147759875.3
2018-01-18	45.33	45.53	45.2	45.51	0.32	0.71	3716970.0	168920863.1
2018-01-17	45.01	45.27	44.88	45.19	0.17	0.38	3216484.0	145008538.1
2018-01-16	44.88	45.14	44.81	45.02	0.15	0.33	4017809.0	180715442.9
2018-01-15	45.01	45.14	44.81	44.87	-0.1	-0.22	2939554.0	132135394.0
2018-01-14	44.55	45.01	44.55	44.97	0.55	1.24	5205211.0	233146260.1
2018-01-11	44.35	44.48	44.16	44.42	0.01	0.02	2750803.0	122078839.2
2018-01-10	44.22	44.48	43.96	44.41	0.41	0.93	3729031.0	165163462.6
2018-01-09	44.48	44.55	43.9	44.0	-0.48	-1.08	5205749.0	230872664.7
2018-01-08	44.16	44.55	44.09	44.48	0.35	0.79	3925182.0	174116201.8
2018-01-07	43.9	44.42	43.51	44.13	0.54	1.24	4004212.0	176293662.9
2018-01-04	42.99	43.83	42.99	43.59	0.7	1.63	4628866.0	201394626.9
2018-01-03	42.01	43.12	42.01	42.89	0.83	1.97	6138528.0	261125490.1
2018-01-02	42.34	42.47	42.01	42.06	-0.23	-0.54	4006114.0	169122707.8
2018-01-01	42.01	42.4	41.69	42.29	0.26	0.62	4288243.0	180389325.8
2017-12-31	42.01	42.4	41.95	42.03	0.12	0.29	4642748.0	195841832.1
2017-12-28	41.82	42.01	41.69	41.91	0.21	0.5	3682970.0	154158022.5
2017-12-27	41.82	41.95	41.62	41.7	-0.09	-0.22	4485770.0	187633629.4
2017-12-26	41.62	41.88	41.56	41.79	0.21	0.51	3675577.0	153189149.1
2017-12-25	41.82	41.82	41.56	41.58	-0.21	-0.5	3307879.0	137991678.5
2017-12-24	42.01	42.01	41.69	41.79	-0.22	-0.52	2668434.0	111682431.1
2017-12-21	42.14	42.27	41.88	42.01	-0.22	-0.52	4197018.0	176823896.7
2017-12-20	42.27	42.4	41.88	42.23	0.11	0.26	4097249.0	172753128.2
2017-12-19	42.27	42.4	42.01	42.12	-0.06	-0.14	5366876.0	226534538.2
2017-12-18	41.75	42.27	41.69	42.18	0.48	1.15	5002846.0	210465680.4
2017-12-17	41.62	41.95	41.49	41.7	0.09	0.22	3387766.0	141374136.9
2017-12-14	41.49	41.69	41.49	41.61	0.21	0.51	3482579.0	144869629.6
2017-12-13	41.62	41.62	41.3	41.4	-0.13	-0.31	2418782.0	100243851.6
2017-12-12	41.3	41.56	41.17	41.53	0.27	0.65	4637483.0	192147914.4
2017-12-11	41.49	41.62	41.23	41.26	-0.23	-0.55	4437215.0	184069373.3
2017-12-10	41.49	41.75	41.43	41.49	0.02	0.05	5852092.0	243400935.8
2017-12-07	41.49	41.56	41.3	41.47	0.05	0.12	3112070.0	128943391.2
2017-12-06	41.56	41.62	41.36	41.42	-0.09	-0.22	3412127.0	141742924.3
2017-12-05	41.62	41.62	41.43	41.51	-0.21	-0.5	3529255.0	146194180.3
2017-12-04	41.95	41.95	41.56	41.72	-0.21	-0.5	5935259.0	247598231.9
2017-12-03	41.75	42.21	41.75	41.93	0.38	0.91	6311078.0	264585921.2
2017-11-30	41.43	41.82	41.36	41.55	0.18	0.44	6025976.0	250231903.9
2017-11-29	41.56	41.69	41.3	41.37	-0.07	-0.17	4309588.0	178868623.9
2017-11-28	41.56	41.69	41.36	41.44	-0.1	-0.24	3928706.0	163436326.0
2017-11-27	41.75	42.21	41.36	41.54	-0.23	-0.55	7356252.0	307867703.7
2017-11-26	41.56	42.01	41.56	41.77	0.24	0.58	3638570.0	152268267.3
2017-11-23	41.1	41.56	41.1	41.53	0.39	0.95	5598734.0	231807303.0
2017-11-22	40.91	41.17	40.84	41.14	0.37	0.91	4751774.0	194927398.2
2017-11-21	40.58	40.91	40.19	40.77	0.14	0.34	3249668.0	131983956.0
2017-11-20	41.3	41.36	40.52	40.63	-0.79	-1.91	7076104.0	289882676.3
2017-11-19	40.91	41.56	40.84	41.42	0.53	1.3	7938746.0	326770242.2
2017-11-16	40.84	40.97	40.65	40.89	0.04	0.1	3828413.0	156450512.9
2017-11-15	41.17	41.23	40.78	40.85	-0.37	-0.9	4582815.0	188136233.7
2017-11-14	41.04	41.3	40.97	41.22	0.13	0.32	5569971.0	229346318.1
2017-11-13	40.97	41.17	40.78	41.09	0.09	0.22	5395557.0	221083173.1
2017-11-12	41.1	41.23	40.58	41.0	-0.23	-0.56	5423058.0	222180472.4
2017-11-09	40.97	41.3	40.71	41.23	0.21	0.51	6394239.0	262477713.9
2017-11-08	41.56	41.69	40.45	41.02	-0.55	-1.32	13960075.0	572543791.1
2017-11-07	41.88	42.08	40.32	41.57	-0.4	-0.95	13033408.0	540917233.6
2017-11-06	42.01	42.14	41.3	41.97	-0.21	-0.5	12628000.0	527580596.8
2017-11-05	41.95	42.27	41.17	42.18	0.09	0.21	6872725.0	287652143.2
2017-11-02	42.14	42.21	41.95	42.09	-0.06	-0.14	3438206.0	144815150.5
2017-11-01	41.95	42.21	41.82	42.15	0.31	0.74	3966645.0	166823005.1
2017-10-31	42.01	42.01	41.43	41.84	-0.09	-0.21	6178747.0	257669227.9
2017-10-30	42.34	42.47	41.82	41.93	-0.26	-0.62	3956328.0	166708435.1
2017-10-29	42.14	42.34	42.08	42.19	0.2	0.48	3708684.0	156668068.9
2017-10-26	41.75	42.01	41.49	41.99	0.15	0.36	4742057.0	198132957.4
2017-10-25	42.27	42.34	41.75	41.84	-0.11	-0.26	3318039.0	139248685.4
2017-10-24	41.62	42.27	41.17	41.95	0.33	0.79	8691218.0	362966395.0
2017-10-23	42.14	42.14	41.17	41.62	-0.41	-0.98	4803765.0	199028661.7
2017-10-22	42.27	42.6	41.82	42.03	-0.05	-0.12	4362771.0	183113103.6
2017-10-19	41.56	42.14	41.49	42.08	0.5	1.2	3503892.0	146962342.7
2017-10-18	41.75	41.88	41.3	41.58	-0.11	-0.26	3949619.0	164303255.9
2017-10-17	41.43	41.88	41.17	41.69	0.23	0.55	5535071.0	229646875.1
2017-10-16	41.17	41.56	40.97	41.46	0.47	1.15	5740064.0	236938954.4
2017-10-15	41.43	41.49	40.91	40.99	-0.4	-0.97	3710461.0	152976707.0
2017-10-12	41.1	41.49	40.84	41.39	0.3	0.73	61894829.0	2640950169.4
2017-10-11	41.69	41.82	40.78	41.09	-0.53	-1.27	9504974.0	391859101.5
2017-10-10	42.01	42.27	41.49	41.62	-0.5	-1.19	4390711.0	184435911.2
2017-10-09	42.34	42.53	41.75	42.12	-0.3	-0.71	11177280.0	467831042.8
2017-10-08	43.12	43.12	42.34	42.42	-0.7	-1.62	3619669.0	154758464.8
2017-10-05	43.44	43.57	42.79	43.12	-0.28	-0.65	5009052.0	215215658.8
2017-10-04	42.99	43.96	42.99	43.4	0.44	1.02	4670714.0	202536141.0
2017-10-03	42.66	43.25	42.6	42.96	0.33	0.77	4091192.0	175617476.1
2017-10-02	42.79	42.79	42.4	42.63	-0.09	-0.21	3615491.0	152678195.5
2017-10-01	42.34	42.79	42.14	42.72	-0.15	-0.35	24780371.0	1085773374.0
2017-09-28	42.79	42.99	42.47	42.87	0.27	0.63	5111813.0	218460534.4
2017-09-27	43.05	43.12	42.14	42.6	-0.3	-0.7	7070984.0	301171182.5
2017-09-26	42.99	43.38	42.79	42.9	-0.04	-0.09	18111598.0	791457209.1
2017-09-25	44.22	44.22	42.86	42.94	-1.21	-2.74	5116322.0	221617047.3
2017-09-21	44.03	44.35	43.96	44.15	0.19	0.43	2180020.0	96252848.8
2017-09-20	44.75	44.75	43.51	43.96	-0.71	-1.59	5019938.0	220869848.2
2017-09-19	44.94	45.2	44.42	44.67	-0.35	-0.78	5888216.0	263788610.6
2017-09-18	45.14	45.27	44.94	45.02	-0.06	-0.13	2489682.0	112393438.8
2017-09-17	44.81	45.14	44.81	45.08	0.47	1.05	1989642.0	89532187.1
2017-09-14	44.68	44.88	44.42	44.61	-0.1	-0.22	2445227.0	109192259.9
2017-09-13	44.35	44.88	44.16	44.71	0.3	0.68	3304396.0	147191542.1
2017-09-12	44.03	44.48	44.03	44.41	0.3	0.68	3384471.0	149901806.7
2017-09-11	43.77	44.16	43.57	44.11	0.37	0.85	3324703.0	143682399.9
2017-09-10	43.9	44.09	43.51	43.74	-0.27	-0.61	2797743.0	122499900.7
2017-09-07	43.05	44.09	43.05	44.01	0.07	0.16	2713902.0	119037227.4
2017-09-06	43.51	44.03	43.51	43.94	0.63	1.45	3520958.0	154224644.0
2017-08-29	43.38	43.64	43.12	43.31	-0.14	-0.32	3292012.0	142926323.2
2017-08-28	42.99	43.51	42.99	43.45	0.48	1.12	3827594.0	166036736.3
2017-08-27	43.18	43.51	42.92	42.97	-0.19	-0.44	2155847.0	93222093.2
2017-08-24	43.44	43.64	42.99	43.16	-0.13	-0.3	3255437.0	141086292.8
2017-08-23	42.92	43.77	42.92	43.29	0.65	1.52	6742877.0	292859486.5
2017-08-22	41.82	42.86	41.82	42.64	0.8	1.91	5667317.0	239618733.2
2017-08-21	41.75	42.01	41.62	41.84	0.18	0.43	3245648.0	135722297.5
2017-08-20	41.49	42.01	41.43	41.66	0.35	0.85	3327288.0	139162957.8
2017-08-17	40.84	41.36	40.84	41.31	0.43	1.05	4150541.0	171317442.4
2017-08-16	40.71	40.97	40.65	40.88	0.19	0.47	3923772.0	160010000.1
2017-08-15	40.65	40.91	40.65	40.69	0.04	0.1	3070275.0	125165788.5
2017-08-14	40.84	40.97	40.39	40.65	-0.16	-0.39	3924913.0	159727977.1
2017-08-13	41.3	41.36	40.71	40.81	-0.38	-0.92	4053432.0	166136193.2
2017-08-10	40.91	41.62	40.91	41.19	0.21	0.51	3310004.0	136829424.0
2017-08-09	41.3	41.82	40.84	40.98	-0.19	-0.46	4496265.0	186567150.2
2017-08-08	40.97	41.3	40.91	41.17	0.34	0.83	4130161.0	170095988.4
2017-08-07	40.26	40.97	40.26	40.83	0.57	1.42	6175486.0	251199409.8
2017-08-06	40.32	40.52	40.19	40.26	0.02	0.05	3236387.0	130656833.5
2017-08-03	40.45	40.78	40.19	40.24	-0.22	-0.54	5575141.0	225043657.9
2017-08-02	40.39	40.58	40.13	40.46	0.12	0.3	3738067.0	150605335.0
2017-08-01	40.39	40.65	40.26	40.34	0.04	0.1	5905725.0	238913314.4
2017-07-31	40.52	40.65	40.19	40.3	-0.14	-0.35	5024523.0	203209433.7
2017-07-30	40.71	41.04	40.32	40.44	-0.3	-0.74	5280268.0	214420606.4
2017-07-27	40.97	40.97	40.19	40.74	-0.21	-0.51	5828476.0	236263360.8
2017-07-26	41.43	41.56	40.84	40.95	-0.37	-0.9	3322558.0	136762410.2
2017-07-25	41.75	41.95	41.17	41.32	-0.24	-0.58	4348024.0	180034550.4
2017-07-24	41.3	41.69	41.23	41.56	0.26	0.63	5623933.0	233327056.9
2017-07-23	41.62	41.69	41.23	41.3	-0.32	-0.77	4251175.0	176372323.8
2017-07-20	41.95	42.21	41.56	41.62	-0.33	-0.79	4240001.0	177456654.4
2017-07-19	42.01	42.14	41.56	41.95	-0.68	-1.6	4976913.0	208211139.2
2017-07-18	42.92	43.12	42.6	42.63	-0.21	-0.49	4380366.0	187668204.3
2017-07-17	43.25	43.25	42.79	42.84	-0.39	-0.9	3962460.0	170401518.1
2017-07-16	43.12	43.44	43.05	43.23	0.18	0.42	3607074.0	156040820.0
2017-07-13	43.9	44.16	42.99	43.05	0.57	1.34	20117565.0	867526142.8
2017-07-12	42.4	42.79	42.4	42.48	0.26	0.62	4080943.0	173836376.1
2017-07-11	41.95	42.27	41.95	42.22	0.31	0.74	3476981.0	146748656.6
2017-07-10	41.62	42.4	41.62	41.91	0.2	0.48	5527123.0	232845040.8
2017-07-09	42.21	42.27	41.69	41.71	-0.52	-1.23	2466453.0	103853853.5
2017-07-06	42.73	42.92	42.08	42.23	-0.41	-0.96	4368108.0	185600670.0
2017-07-05	42.86	43.12	42.6	42.64	-0.41	-0.95	4030929.0	172713749.6
2017-07-04	44.61	44.68	42.79	43.05	-1.56	-3.5	4927493.0	215145986.1
2017-07-03	44.88	45.14	43.51	44.61	-0.32	-0.71	7111417.0	315555262.9
2017-07-02	44.55	46.63	43.96	44.93	-0.43	-0.95	6309688.0	284294327.2
2017-06-22	44.88	46.11	44.88	45.36	0.04	0.09	17970768.0	821681076.0
2017-06-21	41.88	45.79	41.88	45.32	3.68	8.84	23160191.0	1013822064.7
2017-06-20	42.4	42.66	41.36	41.64	-0.78	-1.84	7416491.0	311517197.0
2017-06-19	40.45	42.53	40.45	42.42	2.05	5.08	27036220.0	1088659329.0
2017-06-18	39.93	40.45	39.67	40.37	0.43	1.08	3547563.0	141947477.9
2017-06-15	40.39	40.45	39.8	39.94	-0.42	-1.04	4045719.0	162869487.0
2017-06-14	40.32	40.52	40.26	40.36	0.02	0.05	4764500.0	192376240.5
2017-06-13	40.26	40.39	40.06	40.34	0.11	0.27	4219613.0	169779938.4
2017-06-12	40.45	40.52	40.13	40.23	-0.09	-0.22	3449307.0	139032699.7
2017-06-11	40.52	40.65	40.19	40.32	-0.18	-0.44	3829928.0	154800348.2
2017-06-08	41.23	41.43	40.39	40.5	-0.86	-2.08	4809424.0	196965672.1
2017-06-07	41.1	41.49	40.97	41.36	0.19	0.46	4235616.0	174900875.7
2017-06-06	40.91	41.62	40.78	41.17	0.22	0.54	5515293.0	227696778.0
2017-06-05	40.52	41.23	40.32	40.95	0.37	0.91	6112716.0	248171501.3
2017-06-04	40.65	40.65	40.19	40.58	0.02	0.05	4298298.0	173871880.5
2017-06-01	40.32	40.81	40.32	40.56	0.07	0.17	4060617.0	164978072.0
2017-05-31	40.32	40.81	40.16	40.49	0.25	0.62	4561850.0	184814925.25
2017-05-30	40.32	40.65	40.16	40.24	-0.08	-0.2	3468809.0	140110337.0
2017-05-29	40.49	40.65	40.16	40.32	-0.24	-0.59	4821522.0	194513836.25
2017-05-28	40.65	40.81	40.49	40.56	0.05	0.12	3444535.0	140088000.75
2017-05-25	40.65	40.97	40.49	40.51	0.12	0.3	5638553.0	230067703.5
2017-05-24	40.65	40.81	40.32	40.39	-0.28	-0.69	3331709.0	135305831.0
2017-05-23	40.81	40.97	40.49	40.67	-0.28	-0.68	3314068.0	134933044.5
2017-05-22	40.97	40.97	40.81	40.95	0.22	0.54	1643871.0	67258486.25
2017-05-21	40.65	40.97	40.65	40.73	0.24	0.59	2528000.0	103340419.5
2017-05-18	40.49	40.81	40.32	40.49	-0.07	-0.17	5096896.0	207046139.5
2017-05-17	40.97	40.97	40.49	40.56	-0.26	-0.64	3525891.0	143577550.0
2017-05-16	40.49	40.97	40.32	40.82	0.48	1.19	4297693.0	174691989.75
2017-05-15	40.32	40.65	40.16	40.34	-0.15	-0.37	4766060.0	192571418.5
2017-05-14	40.81	40.97	40.32	40.49	-0.24	-0.59	2285135.0	93064768.25
2017-05-11	40.97	41.14	40.65	40.73	-0.3	-0.73	2304646.0	94460892.5
2017-05-10	40.97	41.3	40.81	41.03	-0.01	-0.02	2157883.0	88608492.25
2017-05-09	40.49	41.3	40.32	41.04	0.7	1.74	2776404.0	113229604.25
2017-05-08	40.49	40.65	40.16	40.34	-0.03	-0.07	2149517.0	86863875.75
2017-05-07	40.32	40.65	40.32	40.37	-0.18	-0.44	1895034.0	76650764.25
2017-05-04	40.97	40.97	40.49	40.55	-0.29	-0.71	2200100.0	89737169.75
2017-05-03	40.97	41.14	40.81	40.84	-0.12	-0.29	1217163.0	49799962.75
2017-05-02	40.81	41.3	40.81	40.96	-0.01	-0.02	2726675.0	111838880.0
2017-05-01	41.14	41.46	40.81	40.97	-0.05	-0.12	4821665.0	198204709.25
2017-04-30	41.14	41.3	40.97	41.02	-0.02	-0.05	1937731.0	79756763.0
2017-04-27	41.14	41.14	40.81	41.04	0.13	0.32	1896593.0	77783642.75
2017-04-26	40.49	41.14	40.49	40.91	0.39	0.96	1991739.0	81474271.25
2017-04-25	40.97	41.14	40.32	40.52	-0.59	-1.44	2516616.0	102927128.25
2017-04-24	41.3	41.3	40.81	41.11	-0.03	-0.07	1969862.0	80905527.5
2017-04-23	42.27	42.27	40.97	41.14	-0.24	-0.58	4549466.0	189522506.25
2017-04-20	41.46	41.62	41.14	41.38	-0.07	-0.17	2053013.0	84982980.25
2017-04-19	41.62	41.62	41.3	41.45	0.11	0.27	2463480.0	102059450.5
2017-04-18	42.11	42.11	41.3	41.34	-0.61	-1.45	2549691.0	106251437.25
2017-04-17	42.27	42.44	41.79	41.95	0.03	0.07	2561462.0	107819015.0
2017-04-16	42.44	42.44	41.62	41.92	-0.85	-1.99	4702293.0	197304623.5
2017-04-13	42.92	43.57	42.6	42.77	-0.06	-0.14	3328301.0	143533128.5
2017-04-12	42.27	43.09	42.27	42.83	0.61	1.44	2766545.0	118424048.25
2017-04-11	42.11	42.44	42.11	42.22	0.25	0.6	1867205.0	78882758.5
2017-04-10	41.62	42.27	41.62	41.97	0.38	0.91	2939651.0	123293861.75
2017-04-09	41.62	41.95	41.46	41.59	0.11	0.27	2146210.0	89484407.25
2017-04-06	41.46	41.62	41.3	41.48	0.11	0.27	3583858.0	148324185.25
2017-04-05	40.97	41.62	40.97	41.37	0.33	0.8	4007765.0	165748730.0
2017-04-04	40.97	41.3	40.81	41.04	0.05	0.12	2340066.0	96025772.0
2017-04-03	41.14	41.46	40.97	40.99	-0.25	-0.61	2403682.0	98930735.75
2017-04-02	41.62	41.79	41.14	41.24	-0.28	-0.67	2032257.0	84027643.5
2017-03-30	41.46	41.79	41.3	41.52	0.25	0.61	3595999.0	149249656.25
2017-03-29	41.14	41.46	40.97	41.27	0.25	0.61	3910839.0	161095691.0
2017-03-28	40.97	41.14	40.81	41.02	0.12	0.29	3225118.0	132380001.25
2017-03-27	40.97	41.14	40.81	40.9	-0.14	-0.34	3454709.0	141540348.0
2017-03-26	41.62	41.95	40.81	41.04	-0.54	-1.3	3840957.0	158584851.25
2017-03-23	41.14	41.62	41.14	41.58	0.6	1.46	2132121.0	88478414.0
2017-03-22	40.65	41.3	40.49	40.98	-0.03	-0.07	2531248.0	103272040.75
2017-03-21	41.46	41.46	40.97	41.01	-0.4	-0.97	3692840.0	152578713.25
2017-03-20	41.95	41.95	41.3	41.41	-1.38	-3.23	4525154.0	187965650.5
2017-03-19	42.27	42.92	42.27	42.79	0.71	1.69	2495314.0	106255754.25
2017-03-16	41.62	42.44	41.62	42.08	0.61	1.47	4871361.0	205565190.25
2017-03-15	41.14	41.62	41.14	41.47	0.45	1.1	5535997.0	228797457.0
2017-03-14	40.81	41.14	40.81	41.02	0.16	0.39	2530696.0	103585007.0
2017-03-13	40.97	41.3	40.81	40.86	0.03	0.07	3333524.0	136881615.5
2017-03-12	40.97	41.3	40.81	40.83	-0.13	-0.32	2576226.0	105568207.75
2017-03-09	40.65	41.14	40.49	40.96	0.08	0.2	4933696.0	201555278.0
2017-03-08	41.3	41.3	40.81	40.88	-0.44	-1.06	2603946.0	106876450.0
2017-03-07	41.46	41.62	41.14	41.32	0.03	0.07	4259962.0	176326174.5
2017-03-06	41.3	41.46	40.97	41.29	0.02	0.05	2308797.0	95257176.25
2017-03-05	41.62	41.62	41.14	41.27	-0.19	-0.46	1908938.0	79104990.25
2017-03-02	41.62	41.79	41.46	41.46	0.04	0.1	2735806.0	113873448.75
2017-03-01	41.79	41.95	41.3	41.42	-0.34	-0.81	3340550.0	138949645.75
2017-02-28	41.79	41.95	41.3	41.76	-0.21	-0.5	2154983.0	89779839.0
2017-02-27	42.11	42.44	41.95	41.97	-0.19	-0.45	2407846.0	101505784.5
2017-02-26	42.27	42.44	42.11	42.16	-0.09	-0.21	1966550.0	83165325.25
2017-02-23	42.11	42.27	41.95	42.25	0.09	0.21	1691863.0	71353215.5
2017-02-22	42.27	42.44	41.95	42.16	-0.02	-0.05	3207312.0	135369978.75
2017-02-21	42.11	42.44	41.95	42.18	0.02	0.05	1414298.0	59645070.0
2017-02-20	42.6	42.76	42.11	42.16	-0.45	-1.06	3294769.0	139831921.0
2017-02-19	42.6	43.25	42.6	42.61	0.02	0.05	2426676.0	104085419.75
2017-02-16	42.44	42.6	42.27	42.59	0.32	0.76	2714662.0	115318973.0
2017-02-15	42.11	42.6	41.95	42.27	0.15	0.36	3564932.0	151010496.25
2017-02-14	42.27	42.44	42.11	42.12	-0.15	-0.35	2316162.0	97791939.75
2017-02-13	42.27	42.44	42.11	42.27	-0.02	-0.05	1475850.0	62476875.5
2017-02-12	42.44	42.76	42.11	42.29	0.0	0.0	2695068.0	114385179.0
2017-02-09	42.76	42.92	42.27	42.29	-0.32	-0.75	2590505.0	109959320.0
2017-02-08	42.44	42.92	42.11	42.61	-0.02	-0.05	4177409.0	177539594.25
2017-02-07	42.92	43.09	42.44	42.63	-0.33	-0.77	3773970.0	161313133.75
2017-02-06	42.92	43.25	42.6	42.96	0.14	0.33	2181794.0	93677036.0
2017-02-05	43.57	43.57	42.6	42.82	-0.53	-1.22	2489399.0	107257545.75
2017-02-02	43.25	43.74	43.09	43.35	0.13	0.3	3000934.0	130474303.25
2017-02-01	43.09	43.74	43.09	43.22	-0.02	-0.05	3943999.0	170839877.5
2017-01-31	43.41	43.57	42.92	43.24	-0.2	-0.46	2962036.0	127982651.25
2017-01-30	43.25	43.9	43.25	43.44	0.2	0.46	3187374.0	138762507.75
2017-01-29	42.27	43.74	42.27	43.24	0.95	2.25	4912500.0	211667300.0
2017-01-26	42.44	42.76	42.27	42.29	-0.13	-0.31	4390358.0	186515995.25
2017-01-25	41.79	42.76	41.79	42.42	0.36	0.86	3800312.0	160832766.5
2017-01-24	41.79	42.6	41.79	42.06	0.2	0.48	4291947.0	181284586.0
2017-01-23	41.14	41.95	41.14	41.86	0.84	2.05	3428182.0	142748997.25
2017-01-22	41.14	41.3	40.81	41.02	0.04	0.1	2347831.0	96409917.25
2017-01-19	40.97	41.14	40.81	40.98	0.21	0.52	2328525.0	95379311.5
2017-01-18	40.49	40.81	40.32	40.77	0.25	0.62	2538531.0	103211959.25
2017-01-17	40.49	40.65	40.32	40.52	0.07	0.17	2300254.0	93099186.25
2017-01-16	40.81	40.81	40.32	40.45	-0.33	-0.81	2472439.0	100333221.75
2017-01-15	40.81	40.97	40.65	40.78	0.08	0.2	2025505.0	82639506.0
2017-01-12	40.32	40.81	40.32	40.7	0.23	0.57	1563004.0	63427810.5
2017-01-11	40.97	40.97	40.32	40.47	-0.41	-1.0	3585099.0	145441267.75
2017-01-10	40.97	41.14	40.81	40.88	-0.24	-0.58	2789583.0	114151439.5
2017-01-09	40.65	41.14	40.49	41.12	0.43	1.06	4746759.0	193790918.0
2017-01-08	40.81	40.97	40.49	40.69	-0.24	-0.59	2078103.0	84810655.75
2017-01-05	40.81	41.14	40.81	40.93	-0.02	-0.05	4018419.0	164549963.25
2017-01-04	40.97	41.14	40.81	40.95	-0.06	-0.15	2030916.0	83176873.25
2017-01-03	40.97	41.14	40.81	41.01	0.04	0.1	3254520.0	133283405.0
2017-01-02	40.97	41.14	40.81	40.97	0.08	0.2	4239472.0	174011471.5
2017-01-01	40.97	41.14	40.81	40.89	-0.14	-0.34	1820380.0	74614961.5
2016-12-29	40.97	41.14	40.65	41.03	0.05	0.12	3960359.0	162166368.25
2016-12-28	41.14	41.14	40.81	40.98	-0.08	-0.19	5745645.0	235605688.75
2016-12-27	40.97	41.3	40.81	41.06	0.09	0.22	4781338.0	196478119.75
2016-12-26	41.14	41.3	40.81	40.97	-0.17	-0.41	2462339.0	100984620.75
2016-12-25	41.3	41.62	40.97	41.14	0.14	0.34	5126194.0	211733231.5
2016-12-22	41.14	41.3	40.97	41.0	-0.09	-0.22	4254282.0	174781229.0
2016-12-21	41.14	41.3	40.97	41.09	0.1	0.24	1626166.0	66769646.25
2016-12-20	41.14	41.3	40.97	40.99	-0.16	-0.39	2591293.0	106421204.0
2016-12-19	41.14	41.46	41.14	41.15	0.12	0.29	1564642.0	64547424.0
2016-12-18	41.62	41.79	40.97	41.03	-0.54	-1.3	4008955.0	165183576.0
2016-12-15	41.79	42.27	41.46	41.57	0.28	0.68	5819996.0	242602421.5
2016-12-14	41.3	41.46	40.97	41.29	0.01	0.02	3404442.0	140240718.5
2016-12-13	40.97	41.3	40.81	41.28	0.3	0.73	3675536.0	150871722.75
2016-12-12	41.46	41.46	40.97	40.98	-0.31	-0.75	4719734.0	194300059.25
2016-12-11	41.14	41.46	41.14	41.29	0.17	0.41	3210569.0	132563466.25
2016-12-08	41.14	41.3	40.97	41.12	0.11	0.27	3263708.0	133962482.0
2016-12-07	41.3	41.46	40.97	41.01	-0.31	-0.75	2505633.0	103254224.75
2016-12-06	41.14	41.46	41.14	41.32	0.09	0.22	2954595.0	121991410.5
2016-12-05	41.62	41.62	40.81	41.23	-0.37	-0.89	3976294.0	163577297.0
2016-12-04	41.62	42.27	41.46	41.6	0.03	0.07	2936445.0	123082284.5
2016-12-01	41.3	41.62	41.3	41.57	0.32	0.78	4083946.0	169294043.25
2016-11-30	40.97	41.46	40.97	41.25	0.26	0.63	4263814.0	175737914.5
2016-11-29	41.14	41.46	40.81	40.99	-0.28	-0.68	3056821.0	125601673.75
2016-11-28	41.14	41.3	41.14	41.27	0.13	0.32	1862778.0	76792913.0
2016-11-27	40.97	41.46	40.81	41.14	0.15	0.37	2816141.0	116152908.75
2016-11-24	41.14	41.95	40.97	40.99	-0.14	-0.34	6544957.0	271694004.5
2016-11-23	40.97	41.62	40.65	41.13	0.09	0.22	5419168.0	222847573.25
2016-11-22	40.65	41.14	40.49	41.04	0.45	1.11	2897610.0	118647333.5
2016-11-21	40.65	40.97	40.49	40.59	-0.09	-0.22	1800568.0	73476561.0
2016-11-20	40.81	41.14	40.49	40.68	-0.16	-0.39	1260844.0	51457856.75
2016-11-17	41.14	41.14	40.32	40.84	-0.23	-0.56	3845078.0	157424168.5
2016-11-16	40.81	41.3	40.81	41.07	0.42	1.03	4711540.0	192924729.25
2016-11-15	40.49	41.14	38.53	40.65	-0.37	-0.9	8522245.0	345741577.25
2016-11-14	40.97	41.3	40.81	41.02	0.04	0.1	6784740.0	278222235.0
2016-11-13	40.81	41.62	40.81	40.98	0.01	0.02	4283460.0	176084535.5
2016-11-10	40.32	41.14	40.32	40.97	0.69	1.71	7904044.0	322736690.0
2016-11-09	38.7	40.49	38.21	40.28	0.07	0.17	11485272.0	456345706.75
2016-11-08	38.7	40.81	38.7	40.21	1.5	3.87	11017244.0	437145951.25
2016-11-07	38.05	38.86	37.88	38.71	0.79	2.08	5219920.0	199916261.5
2016-11-06	37.4	38.05	37.4	37.92	0.4	1.07	3773309.0	142320884.75
2016-11-03	37.23	37.56	37.07	37.52	0.29	0.78	2429240.0	90745666.25
2016-11-02	36.91	37.56	36.91	37.23	0.26	0.7	3489958.0	129839889.0
2016-11-01	36.75	37.23	36.75	36.97	0.16	0.43	2086665.0	77134223.25
2016-10-31	36.91	37.07	36.58	36.81	0.03	0.08	3615150.0	133290068.75
2016-10-30	36.42	37.07	36.26	36.78	0.32	0.88	3933624.0	144366443.5
2016-10-27	36.1	36.75	35.77	36.46	0.37	1.03	2892701.0	105162988.5
2016-10-26	35.77	36.26	35.44	36.09	0.18	0.5	2607421.0	93561562.25
2016-10-25	34.96	36.26	34.96	35.91	0.78	2.22	3023733.0	107732998.5
2016-10-24	34.96	35.28	34.79	35.13	0.1	0.29	2999542.0	105125725.25
2016-10-23	34.96	35.12	34.79	35.03	0.24	0.69	2267104.0	79164508.0
2016-10-20	33.82	35.12	33.82	34.79	0.96	2.84	5856700.0	201358059.5
2016-10-19	33.66	33.98	33.66	33.83	0.12	0.36	1666097.0	56376666.0
2016-10-18	33.49	33.98	33.49	33.71	0.23	0.69	3894644.0	131571177.5
2016-10-17	33.17	33.82	33.01	33.48	0.12	0.36	3628545.0	121464842.25
2016-10-16	33.49	33.98	33.01	33.36	-0.1	-0.3	2672212.0	89306869.25
2016-10-13	33.82	34.31	33.33	33.46	-0.36	-1.06	2330539.0	79080118.25
2016-10-12	33.01	34.31	33.01	33.82	0.65	1.96	3090393.0	104122845.5
2016-10-11	32.39	33.66	32.39	33.17	0.92	2.85	3097900.0	102564926.85
2016-10-10	32.0	32.32	31.61	32.25	0.12	0.37	5492438.0	175811394.0
2016-10-09	33.66	33.98	32.0	32.13	-1.56	-4.63	4142250.0	136972192.45
2016-10-06	33.98	33.98	33.66	33.69	-0.27	-0.8	2944077.0	99449308.5
2016-10-05	33.82	34.31	33.49	33.96	0.34	1.01	3070655.0	104210996.25
2016-10-04	32.68	33.82	32.68	33.62	1.11	3.41	4885993.0	161770997.0
2016-10-03	32.84	33.66	32.32	32.51	-0.53	-1.6	5358139.0	175013074.5
2016-10-02	33.66	33.82	33.01	33.04	-0.52	-1.55	2950745.0	98651037.0
2016-09-29	32.52	33.82	32.32	33.56	1.27	3.93	4513805.0	148165693.5
2016-09-28	34.14	34.47	31.93	32.29	-1.93	-5.64	4775493.0	157957604.85
2016-09-27	34.63	35.12	34.14	34.22	-1.24	-3.5	2823968.0	97424147.5
2016-09-26	35.28	36.1	35.12	35.46	0.46	1.31	3188875.0	113659009.75
2016-09-25	34.79	35.12	34.31	35.0	0.27	0.78	2930358.0	101938055.25
2016-09-21	35.61	35.77	34.47	34.73	-0.9	-2.53	5788117.0	202241213.25
2016-09-20	36.26	36.58	35.28	35.63	-0.77	-2.12	4962527.0	176747453.5
2016-09-19	37.4	37.56	36.26	36.4	-0.87	-2.33	2075154.0	76498195.25
2016-09-18	37.4	37.56	37.07	37.27	-0.16	-0.43	1248831.0	46577822.75
2016-09-08	37.4	37.72	37.23	37.43	0.16	0.43	1888477.0	70802404.25
2016-09-07	37.4	37.56	37.23	37.27	-0.06	-0.16	2352622.0	87913096.5
2016-09-06	37.4	37.72	37.23	37.33	-0.09	-0.24	2167318.0	81283259.0
2016-09-05	37.4	37.56	37.23	37.42	0.06	0.16	2827388.0	105803154.5
2016-09-04	36.91	37.72	36.91	37.36	0.5	1.36	2926603.0	109307989.25
2016-09-01	36.91	37.07	36.58	36.86	0.11	0.3	2750460.0	101517087.5
2016-08-31	36.75	37.07	36.75	36.75	-0.14	-0.38	2621396.0	96664100.0
2016-08-30	36.26	37.07	36.1	36.89	0.74	2.05	2804306.0	102512013.0
2016-08-29	35.61	36.42	35.61	36.15	0.43	1.2	2639406.0	95115354.0
2016-08-28	34.96	35.93	34.96	35.72	0.7	2.0	2503282.0	88883725.0
2016-08-25	35.61	35.61	34.14	35.02	-0.57	-1.6	4482911.0	155571333.5
2016-08-24	35.93	36.26	35.44	35.59	-0.44	-1.22	3222261.0	116207345.0
2016-08-23	36.1	36.26	35.77	36.03	0.05	0.14	3627255.0	130585210.75
2016-08-22	36.26	36.26	35.61	35.98	-0.47	-1.29	2791885.0	100132294.5
2016-08-21	36.75	37.07	36.42	36.45	-0.24	-0.65	1856003.0	68410018.0
2016-08-18	36.75	37.07	35.93	36.69	-0.11	-0.3	2505189.0	91505946.25
2016-08-17	37.23	37.4	36.75	36.8	-0.44	-1.18	1948058.0	72100708.75
2016-08-16	37.56	37.56	37.23	37.24	-0.23	-0.61	1662421.0	62287776.75
2016-08-15	37.56	37.72	37.23	37.47	-0.1	-0.27	2439890.0	91628359.75
2016-08-14	37.56	37.72	37.4	37.57	0.15	0.4	1595818.0	60041280.25
2016-08-11	37.72	37.72	37.4	37.42	-0.28	-0.74	1813668.0	68070997.25
2016-08-10	37.88	37.88	37.56	37.7	-0.14	-0.37	1780456.0	67188289.0
2016-08-09	37.4	38.05	37.4	37.84	0.44	1.18	2517929.0	94999545.0
2016-08-08	37.4	37.72	37.23	37.4	0.06	0.16	2598496.0	97363880.25
2016-08-07	37.4	37.72	37.23	37.34	-0.02	-0.05	2799704.0	104811948.25
2016-08-04	37.23	37.56	37.07	37.36	0.23	0.62	2343445.0	87449320.25
2016-08-03	37.23	37.4	37.07	37.13	-0.15	-0.4	2194321.0	81706973.25
2016-08-02	37.88	38.05	37.07	37.28	-0.64	-1.69	2651371.0	99336372.75
2016-08-01	37.23	38.05	37.23	37.92	0.67	1.8	2485672.0	93950244.5
2016-07-31	36.58	37.72	36.58	37.25	0.48	1.31	2873315.0	106883843.75
2016-07-28	37.23	37.56	36.58	36.77	-0.38	-1.02	3539409.0	131122143.25
2016-07-27	37.72	37.88	37.07	37.15	-0.57	-1.51	2558028.0	95946123.25
2016-07-26	37.88	38.21	37.72	37.72	-0.13	-0.34	2127303.0	80558064.25
2016-07-25	38.21	38.37	37.72	37.85	-0.48	-1.25	1798618.0	68214940.5
2016-07-24	38.7	38.7	38.21	38.33	-0.2	-0.52	1450829.0	55827334.25
2016-07-21	38.53	38.7	38.37	38.53	0.15	0.39	2200593.0	84989610.25
2016-07-20	38.53	38.86	38.37	38.38	-0.24	-0.62	1954134.0	75396017.75
2016-07-19	38.86	39.02	38.37	38.62	0.03	0.08	2894300.0	111821022.25
2016-07-18	38.7	38.7	38.53	38.59	0.05	0.13	2092332.0	80782025.75
2016-07-17	38.7	38.86	38.53	38.54	0.01	0.03	2043410.0	79192089.25
2016-07-14	38.7	39.02	38.37	38.53	-0.15	-0.39	3095981.0	119810001.0
2016-07-13	38.53	38.7	38.37	38.68	0.3	0.78	2475787.0	95641566.75
2016-07-12	38.53	38.7	38.37	38.38	-0.03	-0.08	2341491.0	90164706.75
2016-07-11	38.37	38.7	38.21	38.41	0.01	0.03	1659858.0	63838508.25
2016-07-10	38.53	38.86	38.21	38.4	0.39	1.03	2064923.0	79473712.5
2016-06-30	37.88	38.05	37.72	38.01	0.21	0.56	2842506.0	107854262.0
2016-06-29	37.56	38.21	37.56	37.8	0.31	0.83	2917485.0	110530998.75
2016-06-28	36.91	37.72	36.75	37.49	0.82	2.24	2508179.0	93564127.25
2016-06-27	37.72	38.05	36.58	36.67	-0.99	-2.63	3263516.0	122298589.25
2016-06-26	34.47	37.88	34.47	37.66	-0.33	-0.87	3625372.0	134934426.0
2016-06-23	38.05	38.53	37.72	37.99	-0.02	-0.05	4785336.0	182372479.0
2016-06-22	38.37	38.53	37.88	38.01	-0.1	-0.26	2112077.0	80800493.25
2016-06-21	38.21	38.37	38.05	38.11	0.08	0.21	2041865.0	78041231.25
2016-06-20	37.88	38.21	37.88	38.03	0.27	0.72	1590467.0	60534849.5
2016-06-19	38.37	38.53	37.72	37.76	-0.21	-0.55	3304083.0	125509471.5
2016-06-16	38.53	38.86	37.88	37.97	-0.78	-2.01	2337432.0	89963501.0
2016-06-15	38.7	39.02	38.53	38.75	-0.04	-0.1	1975056.0	76667161.25
2016-06-14	38.37	38.86	38.37	38.79	0.43	1.12	2557833.0	98618905.75
2016-06-13	37.88	38.53	37.88	38.36	0.35	0.92	2348652.0	89865082.5
2016-06-12	38.05	38.21	37.88	38.01	-0.07	-0.18	1474342.0	56062670.75
2016-06-09	38.21	38.37	37.88	38.08	0.02	0.05	2362323.0	90137583.25
2016-06-08	37.88	38.37	37.88	38.06	0.23	0.61	2247079.0	85647523.25
2016-06-07	37.72	37.88	37.56	37.83	0.12	0.32	1787857.0	67590572.5
2016-06-06	37.56	37.88	37.56	37.71	0.13	0.35	1872019.0	70525915.0
2016-06-05	38.05	38.37	37.56	37.58	-0.34	-0.9	3140649.0	119540264.5
2016-06-02	38.05	38.37	37.88	37.92	-0.05	-0.13	2309967.0	88095967.75
2016-06-01	38.05	38.21	37.88	37.97	0.02	0.05	2603277.0	98926377.75
2016-05-31	37.88	38.21	37.88	37.95	0.2	0.53	1809605.0	68872812.25
2016-05-30	37.4	38.05	37.4	37.75	0.32	0.85	2077514.0	78273200.75
2016-05-29	37.72	38.05	37.23	37.43	-0.23	-0.61	2318255.0	87237830.25
2016-05-26	38.37	38.7	37.56	37.66	-0.53	-1.39	3539841.0	134545632.75
2016-05-25	37.88	38.7	37.88	38.19	0.4	1.06	2920259.0	112076246.0
2016-05-24	37.07	37.88	36.91	37.79	0.67	1.8	1785852.0	67194900.75
2016-05-23	37.88	37.88	36.75	37.12	-0.75	-1.98	2620521.0	97875280.75
2016-05-22	38.37	38.7	37.72	37.87	-0.52	-1.35	1843596.0	70571477.0
2016-05-19	38.7	38.86	38.37	38.39	-0.38	-0.98	2577411.0	99437335.0
2016-05-18	38.86	38.86	38.7	38.77	-0.02	-0.05	2058164.0	79810770.75
2016-05-17	38.86	39.02	38.7	38.79	0.07	0.18	2921117.0	113380724.5
2016-05-16	38.7	38.86	38.53	38.72	0.13	0.34	1966005.0	76062576.0
2016-05-15	38.53	39.02	38.53	38.59	-0.02	-0.05	1769604.0	68599927.25
2016-05-12	38.7	39.02	38.53	38.61	0.0	0.0	2227529.0	86429576.5
2016-05-11	38.7	38.86	38.53	38.61	0.06	0.16	2218071.0	85868108.75
2016-05-10	38.53	39.02	38.21	38.55	-0.15	-0.39	2784052.0	107710417.0
2016-05-09	38.37	38.86	38.21	38.7	0.35	0.91	2670854.0	103174093.75
2016-05-08	38.21	38.7	38.05	38.35	0.44	1.16	3385940.0	130023884.5
2016-05-05	37.72	38.53	37.72	37.91	0.37	0.99	5030311.0	192252898.75
2016-05-04	37.07	38.37	37.07	37.54	-0.22	-0.58	3111895.0	117776225.5
2016-05-03	38.53	38.86	37.72	37.76	-0.7	-1.82	2542248.0	97433690.25
2016-05-02	38.7	38.86	37.72	38.46	-0.32	-0.83	3059500.0	116938988.75
2016-05-01	39.18	39.51	38.53	38.78	-0.47	-1.2	2781072.0	108341668.0
2016-04-28	39.51	39.51	39.18	39.25	-0.16	-0.41	2414790.0	95064632.75
2016-04-27	39.18	39.67	39.18	39.41	0.31	0.79	3266857.0	128871130.5
2016-04-26	40.65	40.65	39.02	39.1	-1.15	-2.86	3633130.0	143646698.0
2016-04-25	39.02	40.81	38.7	40.25	1.46	3.76	11580922.0	459400139.0
2016-04-24	38.37	39.02	38.21	38.79	0.55	1.44	4075933.0	157371235.75
2016-04-21	37.88	38.7	37.88	38.24	0.33	0.87	3408320.0	130808635.0
2016-04-20	38.21	38.37	37.88	37.91	-0.18	-0.47	2867707.0	109279226.25
2016-04-19	37.72	38.37	37.72	38.09	0.73	1.95	5452005.0	207334096.25
2016-04-18	37.23	37.72	36.91	37.36	0.02	0.05	3135538.0	117235239.25
2016-04-17	37.23	38.05	37.07	37.34	0.43	1.16	6031327.0	226066464.0
2016-04-14	35.93	37.07	35.77	36.91	1.06	2.96	3376713.0	123758442.5
2016-04-13	35.77	36.1	35.44	35.85	0.38	1.07	3343842.0	119781841.5
2016-04-12	34.79	35.77	34.79	35.47	0.6	1.72	3481877.0	123420331.5
2016-04-11	34.96	35.28	34.79	34.87	-0.15	-0.43	1940256.0	68045090.5
2016-04-10	34.47	35.12	34.47	35.02	0.69	2.01	3033937.0	105704695.0
2016-04-07	34.47	34.63	34.31	34.33	0.11	0.32	2209227.0	76283826.0
2016-04-06	34.47	34.63	34.14	34.22	-0.13	-0.38	2674054.0	91960602.25
2016-04-05	34.47	34.63	34.31	34.35	-0.15	-0.43	2277731.0	78517783.5
2016-04-04	33.49	34.96	33.49	34.5	1.01	3.02	2958536.0	102045040.5
2016-04-03	33.66	33.66	32.52	33.49	-0.25	-0.74	3595905.0	119172528.5
2016-03-31	33.98	34.31	33.66	33.74	-0.4	-1.17	3354284.0	113799170.75
2016-03-30	33.98	34.47	33.98	34.14	0.28	0.83	2645904.0	90505979.25
2016-03-29	34.79	34.79	33.49	33.86	-1.01	-2.9	2547268.0	87145320.5
2016-03-28	35.12	35.12	34.79	34.87	-0.05	-0.14	2038556.0	71248677.5
2016-03-27	35.12	35.44	34.79	34.92	-0.07	-0.2	2714828.0	95226449.0
2016-03-24	35.28	35.44	34.96	34.99	-0.29	-0.82	2090965.0	73670185.5
2016-03-23	35.12	35.61	35.12	35.28	0.15	0.43	2381749.0	84165741.5
2016-03-22	35.12	35.44	35.12	35.13	0.05	0.14	2147003.0	75857161.25
2016-03-21	35.12	35.61	34.96	35.08	0.12	0.34	2935720.0	103746260.25
2016-03-20	34.96	35.44	34.96	34.96	0.06	0.17	2137947.0	75242421.25
2016-03-17	34.47	34.96	34.47	34.9	0.72	2.11	2749446.0	95632248.25
2016-03-16	33.98	34.31	33.82	34.18	0.26	0.77	2538997.0	86688013.0
2016-03-15	33.98	34.14	33.82	33.92	-0.06	-0.18	2603961.0	88415114.75
2016-03-14	33.98	34.31	33.98	33.98	-0.07	-0.21	1855603.0	63221205.0
2016-03-13	34.47	34.47	33.66	34.05	-0.23	-0.67	2518636.0	86045389.0
2016-03-10	34.47	34.63	33.98	34.28	-0.14	-0.41	3153178.0	108057069.5
2016-03-09	34.63	34.79	34.31	34.42	-0.23	-0.66	2315895.0	80128569.0
2016-03-08	34.63	35.12	34.47	34.65	0.12	0.35	3420417.0	118936095.5
2016-03-07	34.79	34.96	34.47	34.53	-0.03	-0.09	2805817.0	97559509.0
2016-03-06	34.79	35.12	34.47	34.56	0.51	1.5	3624691.0	126221651.75
2016-03-03	33.98	34.31	33.82	34.05	-0.19	-0.55	2013146.0	68655202.25
2016-03-02	35.12	35.28	34.14	34.24	-0.89	-2.53	2735024.0	94878033.75
2016-03-01	34.96	35.44	34.96	35.13	0.04	0.11	2055473.0	72518582.25
2016-02-29	35.61	35.77	34.96	35.09	-0.54	-1.52	3382217.0	120094127.75
2016-02-28	35.77	35.77	35.44	35.63	0.26	0.74	3427224.0	121944645.5
2016-02-25	35.12	35.61	34.96	35.37	0.32	0.91	3576046.0	126125360.5
2016-02-24	35.28	35.28	34.96	35.05	-0.04	-0.11	3001454.0	105472162.0
2016-02-23	35.12	35.28	34.96	35.09	0.11	0.31	3196449.0	112359221.25
2016-02-22	34.79	35.12	34.79	34.98	0.25	0.72	2674841.0	93638626.0
2016-02-21	34.63	34.79	34.31	34.73	0.26	0.75	3081778.0	106783321.5
2016-02-18	34.31	34.79	34.31	34.47	0.31	0.91	3154446.0	108901589.0
2016-02-17	34.14	34.47	34.14	34.16	0.0	0.0	3021727.0	103626682.0
2016-02-16	34.14	34.63	33.98	34.16	0.3	0.89	6041938.0	207589773.5
2016-02-15	33.49	34.31	33.49	33.86	0.63	1.9	5463654.0	185361045.5
2016-02-14	33.49	34.31	33.01	33.23	0.11	0.33	4502257.0	151763793.25
2016-02-11	33.01	33.33	33.01	33.12	0.0	0.0	5602681.0	185970815.25
2016-02-10	33.33	33.49	32.84	33.12	-0.37	-1.1	4055483.0	134745651.25
2016-02-09	33.49	33.66	33.17	33.49	0.0	0.0	4374620.0	146658624.25
2016-02-08	33.01	33.82	33.01	33.49	0.57	1.73	4513222.0	151380497.75
2016-02-07	32.68	33.17	32.52	32.92	0.04	0.12	3992271.0	131376220.0
2016-02-04	32.52	33.33	32.52	32.88	0.74	2.3	5346707.0	176150543.0
2016-02-03	31.8	32.26	31.8	32.14	0.37	1.16	3406522.0	109314274.7
2016-02-02	32.0	32.0	31.74	31.77	-0.29	-0.9	3438935.0	109587501.4
2016-02-01	32.0	32.26	31.87	32.06	-0.2	-0.62	3652005.0	117161293.4
2016-01-31	31.87	32.45	31.87	32.26	0.96	3.07	3856415.0	124574771.8
2016-01-28	31.09	31.48	31.02	31.3	0.39	1.26	5277672.0	165254051.7
2016-01-27	30.96	31.28	30.89	30.91	0.19	0.62	5451641.0	169244987.9
2016-01-26	30.63	30.96	30.31	30.72	-0.48	-1.54	4753827.0	145877319.3
2016-01-25	31.54	31.54	30.83	31.2	-0.22	-0.7	4693913.0	146074147.7
2016-01-24	32.32	32.39	31.22	31.42	1.92	6.51	8408181.0	265774186.9
2016-01-21	29.92	29.92	29.07	29.5	-0.74	-2.45	7678578.0	226183648.2
2016-01-20	30.57	30.76	30.18	30.24	-0.91	-2.92	5031307.0	153189443.5
2016-01-19	31.22	31.61	30.83	31.15	0.6	1.96	7386334.0	230194671.2
2016-01-18	31.02	31.48	30.18	30.55	-0.36	-1.16	4972634.0	152506449.7
2016-01-17	31.09	31.15	29.27	30.91	-0.76	-2.4	4419727.0	133118192.7
2016-01-14	32.19	32.45	31.48	31.67	-0.6	-1.86	3995510.0	126853256.3
2016-01-13	32.68	33.17	32.06	32.27	-0.16	-0.49	2916755.0	95771437.45
2016-01-12	31.93	33.33	31.54	32.43	0.01	0.03	4062402.0	132490191.15
2016-01-11	31.54	32.52	31.28	32.42	0.68	2.14	6591539.0	210448954.1
2016-01-10	32.52	33.17	31.48	31.74	-0.77	-2.37	4719931.0	153068029.8
2016-01-07	33.17	33.82	32.26	32.51	-1.78	-5.19	5799221.0	192864947.4
2016-01-06	35.44	35.77	33.66	34.29	-1.05	-2.97	6707668.0	236370951.5
2016-01-05	34.79	35.44	34.63	35.34	0.75	2.17	6045732.0	212547282.25
2016-01-04	34.47	35.93	34.47	34.59	0.0	0.0	6182084.0	218261112.5
2016-01-03	33.82	34.79	33.82	34.59	0.71	2.1	3150821.0	108779308.5
2015-12-31	33.66	34.14	33.49	33.88	0.11	0.33	3181943.0	107582666.75
2015-12-30	34.47	35.12	33.66	33.77	-0.45	-1.32	4418755.0	152259690.5
2015-12-29	33.33	34.47	32.68	34.22	-0.13	-0.38	8616727.0	287350376.0
2015-12-28	33.82	34.79	33.82	34.35	0.58	1.72	4695909.0	161132683.75
2015-12-27	33.66	33.98	33.33	33.77	0.24	0.72	3242715.0	108953038.5
2015-12-24	33.33	33.98	33.33	33.53	0.35	1.05	4177791.0	141006712.75
2015-12-23	34.14	34.31	32.84	33.18	-0.83	-2.44	3384491.0	114756477.75
2015-12-22	33.49	34.31	33.49	34.01	0.69	2.07	5531135.0	187235176.75
2015-12-21	33.66	33.98	33.17	33.32	-0.3	-0.89	3404915.0	114536896.25
2015-12-20	34.63	34.63	33.49	33.62	-1.23	-3.53	4905750.0	166764342.0
2015-12-17	33.49	35.28	33.33	34.85	2.0	6.09	13924515.0	485974715.75
2015-12-16	31.61	33.33	31.61	32.85	1.5	4.78	8947068.0	290600764.25
2015-12-15	30.89	31.61	30.89	31.35	0.55	1.79	4088723.0	127750450.5
2015-12-14	30.76	31.09	30.76	30.8	0.1	0.33	4607106.0	142414952.1
2015-12-13	30.76	30.83	30.31	30.7	-0.71	-2.26	3884965.0	118959190.2
2015-12-10	31.35	31.67	31.35	31.41	-0.02	-0.06	5101419.0	160610899.4
2015-12-09	31.35	31.67	31.28	31.43	0.08	0.26	4920180.0	154804705.1
2015-12-08	31.8	31.8	31.02	31.35	-0.76	-2.37	6365038.0	199450474.1
2015-12-07	32.39	32.45	32.06	32.11	-0.26	-0.8	3391790.0	109303585.3
2015-12-06	32.52	32.68	32.32	32.37	-0.29	-0.89	4207504.0	136952202.45
2015-12-03	33.01	33.01	32.52	32.66	-0.33	-1.0	5312497.0	173887110.5
2015-12-02	33.17	33.17	32.84	32.99	-0.02	-0.06	6224406.0	205663915.75
2015-12-01	32.68	33.17	32.68	33.01	0.32	0.98	5547835.0	182336174.5
2015-11-30	33.01	33.01	32.52	32.69	-0.16	-0.49	4324023.0	141604603.75
2015-11-29	33.01	33.33	32.68	32.85	-0.14	-0.42	3811773.0	125747855.75
2015-11-26	32.84	33.33	32.84	32.99	0.06	0.18	5880433.0	194772454.0
2015-11-25	33.17	33.33	32.84	32.93	-0.08	-0.24	4433902.0	146516727.0
2015-11-24	33.17	33.49	33.01	33.01	0.07	0.21	4549554.0	150933804.25
2015-11-23	33.49	33.49	32.84	32.94	-0.54	-1.61	4178076.0	138567997.75
2015-11-22	33.17	33.98	33.17	33.48	0.55	1.67	4963665.0	166448133.25
2015-11-19	32.68	33.17	32.52	32.93	0.44	1.35	5228803.0	171706545.75
2015-11-18	32.45	32.68	32.39	32.49	0.06	0.19	3883093.0	126238880.9
2015-11-17	33.01	33.17	32.39	32.43	-0.43	-1.31	3969748.0	129959124.6
2015-11-16	32.68	33.17	32.68	32.86	0.15	0.46	5705502.0	187513152.0
2015-11-15	33.01	33.17	32.68	32.71	-0.66	-1.98	3009820.0	98761922.0
2015-11-12	33.49	33.82	33.33	33.37	-0.17	-0.51	3281721.0	110140234.5
2015-11-11	32.84	33.82	32.52	33.54	0.94	2.88	6288181.0	208830007.5
2015-11-10	33.17	33.49	32.52	32.6	-0.45	-1.36	4351127.0	143771421.25
2015-11-09	32.68	33.33	32.39	33.05	0.5	1.54	5422688.0	178362972.7
2015-11-08	33.01	33.17	32.39	32.55	-0.46	-1.39	4654166.0	151749964.65
2015-11-05	33.66	33.66	33.01	33.01	-0.56	-1.67	2543709.0	84890035.25
2015-11-04	32.84	33.66	32.52	33.57	1.06	3.26	8066549.0	268129401.0
2015-11-03	33.17	33.49	32.39	32.51	-0.63	-1.9	5948953.0	195888077.05
2015-11-02	33.33	33.98	33.01	33.14	-0.06	-0.18	4302322.0	144090935.0
2015-11-01	33.49	33.49	33.01	33.2	-0.34	-1.01	3088938.0	102632771.0
2015-10-29	33.66	33.82	33.33	33.54	0.33	0.99	4961100.0	166818494.25
2015-10-28	33.49	33.66	33.01	33.21	-0.23	-0.69	6221343.0	207567909.0
2015-10-27	34.47	34.63	33.17	33.44	-1.07	-3.1	5573154.0	188189444.0
2015-10-26	34.14	34.63	33.82	34.51	0.33	0.97	3917931.0	133878326.0
2015-10-25	35.28	35.28	33.82	34.18	-0.82	-2.34	4369579.0	150485896.75
2015-10-22	35.44	35.93	33.98	35.0	-0.59	-1.66	4993937.0	174108475.0
2015-10-21	36.42	36.75	35.44	35.59	-1.13	-3.08	3493298.0	126511303.5
2015-10-20	37.4	37.72	36.58	36.72	-0.72	-1.92	2896519.0	108150275.0
2015-10-19	37.72	37.88	37.4	37.44	-0.41	-1.08	3524127.0	132700335.25
2015-10-18	37.4	38.21	37.4	37.85	0.63	1.69	4425010.0	167783979.25
2015-10-15	37.07	37.4	36.75	37.22	0.27	0.73	3820925.0	141468817.0
2015-10-14	36.42	37.07	36.26	36.95	0.54	1.48	3824978.0	140040266.5
2015-10-13	35.77	36.58	35.61	36.41	0.26	0.72	4209952.0	151944366.0
2015-10-12	36.26	36.42	36.1	36.15	0.03	0.08	2435864.0	88333437.75
2015-10-11	35.93	36.58	35.93	36.12	0.49	1.38	3623245.0	131904331.25
2015-10-08	35.77	36.1	35.44	35.63	0.03	0.08	2749510.0	98322619.75
2015-10-07	35.12	36.1	35.12	35.6	0.64	1.83	4511571.0	160837293.25
2015-10-06	35.12	35.28	34.96	34.96	-0.06	-0.17	2112189.0	74223289.0
2015-10-05	34.63	35.12	34.47	35.02	0.53	1.54	1943769.0	68008598.5
2015-10-04	34.31	34.63	34.14	34.49	0.25	0.73	1820252.0	62688332.75
2015-10-01	35.77	35.93	33.98	34.24	-1.52	-4.25	4542046.0	159337308.75
2015-09-30	35.93	36.1	35.61	35.76	0.06	0.17	2934182.0	105104704.0
2015-09-29	35.77	35.93	35.28	35.7	-0.71	-1.95	2716975.0	96757309.0
2015-09-21	35.93	36.58	35.93	36.41	0.4	1.11	4650646.0	168542866.75
2015-09-20	36.1	36.26	35.28	36.01	-0.14	-0.39	4422285.0	157911194.75
2015-09-17	36.58	36.91	35.93	36.15	-0.31	-0.85	16993458.0	624583039.0
2015-09-16	36.91	37.23	36.26	36.46	-0.08	-0.22	4925488.0	179870993.75
2015-09-15	35.77	36.91	35.44	36.54	0.51	1.42	4141696.0	150386727.5
2015-09-14	36.26	36.42	35.61	36.03	-0.31	-0.85	4689617.0	168290569.75
2015-09-13	37.23	37.88	36.26	36.34	-0.69	-1.86	4420503.0	163495167.5
2015-09-10	36.75	37.56	36.58	37.03	-0.13	-0.35	5529565.0	204747275.0
2015-09-09	36.75	37.4	36.42	37.16	1.02	2.82	5690596.0	210334102.25
2015-09-08	36.1	36.42	35.77	36.14	0.25	0.7	3489569.0	126024056.5
2015-09-07	34.96	36.1	34.96	35.89	0.93	2.66	4776108.0	170037064.25
2015-09-06	33.98	35.28	33.66	34.96	0.78	2.28	4460292.0	155195023.0
2015-09-03	34.31	34.47	33.66	34.18	0.45	1.33	6224065.0	212348869.25
2015-09-02	33.82	33.98	32.68	33.73	-0.73	-2.12	6181938.0	206194640.0
2015-09-01	35.28	35.28	34.14	34.46	-0.43	-1.23	4354975.0	152380604.75
2015-08-31	35.61	35.77	34.79	34.89	-0.95	-2.65	4131647.0	145437134.75
2015-08-30	36.75	37.72	35.61	35.84	0.32	0.9	6672901.0	245960834.75
2015-08-27	36.58	37.4	35.28	35.52	0.43	1.23	8226595.0	301155547.25
2015-08-26	36.26	36.75	34.96	35.09	-2.0	-5.39	8042039.0	289561719.75
2015-08-25	34.47	37.4	34.14	37.09	2.64	7.66	9359537.0	336624071.5
2015-08-24	36.1	36.75	33.01	34.45	-2.03	-5.56	8658485.0	295914433.0
2015-08-23	37.23	37.72	36.1	36.48	-2.62	-6.7	4806355.0	178680122.75
2015-08-20	38.37	39.18	37.07	39.1	0.03	0.08	3541340.0	135648905.5
2015-08-19	40.0	40.49	38.86	39.07	-0.85	-2.13	3665537.0	145973274.0
2015-08-18	40.97	41.14	39.51	39.92	-1.18	-2.87	3296967.0	132761273.75
2015-08-17	40.49	41.14	40.32	41.1	0.29	0.71	3826345.0	155779999.75
2015-08-16	41.46	41.79	40.65	40.81	-0.68	-1.64	2450021.0	100855498.0
2015-08-13	41.46	41.62	41.3	41.49	0.15	0.36	2250451.0	93401757.75
2015-08-12	41.3	41.46	40.32	41.34	-0.06	-0.14	3080865.0	126171722.5
2015-08-11	41.3	41.62	41.3	41.4	-0.09	-0.22	2207597.0	91658131.25
2015-08-10	41.14	41.62	40.97	41.49	0.44	1.07	2677234.0	110554671.0
2015-08-09	40.32	41.14	40.16	41.05	0.43	1.06	2049907.0	83550804.75
2015-08-06	41.3	41.3	40.49	40.62	-0.79	-1.91	2479246.0	101351385.75
2015-08-05	41.14	41.62	40.97	41.41	0.37	0.9	2229280.0	92095202.5
2015-08-04	41.46	41.62	40.97	41.04	-0.4	-0.97	2383274.0	98165375.5
2015-08-03	41.3	41.95	41.3	41.44	0.06	0.14	2524261.0	104968805.0
2015-08-02	42.27	42.44	40.97	41.38	-1.04	-2.45	3564701.0	148819999.75
2015-07-30	42.27	42.6	42.27	42.42	0.22	0.52	2316282.0	98209642.25
2015-07-29	42.11	42.6	41.95	42.2	0.3	0.72	2873705.0	121472911.75
2015-07-28	41.14	41.95	41.14	41.9	0.54	1.31	2121883.0	88407815.75
2015-07-27	42.44	42.6	41.14	41.36	-1.35	-3.16	2477786.0	103946538.25
2015-07-26	42.92	43.09	42.44	42.71	-0.04	-0.09	3321639.0	141397639.0
2015-07-23	42.44	42.92	42.27	42.75	0.19	0.45	2504669.0	106533755.75
2015-07-22	42.11	42.6	41.79	42.56	0.57	1.36	2715877.0	114603041.25
2015-07-15	41.3	42.11	41.3	41.99	0.55	1.33	3501950.0	146383406.75
2015-07-14	41.14	41.62	40.65	41.44	0.51	1.25	3738701.0	154076200.75
2015-07-13	40.49	41.14	40.32	40.93	0.3	0.74	3136884.0	127621030.0
2015-07-12	41.14	41.46	40.49	40.63	-0.23	-0.56	3459737.0	141766866.0
2015-07-09	39.02	41.3	38.7	40.86	1.63	4.15	9914474.0	400118397.25
2015-07-08	38.37	39.35	37.88	39.23	0.77	2.0	4024563.0	155346093.25
2015-07-07	38.7	38.86	38.05	38.46	0.0	0.0	3593030.0	138316746.5
2015-07-06	39.02	39.18	38.21	38.46	-0.63	-1.61	3729095.0	144664966.5
2015-07-05	39.02	39.35	38.53	39.09	-0.14	-0.36	3323549.0	129885083.0
2015-07-02	39.51	39.67	39.18	39.23	-0.14	-0.36	2994890.0	117958201.75
2015-07-01	39.67	39.83	39.02	39.37	-0.24	-0.61	7000533.0	275289620.25
2015-06-30	39.51	39.83	39.02	39.61	-0.05	-0.13	4443358.0	174915149.5
2015-06-29	40.0	40.16	39.51	39.66	-0.55	-1.37	3625756.0	144091240.5
2015-06-28	40.81	40.97	40.0	40.21	-0.55	-1.35	2514111.0	101588271.5
2015-06-25	40.49	40.81	40.16	40.76	0.33	0.82	3856965.0	156296372.75
2015-06-24	40.81	40.97	39.51	40.43	-0.23	-0.57	8878144.0	356583349.25
2015-06-23	41.46	42.11	40.32	40.66	-0.86	-2.07	7269868.0	298362207.0
2015-06-22	42.76	43.09	41.14	41.52	-1.16	-2.72	5125111.0	215415623.75
2015-06-21	43.9	43.9	42.44	42.68	-1.26	-2.87	5072705.0	218120205.0
2015-06-18	44.22	44.88	43.9	43.94	-0.41	-0.92	4695066.0	208248604.25
2015-06-17	43.41	44.88	43.25	44.35	0.81	1.86	6936544.0	304573680.0
2015-06-16	43.09	43.57	42.92	43.54	0.52	1.21	5113400.0	221490977.25
2015-06-15	43.57	43.74	42.92	43.02	-0.52	-1.19	4804030.0	208434785.75
2015-06-14	42.92	43.57	42.76	43.54	0.82	1.92	4451618.0	192425450.5
2015-06-11	42.76	43.09	42.6	42.72	0.04	0.09	3202233.0	136934024.5
2015-06-10	42.92	43.25	42.44	42.68	-0.16	-0.37	4055311.0	173708900.0
2015-06-09	42.27	42.92	42.11	42.84	0.35	0.82	3660309.0	155914274.5
2015-06-08	42.92	43.09	42.27	42.49	-0.46	-1.07	4273756.0	182428354.5
2015-06-07	43.41	43.57	42.76	42.95	-0.52	-1.2	3802114.0	163828453.0
2015-06-04	43.41	43.74	43.09	43.47	-0.07	-0.16	4536311.0	196898204.25
2015-06-03	43.74	43.9	42.92	43.54	-0.05	-0.11	4405976.0	191340594.75
2015-06-02	43.57	43.74	43.25	43.59	0.07	0.16	3675021.0	159807380.0
2015-06-01	42.92	43.57	42.92	43.52	0.19	0.44	4618518.0	200243306.25
2015-05-31	43.57	44.06	43.09	43.33	-0.42	-0.96	5803378.0	253584690.0
2015-05-28	43.74	44.06	43.57	43.75	0.02	0.05	7002710.0	307255985.0
2015-05-27	43.74	43.9	43.41	43.73	-0.09	-0.21	5396692.0	235718503.25
2015-05-26	43.57	43.9	43.41	43.82	0.26	0.6	4583789.0	199950226.0
2015-05-25	43.74	43.9	43.41	43.56	0.02	0.05	4563143.0	198911402.0
2015-05-24	43.41	43.74	43.25	43.54	0.01	0.02	3843962.0	167038954.0
2015-05-21	43.09	43.9	42.92	43.53	0.16	0.37	5473961.0	237858777.75
2015-05-20	43.74	43.9	42.76	43.37	-0.48	-1.09	5279711.0	229207223.25
2015-05-19	43.57	43.9	43.57	43.85	0.11	0.25	3703579.0	161890140.25
2015-05-18	43.9	44.06	43.25	43.74	-0.18	-0.41	4964195.0	216454219.75
2015-05-17	43.41	44.06	43.25	43.92	0.62	1.43	7398860.0	322615679.0
2015-05-14	42.44	43.57	42.27	43.3	1.06	2.51	9325461.0	402411122.5
2015-05-13	41.14	42.44	40.97	42.24	1.14	2.77	6635239.0	276389952.75
2015-05-12	40.81	41.14	40.65	41.1	0.33	0.81	3049886.0	124809909.25
2015-05-11	40.97	41.3	40.65	40.77	-0.2	-0.49	3856979.0	157955425.75
2015-05-10	41.14	41.3	40.81	40.97	0.03	0.07	4790909.0	196614641.0
2015-05-07	40.97	41.14	40.49	40.94	-0.14	-0.34	4681554.0	190993496.5
2015-05-06	40.81	41.3	40.65	41.08	0.11	0.27	3735924.0	153141758.0
2015-05-05	40.97	41.14	40.65	40.97	0.01	0.02	5382790.0	220144607.0
2015-05-04	40.65	40.97	40.49	40.96	0.4	0.99	3665059.0	149440507.0
2015-05-03	40.81	40.97	40.32	40.56	-0.18	-0.44	6327482.0	257255547.5
2015-04-30	40.81	40.97	40.49	40.74	0.21	0.52	5412904.0	220761313.25
2015-04-29	40.81	41.14	39.83	40.53	-0.05	-0.12	11753488.0	476447148.5
2015-04-28	40.81	40.81	40.32	40.58	-0.26	-0.64	6151681.0	249547906.75
2015-04-27	40.97	41.14	40.65	40.84	-0.11	-0.27	4041634.0	165153471.0
2015-04-26	40.65	41.3	40.49	40.95	0.41	1.01	5072598.0	207544128.5
2015-04-23	40.32	40.65	40.16	40.54	-0.02	-0.05	3710017.0	150091789.5
2015-04-22	40.97	41.14	40.32	40.56	0.1	0.25	4920426.0	200434595.25
2015-04-21	40.65	40.65	39.35	40.46	-0.32	-0.78	6105748.0	244995696.25
2015-04-20	41.14	41.3	40.49	40.78	-0.21	-0.51	3344973.0	136417088.75
2015-04-19	40.49	41.79	40.32	40.99	1.49	3.77	11623952.0	476665808.25
2015-04-16	39.02	40.0	38.86	39.5	0.6	1.54	6673242.0	263241535.0
2015-04-15	37.56	39.02	37.4	38.9	1.5	4.01	7096259.0	269857611.5
2015-04-14	37.72	37.88	37.07	37.4	-1.31	-3.38	8000473.0	299520401.5
2015-04-13	38.21	38.86	38.21	38.71	0.53	1.39	3525156.0	135751664.75
2015-04-12	38.37	38.53	38.05	38.18	0.1	0.26	2666394.0	102268999.75
2015-04-09	37.72	38.37	37.56	38.08	0.02	0.05	2867996.0	109336943.75
2015-04-08	37.56	39.02	37.4	38.06	0.52	1.39	4908310.0	187778563.5
2015-04-07	36.91	37.72	36.91	37.54	0.79	2.15	4131733.0	154407554.0
2015-04-06	36.75	37.23	36.42	36.75	0.23	0.63	3738408.0	137396778.0
2015-04-05	37.07	37.07	36.1	36.52	-0.67	-1.8	2755215.0	100751018.75
2015-04-02	37.88	37.88	36.91	37.19	-0.15	-0.4	3417916.0	128179089.5
2015-04-01	37.23	38.05	37.23	37.34	-0.04	-0.11	2429811.0	91159580.75
2015-03-31	37.88	38.05	37.07	37.38	-1.0	-2.61	4509207.0	169458204.0
2015-03-30	38.7	38.86	37.88	38.38	-0.37	-0.95	3056560.0	118016868.5
2015-03-29	38.7	39.18	38.37	38.75	0.5	1.31	4047218.0	156898298.75
2015-03-26	36.42	38.37	36.42	38.25	-0.08	-0.21	7550456.0	282745071.0
2015-03-25	39.18	39.35	37.88	38.33	-1.18	-2.99	6320751.0	243592384.5
2015-03-24	39.67	40.0	39.18	39.51	-0.16	-0.4	4694994.0	186184369.5
2015-03-23	39.83	40.0	39.51	39.67	-0.21	-0.53	4025607.0	159942321.25
2015-03-22	39.51	40.0	39.51	39.88	0.42	1.06	3625856.0	144320383.0
2015-03-19	39.51	40.0	38.86	39.46	0.23	0.59	6615381.0	260511123.75
2015-03-18	39.51	39.83	37.72	39.23	-0.64	-1.61	6591178.0	254522351.75
2015-03-17	40.49	40.81	39.67	39.87	-0.56	-1.39	5057472.0	202752369.0
2015-03-16	40.97	41.46	40.32	40.43	-0.73	-1.77	4140741.0	168853116.75
2015-03-15	41.3	41.46	40.97	41.16	-0.37	-0.89	2895811.0	119401663.0
2015-03-12	41.46	41.79	41.3	41.53	0.02	0.05	4097775.0	170191146.0
2015-03-11	41.3	41.79	41.3	41.51	0.11	0.27	3224769.0	133734115.5
2015-03-10	41.62	41.79	41.14	41.4	-0.15	-0.36	3004021.0	124618091.75
2015-03-09	41.3	41.62	41.3	41.55	0.25	0.61	2281588.0	94616351.75
2015-03-08	41.79	41.79	40.81	41.3	-0.44	-1.05	3716252.0	153220167.25
2015-03-05	41.62	41.95	41.62	41.74	0.05	0.12	2192645.0	91560133.5
2015-03-04	41.62	41.95	41.62	41.69	0.03	0.07	3091053.0	129137544.75
2015-03-03	40.81	41.95	40.81	41.66	0.79	1.93	7317085.0	303021211.25
2015-03-02	40.49	40.97	40.49	40.87	-0.1	-0.24	2318356.0	94200561.5
2015-03-01	40.97	40.97	40.65	40.97	0.19	0.47	3491267.0	142779470.5
2015-02-26	40.81	40.97	40.49	40.78	0.13	0.32	3471404.0	141504078.75
2015-02-25	40.49	40.81	40.32	40.65	0.07	0.17	2934490.0	118892387.5
2015-02-24	39.83	40.81	39.83	40.58	0.58	1.45	4785863.0	193125393.5
2015-02-23	39.83	40.32	39.67	40.0	0.16	0.4	3091326.0	123717036.75
2015-02-22	40.16	40.32	39.51	39.84	-0.2	-0.5	3658764.0	146157520.0
2015-02-19	40.49	40.65	39.51	40.04	-0.64	-1.57	6042261.0	241298913.25
2015-02-18	40.97	41.3	40.49	40.68	-0.14	-0.34	4127470.0	168680155.0
2015-02-17	40.65	41.14	40.49	40.82	0.16	0.39	7725788.0	315415451.0
2015-02-16	40.81	40.97	40.49	40.66	-0.35	-0.85	4891222.0	199526228.5
2015-02-15	40.81	41.14	40.32	41.01	0.68	1.69	5577612.0	227360569.5
2015-02-12	39.51	40.49	39.51	40.33	0.9	2.28	4245189.0	170297292.0
2015-02-11	39.83	40.16	39.18	39.43	-0.68	-1.7	3889328.0	154544275.0
2015-02-10	40.97	41.14	39.83	40.11	-0.62	-1.52	10262147.0	413779697.5
2015-02-09	39.83	41.14	39.83	40.73	1.01	2.54	7791608.0	314880238.0
2015-02-08	39.35	40.0	39.18	39.72	0.72	1.85	7536803.0	298466175.25
2015-02-05	37.72	39.02	37.72	39.0	0.53	1.38	6455840.0	249239202.25
2015-02-04	39.18	39.35	38.21	38.47	-0.65	-1.66	6510970.0	251861580.0
2015-02-03	38.53	39.51	38.37	39.12	0.77	2.01	8554551.0	333330971.25
2015-02-02	38.37	38.53	37.88	38.35	-0.13	-0.34	4629457.0	176663796.75
2015-02-01	38.37	38.53	37.88	38.48	1.52	4.11	12220371.0	467428378.25
2015-01-29	37.07	37.4	36.58	36.96	-0.14	-0.38	6395169.0	236729014.75
2015-01-28	36.42	37.4	36.1	37.1	1.02	2.83	10853742.0	399516546.75
2015-01-27	35.12	36.26	35.12	36.08	0.9	2.56	8397612.0	300512920.75
2015-01-26	35.44	35.61	34.79	35.18	0.15	0.43	6938022.0	244297651.25
2015-01-22	34.47	35.12	34.47	35.03	0.52	1.51	5879756.0	204737962.25
2015-01-21	34.79	34.96	34.31	34.51	-0.32	-0.92	4836673.0	168059187.0
2015-01-20	34.63	34.96	34.31	34.83	0.19	0.55	4655184.0	161398305.0
2015-01-19	34.96	35.12	34.47	34.64	-0.23	-0.66	3811503.0	132615818.5
2015-01-18	34.96	35.28	34.47	34.87	-0.11	-0.31	8762755.0	304915288.5
2015-01-15	35.77	36.26	34.79	34.98	-1.96	-5.31	9595044.0	339796112.25
2015-01-14	37.56	37.72	36.58	36.94	-0.66	-1.76	6559545.0	243206136.25
2015-01-13	35.77	37.88	35.44	37.6	0.78	2.12	8950264.0	329427660.0
2015-01-12	35.77	37.23	35.28	36.82	0.98	2.73	10650964.0	385743685.25
2015-01-11	34.31	35.93	34.31	35.84	1.49	4.34	11765283.0	413553344.25
2015-01-08	33.82	34.96	33.66	34.35	1.09	3.28	9216482.0	314046981.75
2015-01-07	33.33	33.82	32.84	33.26	-0.24	-0.72	10652281.0	354790082.5
2015-01-06	32.68	33.66	32.39	33.5	0.14	0.42	6619024.0	216281485.7
2015-01-05	33.49	33.82	33.17	33.36	-0.69	-2.03	4007255.0	134013413.75
2015-01-04	33.49	34.31	33.17	34.05	0.4	1.19	5443547.0	184038927.75
2015-01-01	33.98	34.14	33.49	33.65	0.19	0.57	4177731.0	141473512.75
2014-12-31	34.79	34.96	32.26	33.46	-1.02	-2.96	9806312.0	327531622.1
2014-12-30	35.12	35.12	34.14	34.48	-1.19	-3.34	5956931.0	205882268.75
2014-12-29	35.93	36.26	35.44	35.67	-0.21	-0.59	9336272.0	335134278.5
2014-12-28	35.44	36.1	35.28	35.88	0.58	1.64	8540841.0	304372811.75
2014-12-25	35.77	36.1	35.28	35.3	-0.26	-0.73	11722456.0	417878166.0
2014-12-24	35.28	36.42	35.12	35.56	0.75	2.15	11345654.0	404879491.0
2014-12-23	35.12	35.28	34.79	34.81	-0.6	-1.69	4372096.0	153148620.25
2014-12-22	35.77	35.77	34.79	35.41	-0.25	-0.7	6226972.0	219962268.75
2014-12-21	37.88	38.05	34.63	35.66	-0.75	-2.06	16107908.0	577082691.25
2014-12-18	35.93	36.42	34.63	36.41	3.19	9.6	16320829.0	585945677.75
2014-12-17	32.32	33.49	31.48	33.22	1.35	4.24	9989371.0	324496793.2
2014-12-16	33.17	33.17	31.54	31.87	-2.24	-6.57	7266052.0	235216893.0
2014-12-15	34.96	35.12	33.82	34.11	-0.29	-0.84	6481628.0	224497291.0
2014-12-14	33.98	35.28	33.82	34.4	-0.95	-2.69	10353053.0	356730290.5
2014-12-11	34.96	35.77	34.63	35.35	-0.71	-1.97	11784967.0	416142019.75
2014-12-10	36.58	37.23	35.61	36.06	-0.82	-2.22	9222794.0	333816904.25
2014-12-09	37.07	37.07	35.93	36.88	-0.85	-2.25	9799637.0	359241732.75
2014-12-08	38.86	38.86	37.56	37.73	-1.29	-3.31	4625908.0	176647748.0
2014-12-07	39.67	39.67	38.86	39.02	-0.78	-1.96	4761029.0	187183158.5
2014-12-04	39.51	40.0	39.35	39.8	0.64	1.63	4453992.0	176971686.75
2014-12-03	38.53	39.51	38.53	39.16	0.68	1.77	79659461.0	3254704941.5
2014-12-02	39.18	39.51	38.37	38.48	-0.11	-0.29	4934286.0	191680013.0
2014-12-01	38.37	38.86	38.05	38.59	0.1	0.26	5607969.0	215755766.5
2014-11-30	37.72	38.7	37.23	38.49	-0.95	-2.41	5159255.0	195852370.0
2014-11-27	39.35	39.67	38.7	39.44	0.02	0.05	4733783.0	185747983.25
2014-11-26	39.67	39.67	38.37	39.42	-0.45	-1.13	6788659.0	264785806.25
2014-11-25	40.32	40.49	39.51	39.87	-0.58	-1.43	4620806.0	184508585.5
2014-11-24	40.81	40.81	40.32	40.45	-0.21	-0.52	3413351.0	138479027.75
2014-11-23	40.97	41.14	40.65	40.66	0.03	0.07	5161922.0	210836319.0
2014-11-20	40.81	41.14	40.49	40.63	-0.18	-0.44	2958512.0	120652372.75
2014-11-19	40.81	41.14	40.49	40.81	0.16	0.39	4361618.0	178032563.0
2014-11-18	40.65	40.97	40.32	40.65	0.17	0.42	4588849.0	186299920.25
2014-11-17	41.14	41.3	40.32	40.48	-0.64	-1.56	4947585.0	201175919.5
2014-11-16	41.62	41.79	40.97	41.12	-0.69	-1.65	2706055.0	111777628.25
2014-11-13	42.27	42.44	41.62	41.81	-0.62	-1.46	2577311.0	108529442.75
2014-11-12	42.76	42.92	42.27	42.43	0.16	0.38	4784744.0	203820336.5
2014-11-11	42.27	42.76	42.11	42.27	-0.17	-0.4	5962584.0	253126393.75
2014-11-10	42.11	42.6	41.79	42.44	0.5	1.19	3913604.0	165077119.5
2014-11-09	41.95	42.11	41.46	41.94	0.15	0.36	3756492.0	156615601.0
2014-11-06	42.11	42.11	41.46	41.79	0.02	0.05	3859218.0	161088073.0
2014-11-05	42.11	42.27	40.97	41.77	-0.43	-1.02	7260536.0	301373563.25
2014-11-04	42.76	43.25	41.79	42.2	-1.03	-2.38	6225207.0	264897011.25
2014-11-03	42.76	43.57	42.44	43.23	0.49	1.15	4168623.0	178696051.75
2014-11-02	43.25	43.25	42.44	42.74	0.21	0.49	13154843.0	563018546.75
2014-10-30	42.76	42.92	42.44	42.53	-0.32	-0.75	2818678.0	120062172.5
2014-10-29	43.09	43.25	42.76	42.85	-0.1	-0.23	2962060.0	127142921.25
2014-10-28	43.09	43.25	42.6	42.95	-0.1	-0.23	2590435.0	111144546.25
2014-10-27	43.9	43.9	42.92	43.05	-0.68	-1.55	4329283.0	187033947.75
2014-10-26	42.92	43.9	42.76	43.73	0.86	2.01	3955459.0	172297554.0
2014-10-23	42.92	42.92	42.27	42.87	-0.28	-0.65	4980168.0	212215399.25
2014-10-22	42.92	43.41	42.6	43.15	0.53	1.24	7283115.0	313386080.0
2014-10-21	41.79	42.92	41.79	42.62	0.87	2.08	7862779.0	333958646.75
2014-10-20	41.46	41.95	41.3	41.75	0.31	0.75	6429682.0	267692425.75
2014-10-19	42.44	42.76	41.14	41.44	0.38	0.93	8980676.0	374829984.75
2014-10-16	40.97	41.79	40.49	41.06	-1.94	-4.51	9644355.0	396195309.5
2014-10-15	43.57	43.74	42.92	43.0	-0.87	-1.98	3727153.0	161502442.25
2014-10-14	44.22	44.22	43.25	43.87	-0.43	-0.97	4640892.0	202576871.0
2014-10-13	43.57	44.55	43.57	44.3	0.93	2.14	3579959.0	157778759.75
2014-10-12	43.9	45.04	43.25	43.37	-2.72	-5.9	9664872.0	426367058.5
2014-10-02	45.85	46.34	45.53	46.09	-0.25	-0.54	4678774.0	215016191.5
2014-10-01	46.5	47.15	46.18	46.34	-0.03	-0.06	7073181.0	329910457.0
2014-09-30	46.34	46.83	46.34	46.37	0.04	0.09	4263351.0	198473839.25
2014-09-29	46.01	46.5	45.85	46.33	0.32	0.7	5298651.0	244529534.5
2014-09-28	46.66	46.83	45.85	46.01	-0.47	-1.01	3668941.0	169503136.5
2014-09-25	46.34	47.15	46.18	46.48	0.33	0.72	7602592.0	354628681.75
2014-09-24	46.5	46.5	45.69	46.15	-0.35	-0.75	6109620.0	280969760.75
2014-09-22	47.15	47.15	46.34	46.5	-0.77	-1.63	5597345.0	260757496.0
2014-09-21	47.64	47.8	47.15	47.27	-0.37	-0.78	4309461.0	204829696.25
2014-09-18	47.96	48.13	47.48	47.64	-0.27	-0.56	2481117.0	118531300.5
2014-09-17	47.48	48.13	47.48	47.91	0.61	1.29	4707189.0	225200063.0
2014-09-16	47.48	47.8	47.15	47.3	-0.14	-0.3	6606126.0	313685085.25
2014-09-15	48.29	48.45	47.15	47.44	-0.86	-1.78	6940171.0	331743981.0
2014-09-14	48.61	49.1	48.13	48.3	-0.37	-0.76	4542933.0	221592818.25
2014-09-11	49.1	49.1	48.61	48.67	-0.37	-0.75	5133365.0	250810901.0
2014-09-10	49.27	49.27	48.61	49.04	-0.1	-0.2	4059833.0	198360988.25
2014-09-09	49.27	49.43	48.61	49.14	-0.18	-0.36	28679337.0	1392759018.5
2014-09-08	49.59	49.59	49.1	49.32	-0.26	-0.52	5030017.0	248241059.75
2014-09-07	49.92	50.08	49.27	49.58	-0.32	-0.64	4355055.0	215946644.5
2014-09-04	49.92	50.08	49.75	49.9	0.01	0.02	4090134.0	204195395.0
2014-09-03	49.75	50.4	49.59	49.89	-0.04	-0.08	4473026.0	223631887.75
2014-09-02	50.4	50.4	49.59	49.93	-0.62	-1.23	5247744.0	261939716.0
2014-09-01	50.4	51.7	49.75	50.55	0.05	0.1	8703062.0	442241850.25
2014-08-31	49.43	50.73	49.27	50.5	1.18	2.39	6457167.0	322037778.25
2014-08-28	49.43	49.59	49.1	49.32	-0.11	-0.22	3730547.0	184218374.0
2014-08-27	48.78	49.75	48.61	49.43	0.67	1.37	9373337.0	462545789.25
2014-08-26	48.61	49.1	47.96	48.76	0.48	0.99	6970158.0	338889102.75
2014-08-25	48.13	49.75	48.13	48.28	0.39	0.81	12853364.0	626690974.0
2014-08-24	47.31	48.13	47.15	47.89	0.93	1.98	11110326.0	527824953.25
2014-08-21	46.83	47.15	46.83	46.96	0.11	0.23	2861623.0	134324520.75
2014-08-20	46.83	46.99	46.66	46.85	0.15	0.32	4167034.0	195265577.0
2014-08-19	46.5	46.83	46.34	46.7	0.18	0.39	3241527.0	151043417.0
2014-08-18	46.5	46.83	46.18	46.52	-0.05	-0.11	6323698.0	293763094.25
2014-08-17	46.66	46.99	46.01	46.57	-0.22	-0.47	7327746.0	340647006.25
2014-08-14	46.83	47.15	46.66	46.79	-0.18	-0.38	2569849.0	120441013.5
2014-08-13	46.83	47.31	46.66	46.97	0.07	0.15	5951794.0	279774062.0
2014-08-12	46.99	47.15	46.66	46.9	-0.15	-0.32	4526490.0	212231863.5
2014-08-11	47.15	47.31	46.83	47.05	0.03	0.06	4252585.0	200176028.0
2014-08-10	46.83	47.31	46.83	47.02	0.28	0.6	3050729.0	143645937.5
2014-08-07	45.85	47.15	45.85	46.74	0.9	1.96	7089646.0	331479585.25
2014-08-06	45.36	46.18	45.2	45.84	0.36	0.79	5199868.0	238078925.5
2014-08-05	45.04	45.69	44.88	45.48	0.47	1.04	10126663.0	459078556.75
2014-08-04	44.88	45.04	44.71	45.01	0.23	0.51	2807030.0	125946947.0
2014-08-03	44.71	45.04	44.39	44.78	0.39	0.88	4511850.0	202070750.75
2014-07-24	44.71	44.88	44.22	44.39	-0.11	-0.25	5473956.0	244330722.75
2014-07-23	44.22	45.04	44.06	44.5	0.44	1.0	7090562.0	316936712.5
2014-07-22	43.57	44.55	43.57	44.06	0.93	2.16	10079594.0	443721799.25
2014-07-21	43.25	43.41	43.09	43.13	-0.46	-1.06	2681784.0	115980621.5
2014-07-20	43.41	43.74	43.25	43.59	0.24	0.55	3223578.0	140072733.25
2014-07-17	43.41	43.57	43.25	43.35	-0.09	-0.21	3643918.0	158167025.5
2014-07-16	43.74	43.74	43.25	43.44	-0.48	-1.09	8147373.0	353813074.25
2014-07-15	44.22	44.39	43.74	43.92	-0.35	-0.79	3110763.0	136791171.25
2014-07-14	44.22	44.39	44.06	44.27	0.08	0.18	3388225.0	149819619.0
2014-07-13	44.71	44.71	43.9	44.19	-0.87	-1.93	5535311.0	244778882.25
2014-07-10	45.04	45.36	44.88	45.06	0.04	0.09	4334181.0	195558983.5
2014-07-09	44.88	45.2	44.71	45.02	0.09	0.2	4337345.0	195159695.75
2014-07-08	45.04	45.2	44.55	44.93	-0.24	-0.53	6526039.0	293541713.0
2014-07-07	44.71	45.2	44.55	45.17	0.49	1.1	4282079.0	192426554.25
2014-07-06	44.39	44.71	44.39	44.68	0.28	0.63	3136484.0	139713509.25
2014-07-03	44.55	44.55	44.22	44.4	-0.13	-0.29	3794205.0	168251968.25
2014-07-02	43.74	44.55	43.74	44.53	0.85	1.95	7739579.0	342332075.75
2014-07-01	43.9	44.06	43.57	43.68	-0.19	-0.43	4139668.0	181267337.5
2014-06-30	43.9	44.06	43.25	43.87	0.09	0.21	5739624.0	251135078.0
2014-06-29	43.57	43.9	43.25	43.78	0.04	0.09	3174017.0	138474668.5
2014-06-26	43.74	43.9	43.57	43.74	0.01	0.02	4451902.0	194857495.0
2014-06-25	43.25	43.9	43.25	43.73	0.53	1.23	4371804.0	190152568.75
2014-06-24	43.57	43.57	42.76	43.2	-0.37	-0.85	5646605.0	243195409.0
2014-06-23	44.06	44.06	42.92	43.57	-0.49	-1.11	6531665.0	284023271.75
2014-06-22	43.57	44.22	43.57	44.06	0.48	1.1	5417854.0	238330519.5
2014-06-19	43.41	43.74	43.25	43.58	0.31	0.72	4335835.0	188618570.25
2014-06-18	43.09	43.57	42.92	43.27	0.34	0.79	4851911.0	209791977.0
2014-06-17	42.44	43.09	42.44	42.93	0.4	0.94	6309532.0	269684084.25
2014-06-16	43.25	43.25	42.44	42.53	-0.67	-1.55	5204161.0	222964877.75
2014-06-15	43.25	43.41	42.92	43.2	-0.3	-0.69	4928251.0	212515450.25
2014-06-12	43.57	43.74	43.09	43.5	-0.25	-0.57	6489521.0	282365684.5
2014-06-11	43.9	44.06	43.57	43.75	-0.25	-0.57	2873531.0	125990516.5
2014-06-10	43.9	44.22	43.74	44.0	0.11	0.25	5408457.0	237704815.5
2014-06-09	43.9	44.06	43.57	43.89	0.0	0.0	3350000.0	147127545.75
2014-06-08	44.06	44.22	43.57	43.89	-0.05	-0.11	5113539.0	224332856.0
2014-06-05	44.06	44.22	43.9	43.94	0.03	0.07	3106144.0	136689260.5
2014-06-04	44.06	44.22	43.9	43.91	-0.08	-0.18	3952885.0	174105623.0
2014-06-03	44.22	44.39	43.9	43.99	-0.31	-0.7	3597929.0	158800214.25
2014-06-02	44.39	44.71	44.22	44.3	-0.07	-0.16	6614254.0	293913911.0
2014-06-01	43.74	44.71	43.57	44.37	0.95	2.19	9547501.0	421779659.5
2014-05-29	43.41	44.22	43.25	43.42	0.48	1.12	16069610.0	702491147.75
2014-05-28	43.09	43.25	42.76	42.94	-0.04	-0.09	5773219.0	248409432.0
2014-05-27	43.09	43.09	42.76	42.98	0.01	0.02	4171821.0	179353923.75
2014-05-26	42.92	43.09	42.76	42.97	0.15	0.35	5121107.0	220076603.75
2014-05-25	42.76	43.09	42.6	42.82	0.02	0.05	3781701.0	162029531.75
2014-05-22	42.92	43.25	42.76	42.8	-0.09	-0.21	4648674.0	199945968.75
2014-05-21	42.92	43.09	42.76	42.89	0.02	0.05	3248946.0	139477518.75
2014-05-20	42.92	43.09	42.76	42.87	-0.1	-0.23	2251143.0	96616049.5
2014-05-19	43.25	43.41	42.76	42.97	-0.38	-0.88	4613915.0	198726428.75
2014-05-18	43.25	43.57	43.25	43.35	0.07	0.16	2051684.0	88978988.75
2014-05-15	43.41	43.41	43.09	43.28	-0.04	-0.09	3883976.0	168049004.25
2014-05-14	43.57	43.74	43.25	43.32	-0.25	-0.57	3615331.0	157133544.25
2014-05-13	43.41	44.06	43.25	43.57	0.28	0.65	6955017.0	304069040.5
2014-05-12	43.25	43.41	43.09	43.29	0.03	0.07	2732434.0	118235858.75
2014-05-11	43.41	43.57	43.09	43.26	-0.1	-0.23	2897769.0	125627322.5
2014-05-08	43.41	43.74	43.25	43.36	0.12	0.28	3475722.0	151095180.75
2014-05-07	43.41	43.57	43.09	43.24	-0.24	-0.55	3902979.0	169094315.75
2014-05-06	43.41	44.22	43.41	43.48	0.19	0.44	6671565.0	291909579.5
2014-05-05	43.41	43.57	43.09	43.29	-0.05	-0.12	4025955.0	174681484.75
2014-05-04	42.6	43.9	42.44	43.34	0.77	1.81	12089295.0	521578134.25
2014-05-01	41.95	42.76	41.79	42.57	0.73	1.74	9559545.0	403959250.0
2014-04-30	42.11	42.11	41.79	41.84	-0.2	-0.48	4834690.0	202791565.25
2014-04-29	42.27	42.44	41.95	42.04	-0.17	-0.4	4838040.0	203994504.25
2014-04-28	42.76	42.92	41.95	42.21	-0.58	-1.36	6071907.0	257126713.5
2014-04-27	42.92	42.92	42.6	42.79	-0.15	-0.35	3536106.0	151334802.5
2014-04-24	43.41	43.41	42.76	42.94	-0.33	-0.76	4503981.0	193619971.0
2014-04-23	43.41	43.57	43.09	43.27	-0.08	-0.18	3994316.0	173099779.0
2014-04-22	43.57	43.74	43.25	43.35	-0.17	-0.39	3864153.0	167762541.75
2014-04-21	43.74	43.74	43.41	43.52	-0.07	-0.16	2995964.0	130403411.5
2014-04-20	43.41	43.74	43.41	43.59	0.16	0.37	4319068.0	188149203.0
2014-04-17	43.74	43.9	43.41	43.43	-0.4	-0.91	4129778.0	180404831.5
2014-04-16	43.9	43.9	43.57	43.83	0.13	0.3	2953085.0	129335355.0
2014-04-15	43.9	43.9	43.09	43.7	0.08	0.18	8097670.0	352704454.0
2014-04-14	43.41	43.74	43.25	43.62	0.2	0.46	4423983.0	192425913.75
2014-04-13	43.41	43.9	43.09	43.42	-1.46	-3.25	8551776.0	371390536.0
2014-04-10	45.04	45.2	44.71	44.88	-0.14	-0.31	4137134.0	185896148.5
2014-04-09	45.04	45.36	44.88	45.02	0.14	0.31	3989246.0	179695705.75
2014-04-08	45.04	45.04	44.71	44.88	-0.14	-0.31	3263645.0	146617746.75
2014-04-07	44.71	45.04	44.55	45.02	0.0	0.0	4054979.0	181674581.0
2014-04-06	45.53	45.69	44.88	45.02	-0.46	-1.01	6015534.0	271984951.75
2014-04-03	45.36	45.69	45.36	45.48	0.16	0.35	5212284.0	235694933.25
2014-04-02	45.36	45.53	45.2	45.32	0.15	0.33	3300438.0	149747414.75
2014-04-01	44.88	45.36	44.55	45.17	0.29	0.65	6012585.0	270300599.25
2014-03-31	44.71	45.04	44.71	44.88	0.0	0.0	4084785.0	183083315.5
2014-03-30	44.88	45.04	44.71	44.88	0.15	0.34	3638384.0	163052996.25
2014-03-27	44.88	45.04	44.55	44.73	-0.15	-0.33	3012349.0	134978356.0
2014-03-26	44.88	45.04	44.71	44.88	0.0	0.0	4166953.0	187045312.5
2014-03-25	44.88	44.88	44.55	44.88	0.0	0.0	2658315.0	119005729.25
2014-03-24	44.88	45.04	44.55	44.88	0.0	0.0	2458544.0	110091501.0
2014-03-23	44.06	45.2	44.06	44.88	0.75	1.7	9492083.0	424251764.0
2014-03-20	44.06	44.06	43.57	44.13	-0.15	-0.34	4203572.0	184563338.5
2014-03-19	44.39	44.39	43.9	44.28	0.0	0.0	3442862.0	152308898.0
2014-03-18	44.71	44.88	44.22	44.28	-0.3	-0.67	5861799.0	261053563.25
2014-03-17	44.55	44.71	44.22	44.58	0.0	0.0	5837644.0	260045139.75
2014-03-16	44.22	44.55	44.22	44.58	0.0	0.0	4654567.0	206773341.25
2014-03-13	44.22	44.71	44.22	44.58	0.15	0.34	4958771.0	220836904.5
2014-03-12	44.39	44.39	44.06	44.43	0.0	0.0	2679214.0	118607448.5
2014-03-11	44.22	44.55	44.06	44.43	0.3	0.68	3703719.0	164502838.0
2014-03-10	44.39	44.39	43.9	44.13	-0.3	-0.68	4476695.0	198002741.5
2014-03-09	44.55	44.71	44.22	44.43	0.15	0.34	7334724.0	326272927.25
2014-03-06	43.09	44.39	43.09	44.28	1.36	3.17	15639186.0	686227620.0
2014-03-05	42.6	43.25	42.44	42.92	0.3	0.7	10637712.0	455441728.0
2014-03-04	42.27	42.6	42.27	42.62	0.29	0.69	4302200.0	183212819.0
2014-03-03	42.6	42.6	42.11	42.33	-0.29	-0.68	4907018.0	208310595.0
2014-03-02	42.92	43.09	42.44	42.62	-0.3	-0.7	5592065.0	239282039.5
2014-02-27	42.76	43.25	42.6	42.92	0.15	0.35	8069678.0	346545140.0
2014-02-26	42.76	42.92	42.6	42.77	0.0	0.0	3780532.0	161515131.75
2014-02-25	42.6	42.92	42.44	42.77	0.15	0.35	3888515.0	165942127.75
2014-02-24	42.6	42.76	42.44	42.62	0.0	0.0	3105109.0	132283374.0
2014-02-23	42.44	42.92	42.44	42.62	0.29	0.69	3653116.0	155879851.75
2014-02-20	42.44	42.6	42.27	42.33	-0.29	-0.68	3485482.0	147943336.5
2014-02-19	42.6	42.6	42.27	42.62	0.0	0.0	2920710.0	124121432.0
2014-02-18	42.27	42.76	42.27	42.62	0.14	0.33	4862977.0	206887891.0
2014-02-17	42.6	42.76	42.27	42.48	-0.14	-0.33	4053353.0	172360014.75
2014-02-16	42.44	43.09	42.44	42.62	0.29	0.69	5336098.0	227952592.0
2014-02-13	42.27	42.44	42.11	42.33	0.0	0.0	2677141.0	113261776.25
2014-02-12	42.11	42.6	42.11	42.33	0.0	0.0	5095949.0	215816284.75
2014-02-11	42.76	42.92	41.95	42.33	-0.59	-1.37	8634948.0	365667052.0
2014-02-10	42.92	42.92	42.6	42.92	0.0	0.0	2101862.0	89974753.25
2014-02-09	43.09	43.25	42.6	42.92	0.15	0.35	4161750.0	178618493.5
2014-02-06	42.92	43.09	42.6	42.77	-0.15	-0.35	3771416.0	161495497.5
2014-02-05	42.92	43.09	42.6	42.92	0.0	0.0	3467274.0	148606863.25
2014-02-04	42.76	43.09	42.44	42.92	-0.3	-0.69	3565281.0	152773610.25
2014-02-03	43.41	43.74	43.09	43.22	-0.31	-0.71	5191545.0	225260787.5
2014-02-02	43.09	43.9	43.09	43.53	0.46	1.07	7141502.0	310279252.25
2014-01-30	42.27	43.09	42.27	43.07	0.59	1.39	5167506.0	220964976.0
2014-01-29	42.11	42.6	42.11	42.48	0.45	1.07	3642825.0	154636640.5
2014-01-28	42.11	42.44	41.79	42.03	-0.15	-0.36	6441578.0	271124914.25
2014-01-27	42.92	42.92	41.95	42.18	-0.74	-1.72	5251536.0	223321768.75
2014-01-26	42.6	42.92	42.11	42.92	0.0	0.0	4908826.0	209469939.5
2014-01-23	42.92	43.25	42.76	42.92	0.0	0.0	4219508.0	181413820.5
2014-01-22	43.09	43.09	42.6	42.92	-0.15	-0.35	3697448.0	158550272.0
2014-01-21	43.09	43.25	42.76	43.07	0.15	0.35	4666721.0	200763795.75
2014-01-20	43.09	43.25	42.92	42.92	-0.15	-0.35	3104527.0	133541878.5
2014-01-19	42.6	43.09	42.11	43.07	-0.15	-0.35	6463262.0	276292031.5
2014-01-16	43.41	43.41	42.92	43.22	-0.15	-0.35	4524972.0	195513000.25
2014-01-15	43.25	43.74	43.09	43.37	0.15	0.35	5791081.0	251006261.75
2014-01-14	43.09	43.41	42.92	43.22	0.0	0.0	2978685.0	128488261.5
2014-01-13	43.09	43.74	42.76	43.22	0.0	0.0	6240113.0	269528508.75
2014-01-12	42.76	43.25	42.6	43.22	0.6	1.41	4660326.0	199646098.0
2014-01-09	42.6	43.25	42.27	42.62	0.0	0.0	9227042.0	393053473.5
2014-01-08	43.25	43.41	42.27	42.62	-0.45	-1.04	6735492.0	288287612.5
2014-01-07	43.57	43.57	43.09	43.07	-0.46	-1.06	4458737.0	192967672.5
2014-01-06	43.9	43.9	43.25	43.53	-0.3	-0.68	4140489.0	180371142.25
2014-01-05	43.74	43.9	43.41	43.83	0.15	0.34	3621837.0	157791926.25
2014-01-02	43.9	43.9	43.57	43.68	-0.15	-0.34	3001249.0	131480201.5
2014-01-01	43.9	44.06	43.74	43.83	0.0	0.0	3717577.0	163131003.0
2013-12-31	43.9	43.9	43.57	43.83	0.0	0.0	2217093.0	97113653.5
2013-12-30	43.9	44.06	43.74	43.83	0.0	0.0	3074177.0	134948686.0
2013-12-29	43.9	43.9	43.25	43.83	0.0	0.0	5187447.0	226343125.0
2013-12-26	43.57	43.9	43.57	43.83	0.3	0.69	5432699.0	237206346.5
2013-12-25	44.55	44.71	43.41	43.53	-1.05	-2.36	9854732.0	433247788.0
2013-12-24	45.04	45.04	44.39	44.58	-0.44	-0.98	4522202.0	202115042.25
2013-12-23	45.69	45.69	44.71	45.02	-0.61	-1.34	5713989.0	257684610.25
2013-12-22	45.36	45.85	45.36	45.63	0.46	1.02	6663394.0	303598201.0
2013-12-19	44.88	45.2	44.71	45.17	0.29	0.65	5311708.0	239008437.75
2013-12-18	44.88	45.2	44.71	44.88	0.0	0.0	3925050.0	176204435.75
2013-12-17	44.71	44.88	44.55	44.88	0.3	0.67	4531040.0	202563293.0
2013-12-16	44.71	44.88	44.39	44.58	-0.15	-0.34	2920708.0	130371650.0
2013-12-15	44.71	45.04	44.55	44.73	0.0	0.0	2510041.0	112429575.25
2013-12-12	44.55	44.71	44.39	44.73	0.0	0.0	2919189.0	130232173.0
2013-12-11	44.88	45.04	44.55	44.73	-0.15	-0.33	3631880.0	162692244.75
2013-12-10	44.88	45.2	44.71	44.88	0.0	0.0	5280097.0	237475457.75
2013-12-09	44.88	44.88	44.71	44.88	0.0	0.0	2968941.0	133018244.75
2013-12-08	44.71	45.04	44.71	44.88	0.3	0.67	4534461.0	203441226.5
2013-12-05	44.71	44.88	44.39	44.58	-0.15	-0.34	2733813.0	122149779.75
2013-12-04	44.55	44.88	44.39	44.73	0.0	0.0	3866289.0	172786653.25
2013-12-03	45.36	45.36	44.39	44.73	-0.59	-1.3	5924390.0	267077290.0
2013-12-02	44.88	45.36	44.71	45.32	0.44	0.98	3984244.0	179239648.0
2013-12-01	44.71	45.04	44.71	44.88	0.0	0.0	2520371.0	112996072.25
2013-11-28	44.88	45.2	44.71	44.88	0.0	0.0	3597209.0	161656661.25
2013-11-27	44.88	45.04	44.55	44.88	0.0	0.0	2414893.0	108059609.5
2013-11-26	45.2	45.36	44.71	44.88	-0.29	-0.64	2245265.0	101095298.75
2013-11-25	45.36	45.36	45.04	45.17	-0.15	-0.33	2240806.0	101207750.0
2013-11-24	45.2	45.36	45.04	45.32	0.15	0.33	1704004.0	77092712.75
2013-11-21	45.36	45.53	45.04	45.17	0.0	0.0	2354565.0	106273140.5
2013-11-20	45.2	45.53	45.04	45.17	-0.15	-0.33	2145416.0	97228610.0
2013-11-19	45.53	45.53	45.2	45.32	-0.16	-0.35	2015960.0	91352754.75
2013-11-18	45.2	45.85	45.2	45.48	0.0	0.0	2716753.0	123501656.25
2013-11-17	44.88	45.85	44.88	45.48	0.46	1.02	6478578.0	294995903.25
2013-11-14	44.88	45.04	44.88	45.02	0.0	0.0	3921267.0	176268638.75
2013-11-13	45.53	45.53	44.88	45.02	-0.3	-0.66	3288316.0	148437590.0
2013-11-12	45.04	45.69	45.04	45.32	0.15	0.33	3617389.0	164232898.5
2013-11-11	44.71	45.36	44.55	45.17	0.15	0.33	4434810.0	198963502.25
2013-11-10	45.85	45.85	44.71	45.02	-0.61	-1.34	5441025.0	247548518.25
2013-11-07	44.88	45.69	44.88	45.63	0.75	1.67	5807120.0	263157125.25
2013-11-06	44.71	45.04	44.39	44.88	0.15	0.34	2586583.0	115697108.75
2013-11-05	43.9	44.71	43.74	44.73	0.9	2.05	5434776.0	240881971.0
2013-11-04	43.9	44.06	43.74	43.83	-0.15	-0.34	1894282.0	83103065.25
2013-11-03	43.9	44.39	43.9	43.98	0.15	0.34	2794336.0	123071469.25
2013-10-31	43.57	43.9	43.41	43.83	0.15	0.34	2746415.0	120070965.75
2013-10-30	43.74	43.9	43.41	43.68	0.0	0.0	3669898.0	159922939.0
2013-10-29	44.55	44.55	43.57	43.68	-0.9	-2.02	4895741.0	214587000.0
2013-10-28	44.88	44.88	44.39	44.58	-0.3	-0.67	2266764.0	101101810.5
2013-10-27	44.88	45.04	44.71	44.88	0.0	0.0	1803502.0	80830471.25
2013-10-24	44.55	45.04	44.55	44.88	0.15	0.34	2568861.0	114933303.5
2013-10-23	45.04	45.04	44.22	44.73	-0.44	-0.97	6033956.0	269082974.5
2013-10-22	45.69	45.69	45.04	45.17	-0.31	-0.68	3106240.0	140853611.5
2013-10-21	45.85	45.85	45.36	45.48	-0.3	-0.66	3796570.0	172715155.75
2013-10-20	45.85	45.85	45.36	45.78	-0.9	-1.93	8258462.0	377357146.25
2013-10-10	46.83	46.83	46.34	46.68	-0.15	-0.32	2508328.0	117021077.25
2013-10-09	46.34	47.15	46.18	46.83	0.3	0.64	3230030.0	150863587.0
2013-10-08	46.18	46.5	45.85	46.53	0.3	0.65	2082263.0	96222470.25
2013-10-07	46.34	46.66	45.85	46.23	-0.3	-0.64	3737972.0	173147838.75
2013-10-06	46.5	46.66	45.69	46.53	0.15	0.32	2854948.0	132192029.75
2013-10-03	46.18	46.5	46.01	46.38	0.15	0.32	2067365.0	95708837.75
2013-10-02	46.34	46.5	45.85	46.23	-0.15	-0.32	2848384.0	131411321.25
2013-10-01	46.18	46.5	45.85	46.38	0.0	0.0	2319717.0	107186908.0
2013-09-30	46.18	46.66	46.18	46.38	0.0	0.0	2045352.0	95037123.0
2013-09-29	46.5	46.66	46.18	46.38	-0.3	-0.64	1414587.0	65650572.25
2013-09-26	46.99	47.15	46.34	46.68	-0.3	-0.64	2379733.0	111324198.5
2013-09-25	46.99	47.31	46.66	46.98	-0.29	-0.61	1851827.0	87096049.5
2013-09-24	47.31	47.48	46.99	47.27	0.0	0.0	1563759.0	73735932.5
2013-09-19	47.31	47.64	46.83	47.27	0.29	0.62	1706679.0	80542772.0
2013-09-18	47.15	47.15	46.66	46.98	-0.15	-0.32	2245749.0	105428242.75
2013-09-17	47.8	47.8	46.99	47.13	-0.6	-1.26	1781365.0	84280238.5
2013-09-16	47.8	47.96	47.48	47.73	0.15	0.32	3179454.0	151872142.0
2013-09-15	47.15	47.8	47.15	47.58	0.75	1.6	2407454.0	114260423.75
2013-09-12	46.34	47.15	46.34	46.83	0.3	0.64	1770184.0	82666784.5
2013-09-11	46.83	46.99	46.34	46.53	-0.15	-0.32	1411511.0	65843750.75
2013-09-10	46.5	46.83	46.18	46.68	0.9	1.97	3348424.0	155786712.25
2013-09-09	45.36	45.85	45.04	45.78	0.3	0.66	2963955.0	134464703.25
2013-09-08	45.85	46.18	45.36	45.48	-0.15	-0.33	2270402.0	103722735.0
2013-09-05	45.53	45.85	45.2	45.63	0.15	0.33	2191807.0	99517235.0
2013-09-04	46.18	46.18	44.71	45.48	-1.05	-2.26	2607830.0	118871238.75
2013-09-03	46.83	47.8	46.5	46.53	-0.3	-0.64	3712458.0	175069793.25
2013-09-02	46.01	47.15	46.01	46.83	0.75	1.63	3749993.0	174335705.75
2013-09-01	45.85	46.34	45.85	46.08	0.3	0.66	2243684.0	103316595.5
2013-08-29	45.69	46.01	45.53	45.78	0.3	0.66	2289147.0	104585017.75
2013-08-28	45.04	45.69	44.39	45.48	0.0	0.0	3685238.0	167028174.25
2013-08-27	46.66	46.66	45.2	45.48	-1.5	-3.19	4055003.0	185167281.75
2013-08-26	47.15	47.31	46.66	46.98	-0.45	-0.95	2408983.0	112895753.75
2013-08-25	47.8	47.96	47.48	47.43	-0.6	-1.25	1658103.0	78995600.75
2013-08-22	47.96	48.13	47.8	48.03	0.0	0.0	1105785.0	53089342.75
2013-08-21	47.96	48.29	47.8	48.03	-0.15	-0.31	2366316.0	113801816.5
2013-08-20	48.61	48.61	47.96	48.18	-0.45	-0.93	3037181.0	146671168.0
2013-08-19	48.45	48.78	47.96	48.63	0.15	0.31	3959806.0	192242445.75
2013-08-18	47.8	48.61	47.8	48.48	0.45	0.94	3337524.0	161717787.5
2013-08-15	47.31	47.96	47.31	48.03	0.6	1.27	2045817.0	97618727.25
2013-08-14	47.31	47.8	46.99	47.43	0.16	0.34	2366588.0	111982827.0
2013-08-13	47.48	47.8	46.83	47.27	-0.16	-0.34	2977127.0	141502284.75
2013-08-05	46.18	47.96	46.01	47.43	1.2	2.6	5135868.0	241244546.75
2013-08-04	45.85	46.5	45.85	46.23	0.3	0.65	2448417.0	112825316.0
2013-08-01	45.85	46.01	45.69	45.93	0.0	0.0	1140206.0	52383456.5
2013-07-31	45.36	46.01	45.36	45.93	0.61	1.35	2761239.0	126322171.0
2013-07-30	44.71	45.69	44.39	45.32	0.74	1.66	3188024.0	143777718.25
2013-07-29	44.88	45.2	44.39	44.58	-0.3	-0.67	1542906.0	69078295.5
2013-07-28	45.04	45.2	44.55	44.88	-0.14	-0.31	2049416.0	91217682.25
2013-07-25	45.2	45.53	44.88	45.02	-0.3	-0.66	1139827.0	51491589.5
2013-07-24	45.85	45.85	45.04	45.32	-0.46	-1.0	1514744.0	68841132.0
2013-07-23	45.85	46.01	45.69	45.78	-0.15	-0.33	941615.0	43179902.5
2013-07-22	45.2	46.18	45.2	45.93	0.76	1.68	3073561.0	140540391.0
2013-07-21	44.39	45.36	44.22	45.17	0.59	1.32	2424034.0	108873681.5
2013-07-18	44.71	44.88	44.39	44.58	-0.15	-0.34	1141749.0	50953064.75
2013-07-17	44.71	44.88	44.22	44.73	0.0	0.0	1757357.0	78265033.25
2013-07-16	44.39	44.88	44.22	44.73	0.3	0.68	1564703.0	69901718.25
2013-07-15	44.71	44.88	44.22	44.43	-1.05	-2.31	2308517.0	102866999.0
2013-07-14	45.36	45.69	45.2	45.48	0.31	0.69	2354393.0	106937522.25
2013-07-11	45.85	45.85	44.71	45.17	-0.76	-1.65	3119317.0	140855127.75
2013-07-10	45.85	46.01	45.85	45.93	0.0	0.0	1506396.0	69210236.0
2013-07-09	45.85	45.85	45.69	45.93	0.15	0.33	1285733.0	58973071.5
2013-07-08	45.85	46.01	45.69	45.78	-0.15	-0.33	1925135.0	88124878.75
2013-07-07	45.85	46.18	45.85	45.93	0.0	0.0	1982740.0	91451567.0
2013-07-04	45.36	46.18	45.36	45.93	0.61	1.35	4796938.0	220240935.25
2013-07-03	45.2	46.01	44.88	45.32	0.0	0.0	4046491.0	183866951.25
2013-07-02	43.9	45.53	43.9	45.32	1.19	2.7	4588409.0	205969346.25
2013-07-01	43.25	44.22	43.25	44.13	0.91	2.11	3513098.0	153562875.25
2013-06-30	43.09	43.41	42.76	43.22	0.3	0.7	1824416.0	78744128.75
2013-06-26	42.6	43.25	42.44	42.92	0.15	0.35	2527321.0	108527499.5
2013-06-25	42.6	43.09	42.44	42.77	0.15	0.35	2343106.0	100268529.0
2013-06-24	43.09	43.09	42.44	42.62	-0.45	-1.04	2774233.0	118480697.5
2013-06-23	42.6	43.25	42.44	43.07	0.59	1.39	2975899.0	127435157.5
2013-06-22	42.44	42.76	42.27	42.48	-0.14	-0.33	2991012.0	127078075.0
2013-06-19	42.76	42.92	42.44	42.62	-0.15	-0.35	1998319.0	85236236.5
2013-06-18	42.11	42.76	42.11	42.77	0.74	1.76	3022330.0	128510914.25
2013-06-17	41.3	41.95	41.3	42.03	0.76	1.84	3017625.0	126169703.75
2013-06-16	41.3	41.95	40.97	41.27	0.0	0.0	3991954.0	165122940.0
2013-06-15	43.09	43.09	41.14	41.27	-1.95	-4.51	5028772.0	211449212.0
2013-06-12	42.92	43.41	42.92	43.22	0.15	0.35	2290916.0	98914971.25
2013-06-11	43.41	43.41	43.09	43.07	-0.3	-0.69	2425598.0	104811226.25
2013-06-10	43.25	43.57	43.25	43.37	0.15	0.35	2442405.0	105903232.25
2013-06-09	43.09	43.57	42.92	43.22	0.0	0.0	2416992.0	104562554.5
2013-06-08	43.25	43.74	42.92	43.22	0.0	0.0	3782136.0	163945848.75
2013-06-05	42.92	43.25	42.6	43.22	0.3	0.7	6613860.0	283630489.0
2013-06-04	42.27	43.41	42.11	42.92	0.89	2.12	7348635.0	315596275.0
2013-06-03	41.46	42.27	41.3	42.03	0.76	1.84	8101630.0	339605980.0
2013-06-02	41.14	41.62	41.14	41.27	0.15	0.36	6382882.0	263855671.75
2013-06-01	40.97	41.3	40.65	41.12	0.15	0.37	2156266.0	88495388.25
2013-05-29	40.49	41.14	40.49	40.97	0.45	1.11	4580909.0	187185840.75
2013-05-28	40.16	40.65	40.16	40.52	0.15	0.37	3006726.0	121772594.75
2013-05-27	40.32	40.65	40.0	40.37	0.0	0.0	3179677.0	128245490.25
2013-05-26	40.65	40.81	40.16	40.37	-0.3	-0.74	2339781.0	94941700.0
2013-05-25	40.81	40.97	40.49	40.67	-0.15	-0.37	2130877.0	86703255.5
2013-05-22	40.97	41.3	40.81	40.82	-0.15	-0.37	2164773.0	88872138.0
2013-05-21	40.32	41.3	40.32	40.97	0.45	1.11	4937839.0	202332739.25
2013-05-20	40.0	40.49	40.0	40.52	0.44	1.1	3724552.0	150325757.75
2013-05-19	40.0	40.16	39.83	40.08	0.15	0.38	3415831.0	136640897.25
2013-05-18	40.0	40.0	39.83	39.93	0.15	0.38	2083748.0	83200041.0
2013-05-15	39.83	40.0	39.83	39.78	-0.15	-0.38	2336457.0	93191725.25
2013-05-14	40.0	40.0	39.83	39.93	0.15	0.38	2563593.0	102243921.5
2013-05-13	39.83	40.0	39.67	39.78	-0.15	-0.38	2329149.0	92674864.75
2013-05-12	40.16	40.16	39.83	39.93	-0.3	-0.75	2867472.0	114704934.25
2013-05-11	40.16	40.49	40.0	40.23	0.0	0.0	2323458.0	93562440.25
2013-05-08	40.16	40.32	40.0	40.23	0.3	0.75	2366182.0	95029280.75
2013-05-07	40.0	40.16	39.83	39.93	0.0	0.0	8675105.0	320429480.25
2013-05-06	40.0	40.16	40.0	39.93	0.15	0.38	2268091.0	90723978.25
2013-05-05	39.83	40.0	39.67	39.78	0.0	0.0	2846863.0	113454001.0
2013-05-04	39.83	40.0	39.67	39.78	0.31	0.79	2650257.0	105236734.75
2013-05-01	39.67	39.67	39.35	39.47	-0.15	-0.38	1661878.0	64577919.5
2013-04-30	39.51	39.83	39.35	39.62	0.15	0.38	2605436.0	103114908.75
2013-04-29	39.18	39.83	39.18	39.47	0.3	0.77	4281698.0	169022725.5
2013-04-28	39.18	39.18	39.02	39.17	0.0	0.0	1781273.0	69663718.5
2013-04-27	39.18	39.35	39.02	39.17	0.0	0.0	3289248.0	128671955.0
2013-04-24	39.35	39.35	39.02	39.17	0.0	0.0	2174844.0	85255761.0
2013-04-23	39.35	39.35	39.02	39.17	-0.15	-0.38	2453813.0	96215164.0
2013-04-22	39.18	39.51	39.02	39.32	0.0	0.0	1918370.0	75405312.25
2013-04-21	39.18	39.51	39.18	39.32	0.0	0.0	1814795.0	71301576.25
2013-04-20	38.86	39.35	38.86	39.32	0.45	1.16	2671422.0	104382616.25
2013-04-17	39.02	39.18	38.53	38.87	-0.15	-0.38	3555821.0	138194870.25
2013-04-16	39.35	39.35	38.7	39.02	-0.45	-1.14	3990490.0	155964212.25
2013-04-15	40.0	40.0	39.35	39.47	-0.46	-1.15	2770784.0	109863130.25
2013-04-14	39.83	40.0	39.83	39.93	0.15	0.38	2469598.0	98457875.75
2013-04-13	40.0	40.16	39.83	39.78	-0.3	-0.75	2804020.0	112180016.0
2013-04-10	39.83	40.32	39.83	40.08	0.3	0.75	4412179.0	176954052.25
2013-04-09	39.67	39.83	39.67	39.78	0.31	0.79	2236376.0	88801577.5
2013-04-08	39.35	39.83	39.35	39.47	0.3	0.77	2838563.0	112333618.5
2013-04-07	39.02	39.51	39.02	39.17	0.15	0.38	1916331.0	75248192.0
2013-04-06	39.51	39.51	39.02	39.02	-0.45	-1.14	2672844.0	104928664.25
2013-04-03	39.51	39.67	39.35	39.47	-0.15	-0.38	2146384.0	84741814.25
2013-04-02	39.67	39.67	39.51	39.62	0.0	0.0	1472610.0	58254547.5
2013-04-01	39.51	39.67	39.35	39.62	0.15	0.38	1676927.0	66293636.75
2013-03-31	40.0	40.0	39.35	39.47	-0.46	-1.15	2210555.0	87569935.25
2013-03-30	40.0	40.16	39.83	39.93	0.15	0.38	2269261.0	90717435.0
2013-03-27	40.0	40.0	39.83	39.78	0.0	0.0	2888672.0	115114036.5
2013-03-26	39.67	40.0	39.51	39.78	0.0	0.0	3201026.0	127174124.25
2013-03-25	39.51	39.83	39.35	39.78	0.46	1.17	2543206.0	100507547.75
2013-03-24	39.02	39.51	38.86	39.32	0.3	0.77	2204512.0	86285474.75
2013-03-23	39.18	39.18	38.86	39.02	0.0	0.0	1373460.0	53546678.0
2013-03-20	38.86	39.18	38.86	39.02	0.0	0.0	2138337.0	83303969.5
2013-03-19	38.7	39.35	38.7	39.02	0.3	0.77	3510166.0	137062228.25
2013-03-18	38.86	38.86	38.53	38.72	0.0	0.0	2992606.0	116038949.0
2013-03-17	38.7	38.86	38.37	38.72	0.15	0.39	3811208.0	147656904.5
2013-03-16	39.18	39.18	38.37	38.57	-0.45	-1.15	4439017.0	171704687.25
2013-03-13	39.02	39.18	38.86	39.02	0.0	0.0	2461084.0	95979601.75
2013-03-12	39.18	39.18	38.86	39.02	-0.15	-0.38	2531620.0	98947138.5
2013-03-11	39.35	39.51	39.02	39.17	-0.15	-0.38	2944066.0	115541840.5
2013-03-10	39.51	39.67	39.02	39.32	-0.15	-0.38	2945816.0	115799396.0
2013-03-09	40.0	40.0	39.02	39.47	-0.46	-1.15	4169427.0	165406986.5
2013-03-06	40.0	40.0	39.67	39.93	0.31	0.78	1720630.0	68500711.5
2013-03-05	39.67	40.0	39.51	39.62	-1.2	-2.94	3628990.0	141819145.25
2013-03-04	41.14	41.3	40.65	40.82	-0.45	-1.09	3143900.0	128753172.0
2013-03-03	41.3	41.3	41.14	41.27	0.15	0.36	1942035.0	80022914.25
2013-03-02	41.3	41.62	41.14	41.12	0.0	0.0	3131919.0	129356090.5
2013-02-27	41.14	41.3	41.14	41.12	0.15	0.37	2313696.0	95350140.25
2013-02-26	41.14	41.46	40.97	40.97	-0.15	-0.36	2189181.0	90131975.5
2013-02-25	41.14	41.46	41.14	41.12	0.15	0.37	2336640.0	96494079.5
2013-02-24	40.81	41.79	40.81	40.97	0.15	0.37	5740617.0	237327254.5
2013-02-23	40.81	40.81	40.65	40.82	0.3	0.74	2093013.0	85341297.0
2013-02-20	40.49	40.65	40.32	40.52	0.15	0.37	1931813.0	78439540.0
2013-02-19	40.32	40.65	40.32	40.37	-0.3	-0.74	1884392.0	76316931.0
2013-02-18	40.65	40.81	40.32	40.67	-0.15	-0.37	2144148.0	87108000.75
2013-02-17	40.97	40.97	40.49	40.82	0.0	0.0	2093086.0	85281560.75
2013-02-16	40.81	40.97	40.65	40.82	0.15	0.37	2556784.0	104361448.0
2013-02-13	40.65	40.97	40.49	40.67	0.0	0.0	2396623.0	97625897.75
2013-02-12	40.65	40.81	40.49	40.67	0.0	0.0	3307905.0	134487293.5
2013-02-11	40.49	40.65	40.32	40.67	0.15	0.37	3115459.0	125328444.0
2013-02-10	40.49	40.49	40.16	40.52	0.0	0.0	2189359.0	88522712.25
2013-02-09	40.49	40.97	40.32	40.52	0.15	0.37	2458506.0	99883175.75
2013-02-06	40.81	40.81	40.16	40.37	-0.15	-0.37	2902838.0	117502214.25
2013-02-05	40.97	41.14	40.32	40.52	-0.45	-1.1	3457541.0	140501038.5
2013-02-04	41.3	41.3	40.97	40.97	-0.3	-0.73	1947200.0	80166101.5
2013-02-03	41.3	41.46	40.97	41.27	-0.15	-0.36	2581593.0	106278975.25
2013-02-02	41.79	41.95	41.3	41.42	-0.16	-0.38	3537948.0	147096428.0
2013-01-30	41.79	41.95	41.46	41.58	-0.3	-0.72	2688723.0	111863689.25
2013-01-29	41.95	41.95	41.62	41.88	0.15	0.36	1890221.0	79038512.0
2013-01-28	41.46	42.11	41.46	41.73	0.15	0.36	4373334.0	183001654.0
2013-01-27	41.62	41.79	41.46	41.58	-0.15	-0.36	2549199.0	105938206.5
2013-01-26	41.46	41.79	41.3	41.73	0.31	0.75	2968749.0	120437002.5
2013-01-23	41.46	41.62	40.81	41.42	0.0	0.0	3794134.0	152500030.0
2013-01-22	41.14	41.79	40.97	41.42	0.3	0.73	2879407.0	119180387.75
2013-01-21	41.62	41.62	40.81	41.12	-0.61	-1.46	3696782.0	152563990.75
2013-01-20	41.79	41.95	41.62	41.73	0.0	0.0	2109154.0	87936071.75
2013-01-19	41.79	41.95	41.3	41.73	0.0	0.0	5711893.0	237151685.5
2013-01-16	41.14	41.79	40.97	41.73	0.76	1.86	3170726.0	131192505.0
2013-01-15	41.95	42.11	40.81	40.97	-1.21	-2.87	4659128.0	193157234.75
2013-01-14	42.11	42.76	41.95	42.18	-0.3	-0.71	2907589.0	123260542.0
2013-01-13	42.92	43.25	42.44	42.48	-0.59	-1.37	2952029.0	126760038.25
2013-01-12	43.09	43.25	42.92	43.07	0.45	1.06	4734635.0	203899173.25
2013-01-09	41.62	42.6	41.46	42.62	1.35	3.27	10851165.0	456430202.5
2013-01-08	40.32	41.46	40.32	41.27	0.75	1.85	7331815.0	300434152.0
2013-01-07	40.32	40.49	40.0	40.52	0.15	0.37	4760691.0	191282520.75
2013-01-06	40.49	40.49	40.32	40.37	-0.15	-0.37	1869820.0	75632621.0
2013-01-05	40.32	40.65	40.32	40.52	0.44	1.1	3017188.0	122139394.25
2013-01-02	39.35	40.16	39.35	40.08	0.76	1.93	3903833.0	155156096.5
2013-01-01	39.51	39.83	39.18	39.32	0.3	0.77	3155878.0	124481403.5
2012-12-31	39.18	39.67	38.86	39.02	-0.3	-0.76	3823748.0	149811232.25
2012-12-30	40.0	40.16	39.02	39.32	-0.76	-1.9	2973360.0	117987039.75
2012-12-29	40.16	40.32	40.0	40.08	-0.15	-0.37	3156344.0	126713783.0
2012-12-26	40.0	40.32	40.0	40.23	0.15	0.37	3012026.0	120929513.75
2012-12-25	39.67	40.0	39.67	40.08	0.3	0.75	3162376.0	126250693.5
2012-12-24	39.67	40.0	39.51	39.78	0.16	0.4	2792538.0	110982042.75
2012-12-23	40.0	40.0	39.67	39.62	-0.31	-0.78	3141083.0	125019703.5
2012-12-22	40.0	40.0	39.67	39.93	0.15	0.38	2754381.0	109776326.25
2012-12-19	39.67	40.0	39.51	39.78	0.31	0.79	4468616.0	177123925.75
2012-12-18	39.51	39.67	39.35	39.47	0.0	0.0	2397018.0	94779148.75
2012-12-17	39.51	39.67	39.35	39.47	0.15	0.38	2678805.0	104581093.25
2012-12-16	39.18	39.51	39.02	39.32	0.15	0.38	2906325.0	114232510.25
2012-12-15	38.86	39.67	38.7	39.17	0.45	1.16	5087920.0	199258964.25
2012-12-12	38.7	38.86	38.37	38.72	0.15	0.39	3124211.0	120776346.75
2012-12-11	38.7	39.02	38.37	38.57	-0.15	-0.39	3345201.0	129534348.75
2012-12-10	38.53	38.86	38.37	38.72	0.0	0.0	2755988.0	106601604.75
2012-12-09	39.02	39.18	38.53	38.72	-0.3	-0.77	2576795.0	100255721.25
2012-12-08	39.02	39.35	38.53	39.02	0.0	0.0	2585450.0	101097873.25
2012-12-05	39.02	39.18	38.86	39.02	0.0	0.0	1901541.0	74194895.25
2012-12-04	39.35	39.51	38.86	39.02	-0.3	-0.76	2526749.0	98871129.25
2012-12-03	39.35	39.67	39.18	39.32	0.0	0.0	3168276.0	124859922.25
2012-12-02	39.67	40.0	39.02	39.32	-0.15	-0.38	4021173.0	158800130.0
2012-12-01	39.18	40.0	39.18	39.47	1.05	2.73	6139111.0	243350741.0
2012-11-28	38.05	39.18	38.05	38.42	0.3	0.79	5015065.0	194509358.25
2012-11-27	39.51	39.51	36.58	38.12	-1.2	-3.05	9181946.0	352805293.5
2012-11-26	40.0	40.0	39.02	39.32	-0.61	-1.53	3819763.0	150462253.25
2012-11-25	40.32	40.49	39.51	39.93	-0.44	-1.09	3234774.0	129225289.0
2012-11-24	40.97	40.97	40.16	40.37	-0.45	-1.1	2812270.0	114003794.75
2012-11-21	40.81	41.3	40.49	40.82	-0.15	-0.37	2193840.0	89920183.5
2012-11-20	40.97	41.3	40.81	40.97	0.0	0.0	2057902.0	84420764.0
2012-11-19	41.46	41.62	40.16	40.97	-0.61	-1.47	2841505.0	116534012.75
2012-11-18	41.62	41.62	41.3	41.58	0.0	0.0	1653972.0	68595768.25
2012-11-17	41.95	41.95	41.46	41.58	-0.3	-0.72	1918276.0	79778779.75
2012-11-14	41.95	41.95	41.79	41.88	0.15	0.36	1330487.0	55637801.25
2012-11-13	41.62	41.95	41.62	41.73	0.15	0.36	1602250.0	67028718.0
2012-11-12	41.79	41.95	41.62	41.58	-0.15	-0.36	1560449.0	65191499.25
2012-11-11	41.95	41.95	41.79	41.73	-0.15	-0.36	1444122.0	60471138.25
2012-11-10	41.95	41.95	41.79	41.88	-0.3	-0.71	1461496.0	61171081.5
2012-11-07	41.95	42.27	41.95	42.18	0.15	0.36	1722020.0	72603604.75
2012-11-06	41.95	42.11	41.95	42.03	0.15	0.36	1644337.0	69101919.75
2012-11-05	41.79	42.11	41.79	41.88	0.15	0.36	1476202.0	61890095.5
2012-11-04	41.95	41.95	41.62	41.73	-0.15	-0.36	958574.0	40049376.5
2012-11-03	41.95	42.11	41.95	41.88	-0.3	-0.71	751663.0	31593535.0
2012-10-24	41.62	42.11	41.62	42.18	0.45	1.08	1152038.0	48332291.5
2012-10-23	41.95	41.95	41.46	41.73	-0.15	-0.36	1966664.0	82007931.25
2012-10-22	42.11	42.27	41.95	41.88	-0.3	-0.71	2492467.0	104970537.25
2012-10-21	42.27	42.44	42.11	42.18	-0.15	-0.35	1115818.0	47210818.25
2012-10-20	42.27	42.44	42.11	42.33	0.0	0.0	2032160.0	85874517.5
2012-10-17	42.27	42.6	42.11	42.33	0.15	0.36	2711247.0	114963209.25
2012-10-16	41.46	42.44	41.46	42.18	0.6	1.44	3139784.0	132083876.5
2012-10-15	40.81	41.95	40.81	41.58	0.61	1.49	3701260.0	153147001.0
2012-10-14	41.14	41.3	40.81	40.97	-0.45	-1.09	1992451.0	81760038.0
2012-10-13	42.11	42.27	41.3	41.42	-0.76	-1.8	1833603.0	76465015.25
2012-10-10	41.14	42.11	40.97	42.18	1.06	2.58	2676385.0	111332589.25
2012-10-09	41.62	41.79	40.81	41.12	-0.46	-1.11	3098324.0	127668810.0
2012-10-08	42.6	42.76	40.32	41.58	-1.19	-2.78	11535766.0	475897855.0
2012-10-07	42.76	42.92	42.44	42.77	0.0	0.0	1682640.0	71853258.0
2012-10-06	42.76	43.09	42.6	42.77	0.0	0.0	1498616.0	64389334.25
2012-10-03	42.76	43.09	42.6	42.77	-0.15	-0.35	1551488.0	66461994.25
2012-10-02	43.25	43.41	42.6	42.92	-0.15	-0.35	2462962.0	106001144.75
2012-10-01	43.09	43.25	43.09	43.07	0.3	0.7	1235133.0	53304481.75
2012-09-30	42.6	42.92	42.44	42.77	0.15	0.35	1692945.0	72410709.0
2012-09-29	42.76	42.76	42.27	42.62	-0.3	-0.7	2037930.0	86893443.25
2012-09-26	43.41	43.57	42.76	42.92	-0.45	-1.04	2208043.0	95377069.0
2012-09-25	43.57	43.74	43.09	43.37	-0.31	-0.71	2236358.0	96941096.75
2012-09-24	43.9	43.9	43.25	43.68	-0.3	-0.68	2133106.0	92852800.5
2012-09-22	43.9	43.9	43.74	43.98	0.15	0.34	1302938.0	57193597.0
2012-09-19	43.9	44.22	43.9	43.83	-0.15	-0.34	2235589.0	98454254.75
2012-09-18	44.22	44.22	43.9	43.98	-0.15	-0.34	2695782.0	118662276.25
2012-09-17	44.39	44.39	44.06	44.13	-0.15	-0.34	1523745.0	67485638.5
2012-09-16	44.39	44.39	44.06	44.28	-0.15	-0.34	1439243.0	63795927.5
2012-09-15	44.22	44.39	44.06	44.43	0.15	0.34	1665830.0	73869127.5
2012-09-12	44.06	44.39	44.06	44.28	0.0	0.0	1844673.0	81585648.5
2012-09-11	44.06	44.39	44.06	44.28	0.0	0.0	1126727.0	49924786.75
2012-09-10	44.39	44.39	44.06	44.28	-0.15	-0.34	1071721.0	47484598.75
2012-09-09	44.55	44.55	44.22	44.43	-0.15	-0.34	1014060.0	45003922.5
2012-09-08	44.39	44.55	44.22	44.58	0.3	0.68	1737390.0	77203166.75
2012-09-05	44.22	44.39	43.9	44.28	0.0	0.0	1214167.0	53651118.25
2012-09-04	44.22	44.39	43.9	44.28	0.0	0.0	1412549.0	62436407.25
2012-09-03	44.06	44.39	44.06	44.28	0.15	0.34	1554551.0	68864251.25
2012-09-02	44.39	44.55	44.06	44.13	-0.3	-0.68	1189074.0	52707360.0
2012-09-01	44.39	44.71	44.39	44.43	0.15	0.34	1355665.0	60380538.25
2012-08-29	44.22	44.39	44.22	44.28	-0.15	-0.34	1309966.0	58112935.0
2012-08-28	44.22	44.55	44.22	44.43	0.0	0.0	1460579.0	64883563.0
2012-08-27	44.39	44.55	44.22	44.43	0.15	0.34	1007912.0	44757486.75
2012-08-26	44.55	44.55	44.22	44.28	-0.15	-0.34	1070425.0	47518922.5
2012-08-25	44.39	44.55	44.22	44.43	0.3	0.68	1048336.0	46580000.25
2012-08-15	44.06	44.06	43.9	44.13	0.15	0.34	1008516.0	44443830.5
2012-08-14	44.06	44.22	43.9	43.98	0.0	0.0	1294424.0	57001073.5
2012-08-13	44.06	44.22	43.9	43.98	-0.3	-0.68	1303470.0	57450483.0
2012-08-12	44.22	44.39	43.9	44.28	0.0	0.0	1530569.0	67710480.5
2012-08-11	44.22	44.55	44.22	44.28	0.0	0.0	1721614.0	76434553.25
2012-08-08	44.22	44.39	44.06	44.28	0.15	0.34	1190608.0	52689683.25
2012-08-07	43.9	44.22	43.74	44.13	0.15	0.34	1650126.0	72600839.25
2012-08-06	43.9	44.22	43.9	43.98	0.0	0.0	1145052.0	50454663.0
2012-08-05	44.22	44.55	43.9	43.98	-0.3	-0.68	1695010.0	75158071.5
2012-08-04	43.9	44.39	43.9	44.28	0.6	1.37	1646428.0	72884646.25
2012-08-01	43.74	43.9	43.57	43.68	0.0	0.0	1327950.0	58017577.5
2012-07-31	43.74	43.9	43.41	43.68	0.15	0.34	1939850.0	84662356.5
2012-07-30	43.25	43.74	43.09	43.53	0.46	1.07	1991898.0	86380980.75
2012-07-29	43.25	43.41	43.09	43.07	-0.15	-0.35	1577106.0	68153898.0
2012-07-28	43.25	43.74	43.09	43.22	0.15	0.35	3060187.0	132590618.5
2012-07-25	42.92	43.25	42.92	43.07	0.15	0.35	1671886.0	71913932.0
2012-07-24	42.76	43.09	42.76	42.92	0.0	0.0	1307729.0	56162547.25
2012-07-23	43.09	43.09	42.6	42.92	-0.3	-0.69	1855557.0	79489971.75
2012-07-22	43.09	43.25	42.92	43.22	0.15	0.35	1598195.0	68860939.25
2012-07-21	42.92	43.09	42.6	43.07	0.15	0.35	1501612.0	64381941.75
2012-07-18	43.41	43.57	42.6	42.92	-0.45	-1.04	3908432.0	167964144.5
2012-07-17	43.74	43.74	43.25	43.37	-0.91	-2.06	1786367.0	77773251.25
2012-07-16	43.9	44.22	43.9	44.28	0.15	0.34	1612314.0	71176222.75
2012-07-15	43.9	44.22	43.9	44.13	0.15	0.34	1533024.0	67483130.75
2012-07-14	43.9	44.06	43.41	43.98	0.3	0.69	1931522.0	84579603.25
2012-07-11	44.06	44.22	43.41	43.68	-0.15	-0.34	2116514.0	92786837.5
2012-07-10	43.9	44.22	43.57	43.83	-0.15	-0.34	1404796.0	61626739.75
2012-07-09	44.22	44.39	43.74	43.98	-0.45	-1.01	1493674.0	65840102.0
2012-07-08	44.55	44.88	44.22	44.43	-0.15	-0.34	1896502.0	84416552.25
2012-07-07	45.2	45.2	44.22	44.58	-0.59	-1.31	2043008.0	91194389.0
2012-07-04	45.85	45.85	45.04	45.17	-0.76	-1.65	1602187.0	72746975.25
2012-07-03	44.55	46.18	44.55	45.93	1.8	4.08	5287922.0	242466432.5
2012-07-02	43.9	44.06	43.9	44.13	0.0	0.0	866098.0	38142736.0
2012-07-01	44.06	44.22	43.9	44.13	-0.15	-0.34	1023239.0	45113486.25
2012-06-30	43.9	44.39	43.9	44.28	1.21	2.81	2023937.0	89409403.25
2012-06-27	43.9	43.9	42.92	43.07	-0.91	-2.07	1899065.0	82178061.75
2012-06-26	43.74	44.22	43.74	43.98	0.3	0.69	1340209.0	58973978.25
2012-06-25	43.9	44.06	43.74	43.68	-0.3	-0.68	1262574.0	55547671.0
2012-06-24	44.06	44.22	43.9	43.98	-0.15	-0.34	1079252.0	47582643.25
2012-06-23	44.39	44.55	44.06	44.13	-0.45	-1.01	1083056.0	48094744.5
2012-06-20	44.22	44.55	44.06	44.58	0.3	0.68	2115961.0	93821750.5
2012-06-19	44.22	44.55	43.9	44.28	-0.15	-0.34	2012010.0	89123048.5
2012-06-18	43.9	44.39	43.9	44.43	0.75	1.72	1333459.0	59025297.75
2012-06-17	43.41	44.06	43.41	43.68	0.0	0.0	1583790.0	69414638.0
2012-06-16	44.71	44.71	42.6	43.68	-0.6	-1.36	3146026.0	137215552.25
2012-06-13	44.39	44.55	44.06	44.28	0.3	0.68	1258103.0	55807298.0
2012-06-12	44.39	44.55	43.9	43.98	-0.75	-1.68	1727374.0	76089551.0
2012-06-11	44.39	45.04	44.39	44.73	0.45	1.02	2229389.0	99932187.5
2012-06-10	43.41	44.39	43.25	44.28	1.06	2.45	1784981.0	78194876.75
2012-06-09	43.09	43.57	43.09	43.22	0.6	1.41	1524650.0	65927253.0
2012-06-06	42.92	43.25	42.44	42.62	0.0	0.0	2378272.0	101927281.5
2012-06-05	42.76	42.92	42.6	42.62	-0.15	-0.35	1969681.0	84338889.5
2012-06-04	42.11	42.92	41.95	42.77	0.15	0.35	1889451.0	80163146.5
2012-06-03	42.27	42.6	41.95	42.62	0.29	0.69	2065500.0	87247624.25
2012-06-02	42.76	42.92	41.95	42.33	-1.35	-3.09	3764194.0	159897324.75
2012-05-30	43.74	43.74	43.09	43.68	-0.15	-0.34	2268763.0	98558535.5
2012-05-29	44.06	44.39	43.9	43.83	-0.15	-0.34	1552687.0	68443385.0
2012-05-28	43.74	44.06	43.74	43.98	0.45	1.03	1553174.0	68191654.0
2012-05-27	43.57	43.9	43.41	43.53	0.0	0.0	1458309.0	63634050.25
2012-05-26	44.06	44.22	43.57	43.53	-0.45	-1.02	1488240.0	65410190.75
2012-05-23	44.06	44.22	43.9	43.98	-0.45	-1.01	1169475.0	51624506.0
2012-05-22	43.9	44.55	43.74	44.43	1.06	2.44	2982423.0	131279985.75
2012-05-21	43.41	43.74	43.25	43.37	0.15	0.35	1692506.0	73475354.75
2012-05-20	43.25	43.57	43.09	43.22	0.15	0.35	2535579.0	109651149.5
2012-05-19	43.9	44.22	42.92	43.07	-1.36	-3.06	3311906.0	144031789.25
2012-05-16	44.39	44.55	43.9	44.43	-0.15	-0.34	1667710.0	73762230.25
2012-05-15	44.39	44.88	44.22	44.58	0.0	0.0	2215310.0	98666924.0
2012-05-14	45.04	45.04	44.39	44.58	-0.59	-1.31	1629236.0	72687910.0
2012-05-13	45.2	45.53	45.04	45.17	0.0	0.0	1661438.0	75123362.0
2012-05-12	45.36	45.36	43.74	45.17	-0.15	-0.33	2625627.0	117153930.25
2012-05-09	45.53	45.69	45.36	45.32	-0.46	-1.0	1628037.0	73990864.25
2012-05-08	45.69	45.85	45.36	45.78	0.15	0.33	1414678.0	64519265.25
2012-05-07	45.69	45.85	45.36	45.63	-0.3	-0.65	2434891.0	110707313.75
2012-05-06	46.66	46.66	45.85	45.93	-0.6	-1.29	1733192.0	80219250.0
2012-05-05	46.66	46.66	46.18	46.53	-0.45	-0.96	1398958.0	64901390.0
2012-05-02	46.99	47.31	46.83	46.98	0.15	0.32	1631706.0	76642884.75
2012-05-01	46.83	47.15	46.83	46.83	0.0	0.0	1893720.0	88940523.25
2012-04-30	46.83	46.99	46.5	46.83	-0.15	-0.32	1303171.0	60863462.25
2012-04-29	47.48	47.48	46.83	46.98	-0.45	-0.95	1817875.0	85617062.5
2012-04-28	47.31	47.48	47.15	47.43	0.3	0.64	1537451.0	72685473.25
2012-04-25	46.83	47.48	46.66	47.13	0.3	0.64	1497470.0	70632486.75
2012-04-24	47.31	47.48	46.5	46.83	-0.44	-0.93	2340875.0	109939526.25
2012-04-23	47.31	47.64	46.99	47.27	0.0	0.0	1940591.0	91846580.0
2012-04-22	47.31	47.64	47.15	47.27	0.0	0.0	1411489.0	66913550.75
2012-04-21	46.83	47.64	46.83	47.27	0.44	0.94	2083983.0	98577422.0
2012-04-18	47.15	47.15	46.66	46.83	-0.15	-0.32	1954220.0	91614063.0
2012-04-17	46.18	47.31	46.18	46.98	1.66	3.66	2450113.0	114323622.5
2012-04-16	45.85	46.18	45.2	45.32	-0.46	-1.0	2239953.0	102194628.75
2012-04-15	46.34	46.5	45.69	45.78	-0.75	-1.61	2629481.0	121053482.5
2012-04-14	47.15	47.96	46.34	46.53	-1.05	-2.21	3606069.0	170295093.25
2012-04-11	46.18	47.8	45.85	47.58	1.8	3.93	5969177.0	277756569.25
2012-04-10	46.83	47.15	45.69	45.78	-1.05	-2.24	2795415.0	130115178.75
2012-04-09	47.15	47.48	46.5	46.83	-0.44	-0.93	2884496.0	135236130.75
2012-04-08	47.8	48.29	46.99	47.27	-0.46	-0.96	5025875.0	239102062.25
2012-04-07	47.96	47.96	47.48	47.73	-0.6	-1.24	3334678.0	159120781.25
2012-04-04	48.29	48.61	48.13	48.33	-0.15	-0.31	2118201.0	102459029.5
2012-04-03	49.27	49.27	48.13	48.48	-0.75	-1.52	3568554.0	173249078.0
2012-04-02	49.27	49.59	48.94	49.23	0.0	0.0	2558303.0	125873946.75
2012-04-01	49.27	49.43	48.94	49.23	-0.45	-0.91	2784504.0	137103328.25
2012-03-31	49.75	49.92	49.43	49.68	0.15	0.3	3070718.0	152364614.25
2012-03-28	49.27	49.75	49.1	49.53	0.15	0.3	3437492.0	169807713.0
2012-03-27	48.94	49.92	48.78	49.38	0.45	0.92	7277396.0	360088915.0
2012-03-26	47.96	49.1	47.8	48.93	1.05	2.19	6786181.0	328903715.0
2012-03-25	46.99	48.29	46.99	47.88	1.05	2.24	7028133.0	335909630.25
2012-03-24	46.5	47.15	46.18	46.83	0.6	1.3	4376293.0	204830087.5
2012-03-21	46.01	46.5	46.01	46.23	0.0	0.0	2207197.0	102196207.5
2012-03-20	46.34	46.5	45.85	46.23	-0.15	-0.32	2638500.0	122099408.5
2012-03-19	46.66	46.83	46.34	46.38	-0.15	-0.32	3348239.0	155671712.25
2012-03-18	46.66	46.66	46.18	46.53	-0.15	-0.32	3719370.0	172981207.0
2012-03-17	46.66	46.99	46.5	46.68	0.0	0.0	3697313.0	172887606.5
2012-03-14	46.83	46.99	46.34	46.68	0.15	0.32	6048102.0	282181555.75
2012-03-13	46.83	47.31	46.18	46.53	-0.3	-0.64	5006009.0	234430937.75
2012-03-12	47.15	47.15	46.66	46.83	0.0	0.0	2657965.0	124586362.5
2012-03-11	46.66	47.15	46.66	46.83	0.15	0.32	2906685.0	136064647.0
2012-03-10	46.34	46.66	46.18	46.68	0.6	1.3	2636695.0	122724759.75
2012-03-07	46.01	46.34	45.53	46.08	-0.45	-0.97	2793430.0	128454311.75
2012-03-06	46.66	46.83	46.34	46.53	-0.3	-0.64	3230848.0	150471391.0
2012-03-05	46.83	47.31	46.5	46.83	-1.65	-3.4	4935621.0	231140707.25
2012-03-04	48.61	48.61	47.96	48.48	0.0	0.0	3692273.0	178286712.5
2012-03-03	47.8	48.61	47.64	48.48	1.05	2.21	3355910.0	161243638.75
2012-02-29	47.31	47.8	46.83	47.43	0.3	0.64	2927953.0	138532008.5
2012-02-28	46.83	47.8	46.5	47.13	0.3	0.64	4982295.0	234682703.5
2012-02-27	46.66	46.99	46.5	46.83	0.15	0.32	1880668.0	88003123.0
2012-02-26	46.5	47.15	45.85	46.68	0.45	0.97	4148130.0	193377744.75
2012-02-25	45.85	46.34	45.85	46.23	0.91	2.01	3274178.0	151246833.75
2012-02-22	44.88	46.01	44.88	45.32	0.59	1.32	5466554.0	249316404.25
2012-02-21	44.39	44.88	44.39	44.73	0.45	1.02	3395999.0	151906910.0
2012-02-20	43.9	44.55	43.9	44.28	0.3	0.68	3034243.0	134691902.75
2012-02-19	43.9	44.22	43.74	43.98	0.0	0.0	1983845.0	87152787.0
2012-02-18	44.22	44.22	43.9	43.98	-0.15	-0.34	1791636.0	78935472.25
2012-02-15	44.22	44.39	43.9	44.13	-0.15	-0.34	1571921.0	69375872.0
2012-02-14	44.55	44.71	44.06	44.28	-0.15	-0.34	1853435.0	82335670.0
2012-02-13	44.55	44.71	44.39	44.43	-0.15	-0.34	1541359.0	68802680.75
2012-02-12	44.55	44.71	44.22	44.58	-0.15	-0.34	1514316.0	67360295.25
2012-02-11	44.39	44.71	44.39	44.73	0.15	0.34	1801115.0	80369726.0
2012-02-08	44.39	44.71	44.22	44.58	0.3	0.68	2772347.0	123654108.25
2012-02-07	44.39	44.55	44.06	44.28	-0.15	-0.34	2092984.0	92888814.25
2012-02-06	44.71	44.71	44.22	44.43	-0.3	-0.67	1612238.0	71789811.0
[truncated: 2,709 more rows]
