# Supplementary material for: Effective short-term forecasts of Saudi stock price trends using technical indicators and large-scale multivariate time series
Source: PeerJ Comput Sci. 2023 Jan 6;9:e1205. doi: 10.7717/peerj-cs.1205 (PMC10280263; doi:10.7717/peerj-cs.1205)
Supplement: Supplemental Information 3 [file peerj-cs-09-1205-s003.zip › TASI Dataset 2021/BUDGET SAUDI_4260.csv]

date	open	high	low	close	change	change_percent	volume_traded	value_traded_SAR	number_trades
2020-03-19	26.5	27.4	26.0	27.4	0.9	3.4	473480.0	12771260.5	2005
2020-03-18	26.25	27.4	26.25	26.5	0.1	0.38	325896.0	8761587.25	754
2020-03-17	24.5	26.5	24.5	26.4	1.4	5.6	497380.0	12820746.84	833
2020-03-16	26.0	26.0	24.9	25.0	-1.2	-4.58	762590.0	19185380.76	1022
2020-03-15	29.5	30.0	26.05	26.2	-2.7	-9.34	1249067.0	33577457.25	1564
2020-03-12	30.0	30.0	28.5	28.9	-1.8	-5.86	799595.0	23222630.9	1057
2020-03-11	31.2	32.4	30.7	30.7	-0.5	-1.6	518680.0	16474769.75	728
2020-03-10	29.6	31.2	29.6	31.2	2.8	9.86	373541.0	11377535.2	613
2020-03-09	28.35	29.4	28.35	28.4	-3.1	-9.84	897341.0	25622713.0	1584
2020-03-08	33.8	33.8	31.5	31.5	-3.5	-10.0	677668.0	21623522.7	1032
2020-03-05	35.55	35.75	34.5	35.0	-0.2	-0.57	301702.0	10568545.05	560
2020-03-04	35.0	35.75	35.0	35.2	-0.3	-0.85	214486.0	7593020.75	419
2020-03-03	34.25	35.5	34.25	35.5	2.0	5.97	306953.0	10737672.35	518
2020-03-02	33.2	34.25	33.2	33.5	0.7	2.13	350158.0	11825321.7	654
2020-03-01	33.75	33.8	32.5	32.8	-1.95	-5.61	648589.0	21249455.6	1337
2020-02-27	36.4	36.55	34.75	34.75	-1.8	-4.92	263067.0	9323032.15	1117
2020-02-26	37.0	37.0	36.25	36.55	-0.5	-1.35	213025.0	7638594.25	298
2020-02-25	37.35	37.35	36.5	37.05	-0.4	-1.07	189423.0	6985805.05	583
2020-02-24	37.65	37.65	36.8	37.45	-0.2	-0.53	219566.0	8161751.35	471
2020-02-23	37.35	37.65	37.3	37.65	0.3	0.8	123271.0	4612603.85	195
2020-02-20	37.55	38.0	37.35	37.35	-0.15	-0.4	565140.0	21255997.4	479
2020-02-19	37.4	37.75	37.3	37.5	0.2	0.54	234120.0	8770052.55	409
2020-02-18	37.35	37.5	37.05	37.3	-0.35	-0.93	151779.0	5661532.8	403
2020-02-17	38.0	38.2	37.5	37.65	-0.3	-0.79	107116.0	4063680.35	279
2020-02-16	38.4	38.4	37.8	37.95	-0.2	-0.52	29998.0	1141091.25	117
2020-02-13	38.35	38.35	38.1	38.15	-0.25	-0.65	91114.0	3477310.45	176
2020-02-12	38.5	38.5	38.0	38.4	-0.1	-0.26	120869.0	4614934.75	245
2020-02-11	38.5	38.55	38.2	38.5	-0.1	-0.26	329736.0	12678076.65	383
2020-02-10	38.6	38.95	37.8	38.6	0.0	0.0	423684.0	16236341.25	719
2020-02-09	38.95	39.2	37.8	38.6	0.8	2.12	887059.0	33939028.65	1198
2020-02-06	38.0	38.3	37.2	37.8	0.1	0.27	239480.0	9063761.65	629
2020-02-05	37.3	37.9	37.2	37.7	0.75	2.03	147475.0	5540737.9	368
2020-02-04	37.05	37.05	36.6	36.95	-0.05	-0.14	183980.0	6789186.55	388
2020-02-03	37.1	37.1	36.8	37.0	-0.1	-0.27	95145.0	3515171.9	279
2020-02-02	37.5	37.5	37.0	37.1	-0.4	-1.07	116245.0	4349561.35	268
2020-01-30	36.8	37.95	36.8	37.5	0.9	2.46	249189.0	9346232.5	394
2020-01-29	36.3	36.65	36.25	36.6	0.4	1.1	33919.0	1239274.25	162
2020-01-28	36.0	36.2	35.7	36.2	0.1	0.28	72600.0	2605444.45	268
2020-01-27	37.0	37.0	36.05	36.1	-0.7	-1.9	62368.0	2287431.2	190
2020-01-26	37.0	37.0	36.7	36.8	-0.4	-1.08	15928.0	587293.5	121
2020-01-23	37.2	37.3	36.95	37.2	-0.05	-0.13	89625.0	3330917.25	178
2020-01-22	37.25	37.45	37.0	37.25	0.15	0.4	130238.0	4831895.5	315
2020-01-21	37.5	37.6	37.05	37.1	-0.45	-1.2	84671.0	3162597.9	396
2020-01-20	37.5	37.55	37.2	37.55	0.25	0.67	61319.0	2293806.2	166
2020-01-19	36.55	37.5	36.55	37.3	0.8	2.19	106057.0	3952775.9	271
2020-01-16	37.0	37.4	36.5	36.5	-0.3	-0.82	128403.0	4748974.05	321
2020-01-15	37.5	37.55	36.8	36.8	-0.75	-2.0	520622.0	19422014.25	978
2020-01-14	37.85	37.85	37.2	37.55	0.05	0.13	258869.0	9719639.2	594
2020-01-13	37.35	38.5	37.35	37.5	-0.2	-0.53	299987.0	11376009.35	693
2020-01-12	37.9	37.9	37.5	37.7	0.1	0.27	228710.0	8623772.0	448
2020-01-09	37.5	37.85	37.4	37.6	0.6	1.62	195725.0	7361472.4	2775
2020-01-08	36.7	38.0	36.7	37.0	-0.25	-0.67	314846.0	11765572.6	594
2020-01-07	36.8	37.35	36.65	37.25	0.4	1.09	187968.0	6968600.55	465
2020-01-06	36.5	36.9	35.65	36.85	0.15	0.41	315244.0	11475581.95	492
2020-01-05	37.0	37.0	36.5	36.7	-0.5	-1.34	174198.0	6398701.9	308
2020-01-02	37.4	37.4	36.9	37.2	0.25	0.68	147682.0	5473050.5	263
2020-01-01	36.35	37.25	36.35	36.95	0.45	1.23	279197.0	10316911.7	577
2019-12-31	36.2	36.7	35.8	36.5	0.3	0.83	243119.0	8802613.4	415
2019-12-30	36.15	36.65	36.1	36.2	0.05	0.14	305086.0	11119477.05	459
2019-12-29	35.85	36.2	35.75	36.15	0.35	0.98	290612.0	10457789.35	485
2019-12-26	35.8	36.35	35.5	35.8	0.2	0.56	353544.0	12709980.05	512
2019-12-25	35.35	36.0	35.25	35.6	0.25	0.71	277719.0	9893860.2	392
2019-12-24	35.5	35.5	35.05	35.35	-0.05	-0.14	248967.0	8342897.3	229
2019-12-23	35.65	35.65	35.0	35.4	0.05	0.14	191374.0	6744654.45	366
2019-12-22	35.45	35.7	35.3	35.35	-0.1	-0.28	231486.0	8191572.85	298
2019-12-19	35.95	36.0	35.45	35.45	-0.65	-1.8	171983.0	6152526.35	276
2019-12-18	34.5	36.2	34.4	36.1	1.4	4.03	610294.0	21523888.85	895
2019-12-17	34.4	35.0	34.3	34.7	0.2	0.58	182150.0	6309096.4	608
2019-12-16	34.4	34.7	34.4	34.5	0.0	0.0	93602.0	3240146.15	519
2019-12-15	35.25	35.25	34.4	34.5	-0.4	-1.15	84134.0	2907444.05	197
2019-12-12	35.0	35.0	34.0	34.9	-0.2	-0.57	105363.0	3635029.5	311
2019-12-11	34.35	35.2	34.35	35.1	0.85	2.48	119479.0	4147617.55	280
2019-12-10	35.2	35.2	34.25	34.25	-1.25	-3.52	256418.0	8906886.2	482
2019-12-09	35.75	35.75	35.35	35.5	-0.15	-0.42	149193.0	5300581.75	176
2019-12-08	35.3	35.65	34.9	35.65	0.4	1.13	98262.0	3482094.55	151
2019-12-05	34.3	35.35	34.3	35.25	0.85	2.47	203581.0	7106708.85	365
2019-12-04	34.0	34.4	34.0	34.4	0.3	0.88	127503.0	4350496.05	263
2019-12-03	34.3	34.45	34.0	34.1	0.1	0.29	98234.0	3362288.6	178
2019-12-02	34.25	34.4	33.85	34.0	-0.4	-1.16	110591.0	3776323.55	187
2019-12-01	34.2	34.5	34.1	34.4	0.2	0.58	56581.0	1944247.65	63
2019-11-28	34.2	34.55	34.2	34.2	-0.1	-0.29	102684.0	3523187.0	122
2019-11-27	34.6	34.6	34.1	34.3	0.0	0.0	108481.0	3714201.25	241
2019-11-26	34.5	34.6	34.1	34.3	-0.2	-0.58	312500.0	10764951.1	242
2019-11-25	34.3	34.5	34.1	34.5	0.05	0.15	103070.0	3539179.8	216
2019-11-24	34.3	34.45	34.05	34.45	0.15	0.44	88752.0	3046173.6	247
2019-11-21	34.6	34.6	33.95	34.3	-0.1	-0.29	142617.0	4876293.9	471
2019-11-20	34.0	34.65	34.0	34.4	0.3	0.88	512572.0	17683480.05	832
2019-11-19	34.0	34.15	33.8	34.1	0.2	0.59	218931.0	7448807.5	430
2019-11-18	33.8	34.0	33.8	33.9	-0.05	-0.15	206253.0	6993273.15	583
2019-11-17	34.1	34.1	33.9	33.95	0.1	0.3	70189.0	2383574.55	192
2019-11-14	33.9	34.15	33.8	33.85	0.0	0.0	111584.0	3789215.05	382
2019-11-13	34.0	34.35	33.7	33.85	-0.05	-0.15	192039.0	6543088.9	637
2019-11-12	33.8	33.9	33.5	33.9	-0.05	-0.15	105788.0	3571863.85	342
2019-11-11	34.5	34.5	33.5	33.95	-0.55	-1.59	268735.0	9096951.15	608
2019-11-10	34.95	35.0	34.2	34.5	-0.1	-0.29	88985.0	3092393.4	283
2019-11-07	34.5	34.65	34.5	34.6	0.1	0.29	58898.0	2037589.8	186
2019-11-06	34.5	34.65	34.25	34.5	-0.1	-0.29	117012.0	4033559.35	356
2019-11-05	33.45	35.1	33.2	34.6	1.15	3.44	548362.0	17813803.35	573
2019-11-04	32.9	33.45	32.45	33.45	0.25	0.75	388727.0	12713817.1	1050
2019-11-03	34.0	34.0	33.2	33.2	-1.3	-3.77	71737.0	2409672.2	384
2019-10-31	34.55	34.6	34.5	34.5	-0.05	-0.14	163979.0	5662686.9	317
2019-10-30	34.9	34.9	34.15	34.55	-0.2	-0.58	1568475.0	49667511.6	407
2019-10-29	35.05	35.05	34.7	34.75	-0.25	-0.71	232947.0	8117413.45	965
2019-10-28	35.05	35.1	34.1	35.0	-0.05	-0.14	283546.0	9903732.3	528
2019-10-27	35.3	35.65	35.05	35.05	0.05	0.14	213619.0	7562515.15	467
2019-10-24	35.2	35.35	34.8	35.0	-0.2	-0.57	107207.0	3758889.25	313
2019-10-23	35.25	35.4	35.1	35.2	-0.5	-1.4	168010.0	5931806.5	328
2019-10-22	35.5	35.7	35.05	35.7	0.1	0.28	187425.0	6660892.15	351
2019-10-21	35.95	35.95	35.0	35.6	-0.15	-0.42	77910.0	2752824.9	241
2019-10-20	35.0	36.0	34.5	35.75	1.35	3.92	237486.0	8342928.45	516
2019-10-17	34.3	34.6	34.3	34.4	0.1	0.29	95241.0	3277677.55	178
2019-10-16	34.45	34.6	34.0	34.3	-0.35	-1.01	116048.0	3982177.35	206
2019-10-15	34.35	34.65	34.0	34.65	0.05	0.14	101155.0	3457161.8	265
2019-10-14	34.7	34.7	34.35	34.6	-0.4	-1.14	117097.0	4047048.3	225
2019-10-13	34.7	35.3	34.7	35.0	0.3	0.86	88020.0	3086779.1	173
2019-10-10	35.1	35.65	34.6	34.7	-0.85	-2.39	212157.0	7399627.6	428
2019-10-09	36.1	36.1	35.55	35.55	-0.95	-2.6	75619.0	2711293.15	188
2019-10-08	36.6	36.6	35.3	36.5	0.2	0.55	124758.0	4463953.3	308
2019-10-07	36.65	36.8	36.1	36.3	-0.35	-0.95	150315.0	5492027.6	196
2019-10-06	35.8	36.7	35.8	36.65	1.05	2.95	229801.0	8332013.0	455
2019-10-03	35.2	36.5	35.1	35.6	0.05	0.14	189569.0	6761847.15	339
2019-10-02	35.8	35.95	35.25	35.55	-0.05	-0.14	148204.0	5276281.25	366
2019-10-01	35.3	36.95	35.3	35.6	0.4	1.14	955801.0	34350157.1	1618
2019-09-30	34.7	35.2	34.7	35.2	0.6	1.73	279565.0	9790384.75	570
2019-09-29	34.2	34.65	34.0	34.6	0.6	1.76	154216.0	5312582.15	395
2019-09-26	34.75	34.8	33.7	34.0	-0.7	-2.02	296293.0	10138819.3	450
2019-09-25	34.4	34.85	34.3	34.7	0.5	1.46	298596.0	10327615.1	545
2019-09-24	33.85	34.35	33.5	34.2	0.55	1.63	235152.0	7981477.45	455
2019-09-22	33.9	33.9	33.5	33.65	-0.35	-1.03	145849.0	4906090.05	237
2019-09-19	33.6	34.0	33.45	34.0	0.45	1.34	479480.0	16236354.9	492
2019-09-18	33.9	34.0	33.35	33.55	-0.25	-0.74	81357.0	2734001.95	121
2019-09-17	33.4	34.1	33.2	33.8	0.0	0.0	137069.0	4630093.0	227
2019-09-16	33.2	33.8	33.1	33.8	0.8	2.42	712553.0	23753718.85	772
2019-09-15	33.65	33.7	33.0	33.0	-0.8	-2.37	484795.0	16158299.0	375
2019-09-12	33.65	34.1	33.65	33.8	0.3	0.9	211221.0	7156173.75	436
2019-09-11	34.3	34.4	32.9	33.5	-0.8	-2.33	689993.0	23048502.8	1357
2019-09-10	34.4	34.75	33.6	34.3	0.0	0.0	459274.0	15744752.15	815
2019-09-09	34.0	34.4	33.95	34.3	0.25	0.73	177951.0	6097428.6	405
2019-09-08	33.45	34.2	33.45	34.05	0.7	2.1	279147.0	9459157.25	715
2019-09-05	33.85	34.0	33.25	33.35	-0.5	-1.48	155787.0	5212382.2	325
2019-09-04	33.3	34.0	33.2	33.85	0.75	2.27	699140.0	23584217.9	1062
2019-09-03	32.85	33.1	32.5	33.1	-0.2	-0.6	134406.0	4404216.3	251
2019-09-02	32.3	33.3	32.25	33.3	0.8	2.46	165540.0	5401029.5	387
2019-09-01	32.0	32.65	31.95	32.5	0.5	1.56	293412.0	9461856.7	280
2019-08-29	32.3	32.3	31.75	32.0	-0.1	-0.31	725109.0	23170374.85	507
2019-08-28	31.9	32.25	31.8	32.1	0.2	0.63	479759.0	15381363.85	440
2019-08-27	32.45	32.5	31.7	31.9	-0.45	-1.39	739531.0	23617249.1	541
2019-08-26	32.0	32.4	31.65	32.35	0.7	2.21	388073.0	12449292.2	605
2019-08-25	33.4	33.55	31.65	31.65	-2.3	-6.77	263099.0	8570527.0	374
2019-08-22	33.75	33.95	33.4	33.95	0.1	0.3	198783.0	6670220.3	340
2019-08-21	34.4	34.45	33.75	33.85	-0.45	-1.31	147561.0	5025850.45	450
2019-08-20	34.5	34.5	34.2	34.3	-0.05	-0.15	258793.0	8896277.05	562
2019-08-19	34.25	34.75	34.25	34.35	0.05	0.15	334453.0	11531696.7	1197
2019-08-18	34.15	34.6	34.15	34.3	-0.1	-0.29	78235.0	2685923.5	234
2019-08-08	34.55	34.95	34.25	34.4	-0.15	-0.43	355738.0	12328263.7	528
2019-08-07	34.35	34.6	34.3	34.55	0.35	1.02	430565.0	14847900.45	693
2019-08-06	33.9	34.4	33.2	34.2	0.2	0.59	289000.0	9845305.7	734
2019-08-05	34.15	34.2	33.9	34.0	-0.15	-0.44	135126.0	4602167.9	778
2019-08-04	34.0	34.15	33.6	34.15	0.15	0.44	175405.0	5956277.85	259
2019-08-01	34.0	34.0	33.85	34.0	-0.05	-0.15	50963.0	1729183.0	402
2019-07-31	34.25	34.3	33.5	34.05	-0.15	-0.44	243649.0	8249988.35	498
2019-07-30	34.05	34.5	33.95	34.2	0.15	0.44	368559.0	12557954.9	246
2019-07-29	34.05	34.5	34.0	34.05	-0.05	-0.15	246348.0	8451645.85	670
2019-07-28	34.0	34.15	33.9	34.1	0.2	0.59	121494.0	4132178.6	246
2019-07-25	33.45	34.0	33.25	33.9	0.45	1.35	104732.0	3526376.7	307
2019-07-24	33.8	34.0	33.3	33.45	-0.55	-1.62	266447.0	8976054.2	434
2019-07-23	34.4	34.4	33.8	34.0	-0.45	-1.31	244529.0	8311942.5	491
2019-07-22	35.0	35.15	34.1	34.45	-0.35	-1.01	214513.0	7397891.9	455
2019-07-21	34.3	35.55	33.9	34.8	0.45	1.31	906454.0	31584223.95	1284
2019-07-18	34.2	34.35	33.9	34.35	-0.05	-0.15	196333.0	6684910.0	472
2019-07-17	34.6	34.6	34.15	34.4	-0.1	-0.29	140900.0	4836315.1	271
2019-07-16	34.45	34.6	34.2	34.5	0.0	0.0	100146.0	3448694.0	260
2019-07-15	34.95	34.95	34.1	34.5	-0.2	-0.58	310846.0	10729853.15	359
2019-07-14	34.9	35.0	34.7	34.7	-0.1	-0.29	223631.0	7803869.85	223
2019-07-11	35.0	35.0	34.45	34.8	-0.15	-0.43	170207.0	5911452.35	287
2019-07-10	35.5	35.55	34.85	34.95	-0.55	-1.55	259543.0	9138455.5	721
2019-07-09	34.0	35.5	34.0	35.5	1.5	4.41	579652.0	20200241.15	1021
2019-07-08	34.2	34.2	33.75	34.0	-0.2	-0.58	337389.0	11418677.3	303
2019-07-07	34.95	35.0	34.15	34.2	-0.8	-2.29	218098.0	7558156.25	269
2019-07-04	34.85	35.95	34.85	35.0	0.05	0.14	612305.0	21737345.5	1224
2019-07-03	34.05	34.95	33.85	34.95	0.9	2.64	326397.0	11245589.85	903
2019-07-02	33.3	34.2	33.2	34.05	1.05	3.18	647664.0	21897612.1	879
2019-07-01	33.0	33.2	32.8	33.0	0.2	0.61	998587.0	32964669.7	920
2019-06-30	33.1	33.3	32.8	32.8	-0.25	-0.76	171832.0	5679083.45	142
2019-06-27	33.0	33.05	32.9	33.05	-0.05	-0.15	313450.0	10344568.85	240
2019-06-26	32.9	33.3	32.8	33.1	0.55	1.69	733258.0	24208835.1	697
2019-06-25	32.5	32.6	32.0	32.55	0.15	0.46	181632.0	5866233.5	306
2019-06-24	33.0	33.0	32.25	32.4	-0.6	-1.82	134518.0	4377079.8	265
2019-06-23	33.5	33.55	33.0	33.0	-0.5	-1.49	58784.0	1956265.8	137
2019-06-20	33.45	33.5	33.05	33.5	-0.05	-0.15	668432.0	22327963.15	589
2019-06-19	33.5	33.65	33.1	33.55	-0.1	-0.3	321143.0	10740935.7	773
2019-06-18	33.65	33.85	33.35	33.65	0.0	0.0	273406.0	9180669.4	342
2019-06-17	33.5	34.05	33.4	33.65	0.25	0.75	495614.0	16650154.85	340
2019-06-16	33.35	33.5	33.2	33.4	-0.1	-0.3	187992.0	6274549.05	230
2019-06-13	33.5	33.9	33.2	33.5	-0.6	-1.76	213468.0	7141218.45	314
2019-06-12	34.0	34.2	33.5	34.1	0.1	0.29	286392.0	9719789.5	404
2019-06-11	34.0	34.15	33.8	34.0	0.0	0.0	82702.0	2813689.95	206
2019-06-10	33.4	34.25	33.4	34.0	0.25	0.74	294657.0	10027374.9	401
2019-06-09	33.2	33.75	33.2	33.75	0.75	2.27	45623.0	1531134.85	153
2019-05-30	32.15	33.2	32.15	33.0	0.4	1.23	329746.0	10773149.65	550
2019-05-29	32.5	33.3	32.15	32.6	-1.1	-3.26	46963.0	1541747.25	144
2019-05-28	32.0	33.7	32.0	33.7	1.7	5.31	752118.0	24996784.25	760
2019-05-27	32.0	32.2	31.7	32.0	0.0	0.0	65571.0	2088986.25	140
2019-05-26	32.2	32.2	31.85	32.0	-0.35	-1.08	120743.0	3853282.05	171
2019-05-23	32.6	32.6	32.05	32.35	-0.35	-1.07	607102.0	19743933.25	134
2019-05-22	32.4	32.8	32.2	32.7	0.35	1.08	244191.0	7950289.15	313
2019-05-21	32.1	32.65	32.0	32.35	-0.2	-0.61	120286.0	3892614.0	180
2019-05-20	32.6	32.6	31.5	32.55	-0.05	-0.15	416708.0	13288417.3	494
2019-05-19	32.25	32.65	32.0	32.6	0.35	1.09	164493.0	5341819.95	171
2019-05-16	32.1	32.3	31.7	32.25	0.05	0.16	190150.0	6103238.7	265
2019-05-15	31.8	32.3	31.6	32.2	1.2	3.87	498784.0	15925810.45	572
2019-05-14	31.95	32.65	31.0	31.0	-1.0	-3.13	780705.0	24899888.35	869
2019-05-13	33.5	33.5	32.0	32.0	-1.5	-4.48	769988.0	25123374.05	887
2019-05-12	34.0	34.0	33.1	33.5	-0.5	-1.47	290909.0	9722734.9	310
2019-05-09	33.65	34.1	33.3	34.0	0.1	0.29	302554.0	10225804.85	448
2019-05-08	33.5	34.2	33.35	33.9	0.4	1.19	848976.0	28688364.55	906
2019-05-07	32.85	33.7	32.6	33.5	0.5	1.52	464577.0	15422846.0	555
2019-05-06	33.0	33.1	32.25	33.0	0.0	0.0	570830.0	18640744.2	525
2019-05-05	33.35	33.5	32.3	33.0	-0.8	-2.37	808635.0	26658672.85	1225
2019-05-02	34.1	34.25	33.75	33.8	-0.2	-0.59	340721.0	11598729.85	350
2019-05-01	33.35	34.15	33.35	34.0	0.65	1.95	536459.0	18115001.65	522
2019-04-30	33.0	33.4	33.0	33.35	0.35	1.06	424208.0	14102427.45	472
2019-04-29	33.0	33.05	32.8	33.0	0.2	0.61	255422.0	8418898.75	363
2019-04-28	32.0	33.1	32.0	32.8	0.55	1.71	1010217.0	33052275.55	877
2019-04-25	32.35	32.4	32.0	32.25	-0.1	-0.31	289217.0	9302777.45	348
2019-04-24	32.0	32.45	31.95	32.35	0.35	1.09	471682.0	15179200.85	681
2019-04-23	32.0	32.2	31.7	32.0	0.05	0.16	585963.0	18718638.0	570
2019-04-22	31.9	32.1	31.55	31.95	-0.05	-0.16	468155.0	14906974.15	380
2019-04-21	32.05	32.5	31.7	32.0	-1.7	-5.04	540521.0	17351140.3	797
2019-04-18	33.5	34.0	33.5	33.7	0.2	0.6	748658.0	25299387.9	688
2019-04-17	33.9	34.2	33.35	33.5	-0.45	-1.33	740450.0	24947800.4	841
2019-04-16	34.6	35.1	33.65	33.95	-0.7	-2.02	524493.0	18162937.55	832
2019-04-15	35.2	35.3	34.35	34.65	-0.6	-1.7	514081.0	17895736.75	782
2019-04-14	34.65	35.25	34.6	35.25	0.45	1.29	648817.0	22694288.0	568
2019-04-11	34.3	34.9	34.3	34.8	0.8	2.35	628753.0	21736176.05	774
2019-04-10	33.8	34.8	33.45	34.0	0.2	0.59	397085.0	13506805.1	591
2019-04-09	32.9	33.8	32.9	33.8	0.8	2.42	282451.0	9433772.65	482
2019-04-08	32.55	33.1	32.55	33.0	0.5	1.54	500140.0	16459476.75	803
2019-04-07	32.5	32.8	31.9	32.5	0.4	1.25	219823.0	7096054.65	321
2019-04-04	33.0	33.2	32.0	32.1	-0.9	-2.73	336077.0	10962978.55	347
2019-04-03	33.0	33.0	32.7	33.0	0.1	0.3	289874.0	9515288.95	455
2019-04-02	32.55	32.95	32.55	32.9	0.35	1.08	250637.0	8225662.65	415
2019-04-01	32.5	32.6	32.25	32.55	0.1	0.31	154620.0	5018698.8	281
2019-03-31	32.45	32.65	32.25	32.45	0.1	0.31	346161.0	11232055.95	319
2019-03-28	31.9	32.4	31.9	32.35	0.35	1.09	466566.0	15023308.05	438
2019-03-27	31.85	32.0	31.75	32.0	0.05	0.16	366328.0	11676810.2	469
2019-03-26	31.75	32.05	31.5	31.95	0.0	0.0	241957.0	7700413.85	530
2019-03-25	31.15	32.0	31.0	31.95	0.65	2.08	548650.0	17244395.95	978
2019-03-24	30.55	31.35	30.4	31.3	0.6	1.95	540874.0	16721510.15	823
2019-03-21	30.6	31.0	30.45	30.7	0.0	0.0	345059.0	10601660.9	514
2019-03-20	30.8	30.8	30.55	30.7	-0.1	-0.32	261657.0	8028941.25	358
2019-03-19	30.65	31.1	30.6	30.8	0.3	0.98	951798.0	29345583.25	1134
2019-03-18	29.9	30.65	29.9	30.5	0.65	2.18	760319.0	22954025.9	743
2019-03-17	29.95	30.15	29.85	29.85	0.05	0.17	366406.0	10984584.0	321
2019-03-14	30.1	30.1	29.65	29.8	-0.2	-0.67	413320.0	12365639.2	415
2019-03-13	30.0	30.0	29.95	30.0	0.05	0.17	447114.0	13409298.9	363
2019-03-12	30.0	30.0	29.75	29.95	-0.1	-0.33	310015.0	9271406.05	322
2019-03-11	30.05	30.1	29.95	30.05	-0.05	-0.17	214620.0	6444354.45	362
2019-03-10	30.0	30.25	29.95	30.1	0.1	0.33	412299.0	12396210.6	411
2019-03-07	30.25	30.25	29.9	30.0	-0.2	-0.66	220100.0	6597204.15	358
2019-03-06	30.25	30.25	29.9	30.2	0.05	0.17	235750.0	7085521.55	387
2019-03-05	30.3	30.7	30.05	30.15	-0.05	-0.17	796211.0	24230738.45	1052
2019-03-04	29.6	30.25	29.5	30.2	0.75	2.55	1032010.0	30900123.3	1037
2019-03-03	29.25	29.7	29.25	29.45	0.15	0.51	719083.0	21234256.4	796
2019-02-28	28.9	29.3	28.8	29.3	0.4	1.38	370227.0	10776461.55	417
2019-02-27	28.85	28.9	28.55	28.9	-0.05	-0.17	291324.0	8370032.15	395
2019-02-26	28.75	29.0	28.6	28.95	0.2	0.7	227732.0	6561038.1	466
2019-02-25	28.95	28.95	28.65	28.75	-0.25	-0.86	310565.0	8939960.35	365
2019-02-24	29.0	29.05	28.85	29.0	0.0	0.0	141831.0	4103078.75	174
2019-02-21	29.2	29.2	28.9	29.0	-0.2	-0.68	186625.0	5414193.0	521
2019-02-20	28.7	29.6	28.7	29.2	0.4	1.39	825245.0	24059510.5	998
2019-02-19	28.8	28.85	28.55	28.8	0.1	0.35	219799.0	6313312.95	317
2019-02-18	29.0	29.0	28.6	28.7	-0.3	-1.03	307400.0	8862768.1	516
2019-02-17	29.0	29.1	28.85	29.0	0.15	0.52	376894.0	10925787.85	413
2019-02-14	28.4	28.85	28.35	28.85	0.4	1.41	315155.0	9013633.95	448
2019-02-13	28.7	28.8	28.35	28.45	-0.25	-0.87	315737.0	9018094.45	470
2019-02-12	28.6	28.85	28.4	28.7	0.15	0.53	297845.0	8517689.4	402
2019-02-11	28.9	28.9	28.55	28.55	-0.3	-1.04	141671.0	4079674.1	261
2019-02-10	29.0	29.0	28.8	28.85	-0.15	-0.52	212950.0	6149122.25	237
2019-02-07	29.0	29.0	28.8	29.0	0.0	0.0	255079.0	7373655.75	256
2019-02-06	29.1	29.15	28.75	29.0	-0.15	-0.51	316334.0	9164150.7	378
2019-02-05	28.9	29.25	28.75	29.15	0.25	0.87	257653.0	7490345.3	435
2019-02-04	29.4	29.4	28.8	28.9	-0.2	-0.69	554955.0	16093313.5	668
2019-02-03	29.2	29.5	29.0	29.1	1.0	3.56	1201225.0	35066686.7	1409
2019-01-31	27.9	28.15	27.85	28.1	0.3	1.08	483106.0	13534727.25	409
2019-01-30	28.1	28.15	27.8	27.8	-0.25	-0.89	470391.0	13168516.4	523
2019-01-29	28.4	28.4	28.05	28.05	-0.2	-0.71	267837.0	7536926.15	368
2019-01-28	28.7	28.75	28.05	28.25	-0.3	-1.05	633579.0	17950411.5	718
2019-01-27	28.3	28.6	28.15	28.55	0.45	1.6	526017.0	14892664.15	466
2019-01-24	28.35	28.5	28.0	28.1	-0.25	-0.88	319307.0	8994751.0	442
2019-01-23	28.2	28.7	28.2	28.35	0.15	0.53	470877.0	13388722.5	463
2019-01-22	28.85	28.9	28.2	28.2	-0.7	-2.42	161916.0	4634994.6	303
2019-01-21	28.85	28.9	28.5	28.9	0.0	0.0	190907.0	5486534.8	303
2019-01-20	29.1	29.1	28.6	28.9	0.0	0.0	138418.0	3985657.65	217
2019-01-17	28.6	29.3	28.45	28.9	0.5	1.76	544002.0	15739444.7	827
2019-01-16	27.8	28.6	27.8	28.4	0.7	2.53	448349.0	12645035.95	506
2019-01-15	27.9	28.6	27.7	27.7	-0.2	-0.72	1180568.0	33328955.35	1058
2019-01-14	27.2	27.95	27.1	27.9	0.85	3.14	935515.0	25754375.0	656
2019-01-13	27.6	27.6	27.05	27.05	-0.55	-1.99	444009.0	12144426.75	530
2019-01-10	28.3	28.35	27.3	27.6	-0.7	-2.47	368814.0	10237920.3	664
2019-01-09	27.95	28.35	27.7	28.3	0.6	2.17	220046.0	6174717.95	360
2019-01-08	27.75	28.0	27.6	27.7	0.05	0.18	281486.0	7830892.9	399
2019-01-07	27.9	27.95	27.4	27.65	-0.25	-0.9	329423.0	9115911.65	475
2019-01-06	27.2	28.25	27.2	27.9	0.8	2.95	583781.0	16276463.35	901
2019-01-03	26.55	27.1	26.55	27.1	0.4	1.5	621533.0	16567087.55	297
2019-01-02	26.55	26.8	26.5	26.7	0.0	0.0	83485.0	2225504.1	117
2019-01-01	26.5	26.7	26.3	26.7	0.35	1.33	101547.0	2687853.95	229
2018-12-31	26.9	26.95	26.35	26.35	-0.5	-1.86	173222.0	4617095.4	349
2018-12-30	27.1	27.1	26.85	26.85	-0.25	-0.92	84909.0	2281382.4	231
2018-12-27	27.1	27.25	26.95	27.1	0.2	0.74	290390.0	7873895.95	448
2018-12-26	26.8	26.9	26.55	26.9	0.2	0.75	162182.0	4325812.1	188
2018-12-25	26.45	26.7	26.2	26.7	0.0	0.0	116422.0	3085929.85	171
2018-12-24	26.45	26.7	26.15	26.7	0.45	1.71	253335.0	6670585.2	478
2018-12-23	25.9	26.35	25.85	26.25	0.15	0.57	239942.0	6245871.15	328
2018-12-20	26.2	26.25	26.05	26.1	-0.25	-0.95	132391.0	3462946.65	349
2018-12-19	27.1	27.1	26.25	26.35	-0.75	-2.77	284182.0	7580595.9	569
2018-12-18	26.75	27.25	26.75	27.1	0.25	0.93	216627.0	5871216.05	283
2018-12-17	26.9	27.25	26.75	26.85	-0.05	-0.19	207045.0	5595035.6	366
2018-12-16	26.85	27.1	26.8	26.9	-0.15	-0.55	205216.0	5527868.7	273
2018-12-13	26.85	27.35	26.85	27.05	0.25	0.93	269761.0	7314277.4	531
2018-12-12	26.7	26.8	26.6	26.8	0.1	0.37	92838.0	2478007.3	252
2018-12-11	26.6	26.7	26.4	26.7	0.05	0.19	145424.0	3866263.5	330
2018-12-10	26.7	26.8	26.5	26.65	0.0	0.0	185734.0	4951493.65	340
2018-12-09	26.2	26.7	26.2	26.65	0.4	1.52	186947.0	4942130.7	387
2018-12-06	26.85	26.9	26.25	26.25	-0.6	-2.23	270766.0	7224799.85	558
2018-12-05	27.65	27.75	26.6	26.85	-1.15	-4.11	394190.0	10678729.45	873
2018-12-04	28.1	28.2	27.85	28.0	-0.15	-0.53	337291.0	9467770.55	469
2018-12-03	28.2	28.4	27.85	28.15	0.35	1.26	276384.0	7770105.05	477
2018-12-02	28.0	28.2	27.8	27.8	0.35	1.28	448545.0	12556131.2	409
2018-11-29	27.1	27.45	27.0	27.45	0.3	1.1	458412.0	12516436.1	542
2018-11-28	27.0	27.35	27.0	27.15	0.2	0.74	670017.0	18172106.1	706
2018-11-27	26.0	27.3	26.0	26.95	0.95	3.65	1101687.0	29221743.25	1321
2018-11-26	25.7	26.35	25.3	26.0	0.35	1.36	959806.0	24774858.5	1289
2018-11-25	25.9	26.0	25.65	25.65	-0.5	-1.91	291723.0	7523158.1	393
2018-11-22	26.4	26.4	26.0	26.15	-0.05	-0.19	259740.0	6809700.45	333
2018-11-21	26.0	26.4	25.85	26.2	0.1	0.38	425401.0	11101084.85	598
2018-11-20	26.3	26.6	25.8	26.1	-0.3	-1.14	294555.0	7707338.95	441
2018-11-19	27.15	27.45	26.3	26.4	-0.75	-2.76	421165.0	11252855.7	641
2018-11-18	28.2	28.2	27.15	27.15	-1.05	-3.72	176373.0	4893155.9	256
2018-11-15	28.25	28.65	28.05	28.2	-0.15	-0.53	181159.0	5123449.1	282
2018-11-14	28.0	28.4	27.95	28.35	0.0	0.0	212195.0	5983456.2	292
2018-11-13	28.2	28.8	28.2	28.35	0.0	0.0	243700.0	6951608.85	345
2018-11-12	28.2	28.45	28.05	28.35	0.1	0.35	185661.0	5244178.4	385
2018-11-11	28.3	28.75	28.0	28.25	0.1	0.36	121560.0	3438075.4	221
2018-11-08	29.1	29.55	28.1	28.15	-0.65	-2.26	517686.0	14860931.25	818
2018-11-07	28.85	29.1	28.5	28.8	-0.05	-0.17	496134.0	14311427.65	347
2018-11-06	28.3	28.95	28.3	28.85	0.25	0.87	70473.0	2028015.45	192
2018-11-05	29.2	29.2	27.6	28.6	-0.45	-1.55	372849.0	10607050.2	606
2018-11-04	28.6	29.15	28.2	29.05	0.55	1.93	455985.0	13189134.7	479
2018-11-01	28.0	29.8	27.8	28.5	0.7	2.52	1052085.0	30226447.95	1373
2018-10-31	27.3	28.2	27.2	27.8	0.6	2.21	848834.0	23641353.1	1066
2018-10-30	27.1	27.4	26.8	27.2	-0.15	-0.55	399798.0	10876709.3	498
2018-10-29	26.95	27.9	26.95	27.35	0.85	3.21	811755.0	22329345.6	785
2018-10-28	26.05	26.95	26.05	26.5	0.2	0.76	696133.0	18518461.95	412
2018-10-25	25.35	26.5	25.3	26.3	0.75	2.94	1005141.0	25863586.3	1056
2018-10-24	25.45	25.75	25.1	25.55	0.5	2.0	466426.0	11837109.1	363
2018-10-23	25.1	26.1	25.05	25.05	0.05	0.2	433911.0	11094329.3	385
2018-10-22	26.1	26.4	25.0	25.0	-1.25	-4.76	350503.0	8940319.55	536
2018-10-21	25.3	27.0	25.3	26.25	-0.05	-0.19	401221.0	10467319.45	401
2018-10-18	26.0	26.3	25.5	26.3	0.05	0.19	241362.0	6267466.85	406
2018-10-17	25.4	26.35	25.4	26.25	0.85	3.35	203055.0	5276405.9	408
2018-10-16	26.25	26.25	25.0	25.4	-0.7	-2.68	345581.0	8827386.0	548
2018-10-15	25.9	26.6	25.8	26.1	0.6	2.35	305268.0	7958052.85	452
2018-10-14	26.75	26.75	24.5	25.5	-1.5	-5.56	517742.0	13384311.12	549
2018-10-11	26.35	27.2	26.2	27.0	-0.4	-1.46	295289.0	7892072.95	482
2018-10-10	26.7	27.4	26.5	27.4	0.85	3.2	546292.0	14713267.2	981
2018-10-09	26.1	26.55	25.95	26.55	0.55	2.12	363414.0	9538128.3	616
2018-10-08	25.75	26.2	25.7	26.0	0.2	0.78	293173.0	7614319.55	508
2018-10-07	26.4	26.4	25.8	25.8	-0.4	-1.53	308121.0	8023060.95	442
2018-10-04	25.7	26.25	25.7	26.2	0.55	2.14	434099.0	11276237.15	671
2018-10-03	26.05	26.1	25.45	25.65	-0.35	-1.35	338578.0	8686674.25	471
2018-10-02	26.85	26.85	26.0	26.0	-0.75	-2.8	213366.0	5606734.65	415
2018-10-01	27.3	27.35	26.5	26.75	-0.55	-2.01	212000.0	5702968.0	361
2018-09-30	27.6	27.7	27.15	27.3	-0.3	-1.09	65331.0	1795594.65	137
2018-09-27	27.1	27.6	27.1	27.6	0.45	1.66	104975.0	2870900.8	290
2018-09-26	27.3	27.5	27.0	27.15	-0.35	-1.27	407052.0	11101935.95	526
2018-09-25	27.2	27.7	27.2	27.5	0.05	0.18	200575.0	5517158.8	882
2018-09-20	27.4	27.8	27.3	27.45	0.1	0.37	219651.0	6030602.5	230
2018-09-19	27.05	27.55	27.0	27.35	0.25	0.92	743570.0	20299501.35	443
2018-09-18	27.5	27.5	27.0	27.1	-0.55	-1.99	265735.0	7215430.15	384
2018-09-17	26.2	27.7	26.05	27.65	1.05	3.95	386598.0	10472124.3	449
2018-09-16	26.3	26.8	26.1	26.6	0.3	1.14	329478.0	8716948.95	373
2018-09-13	26.1	26.7	25.8	26.3	0.0	0.0	495447.0	13087317.4	1128
2018-09-12	28.25	28.3	25.3	26.3	-1.8	-6.41	1579433.0	41729322.0	2247
2018-09-11	28.7	28.7	28.0	28.1	-0.25	-0.88	298905.0	8454091.35	508
2018-09-10	28.85	28.85	28.05	28.35	-0.35	-1.22	325451.0	9233834.6	536
2018-09-09	29.1	29.1	27.8	28.7	-0.1	-0.35	376909.0	10605482.05	599
2018-09-06	29.0	29.2	28.5	28.8	-0.4	-1.37	170024.0	4899332.95	241
2018-09-05	29.6	29.6	28.2	29.2	-0.8	-2.67	182575.0	5251733.9	244
2018-09-04	30.1	30.6	29.9	30.0	-0.6	-1.96	94705.0	2873054.8	137
2018-09-03	30.9	31.15	30.35	30.6	-0.4	-1.29	231643.0	7109589.25	278
2018-09-02	29.85	31.0	29.7	31.0	0.6	1.97	94647.0	2860161.8	160
2018-08-30	30.5	30.5	29.6	30.4	-0.2	-0.65	230285.0	6867016.55	336
2018-08-29	30.15	31.7	29.9	30.6	0.45	1.49	446113.0	13709784.65	709
2018-08-28	30.1	30.2	29.6	30.15	0.0	0.0	352846.0	10573711.05	327
2018-08-27	29.0	30.8	28.85	30.15	1.3	4.51	353358.0	10531225.65	1060
2018-08-26	29.5	29.5	28.4	28.85	0.6	2.12	306527.0	8915150.9	186
2018-08-16	28.7	28.75	28.0	28.25	-0.45	-1.57	314822.0	8902697.4	514
2018-08-15	27.5	29.5	27.5	28.7	1.4	5.13	670884.0	19281462.5	890
2018-08-14	28.8	28.9	27.0	27.3	-1.3	-4.55	332743.0	9386677.05	412
2018-08-13	29.5	29.5	28.35	28.6	-1.1	-3.7	140598.0	4065922.45	171
2018-08-12	30.4	30.4	29.4	29.7	-0.8	-2.62	210680.0	6244381.7	211
2018-08-09	30.8	30.8	30.45	30.5	-0.45	-1.45	89527.0	2738200.05	201
2018-08-08	31.55	31.55	30.85	30.95	-0.45	-1.43	167137.0	5202056.8	276
2018-08-07	31.9	31.9	31.4	31.4	-0.45	-1.41	98536.0	3115746.8	156
2018-08-06	31.55	31.85	31.35	31.85	0.2	0.63	198761.0	6305441.35	271
2018-08-05	31.35	31.85	31.1	31.65	0.45	1.44	232913.0	7346815.5	306
2018-08-02	31.4	31.6	31.15	31.2	-0.1	-0.32	269717.0	8463502.25	304
2018-08-01	30.85	31.5	30.8	31.3	0.55	1.79	378049.0	11818633.6	488
2018-07-31	31.0	31.3	30.4	30.75	-0.35	-1.13	158095.0	4881382.3	302
2018-07-30	31.2	31.4	31.1	31.1	-0.35	-1.11	100802.0	3147003.85	197
2018-07-29	31.7	31.95	31.1	31.45	-0.25	-0.79	325257.0	10273125.75	220
2018-07-26	31.9	32.0	31.5	31.7	-0.65	-2.01	149416.0	4757091.6	196
2018-07-25	32.65	32.65	31.6	32.35	0.35	1.09	115400.0	3709892.9	182
2018-07-24	32.75	32.75	32.0	32.0	-0.7	-2.14	171659.0	5574888.7	181
2018-07-23	32.6	32.85	32.2	32.7	0.05	0.15	95486.0	3109501.45	171
2018-07-22	33.2	33.25	32.6	32.65	-0.45	-1.36	137320.0	4516893.6	180
2018-07-19	32.8	33.35	32.7	33.1	0.3	0.91	228999.0	7577650.5	366
2018-07-18	32.0	32.8	32.0	32.8	0.6	1.86	161614.0	5256489.4	269
2018-07-17	32.6	32.7	31.95	32.2	-0.5	-1.53	185192.0	5988689.95	334
2018-07-16	33.15	33.15	32.6	32.7	-0.45	-1.36	89338.0	2936155.35	176
2018-07-15	33.55	33.9	33.0	33.15	-0.3	-0.9	107420.0	3582092.75	190
2018-07-12	33.5	33.5	33.25	33.45	-0.05	-0.15	36546.0	1220187.95	102
2018-07-11	34.0	34.1	33.4	33.5	-0.45	-1.33	300327.0	10108197.35	423
2018-07-10	33.9	34.0	33.3	33.95	0.0	0.0	210236.0	7103033.65	254
2018-07-09	34.05	34.05	33.65	33.95	-0.05	-0.15	51882.0	1756411.75	120
2018-07-08	33.85	34.0	33.5	34.0	0.0	0.0	154436.0	5196602.45	138
2018-07-05	34.0	34.3	33.85	34.0	0.35	1.04	207368.0	7058832.7	404
2018-07-04	34.55	34.55	33.35	33.65	-0.9	-2.6	267229.0	9045682.1	510
2018-07-03	36.1	36.1	34.25	34.55	-1.65	-4.56	457709.0	15919007.7	924
2018-07-02	36.3	36.7	35.9	36.2	-0.2	-0.55	181939.0	6594815.0	291
2018-07-01	35.8	36.5	35.75	36.4	0.75	2.1	68447.0	2473618.7	141
2018-06-28	35.9	36.65	35.65	35.65	0.05	0.14	148496.0	5381700.85	308
2018-06-27	35.75	36.0	35.6	35.6	-0.1	-0.28	65043.0	2330004.15	163
2018-06-26	35.55	35.85	35.55	35.7	0.15	0.42	43219.0	1544187.45	68
2018-06-25	35.15	35.9	35.15	35.55	0.4	1.14	123520.0	4393385.1	215
2018-06-24	34.4	35.15	34.4	35.15	0.3	0.86	80339.0	2792861.05	120
2018-06-21	35.0	35.3	34.55	34.85	-0.25	-0.71	55383.0	1930522.8	156
2018-06-20	34.15	35.2	34.15	35.1	0.1	0.29	218289.0	7539838.55	261
2018-06-12	33.55	35.5	33.35	35.0	1.35	4.01	259551.0	8979247.8	390
2018-06-11	33.3	34.25	33.0	33.65	0.65	1.97	284451.0	9592535.75	449
2018-06-10	32.7	33.3	32.45	33.0	0.0	0.0	327424.0	10724638.45	274
2018-06-07	32.7	33.15	31.95	33.0	0.35	1.07	295934.0	9664198.25	857
2018-06-06	32.5	32.95	32.35	32.65	0.15	0.46	322674.0	10499390.5	745
2018-06-05	32.95	33.2	32.3	32.5	-0.4	-1.22	278411.0	9116997.45	487
2018-06-04	31.75	32.9	31.75	32.9	1.5	4.78	437529.0	14229098.55	725
2018-06-03	30.7	32.2	30.7	31.4	0.8	2.61	686381.0	21637453.35	837
2018-05-31	30.05	30.95	29.7	30.6	0.6	2.0	798108.0	24390334.15	1265
2018-05-30	32.7	32.7	30.0	30.0	-2.6	-7.98	550137.0	17085915.0	652
2018-05-29	32.55	33.7	32.55	32.6	0.1	0.31	215563.0	7113721.2	298
2018-05-28	33.4	33.4	32.5	32.5	-0.95	-2.84	158163.0	5199002.35	248
2018-05-27	33.55	33.55	32.65	33.45	-0.05	-0.15	158568.0	5221757.75	334
2018-05-24	33.25	33.65	33.25	33.55	0.13	0.39	64549.0	2163321.95	117
2018-05-23	33.5	33.5	32.7	33.42	-0.1	-0.3	138875.0	4604672.7	273
2018-05-22	33.8	34.05	33.5	33.52	-0.75	-2.19	86376.0	2908823.45	421
2018-05-21	33.9	34.3	33.25	34.27	0.36	1.06	178809.0	6045448.3	332
2018-05-20	34.75	34.8	33.65	33.91	-0.83	-2.39	199803.0	6791500.0	341
2018-05-17	35.0	35.35	34.5	34.74	-0.32	-0.91	154212.0	5400757.6	205
2018-05-16	34.6	35.65	34.6	35.06	0.54	1.56	172218.0	6029236.9	337
2018-05-15	35.7	36.4	34.2	34.52	-1.17	-3.28	308957.0	10913076.05	530
2018-05-14	35.3	35.75	35.0	35.69	0.36	1.02	226875.0	8053794.25	268
2018-05-13	35.0	35.55	33.8	35.33	0.36	1.03	457711.0	15773106.0	207
2018-05-10	34.3	35.25	34.0	34.97	0.4	1.16	162935.0	5682892.5	193
2018-05-09	34.95	35.55	34.3	34.57	-0.26	-0.75	274935.0	9601285.4	412
2018-05-08	33.75	35.0	33.05	34.83	0.86	2.53	456963.0	15753379.55	624
2018-05-07	34.1	34.15	33.65	33.97	-0.62	-1.79	287643.0	9761028.85	1232
2018-05-06	34.35	34.7	33.7	34.59	0.12	0.35	234881.0	8064826.35	319
2018-05-03	35.35	35.35	34.4	34.47	-0.93	-2.63	197294.0	6823350.5	324
2018-05-02	35.9	35.9	35.15	35.4	-0.42	-1.17	332877.0	11831477.85	550
2018-05-01	35.95	36.2	35.65	35.82	-1.53	-4.1	395176.0	14187422.9	550
2018-04-30	37.1	37.6	37.05	37.35	0.29	0.78	308180.0	11490861.0	509
2018-04-29	36.85	37.2	36.55	37.06	0.71	1.95	304553.0	11250657.25	488
2018-04-26	36.55	36.75	36.25	36.35	-0.18	-0.49	225557.0	8235525.2	314
2018-04-25	37.25	37.25	36.1	36.53	-0.61	-1.64	309097.0	11296833.7	450
2018-04-24	38.0	38.2	36.5	37.14	-0.88	-2.31	376038.0	14068526.0	443
2018-04-23	38.7	38.7	37.9	38.02	-0.63	-1.63	285374.0	10875227.55	386
2018-04-22	38.5	39.0	38.4	38.65	0.22	0.57	167495.0	6475499.3	192
2018-04-19	37.95	39.3	37.6	38.43	0.74	1.96	382494.0	14741507.35	425
2018-04-18	38.5	39.0	37.55	37.69	-1.08	-2.79	461608.0	17695876.95	582
2018-04-17	38.3	38.85	38.0	38.77	0.53	1.39	286528.0	10964255.65	347
2018-04-16	38.75	38.9	38.1	38.24	-0.09	-0.23	178310.0	6855536.85	354
2018-04-15	37.4	38.75	37.4	38.33	1.37	3.71	371575.0	14243037.55	801
2018-04-12	35.05	37.4	35.05	36.96	1.04	2.9	613357.0	22473387.9	1471
2018-04-11	36.45	36.9	34.4	35.92	-0.66	-1.8	507308.0	18355334.9	698
2018-04-10	37.35	37.35	36.3	36.58	-0.87	-2.32	356791.0	13160354.15	461
2018-04-09	38.35	38.4	37.1	37.45	-1.08	-2.8	352132.0	13239983.4	502
2018-04-08	39.25	39.25	38.4	38.53	-0.49	-1.26	331232.0	12892332.65	282
2018-04-05	38.75	40.3	38.75	39.02	0.4	1.04	777953.0	30445540.95	744
2018-04-04	38.75	38.75	38.2	38.62	-0.01	-0.03	508192.0	19623378.95	438
2018-04-03	37.75	38.95	37.65	38.63	0.8	2.11	392336.0	15045760.45	476
2018-04-02	39.2	39.3	37.5	37.83	-1.08	-2.78	298085.0	11354788.35	419
2018-04-01	38.0	39.5	38.0	38.91	1.01	2.66	302455.0	11724684.25	446
2018-03-29	36.7	38.5	36.0	37.9	1.38	3.78	790290.0	29573315.8	1043
2018-03-28	35.35	38.1	35.35	36.52	1.22	3.46	457985.0	16984716.15	701
2018-03-27	35.2	35.4	35.15	35.3	-0.03	-0.08	62918.0	2221279.3	94
2018-03-26	35.0	35.4	35.0	35.33	0.13	0.37	242277.0	8075281.4	135
2018-03-25	35.0	35.55	34.75	35.2	0.5	1.44	160434.0	5636123.6	260
2018-03-22	33.6	35.0	33.45	34.7	1.22	3.64	336075.0	11444319.0	502
2018-03-21	32.5	34.0	32.5	33.48	0.99	3.05	448820.0	15026919.5	558
2018-03-20	32.15	32.65	32.05	32.49	0.28	0.87	283778.0	9136789.95	770
2018-03-19	32.3	32.7	32.15	32.21	0.07	0.22	406475.0	13136672.0	815
2018-03-18	32.1	32.4	32.0	32.14	0.15	0.47	261356.0	8410807.05	383
2018-03-15	32.55	32.65	31.95	31.99	-0.6	-1.84	225715.0	7258301.2	233
2018-03-14	32.55	32.7	32.45	32.59	0.04	0.12	474645.0	15489815.3	179
2018-03-13	32.05	32.8	31.7	32.55	0.35	1.09	296114.0	9574846.15	291
2018-03-12	31.25	33.0	31.25	32.2	0.95	3.04	773665.0	24989336.65	879
2018-03-11	31.5	31.5	31.15	31.25	-0.21	-0.67	127437.0	3991852.6	179
2018-03-08	31.55	31.75	31.4	31.46	-0.19	-0.6	113396.0	3579412.15	132
2018-03-07	32.1	32.15	31.65	31.65	-0.33	-1.03	98239.0	3137490.95	153
2018-03-06	31.5	32.15	31.4	31.98	0.54	1.72	307391.0	9784298.05	303
2018-03-05	31.5	31.85	31.25	31.44	-0.03	-0.1	161278.0	5090692.3	176
2018-03-04	31.1	31.6	30.75	31.47	0.56	1.81	144206.0	4502850.0	204
2018-03-01	30.75	32.0	30.7	30.91	0.09	0.29	492518.0	15453848.15	562
2018-02-28	30.7	30.85	30.4	30.82	0.01	0.03	82357.0	2521030.25	88
2018-02-27	30.95	30.95	30.65	30.81	-0.07	-0.23	148107.0	4561744.4	181
2018-02-26	30.55	30.95	30.55	30.88	0.33	1.08	189988.0	5849257.3	217
2018-02-25	30.9	30.9	30.5	30.55	-0.08	-0.26	96375.0	2950272.6	204
2018-02-22	30.9	31.0	30.4	30.63	-0.29	-0.94	439485.0	13538970.1	427
2018-02-21	29.3	31.0	29.1	30.92	1.72	5.89	903573.0	27439958.35	840
2018-02-20	29.25	29.6	29.1	29.2	-0.05	-0.17	144188.0	4228992.75	169
2018-02-19	29.3	29.6	29.2	29.25	-0.25	-0.85	247782.0	7289520.15	204
2018-02-18	29.9	29.9	29.2	29.5	-0.24	-0.81	113146.0	3319488.3	139
2018-02-15	29.4	29.8	29.4	29.74	0.34	1.16	118855.0	3506084.35	99
2018-02-14	29.6	29.75	29.4	29.4	0.0	0.0	188614.0	5581205.95	143
2018-02-13	29.05	29.45	29.05	29.4	0.07	0.24	204650.0	6011512.75	172
2018-02-12	29.3	29.45	29.0	29.33	0.02	0.07	85525.0	2503070.9	130
2018-02-11	29.4	29.4	29.1	29.31	-0.18	-0.61	60575.0	1770955.85	63
2018-02-08	29.8	30.0	29.25	29.49	-0.43	-1.44	327026.0	9648814.55	348
2018-02-07	28.75	30.25	28.75	29.92	1.17	4.07	1002298.0	29431780.65	825
2018-02-06	27.6	29.3	27.6	28.75	0.34	1.2	538249.0	15414947.45	470
2018-02-05	28.45	28.75	28.35	28.41	-0.19	-0.66	255071.0	7307994.6	197
2018-02-04	28.6	29.0	28.45	28.6	0.29	1.02	508656.0	14543886.45	272
2018-02-01	28.9	28.9	28.2	28.31	-1.1	-3.74	1222721.0	34775098.25	790
2018-01-31	29.9	29.9	29.65	29.41	-0.29	-0.98	234575.0	6967246.05	121
2018-01-30	29.7	29.75	29.6	29.7	0.2	0.68	369659.0	10981554.55	253
2018-01-29	29.5	29.6	29.15	29.5	0.0	0.0	194734.0	5745866.8	133
2018-01-28	29.5	29.65	29.5	29.5	0.11	0.37	170903.0	5045805.5	124
2018-01-25	29.4	29.4	29.05	29.39	-0.01	-0.03	92865.0	2722823.95	141
2018-01-24	29.5	29.5	28.95	29.4	0.1	0.34	91661.0	2667057.15	125
2018-01-23	29.0	29.7	29.0	29.3	0.58	2.02	226334.0	6655859.85	203
2018-01-22	29.15	29.3	28.7	28.72	-0.48	-1.64	187186.0	5433182.55	126
2018-01-21	29.4	29.5	29.2	29.2	-0.31	-1.05	44223.0	1293695.65	45
2018-01-18	29.4	29.6	29.4	29.51	-0.01	-0.03	63874.0	1883426.75	62
2018-01-17	29.6	29.6	29.35	29.52	-0.18	-0.61	234340.0	6904386.75	190
2018-01-16	29.95	30.0	29.65	29.7	-0.24	-0.8	302059.0	9000950.85	105
2018-01-15	29.2	30.2	29.2	29.94	0.62	2.11	464907.0	13922356.5	347
2018-01-14	29.25	29.5	29.25	29.32	-0.16	-0.54	229227.0	6724124.15	128
2018-01-11	29.2	29.6	29.0	29.48	0.0	0.0	306547.0	9005203.35	220
2018-01-10	29.05	29.75	29.05	29.48	0.47	1.62	464503.0	13689280.55	458
2018-01-09	29.0	29.2	28.6	29.01	-0.1	-0.34	255812.0	7413679.15	334
2018-01-08	28.6	29.55	28.6	29.11	0.63	2.21	597552.0	17402462.75	532
2018-01-07	27.5	29.0	27.5	28.48	0.99	3.6	540507.0	15254782.95	579
2018-01-04	27.15	27.85	27.1	27.49	0.39	1.44	243791.0	6704748.85	306
2018-01-03	26.25	27.8	26.25	27.1	0.68	2.57	328608.0	8817495.95	482
2018-01-02	26.55	26.7	26.4	26.42	-0.3	-1.12	210611.0	5587639.95	273
2018-01-01	26.55	26.95	26.4	26.72	-0.48	-1.76	280803.0	7473913.2	505
2017-12-31	27.5	27.55	27.1	27.2	-0.22	-0.8	36857.0	1005913.55	93
2017-12-28	27.4	27.5	27.2	27.42	0.11	0.4	41850.0	1143202.55	86
2017-12-27	27.1	27.55	27.1	27.31	-0.04	-0.15	106389.0	2908855.8	166
2017-12-26	27.25	27.4	27.1	27.35	0.16	0.59	50741.0	1384186.5	89
2017-12-25	27.5	27.65	27.0	27.19	-0.63	-2.26	103670.0	2828706.6	155
2017-12-24	27.8	28.05	27.8	27.82	-0.16	-0.57	62700.0	1752829.95	81
2017-12-21	27.7	28.05	27.5	27.98	0.27	0.97	270165.0	7550371.8	251
2017-12-20	27.1	27.9	26.8	27.71	1.02	3.82	410415.0	11318754.35	468
2017-12-19	27.6	27.65	26.6	26.69	-1.22	-4.37	464036.0	12612940.2	711
2017-12-18	28.0	28.2	27.9	27.91	0.26	0.94	488006.0	13652080.5	372
2017-12-17	26.2	27.7	26.2	27.65	1.13	4.26	828836.0	22556861.35	607
2017-12-14	26.45	26.7	26.0	26.52	0.07	0.26	176284.0	4644109.5	171
2017-12-13	26.25	26.6	26.25	26.45	-0.23	-0.86	110391.0	2914042.95	162
2017-12-12	26.95	26.95	26.1	26.68	0.04	0.15	248729.0	6588012.1	246
2017-12-11	25.7	26.85	25.65	26.64	1.03	4.02	952177.0	25218572.5	1005
2017-12-10	24.94	25.7	24.9	25.61	0.9	3.64	401282.0	10149209.45	410
2017-12-07	24.92	25.2	24.7	24.71	-0.16	-0.64	268962.0	6674519.42	306
2017-12-06	24.6	24.98	24.6	24.87	0.27	1.1	257971.0	6415557.34	295
2017-12-05	24.32	24.86	24.32	24.6	0.09	0.37	147812.0	3637162.72	191
2017-12-04	24.66	24.66	24.44	24.51	-0.1	-0.41	153512.0	3768508.66	174
2017-12-03	24.4	24.7	24.3	24.61	0.44	1.82	241172.0	5922086.74	283
2017-11-30	24.3	24.3	23.9	24.17	-0.14	-0.58	278347.0	6687943.78	334
2017-11-29	24.34	24.5	24.28	24.31	-0.05	-0.21	264882.0	6475136.32	248
2017-11-28	24.44	24.56	24.32	24.36	-0.14	-0.57	171960.0	4206337.4	187
2017-11-27	24.6	24.7	24.42	24.5	-0.09	-0.37	471226.0	11560385.72	406
2017-11-26	24.4	24.7	24.4	24.59	0.29	1.19	625313.0	15364881.0	356
2017-11-23	23.92	24.36	23.92	24.3	0.11	0.45	372823.0	9017599.14	343
2017-11-22	24.46	24.5	24.0	24.19	-0.3	-1.22	380517.0	9220975.8	283
2017-11-21	24.5	24.5	24.0	24.49	-0.05	-0.2	242952.0	5916499.98	163
2017-11-20	24.5	24.56	24.3	24.54	0.04	0.16	88104.0	2154600.06	91
2017-11-19	25.1	25.3	24.32	24.5	-0.56	-2.23	247058.0	6092264.77	210
2017-11-16	25.2	26.15	24.7	25.06	-0.24	-0.95	980504.0	25258348.71	716
2017-11-15	24.9	25.45	24.74	25.3	0.64	2.6	516480.0	12959116.87	360
2017-11-14	24.78	25.1	24.64	24.66	0.11	0.45	511086.0	12655126.92	426
2017-11-13	24.5	24.6	24.3	24.55	-0.05	-0.2	267033.0	6522999.28	208
2017-11-12	24.4	24.8	24.4	24.6	0.21	0.86	416692.0	10241184.7	372
2017-11-09	24.0	24.42	23.5	24.39	0.36	1.5	539190.0	13033870.86	695
2017-11-08	24.7	25.0	23.9	24.03	-0.85	-3.42	552870.0	13432997.54	724
2017-11-07	26.5	26.5	23.1	24.88	-0.73	-2.85	881469.0	21853665.65	785
2017-11-06	26.8	26.9	25.4	25.61	-0.91	-3.43	500172.0	12973055.05	488
2017-11-05	24.7	27.0	24.2	26.52	1.15	4.53	691213.0	17612083.3	574
2017-11-02	26.1	26.1	25.15	25.37	-0.64	-2.46	192477.0	4908863.5	333
2017-11-01	26.9	26.9	25.95	26.01	-0.76	-2.84	199508.0	5220756.2	249
2017-10-31	26.95	27.0	26.6	26.77	0.09	0.34	157219.0	4218362.1	363
2017-10-30	26.05	27.2	25.8	26.68	0.64	2.46	824006.0	21864900.25	667
2017-10-29	25.6	26.2	25.6	26.04	0.44	1.72	181165.0	4705534.85	189
2017-10-26	25.95	25.95	25.6	25.6	-0.12	-0.47	195283.0	5010454.5	149
2017-10-25	25.7	26.1	25.6	25.72	0.33	1.3	334751.0	8659594.55	286
2017-10-24	25.3	25.9	24.9	25.39	0.0	0.0	342770.0	8743569.42	297
2017-10-23	25.9	25.9	25.25	25.39	-0.58	-2.23	152902.0	3886068.1	206
2017-10-22	26.45	26.55	25.95	25.97	-0.11	-0.42	172432.0	4523592.7	252
2017-10-19	25.8	26.2	25.5	26.08	0.19	0.73	326994.0	8480401.35	349
2017-10-18	26.8	26.8	25.8	25.89	-0.77	-2.89	850701.0	22266737.2	713
2017-10-17	25.7	27.0	25.7	26.66	1.11	4.34	2076099.0	54858656.85	2281
2017-10-16	25.05	25.8	25.0	25.55	0.58	2.32	1561912.0	39856573.4	1257
2017-10-15	25.0	25.05	24.8	24.97	0.07	0.28	281183.0	7008843.56	260
2017-10-12	23.7	24.94	23.7	24.9	1.18	4.97	510992.0	12534254.8	452
2017-10-11	24.1	24.4	23.2	23.72	-0.61	-2.51	335500.0	7988596.62	285
2017-10-10	24.82	24.84	24.2	24.33	-0.59	-2.37	220057.0	5429215.54	214
2017-10-09	24.64	25.1	24.64	24.92	0.1	0.4	283851.0	7086333.23	309
2017-10-08	24.6	25.05	24.46	24.82	0.12	0.49	470517.0	11687384.27	352
2017-10-05	25.0	25.15	24.52	24.7	-0.34	-1.36	308449.0	7653313.11	382
2017-10-04	24.54	25.15	24.54	25.04	0.58	2.37	905732.0	22576633.57	1248
2017-10-03	23.74	24.8	23.74	24.46	0.72	3.03	937652.0	22966699.74	843
2017-10-02	23.2	23.88	23.1	23.74	0.59	2.55	398183.0	9346566.12	406
2017-10-01	23.2	23.28	23.02	23.15	-0.25	-1.07	186859.0	4322523.9	245
2017-09-28	24.0	24.0	23.38	23.4	-0.56	-2.34	501176.0	11788101.28	588
2017-09-27	24.0	25.3	23.82	23.96	0.95	4.13	3072971.0	75298572.74	2042
2017-09-26	22.4	23.78	22.4	23.01	0.71	3.18	2173801.0	50291654.42	1778
2017-09-25	22.3	22.46	22.2	22.3	0.06	0.27	1256247.0	28007687.94	948
2017-09-21	22.1	22.26	22.1	22.24	0.2	0.91	164167.0	3642965.02	156
2017-09-20	22.0	22.16	22.0	22.04	0.05	0.23	113042.0	2493974.18	134
2017-09-19	22.28	22.28	21.92	21.99	-0.29	-1.3	508606.0	11249751.06	321
2017-09-18	22.3	22.44	22.28	22.28	-0.04	-0.18	210844.0	4705951.06	151
2017-09-17	22.4	22.46	22.24	22.32	-0.06	-0.27	80488.0	1796557.48	148
2017-09-14	22.56	22.62	22.34	22.38	-0.15	-0.67	296878.0	6681972.26	238
2017-09-13	22.2	22.8	22.2	22.53	0.38	1.72	563531.0	12691848.82	561
2017-09-12	22.1	22.2	21.88	22.15	0.1	0.45	248015.0	5470666.2	289
2017-09-11	21.6	22.12	21.56	22.05	0.46	2.13	591832.0	12923946.56	491
2017-09-10	21.58	21.76	21.54	21.59	0.05	0.23	186254.0	4029258.42	233
2017-09-07	21.52	21.54	21.48	21.54	0.06	0.28	233021.0	5010446.9	314
2017-09-06	21.44	21.56	21.4	21.48	0.12	0.56	422428.0	9078672.34	269
2017-08-29	21.44	21.44	21.3	21.36	0.01	0.05	69179.0	1476946.7	125
2017-08-28	21.16	21.36	21.16	21.35	0.15	0.71	148109.0	3153286.48	134
2017-08-27	21.2	21.22	21.14	21.2	0.0	0.0	98564.0	2088594.14	150
2017-08-24	21.38	21.38	21.18	21.2	-0.13	-0.61	187843.0	3994169.14	316
2017-08-23	21.4	21.42	21.32	21.33	-0.1	-0.47	177373.0	3788826.1	307
2017-08-22	21.8	21.8	21.4	21.43	-0.24	-1.11	668824.0	14416177.92	766
2017-08-21	21.68	21.94	21.64	21.67	0.01	0.05	448947.0	9786295.9	452
2017-08-20	22.04	22.16	21.62	21.66	-0.38	-1.72	475659.0	10394779.36	471
2017-08-17	22.38	22.38	22.02	22.04	-0.36	-1.61	266386.0	5898955.28	378
2017-08-16	22.4	22.44	22.36	22.4	-0.15	-0.67	832865.0	18658516.94	379
2017-08-15	22.5	22.64	22.48	22.55	0.0	0.0	446825.0	10072244.34	217
2017-08-14	22.54	22.6	22.4	22.55	0.0	0.0	433347.0	9712375.64	181
2017-08-13	22.66	22.7	22.46	22.55	-0.17	-0.75	412054.0	9301343.86	215
2017-08-10	22.64	22.78	22.64	22.72	0.12	0.53	371829.0	8442188.28	309
2017-08-09	22.6	22.64	22.5	22.6	0.1	0.44	425786.0	9601865.0	306
2017-08-08	22.46	22.6	22.4	22.5	0.04	0.18	398384.0	8960813.6	232
2017-08-07	22.42	22.5	22.16	22.46	-0.08	-0.35	415188.0	9247285.82	355
2017-08-06	22.78	22.8	22.4	22.54	-0.22	-0.97	581084.0	13097985.2	390
2017-08-03	22.0	22.96	22.0	22.76	0.93	4.26	1593698.0	35967383.2	1383
2017-08-02	21.5	22.0	21.2	21.83	0.7	3.31	2111583.0	45721604.18	1734
2017-08-01	21.18	21.36	21.1	21.13	-0.04	-0.19	198485.0	4208158.74	300
2017-07-31	21.26	21.32	21.14	21.17	-0.08	-0.38	164891.0	3495213.6	235
2017-07-30	21.2	21.42	21.18	21.25	0.13	0.62	348830.0	7424442.7	412
2017-07-27	21.1	21.24	21.02	21.12	0.09	0.43	232291.0	4905993.26	289
2017-07-26	21.26	21.26	21.02	21.03	-0.04	-0.19	139066.0	2933190.52	197
2017-07-25	20.88	21.3	20.8	21.07	0.17	0.81	487947.0	10309604.52	657
2017-07-24	21.04	21.04	20.88	20.9	-0.11	-0.52	170398.0	3566060.24	203
2017-07-23	21.02	21.22	20.98	21.01	-0.01	-0.05	130761.0	2755220.82	163
2017-07-20	20.92	21.04	20.9	21.02	0.14	0.67	117453.0	2463901.06	135
2017-07-19	20.9	21.0	20.82	20.88	-0.05	-0.24	180947.0	3780217.14	204
2017-07-18	21.04	21.16	20.92	20.93	-0.17	-0.81	290611.0	6109183.9	272
2017-07-17	21.32	21.32	21.1	21.1	-0.21	-0.99	237137.0	5021358.54	274
2017-07-16	21.3	21.42	21.24	21.31	0.07	0.33	350596.0	7470472.84	314
2017-07-13	21.3	21.5	21.22	21.24	-0.02	-0.09	495008.0	10577205.82	424
2017-07-12	21.0	21.32	21.0	21.26	0.25	1.19	395452.0	8371137.02	403
2017-07-11	21.0	21.34	20.86	21.01	0.06	0.29	721698.0	15228623.22	821
2017-07-10	20.84	21.0	20.74	20.95	0.13	0.62	930585.0	19377484.72	502
2017-07-09	20.9	20.98	20.8	20.82	-0.06	-0.29	302018.0	6302398.56	287
2017-07-06	20.92	20.98	20.86	20.88	-0.08	-0.38	143568.0	3003691.1	168
2017-07-05	21.0	21.0	20.86	20.96	-0.04	-0.19	148892.0	3118307.08	216
2017-07-04	21.14	21.22	20.98	21.0	-0.08	-0.38	491785.0	10379675.26	454
2017-07-03	20.74	21.22	20.7	21.08	0.37	1.79	908716.0	19058137.5	797
2017-07-02	20.66	20.78	20.3	20.71	0.1	0.49	1054334.0	21658035.08	818
2017-06-22	20.64	20.74	20.46	20.61	0.01	0.05	1220398.0	25157230.08	692
2017-06-21	20.76	20.82	20.5	20.6	0.2	0.98	804035.0	16596929.42	508
2017-06-20	20.66	20.82	20.24	20.4	-0.21	-1.02	451753.0	9325653.8	378
2017-06-19	20.3	20.68	20.3	20.61	0.39	1.93	449198.0	9214851.26	425
2017-06-18	20.4	20.44	20.2	20.22	-0.1	-0.49	197106.0	3994814.54	264
2017-06-15	20.34	20.4	20.2	20.32	-0.02	-0.1	235980.0	4791078.26	242
2017-06-14	20.3	20.48	20.28	20.34	0.06	0.3	466819.0	9515582.48	443
2017-06-13	20.26	20.32	20.14	20.28	0.0	0.0	428313.0	8682542.72	538
2017-06-12	20.4	20.4	20.12	20.28	0.06	0.3	270450.0	5483099.98	193
2017-06-11	20.7	20.7	20.04	20.22	-0.53	-2.55	305047.0	6176158.42	398
2017-06-08	21.4	21.4	20.7	20.75	-0.66	-3.08	510839.0	10756523.56	590
2017-06-07	21.82	21.86	21.3	21.41	-0.43	-1.97	460665.0	9875143.82	530
2017-06-06	21.94	21.96	21.82	21.84	-0.11	-0.5	289260.0	6339268.32	351
2017-06-05	22.24	22.24	21.88	21.95	-0.3	-1.35	312245.0	6859878.3	340
2017-06-04	22.2	22.3	22.0	22.25	0.0	0.0	264655.0	5873598.6	169
2017-06-01	22.6	22.6	22.25	22.25	-0.37	-1.64	288175.0	6432779.6	321
2017-05-31	22.6	22.75	22.55	22.62	0.04	0.18	247621.0	5607386.45	320
2017-05-30	22.0	22.7	22.0	22.58	0.5	2.26	257483.0	5749967.0	240
2017-05-29	21.95	22.1	21.6	22.08	0.18	0.82	101637.0	2224326.65	135
2017-05-28	22.4	22.4	21.85	21.9	-0.62	-2.75	203477.0	4474221.3	256
2017-05-25	22.5	22.6	22.45	22.52	0.01	0.04	210476.0	4739491.55	516
2017-05-24	22.55	22.6	22.5	22.51	-0.04	-0.18	148059.0	3337867.95	286
2017-05-23	22.6	22.6	22.3	22.55	-0.16	-0.7	252853.0	5688420.25	331
2017-05-22	22.9	22.9	22.7	22.71	-0.09	-0.39	111655.0	2539246.45	193
2017-05-21	22.6	22.95	22.6	22.8	0.22	0.97	445352.0	10125983.75	438
2017-05-18	22.5	22.75	22.45	22.58	-0.05	-0.22	246714.0	5573218.85	251
2017-05-17	22.65	22.65	22.55	22.63	-0.08	-0.35	225528.0	5096753.7	256
2017-05-16	22.55	22.75	22.45	22.71	0.18	0.8	305164.0	6900229.75	566
2017-05-15	22.25	22.65	22.2	22.53	0.33	1.49	501209.0	11241974.05	746
2017-05-14	22.15	22.2	21.95	22.2	0.04	0.18	192966.0	4259537.45	270
2017-05-11	22.45	22.45	22.1	22.16	-0.25	-1.12	171970.0	3832332.6	276
2017-05-10	22.45	22.5	22.4	22.41	-0.09	-0.4	185500.0	4158232.4	390
2017-05-09	22.4	22.65	22.4	22.5	0.05	0.22	264575.0	5957776.5	285
2017-05-08	22.5	22.5	22.25	22.45	0.08	0.36	240635.0	5387031.5	263
2017-05-07	22.75	22.8	22.25	22.37	-0.42	-1.84	440846.0	9887105.05	454
2017-05-04	23.0	23.05	22.75	22.79	-0.23	-1.0	643806.0	14731553.35	590
2017-05-03	23.1	23.1	22.9	23.02	0.06	0.26	351822.0	8101024.65	581
2017-05-02	23.0	23.05	22.9	22.96	0.04	0.17	283356.0	6514833.4	319
2017-05-01	23.2	23.2	22.9	22.92	-0.17	-0.74	448096.0	10328225.5	567
2017-04-30	22.8	23.15	22.8	23.09	0.29	1.27	450534.0	10360612.9	389
2017-04-27	22.8	22.85	22.7	22.8	0.0	0.0	202196.0	4606755.55	223
2017-04-26	22.7	22.95	22.55	22.8	0.13	0.57	485733.0	11070295.2	595
2017-04-25	23.0	23.0	22.55	22.67	-0.36	-1.56	408472.0	9306130.35	543
2017-04-24	23.15	23.15	22.9	23.03	-0.18	-0.78	441683.0	10169337.7	445
2017-04-23	23.1	23.35	23.1	23.21	0.28	1.22	456432.0	10625304.05	417
2017-04-20	23.6	23.75	22.8	22.93	-1.72	-6.98	905839.0	21206205.6	1231
2017-04-19	24.7	24.75	24.25	24.65	-0.08	-0.32	695917.0	17098635.6	694
2017-04-18	25.2	25.3	24.7	24.73	-0.41	-1.63	576409.0	14339140.4	605
2017-04-17	25.2	25.5	25.1	25.14	0.11	0.44	831890.0	21043362.9	809
2017-04-16	25.2	25.3	24.95	25.03	-0.14	-0.56	477898.0	11991996.4	481
2017-04-13	25.0	25.4	25.0	25.17	0.16	0.64	590860.0	14880180.4	537
2017-04-12	24.7	25.1	24.7	25.01	0.27	1.09	308615.0	7699720.0	354
2017-04-11	24.85	24.95	24.75	24.74	0.01	0.04	477418.0	11837132.7	248
2017-04-10	24.6	25.0	24.5	24.73	0.15	0.61	388743.0	9644606.6	420
2017-04-09	24.75	24.75	24.5	24.58	-0.17	-0.69	363170.0	8939922.2	420
2017-04-06	25.0	25.2	24.7	24.75	-0.28	-1.12	476992.0	11897843.0	473
2017-04-05	25.1	25.3	24.95	25.03	-0.13	-0.52	490041.0	12296853.8	474
2017-04-04	25.5	25.5	24.75	25.16	-0.32	-1.26	1211407.0	30334772.2	894
2017-04-03	25.5	25.7	25.4	25.48	-0.02	-0.08	646963.0	16515143.1	549
2017-04-02	24.95	25.6	24.95	25.5	0.74	2.99	1167948.0	29614205.3	771
2017-03-30	24.95	25.0	24.6	24.76	-0.08	-0.32	439193.0	10892922.0	493
2017-03-29	24.6	25.2	24.6	24.84	0.35	1.43	936603.0	23331251.1	796
2017-03-28	23.75	24.95	23.65	24.49	0.95	4.04	1866237.0	45558296.7	1340
2017-03-27	23.85	23.85	23.5	23.54	-0.37	-1.55	424993.0	10071020.1	436
2017-03-26	24.1	24.35	23.85	23.91	0.03	0.13	724457.0	17421004.3	663
2017-03-23	23.05	24.1	23.05	23.88	0.94	4.1	1534632.0	36402741.0	1153
2017-03-22	22.8	23.05	22.35	22.94	-0.22	-0.95	503517.0	11480769.7	495
2017-03-21	23.05	23.4	23.05	23.16	0.08	0.35	372995.0	8668933.2	602
2017-03-20	23.4	23.5	23.05	23.08	-0.29	-1.24	382797.0	8886917.6	397
2017-03-19	22.8	23.55	22.8	23.37	0.6	2.64	647002.0	15057920.7	555
2017-03-16	22.65	22.8	22.55	22.77	0.32	1.43	571796.0	12972689.7	485
2017-03-15	22.55	22.65	22.3	22.45	0.05	0.22	1014077.0	22772999.4	638
2017-03-14	22.2	22.45	21.7	22.4	0.01	0.04	2282864.0	50370115.1	1401
2017-03-13	22.8	23.05	22.2	22.39	-0.38	-1.67	1728544.0	39234407.2	1053
2017-03-12	23.15	23.25	22.65	22.77	-0.41	-1.77	422841.0	9660825.9	383
2017-03-09	23.4	23.4	23.05	23.18	-0.39	-1.65	578672.0	13427945.6	532
2017-03-08	23.75	23.85	23.5	23.57	-0.18	-0.76	390873.0	9238421.5	394
2017-03-07	23.85	23.85	23.65	23.75	0.01	0.04	409900.0	9746711.8	375
2017-03-06	24.1	24.1	23.4	23.74	-0.41	-1.7	821752.0	19446136.7	787
2017-03-05	24.45	24.6	24.1	24.15	-0.21	-0.86	432903.0	10521822.3	474
2017-03-02	23.85	24.45	23.85	24.36	0.7	2.96	1062356.0	25611799.5	826
2017-03-01	23.65	23.85	23.4	23.66	0.04	0.17	601098.0	14189104.6	572
2017-02-28	23.5	23.65	22.95	23.62	0.18	0.77	780445.0	18181924.4	646
2017-02-27	24.35	24.35	23.15	23.44	-0.92	-3.78	1459742.0	34599143.5	1163
2017-02-26	24.5	24.6	24.25	24.36	-0.23	-0.94	570632.0	13956940.4	461
2017-02-23	24.6	24.7	24.35	24.59	0.0	0.0	763705.0	18694821.1	615
2017-02-22	24.7	24.95	24.5	24.59	0.0	0.0	1298859.0	32114336.5	960
2017-02-21	24.75	24.85	24.35	24.59	-0.27	-1.09	913366.0	22460504.1	721
2017-02-20	25.1	25.3	24.75	24.86	-0.37	-1.47	725644.0	18130083.6	611
2017-02-19	25.4	25.5	25.1	25.23	-0.03	-0.12	623582.0	15767983.1	476
2017-02-16	25.5	25.6	25.2	25.26	-0.17	-0.67	905643.0	23045246.3	641
2017-02-15	25.5	25.6	25.3	25.43	0.04	0.16	853464.0	21735616.2	543
2017-02-14	25.5	25.6	25.1	25.39	-0.04	-0.16	1314419.0	33338340.3	855
2017-02-13	25.2	25.7	25.2	25.43	0.31	1.23	1195342.0	30357114.8	744
2017-02-12	25.1	25.3	25.0	25.12	0.22	0.88	598668.0	15048081.6	418
2017-02-09	25.2	25.4	24.75	24.9	-0.34	-1.35	953159.0	23856758.5	689
2017-02-08	25.6	25.6	25.0	25.24	-0.49	-1.9	552280.0	13976430.0	586
2017-02-07	25.8	25.9	25.6	25.73	-0.09	-0.35	438869.0	11292472.8	359
2017-02-06	25.6	25.9	25.4	25.82	0.2	0.78	548300.0	14069407.8	489
2017-02-05	26.1	26.2	25.5	25.62	-0.34	-1.31	953949.0	24686630.4	687
2017-02-02	26.4	26.6	25.9	25.96	-0.23	-0.88	1044565.0	27409034.6	736
2017-02-01	26.0	26.3	25.8	26.19	0.37	1.43	1059156.0	27608363.6	745
2017-01-31	25.9	26.1	25.5	25.82	-0.24	-0.92	900603.0	23158097.4	685
2017-01-30	26.6	26.7	26.0	26.06	-0.51	-1.92	715600.0	18861838.2	612
2017-01-29	26.4	26.7	26.1	26.57	0.26	0.99	1037700.0	27533024.6	784
2017-01-26	26.7	26.8	26.1	26.31	-0.2	-0.75	1793004.0	47610118.7	1334
2017-01-25	26.0	26.7	25.9	26.51	0.69	2.67	3894540.0	102032383.9	2538
2017-01-24	25.5	26.2	25.4	25.82	0.42	1.65	2523179.0	65145457.0	1760
2017-01-23	25.5	25.8	25.4	25.4	0.1	0.4	1592676.0	40641847.4	1434
2017-01-22	26.6	26.6	25.0	25.3	-1.22	-4.6	1819284.0	46063485.1	1670
2017-01-19	26.8	27.2	26.5	26.52	-0.4	-1.49	279561.0	7481133.4	355
2017-01-18	27.3	27.5	26.7	26.92	-0.28	-1.03	569138.0	15479126.4	684
2017-01-17	27.1	27.3	26.5	27.2	0.27	1.0	280455.0	7555871.0	388
2017-01-16	26.8	27.3	26.7	26.93	0.27	1.01	410646.0	11076563.8	521
2017-01-15	26.7	26.7	26.4	26.66	0.18	0.68	533597.0	14211788.0	251
2017-01-12	27.4	27.6	26.2	26.48	-0.82	-3.0	253831.0	6820653.2	363
2017-01-11	27.7	27.7	27.1	27.3	-0.3	-1.09	363352.0	9958192.9	408
2017-01-10	27.4	28.0	27.3	27.6	0.1	0.36	651026.0	18005162.2	717
2017-01-09	28.3	28.3	27.3	27.5	-0.46	-1.65	380321.0	10510236.8	528
2017-01-08	28.5	28.6	27.9	27.96	-0.37	-1.31	347233.0	9844852.6	433
2017-01-05	28.9	29.0	28.3	28.33	-0.63	-2.18	342530.0	9767447.2	465
2017-01-04	29.5	29.6	28.7	28.96	-0.45	-1.53	228000.0	6643717.9	250
2017-01-03	29.5	29.7	29.1	29.41	0.06	0.2	163517.0	4796177.8	219
2017-01-02	29.7	29.9	29.2	29.35	-0.23	-0.78	482785.0	14318474.2	512
2017-01-01	29.0	29.7	29.0	29.58	0.68	2.35	745162.0	21945233.3	719
2016-12-29	28.7	29.2	28.7	28.9	0.08	0.28	483464.0	14035326.8	678
2016-12-28	28.9	29.4	28.5	28.82	0.06	0.21	1030622.0	29955156.9	1266
2016-12-27	28.8	29.0	28.6	28.76	0.21	0.74	245846.0	7079116.5	280
2016-12-26	29.1	29.2	28.5	28.55	-0.31	-1.07	342342.0	9878217.8	460
2016-12-25	28.0	29.0	28.0	28.86	0.85	3.03	510438.0	14603749.9	442
2016-12-22	28.4	28.6	27.8	28.01	-0.22	-0.78	412280.0	11570074.8	651
2016-12-21	28.8	29.0	27.9	28.23	-0.39	-1.36	288108.0	8144556.6	1014
2016-12-20	29.1	29.2	28.5	28.62	-0.82	-2.79	460503.0	13223351.0	590
2016-12-19	29.8	29.8	29.1	29.44	-0.33	-1.11	567842.0	16693998.9	919
2016-12-18	30.4	30.9	29.4	29.77	-0.56	-1.85	339331.0	10267278.7	445
2016-12-15	29.5	30.8	29.5	30.33	0.77	2.6	269531.0	8093551.1	213
2016-12-14	29.8	29.8	29.5	29.56	-0.27	-0.91	275220.0	8142214.5	684
2016-12-13	30.0	30.2	29.6	29.83	-0.01	-0.03	273252.0	8151051.1	164
2016-12-12	29.7	30.9	29.6	29.84	0.13	0.44	481166.0	14466294.4	375
2016-12-11	29.6	30.0	29.5	29.71	0.2	0.68	304516.0	9076876.0	337
2016-12-08	29.7	29.9	29.5	29.51	-0.4	-1.34	228398.0	6769306.4	212
2016-12-07	29.7	30.2	29.4	29.91	0.18	0.61	367304.0	10970423.8	239
2016-12-06	29.6	30.3	29.3	29.73	0.36	1.23	776001.0	23135090.4	524
2016-12-05	29.1	29.9	28.6	29.37	-0.02	-0.07	335486.0	9786786.2	318
2016-12-04	29.6	29.7	29.0	29.39	0.55	1.91	302494.0	8878281.5	251
2016-12-01	28.5	29.1	28.4	28.84	0.82	2.93	377307.0	10837466.8	212
2016-11-30	27.8	28.3	27.6	28.02	0.41	1.48	1104892.0	31029236.6	380
2016-11-29	27.3	27.8	27.3	27.61	0.47	1.73	601180.0	16554352.6	342
2016-11-28	27.1	27.3	26.9	27.14	0.12	0.44	290768.0	7883871.3	214
2016-11-27	25.9	27.5	25.9	27.02	0.53	2.0	442299.0	11987778.1	444
2016-11-24	27.1	27.3	26.1	26.49	-0.17	-0.64	616496.0	16470623.2	487
2016-11-23	26.1	27.2	26.1	26.66	0.61	2.34	455032.0	12211573.5	399
2016-11-22	25.5	26.1	25.5	26.05	0.56	2.2	418911.0	10816413.9	382
2016-11-21	25.4	25.9	25.4	25.49	0.15	0.59	255468.0	6547790.8	316
2016-11-20	25.1	25.5	24.75	25.34	0.0	0.0	205961.0	5181232.3	240
2016-11-17	25.8	25.9	25.1	25.34	-0.41	-1.59	238771.0	6106465.5	233
2016-11-16	25.5	26.4	25.2	25.75	0.74	2.96	959005.0	24805756.4	648
2016-11-15	27.2	27.7	24.95	25.01	-2.63	-9.52	1233527.0	32409800.1	925
2016-11-14	26.8	28.0	26.6	27.64	1.0	3.75	1066606.0	29333501.0	844
2016-11-13	25.1	26.7	24.5	26.64	2.38	9.81	910926.0	23624004.3	699
2016-11-10	22.45	24.25	22.45	24.26	2.17	9.82	895736.0	20904743.8	616
2016-11-09	20.75	22.35	20.55	22.09	0.21	0.96	949971.0	20586474.85	630
2016-11-08	22.3	22.7	21.75	21.88	-0.32	-1.44	827811.0	18454416.5	459
2016-11-07	21.95	22.35	21.85	22.2	0.27	1.23	551280.0	12171754.0	348
2016-11-06	21.45	22.05	21.45	21.93	0.31	1.43	105431.0	2299212.6	144
2016-11-03	21.05	21.7	20.85	21.62	0.77	3.69	147718.0	3164146.5	237
2016-11-02	21.0	21.25	20.85	20.85	-0.28	-1.33	281900.0	5910262.4	301
2016-11-01	21.15	21.3	21.0	21.13	-0.04	-0.19	89687.0	1897676.65	103
2016-10-31	20.85	21.25	20.55	21.17	0.45	2.17	254533.0	5342512.15	250
2016-10-30	20.9	21.1	20.7	20.72	-0.39	-1.85	216944.0	4530279.1	231
2016-10-27	21.15	21.45	21.0	21.11	-0.22	-1.03	269284.0	5708400.3	251
2016-10-26	20.9	21.7	20.55	21.33	0.34	1.62	550068.0	11651755.95	471
2016-10-25	20.6	21.15	20.6	20.99	0.42	2.04	413946.0	8687734.5	286
2016-10-24	20.25	20.75	20.2	20.57	0.29	1.43	301270.0	6182074.8	303
2016-10-23	20.2	20.65	20.05	20.28	0.35	1.76	487443.0	9963830.35	455
2016-10-20	19.15	20.25	19.1	19.93	0.8	4.18	637508.0	12569046.05	541
2016-10-19	19.3	19.35	18.6	19.13	-0.04	-0.21	520629.0	9913987.9	513
2016-10-18	20.9	20.9	19.05	19.17	-1.8	-8.58	613129.0	12199964.95	794
2016-10-17	22.3	22.3	20.9	20.97	-1.14	-5.16	554211.0	11816031.95	726
2016-10-16	22.1	22.3	22.05	22.11	0.0	0.0	297044.0	6546758.9	367
2016-10-13	22.55	22.8	22.05	22.11	-0.47	-2.08	160637.0	3597979.6	194
2016-10-12	22.7	22.7	22.55	22.58	-0.05	-0.22	118527.0	2683887.5	173
2016-10-11	22.35	22.65	22.1	22.63	0.35	1.57	422030.0	9464106.5	347
2016-10-10	22.05	22.35	22.05	22.28	0.25	1.13	83784.0	1857148.3	113
2016-10-09	22.45	22.65	22.05	22.03	-0.73	-3.21	185163.0	4103355.2	208
2016-10-06	22.9	22.95	22.7	22.76	-0.02	-0.09	73200.0	1670471.8	101
2016-10-05	22.55	22.9	22.35	22.78	0.23	1.02	100271.0	2270736.7	105
2016-10-04	22.45	22.8	22.05	22.55	0.04	0.18	136889.0	3057837.2	194
2016-10-03	22.7	22.8	22.35	22.51	0.1	0.45	178125.0	4018079.1	197
2016-10-02	23.15	23.25	22.35	22.41	-0.72	-3.11	94948.0	2158410.2	130
2016-09-29	22.05	23.4	21.6	23.13	1.55	7.18	646898.0	14450755.2	396
2016-09-28	21.95	22.35	21.25	21.58	-0.69	-3.1	413382.0	9020437.8	362
2016-09-27	23.3	23.3	22.1	22.27	-1.3	-5.52	311102.0	7034078.3	298
2016-09-26	23.4	23.55	23.25	23.57	0.34	1.46	166887.0	3915548.8	164
2016-09-25	23.25	23.3	22.8	23.23	-0.01	-0.04	191172.0	4394486.5	244
2016-09-21	23.55	23.55	23.25	23.24	-0.14	-0.6	438946.0	10234543.6	354
2016-09-20	23.65	23.9	23.15	23.38	-0.27	-1.14	462965.0	10870924.7	478
2016-09-19	24.85	24.85	23.15	23.65	-1.19	-4.79	231502.0	5507119.1	235
2016-09-18	24.95	25.2	24.75	24.84	-0.72	-2.82	95441.0	2382119.0	128
2016-09-08	24.95	25.6	24.95	25.56	0.25	0.99	56086.0	1420213.7	116
2016-09-07	26.1	26.1	25.2	25.31	-0.75	-2.88	264438.0	6727490.5	450
2016-09-06	26.3	26.6	25.9	26.06	-0.13	-0.5	109613.0	2874080.5	252
2016-09-05	25.4	26.5	25.3	26.19	0.95	3.76	198925.0	5155800.2	282
2016-09-04	24.85	25.5	24.75	25.24	0.61	2.48	128962.0	3250556.8	176
2016-09-01	25.3	25.3	24.1	24.63	-0.78	-3.07	648019.0	15779562.6	521
2016-08-31	26.3	26.3	25.3	25.41	-0.77	-2.94	203684.0	5268980.3	328
2016-08-30	26.1	26.2	26.0	26.18	0.29	1.12	201276.0	5266647.8	221
2016-08-29	26.1	26.2	25.7	25.89	-0.27	-1.03	138292.0	3592637.6	177
2016-08-28	26.2	26.2	26.1	26.16	0.24	0.93	99573.0	2605854.6	107
2016-08-25	26.0	26.1	25.5	25.92	-0.51	-1.93	39205.0	1011585.7	84
2016-08-24	26.8	27.0	26.5	26.43	-0.14	-0.53	48366.0	1296643.6	87
2016-08-23	26.3	26.7	26.3	26.57	0.26	0.99	82599.0	2193479.2	112
2016-08-22	26.6	26.6	25.8	26.31	-0.3	-1.13	84646.0	2208750.2	185
2016-08-21	27.0	27.0	26.6	26.61	-0.43	-1.59	20667.0	552050.1	52
2016-08-18	27.4	27.4	26.9	27.04	-0.3	-1.1	64109.0	1735269.9	117
2016-08-17	27.4	27.5	27.2	27.34	0.01	0.04	190486.0	5209136.0	194
2016-08-16	27.4	27.5	27.3	27.33	-0.04	-0.15	148362.0	4069435.8	135
2016-08-15	27.9	27.9	27.3	27.37	-0.57	-2.04	91643.0	2520690.5	123
2016-08-14	28.3	28.3	27.9	27.94	0.0	0.0	30808.0	867896.5	60
2016-08-11	27.9	28.1	27.8	27.94	-0.18	-0.64	102345.0	2865755.2	101
2016-08-10	27.7	28.4	27.7	28.12	0.25	0.9	212855.0	5976330.6	247
2016-08-09	27.3	27.9	27.3	27.87	0.55	2.01	215803.0	5971178.8	260
2016-08-08	27.3	27.3	27.0	27.32	0.02	0.07	165052.0	4485477.8	170
2016-08-07	27.1	27.8	27.0	27.3	0.4	1.49	136268.0	3736289.2	206
2016-08-04	27.0	27.0	26.7	26.9	0.27	1.01	83238.0	2234517.9	91
2016-08-03	26.8	26.9	26.6	26.63	-0.44	-1.63	152141.0	4068687.6	165
2016-08-02	27.8	27.8	26.8	27.07	-0.64	-2.31	254607.0	6939344.2	310
2016-08-01	27.4	27.9	27.3	27.71	0.4	1.46	106645.0	2943592.0	182
2016-07-31	27.9	28.3	27.3	27.31	-0.63	-2.25	137370.0	3777210.2	251
2016-07-28	28.3	28.3	27.8	27.94	-0.19	-0.68	148965.0	4177669.7	136
2016-07-27	29.3	29.3	27.9	28.13	-1.21	-4.12	373803.0	10579035.9	513
2016-07-26	29.7	29.7	29.2	29.34	-0.49	-1.64	38906.0	1143760.2	93
2016-07-25	29.7	30.1	29.5	29.83	-0.06	-0.2	64139.0	1905499.6	88
2016-07-24	30.1	30.3	29.8	29.89	-0.19	-0.63	149094.0	4459937.3	140
2016-07-21	30.6	30.7	30.0	30.08	-0.43	-1.41	225133.0	6840291.9	186
2016-07-20	30.9	30.9	30.5	30.51	-0.17	-0.55	53937.0	1651131.5	73
2016-07-19	30.8	30.8	30.6	30.68	-0.18	-0.58	82361.0	2528320.9	90
2016-07-18	30.9	31.3	30.7	30.86	0.0	0.0	85742.0	2646035.9	137
2016-07-17	30.5	31.2	30.5	30.86	0.41	1.35	127357.0	3932960.1	208
2016-07-14	30.4	30.5	30.3	30.45	0.04	0.13	88186.0	2683418.5	129
2016-07-13	30.1	30.5	30.0	30.41	0.33	1.1	262596.0	7972953.7	198
2016-07-12	30.0	30.1	29.8	30.08	0.34	1.14	100102.0	3003594.5	111
2016-07-11	29.6	30.3	29.6	29.74	0.09	0.3	135540.0	4035562.9	166
2016-07-10	26.7	30.0	26.7	29.65	-0.01	-0.03	103585.0	3030403.1	156
2016-06-30	30.3	30.3	29.6	29.66	-0.68	-2.24	237145.0	7073849.4	230
2016-06-29	30.2	30.4	29.9	30.34	0.15	0.5	215855.0	6509479.2	199
2016-06-28	30.4	30.6	30.1	30.19	-0.18	-0.59	102359.0	3103321.9	119
2016-06-27	30.6	30.7	30.3	30.37	-0.04	-0.13	57811.0	1758111.2	84
2016-06-26	29.1	30.6	29.1	30.41	-0.86	-2.75	212068.0	6390953.7	222
2016-06-23	31.0	31.3	30.9	31.27	-0.01	-0.03	25615.0	798602.3	40
2016-06-22	31.5	31.5	31.2	31.28	-0.18	-0.57	67758.0	2120075.6	61
2016-06-21	31.3	31.5	31.3	31.46	0.0	0.0	68750.0	2157528.1	55
2016-06-20	31.3	31.3	31.2	31.46	0.18	0.58	14928.0	467002.3	30
2016-06-19	31.2	31.7	31.2	31.28	-0.08	-0.26	42765.0	1341157.4	47
2016-06-16	31.3	31.4	31.3	31.36	-0.01	-0.03	32224.0	1008680.3	32
2016-06-15	31.5	31.6	31.4	31.37	-0.17	-0.54	67666.0	2129330.9	77
2016-06-14	31.8	32.1	31.5	31.54	-0.34	-1.07	108985.0	3457912.7	138
2016-06-13	31.9	32.1	31.8	31.88	-0.5	-1.54	130381.0	4169063.0	164
2016-06-12	31.7	32.6	31.3	32.38	0.46	1.44	87192.0	2785381.8	136
2016-06-09	32.5	32.6	31.8	31.92	-0.72	-2.21	88673.0	2856614.5	117
2016-06-08	32.1	33.8	31.9	32.64	0.56	1.75	421151.0	13838561.9	365
2016-06-07	31.7	32.4	31.7	32.08	0.6	1.91	143363.0	4588863.1	184
2016-06-06	31.0	31.6	31.0	31.48	0.28	0.9	28607.0	895989.2	76
2016-06-05	31.5	31.5	31.2	31.2	-0.44	-1.39	41951.0	1315317.7	74
2016-06-02	31.7	31.8	31.5	31.64	0.06	0.19	63174.0	1999147.4	108
2016-06-01	31.3	31.7	31.0	31.58	0.31	0.99	64297.0	2013804.4	97
2016-05-31	30.2	31.7	30.2	31.27	1.19	3.96	384642.0	12010469.5	360
2016-05-30	30.5	30.5	30.1	30.08	-0.45	-1.47	25408.0	767201.4	57
2016-05-29	30.9	30.9	30.5	30.53	-0.44	-1.42	57349.0	1757939.4	80
2016-05-26	31.1	31.2	30.7	30.97	0.04	0.13	105264.0	3258738.5	94
2016-05-25	30.6	31.0	30.5	30.93	0.77	2.55	130526.0	4030312.4	168
2016-05-24	30.0	30.4	29.4	30.16	0.15	0.5	160951.0	4817359.9	156
2016-05-23	31.0	31.0	30.0	30.01	-0.93	-3.01	183135.0	5583213.9	195
2016-05-22	31.4	31.5	30.9	30.94	-0.61	-1.93	174977.0	5444460.0	151
2016-05-19	31.9	31.9	31.4	31.55	-0.46	-1.44	101714.0	3211437.6	153
2016-05-18	32.1	32.1	31.5	32.01	0.01	0.03	291444.0	9306376.2	207
2016-05-17	31.6	32.1	31.6	32.0	0.43	1.36	333780.0	10654844.1	304
2016-05-16	31.7	31.8	31.4	31.57	-0.03	-0.09	139146.0	4396378.8	124
2016-05-15	31.9	32.0	31.2	31.6	-0.08	-0.25	259606.0	8197125.9	311
2016-05-12	30.9	32.0	30.9	31.68	0.79	2.56	519831.0	16387432.6	501
2016-05-11	30.8	31.1	30.5	30.89	0.12	0.39	322091.0	9937282.4	257
2016-05-10	31.1	31.1	30.6	30.77	-0.51	-1.63	283165.0	8716387.6	297
2016-05-09	31.5	31.5	31.0	31.28	0.12	0.39	143291.0	4469038.1	236
2016-05-08	31.2	31.8	31.0	31.16	-0.92	-2.87	630437.0	19781535.7	633
2016-05-05	32.1	32.2	32.0	32.08	0.13	0.41	418871.0	13439113.2	401
2016-05-04	32.1	32.3	32.0	31.95	-0.23	-0.71	223028.0	7149498.2	234
2016-05-03	32.4	32.5	32.0	32.18	0.01	0.03	359757.0	11595116.5	340
2016-05-02	31.7	32.3	31.7	32.17	0.38	1.2	542072.0	17343775.9	538
2016-05-01	31.8	32.1	31.4	31.79	0.28	0.89	526029.0	16690569.7	350
2016-04-28	31.5	32.0	31.4	31.51	0.06	0.19	374176.0	11825066.4	309
2016-04-27	31.2	31.6	31.2	31.45	0.44	1.42	306148.0	9634940.7	251
2016-04-26	31.1	31.2	30.9	31.01	-0.07	-0.23	239113.0	7414945.7	180
2016-04-25	31.1	31.3	30.9	31.08	-0.26	-0.83	267272.0	8290899.9	279
2016-04-24	31.1	31.5	30.7	31.34	0.27	0.87	751859.0	23602789.3	451
2016-04-21	31.9	32.0	30.9	31.07	-0.5	-1.58	803056.0	25140954.2	612
2016-04-20	30.6	32.0	30.3	31.57	1.15	3.78	612058.0	19134803.4	537
2016-04-19	29.9	30.5	29.9	30.42	0.67	2.25	410647.0	12386563.6	247
2016-04-18	29.4	29.9	29.0	29.75	0.09	0.3	421482.0	12318628.1	371
2016-04-17	30.1	30.7	29.7	29.66	-0.27	-0.9	422712.0	12648570.9	340
2016-04-14	29.8	30.0	29.5	29.93	0.15	0.5	244103.0	7271640.2	199
2016-04-13	30.7	31.0	29.7	29.78	-0.7	-2.3	422726.0	12768309.5	467
2016-04-12	29.1	30.5	29.1	30.48	1.57	5.43	450309.0	13544802.4	328
2016-04-11	28.5	29.0	28.5	28.91	0.62	2.19	331710.0	9561039.0	265
2016-04-10	28.3	28.5	28.2	28.29	0.43	1.54	172191.0	4881165.0	152
2016-04-07	27.3	28.1	27.3	27.86	0.67	2.46	309257.0	8559371.0	299
2016-04-06	26.7	27.3	26.7	27.19	0.74	2.8	385457.0	10406799.0	371
2016-04-05	26.7	26.9	26.4	26.45	-0.3	-1.12	214996.0	5725834.5	208
2016-04-04	26.3	26.8	26.1	26.75	0.52	1.98	204195.0	5420385.0	244
2016-04-03	26.7	26.8	26.0	26.23	-0.51	-1.91	203428.0	5351386.7	352
2016-03-31	25.7	26.9	25.5	26.74	1.1	4.29	540047.0	14319055.9	559
2016-03-30	25.5	25.9	25.5	25.64	0.19	0.75	150962.0	3878040.7	176
2016-03-29	25.9	26.0	25.4	25.45	-0.46	-1.78	291673.0	7470241.2	340
2016-03-28	26.4	26.4	25.8	25.91	-0.2	-0.77	204041.0	5330466.8	232
2016-03-27	26.2	26.4	26.1	26.11	-0.14	-0.53	189733.0	4968737.6	275
2016-03-24	26.3	26.7	26.1	26.25	-0.23	-0.87	381779.0	10044142.1	300
2016-03-23	26.8	26.9	26.4	26.48	-0.18	-0.68	749908.0	19986291.8	507
2016-03-22	26.8	27.1	26.7	26.66	-0.24	-0.89	197807.0	5310072.8	174
2016-03-21	27.2	27.3	26.8	26.9	-0.03	-0.11	426381.0	11507106.8	309
2016-03-20	27.2	27.3	26.8	26.93	0.01	0.04	352136.0	9512034.2	475
2016-03-17	27.1	27.3	26.8	26.92	0.14	0.52	428410.0	11604063.4	227
2016-03-16	26.9	27.2	26.7	26.78	-0.02	-0.07	332897.0	8952675.2	205
2016-03-15	26.4	26.9	26.2	26.8	0.27	1.02	434026.0	11492272.3	449
2016-03-14	27.9	28.3	26.3	26.53	-1.45	-5.18	259581.0	7054910.4	394
2016-03-13	28.0	28.2	27.9	27.98	0.27	0.97	147770.0	4144173.0	166
2016-03-10	27.9	28.2	27.7	27.71	-0.1	-0.36	175542.0	4907224.7	159
2016-03-09	27.2	27.9	27.1	27.81	0.49	1.79	291482.0	8069446.8	301
2016-03-08	27.3	27.5	27.2	27.32	0.18	0.66	140972.0	3856113.1	136
2016-03-07	27.3	27.6	26.9	27.14	-0.1	-0.37	321062.0	8740236.6	271
2016-03-06	26.4	27.5	26.4	27.24	1.1	4.21	478195.0	12921250.0	283
2016-03-03	26.0	26.6	26.0	26.14	0.21	0.81	297541.0	7808866.2	258
2016-03-02	26.4	26.4	25.9	25.93	-0.26	-0.99	258207.0	6724836.3	200
2016-03-01	26.1	26.4	26.0	26.19	0.41	1.59	257973.0	6743392.2	219
2016-02-29	26.4	26.6	25.7	25.78	-0.4	-1.53	467196.0	12230266.9	297
2016-02-28	25.8	26.7	25.8	26.18	0.52	2.03	360111.0	9472207.4	288
2016-02-25	26.0	26.1	25.6	25.66	-0.13	-0.5	193606.0	4992720.9	191
2016-02-24	25.7	26.0	25.4	25.79	-0.5	-1.9	285837.0	7350024.0	247
2016-02-23	26.1	26.4	25.7	26.29	0.51	1.98	544456.0	14088777.4	254
2016-02-22	25.5	25.8	25.3	25.78	0.62	2.46	213596.0	5452845.4	182
2016-02-21	25.0	25.3	25.0	25.16	0.27	1.08	195383.0	4906134.1	183
2016-02-18	24.5	25.1	24.5	24.89	0.56	2.3	527578.0	13133235.6	280
2016-02-17	24.1	24.45	23.75	24.33	0.35	1.46	561631.0	13541044.6	432
2016-02-16	23.65	24.1	23.5	23.98	0.64	2.74	570685.0	13599187.3	473
2016-02-15	22.55	23.55	22.55	23.34	0.63	2.77	460297.0	10594867.1	366
2016-02-14	23.4	23.65	22.55	22.71	-0.17	-0.74	648415.0	14967528.8	1500
2016-02-11	24.75	25.0	22.9	22.88	-1.92	-7.74	544124.0	12785407.0	441
2016-02-10	25.0	25.1	24.7	24.8	-0.45	-1.78	166655.0	4146521.9	233
2016-02-09	25.5	25.5	25.0	25.25	-0.12	-0.47	51934.0	1315699.6	139
2016-02-08	25.4	25.9	25.3	25.37	0.03	0.12	200886.0	5153437.7	199
2016-02-07	25.9	26.1	25.3	25.34	-0.44	-1.71	108936.0	2803183.4	149
2016-02-04	26.0	26.1	25.7	25.78	0.44	1.74	190800.0	4938840.3	216
2016-02-03	25.4	25.7	25.2	25.34	-0.37	-1.44	335802.0	8529927.1	353
2016-02-02	25.7	26.4	25.6	25.71	-0.37	-1.42	670572.0	17392679.1	600
2016-02-01	26.1	26.5	26.0	26.08	-0.48	-1.81	344083.0	9061868.0	307
2016-01-31	26.8	27.4	26.4	26.56	1.08	4.24	555963.0	15027093.1	510
2016-01-28	25.0	26.0	25.0	25.48	0.68	2.74	288730.0	7391973.1	268
2016-01-27	24.1	25.7	24.1	24.8	0.94	3.94	701350.0	17512606.6	547
2016-01-26	22.95	23.9	22.7	23.86	0.26	1.1	403923.0	9481434.2	469
2016-01-25	24.7	24.7	23.4	23.6	-0.86	-3.52	494795.0	11845265.0	568
2016-01-24	26.7	27.2	24.25	24.46	-0.65	-2.59	697186.0	17868545.9	634
2016-01-21	23.9	25.5	23.9	25.11	0.44	1.78	527222.0	13025499.2	582
2016-01-20	23.85	25.6	23.55	24.67	0.24	0.98	899751.0	22157696.4	1153
2016-01-19	22.7	24.45	22.7	24.43	2.2	9.9	287100.0	6774456.9	302
2016-01-18	21.0	22.45	21.0	22.23	1.29	6.16	609421.0	13326401.2	506
2016-01-17	20.7	21.45	20.25	20.94	-1.11	-5.03	1100104.0	22628341.6	680
2016-01-14	23.85	24.25	21.95	22.05	-2.3	-9.45	531202.0	12071660.7	501
2016-01-13	24.7	25.1	24.15	24.35	0.02	0.08	394482.0	9690235.8	368
2016-01-12	23.25	24.75	22.7	24.33	0.41	1.71	316550.0	7529274.2	342
2016-01-11	22.8	24.1	22.35	23.92	0.97	4.23	687480.0	15918621.7	544
2016-01-10	24.6	25.0	22.55	22.95	-1.59	-6.48	936846.0	22051113.2	769
2016-01-07	25.7	26.6	24.5	24.54	-2.66	-9.78	589922.0	14974891.7	558
2016-01-06	29.7	29.7	27.0	27.2	-1.37	-4.8	319833.0	8875297.7	367
2016-01-05	29.7	29.7	28.4	28.57	-1.09	-3.67	323277.0	9333532.2	532
2016-01-04	31.1	31.1	29.7	29.66	-1.49	-4.78	210924.0	6398477.7	274
2016-01-03	30.7	32.5	30.7	31.15	0.25	0.81	693474.0	21794758.2	697
2015-12-31	30.9	31.0	30.2	30.9	0.23	0.75	193169.0	5912734.1	188
2015-12-30	30.4	30.8	29.8	30.67	0.6	2.0	287471.0	8666669.9	677
2015-12-29	30.2	30.3	28.5	30.07	-0.32	-1.05	152653.0	4509573.2	221
2015-12-28	30.3	30.5	30.3	30.39	-0.06	-0.2	109013.0	3308420.3	104
2015-12-27	30.4	30.7	30.3	30.45	0.03	0.1	74312.0	2263410.3	99
2015-12-24	30.8	31.1	30.4	30.42	-0.31	-1.01	97050.0	2986086.5	162
2015-12-23	30.0	31.2	30.0	30.73	0.78	2.6	358480.0	11015109.9	432
2015-12-22	29.2	30.3	29.2	29.95	0.83	2.85	550524.0	16402194.3	569
2015-12-21	29.5	29.5	28.8	29.12	-0.17	-0.58	160456.0	4656631.5	202
2015-12-20	29.5	29.5	28.9	29.29	-0.31	-1.05	129585.0	3779994.1	209
2015-12-17	28.1	29.8	28.1	29.6	1.66	5.94	311587.0	8978682.3	391
2015-12-16	28.1	28.5	27.9	27.94	-0.08	-0.29	252952.0	7104616.2	240
2015-12-15	27.8	28.4	27.8	28.02	0.26	0.94	195426.0	5498177.3	209
2015-12-14	28.8	29.1	27.7	27.76	-1.06	-3.68	284151.0	8072027.1	285
2015-12-13	29.6	29.6	28.2	28.82	-1.08	-3.61	225271.0	6465868.9	284
2015-12-10	30.4	30.4	29.8	29.9	-0.76	-2.48	151597.0	4563561.8	217
2015-12-09	30.7	30.7	30.5	30.66	0.1	0.33	172421.0	5276773.0	221
2015-12-08	30.9	30.9	30.3	30.56	-0.59	-1.89	405293.0	12411481.3	474
2015-12-07	31.8	31.8	31.1	31.15	-0.59	-1.86	371769.0	11659741.2	506
2015-12-06	32.1	32.2	31.6	31.74	-0.38	-1.18	846826.0	26976581.2	668
2015-12-03	32.3	32.4	32.1	32.12	-0.25	-0.77	127559.0	4108601.1	171
2015-12-02	32.5	32.7	32.2	32.37	-0.11	-0.34	275169.0	8919046.2	283
2015-12-01	32.5	32.7	32.4	32.48	0.1	0.31	257528.0	8351115.4	124
2015-11-30	32.5	32.5	32.2	32.38	-0.18	-0.55	138638.0	4497775.6	145
2015-11-29	32.8	32.9	32.5	32.56	-0.1	-0.31	38584.0	1262320.3	94
2015-11-26	32.3	32.7	32.3	32.66	0.29	0.9	64480.0	2103496.2	104
2015-11-25	32.5	32.5	32.4	32.37	0.07	0.22	75948.0	2461895.7	93
2015-11-24	32.4	32.8	32.2	32.3	0.11	0.34	157877.0	5128332.4	213
2015-11-23	32.8	32.8	32.0	32.19	-0.62	-1.89	155641.0	5070265.0	199
2015-11-22	32.5	33.0	32.5	32.81	0.38	1.17	156034.0	5113713.8	207
2015-11-19	32.4	32.7	32.3	32.43	0.07	0.22	366907.0	11916482.1	378
2015-11-18	31.5	32.6	31.5	32.36	0.68	2.15	190765.0	6086946.3	262
2015-11-17	32.3	32.3	31.5	31.68	-0.14	-0.44	232839.0	7429263.7	432
2015-11-16	32.4	32.6	31.5	31.82	-0.42	-1.3	698934.0	22170872.6	865
2015-11-15	33.9	33.9	31.9	32.24	-2.43	-7.01	673622.0	22115834.7	759
2015-11-12	35.5	35.9	34.5	34.67	-0.85	-2.39	157894.0	5517143.6	172
2015-11-11	36.6	36.6	35.4	35.52	-0.11	-0.31	126305.0	4550046.05	187
2015-11-10	35.7	36.1	35.5	35.63	-0.04	-0.11	76974.0	2745329.3	108
2015-11-09	35.2	35.9	35.2	35.67	0.52	1.48	141193.0	5022503.6	159
2015-11-08	34.6	35.2	34.6	35.15	0.27	0.77	178269.0	6211461.2	181
2015-11-05	35.6	35.6	34.9	34.88	-0.62	-1.75	52139.0	1836546.5	101
2015-11-04	35.1	36.4	35.0	35.5	0.44	1.25	187618.0	6671579.5	230
2015-11-03	35.7	36.1	34.8	35.06	-0.88	-2.45	181634.0	6403224.7	232
2015-11-02	35.9	37.3	35.9	35.94	0.38	1.07	327502.0	11889037.5	255
2015-11-01	35.7	35.9	35.0	35.56	0.56	1.6	238884.0	8468616.6	236
2015-10-29	34.8	35.7	34.8	35.0	0.3	0.86	182587.0	6464693.7	151
2015-10-28	34.6	34.9	33.9	34.7	0.3	0.87	72073.0	2462674.4	183
2015-10-27	34.7	35.1	34.4	34.4	-0.67	-1.91	106038.0	3691968.0	119
2015-10-26	33.9	35.2	33.9	35.07	0.6	1.74	112524.0	3898351.9	180
2015-10-25	35.7	35.9	34.3	34.47	-1.2	-3.36	133164.0	4666920.75	190
2015-10-22	36.8	36.8	35.0	35.67	-1.61	-4.32	278321.0	9910141.2	348
2015-10-21	38.2	38.2	37.1	37.28	-0.84	-2.2	138379.0	5163567.5	202
2015-10-20	38.2	38.9	37.9	38.12	-0.11	-0.29	340148.0	13113204.5	403
2015-10-19	37.5	38.4	37.3	38.23	0.91	2.44	144476.0	5457405.0	144
2015-10-18	37.5	37.7	36.8	37.32	-0.2	-0.53	135378.0	5051900.5	148
2015-10-15	38.1	38.1	37.3	37.52	-0.17	-0.45	265560.0	9979360.5	258
2015-10-14	36.4	38.2	36.4	37.69	1.1	3.01	764162.0	28572078.5	629
2015-10-13	36.4	36.8	36.4	36.59	-0.15	-0.41	182869.0	6685182.5	179
2015-10-12	36.8	36.8	35.7	36.74	0.18	0.49	268781.0	9780947.5	324
2015-10-11	36.9	37.3	36.4	36.56	0.31	0.86	184762.0	6796529.25	236
2015-10-08	35.7	36.6	35.1	36.25	0.78	2.2	220782.0	7948023.7	342
2015-10-07	34.9	35.7	34.9	35.47	0.79	2.28	197180.0	6973220.7	264
2015-10-06	34.8	35.1	34.5	34.68	0.12	0.35	132777.0	4621002.8	172
2015-10-05	33.6	35.0	33.6	34.56	1.32	3.97	288205.0	9858093.0	411
2015-10-04	33.3	33.4	32.9	33.24	0.31	0.94	63333.0	2101266.3	124
2015-10-01	32.7	33.9	32.7	32.93	0.42	1.29	222101.0	7425593.5	417
2015-09-30	31.6	32.7	31.5	32.51	1.1	3.5	288043.0	9268661.1	367
2015-09-29	31.9	31.9	31.1	31.41	-0.8	-2.48	513145.0	16103044.7	528
2015-09-21	32.7	32.7	32.1	32.21	-0.31	-0.95	519011.0	16859794.3	406
2015-09-20	33.3	33.4	32.1	32.52	-0.71	-2.14	101095.0	3331903.8	209
2015-09-17	32.4	33.5	32.4	33.23	0.96	2.97	779269.0	25725336.9	951
2015-09-16	33.2	33.3	32.1	32.27	-0.79	-2.39	877942.0	28701549.7	968
2015-09-15	34.2	34.3	32.9	33.06	-1.21	-3.53	554996.0	18541108.9	596
2015-09-14	34.8	35.1	34.1	34.27	-0.7	-2.0	109253.0	3778390.8	165
2015-09-13	34.5	35.5	34.5	34.97	0.3	0.87	258120.0	9017478.6	255
2015-09-10	34.6	34.8	34.5	34.67	-0.28	-0.8	502361.0	17399336.9	258
2015-09-09	35.0	35.4	34.7	34.95	0.67	1.95	392495.0	13734910.1	260
2015-09-08	33.7	34.5	33.7	34.28	0.48	1.42	112405.0	3847995.5	167
2015-09-07	34.1	34.5	33.7	33.8	-0.24	-0.71	235664.0	8060552.4	304
2015-09-06	34.1	34.3	33.9	34.04	-0.35	-1.02	102147.0	3486800.5	209
2015-09-03	34.3	34.5	34.1	34.39	0.43	1.27	148465.0	5095132.2	207
2015-09-02	33.3	34.3	33.3	33.96	0.03	0.09	294407.0	9957632.1	360
2015-09-01	35.4	35.4	33.8	33.93	-1.11	-3.17	294512.0	10182907.3	431
2015-08-31	36.1	36.1	35.0	35.04	-1.33	-3.66	247539.0	8721622.3	379
2015-08-30	39.3	39.3	35.7	36.37	-1.28	-3.4	482482.0	17964140.1	520
2015-08-27	38.4	40.0	37.5	37.65	0.73	1.98	563151.0	21834426.75	400
2015-08-26	36.4	37.9	34.6	36.92	0.49	1.35	236765.0	8738154.75	360
2015-08-25	33.3	36.4	33.3	36.43	3.31	9.99	150913.0	5379404.9	220
2015-08-24	34.6	35.7	32.1	33.12	-2.54	-7.12	315772.0	10379819.8	304
2015-08-23	35.4	36.6	35.4	35.66	-1.74	-4.65	89232.0	3208095.9	153
2015-08-20	35.7	37.7	35.2	37.4	0.26	0.7	296393.0	10745559.55	373
2015-08-19	37.1	37.7	36.8	37.14	0.0	0.0	155063.0	5775469.5	205
2015-08-18	36.9	38.2	35.7	37.14	-0.04	-0.11	291039.0	10619174.75	344
2015-08-17	36.8	38.9	36.6	37.18	0.32	0.87	330835.0	12426488.75	443
2015-08-16	38.9	38.9	36.6	36.86	-2.22	-5.68	384473.0	14403254.0	496
2015-08-13	41.1	41.1	38.7	39.08	-1.47	-3.63	708440.0	27981617.75	734
2015-08-12	40.7	40.7	40.0	40.55	-0.67	-1.63	328937.0	13279632.75	350
2015-08-11	41.2	41.8	41.1	41.22	-0.02	-0.05	283726.0	11756162.0	266
2015-08-10	41.4	42.2	41.1	41.24	-0.54	-1.29	184553.0	7673482.0	253
2015-08-09	40.9	42.0	40.9	41.78	0.73	1.78	95737.0	3973479.75	129
2015-08-06	40.7	41.2	40.7	41.05	-0.37	-0.89	83339.0	3416357.75	117
2015-08-05	41.6	41.6	41.2	41.42	0.0	0.0	24932.0	1032207.5	70
2015-08-04	41.1	41.4	40.5	41.42	-0.18	-0.43	214555.0	8800716.25	144
2015-08-03	41.1	41.8	40.4	41.6	0.19	0.46	157727.0	6472817.0	168
2015-08-02	42.2	42.2	40.7	41.41	-0.91	-2.15	77154.0	3186251.0	80
2015-07-30	42.7	42.7	42.2	42.32	-0.18	-0.42	20872.0	887588.5	44
2015-07-29	42.2	42.5	42.2	42.5	0.54	1.29	30649.0	1299465.0	50
2015-07-28	42.2	42.3	42.0	41.96	-0.54	-1.27	45900.0	1933282.5	72
2015-07-27	42.9	42.9	42.2	42.5	-0.4	-0.93	52237.0	2218352.5	85
2015-07-26	43.5	43.5	42.9	42.9	-0.51	-1.17	54666.0	2356945.75	116
2015-07-23	43.5	43.5	42.7	43.41	0.11	0.25	211967.0	9140684.0	204
2015-07-22	44.6	44.6	43.3	43.3	-0.64	-1.46	190208.0	8260856.5	203
2015-07-15	43.7	44.4	43.5	43.94	-0.1	-0.23	90660.0	3978984.5	79
2015-07-14	44.4	44.4	43.7	44.04	-0.56	-1.26	67662.0	2980329.5	70
2015-07-13	45.0	45.0	44.1	44.6	-0.22	-0.49	112195.0	4985388.0	114
2015-07-12	44.1	45.6	44.1	44.82	1.03	2.35	231298.0	10417763.0	217
2015-07-09	43.3	43.9	43.3	43.79	0.58	1.34	125397.0	5454425.5	105
2015-07-08	43.7	43.7	42.9	43.21	-0.54	-1.23	139954.0	6040945.5	123
2015-07-07	43.5	44.4	43.3	43.75	-0.65	-1.46	132704.0	5804629.75	136
2015-07-06	43.5	44.6	43.5	44.4	0.06	0.14	136463.0	6024625.0	135
2015-07-05	43.3	44.6	42.7	44.34	0.19	0.43	201137.0	8735733.5	255
2015-07-02	43.5	45.2	43.5	44.15	1.13	2.63	979593.0	43440436.25	684
2015-07-01	42.7	43.3	42.3	43.02	0.84	1.99	194571.0	8325769.0	273
2015-06-30	40.9	42.7	40.7	42.18	1.45	3.56	338286.0	14027269.5	264
2015-06-29	40.5	40.9	40.2	40.73	-0.34	-0.83	178091.0	7219597.0	123
2015-06-28	40.9	41.4	40.7	41.07	-0.32	-0.77	136344.0	5581117.0	93
2015-06-25	40.7	41.4	40.5	41.39	0.59	1.45	141052.0	5801412.0	137
2015-06-24	41.2	41.4	40.7	40.8	-0.31	-0.75	118693.0	4867709.5	82
2015-06-23	40.4	41.2	40.4	41.11	0.74	1.83	170701.0	6959261.0	149
2015-06-22	40.7	40.9	39.9	40.37	-0.49	-1.2	345564.0	13904527.75	250
2015-06-21	41.2	41.6	40.7	40.86	-0.38	-0.92	200630.0	8270227.75	201
2015-06-18	41.2	41.4	41.1	41.24	0.17	0.41	71507.0	2949405.5	95
2015-06-17	41.1	41.2	40.9	41.07	-0.18	-0.44	82205.0	3374146.25	111
2015-06-16	41.2	41.6	41.1	41.25	-0.35	-0.84	61280.0	2533027.5	84
2015-06-15	41.4	41.8	41.1	41.6	0.01	0.02	137527.0	5699715.75	138
2015-06-14	40.9	41.8	40.7	41.59	0.65	1.59	220985.0	9122359.5	272
2015-06-11	41.6	41.6	40.7	40.94	-0.63	-1.52	299278.0	12254766.75	346
2015-06-10	40.9	42.0	40.9	41.57	0.93	2.29	423195.0	17497874.5	397
2015-06-09	41.4	41.4	40.2	40.64	-0.96	-2.31	287468.0	11704721.0	283
2015-06-08	42.2	42.3	41.4	41.6	-0.24	-0.57	124238.0	5201318.75	149
2015-06-07	42.3	42.3	41.6	41.84	-0.41	-0.97	168648.0	7085434.75	208
2015-06-04	42.2	43.3	42.0	42.25	0.44	1.05	1384087.0	58956891.0	921
2015-06-03	41.4	42.0	41.2	41.81	0.56	1.36	216741.0	9003721.25	194
2015-06-02	41.4	41.4	41.1	41.25	-0.12	-0.29	112520.0	4647447.5	131
2015-06-01	41.2	41.4	41.1	41.37	-0.07	-0.17	155311.0	6407641.5	200
2015-05-31	41.6	42.0	41.4	41.44	-0.16	-0.38	292327.0	12186166.75	328
2015-05-28	41.2	41.8	41.2	41.6	0.18	0.43	190618.0	7919412.5	181
2015-05-27	41.4	41.8	41.1	41.42	0.03	0.07	339794.0	14088636.25	331
2015-05-26	41.1	42.0	41.1	41.39	0.46	1.12	495486.0	20574588.25	457
2015-05-25	41.1	41.1	40.7	40.93	0.12	0.29	218833.0	8952888.0	244
2015-05-24	41.8	41.8	40.7	40.81	-0.86	-2.06	695715.0	28511376.25	602
2015-05-21	41.8	42.2	41.6	41.67	-0.27	-0.64	351394.0	14691148.0	267
2015-05-20	42.2	42.2	41.8	41.94	-0.2	-0.47	188581.0	7920659.0	189
2015-05-19	42.0	42.2	41.8	42.14	0.0	0.0	143181.0	6022617.0	118
2015-05-18	41.8	42.2	41.6	42.14	0.22	0.52	276936.0	11608253.5	211
2015-05-17	42.2	42.5	41.4	41.92	-0.1	-0.24	415464.0	17390764.25	400
2015-05-14	42.5	42.9	41.6	42.02	-0.57	-1.34	227442.0	9683366.5	230
2015-05-13	42.7	42.9	42.3	42.59	0.09	0.21	101265.0	4321282.75	143
2015-05-12	41.8	42.5	41.8	42.5	0.43	1.02	194235.0	8199775.75	151
2015-05-11	42.2	42.5	41.8	42.07	-0.06	-0.14	367519.0	15453426.0	288
2015-05-10	42.0	42.2	41.8	42.13	0.38	0.91	144449.0	6055809.5	151
2015-05-07	42.3	42.3	41.4	41.75	-0.41	-0.97	398947.0	16626787.75	459
2015-05-06	41.4	42.3	41.2	42.16	0.56	1.35	453205.0	18964974.75	429
2015-05-05	42.3	42.5	41.1	41.6	-0.35	-0.83	484874.0	20255657.5	432
2015-05-04	42.2	42.5	41.8	41.95	-0.21	-0.5	250935.0	10552034.0	235
2015-05-03	42.9	43.0	41.1	42.16	-0.3	-0.71	490231.0	20837091.0	517
2015-04-30	41.8	42.9	41.4	42.46	0.71	1.7	2270886.0	96861204.75	611
2015-04-29	42.3	42.5	41.4	41.75	-0.33	-0.78	431010.0	18026466.75	436
2015-04-28	42.7	42.7	42.0	42.08	-0.8	-1.87	380907.0	16091062.5	426
2015-04-27	43.7	43.7	42.7	42.88	-0.83	-1.9	843186.0	36310048.25	651
2015-04-26	43.9	44.4	43.5	43.71	-1.44	-3.19	816257.0	35858884.25	798
2015-04-23	45.0	45.4	44.6	45.15	0.57	1.28	468186.0	21096131.0	347
2015-04-22	45.9	46.1	44.6	44.58	-1.12	-2.45	522599.0	23603346.25	352
2015-04-21	44.8	45.6	44.6	45.7	0.77	1.71	579331.0	26245885.75	314
2015-04-20	45.2	45.4	44.8	44.93	-0.31	-0.69	724357.0	32632898.5	223
2015-04-19	44.6	45.6	44.4	45.24	0.28	0.62	1818664.0	81858522.5	743
2015-04-16	44.8	45.6	44.4	44.96	0.35	0.78	536655.0	24132688.75	470
2015-04-15	40.4	44.8	40.4	44.61	0.47	1.06	560497.0	24318763.25	420
2015-04-14	44.4	45.9	43.7	44.14	0.31	0.71	1334698.0	60021906.75	649
2015-04-13	41.8	44.6	41.8	43.83	1.99	4.76	714267.0	30981141.0	469
2015-04-12	42.7	43.0	41.6	41.84	-0.81	-1.9	320537.0	13645518.75	223
2015-04-09	41.6	42.7	41.6	42.65	1.18	2.85	350058.0	14823836.0	311
2015-04-08	41.2	41.8	41.2	41.47	0.31	0.75	145444.0	6056305.75	159
2015-04-07	40.5	41.2	40.4	41.16	0.92	2.29	208964.0	8522143.75	211
2015-04-06	40.2	40.4	39.7	40.24	0.49	1.23	145336.0	5816855.25	149
2015-04-05	40.7	40.7	39.4	39.75	-0.82	-2.02	154738.0	6149170.5	160
2015-04-02	41.4	41.4	40.4	40.57	-0.51	-1.24	202221.0	8288024.0	242
2015-04-01	39.7	41.1	39.7	41.08	1.23	3.09	174173.0	7071339.5	164
2015-03-31	39.9	40.4	39.3	39.85	-0.71	-1.75	335146.0	13319088.75	329
2015-03-30	41.2	41.4	40.4	40.56	-0.41	-1.0	317073.0	12972237.0	260
2015-03-29	41.8	41.8	40.9	40.97	0.48	1.19	152932.0	6283878.75	158
2015-03-26	38.9	40.7	38.9	40.49	-0.02	-0.05	601478.0	24257286.25	301
2015-03-25	42.7	42.7	40.2	40.51	-1.93	-4.55	287231.0	11841675.0	312
2015-03-24	42.0	43.0	42.0	42.44	0.37	0.88	235871.0	10025244.5	214
2015-03-23	41.8	42.5	41.6	42.07	0.37	0.89	254212.0	10650446.0	236
2015-03-22	41.4	41.8	41.1	41.7	0.58	1.41	410853.0	17021832.5	238
2015-03-19	41.6	41.8	40.9	41.12	0.29	0.71	352887.0	14574919.25	182
2015-03-18	41.8	41.8	39.7	40.83	-0.96	-2.3	325445.0	13315265.0	266
2015-03-17	42.7	43.5	41.4	41.79	-0.83	-1.95	428426.0	18313385.25	362
2015-03-16	43.3	43.5	42.5	42.62	-0.43	-1.0	650989.0	27807696.5	349
2015-03-15	43.9	43.9	42.9	43.05	-0.89	-2.03	575598.0	25011592.25	468
2015-03-12	43.9	44.4	43.7	43.94	-0.06	-0.14	605287.0	26678027.25	315
2015-03-11	43.5	44.1	43.5	44.0	-0.04	-0.09	404437.0	17778370.0	206
2015-03-10	43.7	44.4	43.7	44.04	0.28	0.64	241470.0	10635704.5	181
2015-03-09	43.9	44.1	43.7	43.76	-0.17	-0.39	346524.0	15253732.0	201
2015-03-08	43.9	44.1	43.5	43.93	0.32	0.73	245966.0	10789340.25	174
2015-03-05	43.5	44.6	43.5	43.61	-0.03	-0.07	453765.0	19897378.25	311
2015-03-04	44.1	44.4	43.5	43.64	-0.48	-1.09	269337.0	11821012.25	173
2015-03-03	44.6	44.6	43.9	44.12	0.12	0.27	239568.0	10623886.75	214
2015-03-02	43.9	44.1	42.9	44.0	0.14	0.32	647645.0	28194959.25	302
2015-03-01	44.1	44.6	43.7	43.86	0.09	0.21	172008.0	7539503.0	114
2015-02-26	44.4	44.4	43.7	43.77	-0.37	-0.84	72656.0	3195315.0	71
2015-02-25	44.4	44.4	43.9	44.14	-0.09	-0.2	66860.0	2943688.75	62
2015-02-24	44.1	44.4	43.9	44.23	0.23	0.52	100983.0	4446472.25	104
2015-02-23	43.9	44.6	43.9	44.0	-0.3	-0.68	142298.0	6289355.75	147
2015-02-22	45.0	45.0	43.9	44.3	-0.55	-1.23	139232.0	6172952.25	151
2015-02-19	44.1	44.8	43.7	44.85	0.25	0.56	146673.0	6511902.25	107
2015-02-18	45.2	45.2	44.4	44.6	-0.07	-0.16	202727.0	9019579.0	184
2015-02-17	45.4	46.1	44.6	44.67	-0.14	-0.31	582142.0	26398202.0	458
2015-02-16	44.6	45.4	44.4	44.81	-0.11	-0.24	148181.0	6649349.75	145
2015-02-15	45.4	45.4	44.6	44.92	0.16	0.36	173760.0	7820873.0	189
2015-02-12	44.4	45.2	44.4	44.76	0.47	1.06	99677.0	4454097.0	115
2015-02-11	44.6	45.2	44.4	44.29	-0.37	-0.83	75348.0	3372169.5	75
2015-02-10	44.4	45.2	44.4	44.66	0.35	0.79	167771.0	7486643.0	166
2015-02-09	45.4	45.4	44.1	44.31	-0.73	-1.62	101392.0	4520851.5	172
2015-02-08	43.9	45.2	43.9	45.04	1.47	3.37	298515.0	13320951.75	259
2015-02-05	44.4	44.6	43.5	43.57	-1.03	-2.31	415694.0	18164111.0	387
2015-02-04	44.6	44.8	44.1	44.6	0.22	0.5	164687.0	7332864.5	188
2015-02-03	45.6	46.1	44.1	44.38	-1.24	-2.72	654589.0	29660104.25	260
2015-02-02	45.2	45.9	44.6	45.62	0.16	0.35	669388.0	30216501.5	394
2015-02-01	45.6	46.3	45.2	45.46	0.85	1.91	563608.0	25766586.5	298
2015-01-29	43.7	45.0	43.5	44.61	0.92	2.11	535656.0	23746563.5	326
2015-01-28	43.5	44.1	43.5	43.69	-0.47	-1.06	612952.0	26824815.25	323
2015-01-27	43.3	44.4	43.3	44.16	0.45	1.03	839974.0	36707260.5	364
2015-01-26	42.9	43.9	41.8	43.71	2.03	4.87	597005.0	25536668.5	495
2015-01-22	40.4	41.8	39.9	41.68	1.01	2.48	192302.0	7924126.5	170
2015-01-21	41.4	42.2	40.0	40.67	-0.49	-1.19	613716.0	25485866.25	374
2015-01-20	41.1	41.8	40.9	41.16	-0.12	-0.29	397597.0	16389691.25	312
2015-01-19	41.8	42.0	40.5	41.28	-0.74	-1.76	344479.0	14141912.75	406
2015-01-18	39.3	42.5	38.9	42.02	3.3	8.52	675909.0	27571379.5	470
2015-01-15	39.1	40.2	38.4	38.72	-0.35	-0.9	789740.0	31206622.75	507
2015-01-14	39.7	40.0	38.9	39.07	-0.37	-0.94	419858.0	16436901.5	347
2015-01-13	38.6	39.7	37.9	39.44	0.56	1.44	356491.0	14004370.0	311
2015-01-12	38.7	39.7	38.4	38.88	0.18	0.47	262045.0	10229540.25	303
2015-01-11	38.4	39.1	38.2	38.7	0.51	1.34	408232.0	15835891.75	376
2015-01-08	38.7	39.1	38.1	38.19	-0.03	-0.08	356890.0	13790293.5	421
2015-01-07	38.4	39.1	37.9	38.22	-0.6	-1.55	695574.0	26776849.0	603
2015-01-06	36.1	38.9	36.1	38.82	-0.15	-0.38	123834.0	4676798.0	147
2015-01-05	39.7	40.4	38.9	38.97	-1.26	-3.13	183263.0	7204685.25	193
2015-01-04	41.1	41.1	40.0	40.23	-0.76	-1.85	154991.0	6269078.0	162
2015-01-01	40.0	41.2	40.0	40.99	1.01	2.53	200693.0	8197350.5	195
2014-12-31	40.0	41.1	39.4	39.98	0.09	0.23	288057.0	11521568.5	225
2014-12-30	39.7	40.4	39.1	39.89	-0.45	-1.12	379117.0	15006087.75	396
2014-12-29	41.1	41.2	40.4	40.34	-0.54	-1.32	130107.0	5317469.0	190
2014-12-28	39.9	41.1	39.7	40.88	0.9	2.25	311145.0	12535009.25	351
2014-12-25	41.1	42.0	39.4	39.98	-1.83	-4.38	417308.0	16982260.0	424
2014-12-24	41.8	42.9	41.6	41.81	-0.06	-0.14	500758.0	21144249.75	548
2014-12-23	42.3	42.5	41.6	41.87	-1.05	-2.45	209626.0	8796628.25	172
2014-12-22	41.8	43.3	41.8	42.92	0.94	2.24	329793.0	14001283.0	257
2014-12-21	41.1	42.2	39.4	41.98	2.98	7.64	353854.0	14639520.25	290
2014-12-18	37.5	38.9	37.5	39.0	3.49	9.83	351401.0	13599007.0	164
2014-12-17	34.1	36.6	33.7	35.51	0.52	1.49	399137.0	13942244.5	340
2014-12-16	36.3	37.1	33.3	34.99	-1.39	-3.82	489069.0	17003655.5	272
2014-12-15	40.5	40.5	36.1	36.38	-3.49	-8.75	266341.0	10402924.0	214
2014-12-14	38.2	40.4	38.2	39.87	-0.3	-0.75	380133.0	15049165.25	183
2014-12-11	38.9	40.9	37.7	40.17	0.13	0.32	943121.0	36769081.25	217
2014-12-10	41.1	41.1	40.0	40.04	-0.73	-1.79	129207.0	5213995.75	109
2014-12-09	40.5	40.9	39.1	40.77	-0.45	-1.09	267223.0	10763079.25	266
2014-12-08	42.3	42.3	40.9	41.22	-1.45	-3.4	361021.0	14953684.75	296
2014-12-07	39.4	43.5	39.4	42.67	2.39	5.93	518828.0	21435934.75	371
2014-12-04	40.4	40.5	40.0	40.28	0.36	0.9	287247.0	11576894.25	155
2014-12-03	40.4	40.4	38.9	39.92	0.17	0.43	39641.0	1581093.5	102
2014-12-02	39.9	40.5	39.7	39.75	0.48	1.22	294168.0	11703228.75	226
2014-12-01	38.9	39.9	38.2	39.27	0.23	0.59	359248.0	14070231.0	253
2014-11-30	36.1	39.1	36.1	39.04	-0.4	-1.01	186540.0	6989588.5	258
2014-11-27	39.9	41.1	39.1	39.44	-1.03	-2.55	300674.0	11977648.0	290
2014-11-26	38.9	41.1	37.5	40.47	1.16	2.95	830322.0	32216893.5	601
2014-11-25	40.0	40.0	39.3	39.31	-0.97	-2.41	150509.0	5963023.25	116
2014-11-24	40.7	40.7	40.0	40.28	-0.18	-0.44	141921.0	5756729.25	118
2014-11-23	40.2	40.7	40.2	40.46	0.75	1.89	242688.0	9811362.25	197
2014-11-20	39.7	39.7	39.4	39.71	0.24	0.61	61879.0	2451702.75	99
2014-11-19	39.4	39.7	39.1	39.47	0.33	0.84	85414.0	3371435.0	108
2014-11-18	38.1	39.3	38.1	39.14	0.73	1.9	218631.0	8450583.0	155
2014-11-17	38.4	38.4	37.5	38.41	-0.44	-1.13	312308.0	11935338.5	201
2014-11-16	39.4	39.4	38.9	38.85	-0.57	-1.45	107481.0	4192917.25	133
2014-11-13	39.4	40.0	39.3	39.42	-0.32	-0.81	181394.0	7170757.5	165
2014-11-12	39.7	39.9	39.4	39.74	0.38	0.97	81236.0	3217629.75	136
2014-11-11	39.7	40.0	39.3	39.36	-0.59	-1.48	217768.0	8641316.0	228
2014-11-10	40.5	40.7	39.7	39.95	-0.76	-1.87	505535.0	20252260.0	412
2014-11-09	40.9	41.1	40.4	40.71	-0.11	-0.27	255438.0	10427081.0	203
2014-11-06	40.7	40.9	40.4	40.82	0.47	1.16	254073.0	10261588.5	180
2014-11-05	41.1	41.1	40.0	40.35	-0.9	-2.18	381958.0	15440188.25	309
2014-11-04	42.2	42.5	40.5	41.25	-0.9	-2.14	324338.0	13552102.0	328
2014-11-03	42.3	42.5	41.8	42.15	-0.26	-0.61	822804.0	34698975.0	607
2014-11-02	42.9	43.3	42.2	42.41	0.11	0.26	398827.0	17057980.75	245
2014-10-30	42.9	42.9	42.0	42.3	-0.7	-1.63	420928.0	17800201.5	237
2014-10-29	43.0	43.3	43.0	43.0	-0.29	-0.67	491419.0	21188028.0	235
2014-10-28	43.3	43.5	43.0	43.29	0.31	0.72	204509.0	8848592.5	157
2014-10-27	43.9	43.9	42.9	42.98	-1.02	-2.32	306228.0	13319189.0	323
2014-10-26	43.0	44.1	42.9	44.0	1.08	2.52	916024.0	40097832.25	499
2014-10-23	46.5	46.5	42.3	42.92	-3.67	-7.88	1612403.0	71240659.75	1089
2014-10-22	45.4	46.7	44.8	46.59	1.39	3.08	609849.0	28079230.75	389
2014-10-21	43.5	45.4	43.5	45.2	1.86	4.29	510260.0	22865045.25	259
2014-10-20	43.3	43.9	42.5	43.34	0.2	0.46	134795.0	5820217.75	180
2014-10-19	44.6	44.6	43.0	43.14	0.1	0.23	157965.0	6886772.5	218
2014-10-16	43.5	43.9	41.1	43.04	-0.63	-1.44	481593.0	20544301.5	286
2014-10-15	43.7	44.6	43.5	43.67	-0.73	-1.64	255375.0	11260125.5	168
2014-10-14	44.6	44.6	43.3	44.4	0.0	0.0	553890.0	24143192.25	270
2014-10-13	42.9	44.6	42.9	44.4	1.78	4.18	384750.0	16780084.25	210
2014-10-12	44.6	44.6	42.5	42.62	-3.38	-7.35	483146.0	21047817.0	324
2014-10-02	45.4	46.1	44.6	46.0	0.5	1.1	442837.0	20212378.75	308
2014-10-01	45.6	46.1	45.4	45.5	0.0	0.0	455292.0	20801228.0	259
2014-09-30	44.6	45.6	44.4	45.5	0.95	2.13	615238.0	27769808.5	367
2014-09-29	43.9	44.6	43.9	44.55	0.69	1.57	478743.0	21200146.5	191
2014-09-28	44.4	44.6	43.9	43.86	-0.14	-0.32	204190.0	9008743.75	159
2014-09-25	43.9	44.6	43.9	44.0	0.44	1.01	613471.0	27204982.0	420
2014-09-24	43.3	43.9	42.2	43.56	0.25	0.58	431213.0	18557490.75	393
2014-09-22	43.5	43.5	43.3	43.31	-0.39	-0.89	304048.0	13196953.25	198
2014-09-21	44.6	44.6	43.3	43.7	-0.82	-1.84	847785.0	37098027.0	451
2014-09-18	44.6	44.6	44.6	44.52	0.21	0.47	240630.0	10722241.0	256
2014-09-17	43.9	44.8	43.9	44.31	0.41	0.93	620147.0	27579752.0	453
2014-09-16	43.9	43.9	43.7	43.9	0.08	0.18	153523.0	6738071.25	182
2014-09-15	43.5	44.4	43.5	43.82	0.36	0.83	742924.0	32525118.5	460
2014-09-14	43.7	43.9	43.3	43.46	0.02	0.05	428714.0	18688179.25	297
2014-09-11	43.9	44.1	43.3	43.44	-0.59	-1.34	871504.0	38044325.5	502
2014-09-10	43.9	44.1	43.3	44.03	0.03	0.07	555541.0	24332958.75	464
2014-09-09	44.6	44.6	43.9	44.0	-0.64	-1.43	856896.0	37909625.5	541
2014-09-08	44.8	44.8	44.6	44.64	-0.04	-0.09	359213.0	16077576.25	182
2014-09-07	45.0	45.0	44.6	44.68	-0.17	-0.38	412906.0	18453068.5	275
2014-09-04	44.8	45.0	44.6	44.85	0.0	0.0	404025.0	18077178.5	215
2014-09-03	44.8	45.0	44.6	44.85	-0.03	-0.07	383787.0	17206550.0	267
2014-09-02	45.6	45.6	44.6	44.88	-0.4	-0.88	559673.0	25209114.0	366
2014-09-01	45.4	45.6	45.2	45.28	0.15	0.33	335878.0	15238542.25	289
2014-08-31	45.2	45.4	44.6	45.13	0.13	0.29	729422.0	32832342.25	475
2014-08-28	45.4	45.6	45.0	45.0	-0.25	-0.55	178979.0	8078100.75	153
2014-08-27	45.4	45.6	45.0	45.25	0.15	0.33	366794.0	16635242.0	229
2014-08-26	44.6	45.2	44.1	45.1	0.28	0.62	299351.0	13375843.5	316
2014-08-25	45.9	45.9	44.6	44.82	-0.96	-2.1	605102.0	27292543.0	616
2014-08-24	47.6	47.6	45.6	45.78	-1.22	-2.6	850859.0	39259972.75	756
2014-08-21	47.1	47.8	46.7	47.0	-0.04	-0.09	229579.0	10826785.0	213
2014-08-20	46.9	47.8	46.9	47.04	0.09	0.19	285125.0	13501994.0	328
2014-08-19	47.6	47.8	46.7	46.95	-0.6	-1.26	217468.0	10280023.75	269
2014-08-18	45.6	48.9	45.6	47.55	1.64	3.57	1765053.0	84039313.75	1447
2014-08-17	45.6	46.1	45.2	45.91	0.27	0.59	273266.0	12450697.75	206
2014-08-14	46.1	46.7	45.6	45.64	-0.61	-1.32	293621.0	13471675.75	294
2014-08-13	46.3	46.7	46.1	46.25	0.17	0.37	221726.0	10272966.0	199
2014-08-12	46.7	46.7	45.9	46.08	-0.67	-1.43	277767.0	12876804.75	258
2014-08-11	45.4	46.9	45.4	46.75	1.34	2.95	393824.0	18302372.5	430
2014-08-10	45.6	46.3	44.8	45.41	-0.1	-0.22	347426.0	15884694.0	403
2014-08-07	44.6	46.7	44.6	45.51	0.57	1.27	686622.0	31556962.75	637
2014-08-06	44.8	45.0	44.6	44.94	-0.1	-0.22	281715.0	12619916.5	277
2014-08-05	46.1	46.7	44.6	45.04	-1.12	-2.43	426739.0	19601696.5	305
2014-08-04	44.8	46.7	44.8	46.16	1.55	3.47	703378.0	32362558.0	447
2014-08-03	44.4	45.0	44.4	44.61	-0.17	-0.38	122494.0	5489639.0	111
2014-07-24	45.0	45.2	44.6	44.78	-0.33	-0.73	291230.0	13068312.5	233
2014-07-23	45.2	45.2	44.6	45.11	-0.11	-0.24	665376.0	29819598.0	285
2014-07-22	43.9	45.6	43.9	45.22	1.62	3.72	909087.0	40902331.0	418
2014-07-21	44.4	44.4	43.5	43.6	-0.4	-0.91	74532.0	3259146.0	135
2014-07-20	44.6	44.6	43.5	44.0	-0.64	-1.43	193645.0	8511360.75	227
2014-07-17	45.0	45.4	43.7	44.64	0.0	0.0	949976.0	42670827.25	801
2014-07-16	43.5	44.8	43.3	44.64	1.83	4.27	996704.0	43803195.5	689
2014-07-15	41.8	43.0	41.6	42.81	1.21	2.91	781537.0	33199464.5	617
2014-07-14	41.8	42.0	41.4	41.6	0.05	0.12	111483.0	4656212.75	126
2014-07-13	41.2	41.8	41.2	41.55	0.41	1.0	143883.0	5974524.25	157
2014-07-10	41.1	41.4	40.9	41.14	-0.08	-0.19	166665.0	6868975.0	156
2014-07-09	41.4	41.4	41.1	41.22	-0.08	-0.19	65248.0	2689561.0	105
2014-07-08	41.1	41.6	41.1	41.3	0.16	0.39	159431.0	6593628.75	178
2014-07-07	40.9	41.4	40.7	41.14	0.28	0.69	154220.0	6355537.0	147
2014-07-06	41.1	41.2	40.7	40.86	-0.15	-0.37	75607.0	3095219.75	119
2014-07-03	41.1	41.2	40.5	41.01	-0.16	-0.39	403500.0	16544987.0	297
2014-07-02	41.4	41.8	41.1	41.17	-0.13	-0.31	356317.0	14745692.5	266
2014-07-01	41.1	41.4	41.1	41.3	0.11	0.27	306540.0	12622169.75	223
2014-06-30	41.4	41.8	40.9	41.19	-0.37	-0.89	541348.0	22310896.0	451
2014-06-29	41.1	42.2	40.4	41.56	0.33	0.8	1212639.0	50361459.0	750
2014-06-26	41.2	41.2	40.5	41.23	-0.01	-0.02	295723.0	12125830.5	327
2014-06-25	41.8	42.2	41.1	41.24	-0.57	-1.36	286057.0	11864391.5	269
2014-06-24	41.6	41.8	41.1	41.81	0.03	0.07	227998.0	9460369.5	190
2014-06-23	41.8	41.8	41.1	41.78	0.04	0.1	160499.0	6658246.25	153
2014-06-22	42.3	42.5	41.2	41.74	-0.44	-1.04	185387.0	7751795.25	227
2014-06-19	41.8	42.3	41.4	42.18	0.42	1.01	249170.0	10412959.25	219
2014-06-18	41.8	42.0	41.2	41.76	0.19	0.46	185609.0	7753617.0	174
2014-06-17	41.4	42.2	41.1	41.57	0.06	0.14	304166.0	12601109.0	345
2014-06-16	41.8	43.3	41.2	41.51	-0.16	-0.38	1147984.0	48781291.75	1012
2014-06-15	41.1	41.8	40.7	41.67	0.12	0.29	405954.0	16755965.25	351
2014-06-12	42.2	42.3	41.4	41.55	-0.69	-1.63	320883.0	13376300.5	227
2014-06-11	42.0	42.5	41.8	42.24	0.24	0.57	158790.0	6667457.75	218
2014-06-10	42.0	43.3	41.8	42.0	0.04	0.1	433615.0	18447117.25	421
2014-06-09	41.8	42.3	41.8	41.96	0.02	0.05	206470.0	8687042.0	206
2014-06-08	43.0	43.3	40.4	41.94	-1.13	-2.62	675470.0	28267668.25	511
2014-06-05	43.3	43.5	42.7	43.07	-0.01	-0.02	951993.0	41226382.5	623
2014-06-04	41.1	43.3	41.1	43.08	2.3	5.64	1307338.0	55473825.0	1036
2014-06-03	40.4	41.2	40.4	40.78	0.17	0.42	539797.0	22067083.75	375
2014-06-02	41.2	41.2	40.4	40.61	-0.74	-1.79	341551.0	13933936.0	372
2014-06-01	41.8	41.8	41.2	41.35	-0.2	-0.48	163734.0	6780561.75	188
2014-05-29	41.8	42.0	41.2	41.55	-0.32	-0.76	433662.0	18054852.5	385
2014-05-28	42.3	42.3	41.8	41.87	-0.37	-0.88	277493.0	11653660.75	234
2014-05-27	42.7	42.7	42.2	42.24	-0.34	-0.8	239526.0	10148225.0	216
2014-05-26	42.3	42.9	42.0	42.58	0.56	1.33	148685.0	6312752.75	214
2014-05-25	42.2	42.3	41.8	42.02	-0.6	-1.41	226582.0	9530352.0	296
2014-05-22	43.3	43.3	42.5	42.62	-0.52	-1.21	219720.0	9411468.5	250
2014-05-21	43.0	43.3	42.9	43.14	0.26	0.61	341537.0	14701302.5	295
2014-05-20	42.9	43.0	42.3	42.88	0.09	0.21	371019.0	15844949.75	337
2014-05-19	43.3	43.5	41.8	42.79	-0.43	-0.99	644510.0	27561567.75	580
2014-05-18	43.0	43.5	42.9	43.22	0.48	1.12	1037973.0	44823552.0	648
2014-05-15	42.7	42.9	42.5	42.74	0.17	0.4	385306.0	16439236.0	317
2014-05-14	42.7	43.0	42.0	42.57	0.06	0.14	2292404.0	96735705.75	634
2014-05-13	42.5	42.7	42.5	42.51	0.0	0.0	424469.0	18060401.5	317
2014-05-12	42.7	42.7	42.2	42.51	-0.2	-0.47	706248.0	29995594.5	444
2014-05-11	42.7	43.3	42.5	42.71	-0.05	-0.12	378129.0	16200211.25	258
2014-05-08	42.7	43.3	42.7	42.76	-0.08	-0.19	424716.0	18189599.5	272
2014-05-07	42.9	43.3	42.5	42.84	-0.15	-0.35	463894.0	19882436.75	290
2014-05-06	43.3	43.5	42.7	42.99	-0.1	-0.23	347825.0	14976099.75	327
2014-05-05	43.9	43.9	42.7	43.09	-0.84	-1.91	475000.0	20466626.25	467
2014-05-04	44.1	44.6	43.7	43.93	-0.2	-0.45	327705.0	14412897.5	301
2014-05-01	44.6	44.6	43.9	44.13	-0.42	-0.94	346326.0	15347644.25	327
2014-04-30	44.6	44.8	43.7	44.55	0.43	0.97	264893.0	11712591.25	360
2014-04-29	44.6	45.4	43.9	44.12	-0.3	-0.68	305297.0	13613143.75	359
2014-04-28	44.4	45.4	43.9	44.42	0.2	0.45	386013.0	17240330.5	394
2014-04-27	44.6	44.6	43.7	44.22	-0.8	-1.78	509587.0	22565935.75	541
2014-04-24	47.8	47.8	44.6	45.02	-3.08	-6.4	1559663.0	71257426.75	1420
2014-04-23	49.5	49.5	47.8	48.1	-1.2	-2.43	329036.0	15950496.25	378
2014-04-22	47.4	49.7	47.4	49.3	2.6	5.57	728816.0	35480050.0	632
2014-04-21	45.2	47.4	44.4	46.7	1.74	3.87	429398.0	19864499.5	494
2014-04-20	45.0	45.4	42.3	44.96	-0.33	-0.73	358884.0	15916622.5	418
2014-04-17	46.3	46.5	44.6	45.29	-0.84	-1.82	469678.0	21578155.0	330
2014-04-16	46.1	46.3	45.6	46.13	0.59	1.3	117675.0	5412141.25	145
2014-04-15	45.0	46.3	44.6	45.54	1.05	2.36	345348.0	15682215.5	310
2014-04-14	44.6	44.8	44.1	44.49	-0.16	-0.36	68210.0	3034777.75	94
2014-04-13	44.8	45.2	43.9	44.65	-0.25	-0.56	122281.0	5424601.0	194
2014-04-10	44.8	45.4	43.9	44.9	-0.1	-0.22	186344.0	8308531.5	241
2014-04-09	45.9	46.7	44.8	45.0	-0.86	-1.88	481657.0	22127470.5	506
2014-04-08	44.8	46.3	44.1	45.86	0.75	1.66	444197.0	19930080.0	319
2014-04-07	45.0	45.4	44.6	45.11	0.11	0.24	353298.0	15919982.25	199
2014-04-06	46.7	46.7	44.6	45.0	-1.07	-2.32	496426.0	22560694.75	479
2014-04-03	44.6	48.0	44.6	46.07	1.07	2.38	813464.0	37566475.25	843
2014-04-02	44.1	45.4	44.1	45.0	0.86	1.95	378122.0	16946442.5	312
2014-04-01	43.7	44.4	43.3	44.14	0.43	0.98	440639.0	19295497.75	343
2014-03-31	42.9	44.6	42.9	43.71	1.17	2.75	899036.0	39242563.75	699
2014-03-30	41.8	43.3	41.8	42.54	0.76	1.82	916186.0	39084122.5	786
2014-03-27	41.8	42.3	41.2	41.78	-0.12	-0.29	231155.0	9658692.0	246
2014-03-26	41.6	42.7	41.1	41.9	-0.31	-0.73	489027.0	20618612.25	462
2014-03-25	40.5	42.3	40.4	42.21	1.6	3.94	1133640.0	47277028.0	707
2014-03-24	39.9	41.1	39.9	40.61	0.75	1.88	381685.0	15392934.75	365
2014-03-23	38.6	40.2	38.6	39.86	1.29	3.34	743225.0	29444939.25	495
2014-03-20	38.2	38.9	38.2	38.57	0.64	1.69	434214.0	16738460.5	291
2014-03-19	38.2	38.4	37.7	37.93	-0.11	-0.29	251621.0	9563531.25	226
2014-03-18	38.6	38.6	38.1	38.04	-0.32	-0.83	167778.0	6402868.75	179
2014-03-17	38.2	38.9	38.1	38.36	0.32	0.84	767153.0	29628715.75	451
2014-03-16	37.7	38.2	37.5	38.04	0.11	0.29	216678.0	8234372.75	172
2014-03-13	38.1	38.2	37.7	37.93	0.11	0.29	146820.0	5574008.75	146
2014-03-12	37.9	38.2	37.3	37.82	-0.11	-0.29	276991.0	10401818.0	228
2014-03-11	38.1	38.4	37.7	37.93	-0.21	-0.55	409663.0	15546399.75	214
2014-03-10	38.6	38.6	38.1	38.14	-0.54	-1.4	400052.0	15308730.25	227
2014-03-09	38.6	39.3	38.6	38.68	0.11	0.29	168912.0	6557797.5	147
2014-03-06	38.2	38.9	38.2	38.57	0.53	1.39	295254.0	11389609.5	210
2014-03-05	38.1	39.7	37.7	38.04	0.22	0.58	919572.0	35370218.75	549
2014-03-04	37.5	38.2	37.5	37.82	0.75	2.02	391130.0	14776338.5	253
2014-03-03	38.1	38.1	36.8	37.07	-0.86	-2.27	886168.0	32973050.5	402
2014-03-02	39.3	39.3	37.7	37.93	-1.39	-3.54	564908.0	21637911.25	437
2014-02-27	39.3	39.9	39.3	39.32	-0.11	-0.28	134195.0	5305075.25	137
2014-02-26	39.7	40.4	39.4	39.43	-0.43	-1.08	209012.0	8303406.5	176
2014-02-25	40.2	40.5	39.7	39.86	-0.21	-0.52	491764.0	19774417.0	275
2014-02-24	39.9	40.5	39.7	40.07	0.32	0.81	431799.0	17317659.0	259
2014-02-23	39.1	40.2	38.9	39.75	0.64	1.64	452009.0	17874888.5	259
2014-02-20	39.3	39.4	38.9	39.11	0.33	0.85	127334.0	4994448.75	128
2014-02-19	38.9	39.3	38.9	38.78	-0.22	-0.56	79542.0	3117645.0	104
2014-02-18	38.9	39.3	38.9	39.0	0.0	0.0	85327.0	3327649.25	114
2014-02-17	39.7	39.7	38.9	39.0	-0.64	-1.61	185163.0	7284409.25	129
2014-02-16	39.7	40.0	39.4	39.64	0.21	0.53	174219.0	6900074.0	169
2014-02-13	40.0	40.0	39.4	39.43	-0.43	-1.08	166164.0	6572299.75	180
2014-02-12	39.9	40.4	39.7	39.86	0.22	0.55	375007.0	14989099.75	287
2014-02-11	39.7	40.2	39.1	39.64	0.1	0.25	382541.0	15172106.5	445
2014-02-10	40.5	41.6	39.1	39.54	-0.74	-1.84	931147.0	37836122.0	867
2014-02-09	38.9	40.5	38.9	40.28	1.6	4.14	908219.0	36165719.75	789
2014-02-06	36.8	38.9	36.8	38.68	1.93	5.25	781080.0	29654314.0	566
2014-02-05	36.8	37.5	36.8	36.75	-0.11	-0.3	172205.0	6399840.0	201
2014-02-04	36.8	37.1	36.6	36.86	-0.54	-1.44	497649.0	18337872.0	309
2014-02-03	37.5	37.7	37.3	37.4	-0.1	-0.27	293341.0	11002789.75	206
2014-02-02	37.5	38.2	37.1	37.5	0.32	0.86	600975.0	22604447.5	462
2014-01-30	36.8	37.7	36.8	37.18	-0.1	-0.27	410080.0	15232257.25	542
2014-01-29	35.8	37.3	35.8	37.28	1.71	4.81	639314.0	23258448.5	494
2014-01-28	35.8	36.1	35.4	35.57	0.0	0.0	613009.0	21865335.0	314
2014-01-27	36.9	37.1	35.6	35.57	-0.75	-2.06	652970.0	23856848.75	510
2014-01-26	36.4	37.5	35.8	36.32	-1.08	-2.89	401459.0	14712674.0	281
2014-01-23	36.4	37.7	36.4	37.4	0.76	2.07	476750.0	17758668.75	397
2014-01-22	36.3	37.5	36.1	36.64	0.21	0.58	522507.0	19219865.75	406
2014-01-21	37.7	37.7	35.8	36.43	-1.39	-3.68	1164085.0	42537277.25	1037
2014-01-20	39.7	39.7	37.5	37.82	-0.65	-1.69	916725.0	35307266.75	686
2014-01-19	37.5	38.9	36.9	38.47	0.97	2.59	551371.0	21138086.0	638
2014-01-16	38.4	39.7	37.5	37.5	-0.97	-2.52	823630.0	31502288.25	982
2014-01-15	37.9	41.1	36.6	38.47	0.76	2.02	1659543.0	64679317.25	1778
2014-01-14	39.4	40.4	37.3	37.71	-1.4	-3.58	1727221.0	67817505.5	1557
2014-01-13	35.1	39.1	34.7	39.11	3.54	9.95	777289.0	29230457.5	443
2014-01-12	35.6	36.3	35.4	35.57	0.21	0.59	453465.0	16209663.5	332
2014-01-09	34.1	36.1	33.9	35.36	1.18	3.45	806310.0	28164007.0	517
2014-01-08	33.4	34.3	33.2	34.18	0.64	1.91	436348.0	14838049.5	423
2014-01-07	32.0	33.9	32.0	33.54	1.61	5.04	1062268.0	35140974.5	802
2014-01-06	31.7	32.3	31.5	31.93	0.11	0.35	572630.0	18247719.75	319
2014-01-05	30.7	32.0	30.7	31.82	1.18	3.85	631074.0	19823171.75	332
2014-01-02	30.7	30.9	30.7	30.64	-0.11	-0.36	160480.0	4930390.25	83
2014-01-01	30.7	30.9	30.7	30.75	0.0	0.0	141123.0	4336686.75	82
2013-12-31	30.7	31.0	30.7	30.75	0.0	0.0	79844.0	2462045.0	73
2013-12-30	30.7	30.9	30.7	30.75	0.0	0.0	80101.0	2456830.25	79
2013-12-29	30.9	31.0	30.7	30.75	-0.11	-0.36	161985.0	4994078.5	117
2013-12-26	31.0	31.3	30.7	30.86	0.0	0.0	587184.0	18197079.75	289
2013-12-25	30.9	31.1	30.6	30.86	0.11	0.36	60229.0	1858340.5	66
2013-12-24	31.1	31.1	30.7	30.75	-0.43	-1.38	130140.0	4020708.25	82
2013-12-23	30.9	31.1	30.9	31.18	0.54	1.76	267496.0	8301456.75	149
2013-12-22	30.6	31.1	30.6	30.64	0.1	0.33	336287.0	10345555.5	193
2013-12-19	30.7	30.7	30.4	30.54	-0.21	-0.68	137905.0	4212336.5	113
2013-12-18	30.3	31.0	30.3	30.75	0.32	1.05	288864.0	8856450.0	202
2013-12-17	30.6	30.6	30.3	30.43	-0.21	-0.69	68047.0	2069611.25	90
2013-12-16	30.3	30.7	30.3	30.64	0.1	0.33	103443.0	3149548.75	88
2013-12-15	30.9	30.9	30.3	30.54	-0.21	-0.68	203783.0	6214507.25	193
2013-12-12	30.9	31.0	30.3	30.75	0.11	0.36	316687.0	9660769.5	244
2013-12-11	31.0	31.3	30.7	30.64	-0.43	-1.38	255479.0	7920573.75	200
2013-12-10	31.1	31.5	30.7	31.07	0.0	0.0	394944.0	12309762.0	304
2013-12-09	30.9	31.1	30.2	31.07	0.21	0.68	184588.0	5656404.5	192
2013-12-08	31.1	31.1	30.9	30.86	-0.32	-1.03	74293.0	2301905.5	117
2013-12-05	30.9	31.3	30.7	31.18	0.32	1.04	273961.0	8473003.5	174
2013-12-04	30.0	31.1	30.0	30.86	0.43	1.41	192527.0	5897252.5	217
2013-12-03	31.0	31.1	30.4	30.43	-0.54	-1.74	145253.0	4462152.75	145
2013-12-02	30.0	31.1	29.7	30.97	0.86	2.86	616044.0	18954041.5	386
2013-12-01	30.7	30.9	29.6	30.11	-0.21	-0.69	185917.0	5612330.25	256
2013-11-28	29.3	31.3	29.3	30.32	1.18	4.05	1383345.0	42259822.0	653
2013-11-27	29.4	29.8	29.0	29.14	-0.22	-0.75	186129.0	5478265.5	167
2013-11-26	30.4	30.4	29.3	29.36	-1.07	-3.52	198635.0	5933484.0	162
2013-11-25	30.7	30.7	30.2	30.43	-0.32	-1.04	152588.0	4637064.5	112
2013-11-24	30.6	30.9	30.4	30.75	0.43	1.42	139267.0	4273610.5	76
2013-11-21	30.7	30.7	30.3	30.32	-0.43	-1.4	158688.0	4835922.75	123
2013-11-20	30.9	31.1	30.6	30.75	-0.11	-0.36	94924.0	2920833.0	77
2013-11-19	31.1	31.1	30.7	30.86	-0.11	-0.36	178660.0	5533514.0	125
2013-11-18	30.7	31.5	30.7	30.97	0.11	0.36	231137.0	7206565.5	145
2013-11-17	31.1	31.1	30.7	30.86	0.0	0.0	66950.0	2072912.5	79
2013-11-14	31.3	31.3	30.7	30.86	-0.42	-1.34	95083.0	2948958.25	97
2013-11-13	30.7	31.9	30.7	31.28	0.53	1.72	753713.0	23636453.0	409
2013-11-12	30.4	31.1	30.4	30.75	0.32	1.05	467907.0	14386731.5	232
2013-11-11	30.4	30.7	30.3	30.43	0.0	0.0	67769.0	2065337.0	75
2013-11-10	30.4	31.0	30.4	30.43	-0.11	-0.36	290613.0	8917179.5	148
2013-11-07	30.7	30.9	30.4	30.54	0.0	0.0	187817.0	5753801.75	153
2013-11-06	30.9	30.9	30.4	30.54	-0.21	-0.68	419093.0	12804264.5	187
2013-11-05	29.4	31.1	29.4	30.75	1.28	4.34	1723160.0	52370681.25	610
2013-11-04	29.6	29.6	29.4	29.47	0.11	0.37	43073.0	1268032.0	48
2013-11-03	29.6	29.7	29.4	29.36	-0.21	-0.71	231172.0	6835340.5	81
2013-10-31	29.6	29.8	29.4	29.57	0.1	0.34	309284.0	9150779.25	106
2013-10-30	29.7	29.8	29.4	29.47	-0.31	-1.04	143862.0	4258069.25	95
2013-10-29	30.0	30.7	29.8	29.78	0.1	0.34	762497.0	23117428.5	288
2013-10-28	29.8	30.0	29.7	29.68	-0.32	-1.07	109117.0	3256097.25	76
2013-10-27	29.8	30.0	29.7	30.0	0.22	0.74	146421.0	4375905.5	72
2013-10-24	29.8	29.8	29.8	29.78	0.0	0.0	58694.0	1752423.25	59
2013-10-23	29.8	30.0	29.8	29.78	0.0	0.0	170061.0	5075541.5	94
2013-10-22	30.0	30.0	29.8	29.78	-0.22	-0.73	61021.0	1824689.25	48
2013-10-21	30.0	30.0	29.8	30.0	-0.11	-0.37	120711.0	3607644.0	82
2013-10-20	29.8	30.2	29.6	30.11	0.75	2.55	144966.0	4336903.75	91
2013-10-10	29.6	29.6	29.4	29.36	-0.21	-0.71	177272.0	5222415.5	116
2013-10-09	29.8	30.0	29.4	29.57	-0.21	-0.71	126092.0	3743832.25	96
2013-10-08	30.3	30.3	29.8	29.78	-0.43	-1.42	99957.0	2985332.75	81
2013-10-07	30.0	30.3	29.8	30.21	0.0	0.0	166416.0	4999957.5	129
2013-10-06	30.4	30.7	29.4	30.21	-0.11	-0.36	376379.0	11255252.0	308
2013-10-03	30.4	30.9	30.3	30.32	0.11	0.36	331094.0	10128555.75	292
2013-10-02	30.3	30.9	30.2	30.21	-0.11	-0.36	547896.0	16744810.25	407
2013-10-01	30.9	31.0	30.3	30.32	-0.65	-2.1	909319.0	27827563.5	584
2013-09-30	29.7	32.1	29.6	30.97	1.61	5.48	1246772.0	38506980.25	840
2013-09-29	29.8	29.8	29.4	29.36	-0.32	-1.08	256893.0	7568017.5	153
2013-09-26	28.7	29.8	28.5	29.68	0.97	3.38	778777.0	22711348.25	381
2013-09-25	28.7	28.9	28.5	28.71	0.0	0.0	150594.0	4320151.0	141
2013-09-24	28.9	29.1	28.7	28.71	-0.22	-0.76	388561.0	11224314.25	253
2013-09-19	29.0	29.0	28.5	28.93	0.32	1.12	764714.0	22005549.0	452
2013-09-18	29.4	29.4	28.5	28.61	-0.86	-2.92	370774.0	10730620.0	252
2013-09-17	29.7	30.0	29.4	29.47	-0.31	-1.04	583195.0	17337433.25	323
2013-09-16	29.4	30.3	29.1	29.78	0.42	1.43	425989.0	12641315.75	232
2013-09-15	29.3	29.4	29.0	29.36	0.43	1.49	319095.0	9307293.25	172
2013-09-12	28.7	29.0	28.5	28.93	0.11	0.38	186683.0	5398779.75	126
2013-09-11	29.6	29.8	28.5	28.82	-0.32	-1.1	304657.0	8781283.0	259
2013-09-10	27.4	29.3	27.4	29.14	2.46	9.22	795388.0	22671851.5	438
2013-09-09	26.1	26.7	25.7	26.68	0.11	0.41	320603.0	8344403.25	243
2013-09-08	27.3	27.4	26.6	26.57	-0.21	-0.78	98206.0	2636529.5	100
2013-09-05	27.3	27.9	26.6	26.78	-0.65	-2.37	283488.0	7619152.0	157
2013-09-04	28.5	28.5	27.3	27.43	-1.18	-4.12	405445.0	11196800.5	274
2013-09-03	28.5	28.7	27.4	28.61	0.21	0.74	402716.0	11426549.25	227
2013-09-02	27.8	28.5	27.8	28.4	0.76	2.75	384885.0	10828427.0	261
2013-09-01	27.4	27.9	27.3	27.64	0.64	2.37	148027.0	4075543.25	141
2013-08-29	27.4	27.4	26.9	27.0	-0.11	-0.41	340685.0	9219815.25	219
2013-08-28	26.8	27.3	26.7	27.11	0.21	0.78	724784.0	19563212.75	352
2013-08-27	29.1	29.1	26.7	26.9	-2.67	-9.03	703477.0	19629784.25	423
2013-08-26	29.8	30.0	29.4	29.57	-0.21	-0.71	511891.0	15227169.0	223
2013-08-25	29.6	30.3	29.6	29.78	0.21	0.71	184798.0	5517550.75	203
2013-08-22	29.6	29.7	29.4	29.57	0.1	0.34	76433.0	2258063.75	68
2013-08-21	29.4	29.8	29.4	29.47	0.0	0.0	57085.0	1690692.75	80
2013-08-20	30.3	30.3	29.1	29.47	-0.53	-1.77	136257.0	4045520.0	153
2013-08-19	29.1	30.0	29.1	30.0	0.86	2.95	225551.0	6676680.0	189
2013-08-18	29.3	29.3	28.3	29.14	-0.22	-0.75	317325.0	9154645.75	207
2013-08-15	29.3	29.7	29.3	29.36	0.0	0.0	178541.0	5256896.5	147
2013-08-14	29.7	29.8	29.1	29.36	-0.42	-1.41	224974.0	6612102.0	191
2013-08-13	30.3	30.9	29.7	29.78	-0.33	-1.1	280498.0	8450873.5	160
2013-08-05	30.3	30.3	30.0	30.11	0.0	0.0	238937.0	7189751.5	178
2013-08-04	29.8	30.6	29.8	30.11	0.11	0.37	285740.0	8625479.25	221
2013-08-01	29.8	30.9	29.4	30.0	0.1	0.33	615501.0	18600757.0	541
2013-07-31	30.2	31.0	29.4	29.9	0.0	0.0	1144313.0	34622637.0	741
2013-07-30	28.3	29.8	28.1	29.9	1.62	5.73	1484637.0	43239570.75	499
2013-07-29	27.7	28.5	27.6	28.28	0.64	2.32	282914.0	7935302.0	193
2013-07-28	27.4	28.5	27.3	27.64	0.1	0.36	611574.0	16844792.25	357
2013-07-25	28.1	28.1	27.6	27.54	-0.74	-2.62	356134.0	9845420.75	260
2013-07-24	28.5	29.0	27.9	28.28	-0.65	-2.25	436048.0	12369951.75	320
2013-07-23	28.7	29.4	28.7	28.93	0.22	0.77	1276918.0	37133304.75	689
2013-07-22	27.9	29.1	27.9	28.71	0.85	3.05	733228.0	20957602.5	551
2013-07-21	27.7	27.9	27.4	27.86	0.65	2.39	471689.0	13077385.25	220
2013-07-18	26.9	27.7	26.9	27.21	0.64	2.41	671870.0	18379772.5	334
2013-07-17	26.7	26.8	26.4	26.57	-0.11	-0.41	94839.0	2520201.25	80
2013-07-16	26.8	27.3	26.7	26.68	-0.22	-0.82	106023.0	2857732.5	120
2013-07-15	27.0	27.0	26.7	26.9	-0.1	-0.37	123547.0	3312478.0	107
2013-07-14	26.4	27.0	26.0	27.0	0.64	2.43	225229.0	5999451.0	201
2013-07-11	26.6	26.6	26.1	26.36	-0.42	-1.57	155648.0	4098292.5	105
2013-07-10	26.8	27.0	26.6	26.78	0.1	0.37	109917.0	2946628.25	105
2013-07-09	26.8	27.0	26.6	26.68	0.11	0.41	89461.0	2398915.0	106
2013-07-08	26.8	27.0	26.6	26.57	-0.43	-1.59	177749.0	4755711.75	145
2013-07-07	26.6	27.3	26.4	27.0	0.64	2.43	206749.0	5523406.5	195
2013-07-04	25.9	26.7	25.9	26.36	0.86	3.37	500592.0	13156452.25	302
2013-07-03	25.3	26.1	25.3	25.5	0.0	0.0	416874.0	10763350.75	333
2013-07-02	25.3	25.9	25.1	25.5	0.22	0.87	244131.0	6237696.0	209
2013-07-01	24.45	25.5	24.45	25.28	0.85	3.48	515016.0	12943424.0	304
2013-06-30	24.45	24.5	24.35	24.43	0.0	0.0	68861.0	1682113.75	81
2013-06-26	24.5	24.7	24.45	24.43	-0.11	-0.45	156181.0	3827571.75	102
2013-06-25	24.15	24.7	24.0	24.54	0.43	1.78	206604.0	5041576.5	119
2013-06-24	24.45	24.45	24.15	24.11	-0.32	-1.31	113282.0	2741208.75	106
2013-06-23	24.7	24.7	24.45	24.43	-0.11	-0.45	148270.0	3643402.25	105
2013-06-22	24.0	24.7	24.0	24.54	0.33	1.36	264291.0	6451202.5	185
2013-06-19	24.15	24.25	23.85	24.21	0.21	0.87	99745.0	2400938.0	86
2013-06-18	24.25	24.35	23.85	24.0	0.0	0.0	183182.0	4429033.0	139
2013-06-17	24.15	24.35	24.0	24.0	0.1	0.42	192675.0	4651231.0	157
2013-06-16	23.85	24.5	23.85	23.9	0.22	0.93	579176.0	14006932.0	239
2013-06-15	23.5	25.0	23.15	23.68	-0.22	-0.92	1696951.0	41035520.0	812
2013-06-12	24.0	24.15	23.65	23.9	0.0	0.0	335262.0	7999733.75	210
2013-06-11	24.25	24.7	23.55	23.9	-0.21	-0.87	1491986.0	36191218.25	681
2013-06-10	22.95	24.25	22.95	24.11	1.07	4.64	2707298.0	64516162.0	851
2013-06-09	23.3	23.3	22.95	23.04	-0.1	-0.43	225639.0	5193992.0	167
2013-06-08	23.15	23.4	22.95	23.14	0.0	0.0	154268.0	3574456.75	140
2013-06-05	22.95	23.3	22.95	23.14	0.0	0.0	306330.0	7074214.25	175
2013-06-04	23.65	23.85	22.95	23.14	-0.54	-2.28	533589.0	12443555.0	286
2013-06-03	23.5	23.85	23.5	23.68	0.32	1.37	281834.0	6667089.5	234
2013-06-02	24.15	24.25	23.4	23.36	-0.64	-2.67	554452.0	13158771.25	342
2013-06-01	23.85	24.7	23.65	24.0	0.1	0.42	343555.0	8268518.5	262
2013-05-29	24.7	25.2	23.65	23.9	-0.43	-1.77	1162710.0	28391789.0	512
2013-05-28	23.85	24.7	23.65	24.33	0.54	2.27	560443.0	13619962.25	294
2013-05-27	23.65	24.0	23.65	23.79	-0.11	-0.46	100055.0	2385972.25	130
2013-05-26	24.25	24.5	23.65	23.9	-0.21	-0.87	857496.0	20639548.5	476
2013-05-25	23.4	24.7	23.4	24.11	0.64	2.73	553241.0	13293421.5	336
2013-05-22	23.4	23.5	23.4	23.47	0.0	0.0	105284.0	2461728.25	79
2013-05-21	23.4	23.5	23.3	23.47	0.33	1.43	95890.0	2238586.25	97
2013-05-20	23.3	23.55	22.95	23.14	-0.22	-0.94	359263.0	8341204.0	149
2013-05-19	22.95	23.4	22.95	23.36	0.32	1.39	278420.0	6447695.75	190
2013-05-18	23.15	23.15	22.7	23.04	-0.21	-0.9	407927.0	9332138.0	280
2013-05-15	22.65	23.3	22.1	23.25	0.32	1.4	322535.0	7252909.75	181
2013-05-14	23.4	23.4	22.95	22.93	-0.32	-1.38	239643.0	5562316.75	84
2013-05-13	23.55	23.85	23.3	23.25	-0.32	-1.36	731821.0	17248654.0	184
2013-05-12	23.85	24.0	23.55	23.57	-0.22	-0.92	273835.0	6487360.0	178
2013-05-11	23.4	23.85	23.4	23.79	0.43	1.84	131619.0	3111624.5	111
2013-05-08	23.4	23.5	23.3	23.36	0.22	0.95	131293.0	3061674.0	136
2013-05-07	22.8	23.65	22.7	23.14	0.43	1.89	1074479.0	25191342.75	499
2013-05-06	22.45	24.0	22.45	22.71	0.31	1.38	1703800.0	39379211.0	912
2013-05-05	22.45	22.55	22.45	22.4	-0.1	-0.44	80172.0	1797303.5	76
2013-05-04	22.55	22.65	22.3	22.5	0.21	0.94	115826.0	2597446.0	123
2013-05-01	21.95	22.7	21.95	22.29	0.43	1.97	543759.0	12134516.75	337
2013-04-30	21.75	21.95	21.7	21.86	0.32	1.49	211546.0	4610703.5	160
2013-04-29	21.35	21.75	21.3	21.54	0.15	0.7	184729.0	3974050.75	158
2013-04-28	21.35	21.45	21.2	21.39	0.0	0.0	145127.0	3092220.2	132
2013-04-27	21.6	21.7	21.2	21.39	-0.04	-0.19	290388.0	6216565.2	174
2013-04-24	21.95	21.95	21.35	21.43	-0.54	-2.46	207346.0	4475693.7	167
2013-04-23	22.1	22.3	21.85	21.97	-0.32	-1.44	307366.0	6747584.0	189
2013-04-22	22.55	22.55	22.1	22.29	-0.11	-0.49	496356.0	11039974.25	168
2013-04-21	22.3	22.95	22.3	22.4	0.33	1.5	204869.0	4595858.75	207
2013-04-20	22.1	22.8	21.75	22.07	-0.86	-3.75	520988.0	11607362.0	393
2013-04-17	22.65	22.95	22.55	22.93	0.43	1.91	460005.0	10454542.5	273
2013-04-16	22.65	22.95	22.45	22.5	-0.64	-2.77	293299.0	6653881.5	179
2013-04-15	22.65	23.15	22.65	23.14	0.31	1.36	430149.0	9817952.25	212
2013-04-14	22.8	22.95	22.65	22.83	-0.1	-0.44	218610.0	4978834.5	116
2013-04-13	22.95	22.95	22.8	22.93	0.22	0.97	165258.0	3792803.25	143
2013-04-10	22.55	23.5	22.55	22.71	0.1	0.44	970304.0	22306816.0	493
2013-04-09	21.95	22.8	21.95	22.61	0.75	3.43	504968.0	11310301.25	271
2013-04-08	21.3	21.95	21.3	21.86	0.69	3.26	317446.0	6850561.75	170
2013-04-07	21.1	21.35	20.9	21.17	0.0	0.0	173155.0	3662842.25	117
2013-04-06	21.75	21.75	21.1	21.17	-0.8	-3.64	343128.0	7335642.0	216
2013-04-03	22.3	22.3	21.85	21.97	-0.32	-1.44	191590.0	4209124.25	114
2013-04-02	22.1	22.3	22.1	22.29	0.22	1.0	92284.0	2041807.25	71
2013-04-01	21.75	22.45	21.7	22.07	0.21	0.96	192994.0	4272631.0	137
2013-03-31	21.75	21.95	21.7	21.86	0.0	0.0	210650.0	4592925.0	115
2013-03-30	21.7	22.1	21.2	21.86	0.11	0.51	674847.0	14612969.75	275
2013-03-27	20.7	21.85	20.55	21.75	1.09	5.28	1461438.0	31359659.5	479
2013-03-26	20.7	20.85	20.55	20.66	-0.08	-0.39	406303.0	8391589.5	187
2013-03-25	20.45	20.7	20.35	20.74	0.43	2.12	616344.0	12705332.5	260
2013-03-24	20.05	20.35	20.0	20.31	0.34	1.7	272091.0	5478632.5	164
2013-03-23	19.85	20.05	19.85	19.97	0.08	0.4	118186.0	2364410.25	100
2013-03-20	19.7	19.85	19.65	19.89	0.26	1.32	130317.0	2576453.75	70
2013-03-19	19.7	19.7	19.65	19.63	0.0	0.0	63195.0	1244125.25	63
2013-03-18	19.7	19.7	19.65	19.63	-0.17	-0.86	132777.0	2611717.25	65
2013-03-17	19.7	19.85	19.7	19.8	-0.09	-0.45	138694.0	2736196.25	73
2013-03-16	19.85	19.85	19.7	19.89	0.09	0.45	180494.0	3584517.75	102
2013-03-13	19.6	19.85	19.6	19.8	0.09	0.46	194900.0	3834864.5	99
2013-03-12	19.7	19.85	19.6	19.71	-0.18	-0.9	151811.0	2979751.25	84
2013-03-11	19.7	19.85	19.65	19.89	0.26	1.32	115952.0	2290350.25	60
2013-03-10	19.7	19.7	19.65	19.63	0.0	0.0	105092.0	2064123.25	46
2013-03-09	19.85	19.85	19.65	19.63	0.0	0.0	130352.0	2574294.75	70
2013-03-06	19.7	19.7	19.65	19.63	0.0	0.0	49930.0	984151.0	33
2013-03-05	19.65	19.7	19.6	19.63	0.0	0.0	468046.0	9153836.5	86
2013-03-04	19.65	19.65	19.5	19.63	-0.17	-0.86	170028.0	3324518.25	91
2013-03-03	19.85	19.85	19.65	19.8	0.0	0.0	76190.0	1505535.75	61
2013-03-02	19.85	19.85	19.7	19.8	0.0	0.0	77596.0	1537629.0	65
2013-02-27	19.85	20.0	19.85	19.8	0.17	0.87	250402.0	4978692.5	146
2013-02-26	19.65	19.7	19.6	19.63	-0.08	-0.41	192294.0	3768084.25	106
2013-02-25	19.85	19.85	19.65	19.71	-0.09	-0.45	154493.0	3050398.25	91
2013-02-24	19.85	19.85	19.6	19.8	0.0	0.0	151447.0	2982042.5	86
2013-02-23	19.7	19.85	19.65	19.8	0.09	0.46	97373.0	1920190.75	81
2013-02-20	20.0	20.0	19.65	19.71	-0.26	-1.3	173633.0	3434185.0	116
2013-02-19	20.15	20.15	19.65	19.97	0.0	0.0	256584.0	5115012.5	181
2013-02-18	19.85	20.45	19.7	19.97	0.17	0.86	700294.0	14076259.5	441
2013-02-17	19.7	20.0	19.7	19.8	0.17	0.87	321112.0	6355332.5	107
2013-02-16	19.65	19.85	19.6	19.63	0.0	0.0	203535.0	4013184.5	130
2013-02-13	19.65	19.65	19.6	19.63	0.09	0.46	180809.0	3542427.5	129
2013-02-12	20.0	20.0	19.5	19.54	-0.52	-2.59	640819.0	12593844.5	354
2013-02-11	19.85	20.7	19.85	20.06	0.26	1.31	1124169.0	22871277.75	667
2013-02-10	19.35	19.85	19.35	19.8	0.43	2.22	255387.0	5008584.5	160
2013-02-09	19.5	19.5	19.2	19.37	-0.09	-0.46	62082.0	1201871.25	86
2013-02-06	19.65	19.85	19.3	19.46	0.09	0.46	183105.0	3563218.5	144
2013-02-05	19.5	19.85	19.2	19.37	-0.09	-0.46	570349.0	11104348.0	285
2013-02-04	19.6	19.85	19.35	19.46	-0.08	-0.41	268464.0	5237316.5	198
2013-02-03	19.85	19.85	19.5	19.54	-0.35	-1.76	372013.0	7291555.75	249
2013-02-02	19.65	20.05	19.6	19.89	0.26	1.32	566077.0	11181298.0	301
2013-01-30	19.35	20.05	19.35	19.63	0.26	1.34	384613.0	7552043.75	216
2013-01-29	19.3	19.6	19.2	19.37	-0.09	-0.46	343920.0	6655244.0	220
2013-01-28	19.65	19.85	19.3	19.46	-0.08	-0.41	426002.0	8339690.25	214
2013-01-27	20.05	20.35	19.6	19.54	-0.69	-3.41	436138.0	8642451.5	264
2013-01-26	19.85	20.85	19.85	20.23	0.52	2.64	1278335.0	26016566.0	621
2013-01-23	18.75	19.7	18.65	19.71	0.94	5.01	832981.0	15960912.0	402
2013-01-22	18.75	18.85	18.65	18.77	-0.09	-0.48	331248.0	6200346.25	131
2013-01-21	19.3	19.3	18.75	18.86	-0.34	-1.77	631290.0	11909574.75	314
2013-01-20	18.75	19.35	18.75	19.2	0.94	5.15	1506987.0	28653629.0	644
2013-01-19	18.65	18.75	18.3	18.26	-0.25	-1.35	394322.0	7272439.0	158
2013-01-16	18.35	18.65	18.35	18.51	0.17	0.93	110338.0	2034751.0	70
2013-01-15	18.65	18.65	18.3	18.34	-0.17	-0.92	100831.0	1852975.25	81
2013-01-14	18.75	18.75	18.5	18.51	-0.18	-0.96	153884.0	2862139.0	93
2013-01-13	18.65	18.75	18.45	18.69	0.09	0.48	232611.0	4329165.25	119
2013-01-12	18.5	18.75	18.45	18.6	0.26	1.42	129106.0	2397769.0	132
2013-01-09	18.3	18.45	18.15	18.34	0.08	0.44	116154.0	2124331.25	83
2013-01-08	18.35	18.35	18.15	18.26	-0.08	-0.44	206304.0	3765617.0	86
2013-01-07	18.45	18.45	18.15	18.34	0.0	0.0	113390.0	2072627.5	86
2013-01-06	18.5	18.5	18.35	18.34	-0.09	-0.49	83617.0	1538344.75	75
2013-01-05	18.85	19.0	18.45	18.43	-0.26	-1.39	489200.0	9102841.75	249
2013-01-02	18.65	18.75	18.5	18.69	0.0	0.0	75089.0	1393760.5	49
2013-01-01	18.45	18.75	18.45	18.69	0.52	2.86	60545.0	1119844.75	44
2012-12-31	18.85	18.85	17.15	18.17	-0.69	-3.66	134419.0	2447703.0	85
2012-12-30	18.85	18.85	18.65	18.86	0.17	0.91	89758.0	1685320.5	59
2012-12-29	18.75	18.85	18.5	18.69	0.09	0.48	112556.0	2102800.75	50
2012-12-26	18.65	18.65	18.35	18.6	0.09	0.49	45927.0	847989.25	45
2012-12-25	18.45	18.65	18.35	18.51	0.17	0.93	32950.0	609895.5	43
2012-12-24	18.35	18.45	18.3	18.34	-0.09	-0.49	63272.0	1160576.75	45
2012-12-23	18.75	18.75	18.35	18.43	-0.34	-1.81	102748.0	1896764.25	89
2012-12-22	18.75	19.0	18.75	18.77	-0.09	-0.48	30578.0	576273.25	45
2012-12-19	18.85	18.85	18.65	18.86	0.09	0.48	63657.0	1194040.5	62
2012-12-18	19.15	19.15	18.75	18.77	-0.26	-1.37	77049.0	1457035.75	68
2012-12-17	18.85	19.0	18.75	19.03	0.09	0.48	117871.0	2217028.25	87
2012-12-16	19.6	19.6	18.85	18.94	-0.35	-1.81	211028.0	4027227.0	198
2012-12-15	19.85	19.85	19.2	19.29	-0.6	-3.02	202537.0	3918972.25	164
2012-12-12	19.6	19.85	19.3	19.89	0.69	3.59	53959.0	1055419.5	56
2012-12-11	19.0	19.7	19.0	19.2	0.26	1.37	114908.0	2224041.5	91
2012-12-10	19.3	19.3	19.0	18.94	-0.43	-2.22	47144.0	900441.0	38
2012-12-09	19.7	19.7	19.35	19.37	-0.43	-2.17	37529.0	730733.5	46
2012-12-08	19.85	19.85	19.6	19.8	0.0	0.0	120088.0	2372059.25	78
2012-12-05	19.0	19.85	19.0	19.8	0.69	3.61	171013.0	3331071.75	100
2012-12-04	19.3	19.3	18.85	19.11	-0.18	-0.93	86402.0	1640932.5	75
2012-12-03	18.45	19.85	18.15	19.29	1.03	5.64	260854.0	5000783.0	247
2012-12-02	17.9	18.45	17.9	18.26	0.17	0.94	52170.0	953067.25	33
2012-12-01	17.5	18.5	17.5	18.09	0.95	5.54	276137.0	4949368.0	139
2012-11-28	17.25	17.45	17.15	17.14	0.0	0.0	138169.0	2377356.25	91
2012-11-27	17.45	17.65	17.05	17.14	-0.69	-3.87	71470.0	1240678.6	59
2012-11-26	17.5	17.85	17.05	17.83	0.34	1.94	86377.0	1490463.95	67
2012-11-25	18.0	18.0	17.15	17.49	-0.85	-4.63	164707.0	2906431.25	91
2012-11-24	18.3	18.35	18.3	18.34	0.17	0.94	9330.0	170700.75	20
2012-11-21	18.15	18.3	17.85	18.17	0.17	0.94	57224.0	1035825.0	49
2012-11-20	18.35	18.35	18.0	18.0	-0.17	-0.94	40775.0	740587.25	41
2012-11-19	18.35	18.45	18.15	18.17	-0.26	-1.41	110377.0	2009314.25	44
2012-11-18	18.75	18.75	18.35	18.43	-0.34	-1.81	132669.0	2453008.25	52
2012-11-17	18.5	18.85	18.45	18.77	0.26	1.4	65331.0	1222541.0	46
2012-11-14	18.5	18.75	18.5	18.51	-0.09	-0.48	48415.0	901149.0	49
2012-11-13	18.5	18.75	18.45	18.6	-0.17	-0.91	42093.0	781389.25	40
2012-11-12	18.85	18.85	18.75	18.77	-0.09	-0.48	21275.0	399636.5	37
2012-11-11	18.65	18.85	18.65	18.86	0.09	0.48	47487.0	894205.25	40
2012-11-10	18.5	18.75	18.35	18.77	0.0	0.0	51904.0	966878.25	44
2012-11-07	18.65	18.75	18.65	18.77	0.08	0.43	81215.0	1517924.5	60
2012-11-06	18.85	18.85	18.65	18.69	0.0	0.0	45005.0	840715.25	46
2012-11-05	18.45	18.85	18.45	18.69	0.18	0.97	169578.0	3170896.75	76
2012-11-04	18.65	18.75	18.5	18.51	-0.18	-0.96	98492.0	1836393.0	62
2012-11-03	18.75	18.75	18.45	18.69	0.0	0.0	122018.0	2268614.25	82
2012-10-24	18.3	18.75	18.3	18.69	0.26	1.41	260133.0	4809376.0	87
2012-10-23	18.15	18.45	18.15	18.43	-0.08	-0.43	45394.0	832823.0	43
2012-10-22	18.3	18.65	17.9	18.51	0.17	0.93	117381.0	2148220.5	74
2012-10-21	18.5	18.65	18.15	18.34	-0.26	-1.4	321506.0	5962009.75	93
2012-10-20	17.6	18.65	17.6	18.6	0.77	4.32	410566.0	7476315.75	176
2012-10-17	17.25	17.85	17.25	17.83	0.69	4.03	341868.0	6007494.0	179
2012-10-16	17.15	17.5	17.15	17.14	0.08	0.47	184994.0	3199843.0	142
2012-10-15	16.95	17.05	16.95	17.06	0.0	0.0	102358.0	1735065.9	63
2012-10-14	16.8	17.25	16.8	17.06	-0.04	-0.23	211817.0	3601975.55	110
2012-10-13	17.05	17.15	16.75	17.1	0.26	1.54	180031.0	3057041.5	91
2012-10-10	16.95	16.95	16.75	16.84	-0.13	-0.77	61455.0	1037712.8	50
2012-10-09	16.95	16.95	16.75	16.97	0.0	0.0	92830.0	1562822.4	50
2012-10-08	16.8	16.95	16.6	16.97	0.04	0.24	105057.0	1763918.7	62
2012-10-07	17.15	17.25	16.8	16.93	-0.13	-0.76	129326.0	2187222.9	92
2012-10-06	17.25	17.65	17.05	17.06	0.0	0.0	168201.0	2904873.75	122
2012-10-03	16.85	17.05	16.85	17.06	0.22	1.31	47701.0	807329.7	52
2012-10-02	16.75	17.05	16.75	16.84	0.04	0.24	78701.0	1332801.2	59
2012-10-01	16.8	16.95	16.75	16.8	0.04	0.24	144562.0	2431034.5	84
2012-09-30	17.05	17.15	16.6	16.76	-0.17	-1.0	252502.0	4223525.1	141
2012-09-29	16.8	17.3	16.8	16.93	-0.21	-1.23	41719.0	714374.1	51
2012-09-26	17.45	17.45	17.15	17.14	-0.26	-1.49	35520.0	614243.1	45
2012-09-25	17.45	17.45	17.45	17.4	-0.09	-0.51	5564.0	96884.25	18
2012-09-24	17.8	17.8	17.5	17.49	-0.34	-1.91	23731.0	415903.5	35
2012-09-22	17.85	17.9	17.8	17.83	0.09	0.51	43477.0	773069.25	50
2012-09-19	18.0	18.15	17.65	17.74	-0.26	-1.44	78926.0	1407364.75	58
2012-09-18	17.9	18.15	17.65	18.0	0.0	0.0	199874.0	3577901.5	105
2012-09-17	17.5	18.0	17.45	18.0	0.6	3.45	335325.0	5982796.5	168
2012-09-16	17.3	17.5	17.3	17.4	0.0	0.0	23784.0	414605.5	33
2012-09-15	17.45	17.45	17.25	17.4	0.26	1.52	131496.0	2283999.75	79
2012-09-12	17.15	17.25	17.05	17.14	0.04	0.23	181088.0	3101072.1	96
2012-09-11	17.15	17.15	17.05	17.1	-0.04	-0.23	92803.0	1587421.4	67
2012-09-10	17.5	17.5	17.15	17.14	-0.35	-2.0	122081.0	2105527.2	107
2012-09-09	17.5	17.6	17.45	17.49	-0.08	-0.46	38717.0	676930.5	49
2012-09-08	17.45	17.65	17.45	17.57	0.26	1.5	79052.0	1386448.75	77
2012-09-05	17.6	17.65	17.25	17.31	-0.35	-1.98	48124.0	842285.25	44
2012-09-04	17.85	17.85	17.6	17.66	0.09	0.51	140276.0	2469824.75	45
2012-09-03	17.65	17.85	17.45	17.57	-0.17	-0.96	154018.0	2708751.25	73
2012-09-02	17.65	17.9	17.65	17.74	-0.17	-0.95	46318.0	822809.25	47
2012-09-01	18.0	18.15	17.9	17.91	0.0	0.0	113583.0	2043485.75	64
2012-08-29	18.15	18.35	17.9	17.91	-0.26	-1.43	133638.0	2419873.0	50
2012-08-28	17.9	18.3	17.45	18.17	0.17	0.94	315829.0	5702786.25	147
2012-08-27	17.65	18.0	17.5	18.0	0.51	2.92	483260.0	8550166.0	162
2012-08-26	17.05	17.5	17.05	17.49	0.52	3.06	313743.0	5419007.7	134
2012-08-25	16.85	17.05	16.8	16.97	0.0	0.0	188321.0	3178806.1	93
2012-08-15	16.95	16.95	16.95	16.97	0.08	0.47	8226.0	139410.4	19
2012-08-14	16.95	16.95	16.85	16.89	0.0	0.0	63314.0	1069967.1	41
2012-08-13	16.8	16.95	16.8	16.89	0.09	0.54	51695.0	870947.5	33
2012-08-12	16.75	16.85	16.75	16.8	-0.04	-0.24	90555.0	1520652.2	42
2012-08-11	16.85	16.95	16.8	16.84	0.0	0.0	122123.0	2056173.0	65
2012-08-08	16.65	16.85	16.65	16.84	0.08	0.48	306679.0	5149767.1	82
2012-08-07	16.75	16.8	16.65	16.76	-0.04	-0.24	214339.0	3589033.1	89
2012-08-06	16.8	16.95	16.75	16.8	-0.17	-1.0	233321.0	3920497.7	72
2012-08-05	16.95	17.05	16.95	16.97	0.0	0.0	151986.0	2579504.2	73
2012-08-04	16.95	17.05	16.95	16.97	0.08	0.47	182151.0	3089105.7	108
2012-08-01	16.95	16.95	16.85	16.89	-0.08	-0.47	154849.0	2614710.1	66
2012-07-31	17.05	17.05	16.85	16.97	-0.04	-0.24	127086.0	2150128.6	64
2012-07-30	16.95	17.05	16.85	17.01	0.21	1.25	245110.0	4155468.0	104
2012-07-29	16.4	16.95	16.2	16.8	0.43	2.63	640482.0	10575702.8	169
2012-07-28	16.3	16.45	16.3	16.37	0.17	1.05	405228.0	6653282.8	154
2012-07-25	15.95	16.2	15.95	16.2	0.3	1.89	677710.0	10928031.2	230
2012-07-24	15.75	15.9	15.75	15.9	0.13	0.82	67074.0	1059573.8	65
2012-07-23	15.9	15.9	15.75	15.77	-0.13	-0.82	98025.0	1544329.7	102
2012-07-22	15.35	15.95	15.2	15.9	0.51	3.31	401986.0	6218685.2	177
2012-07-21	15.05	15.35	15.05	15.39	0.43	2.87	153162.0	2315277.6	87
2012-07-18	14.9	14.95	14.85	14.96	-0.04	-0.27	53802.0	801171.0	60
2012-07-17	15.1	15.1	14.85	15.0	-0.09	-0.6	64793.0	969395.4	72
2012-07-16	15.15	15.15	14.95	15.09	0.0	0.0	47389.0	714348.2	39
2012-07-15	15.05	15.1	14.9	15.09	0.09	0.6	45023.0	674463.0	39
2012-07-14	15.15	15.15	14.9	15.0	0.0	0.0	29072.0	435542.8	35
2012-07-11	15.05	15.05	14.9	15.0	-0.09	-0.6	32524.0	486294.2	50
2012-07-10	15.2	15.2	15.05	15.09	-0.12	-0.79	172112.0	2611004.0	80
2012-07-09	15.15	15.2	15.05	15.21	-0.13	-0.85	163846.0	2480217.8	97
2012-07-08	14.85	15.35	14.7	15.34	0.43	2.88	306071.0	4605184.7	211
2012-07-07	14.75	14.9	14.7	14.91	0.17	1.15	99983.0	1476819.4	62
2012-07-04	15.1	15.1	14.7	14.74	-0.22	-1.47	202033.0	2989923.5	130
2012-07-03	14.85	15.1	14.85	14.96	0.05	0.34	108419.0	1623541.3	81
2012-07-02	14.5	15.45	14.5	14.91	0.34	2.33	422953.0	6317800.9	206
2012-07-01	14.65	14.7	14.4	14.57	0.0	0.0	98591.0	1429107.8	66
2012-06-30	14.5	14.55	14.15	14.57	0.34	2.39	189809.0	2727512.7	99
2012-06-27	14.7	14.7	14.25	14.23	-0.43	-2.93	267128.0	3831791.4	159
2012-06-26	14.75	14.8	14.65	14.66	0.0	0.0	32586.0	478490.9	45
2012-06-25	14.75	14.75	14.55	14.66	0.0	0.0	46714.0	682945.9	61
2012-06-24	14.85	14.85	14.7	14.66	-0.17	-1.15	54848.0	808088.0	59
2012-06-23	14.85	15.05	14.8	14.83	-0.17	-1.13	68140.0	1013767.5	66
2012-06-20	15.15	15.15	14.9	15.0	-0.09	-0.6	117822.0	1765788.1	71
2012-06-19	14.85	15.1	14.85	15.09	0.09	0.6	124471.0	1865744.4	73
2012-06-18	14.85	15.05	14.7	15.0	0.39	2.67	145679.0	2153535.3	92
2012-06-17	14.7	14.8	14.5	14.61	0.04	0.27	55100.0	806352.7	44
2012-06-16	14.75	14.85	14.25	14.57	-0.09	-0.61	151167.0	2209438.7	106
2012-06-13	14.85	14.85	14.65	14.66	-0.21	-1.41	156335.0	2305309.2	129
2012-06-12	15.05	15.05	14.7	14.87	-0.13	-0.87	86220.0	1280846.1	58
2012-06-11	15.05	15.2	15.05	15.0	0.09	0.6	121796.0	1835600.1	85
2012-06-10	14.85	14.95	14.75	14.91	0.04	0.27	129113.0	1921588.2	105
2012-06-09	14.85	14.85	14.7	14.87	0.13	0.88	259475.0	3829158.8	116
2012-06-06	14.8	15.05	14.5	14.74	-0.09	-0.61	250403.0	3670881.7	127
2012-06-05	14.75	14.95	14.5	14.83	0.09	0.61	194578.0	2875557.2	102
2012-06-04	14.65	14.85	14.65	14.74	0.0	0.0	45460.0	670720.3	40
2012-06-03	14.55	14.75	14.5	14.74	0.0	0.0	96842.0	1413711.2	68
2012-06-02	14.25	14.9	14.25	14.74	-0.22	-1.47	206443.0	3037890.2	154
2012-05-30	14.85	14.95	14.05	14.96	0.05	0.34	279770.0	4131981.4	184
2012-05-29	14.9	15.05	14.9	14.91	-0.05	-0.33	154885.0	2313226.0	80
2012-05-28	14.75	15.05	14.75	14.96	0.3	2.05	282983.0	4218195.5	179
2012-05-27	14.5	14.7	14.5	14.66	0.17	1.17	244833.0	3562114.8	127
2012-05-26	14.85	14.85	14.5	14.49	0.0	0.0	189175.0	2773942.1	155
2012-05-23	14.5	14.65	14.35	14.49	-0.04	-0.28	128458.0	1855475.8	103
2012-05-22	14.35	14.7	14.35	14.53	0.3	2.11	216972.0	3152781.2	129
2012-05-21	14.05	14.4	14.05	14.23	0.17	1.21	245455.0	3492635.7	125
2012-05-20	13.95	14.15	13.85	14.06	0.13	0.93	332182.0	4651654.5	119
2012-05-19	13.8	14.05	13.7	13.93	0.0	0.0	335752.0	4633091.6	193
2012-05-16	13.95	13.95	13.8	13.93	-0.04	-0.29	215240.0	2981914.9	135
2012-05-15	13.85	14.05	13.8	13.97	0.08	0.58	292102.0	4062065.0	145
2012-05-14	14.1	14.1	13.8	13.89	-0.34	-2.39	562031.0	7855988.5	280
2012-05-13	14.5	14.5	14.15	14.23	-0.17	-1.18	341743.0	4865033.4	185
2012-05-12	14.5	14.5	14.05	14.4	-0.13	-0.89	317233.0	4543508.4	141
2012-05-09	14.95	14.95	14.5	14.53	-0.47	-3.13	283292.0	4170837.3	185
2012-05-08	14.9	15.05	14.9	15.0	0.04	0.27	99971.0	1495870.4	74
2012-05-07	14.85	14.95	14.85	14.96	-0.13	-0.86	928610.0	12937072.7	141
2012-05-06	15.15	15.15	15.05	15.09	-0.04	-0.26	191510.0	2889539.5	103
2012-05-05	15.05	15.2	15.05	15.13	-0.13	-0.85	199874.0	3016815.4	141
2012-05-02	15.35	15.35	15.25	15.26	-0.04	-0.26	228775.0	3502062.2	127
2012-05-01	15.35	15.35	15.35	15.3	-0.04	-0.26	242572.0	3718638.4	117
2012-04-30	15.35	15.35	15.35	15.34	0.0	0.0	207617.0	3179093.4	107
2012-04-29	15.5	15.5	15.35	15.34	-0.05	-0.32	218264.0	3359345.8	133
2012-04-28	15.45	15.45	15.35	15.39	0.09	0.59	284817.0	4376462.4	165
2012-04-25	15.35	15.35	15.1	15.3	0.0	0.0	464877.0	7089371.1	209
2012-04-24	15.45	15.45	15.15	15.3	-0.17	-1.1	464323.0	7100748.1	234
2012-04-23	15.75	15.75	15.45	15.47	-0.3	-1.9	492140.0	7657591.3	264
2012-04-22	15.9	15.95	15.75	15.77	-0.09	-0.57	462090.0	7289325.6	274
2012-04-21	15.75	15.95	15.45	15.86	-0.6	-3.65	885034.0	13941359.0	540
2012-04-18	16.6	16.75	16.2	16.46	-0.08	-0.48	1461677.0	24145944.5	557
2012-04-17	16.35	16.65	16.35	16.54	0.34	2.1	774948.0	12776585.0	356
2012-04-16	16.75	16.95	15.75	16.2	-0.51	-3.05	905194.0	14753452.75	461
2012-04-15	16.6	17.25	16.6	16.71	-0.13	-0.77	542394.0	9154929.25	233
2012-04-14	16.85	17.15	16.75	16.84	-0.05	-0.3	703231.0	11909985.25	300
2012-04-11	16.75	16.95	16.6	16.89	-0.17	-1.0	946785.0	15877767.75	377
2012-04-10	17.45	17.45	16.75	17.06	-0.34	-1.95	1151849.0	19688952.0	380
2012-04-09	16.95	17.45	16.75	17.4	0.26	1.52	656961.0	11234397.5	329
2012-04-08	17.65	17.8	16.45	17.14	-0.35	-2.0	928323.0	15996172.0	439
2012-04-07	16.95	17.8	16.95	17.49	0.43	2.52	1344562.0	23521017.25	488
2012-04-04	17.05	17.05	16.95	17.06	0.0	0.0	353104.0	6013117.25	166
2012-04-03	17.05	17.05	16.95	17.06	0.0	0.0	288562.0	4907510.75	178
2012-04-02	17.05	17.15	16.75	17.06	-0.04	-0.23	510508.0	8657069.75	226
2012-04-01	16.75	17.3	16.6	17.1	0.21	1.24	1055155.0	17936461.5	386
2012-03-31	17.05	17.05	16.75	16.89	0.18	1.08	1282372.0	21637945.5	474
2012-03-28	16.2	16.75	16.2	16.71	0.55	3.4	1930941.0	31739631.0	497
2012-03-27	16.2	16.4	16.2	16.16	-0.04	-0.25	563999.0	9161897.0	207
2012-03-26	16.2	16.2	16.05	16.2	0.0	0.0	620971.0	10047901.25	201
2012-03-25	16.35	16.45	16.05	16.2	-0.13	-0.8	777548.0	12643845.25	268
2012-03-24	16.05	16.35	16.05	16.33	0.3	1.87	470448.0	7602761.5	203
2012-03-21	15.95	16.05	15.9	16.03	0.17	1.07	534653.0	8535482.5	187
2012-03-20	15.95	16.2	15.8	15.86	-0.34	-2.1	860633.0	13760450.25	300
2012-03-19	16.05	16.2	15.9	16.2	0.17	1.06	1005739.0	16074662.0	299
[truncated: 1,132 more rows]
