# Supplementary material for: Effective short-term forecasts of Saudi stock price trends using technical indicators and large-scale multivariate time series
Source: PeerJ Comput Sci. 2023 Jan 6;9:e1205. doi: 10.7717/peerj-cs.1205 (PMC10280263; doi:10.7717/peerj-cs.1205)
Supplement: Supplemental Information 3 [file peerj-cs-09-1205-s003.zip › TASI Dataset 2021/UCA_8190.csv]

date	open	high	low	close	change	change_percent	volume_traded	value_traded_SAR	number_trades
2020-03-19	7.03	7.2	6.98	7.19	0.07	0.98	403500.0	2874731.91	466
2020-03-18	7.11	7.18	7.05	7.12	-0.01	-0.14	505290.0	3596964.41	414
2020-03-17	7.0	7.15	6.98	7.13	0.13	1.86	360020.0	2550076.08	380
2020-03-16	7.1	7.27	6.99	7.0	-0.31	-4.24	383033.0	2732143.54	507
2020-03-15	7.66	7.7	7.15	7.31	-0.09	-1.22	399189.0	2930482.21	484
2020-03-12	6.9	7.4	6.9	7.4	-0.08	-1.07	484857.0	3472629.12	501
2020-03-11	7.8	7.85	7.43	7.48	-0.14	-1.84	503467.0	3869868.05	537
2020-03-10	7.6	7.66	7.3	7.62	0.52	7.32	487316.0	3662635.0	548
2020-03-09	7.09	7.37	7.09	7.1	-0.77	-9.78	475979.0	3402575.63	489
2020-03-08	8.0	8.18	7.84	7.87	-0.84	-9.64	426297.0	3387084.96	566
2020-03-05	8.89	8.89	8.7	8.71	-0.06	-0.68	345009.0	3038596.38	419
2020-03-04	8.89	8.9	8.68	8.77	-0.07	-0.79	385458.0	3396569.25	392
2020-03-03	8.66	8.87	8.66	8.84	0.24	2.79	386917.0	3385885.21	402
2020-03-02	8.53	8.73	8.46	8.6	0.16	1.9	355546.0	3066268.27	392
2020-03-01	8.62	8.78	8.44	8.44	-0.38	-4.31	473453.0	4043820.07	504
2020-02-27	8.9	8.9	8.7	8.82	-0.06	-0.68	212687.0	1878605.53	347
2020-02-26	8.9	8.96	8.82	8.88	-0.02	-0.22	351546.0	3127154.47	333
2020-02-25	8.91	9.05	8.9	8.9	-0.19	-2.09	386904.0	3466953.04	534
2020-02-24	9.41	9.41	9.09	9.09	-0.33	-3.5	469724.0	4341755.97	559
2020-02-23	9.5	9.53	9.4	9.42	-0.14	-1.46	347356.0	3283482.39	372
2020-02-20	9.51	9.63	9.5	9.56	0.08	0.84	331774.0	3173731.45	341
2020-02-19	9.47	9.51	9.45	9.48	0.05	0.53	218994.0	2076544.7	287
2020-02-18	9.45	9.5	9.43	9.43	-0.02	-0.21	198187.0	1876470.36	271
2020-02-17	9.43	9.54	9.43	9.45	0.06	0.64	327337.0	3102493.89	424
2020-02-16	9.3	9.44	9.24	9.39	0.15	1.62	333161.0	3112430.91	427
2020-02-13	9.45	9.45	9.18	9.24	-0.14	-1.49	307046.0	2854326.71	422
2020-02-12	9.45	9.47	9.37	9.38	-0.05	-0.53	160662.0	1513211.89	283
2020-02-11	9.55	9.55	9.4	9.43	-0.06	-0.63	281904.0	2673789.39	340
2020-02-10	9.32	9.49	9.28	9.49	0.18	1.93	364323.0	3422866.59	426
2020-02-09	9.5	9.51	9.22	9.31	-0.26	-2.72	527704.0	4932957.15	592
2020-02-06	9.75	9.75	9.5	9.57	-0.05	-0.52	436707.0	4204482.26	499
2020-02-05	9.74	9.78	9.6	9.62	-0.03	-0.31	549114.0	5327915.15	465
2020-02-04	9.53	9.77	9.52	9.65	0.15	1.58	919655.0	8847471.23	723
2020-02-03	9.8	9.83	9.5	9.5	-0.25	-2.56	1015139.0	9784988.75	1111
2020-02-02	9.96	9.96	9.75	9.75	-0.33	-3.27	1206977.0	11892258.01	1101
2020-01-30	10.1	10.2	10.06	10.08	-0.02	-0.2	789893.0	8008511.82	574
2020-01-29	10.06	10.24	10.0	10.1	0.04	0.4	1524094.0	15413362.18	1051
2020-01-28	10.32	10.58	9.83	10.06	-0.16	-1.57	2581082.0	26078068.0	2068
2020-01-27	10.9	10.92	10.22	10.22	-0.7	-6.41	1997769.0	21121044.32	1398
2020-01-26	10.84	10.98	10.66	10.92	0.04	0.37	687448.0	7480178.72	621
2020-01-23	10.82	10.98	10.66	10.88	0.06	0.55	1094772.0	11847956.0	846
2020-01-22	10.9	10.96	10.58	10.82	0.02	0.19	1541164.0	16635003.12	1120
2020-01-21	10.48	10.8	10.28	10.8	0.42	4.05	1392160.0	14608868.2	1041
2020-01-20	10.46	10.66	10.34	10.38	0.02	0.19	1234546.0	12920063.66	996
2020-01-19	10.1	10.6	10.1	10.36	0.41	4.12	2727509.0	28321363.72	2099
2020-01-16	9.87	10.08	9.78	9.95	0.08	0.81	1358569.0	13468424.69	836
2020-01-15	9.71	9.98	9.7	9.87	0.22	2.28	1178386.0	11639808.54	866
2020-01-14	9.6	9.72	9.55	9.65	0.08	0.84	920065.0	8892179.23	616
2020-01-13	9.49	9.6	9.44	9.57	0.07	0.74	404838.0	3858363.51	392
2020-01-12	9.49	9.6	9.45	9.5	0.15	1.6	724396.0	6888468.39	382
2020-01-09	9.32	9.38	9.24	9.35	0.27	2.97	625025.0	5832195.67	420
2020-01-08	9.0	9.19	9.0	9.08	-0.16	-1.73	720492.0	6552416.78	561
2020-01-07	9.4	9.5	9.23	9.24	-0.14	-1.49	717759.0	6731032.22	499
2020-01-06	9.2	9.4	9.1	9.38	0.15	1.63	905527.0	8355230.88	644
2020-01-05	9.3	9.57	9.23	9.23	-0.46	-4.75	1363775.0	12814618.35	1038
2020-01-02	9.34	9.86	9.27	9.69	0.41	4.42	2690598.0	25645886.24	1591
2020-01-01	9.12	9.4	9.09	9.28	0.17	1.87	1664051.0	15426505.66	1123
2019-12-31	9.06	9.11	9.03	9.11	0.01	0.11	515606.0	4677429.61	457
2019-12-30	9.16	9.2	9.06	9.1	-0.03	-0.33	871626.0	7966142.57	641
2019-12-29	9.05	9.15	9.0	9.13	0.08	0.88	738903.0	6710305.45	710
2019-12-26	9.0	9.06	8.97	9.05	0.05	0.56	785449.0	7085632.58	690
2019-12-25	9.16	9.21	9.0	9.0	-0.17	-1.85	1071496.0	9782810.8	970
2019-12-24	9.2	9.25	9.09	9.17	0.0	0.0	2084957.0	19104666.08	1264
2019-12-23	9.34	9.34	9.11	9.17	-0.02	-0.22	1737168.0	16024889.79	1342
2019-12-22	8.85	9.35	8.85	9.19	0.39	4.43	4280367.0	39257149.84	2673
2019-12-19	8.38	9.05	8.36	8.8	0.49	5.9	4811974.0	42262691.09	3527
2019-12-18	8.2	8.38	8.16	8.31	0.14	1.71	1603126.0	13303593.36	872
2019-12-17	8.0	8.17	8.0	8.17	0.17	2.13	679818.0	5510359.33	628
2019-12-16	7.95	8.01	7.94	8.0	0.03	0.38	368543.0	2941786.22	316
2019-12-15	7.95	8.0	7.91	7.97	0.02	0.25	339748.0	2700075.69	313
2019-12-12	8.06	8.06	7.92	7.95	-0.08	-1.0	908633.0	7232002.03	587
2019-12-11	8.0	8.08	7.99	8.03	0.02	0.25	414137.0	3327968.78	291
2019-12-10	8.03	8.03	7.97	8.01	-0.05	-0.62	431004.0	3448380.16	379
2019-12-09	8.03	8.12	8.01	8.06	0.03	0.37	537435.0	4333033.51	492
2019-12-08	8.03	8.06	7.98	8.03	0.01	0.12	493155.0	3951150.0	483
2019-12-05	8.05	8.06	7.97	8.02	0.02	0.25	389348.0	3120424.74	324
2019-12-04	8.04	8.09	7.99	8.0	-0.07	-0.87	578849.0	4647378.68	539
2019-12-03	8.11	8.26	8.07	8.07	-0.05	-0.62	537966.0	4377093.6	843
2019-12-02	8.28	8.3	8.08	8.12	-0.17	-2.05	1014015.0	8284257.68	1148
2019-12-01	8.08	8.54	8.08	8.29	0.27	3.37	3273021.0	27196085.48	2679
2019-11-28	7.79	8.05	7.78	8.02	0.24	3.08	1253390.0	9941643.73	985
2019-11-27	7.8	7.81	7.75	7.78	0.0	0.0	271827.0	2116486.18	277
2019-11-26	7.76	7.83	7.75	7.78	0.02	0.26	359921.0	2803577.84	322
2019-11-25	7.86	7.91	7.76	7.76	-0.12	-1.52	471047.0	3685591.6	531
2019-11-24	7.92	7.92	7.86	7.88	-0.02	-0.25	446901.0	3525569.91	462
2019-11-21	7.95	7.97	7.88	7.9	-0.1	-1.25	595079.0	4717733.33	506
2019-11-20	8.04	8.07	7.99	8.0	-0.06	-0.74	838235.0	6715028.94	537
2019-11-19	8.15	8.18	8.01	8.06	-0.03	-0.37	1246853.0	10112301.88	851
2019-11-18	7.9	8.1	7.9	8.09	0.2	2.53	1243339.0	9955475.96	834
2019-11-17	7.91	7.93	7.86	7.89	-0.01	-0.13	428842.0	3388864.78	431
2019-11-14	7.92	7.99	7.88	7.9	-0.02	-0.25	474335.0	3758726.08	551
2019-11-13	8.03	8.05	7.91	7.92	-0.13	-1.61	517368.0	4132729.46	553
2019-11-12	8.1	8.15	8.03	8.05	-0.04	-0.49	866206.0	7000135.28	665
2019-11-11	8.11	8.23	8.05	8.09	0.14	1.76	1336797.0	10889086.35	966
2019-11-10	7.96	8.0	7.9	7.95	0.01	0.13	637070.0	5074204.14	353
2019-11-07	7.97	8.0	7.93	7.94	-0.02	-0.25	366019.0	2914214.91	409
2019-11-06	7.95	8.01	7.93	7.96	-0.02	-0.25	444870.0	3546654.36	426
2019-11-05	7.97	8.04	7.95	7.98	0.01	0.13	374157.0	2986181.6	323
2019-11-04	7.92	8.0	7.88	7.97	0.07	0.89	527257.0	4191624.22	519
2019-11-03	8.09	8.09	7.9	7.9	-0.27	-3.3	788413.0	6288265.45	701
2019-10-31	8.18	8.26	8.13	8.17	-0.03	-0.37	529619.0	4338957.11	438
2019-10-30	7.95	8.2	7.95	8.2	0.25	3.14	702804.0	5686182.33	447
2019-10-29	8.24	8.24	7.93	7.95	-0.3	-3.64	647857.0	5192579.83	814
2019-10-28	8.37	8.39	8.25	8.25	-0.16	-1.9	722886.0	6020698.53	659
2019-10-27	8.52	8.57	8.41	8.41	-0.06	-0.71	598174.0	5073931.49	559
2019-10-24	8.39	8.68	8.36	8.47	0.07	0.83	1265332.0	10746810.91	1024
2019-10-23	8.38	8.59	8.35	8.4	0.07	0.84	1360305.0	11496047.39	859
2019-10-22	8.33	8.46	8.28	8.33	0.04	0.48	1498241.0	12526635.26	854
2019-10-21	8.14	8.35	8.11	8.29	0.16	1.97	1357128.0	11172164.43	1030
2019-10-20	7.95	8.16	7.95	8.13	0.22	2.78	1127823.0	9097235.49	741
2019-10-17	7.91	7.94	7.8	7.91	-0.03	-0.38	500539.0	3940572.87	381
2019-10-16	7.97	7.97	7.83	7.94	0.0	0.0	273527.0	2162344.93	370
2019-10-15	8.14	8.14	7.91	7.94	-0.16	-1.98	356039.0	2846807.91	526
2019-10-14	8.25	8.26	8.1	8.1	-0.18	-2.17	227987.0	1865222.48	362
2019-10-13	8.53	8.53	8.27	8.28	-0.02	-0.24	161897.0	1348371.19	148
2019-10-10	8.42	8.42	8.27	8.3	-0.16	-1.89	180232.0	1500724.33	346
2019-10-09	8.53	8.53	8.46	8.46	-0.12	-1.4	163125.0	1386884.23	329
2019-10-08	8.6	8.6	8.47	8.58	-0.08	-0.92	227890.0	1946592.31	324
2019-10-07	8.71	8.71	8.63	8.66	-0.05	-0.57	142484.0	1235431.73	233
2019-10-06	8.72	8.74	8.7	8.71	0.05	0.58	158868.0	1384227.34	244
2019-10-03	8.69	8.72	8.61	8.66	-0.09	-1.03	179432.0	1556912.19	218
2019-10-02	8.86	8.86	8.7	8.75	-0.09	-1.02	312446.0	2742181.35	292
2019-10-01	8.86	8.92	8.84	8.84	-0.01	-0.11	514087.0	4565291.52	399
2019-09-30	8.84	8.87	8.82	8.85	0.02	0.23	284856.0	2519014.7	268
2019-09-29	8.9	8.9	8.81	8.83	0.02	0.23	262875.0	2323617.93	239
2019-09-26	8.8	8.85	8.8	8.81	-0.06	-0.68	221302.0	1953033.31	297
2019-09-25	9.0	9.01	8.85	8.87	-0.08	-0.89	418930.0	3751280.45	404
2019-09-24	8.98	9.07	8.92	8.95	0.03	0.34	906997.0	8164539.54	699
2019-09-22	8.74	8.94	8.69	8.92	0.27	3.12	752324.0	6674256.25	614
2019-09-19	8.78	8.79	8.65	8.65	-0.12	-1.37	149231.0	1302641.59	180
2019-09-18	8.79	8.8	8.75	8.77	0.04	0.46	98061.0	860748.98	176
2019-09-17	8.79	8.85	8.5	8.73	-0.07	-0.8	296834.0	2603438.89	311
2019-09-16	8.92	8.92	8.75	8.8	-0.01	-0.11	307442.0	2718169.39	421
2019-09-15	8.56	8.85	8.56	8.81	-0.17	-1.89	225744.0	1985558.83	349
2019-09-12	9.11	9.11	8.97	8.98	-0.08	-0.88	367898.0	3327590.77	511
2019-09-11	9.18	9.19	9.0	9.06	-0.16	-1.74	205373.0	1865163.0	329
2019-09-10	9.39	9.39	9.22	9.22	-0.19	-2.02	343475.0	3196850.35	370
2019-09-09	9.45	9.48	9.4	9.41	-0.01	-0.11	253482.0	2390759.52	203
2019-09-08	9.49	9.59	9.42	9.42	0.07	0.75	583631.0	5546925.49	417
2019-09-05	9.46	9.6	9.35	9.35	-0.05	-0.53	526055.0	4959772.19	510
2019-09-04	9.34	9.78	9.3	9.4	0.09	0.97	1696703.0	16131140.59	1018
2019-09-03	9.26	9.47	9.26	9.31	0.14	1.53	564185.0	5275114.53	354
2019-09-02	9.19	9.24	9.1	9.17	0.05	0.55	185254.0	1699190.0	170
2019-09-01	9.15	9.15	9.12	9.12	-0.02	-0.22	71833.0	655959.51	79
2019-08-29	9.12	9.14	9.1	9.14	-0.04	-0.44	46467.0	424410.67	110
2019-08-28	9.19	9.2	9.18	9.18	0.03	0.33	72019.0	661762.11	159
2019-08-27	9.26	9.26	9.15	9.15	-0.05	-0.54	134219.0	1234344.39	195
2019-08-26	9.23	9.26	9.2	9.2	-0.06	-0.65	132410.0	1221216.85	165
2019-08-25	9.3	9.3	9.26	9.26	-0.14	-1.49	30265.0	280816.61	145
2019-08-22	9.49	9.49	9.31	9.4	-0.1	-1.05	87848.0	825058.97	169
2019-08-21	9.6	9.68	9.48	9.5	-0.1	-1.04	103216.0	984300.72	160
2019-08-20	9.7	9.7	9.56	9.6	-0.08	-0.83	113415.0	1094540.42	139
2019-08-19	9.7	9.84	9.63	9.68	0.05	0.52	223100.0	2165237.61	214
2019-08-18	9.4	9.88	9.4	9.63	0.22	2.34	457309.0	4438923.13	379
2019-08-08	9.46	9.65	9.41	9.41	-0.16	-1.67	173646.0	1650740.19	198
2019-08-07	9.32	9.93	9.25	9.57	0.54	5.98	793235.0	7680188.7	555
2019-08-06	9.2	9.21	9.03	9.03	-0.3	-3.22	49246.0	451601.52	153
2019-08-05	9.38	9.39	9.33	9.33	-0.09	-0.96	58768.0	550729.97	108
2019-08-04	9.53	9.53	9.39	9.42	-0.11	-1.15	100313.0	945249.87	113
2019-08-01	9.6	9.6	9.53	9.53	-0.18	-1.85	68117.0	651243.85	155
2019-07-31	9.6	9.78	9.6	9.71	0.11	1.15	62565.0	606159.66	140
2019-07-30	9.69	9.69	9.6	9.6	-0.07	-0.72	26623.0	256568.06	79
2019-07-29	9.72	9.72	9.65	9.67	-0.08	-0.82	47595.0	461389.07	96
2019-07-28	9.6	9.75	9.55	9.75	0.23	2.42	40827.0	393481.25	94
2019-07-25	9.47	9.52	9.36	9.52	0.02	0.21	40306.0	382033.06	103
2019-07-24	9.5	9.5	9.47	9.5	0.0	0.0	41936.0	398070.61	115
2019-07-23	9.65	9.65	9.5	9.5	-0.25	-2.56	94909.0	909420.91	162
2019-07-22	9.72	9.75	9.72	9.75	0.0	0.0	20392.0	198783.67	94
2019-07-21	9.87	9.87	9.74	9.75	-0.18	-1.81	46788.0	457879.52	127
2019-07-18	9.96	9.98	9.92	9.93	-0.07	-0.7	70247.0	698791.04	132
2019-07-17	10.12	10.12	9.99	10.0	-0.1	-0.99	139684.0	1400889.41	240
2019-07-16	10.12	10.2	10.1	10.1	-0.02	-0.2	196590.0	1991851.7	222
2019-07-15	10.18	10.18	10.1	10.12	0.0	0.0	119820.0	1212006.04	162
2019-07-14	10.1	10.24	10.1	10.12	0.12	1.2	361275.0	3680883.26	337
2019-07-11	9.87	10.02	9.84	10.0	0.11	1.11	239620.0	2389886.4	188
2019-07-10	9.8	9.94	9.8	9.89	0.13	1.33	60154.0	593542.86	119
2019-07-09	9.77	9.78	9.75	9.76	-0.01	-0.1	50213.0	490198.4	82
2019-07-08	9.83	9.87	9.75	9.77	-0.11	-1.11	83335.0	815370.91	126
2019-07-07	9.86	9.91	9.86	9.88	-0.04	-0.4	47109.0	465744.2	75
2019-07-04	10.0	10.12	9.92	9.92	-0.06	-0.6	89743.0	898657.46	113
2019-07-03	9.95	10.02	9.95	9.98	0.0	0.0	132677.0	1325381.41	127
2019-07-02	9.99	10.02	9.9	9.98	0.06	0.6	131399.0	1311686.26	136
2019-07-01	9.78	9.98	9.78	9.92	0.07	0.71	172873.0	1711566.97	226
2019-06-30	9.82	9.86	9.79	9.85	0.01	0.1	96270.0	945276.36	118
2019-06-27	9.8	9.84	9.77	9.84	0.08	0.82	29874.0	292425.49	79
2019-06-26	9.92	9.92	9.76	9.76	0.04	0.41	54643.0	537108.56	159
2019-06-25	9.72	9.72	9.72	9.72	0.02	0.21	28302.0	274416.59	100
2019-06-24	9.7	9.7	9.65	9.7	-0.05	-0.51	59414.0	576259.5	117
2019-06-23	9.8	9.85	9.74	9.75	-0.01	-0.1	124611.0	1219673.28	157
2019-06-20	9.92	9.92	9.76	9.76	-0.21	-2.11	114865.0	1128985.11	178
2019-06-19	9.85	10.24	9.85	9.97	0.13	1.32	281722.0	2831725.26	290
2019-06-18	9.85	9.85	9.82	9.84	-0.04	-0.4	65514.0	644493.79	137
2019-06-17	9.77	9.95	9.77	9.88	0.12	1.23	71644.0	707270.72	79
2019-06-16	9.8	9.8	9.74	9.76	0.0	0.0	44950.0	438902.54	60
2019-06-13	9.82	9.88	9.76	9.76	-0.16	-1.61	64018.0	628257.29	115
2019-06-12	9.96	9.96	9.85	9.92	0.05	0.51	123767.0	1222589.54	113
2019-06-11	9.85	9.99	9.8	9.87	0.07	0.71	239406.0	2369130.06	168
2019-06-10	9.67	9.8	9.65	9.8	0.19	1.98	52157.0	506564.29	108
2019-06-09	9.54	9.65	9.54	9.61	0.16	1.69	57864.0	555656.43	80
2019-05-30	9.5	9.53	9.45	9.45	-0.05	-0.53	32561.0	308858.93	88
2019-05-29	9.45	9.55	9.4	9.5	0.1	1.06	46277.0	437357.22	75
2019-05-28	9.5	9.5	9.4	9.4	-0.1	-1.05	42147.0	397918.51	109
2019-05-27	9.56	9.57	9.5	9.5	0.0	0.0	52279.0	498530.6	98
2019-05-26	9.6	9.6	9.4	9.5	-0.19	-1.96	89345.0	849482.14	154
2019-05-23	9.72	9.85	9.6	9.69	-0.11	-1.12	202120.0	1955122.27	244
2019-05-22	9.75	10.1	9.61	9.8	0.15	1.55	418898.0	4150862.4	463
2019-05-21	9.5	9.65	9.5	9.65	0.15	1.58	102625.0	981739.06	143
2019-05-20	9.52	9.52	9.4	9.5	-0.2	-2.06	32856.0	310788.16	98
2019-05-19	9.54	9.7	9.52	9.7	0.11	1.15	82647.0	793919.56	206
2019-05-16	9.54	9.7	9.4	9.59	0.19	2.02	115813.0	1109017.63	165
2019-05-15	9.4	9.5	9.3	9.4	0.28	3.07	128932.0	1208340.17	164
2019-05-14	9.98	9.98	9.02	9.12	-0.68	-6.94	146041.0	1398637.8	216
2019-05-13	10.1	10.16	9.8	9.8	-0.4	-3.92	158965.0	1577955.69	162
2019-05-12	10.6	10.6	10.12	10.2	-0.32	-3.04	66747.0	689805.24	137
2019-05-09	10.7	10.7	10.48	10.52	-0.16	-1.5	89328.0	942257.0	168
2019-05-08	10.76	10.76	10.62	10.68	-0.1	-0.93	72552.0	775948.64	107
2019-05-07	10.66	10.78	10.64	10.78	0.12	1.13	38786.0	414613.48	87
2019-05-06	10.68	10.68	10.54	10.66	-0.22	-2.02	48666.0	516937.14	127
2019-05-05	10.98	10.98	10.8	10.88	0.06	0.55	101935.0	1106990.92	155
2019-05-02	10.84	10.84	10.82	10.82	-0.1	-0.92	46736.0	506076.36	144
2019-05-01	10.9	10.92	10.82	10.92	0.04	0.37	96408.0	1049248.18	186
2019-04-30	10.96	10.98	10.88	10.88	-0.12	-1.09	110072.0	1204195.08	199
2019-04-29	10.86	11.08	10.86	11.0	0.16	1.48	213794.0	2343730.0	314
2019-04-28	10.9	10.98	10.84	10.84	-0.06	-0.55	47120.0	513839.04	169
2019-04-25	11.04	11.04	10.84	10.9	-0.22	-1.98	319333.0	3495182.52	378
2019-04-24	11.16	11.18	11.04	11.12	-0.14	-1.24	67050.0	746739.7	132
2019-04-23	11.14	11.28	11.14	11.26	0.08	0.72	89145.0	999068.4	168
2019-04-22	11.26	11.26	11.18	11.18	-0.12	-1.06	123901.0	1389240.88	243
2019-04-21	11.36	11.36	11.3	11.3	-0.06	-0.53	92880.0	1051244.52	148
2019-04-18	11.36	11.4	11.3	11.36	-0.06	-0.53	173969.0	1975645.32	264
2019-04-17	11.36	11.7	11.36	11.42	0.06	0.53	701728.0	8088295.06	674
2019-04-16	11.34	11.56	11.3	11.36	0.06	0.53	634820.0	7270975.48	647
2019-04-15	11.26	11.4	11.2	11.3	0.02	0.18	321026.0	3631581.84	362
2019-04-14	11.4	11.48	11.26	11.28	-0.12	-1.05	280162.0	3180004.08	347
2019-04-11	11.28	11.8	11.28	11.4	0.18	1.6	689113.0	7900290.68	765
2019-04-10	11.12	11.3	11.1	11.22	0.1	0.9	301445.0	3380414.24	345
2019-04-09	11.1	11.2	11.1	11.12	0.02	0.18	267936.0	2983817.8	293
2019-04-08	11.22	11.22	11.0	11.1	-0.1	-0.89	339112.0	3766999.1	517
2019-04-07	10.8	11.46	10.8	11.2	0.5	4.67	1087822.0	12157818.34	1303
2019-04-04	10.84	10.86	10.64	10.7	-0.16	-1.47	171412.0	1847585.18	289
2019-04-03	10.92	10.92	10.84	10.86	-0.04	-0.37	104488.0	1136864.34	218
2019-04-02	10.9	10.92	10.88	10.9	0.02	0.18	160179.0	1745568.28	278
2019-04-01	11.0	11.0	10.88	10.88	-0.06	-0.55	133576.0	1459607.04	232
2019-03-31	10.98	10.98	10.72	10.94	-0.16	-1.44	164634.0	1788027.06	421
2019-03-28	11.2	11.22	11.08	11.1	-0.12	-1.07	145192.0	1619099.64	282
2019-03-27	11.24	11.24	11.18	11.22	0.04	0.36	111775.0	1252747.84	156
2019-03-26	11.24	11.24	11.14	11.18	-0.12	-1.06	51581.0	577365.82	198
2019-03-25	11.42	11.42	11.3	11.3	-0.1	-0.88	97682.0	1107749.88	194
2019-03-24	11.42	11.42	11.38	11.4	-0.1	-0.87	63029.0	719207.64	148
2019-03-21	11.48	11.5	11.4	11.5	-0.02	-0.17	90323.0	1034461.92	219
2019-03-20	11.6	11.62	11.42	11.52	-0.08	-0.69	163031.0	1885395.26	248
2019-03-19	11.8	11.8	11.6	11.6	-0.22	-1.86	210601.0	2463726.74	449
2019-03-18	11.5	11.9	11.5	11.82	0.24	2.07	338569.0	3973667.98	433
2019-03-17	11.46	11.62	11.46	11.58	0.06	0.52	94773.0	1092987.62	218
2019-03-14	11.44	11.54	11.4	11.52	0.06	0.52	136775.0	1565233.9	220
2019-03-13	11.52	11.54	11.42	11.46	-0.06	-0.52	132841.0	1524752.34	183
2019-03-12	11.48	11.52	11.44	11.52	0.12	1.05	62446.0	716961.28	120
2019-03-11	11.5	11.5	11.38	11.4	-0.08	-0.7	101882.0	1163171.78	168
2019-03-10	11.62	11.66	11.4	11.48	-0.14	-1.2	249818.0	2875353.34	417
2019-03-07	11.68	11.72	11.62	11.62	-0.12	-1.02	109501.0	1278020.4	221
2019-03-06	11.74	11.8	11.7	11.74	-0.08	-0.68	125045.0	1468787.18	240
2019-03-05	11.72	12.06	11.7	11.82	0.02	0.17	528651.0	6276587.08	696
2019-03-04	11.76	11.8	11.72	11.8	-0.06	-0.51	78106.0	918736.62	164
2019-03-03	11.82	11.9	11.74	11.86	0.04	0.34	192550.0	2276952.9	338
2019-02-28	11.84	12.1	11.8	11.82	0.04	0.34	600889.0	7188782.58	616
2019-02-27	11.84	11.84	11.66	11.78	-0.02	-0.17	141828.0	1663727.1	220
2019-02-26	11.8	11.98	11.7	11.8	0.02	0.17	259265.0	3063752.88	275
2019-02-25	11.82	11.82	11.66	11.78	-0.12	-1.01	110903.0	1299428.16	222
2019-02-24	11.86	11.9	11.8	11.9	-0.04	-0.34	112807.0	1335742.76	202
2019-02-21	11.92	12.0	11.74	11.94	0.04	0.34	164769.0	1960129.94	306
2019-02-20	11.98	12.06	11.9	11.9	-0.1	-0.83	124240.0	1487798.08	211
2019-02-19	12.02	12.04	11.92	12.0	-0.06	-0.5	170389.0	2041250.48	277
2019-02-18	12.0	12.06	11.96	12.06	0.04	0.33	149954.0	1799537.24	220
2019-02-17	11.96	12.26	11.9	12.02	0.04	0.33	316523.0	3820404.38	394
2019-02-14	12.36	12.4	11.94	11.98	-0.32	-2.6	632795.0	7662346.98	872
2019-02-13	11.98	12.68	11.8	12.3	0.4	3.36	1528636.0	18757165.42	1327
2019-02-12	12.1	12.14	11.9	11.9	-0.24	-1.98	503342.0	6032648.6	583
2019-02-11	12.52	12.52	12.1	12.14	-0.36	-2.88	799625.0	9784967.0	771
2019-02-10	12.9	13.28	12.5	12.5	-0.38	-2.95	955937.0	12218792.38	979
2019-02-07	12.7	13.1	12.42	12.88	0.12	0.94	1424383.0	18132452.92	1308
2019-02-06	11.9	12.76	11.9	12.76	0.76	6.33	1401692.0	17364060.04	1075
2019-02-05	11.48	12.3	11.46	12.0	0.52	4.53	1436171.0	17184019.68	1159
2019-02-04	11.42	11.54	11.42	11.48	-0.04	-0.35	57682.0	661153.76	142
2019-02-03	11.62	11.62	11.52	11.52	-0.08	-0.69	81502.0	942899.8	156
2019-01-31	11.54	11.68	11.52	11.6	0.06	0.52	181327.0	2103500.38	201
2019-01-30	11.52	11.56	11.46	11.54	0.0	0.0	112011.0	1289278.54	146
2019-01-29	11.48	11.56	11.46	11.54	-0.06	-0.52	56666.0	651874.62	124
2019-01-28	11.5	11.6	11.4	11.6	0.1	0.87	126426.0	1451473.2	113
2019-01-27	11.56	11.56	11.5	11.5	-0.1	-0.86	63463.0	731103.82	91
2019-01-24	11.52	11.6	11.5	11.6	0.02	0.17	48882.0	563923.76	147
2019-01-23	11.44	11.58	11.42	11.58	0.0	0.0	121330.0	1394274.74	222
2019-01-22	11.46	11.6	11.46	11.58	-0.02	-0.17	118384.0	1363125.94	154
2019-01-21	11.3	11.6	11.3	11.6	0.16	1.4	126032.0	1433117.64	205
2019-01-20	11.52	11.52	11.2	11.44	-0.06	-0.52	108262.0	1228394.38	181
2019-01-17	11.6	11.68	11.5	11.5	-0.1	-0.86	54907.0	633462.2	185
2019-01-16	11.48	11.62	11.48	11.6	0.0	0.0	83507.0	966317.58	188
2019-01-15	11.64	11.7	11.34	11.6	-0.08	-0.68	143337.0	1662854.18	219
2019-01-14	11.7	11.7	11.64	11.68	-0.1	-0.85	178826.0	2086696.9	159
2019-01-13	11.76	11.78	11.7	11.78	-0.02	-0.17	138108.0	1621398.32	172
2019-01-10	11.76	11.8	11.7	11.8	-0.02	-0.17	97423.0	1145482.86	166
2019-01-09	11.76	11.82	11.76	11.82	0.0	0.0	113667.0	1339544.52	143
2019-01-08	11.8	11.82	11.74	11.82	0.02	0.17	154491.0	1820389.46	251
2019-01-07	11.88	11.9	11.76	11.8	-0.06	-0.51	267716.0	3159594.82	317
2019-01-06	11.84	11.92	11.8	11.86	-0.1	-0.84	120383.0	1424636.12	176
2019-01-03	11.94	12.0	11.8	11.96	0.0	0.0	171988.0	2045581.6	246
2019-01-02	11.98	12.0	11.84	11.96	-0.08	-0.66	139968.0	1668040.92	177
2019-01-01	11.96	12.06	11.9	12.04	0.16	1.35	258814.0	3100823.88	291
2018-12-31	11.9	11.98	11.76	11.88	-0.04	-0.34	133865.0	1586502.94	196
2018-12-30	11.66	11.94	11.62	11.92	0.26	2.23	125406.0	1482923.04	228
2018-12-27	11.9	11.9	11.66	11.66	-0.14	-1.19	154900.0	1814696.6	219
2018-12-26	11.88	11.9	11.7	11.8	0.0	0.0	110205.0	1303395.6	217
2018-12-25	11.82	11.9	11.7	11.8	-0.08	-0.67	56343.0	663716.98	153
2018-12-24	11.96	12.06	11.8	11.88	-0.1	-0.83	145043.0	1730971.32	220
2018-12-23	11.22	11.98	11.0	11.98	0.2	1.7	278295.0	3197650.84	386
2018-12-20	12.0	12.08	11.76	11.78	-0.34	-2.81	236972.0	2823410.76	299
2018-12-19	11.9	12.24	11.9	12.12	0.12	1.0	168453.0	2035071.06	306
2018-12-18	11.96	12.0	11.82	12.0	-0.04	-0.33	185413.0	2206070.04	277
2018-12-17	12.18	12.18	11.92	12.04	-0.18	-1.47	394621.0	4754066.02	450
2018-12-16	12.12	12.38	12.02	12.22	0.22	1.83	523923.0	6402711.12	614
2018-12-13	11.98	12.1	11.5	12.0	0.2	1.69	591882.0	7073229.0	540
2018-12-12	11.56	12.02	11.56	11.8	0.24	2.08	561908.0	6676835.52	673
2018-12-11	11.42	11.6	11.42	11.56	0.1	0.87	107043.0	1234815.28	189
2018-12-10	11.54	11.72	11.42	11.46	0.06	0.53	338302.0	3913482.36	502
2018-12-09	11.24	11.5	11.24	11.4	0.2	1.79	350785.0	3997647.12	380
2018-12-06	11.24	11.38	11.18	11.2	-0.02	-0.18	284467.0	3211825.02	377
2018-12-05	11.18	11.22	11.12	11.22	-0.02	-0.18	98170.0	1098058.16	167
2018-12-04	11.28	11.3	11.22	11.24	-0.04	-0.35	104993.0	1182355.02	174
2018-12-03	11.3	11.4	11.26	11.28	-0.06	-0.53	119238.0	1350656.82	161
2018-12-02	11.44	11.46	11.32	11.34	0.06	0.53	214473.0	2442168.06	263
2018-11-29	11.2	11.5	11.18	11.28	0.02	0.18	413458.0	4695179.52	418
2018-11-28	11.18	11.3	11.16	11.26	0.04	0.36	156487.0	1760333.12	211
2018-11-27	11.08	11.54	11.08	11.22	0.18	1.63	364345.0	4096722.88	400
2018-11-26	11.0	11.04	10.9	11.04	0.04	0.36	111956.0	1228161.4	163
2018-11-25	11.16	11.16	11.0	11.0	-0.16	-1.43	79714.0	883751.3	136
2018-11-22	11.14	11.2	11.06	11.16	0.0	0.0	130253.0	1448697.26	169
2018-11-21	11.0	11.2	10.96	11.16	0.14	1.27	160838.0	1777949.98	145
2018-11-20	11.1	11.16	11.02	11.02	-0.08	-0.72	73443.0	814667.44	94
2018-11-19	11.1	11.16	11.04	11.1	0.0	0.0	98467.0	1092415.2	147
2018-11-18	11.14	11.32	11.1	11.1	-0.04	-0.36	142356.0	1594428.74	167
2018-11-15	11.1	11.28	11.1	11.14	-0.08	-0.71	68962.0	771784.08	93
2018-11-14	11.14	11.26	11.06	11.22	-0.08	-0.71	96068.0	1073970.68	130
2018-11-13	11.18	11.3	11.08	11.3	0.2	1.8	261863.0	2930871.02	308
2018-11-12	10.9	11.14	10.9	11.1	0.1	0.91	250715.0	2769454.14	382
2018-11-11	11.46	11.46	10.92	11.0	-0.7	-5.98	547039.0	6061512.26	661
2018-11-08	11.7	11.82	11.6	11.7	0.0	0.0	204322.0	2392924.68	283
2018-11-07	11.5	11.7	11.44	11.7	0.22	1.92	128377.0	1486665.02	169
2018-11-06	11.58	11.64	11.44	11.48	-0.1	-0.86	189736.0	2192785.36	306
2018-11-05	11.68	11.9	11.52	11.58	0.02	0.17	272059.0	3179937.94	315
2018-11-04	11.7	11.9	11.44	11.56	0.06	0.52	336792.0	3938079.74	376
2018-11-01	11.7	11.9	11.4	11.5	-0.18	-1.54	388029.0	4535154.24	425
2018-10-31	11.42	11.76	11.36	11.68	0.14	1.21	378333.0	4370470.66	364
2018-10-30	11.2	11.7	11.14	11.54	0.26	2.3	483831.0	5556633.38	509
2018-10-29	11.2	11.38	11.0	11.28	0.16	1.44	244543.0	2752450.5	317
2018-10-28	10.8	11.12	10.8	11.12	0.36	3.35	186459.0	2047863.42	211
2018-10-25	10.68	11.08	10.68	10.76	-0.04	-0.37	282520.0	3068216.06	325
2018-10-24	10.36	10.9	10.0	10.8	0.48	4.65	570374.0	6010429.66	686
2018-10-23	10.0	10.48	10.0	10.32	0.32	3.2	239289.0	2451223.28	330
2018-10-22	10.5	10.5	10.0	10.0	-0.4	-3.85	198352.0	2028529.84	433
2018-10-21	10.7	10.7	10.04	10.4	-0.52	-4.76	378145.0	3993869.84	366
2018-10-18	11.22	11.3	10.84	10.92	-0.14	-1.27	464874.0	5159705.84	393
2018-10-17	10.82	11.4	10.8	11.06	0.26	2.41	678410.0	7528197.9	538
2018-10-16	11.0	11.0	10.3	10.8	-0.28	-2.53	280815.0	3000284.82	353
2018-10-15	11.1	11.22	10.8	11.08	0.28	2.59	243395.0	2697583.2	263
2018-10-14	11.96	11.96	10.8	10.8	-1.18	-9.85	342792.0	3832211.0	356
2018-10-11	12.0	12.3	11.8	11.98	-0.38	-3.07	279083.0	3366539.76	367
2018-10-10	12.42	12.54	12.3	12.36	-0.06	-0.48	272809.0	3373852.12	344
2018-10-09	12.6	12.6	12.3	12.42	-0.1	-0.8	502693.0	6251557.6	505
2018-10-08	12.5	12.88	12.32	12.52	-0.02	-0.16	465216.0	5873408.1	683
2018-10-07	12.46	13.0	12.46	12.54	0.04	0.32	965242.0	12286734.9	999
2018-10-04	11.7	12.96	11.7	12.5	0.66	5.57	992204.0	12455038.38	798
2018-10-03	11.98	11.98	11.8	11.84	-0.18	-1.5	209418.0	2480327.26	353
2018-10-02	12.18	12.46	12.02	12.02	-0.22	-1.8	605980.0	7412659.28	756
2018-10-01	11.3	12.34	11.3	12.24	1.02	9.09	1085599.0	13018540.66	1167
2018-09-30	11.36	11.36	11.22	11.22	-0.14	-1.23	89549.0	1013188.92	93
2018-09-27	11.38	11.38	11.3	11.36	0.0	0.0	51299.0	580630.48	66
2018-09-26	11.36	11.36	11.2	11.36	0.08	0.71	156031.0	1761182.76	176
2018-09-25	11.24	11.5	11.2	11.28	-0.02	-0.18	141981.0	1605067.92	165
2018-09-20	11.22	11.32	11.22	11.3	-0.04	-0.35	56408.0	635141.92	100
2018-09-19	11.28	11.36	11.0	11.34	0.08	0.71	152448.0	1711057.38	200
2018-09-18	11.38	11.38	11.24	11.26	-0.14	-1.23	105469.0	1191392.82	141
2018-09-17	11.26	11.5	11.24	11.4	0.14	1.24	93481.0	1058076.22	173
2018-09-16	11.4	11.62	11.2	11.26	-0.16	-1.4	111429.0	1272637.02	239
2018-09-13	11.5	11.5	11.3	11.42	-0.12	-1.04	186815.0	2120519.9	212
2018-09-12	11.7	12.3	11.52	11.54	-0.26	-2.2	318058.0	3787804.16	449
2018-09-11	12.1	12.14	11.8	11.8	-0.26	-2.16	275975.0	3297642.32	313
2018-09-10	11.1	12.1	10.94	12.06	1.06	9.64	537971.0	6288866.3	607
2018-09-09	11.22	11.22	11.0	11.0	-0.2	-1.79	147355.0	1630742.34	260
2018-09-06	11.24	11.4	11.18	11.2	-0.2	-1.75	83869.0	942056.18	317
2018-09-05	12.08	12.08	11.12	11.4	-0.66	-5.47	174150.0	2025637.56	322
2018-09-04	12.12	12.18	12.04	12.06	-0.1	-0.82	64290.0	778347.44	138
2018-09-03	12.0	12.26	12.0	12.16	0.04	0.33	113813.0	1377304.74	146
2018-09-02	12.2	12.2	12.1	12.12	-0.04	-0.33	47265.0	573910.76	119
2018-08-30	12.4	12.4	12.16	12.16	-0.28	-2.25	116063.0	1417237.82	184
2018-08-29	12.5	12.52	12.42	12.44	-0.06	-0.48	48707.0	607346.24	121
2018-08-28	12.62	12.78	12.5	12.5	-0.02	-0.16	100969.0	1277331.64	200
2018-08-27	12.38	12.58	12.36	12.52	0.28	2.29	108499.0	1351519.3	217
2018-08-26				12.24	0.0	0.0	16536.0	203715.34	58
2018-08-16	12.24	12.28	12.16	12.24	0.0	0.0	66310.0	809342.82	104
2018-08-15	12.24	12.52	12.2	12.24	-0.14	-1.13	70205.0	867126.14	177
2018-08-14	12.5	12.5	12.38	12.38	-0.06	-0.48	33668.0	419581.24	102
2018-08-13	12.6	12.6	12.4	12.44	-0.22	-1.74	43574.0	543295.3	98
2018-08-12	12.7	12.7	12.5	12.66	-0.22	-1.71	95125.0	1200238.9	124
2018-08-09	13.06	13.18	12.78	12.88	-0.26	-1.98	128274.0	1660656.54	181
2018-08-08	13.1	13.14	13.06	13.14	0.0	0.0	68454.0	896802.46	106
2018-08-07	13.2	13.4	13.1	13.14	0.12	0.92	132393.0	1749165.04	170
2018-08-06	13.14	13.2	13.0	13.02	-0.08	-0.61	116615.0	1526992.28	128
2018-08-05	13.28	13.42	13.08	13.1	-0.24	-1.8	107588.0	1427221.4	179
2018-08-02	12.88	13.6	12.86	13.34	0.38	2.93	250826.0	3327522.96	405
2018-08-01	13.02	13.1	12.96	12.96	-0.14	-1.07	70952.0	924455.44	133
2018-07-31	13.2	13.2	13.0	13.1	-0.1	-0.76	125845.0	1644850.82	204
2018-07-30	13.14	13.2	12.02	13.2	-0.1	-0.75	207488.0	2681799.62	335
2018-07-29	13.14	14.0	13.14	13.3	0.04	0.3	400208.0	5433805.88	607
2018-07-26	13.3	13.34	13.2	13.26	-0.04	-0.3	66442.0	881380.68	140
2018-07-25	13.62	13.7	13.24	13.3	-0.38	-2.78	100432.0	1361311.28	152
2018-07-24	13.7	13.84	13.68	13.68	0.04	0.29	88436.0	1215181.14	171
2018-07-23	13.84	14.1	13.64	13.64	-0.34	-2.43	259181.0	3587153.2	349
2018-07-22	13.9	13.98	13.82	13.98	0.18	1.3	140154.0	1947614.4	236
2018-07-19	14.14	14.2	13.78	13.8	-0.3	-2.13	271351.0	3774615.14	400
2018-07-18	14.08	14.38	14.02	14.1	0.1	0.71	530760.0	7555064.62	592
2018-07-17	13.6	14.2	13.6	14.0	0.22	1.6	456811.0	6391264.96	621
2018-07-16	13.78	13.84	13.7	13.78	-0.02	-0.14	127943.0	1762849.54	231
2018-07-15	14.0	14.0	13.8	13.8	-0.16	-1.15	221279.0	3068259.14	340
2018-07-12	14.14	14.14	13.86	13.96	-0.22	-1.55	397507.0	5564489.48	485
2018-07-11	13.88	14.34	13.8	14.18	0.28	2.01	816364.0	11524997.54	1031
2018-07-10	14.3	14.32	13.88	13.9	-0.22	-1.56	798917.0	11242948.86	921
2018-07-09	14.2	14.88	14.08	14.12	-0.08	-0.56	2523607.0	36763340.3	2236
2018-07-08	13.3	14.2	13.22	14.2	0.86	6.45	1127229.0	15586775.48	1178
2018-07-05	13.0	13.72	13.0	13.34	0.34	2.62	876135.0	11802196.08	1087
2018-07-04	13.1	13.2	13.0	13.0	-0.06	-0.46	244206.0	3192720.32	233
2018-07-03	13.3	13.44	13.0	13.06	-0.34	-2.54	312224.0	4126498.8	352
2018-07-02	12.84	13.58	12.84	13.4	0.56	4.36	862800.0	11458736.24	924
2018-07-01	13.08	13.34	12.84	12.84	-0.38	-2.87	417584.0	5429660.48	403
2018-06-28	13.72	13.74	13.0	13.22	-0.52	-3.78	521223.0	6955801.38	686
2018-06-27	14.2	14.4	13.74	13.74	-0.48	-3.38	1330340.0	18634740.3	1214
2018-06-26	12.92	14.22	12.92	14.22	1.28	9.89	1506402.0	21287427.8	828
2018-06-25	13.08	13.1	12.9	12.94	-0.14	-1.07	202211.0	2626798.48	232
2018-06-24	12.84	13.2	12.84	13.08	0.4	3.15	213989.0	2781921.2	231
2018-06-21	12.28	13.0	12.28	12.68	0.52	4.28	236971.0	3011533.92	255
2018-06-20	12.2	12.3	12.16	12.16	0.06	0.5	80689.0	986206.16	116
2018-06-12	12.62	12.62	11.9	12.1	-0.52	-4.12	351420.0	4224925.58	421
2018-06-11				12.62	0.0	0.0	0.0	0.0	0
2018-06-10				12.62	0.0	0.0	0.0	0.0	0
2018-06-07	12.54	12.69	12.54	12.62	0.05	0.4	56023.0	706449.88	84
2018-06-06	12.47	12.72	12.37	12.57	0.27	2.2	67554.0	845960.12	96
2018-06-05	12.25	12.3	12.25	12.3	0.21	1.74	35546.0	435940.76	57
2018-06-04	12.13	12.13	12.04	12.09	-0.04	-0.33	57594.0	696962.01	98
2018-06-03	12.42	12.42	12.13	12.13	-0.12	-0.98	45069.0	552251.06	109
2018-05-31	12.25	12.27	12.23	12.25	-0.07	-0.57	78451.0	962121.8	88
2018-05-30	12.3	12.59	12.3	12.32	-0.15	-1.2	82640.0	1022109.88	78
2018-05-29	12.25	12.5	12.23	12.47	0.22	1.8	81261.0	1002269.13	106
2018-05-28	12.42	12.42	12.18	12.25	-0.49	-3.85	116773.0	1439820.57	139
2018-05-27	12.86	12.86	12.69	12.74	-0.15	-1.16	31289.0	400188.56	67
2018-05-24	13.23	13.23	12.99	12.89	-0.32	-2.42	38223.0	501789.06	61
2018-05-23	13.35	13.4	13.3	13.21	-0.13	-0.97	41360.0	551246.66	68
2018-05-22	13.11	13.35	13.11	13.34	0.09	0.68	69101.0	914332.16	73
2018-05-21	13.25	13.28	13.25	13.25	0.02	0.15	27469.0	364117.9	59
2018-05-20	13.45	13.45	13.23	13.23	-0.1	-0.75	34338.0	456309.96	91
2018-05-17	13.33	13.4	13.33	13.33	-0.02	-0.15	40097.0	535895.82	59
2018-05-16	13.45	13.48	13.35	13.35	-0.24	-1.77	89995.0	1206044.66	106
2018-05-15	13.67	13.7	13.48	13.59	0.04	0.3	76072.0	1030498.66	74
2018-05-14	13.5	13.7	13.43	13.55	-0.04	-0.29	165749.0	2241654.48	151
2018-05-13	13.57	13.72	13.25	13.59	-0.25	-1.81	365821.0	4912382.76	377
2018-05-10	14.01	14.01	13.77	13.84	0.11	0.8	64973.0	901186.16	84
2018-05-09	14.09	14.09	13.7	13.73	-0.31	-2.21	79489.0	1098714.04	155
2018-05-08	14.33	14.46	13.84	14.04	-0.04	-0.28	141177.0	2004927.44	198
2018-05-07	14.19	14.19	13.99	14.08	-0.13	-0.91	62672.0	881563.84	95
2018-05-06	14.28	14.28	14.09	14.21	-0.1	-0.7	65965.0	934761.78	111
2018-05-03	14.28	14.38	14.16	14.31	0.17	1.2	129173.0	1846888.06	166
2018-05-02	14.38	14.38	14.11	14.14	-0.23	-1.6	191888.0	2720992.64	229
2018-05-01	14.31	14.41	14.21	14.37	0.07	0.49	130869.0	1871763.52	199
2018-04-30	14.65	14.65	14.21	14.3	-0.34	-2.32	240544.0	3481366.08	282
2018-04-29	14.87	14.87	14.63	14.64	-0.13	-0.88	181929.0	2685063.72	182
2018-04-26	14.92	14.97	14.72	14.77	-0.27	-1.8	427813.0	6354377.22	276
2018-04-25	15.07	15.26	14.95	15.04	-0.09	-0.59	128220.0	1933357.16	121
2018-04-24	15.31	15.31	14.97	15.13	-0.18	-1.18	107113.0	1627915.72	162
2018-04-23	15.34	15.56	15.31	15.31	-0.17	-1.1	189585.0	2911508.14	145
2018-04-22	15.39	15.56	15.39	15.48	0.03	0.19	78846.0	1220626.58	95
2018-04-19	15.56	15.63	15.41	15.45	-0.02	-0.13	165192.0	2565548.1	172
2018-04-18	15.36	15.56	15.21	15.47	0.11	0.72	294053.0	4517350.6	217
2018-04-17	15.31	15.39	15.26	15.36	0.11	0.72	223609.0	3423576.96	169
2018-04-16	15.14	15.26	15.14	15.25	0.08	0.53	98155.0	1492141.86	105
2018-04-15	14.8	15.26	14.8	15.17	0.31	2.09	202424.0	3061496.22	158
2018-04-12	14.8	14.82	14.7	14.86	0.04	0.27	114184.0	1685232.5	120
2018-04-11	15.17	15.31	14.7	14.82	-0.35	-2.31	152442.0	2290458.46	194
2018-04-10	14.97	15.26	14.97	15.17	0.18	1.2	262581.0	3975612.14	298
2018-04-09	14.85	15.14	14.85	14.99	0.09	0.6	85521.0	1284582.98	158
2018-04-08	14.95	14.95	14.77	14.9	0.03	0.2	89360.0	1329372.9	118
2018-04-05	14.82	14.9	14.75	14.87	0.07	0.47	83436.0	1237044.68	121
2018-04-04	14.8	14.9	14.72	14.8	0.06	0.41	62235.0	920348.06	93
2018-04-03	14.75	14.9	14.7	14.74	-0.11	-0.74	140311.0	2070846.6	125
2018-04-02	14.77	14.85	14.7	14.85	-0.07	-0.47	63964.0	945032.3	96
2018-04-01	14.8	14.92	14.75	14.92	0.1	0.67	31357.0	464909.42	72
2018-03-29	14.77	15.29	14.72	14.82	0.05	0.34	302585.0	4539595.78	426
2018-03-28	14.77	14.8	14.7	14.77	-0.03	-0.2	89826.0	1322418.46	105
2018-03-27	14.75	14.82	14.75	14.8	0.05	0.34	53481.0	791056.08	66
2018-03-26	14.8	14.8	14.75	14.75	-0.15	-1.01	41257.0	609668.66	91
2018-03-25	14.82	14.9	14.77	14.9	0.1	0.68	50113.0	740675.16	82
2018-03-22	14.82	14.85	14.77	14.8	-0.05	-0.34	60623.0	897712.22	90
2018-03-21	14.85	14.97	14.82	14.85	0.0	0.0	50310.0	749104.32	83
2018-03-20	14.82	14.87	14.82	14.85	-0.13	-0.87	34448.0	511792.88	80
2018-03-19	14.85	14.97	14.85	14.98	0.06	0.4	99194.0	1479826.26	163
2018-03-18	15.14	15.14	14.85	14.92	-0.12	-0.8	72556.0	1090185.06	133
2018-03-15	15.24	15.24	14.72	15.04	-0.14	-0.92	159910.0	2385954.08	190
2018-03-14	15.24	15.31	15.17	15.18	-0.05	-0.33	101660.0	1548542.7	87
2018-03-13	15.24	15.29	15.19	15.23	-0.08	-0.52	84709.0	1289423.36	82
2018-03-12	15.19	15.34	15.17	15.31	0.12	0.79	153663.0	2340335.88	182
2018-03-11	15.19	15.21	15.17	15.19	0.0	0.0	69591.0	1057605.42	110
2018-03-08	15.17	15.24	15.17	15.19	0.04	0.26	50431.0	766609.42	95
2018-03-07	15.14	15.19	15.14	15.15	-0.03	-0.2	108659.0	1648433.34	120
2018-03-06	15.09	15.34	15.07	15.18	0.09	0.6	129444.0	1968586.04	168
2018-03-05	15.09	15.09	15.07	15.09	0.0	0.0	22820.0	344882.9	74
2018-03-04	15.21	15.21	15.09	15.09	-0.01	-0.07	35206.0	534194.4	62
2018-03-01	15.14	15.29	15.09	15.1	0.01	0.07	38163.0	578188.92	79
2018-02-28	15.12	15.24	15.09	15.09	-0.08	-0.53	69122.0	1047266.02	92
2018-02-27	15.19	15.31	15.17	15.17	-0.13	-0.85	39866.0	606889.86	84
2018-02-26	15.24	15.36	15.24	15.3	0.07	0.46	67201.0	1028072.8	100
2018-02-25	15.17	15.41	15.17	15.23	0.06	0.4	95061.0	1451354.04	114
2018-02-22	15.26	15.26	15.12	15.17	-0.11	-0.72	110134.0	1672449.88	162
2018-02-21	15.31	15.31	15.19	15.28	-0.03	-0.2	79458.0	1212510.22	135
2018-02-20	15.39	15.53	15.31	15.31	-0.04	-0.26	187000.0	2872633.66	154
2018-02-19	15.34	15.44	15.19	15.35	-0.02	-0.13	298978.0	4578421.64	246
2018-02-18	15.93	15.93	15.29	15.37	-1.07	-6.51	802535.0	12393376.4	596
2018-02-15	16.66	16.66	16.32	16.44	-0.16	-0.96	138311.0	2283353.54	170
2018-02-14	16.42	16.64	16.42	16.6	0.12	0.73	120649.0	1999236.26	138
2018-02-13	16.66	16.88	16.29	16.48	-0.21	-1.26	237258.0	3943243.56	275
2018-02-12	16.42	17.0	16.42	16.69	0.43	2.64	684244.0	11474263.16	528
2018-02-11	15.95	16.27	15.95	16.26	-0.06	-0.37	105347.0	1700361.5	146
2018-02-08	16.12	16.42	16.0	16.32	0.33	2.06	161017.0	2616368.64	219
2018-02-07	16.29	16.37	15.93	15.99	-0.12	-0.74	188413.0	3054532.54	212
2018-02-06	16.29	16.32	15.93	16.11	-0.48	-2.89	244134.0	3946949.72	233
2018-02-05	16.46	16.78	16.29	16.59	0.14	0.85	338637.0	5591616.34	340
2018-02-04	15.95	16.66	15.93	16.45	0.39	2.43	411960.0	6739317.44	358
2018-02-01	16.1	16.1	16.05	16.06	-0.04	-0.25	64222.0	1032963.88	119
2018-01-31	16.29	16.29	16.05	16.1	-0.21	-1.29	118338.0	1909395.12	165
2018-01-30	16.34	16.34	16.24	16.31	-0.08	-0.49	113774.0	1854266.4	126
2018-01-29	16.42	16.51	16.37	16.39	-0.05	-0.3	105304.0	1730307.78	128
2018-01-28	16.54	16.59	16.42	16.44	-0.13	-0.78	125096.0	2062446.52	185
2018-01-25	16.29	16.69	16.24	16.57	0.23	1.41	330807.0	5454954.18	355
2018-01-24	15.93	16.46	15.93	16.34	0.39	2.45	863672.0	14083899.02	702
2018-01-23	15.93	16.07	15.9	15.95	0.04	0.25	222350.0	3558600.78	218
2018-01-22	15.97	16.02	15.93	15.91	-0.05	-0.31	119997.0	1915918.26	116
2018-01-21	15.83	16.05	15.8	15.96	0.11	0.69	223971.0	3576874.18	270
2018-01-18	15.83	15.88	15.75	15.85	0.01	0.06	104246.0	1648808.76	131
2018-01-17	15.93	16.02	15.8	15.84	-0.09	-0.56	371535.0	5901030.92	371
2018-01-16	15.9	16.15	15.9	15.93	0.03	0.19	308986.0	4940482.92	309
2018-01-15	16.05	16.05	15.8	15.9	-0.06	-0.38	140631.0	2237249.3	201
2018-01-14	15.95	16.22	15.85	15.96	0.4	2.57	614096.0	9864450.46	814
2018-01-11	15.56	15.63	15.51	15.56	-0.03	-0.19	90724.0	1410877.88	105
2018-01-10	15.68	15.68	15.56	15.59	0.01	0.06	68466.0	1068498.82	100
2018-01-09	15.63	15.8	15.53	15.58	0.07	0.45	228806.0	3590344.22	324
2018-01-08	15.48	15.66	15.48	15.51	0.01	0.06	107441.0	1672483.24	161
2018-01-07	15.39	15.56	15.39	15.5	0.05	0.32	72031.0	1115695.06	111
2018-01-04	15.51	15.53	15.44	15.45	-0.01	-0.06	114285.0	1767487.22	101
2018-01-03	15.51	15.71	15.34	15.46	0.0	0.0	69805.0	1084090.96	127
2018-01-02	15.73	15.73	15.44	15.46	-0.25	-1.59	90469.0	1412441.92	133
2018-01-01	15.83	15.93	15.68	15.71	-0.13	-0.82	154872.0	2453046.82	156
2017-12-31	16.02	16.02	15.78	15.84	0.01	0.06	57024.0	905263.86	111
2017-12-28	15.97	15.97	15.83	15.83	-0.08	-0.5	70440.0	1119302.24	113
2017-12-27	15.8	15.97	15.8	15.91	-0.02	-0.13	114277.0	1819369.36	149
2017-12-26	15.71	15.97	15.71	15.93	0.18	1.14	109649.0	1737175.24	174
2017-12-25	16.05	16.12	15.73	15.75	-0.26	-1.62	209796.0	3337234.58	291
2017-12-24	15.95	16.1	15.73	16.01	0.32	2.04	413161.0	6585541.8	420
2017-12-21	15.51	15.93	15.46	15.69	0.25	1.62	626566.0	9898739.08	544
2017-12-20	15.51	15.51	15.26	15.44	0.07	0.46	130284.0	2006467.8	160
2017-12-19	15.31	15.44	15.21	15.37	0.18	1.18	243529.0	3735178.94	229
2017-12-18	15.17	15.31	15.17	15.19	0.11	0.73	120094.0	1829551.24	153
2017-12-17	15.14	15.17	14.99	15.08	0.01	0.07	145172.0	2188250.22	160
2017-12-14	15.34	15.34	15.02	15.07	-0.06	-0.4	94408.0	1430016.92	99
2017-12-13	14.97	15.19	14.97	15.13	0.1	0.67	85673.0	1294636.94	108
2017-12-12	15.19	15.29	14.95	15.03	-0.25	-1.64	177836.0	2689795.1	181
2017-12-11	15.41	15.41	15.19	15.28	-0.03	-0.2	107818.0	1650024.64	125
2017-12-10	15.21	15.31	15.19	15.31	0.21	1.39	82626.0	1260659.8	129
2017-12-07	15.19	15.31	15.07	15.1	-0.09	-0.59	94888.0	1435888.7	125
2017-12-06	15.29	15.41	15.14	15.19	-0.18	-1.17	126362.0	1928998.7	136
2017-12-05	15.31	15.51	15.29	15.37	-0.11	-0.71	86086.0	1324136.5	117
2017-12-04	15.48	15.68	15.48	15.48	0.01	0.06	133832.0	2084046.62	180
2017-12-03	15.14	15.56	15.14	15.47	0.41	2.72	174580.0	2677008.16	189
2017-11-30	14.99	15.09	14.99	15.06	0.07	0.47	83281.0	1252426.66	100
2017-11-29	15.02	15.14	14.95	14.99	-0.02	-0.13	79993.0	1200269.46	86
2017-11-28	14.97	15.19	14.92	15.01	0.06	0.4	107708.0	1621121.46	126
2017-11-27	15.04	15.19	14.82	14.95	-0.12	-0.8	75321.0	1135875.46	102
2017-11-26	14.95	15.21	14.82	15.07	0.38	2.59	109486.0	1647666.52	161
2017-11-23	14.41	14.72	14.28	14.69	0.37	2.58	170083.0	2469242.94	215
2017-11-22	14.09	14.41	14.09	14.32	0.2	1.42	109313.0	1554918.9	139
2017-11-21	14.01	14.5	13.72	14.12	0.01	0.07	258098.0	3613342.32	304
2017-11-20	15.07	15.07	14.01	14.11	-0.96	-6.37	263960.0	3796703.86	251
2017-11-19	15.07	15.14	15.07	15.07	0.03	0.2	128895.0	1943258.64	148
2017-11-16	15.44	15.48	15.07	15.04	-0.4	-2.59	90049.0	1376318.58	117
2017-11-15	15.46	15.58	15.41	15.44	-0.02	-0.13	85915.0	1330095.9	121
2017-11-14	15.24	15.56	15.24	15.46	0.06	0.39	170758.0	2637552.76	237
2017-11-13	15.39	15.41	15.29	15.4	0.11	0.72	82611.0	1267578.8	158
2017-11-12	15.44	15.48	15.26	15.29	-0.08	-0.52	214196.0	3294701.44	350
2017-11-09	15.19	15.68	15.07	15.37	0.25	1.65	284283.0	4342686.16	284
2017-11-08	15.31	16.07	14.6	15.12	-0.29	-1.88	440615.0	6698292.96	476
2017-11-07	16.95	16.95	15.39	15.41	-1.67	-9.78	440428.0	6936751.18	482
2017-11-06	17.22	17.22	16.95	17.08	-0.17	-0.99	63460.0	1082692.74	132
2017-11-05	17.13	17.32	16.91	17.25	-0.1	-0.58	125542.0	2150614.44	193
2017-11-02	17.64	17.64	17.27	17.35	-0.27	-1.53	118468.0	2063767.66	167
2017-11-01	17.62	17.76	17.4	17.62	0.04	0.23	585846.0	10333181.24	377
2017-10-31	17.15	18.01	17.08	17.58	0.38	2.21	716796.0	12630800.4	831
2017-10-30	17.35	17.42	16.98	17.2	0.06	0.35	247811.0	4281580.76	284
2017-10-29	16.91	17.15	16.73	17.14	0.43	2.57	169328.0	2877611.42	219
2017-10-26	16.78	16.78	16.59	16.71	-0.05	-0.3	103115.0	1716428.36	171
2017-10-25	17.0	17.0	16.66	16.76	-0.02	-0.12	113630.0	1905199.2	181
2017-10-24	17.0	17.15	16.61	16.78	-0.19	-1.12	184141.0	3111150.24	235
2017-10-23	17.42	17.42	16.66	16.97	-0.51	-2.92	337828.0	5740875.18	398
2017-10-22	17.76	17.81	17.44	17.48	-0.16	-0.91	161574.0	2846258.3	215
2017-10-19	17.64	17.93	17.37	17.64	0.0	0.0	419716.0	7370184.88	396
2017-10-18	17.96	18.03	17.54	17.64	-0.33	-1.84	354206.0	6296516.46	501
2017-10-17	16.95	18.08	16.76	17.97	1.24	7.41	1002813.0	17735951.62	1219
2017-10-16	16.61	16.76	16.42	16.73	0.24	1.46	140805.0	2335274.56	218
2017-10-15	16.59	16.78	16.46	16.49	-0.02	-0.12	187249.0	3108081.4	267
2017-10-12	16.42	16.66	16.05	16.51	0.05	0.3	204584.0	3354767.8	284
2017-10-11	17.4	17.4	16.07	16.46	-0.86	-4.97	288468.0	4794452.14	443
2017-10-10	17.81	17.81	17.18	17.32	-0.57	-3.19	172516.0	3038903.1	247
2017-10-09	17.98	18.03	17.84	17.89	0.03	0.17	181338.0	3252264.16	162
2017-10-08	18.13	18.16	17.84	17.86	-0.16	-0.89	229701.0	4142804.92	261
2017-10-05	17.96	18.06	17.89	18.02	0.11	0.61	382736.0	6874907.7	263
2017-10-04	17.91	18.06	17.86	17.91	0.07	0.39	270348.0	4846171.04	246
2017-10-03	17.89	17.89	17.79	17.84	0.03	0.17	105563.0	1882797.22	158
2017-10-02	17.81	17.84	17.71	17.81	0.02	0.11	97141.0	1726844.38	150
2017-10-01	17.89	17.91	17.59	17.79	-0.07	-0.39	83214.0	1482332.7	153
2017-09-28	17.96	17.96	17.84	17.86	-0.09	-0.5	140311.0	2509590.52	222
2017-09-27	17.93	18.08	17.89	17.95	0.02	0.11	445790.0	8018797.8	432
2017-09-26	18.08	18.33	17.89	17.93	-0.1	-0.55	338855.0	6142670.7	376
2017-09-25	17.98	18.25	17.86	18.03	0.18	1.01	640450.0	11555488.66	665
2017-09-21	17.81	17.93	17.69	17.85	0.1	0.56	259110.0	4625276.42	303
2017-09-20	17.84	17.84	17.64	17.75	-0.1	-0.56	247797.0	4385172.44	321
2017-09-19	17.79	18.01	17.69	17.85	0.11	0.62	538039.0	9621304.32	609
2017-09-18	18.23	18.23	17.64	17.74	-0.48	-2.63	499903.0	8998541.96	520
2017-09-17	17.89	18.25	17.79	18.22	-0.52	-2.77	964704.0	17377170.76	1019
2017-09-14	18.82	18.96	18.67	18.74	0.0	0.0	582610.0	10977060.14	594
2017-09-13	18.5	18.79	18.47	18.74	0.23	1.24	260907.0	4861212.76	329
2017-09-12	18.62	18.65	18.5	18.51	-0.15	-0.8	171749.0	3190414.54	221
2017-09-11	18.42	18.69	18.42	18.66	0.14	0.76	242488.0	4508476.22	308
2017-09-10	18.47	18.55	18.42	18.52	0.0	0.0	162413.0	3003918.1	255
2017-09-07	18.65	18.65	18.42	18.52	-0.2	-1.07	310507.0	5753389.2	337
2017-09-06	19.11	19.23	18.72	18.72	-0.18	-0.95	364621.0	6881447.9	360
2017-08-29	18.87	18.96	18.77	18.9	-0.05	-0.26	212675.0	4010279.16	272
2017-08-28	18.99	18.99	18.82	18.95	0.07	0.37	194549.0	3675063.1	224
2017-08-27	19.04	19.16	18.84	18.88	-0.21	-1.1	342518.0	6504425.7	293
2017-08-24	19.11	19.33	18.87	19.09	-0.05	-0.26	603076.0	11492405.88	613
2017-08-23	19.09	19.4	19.04	19.14	0.0	0.0	934068.0	17960328.66	640
2017-08-22	19.23	19.55	18.87	19.14	0.03	0.16	1483973.0	28685980.46	1123
2017-08-21	18.38	19.23	18.38	19.11	0.78	4.26	1382764.0	25998647.34	1266
2017-08-20	18.11	18.42	18.03	18.33	0.15	0.83	638830.0	11611232.96	613
2017-08-17	18.28	18.72	17.98	18.18	0.56	3.18	1855318.0	33896791.86	2099
2017-08-16	17.32	17.69	17.27	17.62	0.13	0.74	449118.0	7836154.36	510
2017-08-15	18.23	18.35	17.4	17.49	-0.74	-4.06	977208.0	17393740.94	852
2017-08-14	17.89	18.28	17.67	18.23	0.38	2.13	647652.0	11625002.84	670
2017-08-13	17.76	18.08	17.67	17.85	-0.01	-0.06	609868.0	10874938.48	614
2017-08-10	17.74	17.89	17.64	17.86	0.13	0.73	401925.0	7142211.44	410
2017-08-09	17.76	17.76	17.52	17.73	0.0	0.0	525716.0	9296762.26	528
2017-08-08	17.62	17.89	17.57	17.73	0.05	0.28	515613.0	9122567.4	587
2017-08-07	17.76	17.76	17.3	17.68	-0.1	-0.56	407588.0	7191031.66	384
2017-08-06	17.4	17.81	17.3	17.78	0.41	2.36	348840.0	6134363.2	363
2017-08-03	17.35	17.4	17.27	17.37	-0.06	-0.34	238967.0	4142825.96	272
2017-08-02	17.67	17.74	17.4	17.43	-0.21	-1.19	314000.0	5479232.0	269
2017-08-01	17.79	18.01	17.27	17.64	-0.16	-0.9	285241.0	5062691.56	320
2017-07-31	18.33	18.33	17.27	17.8	-0.28	-1.55	361756.0	6565234.58	329
2017-07-30	17.91	18.35	17.86	18.08	0.27	1.52	692234.0	12523518.74	639
2017-07-27	17.4	17.89	17.3	17.81	0.32	1.83	779168.0	13806027.96	583
2017-07-26	17.64	17.67	17.4	17.49	-0.11	-0.62	264343.0	4640099.9	197
2017-07-25	17.76	17.76	17.4	17.6	-0.15	-0.85	222687.0	3929125.46	209
2017-07-24	17.79	17.86	17.69	17.75	0.05	0.28	347557.0	6182623.18	276
2017-07-23	17.67	17.89	17.67	17.7	-0.04	-0.23	250347.0	4446325.14	245
2017-07-20	17.76	17.81	17.67	17.74	0.04	0.23	126234.0	2240376.18	149
2017-07-19	17.49	17.81	17.49	17.7	0.17	0.97	238188.0	4214369.28	228
2017-07-18	17.64	17.69	17.44	17.53	-0.15	-0.85	161492.0	2835476.44	192
2017-07-17	17.64	17.96	17.54	17.68	0.15	0.86	677872.0	12055910.42	534
2017-07-16	17.27	17.59	17.27	17.53	0.28	1.62	287600.0	5028268.36	277
2017-07-13	17.27	17.3	17.18	17.25	-0.01	-0.06	124408.0	2144642.14	137
2017-07-12	17.05	17.35	17.05	17.26	0.2	1.17	206599.0	3558627.48	199
2017-07-11	17.27	17.35	16.86	17.06	-0.24	-1.39	458718.0	7833910.44	309
2017-07-10	17.49	17.52	17.18	17.3	-0.17	-0.97	205784.0	3576261.18	198
2017-07-09	17.49	17.64	17.47	17.47	0.05	0.29	203390.0	3571802.42	210
2017-07-06	17.4	17.52	17.3	17.42	0.01	0.06	111520.0	1939640.98	87
2017-07-05	17.49	17.54	17.35	17.41	-0.01	-0.06	171204.0	2980484.74	151
2017-07-04	17.3	17.49	17.3	17.42	0.09	0.52	245975.0	4282525.94	282
2017-07-03	17.15	17.37	17.05	17.33	0.25	1.46	309691.0	5346179.66	348
2017-07-02	16.83	17.22	16.81	17.08	0.31	1.85	240703.0	4093759.72	280
2017-06-22	16.78	16.78	16.73	16.77	0.01	0.06	111961.0	1877232.54	131
2017-06-21	16.54	16.86	16.54	16.76	0.2	1.21	210209.0	3510217.9	206
2017-06-20	16.66	16.66	16.51	16.56	-0.01	-0.06	109935.0	1822868.8	121
2017-06-19	16.56	16.69	16.51	16.57	0.04	0.24	78376.0	1301232.56	117
2017-06-18	16.54	16.56	16.46	16.53	0.08	0.49	115232.0	1904533.4	126
2017-06-15	16.54	16.71	16.46	16.45	-0.12	-0.72	201611.0	3335607.08	176
2017-06-14	16.44	16.78	16.44	16.57	0.01	0.06	123266.0	2050571.14	153
2017-06-13	16.51	16.91	16.51	16.56	0.13	0.79	198915.0	3313722.26	257
2017-06-12	16.42	16.64	16.1	16.43	-0.06	-0.36	219441.0	3607460.98	232
2017-06-11	16.93	16.95	16.34	16.49	-0.75	-4.35	258526.0	4311531.3	333
2017-06-08	17.3	17.35	17.15	17.24	-0.18	-1.03	115044.0	1979364.02	188
2017-06-07	17.32	17.52	17.2	17.42	0.06	0.35	192457.0	3328673.18	226
2017-06-06	17.69	17.84	17.27	17.36	-0.39	-2.2	378686.0	6645498.26	356
2017-06-05	17.84	17.93	17.52	17.75	-0.2	-1.11	254073.0	4503733.76	351
2017-06-04	17.52	18.13	17.37	17.95	0.31	1.76	450525.0	7964991.14	449
2017-06-01	17.58	17.7	17.4	17.64	0.06	0.34	208792.0	3662490.25	249
2017-05-31	17.4	17.64	17.03	17.58	0.16	0.92	429702.0	7473805.2	432
2017-05-30	17.03	17.52	17.03	17.42	0.39	2.29	479673.0	8326052.25	516
2017-05-29	16.78	17.21	16.72	17.03	0.11	0.65	367078.0	6228695.3	443
2017-05-28	17.64	17.64	16.66	16.92	-0.94	-5.26	418311.0	7127639.3	447
2017-05-25	17.95	18.31	17.76	17.86	-0.16	-0.89	250159.0	4515812.5	286
2017-05-24	18.62	18.62	18.01	18.02	-0.53	-2.86	583666.0	10719132.0	515
2017-05-23	18.74	19.17	18.44	18.55	-0.14	-0.75	1661787.0	31215787.55	1233
2017-05-22	18.19	18.8	18.19	18.69	0.5	2.75	1273127.0	23627264.4	986
2017-05-21	18.5	18.56	18.19	18.19	-0.05	-0.27	380162.0	6971212.35	305
2017-05-18	18.31	18.8	18.13	18.24	-0.15	-0.82	828355.0	15245964.1	628
2017-05-17	18.5	18.87	18.31	18.39	-0.14	-0.76	1031750.0	19159538.7	745
2017-05-16	17.76	18.68	17.7	18.53	0.8	4.51	1906166.0	34958299.55	1390
2017-05-15	17.95	18.13	17.52	17.73	0.76	4.48	1663214.0	29614609.0	1225
2017-05-14	16.97	16.97	16.97	16.97	1.52	9.84	176063.0	2987223.4	107
2017-05-11	15.56	15.8	15.01	15.45	-0.22	-1.4	311965.0	4801534.55	381
2017-05-10	15.68	15.99	15.44	15.67	-0.12	-0.76	298097.0	4699133.6	310
2017-05-09	15.37	15.99	15.25	15.79	0.48	3.14	630570.0	9894801.95	517
2017-05-08	15.01	15.31	14.95	15.31	0.25	1.66	181411.0	2751841.5	146
2017-05-07	15.37	15.44	15.07	15.06	-0.41	-2.65	140882.0	2143997.15	174
2017-05-04	15.44	15.5	15.37	15.47	-0.1	-0.64	53642.0	826486.0	184
2017-05-03	15.37	15.68	15.37	15.57	0.01	0.06	148438.0	2305612.05	189
2017-05-02	15.8	15.8	15.13	15.56	-0.16	-1.02	449421.0	6946542.7	386
2017-05-01	15.93	16.11	15.68	15.72	-0.25	-1.57	275002.0	4397143.9	253
2017-04-30	16.17	16.17	15.8	15.97	0.01	0.06	213994.0	3415949.55	241
2017-04-27	15.62	16.11	15.56	15.96	0.33	2.11	387405.0	6136273.55	371
2017-04-26	15.31	15.74	15.31	15.63	0.43	2.83	179330.0	2784319.1	211
2017-04-25	15.5	15.5	15.19	15.2	-0.32	-2.06	117604.0	1806159.8	188
2017-04-24	15.37	15.62	15.31	15.52	0.24	1.57	198740.0	3071009.4	160
2017-04-23	15.5	15.68	15.01	15.28	-0.02	-0.13	352442.0	5360146.85	367
2017-04-20	15.68	15.68	15.19	15.3	-0.42	-2.67	240986.0	3703778.85	330
2017-04-19	15.93	15.99	15.62	15.72	-0.57	-3.5	362953.0	5746223.25	410
2017-04-18	16.78	16.84	16.29	16.29	-0.51	-3.04	323318.0	5334155.85	373
2017-04-17	16.91	16.91	16.78	16.8	-0.06	-0.36	143925.0	2425639.7	214
2017-04-16	17.15	17.15	16.72	16.86	-0.4	-2.32	484702.0	8185524.5	484
2017-04-13	17.33	17.46	17.21	17.26	-0.03	-0.17	289267.0	5013662.5	362
2017-04-12	17.09	17.46	17.09	17.29	0.21	1.23	407001.0	7043721.0	454
2017-04-11	17.21	17.21	17.03	17.08	-0.12	-0.7	173123.0	2966934.9	182
2017-04-10	17.21	17.27	17.09	17.2	0.06	0.35	209365.0	3596938.05	226
2017-04-09	17.15	17.15	17.03	17.14	0.01	0.06	207553.0	3552622.2	239
2017-04-06	17.27	17.33	17.03	17.13	-0.18	-1.04	265921.0	4567375.4	348
2017-04-05	17.7	17.7	17.33	17.31	0.4	2.37	774618.0	13548341.45	843
2017-04-04	16.97	17.09	16.91	16.91	-0.12	-0.7	140977.0	2396323.65	184
2017-04-03	17.15	17.15	17.03	17.03	-0.12	-0.7	296257.0	5065542.9	306
2017-04-02	17.33	17.33	17.15	17.15	-0.12	-0.69	252505.0	4343511.7	258
2017-03-30	17.33	17.46	17.27	17.27	-0.09	-0.52	295396.0	5126832.9	272
2017-03-29	17.4	17.46	17.33	17.36	0.06	0.35	234978.0	4084104.45	228
2017-03-28	17.27	17.52	17.15	17.3	-0.03	-0.17	318324.0	5510871.1	479
2017-03-27	17.52	17.64	17.21	17.33	-0.25	-1.42	358845.0	6263243.65	422
2017-03-26	17.52	17.64	17.4	17.58	0.12	0.69	410556.0	7185633.05	407
2017-03-23	17.27	17.58	17.27	17.46	0.35	2.05	351886.0	6138246.2	362
2017-03-22	17.21	17.46	17.03	17.11	-0.35	-2.0	347845.0	5996727.7	500
2017-03-21	18.44	18.5	17.4	17.46	-1.1	-5.93	1179718.0	21217692.15	1150
2017-03-20	17.76	18.8	17.64	18.56	0.85	4.8	2897467.0	52608196.45	2062
2017-03-19	17.27	17.82	17.15	17.71	0.56	3.27	496869.0	8676362.15	422
2017-03-16	17.09	17.33	17.03	17.15	0.17	1.0	311500.0	5343194.95	354
2017-03-15	16.97	17.21	16.48	16.98	0.32	1.92	555292.0	9421460.2	551
2017-03-14	16.6	16.72	16.17	16.66	0.13	0.79	295139.0	4850455.9	298
2017-03-13	17.27	17.33	16.42	16.53	-0.62	-3.62	482708.0	8236146.25	456
2017-03-12	17.58	17.58	17.15	17.15	-0.61	-3.43	333879.0	5780100.55	419
2017-03-09	17.52	18.25	17.15	17.76	0.08	0.45	844010.0	14950278.45	851
2017-03-08	17.82	17.82	17.52	17.68	-0.23	-1.28	317976.0	5618218.2	376
2017-03-07	17.7	18.13	17.64	17.91	0.31	1.76	280854.0	5016604.75	371
2017-03-06	17.7	17.76	17.15	17.6	-0.07	-0.4	359716.0	6305152.55	347
2017-03-05	18.13	18.13	17.64	17.67	-0.37	-2.05	253154.0	4508564.1	313
2017-03-02	18.25	18.56	18.01	18.04	0.01	0.06	631333.0	11527508.75	631
2017-03-01	17.95	18.44	17.7	18.03	0.21	1.18	753696.0	13654772.0	629
2017-02-28	17.4	17.89	16.97	17.82	0.44	2.53	748986.0	13069738.4	739
2017-02-27	18.8	18.87	17.21	17.38	-1.46	-7.75	701922.0	12598327.0	636
2017-02-26	18.87	19.05	18.74	18.84	-0.06	-0.32	126077.0	2378431.8	161
2017-02-23	18.93	19.23	18.68	18.9	-0.08	-0.42	417016.0	7877623.55	331
2017-02-22	19.11	19.29	18.87	18.98	-0.03	-0.16	394842.0	7533098.35	381
2017-02-21	19.17	19.36	18.44	19.01	-0.38	-1.96	678536.0	12846968.4	507
2017-02-20	19.6	19.78	19.29	19.39	-0.49	-2.46	570455.0	11184254.8	441
2017-02-19	19.91	20.15	19.85	19.88	0.06	0.3	1039648.0	20770543.05	609
2017-02-16	19.85	20.15	19.72	19.82	0.05	0.25	857946.0	17073317.0	606
2017-02-15	19.6	19.78	19.54	19.77	0.19	0.97	503832.0	9932888.0	416
2017-02-14	19.78	19.78	19.48	19.58	-0.28	-1.41	581823.0	11420235.2	470
2017-02-13	20.03	20.09	19.78	19.86	-0.12	-0.6	580069.0	11558510.6	493
2017-02-12	19.97	20.27	19.78	19.98	0.38	1.94	1199600.0	23967092.4	826
2017-02-09	19.54	19.97	19.29	19.6	0.06	0.31	975582.0	19195849.45	818
2017-02-08	20.03	20.03	19.42	19.54	-0.46	-2.3	1119394.0	21981043.0	854
2017-02-07	19.72	20.27	19.6	20.0	0.61	3.15	2038670.0	40762764.6	1522
2017-02-06	18.93	19.54	18.62	19.39	0.51	2.7	792125.0	15079332.8	644
2017-02-05	19.48	19.72	18.87	18.88	-0.52	-2.68	913122.0	17609344.0	691
2017-02-02	19.66	19.85	19.36	19.4	-0.34	-1.72	967269.0	18967821.65	702
2017-02-01	19.23	20.46	19.17	19.74	0.63	3.3	3442698.0	68392057.2	2470
2017-01-31	18.68	19.17	18.5	19.11	0.33	1.76	1105025.0	20894403.85	854
2017-01-30	19.11	19.11	18.74	18.78	-0.16	-0.84	700462.0	13240721.85	556
2017-01-29	18.93	19.17	18.87	18.94	0.16	0.85	808082.0	15380979.95	545
2017-01-26	18.8	19.17	18.56	18.78	0.0	0.0	1587552.0	30093404.25	1026
2017-01-25	18.93	18.93	18.74	18.78	-0.05	-0.27	625980.0	11789643.95	464
2017-01-24	18.99	19.11	18.74	18.83	-0.08	-0.42	1029504.0	19468538.85	674
2017-01-23	19.11	19.11	18.68	18.91	0.01	0.05	1226056.0	23160668.05	856
2017-01-22	18.38	19.23	18.01	18.9	0.7	3.85	1830342.0	34557217.95	1159
2017-01-19	17.89	18.38	17.58	18.2	0.12	0.66	1180056.0	21312257.5	845
2017-01-18	18.13	18.74	17.89	18.08	0.83	4.81	2720439.0	49769948.45	1818
2017-01-17	17.52	17.52	16.66	17.25	0.04	0.23	495786.0	8487892.85	428
2017-01-16	17.52	17.89	17.09	17.21	-0.25	-1.43	1173909.0	20585144.3	833
2017-01-15	16.97	17.64	16.84	17.46	0.66	3.93	1223540.0	21024441.15	752
2017-01-12	16.91	17.15	16.6	16.8	0.07	0.42	600824.0	10123175.4	413
2017-01-11	16.91	17.21	16.66	16.73	-0.13	-0.77	495637.0	8328958.0	463
2017-01-10	16.48	17.33	16.17	16.86	0.06	0.36	897931.0	15196867.65	665
2017-01-09	17.15	17.15	16.23	16.8	-0.41	-2.38	826083.0	13798792.4	612
2017-01-08	17.09	17.58	17.03	17.21	0.23	1.35	1632167.0	28228253.8	1293
2017-01-05	16.78	17.15	16.72	16.98	0.27	1.62	1129376.0	19139224.85	834
2017-01-04	16.78	17.27	16.66	16.71	0.07	0.42	971180.0	16417734.05	881
2017-01-03	16.72	16.78	16.29	16.64	-0.05	-0.3	920906.0	15239073.05	737
2017-01-02	17.52	17.52	16.6	16.69	-0.75	-4.3	1897355.0	32304318.15	1202
2017-01-01	16.11	17.58	16.11	17.44	1.42	8.86	3969704.0	67333645.8	1807
2016-12-29	15.8	16.72	15.62	16.02	0.25	1.59	1254109.0	20318490.95	863
2016-12-28	15.99	16.11	15.68	15.77	-0.12	-0.76	631746.0	10053495.95	397
2016-12-27	15.99	16.17	15.8	15.89	-0.16	-1.0	830713.0	13284646.8	529
2016-12-26	15.56	16.54	15.37	16.05	0.57	3.68	2226100.0	35755153.0	1378
2016-12-25	15.13	15.5	15.01	15.48	0.47	3.13	549385.0	8416789.1	331
2016-12-22	14.88	15.07	14.82	15.01	0.14	0.94	393770.0	5887105.25	240
2016-12-21	14.88	14.95	14.64	14.87	0.08	0.54	268689.0	3969329.05	219
2016-12-20	14.88	15.07	14.52	14.79	-0.22	-1.47	415351.0	6121867.25	355
2016-12-19	15.44	15.44	14.95	15.01	-0.32	-2.09	535205.0	8165688.45	410
2016-12-18	15.13	15.37	15.13	15.33	0.26	1.73	603418.0	9205167.35	323
2016-12-15	14.95	15.13	14.7	15.07	0.08	0.53	383707.0	5739246.85	291
2016-12-14	15.13	15.44	14.95	14.99	-0.26	-1.7	411827.0	6244792.25	340
2016-12-13	15.37	15.56	15.13	15.25	-0.17	-1.1	669603.0	10240421.8	426
2016-12-12	15.62	15.8	15.37	15.42	-0.13	-0.84	1485779.0	23130383.9	912
2016-12-11	15.62	15.68	15.37	15.55	0.15	0.97	953913.0	14805924.55	582
2016-12-08	15.44	15.56	15.31	15.4	-0.01	-0.06	954424.0	14735284.7	712
2016-12-07	15.44	15.68	15.25	15.41	-0.67	-4.17	2085678.0	32204717.8	1463
2016-12-06	15.8	16.48	15.8	16.08	0.26	1.64	1221541.0	19720381.55	892
2016-12-05	15.8	16.11	15.62	15.82	0.21	1.35	1452017.0	23042052.7	920
2016-12-04	15.25	15.74	15.07	15.61	0.51	3.38	1496133.0	23070347.8	858
2016-12-01	15.25	15.25	15.07	15.1	0.02	0.13	412565.0	6256099.95	309
2016-11-30	15.13	15.19	14.95	15.08	0.06	0.4	518628.0	7832023.55	387
2016-11-29	14.95	15.5	14.95	15.02	-0.11	-0.73	1405060.0	21399964.15	1098
2016-11-28	15.19	15.25	15.01	15.13	0.01	0.07	942933.0	14267232.55	564
2016-11-27	15.07	15.37	15.07	15.12	-0.18	-1.18	957617.0	14590089.0	644
2016-11-24	15.86	15.99	14.88	15.3	-0.42	-2.67	2156638.0	33026005.9	1283
2016-11-23	15.68	15.93	15.56	15.72	0.1	0.64	636276.0	10042152.05	392
2016-11-22	15.56	15.8	14.82	15.62	-0.28	-1.76	831700.0	12847125.05	697
2016-11-21	16.48	16.6	15.86	15.9	-0.5	-3.05	1665849.0	26991433.5	937
2016-11-20	15.13	16.54	15.13	16.4	1.3	8.61	2791712.0	44305743.2	1581
2016-11-17	14.95	15.37	14.88	15.1	0.22	1.48	1267464.0	19199483.6	797
2016-11-16	14.7	14.95	14.52	14.88	0.39	2.69	906235.0	13417991.9	4779
2016-11-15	14.7	14.95	14.21	14.49	-0.31	-2.09	835553.0	12227974.25	859
2016-11-14	14.95	15.37	14.58	14.8	-0.1	-0.67	1243032.0	18681585.9	1190
2016-11-13	14.64	15.13	14.39	14.9	0.4	2.76	787507.0	11740980.55	673
2016-11-10	14.46	14.76	14.46	14.5	0.17	1.19	941199.0	13728417.35	824
2016-11-09	13.97	14.52	13.29	14.33	0.11	0.77	906447.0	12784314.55	827
2016-11-08	14.33	14.46	14.15	14.22	0.02	0.14	594179.0	8528166.9	730
2016-11-07	14.15	14.27	14.09	14.2	0.16	1.14	414240.0	5873919.35	506
2016-11-06	13.84	14.21	13.84	14.04	0.05	0.36	381648.0	5365393.3	878
2016-11-03	13.84	14.15	13.78	13.99	0.15	1.08	665924.0	9328833.05	573
2016-11-02	14.27	14.33	13.78	13.84	-0.66	-4.55	1054117.0	14848228.85	942
2016-11-01	14.64	14.76	14.46	14.5	-0.11	-0.75	385472.0	5640865.1	325
2016-10-31	14.76	14.95	14.58	14.61	-0.14	-0.95	531599.0	7844874.9	390
2016-10-30	14.7	15.01	14.64	14.75	-0.01	-0.07	530917.0	7868522.7	426
2016-10-27	14.64	15.01	14.64	14.76	0.04	0.27	766874.0	11391932.45	640
2016-10-26	14.7	15.25	14.58	14.72	0.08	0.55	1265963.0	18903816.75	1061
2016-10-25	14.7	14.88	14.58	14.64	0.04	0.27	734483.0	10830540.15	704
2016-10-24	15.07	15.44	14.46	14.6	-0.46	-3.05	2352861.0	35362625.7	1793
2016-10-23	13.78	15.07	13.72	15.06	1.33	9.69	1878961.0	27308452.45	1213
2016-10-20	13.54	14.21	13.35	13.73	0.13	0.96	1688112.0	23239610.5	1196
2016-10-19	13.11	13.6	12.99	13.6	1.21	9.77	1659299.0	22205576.55	945
2016-10-18	12.86	13.48	11.94	12.39	-0.49	-3.8	1085788.0	14108150.6	1049
2016-10-17	12.99	13.17	12.56	12.88	-0.26	-1.98	609777.0	7814996.25	619
2016-10-16	13.48	13.6	12.99	13.14	-0.45	-3.31	482340.0	6399315.3	625
2016-10-13	13.84	14.33	13.35	13.59	-0.27	-1.95	1295490.0	17743492.6	1026
2016-10-12	13.6	14.09	13.6	13.86	0.34	2.51	604518.0	8431861.55	623
2016-10-11	13.54	13.78	13.41	13.52	0.24	1.81	777758.0	10564231.2	632
2016-10-10	13.05	13.54	12.92	13.28	0.36	2.79	592305.0	7855461.25	579
2016-10-09	13.35	13.66	12.86	12.92	-0.35	-2.64	965626.0	12850384.55	907
2016-10-06	13.35	13.9	13.23	13.27	-0.17	-1.26	1174087.0	15861986.85	1035
2016-10-05	12.37	13.48	12.13	13.44	1.17	9.54	1641231.0	21623541.45	1030
2016-10-04	12.01	12.37	11.52	12.27	0.52	4.43	803369.0	9665200.0	839
2016-10-03	11.7	12.07	10.66	11.75	0.14	1.21	721226.0	8293386.6	825
2016-10-02	13.11	13.29	11.58	11.61	-1.19	-9.3	843512.0	10736053.65	859
2016-09-29	12.62	13.23	12.25	12.8	-0.05	-0.39	1062054.0	13586327.2	1107
2016-09-28	13.6	14.33	12.68	12.85	-1.24	-8.8	1634078.0	21810562.65	1414
2016-09-27	14.7	15.01	14.09	14.09	-1.52	-9.74	939994.0	13630490.2	776
2016-09-26	15.62	15.86	15.56	15.61	0.11	0.71	511112.0	8008685.85	539
2016-09-25	15.5	15.74	15.25	15.5	-0.03	-0.19	705929.0	10904999.15	694
2016-09-21	15.37	15.86	15.25	15.53	0.19	1.24	793577.0	12353831.1	689
2016-09-20	15.07	15.5	14.7	15.34	0.37	2.47	427492.0	6490350.0	522
2016-09-19	16.17	16.23	14.52	14.97	-1.04	-6.5	660697.0	10002335.65	702
2016-09-18	16.23	16.29	15.93	16.01	-0.28	-1.72	272917.0	4409011.0	370
2016-09-08	16.29	16.54	16.23	16.29	-0.13	-0.79	342494.0	5605458.0	464
2016-09-07	16.91	17.15	16.23	16.42	-0.41	-2.44	1282504.0	21366557.5	1267
2016-09-06	16.11	17.21	15.74	16.83	0.77	4.79	1910660.0	31913191.9	1585
2016-09-05	15.93	16.42	15.93	16.06	0.28	1.77	810565.0	13116107.6	812
2016-09-04	15.68	15.93	15.56	15.78	0.36	2.33	349251.0	5502152.05	430
2016-09-01	16.11	16.17	15.13	15.42	-0.82	-5.05	1090331.0	16898620.55	1201
2016-08-31	17.15	17.15	15.93	16.24	-0.87	-5.08	544392.0	9131862.1	612
2016-08-30	17.21	17.21	17.03	17.11	-0.05	-0.29	500909.0	8576639.7	498
2016-08-29	17.21	17.46	17.03	17.16	0.21	1.24	760179.0	13099459.5	751
2016-08-28	16.54	17.15	16.54	16.95	0.25	1.5	411576.0	6981812.45	520
2016-08-25	16.72	17.09	16.54	16.7	-0.35	-2.05	838258.0	14061772.05	972
2016-08-24	17.58	17.82	16.84	17.05	-0.46	-2.63	679134.0	11871510.75	845
2016-08-23	17.27	17.58	17.27	17.51	0.13	0.75	913730.0	15920785.1	931
2016-08-22	17.33	17.52	17.03	17.38	0.01	0.06	883459.0	15201978.6	920
2016-08-21	17.27	18.13	17.03	17.37	0.11	0.64	1672155.0	29438096.5	1730
2016-08-18	17.27	17.52	16.6	17.26	-0.04	-0.23	1164168.0	19786592.7	1205
2016-08-17	18.13	18.13	17.15	17.3	-0.89	-4.89	1054393.0	18716922.1	1178
2016-08-16	18.62	18.8	18.01	18.19	-0.23	-1.25	1518937.0	27961354.75	1460
2016-08-15	17.58	18.87	17.58	18.42	0.99	5.68	4271504.0	78676241.8	3133
2016-08-14	17.27	17.64	17.21	17.43	0.32	1.87	1059801.0	18520577.4	803
2016-08-11	17.09	17.76	17.03	17.11	-0.02	-0.12	2051255.0	35693402.8	1687
2016-08-10	17.03	17.33	17.03	17.13	0.02	0.12	598381.0	10291492.1	595
2016-08-09	17.21	17.58	16.97	17.11	-0.19	-1.1	1102356.0	18989405.35	1058
2016-08-08	17.82	17.89	17.15	17.3	-0.39	-2.2	1149930.0	20121445.45	1111
2016-08-07	17.52	17.95	17.33	17.69	0.34	1.96	2178213.0	38467361.75	1916
2016-08-04	17.33	17.95	17.03	17.35	0.08	0.46	2982667.0	52221637.25	2742
2016-08-03	17.46	18.56	16.84	17.27	0.24	1.41	6193143.0	109176388.55	5078
2016-08-02	15.5	17.03	14.82	17.03	1.53	9.87	2566256.0	40206658.85	1883
2016-08-01	15.44	16.05	15.13	15.5	0.8	5.44	2777666.0	43312445.1	1917
2016-07-31	14.7	14.7	14.7	14.7	1.3	9.7	1047452.0	15398040.0	408
2016-07-28	13.35	14.09	13.29	13.4	-0.14	-1.03	1109619.0	15223826.1	884
2016-07-27	13.54	13.54	13.35	13.54	0.03	0.22	192419.0	2584208.1	182
2016-07-26	13.9	13.9	13.48	13.51	-0.3	-2.17	367226.0	5007906.6	266
2016-07-25	13.6	13.97	13.48	13.81	0.41	3.06	787885.0	10851376.65	653
2016-07-24	13.84	14.09	13.29	13.4	-0.52	-3.74	621039.0	8488153.85	451
2016-07-21	14.15	14.15	13.9	13.92	-0.27	-1.9	370800.0	5197701.85	358
2016-07-20	14.46	14.52	14.09	14.19	-0.27	-1.87	925001.0	13227161.15	838
2016-07-19	14.21	14.82	13.97	14.46	0.23	1.62	2346041.0	33839938.9	1780
2016-07-18	15.74	15.8	14.15	14.23	-1.32	-8.49	3939946.0	58114042.75	2583
2016-07-17	14.52	15.56	14.46	15.55	1.4	9.89	2707287.0	40652390.4	1557
2016-07-14	12.99	14.15	12.99	14.15	1.25	9.69	1582074.0	21696023.65	706
2016-07-13	12.74	13.17	12.68	12.9	0.23	1.82	645075.0	8347192.85	383
2016-07-12	12.56	12.74	12.5	12.67	0.21	1.69	517066.0	6534364.85	268
2016-07-11	12.56	12.74	12.37	12.46	0.01	0.08	479000.0	6004281.4	286
2016-07-10	12.5	12.62	12.43	12.45	0.08	0.65	231855.0	2903908.2	136
2016-06-30	12.37	12.43	12.25	12.37	0.01	0.08	232321.0	2863475.6	197
2016-06-29	12.43	12.43	12.25	12.36	0.05	0.41	151865.0	1875381.3	165
2016-06-28	12.5	12.62	12.25	12.31	-0.36	-2.84	533963.0	6598378.4	477
2016-06-27	12.07	13.05	12.01	12.67	0.8	6.74	1374706.0	17336180.65	920
2016-06-26	11.27	11.94	11.27	11.87	-0.56	-4.51	867939.0	10153685.2	658
2016-06-23	12.25	13.11	12.25	12.43	0.22	1.8	1173396.0	14849271.05	894
2016-06-22	12.25	12.37	12.01	12.21	-0.2	-1.61	804341.0	9801286.75	570
2016-06-21	12.92	12.99	12.37	12.41	-0.98	-7.32	908091.0	11422474.45	738
2016-06-20	13.48	13.54	13.35	13.39	-0.01	-0.07	309920.0	4161416.6	231
2016-06-19	13.72	13.78	13.41	13.4	-0.2	-1.47	328010.0	4450632.0	265
2016-06-16	14.64	14.95	13.41	13.6	-0.82	-5.69	2223200.0	31134320.3	1578
2016-06-15	13.29	14.46	13.29	14.42	1.26	9.57	2222114.0	31708682.95	934
2016-06-14	12.92	13.17	12.92	13.16	0.14	1.08	168245.0	2201158.25	142
2016-06-13	12.99	13.17	12.92	13.02	0.01	0.08	353122.0	4604752.95	231
2016-06-12	12.74	13.66	12.68	13.01	0.13	1.01	1073634.0	14261275.55	706
2016-06-09	13.05	13.11	12.86	12.88	-0.19	-1.45	240446.0	3120587.1	168
2016-06-08	12.99	13.29	12.92	13.07	0.07	0.54	298940.0	3900973.9	338
2016-06-07	12.68	13.11	12.5	13.0	0.41	3.26	289968.0	3694877.75	227
2016-06-06	12.62	12.62	12.37	12.59	0.06	0.48	151989.0	1902442.95	148
2016-06-05	13.05	13.11	12.5	12.53	-0.5	-3.84	348244.0	4447809.25	340
2016-06-02	12.56	13.48	12.5	13.03	0.62	5.0	1042209.0	13684937.45	858
2016-06-01	12.5	12.62	12.25	12.41	-0.2	-1.59	302716.0	3769107.95	225
2016-05-31	12.62	12.68	12.37	12.61	0.15	1.2	147205.0	1848556.15	174
2016-05-30	12.86	12.86	12.31	12.46	-0.28	-2.2	242839.0	3054126.0	218
2016-05-29	12.43	12.86	12.43	12.74	0.31	2.49	541185.0	6868404.65	409
2016-05-26	12.99	12.99	12.37	12.43	-0.42	-3.27	391274.0	4983378.75	306
2016-05-25	13.11	13.17	12.68	12.85	0.17	1.34	1018893.0	13153104.85	655
2016-05-24	12.74	12.86	12.19	12.68	0.12	0.96	520107.0	6477037.85	395
2016-05-23	13.84	14.03	12.56	12.56	-1.37	-9.83	429102.0	5570444.0	345
2016-05-22	14.52	14.58	13.84	13.93	-0.42	-2.93	268554.0	3812475.6	266
2016-05-19	14.52	14.7	14.33	14.35	-0.3	-2.05	123926.0	1795755.5	172
2016-05-18	14.52	14.88	14.52	14.65	0.04	0.27	357200.0	5253712.15	294
2016-05-17	14.82	14.82	14.58	14.61	-0.09	-0.61	166469.0	2452090.7	198
2016-05-16	15.01	15.01	14.64	14.7	-0.25	-1.67	211028.0	3126413.7	181
2016-05-15	14.95	15.25	14.76	14.95	-0.11	-0.73	364940.0	5487776.3	328
2016-05-12	15.19	15.31	15.01	15.06	-0.08	-0.53	312024.0	4730760.85	473
2016-05-11	15.37	15.44	15.07	15.14	-0.14	-0.92	382176.0	5822988.45	367
2016-05-10	15.56	15.56	15.19	15.28	-0.18	-1.16	547000.0	8392374.6	448
2016-05-09	15.37	15.68	15.13	15.46	0.16	1.05	937534.0	14494829.0	580
2016-05-08	15.19	15.62	15.19	15.3	0.1	0.66	755265.0	11626373.45	550
2016-05-05	15.37	15.5	15.13	15.2	0.0	0.0	538431.0	8242562.8	476
2016-05-04	15.01	15.56	14.76	15.2	0.27	1.81	978089.0	14808866.05	730
2016-05-03	14.95	15.62	14.88	14.93	-0.05	-0.33	959535.0	14619360.9	879
2016-05-02	15.01	15.13	14.76	14.98	0.01	0.07	601567.0	9002432.95	515
2016-05-01	15.56	15.68	14.76	14.97	-0.59	-3.79	1007835.0	15196170.15	896
2016-04-28	15.25	16.29	15.25	15.56	0.44	2.91	2302799.0	36620999.4	1706
2016-04-27	15.19	15.68	15.01	15.12	0.13	0.87	1122964.0	17194704.55	878
2016-04-26	15.07	15.31	14.95	14.99	-0.13	-0.86	825835.0	12469087.25	621
2016-04-25	14.7	15.37	14.52	15.12	0.63	4.35	1392306.0	20715725.5	976
2016-04-24	14.27	14.82	14.09	14.49	0.11	0.76	945064.0	13638200.05	789
2016-04-21	14.21	15.31	14.21	14.38	0.33	2.35	1263202.0	18547182.1	1003
2016-04-20	12.99	14.15	12.99	14.05	0.82	6.2	1843583.0	25423001.0	972
2016-04-19	12.19	13.23	12.19	13.23	1.16	9.61	1413845.0	18470054.4	643
2016-04-18	12.13	12.25	11.94	12.07	-0.09	-0.74	129851.0	1575797.8	135
2016-04-17	12.07	12.37	12.01	12.16	-0.13	-1.06	207659.0	2524828.15	189
2016-04-14	12.25	12.43	12.07	12.29	-0.1	-0.81	282243.0	3458940.75	213
2016-04-13	12.74	13.05	12.31	12.39	-0.34	-2.67	402736.0	5125728.65	357
2016-04-12	12.25	12.92	12.25	12.73	0.49	4.0	438305.0	5500588.75	347
2016-04-11	12.13	12.62	12.01	12.24	0.06	0.49	569276.0	7011756.55	416
2016-04-10	12.25	12.37	12.07	12.18	0.13	1.08	285543.0	3487525.05	220
2016-04-07	11.82	12.19	11.76	12.05	0.24	2.03	372681.0	4452635.2	326
2016-04-06	12.01	12.01	11.76	11.81	0.05	0.43	224941.0	2676211.25	189
2016-04-05	11.76	12.07	11.64	11.76	0.02	0.17	269602.0	3189570.65	246
2016-04-04	11.09	12.01	11.09	11.74	0.65	5.86	783918.0	9132867.85	545
2016-04-03	11.82	12.13	11.09	11.09	-1.2	-9.76	551842.0	6231073.4	476
2016-03-31	12.68	12.68	12.25	12.29	-0.51	-3.98	369128.0	4591418.1	292
2016-03-30	12.5	12.92	12.31	12.8	0.34	2.73	600784.0	7635687.6	469
2016-03-29	12.56	12.62	12.25	12.46	-0.15	-1.19	397849.0	4926906.15	325
2016-03-28	13.17	13.35	12.43	12.61	-0.55	-4.18	675868.0	8630019.0	533
2016-03-27	13.54	14.03	13.05	13.16	-0.52	-3.8	805979.0	10782236.05	570
2016-03-24	12.56	13.9	12.56	13.68	0.89	6.96	1618356.0	21825494.95	1016
2016-03-23	12.62	12.92	12.5	12.79	0.23	1.83	892658.0	11325562.5	534
2016-03-22	12.13	12.8	12.13	12.56	0.48	3.97	977695.0	12346826.8	543
2016-03-21	12.07	12.19	12.01	12.08	0.03	0.25	238340.0	2880692.7	208
2016-03-20	12.19	12.31	12.01	12.05	-0.03	-0.25	266144.0	3227377.0	216
2016-03-17	12.37	12.37	12.01	12.08	-0.12	-0.98	202380.0	2475532.45	200
2016-03-16	12.19	12.5	12.19	12.2	0.08	0.66	405383.0	4986297.8	311
2016-03-15	11.94	12.31	11.88	12.12	0.0	0.0	422084.0	5099362.55	282
2016-03-14	12.86	12.86	12.13	12.12	-0.41	-3.27	771891.0	9637108.15	421
2016-03-13	12.25	12.74	12.25	12.53	0.49	4.07	1122283.0	14028281.2	545
2016-03-10	11.94	12.19	11.94	12.04	0.16	1.35	404873.0	4873636.95	270
2016-03-09	11.52	12.07	11.52	11.88	0.12	1.02	683989.0	8099148.05	434
2016-03-08	11.58	12.19	11.58	11.76	0.22	1.91	1194689.0	14095188.15	633
2016-03-07	11.15	11.76	11.15	11.54	0.47	4.25	974972.0	11183499.6	626
2016-03-06	10.9	11.15	10.9	11.07	0.23	2.12	586279.0	6476235.7	356
2016-03-03	10.78	11.03	10.6	10.84	0.11	1.03	510706.0	5535354.8	281
2016-03-02	10.66	10.9	10.6	10.73	0.19	1.8	662218.0	7113191.2	317
2016-03-01	10.41	10.6	10.41	10.54	0.1	0.96	174358.0	1842292.9	99
2016-02-29	10.6	10.6	10.41	10.44	-0.1	-0.95	175524.0	1844018.25	130
2016-02-28	10.47	10.66	10.47	10.54	0.15	1.44	227219.0	2397727.6	167
2016-02-25	10.35	10.54	10.29	10.39	-0.01	-0.1	169378.0	1762992.95	164
2016-02-24	10.54	10.66	10.41	10.4	-0.34	-3.17	307899.0	3240199.7	234
2016-02-23	10.72	10.84	10.66	10.74	0.01	0.09	573003.0	6152142.75	295
2016-02-22	10.6	10.9	10.54	10.73	-0.07	-0.65	1059191.0	11346481.85	471
2016-02-21	10.47	11.39	10.23	10.8	0.31	2.96	1014802.0	10856574.05	539
2016-02-18	9.98	10.66	9.92	10.49	0.67	6.82	397595.0	4109059.0	330
2016-02-17	9.8	9.92	9.68	9.82	0.19	1.97	115848.0	1137612.1	104
2016-02-16	9.68	9.68	9.37	9.63	0.25	2.67	208303.0	2000390.85	123
2016-02-15	9.19	9.37	9.19	9.38	0.44	4.92	100880.0	936447.2	105
2016-02-14	9.92	9.92	8.94	8.94	-0.69	-7.17	165008.0	1573555.9	168
2016-02-11	10.41	10.66	9.56	9.63	-0.92	-8.72	285170.0	2886199.15	248
2016-02-10	10.72	10.78	10.47	10.55	-0.11	-1.03	165677.0	1762404.9	148
2016-02-09	10.54	10.9	10.54	10.66	-0.06	-0.56	295396.0	3167221.4	198
2016-02-08	10.66	10.96	10.6	10.72	0.18	1.71	511573.0	5507292.25	340
2016-02-07	10.66	10.78	10.41	10.54	-0.15	-1.4	349921.0	3701711.35	301
2016-02-04	10.78	10.96	10.66	10.69	0.13	1.23	451302.0	4863350.25	300
2016-02-03	10.35	10.78	10.17	10.56	0.23	2.23	788210.0	8272091.25	460
2016-02-02	10.05	10.78	10.05	10.33	0.09	0.88	880079.0	9171277.85	503
2016-02-01	10.05	10.54	9.98	10.24	0.18	1.79	549781.0	5634242.3	307
2016-01-31	10.17	10.29	9.98	10.06	0.08	0.8	496614.0	5032162.85	359
2016-01-28	9.92	10.17	9.92	9.98	0.11	1.11	284673.0	2854381.7	228
2016-01-27	10.11	10.23	9.8	9.87	-0.04	-0.4	269888.0	2686934.8	239
2016-01-26	9.49	9.98	9.0	9.91	0.16	1.64	299837.0	2902080.4	234
2016-01-25	9.56	9.92	9.49	9.75	0.04	0.41	228542.0	2237744.55	169
2016-01-24	10.78	10.78	9.37	9.71	-0.58	-5.64	1168238.0	11633325.9	827
2016-01-21	10.35	10.66	10.29	10.29	-1.1	-9.66	391103.0	4038447.15	258
2016-01-20	11.39	11.52	11.39	11.39	-1.24	-9.82	329473.0	3755822.85	146
2016-01-19	12.86	12.99	12.5	12.63	0.17	1.36	356086.0	4513699.7	379
2016-01-18	12.56	12.62	11.88	12.46	0.32	2.64	102029.0	1249108.75	115
2016-01-17	12.5	12.56	11.94	12.14	-1.09	-8.24	126729.0	1545910.85	160
2016-01-14	13.48	13.48	13.05	13.23	-0.47	-3.43	161861.0	2139529.75	148
2016-01-13	13.84	14.15	13.6	13.7	-0.06	-0.44	217666.0	3017593.05	229
2016-01-12	13.23	14.64	13.17	13.76	0.19	1.4	714694.0	9983615.65	428
2016-01-11	13.05	13.6	12.86	13.57	0.54	4.14	149869.0	1994969.95	144
2016-01-10	13.84	14.09	12.92	13.03	-0.58	-4.26	222478.0	3042884.55	194
2016-01-07	14.03	14.46	13.54	13.61	-0.86	-5.94	282016.0	3968590.1	245
2016-01-06	14.64	14.7	14.03	14.47	-0.1	-0.69	217884.0	3146143.05	228
2016-01-05	14.46	14.64	14.09	14.57	0.3	2.1	146016.0	2104475.8	199
2016-01-04	15.13	15.19	14.15	14.27	-0.85	-5.62	228015.0	3398999.85	260
2016-01-03	14.95	15.25	14.88	15.12	0.22	1.48	343855.0	5181730.35	268
2015-12-31	14.58	15.31	14.58	14.9	0.26	1.78	765360.0	11498347.35	496
2015-12-30	14.58	14.95	14.46	14.64	0.28	1.95	438305.0	6439702.1	428
2015-12-29	13.54	14.46	13.54	14.36	0.59	4.28	331133.0	4631783.15	302
2015-12-28	13.97	14.09	13.66	13.77	-0.15	-1.08	138875.0	1922194.15	152
2015-12-27	14.09	14.09	13.84	13.92	-0.23	-1.63	80351.0	1119840.85	112
2015-12-24	14.39	14.46	14.09	14.15	-0.2	-1.39	142057.0	2026438.85	152
2015-12-23	14.7	14.7	14.27	14.35	-0.28	-1.91	164069.0	2385218.75	183
2015-12-22	14.27	15.01	14.27	14.63	0.42	2.96	463919.0	6817480.9	328
2015-12-21	13.78	14.33	13.78	14.21	0.15	1.07	103515.0	1466765.95	120
2015-12-20	14.21	14.21	14.09	14.06	-0.21	-1.47	80544.0	1139092.2	105
2015-12-17	14.03	14.39	14.03	14.27	0.19	1.35	54766.0	778658.65	115
2015-12-16	13.72	14.15	13.6	14.08	0.36	2.62	190941.0	2650798.05	173
2015-12-15	13.35	14.03	13.35	13.72	0.54	4.1	313516.0	4270485.45	301
2015-12-14	13.72	13.78	12.92	13.18	-0.53	-3.87	163724.0	2221235.2	131
2015-12-13	13.54	13.84	13.48	13.71	-0.46	-3.25	165239.0	2240583.7	163
2015-12-10	14.64	14.7	14.09	14.17	-0.32	-2.21	133089.0	1912125.65	129
2015-12-09	14.52	14.58	14.46	14.49	-0.12	-0.82	128696.0	1867757.55	116
2015-12-08	14.95	14.95	14.46	14.61	-0.43	-2.86	291435.0	4256346.2	200
2015-12-07	15.19	15.37	15.01	15.04	-0.14	-0.92	246878.0	3726852.15	179
2015-12-06	15.01	15.62	14.95	15.18	0.05	0.33	543008.0	8281292.75	328
2015-12-03	15.07	15.56	15.07	15.13	-0.07	-0.46	328975.0	5022552.25	266
2015-12-02	15.25	15.31	15.07	15.2	0.07	0.46	197855.0	3006232.35	183
2015-12-01	15.19	15.25	14.95	15.13	-0.12	-0.79	301517.0	4555154.45	234
2015-11-30	15.19	15.37	15.19	15.25	-0.06	-0.39	116314.0	1775820.15	109
2015-11-29	15.31	15.5	15.25	15.31	-0.15	-0.97	163592.0	2501996.35	155
2015-11-26	15.07	15.68	15.07	15.46	0.32	2.11	316587.0	4859469.8	250
2015-11-25	15.01	15.25	14.88	15.14	-0.03	-0.2	288149.0	4361767.75	212
2015-11-24	15.01	15.19	15.01	15.17	0.2	1.34	109969.0	1664294.75	119
2015-11-23	15.5	15.5	14.88	14.97	-0.37	-2.41	249469.0	3775659.8	188
2015-11-22	14.82	15.44	14.76	15.34	0.52	3.51	164699.0	2482487.8	174
2015-11-19	14.7	15.19	14.58	14.82	0.24	1.65	235169.0	3496736.7	230
2015-11-18	14.52	14.76	14.52	14.58	0.12	0.83	138922.0	2035277.65	111
2015-11-17	14.7	14.7	14.46	14.46	-0.11	-0.75	85856.0	1253215.5	101
2015-11-16	14.7	14.7	14.46	14.57	0.07	0.48	152788.0	2219857.3	104
2015-11-15	14.52	14.64	14.33	14.5	-0.43	-2.88	210698.0	3055416.35	136
2015-11-12	15.13	15.31	14.88	14.93	-0.33	-2.16	249781.0	3755567.7	147
2015-11-11	15.13	15.31	15.07	15.26	0.09	0.59	155153.0	2367379.4	101
2015-11-10	15.44	15.44	15.13	15.17	-0.19	-1.24	262857.0	4016008.4	163
2015-11-09	15.31	15.5	15.25	15.36	0.23	1.52	399240.0	6128933.65	180
2015-11-08	14.82	15.19	14.58	15.13	0.23	1.54	264189.0	3945618.1	179
2015-11-05	14.95	15.07	14.88	14.9	-0.17	-1.13	104522.0	1563255.1	114
2015-11-04	15.07	15.25	14.76	15.07	0.04	0.27	272470.0	4107211.1	194
2015-11-03	15.01	15.25	14.7	15.03	0.08	0.54	334312.0	5034990.3	322
2015-11-02	14.82	15.01	14.82	14.95	0.15	1.01	148894.0	2228032.3	128
2015-11-01	15.25	15.25	14.7	14.8	-0.11	-0.74	290266.0	4343514.05	240
2015-10-29	15.31	15.31	14.88	14.91	0.04	0.27	151543.0	2292295.3	105
2015-10-28	14.7	14.88	14.58	14.87	0.02	0.13	559821.0	8234422.15	310
2015-10-27	15.62	15.62	14.64	14.85	-0.66	-4.26	270193.0	4094141.9	216
2015-10-26	15.56	15.68	15.25	15.51	-0.06	-0.39	205907.0	3189742.9	254
2015-10-25	15.93	15.99	15.5	15.57	-0.21	-1.33	469585.0	7431035.4	321
2015-10-22	16.23	16.35	15.56	15.78	-0.28	-1.74	355616.0	5633145.45	271
2015-10-21	16.29	16.91	15.99	16.06	-0.29	-1.77	597349.0	9883413.4	521
2015-10-20	16.17	16.91	16.17	16.35	0.19	1.18	1250627.0	20626362.6	708
2015-10-19	16.05	16.54	16.05	16.16	0.36	2.28	679762.0	11066737.5	423
2015-10-18	15.62	15.86	15.62	15.8	0.25	1.61	266952.0	4206472.25	173
2015-10-15	15.86	16.05	15.44	15.55	-0.38	-2.39	247834.0	3926832.55	206
2015-10-14	15.99	16.11	15.68	15.93	-0.04	-0.25	155944.0	2483513.1	152
2015-10-13	15.93	16.11	15.93	15.97	-0.04	-0.25	161954.0	2595261.0	127
2015-10-12	16.54	16.54	15.99	16.01	-0.3	-1.84	225331.0	3639203.1	257
2015-10-11	16.54	16.78	16.23	16.31	0.2	1.24	431655.0	7085636.4	393
2015-10-08	15.5	16.35	15.5	16.11	0.65	4.2	669201.0	10664579.3	642
2015-10-07	15.31	15.8	15.13	15.46	0.27	1.78	479483.0	7414318.5	364
2015-10-06	15.19	15.31	15.13	15.19	0.07	0.46	118374.0	1799468.9	127
2015-10-05	15.25	15.25	15.01	15.12	-0.01	-0.07	209715.0	3173139.45	190
2015-10-04	15.07	15.44	15.01	15.13	0.0	0.0	113641.0	1721802.6	145
2015-10-01	15.93	15.93	15.07	15.13	-0.04	-0.26	601289.0	9317238.35	625
2015-09-30	14.09	15.19	14.09	15.17	1.33	9.61	685489.0	10148212.4	559
2015-09-29	13.97	13.97	13.66	13.84	-0.09	-0.65	108678.0	1509411.15	93
2015-09-21	14.33	14.46	13.9	13.93	-0.53	-3.67	284525.0	4025538.5	220
2015-09-20	14.76	14.95	14.46	14.46	-0.67	-4.43	421939.0	6166891.5	377
2015-09-17	15.31	15.31	15.01	15.13	-0.12	-0.79	122953.0	1861154.75	139
2015-09-16	15.25	15.56	15.19	15.25	-0.05	-0.33	301811.0	4643629.25	210
2015-09-15	15.37	15.37	15.07	15.3	0.04	0.26	180189.0	2746609.25	136
2015-09-14	15.86	15.86	15.19	15.26	-0.63	-3.96	331228.0	5152211.6	262
2015-09-13	15.86	16.11	15.74	15.89	0.07	0.44	193948.0	3098579.9	339
2015-09-10	15.99	16.05	15.74	15.82	-0.24	-1.49	282141.0	4492575.7	240
2015-09-09	16.11	16.17	15.93	16.06	0.26	1.65	355151.0	5712169.6	275
2015-09-08	16.11	16.17	15.56	15.8	0.02	0.13	486525.0	7723585.45	449
2015-09-07	15.37	16.17	15.25	15.78	0.58	3.82	682581.0	10786121.75	540
2015-09-06	14.88	15.31	14.82	15.2	0.29	1.95	430727.0	6504484.15	267
2015-09-03	14.95	15.01	14.76	14.91	0.14	0.95	213320.0	3172075.5	155
2015-09-02	14.15	14.7	14.15	14.77	0.06	0.41	148994.0	2159151.05	143
2015-09-01	15.37	15.37	14.7	14.71	-0.42	-2.78	217056.0	3262588.0	204
2015-08-31	14.95	15.5	14.95	15.13	0.04	0.27	237311.0	3607365.95	233
2015-08-30	15.62	15.68	15.01	15.09	-0.03	-0.2	374128.0	5792903.65	299
2015-08-27	15.31	15.5	15.07	15.12	0.25	1.68	268097.0	4103055.6	255
2015-08-26	15.07	15.44	14.7	14.87	-0.5	-3.25	447008.0	6754896.4	358
2015-08-25	14.82	15.56	14.58	15.37	0.69	4.7	630587.0	9522498.4	393
2015-08-24	14.7	15.25	14.21	14.68	0.13	0.89	381651.0	5577854.9	370
2015-08-23	14.7	15.62	14.39	14.55	-1.42	-8.89	464698.0	7004763.05	343
2015-08-20	15.07	16.11	14.7	15.97	0.62	4.04	546314.0	8612150.6	495
2015-08-19	16.6	16.78	15.07	15.35	-1.09	-6.63	248767.0	4037523.65	299
2015-08-18	17.46	17.46	15.8	16.44	-1.04	-5.95	326145.0	5316093.65	333
2015-08-17	17.89	18.25	17.4	17.48	-0.21	-1.19	239716.0	4264297.7	368
2015-08-16	18.5	18.5	17.7	17.69	-0.81	-4.38	168890.0	3053981.25	199
2015-08-13	18.62	18.62	18.38	18.5	0.15	0.82	99070.0	1830592.25	151
2015-08-12	18.25	18.62	18.01	18.35	-0.14	-0.76	225413.0	4140063.95	267
2015-08-11	18.87	18.93	18.44	18.49	-0.28	-1.49	167546.0	3126296.9	179
2015-08-10	18.87	18.87	18.62	18.77	0.09	0.48	87842.0	1649611.65	137
2015-08-09	18.5	18.93	18.25	18.68	0.05	0.27	102296.0	1906457.75	114
2015-08-06	18.99	19.05	18.5	18.63	-0.52	-2.72	163686.0	3079558.0	204
2015-08-05	19.17	19.29	19.05	19.15	0.22	1.16	94094.0	1805622.4	129
2015-08-04	18.99	19.29	18.74	18.93	-0.27	-1.41	145469.0	2758356.6	224
2015-08-03	18.8	19.23	18.62	19.2	0.27	1.43	261412.0	4962642.7	232
2015-08-02	19.85	19.85	18.74	18.93	-1.05	-5.26	345407.0	6629764.0	310
2015-07-30	20.03	20.27	19.85	19.98	-0.23	-1.14	323817.0	6490160.2	309
2015-07-29	19.85	20.34	19.85	20.21	0.35	1.76	551565.0	11110861.8	404
2015-07-28	19.6	19.97	19.48	19.86	0.22	1.12	338905.0	6681391.1	312
2015-07-27	20.15	20.15	19.6	19.64	-0.46	-2.29	466069.0	9251947.05	393
2015-07-26	19.72	20.15	19.66	20.1	0.45	2.29	709094.0	14077170.3	543
2015-07-23	19.29	19.97	19.29	19.65	0.96	5.14	1460716.0	28654581.85	941
2015-07-22	18.5	18.87	18.5	18.69	0.22	1.19	163485.0	3054935.35	168
2015-07-15	18.38	18.56	18.38	18.47	0.14	0.76	183165.0	3378261.5	153
2015-07-14	18.38	18.38	18.19	18.33	-0.11	-0.6	134761.0	2468543.9	129
2015-07-13	18.5	18.56	18.38	18.44	0.06	0.33	121265.0	2237413.8	109
2015-07-12	18.44	18.62	18.31	18.38	0.1	0.55	153929.0	2835051.0	172
2015-07-09	18.38	18.44	18.13	18.28	-0.02	-0.11	153496.0	2807116.45	207
2015-07-08	18.5	18.56	18.01	18.3	-0.22	-1.19	328108.0	5976389.9	279
2015-07-07	18.25	19.05	18.19	18.52	0.39	2.15	687932.0	12813299.0	597
2015-07-06	18.01	18.31	17.82	18.13	-0.03	-0.17	151652.0	2732381.45	165
2015-07-05	18.38	18.44	18.13	18.16	-0.33	-1.78	210443.0	3837921.2	170
2015-07-02	18.38	18.8	18.38	18.49	-0.02	-0.11	196742.0	3659345.1	171
2015-07-01	18.38	18.62	18.13	18.51	0.11	0.6	101425.0	1875312.25	112
2015-06-30	18.01	18.5	17.89	18.4	0.1	0.55	252212.0	4559162.6	270
2015-06-29	18.62	18.62	17.15	18.3	-0.39	-2.09	254975.0	4617741.2	220
2015-06-28	18.68	18.8	18.5	18.69	-0.04	-0.21	187131.0	3486554.2	174
2015-06-25	18.56	18.87	18.56	18.73	0.17	0.92	141792.0	2657120.55	197
2015-06-24	18.62	18.62	18.44	18.56	0.01	0.05	78366.0	1451093.55	122
2015-06-23	18.62	18.62	18.25	18.55	-0.01	-0.05	261047.0	4813627.1	230
2015-06-22	18.74	18.8	18.38	18.56	-0.13	-0.7	174792.0	3243004.15	214
2015-06-21	19.05	19.05	18.5	18.69	-0.38	-1.99	168336.0	3159223.6	220
2015-06-18	19.36	19.36	18.93	19.07	-0.33	-1.7	262617.0	5013750.8	220
2015-06-17	19.66	19.72	19.36	19.4	-0.34	-1.72	281906.0	5488337.8	292
2015-06-16	19.42	20.03	19.42	19.74	0.42	2.17	399545.0	7884043.95	444
2015-06-15	19.42	19.54	19.11	19.32	-0.08	-0.41	229731.0	4438917.3	213
2015-06-14	19.54	19.6	19.36	19.4	0.01	0.05	172440.0	3353334.9	189
2015-06-11	19.23	19.48	19.11	19.39	0.27	1.41	159625.0	3075531.25	159
2015-06-10	19.11	19.23	19.11	19.12	0.07	0.37	124979.0	2396965.75	132
2015-06-09	19.48	19.48	18.93	19.05	-0.48	-2.46	317695.0	6087897.85	346
2015-06-08	19.48	19.85	19.48	19.53	-0.22	-1.11	313264.0	6157227.6	324
2015-06-07	20.09	20.09	19.48	19.75	-0.29	-1.45	617238.0	12204962.85	500
2015-06-04	20.76	20.83	19.97	20.04	-0.65	-3.14	915090.0	18641868.85	595
2015-06-03	19.97	20.83	19.97	20.69	0.78	3.92	2457197.0	50351768.0	1390
2015-06-02	20.03	20.09	19.85	19.91	0.08	0.4	360107.0	7179608.6	283
2015-06-01	19.66	19.91	19.36	19.83	0.11	0.56	264264.0	5221432.95	257
2015-05-31	19.91	19.97	19.66	19.72	-0.16	-0.8	416053.0	8256962.4	342
2015-05-28	19.97	20.03	19.72	19.88	-0.04	-0.2	362590.0	7220315.2	305
2015-05-27	20.27	20.4	19.91	19.92	-0.24	-1.19	623074.0	12555136.3	431
2015-05-26	20.15	20.34	19.91	20.16	-0.03	-0.15	610653.0	12268106.25	466
2015-05-25	20.46	20.52	20.09	20.19	-0.11	-0.54	464988.0	9456227.5	359
2015-05-24	20.27	20.34	19.97	20.3	0.18	0.89	684253.0	13822881.3	460
2015-05-21	19.85	20.27	19.78	20.12	0.25	1.26	624659.0	12489105.55	427
2015-05-20	20.21	20.27	19.85	19.87	-0.31	-1.54	518337.0	10373916.95	411
2015-05-19	20.21	20.4	20.09	20.18	-0.02	-0.1	667361.0	13495489.25	499
2015-05-18	19.78	20.4	19.66	20.2	0.45	2.28	1348716.0	27031062.9	819
2015-05-17	19.29	19.78	19.29	19.75	0.39	2.01	511206.0	10037217.1	485
2015-05-14	19.48	19.48	19.17	19.36	-0.01	-0.05	338778.0	6577165.75	349
2015-05-13	19.54	19.78	19.36	19.37	-0.06	-0.31	470175.0	9186820.8	441
2015-05-12	19.11	19.6	18.93	19.43	0.36	1.89	742666.0	14348054.7	683
2015-05-11	19.6	19.6	18.93	19.07	-0.53	-2.7	617852.0	11892274.4	547
2015-05-10	19.72	19.91	19.36	19.6	-0.4	-2.0	717668.0	14068200.4	630
2015-05-07	20.34	20.4	19.72	20.0	-0.46	-2.25	1281608.0	25686979.0	1112
2015-05-06	20.83	21.07	20.27	20.46	0.06	0.29	2958639.0	61416214.8	2118
2015-05-05	19.85	20.46	19.72	20.4	0.65	3.29	1982613.0	39792316.8	1152
2015-05-04	19.48	19.97	19.36	19.75	0.3	1.54	1126099.0	22267078.8	814
2015-05-03	19.97	20.09	19.36	19.45	-0.42	-2.11	1166361.0	23107331.6	874
2015-04-30	19.72	19.97	19.54	19.87	0.24	1.22	1002058.0	19784932.3	613
2015-04-29	20.09	20.15	19.54	19.63	-0.31	-1.55	995660.0	19708375.8	727
2015-04-28	20.34	20.58	19.91	19.94	-0.41	-2.01	851210.0	17166344.85	703
2015-04-27	20.03	20.58	19.78	20.35	0.52	2.62	1301169.0	26271682.6	969
2015-04-26	19.29	20.21	19.23	19.83	0.63	3.28	2039594.0	40396092.6	1133
2015-04-23	19.11	19.36	19.05	19.2	-0.03	-0.16	467673.0	8968831.1	325
2015-04-22	19.48	19.66	19.05	19.23	-0.05	-0.26	923683.0	17897443.05	646
2015-04-21	19.17	19.42	19.05	19.28	0.05	0.26	381226.0	7332540.95	286
2015-04-20	19.36	19.48	19.17	19.23	-0.13	-0.67	340132.0	6572268.7	242
2015-04-19	19.36	19.6	19.17	19.36	0.41	2.16	601331.0	11650358.9	424
2015-04-16	18.93	19.17	18.87	18.95	-0.16	-0.84	320220.0	6098971.95	253
2015-04-15	19.36	19.36	18.99	19.11	0.2	1.06	405283.0	7742125.8	292
2015-04-14	19.23	19.72	18.8	18.91	-0.91	-4.59	984796.0	19024301.0	751
2015-04-13	18.01	19.91	18.01	19.82	1.7	9.38	963573.0	18453118.05	570
2015-04-12	18.25	18.38	18.01	18.12	0.06	0.33	644494.0	11732407.25	330
2015-04-09	17.89	18.07	17.76	18.06	0.14	0.78	539160.0	9686734.5	367
2015-04-08	17.95	18.5	17.82	17.92	0.1	0.56	929814.0	16813279.4	536
2015-04-07	17.52	18.07	17.52	17.82	0.4	2.3	773567.0	13775955.8	500
2015-04-06	17.09	17.82	17.03	17.42	0.4	2.35	622829.0	10819536.25	571
2015-04-05	17.33	17.4	16.6	17.02	-0.33	-1.9	608978.0	10354075.15	494
2015-04-02	18.19	18.31	17.27	17.35	-0.72	-3.98	819218.0	14560978.0	766
2015-04-01	18.25	18.5	17.76	18.07	-0.23	-1.26	1670644.0	30241011.1	1130
2015-03-31	18.38	18.99	18.13	18.3	0.81	4.63	3250577.0	60194885.15	1945
2015-03-30	17.52	17.95	17.27	17.49	-0.15	-0.85	1515297.0	26781196.15	823
2015-03-29	17.03	17.95	16.97	17.64	1.05	6.33	1255420.0	22042506.15	764
2015-03-26	15.68	16.97	15.68	16.59	-0.33	-1.95	552277.0	9140712.85	449
2015-03-25	18.38	18.44	16.66	16.92	-1.46	-7.94	1216330.0	21169004.8	719
2015-03-24	18.19	18.5	18.07	18.38	0.22	1.21	785632.0	14376435.5	591
2015-03-23	18.38	18.5	18.07	18.16	-0.23	-1.25	1226824.0	22363803.55	729
2015-03-22	18.99	19.05	18.31	18.39	-1.11	-5.69	3122470.0	58226335.75	1314
2015-03-19	19.72	20.03	19.36	19.5	-0.32	-1.61	1039308.0	20282371.6	736
2015-03-18	19.72	19.97	18.5	19.82	0.1	0.51	591803.0	11554964.8	365
2015-03-17	20.03	20.09	19.54	19.72	-0.17	-0.85	402387.0	7918374.65	302
2015-03-16	19.85	19.97	19.66	19.89	-0.02	-0.1	869575.0	17230878.0	450
2015-03-15	19.66	19.97	19.66	19.91	0.06	0.3	618134.0	12267918.9	293
2015-03-12	19.78	20.09	19.66	19.85	0.07	0.35	1040647.0	20630148.95	506
2015-03-11	19.78	20.03	19.66	19.78	-0.11	-0.55	781792.0	15524641.7	484
2015-03-10	19.97	20.09	19.42	19.89	0.07	0.35	1084624.0	21340161.3	578
2015-03-09	20.09	20.46	19.72	19.82	-0.25	-1.25	882707.0	17632571.95	630
2015-03-08	19.6	20.34	19.54	20.07	0.6	3.08	1947906.0	38983071.75	944
2015-03-05	19.36	19.72	19.29	19.47	0.04	0.21	907793.0	17687826.55	734
2015-03-04	19.6	19.78	19.42	19.43	-0.22	-1.12	657624.0	12864127.7	502
2015-03-03	19.72	19.91	19.6	19.65	-0.05	-0.25	565544.0	11149677.4	460
2015-03-02	19.6	20.21	19.42	19.7	0.09	0.46	1916083.0	38022468.05	1346
2015-03-01	19.72	19.85	19.48	19.61	-0.09	-0.46	752435.0	14734775.75	604
2015-02-26	20.4	20.46	19.6	19.7	-0.53	-2.62	918146.0	18358032.55	829
2015-02-25	20.52	20.76	20.09	20.23	-0.72	-3.44	1298657.0	26557996.95	1117
2015-02-24	21.01	21.74	20.83	20.95	-0.66	-3.05	1631914.0	34438750.2	1709
2015-02-23	20.95	22.54	20.89	21.61	0.7	3.35	3853837.0	84220733.9	3358
2015-02-22	21.32	21.38	20.64	20.91	-0.55	-2.56	2138970.0	44739808.15	1838
2015-02-19	22.05	22.23	21.01	21.46	1.09	5.35	2480152.0	54053028.8	2159
2015-02-18	20.27	20.58	20.09	20.37	0.01	0.05	1266091.0	25692782.5	1082
2015-02-17	21.32	21.38	20.27	20.36	-1.0	-4.68	2227180.0	46228513.85	1637
2015-02-16	21.32	21.81	21.19	21.36	0.29	1.38	2113094.0	45469039.55	1510
2015-02-15	21.01	21.44	20.83	21.07	0.37	1.79	1517391.0	32148454.25	1092
2015-02-12	20.76	20.83	20.46	20.7	0.03	0.15	916650.0	18963764.75	637
2015-02-11	21.13	21.32	20.27	20.67	-0.36	-1.71	1351265.0	28396978.2	808
2015-02-10	20.95	21.13	20.64	21.03	0.03	0.14	1148264.0	23966614.5	833
2015-02-09	21.32	21.38	20.95	21.0	-0.25	-1.18	1540602.0	32603595.65	871
2015-02-08	21.19	21.38	21.07	21.25	0.22	1.05	1273646.0	27085638.15	744
2015-02-05	20.95	21.13	20.89	21.03	-0.03	-0.14	598291.0	12584235.3	476
2015-02-04	21.19	21.38	21.01	21.06	-0.02	-0.09	950675.0	20132410.8	625
2015-02-03	21.38	21.44	20.95	21.08	-0.19	-0.89	1176831.0	25053178.65	736
2015-02-02	21.19	21.44	21.01	21.27	0.15	0.71	1130878.0	24057581.25	690
2015-02-01	21.44	21.62	21.07	21.12	0.33	1.59	1354081.0	28832890.35	890
2015-01-29	20.58	21.01	20.46	20.79	0.22	1.07	1261445.0	26251178.55	1016
2015-01-28	20.27	21.81	20.21	20.57	0.52	2.59	2746688.0	57600719.05	2284
2015-01-27	19.54	20.21	19.36	20.05	0.84	4.37	1866455.0	37101976.0	1616
2015-01-26	18.93	19.54	18.74	19.21	0.47	2.51	1340595.0	25653607.8	1079
2015-01-22	18.5	18.93	18.5	18.74	0.12	0.64	1046735.0	19618682.45	875
2015-01-21	19.11	19.23	18.56	18.62	-0.53	-2.77	1135701.0	21503294.8	973
2015-01-20	19.66	19.66	19.05	19.15	-1.01	-5.01	2701931.0	52222312.85	1642
2015-01-19	20.15	20.4	19.91	20.16	0.06	0.3	793515.0	15981151.4	537
2015-01-18	19.78	20.21	19.66	20.1	0.43	2.19	1047568.0	20918880.7	661
2015-01-15	20.03	20.34	19.6	19.67	-0.22	-1.11	1206121.0	24177478.85	849
2015-01-14	19.91	20.34	19.78	19.89	0.22	1.12	1299024.0	25978455.6	809
2015-01-13	19.17	19.91	19.17	19.67	-0.14	-0.71	784734.0	15427068.15	659
2015-01-12	19.97	20.4	19.78	19.81	-0.12	-0.6	1101488.0	22126298.35	868
2015-01-11	19.78	19.97	19.54	19.93	0.42	2.15	921494.0	18249095.75	704
2015-01-08	19.54	20.15	19.48	19.51	0.5	2.63	1440013.0	28583722.55	1047
2015-01-07	18.62	19.54	18.01	19.01	0.92	5.09	1925270.0	36398343.35	1380
2015-01-06	17.27	18.13	16.97	18.09	-0.53	-2.85	1232593.0	21750294.05	1037
2015-01-05	18.56	18.87	18.31	18.62	-0.32	-1.69	1307934.0	24307979.65	868
2015-01-04	19.11	19.54	18.8	18.94	-0.33	-1.71	1681330.0	32375422.95	1146
2015-01-01	19.36	19.6	18.68	19.27	0.28	1.47	1852657.0	35824230.4	1177
2014-12-31	20.46	20.7	18.13	18.99	-1.16	-5.76	4099187.0	78542474.35	2615
2014-12-30	20.76	21.38	20.09	20.15	-2.16	-9.68	1723629.0	35997977.2	1432
2014-12-29	22.42	22.85	21.99	22.31	0.05	0.22	2397076.0	53810167.0	1749
2014-12-28	21.68	22.36	21.68	22.26	0.59	2.72	2244298.0	49632203.2	1626
2014-12-25	22.6	23.03	20.95	21.67	-0.18	-0.82	3747286.0	83081881.8	2848
2014-12-24	21.5	22.3	21.5	21.85	0.44	2.06	2773954.0	60784794.25	1993
2014-12-23	20.89	22.17	20.4	21.41	0.55	2.64	2909178.0	62179571.5	2133
2014-12-22	18.87	21.01	18.56	20.86	1.79	9.39	2086713.0	42527107.55	1439
2014-12-21	19.05	19.72	17.58	19.07	0.68	3.7	2616099.0	49114326.05	1660
2014-12-18	17.46	18.38	17.15	18.39	1.63	9.73	2460743.0	44082878.5	1409
2014-12-17	17.15	17.95	16.66	16.76	-1.77	-9.55	3533421.0	59417091.5	1680
2014-12-16	18.56	18.87	18.56	18.53	-2.03	-9.87	566669.0	10514733.6	242
2014-12-15	23.4	23.46	20.58	20.56	-2.26	-9.9	2187899.0	47618011.95	1612
2014-12-14	24.07	24.5	22.85	22.82	-2.51	-9.91	1547080.0	36463271.4	1104
2014-12-11	25.3	25.54	24.07	25.33	-1.02	-3.87	1187338.0	29525657.5	1015
2014-12-10	27.44	27.75	25.73	26.35	-1.18	-4.29	1163930.0	31276667.0	1047
2014-12-09	26.95	27.75	26.89	27.53	-0.67	-2.38	1591327.0	43439742.5	979
2014-12-08	29.22	29.71	27.99	28.2	-1.07	-3.66	1732940.0	50289911.9	1445
2014-12-07	29.03	30.38	29.03	29.27	0.21	0.72	2672079.0	79135341.9	1755
2014-12-04	29.4	29.71	28.97	29.06	-0.29	-0.99	1173450.0	34472891.1	975
2014-12-03	29.34	30.01	29.16	29.35	0.11	0.38	2716804.0	80362094.2	1657
2014-12-02	28.97	29.89	28.67	29.24	0.62	2.17	2466323.0	72171535.0	1632
2014-12-01	27.62	28.79	27.62	28.62	1.24	4.53	1272617.0	35861226.0	1008
2014-11-30	27.32	28.36	26.71	27.38	-1.41	-4.9	1843489.0	50578527.0	1338
2014-11-27	29.03	29.77	28.48	28.79	-0.64	-2.17	1679337.0	49008222.6	1408
2014-11-26	30.26	30.87	28.54	29.43	-0.89	-2.94	2773111.0	82036432.8	2195
2014-11-25	29.77	30.75	29.52	30.32	0.33	1.1	3099220.0	93533315.9	2256
2014-11-24	30.01	30.99	29.52	29.99	0.28	0.94	4435836.0	134799824.8	2873
2014-11-23	29.34	30.07	29.34	29.71	0.76	2.63	1935782.0	57399341.1	1521
2014-11-20	29.16	30.07	28.85	28.95	0.01	0.03	2336125.0	68653667.8	1784
2014-11-19	28.54	29.71	27.93	28.94	0.54	1.9	3316678.0	96482095.2	2120
2014-11-18	27.32	28.67	27.13	28.4	1.04	3.8	1592841.0	44459143.9	1098
2014-11-17	29.4	29.4	26.89	27.36	-1.83	-6.27	1366233.0	38065462.3	1171
2014-11-16	28.85	29.89	28.54	29.19	0.35	1.21	1449474.0	42281012.3	1148
2014-11-13	29.4	29.58	28.79	28.84	-0.67	-2.27	878406.0	25640970.5	853
2014-11-12	29.58	30.2	29.4	29.51	-0.18	-0.61	790969.0	23560082.5	708
2014-11-11	29.4	30.75	29.16	29.69	-0.04	-0.13	2110598.0	63313638.3	1559
2014-11-10	28.97	30.01	28.54	29.73	1.08	3.77	1364044.0	39776425.7	1089
2014-11-09	28.79	28.79	28.3	28.65	0.03	0.1	646101.0	18437388.4	598
2014-11-06	28.48	28.97	28.18	28.62	0.28	0.99	957832.0	27301408.3	771
2014-11-05	27.93	28.67	27.62	28.34	0.1	0.35	1066328.0	30080305.8	870
2014-11-04	29.03	29.4	27.62	28.24	-1.09	-3.72	1335935.0	38203481.5	1252
2014-11-03	29.71	30.2	29.03	29.33	-0.34	-1.15	1881193.0	55519920.0	1432
2014-11-02	29.22	30.87	28.79	29.67	1.31	4.62	2665125.0	80091150.4	2070
2014-10-30	27.44	29.03	27.13	28.36	0.93	3.39	2760899.0	77888245.6	2462
2014-10-29	28.36	28.79	26.89	27.43	-0.92	-3.25	1414832.0	39753696.3	1092
2014-10-28	28.67	28.97	27.56	28.35	0.31	1.11	2820325.0	80418492.7	1871
2014-10-27	27.13	28.36	26.58	28.04	1.04	3.85	2476262.0	68009040.0	1614
2014-10-26	26.4	27.26	26.34	27.0	0.92	3.53	1258226.0	33765398.8	857
2014-10-23	25.54	26.4	25.11	26.08	0.12	0.46	1099725.0	28395417.3	835
2014-10-22	26.22	26.95	25.73	25.96	-0.19	-0.73	1408148.0	37058114.3	1050
2014-10-21	25.85	26.34	25.54	26.15	0.75	2.95	1338602.0	34825372.1	989
2014-10-20	26.03	26.03	24.5	25.4	-0.55	-2.12	1981995.0	49832864.2	1496
2014-10-19	26.71	26.77	25.36	25.95	0.4	1.57	2068040.0	53924411.0	1468
2014-10-16	27.44	27.81	25.54	25.55	-2.77	-9.78	2562325.0	67229787.3	1795
2014-10-15	29.34	29.58	28.11	28.32	-0.96	-3.28	1525239.0	43881448.9	1276
2014-10-14	30.01	30.26	28.97	29.28	-0.81	-2.69	2334423.0	69198510.4	1921
2014-10-13	28.3	30.63	27.99	30.09	2.17	7.77	3808713.0	112301739.5	2661
2014-10-12	28.3	30.56	27.32	27.92	-1.16	-3.99	7305013.0	214544216.3	4770
2014-10-02	27.99	29.34	27.62	29.08	0.99	3.52	4080868.0	116523574.4	2191
2014-10-01	27.81	28.3	27.62	28.09	0.43	1.55	2031636.0	56864682.7	979
2014-09-30	27.81	27.99	27.56	27.66	-0.09	-0.32	904929.0	25137432.1	532
2014-09-29	27.81	27.99	27.44	27.75	0.0	0.0	1290774.0	35813765.0	755
2014-09-28	27.44	28.48	27.26	27.75	0.53	1.95	2361234.0	65826895.2	1520
2014-09-25	26.89	27.44	26.58	27.22	0.38	1.42	1270057.0	34425084.2	734
2014-09-24	27.56	27.62	26.03	26.84	-0.7	-2.54	1383045.0	37281610.1	973
2014-09-22	27.32	27.81	27.07	27.54	0.03	0.11	1426840.0	39225526.3	941
2014-09-21	27.26	28.3	27.07	27.51	0.45	1.66	3440567.0	95364169.8	1939
2014-09-18	27.44	27.56	26.89	27.06	-0.11	-0.4	1391370.0	38010564.8	739
2014-09-17	26.52	27.44	26.4	27.17	0.66	2.49	1650691.0	44695254.7	889
2014-09-16	26.4	26.58	26.34	26.51	0.23	0.88	286628.0	7570875.7	247
2014-09-15	26.52	26.71	26.22	26.28	-0.13	-0.49	638839.0	16897213.5	429
2014-09-14	26.58	26.77	26.34	26.41	-0.12	-0.45	704434.0	18725082.7	410
2014-09-11	27.13	27.26	26.52	26.53	-0.56	-2.07	976999.0	26229514.9	632
2014-09-10	26.95	27.62	26.89	27.09	0.16	0.59	2561325.0	69714201.3	1523
2014-09-09	26.58	27.13	26.58	26.93	0.32	1.2	1151142.0	30819947.1	592
2014-09-08	26.58	26.77	26.52	26.61	0.04	0.15	806611.0	21446425.7	546
2014-09-07	26.52	26.71	26.34	26.57	0.13	0.49	837923.0	22177402.5	579
2014-09-04	26.52	26.89	26.22	26.44	0.13	0.49	1824528.0	48454874.6	1054
2014-09-03	26.09	26.52	26.09	26.31	0.25	0.96	1092391.0	28764302.8	638
2014-09-02	25.91	26.52	25.85	26.06	0.13	0.5	1695441.0	44396578.6	883
2014-09-01	26.09	26.22	25.85	25.93	-0.04	-0.15	1214144.0	31570352.9	643
2014-08-31	25.54	26.03	25.48	25.97	0.39	1.52	1231808.0	31857239.2	635
2014-08-28	25.3	25.73	25.17	25.58	0.41	1.63	834607.0	21200589.2	466
2014-08-27	25.17	25.48	25.11	25.17	0.13	0.52	352426.0	8891796.8	277
2014-08-26	24.87	25.3	24.81	25.04	0.1	0.4	568875.0	14252838.4	318
2014-08-25	25.54	25.66	24.62	24.94	-0.71	-2.77	674167.0	17032633.9	479
2014-08-24	25.66	25.85	25.54	25.65	0.05	0.2	329127.0	8445642.3	232
2014-08-21	25.66	25.73	25.54	25.6	-0.05	-0.19	473340.0	12144973.4	329
2014-08-20	25.85	25.91	25.66	25.65	-0.09	-0.35	565722.0	14561629.2	372
2014-08-19	25.73	25.91	25.66	25.74	0.14	0.55	767794.0	19802169.3	507
2014-08-18	25.91	26.03	25.48	25.6	-0.25	-0.97	1662614.0	42620699.3	945
2014-08-17	25.85	26.09	25.73	25.85	0.2	0.78	1065618.0	27632312.9	675
2014-08-14	25.66	26.03	25.48	25.65	0.11	0.43	878723.0	22566392.5	709
2014-08-13	25.54	25.73	25.48	25.54	-0.1	-0.39	563709.0	14437895.3	414
2014-08-12	25.85	25.91	25.48	25.64	-0.2	-0.77	868751.0	22265187.7	577
2014-08-11	26.22	26.34	25.73	25.84	-0.46	-1.75	767817.0	19917669.9	550
2014-08-10	26.09	26.4	25.91	26.3	0.37	1.43	1128494.0	29594490.3	713
2014-08-07	26.89	26.89	25.73	25.93	-0.75	-2.81	3048442.0	79689234.5	1677
2014-08-06	27.75	27.93	26.58	26.68	-0.37	-1.37	3417651.0	93468806.2	2228
2014-08-05	25.73	27.32	25.73	27.05	1.36	5.29	2124747.0	56536940.3	956
2014-08-04	25.73	25.91	25.48	25.69	-0.05	-0.19	134315.0	3454215.0	146
2014-08-03	25.66	25.85	25.66	25.74	0.15	0.59	107875.0	2773019.3	120
2014-07-24	26.03	26.09	25.54	25.59	-0.56	-2.14	385037.0	9953219.4	306
2014-07-23	25.73	26.77	25.73	26.15	0.39	1.51	497732.0	13071384.9	375
2014-07-22	25.48	26.09	25.48	25.76	0.39	1.54	579752.0	14969321.4	365
2014-07-21	25.11	25.85	25.11	25.37	0.16	0.63	206722.0	5277660.4	161
2014-07-20	25.48	25.48	24.81	25.21	-0.85	-3.26	475482.0	11958045.0	336
2014-07-17	26.34	26.34	26.03	26.06	-0.13	-0.5	198810.0	5189208.1	189
2014-07-16	25.85	26.34	25.73	26.19	0.3	1.16	752148.0	19498590.6	272
2014-07-15	25.91	26.03	25.66	25.89	0.02	0.08	299089.0	7743194.0	200
2014-07-14	25.85	26.03	25.73	25.87	-0.04	-0.15	280955.0	7272248.7	201
2014-07-13	25.73	26.03	25.73	25.91	0.05	0.19	134401.0	3481572.2	175
2014-07-10	26.03	26.22	25.85	25.86	-0.25	-0.96	151026.0	3925198.5	152
2014-07-09	26.03	26.77	26.03	26.11	0.13	0.5	635785.0	16740916.4	457
2014-07-08	25.85	26.09	25.48	25.98	0.18	0.7	354289.0	9160976.7	293
2014-07-07	25.91	25.91	25.66	25.8	-0.04	-0.15	194056.0	5008018.3	178
2014-07-06	26.22	26.58	25.73	25.84	-0.31	-1.19	796323.0	20741019.4	523
2014-07-03	26.4	26.71	26.03	26.15	-0.16	-0.61	522723.0	13746554.2	383
2014-07-02	26.34	26.58	26.09	26.31	-0.16	-0.6	662654.0	17469457.5	386
2014-07-01	26.4	26.89	26.22	26.47	-0.05	-0.19	294733.0	7835814.6	216
2014-06-30	27.13	27.13	26.52	26.52	-0.63	-2.32	791686.0	21285169.4	354
2014-06-29	26.09	27.32	25.91	27.15	0.96	3.67	1213713.0	32597395.5	518
2014-06-26	26.89	26.89	26.09	26.19	-0.43	-1.62	730012.0	19332982.2	438
2014-06-25	25.73	26.95	25.48	26.62	1.02	3.98	1663988.0	43964912.9	891
2014-06-24	24.87	25.73	24.87	25.6	0.6	2.4	753940.0	19137991.9	502
2014-06-23	24.99	25.66	24.81	25.0	-0.08	-0.32	1190167.0	30046242.6	757
2014-06-22	24.81	25.17	24.5	25.08	0.32	1.29	470937.0	11700208.5	403
2014-06-19	24.68	25.48	24.32	24.76	0.3	1.23	789939.0	19656307.8	549
2014-06-18	24.44	24.87	24.13	24.46	0.2	0.82	397223.0	9760042.0	274
2014-06-17	24.13	24.5	23.77	24.26	0.09	0.37	424434.0	10297195.7	323
2014-06-16	25.11	25.3	23.95	24.17	-0.92	-3.67	621710.0	15357469.9	451
2014-06-15	25.11	25.36	24.87	25.09	-0.18	-0.71	679673.0	17048010.7	416
2014-06-12	25.48	25.54	25.17	25.27	-0.2	-0.79	617528.0	15662213.3	401
2014-06-11	25.3	25.66	24.99	25.47	0.17	0.67	640693.0	16208067.0	430
2014-06-10	25.54	25.91	24.99	25.3	-0.35	-1.36	1070988.0	27092294.7	648
2014-06-09	25.48	25.91	25.17	25.65	0.37	1.46	794651.0	20343574.4	527
2014-06-08	26.4	26.52	24.5	25.28	-1.12	-4.24	1984513.0	49890966.3	1066
2014-06-05	26.77	26.77	26.22	26.4	-0.21	-0.79	1466241.0	38923869.6	602
2014-06-04	26.4	26.77	26.4	26.61	-0.07	-0.26	755348.0	20004229.2	469
2014-06-03	26.71	26.77	26.58	26.68	-0.05	-0.19	671246.0	17889598.2	408
2014-06-02	27.32	27.44	26.71	26.73	-0.61	-2.23	1107867.0	29804992.5	627
2014-06-01	26.52	27.56	26.4	27.34	0.66	2.47	2164762.0	58701422.0	1145
2014-05-29	26.77	27.07	26.22	26.68	-0.31	-1.15	1273826.0	33957168.9	754
2014-05-28	27.26	27.32	26.77	26.99	-0.18	-0.66	1168860.0	31567852.3	641
2014-05-27	27.13	27.26	26.95	27.17	0.16	0.59	1001386.0	27142700.9	585
2014-05-26	27.26	27.56	26.95	27.01	-0.16	-0.59	1243691.0	33887001.9	834
2014-05-25	26.58	27.32	26.4	27.17	0.16	0.59	980913.0	26319934.9	684
2014-05-22	27.26	27.56	26.95	27.01	-0.28	-1.03	1170533.0	31890421.5	770
2014-05-21	27.62	27.81	27.26	27.29	0.13	0.48	2650440.0	72861643.5	1547
2014-05-20	26.77	27.93	26.71	27.16	0.39	1.46	3090903.0	84339553.6	1840
2014-05-19	27.26	27.26	26.22	26.77	-0.33	-1.22	1540716.0	41197717.8	981
2014-05-18	26.89	27.44	26.77	27.1	0.23	0.86	1602355.0	43532131.5	944
2014-05-15	27.13	27.26	26.71	26.87	-0.3	-1.1	1363202.0	36697193.7	976
2014-05-14	26.77	27.32	26.58	27.17	0.61	2.3	2260904.0	60899520.2	1379
2014-05-13	26.4	26.71	26.03	26.56	0.27	1.03	1023012.0	26952045.7	767
2014-05-12	26.03	26.4	25.91	26.29	0.27	1.04	715585.0	18753184.0	525
2014-05-11	26.34	26.4	25.85	26.02	-0.21	-0.8	840625.0	21976604.2	717
2014-05-08	26.34	26.58	26.09	26.23	-0.12	-0.46	1010874.0	26609131.1	728
2014-05-07	26.71	26.77	26.22	26.35	-0.29	-1.09	1162123.0	30836988.4	785
2014-05-06	26.71	27.44	26.58	26.64	0.42	1.6	2600881.0	70079665.8	1730
2014-05-05	26.58	26.71	25.17	26.22	-0.47	-1.76	2012216.0	52759968.9	1205
2014-05-04	27.07	27.32	26.58	26.69	-0.26	-0.96	874198.0	23589276.3	655
2014-05-01	26.77	27.26	26.77	26.95	0.11	0.41	989004.0	26745405.7	781
2014-04-30	27.62	27.75	25.48	26.84	-0.66	-2.4	1182842.0	32003625.5	1007
2014-04-29	27.56	27.93	27.32	27.5	0.14	0.51	1407186.0	38890308.1	1028
2014-04-28	27.44	27.75	26.71	27.36	-0.04	-0.15	2074737.0	56522759.1	1707
2014-04-27	27.44	28.85	27.26	27.4	1.0	3.79	4132271.0	116165837.6	2625
2014-04-24	26.71	27.13	26.22	26.4	0.0	0.0	2666259.0	71198200.2	1621
2014-04-23	25.85	26.89	25.54	26.4	0.74	2.88	3051920.0	79871338.6	1772
2014-04-22	25.48	25.85	25.17	25.66	0.36	1.42	876905.0	22317434.3	608
2014-04-21	25.73	25.85	25.11	25.3	-0.39	-1.52	1220677.0	30969945.5	692
2014-04-20	25.36	26.4	25.36	25.69	0.36	1.42	2340916.0	60650448.4	1349
2014-04-17	25.36	25.85	25.17	25.33	0.03	0.12	1368738.0	34849144.0	731
2014-04-16	24.87	26.52	24.87	25.3	0.26	1.04	2399028.0	61933329.2	1552
2014-04-15	25.36	25.48	24.81	25.04	-0.38	-1.49	1984566.0	49889830.5	1342
2014-04-14	24.13	26.34	24.13	25.42	1.45	6.05	7043697.0	180289153.5	3394
2014-04-13	23.21	24.13	23.21	23.97	0.73	3.14	1127202.0	26807618.9	672
2014-04-10	22.91	23.34	22.85	23.24	0.56	2.47	581137.0	13412856.45	415
2014-04-09	23.21	23.46	22.6	22.68	-0.42	-1.82	890896.0	20611384.9	527
2014-04-08	23.58	23.89	23.09	23.1	-0.57	-2.41	910992.0	21268358.6	668
2014-04-07	23.58	24.13	23.46	23.67	0.19	0.81	1696231.0	40358882.5	982
2014-04-06	23.03	23.52	22.91	23.48	0.47	2.04	563105.0	13110407.95	409
2014-04-03	23.21	23.46	22.97	23.01	0.05	0.22	670507.0	15580518.0	522
2014-04-02	22.91	23.58	22.85	22.96	0.14	0.61	1245159.0	28964874.75	793
2014-04-01	22.48	22.85	22.42	22.82	0.33	1.47	1072588.0	24372144.3	300
2014-03-31	22.6	22.79	22.42	22.49	-0.05	-0.22	622268.0	14071388.95	415
2014-03-30	22.05	23.46	22.05	22.54	0.38	1.71	1710596.0	38848336.3	1249
2014-03-27	22.11	22.48	21.99	22.16	-0.1	-0.45	184175.0	4089140.9	215
2014-03-26	22.17	22.23	21.99	22.26	0.2	0.91	199206.0	4405541.05	157
2014-03-25	22.17	22.17	22.05	22.06	-0.1	-0.45	170481.0	3766929.85	147
2014-03-24	22.23	22.23	22.17	22.16	-0.1	-0.45	148198.0	3292003.45	140
2014-03-23	22.48	22.48	22.23	22.26	-0.13	-0.58	313218.0	6977390.65	279
2014-03-20	22.23	22.54	22.05	22.39	0.23	1.04	622446.0	13884377.75	438
2014-03-19	22.36	22.42	22.11	22.16	-0.14	-0.63	339804.0	7552248.95	309
2014-03-18	22.23	22.42	22.17	22.3	0.14	0.63	450506.0	10052479.55	380
2014-03-17	22.17	22.36	22.17	22.16	0.1	0.45	257023.0	5722666.35	209
2014-03-16	22.17	22.42	22.05	22.06	-0.1	-0.45	360019.0	8013317.7	314
2014-03-13	22.17	22.42	22.05	22.16	-0.1	-0.45	392572.0	8710646.8	283
2014-03-12	22.17	22.42	22.11	22.26	0.1	0.45	148850.0	3308010.65	161
2014-03-11	22.3	22.42	22.11	22.16	-0.14	-0.63	106117.0	2361852.8	157
2014-03-10	22.23	22.54	22.17	22.3	-0.09	-0.4	332383.0	7412119.45	279
2014-03-09	22.23	22.6	22.05	22.39	0.23	1.04	430562.0	9636211.5	366
2014-03-06	22.36	22.36	21.93	22.16	-0.1	-0.45	364387.0	8045487.4	330
2014-03-05	22.23	22.54	21.81	22.26	0.1	0.45	290741.0	6460025.05	283
2014-03-04	21.81	22.17	21.81	22.16	0.48	2.21	248157.0	5447114.35	182
2014-03-03	21.74	21.81	21.38	21.68	-0.15	-0.69	340689.0	7366596.8	338
2014-03-02	22.23	22.23	21.68	21.83	-0.43	-1.93	301491.0	6619311.6	256
2014-02-27	22.42	22.42	22.23	22.26	-0.08	-0.36	123104.0	2746848.15	157
2014-02-26	22.6	22.6	22.36	22.34	-0.38	-1.67	225783.0	5069733.2	192
2014-02-25	22.79	22.85	22.6	22.72	-0.24	-1.05	260306.0	5901957.7	190
2014-02-24	22.72	23.09	22.42	22.96	0.33	1.46	299434.0	6839826.4	247
2014-02-23	21.68	22.97	21.68	22.63	-0.09	-0.4	221372.0	4961903.05	253
2014-02-20	22.42	22.79	22.23	22.72	0.23	1.02	397712.0	8960970.6	168
2014-02-19	23.03	23.03	22.42	22.49	-0.43	-1.88	497965.0	11285242.75	401
2014-02-18	21.74	22.91	21.74	22.92	1.04	4.75	1002110.0	22443295.65	616
2014-02-17	21.62	21.87	21.38	21.88	0.23	1.06	660762.0	14300016.7	497
2014-02-16	20.95	21.68	20.95	21.65	0.71	3.39	647582.0	13840534.25	357
2014-02-13	21.07	21.13	20.89	20.94	-0.09	-0.43	254049.0	5344472.15	124
2014-02-12	21.01	21.13	21.01	21.03	0.05	0.24	105075.0	2212299.8	110
2014-02-11	21.01	21.13	20.89	20.98	0.0	0.0	148900.0	3126483.8	164
2014-02-10	20.89	21.19	20.89	20.98	0.04	0.19	202503.0	4262312.2	193
2014-02-09	21.01	21.01	20.83	20.94	0.0	0.0	162570.0	3404048.9	155
2014-02-06	20.83	21.07	20.83	20.94	0.24	1.16	310857.0	6513112.75	294
2014-02-05	20.64	20.76	20.58	20.7	0.14	0.68	89351.0	1844099.35	120
2014-02-04	20.46	20.64	20.4	20.56	-0.14	-0.68	169396.0	3476977.05	175
2014-02-03	20.76	20.76	20.58	20.7	-0.14	-0.67	280512.0	5804969.8	268
2014-02-02	21.01	21.32	20.83	20.84	-0.33	-1.56	347301.0	7293287.75	272
2014-01-30	21.25	22.11	21.13	21.17	-0.05	-0.24	1386264.0	29941373.9	1014
2014-01-29	21.19	21.38	21.13	21.22	0.1	0.47	119185.0	2534195.15	116
2014-01-28	21.19	21.19	21.01	21.12	0.0	0.0	98522.0	2082421.9	137
2014-01-27	21.38	21.81	21.01	21.12	0.09	0.43	478390.0	10225799.15	458
2014-01-26	20.76	21.07	20.58	21.03	-0.09	-0.43	143486.0	3003202.5	147
2014-01-23	21.01	21.38	20.89	21.12	0.09	0.43	301322.0	6376405.05	309
2014-01-22	21.38	21.62	20.76	21.03	-0.42	-1.96	367884.0	7802084.45	325
2014-01-21	21.62	21.81	21.44	21.45	-0.43	-1.97	674349.0	14562307.55	359
2014-01-20	21.81	21.99	21.81	21.88	0.15	0.69	274811.0	6018639.55	213
2014-01-19	21.68	21.93	21.62	21.73	-0.28	-1.27	393041.0	8552983.15	238
2014-01-16	22.3	22.42	21.87	22.01	-0.33	-1.48	399732.0	8834735.55	369
2014-01-15	22.85	22.85	22.23	22.34	-0.53	-2.32	380262.0	8575330.7	287
2014-01-14	22.97	23.03	22.85	22.87	-0.19	-0.82	145816.0	3345048.75	134
2014-01-13	23.09	23.21	22.85	23.06	-0.14	-0.6	223438.0	5146685.5	206
2014-01-12	23.15	23.28	23.15	23.2	0.1	0.43	90872.0	2106055.1	105
2014-01-09	23.28	23.34	23.09	23.1	-0.14	-0.6	165593.0	3843511.2	161
2014-01-08	23.4	23.4	23.21	23.24	0.0	0.0	142061.0	3309903.65	179
2014-01-07	23.21	23.4	23.15	23.24	0.14	0.61	263166.0	6127453.95	231
2014-01-06	23.09	23.21	22.85	23.1	-0.05	-0.22	214218.0	4938205.0	250
2014-01-05	23.28	23.34	23.09	23.15	-0.24	-1.03	256240.0	5949934.75	249
2014-01-02	23.52	23.58	23.21	23.39	-0.18	-0.76	367919.0	8606721.2	352
2014-01-01	23.77	24.07	23.52	23.57	-0.1	-0.42	545008.0	12949162.9	419
2013-12-31	23.64	23.89	23.58	23.67	0.0	0.0	408121.0	9678881.7	264
2013-12-30	23.46	23.77	23.34	23.67	0.14	0.59	296799.0	7000071.25	200
2013-12-29	23.52	23.77	23.34	23.53	0.05	0.21	309241.0	7269780.9	280
2013-12-26	23.46	24.07	23.28	23.48	0.09	0.38	786023.0	18566278.8	542
2013-12-25	23.46	23.95	23.34	23.39	-0.09	-0.38	589596.0	13921087.35	468
2013-12-24	23.46	23.52	23.21	23.48	-0.09	-0.38	390858.0	9148336.7	291
2013-12-23	24.07	24.07	23.52	23.57	-0.48	-2.0	1319280.0	31176157.95	738
2013-12-22	22.79	24.62	22.79	24.05	1.42	6.27	3199722.0	76353478.35	1648
2013-12-19	23.09	23.09	22.6	22.63	-0.38	-1.65	777196.0	17746590.95	463
2013-12-18	22.66	23.95	22.42	23.01	0.75	3.37	2956833.0	68446936.0	1593
2013-12-17	22.6	22.85	22.23	22.26	-0.33	-1.46	1007362.0	22732605.1	636
2013-12-16	21.99	22.6	21.99	22.59	0.61	2.78	769239.0	17102411.95	539
2013-12-15	21.81	22.05	21.74	21.98	0.2	0.92	398783.0	8740933.75	266
2013-12-12	21.81	21.87	21.74	21.78	0.05	0.23	113193.0	2467521.7	123
2013-12-11	21.87	21.87	21.62	21.73	-0.15	-0.69	316496.0	6869698.3	197
2013-12-10	21.99	22.23	21.81	21.88	-0.18	-0.82	248267.0	5448924.55	194
2013-12-09	21.87	22.05	21.74	22.06	0.23	1.05	252837.0	5551801.35	197
2013-12-08	21.62	21.99	21.44	21.83	0.23	1.06	247143.0	5362457.75	220
2013-12-05	21.38	21.62	21.32	21.6	0.24	1.12	115608.0	2481859.15	99
2013-12-04	21.5	21.5	21.32	21.36	-0.04	-0.19	65855.0	1409136.5	86
2013-12-03	21.62	21.62	21.38	21.4	-0.15	-0.7	141613.0	3049014.8	149
2013-12-02	21.5	21.62	21.44	21.55	0.05	0.23	182220.0	3923495.3	116
2013-12-01	21.56	21.74	21.38	21.5	0.05	0.23	290471.0	6262800.85	237
2013-11-28	21.56	21.62	21.38	21.45	-0.05	-0.23	113473.0	2438805.55	114
2013-11-27	21.5	21.62	21.38	21.5	-0.1	-0.46	133866.0	2880798.4	140
2013-11-26	21.62	21.62	21.5	21.6	0.0	0.0	125011.0	2696793.9	110
2013-11-25	21.62	21.62	21.56	21.6	-0.05	-0.23	93430.0	2016813.8	106
2013-11-24	21.68	21.74	21.62	21.65	-0.03	-0.14	150336.0	3260420.05	136
2013-11-21	21.81	21.93	21.62	21.68	-0.05	-0.23	255223.0	5555311.5	192
2013-11-20	21.68	21.87	21.68	21.73	0.05	0.23	311998.0	6788581.7	216
2013-11-19	21.87	21.99	21.68	21.68	-0.2	-0.91	348341.0	7571546.35	278
2013-11-18	21.99	22.05	21.87	21.88	0.0	0.0	122851.0	2697686.9	123
2013-11-17	21.87	21.99	21.81	21.88	0.0	0.0	117281.0	2566688.9	122
2013-11-14	21.87	22.11	21.81	21.88	-0.05	-0.23	235738.0	5160213.25	181
2013-11-13	22.11	22.17	21.93	21.93	-0.23	-1.04	124467.0	2744283.95	170
2013-11-12	22.23	22.23	22.05	22.16	-0.05	-0.23	129975.0	2877002.55	160
2013-11-11	22.23	22.42	22.17	22.21	-0.13	-0.58	188681.0	4201355.95	169
2013-11-10	22.3	22.48	22.23	22.34	0.13	0.59	295779.0	6589488.75	249
2013-11-07	21.81	22.23	21.81	22.21	0.48	2.21	532246.0	11741256.5	489
2013-11-06	21.68	21.87	21.68	21.73	0.05	0.23	232569.0	5062980.85	202
2013-11-05	21.56	21.81	21.56	21.68	0.13	0.6	219263.0	4746207.0	156
2013-11-04	21.62	21.68	21.56	21.55	-0.1	-0.46	198563.0	4289925.35	174
2013-11-03	21.56	21.68	21.56	21.65	0.05	0.23	145504.0	3145221.0	160
2013-10-31	21.62	21.81	21.56	21.6	-0.08	-0.37	181379.0	3926311.55	214
2013-10-30	21.87	21.99	21.56	21.68	-0.62	-2.78	686865.0	14890293.45	476
2013-10-29	22.23	22.42	22.23	22.3	0.0	0.0	172184.0	3836383.5	167
2013-10-28	22.3	22.48	22.23	22.3	0.0	0.0	226136.0	5062109.55	237
2013-10-27	22.23	22.48	22.23	22.3	0.09	0.41	264618.0	5903894.05	246
2013-10-24	22.3	22.36	22.17	22.21	-0.09	-0.4	124579.0	2773826.5	146
2013-10-23	22.42	22.42	22.23	22.3	0.0	0.0	222561.0	4967387.2	193
2013-10-22	22.23	22.79	22.23	22.3	0.04	0.18	333965.0	7503809.2	303
2013-10-21	22.3	22.42	22.23	22.26	0.05	0.23	202046.0	4505309.1	202
2013-10-20	22.23	22.3	22.17	22.21	0.33	1.51	259005.0	5760306.45	190
2013-10-10	21.87	21.93	21.74	21.88	0.1	0.46	236268.0	5158788.7	270
2013-10-09	21.81	22.17	21.38	21.78	0.1	0.46	518747.0	11349056.15	555
2013-10-08	20.76	22.54	20.76	21.68	0.7	3.34	1135396.0	24645522.95	809
2013-10-07	21.19	21.25	20.89	20.98	-0.24	-1.13	232157.0	4891897.55	171
2013-10-06	21.62	21.62	20.46	21.22	-0.43	-1.99	463842.0	9817124.0	307
2013-10-03	21.68	21.81	21.62	21.65	-0.03	-0.14	168583.0	3661838.2	192
2013-10-02	21.99	21.99	21.68	21.68	-0.25	-1.14	233342.0	5087815.5	237
2013-10-01	21.99	22.11	21.93	21.93	-0.08	-0.36	204170.0	4495197.95	182
2013-09-30	21.99	22.11	21.87	22.01	0.08	0.36	246181.0	5419123.05	188
2013-09-29	21.99	22.05	21.81	21.93	-0.08	-0.36	196998.0	4323368.55	159
2013-09-26	22.11	22.23	21.93	22.01	-0.15	-0.68	412570.0	9115358.15	284
2013-09-25	22.23	22.3	21.99	22.16	0.05	0.23	263083.0	5838260.15	246
2013-09-24	21.87	22.54	21.87	22.11	0.28	1.28	885975.0	19693467.2	639
2013-09-19	22.11	22.23	21.81	21.83	-0.18	-0.82	505387.0	11094211.2	355
2013-09-18	21.68	22.11	21.62	22.01	0.33	1.52	765672.0	16754668.95	543
2013-09-17	21.68	21.74	21.56	21.68	0.0	0.0	384349.0	8327583.15	308
2013-09-16	21.56	21.81	21.56	21.68	0.13	0.6	711653.0	15416113.05	433
2013-09-15	21.62	21.68	21.38	21.55	0.23	1.08	724931.0	15603610.65	445
2013-09-12	21.01	21.44	21.01	21.32	0.15	0.71	514893.0	10925714.05	387
2013-09-11	21.62	21.62	20.83	21.17	-0.19	-0.89	360406.0	7621176.7	408
2013-09-10	20.27	21.56	20.27	21.36	1.47	7.39	1300883.0	27031420.65	929
2013-09-09	19.6	20.21	19.42	19.89	0.23	1.17	431462.0	8565680.4	515
2013-09-08	19.85	19.97	19.6	19.66	0.0	0.0	255445.0	5059103.8	259
2013-09-05	19.97	20.15	19.42	19.66	-0.33	-1.65	331637.0	6568301.3	378
2013-09-04	20.15	20.4	19.97	19.99	-0.52	-2.54	439729.0	8883475.2	394
2013-09-03	21.38	21.5	20.46	20.51	-0.89	-4.16	671852.0	14032552.0	510
2013-09-02	21.19	21.56	21.01	21.4	0.23	1.09	818337.0	17369286.75	574
2013-09-01	21.19	21.25	20.83	21.17	0.52	2.52	490929.0	10343088.15	372
2013-08-29	20.58	20.89	20.34	20.65	0.23	1.13	960118.0	19679876.4	342
2013-08-28	20.27	20.89	19.91	20.42	-0.32	-1.54	421271.0	8671026.8	341
2013-08-27	22.6	22.6	20.46	20.74	-1.89	-8.35	481673.0	10294007.25	507
2013-08-26	22.85	22.85	22.6	22.63	-0.29	-1.27	274687.0	6232832.35	309
2013-08-25	23.21	23.21	22.79	22.92	-0.28	-1.21	272063.0	6264761.9	254
2013-08-22	23.21	23.28	23.15	23.2	-0.09	-0.39	239892.0	5568634.65	218
2013-08-21	23.03	23.34	23.03	23.29	0.19	0.82	425381.0	9870008.55	299
2013-08-20	23.09	23.15	23.03	23.1	0.0	0.0	169096.0	3903345.5	151
2013-08-19	23.03	23.15	23.03	23.1	-0.05	-0.22	172225.0	3976855.45	174
2013-08-18	23.09	23.15	23.03	23.15	0.09	0.39	262459.0	6058025.95	217
2013-08-15	22.91	23.15	22.91	23.06	0.14	0.61	309960.0	7126903.35	240
2013-08-14	23.03	23.03	22.85	22.92	-0.09	-0.39	190084.0	4360741.05	138
2013-08-13	23.21	23.21	22.97	23.01	0.14	0.61	128130.0	2951347.4	147
2013-08-05	22.85	23.03	22.85	22.87	0.05	0.22	127862.0	2928566.8	170
2013-08-04	22.85	22.91	22.79	22.82	0.05	0.22	133770.0	3051860.15	160
2013-08-01	22.79	22.91	22.72	22.77	0.09	0.4	169733.0	3874241.15	220
2013-07-31	22.97	23.03	22.66	22.68	-0.24	-1.05	188674.0	4313630.45	212
2013-07-30	23.21	23.21	22.85	22.92	0.1	0.44	201358.0	4631399.8	207
2013-07-29	22.85	22.85	22.79	22.82	0.0	0.0	73736.0	1683097.9	113
2013-07-28	22.97	22.97	22.79	22.82	-0.05	-0.22	170622.0	3899103.05	170
2013-07-25	22.97	23.03	22.79	22.87	-0.14	-0.61	212452.0	4865874.95	233
2013-07-24	23.4	23.4	23.03	23.01	-0.28	-1.2	353331.0	8167285.75	294
2013-07-23	23.4	23.46	23.21	23.29	0.0	0.0	221810.0	5164713.35	214
2013-07-22	23.34	23.58	23.21	23.29	-0.05	-0.21	347816.0	8147602.45	254
2013-07-21	23.4	23.46	23.21	23.34	0.14	0.6	224157.0	5228569.55	224
2013-07-18	23.4	23.46	23.21	23.2	-0.33	-1.4	262337.0	6126136.95	284
2013-07-17	23.64	23.64	23.46	23.53	-0.04	-0.17	162485.0	3824497.75	191
2013-07-16	23.58	23.77	23.58	23.57	0.0	0.0	285238.0	6742255.7	269
2013-07-15	23.46	23.95	23.4	23.57	0.09	0.38	469391.0	11101948.8	366
2013-07-14	23.77	23.89	23.46	23.48	-0.19	-0.8	397175.0	9410423.75	388
2013-07-11	24.68	24.87	23.58	23.67	-0.48	-1.99	1610647.0	39091221.6	1343
2013-07-10	23.15	24.5	23.03	24.15	1.0	4.32	2446538.0	58780980.6	1543
2013-07-09	22.97	23.21	22.91	23.15	0.09	0.39	327074.0	7518449.85	254
2013-07-08	23.28	23.28	23.03	23.06	-0.09	-0.39	191311.0	4426269.4	194
2013-07-07	23.21	23.34	23.03	23.15	0.0	0.0	303561.0	7043147.6	257
2013-07-04	23.46	23.46	23.15	23.15	-0.14	-0.6	259276.0	6050967.4	295
2013-07-03	24.07	24.07	23.21	23.29	-0.57	-2.39	484848.0	11400476.6	457
2013-07-02	23.89	24.13	23.77	23.86	0.09	0.38	342994.0	8216632.1	323
2013-07-01	23.95	24.13	23.77	23.77	-0.18	-0.75	195570.0	4670318.8	220
2013-06-30	24.13	24.5	23.77	23.95	-0.2	-0.83	324185.0	7815021.3	354
2013-06-26	24.07	24.13	23.77	24.15	0.0	0.0	410284.0	9870426.7	275
2013-06-25	24.13	24.32	24.13	24.15	0.0	0.0	184125.0	4452498.9	176
2013-06-24	24.26	24.44	24.07	24.15	-0.18	-0.74	166525.0	4036659.2	204
2013-06-23	24.5	24.5	24.26	24.33	-0.1	-0.41	350905.0	8546198.1	290
2013-06-22	24.26	24.5	24.13	24.43	-0.18	-0.73	317071.0	7723550.7	255
2013-06-19	24.26	24.62	24.26	24.61	0.18	0.74	302695.0	7402546.2	260
2013-06-18	24.26	24.99	24.26	24.43	0.28	1.16	852141.0	20939176.7	572
2013-06-17	23.58	24.13	23.58	24.15	0.76	3.25	461239.0	11032031.5	317
2013-06-16	22.6	23.95	22.6	23.39	0.8	3.54	591108.0	13946705.0	540
2013-06-15	23.64	23.64	22.36	22.59	-1.27	-5.32	370928.0	8604564.1	287
2013-06-12	23.89	23.95	23.64	23.86	0.09	0.38	110076.0	2624437.6	127
2013-06-11	23.77	23.95	23.64	23.77	0.0	0.0	130033.0	3097074.6	113
2013-06-10	24.07	24.13	23.58	23.77	-0.28	-1.16	242426.0	5791074.3	153
2013-06-09	23.77	24.13	23.64	24.05	0.28	1.18	240590.0	5768234.5	181
2013-06-08	23.89	23.95	23.64	23.77	0.0	0.0	150949.0	3595689.2	135
2013-06-05	23.58	23.89	23.58	23.77	0.1	0.42	159179.0	3765698.9	137
2013-06-04	23.89	23.95	23.64	23.67	-0.28	-1.17	148052.0	3526383.1	179
2013-06-03	23.89	24.26	23.89	23.95	0.0	0.0	342991.0	8241727.1	272
2013-06-02	23.89	23.95	23.58	23.95	0.18	0.76	149764.0	3564386.5	170
2013-06-01	23.52	24.07	23.46	23.77	-0.09	-0.38	213461.0	5056423.8	191
2013-05-29	24.07	24.13	23.58	23.86	-0.19	-0.79	237734.0	5674492.0	210
2013-05-28	24.13	24.26	23.95	24.05	-0.1	-0.41	169549.0	4092047.0	175
2013-05-27	24.26	24.26	23.95	24.15	0.0	0.0	201091.0	4850602.0	169
2013-05-26	24.32	24.62	24.13	24.15	0.1	0.42	416137.0	10141940.2	358
2013-05-25	24.26	24.26	23.95	24.05	-0.18	-0.74	164329.0	3960122.1	182
2013-05-22	24.26	24.44	24.13	24.23	-0.2	-0.82	326879.0	7940044.8	224
2013-05-21	24.44	24.44	23.95	24.43	0.1	0.41	392319.0	9501535.9	239
2013-05-20	24.62	24.68	24.13	24.33	-0.18	-0.73	334986.0	8178219.4	310
2013-05-19	23.95	24.62	23.89	24.51	0.56	2.34	593643.0	14375968.5	446
2013-05-18	23.95	24.07	23.58	23.95	0.38	1.61	488676.0	11637374.9	387
2013-05-15	23.52	23.58	22.36	23.57	-0.29	-1.22	553184.0	12803565.7	436
2013-05-14	24.26	24.32	23.4	23.86	-0.29	-1.2	562216.0	13421329.6	450
2013-05-13	24.26	24.68	23.21	24.15	-0.36	-1.47	683838.0	16552175.4	525
2013-05-12	24.5	24.87	24.32	24.51	-0.1	-0.41	469741.0	11586034.6	459
2013-05-11	24.62	24.81	24.44	24.61	0.0	0.0	298874.0	7364600.9	255
2013-05-08	24.62	24.87	24.5	24.61	0.0	0.0	420834.0	10392468.6	282
2013-05-07	24.81	24.99	24.62	24.61	-0.18	-0.73	272854.0	6747018.5	250
2013-05-06	24.99	25.11	24.68	24.79	-0.2	-0.8	497004.0	12396905.1	388
2013-05-05	25.11	25.11	24.87	24.99	-0.1	-0.4	433733.0	10853375.0	329
2013-05-04	25.3	25.36	24.87	25.09	-0.08	-0.32	750118.0	18851634.4	593
2013-05-01	26.09	26.09	25.11	25.17	-0.57	-2.21	1884881.0	48021433.1	1593
2013-04-30	25.11	26.03	24.87	25.74	0.65	2.59	1807107.0	46149951.2	1070
2013-04-29	25.11	25.17	24.87	25.09	0.0	0.0	416588.0	10424330.1	296
2013-04-28	25.11	25.17	24.87	25.09	0.0	0.0	461001.0	11536989.6	281
2013-04-27	25.11	25.3	24.87	25.09	0.0	0.0	319791.0	8020434.3	255
2013-04-24	25.11	25.17	24.81	25.09	0.0	0.0	407225.0	10159092.1	358
2013-04-23	25.54	25.54	25.11	25.09	-0.28	-1.1	384443.0	9689034.3	302
2013-04-22	24.87	25.48	24.87	25.37	0.28	1.12	526219.0	13275004.7	377
2013-04-21	24.5	25.36	24.44	25.09	0.66	2.7	1075167.0	26853487.6	612
2013-04-20	24.13	24.68	24.13	24.43	0.48	2.0	427824.0	10482564.8	373
2013-04-17	24.87	24.99	23.46	23.95	-1.14	-4.54	613525.0	14744169.5	542
2013-04-16	24.99	25.3	24.81	25.09	-0.28	-1.1	394428.0	9872479.7	415
2013-04-15	25.3	26.03	25.17	25.37	-0.18	-0.7	1172408.0	29904450.3	775
2013-04-14	24.68	25.54	24.44	25.55	0.84	3.4	1032234.0	25852859.0	691
2013-04-13	24.5	24.81	24.44	24.71	0.2	0.82	432100.0	10640846.2	380
2013-04-10	24.62	24.81	24.44	24.51	-0.2	-0.81	410543.0	10076292.5	347
2013-04-09	24.87	25.11	24.44	24.71	-0.18	-0.72	803309.0	19895294.6	606
2013-04-08	24.87	25.36	24.5	24.89	0.1	0.4	1615211.0	40223540.7	1364
2013-04-07	23.58	24.99	23.52	24.79	1.64	7.08	2472286.0	59842620.6	1580
2013-04-06	23.46	23.52	23.03	23.15	-0.24	-1.03	426515.0	9931925.1	345
2013-04-03	23.46	23.52	23.21	23.39	0.0	0.0	586321.0	13709906.6	359
2013-04-02	23.58	23.58	23.15	23.39	-0.18	-0.76	575607.0	13491499.2	340
2013-04-01	23.46	23.64	23.4	23.57	0.0	0.0	618155.0	14553385.8	282
2013-03-31	23.64	23.64	23.4	23.57	0.0	0.0	315085.0	7393135.8	257
2013-03-30	23.4	23.77	23.21	23.57	0.18	0.77	938717.0	22120470.5	586
2013-03-27	23.03	23.64	23.03	23.39	0.43	1.87	860299.0	20095733.0	686
2013-03-26	23.28	23.28	22.66	22.96	-0.43	-1.84	999298.0	22978684.5	637
2013-03-25	23.58	24.13	23.4	23.39	0.8	3.54	2298146.0	54338800.6	1690
2013-03-24	22.6	22.6	22.36	22.59	-0.04	-0.18	460452.0	10371767.4	311
2013-03-23	22.6	22.66	22.48	22.63	0.19	0.85	420942.0	9515262.3	320
2013-03-20	22.48	22.6	22.23	22.44	-0.05	-0.22	374470.0	8395604.3	317
2013-03-19	22.3	22.6	22.23	22.49	0.28	1.26	424600.0	9529478.7	391
2013-03-18	22.23	22.42	21.99	22.21	-0.09	-0.4	484533.0	10786737.4	365
2013-03-17	21.81	22.3	21.56	22.3	0.47	2.15	485841.0	10690708.9	385
2013-03-16	21.87	21.99	21.56	21.83	0.0	0.0	284416.0	6212524.4	330
2013-03-13	21.07	21.99	21.07	21.83	0.1	0.46	358792.0	7757806.2	304
2013-03-12	21.99	22.11	21.68	21.73	-0.43	-1.94	588671.0	12894825.3	491
2013-03-11	22.48	22.6	22.11	22.16	-0.18	-0.81	466648.0	10398102.0	488
2013-03-10	21.87	22.97	21.74	22.34	0.51	2.34	1410673.0	31503934.3	893
2013-03-09	21.99	21.99	21.74	21.83	-0.15	-0.68	455535.0	9979095.2	416
2013-03-06	22.42	22.42	21.68	21.98	-0.23	-1.04	1382454.0	30416427.9	981
2013-03-05	22.6	22.97	22.23	22.21	-0.28	-1.24	1096349.0	24832576.0	1057
2013-03-04				0.0	0.0	0.0	0.0	0.0	0
2013-03-03				0.0	0.0	0.0	0.0	0.0	0
2013-03-02				0.0	0.0	0.0	0.0	0.0	0
2013-02-27				0.0	0.0	0.0	0.0	0.0	0
2013-02-26				0.0	0.0	0.0	0.0	0.0	0
2013-02-25	22.42	22.48	22.36	22.49	0.05	0.22	97085.0	2177024.6	145
2013-02-24	22.6	22.66	22.42	22.44	-0.19	-0.84	125119.0	2824375.9	167
2013-02-23	22.66	22.85	22.6	22.63	-0.14	-0.61	186788.0	4249196.6	234
2013-02-20	22.6	22.79	22.6	22.77	0.09	0.4	186025.0	4215394.8	192
2013-02-19	22.91	22.91	22.6	22.68	-0.24	-1.05	745652.0	16942807.5	492
2013-02-18	22.85	23.03	22.66	22.92	0.29	1.28	530865.0	12161430.2	391
2013-02-17	22.6	23.03	22.48	22.63	0.14	0.62	560325.0	12768177.6	376
2013-02-16	22.23	22.6	22.23	22.49	0.15	0.67	205783.0	4629305.8	197
2013-02-13	22.23	22.48	21.99	22.34	0.04	0.18	310234.0	6913026.1	283
2013-02-12	22.36	22.36	21.99	22.3	0.0	0.0	260405.0	5762089.8	229
2013-02-11	22.3	22.48	22.17	22.3	0.0	0.0	243225.0	5427780.5	224
2013-02-10	22.17	22.3	21.99	22.3	0.32	1.46	455632.0	9394224.0	206
2013-02-09	22.23	22.42	21.99	21.98	-0.36	-1.61	170525.0	3784884.2	227
2013-02-06	22.66	22.79	22.3	22.34	-0.25	-1.11	267607.0	6028210.8	353
2013-02-05	22.79	22.85	22.3	22.59	-0.23	-1.01	315974.0	7131538.4	308
2013-02-04	22.97	23.03	22.79	22.82	-0.14	-0.61	355319.0	8148950.6	314
2013-02-03	23.09	23.21	22.91	22.96	-0.1	-0.43	495560.0	11431839.4	414
2013-02-02	22.85	23.21	22.79	23.06	0.24	1.05	565401.0	13018279.1	410
2013-01-30	22.85	22.91	22.66	22.82	0.0	0.0	302380.0	6891040.2	278
2013-01-29	23.46	23.46	22.6	22.82	-0.62	-2.65	1052953.0	24162631.7	766
2013-01-28	22.66	23.46	22.6	23.44	0.67	2.94	650988.0	15046324.3	379
2013-01-27	22.79	22.85	22.66	22.77	0.0	0.0	138402.0	3147236.4	145
2013-01-26	23.03	23.09	22.79	22.77	-0.19	-0.83	393715.0	9024816.7	279
2013-01-23	23.03	23.21	22.97	22.96	-0.1	-0.43	272056.0	6286137.0	252
2013-01-22	23.03	23.28	22.97	23.06	0.14	0.61	474346.0	10967848.2	387
2013-01-21	22.79	23.52	22.79	22.92	0.0	0.0	923048.0	21289284.4	678
2013-01-20	22.85	22.97	22.66	22.92	-0.04	-0.17	125523.0	2866155.0	136
2013-01-19	22.85	22.97	22.6	22.96	0.04	0.17	142678.0	3256345.8	230
2013-01-16	22.66	22.91	22.6	22.92	0.24	1.06	101221.0	2302656.1	149
2013-01-15	22.97	23.03	22.6	22.68	-0.24	-1.05	123705.0	2822826.9	186
2013-01-14	22.85	23.21	22.79	22.92	0.1	0.44	291467.0	6704595.3	313
2013-01-13	22.91	23.03	22.66	22.82	-0.14	-0.61	126524.0	2894229.3	178
2013-01-12	23.09	23.09	22.79	22.96	-0.1	-0.43	136205.0	3125899.0	194
2013-01-09	23.09	23.21	22.91	23.06	-0.09	-0.39	180253.0	4147560.7	241
2013-01-08	23.21	23.28	22.85	23.15	0.0	0.0	361436.0	8349057.1	297
2013-01-07	23.03	23.28	22.91	23.15	0.09	0.39	241669.0	5580286.7	271
2013-01-06	22.6	23.64	22.6	23.06	0.43	1.9	1164489.0	26976478.8	894
2013-01-05	22.66	22.85	22.48	22.63	0.14	0.62	356030.0	8053493.6	372
2013-01-02	22.42	22.6	22.36	22.49	0.0	0.0	285926.0	6449287.8	284
2013-01-01	22.6	22.66	22.3	22.49	0.19	0.85	227564.0	5116791.9	268
2012-12-31	22.6	22.91	21.87	22.3	-0.33	-1.46	572185.0	12833045.5	443
2012-12-30	23.15	23.15	22.23	22.63	-0.66	-2.83	633596.0	14326351.7	554
2012-12-29	23.58	23.64	23.15	23.29	-0.28	-1.19	314072.0	7372423.2	289
2012-12-26	23.64	23.89	23.46	23.57	-0.1	-0.42	252807.0	5972572.6	356
2012-12-25	23.77	23.77	23.46	23.67	-0.1	-0.42	609904.0	14412323.3	471
2012-12-24	24.07	24.07	23.64	23.77	-0.28	-1.16	394413.0	9417858.8	413
2012-12-23	23.95	24.26	23.89	24.05	0.1	0.42	684530.0	16470993.8	482
2012-12-22	23.95	24.44	23.58	23.95	0.09	0.38	1316631.0	31605676.7	925
2012-12-19	23.64	23.95	23.46	23.86	0.19	0.8	391906.0	9297042.9	405
2012-12-18	23.89	24.13	23.58	23.67	-0.1	-0.42	656415.0	15663059.7	454
2012-12-17	23.64	24.13	23.58	23.77	-0.09	-0.38	490305.0	11696612.3	438
2012-12-16	23.58	23.95	23.46	23.86	0.19	0.8	593594.0	14111639.4	422
2012-12-15	23.28	23.95	23.15	23.67	0.52	2.25	1042771.0	24535965.2	583
2012-12-12	23.09	23.4	22.91	23.15	0.23	1.0	493256.0	11403567.2	428
2012-12-11	23.15	23.28	22.6	22.92	-0.23	-0.99	305884.0	7075654.0	363
2012-12-10	23.58	23.58	23.15	23.15	-0.42	-1.78	424881.0	9907513.3	390
2012-12-09	23.52	24.13	23.46	23.57	0.18	0.77	978305.0	23204598.7	701
2012-12-08	23.15	23.58	22.97	23.39	0.29	1.26	648987.0	15137921.2	414
2012-12-05	23.09	23.46	23.09	23.1	0.04	0.17	393366.0	9139788.8	324
2012-12-04	23.21	23.4	22.97	23.06	-0.09	-0.39	348994.0	8087211.9	294
2012-12-03	23.28	24.13	23.15	23.15	-0.09	-0.39	486675.0	11431740.5	447
2012-12-02	23.4	23.46	22.91	23.24	0.0	0.0	388062.0	9019253.1	306
2012-12-01	23.03	23.4	22.91	23.24	0.42	1.84	630903.0	14634080.8	502
2012-11-28	22.23	23.09	22.23	22.82	0.23	1.02	642762.0	14621023.2	635
2012-11-27	21.56	23.52	21.38	22.59	0.61	2.78	926432.0	20696096.4	695
2012-11-26	22.66	22.66	20.76	21.98	-0.23	-1.04	453180.0	9712308.6	572
2012-11-25	23.58	23.64	22.11	22.21	-1.23	-5.25	566089.0	12942678.1	607
2012-11-24	23.4	23.52	23.15	23.44	0.29	1.25	566520.0	13240342.0	389
2012-11-21	23.64	23.64	23.03	23.15	-0.52	-2.2	514606.0	12063940.9	435
2012-11-20	23.64	23.89	23.09	23.67	0.1	0.42	465895.0	10956895.5	418
2012-11-19	24.13	24.44	23.09	23.57	-0.48	-2.0	450291.0	10654938.8	481
2012-11-18	24.44	24.5	23.95	24.05	-0.38	-1.56	336694.0	8159940.3	317
2012-11-17	24.44	24.68	24.26	24.43	-0.18	-0.73	383671.0	9362365.0	347
2012-11-14	25.48	25.48	24.26	24.61	-0.85	-3.34	631847.0	15779028.9	660
2012-11-13	25.11	26.03	25.11	25.46	0.67	2.7	2156596.0	55212232.3	1471
2012-11-12	24.26	24.81	24.26	24.79	0.36	1.47	479875.0	11784538.2	433
2012-11-11	24.68	24.81	24.13	24.43	-0.28	-1.13	408461.0	10015443.4	316
2012-11-10	24.5	24.87	24.5	24.71	-0.08	-0.32	259473.0	6415074.1	264
2012-11-07	24.62	25.11	24.5	24.79	0.18	0.73	481980.0	11929645.1	376
2012-11-06	24.62	24.81	24.5	24.61	0.1	0.41	358012.0	8824156.6	287
2012-11-05	24.44	24.81	24.26	24.51	0.08	0.33	432230.0	10612206.4	395
2012-11-04	23.89	24.62	23.77	24.43	0.66	2.78	595109.0	14459317.1	509
2012-11-03	23.64	23.95	23.58	23.77	0.2	0.85	492626.0	11686393.0	377
2012-10-24	23.28	23.95	23.03	23.57	-0.2	-0.84	276554.0	6525206.5	296
2012-10-23	24.5	24.5	23.77	23.77	-0.56	-2.3	379893.0	9153102.9	372
2012-10-22	24.87	24.99	24.13	24.33	-0.46	-1.86	421563.0	10373094.4	393
2012-10-21	25.66	25.66	24.81	24.79	-0.58	-2.29	728178.0	18261771.0	595
2012-10-20	25.11	25.48	24.87	25.37	0.28	1.12	564786.0	14244847.1	493
2012-10-17	24.87	25.3	24.87	25.09	0.3	1.21	484952.0	12140880.0	385
2012-10-16	25.11	25.11	24.81	24.79	-0.2	-0.8	353956.0	8800386.5	305
2012-10-15	24.81	25.17	24.81	24.99	0.48	1.96	395421.0	9879220.4	391
2012-10-14	24.81	24.99	24.44	24.51	-0.1	-0.41	354056.0	8725867.7	347
2012-10-13	25.54	25.54	23.64	24.61	-0.94	-3.68	495368.0	12227952.5	481
2012-10-10	25.66	25.85	25.36	25.55	-0.19	-0.74	707322.0	18061626.7	527
2012-10-09	25.48	25.85	25.36	25.74	0.19	0.74	1040756.0	26680511.8	797
2012-10-08	24.87	25.73	24.87	25.55	0.46	1.83	1463110.0	37015726.3	1034
2012-10-07	24.99	25.54	24.5	25.09	0.2	0.8	1106846.0	27897765.3	921
2012-10-06	24.62	24.99	24.62	24.89	0.18	0.73	482318.0	11997383.6	437
2012-10-03	25.3	25.3	24.44	24.71	-0.75	-2.95	929936.0	23094973.5	755
2012-10-02	23.95	26.09	23.64	25.46	1.51	6.3	1958542.0	48970712.6	1469
2012-10-01	23.52	24.07	23.46	23.95	0.38	1.61	481846.0	11463628.5	430
2012-09-30	23.77	24.07	22.91	23.57	-0.2	-0.84	488631.0	11429724.1	487
2012-09-29	24.07	24.62	23.52	23.77	-0.56	-2.3	464261.0	11190962.5	485
2012-09-26	24.99	25.3	24.26	24.33	-0.94	-3.72	591365.0	14777980.0	496
2012-09-25	25.36	25.36	24.87	25.27	0.0	0.0	752644.0	18908117.1	553
2012-09-24	25.36	25.36	24.87	25.27	0.18	0.72	895710.0	22499873.4	734
2012-09-22	24.87	25.36	24.5	25.09	0.3	1.21	1055659.0	26372597.2	877
2012-09-19	25.36	25.54	24.62	24.79	-0.58	-2.29	709823.0	17741845.8	645
2012-09-18	25.66	25.85	25.3	25.37	-0.28	-1.09	662650.0	16878381.8	597
2012-09-17	25.91	26.34	25.66	25.65	-0.47	-1.8	1133089.0	29434246.3	911
2012-09-16	26.22	26.58	25.91	26.12	-0.1	-0.38	1524503.0	40024485.8	1163
2012-09-15	25.73	26.4	25.54	26.22	0.67	2.62	1231944.0	31976958.4	928
2012-09-12	25.91	25.91	25.48	25.55	0.0	0.0	769982.0	19806257.2	674
2012-09-11	25.73	25.85	25.54	25.55	-0.38	-1.47	573149.0	14721330.1	539
2012-09-10	26.22	26.22	25.3	25.93	-0.38	-1.44	709994.0	18262045.5	634
2012-09-09	26.95	26.95	26.22	26.31	-0.67	-2.48	1229740.0	32588983.9	991
2012-09-08	27.26	27.44	26.71	26.98	0.58	2.2	1321101.0	35643169.2	1185
2012-09-05	26.03	27.81	25.85	26.4	0.47	1.81	3616816.0	97431935.3	2734
2012-09-04	25.48	26.34	25.36	25.93	0.38	1.49	1525822.0	39254890.0	1084
2012-09-03	25.48	25.66	25.3	25.55	0.09	0.35	707819.0	18032544.6	568
2012-09-02	25.36	25.66	24.87	25.46	0.09	0.35	794477.0	20164228.0	726
2012-09-01	25.85	26.09	25.3	25.37	-0.47	-1.82	876182.0	22577865.4	804
2012-08-29	25.54	26.03	25.48	25.84	0.38	1.49	1368462.0	35144199.7	1050
2012-08-28	26.22	26.22	25.3	25.46	-0.47	-1.81	1710086.0	43850530.5	1346
2012-08-27	24.99	26.52	24.68	25.93	0.94	3.76	2620421.0	67236618.8	1800
2012-08-26	25.11	25.11	24.81	24.99	0.1	0.4	829935.0	20699088.1	644
2012-08-25	24.5	25.17	24.44	24.89	0.94	3.92	1441334.0	35681479.1	947
2012-08-15	24.44	24.5	23.95	23.95	-0.2	-0.83	517640.0	12498749.0	467
2012-08-14	24.44	24.99	23.95	24.15	0.0	0.0	1215807.0	29697727.4	777
2012-08-13	24.13	25.36	24.07	24.15	0.0	0.0	2143322.0	53118378.1	1495
2012-08-12	24.13	24.87	23.89	24.15	0.1	0.42	2102906.0	51237473.4	1397
2012-08-11	24.07	24.26	23.89	24.05	0.19	0.8	959036.0	23032703.4	592
2012-08-08	24.26	24.32	23.64	23.86	-0.09	-0.38	774430.0	18541097.7	532
2012-08-07	23.64	24.32	23.52	23.95	0.18	0.76	845354.0	20199386.2	589
2012-08-06	24.68	24.87	23.77	23.77	-0.74	-3.02	1575597.0	38543383.3	907
2012-08-05	24.62	25.17	24.13	24.51	0.0	0.0	1884090.0	46323667.4	1342
2012-08-04	24.32	25.11	23.95	24.51	0.74	3.11	1923303.0	46900492.9	1370
2012-08-01	24.13	24.13	23.52	23.77	-0.18	-0.75	1207475.0	28726400.4	931
2012-07-31	23.95	25.11	23.64	23.95	0.51	2.18	1814864.0	44013195.9	1292
2012-07-30	22.97	23.58	22.85	23.44	0.52	2.27	996906.0	23120508.3	733
2012-07-29	23.03	23.52	22.66	22.92	-0.04	-0.17	765868.0	17644793.0	656
2012-07-28	22.66	23.09	22.6	22.96	0.52	2.32	800827.0	18331812.0	722
2012-07-25	22.36	22.6	22.23	22.44	0.23	1.04	629316.0	14073931.0	540
2012-07-24	22.36	22.6	22.17	22.21	-0.09	-0.4	735749.0	16445340.3	606
2012-07-23	22.42	23.21	22.23	22.3	0.0	0.0	1293464.0	29336567.3	940
2012-07-22	22.6	22.6	22.11	22.3	-0.33	-1.46	580445.0	12983456.5	533
2012-07-21	23.03	23.03	22.42	22.63	-0.14	-0.61	1146100.0	25939997.8	865
2012-07-18	23.15	23.4	22.42	22.77	-0.47	-2.02	602414.0	13868870.7	481
2012-07-17	23.95	23.95	22.6	23.24	-0.43	-1.82	214368.0	5005224.7	330
2012-07-16	24.5	24.81	23.58	23.67	-0.76	-3.11	644757.0	15670315.1	499
2012-07-15	25.11	25.11	24.32	24.43	-0.56	-2.24	290840.0	7165897.6	354
2012-07-14	25.11	25.54	24.81	24.99	0.1	0.4	480314.0	12027423.2	458
2012-07-11	25.91	25.91	24.5	24.89	-0.95	-3.68	1347538.0	34036109.3	1187
2012-07-10	23.58	26.09	23.4	25.84	2.07	8.71	3490947.0	88729157.6	2358
2012-07-09	24.87	24.87	23.58	23.77	-1.32	-5.26	1000033.0	24168200.0	715
2012-07-08	23.95	25.36	23.95	25.09	1.23	5.16	1036339.0	25609328.3	782
2012-07-07	22.79	24.13	22.79	23.86	1.04	4.56	996704.0	23567724.0	746
2012-07-04	22.91	23.21	22.66	22.82	0.0	0.0	636678.0	14607960.1	532
2012-07-03	22.48	23.03	22.3	22.82	0.52	2.33	583113.0	13248657.0	424
2012-07-02	21.74	22.6	21.62	22.3	0.57	2.62	841611.0	18722626.0	520
2012-07-01	21.74	21.81	21.19	21.73	-0.1	-0.46	298825.0	6441660.5	364
2012-06-30	21.56	21.81	21.25	21.83	0.94	4.5	335325.0	7229753.9	305
2012-06-27	22.11	22.3	20.21	20.89	-1.12	-5.09	657102.0	14050828.0	491
2012-06-26	21.56	22.3	21.56	22.01	0.46	2.13	473021.0	10368200.7	376
2012-06-25	21.81	22.6	21.56	21.55	-0.18	-0.83	739219.0	16244427.0	587
2012-06-24	22.36	22.42	21.56	21.73	-0.43	-1.94	544591.0	11929583.3	501
2012-06-23	22.85	23.46	22.17	22.16	-0.9	-3.9	768208.0	17646043.9	680
2012-06-20	22.85	23.21	22.42	23.06	0.43	1.9	872863.0	20053159.3	599
2012-06-19	22.3	22.79	21.99	22.63	0.42	1.89	561669.0	12600607.1	491
2012-06-18	21.81	22.3	21.68	22.21	0.53	2.44	459216.0	10122582.2	408
2012-06-17	21.62	21.74	21.38	21.68	0.13	0.6	352753.0	7613610.0	304
2012-06-16	22.48	22.6	20.58	21.55	-0.43	-1.96	486260.0	10520290.1	489
2012-06-13	22.36	22.42	21.81	21.98	-0.18	-0.81	303778.0	6725325.8	319
2012-06-12	21.38	22.42	21.38	22.16	0.43	1.98	339526.0	7449094.9	417
2012-06-11	21.87	22.3	21.56	21.73	-0.25	-1.14	455357.0	10038865.2	474
2012-06-10	21.87	21.99	21.25	21.98	0.3	1.38	179656.0	3902357.4	238
2012-06-09	21.99	22.11	21.25	21.68	0.13	0.6	440877.0	9542127.4	408
2012-06-06	22.48	22.48	20.76	21.55	-0.66	-2.97	643406.0	14002544.8	674
2012-06-05	23.03	23.21	22.11	22.21	-0.85	-3.69	757944.0	17377662.5	812
2012-06-04	21.62	23.52	21.38	23.06	1.56	7.26	2078667.0	47059960.6	1878
2012-06-03	21.25	21.87	20.89	21.5	0.33	1.56	422707.0	9043769.1	443
2012-06-02	21.99	22.11	21.07	21.17	-2.07	-8.91	309099.0	6699486.7	360
2012-05-30	23.64	24.07	23.15	23.24	-0.43	-1.82	439627.0	10373447.9	490
2012-05-29	23.77	24.44	23.64	23.67	0.1	0.42	861912.0	20619819.7	907
2012-05-28	23.52	23.64	23.21	23.57	0.42	1.81	359327.0	8443603.8	410
2012-05-27	23.21	23.64	23.15	23.15	0.0	0.0	487949.0	11433135.7	417
2012-05-26	23.09	23.28	22.97	23.15	0.19	0.83	305178.0	7060183.2	242
2012-05-23	23.21	23.4	22.91	22.96	-0.57	-2.42	463325.0	10728797.6	429
2012-05-22	24.07	24.07	23.21	23.53	-0.04	-0.17	456545.0	10795984.9	413
2012-05-21	23.4	23.95	23.28	23.57	0.33	1.42	634767.0	14979475.1	561
2012-05-20	22.97	23.46	22.97	23.24	0.28	1.22	452050.0	10496769.2	428
2012-05-19	22.91	23.52	22.91	22.96	-0.43	-1.84	608757.0	14113873.8	589
2012-05-16	23.03	24.32	22.97	23.39	0.43	1.87	1845836.0	43586582.7	1614
2012-05-15	23.03	23.46	22.48	22.96	-0.19	-0.82	1001157.0	23041687.3	973
2012-05-14	23.77	23.89	22.91	23.15	-0.9	-3.74	480762.0	11267410.2	531
2012-05-13	25.17	25.3	24.07	24.05	-1.12	-4.45	610383.0	15049129.7	654
2012-05-12	24.81	25.36	22.6	25.17	0.08	0.32	719315.0	17144049.8	662
2012-05-09	27.26	27.32	24.99	25.09	-2.53	-9.16	926136.0	24292568.9	912
2012-05-08	27.99	27.99	27.44	27.62	-0.1	-0.36	452840.0	12536134.3	423
2012-05-07	27.44	28.36	27.26	27.72	0.1	0.36	1039431.0	28886795.6	994
2012-05-06	27.93	28.18	27.62	27.62	-0.3	-1.07	425828.0	11883977.9	409
2012-05-05	28.18	28.3	27.75	27.92	-0.93	-3.22	499565.0	13962647.1	580
2012-05-02	29.77	29.77	28.67	28.85	-0.58	-1.97	1075183.0	31283481.2	831
2012-05-01	28.85	29.89	28.36	29.43	0.58	2.01	1469168.0	42929878.8	1257
2012-04-30	29.71	30.01	28.48	28.85	-0.58	-1.97	1040747.0	30318240.7	992
2012-04-29	30.01	30.01	29.16	29.43	-0.46	-1.54	986816.0	29102075.8	1045
2012-04-28	29.34	30.63	29.34	29.89	1.51	5.32	3143858.0	93830245.6	2713
2012-04-25	28.11	28.67	27.75	28.38	0.46	1.65	1051172.0	29499151.3	790
2012-04-24	27.75	27.99	27.56	27.92	0.2	0.72	604926.0	16818762.5	487
2012-04-23	28.11	28.48	27.44	27.72	-0.2	-0.72	618705.0	17263911.0	599
2012-04-22	28.3	28.54	27.93	27.92	0.2	0.72	1217582.0	34296278.6	1164
2012-04-21	26.71	27.93	26.71	27.72	0.94	3.51	595469.0	16310763.9	659
2012-04-18	27.44	27.44	25.91	26.78	-0.56	-2.05	428334.0	11561200.3	474
2012-04-17	26.71	27.44	26.71	27.34	1.03	3.91	750213.0	20333689.9	689
2012-04-16	27.62	27.81	25.91	26.31	-1.13	-4.12	451660.0	12076747.1	491
2012-04-15	27.62	27.93	27.44	27.44	-0.56	-2.0	356796.0	9902655.4	366
2012-04-14	27.75	28.18	27.26	28.0	0.28	1.01	591604.0	16508222.5	661
2012-04-11	27.62	28.11	26.71	27.72	-0.2	-0.72	498567.0	13668356.4	553
2012-04-10	28.48	29.16	27.62	27.92	-0.56	-1.97	1244467.0	35398153.9	1018
2012-04-09	28.3	28.48	27.93	28.48	0.28	0.99	644408.0	18222627.4	678
2012-04-08	28.36	28.67	26.95	28.2	-0.37	-1.3	639907.0	17990916.0	645
2012-04-07	28.36	28.79	28.18	28.57	0.19	0.67	713943.0	20295898.0	699
2012-04-04	29.03	29.16	28.36	28.38	-0.67	-2.31	717378.0	20673317.1	730
2012-04-03	29.22	29.34	28.85	29.05	0.1	0.35	680001.0	19761600.4	792
2012-04-02	28.67	29.58	28.36	28.95	0.47	1.65	1335264.0	38626464.0	1295
2012-04-01	28.3	30.56	28.18	28.48	-0.75	-2.57	2897798.0	85375069.7	2207
2012-03-31	29.4	29.58	28.85	29.23	-0.28	-0.95	851049.0	24874136.3	911
2012-03-28	29.58	30.07	29.34	29.51	-0.1	-0.34	794908.0	23564206.1	873
2012-03-27	29.58	30.26	29.22	29.61	0.1	0.34	1699710.0	50671327.8	1484
2012-03-26	29.34	30.01	28.79	29.51	0.37	1.27	1192436.0	34928516.4	1165
2012-03-25	28.67	30.01	27.93	29.14	0.85	3.0	1949029.0	56437353.4	1665
2012-03-24	27.99	29.16	27.62	28.29	0.37	1.33	1597805.0	45160925.2	1547
2012-03-21	29.34	29.77	27.62	27.92	-1.31	-4.48	1492625.0	42813455.4	1294
2012-03-20	29.77	30.26	29.16	29.23	-0.86	-2.86	1424993.0	42154602.4	1339
2012-03-19	31.48	31.73	29.89	30.09	-1.59	-5.02	2718610.0	83845450.2	2350
[truncated: 932 more rows]
