# Supplementary material for: Effective short-term forecasts of Saudi stock price trends using technical indicators and large-scale multivariate time series
Source: PeerJ Comput Sci. 2023 Jan 6;9:e1205. doi: 10.7717/peerj-cs.1205 (PMC10280263; doi:10.7717/peerj-cs.1205)
Supplement: Supplemental Information 3 [file peerj-cs-09-1205-s003.zip › TASI Dataset 2021/NADEC_6010.csv]

date	open	high	low	close	change	change_percent	volume_traded	value_traded_SAR	number_trades
2020-03-19	20.8	21.44	20.6	21.26	0.46	2.21	1115063.0	23459880.4	1491
2020-03-18	21.28	21.54	20.8	20.8	-0.56	-2.62	546384.0	11594029.6	1050
2020-03-17	21.9	21.9	20.82	21.36	0.54	2.59	197352.0	4196247.6	498
2020-03-16	20.4	22.5	20.4	20.82	-1.66	-7.38	261220.0	5639174.4	588
2020-03-15	23.0	23.1	21.8	22.48	0.06	0.27	174478.0	3889066.66	329
2020-03-12	21.0	22.5	20.98	22.42	-0.14	-0.62	140318.0	3058439.48	419
2020-03-11	22.3	23.82	21.6	22.56	0.26	1.17	778590.0	17635773.5	987
2020-03-10	21.5	22.46	20.8	22.3	1.3	6.19	710775.0	15307603.92	1014
2020-03-09	21.0	21.0	21.0	21.0	-2.32	-9.95	821100.0	17243100.0	416
2020-03-08	24.12	24.96	23.32	23.32	-2.58	-9.96	235170.0	5550287.26	480
2020-03-05	26.25	26.5	25.8	25.9	-0.1	-0.38	150138.0	3919022.05	375
2020-03-04	25.15	26.3	25.0	26.0	0.6	2.36	341711.0	8774521.5	665
2020-03-03	25.25	25.4	24.9	25.4	0.5	2.01	215977.0	5424165.93	454
2020-03-02	25.1	25.8	24.9	24.9	-0.25	-0.99	268829.0	6803810.68	577
2020-03-01	24.8	25.55	24.16	25.15	-0.65	-2.52	144656.0	3584358.38	346
2020-02-27	26.3	26.3	25.65	25.8	-0.8	-3.01	118950.0	3100858.1	274
2020-02-26	26.35	26.7	26.3	26.6	-0.15	-0.56	123600.0	3282450.5	248
2020-02-25	26.65	26.8	26.25	26.75	0.3	1.13	179658.0	4753378.9	493
2020-02-24	28.0	28.0	26.45	26.45	-1.65	-5.87	588366.0	15908646.55	1022
2020-02-23	27.2	28.3	27.2	28.1	0.9	3.31	657319.0	18338384.6	1192
2020-02-20	27.0	27.45	26.8	27.2	0.15	0.55	503588.0	13642829.6	941
2020-02-19	26.8	27.05	26.55	27.05	0.35	1.31	189016.0	5057721.75	363
2020-02-18	26.7	27.1	26.6	26.7	0.15	0.56	281305.0	7553145.35	457
2020-02-17	27.0	27.0	26.55	26.55	-0.2	-0.75	101628.0	2716854.05	299
2020-02-16	26.95	27.0	26.75	26.75	-0.05	-0.19	80046.0	2153110.45	197
2020-02-13	27.25	27.25	26.8	26.8	-0.25	-0.92	173679.0	4692784.6	309
2020-02-12	27.3	27.3	26.8	27.05	-0.25	-0.92	122582.0	3311819.85	384
2020-02-11	27.9	27.9	27.3	27.3	-0.5	-1.8	90585.0	2494594.7	289
2020-02-10	27.8	27.95	27.5	27.8	0.1	0.36	186624.0	5167881.5	349
2020-02-09	27.8	28.7	27.4	27.7	-0.1	-0.36	866446.0	24242682.2	1141
2020-02-06	28.3	29.1	27.6	27.8	-0.35	-1.24	1029780.0	29403771.6	1531
2020-02-05	27.6	28.25	27.4	28.15	0.6	2.18	283688.0	7903129.45	649
2020-02-04	27.8	27.8	27.3	27.55	-0.3	-1.08	99449.0	2731837.55	301
2020-02-03	27.3	28.15	27.3	27.85	0.95	3.53	572777.0	15924393.3	1108
2020-02-02	26.8	26.9	26.65	26.9	-0.05	-0.19	46316.0	1240056.3	214
2020-01-30	27.0	27.15	26.9	26.95	0.05	0.19	81854.0	2208789.4	223
2020-01-29	26.85	27.0	26.8	26.9	-0.1	-0.37	55286.0	1486084.3	216
2020-01-28	27.0	27.1	26.7	27.0	-0.05	-0.18	65669.0	1767814.65	256
2020-01-27	27.25	27.25	27.05	27.05	-0.2	-0.73	61850.0	1676797.2	210
2020-01-26	27.1	27.5	27.05	27.25	-0.05	-0.18	96308.0	2623951.85	175
2020-01-23	27.55	27.55	27.25	27.3	-0.25	-0.91	95938.0	2623922.45	261
2020-01-22	27.55	27.65	27.5	27.55	-0.1	-0.36	59876.0	1648413.95	180
2020-01-21	27.65	27.8	27.55	27.65	0.1	0.36	111693.0	3090736.3	230
2020-01-20	27.75	27.75	27.45	27.55	-0.15	-0.54	129962.0	3583163.5	348
2020-01-19	28.0	28.0	27.6	27.7	-0.05	-0.18	65241.0	1811003.9	185
2020-01-16	27.5	27.9	27.3	27.75	0.3	1.09	70047.0	1941059.3	186
2020-01-15	28.1	28.2	27.45	27.45	-0.65	-2.31	84492.0	2355301.3	246
2020-01-14	28.0	28.4	28.0	28.1	0.2	0.72	224072.0	6319084.9	402
2020-01-13	27.35	28.2	27.25	27.9	0.6	2.2	417748.0	11635271.85	712
2020-01-12	27.15	27.35	27.15	27.3	0.2	0.74	92542.0	2519611.85	207
2020-01-09	27.1	27.3	26.5	27.1	0.75	2.85	125704.0	3400498.85	325
2020-01-08	26.0	26.6	26.0	26.35	-0.4	-1.5	107306.0	2833211.8	243
2020-01-07	27.0	27.2	26.75	26.75	-0.2	-0.74	101619.0	2749727.95	258
2020-01-06	27.1	27.1	26.35	26.95	-0.05	-0.19	190780.0	5094146.6	500
2020-01-05	27.5	27.5	27.0	27.0	-0.8	-2.88	100399.0	2733771.9	331
2020-01-02	27.7	27.9	27.55	27.8	0.3	1.09	111089.0	3075680.6	260
2020-01-01	27.6	27.9	27.4	27.5	-0.1	-0.36	78330.0	2167684.6	249
2019-12-31	27.25	27.65	27.2	27.6	0.0	0.0	109333.0	2998148.95	340
2019-12-30	27.9	28.2	27.6	27.6	-0.4	-1.43	171990.0	4786558.95	431
2019-12-29	27.4	28.3	27.4	28.0	0.35	1.27	461863.0	12904506.6	896
2019-12-26	27.0	27.85	26.7	27.65	0.65	2.41	378689.0	10399768.65	646
2019-12-25	26.8	27.2	26.8	27.0	0.2	0.75	239650.0	6473635.5	424
2019-12-24	26.45	26.8	26.4	26.8	0.1	0.37	147225.0	3911792.25	393
2019-12-23	26.25	26.9	26.2	26.7	0.55	2.1	340339.0	9074944.8	629
2019-12-22	26.0	26.25	26.0	26.15	0.2	0.77	160479.0	4183541.55	239
2019-12-19	25.95	25.95	25.7	25.95	0.0	0.0	170948.0	4405573.0	228
2019-12-18	25.95	26.0	25.85	25.95	0.05	0.19	52959.0	1373505.7	142
2019-12-17	26.1	26.1	25.9	25.9	-0.4	-1.52	88153.0	2292905.75	211
2019-12-16	25.8	26.45	25.75	26.3	0.7	2.73	204832.0	5342149.75	407
2019-12-15	25.5	25.6	25.3	25.6	0.1	0.39	58346.0	1488105.45	122
2019-12-12	25.7	25.7	25.5	25.5	-0.2	-0.78	53453.0	1365539.05	117
2019-12-11	25.55	26.0	25.55	25.7	-0.1	-0.39	61846.0	1599523.4	136
2019-12-10	25.6	25.8	25.4	25.8	0.1	0.39	132341.0	3383015.05	198
2019-12-09	25.85	25.85	25.6	25.7	-0.2	-0.77	75098.0	1932975.35	170
2019-12-08	25.8	25.9	25.55	25.9	0.35	1.37	68840.0	1772552.1	121
2019-12-05	25.6	25.8	25.55	25.55	-0.15	-0.58	22049.0	564854.25	107
2019-12-04	25.5	25.7	25.5	25.7	0.1	0.39	39306.0	1004047.9	126
2019-12-03	25.6	25.75	25.5	25.6	-0.05	-0.19	42430.0	1084995.25	109
2019-12-02	25.6	25.8	25.6	25.65	-0.1	-0.39	33437.0	857229.25	77
2019-12-01	25.8	26.0	25.5	25.75	0.15	0.59	102063.0	2625548.0	299
2019-11-28	25.9	26.0	25.5	25.6	-0.2	-0.78	67396.0	1726122.8	135
2019-11-27	25.6	26.2	25.6	25.8	-0.2	-0.77	92624.0	2403096.1	204
2019-11-26	25.8	26.0	25.4	26.0	0.2	0.78	90709.0	2344844.9	136
2019-11-25	25.75	25.85	25.3	25.8	0.2	0.78	61455.0	1568629.85	136
2019-11-24	26.0	26.2	25.5	25.6	-0.4	-1.54	52019.0	1338544.85	87
2019-11-21	25.9	26.0	25.8	26.0	0.25	0.97	41580.0	1076581.4	88
2019-11-20	26.2	26.2	25.75	25.75	0.05	0.19	33970.0	882218.9	112
2019-11-19	25.65	25.75	25.5	25.7	0.05	0.19	32623.0	837971.05	89
2019-11-18	25.7	25.7	25.5	25.65	-0.1	-0.39	54755.0	1403956.65	106
2019-11-17	25.65	25.75	25.6	25.75	-0.2	-0.77	63351.0	1625660.0	113
2019-11-14	25.8	26.0	25.75	25.95	0.0	0.0	20263.0	524551.45	81
2019-11-13	26.1	26.35	25.95	25.95	-0.25	-0.95	60822.0	1585704.9	152
2019-11-12	25.8	26.5	25.7	26.2	0.1	0.38	128780.0	3388613.9	275
2019-11-11	26.05	26.4	26.05	26.1	-0.2	-0.76	27048.0	710304.85	112
2019-11-10	26.7	27.15	26.25	26.3	0.7	2.73	219025.0	5831497.5	441
2019-11-07	25.45	25.8	25.45	25.6	0.15	0.59	22347.0	572671.0	110
2019-11-06	25.7	25.7	25.45	25.45	-0.3	-1.17	37213.0	952546.8	124
2019-11-05	25.4	25.85	25.4	25.75	0.3	1.18	38501.0	986202.85	155
2019-11-04	25.4	25.45	25.4	25.45	0.35	1.39	22576.0	574114.15	88
2019-11-03	25.25	25.6	25.0	25.1	-0.35	-1.38	57560.0	1451691.5	163
2019-10-31	25.95	26.0	25.45	25.45	-0.75	-2.86	41746.0	1079976.2	159
2019-10-30	25.5	26.2	25.5	26.2	0.4	1.55	84979.0	2194220.2	228
2019-10-29	26.3	26.3	25.25	25.8	-0.75	-2.82	65661.0	1691622.4	223
2019-10-28	26.95	27.0	26.25	26.55	-0.3	-1.12	101558.0	2701941.1	235
2019-10-27	26.55	27.25	26.55	26.85	0.8	3.07	276155.0	7407435.35	415
2019-10-24	26.1	26.15	26.0	26.05	-0.2	-0.76	39445.0	1028573.3	66
2019-10-23	26.3	26.3	26.1	26.25	0.0	0.0	25148.0	658178.7	62
2019-10-22	26.2	26.25	26.0	26.25	0.0	0.0	36937.0	966974.05	79
2019-10-21	26.0	26.25	25.9	26.25	0.0	0.0	31800.0	828178.0	99
2019-10-20	26.05	26.5	25.8	26.25	0.3	1.16	73670.0	1919506.8	160
2019-10-17	25.9	25.95	25.65	25.95	-0.05	-0.19	33658.0	868732.75	83
2019-10-16	25.6	26.0	25.35	26.0	0.1	0.39	53463.0	1373595.1	97
2019-10-15	25.6	25.9	25.25	25.9	0.0	0.0	68577.0	1751503.45	81
2019-10-14	25.6	25.95	25.5	25.9	-0.05	-0.19	46458.0	1192886.35	129
2019-10-13	26.0	26.0	25.6	25.95	-0.1	-0.38	51397.0	1324824.3	79
2019-10-10	25.75	26.05	25.35	26.05	0.3	1.17	41815.0	1073349.15	153
2019-10-09	26.1	26.2	25.75	25.75	-0.45	-1.72	40473.0	1050566.75	115
2019-10-08	26.1	26.2	25.75	26.2	0.1	0.38	58279.0	1515786.0	200
2019-10-07	26.4	26.5	25.9	26.1	-0.2	-0.76	166217.0	4359741.8	276
2019-10-06	26.0	26.4	26.0	26.3	0.3	1.15	55982.0	1469439.55	97
2019-10-03	25.85	26.35	25.8	26.0	-0.3	-1.14	90240.0	2349825.25	187
2019-10-02	26.5	26.7	25.9	26.3	-0.2	-0.75	70185.0	1842529.4	153
2019-10-01	26.7	26.8	26.3	26.5	0.1	0.38	163749.0	4337611.05	217
2019-09-30	25.45	26.4	25.45	26.4	0.75	2.92	158291.0	4104796.9	353
2019-09-29	25.35	25.9	25.35	25.65	0.2	0.79	74470.0	1905630.35	205
2019-09-26	25.2	26.1	25.05	25.45	0.2	0.79	200857.0	5136806.9	387
2019-09-25	25.3	25.3	25.15	25.25	0.05	0.2	52125.0	1315612.75	92
2019-09-24	25.1	25.2	25.0	25.2	0.1	0.4	58868.0	1478729.6	77
2019-09-22	25.25	25.3	25.1	25.1	-0.15	-0.59	27387.0	690582.15	51
2019-09-19	25.1	25.25	24.4	25.25	0.25	1.0	246815.0	6217615.92	209
2019-09-18	24.78	25.0	24.78	25.0	0.0	0.0	31501.0	785166.6	178
2019-09-17	25.05	25.1	24.9	25.0	0.0	0.0	36941.0	921736.94	153
2019-09-16	24.88	25.0	24.88	25.0	0.2	0.81	73912.0	1845932.34	293
2019-09-15	24.4	24.8	24.0	24.8	-0.1	-0.4	30801.0	755060.82	132
2019-09-12	24.76	24.9	24.76	24.9	0.28	1.14	16084.0	399810.32	85
2019-09-11	25.0	25.0	24.54	24.62	-0.34	-1.36	43561.0	1073568.1	270
2019-09-10	25.15	25.15	24.88	24.96	-0.19	-0.76	66902.0	1671406.92	204
2019-09-09	25.05	25.45	25.0	25.15	0.19	0.76	104135.0	2624037.27	213
2019-09-08	25.0	25.4	24.96	24.96	-0.04	-0.16	68554.0	1722143.3	156
2019-09-05	25.0	25.35	25.0	25.0	0.1	0.4	108045.0	2721679.79	312
2019-09-04	24.58	24.9	24.58	24.9	0.2	0.81	48745.0	1208191.24	189
2019-09-03	24.52	24.7	24.5	24.7	0.16	0.65	58163.0	1431023.06	135
2019-09-02	24.4	24.54	24.1	24.54	0.04	0.16	94498.0	2300173.44	232
2019-09-01	24.04	24.5	24.04	24.5	-0.04	-0.16	62994.0	1524478.46	188
2019-08-29	24.42	24.54	24.36	24.54	0.04	0.16	45728.0	1117751.92	177
2019-08-28	24.5	24.84	24.46	24.5	0.0	0.0	72273.0	1777055.6	269
2019-08-27	24.58	24.58	24.34	24.5	0.48	2.0	390712.0	9565947.12	666
2019-08-26	23.82	24.52	23.82	24.02	-0.1	-0.41	101935.0	2486496.5	373
2019-08-25	24.26	24.26	23.72	24.12	-0.24	-0.99	127576.0	3073711.14	281
2019-08-22	24.4	24.4	24.2	24.36	-0.14	-0.57	65661.0	1596323.84	250
2019-08-21	24.5	24.52	24.46	24.5	0.0	0.0	75651.0	1852833.7	201
2019-08-20	24.58	24.62	24.5	24.5	-0.04	-0.16	22029.0	541038.8	119
2019-08-19	24.76	24.76	24.54	24.54	-0.04	-0.16	46323.0	1139865.18	751
2019-08-18	24.5	24.62	24.44	24.58	0.18	0.74	67351.0	1651950.22	154
2019-08-08	24.4	24.4	24.18	24.4	0.1	0.41	156961.0	3815589.78	286
2019-08-07	24.36	24.52	24.3	24.3	-0.06	-0.25	57648.0	1406887.06	142
2019-08-06	24.1	24.36	24.0	24.36	0.14	0.58	64606.0	1560588.84	496
2019-08-05	24.44	24.5	24.2	24.22	-0.24	-0.98	52561.0	1277964.66	628
2019-08-04	24.24	24.6	24.22	24.46	-0.18	-0.73	167886.0	4097380.24	306
2019-08-01	24.7	24.84	24.54	24.64	-0.2	-0.81	70247.0	1733739.82	482
2019-07-31	24.7	24.9	24.7	24.84	0.14	0.57	83487.0	2073967.5	413
2019-07-30	24.9	24.9	24.54	24.7	-0.08	-0.32	59139.0	1460432.6	162
2019-07-29	24.88	24.94	24.76	24.78	-0.12	-0.48	38693.0	960676.04	443
2019-07-28	24.86	24.98	24.7	24.9	-0.06	-0.24	132757.0	3307778.22	346
2019-07-25	24.86	24.96	24.82	24.96	0.16	0.65	33355.0	830498.76	160
2019-07-24	24.76	25.3	24.7	24.8	0.32	1.31	224469.0	5617446.1	528
2019-07-23	24.62	24.62	24.46	24.48	-0.26	-1.05	38086.0	934496.48	145
2019-07-22	24.8	24.8	24.62	24.74	-0.08	-0.32	77658.0	1918029.24	238
2019-07-21	24.88	25.0	24.2	24.82	-0.08	-0.32	174252.0	4289117.12	457
2019-07-18	25.1	25.1	24.9	24.9	-0.2	-0.8	108294.0	2706590.17	311
2019-07-17	24.9	25.3	24.8	25.1	0.3	1.21	338993.0	8503263.15	653
2019-07-16	24.46	24.98	24.46	24.8	0.34	1.39	304802.0	7537568.6	540
2019-07-15	24.24	24.6	24.22	24.46	0.26	1.07	241025.0	5888527.18	424
2019-07-14	24.18	24.4	24.18	24.2	0.02	0.08	217295.0	5279502.52	318
2019-07-11	24.0	24.18	24.0	24.18	0.18	0.75	67080.0	1614531.72	168
2019-07-10	24.2	24.2	24.0	24.0	-0.14	-0.58	71853.0	1733628.24	195
2019-07-09	24.16	24.24	24.14	24.14	-0.02	-0.08	49220.0	1190626.82	115
2019-07-08	24.18	24.18	24.1	24.16	-0.04	-0.17	56663.0	1367580.14	143
2019-07-07	24.28	24.28	24.18	24.2	-0.02	-0.08	76569.0	1855607.54	150
2019-07-04	24.16	24.24	24.14	24.22	0.04	0.17	59585.0	1440915.26	110
2019-07-03	24.1	24.24	24.1	24.18	-0.02	-0.08	59991.0	1451690.6	134
2019-07-02	24.12	24.24	24.1	24.2	0.06	0.25	100713.0	2435375.66	172
2019-07-01	24.22	24.26	24.14	24.14	-0.06	-0.25	76433.0	1849764.06	188
2019-06-30	24.0	24.2	23.94	24.2	0.34	1.42	207101.0	4980964.64	399
2019-06-27	23.8	23.92	23.76	23.86	0.18	0.76	123702.0	2948311.14	254
2019-06-26	23.7	23.92	23.6	23.68	0.0	0.0	202312.0	4803698.4	366
2019-06-25	23.5	24.1	23.0	23.68	0.1	0.42	223209.0	5253758.26	507
2019-06-24	23.6	23.78	23.4	23.58	0.02	0.08	266464.0	6283589.4	530
2019-06-23	24.8	24.8	23.56	23.56	-1.24	-5.0	507017.0	12285368.7	862
2019-06-20	25.05	25.2	24.8	24.8	-0.45	-1.78	451393.0	11233855.64	433
2019-06-19	25.3	25.45	25.1	25.25	-0.15	-0.59	283575.0	7161972.25	473
2019-06-18	24.5	25.7	24.5	25.4	0.9	3.67	675951.0	16899576.63	981
2019-06-17	24.3	24.56	24.24	24.5	0.26	1.07	297071.0	7252597.42	539
2019-06-16	24.22	24.46	24.14	24.24	0.1	0.41	161155.0	3906947.62	295
2019-06-13	24.46	24.46	24.0	24.14	-0.34	-1.39	299737.0	7252514.78	417
2019-06-12	23.84	24.86	23.8	24.48	0.7	2.94	482059.0	11742405.88	886
2019-06-11	23.68	23.8	23.54	23.78	0.28	1.19	259973.0	6168584.02	498
2019-06-10	23.34	23.8	23.34	23.5	0.18	0.77	493558.0	11605128.8	549
2019-06-09	23.4	23.4	23.26	23.32	0.14	0.6	157685.0	3677006.66	263
2019-05-30	23.74	23.74	22.9	23.18	-0.32	-1.36	407717.0	9429151.64	591
2019-05-29	23.4	23.6	23.4	23.5	-0.68	-2.81	57056.0	1340216.24	206
2019-05-28	23.0	24.18	22.94	24.18	1.24	5.41	699399.0	16706859.76	724
2019-05-27	23.0	23.8	22.82	22.94	-0.06	-0.26	170969.0	3942552.58	313
2019-05-26	23.66	23.66	22.9	23.0	-0.7	-2.95	372848.0	8650700.28	389
2019-05-23	23.8	23.8	23.6	23.7	-0.1	-0.42	116725.0	2762923.68	244
2019-05-22	23.76	23.84	23.64	23.8	0.06	0.25	158634.0	3769512.68	376
2019-05-21	24.0	24.0	23.68	23.74	-0.26	-1.08	237196.0	5633734.5	461
2019-05-20	24.18	24.18	23.58	24.0	-0.4	-1.64	74596.0	1784893.86	306
2019-05-19	24.62	24.7	24.4	24.4	-0.58	-2.32	38869.0	955133.5	171
2019-05-16	24.58	24.98	24.58	24.98	-0.02	-0.08	61449.0	1524568.76	225
2019-05-15	24.6	25.0	24.48	25.0	0.5	2.04	197193.0	4872178.68	432
2019-05-14	24.52	25.05	23.5	24.5	-0.24	-0.97	225669.0	5481163.75	757
2019-05-13	25.2	25.2	24.0	24.74	-0.86	-3.36	188317.0	4616873.01	568
2019-05-12	25.15	25.8	25.15	25.6	-0.8	-3.03	73379.0	1872730.6	226
2019-05-09	26.6	26.6	25.9	26.4	0.0	0.0	229495.0	6014057.4	286
2019-05-08	26.75	26.8	26.3	26.4	-0.55	-2.04	72557.0	1925821.4	230
2019-05-07	26.9	26.95	26.8	26.95	0.15	0.56	63272.0	1697598.25	180
2019-05-06	27.1	27.1	26.75	26.8	-0.35	-1.29	72937.0	1961229.95	275
2019-05-05	27.0	27.2	26.9	27.15	0.2	0.74	125813.0	3404878.4	285
2019-05-02	27.4	27.4	26.95	26.95	-0.45	-1.64	268982.0	7277996.15	451
2019-05-01	27.15	27.4	27.15	27.4	0.1	0.37	69715.0	1899823.2	179
2019-04-30	27.0	27.55	27.0	27.3	0.25	0.92	387272.0	10574373.9	577
2019-04-29	27.0	27.05	26.9	27.05	0.05	0.19	45322.0	1222424.85	213
2019-04-28	27.0	27.15	27.0	27.0	-0.05	-0.18	121074.0	3277546.25	170
2019-04-25	27.1	27.2	27.0	27.05	-0.2	-0.73	82127.0	2224592.8	213
2019-04-24	27.25	27.3	27.05	27.25	-0.05	-0.18	147749.0	4012523.85	305
2019-04-23	27.05	27.7	27.0	27.3	0.3	1.11	252684.0	6901865.95	466
2019-04-22	27.1	27.1	27.0	27.0	-0.15	-0.55	85223.0	2302065.6	187
2019-04-21	27.1	27.2	27.0	27.15	0.05	0.18	149873.0	4059246.6	198
2019-04-18	27.1	27.1	27.0	27.1	0.0	0.0	56423.0	1527668.0	147
2019-04-17	27.2	27.25	26.95	27.1	0.0	0.0	195005.0	5270253.95	301
2019-04-16	27.05	27.25	27.0	27.1	0.05	0.18	133823.0	3626637.7	262
2019-04-15	27.25	27.25	27.0	27.05	-0.2	-0.73	82021.0	2225396.65	266
2019-04-14	27.4	27.4	27.0	27.25	-0.2	-0.73	197111.0	5359551.05	267
2019-04-11	27.5	27.75	27.4	27.45	-0.25	-0.9	168298.0	4629259.25	280
2019-04-10	27.75	28.1	27.7	27.7	-0.05	-0.18	168679.0	4705001.5	311
2019-04-09	27.85	27.95	27.65	27.75	-0.15	-0.54	197533.0	5496307.5	288
2019-04-08	27.8	27.9	27.3	27.9	0.15	0.54	233681.0	6447153.2	311
2019-04-07	27.5	27.9	27.35	27.75	0.25	0.91	182485.0	5054885.9	333
2019-04-04	27.4	27.75	27.3	27.5	0.1	0.36	247924.0	6825246.2	428
2019-04-03	27.35	27.4	27.05	27.4	-0.05	-0.18	168208.0	4594334.35	364
2019-04-02	26.95	27.45	26.9	27.45	0.5	1.86	207653.0	5655055.2	422
2019-04-01	27.0	27.1	26.9	26.95	-0.05	-0.19	200169.0	5406090.25	371
2019-03-31	27.4	27.4	26.85	27.0	-1.0	-3.57	561267.0	15189827.75	678
2019-03-28	28.25	28.3	28.0	28.0	-0.25	-0.88	327564.0	9200733.6	501
2019-03-27	27.55	28.25	27.5	28.25	0.65	2.36	652582.0	18250119.05	798
2019-03-26	27.5	27.6	27.45	27.6	0.05	0.18	116414.0	3203318.85	192
2019-03-25	27.6	27.7	27.45	27.55	-0.15	-0.54	174281.0	4801896.2	306
2019-03-24	27.6	27.75	27.5	27.7	-0.1	-0.36	198732.0	5484609.35	268
2019-03-21	27.55	27.8	27.5	27.8	0.25	0.91	152056.0	4199494.3	299
2019-03-20	27.8	27.8	27.5	27.55	-0.25	-0.9	174114.0	4807997.75	338
2019-03-19	27.9	28.1	27.6	27.8	-0.1	-0.36	348473.0	9700343.85	581
2019-03-18	27.3	27.95	27.25	27.9	0.7	2.57	645727.0	17873942.1	1001
2019-03-17	27.4	27.5	27.15	27.2	-0.15	-0.55	134034.0	3659314.65	285
2019-03-14	27.0	27.5	26.95	27.35	0.3	1.11	561060.0	15322152.05	1142
2019-03-13	26.6	27.1	26.6	27.05	0.3	1.12	183479.0	4931105.55	384
2019-03-12	26.55	26.75	26.55	26.75	0.05	0.19	144490.0	3847635.65	343
2019-03-11	26.85	26.9	26.6	26.7	-0.1	-0.37	123195.0	3296400.75	287
2019-03-10	26.85	27.0	26.75	26.8	-0.05	-0.19	151667.0	4070069.05	393
2019-03-07	27.0	27.05	26.75	26.85	-0.15	-0.56	215925.0	5817038.95	395
2019-03-06	27.2	27.2	26.9	27.0	0.0	0.0	331033.0	8960986.9	478
2019-03-05	27.05	27.1	26.9	27.0	0.0	0.0	825492.0	22291679.35	750
2019-03-04	27.4	27.45	27.0	27.0	-0.4	-1.46	364830.0	9925528.15	446
2019-03-03	27.2	27.5	27.2	27.4	0.25	0.92	196492.0	5373724.75	313
2019-02-28	27.35	27.35	27.15	27.15	-0.2	-0.73	87864.0	2392481.7	244
2019-02-27	27.45	27.45	27.15	27.35	-0.1	-0.36	97828.0	2668208.4	241
2019-02-26	27.4	27.45	27.3	27.45	0.05	0.18	41233.0	1129698.15	246
2019-02-25	27.4	27.5	27.1	27.4	-0.15	-0.54	199204.0	5431618.35	369
2019-02-24	27.55	27.65	27.35	27.55	-0.05	-0.18	115807.0	3182967.15	225
2019-02-21	27.5	27.65	27.35	27.6	0.0	0.0	58979.0	1620637.7	215
2019-02-20	27.35	27.65	27.35	27.6	0.1	0.36	200818.0	5525782.95	386
2019-02-19	27.65	27.7	27.5	27.5	-0.25	-0.9	114329.0	3154223.45	327
2019-02-18	28.0	28.05	27.6	27.75	-0.25	-0.89	212552.0	5903278.6	400
2019-02-17	27.85	28.05	27.65	28.0	0.1	0.36	231778.0	6466137.6	434
2019-02-14	27.6	27.9	27.6	27.9	0.25	0.9	178135.0	4948717.8	402
2019-02-13	27.85	27.9	27.55	27.65	-0.2	-0.72	159450.0	4416736.25	358
2019-02-12	27.5	27.9	27.45	27.85	0.35	1.27	379175.0	10487548.8	594
2019-02-11	27.5	27.7	27.4	27.5	0.0	0.0	214147.0	5896093.7	475
2019-02-10	28.0	28.1	27.5	27.5	-0.45	-1.61	425078.0	11773138.45	792
2019-02-07	28.5	28.6	27.95	27.95	-0.5	-1.76	782797.0	22065088.1	1125
2019-02-06	28.6	29.3	28.1	28.45	0.4	1.43	2569798.0	73735812.3	3080
2019-02-05	28.2	28.2	27.95	28.05	-0.1	-0.36	267421.0	7493115.05	415
2019-02-04	28.1	28.3	27.9	28.15	0.05	0.18	426626.0	12011552.9	590
2019-02-03	28.0	28.15	27.9	28.1	0.0	0.0	210308.0	5892759.3	342
2019-01-31	28.2	28.25	27.9	28.1	-0.1	-0.35	447514.0	12547249.3	560
2019-01-30	28.25	28.4	28.05	28.2	-0.2	-0.7	364302.0	10268914.8	487
2019-01-29	28.25	28.4	28.1	28.4	0.05	0.18	347659.0	9802508.75	546
2019-01-28	28.4	28.5	28.15	28.35	0.15	0.53	354464.0	10016288.0	507
2019-01-27	28.5	28.8	28.2	28.2	-0.3	-1.05	293154.0	8349495.75	416
2019-01-24	28.15	29.3	28.15	28.5	0.35	1.24	681500.0	19540398.75	1057
2019-01-23	28.05	28.3	28.05	28.15	0.15	0.54	49800.0	1404243.25	194
2019-01-22	28.1	28.2	28.0	28.0	-0.4	-1.41	182106.0	5121870.7	285
2019-01-21	28.55	28.6	28.3	28.4	-0.2	-0.7	115219.0	3279870.1	257
2019-01-20	28.9	29.0	28.4	28.6	-0.3	-1.04	125222.0	3587852.45	246
2019-01-17	28.2	28.9	28.0	28.9	0.65	2.3	171011.0	4832301.25	262
2019-01-16	28.35	28.65	28.0	28.25	0.1	0.36	203387.0	5748325.6	290
2019-01-15	28.3	28.45	28.0	28.15	-0.05	-0.18	136836.0	3851628.1	289
2019-01-14	28.45	28.45	28.1	28.2	-0.3	-1.05	80797.0	2283288.2	233
2019-01-13	28.6	28.9	28.35	28.5	-0.35	-1.21	125875.0	3592953.25	287
2019-01-10	29.1	29.1	28.65	28.85	-0.15	-0.52	63833.0	1840162.1	147
2019-01-09	29.0	29.0	28.9	29.0	0.05	0.17	64419.0	1866914.85	131
2019-01-08	28.7	28.95	28.7	28.95	-0.15	-0.52	58987.0	1696659.0	133
2019-01-07	28.9	29.25	28.9	29.1	0.2	0.69	71038.0	2061738.55	191
2019-01-06	28.95	28.95	28.65	28.9	0.1	0.35	33212.0	955215.9	98
2019-01-03	28.5	28.8	28.0	28.8	0.25	0.88	74826.0	2130718.25	200
2019-01-02	28.65	29.05	28.55	28.55	-0.15	-0.52	54884.0	1583604.9	179
2019-01-01	29.5	29.6	28.7	28.7	-0.75	-2.55	189367.0	5515665.35	424
2018-12-31	28.2	29.8	28.0	29.45	1.1	3.88	329733.0	9555514.8	593
2018-12-30	27.9	28.35	27.5	28.35	0.55	1.98	97148.0	2702080.35	265
2018-12-27	27.3	27.8	27.2	27.8	0.6	2.21	88625.0	2434998.6	259
2018-12-26	27.0	27.3	26.9	27.2	0.2	0.74	50577.0	1374675.2	171
2018-12-25	26.5	27.0	26.4	27.0	0.25	0.93	71335.0	1895627.7	201
2018-12-24	26.6	26.75	26.45	26.75	0.3	1.13	121525.0	3233338.55	315
2018-12-23	26.0	26.7	26.0	26.45	-0.65	-2.4	200325.0	5280510.2	471
2018-12-20	28.15	28.15	26.9	27.1	-1.0	-3.56	163181.0	4465203.75	529
2018-12-19	28.3	28.3	28.1	28.1	-0.35	-1.23	59608.0	1682393.6	209
2018-12-18	28.2	28.8	28.2	28.45	-0.05	-0.18	140618.0	4012516.95	357
2018-12-17	28.5	28.7	28.3	28.5	0.0	0.0	224760.0	6404908.0	319
2018-12-16	28.75	28.75	28.45	28.5	0.0	0.0	49727.0	1418041.15	90
2018-12-13	28.5	28.85	28.5	28.5	-0.05	-0.18	103301.0	2956973.5	221
2018-12-12	28.6	28.6	28.45	28.55	-0.05	-0.17	49105.0	1400106.55	128
2018-12-11	28.4	28.6	28.35	28.6	0.2	0.7	32804.0	934703.3	140
2018-12-10	28.8	28.8	28.35	28.4	-0.2	-0.7	43105.0	1228909.5	161
2018-12-09	28.8	28.85	28.5	28.6	-0.05	-0.17	69387.0	1991676.25	196
2018-12-06	28.7	29.0	28.4	28.65	0.05	0.17	113629.0	3260419.1	296
2018-12-05	28.45	28.65	28.45	28.6	0.1	0.35	54077.0	1543948.1	171
2018-12-04	28.5	28.8	28.4	28.5	0.0	0.0	113741.0	3257249.15	279
2018-12-03	28.2	29.25	28.0	28.5	0.25	0.88	479111.0	13786560.55	816
2018-12-02	28.2	28.6	28.05	28.25	0.15	0.53	144625.0	4098936.4	278
2018-11-29	27.65	28.1	27.5	28.1	0.45	1.63	135012.0	3757245.4	279
2018-11-28	27.75	27.75	27.0	27.65	-0.15	-0.54	166762.0	4585356.0	352
2018-11-27	27.5	28.0	27.5	27.8	0.4	1.46	75283.0	2099512.5	220
2018-11-26	27.65	27.65	27.0	27.4	-0.4	-1.44	43738.0	1202796.45	174
2018-11-25	28.0	28.0	27.7	27.8	-0.45	-1.59	72796.0	1990968.25	119
2018-11-22	27.7	28.3	27.5	28.25	0.9	3.29	100089.0	2786664.95	245
2018-11-21	27.6	27.6	27.0	27.35	-0.15	-0.55	153331.0	4196406.65	238
2018-11-20	28.0	28.0	27.5	27.5	-0.3	-1.08	39160.0	1088526.65	135
2018-11-19	28.3	28.3	27.75	27.8	-0.2	-0.71	84266.0	2367596.95	198
2018-11-18	28.65	29.0	28.0	28.0	-0.7	-2.44	126480.0	3596865.5	334
2018-11-15	28.4	29.35	28.4	28.7	0.4	1.41	450885.0	13074687.5	800
2018-11-14	27.4	28.8	27.3	28.3	0.55	1.98	532274.0	15016036.8	942
2018-11-13	27.65	27.75	27.25	27.75	0.35	1.28	121411.0	3338230.65	254
2018-11-12	27.3	27.8	27.3	27.4	0.1	0.37	129460.0	3564165.15	311
2018-11-11	27.55	27.55	27.1	27.3	-0.45	-1.62	166416.0	4539284.9	273
2018-11-08	28.1	28.2	27.5	27.75	-0.25	-0.89	206777.0	5764731.9	402
2018-11-07	28.15	29.0	27.6	28.0	1.2	4.48	915974.0	25722132.4	1267
2018-11-06	26.75	27.1	26.7	26.8	-0.05	-0.19	61305.0	1648513.3	188
2018-11-05	27.0	27.35	26.8	26.85	-0.25	-0.92	148945.0	4020678.6	241
2018-11-04	27.4	27.5	27.0	27.1	-0.3	-1.09	133132.0	3625103.35	213
2018-11-01	27.5	28.1	27.15	27.4	0.1	0.37	341208.0	9424761.0	543
2018-10-31	27.4	27.85	27.2	27.3	-0.1	-0.36	230075.0	6325310.45	463
2018-10-30	27.25	27.65	27.2	27.4	0.0	0.0	182500.0	5004109.4	339
2018-10-29	27.1	27.5	27.0	27.4	0.7	2.62	246739.0	6736698.15	466
2018-10-28	25.7	27.2	25.7	26.7	0.7	2.69	201737.0	5388299.15	410
2018-10-25	25.55	26.5	25.3	26.0	0.4	1.56	125460.0	3259519.9	282
2018-10-24	25.65	26.0	25.5	25.6	0.05	0.2	84486.0	2171306.3	262
2018-10-23	25.0	26.2	25.0	25.55	0.15	0.59	133200.0	3412969.95	427
2018-10-22	25.25	25.5	24.98	25.4	-0.5	-1.93	114465.0	2882601.64	312
2018-10-21	23.8	25.95	23.8	25.9	-0.5	-1.89	159333.0	4008718.43	481
2018-10-18	26.55	26.7	26.2	26.4	-0.15	-0.56	117108.0	3085265.45	312
2018-10-17	26.45	27.0	26.4	26.55	0.2	0.76	68165.0	1817810.85	247
2018-10-16	26.6	27.3	26.25	26.35	-0.45	-1.68	190344.0	5058187.4	444
2018-10-15	26.3	27.4	26.25	26.8	0.5	1.9	180811.0	4838555.85	563
2018-10-14	29.0	29.1	26.3	26.3	-2.9	-9.93	203383.0	5579438.7	410
2018-10-11	29.0	29.8	29.0	29.2	-1.3	-4.26	122690.0	3582040.1	381
2018-10-10	30.45	30.5	30.25	30.5	0.1	0.33	13455.0	408471.55	54
2018-10-09	30.3	30.75	30.3	30.4	-0.3	-0.98	26553.0	807973.45	123
2018-10-08	31.25	31.25	30.4	30.7	-0.5	-1.6	27344.0	840987.1	170
2018-10-07	31.3	31.4	28.95	31.2	-0.45	-1.42	58558.0	1802670.9	180
2018-10-04	31.8	31.8	31.45	31.65	-0.45	-1.4	84857.0	2679272.05	187
2018-10-03	31.5	32.1	31.5	32.1	0.3	0.94	14755.0	469593.5	52
2018-10-02	32.0	32.0	31.5	31.8	0.0	0.0	17257.0	547340.05	118
2018-10-01	31.9	31.9	31.6	31.8	0.25	0.79	26089.0	828273.95	96
2018-09-30	31.75	31.8	31.55	31.55	0.3	0.96	40918.0	1295521.2	75
2018-09-27	31.5	31.5	31.25	31.25	-0.4	-1.26	39540.0	1239390.25	117
2018-09-26	31.45	32.1	31.35	31.65	0.05	0.16	42414.0	1343993.1	163
2018-09-25	31.85	31.85	31.55	31.6	0.2	0.64	31620.0	999878.4	116
2018-09-20	31.75	31.75	31.2	31.4	-0.35	-1.1	23549.0	738146.55	98
2018-09-19	31.85	32.2	31.5	31.75	-0.45	-1.4	34391.0	1095944.45	125
2018-09-18	31.45	32.2	31.45	32.2	0.4	1.26	36379.0	1161287.25	126
2018-09-17	30.8	31.8	30.8	31.8	1.05	3.41	34599.0	1079224.95	116
2018-09-16	30.55	30.8	30.25	30.75	0.05	0.16	20381.0	624346.75	99
2018-09-13	31.0	31.2	30.55	30.7	-0.3	-0.97	43866.0	1352105.5	102
2018-09-12	31.3	31.3	30.5	31.0	-0.85	-2.67	36778.0	1146060.2	154
2018-09-11	31.15	31.85	31.0	31.85	0.25	0.79	22480.0	706212.6	96
2018-09-10	31.95	32.0	31.5	31.6	0.05	0.16	10140.0	321201.2	76
2018-09-09	30.95	31.95	30.95	31.55	0.6	1.94	24825.0	782089.05	117
2018-09-06	30.6	31.4	30.0	30.95	-0.55	-1.75	59863.0	1834954.65	212
2018-09-05	32.3	32.3	30.55	31.5	-1.1	-3.37	78576.0	2493343.8	225
2018-09-04	32.35	32.9	32.35	32.6	0.1	0.31	34808.0	1133295.9	93
2018-09-03	32.5	32.5	32.3	32.5	0.0	0.0	9625.0	312595.3	49
2018-09-02	32.8	32.9	32.4	32.5	-0.35	-1.07	35137.0	1146542.3	70
2018-08-30	32.1	32.85	32.1	32.85	0.35	1.08	23184.0	749147.25	78
2018-08-29	32.7	32.85	32.1	32.5	-0.2	-0.61	29580.0	958678.75	86
2018-08-28	32.95	32.95	32.5	32.7	-0.2	-0.61	46319.0	1514888.3	124
2018-08-27	32.35	33.35	32.25	32.9	0.75	2.33	90545.0	2976631.45	271
2018-08-26	32.0	32.5	32.0	32.15	-0.1	-0.31	33004.0	1064887.9	111
2018-08-16	31.4	32.4	31.4	32.25	0.3	0.94	17244.0	551131.55	86
2018-08-15	32.2	32.2	31.5	31.95	-0.35	-1.08	40464.0	1293357.05	121
2018-08-14	31.9	32.5	31.9	32.3	-0.15	-0.46	57674.0	1853473.0	151
2018-08-13	33.0	33.0	31.05	32.45	-0.6	-1.82	77613.0	2494327.2	213
2018-08-12	33.4	33.5	32.9	33.05	-0.35	-1.05	38377.0	1271065.0	105
2018-08-09	33.3	34.4	33.25	33.4	0.0	0.0	117745.0	3985537.7	271
2018-08-08	33.4	33.65	33.3	33.4	0.0	0.0	41853.0	1400227.95	125
2018-08-07	33.0	33.5	33.0	33.4	0.3	0.91	20338.0	678443.95	99
2018-08-06	33.25	33.25	33.05	33.1	-0.3	-0.9	26579.0	881368.5	109
2018-08-05	33.1	33.55	33.1	33.4	0.0	0.0	18669.0	621871.7	102
2018-08-02	33.3	33.4	33.1	33.4	-0.1	-0.3	16569.0	551324.05	88
2018-08-01	33.8	33.8	33.3	33.5	-0.2	-0.59	58369.0	1952653.1	164
2018-07-31	33.5	34.0	33.3	33.7	0.2	0.6	68595.0	2306662.75	203
2018-07-30	33.4	33.5	33.35	33.5	0.15	0.45	26909.0	900413.25	100
2018-07-29	34.0	34.0	33.0	33.35	0.05	0.15	64749.0	2179997.85	129
2018-07-26	33.35	33.4	33.25	33.3	-0.2	-0.6	10494.0	349963.5	68
2018-07-25	33.7	33.7	33.45	33.5	-0.2	-0.59	18473.0	619784.5	69
2018-07-24	34.2	34.2	33.55	33.7	-0.5	-1.46	119118.0	4028158.95	242
2018-07-23	34.6	34.6	34.2	34.2	-0.3	-0.87	14505.0	499477.15	87
2018-07-22	34.45	34.65	34.4	34.5	0.05	0.15	12586.0	434850.35	75
2018-07-19	34.5	34.6	34.3	34.45	-0.25	-0.72	69603.0	2390658.45	155
2018-07-18	35.0	35.05	34.35	34.7	-0.5	-1.42	113850.0	3940869.85	270
2018-07-17	35.1	35.25	35.05	35.2	-0.1	-0.28	17636.0	619943.55	91
2018-07-16	35.35	35.4	35.1	35.3	-0.05	-0.14	25374.0	894936.7	122
2018-07-15	35.45	35.5	35.3	35.35	-0.1	-0.28	30216.0	1068728.05	62
2018-07-12	35.4	35.45	35.0	35.45	0.05	0.14	48071.0	1689698.8	139
2018-07-11	35.0	35.8	35.0	35.4	0.05	0.14	28323.0	1005976.05	127
2018-07-10	35.2	35.5	35.2	35.35	-0.15	-0.42	34800.0	1228943.9	117
2018-07-09	35.3	35.6	34.75	35.5	-0.15	-0.42	76680.0	2716341.6	160
2018-07-08	35.5	35.9	35.5	35.65	-0.1	-0.28	23743.0	847457.95	83
2018-07-05	36.0	36.0	35.5	35.75	-0.25	-0.69	111072.0	3971763.35	258
2018-07-04	36.4	36.7	35.9	36.0	-0.65	-1.77	72359.0	2621230.8	256
2018-07-03	36.1	38.2	36.1	36.65	1.15	3.24	478417.0	17868351.3	1086
2018-07-02	35.1	35.5	35.0	35.5	0.0	0.0	9998.0	351802.9	50
2018-07-01	35.7	35.7	35.45	35.5	-0.25	-0.7	18961.0	674455.8	42
2018-06-28	35.95	36.0	35.7	35.75	-0.15	-0.42	43082.0	1546117.85	113
2018-06-27	35.4	35.95	35.4	35.9	0.55	1.56	40836.0	1461327.1	98
2018-06-26	35.85	35.9	35.35	35.35	-0.55	-1.53	21458.0	764288.55	82
2018-06-25	36.0	36.0	35.4	35.9	0.0	0.0	44151.0	1582384.6	105
2018-06-24	35.5	36.0	35.5	35.9	0.5	1.41	15252.0	544697.6	73
2018-06-21	35.15	35.65	35.15	35.4	0.2	0.57	10490.0	372239.8	51
2018-06-20	36.0	36.0	35.15	35.2	-0.3	-0.85	17376.0	617276.05	70
2018-06-12	36.0	36.0	35.3	35.5	-0.55	-1.53	39455.0	1402959.5	95
2018-06-11	36.0	36.05	35.0	36.05	0.25	0.7	45494.0	1621869.0	100
2018-06-10	35.85	35.85	35.8	35.8	-0.1	-0.28	28469.0	1019410.75	36
2018-06-07	36.1	36.2	35.8	35.9	-0.05	-0.14	27770.0	997965.5	86
2018-06-06	36.2	36.2	35.8	35.95	-0.1	-0.28	63119.0	2269858.95	118
2018-06-05	36.0	36.6	35.4	36.05	-0.1	-0.28	122827.0	4421085.85	319
2018-06-04	33.95	37.0	33.95	36.15	2.2	6.48	260388.0	9221699.1	524
2018-06-03	34.0	34.0	33.2	33.95	0.55	1.65	54780.0	1846118.9	131
2018-05-31	33.5	33.7	33.2	33.4	-0.25	-0.74	36390.0	1217941.95	163
2018-05-30	33.8	33.95	33.65	33.65	-0.3	-0.88	39623.0	1337001.25	95
2018-05-29	34.2	34.25	33.95	33.95	-0.25	-0.73	64070.0	2186460.35	101
2018-05-28	34.2	34.45	34.05	34.2	0.0	0.0	64961.0	2225744.85	131
2018-05-27	34.0	34.2	34.0	34.2	0.1	0.29	26263.0	895684.3	69
2018-05-24	34.1	34.1	34.0	34.09	-0.02	-0.06	28983.0	986923.6	55
2018-05-23	34.05	34.15	33.9	34.11	0.01	0.03	43849.0	1491406.9	99
2018-05-22	34.25	34.3	34.0	34.1	-0.24	-0.7	64669.0	2208014.25	170
2018-05-21	34.0	34.35	34.0	34.34	0.33	0.97	33272.0	1138161.75	96
2018-05-20	34.2	34.4	33.9	34.01	-0.09	-0.26	34178.0	1167944.5	109
2018-05-17	34.5	34.65	34.0	34.1	0.1	0.29	27602.0	944301.2	139
2018-05-16	35.15	35.2	33.7	34.0	-1.02	-2.91	112127.0	3831296.0	308
2018-05-15	34.95	35.6	34.95	35.02	-0.21	-0.6	71035.0	2505040.3	166
2018-05-14	35.7	35.7	35.1	35.23	-0.23	-0.65	53759.0	1896508.3	184
2018-05-13	35.0	35.7	35.0	35.46	0.58	1.66	72750.0	2577777.25	170
2018-05-10	34.0	35.0	33.55	34.88	0.51	1.48	179701.0	6161071.55	540
2018-05-09	35.1	35.5	34.2	34.37	-1.9	-5.24	117037.0	4089184.6	322
2018-05-08	36.65	36.7	35.3	36.27	-0.64	-1.73	141574.0	5089763.55	330
2018-05-07	36.5	36.95	36.5	36.91	-0.14	-0.38	51927.0	1910150.35	119
2018-05-06	37.1	37.3	36.6	37.05	0.07	0.19	83173.0	3082568.6	157
2018-05-03	37.0	37.0	36.7	36.98	-0.31	-0.83	51488.0	1898987.6	179
2018-05-02	37.3	37.3	37.0	37.29	0.07	0.19	72987.0	2707807.15	174
2018-05-01	37.0	37.85	37.0	37.22	-0.03	-0.08	89990.0	3364058.95	219
2018-04-30	37.1	37.3	36.2	37.25	0.04	0.11	92323.0	3423664.1	269
2018-04-29	37.6	37.6	37.15	37.21	-0.25	-0.67	44002.0	1646148.9	111
2018-04-26	37.05	37.5	36.9	37.46	-0.01	-0.03	63026.0	2346780.4	269
2018-04-25	37.25	37.55	37.0	37.47	-0.05	-0.13	104467.0	3886835.7	299
2018-04-24	37.9	38.2	37.2	37.52	-0.46	-1.21	172204.0	6488783.25	460
2018-04-23	38.5	38.65	37.9	37.98	-0.53	-1.38	254040.0	9683643.95	445
2018-04-22	38.0	38.7	37.9	38.51	0.32	0.84	193288.0	7414683.6	373
2018-04-19	38.75	38.75	38.0	38.19	-0.24	-0.62	126313.0	4855360.9	302
2018-04-18	38.5	39.0	38.3	38.43	0.28	0.73	314606.0	12180103.9	695
2018-04-17	37.6	38.2	37.3	38.15	0.82	2.2	374826.0	14183149.55	561
2018-04-16	37.0	37.9	37.0	37.33	0.4	1.08	210954.0	7898008.85	469
2018-04-15	36.9	37.2	36.8	36.93	0.39	1.07	173501.0	6413357.6	291
2018-04-12	37.9	37.9	35.85	36.54	-0.58	-1.56	201259.0	7382004.05	567
2018-04-11	38.15	38.2	36.3	37.12	-0.92	-2.42	121837.0	4558745.3	372
2018-04-10	37.6	38.25	37.4	38.04	0.4	1.06	285171.0	10840182.75	492
2018-04-09	38.0	38.05	37.5	37.64	-0.12	-0.32	236552.0	8958577.1	417
2018-04-08	38.0	38.1	37.15	37.76	-0.2	-0.53	221754.0	8328793.4	453
2018-04-05	38.35	38.75	37.7	37.96	-0.53	-1.38	341166.0	12991771.95	641
2018-04-04	39.1	39.1	38.3	38.49	-0.43	-1.1	225073.0	8693082.8	482
2018-04-03	38.6	39.7	38.5	38.92	0.48	1.25	596917.0	23445909.7	815
2018-04-02	39.0	39.0	37.8	38.44	-0.49	-1.26	156954.0	6029011.8	367
2018-04-01	39.0	39.2	38.8	38.93	-0.1	-0.26	229902.0	8952118.6	302
2018-03-29	39.35	39.55	38.8	39.03	-0.05	-0.13	230909.0	9017488.4	342
2018-03-28	39.4	40.0	38.9	39.08	-0.18	-0.46	750587.0	29490885.4	1159
2018-03-27	39.05	39.85	38.9	39.26	0.13	0.33	735199.0	28921680.65	993
2018-03-26	39.5	39.9	39.0	39.13	-0.25	-0.63	573648.0	22598319.35	1030
2018-03-25	38.25	40.7	38.25	39.38	1.84	4.9	1328930.0	53026805.5	1933
2018-03-22	37.8	37.9	37.05	37.54	0.37	1.0	274124.0	10286734.5	518
2018-03-21	36.15	38.4	35.9	37.17	0.98	2.71	688214.0	25632586.45	1338
2018-03-20	36.1	36.4	35.2	36.19	-1.73	-4.56	657958.0	23704489.5	1166
2018-03-19	37.0	38.4	37.0	37.92	0.93	2.51	588572.0	22227878.35	807
2018-03-18	36.7	37.05	36.2	36.99	0.53	1.45	293940.0	10850089.9	374
2018-03-15	36.6	36.6	35.9	36.46	-0.1	-0.27	230097.0	8352678.15	347
2018-03-14	36.3	37.15	36.0	36.56	0.57	1.58	528168.0	19444841.3	703
2018-03-13	36.5	36.8	35.7	35.99	-0.44	-1.21	228012.0	8215371.1	453
2018-03-12	35.6	37.75	35.6	36.43	0.83	2.33	452546.0	16747345.05	968
2018-03-11	34.4	36.0	34.4	35.6	1.27	3.7	370143.0	13013540.7	544
2018-03-08	33.5	34.6	33.5	34.33	0.59	1.75	387775.0	13274340.9	491
2018-03-07	33.6	34.3	33.5	33.74	0.11	0.33	382204.0	12936815.45	529
2018-03-06	33.0	33.95	32.9	33.63	0.78	2.37	493817.0	16434707.1	637
2018-03-05	32.3	33.05	32.2	32.85	0.67	2.08	511719.0	16710711.45	628
2018-03-04	31.8	32.2	31.5	32.18	0.39	1.23	203407.0	6508030.25	227
2018-03-01	31.7	32.2	31.6	31.79	-0.17	-0.53	120052.0	3822103.65	166
2018-02-28	31.95	32.2	31.5	31.96	-0.19	-0.59	147915.0	4702941.65	238
2018-02-27	31.8	32.8	31.8	32.15	0.27	0.85	394376.0	12796399.2	715
2018-02-26	31.5	32.15	31.4	31.88	0.39	1.24	310883.0	9906382.8	436
2018-02-25	31.2	31.5	31.0	31.49	0.32	1.03	249368.0	7787377.35	265
2018-02-22	31.25	31.5	30.85	31.17	-0.25	-0.8	207576.0	6447531.5	335
2018-02-21	30.85	31.65	30.6	31.42	0.68	2.21	451397.0	14079746.0	731
2018-02-20	30.0	31.1	29.85	30.74	0.73	2.43	484962.0	14842085.95	858
2018-02-19	30.1	30.2	29.9	30.01	-0.16	-0.53	178589.0	5368176.1	295
2018-02-18	30.0	30.4	29.8	30.17	0.08	0.27	285227.0	8584885.85	483
2018-02-15	29.95	30.2	29.6	30.09	0.17	0.57	221870.0	6662532.85	446
2018-02-14	30.1	30.35	29.85	29.92	-0.2	-0.66	99079.0	2988417.35	250
2018-02-13	30.05	30.4	30.05	30.12	0.15	0.5	98457.0	2980870.45	186
2018-02-12	29.75	30.05	29.7	29.97	0.19	0.64	52155.0	1563060.5	107
2018-02-11	30.0	30.2	29.75	29.78	-0.36	-1.19	82607.0	2475379.4	153
2018-02-08	30.0	30.5	30.0	30.14	0.04	0.13	75664.0	2285088.4	167
2018-02-07	30.4	30.5	30.0	30.1	-0.09	-0.3	105252.0	3172421.05	229
2018-02-06	30.5	30.5	30.0	30.19	-0.38	-1.24	155821.0	4710696.15	294
2018-02-05	30.2	31.1	30.2	30.57	0.3	0.99	216482.0	6680833.3	466
2018-02-04	30.35	30.4	30.25	30.27	-0.18	-0.59	38649.0	1172887.45	159
2018-02-01	30.7	30.7	30.4	30.45	-0.08	-0.26	42495.0	1297935.55	142
2018-01-31	30.4	30.8	30.4	30.53	0.06	0.2	120204.0	3676325.05	262
2018-01-30	30.6	30.7	30.4	30.47	-0.19	-0.62	53876.0	1645668.05	163
2018-01-29	31.05	31.05	30.5	30.66	-0.08	-0.26	68378.0	2104431.15	157
2018-01-28	30.5	31.1	30.45	30.74	0.29	0.95	145517.0	4493067.85	273
2018-01-25	30.5	30.5	30.2	30.45	-0.15	-0.49	100558.0	3056273.85	266
2018-01-24	30.7	31.35	30.55	30.6	-0.01	-0.03	165570.0	5118686.4	435
2018-01-23	30.6	30.8	30.4	30.61	-0.29	-0.94	132852.0	4062427.9	323
2018-01-22	31.5	31.5	30.8	30.9	-0.58	-1.84	58292.0	1814939.1	167
2018-01-21	31.8	32.1	31.2	31.48	-0.5	-1.56	90514.0	2866241.65	233
2018-01-18	32.2	32.2	31.85	31.98	0.02	0.06	80050.0	2559436.35	182
2018-01-17	31.9	32.3	31.85	31.96	0.02	0.06	145598.0	4659520.05	270
2018-01-16	32.3	32.3	31.8	31.94	-0.07	-0.22	242940.0	7780763.95	373
2018-01-15	32.5	32.55	32.0	32.01	-0.53	-1.63	184175.0	5940086.45	235
2018-01-14	32.45	32.65	32.3	32.54	-0.07	-0.21	158137.0	5127625.2	183
2018-01-11	32.8	33.0	32.25	32.61	-0.14	-0.43	96427.0	3142568.7	170
2018-01-10	33.15	33.2	32.55	32.75	-0.21	-0.64	94131.0	3096211.75	196
2018-01-09	32.6	33.25	32.4	32.96	0.64	1.98	308972.0	10185412.45	422
2018-01-08	32.75	32.8	32.2	32.32	-0.34	-1.04	50812.0	1648232.3	104
2018-01-07	32.75	32.75	32.4	32.66	0.33	1.02	71613.0	2333405.55	138
2018-01-04	32.0	32.7	32.0	32.33	0.45	1.41	120542.0	3896389.65	218
2018-01-03	32.1	32.1	31.85	31.88	-0.23	-0.72	52635.0	1681679.2	126
2018-01-02	32.2	32.2	32.0	32.11	-0.15	-0.46	52114.0	1676192.2	175
2018-01-01	32.25	32.35	31.9	32.26	-0.09	-0.28	51306.0	1650008.1	128
2017-12-31	32.5	32.8	32.3	32.35	-0.1	-0.31	103108.0	3344820.95	191
2017-12-28	32.6	32.7	32.4	32.45	-0.19	-0.58	124390.0	4041932.5	191
2017-12-27	32.6	32.85	32.55	32.64	-0.03	-0.09	104647.0	3421067.75	176
2017-12-26	32.3	33.4	32.3	32.67	0.15	0.46	366299.0	12064269.8	669
2017-12-25	32.5	32.65	32.2	32.52	0.0	0.0	41916.0	1360523.0	90
2017-12-24	32.25	33.05	32.25	32.52	0.12	0.37	154761.0	5057138.25	312
2017-12-21	32.35	32.5	32.05	32.4	0.0	0.0	78471.0	2536725.25	133
2017-12-20	32.7	32.95	32.3	32.4	-0.23	-0.7	81851.0	2664570.4	184
2017-12-19	33.0	33.0	32.6	32.63	-0.31	-0.94	74480.0	2446712.15	175
2017-12-18	32.9	33.2	32.8	32.94	0.0	0.0	54705.0	1803061.95	134
2017-12-17	33.1	33.5	32.85	32.94	0.01	0.03	192098.0	6358098.9	251
2017-12-14	32.8	33.1	32.8	32.93	-0.29	-0.87	46060.0	1519873.3	84
2017-12-13	33.05	33.25	33.05	33.22	0.15	0.45	99242.0	3288829.05	143
2017-12-12	33.1	33.3	33.0	33.07	0.05	0.15	86268.0	2860271.8	167
2017-12-11	33.6	33.6	33.0	33.02	-0.38	-1.14	128930.0	4270796.9	210
2017-12-10	33.1	33.6	32.8	33.4	0.39	1.18	271687.0	9066308.8	272
2017-12-07	32.55	33.1	32.1	33.01	0.41	1.26	331335.0	10891410.05	306
2017-12-06	32.9	32.9	32.6	32.6	-0.25	-0.76	85617.0	2800636.4	131
2017-12-05	32.9	33.15	32.7	32.85	-0.09	-0.27	124422.0	4098418.25	221
2017-12-04	32.9	33.0	32.85	32.94	0.08	0.24	163405.0	5377867.55	180
2017-12-03	32.7	33.1	32.6	32.86	0.3	0.92	351624.0	11572025.9	356
2017-11-30	32.75	32.85	32.45	32.56	-0.3	-0.91	314116.0	10226317.8	290
2017-11-29	33.2	33.25	32.65	32.86	-0.12	-0.36	224998.0	7396049.75	324
2017-11-28	32.8	33.4	32.55	32.98	0.06	0.18	291563.0	9624302.85	371
2017-11-27	33.45	33.55	32.6	32.92	-0.53	-1.58	567174.0	18825393.95	621
2017-11-26	33.3	33.9	33.2	33.45	0.12	0.36	528948.0	17705146.15	524
2017-11-23	33.1	33.75	32.75	33.33	0.43	1.31	597019.0	19801649.7	671
2017-11-22	33.0	35.0	32.55	32.9	0.62	1.92	1665408.0	55428506.9	2208
2017-11-21	31.45	32.4	31.45	32.28	0.3	0.94	363941.0	11674910.65	311
2017-11-20	31.6	32.3	31.5	31.98	-0.08	-0.25	255447.0	8171965.1	348
2017-11-19	30.1	32.75	30.1	32.06	1.84	6.09	892639.0	28230648.95	1002
2017-11-16	30.0	30.4	29.45	30.22	0.09	0.3	212768.0	6376975.8	171
2017-11-15	30.5	31.0	30.0	30.13	-0.3	-0.99	345977.0	10566606.6	487
2017-11-14	28.8	30.5	28.7	30.43	1.81	6.32	472918.0	14133800.15	594
2017-11-13	27.6	28.9	27.4	28.62	1.11	4.03	362525.0	10161667.75	567
2017-11-12	27.8	27.85	27.5	27.51	-0.3	-1.08	108026.0	2983783.3	286
2017-11-09	27.8	28.4	27.5	27.81	-0.22	-0.78	167169.0	4668666.45	404
2017-11-08	28.45	28.45	27.6	28.03	-0.47	-1.65	126695.0	3549114.4	218
2017-11-07	29.05	29.05	26.55	28.5	-0.52	-1.79	315275.0	8871042.6	417
2017-11-06	29.25	29.25	28.55	29.02	0.13	0.45	101074.0	2921166.4	192
2017-11-05	30.0	30.0	28.0	28.89	-1.13	-3.76	270841.0	7891644.65	386
2017-11-02	30.25	30.45	30.0	30.02	-0.1	-0.33	180660.0	5464459.15	261
2017-11-01	29.8	30.2	29.6	30.12	0.34	1.14	73461.0	2193650.45	160
2017-10-31	30.15	30.2	29.5	29.78	-0.26	-0.87	62849.0	1879347.2	179
2017-10-30	30.1	30.1	29.9	30.04	-0.07	-0.23	955817.0	28805202.5	156
2017-10-29	30.35	30.5	30.05	30.11	-0.1	-0.33	67815.0	2049252.2	138
2017-10-26	30.3	30.5	30.1	30.21	0.06	0.2	143284.0	4343231.5	217
2017-10-25	30.0	30.2	29.8	30.15	0.31	1.04	48513.0	1457328.2	112
2017-10-24	30.0	30.1	29.65	29.84	-0.04	-0.13	71310.0	2131274.1	168
2017-10-23	30.25	30.25	29.7	29.88	-0.3	-0.99	148009.0	4432594.95	216
2017-10-22	30.2	30.55	30.1	30.18	0.05	0.17	157164.0	4760288.85	284
2017-10-19	30.15	30.45	29.75	30.13	-0.77	-2.49	455003.0	13678775.65	620
2017-10-18	31.4	31.4	30.8	30.9	-0.47	-1.5	197018.0	6134354.7	297
2017-10-17	31.8	31.8	31.3	31.37	-0.22	-0.7	104082.0	3274709.85	208
2017-10-16	31.4	31.9	31.1	31.59	0.18	0.57	292584.0	9230494.2	413
2017-10-15	31.8	32.2	31.35	31.41	-0.05	-0.16	402923.0	12818477.45	610
2017-10-12	31.2	31.75	30.7	31.46	0.41	1.32	576013.0	18031509.4	688
2017-10-11	31.0	31.55	30.6	31.05	0.22	0.71	684340.0	21291801.75	1036
2017-10-10	30.7	32.0	30.6	30.83	0.08	0.26	673860.0	21122487.0	999
2017-10-09	31.75	31.95	30.55	30.75	-1.07	-3.36	507148.0	15740506.85	780
2017-10-08	31.7	32.7	31.4	31.82	1.14	3.72	1480662.0	47311990.3	1633
2017-10-05	30.8	30.85	30.6	30.68	-0.1	-0.32	117451.0	3605689.2	134
2017-10-04	30.8	31.1	30.65	30.78	-0.01	-0.03	273248.0	8433111.25	262
2017-10-03	31.25	31.35	30.75	30.79	-0.47	-1.5	327663.0	10136574.4	421
2017-10-02	31.1	31.45	30.65	31.26	0.49	1.59	370635.0	11503389.15	465
2017-10-01	29.65	31.1	29.65	30.77	0.79	2.64	803082.0	24617274.3	1016
2017-09-28	30.0	30.05	29.65	29.98	0.06	0.2	90419.0	2706876.05	142
2017-09-27	30.0	30.1	29.55	29.92	-0.01	-0.03	115076.0	3427976.75	196
2017-09-26	30.2	30.3	29.9	29.93	-0.23	-0.76	106112.0	3195528.4	200
2017-09-25	30.8	31.1	30.0	30.16	-0.56	-1.82	280696.0	8564992.15	384
2017-09-21	30.35	30.85	30.2	30.72	0.33	1.09	282400.0	8615520.45	364
2017-09-20	30.9	31.4	30.2	30.39	-0.21	-0.69	648879.0	19998435.7	1021
2017-09-19	30.1	30.9	30.05	30.6	0.67	2.24	623723.0	19035936.6	917
2017-09-18	29.75	30.95	29.7	29.93	0.21	0.71	1337879.0	40505970.8	1471
2017-09-17	29.7	29.8	29.5	29.72	0.06	0.2	205650.0	6097430.05	191
2017-09-14	29.5	29.75	29.2	29.66	0.07	0.24	302980.0	8949522.65	310
2017-09-13	29.8	29.8	29.5	29.59	0.03	0.1	186975.0	5539074.75	241
2017-09-12	29.65	29.75	29.25	29.56	-0.02	-0.07	258330.0	7603020.95	284
2017-09-11	29.3	29.65	29.3	29.58	0.29	0.99	365274.0	10775742.55	396
2017-09-10	29.5	29.5	29.0	29.29	-0.14	-0.48	192557.0	5628393.7	278
2017-09-07	29.3	30.1	29.3	29.43	0.4	1.38	568253.0	16815807.75	883
2017-09-06	29.0	29.15	28.85	29.03	0.24	0.83	278728.0	8076587.25	364
2017-08-29	28.3	30.1	28.3	28.79	0.54	1.91	1802893.0	52626856.35	2105
2017-08-28	27.85	28.3	27.85	28.25	0.28	1.0	118475.0	3333777.35	200
2017-08-27	27.9	28.0	27.85	27.97	0.13	0.47	65235.0	1822339.75	144
2017-08-24	28.05	28.1	27.55	27.84	-0.14	-0.5	244867.0	6806541.2	314
2017-08-23	28.05	28.35	27.9	27.98	-0.06	-0.21	210754.0	5914849.8	295
2017-08-22	28.1	28.3	27.85	28.04	-0.02	-0.07	202247.0	5668916.1	343
2017-08-21	28.15	28.25	28.05	28.06	-0.09	-0.32	144621.0	4065120.85	224
2017-08-20	28.2	28.35	28.1	28.15	-0.11	-0.39	166412.0	4694178.15	270
2017-08-17	28.55	28.6	28.25	28.26	-0.28	-0.98	188422.0	5352926.9	308
2017-08-16	28.25	28.6	28.0	28.54	-0.16	-0.56	230446.0	6523583.95	353
2017-08-15	29.75	29.95	28.1	28.7	-0.29	-1.0	777292.0	22759296.0	869
2017-08-14	29.25	29.35	28.95	28.99	-0.17	-0.58	238496.0	6936471.55	318
2017-08-13	29.1	29.4	28.9	29.16	0.22	0.76	392332.0	11449503.9	501
2017-08-10	29.25	29.5	28.9	28.94	-0.31	-1.06	314829.0	9180025.0	444
2017-08-09	29.5	29.8	29.25	29.25	-0.16	-0.54	526329.0	15509093.7	602
2017-08-08	28.8	29.55	28.65	29.41	0.86	3.01	1150400.0	33587247.3	1341
2017-08-07	28.0	28.65	27.9	28.55	0.39	1.38	505820.0	14314636.55	567
2017-08-06	28.3	28.3	28.0	28.16	-0.18	-0.64	191742.0	5400382.8	317
2017-08-03	28.65	28.9	28.25	28.34	-0.39	-1.36	243329.0	6954881.4	364
2017-08-02	28.95	28.95	28.25	28.73	-0.08	-0.28	288445.0	8238349.6	469
2017-08-01	28.3	29.2	28.15	28.81	0.68	2.42	923689.0	26562597.15	1085
2017-07-31	27.55	28.5	27.5	28.13	0.86	3.15	778833.0	21894889.95	1146
2017-07-30	27.2	27.6	26.9	27.27	0.14	0.52	158893.0	4323102.4	304
2017-07-27	27.55	27.8	27.05	27.13	-0.4	-1.45	232605.0	6386465.55	455
2017-07-26	28.0	28.2	27.5	27.53	-1.06	-3.71	480937.0	13347381.9	683
2017-07-25	28.55	28.8	28.5	28.59	-0.24	-0.83	195583.0	5599918.45	258
2017-07-24	29.1	29.15	28.8	28.83	-0.31	-1.06	183938.0	5328792.25	238
2017-07-23	29.0	29.35	28.75	29.14	0.36	1.25	347456.0	10104056.1	443
2017-07-20	28.8	29.05	28.7	28.78	0.07	0.24	156248.0	4505572.8	222
2017-07-19	28.85	28.95	28.65	28.71	-0.04	-0.14	147037.0	4233815.5	219
2017-07-18	28.7	29.25	28.7	28.75	0.06	0.21	308750.0	8942158.05	390
2017-07-17	29.2	29.3	28.5	28.69	-0.56	-1.91	396638.0	11492658.25	527
2017-07-16	28.8	29.6	28.8	29.25	0.62	2.17	861830.0	25209730.95	982
2017-07-13	28.15	29.1	28.1	28.63	0.55	1.96	1511662.0	43315821.2	1480
2017-07-12	28.3	28.5	28.05	28.08	-0.13	-0.46	295680.0	8362363.0	386
2017-07-11	28.0	28.75	28.0	28.21	0.34	1.22	683200.0	19364170.7	857
2017-07-10	28.15	28.25	27.85	27.87	-0.03	-0.11	346621.0	9729356.65	428
2017-07-09	27.55	28.1	27.55	27.9	0.12	0.43	291033.0	8118586.1	402
2017-07-06	27.7	28.0	27.55	27.78	-0.15	-0.54	223979.0	6228363.75	379
2017-07-05	27.25	28.8	27.25	27.93	0.56	2.05	1677151.0	47205080.3	1814
2017-07-04	27.55	27.8	27.25	27.37	-0.16	-0.58	501733.0	13842379.75	558
2017-07-03	27.3	27.9	27.25	27.53	0.28	1.03	588346.0	16216054.3	533
2017-07-02	27.3	27.7	27.0	27.25	0.2	0.74	414870.0	11331538.55	470
2017-06-22	26.5	28.5	26.4	27.05	0.67	2.54	991621.0	27317507.4	1030
2017-06-21	26.5	26.7	26.2	26.38	0.34	1.31	352467.0	9318720.35	372
2017-06-20	26.9	26.9	25.8	26.04	-0.36	-1.36	237174.0	6268979.2	319
2017-06-19	25.9	26.55	25.9	26.4	0.54	2.09	272123.0	7171916.3	350
2017-06-18	26.0	26.0	25.7	25.86	0.03	0.12	71300.0	1840776.25	153
2017-06-15	26.0	26.3	25.8	25.83	-0.14	-0.54	231280.0	6016219.05	280
2017-06-14	26.0	26.2	25.95	25.97	0.02	0.08	130018.0	3392742.55	189
2017-06-13	26.0	26.0	25.75	25.95	0.11	0.43	92679.0	2400727.9	160
2017-06-12	25.6	26.35	25.6	25.84	0.2	0.78	323804.0	8420638.35	548
2017-06-11	26.5	26.75	25.55	25.64	-1.28	-4.75	413138.0	10760938.3	590
2017-06-08	27.55	27.55	26.8	26.92	-0.74	-2.68	222815.0	6068940.3	283
2017-06-07	27.6	27.7	27.3	27.66	0.07	0.25	134645.0	3706404.4	220
2017-06-06	27.85	27.85	27.45	27.59	-0.24	-0.86	254505.0	7041820.55	343
2017-06-05	27.85	27.95	27.4	27.83	-0.05	-0.18	366833.0	10149415.4	476
2017-06-04	27.8	28.2	27.7	27.88	0.1	0.36	199174.0	5562133.2	334
2017-06-01	28.0	28.1	27.7	27.78	-0.15	-0.54	205709.0	5733152.2	357
2017-05-31	27.7	28.7	27.6	27.93	0.31	1.12	949894.0	26768954.6	1182
2017-05-30	27.6	28.1	27.3	27.62	0.05	0.18	853600.0	23628655.3	1007
2017-05-29	27.0	27.6	26.8	27.57	0.62	2.3	375480.0	10242019.3	614
2017-05-28	28.2	28.2	26.6	26.95	-1.24	-4.4	319288.0	8666753.6	649
2017-05-25	29.0	29.2	28.0	28.19	-0.64	-2.22	371281.0	10598591.0	687
2017-05-24	29.2	29.5	28.6	28.83	-0.26	-0.89	581419.0	16883240.7	928
2017-05-23	29.1	30.5	28.8	29.09	-0.15	-0.51	1770599.0	52592384.7	2022
2017-05-22	30.2	30.2	29.1	29.24	-0.89	-2.95	655184.0	19416386.5	1068
2017-05-21	30.5	30.9	30.1	30.13	0.04	0.13	1804905.0	55032364.4	1970
2017-05-18	28.2	31.0	28.0	30.09	1.77	6.25	3913532.0	117960483.7	3595
2017-05-17	28.5	28.8	28.2	28.32	-0.37	-1.29	246240.0	7006395.2	371
2017-05-16	28.7	29.1	28.5	28.69	0.12	0.42	513732.0	14804610.7	685
2017-05-15	27.8	28.6	27.8	28.57	0.77	2.77	468376.0	13238632.9	675
2017-05-14	27.7	28.1	27.6	27.8	-0.16	-0.57	202846.0	5650361.0	405
2017-05-11	29.3	29.3	27.6	27.96	-1.31	-4.48	611334.0	17298852.9	1013
2017-05-10	29.3	29.7	29.1	29.27	-0.06	-0.2	406660.0	11931256.9	632
2017-05-09	28.6	29.9	28.4	29.33	0.84	2.95	1642537.0	48234288.4	1920
2017-05-08	28.5	28.9	28.2	28.49	-0.26	-0.9	613317.0	17445142.5	701
2017-05-07	29.5	29.5	28.5	28.75	-0.53	-1.81	269806.0	7803174.3	507
2017-05-04	30.4	30.4	29.0	29.28	-0.96	-3.17	418889.0	12323562.0	797
2017-05-03	30.8	30.8	30.2	30.24	-0.55	-1.79	284190.0	8663405.1	460
2017-05-02	31.2	31.2	30.7	30.79	-0.28	-0.9	284440.0	8779632.3	387
2017-05-01	31.3	31.4	31.0	31.07	-0.18	-0.58	325398.0	10152060.7	564
2017-04-30	31.0	32.1	30.9	31.25	0.18	0.58	1190426.0	37538328.5	1413
2017-04-27	31.9	31.9	31.0	31.07	-0.54	-1.71	697081.0	21702610.1	1022
2017-04-26	31.5	32.3	31.4	31.61	0.8	2.6	1297183.0	41346577.3	2146
2017-04-25	31.3	31.3	30.6	30.81	-0.47	-1.5	540227.0	16672361.3	800
2017-04-24	31.6	31.6	31.1	31.28	-0.42	-1.32	492599.0	15394705.2	712
2017-04-23	32.1	32.4	31.5	31.7	0.13	0.41	615823.0	19636853.7	982
2017-04-20	32.9	32.9	31.5	31.57	-1.36	-4.13	1028278.0	32993168.8	1601
2017-04-19	33.1	33.5	32.7	32.93	-0.18	-0.54	957657.0	31684487.2	1318
2017-04-18	33.5	33.8	32.8	33.11	-0.06	-0.18	1763635.0	58744967.3	2406
2017-04-17	32.9	34.1	32.7	33.17	0.65	2.0	2464430.0	82544434.8	3293
2017-04-16	33.7	33.7	32.3	32.52	-0.72	-2.17	1190644.0	39083456.2	2074
2017-04-13	34.1	34.2	33.1	33.24	-0.71	-2.09	1492391.0	50224013.4	2452
2017-04-12	35.0	35.7	33.5	33.95	-0.59	-1.71	3062461.0	105827019.2	5293
2017-04-11	32.5	34.8	32.5	34.54	2.45	7.63	5971488.0	202004414.6	7533
2017-04-10	32.5	33.5	31.5	32.09	-0.22	-0.68	3392523.0	109876629.2	5606
2017-04-09	34.1	36.2	31.9	32.31	-1.64	-4.83	4383461.0	150900327.8	6461
2017-04-06	31.7	34.4	31.7	33.95	2.46	7.81	3295358.0	110424482.3	4471
2017-04-05	28.8	31.5	28.4	31.49	2.78	9.68	3451161.0	105466613.5	3672
2017-04-04	27.6	30.2	27.5	28.71	1.22	4.44	3549131.0	103832724.2	4367
2017-04-03	28.4	28.4	27.4	27.49	-0.61	-2.17	399350.0	11125451.0	621
2017-04-02	28.4	29.3	28.0	28.1	-0.22	-0.78	1329591.0	38027197.8	1378
2017-03-30	29.1	29.4	28.1	28.32	-0.97	-3.31	1132978.0	32618354.6	1581
2017-03-29	30.0	30.4	28.9	29.29	-0.5	-1.68	1717904.0	50740983.2	2399
2017-03-28	28.5	30.4	27.7	29.79	1.89	6.77	3621414.0	106148401.3	5241
2017-03-27	25.3	27.9	25.1	27.9	2.48	9.76	2370825.0	63812175.2	2592
2017-03-26	26.9	27.3	25.2	25.42	-1.18	-4.44	2807514.0	74519317.1	2764
2017-03-23	25.2	26.6	25.2	26.6	2.33	9.6	1557759.0	40951856.0	859
2017-03-22	24.0	24.35	23.9	24.27	0.08	0.33	211910.0	5128740.65	302
2017-03-21	24.75	24.8	24.1	24.19	-0.15	-0.62	396388.0	9693857.2	542
2017-03-20	24.0	24.6	23.65	24.34	0.73	3.09	715441.0	17365069.75	846
2017-03-19	23.3	23.65	23.15	23.61	0.47	2.03	72160.0	1693659.2	132
2017-03-16	23.15	23.45	23.1	23.14	-0.01	-0.04	100514.0	2343049.65	151
2017-03-15	23.15	23.2	23.0	23.15	0.01	0.04	36846.0	853343.0	97
2017-03-14	23.5	23.5	22.9	23.14	-0.31	-1.32	85845.0	1982656.05	178
2017-03-13	23.4	23.75	23.35	23.45	0.05	0.21	57291.0	1349872.5	97
2017-03-12	23.35	23.4	23.3	23.4	-0.15	-0.64	84432.0	1973371.3	73
2017-03-09	24.05	24.05	23.5	23.55	-0.66	-2.73	269864.0	6392729.35	305
2017-03-08	24.3	24.5	24.05	24.21	-0.2	-0.82	175384.0	4254403.1	267
2017-03-07	25.0	25.4	24.3	24.41	-0.59	-2.36	482238.0	12010040.55	462
2017-03-06	24.4	25.5	24.1	25.0	0.42	1.71	639073.0	15754965.8	660
2017-03-05	23.8	24.8	23.75	24.58	0.79	3.32	739933.0	17915596.3	579
2017-03-02	23.8	24.1	23.7	23.79	0.04	0.17	459924.0	10992041.6	528
2017-03-01	23.0	24.05	22.95	23.75	0.68	2.95	616940.0	14559799.9	617
2017-02-28	22.5	23.1	22.3	23.07	0.56	2.49	255515.0	5814033.9	232
2017-02-27	22.95	23.5	22.45	22.51	-0.56	-2.43	517432.0	11898391.6	611
2017-02-26	22.75	23.35	22.75	23.07	0.4	1.76	421735.0	9722422.7	413
2017-02-23	22.4	22.75	22.3	22.67	0.25	1.12	371586.0	8410739.65	265
2017-02-22	22.25	22.65	22.25	22.42	0.15	0.67	245709.0	5521991.8	271
2017-02-21	22.45	22.5	22.05	22.27	-0.24	-1.07	174618.0	3885843.9	270
2017-02-20	22.45	22.85	22.4	22.51	-0.02	-0.09	367197.0	8329598.8	381
2017-02-19	22.55	22.65	22.45	22.53	0.03	0.13	183168.0	4132091.2	179
2017-02-16	22.45	22.75	22.45	22.5	0.05	0.22	361026.0	8173745.5	284
2017-02-15	22.5	22.5	22.3	22.45	0.07	0.31	97820.0	2191772.75	150
2017-02-14	22.55	22.55	22.35	22.38	-0.01	-0.04	146888.0	3298556.75	144
2017-02-13	22.4	22.55	22.35	22.39	-0.03	-0.13	114537.0	2575553.45	135
2017-02-12	22.0	22.6	22.0	22.42	0.51	2.33	330611.0	7396677.45	291
2017-02-09	22.05	22.1	21.55	21.91	-0.11	-0.5	99067.0	2173822.8	178
2017-02-08	22.5	22.5	22.0	22.02	-0.51	-2.26	236493.0	5250471.2	268
2017-02-07	22.65	22.7	22.5	22.53	-0.07	-0.31	142262.0	3212142.5	179
2017-02-06	22.55	22.65	22.4	22.6	0.02	0.09	190534.0	4288205.75	238
2017-02-05	22.6	22.8	22.55	22.58	-0.04	-0.18	158979.0	3606673.25	241
2017-02-02	22.45	22.75	22.4	22.62	0.02	0.09	146345.0	3307205.65	224
2017-02-01	22.6	22.7	22.45	22.6	-0.01	-0.04	95813.0	2163364.85	144
2017-01-31	22.85	22.85	22.45	22.61	-0.2	-0.88	258890.0	5831734.45	273
2017-01-30	22.6	23.15	22.6	22.81	0.08	0.35	612579.0	14065228.45	530
2017-01-29	22.5	22.8	22.45	22.73	0.18	0.8	138438.0	3129909.0	159
2017-01-26	22.7	22.8	22.5	22.55	-0.04	-0.18	270075.0	6115149.35	263
2017-01-25	22.6	22.85	22.55	22.59	-0.12	-0.53	384346.0	8714516.85	329
2017-01-24	22.65	22.75	22.6	22.71	0.21	0.93	284243.0	6445812.45	244
2017-01-23	22.4	22.65	22.4	22.5	0.23	1.03	181205.0	4085993.3	189
2017-01-22	21.5	22.4	21.45	22.27	0.53	2.44	268866.0	5926089.15	386
2017-01-19	21.7	21.75	21.5	21.74	0.03	0.14	88296.0	1909113.8	127
2017-01-18	21.85	22.0	21.6	21.71	-0.58	-2.6	321191.0	6991567.05	338
2017-01-17	22.15	22.35	21.65	22.29	0.14	0.63	339009.0	7445805.85	376
2017-01-16	22.5	22.65	22.05	22.15	-0.18	-0.81	371437.0	8309174.0	433
2017-01-15	22.5	22.5	22.2	22.33	-0.03	-0.13	206045.0	4601539.45	196
2017-01-12	22.85	22.9	22.2	22.36	-0.39	-1.71	125448.0	2831001.6	211
2017-01-11	22.8	23.0	22.55	22.75	-0.17	-0.74	216337.0	4934691.15	300
2017-01-10	22.9	23.05	22.4	22.92	0.08	0.35	278672.0	6367655.35	331
2017-01-09	23.3	23.3	22.7	22.84	-0.45	-1.93	220972.0	5055340.6	314
2017-01-08	23.6	23.6	23.3	23.29	-0.24	-1.02	333831.0	7812390.1	294
2017-01-05	24.2	24.2	23.45	23.53	-0.6	-2.49	701122.0	16623162.65	571
2017-01-04	24.55	24.6	24.0	24.13	-0.44	-1.79	374681.0	9143244.85	337
2017-01-03	24.5	24.7	24.4	24.57	0.13	0.53	357272.0	8763516.05	397
2017-01-02	24.15	25.0	24.05	24.44	0.3	1.24	1970431.0	48744630.45	1312
2017-01-01	24.15	24.15	23.9	24.14	0.18	0.75	229604.0	5523594.3	227
2016-12-29	24.1	24.15	23.8	23.96	-0.06	-0.25	134323.0	3216826.0	196
2016-12-28	24.0	24.4	24.0	24.02	0.18	0.76	335905.0	8111435.75	401
2016-12-27	23.6	23.9	23.45	23.84	0.24	1.02	257614.0	6129979.0	267
2016-12-26	23.65	23.8	23.5	23.6	0.05	0.21	127149.0	3010747.35	198
2016-12-25	23.35	23.95	23.35	23.55	0.32	1.38	237143.0	5617260.5	347
2016-12-22	23.0	23.35	23.0	23.23	0.18	0.78	529668.0	12295453.8	294
2016-12-21	23.3	23.3	22.95	23.05	-0.06	-0.26	288387.0	6661174.55	264
2016-12-20	23.25	23.3	22.95	23.11	-0.5	-2.12	314117.0	7255087.8	426
2016-12-19	24.35	24.35	23.5	23.61	-0.7	-2.88	421057.0	10118826.9	523
2016-12-18	24.1	24.55	24.0	24.31	0.58	2.44	828755.0	20196446.8	674
2016-12-15	23.3	23.8	23.1	23.73	0.26	1.11	263278.0	6171433.15	283
2016-12-14	23.15	24.0	23.1	23.47	-0.53	-2.21	220457.0	5203004.25	257
2016-12-13	24.0	24.1	23.8	24.0	-0.01	-0.04	474670.0	11393184.15	342
2016-12-12	24.5	24.55	24.0	24.01	-0.32	-1.32	609853.0	14777947.95	537
2016-12-11	24.5	24.75	24.25	24.33	-0.11	-0.45	544729.0	13361997.0	578
2016-12-08	24.5	25.0	24.3	24.44	0.06	0.25	1119763.0	27635257.25	977
2016-12-07	24.05	24.65	24.05	24.38	0.27	1.12	1438553.0	35040053.95	1053
2016-12-06	24.0	24.3	23.95	24.11	0.19	0.79	532585.0	12866913.5	501
2016-12-05	23.9	24.0	23.4	23.92	0.02	0.08	461405.0	10965475.45	349
2016-12-04	24.2	24.55	23.75	23.9	-0.19	-0.79	931790.0	22464082.65	662
2016-12-01	24.1	24.15	23.9	24.09	0.11	0.46	1290379.0	31021654.1	456
2016-11-30	23.75	24.05	23.75	23.98	0.08	0.33	1305534.0	31304600.45	544
2016-11-29	23.5	24.0	23.4	23.9	0.38	1.62	1873646.0	44382323.65	794
2016-11-28	23.8	23.85	23.5	23.52	-0.17	-0.72	1078383.0	25521838.4	797
2016-11-27	23.4	24.2	23.15	23.69	0.63	2.73	1682033.0	39976618.7	1412
2016-11-24	23.0	23.3	22.55	23.06	0.11	0.48	790840.0	18219192.4	759
2016-11-23	22.8	23.2	22.75	22.95	0.19	0.83	1112313.0	25563183.2	727
2016-11-22	22.8	23.05	22.0	22.76	0.11	0.49	665386.0	15161607.8	627
2016-11-21	22.5	23.1	22.35	22.65	0.1	0.44	603201.0	13699196.1	612
2016-11-20	22.45	22.75	22.0	22.55	0.12	0.53	320164.0	7187804.4	450
2016-11-17	21.8	23.2	21.45	22.43	0.74	3.41	1508486.0	33933191.55	1522
2016-11-16	20.55	21.8	20.55	21.69	1.28	6.27	761066.0	16282013.5	647
2016-11-15	21.0	21.3	20.2	20.41	-0.56	-2.67	298749.0	6246218.45	281
2016-11-14	21.2	22.0	20.8	20.97	-0.6	-2.78	446145.0	9639444.45	418
2016-11-13	20.6	21.75	20.6	21.57	0.93	4.51	715328.0	15148149.65	448
2016-11-10	20.15	20.8	20.15	20.64	0.57	2.84	403078.0	8244241.6	333
2016-11-09	19.4	20.15	19.35	20.07	0.24	1.21	479487.0	9553621.9	339
2016-11-08	19.5	19.85	19.5	19.83	0.32	1.64	460700.0	9095618.2	373
2016-11-07	19.25	19.65	19.25	19.51	0.29	1.51	333539.0	6506782.6	258
2016-11-06	19.0	19.35	19.0	19.22	0.14	0.73	160929.0	3095605.05	160
2016-11-03	18.85	19.25	18.85	19.08	0.21	1.11	170298.0	3253049.05	221
2016-11-02	19.1	19.3	18.65	18.87	-0.37	-1.92	300482.0	5719298.45	332
2016-11-01	19.15	19.65	19.15	19.24	0.05	0.26	333198.0	6473983.05	376
2016-10-31	19.1	19.4	19.1	19.19	0.09	0.47	163440.0	3150756.3	205
2016-10-30	19.2	19.2	19.1	19.1	-0.05	-0.26	101016.0	1934574.25	107
2016-10-27	19.15	19.35	19.15	19.15	-0.06	-0.31	65249.0	1253750.25	92
2016-10-26	19.45	19.5	19.15	19.21	-0.21	-1.08	153589.0	2956438.5	195
2016-10-25	19.15	19.55	18.95	19.42	0.28	1.46	637563.0	12254814.75	399
2016-10-24	19.05	19.55	19.05	19.14	-0.02	-0.1	186585.0	3590871.2	221
2016-10-23	18.9	19.25	18.9	19.16	0.57	3.07	200083.0	3817031.8	229
2016-10-20	18.5	18.75	18.45	18.59	0.11	0.6	279136.0	5183791.6	252
2016-10-19	18.6	18.6	18.35	18.48	-0.15	-0.81	136144.0	2516579.5	163
2016-10-18	18.8	19.45	18.3	18.63	-0.26	-1.38	291597.0	5489297.6	303
2016-10-17	19.2	19.2	18.85	18.89	-0.36	-1.87	213123.0	4055381.95	183
2016-10-16	19.65	19.65	19.15	19.25	-0.39	-1.99	99906.0	1931760.35	179
2016-10-13	20.4	20.5	19.6	19.64	-1.32	-6.3	1049215.0	21225014.0	763
2016-10-12	20.5	21.15	20.15	20.96	0.23	1.11	413176.0	8650711.9	330
2016-10-11	19.65	20.8	19.65	20.73	0.96	4.86	531385.0	10756154.5	433
2016-10-10	19.0	19.8	19.0	19.77	0.73	3.83	396854.0	7760382.6	301
2016-10-09	18.2	19.45	17.9	19.04	0.86	4.73	721489.0	13673281.85	587
2016-10-06	17.95	18.25	17.9	18.18	0.4	2.25	260092.0	4694850.5	221
2016-10-05	17.6	17.85	17.45	17.78	0.13	0.74	197063.0	3475722.55	249
2016-10-04	17.7	17.75	17.15	17.65	0.11	0.63	205687.0	3604906.95	262
2016-10-03	16.5	18.0	16.5	17.54	-0.01	-0.06	321487.0	5645487.35	296
2016-10-02	18.1	18.1	17.5	17.55	-0.45	-2.5	215894.0	3877331.9	197
2016-09-29	17.2	18.1	17.2	18.0	0.57	3.27	274793.0	4884080.75	239
2016-09-28	18.1	18.35	17.05	17.43	-0.65	-3.6	250518.0	4469956.4	218
2016-09-27	17.5	18.3	17.5	18.08	-0.44	-2.38	612625.0	11030933.0	681
2016-09-26	18.7	18.7	18.45	18.52	0.01	0.05	226221.0	4207776.15	269
2016-09-25	18.05	18.8	17.7	18.51	0.51	2.83	341544.0	6225060.4	419
2016-09-21	17.7	18.4	17.6	18.0	0.47	2.68	399315.0	7186057.05	654
2016-09-20	17.5	17.75	17.0	17.53	0.03	0.17	193588.0	3379184.75	308
2016-09-19	18.05	18.3	17.35	17.5	-0.62	-3.42	278791.0	4972812.75	319
2016-09-18	18.7	18.7	18.1	18.12	-0.69	-3.67	308500.0	5698387.9	285
2016-09-08	18.9	18.95	18.75	18.81	-0.04	-0.21	500030.0	9411337.05	443
2016-09-07	19.05	19.1	18.75	18.85	-0.22	-1.15	474644.0	8974234.0	369
2016-09-06	19.35	19.35	19.05	19.07	-0.21	-1.09	334304.0	6410520.75	385
2016-09-05	19.1	19.4	19.0	19.28	0.2	1.05	753574.0	14460199.35	563
2016-09-04	19.05	19.25	19.0	19.08	-0.06	-0.31	398740.0	7623786.15	442
2016-09-01	18.8	19.5	18.3	19.14	0.25	1.32	466700.0	8796160.8	619
2016-08-31	19.6	19.65	18.7	18.89	-0.54	-2.78	247874.0	4764469.35	294
2016-08-30	19.25	19.5	19.15	19.43	0.2	1.04	213811.0	4146971.75	246
2016-08-29	19.25	19.3	19.15	19.23	-0.1	-0.52	171433.0	3296429.15	181
2016-08-28	18.9	19.4	18.9	19.33	0.51	2.71	243492.0	4672509.5	226
2016-08-25	19.0	19.0	18.1	18.82	-0.22	-1.16	460408.0	8508952.25	461
2016-08-24	19.75	19.75	18.85	19.04	-0.65	-3.3	162130.0	3131857.4	270
2016-08-23	19.7	19.75	19.3	19.69	0.04	0.2	120365.0	2363525.15	166
2016-08-22	20.05	20.05	19.65	19.65	-0.4	-2.0	180918.0	3572886.0	204
2016-08-21	20.3	20.3	20.05	20.05	-0.18	-0.89	54169.0	1091467.4	115
2016-08-18	20.25	20.3	19.9	20.23	-0.02	-0.1	165409.0	3317917.95	202
2016-08-17	20.9	21.1	20.05	20.25	-0.6	-2.88	423768.0	8756652.35	401
2016-08-16	20.95	21.35	20.75	20.85	-0.06	-0.29	930253.0	19630158.5	772
2016-08-15	21.05	21.1	20.9	20.91	-0.11	-0.52	99125.0	2082815.35	109
2016-08-14	21.1	21.1	20.95	21.02	0.09	0.43	149297.0	3139316.55	112
2016-08-11	21.05	21.05	20.9	20.93	-0.12	-0.57	85320.0	1791140.2	102
2016-08-10	21.2	21.2	21.0	21.05	-0.08	-0.38	131426.0	2770787.05	146
2016-08-09	21.0	21.2	21.0	21.13	0.14	0.67	150203.0	3169605.6	159
2016-08-08	21.0	21.15	20.95	20.99	-0.01	-0.05	167124.0	3515217.1	187
2016-08-07	21.1	21.1	21.0	21.0	0.01	0.05	93069.0	1959593.65	85
2016-08-04	21.15	21.3	20.95	20.99	0.03	0.14	280515.0	5925503.5	274
2016-08-03	20.85	21.1	20.85	20.96	-0.06	-0.29	87909.0	1844681.65	137
2016-08-02	21.2	21.2	20.8	21.02	-0.18	-0.85	202900.0	4256398.3	245
2016-08-01	21.1	21.25	21.1	21.2	0.22	1.05	112445.0	2379699.3	169
2016-07-31	21.05	21.05	20.75	20.98	0.02	0.1	165035.0	3455171.25	229
2016-07-28	21.2	21.5	20.5	20.96	-0.23	-1.09	373404.0	7834772.95	402
2016-07-27	21.05	21.3	20.95	21.19	-0.11	-0.52	236382.0	4986556.0	236
2016-07-26	21.4	21.4	21.2	21.3	-0.08	-0.37	136017.0	2895545.25	174
2016-07-25	21.5	21.5	20.9	21.38	-0.07	-0.33	568365.0	12049419.45	546
2016-07-24	21.9	22.0	21.4	21.45	-0.59	-2.68	384942.0	8378144.6	374
2016-07-21	22.35	22.35	22.0	22.04	-0.31	-1.39	492336.0	10901201.4	500
2016-07-20	22.55	22.75	22.25	22.35	-0.12	-0.53	440810.0	9920353.05	460
2016-07-19	23.4	23.5	22.0	22.47	-0.79	-3.4	1020493.0	23276598.95	898
2016-07-18	23.4	23.65	23.05	23.26	0.0	0.0	1026434.0	23966876.2	753
2016-07-17	22.7	23.35	22.7	23.26	0.64	2.83	767308.0	17699196.25	537
2016-07-14	22.7	22.7	22.5	22.62	-0.13	-0.57	481293.0	10864004.45	346
2016-07-13	22.5	22.8	22.5	22.75	0.25	1.11	675227.0	15330577.65	494
2016-07-12	22.5	22.6	22.4	22.5	0.1	0.45	484332.0	10894328.6	799
2016-07-11	22.6	22.65	22.35	22.4	-0.12	-0.53	374635.0	8439640.65	347
2016-07-10	22.0	22.8	22.0	22.52	0.81	3.73	536510.0	12047540.85	341
2016-06-30	21.8	22.05	21.7	21.71	-0.08	-0.37	214931.0	4688288.15	245
2016-06-29	21.8	22.25	21.6	21.79	0.21	0.97	454503.0	9958130.05	443
2016-06-28	21.55	21.85	21.55	21.58	-0.15	-0.69	234051.0	5068626.15	230
2016-06-27	21.4	22.2	21.4	21.73	0.3	1.4	720729.0	15717098.95	566
2016-06-26	20.25	21.45	20.25	21.43	-0.72	-3.25	406848.0	8613500.9	336
2016-06-23	21.95	22.25	21.7	22.15	0.19	0.87	771554.0	16954750.05	558
2016-06-22	21.6	22.0	21.6	21.96	0.47	2.19	650753.0	14213890.1	703
2016-06-21	21.55	21.65	21.45	21.49	-0.03	-0.14	136864.0	2946391.35	114
2016-06-20	21.65	21.65	21.45	21.52	-0.01	-0.05	76939.0	1656105.1	103
2016-06-19	21.55	21.75	21.5	21.53	0.1	0.47	239611.0	5186169.7	186
2016-06-16	21.55	21.8	21.4	21.43	-0.15	-0.7	270409.0	5814731.25	242
2016-06-15	22.0	22.15	21.5	21.58	-0.45	-2.04	368951.0	8070150.9	328
2016-06-14	22.2	22.2	21.95	22.03	-0.15	-0.68	312326.0	6882254.2	285
2016-06-13	22.05	22.4	22.0	22.18	0.16	0.73	560062.0	12426716.8	353
2016-06-12	21.55	22.15	21.5	22.02	0.34	1.57	763389.0	16695577.0	478
2016-06-09	21.9	21.9	21.4	21.68	-0.05	-0.23	616592.0	13336071.35	1085
2016-06-08	21.45	21.85	21.2	21.73	0.48	2.26	1230866.0	26635568.6	782
2016-06-07	20.8	21.4	20.8	21.25	0.49	2.36	1040970.0	21947065.1	661
2016-06-06	20.65	20.8	20.45	20.76	0.1	0.48	235792.0	4866863.25	325
2016-06-05	20.95	21.05	20.65	20.66	-0.33	-1.57	346153.0	7222196.45	351
2016-06-02	21.05	21.35	20.9	20.99	0.0	0.0	566986.0	11983046.5	567
2016-06-01	20.8	21.3	20.65	20.99	0.22	1.06	1054729.0	22174772.5	984
2016-05-31	20.75	20.8	20.55	20.77	0.16	0.78	375570.0	7775557.7	333
2016-05-30	20.85	21.05	20.45	20.61	-0.18	-0.87	368057.0	7630423.0	393
2016-05-29	20.6	20.9	20.25	20.79	0.07	0.34	618663.0	12741659.25	551
2016-05-26	21.0	21.35	20.7	20.72	-0.25	-1.19	862827.0	18164126.35	770
2016-05-25	20.9	21.2	20.75	20.97	0.17	0.82	448800.0	9418869.9	392
2016-05-24	20.4	20.95	20.4	20.8	0.27	1.32	392175.0	8142520.95	418
2016-05-23	22.25	22.25	20.4	20.53	-1.54	-6.98	985127.0	21064468.95	1041
2016-05-22	22.05	22.6	21.75	22.07	-0.1	-0.45	2112343.0	46920589.8	1850
2016-05-19	22.5	22.55	22.05	22.17	-0.54	-2.38	987604.0	21996034.45	834
2016-05-18	22.85	23.1	22.65	22.71	-0.15	-0.66	1688298.0	38619753.3	1042
2016-05-17	22.2	23.1	22.1	22.86	0.85	3.86	4528098.0	102817325.95	2630
2016-05-16	21.6	22.2	21.55	22.01	0.51	2.37	2701388.0	59245912.45	1983
2016-05-15	21.5	21.8	21.45	21.5	-0.05	-0.23	696739.0	15073457.7	575
2016-05-12	21.45	21.6	21.35	21.55	0.2	0.94	594016.0	12768256.1	479
2016-05-11	21.5	21.6	21.3	21.35	-0.04	-0.19	379504.0	8127469.3	332
2016-05-10	21.45	21.55	21.25	21.39	-0.19	-0.88	434643.0	9316794.3	400
2016-05-09	21.65	21.75	21.5	21.58	-0.08	-0.37	505935.0	10928206.2	442
2016-05-08	21.7	22.05	21.55	21.66	0.2	0.93	1327037.0	28952242.9	956
2016-05-05	21.2	21.75	21.15	21.46	0.27	1.27	1360755.0	29241264.2	1086
2016-05-04	21.75	21.8	21.05	21.19	-0.53	-2.44	872639.0	18690826.75	686
2016-05-03	22.5	22.5	21.7	21.72	-0.29	-1.32	1209313.0	26739402.3	988
2016-05-02	22.3	22.3	21.8	22.01	-0.21	-0.95	1008849.0	22189822.75	838
2016-05-01	22.2	22.5	22.15	22.22	0.09	0.41	1505742.0	33558175.2	1183
2016-04-28	22.15	22.55	22.0	22.13	-0.05	-0.23	1855531.0	41444793.95	1357
2016-04-27	21.6	22.45	21.6	22.18	0.75	3.5	4498078.0	99560668.1	2736
2016-04-26	20.95	21.7	20.75	21.43	0.53	2.54	3408685.0	72678532.1	2068
2016-04-25	21.05	21.05	20.7	20.9	-0.15	-0.71	1254119.0	26137964.35	948
2016-04-24	21.15	21.2	20.95	21.05	0.03	0.14	1892816.0	39919579.05	911
2016-04-21	21.3	21.4	20.95	21.02	-0.18	-0.85	1028072.0	21737135.25	680
2016-04-20	21.3	21.3	21.05	21.2	0.06	0.28	603459.0	12785198.2	439
2016-04-19	21.1	21.3	21.05	21.14	0.21	1.0	573927.0	12134809.9	498
2016-04-18	20.8	21.4	20.4	20.93	0.13	0.62	752342.0	15738652.1	761
2016-04-17	20.8	22.3	20.25	20.8	0.0	0.0	1395852.0	29570189.5	1240
2016-04-14	20.85	20.9	20.7	20.8	-0.02	-0.1	449677.0	9340691.4	408
2016-04-13	21.1	21.15	20.8	20.82	-0.24	-1.14	598631.0	12539725.6	560
2016-04-12	21.2	21.5	21.0	21.06	0.3	1.45	1497432.0	31750452.65	1154
2016-04-11	20.8	20.9	20.55	20.76	0.13	0.63	830818.0	17220639.45	778
2016-04-10	19.95	21.2	19.95	20.63	-0.27	-1.29	1546022.0	32096897.05	1524
2016-04-07	21.0	21.05	20.75	20.9	0.14	0.67	1043830.0	21777113.5	835
2016-04-06	20.75	21.1	20.7	20.76	0.08	0.39	1364945.0	28513890.05	1114
2016-04-05	20.25	20.85	20.15	20.68	0.44	2.17	2671665.0	54837416.5	1942
2016-04-04	20.15	20.75	20.0	20.24	0.22	1.1	1561512.0	31550119.7	1159
2016-04-03	19.25	20.8	18.45	20.02	0.48	2.46	2085909.0	41466484.5	1676
2016-03-31	20.0	20.0	19.35	19.54	-0.51	-2.54	719463.0	14173909.3	534
2016-03-30	20.45	20.45	20.05	20.05	-0.2	-0.99	368869.0	7444033.2	357
2016-03-29	20.75	20.75	20.1	20.25	-0.35	-1.7	260942.0	5308306.4	276
2016-03-28	21.05	21.1	20.5	20.6	-0.26	-1.25	515248.0	10745215.9	369
2016-03-27	21.35	21.6	20.8	20.86	-0.78	-3.6	409795.0	8680795.2	386
2016-03-24	22.0	22.0	21.65	21.64	-0.43	-1.95	359841.0	7837121.65	317
2016-03-23	22.35	22.35	22.0	22.07	-0.09	-0.41	303391.0	6711950.65	273
2016-03-22	22.2	22.25	22.05	22.16	-0.02	-0.09	476611.0	10557349.45	322
2016-03-21	22.35	22.35	22.0	22.18	-0.27	-1.2	1021285.0	22776358.15	650
2016-03-20	22.25	22.8	22.2	22.45	0.36	1.63	1538963.0	34775811.2	975
2016-03-17	22.25	22.35	22.1	22.09	0.02	0.09	502031.0	11136339.9	419
2016-03-16	22.25	22.25	21.9	22.07	-0.09	-0.41	640542.0	14142287.9	540
2016-03-15	22.8	22.8	21.75	22.16	-0.43	-1.9	475380.0	10540585.55	527
2016-03-14	23.1	23.65	22.25	22.59	-0.56	-2.42	878063.0	20342583.55	746
2016-03-13	23.0	23.35	22.55	23.15	0.48	2.12	1004742.0	23067431.4	790
2016-03-10	23.55	23.55	22.5	22.67	-0.68	-2.91	1552257.0	35394277.05	1075
2016-03-09	23.9	24.1	23.2	23.35	-0.51	-2.14	2005111.0	47166935.1	1501
2016-03-08	22.1	24.2	22.1	23.86	1.83	8.31	3896250.0	91289720.7	2106
2016-03-07	21.8	22.15	21.3	22.03	0.51	2.37	2528321.0	54922651.2	1524
2016-03-06	21.35	22.1	20.85	21.52	0.77	3.71	3724903.0	79926964.95	1908
2016-03-03	20.7	22.15	20.6	20.75	0.36	1.77	5840487.0	124557660.35	3562
2016-03-02	19.8	21.05	19.25	20.39	1.25	6.53	5439874.0	110960480.9	2995
2016-03-01	17.55	19.15	17.55	19.14	1.71	9.81	3763200.0	70367006.1	1542
2016-02-29	17.35	17.65	17.25	17.43	0.13	0.75	1091664.0	19009625.7	583
2016-02-28	17.05	17.35	17.05	17.3	0.49	2.91	1826564.0	31314423.65	824
2016-02-25	16.8	17.0	16.75	16.81	0.05	0.3	1085600.0	18325448.0	504
2016-02-24	16.75	16.85	16.6	16.76	-0.16	-0.95	1577826.0	26375928.0	711
2016-02-23	16.75	17.05	16.75	16.92	0.13	0.77	2357832.0	39787938.45	993
2016-02-22	16.9	17.25	16.75	16.79	0.16	0.96	1997009.0	33813485.0	1237
2016-02-21	16.45	16.9	16.35	16.63	0.33	2.02	1869392.0	31221454.95	984
2016-02-18	16.25	16.5	16.1	16.3	0.3	1.88	861047.0	14022029.75	598
2016-02-17	15.75	16.25	15.7	16.0	0.24	1.52	939190.0	15009758.45	621
2016-02-16	15.8	16.15	15.65	15.76	0.12	0.77	1053031.0	16714628.3	562
2016-02-15	15.3	15.8	15.25	15.64	0.32	2.09	600369.0	9305274.15	483
2016-02-14	15.95	16.0	15.3	15.32	-0.39	-2.48	1326817.0	20557564.05	636
2016-02-11	16.1	16.25	15.6	15.71	-0.43	-2.66	969495.0	15393015.7	719
2016-02-10	16.1	16.4	16.0	16.14	-0.09	-0.55	1318698.0	21332956.65	921
2016-02-09	16.25	16.6	16.15	16.23	-0.27	-1.64	3564942.0	58404813.55	1823
2016-02-08	16.75	16.95	16.35	16.5	-0.25	-1.49	2652574.0	44261126.5	1805
2016-02-07	16.95	17.2	16.75	16.75	-0.43	-2.5	697934.0	11828844.7	480
2016-02-04	17.25	17.75	17.1	17.18	0.23	1.36	1638319.0	28478518.15	1142
2016-02-03	16.55	17.0	16.45	16.95	0.23	1.38	463715.0	7754122.3	386
2016-02-02	17.0	17.15	16.65	16.72	-0.45	-2.62	822241.0	13890686.05	693
2016-02-01	17.0	17.3	16.95	17.17	-0.03	-0.17	1086423.0	18674974.65	796
2016-01-31	17.35	17.85	17.2	17.2	0.14	0.82	1715401.0	30040738.9	1131
2016-01-28	16.9	17.65	16.9	17.06	0.23	1.37	1455929.0	25187914.55	905
2016-01-27	16.8	17.1	16.75	16.83	-0.04	-0.24	871563.0	14747998.5	588
2016-01-26	16.0	17.0	15.9	16.87	0.42	2.55	737681.0	12146025.25	684
2016-01-25	16.15	16.6	15.9	16.45	0.2	1.23	663109.0	10793449.25	697
2016-01-24	17.0	17.0	16.05	16.25	0.65	4.17	804207.0	13163262.3	545
2016-01-21	15.55	15.8	15.15	15.6	-0.22	-1.39	1785950.0	27455178.0	851
2016-01-20	16.65	16.65	15.75	15.82	-1.36	-7.92	1212882.0	19723562.05	773
2016-01-19	16.55	17.4	16.5	17.18	0.75	4.56	2945600.0	49792501.35	1603
2016-01-18	15.5	16.65	15.5	16.43	0.61	3.86	2140886.0	34381450.65	1307
2016-01-17	16.9	16.9	15.45	15.82	-1.32	-7.7	2301308.0	36629326.9	1752
2016-01-14	18.75	18.75	17.15	17.14	-1.88	-9.88	1439844.0	25138456.45	1220
2016-01-13	19.4	19.8	18.75	19.02	-0.34	-1.76	2958170.0	57223040.5	2429
2016-01-12	20.0	20.2	19.35	19.36	-2.12	-9.87	5594976.0	109652592.1	3488
2016-01-11	22.45	22.9	21.25	21.48	-2.07	-8.79	5480086.0	119325640.75	4064
2016-01-10	26.4	26.4	23.55	23.55	-2.6	-9.94	945376.0	23043202.6	870
2016-01-07	26.6	26.8	25.5	26.15	-1.3	-4.74	212942.0	5615342.4	212
2016-01-06	28.3	28.4	27.1	27.45	-1.01	-3.55	103396.0	2869072.2	178
2016-01-05	28.8	29.1	28.2	28.46	-0.41	-1.42	160327.0	4590355.2	208
2016-01-04	29.2	29.6	28.8	28.87	-0.39	-1.33	208189.0	6117731.9	234
2016-01-03	29.4	29.6	29.1	29.26	0.09	0.31	92154.0	2700832.2	128
2015-12-31	29.6	29.8	28.9	29.17	-0.51	-1.72	192652.0	5618719.9	236
2015-12-30	29.6	30.2	29.6	29.68	0.1	0.34	120093.0	3590273.5	167
2015-12-29	29.6	29.9	29.3	29.58	-0.2	-0.67	134367.0	3969134.2	228
2015-12-28	30.3	30.6	29.6	29.78	-0.23	-0.77	262313.0	7884589.8	321
2015-12-27	30.1	30.8	29.6	30.01	0.37	1.25	333938.0	10084415.0	517
2015-12-24	29.8	31.6	28.9	29.64	0.16	0.54	706998.0	21169441.2	1001
2015-12-23	28.2	30.7	27.8	29.48	1.39	4.95	1316421.0	38925535.9	1159
2015-12-22	27.1	28.4	26.9	28.09	1.13	4.19	301325.0	8410649.2	332
2015-12-21	26.6	27.5	26.5	26.96	0.42	1.58	277725.0	7567499.2	229
2015-12-20	26.3	26.6	26.3	26.54	-0.1	-0.38	206914.0	5465578.3	145
2015-12-17	26.6	26.7	26.5	26.64	0.23	0.87	177714.0	4714209.8	162
2015-12-16	26.4	26.6	26.4	26.41	0.2	0.76	98860.0	2612076.8	116
2015-12-15	26.7	27.1	26.1	26.21	-0.31	-1.17	163131.0	4337300.2	210
2015-12-14	26.6	27.5	26.4	26.52	0.09	0.34	243602.0	6521553.6	186
2015-12-13	25.9	26.6	25.7	26.43	-0.94	-3.43	419508.0	10907086.0	336
2015-12-10	28.0	28.1	27.3	27.37	-0.76	-2.7	209787.0	5835850.7	173
2015-12-09	28.9	29.1	28.0	28.13	-0.78	-2.7	184857.0	5260691.2	274
2015-12-08	29.7	29.7	28.4	28.91	-1.07	-3.57	311111.0	8951311.5	324
2015-12-07	30.0	30.2	29.6	29.98	0.18	0.6	124684.0	3722658.9	125
2015-12-06	29.6	30.4	29.6	29.8	0.0	0.0	183649.0	5506342.5	157
2015-12-03	30.3	30.3	29.6	29.8	-0.47	-1.55	111396.0	3330093.3	146
2015-12-02	30.2	30.8	29.6	30.27	0.27	0.9	289024.0	8739903.5	302
2015-12-01	29.7	30.0	29.5	30.0	0.52	1.76	170311.0	5066196.0	139
2015-11-30	29.4	29.8	29.4	29.48	0.02	0.07	189695.0	5604412.1	136
2015-11-29	30.0	30.0	29.4	29.46	-0.48	-1.6	139497.0	4133555.0	182
2015-11-26	30.2	30.6	30.0	29.94	-0.18	-0.6	189046.0	5715755.6	234
2015-11-25	29.2	30.3	29.1	30.12	0.85	2.9	380854.0	11340793.5	337
2015-11-24	29.1	29.4	29.1	29.27	0.09	0.31	148948.0	4357950.3	130
2015-11-23	29.2	29.2	29.1	29.18	-0.05	-0.17	122740.0	3573677.8	110
2015-11-22	29.5	29.5	29.1	29.23	0.18	0.62	220912.0	6456021.8	248
2015-11-19	28.6	30.0	28.6	29.05	0.87	3.09	731102.0	21433123.8	778
2015-11-18	28.0	28.3	28.0	28.18	0.13	0.46	64910.0	1829049.9	83
2015-11-17	28.4	28.5	28.0	28.05	-0.13	-0.46	103044.0	2906490.5	149
2015-11-16	28.6	28.6	27.9	28.18	0.21	0.75	220249.0	6202177.2	165
2015-11-15	28.8	28.8	27.9	27.97	-1.12	-3.85	293737.0	8304395.1	305
2015-11-12	29.0	29.5	29.0	29.09	-0.01	-0.03	264605.0	7734295.9	223
2015-11-11	29.1	29.6	29.0	29.1	0.1	0.34	342900.0	10032623.5	267
2015-11-10	29.1	29.4	28.9	29.0	-0.23	-0.79	280627.0	8157557.3	218
2015-11-09	29.6	29.6	29.0	29.23	-0.42	-1.42	442691.0	12912886.5	446
2015-11-08	29.2	30.3	29.1	29.65	0.56	1.93	561310.0	16725593.0	604
2015-11-05	28.7	29.2	28.7	29.09	0.14	0.48	69484.0	2013708.2	107
2015-11-04	29.1	29.1	28.2	28.95	0.07	0.24	109391.0	3143243.9	142
2015-11-03	28.7	29.5	28.7	28.88	-0.02	-0.07	191257.0	5573754.3	186
2015-11-02	29.4	29.7	28.3	28.9	-0.36	-1.23	208102.0	6084873.2	187
2015-11-01	29.1	29.4	29.1	29.26	-0.23	-0.78	102457.0	2982761.9	117
2015-10-29	29.6	29.9	29.5	29.49	0.03	0.1	66121.0	1954373.6	106
2015-10-28	28.7	29.7	28.7	29.46	0.34	1.17	116041.0	3405558.7	193
2015-10-27	29.4	29.6	29.1	29.12	-0.14	-0.48	466408.0	13700739.5	376
2015-10-26	29.4	29.4	28.7	29.26	0.08	0.27	208024.0	6030002.3	235
2015-10-25	29.1	30.3	29.1	29.18	0.24	0.83	818477.0	24139108.6	725
2015-10-22	28.5	29.2	28.5	28.94	0.3	1.05	312193.0	8999469.6	322
2015-10-21	28.9	28.9	28.6	28.64	-0.65	-2.22	145179.0	4165464.6	180
2015-10-20	29.3	29.6	29.3	29.29	0.14	0.48	429105.0	12634387.6	326
2015-10-19	29.1	29.3	28.9	29.15	0.21	0.73	303579.0	8839355.6	271
2015-10-18	28.6	29.1	28.3	28.94	0.42	1.47	550150.0	15760079.1	572
2015-10-15	29.5	29.5	28.3	28.52	-1.08	-3.65	213890.0	6212099.7	239
2015-10-14	30.0	30.0	29.2	29.6	-0.5	-1.66	159012.0	4710956.7	242
2015-10-13	30.8	30.8	30.0	30.1	-0.54	-1.76	157170.0	4761183.2	238
2015-10-12	31.1	31.8	30.4	30.64	-0.05	-0.16	676198.0	20987599.6	471
2015-10-11	28.4	31.2	28.4	30.69	2.3	8.1	1808880.0	53887554.7	895
2015-10-08	28.2	28.5	28.1	28.39	0.43	1.54	251832.0	7140563.8	192
2015-10-07	27.8	28.2	27.4	27.96	0.57	2.08	258008.0	7213956.7	213
2015-10-06	27.1	27.8	27.1	27.39	0.39	1.44	585775.0	16061517.5	419
2015-10-05	26.5	27.0	26.5	27.0	0.6	2.27	321427.0	8628748.7	204
2015-10-04	26.2	26.8	26.0	26.4	0.16	0.61	594839.0	15756644.2	449
2015-10-01	27.2	27.2	26.2	26.24	-0.81	-2.99	738757.0	19648282.7	581
2015-09-30	26.4	27.2	26.4	27.05	1.05	4.04	361133.0	9714898.1	357
2015-09-29	25.9	26.0	25.9	26.0	-0.25	-0.95	15851.0	412046.1	35
2015-09-21	26.4	26.4	26.1	26.25	0.16	0.61	147265.0	3866931.9	108
2015-09-20	25.7	26.6	25.7	26.09	-0.36	-1.36	103864.0	2722151.5	142
2015-09-17	26.6	26.8	26.4	26.45	-0.58	-2.15	287740.0	7666561.1	213
2015-09-16	27.0	27.2	26.8	27.03	0.21	0.78	37820.0	1020348.6	94
2015-09-15	27.0	27.1	26.6	26.82	0.0	0.0	64893.0	1745241.6	110
2015-09-14	27.3	27.6	26.8	26.82	-0.51	-1.87	224980.0	6118759.3	242
2015-09-13	26.8	27.6	26.8	27.33	0.67	2.51	304010.0	8286097.4	332
2015-09-10	26.4	26.7	26.1	26.66	-0.32	-1.19	351443.0	9309414.6	323
2015-09-09	27.1	27.6	26.8	26.98	0.22	0.82	541081.0	14715274.4	434
2015-09-08	26.4	26.8	26.4	26.76	0.31	1.17	234012.0	6225198.4	168
2015-09-07	26.4	26.8	26.1	26.45	0.42	1.61	257751.0	6851463.2	252
2015-09-06	25.6	26.3	25.6	26.03	0.01	0.04	112386.0	2927784.0	154
2015-09-03	26.5	26.8	25.9	26.02	-0.16	-0.61	206383.0	5425016.5	233
2015-09-02	26.3	26.4	25.5	26.18	-0.27	-1.02	356056.0	9229990.0	330
2015-09-01	27.6	27.6	26.4	26.45	-0.8	-2.94	184997.0	5006182.3	201
2015-08-31	27.7	27.8	26.8	27.25	-0.79	-2.82	244863.0	6691334.6	272
2015-08-30	29.6	29.6	27.7	28.04	0.1	0.36	740620.0	21284304.1	427
2015-08-27	27.1	28.6	27.1	27.94	1.83	7.01	684288.0	19373036.2	499
2015-08-26	26.3	26.6	25.6	26.11	-0.16	-0.61	269584.0	7057651.4	234
2015-08-25	24.25	26.3	24.2	26.27	2.32	9.69	422147.0	10783179.0	398
2015-08-24	24.25	26.6	23.75	23.95	-2.33	-8.87	717853.0	17493121.3	686
2015-08-23	26.8	27.6	25.9	26.28	-2.03	-7.17	360246.0	9624279.5	330
2015-08-20	26.8	28.6	25.0	28.31	1.11	4.08	190066.0	5200086.3	260
2015-08-19	29.1	29.6	26.9	27.2	-1.93	-6.63	357022.0	10240561.3	305
2015-08-18	30.0	30.1	28.5	29.13	-1.22	-4.02	156602.0	4597082.8	202
2015-08-17	29.9	30.4	28.5	30.35	0.29	0.96	629879.0	18827475.0	355
2015-08-16	32.2	32.4	29.0	30.06	-2.04	-6.36	617665.0	18823633.2	361
2015-08-13	32.4	32.4	32.0	32.1	0.09	0.28	118613.0	3811020.4	116
2015-08-12	31.2	32.2	30.9	32.01	0.38	1.2	264971.0	8424396.7	238
2015-08-11	32.3	32.7	31.4	31.63	-0.29	-0.91	528824.0	17002330.6	335
2015-08-10	31.3	32.1	31.2	31.92	0.74	2.37	174837.0	5540984.2	193
2015-08-09	31.1	31.3	30.8	31.18	0.28	0.91	220440.0	6874906.2	173
2015-08-06	31.4	31.4	30.8	30.9	-0.46	-1.47	132410.0	4108208.4	111
2015-08-05	31.3	31.8	31.1	31.36	0.14	0.45	105347.0	3308211.4	100
2015-08-04	30.9	31.3	30.8	31.22	0.09	0.29	56318.0	1747615.6	100
2015-08-03	30.9	31.3	30.7	31.13	-0.07	-0.22	108995.0	3388135.1	108
2015-08-02	31.9	31.9	30.6	31.2	-0.74	-2.32	216244.0	6735113.2	232
2015-07-30	32.4	32.4	31.8	31.94	-0.25	-0.78	109515.0	3508695.4	144
2015-07-29	32.6	32.6	32.1	32.19	-0.22	-0.68	140250.0	4538692.5	177
2015-07-28	32.4	32.9	31.9	32.41	0.01	0.03	305176.0	9914368.7	252
2015-07-27	32.7	32.7	32.2	32.4	-0.57	-1.73	449346.0	14581457.9	290
2015-07-26	33.7	33.7	32.9	32.97	-0.79	-2.34	320269.0	10647784.4	390
2015-07-23	33.1	34.0	32.9	33.76	0.56	1.69	971782.0	32573273.9	687
2015-07-22	32.5	33.7	32.4	33.2	0.86	2.66	933858.0	31097110.7	733
2015-07-15	32.5	32.6	32.1	32.34	-0.25	-0.77	369809.0	11996475.8	335
2015-07-14	32.8	33.2	32.4	32.59	-0.54	-1.63	767672.0	25079253.2	677
2015-07-13	31.3	33.6	31.3	33.13	2.22	7.18	2146788.0	69560215.1	1559
2015-07-12	30.8	31.2	30.6	30.91	0.17	0.55	353353.0	10946458.1	308
2015-07-09	30.5	31.0	30.5	30.74	0.1	0.33	242180.0	7457916.1	221
2015-07-08	30.1	31.0	30.1	30.64	0.36	1.19	462724.0	14190085.8	448
2015-07-07	30.4	30.6	30.2	30.28	-0.25	-0.82	244852.0	7425964.0	266
2015-07-06	30.4	31.1	30.2	30.53	-0.05	-0.16	1024177.0	31488910.3	568
2015-07-05	30.6	31.0	30.5	30.58	-0.17	-0.55	528229.0	16180012.0	239
2015-07-02	30.6	31.0	30.2	30.75	0.2	0.65	827533.0	25268674.4	499
2015-07-01	30.4	30.8	30.1	30.55	-0.04	-0.13	441162.0	13491411.5	255
2015-06-30	29.1	30.8	28.7	30.59	1.11	3.77	269799.0	8046687.6	287
2015-06-29	30.1	30.3	27.9	29.48	-0.86	-2.83	259910.0	7647732.1	301
2015-06-28	31.1	31.3	30.0	30.34	-0.76	-2.44	429359.0	13097901.3	373
2015-06-25	31.7	31.8	30.9	31.1	-0.23	-0.73	1017818.0	31866269.8	537
2015-06-24	30.6	31.7	30.6	31.33	0.74	2.42	632888.0	19851660.1	377
2015-06-23	30.6	30.6	30.4	30.59	0.16	0.53	116482.0	3554886.7	136
2015-06-22	30.6	30.8	30.3	30.43	-0.3	-0.98	225074.0	6864691.7	207
2015-06-21	31.6	31.6	30.4	30.73	-0.82	-2.6	360950.0	11294047.6	254
2015-06-18	31.4	31.6	31.4	31.55	0.11	0.35	260766.0	8217267.8	248
2015-06-17	31.1	31.7	31.1	31.44	0.32	1.03	693696.0	21763956.4	480
2015-06-16	31.0	31.2	31.0	31.12	0.21	0.68	167387.0	5196677.2	171
2015-06-15	31.3	31.4	30.8	30.91	-0.18	-0.58	570275.0	17753617.8	344
2015-06-14	30.5	31.2	30.5	31.09	0.64	2.1	233749.0	7219252.1	242
2015-06-11	30.6	30.6	30.4	30.45	-0.2	-0.65	349335.0	10625975.9	234
2015-06-10	30.4	30.7	30.3	30.65	0.5	1.66	275198.0	8407861.2	269
2015-06-09	30.6	30.6	30.1	30.15	-0.5	-1.63	254056.0	7685662.0	358
2015-06-08	30.8	30.9	30.6	30.65	-0.28	-0.91	203102.0	6257700.9	233
2015-06-07	31.1	31.2	30.9	30.93	-0.32	-1.02	201007.0	6233839.9	235
2015-06-04	31.3	31.4	30.9	31.25	0.0	0.0	479030.0	14933806.2	478
2015-06-03	31.2	31.7	31.1	31.25	0.14	0.45	1648357.0	51797252.4	986
2015-06-02	31.1	31.3	31.0	31.11	0.14	0.45	335286.0	10436699.5	276
2015-06-01	31.0	31.1	30.6	30.97	-0.14	-0.45	276486.0	8538133.5	296
2015-05-31	31.5	31.5	31.0	31.11	-0.35	-1.11	313814.0	9803048.4	280
2015-05-28	31.6	31.7	31.4	31.46	-0.05	-0.16	353685.0	11128495.5	292
2015-05-27	31.6	31.7	31.5	31.51	-0.05	-0.16	316152.0	9981926.2	337
2015-05-26	31.8	32.0	31.5	31.56	-0.24	-0.75	725047.0	22983283.7	514
2015-05-25	31.6	32.2	31.6	31.8	0.17	0.54	1064491.0	33911670.2	760
2015-05-24	31.3	31.8	31.0	31.63	0.26	0.83	645754.0	20385869.1	499
2015-05-21	31.4	31.6	31.3	31.37	-0.06	-0.19	306609.0	9629578.6	259
2015-05-20	31.6	31.6	31.1	31.43	-0.12	-0.38	577895.0	18118557.4	478
2015-05-19	31.3	32.1	31.3	31.55	0.2	0.64	954726.0	30270573.8	790
2015-05-18	31.6	31.7	31.3	31.35	-0.16	-0.51	529640.0	16651753.1	461
2015-05-17	31.4	31.8	31.2	31.51	0.21	0.67	1027731.0	32471899.9	880
2015-05-14	30.3	31.6	30.2	31.3	1.05	3.47	2395554.0	74195229.2	1601
2015-05-13	30.5	30.5	30.0	30.25	-0.17	-0.56	969994.0	29327537.8	654
2015-05-12	30.4	30.5	30.2	30.42	0.03	0.1	872806.0	26469046.5	575
2015-05-11	31.2	31.2	30.1	30.39	-0.64	-2.06	797397.0	24533325.4	764
2015-05-10	30.8	31.4	30.6	31.03	0.34	1.11	1122801.0	34841070.2	744
2015-05-07	31.3	31.4	30.4	30.69	-0.68	-2.17	1030414.0	31748714.9	760
2015-05-06	31.5	31.6	31.3	31.37	-0.08	-0.25	546987.0	17232315.2	464
2015-05-05	31.8	31.9	31.4	31.45	-0.19	-0.6	1119408.0	35482376.3	717
2015-05-04	31.8	31.9	31.6	31.64	-0.13	-0.41	996647.0	31628944.2	612
2015-05-03	32.6	32.6	31.6	31.77	-0.38	-1.18	2085763.0	66925652.1	1328
2015-04-30	32.0	33.0	31.6	32.15	0.25	0.78	2330846.0	75603142.9	1846
2015-04-29	32.0	32.2	31.6	31.9	0.14	0.44	883086.0	28114984.1	624
2015-04-28	32.2	32.4	31.5	31.76	-0.3	-0.94	1026865.0	32922194.7	791
2015-04-27	32.4	32.6	32.0	32.06	-0.29	-0.9	1011283.0	32672100.9	737
2015-04-26	32.0	32.6	32.0	32.35	0.33	1.03	680029.0	21946297.9	550
2015-04-23	31.8	32.2	31.8	32.02	0.25	0.79	560252.0	17968514.6	376
2015-04-22	32.6	32.6	31.7	31.77	-0.38	-1.18	783223.0	25127489.7	701
2015-04-21	32.2	32.6	31.6	32.15	-0.12	-0.37	378528.0	12196047.7	409
2015-04-20	33.2	33.2	31.8	32.27	-0.8	-2.42	485190.0	15815734.2	564
2015-04-19	33.2	33.4	32.6	33.07	0.72	2.23	1486770.0	49070451.5	1206
2015-04-16	32.1	33.2	32.0	32.35	0.42	1.32	2016496.0	65738431.2	1708
2015-04-15	31.6	32.1	31.6	31.93	0.43	1.37	575677.0	18329944.0	492
2015-04-14	31.0	31.6	30.8	31.5	0.51	1.65	744436.0	23234429.4	437
2015-04-13	30.7	31.1	30.7	30.99	0.16	0.52	417762.0	12935676.2	235
2015-04-12	30.8	31.5	30.7	30.83	0.19	0.62	570310.0	17699377.9	436
2015-04-09	30.6	31.1	30.5	30.64	0.0	0.0	461238.0	14207996.4	420
2015-04-08	31.1	31.1	30.6	30.64	-0.15	-0.49	578410.0	17819240.5	429
2015-04-07	30.8	31.1	30.6	30.79	-0.03	-0.1	1758693.0	54258468.3	685
2015-04-06	30.9	30.9	30.6	30.82	0.0	0.0	955745.0	29437144.3	281
2015-04-05	30.8	31.2	30.2	30.82	-0.07	-0.23	160712.0	4919076.1	204
2015-04-02	32.5	32.5	30.0	30.89	-1.38	-4.28	224337.0	7161826.5	233
2015-04-01	32.4	32.7	32.0	32.27	-0.11	-0.34	248037.0	8023076.8	243
2015-03-31	32.3	33.5	32.0	32.38	-0.32	-0.98	783547.0	25583512.3	544
2015-03-30	33.6	33.7	32.1	32.7	-0.79	-2.36	430168.0	14330295.1	432
2015-03-29	33.9	33.9	33.2	33.49	0.64	1.95	489124.0	16384382.2	372
2015-03-26	30.1	33.3	30.1	32.85	0.7	2.18	652442.0	21265252.8	654
2015-03-25	33.0	34.4	30.9	32.15	-0.79	-2.4	1628430.0	53356116.9	1069
2015-03-24	32.6	33.2	32.6	32.94	0.21	0.64	622729.0	20536740.3	446
2015-03-23	32.1	33.0	32.1	32.73	0.64	1.99	1322100.0	43149167.0	611
2015-03-22	32.1	32.6	32.0	32.09	-0.06	-0.19	460613.0	14890698.8	382
2015-03-19	31.6	32.4	31.5	32.15	0.87	2.78	811657.0	26007221.4	578
2015-03-18	32.6	32.7	29.6	31.28	-0.67	-2.1	856826.0	27189394.2	828
2015-03-17	31.6	32.6	31.6	31.95	0.13	0.41	1782002.0	57378344.2	1162
2015-03-16	32.3	32.8	31.4	31.82	-0.49	-1.52	1480323.0	47967074.1	1056
2015-03-15	32.3	32.7	32.0	32.31	0.09	0.28	772985.0	25009106.7	671
2015-03-12	32.3	32.4	32.0	32.22	-0.01	-0.03	487615.0	15675385.0	482
2015-03-11	32.1	32.4	31.7	32.23	-0.06	-0.19	427181.0	13720545.7	462
2015-03-10	31.9	32.6	31.9	32.29	0.32	1.0	920984.0	29753330.1	693
2015-03-09	31.5	32.1	31.4	31.97	0.64	2.04	1109469.0	35289172.8	833
2015-03-08	31.3	31.5	31.0	31.33	0.11	0.35	594578.0	18532918.1	519
2015-03-05	31.1	31.3	31.1	31.22	0.15	0.48	426840.0	13289890.3	400
2015-03-04	31.4	31.5	31.1	31.07	0.04	0.13	991043.0	30862005.1	558
2015-03-03	30.5	31.4	30.5	31.03	0.71	2.34	1817419.0	56280163.5	1211
2015-03-02	30.6	30.6	30.3	30.32	-0.23	-0.75	603038.0	18313518.9	595
2015-03-01	31.0	31.0	30.6	30.55	-0.24	-0.78	667953.0	20474948.0	586
2015-02-26	31.2	31.3	30.6	30.79	-0.16	-0.52	620785.0	19199379.0	543
2015-02-25	31.6	31.7	30.9	30.95	-0.64	-2.03	1451724.0	45314242.8	1020
2015-02-24	30.8	31.8	30.6	31.59	0.72	2.33	3613452.0	112630706.8	2320
2015-02-23	32.6	33.3	30.6	30.87	-1.45	-4.49	5707847.0	183774625.3	3438
2015-02-22	31.8	32.6	31.8	32.32	0.76	2.41	2377073.0	76527821.8	1502
2015-02-19	30.7	31.8	30.6	31.56	0.73	2.37	3223490.0	101094283.5	2166
2015-02-18	30.9	31.1	29.9	30.83	0.1	0.33	3929849.0	119497490.5	2604
2015-02-17	32.4	32.5	30.3	30.73	-1.77	-5.45	3666065.0	115188117.1	3192
2015-02-16	34.2	34.2	32.3	32.5	-1.45	-4.27	5453533.0	182252482.4	4142
2015-02-15	33.7	34.4	33.2	33.95	1.01	3.07	14226083.0	478522225.8	6967
2015-02-12	31.5	33.3	31.5	32.94	1.22	3.85	4177666.0	136326307.0	2020
2015-02-11	33.0	33.3	31.5	31.72	-1.33	-4.02	1301275.0	42411670.6	1008
2015-02-10	32.8	33.2	32.6	33.05	0.17	0.52	1511810.0	49796692.0	904
2015-02-09	33.6	33.6	32.4	32.88	-0.4	-1.2	1611102.0	53200545.8	1276
2015-02-08	32.6	33.6	32.6	33.28	0.94	2.91	3186942.0	106024629.9	1663
2015-02-05	32.2	32.5	31.9	32.34	0.03	0.09	934787.0	30189014.6	621
2015-02-04	33.3	33.5	32.2	32.31	-0.86	-2.59	2526758.0	82189053.4	1930
2015-02-03	32.8	33.5	32.3	33.17	0.78	2.41	2567506.0	84547067.9	1465
2015-02-02	30.9	32.9	30.6	32.39	1.27	4.08	2884558.0	92726120.4	1627
2015-02-01	30.9	31.6	30.9	31.12	0.79	2.6	1977634.0	61558940.6	1032
2015-01-29	29.3	30.6	28.6	30.33	1.13	3.87	959319.0	28357480.6	806
2015-01-28	28.9	29.6	28.7	29.2	0.79	2.78	737238.0	21469328.0	534
2015-01-27	27.6	28.7	27.6	28.41	0.98	3.57	566713.0	15917080.1	491
2015-01-26	27.3	27.6	27.3	27.43	0.24	0.88	167202.0	4584264.7	173
2015-01-22	26.9	27.5	26.9	27.19	0.1	0.37	175887.0	4795139.3	191
2015-01-21	27.3	27.8	26.9	27.09	-0.26	-0.95	658634.0	18115775.1	505
2015-01-20	27.1	27.6	26.9	27.35	0.1	0.37	308000.0	8407439.2	322
2015-01-19	27.2	27.7	27.2	27.25	0.13	0.48	465885.0	12767990.0	401
2015-01-18	27.3	27.6	27.0	27.12	0.12	0.44	547357.0	14982148.1	373
2015-01-15	27.0	27.2	26.6	27.0	0.22	0.82	404752.0	10889636.1	309
2015-01-14	26.7	26.9	26.2	26.78	0.18	0.68	356574.0	9516070.7	284
2015-01-13	26.0	26.9	26.0	26.6	-0.46	-1.7	548156.0	14570506.0	361
2015-01-12	27.3	27.6	27.0	27.06	-0.21	-0.77	387488.0	10554583.0	290
2015-01-11	27.3	27.5	27.0	27.27	0.21	0.78	231463.0	6307712.5	229
2015-01-08	27.7	28.1	26.9	27.06	0.11	0.41	370292.0	10247842.4	371
2015-01-07	25.4	27.4	25.4	26.95	0.87	3.34	447170.0	11989122.3	326
2015-01-06	24.8	26.6	24.25	26.08	0.71	2.8	274779.0	6900832.9	258
2015-01-05	25.2	25.8	25.2	25.37	-0.68	-2.61	120783.0	3074873.1	142
2015-01-04	26.0	26.4	25.7	26.05	0.26	1.01	191233.0	4975327.8	187
2015-01-01	25.2	26.0	25.0	25.79	0.49	1.94	392488.0	10073140.2	317
2014-12-31	26.0	26.5	23.25	25.3	-0.54	-2.09	866997.0	21623098.6	643
2014-12-30	26.5	26.5	25.6	25.84	-1.21	-4.47	416249.0	10782211.7	462
2014-12-29	27.0	28.0	26.8	27.05	0.39	1.46	964271.0	26370693.9	1023
2014-12-28	26.0	27.1	25.9	26.66	1.22	4.8	1400535.0	37184998.6	1012
2014-12-25	25.5	26.0	25.0	25.44	-0.08	-0.31	616550.0	15706781.3	589
2014-12-24	25.7	26.4	25.4	25.52	0.17	0.67	1029893.0	26670703.8	711
2014-12-23	24.25	25.8	24.25	25.35	0.63	2.55	602914.0	15135195.8	643
2014-12-22	25.0	25.2	24.1	24.72	-0.1	-0.4	562983.0	13961478.5	461
2014-12-21	26.3	26.3	24.75	24.82	0.1	0.4	665314.0	16613630.6	560
2014-12-18	23.25	24.8	23.25	24.72	2.13	9.43	408861.0	10026963.5	424
2014-12-17	21.6	23.2	20.0	22.59	0.55	2.5	937576.0	19558883.9	544
2014-12-16	23.8	23.8	22.0	22.04	-2.38	-9.75	475916.0	10532501.2	290
2014-12-15	27.7	27.7	24.2	24.42	-2.48	-9.22	217439.0	5747743.6	273
2014-12-14	27.9	27.9	26.9	26.9	-1.54	-5.41	286847.0	7845435.1	270
2014-12-11	27.8	28.6	27.5	28.44	0.01	0.04	303403.0	8500790.4	334
2014-12-10	28.7	29.6	28.0	28.43	0.08	0.28	333235.0	9540479.0	442
2014-12-09	28.1	28.7	28.0	28.35	-0.58	-2.0	399506.0	11290099.3	338
2014-12-08	29.4	29.6	28.8	28.93	-0.22	-0.75	503546.0	14670372.4	410
2014-12-07	28.1	29.5	27.8	29.15	1.27	4.56	1076101.0	30892833.5	779
2014-12-04	27.8	28.2	27.8	27.88	0.32	1.16	670337.0	18785828.5	467
2014-12-03	27.6	27.8	27.3	27.56	0.11	0.4	556479.0	15351765.3	485
2014-12-02	28.7	28.8	27.3	27.45	-0.92	-3.24	1037669.0	29058366.8	749
2014-12-01	27.7	28.9	27.7	28.37	0.26	0.92	342027.0	9724985.1	371
2014-11-30	28.9	28.9	27.9	28.11	-1.68	-5.64	435331.0	12448013.2	426
2014-11-27	29.6	30.1	29.5	29.79	0.11	0.37	197153.0	5883402.9	221
2014-11-26	29.8	29.8	28.9	29.68	-0.2	-0.67	280015.0	8264372.5	270
2014-11-25	30.0	30.3	29.8	29.88	-0.84	-2.73	248130.0	7455685.0	259
2014-11-24	31.0	31.2	30.6	30.72	-0.23	-0.74	406303.0	12512005.0	310
2014-11-23	30.6	31.1	30.6	30.95	0.63	2.08	276441.0	8517899.9	273
2014-11-20	30.6	30.6	30.3	30.32	-0.25	-0.82	172270.0	5239045.1	210
2014-11-19	30.2	30.6	30.1	30.57	0.46	1.53	249200.0	7581473.2	304
2014-11-18	29.8	30.2	29.7	30.11	0.43	1.45	269722.0	8096927.5	262
2014-11-17	31.0	31.3	29.4	29.68	-1.38	-4.44	915477.0	27585320.9	674
2014-11-16	32.3	32.3	30.8	31.06	-1.19	-3.69	453765.0	14336046.3	426
2014-11-13	32.3	32.6	32.1	32.25	-0.09	-0.28	188980.0	6105245.7	167
2014-11-12	32.2	32.6	32.2	32.34	0.11	0.34	222748.0	7234527.3	163
2014-11-11	32.4	32.7	31.6	32.23	-0.27	-0.83	334157.0	10811589.0	248
2014-11-10	32.6	32.7	32.3	32.5	0.0	0.0	245861.0	8004303.1	216
2014-11-09	31.6	32.9	31.6	32.5	0.87	2.75	524134.0	17047534.2	459
2014-11-06	31.8	31.8	31.2	31.63	0.03	0.09	271734.0	8585419.6	284
2014-11-05	31.6	32.0	30.6	31.6	-0.11	-0.35	492565.0	15397954.3	448
2014-11-04	32.9	33.3	31.6	31.71	-1.51	-4.55	431718.0	13977576.0	492
2014-11-03	33.1	33.4	32.8	33.22	0.17	0.51	510300.0	16929039.5	495
2014-11-02	32.8	33.2	32.7	33.05	0.41	1.26	364697.0	12022265.7	301
2014-10-30	33.0	33.0	31.8	32.64	-0.34	-1.03	370263.0	11950625.5	452
2014-10-29	33.1	33.8	32.8	32.98	-0.07	-0.21	996977.0	33304057.5	761
2014-10-28	32.9	33.3	32.8	33.05	0.12	0.36	401237.0	13264503.3	304
2014-10-27	33.4	33.5	32.9	32.93	-0.39	-1.17	381673.0	12648557.7	378
2014-10-26	33.3	33.6	33.1	33.32	0.31	0.94	316964.0	10574213.5	333
2014-10-23	33.3	33.3	32.8	33.01	-0.39	-1.17	327642.0	10815358.8	337
2014-10-22	33.8	33.9	32.8	33.4	-0.15	-0.45	932287.0	31143493.4	779
2014-10-21	32.6	33.7	32.4	33.55	1.23	3.81	675188.0	22293597.6	744
2014-10-20	32.6	32.9	31.7	32.32	0.83	2.64	604404.0	19542472.1	543
2014-10-19	31.5	31.6	30.7	31.49	1.28	4.24	669397.0	21003239.2	507
2014-10-16	32.6	32.6	30.1	30.21	-3.18	-9.52	782904.0	24122780.7	729
2014-10-15	34.2	34.3	33.4	33.39	-1.1	-3.19	284478.0	9616759.6	345
2014-10-14	34.3	34.7	33.6	34.49	0.54	1.59	762002.0	26069951.4	685
2014-10-13	33.2	34.7	32.5	33.95	0.68	2.04	882234.0	29544735.2	677
2014-10-12	35.7	35.7	33.2	33.27	-3.55	-9.64	471309.0	16310078.3	476
2014-10-02	37.0	37.0	36.7	36.82	-0.32	-0.86	138069.0	5089799.0	194
2014-10-01	37.4	37.5	37.1	37.14	-0.3	-0.8	117682.0	4387973.9	156
2014-09-30	37.7	37.8	37.5	37.44	-0.12	-0.32	392676.0	14744681.7	346
2014-09-29	37.2	37.8	36.7	37.56	0.53	1.43	463497.0	17220583.3	369
2014-09-28	36.7	37.8	36.7	37.03	0.41	1.12	757546.0	28210202.4	643
2014-09-25	36.6	37.1	36.4	36.62	0.05	0.14	254233.0	9331820.9	288
2014-09-24	37.7	37.7	36.1	36.57	-1.07	-2.84	403714.0	14835007.5	493
2014-09-22	37.7	37.9	37.2	37.64	-0.24	-0.63	323412.0	12114758.5	448
2014-09-21	38.5	38.7	37.8	37.88	-0.56	-1.46	323514.0	12379685.6	416
2014-09-18	38.7	38.7	38.4	38.44	-0.22	-0.57	359657.0	13879680.2	361
2014-09-17	38.7	38.8	38.6	38.66	-0.03	-0.08	248404.0	9607278.7	255
2014-09-16	38.8	39.0	38.4	38.69	-0.26	-0.67	418794.0	16245717.8	406
2014-09-15	39.4	39.6	38.7	38.95	-0.55	-1.39	473490.0	18486471.7	488
2014-09-14	39.7	39.7	39.4	39.5	-0.24	-0.6	479575.0	18990628.4	383
2014-09-11	39.6	40.5	39.5	39.74	0.35	0.89	1551319.0	61829181.0	1091
2014-09-10	39.6	39.6	39.4	39.39	-0.19	-0.48	333125.0	13124459.9	374
2014-09-09	39.8	39.9	39.2	39.58	-0.17	-0.43	509614.0	20214468.5	535
2014-09-08	40.1	40.1	39.6	39.75	-0.34	-0.85	1350877.0	53717112.7	988
2014-09-07	40.4	40.5	40.1	40.09	-0.23	-0.57	736985.0	29597412.7	564
2014-09-04	40.4	40.6	40.0	40.32	0.05	0.12	799189.0	32220561.9	815
2014-09-03	40.5	40.8	40.1	40.27	-0.12	-0.3	1554315.0	62908775.4	1396
2014-09-02	40.4	40.7	39.7	40.39	0.09	0.22	1608177.0	64709504.6	1463
2014-09-01	40.6	41.3	40.3	40.3	0.25	0.62	4987099.0	203347588.5	3363
2014-08-31	38.6	40.2	38.6	40.05	1.6	4.16	2370485.0	93439663.1	1423
2014-08-28	39.0	39.0	38.1	38.45	-0.41	-1.06	656282.0	25315426.1	686
2014-08-27	39.6	40.5	38.8	38.86	-0.43	-1.09	1499851.0	59305088.9	1485
2014-08-26	38.6	39.9	37.8	39.29	0.93	2.42	2659274.0	103863019.2	2536
2014-08-25	37.2	40.0	36.4	38.36	1.27	3.42	6745311.0	260613383.4	4508
2014-08-24	37.1	37.3	36.9	37.09	0.22	0.6	541653.0	20104037.6	408
2014-08-21	37.3	37.5	36.8	36.87	-0.35	-0.94	568920.0	21098255.4	531
2014-08-20	37.0	37.6	36.9	37.22	0.27	0.73	1848817.0	69025243.4	1247
2014-08-19	36.9	37.3	36.7	36.95	0.36	0.98	1520539.0	56303254.6	1086
2014-08-18	36.6	36.8	36.6	36.59	-0.08	-0.22	554126.0	20309171.9	390
2014-08-17	36.8	36.9	36.6	36.67	-0.03	-0.08	387032.0	14222250.7	386
2014-08-14	36.9	37.6	36.6	36.7	0.04	0.11	1547110.0	57340871.7	1225
2014-08-13	36.7	37.0	36.5	36.66	-0.03	-0.08	1109977.0	40735584.0	808
2014-08-12	37.0	37.0	36.6	36.69	-0.31	-0.84	607606.0	22378338.3	482
2014-08-11	36.9	37.6	36.8	37.0	0.09	0.24	1232968.0	45839766.4	1057
2014-08-10	36.6	37.0	36.2	36.91	0.62	1.71	1520914.0	55722070.5	1300
2014-08-07	35.6	37.5	35.5	36.29	0.84	2.37	2713571.0	99405297.9	2215
2014-08-06	35.2	35.9	35.2	35.45	0.06	0.17	493259.0	17549802.7	483
2014-08-05	35.7	36.1	35.2	35.39	-0.24	-0.67	1128906.0	40354130.8	810
2014-08-04	35.3	35.9	34.9	35.63	0.42	1.19	947583.0	33571147.9	795
2014-08-03	34.9	35.4	34.6	35.21	0.46	1.32	898223.0	31482704.8	724
2014-07-24	35.1	35.1	34.7	34.75	-0.2	-0.57	530222.0	18535238.4	531
2014-07-23	35.0	35.1	34.8	34.95	0.07	0.2	411270.0	14365546.5	352
2014-07-22	34.9	35.1	34.7	34.88	0.23	0.66	414948.0	14482176.2	371
2014-07-21	34.8	34.9	34.5	34.65	-0.09	-0.26	373552.0	12940565.2	367
2014-07-20	35.0	35.1	34.7	34.74	-0.41	-1.17	306576.0	10691439.9	278
2014-07-17	35.1	35.3	34.9	35.15	0.07	0.2	385327.0	13546151.4	318
2014-07-16	35.8	35.8	35.1	35.08	-0.6	-1.68	755223.0	26655499.2	670
2014-07-15	35.6	36.4	35.6	35.68	0.51	1.45	2384247.0	85615576.4	1650
2014-07-14	35.0	35.2	34.7	35.17	0.33	0.95	535684.0	18762372.5	501
2014-07-13	34.8	34.9	34.6	34.84	0.13	0.37	493241.0	17150545.2	404
2014-07-10	34.6	35.1	34.6	34.71	0.18	0.52	1001122.0	34875612.0	848
2014-07-09	34.8	34.9	34.5	34.53	-0.19	-0.55	246552.0	8538562.9	260
2014-07-08	34.7	35.0	34.5	34.72	0.09	0.26	362870.0	12598103.6	381
2014-07-07	34.6	34.7	34.5	34.63	-0.02	-0.06	213267.0	7386328.9	243
2014-07-06	34.7	35.1	34.5	34.65	0.04	0.12	667202.0	23223531.1	635
2014-07-03	35.2	35.2	34.6	34.61	-0.44	-1.26	559991.0	19474717.9	600
2014-07-02	35.1	35.3	35.0	35.05	0.16	0.46	587798.0	20662645.3	533
2014-07-01	34.2	35.4	34.2	34.89	0.64	1.87	1556860.0	54256123.1	1274
2014-06-30	35.0	35.1	33.7	34.25	-0.67	-1.92	1304944.0	44896744.6	1047
2014-06-29	35.1	35.6	34.5	34.92	-0.41	-1.16	639462.0	22265138.0	683
2014-06-26	35.3	36.6	35.1	35.33	-0.02	-0.06	2315537.0	83199044.2	2035
2014-06-25	35.4	36.1	35.1	35.35	0.76	2.2	2652790.0	94563342.0	2514
2014-06-24	33.5	35.0	32.6	34.59	1.11	3.32	1529110.0	51188247.2	1393
2014-06-23	34.7	34.7	33.2	33.48	-1.54	-4.4	1067075.0	35905692.4	969
2014-06-22	36.0	36.4	35.0	35.02	-1.19	-3.29	819264.0	29246194.7	793
2014-06-19	37.5	37.5	36.0	36.21	-1.07	-2.87	1353957.0	49615372.7	1105
2014-06-18	37.7	37.9	37.2	37.28	-0.4	-1.06	1014237.0	38065412.6	821
2014-06-17	38.0	38.3	36.6	37.68	-0.7	-1.82	2342538.0	88023003.1	1653
2014-06-16	40.4	40.5	37.8	38.38	-1.87	-4.65	903071.0	35552164.7	1081
2014-06-15	40.6	40.6	39.6	40.25	-0.58	-1.42	831346.0	33493520.3	855
2014-06-12	41.2	41.6	40.6	40.83	-0.4	-0.97	969602.0	39785974.15	1128
2014-06-11	41.9	43.4	41.0	41.23	0.08	0.19	3772239.0	158839330.7	3202
2014-06-10	40.6	41.7	39.3	41.15	0.57	1.4	2283535.0	91957235.65	1993
2014-06-09	40.9	42.8	39.9	40.58	-0.13	-0.32	2720516.0	112224227.9	2067
2014-06-08	42.2	42.8	40.3	40.71	-1.3	-3.09	2697595.0	111617465.85	2228
2014-06-05	42.4	43.8	41.4	42.01	1.93	4.82	5576002.0	237012270.75	4479
2014-06-04	36.7	40.1	36.6	40.08	3.58	9.81	1324211.0	51496866.8	1014
2014-06-03	35.4	36.6	35.4	36.5	1.15	3.25	1463431.0	52886039.8	1127
2014-06-02	35.3	35.4	34.8	35.35	0.08	0.23	305850.0	10765857.5	252
2014-06-01	35.6	35.9	35.2	35.27	-0.12	-0.34	307834.0	10901464.9	360
2014-05-29	35.5	36.2	35.1	35.39	-0.11	-0.31	1001987.0	35481439.7	709
2014-05-28	35.1	36.6	35.1	35.5	0.26	0.74	1685345.0	60599848.5	1426
2014-05-27	35.6	35.8	35.1	35.24	-0.22	-0.62	840424.0	29836956.3	648
2014-05-26	34.6	36.1	34.5	35.46	1.19	3.47	2061651.0	73055981.2	1668
2014-05-25	34.6	34.9	33.6	34.27	-0.74	-2.11	586968.0	20213990.0	633
2014-05-22	35.6	35.7	35.0	35.01	-0.39	-1.1	1121689.0	39654743.7	1038
2014-05-21	35.0	35.7	34.6	35.4	0.45	1.29	1835350.0	64440364.4	1629
2014-05-20	34.2	36.0	33.7	34.95	1.0	2.95	2562805.0	89405086.1	2523
2014-05-19	35.2	35.2	33.1	33.95	-1.37	-3.88	2156355.0	73682473.4	1820
2014-05-18	36.0	36.0	35.0	35.32	-0.86	-2.38	1294224.0	45890837.2	1492
2014-05-15	37.0	38.4	36.0	36.18	-0.53	-1.44	5275916.0	195377903.9	5150
2014-05-14	36.0	36.8	35.3	36.71	3.24	9.68	5736955.0	209426068.5	3573
2014-05-13	30.7	33.5	30.7	33.47	3.02	9.92	1199794.0	39211248.4	830
2014-05-12	30.1	30.7	30.1	30.45	0.29	0.96	439784.0	13408502.2	321
2014-05-11	30.6	30.6	30.1	30.16	-0.04	-0.13	187535.0	5670689.4	180
2014-05-08	29.9	30.5	29.9	30.2	0.2	0.67	410916.0	12415580.2	226
2014-05-07	30.1	30.1	29.9	30.0	-0.06	-0.2	126203.0	3789738.8	129
2014-05-06	29.8	30.2	29.7	30.06	0.22	0.74	261653.0	7837881.0	166
2014-05-05	29.9	30.0	29.7	29.84	-0.13	-0.43	192897.0	5760706.6	106
2014-05-04	29.8	30.0	29.8	29.97	0.2	0.67	418311.0	12518754.6	180
2014-05-01	30.1	30.1	29.7	29.77	-0.25	-0.83	758588.0	22592799.4	232
2014-04-30	30.2	30.3	29.7	30.02	0.02	0.07	427273.0	12813413.4	267
2014-04-29	30.0	30.4	29.8	30.0	0.0	0.0	342882.0	10323031.8	218
2014-04-28	30.2	30.3	30.0	30.0	-0.02	-0.07	639614.0	19220588.8	172
2014-04-27	29.8	30.2	29.8	30.02	0.16	0.54	334817.0	10056728.0	174
2014-04-24	30.1	30.3	29.7	29.86	-0.19	-0.63	399955.0	11958607.2	245
2014-04-23	30.5	30.6	29.9	30.05	-0.14	-0.46	294263.0	8856181.5	294
2014-04-22	29.9	30.8	29.8	30.19	0.3	1.0	830084.0	25130888.4	639
2014-04-21	30.2	30.3	29.7	29.89	-0.25	-0.83	633637.0	18953533.7	378
2014-04-20	29.7	30.5	29.7	30.14	0.29	0.97	543558.0	16350406.8	482
2014-04-17	29.7	30.0	29.6	29.85	0.1	0.34	339925.0	10139222.4	334
2014-04-16	29.3	30.6	29.1	29.75	0.56	1.92	1543838.0	46182916.2	833
2014-04-15	28.9	29.5	28.9	29.19	0.3	1.04	491121.0	14331149.2	401
2014-04-14	28.3	28.9	28.3	28.89	0.5	1.76	443016.0	12707953.4	310
2014-04-13	28.2	28.6	27.9	28.39	0.04	0.14	322352.0	9116760.3	245
2014-04-10	28.3	28.6	28.1	28.35	0.0	0.0	491222.0	13961129.1	271
2014-04-09	28.6	28.8	27.8	28.35	-0.16	-0.56	898703.0	25644703.8	653
2014-04-08	28.0	28.9	28.0	28.51	0.49	1.75	913251.0	26124107.6	738
2014-04-07	28.2	28.2	27.5	28.02	-0.16	-0.57	214209.0	6004929.7	209
2014-04-06	28.3	28.5	28.1	28.18	-0.33	-1.16	192486.0	5436497.9	206
2014-04-03	28.5	28.8	28.2	28.51	-0.08	-0.28	251463.0	7183184.9	284
2014-04-02	28.3	28.6	28.1	28.59	0.33	1.17	285145.0	8115047.1	221
2014-04-01	28.2	28.4	28.1	28.26	0.0	0.0	146457.0	4137455.9	178
2014-03-31	27.9	28.4	27.8	28.26	0.32	1.15	506736.0	14283548.4	241
2014-03-30	27.9	28.7	27.9	27.94	-0.16	-0.57	530077.0	14947771.4	361
2014-03-27	27.8	28.3	27.7	28.1	0.08	0.29	390910.0	10970403.9	228
2014-03-26	28.1	28.3	27.8	28.02	-0.08	-0.28	205707.0	5766899.4	226
2014-03-25	28.7	28.7	28.1	28.1	-0.16	-0.57	249828.0	7075200.6	216
2014-03-24	28.2	29.0	28.2	28.26	0.08	0.28	820100.0	23434160.5	674
2014-03-23	26.7	28.6	26.6	28.18	1.49	5.58	636769.0	17595038.3	652
2014-03-20	27.7	27.7	26.4	26.69	0.24	0.91	535949.0	14419236.7	660
2014-03-19	26.5	26.9	26.0	26.45	-0.08	-0.3	434960.0	11507878.8	406
2014-03-18	26.6	26.8	26.2	26.53	0.0	0.0	538134.0	14293154.2	331
2014-03-17	26.6	26.7	26.0	26.53	0.0	0.0	695984.0	18398251.0	497
2014-03-16	25.8	26.6	25.6	26.53	0.99	3.88	928905.0	24353293.8	654
2014-03-13	25.1	26.2	25.1	25.54	0.49	1.96	980645.0	25257748.0	674
2014-03-12	24.9	25.1	24.55	25.05	0.18	0.72	436541.0	10853769.2	214
2014-03-11	24.55	25.1	24.55	24.87	0.24	0.97	694605.0	17227573.2	237
2014-03-10	24.45	24.8	24.35	24.63	0.08	0.33	788051.0	19436922.2	302
2014-03-09	24.45	24.55	24.25	24.55	0.0	0.0	487126.0	11904490.5	235
2014-03-06	24.45	24.55	24.35	24.55	0.17	0.7	437736.0	10707341.6	201
2014-03-05	24.2	24.35	23.9	24.38	0.0	0.0	475050.0	11505948.0	286
2014-03-04	24.1	24.45	24.1	24.38	0.16	0.66	412205.0	10016990.7	362
2014-03-03	23.65	24.45	23.55	24.22	0.58	2.45	1010842.0	24120287.4	374
2014-03-02	23.8	23.8	23.55	23.64	-0.16	-0.67	422723.0	9999062.1	222
2014-02-27	23.75	24.0	23.65	23.8	0.08	0.34	802640.0	19085393.1	298
2014-02-26	24.1	24.1	23.65	23.72	-0.16	-0.67	809700.0	19351861.0	316
2014-02-25	23.9	24.1	23.75	23.88	0.0	0.0	512763.0	12251790.8	172
2014-02-24	24.0	24.1	23.8	23.88	-0.17	-0.71	482230.0	11538015.9	220
2014-02-23	24.2	24.2	24.0	24.05	0.0	0.0	456292.0	10975227.2	259
2014-02-20	23.8	24.2	23.75	24.05	0.41	1.73	950756.0	22839376.4	348
2014-02-19	23.55	23.8	23.25	23.64	0.09	0.38	946541.0	22209429.3	231
2014-02-18	23.55	23.65	23.35	23.55	0.08	0.34	243078.0	5724018.9	156
2014-02-17	23.65	23.8	23.35	23.47	-0.08	-0.34	322623.0	7616064.9	251
2014-02-16	23.75	23.75	23.45	23.55	-0.09	-0.38	565447.0	13359559.8	317
2014-02-13	24.55	24.75	23.65	23.64	-0.66	-2.72	1308845.0	31624863.7	808
2014-02-12	24.2	24.55	24.2	24.3	0.08	0.33	646023.0	15767689.5	219
2014-02-11	24.2	24.55	24.0	24.22	0.08	0.33	667993.0	16206130.2	298
2014-02-10	23.75	24.25	23.75	24.14	0.34	1.43	1291425.0	31056692.9	405
2014-02-09	23.55	23.8	23.35	23.8	0.33	1.41	663011.0	15646160.5	269
2014-02-06	23.45	23.55	23.25	23.47	0.08	0.34	442762.0	10381140.9	198
2014-02-05	23.35	23.8	23.25	23.39	0.0	0.0	547830.0	12830685.5	366
2014-02-04	23.1	23.65	23.0	23.39	0.34	1.48	494163.0	11521860.6	348
2014-02-03	23.2	23.35	23.1	23.05	0.0	0.0	226642.0	5254293.7	149
2014-02-02	23.1	23.45	23.1	23.05	0.0	0.0	880114.0	20454633.1	366
2014-01-30	22.55	23.35	22.55	23.05	0.4	1.77	350675.0	8006987.0	295
2014-01-29	22.65	22.9	22.55	22.65	0.17	0.76	377222.0	8566854.1	246
2014-01-28	22.3	22.8	22.3	22.48	0.08	0.36	412163.0	9285136.5	290
2014-01-27	22.75	23.0	22.4	22.4	-0.33	-1.45	324412.0	7334956.5	223
2014-01-26	23.25	23.25	22.0	22.73	-0.74	-3.15	672167.0	15415443.0	283
2014-01-23	23.25	23.9	23.25	23.47	-0.08	-0.34	305074.0	7210403.7	161
2014-01-22	23.9	24.0	23.45	23.55	-0.33	-1.38	376665.0	8919090.5	191
2014-01-21	23.8	24.1	23.65	23.88	0.0	0.0	865049.0	20649156.0	274
2014-01-20	23.75	24.2	23.55	23.88	0.0	0.0	683566.0	16252805.5	284
2014-01-19	24.0	24.35	23.65	23.88	0.0	0.0	1291866.0	31020744.9	542
2014-01-16	23.45	24.1	23.25	23.88	0.57	2.45	1394485.0	33040090.3	670
2014-01-15	23.25	23.75	23.25	23.31	0.08	0.34	1525531.0	35747660.0	770
2014-01-14	22.55	23.55	22.3	23.23	0.67	2.97	2742082.0	63385225.6	1107
2014-01-13	22.55	22.8	22.4	22.56	-0.09	-0.4	1160080.0	26176839.7	628
2014-01-12	22.15	22.75	22.05	22.65	0.59	2.67	3739068.0	83994416.5	1118
2014-01-09	21.4	22.25	21.4	22.06	0.65	3.04	4152697.0	90700425.0	1604
2014-01-08	21.4	21.4	21.25	21.41	0.09	0.42	712426.0	15208156.4	335
2014-01-07	21.4	21.8	21.3	21.32	0.0	0.0	4021037.0	86807656.1	1435
2014-01-06	21.25	21.4	21.25	21.32	0.0	0.0	1084983.0	23126463.7	226
2014-01-05	21.3	21.4	21.25	21.32	0.0	0.0	577501.0	12314001.4	229
2014-01-02	21.4	21.4	21.3	21.32	-0.09	-0.42	221773.0	4737229.5	130
2014-01-01	21.3	21.4	21.25	21.41	0.0	0.0	647009.0	13810622.6	199
2013-12-31	21.4	21.5	21.3	21.41	-0.08	-0.37	398330.0	8516370.9	202
2013-12-30	21.6	21.65	21.25	21.49	-0.16	-0.74	796843.0	17155186.0	335
2013-12-29	21.6	21.65	21.5	21.65	0.08	0.37	641053.0	13802847.9	317
2013-12-26	21.3	21.6	21.25	21.57	0.25	1.17	819930.0	17603883.3	361
2013-12-25	21.3	21.6	21.25	21.32	0.0	0.0	510242.0	10908289.2	196
2013-12-24	21.25	21.5	21.25	21.32	0.0	0.0	224140.0	4784041.8	103
2013-12-23	21.3	21.4	21.15	21.32	-0.09	-0.42	465551.0	9906146.4	194
2013-12-22	21.4	21.5	21.25	21.41	0.0	0.0	452900.0	9671248.9	182
2013-12-19	21.3	21.6	21.25	21.41	0.0	0.0	1080996.0	23159373.8	280
2013-12-18	21.5	21.6	21.3	21.41	-0.16	-0.74	335328.0	7181136.7	160
2013-12-17	21.3	21.6	21.3	21.57	0.16	0.75	455774.0	9774296.9	156
2013-12-16	21.4	21.5	21.3	21.41	-0.08	-0.37	301270.0	6449465.6	114
2013-12-15	21.3	21.6	21.3	21.49	0.0	0.0	344051.0	7372245.4	141
2013-12-12	21.4	21.5	21.25	21.49	-0.08	-0.37	576604.0	12315049.8	244
2013-12-11	21.6	21.6	21.5	21.57	0.0	0.0	703830.0	15130933.7	191
2013-12-10	21.6	21.6	21.4	21.57	0.0	0.0	898379.0	19317145.6	317
2013-12-09	21.5	21.6	21.5	21.57	0.0	0.0	431996.0	9290430.1	174
2013-12-08	21.5	21.65	21.4	21.57	0.08	0.37	934677.0	20106865.4	344
2013-12-05	21.5	21.6	21.4	21.49	-0.08	-0.37	572325.0	12306880.8	242
2013-12-04	21.4	21.6	21.3	21.57	0.25	1.17	568242.0	12187221.8	258
2013-12-03	21.65	22.0	21.3	21.32	-0.33	-1.52	1456506.0	31554092.0	610
2013-12-02	21.5	21.75	21.4	21.65	0.08	0.37	1097845.0	23677539.3	424
2013-12-01	21.4	21.8	21.3	21.57	0.25	1.17	1137608.0	24514750.8	596
2013-11-28	21.1	21.65	21.1	21.32	0.25	1.19	2091198.0	44918779.2	853
2013-11-27	21.0	21.15	20.9	21.07	0.0	0.0	136065.0	2868920.6	99
2013-11-26	21.1	21.15	21.1	21.07	0.0	0.0	325621.0	6866889.9	159
2013-11-25	21.3	21.3	21.1	21.07	-0.25	-1.17	305986.0	6479387.9	200
2013-11-24	21.3	21.6	21.25	21.32	0.0	0.0	514019.0	11023819.3	281
2013-11-21	21.0	21.6	20.9	21.32	0.33	1.57	2051888.0	43689448.7	712
2013-11-20	20.65	21.1	20.65	20.99	0.45	2.19	993135.0	20710750.3	361
2013-11-19	20.65	20.65	20.55	20.54	-0.08	-0.39	343080.0	7053123.2	213
2013-11-18	20.7	20.8	20.65	20.62	-0.04	-0.19	617257.0	12797069.0	297
2013-11-17	20.4	20.9	20.4	20.66	0.33	1.62	2925372.0	60485484.6	933
2013-11-14	20.05	20.3	20.05	20.33	0.2	0.99	502733.0	10144960.2	156
2013-11-13	20.25	20.25	20.05	20.13	-0.08	-0.4	284931.0	5735091.4	183
2013-11-12	20.25	20.3	20.15	20.21	-0.04	-0.2	493345.0	9974183.8	234
2013-11-11	20.25	20.3	20.25	20.25	-0.16	-0.78	313977.0	6359403.9	145
2013-11-10	20.3	20.4	20.25	20.41	0.0	0.0	530815.0	10789277.1	203
2013-11-07	20.4	20.45	20.25	20.41	-0.04	-0.2	507013.0	10304876.3	246
2013-11-06	20.55	20.65	20.3	20.45	-0.09	-0.44	419631.0	8570454.4	240
2013-11-05	20.3	20.7	20.25	20.54	0.33	1.63	1362460.0	27878126.7	515
2013-11-04	20.05	20.3	19.95	20.21	0.08	0.4	747039.0	15102367.8	393
2013-11-03	19.95	20.25	19.9	20.13	0.18	0.9	515049.0	10332124.3	221
2013-10-31	20.05	20.05	19.8	19.95	-0.1	-0.5	311787.0	6224861.1	159
2013-10-30	20.05	20.15	19.9	20.05	0.0	0.0	307450.0	6152281.2	162
2013-10-29	20.25	20.25	19.8	20.05	-0.16	-0.79	501230.0	10000608.2	277
2013-10-28	20.25	20.3	20.05	20.21	-0.2	-0.98	392592.0	7926061.0	231
2013-10-27	20.3	20.4	20.25	20.41	0.16	0.79	575233.0	11676479.6	245
2013-10-24	20.15	20.3	20.05	20.25	0.04	0.2	535489.0	10809674.8	246
2013-10-23	20.4	20.55	20.25	20.21	-0.12	-0.59	596492.0	12127368.6	307
2013-10-22	20.25	20.55	20.25	20.33	0.08	0.4	542460.0	11064104.4	223
2013-10-21	20.3	20.3	20.25	20.25	-0.08	-0.39	337427.0	6842990.8	140
2013-10-20	20.15	20.3	20.15	20.33	0.41	2.06	598149.0	12098387.8	308
2013-10-10	19.9	19.9	19.75	19.92	0.08	0.4	369599.0	7332018.0	178
2013-10-09	19.8	19.95	19.75	19.84	-0.08	-0.4	305726.0	6079761.4	172
2013-10-08	19.8	19.95	19.75	19.92	0.08	0.4	411494.0	8175605.0	267
2013-10-07	20.25	20.25	19.8	19.84	-0.49	-2.41	1439510.0	28746438.2	560
2013-10-06	20.7	20.75	19.9	20.33	-0.33	-1.6	1155550.0	23468444.1	580
2013-10-03	20.45	20.75	20.4	20.66	0.12	0.58	909884.0	18716159.7	409
2013-10-02	20.45	20.75	20.4	20.54	0.0	0.0	748216.0	15375641.8	334
2013-10-01	20.55	20.75	20.25	20.54	0.09	0.44	1626646.0	33406444.6	699
2013-09-30	19.9	20.55	19.8	20.45	0.53	2.66	2813819.0	57035672.1	849
2013-09-29	19.65	20.3	19.45	19.92	0.37	1.89	2368163.0	47483106.9	822
2013-09-26	19.9	19.95	19.55	19.55	-0.37	-1.86	881409.0	17397410.0	363
2013-09-25	19.95	19.95	19.8	19.92	0.0	0.0	835792.0	16646140.1	302
2013-09-24	19.75	20.25	19.65	19.92	0.21	1.07	2407032.0	48037272.3	906
2013-09-19	19.75	19.95	19.65	19.71	0.16	0.82	2938657.0	58122621.8	1020
2013-09-18	19.25	19.55	19.15	19.55	0.41	2.14	1370475.0	26493805.7	552
2013-09-17	19.3	19.4	19.15	19.14	-0.28	-1.44	876664.0	16858086.0	303
2013-09-16	19.25	19.4	19.25	19.42	0.17	0.88	838709.0	16201075.5	264
2013-09-15	19.15	19.25	18.95	19.25	0.32	1.69	1057542.0	20258000.4	349
2013-09-12	18.9	19.05	18.85	18.93	0.08	0.42	747247.0	14175108.3	315
2013-09-11	18.75	18.9	18.55	18.85	0.21	1.13	835129.0	15667069.8	298
2013-09-10	18.75	18.9	18.45	18.64	0.38	2.08	1099132.0	20527039.3	428
2013-09-09	18.15	18.35	17.95	18.26	0.21	1.16	306764.0	5577476.4	167
2013-09-08	18.25	18.4	18.05	18.05	-0.18	-0.99	502585.0	9175505.6	198
2013-09-05	18.25	18.35	17.95	18.23	0.0	0.0	524679.0	9516507.6	247
2013-09-04	18.45	18.55	18.15	18.23	-0.32	-1.73	485187.0	8899194.2	241
2013-09-03	18.75	18.75	18.35	18.55	-0.17	-0.91	716172.0	13293414.9	296
2013-09-02	18.75	18.75	18.45	18.72	0.0	0.0	942077.0	17562864.7	268
2013-09-01	18.55	18.75	18.45	18.72	0.37	2.02	857297.0	15969060.1	299
2013-08-29	18.65	18.65	18.25	18.35	-0.12	-0.65	941271.0	17346894.6	348
2013-08-28	18.05	18.45	17.95	18.47	0.04	0.22	2027207.0	37090444.4	545
2013-08-27	19.4	19.4	18.35	18.43	-1.2	-6.11	1634247.0	30619880.3	547
2013-08-26	19.8	19.95	19.45	19.63	-0.29	-1.46	724185.0	14281449.5	345
2013-08-25	20.05	20.15	19.75	19.92	-0.13	-0.65	738371.0	14711671.8	379
2013-08-22	20.15	20.25	19.95	20.05	-0.16	-0.79	843999.0	16935418.6	355
2013-08-21	20.15	20.3	20.05	20.21	0.08	0.4	846047.0	17063789.4	381
2013-08-20	19.95	20.3	19.9	20.13	0.08	0.4	1171546.0	23576242.9	461
2013-08-19	19.9	20.05	19.8	20.05	0.1	0.5	501399.0	9997331.4	237
2013-08-18	20.15	20.15	19.9	19.95	-0.1	-0.5	588243.0	11751966.3	303
2013-08-15	19.8	20.05	19.8	20.05	0.21	1.06	788981.0	15723076.0	396
2013-08-14	20.05	20.05	19.75	19.84	-0.21	-1.05	500201.0	9936074.3	289
2013-08-13	20.05	20.15	19.9	20.05	0.21	1.06	562572.0	11258625.9	283
2013-08-05	19.8	20.15	19.8	19.84	-0.08	-0.4	1127553.0	22533686.1	455
2013-08-04	19.75	20.15	19.75	19.92	0.17	0.86	971949.0	19321920.1	466
2013-08-01	19.8	19.9	19.75	19.75	-0.09	-0.45	437158.0	8651811.5	284
2013-07-31	19.9	20.25	19.75	19.84	0.0	0.0	1762264.0	35173952.9	831
2013-07-30	19.65	19.8	19.55	19.84	0.21	1.07	825633.0	16276449.1	316
2013-07-29	19.75	19.75	19.55	19.63	-0.08	-0.41	346514.0	6797436.0	191
2013-07-28	19.75	19.75	19.65	19.71	0.0	0.0	343508.0	6756123.4	199
2013-07-25	19.75	19.75	19.65	19.71	-0.04	-0.2	715078.0	14071746.0	319
2013-07-24	19.75	19.95	19.65	19.75	0.0	0.0	965382.0	19108476.9	466
2013-07-23	19.65	19.8	19.45	19.75	0.12	0.61	1178229.0	23202707.3	520
2013-07-22	19.65	19.8	19.55	19.63	-0.08	-0.41	1068627.0	21040353.8	456
2013-07-21	19.45	19.75	19.25	19.71	0.25	1.28	673828.0	13203809.3	332
2013-07-18	19.65	19.65	19.25	19.46	-0.17	-0.87	704474.0	13725710.2	396
2013-07-17	19.75	19.8	19.55	19.63	-0.12	-0.61	904059.0	17764812.3	427
2013-07-16	19.55	19.9	19.4	19.75	0.2	1.02	2062314.0	40595123.3	686
2013-07-15	19.65	19.65	19.4	19.55	0.0	0.0	987977.0	19277956.7	516
2013-07-14	19.45	19.65	19.3	19.55	0.21	1.09	1636217.0	31919575.4	664
2013-07-11	19.25	19.3	19.15	19.34	0.12	0.62	655262.0	12608712.7	357
2013-07-10	19.25	19.4	19.15	19.22	0.0	0.0	1348920.0	25989379.4	570
2013-07-09	19.05	19.25	18.9	19.22	0.26	1.37	1223305.0	23352353.8	557
2013-07-08	19.05	19.15	18.9	18.96	-0.09	-0.47	592074.0	11267733.5	356
2013-07-07	18.85	19.15	18.85	19.05	0.12	0.63	797301.0	15144161.2	397
2013-07-04	18.85	18.95	18.85	18.93	0.08	0.42	887765.0	16805420.1	314
2013-07-03	18.75	18.85	18.75	18.85	-0.08	-0.42	675673.0	12690468.5	263
2013-07-02	18.9	18.95	18.75	18.93	0.08	0.42	567436.0	10714128.9	308
2013-07-01	18.75	18.9	18.75	18.85	0.09	0.48	504279.0	9468755.9	337
2013-06-30	18.9	18.95	18.75	18.76	-0.2	-1.05	714567.0	13448150.1	377
2013-06-26	18.95	19.25	18.9	18.96	0.03	0.16	1959817.0	37296391.0	820
2013-06-25	19.05	19.05	18.85	18.93	-0.12	-0.63	1640555.0	31100297.1	668
2013-06-24	18.95	19.05	18.65	19.05	0.09	0.47	1689278.0	31847831.5	740
2013-06-23	18.45	19.15	18.4	18.96	0.49	2.65	3799258.0	71758943.0	1294
2013-06-22	18.05	18.55	17.95	18.47	0.21	1.15	1027013.0	18796760.7	470
2013-06-19	18.25	18.45	18.25	18.26	0.03	0.16	1220837.0	22407994.4	489
2013-06-18	18.35	18.4	18.15	18.23	-0.12	-0.65	632041.0	11551006.6	333
2013-06-17	17.85	18.35	17.85	18.35	0.58	3.26	671417.0	12162294.2	330
2013-06-16	17.75	17.95	17.65	17.77	0.04	0.23	930562.0	16555369.45	454
2013-06-15	18.65	18.65	17.6	17.73	-1.12	-5.94	1008345.0	18330713.05	657
2013-06-12	18.9	18.9	18.75	18.85	-0.08	-0.42	478372.0	9021279.9	310
2013-06-11	19.25	19.3	18.9	18.93	-0.03	-0.16	1972110.0	37564447.7	867
2013-06-10	18.75	18.95	18.65	18.96	0.24	1.28	1961395.0	36816763.1	624
2013-06-09	18.9	18.9	18.65	18.72	-0.13	-0.69	713763.0	13405712.8	386
2013-06-08	18.75	19.05	18.75	18.85	0.09	0.48	1539514.0	29152146.7	542
2013-06-05	18.75	18.85	18.65	18.76	-0.09	-0.48	605121.0	11351941.2	355
2013-06-04	18.55	18.85	18.45	18.85	0.38	2.06	1835592.0	34313292.5	729
2013-06-03	18.75	18.75	18.45	18.47	-0.25	-1.34	854004.0	15873207.6	433
2013-06-02	18.85	18.85	18.65	18.72	-0.13	-0.69	703289.0	13159074.9	370
2013-06-01	18.85	18.85	18.55	18.85	0.09	0.48	937653.0	17515209.0	546
2013-05-29	18.35	19.05	18.35	18.76	0.5	2.74	3944032.0	73994430.0	1695
2013-05-28	18.25	18.35	18.25	18.26	0.03	0.16	340461.0	6227169.2	222
2013-05-27	18.25	18.25	18.05	18.23	0.09	0.5	652225.0	11861053.8	332
2013-05-26	18.05	18.25	17.95	18.14	0.09	0.5	433007.0	7846154.3	229
2013-05-25	18.05	18.15	17.95	18.05	-0.09	-0.5	387900.0	7000660.3	232
2013-05-22	18.15	18.15	17.95	18.14	0.09	0.5	583765.0	10562972.4	335
2013-05-21	18.05	18.25	18.05	18.05	0.0	0.0	703129.0	12745531.5	366
2013-05-20	17.95	18.15	17.95	18.05	0.08	0.45	795519.0	14374086.2	429
2013-05-19	17.95	18.05	17.75	17.97	0.12	0.67	804228.0	14436015.8	439
2013-05-18	17.6	17.95	17.6	17.85	0.33	1.88	1440424.0	25569252.4	638
2013-05-15	17.75	17.75	17.45	17.52	-0.21	-1.18	926831.0	16264435.9	666
2013-05-14	17.95	17.95	17.65	17.73	-0.24	-1.34	747419.0	13353921.85	544
2013-05-13	18.15	18.25	17.85	17.97	-0.29	-1.59	813624.0	14654863.8	539
2013-05-12	18.35	18.35	18.25	18.26	0.0	0.0	488370.0	8912161.7	354
2013-05-11	18.25	18.4	18.25	18.26	0.0	0.0	441110.0	8086470.3	320
2013-05-08	18.25	18.45	18.25	18.26	-0.09	-0.49	570188.0	10467823.5	446
2013-05-07	18.45	18.45	18.25	18.35	-0.2	-1.08	1353356.0	24187989.4	603
2013-05-06	18.25	18.65	18.25	18.55	0.32	1.76	4170196.0	77008195.1	1904
2013-05-05	18.05	18.25	17.95	18.23	0.18	1.0	1152292.0	20872702.4	589
2013-05-04	18.05	18.15	17.95	18.05	0.11	0.61	966095.0	17404668.1	486
2013-05-01	17.95	18.05	17.75	17.94	-0.11	-0.61	950070.0	17025887.0	427
2013-04-30	18.05	18.15	17.95	18.05	0.0	0.0	746642.0	13486133.9	319
2013-04-29	18.15	18.15	17.95	18.05	-0.09	-0.5	585400.0	10587555.5	320
2013-04-28	18.15	18.15	17.95	18.14	-0.21	-1.14	1290963.0	23300713.8	601
2013-04-27	18.25	18.45	18.25	18.35	0.12	0.66	1630790.0	29895567.7	724
2013-04-24	18.4	18.4	18.15	18.23	-0.12	-0.65	1434783.0	26176896.6	860
2013-04-23	18.45	18.55	18.35	18.35	-0.12	-0.65	1190930.0	21948745.2	576
2013-04-22	18.4	18.75	18.35	18.47	0.04	0.22	2054857.0	37968002.5	1003
2013-04-21	18.25	18.4	18.25	18.43	0.17	0.93	750329.0	13717993.2	440
2013-04-20	18.25	18.45	18.15	18.26	0.03	0.16	1713026.0	31239479.6	631
2013-04-17	18.4	18.65	18.05	18.23	-0.32	-1.73	866565.0	15814754.5	560
2013-04-16	18.25	18.55	18.25	18.55	0.0	0.0	693330.0	12782397.5	442
2013-04-15	18.95	18.95	18.55	18.55	-0.38	-2.01	1068559.0	20028476.3	548
2013-04-14	18.95	19.25	18.85	18.93	0.0	0.0	1922965.0	36456552.4	870
2013-04-13	18.9	19.15	18.85	18.93	0.08	0.42	1761156.0	33431322.2	818
2013-04-10	19.45	19.45	18.75	18.85	-0.57	-2.94	3202158.0	60951142.5	1402
2013-04-09	19.9	19.9	19.4	19.42	-0.5	-2.51	2054425.0	40428076.9	933
2013-04-08	19.8	20.25	19.65	19.92	0.08	0.4	2595654.0	51741753.3	920
2013-04-07	19.75	19.95	19.45	19.84	-0.21	-1.05	1530321.0	30207883.3	845
2013-04-06	20.05	20.9	19.75	20.05	-0.08	-0.4	4561061.0	93047023.5	1804
2013-04-03	19.45	20.45	19.3	20.13	0.67	3.44	3036958.0	60552460.3	1217
2013-04-02	19.4	19.65	18.9	19.46	0.12	0.62	1876950.0	36234800.4	931
2013-04-01	19.4	20.15	19.25	19.34	0.12	0.62	3795556.0	75010502.9	1401
2013-03-31	19.15	19.45	18.9	19.22	0.08	0.42	2616724.0	50286960.5	911
2013-03-30	19.25	19.25	18.75	19.14	-0.08	-0.42	1383378.0	26351595.7	523
2013-03-27	18.55	19.3	18.45	19.22	0.58	3.11	3329858.0	63536638.6	1028
2013-03-26	18.75	18.95	18.4	18.64	-0.08	-0.43	1537309.0	28775919.3	710
2013-03-25	17.95	18.9	17.95	18.72	0.78	4.35	1918924.0	35308157.8	926
2013-03-24	17.6	17.95	17.55	17.94	0.29	1.64	926595.0	16498813.95	510
2013-03-23	17.6	17.65	17.55	17.65	0.13	0.74	379085.0	6671924.55	210
2013-03-20	17.5	17.6	17.5	17.52	0.0	0.0	309058.0	5422774.8	216
2013-03-19	17.55	17.6	17.5	17.52	0.04	0.23	333023.0	5847870.7	209
2013-03-18	17.7	17.7	17.45	17.48	-0.2	-1.13	397868.0	6983441.8	254
2013-03-17	17.6	17.7	17.55	17.68	0.08	0.45	465962.0	8208479.0	277
2013-03-16	17.5	17.65	17.5	17.6	0.08	0.46	376165.0	6606826.4	251
2013-03-13	17.45	17.5	17.4	17.52	0.08	0.46	299489.0	5236165.7	259
2013-03-12	17.55	17.55	17.45	17.44	-0.12	-0.68	350947.0	6143934.85	245
2013-03-11	17.5	17.6	17.5	17.56	0.0	0.0	309800.0	5444848.3	202
2013-03-10	17.5	17.6	17.45	17.56	0.08	0.46	460492.0	8073183.4	276
2013-03-09	17.65	17.75	17.4	17.48	-0.08	-0.46	654348.0	11524630.65	402
2013-03-06	17.55	17.65	17.5	17.56	0.0	0.0	360352.0	6340392.75	279
2013-03-05	17.6	17.65	17.5	17.56	-0.04	-0.23	1137919.0	19963172.4	478
2013-03-04	17.85	17.85	17.55	17.6	-0.25	-1.4	483371.0	8537464.3	344
2013-03-03	18.15	18.15	17.75	17.85	-0.29	-1.6	652719.0	11675636.9	375
2013-03-02	18.25	18.25	18.05	18.14	0.0	0.0	286084.0	5188854.7	212
2013-02-27	18.05	18.15	17.95	18.14	0.09	0.5	317331.0	5736732.9	239
2013-02-26	18.15	18.25	17.95	18.05	-0.09	-0.5	338186.0	6116682.1	273
2013-02-25	18.25	18.25	18.05	18.14	-0.09	-0.49	470734.0	8557275.7	282
2013-02-24	18.35	18.35	18.15	18.23	-0.03	-0.16	379194.0	6909017.2	239
2013-02-23	18.4	18.4	18.25	18.26	-0.09	-0.49	331264.0	6080540.5	196
2013-02-20	18.4	18.45	18.25	18.35	0.0	0.0	530146.0	9745968.6	332
2013-02-19	18.35	18.45	18.25	18.35	0.21	1.16	1018545.0	18704008.4	620
2013-02-18	18.15	18.25	18.05	18.14	0.09	0.5	601185.0	10892727.2	414
2013-02-17	18.35	18.35	18.05	18.05	-0.18	-0.99	913641.0	16667729.8	464
2013-02-16	18.25	18.25	18.05	18.23	0.09	0.5	436486.0	7926584.9	275
2013-02-13	18.35	18.4	18.05	18.14	-0.12	-0.66	695833.0	12664726.9	436
2013-02-12	18.25	18.4	18.25	18.26	0.0	0.0	330156.0	6041013.8	270
2013-02-11	18.25	18.35	18.05	18.26	0.03	0.16	552110.0	10077532.5	316
2013-02-10	18.25	18.25	18.15	18.23	0.0	0.0	300764.0	5471190.7	225
2013-02-09	18.25	18.35	18.15	18.23	0.0	0.0	381998.0	6972458.9	221
2013-02-06	18.4	18.4	18.15	18.23	-0.12	-0.65	523290.0	9564072.3	315
2013-02-05	18.35	18.45	18.15	18.35	-0.08	-0.43	520843.0	9540195.3	320
2013-02-04	18.4	18.45	18.4	18.43	0.0	0.0	338183.0	6232143.8	221
2013-02-03	18.4	18.45	18.25	18.43	0.0	0.0	616741.0	11342047.4	279
2013-02-02	18.55	18.65	18.35	18.43	-0.04	-0.22	728082.0	13444086.7	371
2013-01-30	18.55	18.65	18.4	18.47	-0.08	-0.43	476082.0	8818760.6	308
2013-01-29	18.55	18.75	18.25	18.55	0.0	0.0	1172098.0	21594681.5	651
2013-01-28	18.55	18.75	18.4	18.55	0.08	0.43	482504.0	8934374.9	293
2013-01-27	18.9	18.9	18.25	18.47	-0.25	-1.34	276500.0	5147950.1	216
2013-01-26	18.85	18.9	18.75	18.72	-0.04	-0.21	371989.0	6994396.1	227
2013-01-23	19.05	19.05	18.75	18.76	-0.29	-1.52	318561.0	6027421.4	187
2013-01-22	19.05	19.25	18.95	19.05	0.09	0.47	262059.0	5006950.5	195
2013-01-21	19.15	19.25	18.9	18.96	-0.29	-1.51	339903.0	6484979.1	231
2013-01-20	19.3	19.3	19.15	19.25	-0.17	-0.88	333180.0	6404724.0	227
2013-01-19	19.4	19.4	19.25	19.42	-0.21	-1.07	495356.0	9580959.5	358
2013-01-16	19.75	19.9	19.65	19.63	-0.21	-1.06	272111.0	5383562.8	186
2013-01-15	20.15	20.15	19.65	19.84	-0.37	-1.83	193966.0	3866711.8	166
2013-01-14	20.15	20.25	20.05	20.21	0.08	0.4	236614.0	4774237.4	168
2013-01-13	20.25	20.25	19.95	20.13	-0.08	-0.4	240418.0	4831543.7	225
2013-01-12	20.15	20.3	19.95	20.21	0.16	0.8	467520.0	9424163.6	379
2013-01-09	19.75	20.05	19.65	20.05	0.34	1.73	355592.0	7065051.2	275
2013-01-08	19.95	20.05	19.65	19.71	-0.34	-1.7	397113.0	7861811.1	231
2013-01-07	20.15	20.15	19.75	20.05	0.1	0.5	502949.0	10016859.9	278
2013-01-06	19.75	20.25	19.55	19.95	0.2	1.01	731565.0	14606850.7	503
2013-01-05	19.55	19.8	19.55	19.75	0.33	1.7	667282.0	13159057.9	387
2013-01-02	19.25	19.55	19.25	19.42	0.0	0.0	651438.0	12650665.7	275
2013-01-01	19.4	19.45	19.25	19.42	0.08	0.41	256879.0	4974695.7	152
2012-12-31	19.45	19.45	19.15	19.34	-0.21	-1.07	306911.0	5908874.0	225
2012-12-30	19.45	19.55	19.25	19.55	0.09	0.46	448150.0	8673659.2	344
2012-12-29	19.3	19.45	19.25	19.46	0.12	0.62	391493.0	7559994.3	237
2012-12-26	19.25	19.3	18.9	19.34	0.0	0.0	514746.0	9826861.6	222
2012-12-25	19.45	19.55	19.3	19.34	-0.12	-0.62	159533.0	3100415.5	126
2012-12-24	19.25	19.75	19.25	19.46	0.12	0.62	422104.0	8244215.9	359
2012-12-23	19.3	19.3	19.25	19.34	0.0	0.0	46665.0	898609.1	71
2012-12-22	19.25	19.3	19.15	19.34	0.09	0.47	117910.0	2265469.9	118
2012-12-19	19.25	19.3	19.15	19.25	0.0	0.0	86127.0	1655729.6	91
2012-12-18	19.3	19.3	19.15	19.25	0.0	0.0	142847.0	2751181.7	147
2012-12-17	19.15	19.3	19.15	19.25	0.11	0.57	308748.0	5943606.1	179
2012-12-16	19.25	19.25	19.05	19.14	0.0	0.0	244939.0	4688378.2	180
2012-12-15	18.9	19.3	18.85	19.14	0.38	2.03	271050.0	5175629.9	261
2012-12-12	18.85	18.85	18.65	18.76	0.0	0.0	112141.0	2108567.1	128
2012-12-11	18.55	18.85	18.55	18.76	0.04	0.21	86647.0	1625777.6	131
2012-12-10	18.75	18.75	18.45	18.72	-0.04	-0.21	123081.0	2293074.7	134
2012-12-09	18.85	18.9	18.75	18.76	-0.09	-0.48	224643.0	4231311.5	154
2012-12-08	18.75	18.95	18.75	18.85	0.13	0.69	263561.0	4974611.4	158
2012-12-05	18.75	18.85	18.65	18.72	-0.04	-0.21	199824.0	3745253.2	130
2012-12-04	18.85	18.95	18.4	18.76	-0.17	-0.9	338260.0	6340150.6	224
2012-12-03	18.75	18.9	18.75	18.93	0.08	0.42	199367.0	3757704.8	138
2012-12-02	18.85	18.9	18.75	18.85	0.09	0.48	162231.0	3050518.7	135
2012-12-01	18.45	18.75	18.4	18.76	0.53	2.91	377435.0	7039468.8	237
2012-11-28	18.4	18.45	18.05	18.23	-0.12	-0.65	448128.0	8226037.3	283
2012-11-27	18.55	19.05	18.25	18.35	-0.37	-1.98	251023.0	4646940.7	183
2012-11-26	18.4	18.75	18.05	18.72	0.46	2.52	183014.0	3364531.8	218
2012-11-25	19.15	19.15	18.25	18.26	-0.88	-4.6	299086.0	5553772.1	309
2012-11-24	19.4	19.45	19.15	19.14	-0.11	-0.57	343118.0	6623031.4	237
2012-11-21	19.95	19.95	19.15	19.25	-0.7	-3.51	493555.0	9635566.8	445
2012-11-20	20.15	20.25	19.75	19.95	-0.1	-0.5	137520.0	2744083.4	127
2012-11-19	20.55	20.55	19.65	20.05	-0.49	-2.39	289141.0	5861659.5	207
2012-11-18	21.1	21.3	20.45	20.54	-0.53	-2.52	307151.0	6379879.7	216
2012-11-17	21.1	21.1	21.1	21.07	-0.17	-0.8	38686.0	815238.5	65
2012-11-14	21.5	21.6	21.15	21.24	-0.33	-1.53	173801.0	3716511.4	100
2012-11-13	21.5	21.6	21.4	21.57	0.08	0.37	61950.0	1331773.9	73
2012-11-12	21.5	21.75	21.4	21.49	-0.08	-0.37	325021.0	7018630.1	196
2012-11-11	21.65	21.75	21.3	21.57	-0.08	-0.37	254378.0	5475639.3	169
2012-11-10	21.4	21.65	21.25	21.65	0.24	1.12	172959.0	3722797.2	146
2012-11-07	21.4	21.5	21.3	21.41	0.0	0.0	307215.0	6572183.6	177
2012-11-06	21.3	21.5	21.25	21.41	0.09	0.42	218634.0	4677142.7	168
2012-11-05	21.4	21.5	21.25	21.32	-0.09	-0.42	295514.0	6297376.3	179
2012-11-04	21.5	21.6	21.4	21.41	-0.08	-0.37	122830.0	2635325.3	117
2012-11-03	21.6	21.65	21.15	21.49	-0.08	-0.37	243832.0	5211019.8	172
2012-10-24	21.8	21.8	21.5	21.57	-0.25	-1.15	252677.0	5471238.5	146
2012-10-23	22.0	22.05	21.8	21.82	-0.08	-0.37	44301.0	969371.4	36
2012-10-22	21.8	22.15	21.6	21.9	0.0	0.0	133373.0	2921702.8	99
2012-10-21	22.0	22.25	21.8	21.9	-0.08	-0.36	184988.0	4067908.4	125
2012-10-20	21.5	22.15	21.3	21.98	0.0	0.0	468307.0	10267543.0	231
2012-10-17	21.6	22.05	21.4	21.98	0.41	1.9	315338.0	6876392.3	173
2012-10-16	21.75	22.0	21.3	21.57	0.0	0.0	453135.0	9746999.5	213
2012-10-15	21.15	21.6	21.15	21.57	0.25	1.17	52621.0	1127276.7	54
2012-10-14	21.0	21.3	21.0	21.32	0.17	0.8	57664.0	1219859.9	61
2012-10-13	21.3	21.6	21.0	21.15	-0.5	-2.31	100184.0	2130564.3	80
2012-10-10	21.6	22.0	21.6	21.65	-0.41	-1.86	53385.0	1161466.7	71
2012-10-09	22.05	22.3	21.8	22.06	-0.34	-1.52	156255.0	3441057.6	140
2012-10-08	22.75	23.0	22.05	22.4	-0.57	-2.48	414531.0	9278002.8	255
2012-10-07	22.55	23.1	22.3	22.97	0.24	1.06	104254.0	2374195.6	110
2012-10-06	22.65	23.1	22.55	22.73	-0.08	-0.35	210498.0	4803012.2	163
2012-10-03	22.55	23.1	22.55	22.81	0.08	0.35	187461.0	4281564.2	184
2012-10-02	22.55	22.75	22.55	22.73	0.17	0.75	128682.0	2917528.6	106
2012-10-01	22.5	22.8	22.5	22.56	0.16	0.71	99536.0	2250239.5	106
2012-09-30	22.65	22.65	22.05	22.4	-0.25	-1.1	95229.0	2136570.6	107
2012-09-29	22.15	23.25	22.05	22.65	0.59	2.67	562403.0	12812825.1	380
2012-09-26	22.15	22.25	21.6	22.06	-0.26	-1.16	176606.0	3888234.4	123
2012-09-25	21.9	22.55	21.75	22.32	0.42	1.92	422887.0	9416504.7	214
2012-09-24	21.8	22.0	21.5	21.9	-0.16	-0.73	146431.0	3171853.9	116
2012-09-22	21.65	22.05	21.65	22.06	0.0	0.0	37704.0	821922.8	55
2012-09-19	22.15	22.25	21.5	22.06	0.0	0.0	207643.0	4543853.2	187
2012-09-18	22.05	22.15	22.0	22.06	0.0	0.0	90532.0	1996909.3	102
2012-09-17	22.3	22.3	22.05	22.06	-0.09	-0.41	82900.0	1839025.4	115
2012-09-16	22.25	22.25	22.15	22.15	-0.08	-0.36	70567.0	1566595.8	74
2012-09-15	22.3	22.4	22.05	22.23	0.17	0.77	81639.0	1811296.0	82
2012-09-12	22.25	22.25	22.05	22.06	-0.09	-0.41	162987.0	3610764.8	106
2012-09-11	22.3	22.4	22.05	22.15	-0.17	-0.76	182141.0	4050060.8	96
2012-09-10	22.4	22.5	22.05	22.32	-0.08	-0.36	275444.0	6130112.4	126
2012-09-09	22.5	22.5	22.25	22.4	0.0	0.0	88494.0	1976993.0	70
2012-09-08	22.4	22.55	22.3	22.4	0.17	0.76	173308.0	3881621.7	101
2012-09-05	22.05	22.25	22.05	22.23	0.0	0.0	83279.0	1848639.9	78
2012-09-04	22.3	22.3	22.05	22.23	-0.09	-0.4	238906.0	5309586.7	125
2012-09-03	22.15	22.55	22.15	22.32	0.0	0.0	258137.0	5759923.5	168
2012-09-02	22.15	22.55	22.15	22.32	-0.41	-1.8	380024.0	8484346.8	261
2012-09-01	22.75	23.1	22.75	22.73	0.08	0.35	720977.0	16485856.0	265
2012-08-29	22.75	22.9	22.65	22.65	-0.08	-0.35	433102.0	9867232.4	191
2012-08-28	22.65	23.0	22.65	22.73	-0.08	-0.35	289312.0	6603311.6	239
2012-08-27	22.55	22.9	22.5	22.81	0.16	0.71	368707.0	8378783.2	255
2012-08-26	22.4	22.65	22.15	22.65	0.42	1.89	491615.0	11035506.8	313
2012-08-25	22.15	22.55	22.0	22.23	0.25	1.14	285264.0	6335572.1	267
2012-08-15	21.8	22.0	21.75	21.98	0.0	0.0	123430.0	2699568.9	82
2012-08-14	22.25	22.25	21.8	21.98	-0.25	-1.12	129601.0	2849842.4	122
2012-08-13	22.05	22.25	21.9	22.23	0.08	0.36	255474.0	5626634.7	172
2012-08-12	21.6	22.5	21.1	22.15	0.5	2.31	1285442.0	27874101.1	380
2012-08-11	21.65	21.9	21.65	21.65	-0.09	-0.41	96802.0	2107858.5	90
2012-08-08	22.0	22.05	21.75	21.74	-0.16	-0.73	47249.0	1032524.7	73
2012-08-07	22.05	22.05	21.9	21.9	-0.16	-0.73	66194.0	1455621.9	95
2012-08-06	22.05	22.15	21.9	22.06	-0.09	-0.41	156408.0	3447964.7	142
2012-08-05	22.05	22.15	21.6	22.15	0.09	0.41	111835.0	2458633.3	114
2012-08-04	22.05	22.25	22.05	22.06	0.0	0.0	179505.0	3976534.1	167
2012-08-01	22.05	22.25	21.8	22.06	0.24	1.1	367939.0	8118917.4	305
2012-07-31	22.0	22.05	21.75	21.82	-0.24	-1.09	204244.0	4467129.8	157
2012-07-30	22.05	22.4	21.8	22.06	-0.17	-0.76	265236.0	5880281.1	158
2012-07-29	21.9	22.25	21.65	22.23	0.25	1.14	128706.0	2824467.2	90
2012-07-28	21.5	22.25	21.5	21.98	0.08	0.37	210929.0	4640137.1	148
2012-07-25	21.65	21.9	21.3	21.9	-0.08	-0.36	160497.0	3496087.7	95
2012-07-24	21.5	22.05	21.5	21.98	0.33	1.52	425118.0	9288036.4	255
2012-07-23	21.25	21.65	21.25	21.65	0.5	2.36	481540.0	10333739.2	219
2012-07-22	21.15	21.6	21.15	21.15	-0.34	-1.58	540508.0	11560101.7	204
2012-07-21	20.55	21.6	20.3	21.49	1.24	6.12	426399.0	8956044.7	264
2012-07-18	20.25	20.45	20.25	20.25	0.0	0.0	66578.0	1355082.1	58
2012-07-17	20.3	20.4	20.25	20.25	0.0	0.0	36229.0	735667.0	66
2012-07-16	20.4	20.4	19.8	20.25	-0.29	-1.41	89740.0	1813900.5	89
2012-07-15	20.4	20.55	20.4	20.54	-0.08	-0.39	58935.0	1207457.5	58
2012-07-14	20.3	20.7	20.3	20.62	0.17	0.83	57094.0	1171131.2	68
2012-07-11	20.3	20.45	19.95	20.45	0.12	0.59	120468.0	2436759.3	99
2012-07-10	20.45	20.55	20.3	20.33	-0.21	-1.02	40889.0	836022.8	59
2012-07-09	21.1	21.15	20.4	20.54	-0.53	-2.52	216607.0	4505602.2	177
2012-07-08	20.8	21.1	20.8	21.07	0.16	0.77	112712.0	2361140.7	140
2012-07-07	20.3	20.9	19.95	20.91	0.58	2.85	261867.0	5368164.4	239
2012-07-04	19.95	20.4	19.9	20.33	0.38	1.9	237784.0	4789479.7	202
2012-07-03	19.8	20.15	19.8	19.95	0.2	1.01	220832.0	4415027.7	161
2012-07-02	19.75	19.8	19.55	19.75	0.04	0.2	161423.0	3193677.1	161
2012-07-01	19.65	19.75	19.25	19.71	0.16	0.82	142710.0	2798778.8	167
2012-06-30	19.8	20.3	19.55	19.55	-0.16	-0.81	272868.0	5374620.5	232
2012-06-27	20.3	20.3	19.45	19.71	-0.62	-3.05	129690.0	2589270.4	157
2012-06-26	20.55	20.55	20.3	20.33	-0.21	-1.02	80968.0	1654525.1	98
2012-06-25	20.9	20.9	20.45	20.54	-0.37	-1.77	98559.0	2041662.1	101
2012-06-24	21.1	21.1	20.9	20.91	-0.16	-0.76	69466.0	1453998.7	66
2012-06-23	21.25	21.25	20.9	21.07	0.0	0.0	167088.0	3521054.7	148
2012-06-20	21.1	21.15	21.0	21.07	-0.08	-0.38	118270.0	2496605.4	125
2012-06-19	20.9	21.15	20.8	21.15	0.24	1.15	201406.0	4230788.7	189
2012-06-18	20.9	21.1	20.7	20.91	0.16	0.77	178580.0	3720959.9	132
2012-06-17	20.7	21.0	20.55	20.75	0.0	0.0	205511.0	4254844.2	136
2012-06-16	20.8	21.1	19.15	20.75	0.09	0.44	333900.0	6839715.2	278
2012-06-13	20.8	20.9	20.7	20.66	-0.25	-1.2	149422.0	3098516.4	131
2012-06-12	20.55	20.9	20.45	20.91	0.16	0.77	133620.0	2764424.9	121
2012-06-11	20.55	20.75	20.4	20.75	0.34	1.67	259137.0	5337347.4	219
2012-06-10	20.55	20.55	20.25	20.41	-0.04	-0.2	151006.0	3080779.6	125
2012-06-09	20.75	20.8	20.25	20.45	-0.17	-0.82	101361.0	2082129.2	107
2012-06-06	20.55	20.75	20.25	20.62	0.0	0.0	196756.0	4036432.5	138
2012-06-05	20.55	20.7	20.45	20.62	0.0	0.0	135926.0	2799897.3	88
2012-06-04	20.55	20.65	20.25	20.62	-0.13	-0.63	366374.0	7485912.0	177
2012-06-03	20.3	20.75	20.15	20.75	0.42	2.07	164456.0	3355420.2	128
2012-06-02	20.25	20.7	20.25	20.33	-0.82	-3.88	304189.0	6192266.2	179
2012-05-30	21.15	21.3	20.9	21.15	0.0	0.0	119218.0	2514304.8	127
2012-05-29	21.4	21.4	21.15	21.15	-0.17	-0.8	146513.0	3121196.7	131
2012-05-28	21.25	21.3	21.1	21.32	0.25	1.19	163925.0	3475410.1	141
2012-05-27	21.0	21.3	20.9	21.07	-0.08	-0.38	318953.0	6755989.8	195
2012-05-26	20.9	21.5	20.9	21.15	0.08	0.38	325700.0	6920898.4	240
2012-05-23	20.9	21.1	20.9	21.07	-0.08	-0.38	80164.0	1684804.8	106
2012-05-22	21.3	21.6	21.1	21.15	-0.09	-0.42	650230.0	13896263.3	384
2012-05-21	21.0	21.3	20.75	21.24	0.25	1.19	185962.0	3918209.6	171
2012-05-20	20.65	21.4	20.65	20.99	0.45	2.19	438851.0	9201923.6	329
2012-05-19	20.3	20.7	20.3	20.54	-0.08	-0.39	132127.0	2710925.2	154
2012-05-16	20.3	20.9	20.05	20.62	0.0	0.0	193555.0	3974860.7	199
2012-05-15	20.55	20.75	20.45	20.62	0.17	0.83	155968.0	3218625.7	156
2012-05-14	20.4	20.75	20.3	20.45	-0.46	-2.2	206293.0	4233354.0	146
2012-05-13	21.15	21.15	20.7	20.91	-0.16	-0.76	249101.0	5209069.6	231
2012-05-12	21.15	21.15	19.9	21.07	-0.17	-0.8	342580.0	7015932.0	285
2012-05-09	21.65	21.65	21.25	21.24	-0.58	-2.66	423794.0	9078035.0	291
2012-05-08	21.9	22.0	21.65	21.82	-0.08	-0.37	291981.0	6348234.3	173
2012-05-07	21.65	22.0	21.6	21.9	-0.08	-0.36	369672.0	8030474.8	282
2012-05-06	22.05	22.15	21.9	21.98	-0.08	-0.36	604573.0	13343010.1	414
2012-05-05	21.8	22.4	21.8	22.06	0.08	0.36	1238190.0	27454664.8	757
2012-05-02	22.15	22.15	21.9	21.98	-0.08	-0.36	318639.0	7016743.9	259
2012-05-01	22.0	22.3	22.0	22.06	0.08	0.36	689164.0	15241082.1	396
2012-04-30	22.0	22.05	21.75	21.98	-0.08	-0.36	344489.0	7558555.3	211
2012-04-29	22.3	22.3	22.0	22.06	-0.26	-1.16	534719.0	11829794.5	322
2012-04-28	22.3	22.5	22.15	22.32	0.26	1.18	712410.0	15876027.1	403
2012-04-25	22.15	22.5	22.0	22.06	0.0	0.0	726431.0	16113972.7	535
2012-04-24	21.75	22.25	21.65	22.06	0.41	1.89	766941.0	16823111.4	519
2012-04-23	22.15	22.15	21.5	21.65	-0.58	-2.61	619012.0	13518737.2	412
2012-04-22	22.25	22.5	22.05	22.23	-0.09	-0.4	639157.0	14214571.6	450
2012-04-21	22.05	22.4	22.05	22.32	0.26	1.18	495339.0	11034406.8	372
2012-04-18	22.8	22.8	21.9	22.06	-0.67	-2.95	977574.0	21768308.2	609
2012-04-17	22.65	22.9	22.3	22.73	0.33	1.47	674015.0	15273987.6	431
2012-04-16	23.1	23.25	21.4	22.4	-0.16	-0.71	995525.0	22436492.0	656
2012-04-15	22.05	23.35	22.0	22.56	0.41	1.85	1754715.0	40136426.5	1219
2012-04-14	22.55	22.55	22.05	22.15	-0.25	-1.12	331374.0	7395960.5	297
2012-04-11	22.55	22.65	21.6	22.4	-0.33	-1.45	585675.0	12999051.5	489
2012-04-10	23.2	23.2	22.55	22.73	-0.41	-1.77	543275.0	12493099.4	378
2012-04-09	23.1	23.55	22.9	23.14	-0.17	-0.73	522597.0	12120849.3	401
2012-04-08	23.65	23.8	21.3	23.31	-0.24	-1.02	1389827.0	32199967.2	858
2012-04-07	23.55	23.65	23.35	23.55	0.08	0.34	884411.0	20783755.7	562
2012-04-04	23.9	24.1	23.45	23.47	-0.49	-2.05	1104640.0	26139307.5	608
2012-04-03	23.25	24.1	23.2	23.96	0.91	3.95	3037068.0	71914693.9	1425
2012-04-02	23.2	23.25	23.0	23.05	0.0	0.0	580767.0	13439802.0	427
2012-04-01	23.25	23.25	23.1	23.05	-0.42	-1.79	1021698.0	23652246.0	710
2012-03-31	23.55	23.65	23.45	23.47	0.08	0.34	566605.0	13332536.9	420
2012-03-28	23.55	23.55	23.25	23.39	-0.16	-0.68	921520.0	21545102.8	647
2012-03-27	24.1	24.1	23.45	23.55	-0.33	-1.38	803142.0	19055343.4	561
2012-03-26	24.2	24.2	23.75	23.88	-0.26	-1.08	846276.0	20314455.8	501
2012-03-25	23.8	24.55	23.8	24.14	0.34	1.43	2556377.0	61812334.8	1185
2012-03-24	23.65	23.8	23.65	23.8	0.25	1.06	643288.0	15264662.4	447
2012-03-21	23.45	23.8	23.45	23.55	0.0	0.0	873788.0	20664092.4	553
2012-03-20	23.65	23.8	23.25	23.55	-0.25	-1.05	1183868.0	27956880.6	686
2012-03-19	24.0	24.1	23.65	23.8	-0.25	-1.04	1473284.0	35142731.0	817
[truncated: 2,711 more rows]
