# Supplementary material for: Effective short-term forecasts of Saudi stock price trends using technical indicators and large-scale multivariate time series
Source: PeerJ Comput Sci. 2023 Jan 6;9:e1205. doi: 10.7717/peerj-cs.1205 (PMC10280263; doi:10.7717/peerj-cs.1205)
Supplement: Supplemental Information 3 [file peerj-cs-09-1205-s003.zip › TASI Dataset 2021/SABB_1060.csv]

date	open	high	low	close	change	change_percent	volume_traded	value_traded_SAR	number_trades
2020-03-19	20.0	20.98	19.88	20.02	-0.18	-0.89	3076222.0	62169464.26	2656
2020-03-18	19.02	20.4	19.02	20.2	1.02	5.32	746352.0	14781323.38	840
2020-03-17	19.0	19.5	18.34	19.18	0.72	3.9	1213125.0	23135611.84	1046
2020-03-16	19.9	19.9	18.2	18.46	-1.54	-7.7	1727476.0	32771440.36	1755
2020-03-15	20.5	20.5	19.5	20.0	0.2	1.01	1411621.0	28130549.58	678
2020-03-12	20.0	20.1	19.48	19.8	-0.7	-3.41	1578626.0	31437910.9	1286
2020-03-11	22.2	22.2	20.5	20.5	-1.5	-6.82	1261491.0	27168858.58	1108
2020-03-10	21.4	22.18	20.0	22.0	1.36	6.59	3907202.0	82475359.92	2550
2020-03-09	20.64	21.0	20.64	20.64	-2.28	-9.95	2248338.0	46566117.78	1289
2020-03-08	23.0	23.74	22.92	22.92	-2.53	-9.94	2662266.0	61489976.18	973
2020-03-05	26.4	26.5	24.8	25.45	-0.75	-2.86	2091712.0	53864765.66	1866
2020-03-04	27.0	27.2	26.0	26.2	-1.1	-4.03	2504398.0	66116200.8	3046
2020-03-03	27.9	28.8	27.3	27.3	0.1	0.37	1351403.0	37451544.4	1018
2020-03-02	27.65	28.0	27.2	27.2	0.0	0.0	1182108.0	32513339.3	1516
2020-03-01	27.5	27.7	27.0	27.2	-1.0	-3.55	367773.0	10053315.65	388
2020-02-27	27.5	28.2	27.4	28.2	0.7	2.55	1471699.0	41138933.7	1049
2020-02-26	27.5	27.75	27.5	27.5	-0.3	-1.08	1036581.0	28566995.85	1125
2020-02-25	27.8	28.25	27.55	27.8	-0.25	-0.89	1090621.0	30353124.4	1551
2020-02-24	28.7	28.9	27.4	28.05	-0.95	-3.28	795424.0	22487840.45	1084
2020-02-23	29.2	29.2	28.7	29.0	-0.15	-0.51	423442.0	12267054.25	232
2020-02-20	29.15	29.8	29.15	29.15	0.05	0.17	721091.0	21216465.4	678
2020-02-19	28.4	29.1	28.4	29.1	0.5	1.75	593078.0	17149678.5	866
2020-02-18	28.6	28.8	28.2	28.6	-0.2	-0.69	606825.0	17289467.15	1037
2020-02-17	28.3	29.0	28.25	28.8	0.6	2.13	1630095.0	46738956.3	1211
2020-02-16	29.6	29.65	27.9	28.2	-1.4	-4.73	1120306.0	31989401.7	914
2020-02-13	29.8	29.95	29.25	29.6	-0.15	-0.5	580358.0	17126127.85	1046
2020-02-12	29.8	30.0	29.7	29.75	0.1	0.34	573068.0	17109909.7	945
2020-02-11	30.1	30.3	29.65	29.65	-0.4	-1.33	717743.0	20476750.7	607
2020-02-10	29.8	30.1	29.7	30.05	0.3	1.01	355649.0	10670128.5	236
2020-02-09	31.35	31.35	29.7	29.75	-0.55	-1.82	350866.0	10539163.95	418
2020-02-06	30.4	30.5	29.8	30.3	0.3	1.0	633173.0	19057515.75	660
2020-02-05	31.1	31.1	30.0	30.0	-0.9	-2.91	464573.0	14135475.6	811
2020-02-04	30.75	31.05	30.6	30.9	0.25	0.82	693328.0	21398934.75	1202
2020-02-03	31.7	31.75	30.4	30.65	-0.95	-3.01	951761.0	29397196.3	1507
2020-02-02	31.6	31.8	31.45	31.6	-0.35	-1.1	216331.0	6839378.0	213
2020-01-30	31.7	32.15	31.4	31.95	-0.05	-0.16	984123.0	31325859.5	1441
2020-01-29	32.4	32.8	31.35	32.0	-0.25	-0.78	761955.0	24470862.65	1452
2020-01-28	32.4	33.0	31.6	32.25	-0.1	-0.31	688977.0	22238015.5	745
2020-01-27	34.25	34.25	32.35	32.35	-1.9	-5.55	466419.0	15573755.6	740
2020-01-26	34.25	34.25	34.2	34.25	-0.45	-1.3	26801.0	918281.7	116
2020-01-23	34.0	34.75	33.9	34.7	0.6	1.76	749602.0	25609477.85	779
2020-01-22	34.7	34.75	34.1	34.1	-0.6	-1.73	305604.0	10504050.25	753
2020-01-21	35.15	35.15	34.65	34.7	-0.4	-1.14	180293.0	6266652.15	355
2020-01-20	34.7	35.1	34.35	35.1	0.4	1.15	399413.0	13896299.35	1201
2020-01-19	35.35	35.35	34.7	34.7	-0.7	-1.98	158575.0	5540301.85	281
2020-01-16	35.25	35.4	34.7	35.4	0.25	0.71	278825.0	9795040.0	577
2020-01-15	34.75	35.2	34.7	35.15	0.2	0.57	623743.0	21846933.15	591
2020-01-14	34.8	35.0	34.7	34.95	0.05	0.14	503492.0	17590563.2	935
2020-01-13	34.25	34.95	34.25	34.9	0.6	1.75	641717.0	22312606.4	955
2020-01-12	35.0	35.0	34.3	34.3	-0.6	-1.72	92970.0	3224562.9	262
2020-01-09	34.6	34.9	33.95	34.9	1.35	4.02	592226.0	20449995.1	659
2020-01-08	33.5	33.9	33.45	33.55	-0.15	-0.45	444249.0	14975096.95	543
2020-01-07	34.45	34.65	33.6	33.7	-0.75	-2.18	335091.0	11437661.6	490
2020-01-06	33.5	34.45	33.3	34.45	0.95	2.84	755170.0	25576634.9	1215
2020-01-05	34.15	34.35	33.5	33.5	-0.95	-2.76	309756.0	10525677.95	385
2020-01-02	34.5	34.5	34.15	34.45	0.2	0.58	234555.0	8053551.4	266
2020-01-01	34.35	34.55	34.25	34.25	-0.45	-1.3	72503.0	2488696.0	129
2019-12-31	34.7	34.7	34.15	34.7	0.15	0.43	624467.0	21447450.05	580
2019-12-30	34.65	35.1	34.5	34.55	-0.1	-0.29	1167170.0	39389683.95	855
2019-12-29	34.7	34.9	34.5	34.65	-0.05	-0.14	233662.0	8092645.25	273
2019-12-26	34.7	35.0	34.6	34.7	-0.3	-0.86	232499.0	8079291.05	185
2019-12-25	35.2	35.2	34.65	35.0	-0.2	-0.57	643019.0	22458343.95	301
2019-12-24	35.0	35.2	34.85	35.2	-0.1	-0.28	643623.0	22529628.35	492
2019-12-23	34.1	35.3	34.1	35.3	1.15	3.37	1637596.0	56084317.9	987
2019-12-22	34.25	34.4	34.0	34.15	-0.05	-0.15	514720.0	17584816.45	271
2019-12-19	34.45	34.75	34.2	34.2	0.1	0.29	1271456.0	43585660.15	674
2019-12-18	34.05	34.75	33.7	34.1	-0.2	-0.58	1248727.0	42675990.85	1191
2019-12-17	33.4	34.3	33.15	34.3	1.0	3.0	1341396.0	45478788.35	1162
2019-12-16	33.1	34.0	32.85	33.3	0.2	0.6	1384889.0	46273383.3	1416
2019-12-15	34.0	34.0	33.0	33.1	-0.4	-1.19	546638.0	18189770.6	361
2019-12-12	35.3	35.3	33.4	33.5	-1.0	-2.9	1636696.0	55365832.35	1337
2019-12-11	34.45	35.4	34.4	34.5	0.5	1.47	741656.0	25762513.85	1057
2019-12-10	34.8	34.9	34.0	34.0	-1.1	-3.13	957502.0	32879763.6	1071
2019-12-09	34.75	35.4	34.7	35.1	0.4	1.15	1855120.0	63994558.2	1163
2019-12-08	32.85	34.7	32.85	34.7	1.7	5.15	615345.0	20947533.9	690
2019-12-05	33.05	33.2	32.75	33.0	-0.1	-0.3	1297651.0	42827911.1	2011
2019-12-04	34.35	34.35	32.85	33.1	-0.9	-2.65	1192296.0	39403672.6	1601
2019-12-03	33.7	34.6	33.3	34.0	0.5	1.49	1348684.0	45673440.2	1459
2019-12-02	34.05	34.2	33.5	33.5	-0.7	-2.05	1037158.0	35105714.25	1026
2019-12-01	34.2	34.75	34.2	34.2	0.1	0.29	361000.0	12482861.7	710
2019-11-28	35.65	35.8	34.1	34.1	-1.7	-4.75	1486330.0	51159016.8	1369
2019-11-27	37.05	37.05	35.35	35.8	-1.25	-3.37	2188102.0	78556529.8	2070
2019-11-26	36.4	37.05	35.3	37.05	1.05	2.92	24296158.0	897198867.35	2936
2019-11-25	35.35	36.8	34.75	36.0	1.0	2.86	4829073.0	172844560.65	5410
2019-11-24	35.0	35.7	34.8	35.0	-0.25	-0.71	1124539.0	39703192.95	1290
2019-11-21	34.9	35.75	34.65	35.25	0.5	1.44	2013491.0	70536065.75	3776
2019-11-20	34.35	34.8	34.15	34.75	0.1	0.29	1923791.0	65795977.8	2287
2019-11-19	34.15	34.85	34.0	34.65	0.25	0.73	1741173.0	60191170.3	4333
2019-11-18	33.5	34.9	33.5	34.4	0.75	2.23	1124469.0	38342333.55	1501
2019-11-17	34.25	34.25	33.4	33.65	-0.6	-1.75	425106.0	14339957.35	297
2019-11-14	35.3	35.3	33.85	34.25	-0.75	-2.14	56880086.0	1604757790.85	1882
2019-11-13	34.7	35.75	34.7	35.0	0.15	0.43	2146091.0	75535449.4	3366
2019-11-12	33.8	35.0	33.8	34.85	0.85	2.5	2443649.0	84937032.55	4570
2019-11-11	33.0	34.2	33.0	34.0	1.0	3.03	1963288.0	66383934.3	2484
2019-11-10	32.0	33.1	32.0	33.0	1.2	3.77	1162682.0	37928938.5	706
2019-11-07	31.95	32.7	31.4	31.8	0.05	0.16	803558.0	25582143.8	1197
2019-11-06	32.0	32.2	31.55	31.75	-0.5	-1.55	169211.0	5381835.4	381
2019-11-05	31.1	32.35	31.1	32.25	0.25	0.78	665206.0	21335395.3	1419
2019-11-04	31.0	32.0	30.2	32.0	1.0	3.23	1235542.0	38123253.3	1071
2019-11-03	32.8	32.8	31.0	31.0	-1.6	-4.91	188908.0	5986728.65	342
2019-10-31	33.0	33.0	32.35	32.6	-0.4	-1.21	628937.0	20571972.25	667
2019-10-30	32.5	33.0	32.0	33.0	0.35	1.07	808684.0	26416077.2	833
2019-10-29	32.8	33.0	32.25	32.65	-0.15	-0.46	1012155.0	33056711.7	879
2019-10-28	33.15	33.3	32.6	32.8	-0.4	-1.2	531747.0	17569714.2	543
2019-10-27	32.5	33.3	32.5	33.2	0.4	1.22	418756.0	13822500.8	205
2019-10-24	32.25	33.0	32.0	32.8	0.65	2.02	856373.0	27689198.85	816
2019-10-23	32.1	32.6	31.85	32.15	-0.15	-0.46	1137665.0	36723125.5	1313
2019-10-22	31.75	33.4	31.75	32.3	0.3	0.94	1372798.0	44326280.65	1435
2019-10-21	30.45	32.1	30.3	32.0	1.3	4.23	1175482.0	36729876.4	988
2019-10-20	30.2	30.8	30.1	30.7	0.7	2.33	903081.0	27408147.2	605
2019-10-17	30.0	30.15	29.7	30.0	0.0	0.0	1403160.0	42128168.4	955
2019-10-16	29.9	30.0	29.4	30.0	0.1	0.33	770641.0	22997128.3	922
2019-10-15	29.9	29.95	29.3	29.9	-0.1	-0.33	415218.0	12318207.65	478
2019-10-14	29.2	30.25	29.05	30.0	0.6	2.04	2217660.0	65946529.9	975
2019-10-13	30.3	30.5	29.4	29.4	-0.85	-2.81	564138.0	16819036.8	255
2019-10-10	30.25	30.25	29.95	30.25	0.0	0.0	647419.0	19505273.4	578
2019-10-09	29.9	30.25	29.8	30.25	0.2	0.67	663143.0	19937520.45	1444
2019-10-08	29.95	30.1	29.8	30.05	0.2	0.67	876799.0	26277285.7	674
2019-10-07	30.2	30.25	29.85	29.85	-0.1	-0.33	1061068.0	31866473.6	607
2019-10-06	30.0	30.1	29.9	29.95	-0.15	-0.5	218402.0	6553855.05	163
2019-08-21	37.1	37.3	36.8	36.9	-0.45	-1.2	853056.0	31604795.6	1347
2019-08-20	37.45	37.7	37.2	37.35	-0.15	-0.4	896405.0	33554434.6	1241
2019-08-19	37.8	37.9	37.5	37.5	0.0	0.0	1453334.0	54695033.5	3649
2019-08-18	37.4	37.8	37.4	37.5	-0.5	-1.32	405828.0	15249825.4	345
2019-08-08	36.2	38.4	36.2	38.0	1.75	4.83	1166401.0	43396166.5	893
2019-08-07	35.5	36.9	35.5	36.25	0.95	2.69	638202.0	22976243.5	1087
2019-08-06	36.0	36.05	34.75	35.3	-1.25	-3.42	1176682.0	41319246.05	1695
2019-08-05	38.1	38.1	36.55	36.55	-1.75	-4.57	925635.0	34786776.6	1860
2019-08-04	39.0	39.0	38.3	38.3	-1.25	-3.16	297816.0	11494926.6	285
2019-08-01	39.6	39.95	39.2	39.55	-0.05	-0.13	358650.0	14179597.6	1039
2019-07-31	39.25	39.95	39.25	39.6	0.15	0.38	432663.0	17158700.45	1093
2019-07-30	39.95	40.0	39.2	39.45	-0.55	-1.38	420739.0	16586790.45	622
2019-07-29	39.85	40.0	39.55	40.0	-0.15	-0.37	395483.0	15720005.1	1308
2019-07-28	40.0	40.85	40.0	40.15	-0.6	-1.47	319117.0	12864392.25	357
2019-07-25	40.95	40.95	39.1	40.75	-0.35	-0.85	1957548.0	79490764.65	1162
2019-07-24	40.65	41.1	40.35	41.1	0.8	1.99	609765.0	24754284.85	481
2019-07-23	40.55	40.75	40.25	40.3	-0.2	-0.49	336038.0	13636013.25	530
2019-07-22	40.75	40.8	40.3	40.5	-0.45	-1.1	548736.0	22271079.9	753
2019-07-21	41.8	41.8	40.8	40.95	-0.9	-2.15	314916.0	12932365.75	211
2019-07-18	41.3	41.95	41.15	41.85	0.2	0.48	1138907.0	47458279.3	1180
2019-07-17	41.55	41.95	41.15	41.65	0.2	0.48	1335140.0	55387246.35	1164
2019-07-16	41.0	41.5	40.8	41.45	0.45	1.1	1134953.0	46767084.95	611
2019-07-15	40.0	41.0	40.0	41.0	1.0	2.5	1023181.0	41365910.15	906
2019-07-14	40.15	40.2	39.9	40.0	0.1	0.25	642453.0	25726666.3	529
2019-07-11	39.45	40.0	39.2	39.9	0.4	1.01	983366.0	39008092.7	783
2019-07-10	39.0	39.5	38.6	39.5	0.5	1.28	927213.0	36050534.05	1226
2019-07-09	39.4	39.4	38.6	39.0	-0.35	-0.89	602924.0	23488470.7	951
2019-07-08	39.95	39.95	39.05	39.35	-0.15	-0.38	485210.0	19133500.9	450
2019-07-07	39.8	40.0	39.5	39.5	-0.55	-1.37	264219.0	10499140.1	344
2019-07-04	39.85	40.4	39.7	40.05	0.05	0.13	1501029.0	60295445.9	839
2019-07-03	39.65	40.0	39.45	40.0	0.4	1.01	186559.0	7410489.4	377
2019-07-02	40.1	40.2	39.2	39.6	-0.55	-1.37	889240.0	35432321.05	1342
2019-07-01	40.6	40.6	39.85	40.15	-0.55	-1.35	1011406.0	40513216.2	1218
2019-06-30	41.4	41.7	40.7	40.7	-0.7	-1.69	223026.0	9154845.9	338
2019-06-27	40.0	41.65	39.95	41.4	1.4	3.5	1421587.0	57640185.4	2071
2019-06-26	38.1	40.0	38.1	40.0	1.35	3.49	1914140.0	74285108.25	1499
2019-06-25	37.55	38.65	37.5	38.65	1.0	2.66	1785020.0	67366644.6	668
2019-06-24	38.45	38.65	37.4	37.65	-0.9	-2.33	1866495.0	70692562.0	1012
2019-06-23	38.5	39.15	38.05	38.55	-0.75	-1.91	558420.0	21584095.25	790
2019-06-20	41.5	41.55	39.3	39.3	-2.3	-5.53	2974280.0	118937843.05	2656
2019-06-19	41.4	41.7	41.05	41.6	0.1	0.24	6677977.0	277372649.95	1932
2019-06-18	41.1	41.95	39.5	41.5	0.5	1.22	2873692.0	118142083.3	3606
2019-06-17	41.55	42.5	41.0	41.0	-0.65	-1.56	1351760.0	56252409.2	1274
2019-06-16	41.7	41.95	41.2	41.65	-0.05	-0.12	226164.0	9412544.25	182
2019-06-13	40.8	41.7	40.45	41.7	0.4	0.97	826057.0	34000045.9	842
2019-06-12	41.3	41.5	40.0	41.3	0.0	0.0	691366.0	28481324.85	1270
2019-06-11	39.7	41.3	39.7	41.3	1.35	3.38	1110845.0	45128739.4	1528
2019-06-10	38.95	40.0	38.95	39.95	0.85	2.17	718667.0	28530888.25	784
2019-06-09	38.7	39.1	38.2	39.1	0.5	1.3	188242.0	7299918.25	281
2019-05-30	38.6	38.65	38.05	38.6	0.1	0.26	448106.0	17185932.15	767
2019-05-29	41.0	41.0	38.1	38.5	-2.5	-6.1	781219.0	30369742.7	781
2019-05-28	39.45	41.0	38.7	41.0	1.5	3.8	7469944.0	303897889.2	3174
2019-05-27	38.7	39.5	38.1	39.5	1.3	3.4	735645.0	28523390.85	1098
2019-05-26	39.5	39.5	38.1	38.2	-1.4	-3.54	585686.0	22746274.55	558
2019-05-23	39.7	39.9	38.8	39.6	0.2	0.51	1068833.0	42170273.9	1033
2019-05-22	38.5	39.85	38.5	39.4	0.9	2.34	947564.0	37092896.55	836
2019-05-21	37.85	39.0	37.6	38.5	1.15	3.08	798509.0	30525522.7	944
2019-05-20	37.95	38.0	37.25	37.35	-0.8	-2.1	824165.0	31199311.35	864
2019-05-19	37.95	38.35	37.85	38.15	0.55	1.46	296398.0	11312002.55	359
2019-05-16	37.5	38.7	37.5	37.6	0.6	1.62	1009020.0	37833749.5	1086
2019-05-15	36.8	38.3	36.8	37.0	0.25	0.68	1258131.0	46826062.6	777
2019-05-14	35.9	38.2	35.2	36.75	0.35	0.96	1013501.0	37157739.7	811
2019-05-13	38.0	38.4	36.4	36.4	-1.8	-4.71	922087.0	35109936.9	403
2019-05-12	39.35	39.35	38.1	38.2	-0.9	-2.3	145668.0	5595241.85	247
2019-05-09	38.85	39.55	38.8	39.1	0.1	0.26	720172.0	28147369.45	622
2019-05-08	39.1	39.6	38.7	39.0	0.0	0.0	434640.0	17004622.4	678
2019-05-07	39.1	39.15	38.5	39.0	0.05	0.13	360825.0	13993313.35	638
2019-05-06	40.75	40.75	38.55	38.95	-1.75	-4.3	645817.0	25366074.15	930
2019-05-05	40.8	40.8	40.1	40.7	-0.4	-0.97	173416.0	7022834.1	200
2019-05-02	41.7	42.05	40.95	41.1	-0.6	-1.44	595463.0	24817011.0	1169
2019-05-01	41.0	42.0	41.0	41.7	0.8	1.96	399511.0	16588955.05	890
2019-04-30	41.0	42.1	40.55	40.9	0.25	0.62	953846.0	39334026.45	1727
2019-04-29	40.4	41.15	40.3	40.65	0.65	1.63	654143.0	26694727.3	702
2019-04-28	40.6	40.9	40.0	40.0	-0.4	-0.99	231627.0	9330675.95	285
2019-04-25	39.9	40.9	39.85	40.4	0.5	1.25	408251.0	16451330.7	672
2019-04-24	39.75	39.95	39.35	39.9	0.4	1.01	433236.0	17182221.4	379
2019-04-23	39.3	39.8	39.25	39.5	0.5	1.28	239262.0	9471270.1	598
2019-04-22	39.45	39.75	38.9	39.0	-0.45	-1.14	481476.0	18844452.85	379
2019-04-21	39.55	39.7	39.3	39.45	0.05	0.13	140881.0	5557184.85	163
2019-04-18	39.9	39.95	39.2	39.4	-0.5	-1.25	259366.0	10248327.15	562
2019-04-17	38.75	39.95	38.75	39.9	1.15	2.97	348490.0	13785575.15	482
2019-04-16	38.7	39.2	38.7	38.75	0.05	0.13	360317.0	14007512.0	276
2019-04-15	38.75	38.75	38.25	38.7	0.05	0.13	378375.0	14569165.35	528
2019-04-14	38.95	38.95	38.1	38.65	-0.35	-0.9	309918.0	11930006.25	251
2019-04-11	39.2	39.2	38.75	39.0	-0.35	-0.89	668710.0	26010946.35	730
2019-04-10	38.95	39.35	38.8	39.35	0.35	0.9	367792.0	14350511.55	564
2019-04-09	39.2	39.25	38.85	39.0	-0.25	-0.64	256962.0	10034577.6	407
2019-04-08	39.8	39.8	39.1	39.25	-0.6	-1.51	429308.0	16856193.55	491
2019-04-07	40.05	40.25	39.0	39.85	-0.4	-0.99	207932.0	8258727.15	191
2019-04-04	40.45	40.8	40.05	40.25	-0.15	-0.37	530888.0	21433196.15	810
2019-04-03	39.65	40.6	39.6	40.4	0.6	1.51	742229.0	29810489.65	844
2019-04-02	38.95	39.8	38.65	39.8	0.35	0.89	487140.0	19105196.9	615
2019-04-01	37.9	39.45	37.9	39.45	1.65	4.37	519008.0	20024149.1	578
2019-03-31	37.7	37.85	37.65	37.8	0.1	0.27	193756.0	7234561.5	177
2019-03-28	37.7	37.9	37.35	37.7	0.2	0.53	425067.0	16033140.15	541
2019-03-27	37.2	37.7	37.1	37.5	0.5	1.35	205646.0	7691729.05	520
2019-03-26	36.9	37.35	36.6	37.0	0.5	1.37	517269.0	19210092.25	431
2019-03-25	36.45	36.8	36.25	36.5	0.05	0.14	311759.0	11393102.1	496
2019-03-24	36.4	36.55	35.85	36.45	-0.05	-0.14	203871.0	7387907.7	280
2019-03-21	36.05	36.8	36.0	36.5	0.4	1.11	130882.0	4775255.15	333
2019-03-20	35.85	36.2	35.85	36.1	0.25	0.7	175965.0	6327278.95	202
2019-03-19	35.65	35.95	35.3	35.85	0.25	0.7	392740.0	14000407.8	382
2019-03-18	35.2	35.75	35.0	35.6	0.45	1.28	386510.0	13648966.7	284
2019-03-17	35.2	35.5	35.05	35.15	0.3	0.86	267642.0	9422187.45	111
2019-03-14	35.3	35.65	34.85	34.85	-0.4	-1.13	177263.0	6253605.4	325
2019-03-13	35.45	35.65	35.15	35.25	-0.1	-0.28	271604.0	9596336.15	239
2019-03-12	35.25	35.35	34.8	35.35	0.1	0.28	317436.0	11131364.25	318
2019-03-11	35.5	35.5	35.0	35.25	-0.3	-0.84	170309.0	5992377.75	298
2019-03-10	36.05	36.1	35.55	35.55	-0.45	-1.25	105942.0	3803486.5	91
2019-03-07	36.15	36.35	36.0	36.0	-0.4	-1.1	82097.0	2968626.25	147
2019-03-06	36.5	36.6	36.3	36.4	0.0	0.0	323078.0	11782530.85	152
2019-03-05	36.3	36.5	36.1	36.4	-0.1	-0.27	159046.0	5784972.45	164
2019-03-04	36.45	36.5	36.4	36.5	-0.25	-0.68	346774.0	12638695.35	337
2019-03-03	36.85	36.9	36.35	36.75	0.25	0.68	96502.0	3547955.55	90
2019-02-28	37.1	37.1	36.5	36.5	-0.5	-1.35	183484.0	6769914.95	270
2019-02-27	36.65	37.5	36.4	37.0	0.25	0.68	91050.0	3346162.85	151
2019-02-26	36.4	36.75	36.15	36.75	-0.2	-0.54	457014.0	16646939.9	372
2019-02-25	36.95	36.95	36.05	36.95	0.05	0.14	332982.0	12136153.2	307
2019-02-24	36.9	36.95	36.9	36.9	-0.2	-0.54	29898.0	1104632.2	41
2019-02-21	37.0	37.1	36.8	37.1	-0.15	-0.4	218352.0	8076479.05	269
2019-02-20	37.0	37.3	36.9	37.25	0.25	0.68	624991.0	23147113.8	414
2019-02-19	36.7	37.0	36.55	37.0	-0.15	-0.4	151840.0	5575342.0	179
2019-02-18	37.65	37.65	36.8	37.15	-0.4	-1.07	474999.0	17691541.2	217
2019-02-17	37.8	37.9	37.55	37.55	0.05	0.13	109392.0	4119056.45	75
2019-02-14	37.45	37.7	37.45	37.5	-0.1	-0.27	243205.0	9128844.9	209
2019-02-13	36.7	37.6	36.7	37.6	0.65	1.76	441766.0	16336578.0	250
2019-02-12	36.8	36.95	36.75	36.95	0.1	0.27	639541.0	23598773.3	245
2019-02-11	36.8	37.0	36.7	36.85	-0.3	-0.81	293189.0	10807175.15	288
2019-02-10	37.4	37.6	36.95	37.15	0.45	1.23	246428.0	9165706.3	209
2019-02-07	36.8	36.95	36.7	36.7	-0.05	-0.14	288602.0	10621723.8	203
2019-02-06	36.6	36.75	36.55	36.75	0.3	0.82	292878.0	10731414.7	147
2019-02-05	36.1	37.1	35.7	36.45	0.35	0.97	845101.0	30804825.15	460
2019-02-04	36.35	36.35	36.1	36.1	-0.05	-0.14	380095.0	13743837.05	236
2019-02-03	36.7	36.7	36.1	36.15	-0.65	-1.77	168861.0	6131866.55	134
2019-01-31	37.35	37.35	36.8	36.8	-0.2	-0.54	332519.0	12373624.05	200
2019-01-30	37.3	37.4	36.85	37.0	-0.1	-0.27	249342.0	9283157.1	164
2019-01-29	37.8	37.8	36.8	37.1	-0.8	-2.11	146494.0	5470591.05	227
2019-01-28	38.1	38.35	37.6	37.9	-0.3	-0.79	335605.0	12768623.35	227
2019-01-27	37.95	38.4	37.9	38.2	0.5	1.33	243490.0	9274154.3	181
2019-01-24	37.85	38.3	37.65	37.7	-0.2	-0.53	163274.0	6196325.4	273
2019-01-23	38.1	38.1	37.75	37.9	0.0	0.0	240135.0	9097594.75	212
2019-01-22	38.0	38.1	37.8	37.9	-0.1	-0.26	415064.0	15734597.55	152
2019-01-21	37.0	38.0	37.0	38.0	0.8	2.15	246262.0	9201185.0	269
2019-01-20	37.35	37.55	37.2	37.2	-0.15	-0.4	201353.0	7535497.05	240
2019-01-17	37.0	37.6	36.95	37.35	0.5	1.36	361420.0	13466480.65	487
2019-01-16	36.35	37.05	36.35	36.85	0.8	2.22	505660.0	18559310.7	640
2019-01-15	35.85	36.5	35.75	36.05	0.15	0.42	422507.0	15230809.55	417
2019-01-14	36.2	36.35	35.75	35.9	-0.45	-1.24	146623.0	5273848.75	319
2019-01-13	35.85	36.5	35.85	36.35	0.65	1.82	355724.0	12907365.75	384
2019-01-10	36.0	37.0	35.7	35.7	0.1	0.28	493551.0	17873976.95	719
2019-01-09	34.5	35.9	34.5	35.6	1.1	3.19	476950.0	16685398.35	765
2019-01-08	34.35	34.95	34.35	34.5	0.1	0.29	185557.0	6432060.5	239
2019-01-07	33.25	34.4	33.2	34.4	1.15	3.46	316959.0	10610658.15	261
2019-01-06	33.4	33.55	33.0	33.25	0.35	1.06	283952.0	9412905.05	141
2019-01-03	32.8	33.15	32.8	32.9	-0.1	-0.3	101829.0	3366070.5	175
2019-01-02	32.95	33.05	32.7	33.0	0.35	1.07	104298.0	3436769.45	144
2019-01-01	33.0	33.0	32.65	32.65	0.0	0.0	60907.0	2001974.75	35
2018-12-31	33.5	33.5	32.65	32.65	-0.25	-0.76	210160.0	6924449.85	201
2018-12-30	33.45	33.6	32.9	32.9	-0.3	-0.9	105154.0	3507437.8	121
2018-12-27	33.5	33.95	33.2	33.2	0.45	1.37	308744.0	10413833.3	216
2018-12-26	33.4	33.4	32.75	32.75	-0.35	-1.06	95441.0	3158859.8	36
2018-12-25	33.05	33.1	32.85	33.1	0.1	0.3	60133.0	1985416.95	39
2018-12-24	33.0	33.1	33.0	33.0	0.3	0.92	72512.0	2393211.7	83
2018-12-23	32.7	32.7	32.25	32.7	-0.5	-1.51	172665.0	5637851.6	81
2018-12-20	33.05	33.8	33.05	33.2	0.05	0.15	291902.0	9761580.3	226
2018-12-19	32.75	33.7	32.75	33.15	-0.45	-1.34	275849.0	9117970.75	341
2018-12-18	33.25	33.7	33.2	33.6	0.1	0.3	198413.0	6605689.45	286
2018-12-17	33.45	33.5	33.4	33.5	0.3	0.9	51951.0	1736946.4	209
2018-12-16	33.2	33.75	33.2	33.2	0.0	0.0	73998.0	2479063.15	172
2018-12-13	33.5	33.85	33.2	33.2	-0.4	-1.19	60459.0	2020979.6	122
2018-12-12	33.4	33.6	33.4	33.6	0.2	0.6	45170.0	1511180.85	118
2018-12-11	33.2	33.4	33.15	33.4	0.5	1.52	64424.0	2140868.6	139
2018-12-10	33.0	33.05	32.8	32.9	-0.1	-0.3	107290.0	3536210.5	250
2018-12-09	33.0	33.05	32.9	33.0	0.15	0.46	167298.0	5520199.2	106
2018-12-06	33.1	33.15	32.8	32.85	-0.15	-0.45	275343.0	9090223.4	383
2018-12-05	33.2	33.2	33.0	33.0	-0.5	-1.49	172645.0	5705458.1	215
2018-12-04	34.0	34.0	33.4	33.5	-0.65	-1.9	69652.0	2348450.7	140
2018-12-03	33.1	34.2	33.05	34.15	1.05	3.17	413189.0	13915115.2	346
2018-12-02	32.9	33.15	32.9	33.1	0.6	1.85	112964.0	3734117.8	156
2018-11-29	32.25	32.9	32.2	32.5	0.2	0.62	116271.0	3782258.15	121
2018-11-28	32.0	32.55	31.9	32.3	0.6	1.89	264714.0	8542488.0	192
2018-11-27	32.1	32.1	31.7	31.7	-0.3	-0.94	277288.0	8825111.1	181
2018-11-26	32.0	32.1	31.9	32.0	0.45	1.43	198627.0	6356971.5	169
2018-11-25	32.0	32.0	31.55	31.55	-0.25	-0.79	31697.0	1008281.0	69
2018-11-22	31.6	32.45	31.6	31.8	0.6	1.92	116719.0	3735694.75	145
2018-11-21	31.1	31.8	30.95	31.2	0.1	0.32	532575.0	16610644.65	310
2018-11-20	31.4	31.75	31.1	31.1	-0.65	-2.05	240573.0	7538162.6	183
2018-11-19	31.2	31.85	31.0	31.75	0.75	2.42	613727.0	19285217.1	327
2018-11-18	32.1	32.1	30.6	31.0	-1.3	-4.02	292196.0	9241491.6	128
2018-11-15	32.1	32.3	32.05	32.3	0.25	0.78	95411.0	3060220.65	143
2018-11-14	32.5	32.6	32.0	32.05	-0.75	-2.29	117023.0	3777396.3	119
2018-11-13	32.75	33.1	32.75	32.8	-0.1	-0.3	45629.0	1501842.7	53
2018-11-12	32.4	32.9	32.4	32.9	0.7	2.17	42764.0	1392977.1	84
2018-11-11	31.8	32.25	31.8	32.2	0.0	0.0	30774.0	990464.35	95
2018-11-08	32.1	32.2	31.9	32.2	0.1	0.31	77545.0	2487303.25	127
2018-11-07	32.25	32.25	32.0	32.1	-0.2	-0.62	176550.0	5686347.95	89
2018-11-06	32.4	32.4	31.8	32.3	0.1	0.31	253554.0	8158233.15	181
2018-11-05	32.6	32.7	32.2	32.2	-0.5	-1.53	131358.0	4259850.7	125
2018-11-04	32.8	32.85	32.55	32.7	-0.35	-1.06	54837.0	1794213.2	68
2018-11-01	33.0	33.3	32.9	33.05	-0.35	-1.05	185577.0	6153915.15	203
2018-10-31	34.35	34.35	33.1	33.4	-0.1	-0.3	126875.0	4278706.85	127
2018-10-30	34.0	34.1	33.5	33.5	-0.5	-1.47	241533.0	8213229.45	189
2018-10-29	33.8	34.4	33.8	34.0	0.4	1.19	213543.0	7279230.4	186
2018-10-28	33.6	33.75	33.25	33.6	-0.45	-1.32	81505.0	2735902.6	124
2018-10-25	33.0	34.1	32.55	34.05	1.5	4.61	2921718.0	98584133.25	747
2018-10-24	33.2	34.0	32.5	32.55	-0.45	-1.36	314857.0	10395463.95	498
2018-10-23	34.05	34.25	33.0	33.0	-2.5	-7.04	1229982.0	41561754.15	948
2018-10-22	33.45	35.5	32.2	35.5	1.5	4.41	1450216.0	49111141.9	610
2018-10-21	32.0	34.0	31.8	34.0	1.05	3.19	653780.0	21432243.05	203
2018-10-18	32.0	33.0	32.0	32.95	0.95	2.97	1108399.0	36274259.35	447
2018-10-17	32.2	33.0	32.0	32.0	-0.25	-0.78	515082.0	16805735.7	190
2018-10-16	31.0	32.3	30.1	32.25	1.1	3.53	3717313.0	118107944.5	1199
2018-10-15	29.8	32.55	29.8	31.15	1.55	5.24	1549271.0	49203055.45	844
2018-10-14	29.2	30.05	28.0	29.6	-0.4	-1.33	579665.0	16877550.7	387
2018-10-11	31.5	31.6	29.6	30.0	-1.65	-5.21	320321.0	9770479.7	458
2018-10-10	32.0	32.5	31.65	31.65	-0.35	-1.09	178700.0	5724852.95	320
2018-10-09	32.0	32.4	31.8	32.0	0.05	0.16	159301.0	5105611.2	161
2018-10-08	31.75	32.7	31.6	31.95	0.55	1.75	331898.0	10630071.75	760
2018-10-07	31.9	32.0	31.4	31.4	-0.5	-1.57	96350.0	3064269.3	87
2018-10-04	32.5	32.95	31.5	31.9	-0.35	-1.09	381224.0	12309837.45	462
2018-10-03	32.4	32.4	31.85	32.25	0.35	1.1	67376.0	2159515.4	95
2018-10-02	32.25	32.4	31.9	31.9	-0.35	-1.09	194196.0	6255140.6	204
2018-10-01	32.0	32.25	32.0	32.25	0.25	0.78	127205.0	4083465.05	168
2018-09-30	32.3	32.3	31.9	32.0	-0.6	-1.84	362919.0	11624969.95	293
2018-09-27	31.8	32.6	31.8	32.6	1.05	3.33	100437.0	3226164.15	199
2018-09-26	31.95	32.0	31.45	31.55	-0.35	-1.1	189045.0	5999215.45	252
2018-09-25	31.5	31.95	31.3	31.9	0.7	2.24	212807.0	6737677.8	556
2018-09-20	31.8	31.8	31.1	31.2	-0.4	-1.27	192534.0	6053774.25	245
2018-09-19	32.0	32.4	31.55	31.6	-0.55	-1.71	392503.0	12626759.9	335
2018-09-18	31.2	32.15	31.2	32.15	1.0	3.21	169737.0	5384331.5	154
2018-09-17	30.4	31.9	30.3	31.15	0.7	2.3	141435.0	4364902.2	293
2018-09-16	31.1	31.5	30.4	30.45	-0.8	-2.56	55800.0	1719044.75	113
2018-09-13	31.1	31.5	30.5	31.25	-0.05	-0.16	211284.0	6533799.75	279
2018-09-12	31.45	31.5	31.15	31.3	-0.3	-0.95	44982.0	1411422.9	164
2018-09-11	32.35	32.4	31.5	31.6	-0.75	-2.32	68883.0	2204984.45	119
2018-09-10	32.8	33.0	32.3	32.35	-0.4	-1.22	83799.0	2739082.55	94
2018-09-09	32.35	32.75	32.3	32.75	0.15	0.46	111785.0	3623825.5	86
2018-09-06	31.8	32.7	31.6	32.6	0.7	2.19	148109.0	4744877.8	247
2018-09-05	33.15	33.15	31.7	31.9	-1.0	-3.04	195534.0	6311796.7	201
2018-09-04	33.2	33.3	32.9	32.9	-0.35	-1.05	432249.0	14318927.25	271
2018-09-03	32.15	33.25	32.15	33.25	0.8	2.47	168008.0	5521878.7	259
2018-09-02	32.75	32.75	32.05	32.45	-0.75	-2.26	271617.0	8747356.55	184
2018-08-30	33.15	33.2	32.85	33.2	0.05	0.15	125493.0	4143148.55	176
2018-08-29	33.0	33.15	32.85	33.15	0.15	0.45	180262.0	5950915.05	203
2018-08-28	33.45	33.5	32.85	33.0	-0.1	-0.3	478709.0	15911043.0	1035
2018-08-27	33.0	33.3	32.5	33.1	0.15	0.46	275287.0	9108392.5	720
2018-08-26	32.3	32.95	32.3	32.95	0.95	2.97	85890.0	2792787.1	204
2018-08-16	31.25	32.0	31.25	32.0	0.25	0.79	131274.0	4140588.55	162
2018-08-15	31.8	31.8	31.4	31.75	-0.05	-0.16	42860.0	1354971.75	55
2018-08-14	31.8	32.15	31.5	31.8	-0.15	-0.47	228956.0	7301010.0	239
2018-08-13	32.5	32.5	30.7	31.95	-0.85	-2.59	415036.0	13194073.15	392
2018-08-12	32.9	32.95	32.45	32.8	-0.2	-0.61	76331.0	2504043.3	292
2018-08-09	32.5	33.0	32.45	33.0	0.4	1.23	90317.0	2967441.55	629
2018-08-08	32.9	33.4	32.6	32.6	-0.3	-0.91	622311.0	20598108.55	1063
2018-08-07	32.5	32.95	32.5	32.9	0.4	1.23	45596.0	1490701.1	82
2018-08-06	33.0	33.0	32.3	32.5	-0.6	-1.81	137640.0	4525812.25	115
2018-08-05	33.0	33.2	33.0	33.1	-0.75	-2.22	85489.0	2825301.8	82
2018-08-02	34.25	34.25	33.75	33.85	-0.45	-1.31	265370.0	9019635.2	171
2018-08-01	34.0	34.45	33.75	34.3	0.4	1.18	675116.0	23070289.4	1348
2018-07-31	34.55	34.6	33.9	33.9	-0.55	-1.6	166043.0	5686582.8	158
2018-07-30	34.2	34.8	34.2	34.45	0.25	0.73	126289.0	4361926.0	160
2018-07-29	34.55	34.55	34.0	34.2	0.2	0.59	238511.0	8153471.95	142
2018-07-26	34.0	34.4	34.0	34.0	-0.05	-0.15	249091.0	8515395.95	212
2018-07-25	33.75	34.4	33.75	34.05	0.8	2.41	539342.0	18393723.2	299
2018-07-24	33.1	33.4	33.1	33.25	0.5	1.53	240913.0	8023081.2	217
2018-07-23	32.9	33.0	32.6	32.75	0.0	0.0	104495.0	3429878.35	86
2018-07-22	33.1	33.5	32.7	32.75	-0.35	-1.06	249096.0	8234922.9	140
2018-07-19	33.2	33.2	32.95	33.1	0.1	0.3	58343.0	1932289.3	117
2018-07-18	33.4	33.4	32.9	33.0	-0.25	-0.75	292314.0	9673219.05	266
2018-07-17	32.8	33.4	32.8	33.25	0.4	1.22	234643.0	7791733.15	238
2018-07-16	32.25	32.85	32.15	32.85	0.7	2.18	549728.0	17861138.0	352
2018-07-15	32.15	32.25	32.0	32.15	0.0	0.0	136594.0	4390555.8	80
2018-07-12	31.95	32.15	31.85	32.15	0.05	0.16	46102.0	1470704.5	97
2018-07-11	32.45	32.45	31.8	32.1	-0.3	-0.93	123841.0	3964271.35	212
2018-07-10	31.6	32.55	31.55	32.4	0.85	2.69	545523.0	17441794.95	419
2018-07-09	31.7	31.75	31.4	31.55	-0.15	-0.47	415362.0	13100403.4	251
2018-07-08	31.0	31.7	31.0	31.7	0.45	1.44	381583.0	12012924.65	177
2018-07-05	31.15	31.35	31.0	31.25	-0.15	-0.48	59939.0	1868280.55	62
2018-07-04	31.0	31.4	31.0	31.4	0.4	1.29	95313.0	2964757.05	80
2018-07-03	31.4	31.4	30.9	31.0	-0.65	-2.05	157359.0	4887823.35	183
2018-07-02	31.8	31.8	31.4	31.65	-0.15	-0.47	267448.0	8432508.85	112
2018-07-01	31.5	31.8	31.5	31.8	0.25	0.79	100671.0	3185766.8	102
2018-06-28	31.6	31.6	31.2	31.55	-0.25	-0.79	83569.0	2627778.95	122
2018-06-27	31.85	31.95	31.5	31.8	0.1	0.32	245066.0	7770888.2	222
2018-06-26	31.85	31.95	31.45	31.7	-0.1	-0.31	151271.0	4791898.05	128
2018-06-25	31.65	31.8	31.35	31.8	0.4	1.27	176357.0	5564860.45	155
2018-06-24	31.0	31.7	31.0	31.4	0.7	2.28	348801.0	10961833.55	176
2018-06-21	30.2	31.3	30.15	30.7	0.85	2.85	321081.0	9866749.25	361
2018-06-20	31.15	31.2	29.8	29.85	-1.25	-4.02	568016.0	17186913.9	606
2018-06-12	31.3	31.55	31.1	31.1	-0.2	-0.64	312414.0	9770827.15	229
2018-06-11	31.75	31.75	31.25	31.3	-0.5	-1.57	431327.0	13534793.15	331
2018-06-10	32.15	32.8	31.65	31.8	-0.7	-2.15	606643.0	19368772.6	1142
2018-06-07	33.9	34.0	31.9	32.5	-1.2	-3.56	858585.0	27833181.15	945
2018-06-06	33.15	33.7	32.8	33.7	0.7	2.12	922968.0	30767111.85	1403
2018-06-05	32.25	33.15	31.75	33.0	0.75	2.33	461322.0	14872705.15	665
2018-06-04	31.1	32.25	31.1	32.25	0.8	2.54	1134925.0	36121585.55	728
2018-06-03	30.3	31.5	30.3	31.45	1.35	4.49	499434.0	15517445.65	225
2018-05-31	29.9	30.7	29.5	30.1	0.4	1.35	733475.0	21811086.7	513
2018-05-30	29.9	29.9	29.5	29.7	0.1	0.34	167624.0	4994116.5	145
2018-05-29	29.6	29.9	29.5	29.6	0.0	0.0	619465.0	18337000.7	409
2018-05-28	29.05	29.95	29.05	29.6	0.65	2.25	145243.0	4280324.05	247
2018-05-27	29.3	29.4	28.8	28.95	-0.35	-1.19	147632.0	4310347.75	125
2018-05-24	30.2	30.4	29.25	29.36	-0.78	-2.59	422943.0	12568047.75	374
2018-05-23	30.65	30.65	30.1	30.14	-0.44	-1.44	269757.0	8208155.9	266
2018-05-22	30.75	30.75	30.5	30.58	-0.2	-0.65	216862.0	6636144.6	164
2018-05-21	30.8	30.95	30.7	30.78	-0.12	-0.39	173124.0	5328032.8	127
2018-05-20	30.95	31.1	30.8	30.9	0.02	0.06	175030.0	5418183.45	115
2018-05-17	32.0	32.0	30.85	30.88	-1.12	-3.5	714906.0	22226491.8	554
2018-05-16	33.7	34.0	31.8	32.0	-1.51	-4.51	2156037.0	69152889.0	774
2018-05-15				33.51	0.0	0.0	0.0	0.0	0
2018-05-14	33.2	33.55	32.9	33.51	0.38	1.15	176494.0	5883514.2	231
2018-05-13	32.5	33.2	32.5	33.13	0.58	1.78	116367.0	3850165.45	91
2018-05-10	31.8	32.7	31.0	32.55	0.24	0.74	154225.0	4931649.6	218
2018-05-09	32.6	33.0	31.55	32.31	-0.33	-1.01	432328.0	13782373.05	393
2018-05-08	32.7	32.75	32.5	32.64	-0.21	-0.64	20535.0	669165.85	46
2018-05-07	33.0	33.0	32.55	32.85	0.0	0.0	142800.0	4703812.65	170
2018-05-06	32.6	33.0	32.6	32.85	0.48	1.48	60747.0	1998405.4	51
2018-05-03	32.5	32.6	32.1	32.37	0.04	0.12	82130.0	2662034.45	98
2018-05-02	32.45	32.7	32.2	32.33	-0.21	-0.65	113498.0	3697675.8	111
2018-05-01	32.45	32.65	32.45	32.54	-0.11	-0.34	212741.0	6923611.4	183
2018-04-30	32.45	32.9	32.3	32.65	0.3	0.93	211609.0	6914583.6	203
2018-04-29	32.35	32.35	32.25	32.35	0.34	1.06	34669.0	1120092.55	27
2018-04-26	32.3	32.3	31.75	32.01	-0.21	-0.65	161861.0	5179892.1	163
2018-04-25	32.75	32.75	32.0	32.22	-0.77	-2.33	121034.0	3911062.45	202
2018-04-24	32.75	33.1	32.75	32.99	-0.11	-0.33	145853.0	4811664.4	190
2018-04-23	33.3	33.3	32.9	33.1	-0.08	-0.24	293116.0	9680643.3	169
2018-04-22	32.5	33.5	32.5	33.18	1.08	3.36	242420.0	7992474.85	119
2018-04-19	31.7	32.5	31.7	32.1	0.57	1.81	832160.0	26695304.75	512
2018-04-18	31.2	31.6	31.1	31.53	0.47	1.51	294715.0	9247079.3	251
2018-04-17	31.2	31.5	30.4	31.06	-0.12	-0.38	375454.0	11591726.4	332
2018-04-16	30.25	31.2	30.2	31.18	0.58	1.9	227572.0	6986994.5	162
2018-04-15	29.45	30.7	29.45	30.6	1.31	4.47	381712.0	11530205.5	158
2018-04-12	29.6	29.65	29.1	29.29	-0.59	-1.97	27346.0	803461.95	69
2018-04-11	29.9	30.0	29.5	29.88	-0.02	-0.07	88940.0	2648325.05	114
2018-04-10	29.65	29.95	29.35	29.9	0.04	0.13	40134.0	1191234.0	66
2018-04-09	29.45	29.95	28.95	29.86	0.16	0.54	309606.0	9051080.9	357
2018-04-08	30.0	30.0	29.7	29.7	-0.28	-0.93	68106.0	2036171.5	66
2018-04-05	30.7	30.8	29.95	29.98	-0.54	-1.77	227625.0	6864547.6	236
2018-04-04	30.05	30.8	29.75	30.52	0.6	2.01	234993.0	7050641.05	238
2018-04-03	30.75	30.75	29.55	29.92	-0.93	-3.01	354010.0	10630228.9	304
2018-04-02	30.8	31.1	30.8	30.85	-0.15	-0.48	27087.0	834497.3	31
2018-04-01	31.4	31.4	31.0	31.0	-0.33	-1.05	14022.0	435043.9	23
2018-03-29	31.6	31.6	30.95	31.33	-0.58	-1.82	131491.0	4114986.95	208
2018-03-28	32.4	32.5	31.65	31.91	-0.12	-0.37	210125.0	6713521.8	223
2018-03-27	31.05	32.2	31.05	32.03	0.83	2.66	350790.0	11188722.7	303
2018-03-26	31.0	31.5	30.85	31.2	-0.08	-0.26	155942.0	4875406.85	150
2018-03-25	31.1	31.3	30.7	31.28	0.08	0.26	118875.0	3673130.95	93
2018-03-22	30.85	31.35	30.85	31.2	0.61	1.99	343832.0	10723101.75	247
2018-03-21	31.35	31.35	30.45	30.59	-0.52	-1.67	243475.0	7498969.8	239
2018-03-20	30.2	31.45	30.2	31.11	0.7	2.3	408886.0	12702601.75	194
2018-03-19	30.45	30.5	30.35	30.41	-0.46	-1.49	70289.0	2136727.75	61
2018-03-18	30.8	31.1	30.6	30.87	0.08	0.26	29142.0	897328.5	44
2018-03-15	30.7	31.0	30.25	30.79	0.1	0.33	195405.0	6020938.35	292
2018-03-14	30.35	31.45	30.35	30.69	-0.3	-0.97	112746.0	3471978.05	124
2018-03-13	30.5	31.55	30.35	30.99	-0.13	-0.42	127079.0	3968180.35	117
2018-03-12	29.7	31.2	29.7	31.12	1.44	4.85	288818.0	8872887.55	314
2018-03-11	30.0	30.5	29.55	29.68	-0.26	-0.87	294065.0	8815430.1	200
2018-03-08	28.95	30.3	28.95	29.94	0.94	3.24	188615.0	5579131.9	228
2018-03-07	29.0	29.05	29.0	29.0	-0.07	-0.24	56896.0	1650477.4	71
2018-03-06	28.35	29.1	28.35	29.07	0.27	0.94	54930.0	1588520.6	84
2018-03-05	28.65	28.65	28.15	28.8	0.29	1.02	32221.0	918401.8	64
2018-03-04	28.3	28.7	28.2	28.51	0.12	0.42	30060.0	852326.85	33
2018-03-01	27.6	28.15	27.6	28.39	0.09	0.32	6656.0	185321.95	26
2018-02-28	28.6	28.6	28.2	28.3	-0.47	-1.63	127681.0	3612277.0	63
2018-02-27	28.85	28.9	28.7	28.77	-0.24	-0.83	28446.0	818630.75	58
2018-02-26	28.7	29.3	28.7	29.01	0.41	1.43	166515.0	4834295.95	107
2018-02-25	29.0	29.0	28.6	28.6	-0.31	-1.07	51119.0	1469181.6	75
2018-02-22	29.0	29.0	28.35	28.91	0.06	0.21	131873.0	3780653.65	130
2018-02-21	29.1	29.2	28.2	28.85	-0.32	-1.1	80714.0	2329170.55	94
2018-02-20	29.2	29.7	29.15	29.17	-0.62	-2.08	179563.0	5253645.7	210
2018-02-19	29.4	29.9	29.4	29.79	0.39	1.33	151014.0	4475207.3	124
2018-02-18	29.9	29.9	29.35	29.4	0.2	0.68	160502.0	4725661.9	139
2018-02-15	28.8	29.6	28.65	29.2	0.91	3.22	578684.0	16748053.9	367
2018-02-14	28.5	28.7	28.25	28.29	0.04	0.14	43438.0	1238187.8	58
2018-02-13	28.8	28.8	28.2	28.25	-0.74	-2.55	213747.0	6100143.4	318
2018-02-12	28.8	29.2	28.8	28.99	0.44	1.54	218577.0	6343038.4	113
2018-02-11	28.35	29.0	28.35	28.55	-0.45	-1.55	202403.0	5761280.35	80
2018-02-08	29.35	29.5	28.85	29.0	-0.52	-1.76	278237.0	8076642.35	154
2018-02-07	29.3	29.55	29.2	29.52	0.47	1.62	509378.0	15019541.85	547
2018-02-06	29.55	29.55	28.8	29.05	-0.85	-2.84	359694.0	10483681.1	295
2018-02-05	29.75	30.0	29.5	29.9	0.1	0.34	372839.0	11128364.45	207
2018-02-04	30.0	30.0	29.8	29.8	-0.66	-2.17	156883.0	4685920.9	37
2018-02-01	30.0	30.5	29.8	30.46	0.67	2.25	38345.0	1155943.35	76
2018-01-31	29.6	30.4	29.5	29.79	0.15	0.51	486913.0	14541718.7	302
2018-01-30	29.2	29.8	29.05	29.64	0.62	2.14	368654.0	10883505.45	203
2018-01-29	28.95	29.1	28.8	29.02	0.27	0.94	697996.0	20239315.4	268
2018-01-28	28.95	29.25	28.7	28.75	-0.19	-0.66	174013.0	5037231.05	148
2018-01-25	29.1	29.2	28.8	28.94	-0.01	-0.03	195190.0	5646856.7	164
2018-01-24	29.4	29.5	28.8	28.95	-0.2	-0.69	85588.0	2499029.3	72
2018-01-23	29.0	29.15	28.6	29.15	0.67	2.35	201655.0	5843471.35	141
2018-01-22	28.8	29.0	28.35	28.48	-0.5	-1.73	171886.0	4929752.55	119
2018-01-21	29.45	29.45	28.95	28.98	-0.44	-1.5	154948.0	4505537.05	105
2018-01-18	29.7	29.7	29.3	29.42	-0.42	-1.41	68020.0	2003398.25	75
2018-01-17	30.0	30.0	29.7	29.84	-0.15	-0.5	91682.0	2747070.5	80
2018-01-16	30.0	30.55	29.5	29.99	-0.06	-0.2	366571.0	11022128.35	277
2018-01-15	30.0	31.0	29.8	30.05	0.05	0.17	345897.0	10416677.75	228
2018-01-14	28.65	30.3	28.65	30.0	1.32	4.6	372937.0	11063604.0	189
2018-01-11	27.9	29.4	27.9	28.68	0.92	3.31	696575.0	19903448.55	283
2018-01-10	27.65	27.8	27.5	27.76	0.16	0.58	26757.0	739664.15	54
2018-01-09	27.45	27.65	27.4	27.6	0.33	1.21	167680.0	4615929.45	187
2018-01-08	27.3	27.4	27.05	27.27	-0.06	-0.22	73439.0	2001964.85	48
2018-01-07	27.55	28.05	27.3	27.33	-0.27	-0.98	465737.0	12865362.2	171
2018-01-04	27.15	27.65	27.0	27.6	0.4	1.47	171417.0	4671730.1	84
2018-01-03	27.25	27.5	27.2	27.2	-0.05	-0.18	175047.0	4781861.0	48
2018-01-02	27.35	27.5	27.25	27.25	0.02	0.07	28153.0	769986.0	26
2018-01-01	27.0	27.25	27.0	27.23	0.23	0.85	56525.0	1533610.65	26
2017-12-31	27.25	27.25	27.0	27.0	-0.5	-1.82	252135.0	6833171.05	114
2017-12-28	27.5	27.5	27.2	27.5	0.17	0.62	384121.0	10561696.55	76
2017-12-27	27.3	27.45	27.0	27.33	-0.17	-0.62	173123.0	4725984.0	78
2017-12-26	27.4	27.5	27.25	27.5	0.1	0.36	56151.0	1538776.25	29
2017-12-25	27.65	27.9	27.4	27.4	-0.24	-0.87	66665.0	1844415.7	68
2017-12-24	27.8	27.95	27.55	27.64	-0.53	-1.88	150537.0	4189630.6	53
2017-12-21	28.0	28.2	27.75	28.17	0.18	0.64	374664.0	10500098.4	85
2017-12-20	28.2	28.25	27.65	27.99	-0.07	-0.25	455188.0	12750336.85	130
2017-12-19	28.5	28.5	27.0	28.06	-0.04	-0.14	637075.0	17709576.95	609
2017-12-18	26.7	28.2	26.7	28.1	1.4	5.24	238516.0	6617198.6	147
2017-12-17	26.2	26.75	26.2	26.7	0.41	1.56	665699.0	17746540.85	164
2017-12-14	26.9	27.0	26.1	26.29	-0.33	-1.24	83201.0	2234608.95	88
2017-12-13	27.35	27.35	26.5	26.62	-0.28	-1.04	161154.0	4321449.55	114
2017-12-12	27.2	27.3	26.9	26.9	-0.34	-1.25	745140.0	20153502.9	87
2017-12-11	26.8	27.4	26.8	27.24	0.24	0.89	72323.0	1964886.3	62
2017-12-10	27.0	27.0	27.0	27.0	0.1	0.37	82678.0	2232224.35	33
2017-12-07	26.55	27.0	26.55	26.9	0.07	0.26	38387.0	1027554.4	40
2017-12-06	26.9	26.9	26.8	26.83	0.15	0.56	25201.0	676901.9	29
2017-12-05	27.0	27.0	26.6	26.68	-0.31	-1.15	108443.0	2916100.35	58
2017-12-04	27.3	27.35	26.95	26.99	-0.31	-1.14	141798.0	3851565.65	105
2017-12-03	27.25	27.4	27.25	27.3	0.52	1.94	70444.0	1923572.55	71
2017-11-30	27.0	27.7	26.9	26.78	-0.22	-0.81	635124.0	17172719.85	187
2017-11-29	27.15	27.15	26.9	27.0	0.0	0.0	281083.0	7590662.85	70
2017-11-28	27.0	27.3	27.0	27.0	-0.3	-1.1	668788.0	18129487.5	220
2017-11-27	27.7	27.8	27.3	27.3	-0.48	-1.73	242234.0	6714416.05	123
2017-11-26	27.7	28.3	27.7	27.78	0.09	0.33	156051.0	4379271.2	84
2017-11-23	26.6	27.8	26.6	27.69	0.69	2.56	911975.0	25197926.05	186
2017-11-22	26.35	27.15	26.35	27.0	0.64	2.43	34665.0	929246.6	53
2017-11-21	26.0	26.5	26.0	26.36	0.36	1.38	100829.0	2650004.7	49
2017-11-20	25.75	26.05	25.7	26.0	-0.05	-0.19	229615.0	5945560.15	128
2017-11-19	25.7	26.2	25.7	26.05	0.05	0.19	262191.0	6829550.8	124
2017-11-16	25.7	26.1	25.3	26.0	0.1	0.39	504579.0	13102973.95	238
2017-11-15	26.0	26.0	25.8	25.9	-0.14	-0.54	73759.0	1910644.25	87
2017-11-14	26.0	26.25	25.7	26.04	-0.37	-1.4	495531.0	12885935.0	328
2017-11-13	25.55	26.7	25.2	26.41	0.46	1.77	1700266.0	44049364.35	504
2017-11-12	25.65	26.1	25.3	25.95	-0.02	-0.08	81394.0	2110723.35	66
2017-11-09	25.05	26.0	24.92	25.97	0.44	1.72	161008.0	4090616.35	125
2017-11-08	24.64	25.6	24.64	25.53	0.53	2.12	316735.0	7923010.95	219
2017-11-07	24.5	25.0	24.3	25.0	0.3	1.21	906701.0	22329629.11	259
2017-11-06	24.1	24.86	24.0	24.7	0.11	0.45	1324914.0	32573233.54	503
2017-11-05	24.4	24.7	23.9	24.59	0.43	1.78	928136.0	22352792.3	323
2017-11-02	24.28	24.4	24.12	24.16	-0.12	-0.49	998435.0	24166688.12	193
2017-11-01	24.4	24.4	24.12	24.28	-0.42	-1.7	418615.0	10141880.58	299
2017-10-31	25.05	25.05	24.7	24.7	-0.37	-1.48	152251.0	3799556.5	97
2017-10-30	25.6	25.75	25.0	25.07	-0.33	-1.3	392959.0	10032269.0	208
2017-10-29	25.3	25.55	25.25	25.4	0.27	1.07	239689.0	6075910.8	188
2017-10-26	25.75	26.0	25.1	25.13	-0.36	-1.41	120241.0	3059166.45	152
2017-10-25	25.6	25.85	25.15	25.49	-0.01	-0.04	148616.0	3793597.9	167
2017-10-24	25.55	25.75	24.0	25.5	0.47	1.88	267445.0	6785220.23	165
2017-10-23	25.2	25.35	25.05	25.03	-0.23	-0.91	187545.0	4741598.95	135
2017-10-22	25.5	26.4	25.2	25.26	-0.14	-0.55	349930.0	8944988.15	168
2017-10-19	25.75	25.75	25.1	25.4	-0.34	-1.32	186744.0	4746447.9	147
2017-10-18	26.25	26.3	25.6	25.74	-0.54	-2.05	179430.0	4672833.05	119
2017-10-17	26.4	26.4	26.25	26.28	0.0	0.0	206506.0	5428510.65	104
2017-10-16	26.1	26.4	26.0	26.28	-0.02	-0.08	173662.0	4533910.45	135
2017-10-15	26.0	26.7	26.0	26.3	0.34	1.31	50629.0	1324978.05	59
2017-10-12	25.95	26.1	25.55	25.96	0.2	0.78	288202.0	7448014.45	138
2017-10-11	26.4	26.4	25.4	25.76	-0.58	-2.2	87238.0	2274949.65	81
2017-10-10	27.0	27.1	26.25	26.34	-0.42	-1.57	85317.0	2266969.95	90
2017-10-09	27.0	27.0	26.25	26.76	-0.23	-0.85	318372.0	8501720.4	155
2017-10-08	26.65	27.0	26.4	26.99	0.29	1.09	136781.0	3687955.5	63
2017-10-05	27.0	27.0	26.65	26.7	-0.2	-0.74	50855.0	1357880.2	44
2017-10-04	26.8	27.15	26.8	26.9	0.01	0.04	206449.0	5575064.85	92
2017-10-03	26.05	27.2	26.05	26.89	0.51	1.93	144064.0	3867382.35	129
2017-10-02	26.25	26.5	26.2	26.38	-0.13	-0.49	196061.0	5160107.3	202
2017-10-01	26.95	26.95	26.45	26.51	-0.58	-2.14	55265.0	1476864.75	85
2017-09-28	26.85	27.1	26.8	27.09	-0.01	-0.04	57640.0	1550927.1	47
2017-09-27	26.7	27.0	26.7	27.1	0.17	0.63	78895.0	2125577.35	89
2017-09-26	26.75	26.95	26.75	26.93	0.3	1.13	78492.0	2109486.55	80
2017-09-25	27.0	27.1	26.6	26.63	-1.07	-3.86	109698.0	2958459.4	193
2017-09-21	27.8	27.8	27.65	27.7	-0.2	-0.72	36640.0	1017900.25	23
2017-09-20	27.9	27.9	27.9	27.9	0.12	0.43	23328.0	650767.2	12
2017-09-19	27.55	28.0	27.55	27.78	0.28	1.02	176801.0	4935580.4	102
2017-09-18	28.0	28.15	27.5	27.5	-0.39	-1.4	28051.0	779555.8	47
2017-09-17	27.8	28.0	27.5	27.89	-0.11	-0.39	49068.0	1357458.5	69
2017-09-14	28.0	28.0	27.9	28.0	0.01	0.04	309833.0	8665273.1	63
2017-09-13	28.0	28.0	27.65	27.99	-0.01	-0.04	145877.0	4081772.5	51
2017-09-12	28.0	28.2	27.8	28.0	-0.16	-0.57	528367.0	14807077.0	78
2017-09-11	27.7	28.55	27.7	28.16	0.51	1.84	1130085.0	32136219.1	322
2017-09-10	27.0	27.6	26.9	27.65	0.68	2.52	449540.0	12182388.35	162
2017-09-07	26.15	27.15	26.15	26.97	0.67	2.55	237337.0	6364325.5	166
2017-09-06	26.15	26.35	25.9	26.3	0.39	1.51	206565.0	5381740.8	76
2017-08-29	26.0	26.2	25.8	25.91	-0.09	-0.35	225161.0	5845119.4	58
2017-08-28	25.5	26.0	25.5	26.0	0.26	1.01	111773.0	2886539.25	67
2017-08-27	26.15	26.15	25.5	25.74	-0.39	-1.49	47096.0	1210147.1	81
2017-08-24	26.15	26.15	26.0	26.13	0.12	0.46	78892.0	2060245.05	65
2017-08-23	26.1	26.15	25.95	26.01	-0.13	-0.5	575394.0	14967832.9	130
2017-08-22	26.0	26.4	26.0	26.14	-0.33	-1.25	128468.0	3363143.55	176
2017-08-21	26.5	26.65	26.5	26.47	-0.02	-0.08	34021.0	903254.85	51
2017-08-20	26.8	26.8	26.4	26.49	-0.19	-0.71	38423.0	1022884.5	48
2017-08-17	25.9	27.0	25.9	26.68	0.93	3.61	90562.0	2397225.05	195
2017-08-16	25.6	26.1	25.6	25.75	0.0	0.0	46364.0	1195535.6	41
2017-08-15	25.6	25.75	25.6	25.75	0.2	0.78	285183.0	7343164.55	129
2017-08-14	25.4	25.55	25.4	25.55	-0.09	-0.35	132183.0	3371768.1	38
2017-08-13	25.65	25.95	25.6	25.64	-0.35	-1.35	14902.0	382880.0	33
2017-08-10	25.25	26.0	25.25	25.99	0.39	1.52	129001.0	3305538.65	127
2017-08-09	25.0	25.6	25.0	25.6	0.6	2.4	154736.0	3908467.9	75
2017-08-08	25.0	25.0	24.9	25.0	-0.01	-0.04	185273.0	4631484.86	41
2017-08-07	25.15	25.15	25.0	25.01	-0.14	-0.56	302123.0	7591782.8	102
2017-08-06	24.6	25.3	24.6	25.15	-0.72	-2.78	48723.0	1222997.8	73
2017-08-03	25.75	26.3	25.7	25.87	0.13	0.51	254542.0	6612618.4	193
2017-08-02	25.8	25.8	25.5	25.74	-0.3	-1.15	339208.0	8721293.15	100
2017-08-01	25.4	26.1	25.4	26.04	0.59	2.32	28740.0	741360.65	57
2017-07-31	26.1	26.1	25.2	25.45	-0.78	-2.97	206471.0	5273589.1	125
2017-07-30	26.5	26.6	26.1	26.23	-0.28	-1.06	74376.0	1959298.2	67
2017-07-27	26.7	26.8	26.25	26.51	-0.19	-0.71	163919.0	4353864.3	128
2017-07-26	26.9	26.9	26.7	26.7	-0.07	-0.26	72251.0	1930024.9	51
2017-07-25	26.85	26.9	26.75	26.77	-0.13	-0.48	48262.0	1292078.8	35
2017-07-24	27.0	27.0	26.75	26.9	-0.15	-0.55	507743.0	13665451.7	87
2017-07-23	26.9	27.3	26.9	27.05	-0.02	-0.07	59987.0	1623977.95	64
2017-07-20	26.65	27.5	26.65	27.07	0.28	1.05	497574.0	13471070.0	235
2017-07-19	26.6	26.8	26.55	26.79	-0.11	-0.41	146041.0	3890282.95	68
2017-07-18	26.8	27.5	26.6	26.9	0.1	0.37	56524.0	1517437.4	54
2017-07-17	27.0	27.0	26.5	26.8	-0.3	-1.11	83765.0	2246895.3	56
2017-07-16	27.0	27.3	27.0	27.1	0.18	0.67	140342.0	3815395.7	64
2017-07-13	26.5	27.0	26.5	26.92	0.44	1.66	204806.0	5515726.55	94
2017-07-12	25.5	26.5	25.5	26.48	0.74	2.87	66358.0	1742549.95	92
2017-07-11	25.75	25.75	25.5	25.74	0.15	0.59	40237.0	1032306.6	39
2017-07-10	25.95	26.0	25.5	25.59	0.45	1.79	138446.0	3535923.1	115
2017-07-09	24.2	25.6	24.1	25.14	0.78	3.2	156335.0	3881052.27	97
2017-07-06	24.8	24.8	24.3	24.36	-0.3	-1.22	32827.0	802131.66	71
2017-07-05	25.35	25.35	24.56	24.66	-0.38	-1.52	100859.0	2503182.02	117
2017-07-04	26.15	26.45	25.0	25.04	-1.64	-6.15	195289.0	4987588.65	261
2017-07-03	26.4	27.0	25.55	26.68	0.27	1.02	604227.0	15938587.75	180
2017-07-02	24.7	28.4	24.7	26.41	-0.41	-1.53	469652.0	12605121.65	334
2017-06-22	26.0	27.2	25.5	26.82	0.86	3.31	1670434.0	44542134.4	332
2017-06-21	25.4	26.3	24.8	25.96	1.66	6.83	2196077.0	56474440.15	462
2017-06-20	25.45	25.75	24.0	24.3	-1.22	-4.78	1408930.0	35054493.89	556
2017-06-19	24.14	25.75	24.14	25.52	1.4	5.8	851360.0	21493486.91	475
2017-06-18	24.5	24.5	23.74	24.12	0.39	1.64	166066.0	3999206.84	86
2017-06-15	23.2	24.46	23.2	23.73	0.3	1.28	775224.0	18574219.96	318
2017-06-14	23.0	23.7	23.0	23.43	0.44	1.91	271218.0	6337185.04	199
2017-06-13	22.4	22.44	22.4	22.99	0.39	1.73	160208.0	3589656.0	35
2017-06-12	22.8	22.8	22.24	22.6	-0.2	-0.88	48804.0	1096669.74	31
2017-06-11	22.8	22.8	22.76	22.8	-0.19	-0.83	28033.0	639168.32	24
2017-06-08	22.72	23.2	22.72	22.99	-0.01	-0.04	713190.0	16432494.3	184
2017-06-07	23.0	23.0	23.0	23.0	0.2	0.88	150772.0	3467743.8	25
2017-06-06	23.2	23.5	22.76	22.8	-0.41	-1.77	560717.0	13079864.66	90
2017-06-05	22.56	23.3	22.56	23.21	0.11	0.48	512599.0	11750245.98	73
2017-06-04	22.4	23.1	22.4	23.1	0.5	2.21	84016.0	1916522.48	46
2017-06-01	22.45	22.65	22.4	22.6	0.21	0.94	133059.0	2989124.05	85
2017-05-31	22.5	22.6	22.3	22.39	0.06	0.27	323864.0	7317064.95	29
2017-05-30	22.7	22.95	22.3	22.33	-0.24	-1.06	111205.0	2515807.45	62
2017-05-29	22.65	22.65	22.5	22.57	0.07	0.31	71882.0	1618658.65	30
2017-05-28	22.5	22.5	22.5	22.5	-0.3	-1.32	11370.0	255886.75	17
2017-05-25	22.9	22.95	22.8	22.8	0.0	0.0	476007.0	10867687.05	180
2017-05-24	22.9	22.9	22.65	22.8	-0.06	-0.26	434851.0	9937480.6	154
2017-05-23	22.9	22.9	22.8	22.86	-0.24	-1.04	241282.0	5517900.1	35
2017-05-22	23.0	23.2	23.0	23.1	0.1	0.43	163811.0	3786723.25	126
2017-05-21	22.85	23.05	22.8	23.0	0.36	1.59	103867.0	2381818.6	77
2017-05-18	22.8	22.9	22.6	22.64	-0.09	-0.4	435712.0	9931068.5	195
2017-05-17	22.5	22.8	22.5	22.73	0.19	0.84	161158.0	3660854.4	113
2017-05-16	21.9	22.6	21.9	22.54	0.74	3.39	142388.0	3190473.15	96
2017-05-15	21.75	21.8	21.75	21.8	0.05	0.23	14478.0	315389.4	19
2017-05-14	21.7	21.75	21.7	21.75	-0.25	-1.14	35262.0	765494.4	29
2017-05-11	22.0	22.05	22.0	22.0	0.2	0.92	451487.0	9933214.0	144
2017-05-10	21.8	21.85	21.7	21.8	-0.17	-0.77	80318.0	1750593.3	46
2017-05-09	21.65	22.05	21.6	21.97	0.36	1.67	347131.0	7523704.25	124
2017-05-08	21.6	21.65	21.55	21.61	-0.09	-0.41	751148.0	16225119.1	124
2017-05-07	21.8	21.9	21.55	21.7	-0.32	-1.45	329461.0	7170186.8	177
2017-05-04	22.25	22.25	22.0	22.02	-0.23	-1.03	70865.0	1561206.65	48
2017-05-03	22.25	22.3	22.1	22.25	-0.19	-0.85	174798.0	3880409.95	111
2017-05-02	22.25	22.65	22.2	22.44	0.11	0.49	243394.0	5464156.6	159
2017-05-01	22.4	22.4	22.25	22.33	0.18	0.81	182104.0	4057316.9	115
2017-04-30	22.65	22.7	22.1	22.15	-0.44	-1.95	141174.0	3179903.05	132
2017-04-27	22.65	22.8	22.15	22.59	-0.29	-1.27	628498.0	14230663.0	425
2017-04-26	22.5	23.5	22.5	22.88	0.88	4.0	1989615.0	45747492.45	1301
2017-04-25	22.0	22.35	21.9	22.0	-0.08	-0.36	233718.0	5164597.6	160
2017-04-24	21.9	22.1	21.9	22.08	0.18	0.82	138772.0	3050020.75	100
2017-04-23	22.0	22.0	21.75	21.9	0.2	0.92	47404.0	1037049.5	60
2017-04-20	21.45	21.65	21.45	21.7	-0.02	-0.09	66415.0	1433600.75	64
2017-04-19	21.55	21.7	21.55	21.72	0.12	0.56	18897.0	408259.95	46
2017-04-18	21.6	21.65	21.6	21.6	0.02	0.09	160643.0	3470105.55	124
2017-04-17	21.6	21.65	21.25	21.58	0.07	0.33	112389.0	2406789.45	106
2017-04-16	21.5	21.6	21.25	21.51	-0.54	-2.45	237843.0	5077960.9	170
2017-04-13	22.3	22.3	22.0	22.05	-0.16	-0.72	546592.0	12093511.4	237
2017-04-12	22.1	22.35	22.0	22.21	0.36	1.65	603027.0	13361512.75	473
2017-04-11	21.6	22.0	21.55	21.85	0.06	0.28	184734.0	4051105.5	133
2017-04-10	21.7	21.85	21.6	21.79	-0.06	-0.27	682222.0	14861556.7	1196
2017-04-09	21.9	22.0	21.7	21.85	-0.15	-0.68	209787.0	4583366.1	79
2017-04-06	22.0	22.15	21.95	22.0	0.0	0.0	255692.0	5625929.45	104
2017-04-05	21.9	22.2	21.9	22.0	0.18	0.82	423304.0	9340852.8	75
2017-04-04	21.95	21.95	21.75	21.82	0.07	0.32	70993.0	1546921.1	64
2017-04-03	21.95	21.95	21.7	21.75	-0.26	-1.18	23781.0	519860.7	83
2017-04-02	22.1	22.65	22.0	22.01	-0.59	-2.61	29140.0	647416.3	58
2017-03-30	22.15	22.7	22.0	22.6	0.45	2.03	122495.0	2753510.2	148
2017-03-29	21.15	22.25	21.15	22.15	0.92	4.33	388563.0	8505078.35	328
2017-03-28	20.85	21.3	20.85	21.23	0.39	1.87	153078.0	3213089.05	94
2017-03-27	20.7	20.9	20.6	20.84	0.09	0.43	295682.0	6099279.15	90
2017-03-26	21.0	21.0	20.6	20.75	0.2	0.97	337965.0	6995122.45	116
2017-03-23	20.7	20.7	20.5	20.55	-0.15	-0.72	419376.0	8647769.15	108
2017-03-22	20.9	20.9	20.7	20.7	-0.3	-1.43	50943.0	1054969.2	38
2017-03-21	20.9	21.0	20.9	21.0	0.06	0.29	860090.0	18059150.3	178
2017-03-20	20.85	21.25	20.85	20.94	-0.08	-0.38	869601.0	18216585.65	416
2017-03-19	21.0	21.1	20.55	21.02	0.19	0.91	565345.0	11715049.95	329
2017-03-16	20.85	21.3	20.75	20.83	-0.01	-0.05	1283923.0	26980605.9	165
2017-03-15	20.75	20.9	20.75	20.84	0.34	1.66	278619.0	5801629.4	118
2017-03-14	20.4	20.5	20.05	20.5	-0.08	-0.39	264229.0	5368750.4	143
2017-03-13	20.65	20.65	20.5	20.58	-0.07	-0.34	80941.0	1667048.8	43
2017-03-12	20.7	20.7	20.6	20.65	-0.04	-0.19	342579.0	7077862.85	79
2017-03-09	20.6	20.9	20.55	20.69	0.04	0.19	286948.0	5931765.75	90
2017-03-08	20.7	20.7	20.6	20.65	-0.05	-0.24	171005.0	3536704.4	64
2017-03-07	20.7	20.8	20.65	20.7	0.05	0.24	358332.0	7415162.6	80
2017-03-06	20.55	20.7	20.55	20.65	0.01	0.05	177732.0	3659976.15	43
2017-03-05	20.7	20.7	20.5	20.64	-0.14	-0.67	177965.0	3667379.7	97
2017-03-02	21.0	21.05	20.65	20.78	-0.02	-0.1	716580.0	14905143.5	99
2017-03-01	21.1	21.1	20.7	20.8	0.11	0.53	536665.0	11242108.25	188
2017-02-28	20.95	20.95	20.4	20.69	-0.38	-1.8	689457.0	14241843.75	300
2017-02-27	21.8	21.8	21.0	21.07	-0.93	-4.23	433109.0	9196164.05	178
2017-02-26	22.0	22.0	22.0	22.0	0.2	0.92	96537.0	2123612.55	30
2017-02-23	22.0	22.0	21.7	21.8	-0.2	-0.91	77344.0	1683645.4	39
2017-02-22	22.0	22.05	21.95	22.0	0.0	0.0	246299.0	5419584.55	66
2017-02-21	22.0	22.05	21.8	22.0	0.0	0.0	367235.0	8077319.45	82
2017-02-20	22.1	22.1	22.0	22.0	-0.32	-1.43	42919.0	944568.35	44
2017-02-19	22.35	22.35	22.25	22.32	0.11	0.5	249576.0	5565022.0	144
2017-02-16	21.8	22.4	21.8	22.21	0.5	2.3	119351.0	2636847.9	139
2017-02-15	21.85	21.9	21.2	21.71	-0.29	-1.32	399006.0	8686584.9	216
2017-02-14	22.0	22.0	21.95	22.0	-0.05	-0.23	49522.0	1089036.3	66
2017-02-13	22.0	22.1	22.0	22.05	0.05	0.23	49341.0	1088501.65	34
2017-02-12	21.5	22.05	21.5	22.0	0.76	3.58	223034.0	4900273.0	120
2017-02-09	21.6	21.6	21.15	21.24	-0.54	-2.48	225073.0	4818371.3	75
2017-02-08	21.9	21.9	21.7	21.78	-0.13	-0.59	227190.0	4946011.45	114
2017-02-07	22.0	22.25	21.9	21.91	-0.29	-1.31	26055.0	575109.6	49
2017-02-06	22.2	22.2	21.95	22.2	0.0	0.0	69943.0	1540852.9	246
2017-02-05	22.1	22.25	22.0	22.2	0.22	1.0	120383.0	2666962.45	45
2017-02-02	22.0	22.25	21.95	21.98	-0.15	-0.68	27998.0	617213.55	65
2017-02-01	22.4	22.4	22.1	22.13	-0.52	-2.3	400692.0	8875943.25	352
2017-01-31	23.0	23.0	22.6	22.65	-0.2	-0.88	210330.0	4795097.85	310
2017-01-30	23.0	23.0	22.95	22.85	-0.16	-0.7	181270.0	4167633.05	25
2017-01-29	22.9	23.1	22.8	23.01	0.11	0.48	100898.0	2318385.95	82
2017-01-26	23.0	23.2	22.9	22.9	-0.29	-1.25	188078.0	4356509.85	69
2017-01-25	23.0	23.2	22.85	23.19	0.42	1.84	419402.0	9662445.95	109
2017-01-24	23.15	23.3	22.75	22.77	-0.19	-0.83	263450.0	6059887.95	140
2017-01-23	21.8	23.0	21.8	22.96	1.46	6.79	527195.0	11821694.0	177
2017-01-22	21.4	21.75	20.15	21.5	-0.3	-1.38	605357.0	12832142.2	866
2017-01-19	21.15	22.0	21.15	21.8	0.69	3.27	485621.0	10363579.6	144
2017-01-18	21.2	21.45	21.1	21.11	-0.29	-1.36	266966.0	5685310.25	585
2017-01-17	21.35	21.5	21.25	21.4	-0.01	-0.05	215868.0	4603764.6	211
2017-01-16	21.45	21.8	21.2	21.41	-0.47	-2.15	316996.0	6774736.45	453
2017-01-15	22.05	22.05	21.45	21.88	-0.44	-1.97	790475.0	17112787.95	502
2017-01-12	22.85	22.9	22.25	22.32	-0.45	-1.98	417275.0	9449807.4	196
2017-01-11	23.55	23.7	22.55	22.77	-0.78	-3.31	222083.0	5125632.1	254
2017-01-10	24.0	24.0	23.4	23.55	-0.42	-1.75	313922.0	7456665.5	128
2017-01-09	24.15	24.15	23.6	23.97	-0.17	-0.7	416590.0	9995201.65	177
2017-01-08	24.2	24.2	24.05	24.14	-0.35	-1.43	122060.0	2950741.55	35
2017-01-05	24.5	24.55	24.35	24.49	-0.01	-0.04	80002.0	1956652.5	62
2017-01-04	24.4	24.55	24.4	24.5	-0.05	-0.2	340063.0	8327078.3	76
2017-01-03	24.9	24.9	24.45	24.55	-0.43	-1.72	257906.0	6367305.65	68
2017-01-02	24.8	25.0	24.75	24.98	-0.21	-0.83	41035.0	1021976.9	60
2017-01-01	25.0	25.2	25.0	25.19	0.19	0.76	31610.0	792536.1	25
2016-12-29	25.0	25.1	25.0	25.0	-0.1	-0.4	106831.0	2676190.7	52
2016-12-28	25.2	25.4	25.0	25.1	-0.19	-0.75	223113.0	5606000.6	100
2016-12-27	25.0	25.9	25.0	25.29	0.39	1.57	204830.0	5176596.6	125
2016-12-26	25.1	25.1	24.8	24.9	-0.1	-0.4	120293.0	2998647.3	49
2016-12-25	25.1	25.4	25.0	25.0	0.0	0.0	137782.0	3469819.5	112
2016-12-22	25.1	25.1	24.95	25.0	-0.08	-0.32	61324.0	1536210.1	61
2016-12-21	25.0	25.1	25.0	25.08	0.13	0.52	93132.0	2328607.4	59
2016-12-20	24.6	25.0	24.55	24.95	0.0	0.0	100221.0	2489295.2	65
2016-12-19	24.7	25.0	24.7	24.95	0.2	0.81	173370.0	4317407.55	590
2016-12-18	25.0	25.0	24.65	24.75	-0.25	-1.0	109541.0	2736539.45	36
2016-12-15	24.35	25.3	24.35	25.0	0.75	3.09	662351.0	16475644.2	202
2016-12-14	24.4	24.4	24.2	24.25	-0.1	-0.41	135004.0	3270037.1	30
2016-12-13	24.0	24.35	24.0	24.35	0.1	0.41	298639.0	7233405.8	144
2016-12-12	24.2	24.35	24.2	24.25	0.0	0.0	336030.0	8163460.0	133
2016-12-11	24.25	24.3	24.2	24.25	0.05	0.21	352801.0	8541952.75	64
2016-12-08	24.05	24.25	24.05	24.2	0.0	0.0	718586.0	17379499.0	91
2016-12-07	24.05	24.2	24.0	24.2	0.0	0.0	834146.0	20184158.35	123
2016-12-06	24.1	24.2	23.7	24.2	0.0	0.0	1317331.0	31651623.5	429
2016-12-05	24.25	24.25	23.8	24.2	-0.13	-0.53	952637.0	22959900.0	178
2016-12-04	24.6	24.7	24.3	24.33	-0.03	-0.12	62133.0	1517307.75	54
2016-12-01	24.5	24.5	24.1	24.36	0.06	0.25	276924.0	6711717.6	94
2016-11-30	24.0	24.5	24.0	24.3	0.12	0.5	181268.0	4389816.2	68
2016-11-29	24.25	24.25	24.1	24.18	-0.01	-0.04	610708.0	14779083.1	76
2016-11-28	23.65	24.2	23.65	24.19	0.19	0.79	986981.0	23739578.6	156
2016-11-27	23.1	24.0	23.1	24.0	0.4	1.69	904612.0	21568839.35	95
2016-11-24	23.3	23.6	22.7	23.6	0.3	1.29	1552094.0	36397647.3	226
2016-11-23	22.4	23.4	22.4	23.3	0.71	3.14	1239500.0	28555103.3	390
2016-11-22	22.75	22.9	22.2	22.59	0.13	0.58	666394.0	15078910.6	522
2016-11-21	23.15	23.3	22.45	22.46	-1.18	-4.99	401466.0	9239261.55	252
2016-11-20	23.7	23.7	23.0	23.64	-0.06	-0.25	121648.0	2847371.35	122
2016-11-17	23.0	24.0	23.0	23.7	0.45	1.94	577166.0	13587907.9	133
2016-11-16	22.95	23.3	22.6	23.25	0.65	2.88	1728950.0	39906835.85	220
2016-11-15	22.5	23.1	21.7	22.6	-0.68	-2.92	1229831.0	27878161.75	198
2016-11-14	22.6	23.35	22.6	23.28	0.6	2.65	1790371.0	41071493.7	202
2016-11-13	21.3	22.75	21.3	22.68	1.01	4.66	820118.0	18308345.55	232
2016-11-10	20.45	21.95	20.45	21.67	1.37	6.75	1237011.0	26546581.7	398
2016-11-09	19.6	20.3	19.3	20.3	0.05	0.25	312672.0	6214702.7	154
2016-11-08	19.6	20.5	19.6	20.25	0.66	3.37	2253166.0	45693284.25	369
2016-11-07	19.25	19.65	19.25	19.59	0.41	2.14	768552.0	14964679.0	187
2016-11-06	18.7	19.2	18.7	19.18	0.38	2.02	1779595.0	33739823.45	334
2016-11-03	18.75	18.9	18.55	18.8	0.31	1.68	1692878.0	31758707.5	388
2016-11-02	18.55	18.85	18.5	18.49	-0.06	-0.32	897555.0	16757493.65	280
2016-11-01	18.6	18.85	18.5	18.55	-0.35	-1.85	434219.0	8069532.85	116
2016-10-31	18.75	19.0	18.75	18.9	0.11	0.59	539705.0	10165863.3	99
2016-10-30	18.6	18.95	18.5	18.79	0.3	1.62	660279.0	12400701.95	213
2016-10-27	18.5	18.75	18.4	18.49	0.1	0.54	583714.0	10837719.4	122
2016-10-26	18.5	18.5	18.3	18.39	-0.26	-1.39	623654.0	11482290.7	189
2016-10-25	18.3	18.7	18.3	18.65	0.4	2.19	238131.0	4407495.85	111
2016-10-24	18.1	18.5	18.1	18.25	0.14	0.77	266785.0	4895025.65	86
2016-10-23	17.8	18.3	17.8	18.11	0.08	0.44	228793.0	4128869.0	111
2016-10-20	17.2	18.7	17.2	18.03	1.03	6.06	830164.0	15176503.65	297
2016-10-19	17.05	17.05	16.9	17.0	0.37	2.22	377796.0	6422215.6	188
2016-10-18	16.7	17.05	16.4	16.63	0.03	0.18	647382.0	10912195.85	197
2016-10-17	17.05	17.1	16.5	16.6	-0.62	-3.6	226135.0	3777369.85	94
2016-10-16	17.4	17.5	17.2	17.22	-0.35	-1.99	95007.0	1645232.95	100
2016-10-13	17.55	18.0	17.55	17.57	-0.22	-1.24	174988.0	3088519.75	108
2016-10-12	17.5	17.85	17.5	17.79	0.29	1.66	25418.0	451699.2	56
2016-10-11	17.6	17.6	17.3	17.5	-0.1	-0.57	84171.0	1471637.55	74
2016-10-10	17.5	17.65	16.9	17.6	0.04	0.23	115611.0	2012572.85	148
2016-10-09	18.6	18.6	17.5	17.56	-1.15	-6.15	441190.0	7949505.25	227
2016-10-06	18.8	19.0	18.5	18.71	0.06	0.32	130140.0	2454907.1	120
2016-10-05	18.1	18.65	18.1	18.65	0.06	0.32	70126.0	1295307.25	75
2016-10-04	18.5	18.65	18.25	18.59	0.47	2.59	417772.0	7666929.55	456
2016-10-03	16.5	19.6	16.5	18.12	0.12	0.67	256286.0	4645443.8	86
2016-10-02	18.5	18.5	18.0	18.0	-0.57	-3.07	236835.0	4351892.3	216
2016-09-29	18.1	18.7	18.1	18.57	0.67	3.74	150426.0	2763129.5	85
2016-09-28	18.15	18.15	17.7	17.9	-0.51	-2.77	293883.0	5253370.9	107
2016-09-27	18.1	18.55	18.0	18.41	-0.33	-1.76	294760.0	5442812.7	216
2016-09-26	18.4	18.75	18.4	18.74	0.72	4.0	224332.0	4181941.85	107
2016-09-25	18.0	18.1	17.7	18.02	-0.23	-1.26	277556.0	4999930.7	81
2016-09-21	18.3	18.3	18.05	18.25	0.1	0.55	571301.0	10408389.7	298
2016-09-20	18.4	18.45	18.1	18.15	0.1	0.55	169085.0	3071240.6	37
2016-09-19	19.0	19.0	18.05	18.05	-0.75	-3.99	132757.0	2445180.95	59
2016-09-18	19.0	19.0	18.8	18.8	-0.41	-2.13	341495.0	6420885.7	67
2016-09-08	19.2	19.4	19.2	19.21	-0.09	-0.47	54183.0	1041071.9	40
2016-09-07	19.85	19.85	19.25	19.3	-0.7	-3.5	500323.0	9660961.25	145
2016-09-06	19.95	20.75	19.95	20.0	0.09	0.45	482709.0	9686635.6	246
2016-09-05	19.0	20.0	19.0	19.91	1.01	5.34	1448792.0	25946480.15	173
2016-09-04	18.4	18.95	18.4	18.9	0.6	3.28	960498.0	16158606.55	53
2016-09-01	17.8	18.3	17.8	18.3	0.3	1.67	62825.0	1131766.45	69
2016-08-31	17.8	18.55	17.8	18.0	0.25	1.41	199913.0	3592378.25	91
2016-08-30	17.55	17.8	17.5	17.75	0.13	0.74	221400.0	3908805.0	73
2016-08-29	17.5	17.65	17.5	17.62	0.09	0.51	335649.0	5908667.35	148
2016-08-28	17.35	17.55	17.35	17.53	0.14	0.81	469244.0	8199151.0	118
2016-08-25	17.65	17.65	17.35	17.39	-0.27	-1.53	663864.0	11645036.5	160
2016-08-24	17.8	17.8	17.6	17.66	-0.27	-1.51	749242.0	13343035.65	145
2016-08-23	17.9	18.0	17.7	17.93	-0.06	-0.33	688376.0	12262034.55	247
2016-08-22	18.5	18.5	17.7	17.99	-0.41	-2.23	272863.0	4897759.55	85
2016-08-21	18.35	18.5	18.25	18.4	-0.14	-0.76	132565.0	2434384.65	197
2016-08-18	18.3	18.6	18.3	18.54	0.28	1.53	110884.0	2036230.05	76
2016-08-17	18.75	18.75	18.25	18.26	-0.49	-2.61	131368.0	2408360.3	71
2016-08-16	19.0	19.0	18.75	18.75	-0.25	-1.32	566843.0	10682000.85	219
2016-08-15	19.0	19.0	18.8	19.0	0.15	0.8	220017.0	4149350.6	66
2016-08-14	18.8	19.15	18.75	18.85	0.2	1.07	174235.0	3303782.25	118
2016-08-11	18.5	18.8	18.5	18.65	0.02	0.11	227447.0	4234707.1	82
2016-08-10	19.0	19.0	18.5	18.63	-0.16	-0.85	54700.0	1025862.35	56
2016-08-09	18.5	18.8	18.5	18.79	0.18	0.97	208127.0	3875012.8	197
2016-08-08	18.3	18.65	18.25	18.61	0.31	1.69	121677.0	2239006.1	83
2016-08-07	18.15	18.4	18.15	18.3	0.28	1.55	343923.0	6289293.45	73
2016-08-04	18.1	18.3	17.9	18.02	0.32	1.81	264971.0	4781781.6	141
2016-08-03	17.9	17.9	17.5	17.7	-0.28	-1.56	778313.0	13738859.6	635
2016-08-02	18.5	18.65	17.9	17.98	-0.5	-2.71	532832.0	9606271.25	213
2016-08-01	18.6	18.6	18.35	18.48	-0.1	-0.54	197989.0	3654735.05	253
2016-07-31	18.8	18.8	18.3	18.58	-0.27	-1.43	240159.0	4465215.6	113
2016-07-28	19.1	19.1	18.8	18.85	-0.44	-2.28	255151.0	4820794.45	295
2016-07-27	19.6	19.6	19.2	19.29	-0.26	-1.33	502621.0	9712829.55	120
2016-07-26	19.65	19.65	19.6	19.55	-0.1	-0.51	80781.0	1585865.05	45
2016-07-25	19.9	19.95	19.65	19.65	-0.29	-1.45	289394.0	5717394.7	144
2016-07-24	20.0	20.0	19.8	19.94	-0.1	-0.5	176294.0	3506735.0	98
2016-07-21	20.15	20.15	20.0	20.04	-0.06	-0.3	498329.0	9974928.3	122
2016-07-20	20.05	20.1	20.0	20.1	0.1	0.5	454301.0	9094467.65	175
2016-07-19	20.1	20.1	20.0	20.0	-0.1	-0.5	154165.0	3090197.35	56
2016-07-18	20.0	20.2	20.0	20.1	0.0	0.0	581091.0	11689306.2	122
2016-07-17	20.1	20.15	20.05	20.1	-0.05	-0.25	158011.0	3169416.2	79
2016-07-14	20.15	20.25	20.1	20.15	-0.04	-0.2	368684.0	7447574.45	74
2016-07-13	20.2	20.35	20.1	20.19	0.05	0.25	446559.0	9019601.3	138
2016-07-12	20.05	20.35	20.05	20.14	-0.1	-0.49	135795.0	2740146.8	63
2016-07-11	19.95	20.25	19.9	20.24	0.29	1.45	198367.0	3970624.85	44
2016-07-10	20.0	20.0	19.85	19.95	-0.37	-1.82	185960.0	3707869.5	91
2016-06-30	20.3	20.4	19.9	20.32	0.05	0.25	217690.0	4364874.55	139
2016-06-29	20.15	20.3	20.1	20.27	0.12	0.6	206172.0	4158313.0	87
2016-06-28	20.25	20.25	20.0	20.15	-0.31	-1.52	172742.0	3485439.65	91
2016-06-27	21.2	21.2	20.3	20.46	0.16	0.79	316192.0	5995760.95	73
2016-06-26	19.9	20.3	19.85	20.3	-0.4	-1.93	109915.0	2197424.95	78
2016-06-23	20.45	20.75	20.45	20.7	-0.05	-0.24	57378.0	1186411.95	35
2016-06-22	20.85	20.85	20.75	20.75	0.1	0.48	25715.0	533815.1	17
2016-06-21	20.5	21.0	20.5	20.65	0.15	0.73	212688.0	4391518.35	107
2016-06-20	20.7	20.75	20.35	20.5	-0.18	-0.87	662681.0	13551040.4	205
2016-06-19	21.2	21.2	20.6	20.68	-0.52	-2.45	241794.0	5025063.95	76
2016-06-16	21.3	21.3	21.05	21.2	-0.21	-0.98	16407.0	347010.1	17
2016-06-15	21.4	21.5	21.3	21.41	0.11	0.52	75143.0	1609901.55	62
2016-06-14	21.25	21.3	21.25	21.3	0.3	1.43	73722.0	1567964.75	49
2016-06-13	20.8	21.1	20.8	21.0	-0.17	-0.8	94361.0	1972761.8	70
2016-06-12	21.25	21.25	21.0	21.17	-0.03	-0.14	41529.0	876682.15	17
2016-06-09	21.2	21.2	21.0	21.2	-0.01	-0.05	189612.0	3996979.4	45
2016-06-08	21.0	21.3	21.0	21.21	0.16	0.76	128905.0	2728296.1	73
2016-06-07	20.9	21.1	20.9	21.05	0.15	0.72	129031.0	2713680.1	42
2016-06-06	21.0	21.0	20.9	20.9	-0.1	-0.48	44238.0	925224.6	26
2016-06-05	20.9	20.9	20.8	21.0	-0.15	-0.71	4375.0	91418.7	7
2016-06-02	21.05	21.25	21.05	21.15	-0.11	-0.52	8095.0	171842.45	19
2016-06-01	21.0	21.3	20.6	21.26	0.48	2.31	21257.0	446744.0	27
2016-05-31	20.6	20.65	20.6	20.78	0.19	0.92	13186.0	271989.25	28
2016-05-30	21.15	21.15	20.55	20.59	-0.41	-1.95	16275.0	336860.05	15
2016-05-29	21.1	21.2	20.85	21.0	-0.33	-1.55	207337.0	4357624.45	179
2016-05-26	21.7	21.7	21.25	21.33	-0.47	-2.16	79310.0	1697108.35	81
2016-05-25	22.05	22.1	21.7	21.8	0.0	0.0	101981.0	2226549.05	41
2016-05-24	21.5	21.85	21.3	21.8	-0.04	-0.18	126744.0	2716862.05	103
2016-05-23	22.15	22.15	21.6	21.84	-0.34	-1.53	83621.0	1823848.3	97
2016-05-22	23.05	23.05	22.0	22.18	-0.72	-3.14	121669.0	2720502.4	126
2016-05-19	23.1	23.1	22.9	22.9	-0.25	-1.08	139951.0	3214931.3	37
2016-05-18	23.45	23.45	23.2	23.15	-0.15	-0.64	13760.0	321799.0	19
2016-05-17	23.5	23.6	23.2	23.3	0.15	0.65	44325.0	1035712.6	57
2016-05-16	23.5	23.5	23.05	23.15	-0.35	-1.49	84875.0	1982144.55	53
2016-05-15	23.3	23.5	23.3	23.5	0.23	0.99	109857.0	2573604.05	48
2016-05-12	22.7	23.3	22.7	23.27	0.47	2.06	209909.0	4858112.9	84
2016-05-11	23.0	23.0	22.8	22.8	-0.2	-0.87	158975.0	3655315.0	29
2016-05-10	22.7	23.05	22.5	23.0	0.41	1.81	88600.0	2033335.6	95
2016-05-09	23.2	23.2	22.4	22.59	-0.38	-1.65	224706.0	5066077.05	107
2016-05-08	22.9	23.0	22.8	22.97	0.47	2.09	497085.0	11414145.05	170
2016-05-05	22.6	22.6	22.5	22.5	-0.05	-0.22	14555.0	328595.5	14
2016-05-04	22.5	22.5	22.4	22.55	-0.08	-0.35	16899.0	379667.75	24
2016-05-03	22.95	23.0	22.6	22.63	0.14	0.62	708594.0	16193033.0	624
2016-05-02	23.0	23.0	22.45	22.49	-0.51	-2.22	293534.0	6619271.0	68
2016-05-01	23.0	23.0	22.8	23.0	0.0	0.0	283635.0	6516730.35	282
2016-04-28	23.35	23.5	23.0	23.0	-0.2	-0.86	241731.0	5623088.65	141
2016-04-27	23.1	23.3	23.1	23.2	0.1	0.43	541301.0	12559063.45	57
2016-04-26	23.1	23.3	23.1	23.1	-0.22	-0.94	1150478.0	26589533.05	98
2016-04-25	23.3	23.4	22.85	23.32	-0.28	-1.19	228377.0	5272794.45	120
2016-04-24	23.0	23.6	23.0	23.6	0.29	1.24	494677.0	11612738.55	211
2016-04-21	23.5	23.6	22.8	23.31	-0.04	-0.17	430149.0	10070627.85	238
2016-04-20	23.15	23.35	23.15	23.35	0.25	1.08	431584.0	10046031.5	133
2016-04-19	22.85	23.15	22.5	23.1	0.2	0.87	252923.0	5760428.75	107
2016-04-18	22.3	23.0	22.2	22.9	-0.13	-0.56	427640.0	9632321.6	135
2016-04-17	23.0	23.1	22.55	23.03	0.06	0.26	350728.0	8057809.7	154
2016-04-14	22.7	23.4	22.4	22.97	0.35	1.55	235196.0	5389169.55	81
2016-04-13	22.1	22.9	21.8	22.62	1.02	4.72	1437865.0	32021416.05	428
2016-04-12	21.3	21.8	21.3	21.6	0.3	1.41	388908.0	8399988.15	116
2016-04-11	21.3	21.3	21.3	21.3	-0.05	-0.23	47578.0	1013433.15	19
2016-04-10	21.2	21.35	21.2	21.35	0.05	0.23	63206.0	1343138.2	32
2016-04-07	21.0	21.3	21.0	21.3	0.4	1.91	50007.0	1052947.1	26
2016-04-06	21.25	21.3	20.9	20.9	-0.2	-0.95	39065.0	820897.25	61
2016-04-05	21.0	21.15	20.9	21.1	-0.16	-0.75	52892.0	1108143.85	50
2016-04-04	21.5	21.55	21.2	21.26	0.01	0.05	122126.0	2608307.65	48
2016-04-03	21.9	21.9	21.15	21.25	-1.45	-6.39	162129.0	3511917.2	101
2016-03-31	21.95	22.75	21.95	22.7	0.85	3.89	333166.0	7440156.7	126
2016-03-30	21.4	22.1	21.4	21.85	-0.34	-1.53	97981.0	2153072.65	74
2016-03-29	21.7	22.2	21.65	22.19	-0.12	-0.54	61030.0	1338542.2	31
2016-03-28	21.95	22.35	21.8	22.31	0.35	1.59	259354.0	5742098.35	81
2016-03-27	21.4	22.1	21.3	21.96	0.58	2.71	401330.0	8691779.7	111
2016-03-24	21.25	21.45	21.05	21.38	0.09	0.42	131830.0	2794059.05	71
2016-03-23	21.5	21.5	21.35	21.29	-0.1	-0.47	1407709.0	30263877.75	90
2016-03-22	21.3	21.55	21.3	21.39	-0.04	-0.19	189308.0	4058377.2	73
2016-03-21	21.1	21.6	21.1	21.43	0.23	1.08	352256.0	7541442.65	126
2016-03-20	21.05	21.3	21.05	21.2	0.15	0.71	396928.0	8406137.95	481
2016-03-17	21.15	21.25	21.05	21.05	0.05	0.24	230367.0	4858233.15	119
2016-03-16	21.0	21.15	21.0	21.0	-0.1	-0.47	397432.0	8351231.7	116
2016-03-15	21.05	21.1	20.9	21.1	-0.25	-1.17	240648.0	5054136.05	101
2016-03-14	21.25	21.45	21.2	21.35	0.2	0.95	394195.0	8407459.55	130
2016-03-13	21.3	21.3	21.1	21.15	0.06	0.28	97721.0	2068111.85	41
2016-03-10	21.55	21.7	21.05	21.09	-0.51	-2.36	468821.0	10010770.2	142
2016-03-09	22.0	22.0	21.6	21.6	-0.6	-2.7	674554.0	14635096.3	214
2016-03-08	22.25	22.7	22.1	22.2	0.01	0.05	605303.0	13499878.5	119
2016-03-07	22.3	22.45	22.05	22.19	-0.35	-1.55	252031.0	5588901.85	114
2016-03-06	21.9	22.65	21.9	22.54	1.06	4.93	265465.0	5893373.7	136
2016-03-03	21.0	21.5	20.9	21.48	0.35	1.66	169634.0	3582391.65	114
2016-03-02	21.15	21.25	20.8	21.13	0.04	0.19	129002.0	2708270.65	82
2016-03-01	20.95	21.2	20.8	21.09	0.42	2.03	136224.0	2863970.85	79
2016-02-29	20.5	20.9	20.5	20.67	0.34	1.67	194881.0	4015453.25	170
2016-02-28	20.2	20.35	20.2	20.33	0.24	1.19	58655.0	1189718.55	58
2016-02-25	20.2	20.2	20.0	20.09	0.02	0.1	110484.0	2219245.35	77
2016-02-24	20.35	20.35	20.0	20.07	-0.61	-2.95	196469.0	3947153.3	89
2016-02-23	20.3	20.7	20.3	20.68	0.16	0.78	62993.0	1293022.1	51
2016-02-22	20.1	20.5	20.1	20.52	0.45	2.24	50152.0	1024425.85	61
2016-02-21	20.25	20.25	20.05	20.07	-0.12	-0.59	41944.0	846667.35	55
2016-02-18	19.55	20.5	19.5	20.19	0.7	3.59	541331.0	10705294.9	162
2016-02-17	19.65	19.65	19.45	19.49	-0.18	-0.92	114083.0	2224040.3	67
2016-02-16	19.95	20.0	19.0	19.67	-0.05	-0.25	310750.0	6137224.4	131
2016-02-15	19.35	19.9	19.35	19.72	0.48	2.49	83992.0	1653654.7	141
2016-02-14	20.0	20.0	19.2	19.24	-0.51	-2.58	291587.0	5671949.1	139
2016-02-11	20.4	20.5	19.7	19.75	-0.84	-4.08	786118.0	15764619.65	332
2016-02-10	20.8	20.8	20.3	20.59	-0.26	-1.25	108425.0	2224817.75	85
2016-02-09	21.2	21.2	20.75	20.85	-0.7	-3.25	370386.0	7737091.3	276
2016-02-08	21.6	21.65	21.2	21.55	-0.05	-0.23	142217.0	3068778.5	28
2016-02-07	21.7	21.7	21.5	21.6	-0.11	-0.51	75731.0	1637124.15	19
2016-02-04	21.9	22.05	21.6	21.71	0.17	0.79	121829.0	2674369.75	73
2016-02-03	21.6	21.7	21.4	21.54	-0.12	-0.55	121516.0	2616018.85	85
2016-02-02	21.5	21.95	21.35	21.66	-0.24	-1.1	250743.0	5411592.9	138
2016-02-01	22.1	22.1	21.75	21.9	-0.18	-0.82	467377.0	10224141.95	114
2016-01-31	22.55	22.55	21.9	22.08	0.03	0.14	599952.0	13225190.0	341
2016-01-28	23.3	23.3	22.0	22.05	0.85	4.01	151270.0	3397006.5	107
2016-01-27	21.25	21.25	20.6	21.2	0.31	1.48	39502.0	828991.15	39
2016-01-26	19.45	20.95	19.45	20.89	0.44	2.15	202975.0	4081308.5	71
2016-01-25	20.2	20.8	19.95	20.45	0.19	0.94	67552.0	1360113.0	60
2016-01-24	21.1	21.7	20.15	20.26	0.24	1.2	414317.0	8643345.1	150
2016-01-21	20.0	20.3	19.8	20.02	-0.32	-1.57	414067.0	8287279.9	185
2016-01-20	21.0	21.0	20.1	20.34	-0.67	-3.19	141878.0	2893720.05	82
2016-01-19	21.3	21.35	20.8	21.01	0.01	0.05	379327.0	7966983.5	181
2016-01-18	21.0	21.1	20.9	21.0	0.01	0.05	228864.0	4817850.05	180
2016-01-17	21.0	21.0	20.5	20.99	-0.95	-4.33	506278.0	10552971.45	115
2016-01-14	20.85	22.0	20.85	21.94	0.28	1.29	246018.0	5260369.5	146
2016-01-13	21.3	21.8	20.85	21.66	0.3	1.4	77874.0	1677686.95	74
2016-01-12	21.5	21.5	20.8	21.36	-0.4	-1.84	283527.0	5981447.9	188
2016-01-11	22.5	22.5	21.35	21.76	-0.65	-2.9	651054.0	13981348.7	244
2016-01-10	19.8	22.5	19.8	22.41	0.61	2.8	131185.0	2902331.1	201
2016-01-07	22.8	22.85	21.4	21.8	-1.02	-4.47	121066.0	2666059.45	153
2016-01-06	23.6	23.65	22.8	22.82	-0.99	-4.16	85791.0	1982092.55	95
2016-01-05	24.5	24.7	23.5	23.81	-0.63	-2.58	125482.0	3029004.4	136
2016-01-04	24.6	24.6	24.3	24.44	-0.21	-0.85	75551.0	1848162.8	77
2016-01-03	24.55	24.7	24.5	24.65	-0.1	-0.4	121747.0	2993540.15	85
2015-12-31	24.0	24.85	24.0	24.75	0.24	0.98	105361.0	2587225.2	86
2015-12-30	23.7	24.6	23.6	24.51	0.91	3.86	277079.0	6688370.3	134
2015-12-29	23.2	23.6	22.85	23.6	0.32	1.37	5559830.0	117155344.75	139
2015-12-28	23.4	23.55	23.25	23.28	-0.27	-1.15	288231.0	6730175.55	152
2015-12-27	23.3	23.6	23.3	23.55	0.15	0.64	28155.0	659680.8	46
2015-12-24	22.9	23.4	22.9	23.4	0.5	2.18	75109.0	1741822.05	107
2015-12-23	23.15	23.35	22.7	22.9	-0.19	-0.82	275908.0	6390678.5	146
2015-12-22	22.7	23.4	22.7	23.09	0.47	2.08	596399.0	13830149.15	248
2015-12-21	22.7	23.1	22.55	22.62	-0.24	-1.05	850940.0	19240366.4	238
2015-12-20	23.5	23.5	22.8	22.86	-1.04	-4.35	540286.0	12433732.6	366
2015-12-17	23.7	25.0	23.7	23.9	0.68	2.93	521757.0	12705203.35	277
2015-12-16	22.6	23.3	22.5	23.22	0.72	3.2	275049.0	6300975.25	229
2015-12-15	22.65	23.0	22.45	22.5	-0.04	-0.18	565378.0	12767698.9	235
2015-12-14	22.8	22.9	22.4	22.54	-0.17	-0.75	408264.0	9195593.4	216
2015-12-13	23.55	23.55	22.4	22.71	-1.83	-7.46	853280.0	19298186.95	465
2015-12-10	24.0	25.0	24.0	24.54	-0.44	-1.76	762294.0	18895058.05	137
2015-12-09	24.7	25.0	24.7	24.98	0.38	1.54	554377.0	13107365.2	58
2015-12-08	25.4	25.4	24.65	24.6	-0.8	-3.15	68381.0	1691655.15	76
2015-12-07	25.5	25.5	25.2	25.4	-0.24	-0.94	34831.0	881430.8	88
2015-12-06	25.9	25.9	25.1	25.64	-0.36	-1.38	977821.0	23320759.8	154
2015-12-03	26.5	26.5	26.0	26.0	-0.79	-2.95	197391.0	5165731.6	156
2015-12-02	26.9	26.9	26.8	26.79	-0.24	-0.89	212810.0	5725796.4	74
2015-12-01	27.0	27.2	26.9	27.03	0.13	0.48	160559.0	4338387.4	103
2015-11-30	27.5	27.6	26.9	26.9	-0.67	-2.43	1109469.0	28495278.8	216
2015-11-29	28.0	28.0	27.5	27.57	-0.43	-1.54	475609.0	13248559.9	201
2015-11-26	27.9	28.0	27.7	28.0	0.1	0.36	332264.0	9309549.0	105
2015-11-25	28.3	28.3	27.9	27.9	-0.3	-1.06	289870.0	8119991.2	121
2015-11-24	28.3	28.3	28.2	28.2	0.2	0.71	168551.0	4754638.2	59
2015-11-23	27.8	28.1	27.8	28.0	-0.3	-1.06	128837.0	3610040.7	52
2015-11-22	27.7	28.4	27.6	28.3	0.8	2.91	201983.0	5691760.4	88
2015-11-19	27.5	27.6	27.4	27.5	0.2	0.73	1027512.0	28255681.8	246
2015-11-18	27.5	27.5	27.1	27.3	0.1	0.37	230499.0	6295168.1	143
2015-11-17	27.6	27.8	27.2	27.2	-0.2	-0.73	263612.0	7294572.2	108
2015-11-16	27.0	27.5	26.9	27.4	0.17	0.62	1546245.0	42015356.1	85
2015-11-15	27.8	27.8	26.9	27.23	-0.77	-2.75	149265.0	4050886.0	107
2015-11-12	27.8	28.2	27.8	28.0	0.12	0.43	131153.0	3660317.8	33
2015-11-11	26.9	28.4	26.9	27.88	1.09	4.07	484871.0	13420220.5	1160
2015-11-10	26.4	26.9	26.1	26.79	0.41	1.55	371580.0	9929561.5	127
2015-11-09	26.0	26.4	26.0	26.38	0.59	2.29	84833.0	2225856.9	33
2015-11-08	25.3	26.2	25.3	25.79	-0.11	-0.42	227814.0	5843581.5	417
2015-11-05	26.5	26.5	25.5	25.9	-0.3	-1.15	95705.0	2475241.7	109
2015-11-04	25.9	26.3	25.8	26.2	0.49	1.91	431562.0	11270514.3	194
2015-11-03	26.2	26.2	25.6	25.71	-0.29	-1.12	193892.0	5035563.5	102
2015-11-02	25.7	26.2	25.7	26.0	-0.04	-0.15	160525.0	4185459.7	80
2015-11-01	26.6	26.6	25.7	26.04	-0.67	-2.51	303711.0	7899965.5	154
2015-10-29	26.8	26.9	26.5	26.71	0.41	1.56	167021.0	4470056.7	127
2015-10-28	26.0	27.2	25.9	26.3	0.28	1.08	466789.0	12356508.7	142
2015-10-27	26.8	26.8	25.8	26.02	-0.88	-3.27	222171.0	5821534.5	82
2015-10-26	26.6	26.9	26.3	26.9	0.3	1.13	147617.0	3914358.9	63
2015-10-25	27.0	27.1	26.3	26.6	-0.29	-1.08	135121.0	3609556.2	104
2015-10-22	26.7	27.2	26.7	26.89	-0.1	-0.37	612474.0	16469476.3	127
2015-10-21	27.6	27.8	26.9	26.99	-0.91	-3.26	123950.0	3401658.5	71
2015-10-20	27.7	28.1	27.7	27.9	0.06	0.22	118301.0	3306260.9	63
2015-10-19	28.2	28.2	27.7	27.84	-0.46	-1.63	184337.0	5162998.6	92
2015-10-18	28.2	28.4	28.2	28.3	0.0	0.0	95369.0	2695978.6	129
2015-10-15	27.9	28.5	27.9	28.3	0.4	1.43	174763.0	4938721.3	48
2015-10-14	27.8	28.0	27.8	27.9	-0.17	-0.61	302611.0	8430396.6	94
2015-10-13	28.1	28.1	27.8	28.07	-0.03	-0.11	152760.0	4271923.7	74
2015-10-12	28.0	28.2	27.8	28.1	0.1	0.36	210298.0	5883952.4	93
2015-10-11	28.0	28.3	28.0	28.0	0.38	1.38	214403.0	6046928.7	133
2015-10-08	27.4	27.7	27.3	27.62	0.29	1.06	66899.0	1837245.7	45
2015-10-07	27.2	27.5	27.0	27.33	0.32	1.18	550444.0	14993823.7	200
2015-10-06	27.4	27.4	26.9	27.01	-0.51	-1.85	273196.0	7397247.7	258
2015-10-05	27.4	28.0	27.4	27.52	0.12	0.44	202548.0	5619634.0	94
2015-10-04	27.5	27.7	27.2	27.4	-0.02	-0.07	93511.0	2560798.1	63
2015-10-01	27.8	28.0	27.4	27.42	-0.49	-1.76	45344.0	1249254.0	36
2015-09-30	27.5	28.2	27.3	27.91	0.64	2.35	598735.0	16487797.4	133
2015-09-29	27.0	27.8	27.0	27.27	-0.1	-0.37	303722.0	8275309.0	158
2015-09-21	28.0	28.0	27.0	27.37	-0.53	-1.9	1169394.0	31787556.0	458
2015-09-20	28.7	28.7	27.8	27.9	-0.84	-2.92	391307.0	10960973.9	163
2015-09-17	29.1	29.1	28.6	28.74	-0.36	-1.24	105531.0	3038726.1	131
2015-09-16	29.5	29.5	29.1	29.1	-0.34	-1.15	60048.0	1759252.2	35
2015-09-15	29.5	29.7	29.4	29.44	-0.26	-0.88	110237.0	3252366.7	50
2015-09-14	30.1	30.1	29.5	29.7	-0.5	-1.66	189204.0	5624704.8	94
2015-09-13	30.6	30.6	30.2	30.2	-0.1	-0.33	66924.0	2028974.7	38
2015-09-10	30.0	30.5	30.0	30.3	-0.3	-0.98	85537.0	2585790.3	53
2015-09-09	30.3	30.7	30.2	30.6	0.37	1.22	245156.0	7460916.4	77
2015-09-08	30.0	30.4	30.0	30.23	0.23	0.77	41494.0	1247144.4	32
2015-09-07	30.6	30.6	30.0	30.0	-0.2	-0.66	65119.0	1966095.2	36
2015-09-06	29.5	30.5	29.5	30.2	0.3	1.0	119337.0	3591715.2	68
2015-09-03	29.8	30.0	29.6	29.9	0.33	1.12	353951.0	10553645.9	129
2015-09-02	29.5	29.6	28.5	29.57	-0.03	-0.1	230117.0	6732228.0	101
2015-09-01	29.8	29.9	29.3	29.6	-0.2	-0.67	141274.0	4179268.1	101
2015-08-31	29.8	30.4	29.8	29.8	-0.42	-1.39	261838.0	7813742.9	60
2015-08-30	31.2	31.9	29.9	30.22	-0.64	-2.07	523168.0	15987639.1	269
2015-08-27	31.0	31.0	30.5	30.86	0.54	1.78	372300.0	11506292.0	149
2015-08-26	30.5	30.5	29.5	30.32	-0.09	-0.3	582594.0	17533265.5	177
2015-08-25	29.5	30.8	29.2	30.41	0.64	2.15	1052840.0	31484548.9	425
2015-08-24	30.6	31.5	29.2	29.77	-1.8	-5.7	398899.0	12152356.7	154
2015-08-23	30.4	31.9	30.4	31.57	-0.33	-1.03	212815.0	6670299.5	119
2015-08-20	31.5	31.9	31.5	31.9	0.03	0.09	662601.0	21069329.0	112
2015-08-19	31.2	32.2	31.2	31.87	0.24	0.76	208373.0	6662092.7	86
2015-08-18	31.6	31.7	30.9	31.63	-0.37	-1.16	152922.0	4799666.2	60
2015-08-17	31.9	32.2	31.5	32.0	0.1	0.31	118933.0	3795654.9	73
2015-08-16	32.3	32.9	31.7	31.9	-0.6	-1.85	48337.0	1550714.0	59
2015-08-13	33.1	33.1	32.5	32.5	0.23	0.71	74931.0	2448952.0	54
2015-08-12	32.0	32.6	32.0	32.27	-0.43	-1.31	169233.0	5449574.6	129
2015-08-11	32.4	32.9	32.2	32.7	0.0	0.0	172359.0	5628568.1	82
2015-08-10	31.8	32.7	31.8	32.7	0.58	1.81	300280.0	9720533.3	175
2015-08-09	32.4	32.4	31.7	32.12	0.11	0.34	149832.0	4831024.1	114
2015-08-06	32.5	32.5	32.0	32.01	-0.59	-1.81	225983.0	7264411.9	163
2015-08-05	32.6	32.6	32.6	32.6	0.2	0.62	82984.0	2705285.2	20
2015-08-04	32.9	32.9	32.3	32.4	-0.49	-1.49	97992.0	3196722.7	97
2015-08-03	32.3	33.0	32.0	32.89	0.36	1.11	126203.0	4073909.0	93
2015-08-02	33.8	33.8	32.5	32.53	-0.75	-2.25	148083.0	4860534.0	109
2015-07-30	33.2	33.6	33.2	33.28	-0.29	-0.86	29431.0	980353.4	34
2015-07-29	33.1	33.6	33.0	33.57	0.78	2.38	94018.0	3130339.7	66
2015-07-28	32.8	32.8	32.6	32.79	-0.02	-0.06	59339.0	1943165.6	48
2015-07-27	33.4	33.4	32.8	32.81	-0.76	-2.26	84336.0	2795683.0	62
2015-07-26	33.6	33.6	33.3	33.57	-0.06	-0.18	147065.0	4929137.5	66
2015-07-23	34.1	34.1	33.6	33.63	-0.27	-0.8	113682.0	3843211.9	105
2015-07-22	33.7	34.0	33.7	33.9	0.0	0.0	158669.0	5373272.7	77
2015-07-15	33.7	34.0	33.4	33.9	0.2	0.59	277450.0	9323860.1	120
2015-07-14	33.6	33.7	33.6	33.7	0.0	0.0	56222.0	1891580.4	41
2015-07-13	34.0	34.0	33.6	33.7	-0.3	-0.88	152653.0	5165758.9	69
2015-07-12	33.8	34.1	33.8	34.0	0.18	0.53	236175.0	8035025.9	92
2015-07-09	33.6	34.1	33.6	33.82	0.01	0.03	409889.0	13916817.5	148
2015-07-08	34.1	34.1	33.6	33.81	-0.69	-2.0	252356.0	8550258.8	100
2015-07-07	34.2	34.4	33.5	34.5	0.04	0.12	291060.0	9881716.5	97
2015-07-06	33.5	34.5	33.5	34.46	0.39	1.14	85430.0	2919154.0	65
2015-07-05	33.9	34.1	33.7	34.07	0.17	0.5	229667.0	7808321.5	28
2015-07-02	33.5	34.0	33.5	33.9	0.4	1.19	409998.0	13890824.1	56
2015-07-01	33.1	33.9	33.0	33.5	0.3	0.9	216430.0	7167618.0	45
2015-06-30	33.1	33.4	32.8	33.2	-0.08	-0.24	430156.0	14254563.7	106
2015-06-29	33.0	33.3	33.0	33.28	-0.02	-0.06	437973.0	14545310.3	174
2015-06-28	33.5	33.5	33.2	33.3	-0.22	-0.66	268894.0	8973161.3	102
2015-06-25	33.3	33.6	33.2	33.52	0.19	0.57	177760.0	5947724.6	83
2015-06-24	33.3	33.4	33.2	33.33	0.13	0.39	125626.0	4179238.2	69
2015-06-23	33.1	33.5	33.1	33.2	0.14	0.42	301563.0	10009441.2	85
2015-06-22	33.4	33.4	32.9	33.06	-0.27	-0.81	238815.0	7916510.5	110
2015-06-21	34.2	34.4	33.3	33.33	-0.74	-2.17	339106.0	11361671.8	132
2015-06-18	33.8	34.3	33.6	34.07	0.37	1.1	304200.0	10339159.1	88
2015-06-17	33.5	33.8	33.3	33.7	0.14	0.42	464593.0	15545285.9	361
2015-06-16	34.2	34.3	33.4	33.56	-0.59	-1.73	337523.0	11400054.3	340
2015-06-15	34.5	34.6	34.1	34.15	-0.25	-0.73	97595.0	3356425.9	75
2015-06-14	34.8	34.8	34.4	34.4	-0.14	-0.41	184850.0	6389931.3	249
2015-06-11	35.2	35.3	34.3	34.54	-0.53	-1.51	549160.0	19018683.1	450
2015-06-10	35.0	35.5	35.0	35.07	0.03	0.09	400797.0	14126296.3	157
2015-06-09	35.7	36.0	34.7	35.04	-0.91	-2.53	141065.0	4960546.1	187
2015-06-08	36.3	36.3	35.9	35.95	-0.55	-1.51	578352.0	20941101.3	190
2015-06-07	36.7	36.8	36.3	36.5	-0.54	-1.46	107105.0	3913687.2	97
2015-06-04	37.3	37.5	36.5	37.04	-0.16	-0.43	413765.0	15368128.2	129
2015-06-03	37.4	37.4	37.2	37.2	-0.11	-0.29	214547.0	7984720.6	54
2015-06-02	36.9	37.8	36.9	37.31	0.59	1.61	233944.0	8695322.7	123
2015-06-01	37.3	37.3	36.7	36.72	-0.44	-1.18	154519.0	5690834.2	64
2015-05-31	37.2	37.5	36.7	37.16	-0.45	-1.2	390522.0	14562750.4	187
2015-05-28	36.5	37.8	36.5	37.61	0.94	2.56	520953.0	19406753.2	147
2015-05-27	36.6	36.7	36.6	36.67	0.03	0.08	460739.0	16902406.7	81
2015-05-26	36.5	36.9	36.5	36.64	-0.06	-0.16	220227.0	8092508.0	91
2015-05-25	36.5	37.0	36.4	36.7	-0.09	-0.24	252776.0	9259327.2	139
2015-05-24	37.0	37.0	36.5	36.79	-0.11	-0.3	294492.0	10862664.8	115
2015-05-21	36.6	37.0	36.6	36.9	0.24	0.65	469120.0	17293358.0	131
2015-05-20	36.5	36.7	36.3	36.66	-0.01	-0.03	140718.0	5137206.8	68
2015-05-19	36.5	36.7	36.4	36.67	0.04	0.11	408303.0	14925502.2	110
2015-05-18	36.6	36.8	36.5	36.63	0.13	0.36	247940.0	9068422.9	102
2015-05-17	36.8	36.8	36.3	36.5	-0.2	-0.54	380976.0	13920797.3	178
2015-05-14	36.4	36.8	36.4	36.7	0.14	0.38	207683.0	7614939.1	89
2015-05-13	36.3	36.6	36.1	36.56	0.27	0.74	103375.0	3760725.4	58
2015-05-12	36.1	36.3	35.8	36.29	0.14	0.39	44034.0	1587559.0	50
2015-05-11	36.6	36.6	36.0	36.15	-0.45	-1.23	173149.0	6302372.2	69
2015-05-10	36.5	36.7	36.4	36.6	0.2	0.55	161430.0	5899434.6	57
2015-05-07	36.7	36.7	36.0	36.4	-0.4	-1.09	416538.0	15083932.0	180
2015-05-06	36.6	36.9	36.6	36.8	0.06	0.16	121975.0	4482279.2	72
2015-05-05	36.9	37.2	36.7	36.74	0.04	0.11	300728.0	11082369.3	146
2015-05-04	36.5	36.7	36.2	36.7	0.09	0.25	144748.0	5276779.8	153
2015-05-03	36.9	37.2	36.5	36.61	-0.14	-0.38	396574.0	14607570.9	159
2015-04-30	36.9	37.1	36.7	36.75	-0.03	-0.08	289296.0	10683379.4	140
2015-04-29	36.6	36.9	36.3	36.78	0.38	1.04	1031386.0	37651979.4	110
2015-04-28	36.4	36.5	36.2	36.4	-0.2	-0.55	468546.0	17051370.4	103
2015-04-27	36.7	36.9	36.3	36.6	0.0	0.0	392623.0	14328944.1	167
2015-04-26	36.7	37.2	35.5	36.6	0.12	0.33	560025.0	20391756.2	286
2015-04-23	36.5	36.6	36.2	36.48	-0.09	-0.25	193719.0	7035901.8	147
2015-04-22	36.9	37.0	36.6	36.57	0.07	0.19	208410.0	7666223.8	65
2015-04-21	36.6	37.1	36.5	36.5	-0.5	-1.35	223165.0	8185257.9	110
2015-04-20	37.2	37.2	36.7	37.0	0.18	0.49	393326.0	14520887.4	117
2015-04-19	36.1	37.2	36.1	36.82	1.16	3.25	910210.0	33437556.6	231
2015-04-16	35.3	35.7	35.2	35.66	0.48	1.36	620805.0	22053192.8	227
2015-04-15	34.9	35.3	34.7	35.18	0.58	1.68	414355.0	14503470.0	194
2015-04-14	34.5	35.2	34.5	34.6	-0.02	-0.06	602630.0	20987230.1	153
2015-04-13	33.7	34.8	33.7	34.62	0.21	0.61	228283.0	7878763.3	82
2015-04-12	34.8	34.8	34.4	34.41	-0.38	-1.09	141094.0	4888622.0	88
2015-04-09	34.8	34.8	34.2	34.79	0.07	0.2	111121.0	3847533.2	68
2015-04-08	34.3	35.0	34.3	34.72	0.59	1.73	396197.0	13798564.5	181
2015-04-07	32.9	34.3	32.9	34.13	1.43	4.37	264354.0	8825213.7	209
2015-04-06	32.9	33.0	32.7	32.7	-0.08	-0.24	87127.0	2860800.1	70
2015-04-05	32.8	33.0	32.0	32.78	-0.37	-1.12	151499.0	4916767.8	154
2015-04-02	33.0	33.8	32.8	33.15	-0.14	-0.42	537664.0	17831615.5	347
2015-04-01	32.3	33.5	32.2	33.29	1.15	3.58	249342.0	8134658.7	305
2015-03-31	33.2	33.4	32.0	32.14	-1.37	-4.09	497041.0	16099095.7	480
2015-03-30	33.9	34.1	33.4	33.51	-0.45	-1.33	149220.0	5044909.9	161
2015-03-29	33.9	34.1	33.3	33.96	0.66	1.98	427575.0	14481103.6	331
2015-03-26	31.7	33.4	31.5	33.3	-0.36	-1.07	1594805.0	52153394.5	672
2015-03-25	34.6	34.9	33.4	33.66	-0.92	-2.66	645692.0	22096912.6	557
2015-03-24	34.1	34.7	34.1	34.58	0.53	1.56	388135.0	13354136.2	403
2015-03-23	34.4	34.4	33.8	34.05	-0.44	-1.28	263744.0	8994847.8	406
2015-03-22	33.9	35.0	33.9	34.49	0.59	1.74	438310.0	15033981.8	240
2015-03-19	34.7	34.7	33.7	33.9	-0.46	-1.34	340028.0	11578821.2	306
2015-03-18	35.2	35.2	32.9	34.36	-1.0	-2.83	764324.0	25941095.6	577
2015-03-17	36.4	36.6	34.9	35.36	-1.26	-3.44	701801.0	24911406.5	436
2015-03-16	37.0	37.4	36.1	36.62	-0.55	-1.48	655984.0	23950538.0	307
2015-03-15	38.5	38.5	36.9	37.17	-1.68	-4.32	1046259.0	39512870.1	508
2015-03-12	39.3	39.6	38.6	38.85	-0.95	-2.39	1579889.0	61576026.0	567
2015-03-11	39.8	40.0	39.7	39.8	0.27	0.68	532314.0	21165915.25	357
2015-03-10	39.7	39.8	39.5	39.53	0.22	0.56	444513.0	17617627.0	170
2015-03-09	38.5	39.7	38.2	39.31	1.14	2.99	731148.0	28596038.5	262
2015-03-08	37.7	38.3	37.3	38.17	0.52	1.38	290883.0	11012026.25	181
2015-03-05	37.7	37.7	37.2	37.65	0.16	0.43	212619.0	7949973.0	105
2015-03-04	37.7	37.8	36.7	37.49	0.19	0.51	364022.0	13600732.5	169
2015-03-03	36.7	37.7	36.5	37.3	0.69	1.88	414441.0	15324019.5	196
2015-03-02	37.2	37.7	36.5	36.61	-0.51	-1.37	1090857.0	40156092.25	352
2015-03-01	37.3	37.7	37.0	37.12	-0.05	-0.13	321033.0	12016511.75	125
2015-02-26	37.3	37.7	37.0	37.17	-0.16	-0.43	181736.0	6770838.5	68
2015-02-25	36.8	37.3	36.8	37.33	0.33	0.89	93207.0	3461165.75	75
2015-02-24	36.8	37.3	36.8	37.0	-0.05	-0.13	112691.0	4167851.75	70
2015-02-23	37.0	37.2	36.5	37.05	0.1	0.27	513792.0	19002927.5	123
2015-02-22	36.8	37.0	36.7	36.95	0.22	0.6	148076.0	5465890.0	106
2015-02-19	38.0	38.0	35.2	36.73	-1.46	-3.82	1720443.0	62590835.25	674
2015-02-18	38.5	38.7	38.0	38.19	-0.32	-0.83	127386.0	4878294.5	108
2015-02-17	39.0	39.0	38.5	38.51	-0.36	-0.93	200436.0	7760116.25	148
2015-02-16	37.5	39.0	37.5	38.87	1.37	3.65	340382.0	13057522.25	190
2015-02-15	37.5	37.5	37.0	37.5	0.98	2.68	636596.0	23726402.75	241
2015-02-12	36.5	36.8	36.5	36.52	0.11	0.3	96783.0	3537705.0	67
2015-02-11	36.8	36.8	36.3	36.41	-0.59	-1.59	168375.0	6145922.25	146
2015-02-10	37.0	37.3	36.8	37.0	-0.17	-0.46	141942.0	5265899.5	71
2015-02-09	37.0	37.7	37.0	37.17	0.26	0.7	187998.0	7019628.75	114
2015-02-08	36.0	37.0	36.0	36.91	0.66	1.82	226382.0	8277085.25	143
2015-02-05	36.3	36.5	36.0	36.25	-0.25	-0.68	301280.0	10899056.25	232
2015-02-04	37.2	37.2	36.5	36.5	-0.59	-1.59	181911.0	6666620.25	158
2015-02-03	37.0	37.5	36.8	37.09	0.08	0.22	259149.0	9618716.0	118
2015-02-02	37.0	37.3	36.8	37.01	0.01	0.03	198615.0	7377409.0	137
2015-02-01	37.8	38.2	36.7	37.0	0.26	0.71	490517.0	18225245.5	292
2015-01-29	36.5	37.0	35.8	36.74	0.12	0.33	466232.0	16996563.0	205
2015-01-28	36.0	36.8	36.0	36.62	0.87	2.43	986484.0	36122796.75	262
2015-01-27	35.3	36.0	35.3	35.75	0.57	1.62	808575.0	28793492.25	230
2015-01-26	35.5	35.7	35.0	35.18	-0.1	-0.28	396426.0	14006451.5	138
2015-01-22	35.5	35.7	35.2	35.28	-0.1	-0.28	307694.0	10875578.0	161
2015-01-21	35.5	35.7	35.2	35.38	-0.22	-0.62	516890.0	18304451.25	189
2015-01-20	36.8	37.2	35.0	35.6	-1.39	-3.76	799224.0	28512083.0	456
2015-01-19	37.7	37.7	37.0	36.99	-0.84	-2.22	237401.0	8853803.25	110
2015-01-18	38.3	38.3	37.7	37.83	-0.24	-0.63	140348.0	5316829.25	88
2015-01-15	37.8	38.5	37.3	38.07	0.39	1.04	904568.0	34264826.0	280
2015-01-14	37.7	38.2	37.5	37.68	-0.15	-0.4	494867.0	18661602.0	192
2015-01-13	38.2	38.2	37.2	37.83	-0.8	-2.07	601329.0	22597001.0	395
2015-01-12	36.7	38.8	36.3	38.63	2.02	5.52	369330.0	13919786.5	240
2015-01-11	36.3	36.8	35.8	36.61	0.49	1.36	187113.0	6787723.75	179
2015-01-08	37.2	37.2	36.0	36.12	0.55	1.55	380433.0	13890955.75	394
2015-01-07	35.5	36.2	35.3	35.57	-0.59	-1.63	404258.0	14376951.5	331
2015-01-06	36.0	36.5	35.3	36.16	-1.33	-3.55	573273.0	20477332.0	369
2015-01-05	38.3	38.3	37.2	37.49	-1.15	-2.98	249437.0	9379228.75	169
2015-01-04	39.2	39.2	38.7	38.64	-0.69	-1.75	163203.0	6396289.25	46
2015-01-01	38.8	39.5	38.5	39.33	0.43	1.11	150494.0	5876182.0	135
2014-12-31	41.0	41.0	38.5	38.9	-0.43	-1.09	306681.0	12035276.75	184
2014-12-30	39.5	40.0	39.0	39.33	-1.36	-3.34	281669.0	11141434.25	210
2014-12-29	39.7	41.3	39.3	40.69	1.46	3.72	398522.0	16086372.25	265
2014-12-28	38.0	39.7	37.8	39.23	1.36	3.59	379541.0	14597022.0	237
2014-12-25	38.2	38.2	36.7	37.87	0.44	1.18	638286.0	23992331.5	354
2014-12-24	37.7	37.7	36.7	37.43	2.6	7.46	1054094.0	39147447.0	587
2014-12-23	35.0	35.5	34.3	34.83	-0.64	-1.8	357729.0	12454202.0	157
2014-12-22	35.2	35.7	35.2	35.47	-0.38	-1.06	64628.0	2287436.75	72
2014-12-21	39.2	39.2	35.7	35.85	-0.46	-1.27	185324.0	6758493.0	149
2014-12-18	34.2	36.3	34.2	36.31	3.13	9.43	638156.0	22572825.0	161
2014-12-17	33.3	33.7	31.3	33.18	1.11	3.46	207807.0	6762167.5	106
2014-12-16	32.4	32.7	31.7	32.07	-1.27	-3.81	539745.0	17318307.6	209
2014-12-15	33.7	34.2	33.3	33.34	-0.01	-0.03	262533.0	8803344.8	162
2014-12-14	33.3	34.7	33.3	33.35	-1.36	-3.92	209819.0	7145531.7	120
2014-12-11	33.3	35.3	33.3	34.71	-0.49	-1.39	1478775.0	51337133.5	244
2014-12-10	36.0	36.0	35.0	35.2	-0.23	-0.65	415728.0	14852875.25	84
2014-12-09	36.0	36.0	34.7	35.43	-0.74	-2.05	155502.0	5488036.25	67
2014-12-08	36.0	36.2	35.7	36.17	0.17	0.47	228999.0	8211441.25	59
2014-12-07	36.0	36.3	35.7	36.0	0.0	0.0	133913.0	4812321.25	67
2014-12-04	36.0	36.3	35.5	36.0	0.55	1.55	296252.0	10616015.0	124
2014-12-03	35.3	35.8	35.0	35.45	0.12	0.34	140130.0	4938491.5	75
2014-12-02	35.5	36.3	34.8	35.33	0.33	0.94	371862.0	13192810.0	152
2014-12-01	34.8	35.7	34.2	35.0	-0.33	-0.93	765030.0	26617860.25	213
2014-11-30	34.7	36.0	34.0	35.33	-1.0	-2.75	514038.0	18261020.5	156
2014-11-27	37.2	37.2	36.0	36.33	-0.5	-1.36	150326.0	5468922.75	77
2014-11-26	36.8	37.3	36.3	36.83	-0.5	-1.34	304812.0	11141586.0	81
2014-11-25	37.0	37.3	37.0	37.33	0.18	0.48	150096.0	5601994.0	36
2014-11-24	38.0	38.0	37.0	37.15	-0.68	-1.8	115361.0	4357085.5	55
2014-11-23	37.5	38.3	37.5	37.83	0.66	1.78	231041.0	8753859.25	123
2014-11-20	37.2	37.5	37.0	37.17	0.16	0.43	300671.0	11178994.75	112
2014-11-19	37.3	37.3	36.8	37.01	-0.32	-0.86	413291.0	15334987.25	97
2014-11-18	37.2	38.0	37.2	37.33	-0.17	-0.45	236393.0	8844014.5	65
2014-11-17	38.0	38.0	37.5	37.5	-0.66	-1.73	62820.0	2365624.25	43
2014-11-16	37.8	38.8	37.5	38.16	-0.21	-0.55	93623.0	3559818.75	82
2014-11-13	39.2	39.2	38.3	38.37	-0.7	-1.79	72971.0	2825158.0	60
2014-11-12	40.0	40.0	38.8	39.07	-0.78	-1.96	192341.0	7646083.75	79
2014-11-11	39.5	40.2	39.3	39.85	0.54	1.37	655109.0	26065667.0	239
2014-11-10	38.5	39.7	38.2	39.31	1.36	3.58	399626.0	15620201.25	214
2014-11-09	37.7	38.0	36.7	37.95	-0.05	-0.13	191669.0	7190826.0	80
2014-11-06	37.2	38.2	36.7	38.0	0.95	2.56	299072.0	11148235.0	128
2014-11-05	36.7	37.2	36.0	37.05	-0.28	-0.75	806189.0	29424719.25	100
2014-11-04	38.3	38.5	37.3	37.33	-1.27	-3.29	153180.0	5803590.25	83
2014-11-03	39.3	39.3	38.3	38.6	-0.75	-1.91	449639.0	17372973.5	233
2014-11-02	39.0	39.7	38.3	39.35	0.85	2.21	191063.0	7420192.5	115
2014-10-30	38.7	38.7	37.8	38.5	-0.41	-1.05	238623.0	9155370.25	63
2014-10-29	38.8	39.5	38.8	38.91	0.02	0.05	182589.0	7169984.75	58
2014-10-28	39.3	39.5	38.8	38.89	-0.28	-0.71	77754.0	3033204.5	42
2014-10-27	40.0	40.0	39.2	39.17	-0.66	-1.66	25092.0	996655.5	22
2014-10-26	39.3	40.0	39.2	39.83	1.0	2.58	252147.0	9988322.75	127
2014-10-23	39.0	39.5	38.5	38.83	-0.38	-0.97	167367.0	6489189.75	88
2014-10-22	40.0	40.0	39.0	39.21	-0.46	-1.16	243317.0	9585475.25	71
2014-10-21	39.3	40.2	39.2	39.67	0.32	0.81	1048757.0	41596746.75	128
2014-10-20	38.2	39.7	38.2	39.35	1.35	3.55	312857.0	12194937.5	118
2014-10-19	38.5	39.0	37.8	38.0	0.46	1.23	252809.0	9689709.5	89
2014-10-16	35.7	38.5	35.7	37.54	-0.13	-0.35	679220.0	24865079.5	206
2014-10-15	38.5	38.7	37.0	37.67	-0.99	-2.56	292614.0	11031248.5	86
2014-10-14	38.8	38.8	38.3	38.66	-0.75	-1.9	63197.0	2438430.75	36
2014-10-13	38.5	39.5	38.5	39.41	1.42	3.74	306650.0	11889199.0	120
2014-10-12	39.3	39.3	37.8	37.99	-2.26	-5.61	174822.0	6708083.75	121
2014-10-02	40.3	40.8	40.2	40.25	-0.65	-1.59	94427.0	3819068.5	93
2014-10-01	40.7	41.0	40.3	40.9	0.07	0.17	325230.0	13261207.75	93
2014-09-30	39.8	41.0	39.8	40.83	1.16	2.92	118166.0	4782401.75	78
2014-09-29	38.8	39.7	38.0	39.67	0.67	1.72	113126.0	4405771.25	71
2014-09-28	39.7	39.7	38.7	39.0	-0.67	-1.69	213872.0	8354391.0	96
2014-09-25	40.0	40.0	39.7	39.67	-0.1	-0.25	33419.0	1332684.75	37
2014-09-24	40.2	40.5	39.5	39.77	-0.86	-2.12	210461.0	8407890.25	121
2014-09-22	41.3	41.3	40.0	40.63	-1.12	-2.68	606491.0	24633078.25	204
2014-09-21	41.3	42.0	41.2	41.75	0.46	1.11	116601.0	4845294.0	91
2014-09-18	41.2	41.3	41.2	41.29	0.14	0.34	154709.0	6390240.0	68
2014-09-17	40.3	41.3	40.2	41.15	0.82	2.03	271788.0	11079806.0	99
2014-09-16	40.3	40.7	40.2	40.33	-0.17	-0.42	235058.0	9519170.25	71
2014-09-15	40.5	40.7	40.3	40.5	-0.17	-0.42	304407.0	12328975.25	75
2014-09-14	41.0	41.0	40.7	40.67	-0.33	-0.8	80166.0	3265061.0	32
2014-09-11	40.7	41.2	40.7	41.0	0.0	0.0	216225.0	8881392.75	89
2014-09-10	40.5	41.0	40.3	41.0	0.2	0.49	266249.0	10836758.5	132
2014-09-09	40.3	41.2	40.3	40.8	0.57	1.42	288773.0	11751795.25	155
2014-09-08	40.8	41.3	40.2	40.23	-0.44	-1.08	829448.0	33712876.25	205
2014-09-07	40.5	40.8	40.3	40.67	-0.02	-0.05	480009.0	19512327.75	114
2014-09-04	41.7	41.7	40.7	40.69	-0.8	-1.93	373034.0	15278591.5	220
2014-09-03	42.0	42.3	41.2	41.49	-0.36	-0.86	554153.0	23150188.5	185
2014-09-02	42.8	42.8	41.7	41.85	-0.98	-2.29	438713.0	18554171.0	191
2014-09-01	42.7	43.2	42.0	42.83	0.36	0.85	667241.0	28530522.0	163
2014-08-31	42.0	42.5	42.0	42.47	0.47	1.12	75533.0	3188414.75	68
2014-08-28	41.8	42.2	41.7	42.0	0.03	0.07	55160.0	2313454.75	61
2014-08-27	43.2	43.2	41.8	41.97	-0.64	-1.5	277677.0	11768781.75	202
2014-08-26	43.8	43.8	42.5	42.61	-0.9	-2.07	515703.0	22008822.5	282
2014-08-25	44.3	44.7	42.8	43.51	0.15	0.35	579228.0	25437251.25	233
2014-08-24	42.5	44.0	42.5	43.36	0.86	2.02	639902.0	27452632.75	211
2014-08-21	41.7	42.7	40.8	42.5	0.72	1.72	214608.0	9038787.75	128
2014-08-20	40.7	41.8	40.5	41.78	1.4	3.47	139262.0	5761511.5	108
2014-08-19	40.5	41.3	40.3	40.38	-0.1	-0.25	432920.0	17546223.0	102
2014-08-18	40.2	40.5	40.0	40.48	0.48	1.2	233988.0	9438000.25	43
2014-08-17	39.3	40.7	39.3	40.0	0.67	1.7	136853.0	5522834.0	89
2014-08-14	39.8	39.8	39.0	39.33	-0.51	-1.28	285716.0	11233479.75	139
2014-08-13	40.0	40.5	39.5	39.84	-0.16	-0.4	76488.0	3060028.0	77
2014-08-12	39.8	42.2	39.3	40.0	0.0	0.0	283362.0	11446424.5	105
2014-08-11	40.0	40.2	39.5	40.0	0.0	0.0	215130.0	8592327.0	64
2014-08-10	39.3	40.7	39.0	40.0	0.91	2.33	615420.0	24470740.5	174
2014-08-07	38.7	40.2	38.7	39.09	0.72	1.88	508116.0	20154865.75	273
2014-08-06	37.5	38.7	37.5	38.37	1.01	2.7	340086.0	13029156.25	163
2014-08-05	36.7	37.7	36.7	37.36	0.69	1.88	947246.0	35320660.25	203
2014-08-04	35.5	36.7	35.3	36.67	1.17	3.3	406274.0	14763676.25	125
2014-08-03	34.7	36.0	31.3	35.5	0.8	2.31	276722.0	9718554.5	185
2014-07-24	34.2	35.3	34.2	34.7	0.61	1.79	527121.0	18382076.25	174
2014-07-23	33.3	34.3	33.2	34.09	0.76	2.28	836567.0	28224409.85	197
2014-07-22	32.7	33.7	32.7	33.33	0.68	2.08	1258911.0	41981161.0	163
2014-07-21	32.7	33.0	32.6	32.65	-0.02	-0.06	784485.0	25673500.5	179
2014-07-20	32.7	32.7	32.5	32.67	-0.13	-0.4	24879.0	812544.0	22
2014-07-17	33.1	33.1	32.7	32.8	-0.16	-0.49	153132.0	5044198.8	45
2014-07-16	33.1	33.1	32.7	32.96	-0.17	-0.51	225813.0	7426687.6	78
2014-07-15	33.1	33.2	33.1	33.13	-0.07	-0.21	224636.0	7238342.2	44
2014-07-14	33.3	33.3	33.2	33.2	-0.3	-0.9	83238.0	2774225.1	23
2014-07-13	33.1	33.8	33.1	33.5	0.26	0.78	418581.0	13999983.8	78
2014-07-10	33.3	33.7	33.2	33.24	0.24	0.73	208554.0	6948241.3	119
2014-07-09	33.0	33.2	32.9	33.0	-0.13	-0.39	103475.0	3419703.0	35
2014-07-08	33.2	33.2	33.1	33.13	-0.36	-1.07	32237.0	1068055.5	17
2014-07-07	33.2	33.5	33.0	33.49	0.2	0.6	259527.0	8622170.15	89
2014-07-06	32.8	33.3	32.8	33.29	0.5	1.52	322859.0	10711154.2	109
2014-07-03	32.6	32.9	32.4	32.79	-0.1	-0.3	237762.0	7737493.0	105
2014-07-02	32.6	33.0	32.5	32.89	0.28	0.86	412892.0	13485456.4	80
2014-07-01	32.5	32.7	32.3	32.61	0.22	0.68	26006.0	844501.9	18
2014-06-30	32.0	32.5	31.7	32.39	0.39	1.22	221049.0	7065625.0	97
2014-06-29	32.3	32.3	31.9	32.0	-0.32	-0.99	81716.0	2620287.4	45
2014-06-26	33.0	33.1	32.2	32.32	-0.56	-1.7	347012.0	11262859.1	150
2014-06-25	33.0	33.0	32.7	32.88	0.53	1.64	56864.0	1869762.9	28
2014-06-24	32.8	32.8	32.1	32.35	-0.32	-0.98	308505.0	9992993.3	59
2014-06-23	32.5	32.8	32.5	32.67	0.0	0.0	28941.0	944731.5	35
2014-06-22	32.9	32.9	32.6	32.67	-0.26	-0.79	170502.0	5581124.4	55
2014-06-19	32.7	32.9	32.7	32.93	0.26	0.8	131468.0	4316898.2	23
2014-06-18	32.3	32.9	32.1	32.67	0.2	0.62	300417.0	9868652.8	36
2014-06-17	32.1	32.7	32.0	32.47	0.15	0.46	653703.0	21154541.5	145
2014-06-16	32.5	32.6	32.2	32.32	-0.21	-0.65	142385.0	4620919.9	76
2014-06-15	32.7	32.9	32.5	32.53	-0.34	-1.03	272357.0	8893895.6	51
2014-06-12	32.7	32.9	32.7	32.87	0.02	0.06	92732.0	3034202.7	36
2014-06-11	33.1	33.1	32.7	32.85	-0.26	-0.79	4008446.0	131485757.8	42
2014-06-10	33.1	33.2	33.0	33.11	0.11	0.33	54807.0	1812375.3	29
2014-06-09	32.9	33.3	32.7	33.0	0.05	0.15	326969.0	10787665.3	56
2014-06-08	32.8	33.0	32.7	32.95	0.14	0.43	92219.0	3031852.2	35
2014-06-05	32.9	32.9	32.7	32.81	-0.12	-0.36	111939.0	3673903.8	33
2014-06-04	32.9	33.0	32.9	32.93	0.06	0.18	278736.0	9191600.0	34
2014-06-03	32.8	32.9	32.8	32.87	0.07	0.21	410469.0	13490568.1	37
2014-06-02	32.7	32.8	32.7	32.8	0.13	0.4	1844109.0	60361298.9	79
2014-06-01	32.6	33.0	32.6	32.67	0.09	0.28	313898.0	10307301.9	98
2014-05-29	32.0	32.7	32.0	32.58	0.78	2.45	655877.0	21336034.3	116
2014-05-28	31.7	31.9	31.6	31.8	0.13	0.41	755126.0	23973933.4	89
2014-05-27	31.9	31.9	31.7	31.67	-0.06	-0.19	102653.0	3255984.5	31
2014-05-26	31.7	31.9	31.6	31.73	0.06	0.19	107426.0	3407037.8	56
2014-05-25	31.9	31.9	31.7	31.67	-0.23	-0.72	255996.0	8138510.0	45
2014-05-22	32.0	32.2	31.8	31.9	-0.1	-0.31	298439.0	9523282.6	84
2014-05-21	32.1	32.1	31.8	32.0	-0.05	-0.16	311919.0	9978233.4	81
2014-05-20	32.1	32.2	32.0	32.05	-0.05	-0.16	211839.0	6803633.2	65
2014-05-19	32.7	32.7	32.1	32.1	-0.63	-1.92	173496.0	5607962.8	100
2014-05-18	33.0	33.0	32.7	32.73	-0.34	-1.03	29031.0	954732.4	21
2014-05-15	32.8	33.1	32.8	33.07	-0.06	-0.18	324609.0	10669424.9	50
2014-05-14	32.7	33.3	32.7	33.13	0.33	1.01	78039.0	2576133.9	46
2014-05-13	32.7	32.8	32.6	32.8	0.11	0.34	244025.0	7979226.4	54
2014-05-12	32.5	32.9	32.5	32.69	0.11	0.34	42365.0	1379304.5	27
2014-05-11	32.9	32.9	32.3	32.58	-0.09	-0.28	57360.0	1870794.0	28
2014-05-08	32.6	33.0	32.5	32.67	0.14	0.43	211832.0	6921123.2	85
2014-05-07	32.2	32.5	32.2	32.53	0.14	0.43	81903.0	2649440.7	24
2014-05-06	32.4	32.6	32.4	32.39	0.12	0.37	22929.0	744022.2	17
2014-05-05	32.4	32.4	32.1	32.27	-0.26	-0.8	157413.0	5078126.4	52
2014-05-04	32.2	32.7	32.2	32.53	0.33	1.02	148035.0	4809366.5	39
2014-05-01	32.3	32.3	32.1	32.2	-0.06	-0.19	128511.0	4140829.2	49
2014-04-30	32.3	32.7	32.2	32.26	0.01	0.03	413919.0	13397121.9	125
2014-04-29	32.1	32.7	32.1	32.25	0.0	0.0	296708.0	9668400.9	88
2014-04-28	32.7	32.7	32.2	32.25	-0.3	-0.92	70395.0	2274169.7	62
2014-04-27	33.0	33.0	32.4	32.55	-0.45	-1.36	119285.0	3884731.6	85
2014-04-24	32.6	33.0	32.4	33.0	0.65	2.01	152280.0	4998044.9	50
2014-04-23	32.3	32.7	32.3	32.35	-0.18	-0.55	166266.0	5422109.3	34
2014-04-22	32.5	32.7	32.2	32.53	0.2	0.62	31350.0	1020949.4	15
2014-04-21	32.5	32.6	32.1	32.33	-0.2	-0.61	135251.0	4380035.9	48
2014-04-20	32.3	32.5	32.3	32.53	0.25	0.77	184563.0	5975480.7	43
2014-04-17	32.1	32.3	32.1	32.28	0.21	0.65	74448.0	2400153.9	45
2014-04-16	31.9	32.1	31.7	32.07	0.42	1.33	436728.0	13928737.1	64
2014-04-15	31.5	31.7	31.3	31.65	0.05	0.16	394182.0	12389641.0	114
2014-04-14	31.6	31.9	31.4	31.6	0.13	0.41	230018.0	7245052.5	62
2014-04-13	31.6	31.6	31.3	31.47	-0.2	-0.63	291327.0	9173872.2	69
2014-04-10	31.9	31.9	31.6	31.67	-0.2	-0.63	119279.0	3793723.6	57
2014-04-09	31.9	32.0	31.7	31.87	0.14	0.44	373904.0	11934655.3	114
2014-04-08	31.2	31.8	31.2	31.73	0.4	1.28	283776.0	8961621.9	82
2014-04-07	30.9	31.3	30.7	31.33	0.33	1.06	334827.0	10448250.8	92
2014-04-06	31.1	31.1	30.8	31.0	-0.07	-0.23	308862.0	9561465.9	134
2014-04-03	31.6	31.6	31.1	31.07	-0.4	-1.27	347231.0	10887791.7	100
2014-04-02	31.6	31.6	31.4	31.47	0.07	0.22	337454.0	10623393.4	61
2014-04-01	31.4	31.5	31.4	31.4	0.07	0.22	102335.0	3217213.4	29
2014-03-31	31.3	31.7	31.1	31.33	0.13	0.42	112788.0	3536504.4	67
2014-03-30	30.9	31.2	30.9	31.2	0.27	0.87	75207.0	2346103.3	38
2014-03-27	30.8	31.1	30.7	30.93	0.0	0.0	80196.0	2477274.3	41
2014-03-26	31.1	31.1	30.8	30.93	-0.14	-0.45	97545.0	3010577.8	79
2014-03-25	31.3	31.3	30.9	31.07	-0.2	-0.64	279335.0	8705382.9	113
2014-03-24	31.3	31.3	31.1	31.27	0.07	0.22	92292.0	2886248.0	39
2014-03-23	30.5	31.3	30.5	31.2	0.73	2.4	111030.0	3419354.8	55
2014-03-20	30.8	30.8	30.5	30.47	-0.46	-1.49	146811.0	4480510.3	64
2014-03-19	31.0	31.2	30.9	30.93	-0.67	-2.12	285182.0	8832723.6	89
2014-03-18	31.6	31.7	31.3	31.6	-0.27	-0.85	201096.0	6332184.4	69
2014-03-17	32.0	32.1	31.9	31.87	-0.2	-0.62	176169.0	5634389.8	32
2014-03-16	32.0	32.1	31.9	32.07	0.07	0.22	166206.0	5321704.6	51
2014-03-13	31.9	32.0	31.7	32.0	0.27	0.85	162920.0	5197326.8	76
2014-03-12	31.9	31.9	31.7	31.73	-0.2	-0.63	27599.0	877194.0	33
2014-03-11	31.8	32.3	31.8	31.93	0.2	0.63	113336.0	3624362.8	71
2014-03-10	31.7	31.8	31.1	31.73	-0.07	-0.22	269598.0	8531419.9	79
2014-03-09	31.3	31.9	31.3	31.8	0.47	1.5	255986.0	8060783.9	77
2014-03-06	31.3	31.4	31.1	31.33	0.0	0.0	178146.0	5580461.4	88
2014-03-05	31.4	31.4	31.2	31.33	-0.14	-0.44	311772.0	9758040.6	131
2014-03-04	31.5	31.7	31.4	31.47	0.27	0.87	108680.0	3421015.5	65
2014-03-03	31.2	31.3	31.1	31.2	-0.07	-0.22	54533.0	1703978.2	43
2014-03-02	31.7	31.7	31.3	31.27	-0.4	-1.26	111656.0	3510459.0	109
2014-02-27	30.9	31.7	30.8	31.67	0.8	2.59	529032.0	16481849.6	142
2014-02-26	30.9	31.1	30.5	30.87	0.07	0.23	644897.0	19897486.0	169
2014-02-25	30.9	31.0	30.7	30.8	-0.07	-0.23	882345.0	27221499.5	134
2014-02-24	31.3	31.3	30.8	30.87	-0.6	-1.91	611562.0	19003123.4	133
2014-02-23	31.7	31.7	31.2	31.47	-0.06	-0.19	182169.0	5719920.0	56
2014-02-20	31.7	31.9	31.4	31.53	-0.14	-0.44	442086.0	13943431.4	103
2014-02-19	31.9	32.1	31.5	31.67	-0.2	-0.63	242633.0	7720793.2	86
2014-02-18	31.7	32.0	31.7	31.87	0.14	0.44	143891.0	4579847.7	59
2014-02-17	31.5	32.0	31.5	31.73	0.26	0.83	353903.0	11204389.2	83
2014-02-16	31.5	31.6	31.4	31.47	0.2	0.64	181043.0	5701643.5	40
2014-02-13	31.6	31.6	31.3	31.27	-0.06	-0.19	175736.0	5514384.8	36
2014-02-12	31.4	31.4	31.3	31.33	-0.07	-0.22	169395.0	5306136.8	41
2014-02-11	31.8	31.8	31.1	31.4	-0.2	-0.63	119168.0	3752762.3	35
2014-02-10	31.5	31.7	31.5	31.6	0.07	0.22	115077.0	3623916.6	50
2014-02-09	31.5	31.5	31.3	31.53	0.26	0.83	93194.0	2925722.3	40
2014-02-06	31.1	31.3	31.1	31.27	0.27	0.87	96669.0	3012556.6	26
2014-02-05	31.3	31.3	30.9	31.0	-0.07	-0.23	221052.0	6872018.3	51
2014-02-04	31.0	31.1	30.9	31.07	-0.46	-1.46	147189.0	4565959.5	74
2014-02-03	31.2	32.1	31.1	31.53	-0.2	-0.63	449333.0	14307513.4	88
2014-02-02	31.1	31.7	30.7	31.73	0.73	2.35	652769.0	20448526.3	162
2014-01-30	29.7	31.0	29.7	31.0	1.47	4.98	937949.0	28418454.2	218
2014-01-29	29.7	29.7	29.3	29.53	-0.07	-0.24	335520.0	9942593.9	49
2014-01-28	29.5	29.9	29.5	29.6	0.13	0.44	342843.0	10164404.4	102
2014-01-27	29.3	29.5	29.3	29.47	0.4	1.38	175079.0	5157563.6	52
2014-01-26	29.1	29.5	28.9	29.07	-0.33	-1.12	83768.0	2443719.0	71
2014-01-23	29.3	29.5	29.3	29.4	0.07	0.24	337463.0	9911869.7	112
2014-01-22	29.1	29.9	29.1	29.33	0.33	1.14	222296.0	6540202.0	140
2014-01-21	28.9	29.1	28.7	29.0	0.2	0.69	195359.0	5627109.9	59
2014-01-20	29.1	29.1	28.7	28.8	-0.4	-1.37	238910.0	6907361.9	96
2014-01-19	29.1	29.7	28.9	29.2	0.2	0.69	254645.0	7416490.7	90
2014-01-16	29.0	29.2	28.9	29.0	-0.07	-0.24	185651.0	5389493.4	58
2014-01-15	29.1	29.1	28.9	29.07	0.0	0.0	87269.0	2530441.0	55
2014-01-14	29.2	29.3	29.1	29.07	-0.13	-0.45	93410.0	2722470.8	36
2014-01-13	29.4	29.5	28.9	29.2	-0.13	-0.44	185715.0	5464013.7	81
2014-01-12	29.0	29.5	28.9	29.33	0.26	0.89	92933.0	2716838.5	40
2014-01-09	28.8	29.1	28.5	29.07	0.07	0.24	197075.0	5647163.6	60
2014-01-08	29.2	29.2	28.9	29.0	-0.2	-0.68	161381.0	4689826.5	78
2014-01-07	29.5	29.7	29.2	29.2	-0.47	-1.58	155472.0	4569720.1	68
2014-01-06	29.3	29.7	29.2	29.67	0.07	0.24	80892.0	2389170.2	19
2014-01-05	29.4	29.6	29.1	29.6	0.07	0.24	64050.0	1882573.4	49
2014-01-02	29.5	29.8	29.3	29.53	-0.14	-0.47	64724.0	1908119.7	47
2014-01-01	29.5	29.7	29.3	29.67	0.34	1.16	28025.0	826261.9	15
2013-12-31	29.5	29.8	29.2	29.33	0.0	0.0	48390.0	1419129.8	33
2013-12-30	29.3	29.7	29.3	29.33	0.0	0.0	30216.0	891864.3	19
2013-12-29	29.3	29.3	29.0	29.33	-0.27	-0.91	49878.0	1454558.0	30
2013-12-26	29.1	29.6	29.0	29.6	-0.27	-0.9	191649.0	5600622.9	109
2013-12-25	29.6	30.3	29.4	29.87	-0.33	-1.09	161591.0	4805140.8	102
2013-12-24	30.3	30.3	30.1	30.2	-0.07	-0.23	179339.0	5412579.0	53
2013-12-23	30.0	30.3	29.7	30.27	0.4	1.34	541565.0	16240260.2	71
2013-12-22	28.7	29.9	28.7	29.87	0.8	2.75	468135.0	13904912.3	96
2013-12-19	28.5	29.1	28.5	29.07	0.54	1.89	546389.0	15803157.6	85
2013-12-18	28.3	28.5	28.3	28.53	0.26	0.92	465677.0	13184545.6	34
2013-12-17	28.1	28.3	27.9	28.27	0.27	0.96	127811.0	3601519.3	23
2013-12-16	28.0	28.2	28.0	28.0	-0.2	-0.71	165483.0	4635521.1	56
2013-12-15	28.3	28.3	28.1	28.2	-0.07	-0.25	15747.0	443432.6	13
2013-12-12	28.0	28.3	28.0	28.27	0.07	0.25	1116587.0	31494993.8	61
2013-12-11	28.0	28.2	27.8	28.2	0.13	0.46	46043.0	1293410.0	31
2013-12-10	27.9	28.1	27.7	28.07	0.27	0.97	273753.0	7636464.3	121
2013-12-09	27.3	27.8	27.1	27.8	0.53	1.94	336969.0	9248120.0	103
2013-12-08	27.1	27.3	27.1	27.27	0.34	1.26	62214.0	1691419.4	40
2013-12-05	26.7	27.0	26.7	26.93	-0.27	-0.99	145094.0	3895939.5	78
2013-12-04	26.7	27.2	26.7	27.2	0.67	2.53	385122.0	10342477.1	111
2013-12-03	26.6	26.8	26.5	26.53	-0.14	-0.52	526988.0	14053237.2	70
2013-12-02	26.7	26.7	26.7	26.67	-0.06	-0.22	40745.0	1086527.4	18
2013-12-01	26.7	26.8	26.5	26.73	-0.07	-0.26	46073.0	1227768.4	23
2013-11-28	26.8	26.9	26.7	26.8	0.07	0.26	288374.0	7728737.2	59
2013-11-27	26.6	26.7	26.5	26.73	0.06	0.22	86804.0	2313083.8	32
2013-11-26	26.7	26.8	26.7	26.67	-0.13	-0.49	218928.0	5843777.6	54
2013-11-25	27.0	27.0	26.7	26.8	-0.33	-1.22	66063.0	1770674.3	49
2013-11-24	26.7	27.1	26.7	27.13	0.33	1.23	149066.0	4012003.8	48
2013-11-21	26.7	26.8	26.7	26.8	0.13	0.49	72296.0	1928547.0	16
2013-11-20	26.7	26.9	26.5	26.67	0.14	0.53	341442.0	9111968.3	79
2013-11-19	26.7	26.7	26.5	26.53	-0.14	-0.52	21975.0	585435.0	11
2013-11-18	26.5	26.8	26.3	26.67	0.2	0.76	641282.0	17019204.3	79
2013-11-17	26.3	26.6	26.1	26.47	0.07	0.27	216305.0	5707484.0	62
2013-11-14	26.1	26.4	26.1	26.4	0.07	0.27	25290.0	665592.0	25
2013-11-13	26.3	26.5	26.1	26.33	0.06	0.23	72656.0	1914559.4	31
2013-11-12	26.1	26.4	26.0	26.27	0.0	0.0	198444.0	5206966.6	73
2013-11-11	26.2	26.3	26.0	26.27	0.07	0.27	167858.0	4387008.4	82
2013-11-10	26.3	26.5	26.0	26.2	-0.07	-0.27	361323.0	9450798.3	91
2013-11-07	26.0	26.3	26.0	26.27	0.2	0.77	110985.0	2897291.1	46
2013-11-06	25.9	26.1	25.9	26.07	-0.06	-0.23	73911.0	1920172.0	35
2013-11-05	25.8	26.1	25.8	26.13	0.33	1.28	139898.0	3631033.0	43
2013-11-04	26.0	26.1	25.7	25.8	-0.27	-1.04	270501.0	6972379.1	82
2013-11-03	25.9	26.1	25.5	26.07	0.07	0.27	299103.0	7683877.5	76
2013-10-31	25.8	26.1	25.7	26.0	0.13	0.5	170804.0	4430361.6	75
2013-10-30	25.9	26.3	25.8	25.87	0.0	0.0	279963.0	7280895.9	52
2013-10-29	26.1	26.1	25.9	25.87	-0.13	-0.5	336869.0	8757875.6	40
2013-10-28	26.3	26.3	26.0	26.0	-0.33	-1.25	71451.0	1864607.7	35
2013-10-27	26.3	26.5	26.1	26.33	0.2	0.77	259878.0	6840880.6	59
2013-10-24	26.1	26.3	25.9	26.13	-0.07	-0.27	155792.0	4057750.8	85
2013-10-23	26.2	26.2	25.5	26.2	0.07	0.27	889707.0	23058676.4	182
2013-10-22	26.3	26.3	26.1	26.13	-0.14	-0.53	73485.0	1926603.5	37
2013-10-21	26.5	26.5	26.1	26.27	-0.13	-0.49	353126.0	9256539.8	136
2013-10-20	26.7	27.0	26.3	26.4	-0.2	-0.75	317681.0	8461761.1	151
2013-10-10	26.9	26.9	26.5	26.6	-0.13	-0.49	26234.0	699309.9	31
2013-10-09	26.7	27.1	26.6	26.73	-0.14	-0.52	553229.0	14799675.0	103
2013-10-08	26.5	26.9	26.5	26.87	0.34	1.28	90318.0	2423547.6	64
2013-10-07	26.3	26.9	26.3	26.53	0.2	0.76	511826.0	13649975.9	108
2013-10-06	25.9	26.7	25.7	26.33	0.46	1.78	613926.0	16139370.0	169
2013-10-03	26.1	26.1	25.8	25.87	-0.06	-0.23	188822.0	4903611.4	60
2013-10-02	25.9	26.0	25.9	25.93	0.06	0.23	164979.0	4284744.1	32
2013-10-01	25.9	26.0	25.7	25.87	0.0	0.0	208787.0	5400057.6	67
2013-09-30	26.3	26.3	25.8	25.87	-0.13	-0.5	124176.0	3219843.6	64
2013-09-29	25.9	26.1	25.9	26.0	0.13	0.5	145787.0	3788063.9	44
2013-09-26	26.2	26.2	25.9	25.87	-0.26	-1.0	160293.0	4179173.6	82
2013-09-25	25.9	26.1	25.9	26.13	0.26	1.01	256173.0	6670822.8	74
2013-09-24	26.4	26.4	25.8	25.87	-0.46	-1.75	287339.0	7498768.9	105
2013-09-19	26.6	26.7	26.3	26.33	-0.2	-0.75	67251.0	1781340.8	43
2013-09-18	26.3	26.5	26.1	26.53	0.06	0.23	160082.0	4223561.2	68
2013-09-17	26.5	26.5	26.3	26.47	-0.2	-0.75	380415.0	10049614.7	68
2013-09-16	26.5	26.7	26.5	26.67	0.2	0.76	180567.0	4812498.2	34
2013-09-15	26.7	26.9	26.3	26.47	-0.06	-0.23	327723.0	8719563.9	86
2013-09-12	26.5	26.7	26.3	26.53	0.2	0.76	98571.0	2623693.7	34
2013-09-11	26.3	26.3	26.3	26.33	-0.14	-0.53	27276.0	718268.0	15
2013-09-10	26.1	26.5	26.1	26.47	0.47	1.81	122991.0	3232817.5	55
2013-09-09	25.7	26.1	25.7	26.0	0.0	0.0	249422.0	6470273.6	42
2013-09-08	26.5	26.5	25.8	26.0	-0.2	-0.76	237654.0	6225312.6	63
2013-09-05	26.5	26.5	26.1	26.2	-0.27	-1.02	119310.0	3130866.0	52
2013-09-04	26.2	26.7	26.0	26.47	-0.06	-0.23	232062.0	6122583.6	64
2013-09-03	26.7	27.2	26.2	26.53	-0.14	-0.52	484343.0	12980010.8	129
2013-09-02	26.3	26.7	26.1	26.67	0.54	2.07	261758.0	6934872.0	74
2013-09-01	26.3	26.5	26.1	26.13	-0.2	-0.76	151277.0	3985203.6	75
2013-08-29	26.3	26.3	25.9	26.33	0.33	1.27	203145.0	5321619.1	87
2013-08-28	26.1	26.5	25.9	26.0	-0.2	-0.76	427707.0	11137151.4	83
2013-08-27	26.3	26.7	26.1	26.2	-0.73	-2.71	154604.0	4095588.2	53
2013-08-26	26.8	27.0	26.7	26.93	-0.07	-0.26	413523.0	11060846.1	69
2013-08-25	27.0	27.3	26.9	27.0	0.2	0.75	391278.0	10604588.6	76
2013-08-22	26.9	27.1	26.8	26.8	-0.2	-0.74	692861.0	18638939.4	76
2013-08-21	27.0	27.4	27.0	27.0	0.2	0.75	487337.0	13219532.2	84
2013-08-20	26.6	27.0	26.6	26.8	0.2	0.75	322691.0	8645571.4	69
2013-08-19	26.7	26.9	26.5	26.6	-0.07	-0.26	505829.0	13481195.4	81
2013-08-18	26.7	27.0	26.7	26.67	0.07	0.26	539873.0	14513677.9	96
2013-08-15	26.7	26.7	26.2	26.6	-0.07	-0.26	449877.0	11968098.5	72
2013-08-14	26.7	26.7	26.7	26.67	-0.26	-0.97	115331.0	3075430.0	20
2013-08-13	26.5	26.9	26.5	26.93	0.2	0.75	86160.0	2299981.5	26
2013-08-05	26.5	27.2	26.5	26.73	0.2	0.75	347688.0	9330856.2	92
2013-08-04	26.5	26.5	26.3	26.53	0.06	0.23	107379.0	2843957.8	38
2013-08-01	26.9	27.0	26.5	26.47	-0.46	-1.71	174563.0	4665926.0	82
2013-07-31	26.6	26.9	26.5	26.93	0.26	0.97	254738.0	6806331.6	80
2013-07-30	26.1	26.7	26.0	26.67	0.34	1.29	216443.0	5711161.6	58
2013-07-29	26.0	26.3	26.0	26.33	0.33	1.27	84756.0	2214814.4	31
2013-07-28	26.0	26.0	25.9	26.0	-0.2	-0.76	172689.0	4475189.0	27
2013-07-25	26.3	26.3	26.0	26.2	-0.07	-0.27	20435.0	534003.4	13
2013-07-24	26.0	26.3	26.0	26.27	0.07	0.27	45879.0	1202786.0	13
2013-07-23	26.2	26.5	26.1	26.2	0.07	0.27	79593.0	2094675.2	26
2013-07-22	25.7	26.6	25.7	26.13	0.46	1.79	676835.0	17748387.9	143
2013-07-21	25.3	25.8	25.3	25.67	0.14	0.55	169439.0	4327710.0	16
2013-07-18	25.5	25.7	25.1	25.53	-0.07	-0.27	158454.0	4027962.0	55
2013-07-17	25.9	25.9	24.45	25.6	-0.27	-1.04	279377.0	7088650.3	86
2013-07-16	25.7	25.9	25.7	25.87	0.07	0.27	51302.0	1327594.9	33
2013-07-15	26.0	26.0	23.55	25.8	-0.33	-1.26	521858.0	13023672.3	153
2013-07-14	25.9	26.3	25.9	26.13	-0.07	-0.27	261104.0	6799866.3	94
2013-07-11	26.1	26.3	26.0	26.2	0.2	0.77	503012.0	13201035.5	128
2013-07-10	26.1	26.5	25.9	26.0	-0.27	-1.03	320679.0	8398696.5	67
2013-07-09	26.6	26.7	26.1	26.27	-0.2	-0.76	315603.0	8396394.8	85
2013-07-08	26.0	26.7	25.8	26.47	0.14	0.53	270339.0	7057694.9	57
2013-07-07	25.7	26.4	25.5	26.33	0.73	2.85	310169.0	8060227.7	106
2013-07-04	25.3	25.9	25.1	25.6	0.4	1.59	387050.0	9822653.0	74
2013-07-03	25.3	25.4	25.2	25.2	-0.13	-0.51	137165.0	3477403.3	20
2013-07-02	24.95	25.5	24.85	25.33	0.26	1.04	479133.0	12114683.7	60
2013-07-01	24.95	25.2	24.75	25.07	0.34	1.37	594254.0	14808872.1	79
2013-06-30	24.65	24.8	24.65	24.73	-0.07	-0.28	193226.0	4788533.5	47
2013-06-26	24.75	24.95	24.75	24.8	-0.2	-0.8	136833.0	3397401.2	43
2013-06-25	24.65	25.3	24.65	25.0	-0.07	-0.28	294872.0	7421344.3	53
2013-06-24	25.1	25.1	24.85	25.07	-0.2	-0.79	92241.0	2312124.8	40
2013-06-23	25.3	25.7	25.0	25.27	-0.06	-0.24	170544.0	4308965.3	78
2013-06-22	25.1	25.3	25.1	25.33	0.13	0.52	66066.0	1666406.4	19
2013-06-19	25.3	25.3	25.1	25.2	-0.27	-1.06	261458.0	6588826.5	52
2013-06-18	25.3	25.7	25.2	25.47	0.14	0.55	164504.0	4176618.5	56
2013-06-17	25.1	25.4	24.85	25.33	0.26	1.04	339420.0	8578370.3	90
2013-06-16	25.4	25.5	24.8	25.07	-0.4	-1.57	338666.0	8587566.8	90
2013-06-15	25.1	25.7	24.75	25.47	-0.53	-2.04	417047.0	10661055.1	122
2013-06-12	25.5	26.3	25.5	26.0	0.27	1.05	143655.0	3746477.0	48
2013-06-11	25.7	25.9	25.4	25.73	-0.14	-0.54	159512.0	4111169.2	48
2013-06-10	26.7	26.7	25.7	25.87	-0.66	-2.49	578996.0	15238481.2	177
2013-06-09	26.7	26.9	26.5	26.53	-0.34	-1.27	324566.0	8649768.7	58
2013-06-08	26.5	27.3	26.5	26.87	0.2	0.75	570548.0	15454532.8	139
2013-06-05	26.4	26.9	26.1	26.67	0.0	0.0	404159.0	10744812.6	109
2013-06-04	26.2	26.7	26.1	26.67	0.2	0.76	761472.0	20071715.8	349
2013-06-03	25.5	26.7	25.5	26.47	0.74	2.88	1302306.0	34303787.3	214
2013-06-02	25.7	25.8	25.3	25.73	0.2	0.78	478056.0	12190432.7	104
2013-06-01	25.1	25.6	25.1	25.53	0.33	1.31	333242.0	8440567.3	99
2013-05-29	24.65	25.2	24.6	25.2	0.6	2.44	581747.0	14457082.1	142
2013-05-28	23.8	24.65	23.8	24.6	0.67	2.8	244028.0	5874517.8	77
2013-05-27	23.6	24.25	23.6	23.93	0.13	0.55	294684.0	7037992.2	76
2013-05-26	23.55	23.8	23.55	23.8	0.27	1.15	471555.0	11191542.5	92
2013-05-25	23.35	23.55	23.35	23.53	0.2	0.86	341378.0	7816640.8	48
2013-05-22	23.35	23.45	23.35	23.33	-0.07	-0.3	93497.0	2183634.0	30
2013-05-21	23.15	23.55	23.15	23.4	0.13	0.56	351212.0	8202411.0	56
2013-05-20	23.35	23.4	23.0	23.27	-0.13	-0.56	875718.0	20336152.9	124
2013-05-19	23.35	23.75	23.25	23.4	0.13	0.56	346439.0	8107707.2	70
2013-05-18	23.2	23.4	23.2	23.27	0.0	0.0	71925.0	1675534.2	32
2013-05-15	23.35	23.35	23.25	23.27	-0.13	-0.56	112029.0	2611551.0	31
2013-05-14	23.65	23.75	23.4	23.4	-0.13	-0.55	73664.0	1728934.9	37
2013-05-13	23.55	23.75	23.55	23.53	-0.2	-0.84	229853.0	5412676.4	37
2013-05-12	23.75	23.85	23.55	23.73	0.0	0.0	101640.0	2407963.4	22
2013-05-11	23.75	24.0	23.65	23.73	0.0	0.0	98999.0	2353670.5	33
2013-05-08	24.0	24.0	23.75	23.73	-0.14	-0.59	39272.0	940769.0	28
2013-05-07	23.75	23.85	23.75	23.87	0.34	1.44	64950.0	1549877.2	24
2013-05-06	23.2	24.0	23.2	23.53	-0.2	-0.84	172095.0	4115587.4	40
2013-05-05	23.4	23.75	23.4	23.73	0.4	1.71	37298.0	877755.4	27
2013-05-04	23.75	23.75	22.6	23.33	-0.34	-1.44	178404.0	4085913.0	69
2013-05-01	23.75	24.05	23.65	23.67	-0.06	-0.25	424187.0	10167600.3	88
2013-04-30	23.45	23.75	23.45	23.73	0.26	1.11	243834.0	5743503.6	27
2013-04-29	23.45	23.65	23.4	23.47	0.0	0.0	337883.0	7933913.0	28
2013-04-28	23.45	23.45	23.25	23.47	-0.06	-0.25	77289.0	1804089.0	32
2013-04-27	23.4	23.75	23.4	23.53	0.0	0.0	98247.0	2317024.7	27
2013-04-24	23.15	23.55	23.15	23.53	0.13	0.56	228486.0	5345243.6	59
2013-04-23	23.4	23.4	23.15	23.4	0.07	0.3	312611.0	7273589.2	58
2013-04-22	23.15	23.45	23.05	23.33	0.06	0.26	254666.0	5941283.0	43
2013-04-21	23.15	23.55	23.15	23.27	0.0	0.0	132299.0	3071372.9	57
2013-04-20	23.0	23.35	23.0	23.27	0.07	0.3	137282.0	3195518.4	47
2013-04-17	23.45	23.45	23.0	23.2	-0.4	-1.69	162336.0	3756544.3	55
2013-04-16	23.0	23.6	23.0	23.6	0.13	0.55	164979.0	3857909.4	35
2013-04-15	23.95	24.0	23.2	23.47	-0.4	-1.68	482876.0	11392491.8	111
2013-04-14	23.95	24.0	23.65	23.87	0.14	0.59	502800.0	12007044.6	100
2013-04-13	23.65	23.95	23.55	23.73	0.06	0.25	317309.0	7517399.1	113
2013-04-10	22.95	24.0	22.95	23.67	0.94	4.14	1638543.0	38810570.9	258
2013-04-09	22.4	22.85	22.4	22.73	0.33	1.47	262565.0	5950737.9	82
2013-04-08	22.55	22.55	22.35	22.4	0.07	0.31	81353.0	1821712.0	27
2013-04-07	22.05	22.6	22.05	22.33	0.0	0.0	44189.0	987769.7	24
2013-04-06	22.4	22.55	22.25	22.33	0.0	0.0	388217.0	8672834.9	67
2013-04-03	22.25	22.35	22.2	22.33	0.06	0.27	222032.0	4948512.5	54
2013-04-02	22.25	22.25	22.2	22.27	0.0	0.0	352445.0	7842651.9	61
2013-04-01	22.15	22.25	22.15	22.27	0.07	0.32	46788.0	1038303.1	32
2013-03-31	22.2	22.25	22.2	22.2	0.0	0.0	269457.0	5982018.7	46
2013-03-30	22.25	22.35	22.2	22.2	0.0	0.0	177762.0	3956993.9	38
2013-03-27	22.2	22.25	22.15	22.2	-0.07	-0.31	321767.0	7141469.3	63
2013-03-26	22.2	22.25	22.2	22.27	-0.13	-0.58	116181.0	2580250.8	31
2013-03-25	22.4	22.4	22.35	22.4	0.07	0.31	93015.0	2078426.7	22
2013-03-24	22.35	22.55	22.25	22.33	0.2	0.9	231284.0	5176818.9	28
2013-03-23	22.15	22.25	22.15	22.13	-0.07	-0.32	92573.0	2055538.0	15
2013-03-20	22.15	22.2	22.15	22.2	-0.07	-0.31	101034.0	2237631.7	19
2013-03-19	22.15	22.35	22.15	22.27	0.0	0.0	211631.0	4689501.3	63
2013-03-18	22.25	22.35	22.15	22.27	-0.26	-1.15	96069.0	2130138.2	45
2013-03-17	22.55	22.65	22.35	22.53	0.13	0.58	677759.0	15311270.4	75
2013-03-16	22.25	22.45	22.25	22.4	0.07	0.31	169362.0	3791295.0	48
2013-03-13	21.65	22.35	21.65	22.33	0.33	1.5	86588.0	1914328.3	48
2013-03-12	22.35	22.35	22.0	22.0	-0.07	-0.32	431141.0	9506157.2	85
2013-03-11	22.0	22.6	22.0	22.07	0.27	1.24	150542.0	3347652.5	64
2013-03-10	21.65	21.85	21.65	21.8	0.27	1.25	218525.0	4756645.0	76
2013-03-09	21.65	21.75	21.55	21.53	-0.07	-0.32	45107.0	976143.7	17
2013-03-06	21.6	21.75	21.55	21.6	0.07	0.33	63144.0	1367000.6	30
2013-03-05	21.55	21.6	21.55	21.53	-0.07	-0.32	47646.0	1026348.6	13
2013-03-04	21.75	21.75	21.6	21.6	-0.27	-1.23	33264.0	720354.7	27
2013-03-03	22.25	22.25	21.75	21.87	-0.4	-1.8	31940.0	703520.1	23
2013-03-02	22.35	22.35	22.05	22.27	-0.06	-0.27	2804.0	62344.8	3
2013-02-27	22.0	22.35	21.75	22.33	0.46	2.1	119199.0	2631105.8	54
2013-02-26	22.2	22.2	21.85	21.87	-0.33	-1.49	158630.0	3499101.0	48
2013-02-25	22.05	22.25	22.05	22.2	0.13	0.59	152349.0	3381374.9	37
2013-02-24	22.35	22.35	22.05	22.07	-0.26	-1.16	125115.0	2776405.8	45
2013-02-23	22.55	22.55	21.85	22.33	-0.34	-1.5	187854.0	4142785.6	80
2013-02-20	22.65	22.75	22.4	22.67	0.0	0.0	91091.0	2064374.0	27
2013-02-19	22.45	22.8	22.45	22.67	0.0	0.0	70920.0	1609946.1	35
2013-02-18	22.65	22.75	22.0	22.67	-0.13	-0.57	568313.0	12812400.8	121
2013-02-17	23.0	23.0	22.65	22.8	-0.07	-0.31	101039.0	2294160.0	50
2013-02-16	22.4	23.0	22.4	22.87	0.47	2.1	688845.0	15614457.6	101
2013-02-13	22.15	22.45	22.05	22.4	0.2	0.9	260493.0	5807443.2	79
2013-02-12	21.6	22.35	21.6	22.2	0.6	2.78	211514.0	4630455.3	101
2013-02-11	21.2	21.65	21.2	21.6	0.27	1.27	251234.0	5396189.4	65
2013-02-10	21.2	21.4	21.2	21.33	0.2	0.95	90161.0	1917960.3	32
2013-02-09	21.15	21.35	21.05	21.13	0.06	0.28	161514.0	3432443.9	41
2013-02-06	20.65	21.15	20.65	21.07	0.2	0.96	217490.0	4550016.6	71
2013-02-05	20.95	20.95	20.65	20.87	-0.2	-0.95	201438.0	4199344.5	46
2013-02-04	21.15	21.15	21.05	21.07	0.07	0.33	28650.0	604460.0	9
2013-02-03	21.05	21.25	21.0	21.0	0.0	0.0	49689.0	1048715.3	28
2013-02-02	21.2	21.2	21.0	21.0	-0.2	-0.94	183122.0	3855439.2	39
2013-01-30	21.05	21.2	21.0	21.2	0.13	0.62	95889.0	2021314.2	29
2013-01-29	20.8	21.15	20.8	21.07	0.07	0.33	58338.0	1226117.3	19
2013-01-28	21.0	21.0	20.85	21.0	-0.07	-0.33	64683.0	1357891.5	30
2013-01-27	20.85	21.05	20.85	21.07	0.4	1.94	470262.0	9871717.5	60
2013-01-26	20.75	20.75	20.65	20.67	-0.13	-0.63	63833.0	1319820.0	24
2013-01-23	20.65	20.95	20.65	20.8	0.0	0.0	525848.0	10196032.5	38
2013-01-22	20.65	20.8	20.55	20.8	0.0	0.0	61839.0	1277086.3	27
2013-01-21	20.75	20.85	20.65	20.8	-0.13	-0.62	22251.0	461709.2	17
2013-01-20	20.75	20.95	20.75	20.93	-0.07	-0.33	32036.0	670401.1	16
2013-01-19	20.75	21.0	20.45	21.0	0.0	0.0	277275.0	5818776.7	58
2013-01-16	20.65	21.15	20.65	21.0	0.13	0.62	441366.0	9275291.6	51
2013-01-15	20.95	21.0	20.8	20.87	0.2	0.97	375897.0	7848825.3	78
2013-01-14	20.45	20.65	20.4	20.67	0.0	0.0	49313.0	1012129.9	39
2013-01-13	20.85	20.85	20.45	20.67	-0.2	-0.96	220404.0	4542578.5	70
2013-01-12	20.8	21.0	20.75	20.87	0.2	0.97	179604.0	3746752.1	64
2013-01-09	19.95	21.15	19.95	20.67	0.74	3.71	907574.0	18677693.1	230
2013-01-08	19.8	20.15	19.8	19.93	0.33	1.68	1313978.0	26151847.7	240
2013-01-07	19.75	19.8	19.45	19.6	-0.27	-1.36	677223.0	13304320.7	178
2013-01-06	19.85	20.15	19.6	19.87	0.0	0.0	299646.0	5959057.8	131
2013-01-05	20.05	20.15	19.65	19.87	-0.06	-0.3	418905.0	8300470.1	159
2013-01-02	19.95	20.0	19.8	19.93	0.13	0.66	84012.0	1675266.9	53
2013-01-01	20.0	20.0	19.45	19.8	-0.13	-0.65	153150.0	2999468.9	46
2012-12-31	20.0	20.0	19.8	19.93	0.0	0.0	73407.0	1461976.4	29
2012-12-30	19.95	20.0	19.75	19.93	-0.14	-0.7	466595.0	9226397.3	78
2012-12-29	20.05	20.25	20.05	20.07	-0.13	-0.64	62649.0	1259657.4	38
2012-12-26	20.2	20.2	20.05	20.2	0.0	0.0	50678.0	1021853.9	26
2012-12-25	20.55	20.55	20.0	20.2	-0.33	-1.61	252675.0	5095091.4	110
2012-12-24	20.85	20.85	20.45	20.53	-0.47	-2.24	100665.0	2081663.9	41
2012-12-23	20.85	21.05	20.85	21.0	0.07	0.33	400124.0	8393650.1	99
2012-12-22	20.75	20.95	20.65	20.93	-0.07	-0.33	82158.0	1708828.5	38
2012-12-19	20.6	21.0	20.6	21.0	0.4	1.94	100298.0	2093550.6	53
2012-12-18	20.8	20.8	20.45	20.6	-0.2	-0.96	38061.0	784494.8	32
2012-12-17	20.65	20.85	20.65	20.8	0.13	0.63	122798.0	2543351.1	32
2012-12-16	20.6	20.75	20.45	20.67	0.07	0.34	267351.0	5524450.8	32
2012-12-15	20.2	20.6	20.2	20.6	0.33	1.63	130311.0	2674036.6	29
2012-12-12	20.0	20.25	20.0	20.27	0.27	1.35	24908.0	501708.5	20
2012-12-11	20.25	20.25	19.65	20.0	-0.27	-1.33	112491.0	2272799.0	41
2012-12-10	20.4	20.4	20.25	20.27	-0.33	-1.6	87486.0	1776629.6	21
2012-12-09	20.55	20.6	20.35	20.6	-0.07	-0.34	83102.0	1701732.0	23
2012-12-08	20.55	20.65	20.4	20.67	0.2	0.98	50916.0	1046958.4	23
2012-12-05	20.45	20.55	20.45	20.47	-0.06	-0.29	180087.0	3697386.4	42
2012-12-04	20.65	21.0	20.45	20.53	0.13	0.64	87431.0	1801577.0	34
2012-12-03	20.65	20.65	20.35	20.4	-0.33	-1.59	84270.0	1723360.4	59
2012-12-02	20.65	21.0	20.45	20.73	0.06	0.29	108362.0	2263435.7	33
2012-12-01	20.0	20.65	20.0	20.67	0.67	3.35	113513.0	2322803.2	54
2012-11-28	19.85	20.0	19.85	20.0	0.13	0.65	19220.0	383095.4	13
2012-11-27	20.0	20.0	19.85	19.87	-0.06	-0.3	208992.0	4177457.0	38
2012-11-26	20.0	20.35	19.95	19.93	0.26	1.32	73623.0	1476218.6	70
2012-11-25	20.0	20.0	19.65	19.67	-0.33	-1.65	136926.0	2717616.8	39
2012-11-24	20.0	20.25	20.0	20.0	0.27	1.37	71717.0	1435492.1	26
2012-11-21	20.55	20.55	19.75	19.73	-0.6	-2.95	290928.0	5891556.5	60
2012-11-20	20.2	20.55	20.0	20.33	0.33	1.65	169560.0	3400310.0	32
2012-11-19	20.25	20.25	20.0	20.0	-0.47	-2.3	112493.0	2254219.0	50
2012-11-18	20.6	20.6	20.35	20.47	-0.13	-0.63	45326.0	923158.9	24
2012-11-17	20.8	20.8	20.6	20.6	-0.07	-0.34	31613.0	652212.5	27
2012-11-14	20.65	20.65	20.6	20.67	0.0	0.0	72809.0	1504101.3	23
2012-11-13	20.8	20.8	20.65	20.67	-0.06	-0.29	25761.0	533014.0	15
2012-11-12	20.75	21.0	20.65	20.73	-0.2	-0.96	65564.0	1364760.9	34
2012-11-11	21.05	21.05	20.85	20.93	0.0	0.0	216300.0	4529516.1	64
2012-11-10	20.85	21.05	20.85	20.93	-0.27	-1.27	183912.0	3856035.9	64
2012-11-07	20.55	22.35	20.55	21.2	0.87	4.28	445706.0	9467972.9	200
2012-11-06	19.65	20.4	19.65	20.33	0.6	3.04	252501.0	5074877.0	150
2012-11-05	19.75	19.8	19.6	19.73	0.06	0.31	275318.0	5432628.9	54
2012-11-04	19.65	19.75	19.65	19.67	0.07	0.36	234087.0	4614404.3	68
2012-11-03	19.55	19.6	19.45	19.6	-0.13	-0.66	30062.0	587774.7	37
2012-10-24	19.2	19.75	19.2	19.73	0.46	2.39	281760.0	5518200.0	71
2012-10-23	19.05	19.25	18.85	19.27	0.27	1.42	1242419.0	23585625.4	170
2012-10-22	19.4	19.55	19.0	19.0	-0.53	-2.71	341589.0	6556855.1	166
2012-10-21	19.6	19.6	19.55	19.53	-0.07	-0.36	3675.0	71896.7	10
2012-10-20	19.55	19.65	19.55	19.6	-0.07	-0.36	34889.0	683631.2	25
2012-10-17	19.55	19.8	19.55	19.67	0.0	0.0	308477.0	6070140.0	56
2012-10-16	19.55	19.65	19.45	19.67	0.14	0.72	298950.0	5849698.0	47
2012-10-15	19.55	19.65	19.55	19.53	0.0	0.0	273524.0	5360816.9	65
2012-10-14	19.4	19.55	19.35	19.53	0.13	0.67	86078.0	1670086.6	46
2012-10-13	19.85	19.85	19.35	19.4	-0.53	-2.66	487032.0	9491391.6	139
2012-10-10	20.05	20.05	19.95	19.93	-0.07	-0.35	283514.0	5665866.3	99
2012-10-09	20.05	20.05	19.85	20.0	-0.13	-0.65	138527.0	2770752.0	96
2012-10-08	20.2	20.2	20.0	20.13	-0.07	-0.35	180354.0	3624433.0	59
2012-10-07	20.35	20.35	20.15	20.2	0.0	0.0	362544.0	7324940.7	99
2012-10-06	20.2	20.35	20.2	20.2	0.0	0.0	46074.0	933694.3	46
2012-10-03	20.15	20.4	20.0	20.2	0.07	0.35	176054.0	3549499.8	111
2012-10-02	20.15	20.4	20.15	20.13	-0.07	-0.35	164529.0	3332584.3	78
2012-10-01	20.35	20.4	20.15	20.2	-0.07	-0.35	138086.0	2793029.2	52
2012-09-30	20.4	20.4	20.2	20.27	-0.13	-0.64	33129.0	671880.4	20
2012-09-29	20.6	20.6	20.2	20.4	-0.2	-0.97	96873.0	1972540.4	78
2012-09-26	20.6	20.6	20.4	20.6	-0.07	-0.34	110580.0	2261752.5	64
2012-09-25	20.4	20.65	20.4	20.67	0.2	0.98	155625.0	3202428.4	60
2012-09-24	20.75	20.75	20.2	20.47	-0.4	-1.92	203298.0	4163238.7	126
2012-09-22	20.85	21.0	20.75	20.87	0.14	0.68	131148.0	2728625.8	62
2012-09-19	21.05	21.05	20.65	20.73	-0.27	-1.29	280056.0	5832009.2	152
2012-09-18	21.05	21.15	21.0	21.0	-0.13	-0.62	129581.0	2728861.9	47
2012-09-17	21.0	21.15	20.95	21.13	0.13	0.62	166518.0	3503396.3	72
2012-09-16	21.2	21.2	21.0	21.0	-0.13	-0.62	53210.0	1124438.2	34
2012-09-15	21.25	21.35	21.15	21.13	-0.07	-0.33	239576.0	5093198.9	90
2012-09-12	21.2	21.35	21.2	21.2	0.07	0.33	85514.0	1818095.7	69
2012-09-11	21.2	21.35	20.95	21.13	0.0	0.0	204585.0	4331226.5	101
2012-09-10	21.35	21.35	21.0	21.13	-0.2	-0.94	228909.0	4854072.1	100
2012-09-09	21.45	21.45	20.95	21.33	0.0	0.0	206670.0	4396951.7	103
2012-09-08	21.45	21.55	21.35	21.33	0.0	0.0	158696.0	3397505.5	101
2012-09-05	21.35	21.4	21.35	21.33	0.0	0.0	213690.0	4558929.3	77
2012-09-04	21.45	21.45	21.25	21.33	-0.14	-0.65	306615.0	6548663.5	133
2012-09-03	21.65	21.65	21.45	21.47	0.0	0.0	211109.0	4544231.1	79
2012-09-02	21.65	21.65	21.4	21.47	-0.26	-1.2	302427.0	6519662.6	127
2012-09-01	21.8	21.85	21.75	21.73	-0.07	-0.32	117560.0	2562448.1	55
2012-08-29	21.75	21.8	21.65	21.8	0.07	0.32	69051.0	1499198.7	51
2012-08-28	21.95	21.95	21.75	21.73	-0.2	-0.91	228552.0	4977984.6	118
2012-08-27	22.0	22.0	21.95	21.93	0.0	0.0	10670.0	234284.0	14
2012-08-26	22.0	22.0	21.75	21.93	-0.07	-0.32	128903.0	2824921.1	49
2012-08-25	21.85	22.15	21.85	22.0	0.07	0.32	126075.0	2775310.0	63
2012-08-15	21.65	21.95	21.4	21.93	0.33	1.53	369363.0	7981754.4	143
2012-08-14	22.15	22.15	21.6	21.6	-0.6	-2.7	760601.0	16517250.5	177
2012-08-13	22.55	22.6	22.2	22.2	-0.27	-1.2	71886.0	1614648.7	28
2012-08-12	22.45	22.55	22.15	22.47	0.0	0.0	101366.0	2263603.3	33
2012-08-11	22.0	22.45	22.0	22.47	0.47	2.14	627504.0	13979833.9	98
2012-08-08	21.8	22.0	21.8	22.0	0.2	0.92	72647.0	1593988.0	26
2012-08-07	21.8	22.0	21.8	21.8	0.07	0.32	47805.0	1049186.9	31
2012-08-06	22.0	22.05	21.75	21.73	-0.27	-1.23	54884.0	1205049.0	38
2012-08-05	21.75	22.0	21.75	22.0	0.07	0.32	103991.0	2272604.8	56
2012-08-04	21.8	22.05	21.8	21.93	0.13	0.6	135936.0	2990254.2	64
2012-08-01	21.8	21.8	21.65	21.8	0.13	0.6	23133.0	502833.7	16
2012-07-31	21.6	21.65	21.6	21.67	-0.06	-0.28	128639.0	2781773.8	56
2012-07-30	21.75	21.75	21.75	21.73	0.06	0.28	12429.0	269998.9	26
2012-07-29	21.75	21.8	21.35	21.67	-0.33	-1.5	460013.0	9945346.4	236
2012-07-28	22.0	22.0	21.75	22.0	0.2	0.92	181802.0	3990230.4	53
2012-07-25	21.6	21.8	21.55	21.8	0.13	0.6	24411.0	528914.1	20
2012-07-24	21.75	22.0	21.6	21.67	0.14	0.65	67991.0	1482328.2	48
2012-07-23	22.0	22.05	21.55	21.53	-0.47	-2.14	60954.0	1325963.1	44
2012-07-22	21.95	22.15	21.95	22.0	0.13	0.59	31143.0	685617.1	16
2012-07-21	22.0	22.2	21.85	21.87	-0.13	-0.59	28733.0	634088.8	24
2012-07-18	21.4	22.0	21.35	22.0	0.53	2.47	197921.0	4318613.8	62
2012-07-17	21.4	21.55	21.35	21.47	-0.2	-0.92	56468.0	1214334.3	37
2012-07-16	21.8	22.0	21.65	21.67	-0.13	-0.6	29126.0	637048.9	28
2012-07-15	22.0	22.0	21.65	21.8	0.0	0.0	181527.0	3946315.9	81
2012-07-14	21.85	21.85	21.65	21.8	0.13	0.6	62384.0	1362770.5	49
2012-07-11	21.8	22.15	21.65	21.67	-0.06	-0.28	246453.0	5435853.7	89
2012-07-10	22.0	22.0	21.65	21.73	-0.27	-1.23	87030.0	1897250.0	21
2012-07-09	22.15	22.15	22.0	22.0	-0.13	-0.59	55953.0	1238158.4	18
2012-07-08	22.15	22.15	22.05	22.13	-0.14	-0.63	21977.0	485784.1	17
2012-07-07	22.05	22.25	21.85	22.27	0.07	0.32	80502.0	1776706.2	43
2012-07-04	22.15	22.25	22.15	22.2	-0.27	-1.2	57377.0	1272413.2	25
2012-07-03	21.65	22.65	21.65	22.47	0.94	4.37	664680.0	14678355.5	247
2012-07-02	21.75	21.75	21.45	21.53	-0.14	-0.65	184476.0	3968798.6	101
2012-07-01	21.65	21.8	21.55	21.67	-0.06	-0.28	75536.0	1633324.6	25
2012-06-30	21.6	21.95	21.35	21.73	0.26	1.21	156620.0	3391748.7	90
2012-06-27	21.75	21.75	21.45	21.47	-0.2	-0.92	183332.0	3975482.7	65
2012-06-26	21.6	21.65	21.55	21.67	0.0	0.0	19493.0	420936.8	21
2012-06-25	21.85	21.85	21.65	21.67	-0.2	-0.91	65987.0	1433815.1	61
2012-06-24	22.05	22.05	21.45	21.87	-0.26	-1.17	323468.0	7015263.2	156
2012-06-23	22.4	22.4	22.15	22.13	-0.27	-1.21	106473.0	2363204.9	116
2012-06-20	22.55	22.6	22.25	22.4	0.0	0.0	111902.0	2512892.8	71
2012-06-19	22.55	22.65	22.4	22.4	-0.27	-1.19	50027.0	1123081.6	46
2012-06-18	22.75	22.75	22.65	22.67	-0.13	-0.57	53531.0	1213841.1	21
2012-06-17	22.25	23.0	22.15	22.8	0.33	1.47	202448.0	4597022.9	67
2012-06-16	22.45	22.65	22.0	22.47	0.07	0.31	129852.0	2898419.4	83
2012-06-13	22.55	22.55	22.15	22.4	-0.2	-0.88	244908.0	5473012.6	72
2012-06-12	22.45	22.6	22.4	22.6	0.07	0.31	51665.0	1160993.3	26
2012-06-11	22.65	23.0	22.4	22.53	0.13	0.58	751949.0	17136976.1	78
2012-06-10	22.45	22.45	22.15	22.4	0.2	0.9	73566.0	1644743.1	39
2012-06-09	22.05	22.4	22.0	22.2	0.2	0.91	87225.0	1938390.0	65
2012-06-06	22.65	22.65	21.75	22.0	-0.6	-2.65	594635.0	13185129.6	305
2012-06-05	22.95	23.0	22.35	22.6	0.0	0.0	100718.0	2275599.5	41
2012-06-04	22.55	22.65	22.55	22.6	0.0	0.0	158534.0	3588589.3	35
2012-06-03	22.55	22.6	22.35	22.6	0.07	0.31	221315.0	4985691.4	62
2012-06-02	22.65	22.65	22.4	22.53	-0.67	-2.89	167916.0	3779662.8	43
2012-05-30	23.05	23.2	22.75	23.2	0.13	0.56	100974.0	2308066.0	36
2012-05-29	23.05	23.05	23.0	23.07	0.0	0.0	21762.0	501554.8	32
2012-05-28	23.25	23.35	23.05	23.07	-0.26	-1.11	168647.0	3915447.1	62
2012-05-27	22.65	23.35	22.55	23.33	0.66	2.91	200375.0	4579972.1	101
2012-05-26	23.15	23.15	22.65	22.67	-0.66	-2.83	345528.0	7873171.0	208
2012-05-23	23.2	23.45	23.2	23.33	0.0	0.0	106398.0	2484802.0	24
2012-05-22	23.35	23.4	23.05	23.33	0.0	0.0	141801.0	3305243.4	47
2012-05-21	23.0	23.35	22.95	23.33	0.4	1.74	191826.0	4458351.6	44
2012-05-20	23.0	23.0	22.8	22.93	0.0	0.0	56871.0	1303093.3	42
2012-05-19	22.85	23.0	22.65	22.93	-0.07	-0.3	201776.0	4626084.7	83
2012-05-16	23.0	23.2	23.0	23.0	-0.33	-1.41	105402.0	2426065.7	40
2012-05-15	23.55	23.55	22.85	23.33	0.0	0.0	98913.0	2294232.8	78
2012-05-14	23.05	23.4	22.85	23.33	0.0	0.0	234392.0	5464785.5	56
2012-05-13	23.15	23.45	23.15	23.33	0.2	0.86	2530259.0	59037427.4	89
2012-05-12	23.2	23.25	22.65	23.13	-0.2	-0.86	149378.0	3430568.6	70
2012-05-09	23.15	23.45	23.05	23.33	0.2	0.86	243720.0	5689118.8	109
2012-05-08	23.25	23.55	23.15	23.13	-0.34	-1.45	170450.0	3984425.1	56
2012-05-07	22.15	23.6	22.15	23.47	0.14	0.6	1054052.0	23007473.7	126
2012-05-06	23.95	24.0	23.35	23.33	-0.4	-1.69	190076.0	4481360.7	95
2012-05-05	24.0	24.0	23.65	23.73	-0.27	-1.13	301683.0	7184638.9	76
2012-05-02	24.25	24.25	24.0	24.0	-0.13	-0.54	79673.0	1922861.1	45
2012-05-01	24.2	24.2	24.0	24.13	-0.2	-0.82	239346.0	5775653.3	42
2012-04-30	24.35	24.4	24.15	24.33	0.0	0.0	139361.0	3378665.3	42
2012-04-29	24.4	24.55	24.35	24.33	-0.14	-0.57	149658.0	3644620.1	29
2012-04-28	24.35	24.65	24.35	24.47	0.0	0.0	477761.0	11750892.3	66
2012-04-25	24.35	24.45	24.25	24.47	0.14	0.58	45809.0	1117863.7	45
2012-04-24	24.55	24.55	24.2	24.33	-0.2	-0.82	345596.0	8409735.5	36
2012-04-23	24.45	24.65	24.25	24.53	-0.14	-0.57	110477.0	2711310.5	39
2012-04-22	24.35	24.8	24.35	24.67	0.34	1.4	641373.0	15792097.4	130
2012-04-21	24.25	24.55	24.15	24.33	-0.14	-0.57	336254.0	8204083.8	116
2012-04-18	24.55	24.6	24.25	24.47	0.0	0.0	290793.0	7123452.9	98
2012-04-17	24.35	24.6	24.2	24.47	0.0	0.0	363480.0	8848312.5	128
2012-04-16	24.55	24.65	23.8	24.47	0.0	0.0	422285.0	10300634.3	109
2012-04-15	24.55	24.55	24.15	24.47	-0.13	-0.53	175385.0	4264899.7	87
2012-04-14	24.05	24.6	24.05	24.6	0.4	1.65	739022.0	18062793.3	154
2012-04-11	23.55	24.35	23.55	24.2	0.4	1.68	569729.0	13649992.7	189
2012-04-10	23.75	24.35	23.35	23.8	-0.53	-2.18	268040.0	6405803.2	109
2012-04-09	23.65	24.35	23.35	24.33	0.33	1.38	332028.0	7857687.7	69
2012-04-08	24.45	24.6	23.35	24.0	-0.4	-1.64	184182.0	4461606.3	88
2012-04-07	24.45	24.45	23.75	24.4	0.2	0.83	307628.0	7474451.9	124
2012-04-04	24.4	24.55	24.0	24.2	-0.27	-1.1	224336.0	5460534.6	104
2012-04-03	24.6	24.6	24.4	24.47	0.0	0.0	201936.0	4942248.4	54
2012-04-02	24.45	24.6	24.35	24.47	0.07	0.29	356708.0	8700140.9	87
2012-04-01	24.35	24.55	24.15	24.4	0.07	0.29	223415.0	5460522.9	71
2012-03-31	24.55	24.55	24.35	24.33	0.0	0.0	528435.0	12897337.0	141
2012-03-28	24.2	24.35	24.05	24.33	0.0	0.0	84594.0	2045692.0	79
2012-03-27	23.75	24.4	23.65	24.33	0.53	2.23	601988.0	14526682.6	232
2012-03-26	23.2	23.8	23.15	23.8	0.6	2.59	1081986.0	25512145.9	240
2012-03-25	23.05	23.25	22.85	23.2	0.2	0.87	381222.0	8806384.9	153
2012-03-24	22.85	23.15	22.8	23.0	0.13	0.57	457391.0	10496037.0	113
2012-03-21	22.85	22.95	22.65	22.87	0.0	0.0	347346.0	7922588.6	98
2012-03-20	22.95	22.95	22.75	22.87	-0.06	-0.26	180335.0	4119093.1	89
2012-03-19	22.85	22.95	22.75	22.93	0.06	0.26	241493.0	5512637.1	92
2012-03-18	22.85	23.0	22.75	22.87	0.0	0.0	776376.0	17680807.6	184
2012-03-17	22.8	22.95	22.65	22.87	0.07	0.31	440187.0	10045117.7	189
2012-03-14	23.0	23.15	22.6	22.8	0.07	0.31	533174.0	12113105.8	310
2012-03-13	23.0	23.05	22.75	22.73	-0.07	-0.31	429758.0	9838435.7	190
2012-03-12	22.95	23.15	22.75	22.8	-0.07	-0.31	462111.0	10597188.9	141
2012-03-11	22.75	22.95	22.75	22.87	0.14	0.62	632780.0	14457261.9	156
2012-03-10	22.95	23.0	22.75	22.73	-0.07	-0.31	464531.0	10587723.0	217
2012-03-07	23.0	23.0	22.8	22.8	-0.33	-1.43	309197.0	7072333.4	101
2012-03-06	23.15	23.55	23.15	23.13	0.0	0.0	536189.0	12422139.5	86
2012-03-05	23.2	23.25	23.0	23.13	0.0	0.0	211098.0	4883714.2	86
2012-03-04	23.0	23.15	22.8	23.13	0.13	0.57	479228.0	11015542.9	71
2012-03-03	23.45	23.45	23.0	23.0	-0.13	-0.56	233759.0	5400860.1	84
2012-02-29	23.15	23.55	23.15	23.13	0.06	0.26	434327.0	10153108.2	81
2012-02-28	22.45	23.05	22.45	23.07	0.67	2.99	1507716.0	34160981.2	175
2012-02-27	22.25	22.4	22.15	22.4	0.2	0.9	369053.0	8225619.2	63
2012-02-26	22.0	22.25	22.0	22.2	0.07	0.32	143603.0	3181699.6	74
2012-02-25	21.95	22.15	21.8	22.13	0.2	0.91	266286.0	5849315.4	90
2012-02-22	21.75	21.95	21.55	21.93	0.2	0.92	201059.0	4367642.3	103
2012-02-21	21.65	21.75	21.55	21.73	0.2	0.93	444033.0	9576967.5	107
2012-02-20	21.55	21.75	21.55	21.53	0.0	0.0	296285.0	6377820.6	99
2012-02-19	21.55	21.6	21.4	21.53	0.0	0.0	111845.0	2402321.7	45
2012-02-18	21.75	21.75	21.0	21.53	-0.14	-0.65	231878.0	4988462.2	91
2012-02-15	21.65	21.75	21.55	21.67	0.07	0.32	46919.0	1016857.4	32
2012-02-14	21.55	21.65	21.55	21.6	0.07	0.33	93486.0	2015419.1	46
2012-02-13	21.75	21.75	21.55	21.53	-0.2	-0.92	91758.0	1982958.3	50
2012-02-12	21.55	21.8	21.55	21.73	0.13	0.6	88841.0	1930508.3	35
2012-02-11	21.35	21.75	21.35	21.6	-0.07	-0.32	95649.0	2063081.7	71
2012-02-08	21.15	21.75	21.05	21.67	0.34	1.59	458183.0	9811353.7	138
2012-02-07	21.15	21.35	21.0	21.33	0.0	0.0	90276.0	1914332.4	53
2012-02-06	21.35	21.35	21.0	21.33	-0.07	-0.33	157440.0	3340906.5	80
[truncated: 2,684 more rows]
