# Supplementary material for: Effective short-term forecasts of Saudi stock price trends using technical indicators and large-scale multivariate time series
Source: PeerJ Comput Sci. 2023 Jan 6;9:e1205. doi: 10.7717/peerj-cs.1205 (PMC10280263; doi:10.7717/peerj-cs.1205)
Supplement: Supplemental Information 3 [file peerj-cs-09-1205-s003.zip › TASI Dataset 2021/RED SEA_4230.csv]

date	open	high	low	close	change	change_percent	volume_traded	value_traded_SAR	number_trades
2020-03-19	9.86	10.2	9.71	9.71	-0.39	-3.86	974990.0	9650215.45	1321
2020-03-18	10.0	10.22	9.8	10.1	-0.1	-0.98	177783.0	1786223.34	286
2020-03-17	10.16	10.32	10.02	10.2	0.4	4.08	117062.0	1191323.04	211
2020-03-16	10.0	10.5	9.8	9.8	-0.88	-8.24	147065.0	1509750.26	223
2020-03-15	11.0	11.0	10.68	10.68	0.14	1.33	40187.0	431369.36	125
2020-03-12	10.5	11.0	10.1	10.54	-0.56	-5.05	184189.0	1937210.62	234
2020-03-11	11.6	11.6	11.1	11.1	-0.5	-4.31	75708.0	864194.3	242
2020-03-10	11.7	11.7	10.8	11.6	0.74	6.81	285696.0	3205649.42	285
2020-03-09	11.1	11.1	10.86	10.86	-1.2	-9.95	148362.0	1621837.92	203
2020-03-08	12.46	12.5	12.06	12.06	-1.34	-10.0	111456.0	1366673.66	264
2020-03-05	13.5	13.5	13.2	13.4	-0.02	-0.15	55625.0	743630.94	134
2020-03-04	13.34	13.44	13.3	13.42	-0.06	-0.45	53115.0	711062.7	153
2020-03-03	13.34	13.48	13.24	13.48	0.22	1.66	115554.0	1539698.96	193
2020-03-02	13.48	13.48	13.1	13.26	0.16	1.22	63384.0	839488.72	132
2020-03-01	13.0	13.26	13.0	13.1	-0.48	-3.53	78846.0	1030394.6	136
2020-02-27	13.38	13.58	13.38	13.58	-0.1	-0.73	39038.0	529152.78	116
2020-02-26	13.62	13.72	13.62	13.68	-0.08	-0.58	67562.0	925360.38	93
2020-02-25	13.4	13.78	13.4	13.76	0.16	1.18	103811.0	1416892.32	161
2020-02-24	14.1	14.1	13.6	13.6	-0.58	-4.09	133561.0	1848410.96	232
2020-02-23	14.2	14.2	14.1	14.18	0.04	0.28	103263.0	1461807.36	181
2020-02-20	14.18	14.28	14.14	14.14	-0.04	-0.28	144124.0	2051054.0	193
2020-02-19	14.18	14.28	14.02	14.18	0.1	0.71	265584.0	3764424.8	355
2020-02-18	13.98	14.26	13.96	14.08	0.14	1.0	263141.0	3712087.86	422
2020-02-17	13.84	13.96	13.84	13.94	0.16	1.16	140875.0	1957968.62	172
2020-02-16	13.9	13.9	13.72	13.78	-0.12	-0.86	98598.0	1364522.26	139
2020-02-13	14.0	14.04	13.9	13.9	-0.14	-1.0	68743.0	959179.68	155
2020-02-12	14.06	14.08	14.0	14.04	-0.1	-0.71	89953.0	1262959.48	231
2020-02-11	14.12	14.2	14.06	14.14	0.06	0.43	143248.0	2023117.34	198
2020-02-10	13.94	14.22	13.94	14.08	0.16	1.15	106107.0	1492712.86	203
2020-02-09	14.22	14.24	13.9	13.92	-0.28	-1.97	158170.0	2222634.76	340
2020-02-06	14.28	14.46	14.18	14.2	-0.04	-0.28	136224.0	1943764.82	358
2020-02-05	14.34	14.44	14.2	14.24	-0.04	-0.28	152535.0	2181439.66	196
2020-02-04	14.36	14.38	14.16	14.28	-0.08	-0.56	174721.0	2489645.88	232
2020-02-03	14.3	14.38	14.14	14.36	0.08	0.56	154535.0	2199219.52	206
2020-02-02	14.34	14.46	14.26	14.28	-0.3	-2.06	107709.0	1547008.06	226
2020-01-30	14.46	14.8	14.42	14.58	0.1	0.69	303872.0	4448255.86	408
2020-01-29	14.24	14.48	14.24	14.48	0.14	0.98	170829.0	2452774.46	236
2020-01-28	14.42	14.56	14.34	14.34	-0.16	-1.1	165747.0	2391141.44	277
2020-01-27	14.76	14.88	14.5	14.5	-0.26	-1.76	183200.0	2691569.54	274
2020-01-26	14.72	14.86	14.7	14.76	0.04	0.27	148606.0	2195531.72	192
2020-01-23	14.84	14.9	14.72	14.72	-0.2	-1.34	276496.0	4089309.08	299
2020-01-22	14.84	15.14	14.84	14.92	0.04	0.27	412054.0	6175418.3	542
2020-01-21	14.98	14.98	14.8	14.88	-0.02	-0.13	302341.0	4493148.6	415
2020-01-20	14.84	15.1	14.82	14.9	0.12	0.81	578254.0	8657487.5	687
2020-01-19	14.68	14.86	14.68	14.78	0.22	1.51	890226.0	13151379.84	899
2020-01-16	14.4	14.6	14.2	14.56	0.16	1.11	735581.0	10618255.3	764
2020-01-15	14.18	14.52	14.14	14.4	0.26	1.84	950723.0	13668864.64	941
2020-01-14	14.2	14.26	14.04	14.14	0.08	0.57	437798.0	6177597.68	346
2020-01-13	14.08	14.16	14.04	14.06	0.12	0.86	335304.0	4722442.9	328
2020-01-12	13.86	14.04	13.82	13.94	0.18	1.31	272526.0	3792999.14	332
2020-01-09	13.6	13.8	13.58	13.76	0.34	2.53	292557.0	4007757.68	261
2020-01-08	13.5	13.78	13.36	13.42	-0.26	-1.9	301409.0	4079732.74	211
2020-01-07	13.6	13.78	13.58	13.68	0.14	1.03	97382.0	1331286.2	140
2020-01-06	13.6	13.64	13.5	13.54	-0.06	-0.44	60115.0	814146.7	159
2020-01-05	13.8	13.8	13.58	13.6	-0.4	-2.86	159801.0	2191364.04	263
2020-01-02	14.02	14.06	13.98	14.0	0.0	0.0	138056.0	1934669.54	212
2020-01-01	14.0	14.1	14.0	14.0	0.0	0.0	116026.0	1628044.3	174
2019-12-31	14.0	14.12	14.0	14.0	-0.02	-0.14	109785.0	1539444.68	185
2019-12-30	14.16	14.42	14.02	14.02	0.06	0.43	670610.0	9551516.84	742
2019-12-29	13.76	14.1	13.76	13.96	0.26	1.9	459985.0	6412838.4	455
2019-12-26	13.52	13.7	13.5	13.7	0.06	0.44	107881.0	1470423.06	209
2019-12-25	13.8	13.86	13.64	13.64	-0.14	-1.02	142157.0	1953158.26	246
2019-12-24	13.4	13.88	13.3	13.78	0.42	3.14	349410.0	4735583.94	479
2019-12-23	13.3	13.36	13.22	13.36	0.24	1.83	199850.0	2657751.2	343
2019-12-22	13.16	13.24	13.08	13.12	0.08	0.61	258681.0	3400217.82	306
2019-12-19	12.84	13.18	12.82	13.04	0.24	1.88	287745.0	3754950.66	431
2019-12-18	12.62	12.9	12.62	12.8	0.1	0.79	171173.0	2196866.6	238
2019-12-17	12.62	12.74	12.6	12.7	0.08	0.63	52969.0	670322.58	105
2019-12-16	12.56	12.74	12.56	12.62	0.08	0.64	70897.0	896139.04	123
2019-12-15	12.66	12.74	12.52	12.54	0.1	0.8	79726.0	1008861.88	190
2019-12-12	12.5	12.5	12.42	12.44	-0.14	-1.11	60013.0	747728.24	142
2019-12-11	12.6	12.62	12.5	12.58	-0.02	-0.16	70648.0	888674.54	108
2019-12-10	12.48	12.96	12.44	12.6	0.04	0.32	297069.0	3790726.32	356
2019-12-09	12.46	12.56	12.46	12.56	0.1	0.8	34103.0	427921.88	105
2019-12-08	12.42	12.46	12.42	12.46	0.06	0.48	35599.0	443237.32	93
2019-12-05	12.44	12.44	12.4	12.4	0.04	0.32	27916.0	346860.2	64
2019-12-04	12.38	12.38	12.36	12.36	-0.02	-0.16	17367.0	214760.36	57
2019-12-03	12.58	12.58	12.38	12.38	-0.04	-0.32	27394.0	341454.0	80
2019-12-02				12.42	0.0	0.0	7682.0	95484.18	43
2019-12-01	12.4	12.42	12.4	12.42	0.04	0.32	31667.0	392851.42	47
2019-11-28	12.46	12.5	12.38	12.38	-0.02	-0.16	25711.0	319635.0	78
2019-11-27	12.36	12.4	12.36	12.4	0.08	0.65	3023729.0	37793938.7	97
2019-11-26	12.38	12.38	12.32	12.32	-0.06	-0.48	19100.0	235959.38	82
2019-11-25	12.4	12.4	12.38	12.38	-0.08	-0.64	14484.0	179339.28	94
2019-11-24	12.46	12.46	12.46	12.46	-0.02	-0.16	13325.0	165871.44	78
2019-11-21	12.5	12.54	12.46	12.48	-0.12	-0.95	21824.0	272773.42	84
2019-11-20	12.42	12.6	12.42	12.6	0.04	0.32	43478.0	544258.78	116
2019-11-19	12.4	12.56	12.4	12.56	0.18	1.45	25216.0	314512.98	105
2019-11-18	12.32	12.38	12.32	12.38	-0.02	-0.16	25969.0	320977.54	125
2019-11-17	12.44	12.44	12.4	12.4	-0.26	-2.05	35216.0	437631.34	129
2019-11-14	12.6	12.76	12.6	12.66	-0.08	-0.63	41869.0	529271.5	109
2019-11-13	12.78	12.78	12.74	12.74	-0.08	-0.62	22737.0	290877.32	115
2019-11-12	12.8	12.82	12.8	12.82	0.02	0.16	28690.0	367964.56	83
2019-11-11	12.88	12.9	12.8	12.8	-0.04	-0.31	53011.0	680449.46	86
2019-11-10	12.88	12.9	12.76	12.84	-0.12	-0.93	43596.0	560652.48	184
2019-11-07	12.9	13.12	12.9	12.96	0.16	1.25	58672.0	761777.52	125
2019-11-06	12.8	12.9	12.72	12.8	0.14	1.11	90867.0	1164510.34	131
2019-11-05	12.44	12.82	12.44	12.66	-0.22	-1.71	84745.0	1070196.7	242
2019-11-04	12.78	12.88	12.78	12.88	0.16	1.26	31618.0	405914.14	93
2019-11-03	12.54	12.72	12.54	12.72	-0.28	-2.15	18592.0	236666.82	82
2019-10-31	13.0	13.0	13.0	13.0	-0.02	-0.15	19776.0	257387.92	79
2019-10-30	13.0	13.1	13.0	13.02	0.0	0.0	23895.0	311016.72	71
2019-10-29	13.0	13.02	13.0	13.02	-0.24	-1.81	56434.0	734881.78	112
2019-10-28	13.02	13.26	13.02	13.26	-0.02	-0.15	21045.0	277304.92	104
2019-10-27	13.18	13.34	13.18	13.28	0.08	0.61	55925.0	739205.64	77
2019-10-24	13.2	13.2	13.2	13.2	0.0	0.0	28036.0	370041.5	122
2019-10-23	13.18	13.26	13.1	13.2	-0.02	-0.15	45432.0	598101.18	83
2019-10-22	13.28	13.3	13.22	13.22	0.06	0.46	48533.0	643360.72	145
2019-10-21	13.06	13.16	13.06	13.16	0.04	0.3	32704.0	428445.96	92
2019-10-20	13.08	13.2	13.0	13.12	0.14	1.08	68053.0	891112.92	181
2019-10-17	13.04	13.04	12.9	12.98	-0.02	-0.15	67909.0	878047.56	104
2019-10-16	12.96	13.0	12.84	13.0	0.08	0.62	21952.0	283775.04	60
2019-10-15	12.92	12.92	12.92	12.92	0.0	0.0	15903.0	205425.98	53
2019-10-14	12.94	12.94	12.92	12.92	-0.02	-0.15	16501.0	212982.24	67
2019-10-13	13.0	13.02	12.84	12.94	-0.06	-0.46	31718.0	410728.0	94
2019-10-10	13.06	13.16	13.0	13.0	-0.14	-1.07	32465.0	424145.02	81
2019-10-09	13.18	13.18	13.14	13.14	-0.12	-0.9	22309.0	293284.32	72
2019-10-08	13.32	13.32	13.26	13.26	-0.1	-0.75	44950.0	596888.12	118
2019-10-07	13.54	13.54	13.3	13.36	-0.18	-1.33	45785.0	614324.52	105
2019-10-06	13.58	13.6	13.54	13.54	0.18	1.35	32792.0	445255.56	87
2019-10-03	13.36	13.36	13.36	13.36	-0.14	-1.04	17954.0	240292.62	72
2019-10-02	13.52	13.52	13.5	13.5	-0.1	-0.74	23508.0	318264.88	80
2019-10-01	13.6	13.6	13.5	13.6	-0.1	-0.73	59985.0	812771.88	144
2019-09-30	13.6	13.8	13.56	13.7	0.12	0.88	152102.0	2080244.78	193
2019-09-29	13.5	13.66	13.5	13.58	0.2	1.49	73408.0	995288.5	154
2019-09-26	13.4	13.82	13.38	13.38	0.06	0.45	537422.0	7319917.58	638
2019-09-25	13.2	13.36	13.2	13.32	0.04	0.3	135938.0	1807941.98	163
2019-09-24	13.0	13.28	13.0	13.28	0.28	2.15	51967.0	681298.64	94
2019-09-22	12.78	13.02	12.78	13.0	0.02	0.15	35650.0	461131.86	86
2019-09-19	12.96	12.98	12.74	12.98	0.12	0.93	241253.0	3120507.52	206
2019-09-18	12.84	12.9	12.8	12.86	0.06	0.47	64075.0	824164.22	97
2019-09-17	12.9	13.0	12.8	12.8	-0.16	-1.23	55918.0	720378.32	100
2019-09-16	13.08	13.1	12.96	12.96	-0.02	-0.15	46571.0	607449.64	68
2019-09-15	12.92	13.04	12.3	12.98	-0.14	-1.07	101541.0	1316218.68	116
2019-09-12	13.22	13.22	13.12	13.12	0.04	0.31	32742.0	432200.6	47
2019-09-11	13.26	13.3	13.0	13.08	-0.36	-2.68	62940.0	825813.32	131
2019-09-10	13.6	13.62	13.44	13.44	-0.18	-1.32	58593.0	789944.42	106
2019-09-09	13.5	13.7	13.46	13.62	0.02	0.15	181365.0	2462227.7	264
2019-09-08	13.18	13.6	13.14	13.6	0.26	1.95	125817.0	1678193.06	205
2019-09-05	13.2	13.38	13.16	13.34	0.26	1.99	110992.0	1471637.3	217
2019-09-04	13.04	13.08	13.02	13.08	0.04	0.31	32430.0	423617.34	63
2019-09-03	13.0	13.14	13.0	13.04	0.02	0.15	43050.0	563662.18	94
2019-09-02	13.0	13.02	12.96	13.02	0.06	0.46	22894.0	297520.6	65
2019-09-01	12.96	12.96	12.96	12.96	-0.04	-0.31	17644.0	228717.0	63
2019-08-29	13.2	13.26	13.0	13.0	-0.18	-1.37	73104.0	960318.32	90
2019-08-28	13.18	13.2	13.1	13.18	0.18	1.38	20788.0	273480.58	249
2019-08-27	13.0	13.06	13.0	13.0	-0.2	-1.52	37072.0	482637.56	84
2019-08-26	13.18	13.2	13.0	13.2	0.22	1.69	19179.0	251767.36	61
2019-08-25	13.02	13.02	12.98	12.98	-0.16	-1.22	73475.0	955546.2	115
2019-08-22	13.26	13.32	13.14	13.14	-0.12	-0.9	33985.0	450753.72	77
2019-08-21	13.36	13.36	13.26	13.26	-0.1	-0.75	34174.0	453951.06	78
2019-08-20	13.42	13.42	13.12	13.36	-0.2	-1.47	244586.0	3238087.84	319
2019-08-19	13.68	13.68	13.56	13.56	-0.1	-0.73	53716.0	731712.48	116
2019-08-18	13.76	13.76	13.64	13.66	-0.06	-0.44	41101.0	561489.8	77
2019-08-08				13.72	0.0	0.0	20407.0	280208.14	80
2019-08-07	13.72	13.82	13.72	13.72	0.08	0.59	82224.0	1131674.6	109
2019-08-06	13.72	13.78	13.64	13.64	-0.14	-1.02	80118.0	1098563.0	102
2019-08-05	13.88	13.88	13.72	13.78	-0.16	-1.15	58391.0	805711.28	104
2019-08-04	14.2	14.2	13.94	13.94	-0.14	-0.99	80578.0	1128722.88	125
2019-08-01	14.12	14.18	14.08	14.08	-0.12	-0.85	43794.0	617933.92	75
2019-07-31	14.22	14.24	14.12	14.2	0.0	0.0	96753.0	1372393.64	153
2019-07-30	14.2	14.2	14.1	14.2	0.1	0.71	58279.0	823698.66	86
2019-07-29	14.24	14.24	14.1	14.1	-0.18	-1.26	45658.0	647151.26	93
2019-07-28	14.24	14.32	14.2	14.28	0.14	0.99	40846.0	582094.28	90
2019-07-25	14.16	14.32	14.08	14.14	0.04	0.28	115691.0	1643560.94	192
2019-07-24	14.16	14.16	14.1	14.1	-0.02	-0.14	43125.0	609565.1	72
2019-07-23	14.18	14.18	14.12	14.12	-0.06	-0.42	19953.0	282142.68	61
2019-07-22	14.22	14.26	14.18	14.18	-0.04	-0.28	72412.0	1029963.9	101
2019-07-21	14.34	14.34	14.16	14.22	-0.24	-1.66	158861.0	2261557.58	208
2019-07-18	14.22	14.58	14.22	14.46	0.24	1.69	459125.0	6635203.46	587
2019-07-17	14.12	14.26	14.1	14.22	0.1	0.71	125659.0	1783663.74	187
2019-07-16	14.16	14.24	14.12	14.12	-0.1	-0.7	68561.0	974247.22	167
2019-07-15	14.32	14.32	14.16	14.22	-0.1	-0.7	102015.0	1450259.7	153
2019-07-14	14.3	14.44	14.18	14.32	0.0	0.0	111089.0	1590401.86	169
2019-07-11	14.44	14.5	14.32	14.32	-0.08	-0.56	167877.0	2419939.8	240
2019-07-10	14.24	14.5	14.24	14.4	0.16	1.12	263491.0	3787929.5	318
2019-07-09	14.14	14.28	14.08	14.24	0.14	0.99	167388.0	2378299.3	220
2019-07-08	14.04	14.1	14.0	14.1	0.06	0.43	57651.0	808789.34	93
2019-07-07	14.18	14.18	14.02	14.04	-0.02	-0.14	42902.0	603881.1	90
2019-07-04	14.0	14.34	14.0	14.06	0.08	0.57	261733.0	3715002.16	335
2019-07-03	14.04	14.04	13.92	13.98	-0.02	-0.14	58248.0	814105.96	127
2019-07-02	14.02	14.3	13.98	14.0	-0.02	-0.14	179139.0	2527331.82	240
2019-07-01	14.1	14.1	14.02	14.02	-0.02	-0.14	41675.0	584823.62	89
2019-06-30	14.04	14.14	14.0	14.04	0.04	0.29	72819.0	1024216.7	134
2019-06-27	13.9	14.14	13.86	14.0	0.12	0.86	164437.0	2303393.12	260
2019-06-26	13.94	13.94	13.86	13.88	-0.02	-0.14	57119.0	793008.36	114
2019-06-25	13.88	13.9	13.76	13.9	0.14	1.02	92119.0	1275199.18	149
2019-06-24	13.92	13.96	13.72	13.76	-0.22	-1.57	86385.0	1195077.84	189
2019-06-23	14.0	14.08	13.96	13.98	-0.2	-1.41	180885.0	2528411.46	143
2019-06-20	14.14	14.18	13.96	14.18	0.0	0.0	396157.0	5569671.8	509
2019-06-19	14.48	14.52	14.16	14.18	-0.26	-1.8	180258.0	2587550.2	300
2019-06-18	14.72	14.98	14.42	14.44	-0.32	-2.17	416221.0	6050157.48	558
2019-06-17	14.02	14.9	14.02	14.76	0.62	4.38	375755.0	5400662.34	440
2019-06-16	14.0	14.14	13.96	14.14	0.12	0.86	161291.0	2265108.88	200
2019-06-13	14.3	14.34	13.96	14.02	-0.46	-3.18	269263.0	3812318.82	333
2019-06-12	13.84	14.5	13.84	14.48	0.58	4.17	720743.0	10246417.08	752
2019-06-11	13.8	13.98	13.8	13.9	0.12	0.87	285044.0	3958533.08	287
2019-06-10	13.82	13.92	13.78	13.78	-0.02	-0.14	243780.0	3375141.44	238
2019-06-09	13.72	13.8	13.66	13.8	0.16	1.17	104166.0	1430235.84	189
2019-05-30	13.7	13.86	13.52	13.64	-0.24	-1.73	219847.0	2996645.4	274
2019-05-29	13.58	13.88	13.58	13.88	0.18	1.31	17798.0	242975.48	56
2019-05-28	13.7	13.7	13.46	13.7	0.0	0.0	48772.0	660970.68	78
2019-05-27	13.56	13.76	13.56	13.7	-0.2	-1.44	32002.0	436571.06	75
2019-05-26	13.9	13.9	13.9	13.9	0.0	0.0	10718.0	146533.62	48
2019-05-23	13.98	13.98	13.8	13.9	-0.1	-0.71	78418.0	1089833.92	94
2019-05-22	14.06	14.06	13.9	14.0	-0.16	-1.13	118022.0	1650018.24	171
2019-05-21	13.68	14.16	13.68	14.16	0.46	3.36	45275.0	623426.64	102
2019-05-20	13.7	13.7	13.5	13.7	-0.1	-0.72	34994.0	475557.3	110
2019-05-19	14.0	14.0	13.7	13.8	-0.26	-1.85	57506.0	795021.34	128
2019-05-16	13.6	14.2	13.6	14.06	0.26	1.88	53107.0	739815.4	124
2019-05-15	13.7	13.98	13.7	13.8	0.4	2.99	62062.0	857783.34	140
2019-05-14	13.6	14.0	13.3	13.4	-0.4	-2.9	80692.0	1098972.94	178
2019-05-13	13.8	14.08	13.8	13.8	-0.22	-1.57	80502.0	1120311.16	176
2019-05-12	14.2	14.3	14.0	14.02	-0.74	-5.01	154507.0	2178090.6	326
2019-05-09	15.5	15.6	14.66	14.76	-0.84	-5.38	494075.0	7404713.8	744
2019-05-08	14.84	15.88	14.84	15.6	1.1	7.59	482923.0	7530699.48	792
2019-05-07				14.5	0.0	0.0	5271.0	77547.18	47
2019-05-06	14.88	14.88	14.5	14.5	-0.38	-2.55	25049.0	367311.22	83
2019-05-05	15.0	15.0	14.88	14.88	-0.16	-1.06	89830.0	1341381.14	231
2019-05-02	15.1	15.1	15.04	15.04	-0.06	-0.4	34910.0	526564.5	116
2019-05-01	15.2	15.2	15.0	15.1	-0.3	-1.95	80111.0	1206422.3	188
2019-04-30	15.06	15.4	15.0	15.4	0.32	2.12	153537.0	2341548.16	170
2019-04-29	15.16	15.16	15.0	15.08	-0.18	-1.18	49371.0	744019.16	151
2019-04-28	15.2	15.26	15.16	15.26	-0.02	-0.13	29950.0	455471.06	93
2019-04-25	15.4	15.4	15.28	15.28	-0.16	-1.04	40462.0	620310.76	99
2019-04-24	15.42	15.44	15.4	15.44	0.0	0.0	21157.0	326167.3	72
2019-04-23	15.46	15.46	15.44	15.44	0.0	0.0	20242.0	312730.84	67
2019-04-22	15.5	15.56	15.44	15.44	-0.08	-0.52	48942.0	757376.3	72
2019-04-21	15.5	15.62	15.5	15.52	0.02	0.13	47654.0	741422.54	106
2019-04-18	15.5	15.64	15.5	15.5	-0.16	-1.02	37704.0	586103.34	96
2019-04-17	15.68	15.74	15.64	15.66	-0.02	-0.13	56971.0	893889.64	108
2019-04-16	15.74	15.82	15.66	15.68	-0.1	-0.63	79769.0	1254982.32	160
2019-04-15	15.4	15.8	15.4	15.78	0.32	2.07	106149.0	1659961.44	230
2019-04-14	15.42	15.5	15.42	15.46	-0.16	-1.02	50895.0	786815.62	131
2019-04-11	15.58	15.66	15.56	15.62	0.02	0.13	43784.0	683313.62	104
2019-04-10	15.6	15.64	15.54	15.6	0.0	0.0	64407.0	1004432.74	123
2019-04-09	15.66	15.66	15.54	15.6	-0.02	-0.13	44524.0	693451.58	119
2019-04-08	15.62	15.68	15.6	15.62	0.0	0.0	74795.0	1170120.68	137
2019-04-07	15.7	15.74	15.62	15.62	-0.1	-0.64	29109.0	456922.42	80
2019-04-04	15.74	15.78	15.7	15.72	-0.12	-0.76	60939.0	958457.74	110
2019-04-03	15.9	15.9	15.82	15.84	0.04	0.25	27017.0	427993.8	122
2019-04-02	15.7	16.0	15.7	15.8	0.1	0.64	79748.0	1267766.42	197
2019-04-01	15.72	15.76	15.7	15.7	0.04	0.26	33264.0	522829.5	113
2019-03-31	15.4	16.0	15.4	15.66	-0.12	-0.76	132803.0	2084507.54	238
2019-03-28	16.1	16.16	15.78	15.78	-0.42	-2.59	251786.0	4037052.22	363
2019-03-27	15.54	16.2	15.5	16.2	0.68	4.38	168978.0	2679336.82	276
2019-03-26	15.54	15.8	15.46	15.52	-0.04	-0.26	143999.0	2245235.68	305
2019-03-25	15.78	15.78	15.56	15.56	-0.16	-1.02	121480.0	1899007.78	250
2019-03-24	15.84	16.08	15.7	15.72	-0.22	-1.38	240434.0	3826983.02	354
2019-03-21	15.68	16.8	15.68	15.94	0.28	1.79	826502.0	13421285.76	1227
2019-03-20	15.72	15.76	15.66	15.66	-0.14	-0.89	62647.0	983954.12	136
2019-03-19	15.88	15.94	15.74	15.8	0.08	0.51	82870.0	1315351.44	178
2019-03-18	15.86	15.88	15.7	15.72	-0.02	-0.13	67394.0	1065144.66	166
2019-03-17	15.8	16.0	15.7	15.74	-0.1	-0.63	56979.0	901953.84	181
2019-03-14	15.54	15.9	15.52	15.84	0.3	1.93	139868.0	2203269.32	248
2019-03-13	15.52	15.66	15.42	15.54	-0.06	-0.38	147751.0	2288231.02	222
2019-03-12	16.08	16.08	15.6	15.6	-0.5	-3.11	284307.0	4484351.74	358
2019-03-11	15.9	17.1	15.9	16.1	0.2	1.26	746662.0	12307961.88	900
2019-03-10	15.76	16.0	15.76	15.9	-0.04	-0.25	129591.0	2059045.98	145
2019-03-07	15.78	16.02	15.66	15.94	0.34	2.18	118314.0	1877393.94	282
2019-03-06	15.72	15.76	15.6	15.6	-0.12	-0.76	74703.0	1172158.28	148
2019-03-05	15.68	15.76	15.68	15.72	0.1	0.64	73630.0	1156690.96	141
2019-03-04	15.5	15.66	15.5	15.62	0.06	0.39	36252.0	565436.5	93
2019-03-03	15.52	15.72	15.52	15.56	-0.04	-0.26	80824.0	1264916.38	116
2019-02-28	15.4	15.74	15.32	15.6	0.1	0.65	114751.0	1787746.24	189
2019-02-27	15.3	15.62	15.2	15.5	0.3	1.97	110194.0	1701949.66	264
2019-02-26	15.02	15.38	15.02	15.2	0.16	1.06	43265.0	659506.12	148
2019-02-25	15.14	15.14	15.02	15.04	-0.12	-0.79	49822.0	750995.62	140
2019-02-24	15.22	15.3	15.14	15.16	-0.16	-1.04	129217.0	1971328.78	178
2019-02-21	15.78	15.78	15.32	15.32	-0.34	-2.17	83211.0	1297991.6	122
2019-02-20	15.9	15.9	15.66	15.66	-0.1	-0.63	38925.0	610788.1	85
2019-02-19	15.74	15.78	15.66	15.76	-0.1	-0.63	34624.0	545252.46	112
2019-02-18	15.72	15.9	15.66	15.86	0.04	0.25	69787.0	1102343.0	139
2019-02-17	15.9	15.9	15.74	15.82	-0.08	-0.5	28734.0	454538.02	83
2019-02-14	15.9	16.04	15.84	15.9	-0.08	-0.5	37902.0	604816.64	194
2019-02-13	16.2	16.2	15.98	15.98	-0.2	-1.24	47254.0	758358.74	128
2019-02-12	15.78	16.34	15.78	16.18	0.42	2.66	314453.0	5082803.78	478
2019-02-11	16.02	16.02	15.76	15.76	-0.24	-1.5	127594.0	2022411.56	186
2019-02-10	15.54	16.1	15.54	16.0	0.48	3.09	91568.0	1449154.28	193
2019-02-07	15.62	15.62	15.5	15.52	-0.24	-1.52	68900.0	1071758.9	158
2019-02-06	15.86	15.98	15.6	15.76	-0.1	-0.63	151910.0	2402202.36	202
2019-02-05	15.54	15.86	15.5	15.86	0.36	2.32	187209.0	2936977.96	344
2019-02-04	15.84	15.9	15.5	15.5	-0.48	-3.0	323443.0	5072234.18	551
2019-02-03	16.38	17.0	15.9	15.98	-0.02	-0.13	1297558.0	21315254.48	1475
2019-01-31	15.84	16.0	15.6	16.0	0.18	1.14	301573.0	4749776.64	373
2019-01-30	15.46	16.14	15.44	15.82	0.38	2.46	784471.0	12399251.32	803
2019-01-29	15.3	15.46	15.26	15.44	0.14	0.92	73897.0	1137631.38	135
2019-01-28	15.32	15.6	15.3	15.3	0.0	0.0	236599.0	3654295.62	299
2019-01-27	14.9	15.38	14.9	15.3	0.42	2.82	349665.0	5329409.18	462
2019-01-24	15.0	15.0	14.82	14.88	-0.08	-0.53	114063.0	1694777.34	191
2019-01-23	14.7	15.26	14.7	14.96	0.26	1.77	410950.0	6169806.88	614
2019-01-22	14.52	14.76	14.5	14.7	0.16	1.1	125070.0	1831358.5	261
2019-01-21	14.5	14.74	14.44	14.54	-0.06	-0.41	60140.0	877781.96	156
2019-01-20	14.62	14.62	14.54	14.6	0.0	0.0	39709.0	578321.76	106
2019-01-17	14.8	14.8	14.58	14.6	-0.08	-0.54	136200.0	1995226.16	246
2019-01-16	14.88	14.88	14.64	14.68	-0.22	-1.48	128044.0	1889074.2	203
2019-01-15	14.62	14.9	14.6	14.9	0.3	2.05	69492.0	1025273.96	154
2019-01-14	14.84	14.84	14.6	14.6	-0.28	-1.88	119486.0	1757628.92	345
2019-01-13	14.94	15.02	14.88	14.88	-0.12	-0.8	77637.0	1160653.58	197
2019-01-10	15.58	15.74	14.4	15.0	-0.56	-3.6	385855.0	5849081.62	609
2019-01-09	15.5	15.56	15.3	15.56	0.06	0.39	188760.0	2907128.02	313
2019-01-08	15.62	15.62	15.46	15.5	-0.14	-0.9	79858.0	1239852.98	146
2019-01-07	15.58	15.64	15.48	15.64	0.02	0.13	99602.0	1549191.46	139
2019-01-06	15.94	15.94	15.62	15.62	-0.26	-1.64	97039.0	1526609.54	191
2019-01-03	15.76	15.9	15.6	15.88	0.0	0.0	157580.0	2484217.34	270
2019-01-02	15.5	16.1	15.4	15.88	0.38	2.45	264057.0	4185350.62	420
2019-01-01	15.9	15.98	15.5	15.5	-0.4	-2.52	109027.0	1709351.42	229
2018-12-31	16.2	16.2	15.7	15.9	-0.2	-1.24	428153.0	6818639.18	619
2018-12-30	14.94	16.38	14.94	16.1	1.2	8.05	1338002.0	21168384.1	1246
2018-12-27	14.48	14.92	14.48	14.9	0.5	3.47	132471.0	1955378.48	278
2018-12-26	14.52	14.88	14.4	14.4	-0.22	-1.5	65331.0	953081.38	144
2018-12-25	14.6	14.8	14.5	14.62	-0.18	-1.22	65530.0	958326.28	134
2018-12-24	14.18	14.8	14.18	14.8	0.56	3.93	137981.0	1998357.42	240
2018-12-23	14.08	14.26	14.08	14.24	-0.06	-0.42	29811.0	422727.88	52
2018-12-20	14.52	14.52	14.24	14.3	-0.32	-2.19	129168.0	1860426.14	164
2018-12-19	14.9	14.9	14.5	14.62	-0.38	-2.53	183671.0	2692192.52	243
2018-12-18	14.88	15.0	14.84	15.0	0.0	0.0	56701.0	844541.96	139
2018-12-17	15.22	15.22	14.92	15.0	-0.2	-1.32	122923.0	1848228.66	246
2018-12-16	14.9	15.4	14.74	15.2	0.3	2.01	497830.0	7514302.94	478
2018-12-13	14.52	15.0	14.36	14.9	0.38	2.62	350776.0	5176545.56	454
2018-12-12	14.28	14.62	14.26	14.52	0.26	1.82	261025.0	3778219.2	317
2018-12-11	14.2	14.32	14.2	14.26	-0.02	-0.14	69201.0	988056.68	137
2018-12-10	14.2	14.28	14.2	14.28	0.06	0.42	42665.0	608010.8	118
2018-12-09	14.26	14.26	14.16	14.22	0.06	0.42	51117.0	725056.16	76
2018-12-06	14.2	14.42	14.12	14.16	0.04	0.28	166947.0	2382666.4	289
2018-12-05	14.04	14.26	14.04	14.12	-0.06	-0.42	126041.0	1788754.56	214
2018-12-04	14.18	14.28	14.16	14.18	0.0	0.0	76661.0	1088833.52	150
2018-12-03	14.2	14.22	14.16	14.18	0.02	0.14	155746.0	2211367.54	208
2018-12-02	13.96	14.34	13.96	14.16	0.1	0.71	224792.0	3189181.6	339
2018-11-29	14.12	14.12	13.96	14.06	-0.02	-0.14	61987.0	868352.9	170
2018-11-28	13.82	14.08	13.8	14.08	0.24	1.73	105216.0	1463498.84	183
2018-11-27	13.8	13.92	13.8	13.84	0.08	0.58	58737.0	811989.9	126
2018-11-26	13.8	13.8	13.6	13.76	-0.04	-0.29	48729.0	668130.44	137
2018-11-25	13.84	13.88	13.72	13.8	-0.26	-1.85	54421.0	752503.98	138
2018-11-22	13.92	14.06	13.9	14.06	0.12	0.86	107441.0	1499523.88	140
2018-11-21	13.66	14.0	13.66	13.94	0.14	1.01	67254.0	932507.96	107
2018-11-20	14.16	14.16	13.5	13.8	-0.3	-2.13	107426.0	1479706.48	187
2018-11-19	14.22	14.22	14.0	14.1	-0.16	-1.12	186014.0	2609632.94	253
2018-11-18	14.5	14.5	14.14	14.26	-0.42	-2.86	96695.0	1377687.74	186
2018-11-15	14.5	14.8	14.46	14.68	-0.02	-0.14	144521.0	2112094.08	164
2018-11-14	14.6	14.9	14.6	14.7	0.08	0.55	155462.0	2303414.2	261
2018-11-13	14.36	14.96	14.36	14.62	0.32	2.24	401964.0	5916050.14	502
2018-11-12	14.5	14.52	14.3	14.3	0.06	0.42	65994.0	951264.44	110
2018-11-11	14.4	14.4	14.22	14.24	-0.18	-1.25	71233.0	1017201.18	116
2018-11-08	14.44	14.44	14.4	14.42	-0.06	-0.41	41802.0	603366.56	94
2018-11-07	14.48	14.64	14.44	14.48	0.08	0.56	114263.0	1658494.08	156
2018-11-06	14.3	14.46	14.3	14.4	0.04	0.28	29141.0	420086.0	77
2018-11-05	14.34	14.46	14.34	14.36	0.0	0.0	28915.0	415938.4	77
2018-11-04	14.4	14.62	14.14	14.36	-0.14	-0.97	58603.0	846365.72	144
2018-11-01	14.54	14.58	14.42	14.5	-0.12	-0.82	133110.0	1930240.72	232
2018-10-31	14.5	14.84	14.36	14.62	0.28	1.95	380394.0	5572883.72	480
2018-10-30	14.12	14.6	14.1	14.34	0.16	1.13	391924.0	5630934.42	430
2018-10-29	14.1	14.4	14.0	14.18	0.08	0.57	349692.0	4978614.96	400
2018-10-28	13.9	14.2	13.9	14.1	0.2	1.44	212927.0	2998419.14	222
2018-10-25	14.0	14.24	13.82	13.9	-0.16	-1.14	375548.0	5279601.02	430
2018-10-24	13.46	14.28	13.4	14.06	0.58	4.3	604907.0	8408059.52	684
2018-10-23	13.0	13.76	13.0	13.48	0.36	2.74	370458.0	4934517.88	421
2018-10-22	13.28	13.28	12.74	13.12	-0.18	-1.35	61582.0	797863.62	126
2018-10-21	12.32	13.36	12.32	13.3	-0.26	-1.92	173410.0	2262955.26	213
2018-10-18	13.72	13.72	13.56	13.56	-0.16	-1.17	20647.0	281613.38	72
2018-10-17	13.66	14.0	13.66	13.72	0.06	0.44	35440.0	489112.48	80
2018-10-16	13.8	13.8	13.1	13.66	-0.16	-1.16	76110.0	1037739.36	146
2018-10-15	13.36	14.2	13.2	13.82	0.74	5.66	151053.0	2093533.18	314
2018-10-14	14.5	14.5	13.06	13.08	-1.42	-9.79	171217.0	2336193.74	334
2018-10-11	13.9	14.98	13.9	14.5	-0.58	-3.85	41012.0	597141.78	149
2018-10-10	15.1	15.1	15.0	15.08	0.0	0.0	50716.0	760918.88	165
2018-10-09	15.16	15.16	15.08	15.08	-0.18	-1.18	11675.0	176672.64	68
2018-10-08	15.18	15.34	15.14	15.26	0.12	0.79	28215.0	428639.06	83
2018-10-07	15.3	15.3	15.12	15.14	-0.16	-1.05	44268.0	672037.1	89
2018-10-04	15.32	15.36	15.2	15.3	-0.2	-1.29	59896.0	917177.28	123
2018-10-03	15.3	15.5	15.2	15.5	0.2	1.31	55037.0	840731.54	124
2018-10-02	15.6	15.6	15.3	15.3	-0.26	-1.67	79852.0	1237750.92	137
2018-10-01	15.12	15.82	15.1	15.56	0.4	2.64	411260.0	6364559.78	535
2018-09-30	15.28	15.28	15.16	15.16	-0.16	-1.04	66148.0	1005027.74	132
2018-09-27	15.4	15.42	15.2	15.32	-0.04	-0.26	80484.0	1234206.2	183
2018-09-26	15.12	15.38	15.08	15.36	0.22	1.45	90897.0	1379770.22	215
2018-09-25	15.26	15.26	15.12	15.14	-0.04	-0.26	45635.0	692573.88	191
2018-09-20	15.5	15.5	15.18	15.18	-0.32	-2.06	256518.0	3929068.02	244
2018-09-19	15.82	16.1	15.28	15.5	-0.4	-2.52	352707.0	5486067.18	405
2018-09-18	15.98	16.0	15.9	15.9	0.1	0.63	44987.0	717925.04	117
2018-09-17	15.4	15.84	15.0	15.8	0.18	1.15	45635.0	709429.48	95
2018-09-16	15.68	15.8	15.54	15.62	-0.22	-1.39	39058.0	610978.24	92
2018-09-13	15.84	15.84	15.84	15.84	0.14	0.89	7906.0	124634.26	49
2018-09-12	15.84	15.9	15.7	15.7	-0.2	-1.26	20848.0	329046.32	85
2018-09-11	16.0	16.08	15.88	15.9	-0.28	-1.73	34032.0	543824.78	104
2018-09-10	16.28	16.5	16.1	16.18	-0.18	-1.1	99410.0	1610226.98	135
2018-09-09	16.4	16.62	16.2	16.36	-0.24	-1.45	43631.0	714108.28	100
2018-09-06	15.8	16.6	15.36	16.6	0.88	5.6	95828.0	1531983.24	156
2018-09-05	16.54	16.54	15.34	15.72	-0.96	-5.76	93664.0	1493908.52	195
2018-09-04	17.0	17.2	16.68	16.68	-0.22	-1.3	100194.0	1690375.4	196
2018-09-03	16.8	17.46	16.8	16.9	0.3	1.81	123895.0	2128666.7	262
2018-09-02	16.64	16.64	16.58	16.6	-0.2	-1.19	20900.0	346924.74	55
2018-08-30	16.92	16.92	16.8	16.8	-0.3	-1.75	20864.0	351386.18	68
2018-08-29	17.48	17.5	16.8	17.1	-0.12	-0.7	46297.0	792247.68	119
2018-08-28	16.74	17.5	16.6	17.22	0.58	3.49	81685.0	1397766.34	155
2018-08-27	16.8	16.88	16.6	16.64	-0.16	-0.95	24075.0	401705.12	95
2018-08-26	16.6	16.8	16.54	16.8	0.26	1.57	59720.0	994927.64	87
2018-08-16	16.3	16.58	16.1	16.54	0.12	0.73	69314.0	1138766.28	179
2018-08-15	16.3	16.74	16.3	16.42	0.12	0.74	18763.0	309809.26	68
2018-08-14	16.22	16.3	16.22	16.3	0.2	1.24	10273.0	167482.16	51
2018-08-13	16.7	16.7	16.1	16.1	-0.4	-2.42	40641.0	667547.34	91
2018-08-12	16.82	16.82	16.48	16.5	-0.44	-2.6	54984.0	916053.36	90
2018-08-09	16.96	17.1	16.9	16.94	-0.14	-0.82	35814.0	606914.12	91
2018-08-08	17.2	17.2	17.08	17.08	0.02	0.12	21560.0	368920.32	78
2018-08-07	17.06	17.22	17.06	17.06	-0.04	-0.23	61875.0	1058925.7	109
2018-08-06	17.4	17.4	16.98	17.1	-0.4	-2.29	189718.0	3242314.38	289
2018-08-05	18.7	18.7	17.5	17.5	0.48	2.82	474747.0	8640253.88	661
2018-08-02	17.0	17.02	17.0	17.02	0.14	0.83	13274.0	225546.98	66
2018-08-01	16.9	16.96	16.84	16.88	-0.04	-0.24	42607.0	720436.48	89
2018-07-31	17.12	17.12	16.82	16.92	-0.22	-1.28	90692.0	1542024.52	191
2018-07-30	17.66	17.76	17.1	17.14	-0.52	-2.94	120592.0	2091260.9	212
2018-07-29	17.9	17.92	17.64	17.66	-0.22	-1.23	26723.0	475552.3	70
2018-07-26	18.06	18.1	17.52	17.88	-0.24	-1.32	57063.0	1025742.98	93
2018-07-25	18.08	18.24	18.08	18.12	0.0	0.0	31228.0	567558.6	72
2018-07-24	18.16	18.16	18.12	18.12	-0.1	-0.55	18857.0	341865.48	94
2018-07-23	18.3	18.36	18.22	18.22	-0.08	-0.44	54996.0	1005100.56	93
2018-07-22	18.16	18.42	18.14	18.3	0.16	0.88	95998.0	1753702.2	140
2018-07-19	18.14	18.14	18.08	18.14	0.0	0.0	19539.0	354059.18	78
2018-07-18	18.18	18.18	18.08	18.14	-0.06	-0.33	49444.0	896610.38	99
2018-07-17	18.24	18.24	18.0	18.2	-0.08	-0.44	34574.0	627970.66	90
2018-07-16	18.28	18.3	18.26	18.28	-0.02	-0.11	44921.0	821336.38	124
2018-07-15	18.34	18.38	18.28	18.3	0.0	0.0	58286.0	1068244.0	99
2018-07-12	18.26	18.66	18.26	18.3	0.0	0.0	173979.0	3212796.74	270
2018-07-11	18.26	18.32	18.26	18.3	0.04	0.22	23692.0	433116.96	48
2018-07-10	18.32	18.58	18.26	18.26	-0.04	-0.22	91462.0	1677987.82	130
2018-07-09	18.3	18.36	18.28	18.3	-0.04	-0.22	44287.0	810408.12	91
2018-07-08	18.34	18.42	18.3	18.34	0.02	0.11	57329.0	1051905.9	56
2018-07-05	18.36	18.42	18.32	18.32	-0.12	-0.65	56660.0	1040960.44	71
2018-07-04	18.44	18.44	18.4	18.44	0.08	0.44	34343.0	632570.46	67
2018-07-03	18.3	18.42	18.3	18.36	-0.12	-0.65	26519.0	487564.96	65
2018-07-02	18.6	18.6	18.24	18.48	-0.12	-0.65	67124.0	1238987.94	88
2018-07-01	18.78	18.8	18.54	18.6	-0.14	-0.75	74906.0	1403376.0	121
2018-06-28	18.42	18.76	18.42	18.74	0.24	1.3	262545.0	4895644.54	144
2018-06-27	18.66	18.8	18.4	18.5	-0.18	-0.96	81139.0	1507586.52	126
2018-06-26	18.84	18.88	18.68	18.68	-0.02	-0.11	69762.0	1308646.14	111
2018-06-25	18.52	18.92	18.52	18.7	0.12	0.65	178224.0	3348338.96	238
2018-06-24	18.48	18.58	18.48	18.58	0.06	0.32	94694.0	1751932.06	99
2018-06-21	18.3	18.52	18.22	18.52	0.22	1.2	49261.0	902209.04	65
2018-06-20	18.26	18.4	18.16	18.3	0.02	0.11	42977.0	786321.94	92
2018-06-12	18.34	18.46	18.22	18.28	0.04	0.22	23588.0	431743.88	55
2018-06-11	18.6	18.6	18.22	18.24	-0.56	-2.98	71206.0	1308254.66	124
2018-06-10	18.8	18.8	18.56	18.8	0.1	0.53	111825.0	2088919.56	136
2018-06-07	18.62	18.96	18.62	18.7	-0.02	-0.11	210276.0	3961347.12	230
2018-06-06	18.7	18.8	18.4	18.72	0.2	1.08	192780.0	3598453.56	333
2018-06-05	18.28	18.8	18.24	18.52	0.18	0.98	180548.0	3345713.86	306
2018-06-04	18.16	18.78	18.16	18.34	0.14	0.77	215563.0	3982741.38	342
2018-06-03	18.2	18.28	18.12	18.2	0.14	0.78	52262.0	949879.38	88
2018-05-31	18.32	18.32	18.06	18.06	-0.26	-1.42	102964.0	1875122.9	102
2018-05-30	18.0	18.34	18.0	18.32	0.28	1.55	59260.0	1081602.84	110
2018-05-29	18.2	18.24	18.04	18.04	-0.32	-1.74	39873.0	723247.8	84
2018-05-28	18.02	18.36	18.0	18.36	0.32	1.77	52062.0	947012.28	101
2018-05-27	18.2	18.2	18.0	18.04	-0.16	-0.88	40315.0	728546.86	90
2018-05-24	18.6	18.6	18.1	18.2	-0.37	-1.99	63305.0	1166858.76	108
2018-05-23	18.66	18.72	18.58	18.57	-0.11	-0.59	75582.0	1408515.62	149
2018-05-22	19.0	19.14	18.64	18.68	-0.14	-0.74	205520.0	3885341.46	338
2018-05-21	18.06	18.98	18.06	18.82	0.78	4.32	160157.0	2986326.58	277
2018-05-20	17.9	18.16	17.9	18.04	0.05	0.28	85947.0	1550053.78	124
2018-05-17	17.96	18.26	17.96	17.99	0.01	0.06	26831.0	483869.14	67
2018-05-16	18.14	18.14	17.94	17.98	-0.26	-1.43	42867.0	771521.38	92
2018-05-15	18.34	18.38	18.24	18.24	-0.09	-0.49	37068.0	678170.54	100
2018-05-14	18.12	18.4	18.12	18.33	0.08	0.44	36848.0	674876.64	93
2018-05-13	18.4	18.42	18.18	18.25	0.08	0.44	28096.0	513922.16	102
2018-05-10	18.0	18.14	18.0	18.17	0.05	0.28	36410.0	657859.06	105
2018-05-09	18.36	18.4	18.0	18.12	-0.22	-1.2	71249.0	1299157.24	148
2018-05-08	18.36	18.7	18.32	18.34	-0.08	-0.43	73242.0	1348347.68	149
2018-05-07	18.7	18.76	18.4	18.42	0.02	0.11	36901.0	685115.32	120
2018-05-06	18.7	18.72	18.4	18.4	0.0	0.0	77805.0	1449609.08	196
2018-05-03	18.5	18.5	18.38	18.4	-0.36	-1.92	130117.0	2401946.76	185
2018-05-02	19.0	19.1	18.72	18.76	-0.24	-1.26	61308.0	1157917.6	162
2018-05-01	19.14	19.14	18.96	19.0	-0.11	-0.58	120237.0	2289988.14	140
2018-04-30	19.14	19.14	19.02	19.11	-0.03	-0.16	89104.0	1701931.44	170
2018-04-29	19.2	19.26	19.12	19.14	-0.04	-0.21	72558.0	1390675.34	162
2018-04-26	19.14	19.28	19.0	19.18	0.05	0.26	235990.0	4525337.66	344
2018-04-25	19.2	19.26	19.08	19.13	0.01	0.05	91769.0	1756987.14	154
2018-04-24	19.3	19.3	18.8	19.12	-0.14	-0.73	190505.0	3657856.14	328
2018-04-23	19.34	19.5	19.2	19.26	-0.12	-0.62	213924.0	4127561.24	295
2018-04-22	19.3	19.7	19.2	19.38	0.23	1.2	454210.0	8829458.06	590
2018-04-19	19.28	19.38	19.02	19.15	-0.1	-0.52	140224.0	2692211.82	273
2018-04-18	18.62	19.36	18.62	19.25	0.62	3.33	728190.0	13965338.12	719
2018-04-17	18.68	18.82	18.6	18.63	-0.06	-0.32	171440.0	3200960.96	281
2018-04-16	18.34	19.26	18.34	18.69	0.41	2.24	629183.0	11909355.36	854
2018-04-15	18.2	18.34	18.2	18.28	0.2	1.11	52764.0	965108.86	95
2018-04-12	18.24	18.24	18.0	18.08	-0.06	-0.33	76757.0	1390061.46	151
2018-04-11	18.28	18.46	18.0	18.14	-0.14	-0.77	213735.0	3909523.04	278
2018-04-10	18.26	18.3	18.04	18.28	-0.06	-0.33	82727.0	1505050.34	136
2018-04-09	18.4	18.5	18.2	18.34	0.08	0.44	104691.0	1918770.86	191
2018-04-08	18.4	18.4	18.14	18.26	-0.1	-0.54	43952.0	802443.94	93
2018-04-05	18.3	18.42	18.24	18.36	0.12	0.66	98642.0	1810547.82	159
2018-04-04	17.9	18.46	17.9	18.24	0.38	2.13	217862.0	3966580.46	335
2018-04-03	17.74	17.88	17.7	17.86	0.16	0.9	56556.0	1006238.56	132
2018-04-02	17.74	17.86	17.7	17.7	-0.04	-0.23	86261.0	1529765.52	128
2018-04-01	17.8	17.8	17.72	17.74	-0.09	-0.5	22456.0	398426.16	64
2018-03-29	17.8	17.96	17.72	17.83	0.12	0.68	58966.0	1049862.1	139
2018-03-28	17.8	17.8	17.72	17.71	-0.12	-0.67	70232.0	1248175.86	147
2018-03-27	17.82	17.98	17.8	17.83	0.01	0.06	161254.0	2890007.24	298
2018-03-26	17.8	17.84	17.5	17.82	-0.04	-0.22	313539.0	5305748.74	313
2018-03-25	17.9	18.0	17.7	17.86	-0.62	-3.35	397335.0	7083153.64	521
2018-03-22	18.44	18.52	18.4	18.48	0.01	0.05	102892.0	1899642.08	188
2018-03-21	18.38	18.62	18.3	18.47	0.13	0.71	336786.0	6211818.48	477
2018-03-20	18.46	18.48	18.34	18.34	-0.14	-0.76	66096.0	1215614.24	141
2018-03-19	18.54	18.72	18.44	18.48	0.03	0.16	127497.0	2368459.86	277
2018-03-18	18.5	18.58	18.38	18.45	-0.07	-0.38	106389.0	1963156.42	240
2018-03-15	18.66	18.68	18.4	18.52	-0.18	-0.96	61961.0	1148134.94	162
2018-03-14	18.68	18.88	18.6	18.7	0.13	0.7	81246.0	1523534.08	146
2018-03-13	18.44	18.62	18.4	18.57	-0.15	-0.8	89416.0	1657199.04	189
2018-03-12	18.6	18.74	18.56	18.72	0.15	0.81	157838.0	2947987.34	193
2018-03-11	18.54	18.62	18.48	18.57	0.05	0.27	122191.0	2268546.04	186
2018-03-08	18.56	18.56	18.44	18.52	0.08	0.43	49730.0	919007.54	93
2018-03-07	18.5	18.52	18.4	18.44	0.0	0.0	31543.0	582224.34	80
2018-03-06	18.52	18.52	18.4	18.44	-0.12	-0.65	69536.0	1282188.54	132
2018-03-05	18.6	18.7	18.46	18.56	-0.09	-0.48	60625.0	1125245.26	164
2018-03-04	18.62	19.2	18.5	18.65	0.0	0.0	261786.0	4944240.18	403
2018-03-01	18.5	18.7	18.4	18.65	0.17	0.92	139819.0	2595594.06	193
2018-02-28	18.34	18.6	18.24	18.48	0.07	0.38	119383.0	2195236.7	148
2018-02-27	18.28	18.46	18.18	18.41	0.21	1.15	165993.0	3042662.66	220
2018-02-26	18.38	18.38	18.2	18.2	-0.17	-0.93	75556.0	1381302.42	141
2018-02-25	18.4	18.52	18.38	18.37	0.06	0.33	99118.0	1826576.36	164
2018-02-22	18.16	18.36	18.14	18.31	0.09	0.49	137809.0	2514660.32	217
2018-02-21	18.14	18.26	18.14	18.22	0.06	0.33	30933.0	562457.8	81
2018-02-20	18.22	18.28	18.14	18.16	-0.02	-0.11	135258.0	2459746.98	175
2018-02-19	18.26	18.36	18.18	18.18	-0.09	-0.49	59341.0	1083315.0	102
2018-02-18	18.38	18.46	18.28	18.27	-0.15	-0.81	36246.0	666297.24	88
2018-02-15	18.3	18.64	18.3	18.42	0.18	0.99	215708.0	3987130.9	272
2018-02-14	18.2	18.28	18.2	18.24	-0.02	-0.11	27738.0	506058.46	82
2018-02-13	18.32	18.4	18.26	18.26	-0.03	-0.16	61230.0	1122629.66	102
2018-02-12	18.24	18.42	18.22	18.29	0.05	0.27	138288.0	2530975.08	152
2018-02-11	18.48	18.48	18.24	18.24	-0.25	-1.35	45000.0	825180.74	100
2018-02-08	18.44	18.58	18.44	18.49	-0.01	-0.05	33314.0	616484.28	78
2018-02-07	18.52	18.72	18.5	18.5	-0.03	-0.16	96290.0	1791064.92	108
2018-02-06	18.42	18.7	18.42	18.53	-0.31	-1.65	82450.0	1530949.4	160
2018-02-05	18.8	18.86	18.74	18.84	-0.04	-0.21	54910.0	1031748.74	104
2018-02-04	18.94	18.94	18.8	18.88	-0.07	-0.37	48707.0	918204.38	104
2018-02-01	19.1	19.1	18.88	18.95	-0.08	-0.42	89696.0	1703208.24	102
2018-01-31	19.04	19.14	18.94	19.03	0.09	0.48	127817.0	2434757.3	161
2018-01-30	18.8	19.34	18.8	18.94	0.14	0.74	383437.0	7331031.66	413
2018-01-29	18.78	18.96	18.78	18.8	0.05	0.27	85960.0	1620573.68	115
2018-01-28	18.56	19.0	18.56	18.75	0.19	1.02	63745.0	1199630.2	141
2018-01-25	18.44	18.7	18.4	18.56	-0.02	-0.11	69669.0	1291212.56	132
2018-01-24	18.62	18.7	18.5	18.58	-0.13	-0.69	67106.0	1247376.12	105
2018-01-23	18.8	18.88	18.7	18.71	-0.08	-0.43	50907.0	955066.62	115
2018-01-22	18.92	18.94	18.8	18.79	-0.14	-0.74	33551.0	633046.98	93
2018-01-21	18.92	18.98	18.84	18.93	0.02	0.11	32475.0	614561.26	95
2018-01-18	19.0	19.0	18.82	18.91	-0.07	-0.37	67977.0	1286440.02	113
2018-01-17	18.9	19.06	18.9	18.98	0.05	0.26	102940.0	1954609.46	127
2018-01-16	19.02	19.1	18.9	18.93	-0.09	-0.47	143430.0	2724728.44	221
2018-01-15	19.2	19.3	18.9	19.02	-0.17	-0.89	110986.0	2120681.62	181
2018-01-14	19.28	19.3	19.16	19.19	0.03	0.16	93552.0	1797871.82	119
2018-01-11	19.1	19.16	19.08	19.16	0.1	0.52	41370.0	791486.96	88
2018-01-10	19.1	19.12	19.04	19.06	0.06	0.32	49391.0	942748.4	80
2018-01-09	19.08	19.12	19.0	19.0	-0.08	-0.42	48259.0	919756.54	85
2018-01-08	19.04	19.22	19.04	19.08	-0.02	-0.1	42278.0	808302.44	110
2018-01-07	19.22	19.22	19.1	19.1	-0.01	-0.05	67530.0	1293559.2	144
2018-01-04	19.08	19.34	19.0	19.11	0.21	1.11	261162.0	5010609.28	434
2018-01-03	18.82	18.94	18.82	18.9	0.09	0.48	44486.0	840428.58	104
2018-01-02	18.9	18.96	18.78	18.81	-0.09	-0.48	62701.0	1181683.24	122
2018-01-01	19.0	19.16	18.6	18.9	-0.21	-1.1	188659.0	3566233.44	277
2017-12-31	19.18	19.4	19.0	19.11	0.01	0.05	69692.0	1334223.06	158
2017-12-28	19.14	19.32	19.0	19.1	0.0	0.0	150125.0	2881085.98	178
2017-12-27	19.1	19.22	19.0	19.1	0.02	0.1	152660.0	2919604.48	174
2017-12-26	19.06	19.1	18.88	19.08	-0.05	-0.26	168558.0	3202830.48	203
2017-12-25	19.1	19.46	19.06	19.13	0.03	0.16	133537.0	2562865.6	207
2017-12-24	19.62	19.62	19.08	19.1	-0.5	-2.55	131709.0	2542173.26	231
2017-12-21	19.7	19.92	19.58	19.6	-0.1	-0.51	102288.0	2016918.3	175
2017-12-20	19.74	20.0	19.58	19.7	0.21	1.08	239028.0	4738597.42	289
2017-12-19	19.84	19.92	19.3	19.49	-0.32	-1.62	163508.0	3221484.4	257
2017-12-18	19.84	20.22	19.78	19.81	0.01	0.05	286488.0	5713431.48	377
2017-12-17	19.22	20.1	19.1	19.8	0.51	2.64	530762.0	10500036.94	703
2017-12-14	19.2	19.5	19.02	19.29	0.15	0.78	373640.0	7211960.16	381
2017-12-13	18.9	19.6	18.6	19.14	0.42	2.24	787764.0	15128186.34	922
2017-12-12	18.62	18.94	18.5	18.72	0.06	0.32	324607.0	6079985.2	352
2017-12-11	18.9	18.92	18.6	18.66	-0.23	-1.22	254748.0	4801864.4	276
2017-12-10	18.7	19.04	18.6	18.89	0.4	2.16	538918.0	10155616.36	659
2017-12-07	18.36	18.54	18.16	18.49	0.16	0.87	177765.0	3258353.06	295
2017-12-06	18.6	18.72	18.28	18.33	-0.3	-1.61	197929.0	3665993.56	269
2017-12-05	18.4	18.86	18.4	18.63	-0.09	-0.48	131776.0	2457568.6	234
2017-12-04	18.74	18.84	18.54	18.72	-0.01	-0.05	201173.0	3766563.92	235
2017-12-03	18.5	18.84	18.5	18.73	0.36	1.96	397113.0	7427763.24	437
2017-11-30	18.56	18.56	18.3	18.37	-0.07	-0.38	145731.0	2679651.64	288
2017-11-29	18.5	18.7	18.4	18.44	-0.06	-0.32	147861.0	2743727.08	211
2017-11-28	18.46	18.88	18.46	18.5	0.05	0.27	278659.0	5204725.6	407
2017-11-27	18.2	18.72	18.2	18.45	0.25	1.37	368548.0	6831562.44	483
2017-11-26	18.2	18.26	18.16	18.2	0.05	0.28	93505.0	1703218.8	165
2017-11-23	18.24	18.4	18.1	18.15	-0.01	-0.06	271401.0	4946120.32	349
2017-11-22	17.96	18.2	17.96	18.16	0.08	0.44	212129.0	3839648.48	217
2017-11-21	17.96	18.14	17.5	18.08	0.07	0.39	178038.0	3190204.86	227
2017-11-20	18.16	18.26	18.0	18.01	-0.19	-1.04	171344.0	3101067.08	223
2017-11-19	18.36	18.48	18.1	18.2	-0.06	-0.33	98897.0	1804971.26	225
2017-11-16	19.5	19.84	18.04	18.26	-0.98	-5.09	755266.0	14307731.78	762
2017-11-15	18.4	19.6	18.1	19.24	0.99	5.42	433543.0	8164254.02	440
2017-11-14	18.14	18.5	18.14	18.25	0.1	0.55	118064.0	2163775.88	167
2017-11-13	18.1	18.4	17.94	18.15	0.25	1.4	231529.0	4195082.94	336
2017-11-12	18.0	18.9	17.8	17.9	-0.28	-1.54	385878.0	7057736.38	525
2017-11-09	18.1	18.28	18.1	18.18	0.14	0.78	96835.0	1760455.16	147
2017-11-08	18.26	18.26	18.0	18.04	-0.53	-2.85	156191.0	2820537.92	232
2017-11-07	19.98	19.98	18.54	18.57	-2.03	-9.85	494686.0	9512340.1	475
2017-11-06	19.4	20.74	19.3	20.6	0.88	4.46	593596.0	11871165.76	512
2017-11-05	20.0	20.0	19.3	19.72	-0.55	-2.71	311490.0	6131073.42	394
2017-11-02	19.4	20.4	19.34	20.27	0.83	4.27	575979.0	11507713.36	625
2017-11-01	19.4	19.7	19.26	19.44	0.11	0.57	142846.0	2781548.52	247
2017-10-31	19.0	19.48	18.86	19.33	0.26	1.36	152029.0	2909121.72	248
2017-10-30	18.36	19.62	18.3	19.07	0.85	4.67	341200.0	6474476.64	507
2017-10-29	18.24	18.3	18.2	18.22	0.03	0.16	48118.0	877590.7	103
2017-10-26	18.18	18.34	18.12	18.19	-0.1	-0.55	109066.0	1986747.44	156
2017-10-25	18.3	18.38	18.2	18.29	0.08	0.44	93627.0	1710182.3	129
2017-10-24	18.3	18.46	18.0	18.21	0.08	0.44	196397.0	3582448.44	298
2017-10-23	18.62	18.62	18.0	18.13	-0.74	-3.92	317792.0	5776831.62	381
2017-10-22	18.9	19.16	18.74	18.87	-0.1	-0.53	48409.0	912811.92	103
2017-10-19	19.16	19.16	18.92	18.97	-0.14	-0.73	67114.0	1279530.16	168
2017-10-18	18.2	19.3	18.1	19.11	0.85	4.65	350846.0	6614281.18	482
2017-10-17	18.1	18.4	18.1	18.26	0.09	0.5	101369.0	1850555.98	146
2017-10-16	18.3	18.3	17.9	18.17	0.02	0.11	138800.0	2510260.72	216
2017-10-15	18.64	18.9	18.1	18.15	-0.5	-2.68	151182.0	2796982.2	218
2017-10-12	18.52	18.74	17.8	18.65	-0.03	-0.16	147222.0	2701987.86	231
2017-10-11	18.76	19.0	18.1	18.68	-0.07	-0.37	221437.0	4131669.46	267
2017-10-10	19.72	19.78	18.4	18.75	-1.11	-5.59	186973.0	3608256.64	192
2017-10-09	19.86	19.92	19.5	19.86	-0.05	-0.25	149075.0	2939444.04	219
2017-10-08	20.38	20.38	19.88	19.91	-0.53	-2.59	220813.0	4435196.34	310
2017-10-05	20.6	20.64	20.36	20.44	-0.21	-1.02	184152.0	3770097.98	254
2017-10-04	20.6	20.72	20.56	20.65	0.0	0.0	129133.0	2667879.3	229
2017-10-03	20.48	20.82	20.42	20.65	0.18	0.88	203946.0	4213450.6	314
2017-10-02	20.52	20.74	20.4	20.47	-0.3	-1.44	153297.0	3152916.54	222
2017-10-01	20.2	20.8	20.2	20.77	0.26	1.27	240356.0	4947148.18	381
2017-09-28	20.44	20.98	20.3	20.51	0.02	0.1	546624.0	11321922.14	781
2017-09-27	21.1	21.1	20.44	20.49	-0.48	-2.29	477995.0	9886289.76	575
2017-09-26	20.3	21.3	20.3	20.97	0.86	4.28	1645401.0	34525781.0	1712
2017-09-25	19.64	20.18	19.4	20.11	0.37	1.87	500945.0	9979998.9	608
2017-09-21	19.88	19.96	19.72	19.74	-0.05	-0.25	163676.0	3247680.62	201
2017-09-20	19.72	20.16	19.72	19.79	0.07	0.35	487046.0	9711268.02	610
2017-09-19	19.46	20.12	19.46	19.72	0.3	1.54	883625.0	17485017.86	1012
2017-09-18	19.48	19.62	19.32	19.42	-0.18	-0.92	299643.0	5827301.2	345
2017-09-17	19.7	19.98	19.58	19.6	-0.05	-0.25	359492.0	7097767.62	335
2017-09-14	19.34	19.96	19.3	19.65	0.14	0.72	205162.0	4024938.36	444
2017-09-13	19.5	20.2	19.36	19.51	-0.32	-1.61	808674.0	16067764.98	950
2017-09-12	18.5	19.96	18.5	19.83	1.35	7.31	1738888.0	33698719.74	1997
2017-09-11	18.4	18.62	18.32	18.48	0.21	1.15	214455.0	3950360.82	247
2017-09-10	18.32	18.36	18.24	18.27	-0.03	-0.16	180755.0	3309890.96	188
2017-09-07	18.3	18.4	18.26	18.3	-0.01	-0.05	78542.0	1439038.08	104
2017-09-06	18.34	18.4	18.24	18.31	0.04	0.22	75985.0	1392072.5	144
2017-08-29	18.34	18.38	18.2	18.27	-0.1	-0.54	78577.0	1435373.52	141
2017-08-28	18.36	18.36	18.26	18.37	0.01	0.05	39534.0	723624.28	94
2017-08-27	18.24	18.38	18.2	18.36	0.08	0.44	140163.0	2566504.46	160
2017-08-24	18.4	18.5	18.2	18.28	-0.22	-1.19	49076.0	901436.64	155
2017-08-23	18.6	18.78	18.5	18.5	-0.11	-0.59	110052.0	2048235.18	217
2017-08-22	18.8	18.84	18.6	18.61	-0.22	-1.17	103567.0	1938514.04	206
2017-08-21	18.48	18.88	18.42	18.83	0.38	2.06	371571.0	6945890.38	440
2017-08-20	18.14	18.52	18.14	18.45	0.21	1.15	185651.0	3422182.94	248
2017-08-17	18.16	18.3	18.14	18.24	0.14	0.77	133201.0	2423149.54	197
2017-08-16	18.14	18.14	18.0	18.1	-0.04	-0.22	92252.0	1667325.1	180
2017-08-15	18.34	18.4	18.1	18.14	-0.29	-1.57	176741.0	3234362.42	292
2017-08-14	18.5	18.52	18.34	18.43	0.06	0.33	209687.0	3866634.62	295
2017-08-13	18.5	18.9	18.34	18.37	-0.95	-4.92	644670.0	11946243.04	796
2017-08-10	19.4	19.76	19.26	19.32	0.16	0.84	604041.0	11759234.28	693
2017-08-09	18.78	19.24	18.76	19.16	0.44	2.35	345699.0	6559004.24	373
2017-08-08	18.5	18.74	18.44	18.72	0.23	1.24	255511.0	4751617.88	311
2017-08-07	18.54	18.6	18.48	18.49	-0.05	-0.27	118966.0	2204738.48	143
2017-08-06	18.56	18.62	18.52	18.54	-0.02	-0.11	71667.0	1330408.42	135
2017-08-03	18.54	18.68	18.54	18.56	-0.04	-0.22	103647.0	1923655.34	171
2017-08-02	18.8	18.8	18.6	18.6	-0.1	-0.53	103019.0	1922838.22	164
2017-08-01	18.76	19.0	18.7	18.7	0.11	0.59	130335.0	2453872.56	197
2017-07-31	18.9	18.9	18.56	18.59	-0.14	-0.75	64402.0	1200812.76	123
2017-07-30	19.0	19.0	18.66	18.73	-0.09	-0.48	69693.0	1310941.8	129
2017-07-27	18.92	18.92	18.82	18.82	-0.12	-0.63	39784.0	750144.9	90
2017-07-26	19.06	19.06	18.88	18.94	-0.16	-0.84	122174.0	2318123.74	165
2017-07-25	19.1	19.3	19.1	19.1	-0.11	-0.57	146058.0	2801572.22	234
2017-07-24	19.54	19.6	19.18	19.21	-0.49	-2.49	192643.0	3723344.48	296
2017-07-23	19.9	19.9	19.68	19.7	-0.13	-0.66	83893.0	1661264.24	152
2017-07-20	19.4	20.16	19.26	19.83	0.49	2.53	262289.0	5174689.94	366
2017-07-19	19.04	19.4	19.0	19.34	0.17	0.89	104168.0	1997318.56	148
2017-07-18	19.42	19.42	19.12	19.17	-0.28	-1.44	82611.0	1593743.92	177
2017-07-17	19.62	19.66	19.4	19.45	-0.2	-1.02	104353.0	2038599.72	170
2017-07-16	19.8	19.9	19.54	19.65	-0.02	-0.1	100328.0	1976015.8	145
2017-07-13	19.84	19.84	19.64	19.67	-0.24	-1.21	98245.0	1936401.8	198
2017-07-12	19.9	20.0	19.84	19.91	0.01	0.05	145534.0	2898922.36	152
2017-07-11	20.0	20.1	19.9	19.9	-0.07	-0.35	157129.0	3135745.24	179
2017-07-10	20.0	20.2	19.94	19.97	0.05	0.25	97859.0	1962530.16	169
2017-07-09	20.0	20.2	19.92	19.92	-0.08	-0.4	115652.0	2319906.76	131
2017-07-06	20.1	20.2	19.9	20.0	-0.09	-0.45	84601.0	1696424.16	117
2017-07-05	19.96	20.1	19.84	20.09	0.09	0.45	142593.0	2848804.04	167
2017-07-04	20.1	20.24	20.0	20.0	-0.1	-0.5	260024.0	5226922.2	236
2017-07-03	19.7	20.14	19.7	20.1	0.37	1.88	211501.0	4219895.12	248
2017-07-02	19.44	19.96	19.44	19.73	0.31	1.6	186435.0	3677538.24	228
2017-06-22	19.5	19.5	19.4	19.42	-0.03	-0.15	198552.0	3865560.04	262
2017-06-21	19.54	19.6	19.3	19.45	0.36	1.89	195395.0	3802688.4	201
2017-06-20	19.5	19.74	19.02	19.09	-0.16	-0.83	197205.0	3832914.32	222
2017-06-19	18.74	19.5	18.46	19.25	0.63	3.38	300304.0	5647489.48	443
2017-06-18	19.0	19.0	18.5	18.62	-0.58	-3.02	148886.0	2787421.16	248
2017-06-15	19.74	19.74	19.12	19.2	-0.57	-2.88	128818.0	2496422.14	220
2017-06-14	19.8	19.9	19.74	19.77	-0.05	-0.25	85053.0	1686916.74	167
2017-06-13	20.02	20.3	19.8	19.82	-0.19	-0.95	143556.0	2850828.56	331
2017-06-12	20.52	20.52	19.96	20.01	-0.54	-2.63	209004.0	4207671.82	390
2017-06-11	21.32	21.32	20.5	20.55	-0.74	-3.48	191851.0	4005013.62	164
2017-06-08	22.14	22.14	21.3	21.29	-0.91	-4.1	133447.0	2885524.52	200
2017-06-07	22.44	22.44	22.18	22.2	-0.16	-0.72	68257.0	1516978.14	108
2017-06-06	22.6	22.6	22.4	22.36	-0.27	-1.19	31547.0	709220.14	60
2017-06-05	22.5	22.66	22.5	22.63	-0.02	-0.09	32524.0	733635.18	74
2017-06-04	22.82	22.82	22.56	22.65	-0.15	-0.66	63609.0	1439204.08	213
2017-06-01	22.95	22.95	22.75	22.8	-0.09	-0.39	7042.0	161251.85	40
2017-05-31	22.95	22.95	22.9	22.89	-0.02	-0.09	11353.0	260165.45	61
2017-05-30	22.9	23.1	22.9	22.91	-0.09	-0.39	19003.0	437508.75	58
2017-05-29	22.5	23.1	22.5	23.0	0.75	3.37	28781.0	660117.2	71
2017-05-28	22.5	22.5	22.1	22.25	-0.36	-1.59	28934.0	644895.9	65
2017-05-25	23.0	23.0	22.6	22.61	-0.37	-1.61	30174.0	686321.3	80
2017-05-24	23.5	23.5	23.0	22.98	-0.52	-2.21	39108.0	908918.65	70
2017-05-23	23.9	23.9	23.45	23.5	-0.55	-2.29	43998.0	1036870.3	116
2017-05-22	24.0	24.2	23.95	24.05	-0.47	-1.92	72909.0	1751359.95	145
2017-05-21	24.65	24.7	24.35	24.52	0.11	0.45	124054.0	3034298.75	178
2017-05-18	24.5	24.6	24.35	24.41	-0.36	-1.45	83248.0	2034392.15	116
2017-05-17	24.2	24.8	24.2	24.77	0.48	1.98	95603.0	2343859.3	126
2017-05-16	23.95	24.35	23.7	24.29	0.44	1.84	66442.0	1601351.55	146
2017-05-15	23.9	24.0	23.85	23.85	0.35	1.49	27684.0	662662.65	88
2017-05-14	23.75	23.8	23.5	23.5	-0.5	-2.08	24518.0	580699.95	72
2017-05-11	25.1	25.1	24.0	24.0	-1.3	-5.14	143195.0	3502475.45	190
2017-05-10	25.3	25.6	25.2	25.3	-0.3	-1.17	33246.0	840945.3	78
2017-05-09	25.2	25.7	25.2	25.6	0.4	1.59	29998.0	764649.2	75
2017-05-08	25.4	25.4	25.2	25.2	-0.1	-0.4	21341.0	539295.4	62
2017-05-07	25.2	25.2	25.2	25.3	0.0	0.0	7325.0	184618.3	44
2017-05-04	25.4	25.6	25.1	25.3	-0.5	-1.94	76687.0	1944485.1	168
2017-05-03	26.2	26.2	25.7	25.8	-0.28	-1.07	55758.0	1442433.8	115
2017-05-02	25.5	26.5	25.4	26.08	0.58	2.27	191698.0	4972211.5	273
2017-05-01	25.7	25.8	25.5	25.5	-0.08	-0.31	42472.0	1086429.2	67
2017-04-30	25.6	25.8	25.5	25.58	-0.03	-0.12	43205.0	1105620.9	71
2017-04-27	25.7	25.8	25.6	25.61	-0.08	-0.31	66880.0	1716601.1	69
2017-04-26	25.6	25.7	25.4	25.69	0.18	0.71	35435.0	904805.6	63
2017-04-25	25.8	25.8	25.5	25.51	-0.27	-1.05	51740.0	1324531.1	83
2017-04-24	25.6	25.8	25.4	25.78	0.31	1.22	32399.0	829675.2	75
2017-04-23	25.9	25.9	25.4	25.47	0.18	0.71	99904.0	2567776.0	94
2017-04-20	25.4	25.7	25.0	25.29	-0.34	-1.33	89719.0	2290512.6	128
2017-04-19	25.7	25.9	25.4	25.63	-0.17	-0.66	86588.0	2216825.2	101
2017-04-18	26.1	26.2	25.8	25.8	-0.16	-0.62	57603.0	1503044.1	91
2017-04-17	26.0	26.0	25.8	25.96	-0.05	-0.19	41848.0	1084259.3	91
2017-04-16	26.5	26.5	26.0	26.01	-0.37	-1.4	162068.0	4242587.0	181
2017-04-13	26.1	26.5	26.1	26.38	0.35	1.34	151486.0	3983186.9	199
2017-04-12	25.8	26.3	25.8	26.03	0.38	1.48	83224.0	2173270.8	152
2017-04-11	25.9	26.0	25.6	25.65	-0.48	-1.84	76899.0	1984162.9	136
2017-04-10	25.8	26.4	25.3	26.13	0.54	2.11	164417.0	4258772.4	281
2017-04-09	26.1	26.1	25.5	25.59	-0.55	-2.1	78417.0	2020414.7	177
2017-04-06	26.3	26.4	25.9	26.14	0.22	0.85	137832.0	3613302.0	198
2017-04-05	26.0	26.4	25.8	25.92	0.12	0.47	175515.0	4579527.9	208
2017-04-04	26.4	26.4	25.7	25.8	-0.24	-0.92	173945.0	4499302.7	252
2017-04-03	25.2	27.2	25.2	26.04	0.74	2.92	952910.0	25012794.5	1128
2017-04-02	25.4	25.5	25.0	25.3	0.09	0.36	89757.0	2266799.1	142
2017-03-30	25.2	25.5	25.0	25.21	-0.08	-0.32	104159.0	2632767.7	137
2017-03-29	25.1	25.4	25.1	25.29	0.2	0.8	105919.0	2672724.1	130
2017-03-28	25.1	25.3	25.0	25.09	0.09	0.36	125444.0	3151371.95	197
2017-03-27	25.3	25.5	24.95	25.0	-0.26	-1.03	164164.0	4127253.05	252
2017-03-26	24.95	26.4	24.95	25.26	0.48	1.94	843253.0	21673066.75	909
2017-03-23	24.4	25.5	24.4	24.78	0.48	1.98	509409.0	12704541.35	624
2017-03-22	24.0	24.35	23.9	24.3	-0.18	-0.74	102531.0	2477628.2	176
2017-03-21	24.6	24.9	24.5	24.48	-0.28	-1.13	194697.0	4818484.0	288
2017-03-20	24.85	25.0	24.75	24.76	-0.22	-0.88	133152.0	3310647.95	194
2017-03-19	25.3	25.4	24.95	24.98	-0.28	-1.11	155302.0	3903471.5	212
2017-03-16	25.5	25.7	25.2	25.26	0.27	1.08	45499.0	1158701.3	115
2017-03-15	25.1	25.2	24.7	24.99	0.06	0.24	39447.0	984775.65	80
2017-03-14	24.05	25.0	23.6	24.93	0.58	2.38	57139.0	1399735.95	126
2017-03-13	24.7	25.2	24.25	24.35	-0.66	-2.64	61784.0	1535897.55	133
2017-03-12	25.2	25.2	24.9	25.01	-0.8	-3.1	42152.0	1056956.9	123
2017-03-09	26.3	26.3	25.4	25.81	-0.58	-2.2	93841.0	2431437.2	211
2017-03-08	27.1	27.3	26.3	26.39	-0.56	-2.08	135692.0	3619333.5	208
2017-03-07	26.8	27.3	26.8	26.95	0.25	0.94	151367.0	4104999.8	217
2017-03-06	26.6	26.9	26.5	26.7	0.1	0.38	54952.0	1466713.0	134
2017-03-05	27.0	27.0	26.5	26.6	-0.43	-1.59	35199.0	943188.6	103
2017-03-02	26.2	27.3	26.2	27.03	0.76	2.89	232238.0	6267756.5	264
2017-03-01	26.4	26.4	26.1	26.27	0.13	0.5	49503.0	1300255.7	113
2017-02-28	26.2	26.4	25.4	26.14	-0.08	-0.31	49039.0	1269073.5	107
2017-02-27	27.1	27.3	26.4	26.22	-0.77	-2.85	72574.0	1942042.0	137
2017-02-26	26.8	27.0	26.8	26.99	0.11	0.41	59519.0	1601660.7	114
2017-02-23	26.5	27.0	26.5	26.88	0.19	0.71	39547.0	1053816.9	100
2017-02-22	26.6	26.8	26.6	26.69	0.25	0.95	26119.0	697612.1	98
2017-02-21	26.5	26.7	26.2	26.44	-0.31	-1.16	111417.0	2934917.9	169
2017-02-20	27.1	27.2	26.7	26.75	-0.58	-2.12	103900.0	2807628.9	168
2017-02-19	27.5	27.5	27.2	27.33	-0.16	-0.58	119121.0	3260093.8	166
2017-02-16	27.7	27.8	27.4	27.49	0.0	0.0	111801.0	3089639.6	145
2017-02-15	27.7	27.8	27.4	27.49	-0.2	-0.72	185072.0	5100861.1	273
2017-02-14	27.9	29.0	27.5	27.69	-0.01	-0.04	819187.0	23184011.4	1010
2017-02-13	26.9	28.1	26.9	27.7	0.77	2.86	253526.0	6990370.8	332
2017-02-12	27.0	27.4	26.9	26.93	-0.03	-0.11	105657.0	2865212.9	148
2017-02-09	26.8	27.2	26.8	26.96	0.26	0.97	124299.0	3361290.1	192
2017-02-08	27.1	27.1	26.5	26.7	-0.56	-2.05	69618.0	1864783.1	151
2017-02-07	27.1	27.4	26.9	27.26	-0.02	-0.07	132852.0	3596874.7	255
2017-02-06	27.6	27.6	27.0	27.28	-0.31	-1.12	153565.0	4186382.3	241
2017-02-05	28.1	28.3	27.5	27.59	-0.51	-1.81	52313.0	1462222.1	122
2017-02-02	28.2	28.5	28.1	28.1	-0.1	-0.35	54641.0	1547257.9	120
2017-02-01	28.1	28.3	28.1	28.2	-0.09	-0.32	49707.0	1400317.2	131
2017-01-31	28.6	28.6	28.1	28.29	-0.37	-1.29	145597.0	4132479.1	148
2017-01-30	28.8	29.3	28.6	28.66	-0.21	-0.73	261886.0	7586537.9	302
2017-01-29	28.7	29.1	28.4	28.87	0.27	0.94	315429.0	9086191.6	344
2017-01-26	29.0	29.0	28.4	28.6	-0.17	-0.59	89902.0	2575072.0	170
2017-01-25	29.1	29.4	28.7	28.77	-0.33	-1.13	266018.0	7750224.0	279
2017-01-24	28.7	29.6	28.3	29.1	0.49	1.71	317358.0	9258600.8	440
2017-01-23	28.7	28.8	28.2	28.61	0.11	0.39	112883.0	3223711.1	231
2017-01-22	28.0	28.5	27.8	28.5	0.51	1.82	45695.0	1292496.1	110
2017-01-19	27.8	28.0	27.7	27.99	0.07	0.25	13649.0	380157.1	66
2017-01-18	28.2	28.4	27.9	27.92	-0.53	-1.86	69460.0	1950423.1	126
2017-01-17	28.6	28.6	27.9	28.45	0.13	0.46	101706.0	2864473.1	133
2017-01-16	28.6	28.6	28.1	28.32	-0.28	-0.98	95364.0	2690771.7	101
2017-01-15	28.5	28.8	28.4	28.6	0.4	1.42	56156.0	1607358.3	97
2017-01-12	28.5	28.5	28.0	28.2	-0.09	-0.32	30247.0	854214.7	65
2017-01-11	28.5	28.6	28.1	28.29	-0.11	-0.39	36267.0	1028972.6	82
2017-01-10	29.0	29.0	28.4	28.4	-0.43	-1.49	84339.0	2406676.1	108
2017-01-09	29.0	29.1	28.4	28.83	-0.11	-0.38	139624.0	4028768.7	280
2017-01-08	28.7	29.1	28.5	28.94	0.24	0.84	52130.0	1498267.1	156
2017-01-05	29.2	29.5	27.9	28.7	-0.58	-1.98	613832.0	17447759.5	621
2017-01-04	29.5	29.9	29.2	29.28	-0.63	-2.11	130806.0	3868388.9	196
2017-01-03	29.8	30.0	29.6	29.91	0.04	0.13	99605.0	2966686.4	143
2017-01-02	29.6	30.3	29.4	29.87	0.33	1.12	191519.0	5745603.4	303
2017-01-01	29.8	29.8	29.5	29.54	-0.01	-0.03	96853.0	2868257.1	176
2016-12-29	30.1	30.2	29.5	29.55	-0.48	-1.6	171817.0	5118139.0	265
2016-12-28	30.5	30.5	30.0	30.03	-0.37	-1.22	160582.0	4850109.3	271
2016-12-27	30.2	30.5	30.2	30.4	0.22	0.73	108936.0	3304619.8	228
2016-12-26	30.3	30.9	29.9	30.18	-0.22	-0.72	361304.0	10970480.1	480
2016-12-25	29.7	30.9	29.6	30.4	1.25	4.29	592935.0	17886677.9	608
2016-12-22	28.6	29.4	28.4	29.15	0.68	2.39	457457.0	13269493.1	459
2016-12-21	28.4	28.6	28.1	28.47	0.15	0.53	121164.0	3435745.9	190
2016-12-20	28.8	29.2	28.0	28.32	-0.48	-1.67	347148.0	9862429.1	489
2016-12-19	29.0	29.6	28.6	28.8	0.35	1.23	1004380.0	29318386.3	1064
2016-12-18	28.5	29.2	28.3	28.45	0.2	0.71	254337.0	7291824.5	306
2016-12-15	27.8	28.4	27.4	28.25	0.05	0.18	207399.0	5796633.7	350
2016-12-14	29.0	29.5	28.0	28.2	-1.06	-3.62	368789.0	10544960.4	524
2016-12-13	30.2	30.2	29.0	29.26	-1.26	-4.13	869581.0	25924312.1	982
2016-12-12	29.0	31.3	28.5	30.52	1.91	6.68	2384862.0	71409385.0	2064
2016-12-11	28.1	28.9	28.1	28.61	0.69	2.47	455138.0	13014780.3	469
2016-12-08	27.8	28.3	27.8	27.92	-0.08	-0.29	322720.0	9066550.0	282
2016-12-07	28.1	28.6	27.8	28.0	0.0	0.0	195528.0	5509093.1	242
2016-12-06	27.8	28.3	27.7	28.0	-0.03	-0.11	327341.0	9166076.7	302
2016-12-05	27.0	28.2	26.7	28.03	1.02	3.78	587756.0	16250762.2	642
2016-12-04	26.8	27.6	26.8	27.01	0.47	1.77	892802.0	24246026.9	892
2016-12-01	26.5	27.0	26.1	26.54	0.61	2.35	723128.0	19234621.3	705
2016-11-30	26.0	26.1	25.9	25.93	0.15	0.58	165792.0	4309655.0	229
2016-11-29	26.3	26.3	25.6	25.78	-0.25	-0.96	393656.0	10182685.0	362
2016-11-28	25.9	26.6	25.9	26.03	0.22	0.85	488346.0	12786418.3	550
2016-11-27	25.0	26.5	24.8	25.81	0.53	2.1	489602.0	12600734.9	579
2016-11-24	26.3	26.5	25.2	25.28	-1.01	-3.84	549601.0	14064994.0	596
2016-11-23	25.8	26.4	25.8	26.29	0.63	2.46	291201.0	7597802.1	331
2016-11-22	24.7	25.8	24.7	25.66	0.41	1.62	237473.0	6045779.9	312
2016-11-21	25.1	25.4	24.8	25.25	0.05	0.2	164089.0	4116266.8	260
2016-11-20	25.2	25.3	24.9	25.2	0.07	0.28	107295.0	2693983.9	194
2016-11-17	26.2	26.2	25.0	25.13	-1.06	-4.05	539256.0	13752195.9	455
2016-11-16	25.3	26.4	25.3	26.19	1.2	4.8	417574.0	10839708.6	389
2016-11-15	24.5	25.2	24.15	24.99	0.08	0.32	175622.0	4336912.45	265
2016-11-14	25.1	25.8	24.45	24.91	-0.34	-1.35	281698.0	7127535.0	379
2016-11-13	24.9	25.8	24.8	25.25	0.82	3.36	473144.0	11909956.45	455
2016-11-10	23.45	25.2	23.45	24.43	1.08	4.63	897489.0	22061263.65	842
2016-11-09	22.7	23.45	22.2	23.35	-0.02	-0.09	273222.0	6320745.4	374
2016-11-08	23.7	23.85	23.2	23.37	-0.13	-0.55	466496.0	10988646.0	446
2016-11-07	23.3	23.65	23.3	23.5	0.26	1.12	286304.0	6729212.05	338
2016-11-06	23.2	23.4	23.1	23.24	0.12	0.52	72883.0	1694772.4	126
2016-11-03	23.0	23.3	22.9	23.12	0.22	0.96	83017.0	1918074.65	115
2016-11-02	23.0	23.1	22.65	22.9	-0.3	-1.29	40784.0	935800.1	94
2016-11-01	23.25	23.65	23.2	23.2	-0.15	-0.64	84151.0	1966049.45	90
2016-10-31	23.5	23.7	23.1	23.35	-0.1	-0.43	99276.0	2314163.8	134
2016-10-30	23.65	23.65	23.4	23.45	-0.2	-0.85	106131.0	2495054.65	126
2016-10-27	24.0	24.0	23.65	23.65	-0.2	-0.84	43827.0	1041972.4	80
2016-10-26	24.2	24.2	23.9	23.85	-0.18	-0.75	62883.0	1509859.85	79
2016-10-25	24.0	24.3	24.0	24.03	-0.01	-0.04	78698.0	1894293.85	114
2016-10-24	24.05	24.25	24.0	24.04	0.0	0.0	54071.0	1302507.15	107
2016-10-23	24.2	24.6	24.0	24.04	0.04	0.17	107104.0	2612416.9	101
2016-10-20	24.35	24.35	23.85	24.0	0.5	2.13	51323.0	1233515.7	117
2016-10-19	23.15	24.0	23.15	23.5	0.11	0.47	19524.0	460864.25	65
2016-10-18	24.95	24.95	23.15	23.39	-0.95	-3.9	31121.0	745485.25	82
2016-10-17	23.5	24.5	23.5	24.34	0.84	3.57	31627.0	755053.95	84
2016-10-16	24.0	24.0	23.0	23.5	-0.35	-1.47	68987.0	1639269.6	77
2016-10-13	23.4	23.9	23.4	23.85	0.01	0.04	24066.0	569953.4	71
2016-10-12	23.8	24.0	23.8	23.84	0.01	0.04	12807.0	306061.95	47
2016-10-11	24.15	24.35	23.8	23.83	-0.08	-0.33	27670.0	667198.05	74
2016-10-10	22.9	24.5	22.7	23.91	1.11	4.87	33288.0	783141.0	98
2016-10-09	22.95	22.95	22.95	22.8	-0.2	-0.87	3854.0	88435.15	27
2016-10-06	23.0	23.5	22.9	23.0	0.43	1.91	39089.0	901045.3	88
2016-10-05	22.5	22.7	22.3	22.57	0.14	0.62	36031.0	810191.15	66
2016-10-04	22.0	22.5	22.0	22.43	0.08	0.36	50785.0	1126720.85	82
2016-10-03	22.0	22.8	21.1	22.35	0.19	0.86	56398.0	1240905.5	87
2016-10-02	22.25	22.5	22.1	22.16	-0.09	-0.4	58097.0	1297439.7	97
2016-09-29	22.1	22.8	21.15	22.25	0.16	0.72	129307.0	2831323.55	201
2016-09-28	23.8	23.8	22.1	22.09	-1.61	-6.79	78148.0	1762517.3	110
2016-09-27	23.25	24.1	22.6	23.7	-0.45	-1.86	149181.0	3501692.3	221
2016-09-26	24.4	24.5	24.05	24.15	0.2	0.84	23216.0	562152.35	70
2016-09-25	24.0	24.0	23.25	23.95	-0.23	-0.95	29455.0	700523.2	76
2016-09-21	24.4	24.4	24.1	24.18	0.04	0.17	29172.0	708120.55	76
2016-09-20	23.7	24.3	23.7	24.14	0.43	1.81	28695.0	690879.3	68
2016-09-19	24.25	24.25	23.5	23.71	-0.46	-1.9	76734.0	1840115.05	96
2016-09-18	25.0	25.0	24.2	24.17	-0.49	-1.99	42759.0	1044960.25	106
2016-09-08	25.0	25.0	24.6	24.66	-0.05	-0.2	65831.0	1627446.3	127
2016-09-07	25.1	25.2	24.65	24.71	-0.51	-2.02	97363.0	2415536.25	150
2016-09-06	25.7	25.7	25.2	25.22	-0.56	-2.17	233317.0	5949587.9	141
2016-09-05	25.7	26.6	25.6	25.78	0.38	1.5	145297.0	3787348.3	238
2016-09-04	25.3	25.7	25.3	25.4	0.26	1.03	71347.0	1819388.3	82
2016-09-01	25.6	25.6	24.6	25.14	-0.42	-1.64	17982.0	453420.9	81
2016-08-31	26.0	26.0	25.5	25.56	-0.64	-2.44	34572.0	890604.7	84
2016-08-30	26.1	26.3	26.1	26.2	0.2	0.77	30830.0	806693.1	79
2016-08-29	25.8	26.4	25.6	26.0	-0.07	-0.27	82729.0	2158013.7	155
2016-08-28	24.3	26.4	24.2	26.07	1.68	6.89	132417.0	3390035.8	304
2016-08-25	23.95	24.7	23.4	24.39	-0.14	-0.57	157269.0	3755163.75	248
2016-08-24	26.7	26.7	24.0	24.53	-2.11	-7.92	243697.0	6212386.95	412
2016-08-23	24.3	26.7	24.3	26.64	2.34	9.63	194252.0	5095669.6	340
2016-08-22	24.95	24.95	24.3	24.3	-0.6	-2.41	22719.0	555321.55	59
2016-08-21	24.9	24.9	24.8	24.9	-0.04	-0.16	19979.0	496869.2	54
2016-08-18	25.5	25.5	24.3	24.94	-0.06	-0.24	173168.0	4277590.1	249
2016-08-17	25.9	25.9	25.0	25.0	-1.26	-4.8	21855.0	559073.3	53
2016-08-16	26.7	26.7	26.2	26.26	-0.44	-1.65	9952.0	262448.9	45
2016-08-15	26.7	26.8	26.7	26.7	0.0	0.0	29335.0	783510.1	53
2016-08-14	26.9	26.9	26.7	26.7	-0.1	-0.37	25127.0	674410.4	52
2016-08-11	26.7	26.8	26.7	26.8	-0.1	-0.37	117752.0	3154454.8	61
2016-08-10	26.8	27.1	26.7	26.9	0.4	1.51	175404.0	4718019.1	171
2016-08-09	26.0	26.6	25.9	26.5	0.5	1.92	198423.0	5251436.8	144
2016-08-08	25.8	26.1	25.7	26.0	0.4	1.56	159039.0	4121695.2	172
2016-08-07	25.5	25.8	25.4	25.6	0.1	0.39	19217.0	491807.0	56
2016-08-04	25.9	25.9	25.5	25.5	-0.2	-0.78	41444.0	1063658.8	85
2016-08-03	25.7	25.9	25.7	25.7	-0.3	-1.15	30620.0	787503.5	83
2016-08-02	26.4	26.5	26.0	26.0	-0.58	-2.18	66525.0	1742918.9	93
2016-08-01	26.4	26.8	26.2	26.58	0.82	3.18	68928.0	1826771.4	122
2016-07-31	25.8	25.8	25.0	25.76	-0.18	-0.69	92413.0	2344225.1	113
2016-07-28	25.8	26.1	25.6	25.94	-0.4	-1.52	53629.0	1382593.0	140
2016-07-27	26.5	26.7	26.2	26.34	-0.52	-1.94	57689.0	1525512.5	90
2016-07-26	27.5	27.5	26.5	26.86	-0.84	-3.03	264717.0	7124866.9	311
2016-07-25	27.8	27.9	27.5	27.7	-0.12	-0.43	43303.0	1200304.5	108
2016-07-24	28.4	29.0	27.8	27.82	-0.07	-0.25	230387.0	6546192.1	277
2016-07-21	27.4	28.1	27.4	27.89	0.29	1.05	255553.0	7145268.4	223
2016-07-20	27.9	28.0	27.4	27.6	-0.27	-0.97	207453.0	5740706.1	244
2016-07-19	27.0	28.1	27.0	27.87	0.91	3.38	349506.0	9659565.9	379
2016-07-18	26.6	27.9	26.6	26.96	0.42	1.58	418374.0	11384797.1	434
2016-07-17	26.1	26.7	26.0	26.54	0.64	2.47	158427.0	4173882.6	183
2016-07-14	26.1	26.3	25.9	25.9	-0.3	-1.15	47136.0	1227799.3	90
2016-07-13	26.0	26.3	25.9	26.2	0.3	1.16	84885.0	2216490.2	140
2016-07-12	25.8	26.0	25.7	25.9	0.4	1.57	40962.0	1060828.6	78
2016-07-11	25.9	25.9	25.5	25.5	-0.14	-0.55	21796.0	558714.5	54
2016-07-10	26.2	26.2	25.5	25.64	0.33	1.3	30812.0	794156.1	62
2016-06-30	26.0	26.0	25.3	25.31	-0.48	-1.86	33498.0	855329.9	74
2016-06-29	26.0	26.0	25.7	25.79	-0.22	-0.85	90160.0	2328187.1	104
2016-06-28	26.0	26.2	26.0	26.01	0.01	0.04	78571.0	2050619.5	91
2016-06-27	26.1	26.3	26.0	26.0	-0.15	-0.57	87885.0	2296098.6	107
2016-06-26	24.6	26.2	24.6	26.15	-0.69	-2.57	75719.0	1951288.55	116
2016-06-23	26.5	27.0	26.3	26.84	0.24	0.9	64415.0	1723254.0	92
2016-06-22	26.4	27.0	26.4	26.6	0.1	0.38	67836.0	1815790.0	106
2016-06-21	26.7	26.7	26.4	26.5	-0.1	-0.38	48048.0	1272610.0	60
2016-06-20	26.4	26.7	26.4	26.6	0.12	0.45	26615.0	706044.0	61
2016-06-19	26.4	27.0	26.4	26.48	0.48	1.85	55301.0	1475462.3	91
2016-06-16	26.1	26.2	25.7	26.0	-0.11	-0.42	42533.0	1104941.7	79
2016-06-15	26.7	26.8	26.0	26.11	-0.69	-2.57	81927.0	2179434.8	91
2016-06-14	26.9	27.0	26.5	26.8	-0.22	-0.81	66965.0	1791177.9	126
2016-06-13	27.2	27.4	26.9	27.02	0.27	1.01	190704.0	5184024.0	262
2016-06-12	26.2	27.1	26.1	26.75	0.55	2.1	207523.0	5543111.1	207
2016-06-09	26.5	26.9	26.2	26.2	-0.41	-1.54	25637.0	679469.8	65
2016-06-08	26.2	27.0	26.2	26.61	0.79	3.06	201729.0	5390135.1	245
2016-06-07	25.1	26.3	25.1	25.82	0.83	3.32	136028.0	3509649.8	165
2016-06-06	24.7	25.0	24.65	24.99	0.13	0.52	16834.0	417389.55	48
2016-06-05	25.3	25.5	24.85	24.86	-0.53	-2.09	67534.0	1702528.3	115
2016-06-02	25.5	25.7	25.3	25.39	0.1	0.4	65256.0	1665477.5	103
2016-06-01	25.1	25.3	24.9	25.29	0.36	1.44	44094.0	1104514.4	102
2016-05-31	24.4	25.0	24.2	24.93	0.68	2.8	88056.0	2161046.45	136
2016-05-30	25.1	25.1	24.25	24.25	-0.86	-3.42	50180.0	1233811.6	102
2016-05-29	25.6	25.6	25.1	25.11	-0.42	-1.65	47129.0	1190799.7	86
2016-05-26	26.1	26.3	25.5	25.53	-0.55	-2.11	57695.0	1494701.5	126
2016-05-25	26.2	26.5	25.8	26.08	0.24	0.93	141189.0	3668663.4	180
2016-05-24	25.5	26.0	25.5	25.84	-0.17	-0.65	85526.0	2205042.9	133
2016-05-23	26.5	26.6	25.7	26.01	-0.88	-3.27	228845.0	5965221.5	282
2016-05-22	27.3	27.4	26.8	26.89	-0.31	-1.14	135330.0	3658987.5	162
2016-05-19	27.3	27.6	26.9	27.2	-0.11	-0.4	254608.0	6941169.1	233
2016-05-18	27.3	27.7	26.9	27.31	0.38	1.41	482321.0	13208085.2	411
2016-05-17	26.8	27.1	26.7	26.93	0.3	1.13	403201.0	10881127.4	398
2016-05-16	26.4	26.7	25.8	26.63	0.31	1.18	369906.0	9760041.6	419
2016-05-15	26.4	26.7	26.0	26.32	-0.08	-0.3	170156.0	4491567.9	245
2016-05-12	26.8	26.8	26.4	26.4	-0.04	-0.15	110502.0	2930385.4	199
2016-05-11	26.8	27.4	26.3	26.44	-0.02	-0.08	411842.0	11104542.6	461
2016-05-10	26.8	26.8	26.4	26.46	-0.29	-1.08	88966.0	2358504.8	166
2016-05-09	26.5	26.8	26.2	26.75	0.2	0.75	156402.0	4154710.2	221
2016-05-08	26.9	27.0	26.5	26.55	0.01	0.04	236412.0	6303302.6	265
2016-05-05	26.4	26.8	26.0	26.54	0.61	2.35	253962.0	6708881.4	318
2016-05-04	27.0	27.0	25.8	25.93	-1.2	-4.42	436787.0	11459108.0	469
2016-05-03	27.1	27.9	27.0	27.13	0.09	0.33	635008.0	17365294.4	522
2016-05-02	27.9	28.0	26.9	27.04	-0.89	-3.19	476064.0	12939719.8	530
2016-05-01	27.6	28.6	27.6	27.93	0.51	1.86	1048654.0	29512860.9	918
2016-04-28	27.0	28.0	26.9	27.42	0.38	1.41	1238079.0	34100710.8	1051
2016-04-27	26.5	27.6	26.4	27.04	0.73	2.77	986970.0	26816018.5	923
2016-04-26	26.3	26.6	26.0	26.31	0.07	0.27	382298.0	10101102.9	360
2016-04-25	26.6	26.6	25.8	26.24	-0.19	-0.72	320041.0	8392462.3	374
2016-04-24	27.0	27.1	26.2	26.43	-0.27	-1.01	550413.0	14739305.4	491
2016-04-21	27.3	27.3	26.3	26.7	0.19	0.72	919329.0	24544903.0	745
2016-04-20	25.7	26.9	25.5	26.51	0.87	3.39	1258380.0	33060158.7	1108
2016-04-19	25.2	25.9	25.1	25.64	0.7	2.81	482349.0	12324948.7	483
2016-04-18	24.4	25.1	24.2	24.94	0.16	0.65	320253.0	7916494.95	357
2016-04-17	25.4	25.4	24.7	24.78	-0.5	-1.98	226739.0	5670845.75	268
2016-04-14	25.6	25.6	25.1	25.28	-0.12	-0.47	187287.0	4735183.5	243
2016-04-13	25.3	25.7	25.1	25.4	0.1	0.4	263864.0	6714678.5	266
2016-04-12	25.0	25.8	25.0	25.3	0.44	1.77	428919.0	10888312.95	434
2016-04-11	25.2	25.5	24.7	24.86	-0.21	-0.84	276463.0	6936897.9	389
2016-04-10	24.3	25.6	24.1	25.07	1.12	4.68	936175.0	23250936.0	937
2016-04-07	24.05	24.2	23.8	23.95	0.07	0.29	254016.0	6098075.5	328
2016-04-06	23.2	24.4	23.2	23.88	0.95	4.14	851415.0	20398785.0	895
2016-04-05	22.55	23.2	22.3	22.93	0.11	0.48	292879.0	6680346.95	343
2016-04-04	22.15	22.85	22.05	22.82	0.55	2.47	423988.0	9535600.85	524
2016-04-03	23.95	23.95	21.8	22.27	-1.85	-7.67	836643.0	18666260.0	1093
2016-03-31	24.4	24.4	24.05	24.12	-0.37	-1.51	284561.0	6877996.45	376
2016-03-30	24.8	24.8	24.3	24.49	-0.11	-0.45	288749.0	7065958.4	401
2016-03-29	24.9	25.1	24.55	24.6	-0.52	-2.07	338561.0	8388337.3	432
2016-03-28	25.6	25.6	24.7	25.12	-0.27	-1.06	855473.0	21662573.0	688
2016-03-27	25.5	25.5	24.8	25.39	-0.08	-0.31	334172.0	8431067.95	441
2016-03-24	25.2	26.0	24.8	25.47	0.16	0.63	843778.0	21508829.15	799
2016-03-23	25.6	25.8	25.2	25.31	-0.28	-1.09	351650.0	8947078.3	283
2016-03-22	25.7	26.1	25.2	25.59	-0.11	-0.43	865491.0	22223580.8	801
2016-03-21	25.7	25.8	25.4	25.7	-0.06	-0.23	437932.0	11201693.1	554
2016-03-20	25.7	26.0	25.4	25.76	0.2	0.78	687102.0	17694870.8	808
2016-03-17	24.55	26.2	24.45	25.56	1.13	4.63	1843506.0	46706209.35	1699
2016-03-16	24.2	24.7	24.0	24.43	0.47	1.96	652699.0	15922227.8	712
2016-03-15	23.6	24.5	23.6	23.96	0.3	1.27	612942.0	14739313.6	654
2016-03-14	24.45	24.45	23.5	23.66	-0.44	-1.83	241813.0	5813274.1	345
2016-03-13	24.05	24.5	23.6	24.1	0.45	1.9	685122.0	16509029.0	726
2016-03-10	23.8	24.1	23.6	23.65	-0.15	-0.63	335967.0	7985422.25	398
2016-03-09	23.9	24.45	23.6	23.8	-0.33	-1.37	705340.0	16920058.35	781
2016-03-08	25.0	26.2	24.0	24.13	-0.54	-2.19	2834037.0	70678897.25	2635
2016-03-07	22.05	24.7	22.05	24.67	2.21	9.84	1970292.0	46543400.7	1403
2016-03-06	22.3	22.65	22.3	22.46	0.45	2.04	725995.0	16306702.55	655
2016-03-03	21.4	23.0	21.15	22.01	0.64	2.99	1308869.0	29068928.65	1180
2016-03-02	21.6	21.6	21.15	21.37	-0.05	-0.23	320187.0	6853698.35	320
2016-03-01	21.9	21.9	21.35	21.42	0.04	0.19	369819.0	7990108.45	369
2016-02-29	21.7	22.7	21.3	21.38	0.43	2.05	1621039.0	35693673.65	1403
2016-02-28	20.6	21.15	20.6	20.95	0.51	2.5	436505.0	9125260.25	398
2016-02-25	20.7	20.85	20.3	20.44	-0.13	-0.63	305408.0	6268496.85	334
2016-02-24	21.15	21.25	20.5	20.57	-0.77	-3.61	519079.0	10885087.65	571
2016-02-23	20.75	21.5	20.6	21.34	0.38	1.81	1154741.0	24440185.45	918
2016-02-22	20.85	21.35	20.7	20.96	0.49	2.39	1054169.0	22141779.9	899
2016-02-21	20.25	20.65	20.15	20.47	0.32	1.59	1020657.0	20845714.15	760
2016-02-18	20.35	20.55	20.0	20.15	-0.14	-0.69	1032069.0	20877444.05	865
2016-02-17	19.0	20.75	19.0	20.29	1.13	5.9	1343582.0	26688441.05	1038
2016-02-16	19.1	19.7	18.8	19.16	0.31	1.64	762631.0	14628288.6	754
2016-02-15	17.5	19.0	17.45	18.85	1.28	7.29	527908.0	9723063.0	482
2016-02-14	19.35	19.5	17.45	17.57	-1.63	-8.49	489116.0	9185529.15	506
2016-02-11	19.7	19.8	18.5	19.2	-0.29	-1.49	546464.0	10569412.7	569
2016-02-10	18.7	20.2	18.7	19.49	0.67	3.56	1124664.0	21972538.4	1085
2016-02-09	18.7	19.25	18.65	18.82	-0.18	-0.95	308552.0	5859585.05	319
2016-02-08	19.45	19.55	18.9	19.0	-0.28	-1.45	447072.0	8591893.75	392
2016-02-07	18.85	19.5	18.85	19.28	-0.15	-0.77	272788.0	5216965.3	303
2016-02-04	19.6	19.8	19.3	19.43	0.27	1.41	421821.0	8265753.55	379
2016-02-03	18.8	19.25	18.8	19.16	0.05	0.26	255652.0	4873266.2	267
2016-02-02	19.25	19.8	19.1	19.11	-0.39	-2.0	352311.0	6832072.25	323
2016-02-01	19.15	19.9	19.1	19.5	0.11	0.57	451944.0	8867288.6	428
2016-01-31	19.55	20.2	19.2	19.39	-0.01	-0.05	864658.0	17204302.75	764
2016-01-28	19.2	19.65	19.1	19.4	0.52	2.75	817799.0	15946946.85	711
2016-01-27	19.3	19.45	18.6	18.88	0.34	1.83	643749.0	12263087.35	653
2016-01-26	17.15	19.0	17.15	18.54	0.55	3.06	539376.0	9845623.9	558
2016-01-25	17.4	18.35	16.7	17.99	0.58	3.33	780025.0	13864764.5	774
2016-01-24	18.0	18.0	17.0	17.41	0.88	5.32	554244.0	9670149.25	549
2016-01-21	16.0	16.65	15.9	16.53	0.33	2.04	612684.0	9967202.05	635
2016-01-20	17.0	17.25	16.2	16.2	-1.78	-9.9	483519.0	7935423.75	519
2016-01-19	17.6	18.15	17.3	17.98	0.95	5.58	454810.0	8044029.4	486
2016-01-18	16.9	17.45	16.25	17.03	-0.02	-0.12	630540.0	10647248.85	636
2016-01-17	17.2	17.8	17.05	17.05	-1.89	-9.98	368927.0	6337871.9	352
2016-01-14	20.4	20.4	18.7	18.94	-1.51	-7.38	201909.0	3879679.15	312
2016-01-13	21.0	21.4	20.0	20.45	-0.47	-2.25	209846.0	4374731.2	268
2016-01-12	20.15	21.9	20.15	20.92	-0.19	-0.9	272662.0	5832119.0	398
2016-01-11	20.1	21.3	19.6	21.11	1.23	6.19	352599.0	7348786.85	447
2016-01-10	21.2	21.5	19.75	19.88	-1.13	-5.38	256640.0	5271289.95	361
2016-01-07	22.4	22.5	20.6	21.01	-1.71	-7.53	373182.0	8156313.4	477
2016-01-06	23.35	23.5	22.2	22.72	-0.47	-2.03	328348.0	7584659.75	400
2016-01-05	23.5	23.7	22.9	23.19	0.08	0.35	288423.0	6706303.4	334
2016-01-04	24.3	24.5	23.0	23.11	-1.4	-5.71	329294.0	7905566.45	388
2016-01-03	24.3	24.7	24.3	24.51	0.09	0.37	319335.0	7835034.9	302
2015-12-31	24.9	25.1	24.3	24.42	-0.51	-2.05	435492.0	10713086.3	558
2015-12-30	24.7	25.4	24.6	24.93	0.21	0.85	917013.0	22911864.5	954
2015-12-29	24.4	24.9	23.9	24.72	0.24	0.98	554064.0	13532818.65	668
2015-12-28	24.5	24.7	24.1	24.48	-0.01	-0.04	505872.0	12337465.8	567
2015-12-27	24.35	24.95	23.8	24.49	0.32	1.32	786018.0	19222643.55	942
2015-12-24	23.5	25.1	23.5	24.17	0.35	1.47	1538732.0	37541970.1	1516
2015-12-23	23.8	24.35	23.65	23.82	0.27	1.15	881689.0	21101880.45	889
2015-12-22	22.8	24.2	22.8	23.55	0.78	3.43	820193.0	19312402.5	893
2015-12-21	22.95	23.1	22.5	22.77	0.04	0.18	214934.0	4894336.9	309
2015-12-20	22.3	23.35	22.2	22.73	0.02	0.09	387130.0	8824270.3	467
2015-12-17	22.55	23.0	22.3	22.71	0.55	2.48	264218.0	5956510.75	335
2015-12-16	22.2	22.45	22.0	22.16	0.15	0.68	354806.0	7875720.75	408
2015-12-15	21.9	22.6	21.85	22.01	0.23	1.06	493863.0	10910370.05	529
2015-12-14	23.15	23.3	21.5	21.78	-1.16	-5.06	720278.0	16479017.7	609
2015-12-13	23.5	23.6	22.9	22.94	-1.3	-5.36	603101.0	13910353.85	557
2015-12-10	24.5	24.8	23.6	24.24	0.1	0.41	1433447.0	34421272.1	1082
2015-12-09	24.4	24.55	23.8	24.14	-0.11	-0.45	995482.0	23976366.85	678
2015-12-08	24.0	24.5	23.4	24.25	-0.46	-1.86	750420.0	17949889.5	645
2015-12-07	24.85	25.8	24.5	24.71	-0.12	-0.48	1029612.0	25940975.3	893
2015-12-06	24.2	25.7	24.2	24.83	0.4	1.64	692767.0	17314038.15	762
2015-12-03	25.2	25.2	24.3	24.43	-0.78	-3.09	446013.0	11049947.1	499
2015-12-02	26.0	26.0	25.0	25.21	-0.9	-3.45	1038732.0	26328090.0	896
2015-12-01	24.3	26.6	24.2	26.11	1.81	7.45	903413.0	23122225.0	804
2015-11-30	24.4	24.55	24.25	24.3	-0.07	-0.29	223844.0	5464173.45	255
2015-11-29	24.45	24.8	24.25	24.37	0.12	0.49	221813.0	5430323.7	343
2015-11-26	24.2	24.9	24.2	24.25	0.1	0.41	281745.0	6919232.4	407
2015-11-25	24.45	24.45	24.1	24.15	-0.21	-0.86	123450.0	2991614.05	189
2015-11-24	24.45	24.6	24.3	24.36	0.06	0.25	150637.0	3683649.85	231
2015-11-23	24.5	24.7	24.2	24.3	-0.28	-1.14	370111.0	9063082.1	455
2015-11-22	24.65	25.1	24.05	24.58	0.03	0.12	1636715.0	40316334.65	1665
2015-11-19	22.4	24.55	22.4	24.55	2.21	9.89	823567.0	19718337.1	630
2015-11-18	22.05	22.4	22.05	22.34	0.16	0.72	71529.0	1590636.75	110
2015-11-17	22.5	22.85	22.05	22.18	-0.17	-0.76	153008.0	3447438.2	198
2015-11-16	22.35	22.5	22.15	22.35	0.24	1.09	89969.0	2008917.45	118
2015-11-15	22.5	22.7	21.95	22.11	-0.89	-3.87	190057.0	4237607.55	205
2015-11-12	23.0	23.1	22.9	23.0	0.03	0.13	104801.0	2410403.6	149
2015-11-11	22.8	23.1	22.8	22.97	0.15	0.66	138120.0	3174201.35	197
2015-11-10	22.95	23.1	22.75	22.82	-0.08	-0.35	209373.0	4806123.05	247
2015-11-09	22.9	23.15	22.8	22.9	0.16	0.7	156944.0	3604290.55	261
2015-11-08	22.8	22.8	22.45	22.74	0.19	0.84	189583.0	4293927.2	233
2015-11-05	22.55	23.35	22.45	22.55	-0.01	-0.04	369981.0	8448110.2	397
2015-11-04	22.6	22.75	22.05	22.56	0.08	0.36	245358.0	5511572.05	294
2015-11-03	23.35	23.4	22.25	22.48	-1.2	-5.07	1044371.0	23683332.15	935
2015-11-02	21.7	23.95	21.7	23.68	1.88	8.62	655971.0	15320191.75	640
2015-11-01	21.55	21.8	21.5	21.8	-0.15	-0.68	90875.0	1972413.75	147
2015-10-29	22.7	23.0	21.6	21.95	-0.47	-2.1	401403.0	8922328.15	354
2015-10-28	21.5	22.4	21.05	22.42	0.28	1.26	203485.0	4445976.3	251
2015-10-27	23.1	23.1	22.0	22.14	-0.87	-3.78	103613.0	2354569.95	172
2015-10-26	23.05	23.4	22.65	23.01	-0.15	-0.65	174238.0	4012727.1	246
2015-10-25	23.3	23.45	23.0	23.16	0.13	0.56	207160.0	4792251.7	228
2015-10-22	23.0	23.3	22.5	23.03	-0.07	-0.3	250958.0	5759087.1	238
2015-10-21	22.6	23.5	22.6	23.1	-1.49	-6.06	641542.0	14759359.65	566
2015-10-20	24.7	25.0	24.4	24.59	-0.28	-1.13	171728.0	4232359.9	220
2015-10-19	25.1	25.2	24.8	24.87	-0.33	-1.31	176649.0	4413922.55	168
2015-10-18	24.8	25.2	24.8	25.2	0.34	1.37	190542.0	4753637.65	248
2015-10-15	25.0	25.4	24.85	24.86	-0.11	-0.44	209374.0	5272184.4	295
2015-10-14	25.0	25.1	24.8	24.97	-0.12	-0.48	140441.0	3505077.0	179
2015-10-13	25.0	25.2	24.8	25.09	-0.06	-0.24	251050.0	6279881.75	244
2015-10-12	25.9	25.9	25.1	25.15	-0.48	-1.87	427271.0	10902112.5	384
2015-10-11	24.9	26.0	24.8	25.63	1.0	4.06	1031075.0	26113438.1	829
2015-10-08	24.95	24.95	24.55	24.63	-0.19	-0.77	308585.0	7618728.15	391
2015-10-07	24.05	25.5	24.05	24.82	0.92	3.85	1750950.0	43642041.95	1248
2015-10-06	23.7	24.2	23.7	23.9	0.21	0.89	375726.0	8991277.0	369
2015-10-05	23.5	23.75	23.5	23.69	0.29	1.24	121106.0	2865937.1	150
2015-10-04	23.4	23.5	23.2	23.4	-0.03	-0.13	78878.0	1843915.3	122
2015-10-01	23.9	23.9	23.35	23.43	-0.28	-1.18	124900.0	2946579.45	158
2015-09-30	23.5	23.75	23.35	23.71	0.28	1.2	129480.0	3055224.55	156
2015-09-29	23.5	23.5	23.05	23.43	-0.2	-0.85	73451.0	1716090.6	94
2015-09-21	23.6	23.95	23.5	23.63	0.1	0.42	222191.0	5268196.25	266
2015-09-20	23.55	23.9	23.35	23.53	-0.11	-0.47	261327.0	6182064.25	339
2015-09-17	23.75	24.25	23.6	23.64	-0.08	-0.34	360793.0	8610500.65	379
2015-09-16	24.15	24.2	23.65	23.72	-0.11	-0.46	220772.0	5289792.55	264
2015-09-15	23.6	23.95	23.25	23.83	0.23	0.97	181028.0	4280830.15	262
2015-09-14	24.0	24.0	23.6	23.6	-0.35	-1.46	170423.0	4056504.55	217
2015-09-13	24.15	24.35	23.95	23.95	-0.08	-0.33	310059.0	7507530.15	369
2015-09-10	24.25	24.5	24.0	24.03	-0.53	-2.16	544353.0	13167397.15	602
2015-09-09	24.0	25.0	23.95	24.56	0.86	3.63	925071.0	22589130.4	822
2015-09-08	23.65	23.8	22.5	23.7	-0.02	-0.08	440035.0	10338025.3	564
2015-09-07	23.6	23.9	23.5	23.72	0.22	0.94	443263.0	10469657.5	371
2015-09-06	23.4	23.75	23.4	23.5	-0.18	-0.76	224959.0	5301635.55	263
2015-09-03	24.35	24.9	23.55	23.68	-0.25	-1.04	888734.0	21564904.25	685
2015-09-02	23.3	24.0	23.0	23.93	0.28	1.18	201726.0	4740130.9	266
2015-09-01	24.2	24.4	23.55	23.65	-0.52	-2.15	234986.0	5631877.45	300
2015-08-31	24.0	24.4	23.6	24.17	-0.14	-0.58	310336.0	7453475.35	403
2015-08-30	24.8	24.9	23.9	24.31	0.49	2.06	560806.0	13689118.7	552
2015-08-27	24.15	24.6	23.7	23.82	0.73	3.16	290962.0	7050140.8	409
2015-08-26	23.2	24.1	22.6	23.09	0.01	0.04	695482.0	16369887.5	895
2015-08-25	21.9	23.1	20.95	23.08	2.05	9.75	647928.0	14269325.5	659
2015-08-24	22.1	23.0	20.7	21.03	-1.62	-7.15	581351.0	12606522.95	729
2015-08-23	23.0	24.1	22.65	22.65	-2.47	-9.83	454116.0	10606823.15	643
2015-08-20	23.0	25.6	22.0	25.12	1.19	4.97	703536.0	16867298.8	670
2015-08-19	26.3	26.4	23.7	23.93	-1.99	-7.68	338486.0	8579054.4	496
2015-08-18	28.3	28.6	25.7	25.92	-2.53	-8.89	733592.0	19428808.9	907
2015-08-17	28.4	28.9	28.4	28.45	-0.27	-0.94	115062.0	3287361.3	228
2015-08-16	29.3	29.5	28.4	28.72	-0.64	-2.18	225829.0	6522835.0	359
2015-08-13	29.4	29.7	29.3	29.36	0.12	0.41	282584.0	8329753.1	371
2015-08-12	29.3	29.4	28.5	29.24	-0.56	-1.88	450059.0	13089080.9	561
2015-08-11	30.9	30.9	29.7	29.8	-0.96	-3.12	358776.0	10901734.6	389
2015-08-10	30.6	30.9	30.5	30.76	0.25	0.82	228337.0	7010724.0	319
2015-08-09	29.6	30.6	29.3	30.51	0.34	1.13	220971.0	6699176.4	348
2015-08-06	30.7	30.9	30.0	30.17	-0.63	-2.05	252250.0	7679158.5	414
2015-08-05	31.2	31.4	30.8	30.8	-0.22	-0.71	278413.0	8661145.4	378
2015-08-04	30.9	31.4	30.6	31.02	0.06	0.19	575743.0	17852712.5	699
2015-08-03	30.2	31.2	30.0	30.96	-0.44	-1.4	763409.0	23397011.2	981
2015-08-02	34.1	34.1	31.4	31.4	-3.42	-9.82	1497813.0	47517568.2	1286
2015-07-30	36.0	36.0	34.6	34.82	-0.99	-2.76	146067.0	5159379.2	318
2015-07-29	36.3	36.3	35.8	35.81	-0.17	-0.47	235224.0	8471070.1	303
2015-07-28	35.9	36.2	35.6	35.98	-0.18	-0.5	141514.0	5083575.9	247
2015-07-27	36.9	36.9	36.0	36.16	-0.74	-2.01	152880.0	5584563.5	243
2015-07-26	37.6	37.6	36.8	36.9	-0.62	-1.65	192075.0	7109607.3	252
2015-07-23	37.5	37.7	37.4	37.52	-0.07	-0.19	145913.0	5485947.9	170
2015-07-22	37.9	38.0	37.4	37.59	-0.17	-0.45	138305.0	5205314.8	207
2015-07-15	37.9	38.1	37.7	37.76	-0.09	-0.24	165727.0	6283035.2	264
2015-07-14	38.2	38.3	37.7	37.85	-0.25	-0.66	235353.0	8914581.0	280
2015-07-13	37.9	38.4	37.9	38.1	0.07	0.18	673169.0	25711732.9	657
2015-07-12	38.2	38.3	37.8	38.03	0.33	0.88	61393.0	2339324.3	147
2015-07-09	37.9	38.0	37.4	37.7	0.35	0.94	60637.0	2295369.5	115
2015-07-08	38.0	38.0	37.1	37.35	-0.51	-1.35	99427.0	3713256.6	163
2015-07-07	38.6	38.6	37.7	37.86	-0.64	-1.66	99112.0	3770759.2	128
2015-07-06	38.5	38.8	38.5	38.5	-0.34	-0.88	17915.0	692016.5	64
2015-07-05	38.6	38.9	38.2	38.84	0.0	0.0	42220.0	1626934.5	93
2015-07-02	38.8	39.0	38.6	38.84	0.08	0.21	26241.0	1017144.3	69
2015-07-01	38.0	39.1	38.0	38.76	-0.45	-1.15	145822.0	5613296.3	229
2015-06-30	38.8	39.3	38.2	39.21	0.31	0.8	39457.0	1532445.9	114
2015-06-29	39.3	39.3	38.5	38.9	-0.8	-2.02	43202.0	1678631.1	93
2015-06-28	40.3	40.3	39.4	39.7	-0.61	-1.51	62205.0	2469917.6	134
2015-06-25	40.2	40.5	40.0	40.31	0.07	0.17	44190.0	1778187.5	112
2015-06-24	39.7	40.3	39.7	40.24	0.38	0.95	77506.0	3100572.8	146
2015-06-23	39.7	40.0	39.1	39.86	0.35	0.89	103142.0	4085373.2	147
2015-06-22	39.9	40.5	39.4	39.51	-0.11	-0.28	89511.0	3555171.8	170
2015-06-21	39.8	40.6	39.5	39.62	0.02	0.05	354973.0	14211950.6	446
2015-06-18	40.9	41.1	39.5	39.6	-1.29	-3.15	634522.0	25431121.9	502
2015-06-17	41.3	41.3	40.8	40.89	-0.4	-0.97	196245.0	8044224.1	249
2015-06-16	41.3	41.4	41.2	41.29	-0.09	-0.22	37824.0	1561983.1	99
2015-06-15	41.9	41.9	41.3	41.38	-0.45	-1.08	140924.0	5865828.7	244
2015-06-14	41.7	42.0	41.3	41.83	0.18	0.43	227779.0	9467244.0	342
2015-06-11	41.1	41.8	40.9	41.65	0.44	1.07	70598.0	2912826.7	156
2015-06-10	41.2	41.5	41.1	41.21	0.03	0.07	106827.0	4403943.7	183
2015-06-09	41.8	41.8	40.8	41.18	-0.62	-1.48	122542.0	5056272.1	202
2015-06-08	42.0	42.1	41.9	41.8	-0.34	-0.81	19647.0	825014.9	79
2015-06-07	42.1	42.3	42.0	42.14	-0.06	-0.14	84088.0	3545168.6	144
2015-06-04	42.1	42.3	41.9	42.2	0.17	0.4	67552.0	2845266.0	151
2015-06-03	42.4	42.5	42.0	42.03	-0.21	-0.5	129226.0	5455114.9	230
2015-06-02	42.3	42.6	42.0	42.24	0.05	0.12	129904.0	5490794.3	236
2015-06-01	42.8	43.0	41.5	42.19	-0.65	-1.52	338283.0	14236696.9	421
2015-05-31	43.0	43.7	42.7	42.84	-0.03	-0.07	332165.0	14365039.5	425
2015-05-28	43.0	43.1	42.7	42.87	-0.12	-0.28	110236.0	4724503.2	193
2015-05-27	43.3	43.4	42.9	42.99	-0.15	-0.35	184878.0	7982008.7	234
2015-05-26	43.2	43.4	42.8	43.14	0.18	0.42	219133.0	9448758.7	356
2015-05-25	42.4	43.4	42.1	42.96	0.52	1.23	504755.0	21682287.1	660
2015-05-24	42.2	42.5	41.8	42.44	0.27	0.64	250722.0	10557378.3	386
2015-05-21	42.1	42.4	41.9	42.17	-0.15	-0.35	351132.0	14778010.9	376
2015-05-20	43.0	43.0	42.3	42.32	-0.69	-1.6	298802.0	12755481.5	450
2015-05-19	43.2	43.2	42.9	43.01	-0.15	-0.35	287412.0	12369692.5	290
2015-05-18	43.1	43.3	42.9	43.16	0.02	0.05	363216.0	15680974.2	410
2015-05-17	42.9	43.5	42.9	43.14	0.42	0.98	259401.0	11191879.7	395
2015-05-14	43.0	43.3	42.7	42.72	-0.08	-0.19	124582.0	5357891.9	260
2015-05-13	42.8	43.0	42.4	42.8	0.45	1.06	226425.0	9686837.4	312
2015-05-12	42.0	42.7	41.5	42.35	0.11	0.26	178240.0	7492612.9	302
2015-05-11	43.2	43.3	42.1	42.24	-1.0	-2.31	284703.0	12209403.0	461
2015-05-10	43.7	43.8	43.0	43.24	-0.24	-0.55	216284.0	9359505.3	300
2015-05-07	44.7	44.7	43.1	43.48	-1.2	-2.69	471940.0	20595890.7	659
2015-05-06	45.5	45.6	44.6	44.68	-0.67	-1.48	243549.0	10972622.0	422
2015-05-05	45.2	47.2	45.1	45.35	0.21	0.47	1246314.0	57512054.1	1460
2015-05-04	44.5	45.6	44.0	45.14	1.0	2.27	710754.0	32022246.0	854
2015-05-03	44.2	46.2	43.9	44.14	0.43	0.98	1881119.0	84613812.6	1992
2015-04-30	43.5	44.0	43.3	43.71	0.51	1.18	356638.0	15573641.7	528
2015-04-29	43.6	43.6	42.8	43.2	0.0	0.0	185746.0	8002577.9	348
2015-04-28	43.7	43.9	43.1	43.2	-0.4	-0.92	230332.0	10024072.9	295
2015-04-27	43.6	44.2	43.3	43.6	0.17	0.39	658458.0	28885251.7	764
2015-04-26	43.0	43.8	42.8	43.43	0.62	1.45	385020.0	16651836.0	478
2015-04-23	42.8	43.2	42.6	42.81	-0.03	-0.07	236539.0	10153592.3	265
2015-04-22	43.3	43.9	42.6	42.84	0.17	0.4	86491.0	3729815.7	169
2015-04-21	43.0	43.2	42.6	42.67	-0.94	-2.16	158400.0	6792601.6	221
2015-04-20	43.5	44.4	43.1	43.61	0.48	1.11	539366.0	23620673.6	699
2015-04-19	43.1	44.8	43.0	43.13	0.52	1.22	427077.0	18639940.8	449
2015-04-16	42.7	43.4	42.5	42.61	0.34	0.8	215695.0	9239087.2	344
2015-04-15	42.1	42.5	41.4	42.27	0.92	2.22	199929.0	8398872.6	316
2015-04-14	41.0	42.3	41.0	41.35	0.52	1.27	329900.0	13752157.0	466
2015-04-13	40.6	41.1	40.5	40.83	-0.03	-0.07	127408.0	5214731.5	191
2015-04-12	42.1	42.2	40.8	40.86	-0.46	-1.11	140330.0	5807185.1	250
2015-04-09	40.0	41.5	40.0	41.32	1.09	2.71	175232.0	7161745.4	268
2015-04-08	40.8	41.1	40.2	40.23	-0.29	-0.72	186431.0	7585677.3	237
2015-04-07	40.2	40.6	39.8	40.52	1.01	2.56	198176.0	7977748.3	203
2015-04-06	39.0	39.8	38.0	39.51	1.27	3.32	178754.0	7004042.3	305
2015-04-05	39.3	40.0	38.0	38.24	-0.87	-2.22	173063.0	6673085.6	235
2015-04-02	40.2	40.3	39.0	39.11	-0.63	-1.59	104237.0	4137777.6	185
2015-04-01	39.6	40.2	39.5	39.74	0.05	0.13	145737.0	5822381.6	278
2015-03-31	40.2	41.0	39.2	39.69	-1.11	-2.72	322340.0	12936646.4	432
2015-03-30	41.4	42.0	40.0	40.8	-0.86	-2.06	315296.0	13079391.9	466
2015-03-29	41.7	42.4	41.3	41.66	0.65	1.58	673162.0	28177681.7	848
2015-03-26	38.3	41.3	38.0	41.01	0.09	0.22	392646.0	15731336.1	729
2015-03-25	45.2	45.4	40.9	40.92	-4.49	-9.89	1004581.0	42312028.2	1470
2015-03-24	44.3	46.9	44.1	45.41	1.55	3.53	1319961.0	60016815.0	1658
2015-03-23	42.6	44.3	42.2	43.86	1.36	3.2	815821.0	35364945.4	832
2015-03-22	42.0	42.6	42.0	42.5	0.67	1.6	212598.0	9002000.9	345
2015-03-19	41.5	42.4	41.0	41.83	0.67	1.63	220401.0	9182836.1	333
2015-03-18	42.0	42.0	40.5	41.16	-0.87	-2.07	175850.0	7260014.9	310
2015-03-17	42.2	42.7	41.6	42.03	-0.29	-0.69	79058.0	3319865.3	177
2015-03-16	43.2	43.8	41.0	42.32	-0.72	-1.67	551601.0	23866901.8	691
2015-03-15	42.8	43.2	42.8	43.04	-0.2	-0.46	251136.0	10797110.7	268
2015-03-12	43.3	43.5	43.0	43.24	-0.07	-0.16	179819.0	7786898.9	298
2015-03-11	43.3	43.4	42.7	43.31	0.06	0.14	218388.0	9396612.7	290
2015-03-10	43.1	44.0	43.1	43.25	0.22	0.51	656949.0	28531391.9	659
2015-03-09	43.3	43.8	42.6	43.03	-0.09	-0.21	512215.0	22128026.2	673
2015-03-08	42.3	43.3	41.5	43.12	0.74	1.75	782474.0	33278284.0	740
2015-03-05	42.3	42.5	42.0	42.38	0.18	0.43	171087.0	7223952.0	231
2015-03-04	42.7	42.7	42.2	42.2	-0.18	-0.42	133343.0	5647005.4	176
2015-03-03	42.2	42.6	42.1	42.38	0.47	1.12	221414.0	9387661.9	235
2015-03-02	41.6	42.3	41.6	41.91	0.51	1.23	230859.0	9681962.9	333
2015-03-01	41.5	41.6	41.2	41.4	0.18	0.44	173483.0	7175966.2	287
2015-02-26	42.0	42.0	41.1	41.22	-0.62	-1.48	203085.0	8439070.8	317
2015-02-25	41.5	42.0	41.5	41.84	0.35	0.84	192953.0	8065980.2	315
2015-02-24	41.7	41.8	41.3	41.49	0.1	0.24	188565.0	7822244.1	351
2015-02-23	42.0	42.2	41.1	41.39	-0.89	-2.11	158830.0	6641160.5	282
2015-02-22	42.7	43.0	42.0	42.28	-0.35	-0.82	328302.0	13983229.4	490
2015-02-19	42.9	43.3	42.6	42.63	-0.5	-1.16	225364.0	9630685.8	368
2015-02-18	43.0	43.4	42.7	43.13	0.51	1.2	202236.0	8713518.9	232
2015-02-17	43.2	43.9	42.5	42.62	-0.42	-0.98	428493.0	18487788.2	452
2015-02-16	43.6	43.8	42.9	43.04	-0.26	-0.6	267371.0	11632542.0	379
2015-02-15	43.1	43.4	42.8	43.3	0.86	2.03	257355.0	11102687.0	310
2015-02-12	42.0	42.8	41.8	42.44	0.43	1.02	96550.0	4090144.3	205
2015-02-11	42.8	43.2	41.5	42.01	-0.81	-1.89	200735.0	8553940.1	314
2015-02-10	43.5	43.8	42.7	42.82	-0.91	-2.08	198037.0	8552349.7	310
2015-02-09	43.6	44.5	43.6	43.73	0.05	0.11	360740.0	15860175.1	525
2015-02-08	42.9	44.5	42.9	43.68	1.2	2.82	471404.0	20552767.0	603
2015-02-05	41.8	42.8	41.5	42.48	0.42	1.0	329415.0	13930589.3	393
2015-02-04	43.2	43.6	41.9	42.06	-0.89	-2.07	266614.0	11391063.2	438
2015-02-03	42.6	44.3	42.6	42.95	0.98	2.34	602120.0	26206723.6	834
2015-02-02	41.4	42.3	40.9	41.97	0.81	1.97	316094.0	13135604.4	488
2015-02-01	41.8	42.2	41.1	41.16	0.73	1.81	359039.0	14936896.5	524
2015-01-29	40.6	40.8	40.1	40.43	-0.18	-0.44	199689.0	8089474.1	390
2015-01-28	40.6	41.4	40.0	40.61	0.11	0.27	546402.0	22246489.0	801
2015-01-27	37.9	41.0	37.7	40.5	2.85	7.57	594336.0	23198018.5	728
2015-01-26	38.2	38.2	37.1	37.65	0.59	1.59	238753.0	8955458.6	311
2015-01-22	37.0	37.6	36.4	37.06	-0.18	-0.48	152070.0	5662246.0	263
2015-01-21	38.0	38.0	37.0	37.24	-0.76	-2.0	239437.0	9012702.4	313
2015-01-20	38.1	38.6	37.6	38.0	-0.7	-1.81	411539.0	15647927.1	497
2015-01-19	38.3	38.7	38.0	38.7	0.44	1.15	181442.0	6958854.2	223
2015-01-18	36.7	38.6	36.7	38.26	1.25	3.38	398976.0	15148786.3	486
2015-01-15	37.7	37.7	36.6	37.01	0.0	0.0	256382.0	9539757.0	400
2015-01-14	37.2	37.5	36.5	37.01	0.06	0.16	429076.0	15966720.9	403
2015-01-13	35.3	37.0	35.3	36.95	0.1	0.27	197706.0	7224242.0	290
2015-01-12	36.8	37.6	36.5	36.85	-0.17	-0.46	297193.0	11013169.2	386
2015-01-11	36.0	37.1	36.0	37.02	0.81	2.24	286869.0	10541624.4	392
2015-01-08	36.0	36.9	35.5	36.21	1.13	3.22	260366.0	9424460.8	381
2015-01-07	34.0	35.7	33.9	35.08	1.0	2.93	413490.0	14456088.4	515
2015-01-06	33.2	34.4	32.6	34.08	-0.3	-0.87	341416.0	11344004.1	503
2015-01-05	35.0	35.9	34.0	34.38	-1.74	-4.82	264642.0	9267431.4	455
2015-01-04	36.6	36.9	35.6	36.12	-0.46	-1.26	436824.0	15845088.1	556
2015-01-01	36.8	37.2	36.0	36.58	0.4	1.11	666230.0	24435755.2	859
2014-12-31	37.8	38.5	33.9	36.18	-0.25	-0.69	1153107.0	41949052.6	1648
2014-12-30	37.0	39.0	36.3	36.43	-3.69	-9.2	763007.0	28579959.9	934
2014-12-29	40.1	42.2	39.5	40.12	0.53	1.34	867467.0	35741376.9	1124
2014-12-28	38.9	39.8	38.5	39.59	1.01	2.62	353810.0	13918580.7	398
2014-12-25	39.5	39.5	37.0	38.58	-0.47	-1.2	345436.0	13241411.1	492
2014-12-24	38.4	40.1	38.4	39.05	1.09	2.87	413080.0	16228852.9	484
2014-12-23	37.3	38.1	37.0	37.96	0.4	1.06	215873.0	8101051.0	294
2014-12-22	36.6	38.2	36.5	37.56	0.21	0.56	396552.0	14862334.3	508
2014-12-21	36.8	37.5	35.1	37.35	2.0	5.66	689498.0	25105373.0	642
2014-12-18	33.5	35.6	33.5	35.35	2.93	9.04	770568.0	26924152.2	585
2014-12-17	32.8	32.8	29.3	32.42	0.02	0.06	608793.0	18759315.4	725
2014-12-16	34.0	34.0	32.4	32.4	-3.5	-9.75	407181.0	13329009.3	455
2014-12-15	40.2	41.2	35.8	35.9	-3.77	-9.5	317434.0	12011990.4	466
2014-12-14	38.1	40.6	38.1	39.67	-1.36	-3.31	454899.0	18109901.9	392
2014-12-11	39.6	41.3	38.3	41.03	-0.97	-2.31	512270.0	20531293.7	680
2014-12-10	44.1	44.5	41.1	42.0	-2.06	-4.68	625109.0	27069122.2	718
2014-12-09	43.7	44.2	43.1	44.06	-0.92	-2.05	620753.0	27226068.5	790
2014-12-08	45.5	46.0	44.7	44.98	0.0	0.0	1846712.0	83925131.0	1630
2014-12-07	44.8	45.4	44.7	44.98	0.18	0.4	1488492.0	66988910.3	1363
2014-12-04	44.8	45.2	44.6	44.8	0.19	0.43	331864.0	14887932.3	462
2014-12-03	44.8	45.0	44.5	44.61	-0.12	-0.27	161274.0	7217898.5	251
2014-12-02	45.3	45.8	44.7	44.73	0.06	0.13	235966.0	10631366.5	400
2014-12-01	45.5	45.5	44.2	44.67	0.2	0.45	306074.0	13693632.8	557
2014-11-30	45.1	45.4	43.2	44.47	-3.53	-7.35	945217.0	41633779.9	1056
2014-11-27	48.2	48.9	47.8	48.0	-0.66	-1.36	375741.0	18111772.4	381
2014-11-26	49.0	49.1	48.0	48.66	-0.8	-1.62	79045.0	3843093.7	177
2014-11-25	49.2	49.7	49.0	49.46	-0.54	-1.08	70800.0	3498112.4	150
2014-11-24	50.75	51.0	49.9	50.0	-0.68	-1.34	77205.0	3880761.75	176
2014-11-23	50.5	51.25	50.5	50.68	0.7	1.4	130006.0	6602368.5	244
2014-11-20	50.25	50.5	49.8	49.98	-0.23	-0.46	168388.0	8437609.6	231
2014-11-19	50.25	50.5	49.7	50.21	0.32	0.64	179054.0	8955039.4	249
2014-11-18	50.0	50.5	49.4	49.89	0.38	0.77	296416.0	14753754.6	398
2014-11-17	51.25	51.5	49.1	49.51	-2.12	-4.11	313388.0	15565869.8	409
2014-11-16	53.0	53.25	51.5	51.63	-1.43	-2.7	132516.0	6941889.0	205
2014-11-13	53.75	53.75	53.0	53.06	-0.5	-0.93	61442.0	3278910.5	134
2014-11-12	52.0	54.25	52.0	53.56	0.58	1.09	339808.0	18086828.75	364
2014-11-11	53.5	53.5	52.5	52.98	-0.63	-1.18	148203.0	7858389.25	165
2014-11-10	54.5	55.0	53.0	53.61	-0.34	-0.63	139857.0	7549277.75	244
2014-11-09	53.25	54.5	53.0	53.95	0.7	1.31	89664.0	4799130.5	198
2014-11-06	52.75	53.5	52.25	53.25	1.05	2.01	139106.0	7375943.25	234
2014-11-05	53.0	53.75	49.5	52.2	-1.07	-2.01	317078.0	16332898.25	492
2014-11-04	54.75	55.0	53.0	53.27	-1.54	-2.81	325677.0	17509305.5	424
2014-11-03	53.5	57.0	53.5	54.81	1.81	3.42	775384.0	42868280.5	989
2014-11-02	53.25	53.75	53.0	53.0	0.64	1.22	128927.0	6879774.5	185
2014-10-30	53.0	53.0	52.0	52.36	-0.6	-1.13	68120.0	3566963.5	166
2014-10-29	53.5	54.0	52.75	52.96	-0.54	-1.01	80228.0	4300055.25	194
2014-10-28	53.75	53.75	53.0	53.5	-0.25	-0.47	78028.0	4159658.25	161
2014-10-27	54.0	54.5	53.5	53.75	0.24	0.45	250083.0	13493053.5	357
2014-10-26	53.0	54.0	52.75	53.51	0.89	1.69	219774.0	11740409.25	324
2014-10-23	53.25	53.5	52.25	52.62	-0.84	-1.57	244796.0	12892213.75	338
2014-10-22	54.25	55.25	53.25	53.46	-0.38	-0.71	511675.0	27553470.75	578
2014-10-21	52.0	54.0	52.0	53.84	1.69	3.24	307206.0	16362191.75	288
2014-10-20	52.0	52.25	51.5	52.15	0.07	0.13	109087.0	5660523.75	176
2014-10-19	53.75	54.25	51.75	52.08	0.66	1.28	207125.0	10984524.0	243
2014-10-16	53.0	53.0	48.3	51.42	-2.17	-4.05	413291.0	20923212.45	441
2014-10-15	54.5	55.0	53.0	53.59	-1.11	-2.03	176808.0	9501470.0	303
2014-10-14	55.75	55.75	54.0	54.7	-1.86	-3.29	276907.0	15114398.25	396
2014-10-13	54.0	56.75	53.0	56.56	1.8	3.29	266859.0	14668192.75	437
2014-10-12	59.25	59.25	54.75	54.76	-5.95	-9.8	196238.0	11205419.75	293
2014-10-02	59.75	61.25	59.5	60.71	0.81	1.35	182355.0	11025529.25	254
2014-10-01	60.25	60.75	59.75	59.9	-0.57	-0.94	185358.0	11122994.0	218
2014-09-30	60.25	60.75	60.0	60.47	0.58	0.97	157109.0	9477256.75	256
2014-09-29	59.5	60.25	59.5	59.89	0.42	0.71	147425.0	8808971.0	255
2014-09-28	60.75	61.0	59.0	59.47	-1.15	-1.9	363173.0	21736805.75	485
2014-09-25	62.5	63.0	60.0	60.62	-1.46	-2.35	233929.0	14342090.0	288
2014-09-24	62.75	64.0	60.0	62.08	-1.68	-2.63	304474.0	18840245.0	429
2014-09-22	64.0	64.5	63.25	63.76	-0.49	-0.76	184774.0	11805280.75	246
2014-09-21	65.75	65.75	64.0	64.25	-2.23	-3.35	408403.0	26499833.5	581
2014-09-18	65.5	67.0	65.5	66.48	1.44	2.21	857290.0	56895495.75	769
2014-09-17	65.0	66.25	64.5	65.04	0.15	0.23	267763.0	17518360.5	371
2014-09-16	64.0	65.5	63.75	64.89	1.18	1.85	152002.0	9826132.5	253
2014-09-15	63.5	64.25	62.75	63.71	0.35	0.55	221983.0	14077875.75	280
2014-09-14	63.25	65.0	63.0	63.36	-0.39	-0.61	127484.0	8139058.75	254
2014-09-11	65.5	65.75	63.0	63.75	-1.43	-2.19	191431.0	12364141.25	308
2014-09-10	65.25	65.5	65.0	65.18	-0.32	-0.49	185656.0	12112416.0	303
2014-09-09	65.5	67.25	65.0	65.5	0.28	0.43	959779.0	63428062.5	863
2014-09-08	63.75	65.75	63.25	65.22	1.71	2.69	796141.0	51499227.5	905
2014-09-07	62.75	64.0	62.75	63.51	0.76	1.21	391623.0	24869745.0	444
2014-09-04	62.75	62.75	62.0	62.75	0.41	0.66	166644.0	10414761.0	226
2014-09-03	63.0	63.0	62.0	62.34	-0.5	-0.8	551696.0	34495383.25	507
2014-09-02	62.75	63.5	62.25	62.84	-0.12	-0.19	339176.0	21295269.0	371
2014-09-01	63.5	63.5	62.5	62.96	-0.64	-1.01	259889.0	16385773.75	335
2014-08-31	64.25	64.5	63.25	63.6	-0.17	-0.27	150559.0	9604114.5	237
2014-08-28	64.75	64.75	63.5	63.77	-0.46	-0.72	197369.0	12668016.25	278
2014-08-27	63.25	65.25	63.0	64.23	1.06	1.68	365629.0	23604761.75	481
2014-08-26	63.0	63.5	62.5	63.17	0.09	0.14	153952.0	9688579.5	244
2014-08-25	65.0	65.5	61.5	63.08	-1.72	-2.65	604559.0	38264343.25	704
2014-08-24	65.25	65.25	64.25	64.8	-0.1	-0.15	350847.0	22708128.0	418
2014-08-21	64.25	66.0	63.5	64.9	0.57	0.89	959407.0	62240386.5	855
2014-08-20	63.5	64.75	63.0	64.33	0.94	1.48	863427.0	55337465.5	927
2014-08-19	62.0	64.25	62.0	63.39	1.24	2.0	812532.0	51456605.25	911
2014-08-18	62.25	63.25	61.75	62.15	0.07	0.11	455663.0	28562846.25	582
2014-08-17	61.75	62.25	61.75	62.08	0.56	0.91	221326.0	13716076.5	291
2014-08-14	61.75	63.0	61.25	61.52	0.03	0.05	801537.0	49858537.5	706
2014-08-13	62.0	62.25	61.25	61.49	-0.31	-0.5	317252.0	19522445.5	347
2014-08-12	62.0	62.25	61.75	61.8	-0.07	-0.11	193023.0	11963777.5	285
2014-08-11	61.5	62.0	61.25	61.87	0.25	0.41	187213.0	11540626.0	250
2014-08-10	61.75	62.5	61.0	61.62	-0.45	-0.72	455144.0	28118194.5	507
2014-08-07	63.0	64.0	62.0	62.07	-0.95	-1.51	501706.0	31451514.25	688
2014-08-06	61.25	64.25	60.5	63.02	2.15	3.53	1545009.0	97211456.5	1451
2014-08-05	59.25	62.5	59.25	60.87	1.77	2.99	1521190.0	93015560.75	1349
2014-08-04	58.5	60.5	57.75	59.1	0.54	0.92	563456.0	33409213.0	693
2014-08-03	57.5	59.0	57.5	58.56	1.14	1.99	355049.0	20650390.5	432
2014-07-24	59.0	59.0	57.0	57.42	-1.43	-2.43	545461.0	31505819.0	602
2014-07-23	59.25	59.5	58.75	58.85	-0.6	-1.01	127762.0	7539509.0	266
2014-07-22	60.0	60.0	59.0	59.45	-0.03	-0.05	160366.0	9530042.25	279
2014-07-21	60.5	60.5	59.25	59.48	-1.31	-2.15	152241.0	9094251.25	293
2014-07-20	61.0	61.5	60.0	60.79	-0.24	-0.39	132174.0	8033567.75	236
2014-07-17	60.75	61.5	60.5	61.03	0.36	0.59	406310.0	24812928.0	587
2014-07-16	59.0	61.0	58.75	60.67	1.98	3.37	390738.0	23452559.5	554
2014-07-15	58.25	59.0	58.25	58.69	0.21	0.36	61819.0	3621824.0	169
2014-07-14	58.75	59.5	57.5	58.48	-0.28	-0.48	115628.0	6781820.75	183
2014-07-13	59.25	59.25	58.75	58.76	-0.48	-0.81	78518.0	4627051.5	153
2014-07-10	59.0	59.5	59.0	59.24	0.24	0.41	45522.0	2699529.0	105
2014-07-09	59.5	59.5	58.75	59.0	-0.42	-0.71	62591.0	3699313.0	119
2014-07-08	59.5	60.0	59.25	59.42	0.09	0.15	92763.0	5536796.25	172
2014-07-07	58.75	59.5	58.5	59.33	0.43	0.73	108163.0	6379440.5	175
2014-07-06	59.25	59.25	58.75	58.9	-0.03	-0.05	67899.0	4007246.25	120
2014-07-03	59.25	59.5	58.75	58.93	-0.5	-0.84	144070.0	8500360.75	257
2014-07-02	58.75	60.75	58.5	59.43	0.61	1.04	237360.0	14201048.75	426
2014-07-01	58.5	59.75	58.25	58.82	-0.21	-0.36	111874.0	6596261.25	230
2014-06-30	58.75	60.25	58.0	59.03	0.66	1.13	516910.0	30687038.25	616
2014-06-29	56.25	59.25	55.75	58.37	1.71	3.02	360789.0	20922051.0	607
2014-06-26	55.25	57.5	55.0	56.66	1.72	3.13	437872.0	24769292.0	691
2014-06-25	55.0	55.25	54.25	54.94	0.34	0.62	172799.0	9478050.25	271
2014-06-24	54.75	54.75	52.75	54.6	-0.42	-0.76	299426.0	16065164.75	541
2014-06-23	55.25	55.75	54.5	55.02	-1.04	-1.86	140841.0	7741834.0	292
2014-06-22	56.25	57.5	55.75	56.06	0.71	1.28	214606.0	12163285.75	462
2014-06-19	56.25	56.5	55.0	55.35	-0.73	-1.3	143923.0	8019268.5	289
2014-06-18	56.5	56.75	55.5	56.08	0.15	0.27	150346.0	8445597.25	306
2014-06-17	56.0	57.0	54.5	55.93	-0.27	-0.48	240218.0	13418374.25	432
2014-06-16	58.0	58.25	56.0	56.2	-2.01	-3.45	111404.0	6420923.75	314
2014-06-15	59.25	59.25	57.5	58.21	-1.14	-1.92	137514.0	7984249.5	339
2014-06-12	59.75	60.5	59.0	59.35	-0.22	-0.37	288158.0	17210011.25	452
2014-06-11	58.0	60.5	57.75	59.57	1.56	2.69	650245.0	38705810.75	852
2014-06-10	58.5	58.5	57.5	58.01	-0.5	-0.85	210277.0	12208678.25	395
2014-06-09	58.5	58.75	57.75	58.51	-0.23	-0.39	283765.0	16576930.75	378
2014-06-08	59.75	59.75	55.25	58.74	0.08	0.14	415317.0	24176478.5	675
2014-06-05	57.0	60.0	57.0	58.66	1.66	2.91	1197697.0	70398235.5	1557
2014-06-04	58.25	58.25	56.75	57.0	-1.5	-2.56	469305.0	26845277.0	755
2014-06-03	58.75	59.0	58.5	58.5	-0.25	-0.43	56719.0	3327450.25	191
2014-06-02	58.75	59.25	58.75	58.75	0.05	0.09	114606.0	6755212.5	213
2014-06-01	59.25	59.75	58.5	58.7	-0.58	-0.98	164656.0	9753042.25	277
2014-05-29	59.75	60.0	59.0	59.28	-0.41	-0.69	86671.0	5165251.25	212
2014-05-28	60.0	60.0	59.5	59.69	-0.36	-0.6	61786.0	3689923.0	201
2014-05-27	60.5	60.75	59.75	60.05	-0.42	-0.69	171668.0	10331728.0	283
2014-05-26	60.0	60.75	60.0	60.47	0.17	0.28	168218.0	10174076.25	261
2014-05-25	60.0	60.5	59.5	60.3	-0.15	-0.25	79858.0	4808703.25	237
2014-05-22	60.0	60.75	60.0	60.45	0.65	1.09	164939.0	9969602.25	304
2014-05-21	60.0	60.0	59.25	59.8	-0.08	-0.13	133345.0	7957893.75	273
2014-05-20	59.5	60.25	59.25	59.88	0.0	0.0	326079.0	19446874.75	464
2014-05-19	61.75	62.0	59.25	59.88	-2.27	-3.65	700654.0	42248142.75	857
2014-05-18	62.0	62.25	61.25	62.15	0.64	1.04	196073.0	12111508.5	356
2014-05-15	61.5	63.25	61.5	61.51	-0.26	-0.42	396385.0	24700750.5	672
2014-05-14	61.75	62.0	61.25	61.77	-0.23	-0.37	88432.0	5445805.0	222
2014-05-13	62.25	62.5	61.75	62.0	-0.21	-0.34	115623.0	7184529.0	286
2014-05-12	61.75	62.25	61.5	62.21	0.46	0.74	132225.0	8174803.5	331
2014-05-11	62.25	62.5	61.25	61.75	-0.29	-0.47	178250.0	10984370.0	399
2014-05-08	62.75	63.0	61.75	62.04	-0.18	-0.29	179583.0	11188743.5	361
2014-05-07	62.0	62.5	60.5	62.22	-0.31	-0.5	236753.0	14710053.25	404
2014-05-06	62.0	63.75	62.0	62.53	0.9	1.46	393797.0	24743863.75	740
2014-05-05	63.25	63.75	61.25	61.63	-2.21	-3.46	263704.0	16493712.0	564
2014-05-04	65.0	65.5	63.5	63.84	-0.7	-1.08	216645.0	13908950.5	510
2014-05-01	66.25	66.25	64.0	64.54	-1.32	-2.0	327368.0	21231289.75	778
2014-04-30	62.25	66.5	62.0	65.86	4.85	7.95	1229934.0	79786093.0	1810
2014-04-29	59.0	62.75	59.0	61.01	1.99	3.37	584248.0	35888538.0	1017
2014-04-28	59.0	59.25	58.0	59.02	0.11	0.19	169818.0	9954839.25	348
2014-04-27	59.0	60.25	58.75	58.91	-2.04	-3.35	279028.0	16559140.0	548
2014-04-24	62.75	62.75	60.25	60.95	-1.07	-1.73	292586.0	17900130.75	475
2014-04-23	63.75	63.75	61.75	62.02	-1.51	-2.38	253943.0	15891772.75	423
2014-04-22	63.25	64.5	62.75	63.53	0.38	0.6	169416.0	10759320.5	331
2014-04-21	63.75	63.75	61.75	63.15	-0.66	-1.03	277523.0	17422067.75	531
2014-04-20	64.5	66.25	63.25	63.81	0.64	1.01	1040054.0	67610717.0	1519
2014-04-17	57.75	63.25	57.75	63.17	5.66	9.84	1644716.0	101981256.5	1378
2014-04-16	57.5	58.0	57.5	57.51	0.02	0.03	166641.0	9628607.75	287
2014-04-15	57.5	57.75	57.25	57.49	-0.18	-0.31	138933.0	7993905.75	252
2014-04-14	57.75	58.0	57.25	57.67	-0.04	-0.07	167700.0	9634325.0	312
2014-04-13	58.75	59.25	57.25	57.71	-0.79	-1.35	217295.0	12644720.0	339
2014-04-10	57.25	59.0	56.75	58.5	1.67	2.94	170148.0	9886693.25	375
2014-04-09	58.75	59.5	55.25	56.83	-2.0	-3.4	249800.0	14362137.5	501
2014-04-08	60.75	60.75	58.75	58.83	-2.17	-3.56	392729.0	23357097.5	672
2014-04-07	61.0	62.5	60.25	61.0	-0.17	-0.28	272363.0	16712912.5	427
2014-04-06	59.75	62.25	59.5	61.17	2.0	3.38	492365.0	30169879.25	716
2014-04-03	57.25	60.25	56.5	59.17	1.84	3.21	570189.0	33435687.0	768
2014-04-02	56.75	57.5	56.5	57.33	0.83	1.47	198231.0	11334912.25	305
2014-04-01	56.75	57.25	56.25	56.5	0.0	0.0	247592.0	14054113.0	387
2014-03-31	54.75	57.25	54.5	56.5	1.67	3.05	517749.0	28910684.25	647
2014-03-30	52.75	56.25	52.75	54.83	2.0	3.79	477639.0	26082149.25	824
2014-03-27	52.25	53.25	51.75	52.83	0.66	1.27	179285.0	9395846.75	278
2014-03-26	51.75	52.25	51.25	52.17	0.34	0.66	137793.0	7140711.5	243
2014-03-25	51.0	51.75	50.75	51.83	0.66	1.29	85638.0	4402232.5	205
2014-03-24	51.25	51.75	50.75	51.17	-0.16	-0.31	158316.0	8075265.0	222
2014-03-23	50.25	51.5	50.25	51.33	1.16	2.31	214976.0	10996608.75	314
2014-03-20	49.5	50.25	49.5	50.17	0.0	0.0	209801.0	10522595.25	201
2014-03-19	50.0	51.0	50.0	50.17	0.34	0.68	380717.0	19226109.0	373
2014-03-18	49.0	50.25	49.0	49.83	0.83	1.69	732791.0	36441353.5	671
2014-03-17	48.7	49.2	48.7	49.0	0.33	0.68	209159.0	10237211.75	251
2014-03-16	48.2	48.8	48.2	48.67	0.5	1.04	288807.0	14034129.75	291
2014-03-13	48.3	48.7	48.0	48.17	-0.16	-0.33	111147.0	5375862.25	214
2014-03-12	47.7	48.8	47.2	48.33	0.5	1.05	406217.0	19595632.75	505
2014-03-11	47.8	48.2	47.8	47.83	0.0	0.0	132779.0	6365024.5	255
2014-03-10	48.5	48.5	47.8	47.83	-0.67	-1.38	262550.0	12652955.0	322
2014-03-09	48.2	48.8	48.0	48.5	0.33	0.69	367460.0	17838102.0	384
2014-03-06	47.7	49.0	47.7	48.17	0.5	1.05	882467.0	42683993.25	882
2014-03-05	47.2	47.7	47.0	47.67	0.5	1.06	418836.0	19818406.75	490
2014-03-04	46.3	47.3	46.3	47.17	0.84	1.81	232122.0	10900014.25	332
2014-03-03	46.7	46.8	45.8	46.33	-0.5	-1.07	211514.0	9785549.75	318
2014-03-02	47.5	47.7	46.2	46.83	-0.84	-1.76	256680.0	12079289.5	370
2014-02-27	47.5	48.0	47.0	47.67	0.5	1.06	448850.0	21322057.25	542
2014-02-26	46.3	48.0	46.0	47.17	0.67	1.44	1023279.0	48185069.0	988
2014-02-25	46.8	46.8	46.2	46.5	-0.33	-0.7	170151.0	7915452.5	261
2014-02-24	46.7	47.0	46.7	46.83	-0.17	-0.36	182742.0	8541102.75	257
2014-02-23	47.3	47.3	46.7	47.0	-0.33	-0.7	302810.0	14199047.0	346
2014-02-20	46.8	48.0	46.8	47.33	0.66	1.41	695253.0	32992984.0	674
2014-02-19	46.2	46.7	46.0	46.67	0.34	0.73	216899.0	10049530.75	266
2014-02-18	45.7	46.7	45.7	46.33	0.66	1.45	695057.0	32216895.75	554
2014-02-17	46.3	46.5	45.5	45.67	-0.5	-1.08	298203.0	13719007.5	386
2014-02-16	46.8	47.0	46.2	46.17	-0.66	-1.41	275463.0	12844515.0	381
2014-02-13	46.7	47.2	46.2	46.83	0.16	0.34	456116.0	21279350.5	622
2014-02-12	45.5	46.7	45.5	46.67	1.17	2.57	852962.0	39488579.5	800
2014-02-11	45.2	45.7	45.2	45.5	0.33	0.73	265722.0	12070994.0	336
2014-02-10	45.2	45.8	44.8	45.17	0.0	0.0	285636.0	12922796.5	387
2014-02-09	46.5	47.0	44.7	45.17	-0.33	-0.73	865779.0	39897325.25	1050
2014-02-06	44.3	45.7	44.2	45.5	0.83	1.86	429947.0	19272687.25	548
2014-02-05	44.7	44.8	44.5	44.67	0.0	0.0	231564.0	10326878.75	318
2014-02-04	44.0	45.0	43.7	44.67	0.17	0.38	319068.0	14209227.5	432
2014-02-03	44.5	45.3	44.2	44.5	-0.17	-0.38	546563.0	24398378.75	616
2014-02-02	45.2	45.3	44.3	44.67	-0.16	-0.36	406515.0	18243592.5	546
2014-01-30	45.3	46.5	44.7	44.83	-1.17	-2.54	919193.0	41752143.5	928
2014-01-29	44.8	46.2	44.7	46.0	1.5	3.37	732828.0	33411684.5	777
2014-01-28	44.5	45.2	44.3	44.5	0.17	0.38	223215.0	10000599.0	370
2014-01-27	45.7	45.7	44.3	44.33	-1.17	-2.57	266739.0	12027452.0	369
2014-01-26	44.0	46.0	44.0	45.5	0.17	0.38	371402.0	16801876.75	473
2014-01-23	44.5	46.0	44.0	45.33	0.83	1.87	534543.0	24153140.25	727
2014-01-22	46.7	47.2	44.5	44.5	-2.67	-5.66	810422.0	36883217.0	1077
2014-01-21	45.3	48.0	44.2	47.17	3.34	7.62	1508877.0	69472613.5	1610
2014-01-20	43.2	45.2	43.2	43.83	0.5	1.15	573258.0	25151095.5	775
2014-01-19	42.2	44.7	41.8	43.33	0.83	1.95	1073624.0	46728122.0	1201
2014-01-16	41.0	43.3	40.8	42.5	1.33	3.23	772976.0	32540791.5	846
2014-01-15	41.2	41.5	40.8	41.17	0.0	0.0	247701.0	10212474.0	363
2014-01-14	40.8	41.7	40.7	41.17	0.67	1.65	442497.0	18173564.5	561
2014-01-13	40.0	41.2	39.3	40.5	0.5	1.25	529949.0	21427586.75	638
2014-01-12	39.3	41.2	39.3	40.0	0.67	1.7	575340.0	23198329.25	704
2014-01-09	39.5	40.0	39.2	39.33	-0.17	-0.43	338538.0	13408883.0	495
2014-01-08	39.8	41.2	39.2	39.5	-0.5	-1.25	1048020.0	42089680.75	1188
2014-01-07	42.2	42.2	39.7	40.0	-1.67	-4.01	494138.0	20066566.0	873
2014-01-06	41.8	44.3	41.3	41.67	1.0	2.46	1425585.0	60502026.5	1966
2014-01-05	37.0	40.7	37.0	40.67	3.67	9.92	982125.0	38783807.0	849
2014-01-02	36.7	37.3	36.7	37.0	0.17	0.46	270720.0	10034332.75	247
2014-01-01	36.7	37.0	36.5	36.83	0.33	0.9	220298.0	8079430.75	158
2013-12-31	36.7	37.0	36.5	36.5	-0.33	-0.9	112235.0	4111083.25	123
2013-12-30	36.7	37.0	36.5	36.83	0.0	0.0	90900.0	3342343.75	113
2013-12-29	36.5	37.0	36.5	36.83	0.33	0.9	175326.0	6441469.0	180
2013-12-26	36.7	36.8	36.5	36.5	-0.17	-0.46	128085.0	4690077.0	128
2013-12-25	36.8	37.0	36.3	36.67	0.0	0.0	181311.0	6631521.0	159
2013-12-24	36.2	36.7	36.2	36.67	0.5	1.38	131598.0	4792731.25	162
2013-12-23	36.5	36.7	35.8	36.17	-0.5	-1.36	178488.0	6462757.25	173
2013-12-22	36.7	36.8	36.2	36.67	0.34	0.94	228129.0	8307950.75	200
2013-12-19	36.8	37.0	36.3	36.33	-0.5	-1.36	207273.0	7609836.0	198
2013-12-18	36.0	37.2	36.0	36.83	1.0	2.79	488562.0	17864318.5	301
2013-12-17	36.2	36.5	35.7	35.83	-0.5	-1.38	210696.0	7607490.0	194
2013-12-16	36.5	36.8	36.0	36.33	-0.17	-0.47	267783.0	9722315.25	234
2013-12-15	36.2	37.3	36.2	36.5	0.0	0.0	340487.0	12573570.5	303
2013-12-12	36.3	36.8	36.0	36.5	0.0	0.0	178322.0	6513319.0	244
2013-12-11	36.7	37.2	36.3	36.5	0.0	0.0	343881.0	12669113.75	344
2013-12-10	35.8	37.0	35.5	36.5	0.67	1.87	737697.0	26812518.0	571
2013-12-09	34.7	36.0	34.0	35.83	1.0	2.87	1002888.0	34896642.25	702
2013-12-08	35.0	35.0	34.5	34.83	0.0	0.0	150899.0	5252257.0	200
2013-12-05	34.5	34.8	34.2	34.83	0.33	0.96	197888.0	6836877.0	214
2013-12-04	34.7	34.7	33.3	34.5	-0.33	-0.95	542280.0	18565538.75	460
2013-12-03	35.3	35.5	34.5	34.83	-0.5	-1.42	266525.0	9334329.25	317
2013-12-02	34.5	35.5	34.5	35.33	0.66	1.9	433668.0	15246161.0	350
2013-12-01	35.3	35.7	34.7	34.67	-0.5	-1.42	457322.0	16116742.25	437
2013-11-28	34.5	35.7	34.5	35.17	0.67	1.94	837744.0	29444359.0	622
2013-11-27	34.3	35.0	34.2	34.5	0.17	0.5	321612.0	11168839.0	339
2013-11-26	34.3	35.0	33.8	34.33	0.16	0.47	713405.0	24521105.0	510
2013-11-25	34.2	34.7	34.0	34.17	0.0	0.0	256712.0	8793265.0	289
2013-11-24	34.2	34.5	33.8	34.17	0.0	0.0	363300.0	12388721.5	340
2013-11-21	34.3	34.5	33.8	34.17	-0.33	-0.96	586464.0	19976366.5	485
2013-11-20	34.7	35.0	34.3	34.5	-0.33	-0.95	395586.0	13702267.5	336
2013-11-19	34.0	34.8	33.5	34.83	1.0	2.96	891608.0	30583958.75	651
2013-11-18	33.5	34.2	33.3	33.83	0.16	0.48	313508.0	10596267.6	384
2013-11-17	34.7	34.7	33.3	33.67	-0.66	-1.92	762987.0	25952102.25	581
2013-11-14	35.2	35.3	34.3	34.33	-0.5	-1.44	581430.0	20244389.25	484
2013-11-13	34.5	36.0	34.3	34.83	0.33	0.96	917148.0	32287125.25	751
2013-11-12	34.7	34.8	34.2	34.5	0.0	0.0	427725.0	14788735.5	465
2013-11-11	34.5	35.2	34.3	34.5	0.17	0.5	679566.0	23632434.0	605
2013-11-10	33.8	35.2	33.3	34.33	1.46	4.44	1962855.0	67322161.5	1550
2013-11-07	33.7	34.0	32.7	32.87	-0.96	-2.84	1067720.0	35442470.6	822
2013-11-06	34.5	34.7	33.7	33.83	0.76	2.3	1270229.0	43243516.5	992
2013-11-05	33.0	33.8	33.0	33.07	0.0	0.0	640496.0	21315807.85	402
2013-11-04	33.3	33.7	33.1	33.07	-0.43	-1.28	318014.0	10574547.65	363
2013-11-03	34.2	34.5	33.3	33.5	-0.33	-0.98	435881.0	14825765.0	457
2013-10-31	34.5	35.0	33.7	33.83	-1.17	-3.34	524615.0	18031598.5	541
2013-10-30	33.1	35.0	33.1	35.0	2.0	6.06	1143093.0	39090313.75	900
2013-10-29	33.0	33.3	32.7	33.0	0.07	0.21	400298.0	13215049.0	506
2013-10-28	33.7	34.0	32.6	32.93	-0.9	-2.66	626010.0	20728295.6	797
2013-10-27	32.7	34.3	32.3	33.83	2.56	8.19	2297994.0	76634557.7	1468
2013-10-24	31.5	31.5	31.2	31.27	0.14	0.45	425418.0	13334299.8	300
2013-10-23	30.7	31.4	30.7	31.13	0.53	1.73	561711.0	17472681.8	405
2013-10-22	30.7	30.7	30.5	30.6	-0.2	-0.65	84066.0	2576721.6	131
2013-10-21	30.7	30.8	30.6	30.8	0.2	0.65	138930.0	4268612.7	143
2013-10-20	30.5	30.9	30.5	30.6	0.53	1.76	264306.0	8093727.8	211
2013-10-10	30.0	30.5	30.0	30.07	-0.13	-0.43	240965.0	7278062.3	275
2013-10-09	30.2	30.3	30.1	30.2	0.07	0.23	98712.0	2984057.8	138
2013-10-08	30.0	30.4	30.0	30.13	0.13	0.43	126410.0	3816551.2	181
2013-10-07	30.2	30.5	30.0	30.0	-0.33	-1.09	189495.0	5747041.0	160
2013-10-06	30.8	30.9	29.7	30.33	-0.47	-1.53	375993.0	11423961.0	311
2013-10-03	30.7	31.0	30.7	30.8	0.27	0.88	530517.0	16381629.3	457
2013-10-02	30.2	30.6	30.1	30.53	0.33	1.09	382095.0	11588110.9	371
2013-10-01	29.9	30.3	29.8	30.2	0.33	1.1	240843.0	7249496.7	277
2013-09-30	29.6	30.3	29.6	29.87	0.27	0.91	541202.0	16199281.8	461
2013-09-29	29.7	30.0	29.5	29.6	-0.47	-1.56	428358.0	12739693.6	326
2013-09-26	30.7	30.7	30.0	30.07	-0.66	-2.15	420537.0	12740115.2	398
2013-09-25	30.9	31.1	30.7	30.73	-0.27	-0.87	306492.0	9460305.7	282
2013-09-24	31.3	31.4	30.8	31.0	-0.2	-0.64	242568.0	7530284.3	291
2013-09-19	31.3	31.6	31.1	31.2	0.07	0.22	445782.0	13963778.9	442
2013-09-18	30.4	31.5	30.4	31.13	0.53	1.73	1047261.0	32662375.3	813
2013-09-17	31.0	31.1	30.5	30.6	-0.07	-0.23	460673.0	14212469.1	395
2013-09-16	29.8	31.1	29.8	30.67	0.94	3.16	1104641.0	33813531.7	755
2013-09-15	29.5	29.9	29.5	29.73	0.6	2.06	422514.0	12562514.2	396
2013-09-12	29.3	29.8	28.7	29.13	-0.2	-0.68	588378.0	17357204.8	445
2013-09-11	29.2	29.9	28.7	29.33	0.4	1.38	805227.0	23747832.9	698
2013-09-10	28.7	29.2	28.6	28.93	1.33	4.82	459024.0	13214828.3	317
2013-09-09	27.5	28.0	27.3	27.6	0.0	0.0	310475.0	8575305.2	338
2013-09-08	28.0	28.1	27.4	27.6	0.0	0.0	237696.0	6622861.6	220
2013-09-05	27.9	28.2	27.2	27.6	-0.33	-1.18	320372.0	8855694.9	313
2013-09-04	27.7	28.3	27.7	27.93	-0.2	-0.71	397340.0	11120985.3	389
2013-09-03	28.9	29.6	27.7	28.13	-0.87	-3.0	983703.0	27942175.6	846
2013-09-02	28.7	29.1	28.3	29.0	0.33	1.15	351489.0	10106323.4	352
2013-09-01	28.1	28.8	28.1	28.67	1.47	5.4	742008.0	21146429.8	554
2013-08-29	27.7	28.1	27.1	27.2	0.07	0.26	309050.0	8493601.6	317
2013-08-28	25.7	28.1	25.7	27.13	-0.14	-0.51	439517.0	12050888.1	407
2013-08-27	29.4	29.4	26.7	27.27	-2.26	-7.65	628227.0	17472758.3	521
2013-08-26	29.5	29.7	29.3	29.53	-0.2	-0.67	338412.0	9974661.3	306
2013-08-25	30.1	30.3	29.5	29.73	-0.4	-1.33	314795.0	9416058.3	325
2013-08-22	30.3	30.6	30.1	30.13	0.13	0.43	679091.0	20602578.4	552
2013-08-21	29.4	30.5	29.4	30.0	0.47	1.59	727122.0	21878979.0	619
2013-08-20	29.6	29.7	29.3	29.53	0.0	0.0	657212.0	19371175.7	391
2013-08-19	29.4	29.6	29.1	29.53	0.06	0.2	505856.0	14887929.0	415
2013-08-18	29.8	30.1	29.3	29.47	-0.13	-0.44	589965.0	17522211.9	567
2013-08-15	30.2	30.2	29.5	29.6	-0.6	-1.99	1166217.0	34682693.5	692
2013-08-14	29.4	30.7	29.2	30.2	0.87	2.97	1995209.0	60179183.6	1450
2013-08-13	28.7	30.5	28.7	29.33	1.46	5.24	2613446.0	77387262.5	1541
2013-08-05	28.0	28.3	27.9	27.87	-0.33	-1.17	307847.0	8625192.3	302
2013-08-04	27.9	28.5	27.9	28.2	0.4	1.44	617331.0	17366371.5	514
2013-08-01	27.7	28.3	27.5	27.8	0.13	0.47	584183.0	16366848.7	493
2013-07-31	27.3	28.0	27.3	27.67	0.34	1.24	735980.0	20315732.7	401
2013-07-30	27.6	27.6	27.2	27.33	-0.34	-1.23	291831.0	8002987.6	258
2013-07-29	27.5	27.8	27.3	27.67	0.0	0.0	279044.0	7690073.8	288
2013-07-28	27.5	28.4	27.5	27.67	0.07	0.25	866453.0	24287559.4	678
2013-07-25	27.3	27.7	27.2	27.6	-0.27	-0.97	569276.0	15619352.1	382
2013-07-24	28.6	28.6	27.7	27.87	-0.66	-2.31	714843.0	20014617.5	649
2013-07-23	26.9	28.8	26.9	28.53	1.73	6.46	3220236.0	90188398.2	1925
2013-07-22	26.2	26.9	26.1	26.8	0.6	2.29	885179.0	23479076.9	560
2013-07-21	25.7	26.4	25.7	26.2	0.47	1.83	713226.0	18638265.4	476
2013-07-18	25.9	25.9	25.6	25.73	-0.14	-0.54	227384.0	5849719.7	198
2013-07-17	25.7	25.9	25.5	25.87	0.2	0.78	281382.0	7236030.3	234
2013-07-16	25.7	25.7	25.6	25.67	-0.13	-0.5	130724.0	3355648.3	137
2013-07-15	25.8	25.8	25.6	25.8	0.13	0.51	244659.0	6291309.1	189
2013-07-14	25.4	25.8	25.3	25.67	0.27	1.06	371829.0	9522826.0	284
2013-07-11	25.7	25.7	25.2	25.4	-0.13	-0.51	334644.0	8493798.5	244
2013-07-10	25.3	26.1	25.3	25.53	0.26	1.03	1218135.0	31305592.9	807
2013-07-09	25.1	25.3	24.95	25.27	0.2	0.8	341943.0	8575213.3	241
2013-07-08	25.5	25.6	25.0	25.07	-0.4	-1.57	267314.0	6788570.8	251
2013-07-07	25.3	25.7	25.3	25.47	0.07	0.28	282959.0	7226697.2	213
2013-07-04	25.4	25.5	25.3	25.4	0.13	0.51	399630.0	10139091.0	296
2013-07-03	25.6	25.6	25.1	25.27	-0.4	-1.56	345516.0	8763397.7	293
2013-07-02	25.9	25.9	25.5	25.67	0.0	0.0	502715.0	12937858.3	407
2013-07-01	25.0	25.9	24.65	25.67	0.74	2.97	1514354.0	38442134.3	985
2013-06-30	24.65	25.3	24.6	24.93	0.26	1.05	608937.0	15234954.1	437
2013-06-26	24.85	24.95	24.6	24.67	-0.26	-1.04	406917.0	10077552.0	262
2013-06-25	24.75	25.2	24.75	24.93	0.13	0.52	476556.0	11930917.6	263
2013-06-24	24.8	25.2	24.6	24.8	0.0	0.0	753768.0	18746463.4	457
2013-06-23	24.75	24.95	24.65	24.8	0.2	0.81	506498.0	12563282.0	331
2013-06-22	24.35	25.1	24.2	24.6	-0.07	-0.28	872183.0	21580564.8	567
2013-06-19	24.35	25.1	24.2	24.67	0.47	1.94	1333625.0	32962327.1	922
2013-06-18	24.15	24.45	24.05	24.2	0.13	0.54	524052.0	12740509.1	402
2013-06-17	23.55	24.75	23.45	24.07	0.87	3.75	2084805.0	50272817.6	1246
2013-06-16	24.0	24.05	22.95	23.2	-0.6	-2.52	2316198.0	54008064.3	1556
2013-06-15	25.2	25.2	23.0	23.8	-1.73	-6.78	1020939.0	24926538.2	774
2013-06-12	26.1	26.9	25.5	25.53	-0.6	-2.3	1230677.0	32296384.6	1194
2013-06-11	24.4	26.7	24.35	26.13	1.73	7.09	3073164.0	79272891.5	1677
2013-06-10	24.6	24.65	24.4	24.4	-0.13	-0.53	230916.0	5657243.3	196
2013-06-09	24.55	24.65	24.45	24.53	-0.07	-0.28	167694.0	4117893.8	193
2013-06-08	24.65	24.85	24.55	24.6	-0.07	-0.28	374435.0	9244723.4	256
2013-06-05	24.25	24.65	24.25	24.67	0.34	1.4	247424.0	6043371.3	189
2013-06-04	24.55	24.75	24.25	24.33	-0.27	-1.1	854757.0	20966776.7	469
2013-06-03	24.6	24.75	24.45	24.6	0.0	0.0	404421.0	9945391.7	279
2013-06-02	24.75	24.8	24.4	24.6	-0.27	-1.09	404930.0	9980895.8	319
2013-06-01	24.65	25.0	24.6	24.87	0.0	0.0	464076.0	11497957.8	346
2013-05-29	24.75	25.3	24.65	24.87	0.14	0.57	1266057.0	31598210.3	693
2013-05-28	24.65	24.85	24.55	24.73	0.06	0.24	421458.0	10400431.1	327
2013-05-27	24.55	24.65	24.35	24.67	0.0	0.0	449741.0	11005961.7	324
2013-05-26	24.95	25.0	24.55	24.67	-0.2	-0.8	659882.0	16314897.1	357
2013-05-25	24.75	25.2	24.55	24.87	0.07	0.28	589754.0	14697004.3	369
2013-05-22	24.2	24.95	24.2	24.8	0.6	2.48	805661.0	19908728.8	565
2013-05-21	24.2	24.35	24.0	24.2	0.0	0.0	344351.0	8319535.9	305
2013-05-20	24.45	24.55	24.05	24.2	-0.27	-1.1	628769.0	15274191.5	422
2013-05-19	24.0	24.45	23.95	24.47	0.47	1.96	575174.0	13981203.8	386
2013-05-18	23.45	24.05	23.4	24.0	0.73	3.14	513762.0	12146757.6	343
2013-05-15	23.55	23.55	22.95	23.27	-0.26	-1.1	286821.0	6647372.3	286
2013-05-14	23.8	24.0	23.25	23.53	-0.27	-1.13	354500.0	8386411.1	301
2013-05-13	23.8	24.2	23.25	23.8	-0.53	-2.18	579483.0	13785085.9	402
2013-05-12	24.85	24.85	24.25	24.33	-0.54	-2.17	653723.0	16007571.0	440
2013-05-11	25.0	25.4	24.65	24.87	0.14	0.57	1315209.0	32956726.9	887
2013-05-08	24.2	25.1	24.2	24.73	0.6	2.49	2177999.0	53818619.3	1072
2013-05-07	23.85	24.45	23.85	24.13	0.0	0.0	707867.0	17205109.9	339
2013-05-06	24.35	24.4	24.0	24.13	-0.34	-1.39	373265.0	9046842.8	232
2013-05-05	24.25	24.55	24.15	24.47	0.14	0.58	729974.0	17751276.1	389
2013-05-04	24.25	24.6	24.25	24.33	0.26	1.08	580185.0	14179548.1	299
2013-05-01	24.05	24.35	23.85	24.07	-0.13	-0.54	497463.0	12009450.3	320
2013-04-30	24.35	24.4	23.95	24.2	-0.2	-0.82	647982.0	15677321.1	412
2013-04-29	23.55	24.55	23.4	24.4	1.07	4.59	1526282.0	36711580.1	799
2013-04-28	22.85	23.55	22.85	23.33	0.46	2.01	935640.0	21788407.1	524
2013-04-27	22.8	23.0	22.75	22.87	-1.06	-4.43	528020.0	12062013.4	484
2013-04-24	24.25	24.4	23.8	23.93	-0.07	-0.29	793536.0	19152085.3	549
2013-04-23	23.8	24.6	23.6	24.0	0.33	1.39	974711.0	23517329.9	656
2013-04-22	23.75	23.8	23.4	23.67	-0.13	-0.55	302528.0	7170695.6	306
2013-04-21	23.65	23.95	23.55	23.8	-0.4	-1.65	651545.0	15463669.8	422
2013-04-20	23.95	24.4	23.85	24.2	0.33	1.38	738768.0	17854073.9	476
2013-04-17	24.2	24.2	23.55	23.87	-0.4	-1.65	570995.0	13550121.9	542
2013-04-16	24.05	24.45	23.75	24.27	-0.06	-0.25	233634.0	5639292.0	263
2013-04-15	24.4	24.4	24.05	24.33	-0.07	-0.29	210029.0	5093161.1	210
2013-04-14	24.25	24.45	24.25	24.4	0.07	0.29	222459.0	5420094.5	241
2013-04-13	24.4	24.55	24.2	24.33	0.13	0.54	320133.0	7811956.1	290
2013-04-10	24.35	24.75	24.2	24.2	-0.33	-1.35	425453.0	10406978.7	431
2013-04-09	24.65	24.85	24.4	24.53	0.0	0.0	959642.0	23663700.7	746
2013-04-08	23.55	24.6	23.55	24.53	1.0	4.25	996618.0	24172429.2	594
2013-04-07	23.15	23.65	23.15	23.53	0.06	0.26	109659.0	2574398.8	127
2013-04-06	23.85	23.85	23.25	23.47	-0.46	-1.92	164561.0	3867423.1	171
2013-04-03	23.95	24.0	23.8	23.93	0.0	0.0	139359.0	3330706.8	123
2013-04-02	23.85	24.2	23.8	23.93	0.06	0.25	272693.0	6538608.5	236
2013-04-01	23.55	23.95	23.45	23.87	0.27	1.14	224475.0	5321260.7	186
2013-03-31	23.45	23.85	23.4	23.6	0.27	1.16	327102.0	7724923.4	255
2013-03-30	23.2	23.65	23.2	23.33	0.13	0.56	267194.0	6269414.4	266
2013-03-27	23.0	23.25	22.95	23.2	0.2	0.87	366717.0	8494809.5	185
2013-03-26	23.0	23.25	23.0	23.0	0.0	0.0	214743.0	4966724.1	204
2013-03-25	23.05	23.15	23.0	23.0	0.0	0.0	153083.0	3527043.6	153
2013-03-24	22.95	23.2	22.8	23.0	0.07	0.31	217041.0	4990018.3	186
2013-03-23	22.85	23.25	22.8	22.93	0.13	0.57	122970.0	2829137.0	171
2013-03-20	22.65	22.85	22.65	22.8	0.2	0.88	111186.0	2525913.7	134
2013-03-19	22.6	22.75	22.55	22.6	-0.13	-0.57	101163.0	2291162.8	147
2013-03-18	22.85	22.85	22.45	22.73	-0.2	-0.87	287915.0	6521728.2	227
2013-03-17	23.0	23.0	22.8	22.93	-0.07	-0.3	212037.0	4858982.9	221
2013-03-16	23.0	23.2	22.85	23.0	0.13	0.57	180179.0	4147303.4	186
2013-03-13	22.75	23.0	22.75	22.87	0.0	0.0	153363.0	3505597.6	123
2013-03-12	23.25	23.35	22.75	22.87	-0.4	-1.72	266169.0	6137433.1	269
2013-03-11	23.25	23.35	23.15	23.27	0.14	0.61	149349.0	3473975.3	184
2013-03-10	22.4	23.45	22.4	23.13	0.6	2.66	515732.0	11857120.5	322
2013-03-09	22.35	22.6	22.2	22.53	0.4	1.81	173735.0	3893662.0	183
2013-03-06	22.2	22.25	22.0	22.13	-0.07	-0.32	180227.0	3990672.5	154
2013-03-05	22.05	22.2	22.0	22.2	0.07	0.32	82820.0	1830781.8	100
2013-03-04	22.25	22.25	21.85	22.13	-0.14	-0.63	122034.0	2689767.3	121
2013-03-03	22.35	22.45	22.2	22.27	-0.13	-0.58	77267.0	1725437.1	120
2013-03-02	22.35	22.4	22.25	22.4	0.2	0.9	113379.0	2533516.8	117
2013-02-27	22.35	22.35	22.15	22.2	0.0	0.0	86007.0	1911570.0	99
2013-02-26	22.4	22.55	22.2	22.2	-0.27	-1.2	165176.0	3693991.0	210
2013-02-25	22.25	22.75	22.25	22.47	0.27	1.22	251481.0	5664049.2	283
2013-02-24	22.15	22.2	21.95	22.2	0.0	0.0	152100.0	3363593.5	166
2013-02-23	22.05	22.25	22.0	22.2	0.13	0.59	201830.0	4470315.3	231
2013-02-20	22.35	22.4	21.95	22.07	-0.26	-1.16	406124.0	8990227.8	329
2013-02-19	22.85	22.85	22.35	22.33	-0.54	-2.36	413958.0	9307346.8	344
2013-02-18	23.25	23.35	22.65	22.87	-0.33	-1.42	134348.0	3097324.7	196
2013-02-17	23.55	23.55	23.2	23.2	-0.13	-0.56	124473.0	2899562.1	176
2013-02-16	23.55	23.65	23.35	23.33	-0.2	-0.85	148748.0	3495841.8	189
2013-02-13	23.75	23.95	23.55	23.53	-0.2	-0.84	200967.0	4752863.0	176
2013-02-12	23.65	24.0	23.65	23.73	0.06	0.25	139733.0	3333628.7	159
2013-02-11	23.65	23.95	23.55	23.67	0.14	0.59	191855.0	4558787.3	228
2013-02-10	23.05	24.15	23.05	23.53	0.4	1.73	651312.0	15483620.4	593
2013-02-09	23.2	23.25	22.95	23.13	-0.07	-0.3	111615.0	2580423.9	178
2013-02-06	23.4	23.45	23.0	23.2	0.0	0.0	212600.0	4936839.6	272
2013-02-05	22.65	23.4	22.65	23.2	0.27	1.18	385250.0	8897587.8	352
2013-02-04	23.0	23.2	22.75	22.93	-0.07	-0.3	228588.0	5247207.9	249
2013-02-03	23.4	23.4	22.85	23.0	-0.53	-2.25	238856.0	5512982.5	219
2013-02-02	23.65	23.65	23.25	23.53	-0.2	-0.84	281372.0	6596552.9	337
2013-01-30	22.6	24.0	22.55	23.73	1.2	5.33	1240806.0	28916884.7	816
2013-01-29	22.45	22.6	22.4	22.53	-0.07	-0.31	245466.0	5525051.7	218
2013-01-28	22.75	22.75	22.45	22.6	-0.07	-0.31	267746.0	6052023.2	207
2013-01-27	22.65	22.85	22.55	22.67	-0.06	-0.26	432167.0	9788298.2	302
2013-01-26	22.35	23.0	22.35	22.73	0.53	2.39	1057856.0	23927005.7	724
2013-01-23	22.15	22.25	21.85	22.2	0.13	0.59	419891.0	9272244.2	285
2013-01-22	22.0	22.15	21.85	22.07	0.0	0.0	488811.0	10744482.0	299
2013-01-21	22.05	22.35	21.95	22.07	-0.06	-0.27	619038.0	13727156.7	383
2013-01-20	22.35	22.55	22.05	22.13	0.33	1.51	1178196.0	26272473.4	765
2013-01-19	21.6	21.8	21.6	21.8	0.0	0.0	198404.0	4312567.4	200
2013-01-16	21.85	22.0	21.75	21.8	-0.13	-0.59	207048.0	4518427.7	237
2013-01-15	22.0	22.2	21.8	21.93	0.06	0.27	736095.0	16206258.6	614
2013-01-14	21.65	22.0	21.6	21.87	0.2	0.92	591254.0	12898583.8	392
2013-01-13	21.8	21.8	21.55	21.67	-0.13	-0.6	181619.0	3929817.6	210
2013-01-12	21.75	21.85	21.6	21.8	0.13	0.6	342293.0	7436231.7	269
2013-01-09	21.55	21.95	21.55	21.67	0.14	0.65	540749.0	11750636.1	417
2013-01-08	21.75	21.8	21.35	21.53	-0.2	-0.92	278870.0	6005215.4	268
2013-01-07	21.75	21.85	21.6	21.73	0.06	0.28	242567.0	5277333.2	216
2013-01-06	22.0	22.15	21.65	21.67	-0.13	-0.6	558591.0	12242433.0	403
2013-01-05	21.55	22.15	21.55	21.8	0.4	1.87	982092.0	21476564.3	569
2013-01-02	21.05	21.45	21.05	21.4	0.4	1.9	646644.0	13768447.4	471
2013-01-01	20.85	21.05	20.85	21.0	0.2	0.96	150926.0	3159986.6	192
2012-12-31	20.8	21.0	20.6	20.8	-0.07	-0.34	287163.0	5977100.5	255
2012-12-30	20.95	21.0	20.8	20.87	-0.06	-0.29	352937.0	7382750.8	248
2012-12-29	20.8	21.05	20.8	20.93	0.0	0.0	271281.0	5665870.2	216
2012-12-26	21.0	21.05	20.85	20.93	-0.14	-0.66	156884.0	3282521.0	175
2012-12-25	21.15	21.35	20.95	21.07	0.07	0.33	282674.0	5958213.5	235
2012-12-24	20.75	21.05	20.65	21.0	0.2	0.96	271577.0	5684150.6	247
2012-12-23	20.75	20.8	20.65	20.8	0.13	0.63	217725.0	4521873.4	192
2012-12-22	20.8	21.05	20.6	20.67	-0.26	-1.24	812049.0	16836388.1	368
2012-12-19	21.15	21.15	20.85	20.93	-0.14	-0.66	230834.0	4838899.0	189
2012-12-18	21.35	21.35	21.05	21.07	-0.2	-0.94	300768.0	6383824.5	181
2012-12-17	21.25	21.6	21.2	21.27	0.07	0.33	310580.0	6612844.2	232
2012-12-16	21.0	21.6	20.95	21.2	0.2	0.95	645117.0	13764364.9	383
2012-12-15	20.95	21.15	20.8	21.0	0.2	0.96	325187.0	6801299.0	229
2012-12-12	20.65	20.85	20.6	20.8	0.13	0.63	218657.0	4537957.2	175
2012-12-11	20.4	20.65	20.4	20.67	0.27	1.32	186755.0	3847147.2	158
2012-12-10	20.6	20.6	20.25	20.4	-0.33	-1.59	249111.0	5086645.0	210
2012-12-09	20.8	21.15	20.75	20.73	0.06	0.29	161859.0	3366285.4	166
2012-12-08	20.8	20.8	20.65	20.67	0.14	0.68	243524.0	5053621.4	183
2012-12-05	20.4	20.95	20.35	20.53	0.13	0.64	950975.0	19663715.2	557
2012-12-04	20.4	20.55	20.2	20.4	-0.07	-0.34	250224.0	5093079.8	210
2012-12-03	20.6	20.6	20.25	20.47	-0.2	-0.97	253152.0	5171770.7	217
2012-12-02	20.2	20.65	20.05	20.67	0.47	2.33	388776.0	7922415.8	333
2012-12-01	20.15	20.4	20.05	20.2	0.33	1.66	416261.0	8407913.2	319
2012-11-28	20.4	20.4	19.85	19.87	0.2	1.02	341037.0	6836953.8	298
2012-11-27	20.0	20.2	19.35	19.67	-0.33	-1.65	279653.0	5551342.0	321
2012-11-26	20.2	20.25	19.45	20.0	-0.2	-0.99	364275.0	7208836.8	350
2012-11-25	20.45	20.95	19.65	20.2	-0.13	-0.64	917853.0	18535702.8	755
2012-11-24	20.25	20.55	20.05	20.33	0.26	1.3	243005.0	4922585.6	233
2012-11-21	20.35	20.55	20.05	20.07	-0.26	-1.28	225257.0	4565388.0	249
2012-11-20	20.8	20.85	20.2	20.33	0.0	0.0	564789.0	11595082.5	437
2012-11-19	20.4	21.85	20.15	20.33	-0.07	-0.34	1506923.0	31367844.4	1055
2012-11-18	20.45	20.6	20.35	20.4	-0.13	-0.63	106158.0	2178442.7	128
2012-11-17	20.45	20.6	20.4	20.53	-0.07	-0.34	147258.0	3011852.9	179
2012-11-14	20.75	20.8	20.55	20.6	-0.13	-0.63	107342.0	2217533.7	146
2012-11-13	20.95	21.0	20.65	20.73	-0.2	-0.96	131286.0	2735455.6	134
2012-11-12	20.95	21.05	20.85	20.93	-0.14	-0.66	135393.0	2838160.9	133
2012-11-11	21.35	21.4	21.0	21.07	-0.26	-1.22	94407.0	2002629.9	137
2012-11-10	21.35	21.45	21.0	21.33	-0.27	-1.25	293790.0	6264810.4	185
2012-11-07	21.85	21.85	21.55	21.6	-0.2	-0.92	247779.0	5379223.2	242
2012-11-06	21.95	22.2	21.75	21.8	0.0	0.0	355500.0	7797463.2	254
2012-11-05	21.95	22.0	21.6	21.8	-0.07	-0.32	225834.0	4931411.9	203
2012-11-04	21.35	22.2	21.15	21.87	0.54	2.53	428157.0	9277773.8	357
2012-11-03	21.25	21.4	21.15	21.33	0.26	1.23	251753.0	5349100.9	237
2012-10-24	20.75	21.15	20.75	21.07	0.07	0.33	165495.0	3476513.5	156
2012-10-23	20.75	21.0	20.75	21.0	0.13	0.62	103466.0	2163256.2	133
2012-10-22	21.05	21.05	20.55	20.87	-0.06	-0.29	213417.0	4432332.1	211
2012-10-21	21.35	21.4	20.85	20.93	-0.4	-1.88	237186.0	5006771.1	264
2012-10-20	21.0	21.45	21.0	21.33	0.26	1.23	374325.0	7955074.2	379
2012-10-17	21.05	21.35	20.95	21.07	0.07	0.33	269010.0	5686285.2	245
2012-10-16	20.8	21.25	20.8	21.0	0.27	1.3	320976.0	6716967.7	290
2012-10-15	20.35	20.75	20.35	20.73	0.13	0.63	164072.0	3364095.7	228
2012-10-14	20.75	20.8	20.35	20.6	-0.33	-1.58	165842.0	3413404.0	203
2012-10-13	21.05	21.05	20.35	20.93	-0.14	-0.66	126350.0	2619979.2	173
2012-10-10	20.6	21.45	20.6	21.07	0.34	1.64	208677.0	4371754.2	215
2012-10-09	20.75	20.85	20.6	20.73	0.0	0.0	122178.0	2534897.1	121
2012-10-08	20.55	20.85	20.55	20.73	-0.14	-0.67	139028.0	2880041.3	140
2012-10-07	21.0	21.05	20.4	20.87	-0.13	-0.62	418287.0	8636446.0	356
2012-10-06	21.15	21.35	21.0	21.0	-0.07	-0.33	175209.0	3709383.9	191
2012-10-03	21.15	21.15	21.0	21.07	-0.13	-0.61	71198.0	1500425.2	123
2012-10-02	21.45	21.45	21.05	21.2	-0.13	-0.61	200127.0	4260205.7	196
2012-10-01	21.0	21.35	20.8	21.33	0.6	2.89	397383.0	8396058.5	318
2012-09-30	21.0	21.15	20.4	20.73	-0.2	-0.96	256076.0	5338415.0	253
2012-09-29	21.4	22.65	20.85	20.93	-0.4	-1.88	985488.0	21217881.5	653
2012-09-26	21.85	21.85	21.35	21.33	-0.6	-2.74	139776.0	3023734.3	152
2012-09-25	21.8	22.0	21.65	21.93	-0.07	-0.32	64526.0	1410791.2	99
2012-09-24	22.35	22.35	21.8	22.0	-0.27	-1.21	185408.0	4079613.8	191
2012-09-22	22.45	22.6	22.2	22.27	-0.33	-1.46	198749.0	4441816.7	207
2012-09-19	23.35	23.35	22.35	22.6	-0.6	-2.59	400619.0	9087156.9	344
2012-09-18	23.45	23.45	23.15	23.2	-0.27	-1.15	196884.0	4587485.3	226
2012-09-17	23.4	23.6	23.4	23.47	-0.06	-0.25	155634.0	3651696.3	171
2012-09-16	23.45	23.6	23.25	23.53	-0.07	-0.3	155507.0	3645881.9	191
2012-09-15	23.75	24.35	23.45	23.6	0.13	0.55	390641.0	9313344.5	283
2012-09-12	23.75	24.0	23.35	23.47	-0.13	-0.55	403353.0	9529045.1	336
2012-09-11	22.75	23.8	22.75	23.6	0.87	3.83	1312635.0	30654821.6	836
2012-09-10	22.65	22.95	22.65	22.73	0.06	0.26	326871.0	7444762.8	320
2012-09-09	22.75	22.75	22.6	22.67	-0.13	-0.57	282479.0	6401174.1	239
2012-09-08	22.95	23.0	22.65	22.8	0.13	0.57	264188.0	6017391.5	241
2012-09-05	22.75	22.8	22.55	22.67	0.0	0.0	205577.0	4659555.8	211
2012-09-04	23.0	23.0	22.45	22.67	-0.33	-1.43	249174.0	5648805.6	243
2012-09-03	22.85	23.35	22.65	23.0	0.2	0.88	443783.0	10206029.4	358
2012-09-02	22.65	22.95	22.65	22.8	0.13	0.57	414852.0	9439275.3	323
2012-09-01	22.95	23.0	22.6	22.67	-0.06	-0.26	147545.0	3364144.2	187
2012-08-29	22.65	23.15	22.65	22.73	0.4	1.79	291261.0	6668795.6	309
2012-08-28	22.25	23.05	22.2	22.33	0.06	0.27	434816.0	9848029.5	403
2012-08-27	22.35	22.35	22.15	22.27	0.07	0.32	96101.0	2135288.9	128
2012-08-26	22.2	22.35	22.05	22.2	0.0	0.0	94122.0	2089960.4	134
2012-08-25	22.0	22.2	22.0	22.2	0.33	1.51	149025.0	3298504.9	136
2012-08-15	22.2	22.2	21.85	21.87	-0.2	-0.91	148950.0	3277099.6	161
2012-08-14	21.95	22.35	21.95	22.07	0.07	0.32	56406.0	1246319.3	99
2012-08-13	22.0	22.2	22.0	22.0	-0.13	-0.59	70943.0	1565591.7	77
2012-08-12	22.25	22.35	22.05	22.13	-0.2	-0.9	88301.0	1956779.9	120
2012-08-11	22.25	22.35	22.2	22.33	0.0	0.0	64536.0	1438700.5	105
2012-08-08	22.35	22.4	22.0	22.33	-0.07	-0.31	258092.0	5736740.6	212
2012-08-07	22.6	22.75	22.4	22.4	-0.13	-0.58	257045.0	5811396.4	177
2012-08-06	22.6	22.65	21.75	22.53	0.2	0.9	589635.0	13076927.9	380
2012-08-05	22.0	22.55	21.85	22.33	0.53	2.43	498710.0	11076320.3	368
2012-08-04	21.75	22.0	21.55	21.8	0.27	1.25	665361.0	14476390.4	331
2012-08-01	22.0	22.4	21.45	21.53	-0.27	-1.24	589127.0	12923323.3	553
2012-07-31	20.85	22.2	20.65	21.8	1.2	5.83	1458245.0	31102257.6	843
2012-07-30	20.2	21.05	20.15	20.6	0.6	3.0	527895.0	10885165.7	459
2012-07-29	19.6	20.2	19.6	20.0	0.47	2.41	546896.0	10921277.2	402
2012-07-28	19.55	19.75	19.45	19.53	0.2	1.03	232196.0	4548878.4	231
2012-07-25	19.35	19.4	19.2	19.33	0.06	0.31	81032.0	1566809.0	92
2012-07-24	19.35	19.35	19.2	19.27	-0.06	-0.31	133272.0	2568259.7	132
2012-07-23	19.45	19.45	19.25	19.33	-0.2	-1.02	138719.0	2689628.1	142
2012-07-22	19.6	19.75	19.4	19.53	0.13	0.67	182477.0	3569053.5	173
2012-07-21	19.35	19.45	19.2	19.4	0.07	0.36	280614.0	5433677.9	228
2012-07-18	19.35	19.8	19.35	19.33	-0.2	-1.02	423281.0	8257421.3	372
2012-07-17	19.55	19.6	19.25	19.53	-0.14	-0.71	191943.0	3733374.8	214
2012-07-16	20.0	20.0	19.55	19.67	-0.53	-2.62	327014.0	6450986.8	360
2012-07-15	19.15	20.2	19.0	20.2	1.0	5.21	434990.0	8507131.8	384
2012-07-14	19.2	19.2	19.0	19.2	0.07	0.37	137145.0	2626492.8	151
2012-07-11	19.4	19.55	19.0	19.13	-0.4	-2.05	197262.0	3793282.4	202
2012-07-10	19.55	19.65	19.35	19.53	-0.14	-0.71	179963.0	3513063.5	193
2012-07-09	19.65	19.75	19.35	19.67	-0.06	-0.3	259770.0	5061746.3	256
2012-07-08	19.65	19.85	19.6	19.73	-0.07	-0.35	215895.0	4259197.1	214
2012-07-07	19.15	19.8	19.0	19.8	0.4	2.06	455157.0	8804518.0	352
2012-07-04	19.55	19.6	19.25	19.4	-0.07	-0.36	336237.0	6524399.3	300
2012-07-03	19.4	19.8	19.25	19.47	0.14	0.72	827564.0	16141025.8	475
2012-07-02	18.85	19.55	18.65	19.33	0.53	2.82	776843.0	14855914.5	508
2012-07-01	18.65	18.8	18.55	18.8	0.0	0.0	259559.0	4843961.9	215
2012-06-30	18.85	19.05	18.65	18.8	0.27	1.46	389814.0	7325650.8	290
2012-06-27	19.35	19.35	18.2	18.53	-0.74	-3.84	443534.0	8309588.2	423
2012-06-26	19.25	19.45	19.2	19.27	-0.06	-0.31	156674.0	3028221.3	160
2012-06-25	19.65	19.65	19.35	19.33	-0.4	-2.03	145773.0	2844475.8	178
2012-06-24	19.8	19.8	19.55	19.73	-0.07	-0.35	78783.0	1549387.8	125
2012-06-23	20.0	20.05	19.65	19.8	-0.2	-1.0	242703.0	4831115.0	247
2012-06-20	20.15	20.35	19.85	20.0	0.0	0.0	803222.0	16126599.6	540
2012-06-19	19.05	20.4	19.0	20.0	0.87	4.55	1319348.0	26017090.1	857
2012-06-18	18.75	19.15	18.65	19.13	0.53	2.85	454289.0	8576036.4	345
2012-06-17	18.55	18.65	18.45	18.6	0.0	0.0	94643.0	1762844.4	116
2012-06-16	18.8	18.95	18.2	18.6	0.0	0.0	430023.0	8015674.7	400
2012-06-13	18.75	18.75	18.55	18.6	-0.07	-0.37	204902.0	3819352.4	205
2012-06-12	18.65	18.75	18.45	18.67	-0.2	-1.06	274676.0	5114663.0	270
2012-06-11	18.85	19.15	18.85	18.87	0.0	0.0	281226.0	5340830.3	294
2012-06-10	18.6	18.85	18.45	18.87	0.27	1.45	150842.0	2819651.5	172
2012-06-09	18.85	19.0	18.55	18.6	0.0	0.0	288045.0	5399822.0	273
2012-06-06	19.15	19.2	18.4	18.6	-0.4	-2.11	302757.0	5685605.7	307
2012-06-05	19.2	19.4	19.0	19.0	-0.07	-0.37	216179.0	4151399.8	238
2012-06-04	19.0	19.2	18.95	19.07	-0.13	-0.68	177692.0	3388801.8	210
2012-06-03	18.8	19.25	18.65	19.2	0.27	1.43	417788.0	7917038.9	375
2012-06-02	18.85	19.75	18.85	18.93	-1.74	-8.42	527247.0	10181220.9	466
2012-05-30	20.85	20.95	20.0	20.67	-0.26	-1.24	343710.0	7107635.5	357
2012-05-29	21.15	21.15	20.85	20.93	-0.14	-0.66	169572.0	3555530.1	204
2012-05-28	20.95	21.05	20.85	21.07	0.2	0.96	296169.0	6213522.1	298
2012-05-27	20.85	20.95	20.75	20.87	-0.06	-0.29	223059.0	4648480.6	218
2012-05-26	20.85	21.0	20.8	20.93	0.06	0.29	198921.0	4159100.6	240
2012-05-23	21.0	21.0	20.85	20.87	-0.26	-1.23	277721.0	5805669.7	300
2012-05-22	21.25	21.4	21.05	21.13	0.06	0.28	665214.0	14132554.9	545
2012-05-21	21.05	21.15	20.8	21.07	0.0	0.0	504735.0	10593883.1	419
2012-05-20	20.95	21.35	20.8	21.07	0.27	1.3	395483.0	8314357.6	395
2012-05-19	20.65	21.0	20.65	20.8	-0.33	-1.56	371969.0	7747607.6	372
2012-05-16	21.05	21.2	20.85	21.13	-0.14	-0.66	315368.0	6627926.7	298
2012-05-15	21.2	21.45	21.15	21.27	0.14	0.66	233799.0	4979900.9	271
2012-05-14	21.45	21.8	21.05	21.13	-0.47	-2.18	540155.0	11583580.0	500
2012-05-13	21.35	21.8	21.0	21.6	0.27	1.27	549374.0	11765176.3	473
2012-05-12	21.25	21.45	20.6	21.33	-0.2	-0.93	515628.0	10831689.3	506
2012-05-09	21.95	21.95	21.55	21.53	-0.54	-2.45	305114.0	6633873.6	390
2012-05-08	22.35	22.35	22.0	22.07	-0.2	-0.9	427523.0	9442327.6	349
2012-05-07	22.15	22.25	21.95	22.27	-0.06	-0.27	447741.0	9875887.3	365
2012-05-06	22.45	22.55	22.15	22.33	-0.14	-0.62	380408.0	8495688.9	344
2012-05-05	22.55	22.55	22.35	22.47	-0.26	-1.14	291755.0	6535326.7	355
2012-05-02	22.85	22.95	22.75	22.73	-0.07	-0.31	232959.0	5318706.1	283
2012-05-01	22.95	23.05	22.6	22.8	-0.13	-0.57	417690.0	9548211.4	387
2012-04-30	23.2	23.2	22.8	22.93	-0.2	-0.86	196284.0	4505304.0	268
2012-04-29	23.4	23.4	23.0	23.13	-0.27	-1.15	339740.0	7874787.2	392
2012-04-28	23.05	23.55	22.95	23.4	0.47	2.05	626940.0	14541425.6	620
2012-04-25	23.0	23.05	22.85	22.93	0.06	0.26	416210.0	9553687.2	439
2012-04-24	22.95	23.15	22.65	22.87	-0.06	-0.26	558672.0	12715950.1	555
2012-04-23	23.75	23.8	22.65	22.93	-0.87	-3.66	851442.0	19782537.9	668
2012-04-22	24.05	24.2	23.65	23.8	-0.27	-1.12	652215.0	15584296.3	612
2012-04-21	24.05	24.25	23.85	24.07	-0.46	-1.88	698181.0	16812142.3	704
2012-04-18	25.4	25.4	24.35	24.53	-0.74	-2.93	943200.0	23404137.2	774
2012-04-17	24.95	25.3	24.8	25.27	0.6	2.43	725924.0	18221091.6	542
2012-04-16	25.3	25.5	24.25	24.67	-0.46	-1.83	775038.0	19318849.75	591
2012-04-15	25.0	25.7	24.8	25.13	-0.14	-0.55	665736.0	16895160.05	466
2012-04-14	25.7	25.7	25.1	25.27	-0.33	-1.29	790916.0	20052195.5	569
2012-04-11	25.5	25.9	24.45	25.6	-0.4	-1.54	1566722.0	39168882.7	973
2012-04-10	26.6	26.7	25.9	26.0	-0.53	-2.0	879998.0	23204787.5	480
2012-04-09	26.5	26.7	26.1	26.53	-0.2	-0.75	901599.0	23817566.0	566
2012-04-08	27.1	27.3	25.6	26.73	-0.4	-1.47	1078857.0	28752092.25	772
2012-04-07	27.1	27.3	26.6	27.13	0.13	0.48	1169357.0	31570949.5	627
2012-04-04	26.7	27.4	26.6	27.0	0.27	1.01	1801119.0	48744625.0	851
2012-04-03	26.5	26.9	26.4	26.73	0.2	0.75	1219580.0	32410935.25	621
2012-04-02	26.5	26.5	26.1	26.53	0.13	0.49	835658.0	22049518.75	480
2012-04-01	26.5	26.6	26.3	26.4	-0.2	-0.75	1097286.0	28971814.0	572
2012-03-31	26.9	27.0	26.5	26.6	0.07	0.26	906260.0	24160354.0	534
2012-03-28	26.4	27.1	26.1	26.53	0.13	0.49	1928858.0	51357555.5	904
2012-03-27	26.3	26.5	26.0	26.4	0.13	0.49	2143025.0	56410615.75	923
2012-03-26	26.0	26.4	26.0	26.27	0.27	1.04	1251563.0	32682086.5	673
2012-03-25	25.9	26.3	25.7	26.0	0.27	1.05	1392657.0	36210792.25	747
2012-03-24	25.7	25.9	25.3	25.73	0.13	0.51	1471268.0	37627931.75	811
2012-03-21	25.7	26.0	25.3	25.6	-0.13	-0.51	1049096.0	26864737.0	622
2012-03-20	25.7	26.6	25.4	25.73	0.33	1.3	2423715.0	62598663.5	1225
2012-03-19	25.5	26.9	25.4	25.4	-0.13	-0.51	3221895.0	83990373.0	1639
[truncated: 1,342 more rows]
