# Supplementary material for: Effective short-term forecasts of Saudi stock price trends using technical indicators and large-scale multivariate time series
Source: PeerJ Comput Sci. 2023 Jan 6;9:e1205. doi: 10.7717/peerj-cs.1205 (PMC10280263; doi:10.7717/peerj-cs.1205)
Supplement: Supplemental Information 3 [file peerj-cs-09-1205-s003.zip › TASI Dataset 2021/KEC_4310.csv]

date	open	high	low	close	change	change_percent	volume_traded	value_traded_SAR	number_trades
2020-03-19	7.89	8.04	7.77	8.0	0.19	2.43	492463.0	3901769.09	299
2020-03-18	8.0	8.02	7.75	7.81	-0.03	-0.38	363412.0	2871721.65	299
2020-03-17	7.75	7.95	7.2	7.84	-0.03	-0.38	365919.0	2839257.65	437
2020-03-16	7.9	8.0	7.75	7.87	-0.15	-1.87	445499.0	3487443.71	340
2020-03-15	8.2	8.2	7.99	8.02	-0.08	-0.99	295003.0	2380639.11	369
2020-03-12	8.0	8.26	7.8	8.1	-0.35	-4.14	397341.0	3214798.21	369
2020-03-11	8.87	8.87	8.44	8.45	-0.42	-4.74	957263.0	8289051.38	747
2020-03-10	8.66	8.98	8.5	8.87	0.39	4.6	1209659.0	10568228.47	769
2020-03-09	7.73	8.48	7.73	8.48	-0.1	-1.17	610845.0	4865234.49	534
2020-03-08	8.88	8.98	8.5	8.58	-0.62	-6.74	909690.0	7890565.72	668
2020-03-05	9.48	9.48	9.2	9.2	-0.14	-1.5	651001.0	6063930.81	533
2020-03-04	9.21	9.37	9.21	9.34	-0.1	-1.06	734920.0	6851617.38	395
2020-03-03	9.3	9.48	9.24	9.44	0.24	2.61	1457842.0	13611551.3	654
2020-03-02	9.29	9.46	9.1	9.2	0.15	1.66	872312.0	8126788.7	628
2020-03-01	9.2	9.3	8.96	9.05	-0.31	-3.31	689039.0	6308479.02	394
2020-02-27	9.4	9.42	9.23	9.36	-0.14	-1.47	478947.0	4471070.9	321
2020-02-26	9.3	9.6	9.21	9.5	0.08	0.85	555175.0	5255882.77	413
2020-02-25	9.44	9.5	9.3	9.42	-0.03	-0.32	427715.0	4012616.86	369
2020-02-24	9.87	9.87	9.44	9.45	-0.46	-4.64	936800.0	9012896.86	627
2020-02-23	9.94	10.0	9.89	9.91	-0.02	-0.2	484215.0	4804565.94	315
2020-02-20	9.95	9.97	9.88	9.93	0.06	0.61	546120.0	5423733.07	374
2020-02-19	9.89	9.9	9.84	9.87	0.08	0.82	386811.0	3818298.54	290
2020-02-18	9.78	9.88	9.7	9.79	-0.04	-0.41	262031.0	2558902.75	251
2020-02-17	9.85	9.92	9.75	9.83	0.03	0.31	455197.0	4482639.47	236
2020-02-16	9.7	10.0	9.7	9.8	0.07	0.72	461560.0	4540762.62	376
2020-02-13	9.86	9.86	9.73	9.73	-0.13	-1.32	309900.0	3032186.8	283
2020-02-12	9.94	9.95	9.86	9.86	-0.04	-0.4	450352.0	4452741.35	294
2020-02-11	9.95	10.06	9.9	9.9	-0.05	-0.5	371443.0	3697014.27	300
2020-02-10	9.9	10.08	9.88	9.95	0.05	0.51	381264.0	3806580.48	307
2020-02-09	10.14	10.14	9.88	9.9	-0.26	-2.56	523451.0	5215078.41	843
2020-02-06	10.26	10.28	10.1	10.16	-0.08	-0.78	408382.0	4155966.62	311
2020-02-05	10.22	10.24	10.08	10.24	0.08	0.79	470643.0	4776562.26	354
2020-02-04	10.12	10.22	10.08	10.16	0.06	0.59	530306.0	5383571.24	369
2020-02-03	10.14	10.16	10.0	10.1	0.0	0.0	710923.0	7168526.34	529
2020-02-02	10.26	10.26	10.06	10.1	-0.24	-2.32	809543.0	8207857.94	652
2020-01-30	10.32	10.38	10.24	10.34	0.04	0.39	697304.0	7191549.96	473
2020-01-29	10.38	10.56	10.24	10.3	-0.16	-1.53	943093.0	9806766.4	598
2020-01-28	10.4	10.58	10.38	10.46	-0.06	-0.57	823623.0	8642347.58	527
2020-01-27	10.58	10.82	10.38	10.52	-0.02	-0.19	2747053.0	29321687.8	1549
2020-01-26	10.02	10.54	10.0	10.54	0.44	4.36	2613553.0	27033472.44	1339
2020-01-23	10.28	10.28	10.02	10.1	-0.18	-1.75	1459376.0	14796246.0	658
2020-01-22	10.4	10.44	10.28	10.28	-0.08	-0.77	1461181.0	15086224.62	480
2020-01-21	10.4	10.4	10.3	10.36	-0.08	-0.77	779128.0	8072827.24	383
2020-01-20	10.48	10.64	10.38	10.44	-0.02	-0.19	1175045.0	12331134.52	699
2020-01-19	10.28	10.46	10.28	10.46	0.24	2.35	1396223.0	14481930.14	770
2020-01-16	10.2	10.3	10.14	10.22	0.02	0.2	1514716.0	15471658.26	529
2020-01-15	10.24	10.24	10.06	10.2	0.04	0.39	2006353.0	20296145.56	564
2020-01-14	10.12	10.26	10.0	10.16	0.08	0.79	3268399.0	33106129.02	1060
2020-01-13	10.0	10.14	9.96	10.08	0.11	1.1	1695390.0	17063627.92	725
2020-01-12	9.97	10.02	9.9	9.97	0.07	0.71	744402.0	7409804.15	489
2020-01-09	9.66	9.91	9.65	9.9	0.36	3.77	809100.0	7901960.06	467
2020-01-08	9.5	9.66	9.42	9.54	-0.21	-2.15	604408.0	5772313.37	420
2020-01-07	9.72	9.8	9.55	9.75	0.08	0.83	561909.0	5459525.64	412
2020-01-06	9.66	9.71	9.41	9.67	0.01	0.1	525054.0	5011378.18	495
2020-01-05	9.8	9.82	9.66	9.66	-0.29	-2.91	914365.0	8911931.94	702
2020-01-02	9.92	10.04	9.91	9.95	0.03	0.3	703804.0	7022184.62	506
2020-01-01	9.97	10.02	9.9	9.92	-0.02	-0.2	656403.0	6543048.33	478
2019-12-31	9.92	10.04	9.81	9.94	0.0	0.0	848009.0	8413332.2	677
2019-12-30	10.08	10.1	9.9	9.94	-0.14	-1.39	1166564.0	11687728.04	721
2019-12-29	9.95	10.14	9.95	10.08	0.23	2.34	2967206.0	29820160.86	1636
2019-12-26	9.8	9.88	9.78	9.85	0.09	0.92	694163.0	6822813.11	479
2019-12-25	9.66	9.83	9.66	9.76	0.1	1.04	961983.0	9385799.71	565
2019-12-24	9.75	9.78	9.56	9.66	-0.08	-0.82	715638.0	6917570.22	659
2019-12-23	9.7	9.82	9.68	9.74	0.07	0.72	1176012.0	11481185.56	823
2019-12-22	9.62	9.72	9.56	9.67	0.12	1.26	1321376.0	12748659.8	982
2019-12-19	9.39	9.7	9.38	9.55	0.2	2.14	2170200.0	20640982.22	1337
2019-12-18	9.23	9.37	9.22	9.35	0.1	1.08	605158.0	5632195.97	416
2019-12-17	9.32	9.32	9.2	9.25	-0.07	-0.75	352279.0	3257487.92	322
2019-12-16	9.17	9.32	9.11	9.32	0.22	2.42	555992.0	5126179.51	389
2019-12-15	9.1	9.33	9.1	9.1	0.01	0.11	588278.0	5421367.61	576
2019-12-12	9.16	9.16	9.05	9.09	-0.08	-0.87	262308.0	2389995.4	315
2019-12-11	9.25	9.26	9.16	9.17	-0.09	-0.97	274610.0	2529971.73	199
2019-12-10	9.15	9.26	9.12	9.26	0.08	0.87	401559.0	3693217.24	336
2019-12-09	9.2	9.3	9.18	9.18	0.03	0.33	429146.0	3959082.7	390
2019-12-08	9.14	9.22	9.14	9.15	0.01	0.11	293234.0	2692470.19	253
2019-12-05	9.04	9.22	9.04	9.14	0.07	0.77	271523.0	2482167.71	267
2019-12-04	9.09	9.12	9.01	9.07	-0.06	-0.66	271894.0	2464357.97	284
2019-12-03	9.19	9.25	9.11	9.13	-0.07	-0.76	276925.0	2538140.55	264
2019-12-02	9.11	9.29	9.1	9.2	0.12	1.32	493598.0	4534787.44	467
2019-12-01	9.02	9.17	9.0	9.08	0.04	0.44	394775.0	3594046.01	367
2019-11-28	9.2	9.2	8.99	9.04	-0.16	-1.74	500115.0	4541462.56	647
2019-11-27	8.8	9.56	8.8	9.2	0.43	4.9	3221049.0	29864523.27	2648
2019-11-26	8.8	8.8	8.76	8.77	-0.03	-0.34	132067.0	1159085.71	115
2019-11-25	8.75	8.8	8.7	8.8	0.04	0.46	331724.0	2911505.98	148
2019-11-24	8.83	8.85	8.76	8.76	-0.06	-0.68	192557.0	1695673.53	153
2019-11-21	8.79	8.85	8.76	8.82	0.04	0.46	212822.0	1872544.17	154
2019-11-20	8.8	8.85	8.75	8.78	-0.02	-0.23	460099.0	4042508.41	211
2019-11-19	8.7	8.81	8.7	8.8	0.16	1.85	337019.0	2951987.01	238
2019-11-18	8.66	8.7	8.64	8.64	-0.02	-0.23	300485.0	2605007.38	265
2019-11-17	8.71	8.75	8.61	8.66	-0.06	-0.69	180996.0	1571734.59	245
2019-11-14	8.76	8.8	8.7	8.72	-0.05	-0.57	454254.0	3980729.55	253
2019-11-13	8.88	8.9	8.77	8.77	-0.12	-1.35	328688.0	2906475.89	320
2019-11-12	8.91	8.92	8.89	8.89	-0.03	-0.34	211349.0	1881861.85	175
2019-11-11	8.88	9.0	8.88	8.92	0.03	0.34	207999.0	1856149.02	173
2019-11-10	8.87	8.96	8.84	8.89	-0.01	-0.11	165171.0	1472028.93	193
2019-11-07	8.81	8.98	8.81	8.9	0.03	0.34	233951.0	2084397.24	215
2019-11-06	8.86	9.09	8.8	8.87	-0.02	-0.22	675621.0	6064002.3	448
2019-11-05	8.78	8.89	8.76	8.89	0.1	1.14	325660.0	2878959.1	311
2019-11-04	8.79	8.81	8.74	8.79	-0.01	-0.11	384244.0	3367494.09	267
2019-11-03	8.88	8.88	8.75	8.8	-0.13	-1.46	201608.0	1774517.62	243
2019-10-31	9.02	9.02	8.93	8.93	-0.07	-0.78	108954.0	976162.24	147
2019-10-30	8.91	9.01	8.9	9.0	0.09	1.01	132722.0	1190172.75	186
2019-10-29	8.99	9.0	8.9	8.91	-0.09	-1.0	726812.0	6524812.28	328
2019-10-28	9.08	9.08	8.99	9.0	-0.07	-0.77	391759.0	3531445.85	227
2019-10-27	9.06	9.11	9.03	9.07	-0.02	-0.22	275794.0	2504278.93	229
2019-10-24	9.0	9.09	8.99	9.09	0.09	1.0	386572.0	3493574.57	319
2019-10-23	8.96	9.04	8.88	9.0	0.2	2.27	1044946.0	9388419.83	682
2019-10-22	9.2	9.24	8.8	8.8	-0.38	-4.14	1139496.0	10207539.63	407
2019-10-21	9.23	9.27	9.16	9.18	-0.04	-0.43	290034.0	2671623.67	197
2019-10-20	9.11	9.37	9.11	9.22	0.18	1.99	832103.0	7664807.47	516
2019-10-17	8.99	9.05	8.99	9.04	0.02	0.22	279326.0	2519820.15	193
2019-10-16	9.03	9.04	8.99	9.02	0.02	0.22	343317.0	3092606.47	191
2019-10-15	9.19	9.19	8.98	9.0	-0.14	-1.53	280815.0	2534087.82	198
2019-10-14	9.08	9.2	9.06	9.14	0.03	0.33	251168.0	2294492.45	190
2019-10-13	9.25	9.25	9.09	9.11	-0.17	-1.83	176379.0	1615430.12	180
2019-10-10	9.33	9.33	9.2	9.28	-0.07	-0.75	357891.0	3304079.97	245
2019-10-09	9.36	9.39	9.3	9.35	-0.06	-0.64	185294.0	1728567.56	152
2019-10-08	9.43	9.44	9.33	9.41	-0.05	-0.53	249210.0	2339371.82	217
2019-10-07	9.46	9.57	9.43	9.46	-0.09	-0.94	298365.0	2826215.81	220
2019-10-06	9.55	9.58	9.53	9.55	0.06	0.63	193932.0	1853179.09	133
2019-10-03	9.5	9.5	9.45	9.49	-0.04	-0.42	206047.0	1951034.97	139
2019-10-02	9.55	9.58	9.51	9.53	-0.07	-0.73	173743.0	1657563.61	132
2019-10-01	9.65	9.67	9.58	9.6	-0.04	-0.41	360636.0	3469104.09	198
2019-09-30	9.67	9.72	9.63	9.64	-0.01	-0.1	225445.0	2180155.2	160
2019-09-29	9.55	9.65	9.55	9.65	0.07	0.73	276893.0	2665473.51	193
2019-09-26	9.55	9.6	9.5	9.58	0.08	0.84	168333.0	1607078.96	188
2019-09-25	9.52	9.64	9.41	9.5	-0.01	-0.11	423746.0	4038365.66	289
2019-09-24	9.5	9.54	9.45	9.51	0.04	0.42	220732.0	2099389.04	196
2019-09-22	9.33	9.47	9.33	9.47	0.17	1.83	106965.0	1005349.18	131
2019-09-19	9.42	9.42	9.3	9.3	-0.13	-1.38	430616.0	4036521.07	207
2019-09-18	9.47	9.47	9.41	9.43	0.03	0.32	210361.0	1984586.25	139
2019-09-17	9.45	9.53	9.38	9.4	-0.05	-0.53	193172.0	1825340.58	184
2019-09-16	9.5	9.56	9.44	9.45	-0.08	-0.84	267740.0	2539036.13	209
2019-09-15	9.6	9.6	9.41	9.53	-0.17	-1.75	548554.0	5214566.77	349
2019-09-12	9.7	9.72	9.66	9.7	0.02	0.21	153919.0	1491468.24	126
2019-09-11	9.75	9.75	9.58	9.68	-0.12	-1.22	330106.0	3187567.06	299
2019-09-10	9.9	9.92	9.76	9.8	-0.06	-0.61	332140.0	3273954.11	300
2019-09-09	9.86	9.94	9.85	9.86	-0.04	-0.4	259907.0	2571723.81	181
2019-09-08	9.87	9.93	9.85	9.9	0.06	0.61	275445.0	2725079.16	192
2019-09-05	9.85	9.89	9.83	9.84	-0.01	-0.1	206065.0	2028777.62	141
2019-09-04	9.84	9.87	9.8	9.85	0.01	0.1	408454.0	4008821.43	184
2019-09-03	9.79	9.84	9.79	9.84	0.02	0.2	270251.0	2649211.6	121
2019-09-02	9.72	9.82	9.72	9.82	0.06	0.61	188214.0	1843514.58	149
2019-09-01	9.83	9.83	9.75	9.76	-0.04	-0.41	312975.0	3055467.97	199
2019-08-29	9.87	9.88	9.8	9.8	-0.07	-0.71	305858.0	3003512.52	239
2019-08-28	9.9	9.9	9.79	9.87	-0.02	-0.2	210780.0	2074389.98	242
2019-08-27	9.95	9.95	9.8	9.89	-0.06	-0.6	241944.0	2387000.34	233
2019-08-26	9.91	9.95	9.85	9.95	-0.03	-0.3	202777.0	2006523.3	191
2019-08-25	9.83	9.98	9.8	9.98	0.05	0.5	645948.0	6337293.86	258
2019-08-22	9.93	9.94	9.85	9.93	-0.04	-0.4	191473.0	1895657.77	168
2019-08-21	9.89	9.97	9.84	9.97	0.05	0.5	424918.0	4205163.11	248
2019-08-20	9.99	10.04	9.89	9.92	-0.05	-0.5	606795.0	6035668.92	384
2019-08-19	9.95	10.02	9.91	9.97	0.03	0.3	572921.0	5714449.34	341
2019-08-18	9.81	9.94	9.81	9.94	0.09	0.91	276858.0	2735644.86	249
2019-08-08	9.84	9.9	9.82	9.85	-0.09	-0.91	428653.0	4225146.08	308
2019-08-07	9.94	9.96	9.87	9.94	0.04	0.4	422420.0	4190941.22	283
2019-08-06	9.76	9.96	9.75	9.9	0.05	0.51	514000.0	5072835.17	363
2019-08-05	9.95	9.95	9.77	9.85	-0.02	-0.2	205154.0	2011236.74	225
2019-08-04	9.86	9.88	9.8	9.87	-0.07	-0.7	287565.0	2829401.71	248
2019-08-01	9.92	9.98	9.87	9.94	-0.02	-0.2	175589.0	1740397.38	147
2019-07-31	9.9	9.96	9.9	9.96	0.03	0.3	191465.0	1901031.17	195
2019-07-30	9.95	9.95	9.83	9.93	-0.02	-0.2	305883.0	3028331.12	234
2019-07-29	10.04	10.04	9.92	9.95	-0.09	-0.9	271277.0	2705843.76	229
2019-07-28	10.0	10.04	9.98	10.04	0.04	0.4	303458.0	3037174.08	231
2019-07-25	9.92	10.0	9.9	10.0	0.08	0.81	316050.0	3148789.74	217
2019-07-24	9.82	9.92	9.8	9.92	0.12	1.22	282235.0	2774834.52	135
2019-07-23	9.9	9.9	9.8	9.8	-0.1	-1.01	384436.0	3780704.48	294
2019-07-22	9.92	10.0	9.89	9.9	-0.01	-0.1	422636.0	4194444.23	246
2019-07-21	10.04	10.04	9.89	9.91	-0.15	-1.49	664142.0	6601642.67	384
2019-07-18	10.22	10.24	10.06	10.06	-0.16	-1.57	731049.0	7452742.26	371
2019-07-17	10.18	10.26	10.12	10.22	0.02	0.2	1113305.0	11361354.28	540
2019-07-16	10.1	10.2	10.08	10.2	0.08	0.79	1529865.0	15548163.48	724
2019-07-15	10.16	10.22	10.06	10.12	0.08	0.8	1706609.0	17297980.54	862
2019-07-14	9.99	10.1	9.98	10.04	0.06	0.6	1044012.0	10472564.67	329
2019-07-11	10.02	10.04	9.97	9.98	-0.04	-0.4	305397.0	3056871.51	254
2019-07-10	10.02	10.1	10.02	10.02	0.02	0.2	439930.0	4424590.14	259
2019-07-09	9.97	10.16	9.96	10.0	0.04	0.4	1792970.0	18043589.98	709
2019-07-08	9.93	9.97	9.92	9.96	0.02	0.2	346631.0	3445898.33	220
2019-07-07	10.04	10.04	9.94	9.94	-0.02	-0.2	640062.0	6399264.93	443
2019-07-04	10.0	10.16	9.96	9.96	-0.02	-0.2	2522532.0	25396039.73	1115
2019-07-03	9.89	10.0	9.86	9.98	0.1	1.01	894940.0	8906036.96	412
2019-07-02	9.87	9.94	9.83	9.88	0.04	0.41	435178.0	4302323.58	305
2019-07-01	9.75	9.89	9.75	9.84	0.05	0.51	459063.0	4512107.77	256
2019-06-30	9.8	9.93	9.77	9.79	-0.01	-0.1	575322.0	5654716.2	337
2019-06-27	9.75	9.95	9.7	9.8	0.1	1.03	698447.0	6848827.09	419
2019-06-26	9.78	9.81	9.69	9.7	-0.02	-0.21	628292.0	6128099.97	384
2019-06-25	9.63	9.8	9.6	9.72	0.15	1.57	625346.0	6063803.76	387
2019-06-24	9.56	9.73	9.53	9.57	-0.06	-0.62	660774.0	6350172.9	503
2019-06-23	9.6	9.76	9.56	9.63	-0.06	-0.62	1010737.0	9783645.44	535
2019-06-20	9.7	9.72	9.59	9.69	0.05	0.52	1121622.0	10833271.94	744
2019-06-19	10.08	10.08	9.6	9.64	-0.31	-3.12	1307026.0	12828437.51	866
2019-06-18	9.67	10.16	9.67	9.95	0.36	3.75	4383769.0	43772623.38	1962
2019-06-17	9.41	9.65	9.4	9.59	0.17	1.8	1098855.0	10489954.57	579
2019-06-16	9.34	9.43	9.27	9.42	0.12	1.29	725651.0	6781971.38	450
2019-06-13	9.48	9.48	9.3	9.3	-0.18	-1.9	733052.0	6895769.93	472
2019-06-12	9.33	9.54	9.31	9.48	0.13	1.39	1104473.0	10423715.35	713
2019-06-11	9.2	9.36	9.2	9.35	0.15	1.63	679266.0	6319435.44	372
2019-06-10	9.16	9.28	9.15	9.2	0.06	0.66	510262.0	4708629.36	346
2019-06-09	9.09	9.22	9.09	9.14	0.07	0.77	405799.0	3723048.8	306
2019-05-30	8.95	9.1	8.91	9.07	0.15	1.68	353644.0	3197942.98	281
2019-05-29	8.95	9.0	8.9	8.92	0.0	0.0	194644.0	1741101.13	204
2019-05-28	8.95	9.0	8.92	8.92	-0.03	-0.34	150687.0	1348241.5	193
2019-05-27	8.85	8.96	8.8	8.95	0.1	1.13	427651.0	3790158.99	359
2019-05-26	8.98	9.0	8.7	8.85	-0.16	-1.78	600696.0	5308830.16	358
2019-05-23	9.25	9.25	9.01	9.01	-0.25	-2.7	438058.0	3991392.47	361
2019-05-22	9.04	9.37	9.04	9.26	0.26	2.89	1117483.0	10308629.85	796
2019-05-21	8.86	9.05	8.86	9.0	0.16	1.81	366993.0	3299339.35	251
2019-05-20	8.81	8.92	8.8	8.84	-0.14	-1.56	407307.0	3604929.86	272
2019-05-19	9.13	9.24	8.91	8.98	-0.15	-1.64	692662.0	6295302.11	404
2019-05-16	8.99	9.15	8.9	9.13	0.18	2.01	526990.0	4758461.64	419
2019-05-15	8.85	9.04	8.84	8.95	0.15	1.7	1570412.0	14032373.46	770
2019-05-14	8.9	9.16	8.3	8.8	-0.11	-1.23	2018010.0	17802417.66	959
2019-05-13	9.3	9.43	8.85	8.91	-0.47	-5.01	1428873.0	13210924.6	796
2019-05-12	9.8	9.8	9.38	9.38	-0.44	-4.48	1036016.0	9910930.21	683
2019-05-09	10.1	10.2	9.8	9.82	-0.24	-2.39	871039.0	8666962.03	748
2019-05-08	10.12	10.16	10.04	10.06	-0.12	-1.18	437141.0	4418017.02	360
2019-05-07	10.28	10.34	10.18	10.18	-0.06	-0.59	385403.0	3956178.2	236
2019-05-06	10.32	10.4	10.12	10.24	-0.1	-0.97	771141.0	7921663.92	486
2019-05-05	10.44	10.48	10.18	10.34	-0.04	-0.39	766088.0	7880977.12	552
2019-05-02	10.16	10.54	10.16	10.38	0.24	2.37	1333560.0	13822626.82	911
2019-05-01	10.3	10.3	10.12	10.14	-0.14	-1.36	860245.0	8759495.44	607
2019-04-30	10.4	10.4	10.24	10.28	-0.12	-1.15	658020.0	6781316.9	485
2019-04-29	10.56	10.56	10.26	10.4	-0.14	-1.33	891876.0	9249902.62	664
2019-04-28	10.54	10.68	10.52	10.54	-0.1	-0.94	590873.0	6266087.94	481
2019-04-25	10.54	10.8	10.48	10.64	0.28	2.7	3012683.0	32011363.28	1674
2019-04-24	10.56	10.62	10.3	10.36	-0.08	-0.77	1464615.0	15385251.92	861
2019-04-23	10.28	10.58	10.22	10.44	0.2	1.95	1570428.0	16383685.3	1230
2019-04-22	10.28	10.42	10.24	10.24	-0.04	-0.39	867603.0	8939336.08	668
2019-04-21	10.44	10.48	10.24	10.28	-0.16	-1.53	995364.0	10286622.3	693
2019-04-18	10.26	10.64	10.22	10.44	0.24	2.35	4311513.0	45255418.3	2411
2019-04-17	10.1	10.32	10.08	10.2	0.14	1.39	1866580.0	19050681.72	1254
2019-04-16	9.86	10.06	9.79	10.06	0.23	2.34	1454726.0	14508824.1	872
2019-04-15	9.8	9.84	9.75	9.83	0.03	0.31	725438.0	7101310.84	440
2019-04-14	9.84	9.91	9.8	9.8	-0.08	-0.81	339130.0	3339067.67	293
2019-04-11	10.04	10.04	9.84	9.88	-0.12	-1.2	690096.0	6868043.67	421
2019-04-10	10.04	10.1	9.98	10.0	0.0	0.0	1047699.0	10519656.35	479
2019-04-09	9.9	10.0	9.9	10.0	0.11	1.11	736141.0	7316617.88	348
2019-04-08	9.88	9.9	9.82	9.89	0.0	0.0	270490.0	2669816.89	219
2019-04-07	9.91	9.94	9.81	9.89	0.01	0.1	438666.0	4326212.52	261
2019-04-04	9.96	9.97	9.87	9.88	-0.04	-0.4	486003.0	4816335.88	302
2019-04-03	9.89	10.06	9.84	9.92	0.08	0.81	1647161.0	16414962.26	888
2019-04-02	9.8	9.9	9.72	9.84	0.05	0.51	511877.0	5019349.7	323
2019-04-01	9.78	9.9	9.78	9.79	0.07	0.72	929871.0	9158457.21	644
2019-03-31	9.7	9.78	9.67	9.72	0.05	0.52	531220.0	5171244.39	381
2019-03-28	9.74	9.75	9.67	9.67	-0.04	-0.41	324330.0	3153295.08	281
2019-03-27	9.71	9.72	9.64	9.71	0.11	1.15	284101.0	2753579.53	222
2019-03-26	9.7	9.71	9.6	9.6	-0.11	-1.13	269973.0	2607535.41	263
2019-03-25	9.74	9.74	9.61	9.71	-0.02	-0.21	342773.0	3314027.9	271
2019-03-24	9.7	9.75	9.65	9.73	-0.06	-0.61	580060.0	5626010.39	464
2019-03-21	9.7	9.85	9.7	9.79	-0.08	-0.81	915667.0	8942185.35	640
2019-03-20	9.93	9.96	9.87	9.87	-0.11	-1.1	660749.0	6544829.19	419
2019-03-19	9.97	10.16	9.9	9.98	0.03	0.3	2037965.0	20439999.55	1071
2019-03-18	9.77	9.95	9.73	9.95	0.18	1.84	1286147.0	12668875.31	779
2019-03-17	9.56	9.8	9.56	9.77	0.27	2.84	2254698.0	21891819.53	1023
2019-03-14	9.47	9.52	9.47	9.5	0.0	0.0	424948.0	4035802.94	323
2019-03-13	9.56	9.63	9.45	9.5	-0.06	-0.63	798616.0	7605356.05	511
2019-03-12	9.49	9.6	9.49	9.56	0.08	0.84	394050.0	3764345.59	222
2019-03-11	9.58	9.58	9.48	9.48	-0.08	-0.84	599959.0	5721654.11	380
2019-03-10	9.62	9.74	9.56	9.56	-0.06	-0.62	1183269.0	11427262.51	625
2019-03-07	9.71	9.72	9.24	9.62	-0.13	-1.33	1038550.0	9981946.78	778
2019-03-06	9.81	9.97	9.74	9.75	-0.09	-0.91	1276847.0	12605756.81	824
2019-03-05	9.65	9.85	9.64	9.84	0.23	2.39	1772382.0	17317813.75	955
2019-03-04	9.51	9.61	9.47	9.61	0.1	1.05	313648.0	2996300.41	278
2019-03-03	9.49	9.58	9.49	9.51	0.01	0.11	272029.0	2593014.89	255
2019-02-28	9.4	9.51	9.4	9.5	0.06	0.64	481922.0	4568771.21	301
2019-02-27	9.4	9.46	9.34	9.44	0.04	0.43	722686.0	6778107.32	478
2019-02-26	9.56	9.56	9.4	9.4	-0.15	-1.57	1192161.0	11283341.42	851
2019-02-25	9.72	9.72	9.52	9.55	-0.14	-1.44	602462.0	5776787.73	425
2019-02-24	9.67	9.72	9.6	9.69	0.05	0.52	493510.0	4772631.37	434
2019-02-21	9.53	9.64	9.49	9.64	0.13	1.37	378565.0	3616643.14	357
2019-02-20	9.51	9.73	9.5	9.51	0.04	0.42	1435895.0	13767865.18	1024
2019-02-19	9.62	9.66	9.45	9.47	-0.17	-1.76	1533076.0	14598258.21	891
2019-02-18	9.81	9.81	9.6	9.64	-0.15	-1.53	876388.0	8503540.07	721
2019-02-17	9.94	9.94	9.76	9.79	0.0	0.0	762852.0	7517359.5	566
2019-02-14	9.83	10.06	9.79	9.79	0.01	0.1	1749871.0	17361155.21	994
2019-02-13	10.0	10.1	9.78	9.78	-0.22	-2.2	1316463.0	13035193.98	865
2019-02-12	9.82	10.18	9.7	10.0	0.2	2.04	2979301.0	29766461.59	1438
2019-02-11	9.67	9.85	9.67	9.8	0.12	1.24	984114.0	9627930.23	617
2019-02-10	9.71	9.71	9.58	9.68	-0.01	-0.1	314474.0	3031267.58	389
2019-02-07	9.72	9.72	9.63	9.69	-0.04	-0.41	199104.0	1926588.9	205
2019-02-06	9.77	9.77	9.68	9.73	0.0	0.0	258483.0	2509615.49	226
2019-02-05	9.53	10.0	9.48	9.73	0.13	1.35	894855.0	8707435.56	535
2019-02-04	9.7	9.7	9.53	9.6	-0.07	-0.72	554090.0	5331504.16	264
2019-02-03	9.66	9.75	9.6	9.67	0.04	0.42	630762.0	6113336.15	457
2019-01-31	9.84	9.87	9.63	9.63	-0.17	-1.73	1089326.0	10577905.19	571
2019-01-30	9.54	9.83	9.47	9.8	0.34	3.59	1855667.0	17983755.38	987
2019-01-29	9.5	9.58	9.46	9.46	-0.02	-0.21	551178.0	5238041.42	323
2019-01-28	9.35	9.6	9.32	9.48	0.18	1.94	1217572.0	11521523.04	567
2019-01-27	9.2	9.36	9.18	9.3	0.12	1.31	773959.0	7171270.24	501
2019-01-24	9.24	9.25	9.17	9.18	-0.03	-0.33	176921.0	1626662.01	197
2019-01-23	9.18	9.24	9.18	9.21	0.01	0.11	201068.0	1853338.68	227
2019-01-22	9.15	9.2	9.15	9.2	0.0	0.0	148667.0	1363417.7	186
2019-01-21	9.18	9.25	9.15	9.2	0.0	0.0	420830.0	3862878.14	250
2019-01-20	9.29	9.29	9.19	9.2	-0.04	-0.43	293249.0	2700819.45	218
2019-01-17	9.2	9.24	9.17	9.24	0.02	0.22	320031.0	2943449.94	271
2019-01-16	9.18	9.3	9.15	9.22	0.02	0.22	325190.0	3002014.13	318
2019-01-15	9.2	9.24	9.2	9.2	-0.02	-0.22	111828.0	1029977.81	196
2019-01-14	9.32	9.34	9.22	9.22	-0.09	-0.97	251765.0	2336414.86	290
2019-01-13	9.26	9.41	9.26	9.31	0.06	0.65	438757.0	4102900.33	437
2019-01-10	9.32	9.32	9.24	9.25	-0.07	-0.75	397257.0	3684884.84	232
2019-01-09	9.28	9.37	9.27	9.32	0.09	0.98	573559.0	5346843.17	280
2019-01-08	9.25	9.25	9.2	9.23	0.02	0.22	541070.0	4987026.86	238
2019-01-07	9.22	9.27	9.21	9.21	-0.03	-0.32	205535.0	1900588.73	213
2019-01-06	9.19	9.36	9.19	9.24	0.08	0.87	302737.0	2807864.87	492
2019-01-03	9.1	9.16	9.1	9.16	0.04	0.44	148618.0	1356078.01	181
2019-01-02	9.11	9.15	9.1	9.12	0.0	0.0	115142.0	1049662.65	130
2019-01-01	9.1	9.17	9.1	9.12	0.02	0.22	124157.0	1135037.14	191
2018-12-31	9.13	9.15	9.1	9.1	-0.02	-0.22	106127.0	968863.3	173
2018-12-30	9.11	9.14	9.11	9.12	0.02	0.22	154178.0	1405990.41	143
2018-12-27	9.13	9.15	9.09	9.1	0.03	0.33	220286.0	2006311.81	257
2018-12-26	9.13	9.18	9.07	9.07	-0.07	-0.77	241235.0	2203211.32	303
2018-12-25	9.13	9.2	9.13	9.14	-0.06	-0.65	243970.0	2234956.51	269
2018-12-24	9.2	9.25	9.2	9.2	-0.05	-0.54	227708.0	2099830.67	196
2018-12-23	9.1	9.25	9.01	9.25	0.01	0.11	204607.0	1867137.38	263
2018-12-20	9.44	9.44	9.2	9.24	-0.2	-2.12	443255.0	4143906.24	453
2018-12-19	9.53	9.53	9.43	9.44	-0.09	-0.94	566616.0	5362583.63	596
2018-12-18	9.5	9.54	9.48	9.53	0.03	0.32	589775.0	5608088.03	537
2018-12-17	9.65	9.66	9.5	9.5	-0.14	-1.45	733008.0	7031949.91	729
2018-12-16	9.7	9.72	9.63	9.64	-0.09	-0.92	792478.0	7670279.77	555
2018-12-13	9.73	9.74	9.68	9.73	-0.01	-0.1	496933.0	4827955.39	332
2018-12-12	9.74	9.8	9.7	9.74	0.04	0.41	533777.0	5192611.3	359
2018-12-11	9.7	9.74	9.69	9.7	0.0	0.0	339126.0	3294311.98	308
2018-12-10	9.8	9.84	9.7	9.7	-0.13	-1.32	956364.0	9338916.32	572
2018-12-09	9.75	9.93	9.72	9.83	0.1	1.03	1503991.0	14781322.23	733
2018-12-06	9.88	9.88	9.72	9.73	-0.15	-1.52	386265.0	3781084.52	342
2018-12-05	9.9	9.95	9.8	9.88	-0.04	-0.4	326524.0	3229211.03	238
2018-12-04	10.0	10.0	9.9	9.92	-0.03	-0.3	237863.0	2365683.25	309
2018-12-03	9.85	10.0	9.85	9.95	0.11	1.12	557518.0	5530070.16	386
2018-12-02	9.85	9.9	9.81	9.84	0.05	0.51	262804.0	2584319.47	247
2018-11-29	9.85	9.85	9.77	9.79	-0.01	-0.1	165809.0	1624950.5	173
2018-11-28	9.85	9.85	9.77	9.8	-0.05	-0.51	183935.0	1804140.55	258
2018-11-27	9.83	9.9	9.8	9.85	0.02	0.2	218479.0	2149222.57	259
2018-11-26	10.0	10.0	9.81	9.83	-0.09	-0.91	292612.0	2894856.26	319
2018-11-25	9.8	10.02	9.8	9.92	0.12	1.22	930505.0	9240841.83	772
2018-11-22	9.66	9.92	9.66	9.8	0.2	2.08	843568.0	8275715.7	518
2018-11-21	9.6	9.74	9.5	9.6	0.0	0.0	433149.0	4151067.82	382
2018-11-20	9.8	9.84	9.6	9.6	-0.19	-1.94	571973.0	5555975.95	503
2018-11-19	9.81	9.83	9.6	9.79	0.04	0.41	583985.0	5683713.6	465
2018-11-18	9.71	9.91	9.71	9.75	0.15	1.56	1403478.0	13767410.99	1030
2018-11-15	9.55	9.72	9.53	9.6	0.12	1.27	520005.0	4987400.38	333
2018-11-14	9.6	9.63	9.48	9.48	-0.12	-1.25	327218.0	3126187.96	353
2018-11-13	9.48	9.72	9.48	9.6	0.1	1.05	512000.0	4905317.39	486
2018-11-12	9.52	9.57	9.48	9.5	0.0	0.0	688686.0	6551575.49	412
2018-11-11	9.6	9.6	9.46	9.5	-0.22	-2.26	491092.0	4670822.88	403
2018-11-08	9.85	9.85	9.7	9.72	-0.16	-1.62	389703.0	3812862.19	369
2018-11-07	9.88	9.88	9.8	9.88	0.0	0.0	566712.0	5568781.69	483
2018-11-06	9.99	9.99	9.88	9.88	-0.06	-0.6	403946.0	4007893.63	392
2018-11-05	9.89	10.0	9.89	9.94	0.04	0.4	293818.0	2921511.12	274
2018-11-04	10.0	10.0	9.88	9.9	-0.09	-0.9	486019.0	4833887.01	427
2018-11-01	10.16	10.26	9.96	9.99	-0.15	-1.48	1452632.0	14670384.24	737
2018-10-31	10.12	10.4	10.12	10.14	0.04	0.4	1143643.0	11713325.78	684
2018-10-30	10.16	10.24	10.08	10.1	0.0	0.0	800919.0	8131374.64	468
2018-10-29	10.06	10.16	10.0	10.1	0.1	1.0	1207195.0	12177615.16	569
2018-10-28	10.04	10.1	9.99	10.0	-0.04	-0.4	591227.0	5925070.26	380
2018-10-25	10.02	10.16	10.0	10.04	0.02	0.2	501075.0	5030781.08	318
2018-10-24	10.02	10.1	10.0	10.02	0.02	0.2	256251.0	2568191.4	241
2018-10-23	9.91	10.42	9.79	10.0	0.02	0.2	624659.0	6283842.49	318
2018-10-22	10.02	10.02	9.5	9.98	-0.1	-0.99	217628.0	2150494.91	264
2018-10-21	10.06	10.32	10.0	10.08	-0.24	-2.33	227980.0	2300511.52	160
2018-10-18	10.18	10.4	10.16	10.32	0.16	1.57	89053.0	914030.4	99
2018-10-17	10.0	10.22	10.0	10.16	0.08	0.79	96966.0	984428.54	136
2018-10-16	9.46	10.12	9.46	10.08	-0.3	-2.89	326926.0	3260194.53	314
2018-10-15	10.24	10.44	10.24	10.38	0.18	1.76	605145.0	6242885.22	277
2018-10-14	10.54	10.54	10.08	10.2	-0.34	-3.23	395907.0	4034377.36	304
2018-10-11	10.9	10.9	10.5	10.54	-0.4	-3.66	324237.0	3445932.26	302
2018-10-10	11.0	11.0	10.84	10.94	-0.1	-0.91	172802.0	1887415.3	181
2018-10-09	11.02	11.04	10.98	11.04	-0.04	-0.36	118687.0	1305839.58	162
2018-10-08	11.0	11.1	10.94	11.08	-0.1	-0.89	359808.0	3964840.14	256
2018-10-07	11.32	11.32	11.0	11.18	-0.18	-1.58	265405.0	2956434.7	195
2018-10-04	11.38	11.38	11.26	11.36	-0.02	-0.18	145559.0	1647158.26	174
2018-10-03	11.24	11.42	11.2	11.38	0.12	1.07	226389.0	2569910.92	151
2018-10-02	11.22	11.28	11.2	11.26	-0.04	-0.35	92075.0	1034146.7	113
2018-10-01	11.24	11.42	11.2	11.3	-0.06	-0.53	149203.0	1688427.02	168
2018-09-30	11.3	11.38	11.24	11.36	0.1	0.89	139571.0	1576938.58	178
2018-09-27	11.44	11.46	11.2	11.26	-0.24	-2.09	349197.0	3960253.38	172
2018-09-26	11.56	11.56	11.4	11.5	-0.06	-0.52	286142.0	3272303.04	211
2018-09-25	11.6	11.6	11.36	11.56	0.16	1.4	523732.0	6011688.1	338
2018-09-20	11.7	11.7	11.2	11.4	-0.32	-2.73	581008.0	6628073.76	362
2018-09-19	11.78	11.9	11.54	11.72	-0.04	-0.34	1008323.0	11868524.5	678
2018-09-18	11.5	11.86	11.4	11.76	0.26	2.26	489894.0	5705389.3	359
2018-09-17	11.26	11.5	11.26	11.5	0.26	2.31	111460.0	1270202.8	144
2018-09-16	11.5	11.6	11.2	11.24	-0.18	-1.58	180594.0	2069377.68	182
2018-09-13	11.32	11.46	11.32	11.42	-0.08	-0.7	226556.0	2579816.48	154
2018-09-12	11.6	11.7	11.36	11.5	-0.2	-1.71	325706.0	3744285.76	258
2018-09-11	11.42	11.74	11.42	11.7	0.28	2.45	448005.0	5194860.3	322
2018-09-10	11.66	11.66	11.22	11.42	-0.2	-1.72	671253.0	7677672.02	453
2018-09-09	11.26	11.68	11.1	11.62	0.48	4.31	1186031.0	13555857.32	888
2018-09-06	10.7	11.16	10.4	11.14	0.56	5.29	562664.0	6063374.38	397
2018-09-05	11.06	11.06	10.34	10.58	-0.26	-2.4	789491.0	8505299.2	544
2018-09-04	10.44	11.34	10.44	10.84	0.52	5.04	2757894.0	30467854.86	1774
2018-09-03	10.32	10.4	10.3	10.32	0.0	0.0	204462.0	2116102.36	88
2018-09-02	10.36	10.36	10.3	10.32	-0.14	-1.34	53696.0	555230.82	94
2018-08-30	10.6	10.6	10.46	10.46	-0.14	-1.32	71940.0	755997.48	109
2018-08-29	10.6	10.68	10.5	10.6	0.1	0.95	155976.0	1653366.32	185
2018-08-28	10.56	10.58	10.5	10.5	-0.1	-0.94	233264.0	2454476.42	115
2018-08-27	10.62	10.68	10.52	10.6	0.0	0.0	100713.0	1067379.86	110
2018-08-26	10.5	10.66	10.5	10.6	0.16	1.53	76613.0	812446.6	110
2018-08-16	10.22	10.44	10.22	10.44	0.24	2.35	169610.0	1750531.68	131
2018-08-15	10.26	10.28	10.2	10.2	-0.06	-0.58	54332.0	555517.34	83
2018-08-14	10.26	10.3	10.2	10.26	0.06	0.59	228513.0	2343502.54	162
2018-08-13	10.44	10.44	10.2	10.2	-0.26	-2.49	83311.0	857950.14	148
2018-08-12	10.6	10.64	10.46	10.46	-0.12	-1.13	95361.0	1005130.4	135
2018-08-09	10.6	10.6	10.5	10.58	-0.02	-0.19	186932.0	1969177.88	155
2018-08-08	10.76	10.76	10.6	10.6	-0.1	-0.93	105061.0	1121720.48	116
2018-08-07	10.8	10.8	10.7	10.7	-0.1	-0.93	145989.0	1567964.98	167
2018-08-06	10.78	10.82	10.72	10.8	0.02	0.19	130494.0	1406745.94	127
2018-08-05	10.92	10.92	10.5	10.78	-0.14	-1.28	347496.0	3743647.2	249
2018-08-02	10.96	11.04	10.88	10.92	-0.06	-0.55	134225.0	1470131.0	163
2018-08-01	11.0	11.08	10.96	10.98	-0.02	-0.18	128878.0	1420903.34	117
2018-07-31	11.14	11.14	11.0	11.0	-0.12	-1.08	267331.0	2962054.26	194
2018-07-30	11.24	11.28	11.08	11.12	-0.16	-1.42	202346.0	2255966.06	169
2018-07-29	11.12	11.3	11.02	11.28	0.14	1.26	307860.0	3454605.18	260
2018-07-26	11.18	11.18	11.12	11.14	-0.06	-0.54	250910.0	2796086.9	154
2018-07-25	11.26	11.26	11.2	11.2	-0.06	-0.53	162306.0	1822588.84	158
2018-07-24	11.28	11.32	11.24	11.26	-0.02	-0.18	167476.0	1890975.34	204
2018-07-23	11.48	11.48	11.28	11.28	-0.2	-1.74	268557.0	3049801.72	249
2018-07-22	11.54	11.54	11.46	11.48	-0.02	-0.17	152235.0	1750874.7	122
2018-07-19	11.54	11.56	11.5	11.5	-0.08	-0.69	181852.0	2097483.46	145
2018-07-18	11.68	11.7	11.56	11.58	-0.1	-0.86	455344.0	5306827.94	276
2018-07-17	11.46	11.7	11.46	11.68	0.1	0.86	204594.0	2378122.02	224
2018-07-16	11.62	11.66	11.58	11.58	-0.08	-0.69	358875.0	4166207.54	234
2018-07-15	11.68	11.72	11.6	11.66	0.04	0.34	542673.0	6330102.6	192
2018-07-12	11.68	11.68	11.6	11.62	-0.06	-0.51	154658.0	1801449.86	110
2018-07-11	11.7	11.74	11.56	11.68	0.08	0.69	370167.0	4317664.16	218
2018-07-10	11.64	11.7	11.54	11.6	0.0	0.0	301070.0	3496019.26	235
2018-07-09	11.52	11.62	11.52	11.6	-0.08	-0.68	197836.0	2294927.9	161
2018-07-08	11.66	11.72	11.54	11.68	-0.04	-0.34	306323.0	3569325.32	211
2018-07-05	11.72	11.76	11.5	11.72	0.04	0.34	1181252.0	13798468.42	502
2018-07-04	11.2	11.78	11.14	11.68	0.5	4.47	1364270.0	15797388.72	1014
2018-07-03	11.3	11.34	11.14	11.18	-0.18	-1.58	379534.0	4251957.18	319
2018-07-02	11.46	11.46	11.28	11.36	-0.12	-1.05	219269.0	2484621.16	242
2018-07-01	11.56	11.58	11.46	11.48	-0.06	-0.52	257599.0	2967584.32	312
2018-06-28	11.4	11.66	11.4	11.54	0.16	1.41	573658.0	6611160.8	443
2018-06-27	11.44	11.44	11.36	11.38	-0.02	-0.18	205445.0	2339501.06	174
2018-06-26	11.44	11.44	11.36	11.4	-0.02	-0.18	170651.0	1946540.84	126
2018-06-25	11.52	11.54	11.42	11.42	-0.06	-0.52	222092.0	2550657.1	213
2018-06-24	11.42	11.56	11.42	11.48	0.04	0.35	188134.0	2160046.7	194
2018-06-21	11.38	11.44	11.34	11.44	0.02	0.18	169578.0	1929409.38	140
2018-06-20	11.34	11.48	11.34	11.42	-0.1	-0.87	95926.0	1095099.1	87
2018-06-12	11.42	11.54	11.36	11.52	0.12	1.05	196546.0	2248503.8	151
2018-06-11	11.5	11.6	11.38	11.4	-0.2	-1.72	317638.0	3635703.94	223
2018-06-10	11.66	11.66	11.5	11.6	-0.1	-0.85	460519.0	5334559.62	243
2018-06-07	11.8	11.8	11.66	11.7	-0.1	-0.85	530467.0	6215957.24	330
2018-06-06	11.84	11.9	11.76	11.8	-0.02	-0.17	381033.0	4499373.16	231
2018-06-05	11.82	11.92	11.8	11.82	-0.04	-0.34	462089.0	5466312.14	267
2018-06-04	11.84	11.9	11.8	11.86	-0.02	-0.17	315633.0	3745553.52	178
2018-06-03	11.98	11.98	11.84	11.88	0.0	0.0	371935.0	4430421.06	217
2018-05-31	11.8	11.88	11.72	11.88	0.12	1.02	99429.0	1174536.96	128
2018-05-30	11.8	11.86	11.74	11.76	-0.06	-0.51	361518.0	4269056.52	160
2018-05-29	11.94	12.0	11.82	11.82	-0.08	-0.67	446805.0	5307007.2	191
2018-05-28	11.98	11.98	11.74	11.9	-0.12	-1.0	243254.0	2872735.5	256
2018-05-27	12.14	12.14	12.0	12.02	-0.12	-0.99	327526.0	3942578.4	217
2018-05-24	12.14	12.18	12.1	12.1	-0.01	-0.08	407933.0	4950417.24	170
2018-05-23	12.2	12.24	12.06	12.11	0.01	0.08	551077.0	6684432.3	257
2018-05-22	12.08	12.14	12.04	12.1	0.0	0.0	401645.0	4860822.84	184
2018-05-21	12.16	12.2	12.1	12.1	-0.03	-0.25	160664.0	1949840.5	145
2018-05-20	12.12	12.36	12.1	12.13	-0.05	-0.41	393481.0	4813342.16	275
2018-05-17	12.02	12.2	12.0	12.18	0.14	1.16	122396.0	1482675.3	101
2018-05-16	12.2	12.2	12.04	12.04	-0.18	-1.47	269460.0	3259682.46	180
2018-05-15	12.4	12.4	12.22	12.22	-0.06	-0.49	178530.0	2196746.58	177
2018-05-14	12.26	12.34	12.18	12.28	0.0	0.0	229731.0	2821515.22	201
2018-05-13	12.28	12.48	12.16	12.28	0.01	0.08	354184.0	4358947.72	238
2018-05-10	12.02	12.3	12.02	12.27	0.25	2.08	416201.0	5055265.2	247
2018-05-09	12.16	12.18	12.02	12.02	-0.17	-1.39	444736.0	5374337.38	257
2018-05-08	12.32	12.32	12.1	12.19	-0.17	-1.38	438457.0	5354616.98	258
2018-05-07	12.22	12.38	12.22	12.36	0.15	1.23	324554.0	3990903.52	194
2018-05-06	12.34	12.4	12.2	12.21	-0.11	-0.89	290136.0	3570676.1	232
2018-05-03	12.2	12.48	12.16	12.32	0.14	1.15	712936.0	8762407.48	401
2018-05-02	12.34	12.34	12.18	12.18	-0.12	-0.98	353015.0	4317161.12	239
2018-05-01	12.4	12.4	12.2	12.3	-0.06	-0.49	485112.0	5967302.68	303
2018-04-30	12.5	12.5	12.32	12.36	-0.14	-1.12	733872.0	9100319.8	501
2018-04-29	12.48	12.64	12.46	12.5	0.04	0.32	951225.0	11925695.32	564
2018-04-26	12.48	12.52	12.26	12.46	0.03	0.24	1071890.0	13286498.88	655
2018-04-25	12.6	12.8	12.4	12.43	-0.14	-1.11	2063234.0	26022734.18	1028
2018-04-24	12.4	12.8	12.38	12.57	0.15	1.21	1970241.0	24809716.82	1002
2018-04-23	12.48	12.5	12.4	12.42	-0.05	-0.4	754450.0	9376091.86	401
2018-04-22	12.44	12.58	12.44	12.47	-0.04	-0.32	535237.0	6690384.64	322
2018-04-19	12.66	12.66	12.48	12.51	-0.11	-0.87	1119022.0	14060340.76	549
2018-04-18	12.4	12.74	12.4	12.62	0.27	2.19	3301862.0	41586143.86	1457
2018-04-17	12.2	12.38	12.12	12.35	0.26	2.15	1279661.0	15670184.44	623
2018-04-16	12.12	12.26	12.06	12.09	0.01	0.08	820407.0	9980930.68	477
2018-04-15	12.0	12.12	11.94	12.08	0.22	1.85	494416.0	5966674.24	417
2018-04-12	11.88	11.94	11.82	11.86	-0.01	-0.08	467319.0	5559605.4	340
2018-04-11	12.12	12.22	11.76	11.87	-0.24	-1.98	828820.0	9980935.02	517
2018-04-10	12.1	12.2	12.08	12.11	-0.02	-0.16	256455.0	3109353.26	243
2018-04-09	12.2	12.24	12.1	12.13	-0.03	-0.25	508144.0	6184348.38	429
2018-04-08	12.2	12.34	12.14	12.16	-0.05	-0.41	741941.0	9064437.96	464
2018-04-05	12.28	12.34	12.2	12.21	-0.03	-0.25	557262.0	6832752.0	337
2018-04-04	12.16	12.36	12.16	12.24	0.13	1.07	722409.0	8859067.24	436
2018-04-03	12.0	12.2	12.0	12.11	0.08	0.67	384686.0	4656633.58	284
2018-04-02	12.02	12.06	11.92	12.03	0.03	0.25	444059.0	5328023.9	275
2018-04-01	12.04	12.06	11.94	12.0	0.04	0.33	378006.0	4535451.2	250
2018-03-29	12.06	12.06	11.84	11.96	0.03	0.25	534270.0	6387944.44	364
2018-03-28	12.3	12.34	11.76	11.93	-0.36	-2.93	1136838.0	13684363.84	711
2018-03-27	12.22	12.36	12.2	12.29	0.08	0.66	796710.0	9783580.48	456
2018-03-26	12.18	12.26	12.14	12.21	-0.07	-0.57	745541.0	9103455.4	425
2018-03-25	12.5	12.5	12.26	12.28	-0.21	-1.68	1278348.0	15794791.02	578
2018-03-22	12.48	12.54	12.44	12.49	0.0	0.0	903453.0	11282052.28	467
2018-03-21	12.54	12.54	12.46	12.49	-0.01	-0.08	694540.0	8682274.78	361
2018-03-20	12.44	12.52	12.4	12.5	0.06	0.48	689598.0	8604989.02	376
2018-03-19	12.5	12.52	12.44	12.44	-0.06	-0.48	312025.0	3896403.92	247
2018-03-18	12.58	12.6	12.5	12.5	-0.04	-0.32	554961.0	6958865.6	263
2018-03-15	12.6	12.6	12.38	12.54	0.02	0.16	681197.0	8522739.5	405
2018-03-14	12.48	12.66	12.46	12.52	0.04	0.32	2743584.0	34384867.26	885
2018-03-13	12.6	12.6	12.44	12.48	-0.1	-0.79	699027.0	8726015.02	579
2018-03-12	12.6	12.86	12.56	12.58	-0.02	-0.16	1685370.0	21396322.7	935
2018-03-11	12.42	12.62	12.42	12.6	0.22	1.78	655267.0	8218015.24	490
2018-03-08	12.4	12.44	12.36	12.38	0.03	0.24	336901.0	4177223.14	189
2018-03-07	12.3	12.42	12.3	12.35	-0.02	-0.16	296890.0	3674081.38	207
2018-03-06	12.3	12.38	12.28	12.37	0.11	0.9	293058.0	3616958.42	176
2018-03-05	12.28	12.34	12.2	12.26	0.01	0.08	338498.0	4156472.42	193
2018-03-04	12.36	12.36	12.2	12.25	-0.09	-0.73	251318.0	3096502.76	262
2018-03-01	12.38	12.5	12.3	12.34	-0.08	-0.64	372966.0	4615176.12	256
2018-02-28	12.38	12.46	12.3	12.42	-0.01	-0.08	323897.0	4018732.2	265
2018-02-27	12.56	12.56	12.4	12.43	-0.13	-1.04	329640.0	4111535.06	246
2018-02-26	12.74	12.74	12.5	12.56	-0.04	-0.32	440887.0	5547095.92	300
2018-02-25	12.56	12.8	12.5	12.6	0.13	1.04	805720.0	10183919.0	433
2018-02-22	12.4	12.54	12.38	12.47	0.04	0.32	402253.0	5007365.0	310
2018-02-21	12.5	12.72	12.4	12.43	-0.07	-0.56	815307.0	10233628.38	579
2018-02-20	12.52	12.62	12.5	12.5	-0.01	-0.08	307326.0	3851386.54	281
2018-02-19	12.6	12.74	12.5	12.51	-0.05	-0.4	670612.0	8455368.52	358
2018-02-18	12.52	12.88	12.5	12.56	0.04	0.32	1206879.0	15340756.2	740
2018-02-15	12.4	12.6	12.36	12.52	0.16	1.29	1104961.0	13764123.5	498
2018-02-14	12.32	12.4	12.32	12.36	0.04	0.32	566645.0	6996441.48	350
2018-02-13	12.5	12.58	12.3	12.32	-0.12	-0.96	674302.0	8396994.38	369
2018-02-12	12.42	12.56	12.4	12.44	0.07	0.57	821587.0	10236412.34	390
2018-02-11	12.6	12.6	12.36	12.37	-0.26	-2.06	657489.0	8164933.88	435
2018-02-08	12.56	12.84	12.56	12.63	-0.18	-1.41	402634.0	5111388.64	381
2018-02-07	13.24	13.28	12.8	12.81	-0.34	-2.59	1022110.0	13306032.54	717
2018-02-06	13.02	13.2	12.86	13.15	-0.2	-1.5	1140265.0	14899791.38	631
2018-02-05	13.34	13.4	13.26	13.35	0.04	0.3	1054983.0	14066009.94	425
2018-02-04	13.32	13.44	13.26	13.31	-0.05	-0.37	791537.0	10550355.66	424
2018-02-01	13.3	13.56	13.3	13.36	0.08	0.6	1859941.0	24922472.68	907
2018-01-31	13.42	13.68	13.22	13.28	-0.02	-0.15	3109123.0	41873684.84	1592
2018-01-30	12.88	13.42	12.78	13.3	0.41	3.18	3445039.0	45597198.7	1788
2018-01-29	13.08	13.1	12.86	12.89	-0.1	-0.77	1597379.0	20788724.4	681
2018-01-28	12.92	13.06	12.9	12.99	0.08	0.62	1027897.0	13338871.76	379
2018-01-25	12.82	12.94	12.82	12.91	0.09	0.7	297116.0	3831478.0	231
2018-01-24	12.82	12.92	12.7	12.82	0.0	0.0	614561.0	7860018.34	430
2018-01-23	12.88	12.96	12.8	12.82	-0.05	-0.39	597472.0	7704052.6	358
2018-01-22	13.0	13.1	12.86	12.87	-0.13	-1.0	959298.0	12452481.36	448
2018-01-21	13.0	13.06	12.7	13.0	0.0	0.0	927301.0	12003824.46	523
2018-01-18	13.36	13.36	12.96	13.0	-0.19	-1.44	1365152.0	17838866.82	827
2018-01-17	12.98	13.38	12.98	13.19	0.33	2.57	4932619.0	65142421.06	2746
2018-01-16	12.56	12.94	12.56	12.86	0.28	2.23	1382161.0	17670054.9	749
2018-01-15	12.7	12.7	12.58	12.58	-0.08	-0.63	307294.0	3880274.52	238
2018-01-14	12.5	12.7	12.5	12.66	0.14	1.12	889291.0	11240378.06	506
2018-01-11	12.48	12.64	12.48	12.52	0.03	0.24	283543.0	3556529.76	254
2018-01-10	12.5	12.56	12.4	12.49	0.09	0.73	260284.0	3246771.1	213
2018-01-09	12.5	12.56	12.3	12.4	-0.12	-0.96	340760.0	4235495.02	327
2018-01-08	12.66	12.66	12.5	12.52	-0.13	-1.03	393750.0	4941103.54	278
2018-01-07	12.76	12.8	12.58	12.65	0.04	0.32	592782.0	7520320.44	405
2018-01-04	12.56	12.84	12.52	12.61	-0.01	-0.08	932095.0	11812402.38	658
2018-01-03	12.4	12.66	12.2	12.62	0.21	1.69	841878.0	10492554.26	592
2018-01-02	12.68	12.68	12.4	12.41	-0.21	-1.66	905576.0	11322474.36	575
2018-01-01	12.8	12.8	12.56	12.62	-0.21	-1.64	647745.0	8199028.54	591
2017-12-31	13.0	13.0	12.78	12.83	-0.05	-0.39	738759.0	9508887.66	547
2017-12-28	13.1	13.1	12.78	12.88	-0.14	-1.08	1682468.0	21808848.0	1067
2017-12-27	13.08	13.24	12.96	13.02	-0.02	-0.15	1369016.0	17972429.92	962
2017-12-26	12.86	13.1	12.8	13.04	0.13	1.01	1173136.0	15264824.02	667
2017-12-25	12.8	12.98	12.8	12.91	0.06	0.47	663702.0	8547054.8	476
2017-12-24	13.12	13.12	12.82	12.85	-0.2	-1.53	629163.0	8137898.48	596
2017-12-21	13.3	13.32	13.02	13.05	-0.19	-1.44	1435499.0	18855228.22	873
2017-12-20	13.6	13.6	13.2	13.24	-0.06	-0.45	1752303.0	23288202.22	888
2017-12-19	13.3	13.6	13.14	13.3	0.15	1.14	2178194.0	29113524.98	1257
2017-12-18	13.16	13.18	13.08	13.15	0.05	0.38	595715.0	7812946.36	429
2017-12-17	13.08	13.22	13.02	13.1	0.05	0.38	984159.0	12920720.48	555
2017-12-14	13.28	13.3	12.92	13.05	-0.08	-0.61	1112657.0	14500109.06	742
2017-12-13	12.74	13.26	12.7	13.13	0.35	2.74	2255863.0	29307076.7	1161
2017-12-12	12.66	12.9	12.58	12.78	0.06	0.47	1146572.0	14580217.16	719
2017-12-11	13.2	13.22	12.7	12.72	-0.32	-2.45	1638938.0	21266117.8	1003
2017-12-10	12.7	13.46	12.6	13.04	0.46	3.66	3106061.0	40375288.48	1612
2017-12-07	12.68	12.8	12.46	12.58	-0.07	-0.55	2767838.0	34887446.02	1640
2017-12-06	12.48	12.92	12.4	12.65	0.14	1.12	3397115.0	43232737.96	1998
2017-12-05	12.38	12.68	12.2	12.51	0.08	0.64	1422293.0	17659798.42	951
2017-12-04	12.66	12.76	12.26	12.43	-0.19	-1.51	2205047.0	27411118.8	1428
2017-12-03	12.02	12.66	12.02	12.62	0.68	5.7	2408810.0	29722730.2	1545
2017-11-30	11.48	12.1	11.48	11.94	0.6	5.29	4122283.0	48693401.92	2136
2017-11-29	11.3	11.44	11.2	11.34	0.11	0.98	1804369.0	20456728.96	891
2017-11-28	11.3	11.38	11.18	11.23	-0.07	-0.62	583337.0	6570499.9	374
2017-11-27	11.4	11.54	11.28	11.3	0.0	0.0	647088.0	7363680.78	412
2017-11-26	11.16	11.32	11.14	11.3	0.18	1.62	358979.0	4036161.08	302
2017-11-23	10.98	11.26	10.98	11.12	0.13	1.18	500640.0	5584256.88	435
2017-11-22	10.84	11.02	10.8	10.99	0.23	2.14	408326.0	4467945.48	382
2017-11-21	10.94	10.94	10.52	10.76	-0.15	-1.37	557797.0	6036346.94	339
2017-11-20	11.02	11.06	10.88	10.91	-0.07	-0.64	566136.0	6207955.66	428
2017-11-19	11.28	11.3	10.9	10.98	-0.29	-2.57	708913.0	7837209.78	478
2017-11-16	11.36	11.48	11.2	11.27	-0.15	-1.31	513384.0	5814125.06	419
2017-11-15	11.4	11.8	11.34	11.42	0.03	0.26	1929305.0	22386178.62	969
2017-11-14	11.32	11.52	11.22	11.39	0.11	0.98	1175892.0	13365426.1	690
2017-11-13	11.34	11.44	11.18	11.28	0.0	0.0	665312.0	7508537.28	536
2017-11-12	11.4	11.7	11.24	11.28	-0.11	-0.97	1321837.0	15109003.8	933
2017-11-09	11.1	11.58	11.0	11.39	0.34	3.08	884678.0	10034956.86	786
2017-11-08	10.4	11.32	10.4	11.05	-0.19	-1.69	848727.0	9307140.22	486
2017-11-07	12.4	12.4	11.24	11.24	-1.24	-9.94	1193747.0	13772896.78	552
2017-11-06	12.56	12.62	12.44	12.48	-0.16	-1.27	453161.0	5658984.56	250
2017-11-05	12.72	12.9	12.3	12.64	-0.31	-2.39	285138.0	3615482.58	264
2017-11-02	13.0	13.0	12.94	12.95	-0.07	-0.54	242845.0	3148191.62	188
2017-11-01	12.9	13.1	12.9	13.02	0.01	0.08	209286.0	2725117.18	220
2017-10-31	13.0	13.0	12.92	13.01	-0.03	-0.23	235309.0	3054136.2	244
2017-10-30	13.06	13.14	12.96	13.04	0.03	0.23	269752.0	3522938.74	241
2017-10-29	13.08	13.12	12.9	13.01	0.01	0.08	401624.0	5224037.9	292
2017-10-26	13.0	13.18	12.84	13.0	-0.03	-0.23	355787.0	4626070.28	261
2017-10-25	13.1	13.1	13.0	13.03	0.01	0.08	113568.0	1481016.08	125
2017-10-24	13.16	13.18	12.84	13.02	-0.09	-0.69	341026.0	4450856.8	270
2017-10-23	13.28	13.36	12.86	13.11	-0.28	-2.09	315697.0	4139261.4	340
2017-10-22	13.56	13.6	13.38	13.39	-0.24	-1.76	280467.0	3783218.22	248
2017-10-19	13.52	13.7	13.32	13.63	0.12	0.89	277362.0	3760221.48	228
2017-10-18	13.52	13.62	13.44	13.51	-0.08	-0.59	336114.0	4549893.32	260
2017-10-17	13.6	13.7	13.58	13.59	-0.09	-0.66	109668.0	1497387.7	121
2017-10-16	13.7	13.8	13.54	13.68	0.04	0.29	192345.0	2631094.2	150
2017-10-15	14.0	14.0	13.64	13.64	-0.28	-2.01	206107.0	2841014.8	160
2017-10-12	13.52	14.0	13.52	13.92	0.29	2.13	188384.0	2603412.44	161
2017-10-11	13.86	13.96	13.6	13.63	-0.3	-2.15	298112.0	4108086.52	238
2017-10-10	14.0	14.04	13.86	13.93	-0.08	-0.57	295293.0	4120603.82	197
2017-10-09	14.18	14.2	14.0	14.01	-0.23	-1.62	289347.0	4075501.84	222
2017-10-08	14.22	14.38	14.22	14.24	-0.1	-0.7	129643.0	1849884.16	138
2017-10-05	14.36	14.4	14.32	14.34	-0.05	-0.35	156952.0	2253236.42	143
2017-10-04	14.44	14.58	14.4	14.39	-0.08	-0.55	184005.0	2659107.44	183
2017-10-03	14.42	14.74	14.4	14.47	-0.07	-0.48	460336.0	6699266.98	366
2017-10-02	14.3	14.6	14.2	14.54	0.23	1.61	469427.0	6760126.58	334
2017-10-01	14.2	14.36	14.2	14.31	-0.18	-1.24	371892.0	5306967.7	305
2017-09-28	14.42	14.68	14.4	14.49	0.2	1.4	1054862.0	15334786.8	806
2017-09-27	14.2	14.36	14.1	14.29	0.19	1.35	687859.0	9779937.28	502
2017-09-26	14.0	14.16	13.82	14.1	0.09	0.64	540710.0	7559260.06	391
2017-09-25	14.26	14.26	13.9	14.01	-0.23	-1.62	749707.0	10511317.54	423
2017-09-21	14.24	14.4	14.22	14.24	-0.1	-0.7	199709.0	2855874.08	151
2017-09-20	14.38	14.4	14.26	14.34	-0.07	-0.49	184098.0	2638127.08	156
2017-09-19	14.64	14.7	14.4	14.41	-0.23	-1.57	417464.0	6070787.5	223
2017-09-18	14.62	14.64	14.58	14.64	0.01	0.07	203472.0	2975221.88	172
2017-09-17	14.64	14.72	14.62	14.63	-0.01	-0.07	248858.0	3651593.2	152
2017-09-14	14.74	14.76	14.62	14.64	-0.04	-0.27	216876.0	3191979.26	180
2017-09-13	14.52	14.74	14.48	14.68	0.12	0.82	425096.0	6222969.42	261
2017-09-12	14.58	14.8	14.52	14.56	-0.01	-0.07	426008.0	6245023.36	277
2017-09-11	14.8	14.82	14.52	14.57	-0.08	-0.55	741064.0	10897404.6	439
2017-09-10	14.44	14.76	14.38	14.65	0.33	2.3	543168.0	7889175.9	477
2017-09-07	14.22	14.46	14.22	14.32	0.09	0.63	570890.0	8182312.48	349
2017-09-06	14.28	14.38	14.22	14.23	0.04	0.28	236287.0	3376541.32	209
2017-08-29	14.08	14.38	14.0	14.19	0.24	1.72	659230.0	9385821.32	512
2017-08-28	13.86	14.04	13.82	13.95	0.09	0.65	288227.0	4014383.18	227
2017-08-27	14.14	14.16	13.84	13.86	-0.27	-1.91	445607.0	6225015.76	364
2017-08-24	14.26	14.26	14.12	14.13	-0.09	-0.63	337186.0	4775498.3	245
2017-08-23	14.38	14.48	14.22	14.22	-0.09	-0.63	384262.0	5503148.12	308
2017-08-22	14.3	14.42	14.28	14.31	0.01	0.07	422646.0	6055447.3	324
2017-08-21	14.48	14.48	14.26	14.3	0.07	0.49	420013.0	6015627.38	371
2017-08-20	14.28	14.48	14.22	14.23	-0.04	-0.28	482454.0	6918621.84	391
2017-08-17	14.22	14.36	14.2	14.27	0.06	0.42	766844.0	10940117.18	449
2017-08-16	14.18	14.22	14.08	14.21	-0.07	-0.49	241836.0	3418638.48	236
2017-08-15	14.58	14.6	14.28	14.28	-0.21	-1.45	281269.0	4052254.48	282
2017-08-14	14.48	14.66	14.48	14.49	0.06	0.42	295921.0	4311681.94	200
2017-08-13	14.4	14.62	14.4	14.43	0.09	0.63	333566.0	4838817.84	283
2017-08-10	14.4	14.42	14.24	14.34	-0.21	-1.44	543618.0	7795634.7	425
2017-08-09	14.68	14.74	14.5	14.55	-0.13	-0.89	357168.0	5227927.66	325
2017-08-08	14.74	14.82	14.66	14.68	0.1	0.69	226280.0	3330691.76	179
2017-08-07	14.66	14.66	14.6	14.58	-0.08	-0.55	180205.0	2635780.86	176
2017-08-06	14.9	14.98	14.64	14.66	-0.17	-1.15	271934.0	4025979.76	276
2017-08-03	14.9	14.94	14.82	14.83	-0.02	-0.13	136311.0	2030214.26	158
2017-08-02	15.06	15.16	14.86	14.85	-0.11	-0.74	250403.0	3754911.74	246
2017-08-01	14.74	15.14	14.74	14.96	0.24	1.63	374538.0	5594596.62	317
2017-07-31	14.82	14.88	14.7	14.72	-0.1	-0.67	96737.0	1429640.42	109
2017-07-30	14.88	15.0	14.82	14.82	-0.07	-0.47	141891.0	2116464.18	128
2017-07-27	15.1	15.1	14.86	14.89	-0.19	-1.26	170245.0	2543684.78	168
2017-07-26	15.16	15.22	15.04	15.08	0.05	0.33	149929.0	2264466.96	111
2017-07-25	15.1	15.18	15.02	15.03	-0.18	-1.18	171948.0	2593200.64	170
2017-07-24	15.28	15.3	15.2	15.21	-0.07	-0.46	161916.0	2472905.24	158
2017-07-23	15.46	15.46	15.24	15.28	0.11	0.73	251406.0	3852328.52	216
2017-07-20	15.0	15.38	14.98	15.17	0.22	1.47	283246.0	4294164.5	297
2017-07-19	15.18	15.18	14.9	14.95	-0.17	-1.12	568602.0	8538658.88	332
2017-07-18	15.36	15.36	15.08	15.12	-0.3	-1.95	154263.0	2352286.76	158
2017-07-17	15.56	15.56	15.4	15.42	-0.14	-0.9	125006.0	1931960.06	142
2017-07-16	15.6	15.64	15.56	15.56	0.04	0.26	323375.0	5040454.5	197
2017-07-13	15.54	15.62	15.4	15.52	-0.08	-0.51	236660.0	3665959.46	174
2017-07-12	15.7	15.8	15.56	15.6	-0.12	-0.76	245148.0	3851158.52	168
2017-07-11	15.94	15.94	15.7	15.72	-0.13	-0.82	232418.0	3672261.7	135
2017-07-10	15.9	16.08	15.84	15.85	-0.14	-0.88	353884.0	5656173.22	236
2017-07-09	15.9	16.08	15.84	15.99	0.15	0.95	195713.0	3124305.42	132
2017-07-06	15.9	15.94	15.76	15.84	-0.1	-0.63	58614.0	929066.8	89
2017-07-05	15.9	16.08	15.8	15.94	0.02	0.13	316159.0	5035630.78	184
2017-07-04	15.66	16.2	15.66	15.92	0.26	1.66	441290.0	7045941.56	269
2017-07-03	15.56	15.72	15.54	15.66	0.18	1.16	141469.0	2209334.36	140
2017-07-02	15.7	16.0	15.36	15.48	-0.16	-1.02	318840.0	5040260.36	242
2017-06-22	15.56	15.9	15.26	15.64	0.07	0.45	744647.0	11612607.3	372
2017-06-21	15.4	15.86	15.4	15.57	0.31	2.03	853821.0	13304303.72	597
2017-06-20	15.68	15.68	15.2	15.26	-0.21	-1.36	99130.0	1524396.16	108
2017-06-19	15.08	15.54	15.08	15.47	0.42	2.79	129825.0	1988560.1	148
2017-06-18	14.9	15.1	14.9	15.05	0.01	0.07	57822.0	867148.62	70
2017-06-15	15.04	15.2	15.0	15.04	-0.05	-0.33	54177.0	817240.96	66
2017-06-14	15.12	15.14	15.06	15.09	-0.03	-0.2	181477.0	2740882.2	132
2017-06-13	15.06	15.2	14.96	15.12	0.05	0.33	86267.0	1300456.98	102
2017-06-12	14.96	15.28	14.8	15.07	0.08	0.53	251312.0	3787959.0	204
2017-06-11	15.96	15.96	14.68	14.99	-0.93	-5.84	623416.0	9380667.86	514
2017-06-08	16.18	16.18	15.92	15.92	-0.32	-1.97	116370.0	1863777.64	117
2017-06-07	16.34	16.34	16.2	16.24	0.0	0.0	123589.0	2004629.3	73
2017-06-06	16.26	16.38	16.22	16.24	-0.04	-0.25	247414.0	4027843.26	160
2017-06-05	16.3	16.32	16.12	16.28	0.05	0.31	211250.0	3433507.6	163
2017-06-04	16.06	16.5	16.0	16.23	0.1	0.62	404824.0	6608328.18	291
2017-06-01	16.45	16.8	16.05	16.13	-0.21	-1.29	925759.0	15294076.0	708
2017-05-31	16.0	16.45	15.8	16.34	0.35	2.19	1094147.0	17487686.55	448
2017-05-30	15.95	16.15	15.9	15.99	0.05	0.31	276688.0	4422058.7	187
2017-05-29	16.15	16.15	15.8	15.94	0.03	0.19	360221.0	5741645.9	220
2017-05-28	16.75	16.9	15.7	15.91	-0.86	-5.13	270117.0	4374052.45	203
2017-05-25	17.0	17.15	16.7	16.77	-0.28	-1.64	209567.0	3540009.7	208
2017-05-24	17.7	17.8	17.0	17.05	-0.66	-3.73	422436.0	7392322.7	365
2017-05-23	17.2	17.9	17.2	17.71	0.41	2.37	1001349.0	17636739.15	761
2017-05-22	17.3	17.65	17.3	17.3	0.13	0.76	314265.0	5501496.1	317
2017-05-21	17.0	17.2	17.0	17.17	0.26	1.54	237360.0	4064393.1	190
2017-05-18	17.15	17.15	16.9	16.91	-0.2	-1.17	154265.0	2625258.5	148
2017-05-17	16.8	17.25	16.8	17.11	0.24	1.42	233994.0	3985733.6	241
2017-05-16	16.85	16.9	16.75	16.87	0.07	0.42	146330.0	2462728.1	142
2017-05-15	16.9	17.0	16.8	16.8	-0.04	-0.24	236176.0	3984817.1	184
2017-05-14	17.15	17.15	16.7	16.84	-0.31	-1.81	232588.0	3922584.85	368
2017-05-11	17.1	17.45	17.1	17.15	0.0	0.0	298809.0	5139011.8	260
2017-05-10	17.25	17.25	17.1	17.15	-0.16	-0.92	90983.0	1561814.9	118
2017-05-09	17.25	17.35	17.2	17.31	0.07	0.41	72946.0	1259379.8	91
2017-05-08	17.35	17.4	17.15	17.24	0.12	0.7	301201.0	5204859.6	160
2017-05-07	17.35	17.35	17.15	17.12	-0.26	-1.5	167320.0	2884744.5	119
2017-05-04	17.8	17.9	17.35	17.38	-0.47	-2.63	234637.0	4119699.3	183
2017-05-03	18.0	18.05	17.85	17.85	-0.15	-0.83	158483.0	2844140.4	136
2017-05-02	17.8	18.1	17.8	18.0	0.2	1.12	463851.0	8346763.25	289
2017-05-01	17.85	17.95	17.8	17.8	-0.04	-0.22	163920.0	2929852.1	125
2017-04-30	17.95	18.1	17.8	17.84	-0.01	-0.06	340688.0	6110369.85	253
2017-04-27	17.6	17.95	17.45	17.85	0.2	1.13	435828.0	7717044.0	462
2017-04-26	17.6	17.7	17.4	17.65	-0.01	-0.06	177531.0	3121736.0	181
2017-04-25	17.75	17.95	17.6	17.66	-0.02	-0.11	294522.0	5224020.8	268
2017-04-24	17.7	17.7	17.6	17.68	-0.07	-0.39	107177.0	1891499.8	122
2017-04-23	17.9	17.9	17.6	17.75	0.17	0.97	188639.0	3342779.75	193
2017-04-20	17.95	17.95	17.45	17.58	-0.19	-1.07	225208.0	3962649.2	260
2017-04-19	17.6	17.8	17.25	17.77	0.09	0.51	259824.0	4546299.35	345
2017-04-18	18.25	18.25	17.55	17.68	-0.61	-3.34	404494.0	7287078.0	372
2017-04-17	18.25	18.5	18.05	18.29	0.06	0.33	351757.0	6430961.45	323
2017-04-16	18.5	18.5	18.2	18.23	-0.14	-0.76	531953.0	9774209.85	439
2017-04-13	18.35	18.9	18.3	18.37	0.08	0.44	1431218.0	26637563.35	896
2017-04-12	18.1	18.35	18.0	18.29	0.14	0.77	551304.0	10012599.0	319
2017-04-11	18.25	18.25	18.1	18.15	-0.1	-0.55	227323.0	4131613.45	196
2017-04-10	18.3	18.4	18.15	18.25	0.04	0.22	595959.0	10898297.95	366
2017-04-09	17.85	18.25	17.8	18.21	0.3	1.68	818979.0	14816661.15	506
2017-04-06	17.9	17.95	17.7	17.91	0.06	0.34	383718.0	6842294.0	366
2017-04-05	17.85	18.05	17.7	17.85	0.25	1.42	933969.0	16697509.15	741
2017-04-04	17.25	17.8	17.25	17.6	0.25	1.44	649240.0	11433901.5	604
2017-04-03	17.3	17.4	17.25	17.35	0.12	0.7	150803.0	2611058.05	187
2017-04-02	17.45	17.45	17.2	17.23	-0.21	-1.2	321990.0	5577479.25	313
2017-03-30	17.55	17.6	17.3	17.44	-0.05	-0.29	420357.0	7313028.6	291
2017-03-29	17.55	17.6	17.5	17.49	0.06	0.34	220850.0	3873747.85	166
2017-03-28	17.5	17.7	17.4	17.43	-0.03	-0.17	292983.0	5151561.65	299
2017-03-27	17.6	17.7	17.5	17.46	-0.24	-1.36	178214.0	3135711.25	272
2017-03-26	17.85	17.85	17.65	17.7	-0.03	-0.17	179016.0	3175553.45	136
2017-03-23	17.65	17.9	17.65	17.73	0.06	0.34	225268.0	3998520.9	179
2017-03-22	17.9	17.9	17.6	17.67	-0.29	-1.61	203080.0	3597136.5	241
2017-03-21	17.9	18.25	17.9	17.96	0.02	0.11	346605.0	6271398.9	315
2017-03-20	18.2	18.4	17.9	17.94	-0.09	-0.5	789260.0	14309154.3	580
2017-03-19	17.55	18.1	17.5	18.03	0.48	2.74	493923.0	8785569.55	431
2017-03-16	17.4	17.7	17.35	17.55	0.26	1.5	536678.0	9414737.1	403
2017-03-15	17.1	17.65	17.1	17.29	0.38	2.25	714847.0	12449412.4	540
2017-03-14	16.8	17.0	16.4	16.91	0.02	0.12	501431.0	8351156.6	518
2017-03-13	17.1	17.3	16.75	16.89	-0.15	-0.88	649195.0	11157015.3	414
2017-03-12	17.05	17.2	16.9	17.04	-0.05	-0.29	259058.0	4410214.1	271
2017-03-09	17.05	17.35	16.5	17.09	-0.19	-1.1	1776261.0	30316289.05	1015
2017-03-08	17.4	17.75	17.2	17.28	-0.26	-1.48	559864.0	9790724.15	512
2017-03-07	17.5	17.6	17.3	17.54	0.14	0.8	1050558.0	18303271.05	498
2017-03-06	17.8	17.8	17.2	17.4	-0.42	-2.36	774724.0	13532654.2	495
2017-03-05	18.3	18.3	17.8	17.82	-0.46	-2.52	696232.0	12576564.2	474
2017-03-02	18.3	18.4	18.2	18.28	0.08	0.44	319460.0	5837905.05	258
2017-03-01	18.15	18.25	17.85	18.2	0.08	0.44	605758.0	10951089.55	421
2017-02-28	17.95	18.2	17.7	18.12	0.12	0.67	441939.0	7943515.05	317
2017-02-27	18.55	18.6	17.6	18.0	-0.63	-3.38	509816.0	9221832.4	409
2017-02-26	18.6	18.85	18.45	18.63	-0.06	-0.32	277146.0	5184227.1	275
2017-02-23	18.9	18.9	18.5	18.69	-0.24	-1.27	242534.0	4538514.2	245
2017-02-22	19.1	19.25	18.9	18.93	-0.06	-0.32	359660.0	6854032.0	280
2017-02-21	19.2	19.4	18.8	18.99	-0.17	-0.89	205677.0	3928469.0	235
2017-02-20	19.4	19.5	19.0	19.16	-0.23	-1.19	359585.0	6934727.05	306
2017-02-19	19.6	19.8	19.4	19.39	-0.21	-1.07	508251.0	9978237.95	402
2017-02-16	19.5	19.8	19.45	19.6	0.1	0.51	344257.0	6768337.05	301
2017-02-15	19.55	19.55	19.4	19.5	-0.03	-0.15	409931.0	7973066.45	372
2017-02-14	19.6	19.75	19.4	19.53	-0.06	-0.31	251621.0	4918550.55	241
2017-02-13	19.55	19.8	19.5	19.59	-0.01	-0.05	290409.0	5711793.05	256
2017-02-12	19.75	19.8	19.6	19.6	0.06	0.31	236531.0	4647886.75	154
2017-02-09	19.7	19.9	19.5	19.54	-0.14	-0.71	186700.0	3670120.85	206
2017-02-08	19.5	19.85	19.1	19.68	0.19	0.97	498267.0	9730179.95	487
2017-02-07	19.65	19.75	19.4	19.49	-0.13	-0.66	226521.0	4427418.6	196
2017-02-06	19.8	19.8	19.5	19.62	-0.1	-0.51	405873.0	7938617.45	340
2017-02-05	20.1	20.25	19.7	19.72	-0.23	-1.15	325213.0	6473866.4	295
2017-02-02	20.0	20.2	19.95	19.95	-0.08	-0.4	216693.0	4335473.85	222
2017-02-01	20.4	20.45	19.95	20.03	-0.26	-1.28	513155.0	10345180.7	363
2017-01-31	20.0	20.4	19.85	20.29	0.29	1.45	551058.0	11092790.6	435
2017-01-30	20.2	20.2	19.95	20.0	-0.11	-0.55	554087.0	11100179.7	383
2017-01-29	20.45	20.45	20.05	20.11	-0.32	-1.57	688706.0	13915565.7	609
2017-01-26	21.45	21.5	20.35	20.43	-0.79	-3.72	1843859.0	38566552.5	1287
2017-01-25	20.7	21.45	20.7	21.22	0.45	2.17	1019080.0	21548827.35	709
2017-01-24	21.0	21.05	20.65	20.77	-0.13	-0.62	376369.0	7866055.7	288
2017-01-23	20.65	21.1	20.65	20.9	0.29	1.41	483484.0	10099954.4	397
2017-01-22	20.7	20.7	20.4	20.61	-0.03	-0.15	333744.0	6860587.85	347
2017-01-19	20.8	20.9	20.5	20.64	0.13	0.63	446289.0	9217044.15	371
2017-01-18	20.6	21.15	20.5	20.51	-0.06	-0.29	946621.0	19687504.05	779
2017-01-17	20.25	20.65	20.0	20.57	0.37	1.83	806631.0	16374434.35	524
2017-01-16	20.65	20.65	20.15	20.2	-0.31	-1.51	805442.0	16357051.85	488
2017-01-15	20.4	21.0	20.4	20.51	0.37	1.84	1431698.0	29622791.9	1133
2017-01-12	19.4	20.5	19.4	20.14	0.84	4.35	1727737.0	34630089.3	1351
2017-01-11	19.05	19.6	19.0	19.3	0.09	0.47	522446.0	10072184.45	406
2017-01-10	19.8	19.8	19.0	19.21	-0.6	-3.03	603752.0	11700969.75	395
2017-01-09	20.15	20.25	19.4	19.81	-0.38	-1.88	476379.0	9372630.15	504
2017-01-08	20.1	20.65	20.05	20.19	0.16	0.8	863982.0	17584607.4	655
2017-01-05	19.4	20.3	19.4	20.03	0.55	2.82	851839.0	16913882.8	581
2017-01-04	19.8	19.85	19.3	19.48	-0.34	-1.72	375666.0	7349412.5	388
2017-01-03	19.6	20.15	19.5	19.82	0.35	1.8	1056930.0	21039630.55	814
2017-01-02	18.7	20.0	18.35	19.47	0.88	4.73	2244309.0	43962310.65	1645
2017-01-01	18.15	18.7	18.0	18.59	0.53	2.93	1166595.0	21461885.4	676
2016-12-29	18.0	18.15	17.95	18.06	0.01	0.06	349432.0	6304298.15	275
2016-12-28	18.15	18.25	18.0	18.05	-0.09	-0.5	1292985.0	23407219.05	556
2016-12-27	17.95	18.35	17.85	18.14	0.24	1.34	744796.0	13479723.85	465
2016-12-26	17.6	18.0	17.3	17.9	0.43	2.46	1229617.0	21645296.65	747
2016-12-25	16.9	17.65	16.9	17.47	0.67	3.99	1492401.0	25815684.9	760
2016-12-22	16.4	16.85	16.3	16.8	0.41	2.5	415116.0	6897350.0	362
2016-12-21	16.1	16.45	16.1	16.39	0.15	0.92	858552.0	13952734.8	251
2016-12-20	16.45	16.5	16.15	16.24	-0.14	-0.85	301814.0	4909899.9	297
2016-12-19	16.9	16.95	16.3	16.38	-0.41	-2.44	643330.0	10716963.35	431
2016-12-18	16.85	17.0	16.7	16.79	0.06	0.36	899581.0	15080470.35	506
2016-12-15	16.45	17.0	16.45	16.73	0.13	0.78	1128851.0	18896066.35	668
2016-12-14	16.85	17.0	16.4	16.6	-0.34	-2.01	1100894.0	18360162.0	599
2016-12-13	16.95	17.25	16.7	16.94	0.33	1.99	2828021.0	48065790.4	1473
2016-12-12	17.1	17.15	16.6	16.61	-0.43	-2.52	2006589.0	33753420.1	902
2016-12-11	16.7	17.3	16.7	17.04	0.56	3.4	2395213.0	40857351.3	1033
2016-12-08	16.25	16.75	16.2	16.48	0.24	1.48	2273563.0	37406992.7	920
2016-12-07	16.3	16.7	16.15	16.24	0.08	0.5	3057913.0	50170283.45	1606
2016-12-06	15.7	16.35	15.55	16.16	0.64	4.12	2356219.0	37412869.25	982
2016-12-05	15.75	15.75	15.4	15.52	-0.2	-1.27	839768.0	13066850.75	467
2016-12-04	16.05	16.2	15.6	15.72	-0.2	-1.26	1348174.0	21454261.25	772
2016-12-01	15.9	16.3	15.75	15.92	0.19	1.21	2237140.0	35871518.55	1078
2016-11-30	15.35	16.1	15.35	15.73	0.43	2.81	3143295.0	49576545.6	1287
2016-11-29	15.5	15.7	15.25	15.3	-0.16	-1.03	1369570.0	21160552.9	657
2016-11-28	15.2	15.5	15.2	15.46	0.33	2.18	1017443.0	15631012.7	519
2016-11-27	15.0	15.2	14.9	15.13	0.12	0.8	462102.0	6974858.0	282
2016-11-24	15.5	15.55	14.95	15.01	-0.29	-1.9	1265218.0	19262989.95	510
2016-11-23	15.05	15.5	14.95	15.3	0.31	2.07	1409610.0	21512062.05	825
2016-11-22	14.8	15.05	14.8	14.99	0.24	1.63	427033.0	6381388.15	303
2016-11-21	15.45	15.45	14.5	14.75	-0.5	-3.28	576970.0	8546704.2	306
2016-11-20	15.35	15.6	15.2	15.25	-0.13	-0.85	267011.0	4104196.75	222
2016-11-17	15.7	15.85	15.35	15.38	-0.13	-0.84	632170.0	9850465.05	466
2016-11-16	14.9	15.9	14.9	15.51	0.58	3.88	2107408.0	32603076.9	816
2016-11-15	15.15	15.4	14.75	14.93	-0.2	-1.32	483952.0	7287560.15	375
2016-11-14	15.45	15.55	14.9	15.13	-0.38	-2.45	1463577.0	22329381.05	665
2016-11-13	15.15	15.6	15.1	15.51	0.36	2.38	1062913.0	16359157.6	496
2016-11-10	15.1	15.3	15.0	15.15	0.16	1.07	932525.0	14134359.8	452
2016-11-09	14.05	15.2	14.05	14.99	0.34	2.32	1407668.0	20996248.6	795
2016-11-08	14.75	15.05	14.6	14.65	-0.05	-0.34	941925.0	14033185.1	394
2016-11-07	14.65	14.85	14.65	14.7	0.1	0.68	567314.0	8355141.3	508
2016-11-06	14.6	14.75	14.55	14.6	0.0	0.0	516833.0	7550973.8	365
2016-11-03	14.45	14.75	14.45	14.6	0.15	1.04	401420.0	5868916.1	248
2016-11-02	14.4	14.5	14.35	14.45	-0.1	-0.69	1584859.0	22825723.2	595
2016-11-01	14.4	14.6	14.4	14.55	0.09	0.62	357664.0	5208279.0	146
2016-10-31	14.5	14.65	14.4	14.46	-0.01	-0.07	210402.0	3057488.0	115
2016-10-30	14.5	14.85	14.45	14.47	-0.11	-0.75	574858.0	8406016.6	299
2016-10-27	14.2	14.8	14.2	14.58	0.28	1.96	750770.0	10962694.6	312
2016-10-26	14.3	14.7	14.15	14.3	0.02	0.14	755769.0	10857901.8	335
2016-10-25	14.2	14.3	14.1	14.28	0.21	1.49	479667.0	6814445.9	237
2016-10-24	13.65	14.55	13.55	14.07	0.5	3.68	2088146.0	29468960.7	771
2016-10-23	13.25	13.75	13.2	13.57	0.46	3.51	1443211.0	19498826.25	606
2016-10-20	12.95	13.25	12.8	13.11	0.2	1.55	886978.0	11572951.05	415
2016-10-19	12.9	13.0	12.5	12.91	0.12	0.94	1122104.0	14449287.3	2009
2016-10-18	13.1	13.15	12.5	12.79	-0.46	-3.47	275624.0	3562175.85	287
2016-10-17	13.4	13.55	13.0	13.25	-0.1	-0.75	231335.0	3076048.0	180
2016-10-16	13.5	13.5	13.25	13.35	-0.29	-2.13	394301.0	5255931.3	182
2016-10-13	13.8	13.8	13.5	13.64	-0.01	-0.07	678820.0	9300016.25	277
2016-10-12	13.5	14.2	13.4	13.65	0.22	1.64	985429.0	13554129.9	644
2016-10-11	12.25	13.45	12.25	13.43	1.18	9.63	1312900.0	17328868.65	494
2016-10-10	12.05	12.25	11.9	12.25	0.14	1.16	267544.0	3240801.9	171
2016-10-09	12.55	12.7	12.1	12.11	-0.51	-4.04	194512.0	2413530.7	156
2016-10-06	12.55	12.7	12.35	12.62	0.06	0.48	249571.0	3139272.45	171
2016-10-05	12.4	12.6	12.15	12.56	0.23	1.87	301880.0	3752489.3	211
2016-10-04	12.05	12.45	11.9	12.33	0.53	4.49	449055.0	5459508.1	278
2016-10-03	11.5	12.05	10.7	11.8	0.44	3.87	359146.0	4181186.75	310
2016-10-02	12.5	12.6	11.3	11.36	-1.12	-8.97	407394.0	4961923.2	262
2016-09-29	11.85	12.5	11.85	12.48	0.55	4.61	461071.0	5622171.25	340
2016-09-28	12.85	13.1	11.7	11.93	-1.05	-8.09	733959.0	8962699.55	469
2016-09-27	14.1	14.15	12.95	12.98	-1.27	-8.91	616922.0	8525143.25	326
2016-09-26	14.2	14.3	14.2	14.25	0.03	0.21	183912.0	2622753.15	134
2016-09-25	14.25	14.25	14.1	14.22	-0.12	-0.84	148389.0	2104366.6	157
2016-09-21	14.4	14.4	14.3	14.34	0.14	0.99	108431.0	1554198.9	162
2016-09-20	14.05	14.3	14.0	14.2	-0.02	-0.14	139797.0	1974849.35	202
2016-09-19	14.35	14.5	14.0	14.22	-0.06	-0.42	635677.0	9132038.9	474
2016-09-18	14.55	14.55	14.25	14.28	-0.3	-2.06	353050.0	5107952.4	462
2016-09-08	14.5	14.65	14.5	14.58	0.09	0.62	357605.0	5212058.9	425
2016-09-07	14.4	14.6	14.4	14.49	-0.01	-0.07	524310.0	7615946.35	454
2016-09-06	14.5	14.65	14.3	14.5	0.02	0.14	617532.0	8940581.6	558
2016-09-05	14.5	14.9	14.4	14.48	0.19	1.33	2309658.0	33986627.9	1079
2016-09-04	14.2	14.4	14.1	14.29	0.22	1.56	284555.0	4063924.35	208
2016-09-01	14.05	14.15	13.95	14.07	-0.24	-1.68	184308.0	2585406.4	161
2016-08-31	14.55	14.6	14.3	14.31	-0.19	-1.31	377179.0	5468805.1	212
2016-08-30	14.5	14.55	14.35	14.5	0.04	0.28	519852.0	7531331.2	298
2016-08-29	14.1	14.55	14.1	14.46	0.32	2.26	500194.0	7130131.3	376
2016-08-28	13.8	14.25	13.8	14.14	0.28	2.02	722720.0	10134424.45	424
2016-08-25	14.0	14.0	13.75	13.86	-0.14	-1.0	254751.0	3530793.8	239
2016-08-24	13.95	14.05	13.95	14.0	0.08	0.57	436665.0	6114621.95	244
2016-08-23	13.75	13.95	13.75	13.92	0.12	0.87	208204.0	2884389.75	184
2016-08-22	13.9	13.9	13.7	13.8	-0.11	-0.79	501482.0	6892551.0	308
2016-08-21	14.15	14.25	13.9	13.91	-0.19	-1.35	175870.0	2468054.6	189
2016-08-18	14.1	14.1	13.75	14.1	0.01	0.07	442044.0	6170020.35	333
2016-08-17	14.3	14.3	13.95	14.09	-0.21	-1.47	532211.0	7514538.05	293
2016-08-16	14.25	14.35	14.25	14.3	0.01	0.07	262217.0	3748000.1	164
2016-08-15	14.45	14.45	14.25	14.29	-0.14	-0.97	195564.0	2810943.75	152
2016-08-14	14.4	14.5	14.35	14.43	0.14	0.98	407299.0	5871486.2	216
2016-08-11	14.45	14.55	14.25	14.29	-0.27	-1.85	465796.0	6683156.0	314
2016-08-10	14.7	14.7	14.4	14.56	-0.04	-0.27	460686.0	6695072.55	301
2016-08-09	14.2	14.7	14.1	14.6	0.47	3.33	1473584.0	21286243.5	734
2016-08-08	13.95	14.2	13.85	14.13	0.31	2.24	490110.0	6868630.6	282
2016-08-07	13.85	14.1	13.8	13.82	0.1	0.73	474530.0	6614991.85	315
2016-08-04	14.0	14.1	13.7	13.72	-0.18	-1.29	565497.0	7833065.0	289
2016-08-03	14.05	14.05	13.85	13.9	-0.11	-0.79	344239.0	4805026.35	201
2016-08-02	14.15	14.2	13.85	14.01	-0.12	-0.85	1155765.0	16212443.95	499
2016-08-01	13.8	14.25	13.8	14.13	0.39	2.84	1034846.0	14556220.9	515
2016-07-31	13.95	13.95	13.5	13.74	-0.13	-0.94	588407.0	8096503.15	401
2016-07-28	13.95	14.0	13.65	13.87	-0.09	-0.64	759744.0	10511662.5	530
2016-07-27	14.05	14.1	13.6	13.96	-0.11	-0.78	785042.0	10860093.95	467
2016-07-26	14.5	14.5	14.05	14.07	-0.41	-2.83	672513.0	9523238.0	486
2016-07-25	14.7	14.9	14.3	14.48	-0.22	-1.5	1068017.0	15491826.0	576
2016-07-24	14.85	14.9	14.65	14.7	-0.15	-1.01	794185.0	11722092.65	365
2016-07-21	15.4	15.5	14.8	14.85	-0.59	-3.82	803778.0	12141890.8	530
2016-07-20	15.75	15.85	15.4	15.44	-0.32	-2.03	870036.0	13531053.05	495
2016-07-19	15.85	16.1	15.65	15.76	0.05	0.32	1236914.0	19695744.25	516
2016-07-18	15.9	16.0	15.65	15.71	-0.07	-0.44	1490820.0	23575773.4	705
2016-07-17	15.25	15.85	15.25	15.78	0.63	4.16	2311244.0	35910926.3	830
2016-07-14	15.1	15.55	15.0	15.15	0.16	1.07	2981719.0	45704077.3	1199
2016-07-13	14.7	15.2	14.6	14.99	0.39	2.67	2578032.0	38674117.35	917
2016-07-12	14.65	14.75	14.6	14.6	-0.05	-0.34	690084.0	10108675.75	325
2016-07-11	14.85	14.85	14.65	14.65	-0.19	-1.28	911042.0	13407959.7	414
2016-07-10	14.6	14.9	14.45	14.84	0.36	2.49	2300990.0	33867611.35	772
2016-06-30	14.75	14.8	14.45	14.48	-0.27	-1.83	613883.0	8948408.75	358
2016-06-29	14.8	15.1	14.75	14.75	0.04	0.27	1341078.0	19988044.2	627
2016-06-28	14.05	15.15	14.0	14.71	0.61	4.33	4047645.0	59743648.7	1520
2016-06-27	14.15	14.3	14.1	14.1	0.01	0.07	682429.0	9676243.9	349
2016-06-26	13.6	14.15	13.55	14.09	-0.25	-1.74	1498344.0	20945673.9	616
2016-06-23	14.25	14.4	14.15	14.34	0.14	0.99	792797.0	11330183.65	348
2016-06-22	14.4	14.45	14.2	14.2	-0.18	-1.25	587972.0	8407704.75	291
2016-06-21	14.35	14.65	14.3	14.38	0.17	1.2	1915916.0	27730088.9	833
2016-06-20	14.2	14.45	14.15	14.21	0.16	1.14	839443.0	11955239.5	385
2016-06-19	14.15	14.3	14.0	14.05	0.04	0.29	641007.0	9066202.2	336
2016-06-16	14.15	14.15	14.0	14.01	-0.12	-0.85	503556.0	7073836.2	295
2016-06-15	14.45	14.45	14.1	14.13	-0.29	-2.01	1223021.0	17429136.85	491
2016-06-14	14.4	14.6	14.3	14.42	0.04	0.28	2199148.0	31830453.7	714
2016-06-13	14.35	14.6	14.3	14.38	-0.01	-0.07	2123323.0	30673042.0	778
2016-06-12	14.15	14.6	14.05	14.39	0.14	0.98	2902611.0	41710771.5	1028
2016-06-09	14.95	14.95	14.15	14.25	-0.63	-4.23	3993805.0	58181510.5	1667
2016-06-08	14.35	15.4	14.2	14.88	0.58	4.06	16747163.0	249258300.7	4990
2016-06-07	13.55	14.45	13.45	14.3	0.8	5.93	5670030.0	80081945.95	1881
2016-06-06	13.2	13.55	13.1	13.5	0.41	3.13	763726.0	10246261.7	315
2016-06-05	13.25	13.4	13.05	13.09	-0.21	-1.58	408718.0	5416706.5	208
2016-06-02	13.45	13.45	13.3	13.3	-0.05	-0.37	295279.0	3946590.9	200
2016-06-01	13.25	13.45	13.25	13.35	0.05	0.38	337268.0	4506424.9	250
2016-05-31	13.2	13.35	13.1	13.3	0.21	1.6	433030.0	5719569.65	279
2016-05-30	13.4	13.45	12.95	13.09	-0.32	-2.39	971421.0	12736728.2	465
2016-05-29	13.5	13.6	13.35	13.41	-0.1	-0.74	755699.0	10188013.7	377
2016-05-26	13.6	13.7	13.45	13.51	-0.04	-0.3	546735.0	7427024.1	363
2016-05-25	13.65	13.7	13.35	13.55	0.15	1.12	732767.0	9931943.8	342
2016-05-24	13.5	13.55	13.2	13.4	0.07	0.53	1053240.0	14094698.5	486
2016-05-23	14.05	14.05	13.25	13.33	-0.74	-5.26	1431081.0	19554835.15	684
2016-05-22	14.2	14.35	14.05	14.07	-0.12	-0.85	2022412.0	28707727.4	829
2016-05-19	14.1	14.25	13.95	14.19	-0.06	-0.42	1598484.0	22497433.4	593
2016-05-18	14.35	14.45	14.2	14.25	-0.14	-0.97	1224207.0	17562612.15	498
2016-05-17	14.65	14.9	14.3	14.39	-0.16	-1.1	2525049.0	36878674.7	978
2016-05-16	14.55	14.6	14.25	14.55	0.09	0.62	2139156.0	30976241.7	912
2016-05-15	13.7	14.55	13.7	14.46	0.85	6.25	3559499.0	50174736.4	1506
2016-05-12	13.7	13.8	13.55	13.61	0.02	0.15	1999638.0	27322854.0	786
2016-05-11	13.9	14.0	13.55	13.59	-0.24	-1.74	1993662.0	27286408.3	1037
2016-05-10	14.1	14.1	13.8	13.83	-0.28	-1.98	1908611.0	26621113.45	869
2016-05-09	14.3	14.35	14.05	14.11	-0.15	-1.05	2848301.0	40427779.35	913
2016-05-08	14.5	14.7	14.15	14.26	-0.08	-0.56	1364686.0	19735891.35	631
2016-05-05	14.0	14.5	13.95	14.34	0.34	2.43	4518381.0	64217817.95	1007
2016-05-04	14.55	14.65	13.85	14.0	-0.78	-5.28	3309427.0	46719805.9	1341
2016-05-03	15.0	15.1	14.5	14.78	-0.19	-1.27	1253999.0	18551916.55	503
2016-05-02	15.05	15.2	14.95	14.97	-0.03	-0.2	1425015.0	21424691.55	491
2016-05-01	14.95	15.05	14.85	15.0	0.05	0.33	540185.0	8071366.9	259
2016-04-28	15.05	15.05	14.9	14.95	-0.03	-0.2	1089819.0	16351023.0	611
2016-04-27	15.0	15.1	14.85	14.98	0.02	0.13	1183179.0	17719840.8	508
2016-04-26	14.9	15.35	14.8	14.96	0.14	0.94	2530573.0	38094564.85	907
2016-04-25	15.0	15.1	14.65	14.82	-0.07	-0.47	2172216.0	32241924.35	707
2016-04-24	14.8	15.25	14.8	14.89	0.09	0.61	3909078.0	58907565.65	1192
2016-04-21	14.75	15.1	14.7	14.8	-0.12	-0.8	2047144.0	30373716.9	779
2016-04-20	14.4	15.0	14.3	14.92	0.56	3.9	2975849.0	44110961.0	1061
2016-04-19	14.25	14.4	14.1	14.36	0.32	2.28	871108.0	12455690.1	449
2016-04-18	13.7	14.2	13.4	14.04	0.13	0.93	1010768.0	14075529.0	508
2016-04-17	14.45	14.45	13.8	13.91	-0.64	-4.4	1336830.0	18957855.95	534
2016-04-14	14.4	14.6	14.4	14.55	0.06	0.41	539563.0	7836311.0	251
2016-04-13	14.8	14.8	14.45	14.49	-0.2	-1.36	1120617.0	16370919.0	435
2016-04-12	14.6	14.9	14.45	14.69	0.18	1.24	940972.0	13846587.7	456
2016-04-11	14.0	14.9	14.0	14.51	0.39	2.76	3338307.0	48695220.25	1238
2016-04-10	14.05	14.25	13.95	14.12	0.27	1.95	1499340.0	21149157.35	544
2016-04-07	14.0	14.1	13.8	13.85	0.0	0.0	1275599.0	17800248.3	478
2016-04-06	13.65	14.05	13.65	13.85	0.33	2.44	2782135.0	38562913.65	911
2016-04-05	13.55	13.55	13.35	13.52	-0.07	-0.52	1993310.0	26875179.35	578
2016-04-04	13.35	13.65	13.3	13.59	0.27	2.03	2633191.0	35480135.75	915
2016-04-03	13.6	13.75	13.1	13.32	-0.33	-2.42	3995158.0	53269113.1	1306
2016-03-31	13.1	13.75	13.0	13.65	0.46	3.49	6029651.0	81067076.5	1403
2016-03-30	12.95	13.25	12.85	13.19	0.33	2.57	2979451.0	38893951.9	779
2016-03-29	13.05	13.05	12.7	12.86	-0.11	-0.85	2318882.0	29806762.2	850
2016-03-28	12.6	13.0	12.6	12.97	0.38	3.02	3349431.0	42963871.25	795
2016-03-27	13.05	13.05	12.55	12.59	-0.32	-2.48	2568770.0	32680622.15	866
2016-03-24	13.3	13.35	12.8	12.91	-0.47	-3.51	4729633.0	61550945.7	1240
2016-03-23	13.2	13.65	13.15	13.38	0.23	1.75	5685689.0	76243627.1	1474
2016-03-22	13.4	13.4	13.05	13.15	-0.16	-1.2	2436617.0	32180750.85	603
2016-03-21	13.3	13.55	13.2	13.31	0.01	0.08	3718578.0	49775725.1	989
2016-03-20	13.15	13.45	13.05	13.3	0.28	2.15	4725963.0	62525648.0	1078
2016-03-17	12.95	13.1	12.85	13.02	0.23	1.8	5863220.0	76144472.1	1294
2016-03-16	12.5	12.85	12.4	12.79	0.32	2.57	4599068.0	58020426.05	1199
2016-03-15	12.3	12.6	12.3	12.47	-0.07	-0.56	4013600.0	49874936.25	969
2016-03-14	12.6	13.1	12.45	12.54	-0.06	-0.48	10676754.0	136702496.4	2141
2016-03-13	12.6	12.85	12.5	12.6	0.23	1.86	9668437.0	122348713.1	1877
2016-03-10	12.4	12.65	12.35	12.37	-0.01	-0.08	7086989.0	88429578.6	1696
2016-03-09	12.4	12.55	12.2	12.38	-0.11	-0.88	4028721.0	49851960.45	1119
2016-03-08	12.65	12.65	12.35	12.49	0.04	0.32	3318667.0	41402877.05	971
2016-03-07	12.55	12.75	12.35	12.45	0.02	0.16	8391745.0	105456379.7	1791
2016-03-06	12.3	12.6	12.3	12.43	0.46	3.84	7762395.0	96537575.5	1741
2016-03-03	12.05	12.1	11.85	11.97	0.04	0.34	7872987.0	94061088.35	1795
2016-03-02	12.35	12.45	11.9	11.93	-0.29	-2.37	5430884.0	65921990.1	1441
2016-03-01	12.1	12.45	12.1	12.22	0.26	2.17	4929235.0	60466244.2	1324
2016-02-29	11.85	12.3	11.8	11.96	0.16	1.36	7548713.0	90931168.05	2111
2016-02-28	11.6	11.9	11.5	11.8	0.47	4.15	6112705.0	71986676.8	1393
2016-02-25	11.45	11.5	11.25	11.33	0.06	0.53	3874754.0	44047352.8	1057
2016-02-24	11.7	11.75	11.25	11.27	-0.59	-4.97	9148125.0	105416421.6	2024
2016-02-23	11.8	12.0	11.6	11.86	0.08	0.68	6946550.0	82453817.1	1516
2016-02-22	11.5	11.95	11.45	11.78	0.47	4.16	9444907.0	110196206.35	2112
2016-02-21	11.3	11.65	11.2	11.31	-0.01	-0.09	5376359.0	61403414.2	1641
2016-02-18	11.4	11.65	11.25	11.32	0.12	1.07	8989734.0	102897068.05	2429
2016-02-17	11.2	11.55	10.75	11.2	-0.08	-0.71	15745547.0	175469246.5	4917
2016-02-16	10.6	11.3	10.55	11.28	0.98	9.51	13999773.0	152933688.7	2877
2016-02-15	10.1	10.6	9.95	10.3	0.29	2.9	10670054.0	109800172.7	2312
2016-02-14	11.3	11.4	9.95	10.01	-1.01	-9.17	11003663.0	118002297.5	2718
2016-02-11	11.7	11.75	10.95	11.02	-0.64	-5.49	5831251.0	65916202.45	1529
2016-02-10	11.9	12.2	11.65	11.66	-0.31	-2.59	10863680.0	128830946.95	2400
2016-02-09	11.35	12.35	11.25	11.97	0.52	4.54	15858891.0	188821951.25	3538
2016-02-08	11.65	11.95	11.25	11.45	-0.06	-0.52	14373951.0	166799847.6	3215
2016-02-07	11.2	11.7	11.05	11.51	-0.04	-0.35	14582379.0	165684614.1	3223
2016-02-04	11.75	12.05	11.5	11.55	0.17	1.49	10914379.0	127872421.1	2663
2016-02-03	10.75	11.45	10.75	11.38	0.41	3.74	8322162.0	92862939.3	1908
2016-02-02	11.15	11.75	10.9	10.97	-0.41	-3.6	12340935.0	139753540.6	2810
2016-02-01	11.25	11.7	11.2	11.38	-0.08	-0.7	4588965.0	52616159.5	1319
2016-01-31	11.6	11.85	11.4	11.46	0.31	2.78	4653728.0	54223799.75	1532
2016-01-28	10.5	11.4	10.5	11.15	0.76	7.31	14130391.0	156211125.05	3136
2016-01-27	10.7	10.85	10.3	10.39	-0.16	-1.52	11716803.0	123798317.05	2962
2016-01-26	9.8	10.6	9.75	10.55	0.49	4.87	13224768.0	135380400.9	2703
2016-01-25	9.8	10.15	9.55	10.06	0.19	1.93	4413070.0	43324796.1	1490
2016-01-24	10.4	10.5	9.8	9.87	0.17	1.75	8079947.0	82238546.05	2306
2016-01-21	9.5	10.05	8.9	9.7	0.0	0.0	21854194.0	206848880.0	5453
2016-01-20	10.2	10.35	9.7	9.7	-1.06	-9.85	9505344.0	93641876.1	2401
2016-01-19	10.85	11.05	10.7	10.76	0.22	2.09	7586954.0	82266576.15	2016
2016-01-18	10.5	10.8	10.3	10.54	0.13	1.25	8162076.0	86436974.15	2364
2016-01-17	10.1	10.65	10.0	10.41	-0.69	-6.22	7091466.0	72170943.05	2102
2016-01-14	12.2	12.4	11.1	11.1	-1.2	-9.76	5180607.0	59248812.25	1873
2016-01-13	12.6	12.65	12.05	12.3	-0.21	-1.68	3620920.0	44846369.45	1434
2016-01-12	12.9	13.05	12.45	12.51	-0.55	-4.21	9866633.0	126408861.35	3168
2016-01-11	12.1	13.15	11.8	13.06	0.94	7.76	12970613.0	164709796.35	3785
2016-01-10	12.8	13.1	11.95	12.12	-0.65	-5.09	4147105.0	51844782.8	1767
2016-01-07	13.75	13.75	12.65	12.77	-1.27	-9.05	4762511.0	62624750.1	1815
2016-01-06	14.9	14.9	13.95	14.04	-0.85	-5.71	2765932.0	39736786.9	1464
2016-01-05	14.9	15.1	14.75	14.89	0.04	0.27	1391768.0	20718348.1	798
2016-01-04	15.25	15.3	14.8	14.85	-0.51	-3.32	3662948.0	55320701.0	1311
2016-01-03	15.4	15.55	15.35	15.36	-0.14	-0.9	2027181.0	31243018.55	821
2015-12-31	15.45	15.6	15.35	15.5	-0.05	-0.32	3047709.0	47145792.3	1070
2015-12-30	15.65	15.85	15.4	15.55	-0.02	-0.13	4308378.0	67300505.95	1670
2015-12-29	15.3	15.65	14.8	15.57	0.11	0.71	3937946.0	59816491.65	1463
2015-12-28	15.25	15.6	15.2	15.46	0.3	1.98	4963119.0	76514631.1	1647
2015-12-27	15.35	15.45	15.0	15.16	-0.14	-0.92	1846667.0	27970807.6	843
2015-12-24	15.4	15.55	15.25	15.3	-0.04	-0.26	2068121.0	31867592.3	755
2015-12-23	15.5	15.7	15.2	15.34	-0.06	-0.39	3731264.0	57750986.3	1362
2015-12-22	15.1	15.6	15.1	15.4	0.36	2.39	4897333.0	75501673.05	1822
2015-12-21	15.1	15.35	15.0	15.04	-0.18	-1.18	2889138.0	43817353.6	1474
2015-12-20	15.5	15.6	15.2	15.22	-0.35	-2.25	2822510.0	43479762.75	1468
2015-12-17	15.6	15.85	15.45	15.57	0.1	0.65	7425649.0	116086223.75	2525
2015-12-16	16.1	16.3	15.4	15.47	-0.46	-2.89	13811892.0	218172145.5	4334
2015-12-15	15.1	16.0	15.1	15.93	1.05	7.06	13901177.0	217157463.95	4500
2015-12-14	15.7	16.0	14.8	14.88	-0.54	-3.5	10832643.0	168826797.4	4173
2015-12-13	14.5	15.7	14.2	15.42	0.31	2.05	20624045.0	314179846.2	7216
2015-12-10	15.45	16.1	15.0	15.11	-0.26	-1.69	14207570.0	220970041.3	4594
2015-12-09	14.45	15.6	14.3	15.37	0.99	6.88	10384605.0	156833230.8	3918
2015-12-08	14.75	14.75	14.1	14.38	-0.52	-3.49	2571615.0	37090587.95	1229
2015-12-07	15.3	15.35	14.9	14.9	-0.46	-2.99	1664859.0	25108507.25	871
2015-12-06	15.45	15.55	15.3	15.36	-0.1	-0.65	2027136.0	31217386.05	828
2015-12-03	15.8	15.8	15.4	15.46	-0.42	-2.64	2180719.0	34126552.55	994
2015-12-02	16.0	16.0	15.7	15.88	0.0	0.0	3504244.0	55612709.65	1273
2015-12-01	15.55	16.25	15.5	15.88	0.38	2.45	8980580.0	142277630.8	2750
2015-11-30	15.4	15.75	15.35	15.5	0.11	0.71	7978411.0	124289855.95	2456
2015-11-29	15.3	15.6	15.3	15.39	0.13	0.85	4004095.0	61874918.4	1514
2015-11-26	15.45	15.65	15.2	15.26	-0.14	-0.91	4597534.0	71102261.85	1802
2015-11-25	15.4	15.65	15.35	15.4	0.06	0.39	1836444.0	28413920.3	907
2015-11-24	15.7	15.95	15.25	15.34	-0.06	-0.39	3298192.0	51336030.4	1616
2015-11-23	16.75	16.75	15.25	15.4	-1.36	-8.11	7867090.0	127316130.65	3004
2015-11-22	16.0	16.95	15.95	16.76	1.35	8.76	10586809.0	175920961.5	3678
2015-11-19	14.95	15.85	14.95	15.41	0.59	3.98	6256086.0	96981330.95	2560
2015-11-18	14.85	15.05	14.75	14.82	-0.17	-1.13	861106.0	12814752.8	574
2015-11-17	15.25	15.7	14.85	14.99	-0.17	-1.12	2556782.0	39227012.35	1281
2015-11-16	14.9	15.3	14.75	15.16	0.32	2.16	1622724.0	24390207.5	761
2015-11-15	15.2	15.2	14.7	14.84	-0.72	-4.63	1683785.0	25080878.55	852
2015-11-12	15.6	15.65	15.5	15.56	-0.01	-0.06	918803.0	14307943.45	454
2015-11-11	15.4	15.85	15.4	15.57	0.14	0.91	2478162.0	38763012.85	1165
2015-11-10	15.65	15.8	15.35	15.43	-0.21	-1.34	1738438.0	27041341.4	885
2015-11-09	15.55	15.7	15.4	15.64	0.08	0.51	2495115.0	38863988.95	1054
2015-11-08	15.95	16.05	15.4	15.56	-0.16	-1.02	3722831.0	58331228.1	1680
2015-11-05	15.3	16.1	15.05	15.72	0.45	2.95	7867711.0	124077032.65	3013
2015-11-04	15.35	15.75	14.65	15.27	0.15	0.99	6017741.0	91052489.0	2566
2015-11-03	15.05	15.25	14.45	15.12	-0.03	-0.2	6696167.0	99700360.45	2190
2015-11-02	14.1	15.35	14.05	15.15	1.08	7.68	8325362.0	123465313.9	2886
2015-11-01	14.4	14.4	13.7	14.07	-0.34	-2.36	2694856.0	37769051.5	1419
2015-10-29	14.9	15.0	14.3	14.41	-0.24	-1.64	3426360.0	50138746.95	1638
2015-10-28	14.3	14.9	14.0	14.65	0.21	1.45	9609201.0	138955159.5	3202
2015-10-27	15.95	16.1	14.4	14.44	-1.56	-9.75	4382442.0	65847435.15	1643
2015-10-26	15.65	16.05	15.5	16.0	0.4	2.56	1512834.0	23914321.1	778
2015-10-25	16.0	16.05	15.55	15.6	-0.28	-1.76	1108787.0	17558661.9	697
2015-10-22	16.75	16.85	15.8	15.88	-0.77	-4.62	2208079.0	35407417.4	1151
2015-10-21	17.0	17.15	16.6	16.65	-0.65	-3.76	1902161.0	32131721.8	804
2015-10-20	17.7	17.7	17.15	17.3	-0.38	-2.15	1375414.0	24081376.95	683
2015-10-19	17.8	17.85	17.65	17.68	-0.11	-0.62	911513.0	16178087.95	464
2015-10-18	17.75	17.9	17.7	17.79	0.22	1.25	1191816.0	21229797.5	557
2015-10-15	17.75	17.95	17.55	17.57	-0.14	-0.79	1851672.0	32940896.95	910
2015-10-14	17.8	17.8	17.55	17.71	-0.15	-0.84	1420520.0	25113024.25	725
2015-10-13	18.0	18.05	17.7	17.86	-0.19	-1.05	1822366.0	32648078.75	867
2015-10-12	18.4	18.75	18.0	18.05	-0.26	-1.42	4578608.0	84164376.25	1867
2015-10-11	18.05	18.5	18.05	18.31	0.41	2.29	4514771.0	82640366.2	1555
2015-10-08	18.15	18.15	17.85	17.9	-0.15	-0.83	3754905.0	67642087.4	1482
2015-10-07	17.25	18.2	17.25	18.05	0.91	5.31	6274893.0	111388689.35	2162
2015-10-06	17.15	17.35	17.0	17.14	0.14	0.82	3548155.0	60996922.8	1373
2015-10-05	16.85	17.2	16.85	17.0	0.27	1.61	2789704.0	47570969.95	1314
2015-10-04	16.55	16.8	16.4	16.73	0.3	1.83	1300504.0	21579290.65	708
2015-10-01	16.75	16.85	16.4	16.43	-0.21	-1.26	1758296.0	29241080.1	870
2015-09-30	16.6	16.85	16.55	16.64	0.13	0.79	2185553.0	36454118.25	927
2015-09-29	16.65	16.65	16.25	16.51	-0.28	-1.67	2298873.0	37870555.75	1066
2015-09-21	16.85	17.05	16.7	16.79	0.02	0.12	2244876.0	37861882.25	1145
2015-09-20	16.9	17.15	16.75	16.77	-0.39	-2.27	2915914.0	49575666.45	1307
2015-09-17	17.5	17.55	17.1	17.16	-0.16	-0.92	4386924.0	76080420.35	1844
2015-09-16	17.65	17.95	17.25	17.32	-0.09	-0.52	8327319.0	146926407.2	2965
2015-09-15	17.1	17.65	16.7	17.41	0.14	0.81	6613427.0	113686317.65	2862
2015-09-14	17.8	17.8	17.15	17.27	-0.55	-3.09	3772083.0	65592174.7	2145
2015-09-13	18.2	18.55	17.75	17.82	-0.33	-1.82	4718271.0	85652335.8	2633
2015-09-10	17.15	18.5	16.85	18.15	0.8	4.61	14624923.0	258504775.75	6230
2015-09-09	16.25	17.35	16.15	17.35	1.57	9.95	13532578.0	226256817.65	4037
2015-09-08	15.3	15.85	15.05	15.78	0.46	3.0	13681048.0	212434963.5	4984
2015-09-07	16.2	17.4	15.0	15.32	-0.72	-4.49	25328895.0	414931090.3	7893
2015-09-06	16.0	16.6	15.8	16.04	-0.33	-2.02	4580666.0	74265177.55	2284
2015-09-03	17.85	17.9	16.2	16.37	-1.15	-6.56	8426409.0	144190888.8	4503
2015-09-02	17.7	18.0	17.1	17.52	-0.75	-4.11	8711189.0	151978891.2	3546
2015-09-01	19.3	19.4	18.2	18.27	-0.89	-4.65	3726065.0	70240121.85	2302
2015-08-31	20.25	20.35	18.9	19.16	-1.28	-6.26	5094970.0	99111283.65	3106
2015-08-30	21.6	21.75	20.3	20.44	-0.18	-0.87	3047473.0	64307567.35	1766
2015-08-27	20.8	21.35	20.55	20.62	0.61	3.05	3029387.0	63488225.85	1656
2015-08-26	20.2	21.0	19.8	20.01	-0.78	-3.75	3573990.0	72978329.9	2062
2015-08-25	19.6	20.8	18.65	20.79	1.85	9.77	5884009.0	117640203.9	2735
2015-08-24	19.9	20.5	18.15	18.94	-0.59	-3.02	2781179.0	53136236.7	1679
2015-08-23	19.55	20.7	19.1	19.53	-1.6	-7.57	2223605.0	44407054.3	1650
2015-08-20	19.4	21.35	19.0	21.13	0.96	4.76	3378527.0	68609348.55	2328
2015-08-19	22.0	22.4	20.0	20.17	-1.87	-8.48	1928310.0	41295774.6	1497
2015-08-18	22.85	22.85	20.9	22.04	-0.73	-3.21	1884792.0	41046121.75	1446
2015-08-17	22.5	23.2	22.3	22.77	0.14	0.62	1305675.0	29828397.2	1022
2015-08-16	23.1	23.5	22.5	22.63	-0.67	-2.88	1289566.0	29621230.7	997
2015-08-13	23.55	23.7	23.25	23.3	-0.07	-0.3	803749.0	18861258.9	759
2015-08-12	23.5	23.55	22.9	23.37	-0.34	-1.43	2260149.0	52595323.75	1583
2015-08-11	24.15	24.25	23.25	23.71	-0.37	-1.54	4030371.0	95778207.95	2400
2015-08-10	22.3	24.35	22.3	24.08	1.77	7.93	5780535.0	136719381.1	3359
2015-08-09	21.95	22.6	21.75	22.31	-0.01	-0.04	1373801.0	30703611.05	957
2015-08-06	22.8	22.95	22.0	22.32	-0.67	-2.91	838269.0	18942105.4	887
2015-08-05	22.95	23.25	22.95	22.99	0.07	0.31	1271510.0	29373673.4	981
2015-08-04	22.95	23.15	22.4	22.92	0.03	0.13	1898460.0	43291705.05	1387
2015-08-03	22.5	23.0	22.15	22.89	0.09	0.39	2359422.0	53487025.15	1825
2015-08-02	25.1	25.2	22.8	22.8	-2.51	-9.92	5237622.0	121129599.25	2373
2015-07-30	25.9	26.1	25.2	25.31	-0.36	-1.4	1366641.0	34996020.5	931
2015-07-29	25.6	26.0	25.2	25.67	0.21	0.82	954055.0	24492084.0	620
2015-07-28	25.9	25.9	25.4	25.46	-0.33	-1.28	623445.0	15939206.9	556
2015-07-27	26.6	26.6	25.7	25.79	-0.9	-3.37	1052760.0	27556208.2	875
2015-07-26	26.9	27.0	26.5	26.69	-0.05	-0.19	1240341.0	33063626.5	781
2015-07-23	26.7	27.3	26.6	26.74	0.01	0.04	2543796.0	68628905.2	1606
2015-07-22	26.9	27.1	26.7	26.73	0.09	0.34	1198428.0	32098267.3	734
2015-07-15	26.6	27.3	26.4	26.64	0.06	0.23	2819910.0	75684507.0	1577
2015-07-14	26.7	27.4	26.3	26.58	-0.09	-0.34	3870153.0	103989394.5	1975
2015-07-13	26.9	27.1	26.6	26.67	-0.09	-0.34	2637549.0	70832084.0	1738
2015-07-12	26.2	28.4	26.0	26.76	0.8	3.08	12410370.0	339178363.0	5222
2015-07-09	26.0	26.3	25.7	25.96	-0.05	-0.19	2651461.0	68860717.4	1335
2015-07-08	26.1	26.5	26.0	26.01	-0.19	-0.73	659351.0	17243734.4	415
2015-07-07	26.2	26.6	25.8	26.2	-0.23	-0.87	1381589.0	36231451.2	652
2015-07-06	26.0	26.7	25.9	26.43	-0.1	-0.38	802427.0	21282740.2	463
2015-07-05	26.7	26.9	26.4	26.53	-0.27	-1.01	481555.0	12813185.7	455
2015-07-02	26.7	27.1	26.6	26.8	-0.11	-0.41	1210401.0	32504086.5	760
2015-07-01	27.3	27.5	26.7	26.91	-0.35	-1.28	1456646.0	39480696.0	1078
2015-06-30	26.7	27.4	26.0	27.26	0.41	1.53	1938985.0	51937335.3	1310
2015-06-29	27.0	27.1	25.7	26.85	-0.55	-2.01	2417905.0	63494959.1	1294
2015-06-28	28.1	28.2	27.2	27.4	-0.48	-1.72	993063.0	27492792.5	841
2015-06-25	27.6	28.3	27.4	27.88	0.24	0.87	1494126.0	41604144.4	1069
2015-06-24	27.7	28.6	27.3	27.64	0.19	0.69	4132419.0	114957607.0	2600
2015-06-23	26.1	27.6	25.8	27.45	1.45	5.58	2713117.0	72879006.1	1328
2015-06-22	26.3	26.6	25.8	26.0	-0.55	-2.07	1231482.0	32187535.4	910
2015-06-21	27.2	27.3	26.4	26.55	-0.47	-1.74	680665.0	18189559.1	710
2015-06-18	27.0	27.7	26.9	27.02	0.04	0.15	1563260.0	42639893.9	1019
2015-06-17	27.3	27.3	26.8	26.98	-0.27	-0.99	602470.0	16248867.5	665
2015-06-16	27.5	27.5	27.2	27.25	-0.18	-0.66	362271.0	9889529.3	418
2015-06-15	28.0	28.1	27.4	27.43	-0.4	-1.44	789508.0	21869967.1	661
2015-06-14	27.5	28.0	27.5	27.83	0.38	1.38	923781.0	25641201.4	777
2015-06-11	27.6	27.6	27.3	27.45	0.03	0.11	697566.0	19147790.2	582
2015-06-10	27.3	27.9	27.3	27.42	0.27	0.99	1353031.0	37282772.9	1043
2015-06-09	27.8	27.8	26.7	27.15	-0.67	-2.41	1602580.0	43432526.9	1290
2015-06-08	28.0	28.1	27.6	27.82	-0.15	-0.54	1379106.0	38473853.0	1038
2015-06-07	28.4	28.7	27.8	27.97	-0.58	-2.03	1463762.0	41250528.7	1155
2015-06-04	28.5	29.0	27.8	28.55	-0.03	-0.1	3598927.0	102344173.2	2632
2015-06-03	29.1	29.2	28.4	28.58	-0.51	-1.75	2494053.0	71598993.7	1627
2015-06-02	29.4	29.6	29.0	29.09	-0.16	-0.55	2189577.0	64073604.0	1443
2015-06-01	28.9	29.5	28.8	29.25	0.25	0.86	2758492.0	80652696.5	1664
2015-05-31	28.8	29.8	28.7	29.0	0.32	1.12	4544061.0	133237553.9	2863
2015-05-28	28.7	28.9	28.3	28.68	0.05	0.17	2270160.0	64820095.0	1715
2015-05-27	29.3	29.3	28.5	28.63	-0.67	-2.29	2986732.0	86218477.0	2149
2015-05-26	29.9	29.9	29.2	29.3	-0.59	-1.97	3681841.0	108780882.6	2152
2015-05-25	30.6	30.7	29.8	29.89	-0.59	-1.94	3529793.0	106603229.5	1869
2015-05-24	30.5	30.8	30.0	30.48	0.11	0.36	4390641.0	133493449.7	2214
2015-05-21	30.0	30.6	29.6	30.37	0.43	1.44	5387568.0	162694948.5	2662
2015-05-20	29.7	31.0	29.3	29.94	0.21	0.71	10529889.0	318908677.8	5034
2015-05-19	29.8	30.4	29.5	29.73	0.3	1.02	6333986.0	189957737.5	3562
2015-05-18	29.1	29.8	28.8	29.43	0.43	1.48	2568176.0	74880706.2	1662
2015-05-17	29.0	29.3	28.8	29.0	0.04	0.14	1605989.0	46707987.8	1307
2015-05-14	29.4	29.5	28.8	28.96	-0.28	-0.96	2680350.0	78008917.3	2179
2015-05-13	29.9	30.0	29.1	29.24	-0.51	-1.71	4095775.0	120932977.4	1798
2015-05-12	29.5	29.9	29.1	29.75	0.38	1.29	4853912.0	143242582.7	2368
2015-05-11	30.0	30.9	29.2	29.37	-0.47	-1.58	12249668.0	368780853.3	5342
2015-05-10	29.9	30.1	29.4	29.84	0.08	0.27	3072331.0	91173146.1	2158
2015-05-07	30.2	30.3	29.2	29.76	-0.4	-1.33	6375701.0	189283214.2	3796
2015-05-06	30.9	31.4	29.9	30.16	-0.57	-1.85	11404361.0	348739861.6	6075
2015-05-05	30.0	31.8	29.7	30.73	1.04	3.5	15533211.0	478954725.1	7616
2015-05-04	30.0	30.4	29.4	29.69	0.11	0.37	8355152.0	249750827.4	4290
2015-05-03	29.6	31.1	28.4	29.58	0.21	0.72	21184339.0	631795272.7	11368
2015-04-30	32.7	33.7	29.1	29.37	-2.92	-9.04	28912359.0	917683767.6	15285
2015-04-29	30.2	32.7	29.9	32.29	2.51	8.43	23110544.0	725762067.5	8826
2015-04-28	29.2	30.3	29.0	29.78	0.98	3.4	15938242.0	473239197.8	7221
2015-04-27	26.3	28.8	26.0	28.8	2.6	9.92	17751573.0	492057107.8	6117
2015-04-26	26.5	26.5	26.1	26.2	-0.08	-0.3	2838298.0	74648366.8	1351
2015-04-23	26.0	26.5	25.9	26.28	0.41	1.58	4750868.0	124101560.6	1787
2015-04-22	26.0	26.4	25.6	25.87	0.27	1.05	4347292.0	113068414.8	1692
2015-04-21	25.7	25.8	25.3	25.6	-0.4	-1.54	4030446.0	102952680.3	1453
2015-04-20	26.4	26.5	25.5	26.0	-0.32	-1.22	3691977.0	95826757.6	1814
2015-04-19	26.4	27.2	26.0	26.32	0.24	0.92	7375154.0	196249849.2	2715
2015-04-16	26.5	26.6	26.0	26.08	-0.17	-0.65	4301185.0	113062039.9	1942
2015-04-15	26.1	26.8	26.1	26.25	0.42	1.63	5501699.0	145213761.7	2536
2015-04-14	25.9	26.4	25.4	25.83	-0.19	-0.73	6917624.0	179182569.7	3496
2015-04-13	26.0	26.8	25.5	26.02	-0.03	-0.12	9681573.0	254266382.4	4440
2015-04-12	25.9	27.0	25.5	26.05	0.73	2.88	17363006.0	456187936.4	7596
2015-04-09	24.05	26.0	23.7	25.32	1.27	5.28	19815212.0	497203664.25	9291
2015-04-08	23.0	24.75	22.85	24.05	1.55	6.89	16934845.0	407881330.4	7445
2015-04-07	20.7	22.5	20.65	22.5	2.02	9.86	9441788.0	205892354.35	3457
2015-04-06	20.7	20.8	20.2	20.48	0.01	0.05	5575901.0	114424248.35	2326
2015-04-05	21.9	22.2	19.95	20.47	-1.2	-5.54	11529187.0	238401235.9	4988
2015-04-02	22.8	23.0	20.8	21.67	-0.89	-3.95	7681541.0	170352108.95	3209
2015-04-01	23.15	23.4	22.45	22.56	-0.38	-1.66	8297560.0	190196742.05	3691
2015-03-31	24.05	24.9	22.15	22.94	-1.22	-5.05	10927337.0	260383421.95	5141
2015-03-30	24.5	25.1	23.85	24.16	-0.27	-1.11	6402760.0	157324765.1	3315
2015-03-29	24.05	25.3	23.85	24.43	0.85	3.6	8955399.0	220011752.6	4460
2015-03-26	22.6	24.35	22.3	23.58	-1.07	-4.34	14037008.0	327361072.95	6558
2015-03-25	27.2	28.0	24.65	24.65	-2.71	-9.9	14291505.0	361922737.7	4395
2015-03-24	27.6	28.3	26.6	27.36	-1.47	-5.1	9632823.0	263214689.1	5011
2015-03-23	28.6	30.3	28.3	28.83	0.12	0.42	14015976.0	412123293.6	6256
2015-03-22	29.5	29.8	28.0	28.71	-1.11	-3.72	13618344.0	394212870.9	6581
2015-03-19	29.5	30.8	28.7	29.82	0.7	2.4	24745423.0	744910197.1	9067
2015-03-18	27.3	29.5	25.4	29.12	1.76	6.43	21666961.0	601930345.0	8810
2015-03-17	26.3	28.3	26.0	27.36	1.42	5.47	25561608.0	697048471.9	8013
2015-03-16	24.6	26.3	24.6	25.94	1.36	5.53	19148381.0	486221363.15	5285
2015-03-15	23.7	25.1	23.6	24.58	0.64	2.67	8327805.0	204607283.1	3032
2015-03-12	23.5	24.1	23.25	23.94	0.61	2.61	5065823.0	120632087.65	2118
2015-03-11	23.1	23.4	22.95	23.33	0.08	0.34	2083747.0	48246391.4	916
2015-03-10	23.65	23.7	23.0	23.25	-0.32	-1.36	2069900.0	48367637.95	1052
2015-03-09	22.9	24.0	22.9	23.57	0.57	2.48	9511607.0	223742714.35	2947
2015-03-08	22.6	23.05	22.5	23.0	0.27	1.19	2736121.0	62343813.55	952
2015-03-05	22.8	23.05	22.5	22.73	-0.11	-0.48	2520495.0	57519650.1	901
2015-03-04	23.05	23.2	22.8	22.84	-0.26	-1.13	2115152.0	48637137.8	893
2015-03-03	22.95	23.2	22.8	23.1	0.25	1.09	4126271.0	94838314.35	1306
2015-03-02	22.9	23.0	22.5	22.85	0.03	0.13	2661283.0	60560000.8	1100
2015-03-01	22.4	23.15	22.4	22.82	0.53	2.38	5165907.0	117997659.4	1861
2015-02-26	22.4	22.65	22.25	22.29	-0.1	-0.45	1508987.0	33895441.8	763
2015-02-25	22.5	22.55	22.25	22.39	-0.12	-0.53	1656420.0	37076378.05	622
2015-02-24	22.4	22.65	22.2	22.51	0.1	0.45	1468049.0	32875470.1	751
2015-02-23	22.85	23.15	22.3	22.41	-0.59	-2.57	3280679.0	74576348.1	1358
2015-02-22	22.9	23.7	22.9	23.0	0.07	0.31	3695951.0	86074961.95	1499
2015-02-19	23.0	23.05	22.7	22.93	-0.12	-0.52	1893989.0	43288221.0	892
2015-02-18	23.1	23.45	22.5	23.05	0.06	0.26	2352010.0	53890542.35	1462
2015-02-17	23.1	24.2	22.7	22.99	-0.06	-0.26	9240566.0	219083342.1	3578
2015-02-16	23.2	23.55	22.75	23.05	0.01	0.04	9809396.0	226270453.35	2987
2015-02-15	21.3	23.05	21.3	23.04	2.08	9.92	10261934.0	229355563.5	2653
2015-02-12	20.15	21.15	20.15	20.96	0.76	3.76	4792202.0	99896206.45	1540
2015-02-11	20.3	20.4	20.1	20.2	-0.12	-0.59	1982251.0	40059004.25	797
2015-02-10	20.7	20.7	20.25	20.32	-0.44	-2.12	2397847.0	49032742.4	915
2015-02-09	21.0	21.05	20.7	20.76	-0.2	-0.95	1759206.0	36731144.1	720
2015-02-08	20.8	21.1	20.65	20.96	0.4	1.95	3967302.0	82930814.3	1255
2015-02-05	20.25	20.9	20.1	20.56	0.25	1.23	2942631.0	60644290.8	1336
2015-02-04	21.1	21.1	20.15	20.31	-0.47	-2.26	3965755.0	81184801.75	1750
2015-02-03	20.5	21.2	20.5	20.78	0.33	1.61	5112490.0	106933015.55	2146
2015-02-02	20.4	20.55	20.2	20.45	0.06	0.29	2791157.0	56962110.55	965
2015-02-01	20.65	20.85	19.95	20.39	0.67	3.4	3856900.0	78481544.1	1370
2015-01-29	19.6	20.0	19.55	19.72	0.15	0.77	5150388.0	102129492.55	1630
2015-01-28	19.1	19.8	19.1	19.57	0.55	2.89	3651091.0	71185446.45	1534
2015-01-27	19.0	19.1	18.65	19.02	-0.11	-0.58	3073077.0	58180792.45	1313
2015-01-26	18.55	19.3	18.4	19.13	0.88	4.82	3996765.0	75345018.15	1487
2015-01-22	17.7	18.6	17.6	18.25	0.45	2.53	3192874.0	58225490.3	979
2015-01-21	18.2	18.2	17.75	17.8	-0.87	-4.66	2471174.0	44505255.8	963
2015-01-20	18.25	18.75	18.15	18.67	0.36	1.97	1179432.0	21701901.1	524
2015-01-19	18.1	18.45	18.0	18.31	0.23	1.27	2284517.0	41648953.2	866
2015-01-18	17.6	18.25	17.45	18.08	0.67	3.85	2779325.0	49826576.8	937
2015-01-15	17.7	17.95	17.3	17.41	-0.18	-1.02	2214781.0	39074737.25	1125
2015-01-14	17.3	17.75	17.05	17.59	0.52	3.05	2795661.0	48571573.15	1106
2015-01-13	16.8	17.25	16.75	17.07	-0.17	-0.99	2146998.0	36651618.6	944
2015-01-12	17.8	17.95	17.05	17.24	-0.49	-2.76	1830803.0	32209478.65	866
2015-01-11	17.25	17.8	17.25	17.73	0.43	2.49	1781671.0	31319619.55	754
2015-01-08	17.4	17.8	17.2	17.3	0.33	1.94	2579079.0	44904891.0	973
2015-01-07	16.8	17.35	16.3	16.97	0.3	1.8	3889233.0	65968315.35	1618
2015-01-06	15.3	16.95	15.1	16.67	0.48	2.96	2687154.0	42262210.9	1214
2015-01-05	16.45	16.95	16.1	16.19	-0.84	-4.93	1247364.0	20658937.75	715
2015-01-04	17.0	17.2	16.7	17.03	-0.06	-0.35	1547823.0	26277859.6	757
2015-01-01	17.1	17.45	16.5	17.09	0.16	0.95	2503875.0	42691719.45	1212
2014-12-31	17.75	17.85	15.65	16.93	-0.43	-2.48	6033671.0	99477992.45	2472
2014-12-30	17.9	18.05	17.2	17.36	-1.59	-8.39	4572440.0	81066195.7	2070
2014-12-29	19.0	19.9	18.75	18.95	0.03	0.16	3814368.0	73697846.35	2009
2014-12-28	18.3	19.2	18.2	18.92	0.78	4.3	3252701.0	61292477.25	1501
2014-12-25	17.75	18.35	17.0	18.14	0.45	2.54	2832941.0	50588915.3	1161
2014-12-24	17.1	18.2	17.1	17.69	0.68	4.0	4018718.0	71040393.5	1208
2014-12-23	16.9	17.1	16.6	17.01	0.05	0.29	1269299.0	21442875.5	575
2014-12-22	17.05	17.2	16.45	16.96	-0.04	-0.24	3154754.0	53402780.4	1473
2014-12-21	16.9	17.2	15.85	17.0	1.25	7.94	4982856.0	84128873.1	1369
2014-12-18	15.1	15.75	15.1	15.75	1.39	9.68	2382598.0	37317726.6	552
2014-12-17	14.0	14.5	12.7	14.36	0.26	1.84	4253379.0	58232079.85	1543
2014-12-16	14.25	14.4	14.1	14.1	-1.56	-9.96	3756978.0	53122816.35	782
2014-12-15	18.0	18.0	15.65	15.66	-1.68	-9.69	3045287.0	50760331.2	1060
2014-12-14	17.35	17.7	17.15	17.34	-0.82	-4.52	1002352.0	17501929.05	548
2014-12-11	18.15	18.4	17.85	18.16	-0.38	-2.05	1823518.0	32979130.15	818
2014-12-10	19.0	19.05	18.4	18.54	-0.34	-1.8	735621.0	13706376.7	476
2014-12-09	18.55	19.0	18.0	18.88	-0.04	-0.21	1237000.0	22956346.3	641
2014-12-08	19.8	19.8	18.85	18.92	-0.9	-4.54	2127662.0	41217337.7	1024
2014-12-07	19.8	20.15	19.65	19.82	-0.18	-0.9	1745050.0	34652352.05	636
2014-12-04	18.8	20.1	18.8	20.0	1.31	7.01	2124069.0	41266250.35	823
2014-12-03	18.6	18.8	18.6	18.69	0.12	0.65	593297.0	11095102.1	277
2014-12-02	18.9	18.95	18.55	18.57	-0.02	-0.11	1718661.0	32069516.6	672
2014-12-01	18.2	18.75	18.1	18.59	0.57	3.16	2226162.0	41061949.15	957
2014-11-30	17.65	18.7	17.65	18.02	-1.38	-7.11	2049590.0	37048023.65	920
2014-11-27	18.4	19.5	18.3	19.4	0.6	3.19	1708614.0	32691354.85	702
2014-11-26	19.0	19.1	18.4	18.8	-0.41	-2.13	1308854.0	24563374.55	612
2014-11-25	19.5	19.5	19.05	19.21	-0.51	-2.59	834829.0	16084507.45	472
2014-11-24	20.1	20.2	19.6	19.72	-0.33	-1.65	1071074.0	21295310.3	459
2014-11-23	19.85	20.1	19.8	20.05	0.53	2.72	1347925.0	26893134.5	568
2014-11-20	19.45	19.85	19.4	19.52	0.0	0.0	1910453.0	37536961.45	604
2014-11-19	19.35	19.85	19.1	19.52	0.25	1.3	1402338.0	27222765.35	658
2014-11-18	18.85	19.45	18.6	19.27	0.52	2.77	1733845.0	33002779.45	624
2014-11-17	19.8	20.0	18.3	18.75	-1.06	-5.35	1682453.0	31891985.15	813
2014-11-16	20.25	20.25	19.7	19.81	-0.51	-2.51	944444.0	18871635.2	529
2014-11-13	20.6	20.6	20.25	20.32	-0.26	-1.26	667918.0	13617321.6	383
2014-11-12	20.35	20.95	20.35	20.58	0.07	0.34	914870.0	18904567.5	406
2014-11-11	20.35	20.7	20.3	20.51	-0.13	-0.63	1161643.0	23839089.6	518
2014-11-10	20.2	20.75	20.15	20.64	0.44	2.18	1643994.0	33580897.6	613
2014-11-09	20.2	20.25	19.95	20.2	0.09	0.45	539081.0	10809530.15	315
2014-11-06	20.25	20.25	19.8	20.11	0.2	1.0	617308.0	12348838.25	422
2014-11-05	19.9	20.05	19.4	19.91	-0.05	-0.25	1215598.0	23974622.45	663
2014-11-04	20.65	21.05	19.9	19.96	-1.13	-5.36	1951173.0	39919379.5	1004
2014-11-03	20.8	21.15	20.8	21.09	0.13	0.62	953737.0	20075478.1	374
2014-11-02	21.35	21.4	20.8	20.96	-0.07	-0.33	1505523.0	31723417.6	787
2014-10-30	21.5	21.5	20.55	21.03	-0.26	-1.22	2212294.0	46407996.0	1024
2014-10-29	21.1	21.6	20.9	21.29	0.31	1.48	3978018.0	84925083.8	1242
2014-10-28	21.0	21.0	20.65	20.98	-0.01	-0.05	1325494.0	27587820.2	633
2014-10-27	21.6	21.65	20.85	20.99	-0.44	-2.05	2138691.0	45260546.05	917
2014-10-26	20.75	21.6	20.7	21.43	0.55	2.63	1654894.0	35308433.15	769
2014-10-23	20.3	21.2	20.15	20.88	0.13	0.63	2973913.0	61621195.4	1378
2014-10-22	21.15	21.75	20.65	20.75	0.03	0.14	4661464.0	98408941.8	1802
2014-10-21	19.8	20.8	19.8	20.72	0.88	4.44	2096690.0	42940921.45	886
2014-10-20	19.6	20.0	19.1	19.84	0.21	1.07	1818237.0	35588933.6	780
2014-10-19	20.45	20.45	19.25	19.63	0.3	1.55	2353842.0	46450029.0	936
2014-10-16	20.45	20.7	18.75	19.33	-1.45	-6.98	2471568.0	48662023.25	894
2014-10-15	21.65	21.85	20.6	20.78	-0.9	-4.15	1442810.0	30406509.05	764
2014-10-14	21.7	22.1	21.45	21.68	-0.56	-2.52	995673.0	21572240.35	543
2014-10-13	21.2	22.5	21.2	22.24	0.7	3.25	1172473.0	25671712.1	548
2014-10-12	22.25	23.25	21.45	21.54	-2.19	-9.23	1497164.0	33276990.35	707
2014-10-02	23.8	23.85	23.6	23.73	-0.15	-0.63	557774.0	13264889.3	348
2014-10-01	24.0	24.0	23.65	23.88	-0.12	-0.5	598675.0	14314580.15	334
2014-09-30	23.9	24.15	23.9	24.0	0.05	0.21	924965.0	22236889.95	474
2014-09-29	23.9	24.05	23.65	23.95	0.05	0.21	1540310.0	36751852.9	696
2014-09-28	24.3	24.3	23.9	23.9	-0.17	-0.71	523976.0	12645758.15	407
2014-09-25	24.2	24.45	24.0	24.07	-0.08	-0.33	571844.0	13807790.0	365
2014-09-24	24.4	24.4	23.5	24.15	-0.29	-1.19	1015530.0	24426616.2	700
2014-09-22	24.6	24.7	24.15	24.44	-0.35	-1.41	912584.0	22275155.85	480
2014-09-21	25.0	25.0	24.7	24.79	-0.21	-0.84	980199.0	24381317.9	385
2014-09-18	25.2	25.4	24.9	25.0	-0.17	-0.68	1018349.0	25495831.3	511
2014-09-17	25.0	25.4	24.9	25.17	0.18	0.72	1377031.0	34632864.0	460
2014-09-16	24.7	25.1	24.6	24.99	0.12	0.48	1178482.0	29240615.6	588
2014-09-15	25.0	25.3	24.4	24.87	-0.1	-0.4	2162976.0	53526327.4	827
2014-09-14	25.4	25.6	24.9	24.97	-0.49	-1.92	1397759.0	35285482.2	661
2014-09-11	25.7	26.2	25.2	25.46	-0.2	-0.78	3889706.0	100491959.4	1246
2014-09-10	25.1	25.7	25.0	25.66	0.55	2.19	4286863.0	108952526.5	1200
2014-09-09	25.2	25.4	25.0	25.11	-0.02	-0.08	1550799.0	39063856.8	650
2014-09-08	25.2	25.3	25.0	25.13	0.01	0.04	1075724.0	27025923.5	560
2014-09-07	25.1	25.3	25.1	25.12	0.11	0.44	1167382.0	29385072.8	627
2014-09-04	25.4	25.4	24.85	25.01	-0.28	-1.11	2583276.0	64638699.7	909
2014-09-03	24.95	25.6	24.8	25.29	0.2	0.8	3885204.0	97751054.65	1469
2014-09-02	25.2	25.4	24.95	25.09	-0.12	-0.48	1109101.0	27842335.8	725
2014-09-01	25.6	25.8	25.2	25.21	-0.32	-1.25	2650254.0	67239580.8	1027
2014-08-31	25.4	25.9	25.0	25.53	0.15	0.59	2304619.0	58703927.2	1066
2014-08-28	25.8	26.0	25.2	25.38	-0.16	-0.63	1628717.0	41526272.7	896
2014-08-27	25.6	26.5	25.4	25.54	-0.02	-0.08	3141867.0	81610795.1	1330
2014-08-26	25.4	25.7	25.3	25.56	0.23	0.91	898681.0	22885426.9	559
2014-08-25	26.0	26.1	24.8	25.33	-0.72	-2.76	2130234.0	54426140.2	1149
2014-08-24	26.2	26.4	26.0	26.05	0.01	0.04	1201932.0	31478048.0	629
2014-08-21	26.0	26.5	26.0	26.04	0.05	0.19	1758789.0	46062917.6	798
2014-08-20	26.3	26.4	25.9	25.99	-0.19	-0.73	1971585.0	51520842.7	1026
2014-08-19	26.6	27.0	26.1	26.18	-0.42	-1.58	3296286.0	87398852.0	1145
2014-08-18	26.8	27.1	26.5	26.6	-0.23	-0.86	1843377.0	49458823.1	941
2014-08-17	26.8	27.8	26.7	26.83	0.27	1.02	4564284.0	123968197.9	1786
2014-08-14	26.3	27.1	26.2	26.56	0.35	1.34	2194479.0	58605488.9	1133
2014-08-13	26.5	26.7	26.1	26.21	-0.21	-0.79	2211163.0	58440120.0	1097
2014-08-12	25.7	27.2	25.4	26.42	0.86	3.36	7032816.0	186050697.8	2464
2014-08-11	25.6	25.9	25.4	25.56	0.11	0.43	1277518.0	32674706.6	632
2014-08-10	25.6	26.0	25.4	25.45	-0.05	-0.2	2477693.0	63637222.2	906
2014-08-07	25.6	25.8	25.2	25.5	0.02	0.08	2356246.0	60075314.6	1054
2014-08-06	25.3	26.4	24.95	25.48	0.19	0.75	3802807.0	98064014.0	1857
2014-08-05	25.9	26.3	25.1	25.29	-0.81	-3.1	4626666.0	118731791.6	2526
2014-08-04	23.8	26.1	23.8	26.1	2.3	9.66	8997284.0	227573830.9	2688
2014-08-03	23.65	24.0	23.4	23.8	0.22	0.93	1834942.0	43605340.85	589
2014-07-24	23.45	23.8	23.4	23.58	0.1	0.43	2342915.0	55354382.7	694
2014-07-23	23.8	23.95	23.4	23.48	-0.32	-1.34	2219051.0	52486431.5	747
2014-07-22	23.7	24.05	23.4	23.8	0.29	1.23	2459501.0	58243236.75	913
2014-07-21	23.5	23.8	23.4	23.51	-0.05	-0.21	683422.0	16120000.65	312
2014-07-20	23.65	23.7	23.05	23.56	-0.29	-1.22	938994.0	22024404.65	381
2014-07-17	24.15	24.15	23.8	23.85	-0.28	-1.16	903901.0	21653698.9	341
2014-07-16	23.95	24.35	23.95	24.13	0.18	0.75	1630870.0	39514570.0	425
2014-07-15	23.85	24.15	23.75	23.95	0.2	0.84	1321745.0	31672530.65	430
2014-07-14	23.85	24.0	23.65	23.75	-0.17	-0.71	1755677.0	41798990.8	473
2014-07-13	24.25	24.4	23.85	23.92	-0.1	-0.42	2584856.0	62505788.7	787
2014-07-10	24.0	24.45	23.95	24.02	0.11	0.46	4101255.0	99359793.25	1250
2014-07-09	23.7	24.1	23.65	23.91	0.2	0.84	1757007.0	41957785.95	725
2014-07-08	23.9	23.9	23.6	23.71	-0.12	-0.5	1197536.0	28432336.2	602
2014-07-07	23.65	24.45	23.65	23.83	0.26	1.1	3578414.0	85912249.05	1540
2014-07-06	23.05	24.15	22.9	23.57	0.61	2.66	6369254.0	150688268.6	1805
2014-07-03	21.9	23.35	21.9	22.96	1.18	5.42	5627314.0	128276823.1	1977
2014-07-02	21.0	22.0	20.85	21.78	0.86	4.11	2667543.0	57210799.5	972
2014-07-01	20.55	20.95	20.3	20.92	0.48	2.35	1092903.0	22584360.9	424
2014-06-30	20.5	20.7	20.2	20.44	-0.16	-0.78	1383970.0	28180957.05	573
2014-06-29	20.4	20.65	20.35	20.6	-0.19	-0.91	885318.0	18191392.75	306
2014-06-26	20.85	21.0	20.65	20.79	-0.11	-0.53	582611.0	12144779.95	384
2014-06-25	21.15	21.15	20.85	20.9	-0.02	-0.1	1201661.0	25192504.45	506
2014-06-24	20.45	21.0	20.1	20.92	0.27	1.31	1493596.0	30492290.95	662
2014-06-23	21.5	21.5	20.2	20.65	-0.91	-4.22	3518281.0	72512656.35	1163
2014-06-22	21.8	21.95	21.5	21.56	-0.24	-1.1	546121.0	11855989.75	275
2014-06-19	22.05	22.1	21.65	21.8	-0.26	-1.18	795158.0	17359553.75	410
2014-06-18	22.15	22.2	21.85	22.06	0.16	0.73	826640.0	18211517.65	373
2014-06-17	21.45	22.05	21.4	21.9	0.46	2.15	2258783.0	48988048.55	944
2014-06-16	22.5	22.6	21.1	21.44	-1.1	-4.88	1304986.0	28581880.85	697
2014-06-15	22.7	22.7	22.3	22.54	-0.38	-1.66	906632.0	20397213.65	588
2014-06-12	23.0	23.0	22.8	22.92	-0.12	-0.52	1768167.0	40479583.25	450
2014-06-11	23.0	23.15	22.95	23.04	0.01	0.04	2125951.0	49002439.35	468
2014-06-10	23.2	23.35	22.95	23.03	-0.08	-0.35	3752220.0	86796262.35	956
2014-06-09	23.0	23.25	22.95	23.11	0.08	0.35	1442248.0	33364010.45	518
2014-06-08	23.3	23.5	22.7	23.03	-0.17	-0.73	3861640.0	89208627.15	1236
2014-06-05	22.85	23.25	22.85	23.2	0.37	1.62	5917527.0	136735029.25	1592
2014-06-04	22.65	22.85	22.5	22.83	0.18	0.79	2268782.0	51559074.6	538
2014-06-03	23.0	23.1	22.55	22.65	-0.3	-1.31	2267215.0	51655565.65	710
2014-06-02	22.55	23.3	22.5	22.95	0.33	1.46	4846062.0	111469418.9	1303
2014-06-01	22.35	22.8	22.35	22.62	0.37	1.66	1269065.0	28705328.85	598
2014-05-29	22.75	22.9	22.15	22.25	-0.48	-2.11	2703926.0	61230109.15	934
2014-05-28	23.1	23.1	22.4	22.73	-0.32	-1.39	2050892.0	46938387.6	678
2014-05-27	23.05	23.25	23.0	23.05	0.07	0.3	3540951.0	81859182.75	947
2014-05-26	22.8	23.05	22.7	22.98	0.35	1.55	3313133.0	75793739.9	815
2014-05-25	22.55	22.9	22.3	22.63	-0.12	-0.53	2389542.0	54191299.85	904
2014-05-22	23.05	23.2	22.5	22.75	-0.35	-1.52	3049749.0	70273255.65	879
2014-05-21	23.1	23.2	22.9	23.1	-0.05	-0.22	3000318.0	69210540.1	772
2014-05-20	23.3	23.55	23.0	23.15	-0.1	-0.43	6027990.0	140121001.55	1151
2014-05-19	23.7	23.7	22.7	23.25	-0.26	-1.11	9245511.0	213535417.9	2214
2014-05-18	23.15	23.7	23.1	23.51	0.38	1.64	3142127.0	73268774.7	867
2014-05-15	23.15	23.25	22.8	23.13	0.01	0.04	3637612.0	84103223.95	1119
2014-05-14	23.45	23.5	22.9	23.12	-0.13	-0.56	2858996.0	66221997.9	1333
2014-05-13	23.05	24.0	23.0	23.25	0.47	2.06	10743603.0	251963070.9	3340
2014-05-12	22.15	22.9	22.15	22.78	0.72	3.26	5927347.0	133558081.2	1896
2014-05-11	21.7	22.25	21.7	22.06	0.41	1.89	6607492.0	145636081.2	1800
2014-05-08	21.35	21.85	21.3	21.65	0.33	1.55	4770077.0	103291777.25	1456
2014-05-07	21.2	21.4	21.15	21.32	0.08	0.38	1645168.0	34961176.7	694
2014-05-06	21.5	21.5	21.2	21.24	-0.25	-1.16	1739144.0	37191666.2	674
2014-05-05	21.45	21.65	21.3	21.49	0.04	0.19	3519539.0	75615094.2	919
2014-05-04	21.45	21.6	21.35	21.45	0.04	0.19	2640667.0	56616732.5	732
2014-05-01	21.25	21.8	21.2	21.41	0.04	0.19	2078039.0	44783293.1	809
2014-04-30	21.9	22.0	21.2	21.37	-0.44	-2.02	2930779.0	63515283.0	1252
2014-04-29	21.9	22.85	21.7	21.81	-0.05	-0.23	10312366.0	228441941.15	3574
2014-04-28	21.1	22.05	21.1	21.86	0.69	3.26	7439106.0	161252150.8	2143
2014-04-27	21.15	21.2	20.95	21.17	-0.06	-0.28	1630789.0	34378073.95	673
2014-04-24	20.95	21.3	20.9	21.23	0.17	0.81	2763639.0	58401089.55	862
2014-04-23	21.45	21.5	20.8	21.06	-0.35	-1.63	2695555.0	57326482.15	994
2014-04-22	21.6	21.6	21.3	21.41	-0.2	-0.93	2475241.0	53163230.55	796
2014-04-21	21.95	22.0	21.5	21.61	-0.41	-1.86	2983155.0	64645385.6	1111
2014-04-20	21.85	22.25	21.8	22.02	0.23	1.06	4803014.0	105845328.55	1419
2014-04-17	21.5	21.9	21.35	21.79	0.44	2.06	5382119.0	116050887.45	1198
2014-04-16	21.3	21.65	21.3	21.35	0.0	0.0	2905306.0	62338881.35	765
2014-04-15	21.1	21.5	21.05	21.35	0.28	1.33	3745276.0	79868101.7	1106
2014-04-14	20.85	21.1	20.7	21.07	0.31	1.49	2229210.0	46701878.2	786
2014-04-13	21.0	21.1	20.65	20.76	-0.49	-2.31	2304794.0	48188065.3	873
2014-04-10	21.3	21.55	21.0	21.25	0.05	0.24	4117950.0	87470996.25	1223
2014-04-09	21.25	22.1	20.6	21.2	0.1	0.47	11522196.0	247449042.95	3473
2014-04-08	20.7	21.25	20.65	21.1	0.4	1.93	9642438.0	202902763.45	2864
2014-04-07	20.8	20.9	20.55	20.7	-0.1	-0.48	2934773.0	60824402.7	939
2014-04-06	21.05	21.05	20.5	20.8	-0.1	-0.48	2866851.0	59510262.7	1017
2014-04-03	21.2	21.2	20.9	20.9	-0.35	-1.65	2803812.0	59107379.9	863
2014-04-02	21.35	21.5	21.15	21.25	-0.1	-0.47	2710319.0	57716803.8	850
2014-04-01	21.2	21.55	21.15	21.35	0.15	0.71	2299375.0	49243644.85	807
2014-03-31	21.3	21.3	20.95	21.2	-0.1	-0.47	3057338.0	64646985.6	1081
2014-03-30	21.6	22.2	21.2	21.3	-0.25	-1.16	5536168.0	120066379.6	2086
2014-03-27	21.6	21.95	21.25	21.55	-0.05	-0.23	3943378.0	85547432.95	1447
2014-03-26	21.3	21.8	21.1	21.6	0.35	1.65	4317862.0	92239409.95	1460
2014-03-25	20.8	21.55	20.55	21.25	0.5	2.41	6926665.0	146611609.65	2450
2014-03-24	20.05	20.8	19.9	20.75	0.7	3.49	6877956.0	139339002.05	1529
2014-03-23	19.85	20.1	19.8	20.05	0.2	1.01	3213855.0	64124624.2	852
2014-03-20	19.95	20.0	19.8	19.85	-0.15	-0.75	2429950.0	48316414.85	601
2014-03-19	20.0	20.1	19.75	20.0	0.05	0.25	3282303.0	65269606.45	847
2014-03-18	20.25	20.35	19.9	19.95	-0.05	-0.25	3795166.0	76258105.85	1323
2014-03-17	19.5	20.15	19.5	20.0	0.55	2.83	6123772.0	121737842.5	1564
2014-03-16	19.5	19.6	19.4	19.45	-0.25	-1.27	2094862.0	40842528.25	708
2014-03-13	19.7	19.75	19.5	19.7	0.0	0.0	2234551.0	43867910.85	810
2014-03-12	19.85	19.85	19.6	19.7	-0.15	-0.76	1886321.0	37199895.7	762
2014-03-11	19.95	20.05	19.85	19.85	-0.05	-0.25	2809448.0	56023103.65	850
2014-03-10	19.9	20.2	19.75	19.9	0.0	0.0	4569653.0	91448611.35	1203
2014-03-09	20.0	20.1	19.85	19.9	0.0	0.0	4171792.0	83322299.3	1136
2014-03-06	19.9	20.4	19.8	19.9	0.05	0.25	9301712.0	186686771.4	2513
2014-03-05	20.35	20.5	19.2	19.85	-0.4	-1.98	12595114.0	250884206.95	4491
2014-03-04	20.35	21.05	20.0	20.25	0.15	0.75	19555698.0	400773640.1	6527
2014-03-03	18.45	20.35	18.1	20.1	1.6	8.65	15224329.0	292964030.4	3764
2014-03-02	18.45	18.65	18.2	18.5	0.05	0.27	5703786.0	105301421.45	1230
2014-02-27	18.55	18.7	18.45	18.45	-0.05	-0.27	2663369.0	49518014.45	763
2014-02-26	18.3	18.95	18.3	18.5	0.2	1.09	9578446.0	179041806.85	2018
2014-02-25	18.15	18.45	18.1	18.3	0.15	0.83	8295208.0	151427584.5	1553
2014-02-24	18.0	18.3	17.9	18.15	0.1	0.55	6678887.0	121055097.75	1246
2014-02-23	18.1	18.35	17.95	18.05	-0.05	-0.28	5756798.0	104594719.35	1253
2014-02-20	17.65	18.15	17.65	18.1	0.45	2.55	7865639.0	141239201.3	1750
2014-02-19	17.65	17.8	17.55	17.65	-0.05	-0.28	2588190.0	45776988.6	625
2014-02-18	17.7	17.85	17.55	17.7	0.0	0.0	3023536.0	53485822.75	636
2014-02-17	17.85	18.0	17.65	17.7	-0.15	-0.84	5157363.0	91960629.25	1318
2014-02-16	17.45	17.9	17.45	17.85	0.45	2.59	7935757.0	140049923.4	1369
2014-02-13	17.5	17.5	17.35	17.4	-0.1	-0.57	2394388.0	41698488.15	615
2014-02-12	17.45	17.65	17.45	17.5	0.1	0.57	4525478.0	79390105.4	883
2014-02-11	17.45	17.5	17.3	17.4	-0.05	-0.29	2975574.0	51814124.5	799
2014-02-10	17.55	17.6	17.4	17.45	-0.1	-0.57	1955899.0	34197101.85	642
2014-02-09	17.7	17.7	17.5	17.55	-0.05	-0.28	2737952.0	48171247.85	835
2014-02-06	17.4	17.65	17.4	17.6	0.15	0.86	3238907.0	56784867.8	778
2014-02-05	17.4	17.5	17.4	17.45	0.0	0.0	2323384.0	40496638.55	622
2014-02-04	17.5	17.6	17.35	17.45	-0.2	-1.13	4125506.0	72011369.95	1036
2014-02-03	17.75	17.8	17.55	17.65	0.05	0.28	4318390.0	76365268.9	1101
2014-02-02	17.45	17.7	17.4	17.6	0.2	1.15	5065176.0	89040940.95	959
2014-01-30	17.4	17.5	17.3	17.4	-0.05	-0.29	1689605.0	29412549.0	596
2014-01-29	17.35	17.65	17.35	17.45	0.15	0.87	4078348.0	71275570.0	954
2014-01-28	17.25	17.4	17.15	17.3	0.05	0.29	2816191.0	48665337.2	873
2014-01-27	17.55	17.6	17.2	17.25	-0.3	-1.71	2789896.0	48627983.4	712
2014-01-26	17.35	17.6	17.2	17.55	-0.05	-0.28	2065013.0	36011564.15	746
2014-01-23	17.45	17.75	17.45	17.6	0.15	0.86	3220748.0	56612221.9	1018
2014-01-22	17.5	17.6	17.2	17.45	-0.1	-0.57	2469321.0	43114766.7	882
2014-01-21	17.9	17.9	17.3	17.55	-0.3	-1.68	3484258.0	61031669.05	1323
2014-01-20	17.8	18.05	17.7	17.85	0.15	0.85	4023158.0	71922100.45	1036
2014-01-19	17.75	18.25	17.5	17.7	-0.25	-1.39	5937710.0	106132479.6	1857
2014-01-16	17.95	18.1	17.8	17.95	-0.05	-0.28	3214105.0	57647361.55	1095
2014-01-15	18.3	18.5	17.95	18.0	-0.25	-1.37	6555888.0	119731887.35	2118
2014-01-14	17.75	18.35	17.65	18.25	0.45	2.53	9181035.0	165813587.65	2210
2014-01-13	17.7	17.95	17.6	17.8	0.15	0.85	6409720.0	114075242.35	1724
2014-01-12	17.55	17.8	17.45	17.65	0.15	0.86	6495298.0	114478012.5	1433
2014-01-09	17.5	17.65	17.4	17.5	0.0	0.0	3661449.0	64073524.45	877
2014-01-08	17.6	17.6	17.35	17.5	-0.15	-0.85	5277483.0	92376823.0	1147
2014-01-07	17.7	17.75	17.55	17.65	-0.05	-0.28	2359708.0	41614066.0	647
2014-01-06	17.75	17.95	17.6	17.7	-0.1	-0.56	4040340.0	71680862.5	1035
2014-01-05	17.65	17.85	17.5	17.8	0.25	1.42	3936079.0	69589179.45	1095
2014-01-02	17.6	17.7	17.45	17.55	-0.05	-0.28	3387273.0	59566651.65	944
2014-01-01	17.7	17.85	17.5	17.6	-0.1	-0.56	3301125.0	58272019.7	1079
2013-12-31	17.35	17.95	17.3	17.7	0.4	2.31	10110179.0	179359832.7	2711
2013-12-30	17.3	17.4	17.3	17.3	-0.05	-0.29	1125713.0	19512104.6	391
2013-12-29	17.35	17.35	17.2	17.35	0.0	0.0	1346366.0	23262471.4	347
2013-12-26	17.25	17.35	17.2	17.35	0.05	0.29	2110662.0	36486145.6	484
2013-12-25	17.35	17.45	17.25	17.3	-0.1	-0.57	1359562.0	23568388.45	440
2013-12-24	17.5	17.5	17.3	17.4	-0.1	-0.57	1704714.0	29634098.3	530
2013-12-23	17.55	17.55	17.3	17.5	-0.05	-0.28	2704427.0	47121272.3	901
2013-12-22	17.8	17.85	17.5	17.55	-0.2	-1.13	3597660.0	63530408.35	992
2013-12-19	17.45	17.75	17.3	17.75	0.25	1.43	4764329.0	83217792.35	980
2013-12-18	17.25	17.5	17.2	17.5	0.25	1.45	2469078.0	42828715.8	537
2013-12-17	17.35	17.45	17.15	17.25	0.0	0.0	1441088.0	24881596.95	637
2013-12-16	17.45	17.5	17.2	17.25	-0.2	-1.15	1951886.0	33843048.7	437
2013-12-15	17.4	17.65	17.3	17.45	0.15	0.87	3772102.0	65997856.7	670
2013-12-12	17.4	17.4	17.2	17.3	-0.1	-0.57	1380959.0	23881988.1	428
2013-12-11	17.45	17.5	17.35	17.4	-0.05	-0.29	1760156.0	30669195.9	464
2013-12-10	17.45	17.65	17.4	17.45	-0.05	-0.29	2563109.0	44809357.1	674
2013-12-09	17.3	17.6	17.2	17.5	0.25	1.45	6132442.0	106910315.85	1155
2013-12-08	17.25	17.4	17.15	17.25	0.1	0.58	4229312.0	73008674.15	659
2013-12-05	17.1	17.3	17.0	17.15	0.1	0.59	1883290.0	32407808.65	522
2013-12-04	17.05	17.15	16.9	17.05	-0.05	-0.29	1409393.0	23956440.05	517
2013-12-03	17.3	17.35	16.95	17.1	-0.3	-1.72	4082660.0	69970876.75	909
2013-12-02	17.5	17.6	17.15	17.4	-0.1	-0.57	2508983.0	43521844.4	771
2013-12-01	17.6	17.75	17.3	17.5	-0.15	-0.85	3828583.0	67093422.65	851
2013-11-28	17.25	17.7	17.25	17.65	0.35	2.02	3792362.0	66270763.95	952
2013-11-27	17.7	17.8	17.25	17.3	-0.35	-1.98	3133106.0	55144818.8	958
2013-11-26	17.5	17.9	17.4	17.65	0.05	0.28	9256309.0	163846988.05	1890
2013-11-25	17.3	17.6	16.9	17.6	0.35	2.03	6686554.0	114871030.4	1538
2013-11-24	17.05	17.3	17.0	17.25	0.4	2.37	6287159.0	107882438.2	1343
2013-11-21	16.75	17.0	16.7	16.85	0.15	0.9	8911405.0	150424122.25	1495
2013-11-20	16.25	16.85	16.25	16.7	0.45	2.77	6694089.0	111273229.4	1441
2013-11-19	16.25	16.35	16.15	16.25	0.0	0.0	2721317.0	44190686.2	639
2013-11-18	16.3	16.5	16.25	16.25	-0.1	-0.61	4190126.0	68704162.85	661
2013-11-17	16.35	16.5	16.25	16.35	0.0	0.0	3920995.0	64243939.75	739
2013-11-14	16.4	16.4	16.25	16.35	0.0	0.0	2880758.0	46963200.05	720
2013-11-13	16.55	16.75	16.3	16.35	-0.25	-1.51	8718266.0	144064238.35	1523
2013-11-12	16.3	16.7	16.15	16.6	0.3	1.84	10124612.0	165876647.85	1349
2013-11-11	16.35	16.4	16.25	16.3	0.05	0.31	2467111.0	40222657.2	697
2013-11-10	16.15	16.3	16.15	16.25	0.15	0.93	1939418.0	31460544.05	593
2013-11-07	16.1	16.25	16.05	16.1	0.0	0.0	2515618.0	40665239.9	652
2013-11-06	16.0	16.2	16.0	16.1	0.05	0.31	1756830.0	28284740.55	524
2013-11-05	16.0	16.15	15.95	16.05	-0.05	-0.31	2932775.0	47038848.05	794
2013-11-04	16.1	16.2	16.0	16.1	-0.05	-0.31	2387274.0	38491882.6	582
2013-11-03	16.4	16.6	16.1	16.15	-0.1	-0.62	8991867.0	146746142.5	1842
2013-10-31	16.0	16.3	15.85	16.25	0.25	1.56	5352771.0	86440693.1	1135
2013-10-30	16.1	16.3	15.85	16.0	-0.2	-1.23	5685309.0	91095930.35	1330
2013-10-29	16.3	16.5	16.2	16.2	-0.1	-0.61	5206385.0	85132087.25	1390
2013-10-28	16.1	16.55	15.75	16.3	0.25	1.56	13360777.0	216456149.15	2879
2013-10-27	16.05	16.25	15.9	16.05	0.05	0.31	6948017.0	111633947.15	1536
2013-10-24	15.55	16.1	15.35	16.0	0.5	3.23	14361999.0	227142870.8	2477
2013-10-23	14.95	15.55	14.9	15.5	0.55	3.68	12710402.0	194048973.5	1858
2013-10-22	15.0	15.25	14.9	14.95	-0.05	-0.33	5255911.0	79357843.65	1072
2013-10-21	14.95	15.2	14.9	15.0	0.05	0.33	6463294.0	97380774.9	1220
2013-10-20	14.95	15.05	14.8	14.95	0.25	1.7	3693934.0	55128666.95	690
2013-10-10	14.55	14.85	14.55	14.7	0.2	1.38	1598167.0	23460143.4	533
2013-10-09	14.55	14.6	14.5	14.5	-0.1	-0.68	1112635.0	16190440.65	323
2013-10-08	14.4	14.75	14.4	14.6	0.15	1.04	2036245.0	29754219.85	560
2013-10-07	14.5	14.65	14.4	14.45	-0.2	-1.37	2475294.0	35853134.6	677
2013-10-06	14.8	15.0	14.25	14.65	-0.15	-1.01	2734290.0	40128932.7	832
2013-10-03	14.95	14.95	14.75	14.8	-0.1	-0.67	1840762.0	27322742.3	427
2013-10-02	15.0	15.1	14.85	14.9	-0.1	-0.67	2829978.0	42414753.55	575
2013-10-01	14.8	15.1	14.75	15.0	0.15	1.01	3739736.0	56019836.25	777
2013-09-30	14.95	14.95	14.75	14.85	-0.15	-1.0	2366721.0	35157123.0	697
2013-09-29	14.85	15.25	14.8	15.0	0.3	2.04	13617344.0	204774094.65	2290
2013-09-26	14.95	15.0	14.6	14.7	-0.25	-1.67	3676802.0	54538046.25	943
2013-09-25	15.05	15.1	14.9	14.95	-0.1	-0.66	2334842.0	35007921.3	621
2013-09-24	14.95	15.1	14.85	15.05	0.15	1.01	2845087.0	42709669.4	766
2013-09-19	14.9	15.0	14.85	14.9	0.15	1.02	2999919.0	44784978.45	885
2013-09-18	14.85	14.85	14.7	14.75	-0.05	-0.34	2543934.0	37550272.75	762
2013-09-17	14.9	15.0	14.75	14.8	-0.15	-1.0	4569125.0	68022211.15	1353
2013-09-16	15.3	15.35	14.85	14.95	-0.3	-1.97	9503098.0	142876691.7	2138
2013-09-15	14.45	15.35	14.45	15.25	0.95	6.64	9416103.0	139323917.25	1831
2013-09-12	14.3	14.45	14.25	14.3	0.05	0.35	4435235.0	63649699.35	906
2013-09-11	14.5	14.5	14.15	14.25	-0.2	-1.38	5696846.0	81103139.2	1228
2013-09-10	14.15	14.6	14.05	14.45	0.6	4.33	9470550.0	135604462.7	1676
2013-09-09	13.7	13.85	13.55	13.85	0.1	0.73	3608261.0	49622024.75	869
2013-09-08	14.1	14.1	13.65	13.75	-0.1	-0.72	2764384.0	38276487.25	889
2013-09-05	13.9	14.15	13.6	13.85	-0.1	-0.72	1925022.0	26582643.05	767
2013-09-04	14.3	14.3	13.85	13.95	-0.4	-2.79	2833607.0	39874598.3	875
2013-09-03	14.7	14.8	14.1	14.35	-0.35	-2.38	3149798.0	45409488.2	779
2013-09-02	14.85	14.95	14.65	14.7	-0.15	-1.01	2278754.0	33655298.45	563
2013-09-01	14.8	14.95	14.7	14.85	0.25	1.71	3282099.0	48679440.95	739
2013-08-29	14.75	14.85	14.5	14.6	0.0	0.0	2118467.0	31019344.65	720
2013-08-28	14.05	15.0	14.0	14.6	0.05	0.34	4568032.0	66680591.95	1270
2013-08-27	15.15	15.2	14.1	14.55	-0.95	-6.13	6960648.0	101644550.3	1775
2013-08-26	15.7	15.8	15.15	15.5	-0.25	-1.59	3348439.0	52248983.8	774
2013-08-25	15.95	16.0	15.65	15.75	-0.2	-1.25	3473069.0	54915420.05	862
2013-08-22	15.65	16.05	15.6	15.95	0.3	1.92	7789077.0	123776204.65	1639
2013-08-21	15.7	15.8	15.65	15.65	-0.05	-0.32	1999074.0	31414455.2	588
2013-08-20	15.75	15.85	15.65	15.7	-0.05	-0.32	3907280.0	61430302.35	792
2013-08-19	15.7	15.9	15.55	15.75	0.0	0.0	3000004.0	47225984.15	810
2013-08-18	16.0	16.05	15.65	15.75	-0.25	-1.56	4388522.0	69490465.9	963
2013-08-15	15.95	16.1	15.85	16.0	0.05	0.31	2465326.0	39482643.9	707
2013-08-14	16.15	16.2	15.9	15.95	-0.15	-0.93	5640531.0	90476181.2	1120
2013-08-13	15.9	16.25	15.8	16.1	0.25	1.58	5166136.0	82560582.65	1190
2013-08-05	15.65	16.0	15.65	15.85	0.2	1.28	6645554.0	105437212.85	1656
2013-08-04	15.4	15.85	15.35	15.65	0.3	1.95	5308374.0	83185493.0	1253
2013-08-01	15.9	15.95	15.35	15.35	-0.55	-3.46	5293572.0	82720471.1	1298
2013-07-31	16.15	16.25	15.8	15.9	-0.2	-1.24	5542725.0	88645756.5	1619
2013-07-30	15.75	16.2	15.65	16.1	0.35	2.22	8431198.0	135033955.95	1878
2013-07-29	15.2	15.95	15.15	15.75	0.55	3.62	10310468.0	160870276.65	2373
2013-07-28	15.2	15.3	14.95	15.2	0.1	0.66	2185317.0	33011152.75	751
2013-07-25	15.3	15.4	15.0	15.1	-0.3	-1.95	3648153.0	55277453.05	1233
2013-07-24	15.1	15.65	15.1	15.4	0.3	1.99	4134523.0	63543597.8	1410
2013-07-23	15.15	15.5	15.05	15.1	0.0	0.0	5026643.0	76960421.35	1614
2013-07-22	14.35	15.4	14.35	15.1	0.7	4.86	12709580.0	190511166.3	2702
2013-07-21	14.45	14.55	14.3	14.4	-0.05	-0.35	2030847.0	29310540.6	679
2013-07-18	14.55	14.6	14.4	14.45	-0.1	-0.69	1606996.0	23282121.7	494
2013-07-17	14.6	14.65	14.5	14.55	-0.1	-0.68	3046996.0	44391723.05	643
2013-07-16	14.65	14.75	14.5	14.65	0.0	0.0	2636157.0	38518989.45	818
2013-07-15	14.9	15.05	14.65	14.65	-0.2	-1.35	5301675.0	78726160.3	1587
2013-07-14	14.3	15.0	14.3	14.85	0.6	4.21	8937750.0	131279284.2	2212
2013-07-11	14.2	14.25	14.1	14.25	0.1	0.71	1294042.0	18339092.4	397
2013-07-10	14.2	14.2	14.1	14.15	0.0	0.0	734219.0	10381801.4	319
2013-07-09	14.15	14.2	14.1	14.15	0.0	0.0	833971.0	11785062.6	367
2013-07-08	14.3	14.3	14.1	14.15	-0.15	-1.05	1145496.0	16265007.8	461
2013-07-07	14.3	14.35	14.2	14.3	0.0	0.0	1568038.0	22400219.2	551
2013-07-04	14.35	14.45	14.3	14.3	0.05	0.35	1183747.0	16983742.3	462
2013-07-03	14.3	14.45	14.2	14.25	-0.05	-0.35	2094785.0	30013837.6	657
2013-07-02	14.25	14.4	14.15	14.3	0.1	0.7	2099934.0	30045623.6	716
2013-07-01	14.25	14.25	14.15	14.2	0.05	0.35	1617382.0	22959024.0	705
2013-06-30	14.4	14.4	14.05	14.15	-0.2	-1.39	3222406.0	45696375.9	1049
2013-06-26	14.55	14.6	14.35	14.35	-0.15	-1.03	1954396.0	28260507.8	636
2013-06-25	14.4	14.65	14.4	14.5	0.15	1.05	2439455.0	35403328.0	812
2013-06-24	14.75	14.75	14.3	14.35	-0.3	-2.05	2949414.0	42559137.75	1123
2013-06-23	14.75	14.8	14.6	14.65	-0.05	-0.34	2630827.0	38637637.25	834
2013-06-22	14.3	14.7	14.15	14.7	0.2	1.38	3223088.0	46783613.0	1048
2013-06-19	14.8	14.8	14.45	14.5	-0.2	-1.36	3856189.0	56121545.95	1192
2013-06-18	14.7	14.95	14.65	14.7	0.05	0.34	2197790.0	32500268.65	792
2013-06-17	14.45	14.8	14.45	14.65	0.35	2.45	4625352.0	67665549.95	1114
2013-06-16	14.0	14.5	14.0	14.3	0.3	2.14	8720627.0	123431482.45	1829
2013-06-15	15.3	15.3	14.0	14.0	-1.55	-9.97	8281740.0	122089546.75	2254
2013-06-12	15.3	15.75	15.25	15.55	0.25	1.63	7835439.0	121782934.75	1736
2013-06-11	15.45	15.65	15.2	15.3	-0.2	-1.29	4071931.0	62823131.9	1462
2013-06-10	15.25	15.7	15.25	15.5	0.3	1.97	9019178.0	139230519.15	2331
2013-06-09	15.15	15.35	15.0	15.2	0.0	0.0	4962202.0	75376974.2	1125
2013-06-08	15.0	15.3	15.0	15.2	0.3	2.01	7636438.0	115982729.0	1819
2013-06-05	15.05	15.35	14.85	14.9	-0.2	-1.32	8097438.0	121602349.55	2304
2013-06-04	15.25	16.0	15.0	15.1	0.0	0.0	14167711.0	219462134.25	3831
2013-06-03	14.55	15.5	14.45	15.1	0.5	3.42	13903822.0	209376061.45	3606
2013-06-02	14.45	14.8	14.4	14.6	0.2	1.39	6395830.0	93639336.6	1502
2013-06-01	14.45	14.55	14.3	14.4	-0.15	-1.03	5497042.0	79164252.0	1315
2013-05-29	14.75	14.75	14.55	14.55	-0.25	-1.69	2121500.0	31128800.5	719
2013-05-28	14.65	14.85	14.6	14.8	0.15	1.02	3084751.0	45398747.15	802
2013-05-27	14.7	14.7	14.55	14.65	-0.05	-0.34	1505644.0	22018766.0	489
2013-05-26	14.75	14.85	14.65	14.7	-0.05	-0.34	1733155.0	25586512.1	575
2013-05-25	14.6	14.85	14.55	14.75	0.0	0.0	3489620.0	51313326.7	915
2013-05-22	14.7	14.85	14.55	14.75	0.1	0.68	4459328.0	65729212.05	1102
2013-05-21	14.6	14.85	14.55	14.65	0.0	0.0	2632058.0	38718846.4	784
2013-05-20	14.65	14.9	14.55	14.65	-0.1	-0.68	3971762.0	58457917.4	1200
2013-05-19	14.9	14.95	14.7	14.75	0.0	0.0	7614174.0	112822822.45	1934
2013-05-18	14.15	14.9	14.1	14.75	0.65	4.61	8024326.0	117109468.6	2334
2013-05-15	14.1	14.4	13.85	14.1	-0.05	-0.35	3783933.0	53056465.3	1485
2013-05-14	14.2	14.6	13.95	14.15	0.05	0.35	2905256.0	41561015.45	1282
2013-05-13	14.25	14.3	13.85	14.1	-0.3	-2.08	3393561.0	48000561.95	1057
2013-05-12	14.65	14.7	14.4	14.4	-0.25	-1.71	2052811.0	29957280.05	704
2013-05-11	14.85	14.95	14.6	14.65	-0.2	-1.35	2142707.0	31676701.95	714
2013-05-08	14.7	14.95	14.65	14.85	0.2	1.37	2511387.0	37257696.15	794
2013-05-07	14.9	14.95	14.65	14.65	-0.3	-2.01	3168172.0	46818813.55	969
2013-05-06	15.3	15.35	14.85	14.95	-0.35	-2.29	5270420.0	79314300.8	1384
2013-05-05	15.4	15.45	15.25	15.3	-0.05	-0.33	2400917.0	36860130.15	636
2013-05-04	15.45	15.55	15.35	15.35	0.0	0.0	2142971.0	33094315.1	694
2013-05-01	15.3	15.55	15.15	15.35	0.0	0.0	4992558.0	76704490.1	1394
2013-04-30	15.55	15.7	15.25	15.35	-0.2	-1.29	4106711.0	63641472.85	1187
2013-04-29	15.7	15.8	15.5	15.55	-0.2	-1.27	6395878.0	100108453.85	1587
2013-04-28	15.2	15.75	15.15	15.75	0.55	3.62	7872662.0	121846465.7	1922
2013-04-27	15.3	15.4	15.1	15.2	-0.05	-0.33	3253986.0	49635227.7	1014
2013-04-24	15.4	15.45	15.2	15.25	-0.05	-0.33	2991694.0	45741653.65	760
2013-04-23	15.25	15.45	15.1	15.3	0.0	0.0	3526131.0	53930517.95	1049
2013-04-22	15.1	15.35	15.05	15.3	0.15	0.99	3081316.0	47032963.05	1154
2013-04-21	15.45	15.45	15.1	15.15	-0.2	-1.3	4429789.0	67414975.5	1442
2013-04-20	14.9	15.55	14.85	15.35	0.4	2.68	6847169.0	104232884.8	1764
2013-04-17	15.4	15.5	14.8	14.95	-0.5	-3.24	8161236.0	122897554.65	2182
2013-04-16	14.95	15.5	14.8	15.45	0.25	1.64	8028380.0	120944746.6	2066
2013-04-15	15.35	15.65	15.2	15.2	-0.25	-1.62	7723851.0	118879861.65	2568
2013-04-14	14.85	15.5	14.75	15.45	0.65	4.39	9946343.0	149674571.35	2435
2013-04-13	14.8	15.1	14.6	14.8	0.05	0.34	6521955.0	96929600.4	2012
2013-04-10	14.4	14.85	14.35	14.75	0.35	2.43	7653764.0	112073234.3	1786
2013-04-09	14.5	14.55	14.3	14.4	-0.1	-0.69	2744024.0	39534874.3	893
2013-04-08	14.15	14.6	14.1	14.5	0.4	2.84	5145364.0	73716311.6	1486
2013-04-07	14.2	14.35	14.05	14.1	-0.1	-0.7	3645772.0	51820904.75	1104
2013-04-06	14.3	14.45	14.0	14.2	-0.15	-1.05	6325313.0	89710884.65	1825
2013-04-03	14.45	14.65	14.3	14.35	-0.05	-0.35	5957428.0	86192564.25	1609
2013-04-02	14.3	14.5	14.2	14.4	0.15	1.05	4044973.0	58061516.3	1344
2013-04-01	14.5	14.55	14.2	14.25	-0.3	-2.06	4978047.0	71606813.3	1892
2013-03-31	14.7	14.9	14.3	14.55	-0.05	-0.34	13455923.0	196558937.05	3976
2013-03-30	14.05	14.6	13.9	14.6	0.7	5.04	13750936.0	196349639.8	3904
2013-03-27	13.6	14.45	13.55	13.9	0.4	2.96	12540885.0	176471051.45	3736
2013-03-26	13.2	13.7	13.15	13.5	0.25	1.89	9503779.0	128403072.35	2541
2013-03-25	13.1	13.25	13.1	13.25	0.2	1.53	2319294.0	30572689.95	662
2013-03-24	13.0	13.3	12.95	13.05	0.05	0.38	4332025.0	56905461.0	1116
2013-03-23	13.1	13.15	12.9	13.0	-0.05	-0.38	2400788.0	31181375.95	734
2013-03-20	13.2	13.25	13.05	13.05	-0.1	-0.76	1640287.0	21488273.9	680
2013-03-19	13.1	13.3	13.05	13.15	0.1	0.77	3764074.0	49513982.75	978
2013-03-18	12.9	13.25	12.85	13.05	0.05	0.38	5422220.0	70704792.5	1336
2013-03-17	12.75	13.1	12.75	13.0	0.25	1.96	3694050.0	47702962.2	1033
2013-03-16	12.7	12.85	12.65	12.75	0.1	0.79	2809851.0	35853684.15	815
2013-03-13	12.5	12.7	12.4	12.65	0.15	1.2	2726768.0	34299572.1	772
2013-03-12	12.75	12.75	12.45	12.5	-0.25	-1.96	2203864.0	27836851.4	814
2013-03-11	12.75	12.85	12.75	12.75	0.0	0.0	1573640.0	20102055.05	541
2013-03-10	12.85	12.85	12.7	12.75	-0.1	-0.78	1175602.0	15037187.75	521
2013-03-09	12.7	12.95	12.65	12.85	0.3	2.39	5294606.0	67856712.25	1495
2013-03-06	12.85	12.85	12.55	12.55	-0.2	-1.57	3917944.0	49845519.1	1174
2013-03-05	12.65	12.95	12.65	12.75	0.05	0.39	2075092.0	26535335.2	772
2013-03-04	12.8	12.9	12.6	12.7	-0.15	-1.17	2277736.0	28954491.95	976
2013-03-03	13.15	13.15	12.8	12.85	-0.35	-2.65	3712265.0	48231083.85	1202
2013-03-02	13.25	13.25	13.1	13.2	0.05	0.38	1932432.0	25454463.45	602
2013-02-27	13.15	13.25	13.05	13.15	0.0	0.0	2007638.0	26421368.2	829
2013-02-26	13.3	13.3	13.1	13.15	-0.25	-1.87	3360351.0	44385589.35	1036
2013-02-25	13.45	13.5	13.35	13.4	-0.05	-0.37	1755620.0	23583130.7	651
2013-02-24	13.45	13.65	13.4	13.45	-0.05	-0.37	3341584.0	45094965.1	912
2013-02-23	13.35	13.5	13.3	13.5	0.15	1.12	2607593.0	34894097.1	846
2013-02-20	13.4	13.55	13.3	13.35	-0.05	-0.37	2668438.0	35770858.95	894
2013-02-19	13.5	13.5	13.25	13.4	-0.2	-1.47	3935622.0	52646352.1	1068
2013-02-18	13.85	13.85	13.5	13.6	-0.25	-1.81	3007190.0	41031120.6	1075
2013-02-17	13.8	14.0	13.75	13.85	0.1	0.73	4294670.0	59627619.35	1345
2013-02-16	13.6	13.9	13.55	13.75	0.2	1.48	6205680.0	85146078.2	1679
2013-02-13	13.5	13.75	13.4	13.55	0.1	0.74	4597350.0	62465403.05	1155
2013-02-12	13.6	13.7	13.4	13.45	-0.05	-0.37	5842597.0	79302968.35	1626
2013-02-11	13.25	13.65	13.15	13.5	0.3	2.27	5954643.0	79886406.65	1591
2013-02-10	13.15	13.3	13.1	13.2	0.05	0.38	2544424.0	33573661.45	820
2013-02-09	13.2	13.25	13.1	13.15	-0.05	-0.38	1993804.0	26225534.75	744
2013-02-06	13.45	13.5	13.1	13.2	-0.15	-1.12	3706074.0	49164109.35	1068
2013-02-05	13.2	13.4	13.0	13.35	0.0	0.0	3861369.0	50918527.85	1419
2013-02-04	13.4	13.55	13.3	13.35	-0.1	-0.74	2478018.0	33277790.35	702
2013-02-03	13.5	13.55	13.35	13.45	-0.1	-0.74	4656526.0	62722906.55	1172
2013-02-02	13.35	13.8	13.35	13.55	0.3	2.26	10371503.0	141082978.4	2505
2013-01-30	13.2	13.35	13.15	13.25	0.05	0.38	4589313.0	60865840.3	1190
2013-01-29	13.15	13.2	13.1	13.2	0.0	0.0	3136127.0	41271457.65	899
2013-01-28	13.2	13.3	13.1	13.2	-0.1	-0.75	2917097.0	38494594.6	916
2013-01-27	13.4	13.4	13.15	13.3	-0.05	-0.37	4495913.0	59633930.65	1327
2013-01-26	13.3	13.5	13.25	13.35	0.15	1.14	5435225.0	72838634.2	1300
2013-01-23	13.3	13.55	13.1	13.2	-0.1	-0.75	8285990.0	110774185.65	2080
2013-01-22	13.05	13.3	13.0	13.3	0.25	1.92	4998676.0	65616473.8	1378
2013-01-21	13.75	13.8	12.9	13.05	-0.75	-5.43	10702253.0	141675270.95	2654
2013-01-20	13.75	13.85	13.3	13.8	-0.05	-0.36	3554851.0	48591832.85	1359
2013-01-19	13.8	14.0	13.75	13.85	0.0	0.0	3390111.0	47019879.05	1276
2013-01-16	14.3	14.35	13.7	13.85	-0.5	-3.48	7170719.0	100924194.45	2445
2013-01-15	14.8	14.8	14.35	14.35	-0.4	-2.71	4918753.0	71573596.75	1650
2013-01-14	14.8	15.0	14.7	14.75	-0.1	-0.67	5983181.0	88943747.3	1980
2013-01-13	14.75	14.95	14.55	14.85	0.05	0.34	7289835.0	107179259.15	2386
2013-01-12	14.6	15.0	14.35	14.8	0.35	2.42	14220066.0	208625869.8	4008
2013-01-09	14.0	14.7	13.9	14.45	0.45	3.21	16977562.0	244210345.8	4464
2013-01-08	14.0	14.05	13.5	14.0	-0.05	-0.36	5399592.0	74813489.65	2019
2013-01-07	14.1	14.15	13.9	14.05	0.05	0.36	5145561.0	72187459.0	1798
2013-01-06	14.4	14.5	13.9	14.0	-0.35	-2.44	11737421.0	166363287.7	3842
2013-01-05	13.3	14.5	13.25	14.35	1.15	8.71	24998960.0	351101405.55	6618
2013-01-02	12.85	13.2	12.8	13.2	0.45	3.53	6829367.0	88797492.25	1697
2013-01-01	12.7	12.8	12.65	12.75	0.15	1.19	3512096.0	44738567.85	946
2012-12-31	12.8	12.8	12.5	12.6	-0.25	-1.95	4929878.0	62306364.2	1404
2012-12-30	13.0	13.0	12.75	12.85	-0.1	-0.77	2946499.0	37971771.95	1181
2012-12-29	12.9	13.1	12.9	12.95	0.0	0.0	4489754.0	58340605.1	1153
2012-12-26	12.95	13.05	12.8	12.95	0.0	0.0	4350195.0	56209394.45	1217
2012-12-25	13.0	13.15	12.9	12.95	-0.05	-0.38	6103737.0	79412463.8	1362
2012-12-24	13.05	13.05	12.95	13.0	-0.05	-0.38	3811169.0	49511886.4	1087
2012-12-23	13.15	13.2	13.05	13.05	-0.1	-0.76	4034804.0	52893921.6	1114
2012-12-22	13.1	13.15	12.9	13.15	0.05	0.38	5195995.0	67451096.85	1387
2012-12-19	13.1	13.2	13.0	13.1	0.0	0.0	4491278.0	58917267.45	1222
2012-12-18	13.25	13.4	13.0	13.1	-0.15	-1.13	8146401.0	107926973.3	1826
2012-12-17	13.35	13.45	13.15	13.25	-0.05	-0.38	4963029.0	65989809.05	1598
2012-12-16	13.25	13.45	13.15	13.3	0.0	0.0	9721376.0	129624067.95	1827
2012-12-15	13.3	13.3	13.1	13.3	0.15	1.14	8358937.0	110516032.6	1718
2012-12-12	12.95	13.45	12.95	13.15	0.35	2.73	19968071.0	263386297.0	4331
2012-12-11	12.7	12.95	12.65	12.8	0.1	0.79	4912226.0	63028570.3	1051
2012-12-10	12.85	12.85	12.65	12.7	-0.2	-1.55	6170539.0	78527974.95	1289
2012-12-09	13.1	13.1	12.85	12.9	-0.2	-1.53	6335402.0	81981170.65	1688
2012-12-08	13.2	13.3	13.05	13.1	0.0	0.0	5878294.0	77553955.95	1591
2012-12-05	12.75	13.2	12.75	13.1	0.35	2.75	12012499.0	157145498.25	2632
2012-12-04	12.7	12.9	12.6	12.75	-0.05	-0.39	7409376.0	94307388.7	1501
2012-12-03	12.85	12.85	12.55	12.8	-0.05	-0.39	10017547.0	127664353.55	2140
2012-12-02	12.75	12.95	12.5	12.85	0.1	0.78	7782208.0	98774578.2	2031
2012-12-01	12.75	12.9	12.65	12.75	0.2	1.59	5169944.0	66039738.05	1376
2012-11-28	12.25	12.8	12.25	12.55	0.3	2.45	7018460.0	87941433.2	1845
2012-11-27	12.4	12.45	12.0	12.25	-0.15	-1.21	4345302.0	53259468.0	1558
2012-11-26	12.35	12.4	11.75	12.4	0.2	1.64	5999727.0	72433779.5	1889
2012-11-25	12.95	12.95	11.9	12.2	-0.8	-6.15	8034214.0	98567975.75	2432
2012-11-24	12.8	13.05	12.65	13.0	0.5	4.0	4514711.0	57968081.15	1244
2012-11-21	12.95	13.1	12.4	12.5	-0.45	-3.47	3931893.0	50433914.1	1072
2012-11-20	12.85	13.05	12.6	12.95	0.15	1.17	2798757.0	35902464.45	1002
2012-11-19	13.3	13.35	12.4	12.8	-0.45	-3.4	3538646.0	45339643.75	1309
2012-11-18	13.35	13.4	13.2	13.25	-0.05	-0.38	1159507.0	15457020.05	533
2012-11-17	13.45	13.45	13.15	13.3	-0.2	-1.48	2557725.0	33923335.5	920
2012-11-14	13.65	13.7	13.5	13.5	-0.1	-0.74	2075695.0	28236572.9	729
2012-11-13	13.75	13.75	13.55	13.6	-0.1	-0.73	2260039.0	30859212.0	871
2012-11-12	14.1	14.1	13.6	13.7	-0.4	-2.84	2239286.0	31169484.65	879
2012-11-11	14.25	14.3	14.05	14.1	-0.15	-1.05	3221560.0	45584078.25	906
2012-11-10	14.25	14.3	14.0	14.25	-0.15	-1.04	2562728.0	36326560.55	935
2012-11-07	14.6	14.6	14.35	14.4	-0.1	-0.69	3717508.0	53791676.55	1171
2012-11-06	14.05	14.6	14.0	14.5	0.45	3.2	5814645.0	83728378.5	1723
2012-11-05	14.0	14.2	13.85	14.05	0.2	1.44	2159855.0	30281777.95	848
2012-11-04	13.95	14.0	13.8	13.85	-0.05	-0.36	1386519.0	19259632.6	621
2012-11-03	13.75	14.1	13.7	13.9	0.15	1.09	2318470.0	32291638.45	1027
2012-10-24	13.45	13.8	13.35	13.75	0.15	1.1	1773960.0	24124904.15	721
2012-10-23	13.7	13.7	13.6	13.6	-0.1	-0.73	1286154.0	17577030.3	567
2012-10-22	13.9	14.05	13.6	13.7	-0.3	-2.14	2941473.0	40471646.25	1167
2012-10-21	14.2	14.3	13.85	14.0	-0.15	-1.06	3660013.0	51561123.95	1323
2012-10-20	13.9	14.2	13.8	14.15	0.1	0.71	2627871.0	36621323.4	1197
2012-10-17	13.6	14.15	13.6	14.05	0.55	4.07	6691843.0	93148684.95	2084
2012-10-16	13.65	13.8	13.4	13.5	0.0	0.0	4962731.0	67614959.95	1301
2012-10-15	13.3	13.55	13.25	13.5	0.3	2.27	3323301.0	44443088.6	1021
2012-10-14	13.3	13.7	13.2	13.2	-0.05	-0.38	2618929.0	35106700.45	1122
2012-10-13	14.05	14.05	12.65	13.25	-0.75	-5.36	3665970.0	48694824.65	1548
2012-10-10	14.1	14.5	13.9	14.0	-0.1	-0.71	3189576.0	45039122.05	1161
2012-10-09	14.2	14.25	14.1	14.1	-0.1	-0.7	1499478.0	21222427.4	633
2012-10-08	14.45	14.45	14.1	14.2	-0.2	-1.39	3208717.0	45588428.0	967
2012-10-07	14.5	14.55	14.2	14.4	-0.2	-1.37	2033986.0	29253804.8	913
2012-10-06	14.7	14.9	14.5	14.6	0.05	0.34	3899453.0	57384398.8	1283
2012-10-03	14.3	15.0	14.05	14.55	0.2	1.39	6196818.0	89752808.8	2185
2012-10-02	14.45	14.5	14.25	14.35	-0.1	-0.69	2776860.0	39825048.8	1202
2012-10-01	14.6	14.65	14.4	14.45	0.05	0.35	4202624.0	61002382.85	1674
2012-09-30	14.1	14.95	14.05	14.4	0.45	3.23	14264142.0	206288048.8	4760
2012-09-29	15.45	15.55	13.95	13.95	-1.5	-9.71	12317768.0	178678250.3	3533
2012-09-26	16.25	16.25	15.4	15.45	-1.05	-6.36	4051715.0	64411835.1	1767
2012-09-25	16.55	16.7	16.0	16.5	-0.2	-1.2	3741723.0	61222903.15	1572
2012-09-24	17.1	17.1	16.45	16.7	-0.35	-2.05	1592208.0	26579439.15	810
2012-09-22	17.0	17.2	16.85	17.05	-0.15	-0.87	1784199.0	30427816.5	804
2012-09-19	17.5	17.5	16.95	17.2	-0.25	-1.43	2595628.0	44659917.6	1100
2012-09-18	17.7	17.7	17.4	17.45	-0.3	-1.69	3213057.0	56340191.05	1181
2012-09-17	17.7	17.85	17.65	17.75	0.05	0.28	2523281.0	44787069.1	959
2012-09-16	17.85	17.85	17.65	17.7	-0.15	-0.84	2136606.0	37931348.1	1033
2012-09-15	17.95	18.0	17.8	17.85	0.0	0.0	3244423.0	58098660.3	951
2012-09-12	18.05	18.1	17.8	17.85	-0.1	-0.56	3780838.0	67754845.0	1210
2012-09-11	17.9	18.1	17.8	17.95	0.1	0.56	4168976.0	74919269.95	1261
2012-09-10	18.0	18.2	17.75	17.85	-0.05	-0.28	8309096.0	149380828.3	2173
2012-09-09	17.9	17.95	17.75	17.9	0.0	0.0	2481639.0	44318416.1	1046
2012-09-08	17.9	18.1	17.85	17.9	0.15	0.85	2844775.0	50937890.15	1079
2012-09-05	17.85	18.3	17.7	17.75	-0.2	-1.11	8445618.0	151846770.1	2228
2012-09-04	17.8	18.0	17.65	17.95	0.0	0.0	3023957.0	53751267.5	1058
2012-09-03	18.0	18.05	17.8	17.95	-0.05	-0.28	2449748.0	43883653.05	878
2012-09-02	18.0	18.0	17.7	18.0	-0.05	-0.28	4615604.0	82488860.4	1393
2012-09-01	18.1	18.25	17.95	18.05	0.05	0.28	4755999.0	85917470.15	1500
2012-08-29	18.05	18.15	17.95	18.0	-0.05	-0.28	3234711.0	58308827.15	1166
2012-08-28	18.4	18.45	17.95	18.05	-0.4	-2.17	5162676.0	94243080.35	1575
2012-08-27	18.25	18.5	18.15	18.45	0.15	0.82	4758635.0	87097698.1	1615
2012-08-26	18.4	18.4	18.15	18.3	0.0	0.0	3721065.0	67883439.0	1465
2012-08-25	18.5	18.7	18.25	18.3	0.1	0.55	9476963.0	174417396.05	2398
2012-08-15	18.9	19.0	18.1	18.2	-0.2	-1.09	7013876.0	128494926.95	2447
2012-08-14	18.6	18.8	18.3	18.4	-0.05	-0.27	3102221.0	57521779.7	1184
2012-08-13	18.2	19.0	18.1	18.45	0.15	0.82	10183794.0	189482521.1	3192
2012-08-12	18.05	18.3	17.95	18.3	0.15	0.83	3320860.0	60063695.65	1240
2012-08-11	18.15	18.5	18.0	18.15	-0.15	-0.82	3427144.0	62334670.1	1232
2012-08-08	18.2	18.4	17.8	18.3	0.2	1.1	7501803.0	135080255.05	1751
2012-08-07	18.2	18.5	17.9	18.1	0.0	0.0	4723942.0	85888760.55	1824
2012-08-06	18.9	19.5	18.0	18.1	-0.75	-3.98	11927576.0	223447807.25	4024
2012-08-05	17.85	19.3	17.65	18.85	1.0	5.6	14703470.0	272723399.35	4459
2012-08-04	17.8	18.2	17.7	17.85	0.45	2.59	4800203.0	85906187.85	1613
2012-08-01	16.9	18.0	16.75	17.4	0.4	2.35	10578136.0	184591268.85	2900
2012-07-31	16.95	17.4	16.9	17.0	0.1	0.59	5537833.0	94390032.25	1710
2012-07-30	16.7	17.4	16.7	16.9	0.3	1.81	8321601.0	141333798.45	2446
2012-07-29	16.25	17.1	16.2	16.6	0.25	1.53	9983414.0	166129529.45	2752
2012-07-28	15.85	17.0	15.8	16.35	0.75	4.81	11610140.0	191296809.6	3604
2012-07-25	15.6	16.2	15.45	15.6	0.0	0.0	11764507.0	186237400.9	3036
2012-07-24	15.5	15.65	15.4	15.6	0.05	0.32	1544659.0	23947149.1	640
2012-07-23	15.75	15.8	15.55	15.55	-0.3	-1.89	1368391.0	21461112.15	693
2012-07-22	15.7	15.9	15.7	15.85	0.1	0.63	1021538.0	16123741.65	481
2012-07-21	15.55	16.1	15.55	15.75	0.15	0.96	2790482.0	44285794.55	1016
2012-07-18	15.3	15.9	15.15	15.6	0.1	0.65	2076039.0	32398595.4	965
2012-07-17	15.7	15.9	15.4	15.5	-0.3	-1.9	2600691.0	40658926.55	942
2012-07-16	15.9	15.95	15.8	15.8	-0.15	-0.94	2754847.0	43673770.2	748
2012-07-15	16.05	16.05	15.85	15.95	-0.1	-0.62	2652029.0	42241210.9	944
2012-07-14	16.0	16.45	15.8	16.05	0.1	0.63	6412104.0	103524506.95	2179
2012-07-11	16.0	16.0	15.7	15.95	-0.05	-0.31	2933791.0	46431569.2	1061
2012-07-10	16.0	16.3	15.7	16.0	0.05	0.31	5353610.0	85885224.55	1852
2012-07-09	15.9	16.1	15.7	15.95	0.0	0.0	4140086.0	65809851.1	1365
2012-07-08	15.95	16.15	15.85	15.95	-0.05	-0.31	4361842.0	69811781.0	1446
2012-07-07	15.85	16.0	15.65	16.0	0.05	0.31	2960960.0	46879049.45	1217
2012-07-04	16.05	16.15	15.8	15.95	-0.2	-1.24	5756156.0	91842904.05	2003
2012-07-03	16.3	16.45	16.05	16.15	0.0	0.0	11806061.0	191759497.35	3847
2012-07-02	15.9	17.0	15.7	16.15	0.2	1.25	17291138.0	281717661.0	5018
2012-07-01	15.1	16.3	14.95	15.95	0.95	6.33	11048479.0	172398922.45	3068
2012-06-30	15.2	15.5	14.8	15.0	0.05	0.33	6324626.0	95269380.5	1998
2012-06-27	14.95	15.05	13.6	14.95	-0.05	-0.33	6238291.0	89477582.0	2138
2012-06-26	14.85	15.1	14.75	15.0	0.0	0.0	3165786.0	47324405.1	1097
2012-06-25	15.15	15.35	14.8	15.0	-0.05	-0.33	4518531.0	67899339.5	1576
2012-06-24	14.95	15.1	14.8	15.05	0.0	0.0	3701880.0	55258121.4	1305
2012-06-23	15.0	15.2	14.9	15.05	-0.2	-1.31	4418401.0	66527984.25	1643
2012-06-20	15.55	15.6	15.2	15.25	-0.2	-1.29	6336917.0	97239318.45	2047
2012-06-19	15.4	15.85	15.15	15.45	0.1	0.65	15426658.0	239223426.25	4153
2012-06-18	15.35	15.5	15.1	15.35	0.15	0.99	10439438.0	159606546.5	3189
2012-06-17	15.0	15.4	15.0	15.2	0.2	1.33	5765039.0	87792678.55	1985
2012-06-16	15.55	15.6	13.6	15.0	-0.1	-0.66	15418804.0	230108972.5	4696
2012-06-13	15.25	15.45	15.05	15.1	0.15	1.0	10468632.0	159592583.85	3002
2012-06-12	14.65	15.45	14.65	14.95	-0.25	-1.64	10404532.0	156680778.65	3679
2012-06-11	14.8	15.85	14.4	15.2	0.7	4.83	23307861.0	353979127.85	6920
2012-06-10	13.2	14.5	12.5	14.5	1.3	9.85	32957095.0	446596767.15	7139
2012-06-09	14.95	15.1	13.0	13.2	-1.2	-8.33	35640698.0	475649245.5	6821
2012-06-06	16.2	16.9	14.4	14.4	-1.6	-10.0	19902296.0	312952812.15	4837
2012-06-05	16.75	16.9	15.8	16.0	-0.75	-4.48	3187760.0	52065173.55	1212
2012-06-04	16.8	16.9	16.4	16.75	-0.25	-1.47	3874225.0	64559776.75	1695
2012-06-03	17.1	17.25	16.2	17.0	-0.1	-0.58	9775247.0	164069222.8	3502
2012-06-02	17.3	17.95	17.1	17.1	-1.9	-10.0	6170976.0	107335640.65	2125
2012-05-30	19.35	19.4	18.35	19.0	-0.5	-2.56	4292238.0	81251254.4	1399
2012-05-29	19.85	19.9	19.45	19.5	-0.2	-1.02	1628270.0	31900749.45	827
2012-05-28	19.75	20.0	19.6	19.7	0.1	0.51	3649744.0	72199520.4	1242
2012-05-27	19.9	19.95	19.5	19.6	-0.3	-1.51	2801587.0	55195683.0	1139
2012-05-26	19.95	20.1	19.75	19.9	-0.05	-0.25	2312030.0	46054683.6	1276
2012-05-23	19.9	20.15	19.55	19.95	0.0	0.0	3490731.0	69243608.25	1751
2012-05-22	20.1	20.65	19.95	19.95	0.15	0.76	6584668.0	133498803.45	2898
2012-05-21	19.05	19.8	19.0	19.8	0.8	4.21	5073004.0	98003003.0	1934
2012-05-20	19.1	19.2	18.9	19.0	0.15	0.8	3440460.0	65428053.4	1282
2012-05-19	18.9	19.15	18.75	18.85	-0.4	-2.08	3609580.0	68296106.35	1671
2012-05-16	18.95	19.5	18.9	19.25	0.0	0.0	5062870.0	96872973.75	1958
2012-05-15	19.15	19.85	18.65	19.25	0.05	0.26	10012243.0	192679137.0	3817
2012-05-14	19.5	20.0	19.0	19.2	-0.95	-4.71	4507053.0	88302035.65	2369
2012-05-13	21.05	21.2	20.0	20.15	-0.85	-4.05	5504246.0	113978100.1	2765
2012-05-12	20.0	21.3	18.35	21.0	0.65	3.19	8140806.0	160959218.2	3345
2012-05-09	21.3	21.4	19.9	20.35	-1.2	-5.57	6738153.0	141174376.15	2656
2012-05-08	21.6	21.7	21.35	21.55	0.0	0.0	4543703.0	97691566.75	1912
2012-05-07	21.45	21.6	20.95	21.55	-0.1	-0.46	7619879.0	162136774.45	2997
2012-05-06	22.05	22.1	21.5	21.65	-0.3	-1.37	8233056.0	179332193.5	3452
2012-05-05	21.0	22.0	21.0	21.95	0.25	1.15	11412516.0	245575228.9	4647
2012-05-02	21.35	22.0	20.95	21.7	0.2	0.93	19348072.0	415515906.55	7584
2012-05-01	21.9	22.3	20.95	21.5	-0.25	-1.15	27693310.0	593024103.8	9223
2012-04-30	19.75	21.75	19.7	21.75	1.95	9.85	29701887.0	606458192.0	7940
2012-04-29	20.05	20.35	19.5	19.8	-0.2	-1.0	10877893.0	216618993.5	3936
2012-04-28	19.0	20.15	19.0	20.0	1.3	6.95	17186988.0	339597001.75	5487
2012-04-25	18.0	19.4	17.95	18.7	0.75	4.18	14504860.0	269461575.9	4586
2012-04-24	18.1	18.2	17.9	17.95	-0.05	-0.28	6107298.0	109960891.75	2043
2012-04-23	17.6	18.25	17.45	18.0	0.1	0.56	8641350.0	154715406.35	3167
2012-04-22	17.4	18.25	17.15	17.9	0.75	4.37	15273117.0	272473662.15	4672
2012-04-21	16.25	17.25	16.15	17.15	1.0	6.19	13139332.0	220962374.8	4216
2012-04-18	16.85	16.9	15.95	16.15	-0.55	-3.29	11190616.0	185240579.35	3849
2012-04-17	16.0	17.0	15.6	16.7	1.1	7.05	21969561.0	356662234.9	6408
2012-04-16	17.1	17.25	15.6	15.6	-1.7	-9.83	28143757.0	449862908.65	6877
2012-04-15	18.6	18.7	17.3	17.3	-1.9	-9.9	14734954.0	264288135.3	5339
2012-04-14	19.9	20.1	19.0	19.2	-0.5	-2.54	7406677.0	145825376.35	3142
2012-04-11	19.65	20.1	18.05	19.7	-0.3	-1.5	12132761.0	232998974.5	4496
2012-04-10	20.05	20.6	19.9	20.0	-0.1	-0.5	10956031.0	221530692.15	3316
2012-04-09	20.1	20.35	19.6	20.1	0.0	0.0	10482528.0	210397589.75	3903
2012-04-08	20.85	21.35	19.0	20.1	-0.5	-2.43	18180315.0	371884056.3	6541
2012-04-07	20.05	20.95	19.85	20.6	0.5	2.49	15368510.0	312329365.35	4503
2012-04-04	20.4	20.5	19.9	20.1	-0.05	-0.25	11048986.0	222235266.55	4027
2012-04-03	19.15	20.5	19.15	20.15	1.05	5.5	23836973.0	474276630.75	6408
2012-04-02	19.1	19.65	18.8	19.1	0.05	0.26	15025972.0	287645143.25	4034
2012-04-01	18.95	19.25	18.8	19.05	0.05	0.26	6858740.0	130650274.35	2815
2012-03-31	18.75	19.5	18.6	19.0	0.4	2.15	15854048.0	302176603.45	4664
2012-03-28	18.3	19.05	18.15	18.6	0.2	1.09	14481188.0	270800390.8	4188
2012-03-27	18.5	18.7	18.2	18.4	-0.1	-0.54	5825256.0	107129981.8	2300
2012-03-26	18.15	18.8	17.95	18.5	0.35	1.93	11818310.0	217412299.9	4184
2012-03-25	18.35	18.8	18.0	18.15	-0.1	-0.55	12596520.0	231294378.4	4563
2012-03-24	17.7	18.7	17.65	18.25	0.65	3.69	17582165.0	320138779.5	5314
2012-03-21	17.4	17.75	17.15	17.6	0.0	0.0	10694409.0	187234272.85	3361
2012-03-20	18.0	18.25	17.2	17.6	-0.4	-2.22	11529900.0	205279548.2	4504
2012-03-19	17.45	19.0	17.4	18.0	0.6	3.45	31536721.0	572741011.6	7904
[truncated: 396 more rows]
