# Supplementary material for: Effective short-term forecasts of Saudi stock price trends using technical indicators and large-scale multivariate time series
Source: PeerJ Comput Sci. 2023 Jan 6;9:e1205. doi: 10.7717/peerj-cs.1205 (PMC10280263; doi:10.7717/peerj-cs.1205)
Supplement: Supplemental Information 3 [file peerj-cs-09-1205-s003.zip › TASI Dataset 2021/ANAAM HOLDING_4061.csv]

date	open	high	low	close	change	change_percent	volume_traded	value_traded_SAR	number_trades
2020-03-19	129.8	136.6	126.2	129.80	-0.4	-0.31	254928.0	33708209.0	2191
2020-03-18	130.0	137.4	126.2	130.20	5.2	4.16	480466.0	63198848.8	3297
2020-03-17	115.8	125.0	115.0	125.00	11.2	9.84	120805.0	14821731.2	689
2020-03-16	123.2	123.2	112.0	113.80	-9.2	-7.48	112915.0	13361462.8	1131
2020-03-15	135.8	136.0	123.0	123.00	-6.8	-5.24	137721.0	17911933.2	1285
2020-03-12	133.0	143.0	128.4	129.80	-8.0	-5.81	262373.0	35887495.8	2263
2020-03-11	130.0	137.8	125.4	137.80	12.4	9.89	403755.0	53721146.4	2151
2020-03-10	120.0	125.4	114.0	125.40	11.4	10.0	96565.0	11708831.0	778
2020-03-09	114.0	117.4	114.0	114.00	-12.6	-9.95	54770.0	6265605.0	554
2020-03-08	132.0	136.0	126.6	126.60	-14.0	-9.96	84405.0	10798371.6	875
2020-03-05	142.2	142.6	140.0	140.60	-1.0	-0.71	42211.0	5965885.4	422
2020-03-04	143.0	143.0	140.0	141.60	-1.4	-0.98	47949.0	6791617.2	527
2020-03-03	143.8	146.0	141.8	143.00	2.4	1.71	97085.0	13940861.6	952
2020-03-02	144.8	146.2	138.0	140.60	0.2	0.14	82037.0	11794733.0	881
2020-03-01	143.0	150.0	139.0	140.40	-11.6	-7.63	78141.0	11190825.8	810
2020-02-27	156.4	156.4	150.0	152.00	-3.0	-1.94	43540.0	6633546.6	567
2020-02-26	158.0	159.0	155.0	155.00	-3.0	-1.9	55887.0	8737698.4	630
2020-02-25	158.0	162.8	157.6	158.00	4.0	2.6	109631.0	17565305.0	1195
2020-02-24	160.4	161.0	152.0	154.00	-6.4	-3.99	42559.0	6671485.0	535
2020-02-23	158.6	163.0	158.2	160.40	0.4	0.25	61482.0	9911076.4	608
2020-02-20	159.8	162.2	159.6	160.00	-0.6	-0.37	39000.0	6269019.8	477
2020-02-19	162.0	163.0	160.0	160.60	0.4	0.25	50816.0	8199700.6	538
2020-02-18	159.0	164.4	157.2	160.20	1.8	1.14	88095.0	14226794.8	972
2020-02-17	158.6	160.8	158.0	158.40	0.4	0.25	40789.0	6498476.6	411
2020-02-16	161.2	162.0	157.2	158.00	-2.4	-1.5	53614.0	8581703.4	654
2020-02-13	168.2	168.2	160.4	160.40	-7.8	-4.64	121378.0	19928484.6	1311
2020-02-12	154.0	169.0	153.0	168.20	14.2	9.22	266132.0	43253778.2	2458
2020-02-11	157.2	158.8	153.0	154.00	-3.4	-2.16	42110.0	6568509.8	478
2020-02-10	156.6	160.0	156.6	157.40	1.2	0.77	60405.0	9573431.0	650
2020-02-09	158.8	158.8	155.4	156.20	-2.6	-1.64	50293.0	7889235.2	554
2020-02-06	160.0	161.0	158.2	158.80	-1.8	-1.12	65069.0	10387747.4	584
2020-02-05	161.6	162.6	160.0	160.60	-1.4	-0.86	39892.0	6431267.0	422
2020-02-04	161.8	163.6	161.0	162.00	0.0	0.0	47650.0	7726380.8	495
2020-02-03	162.2	165.2	161.6	162.00	0.4	0.25	83818.0	13689009.6	797
2020-02-02	163.6	164.6	161.0	161.60	-2.0	-1.22	71045.0	11555707.6	661
2020-01-30	164.0	165.2	162.2	163.60	-0.4	-0.24	49523.0	8115668.0	519
2020-01-29	166.0	167.4	164.0	164.00	-1.0	-0.61	43645.0	7216408.6	560
2020-01-28	166.6	169.0	165.0	165.00	-2.0	-1.2	60989.0	10167296.0	796
2020-01-27	171.2	173.6	165.0	167.00	-4.0	-2.34	184833.0	31336523.6	1712
2020-01-26	161.6	173.0	160.8	171.00	9.4	5.82	309667.0	51627872.8	2507
2020-01-23	163.0	164.0	161.6	161.60	-1.6	-0.98	91479.0	14881814.2	686
2020-01-22	162.2	163.6	161.6	163.20	0.2	0.12	94148.0	15316603.4	720
2020-01-21	162.8	163.8	161.0	163.00	0.8	0.49	75725.0	12294544.8	726
2020-01-20	163.2	164.8	162.2	162.20	-0.6	-0.37	86193.0	14071876.2	771
2020-01-19	162.4	166.8	162.2	162.80	-0.4	-0.25	200442.0	32995824.4	1678
2020-01-16	162.8	166.8	161.6	163.20	1.0	0.62	174693.0	28659261.2	1626
2020-01-15	166.8	167.8	161.2	162.20	-5.0	-2.99	151312.0	24938634.8	1547
2020-01-14	168.0	170.0	163.8	167.20	0.2	0.12	299031.0	49904612.2	2653
2020-01-13	161.0	169.0	159.8	167.00	7.2	4.51	300712.0	49316717.0	2580
2020-01-12	158.8	166.6	156.0	159.80	2.6	1.65	351493.0	56949990.2	3248
2020-01-09	160.0	163.4	156.8	157.20	0.6	0.38	266326.0	42913937.4	2589
2020-01-08	169.4	171.0	155.2	156.60	-15.4	-8.95	422355.0	68441716.2	3655
2020-01-07	180.0	181.0	170.0	172.00	-5.0	-2.82	340596.0	59744887.4	3181
2020-01-06	194.0	195.2	176.0	177.00	-5.6	-3.07	620580.0	114472560.6	6152
2020-01-05	177.0	182.6	177.0	182.60	16.6	10.0	135546.0	24635583.8	1030
2020-01-02				166.00	0.0	0.0	0.0	0.0	0
2020-01-01				166.00	0.0	0.0	0.0	0.0	0
2019-12-31	173.86	178.82	164.71	166.01	-6.54	-3.79	422878.0	73465933.22	5421
2019-12-30	175.16	181.44	169.93	172.55	-2.61	-1.49	538078.0	94295093.2	5925
2019-12-29	163.66	177.52	162.61	175.16	13.59	8.41	606219.0	103410467.3	6164
2019-12-26	160.78	161.83	158.43	161.57	2.09	1.31	149348.0	23902733.44	1848
2019-12-25	158.17	164.97	156.6	159.48	1.83	1.16	317188.0	50868533.76	3514
2019-12-24	160.52	166.54	155.56	157.65	-2.61	-1.63	264627.0	42805838.96	3326
2019-12-23	164.18	164.18	159.48	160.26	-3.66	-2.23	176817.0	28580174.86	2442
2019-12-22	163.14	168.1	160.26	163.92	3.92	2.45	273162.0	44679828.6	2836
2019-12-19	161.31	163.66	158.17	160.00	1.05	0.66	369269.0	59377490.94	4429
2019-12-18	145.88	158.95	145.1	158.95	14.37	9.94	409662.0	63309838.98	3737
2019-12-17	147.71	148.76	142.75	144.58	-2.61	-1.77	117610.0	17123826.6	2008
2019-12-16	151.63	152.16	146.41	147.19	-2.61	-1.74	130090.0	19408702.98	1904
2019-12-15	147.97	154.51	147.45	149.80	2.09	1.41	197563.0	29812962.36	2700
2019-12-12	158.17	158.95	147.71	147.71	-9.41	-5.99	227784.0	34884295.12	2938
2019-12-11	156.6	160.78	152.42	157.12	0.78	0.5	294248.0	46195419.44	4086
2019-12-10	161.31	165.75	154.25	156.34	-3.66	-2.29	276593.0	44787102.98	4045
2019-12-09	161.57	168.63	159.48	160.00	-1.31	-0.81	421492.0	69100680.72	5570
2019-12-08	163.4	169.67	156.86	161.31	4.19	2.67	642505.0	104659963.94	7921
2019-12-05	139.87	157.12	137.25	157.12	14.11	9.87	444510.0	65724805.48	5182
2019-12-04	144.05	152.16	141.18	143.01	1.31	0.92	463622.0	67895269.1	5364
2019-12-03	129.41	141.7	126.54	141.70	12.68	9.83	502688.0	68006028.28	5219
2019-12-02	125.49	130.72	125.49	129.02	6.41	5.23	269800.0	34499768.98	3352
2019-12-01	120.26	124.84	119.22	122.61	4.05	3.42	166172.0	20258849.76	2402
2019-11-28	123.53	128.76	117.78	118.56	-4.32	-3.52	363641.0	44955119.5	4561
2019-11-27	123.92	125.49	109.8	122.88	8.76	7.68	668448.0	80544793.45	6955
2019-11-26	93.46	114.12	93.46	114.12	10.33	9.95	338748.0	36204492.75	1867
2019-11-25	103.92	105.23	103.4	103.79	-0.26	-0.25	21281.0	2219754.29	375
2019-11-24	105.1	105.23	104.05	104.05	-0.66	-0.63	6379.0	666689.14	179
2019-11-21	105.1	105.1	104.31	104.71	-0.52	-0.49	12765.0	1336330.54	245
2019-11-20	104.84	106.54	104.44	105.23	0.39	0.37	19254.0	2031359.52	290
2019-11-19	104.58	105.75	104.31	104.84	0.92	0.89	26059.0	2734551.23	451
2019-11-18	103.92	104.31	103.79	103.92	0.0	0.0	15005.0	1560719.49	219
2019-11-17	105.36	105.49	103.27	103.92	-1.44	-1.37	22775.0	2377307.19	416
2019-11-14	105.88	107.19	105.23	105.36	-0.91	-0.86	16170.0	1713534.74	275
2019-11-13	107.45	109.15	106.01	106.27	-1.18	-1.1	50248.0	5428279.09	459
2019-11-12	105.88	108.37	105.88	107.45	1.18	1.11	39248.0	4199486.87	518
2019-11-11	105.88	106.54	105.23	106.27	0.39	0.37	8780.0	931570.6	198
2019-11-10	106.14	106.27	104.97	105.88	-0.26	-0.24	16818.0	1781603.99	240
2019-11-07	106.93	107.84	105.23	106.14	-1.7	-1.58	36848.0	3923814.59	461
2019-11-06	106.14	110.59	106.14	107.84	1.7	1.6	46122.0	5002948.57	727
2019-11-05	105.1	106.14	104.58	106.14	1.04	0.99	13018.0	1371404.07	220
2019-11-04	105.36	105.36	103.79	105.10	0.13	0.12	22380.0	2337140.94	294
2019-11-03	107.84	107.84	104.58	104.97	-3.27	-3.02	21880.0	2320495.13	386
2019-10-31	107.19	109.8	107.19	108.24	-1.17	-1.07	14855.0	1611777.07	280
2019-10-30	108.63	110.07	108.63	109.41	0.39	0.36	7935.0	868689.9	133
2019-10-29	111.9	111.9	109.02	109.02	-3.53	-3.14	24979.0	2741085.38	336
2019-10-28	112.94	113.2	112.55	112.55	-0.13	-0.12	5397.0	609054.84	126
2019-10-27	112.42	113.07	112.42	112.68	-0.52	-0.46	6468.0	730056.46	94
2019-10-24	113.73	113.73	112.68	113.20	0.13	0.11	15096.0	1707898.65	236
2019-10-23	112.42	113.73	112.16	113.07	0.65	0.58	16367.0	1844539.8	272
2019-10-22	112.42	115.03	112.42	112.42	1.05	0.94	56883.0	6459226.29	629
2019-10-21	111.5	111.5	110.85	111.37	-0.39	-0.35	4950.0	550725.04	120
2019-10-20	110.2	112.16	110.2	111.76	1.69	1.54	19454.0	2171427.5	264
2019-10-17	109.41	110.07	108.89	110.07	0.14	0.13	7967.0	872679.04	137
2019-10-16	108.76	111.11	108.5	109.93	1.43	1.32	14593.0	1597419.44	188
2019-10-15	111.37	111.37	108.5	108.50	-0.65	-0.6	16921.0	1852693.17	249
2019-10-14	110.98	112.03	109.15	109.15	-1.96	-1.76	15607.0	1728401.19	244
2019-10-13	112.03	112.68	110.98	111.11	-0.65	-0.58	8100.0	904448.02	125
2019-10-10	111.11	112.29	110.85	111.76	1.04	0.94	10167.0	1131960.86	265
2019-10-09	113.46	113.46	110.72	110.72	-3.53	-3.09	15364.0	1723811.77	269
2019-10-08	115.03	115.03	112.42	114.25	-1.44	-1.24	20371.0	2312322.41	330
2019-10-07	117.65	117.65	115.16	115.69	-2.09	-1.77	24734.0	2875729.98	350
2019-10-06	117.65	118.56	116.99	117.78	0.13	0.11	13890.0	1636722.69	202
2019-10-03	117.91	118.3	116.99	117.65	-0.91	-0.77	11478.0	1349692.87	217
2019-10-02	118.17	118.95	117.25	118.56	0.39	0.33	16096.0	1902071.87	248
2019-10-01	118.43	119.48	117.52	118.17	-0.39	-0.33	31413.0	3716717.52	441
2019-09-30	119.35	120.0	118.3	118.56	-0.39	-0.33	33779.0	4018003.04	498
2019-09-29	117.39	121.18	117.39	118.95	2.48	2.13	97092.0	11616973.88	1335
2019-09-26	116.21	119.08	116.08	116.47	-0.39	-0.33	86927.0	10227908.72	750
2019-09-25	115.56	116.86	115.16	116.86	0.91	0.78	33767.0	3912007.57	526
2019-09-24	116.21	117.39	114.77	115.95	0.79	0.69	45010.0	5209275.79	580
2019-09-22	117.52	118.95	115.16	115.16	-0.92	-0.79	48977.0	5730781.01	777
2019-09-19	111.5	118.56	111.37	116.08	4.97	4.47	151225.0	17335237.13	1612
2019-09-18	110.85	112.68	110.07	111.11	1.57	1.43	45830.0	5105130.6	586
2019-09-17	110.85	111.24	108.76	109.54	-0.26	-0.24	24824.0	2733593.51	437
2019-09-16	112.42	112.42	108.76	109.80	-1.96	-1.75	25301.0	2809003.13	279
2019-09-15	111.11	112.29	109.8	111.76	-1.44	-1.27	29879.0	3306985.24	364
2019-09-12	112.68	114.9	112.68	113.20	0.26	0.23	5954.0	675502.24	154
2019-09-11	112.42	115.03	110.85	112.94	0.52	0.46	19997.0	2255136.26	416
2019-09-10	115.29	115.56	112.42	112.42	-3.53	-3.04	19348.0	2218348.37	298
2019-09-09	115.56	118.17	115.56	115.95	0.0	0.0	49514.0	5778039.08	485
2019-09-08	115.95	116.99	115.03	115.95	0.39	0.34	14201.0	1641119.07	232
2019-09-05	116.6	117.25	115.03	115.56	-1.69	-1.44	20653.0	2394171.2	330
2019-09-04	116.34	118.3	116.08	117.25	1.04	0.89	21321.0	2494463.73	266
2019-09-03	114.38	118.82	114.38	116.21	1.57	1.37	34095.0	3987838.68	518
2019-09-02	113.99	115.69	113.99	114.64	0.78	0.69	4285.0	492455.21	126
2019-09-01	116.08	116.08	113.86	113.86	-1.83	-1.58	5862.0	671489.36	164
2019-08-29	117.52	118.43	115.56	115.69	-0.52	-0.45	11166.0	1305207.97	190
2019-08-28	115.29	118.17	115.29	116.21	1.31	1.14	13590.0	1586105.27	215
2019-08-27	116.08	116.08	114.64	114.90	-1.44	-1.24	8209.0	945259.56	167
2019-08-26	116.99	116.99	115.03	116.34	-0.65	-0.56	5667.0	656508.6	120
2019-08-25	117.91	118.04	116.47	116.99	-1.96	-1.65	14534.0	1700449.97	193
2019-08-22	118.43	119.22	117.25	118.95	-0.4	-0.34	23540.0	2779898.37	262
2019-08-21	120.78	121.05	118.69	119.35	-0.91	-0.76	15540.0	1861610.66	228
2019-08-20	121.57	121.83	119.87	120.26	-0.52	-0.43	30134.0	3635401.87	368
2019-08-19	116.34	121.57	116.34	120.78	4.44	3.82	73723.0	8833434.14	1055
2019-08-18	115.56	118.17	115.56	116.34	1.7	1.48	18992.0	2218538.46	333
2019-08-08	115.03	115.69	114.51	114.64	-1.18	-1.02	7042.0	809733.11	170
2019-08-07	113.99	116.34	113.99	115.82	1.57	1.37	22205.0	2565500.31	344
2019-08-06	113.99	115.03	112.42	114.25	-0.39	-0.34	10851.0	1233227.97	264
2019-08-05	113.73	118.95	112.94	114.64	0.91	0.8	39886.0	4603083.9	798
2019-08-04	115.03	115.03	113.33	113.73	-1.3	-1.13	13471.0	1533264.01	229
2019-08-01	115.56	115.56	114.77	115.03	-1.18	-1.02	9965.0	1147550.89	185
2019-07-31	115.03	116.21	115.03	116.21	-0.13	-0.11	8081.0	934080.39	243
2019-07-30	116.86	117.65	116.34	116.34	-0.65	-0.56	7146.0	835467.4	191
2019-07-29	117.78	118.17	116.99	116.99	-1.31	-1.11	6686.0	784777.71	169
2019-07-28	116.47	118.69	116.47	118.30	1.83	1.57	11171.0	1315997.97	269
2019-07-25	115.95	116.47	115.56	116.47	0.52	0.45	9333.0	1083669.96	251
2019-07-24	116.99	117.65	115.69	115.95	-0.52	-0.45	9350.0	1088158.83	280
2019-07-23	120.13	120.13	116.34	116.47	-3.79	-3.15	17012.0	2002536.93	468
2019-07-22	120.13	120.52	120.13	120.26	0.13	0.11	4740.0	569998.48	132
2019-07-21	121.18	121.44	120.0	120.13	-1.96	-1.61	17134.0	2064623.21	387
2019-07-18	122.75	122.88	122.09	122.09	-1.05	-0.85	13723.0	1680899.65	202
2019-07-17	121.83	123.27	121.83	123.14	0.39	0.32	21096.0	2587676.59	300
2019-07-16	123.66	123.66	122.61	122.75	-0.26	-0.21	19379.0	2384602.98	259
2019-07-15	122.35	123.53	122.35	123.01	0.53	0.43	10728.0	1320370.75	270
2019-07-14	122.88	123.92	122.22	122.48	0.0	0.0	14142.0	1737421.79	239
2019-07-11	120.52	124.84	120.39	122.48	1.96	1.63	55933.0	6885400.58	862
2019-07-10	120.65	121.44	120.52	120.52	0.26	0.22	15908.0	1922505.2	305
2019-07-09	122.22	122.35	120.26	120.26	-1.96	-1.6	26710.0	3238354.92	497
2019-07-08	122.88	122.88	121.7	122.22	-1.18	-0.96	15466.0	1892447.87	334
2019-07-07	123.92	123.92	123.14	123.40	-0.65	-0.52	11885.0	1468363.89	250
2019-07-04	124.71	125.49	123.79	124.05	0.13	0.1	17172.0	2136366.81	317
2019-07-03	124.31	124.71	123.92	123.92	-0.26	-0.21	14257.0	1770952.8	275
2019-07-02	124.44	125.36	124.18	124.18	-0.53	-0.42	8172.0	1019218.14	221
2019-07-01	124.18	124.84	124.18	124.71	0.0	0.0	7602.0	946989.87	187
2019-06-30	124.84	126.01	124.71	124.71	0.4	0.32	15748.0	1969950.68	306
2019-06-27	125.1	125.36	124.18	124.31	-0.13	-0.1	16139.0	2013365.63	240
2019-06-26	125.49	125.88	124.44	124.44	-0.53	-0.42	19243.0	2410912.56	301
2019-06-25	124.71	125.36	124.18	124.97	1.31	1.06	22984.0	2863696.25	321
2019-06-24	124.18	125.49	123.53	123.66	-1.44	-1.15	29478.0	3663830.66	530
2019-06-23	128.63	129.41	125.1	125.10	-3.53	-2.74	37181.0	4743793.85	530
2019-06-20	129.8	129.8	128.1	128.63	-0.91	-0.7	29801.0	3838171.51	495
2019-06-19	131.24	131.5	129.54	129.54	-1.18	-0.9	50186.0	6547408.39	522
2019-06-18	132.55	132.81	130.46	130.72	-1.57	-1.19	71863.0	9417120.35	790
2019-06-17	130.46	135.42	130.07	132.29	3.01	2.33	207987.0	27668605.46	1728
2019-06-16	130.98	131.5	128.76	129.28	-0.39	-0.3	86773.0	11266495.54	955
2019-06-13	132.55	134.64	129.54	129.67	-2.88	-2.17	177108.0	23475087.52	1749
2019-06-12	130.72	133.33	128.1	132.55	2.22	1.7	341003.0	44489538.64	2447
2019-06-11	132.03	133.07	130.2	130.33	-0.91	-0.69	146548.0	19242563.36	1266
2019-06-10	134.38	138.56	131.24	131.24	-1.83	-1.38	150625.0	20291274.4	1282
2019-06-09	132.03	134.38	132.03	133.07	1.83	1.39	5164.0	687044.44	129
2019-05-30	132.03	132.03	130.72	131.24	-0.52	-0.39	2839.0	373831.2	61
2019-05-29	130.98	134.64	130.98	131.76	1.04	0.8	11513.0	1523595.2	214
2019-05-28	131.5	131.5	130.72	130.72	-0.78	-0.59	3626.0	475038.46	67
2019-05-27	132.55	133.33	131.24	131.50	1.04	0.8	6947.0	916812.2	110
2019-05-26	130.46	131.76	130.07	130.46	-1.57	-1.19	6937.0	906157.2	134
2019-05-23	135.95	136.99	131.5	132.03	-4.44	-3.25	12115.0	1617386.04	213
2019-05-22	141.7	141.7	136.47	136.47	-5.23	-3.69	22413.0	3111415.94	367
2019-05-21	132.03	142.75	132.03	141.70	11.77	9.06	53075.0	7387882.26	767
2019-05-20	133.59	136.21	129.93	129.93	-4.71	-3.5	13010.0	1719827.48	286
2019-05-19	130.72	139.87	130.2	134.64	3.92	3.0	22954.0	3089243.25	444
2019-05-16	126.67	134.38	126.67	130.72	5.23	4.17	16965.0	2222001.77	349
2019-05-15	125.23	129.67	122.22	125.49	5.23	4.35	20084.0	2517477.42	303
2019-05-14	129.67	130.72	118.95	120.26	-9.67	-7.44	17222.0	2135334.04	232
2019-05-13	137.25	137.25	129.93	129.93	-11.51	-8.14	13838.0	1829966.84	240
2019-05-12	147.71	147.71	141.44	141.44	-3.92	-2.7	5464.0	790501.08	148
2019-05-09	147.71	147.71	145.36	145.36	0.26	0.18	4708.0	690343.36	105
2019-05-08	145.1	146.67	145.1	145.10	0.0	0.0	5225.0	763970.42	99
2019-05-07	146.93	149.02	144.58	145.10	-1.31	-0.89	8284.0	1214132.96	154
2019-05-06	144.05	146.41	144.05	146.41	1.57	1.08	6827.0	994418.44	108
2019-05-05	147.97	147.97	144.84	144.84	-3.92	-2.64	4404.0	645170.04	126
2019-05-02	147.71	151.63	147.71	148.76	1.31	0.89	14777.0	2206658.78	281
2019-05-01	149.02	150.07	147.45	147.45	-1.57	-1.05	3015.0	447784.88	126
2019-04-30	150.33	150.33	149.02	149.02	-1.31	-0.87	3447.0	515496.14	98
2019-04-29	150.33	151.9	150.33	150.33	-2.87	-1.87	3686.0	556225.94	111
2019-04-28	153.2	154.25	153.2	153.20	-0.53	-0.34	2869.0	440675.58	87
2019-04-25	152.94	153.73	152.94	153.73	0.0	0.0	1525.0	234297.66	65
2019-04-24	154.51	154.51	153.2	153.73	-1.56	-1.0	4907.0	755771.4	139
2019-04-23	157.65	157.65	154.25	155.29	-1.83	-1.16	9744.0	1514448.64	270
2019-04-22	158.17	158.17	156.86	157.12	-0.53	-0.34	9547.0	1501920.88	147
2019-04-21	158.17	158.95	157.65	157.65	-1.3	-0.82	7168.0	1133632.74	104
2019-04-18	158.17	160.78	158.17	158.95	0.78	0.49	12305.0	1964902.36	224
2019-04-17	159.48	159.74	158.17	158.17	-1.31	-0.82	5792.0	919679.68	113
2019-04-16	159.48	160.78	159.48	159.48	0.0	0.0	4132.0	661714.66	76
2019-04-15	160.78	163.4	159.48	159.48	-0.26	-0.16	13766.0	2219001.08	215
2019-04-14	158.69	161.05	158.69	159.74	1.83	1.16	8996.0	1439704.82	168
2019-04-11	158.69	159.22	157.65	157.91	-0.78	-0.49	5289.0	838049.72	111
2019-04-10	159.74	161.31	158.43	158.69	0.0	0.0	21218.0	3398835.12	279
2019-04-09	157.91	159.22	157.91	158.69	0.52	0.33	6309.0	1000862.14	137
2019-04-08	157.91	158.95	157.65	158.17	-0.52	-0.33	5903.0	933356.42	92
2019-04-07	158.95	159.22	157.91	158.69	0.26	0.16	6221.0	985397.94	162
2019-04-04	160.26	160.52	157.65	158.43	-1.05	-0.66	7561.0	1202844.74	151
2019-04-03	160.78	162.09	159.48	159.48	-0.26	-0.16	10124.0	1625047.84	158
2019-04-02	160.0	162.35	159.48	159.74	-0.26	-0.16	11702.0	1876636.3	183
2019-04-01	158.69	164.44	158.69	160.00	1.31	0.83	23438.0	3788356.94	425
2019-03-31	160.26	162.09	158.69	158.69	0.0	0.0	13241.0	2124924.36	278
2019-03-28	160.52	160.78	158.69	158.69	-1.05	-0.66	9971.0	1595158.6	222
2019-03-27	160.26	160.26	159.74	159.74	0.26	0.16	4787.0	767371.72	149
2019-03-26	162.35	163.4	159.48	159.48	-4.44	-2.71	13753.0	2223439.56	252
2019-03-25	165.23	166.01	161.31	163.92	-1.31	-0.79	26935.0	4409008.6	486
2019-03-24	161.83	169.15	160.78	165.23	3.66	2.27	76963.0	12752592.62	1293
2019-03-21	161.05	161.57	160.78	161.57	0.0	0.0	4914.0	791636.7	96
2019-03-20	162.35	164.18	160.78	161.57	-0.78	-0.48	15493.0	2507285.64	264
2019-03-19	162.35	164.97	162.09	162.35	-0.26	-0.16	20008.0	3270990.3	340
2019-03-18	159.48	166.01	159.48	162.61	2.09	1.3	17017.0	2770205.5	329
2019-03-17	161.31	161.31	160.0	160.52	-0.53	-0.33	3907.0	628057.2	98
2019-03-14	159.48	166.01	157.12	161.05	2.36	1.49	41394.0	6719635.44	705
2019-03-13	160.26	160.78	158.17	158.69	-2.09	-1.3	12831.0	2044836.24	262
2019-03-12	161.05	161.31	160.52	160.78	-0.27	-0.17	3037.0	488709.76	65
2019-03-11	162.09	162.09	160.78	161.05	-1.56	-0.96	3859.0	622776.26	83
2019-03-10	161.57	162.61	160.26	162.61	1.04	0.64	5949.0	957554.98	138
2019-03-07	161.57	162.35	161.31	161.57	-1.04	-0.64	5387.0	871738.96	145
2019-03-06	163.4	164.18	161.83	162.61	-0.27	-0.17	12395.0	2016685.56	211
2019-03-05	163.4	164.44	162.35	162.88	0.53	0.33	13534.0	2215287.0	306
2019-03-04	162.35	166.27	162.09	162.35	-0.26	-0.16	31925.0	5229254.54	529
2019-03-03	163.14	163.66	162.09	162.61	0.0	0.0	8040.0	1309880.62	154
2019-02-28	163.66	166.8	162.35	162.61	-2.1	-1.27	20506.0	3365423.84	358
2019-02-27	166.01	168.63	164.18	164.71	-0.78	-0.47	44795.0	7440709.5	630
2019-02-26	159.48	168.37	159.48	165.49	6.01	3.77	57647.0	9497550.96	999
2019-02-25	161.05	161.31	158.17	159.48	-1.3	-0.81	7278.0	1162504.46	194
2019-02-24	164.71	164.71	160.78	160.78	-3.93	-2.39	9726.0	1587227.86	203
2019-02-21	164.71	168.1	164.44	164.71	0.0	0.0	8921.0	1475736.34	239
2019-02-20	164.97	166.27	164.44	164.71	-0.26	-0.16	8268.0	1368741.58	219
2019-02-19	166.8	166.8	164.71	164.97	-1.83	-1.1	11443.0	1895352.02	218
2019-02-18	167.58	168.89	166.8	166.80	-1.57	-0.93	18436.0	3097142.18	236
2019-02-17	164.71	171.24	164.71	168.37	3.14	1.9	36876.0	6224852.8	685
2019-02-14	166.54	167.32	165.23	165.23	-1.31	-0.79	9999.0	1665171.82	200
2019-02-13	170.2	170.72	166.54	166.54	-3.39	-1.99	12524.0	2112655.5	262
2019-02-12	170.72	171.24	169.41	169.93	-1.05	-0.61	18075.0	3080981.16	323
2019-02-11	171.76	172.29	170.46	170.98	-0.52	-0.3	15568.0	2664754.64	253
2019-02-10	173.86	173.86	171.5	171.50	-1.05	-0.61	9232.0	1591231.22	186
2019-02-07	173.86	175.69	172.55	172.55	-1.04	-0.6	33743.0	5877586.48	404
2019-02-06	174.38	175.69	173.59	173.59	-0.53	-0.3	14196.0	2477497.42	269
2019-02-05	173.59	175.69	173.59	174.12	0.0	0.0	9317.0	1626729.88	171
2019-02-04	173.59	174.9	173.07	174.12	0.53	0.31	6540.0	1135836.64	157
2019-02-03	174.9	174.9	173.07	173.59	-1.57	-0.9	13916.0	2419994.98	228
2019-01-31	175.42	178.04	174.9	175.16	0.0	0.0	18081.0	3187282.88	305
2019-01-30	176.47	176.73	175.16	175.16	-1.31	-0.74	13433.0	2365351.8	192
2019-01-29	178.56	178.82	175.95	176.47	-0.78	-0.44	17669.0	3137565.38	307
2019-01-28	175.16	179.35	173.86	177.25	1.04	0.59	26855.0	4752924.58	441
2019-01-27	177.78	177.78	175.16	176.21	-0.52	-0.29	16040.0	2828651.66	317
2019-01-24	176.21	181.96	176.21	176.73	1.83	1.05	61042.0	10979215.24	1027
2019-01-23	173.59	175.69	173.07	174.90	2.09	1.21	20894.0	3651396.28	320
2019-01-22	172.81	175.16	172.81	172.81	0.26	0.15	11172.0	1941413.14	203
2019-01-21	171.5	174.64	170.98	172.55	0.26	0.15	16691.0	2888883.76	287
2019-01-20	171.5	173.86	171.5	172.29	0.79	0.46	12408.0	2141659.72	278
2019-01-17	173.86	175.16	171.5	171.50	-2.88	-1.65	15507.0	2685080.98	336
2019-01-16	175.42	176.21	172.55	174.38	-2.09	-1.18	16596.0	2900884.1	347
2019-01-15	177.78	180.13	175.69	176.47	1.05	0.6	22227.0	3960264.22	430
2019-01-14	176.99	179.08	175.42	175.42	-2.1	-1.18	22352.0	3974004.64	333
2019-01-13	178.56	179.08	176.99	177.52	-1.04	-0.58	17989.0	3197556.3	322
2019-01-10	179.35	181.18	178.56	178.56	-0.79	-0.44	14974.0	2687501.4	305
2019-01-09	177.25	184.84	176.47	179.35	1.57	0.88	69361.0	12589259.72	922
2019-01-08	180.92	181.44	176.99	177.78	-3.4	-1.88	30354.0	5436148.28	614
2019-01-07	181.96	183.01	180.13	181.18	-1.04	-0.57	20174.0	3658619.48	426
2019-01-06	184.58	184.84	182.22	182.22	-2.36	-1.28	26819.0	4921665.16	445
2019-01-03	183.53	185.1	183.01	184.58	0.79	0.43	24482.0	4497508.8	378
2019-01-02	184.58	185.88	182.75	183.79	0.26	0.14	25210.0	4647455.68	471
2019-01-01	186.14	188.24	183.01	183.53	-5.23	-2.77	44578.0	8246933.06	675
2018-12-31	191.9	192.68	186.67	188.76	-2.35	-1.23	71210.0	13437798.12	887
2018-12-30	189.28	193.2	187.19	191.11	4.18	2.24	89872.0	17131043.16	1254
2018-12-27	184.84	191.37	184.58	186.93	3.14	1.71	113745.0	21316812.64	1602
2018-12-26	175.42	186.67	175.42	183.79	8.63	4.93	136906.0	24969666.66	1893
2018-12-25	177.78	180.13	175.16	175.16	-3.4	-1.9	43563.0	7729137.94	663
2018-12-24	182.48	184.31	178.56	178.56	-2.09	-1.16	34529.0	6265277.88	596
2018-12-23	177.52	182.22	177.52	180.65	-2.62	-1.43	48311.0	8714561.64	740
2018-12-20	186.93	191.9	183.01	183.27	-3.92	-2.09	128132.0	24098046.38	1722
2018-12-19	183.01	190.85	183.01	187.19	-1.83	-0.97	95193.0	17810140.8	1282
2018-12-18	184.31	199.48	183.53	189.02	5.49	2.99	351582.0	67369890.86	3883
2018-12-17	179.61	185.88	179.08	183.53	3.14	1.74	188221.0	34470581.64	1986
2018-12-16	180.13	185.62	179.08	180.39	0.26	0.14	63905.0	11656490.42	847
2018-12-13	180.65	182.22	179.87	180.13	-0.52	-0.29	34504.0	6240922.22	524
2018-12-12	182.48	182.48	180.65	180.65	-1.05	-0.58	31039.0	5639569.92	521
2018-12-11	182.75	184.58	180.65	181.70	-0.78	-0.43	58112.0	10581648.44	956
2018-12-10	183.01	186.67	177.52	182.48	0.0	0.0	137941.0	25248753.86	1743
2018-12-09	182.22	184.05	181.7	182.48	0.26	0.14	36716.0	6708239.96	499
2018-12-06	184.31	185.88	181.96	182.22	-2.36	-1.28	59389.0	10919122.74	905
2018-12-05	182.48	190.85	181.7	184.58	1.05	0.57	245056.0	45861697.6	3101
2018-12-04	183.01	185.36	181.7	183.53	0.52	0.28	103374.0	18965166.4	1318
2018-12-03	183.53	187.45	181.7	183.01	-1.04	-0.57	128311.0	23638765.94	1689
2018-12-02	185.1	185.62	182.75	184.05	0.26	0.14	67731.0	12442989.52	1056
2018-11-29	184.84	192.16	183.01	183.79	1.83	1.01	207455.0	38849200.44	2697
2018-11-28	184.58	187.71	181.7	181.96	-2.35	-1.28	183076.0	33713534.32	2702
2018-11-27	180.92	190.85	180.92	184.31	4.18	2.32	230924.0	43163762.92	3236
2018-11-26	187.71	187.71	179.35	180.13	-9.15	-4.83	245062.0	44935011.44	3201
2018-11-25	187.97	198.95	181.44	189.28	8.1	4.47	650691.0	123979695.6	6688
2018-11-22	168.37	181.18	167.32	181.18	16.47	10.0	358293.0	62921295.2	3410
2018-11-21	181.44	181.44	163.92	164.71	-0.26	-0.16	322815.0	55643833.98	2933
2018-11-20	151.11	164.97	150.07	164.97	14.9	9.93	145962.0	23133837.52	1371
2018-11-19	147.71	154.25	147.71	150.07	2.1	1.42	76070.0	11519972.22	904
2018-11-18	149.02	153.73	147.97	147.97	-1.31	-0.88	69309.0	10470283.48	920
2018-11-15	150.07	159.48	147.71	149.28	0.78	0.53	170643.0	26269426.96	1735
2018-11-14	146.67	152.16	144.31	148.50	0.53	0.36	34731.0	5191446.22	518
2018-11-13	150.07	152.94	147.45	147.97	-1.57	-1.05	81621.0	12271032.72	937
2018-11-12	146.14	151.11	146.14	149.54	5.75	4.0	79822.0	11887383.64	866
2018-11-11	145.1	148.5	142.48	143.79	-0.79	-0.55	84864.0	12241187.74	867
2018-11-08	145.1	154.77	144.31	144.58	1.57	1.1	132017.0	19722775.48	1538
2018-11-07	142.48	145.62	139.87	143.01	0.53	0.37	25310.0	3620273.7	399
2018-11-06	142.48	148.76	142.48	142.48	1.56	1.11	60261.0	8725870.2	697
2018-11-05	140.65	146.41	140.65	140.92	-1.56	-1.09	56521.0	8106164.16	841
2018-11-04	138.56	148.76	137.78	142.48	3.92	2.83	106208.0	15324204.48	1472
2018-11-01	148.24	149.8	137.78	138.56	-8.63	-5.86	68616.0	9970598.42	831
2018-10-31	147.45	157.39	143.79	147.19	2.35	1.62	138356.0	20847184.28	1819
2018-10-30	131.76	144.84	130.72	144.84	13.08	9.93	64407.0	8968052.44	720
2018-10-29	126.93	131.76	126.27	131.76	7.58	6.1	44275.0	5700528.45	588
2018-10-28	121.05	127.58	121.05	124.18	5.23	4.4	52061.0	6545308.42	775
2018-10-25	119.35	120.52	118.95	118.95	-0.27	-0.23	9117.0	1090534.79	164
2018-10-24	119.22	122.22	118.95	119.22	0.92	0.78	23439.0	2817950.11	354
2018-10-23	115.82	118.43	115.69	118.30	3.53	3.08	10421.0	1220879.78	235
2018-10-22	117.65	117.65	114.77	114.77	-2.62	-2.23	20912.0	2437105.24	345
2018-10-21	117.65	120.92	117.39	117.39	-5.62	-4.57	35215.0	4162483.15	497
2018-10-18	123.92	123.92	122.88	123.01	-0.13	-0.11	4901.0	604935.51	111
2018-10-17	123.53	126.27	123.14	123.14	1.57	1.29	11103.0	1380811.36	253
2018-10-16	126.8	126.8	117.65	121.57	-5.62	-4.42	17819.0	2184910.57	321
2018-10-15	128.1	128.1	125.75	127.19	1.7	1.35	14066.0	1783668.83	188
2018-10-14	136.47	136.47	125.23	125.49	-10.46	-7.69	19486.0	2525375.15	263
2018-10-11	136.99	140.13	135.95	135.95	-4.44	-3.16	36055.0	4958351.74	500
2018-10-10	137.52	141.18	136.99	140.39	3.4	2.48	43183.0	6012264.9	566
2018-10-09	136.99	137.25	136.21	136.99	-0.79	-0.57	10565.0	1445912.88	144
2018-10-08	136.99	137.78	136.73	137.78	0.79	0.58	6621.0	908598.3	125
2018-10-07	137.25	139.87	136.99	136.99	-0.53	-0.39	19068.0	2632755.36	286
2018-10-04	139.61	139.87	137.25	137.52	-1.3	-0.94	10038.0	1391014.12	139
2018-10-03	137.78	142.48	137.25	138.82	1.83	1.34	22517.0	3142319.6	348
2018-10-02	136.73	139.87	136.47	136.99	0.26	0.19	32403.0	4480167.82	498
2018-10-01	137.78	137.78	136.73	136.73	-1.05	-0.76	4957.0	680970.34	146
2018-09-30	137.52	139.35	137.52	137.78	0.0	0.0	8260.0	1144944.8	166
2018-09-27	139.08	139.08	137.78	137.78	-0.52	-0.38	4216.0	583881.64	114
2018-09-26	138.04	142.22	137.78	138.30	0.52	0.38	19993.0	2791403.84	316
2018-09-25	138.04	138.82	136.99	137.78	-0.78	-0.56	10811.0	1491559.04	139
2018-09-20	140.92	140.92	138.56	138.56	-1.57	-1.12	4655.0	648901.84	132
2018-09-19	141.7	145.1	139.87	140.13	1.57	1.13	28858.0	4091229.58	427
2018-09-18	137.78	138.56	137.78	138.56	0.26	0.19	2709.0	373658.94	69
2018-09-17	137.25	138.56	137.25	138.30	1.05	0.77	6208.0	856855.58	136
2018-09-16	138.56	138.82	137.25	137.25	0.0	0.0	3632.0	501320.74	122
2018-09-13	137.25	138.3	137.25	137.25	-1.31	-0.95	5151.0	708654.22	101
2018-09-12	141.96	142.48	138.56	138.56	-2.88	-2.04	5821.0	821478.58	109
2018-09-11	142.48	143.01	141.44	141.44	-1.04	-0.73	9160.0	1300566.1	180
2018-09-10	141.7	146.93	141.18	142.48	1.04	0.74	41292.0	5932537.62	633
2018-09-09	140.92	141.96	139.87	141.44	0.0	0.0	13291.0	1872367.42	222
2018-09-06	140.92	143.53	135.95	141.44	0.26	0.18	13578.0	1901748.42	239
2018-09-05	147.71	147.71	137.25	141.18	-7.06	-4.76	19736.0	2809820.6	371
2018-09-04	149.02	151.9	147.71	148.24	-1.04	-0.7	15902.0	2380879.86	278
2018-09-03	149.02	151.63	148.5	149.28	0.78	0.53	8898.0	1331701.62	185
2018-09-02	150.85	150.85	148.5	148.50	-2.87	-1.9	11817.0	1765222.58	217
2018-08-30	151.9	155.56	150.33	151.37	-0.53	-0.35	27121.0	4135700.86	514
2018-08-29	154.77	154.77	149.8	151.90	-2.87	-1.85	12480.0	1899833.1	219
2018-08-28	155.03	155.03	152.94	154.77	0.78	0.51	14586.0	2247217.98	255
2018-08-27	159.48	160.0	153.99	153.99	-3.66	-2.32	48147.0	7567577.2	686
2018-08-26	153.99	162.09	152.94	157.65	6.02	3.97	54305.0	8584713.28	727
2018-08-16	152.94	152.94	149.54	151.63	-0.79	-0.52	9464.0	1433420.82	183
2018-08-15	149.54	156.08	149.28	152.42	3.4	2.28	17567.0	2671976.64	386
2018-08-14	150.59	151.37	147.71	149.02	-1.83	-1.21	8520.0	1274444.88	231
2018-08-13	150.33	152.16	147.71	150.85	-1.05	-0.69	16097.0	2411950.46	354
2018-08-12	153.73	153.99	151.63	151.90	-1.83	-1.19	8958.0	1370832.58	230
2018-08-09	155.56	155.56	151.63	153.73	0.27	0.18	12906.0	1972159.22	289
2018-08-08	155.03	157.65	153.46	153.46	-2.36	-1.51	24089.0	3738976.02	463
2018-08-07	153.99	161.83	152.94	155.82	8.63	5.86	145722.0	23015216.16	1604
2018-08-06	148.24	155.03	147.19	147.19	-0.78	-0.53	71802.0	10890798.16	1063
2018-08-05	146.41	149.02	146.41	147.97	1.56	1.07	15918.0	2351183.16	260
2018-08-02	147.45	147.71	146.41	146.41	-0.26	-0.18	8227.0	1209211.96	158
2018-08-01	147.19	148.5	146.67	146.67	0.0	0.0	9505.0	1399032.7	165
2018-07-31	146.41	150.59	145.62	146.67	-0.78	-0.53	42246.0	6257237.34	533
2018-07-30	144.05	149.54	144.05	147.45	1.04	0.71	20483.0	3014744.24	386
2018-07-29	147.45	148.5	143.79	146.41	-0.26	-0.18	14224.0	2082813.72	296
2018-07-26	147.45	151.11	146.67	146.67	0.26	0.18	25493.0	3801304.02	475
2018-07-25	145.62	152.16	145.62	146.41	0.0	0.0	39729.0	5933232.42	608
2018-07-24	144.31	148.76	143.79	146.41	1.57	1.08	30318.0	4434707.66	414
2018-07-23	148.24	148.24	143.79	144.84	-3.4	-2.29	21048.0	3061874.04	460
2018-07-22	151.37	151.9	148.24	148.24	-3.13	-2.07	13732.0	2050895.44	305
2018-07-19	146.14	152.16	145.1	151.37	5.75	3.95	42476.0	6329632.42	640
2018-07-18	147.45	147.71	145.1	145.62	-2.09	-1.41	11634.0	1703670.22	207
2018-07-17	147.71	148.5	146.14	147.71	-0.53	-0.36	10150.0	1493431.9	218
2018-07-16	148.5	148.76	147.71	148.24	0.0	0.0	7687.0	1139907.26	148
2018-07-15	150.07	150.07	148.24	148.24	-2.09	-1.39	15346.0	2289968.3	236
2018-07-12	149.02	152.42	149.02	150.33	1.31	0.88	18339.0	2766075.54	311
2018-07-11	151.37	151.63	149.02	149.02	-2.61	-1.72	16274.0	2447734.34	185
2018-07-10	149.02	152.42	148.76	151.63	2.61	1.75	18674.0	2803940.66	229
2018-07-09	149.54	150.33	148.76	149.02	-1.31	-0.87	9926.0	1484359.78	204
2018-07-08	151.63	153.2	150.33	150.33	0.26	0.17	11371.0	1719354.76	194
2018-07-05	153.2	161.31	150.07	150.07	-2.35	-1.54	57468.0	9053252.38	921
2018-07-04	152.94	152.94	151.9	152.42	-1.83	-1.19	8722.0	1332054.22	120
2018-07-03	152.42	154.51	151.9	154.25	1.83	1.2	8718.0	1335668.18	191
2018-07-02	152.16	152.42	151.63	152.42	-1.83	-1.19	6798.0	1034263.6	115
2018-07-01	156.86	157.39	154.25	154.25	-2.09	-1.34	14201.0	2210835.1	229
2018-06-28	158.17	158.17	156.08	156.34	-1.83	-1.16	15561.0	2440358.26	273
2018-06-27	153.2	161.05	153.2	158.17	5.23	3.42	56346.0	8863121.5	841
2018-06-26	152.68	153.46	152.16	152.94	-0.52	-0.34	10426.0	1592680.48	147
2018-06-25	152.16	156.08	152.16	153.46	1.3	0.85	21632.0	3340100.08	298
2018-06-24	151.63	152.42	150.59	152.16	0.53	0.35	6453.0	980622.52	112
2018-06-21	151.37	151.63	149.8	151.63	1.04	0.69	7271.0	1097253.8	159
2018-06-20	151.9	151.9	150.59	150.59	-1.31	-0.86	6526.0	984064.16	177
2018-06-12	150.33	152.94	150.33	151.90	-1.04	-0.68	6712.0	1021181.9	132
2018-06-11	152.68	154.25	151.9	152.94	-1.31	-0.85	8688.0	1329063.02	164
2018-06-10	156.86	156.86	154.25	154.25	-2.61	-1.66	9309.0	1442103.08	196
2018-06-07	158.17	158.17	155.82	156.86	-0.26	-0.17	23505.0	3691279.76	267
2018-06-06	157.65	157.65	156.86	157.12	-0.79	-0.5	15775.0	2482432.9	232
2018-06-05	157.39	158.69	157.39	157.91	0.79	0.5	11138.0	1761754.22	189
2018-06-04	158.17	158.69	156.6	157.12	-1.05	-0.66	19115.0	3011115.1	300
2018-06-03	158.43	159.22	158.17	158.17	-0.26	-0.16	10816.0	1714177.66	185
2018-05-31	160.0	160.78	157.65	158.43	-1.05	-0.66	13698.0	2182079.82	219
2018-05-30	158.17	160.0	158.17	159.48	1.05	0.66	11177.0	1772417.0	242
2018-05-29	160.26	162.88	158.43	158.43	-3.92	-2.41	20617.0	3305091.36	342
2018-05-28	164.71	167.84	159.48	162.35	-2.36	-1.43	11980.0	1981286.38	187
2018-05-27	165.23	168.63	164.71	164.71	0.0	0.0	23661.0	3944477.84	339
2018-05-24	164.97	169.41	164.44	164.71	-0.13	-0.08	40459.0	6757658.76	545
2018-05-23	164.97	168.89	164.71	164.84	-1.04	-0.63	25336.0	4213575.1	364
2018-05-22	166.54	168.1	164.71	165.88	-2.22	-1.32	36799.0	6127249.28	535
2018-05-21	176.47	176.99	167.32	168.10	-9.29	-5.24	107818.0	18596134.96	1320
2018-05-20	168.63	178.3	168.1	177.39	13.86	8.48	109573.0	18956430.92	1182
2018-05-17	163.92	163.92	162.35	163.53	-2.22	-1.34	13115.0	2143449.72	184
2018-05-16	163.4	168.89	163.4	165.75	2.22	1.36	36912.0	6131197.88	499
2018-05-15	163.4	172.81	162.61	163.53	1.83	1.13	75715.0	12747848.56	1057
2018-05-14	162.09	162.88	161.31	161.70	0.13	0.08	8990.0	1457773.92	195
2018-05-13	162.09	162.61	159.48	161.57	1.05	0.65	16566.0	2675772.02	216
2018-05-10	159.74	161.05	158.69	160.52	1.96	1.24	13587.0	2175497.26	232
2018-05-09	162.09	162.35	158.17	158.56	-2.62	-1.63	16364.0	2630021.98	241
2018-05-08	166.01	166.01	158.17	161.18	-6.66	-3.97	21526.0	3496371.4	377
2018-05-07	169.93	169.93	166.54	167.84	-0.79	-0.47	18269.0	3071985.78	279
2018-05-06	167.32	176.47	167.32	168.63	2.49	1.5	85828.0	14752747.66	1179
2018-05-03	163.66	167.84	163.4	166.14	0.0	0.0	16995.0	2820009.72	275
2018-05-02	166.54	166.8	164.71	166.14	-0.66	-0.4	13667.0	2265356.28	219
2018-05-01	167.84	167.84	166.54	166.80	-1.83	-1.09	9763.0	1632322.84	166
2018-04-30	169.41	170.72	167.32	168.63	1.44	0.86	47529.0	8065261.08	602
2018-04-29	166.27	168.63	166.27	167.19	1.31	0.79	16936.0	2841418.5	318
2018-04-26	166.27	167.84	164.97	165.88	-1.7	-1.01	25457.0	4232144.44	324
2018-04-25	168.37	170.98	166.54	167.58	-0.79	-0.47	28043.0	4731294.08	394
2018-04-24	167.32	171.24	166.01	168.37	1.31	0.78	65367.0	11036355.14	729
2018-04-23	165.49	170.72	165.49	167.06	2.62	1.59	74805.0	12583038.76	907
2018-04-22	159.48	168.37	159.48	164.44	4.83	3.03	86295.0	14208275.68	1045
2018-04-19	160.26	160.52	159.22	159.61	-0.26	-0.16	11691.0	1867721.4	166
2018-04-18	160.52	160.78	159.74	159.87	0.0	0.0	11005.0	1765335.44	168
2018-04-17	159.22	160.78	158.95	159.87	1.18	0.74	16269.0	2601685.66	247
2018-04-16	158.17	160.26	158.17	158.69	-0.13	-0.08	8552.0	1360921.12	150
2018-04-15	157.91	160.0	157.65	158.82	2.87	1.84	13974.0	2216154.14	235
2018-04-12	157.39	158.95	155.56	155.95	-1.57	-1.0	11956.0	1876828.26	187
2018-04-11	160.26	160.78	155.56	157.52	-3.4	-2.11	13700.0	2179709.18	246
2018-04-10	160.0	162.09	159.48	160.92	0.79	0.49	27048.0	4356840.04	398
2018-04-09	160.0	161.57	159.22	160.13	0.13	0.08	14135.0	2264895.4	194
2018-04-08	161.31	161.57	159.74	160.00	-1.18	-0.73	7661.0	1228459.46	148
2018-04-05	162.09	162.61	160.78	161.18	-0.78	-0.48	11091.0	1792004.22	171
2018-04-04	163.66	164.71	160.78	161.96	-1.7	-1.04	14117.0	2309449.16	228
2018-04-03	159.48	165.75	159.48	163.66	3.53	2.2	28192.0	4590466.08	397
2018-04-02	160.26	161.05	159.22	160.13	-0.65	-0.4	6752.0	1083260.28	130
2018-04-01	159.48	163.92	159.48	160.78	2.09	1.32	19495.0	3155302.04	402
2018-03-29	159.74	159.74	158.43	158.69	-0.66	-0.41	6307.0	1003548.22	119
2018-03-28	160.78	161.05	159.22	159.35	-1.3	-0.81	12734.0	2033628.72	205
2018-03-27	159.74	164.71	159.74	160.65	-4.97	-3.0	22706.0	3659648.8	458
2018-03-26	166.01	167.06	165.49	165.62	-0.65	-0.39	9299.0	1543929.02	157
2018-03-25	167.58	168.37	166.01	166.27	-1.31	-0.78	7960.0	1330728.42	168
2018-03-22	168.63	169.41	167.32	167.58	-0.52	-0.31	15772.0	2652262.52	207
2018-03-21	168.1	171.24	167.06	168.10	0.0	0.0	19046.0	3228038.46	317
2018-03-20	167.58	168.37	167.06	168.10	-0.14	-0.08	9423.0	1579282.82	149
2018-03-19	167.32	168.63	167.06	168.24	0.66	0.39	14207.0	2381326.08	196
2018-03-18	169.15	169.15	167.84	167.58	-1.31	-0.78	5603.0	944142.34	132
2018-03-15	168.37	169.67	167.84	168.89	-0.65	-0.38	13818.0	2333485.7	228
2018-03-14	170.2	170.98	169.15	169.54	-0.39	-0.23	13703.0	2326695.5	225
2018-03-13	169.15	173.59	169.15	169.93	1.17	0.69	29653.0	5074536.32	544
2018-03-12	169.67	169.93	168.63	168.76	0.13	0.08	17075.0	2886877.0	245
2018-03-11	168.63	169.67	168.37	168.63	0.0	0.0	8432.0	1422870.34	193
2018-03-08	168.37	168.63	168.1	168.63	0.0	0.0	7408.0	1247887.32	167
2018-03-07	170.46	170.46	168.37	168.63	-1.44	-0.85	10335.0	1746531.66	183
2018-03-06	169.15	170.46	168.63	170.07	0.79	0.47	10289.0	1745855.22	163
2018-03-05	169.93	170.98	169.41	169.28	-0.13	-0.08	12458.0	2119725.6	199
2018-03-04	164.97	171.24	164.71	169.41	3.0	1.8	31660.0	5348976.14	492
2018-03-01	167.58	167.58	166.54	166.41	-1.04	-0.62	6595.0	1102576.32	132
2018-02-28	167.84	167.84	167.32	167.45	-0.65	-0.39	5077.0	850610.52	107
2018-02-27	168.89	169.41	167.32	168.10	-0.53	-0.31	12260.0	2066403.28	176
2018-02-26	171.24	171.24	168.1	168.63	-1.44	-0.85	11145.0	1895746.54	186
2018-02-25	170.72	172.55	169.67	170.07	0.0	0.0	24045.0	4103620.92	309
2018-02-22	171.76	175.95	169.41	170.07	-1.96	-1.14	52749.0	9153814.12	747
2018-02-21	172.55	174.12	170.98	172.03	-1.7	-0.98	23582.0	4059462.08	346
2018-02-20	168.37	174.9	168.1	173.73	4.45	2.63	33666.0	5792409.32	541
2018-02-19	170.98	170.98	167.32	169.28	-1.44	-0.84	16154.0	2726672.6	280
2018-02-18	176.47	176.47	169.93	170.72	-2.74	-1.58	18799.0	3242695.5	298
2018-02-15	169.67	177.25	169.67	173.46	4.44	2.63	46043.0	7998104.94	621
2018-02-14	169.93	169.93	167.58	169.02	0.39	0.23	9697.0	1635704.68	215
2018-02-13	169.67	170.2	168.63	168.63	-0.91	-0.54	8661.0	1467971.06	124
2018-02-12	171.24	171.24	168.89	169.54	1.83	1.09	12906.0	2194173.96	247
2018-02-11	167.58	169.67	164.97	167.71	-0.66	-0.39	12943.0	2154656.96	249
2018-02-08	173.86	173.86	167.58	168.37	-4.05	-2.35	29472.0	5003300.6	427
2018-02-07	171.24	180.65	171.24	172.42	-12.16	-6.59	53606.0	9447681.04	866
2018-02-06	181.7	189.28	181.7	184.58	-3.92	-2.08	18538.0	3423712.48	331
2018-02-05	187.71	194.77	187.45	188.50	0.53	0.28	40380.0	7743556.22	573
2018-02-04	188.76	189.8	187.45	187.97	-1.96	-1.03	8160.0	1536526.9	188
2018-02-01	192.68	192.68	190.07	189.93	0.13	0.07	4817.0	918501.54	122
2018-01-31	191.11	191.11	189.8	189.80	-0.92	-0.48	9532.0	1814354.1	168
2018-01-30	190.85	192.94	190.85	190.72	-1.44	-0.75	12674.0	2430878.02	239
2018-01-29	191.9	194.25	191.11	192.16	-0.78	-0.4	17973.0	3465410.86	328
2018-01-28	191.37	192.94	191.37	192.94	2.87	1.51	8839.0	1698739.24	230
2018-01-25	190.85	191.9	189.8	190.07	0.14	0.07	6126.0	1167689.64	141
2018-01-24	190.07	192.94	189.54	189.93	-0.14	-0.07	20189.0	3859976.06	287
2018-01-23	190.07	192.68	190.07	190.07	-1.56	-0.81	13956.0	2672029.92	232
2018-01-22	193.73	194.51	191.37	191.63	-1.57	-0.81	25949.0	4999212.14	410
2018-01-21	196.08	196.34	192.94	193.20	-2.75	-1.4	17697.0	3446097.54	334
2018-01-18	197.39	198.17	195.29	195.95	-1.04	-0.53	37417.0	7353511.6	476
2018-01-17	197.39	200.52	196.08	196.99	0.65	0.33	53672.0	10668914.4	749
2018-01-16	198.69	200.78	196.08	196.34	-0.78	-0.4	33854.0	6730141.66	486
2018-01-15	195.03	200.78	194.51	197.12	0.78	0.4	29697.0	5871975.48	462
2018-01-14	198.17	198.17	195.82	196.34	-1.44	-0.73	21152.0	4168818.66	461
2018-01-11	199.48	201.57	196.08	197.78	0.79	0.4	28882.0	5735872.58	418
2018-01-10	191.63	199.74	190.85	196.99	6.53	3.43	45656.0	8988585.12	781
2018-01-09	194.25	194.25	189.54	190.46	-3.79	-1.95	13709.0	2624060.54	265
2018-01-08	198.43	198.43	193.46	194.25	-2.09	-1.06	15794.0	3094919.1	258
2018-01-07	197.39	202.09	196.08	196.34	0.78	0.4	40136.0	8002642.34	790
2018-01-04	190.07	203.92	189.54	195.56	4.45	2.33	92419.0	18332996.8	1170
2018-01-03	191.63	193.46	188.24	191.11	-1.57	-0.81	27512.0	5245095.6	365
2018-01-02	193.46	195.29	192.16	192.68	-1.05	-0.54	11580.0	2241746.48	265
2018-01-01	196.86	196.86	190.85	193.73	-2.74	-1.39	12333.0	2403094.04	238
2017-12-31	197.65	198.69	193.46	196.47	-0.52	-0.26	33328.0	6550579.3	569
2017-12-28	198.43	199.48	196.08	196.99	-0.53	-0.27	18356.0	3624656.48	361
2017-12-27	200.26	202.09	196.86	197.52	-2.61	-1.3	45077.0	9011890.88	489
2017-12-26	203.4	204.97	199.74	200.13	-2.48	-1.22	32212.0	6509939.5	554
2017-12-25	196.86	206.01	196.08	202.61	5.49	2.79	114939.0	23310233.6	1387
2017-12-24	196.6	202.09	196.08	197.12	-0.66	-0.33	32302.0	6404594.6	587
2017-12-21	202.35	205.23	196.6	197.78	-1.96	-0.98	68053.0	13697067.54	1105
2017-12-20	197.65	207.32	197.65	199.74	2.22	1.12	112320.0	22766271.92	1511
2017-12-19	205.23	205.23	196.08	197.52	-5.23	-2.58	72208.0	14476567.4	1082
2017-12-18	209.41	209.41	202.61	202.75	-6.53	-3.12	69948.0	14426814.06	1026
2017-12-17	218.82	223.27	206.8	209.28	-7.06	-3.26	231364.0	49551942.64	3121
2017-12-14	202.61	216.47	202.61	216.34	19.35	9.82	272697.0	57948996.26	1883
2017-12-13	192.16	201.31	192.16	196.99	3.66	1.89	74155.0	14663126.76	847
2017-12-12	198.43	199.22	192.16	193.33	-2.75	-1.4	39033.0	7654504.86	495
2017-12-11	186.93	205.23	186.41	196.08	9.28	4.97	246810.0	48590437.88	2088
2017-12-10	164.71	188.24	164.71	186.80	3.92	2.14	38580.0	7126017.2	495
2017-12-07	182.48	184.05	180.65	182.88	-1.7	-0.92	21300.0	3881196.84	291
2017-12-06	184.84	187.19	184.31	184.58	-0.78	-0.42	25201.0	4680445.32	274
2017-12-05	186.93	187.19	184.31	185.36	-2.61	-1.39	38779.0	7200334.06	482
2017-12-04	186.41	190.85	184.31	187.97	1.56	0.84	71141.0	13327834.3	861
2017-12-03	184.31	188.24	181.7	186.41	5.63	3.11	70537.0	13092199.88	785
2017-11-30	178.04	183.79	178.04	180.78	1.17	0.65	40425.0	7329857.96	691
2017-11-29	174.38	185.62	172.55	179.61	6.28	3.62	108209.0	19439861.78	1531
2017-11-28	176.21	176.47	172.55	173.33	-2.23	-1.27	28523.0	4982119.7	468
2017-11-27	173.86	189.54	173.86	175.56	3.14	1.82	196022.0	35605778.96	1960
2017-11-26	171.76	173.07	169.93	172.42	2.09	1.23	35978.0	6178492.08	463
2017-11-23	171.5	174.64	169.15	170.33	1.05	0.62	49852.0	8538578.26	662
2017-11-22	169.15	171.24	168.1	169.28	0.78	0.46	20720.0	3517015.5	404
2017-11-21	167.32	170.98	166.8	168.50	-1.83	-1.07	27549.0	4654746.18	414
2017-11-20	168.63	176.47	167.32	170.33	1.31	0.78	98322.0	16894964.58	1294
2017-11-19	176.21	176.21	164.71	169.02	-3.01	-1.75	115396.0	19696687.52	1664
2017-11-16	198.69	198.69	167.32	172.03	-11.24	-6.13	260541.0	46232397.64	3407
2017-11-15	176.21	183.27	172.81	183.27	16.47	9.87	48414.0	8704293.56	426
2017-11-14	151.37	166.8	150.85	166.80	15.17	10.0	34017.0	5443641.24	437
2017-11-13	150.33	151.37	149.02	151.63	1.7	1.13	7302.0	1093320.5	141
2017-11-12	152.94	153.46	149.54	149.93	-2.49	-1.63	9819.0	1494414.02	194
2017-11-09	146.67	154.25	146.14	152.42	-1.17	-0.76	29869.0	4487539.38	492
2017-11-08	153.2	156.6	150.33	153.59	-1.83	-1.18	10430.0	1597754.1	195
2017-11-07	165.49	165.49	152.42	155.42	-13.73	-8.12	12536.0	1984193.74	227
2017-11-06	169.93	169.93	165.49	169.15	-3.01	-1.75	9764.0	1647829.42	151
2017-11-05	164.18	176.47	164.18	172.16	-4.31	-2.44	8913.0	1522258.68	161
2017-11-02	178.04	178.04	176.21	176.47	-2.48	-1.39	8985.0	1588263.94	123
2017-11-01	178.04	179.08	175.16	178.95	0.78	0.44	6313.0	1120180.44	177
2017-10-31	179.08	179.08	177.78	178.17	-2.09	-1.16	4477.0	799256.6	120
2017-10-30	184.84	185.88	179.61	180.26	-3.14	-1.71	9187.0	1684364.16	187
2017-10-29	181.96	183.79	181.96	183.40	2.09	1.15	7357.0	1346286.28	128
2017-10-26	181.7	182.75	179.61	181.31	-0.91	-0.5	6266.0	1137960.26	104
2017-10-25	178.56	185.62	177.78	182.22	3.27	1.83	8654.0	1567023.58	233
2017-10-24	179.35	180.92	175.16	178.95	-1.18	-0.66	8733.0	1569247.64	217
2017-10-23	184.05	184.05	171.24	180.13	-3.79	-2.06	8581.0	1546731.52	219
2017-10-22	186.93	186.93	183.53	183.92	-1.7	-0.92	8453.0	1565848.16	175
2017-10-19	184.05	186.14	183.53	185.62	0.26	0.14	7843.0	1450616.76	197
2017-10-18	185.62	190.33	183.53	185.36	0.13	0.07	48295.0	9059677.86	654
2017-10-17	181.7	185.88	181.7	185.23	2.48	1.36	21182.0	3896572.38	297
2017-10-16	181.18	183.27	179.35	182.75	1.05	0.58	11004.0	1995067.34	165
2017-10-15	184.84	184.84	181.7	181.70	-1.18	-0.65	8986.0	1644644.86	165
2017-10-12	181.7	184.58	174.12	182.88	1.05	0.58	22817.0	4107538.86	303
2017-10-11	186.93	188.5	181.7	181.83	-5.75	-3.07	13808.0	2552347.96	242
2017-10-10	191.9	191.9	186.93	187.58	-5.49	-2.84	9284.0	1760217.08	198
2017-10-09	195.82	197.39	191.63	193.07	0.39	0.2	21280.0	4155075.8	402
2017-10-08	195.56	196.08	190.33	192.68	-3.53	-1.8	41307.0	7920363.22	635
2017-10-05	201.83	201.83	195.56	196.21	-6.27	-3.1	21573.0	4258591.1	397
2017-10-04	202.61	203.92	201.57	202.48	-1.44	-0.71	7799.0	1583184.08	148
2017-10-03	206.01	206.01	203.92	203.92	-0.92	-0.45	8919.0	1821726.16	153
2017-10-02	207.06	207.06	204.18	204.84	-1.17	-0.57	7364.0	1511792.94	136
2017-10-01	202.61	206.8	202.61	206.01	-1.83	-0.88	7513.0	1544470.0	157
2017-09-28	208.1	208.37	207.58	207.84	0.0	0.0	9990.0	2076139.38	119
2017-09-27	208.1	210.2	207.58	207.84	-0.26	-0.12	15998.0	3335652.9	194
2017-09-26	208.37	208.63	207.58	208.10	0.39	0.19	7420.0	1544480.62	106
2017-09-25	209.15	209.15	207.58	207.71	-0.66	-0.32	6846.0	1424665.34	128
2017-09-21	208.1	209.15	208.1	208.37	0.13	0.06	4417.0	920787.38	96
2017-09-20	208.1	208.89	207.84	208.24	0.27	0.13	5105.0	1063304.98	130
2017-09-19	207.84	210.2	207.84	207.97	-0.66	-0.32	14888.0	3110123.06	203
2017-09-18	209.67	210.2	208.63	208.63	-0.78	-0.37	17480.0	3658457.5	232
2017-09-17	209.93	210.46	209.41	209.41	-0.92	-0.44	12823.0	2689642.56	238
2017-09-14	211.76	211.76	209.93	210.33	-0.65	-0.31	9211.0	1937710.54	185
2017-09-13	213.59	213.59	210.98	210.98	-0.52	-0.25	10851.0	2297584.9	204
2017-09-12	211.76	214.12	210.72	211.50	0.26	0.12	36620.0	7782170.34	442
2017-09-11	209.93	212.03	209.93	211.24	1.17	0.56	14939.0	3145497.82	226
2017-09-10	209.67	210.98	209.41	210.07	0.53	0.25	11060.0	2323935.28	152
2017-09-07	209.67	210.72	209.15	209.54	-0.26	-0.12	20205.0	4241914.1	174
2017-09-06	210.46	210.98	209.41	209.80	0.65	0.31	15624.0	3284056.5	186
2017-08-29	212.03	214.9	208.89	209.15	0.0	0.0	77956.0	16496028.88	1007
2017-08-28	207.84	209.93	206.8	209.15	1.05	0.5	11969.0	2493748.06	163
2017-08-27	208.63	209.41	208.1	208.10	-0.53	-0.25	5681.0	1185283.42	112
2017-08-24	211.5	211.5	208.63	208.63	-3.27	-1.54	30748.0	6442569.18	390
2017-08-23	211.76	213.07	211.24	211.90	0.4	0.19	14872.0	3152531.6	235
2017-08-22	213.07	214.12	211.24	211.50	-1.96	-0.92	21686.0	4614705.82	274
2017-08-21	214.12	215.16	213.33	213.46	-0.92	-0.43	15023.0	3216418.42	278
2017-08-20	215.69	216.99	213.59	214.38	0.92	0.43	28571.0	6160726.24	357
2017-08-17	212.03	215.16	211.76	213.46	1.83	0.86	43840.0	9376760.34	435
2017-08-16	209.41	212.03	209.41	211.63	1.17	0.56	14915.0	3140980.12	197
2017-08-15	213.07	214.12	209.41	210.46	-0.78	-0.37	45653.0	9683674.14	523
2017-08-14	210.72	214.12	210.72	211.24	0.91	0.43	36693.0	7785389.4	386
2017-08-13	211.24	212.55	209.93	210.33	-0.13	-0.06	18367.0	3873944.64	219
2017-08-10	210.72	215.69	210.46	210.46	0.39	0.19	45932.0	9783710.44	593
2017-08-09	211.5	214.38	209.15	210.07	-1.17	-0.55	32464.0	6860123.66	482
2017-08-08	214.38	217.78	210.46	211.24	-2.75	-1.29	74006.0	15894178.9	979
2017-08-07	207.84	214.9	207.32	213.99	5.62	2.7	55695.0	11721408.48	635
2017-08-06	208.89	210.46	207.32	208.37	-5.88	-2.74	28701.0	5977954.76	463
2017-08-03	214.64	217.52	214.12	214.25	-0.91	-0.42	20259.0	4366571.58	334
2017-08-02	216.21	218.56	214.38	215.16	1.04	0.49	48876.0	10586590.12	620
2017-08-01	215.69	217.52	213.86	214.12	0.66	0.31	22549.0	4855229.0	363
2017-07-31	213.07	215.69	212.55	213.46	3.0	1.43	41674.0	8927405.7	471
2017-07-30	206.8	211.76	206.8	210.46	1.31	0.63	12527.0	2623956.62	284
2017-07-27	212.55	212.81	208.89	209.15	-3.92	-1.84	13896.0	2922020.54	339
2017-07-26	214.9	215.16	212.55	213.07	-2.35	-1.09	18356.0	3926498.84	317
2017-07-25	216.99	218.3	215.16	215.42	-1.7	-0.78	20684.0	4471332.12	284
2017-07-24	216.21	220.13	215.69	217.12	1.17	0.54	28278.0	6172866.64	438
2017-07-23	217.78	217.78	214.64	215.95	-0.78	-0.36	15713.0	3390791.6	274
2017-07-20	216.99	217.52	216.21	216.73	0.39	0.18	11186.0	2424858.16	189
2017-07-19	218.04	218.04	215.69	216.34	0.13	0.06	9178.0	1990967.84	178
2017-07-18	219.35	220.39	215.95	216.21	-3.4	-1.55	19223.0	4186557.64	334
2017-07-17	225.36	225.36	218.3	219.61	-4.05	-1.81	51084.0	11353079.16	754
2017-07-16	213.86	224.58	213.86	223.66	9.15	4.27	87489.0	19300095.08	960
2017-07-13	218.04	218.04	214.12	214.51	-2.74	-1.26	22521.0	4867076.5	328
2017-07-12	213.33	220.13	212.55	217.25	4.05	1.9	57522.0	12442889.94	633
2017-07-11	215.95	216.21	213.07	213.20	-3.01	-1.39	26670.0	5726301.44	401
2017-07-10	215.95	219.08	215.69	216.21	1.18	0.55	28404.0	6173863.64	324
2017-07-09	215.42	218.04	214.64	215.03	0.52	0.24	12856.0	2779421.42	206
2017-07-06	215.42	218.56	214.38	214.51	-0.78	-0.36	13971.0	3013499.96	256
2017-07-05	216.47	218.3	213.86	215.29	-1.96	-0.9	25799.0	5575661.82	347
2017-07-04	219.08	226.93	216.73	217.25	0.78	0.36	85818.0	19083229.14	1220
2017-07-03	213.07	216.99	212.03	216.47	4.44	2.09	40544.0	8663301.94	455
2017-07-02	211.76	215.16	211.76	212.03	1.44	0.68	16648.0	3550820.4	202
2017-06-22	209.67	210.72	207.84	210.59	1.18	0.56	16420.0	3444994.6	185
2017-06-21	209.15	210.2	207.32	209.41	2.35	1.13	21986.0	4595833.12	288
2017-06-20	207.06	213.07	206.54	207.06	1.44	0.7	28841.0	6029677.98	457
2017-06-19	203.92	207.32	202.88	205.62	1.44	0.71	22694.0	4666971.62	262
2017-06-18	203.66	206.54	201.83	204.18	0.65	0.32	18782.0	3837229.38	222
2017-06-15	206.54	206.54	203.4	203.53	-1.96	-0.95	15591.0	3185538.62	184
2017-06-14	204.97	205.75	204.44	205.49	1.57	0.77	24607.0	5047362.44	263
2017-06-13	204.97	205.23	203.4	203.92	0.39	0.19	24566.0	5022370.48	259
2017-06-12	207.58	207.58	202.61	203.53	-5.75	-2.75	29620.0	6067557.12	385
2017-06-11	219.61	220.39	208.63	209.28	-9.94	-4.53	22580.0	4792320.12	356
2017-06-08	226.67	226.93	216.99	219.22	-7.71	-3.4	18925.0	4211417.82	297
2017-06-07	226.67	227.19	224.58	226.93	0.26	0.11	14435.0	3266453.08	181
2017-06-06	232.42	232.42	226.14	226.67	-4.96	-2.14	30455.0	6977233.8	337
2017-06-05	233.73	233.73	228.76	231.63	-1.31	-0.56	46618.0	10783083.16	628
2017-06-04	239.22	241.83	229.02	232.94	1.57	0.68	161922.0	38085724.92	1694
2017-06-01	230.72	238.56	228.76	231.37	-0.53	-0.23	89254.0	20886316.85	777
2017-05-31	232.03	233.99	228.76	231.90	1.05	0.45	29449.0	6813442.55	422
2017-05-30	230.07	232.68	228.76	230.85	-0.52	-0.22	75774.0	17471530.1	446
2017-05-29	235.29	238.56	230.07	231.37	-4.05	-1.72	69468.0	16216293.4	502
2017-05-28	226.14	237.91	223.53	235.42	5.35	2.33	26893.0	6232688.25	208
2017-05-25	229.41	232.68	228.76	230.07	-0.39	-0.17	9896.0	2281202.15	124
2017-05-24	231.37	237.25	230.07	230.46	-0.65	-0.28	39956.0	9330871.65	364
2017-05-23	231.37	232.03	222.22	231.11	-1.83	-0.79	12011.0	2757726.35	204
2017-05-22	236.6	236.6	232.68	232.94	-3.66	-1.55	14894.0	3492956.4	196
2017-05-21	238.56	238.56	235.29	236.60	-0.39	-0.16	20756.0	4915624.4	267
2017-05-18	235.95	239.22	235.29	236.99	0.26	0.11	128598.0	30482258.35	646
2017-05-17	235.95	237.91	233.99	236.73	0.39	0.17	42267.0	9969097.0	326
2017-05-16	235.29	239.22	233.99	236.34	-1.18	-0.5	48598.0	11478694.3	514
2017-05-15	232.68	245.1	230.07	237.52	3.79	1.62	122541.0	29270061.6	1252
2017-05-14	213.07	234.64	213.07	233.73	18.57	8.63	146451.0	33212631.8	1366
2017-05-11	218.95	219.61	214.38	215.16	-4.45	-2.03	25612.0	5563700.25	349
2017-05-10	220.92	220.92	218.95	219.61	-2.09	-0.94	13291.0	2921937.5	321
2017-05-09	225.49	226.14	220.92	221.70	0.65	0.29	17127.0	3812083.35	340
2017-05-08	220.92	221.57	218.95	221.05	0.27	0.12	9807.0	2160464.7	219
2017-05-07	225.49	226.14	220.26	220.78	-6.54	-2.88	19487.0	4335273.9	413
2017-05-04	228.76	229.41	224.18	227.32	-1.7	-0.74	27764.0	6299995.95	390
2017-05-03	230.07	236.6	228.76	229.02	0.39	0.17	77087.0	17915768.85	843
2017-05-02	230.07	230.07	227.45	228.63	-0.65	-0.28	17196.0	3933350.6	223
2017-05-01	230.07	230.07	229.41	229.28	0.13	0.06	15668.0	3597737.95	197
2017-04-30	231.37	232.03	228.1	229.15	-1.18	-0.51	36748.0	8420007.65	467
2017-04-27	230.72	231.37	229.41	230.33	-0.65	-0.28	11183.0	2582912.2	191
2017-04-26	232.68	233.33	230.07	230.98	0.26	0.11	10029.0	2320426.1	198
2017-04-25	230.07	236.6	229.41	230.72	-0.13	-0.06	28227.0	6562735.95	383
2017-04-24	230.07	231.37	229.41	230.85	1.96	0.86	7590.0	1749817.8	180
2017-04-23	234.64	235.29	228.76	228.89	0.13	0.06	15914.0	3691247.8	225
2017-04-20	228.1	230.72	228.1	228.76	-2.35	-1.02	9529.0	2184799.7	223
2017-04-19	231.37	233.33	230.07	231.11	-1.57	-0.67	10595.0	2455418.4	331
2017-04-18	235.29	235.29	232.68	232.68	-1.83	-0.78	20134.0	4704836.35	456
2017-04-17	235.29	236.6	233.33	234.51	0.0	0.0	20681.0	4853254.55	432
2017-04-16	239.22	239.22	233.33	234.51	-4.05	-1.7	21067.0	4953991.75	671
2017-04-13	242.48	243.14	237.91	238.56	-3.53	-1.46	26992.0	6451481.15	532
2017-04-12	241.83	244.44	240.52	242.09	0.39	0.16	43665.0	10563599.95	684
2017-04-11	243.14	251.63	240.52	241.70	0.13	0.05	114959.0	28303372.0	1606
2017-04-10	239.87	255.56	239.87	241.57	2.22	0.93	207724.0	51458436.15	2341
2017-04-09	231.37	240.52	231.37	239.35	6.93	2.98	65393.0	15468039.9	746
2017-04-06	233.99	235.29	232.03	232.42	-1.17	-0.5	20268.0	4737431.5	255
2017-04-05	234.64	235.95	233.33	233.59	0.26	0.11	17312.0	4062395.3	231
2017-04-04	232.68	235.95	232.03	233.33	1.83	0.79	26678.0	6245928.95	394
2017-04-03	232.68	233.99	231.37	231.50	-1.57	-0.67	15677.0	3647439.65	220
2017-04-02	233.99	237.91	232.68	233.07	0.13	0.06	35568.0	8362043.85	474
2017-03-30	233.99	233.99	231.37	232.94	0.91	0.39	14860.0	3458975.1	221
2017-03-29	233.33	233.99	231.37	232.03	0.4	0.17	18216.0	4233893.2	249
2017-03-28	232.03	237.25	230.72	231.63	-0.13	-0.06	53992.0	12610559.95	736
2017-03-27	229.41	243.79	228.1	231.76	2.35	1.02	126579.0	29987746.55	1488
2017-03-26	232.68	232.68	229.41	229.41	-0.92	-0.4	14689.0	3391560.2	240
2017-03-23	230.07	232.68	230.07	230.33	1.05	0.46	18464.0	4271967.05	262
2017-03-22	226.8	231.37	226.8	229.28	-4.71	-2.01	20571.0	4733491.2	343
2017-03-21	234.64	238.56	233.99	233.99	-0.13	-0.06	35563.0	8401048.5	518
2017-03-20	236.6	236.6	233.99	234.12	-1.17	-0.5	21701.0	5099190.9	288
2017-03-19	233.33	237.91	233.33	235.29	1.56	0.67	26474.0	6243890.65	363
2017-03-16	235.29	240.52	233.33	233.73	-0.65	-0.28	62626.0	14799750.35	830
2017-03-15	235.95	238.56	233.33	234.38	0.13	0.06	35770.0	8443999.95	534
2017-03-14	233.33	234.64	229.41	234.25	3.01	1.3	19197.0	4445140.05	341
2017-03-13	229.41	236.6	229.41	231.24	-2.49	-1.07	32908.0	7681678.95	520
2017-03-12	235.29	239.87	232.68	233.73	-2.35	-1.0	28765.0	6779790.35	393
2017-03-09	241.83	241.83	232.68	236.08	-6.53	-2.69	50834.0	12012085.55	766
2017-03-08	250.33	250.33	241.83	242.61	-7.72	-3.08	61330.0	15028850.15	912
2017-03-07	253.59	254.25	249.02	250.33	-0.65	-0.26	47671.0	11969642.9	784
2017-03-06	254.25	268.63	248.37	250.98	-2.88	-1.13	269886.0	69961963.05	2857
2017-03-05	244.44	262.75	241.18	253.86	10.07	4.13	171642.0	43510866.75	1624
2017-03-02	243.79	251.63	241.18	243.79	0.78	0.32	79677.0	19704850.45	1099
2017-03-01	240.52	245.75	237.91	243.01	3.14	1.31	38434.0	9294498.8	551
2017-02-28	240.52	243.79	236.6	239.87	-1.44	-0.6	58375.0	13956866.25	692
2017-02-27	243.14	251.63	239.87	241.31	-1.83	-0.75	71035.0	17465327.3	975
2017-02-26	244.44	247.06	243.14	243.14	-1.83	-0.75	23140.0	5669435.65	357
2017-02-23	248.37	254.9	243.79	244.97	-2.48	-1.0	43438.0	10793040.55	844
2017-02-22	248.37	262.09	245.75	247.45	-1.83	-0.73	150644.0	38286186.15	1735
2017-02-21	258.82	258.82	244.44	249.28	-7.06	-2.75	130493.0	32556103.35	1558
2017-02-20	249.67	266.67	249.67	256.34	11.9	4.87	493016.0	127793408.75	3655
2017-02-19	223.53	244.44	222.88	244.44	22.09	9.93	289640.0	69066721.7	1845
2017-02-16	223.53	225.49	222.22	222.35	0.0	0.0	19842.0	4443660.95	217
2017-02-15	222.22	223.53	222.22	222.35	0.13	0.06	8910.0	1984213.2	134
2017-02-14	223.53	224.18	220.92	222.22	-1.7	-0.76	17791.0	3960580.4	215
2017-02-13	223.53	225.49	223.53	223.92	0.39	0.17	22182.0	4978383.05	410
2017-02-12	220.26	224.18	219.61	223.53	5.23	2.4	44867.0	9958996.95	491
2017-02-09	220.26	220.26	216.99	218.30	-1.83	-0.83	29460.0	6433724.05	326
2017-02-08	225.49	225.49	219.61	220.13	-6.54	-2.89	38100.0	8466645.65	464
2017-02-07	227.45	228.76	225.49	226.67	-1.17	-0.51	14212.0	3223492.0	251
2017-02-06	223.53	228.1	222.22	227.84	3.0	1.33	14469.0	3257148.4	233
2017-02-05	229.41	231.37	224.18	224.84	-4.83	-2.1	22590.0	5122545.3	395
2017-02-02	233.33	235.29	229.41	229.67	-2.36	-1.02	39319.0	9164939.5	464
2017-02-01	224.84	232.68	224.84	232.03	5.1	2.25	33689.0	7760664.1	488
2017-01-31	227.45	228.1	224.18	226.93	-1.83	-0.8	24092.0	5444341.65	323
2017-01-30	233.33	233.33	228.1	228.76	-4.05	-1.74	23027.0	5330294.65	370
2017-01-29	231.37	234.64	230.07	232.81	1.83	0.79	32900.0	7662777.15	376
2017-01-26	233.99	236.6	230.07	230.98	-2.09	-0.9	56895.0	13242119.6	573
2017-01-25	233.33	235.95	230.72	233.07	0.91	0.39	51027.0	11914023.9	648
2017-01-24	232.68	234.64	231.37	232.16	1.96	0.85	50788.0	11851486.8	482
2017-01-23	230.07	233.33	230.07	230.20	1.7	0.74	36230.0	8403283.75	362
2017-01-22	224.84	230.72	223.53	228.50	5.62	2.52	22887.0	5202908.35	302
2017-01-19	222.22	223.53	220.92	222.88	-2.09	-0.93	14080.0	3135135.2	310
2017-01-18	228.1	228.76	224.84	224.97	-1.83	-0.81	32725.0	7411426.2	393
2017-01-17	224.18	228.76	216.34	226.80	4.19	1.88	32471.0	7240810.95	433
2017-01-16	227.45	227.45	221.57	222.61	-3.27	-1.45	22220.0	4983331.0	310
2017-01-15	224.84	228.1	222.22	225.88	1.44	0.64	26940.0	6059348.75	350
2017-01-12	226.8	227.45	220.26	224.44	0.39	0.17	26693.0	5993642.05	374
2017-01-11	231.37	233.33	223.53	224.05	-8.37	-3.6	30020.0	6835712.15	415
2017-01-10	235.29	236.6	231.37	232.42	-4.05	-1.71	40338.0	9431392.9	507
2017-01-09	239.87	240.52	235.29	236.47	-2.22	-0.93	66259.0	15732620.95	683
2017-01-08	236.6	249.67	235.29	238.69	2.61	1.11	152835.0	37185686.0	1594
2017-01-05	231.37	237.25	231.37	236.08	4.58	1.98	68395.0	16004479.2	754
2017-01-04	237.25	238.56	228.76	231.50	-5.1	-2.16	66733.0	15624652.65	732
2017-01-03	229.41	238.56	229.41	236.60	4.84	2.09	87451.0	20576895.4	1024
2017-01-02	228.76	241.18	226.14	231.76	4.96	2.19	219601.0	51785701.1	2023
2017-01-01	226.8	229.41	226.14	226.80	0.13	0.06	43503.0	9908452.85	506
2016-12-29	228.76	228.76	223.53	226.67	0.0	0.0	56529.0	12793375.0	687
2016-12-28	231.37	232.03	226.14	226.67	-3.4	-1.48	58523.0	13429659.15	634
2016-12-27	228.76	231.37	225.49	230.07	4.97	2.21	128826.0	29442900.0	1182
2016-12-26	220.92	226.14	220.26	225.10	6.28	2.87	141061.0	31603740.0	1318
2016-12-25	218.3	220.26	216.99	218.82	2.74	1.27	47692.0	10423950.7	493
2016-12-22	218.3	220.26	215.03	216.08	-0.78	-0.36	39742.0	8656100.7	372
2016-12-21	218.3	219.61	215.03	216.86	2.09	0.97	32490.0	7042189.5	381
2016-12-20	213.07	219.61	211.76	214.77	1.31	0.61	53395.0	11490433.25	699
2016-12-19	224.18	224.84	211.76	213.46	-9.55	-4.28	50100.0	11002992.65	610
2016-12-18	215.69	226.14	215.69	223.01	10.46	4.92	153942.0	34306851.3	1391
2016-12-15	200.65	214.38	198.69	212.55	8.89	4.37	70362.0	14485315.45	823
2016-12-14	211.76	214.38	203.27	203.66	-8.89	-4.18	43464.0	9059967.65	455
2016-12-13	214.38	216.34	210.46	212.55	-4.31	-1.99	45291.0	9658081.0	468
2016-12-12	223.53	224.18	213.73	216.86	-5.49	-2.47	68017.0	14958052.95	608
2016-12-11	222.22	224.18	221.57	222.35	2.22	1.01	69308.0	15445587.4	604
2016-12-08	222.22	233.33	219.61	220.13	1.7	0.78	270184.0	61329299.45	2273
2016-12-07	215.69	223.53	213.07	218.43	3.14	1.46	233705.0	51199047.45	1936
2016-12-06	212.42	218.3	212.42	215.29	2.61	1.23	126518.0	27255716.3	965
2016-12-05	211.11	213.73	205.88	212.68	1.31	0.62	43941.0	9257881.85	442
2016-12-04	215.03	216.99	209.15	211.37	-0.53	-0.25	56603.0	12133141.9	590
2016-12-01	211.11	215.03	207.84	211.90	4.58	2.21	52842.0	11219049.9	560
2016-11-30	206.54	210.46	206.54	207.32	1.18	0.57	33757.0	7046893.3	349
2016-11-29	211.11	211.76	205.88	206.14	-3.01	-1.44	55530.0	11578867.7	425
2016-11-28	205.23	211.11	203.92	209.15	5.49	2.7	99369.0	20684136.2	740
2016-11-27	193.46	206.54	193.46	203.66	8.37	4.29	122138.0	24763263.6	1230
2016-11-24	196.08	203.92	192.16	195.29	-0.53	-0.27	139246.0	27634968.75	1127
2016-11-23	192.16	198.04	190.85	195.82	4.58	2.39	76160.0	14891101.15	704
2016-11-22	194.77	200.0	186.93	191.24	-2.22	-1.15	44518.0	8564092.15	607
2016-11-21	188.89	199.35	187.58	193.46	5.49	2.92	145701.0	28258358.25	1463
2016-11-20	188.24	190.2	183.01	187.97	2.09	1.12	69730.0	13073955.55	605
2016-11-17	187.58	190.85	181.05	185.88	-0.26	-0.14	113157.0	21016191.2	1040
2016-11-16	175.16	188.89	175.16	186.14	12.28	7.06	93651.0	17115329.8	814
2016-11-15	177.78	179.08	171.24	173.86	-3.13	-1.77	31214.0	5444557.75	414
2016-11-14	183.66	184.97	175.16	176.99	-6.15	-3.36	70004.0	12667798.3	710
2016-11-13	178.43	184.97	177.78	183.14	6.54	3.7	99509.0	18138255.4	730
2016-11-10	169.93	179.08	169.93	176.60	7.45	4.4	104794.0	18445573.6	934
2016-11-09	163.4	171.24	160.78	169.15	-0.52	-0.31	83925.0	14075353.15	792
2016-11-08	164.71	176.47	164.71	169.67	6.01	3.67	126040.0	21571348.25	1100
2016-11-07	162.09	164.05	162.09	163.66	2.88	1.79	26385.0	4306590.1	279
2016-11-06	159.48	163.4	159.48	160.78	-0.66	-0.41	23296.0	3761713.7	252
2016-11-03	160.13	166.67	159.48	161.44	1.96	1.23	51720.0	8416985.1	563
2016-11-02	162.75	167.32	158.17	159.48	-4.83	-2.94	51377.0	8343720.55	600
2016-11-01	162.75	168.63	160.78	164.31	1.7	1.05	64398.0	10675443.05	668
2016-10-31	158.17	167.32	158.17	162.61	5.36	3.41	73157.0	11912051.45	737
2016-10-30	156.86	158.17	156.21	157.25	0.26	0.17	13757.0	2160861.7	183
2016-10-27	158.17	158.82	156.86	156.99	-0.66	-0.42	15498.0	2443211.25	211
2016-10-26	155.56	160.13	155.56	157.65	2.09	1.34	53805.0	8507334.15	420
2016-10-25	156.21	158.17	154.25	155.56	1.18	0.76	32959.0	5146284.0	302
2016-10-24	155.56	156.86	153.59	154.38	0.92	0.6	26691.0	4150784.7	274
2016-10-23	151.63	154.25	150.98	153.46	4.44	2.98	26198.0	4001829.45	265
2016-10-20	145.75	150.98	145.1	149.02	0.92	0.62	22040.0	3277330.6	225
2016-10-19	147.71	149.02	141.83	148.10	3.0	2.07	13302.0	1947649.3	172
2016-10-18	150.98	152.94	143.79	145.10	-7.19	-4.72	16620.0	2458787.05	228
2016-10-17	156.21	156.21	150.33	152.29	-3.53	-2.27	12956.0	1982797.55	183
2016-10-16	156.21	158.82	153.59	155.82	0.4	0.26	23816.0	3729424.45	285
2016-10-13	160.13	160.78	154.25	155.42	-3.14	-1.98	20734.0	3272366.6	253
2016-10-12	156.21	160.13	156.21	158.56	0.26	0.16	23142.0	3681425.35	224
2016-10-11	156.86	160.13	156.86	158.30	1.31	0.83	23144.0	3676521.35	295
2016-10-10	152.94	157.52	151.63	156.99	4.7	3.09	22018.0	3392714.65	263
2016-10-09	160.13	160.78	151.63	152.29	-7.45	-4.66	38345.0	5999791.75	442
2016-10-06	158.17	164.05	158.17	159.74	1.7	1.08	35505.0	5676117.05	333
2016-10-05	156.86	160.13	154.9	158.04	0.92	0.59	36955.0	5824146.95	368
2016-10-04	156.86	158.17	150.98	157.12	2.22	1.43	18651.0	2891898.95	270
2016-10-03	155.56	160.13	142.48	154.90	2.48	1.63	31283.0	4745173.9	448
2016-10-02	169.93	170.59	152.29	152.42	-16.08	-9.54	33063.0	5390841.9	426
2016-09-29	167.32	172.55	163.4	168.50	0.92	0.55	26585.0	4481317.3	377
2016-09-28	181.7	184.31	163.4	167.58	-13.73	-7.57	32716.0	5559674.7	429
2016-09-27	185.62	189.54	180.39	181.31	-14.64	-7.47	17303.0	3201310.95	277
2016-09-26	197.39	199.35	194.12	195.95	0.26	0.13	9442.0	1855698.25	142
2016-09-25	197.39	197.39	192.16	195.69	-2.87	-1.45	6111.0	1189381.0	138
2016-09-21	197.39	199.35	194.77	198.56	3.27	1.67	11057.0	2181598.95	184
2016-09-20	190.2	197.39	185.62	195.29	4.05	2.12	11588.0	2217253.5	200
2016-09-19	198.04	200.0	181.05	191.24	-6.93	-3.5	22864.0	4424659.25	351
2016-09-18	206.54	207.19	197.39	198.17	-8.76	-4.23	17018.0	3454742.85	240
2016-09-08	208.5	209.15	203.92	206.93	-0.91	-0.44	25569.0	5265350.1	336
2016-09-07	206.54	210.46	204.58	207.84	0.39	0.19	29587.0	6156496.65	345
2016-09-06	206.54	209.15	203.92	207.45	1.57	0.76	24597.0	5088354.15	327
2016-09-05	205.23	207.19	204.58	205.88	4.31	2.14	30553.0	6298336.1	352
2016-09-04	198.04	204.58	198.04	201.57	4.32	2.19	33381.0	6725917.95	455
2016-09-01	202.61	202.61	196.08	197.25	-7.46	-3.64	23362.0	4619422.4	310
2016-08-31	207.84	207.84	203.92	204.71	-3.92	-1.88	10199.0	2102234.05	153
2016-08-30	207.19	211.11	207.19	208.63	2.49	1.21	14473.0	3022929.05	190
2016-08-29	205.88	207.84	204.58	206.14	-0.13	-0.06	13841.0	2854410.0	169
2016-08-28	197.39	207.84	197.39	206.27	8.88	4.5	16080.0	3278274.8	280
2016-08-25	197.39	199.35	194.12	197.39	-4.31	-2.14	18880.0	3723666.1	295
2016-08-24	209.8	209.8	200.0	201.70	-7.32	-3.5	15369.0	3167006.7	202
2016-08-23	207.84	210.46	206.54	209.02	0.92	0.44	10634.0	2215737.1	171
2016-08-22	215.69	215.69	207.84	208.10	-8.24	-3.81	25474.0	5330890.45	326
2016-08-21	219.61	222.22	216.34	216.34	-3.92	-1.78	8896.0	1945604.4	186
2016-08-18	227.45	228.76	213.73	220.26	-7.32	-3.22	36566.0	8013802.25	532
2016-08-17	235.95	235.95	226.14	227.58	-7.58	-3.22	16911.0	3923700.8	238
2016-08-16	234.64	237.91	234.64	235.16	-0.26	-0.11	20375.0	4823045.85	283
2016-08-15	235.95	237.91	233.99	235.42	-0.4	-0.17	26023.0	6150758.0	321
2016-08-14	229.41	236.6	229.41	235.82	8.11	3.56	43721.0	10215885.1	494
2016-08-11	228.76	230.72	227.45	227.71	-2.22	-0.97	10295.0	2358905.5	140
2016-08-10	231.37	233.33	229.41	229.93	-0.14	-0.06	19545.0	4514063.2	282
2016-08-09	228.1	230.72	226.8	230.07	2.49	1.09	9483.0	2168357.9	144
2016-08-08	227.45	228.76	226.8	227.58	0.91	0.4	12075.0	2747223.65	180
2016-08-07	228.76	232.68	226.14	226.67	-1.57	-0.69	19432.0	4448650.15	309
2016-08-04	224.84	237.25	224.18	228.24	4.06	1.81	70768.0	16475847.55	773
2016-08-03	222.88	224.84	217.65	224.18	0.39	0.17	14548.0	3238347.6	202
2016-08-02	228.76	228.76	220.26	223.79	-5.75	-2.51	16910.0	3794624.5	247
2016-08-01	230.07	231.37	228.76	229.54	2.09	0.92	10711.0	2461930.7	172
2016-07-31	234.64	234.64	222.88	227.45	-6.01	-2.57	9177.0	2088901.0	168
2016-07-28	239.22	239.22	230.07	233.46	-6.67	-2.78	22870.0	5321233.7	366
2016-07-27	238.56	240.52	235.95	240.13	-0.39	-0.16	12578.0	2996030.75	192
2016-07-26	243.14	243.14	239.22	240.52	-2.49	-1.02	5896.0	1418554.55	139
2016-07-25	244.44	245.75	239.87	243.01	-2.35	-0.96	11187.0	2710547.0	194
2016-07-24	243.14	247.06	242.48	245.36	1.44	0.59	9532.0	2327937.4	150
2016-07-21	248.37	248.37	243.79	243.92	-1.57	-0.64	10525.0	2586352.5	205
2016-07-20	245.75	247.06	245.1	245.49	-0.78	-0.32	8007.0	1970997.0	136
2016-07-19	247.06	250.33	244.44	246.27	0.0	0.0	31152.0	7711615.6	331
2016-07-18	249.02	249.67	246.41	246.27	-2.75	-1.1	17314.0	4277260.65	244
2016-07-17	247.06	250.98	247.06	249.02	2.35	0.95	31914.0	7961605.55	365
2016-07-14	244.44	249.67	241.83	246.67	1.31	0.53	67190.0	16549850.0	788
2016-07-13	245.75	248.37	244.44	245.36	1.7	0.7	44130.0	10871538.15	419
2016-07-12	240.52	249.02	240.52	243.66	3.27	1.36	98152.0	24122775.05	840
2016-07-11	237.91	240.52	237.91	240.39	3.0	1.26	14998.0	3596311.5	187
2016-07-10	241.83	241.83	235.95	237.39	3.27	1.4	11762.0	2803987.7	139
2016-06-30	237.25	237.91	233.33	234.12	-3.4	-1.43	11278.0	2655613.45	214
2016-06-29	238.56	240.52	237.25	237.52	-0.91	-0.38	13165.0	3146355.0	150
2016-06-28	237.25	239.87	236.6	238.43	0.26	0.11	18797.0	4475397.35	220
2016-06-27	239.87	243.14	237.25	238.17	-0.39	-0.16	28099.0	6755959.95	360
2016-06-26	219.61	239.22	219.61	238.56	-4.97	-2.04	45398.0	10469614.8	560
2016-06-23	245.1	245.1	242.48	243.53	-1.83	-0.75	20990.0	5112379.35	218
2016-06-22	247.06	248.37	244.44	245.36	-1.18	-0.48	16845.0	4148365.75	217
2016-06-21	244.44	248.37	244.44	246.54	2.62	1.07	28970.0	7145181.65	312
2016-06-20	245.75	247.71	242.48	243.92	-1.7	-0.69	22892.0	5599525.65	271
2016-06-19	244.44	247.06	243.79	245.62	3.14	1.29	23902.0	5870882.35	270
2016-06-16	245.75	245.75	241.83	242.48	-2.88	-1.17	21573.0	5250129.35	241
2016-06-15	251.63	252.94	244.44	245.36	-6.8	-2.7	44031.0	10918991.0	490
2016-06-14	250.98	252.94	250.33	252.16	1.57	0.63	29018.0	7307429.5	293
2016-06-13	248.37	253.59	248.37	250.59	2.35	0.95	54224.0	13635857.95	523
2016-06-12	247.06	249.67	245.75	248.24	-1.04	-0.42	19057.0	4723018.8	237
2016-06-09	250.98	250.98	247.71	249.28	-0.65	-0.26	30557.0	7612434.55	372
2016-06-08	248.37	251.63	248.37	249.93	2.35	0.95	44374.0	11075863.55	500
2016-06-07	243.79	248.37	243.79	247.58	4.05	1.66	15937.0	3926532.3	209
2016-06-06	241.83	247.06	240.52	243.53	1.96	0.81	14322.0	3484108.5	197
2016-06-05	249.67	249.67	240.52	241.57	-6.01	-2.43	21255.0	5231514.3	305
2016-06-02	246.41	252.29	246.41	247.58	1.04	0.42	49391.0	12333157.45	538
2016-06-01	247.71	249.67	245.75	246.54	-0.52	-0.21	22394.0	5538915.95	300
2016-05-31	245.75	247.71	241.83	247.06	2.75	1.13	27423.0	6725747.25	309
2016-05-30	250.98	251.63	241.83	244.31	-6.54	-2.61	33446.0	8235344.1	483
2016-05-29	252.29	254.9	246.41	250.85	-0.78	-0.31	47572.0	11903296.6	605
2016-05-26	264.05	265.36	250.98	251.63	-9.42	-3.61	49730.0	12909018.55	745
2016-05-25	254.9	261.44	250.98	261.05	11.25	4.5	40725.0	10449178.05	553
2016-05-24	248.37	252.29	239.22	249.80	2.09	0.84	45293.0	11123146.05	627
2016-05-23	275.82	275.82	247.71	247.71	-27.32	-9.93	51732.0	13510976.55	696
2016-05-22	276.47	278.43	273.86	275.03	-2.22	-0.8	47829.0	13183707.5	556
2016-05-19	282.35	283.01	274.51	277.25	-4.71	-1.67	61731.0	17113795.15	774
2016-05-18	281.05	285.62	278.43	281.96	2.35	0.84	118891.0	33540978.85	1222
2016-05-17	272.55	281.05	269.93	279.61	9.15	3.38	170590.0	47079049.3	1526
2016-05-16	267.32	276.47	267.32	270.46	3.27	1.22	119252.0	32421280.2	1164
2016-05-15	265.36	271.24	265.36	267.19	0.13	0.05	48729.0	13067258.45	589
2016-05-12	267.97	270.59	266.67	267.06	0.26	0.1	26882.0	7200140.25	348
2016-05-11	271.9	273.2	266.01	266.80	-3.92	-1.45	39342.0	10590819.05	435
2016-05-10	273.2	275.82	270.59	270.72	-3.27	-1.19	64663.0	17640313.25	735
2016-05-09	273.2	280.39	270.59	273.99	1.44	0.53	103321.0	28490700.35	1062
2016-05-08	269.28	275.16	267.32	272.55	4.84	1.81	107619.0	29220919.7	1113
2016-05-05	265.36	272.55	265.36	267.71	3.79	1.44	40930.0	11006979.9	478
2016-05-04	262.09	267.97	262.09	263.92	-2.75	-1.03	30939.0	8196777.65	365
2016-05-03	273.86	274.51	263.4	266.67	-8.36	-3.04	54955.0	14796592.55	654
2016-05-02	274.51	275.82	270.59	275.03	0.78	0.28	57399.0	15728012.15	691
2016-05-01	265.36	276.47	265.36	274.25	7.58	2.84	91967.0	25035911.85	1060
2016-04-28	270.59	278.43	266.01	266.67	-3.66	-1.35	108530.0	29725434.5	1125
2016-04-27	267.97	272.55	264.05	270.33	2.23	0.83	102883.0	27668749.55	1075
2016-04-26	250.33	273.86	249.67	268.10	17.64	7.04	189851.0	49850741.7	1777
2016-04-25	250.33	251.63	248.37	250.46	0.39	0.16	40882.0	10215544.1	415
2016-04-24	250.98	252.29	248.37	250.07	1.44	0.58	46459.0	11658690.3	527
2016-04-21	249.67	250.98	247.71	248.63	0.92	0.37	41234.0	10302031.0	432
2016-04-20	248.37	250.98	247.06	247.71	-3.01	-1.2	36919.0	9183676.15	419
2016-04-19	248.37	253.59	248.37	250.72	3.14	1.27	58561.0	14715270.15	648
2016-04-18	235.29	250.33	235.29	247.58	1.96	0.8	72188.0	17689957.35	797
2016-04-17	245.75	251.63	243.14	245.62	2.09	0.86	102756.0	25448800.25	1068
2016-04-14	246.41	247.06	243.14	243.53	-1.83	-0.75	21086.0	5168277.35	281
2016-04-13	246.41	247.06	244.44	245.36	-0.13	-0.05	25607.0	6295519.1	306
2016-04-12	245.1	246.41	243.79	245.49	1.96	0.8	25347.0	6216231.85	378
2016-04-11	245.75	247.71	243.14	243.53	-1.44	-0.59	42030.0	10299164.9	462
2016-04-10	242.48	247.71	241.83	244.97	3.4	1.41	49898.0	12234282.75	608
2016-04-07	236.6	243.14	235.95	241.57	7.71	3.3	78170.0	18788522.7	946
2016-04-06	237.25	239.87	231.37	233.86	-0.13	-0.06	38568.0	9129645.9	438
2016-04-05	229.41	239.87	228.1	233.99	2.88	1.25	61111.0	14284925.25	754
2016-04-04	223.53	232.68	223.53	231.11	7.97	3.57	59423.0	13637697.5	674
2016-04-03	232.03	235.29	218.3	223.14	-15.81	-6.62	58376.0	13094352.4	783
2016-03-31	241.83	241.83	238.56	238.95	-6.02	-2.46	28699.0	6875293.05	458
2016-03-30	258.17	258.17	243.79	244.97	-4.44	-1.78	78961.0	19480888.4	899
2016-03-29	244.44	256.86	244.44	249.41	5.23	2.14	86913.0	21840035.2	1025
2016-03-28	247.06	248.37	242.48	244.18	1.04	0.43	29255.0	7175497.95	422
2016-03-27	248.37	249.67	241.83	243.14	-5.49	-2.21	35111.0	8570475.85	431
2016-03-24	256.21	256.86	247.06	248.63	-8.76	-3.4	62594.0	15655815.55	679
2016-03-23	256.86	262.09	256.86	257.39	-4.05	-1.55	39214.0	10168829.85	482
2016-03-22	267.97	267.97	257.52	261.44	-4.97	-1.87	69256.0	18143370.1	814
2016-03-21	271.24	275.82	265.36	266.41	-3.66	-1.36	81367.0	22051173.5	988
2016-03-20	265.36	273.2	262.75	270.07	5.36	2.02	101340.0	27212663.15	1145
2016-03-17	256.86	270.59	255.56	264.71	9.68	3.8	212639.0	55917148.65	2166
2016-03-16	237.91	256.86	237.91	255.03	17.64	7.43	110239.0	27554420.4	1288
2016-03-15	230.07	242.48	230.07	237.39	-5.09	-2.1	47510.0	11293312.4	673
2016-03-14	250.98	252.29	241.18	242.48	-8.89	-3.54	45811.0	11359181.25	591
2016-03-13	253.59	255.56	249.67	251.37	-0.79	-0.31	40248.0	10178667.3	513
2016-03-10	258.17	258.17	251.63	252.16	-4.31	-1.68	48694.0	12387639.85	697
2016-03-09	260.13	260.78	255.56	256.47	-4.97	-1.9	49866.0	12900143.65	703
2016-03-08	260.78	264.05	258.82	261.44	2.22	0.86	107764.0	28217785.1	1234
2016-03-07	261.44	264.71	256.21	259.22	-0.52	-0.2	146084.0	38092292.35	1528
2016-03-06	262.75	262.75	259.48	259.74	0.79	0.31	98729.0	25785627.9	998
2016-03-03	254.9	260.78	252.29	258.95	5.36	2.11	156827.0	40287153.25	1485
2016-03-02	256.21	261.44	251.63	253.59	-3.66	-1.42	80691.0	20695141.0	887
2016-03-01	253.59	260.13	253.59	257.25	8.23	3.3	124081.0	32025510.4	1294
2016-02-29	248.37	254.25	241.18	249.02	1.96	0.79	174124.0	43333723.1	1770
2016-02-28	237.91	247.71	237.91	247.06	11.37	4.82	88181.0	21567101.65	970
2016-02-25	234.64	239.87	230.07	235.69	4.06	1.75	87321.0	20546174.7	974
2016-02-24	245.75	245.75	230.72	231.63	-14.91	-6.05	84088.0	20249288.55	1028
2016-02-23	248.37	251.63	243.14	246.54	0.0	0.0	79508.0	19655266.7	928
2016-02-22	244.44	250.98	241.83	246.54	8.37	3.51	103367.0	25511372.4	1193
2016-02-21	235.29	244.44	232.68	238.17	6.01	2.59	149259.0	35530686.05	1656
2016-02-18	235.95	241.18	230.72	232.16	0.66	0.29	87829.0	20835819.4	1103
2016-02-17	222.22	233.33	222.22	231.50	2.74	1.2	86909.0	20012963.1	1131
2016-02-16	226.8	237.25	217.65	228.76	10.46	4.79	232028.0	52544968.1	2410
2016-02-15	202.61	218.3	196.08	218.30	19.61	9.87	102333.0	21333397.0	954
2016-02-14	223.53	231.37	198.69	198.69	-21.57	-9.79	137801.0	29499903.2	1518
2016-02-11	240.52	246.41	220.26	220.26	-23.92	-9.8	143906.0	33237861.45	1389
2016-02-10	235.29	254.25	232.68	244.18	4.44	1.85	148213.0	36084172.1	1623
2016-02-09	222.22	244.44	215.69	239.74	16.86	7.56	152109.0	36098772.05	1466
2016-02-08	230.07	230.07	215.03	222.88	-0.13	-0.06	86610.0	19312945.1	999
2016-02-07	231.37	247.06	222.22	223.01	-3.79	-1.67	189319.0	44067586.1	2051
2016-02-04	211.76	226.8	211.11	226.80	20.53	9.95	143538.0	31742870.25	983
2016-02-03	199.35	207.19	196.08	206.27	2.61	1.28	70252.0	14286368.9	660
2016-02-02	208.5	214.38	202.61	203.66	-6.14	-2.93	90226.0	18969506.3	846
2016-02-01	201.31	214.38	201.31	209.80	5.62	2.75	85830.0	18008726.25	963
2016-01-31	200.0	211.76	200.0	204.18	7.19	3.65	90183.0	18626632.1	949
2016-01-28	196.08	201.31	195.42	196.99	4.7	2.44	107523.0	21289166.25	959
2016-01-27	200.0	200.0	189.54	192.29	-3.92	-2.0	68602.0	13483408.2	687
2016-01-26	190.2	201.31	188.89	196.21	-1.04	-0.53	133710.0	26395703.1	1367
2016-01-25	178.43	197.39	176.47	197.25	17.77	9.9	121016.0	22866941.2	1112
2016-01-24	186.93	186.93	178.43	179.48	8.5	4.97	34486.0	6286020.9	403
2016-01-21	163.4	173.86	163.4	170.98	1.7	1.0	33303.0	5648696.65	426
2016-01-20	182.35	182.35	169.28	169.28	-18.3	-9.76	30297.0	5274759.5	438
2016-01-19	186.93	189.54	184.31	187.58	9.54	5.36	58533.0	10964312.8	593
2016-01-18	156.86	181.05	156.86	178.04	4.18	2.4	69471.0	11738327.3	701
2016-01-17	173.86	179.08	173.86	173.86	-18.95	-9.83	20548.0	3576472.95	265
2016-01-14	207.84	214.38	192.81	192.81	-20.78	-9.73	40153.0	7941839.4	463
2016-01-13	230.07	230.07	206.54	213.59	-12.82	-5.66	28024.0	6200940.25	471
2016-01-12	230.07	233.33	224.18	226.41	-7.45	-3.19	28780.0	6574927.85	443
2016-01-11	230.07	234.64	216.34	233.86	8.63	3.83	25309.0	5746547.45	387
2016-01-10	253.59	253.59	224.18	225.23	-21.83	-8.84	37158.0	8846523.5	462
2016-01-07	258.82	262.09	243.79	247.06	-19.74	-7.4	29646.0	7486808.8	478
2016-01-06	275.82	278.43	260.13	266.80	-7.71	-2.81	42574.0	11606953.35	581
2016-01-05	273.2	280.39	271.24	274.51	-0.13	-0.05	42724.0	11745161.1	659
2016-01-04	292.16	298.04	273.2	274.64	-16.73	-5.74	106222.0	30750186.2	1344
2016-01-03	287.58	296.73	286.93	291.37	4.31	1.5	61864.0	18082503.2	718
2015-12-31	283.66	288.89	282.35	287.06	1.83	0.64	31463.0	9025939.9	447
2015-12-30	290.2	291.5	283.66	285.23	-4.97	-1.71	66140.0	19050052.15	739
2015-12-29	285.62	292.16	275.16	290.20	3.27	1.14	96961.0	27729664.55	1134
2015-12-28	280.39	291.5	278.43	286.93	8.37	3.0	103515.0	29511379.6	1254
2015-12-27	282.35	282.35	275.82	278.56	-3.66	-1.3	47012.0	13107897.9	682
2015-12-24	285.62	291.5	277.12	282.22	-1.96	-0.69	99024.0	28245612.55	1289
2015-12-23	296.73	303.27	279.74	284.18	-6.02	-2.07	229887.0	67192145.65	2823
2015-12-22	267.97	293.46	267.32	290.20	23.27	8.72	135829.0	38023475.35	1449
2015-12-21	266.67	273.86	265.36	266.93	2.75	1.04	59574.0	15996720.05	738
2015-12-20	250.33	273.2	249.67	264.18	10.19	4.01	102946.0	27109534.45	1148
2015-12-17	252.94	254.9	249.67	253.99	4.06	1.62	24862.0	6295921.1	346
2015-12-16	249.02	255.56	247.06	249.93	2.61	1.06	33950.0	8503896.15	400
2015-12-15	247.06	250.98	245.1	247.32	2.09	0.85	28041.0	6956675.0	408
2015-12-14	260.78	264.05	243.79	245.23	-13.2	-5.11	41182.0	10537914.3	565
2015-12-13	254.25	264.05	254.25	258.43	-12.03	-4.45	24979.0	6433921.0	343
2015-12-10	275.82	278.43	269.28	270.46	-4.7	-1.71	15056.0	4151384.8	228
2015-12-09	279.08	280.39	273.86	275.16	-2.36	-0.85	23732.0	6547865.0	379
2015-12-08	283.66	286.27	276.47	277.52	-11.89	-4.11	20207.0	5680696.85	305
2015-12-07	293.46	296.73	287.58	289.41	-5.62	-1.9	17185.0	5032984.2	284
2015-12-06	294.12	298.04	292.81	295.03	0.52	0.18	24897.0	7365875.95	307
2015-12-03	296.08	300.65	294.12	294.51	-1.05	-0.36	46593.0	13817466.0	567
2015-12-02	297.39	298.04	293.46	295.56	-1.83	-0.62	23270.0	6891129.5	357
2015-12-01	300.65	301.31	297.39	297.39	-1.3	-0.44	28680.0	8560381.65	366
2015-11-30	301.31	302.61	298.04	298.69	-1.44	-0.48	44427.0	13350370.8	592
2015-11-29	294.77	300.65	294.77	300.13	6.01	2.04	46287.0	13777729.4	619
2015-11-26	293.46	299.35	293.46	294.12	-0.26	-0.09	39397.0	11687166.9	539
2015-11-25	296.08	297.39	293.46	294.38	-0.78	-0.26	28815.0	8508232.7	372
2015-11-24	296.73	302.61	294.12	295.16	-1.83	-0.62	45652.0	13657470.65	641
2015-11-23	301.96	303.92	296.08	296.99	-6.15	-2.03	52359.0	15679970.45	643
2015-11-22	301.96	306.54	301.96	303.14	1.7	0.56	47162.0	14332139.85	610
2015-11-19	308.5	310.46	300.0	301.44	-5.23	-1.71	80971.0	24710330.85	1106
2015-11-18	300.65	311.76	299.35	306.67	7.06	2.36	159444.0	48789843.95	1961
2015-11-17	295.42	303.27	292.81	299.61	9.41	3.24	111835.0	33297748.4	1333
2015-11-16	288.24	296.08	283.66	290.20	4.45	1.56	66404.0	19291435.3	880
2015-11-15	294.12	298.04	282.35	285.75	-17.0	-5.62	158654.0	46148987.2	1951
2015-11-12	288.89	311.11	287.58	302.75	13.21	4.56	151465.0	45597358.65	1962
2015-11-11	288.89	292.81	288.24	289.54	0.0	0.0	26218.0	7603595.65	296
2015-11-10	291.5	295.42	288.89	289.54	-1.05	-0.36	59073.0	17238205.45	710
2015-11-09	287.58	296.73	286.93	290.59	4.71	1.65	97426.0	28344522.8	1151
2015-11-08	275.82	288.89	264.71	285.88	10.72	3.9	87466.0	24374349.75	1031
2015-11-05	279.74	279.74	274.51	275.16	-2.88	-1.04	29879.0	8275086.95	343
2015-11-04	274.51	279.74	268.63	278.04	6.14	2.26	33781.0	9322396.9	388
2015-11-03	281.05	281.05	271.24	271.90	-5.62	-2.03	24397.0	6732958.8	321
2015-11-02	277.12	283.66	274.51	277.52	3.01	1.1	35023.0	9766649.95	404
2015-11-01	275.82	279.08	271.24	274.51	-4.05	-1.45	20317.0	5564710.35	335
2015-10-29	281.05	296.73	277.12	278.56	2.74	0.99	79884.0	22893993.9	974
2015-10-28	270.59	281.05	267.97	275.82	-0.26	-0.09	34580.0	9474852.85	482
2015-10-27	292.81	298.69	267.32	276.08	-18.69	-6.34	45310.0	13138258.65	663
2015-10-26	288.24	295.42	286.27	294.77	5.36	1.85	28418.0	8278319.9	356
2015-10-25	294.12	297.39	288.89	289.41	-1.44	-0.5	22243.0	6527935.8	305
2015-10-22	300.0	300.0	287.58	290.85	-8.23	-2.75	30565.0	8940396.05	429
2015-10-21	300.65	313.07	296.73	299.08	6.79	2.32	92539.0	28156293.85	1166
2015-10-20	303.27	306.54	291.5	292.29	-10.59	-3.5	29778.0	8951683.35	401
2015-10-19	300.65	307.19	300.65	302.88	5.36	1.8	48742.0	14812811.95	569
2015-10-18	290.2	298.69	288.89	297.52	10.72	3.74	38012.0	11155772.35	429
2015-10-15	287.58	291.5	283.66	286.80	-1.04	-0.36	22529.0	6482968.15	280
2015-10-14	287.58	290.85	283.66	287.84	-0.4	-0.14	32591.0	9371258.2	377
2015-10-13	284.97	292.16	279.74	288.24	3.93	1.38	46350.0	13338812.2	447
2015-10-12	283.66	294.77	283.66	284.31	4.31	1.54	95981.0	27701028.5	997
2015-10-11	270.59	281.7	270.59	280.00	11.63	4.33	41514.0	11442800.7	425
2015-10-08	266.01	270.59	265.36	268.37	2.88	1.08	44280.0	11885849.0	382
2015-10-07	260.78	266.67	260.78	265.49	6.27	2.42	34449.0	9106908.95	334
2015-10-06	262.09	264.05	257.52	259.22	-1.3	-0.5	35246.0	9202642.7	294
2015-10-05	257.52	260.78	257.52	260.52	3.66	1.42	17070.0	4429400.5	193
2015-10-04	255.56	258.17	255.56	256.86	1.3	0.51	10440.0	2681093.85	143
2015-10-01	258.82	262.75	255.56	255.56	-2.09	-0.81	17366.0	4511979.8	200
2015-09-30	254.9	260.78	254.9	257.65	3.53	1.39	23872.0	6171451.1	286
2015-09-29	254.25	256.21	251.63	254.12	-2.74	-1.07	12316.0	3129477.8	158
2015-09-21	254.25	259.48	251.63	256.86	4.44	1.76	19918.0	5090172.55	295
2015-09-20	254.9	256.21	251.63	252.42	-5.75	-2.23	19111.0	4850838.9	230
2015-09-17	262.75	263.4	256.21	258.17	-2.88	-1.1	18029.0	4676634.9	275
2015-09-16	266.67	267.97	260.78	261.05	-2.87	-1.09	26272.0	6926457.85	358
2015-09-15	264.71	268.63	260.78	263.92	-6.15	-2.28	50381.0	13302967.6	532
2015-09-14	277.78	279.08	266.01	270.07	-7.32	-2.64	30323.0	8344932.9	312
2015-09-13	278.43	281.7	275.82	277.39	1.83	0.66	43026.0	12002078.35	509
2015-09-10	275.16	277.12	271.9	275.56	-4.7	-1.68	32425.0	8940040.3	410
2015-09-09	278.43	281.7	275.16	280.26	6.53	2.39	73281.0	20359963.0	787
2015-09-08	262.09	280.39	261.44	273.73	10.72	4.08	141561.0	38739280.8	1486
2015-09-07	265.36	267.32	262.09	263.01	0.4	0.15	46484.0	12301343.8	420
2015-09-06	257.52	267.32	257.52	262.61	5.88	2.29	48809.0	12847558.25	510
2015-09-03	260.13	260.13	256.21	256.73	0.91	0.36	18625.0	4804264.35	310
2015-09-02	256.21	257.52	250.33	255.82	-3.0	-1.16	18819.0	4780542.95	322
2015-09-01	266.01	267.32	258.17	258.82	-6.28	-2.37	32105.0	8469368.95	405
2015-08-31	258.17	272.55	257.52	265.10	2.49	0.95	44994.0	11958352.3	549
2015-08-30	270.59	270.59	261.44	262.61	1.04	0.4	50243.0	13415270.15	587
2015-08-27	265.36	268.63	259.48	261.57	7.19	2.83	50059.0	13194329.3	645
2015-08-26	256.21	266.01	248.37	254.38	-5.88	-2.26	57862.0	14947940.65	707
2015-08-25	248.37	262.09	240.52	260.26	15.82	6.47	87892.0	22320695.6	1059
2015-08-24	264.05	273.86	243.79	244.44	-26.15	-9.66	95072.0	23924736.05	1170
2015-08-23	273.86	292.81	270.59	270.59	-29.8	-9.92	70082.0	19526301.15	850
2015-08-20	284.31	305.23	274.51	300.39	6.27	2.13	70484.0	20441628.1	969
2015-08-19	320.26	326.14	294.12	294.12	-32.68	-10.0	105841.0	32428250.6	1452
2015-08-18	354.25	360.78	326.8	326.80	-35.68	-9.84	154714.0	51296293.8	1298
2015-08-17	373.86	377.78	359.48	362.48	-12.16	-3.25	33580.0	12426968.6	422
2015-08-16	380.39	386.93	372.55	374.64	-5.49	-1.44	21514.0	8171053.4	423
2015-08-13	383.01	383.01	376.47	380.13	1.18	0.31	7997.0	3029813.3	163
2015-08-12	376.47	383.01	372.55	378.95	-2.62	-0.69	8658.0	3265830.9	193
2015-08-11	386.93	390.85	380.39	381.57	-3.92	-1.02	18561.0	7172587.2	318
2015-08-10	377.78	386.93	377.78	385.49	6.27	1.65	14031.0	5357075.8	287
2015-08-09	372.55	386.93	366.01	379.22	4.45	1.19	30342.0	11433251.9	436
2015-08-06	379.08	379.08	368.63	374.77	-4.05	-1.07	12887.0	4816873.4	250
2015-08-05	379.08	386.93	376.47	378.82	1.96	0.52	14236.0	5426109.0	206
2015-08-04	379.08	380.39	375.16	376.86	-3.66	-0.96	11145.0	4213980.4	177
2015-08-03	376.47	385.62	372.55	380.52	2.74	0.73	12182.0	4622847.6	226
2015-08-02	398.69	398.69	376.47	377.78	-22.61	-5.65	18214.0	7028268.9	339
2015-07-30	402.61	406.54	400.0	400.39	-3.66	-0.91	13787.0	5555435.0	255
2015-07-29	401.31	407.84	401.31	404.05	-0.13	-0.03	25537.0	10327473.6	442
2015-07-28	409.15	418.3	402.61	404.18	-3.14	-0.77	74295.0	30642779.6	1089
2015-07-27	394.77	416.99	394.77	407.32	9.8	2.47	98268.0	40195568.2	1457
2015-07-26	392.16	403.92	390.85	397.52	5.23	1.33	31532.0	12543664.6	429
2015-07-23	394.77	394.77	390.85	392.29	-3.79	-0.96	12525.0	4915585.3	159
2015-07-22	393.46	400.0	389.54	396.08	12.16	3.17	35904.0	14184276.3	463
2015-07-15	383.01	393.46	376.47	383.92	10.46	2.8	52625.0	20274607.1	802
2015-07-14	364.71	385.62	364.71	373.46	8.75	2.4	45101.0	16929876.8	484
2015-07-13	367.32	367.32	364.71	364.71	0.0	0.0	2465.0	902182.4	84
2015-07-12	367.32	368.63	363.4	364.71	-0.65	-0.18	6468.0	2371355.8	141
2015-07-09	364.71	368.63	360.78	365.36	3.14	0.87	16163.0	5904671.1	186
2015-07-08	363.4	366.01	360.78	362.22	-3.4	-0.93	4137.0	1502339.1	82
2015-07-07	366.01	367.32	362.09	365.62	-0.65	-0.18	9709.0	3541728.0	147
2015-07-06	363.4	375.16	363.4	366.27	-2.36	-0.64	17447.0	6437730.0	258
2015-07-05	363.4	371.24	362.09	368.63	5.1	1.4	9298.0	3408733.2	165
2015-07-02	368.63	368.63	362.09	363.53	-4.31	-1.17	11022.0	4017614.8	221
2015-07-01	369.93	371.24	364.71	367.84	-4.19	-1.13	19961.0	7340684.1	280
2015-06-30	356.86	376.47	352.94	372.03	8.76	2.41	16957.0	6233430.4	277
2015-06-29	371.24	371.24	352.94	363.27	-10.59	-2.83	14296.0	5186238.7	206
2015-06-28	384.31	385.62	369.93	373.86	-9.67	-2.52	16100.0	6077387.4	267
2015-06-25	381.7	392.16	381.7	383.53	0.52	0.14	23979.0	9230421.9	293
2015-06-24	379.08	385.62	375.16	383.01	3.93	1.04	10939.0	4175844.6	151
2015-06-23	376.47	379.08	372.55	379.08	4.18	1.11	14654.0	5512585.3	193
2015-06-22	381.7	383.01	369.93	374.90	-6.02	-1.58	27363.0	10261946.4	423
2015-06-21	388.24	392.16	379.08	380.92	-7.84	-2.02	25638.0	9862526.9	360
2015-06-18	392.16	393.46	386.93	388.76	-4.18	-1.06	8262.0	3224844.8	163
2015-06-17	396.08	396.08	390.85	392.94	-3.14	-0.79	14667.0	5761575.2	293
2015-06-16	403.92	405.23	394.77	396.08	-3.92	-0.98	37935.0	15104914.1	447
2015-06-15	407.84	407.84	397.39	400.00	-3.53	-0.87	23815.0	9564135.9	324
2015-06-14	394.77	410.46	393.46	403.53	11.24	2.87	65673.0	26495795.9	860
2015-06-11	396.08	396.08	392.16	392.29	-2.48	-0.63	11487.0	4519363.4	201
2015-06-10	393.46	396.08	390.85	394.77	4.31	1.1	21244.0	8363326.5	310
2015-06-09	400.0	402.61	384.31	390.46	-11.63	-2.89	30079.0	11778285.0	537
2015-06-08	410.46	410.46	401.31	402.09	-9.15	-2.22	28396.0	11528616.5	444
2015-06-07	415.69	416.99	406.54	411.24	-8.89	-2.12	33436.0	13774599.7	459
2015-06-04	427.45	428.76	416.99	420.13	-3.53	-0.83	56498.0	23784721.1	684
2015-06-03	427.45	441.83	420.92	423.66	0.91	0.22	290486.0	126072953.2	2737
2015-06-02	415.69	426.14	411.76	422.75	9.68	2.34	124837.0	52615396.5	1168
2015-06-01	411.76	415.69	407.84	413.07	0.52	0.13	16615.0	6840551.1	291
2015-05-31	418.3	423.53	411.76	412.55	-1.18	-0.29	67816.0	28340471.3	769
2015-05-28	414.38	427.45	411.76	413.73	1.83	0.44	71280.0	29898260.5	1033
2015-05-27	411.76	413.07	407.84	411.90	1.18	0.29	28018.0	11508000.2	351
2015-05-26	420.92	420.92	407.84	410.72	-6.4	-1.53	39752.0	16455484.2	592
2015-05-25	411.76	427.45	407.84	417.12	10.06	2.47	121112.0	50725893.6	1380
2015-05-24	401.31	414.38	401.31	407.06	7.58	1.9	81743.0	33361252.3	1034
2015-05-21	393.46	407.84	392.16	399.48	6.93	1.77	100400.0	40186114.7	926
2015-05-20	394.77	407.84	390.85	392.55	-1.57	-0.4	77144.0	30802417.4	893
2015-05-19	393.46	394.77	392.16	394.12	2.22	0.57	18415.0	7250099.0	294
2015-05-18	388.24	394.77	386.93	391.90	3.66	0.94	27271.0	10659960.9	381
2015-05-17	386.93	388.24	384.31	388.24	4.71	1.23	16132.0	6239407.9	189
2015-05-14	385.62	386.93	380.39	383.53	-1.57	-0.41	9901.0	3815743.7	175
2015-05-13	385.62	386.93	383.01	385.10	0.52	0.14	7882.0	3034620.0	158
2015-05-12	384.31	386.93	381.7	384.58	1.31	0.34	12555.0	4819461.1	189
2015-05-11	389.54	396.08	383.01	383.27	-5.23	-1.35	23632.0	9223932.0	315
2015-05-10	388.24	390.85	386.93	388.50	-1.17	-0.3	5964.0	2320264.3	128
2015-05-07	392.16	392.16	385.62	389.67	-1.44	-0.37	24963.0	9713099.7	263
2015-05-06	393.46	398.69	389.54	391.11	-3.53	-0.89	27825.0	10954817.4	328
2015-05-05	401.31	401.31	393.46	394.64	-3.14	-0.79	29117.0	11567536.0	411
2015-05-04	400.0	401.31	396.08	397.78	1.31	0.33	18864.0	7521860.5	269
2015-05-03	401.31	407.84	392.16	396.47	-1.31	-0.33	53411.0	21417953.7	674
2015-04-30	406.54	409.15	396.08	397.78	-4.05	-1.01	63595.0	25679394.1	858
2015-04-29	405.23	405.23	396.08	401.83	1.83	0.46	18176.0	7265422.5	271
2015-04-28	400.0	403.92	398.69	400.00	-0.78	-0.19	14127.0	5678124.1	233
2015-04-27	410.46	411.76	400.0	400.78	-7.06	-1.73	27473.0	11161403.5	411
2015-04-26	405.23	410.46	403.92	407.84	4.18	1.04	29390.0	11958768.1	381
2015-04-23	406.54	411.76	400.0	403.66	-1.05	-0.26	48784.0	19774416.6	648
2015-04-22	394.77	424.84	394.77	404.71	14.64	3.75	87581.0	35572260.3	1023
2015-04-21	379.08	400.0	379.08	390.07	7.98	2.09	38857.0	15303294.4	621
2015-04-20	389.54	389.54	380.39	382.09	-5.1	-1.32	11845.0	4564346.5	198
2015-04-19	386.93	392.16	384.31	387.19	7.97	2.1	40114.0	15541251.1	430
2015-04-16	377.78	380.39	373.86	379.22	4.97	1.33	28985.0	10959825.3	291
2015-04-15	368.63	376.47	367.32	374.25	9.02	2.47	17132.0	6362302.8	228
2015-04-14	367.32	372.55	364.71	365.23	-0.78	-0.21	11562.0	4245228.3	175
2015-04-13	359.48	368.63	359.48	366.01	6.79	1.89	19276.0	7026874.0	204
2015-04-12	360.78	366.01	358.17	359.22	1.18	0.33	13718.0	4964057.4	228
2015-04-09	358.17	360.78	356.86	358.04	1.7	0.48	14847.0	5323615.1	203
2015-04-08	363.4	368.63	355.56	356.34	-5.36	-1.48	22819.0	8289727.3	310
2015-04-07	356.86	363.4	354.25	361.70	9.54	2.71	18912.0	6780568.7	270
2015-04-06	355.56	359.48	346.41	352.16	-0.91	-0.26	24121.0	8499533.4	294
2015-04-05	366.01	366.01	343.79	353.07	-9.54	-2.63	18212.0	6412504.0	260
2015-04-02	373.86	373.86	360.78	362.61	-6.8	-1.84	15954.0	5875080.5	294
2015-04-01	371.24	376.47	366.01	369.41	-0.26	-0.07	12107.0	4492559.7	193
2015-03-31	380.39	384.31	364.71	369.67	-14.12	-3.68	28603.0	10721339.4	454
2015-03-30	383.01	394.77	376.47	383.79	4.31	1.14	34305.0	13240153.7	583
2015-03-29	384.31	384.31	372.55	379.48	11.51	3.13	9791.0	3722764.1	188
2015-03-26	368.63	377.78	335.95	367.97	0.0	0.0	28013.0	10181940.5	343
2015-03-25	407.84	407.84	367.32	367.97	-38.96	-9.57	31364.0	12031452.3	557
2015-03-24	409.15	416.99	403.92	406.93	-0.91	-0.22	28739.0	11784871.4	484
2015-03-23	406.54	416.99	405.23	407.84	3.53	0.87	27569.0	11334248.3	519
2015-03-22	396.08	418.3	392.16	404.31	11.5	2.93	47596.0	19416759.0	780
2015-03-19	400.0	401.31	381.7	392.81	0.78	0.2	48248.0	18914144.0	683
2015-03-18	409.15	411.76	368.63	392.03	-17.51	-4.28	113846.0	43865204.9	1194
2015-03-17	413.07	416.99	407.84	409.54	-3.01	-0.73	16166.0	6654296.3	349
2015-03-16	431.37	431.37	410.46	412.55	-15.03	-3.52	32964.0	13915602.1	558
2015-03-15	426.14	431.37	423.53	427.58	-1.05	-0.24	23378.0	9989007.4	386
2015-03-12	433.99	439.22	427.45	428.63	-2.87	-0.67	50992.0	22197757.0	641
2015-03-11	426.14	433.99	423.53	431.50	3.13	0.73	38325.0	16449692.1	547
2015-03-10	426.14	433.99	423.53	428.37	1.83	0.43	64129.0	27523210.5	699
2015-03-09	426.14	427.45	420.92	426.54	1.96	0.46	28111.0	11921712.5	353
2015-03-08	427.45	430.07	423.53	424.58	-1.3	-0.31	36582.0	15602521.6	543
2015-03-05	426.14	427.45	419.61	425.88	2.74	0.65	34422.0	14562791.8	541
2015-03-04	422.22	430.07	419.61	423.14	2.88	0.69	143966.0	61299690.7	1702
2015-03-03	415.69	420.92	415.69	420.26	7.32	1.77	36712.0	15356102.3	446
2015-03-02	411.76	416.99	407.84	412.94	1.83	0.45	24520.0	10128334.8	357
2015-03-01	416.99	416.99	407.84	411.11	-3.66	-0.88	16095.0	6630735.0	252
2015-02-26	419.61	420.92	413.07	414.77	-2.09	-0.5	22111.0	9217821.3	353
2015-02-25	413.07	420.92	411.76	416.86	4.18	1.01	60667.0	25298710.4	662
2015-02-24	406.54	413.07	401.31	412.68	6.93	1.71	26832.0	10978274.7	372
2015-02-23	411.76	411.76	405.23	405.75	-4.97	-1.21	27071.0	11062571.1	299
2015-02-22	413.07	415.69	409.15	410.72	0.39	0.1	16846.0	6948699.7	280
2015-02-19	407.84	411.76	405.23	410.33	2.75	0.67	34222.0	13975913.9	426
2015-02-18	413.07	413.07	403.92	407.58	-4.45	-1.08	34117.0	13875770.6	432
2015-02-17	419.61	423.53	405.23	412.03	-6.79	-1.62	105030.0	43494604.2	1062
2015-02-16	419.61	426.14	416.99	418.82	-0.13	-0.03	89352.0	37645924.8	925
2015-02-15	418.3	424.84	415.69	418.95	7.84	1.91	50997.0	21436756.2	638
2015-02-12	407.84	414.38	406.54	411.11	4.05	0.99	48299.0	19829487.0	606
2015-02-11	430.07	439.22	403.92	407.06	-22.22	-5.18	139753.0	59524955.8	1567
2015-02-10	424.84	431.37	420.92	429.28	3.14	0.74	49256.0	21016957.4	582
2015-02-09	432.68	432.68	423.53	426.14	-4.06	-0.94	44316.0	18956396.5	541
2015-02-08	432.68	436.6	426.14	430.20	3.66	0.86	56193.0	24259478.6	602
2015-02-05	420.92	432.68	420.92	426.54	1.18	0.28	41567.0	17774565.4	470
2015-02-04	424.84	435.29	419.61	425.36	1.05	0.25	101769.0	43541693.3	887
2015-02-03	436.6	439.22	418.3	424.31	-6.67	-1.55	118081.0	50781254.5	1015
2015-02-02	414.38	437.91	407.84	430.98	16.73	4.04	150390.0	64375737.7	1175
2015-02-01	420.92	424.84	411.76	414.25	12.16	3.02	86642.0	36155098.1	941
2015-01-29	398.69	409.15	393.46	402.09	2.48	0.62	127481.0	51080687.9	1201
2015-01-28	407.84	414.38	397.39	399.61	-6.53	-1.61	199408.0	80536364.1	2017
2015-01-27	383.01	414.38	379.08	406.14	26.66	7.03	117316.0	45952506.4	997
2015-01-26	381.7	385.62	373.86	379.48	4.19	1.12	48904.0	18561578.8	440
2015-01-22	364.71	380.39	364.71	375.29	3.13	0.84	51493.0	19209824.2	507
2015-01-21	380.39	386.93	366.01	372.16	-11.63	-3.03	107750.0	41046083.7	916
2015-01-20	390.85	390.85	380.39	383.79	-4.31	-1.11	95705.0	36925694.3	828
2015-01-19	381.7	390.85	379.08	388.10	10.45	2.77	191792.0	73764783.2	1326
2015-01-18	367.32	383.01	364.71	377.65	15.04	4.15	43925.0	16396989.1	433
2015-01-15	375.16	384.31	359.48	362.61	-10.85	-2.91	39032.0	14587152.2	486
2015-01-14	373.86	377.78	371.24	373.46	2.87	0.77	31404.0	11784223.1	366
2015-01-13	358.17	375.16	358.17	370.59	-3.4	-0.91	28419.0	10442556.7	363
2015-01-12	375.16	380.39	372.55	373.99	1.96	0.53	39569.0	14908534.2	468
2015-01-11	366.01	375.16	366.01	372.03	5.76	1.57	31839.0	11813259.3	405
2015-01-08	372.55	375.16	364.71	366.27	2.74	0.75	26110.0	9672574.3	433
2015-01-07	356.86	368.63	356.86	363.53	7.32	2.05	28119.0	10259408.3	359
2015-01-06	329.41	359.48	326.8	356.21	-1.04	-0.29	18153.0	6236417.8	296
2015-01-05	358.17	363.4	352.94	357.25	-7.19	-1.97	18166.0	6521134.5	245
2015-01-04	367.32	371.24	362.09	364.44	-4.84	-1.31	22616.0	8308864.9	386
2015-01-01	372.55	375.16	360.78	369.28	5.62	1.55	32163.0	11879820.8	436
2014-12-31	389.54	393.46	349.02	363.66	-20.39	-5.31	65301.0	24440694.0	640
2014-12-30	392.16	397.39	375.16	384.05	-23.27	-5.71	44026.0	17159628.0	493
2014-12-29	413.07	420.92	403.92	407.32	-2.75	-0.67	49407.0	20449889.6	603
2014-12-28	402.61	419.61	402.61	410.07	10.2	2.55	56272.0	23176300.6	673
2014-12-25	405.23	413.07	392.16	399.87	-6.54	-1.61	58702.0	23617937.2	794
2014-12-24	406.54	418.3	403.92	406.41	4.45	1.11	77599.0	31915453.3	957
2014-12-23	385.62	403.92	385.62	401.96	12.42	3.19	57604.0	22781956.2	621
2014-12-22	389.54	401.31	377.78	389.54	-2.62	-0.67	62078.0	24244376.2	733
2014-12-21	418.3	418.3	379.08	392.16	-10.45	-2.6	79360.0	31276431.6	1063
2014-12-18	384.31	405.23	384.31	402.61	30.71	8.26	46467.0	18444445.5	629
2014-12-17	362.09	373.86	329.41	371.90	7.19	1.97	35551.0	12315653.7	529
2014-12-16	392.16	392.16	364.71	364.71	-40.0	-9.88	41176.0	15086672.1	403
2014-12-15	450.98	467.97	403.92	404.71	-43.26	-9.66	79314.0	35248545.9	827
2014-12-14	457.52	460.13	433.99	447.97	-15.95	-3.44	12922.0	5831630.1	203
2014-12-11	447.06	465.36	444.44	463.92	5.1	1.11	37328.0	16910341.8	354
2014-12-10	461.44	474.51	457.52	458.82	-4.58	-0.99	24656.0	11456852.1	336
2014-12-09	462.75	465.36	448.37	463.40	-5.62	-1.2	27718.0	12709285.8	314
2014-12-08	475.82	481.05	467.97	469.02	-7.06	-1.48	33350.0	15812076.2	394
2014-12-07	469.28	479.74	467.97	476.08	5.75	1.22	35309.0	16791108.8	431
2014-12-04	464.05	474.51	461.44	470.33	6.54	1.41	49864.0	23331554.3	492
2014-12-03	464.05	466.67	458.82	463.79	4.57	1.0	27742.0	12849030.3	297
2014-12-02	466.67	469.28	457.52	459.22	-6.4	-1.37	44302.0	20499617.4	542
2014-12-01	436.6	470.59	436.6	465.62	32.16	7.42	44654.0	20407947.9	629
2014-11-30	426.14	452.29	426.14	433.46	-35.17	-7.5	21744.0	9535475.8	355
2014-11-27	470.59	477.12	465.36	468.63	-3.66	-0.77	20626.0	9715443.9	304
2014-11-26	473.2	474.51	464.05	472.29	-3.79	-0.8	32371.0	15231145.6	365
2014-11-25	473.2	481.05	469.28	476.08	1.44	0.3	44927.0	21348577.1	446
2014-11-24	478.43	479.74	471.9	474.64	-3.27	-0.68	27457.0	13074734.1	349
2014-11-23	473.2	487.58	473.2	477.91	7.71	1.64	53292.0	25619357.7	594
2014-11-20	473.2	474.51	469.28	470.20	-4.05	-0.85	28754.0	13538664.7	294
2014-11-19	464.05	474.51	461.44	474.25	11.37	2.46	31059.0	14516240.7	346
2014-11-18	464.05	470.59	458.82	462.88	-1.96	-0.42	24510.0	11341097.3	315
2014-11-17	457.52	466.67	452.29	464.84	0.66	0.14	37198.0	17005000.1	398
2014-11-16	470.59	473.2	462.75	464.18	-7.98	-1.69	25346.0	11876489.7	295
2014-11-13	470.59	478.43	467.97	472.16	0.13	0.03	49043.0	23150900.8	496
2014-11-12	465.36	475.82	465.36	472.03	5.49	1.18	22669.0	10637084.3	264
2014-11-11	457.52	471.9	450.98	466.54	7.32	1.59	80257.0	37329944.5	774
2014-11-10	457.52	462.75	453.59	459.22	4.32	0.95	41950.0	19225168.5	387
2014-11-09	447.06	458.82	444.44	454.90	7.06	1.58	34123.0	15404645.6	432
2014-11-06	453.59	453.59	444.44	447.84	-4.71	-1.04	36230.0	16229158.9	486
2014-11-05	440.52	456.21	439.22	452.55	2.09	0.46	35689.0	15928279.7	368
2014-11-04	461.44	470.59	448.37	450.46	-23.79	-5.02	58521.0	26941709.0	679
2014-11-03	458.82	475.82	458.82	474.25	15.3	3.33	60162.0	28141456.2	564
2014-11-02	454.9	460.13	449.67	458.95	12.54	2.81	32469.0	14773362.9	435
2014-10-30	450.98	450.98	435.29	446.41	-7.97	-1.75	30089.0	13356493.8	487
2014-10-29	467.97	469.28	453.59	454.38	-10.72	-2.3	66016.0	30529304.9	722
2014-10-28	456.21	466.67	453.59	465.10	8.11	1.77	42189.0	19436228.2	473
2014-10-27	458.82	461.44	454.9	456.99	-1.44	-0.31	36912.0	16915286.3	396
2014-10-26	450.98	461.44	450.98	458.43	9.28	2.07	59097.0	27012261.8	571
2014-10-23	452.29	454.9	441.83	449.15	-12.03	-2.61	59900.0	26955901.3	705
2014-10-22	464.05	469.28	452.29	461.18	0.66	0.14	86599.0	40137333.5	862
2014-10-21	449.67	465.36	444.44	460.52	14.38	3.22	91668.0	41744054.7	1027
2014-10-20	439.22	448.37	430.07	446.14	11.5	2.65	40821.0	17825260.8	455
2014-10-19	439.22	441.83	431.37	434.64	11.11	2.62	53730.0	23463206.1	519
2014-10-16	454.9	462.75	423.53	423.53	-45.62	-9.72	72020.0	30947546.1	864
2014-10-15	481.05	482.35	467.97	469.15	-14.64	-3.03	29579.0	14019038.6	433
2014-10-14	487.58	487.58	471.9	483.79	-4.18	-0.86	25223.0	12098620.6	319
2014-10-13	473.2	488.89	465.36	487.97	6.53	1.36	48973.0	23575010.5	635
2014-10-12	528.1	528.1	481.05	481.44	-51.89	-9.73	47850.0	23802964.4	699
2014-10-02	533.33	534.64	529.41	533.33	-3.92	-0.73	43760.0	23261026.3	598
2014-10-01	538.56	543.79	535.95	537.25	0.78	0.15	21526.0	11601939.3	415
2014-09-30	537.25	543.79	534.64	536.47	1.05	0.2	47430.0	25488161.8	651
2014-09-29	533.33	539.87	532.03	535.42	-0.4	-0.07	40161.0	21507002.4	600
2014-09-28	542.48	543.79	532.03	535.82	-5.23	-0.97	46807.0	25151899.7	712
2014-09-25	546.41	551.63	539.87	541.05	-4.18	-0.77	27171.0	14779564.4	477
2014-09-24	551.63	558.17	535.95	545.23	-5.75	-1.04	45535.0	24889688.0	765
2014-09-22	547.71	556.86	542.48	550.98	2.61	0.48	55189.0	30378220.2	829
2014-09-21	562.09	562.09	543.79	548.37	-12.68	-2.26	61307.0	33962655.2	882
2014-09-18	568.63	569.93	559.48	561.05	-6.27	-1.11	82361.0	46401315.2	778
2014-09-17	571.24	572.55	566.01	567.32	-0.13	-0.02	14459.0	8227182.0	286
2014-09-16	571.24	571.24	566.01	567.45	-1.18	-0.21	21311.0	12108019.7	400
2014-09-15	571.24	576.47	566.01	568.63	-5.23	-0.91	47243.0	26989883.5	661
2014-09-14	584.31	586.93	571.24	573.86	-10.32	-1.77	49912.0	28987833.3	657
2014-09-11	592.16	594.77	575.16	584.18	-5.1	-0.87	71178.0	41959408.5	905
2014-09-10	581.7	590.85	577.78	589.28	4.84	0.83	64333.0	37554910.8	860
2014-09-09	586.93	597.39	577.78	584.44	-0.53	-0.09	95397.0	55999117.3	1259
2014-09-08	588.24	592.16	580.39	584.97	-2.48	-0.42	51280.0	30019456.3	857
2014-09-07	573.86	606.54	573.86	587.45	18.17	3.19	267606.0	158842118.0	3432
2014-09-04	559.48	575.16	559.48	569.28	10.46	1.87	113629.0	64535429.1	1264
2014-09-03	559.48	567.32	555.56	558.82	1.17	0.21	113931.0	63840842.7	1219
2014-09-02	550.33	559.48	546.41	557.65	8.76	1.6	51055.0	28230936.4	683
2014-09-01	551.63	554.25	547.71	548.89	1.31	0.24	49496.0	27286285.5	649
2014-08-31	547.71	550.33	542.48	547.58	2.61	0.48	34704.0	18957982.4	535
2014-08-28	552.94	555.56	542.48	544.97	-9.02	-1.63	46903.0	25715054.1	796
2014-08-27	556.86	558.17	551.63	553.99	-2.48	-0.45	40702.0	22579023.0	555
2014-08-26	551.63	558.17	550.33	556.47	5.75	1.04	35666.0	19809653.2	518
2014-08-25	572.55	573.86	532.03	550.72	-20.39	-3.57	71655.0	40041795.1	1037
2014-08-24	572.55	575.16	564.71	571.11	7.97	1.42	76703.0	43679696.7	883
2014-08-21	564.71	571.24	560.78	563.14	-0.26	-0.05	73980.0	41890809.9	742
2014-08-20	562.09	572.55	562.09	563.40	2.22	0.4	80589.0	45727069.8	939
2014-08-19	562.09	567.32	555.56	561.18	1.18	0.21	81502.0	45850160.1	909
2014-08-18	556.86	568.63	555.56	560.00	6.93	1.25	90758.0	51039895.7	1131
2014-08-17	549.02	556.86	549.02	553.07	4.18	0.76	52787.0	29168035.9	635
2014-08-14	554.25	566.01	545.1	548.89	-6.14	-1.11	120013.0	67207667.6	1401
2014-08-13	547.71	560.78	542.48	555.03	8.23	1.51	114625.0	63273844.9	1247
2014-08-12	541.18	552.94	541.18	546.80	5.62	1.04	72320.0	39619705.2	852
2014-08-11	535.95	546.41	533.33	541.18	8.76	1.65	87310.0	47299267.5	1149
2014-08-10	533.33	537.25	530.72	532.42	-0.13	-0.02	30764.0	16431925.8	462
2014-08-07	535.95	538.56	532.03	532.55	-1.18	-0.22	35297.0	18896966.8	478
2014-08-06	529.41	539.87	526.8	533.73	4.45	0.84	56176.0	29984595.8	721
2014-08-05	532.03	539.87	528.1	529.28	-1.83	-0.34	86696.0	46397573.8	1110
2014-08-04	529.41	537.25	528.1	531.11	4.05	0.77	53038.0	28295232.4	814
2014-08-03	509.8	530.72	509.8	527.06	20.13	3.97	64724.0	33834790.2	932
2014-07-24	507.19	511.11	504.58	506.93	-1.7	-0.33	11724.0	5962303.9	246
2014-07-23	516.34	517.65	507.19	508.63	-5.23	-1.02	17879.0	9177555.8	297
2014-07-22	513.73	520.26	513.73	513.86	2.23	0.44	16358.0	8443900.7	279
2014-07-21	509.8	515.03	508.5	511.63	2.35	0.46	21937.0	11231882.9	301
2014-07-20	505.88	509.8	498.04	509.28	5.1	1.01	14220.0	7183407.5	251
2014-07-17	507.19	509.8	503.27	504.18	-2.09	-0.41	9765.0	4948580.8	212
2014-07-16	507.19	509.8	504.58	506.27	-0.66	-0.13	8034.0	4073811.7	159
2014-07-15	511.11	513.73	503.27	506.93	-2.74	-0.54	12722.0	6479810.5	220
2014-07-14	509.8	513.73	507.19	509.67	-1.96	-0.38	13198.0	6734314.6	237
2014-07-13	509.8	517.65	508.5	511.63	-1.31	-0.26	19041.0	9770645.8	321
2014-07-10	515.03	517.65	511.11	512.94	-1.18	-0.23	9593.0	4930370.8	240
2014-07-09	517.65	518.95	512.42	514.12	-3.53	-0.68	16644.0	8585340.7	307
2014-07-08	521.57	525.49	516.34	517.65	-2.09	-0.4	20150.0	10503556.6	275
2014-07-07	522.88	522.88	518.95	519.74	-3.53	-0.67	14985.0	7811163.6	280
2014-07-06	525.49	526.8	517.65	523.27	-2.48	-0.47	18930.0	9874998.7	385
2014-07-03	525.49	532.03	524.18	525.75	-4.58	-0.86	27888.0	14701695.6	457
2014-07-02	534.64	538.56	528.1	530.33	-1.04	-0.2	40123.0	21371787.6	649
2014-07-01	518.95	534.64	517.65	531.37	8.89	1.7	81944.0	42992806.9	1002
2014-06-30	511.11	526.8	504.58	522.48	11.37	2.22	67878.0	35062157.0	834
2014-06-29	500.65	515.03	499.35	511.11	3.01	0.59	47587.0	24196791.2	598
2014-06-26	515.03	518.95	505.88	508.10	-4.97	-0.97	98377.0	50503882.1	1300
2014-06-25	504.58	521.57	498.04	513.07	13.99	2.8	144338.0	73606881.9	1887
2014-06-24	484.97	500.65	481.05	499.08	13.07	2.69	93066.0	45626282.9	1232
2014-06-23	483.66	491.5	474.51	486.01	-4.19	-0.85	65310.0	31594145.5	931
2014-06-22	509.8	512.42	483.66	490.20	-19.47	-3.82	87357.0	43446262.7	1267
2014-06-19	532.03	535.95	507.19	509.67	-23.27	-4.37	116349.0	60419326.4	1499
2014-06-18	537.25	537.25	525.49	532.94	1.7	0.32	34630.0	18441210.1	564
2014-06-17	538.56	547.71	509.8	531.24	-8.37	-1.55	76194.0	40426365.9	1005
2014-06-16	552.94	560.78	534.64	539.61	-17.91	-3.21	47004.0	25867513.6	693
2014-06-15	555.56	559.48	537.25	557.52	-3.4	-0.61	63621.0	35207973.6	821
2014-06-12	556.86	568.63	556.86	560.92	4.71	0.85	87483.0	49203841.9	1146
2014-06-11	551.63	563.4	541.18	556.21	2.75	0.5	74622.0	41233236.0	1079
2014-06-10	563.4	568.63	543.79	553.46	-7.06	-1.26	70688.0	39330145.5	1010
2014-06-09	560.78	562.09	551.63	560.52	4.96	0.89	30500.0	16990046.5	542
2014-06-08	568.63	572.55	522.88	555.56	-12.41	-2.18	55444.0	30575228.2	1037
2014-06-05	579.08	584.31	566.01	567.97	-12.68	-2.18	53334.0	30556856.7	844
2014-06-04	575.16	588.24	572.55	580.65	8.75	1.53	98738.0	57383581.0	1263
2014-06-03	562.09	583.01	562.09	571.90	10.72	1.91	129593.0	74457152.9	1563
2014-06-02	572.55	573.86	555.56	561.18	-7.97	-1.4	60536.0	34262938.0	1038
2014-06-01	576.47	584.31	566.01	569.15	-10.98	-1.89	61229.0	35187696.9	1068
2014-05-29	596.08	600.0	575.16	580.13	-17.12	-2.87	97507.0	57188413.2	1381
2014-05-28	600.0	606.54	590.85	597.25	-2.1	-0.35	75128.0	45114108.6	1054
2014-05-27	605.23	618.3	597.39	599.35	-3.92	-0.65	138600.0	84439795.4	1547
2014-05-26	601.31	611.76	600.0	603.27	6.02	1.01	147513.0	89345302.3	1609
2014-05-25	590.85	607.84	576.47	597.25	-17.26	-2.81	144492.0	86536177.1	2003
2014-05-22	632.68	647.06	610.46	614.51	-14.64	-2.33	296708.0	187577584.2	3940
2014-05-21	610.46	639.22	610.46	629.15	15.82	2.58	342762.0	214340462.6	3700
2014-05-20	615.69	627.45	611.76	613.33	1.3	0.21	278811.0	172567071.0	3250
2014-05-19	602.61	615.69	597.39	612.03	9.94	1.65	400165.0	242923332.5	3590
2014-05-18	601.31	611.76	600.0	602.09	1.57	0.26	145636.0	88058751.8	1337
2014-05-15	589.54	605.23	585.62	600.52	7.32	1.23	111089.0	65969023.3	1383
2014-05-14	605.23	606.54	589.54	593.20	-12.68	-2.09	124910.0	74618961.4	1583
2014-05-13	607.84	614.38	600.0	605.88	2.61	0.43	133956.0	81298055.9	1732
2014-05-12	597.39	615.69	593.46	603.27	9.15	1.54	287745.0	173506577.6	3632
2014-05-11	575.16	600.0	563.4	594.12	23.66	4.15	237806.0	138593055.8	2649
2014-05-08	583.01	585.62	566.01	570.46	-4.31	-0.75	149507.0	86042977.1	1792
2014-05-07	560.78	577.78	558.17	574.77	15.42	2.76	194214.0	110358677.4	1973
2014-05-06	567.32	577.78	551.63	559.35	-4.96	-0.88	228203.0	129679830.9	2811
2014-05-05	547.71	568.63	546.41	564.31	16.73	3.06	296665.0	166156800.9	2838
2014-05-04	545.1	558.17	545.1	547.58	3.92	0.72	143402.0	79134101.9	1474
2014-05-01	545.1	550.33	541.18	543.66	-0.52	-0.1	56237.0	30709902.7	614
2014-04-30	541.18	554.25	539.87	544.18	2.61	0.48	117686.0	64375125.5	1416
2014-04-29	547.71	549.02	538.56	541.57	-3.01	-0.55	68829.0	37320919.0	880
2014-04-28	550.33	558.17	542.48	544.58	-1.69	-0.31	143058.0	78700997.9	1768
2014-04-27	524.18	558.17	524.18	546.27	25.09	4.81	253598.0	137775800.3	2983
2014-04-24	513.73	522.88	507.19	521.18	8.24	1.61	60004.0	31079747.3	855
2014-04-23	521.57	522.88	509.8	512.94	-7.19	-1.38	61549.0	31768900.5	844
2014-04-22	521.57	525.49	516.34	520.13	1.83	0.35	80288.0	41831058.0	989
2014-04-21	509.8	521.57	505.88	518.30	5.62	1.1	132421.0	68085507.7	1575
2014-04-20	516.34	524.18	511.11	512.68	-4.97	-0.96	84866.0	43876500.2	1179
2014-04-17	526.8	529.41	515.03	517.65	-6.53	-1.25	93208.0	48522634.9	1255
2014-04-16	511.11	532.03	511.11	524.18	18.43	3.64	205453.0	106885752.9	2532
2014-04-15	496.73	508.5	494.12	505.75	12.29	2.49	109901.0	55109813.3	1435
2014-04-14	483.66	503.27	483.66	493.46	9.15	1.89	156188.0	77444209.4	1606
2014-04-13	500.65	501.96	482.35	484.31	-18.96	-3.77	129728.0	63884857.2	1468
2014-04-10	515.03	525.49	500.65	503.27	-3.92	-0.77	210972.0	107817124.8	2905
2014-04-09	545.1	552.94	490.2	507.19	-36.6	-6.73	378973.0	201713653.8	4405
2014-04-08	518.95	550.33	512.42	543.79	27.45	5.32	508096.0	273863313.8	5380
2014-04-07	499.35	518.95	487.58	516.34	18.3	3.67	339706.0	172090012.3	3271
2014-04-06	486.27	504.58	486.27	498.04	13.07	2.7	294523.0	146561760.3	2908
2014-04-03	475.82	488.89	471.9	484.97	10.46	2.2	202457.0	97677122.8	1904
2014-04-02	479.74	483.66	474.51	474.51	-2.61	-0.55	85960.0	41092256.7	899
2014-04-01	462.75	487.58	461.44	477.12	15.68	3.4	169000.0	80115486.0	1847
2014-03-31	464.05	465.36	457.52	461.44	-1.31	-0.28	62595.0	28804669.3	882
2014-03-30	474.51	478.43	458.82	462.75	-3.92	-0.84	111745.0	52688974.1	1446
2014-03-27	487.58	500.65	464.05	466.67	-16.99	-3.51	290478.0	140673357.3	3324
2014-03-26	473.2	492.81	473.2	483.66	14.38	3.06	222123.0	107591357.1	2524
2014-03-25	453.59	471.9	450.98	469.28	18.3	4.06	236645.0	109910036.3	2384
2014-03-24	443.14	461.44	439.22	450.98	10.46	2.37	180323.0	81376782.7	1859
2014-03-23	435.29	441.83	435.29	440.52	5.23	1.2	30958.0	13567035.1	396
2014-03-20	439.22	441.83	433.99	435.29	-5.23	-1.19	44192.0	19301154.9	538
2014-03-19	441.83	447.06	437.91	440.52	7.84	1.81	122976.0	54438899.5	1384
2014-03-18	436.6	437.91	432.68	432.68	-1.31	-0.3	48765.0	21198692.8	403
2014-03-17	432.68	439.22	431.37	433.99	-1.3	-0.3	37979.0	16578073.3	474
2014-03-16	435.29	435.29	430.07	435.29	0.0	0.0	41981.0	18173882.0	403
2014-03-13	441.83	443.14	432.68	435.29	-3.93	-0.89	64640.0	28315785.0	778
2014-03-12	428.76	441.83	426.14	439.22	9.15	2.13	94703.0	41357468.6	1161
2014-03-11	424.84	444.44	424.84	430.07	6.54	1.54	250893.0	109461554.5	2307
2014-03-10	418.3	426.14	415.69	423.53	6.54	1.57	86782.0	36632973.0	995
2014-03-09	414.38	419.61	413.07	416.99	3.92	0.95	38776.0	16143688.6	459
2014-03-06	413.07	414.38	410.46	413.07	0.0	0.0	30982.0	12789494.4	437
2014-03-05	420.92	422.22	410.46	413.07	-7.85	-1.86	68332.0	28397209.7	834
2014-03-04	423.53	427.45	418.3	420.92	-1.3	-0.31	113964.0	48036995.1	1096
2014-03-03	411.76	432.68	407.84	422.22	13.07	3.19	222836.0	93717698.5	2259
2014-03-02	413.07	413.07	406.54	409.15	-1.31	-0.32	25379.0	10403316.9	380
2014-02-27	409.15	416.99	409.15	410.46	1.31	0.32	46553.0	19219017.0	543
2014-02-26	410.46	410.46	407.84	409.15	0.0	0.0	17058.0	6981416.6	273
2014-02-25	410.46	411.76	407.84	409.15	-2.61	-0.63	21684.0	8888048.2	319
2014-02-24	411.76	413.07	410.46	411.76	0.0	0.0	15876.0	6533753.5	250
2014-02-23	413.07	414.38	410.46	411.76	-1.31	-0.32	17111.0	7057249.9	238
2014-02-20	410.46	413.07	409.15	413.07	2.61	0.64	20057.0	8263529.7	305
2014-02-19	410.46	411.76	409.15	410.46	0.0	0.0	11435.0	4690738.8	189
2014-02-18	411.76	413.07	409.15	410.46	0.0	0.0	15556.0	6397378.1	194
2014-02-17	409.15	414.38	407.84	410.46	0.0	0.0	26198.0	10795131.2	286
2014-02-16	409.15	413.07	407.84	410.46	2.62	0.64	19966.0	8208314.0	328
2014-02-13	411.76	411.76	407.84	407.84	-3.92	-0.95	8563.0	3512963.9	170
2014-02-12	415.69	415.69	410.46	411.76	-2.62	-0.63	12383.0	5116711.0	206
2014-02-11	415.69	419.61	413.07	414.38	-1.31	-0.32	17293.0	7201205.6	275
2014-02-10	414.38	418.3	411.76	415.69	2.62	0.63	19980.0	8275212.7	269
2014-02-09	414.38	418.3	410.46	413.07	1.31	0.32	33297.0	13795322.4	422
2014-02-06	407.84	414.38	407.84	411.76	1.3	0.32	24901.0	10270770.5	312
2014-02-05	410.46	411.76	407.84	410.46	1.31	0.32	8225.0	3369455.2	188
2014-02-04	406.54	411.76	406.54	409.15	-2.61	-0.63	16679.0	6829553.2	254
2014-02-03	411.76	415.69	410.46	411.76	1.3	0.32	19113.0	7894452.4	334
2014-02-02	407.84	419.61	406.54	410.46	2.62	0.64	48877.0	20249814.2	653
2014-01-30	405.23	410.46	402.61	407.84	2.61	0.64	13963.0	5677885.6	261
2014-01-29	406.54	410.46	405.23	405.23	0.0	0.0	8956.0	3643204.4	166
2014-01-28	406.54	407.84	405.23	405.23	0.0	0.0	7280.0	2957280.6	143
2014-01-27	406.54	410.46	405.23	405.23	0.0	0.0	9985.0	4066665.8	187
2014-01-26	402.61	407.84	400.0	405.23	-5.23	-1.27	9419.0	3816441.8	201
2014-01-23	411.76	413.07	409.15	410.46	0.0	0.0	10982.0	4524239.2	194
2014-01-22	405.23	410.46	401.31	410.46	2.62	0.64	22462.0	9160907.7	293
2014-01-21	413.07	414.38	402.61	407.84	-10.46	-2.5	31593.0	12912960.0	503
2014-01-20	423.53	426.14	418.3	418.30	-5.23	-1.23	14657.0	6204293.7	283
2014-01-19	426.14	426.14	422.22	423.53	-3.92	-0.92	20916.0	8877463.3	283
2014-01-16	430.07	432.68	427.45	427.45	-2.62	-0.61	19873.0	8540668.3	291
2014-01-15	433.99	435.29	428.76	430.07	-2.61	-0.6	29635.0	12789778.0	434
2014-01-14	428.76	433.99	427.45	432.68	3.92	0.91	28436.0	12253009.3	310
2014-01-13	430.07	432.68	427.45	428.76	-1.31	-0.3	14869.0	6404113.5	208
2014-01-12	431.37	431.37	428.76	430.07	0.0	0.0	12450.0	5355561.5	186
2014-01-09	433.99	433.99	428.76	430.07	-2.61	-0.6	24460.0	10522851.5	214
2014-01-08	432.68	436.6	427.45	432.68	1.31	0.3	25943.0	11217337.9	305
2014-01-07	428.76	433.99	427.45	431.37	1.3	0.3	13481.0	5802312.2	213
2014-01-06	432.68	432.68	428.76	430.07	-2.61	-0.6	21925.0	9448769.3	275
2014-01-05	436.6	436.6	431.37	432.68	-3.92	-0.9	24563.0	10658393.3	281
2014-01-02	440.52	441.83	436.6	436.60	-3.92	-0.89	33671.0	14775002.7	376
2014-01-01	441.83	448.37	439.22	440.52	2.61	0.6	114213.0	50667217.1	1201
2013-12-31	433.99	443.14	433.99	437.91	2.62	0.6	73024.0	32031472.6	664
2013-12-30	436.6	439.22	432.68	435.29	-1.31	-0.3	33362.0	14500563.4	401
2013-12-29	437.91	441.83	435.29	436.60	0.0	0.0	82894.0	36359253.6	962
2013-12-26	426.14	447.06	426.14	436.60	10.46	2.45	256150.0	112732405.3	2162
2013-12-25	428.76	432.68	424.84	426.14	-2.62	-0.61	33885.0	14537755.1	382
2013-12-24	431.37	432.68	422.22	428.76	-3.92	-0.91	17331.0	7450708.0	251
2013-12-23	431.37	433.99	430.07	432.68	0.0	0.0	21433.0	9270163.6	247
2013-12-22	432.68	433.99	430.07	432.68	-1.31	-0.3	19083.0	8252002.1	254
2013-12-19	432.68	433.99	428.76	433.99	2.62	0.61	35588.0	15368732.3	343
2013-12-18	435.29	437.91	431.37	431.37	-2.62	-0.6	24983.0	10835715.2	328
2013-12-17	433.99	436.6	422.22	433.99	2.62	0.61	43934.0	18968407.5	525
2013-12-16	430.07	435.29	426.14	431.37	2.61	0.61	50140.0	21616988.5	568
2013-12-15	430.07	433.99	424.84	428.76	-2.61	-0.61	42232.0	18109681.3	568
2013-12-12	432.68	439.22	428.76	431.37	0.0	0.0	126324.0	54823292.8	1476
2013-12-11	418.3	433.99	416.99	431.37	14.38	3.45	119700.0	51333497.6	1175
2013-12-10	418.3	419.61	414.38	416.99	0.0	0.0	21848.0	9102580.9	253
2013-12-09	419.61	419.61	416.99	416.99	-1.31	-0.31	8597.0	3597132.9	145
2013-12-08	415.69	422.22	415.69	418.30	3.92	0.95	15454.0	6471240.5	299
2013-12-05	414.38	416.99	413.07	414.38	0.0	0.0	6505.0	2700094.5	123
2013-12-04	411.76	416.99	410.46	414.38	0.0	0.0	15038.0	6232356.1	239
2013-12-03	419.61	420.92	411.76	414.38	-5.23	-1.25	14195.0	5935261.4	236
2013-12-02	419.61	422.22	418.3	419.61	0.0	0.0	9046.0	3796587.5	171
2013-12-01	420.92	422.22	418.3	419.61	-1.31	-0.31	6954.0	2923205.2	134
2013-11-28	423.53	424.84	420.92	420.92	-2.61	-0.62	7872.0	3330340.9	144
2013-11-27	418.3	423.53	416.99	423.53	3.92	0.93	14624.0	6146503.0	177
2013-11-26	424.84	424.84	419.61	419.61	-2.61	-0.62	9272.0	3912168.4	171
2013-11-25	420.92	426.14	418.3	422.22	1.3	0.31	22812.0	9636824.3	325
2013-11-24	423.53	423.53	418.3	420.92	-1.3	-0.31	12302.0	5171781.6	215
2013-11-21	424.84	427.45	420.92	422.22	-2.62	-0.62	11474.0	4866871.4	233
2013-11-20	420.92	431.37	420.92	424.84	5.23	1.25	54999.0	23457013.1	731
2013-11-19	416.99	419.61	414.38	419.61	2.62	0.63	9512.0	3966505.3	182
2013-11-18	418.3	418.3	415.69	416.99	0.0	0.0	6965.0	2906247.9	137
2013-11-17	418.3	419.61	415.69	416.99	0.0	0.0	10911.0	4552722.7	176
2013-11-14	419.61	419.61	416.99	416.99	-1.31	-0.31	9178.0	3834034.8	163
2013-11-13	419.61	419.61	416.99	418.30	0.0	0.0	7108.0	2971470.6	118
2013-11-12	419.61	420.92	418.3	418.30	-1.31	-0.31	7342.0	3076538.9	128
2013-11-11	419.61	420.92	418.3	419.61	0.0	0.0	6898.0	2896340.6	112
2013-11-10	420.92	422.22	419.61	419.61	0.0	0.0	10759.0	4523555.7	146
2013-11-07	416.99	422.22	416.99	419.61	2.62	0.63	13152.0	5525050.7	203
2013-11-06	419.61	420.92	416.99	416.99	-2.62	-0.62	10849.0	4537923.8	160
2013-11-05	419.61	422.22	418.3	419.61	1.31	0.31	17653.0	7418974.0	270
2013-11-04	414.38	418.3	413.07	418.30	5.23	1.27	11789.0	4903901.2	219
2013-11-03	415.69	415.69	409.15	413.07	0.0	0.0	14148.0	5849172.3	225
2013-10-31	414.38	414.38	409.15	413.07	-5.23	-1.25	17540.0	7243080.2	314
2013-10-30	419.61	422.22	418.3	418.30	1.31	0.31	9334.0	3916120.1	184
2013-10-29	420.92	423.53	416.99	416.99	-3.93	-0.93	11137.0	4671982.4	193
2013-10-28	423.53	423.53	419.61	420.92	-3.92	-0.92	11177.0	4709787.3	194
2013-10-27	419.61	424.84	418.3	424.84	3.92	0.93	20985.0	8859235.0	313
2013-10-24	420.92	420.92	416.99	420.92	1.31	0.31	13052.0	5477298.0	222
2013-10-23	415.69	420.92	414.38	419.61	3.92	0.94	13010.0	5442436.1	226
2013-10-22	423.53	423.53	414.38	415.69	-3.92	-0.93	26319.0	11023127.2	380
2013-10-21	418.3	420.92	416.99	419.61	2.62	0.63	24277.0	10169438.6	323
2013-10-20	413.07	418.3	411.76	416.99	9.15	2.24	16877.0	7020980.8	265
2013-10-10	409.15	413.07	407.84	407.84	0.0	0.0	17465.0	7145089.4	313
2013-10-09	411.76	415.69	407.84	407.84	-3.92	-0.95	19063.0	7831406.3	400
2013-10-08	407.84	420.92	405.23	411.76	5.22	1.28	35375.0	14586537.5	513
2013-10-07	414.38	416.99	405.23	406.54	-5.22	-1.27	17763.0	7301344.2	321
2013-10-06	416.99	416.99	398.69	411.76	0.0	0.0	18736.0	7643235.6	419
2013-10-03	422.22	424.84	411.76	411.76	-10.46	-2.48	21134.0	8857010.8	369
2013-10-02	423.53	431.37	420.92	422.22	1.3	0.31	46021.0	19676187.4	583
2013-10-01	416.99	422.22	415.69	420.92	2.62	0.63	16764.0	7029921.2	272
2013-09-30	415.69	418.3	414.38	418.30	0.0	0.0	11551.0	4811062.0	199
2013-09-29	420.92	422.22	416.99	418.30	-3.92	-0.93	14852.0	6218554.7	272
2013-09-26	423.53	426.14	419.61	422.22	-5.23	-1.22	17325.0	7323308.5	334
2013-09-25	432.68	432.68	426.14	427.45	-3.92	-0.91	12025.0	5160911.3	278
2013-09-24	433.99	435.29	430.07	431.37	0.0	0.0	20429.0	8841492.9	303
2013-09-19	439.22	441.83	431.37	431.37	-3.92	-0.9	27539.0	12000910.8	497
2013-09-18	432.68	445.75	430.07	435.29	5.22	1.21	90784.0	39794784.1	1097
2013-09-17	427.45	436.6	427.45	430.07	5.23	1.23	59297.0	25609660.7	845
2013-09-16	426.14	426.14	420.92	424.84	-1.3	-0.31	23992.0	10183691.9	378
2013-09-15	427.45	428.76	423.53	426.14	6.53	1.56	29743.0	12647203.4	501
2013-09-12	420.92	431.37	418.3	419.61	9.15	2.23	111988.0	47592472.5	1377
2013-09-11	405.23	414.38	398.69	410.46	7.85	1.95	44458.0	18089209.7	635
2013-09-10	400.0	406.54	398.69	402.61	14.37	3.7	32803.0	13190102.2	494
2013-09-09	385.62	389.54	379.08	388.24	2.62	0.68	19824.0	7631539.4	337
2013-09-08	392.16	394.77	381.7	385.62	-1.31	-0.34	13331.0	5195591.2	296
2013-09-05	394.77	402.61	386.93	386.93	-11.76	-2.95	23081.0	9049513.5	481
2013-09-04	401.31	402.61	394.77	398.69	-7.85	-1.93	18025.0	7202062.4	311
2013-09-03	419.61	422.22	405.23	406.54	-13.07	-3.11	18510.0	7607381.7	416
2013-09-02	424.84	424.84	416.99	419.61	-2.61	-0.62	19739.0	8313354.1	307
2013-09-01	416.99	424.84	415.69	422.22	11.76	2.87	27981.0	11751137.7	384
2013-08-29	416.99	423.53	405.23	410.46	-2.61	-0.63	24397.0	10133805.0	407
2013-08-28	405.23	419.61	389.54	413.07	-6.54	-1.56	67739.0	27704304.0	880
2013-08-27	453.59	453.59	418.3	419.61	-41.83	-9.07	59877.0	25797522.5	933
2013-08-26	467.97	467.97	460.13	461.44	-7.84	-1.67	33395.0	15461399.0	411
2013-08-25	473.2	477.12	466.67	469.28	-3.92	-0.83	44660.0	21110046.6	477
2013-08-22	473.2	473.2	470.59	473.20	0.0	0.0	13287.0	6265558.8	252
2013-08-21	470.59	473.2	469.28	473.20	1.3	0.28	27609.0	12997877.9	323
2013-08-20	466.67	475.82	466.67	471.90	5.23	1.12	48405.0	22836623.1	619
2013-08-19	466.67	467.97	464.05	466.67	-1.3	-0.28	11466.0	5345457.7	200
2013-08-18	467.97	470.59	465.36	467.97	2.61	0.56	16102.0	7525140.6	271
2013-08-15	461.44	467.97	461.44	465.36	2.61	0.56	13463.0	6257750.5	247
2013-08-14	464.05	465.36	461.44	462.75	-1.3	-0.28	16975.0	7872045.8	261
2013-08-13	462.75	465.36	461.44	464.05	3.92	0.85	18235.0	8444251.9	319
2013-08-05	458.82	461.44	458.82	460.13	0.0	0.0	12924.0	5942944.5	270
2013-08-04	460.13	461.44	458.82	460.13	2.61	0.57	12825.0	5897170.3	234
2013-08-01	457.52	461.44	457.52	457.52	-3.92	-0.85	16307.0	7487694.8	291
2013-07-31	469.28	470.59	456.21	461.44	-9.15	-1.94	54138.0	25156593.8	647
2013-07-30	474.51	478.43	469.28	470.59	-3.92	-0.83	27482.0	13006903.9	359
2013-07-29	474.51	477.12	471.9	474.51	0.0	0.0	18790.0	8906720.2	234
2013-07-28	462.75	475.82	462.75	474.51	13.07	2.83	69901.0	32769810.0	738
2013-07-25	462.75	466.67	461.44	461.44	-1.31	-0.28	17361.0	8043640.8	298
2013-07-24	462.75	462.75	460.13	462.75	0.0	0.0	15445.0	7136306.9	303
2013-07-23	465.36	465.36	460.13	462.75	-2.61	-0.56	25481.0	11783388.1	377
2013-07-22	467.97	469.28	464.05	465.36	-1.31	-0.28	11949.0	5563180.0	237
2013-07-21	464.05	471.9	464.05	466.67	-5.23	-1.11	11566.0	5423266.8	212
2013-07-18	470.59	471.9	466.67	471.90	0.0	0.0	9374.0	4403229.6	225
2013-07-17	475.82	475.82	470.59	471.90	-3.92	-0.82	7942.0	3753509.4	156
2013-07-16	471.9	475.82	471.9	475.82	2.62	0.55	9103.0	4319549.2	177
2013-07-15	478.43	478.43	471.9	473.20	-6.54	-1.36	25248.0	11985510.9	466
2013-07-14	488.89	490.2	475.82	479.74	13.07	2.8	76390.0	36785695.5	1229
2013-07-11	457.52	466.67	454.9	466.67	11.77	2.59	37284.0	17218690.4	595
2013-07-10	458.82	460.13	453.59	454.90	-3.92	-0.85	12738.0	5833922.0	231
2013-07-09	458.82	461.44	457.52	458.82	0.0	0.0	12044.0	5527258.3	222
2013-07-08	462.75	462.75	458.82	458.82	-3.93	-0.85	7544.0	3470912.0	193
2013-07-07	461.44	462.75	460.13	462.75	2.62	0.57	12482.0	5763569.4	250
2013-07-04	458.82	461.44	458.82	460.13	2.61	0.57	19901.0	9161436.3	307
2013-07-03	458.82	462.75	456.21	457.52	-2.61	-0.57	11878.0	5457718.6	252
2013-07-02	461.44	464.05	458.82	460.13	-1.31	-0.28	17386.0	8022492.9	284
2013-07-01	460.13	462.75	458.82	461.44	3.92	0.86	19576.0	9021116.4	296
2013-06-30	458.82	462.75	457.52	457.52	-3.92	-0.85	18247.0	8389734.4	327
2013-06-26	470.59	470.59	461.44	461.44	-7.84	-1.67	22033.0	10283118.0	358
2013-06-25	470.59	475.82	467.97	469.28	3.92	0.84	44951.0	21190779.0	590
2013-06-24	465.36	474.51	461.44	465.36	0.0	0.0	72417.0	33906076.8	1084
2013-06-23	460.13	465.36	458.82	465.36	6.54	1.43	27143.0	12538444.1	392
2013-06-22	454.9	461.44	449.67	458.82	0.0	0.0	31811.0	14533052.2	495
2013-06-19	460.13	464.05	457.52	458.82	0.0	0.0	31346.0	14433152.5	465
2013-06-18	456.21	462.75	456.21	458.82	5.23	1.15	33880.0	15571775.1	524
2013-06-17	447.06	456.21	445.75	453.59	11.76	2.66	42831.0	19367758.1	669
2013-06-16	437.91	456.21	431.37	441.83	-1.31	-0.3	87063.0	38206068.4	1311
2013-06-15	488.89	488.89	443.14	443.14	-48.36	-9.84	53655.0	25030993.0	1007
2013-06-12	491.5	494.12	488.89	491.50	-2.62	-0.53	22298.0	10968829.5	422
2013-06-11	495.42	496.73	491.5	494.12	-2.61	-0.53	25167.0	12437454.1	489
2013-06-10	501.96	503.27	491.5	496.73	-3.92	-0.78	66191.0	32862166.8	897
2013-06-09	504.58	505.88	499.35	500.65	-3.93	-0.78	37746.0	18989182.7	627
2013-06-08	498.04	504.58	495.42	504.58	7.85	1.58	52575.0	26273004.3	712
2013-06-05	495.42	496.73	492.81	496.73	1.31	0.26	17183.0	8495918.9	329
2013-06-04	498.04	498.04	491.5	495.42	-1.31	-0.26	21598.0	10704726.7	422
2013-06-03	496.73	500.65	495.42	496.73	0.0	0.0	21834.0	10864091.8	411
2013-06-02	495.42	499.35	495.42	496.73	1.31	0.26	24426.0	12139455.4	401
2013-06-01	491.5	499.35	488.89	495.42	-1.31	-0.26	24729.0	12218174.3	476
2013-05-29	505.88	507.19	495.42	496.73	-6.54	-1.3	42409.0	21262828.0	712
2013-05-28	501.96	507.19	500.65	503.27	1.31	0.26	52666.0	26502206.3	715
2013-05-27	501.96	504.58	499.35	501.96	2.61	0.52	24857.0	12472367.0	400
2013-05-26	500.65	504.58	499.35	499.35	0.0	0.0	24569.0	12332526.8	398
2013-05-25	500.65	503.27	495.42	499.35	-3.92	-0.78	32017.0	16015882.8	501
2013-05-22	504.58	507.19	501.96	503.27	-2.61	-0.52	24059.0	12134627.9	440
2013-05-21	504.58	507.19	503.27	505.88	0.0	0.0	29160.0	14723297.7	487
2013-05-20	508.5	511.11	503.27	505.88	-3.92	-0.77	36836.0	18680306.4	565
2013-05-19	511.11	512.42	507.19	509.80	1.3	0.26	31605.0	16083854.4	651
2013-05-18	498.04	511.11	496.73	508.50	13.08	2.64	57381.0	28928031.2	902
2013-05-15	507.19	512.42	457.52	495.42	-10.46	-2.07	70552.0	34354883.3	1393
2013-05-14	521.57	525.49	494.12	505.88	-15.69	-3.01	60072.0	30860884.2	1057
2013-05-13	528.1	533.33	503.27	521.57	-14.38	-2.68	71663.0	37388415.3	1288
2013-05-12	539.87	547.71	535.95	535.95	-5.23	-0.97	122843.0	66587369.1	1691
2013-05-11	538.56	545.1	535.95	541.18	6.54	1.22	103391.0	55795755.1	1334
2013-05-08	533.33	537.25	533.33	534.64	1.31	0.25	37410.0	20015625.3	650
2013-05-07	538.56	539.87	532.03	533.33	-5.23	-0.97	80204.0	42988853.3	1116
2013-05-06	533.33	542.48	530.72	538.56	6.53	1.23	101070.0	54280670.0	1194
2013-05-05	537.25	542.48	530.72	532.03	-5.22	-0.97	83258.0	44816213.9	1344
2013-05-04	529.41	537.25	528.1	537.25	10.45	1.98	89140.0	47501965.8	1035
2013-05-01	530.72	530.72	522.88	526.80	-2.61	-0.49	23970.0	12636240.5	445
2013-04-30	530.72	534.64	528.1	529.41	0.0	0.0	30895.0	16415938.2	570
2013-04-29	534.64	534.64	529.41	529.41	-5.23	-0.98	40072.0	21306386.4	669
2013-04-28	534.64	539.87	532.03	534.64	1.31	0.25	54912.0	29423447.0	929
2013-04-27	529.41	535.95	526.8	533.33	5.23	0.99	52091.0	27632114.2	843
2013-04-24	537.25	539.87	526.8	528.10	-6.54	-1.22	46779.0	24977214.1	922
2013-04-23	515.03	545.1	513.73	534.64	20.91	4.07	182735.0	96995611.8	2462
2013-04-22	505.88	515.03	504.58	513.73	-1.3	-0.25	69248.0	35346548.1	1000
2013-04-21	515.03	521.57	512.42	515.03	1.3	0.25	50364.0	26056281.8	768
2013-04-20	511.11	518.95	509.8	513.73	1.31	0.26	47279.0	24320747.6	711
2013-04-17	547.71	549.02	495.42	512.42	-37.91	-6.89	154947.0	80073094.4	2404
2013-04-16	555.56	559.48	545.1	550.33	-10.45	-1.86	94108.0	51960787.1	1457
2013-04-15	579.08	579.08	555.56	560.78	-10.46	-1.83	159777.0	90342095.7	2481
2013-04-14	566.01	579.08	564.71	571.24	10.46	1.87	255629.0	146118519.1	3063
2013-04-13	554.25	572.55	549.02	560.78	11.76	2.14	249731.0	140513426.7	3230
2013-04-10	537.25	555.56	529.41	549.02	13.07	2.44	139512.0	75328621.3	2067
2013-04-09	556.86	560.78	532.03	535.95	-11.76	-2.15	246994.0	136696891.7	2902
2013-04-08	520.26	554.25	518.95	547.71	30.06	5.81	421439.0	228524808.6	4301
2013-04-07	512.42	528.1	509.8	517.65	5.23	1.02	241660.0	125558571.7	2395
2013-04-06	516.34	518.95	503.27	512.42	-9.15	-1.75	97834.0	50073549.8	1159
2013-04-03	515.03	521.57	511.11	521.57	6.54	1.27	112941.0	58320794.8	1172
2013-04-02	511.11	516.34	507.19	515.03	5.23	1.03	54982.0	28080655.9	731
2013-04-01	512.42	516.34	507.19	509.80	-2.62	-0.51	71025.0	36310215.1	878
2013-03-31	517.65	518.95	511.11	512.42	-5.23	-1.01	42805.0	21999643.9	672
2013-03-30	522.88	529.41	512.42	517.65	-3.92	-0.75	97722.0	51022615.4	1148
2013-03-27	518.95	526.8	517.65	521.57	1.31	0.25	76353.0	39842414.2	1090
2013-03-26	524.18	541.18	515.03	520.26	-3.92	-0.75	136156.0	72007605.4	1779
2013-03-25	530.72	532.03	524.18	524.18	-2.62	-0.5	46916.0	24740728.9	534
2013-03-24	535.95	538.56	526.8	526.80	-6.53	-1.22	94595.0	50328532.0	1114
2013-03-23	517.65	539.87	517.65	533.33	18.3	3.55	135912.0	71890251.3	1667
2013-03-20	509.8	518.95	509.8	515.03	5.23	1.03	74733.0	38420078.2	937
2013-03-19	512.42	515.03	508.5	509.80	-2.62	-0.51	47861.0	24455071.0	613
2013-03-18	517.65	517.65	509.8	512.42	-5.23	-1.01	46612.0	23935799.2	638
2013-03-17	515.03	522.88	513.73	517.65	2.62	0.51	64437.0	33440642.5	833
2013-03-16	508.5	515.03	508.5	515.03	6.53	1.28	59099.0	30322071.3	815
2013-03-13	503.27	508.5	487.58	508.50	2.62	0.52	52137.0	26135894.4	800
2013-03-12	512.42	513.73	500.65	505.88	-7.85	-1.53	53749.0	27357778.5	712
2013-03-11	509.8	516.34	507.19	513.73	6.54	1.29	60649.0	31089147.6	661
2013-03-10	508.5	512.42	504.58	507.19	0.0	0.0	38238.0	19427030.8	580
2013-03-09	511.11	513.73	505.88	507.19	-1.31	-0.26	54731.0	27918174.0	688
2013-03-06	511.11	512.42	507.19	508.50	-1.3	-0.26	30371.0	15448859.3	459
2013-03-05	505.88	512.42	505.88	509.80	3.92	0.77	49885.0	25389338.0	650
2013-03-04	518.95	520.26	503.27	505.88	-1.31	-0.26	155458.0	79577802.7	1850
2013-03-03	518.95	520.26	505.88	507.19	-13.07	-2.51	55419.0	28318435.0	835
2013-03-02	521.57	526.8	518.95	520.26	0.0	0.0	41534.0	21674657.9	663
2013-02-27	524.18	532.03	517.65	520.26	-3.92	-0.75	53070.0	27723907.9	958
2013-02-26	542.48	542.48	512.42	524.18	-15.69	-2.91	81325.0	42740840.3	1302
2013-02-25	562.09	569.93	535.95	539.87	-14.38	-2.59	157691.0	87211204.3	2500
2013-02-24	566.01	568.63	549.02	554.25	-15.68	-2.75	74763.0	41724429.7	1231
2013-02-23	572.55	576.47	567.32	569.93	1.3	0.23	78366.0	44817120.2	1097
2013-02-20	563.4	579.08	562.09	568.63	9.15	1.64	219244.0	125222249.6	2731
2013-02-19	559.48	567.32	549.02	559.48	1.31	0.23	126602.0	70865549.9	1689
2013-02-18	551.63	564.71	550.33	558.17	11.76	2.15	144785.0	80876553.7	1695
2013-02-17	535.95	549.02	530.72	546.41	9.16	1.7	86870.0	47165792.2	1307
2013-02-16	543.79	543.79	535.95	537.25	-5.23	-0.96	48175.0	25984744.1	816
2013-02-13	555.56	555.56	538.56	542.48	-13.08	-2.35	104244.0	57033580.3	1416
2013-02-12	554.25	562.09	550.33	555.56	-5.22	-0.93	126375.0	70134081.0	1626
2013-02-11	545.1	562.09	545.1	560.78	19.6	3.62	199177.0	110099990.6	2419
2013-02-10	538.56	546.41	533.33	541.18	11.77	2.22	153698.0	82912045.1	1953
2013-02-09	521.57	539.87	521.57	529.41	13.07	2.53	245707.0	130470434.7	2796
2013-02-06	515.03	535.95	512.42	516.34	7.84	1.54	326589.0	171282510.0	3644
2013-02-05	501.96	516.34	499.35	508.50	2.62	0.52	119141.0	60553661.6	1417
2013-02-04	500.65	512.42	499.35	505.88	6.53	1.31	122820.0	62200755.2	1441
2013-02-03	505.88	505.88	496.73	499.35	-7.84	-1.55	60836.0	30418411.1	943
2013-02-02	508.5	511.11	503.27	507.19	2.61	0.52	64516.0	32759227.1	908
2013-01-30	520.26	520.26	504.58	504.58	-11.76	-2.28	119471.0	61275262.6	1622
2013-01-29	513.73	520.26	507.19	516.34	6.54	1.28	255623.0	131370452.1	2581
2013-01-28	495.42	512.42	491.5	509.80	14.38	2.9	141648.0	71007346.3	1632
2013-01-27	491.5	504.58	490.2	495.42	5.22	1.06	165478.0	82330545.1	1762
2013-01-26	488.89	494.12	484.97	490.20	3.93	0.81	68631.0	33558959.8	918
2013-01-23	491.5	492.81	483.66	486.27	-3.93	-0.8	49916.0	24364219.2	782
2013-01-22	488.89	496.73	487.58	490.20	0.0	0.0	62710.0	30915821.4	991
2013-01-21	483.66	490.2	483.66	490.20	-6.53	-1.31	66449.0	32387848.1	983
2013-01-20	499.35	500.65	494.12	496.73	-2.62	-0.52	48469.0	24101635.8	755
2013-01-19	494.12	501.96	488.89	499.35	6.54	1.33	69553.0	34455558.3	999
2013-01-16	499.35	501.96	491.5	492.81	-6.54	-1.31	97662.0	48548834.7	1370
2013-01-15	511.11	528.1	499.35	499.35	-6.53	-1.29	393899.0	202953080.1	4219
2013-01-14	488.89	512.42	487.58	505.88	15.68	3.2	275939.0	138368780.2	3079
2013-01-13	484.97	494.12	482.35	490.20	6.54	1.35	139416.0	68180306.5	1718
2013-01-12	481.05	483.66	478.43	483.66	5.23	1.09	73264.0	35285933.0	915
2013-01-09	482.35	482.35	477.12	478.43	-2.62	-0.54	44060.0	21138257.2	682
2013-01-08	491.5	491.5	473.2	481.05	-10.45	-2.13	81100.0	39110020.1	1114
2013-01-07	488.89	494.12	487.58	491.50	2.61	0.53	73870.0	36273195.4	896
2013-01-06	494.12	498.04	486.27	488.89	-3.92	-0.8	106560.0	52497412.0	1346
2013-01-05	483.66	498.04	483.66	492.81	11.76	2.44	230111.0	113355997.3	2482
2013-01-02	477.12	484.97	474.51	481.05	5.23	1.1	97595.0	46761598.5	1370
2013-01-01	474.51	482.35	473.2	475.82	5.23	1.11	67990.0	32465568.7	1030
2012-12-31	484.97	484.97	465.36	470.59	-14.38	-2.97	142458.0	67987280.6	1950
2012-12-30	479.74	495.42	479.74	484.97	9.15	1.92	423930.0	207170885.0	4031
2012-12-29	470.59	479.74	469.28	475.82	3.92	0.83	92372.0	43878610.1	1127
2012-12-26	471.9	473.2	467.97	471.90	0.0	0.0	37104.0	17449937.5	724
2012-12-25	474.51	478.43	470.59	471.90	-1.3	-0.27	50587.0	23982950.1	816
2012-12-24	467.97	483.66	466.67	473.20	3.92	0.84	124864.0	59527908.4	1790
2012-12-23	471.9	473.2	467.97	469.28	-3.92	-0.83	66556.0	31327167.6	788
2012-12-22	471.9	473.2	467.97	473.20	-1.31	-0.28	61616.0	28999495.8	862
2012-12-19	474.51	477.12	471.9	474.51	1.31	0.28	47902.0	22703183.9	751
2012-12-18	479.74	481.05	470.59	473.20	-7.85	-1.63	54449.0	25925774.5	845
2012-12-17	482.35	483.66	479.74	481.05	-1.3	-0.27	44552.0	21454042.1	670
2012-12-16	484.97	488.89	481.05	482.35	-2.62	-0.54	59397.0	28794910.6	831
2012-12-15	478.43	486.27	475.82	484.97	10.46	2.2	76089.0	36657007.3	1006
2012-12-12	479.74	481.05	470.59	474.51	-5.23	-1.09	49761.0	23619348.1	742
2012-12-11	479.74	482.35	475.82	479.74	1.31	0.27	34311.0	16433841.2	595
2012-12-10	486.27	486.27	478.43	478.43	-7.84	-1.61	51344.0	24764419.4	752
2012-12-09	495.42	495.42	484.97	486.27	-3.93	-0.8	57812.0	28252951.4	934
2012-12-08	488.89	496.73	487.58	490.20	2.62	0.54	84622.0	41605245.1	1096
2012-12-05	491.5	491.5	486.27	487.58	-2.62	-0.53	57476.0	28068302.3	983
2012-12-04	492.81	496.73	484.97	490.20	-1.3	-0.26	94388.0	46293559.7	1393
2012-12-03	488.89	509.8	487.58	491.50	2.61	0.53	274299.0	136959130.4	2887
2012-12-02	491.5	501.96	486.27	488.89	-3.92	-0.8	188744.0	93190297.5	2405
2012-12-01	467.97	509.8	465.36	492.81	14.38	3.01	638796.0	312589011.9	6649
2012-11-28	482.35	492.81	477.12	478.43	0.0	0.0	102789.0	49753189.8	1669
2012-11-27	477.12	499.35	470.59	478.43	0.0	0.0	145430.0	70077387.3	2406
2012-11-26	500.65	501.96	466.67	478.43	-20.92	-4.19	134269.0	63978804.1	2014
2012-11-25	555.56	555.56	499.35	499.35	-54.9	-9.91	93370.0	48197660.8	1516
2012-11-24	560.78	564.71	551.63	554.25	-1.31	-0.24	54670.0	30528032.3	1010
2012-11-21	563.4	564.71	549.02	555.56	-5.22	-0.93	48749.0	27096123.3	1133
2012-11-20	575.16	576.47	558.17	560.78	-11.77	-2.06	74526.0	42189059.4	1295
2012-11-19	611.76	613.07	562.09	572.55	-37.91	-6.21	108578.0	62957204.9	1903
2012-11-18	633.99	633.99	606.54	610.46	-13.07	-2.1	54801.0	33937492.1	1109
2012-11-17	615.69	624.84	610.46	623.53	2.61	0.42	39071.0	24127189.9	921
2012-11-14	620.92	633.99	611.76	620.92	6.54	1.06	124218.0	77305506.9	2805
2012-11-13	593.46	656.86	593.46	614.38	15.69	2.62	334449.0	209602136.85	5613
2012-11-12	640.52	652.29	593.46	598.69	-52.29	-8.03	191545.0	117748656.0	3848
2012-11-11	705.88	705.88	645.75	650.98	6.54	1.01	399465.0	268609474.75	5609
2012-11-10	644.44	644.44	644.44	644.44	57.51	9.8	9160.0	5903428.5	92
2012-11-07	593.46	594.77	575.16	586.93	-11.76	-1.96	185052.0	108032763.5	2418
2012-11-06	616.99	619.61	589.54	598.69	-13.07	-2.14	94233.0	57284989.75	1310
2012-11-05	584.31	615.69	583.01	611.76	24.83	4.23	143166.0	85261381.25	1602
2012-11-04	593.46	593.46	583.01	586.93	-3.92	-0.66	41849.0	24608797.75	590
2012-11-03	571.24	593.46	568.63	590.85	26.14	4.63	80363.0	46785354.0	992
2012-10-24	558.17	568.63	554.25	564.71	-2.61	-0.46	42447.0	23945156.0	775
2012-10-23	571.24	575.16	564.71	567.32	-1.31	-0.23	43741.0	24884303.25	738
2012-10-22	579.08	589.54	564.71	568.63	-11.76	-2.03	57588.0	33303889.75	874
2012-10-21	594.77	601.31	580.39	580.39	-14.38	-2.42	84815.0	50210915.5	1070
2012-10-20	568.63	598.69	564.71	594.77	18.3	3.17	122285.0	71732298.75	1568
2012-10-17	576.47	583.01	572.55	576.47	0.0	0.0	44449.0	25661290.25	664
2012-10-16	583.01	589.54	572.55	576.47	-6.54	-1.12	40543.0	23574838.0	752
2012-10-15	576.47	583.01	575.16	583.01	11.77	2.06	61852.0	35775687.5	891
2012-10-14	564.71	584.31	558.17	571.24	-7.84	-1.35	105428.0	60445770.75	1536
2012-10-13	628.76	628.76	579.08	579.08	-62.75	-9.78	173188.0	101680728.25	2306
2012-10-10	653.59	654.9	631.37	641.83	-11.76	-1.8	92602.0	59197044.0	1856
2012-10-09	669.93	673.2	653.59	653.59	-9.81	-1.48	79618.0	52764583.25	1265
2012-10-08	673.2	679.74	660.13	663.40	-13.07	-1.93	120413.0	80681305.0	1591
2012-10-07	649.67	686.27	635.29	676.47	21.57	3.29	240596.0	160472435.25	2821
2012-10-06	673.2	673.2	641.83	654.90	-11.77	-1.77	54709.0	36167262.75	966
2012-10-03	660.13	669.93	656.86	666.67	6.54	0.99	69105.0	45818023.5	967
2012-10-02	673.2	676.47	654.9	660.13	-13.07	-1.94	80939.0	53928992.75	1013
2012-10-01	676.47	679.74	669.93	673.20	0.0	0.0	50605.0	34141540.5	670
2012-09-30	673.2	676.47	647.06	673.20	3.27	0.49	54425.0	36047054.0	940
2012-09-29	683.01	696.08	666.67	669.93	-9.81	-1.44	81127.0	55370011.5	862
2012-09-26	696.08	699.35	673.2	679.74	-22.87	-3.26	120550.0	83256971.75	975
2012-09-25	699.35	712.42	692.81	702.61	0.0	0.0	127927.0	89856931.25	1188
2012-09-24	699.35	702.61	686.27	702.61	3.26	0.47	82506.0	57214293.5	882
2012-09-22	689.54	705.88	689.54	699.35	3.27	0.47	52567.0	36716778.5	824
2012-09-19	699.35	702.61	679.74	696.08	-3.27	-0.47	50510.0	35086872.25	874
2012-09-18	702.61	702.61	692.81	699.35	-3.26	-0.46	40121.0	28070460.0	674
2012-09-17	705.88	715.69	696.08	702.61	-3.27	-0.46	86313.0	60746006.25	1108
2012-09-16	718.95	718.95	699.35	705.88	-16.34	-2.26	134372.0	95566646.0	1605
2012-09-15	732.03	745.1	718.95	722.22	3.27	0.45	230299.0	168517956.0	2758
2012-09-12	683.01	718.95	676.47	718.95	35.94	5.26	289051.0	199880562.75	3196
2012-09-11	686.27	692.81	663.4	683.01	-6.53	-0.95	244836.0	165791192.0	3129
2012-09-10	774.51	774.51	683.01	689.54	-19.61	-2.77	756719.0	550416911.25	8940
2012-09-09	689.54	718.95	679.74	709.15	26.14	3.83	368987.0	258754599.75	3532
2012-09-08	650.98	686.27	641.83	683.01	45.1	7.07	245498.0	163552247.75	1971
2012-09-05	620.92	647.06	616.99	637.91	10.46	1.67	284424.0	180480346.75	2170
2012-09-04	593.46	643.14	584.31	627.45	32.68	5.49	441612.0	270690963.75	2935
2012-09-03	586.93	594.77	583.01	594.77	7.84	1.34	115505.0	67966638.25	797
2012-09-02	593.46	605.23	584.31	586.93	-6.53	-1.1	119425.0	71196234.5	979
2012-09-01	589.54	598.69	589.54	593.46	0.0	0.0	71061.0	42238943.5	690
2012-08-29	598.69	598.69	590.85	593.46	-3.93	-0.66	48955.0	29073828.5	658
2012-08-28	605.23	609.15	594.77	597.39	2.62	0.44	180985.0	108684863.25	1453
2012-08-27	583.01	598.69	579.08	594.77	5.23	0.89	113540.0	67125730.25	1172
2012-08-26	594.77	601.31	580.39	589.54	-9.15	-1.53	108212.0	63886646.0	1213
2012-08-25	584.31	601.31	580.39	598.69	22.22	3.85	100943.0	59878831.5	1054
2012-08-15	575.16	580.39	572.55	576.47	-3.92	-0.68	64279.0	37055759.5	868
2012-08-14	580.39	584.31	571.24	580.39	0.0	0.0	69520.0	40083921.75	1025
2012-08-13	584.31	589.54	579.08	580.39	-14.38	-2.42	90201.0	52670282.5	1285
2012-08-12	586.93	627.45	584.31	594.77	11.76	2.02	420277.0	253257368.5	3968
2012-08-11	583.01	593.46	579.08	583.01	0.0	0.0	142577.0	83175163.5	1307
2012-08-08	586.93	586.93	575.16	583.01	0.0	0.0	61046.0	35482988.0	743
2012-08-07	580.39	598.69	579.08	583.01	3.93	0.68	100330.0	58918710.5	1181
2012-08-06	579.08	597.39	572.55	579.08	-14.38	-2.42	119872.0	70016516.25	1391
2012-08-05	597.39	597.39	579.08	593.46	0.0	0.0	111620.0	65653450.25	1353
2012-08-04	579.08	606.54	572.55	593.46	26.14	4.61	152416.0	89938486.25	1671
2012-08-01	564.71	576.47	552.94	567.32	-3.92	-0.69	135588.0	76795909.5	1712
2012-07-31	526.8	572.55	518.95	571.24	48.36	9.25	246818.0	136764490.75	2580
2012-07-30	518.95	524.18	512.42	522.88	-3.92	-0.74	138364.0	71601891.5	1548
2012-07-29	524.18	538.56	513.73	526.80	-1.3	-0.25	134132.0	70625267.25	1613
2012-07-28	512.42	534.64	501.96	528.10	23.52	4.66	132227.0	68282530.0	1512
2012-07-25	490.2	508.5	486.27	504.58	20.92	4.33	143880.0	71248779.75	1398
2012-07-24	474.51	483.66	470.59	483.66	9.15	1.93	30129.0	14369068.75	378
2012-07-23	475.82	475.82	471.9	474.51	-5.23	-1.09	42032.0	19906244.0	454
2012-07-22	483.66	494.12	478.43	479.74	-2.61	-0.54	64237.0	31213605.25	612
2012-07-21	475.82	482.35	474.51	482.35	6.53	1.37	31947.0	15286129.0	387
2012-07-18	461.44	479.74	460.13	475.82	15.69	3.41	94429.0	44661271.0	832
2012-07-17	461.44	470.59	456.21	460.13	3.92	0.86	45367.0	20997038.0	543
2012-07-16	464.05	465.36	456.21	456.21	-5.23	-1.13	39375.0	18123963.75	498
2012-07-15	482.35	487.58	461.44	461.44	-18.3	-3.81	97952.0	46661003.5	1102
2012-07-14	467.97	479.74	460.13	479.74	15.69	3.38	55705.0	26154965.75	540
2012-07-11	467.97	475.82	453.59	464.05	-6.54	-1.39	31848.0	14860444.75	451
2012-07-10	471.9	478.43	464.05	470.59	0.0	0.0	36164.0	17062596.25	424
2012-07-09	483.66	490.2	470.59	470.59	-15.68	-3.22	42067.0	20068916.5	559
2012-07-08	482.35	498.04	478.43	486.27	7.84	1.64	98613.0	48151532.75	907
2012-07-07	467.97	478.43	465.36	478.43	7.84	1.67	51643.0	24496329.0	501
2012-07-04	464.05	479.74	461.44	470.59	9.15	1.98	95036.0	44868032.0	945
2012-07-03	460.13	465.36	457.52	461.44	3.92	0.86	31871.0	14747481.0	443
2012-07-02	456.21	470.59	453.59	457.52	-6.53	-1.41	116834.0	53766585.0	1281
2012-07-01	443.14	467.97	441.83	464.05	20.91	4.72	161465.0	73839806.5	1784
2012-06-30	452.29	453.59	441.83	443.14	1.31	0.3	46961.0	20970722.25	672
2012-06-27	471.9	474.51	426.14	441.83	-28.76	-6.11	85824.0	38244363.5	1244
2012-06-26	471.9	475.82	465.36	470.59	-1.31	-0.28	58689.0	27595731.75	793
2012-06-25	483.66	487.58	470.59	471.90	-18.3	-3.73	87526.0	42111377.5	1052
2012-06-24	486.27	494.12	475.82	490.20	6.54	1.35	127467.0	61865028.75	1312
2012-06-23	490.2	496.73	482.35	483.66	-10.46	-2.12	111898.0	54746943.25	1197
2012-06-20	486.27	501.96	479.74	494.12	7.85	1.61	146213.0	71967575.0	1542
2012-06-19	490.2	496.73	479.74	486.27	-1.31	-0.27	132485.0	64480546.25	1293
2012-06-18	471.9	490.2	465.36	487.58	22.22	4.77	125282.0	59791747.0	1130
2012-06-17	464.05	475.82	461.44	465.36	1.31	0.28	75961.0	35544096.0	907
2012-06-16	482.35	483.66	435.29	464.05	-10.46	-2.2	98392.0	45732856.75	1207
2012-06-13	479.74	486.27	471.9	474.51	2.61	0.55	77439.0	36886090.5	835
2012-06-12	475.82	482.35	470.59	471.90	-14.37	-2.96	57177.0	27316199.0	786
2012-06-11	483.66	498.04	478.43	486.27	0.0	0.0	153857.0	75111147.25	1664
2012-06-10	479.74	486.27	465.36	486.27	3.92	0.81	83635.0	39882069.75	1151
2012-06-09	516.34	520.26	465.36	482.35	-18.3	-3.66	137100.0	66237815.75	1973
2012-06-06	542.48	545.1	490.2	500.65	-37.91	-7.04	113180.0	58853719.25	1351
2012-06-05	549.02	554.25	538.56	538.56	-11.77	-2.14	63093.0	34599929.5	743
2012-06-04	550.33	550.33	542.48	550.33	-11.76	-2.09	66795.0	36537920.0	818
2012-06-03	560.78	562.09	546.41	562.09	5.23	0.94	92485.0	51302144.0	1118
2012-06-02	542.48	564.71	542.48	556.86	-26.15	-4.49	90384.0	50117180.25	1010
2012-05-30	583.01	590.85	575.16	583.01	-1.3	-0.22	98617.0	57547615.5	1170
2012-05-29	583.01	586.93	576.47	584.31	5.23	0.9	63303.0	36844466.5	934
2012-05-28	576.47	584.31	575.16	579.08	3.92	0.68	81163.0	46966240.0	995
2012-05-27	594.77	597.39	572.55	575.16	-14.38	-2.44	118906.0	70139775.75	1648
2012-05-26	613.07	615.69	586.93	589.54	-15.69	-2.59	121710.0	72985417.5	1470
2012-05-23	571.24	613.07	571.24	605.23	24.84	4.28	234362.0	139800276.0	2464
2012-05-22	580.39	590.85	576.47	580.39	5.23	0.91	100061.0	58503061.25	924
2012-05-21	579.08	580.39	572.55	575.16	-11.77	-2.01	83375.0	47962132.75	1013
2012-05-20	580.39	589.54	575.16	586.93	7.85	1.36	94952.0	55294493.25	1012
2012-05-19	556.86	584.31	550.33	579.08	6.53	1.14	111591.0	63826399.25	1379
2012-05-16	545.1	572.55	542.48	572.55	18.3	3.3	79621.0	44070914.25	784
2012-05-15	546.41	556.86	545.1	554.25	13.07	2.42	72838.0	40129924.75	833
2012-05-14	558.17	560.78	538.56	541.18	-30.06	-5.26	97458.0	53785682.0	1227
2012-05-13	590.85	593.46	568.63	571.24	-18.3	-3.1	95813.0	56078164.5	1157
2012-05-12	579.08	593.46	556.86	589.54	5.23	0.9	95926.0	55427515.0	1199
2012-05-09	586.93	598.69	580.39	584.31	-6.54	-1.11	193913.0	114612684.25	1967
2012-05-08	590.85	597.39	586.93	590.85	3.92	0.67	128412.0	75986008.5	1074
2012-05-07	589.54	594.77	583.01	586.93	-11.76	-1.96	148656.0	87342291.0	1756
2012-05-06	616.99	632.68	594.77	598.69	-10.46	-1.72	545808.0	336458246.25	4799
2012-05-05	611.76	616.99	601.31	609.15	-10.46	-1.69	165222.0	100964735.25	1731
2012-05-02	613.07	620.92	606.54	619.61	13.07	2.15	136311.0	83679659.5	1223
2012-05-01	601.31	619.61	598.69	606.54	5.23	0.87	243722.0	148781802.25	1632
2012-04-30	605.23	609.15	589.54	601.31	-15.68	-2.54	265828.0	159338629.0	2159
2012-04-29	602.61	623.53	594.77	616.99	14.38	2.39	357271.0	217092407.5	2823
2012-04-28	594.77	605.23	593.46	602.61	7.84	1.32	133583.0	80007766.0	1416
2012-04-25	583.01	594.77	579.08	594.77	11.76	2.02	198042.0	116372692.75	1694
2012-04-24	560.78	583.01	554.25	583.01	24.84	4.45	190364.0	107975530.0	1788
2012-04-23	558.17	562.09	550.33	558.17	-16.99	-2.95	109685.0	61029155.25	1269
2012-04-22	579.08	586.93	571.24	575.16	-3.92	-0.68	144235.0	83155950.0	1537
2012-04-21	552.94	580.39	550.33	579.08	28.75	5.22	176685.0	99679632.25	1659
2012-04-18	568.63	568.63	546.41	550.33	-11.76	-2.09	130758.0	72696863.25	1116
2012-04-17	552.94	571.24	546.41	562.09	19.61	3.61	117743.0	65834896.75	1239
2012-04-16	558.17	568.63	528.1	542.48	-32.68	-5.68	132953.0	73103442.75	1918
2012-04-15	562.09	593.46	556.86	575.16	6.53	1.15	169463.0	97700094.0	1895
2012-04-14	583.01	586.93	568.63	568.63	-14.38	-2.47	96183.0	55556180.0	1144
2012-04-11	580.39	583.01	542.48	583.01	0.0	0.0	136417.0	77491425.75	1613
2012-04-10	589.54	601.31	568.63	583.01	-11.76	-1.98	117986.0	69454278.75	1512
2012-04-09	583.01	594.77	576.47	594.77	-2.62	-0.44	126884.0	74337367.75	1627
2012-04-08	631.37	637.91	571.24	597.39	-27.45	-4.39	263440.0	159704877.5	2924
2012-04-07	628.76	632.68	615.69	624.84	1.31	0.21	230890.0	144068388.0	2077
2012-04-04	616.99	635.29	615.69	623.53	7.84	1.27	228005.0	142479640.0	2415
2012-04-03	613.07	628.76	609.15	615.69	2.62	0.43	171833.0	106487991.25	2058
2012-04-02	619.61	628.76	606.54	613.07	-22.22	-3.5	203300.0	125649255.0	2688
2012-04-01	611.76	660.13	597.39	635.29	26.14	4.29	478998.0	304014896.75	5848
2012-03-31	616.99	624.84	605.23	609.15	2.61	0.43	179326.0	110076299.75	2397
2012-03-28	584.31	637.91	580.39	606.54	23.53	4.04	471669.0	289428398.25	5213
2012-03-27	594.77	602.61	579.08	583.01	-11.76	-1.98	131422.0	78045844.0	1323
2012-03-26	598.69	601.31	584.31	594.77	-11.77	-1.94	147952.0	87845689.0	1859
2012-03-25	605.23	631.37	597.39	606.54	1.31	0.22	325254.0	199534831.25	3588
2012-03-24	602.61	616.99	590.85	605.23	6.54	1.09	231446.0	140204642.5	3192
2012-03-21	558.17	611.76	556.86	598.69	41.83	7.51	307253.0	180305012.0	3589
2012-03-20	568.63	571.24	552.94	556.86	-15.69	-2.74	114914.0	64812152.5	1389
2012-03-19	593.46	593.46	568.63	572.55	-28.76	-4.78	198550.0	115549145.0	2752
[truncated: 2,769 more rows]
