# Supplementary material for: Effective short-term forecasts of Saudi stock price trends using technical indicators and large-scale multivariate time series
Source: PeerJ Comput Sci. 2023 Jan 6;9:e1205. doi: 10.7717/peerj-cs.1205 (PMC10280263; doi:10.7717/peerj-cs.1205)
Supplement: Supplemental Information 3 [file peerj-cs-09-1205-s003.zip › TASI Dataset 2021/TAPRCO_4070.csv]

date	open	high	low	close	change	change_percent	volume_traded	value_traded_SAR	number_trades
2020-03-19	22.36	23.58	22.36	23.5	0.56	2.44	190246.0	4427459.06	519
2020-03-18	22.8	24.0	22.3	22.94	0.3	1.33	348151.0	8077491.1	919
2020-03-17	22.28	23.04	22.0	22.64	0.36	1.62	342107.0	7771118.72	800
2020-03-16	23.02	23.7	22.28	22.28	-2.46	-9.94	268447.0	6165162.64	812
2020-03-15	26.55	26.55	24.7	24.74	-0.76	-2.98	240062.0	6118836.04	626
2020-03-12	25.6	26.1	24.3	25.5	-1.5	-5.56	309324.0	7804435.9	853
2020-03-11	29.0	29.3	26.5	27.0	-1.75	-6.09	442454.0	12479177.0	908
2020-03-10	27.8	29.0	26.8	28.75	2.15	8.08	371905.0	10396800.95	856
2020-03-09	26.6	27.5	26.6	26.6	-2.95	-9.98	194903.0	5208101.45	456
2020-03-08	30.05	31.0	29.55	29.55	-3.25	-9.91	195285.0	5881765.55	561
2020-03-05	32.8	33.15	32.5	32.8	0.35	1.08	269008.0	8850219.6	675
2020-03-04	31.6	32.8	31.3	32.45	0.5	1.56	274485.0	8887935.9	603
2020-03-03	31.5	32.0	31.5	31.95	1.05	3.4	147096.0	4671480.4	424
2020-03-02	31.6	32.5	30.25	30.9	-0.25	-0.8	252239.0	8000669.35	620
2020-03-01	32.1	32.5	31.0	31.15	-2.1	-6.32	285589.0	9032896.55	706
2020-02-27	33.6	34.0	33.0	33.25	-0.65	-1.92	175053.0	5843837.8	515
2020-02-26	33.5	34.7	33.3	33.9	-0.4	-1.17	271966.0	9268486.8	628
2020-02-25	33.55	35.2	33.0	34.3	0.4	1.18	468314.0	15997705.55	1373
2020-02-24	35.7	35.7	33.8	33.9	-1.7	-4.78	374318.0	12933910.35	930
2020-02-23	36.3	36.4	35.5	35.6	-0.6	-1.66	292360.0	10463744.8	815
2020-02-20	36.0	37.2	36.0	36.2	1.2	3.43	931595.0	34043020.75	2376
2020-02-19	35.6	35.65	34.6	35.0	-1.1	-3.05	1172418.0	41088566.8	2827
2020-02-18	38.2	38.2	36.0	36.1	-2.1	-5.5	554608.0	20634722.9	1448
2020-02-17	38.0	38.7	37.7	38.2	0.25	0.66	254203.0	9691561.55	833
2020-02-16	38.8	38.8	37.95	37.95	-0.25	-0.65	130173.0	4987530.05	532
2020-02-13	40.15	40.3	38.2	38.2	-1.85	-4.62	254093.0	10010824.15	803
2020-02-12	40.35	40.6	40.0	40.05	-0.55	-1.35	260389.0	10461504.8	743
2020-02-11	40.35	40.7	39.9	40.6	0.7	1.75	455253.0	18339471.9	1126
2020-02-10	39.5	40.55	39.5	39.9	0.35	0.88	370004.0	14831016.65	1116
2020-02-09	38.45	40.8	37.6	39.55	1.1	2.86	957850.0	37884822.2	2479
2020-02-06	39.65	39.8	38.4	38.45	-1.35	-3.39	358066.0	13970736.35	976
2020-02-05	40.4	40.6	39.4	39.8	-0.3	-0.75	382090.0	15321874.65	829
2020-02-04	40.4	40.4	40.0	40.1	0.05	0.12	128315.0	5151317.1	353
2020-02-03	40.2	40.9	39.75	40.05	-0.05	-0.12	249265.0	10026612.35	766
2020-02-02	40.8	40.8	39.9	40.1	-0.7	-1.72	257518.0	10362224.05	697
2020-01-30	40.1	41.8	40.1	40.8	0.8	2.0	379708.0	15609986.9	1167
2020-01-29	40.1	40.45	39.85	40.0	-0.1	-0.25	203924.0	8166529.65	566
2020-01-28	40.5	40.85	40.0	40.1	-0.4	-0.99	185031.0	7499379.2	581
2020-01-27	42.4	42.4	40.2	40.5	-1.7	-4.03	492045.0	20249612.35	1317
2020-01-26	42.0	42.55	41.5	42.2	0.2	0.48	349258.0	14720000.75	898
2020-01-23	41.05	42.75	40.9	42.0	1.1	2.69	1220300.0	51221789.85	2778
2020-01-22	40.75	41.3	40.65	40.9	0.15	0.37	401543.0	16493050.3	929
2020-01-21	40.7	41.2	40.45	40.75	0.0	0.0	306692.0	12521902.9	829
2020-01-20	41.25	41.5	40.5	40.75	-0.45	-1.09	515396.0	21042515.85	1406
2020-01-19	42.5	43.25	41.05	41.2	0.8	1.98	1314306.0	55373195.5	3262
2020-01-16	39.9	41.3	39.6	40.4	0.6	1.51	962674.0	39000585.95	2194
2020-01-15	40.9	41.0	39.6	39.8	-0.7	-1.73	995052.0	39984904.15	2418
2020-01-14	38.2	41.4	38.2	40.5	2.85	7.57	2886727.0	117137595.05	5281
2020-01-13	36.7	38.0	36.7	37.65	1.1	3.01	896594.0	33427422.55	1562
2020-01-12	36.05	36.7	36.05	36.55	0.7	1.95	369209.0	13460304.9	754
2020-01-09	35.45	36.2	35.3	35.85	1.15	3.31	334260.0	12014742.05	757
2020-01-08	35.4	35.7	33.8	34.7	-1.2	-3.34	208483.0	7316602.55	588
2020-01-07	35.3	36.6	35.3	35.9	0.65	1.84	425638.0	15378868.95	994
2020-01-06	35.1	35.7	33.5	35.25	0.05	0.14	332950.0	11661521.9	766
2020-01-05	35.9	36.05	35.2	35.2	-1.1	-3.03	171500.0	6110687.05	470
2020-01-02	36.7	36.7	36.25	36.3	-0.15	-0.41	195754.0	7138551.05	469
2020-01-01	36.1	37.0	36.1	36.45	0.65	1.82	592144.0	21691308.35	1336
2019-12-31	35.6	36.0	35.3	35.8	0.3	0.85	175199.0	6256588.7	430
2019-12-30	36.1	36.2	35.5	35.5	-0.75	-2.07	290756.0	10441730.35	690
2019-12-29	35.55	36.8	35.25	36.25	1.05	2.98	903270.0	32633755.3	1932
2019-12-26	35.1	35.55	34.95	35.2	0.15	0.43	253052.0	8906000.65	617
2019-12-25	35.95	37.6	35.05	35.05	0.05	0.14	1074006.0	39120671.6	2406
2019-12-24	34.0	35.4	33.5	35.0	1.15	3.4	863692.0	29913515.0	1460
2019-12-23	33.7	34.35	33.6	33.85	0.35	1.04	278277.0	9474978.2	579
2019-12-22	32.95	33.65	32.95	33.5	0.7	2.13	191611.0	6392499.65	493
2019-12-19	32.3	32.85	32.3	32.8	0.5	1.55	173594.0	5659428.95	395
2019-12-18	32.25	32.3	31.95	32.3	0.3	0.94	76674.0	2464341.1	177
2019-12-17	31.95	32.3	31.9	32.0	0.0	0.0	102271.0	3283766.75	305
2019-12-16	31.9	32.2	31.8	32.0	0.2	0.63	70181.0	2242678.9	223
2019-12-15	31.65	31.8	31.1	31.8	0.3	0.95	96832.0	3047091.5	268
2019-12-12	32.4	32.4	31.5	31.5	-1.0	-3.08	119618.0	3833381.3	314
2019-12-11	32.3	32.95	32.0	32.5	-0.05	-0.15	60456.0	1969831.85	193
2019-12-10	33.45	33.5	32.55	32.55	-0.8	-2.4	89254.0	2961577.1	234
2019-12-09	33.25	33.95	33.2	33.35	-0.15	-0.45	96763.0	3255939.05	362
2019-12-08	32.6	33.6	32.6	33.5	0.95	2.92	170945.0	5653836.05	396
2019-12-05	32.4	32.75	32.4	32.55	0.35	1.09	56887.0	1851659.15	230
2019-12-04	32.3	32.5	32.0	32.2	-0.4	-1.23	81794.0	2635537.4	247
2019-12-03	33.05	33.05	32.5	32.6	-0.2	-0.61	53307.0	1743847.0	143
2019-12-02	32.9	33.05	32.6	32.8	0.05	0.15	95134.0	3127483.9	266
2019-12-01	32.6	32.8	32.5	32.75	0.15	0.46	42035.0	1373124.35	135
2019-11-28	32.5	32.8	32.25	32.6	0.3	0.93	117029.0	3812385.0	276
2019-11-27	32.25	32.6	32.2	32.3	0.25	0.78	70743.0	2291142.3	240
2019-11-26	32.1	33.15	31.9	32.05	0.0	0.0	234620.0	7635088.45	752
2019-11-25	32.3	32.45	31.9	32.05	-0.3	-0.93	134219.0	4311305.85	519
2019-11-24	33.7	33.75	32.1	32.35	-1.2	-3.58	139325.0	4656843.0	379
2019-11-21	34.1	34.15	33.5	33.55	-0.6	-1.76	140393.0	4734474.4	422
2019-11-20	34.15	34.4	34.05	34.15	0.0	0.0	80132.0	2740690.05	214
2019-11-19	34.2	34.6	33.95	34.15	0.2	0.59	218782.0	7490404.85	645
2019-11-18	33.9	34.25	33.9	33.95	0.05	0.15	48019.0	1633070.6	199
2019-11-17	34.55	34.6	33.8	33.9	-0.8	-2.31	113539.0	3876796.05	326
2019-11-14	34.6	35.0	34.45	34.7	0.0	0.0	125234.0	4348997.8	337
2019-11-13	35.5	35.8	34.7	34.7	-0.5	-1.42	248495.0	8740193.8	601
2019-11-12	35.0	35.65	34.75	35.2	-0.7	-1.95	394849.0	13833249.75	998
2019-11-11	35.5	36.15	35.5	35.9	0.4	1.13	104634.0	3756656.85	300
2019-11-10	35.55	35.8	35.35	35.5	0.05	0.14	142516.0	5071712.2	327
2019-11-07	37.4	37.5	35.45	35.45	-0.9	-2.48	666357.0	24551382.0	1205
2019-11-06	35.5	36.75	35.35	36.35	1.05	2.97	489844.0	17683192.3	1018
2019-11-05	35.0	35.35	35.0	35.3	0.25	0.71	104730.0	3685161.6	330
2019-11-04	35.1	35.8	34.95	35.05	0.25	0.72	187451.0	6601624.7	571
2019-11-03	34.6	36.0	34.6	34.8	-1.25	-3.47	167939.0	5886019.6	483
2019-10-31	36.35	36.85	36.0	36.05	-0.25	-0.69	317871.0	11602047.15	707
2019-10-30	35.6	36.3	35.6	36.3	0.6	1.68	125943.0	4538979.8	340
2019-10-29	36.3	36.65	35.1	35.7	-0.6	-1.65	299818.0	10748277.65	774
2019-10-28	36.8	37.2	36.25	36.3	-0.4	-1.09	145746.0	5343918.0	374
2019-10-27	36.45	37.45	36.3	36.7	0.35	0.96	415503.0	15345157.05	1017
2019-10-24	36.2	36.55	35.9	36.35	0.3	0.83	109406.0	3968493.2	323
2019-10-23	35.85	36.8	35.85	36.05	0.35	0.98	216541.0	7847417.0	539
2019-10-22	35.8	36.0	35.55	35.7	-0.1	-0.28	73349.0	2623545.25	185
2019-10-21	35.5	35.8	35.3	35.8	0.3	0.85	76354.0	2713204.2	228
2019-10-20	35.0	35.5	35.0	35.5	1.0	2.9	133973.0	4724690.75	333
2019-10-17	34.8	34.85	34.5	34.5	0.1	0.29	112330.0	3888190.1	276
2019-10-16	34.25	34.65	33.5	34.4	0.4	1.18	136021.0	4635463.3	406
2019-10-15	35.05	35.2	34.0	34.0	-0.65	-1.88	131887.0	4572912.65	410
2019-10-14	36.5	36.7	34.5	34.65	-1.95	-5.33	216573.0	7704803.25	636
2019-10-13	37.35	37.9	36.55	36.6	-1.0	-2.66	81972.0	3046324.0	246
2019-10-10	37.35	37.95	37.35	37.6	0.05	0.13	191726.0	7230930.35	430
2019-10-09	38.0	38.35	37.55	37.55	-0.45	-1.18	132974.0	5035369.75	344
2019-10-08	37.8	38.5	37.5	38.0	0.0	0.0	268466.0	10208096.45	598
2019-10-07	38.4	38.65	38.0	38.0	-0.5	-1.3	153321.0	5855930.4	409
2019-10-06	38.9	39.1	38.45	38.5	-0.3	-0.77	231637.0	8975233.15	464
2019-10-03	39.1	39.1	38.6	38.8	-0.3	-0.77	219350.0	8530146.7	382
2019-10-02	39.0	39.4	38.7	39.1	0.2	0.51	389922.0	15221402.7	760
2019-10-01	38.45	39.15	38.3	38.9	0.5	1.3	491585.0	19066432.55	963
2019-09-30	38.0	38.4	38.0	38.4	0.35	0.92	112575.0	4297608.05	256
2019-09-29	37.9	38.2	37.9	38.05	-0.05	-0.13	104292.0	3968546.2	271
2019-09-26	38.2	38.55	37.9	38.1	-0.1	-0.26	234449.0	8982847.2	460
2019-09-25	38.05	38.65	37.8	38.2	0.1	0.26	285925.0	10945590.15	581
2019-09-24	38.2	38.45	38.0	38.1	0.0	0.0	112481.0	4302322.4	317
2019-09-22	37.75	38.2	37.5	38.1	0.65	1.74	128271.0	4858941.4	247
2019-09-19	37.8	38.0	37.3	37.45	-0.1	-0.27	109626.0	4121439.0	276
2019-09-18	38.2	38.25	37.55	37.55	-0.15	-0.4	98588.0	3728569.3	243
2019-09-17	37.9	38.3	37.5	37.7	0.7	1.89	178897.0	6784750.0	511
2019-09-16	37.9	38.1	37.0	37.0	-0.65	-1.73	183737.0	6935878.3	419
2019-09-15	37.35	37.8	37.0	37.65	-0.25	-0.66	96122.0	3611357.1	306
2019-09-12	37.65	38.75	37.5	37.9	0.25	0.66	251206.0	9622707.0	630
2019-09-11	37.75	38.15	37.5	37.65	-0.35	-0.92	115989.0	4387020.4	284
2019-09-10	38.4	38.45	37.6	38.0	-0.4	-1.04	114889.0	4377768.55	316
2019-09-09	38.5	38.8	38.3	38.4	-0.1	-0.26	66764.0	2569668.85	216
2019-09-08	38.9	39.0	38.5	38.5	-0.3	-0.77	93479.0	3621172.45	298
2019-09-05	38.9	38.9	38.35	38.8	-0.05	-0.13	228010.0	8790701.95	562
2019-09-04	37.3	39.5	37.3	38.85	1.55	4.16	775437.0	30135243.2	1810
2019-09-03	37.95	37.95	37.0	37.3	-0.55	-1.45	132221.0	4957949.3	353
2019-09-02	37.8	38.15	37.5	37.85	0.05	0.13	169809.0	6415841.85	388
2019-09-01	38.0	38.1	37.1	37.8	0.65	1.75	267872.0	10087062.35	692
2019-08-29	36.65	38.2	36.35	37.15	0.6	1.64	273537.0	10190966.3	772
2019-08-28	36.4	36.9	36.35	36.55	0.2	0.55	71799.0	2630582.25	209
2019-08-27	37.1	37.1	36.2	36.35	-0.35	-0.95	87747.0	3215410.65	313
2019-08-26	36.6	36.95	36.45	36.7	0.05	0.14	79727.0	2922368.3	224
2019-08-25	37.4	37.5	36.6	36.65	-1.2	-3.17	96947.0	3596791.95	291
2019-08-22	38.5	38.55	37.7	37.85	-0.55	-1.43	88990.0	3374629.45	272
2019-08-21	38.8	39.0	38.35	38.4	-0.5	-1.29	81651.0	3150414.95	237
2019-08-20	39.1	39.4	38.65	38.9	0.15	0.39	203923.0	7973095.3	538
2019-08-19	38.95	39.4	38.7	38.75	-0.2	-0.51	132596.0	5175655.75	360
2019-08-18	39.2	39.95	38.9	38.95	0.95	2.5	439114.0	17290295.05	983
2019-08-08	37.6	38.3	37.5	38.0	0.3	0.8	116334.0	4403265.05	302
2019-08-07	37.45	37.85	37.45	37.7	0.45	1.21	78879.0	2974171.65	216
2019-08-06	37.2	37.35	36.95	37.25	-0.65	-1.72	99092.0	3683438.1	359
2019-08-05	37.9	38.2	37.8	37.9	0.15	0.4	66181.0	2512283.65	209
2019-08-04	38.0	38.05	37.35	37.75	-0.45	-1.18	103328.0	3897252.55	309
2019-08-01	38.35	38.35	38.0	38.2	-0.35	-0.91	57652.0	2200445.7	166
2019-07-31	38.35	38.6	38.35	38.55	0.25	0.65	47071.0	1811268.05	184
2019-07-30	38.9	39.0	38.3	38.3	-0.35	-0.91	70840.0	2745306.1	201
2019-07-29	39.2	39.2	38.65	38.65	-0.35	-0.9	69611.0	2702695.0	167
2019-07-28	38.6	39.25	38.5	39.0	0.4	1.04	91467.0	3561733.95	252
2019-07-25	38.85	38.85	38.15	38.6	-0.15	-0.39	66033.0	2540999.65	249
2019-07-24	39.25	39.25	38.75	38.75	-0.15	-0.39	65097.0	2537007.35	204
2019-07-23	38.8	39.3	38.8	38.9	0.15	0.39	193328.0	7558229.05	469
2019-07-22	39.2	39.25	38.75	38.75	-0.45	-1.15	107240.0	4179202.05	267
2019-07-21	39.7	39.7	38.9	39.2	-0.6	-1.51	152928.0	5987396.4	434
2019-07-18	40.3	40.45	39.8	39.8	-0.5	-1.24	266318.0	10658370.25	434
2019-07-17	39.8	40.45	39.6	40.3	0.5	1.26	365701.0	14688410.65	732
2019-07-16	39.85	40.0	39.75	39.8	-0.05	-0.13	86211.0	3433311.25	255
2019-07-15	40.0	40.0	39.85	39.85	0.05	0.13	75264.0	3004157.05	189
2019-07-14	40.2	40.3	39.8	39.8	-0.15	-0.38	143080.0	5736974.25	297
2019-07-11	40.0	40.1	39.9	39.95	0.05	0.13	85956.0	3438199.4	238
2019-07-10	39.95	40.2	39.85	39.9	0.05	0.13	141932.0	5682258.7	332
2019-07-09	39.65	40.5	39.65	39.85	0.15	0.38	216752.0	8682618.2	534
2019-07-08	39.95	40.0	39.55	39.7	-0.25	-0.63	150499.0	5977374.6	369
2019-07-07	40.1	40.1	39.9	39.95	-0.05	-0.13	85367.0	3412552.9	248
2019-07-04	40.4	40.65	39.95	40.0	-0.4	-0.99	199869.0	8042252.7	584
2019-07-03	40.5	41.0	40.35	40.4	0.0	0.0	352313.0	14320191.45	993
2019-07-02	40.2	40.8	39.8	40.4	0.25	0.62	507031.0	20417886.95	1288
2019-07-01	41.0	41.8	40.15	40.15	1.05	2.69	873698.0	35771768.6	2226
2019-06-30	39.2	39.3	38.9	39.1	0.3	0.77	90956.0	3553374.95	258
2019-06-27	39.3	39.4	38.7	38.8	0.0	0.0	133050.0	5195905.35	376
2019-06-26	38.6	39.3	38.6	38.8	0.3	0.78	104577.0	4074485.6	373
2019-06-25	38.3	38.75	38.25	38.5	0.35	0.92	103370.0	3987260.8	315
2019-06-24	39.0	39.15	38.0	38.15	-0.75	-1.93	129944.0	4997928.25	424
2019-06-23	39.3	39.9	38.9	38.9	-0.4	-1.02	153821.0	6060731.8	507
2019-06-20	40.0	40.0	39.0	39.3	-0.7	-1.75	219443.0	8628471.2	636
2019-06-19	40.4	41.0	39.75	40.0	-0.25	-0.62	203030.0	8196299.3	494
2019-06-18	40.0	41.4	39.65	40.25	0.35	0.88	595033.0	24159165.1	1279
2019-06-17	40.0	40.3	39.85	39.9	0.05	0.13	168334.0	6745633.6	451
2019-06-16	39.6	40.5	39.6	39.85	0.85	2.18	377049.0	15109214.55	839
2019-06-13	40.5	40.5	39.0	39.0	-1.65	-4.06	531943.0	21094028.15	1300
2019-06-12	38.25	42.0	38.2	40.65	2.4	6.27	1371949.0	55671883.8	2783
2019-06-11	37.7	38.8	37.7	38.25	0.9	2.41	361065.0	13838905.55	906
2019-06-10	37.3	37.9	37.25	37.35	0.35	0.95	193982.0	7279413.7	472
2019-06-09	37.0	37.2	36.7	37.0	0.8	2.21	145814.0	5398403.8	357
2019-05-30	35.65	36.5	35.65	36.2	0.75	2.12	204795.0	7394366.45	569
2019-05-29	34.95	36.2	34.95	35.45	0.95	2.75	146627.0	5234680.7	518
2019-05-28	35.35	35.7	34.5	34.5	-0.75	-2.13	54977.0	1933227.8	283
2019-05-27	35.2	35.65	34.95	35.25	0.25	0.71	36519.0	1287640.15	173
2019-05-26	36.0	36.0	34.95	35.0	-0.8	-2.23	68855.0	2427571.25	254
2019-05-23	36.65	36.9	35.6	35.8	-0.6	-1.65	97449.0	3530001.1	241
2019-05-22	36.7	37.1	36.4	36.4	-0.3	-0.82	88391.0	3254352.1	251
2019-05-21	36.9	37.4	36.2	36.7	0.9	2.51	143348.0	5264749.45	356
2019-05-20	36.8	37.1	35.8	35.8	-1.0	-2.72	125864.0	4560032.0	305
2019-05-19	37.0	38.45	36.8	36.8	-0.65	-1.74	236324.0	8846684.3	513
2019-05-16	36.05	38.7	36.05	37.45	1.4	3.88	491551.0	18431291.6	1031
2019-05-15	35.7	36.5	35.7	36.05	1.35	3.89	192398.0	6956125.15	396
2019-05-14	35.5	37.0	34.0	34.7	-0.8	-2.25	247352.0	8850781.7	700
2019-05-13	35.1	37.5	35.1	35.5	-1.5	-4.05	229940.0	8300170.45	692
2019-05-12	39.35	39.35	37.0	37.0	-2.3	-5.85	173536.0	6625276.2	537
2019-05-09	39.6	40.4	39.3	39.3	-0.3	-0.76	172924.0	6897896.0	524
2019-05-08	39.3	40.4	39.3	39.6	0.3	0.76	224573.0	8960098.15	713
2019-05-07	41.4	41.5	39.3	39.3	-1.8	-4.38	172308.0	6999446.05	541
2019-05-06	41.95	42.1	40.9	41.1	-0.6	-1.44	357758.0	14820335.6	995
2019-05-05	40.1	42.7	40.1	41.7	1.6	3.99	1076528.0	44794640.3	2394
2019-05-02	40.65	40.65	40.05	40.1	-0.5	-1.23	144671.0	5826900.0	494
2019-05-01	40.9	41.0	40.6	40.6	-0.25	-0.61	62719.0	2559083.75	214
2019-04-30	41.15	41.15	40.8	40.85	-0.05	-0.12	94791.0	3885968.6	269
2019-04-29	40.95	41.25	40.85	40.9	0.1	0.25	147866.0	6067954.6	494
2019-04-28	41.0	41.2	40.6	40.8	-0.15	-0.37	195079.0	7991035.4	655
2019-04-25	41.35	41.8	40.85	40.95	-0.1	-0.24	140733.0	5820016.3	435
2019-04-24	41.15	41.75	41.0	41.05	-0.2	-0.48	206600.0	8530157.9	657
2019-04-23	41.55	41.8	41.2	41.25	-0.2	-0.48	153901.0	6387834.15	527
2019-04-22	42.5	42.65	41.45	41.45	-1.1	-2.59	244307.0	10220948.15	742
2019-04-21	42.9	43.05	42.5	42.55	0.0	0.0	153405.0	6546657.2	398
2019-04-18	42.3	43.1	42.25	42.55	0.1	0.24	236105.0	10101323.4	788
2019-04-17	42.5	42.55	42.0	42.45	-0.15	-0.35	247477.0	10456090.7	778
2019-04-16	43.1	43.1	42.6	42.6	-0.4	-0.93	177997.0	7611863.55	560
2019-04-15	43.3	43.3	42.95	43.0	-0.2	-0.46	115313.0	4964675.95	286
2019-04-14	43.15	43.35	43.0	43.2	0.05	0.12	86628.0	3736351.75	262
2019-04-11	43.1	43.5	43.1	43.15	0.05	0.12	208198.0	9022167.6	610
2019-04-10	43.05	43.45	43.05	43.1	0.05	0.12	170312.0	7358939.35	444
2019-04-09	43.25	43.25	43.05	43.05	-0.2	-0.46	46447.0	2002737.95	200
2019-04-08	42.95	43.3	42.95	43.25	0.3	0.7	156253.0	6737111.6	320
2019-04-07	43.5	43.5	42.95	42.95	-0.3	-0.69	78381.0	3375021.3	281
2019-04-04	43.0	43.55	42.95	43.25	0.45	1.05	165352.0	7157287.8	446
2019-04-03	43.05	43.2	42.8	42.8	-0.2	-0.47	136512.0	5866511.85	534
2019-04-02	43.65	43.65	42.95	43.0	-0.25	-0.58	167306.0	7214657.1	480
2019-04-01	42.85	44.2	42.8	43.25	0.45	1.05	299767.0	13056282.45	941
2019-03-31	43.75	43.8	42.8	42.8	-0.75	-1.72	160926.0	6951493.4	606
2019-03-28	44.2	44.45	43.5	43.55	-0.6	-1.36	231356.0	10209802.4	717
2019-03-27	45.1	45.25	44.0	44.15	-1.05	-2.32	407632.0	18121398.7	1261
2019-03-26	46.0	46.3	45.15	45.2	0.2	0.44	688277.0	31522652.0	1934
2019-03-25	45.2	45.4	44.9	45.0	-0.2	-0.44	214861.0	9693911.4	624
2019-03-24	45.4	45.4	45.2	45.2	-0.25	-0.55	120770.0	5468115.5	326
2019-03-21	45.65	45.7	45.3	45.45	-0.15	-0.33	142947.0	6499204.05	390
2019-03-20	45.8	45.8	45.45	45.6	0.05	0.11	136201.0	6208167.85	409
2019-03-19	45.7	45.85	45.4	45.55	0.15	0.33	260120.0	11858522.85	684
2019-03-18	45.1	46.15	44.95	45.4	0.35	0.78	628065.0	28694555.55	1526
2019-03-17	45.25	45.4	45.0	45.05	-0.25	-0.55	201999.0	9113324.65	573
2019-03-14	45.7	46.0	45.0	45.3	-0.3	-0.66	293455.0	13386914.2	726
2019-03-13	45.15	45.7	45.0	45.6	0.4	0.88	187851.0	8526834.9	535
2019-03-12	45.4	45.7	45.1	45.2	0.0	0.0	165880.0	7533068.1	450
2019-03-11	45.1	45.65	44.9	45.2	0.05	0.11	260050.0	11766683.85	744
2019-03-10	45.95	45.95	45.1	45.15	-0.6	-1.31	223304.0	10146320.1	722
2019-03-07	46.15	46.15	45.6	45.75	-0.45	-0.97	175236.0	8034113.75	521
2019-03-06	45.95	46.4	45.85	46.2	0.2	0.43	212083.0	9775689.65	647
2019-03-05	46.4	46.4	45.9	46.0	-0.4	-0.86	402370.0	18543472.5	992
2019-03-04	46.7	46.75	46.2	46.4	-0.5	-1.07	494905.0	23014075.1	1254
2019-03-03	47.3	47.4	46.7	46.9	-0.4	-0.85	345209.0	16238588.05	837
2019-02-28	47.7	48.2	47.1	47.3	-0.45	-0.94	627523.0	29943576.95	1377
2019-02-27	47.0	47.95	46.9	47.75	0.85	1.81	959301.0	45557231.35	2260
2019-02-26	46.75	47.0	46.45	46.9	0.2	0.43	421908.0	19739285.2	1119
2019-02-25	46.2	46.7	45.7	46.7	0.4	0.86	305543.0	14088788.2	936
2019-02-24	46.8	47.2	46.2	46.3	-0.2	-0.43	649444.0	30419484.65	1456
2019-02-21	46.05	46.5	45.6	46.5	0.6	1.31	384025.0	17701923.1	1079
2019-02-20	45.55	46.2	45.25	45.9	0.3	0.66	388020.0	17782960.25	1114
2019-02-19	45.6	46.1	45.35	45.6	-0.35	-0.76	229540.0	10481133.9	760
2019-02-18	46.1	46.35	45.7	45.95	0.0	0.0	357153.0	16441873.3	1070
2019-02-17	46.25	46.95	45.7	45.95	0.1	0.22	496806.0	22945934.75	1398
2019-02-14	45.55	46.9	45.5	45.85	0.35	0.77	568033.0	26200875.85	1812
2019-02-13	45.95	47.35	45.5	45.5	-0.3	-0.66	989741.0	45939834.45	2849
2019-02-12	48.05	48.9	45.8	45.8	-1.1	-2.35	2157341.0	103046949.45	5091
2019-02-11	43.4	47.2	43.2	46.9	3.7	8.56	1879391.0	86029572.9	3782
2019-02-10	44.05	44.05	43.15	43.2	-0.7	-1.59	256656.0	11158951.25	610
2019-02-07	44.2	44.55	43.8	43.9	-0.05	-0.11	169025.0	7471749.1	535
2019-02-06	44.1	44.4	43.8	43.95	-0.25	-0.57	150504.0	6639117.9	459
2019-02-05	44.6	44.75	44.0	44.2	-0.35	-0.79	224582.0	9961418.8	689
2019-02-04	44.8	45.8	44.4	44.55	0.05	0.11	742965.0	33597906.7	1884
2019-02-03	43.8	45.0	43.7	44.5	0.65	1.48	556712.0	24842018.55	1291
2019-01-31	44.2	44.3	43.85	43.85	-0.25	-0.57	119595.0	5261810.65	381
2019-01-30	44.0	44.3	44.0	44.1	0.1	0.23	117941.0	5199225.3	354
2019-01-29	44.0	44.65	44.0	44.0	0.05	0.11	390955.0	17327203.6	859
2019-01-28	43.55	44.5	43.5	43.95	0.4	0.92	369601.0	16278744.2	959
2019-01-27	43.55	44.0	43.5	43.55	-0.15	-0.34	164458.0	7191177.55	452
2019-01-24	44.75	44.8	43.6	43.7	-1.05	-2.35	317062.0	14012064.25	1000
2019-01-23	44.0	45.15	44.0	44.75	0.75	1.7	826713.0	36912034.05	1855
2019-01-22	43.65	44.4	43.5	44.0	0.4	0.92	318915.0	14052675.7	860
2019-01-21	43.7	43.95	43.2	43.6	-0.1	-0.23	189575.0	8258827.2	604
2019-01-20	43.85	44.7	43.5	43.7	-0.15	-0.34	379713.0	16770789.85	1012
2019-01-17	44.2	44.8	43.8	43.85	-0.05	-0.11	494254.0	21851321.85	1332
2019-01-16	42.55	44.8	42.3	43.9	1.25	2.93	789568.0	34530817.6	1987
2019-01-15	42.7	43.05	42.55	42.65	-0.05	-0.12	105417.0	4510297.4	386
2019-01-14	42.8	43.5	42.3	42.7	0.1	0.23	235099.0	10080868.65	790
2019-01-13	43.0	43.35	42.6	42.6	-0.4	-0.93	161582.0	6927211.05	526
2019-01-10	43.65	43.65	42.9	43.0	-0.5	-1.15	154472.0	6672178.4	507
2019-01-09	43.4	44.0	43.35	43.5	0.15	0.35	236535.0	10323093.6	653
2019-01-08	43.75	43.95	43.2	43.35	-0.45	-1.03	111725.0	4861759.1	380
2019-01-07	43.95	44.0	43.7	43.8	-0.1	-0.23	87500.0	3836238.3	293
2019-01-06	44.25	44.25	43.7	43.9	0.1	0.23	116618.0	5117657.3	305
2019-01-03	43.85	44.45	43.75	43.8	0.1	0.23	185122.0	8160961.8	510
2019-01-02	43.8	44.15	43.5	43.7	-0.1	-0.23	146128.0	6410699.55	545
2019-01-01	44.5	44.5	43.8	43.8	-0.75	-1.68	86757.0	3826277.6	372
2018-12-31	44.7	44.75	44.4	44.55	-0.15	-0.34	94471.0	4209268.85	327
2018-12-30	44.8	45.05	44.7	44.7	0.15	0.34	148930.0	6683507.7	463
2018-12-27	44.9	45.1	44.35	44.55	0.0	0.0	181152.0	8105700.2	534
2018-12-26	44.15	44.7	44.15	44.55	0.45	1.02	195595.0	8698990.75	503
2018-12-25	44.4	44.75	43.9	44.1	-0.85	-1.89	266703.0	11813379.1	763
2018-12-24	44.4	45.65	44.15	44.95	0.85	1.93	416283.0	18686022.95	1094
2018-12-23	43.5	44.45	43.0	44.1	-0.7	-1.56	311109.0	13653173.95	887
2018-12-20	46.7	46.9	43.6	44.8	-1.7	-3.66	500386.0	23008383.2	1246
2018-12-19	46.1	47.3	46.05	46.5	0.5	1.09	1210348.0	56515213.85	2799
2018-12-18	45.6	46.35	45.6	46.0	0.5	1.1	387231.0	17848134.05	852
2018-12-17	45.45	46.1	44.9	45.5	0.0	0.0	377543.0	17209778.4	1076
2018-12-16	46.1	46.25	45.45	45.5	-0.55	-1.19	231437.0	10616106.95	743
2018-12-13	46.0	46.6	45.8	46.05	-0.25	-0.54	392547.0	18127422.4	1119
2018-12-12	46.5	46.8	46.2	46.3	-0.1	-0.22	276234.0	12840390.9	685
2018-12-11	45.9	46.4	45.7	46.4	0.5	1.09	145567.0	6683184.85	491
2018-12-10	46.1	46.45	45.65	45.9	-0.2	-0.43	220029.0	10132735.7	651
2018-12-09	46.4	46.85	45.8	46.1	0.2	0.44	513415.0	23823908.8	1392
2018-12-06	46.2	46.9	45.85	45.9	-0.35	-0.76	417352.0	19379329.8	1322
2018-12-05	46.2	46.8	45.6	46.25	-0.05	-0.11	418980.0	19356882.1	1266
2018-12-04	47.35	48.25	46.2	46.3	-0.7	-1.49	1121175.0	52997079.65	2727
2018-12-03	45.75	47.0	45.4	47.0	1.55	3.41	894414.0	41273049.45	1983
2018-12-02	45.6	45.9	45.3	45.45	0.05	0.11	352870.0	16076037.1	970
2018-11-29	46.1	46.7	45.15	45.4	-0.65	-1.41	453864.0	20824606.75	1132
2018-11-28	47.4	47.4	45.6	46.05	-0.85	-1.81	853510.0	39514357.1	2148
2018-11-27	45.8	47.4	45.8	46.9	1.2	2.63	1611493.0	75245843.75	3252
2018-11-26	43.6	45.8	43.2	45.7	2.2	5.06	1227409.0	54813011.25	2383
2018-11-25	43.45	45.0	43.4	43.5	-0.4	-0.91	485229.0	21474542.3	1262
2018-11-22	43.7	44.6	43.4	43.9	0.75	1.74	718010.0	31674930.55	1616
2018-11-21	42.5	44.7	42.5	43.15	0.9	2.13	1164515.0	50878279.05	2365
2018-11-20	42.85	43.8	42.1	42.25	-0.25	-0.59	605632.0	26016308.2	1369
2018-11-19	42.3	43.0	42.3	42.5	0.3	0.71	173735.0	7410941.25	553
2018-11-18	43.0	43.7	42.2	42.2	-0.65	-1.52	349244.0	15042168.3	878
2018-11-15	43.5	44.0	42.85	42.85	-0.6	-1.38	284069.0	12332761.3	632
2018-11-14	42.9	44.5	42.4	43.45	0.45	1.05	853828.0	37277876.25	1983
2018-11-13	43.0	43.85	42.5	43.0	0.3	0.7	392103.0	16981199.2	1001
2018-11-12	41.6	44.2	41.5	42.7	0.2	0.47	689002.0	29763355.2	1797
2018-11-11	42.5	43.6	41.55	42.5	0.05	0.12	597000.0	25334664.0	1737
2018-11-08	42.65	43.75	42.4	42.45	-0.05	-0.12	375762.0	16178923.2	1181
2018-11-07	43.9	44.2	42.05	42.5	-1.7	-3.85	490749.0	21175996.8	1401
2018-11-06	45.0	45.8	44.1	44.2	-0.2	-0.45	516642.0	23272369.4	1568
2018-11-05	43.45	45.8	43.0	44.4	1.05	2.42	1118030.0	49963157.3	2699
2018-11-04	42.5	44.2	42.0	43.35	2.25	5.47	897383.0	38715648.6	2915
2018-11-01	44.5	46.3	40.9	41.1	-1.0	-2.38	1995944.0	88596644.4	4604
2018-10-31	38.4	42.1	38.0	42.1	3.8	9.92	872400.0	35161067.15	1556
2018-10-30	37.0	38.7	36.8	38.3	1.15	3.1	644422.0	24457203.3	1462
2018-10-29	37.25	37.7	37.0	37.15	0.15	0.41	300937.0	11236094.25	740
2018-10-28	36.2	38.2	35.9	37.0	0.85	2.35	681523.0	25437151.0	1438
2018-10-25	36.8	37.3	36.0	36.15	-0.7	-1.9	308142.0	11262118.25	835
2018-10-24	35.0	37.3	35.0	36.85	1.85	5.29	605232.0	21971953.75	1343
2018-10-23	34.0	35.9	33.7	35.0	1.35	4.01	358814.0	12437333.8	840
2018-10-22	33.7	36.0	33.6	33.65	-0.05	-0.15	594202.0	20698372.5	1663
2018-10-21	33.4	34.15	33.0	33.7	-1.1	-3.16	215280.0	7255860.75	515
2018-10-18	35.3	35.3	34.6	34.8	-0.4	-1.14	105772.0	3694925.7	365
2018-10-17	35.3	35.85	35.2	35.2	0.1	0.28	179589.0	6376735.9	398
2018-10-16	35.5	35.5	33.9	35.1	-0.75	-2.09	178420.0	6195030.05	589
2018-10-15	34.75	36.2	34.5	35.85	1.75	5.13	233929.0	8276875.95	715
2018-10-14	36.45	37.8	34.05	34.1	-3.7	-9.79	256703.0	9074938.55	894
2018-10-11	39.5	39.55	37.7	37.8	-2.2	-5.5	200266.0	7716427.0	661
2018-10-10	40.35	40.35	39.9	40.0	0.0	0.0	121913.0	4885526.1	395
2018-10-09	40.3	40.6	40.0	40.0	-0.25	-0.62	165195.0	6640701.5	389
2018-10-08	39.75	41.1	39.7	40.25	0.5	1.26	394731.0	15972148.8	1012
2018-10-07	40.75	41.0	39.75	39.75	-1.0	-2.45	191366.0	7701707.5	572
2018-10-04	40.4	41.8	40.2	40.75	0.35	0.87	597223.0	24561811.85	1478
2018-10-03	40.2	40.4	40.1	40.4	0.05	0.12	111456.0	4486636.7	334
2018-10-02	40.6	41.1	40.0	40.35	-0.25	-0.62	271909.0	11030379.6	787
2018-10-01	40.35	41.4	40.3	40.6	0.3	0.74	338474.0	13811865.6	832
2018-09-30	39.3	40.45	39.3	40.3	0.8	2.03	269155.0	10779714.05	715
2018-09-27	39.7	40.0	39.5	39.5	-0.1	-0.25	87406.0	3475029.8	387
2018-09-26	40.1	40.2	39.5	39.6	-0.45	-1.12	136788.0	5455413.55	416
2018-09-25	40.2	40.6	40.0	40.05	0.1	0.25	125841.0	5063210.25	319
2018-09-20	39.8	40.6	39.8	39.95	0.25	0.63	298750.0	12030448.75	741
2018-09-19	39.3	39.7	39.05	39.7	0.7	1.79	109169.0	4295956.25	309
2018-09-18	39.45	39.45	39.0	39.0	-0.15	-0.38	114510.0	4482100.9	324
2018-09-17	38.6	39.2	38.5	39.15	0.55	1.42	94448.0	3683160.85	318
2018-09-16	39.1	39.75	38.35	38.6	-1.0	-2.53	99712.0	3911280.1	344
2018-09-13	40.3	40.3	39.1	39.6	-0.2	-0.5	177888.0	7034026.25	498
2018-09-12	41.15	41.15	39.75	39.8	-1.15	-2.81	104422.0	4232801.25	364
2018-09-11	41.15	41.45	40.9	40.95	-0.05	-0.12	107984.0	4445470.75	336
2018-09-10	41.6	42.0	40.8	41.0	-0.45	-1.09	253672.0	10510335.65	734
2018-09-09	40.9	41.45	40.7	41.45	0.65	1.59	172837.0	7117742.0	638
2018-09-06	41.5	41.5	40.0	40.8	-0.3	-0.73	350392.0	14249013.0	950
2018-09-05	43.85	44.0	39.75	41.1	-2.95	-6.7	287033.0	11967198.25	951
2018-09-04	43.8	44.5	43.8	44.05	0.05	0.11	154840.0	6841257.3	458
2018-09-03	44.4	44.8	43.7	44.0	-0.4	-0.9	109444.0	4851972.1	414
2018-09-02	44.7	44.7	44.2	44.4	-0.3	-0.67	76857.0	3415317.15	298
2018-08-30	44.9	45.6	44.7	44.7	0.0	0.0	302246.0	13640587.75	912
2018-08-29	44.8	44.95	44.45	44.7	-0.1	-0.22	59743.0	2670225.15	295
2018-08-28	45.2	45.25	44.8	44.8	-0.2	-0.44	86685.0	3898980.2	315
2018-08-27	45.6	45.8	45.0	45.0	-0.6	-1.32	171760.0	7770251.25	573
2018-08-26	45.0	47.0	44.75	45.6	1.2	2.7	304411.0	13856856.15	793
2018-08-16	44.7	44.7	44.0	44.4	-0.05	-0.11	73448.0	3258552.4	257
2018-08-15	44.5	45.0	44.3	44.45	0.05	0.11	91582.0	4082137.3	364
2018-08-14	44.2	45.15	44.0	44.4	0.8	1.83	266225.0	11880373.2	859
2018-08-13	45.7	45.95	43.35	43.6	-2.1	-4.6	191806.0	8567527.5	647
2018-08-12	46.7	47.0	45.5	45.7	-0.55	-1.19	234985.0	10857677.15	899
2018-08-09	47.0	47.05	46.2	46.25	-0.85	-1.8	145649.0	6780720.7	530
2018-08-08	46.65	47.2	46.6	47.1	0.1	0.21	212147.0	9946994.8	656
2018-08-07	47.25	47.3	46.8	47.0	-0.2	-0.42	123468.0	5809544.0	408
2018-08-06	47.5	47.85	47.05	47.2	0.15	0.32	224807.0	10650561.75	728
2018-08-05	47.5	48.0	46.85	47.05	-0.2	-0.42	209836.0	9944566.5	722
2018-08-02	47.05	47.95	46.55	47.25	0.2	0.43	289838.0	13683041.3	927
2018-08-01	48.05	48.3	47.05	47.05	-0.8	-1.67	433499.0	20669623.95	1173
2018-07-31	46.3	49.5	46.1	47.85	1.55	3.35	856512.0	41186463.2	2031
2018-07-30	45.95	46.5	45.8	46.3	0.6	1.31	194885.0	8993724.6	575
2018-07-29	46.05	46.3	45.3	45.7	-0.3	-0.65	112291.0	5135646.85	427
2018-07-26	47.2	47.2	45.8	46.0	-1.0	-2.13	209622.0	9702521.9	724
2018-07-25	47.35	47.55	47.0	47.0	-0.1	-0.21	118796.0	5609673.65	414
2018-07-24	47.5	47.75	47.0	47.1	-0.6	-1.26	165792.0	7852352.55	510
2018-07-23	48.0	48.7	47.6	47.7	-0.25	-0.52	300968.0	14507540.95	757
2018-07-22	48.55	48.9	47.95	47.95	-0.2	-0.42	330444.0	16018646.75	963
2018-07-19	47.55	49.5	47.55	48.15	0.6	1.26	920497.0	44794279.15	2307
2018-07-18	47.85	48.55	47.4	47.55	-0.15	-0.31	380159.0	18246454.85	1004
2018-07-17	48.0	48.35	47.5	47.7	-0.4	-0.83	292997.0	14047540.2	723
2018-07-16	48.55	49.4	47.85	48.1	-0.6	-1.23	398700.0	19333539.9	1041
2018-07-15	48.25	49.1	48.15	48.7	0.7	1.46	489791.0	23817807.4	1134
2018-07-12	47.65	48.5	47.55	48.0	0.1	0.21	254031.0	12202869.5	725
2018-07-11	47.9	48.6	47.4	47.9	0.2	0.42	322934.0	15520536.3	822
2018-07-10	46.95	48.05	46.9	47.7	0.75	1.6	303558.0	14435275.9	890
2018-07-09	47.4	47.4	46.7	46.95	0.0	0.0	177835.0	8350127.1	522
2018-07-08	47.7	48.0	46.9	46.95	-0.75	-1.57	346056.0	16410432.0	794
2018-07-05	49.25	49.35	47.7	47.7	-1.55	-3.15	212329.0	10331129.15	581
2018-07-04	49.45	49.8	49.05	49.25	0.2	0.41	195443.0	9653168.6	592
2018-07-03	49.05	49.7	49.0	49.05	-0.25	-0.51	245689.0	12088680.7	640
2018-07-02	49.1	50.7	49.0	49.3	0.2	0.41	670156.0	33393458.0	1645
2018-07-01	50.0	50.3	48.8	49.1	-1.0	-2.0	408746.0	20203391.5	1230
2018-06-28	51.3	51.7	49.9	50.1	-1.2	-2.34	839529.0	42692749.6	1878
2018-06-27	50.3	52.0	49.9	51.3	1.0	1.99	949070.0	48457322.0	2160
2018-06-26	50.9	51.4	49.85	50.3	-0.6	-1.18	539526.0	27358087.95	1250
2018-06-25	48.3	51.3	48.1	50.9	2.6	5.38	1199237.0	60351410.55	2501
2018-06-24	48.4	48.8	47.85	48.3	0.0	0.0	197006.0	9508036.95	620
2018-06-21	49.0	49.0	48.05	48.3	-0.2	-0.41	83000.0	4007228.85	324
2018-06-20	49.1	49.6	48.0	48.5	-0.35	-0.72	262109.0	12745499.15	784
2018-06-12	48.25	49.25	47.95	48.85	0.5	1.03	216065.0	10527746.6	671
2018-06-11	48.5	48.6	47.7	48.35	0.0	0.0	103459.0	4982304.25	371
2018-06-10	48.8	49.35	48.25	48.35	-0.5	-1.02	332694.0	16219346.35	975
2018-06-07	49.7	49.9	48.6	48.85	-0.5	-1.01	299601.0	14770942.65	1122
2018-06-06	47.6	50.0	47.35	49.35	1.85	3.89	718532.0	35133698.75	1776
2018-06-05	47.25	47.85	47.2	47.5	0.2	0.42	200244.0	9526013.3	578
2018-06-04	47.8	48.25	47.3	47.3	-0.5	-1.05	212096.0	10115097.2	633
2018-06-03	47.5	48.85	47.3	47.8	0.7	1.49	332755.0	15970241.05	1030
2018-05-31	47.0	47.45	46.65	47.1	0.25	0.53	185731.0	8739808.45	658
2018-05-30	47.0	47.8	46.55	46.85	-0.65	-1.37	291415.0	13737804.6	905
2018-05-29	48.25	48.55	47.0	47.5	-0.85	-1.76	254117.0	12132024.3	880
2018-05-28	47.0	49.7	46.6	48.35	1.25	2.65	628432.0	30512209.0	1898
2018-05-27	48.85	48.95	47.0	47.1	-1.5	-3.09	281354.0	13526363.05	910
2018-05-24	50.7	51.1	48.2	48.47	-1.66	-3.31	568161.0	28219378.9	1384
2018-05-23	49.6	51.0	49.6	50.13	0.62	1.25	503724.0	25311172.15	1206
2018-05-22	49.5	50.7	49.0	49.51	0.29	0.59	641256.0	32026176.1	1563
2018-05-21	51.3	52.8	49.0	49.22	-0.48	-0.97	1848907.0	94290280.15	4030
2018-05-20	46.5	49.7	46.0	49.7	4.48	9.91	813072.0	39781746.05	1169
2018-05-17	45.9	46.15	44.35	45.22	-0.79	-1.72	319436.0	14457578.25	820
2018-05-16	47.0	47.65	45.8	46.01	-1.1	-2.33	377843.0	17714030.0	1285
2018-05-15	49.3	49.3	46.9	47.11	-1.86	-3.8	551405.0	26542532.7	1633
2018-05-14	50.4	50.8	48.6	48.97	-1.02	-2.04	560576.0	28004254.3	1373
2018-05-13	49.4	51.3	49.25	49.99	0.73	1.48	978315.0	49240999.15	2431
2018-05-10	49.05	49.8	49.0	49.26	0.26	0.53	494570.0	24397614.15	1199
2018-05-09	49.6	50.0	48.85	49.0	-0.23	-0.47	900071.0	44498676.15	2168
2018-05-08	51.9	51.9	48.6	49.23	-2.47	-4.78	1036562.0	51639926.5	2803
2018-05-07	53.3	53.6	51.5	51.7	-1.3	-2.45	851009.0	44770717.4	2338
2018-05-06	51.0	54.2	50.6	53.0	2.42	4.78	2156497.0	113902680.8	4054
2018-05-03	51.1	52.0	50.1	50.58	-0.44	-0.86	719885.0	36844748.3	1812
2018-05-02	51.8	52.5	49.9	51.02	-0.63	-1.22	1014483.0	51868546.1	2247
2018-05-01	52.2	53.6	51.5	51.65	-0.63	-1.21	1566738.0	82468920.6	3632
2018-04-30	53.5	55.5	52.0	52.28	-0.52	-0.98	2888388.0	156246528.5	5794
2018-04-29	48.5	52.8	48.5	52.8	4.71	9.79	2847217.0	146071250.55	4673
2018-04-26	47.1	48.45	46.85	48.09	0.87	1.84	890591.0	42628787.75	1889
2018-04-25	47.4	47.75	46.8	47.22	-0.07	-0.15	632163.0	29935607.7	1530
2018-04-24	48.1	48.85	46.15	47.29	-0.68	-1.42	1437001.0	68762767.45	3068
2018-04-23	47.1	48.9	46.9	47.97	0.75	1.59	1430123.0	68542083.35	3045
2018-04-22	46.95	47.9	46.5	47.22	0.78	1.68	1260715.0	59600616.6	2449
2018-04-19	45.0	47.15	44.5	46.44	1.52	3.38	1233124.0	56797468.45	2542
2018-04-18	45.9	45.9	44.9	44.92	-0.89	-1.94	375399.0	16973210.55	882
2018-04-17	45.8	46.3	45.3	45.81	0.3	0.66	530043.0	24333747.55	1167
2018-04-16	44.9	46.75	44.6	45.51	0.44	0.98	1327662.0	60654075.8	2622
2018-04-15	42.0	45.65	42.0	45.07	3.56	8.58	1375207.0	61077497.45	2458
2018-04-12	42.4	42.7	40.6	41.51	-0.49	-1.17	331542.0	13796721.9	906
2018-04-11	44.25	44.4	41.0	42.0	-2.19	-4.96	315928.0	13600127.35	706
2018-04-10	43.9	44.75	43.9	44.19	0.28	0.64	439371.0	19537663.8	818
2018-04-09	44.1	44.2	43.8	43.91	-0.1	-0.23	181862.0	8001205.1	297
2018-04-08	44.05	44.6	44.0	44.01	-0.17	-0.38	232558.0	10295074.6	536
2018-04-05	44.0	44.4	43.8	44.18	0.25	0.57	145984.0	6438795.35	302
2018-04-04	44.0	44.3	43.7	43.93	0.03	0.07	167569.0	7367249.0	393
2018-04-03	43.75	44.4	43.75	43.9	-0.04	-0.09	231685.0	10198806.9	570
2018-04-02	44.05	44.5	43.85	43.94	-0.27	-0.61	161058.0	7109899.9	417
2018-04-01	44.0	44.7	43.8	44.21	0.69	1.59	281711.0	12495251.4	666
2018-03-29	42.95	44.6	42.85	43.52	0.63	1.47	522733.0	22981263.9	1237
2018-03-28	43.25	43.25	42.4	42.89	-0.18	-0.42	90454.0	3876463.05	324
2018-03-27	43.25	43.45	43.0	43.07	-0.18	-0.42	122116.0	5277477.1	386
2018-03-26	43.1	43.35	43.05	43.25	0.0	0.0	78357.0	3385057.6	352
2018-03-25	43.75	43.95	43.0	43.25	-0.51	-1.17	202310.0	8790827.55	535
2018-03-22	44.05	44.3	43.6	43.76	-0.3	-0.68	154414.0	6791122.5	384
2018-03-21	44.45	44.45	44.05	44.06	-0.3	-0.68	152170.0	6722238.95	374
2018-03-20	44.5	44.5	44.1	44.36	-0.14	-0.31	93629.0	4147907.6	284
2018-03-19	44.8	44.8	44.4	44.5	0.06	0.14	103777.0	4622806.0	320
2018-03-18	44.6	44.9	44.2	44.44	0.13	0.29	231028.0	10318188.95	644
2018-03-15	45.0	45.25	44.1	44.31	-0.67	-1.49	213733.0	9545189.0	583
2018-03-14	45.0	45.35	44.95	44.98	-0.05	-0.11	182244.0	8221952.85	460
2018-03-13	45.2	45.7	44.9	45.03	0.05	0.11	472020.0	21375496.2	1011
2018-03-12	45.25	45.3	44.65	44.98	-0.08	-0.18	293272.0	13203023.15	658
2018-03-11	45.25	45.3	44.95	45.06	0.03	0.07	261567.0	11792262.45	583
2018-03-08	45.0	45.35	45.0	45.03	0.14	0.31	184049.0	8311898.6	489
2018-03-07	45.0	45.5	44.85	44.89	-0.06	-0.13	209428.0	9454038.25	646
2018-03-06	45.25	45.3	44.85	44.95	-0.11	-0.24	151634.0	6827071.8	468
2018-03-05	45.55	45.8	44.9	45.06	-0.26	-0.57	215921.0	9813720.2	699
2018-03-04	45.0	45.7	45.0	45.32	0.47	1.05	220632.0	10006254.95	571
2018-03-01	45.0	45.35	44.8	44.85	-0.58	-1.28	221825.0	9988260.25	550
2018-02-28	46.2	46.2	45.2	45.43	-0.77	-1.67	198894.0	9089533.9	577
2018-02-27	46.55	47.1	46.15	46.2	-0.3	-0.65	279352.0	12977875.65	690
2018-02-26	46.75	47.8	46.3	46.5	0.13	0.28	1054917.0	49753230.65	2114
2018-02-25	46.0	47.15	46.0	46.37	0.78	1.71	946525.0	44034204.05	1885
2018-02-22	45.35	45.9	45.0	45.59	0.3	0.66	575313.0	26210276.15	1321
2018-02-21	45.6	45.6	44.8	45.29	0.11	0.24	228216.0	10298310.0	605
2018-02-20	45.2	45.85	45.05	45.18	0.17	0.38	377592.0	17139876.65	967
2018-02-19	45.35	45.6	44.7	45.01	0.34	0.76	460580.0	20834093.65	1155
2018-02-18	44.55	45.5	44.55	44.67	-0.06	-0.13	497879.0	22431995.75	1386
2018-02-15	44.3	45.7	44.3	44.73	0.62	1.41	831023.0	37363627.75	1932
2018-02-14	44.05	44.4	43.85	44.11	0.11	0.25	170608.0	7532430.7	536
2018-02-13	44.1	44.5	43.9	44.0	-0.06	-0.14	266626.0	11773505.45	697
2018-02-12	44.45	44.45	43.95	44.06	0.1	0.23	205757.0	9080590.0	706
2018-02-11	45.0	45.0	43.55	43.96	0.93	2.16	714873.0	31677474.55	1949
2018-02-08	44.05	44.5	42.7	43.03	-1.2	-2.71	413896.0	18048962.3	1049
2018-02-07	45.0	45.5	44.1	44.23	-0.33	-0.74	456756.0	20514411.6	1092
2018-02-06	44.95	45.15	44.1	44.56	-1.29	-2.81	378199.0	16942456.6	1046
2018-02-05	46.7	46.8	45.55	45.85	-0.91	-1.95	564282.0	26018382.55	1353
2018-02-04	45.5	47.6	45.45	46.76	1.04	2.27	1049960.0	49034099.5	2388
2018-02-01	45.05	46.45	44.95	45.72	0.74	1.65	455265.0	20911122.75	1265
2018-01-31	45.8	46.15	44.9	44.98	-0.85	-1.85	189971.0	8652144.75	581
2018-01-30	45.9	46.25	45.65	45.83	-0.09	-0.2	134864.0	6189150.05	451
2018-01-29	46.5	46.6	45.8	45.92	-0.58	-1.25	287410.0	13283135.5	721
2018-01-28	46.5	47.3	46.1	46.5	0.26	0.56	435564.0	20340456.2	888
2018-01-25	46.1	46.8	46.1	46.24	0.23	0.5	486196.0	22608285.1	1109
2018-01-24	45.15	46.6	44.65	46.01	1.12	2.49	533378.0	24459461.7	1218
2018-01-23	45.05	45.7	44.75	44.89	-0.63	-1.38	176509.0	7992337.8	536
2018-01-22	46.75	46.75	45.2	45.52	-0.99	-2.13	206353.0	9555389.2	609
2018-01-21	46.9	46.95	46.3	46.51	-0.05	-0.11	326066.0	15212062.6	787
2018-01-18	47.2	47.2	46.5	46.56	-0.5	-1.06	203597.0	9505595.95	530
2018-01-17	46.8	47.3	46.4	47.06	0.27	0.58	341359.0	16004223.9	870
2018-01-16	47.5	47.95	46.7	46.79	-0.74	-1.56	517261.0	24471358.95	1196
2018-01-15	46.95	48.6	46.95	47.53	0.88	1.89	1189185.0	56909700.5	2302
2018-01-14	46.6	47.2	46.55	46.65	0.13	0.28	258751.0	12119694.5	725
2018-01-11	47.0	47.2	46.4	46.52	-0.48	-1.02	238260.0	11155774.25	727
2018-01-10	47.75	47.75	46.9	47.0	-0.38	-0.8	104986.0	4959012.35	374
2018-01-09	46.8	47.95	46.7	47.38	0.59	1.26	320856.0	15221832.65	873
2018-01-08	48.0	48.0	46.5	46.79	-1.1	-2.3	201535.0	9561119.0	621
2018-01-07	48.0	48.3	47.6	47.89	-0.12	-0.25	267831.0	12848719.5	716
2018-01-04	48.35	48.55	47.8	48.01	-0.27	-0.56	220682.0	10614751.85	591
2018-01-03	49.0	49.25	47.8	48.28	-0.54	-1.11	465530.0	22520884.9	846
2018-01-02	48.45	50.2	48.4	48.82	0.64	1.33	1074765.0	53041868.4	1881
2018-01-01	48.0	48.4	47.1	48.18	0.33	0.69	299752.0	14373860.0	704
2017-12-31	48.0	49.2	47.7	47.85	-0.43	-0.89	493229.0	23933002.45	922
2017-12-28	48.6	49.0	48.05	48.28	-0.03	-0.06	375204.0	18142898.85	807
2017-12-27	48.45	49.0	47.95	48.31	0.07	0.15	532539.0	25880445.85	1063
2017-12-26	48.0	48.7	47.7	48.24	0.48	1.01	582737.0	28089379.45	1309
2017-12-25	47.0	48.3	46.25	47.76	1.03	2.2	797971.0	37803010.35	2106
2017-12-24	50.0	50.4	46.3	46.73	-2.38	-4.85	1235856.0	60303378.3	2614
2017-12-21	48.0	49.55	47.7	49.11	1.12	2.33	812247.0	39578258.25	1605
2017-12-20	48.75	48.95	47.7	47.99	-0.64	-1.32	707091.0	34125023.9	1678
2017-12-19	47.9	49.7	47.6	48.63	1.55	3.29	1659813.0	80900872.15	3469
2017-12-18	44.9	48.1	44.85	47.08	2.55	5.73	1490127.0	69186384.7	2709
2017-12-17	44.1	44.75	44.0	44.53	0.45	1.02	269568.0	11978147.5	815
2017-12-14	44.65	45.15	43.8	44.08	-0.38	-0.85	370692.0	16472678.0	914
2017-12-13	43.8	45.95	43.55	44.46	0.68	1.55	1398534.0	62826985.45	2536
2017-12-12	44.1	44.65	43.2	43.78	0.14	0.32	517115.0	22700277.75	1229
2017-12-11	43.25	44.9	43.0	43.64	0.08	0.18	934598.0	40969611.05	1836
2017-12-10	42.2	44.3	42.0	43.56	1.59	3.79	759496.0	32857264.2	1638
2017-12-07	42.0	42.6	41.4	41.97	-0.09	-0.21	343787.0	14436304.05	750
2017-12-06	43.1	43.45	42.0	42.06	-0.83	-1.94	445336.0	19094018.6	1029
2017-12-05	43.0	43.2	42.65	42.89	-0.39	-0.9	224617.0	9638115.4	621
2017-12-04	43.9	44.85	42.9	43.28	-0.32	-0.73	1151840.0	50489766.25	2440
2017-12-03	40.4	43.85	40.3	43.6	3.57	8.92	1248905.0	52936420.45	2411
2017-11-30	40.0	40.45	39.9	40.03	0.07	0.18	208360.0	8355286.1	503
2017-11-29	39.8	40.9	39.8	39.96	0.27	0.68	444806.0	17959562.6	1003
2017-11-28	40.1	40.35	39.45	39.69	-0.36	-0.9	306606.0	12203072.8	809
2017-11-27	38.45	41.15	38.45	40.05	1.45	3.76	1045035.0	42025342.05	2129
2017-11-26	38.3	38.9	38.2	38.6	0.62	1.63	205049.0	7887434.15	549
2017-11-23	37.9	38.8	37.6	37.98	-0.05	-0.13	274257.0	10505467.7	864
2017-11-22	39.0	39.35	37.9	38.03	-1.19	-3.03	680291.0	26327175.7	1644
2017-11-21	36.0	39.55	35.55	39.22	3.24	9.01	1249102.0	47914114.7	2719
2017-11-20	37.1	37.2	35.5	35.98	-1.16	-3.12	220954.0	8083002.85	611
2017-11-19	38.5	38.8	36.5	37.14	-1.52	-3.93	312128.0	11663507.1	958
2017-11-16	39.6	39.7	38.45	38.66	-0.98	-2.47	188941.0	7366089.7	477
2017-11-15	40.4	41.2	39.5	39.64	-0.58	-1.44	349999.0	14211365.25	849
2017-11-14	39.6	40.7	39.5	40.22	0.84	2.13	285771.0	11453358.1	771
2017-11-13	39.05	39.8	39.0	39.38	0.04	0.1	142404.0	5602696.9	476
2017-11-12	40.4	40.7	39.0	39.34	-1.2	-2.96	242608.0	9723093.85	712
2017-11-09	40.0	41.2	39.5	40.54	0.68	1.71	443238.0	17984973.05	1307
2017-11-08	40.0	40.5	39.0	39.86	-0.34	-0.85	315028.0	12534979.25	909
2017-11-07	44.0	44.0	39.45	40.2	-3.6	-8.22	596399.0	24599932.9	1667
2017-11-06	44.5	46.4	43.45	43.8	0.56	1.3	1001609.0	44720592.7	2542
2017-11-05	43.0	43.5	41.6	43.24	-0.65	-1.48	427823.0	18335653.7	1046
2017-11-02	41.9	45.4	41.9	43.89	2.09	5.0	1285723.0	56922006.25	2606
2017-11-01	42.0	42.0	41.5	41.8	-0.1	-0.24	69105.0	2883195.95	229
2017-10-31	42.45	42.45	41.5	41.9	0.04	0.1	113036.0	4740963.95	411
2017-10-30	41.7	42.7	41.5	41.86	0.14	0.34	427454.0	18045822.65	839
2017-10-29	41.9	41.9	41.5	41.72	0.17	0.41	69724.0	2905571.65	190
2017-10-26	42.0	42.0	41.5	41.55	-0.16	-0.38	63688.0	2651305.45	232
2017-10-25	41.9	42.0	41.5	41.71	0.14	0.34	65947.0	2747090.3	225
2017-10-24	41.75	42.2	41.0	41.57	-0.29	-0.69	87571.0	3648045.35	326
2017-10-23	42.2	42.5	41.55	41.86	-0.56	-1.32	87529.0	3669801.25	302
2017-10-22	42.35	43.0	42.3	42.42	0.28	0.66	177780.0	7586829.85	401
2017-10-19	42.3	42.4	41.6	42.14	-0.1	-0.24	110000.0	4611543.3	408
2017-10-18	43.1	43.2	42.1	42.24	-0.45	-1.05	232464.0	9964288.3	550
2017-10-17	43.2	43.2	42.4	42.69	0.23	0.54	137409.0	5859443.3	427
2017-10-16	42.5	42.5	41.75	42.46	0.01	0.02	126595.0	5339268.15	424
2017-10-15	42.25	43.6	42.25	42.45	0.41	0.98	338679.0	14512121.35	859
2017-10-12	41.4	42.15	40.2	42.04	0.57	1.37	300231.0	12438104.65	780
2017-10-11	44.3	44.3	41.0	41.47	-2.63	-5.96	247172.0	10489675.45	733
2017-10-10	44.4	45.2	44.0	44.1	-0.47	-1.05	168013.0	7523924.45	536
2017-10-09	46.0	46.0	44.5	44.57	-1.17	-2.56	131035.0	5914678.15	498
2017-10-08	46.0	46.7	45.7	45.74	-0.3	-0.65	106094.0	4873368.45	379
2017-10-05	46.4	46.6	46.0	46.04	-0.29	-0.63	157511.0	7278642.35	441
2017-10-04	46.05	47.4	45.9	46.33	0.31	0.67	589889.0	27605681.3	1335
2017-10-03	46.25	46.25	45.9	46.02	-0.14	-0.3	106351.0	4892529.8	268
2017-10-02	46.25	46.4	46.0	46.16	-0.12	-0.26	109245.0	5044142.2	294
2017-10-01	46.0	46.65	46.0	46.28	-0.22	-0.47	103291.0	4784352.35	384
2017-09-28	46.9	46.9	46.05	46.5	-0.06	-0.13	143209.0	6653862.5	458
2017-09-27	46.4	46.9	46.0	46.56	0.04	0.09	218292.0	10160933.05	686
2017-09-26	47.1	47.2	46.5	46.52	-0.49	-1.04	272277.0	12778387.6	723
2017-09-25	47.0	49.15	46.8	47.01	0.52	1.12	1464426.0	70426177.9	2888
2017-09-21	46.3	47.55	46.2	46.49	0.57	1.24	791867.0	37225992.65	1828
2017-09-20	45.95	46.55	45.6	45.92	-0.07	-0.15	312786.0	14387629.75	966
2017-09-19	46.6	46.8	45.7	45.99	-0.54	-1.16	230628.0	10693079.9	690
2017-09-18	47.0	47.3	46.4	46.53	-0.46	-0.98	376471.0	17647361.6	1019
2017-09-17	47.2	47.65	46.9	46.99	-0.18	-0.38	286664.0	13531112.05	772
2017-09-14	47.4	47.6	47.1	47.17	-0.04	-0.08	182831.0	8642871.95	567
2017-09-13	47.8	48.1	47.1	47.21	-0.42	-0.88	296389.0	14131672.0	831
2017-09-12	47.9	48.8	47.55	47.63	-0.32	-0.67	633222.0	30491983.15	1522
2017-09-11	48.7	48.75	47.85	47.95	-0.76	-1.56	343450.0	16602773.15	997
2017-09-10	48.85	49.6	48.6	48.71	-0.51	-1.04	544441.0	26685807.25	1440
2017-09-07	49.4	50.9	48.7	49.22	-0.1	-0.2	1866660.0	92779292.25	3726
2017-09-06	46.2	49.6	46.2	49.32	3.53	7.71	1611755.0	77342538.9	3209
2017-08-29	45.85	46.15	45.5	45.79	0.18	0.39	299615.0	13736771.7	890
2017-08-28	45.2	47.4	45.2	45.61	0.37	0.82	1070417.0	49676752.5	2657
2017-08-27	45.3	46.25	45.1	45.24	-0.6	-1.31	292670.0	13371758.35	961
2017-08-24	46.6	46.7	45.5	45.84	-0.5	-1.08	456865.0	21090361.15	1021
2017-08-23	46.15	46.8	45.85	46.34	0.1	0.22	555842.0	25743610.95	1196
2017-08-22	46.7	47.05	46.15	46.24	-0.42	-0.9	472840.0	22010964.65	1201
2017-08-21	47.0	47.45	46.5	46.66	-0.45	-0.96	401139.0	18788385.3	1053
2017-08-20	46.95	48.0	46.65	47.11	0.5	1.07	944493.0	44760611.15	2107
2017-08-17	46.0	47.5	45.0	46.61	1.64	3.65	2030522.0	94245665.15	3909
2017-08-16	45.05	46.4	43.8	44.97	-0.36	-0.79	1469606.0	66484821.5	3135
2017-08-15	48.25	49.45	44.8	45.33	-2.96	-6.13	1547638.0	73827100.15	3569
2017-08-14	49.0	51.0	48.2	48.29	-1.7	-3.4	1561461.0	77166016.95	3722
2017-08-13	52.3	52.7	49.8	49.99	-1.15	-2.25	1070827.0	55098466.25	2542
2017-08-10	52.0	54.1	50.7	51.14	-0.86	-1.65	2300070.0	120470685.8	5149
2017-08-09	54.0	56.3	50.3	52.0	-1.66	-3.09	4510024.0	242171212.2	9370
2017-08-08	52.5	53.9	51.0	53.66	4.66	9.51	2369421.0	125613438.1	3814
2017-08-07	45.2	49.0	45.0	49.0	4.45	9.99	2363646.0	112061988.55	4122
2017-08-06	42.5	44.55	42.5	44.55	4.03	9.95	1557556.0	68477500.65	2781
2017-08-03	40.0	41.2	39.7	40.52	0.3	0.75	951687.0	38707183.35	1933
2017-08-02	40.95	41.0	39.6	40.22	-0.44	-1.08	279617.0	11287863.4	737
2017-08-01	40.5	41.55	39.7	40.66	0.45	1.12	702222.0	28696881.35	1619
2017-07-31	41.0	41.5	40.0	40.21	-0.78	-1.9	651920.0	26532348.25	1533
2017-07-30	39.7	42.1	39.7	40.99	1.38	3.48	1174008.0	48342239.4	2423
2017-07-27	40.8	40.8	39.0	39.61	-0.91	-2.25	877929.0	35040996.5	1970
2017-07-26	40.2	41.4	40.2	40.52	0.33	0.82	1347595.0	55003319.45	2553
2017-07-25	39.0	41.25	38.65	40.19	1.28	3.29	2228844.0	89865935.2	4214
2017-07-24	36.7	39.75	36.25	38.91	2.17	5.91	1626003.0	62579435.75	3016
2017-07-23	37.7	37.9	36.65	36.74	-0.59	-1.58	483552.0	17890931.8	1136
2017-07-20	35.5	38.2	35.35	37.33	2.27	6.47	1609255.0	60203182.15	3078
2017-07-19	35.25	35.95	34.75	35.06	-0.1	-0.28	318315.0	11228509.25	889
2017-07-18	36.6	36.9	35.0	35.16	-1.46	-3.99	566713.0	20511994.7	1400
2017-07-17	37.7	37.7	36.05	36.62	-0.74	-1.98	999000.0	36631375.5	2025
2017-07-16	35.9	37.7	35.9	37.36	1.66	4.65	815222.0	30061340.7	1648
2017-07-13	34.4	36.2	34.0	35.7	1.75	5.15	1059134.0	37730294.5	2050
2017-07-12	37.2	37.4	33.5	33.95	-3.03	-8.19	1105781.0	40001327.35	2253
2017-07-11	36.0	38.15	35.0	36.98	1.24	3.47	1736651.0	64096542.9	3314
2017-07-10	33.0	36.0	33.0	35.74	2.95	9.0	1340019.0	46357856.8	2271
2017-07-09	32.45	33.5	32.45	32.79	0.36	1.11	461346.0	15250290.9	929
2017-07-06	32.0	33.1	31.9	32.43	0.4	1.25	428814.0	14020182.05	1012
2017-07-05	32.2	32.5	31.9	32.03	-0.27	-0.84	175026.0	5626949.75	407
2017-07-04	33.1	33.45	32.05	32.3	-0.7	-2.12	363905.0	11998078.35	738
2017-07-03	33.0	33.9	32.65	33.0	0.23	0.7	723864.0	24102013.2	1492
2017-07-02	32.0	33.55	31.6	32.77	1.0	3.15	908336.0	29882816.65	1811
2017-06-22	32.2	32.2	31.65	31.77	-0.31	-0.97	168066.0	5356479.9	437
2017-06-21	32.5	33.15	31.8	32.08	-0.41	-1.26	790725.0	25583508.95	1593
2017-06-20	30.6	33.4	30.6	32.49	2.09	6.88	1585464.0	52129755.9	2161
2017-06-19	31.0	31.0	29.7	30.4	-0.74	-2.38	383914.0	11640297.8	857
2017-06-18	32.3	32.5	30.7	31.14	-1.04	-3.23	385100.0	12274018.0	784
2017-06-15	35.2	35.2	32.15	32.18	-3.54	-9.91	724311.0	24129661.55	1323
2017-06-14	35.65	36.1	35.6	35.72	-0.17	-0.47	109074.0	3906809.1	242
2017-06-13	36.4	36.4	35.85	35.89	-0.1	-0.28	90744.0	3266454.9	249
2017-06-12	36.4	36.8	35.9	35.99	-0.55	-1.51	199635.0	7203251.35	411
2017-06-11	37.75	38.0	36.1	36.54	-1.07	-2.84	132024.0	4898615.35	391
2017-06-08	37.75	37.8	37.3	37.61	-0.14	-0.37	80624.0	3021871.15	250
2017-06-07	37.6	37.95	37.4	37.75	0.14	0.37	83974.0	3163803.0	276
2017-06-06	38.45	38.45	37.55	37.61	-0.84	-2.18	288533.0	10927026.9	681
2017-06-05	38.9	39.2	38.0	38.45	-0.93	-2.36	634392.0	24443237.55	1252
2017-06-04	36.5	39.75	36.3	39.38	3.24	8.97	1145798.0	44310843.5	1755
2017-06-01	36.1	36.7	36.0	36.14	-0.17	-0.47	196301.0	7122655.9	390
2017-05-31	36.6	37.5	36.2	36.31	-0.4	-1.09	266664.0	9795865.4	550
2017-05-30	36.2	37.5	36.0	36.71	0.43	1.19	366540.0	13473241.7	684
2017-05-29	35.7	36.4	35.6	36.28	0.52	1.45	91232.0	3280213.3	292
2017-05-28	37.4	37.4	35.6	35.76	-1.74	-4.64	164217.0	5944126.4	399
2017-05-25	37.7	38.0	37.3	37.5	-0.24	-0.64	236508.0	8899996.8	612
2017-05-24	37.8	38.3	37.2	37.74	0.12	0.32	278462.0	10501066.1	669
2017-05-23	38.7	38.7	37.5	37.62	-1.17	-3.02	274119.0	10421489.1	746
2017-05-22	38.9	39.8	38.7	38.79	-0.11	-0.28	474790.0	18655769.8	1056
2017-05-21	39.2	39.5	38.8	38.9	0.3	0.78	203018.0	7938064.3	516
2017-05-18	39.4	39.6	38.0	38.6	-1.08	-2.72	457404.0	17776344.7	1141
2017-05-17	40.2	40.8	39.5	39.68	-0.67	-1.66	630993.0	25329449.7	1355
2017-05-16	41.0	42.4	40.2	40.35	0.06	0.15	1407114.0	58074164.6	2641
2017-05-15	36.8	40.3	36.8	40.29	3.64	9.93	1325073.0	52378753.9	2274
2017-05-14	37.0	37.1	36.5	36.65	-0.37	-1.0	140194.0	5155808.2	295
2017-05-11	37.6	37.9	36.5	37.02	-0.71	-1.88	232263.0	8644682.1	587
2017-05-10	38.0	38.0	37.5	37.73	-0.29	-0.76	113616.0	4288791.2	315
2017-05-09	38.4	38.6	37.9	38.02	-0.32	-0.83	138846.0	5286954.2	344
2017-05-08	38.5	38.5	38.0	38.34	0.03	0.08	77564.0	2968837.3	256
2017-05-07	38.6	38.8	37.9	38.31	-0.6	-1.54	137392.0	5265188.1	477
2017-05-04	39.8	39.8	38.6	38.91	-0.97	-2.43	302029.0	11795961.8	719
2017-05-03	40.8	40.8	39.8	39.88	-0.48	-1.19	200514.0	8062265.1	453
2017-05-02	40.3	41.0	40.1	40.36	0.06	0.15	354806.0	14401646.8	751
2017-05-01	40.5	40.6	40.2	40.3	-0.07	-0.17	155059.0	6263523.5	369
2017-04-30	40.8	41.0	40.3	40.37	-0.39	-0.96	310349.0	12593687.5	649
2017-04-27	41.2	42.1	40.5	40.76	-0.25	-0.61	526570.0	21809214.9	1135
2017-04-26	41.2	41.3	40.8	41.01	-0.2	-0.49	154475.0	6343193.6	389
2017-04-25	41.5	42.0	40.8	41.21	-0.17	-0.41	490608.0	20287391.3	1192
2017-04-24	42.3	42.4	40.8	41.38	-0.41	-0.98	347341.0	14377743.0	943
2017-04-23	40.3	42.7	39.5	41.79	2.39	6.07	865585.0	35715446.9	2051
2017-04-20	43.0	43.3	39.4	39.4	-4.31	-9.86	880720.0	36224116.8	2122
2017-04-19	44.5	44.8	43.5	43.71	-0.91	-2.04	616939.0	27156917.5	1552
2017-04-18	46.1	46.7	44.3	44.62	-1.55	-3.36	657546.0	29984427.6	1665
2017-04-17	47.0	48.0	46.0	46.17	-1.27	-2.68	1560295.0	73347557.0	3427
2017-04-16	45.5	48.4	44.3	47.44	3.42	7.77	2826990.0	130967549.1	5740
2017-04-13	44.2	44.6	43.8	44.02	-0.08	-0.18	309708.0	13650885.45	917
2017-04-12	43.4	44.6	43.3	44.1	0.68	1.57	431579.0	18973908.95	1107
2017-04-11	43.9	43.9	43.4	43.42	-0.24	-0.55	132333.0	5773439.55	464
2017-04-10	43.7	43.9	43.6	43.66	-0.04	-0.09	131225.0	5736203.65	463
2017-04-09	43.6	44.6	43.6	43.7	0.22	0.51	389858.0	17207593.95	1119
2017-04-06	43.7	43.8	43.4	43.48	-0.12	-0.28	117538.0	5121364.05	406
2017-04-05	43.6	43.9	43.5	43.6	-0.04	-0.09	133354.0	5822375.3	391
2017-04-04	43.8	44.0	43.5	43.64	-0.08	-0.18	107418.0	4698346.4	348
2017-04-03	43.8	44.2	43.6	43.72	0.02	0.05	175278.0	7702658.1	660
2017-04-02	44.0	44.0	43.6	43.7	0.06	0.14	112613.0	4931835.6	454
2017-03-30	44.3	44.4	43.5	43.64	-0.56	-1.27	275186.0	12086149.55	795
2017-03-29	44.3	44.4	44.0	44.2	0.06	0.14	118280.0	5231293.5	420
2017-03-28	44.4	44.8	44.1	44.14	-0.16	-0.36	153569.0	6812474.2	490
2017-03-27	44.4	45.2	44.3	44.3	-0.08	-0.18	260775.0	11635194.2	770
2017-03-26	44.8	44.8	44.3	44.38	0.02	0.05	178030.0	7911560.95	461
2017-03-23	44.4	44.9	44.3	44.36	0.46	1.05	344173.0	15324051.8	913
2017-03-22	45.2	45.3	43.3	43.9	-2.28	-4.94	455304.0	20227578.55	1360
2017-03-21	46.3	46.6	45.4	46.18	0.2	0.43	352089.0	16171751.45	1186
2017-03-20	46.7	47.8	45.8	45.98	-0.78	-1.67	460092.0	21484598.75	1207
2017-03-19	46.0	47.8	46.0	46.76	1.02	2.23	406183.0	19056567.75	1151
2017-03-16	45.0	47.2	44.9	45.74	0.98	2.19	526870.0	24161330.25	1438
2017-03-15	44.2	45.6	44.2	44.76	0.38	0.86	393482.0	17651883.4	1025
2017-03-14	44.0	44.8	43.4	44.38	0.02	0.05	493643.0	21810122.2	1567
2017-03-13	45.4	46.3	44.0	44.36	-0.86	-1.9	263799.0	12015918.65	952
2017-03-12	45.6	47.5	45.0	45.22	-0.4	-0.88	325414.0	14994845.05	1025
2017-03-09	46.8	46.8	45.0	45.62	-1.68	-3.55	349048.0	15958687.7	1212
2017-03-08	49.0	49.2	47.2	47.3	-1.92	-3.9	567168.0	27165839.25	1894
2017-03-07	46.3	50.0	46.1	49.22	3.16	6.86	1715114.0	83054065.35	3978
2017-03-06	46.1	46.3	45.6	46.06	-0.22	-0.48	126478.0	5817419.5	515
2017-03-05	47.0	47.5	46.1	46.28	-0.6	-1.28	202344.0	9416540.4	736
2017-03-02	46.3	48.2	46.1	46.88	0.5	1.08	858526.0	40625820.65	1999
2017-03-01	46.3	47.5	45.5	46.38	0.3	0.65	445491.0	20722971.45	1330
2017-02-28	45.1	46.4	44.5	46.08	0.28	0.61	424211.0	19326937.35	1347
2017-02-27	48.5	48.9	45.6	45.8	-2.88	-5.92	418014.0	19660540.1	1412
2017-02-26	49.6	49.6	48.5	48.68	-1.14	-2.29	274487.0	13429623.25	984
2017-02-23	50.5	50.5	49.6	49.82	-0.56	-1.11	221482.0	11054310.35	745
2017-02-22	51.5	51.5	50.2	50.38	-0.68	-1.33	230591.0	11692348.1	700
2017-02-21	50.5	51.75	50.0	51.06	0.76	1.51	522533.0	26683910.4	1557
2017-02-20	51.75	51.75	50.0	50.3	-1.4	-2.71	359672.0	18401341.1	937
2017-02-19	52.5	52.5	51.25	51.7	-0.8	-1.52	474880.0	24670646.1	1163
2017-02-16	52.75	53.25	52.5	52.5	-0.22	-0.42	315527.0	16626007.0	752
2017-02-15	52.5	53.75	52.5	52.72	-0.06	-0.11	580735.0	30825825.6	1379
2017-02-14	52.0	54.25	51.75	52.78	0.54	1.03	1167777.0	62068238.0	2414
2017-02-13	53.5	53.5	52.0	52.24	-1.52	-2.83	637386.0	33531495.5	1511
2017-02-12	55.75	56.0	53.25	53.76	-1.34	-2.43	1571412.0	85600600.3	3124
2017-02-09	52.0	55.5	52.0	55.1	4.46	8.81	2258974.0	124299593.7	3880
2017-02-08	52.0	52.0	50.2	50.64	-1.28	-2.47	258266.0	13137379.2	800
2017-02-07	52.5	52.5	51.5	51.92	-0.18	-0.35	182234.0	9452673.9	593
2017-02-06	53.0	53.25	51.5	52.1	-1.02	-1.92	367163.0	19144306.9	979
2017-02-05	54.75	55.0	52.75	53.12	-1.48	-2.71	412266.0	22199356.1	930
2017-02-02	54.25	56.5	54.0	54.6	0.74	1.37	1200553.0	66092105.3	2270
2017-02-01	53.25	54.25	52.5	53.86	1.06	2.01	660814.0	35431992.6	1338
2017-01-31	53.25	53.25	52.5	52.8	-0.42	-0.79	209157.0	11039453.3	502
2017-01-30	52.75	54.0	52.5	53.22	0.38	0.72	429426.0	22864423.3	1014
2017-01-29	52.75	53.0	52.25	52.84	0.18	0.34	328362.0	17293514.5	733
2017-01-26	52.75	54.25	52.5	52.66	0.06	0.11	960967.0	51338442.6	1895
2017-01-25	53.25	53.25	52.5	52.6	-0.3	-0.57	382536.0	20207559.4	842
2017-01-24	53.5	53.5	52.5	52.9	0.14	0.27	290663.0	15390493.1	663
2017-01-23	53.75	54.5	52.5	52.76	-0.42	-0.79	540318.0	28921689.8	1330
2017-01-22	53.0	54.0	52.5	53.18	0.82	1.57	551373.0	29351079.5	1393
2017-01-19	52.5	54.0	52.0	52.36	-0.12	-0.23	855887.0	45343155.6	2390
2017-01-18	50.5	54.5	50.2	52.48	1.36	2.66	1251029.0	65710752.5	2762
2017-01-17	50.5	51.5	49.4	51.12	0.38	0.75	308873.0	15639658.75	925
2017-01-16	51.5	52.25	50.5	50.74	-1.0	-1.93	227328.0	11674588.2	772
2017-01-15	50.5	52.5	50.5	51.74	-0.38	-0.73	331503.0	17177119.9	870
2017-01-12	53.0	53.25	51.75	52.12	-0.4	-0.76	372181.0	19524467.8	1055
2017-01-11	53.5	54.5	52.5	52.52	-1.18	-2.2	465254.0	24742164.6	1181
2017-01-10	50.5	55.25	50.5	53.7	2.54	4.96	1207853.0	64444590.5	3541
2017-01-09	54.5	54.75	50.0	51.16	-3.46	-6.33	790205.0	40933146.0	2408
2017-01-08	56.25	56.5	54.5	54.62	-1.24	-2.22	428724.0	23660901.7	1365
2017-01-05	57.5	57.75	55.5	55.86	-1.0	-1.76	711083.0	40132462.9	1851
2017-01-04	56.75	58.5	56.25	56.86	0.9	1.61	1553118.0	88768633.2	3708
2017-01-03	54.25	57.75	53.5	55.96	0.72	1.3	2140400.0	119530746.1	5332
2017-01-02	59.0	61.0	55.25	55.24	-6.0	-9.8	2245271.0	130186410.5	5774
2017-01-01	66.25	66.75	61.25	61.24	-6.68	-9.84	2954379.0	187270379.5	7292
2016-12-29	69.5	70.75	67.5	67.92	-1.36	-1.96	1983806.0	137612162.7	4824
2016-12-28	68.5	73.25	67.0	69.28	1.1	1.61	4073994.0	285367855.4	9240
2016-12-27	68.25	68.25	64.5	68.18	6.18	9.97	2759221.0	185063457.8	5501
2016-12-26	62.0	62.0	62.0	62.0	5.6	9.93	60224.0	3733888.0	128
2016-12-25	56.5	56.5	56.5	56.4	5.06	9.86	139869.0	7888583.4	212
2016-12-22				51.34	0.0	0.0	0.0	0.0	0
2016-12-21				51.34	0.0	0.0	0.0	0.0	0
2016-12-20				51.34	0.0	0.0	0.0	0.0	0
2016-12-19				51.34	0.0	0.0	0.0	0.0	0
2016-12-18				51.34	0.0	0.0	0.0	0.0	0
2016-12-15				51.34	0.0	0.0	0.0	0.0	0
2016-12-14				51.34	0.0	0.0	0.0	0.0	0
2016-12-13				51.34	0.0	0.0	0.0	0.0	0
2016-12-12				51.34	0.0	0.0	0.0	0.0	0
2016-12-11				51.34	0.0	0.0	0.0	0.0	0
2016-12-08				51.34	0.0	0.0	0.0	0.0	0
2016-12-07				51.34	0.0	0.0	0.0	0.0	0
2016-12-06				51.34	0.0	0.0	0.0	0.0	0
2016-12-05				51.34	0.0	0.0	0.0	0.0	0
2016-12-04				51.34	0.0	0.0	0.0	0.0	0
2016-12-01				51.34	0.0	0.0	0.0	0.0	0
2016-11-30				51.34	0.0	0.0	0.0	0.0	0
2016-11-29				51.34	0.0	0.0	0.0	0.0	0
2016-11-28				51.34	0.0	0.0	0.0	0.0	0
2016-11-27				51.34	0.0	0.0	0.0	0.0	0
2016-11-24				51.34	0.0	0.0	0.0	0.0	0
2016-11-23				51.34	0.0	0.0	0.0	0.0	0
2016-11-22				51.34	0.0	0.0	0.0	0.0	0
2016-11-21				51.34	0.0	0.0	0.0	0.0	0
2016-11-20				51.34	0.0	0.0	0.0	0.0	0
2016-11-17				51.34	0.0	0.0	0.0	0.0	0
2016-11-16				51.34	0.0	0.0	0.0	0.0	0
2016-11-15				51.34	0.0	0.0	0.0	0.0	0
2016-11-14				51.34	0.0	0.0	0.0	0.0	0
2016-11-13				51.34	0.0	0.0	0.0	0.0	0
2016-11-10				51.34	0.0	0.0	0.0	0.0	0
2016-11-09				51.34	0.0	0.0	0.0	0.0	0
2016-11-08				51.34	0.0	0.0	0.0	0.0	0
2016-11-07				51.34	0.0	0.0	0.0	0.0	0
2016-11-06				51.34	0.0	0.0	0.0	0.0	0
2016-11-03				51.34	0.0	0.0	0.0	0.0	0
2016-11-02				51.34	0.0	0.0	0.0	0.0	0
2016-11-01				51.34	0.0	0.0	0.0	0.0	0
2016-10-31				51.34	0.0	0.0	0.0	0.0	0
2016-10-30				51.34	0.0	0.0	0.0	0.0	0
2016-10-27				51.34	0.0	0.0	0.0	0.0	0
2016-10-26				51.34	0.0	0.0	0.0	0.0	0
2016-10-25				51.34	0.0	0.0	0.0	0.0	0
2016-10-24				51.34	0.0	0.0	0.0	0.0	0
2016-10-23				51.34	0.0	0.0	0.0	0.0	0
2016-10-20				51.34	0.0	0.0	0.0	0.0	0
2016-10-19				51.34	0.0	0.0	0.0	0.0	0
2016-10-18				51.34	0.0	0.0	0.0	0.0	0
2016-10-17				51.34	0.0	0.0	0.0	0.0	0
2016-10-16				51.34	0.0	0.0	0.0	0.0	0
2016-10-13				51.34	0.0	0.0	0.0	0.0	0
2016-10-12				51.34	0.0	0.0	0.0	0.0	0
2016-10-11				51.34	0.0	0.0	0.0	0.0	0
2016-10-10				51.34	0.0	0.0	0.0	0.0	0
2016-10-09				51.34	0.0	0.0	0.0	0.0	0
2016-10-06				51.34	0.0	0.0	0.0	0.0	0
2016-10-05				51.34	0.0	0.0	0.0	0.0	0
2016-10-04				51.34	0.0	0.0	0.0	0.0	0
2016-10-03				51.34	0.0	0.0	0.0	0.0	0
2016-10-02				51.34	0.0	0.0	0.0	0.0	0
2016-09-29				51.34	0.0	0.0	0.0	0.0	0
2016-09-28				51.34	0.0	0.0	0.0	0.0	0
2016-09-27				51.34	0.0	0.0	0.0	0.0	0
2016-09-26				51.34	0.0	0.0	0.0	0.0	0
2016-09-25				51.34	0.0	0.0	0.0	0.0	0
2016-09-21				51.34	0.0	0.0	0.0	0.0	0
2016-09-20				51.34	0.0	0.0	0.0	0.0	0
2016-09-19				51.34	0.0	0.0	0.0	0.0	0
2016-09-18				51.34	0.0	0.0	0.0	0.0	0
2016-09-08				51.34	0.0	0.0	0.0	0.0	0
2016-09-07				51.34	0.0	0.0	0.0	0.0	0
2016-09-06				51.34	0.0	0.0	0.0	0.0	0
2016-09-05				51.34	0.0	0.0	0.0	0.0	0
2016-09-04				51.34	0.0	0.0	0.0	0.0	0
2016-09-01				51.34	0.0	0.0	0.0	0.0	0
2016-08-31				51.34	0.0	0.0	0.0	0.0	0
2016-08-30				51.34	0.0	0.0	0.0	0.0	0
2016-08-29				51.34	0.0	0.0	0.0	0.0	0
2016-08-28				51.34	0.0	0.0	0.0	0.0	0
2016-08-25				51.34	0.0	0.0	0.0	0.0	0
2016-08-24				51.34	0.0	0.0	0.0	0.0	0
2016-08-23				51.34	0.0	0.0	0.0	0.0	0
2016-08-22				51.34	0.0	0.0	0.0	0.0	0
2016-08-21				51.34	0.0	0.0	0.0	0.0	0
2016-08-18				51.34	0.0	0.0	0.0	0.0	0
2016-08-17				51.34	0.0	0.0	0.0	0.0	0
2016-08-16				51.34	0.0	0.0	0.0	0.0	0
2016-08-15				51.34	0.0	0.0	0.0	0.0	0
2016-08-14				51.34	0.0	0.0	0.0	0.0	0
2016-08-11				51.34	0.0	0.0	0.0	0.0	0
2016-08-10				51.34	0.0	0.0	0.0	0.0	0
2016-08-09				51.34	0.0	0.0	0.0	0.0	0
2016-08-08				51.34	0.0	0.0	0.0	0.0	0
2016-08-07				51.34	0.0	0.0	0.0	0.0	0
2016-08-04	54.5	55.75	51.0	51.34	-1.66	-3.13	1817868.0	97773591.5	4578
2016-08-03	45.8	53.0	45.2	53.0	4.7	9.73	1982854.0	99762942.1	4347
2016-08-02	48.4	50.5	48.3	48.3	-5.3	-9.89	534781.0	26298884.8	1357
2016-08-01	53.5	54.5	53.5	53.6	-5.76	-9.7	555529.0	29907780.2	1007
2016-07-31	62.0	62.5	58.75	59.36	-2.26	-3.67	219447.0	13126455.0	785
2016-07-28	63.0	63.75	61.0	61.62	-1.74	-2.75	147895.0	9232510.5	675
2016-07-27	64.25	64.75	63.0	63.36	-1.08	-1.68	127767.0	8136393.4	511
2016-07-26	63.5	64.75	63.25	64.44	0.56	0.88	192552.0	12330381.8	603
2016-07-25	64.0	64.25	63.0	63.88	-0.06	-0.09	154997.0	9860317.1	529
2016-07-24	64.75	64.75	63.5	63.94	-0.46	-0.71	119278.0	7640409.9	475
2016-07-21	66.0	66.25	64.25	64.4	-1.4	-2.13	167884.0	10909813.6	591
2016-07-20	66.25	66.5	65.75	65.8	-0.3	-0.45	121755.0	8048197.3	402
2016-07-19	66.5	66.75	65.75	66.1	-0.56	-0.84	214542.0	14207790.4	609
2016-07-18	66.25	68.0	66.25	66.66	0.66	1.0	824869.0	55351392.7	1823
2016-07-17	66.0	66.5	65.5	66.0	0.38	0.58	212743.0	14036436.9	620
2016-07-14	66.5	67.0	65.5	65.62	-0.78	-1.17	508065.0	33640016.7	1197
2016-07-13	65.75	68.0	65.5	66.4	1.12	1.72	1007811.0	67320840.0	2199
2016-07-12	64.5	66.25	64.5	65.28	0.72	1.12	369368.0	24174585.6	971
2016-07-11	64.5	65.0	64.5	64.56	-0.12	-0.19	178583.0	11547597.9	538
2016-07-10	63.75	65.5	63.75	64.68	1.14	1.79	282027.0	18281914.7	855
2016-06-30	65.0	65.5	63.5	63.54	-1.64	-2.52	319527.0	20488544.8	1129
2016-06-29	67.5	68.0	65.0	65.18	-1.86	-2.77	794253.0	52497043.6	2271
2016-06-28	61.5	67.5	61.5	67.04	5.58	9.08	2104141.0	138382010.2	4475
2016-06-27	63.0	63.25	61.5	61.46	-0.8	-1.28	219102.0	13643887.1	709
2016-06-26	59.75	62.5	58.5	62.26	-1.7	-2.66	531687.0	32293137.1	1504
2016-06-23	64.5	64.5	62.75	63.96	-0.78	-1.2	414913.0	26405201.1	1177
2016-06-22	66.5	67.25	64.5	64.74	-1.82	-2.73	342796.0	22593270.3	903
2016-06-21	66.5	67.5	66.25	66.56	0.16	0.24	377606.0	25254177.9	823
2016-06-20	66.5	66.75	66.25	66.4	0.0	0.0	117845.0	7819679.9	378
2016-06-19	66.25	67.25	66.25	66.4	0.08	0.12	167943.0	11196244.7	540
2016-06-16	67.25	67.75	66.0	66.32	-1.34	-1.98	380369.0	25333040.3	1009
2016-06-15	68.5	69.5	67.0	67.66	-0.72	-1.05	585063.0	40114674.9	1386
2016-06-14	68.25	68.75	68.25	68.38	-0.2	-0.29	151674.0	10387327.1	459
2016-06-13	68.75	69.5	68.5	68.58	-0.2	-0.29	224059.0	15405496.5	585
2016-06-12	68.25	70.5	67.75	68.78	0.24	0.35	1037493.0	71740839.4	1954
2016-06-09	68.75	69.5	68.5	68.54	0.06	0.09	455066.0	31307233.9	1093
2016-06-08	68.0	69.5	67.5	68.48	0.7	1.03	648256.0	44559445.8	1428
2016-06-07	67.5	68.25	67.25	67.78	0.56	0.83	262112.0	17726485.1	693
2016-06-06	67.5	68.25	66.75	67.22	-0.34	-0.5	260454.0	17516238.2	874
2016-06-05	68.0	70.25	67.5	67.56	0.16	0.24	1119201.0	77071672.2	2683
2016-06-02	68.25	68.5	67.25	67.4	-0.52	-0.77	250161.0	16948377.7	753
2016-06-01	68.5	68.5	67.5	67.92	-0.34	-0.5	235252.0	16007391.5	673
2016-05-31	67.25	69.25	67.25	68.26	1.46	2.19	905333.0	61759194.2	2080
2016-05-30	68.5	68.75	66.25	66.8	-1.28	-1.88	389904.0	26293083.1	1278
2016-05-29	68.75	69.5	67.5	68.08	-0.84	-1.22	554938.0	37740244.9	1702
2016-05-26	71.5	72.0	68.5	68.92	-2.02	-2.85	533675.0	37608287.0	1670
2016-05-25	71.0	72.0	70.25	70.94	0.86	1.23	603322.0	42870652.3	1736
2016-05-24	68.25	72.5	67.5	70.08	2.58	3.82	1685691.0	119145382.5	4424
2016-05-23	74.5	74.75	67.25	67.5	-7.12	-9.54	877109.0	62120727.2	2961
2016-05-22	76.0	76.5	74.5	74.62	-0.6	-0.8	564734.0	42600342.0	1902
2016-05-19	75.75	78.25	75.0	75.22	0.4	0.53	2906776.0	223095417.2	6237
2016-05-18	75.5	77.0	74.75	74.82	-0.04	-0.05	1039517.0	78774046.1	2505
2016-05-17	75.0	75.25	74.5	74.86	0.22	0.29	445340.0	33335411.8	1094
2016-05-16	74.75	75.25	74.25	74.64	0.16	0.21	587611.0	43861939.7	1586
2016-05-15	74.5	75.75	74.25	74.48	0.14	0.19	846416.0	63276304.2	2122
2016-05-12	75.25	76.75	74.25	74.34	-0.66	-0.88	1479185.0	111556882.0	3903
2016-05-11	78.5	81.0	74.25	75.0	-2.42	-3.13	4446752.0	348126245.0	9731
2016-05-10	73.75	80.5	73.5	77.42	3.68	4.99	4267201.0	330722641.7	8869
2016-05-09	73.0	75.5	72.5	73.74	0.84	1.15	1618222.0	119810784.8	3487
2016-05-08	73.25	73.5	72.5	72.9	0.04	0.05	432979.0	31628227.4	1264
2016-05-05	73.5	73.75	72.5	72.86	0.24	0.33	426611.0	31205449.8	1228
2016-05-04	72.0	75.25	71.5	72.62	0.06	0.08	1520543.0	112074659.4	3547
2016-05-03	73.5	74.5	72.25	72.56	-1.06	-1.44	379783.0	27778906.6	1191
2016-05-02	74.25	74.25	72.75	73.62	-0.4	-0.54	334365.0	24584422.0	1074
2016-05-01	74.5	75.5	73.5	74.02	-0.64	-0.86	533946.0	39787482.5	1582
2016-04-28	76.5	77.75	74.5	74.66	-1.58	-2.07	1294871.0	98728134.5	3008
2016-04-27	74.5	77.5	74.5	76.24	1.72	2.31	1723791.0	131704081.3	3749
2016-04-26	74.0	76.0	73.5	74.52	0.52	0.7	1715252.0	128458399.7	3524
2016-04-25	73.5	75.5	73.0	74.0	0.56	0.76	1327663.0	98642294.9	2877
2016-04-24	72.5	74.5	72.0	73.44	0.12	0.16	643314.0	47242767.8	1837
2016-04-21	73.0	75.25	73.0	73.32	0.34	0.47	915698.0	67670986.0	2345
2016-04-20	73.5	73.75	72.5	72.98	-0.44	-0.6	368841.0	27021108.7	1180
2016-04-19	73.5	74.5	73.25	73.42	0.6	0.82	602600.0	44381510.9	1656
2016-04-18	70.25	75.5	69.5	72.82	1.24	1.73	2252510.0	166497904.5	5133
2016-04-17	73.0	73.5	71.5	71.58	-1.2	-1.65	417008.0	30125089.9	1216
2016-04-14	73.5	73.5	72.5	72.78	-0.46	-0.63	388193.0	28310608.2	1207
2016-04-13	73.75	74.25	73.0	73.24	-0.34	-0.46	427561.0	31407514.9	1297
2016-04-12	72.5	74.5	72.5	73.58	0.88	1.21	700968.0	51544319.1	2002
2016-04-11	73.5	75.0	72.5	72.7	-0.72	-0.98	982951.0	72683110.7	2518
2016-04-10	74.0	74.5	73.25	73.42	0.3	0.41	533647.0	39423175.8	1623
2016-04-07	74.75	75.25	72.75	73.12	-0.74	-1.0	982825.0	72609702.9	2948
2016-04-06	74.25	76.0	73.5	73.86	0.04	0.05	1473083.0	110336396.3	3763
2016-04-05	73.0	76.25	69.5	73.82	1.42	1.96	3710421.0	272251964.2	9049
2016-04-04	66.0	72.5	66.0	72.4	6.46	9.8	1561302.0	109024370.5	3783
2016-04-03	69.5	70.0	64.25	65.94	-5.2	-7.31	1327463.0	88459233.0	3869
2016-03-31	73.25	73.25	70.5	71.14	-2.56	-3.47	895719.0	64376124.4	2743
2016-03-30	75.5	76.0	73.25	73.7	-1.06	-1.42	994635.0	74228340.6	2835
2016-03-29	76.5	76.5	74.0	74.76	-1.68	-2.2	928551.0	69724662.2	2608
2016-03-28	76.25	78.5	75.5	76.44	1.64	2.19	1989401.0	153482196.7	4910
2016-03-27	78.5	79.0	74.0	74.8	-3.18	-4.08	1325367.0	101924218.9	3944
2016-03-24	79.75	81.5	77.5	77.98	-2.12	-2.65	2225062.0	176763387.0	5562
2016-03-23	80.75	82.5	79.75	80.1	-0.44	-0.55	2016615.0	163200326.7	4816
2016-03-22	79.0	82.5	78.0	80.54	1.54	1.95	4335537.0	348447695.0	9443
2016-03-21	82.0	82.5	78.5	79.0	-2.1	-2.59	2515212.0	203203065.3	5999
2016-03-20	78.5	83.75	76.5	81.1	3.2	4.11	4964523.0	402282459.8	10335
2016-03-17	79.0	81.5	77.5	77.9	2.1	2.77	3413494.0	270305782.3	7975
2016-03-16	69.0	75.75	68.5	75.8	6.84	9.92	2126896.0	157470130.4	3986
2016-03-15	70.25	71.0	67.5	68.96	-1.76	-2.49	811075.0	56209858.3	2326
2016-03-14	72.5	73.0	70.5	70.72	-1.82	-2.51	957317.0	68715875.2	2629
2016-03-13	73.5	74.5	72.5	72.54	-0.72	-0.98	611087.0	44806842.4	1777
2016-03-10	74.25	76.0	73.0	73.26	-0.64	-0.87	1442668.0	107783668.9	3546
2016-03-09	75.5	75.5	73.75	73.9	-1.8	-2.38	633096.0	47283645.7	2077
2016-03-08	75.75	77.25	75.5	75.7	0.06	0.08	1187783.0	90540201.2	2786
2016-03-07	77.0	77.5	74.75	75.64	-1.12	-1.46	871218.0	66409780.8	2546
2016-03-06	77.75	77.75	76.5	76.76	0.84	1.11	1273317.0	98433940.3	3118
2016-03-03	76.5	78.0	75.0	75.92	0.08	0.11	1796979.0	137485653.6	4268
2016-03-02	77.5	77.75	74.75	75.84	-1.04	-1.35	1100069.0	83867246.3	3338
2016-03-01	77.25	78.5	76.5	76.88	0.82	1.08	1246628.0	96412267.7	3256
2016-02-29	78.5	79.5	75.5	76.06	-2.38	-3.03	2181594.0	169613396.2	5839
2016-02-28	78.0	79.75	77.75	78.44	2.28	2.99	2670317.0	209884367.9	6021
2016-02-25	76.5	79.5	75.5	76.16	0.76	1.01	5348303.0	413311496.6	11637
2016-02-24	78.0	82.5	74.25	75.4	-2.5	-3.21	8633969.0	680374331.9	17887
2016-02-23	72.0	78.5	71.5	77.9	6.5	9.1	5756013.0	436760140.2	11335
2016-02-22	70.75	73.25	69.5	71.4	0.58	0.82	2458157.0	175929010.9	6064
2016-02-21	73.5	74.5	69.5	70.82	-2.5	-3.41	2636660.0	190966652.3	6885
2016-02-18	73.5	75.75	72.75	73.32	0.78	1.08	4271599.0	316505659.0	9250
2016-02-17	69.5	74.5	68.0	72.54	3.72	5.41	5064059.0	358720003.6	10518
2016-02-16	68.0	71.25	65.75	68.82	3.22	4.91	5367383.0	369058036.0	12221
2016-02-15	60.0	65.5	60.0	65.6	5.84	9.77	3001893.0	188103056.0	6646
2016-02-14	69.5	71.0	59.5	59.76	-6.02	-9.15	3683120.0	241349199.2	9622
2016-02-11	71.25	71.75	64.5	65.78	-5.2	-7.33	3874535.0	264392148.4	10464
2016-02-10	72.5	74.5	70.25	70.98	-1.14	-1.58	4320686.0	312513250.4	10641
2016-02-09	75.75	75.75	63.75	72.12	3.12	4.52	9920626.0	708822114.5	23141
2016-02-08	69.0	69.0	69.0	69.0	6.2	9.87	129705.0	8949610.5	308
2016-02-07	58.0	62.75	57.25	62.8	5.56	9.71	1446894.0	89156863.6	2619
2016-02-04	59.0	64.5	55.0	57.24	-2.64	-4.41	3804458.0	226270828.2	10369
2016-02-03	71.5	71.5	58.75	59.88	-5.32	-8.16	7372142.0	483333279.5	18580
2016-02-02	62.0	65.25	61.5	65.2	5.8	9.76	754305.0	48546123.0	1541
2016-02-01	58.0	59.5	56.0	59.4	5.4	10.0	1045263.0	61283836.1	1960
2016-01-31	54.0	54.0	52.5	54.0	4.8	9.76	294019.0	15857376.4	518
2016-01-28	49.2	49.2	47.6	49.2	4.4	9.82	920317.0	45107784.55	1337
2016-01-27	44.8	44.8	44.8	44.8	4.0	9.8	125442.0	5619779.2	188
2016-01-26	40.8	40.8	39.2	40.8	3.7	9.97	201325.0	8203130.1	285
2016-01-25	33.9	37.1	33.2	37.1	3.34	9.89	629561.0	22064536.1	1188
2016-01-24	35.3	35.4	33.4	33.76	0.52	1.56	603556.0	20771228.05	1214
2016-01-21	33.2	35.0	32.8	33.24	-2.06	-5.84	570056.0	19310696.95	1494
2016-01-20	37.9	37.9	35.3	35.3	-3.88	-9.9	585420.0	20961585.9	1368
2016-01-19	37.9	40.0	37.6	39.18	2.0	5.38	847176.0	32829039.85	1803
2016-01-18	36.5	38.4	36.5	37.18	-3.32	-8.2	2171392.0	80396300.5	3194
2016-01-17	40.5	40.5	40.5	40.5	-4.5	-10.0	38776.0	1570407.75	147
2016-01-14	47.6	47.8	45.0	45.0	-4.96	-9.93	504452.0	22940526.7	1001
2016-01-13	54.0	54.75	49.7	49.96	-4.2	-7.75	390028.0	20182483.4	1259
2016-01-12	56.0	56.5	54.0	54.16	-1.96	-3.49	377552.0	20696070.1	900
2016-01-11	56.5	56.5	55.75	56.12	-0.1	-0.18	289158.0	16233824.9	639
2016-01-10	56.5	57.0	56.0	56.22	-0.1	-0.18	344732.0	19364491.5	710
2016-01-07	56.0	58.0	55.5	56.32	0.1	0.18	736148.0	41526765.5	1610
2016-01-06	58.25	58.25	56.0	56.22	-1.62	-2.8	327882.0	18629399.4	924
2016-01-05	57.5	58.5	56.25	57.84	1.36	2.41	427844.0	24567629.5	1169
2016-01-04	60.0	60.5	56.25	56.48	-3.54	-5.9	545415.0	31916249.0	1434
2016-01-03	59.75	60.75	59.5	60.02	0.4	0.67	405971.0	24455636.0	958
2015-12-31	60.0	60.5	59.25	59.62	-0.38	-0.63	242495.0	14466020.1	754
2015-12-30	60.25	61.5	59.5	60.0	0.36	0.6	504838.0	30458178.4	1262
2015-12-29	59.0	60.0	57.5	59.64	0.02	0.03	507291.0	29882831.5	1118
2015-12-28	60.5	60.5	58.75	59.62	-0.7	-1.16	424425.0	25334875.0	1174
2015-12-27	61.0	61.5	59.75	60.32	-0.4	-0.66	592929.0	35904090.3	1535
2015-12-24	63.0	63.5	60.5	60.72	-1.64	-2.63	1094311.0	67511653.8	3012
2015-12-23	63.5	66.5	61.75	62.36	1.28	2.1	2701207.0	173273885.0	6280
2015-12-22	59.75	62.0	59.75	61.08	1.34	2.24	1191190.0	72624483.4	2572
2015-12-21	58.5	62.75	57.5	59.74	1.44	2.47	2205239.0	132590972.9	4760
2015-12-20	56.25	61.0	56.25	58.3	1.5	2.64	2289277.0	134467998.3	4279
2015-12-17	56.5	57.0	56.5	56.8	0.52	0.92	318497.0	18069901.4	806
2015-12-16	58.0	58.0	56.25	56.28	-0.82	-1.44	455459.0	25867575.7	1069
2015-12-15	56.75	57.75	56.25	57.1	0.68	1.21	536777.0	30552351.9	1114
2015-12-14	57.0	57.75	56.5	56.42	-0.24	-0.42	585384.0	33381051.0	1147
2015-12-13	60.0	60.0	56.0	56.66	-4.32	-7.08	624074.0	35720951.2	1373
2015-12-10	61.0	63.0	60.25	60.98	-0.28	-0.46	969918.0	60044994.0	1657
2015-12-09	61.25	61.5	61.0	61.26	0.12	0.2	256302.0	15673360.6	521
2015-12-08	62.0	62.5	61.0	61.14	-1.4	-2.24	328546.0	20179128.1	873
2015-12-07	63.5	63.5	62.25	62.54	-0.52	-0.82	488961.0	30604320.2	1078
2015-12-06	63.0	65.25	62.75	63.06	-0.1	-0.16	1135893.0	72554471.7	2144
2015-12-03	63.25	64.0	62.25	63.16	0.02	0.03	942236.0	59355672.8	1711
2015-12-02	62.75	64.0	62.5	63.14	0.54	0.86	667506.0	42110054.1	1446
2015-12-01	63.25	64.0	62.5	62.6	-0.48	-0.76	1088918.0	68617117.3	2113
2015-11-30	62.0	64.5	61.5	63.08	1.5	2.44	1575377.0	99252099.8	2718
2015-11-29	61.5	62.5	61.25	61.58	0.24	0.39	355014.0	21923559.3	853
2015-11-26	61.5	61.75	61.25	61.34	-0.08	-0.13	211113.0	12995731.3	604
2015-11-25	61.75	62.25	61.5	61.42	-0.34	-0.55	378196.0	23308254.7	905
2015-11-24	62.75	63.5	61.5	61.76	-1.02	-1.62	723181.0	45151103.1	1691
2015-11-23	61.5	65.5	61.5	62.78	1.36	2.21	2413667.0	153491642.9	4219
2015-11-22	61.5	62.25	61.25	61.42	0.24	0.39	536992.0	33185299.7	1144
2015-11-19	61.25	62.25	61.0	61.18	-0.12	-0.2	376219.0	23121907.9	892
2015-11-18	61.5	62.5	61.0	61.3	0.26	0.43	589719.0	36226006.1	1090
2015-11-17	62.0	62.5	61.0	61.04	-0.52	-0.84	360359.0	22231877.6	869
2015-11-16	61.75	62.0	61.0	61.56	0.06	0.1	397578.0	24406421.9	949
2015-11-15	62.5	62.5	61.25	61.5	-1.76	-2.78	624399.0	38522664.2	1165
2015-11-12	63.25	65.0	63.0	63.26	0.08	0.13	813390.0	51918317.1	1744
2015-11-11	63.5	63.75	63.0	63.18	0.04	0.06	341261.0	21591299.3	850
2015-11-10	64.25	64.5	62.75	63.14	-1.14	-1.77	382055.0	24264677.2	964
2015-11-09	63.75	64.75	63.25	64.28	0.62	0.97	458295.0	29298218.0	1166
2015-11-08	64.0	64.5	62.75	63.66	-0.48	-0.75	661827.0	42073241.1	1388
2015-11-05	65.5	66.75	63.75	64.14	-1.32	-2.02	1099461.0	71849269.2	2670
2015-11-04	65.25	69.5	63.5	65.46	1.0	1.55	2914620.0	193427723.5	5359
2015-11-03	66.0	67.25	63.75	64.46	-0.7	-1.07	1236303.0	80993240.8	2647
2015-11-02	64.5	65.75	63.5	65.16	1.68	2.65	747929.0	48204818.8	1700
2015-11-01	63.5	64.75	62.75	63.48	0.36	0.57	474793.0	30129280.9	1124
2015-10-29	64.25	64.5	62.75	63.12	-0.56	-0.88	354501.0	22473435.7	1030
2015-10-28	66.25	66.75	62.75	63.68	-1.08	-1.67	698671.0	44763501.5	1959
2015-10-27	64.25	67.75	63.0	64.76	1.1	1.73	1965678.0	129068333.8	4252
2015-10-26	63.5	64.25	62.5	63.66	0.04	0.06	624210.0	39348489.4	1694
2015-10-25	64.75	65.5	62.5	63.62	-0.7	-1.09	476392.0	30477445.7	1235
2015-10-22	60.5	65.0	59.75	64.32	-1.9	-2.87	1332443.0	83026130.2	2759
2015-10-21	71.5	71.75	66.0	66.22	-5.24	-7.33	942223.0	64505322.4	2478
2015-10-20	72.25	73.25	71.5	71.46	-0.76	-1.05	561540.0	40641548.5	1392
2015-10-19	74.0	74.0	72.0	72.22	-1.68	-2.27	670073.0	48918055.1	1682
2015-10-18	74.0	75.0	73.5	73.9	-0.16	-0.22	1013897.0	75147789.0	2106
2015-10-15	73.75	75.75	73.5	74.06	0.56	0.76	933180.0	69424607.7	2232
2015-10-14	75.0	75.5	73.25	73.5	-2.12	-2.8	780717.0	57958038.5	1930
2015-10-13	76.25	78.5	75.0	75.62	-0.4	-0.53	1669021.0	128650215.1	3620
2015-10-12	72.25	78.5	71.75	76.02	3.94	5.47	3075872.0	234397119.1	6052
2015-10-11	71.25	73.0	71.25	72.08	1.08	1.52	1141141.0	82441543.2	2230
2015-10-08	71.25	71.5	70.75	71.0	-0.08	-0.11	424202.0	30149671.6	843
2015-10-07	71.25	71.5	70.75	71.08	0.1	0.14	489305.0	34808819.7	976
2015-10-06	71.5	71.5	70.75	70.98	-0.32	-0.45	529180.0	37681544.6	1079
2015-10-05	71.25	71.75	71.0	71.3	0.38	0.54	671582.0	47902015.4	1355
2015-10-04	71.0	71.75	70.5	70.92	-0.12	-0.17	530037.0	37646769.3	1074
2015-10-01	71.25	72.75	70.75	71.04	0.12	0.17	1844013.0	132260453.5	2710
2015-09-30	70.75	71.25	70.5	70.92	0.14	0.2	247605.0	17556525.2	596
2015-09-29	70.5	71.5	70.5	70.78	0.16	0.23	421933.0	29894021.4	909
2015-09-21	70.5	72.0	70.5	70.62	-0.16	-0.23	583453.0	41412793.5	1178
2015-09-20	71.0	71.5	70.5	70.78	-0.22	-0.31	270696.0	19139825.1	639
2015-09-17	71.5	71.75	70.75	71.0	-0.02	-0.03	308040.0	21898027.1	787
2015-09-16	71.5	72.75	71.0	71.02	-0.4	-0.56	649608.0	46469262.3	1392
2015-09-15	71.5	71.75	71.0	71.42	0.04	0.06	514829.0	36749640.0	1091
2015-09-14	72.5	72.5	71.0	71.38	-0.84	-1.16	665747.0	47688932.5	1464
2015-09-13	72.0	73.5	72.0	72.22	0.2	0.28	960975.0	69687286.6	2181
2015-09-10	72.25	73.25	71.75	72.02	-1.58	-2.15	1088185.0	78756436.4	2807
2015-09-09	72.5	75.25	71.5	73.6	1.72	2.39	2750607.0	202398500.6	4959
2015-09-08	72.5	72.5	71.5	71.88	-0.48	-0.66	665341.0	47903081.5	1826
2015-09-07	73.0	74.0	72.25	72.36	-0.22	-0.3	1314561.0	95895984.6	2958
2015-09-06	71.5	74.0	70.25	72.58	0.42	0.58	2283553.0	165086051.3	5516
2015-09-03	77.75	79.25	71.0	72.16	-5.04	-6.53	4195818.0	311885760.2	10242
2015-09-02	77.25	80.0	77.25	77.2	-8.4	-9.81	2751163.0	213561604.7	5962
2015-09-01	85.5	85.5	85.5	85.6	-9.4	-9.89	61585.0	5271633.2	287
2015-08-31	97.0	98.5	95.0	95.0	-10.5	-9.95	299387.0	28580096.6	775
2015-08-30	120.0	120.5	105.5	105.5	-11.28	-9.66	694912.0	78934358.0	2726
2015-08-27	120.0	126.5	115.0	116.78	-4.72	-3.88	1541375.0	186148045.25	5651
2015-08-26	122.0	140.0	121.5	121.5	-13.5	-10.0	1055839.0	135520975.25	4923
2015-08-25	141.0	146.0	135.0	135.0	-15.0	-10.0	278709.0	37709351.75	697
2015-08-24	166.0	168.0	150.0	150.0	-16.5	-9.91	76644.0	12258182.75	296
2015-08-23	174.0	177.0	164.0	166.5	-9.5	-5.4	69948.0	12082295.0	401
2015-08-20	174.5	177.0	172.5	176.0	0.46	0.26	36394.0	6333664.75	188
2015-08-19	174.0	180.0	174.0	175.54	0.28	0.16	28356.0	4961059.5	160
2015-08-18	179.5	179.5	174.0	175.26	-4.72	-2.62	54714.0	9601559.25	298
2015-08-17	180.0	180.5	179.0	179.98	-0.08	-0.04	17918.0	3218518.75	129
2015-08-16	181.0	181.0	179.0	180.06	0.02	0.01	57904.0	10424802.25	260
2015-08-13	184.0	184.0	180.0	180.04	-0.28	-0.16	64041.0	11566510.0	365
2015-08-12	180.0	186.0	180.0	180.32	0.08	0.04	182239.0	33151364.25	1034
2015-08-11	180.0	180.5	180.0	180.24	0.02	0.01	22593.0	4068465.75	97
2015-08-10	180.0	181.0	179.5	180.22	-0.02	-0.01	43124.0	7766847.5	189
2015-08-09	180.0	181.0	179.5	180.24	0.16	0.09	68237.0	12288626.5	247
2015-08-06	180.0	180.5	180.0	180.08	0.04	0.02	64244.0	11565319.5	178
2015-08-05	180.0	181.0	180.0	180.04	0.02	0.01	34609.0	6232893.5	149
2015-08-04	180.5	181.0	180.0	180.02	-0.56	-0.31	25085.0	4516639.0	140
2015-08-03	180.0	181.0	179.5	180.58	0.52	0.29	34751.0	6258399.25	187
2015-08-02	182.5	186.0	180.0	180.06	-3.26	-1.78	75948.0	13733669.25	468
2015-07-30	184.0	185.5	183.0	183.32	-0.78	-0.42	35276.0	6481531.0	287
2015-07-29	184.5	186.5	184.0	184.1	0.54	0.29	60650.0	11213253.5	420
2015-07-28	184.0	184.5	183.0	183.56	-0.1	-0.05	39403.0	7228975.25	310
2015-07-27	184.5	185.0	183.0	183.66	-0.38	-0.21	73950.0	13585642.25	480
2015-07-26	185.0	189.0	184.0	184.04	0.48	0.26	369543.0	68691134.25	1780
2015-07-23	183.5	184.5	182.5	183.56	0.22	0.12	41110.0	7546243.0	277
2015-07-22	184.5	185.5	183.0	183.34	-0.88	-0.48	40640.0	7470029.25	342
2015-07-15	184.5	188.0	183.5	184.22	0.2	0.11	183866.0	33993560.75	1032
2015-07-14	184.0	185.0	183.5	184.02	-0.08	-0.04	62779.0	11550134.25	375
2015-07-13	184.0	186.0	183.5	184.1	0.52	0.28	48543.0	8955753.25	488
2015-07-12	184.5	185.0	183.0	183.58	-0.58	-0.31	68687.0	12626392.75	533
2015-07-09	185.0	186.0	183.5	184.16	-0.18	-0.1	121299.0	22345861.25	638
2015-07-08	186.0	189.5	184.0	184.34	-1.46	-0.79	154133.0	28691527.5	1204
2015-07-07	184.5	195.0	183.0	185.8	1.46	0.79	278585.0	52118650.0	1607
2015-07-06	186.0	190.0	184.0	184.34	-2.28	-1.22	196328.0	36522877.0	1065
2015-07-05	188.0	188.5	186.5	186.62	-1.98	-1.05	73471.0	13767803.0	620
2015-07-02	194.0	195.5	188.0	188.6	-4.48	-2.32	369706.0	70701908.0	2533
2015-07-01	199.5	199.5	192.5	193.08	-4.32	-2.19	283753.0	55356243.25	2572
2015-06-30	198.0	207.0	194.0	197.4	-18.1	-8.4	1121234.0	222243923.75	7185
2015-06-29	262.5	262.5	215.5	215.5	-23.5	-9.83	592178.0	132969945.5	3191
2015-06-28	239.0	239.0	239.0	239.0	21.5	9.89	25359.0	6060801.0	101
2015-06-25	217.5	217.5	217.5	217.5	19.5	9.85	22060.0	4798050.0	86
2015-06-24	184.5	198.0	184.5	198.0	17.78	9.87	87020.0	16777671.0	247
2015-06-23	177.5	181.5	176.0	180.22	3.98	2.26	65734.0	11809276.25	420
2015-06-22	176.0	176.5	176.0	176.24	-0.76	-0.43	19390.0	3412850.0	74
2015-06-21	175.5	177.5	175.5	177.0	0.5	0.28	25324.0	4452974.75	108
2015-06-18	174.0	177.5	174.0	176.5	1.92	1.1	24403.0	4287268.75	120
2015-06-17	176.5	176.5	174.0	174.58	-1.0	-0.57	13708.0	2395794.75	80
2015-06-16	174.0	176.0	174.0	175.58	1.28	0.73	37587.0	6557623.25	106
2015-06-15	175.5	175.5	174.0	174.3	-0.7	-0.4	45084.0	7858193.5	127
2015-06-14	174.5	176.0	174.0	175.0	-1.08	-0.61	53305.0	9297796.75	206
2015-06-11	178.0	178.0	174.0	176.08	-0.96	-0.54	63922.0	11184897.5	217
2015-06-10	177.0	178.5	174.0	177.04	-1.04	-0.58	109825.0	19267065.75	532
2015-06-09	182.5	183.0	174.0	178.08	-6.38	-3.46	144637.0	25795189.25	770
2015-06-08	178.0	186.0	177.5	184.46	6.36	3.57	99720.0	18236880.5	510
2015-06-07	180.0	180.0	176.0	178.1	-1.08	-0.6	27424.0	4874909.5	107
2015-06-04	179.0	179.5	178.5	179.18	0.18	0.1	24788.0	4438501.0	100
2015-06-03	179.5	180.0	179.0	179.0	-0.82	-0.46	20584.0	3691930.75	133
2015-06-02	179.0	182.5	178.5	179.82	0.88	0.49	124333.0	22382806.5	411
2015-06-01	179.5	180.5	178.5	178.94	-0.62	-0.35	39399.0	7066158.0	139
2015-05-31	179.5	180.0	179.0	179.56	-0.4	-0.22	13350.0	2392176.5	77
2015-05-28	179.5	180.0	179.0	179.96	0.94	0.53	38950.0	6993779.0	129
2015-05-27	179.5	180.0	179.0	179.02	-0.48	-0.27	29346.0	5262154.75	131
2015-05-26	180.0	180.0	179.0	179.5	-0.3	-0.17	57910.0	10391306.0	256
2015-05-25	180.0	184.5	179.5	179.8	0.0	0.0	150918.0	27381766.75	742
2015-05-24	179.5	180.0	178.5	179.8	-0.14	-0.08	27882.0	4997751.25	135
2015-05-21	180.5	180.5	179.5	179.94	-0.12	-0.07	24977.0	4490824.25	108
2015-05-20	180.0	180.5	179.5	180.06	0.04	0.02	33732.0	6065951.0	141
2015-05-19	179.5	180.5	179.5	180.02	0.02	0.01	34173.0	6141706.0	161
2015-05-18	180.0	180.5	179.5	180.0	0.0	0.0	28406.0	5107207.75	156
2015-05-17	180.0	180.5	179.5	180.0	0.0	0.0	24931.0	4482758.75	152
2015-05-14	180.0	180.5	179.5	180.0	0.0	0.0	46795.0	8421333.0	173
2015-05-13	180.0	181.0	179.5	180.0	0.0	0.0	31484.0	5672039.0	152
2015-05-12	180.0	181.0	180.0	180.0	0.0	0.0	69023.0	12440569.25	206
2015-05-11	180.0	180.5	179.0	180.0	-0.02	-0.01	112787.0	20261432.0	364
2015-05-10	180.0	189.0	179.5	180.02	0.02	0.01	427985.0	78174744.0	1769
2015-05-07	180.0	180.5	180.0	180.0	0.0	0.0	20266.0	3648685.75	88
2015-05-06	180.0	180.5	180.0	180.0	0.0	0.0	10304.0	1856658.25	61
2015-05-05	180.5	180.5	180.0	180.0	-0.58	-0.32	20749.0	3737565.5	99
2015-05-04	180.5	182.5	180.0	180.58	0.28	0.16	87017.0	15708473.0	273
2015-05-03	180.5	181.0	180.0	180.3	0.26	0.14	23338.0	4207070.75	100
2015-04-30	180.5	181.0	180.0	180.04	-0.1	-0.06	27320.0	4927262.75	147
2015-04-29	180.5	180.5	180.0	180.14	-0.32	-0.18	10229.0	1842961.5	62
2015-04-28	180.5	180.5	180.0	180.46	-0.34	-0.19	13565.0	2444266.75	71
2015-04-27	180.5	181.0	180.0	180.8	0.76	0.42	13235.0	2388023.5	98
2015-04-26	180.5	181.0	180.0	180.04	-0.02	-0.01	25179.0	4541981.75	102
2015-04-23	180.0	181.0	180.0	180.06	-0.08	-0.04	39424.0	7100612.25	111
2015-04-22	180.5	181.0	180.0	180.14	-0.36	-0.2	17284.0	3119134.0	112
2015-04-21	180.0	180.5	180.0	180.5	0.0	0.0	11825.0	2130150.25	69
2015-04-20	180.0	181.0	180.0	180.5	0.14	0.08	12909.0	2329426.75	81
2015-04-19	180.5	181.5	180.0	180.36	0.36	0.2	43293.0	7807847.75	218
2015-04-16	180.0	180.5	179.0	180.0	0.02	0.01	42477.0	7644660.0	115
2015-04-15	180.0	180.5	179.5	179.98	0.2	0.11	23313.0	4196389.0	131
2015-04-14	180.0	181.0	179.5	179.78	-0.3	-0.17	21562.0	3878503.5	122
2015-04-13	179.5	182.0	179.5	180.08	0.08	0.04	19902.0	3586067.0	138
2015-04-12	181.0	182.0	179.5	180.0	-0.48	-0.27	144068.0	26016612.25	469
2015-04-09	181.5	186.0	180.0	180.48	0.22	0.12	235154.0	42744307.0	1131
2015-04-08	178.5	182.5	178.0	180.26	1.28	0.72	48088.0	8602699.25	153
2015-04-07	178.0	179.0	178.0	178.98	0.96	0.54	21319.0	3798446.75	92
2015-04-06	180.0	180.0	178.0	178.02	-1.54	-0.86	43423.0	7774567.0	120
2015-04-05	180.0	180.0	176.5	179.56	-0.46	-0.26	86439.0	15506215.25	195
2015-04-02	180.5	180.5	180.0	180.02	-0.34	-0.19	38114.0	6862180.5	155
2015-04-01	180.5	180.5	180.0	180.36	0.16	0.09	17257.0	3108486.0	82
2015-03-31	180.0	181.5	180.0	180.2	0.2	0.11	63566.0	11454872.5	280
2015-03-30	182.5	182.5	180.0	180.0	-0.9	-0.5	121325.0	21898999.25	459
2015-03-29	180.5	184.5	180.0	180.9	0.76	0.42	104138.0	18912780.0	533
2015-03-26	180.0	180.5	179.5	180.14	0.12	0.07	86909.0	15648808.0	209
2015-03-25	180.5	180.5	179.0	180.02	-0.42	-0.23	89481.0	16109796.25	250
2015-03-24	180.0	180.5	180.0	180.44	0.44	0.24	41388.0	7453527.25	104
2015-03-23	180.0	180.5	180.0	180.0	-0.38	-0.21	32370.0	5829034.75	103
2015-03-22	180.5	181.0	180.0	180.38	-0.02	-0.01	31628.0	5706306.0	144
2015-03-19	180.5	181.5	180.0	180.4	-0.2	-0.11	40791.0	7359023.5	175
2015-03-18	180.0	182.0	180.0	180.6	0.1	0.06	74252.0	13396981.0	336
2015-03-17	180.0	184.0	179.5	180.5	0.24	0.13	132527.0	23964920.0	511
2015-03-16	181.0	181.0	180.0	180.26	-0.32	-0.18	103810.0	18700268.5	241
2015-03-15	180.5	181.0	180.0	180.58	0.08	0.04	41684.0	7523941.25	193
2015-03-12	180.5	181.0	180.0	180.5	-0.22	-0.12	37241.0	6722568.0	176
2015-03-11	180.5	181.0	180.0	180.72	0.14	0.08	38979.0	7036302.75	155
2015-03-10	180.5	181.5	180.0	180.58	0.04	0.02	82040.0	14807383.0	249
2015-03-09	183.5	183.5	180.0	180.54	-1.3	-0.71	175904.0	31810568.25	593
2015-03-08	180.0	184.0	180.0	181.84	1.82	1.01	218466.0	39500402.25	756
2015-03-05	180.0	180.5	180.0	180.02	-0.08	-0.04	153958.0	27713446.75	610
2015-03-04	180.0	187.5	180.0	180.1	0.08	0.04	505925.0	91772478.0	2306
2015-03-03	180.0	180.5	180.0	180.02	0.02	0.01	26861.0	4836078.75	121
2015-03-02	180.0	180.5	180.0	180.0	-0.02	-0.01	28192.0	5075676.5	95
2015-03-01	180.0	180.5	180.0	180.02	0.02	0.01	31385.0	5649405.5	138
2015-02-26	180.0	180.5	180.0	180.0	-0.02	-0.01	14518.0	2613668.5	101
2015-02-25	180.0	180.5	180.0	180.02	0.0	0.0	41214.0	7420594.25	98
2015-02-24	180.0	180.5	180.0	180.02	-0.06	-0.03	22207.0	4001140.25	109
2015-02-23	180.5	181.0	180.0	180.08	-0.42	-0.23	77436.0	13961801.75	187
2015-02-22	180.5	181.0	180.0	180.5	0.34	0.19	56473.0	10182143.5	231
2015-02-19	180.0	181.0	180.0	180.16	0.14	0.08	115164.0	20765897.25	244
2015-02-18	180.0	182.5	180.0	180.02	0.02	0.01	214585.0	38740432.0	663
2015-02-17	180.5	180.5	179.5	180.0	0.0	0.0	56464.0	10168326.75	226
2015-02-16	180.0	180.5	180.0	180.0	-0.08	-0.04	41172.0	7419603.5	228
2015-02-15	180.5	181.0	180.0	180.08	0.08	0.04	53032.0	9560375.5	313
2015-02-12	180.0	181.0	180.0	180.0	-0.4	-0.22	60948.0	10977282.5	174
2015-02-11	180.0	181.0	180.0	180.4	0.34	0.19	173991.0	31325105.5	334
2015-02-10	180.0	180.5	180.0	180.06	0.0	0.0	84587.0	15228646.75	226
2015-02-09	180.5	181.0	180.0	180.06	-0.62	-0.34	63313.0	11428875.0	350
2015-02-08	180.5	181.5	180.0	180.68	0.5	0.28	103011.0	18627682.0	424
2015-02-05	180.0	181.0	180.0	180.18	0.16	0.09	95733.0	17263134.75	469
2015-02-04	181.5	182.0	180.0	180.02	-1.0	-0.55	205296.0	37017682.0	699
2015-02-03	183.5	184.0	180.5	181.02	-2.2	-1.2	305343.0	55723520.75	1412
2015-02-02	184.5	188.0	183.0	183.22	0.8	0.44	833551.0	154243269.25	2952
2015-02-01	182.0	184.5	181.0	182.42	1.86	1.03	260645.0	47618163.0	1057
2015-01-29	182.0	182.0	180.5	180.56	-1.14	-0.63	46532.0	8410902.75	296
2015-01-28	185.0	186.0	181.0	181.7	-0.24	-0.13	200906.0	36692115.5	672
2015-01-27	181.5	182.0	180.5	181.94	0.84	0.46	33038.0	5997137.25	191
2015-01-26	181.0	182.0	180.5	181.1	0.5	0.28	30531.0	5535879.5	169
2015-01-22	181.0	182.0	180.0	180.6	0.06	0.03	38997.0	7033401.0	174
2015-01-21	181.5	182.0	180.0	180.54	-0.96	-0.53	25326.0	4576331.5	164
2015-01-20	184.0	185.0	181.0	181.5	0.14	0.08	23345.0	4248416.75	180
2015-01-19	181.0	182.0	181.0	181.36	-0.34	-0.19	10744.0	1949161.0	118
2015-01-18	181.5	182.0	181.0	181.7	1.02	0.56	9176.0	1667249.5	74
2015-01-15	182.0	182.5	180.0	180.68	-0.54	-0.3	24384.0	4424431.25	179
2015-01-14	182.0	182.5	180.0	181.22	0.16	0.09	20916.0	3792009.0	166
2015-01-13	180.5	181.5	180.0	181.06	-0.84	-0.46	17093.0	3088630.5	128
2015-01-12	180.5	182.0	180.5	181.9	0.9	0.5	22328.0	4050887.5	143
2015-01-11	182.0	182.0	180.5	181.0	-1.04	-0.57	21924.0	3967362.75	176
2015-01-08	182.0	183.5	181.0	182.04	-0.9	-0.49	36106.0	6592379.75	276
2015-01-07	181.5	184.0	181.0	182.94	0.74	0.41	27682.0	5039441.25	224
2015-01-06	180.0	184.0	180.0	182.2	0.86	0.47	60319.0	10932944.5	428
2015-01-05	180.0	190.0	180.0	181.34	0.78	0.43	150684.0	27741537.25	960
2015-01-04	181.5	181.5	180.0	180.56	-0.62	-0.34	23876.0	4306233.5	86
2015-01-01	180.0	181.5	180.0	181.18	0.16	0.09	24144.0	4362155.75	152
2014-12-31	181.0	182.0	178.5	181.02	-0.3	-0.17	86081.0	15521815.25	347
2014-12-30	183.0	183.0	179.5	181.32	-2.68	-1.46	53434.0	9697657.75	250
2014-12-29	184.5	185.0	183.0	184.0	-0.5	-0.27	47549.0	8747301.75	273
2014-12-28	178.0	186.5	178.0	184.5	0.84	0.46	101528.0	18705730.25	544
2014-12-25	184.0	185.0	183.0	183.66	-0.84	-0.46	39612.0	7291230.75	212
2014-12-24	185.0	186.0	184.0	184.5	-0.02	-0.01	62665.0	11592431.0	328
2014-12-23	184.0	185.0	183.5	184.52	-0.2	-0.11	27380.0	5039360.75	202
2014-12-22	184.0	185.5	183.0	184.72	0.7	0.38	85915.0	15814608.75	334
2014-12-21	182.0	186.5	182.0	184.02	2.2	1.21	188045.0	34570291.25	931
2014-12-18	182.5	186.0	164.0	181.82	0.18	0.1	817082.0	148107858.5	3401
2014-12-17	182.0	184.0	180.0	181.64	-1.4	-0.76	65869.0	11911696.5	346
2014-12-16	185.0	185.5	180.0	183.04	-4.8	-2.56	168332.0	30713392.0	461
2014-12-15	189.0	189.0	186.0	187.84	-1.78	-0.94	73450.0	13740267.0	305
2014-12-14	186.0	190.5	184.0	189.62	0.3	0.16	64128.0	12044569.25	268
2014-12-11	185.5	190.0	184.0	189.32	1.22	0.65	68987.0	12879069.25	371
2014-12-10	188.5	189.0	185.5	188.1	-0.3	-0.16	78912.0	14730348.0	360
2014-12-09	185.0	192.0	183.5	188.4	-0.1	-0.05	129921.0	24461608.25	820
2014-12-08	190.0	190.0	188.0	188.5	-1.5	-0.79	82233.0	15525063.75	291
2014-12-07	190.0	192.0	189.0	190.0	-0.02	-0.01	156209.0	29793866.0	605
2014-12-04	191.0	193.5	189.5	190.02	-0.02	-0.01	145087.0	27668089.0	711
2014-12-03	190.0	190.5	189.0	190.04	-0.08	-0.04	61178.0	11605694.75	227
2014-12-02	190.5	191.0	188.5	190.12	0.12	0.06	43456.0	8246165.75	289
2014-12-01	187.5	190.5	186.5	190.0	0.64	0.34	77517.0	14621760.0	347
2014-11-30	180.0	191.0	180.0	189.36	-1.2	-0.63	126651.0	23470324.25	490
2014-11-27	190.5	191.0	190.0	190.56	0.48	0.25	112189.0	21355726.75	314
2014-11-26	191.0	191.5	190.0	190.08	-1.8	-0.94	173725.0	33062298.5	410
2014-11-25	190.0	193.5	190.0	191.88	1.28	0.67	102497.0	19524601.75	388
2014-11-24	190.5	191.5	189.5	190.6	-0.42	-0.22	107366.0	20434569.75	313
2014-11-23	191.0	191.5	190.0	191.02	0.82	0.43	62685.0	11956569.5	369
2014-11-20	191.0	191.5	190.0	190.2	-0.3	-0.16	54313.0	10356927.5	316
2014-11-19	192.0	192.0	190.0	190.5	-1.14	-0.59	44942.0	8559407.75	309
2014-11-18	193.0	194.0	190.0	191.64	-1.42	-0.74	46858.0	8981215.0	276
2014-11-17	190.0	194.5	190.0	193.06	0.62	0.32	188859.0	36016168.0	589
2014-11-16	192.0	198.5	192.0	192.44	0.06	0.03	226688.0	44190562.75	1095
2014-11-13	192.5	193.5	192.0	192.38	-1.06	-0.55	102556.0	19731149.0	502
2014-11-12	197.5	199.0	192.5	193.44	-3.52	-1.79	286522.0	55927147.75	1353
2014-11-11	191.5	203.0	191.0	196.96	5.3	2.77	456209.0	89795885.5	1983
2014-11-10	191.5	193.5	190.5	191.66	0.64	0.34	102800.0	19695746.5	423
2014-11-09	190.0	194.0	190.0	191.02	0.86	0.45	110226.0	21086492.0	509
2014-11-06	190.5	190.5	190.0	190.16	-0.06	-0.03	35827.0	6813411.0	223
2014-11-05	190.0	190.5	189.5	190.22	0.14	0.07	93692.0	17812442.75	355
2014-11-04	191.5	191.5	190.0	190.08	-1.82	-0.95	75564.0	14374917.5	392
2014-11-03	191.5	192.0	190.5	191.9	0.78	0.41	70898.0	13548541.75	341
2014-11-02	192.5	196.0	191.0	191.12	0.72	0.38	95578.0	18393678.0	547
2014-10-30	192.0	192.5	190.0	190.4	-2.78	-1.44	131298.0	24993840.5	652
2014-10-29	193.0	197.0	192.0	193.18	0.6	0.31	311313.0	60421675.5	1424
2014-10-28	192.0	193.0	192.0	192.58	-0.04	-0.02	45813.0	8804007.0	290
2014-10-27	193.0	193.5	192.0	192.62	0.1	0.05	70420.0	13563604.5	452
2014-10-26	192.0	195.0	192.0	192.52	0.52	0.27	199529.0	38603137.5	1046
2014-10-23	192.0	192.5	191.0	192.0	-0.76	-0.39	39002.0	7483788.75	259
2014-10-22	192.5	193.0	191.0	192.76	0.14	0.07	99069.0	19053834.0	536
2014-10-21	192.0	193.5	191.5	192.62	0.46	0.24	86984.0	16753938.25	489
2014-10-20	193.0	193.5	191.0	192.16	-0.54	-0.28	32636.0	6273522.0	231
2014-10-19	194.5	196.0	191.0	192.7	0.58	0.3	90612.0	17475579.25	553
2014-10-16	193.5	196.0	187.5	192.12	-3.46	-1.77	148322.0	28338294.25	476
2014-10-15	197.5	197.5	195.0	195.58	-2.02	-1.02	41893.0	8203312.75	280
2014-10-14	196.5	198.0	194.0	197.6	0.6	0.3	71829.0	14047005.75	394
2014-10-13	196.0	198.5	195.5	197.0	0.32	0.16	63504.0	12494200.75	384
2014-10-12	197.0	200.0	192.0	196.68	-1.3	-0.66	134339.0	26188282.5	651
2014-10-02	199.0	199.5	197.5	197.98	-1.06	-0.53	83750.0	16597900.75	437
2014-10-01	199.0	200.5	199.0	199.04	-0.12	-0.06	76708.0	15290795.5	362
2014-09-30	199.5	200.0	198.5	199.16	-0.34	-0.17	78830.0	15699657.0	441
2014-09-29	199.0	207.0	199.0	199.5	0.88	0.44	474477.0	95728401.25	2243
2014-09-28	198.5	199.0	197.0	198.62	0.22	0.11	49089.0	9711732.25	253
2014-09-25	199.5	199.5	197.0	198.4	-1.22	-0.61	61085.0	12098321.25	349
2014-09-24	198.5	200.5	197.0	199.62	0.36	0.18	99776.0	19789387.5	432
2014-09-22	198.0	200.0	197.0	199.26	0.12	0.06	129693.0	25672848.75	513
2014-09-21	199.5	200.5	198.5	199.14	-0.6	-0.3	112084.0	22382125.75	427
2014-09-18	200.0	200.5	198.5	199.74	0.06	0.03	153687.0	30676451.5	672
2014-09-17	201.0	207.0	196.0	199.68	-0.84	-0.42	743667.0	150374185.5	2742
2014-09-16	200.5	201.0	200.5	200.52	0.0	0.0	88442.0	17736794.0	286
2014-09-15	200.0	203.0	199.5	200.52	0.3	0.15	224721.0	45232647.5	831
2014-09-14	200.0	200.5	199.5	200.22	-0.04	-0.02	95178.0	19035722.75	432
2014-09-11	200.5	201.5	199.5	200.26	0.26	0.13	212486.0	42574481.0	729
2014-07-23	202.5	203.5	200.0	200.94	-2.8	-1.37	236729.0	47617790.25	1163
2014-07-22	205.5	208.0	203.0	203.74	-2.66	-1.29	288955.0	59046297.25	1641
2014-07-21	207.5	209.0	202.0	206.4	0.08	0.04	568628.0	116727450.0	3033
2014-07-20	212.5	217.5	205.0	206.32	5.3	2.64	1502610.0	317955503.0	6448
2014-07-17	198.0	202.0	197.5	201.02	4.58	2.33	357597.0	71499247.25	2104
2014-07-16	194.5	202.0	194.5	196.44	2.56	1.32	497289.0	98988973.5	2622
2014-07-15	194.5	194.5	193.0	193.88	0.14	0.07	69919.0	13539132.75	534
2014-07-14	192.5	195.0	192.0	193.74	1.18	0.61	89937.0	17334738.5	457
2014-07-13	192.0	193.5	192.0	192.56	-0.42	-0.22	83936.0	16167468.0	496
2014-07-10	193.0	193.5	192.0	192.98	-0.28	-0.14	98877.0	19058066.0	436
2014-07-09	195.0	195.0	192.5	193.26	-1.28	-0.66	60713.0	11756056.5	434
2014-07-08	192.5	198.0	192.5	194.54	1.6	0.83	285064.0	55562633.0	1233
2014-07-07	193.5	193.5	192.0	192.94	-0.56	-0.29	134314.0	25861404.25	573
2014-07-06	194.5	195.0	192.0	193.5	-1.08	-0.56	185964.0	35864988.5	911
2014-07-03	194.0	195.5	192.0	194.58	0.56	0.29	213615.0	41232354.25	1181
2014-07-02	195.5	195.5	193.5	194.02	-0.44	-0.23	177175.0	34384889.25	1125
2014-07-01	194.5	196.0	193.0	194.46	-0.04	-0.02	267260.0	51906420.25	1154
2014-06-30	197.0	198.0	192.5	194.5	-1.0	-0.51	326053.0	63421968.0	1810
2014-06-29	194.0	206.5	193.5	195.5	1.84	0.95	749914.0	149182461.75	3838
2014-06-26	196.5	196.5	193.0	193.66	-2.28	-1.16	194260.0	37669029.5	1143
2014-06-25	197.5	199.0	195.0	195.94	0.2	0.1	274669.0	53828268.25	1489
2014-06-24	197.5	197.5	192.0	195.74	-0.34	-0.17	262503.0	50972676.25	1699
2014-06-23	202.0	202.0	193.5	196.08	-5.42	-2.69	361249.0	71396460.75	2007
2014-06-22	206.0	212.0	200.5	201.5	-3.3	-1.61	966154.0	197543633.0	4860
2014-06-19	204.5	207.5	198.5	204.8	0.32	0.16	1473540.0	299291958.5	7341
2014-06-18	216.0	228.0	203.5	204.48	-21.52	-9.52	2213581.0	458614586.5	10816
2014-06-17	226.0	236.0	226.0	226.0	-25.0	-9.96	333920.0	75531993.0	1221
2014-06-16	251.0	251.0	251.0	251.0	-27.5	-9.87	10616.0	2664616.0	135
2014-06-15	290.0	296.0	278.5	278.5	-30.5	-9.87	163518.0	46083374.75	901
2014-06-12	309.0	309.0	309.0	309.0	-34.0	-9.91	9442.0	2917578.0	125
2014-06-11	343.0	343.0	343.0	343.0	-38.0	-9.97	3684.0	1263440.5	96
2014-06-10	381.0	381.0	381.0	381.0	-42.0	-9.93	6707.0	2555367.0	188
2014-06-09	434.0	449.0	423.0	423.0	-46.5	-9.9	46760.0	20101073.5	564
2014-06-08	526.0	527.0	469.5	469.5	-51.68	-9.92	93583.0	44919615.75	1601
2014-06-05	573.0	594.0	520.0	521.18	-39.82	-7.1	362645.0	198204958.25	6199
2014-06-04	528.0	561.0	524.5	561.0	50.7	9.94	191376.0	104549490.5	2289
2014-06-03	527.0	547.5	474.0	510.3	-16.22	-3.08	220968.0	117447422.75	3072
2014-06-02	541.0	542.0	524.0	526.52	-12.76	-2.37	101313.0	53568433.75	1485
2014-06-01	546.0	560.0	536.5	539.28	0.04	0.01	140182.0	76131539.75	2546
2014-05-29	543.5	543.5	526.0	539.24	9.1	1.72	138094.0	73752869.5	2307
2014-05-28	536.0	557.5	526.5	530.14	-3.56	-0.67	176602.0	94924206.25	3121
2014-05-27	527.5	558.0	527.5	533.7	-52.3	-8.92	377096.0	201287068.75	6254
2014-05-26	586.0	586.0	586.0	586.0	-65.0	-9.98	943.0	552598.0	33
2014-05-25	651.0	651.0	651.0	651.0	-72.0	-9.96	875.0	569625.0	44
2014-05-22	863.0	883.0	723.0	723.0	-80.0	-9.96	252888.0	195315793.0	6365
2014-05-21	756.5	803.0	756.5	803.0	73.0	10.0	58245.0	46307529.75	825
2014-05-20	728.0	730.0	697.0	730.0	66.0	9.94	74069.0	53903139.75	673
2014-05-19	616.0	664.0	612.0	664.0	60.0	9.93	169975.0	110443062.5	2027
2014-05-18	552.0	604.0	550.0	604.0	54.72	9.96	279667.0	163285941.75	3603
2014-05-15	554.5	566.5	547.5	549.28	-6.76	-1.22	145676.0	80814526.25	1968
2014-05-14	568.0	579.5	554.5	556.04	-20.12	-3.49	151696.0	85205808.5	2506
2014-05-13	615.0	615.0	554.0	576.16	-31.34	-5.16	547142.0	314607889.5	7230
2014-05-12	552.0	607.5	548.0	607.5	54.96	9.95	217862.0	127118703.75	2683
2014-05-11	555.0	564.0	549.0	552.54	-4.04	-0.73	56505.0	31348063.0	993
2014-05-08	541.5	576.0	541.5	556.58	16.36	3.03	184332.0	103044685.5	3027
2014-05-07	542.0	545.0	538.0	540.22	-3.58	-0.66	74195.0	40128100.25	653
2014-05-06	543.0	545.5	540.5	543.8	2.92	0.54	30253.0	16397021.75	514
2014-05-05	548.0	551.0	540.0	540.88	-5.34	-0.98	56366.0	30605628.25	1051
2014-05-04	546.0	592.0	540.0	546.22	0.26	0.05	108294.0	59903146.5	1842
2014-05-01	552.0	563.5	545.0	545.96	-6.2	-1.12	43941.0	24153136.5	995
2014-04-30	586.0	596.0	547.5	552.16	-48.54	-8.08	141556.0	79860966.25	2366
2014-04-29	630.0	658.0	600.0	600.7	0.2	0.03	210239.0	130528399.5	4049
2014-04-28	550.0	600.5	550.0	600.5	54.4	9.96	61232.0	35756646.5	638
2014-04-27	542.0	553.0	538.0	546.1	2.3	0.42	26644.0	14504953.25	392
2014-04-24	544.0	559.0	542.5	543.8	-1.16	-0.21	30904.0	16939925.25	592
2014-04-23	556.0	560.0	544.5	544.96	-8.94	-1.61	16040.0	8817531.5	410
2014-04-22	544.5	574.5	538.0	553.9	6.0	1.1	66464.0	37009163.5	1140
2014-04-21	549.0	558.0	540.0	547.9	-4.28	-0.78	38862.0	21232928.25	480
2014-04-20	552.0	560.0	548.5	552.18	-3.38	-0.61	16723.0	9248245.75	303
2014-04-17	558.0	566.0	548.0	555.56	-5.78	-1.03	33306.0	18532347.5	445
2014-04-16	567.5	567.5	554.0	561.34	-2.4	-0.43	37837.0	21139131.5	571
2014-04-15	560.0	572.0	540.0	563.74	3.52	0.63	84099.0	47041926.5	1353
2014-04-14	564.0	574.0	560.0	560.22	-6.64	-1.17	59659.0	33568578.75	925
2014-04-13	557.0	584.5	536.5	566.86	30.36	5.66	200096.0	113866471.75	2910
2014-04-10	510.0	536.5	509.0	536.5	48.5	9.94	223454.0	116688595.0	2749
2014-04-09	460.0	488.0	450.0	488.0	44.0	9.91	213341.0	101372037.25	1858
2014-04-08	404.0	444.0	404.0	444.0	40.0	9.9	278226.0	119723818.25	2217
2014-04-07	403.0	424.0	399.5	404.0	0.0	0.0	169425.0	69379201.25	1870
2014-04-06	400.0	406.0	398.5	404.0	4.5	1.13	39793.0	15935780.0	497
2014-04-03	402.0	412.0	399.5	399.5	-0.5	-0.13	138098.0	55702922.5	1534
2014-04-02	404.0	405.0	399.5	400.0	-5.0	-1.23	58183.0	23344201.25	715
2014-04-01	400.5	408.0	399.5	405.0	1.5	0.37	90454.0	36428649.75	1171
2014-03-31	414.5	432.0	402.5	403.5	1.0	0.25	424002.0	173952929.25	4683
2014-03-30	372.0	402.5	372.0	402.5	36.5	9.97	227732.0	89726555.25	1669
2014-03-27	355.0	377.0	354.0	366.0	11.0	3.1	262022.0	96547173.25	2641
2014-03-26	356.0	357.5	352.0	355.0	0.5	0.14	98458.0	34815954.5	685
2014-03-25	348.5	360.0	348.0	354.5	1.5	0.42	90929.0	32174314.25	1025
2014-03-24	350.0	362.0	348.0	353.0	1.0	0.28	176409.0	62462352.5	1837
2014-03-23	364.0	364.5	346.0	352.0	-12.0	-3.3	240480.0	84529266.0	2764
2014-03-20	366.0	384.0	362.5	364.0	0.5	0.14	570434.0	210316730.0	5519
2014-03-19	346.0	363.5	344.0	363.5	33.0	9.98	352769.0	124984669.75	3582
2014-03-18	304.0	330.5	304.0	330.5	30.0	9.98	184907.0	59988734.5	1066
2014-03-17	300.0	301.5	299.0	300.5	-0.5	-0.17	11467.0	3440508.0	89
2014-03-16	300.0	303.0	299.0	301.0	-0.5	-0.17	19457.0	5852035.0	182
2014-03-13	302.0	306.0	301.0	301.5	0.5	0.17	39797.0	12049960.5	344
2014-03-12	298.0	310.0	298.0	301.0	3.0	1.01	82604.0	25038042.25	583
2014-03-11	300.5	301.5	296.0	298.0	-3.0	-1.0	25088.0	7499168.25	235
2014-03-10	300.0	304.0	297.0	301.0	-2.0	-0.66	44039.0	13229690.0	399
2014-03-09	294.5	305.0	294.0	303.0	7.5	2.54	89954.0	26917672.75	612
2014-03-06	294.0	296.0	292.5	295.5	0.0	0.0	46361.0	13647541.75	339
2014-03-05	293.0	296.0	288.5	295.5	1.0	0.34	53979.0	15753942.5	364
2014-03-04	293.0	296.5	292.0	294.5	2.5	0.86	26481.0	7768409.0	282
2014-03-03	291.0	294.5	284.0	292.0	0.0	0.0	91905.0	26573965.5	690
2014-03-02	289.0	300.0	289.0	292.0	0.5	0.17	113569.0	33513915.5	772
2014-02-27	287.5	292.0	284.5	291.5	4.5	1.57	93917.0	27186671.75	681
2014-02-26	281.5	287.0	281.5	287.0	5.5	1.95	48904.0	13921208.5	288
2014-02-25	285.0	285.0	281.5	281.5	-2.0	-0.71	32901.0	9295973.25	266
2014-02-24	282.0	290.5	282.0	283.5	1.5	0.53	107208.0	30642709.5	787
2014-02-23	280.5	282.5	280.0	282.0	0.0	0.0	38706.0	10885008.5	321
2014-02-20	284.0	284.0	281.5	282.0	-2.5	-0.88	28516.0	8055995.0	234
2014-02-19	281.5	287.0	281.0	284.5	1.5	0.53	48330.0	13693874.25	412
2014-02-18	282.0	286.0	280.5	283.0	1.0	0.35	88977.0	25191036.5	681
2014-02-17	284.5	286.0	280.0	282.0	-2.0	-0.7	86557.0	24491231.0	658
2014-02-16	294.0	294.5	283.0	284.0	-6.5	-2.24	208981.0	59912617.25	1707
2014-02-13	276.5	296.5	276.5	290.5	16.5	6.02	399912.0	114978748.75	2814
2014-02-12	272.5	275.0	272.0	274.0	1.0	0.37	73811.0	20154113.75	359
2014-02-11	276.5	277.0	272.0	273.0	-1.0	-0.36	44261.0	12092864.0	341
2014-02-10	271.5	279.0	270.5	274.0	2.0	0.74	76440.0	20917940.25	559
2014-02-09	272.0	274.0	271.5	272.0	0.0	0.0	124517.0	33894776.5	477
2014-02-06	276.5	276.5	271.5	272.0	-4.5	-1.63	75234.0	20536924.75	642
2014-02-05	272.0	286.0	270.0	276.5	4.5	1.65	97642.0	27066228.5	851
2014-02-04	271.0	273.0	269.5	272.0	0.0	0.0	39114.0	10581345.75	267
2014-02-03	272.0	273.0	269.0	272.0	0.0	0.0	56990.0	15460928.25	320
2014-02-02	271.5	274.0	271.5	272.0	-1.0	-0.37	62406.0	16994735.0	465
2014-01-30	272.0	289.0	270.5	273.0	0.5	0.18	222373.0	61645293.25	1835
2014-01-29	272.5	275.0	272.5	272.5	-0.5	-0.18	21766.0	5955350.25	223
2014-01-28	271.0	276.5	267.0	273.0	0.5	0.18	79155.0	21514269.25	563
2014-01-27	276.0	277.5	271.0	272.5	-3.5	-1.27	64059.0	17494043.5	504
2014-01-26	275.0	282.5	272.0	276.0	-4.0	-1.43	197495.0	55024244.0	1404
2014-01-23	270.0	281.5	270.0	280.0	10.5	3.9	181737.0	50348978.75	1601
2014-01-22	262.0	269.5	258.0	269.5	1.5	0.56	142113.0	37432589.0	909
2014-01-21	259.0	268.0	258.0	268.0	8.0	3.08	182450.0	48056455.0	1217
2014-01-20	259.0	268.0	256.0	260.0	1.5	0.58	236994.0	61635308.75	1643
2014-01-19	258.0	265.0	250.0	258.5	4.5	1.77	393834.0	101648018.25	2885
2014-01-16	238.0	254.0	238.0	254.0	23.0	9.96	460469.0	114306489.5	2227
2014-01-15	226.0	233.0	223.5	231.0	5.0	2.21	83576.0	19005529.5	438
2014-01-14	220.5	227.0	219.5	226.0	6.0	2.73	210668.0	47050137.75	801
2014-01-13	223.0	223.5	220.0	220.0	-4.0	-1.79	58585.0	12998218.75	292
2014-01-12	220.0	224.5	219.5	224.0	3.5	1.59	86080.0	19096458.5	485
2014-01-09	219.5	222.0	218.0	220.5	1.0	0.46	88985.0	19580783.0	326
2014-01-08	218.0	219.5	216.5	219.5	1.5	0.69	97216.0	21191700.0	357
2014-01-07	216.5	227.0	215.0	218.0	1.5	0.69	185318.0	40843135.75	1141
2014-01-06	216.0	218.5	215.5	216.5	0.0	0.0	23384.0	5073784.75	164
2014-01-05	215.0	217.0	214.5	216.5	-1.0	-0.46	65957.0	14236588.25	257
2014-01-02	219.5	220.0	216.0	217.5	-1.5	-0.68	70369.0	15295955.75	457
2014-01-01	217.5	222.5	217.5	219.0	-0.5	-0.23	112382.0	24670080.25	826
2013-12-31	219.0	221.0	217.0	219.5	-1.0	-0.45	93435.0	20384519.75	652
2013-12-30	222.0	226.0	219.0	220.5	-1.5	-0.68	215930.0	47747294.25	1399
2013-12-29	227.5	235.0	214.5	222.0	-5.0	-2.2	819460.0	184522541.0	4589
2013-12-26	208.5	227.0	208.0	227.0	20.5	9.93	900288.0	195971404.25	3510
2013-12-25	201.5	216.0	201.5	206.5	6.5	3.25	544907.0	113065098.0	2763
2013-12-24	207.0	207.5	198.5	200.0	-6.0	-2.91	441630.0	89058823.5	2233
2013-12-23	187.5	206.0	187.0	206.0	18.5	9.87	410928.0	82355710.75	1795
2013-12-22	188.5	190.5	187.0	187.5	-1.0	-0.53	57006.0	10700031.25	258
2013-12-19	188.0	188.5	186.0	188.5	0.5	0.27	32130.0	6004186.75	218
2013-12-18	187.0	188.0	185.5	188.0	0.5	0.27	102088.0	19005825.25	229
2013-12-17	187.0	188.0	185.0	187.5	0.5	0.27	79846.0	14840855.0	223
2013-12-16	187.0	189.0	186.5	187.0	-0.5	-0.27	42006.0	7882186.75	198
2013-12-15	189.0	191.0	187.5	187.5	0.0	0.0	51738.0	9766639.0	303
2013-12-12	188.5	189.0	187.5	187.5	-1.5	-0.79	62009.0	11674279.25	234
2013-12-11	191.5	192.5	188.0	189.0	-2.0	-1.05	31071.0	5903221.0	143
2013-12-10	192.5	194.5	190.0	191.0	-1.5	-0.78	42688.0	8178715.75	208
2013-12-09	195.0	196.0	192.5	192.5	-1.5	-0.77	63618.0	12319204.0	218
2013-12-08	192.0	196.5	192.0	194.0	1.5	0.78	30432.0	5936286.25	219
2013-12-05	193.0	193.0	192.0	192.5	-0.5	-0.26	7307.0	1406460.25	71
2013-12-04	195.5	195.5	193.0	193.0	-2.5	-1.28	33111.0	6413737.25	150
2013-12-03	196.5	196.5	193.5	195.5	0.0	0.0	29708.0	5782889.25	171
2013-12-02	196.0	197.5	195.5	195.5	-1.5	-0.76	15280.0	2995138.25	105
2013-12-01	197.5	199.0	196.5	197.0	-2.5	-1.25	11291.0	2228895.5	111
2013-11-28	196.0	202.0	196.0	199.5	2.5	1.27	31549.0	6237809.0	288
2013-11-27	199.0	202.5	196.0	197.0	0.5	0.25	41041.0	8100307.75	289
2013-11-26	196.0	198.0	195.5	196.5	-0.5	-0.25	87549.0	17170180.75	267
2013-11-25	200.0	200.0	197.0	197.0	-4.0	-1.99	26365.0	5230690.75	192
2013-11-24	200.5	202.5	199.0	201.0	0.5	0.25	33589.0	6727626.75	228
2013-11-21	200.0	201.0	198.0	200.5	0.5	0.25	104743.0	20927919.25	401
2013-11-20	202.0	202.5	200.0	200.0	-3.5	-1.72	127390.0	25593754.0	764
2013-11-19	205.0	213.5	202.0	203.5	1.5	0.74	434552.0	89698666.5	2594
2013-11-18	201.0	202.5	199.0	202.0	0.5	0.25	53076.0	10654724.0	324
2013-11-17	202.0	203.0	199.0	201.5	-1.5	-0.74	75632.0	15113965.0	356
2013-11-14	200.5	203.0	200.5	203.0	3.5	1.75	68995.0	13928367.5	306
2013-11-13	200.0	201.0	197.5	199.5	0.0	0.0	34872.0	6950057.0	204
2013-11-12	197.0	200.0	195.5	199.5	3.5	1.79	71014.0	14026200.5	359
2013-11-11	195.5	197.0	194.5	196.0	-0.5	-0.25	85491.0	16718079.25	233
2013-11-10	198.0	199.0	195.5	196.5	-1.0	-0.51	60776.0	11940678.5	247
2013-11-07	194.0	200.5	194.0	197.5	3.5	1.8	254894.0	50273065.75	1190
2013-11-06	190.0	194.0	190.0	194.0	3.0	1.57	49384.0	9478914.25	232
2013-11-05	192.0	192.5	190.0	191.0	-1.0	-0.52	30795.0	5889322.0	173
2013-11-04	194.0	194.0	191.5	192.0	-2.0	-1.03	26290.0	5061538.25	184
2013-11-03	194.0	197.0	190.0	194.0	1.0	0.52	92052.0	17814014.75	518
2013-10-31	190.0	195.0	189.0	193.0	3.0	1.58	95673.0	18412142.25	512
2013-10-30	186.0	193.5	186.0	190.0	3.0	1.6	107639.0	20410369.0	506
2013-10-29	186.5	187.0	185.0	187.0	0.0	0.0	74565.0	13850518.25	333
2013-10-28	186.5	187.5	186.0	187.0	-0.5	-0.27	10152.0	1894928.0	81
2013-10-27	186.0	187.5	186.0	187.5	1.0	0.54	8211.0	1532572.25	62
2013-10-24	185.5	187.0	185.5	186.5	-0.5	-0.27	14474.0	2691851.5	107
2013-10-23	186.0	187.0	185.5	187.0	0.0	0.0	9707.0	1805939.75	84
2013-10-22	187.0	187.0	186.0	187.0	0.0	0.0	40704.0	7591722.5	153
2013-10-21	187.0	190.0	186.0	187.0	-0.5	-0.27	21682.0	4059611.75	146
2013-10-20	188.5	188.5	187.0	187.5	0.5	0.27	10210.0	1915649.0	99
2013-10-10	187.5	187.5	186.0	187.0	-0.5	-0.27	115851.0	21606950.75	438
2013-10-09	185.0	189.0	185.0	187.5	0.0	0.0	34592.0	6451833.75	145
2013-10-08	186.0	187.5	183.5	187.5	1.5	0.81	37336.0	6915243.5	206
2013-10-07	187.0	187.5	184.5	186.0	-2.5	-1.33	31251.0	5813800.0	161
2013-10-06	187.0	188.5	184.0	188.5	0.5	0.27	64575.0	12036734.0	317
2013-10-03	187.0	189.0	187.0	188.0	0.5	0.27	41652.0	7837956.5	248
2013-10-02	190.0	191.5	187.0	187.5	-1.5	-0.79	167775.0	31706232.75	491
2013-10-01	187.5	193.5	187.5	189.0	0.5	0.27	116909.0	22235365.5	432
2013-09-30	187.0	192.0	186.5	188.5	0.5	0.27	161417.0	30566486.75	668
2013-09-29	187.0	188.0	186.0	188.0	0.5	0.27	21992.0	4105106.75	104
2013-09-26	187.0	187.5	185.5	187.5	1.0	0.54	56781.0	10582386.5	226
2013-09-25	187.0	187.5	186.5	186.5	-0.5	-0.27	29362.0	5484520.0	165
2013-09-24	187.0	188.0	187.0	187.0	-0.5	-0.27	31475.0	5891577.5	214
2013-09-19	188.0	188.5	187.0	187.5	0.5	0.27	140277.0	26283074.0	509
2013-09-18	190.0	194.0	187.0	187.0	-2.0	-1.06	317573.0	60446159.75	1561
2013-09-17	187.5	190.0	187.0	189.0	1.0	0.53	61256.0	11514038.0	357
2013-09-16	188.0	188.0	186.5	188.0	0.5	0.27	49017.0	9174866.0	271
2013-09-15	187.5	190.0	186.5	187.5	0.0	0.0	64273.0	12065822.5	319
2013-09-12	186.5	188.0	186.0	187.5	0.5	0.27	28834.0	5386956.75	245
2013-09-11	187.0	187.5	185.5	187.0	0.5	0.27	59245.0	11049269.0	296
2013-09-10	191.5	191.5	186.5	186.5	-1.5	-0.8	277230.0	52302853.25	1108
2013-09-09	186.0	189.0	185.0	188.0	1.0	0.53	22370.0	4163820.5	123
2013-09-08	188.0	188.0	186.5	187.0	-0.5	-0.27	17305.0	3236192.75	141
2013-09-05	186.0	189.0	184.0	187.5	1.0	0.54	40263.0	7476300.5	245
2013-09-04	186.0	190.0	185.5	186.5	0.5	0.27	53895.0	10072188.25	388
2013-09-03	190.0	190.5	184.5	186.0	-4.0	-2.11	100731.0	18898015.75	499
2013-09-02	193.0	193.0	189.5	190.0	-2.0	-1.04	89797.0	17151994.5	554
2013-09-01	192.5	195.0	190.0	192.0	2.0	1.05	97766.0	18847838.5	637
2013-08-29	192.5	197.5	188.5	190.0	-4.5	-2.31	136261.0	26102912.75	992
2013-08-28	192.0	200.0	192.0	194.5	-10.0	-4.89	130207.0	25591103.0	1011
2013-08-27	199.5	204.5	187.0	204.5	2.0	0.99	144547.0	28074297.25	901
2013-08-26	201.5	205.0	198.5	202.5	1.0	0.5	189367.0	38145107.75	930
2013-08-25	215.0	215.0	201.0	201.5	-12.0	-5.62	432975.0	88818176.75	2590
2013-08-22	201.0	215.0	200.5	213.5	12.0	5.96	414066.0	86921877.25	1996
2013-08-21	202.5	203.5	201.5	201.5	-1.5	-0.74	23091.0	4665783.75	166
2013-08-20	200.5	204.0	200.5	203.0	0.5	0.25	36205.0	7299569.5	215
2013-08-19	202.5	202.5	200.0	202.5	-1.0	-0.49	20957.0	4220521.0	163
2013-08-18	202.5	204.5	202.0	203.5	-0.5	-0.25	20061.0	4065032.75	149
2013-08-15	204.0	204.5	203.0	204.0	0.0	0.0	13920.0	2831974.0	127
2013-08-14	204.0	204.5	202.0	204.0	0.0	0.0	31727.0	6440821.5	158
2013-08-13	204.5	208.5	204.0	204.0	-2.5	-1.21	44631.0	9179261.75	321
2013-08-05	205.0	208.0	203.0	206.5	0.0	0.0	100774.0	20598615.0	488
2013-08-04	206.5	207.0	204.0	206.5	0.5	0.24	21516.0	4407912.75	174
2013-08-01	205.5	209.5	204.0	206.0	0.0	0.0	33727.0	6944739.0	208
2013-07-31	206.0	206.0	204.5	206.0	0.0	0.0	23697.0	4859114.75	154
2013-07-30	206.0	206.0	203.0	206.0	0.0	0.0	56362.0	11519922.5	310
2013-07-29	209.0	209.0	206.0	206.0	-3.0	-1.44	27071.0	5594101.0	219
2013-07-28	206.0	210.0	205.0	209.0	2.5	1.21	79657.0	16515471.75	449
2013-07-25	205.5	211.0	205.5	206.5	0.5	0.24	81204.0	16883086.0	586
2013-07-24	206.0	211.5	205.0	206.0	0.0	0.0	171035.0	35375639.5	755
2013-07-23	207.5	207.5	205.0	206.0	-2.0	-0.96	57181.0	11772547.75	369
2013-07-22	208.5	211.5	206.5	208.0	-2.0	-0.95	152952.0	31958909.25	935
2013-07-21	213.0	223.0	207.0	210.0	-2.0	-0.94	407189.0	86883619.5	2603
2013-07-18	201.5	215.5	200.0	212.0	11.0	5.47	254209.0	51731616.0	710
2013-07-17	200.0	205.0	199.5	201.0	0.0	0.0	89382.0	18011258.25	493
2013-07-16	200.0	201.0	200.0	201.0	0.0	0.0	11643.0	2334073.75	109
2013-07-15	200.0	201.0	199.5	201.0	1.0	0.5	35043.0	7008587.0	109
2013-07-14	201.5	201.5	199.5	200.0	-0.5	-0.25	81597.0	16321151.0	264
2013-07-11	200.5	200.5	199.5	200.5	0.5	0.25	14855.0	2969129.25	117
2013-07-10	200.0	200.5	199.5	200.0	-0.5	-0.25	9642.0	1925744.0	55
2013-07-09	200.0	200.5	199.5	200.5	0.5	0.25	59040.0	11805804.0	177
2013-07-08	200.5	200.5	199.5	200.0	-0.5	-0.25	32244.0	6448387.5	174
2013-07-07	202.0	202.0	200.5	200.5	0.0	0.0	35418.0	7117306.25	228
2013-07-04	200.5	203.5	200.0	200.5	0.5	0.25	87233.0	17593294.5	492
2013-07-03	200.5	208.0	199.0	200.0	-1.0	-0.5	172815.0	35007133.5	893
2013-07-02	200.5	202.5	200.0	201.0	0.0	0.0	41215.0	8274677.0	275
2013-07-01	202.0	203.0	199.5	201.0	0.0	0.0	82721.0	16583942.25	328
2013-06-30	202.5	204.5	201.0	201.0	-1.0	-0.5	22337.0	4506725.25	159
2013-06-26	202.0	202.5	201.0	202.0	0.5	0.25	36615.0	7378447.0	223
2013-06-25	203.0	205.0	201.5	201.5	-2.5	-1.23	58728.0	11923351.0	455
2013-06-24	200.5	207.5	200.5	204.0	3.0	1.49	161958.0	32896289.75	921
2013-06-23	203.0	205.0	201.0	201.0	-3.0	-1.47	83357.0	16908387.5	503
2013-06-22	205.5	211.0	202.5	204.0	-4.0	-1.92	101332.0	20800946.25	687
2013-06-19	206.0	212.0	202.0	208.0	1.5	0.73	156058.0	32443688.25	913
2013-06-18	207.0	209.0	204.5	206.5	-2.0	-0.96	85908.0	17697212.5	540
2013-06-17	204.0	210.0	202.0	208.5	5.5	2.71	160653.0	33173379.0	976
2013-06-16	198.0	206.0	198.0	203.0	3.0	1.5	79052.0	15897744.25	527
2013-06-15	200.0	204.5	195.5	200.0	-2.5	-1.23	149710.0	29793609.5	729
2013-06-12	203.5	209.0	202.0	202.5	0.5	0.25	239957.0	49138475.5	1602
2013-06-11	202.0	205.0	200.5	202.0	0.5	0.25	56068.0	11357467.5	457
2013-06-10	202.0	204.0	201.0	201.5	-0.5	-0.25	86040.0	17361703.5	492
2013-06-09	202.0	211.0	200.5	202.0	0.0	0.0	284946.0	58505360.5	1910
2013-06-08	207.0	207.0	190.0	202.0	-5.5	-2.65	420905.0	84447199.0	2713
2013-06-05	216.5	218.5	207.5	207.5	-8.5	-3.94	197524.0	42165218.75	856
2013-06-04	216.0	220.0	215.0	216.0	0.5	0.23	71920.0	15615158.25	480
2013-06-03	217.5	218.5	215.5	215.5	-3.0	-1.37	148940.0	32217900.0	330
2013-06-02	218.5	220.5	218.0	218.5	-1.0	-0.46	69574.0	15210722.0	378
2013-06-01	220.0	220.5	218.5	219.5	-1.5	-0.68	36220.0	7951022.5	257
2013-05-29	221.0	221.0	219.5	221.0	0.5	0.23	80299.0	17671236.0	468
2013-05-28	220.5	225.0	220.0	220.5	0.5	0.23	168622.0	37371551.5	1047
2013-05-27	220.5	222.0	219.5	220.0	-2.0	-0.9	59197.0	13057738.5	392
2013-05-26	222.0	226.0	220.5	222.0	0.0	0.0	157380.0	35066552.75	1217
2013-05-25	220.0	222.0	218.5	222.0	2.0	0.91	29084.0	6396095.25	210
2013-05-22	218.5	220.5	218.0	220.0	0.0	0.0	55966.0	12262434.25	398
2013-05-21	221.0	221.0	219.0	220.0	-1.0	-0.45	45760.0	10053610.0	339
2013-05-20	219.5	221.5	219.0	221.0	1.0	0.45	40989.0	9010396.5	373
2013-05-19	222.0	222.5	219.5	220.0	-1.5	-0.68	58561.0	12921273.5	523
2013-05-18	222.5	227.5	221.0	221.5	-1.0	-0.45	145957.0	32477779.75	1116
2013-05-15	219.5	226.0	218.0	222.5	0.5	0.23	78348.0	17273607.25	634
2013-05-14	220.5	223.5	215.0	222.0	-2.0	-0.89	194870.0	42495511.75	702
2013-05-13	222.0	225.0	212.5	224.0	0.0	0.0	120614.0	26445639.5	805
2013-05-12	223.0	225.0	222.5	224.0	-1.5	-0.67	52956.0	11818243.75	398
2013-05-11	227.0	227.5	224.0	225.5	-1.5	-0.66	43652.0	9827387.75	451
2013-05-08	224.0	230.0	224.0	227.0	1.5	0.67	94121.0	21287396.25	763
2013-05-07	225.5	225.5	222.0	225.5	-1.5	-0.66	58520.0	13103948.0	474
2013-05-06	226.5	228.0	221.0	227.0	0.5	0.22	206882.0	46269057.5	1031
2013-05-05	226.5	230.5	226.5	226.5	0.5	0.22	211454.0	48212919.5	1299
2013-05-04	225.0	227.5	224.0	226.0	1.5	0.67	187834.0	42331843.5	1196
2013-05-01	226.0	228.0	223.0	224.5	-1.5	-0.66	238342.0	53616187.5	1834
2013-04-30	221.0	239.5	220.5	226.0	4.0	1.8	875714.0	200626649.75	5349
2013-04-29	224.0	224.5	220.0	222.0	0.0	0.0	343243.0	75995232.75	1859
2013-04-28	221.0	225.5	218.5	222.0	0.5	0.23	368530.0	81362759.0	2050
2013-04-27	220.0	226.0	217.0	221.5	2.0	0.91	988496.0	217992016.0	4873
2013-04-24	230.0	233.0	219.0	219.5	-23.5	-9.67	2792237.0	619596255.0	12061
2013-04-23	243.0	243.0	243.0	243.0	-27.0	-10.0	281995.0	68524663.5	790
2013-04-22	270.0	270.0	270.0	270.0	-29.5	-9.85	10189.0	2751030.0	49
2013-04-21	299.5	299.5	299.5	299.5	-33.0	-9.92	928.0	277936.0	16
2013-04-20	332.5	332.5	332.5	332.5	-36.5	-9.89	276.0	91603.75	12
2013-04-17	369.0	369.0	369.0	369.0	-40.5	-9.89	444.0	163836.0	11
2013-04-16	409.5	409.5	409.5	409.5	-45.0	-9.9	21490.0	8799950.25	221
2013-04-15	454.5	454.5	454.5	454.5	41.0	9.92	42299.0	19224668.25	185
2013-04-14	413.5	413.5	413.5	413.5	37.5	9.97	36132.0	14940582.0	146
2013-04-13	376.0	376.0	376.0	376.0	34.0	9.94	72587.0	27292524.0	211
2013-04-10	342.0	342.0	342.0	342.0	31.0	9.97	82814.0	28322388.0	202
2013-04-09	311.0	311.0	311.0	311.0	28.0	9.89	44952.0	13979916.5	122
2013-04-08	283.0	283.0	283.0	283.0	25.5	9.9	36876.0	10435908.0	101
2013-04-07	242.0	257.5	241.5	257.5	23.0	9.81	131125.0	33485302.5	252
2013-04-06	220.5	234.5	216.5	234.5	21.0	9.84	500330.0	114787585.75	2980
2013-04-03	196.5	213.5	196.5	213.5	19.0	9.77	411532.0	85027284.25	1801
2013-04-02	178.0	194.5	174.0	194.5	17.5	9.89	866748.0	167052202.75	1170
2013-04-01	171.0	182.0	171.0	177.0	5.5	3.21	180630.0	32082944.0	804
2013-03-31	170.0	173.5	169.5	171.5	1.0	0.59	89348.0	15277855.0	474
2013-03-30	170.0	170.5	169.0	170.5	0.5	0.29	47604.0	8073797.25	225
2013-03-27	173.0	173.0	168.5	170.0	-2.5	-1.45	67993.0	11565050.0	305
2013-03-26	172.0	173.0	169.5	172.5	0.0	0.0	67955.0	11624431.0	286
2013-03-25	172.5	172.5	171.0	172.5	0.5	0.29	45122.0	7754883.25	228
2013-03-24	172.5	174.0	170.0	172.0	-1.0	-0.58	80037.0	13737023.25	358
2013-03-23	175.5	177.0	173.0	173.0	-2.5	-1.42	41612.0	7240556.0	245
2013-03-20	173.5	175.5	172.0	175.5	1.5	0.86	40347.0	6998683.0	207
2013-03-19	174.0	175.0	173.0	174.0	0.0	0.0	34709.0	6037521.25	183
2013-03-18	177.0	177.0	173.5	174.0	-3.5	-1.97	120260.0	21018399.75	310
2013-03-17	175.5	177.5	174.0	177.5	1.5	0.85	48653.0	8501619.75	294
2013-03-16	176.5	177.5	174.0	176.0	-0.5	-0.28	256550.0	45167825.5	754
2013-03-13	178.0	178.0	175.0	176.5	-2.5	-1.4	165643.0	29255671.5	550
2013-03-12	175.5	179.0	171.5	179.0	3.0	1.7	112331.0	19452182.0	540
2013-03-11	176.0	177.0	175.5	176.0	0.0	0.0	97597.0	17197721.75	440
2013-03-10	175.0	178.0	173.0	176.0	0.0	0.0	141062.0	24729082.0	732
2013-03-09	191.0	192.0	175.5	176.0	-14.5	-7.61	478438.0	86484802.75	2473
2013-03-06	190.0	191.5	187.5	190.5	0.0	0.0	118019.0	22277551.25	597
2013-03-05	194.0	196.0	190.5	190.5	-4.5	-2.31	179795.0	34580148.5	881
2013-03-04	192.0	198.0	190.5	195.0	3.0	1.56	372340.0	72219008.0	1478
2013-03-03	189.5	192.0	186.0	192.0	2.0	1.05	135914.0	25603298.5	639
2013-03-02	187.5	190.0	187.0	190.0	2.5	1.33	393182.0	74298569.75	863
2013-02-27	187.0	189.0	184.0	187.5	3.5	1.9	222478.0	41490115.5	997
2013-02-26	181.0	187.0	180.0	184.0	3.5	1.94	183311.0	33599882.5	1106
2013-02-25	180.5	181.5	180.0	180.5	-0.5	-0.28	93474.0	16852529.0	352
2013-02-24	182.0	184.0	180.0	181.0	-0.5	-0.28	157515.0	28522131.0	734
2013-02-23	180.0	184.0	180.0	181.5	1.5	0.83	223393.0	40530613.5	938
2013-02-20	181.5	184.0	180.0	180.0	-1.5	-0.83	124394.0	22535733.75	816
2013-02-19	186.0	190.0	178.0	181.5	-8.5	-4.47	346105.0	63276509.25	2134
2013-02-18	206.0	207.0	187.5	190.0	-18.0	-8.65	479893.0	93370387.75	3161
2013-02-17	220.0	224.0	207.5	208.0	-6.5	-3.03	519720.0	111362162.25	3438
2013-02-16	216.0	217.5	211.0	214.5	-1.5	-0.69	120852.0	25847132.0	922
2013-02-13	215.5	218.0	207.0	216.0	0.0	0.0	246970.0	52705121.75	1628
2013-02-12	220.0	225.0	213.5	216.0	-8.0	-3.57	141585.0	30843905.5	1149
2013-02-11	230.0	233.0	211.0	224.0	-4.0	-1.75	578204.0	128183724.25	4209
2013-02-10	206.0	228.0	203.0	228.0	20.5	9.88	452674.0	99986389.25	2185
2013-02-09	206.0	212.0	199.5	207.5	2.0	0.97	181218.0	37247636.75	904
2013-02-06	206.5	209.5	199.5	205.5	0.0	0.0	162901.0	33238668.25	650
2013-02-05	205.0	207.0	200.0	205.5	0.0	0.0	89980.0	18366590.0	491
2013-02-04	207.5	210.0	203.5	205.5	-2.5	-1.2	177506.0	36508980.5	745
2013-02-03	206.0	210.0	203.0	208.0	0.5	0.24	526850.0	108325381.5	1019
2013-02-02	210.0	215.0	205.0	207.5	-1.5	-0.72	190850.0	39699383.25	1175
2013-01-30	202.5	217.5	202.0	209.0	6.0	2.96	433210.0	90292351.0	1988
2013-01-29	200.5	206.0	198.0	203.0	2.0	1.0	327173.0	66291697.0	2026
2013-01-28	197.0	206.0	192.0	201.0	4.0	2.03	480675.0	95623376.5	2812
2013-01-27	180.0	197.0	178.0	197.0	17.5	9.75	520015.0	98192023.0	2412
2013-01-26	181.0	188.0	179.0	179.5	-1.0	-0.55	215400.0	39218539.0	1122
2013-01-23	171.0	182.0	169.0	180.5	9.0	5.25	345442.0	61027300.0	1350
2013-01-22	168.5	174.5	168.0	171.5	1.5	0.88	123707.0	21266377.25	777
2013-01-21	168.5	170.0	168.0	170.0	0.0	0.0	15422.0	2603271.25	96
2013-01-20	171.0	172.0	168.5	170.0	-1.0	-0.58	18700.0	3173574.5	119
2013-01-19	170.0	171.0	168.0	171.0	1.0	0.59	15170.0	2567116.25	110
2013-01-16	168.0	172.0	168.0	170.0	0.0	0.0	26818.0	4545181.75	164
2013-01-15	169.5	170.0	168.0	170.0	0.5	0.29	26006.0	4377426.75	103
2013-01-14	170.5	171.0	168.5	169.5	-2.5	-1.45	41361.0	7015524.0	222
2013-01-13	169.0	173.5	169.0	172.0	0.5	0.29	44548.0	7601927.5	276
2013-01-12	172.0	172.5	169.5	171.5	-2.0	-1.15	30786.0	5253422.25	210
2013-01-09	173.5	175.0	171.5	173.5	-2.5	-1.42	45196.0	7807391.75	328
2013-01-08	175.0	176.5	167.0	176.0	0.0	0.0	179595.0	30732412.25	761
2013-01-07	174.5	179.0	172.5	176.0	0.5	0.28	152833.0	27004892.5	678
2013-01-06	175.0	178.0	172.5	175.5	1.5	0.86	50319.0	8757926.0	383
2013-01-05	172.0	177.0	171.0	174.0	2.5	1.46	60590.0	10548219.5	378
2013-01-02	170.0	175.0	170.0	171.5	1.5	0.88	45015.0	7736125.75	313
2013-01-01	169.0	170.0	167.5	170.0	0.5	0.29	55554.0	9350807.0	329
2012-12-31	182.0	182.5	167.5	169.5	-13.0	-7.12	210676.0	36384663.75	1001
2012-12-30	186.0	189.5	182.0	182.5	-6.0	-3.18	164506.0	30580070.5	668
2012-12-29	190.0	197.0	186.5	188.5	-3.0	-1.57	317635.0	60312983.5	1417
2012-12-26	182.5	191.5	180.5	191.5	7.5	4.08	260135.0	48062378.5	855
2012-12-25	184.5	188.0	170.5	184.0	-1.0	-0.54	768424.0	140788785.5	1902
2012-12-24	179.5	185.0	177.5	185.0	6.5	3.64	392233.0	70872305.75	1366
2012-12-23	169.0	180.0	168.0	178.5	9.5	5.62	706909.0	120835709.75	1573
2012-12-22	167.5	169.5	166.0	169.0	2.5	1.5	315934.0	53022715.75	988
2012-12-19	160.5	170.0	160.5	166.5	6.0	3.74	318149.0	52888548.25	1376
2012-12-18	162.0	162.0	160.0	160.5	-1.5	-0.93	28272.0	4552556.0	181
2012-12-17	161.0	164.0	160.0	162.0	0.5	0.31	28889.0	4675923.25	184
2012-12-16	163.5	163.5	161.0	161.5	-2.0	-1.22	57263.0	9261874.75	252
2012-12-15	162.5	163.5	161.0	163.5	1.5	0.93	14301.0	2325796.25	143
2012-12-12	162.5	162.5	159.5	162.0	0.0	0.0	43462.0	6974830.5	203
2012-12-11	162.0	165.0	161.5	162.0	-0.5	-0.31	150438.0	24513542.5	526
2012-12-10	164.5	165.5	161.5	162.5	-2.0	-1.22	427620.0	70204103.25	1114
2012-12-09	165.0	170.0	163.5	164.5	0.0	0.0	333371.0	55224629.5	1092
2012-12-08	166.0	166.5	164.5	164.5	-1.0	-0.6	238318.0	39351399.0	605
2012-12-05	164.0	167.5	163.5	165.5	1.0	0.61	60724.0	10045823.0	357
2012-12-04	167.5	167.5	164.0	164.5	-3.0	-1.79	67741.0	11176082.25	369
2012-12-03	168.0	170.0	167.0	167.5	-1.0	-0.59	196293.0	33086052.5	690
2012-12-02	170.0	174.0	168.5	168.5	-4.5	-2.6	191880.0	32705949.75	887
2012-12-01	168.0	176.0	166.0	173.0	9.0	5.49	257002.0	43943328.0	1183
2012-11-28	162.5	170.0	161.5	164.0	-1.0	-0.61	390968.0	64575009.0	1445
2012-11-27	175.0	176.0	163.5	165.0	-7.0	-4.07	447627.0	75478861.0	1708
2012-11-26	155.0	172.0	149.5	172.0	15.5	9.9	417970.0	69204216.75	1298
2012-11-25	158.0	158.0	152.5	156.5	-1.5	-0.95	63812.0	9886288.75	354
2012-11-24	158.5	160.0	157.0	158.0	0.5	0.32	62173.0	9849243.25	336
2012-11-21	156.5	162.0	153.5	157.5	1.0	0.64	131595.0	20836823.25	639
2012-11-20	158.0	158.5	153.5	156.5	-1.5	-0.95	42219.0	6601770.0	262
2012-11-19	157.0	159.0	151.5	158.0	0.0	0.0	72616.0	11252578.5	329
2012-11-18	158.0	159.0	156.0	158.0	0.0	0.0	48060.0	7544662.25	226
2012-11-17	159.0	159.5	157.0	158.0	-2.0	-1.25	39135.0	6192052.75	262
2012-11-14	160.0	160.0	156.0	160.0	0.5	0.31	70280.0	11079978.25	319
2012-11-13	158.0	159.5	157.5	159.5	0.5	0.31	49470.0	7832220.25	267
2012-11-12	157.5	159.5	152.0	159.0	0.0	0.0	172827.0	26944349.5	711
2012-11-11	161.0	162.0	157.5	159.0	-2.5	-1.55	181203.0	28820751.5	653
2012-11-10	161.5	164.0	160.5	161.5	0.0	0.0	309956.0	50091787.75	1155
2012-11-07	162.5	165.0	161.0	161.5	0.0	0.0	863525.0	140028172.75	2047
2012-11-06	168.0	168.0	161.5	161.5	-5.0	-3.0	412295.0	67669334.75	1470
2012-11-05	163.5	168.5	162.5	166.5	2.5	1.52	1115819.0	182855464.5	2143
2012-11-04	163.5	165.0	162.5	164.0	-0.5	-0.3	830208.0	136124333.75	1451
2012-11-03	164.0	166.0	162.5	164.5	0.5	0.3	844586.0	138201151.0	1335
2012-10-24	162.0	164.5	157.5	164.0	1.0	0.61	110715.0	17885584.5	719
2012-10-23	161.5	167.0	160.5	163.0	0.0	0.0	276982.0	45498111.25	1425
2012-10-22	173.0	178.5	161.0	163.0	-15.5	-8.68	914983.0	152016214.75	3770
2012-10-21	204.0	217.5	178.5	178.5	-19.5	-9.85	1067001.0	200904664.25	5446
2012-10-20	185.0	198.0	185.0	198.0	18.0	10.0	147037.0	28539367.75	679
2012-10-17	170.0	188.0	170.0	180.0	7.5	4.35	465663.0	82304177.25	1145
2012-10-16	168.5	173.5	168.0	172.5	2.0	1.17	14577.0	2497082.25	129
2012-10-15	172.0	172.0	169.5	170.5	-0.5	-0.29	8567.0	1456759.5	80
2012-10-14	172.0	174.0	168.0	171.0	0.0	0.0	8614.0	1468505.0	92
2012-10-13	172.0	175.5	162.5	171.0	-3.5	-2.01	19630.0	3299006.0	160
2012-10-10	180.0	184.0	172.0	174.5	-5.0	-2.79	67013.0	11873968.75	528
2012-10-09	165.0	182.0	165.0	179.5	12.5	7.49	92593.0	16220820.0	407
2012-10-08	161.0	167.0	161.0	167.0	4.0	2.45	15942.0	2586351.5	91
2012-10-07	164.0	164.0	159.5	163.0	-2.5	-1.51	16052.0	2600037.25	123
2012-10-06	166.0	168.0	164.0	165.5	0.5	0.3	18813.0	3117653.75	166
2012-10-03	163.0	166.0	162.0	165.0	3.0	1.85	19696.0	3228471.0	156
2012-10-02	163.0	166.0	161.5	162.0	-1.0	-0.61	24950.0	4088671.0	144
2012-10-01	163.5	164.0	161.0	163.0	-0.5	-0.31	40775.0	6615959.75	152
2012-09-30	168.5	173.0	162.0	163.5	-7.5	-4.39	23602.0	3905852.5	188
2012-09-29	173.5	178.0	169.5	171.0	-7.5	-4.2	35135.0	6071052.5	189
2012-09-26	180.0	181.0	175.5	178.5	-6.5	-3.51	27199.0	4864527.75	196
2012-09-25	177.0	188.0	176.0	185.0	7.0	3.93	34839.0	6328592.25	158
2012-09-24	181.5	181.5	176.0	178.0	-5.0	-2.73	18735.0	3333620.0	147
2012-09-22	183.5	184.0	182.0	183.0	-1.0	-0.54	6244.0	1141670.5	44
2012-09-19	183.0	184.0	179.5	184.0	0.0	0.0	34209.0	6180621.5	96
2012-09-18	186.0	187.0	182.0	184.0	-2.0	-1.08	27512.0	5055366.0	101
2012-09-17	185.0	188.0	184.0	186.0	0.0	0.0	13437.0	2488676.75	105
2012-09-16	184.5	186.0	182.5	186.0	0.0	0.0	35369.0	6514523.25	159
2012-09-15	189.0	189.0	183.5	186.0	-2.0	-1.06	39357.0	7295261.75	240
2012-09-12	196.0	196.0	186.0	188.0	-8.5	-4.33	118329.0	22515853.25	654
2012-09-11	190.0	200.0	189.0	196.5	7.0	3.69	140973.0	27258904.25	606
2012-09-10	187.0	193.0	186.0	189.5	3.0	1.61	78332.0	14835070.5	400
2012-09-09	187.5	195.5	186.0	186.5	-1.0	-0.53	72100.0	13618906.0	340
2012-09-08	186.5	188.5	185.5	187.5	1.0	0.54	21878.0	4095889.25	99
2012-09-05	187.0	189.0	185.0	186.5	-1.5	-0.8	27806.0	5187464.25	134
2012-09-04	188.0	191.0	186.0	188.0	0.0	0.0	8811.0	1658355.5	79
2012-09-03	186.0	190.0	185.5	188.0	1.5	0.8	16541.0	3102782.75	143
2012-09-02	187.0	187.5	185.0	186.5	-1.5	-0.8	13229.0	2460128.0	81
2012-09-01	189.5	189.5	186.5	188.0	-2.0	-1.05	14348.0	2691508.0	83
2012-08-29	192.0	192.5	187.0	190.0	0.0	0.0	20916.0	3943272.0	146
2012-08-28	189.5	193.0	188.5	190.0	0.5	0.26	58316.0	11171418.0	291
2012-08-27	186.0	189.5	186.0	189.5	1.5	0.8	23003.0	4305138.75	102
2012-08-26	187.0	188.0	184.0	188.0	1.0	0.53	14542.0	2702931.5	86
2012-08-25	187.5	187.5	183.5	187.0	1.0	0.54	9932.0	1846451.75	84
2012-08-15	183.5	186.0	182.0	186.0	2.0	1.09	101493.0	18636219.75	250
2012-08-14	186.0	187.5	183.5	184.0	-2.0	-1.08	47378.0	8726732.75	127
2012-08-13	186.0	189.0	185.0	186.0	-2.0	-1.06	45476.0	8480561.25	173
2012-08-12	184.0	191.5	184.0	188.0	2.0	1.08	47904.0	8959608.75	242
2012-08-11	189.0	189.0	184.0	186.0	-2.0	-1.06	14572.0	2708415.75	123
2012-08-08	190.5	190.5	186.0	188.0	-2.5	-1.31	13720.0	2574285.0	126
2012-08-07	191.0	196.5	188.0	190.5	-4.5	-2.31	48197.0	9200677.25	349
2012-08-06	194.0	195.5	191.0	195.0	1.0	0.52	27777.0	5350999.0	161
2012-08-05	196.0	199.0	193.5	194.0	-4.5	-2.27	37009.0	7239620.5	315
2012-08-04	200.0	206.0	194.0	198.5	-1.5	-0.75	99442.0	19793784.75	559
2012-08-01	204.5	209.5	199.5	200.0	-7.5	-3.61	68795.0	13852266.25	434
2012-07-31	200.0	220.0	200.0	207.5	4.5	2.22	194587.0	40399137.75	1091
2012-07-30	192.5	204.5	189.0	203.0	17.0	9.14	157643.0	31106935.25	831
2012-07-29	170.0	186.0	169.0	186.0	16.5	9.73	458835.0	81315953.5	1179
2012-07-28	170.0	176.0	167.5	169.5	-0.5	-0.29	271893.0	46534595.75	841
2012-07-25	164.0	174.5	164.0	170.0	2.0	1.19	411550.0	69610748.75	1258
2012-07-24	162.0	168.5	155.5	168.0	5.5	3.38	297654.0	48806689.0	603
2012-07-23	153.0	165.0	153.0	162.5	7.0	4.5	183626.0	29436292.75	641
2012-07-22	156.0	156.0	154.0	155.5	-2.0	-1.27	10913.0	1688955.0	97
2012-07-21	156.0	158.0	154.5	157.5	-1.5	-0.94	10619.0	1658417.25	91
2012-07-18	156.0	161.0	156.0	159.0	0.5	0.32	19263.0	3041614.75	161
2012-07-17	159.0	160.0	154.0	158.5	-1.0	-0.63	21824.0	3414873.75	154
2012-07-16	164.0	168.0	157.0	159.5	-5.0	-3.04	65615.0	10537220.75	481
2012-07-15	165.0	180.0	159.0	164.5	0.5	0.3	261288.0	43328679.25	1607
2012-07-14	148.0	164.0	147.5	164.0	14.5	9.7	244485.0	38644938.0	846
2012-07-11	152.0	152.0	147.5	149.5	-2.0	-1.32	22485.0	3344170.25	95
2012-07-10	149.5	151.5	148.0	151.5	0.5	0.33	18701.0	2798237.5	98
2012-07-09	152.5	152.5	149.5	151.0	-2.0	-1.31	15841.0	2389850.5	87
2012-07-08	151.5	153.0	150.5	153.0	0.0	0.0	12731.0	1933470.25	84
2012-07-07	151.5	153.0	150.0	153.0	0.5	0.33	20111.0	3037552.5	131
2012-07-04	152.0	153.5	151.0	152.5	0.0	0.0	18195.0	2760639.25	132
2012-07-03	154.5	155.0	152.0	152.5	-2.5	-1.61	44962.0	6871075.0	275
2012-07-02	154.0	164.0	152.5	155.0	4.0	2.65	130016.0	20321731.5	718
2012-07-01	150.5	153.5	150.0	151.0	-0.5	-0.33	19012.0	2884595.25	113
2012-06-30	152.0	156.0	150.5	151.5	0.5	0.33	24111.0	3663844.75	131
2012-06-27	152.0	152.0	148.0	151.0	-1.0	-0.66	38050.0	5690936.0	152
2012-06-26	152.0	152.5	150.5	152.0	-2.0	-1.3	22149.0	3350097.5	102
2012-06-25	151.5	154.0	150.5	154.0	1.5	0.98	8940.0	1355352.5	61
2012-06-24	151.0	153.0	151.0	152.5	0.5	0.33	12058.0	1829602.25	80
2012-06-23	154.0	154.0	151.0	152.0	-3.5	-2.25	23487.0	3588861.0	111
2012-06-20	156.0	156.5	155.0	155.5	-2.0	-1.27	19321.0	3007274.0	116
2012-06-19	156.5	160.0	155.5	157.5	0.0	0.0	71991.0	11326183.25	281
2012-06-18	156.5	157.5	155.0	157.5	1.5	0.96	22137.0	3453784.0	132
2012-06-17	155.0	156.5	154.0	156.0	1.0	0.65	15490.0	2404520.5	89
2012-06-16	157.0	160.5	152.0	155.0	-3.0	-1.9	75922.0	11806523.75	364
2012-06-13	155.0	158.0	154.0	158.0	3.0	1.94	12703.0	1972732.75	88
2012-06-12	155.0	155.5	154.0	155.0	-2.5	-1.59	18933.0	2928454.25	100
2012-06-11	157.0	159.0	155.5	157.5	1.0	0.64	36333.0	5702267.25	201
2012-06-10	151.0	160.0	151.0	156.5	3.0	1.95	55444.0	8652167.25	237
2012-06-09	153.5	155.0	149.0	153.5	0.5	0.33	33240.0	5029459.5	139
2012-06-06	153.0	153.0	148.5	153.0	0.0	0.0	30535.0	4620824.75	170
2012-06-05	153.0	154.0	152.0	153.0	0.0	0.0	18500.0	2834279.0	108
2012-06-04	154.0	154.5	152.0	153.0	-2.5	-1.61	21426.0	3283386.0	134
2012-06-03	151.0	156.0	150.0	155.5	1.5	0.97	41465.0	6356073.25	225
2012-06-02	152.0	154.0	148.0	154.0	-6.0	-3.75	68205.0	10373142.0	394
2012-05-30	160.5	161.0	157.5	160.0	0.0	0.0	27014.0	4301780.5	148
2012-05-29	163.5	166.5	160.0	160.0	-4.5	-2.74	96442.0	15674636.0	528
2012-05-28	162.0	168.0	158.0	164.5	4.5	2.81	150643.0	24654991.0	814
2012-05-27	154.0	163.5	152.5	160.0	6.0	3.9	143011.0	22795917.25	704
2012-05-26	156.5	156.5	153.0	154.0	-0.5	-0.32	14310.0	2209578.0	79
2012-05-23	154.5	155.5	150.0	154.5	0.5	0.32	67192.0	10211542.5	308
2012-05-22	155.0	155.5	154.0	154.0	0.0	0.0	29081.0	4494355.0	149
2012-05-21	154.0	155.0	153.0	154.0	1.0	0.65	13756.0	2117435.75	109
2012-05-20	153.0	155.0	152.5	153.0	1.0	0.66	18415.0	2828241.25	122
2012-05-19	154.0	156.0	152.0	152.0	-5.0	-3.18	44521.0	6828870.5	237
2012-05-16	158.5	159.5	156.0	157.0	-3.5	-2.18	16391.0	2585462.0	153
2012-05-15	162.5	166.0	159.5	160.5	-1.5	-0.93	109468.0	17606743.5	453
2012-05-14	161.5	165.0	158.5	162.0	-0.5	-0.31	117058.0	18941893.5	511
2012-05-13	165.0	167.0	162.0	162.5	-3.5	-2.11	49322.0	8073239.5	339
2012-05-12	162.0	168.0	158.0	166.0	2.0	1.22	129066.0	20885311.5	475
2012-05-09	162.0	167.5	160.0	164.0	-2.0	-1.2	219324.0	35822173.0	945
2012-05-08	155.0	168.5	155.0	166.0	10.0	6.41	288946.0	46890957.75	1100
2012-05-07	152.0	156.0	150.0	156.0	3.0	1.96	73768.0	11328560.0	313
2012-05-06	154.0	154.0	151.5	153.0	-0.5	-0.33	33495.0	5106488.25	136
2012-05-05	150.0	154.5	148.5	153.5	1.0	0.66	52344.0	7996291.0	245
2012-05-02	151.0	156.0	151.0	152.5	0.5	0.33	333176.0	51194330.75	852
2012-05-01	151.5	153.5	149.5	152.0	-1.0	-0.65	120640.0	18287297.0	464
2012-04-30	153.5	154.5	151.5	153.0	-3.0	-1.92	52666.0	8048828.0	326
2012-04-29	151.0	156.5	147.0	156.0	4.5	2.97	268085.0	40550636.5	936
2012-04-28	163.0	163.0	150.0	151.5	-8.5	-5.31	491322.0	75747044.75	1346
2012-04-25	157.0	163.0	155.5	160.0	1.5	0.95	269278.0	42793946.5	1175
2012-04-24	162.0	163.5	154.0	158.5	-7.0	-4.23	246855.0	39037695.75	1184
2012-04-23	173.0	178.0	157.5	165.5	-9.5	-5.43	773114.0	126319796.5	2645
2012-04-22	171.5	184.0	169.0	175.0	3.0	1.74	527427.0	91946406.25	1837
2012-04-21	163.5	172.0	163.5	172.0	8.0	4.88	294344.0	49193976.0	739
2012-04-18	163.0	170.0	162.0	164.0	0.0	0.0	454701.0	75318291.75	1345
2012-04-17	167.0	169.0	159.5	164.0	-2.0	-1.2	354468.0	57999990.0	1350
2012-04-16	162.5	166.5	150.5	166.0	1.0	0.61	235679.0	38005354.0	589
2012-04-15	167.5	169.0	162.0	165.0	-3.5	-2.08	447641.0	74286028.25	978
2012-04-14	169.5	173.5	167.0	168.5	0.5	0.3	346478.0	58644056.5	1324
2012-04-11	159.5	169.5	156.5	168.0	6.0	3.7	416913.0	67832290.75	1189
2012-04-10	160.0	170.0	154.0	162.0	0.5	0.31	507725.0	82181563.25	1617
2012-04-09	158.0	165.5	155.0	161.5	1.5	0.94	226490.0	36105695.75	872
2012-04-08	152.0	160.0	150.5	160.0	8.0	5.26	413292.0	64341035.5	1167
2012-04-07	153.0	153.0	149.5	152.0	-1.0	-0.65	36219.0	5464097.75	194
2012-04-04	155.5	157.0	153.0	153.0	-3.0	-1.92	165214.0	25505249.25	411
2012-04-03	160.5	172.0	153.5	156.0	-2.0	-1.27	746478.0	121086548.0	2479
2012-04-02	144.0	158.0	143.0	158.0	14.0	9.72	629809.0	96352970.25	1440
2012-04-01	144.0	146.0	142.5	144.0	0.0	0.0	73685.0	10675041.5	285
2012-03-31	146.0	147.0	144.0	144.0	-0.5	-0.35	51687.0	7479514.25	215
2012-03-28	146.5	146.5	144.0	144.5	-1.5	-1.03	29013.0	4206007.0	123
2012-03-27	143.5	150.0	143.5	146.0	1.0	0.69	144070.0	21089975.5	459
2012-03-26	145.0	145.5	143.5	145.0	0.0	0.0	65360.0	9436063.25	203
2012-03-25	149.0	149.0	145.0	145.0	-3.0	-2.03	53612.0	7824068.75	270
2012-03-24	148.5	152.0	147.5	148.0	0.0	0.0	88019.0	13074885.0	359
2012-03-21	149.5	154.0	147.0	148.0	-2.0	-1.33	143693.0	21476250.75	583
2012-03-20	143.0	150.0	142.5	150.0	5.0	3.45	238923.0	34998728.75	686
2012-03-19	147.0	147.0	144.0	145.0	-2.5	-1.69	321308.0	46978303.75	923
2012-03-18	148.0	150.0	145.0	147.5	-0.5	-0.34	320097.0	46953492.0	996
2012-03-17	144.5	155.5	143.0	148.0	3.5	2.42	533399.0	79110115.75	1430
2012-03-14	144.5	148.0	142.5	144.5	0.0	0.0	173169.0	25057795.25	645
2012-03-13	149.5	150.0	142.5	144.5	-5.5	-3.67	323237.0	47097030.25	1247
2012-03-12	149.5	160.0	145.0	150.0	-0.5	-0.33	795583.0	120057613.25	2567
2012-03-11	138.5	150.5	137.5	150.5	13.5	9.85	987797.0	141564056.25	2216
2012-03-10	140.0	145.0	135.5	137.0	-1.0	-0.72	497075.0	69475252.75	1431
2012-03-07	134.5	138.0	132.5	138.0	1.5	1.1	199898.0	27006554.5	686
2012-03-06	129.0	143.0	129.0	136.5	6.5	5.0	1269644.0	174515936.0	3110
2012-03-05	125.0	130.0	123.5	130.0	5.0	4.0	398833.0	50488052.25	869
2012-03-04	122.0	127.0	119.5	125.0	3.0	2.46	325388.0	40265939.25	841
2012-03-03	124.0	124.0	121.5	122.0	-2.5	-2.01	241043.0	29591515.75	846
2012-02-29	123.5	130.0	123.0	124.5	0.0	0.0	859429.0	107457367.5	1925
2012-02-28	121.0	125.5	117.0	124.5	1.5	1.22	504157.0	61359576.5	979
2012-02-27	121.0	123.0	119.5	123.0	1.0	0.82	316620.0	38281774.75	682
2012-02-26	123.5	126.0	118.5	122.0	-1.0	-0.81	680819.0	82659814.75	1662
2012-02-25	113.5	123.0	113.5	123.0	11.0	9.82	1089618.0	130545417.25	2321
2012-02-22	115.0	115.5	112.0	112.0	-2.0	-1.75	247419.0	28253893.5	751
2012-02-21	113.0	118.0	112.5	114.0	1.5	1.33	488533.0	56116284.0	1091
2012-02-20	112.5	113.5	111.5	112.5	-0.5	-0.44	211792.0	23762550.25	443
2012-02-19	113.0	113.0	111.5	113.0	-0.5	-0.44	219646.0	24612186.0	564
2012-02-18	114.0	114.0	111.0	113.5	0.5	0.44	339676.0	38261390.5	973
2012-02-15	116.5	119.5	112.5	113.0	-3.0	-2.59	794863.0	91942493.0	1739
2012-02-14	114.5	118.0	113.5	116.0	1.5	1.31	470142.0	54389602.0	1096
2012-02-13	113.0	115.0	113.0	114.5	0.5	0.44	119418.0	13591149.75	417
2012-02-12	114.0	116.0	113.0	114.0	0.0	0.0	287376.0	32839848.0	839
2012-02-11	115.5	116.0	113.0	114.0	-1.0	-0.87	289509.0	33119933.0	744
2012-02-08	114.0	120.5	113.0	115.0	0.5	0.44	496177.0	57690648.0	1369
2012-02-07	114.0	115.5	112.5	114.5	-0.5	-0.43	195631.0	22243341.75	565
2012-02-06	116.0	116.5	113.0	115.0	-1.0	-0.86	298613.0	34224810.75	658
[truncated: 2,676 more rows]
