# Supplementary material for: Effective short-term forecasts of Saudi stock price trends using technical indicators and large-scale multivariate time series
Source: PeerJ Comput Sci. 2023 Jan 6;9:e1205. doi: 10.7717/peerj-cs.1205 (PMC10280263; doi:10.7717/peerj-cs.1205)
Supplement: Supplemental Information 3 [file peerj-cs-09-1205-s003.zip › TASI Dataset 2021/ZAMIL INDUST_2240.csv]

date	open	high	low	close	change	change_percent	volume_traded	value_traded_SAR	number_trades
2020-03-19	13.18	13.36	13.16	13.2	0.06	0.46	516093.0	6829869.36	617
2020-03-18	13.0	13.36	12.9	13.14	0.04	0.31	220735.0	2888675.18	319
2020-03-17	12.98	13.38	12.98	13.1	0.06	0.46	241931.0	3180614.46	268
2020-03-16	14.4	14.4	13.04	13.04	-1.4	-9.7	393196.0	5353776.3	356
2020-03-15	15.2	15.3	14.4	14.44	-0.76	-5.0	236117.0	3452593.88	289
2020-03-12	15.4	15.84	15.0	15.2	-0.72	-4.52	181745.0	2776853.82	249
2020-03-11	17.0	17.0	15.8	15.92	-0.98	-5.8	164629.0	2703492.84	228
2020-03-10	16.44	17.0	15.5	16.9	1.12	7.1	245034.0	4001527.02	261
2020-03-09	15.48	16.0	15.48	15.78	-1.4	-8.15	208433.0	3249590.78	198
2020-03-08	18.4	18.4	17.18	17.18	-1.9	-9.96	189721.0	3277015.92	261
2020-03-05	19.1	19.4	19.0	19.08	0.0	0.0	52216.0	1001623.96	117
2020-03-04	18.5	19.08	18.5	19.08	0.1	0.53	80611.0	1514422.52	155
2020-03-03	18.7	19.0	18.64	18.98	0.58	3.15	89763.0	1698764.68	107
2020-03-02	18.42	19.0	18.4	18.4	0.0	0.0	39411.0	733446.22	120
2020-03-01	18.8	19.1	18.4	18.4	-0.8	-4.17	59363.0	1113572.34	157
2020-02-27	19.6	19.88	19.18	19.2	-0.6	-3.03	31402.0	610479.66	135
2020-02-26	19.2	20.1	19.04	19.8	0.1	0.51	408140.0	7445522.66	242
2020-02-25	19.7	19.74	19.3	19.7	-0.26	-1.3	109715.0	2152826.94	211
2020-02-24	20.22	20.24	19.94	19.96	-0.44	-2.16	90785.0	1825651.54	252
2020-02-23	20.7	20.7	20.4	20.4	-0.24	-1.16	70694.0	1445172.52	164
2020-02-20	20.5	20.68	20.4	20.64	0.16	0.78	88438.0	1818805.68	201
2020-02-19	20.3	20.5	20.28	20.48	0.16	0.79	57966.0	1182402.98	200
2020-02-18	20.28	20.38	20.1	20.32	-0.02	-0.1	114091.0	2305627.34	171
2020-02-17	20.0	20.34	20.0	20.34	0.32	1.6	85726.0	1729452.06	214
2020-02-16	20.9	20.9	19.96	20.02	-0.92	-4.39	272764.0	5513409.36	558
2020-02-13	21.46	21.48	20.94	20.94	-0.42	-1.97	56025.0	1185268.04	173
2020-02-12	21.1	21.46	21.0	21.36	0.36	1.71	250366.0	5333502.72	399
2020-02-11	21.28	21.28	20.9	21.0	-0.3	-1.41	26676.0	560420.48	104
2020-02-10	21.0	21.38	20.92	21.3	0.3	1.43	73248.0	1553507.62	178
2020-02-09	21.54	21.54	20.8	21.0	-0.6	-2.78	269361.0	5729079.52	275
2020-02-06	21.78	22.1	21.3	21.6	-0.1	-0.46	446277.0	9768040.64	544
2020-02-05	21.24	21.78	21.24	21.7	0.64	3.04	393931.0	8503174.0	478
2020-02-04	21.04	21.5	21.04	21.06	0.02	0.1	144982.0	3084413.0	255
2020-02-03	21.2	21.46	21.0	21.04	-0.16	-0.75	169195.0	3593744.02	258
2020-02-02	20.5	21.2	20.0	21.2	0.52	2.51	234893.0	4854476.44	451
2020-01-30	21.4	21.4	20.5	20.68	-0.8	-3.72	439455.0	9239592.94	652
2020-01-29	21.76	21.86	21.48	21.48	-0.26	-1.2	122404.0	2653053.2	260
2020-01-28	21.36	21.9	21.3	21.74	0.38	1.78	344156.0	7445907.8	337
2020-01-27	21.34	21.48	21.04	21.36	0.1	0.47	424282.0	9052154.54	448
2020-01-26	21.04	21.4	20.98	21.26	0.16	0.76	334036.0	7072381.74	311
2020-01-23	21.66	21.66	20.8	21.1	-0.4	-1.86	534127.0	11283667.62	602
2020-01-22	21.0	21.6	21.0	21.5	0.56	2.67	885604.0	18883595.32	572
2020-01-21	20.26	21.0	20.1	20.94	0.7	3.46	483320.0	9993406.86	646
2020-01-20	20.08	20.6	19.92	20.24	0.32	1.61	1186062.0	24040298.96	1120
2020-01-19	19.48	20.06	19.34	19.92	0.62	3.21	876814.0	17304923.54	786
2020-01-16	18.52	19.38	18.5	19.3	0.74	3.99	715533.0	13653728.06	838
2020-01-15	18.6	18.7	18.48	18.56	0.06	0.32	251766.0	4675388.62	265
2020-01-14	18.48	18.66	18.4	18.5	0.12	0.65	195759.0	3625121.2	258
2020-01-13	18.22	18.46	18.22	18.38	0.16	0.88	233978.0	4298614.68	226
2020-01-12	18.12	18.22	18.08	18.22	0.14	0.77	130268.0	2367064.3	181
2020-01-09	17.98	18.08	17.72	18.08	0.58	3.31	212895.0	3813561.78	249
2020-01-08	17.52	17.68	17.5	17.5	-0.2	-1.13	179959.0	3154350.34	149
2020-01-07	17.82	17.92	17.7	17.7	0.0	0.0	69834.0	1244631.96	101
2020-01-06	17.98	18.0	17.6	17.7	-0.3	-1.67	242637.0	4310194.46	225
2020-01-05	18.4	18.4	18.0	18.0	-0.6	-3.23	296888.0	5387451.12	314
2020-01-02	18.6	18.82	18.48	18.6	0.16	0.87	239627.0	4475248.12	327
2020-01-01	18.16	18.7	18.1	18.44	0.28	1.54	572516.0	10576240.66	469
2019-12-31	18.16	18.22	18.12	18.16	-0.08	-0.44	65867.0	1196021.26	88
2019-12-30	18.24	18.32	18.1	18.24	0.02	0.11	119809.0	2183243.78	168
2019-12-29	18.22	18.38	18.2	18.22	0.0	0.0	100192.0	1833080.1	188
2019-12-26	18.16	18.24	18.06	18.22	0.06	0.33	107472.0	1957074.3	122
2019-12-25	18.3	18.3	18.08	18.16	-0.04	-0.22	158613.0	2877076.68	188
2019-12-24	18.38	18.38	18.16	18.2	-0.16	-0.87	131808.0	2401115.4	165
2019-12-23	18.28	18.4	18.16	18.36	0.14	0.77	280604.0	5129225.64	256
2019-12-22	17.9	18.28	17.9	18.22	0.22	1.22	280507.0	5090028.46	218
2019-12-19	18.14	18.3	18.0	18.0	-0.28	-1.53	212968.0	3887028.2	230
2019-12-18	17.82	18.46	17.82	18.28	0.38	2.12	478122.0	8693095.58	366
2019-12-17	17.54	18.1	17.48	17.9	0.32	1.82	242066.0	4297819.06	311
2019-12-16	17.66	17.66	17.4	17.58	-0.02	-0.11	177901.0	3118496.86	170
2019-12-15	17.5	17.6	17.4	17.6	0.1	0.57	81081.0	1419021.16	88
2019-12-12	17.5	17.52	17.4	17.5	-0.18	-1.02	52355.0	914669.88	79
2019-12-11	17.4	17.68	17.3	17.68	0.32	1.84	109022.0	1901838.44	133
2019-12-10	17.5	17.5	17.3	17.36	-0.2	-1.14	55752.0	970911.32	147
2019-12-09	17.8	17.8	17.5	17.56	-0.02	-0.11	170617.0	3000408.6	161
2019-12-08	17.5	17.78	17.4	17.58	0.28	1.62	122920.0	2161134.32	203
2019-12-05	17.14	17.38	17.0	17.3	0.4	2.37	43174.0	741724.8	114
2019-12-04	17.0	17.0	16.9	16.9	-0.1	-0.59	58019.0	984631.04	90
2019-12-03	17.12	17.12	17.0	17.0	-0.3	-1.73	40542.0	693076.72	110
2019-12-02	17.26	17.3	17.2	17.3	0.0	0.0	33345.0	574374.74	74
2019-12-01	16.7	17.5	16.7	17.3	0.5	2.98	137320.0	2353556.18	199
2019-11-28	16.92	17.28	16.8	16.8	-0.1	-0.59	189472.0	3224765.04	229
2019-11-27	16.56	16.98	16.56	16.9	0.32	1.93	52573.0	881530.06	98
2019-11-26	16.56	16.68	16.56	16.58	-0.12	-0.72	24966.0	414462.14	43
2019-11-25	16.48	16.8	16.4	16.7	0.18	1.09	94416.0	1562642.36	76
2019-11-24	16.8	16.8	16.52	16.52	-0.08	-0.48	16773.0	279149.88	61
2019-11-21	16.8	16.8	16.6	16.6	-0.2	-1.19	53491.0	892371.52	62
2019-11-20	16.64	16.8	16.54	16.8	0.36	2.19	67192.0	1119984.76	105
2019-11-19	16.46	16.5	16.44	16.44	-0.04	-0.24	18333.0	302001.32	53
2019-11-18	16.58	16.6	16.4	16.48	0.08	0.49	73080.0	1206969.16	59
2019-11-17	16.5	16.5	16.4	16.4	-0.2	-1.2	20469.0	337691.58	65
2019-11-14	16.6	16.6	16.5	16.6	0.04	0.24	39673.0	656898.36	48
2019-11-13	16.58	16.58	16.56	16.56	-0.14	-0.84	93722.0	1553068.68	126
2019-11-12	17.0	17.0	16.7	16.7	-0.2	-1.18	42098.0	707958.32	115
2019-11-11	16.52	16.94	16.52	16.9	0.16	0.96	26440.0	444369.12	65
2019-11-10	16.9	16.9	16.74	16.74	-0.16	-0.95	21858.0	366697.74	63
2019-11-07	16.98	17.0	16.8	16.9	0.04	0.24	32473.0	547876.9	74
2019-11-06	17.0	17.0	16.8	16.86	-0.14	-0.82	56231.0	947862.64	93
2019-11-05	16.44	17.32	16.44	17.0	0.54	3.28	194214.0	3289682.7	383
2019-11-04	16.22	16.46	16.22	16.46	0.26	1.6	44977.0	734658.42	84
2019-11-03	16.2	16.3	16.04	16.2	0.0	0.0	38474.0	622618.72	73
2019-10-31	16.46	16.6	16.2	16.2	-0.26	-1.58	44537.0	728749.62	116
2019-10-30	16.2	16.6	16.2	16.46	0.36	2.24	46549.0	769051.46	89
2019-10-29	16.08	16.3	16.0	16.1	-0.24	-1.47	28445.0	457630.2	64
2019-10-28	16.4	16.42	16.02	16.34	-0.24	-1.45	28357.0	462509.68	61
2019-10-27	16.7	16.7	16.58	16.58	-0.16	-0.96	25084.0	416801.84	48
2019-10-24	16.56	16.76	16.56	16.74	0.18	1.09	36080.0	600465.06	84
2019-10-23	16.3	16.76	16.3	16.56	0.16	0.98	54687.0	903000.26	81
2019-10-22	16.26	16.42	16.2	16.4	-0.04	-0.24	64681.0	1052704.56	95
2019-10-21	16.22	16.44	16.22	16.44	0.1	0.61	12447.0	203200.56	50
2019-10-20	16.8	16.8	16.14	16.34	0.34	2.13	74876.0	1221949.84	175
2019-10-17	16.0	16.1	15.98	16.0	0.02	0.13	70079.0	1121703.28	122
2019-10-16	15.82	16.0	15.5	15.98	0.1	0.63	28208.0	445146.38	85
2019-10-15	16.1	16.1	15.76	15.88	-0.48	-2.93	92814.0	1476110.68	133
2019-10-14	16.36	16.36	16.36	16.36	0.02	0.12	11907.0	194781.56	40
2019-10-13	16.1	17.0	16.1	16.34	0.22	1.36	56410.0	929016.3	145
2019-10-10	16.5	16.5	16.12	16.12	-0.5	-3.01	126900.0	2064939.12	146
2019-10-09	16.7	16.74	16.62	16.62	-0.16	-0.95	30872.0	516038.18	83
2019-10-08	17.3	17.3	16.78	16.78	-0.82	-4.66	166291.0	2820098.48	199
2019-10-07	17.84	17.84	17.32	17.6	-0.2	-1.12	48337.0	851564.24	123
2019-10-06	17.56	18.0	17.56	17.8	0.24	1.37	41306.0	738268.88	80
2019-10-03	17.7	17.76	17.52	17.56	-0.3	-1.68	101878.0	1792612.44	114
2019-10-02	17.92	18.0	17.78	17.86	-0.14	-0.78	47509.0	849154.42	85
2019-10-01	18.12	18.12	18.0	18.0	0.06	0.33	95925.0	1729784.22	89
2019-09-30	17.94	17.96	17.9	17.94	-0.06	-0.33	41693.0	747794.98	74
2019-09-29	18.04	18.16	17.98	18.0	-0.16	-0.88	152006.0	2739846.9	179
2019-09-26	18.22	18.3	17.7	18.16	0.22	1.23	583521.0	10543425.52	442
2019-09-25	17.02	18.22	17.02	17.94	0.94	5.53	542743.0	9701724.52	702
2019-09-24	16.78	17.04	16.78	17.0	0.22	1.31	244662.0	4135539.02	260
2019-09-22	16.3	16.88	16.3	16.78	0.5	3.07	167989.0	2807042.52	222
2019-09-19	16.12	16.32	16.08	16.28	0.26	1.62	257932.0	4194094.5	254
2019-09-18	15.94	16.02	15.9	16.02	0.18	1.14	28564.0	456635.06	112
2019-09-17	16.0	16.24	15.84	15.84	-0.26	-1.61	36392.0	582868.84	94
2019-09-16	15.9	16.38	15.9	16.1	0.28	1.77	52598.0	850287.46	181
2019-09-15	15.9	16.0	15.7	15.82	-0.16	-1.0	62709.0	997470.92	132
2019-09-12	15.8	16.1	15.8	15.98	-0.02	-0.13	55332.0	885385.64	131
2019-09-11	16.42	16.42	15.92	16.0	-0.6	-3.61	131970.0	2150081.68	197
2019-09-10	16.48	16.8	16.4	16.6	0.26	1.59	185943.0	3087182.2	471
2019-09-09	15.42	16.52	15.42	16.34	0.66	4.21	315071.0	5099802.98	593
2019-09-08	15.22	15.68	15.1	15.68	0.64	4.26	107469.0	1657139.2	206
2019-09-05	15.06	15.22	15.02	15.04	-0.04	-0.27	60377.0	910951.4	133
2019-09-04	15.04	15.08	15.04	15.08	0.08	0.53	26663.0	401359.46	78
2019-09-03	15.0	15.06	15.0	15.0	-0.06	-0.4	41475.0	622591.16	98
2019-09-02	14.94	15.06	14.9	15.06	0.12	0.8	57495.0	860346.72	68
2019-09-01	14.98	14.98	14.94	14.94	-0.2	-1.32	101439.0	1518757.9	109
2019-08-29	15.0	15.14	14.94	15.14	0.02	0.13	76912.0	1156452.86	173
2019-08-28	15.3	15.3	15.12	15.12	-0.22	-1.43	112033.0	1712389.18	130
2019-08-27	15.34	15.34	15.32	15.34	-0.06	-0.39	29751.0	456195.84	107
2019-08-26	15.5	15.52	15.38	15.4	-0.1	-0.65	137120.0	2116104.4	117
2019-08-25	15.76	15.76	15.5	15.5	-0.26	-1.65	116722.0	1823351.44	109
2019-08-22	15.76	16.0	15.74	15.76	0.0	0.0	220169.0	3487439.5	230
2019-08-21	15.8	15.8	15.7	15.76	0.0	0.0	98498.0	1551966.62	86
2019-08-20	15.8	15.8	15.74	15.76	0.0	0.0	70562.0	1113593.56	88
2019-08-19	16.0	16.0	15.76	15.76	-0.14	-0.88	68662.0	1087309.34	140
2019-08-18	16.0	16.0	15.9	15.9	-0.1	-0.63	25799.0	411005.44	84
2019-08-08	16.12	16.12	16.0	16.0	-0.12	-0.74	52461.0	841556.42	105
2019-08-07	16.04	16.28	16.04	16.12	0.12	0.75	12542.0	202791.52	42
2019-08-06	16.14	16.14	16.0	16.0	-0.14	-0.87	13600.0	218365.96	33
2019-08-05	16.22	16.22	16.14	16.14	-0.12	-0.74	30053.0	486075.66	79
2019-08-04	16.3	16.3	16.26	16.26	-0.12	-0.73	30155.0	490814.3	68
2019-08-01	16.44	16.44	16.38	16.38	-0.06	-0.36	22730.0	372882.78	59
2019-07-31	16.4	16.48	16.4	16.44	0.02	0.12	22886.0	375960.82	56
2019-07-30	16.4	16.44	16.38	16.42	-0.04	-0.24	22669.0	372018.18	87
2019-07-29	16.52	16.56	16.42	16.46	-0.1	-0.6	50750.0	836924.5	124
2019-07-28	16.6	16.62	16.48	16.56	-0.24	-1.43	123726.0	2046443.96	282
2019-07-25	16.72	16.8	16.7	16.8	0.06	0.36	27630.0	462407.28	61
2019-07-24	16.84	16.92	16.7	16.74	-0.22	-1.3	42799.0	720831.18	81
2019-07-23	17.1	17.1	16.96	16.96	-0.24	-1.4	50856.0	864569.2	114
2019-07-22	17.18	17.2	17.18	17.2	0.0	0.0	16423.0	281845.32	58
2019-07-21	17.16	17.3	17.12	17.2	-0.26	-1.49	25294.0	435749.8	99
2019-07-18	17.46	17.46	17.4	17.46	-0.08	-0.46	34250.0	596597.7	41
2019-07-17	17.6	17.64	17.42	17.54	-0.06	-0.34	31469.0	551352.14	85
2019-07-16	17.5	17.6	17.5	17.6	-0.04	-0.23	10705.0	187845.44	51
2019-07-15	17.7	17.7	17.48	17.64	0.06	0.34	20284.0	355681.58	57
2019-07-14	17.42	17.68	17.42	17.58	0.04	0.23	69933.0	1226612.8	138
2019-07-11	17.5	17.62	17.38	17.54	0.06	0.34	101213.0	1768685.24	135
2019-07-10	17.3	17.5	17.3	17.48	0.18	1.04	72912.0	1269841.58	146
2019-07-09	17.16	17.3	17.16	17.3	0.1	0.58	28394.0	489612.98	59
2019-07-08	17.2	17.2	17.06	17.2	-0.08	-0.46	21141.0	362973.64	39
2019-07-07	17.26	17.28	17.06	17.28	-0.02	-0.12	26206.0	449763.34	103
2019-07-04	17.18	17.3	17.04	17.3	0.06	0.35	31582.0	541577.26	66
2019-07-03	17.08	17.3	17.08	17.24	0.14	0.82	36905.0	634313.68	90
2019-07-02	17.1	17.1	17.0	17.1	0.0	0.0	34664.0	591487.2	39
2019-07-01	16.98	17.1	16.98	17.1	0.06	0.35	37763.0	643438.28	47
2019-06-30	17.2	17.2	17.02	17.04	-0.06	-0.35	323962.0	5521166.94	79
2019-06-27	17.1	17.2	16.92	17.1	0.0	0.0	82250.0	1406722.48	72
2019-06-26	17.0	17.1	16.86	17.1	0.1	0.59	33171.0	561764.6	45
2019-06-25	16.7	17.1	16.7	17.0	0.34	2.04	50905.0	860593.96	102
2019-06-24	17.02	17.02	16.62	16.66	-0.34	-2.0	70201.0	1180915.14	112
2019-06-23	17.26	17.36	16.94	17.0	-0.26	-1.51	63938.0	1098765.62	110
2019-06-20	17.0	17.26	16.98	17.26	0.16	0.94	237394.0	4082374.74	224
2019-06-19	17.06	17.14	17.06	17.1	0.1	0.59	66265.0	1133930.8	125
2019-06-18	17.0	17.1	16.96	17.0	0.08	0.47	50137.0	855002.7	98
2019-06-17	17.0	17.22	16.92	16.92	0.06	0.36	98891.0	1687222.92	193
2019-06-16	16.7	16.86	16.7	16.86	-0.04	-0.24	32705.0	549604.4	57
2019-06-13	16.78	16.9	16.76	16.9	-0.04	-0.24	48406.0	814304.58	84
2019-06-12	16.8	17.04	16.8	16.94	-0.06	-0.35	91671.0	1557371.54	190
2019-06-11	16.8	17.0	16.7	17.0	0.3	1.8	129569.0	2176762.64	149
2019-06-10	16.36	16.7	16.36	16.7	0.4	2.45	100193.0	1656236.34	192
2019-06-09	16.2	16.32	16.2	16.3	0.1	0.62	36588.0	595170.68	61
2019-05-30	15.88	16.2	15.88	16.2	0.32	2.02	43551.0	699543.16	86
2019-05-29	15.94	16.08	15.8	15.88	0.18	1.15	14026.0	224252.22	71
2019-05-28	15.6	15.72	15.6	15.7	0.06	0.38	40226.0	631645.2	58
2019-05-27	15.68	15.7	15.64	15.64	0.0	0.0	21667.0	340272.18	82
2019-05-26	15.9	15.98	15.6	15.64	-0.2	-1.26	16032.0	253058.48	76
2019-05-23	16.02	16.08	15.84	15.84	-0.18	-1.12	50016.0	796389.8	86
2019-05-22	16.16	16.16	16.0	16.02	-0.04	-0.25	52054.0	835451.76	97
2019-05-21	15.82	16.06	15.82	16.06	0.26	1.65	57414.0	913364.06	90
2019-05-20	16.38	16.38	15.7	15.8	-0.6	-3.66	95395.0	1509739.34	197
2019-05-19	16.3	16.4	16.0	16.4	0.0	0.0	17765.0	286170.92	84
2019-05-16	16.2	16.42	16.2	16.4	0.2	1.23	40993.0	665504.22	100
2019-05-15	16.08	16.38	16.08	16.2	0.2	1.25	39152.0	636214.36	76
2019-05-14	16.0	16.16	15.5	16.0	0.2	1.27	58980.0	941458.68	138
2019-05-13	16.1	16.18	15.5	15.8	-0.88	-5.28	120898.0	1937573.18	235
2019-05-12	16.94	16.94	16.52	16.68	-0.28	-1.65	72377.0	1206910.98	126
2019-05-09	17.1	17.1	16.94	16.96	-0.14	-0.82	83332.0	1416583.76	98
2019-05-08	17.0	17.1	16.92	17.1	0.02	0.12	44785.0	762888.96	90
2019-05-07	17.02	17.08	17.02	17.08	-0.16	-0.93	47653.0	814101.12	86
2019-05-06	17.26	17.26	17.02	17.24	-0.06	-0.35	26284.0	450178.48	75
2019-05-05	17.5	17.54	17.24	17.3	-0.2	-1.14	77851.0	1350007.5	171
2019-05-02	17.52	17.52	17.48	17.5	-0.06	-0.34	79551.0	1392011.4	136
2019-05-01	17.78	17.78	17.52	17.56	-0.12	-0.68	23334.0	410080.18	97
2019-04-30	17.38	17.68	17.38	17.68	0.38	2.2	186791.0	3277286.72	390
2019-04-29	17.22	17.34	17.22	17.3	-0.1	-0.57	51476.0	889942.96	105
2019-04-28	17.38	17.46	17.3	17.4	-0.18	-1.02	111325.0	1935013.22	136
2019-04-25	17.62	17.62	17.58	17.58	-0.04	-0.23	21084.0	371130.46	53
2019-04-24	17.7	17.7	17.5	17.62	0.04	0.23	25453.0	447859.06	77
2019-04-23	17.66	17.66	17.58	17.58	-0.04	-0.23	22178.0	391097.72	59
2019-04-22	17.7	17.7	17.62	17.62	-0.06	-0.34	46490.0	820060.26	81
2019-04-21	17.66	17.68	17.62	17.68	0.02	0.11	161683.0	2852092.82	67
2019-04-18	17.64	17.84	17.62	17.66	-0.06	-0.34	46670.0	824271.06	86
2019-04-17	17.82	17.84	17.64	17.72	-0.02	-0.11	62859.0	1114581.86	128
2019-04-16	17.7	17.9	17.64	17.74	0.1	0.57	102772.0	1827416.72	189
2019-04-15	17.6	17.7	17.54	17.64	0.04	0.23	73948.0	1305399.22	101
2019-04-14	17.6	17.68	17.5	17.6	0.16	0.92	56516.0	991929.62	96
2019-04-11	17.48	17.64	17.44	17.44	-0.04	-0.23	67068.0	1175332.98	117
2019-04-10	17.74	17.74	17.48	17.48	-0.22	-1.24	136671.0	2398056.48	222
2019-04-09	17.7	17.74	17.54	17.7	0.06	0.34	77259.0	1365034.0	143
2019-04-08	17.6	17.68	17.54	17.64	0.16	0.92	67027.0	1180201.38	124
2019-04-07	17.5	17.62	17.46	17.48	0.02	0.11	195254.0	3426483.88	147
2019-04-04	17.7	17.7	17.4	17.46	-0.22	-1.24	341301.0	5982964.62	296
2019-04-03	17.76	17.76	17.64	17.68	-0.1	-0.56	58644.0	1038602.32	172
2019-04-02	17.76	17.9	17.7	17.78	0.0	0.0	39798.0	708971.86	119
2019-04-01	17.94	17.94	17.7	17.78	0.06	0.34	77866.0	1383386.94	168
2019-03-31	18.0	18.0	17.72	17.72	-0.28	-1.56	60246.0	1073113.44	228
2019-03-28	18.08	18.08	17.98	18.0	-0.1	-0.55	134634.0	2424651.62	156
2019-03-27	18.04	18.18	18.04	18.1	0.08	0.44	66622.0	1204855.3	142
2019-03-26	18.18	18.28	18.0	18.02	-0.14	-0.77	82807.0	1498849.8	183
2019-03-25	18.5	18.5	18.08	18.16	-0.34	-1.84	111855.0	2036633.34	264
2019-03-24	19.0	19.0	18.4	18.5	-0.78	-4.05	513608.0	9636875.84	593
2019-03-21	19.5	19.5	19.2	19.28	-0.08	-0.41	52972.0	1024142.28	130
2019-03-20	19.5	19.5	19.3	19.36	-0.24	-1.22	48487.0	940735.84	98
2019-03-19	19.62	19.66	19.3	19.6	-0.08	-0.41	93723.0	1827699.24	148
2019-03-18	19.42	19.7	19.4	19.68	0.26	1.34	173920.0	3389218.94	200
2019-03-17	19.0	19.48	19.0	19.42	0.68	3.63	224023.0	4327699.44	302
2019-03-14	18.92	19.02	18.74	18.74	-0.24	-1.26	73111.0	1385158.12	81
2019-03-13	18.82	19.02	18.82	18.98	-0.06	-0.32	34693.0	658320.9	63
2019-03-12	19.0	19.04	18.8	19.04	0.22	1.17	130907.0	2483830.54	130
2019-03-11	18.72	19.14	18.72	18.82	0.02	0.11	152190.0	2886551.64	187
2019-03-10	18.44	18.9	18.44	18.8	0.4	2.17	213029.0	3985916.2	221
2019-03-07	18.4	18.44	18.36	18.4	0.0	0.0	66614.0	1224275.36	75
2019-03-06	18.4	18.4	18.34	18.4	0.0	0.0	39984.0	735099.38	67
2019-03-05	18.4	18.4	18.34	18.4	0.06	0.33	32335.0	594639.56	81
2019-03-04	18.44	18.44	18.28	18.34	-0.16	-0.86	29810.0	546333.26	75
2019-03-03	18.4	18.5	18.4	18.5	0.28	1.54	16365.0	300056.2	58
2019-02-28	18.04	18.22	18.04	18.22	0.14	0.77	34236.0	620089.86	94
2019-02-27	18.02	18.08	17.9	18.08	0.06	0.33	17062.0	306582.06	69
2019-02-26	17.86	18.1	17.86	18.02	0.6	3.44	44474.0	799433.2	205
2019-02-25	17.82	17.9	17.42	17.42	-0.56	-3.11	34139.0	607662.44	105
2019-02-24	18.06	18.06	17.8	17.98	-0.04	-0.22	44234.0	794187.38	59
2019-02-21	18.18	18.2	18.0	18.02	-0.02	-0.11	37369.0	675967.24	77
2019-02-20	18.04	18.12	18.02	18.04	-0.1	-0.55	62288.0	1125808.24	80
2019-02-19	18.42	18.42	18.02	18.14	-0.28	-1.52	104566.0	1899083.18	163
2019-02-18	18.58	18.7	18.42	18.42	-0.14	-0.75	36553.0	677473.34	78
2019-02-17	18.9	18.94	18.56	18.56	-0.34	-1.8	49920.0	939131.72	67
2019-02-14	18.42	18.9	18.42	18.9	0.4	2.16	45481.0	850614.64	156
2019-02-13	18.64	18.64	18.42	18.5	-0.04	-0.22	35521.0	657874.04	69
2019-02-12	18.52	18.54	18.5	18.54	-0.06	-0.32	19258.0	356783.08	39
2019-02-11	18.44	18.7	18.4	18.6	0.18	0.98	128319.0	2376598.78	100
2019-02-10	18.4	18.42	18.2	18.42	-0.04	-0.22	65720.0	1203698.74	75
2019-02-07	18.68	18.7	18.4	18.46	-0.28	-1.49	74106.0	1377162.38	124
2019-02-06	19.02	19.36	18.7	18.74	-0.36	-1.88	215156.0	4087998.08	235
2019-02-05	18.98	19.3	18.96	19.1	0.26	1.38	322692.0	6189508.22	321
2019-02-04	18.5	18.92	18.5	18.84	0.34	1.84	304101.0	5714695.34	358
2019-02-03	18.3	18.5	18.04	18.5	0.16	0.87	183638.0	3365351.9	148
2019-01-31	18.46	18.48	18.24	18.34	0.02	0.11	59714.0	1098109.88	112
2019-01-30	18.46	18.48	18.24	18.32	-0.16	-0.87	65986.0	1213134.76	127
2019-01-29	18.5	18.6	18.38	18.48	0.06	0.33	113993.0	2108205.9	146
2019-01-28	18.08	18.44	18.08	18.42	0.42	2.33	200116.0	3661341.24	260
2019-01-27	17.82	18.0	17.82	18.0	0.24	1.35	96047.0	1725155.58	140
2019-01-24	17.7	17.8	17.7	17.76	0.08	0.45	61484.0	1089488.8	64
2019-01-23	17.68	17.7	17.68	17.68	0.04	0.23	86030.0	1521216.82	86
2019-01-22	17.64	17.64	17.54	17.64	-0.02	-0.11	28968.0	510510.94	55
2019-01-21	17.6	17.66	17.52	17.66	-0.04	-0.23	20208.0	356247.96	52
2019-01-20	17.7	17.7	17.64	17.7	0.0	0.0	72386.0	1280688.38	58
2019-01-17	17.7	17.7	17.62	17.7	0.0	0.0	61106.0	1079221.64	79
2019-01-16	17.7	17.7	17.62	17.7	0.0	0.0	61573.0	1088264.18	53
2019-01-15	17.74	17.74	17.68	17.7	0.0	0.0	27725.0	490725.6	52
2019-01-14	17.68	17.8	17.6	17.7	-0.22	-1.23	52123.0	921343.7	100
2019-01-13	17.76	18.0	17.7	17.92	0.12	0.67	67169.0	1197540.48	86
2019-01-10	17.72	17.8	17.64	17.8	0.06	0.34	55629.0	985537.18	68
2019-01-09	17.76	17.76	17.66	17.74	0.04	0.23	14954.0	265060.42	44
2019-01-08	17.66	17.7	17.62	17.7	0.06	0.34	29203.0	516093.38	44
2019-01-07	17.6	17.78	17.52	17.64	0.04	0.23	50113.0	886169.8	104
2019-01-06	17.54	17.76	17.52	17.6	-0.02	-0.11	41458.0	729831.32	83
2019-01-03	17.74	17.8	17.5	17.62	-0.18	-1.01	88919.0	1569450.46	159
2019-01-02	17.8	17.8	17.5	17.8	0.04	0.23	49169.0	871499.46	103
2019-01-01	17.5	17.9	17.44	17.76	0.36	2.07	87465.0	1548020.5	136
2018-12-31	17.26	17.98	17.22	17.4	0.2	1.16	65654.0	1150751.34	225
2018-12-30	17.1	17.2	17.1	17.2	0.1	0.58	16079.0	275841.94	39
2018-12-27	17.1	17.1	17.1	17.1	0.02	0.12	5922.0	101309.2	78
2018-12-26	17.1	17.1	17.0	17.08	0.02	0.12	12213.0	208291.7	49
2018-12-25	17.24	17.24	16.8	17.06	-0.24	-1.39	125052.0	2118463.28	131
2018-12-24	17.4	17.4	17.2	17.3	-0.1	-0.57	44742.0	772102.88	128
2018-12-23	17.4	17.48	17.3	17.4	-0.1	-0.57	60628.0	1051828.84	96
2018-12-20	17.76	17.8	17.5	17.5	-0.4	-2.23	55479.0	982745.16	157
2018-12-19	17.9	17.94	17.8	17.9	-0.06	-0.33	45250.0	808374.26	111
2018-12-18	18.0	18.08	17.9	17.96	-0.04	-0.22	74576.0	1339856.94	140
2018-12-17	18.0	18.14	17.98	18.0	-0.16	-0.88	104301.0	1881982.6	189
2018-12-16	18.22	18.3	18.0	18.16	-0.06	-0.33	85691.0	1559807.36	90
2018-12-13	18.5	18.5	18.18	18.22	-0.24	-1.3	139321.0	2546670.0	161
2018-12-12	18.0	18.56	17.96	18.46	0.34	1.88	227878.0	4165656.74	233
2018-12-11	18.1	18.12	18.0	18.12	0.06	0.33	25945.0	469206.46	93
2018-12-10	17.92	18.06	17.9	18.06	0.14	0.78	18902.0	339873.44	107
2018-12-09	18.0	18.02	17.92	17.92	0.0	0.0	37456.0	674167.7	73
2018-12-06	18.2	18.2	17.92	17.92	-0.18	-0.99	34305.0	618189.6	117
2018-12-05	17.84	18.3	17.8	18.1	0.2	1.12	155685.0	2812177.9	263
2018-12-04	18.02	18.06	17.88	17.9	-0.1	-0.56	69157.0	1242466.6	156
2018-12-03	17.7	18.04	17.6	18.0	0.4	2.27	166199.0	2966170.82	253
2018-12-02	17.26	17.62	17.26	17.6	0.6	3.53	66552.0	1167358.46	94
2018-11-29	17.6	17.76	17.0	17.0	-0.64	-3.63	89442.0	1550108.86	160
2018-11-28	17.6	17.64	17.5	17.64	0.06	0.34	76572.0	1345579.06	155
2018-11-27	17.66	17.7	17.54	17.58	-0.08	-0.45	59906.0	1054823.12	175
2018-11-26	17.64	17.66	17.62	17.66	0.02	0.11	11932.0	210418.56	80
2018-11-25	17.64	17.66	17.64	17.64	-0.1	-0.56	23194.0	409351.52	69
2018-11-22	17.62	17.8	17.56	17.74	0.12	0.68	41818.0	740096.6	98
2018-11-21	17.42	17.64	17.42	17.62	0.12	0.69	51389.0	902704.26	95
2018-11-20	17.6	17.6	17.4	17.5	-0.1	-0.57	102798.0	1797193.1	185
2018-11-19	17.8	17.8	17.6	17.6	-0.2	-1.12	82052.0	1452453.6	135
2018-11-18	17.88	17.9	17.8	17.8	-0.32	-1.77	43208.0	771548.38	94
2018-11-15	18.18	18.18	17.94	18.12	-0.04	-0.22	161105.0	2905643.74	204
2018-11-14	17.5	18.4	17.5	18.16	0.48	2.71	492165.0	8916953.56	603
2018-11-13	17.5	17.76	17.5	17.68	0.16	0.91	131399.0	2317727.86	215
2018-11-12	17.5	17.6	17.48	17.52	0.04	0.23	61090.0	1070476.42	112
2018-11-11	17.4	17.48	17.26	17.48	0.04	0.23	105665.0	1829935.9	109
2018-11-08	17.44	17.6	17.4	17.44	-0.02	-0.11	174798.0	3057691.6	178
2018-11-07	17.46	17.58	17.36	17.46	0.02	0.11	130819.0	2290853.82	169
2018-11-06	17.18	17.44	17.18	17.44	0.26	1.51	119513.0	2072979.76	157
2018-11-05	17.14	17.26	17.14	17.18	-0.02	-0.12	113921.0	1960941.88	180
2018-11-04	17.12	17.3	17.12	17.2	-0.4	-2.27	258918.0	4443858.16	280
2018-11-01	17.84	17.84	17.6	17.6	-0.18	-1.01	114190.0	2031194.74	176
2018-10-31	17.74	17.88	17.72	17.78	0.16	0.91	281694.0	5012777.84	316
2018-10-30	17.58	17.66	17.54	17.62	0.0	0.0	96351.0	1695275.58	198
2018-10-29	17.4	17.8	17.34	17.62	0.32	1.85	303871.0	5351523.78	409
2018-10-28	16.7	17.34	16.7	17.3	0.44	2.61	228563.0	3900118.88	280
2018-10-25	16.6	17.02	16.4	16.86	0.22	1.32	487755.0	8149580.54	362
2018-10-24	16.6	16.8	16.5	16.64	0.04	0.24	165940.0	2761668.18	188
2018-10-23	16.08	16.76	16.04	16.6	0.52	3.23	340992.0	5615528.3	385
2018-10-22	16.3	16.3	16.04	16.08	-0.22	-1.35	207478.0	3343142.22	192
2018-10-21	16.04	16.36	16.04	16.3	-0.1	-0.61	347822.0	5641715.82	211
2018-10-18	16.42	16.48	16.3	16.4	-0.06	-0.36	297017.0	4869543.26	277
2018-10-17	16.8	16.88	16.34	16.46	-0.2	-1.2	559771.0	9221359.84	691
2018-10-16	16.44	16.7	16.0	16.66	0.24	1.46	629841.0	10207129.38	517
2018-10-15	16.02	16.7	16.02	16.42	0.42	2.63	468874.0	7646214.36	464
2018-10-14	17.1	17.18	16.0	16.0	-1.4	-8.05	551071.0	9013893.7	512
2018-10-11	18.0	18.0	17.0	17.4	-0.7	-3.87	564878.0	9828583.38	501
2018-10-10	18.4	18.5	18.06	18.1	-0.28	-1.52	234811.0	4275176.28	352
2018-10-09	18.9	18.9	18.38	18.38	-0.42	-2.23	402004.0	7434941.04	492
2018-10-08	18.8	18.8	18.7	18.8	0.0	0.0	47372.0	889327.8	119
2018-10-07	19.34	19.34	18.8	18.8	-0.5	-2.59	147951.0	2804892.86	306
2018-10-04	19.46	19.46	19.3	19.3	-0.16	-0.82	91656.0	1774824.14	283
2018-10-03	19.84	19.84	19.44	19.46	-0.14	-0.71	139315.0	2715241.28	339
2018-10-02	19.98	19.98	19.5	19.6	-0.4	-2.0	175900.0	3448703.28	243
2018-10-01	20.08	20.08	19.9	20.0	-0.1	-0.5	61608.0	1232217.2	196
2018-09-30	20.2	20.88	20.0	20.1	0.0	0.0	155923.0	3182286.12	389
2018-09-27	20.0	20.1	19.72	20.1	0.2	1.01	292958.0	5850335.26	170
2018-09-26	19.92	19.92	19.9	19.9	-0.08	-0.4	11808.0	235204.02	57
2018-09-25	19.94	20.0	19.94	19.98	0.1	0.5	56721.0	1133474.44	97
2018-09-20	19.94	19.94	19.8	19.88	-0.02	-0.1	39443.0	783876.22	78
2018-09-19	19.86	20.0	19.86	19.9	-0.1	-0.5	62481.0	1245914.08	136
2018-09-18	19.8	20.12	19.8	20.0	-0.16	-0.79	90531.0	1803412.6	161
2018-09-17	19.9	20.16	19.7	20.16	0.16	0.8	53919.0	1072084.5	87
2018-09-16	20.2	20.2	19.98	20.0	0.02	0.1	27064.0	543456.46	57
2018-09-13	20.2	20.2	19.9	19.98	-0.22	-1.09	48303.0	965666.86	109
2018-09-12	20.2	20.5	20.2	20.2	0.0	0.0	73442.0	1489291.24	148
2018-09-11	20.04	20.5	20.04	20.2	0.14	0.7	102525.0	2082035.26	213
2018-09-10	20.0	20.06	20.0	20.06	0.06	0.3	18698.0	374921.36	65
2018-09-09	20.1	20.1	20.0	20.0	-0.06	-0.3	11178.0	224491.6	47
2018-09-06	20.1	20.1	19.98	20.06	0.02	0.1	31754.0	636962.06	107
2018-09-05	20.92	21.0	20.0	20.04	-0.76	-3.65	69074.0	1417178.36	146
2018-09-04	20.8	20.96	20.78	20.8	-0.08	-0.38	32619.0	679965.82	72
2018-09-03	20.8	20.88	20.8	20.88	-0.02	-0.1	11410.0	237606.22	47
2018-09-02	21.0	21.0	20.8	20.9	-0.18	-0.85	29721.0	621495.78	56
2018-08-30	21.02	21.08	20.8	21.08	0.08	0.38	34235.0	718050.66	74
2018-08-29	21.44	21.44	21.0	21.0	-0.4	-1.87	34679.0	739972.74	88
2018-08-28	20.86	21.72	20.82	21.4	0.52	2.49	55202.0	1173635.98	146
2018-08-27	20.94	20.96	20.74	20.88	-0.04	-0.19	28951.0	605513.36	76
2018-08-26	20.8	20.92	20.72	20.92	0.06	0.29	24701.0	514222.78	53
2018-08-16	20.9	20.92	20.66	20.86	-0.04	-0.19	32217.0	671391.26	119
2018-08-15	20.4	21.24	20.4	20.9	0.4	1.95	120212.0	2502639.56	213
2018-08-14	20.98	20.98	20.3	20.5	0.18	0.89	48578.0	993223.34	122
2018-08-13	21.14	21.14	20.04	20.32	-0.8	-3.79	139042.0	2876118.88	179
2018-08-12	21.22	21.22	21.1	21.12	-0.34	-1.58	45610.0	964655.8	103
2018-08-09	21.5	21.52	21.12	21.46	-0.08	-0.37	76520.0	1634059.08	112
2018-08-08	21.54	21.64	21.54	21.54	0.04	0.19	33821.0	730235.34	74
2018-08-07	21.6	21.6	21.48	21.5	-0.26	-1.19	40615.0	875674.62	94
2018-08-06	21.62	21.86	21.58	21.76	0.1	0.46	62134.0	1352125.9	114
2018-08-05	21.5	21.7	21.4	21.66	0.16	0.74	25585.0	550540.86	66
2018-08-02	21.58	21.58	21.5	21.5	-0.16	-0.74	55704.0	1199039.64	77
2018-08-01	21.96	21.96	21.6	21.66	-0.24	-1.1	46290.0	1004867.18	93
2018-07-31	21.5	21.96	21.44	21.9	0.4	1.86	223115.0	4829542.72	203
2018-07-30	21.4	21.5	21.0	21.5	0.1	0.47	165833.0	3526823.34	175
2018-07-29	21.32	21.66	21.24	21.4	-2.2	-9.32	1041889.0	22174508.38	668
2018-07-26	23.66	23.7	23.6	23.6	-0.04	-0.17	33247.0	786902.18	74
2018-07-25	23.5	23.64	23.5	23.64	0.12	0.51	44404.0	1047535.74	86
2018-07-24	23.6	23.6	23.52	23.52	0.02	0.09	18423.0	434147.22	65
2018-07-23	23.7	23.8	23.5	23.5	-0.2	-0.84	83294.0	1967010.6	130
2018-07-22	23.84	23.88	23.7	23.7	0.0	0.0	73074.0	1737601.62	92
2018-07-19	23.8	23.82	23.7	23.7	0.0	0.0	48268.0	1147614.96	120
2018-07-18	23.76	23.76	23.68	23.7	-0.1	-0.42	35938.0	852438.74	96
2018-07-17	23.9	23.9	23.72	23.8	-0.1	-0.42	120159.0	2858553.02	163
2018-07-16	23.94	23.94	23.84	23.9	0.1	0.42	48422.0	1157248.24	79
2018-07-15	23.9	23.98	23.8	23.8	-0.1	-0.42	60690.0	1450645.26	102
2018-07-12	23.84	23.96	23.72	23.9	0.1	0.42	96802.0	2309934.28	109
2018-07-11	23.88	23.96	23.76	23.8	-0.1	-0.42	73501.0	1751225.68	143
2018-07-10	23.98	24.0	23.88	23.9	-0.06	-0.25	111093.0	2659664.42	200
2018-07-09	23.96	24.16	23.94	23.96	0.0	0.0	317094.0	7625134.82	396
2018-07-08	24.0	24.0	23.96	23.96	-0.04	-0.17	48811.0	1171180.02	69
2018-07-05	24.06	24.2	23.98	24.0	-0.06	-0.25	89901.0	2160335.9	135
2018-07-04	24.16	24.16	24.06	24.06	0.0	0.0	54619.0	1315410.96	86
2018-07-03	24.14	24.14	24.06	24.06	-0.02	-0.08	78346.0	1887255.02	120
2018-07-02	24.1	24.16	24.08	24.08	-0.16	-0.66	67574.0	1627926.46	111
2018-07-01	24.2	24.3	24.08	24.24	0.04	0.17	120751.0	2923433.34	151
2018-06-28	24.16	24.3	24.12	24.2	0.12	0.5	118640.0	2874153.2	130
2018-06-27	24.16	24.26	24.06	24.08	0.02	0.08	109234.0	2635811.04	87
2018-06-26	24.24	24.24	24.06	24.06	-0.08	-0.33	36899.0	890570.68	70
2018-06-25	24.08	24.16	24.04	24.14	0.1	0.42	38924.0	938972.14	106
2018-06-24	24.02	24.28	24.02	24.04	0.02	0.08	37847.0	912735.12	70
2018-06-21	24.1	24.1	24.02	24.02	0.12	0.5	6887.0	165713.22	39
2018-06-20	24.16	24.18	23.9	23.9	-0.36	-1.48	97657.0	2350934.42	195
2018-06-12	24.22	24.3	24.18	24.26	0.1	0.41	39405.0	954538.2	53
2018-06-11	24.22	24.24	24.16	24.16	-0.02	-0.08	25196.0	609757.5	40
2018-06-10	24.26	24.26	24.16	24.18	-0.1	-0.41	38314.0	926650.9	53
2018-06-07	24.14	24.28	24.14	24.28	0.12	0.5	11971.0	289307.14	45
2018-06-06	24.2	24.3	24.16	24.16	-0.04	-0.17	46657.0	1129272.78	54
2018-06-05	24.3	24.3	24.14	24.2	0.1	0.41	27652.0	668943.46	51
2018-06-04	24.3	24.4	24.1	24.1	-0.14	-0.58	54235.0	1315199.32	117
2018-06-03	24.16	24.28	24.16	24.24	0.1	0.41	26507.0	641400.9	75
2018-05-31	24.0	24.14	24.0	24.14	0.14	0.58	112506.0	2703081.1	66
2018-05-30	24.08	24.08	24.0	24.0	-0.18	-0.74	105528.0	2534925.14	94
2018-05-29	24.06	24.18	24.06	24.18	0.08	0.33	41505.0	999033.62	58
2018-05-28	24.12	24.12	24.06	24.1	-0.06	-0.25	20376.0	491095.9	45
2018-05-27	24.4	24.44	24.16	24.16	-0.04	-0.17	38746.0	938332.58	53
2018-05-24	24.26	24.44	24.2	24.39	0.26	1.08	81163.0	1977789.78	108
2018-05-23	24.2	24.2	24.08	24.13	-0.14	-0.58	33655.0	811983.72	75
2018-05-22	24.32	24.32	24.12	24.27	0.16	0.66	30384.0	736727.32	63
2018-05-21	24.22	24.22	24.0	24.11	0.07	0.29	33442.0	806224.78	80
2018-05-20	24.14	24.14	24.04	24.04	-0.07	-0.29	25259.0	608821.1	48
2018-05-17	24.08	24.18	24.02	24.11	0.19	0.79	31058.0	749250.18	55
2018-05-16	24.04	24.04	23.92	23.92	-0.21	-0.87	74065.0	1776218.56	113
2018-05-15	24.4	24.4	24.1	24.13	-0.18	-0.74	52217.0	1262250.88	126
2018-05-14	24.5	24.5	24.32	24.31	-0.13	-0.53	119570.0	2911900.06	109
2018-05-13	24.64	24.66	24.4	24.44	-0.07	-0.29	62553.0	1534399.24	75
2018-05-10	24.5	24.5	24.46	24.51	0.08	0.33	64929.0	1589545.42	88
2018-05-09	24.5	24.6	24.22	24.43	-0.11	-0.45	50720.0	1240980.64	115
2018-05-08	24.5	24.6	24.34	24.54	0.07	0.29	47369.0	1162507.92	111
2018-05-07	24.8	24.8	24.46	24.47	-0.32	-1.29	93055.0	2289026.06	198
2018-05-06	25.0	25.0	24.8	24.79	0.03	0.12	110272.0	2748935.36	134
2018-05-03	24.7	24.78	24.62	24.76	0.06	0.24	45251.0	1117674.18	96
2018-05-02	24.86	24.96	24.7	24.7	-0.14	-0.56	67712.0	1677838.72	98
2018-05-01	25.0	25.0	24.7	24.84	-0.06	-0.24	97420.0	2421133.5	160
2018-04-30	24.9	24.96	24.58	24.9	0.03	0.12	214378.0	5315894.06	331
2018-04-29	25.25	25.25	24.86	24.87	-0.3	-1.19	248057.0	6202838.94	270
2018-04-26	25.75	25.8	24.9	25.17	-0.99	-3.78	553066.0	13922502.07	596
2018-04-25	26.0	26.25	25.85	26.16	0.14	0.54	117374.0	3061807.85	170
2018-04-24	26.15	26.3	25.9	26.02	-0.06	-0.23	281942.0	7359452.95	268
2018-04-23	25.9	26.1	25.85	26.08	0.16	0.62	165174.0	4281976.95	155
2018-04-22	25.95	26.0	25.85	25.92	0.03	0.12	77588.0	2013023.25	98
2018-04-19	26.05	26.1	25.8	25.89	-0.05	-0.19	201198.0	5226209.85	194
2018-04-18	26.0	26.05	25.8	25.94	0.01	0.04	149736.0	3889266.05	169
2018-04-17	25.95	26.05	25.75	25.93	-0.92	-3.43	432402.0	11213070.05	454
2018-04-16	26.65	26.95	26.65	26.85	0.28	1.05	509642.0	13661394.95	427
2018-04-15	26.2	26.6	26.2	26.57	0.55	2.11	282743.0	7482894.8	254
2018-04-12	25.6	26.1	25.55	26.02	0.12	0.46	236185.0	6097997.05	298
2018-04-11	26.35	26.35	25.7	25.9	-0.55	-2.08	250065.0	6513502.3	216
2018-04-10	26.45	26.45	26.25	26.45	0.04	0.15	82275.0	2169240.5	109
2018-04-09	26.25	26.7	26.25	26.41	0.22	0.84	270529.0	7154361.8	282
2018-04-08	26.3	26.45	26.2	26.19	-0.04	-0.15	329031.0	8666398.1	289
2018-04-05	26.1	26.3	25.95	26.23	0.24	0.92	225709.0	5883470.6	195
2018-04-04	26.0	26.15	25.85	25.99	0.1	0.39	173857.0	4521399.4	224
2018-04-03	25.7	26.0	25.45	25.89	0.34	1.33	304832.0	7855800.6	357
2018-04-02	25.55	25.55	25.4	25.55	0.05	0.2	84408.0	2150573.35	96
2018-04-01	25.6	25.65	25.5	25.5	0.0	0.0	99525.0	2541432.95	89
2018-03-29	25.75	25.75	25.4	25.5	-0.01	-0.04	124519.0	3174506.9	128
2018-03-28	25.7	25.7	25.4	25.51	-0.09	-0.35	118911.0	3035535.75	135
2018-03-27	25.3	25.75	25.3	25.6	0.3	1.19	395501.0	10108362.1	349
2018-03-26	25.35	25.4	25.25	25.3	-0.05	-0.2	105892.0	2681274.55	152
2018-03-25	25.55	25.55	25.35	25.35	-0.21	-0.82	80352.0	2045633.15	121
2018-03-22	25.6	25.95	25.45	25.56	-0.09	-0.35	132900.0	3400547.4	173
2018-03-21	25.55	25.65	25.55	25.65	0.1	0.39	41490.0	1063218.05	68
2018-03-20	25.4	25.55	25.4	25.55	0.08	0.31	19420.0	494828.9	46
2018-03-19	25.6	25.6	25.35	25.47	-0.13	-0.51	54740.0	1392668.4	124
2018-03-18	25.55	25.65	25.55	25.6	0.0	0.0	24137.0	618006.8	45
2018-03-15	25.7	25.75	25.55	25.6	-0.05	-0.19	33321.0	853756.25	78
2018-03-14	25.6	25.7	25.5	25.65	0.05	0.2	68402.0	1746337.7	57
2018-03-13	25.6	25.65	25.55	25.6	0.04	0.16	29501.0	754649.25	66
2018-03-12	25.65	25.7	25.55	25.56	-0.16	-0.62	94819.0	2431696.05	144
2018-03-11	25.6	25.9	25.6	25.72	0.22	0.86	70202.0	1810674.3	100
2018-03-08	25.5	25.6	25.4	25.5	0.19	0.75	82352.0	2100432.55	77
2018-03-07	25.35	25.45	25.3	25.31	-0.04	-0.16	19537.0	495314.75	44
2018-03-06	25.3	25.35	25.25	25.35	0.05	0.2	73554.0	1860737.85	60
2018-03-05	25.55	25.55	25.25	25.3	-0.02	-0.08	70375.0	1782505.3	79
2018-03-04	25.4	25.4	25.3	25.32	-0.18	-0.71	33053.0	838223.5	52
2018-03-01	25.5	25.55	25.5	25.5	-0.17	-0.66	17119.0	436855.2	38
2018-02-28	25.55	25.8	25.55	25.67	-0.23	-0.89	36201.0	928425.75	77
2018-02-27	25.95	25.95	25.8	25.9	0.13	0.5	15645.0	404371.2	39
2018-02-26	25.9	25.9	25.8	25.77	-0.18	-0.69	9797.0	253246.65	30
2018-02-25	25.95	25.95	25.95	25.95	0.03	0.12	12538.0	324942.05	33
2018-02-22	26.0	26.0	25.9	25.92	-0.02	-0.08	8091.0	209858.05	24
2018-02-21	25.75	25.95	25.75	25.94	-0.01	-0.04	16553.0	428778.35	36
2018-02-20	26.0	26.0	25.9	25.95	-0.05	-0.19	33566.0	872057.2	26
2018-02-19	25.9	26.15	25.9	26.0	0.1	0.39	72701.0	1889919.25	41
2018-02-18	25.9	26.0	25.85	25.9	-0.1	-0.38	40128.0	1041618.8	40
2018-02-15	26.0	26.05	25.95	26.0	0.01	0.04	104002.0	2704431.75	60
2018-02-14	25.85	26.0	25.85	25.99	0.06	0.23	25374.0	658493.75	62
2018-02-13	25.9	26.1	25.8	25.93	0.04	0.15	53042.0	1374776.75	82
2018-02-12	26.0	26.0	25.85	25.89	-0.01	-0.04	23265.0	602682.25	50
2018-02-11	26.15	26.15	25.6	25.9	-0.3	-1.15	38498.0	997057.85	81
2018-02-08	26.25	26.25	26.15	26.2	-0.09	-0.34	12871.0	336997.2	31
2018-02-07	26.25	26.65	26.25	26.29	0.02	0.08	256491.0	6785192.75	191
2018-02-06	26.05	26.6	26.05	26.27	-0.17	-0.64	80750.0	2113054.6	97
2018-02-05	26.5	26.5	26.3	26.44	-0.13	-0.49	41668.0	1100964.5	71
2018-02-04	26.9	26.95	26.2	26.57	-0.27	-1.01	59430.0	1581675.25	105
2018-02-01	26.8	27.05	26.8	26.84	0.14	0.52	90718.0	2442887.1	160
2018-01-31	26.7	26.8	26.65	26.7	0.0	0.0	45770.0	1222412.65	46
2018-01-30	26.8	26.8	26.65	26.7	-0.05	-0.19	33189.0	886800.0	39
2018-01-29	27.0	27.0	26.65	26.75	-0.14	-0.52	38970.0	1043304.6	45
2018-01-28	26.8	27.0	26.6	26.89	0.24	0.9	104190.0	2799253.6	97
2018-01-25	26.8	26.8	26.65	26.65	-0.05	-0.19	28272.0	754666.8	32
2018-01-24	26.7	26.7	26.7	26.7	0.0	0.0	10926.0	291764.3	11
2018-01-23	26.7	26.8	26.7	26.7	0.0	0.0	33111.0	885472.9	34
2018-01-22	26.8	26.8	26.7	26.7	0.0	0.0	40505.0	1083790.9	40
2018-01-21	26.75	26.75	26.7	26.7	-0.09	-0.34	6279.0	167808.8	19
2018-01-18	26.8	26.8	26.75	26.79	-0.06	-0.22	58310.0	1562369.05	57
2018-01-17	26.95	26.95	26.85	26.85	-0.05	-0.19	22940.0	616866.0	48
2018-01-16	26.95	27.0	26.9	26.9	-0.05	-0.19	35039.0	944802.45	58
2018-01-15	27.0	27.0	26.75	26.95	-0.05	-0.19	138127.0	3701379.95	74
2018-01-14	26.8	27.1	26.7	27.0	0.1	0.37	122152.0	3294071.9	100
2018-01-11	26.75	26.9	26.75	26.9	0.06	0.22	6094.0	163450.85	22
2018-01-10	26.7	26.95	26.7	26.84	0.08	0.3	25037.0	671436.4	25
2018-01-09	26.75	26.8	26.7	26.76	-0.04	-0.15	43590.0	1165380.7	46
2018-01-08	26.9	26.95	26.75	26.8	-0.12	-0.45	33837.0	907697.05	44
2018-01-07	26.9	27.05	26.9	26.92	-0.03	-0.11	29409.0	793468.65	43
2018-01-04	26.9	27.05	26.9	26.95	0.0	0.0	52666.0	1417326.25	35
2018-01-03	27.15	27.4	26.85	26.95	-0.25	-0.92	110535.0	2994611.05	123
2018-01-02	27.25	27.25	27.1	27.2	0.05	0.18	56906.0	1546684.5	88
2018-01-01	26.8	27.7	26.7	27.15	0.29	1.08	273631.0	7401335.1	168
2017-12-31	26.7	26.9	26.5	26.86	0.16	0.6	114883.0	3076994.75	91
2017-12-28	26.7	26.7	26.5	26.7	0.0	0.0	33727.0	895414.2	38
2017-12-27	26.65	26.75	26.65	26.7	0.1	0.38	47650.0	1272279.6	40
2017-12-26	26.45	26.6	26.4	26.6	0.1	0.38	21841.0	579881.35	32
2017-12-25	26.4	26.6	26.4	26.5	-0.11	-0.41	61898.0	1644618.0	31
2017-12-24	26.4	26.65	26.25	26.61	0.38	1.45	58637.0	1556449.65	58
2017-12-21	26.55	26.8	26.15	26.23	-0.22	-0.83	147221.0	3906970.15	89
2017-12-20	26.75	26.75	26.4	26.45	-0.19	-0.71	98572.0	2624524.4	70
2017-12-19	26.3	26.7	26.3	26.64	0.34	1.29	137056.0	3640866.3	113
2017-12-18	26.4	26.5	26.2	26.3	-0.08	-0.3	168542.0	4443062.2	87
2017-12-17	26.15	26.45	26.15	26.38	0.28	1.07	34717.0	912244.85	57
2017-12-14	25.9	26.35	25.9	26.1	0.25	0.97	22321.0	581971.3	49
2017-12-13	25.8	25.95	25.8	25.85	-0.08	-0.31	9226.0	238799.65	21
2017-12-12	25.9	26.2	25.85	25.93	-0.01	-0.04	54210.0	1410854.6	74
2017-12-11	25.9	26.05	25.8	25.94	0.09	0.35	68842.0	1786519.4	75
2017-12-10	25.2	26.05	25.2	25.85	0.68	2.7	104415.0	2684110.55	126
2017-12-07	25.25	25.25	25.1	25.17	-0.08	-0.32	45875.0	1155267.35	53
2017-12-06	25.45	25.5	25.25	25.25	0.05	0.2	60185.0	1527290.6	51
2017-12-05	25.0	25.3	25.0	25.2	-0.05	-0.2	40376.0	1016064.1	48
2017-12-04	25.1	25.4	25.1	25.25	-0.14	-0.55	63365.0	1601135.35	79
2017-12-03	24.3	25.6	24.3	25.39	1.21	5.0	160617.0	4037576.05	194
2017-11-30	24.12	24.16	24.1	24.18	0.08	0.33	27443.0	662009.96	47
2017-11-29	24.16	24.16	24.08	24.1	0.02	0.08	48271.0	1164146.26	57
2017-11-28	24.12	24.12	24.08	24.08	-0.03	-0.12	32341.0	779499.42	83
2017-11-27	24.18	24.22	24.1	24.11	0.01	0.04	71396.0	1726247.26	86
2017-11-26	24.24	24.24	24.02	24.1	0.1	0.42	30106.0	725118.9	60
2017-11-23	23.92	24.0	23.82	24.0	0.13	0.54	104248.0	2491124.68	96
2017-11-22	23.88	23.9	23.84	23.87	0.14	0.59	17863.0	426518.46	30
2017-11-21	23.6	23.84	23.54	23.73	-0.21	-0.88	26175.0	619087.78	66
2017-11-20	24.02	24.36	23.5	23.94	-0.09	-0.37	294148.0	7032501.38	155
2017-11-19	24.38	24.46	24.0	24.03	-0.39	-1.6	29593.0	712983.94	66
2017-11-16	24.6	24.6	24.42	24.42	-0.48	-1.93	75250.0	1843425.5	187
2017-11-15	25.0	25.0	24.86	24.9	-0.1	-0.4	17437.0	434971.28	40
2017-11-14	25.1	25.1	24.8	25.0	0.04	0.16	75403.0	1880133.2	67
2017-11-13	24.02	25.0	24.02	24.96	0.31	1.26	48000.0	1187095.3	82
2017-11-12	24.5	24.66	24.4	24.65	0.19	0.78	15596.0	383248.82	36
2017-11-09	24.34	24.46	24.3	24.46	0.1	0.41	36526.0	888980.98	40
2017-11-08	23.9	24.1	23.9	24.36	0.06	0.25	23948.0	575474.44	46
2017-11-07	24.8	24.8	23.5	24.3	-0.5	-2.02	119015.0	2917109.28	95
2017-11-06	25.0	25.0	24.8	24.8	-0.2	-0.8	40377.0	1002937.34	50
2017-11-05	25.0	25.1	24.8	25.0	-0.25	-0.99	64213.0	1602040.33	106
2017-11-02	25.05	25.25	24.94	25.25	0.2	0.8	24511.0	615120.27	43
2017-11-01	24.96	25.05	24.9	25.05	0.07	0.28	18202.0	453995.78	28
2017-10-31	25.0	25.0	24.92	24.98	-0.07	-0.28	19752.0	492787.09	50
2017-10-30	24.92	25.25	24.9	25.05	-0.06	-0.24	40952.0	1025778.37	85
2017-10-29	25.6	25.6	24.8	25.11	-0.69	-2.67	122318.0	3058947.67	147
2017-10-26	26.0	26.0	25.8	25.8	-0.01	-0.04	35337.0	912928.85	36
2017-10-25	25.4	26.0	25.4	25.81	0.89	3.57	55056.0	1417713.93	86
2017-10-24	25.1	25.1	24.9	24.92	-0.33	-1.31	15281.0	382246.35	57
2017-10-23	25.55	25.55	25.0	25.25	-0.35	-1.37	28283.0	716607.4	78
2017-10-22	25.5	25.6	25.5	25.6	-0.01	-0.04	7028.0	180070.55	30
2017-10-19	25.6	25.75	25.6	25.61	-0.04	-0.16	21963.0	562801.5	49
2017-10-18	25.6	25.65	25.5	25.65	-0.05	-0.19	8314.0	212941.4	27
2017-10-17	25.7	25.8	25.7	25.7	-0.06	-0.23	101655.0	2616260.0	40
2017-10-16	25.8	25.8	25.75	25.76	0.06	0.23	30267.0	780640.35	30
2017-10-15	25.85	25.95	25.8	25.7	-0.09	-0.35	31182.0	807366.35	65
2017-10-12	25.5	25.9	25.3	25.79	0.19	0.74	31753.0	810984.8	76
2017-10-11	25.95	26.15	25.55	25.6	-0.15	-0.58	100030.0	2584172.55	110
2017-10-10	26.25	26.25	25.75	25.75	-0.45	-1.72	98421.0	2564963.7	122
2017-10-09	26.35	26.35	26.1	26.2	-0.04	-0.15	18398.0	481804.0	50
2017-10-08	26.4	26.4	26.2	26.24	-0.11	-0.42	26373.0	692542.65	52
2017-10-05	26.45	26.45	26.3	26.35	-0.05	-0.19	34413.0	906105.0	73
2017-10-04	26.4	26.5	26.35	26.4	-0.03	-0.11	24496.0	647059.55	38
2017-10-03	26.35	26.5	26.3	26.43	-0.02	-0.08	28028.0	740875.2	57
2017-10-02	26.35	26.45	26.35	26.45	0.0	0.0	18381.0	485315.2	49
2017-10-01	26.15	26.45	26.15	26.45	0.0	0.0	31214.0	823680.25	63
2017-09-28	26.25	26.5	26.25	26.45	0.15	0.57	54837.0	1450079.9	88
2017-09-27	26.3	26.3	26.2	26.3	0.0	0.0	36310.0	952902.5	57
2017-09-26	26.3	26.3	26.25	26.3	0.1	0.38	59457.0	1563190.15	86
2017-09-25	26.2	26.3	26.2	26.2	-0.1	-0.38	38253.0	1002764.25	75
2017-09-21	26.3	26.4	26.3	26.3	0.05	0.19	22775.0	599818.0	56
2017-09-20	26.4	26.4	26.2	26.25	-0.1	-0.38	58613.0	1541795.35	86
2017-09-19	26.6	26.65	26.35	26.35	-0.2	-0.75	80159.0	2121249.65	89
2017-09-18	26.55	26.8	26.55	26.55	0.06	0.23	193141.0	5157965.55	218
2017-09-17	26.5	26.5	26.4	26.49	-0.01	-0.04	166534.0	4412043.1	87
2017-09-14	26.35	26.5	26.3	26.5	-0.05	-0.19	35761.0	944568.3	64
2017-09-13	26.65	26.65	26.35	26.55	-0.03	-0.11	83310.0	2206038.75	69
2017-09-12	26.3	26.7	26.3	26.58	0.34	1.3	210944.0	5590158.4	207
2017-09-11	26.25	26.25	26.15	26.24	-0.01	-0.04	194655.0	5106801.2	114
2017-09-10	26.25	26.25	26.1	26.25	0.02	0.08	58474.0	1533911.95	87
2017-09-07	26.25	26.25	26.2	26.23	0.08	0.31	76809.0	2015499.35	125
2017-09-06	26.2	26.2	26.1	26.15	0.16	0.62	176697.0	4620685.15	136
2017-08-29	26.5	26.5	25.95	25.99	-0.46	-1.74	239171.0	6269949.8	259
2017-08-28	26.65	26.65	26.45	26.45	-0.2	-0.75	125648.0	3335843.55	160
2017-08-27	26.6	26.75	26.5	26.65	-0.22	-0.82	90645.0	2419109.05	94
2017-08-24	27.05	27.1	26.8	26.87	-0.11	-0.41	110354.0	2966584.4	128
2017-08-23	27.35	27.4	26.9	26.98	-0.4	-1.46	252686.0	6836994.75	188
2017-08-22	27.3	27.4	27.3	27.38	0.03	0.11	33818.0	924906.6	55
2017-08-21	27.2	27.35	27.2	27.35	0.15	0.55	102860.0	2810832.9	110
2017-08-20	27.2	27.25	27.2	27.2	0.1	0.37	28542.0	776634.35	52
2017-08-17	27.1	27.15	27.0	27.1	-0.03	-0.11	24766.0	670787.15	36
2017-08-16	27.0	27.15	27.0	27.13	0.11	0.41	3898.0	105442.85	17
2017-08-15	27.1	27.25	27.0	27.02	-0.18	-0.66	119626.0	3237770.1	83
2017-08-14	27.35	27.35	27.15	27.2	-0.14	-0.51	83679.0	2278874.7	60
2017-08-13	27.4	27.5	27.25	27.34	0.04	0.15	92094.0	2521908.3	94
2017-08-10	27.3	27.45	27.25	27.3	0.11	0.4	61628.0	1686933.4	97
2017-08-09	27.15	27.35	27.1	27.19	0.04	0.15	184051.0	5013634.4	146
2017-08-08	27.3	27.3	26.85	27.15	-0.96	-3.42	256164.0	6928922.55	275
2017-08-07	28.1	28.15	27.9	28.11	-0.03	-0.11	133087.0	3728908.35	185
2017-08-06	28.3	28.45	28.0	28.14	0.12	0.43	289244.0	8123030.65	238
2017-08-03	28.1	28.35	28.0	28.02	0.12	0.43	97421.0	2743291.4	100
2017-08-02	27.4	28.5	27.4	27.9	0.69	2.54	362100.0	10108392.65	393
2017-08-01	27.4	27.4	27.2	27.21	-0.15	-0.55	55690.0	1521550.9	95
2017-07-31	27.25	27.4	27.1	27.36	-0.04	-0.15	19807.0	539007.8	46
2017-07-30	27.3	27.4	27.3	27.4	-0.2	-0.72	10038.0	274218.85	33
2017-07-27	28.05	28.15	27.6	27.6	-0.46	-1.64	36026.0	1000439.3	74
2017-07-26	28.15	28.15	28.05	28.06	-0.05	-0.18	27136.0	762284.6	41
2017-07-25	28.4	28.5	28.1	28.11	-0.44	-1.54	89354.0	2517573.55	91
2017-07-24	28.75	28.75	28.5	28.55	-0.2	-0.7	32247.0	923997.0	34
2017-07-23	28.85	28.9	28.75	28.75	-0.1	-0.35	20612.0	594079.25	25
2017-07-20	29.2	29.2	28.7	28.85	0.31	1.09	72210.0	2096574.2	75
2017-07-19	28.6	28.8	28.55	28.54	0.04	0.14	23408.0	669602.3	29
2017-07-18	28.6	28.6	28.5	28.5	-0.12	-0.42	10904.0	311229.3	25
2017-07-17	28.85	28.85	28.5	28.62	-0.14	-0.49	37876.0	1084218.35	59
2017-07-16	28.35	28.85	28.35	28.76	0.52	1.84	184530.0	5274993.6	178
2017-07-13	28.25	28.35	28.2	28.24	0.08	0.28	27634.0	780676.5	44
2017-07-12	28.1	28.3	28.1	28.16	0.06	0.21	66013.0	1862709.55	49
2017-07-11	28.1	28.15	28.05	28.1	0.0	0.0	21393.0	601827.55	23
2017-07-10	28.1	28.2	28.05	28.1	-0.09	-0.32	39490.0	1110971.65	38
2017-07-09	28.15	28.25	28.05	28.19	-0.01	-0.04	27452.0	772628.75	26
2017-07-06	28.1	28.5	28.0	28.2	0.0	0.0	37683.0	1063822.1	39
2017-07-05	28.0	28.2	27.95	28.2	0.1	0.36	18834.0	528261.1	32
2017-07-04	28.2	28.5	27.9	28.1	-0.05	-0.18	57391.0	1613049.05	47
2017-07-03	28.2	28.3	28.1	28.15	0.0	0.0	38800.0	1093200.85	31
2017-07-02	28.25	28.5	27.95	28.15	0.09	0.32	42168.0	1189356.35	65
2017-06-22	28.0	28.4	27.9	28.06	0.06	0.21	79165.0	2219945.5	100
2017-06-21	27.7	28.15	27.6	28.0	0.5	1.82	126163.0	3527551.25	148
2017-06-20	27.6	27.65	27.3	27.5	0.11	0.4	47740.0	1314441.1	47
2017-06-19	27.15	27.4	27.1	27.39	0.39	1.44	35207.0	958338.4	62
2017-06-18	27.0	27.0	26.9	27.0	0.0	0.0	9866.0	266149.9	30
2017-06-15	27.0	27.2	26.95	27.0	-0.05	-0.18	1662607.0	43258367.5	30
2017-06-14				27.05	0.0	0.0	3287.0	89074.45	16
2017-06-13	27.1	27.1	27.05	27.05	-0.05	-0.18	9761.0	264330.15	25
2017-06-12	27.0	27.1	27.0	27.1	0.0	0.0	8655.0	234189.75	12
2017-06-11	27.25	27.25	27.0	27.1	-0.2	-0.73	38178.0	1034567.5	54
2017-06-08	27.3	27.35	27.1	27.3	-0.17	-0.62	48327.0	1317394.4	50
2017-06-07	27.4	27.5	27.25	27.47	0.16	0.59	31651.0	867700.55	39
2017-06-06	27.25	27.25	27.25	27.31	0.01	0.04	3861.0	105363.9	16
2017-06-05	27.4	27.4	27.25	27.3	-0.29	-1.05	109191.0	2981299.45	91
2017-06-04	27.5	27.6	27.5	27.59	0.35	1.28	29905.0	822670.3	30
2017-06-01	27.2	27.3	27.2	27.24	-0.16	-0.58	13664.0	372815.0	24
2017-05-31	27.5	27.5	27.4	27.4	-0.13	-0.47	43140.0	1184636.4	31
2017-05-30	27.3	27.6	27.3	27.53	0.23	0.84	39912.0	1094843.8	51
2017-05-29	27.0	27.3	27.0	27.3	0.21	0.78	11129.0	302588.4	22
2017-05-28	27.3	27.3	27.0	27.09	-0.55	-1.99	38301.0	1040144.1	70
2017-05-25	27.8	27.9	27.6	27.64	0.1	0.36	68874.0	1915153.0	68
2017-05-24	27.6	27.9	27.5	27.54	-0.09	-0.33	50735.0	1403435.7	63
2017-05-23	27.8	27.8	27.6	27.63	-0.34	-1.22	99014.0	2741082.3	76
2017-05-22	28.3	28.3	27.8	27.97	-0.23	-0.82	66735.0	1864138.3	85
2017-05-21	28.3	28.3	28.0	28.2	0.09	0.32	18566.0	522262.4	41
2017-05-18	28.2	28.3	28.1	28.11	-0.09	-0.32	21938.0	618641.2	48
2017-05-17	28.1	28.2	28.1	28.2	-0.1	-0.35	25460.0	717456.1	54
2017-05-16	27.9	28.4	27.7	28.3	0.4	1.43	64196.0	1810704.4	83
2017-05-15	27.6	28.0	27.6	27.9	0.29	1.05	48836.0	1358125.4	63
2017-05-14	27.9	27.9	27.5	27.61	-0.51	-1.81	35388.0	978081.1	81
2017-05-11	28.3	28.4	28.0	28.12	-0.44	-1.54	144689.0	4068545.5	140
2017-05-10	28.6	28.6	28.5	28.56	-0.12	-0.42	31418.0	897707.5	64
2017-05-09	28.7	29.0	28.6	28.68	-0.16	-0.55	91150.0	2621508.4	106
2017-05-08	28.9	29.2	28.8	28.84	-0.09	-0.31	78575.0	2268528.1	75
2017-05-07	29.2	29.3	28.8	28.93	-1.33	-4.4	130814.0	3804556.9	163
2017-05-04	30.2	30.3	29.9	30.26	0.06	0.2	127408.0	3832864.5	114
2017-05-03	30.2	30.4	30.2	30.2	0.1	0.33	81742.0	2473565.1	67
2017-05-02	30.2	30.3	30.1	30.1	-0.14	-0.46	80036.0	2414229.9	80
2017-05-01	30.4	30.5	30.2	30.24	-0.1	-0.33	1350697.0	40933641.6	106
2017-04-30	30.0	30.4	30.0	30.34	0.34	1.13	63967.0	1934598.0	86
2017-04-27	29.8	30.2	29.8	30.0	0.4	1.35	69537.0	2084108.3	103
2017-04-26	29.6	29.7	29.6	29.6	-0.23	-0.77	18521.0	548974.1	36
2017-04-25	30.1	30.1	29.5	29.83	-0.07	-0.23	77294.0	2295432.4	89
2017-04-24	29.9	30.1	29.8	29.9	0.04	0.13	50776.0	1522395.5	55
2017-04-23	29.7	30.2	29.5	29.86	0.7	2.4	197037.0	5885774.2	206
2017-04-20	28.9	29.3	28.8	29.16	0.16	0.55	1718330.0	46242691.3	93
2017-04-19	29.0	29.1	28.9	29.0	0.0	0.0	69678.0	2021576.3	60
2017-04-18	29.0	29.2	28.9	29.0	0.0	0.0	108442.0	3146902.7	108
2017-04-17	29.9	29.9	29.0	29.0	-0.88	-2.95	322577.0	9442214.2	247
2017-04-16	30.6	30.7	29.8	29.88	-0.59	-1.94	227842.0	6884742.9	176
2017-04-13	30.0	30.7	29.8	30.47	0.42	1.4	503762.0	15309425.4	373
2017-04-12	29.3	30.3	29.2	30.05	0.75	2.56	230980.0	6909062.0	216
2017-04-11	29.6	29.6	29.3	29.3	-0.17	-0.58	32765.0	966448.4	45
2017-04-10	29.2	29.6	28.9	29.47	0.37	1.27	85969.0	2523966.5	122
2017-04-09	29.7	29.7	29.0	29.1	-0.49	-1.66	910121.0	24814410.0	140
2017-04-06	29.6	29.6	29.5	29.59	0.1	0.34	46703.0	1381612.9	57
2017-04-05	29.4	29.7	29.4	29.49	0.29	0.99	44112.0	1302989.2	80
2017-04-04	29.1	29.3	29.0	29.2	0.12	0.41	21694.0	632914.4	34
2017-04-03	29.2	29.4	29.0	29.08	-0.14	-0.48	31205.0	912095.9	53
2017-04-02	29.7	29.8	29.1	29.22	-0.54	-1.81	96031.0	2825666.5	186
2017-03-30	29.7	30.0	29.6	29.76	0.05	0.17	867881.0	23374273.1	64
2017-03-29	29.1	29.8	29.0	29.71	0.56	1.92	89853.0	2652938.7	101
2017-03-28	28.8	29.5	28.7	29.15	0.16	0.55	72930.0	2125753.3	135
2017-03-27	28.7	30.0	28.6	28.99	0.34	1.19	167912.0	4925513.2	300
2017-03-26	28.8	28.9	28.6	28.65	-0.05	-0.17	63979.0	1844165.9	83
2017-03-23	29.2	29.4	28.6	28.7	0.19	0.67	49849.0	1433690.1	76
2017-03-22	28.3	28.6	28.2	28.51	-0.4	-1.38	28778.0	819831.9	78
2017-03-21	28.9	29.1	28.9	28.91	0.11	0.38	28491.0	825911.9	52
2017-03-20	29.1	29.1	28.8	28.8	-0.4	-1.37	27730.0	803224.6	66
2017-03-19	29.0	29.2	28.7	29.2	0.06	0.21	53221.0	1542119.5	65
2017-03-16	28.3	29.2	28.3	29.14	0.84	2.97	64494.0	1870963.8	127
2017-03-15	27.9	28.4	27.8	28.3	0.6	2.17	78226.0	2196398.2	96
2017-03-14	28.3	28.3	27.5	27.7	-0.78	-2.74	151518.0	4201362.3	196
2017-03-13	29.1	29.1	28.3	28.48	-0.39	-1.35	26614.0	769382.8	52
2017-03-12	29.2	29.2	28.9	28.87	-0.74	-2.5	27103.0	786004.7	71
2017-03-09	29.3	30.0	29.3	29.61	-0.34	-1.14	32657.0	966272.7	79
2017-03-08	29.9	30.0	29.8	29.95	-0.05	-0.17	47782.0	1427462.1	100
2017-03-07	30.1	30.2	29.8	30.0	-0.03	-0.1	17993.0	541312.8	38
2017-03-06	30.0	30.2	29.9	30.03	-0.07	-0.23	52585.0	1579852.1	55
2017-03-05	30.2	30.2	30.0	30.1	-0.06	-0.2	11929.0	358935.9	24
2017-03-02	29.9	30.3	29.9	30.16	0.3	1.0	30516.0	919689.5	48
2017-03-01	29.8	30.0	29.6	29.86	0.08	0.27	29525.0	878491.0	54
2017-02-28	29.9	29.9	29.7	29.78	-0.37	-1.23	75633.0	2248365.9	170
2017-02-27	30.0	30.4	29.8	30.15	0.15	0.5	49376.0	1485433.7	96
2017-02-26	30.0	30.1	30.0	30.0	0.0	0.0	52255.0	1572450.9	23
2017-02-23	30.1	30.1	30.0	30.0	-0.1	-0.33	29367.0	881082.8	42
2017-02-22	30.3	30.5	30.1	30.1	0.02	0.07	29849.0	904598.0	48
2017-02-21	30.0	30.2	29.8	30.08	-0.2	-0.66	44795.0	1340641.7	79
2017-02-20	30.2	30.5	30.0	30.28	0.08	0.26	108486.0	3279422.3	149
2017-02-19	30.4	30.5	30.2	30.2	0.2	0.67	35702.0	1082173.6	86
2017-02-16	29.8	30.4	29.8	30.0	0.0	0.0	71521.0	2156088.0	110
2017-02-15	29.9	30.1	29.7	30.0	0.14	0.47	29321.0	878293.8	44
2017-02-14	29.7	30.0	29.5	29.86	0.16	0.54	46292.0	1376241.9	100
2017-02-13	29.8	30.1	29.7	29.7	-0.14	-0.47	50067.0	1498215.2	80
2017-02-12	29.7	30.2	29.7	29.84	0.07	0.24	128133.0	3822985.3	133
2017-02-09	30.1	30.1	29.6	29.77	-0.23	-0.77	98876.0	2943319.6	164
2017-02-08	30.6	30.6	30.0	30.0	-0.66	-2.15	100721.0	3038192.6	129
2017-02-07	30.7	30.8	30.5	30.66	-0.22	-0.71	43880.0	1342890.3	106
2017-02-06	30.8	30.9	30.6	30.88	0.07	0.23	27367.0	840359.1	65
2017-02-05	31.3	31.4	30.8	30.81	-0.49	-1.57	128204.0	3994208.4	59
2017-02-02	31.0	31.3	31.0	31.3	0.1	0.32	52297.0	1632594.7	53
2017-02-01	30.8	31.2	30.8	31.2	0.5	1.63	87198.0	2708594.0	121
2017-01-31	30.5	30.7	30.4	30.7	0.06	0.2	29722.0	907693.2	97
2017-01-30	30.8	31.0	30.6	30.64	-0.17	-0.55	73333.0	2260512.9	115
2017-01-29	31.1	31.1	30.6	30.81	-0.09	-0.29	99315.0	3055031.5	148
2017-01-26	31.2	31.4	30.7	30.9	-0.2	-0.64	105052.0	3255251.6	121
2017-01-25	31.0	31.7	30.9	31.1	0.19	0.61	421295.0	13211490.4	371
2017-01-24	31.1	31.1	30.9	30.91	-0.1	-0.32	72701.0	2254093.8	78
2017-01-23	31.0	31.1	30.6	31.01	0.47	1.54	234561.0	7258190.9	184
2017-01-22	30.2	31.0	29.9	30.54	0.44	1.46	180939.0	5506227.5	199
2017-01-19	30.0	30.5	29.7	30.1	1.69	5.95	255196.0	7687529.0	365
2017-01-18	28.0	28.6	28.0	28.41	0.24	0.85	29616.0	835844.5	99
2017-01-17	27.7	28.5	27.0	28.17	0.27	0.97	199400.0	5444263.5	221
2017-01-16	28.6	28.6	27.8	27.9	-0.52	-1.83	41445.0	1162586.2	58
2017-01-15	28.8	28.8	28.3	28.42	-0.43	-1.49	47313.0	1347740.7	78
2017-01-12	28.7	28.9	28.5	28.85	0.13	0.45	45643.0	1309023.1	61
2017-01-11	29.3	29.3	28.5	28.72	-0.62	-2.11	20629.0	596448.0	57
2017-01-10	29.6	29.7	29.1	29.34	-0.36	-1.21	48279.0	1423799.2	59
2017-01-09	30.5	30.9	29.8	29.7	-0.76	-2.5	78604.0	2368367.4	101
2017-01-08	31.1	31.1	30.4	30.46	-0.48	-1.55	141695.0	4359871.5	55
2017-01-05	30.9	31.2	30.9	30.94	-0.06	-0.19	96286.0	2982629.9	73
2017-01-04	31.1	31.2	30.9	31.0	0.05	0.16	81552.0	2534764.3	118
2017-01-03	31.3	31.3	30.9	30.95	-0.47	-1.5	69883.0	2170380.3	129
2017-01-02	31.0	32.2	31.0	31.42	0.42	1.35	114180.0	3603984.1	140
2017-01-01	31.0	31.1	30.9	31.0	0.0	0.0	27376.0	847531.3	55
2016-12-29	30.7	31.1	30.6	31.0	0.15	0.49	67216.0	2072723.6	79
2016-12-28	31.1	31.1	30.8	30.85	-0.33	-1.06	101525.0	3139725.7	94
2016-12-27	31.0	31.2	30.6	31.18	0.16	0.52	414387.0	12842641.9	232
2016-12-26	30.2	31.1	30.2	31.02	0.86	2.85	427864.0	13146216.0	361
2016-12-25	29.7	30.4	29.7	30.16	0.76	2.59	367471.0	11037389.1	261
2016-12-22	29.0	29.5	29.0	29.4	0.6	2.08	342034.0	9980614.8	195
2016-12-21	28.5	28.9	28.5	28.8	0.47	1.66	187434.0	5398680.7	126
2016-12-20	28.4	28.6	28.1	28.33	-0.38	-1.32	129575.0	3673783.2	145
2016-12-19	28.0	29.3	27.9	28.71	0.64	2.28	968492.0	27785830.8	477
2016-12-18	27.7	28.3	27.7	28.07	0.56	2.04	279127.0	7786236.1	189
2016-12-15	27.8	28.0	27.3	27.51	-0.63	-2.24	459862.0	12643793.3	354
2016-12-14	28.5	28.5	28.1	28.14	-0.26	-0.92	118932.0	3365715.0	87
2016-12-13	28.9	28.9	28.3	28.4	-0.4	-1.39	161256.0	4603256.7	106
2016-12-12	29.1	29.1	28.8	28.8	-0.11	-0.38	189385.0	5480366.2	145
2016-12-11	28.4	29.0	28.4	28.91	0.77	2.74	298579.0	8613658.2	195
2016-12-08	28.7	28.7	28.0	28.14	-0.58	-2.02	346747.0	9792709.2	260
2016-12-07	28.8	28.9	28.4	28.72	0.05	0.17	349949.0	10024619.1	126
2016-12-06	28.2	29.1	28.2	28.67	0.51	1.81	541107.0	15552323.6	291
2016-12-05	28.1	28.3	27.4	28.16	0.04	0.14	372332.0	10360823.8	251
2016-12-04	27.9	28.2	27.6	28.12	0.34	1.22	549697.0	15413094.7	276
2016-12-01	27.5	27.9	27.1	27.78	0.57	2.09	558813.0	15350281.2	401
2016-11-30	26.3	27.4	26.1	27.21	0.94	3.58	655502.0	17595217.9	450
2016-11-29	26.6	27.2	25.9	26.27	-0.62	-2.31	675753.0	17940556.5	330
2016-11-28	26.5	26.9	26.4	26.89	0.33	1.24	291307.0	7735109.8	159
2016-11-27	25.9	26.6	25.7	26.56	0.59	2.27	351308.0	9265793.5	222
2016-11-24	25.8	26.5	25.5	25.97	0.23	0.89	658246.0	17170910.6	408
2016-11-23	24.7	25.9	24.7	25.74	1.02	4.13	743214.0	18889055.85	402
2016-11-22	24.25	24.75	24.25	24.72	0.61	2.53	282458.0	6940687.1	258
2016-11-21	24.45	24.6	24.05	24.11	-0.24	-0.99	120218.0	2922128.15	155
2016-11-20	24.45	24.7	24.3	24.35	0.11	0.45	137793.0	3368861.05	159
2016-11-17	24.4	24.4	24.2	24.24	-0.23	-0.94	127046.0	3087699.95	135
2016-11-16	24.05	24.65	24.05	24.47	0.54	2.26	373743.0	9158980.2	244
2016-11-15	24.65	24.75	23.55	23.93	-0.81	-3.27	514178.0	12390601.75	492
2016-11-14	25.1	25.3	24.7	24.74	-0.33	-1.32	678741.0	16929349.75	309
2016-11-13	24.9	25.8	24.9	25.07	0.23	0.93	723521.0	18263108.5	416
2016-11-10	24.0	24.95	24.0	24.84	0.92	3.85	621088.0	15295431.0	427
2016-11-09	22.0	23.95	22.0	23.92	0.77	3.33	497990.0	11625914.85	378
2016-11-08	23.25	23.35	23.0	23.15	0.1	0.43	638798.0	14840464.9	523
2016-11-07	21.6	23.3	21.6	23.05	1.46	6.76	1125253.0	25572521.7	798
2016-11-06	21.45	21.65	21.45	21.59	0.1	0.47	239063.0	5159776.5	172
2016-11-03	21.05	21.5	21.05	21.49	0.32	1.51	134515.0	2863924.9	173
2016-11-02	21.15	21.4	21.1	21.17	-0.15	-0.7	157029.0	3332818.4	126
2016-11-01	21.3	21.35	21.2	21.32	0.02	0.09	165684.0	3526031.55	158
2016-10-31	21.3	21.45	21.2	21.3	-0.05	-0.23	157476.0	3357142.2	139
2016-10-30	21.55	21.55	21.3	21.35	-0.19	-0.88	239953.0	5133194.9	203
2016-10-27	21.5	21.6	21.25	21.54	-0.02	-0.09	149226.0	3197883.4	169
2016-10-26	21.45	21.65	21.4	21.56	-0.05	-0.23	125716.0	2706397.4	131
2016-10-25	21.3	21.7	21.3	21.61	0.37	1.74	244417.0	5260131.4	197
2016-10-24	20.8	21.3	20.8	21.24	0.44	2.12	230392.0	4867040.4	220
2016-10-23	20.85	21.05	20.75	20.8	0.02	0.1	331296.0	6920923.25	202
2016-10-20	20.0	20.95	20.0	20.78	0.99	5.0	335401.0	6885629.95	325
2016-10-19	19.4	19.9	18.9	19.79	0.57	2.97	255386.0	4899747.7	250
2016-10-18	20.6	20.6	19.05	19.22	-1.51	-7.28	546783.0	10856312.9	538
2016-10-17	21.15	21.2	20.6	20.73	-0.57	-2.68	123300.0	2579507.35	154
2016-10-16	21.5	21.55	20.95	21.3	-0.11	-0.51	164164.0	3487109.2	181
2016-10-13	21.8	21.85	21.2	21.41	-0.38	-1.74	346602.0	7516138.0	358
2016-10-12	21.95	22.15	21.75	21.79	-0.09	-0.41	385464.0	8426831.85	321
2016-10-11	21.5	22.1	21.5	21.88	0.32	1.48	631495.0	13786495.25	433
2016-10-10	21.15	21.8	21.15	21.56	0.06	0.28	181205.0	3905842.7	137
2016-10-09	21.9	21.9	21.4	21.5	-0.39	-1.78	89048.0	1927734.65	110
2016-10-06	21.95	22.0	21.75	21.89	0.13	0.6	107821.0	2357856.55	113
2016-10-05	21.5	21.95	21.25	21.76	0.48	2.26	139033.0	3004266.5	159
2016-10-04	21.0	21.3	20.85	21.28	0.44	2.11	281687.0	5921329.7	232
2016-10-03	20.65	21.2	20.4	20.84	-0.02	-0.1	450235.0	9312347.2	1152
2016-10-02	22.4	22.55	20.55	20.86	-1.51	-6.75	355262.0	7636021.1	218
2016-09-29	22.2	22.5	22.0	22.37	0.21	0.95	146154.0	3255121.6	184
2016-09-28	23.25	23.25	22.0	22.16	-1.05	-4.52	350275.0	7886972.95	211
2016-09-27	24.2	24.2	22.9	23.21	-1.29	-5.27	281338.0	6667684.05	256
2016-09-26	24.5	24.55	24.4	24.5	0.15	0.62	48347.0	1184350.2	69
2016-09-25	24.6	24.6	24.35	24.35	-0.4	-1.62	207403.0	5061719.3	162
2016-09-21	24.55	24.8	24.5	24.75	0.33	1.35	106626.0	2621942.05	134
2016-09-20	24.65	24.65	24.3	24.42	-0.24	-0.97	285530.0	6956395.9	241
2016-09-19	24.9	24.9	24.55	24.66	-0.2	-0.8	174483.0	4310877.85	161
2016-09-18	25.5	25.5	24.85	24.86	-0.6	-2.36	135669.0	3395016.1	168
2016-09-08	25.0	25.5	24.9	25.46	0.6	2.41	177501.0	4487060.2	155
2016-09-07	25.0	25.0	24.8	24.86	-0.1	-0.4	110323.0	2748945.2	139
2016-09-06	25.5	25.5	24.95	24.96	-0.3	-1.19	146579.0	3674867.9	154
2016-09-05	25.2	25.7	25.1	25.26	0.17	0.68	281661.0	7129742.5	230
2016-09-04	25.1	25.3	25.0	25.09	0.09	0.36	205249.0	5147729.6	155
2016-09-01	25.3	25.5	24.8	25.0	-0.51	-2.0	101218.0	2529431.0	93
2016-08-31	26.0	26.0	25.5	25.51	-0.29	-1.12	28757.0	738018.8	55
2016-08-30	25.5	26.0	25.5	25.8	0.23	0.9	171681.0	4426694.9	183
2016-08-29	25.5	25.6	25.5	25.57	-0.03	-0.12	31658.0	809964.1	41
2016-08-28	25.1	25.6	25.1	25.6	0.51	2.03	47365.0	1206858.0	65
2016-08-25	25.4	25.4	25.0	25.09	-0.21	-0.83	142194.0	3562848.4	125
2016-08-24	25.8	25.8	25.3	25.3	-0.7	-2.69	216854.0	5535698.9	253
2016-08-23	25.8	26.0	25.8	26.0	0.2	0.78	67390.0	1746556.0	99
2016-08-22	25.9	26.0	25.8	25.8	-0.2	-0.77	135234.0	3499181.8	121
2016-08-21	26.2	26.2	25.9	26.0	-0.04	-0.15	84315.0	2194530.3	88
2016-08-18	26.0	26.1	25.8	26.04	0.14	0.54	174109.0	4509688.1	138
2016-08-17	26.2	26.3	25.9	25.9	-0.21	-0.8	254697.0	6642512.8	204
2016-08-16	26.0	26.4	26.0	26.11	0.17	0.66	245180.0	6430358.8	179
2016-08-15	26.0	26.2	25.9	25.94	0.09	0.35	181467.0	4727441.0	150
2016-08-14	26.2	26.3	25.8	25.85	-0.18	-0.69	378634.0	9863419.4	574
2016-08-11	26.6	26.6	26.0	26.03	-0.66	-2.47	276277.0	7239734.2	397
2016-08-10	26.8	26.9	26.6	26.69	-0.17	-0.63	111489.0	2981331.8	148
2016-08-09	26.5	26.9	26.4	26.86	0.46	1.74	205762.0	5482582.9	246
2016-08-08	26.4	26.4	26.2	26.4	0.2	0.76	74822.0	1969705.7	86
2016-08-07	26.0	26.3	26.0	26.2	0.17	0.65	97868.0	2564619.6	80
2016-08-04	26.2	26.2	26.0	26.03	0.09	0.35	126431.0	3297275.8	159
2016-08-03	26.2	26.3	25.9	25.94	-0.35	-1.33	180775.0	4704009.8	133
2016-08-02	26.6	26.6	25.9	26.29	-0.29	-1.09	269471.0	7030497.4	314
2016-08-01	26.6	26.8	26.5	26.58	-0.8	-2.92	376844.0	10039861.8	459
2016-07-31	27.7	27.9	27.3	27.38	-0.32	-1.16	277948.0	7631058.0	307
2016-07-28	27.6	28.1	27.3	27.7	0.37	1.35	645019.0	17871988.3	463
2016-07-27	27.5	27.5	27.3	27.33	-0.33	-1.19	143059.0	3918939.3	138
2016-07-26	27.7	27.8	27.5	27.66	0.13	0.47	96134.0	2661792.2	116
2016-07-25	27.5	27.8	27.4	27.53	-0.07	-0.25	105714.0	2912501.4	126
2016-07-24	28.0	28.1	27.5	27.6	-0.45	-1.6	154212.0	4294890.2	111
2016-07-21	28.2	28.3	27.9	28.05	-0.32	-1.13	160544.0	4507875.6	199
2016-07-20	28.6	28.6	28.3	28.37	-0.23	-0.8	177655.0	5060381.8	159
2016-07-19	28.8	28.9	28.6	28.6	-0.1	-0.35	126741.0	3641532.4	125
2016-07-18	28.8	28.9	28.6	28.7	-0.19	-0.66	121325.0	3485559.3	114
2016-07-17	28.7	28.9	28.7	28.89	0.29	1.01	109205.0	3143935.9	109
2016-07-14	28.7	28.7	28.5	28.6	-0.01	-0.03	160301.0	4586660.9	153
2016-07-13	28.4	28.8	28.3	28.61	0.23	0.81	223600.0	6392071.2	244
2016-07-12	28.2	28.5	28.2	28.38	0.27	0.96	144383.0	4091476.5	129
2016-07-11	28.1	28.2	28.0	28.11	-0.07	-0.25	101491.0	2854870.9	109
2016-07-10	28.4	28.4	28.0	28.18	0.07	0.25	103284.0	2908178.2	102
2016-06-30	28.3	28.6	28.1	28.11	-0.02	-0.07	306907.0	8706961.1	329
2016-06-29	27.8	28.2	27.7	28.13	0.48	1.74	229993.0	6424933.7	189
2016-06-28	27.7	27.7	27.5	27.65	0.03	0.11	196922.0	5442862.5	190
2016-06-27	27.5	28.1	27.5	27.62	0.13	0.47	473351.0	13146753.2	380
2016-06-26	26.7	27.5	26.7	27.49	-0.41	-1.47	296729.0	8065912.9	258
2016-06-23	27.8	27.9	27.7	27.9	0.01	0.04	128590.0	3579489.0	87
2016-06-22	28.0	28.1	27.8	27.89	-0.01	-0.04	198697.0	5553380.5	128
2016-06-21	27.9	28.1	27.8	27.9	0.05	0.18	243090.0	6796883.2	154
2016-06-20	28.0	28.0	27.8	27.85	0.05	0.18	88486.0	2463576.3	98
2016-06-19	27.9	28.0	27.7	27.8	0.1	0.36	162167.0	4519120.1	130
2016-06-16	27.7	27.9	27.6	27.7	-0.01	-0.04	104007.0	2879557.9	137
2016-06-15	28.1	28.1	27.6	27.71	-0.28	-1.0	283694.0	7918862.2	232
2016-06-14	27.9	28.1	27.8	27.99	0.09	0.32	392222.0	10945069.3	267
2016-06-13	28.1	28.4	27.8	27.9	-0.29	-1.03	502750.0	14133918.7	322
2016-06-12	28.5	28.5	28.1	28.19	-0.47	-1.64	423659.0	11980860.1	293
2016-06-09	29.1	29.1	28.6	28.66	-0.31	-1.07	187583.0	5399664.1	140
2016-06-08	28.4	29.2	28.3	28.97	0.69	2.44	483382.0	13952798.5	365
2016-06-07	28.0	28.4	27.7	28.28	0.48	1.73	87421.0	2452887.8	115
2016-06-06	27.6	27.9	27.4	27.8	0.18	0.65	56786.0	1568897.1	87
2016-06-05	28.0	28.1	27.6	27.62	-0.4	-1.43	103159.0	2878597.2	131
2016-06-02	28.0	28.3	27.9	28.02	0.06	0.21	228019.0	6400017.3	213
2016-06-01	27.8	28.1	27.5	27.96	0.27	0.98	161529.0	4503680.4	185
2016-05-31	27.7	27.8	27.3	27.69	0.24	0.87	240718.0	6631356.0	196
2016-05-30	27.9	27.9	27.3	27.45	-0.35	-1.26	151480.0	4174140.3	204
2016-05-29	27.9	28.1	27.5	27.8	-0.16	-0.57	223308.0	6204976.3	256
2016-05-26	28.7	28.7	27.9	27.96	-0.5	-1.76	381682.0	10838659.3	295
2016-05-25	28.7	28.8	28.2	28.46	0.09	0.32	338413.0	9632614.3	245
2016-05-24	28.2	28.5	27.5	28.37	0.23	0.82	391438.0	10973981.2	337
2016-05-23	29.8	29.9	28.0	28.14	-1.69	-5.67	818594.0	23618951.2	763
2016-05-22	29.9	30.3	29.6	29.83	-0.01	-0.03	1152022.0	34522322.7	739
2016-05-19	30.0	30.3	29.8	29.84	-0.16	-0.53	834473.0	25073222.5	573
2016-05-18	29.9	30.2	29.7	30.0	0.18	0.6	761916.0	22818575.3	570
2016-05-17	29.8	30.2	29.7	29.82	0.04	0.13	868790.0	25958407.6	582
2016-05-16	29.7	29.8	29.5	29.78	0.08	0.27	254393.0	7558802.2	245
2016-05-15	30.0	30.0	29.6	29.7	-0.13	-0.44	572168.0	17006736.9	350
2016-05-12	30.0	30.1	29.7	29.83	-0.05	-0.17	615386.0	18363829.5	301
2016-05-11	29.9	30.0	29.7	29.88	0.1	0.34	185784.0	5548592.0	187
2016-05-10	30.2	30.2	29.7	29.78	-0.52	-1.72	524590.0	15712512.7	402
2016-05-09	30.5	30.6	30.2	30.3	-0.05	-0.16	350788.0	10637661.9	295
2016-05-08	30.5	30.9	30.3	30.35	0.0	0.0	411909.0	12611415.5	263
2016-05-05	30.5	30.7	30.3	30.35	0.03	0.1	344937.0	10509782.8	259
2016-05-04	30.4	30.5	30.1	30.32	-0.08	-0.26	173736.0	5258875.9	197
2016-05-03	30.8	31.4	30.3	30.4	-0.38	-1.23	687459.0	21273199.3	550
2016-05-02	31.1	31.1	30.5	30.78	-0.33	-1.06	317523.0	9763915.5	329
2016-05-01	31.1	31.5	31.0	31.11	0.14	0.45	511660.0	15965045.3	352
2016-04-28	30.7	31.6	30.6	30.97	0.3	0.98	1014208.0	31536007.6	758
2016-04-27	30.5	30.8	30.5	30.67	0.13	0.43	398422.0	12208082.8	359
2016-04-26	30.8	30.9	30.4	30.54	-0.24	-0.78	328633.0	10054146.6	352
2016-04-25	30.7	31.0	30.5	30.78	0.18	0.59	411261.0	12623702.4	373
2016-04-24	30.7	31.1	30.3	30.6	-0.26	-0.84	1040853.0	31876456.7	969
2016-04-21	30.9	31.4	30.7	30.86	-1.36	-4.22	812387.0	25164021.3	574
2016-04-20	31.8	32.6	31.6	32.22	0.26	0.81	656162.0	21094881.7	545
2016-04-19	31.0	32.1	30.6	31.96	0.75	2.4	960966.0	29985699.9	586
2016-04-18	31.3	31.5	31.1	31.21	-0.39	-1.23	523357.0	16356663.0	542
2016-04-17	32.0	32.0	31.3	31.6	-0.36	-1.13	274569.0	8691908.3	234
2016-04-14	31.1	32.3	31.1	31.96	0.67	2.14	374300.0	11903862.6	322
2016-04-13	31.5	31.5	31.0	31.29	-0.04	-0.13	162496.0	5073938.8	163
2016-04-12	30.7	31.5	30.5	31.33	0.77	2.52	581117.0	18094275.1	463
2016-04-11	30.8	30.8	30.4	30.56	-0.06	-0.2	121841.0	3722979.1	142
2016-04-10	30.6	31.0	30.5	30.62	0.31	1.02	238481.0	7317993.8	168
2016-04-07	30.5	30.7	30.3	30.31	-0.03	-0.1	336271.0	10252492.9	189
2016-04-06	30.2	30.7	30.2	30.34	0.4	1.34	414385.0	12576808.9	329
2016-04-05	29.6	30.4	29.6	29.94	0.0	0.0	463045.0	13912726.1	470
2016-04-04	28.8	30.0	28.7	29.94	1.21	4.21	788998.0	23249614.5	529
2016-04-03	28.7	29.0	28.3	28.73	-0.48	-1.64	215839.0	6181863.3	239
2016-03-31	28.7	29.4	28.7	29.21	0.32	1.11	325579.0	9447478.4	255
2016-03-30	28.9	29.0	28.6	28.89	0.17	0.59	262071.0	7546084.4	187
2016-03-29	28.5	28.9	28.4	28.72	-0.23	-0.79	129453.0	3707301.7	154
2016-03-28	29.1	29.4	28.6	28.95	-0.13	-0.45	222166.0	6442133.5	215
2016-03-27	29.7	29.8	29.0	29.08	-0.66	-2.22	321082.0	9429078.7	338
2016-03-24	29.8	30.0	29.5	29.74	-0.28	-0.93	438571.0	13044983.8	335
2016-03-23	29.7	30.8	29.4	30.02	0.27	0.91	968757.0	29224468.5	693
2016-03-22	30.2	30.4	29.5	29.75	-0.35	-1.16	762348.0	22776581.1	543
2016-03-21	29.3	30.4	29.2	30.1	0.95	3.26	1531354.0	45638372.1	1022
2016-03-20	29.1	29.3	28.9	29.15	0.37	1.29	880576.0	25643369.1	591
2016-03-17	28.7	29.3	28.6	28.78	0.37	1.3	1308475.0	37781554.7	825
2016-03-16	28.0	28.5	27.8	28.41	0.57	2.05	511240.0	14382732.7	406
2016-03-15	27.8	27.9	27.5	27.84	-0.23	-0.82	469583.0	13004389.9	407
2016-03-14	28.7	28.8	28.0	28.07	-0.76	-2.64	330864.0	9434415.3	293
2016-03-13	29.1	29.3	28.8	28.83	0.08	0.28	634592.0	18427943.6	337
2016-03-10	29.4	29.4	28.7	28.75	-0.53	-1.81	720383.0	20912096.9	435
2016-03-09	29.2	29.8	29.0	29.28	-0.21	-0.71	626317.0	18373143.7	417
2016-03-08	29.0	29.9	28.9	29.49	0.83	2.9	1352667.0	39709714.0	793
2016-03-07	29.0	29.1	28.5	28.66	-0.29	-1.0	866846.0	24988326.5	561
2016-03-06	28.7	29.1	28.5	28.95	0.76	2.7	1102005.0	31767558.9	879
2016-03-03	28.1	28.5	28.0	28.19	0.02	0.07	665922.0	18799132.3	451
2016-03-02	28.9	28.9	28.0	28.17	-0.53	-1.85	713427.0	20179702.8	627
2016-03-01	28.8	29.0	28.4	28.7	0.21	0.74	587740.0	16867287.1	486
2016-02-29	28.6	29.1	28.0	28.49	0.4	1.42	1555952.0	44524403.8	1219
2016-02-28	27.4	28.2	27.2	28.09	0.96	3.54	698339.0	19347169.5	531
2016-02-25	26.9	27.3	26.9	27.13	0.22	0.82	332128.0	9004583.5	201
2016-02-24	27.4	27.5	26.8	26.91	-0.85	-3.06	474399.0	12901507.9	442
2016-02-23	27.5	28.2	27.3	27.76	0.15	0.54	768513.0	21358703.2	660
2016-02-22	27.4	27.7	27.2	27.61	0.55	2.03	382415.0	10493860.7	363
2016-02-21	26.3	27.4	26.3	27.06	0.69	2.62	623091.0	16755074.2	641
2016-02-18	26.5	26.7	25.5	26.37	0.1	0.38	545622.0	14393125.0	542
2016-02-17	25.5	26.3	25.5	26.27	0.52	2.02	335145.0	8731757.6	431
2016-02-16	26.0	26.2	25.3	25.75	0.23	0.9	588377.0	15146539.1	625
2016-02-15	25.0	25.8	24.8	25.52	0.68	2.74	542300.0	13683328.3	521
2016-02-14	26.1	26.2	24.75	24.84	-0.87	-3.38	533273.0	13539631.35	571
2016-02-11	26.9	26.9	25.6	25.71	-0.91	-3.42	470543.0	12277500.7	476
2016-02-10	26.5	26.8	26.3	26.62	-0.26	-0.97	436412.0	11593395.3	383
2016-02-09	27.0	27.2	26.5	26.88	-0.09	-0.33	258934.0	6984261.9	231
2016-02-08	27.3	27.6	26.5	26.97	-0.22	-0.81	494862.0	13467768.2	343
2016-02-07	27.8	28.0	26.2	27.19	-0.96	-3.41	545860.0	14802403.3	508
2016-02-04	28.2	28.4	28.0	28.15	0.59	2.14	521933.0	14706301.9	342
2016-02-03	26.0	27.7	26.0	27.56	-0.26	-0.93	680840.0	18515166.3	509
2016-02-02	28.6	28.7	27.7	27.82	-1.16	-4.0	478390.0	13520703.6	557
2016-02-01	28.9	29.3	28.8	28.98	-0.41	-1.4	691351.0	20069602.1	555
2016-01-31	29.8	30.2	29.3	29.39	0.26	0.89	794504.0	23774715.9	602
2016-01-28	29.0	29.7	29.0	29.13	0.25	0.87	548586.0	16089904.3	515
2016-01-27	29.3	29.3	28.8	28.88	-0.21	-0.72	335410.0	9749673.9	364
2016-01-26	27.4	29.2	27.1	29.09	1.07	3.82	580315.0	16541005.9	527
2016-01-25	28.0	28.2	27.4	28.02	-0.38	-1.34	447066.0	12451249.3	456
2016-01-24	30.0	30.3	28.1	28.4	-0.03	-0.11	818712.0	23861852.7	665
2016-01-21	27.0	28.7	26.7	28.43	1.95	7.36	936779.0	25954478.8	831
2016-01-20	27.1	27.4	26.0	26.48	-1.99	-6.99	709616.0	18875045.7	786
2016-01-19	27.7	28.6	27.3	28.47	1.52	5.64	645226.0	18041358.0	497
2016-01-18	25.0	27.3	25.0	26.95	1.74	6.9	867552.0	22618931.1	817
2016-01-17	25.0	25.5	24.25	25.21	-1.59	-5.93	576881.0	14350889.6	478
2016-01-14	27.9	27.9	26.2	26.8	-1.47	-5.2	516085.0	13906295.2	459
2016-01-13	28.1	28.8	27.8	28.27	0.36	1.29	393025.0	11137539.3	450
2016-01-12	27.6	28.7	27.0	27.91	-0.6	-2.1	425211.0	11821337.4	479
2016-01-11	27.7	28.6	27.2	28.51	0.82	2.96	295971.0	8284868.9	364
2016-01-10	28.4	28.8	27.5	27.69	-0.31	-1.11	450482.0	12614736.9	500
2016-01-07	29.5	29.6	27.6	28.0	-2.4	-7.89	579258.0	16634425.6	605
2016-01-06	31.2	31.3	30.1	30.4	-0.83	-2.66	362442.0	11088066.9	487
2016-01-05	31.6	31.9	31.1	31.23	-0.16	-0.51	397550.0	12455089.4	451
2016-01-04	32.7	32.7	31.3	31.39	-1.41	-4.3	563218.0	17996029.3	539
2016-01-03	32.3	32.9	32.3	32.8	0.25	0.77	280341.0	9163695.2	267
2015-12-31	32.8	32.8	32.3	32.55	-0.42	-1.27	281821.0	9156338.3	322
2015-12-30	33.5	33.6	32.9	32.97	-0.34	-1.02	472298.0	15678814.9	993
2015-12-29	32.9	33.4	32.5	33.31	-0.47	-1.39	509788.0	16784806.1	458
2015-12-28	33.6	34.1	33.6	33.78	0.09	0.27	440955.0	14900470.3	383
2015-12-27	33.5	33.7	33.0	33.69	0.22	0.66	292078.0	9746322.0	280
2015-12-24	33.3	33.5	32.9	33.47	0.28	0.84	354721.0	11801653.2	377
2015-12-23	33.7	34.0	33.0	33.19	-0.53	-1.57	624689.0	20991520.4	628
2015-12-22	34.0	34.1	33.5	33.72	0.49	1.47	582022.0	19633082.7	609
2015-12-21	33.1	33.7	33.0	33.23	-0.09	-0.27	329785.0	10984401.6	337
2015-12-20	33.1	33.6	32.5	33.32	-0.28	-0.83	699736.0	23104709.6	671
2015-12-17	32.4	33.9	32.4	33.6	1.45	4.51	627868.0	20750256.3	684
2015-12-16	32.1	32.3	31.8	32.15	0.21	0.66	691959.0	22154348.3	530
2015-12-15	31.8	32.1	31.4	31.94	0.55	1.75	823649.0	26202701.6	661
2015-12-14	32.8	32.8	31.3	31.39	-0.93	-2.88	1666155.0	53569974.4	1235
2015-12-13	33.0	33.0	32.1	32.32	-1.94	-5.66	1555713.0	50426243.6	2909
2015-12-10	35.6	35.6	34.2	34.26	-1.32	-3.71	1096337.0	38068246.3	1097
2015-12-09	36.2	36.3	35.5	35.58	-0.57	-1.58	814269.0	29152682.3	753
2015-12-08	37.0	37.0	36.1	36.15	-1.16	-3.11	1025757.0	37345880.0	970
2015-12-07	37.6	37.7	37.2	37.31	-0.3	-0.8	949613.0	35555366.6	841
2015-12-06	37.3	37.7	37.2	37.61	0.23	0.62	545769.0	20463946.0	539
2015-12-03	37.7	37.9	37.3	37.38	-0.63	-1.66	685508.0	25835020.3	704
2015-12-02	38.4	38.5	37.9	38.01	-0.12	-0.31	1282828.0	49020657.9	979
2015-12-01	38.1	38.7	38.0	38.13	0.16	0.42	1226575.0	46811066.9	860
2015-11-30	37.8	38.3	37.7	37.97	0.23	0.61	684957.0	26019035.0	546
2015-11-29	37.7	37.9	37.6	37.74	0.01	0.03	445023.0	16800182.5	358
2015-11-26	37.8	38.0	37.6	37.73	-0.1	-0.26	525341.0	19843071.4	410
2015-11-25	38.0	38.2	37.8	37.83	-0.07	-0.18	353383.0	13418607.3	290
2015-11-24	38.0	38.4	37.8	37.9	0.02	0.05	513703.0	19568820.7	370
2015-11-23	38.2	38.3	37.7	37.88	-0.64	-1.66	579728.0	22043991.1	424
2015-11-22	38.2	38.7	38.2	38.52	0.56	1.48	289078.0	11109209.9	300
2015-11-19	37.7	38.1	37.7	37.96	0.52	1.39	283533.0	10731180.4	322
2015-11-18	37.6	37.8	37.3	37.44	-0.22	-0.58	232760.0	8744015.6	290
2015-11-17	37.6	38.4	37.6	37.66	0.0	0.0	393486.0	14936206.6	581
2015-11-16	37.4	37.8	37.2	37.66	0.38	1.02	517379.0	19413363.4	450
2015-11-15	38.4	38.4	37.0	37.28	-1.8	-4.61	972069.0	36733572.1	894
2015-11-12	38.9	39.2	38.4	39.08	0.21	0.54	823346.0	31926194.2	769
2015-11-11	37.4	39.3	37.4	38.87	1.4	3.74	1556809.0	59718438.8	1455
2015-11-10	37.0	37.9	36.9	37.47	0.37	1.0	1095198.0	40918746.2	991
2015-11-09	37.3	37.4	36.8	37.1	-0.09	-0.24	1032102.0	38223900.9	992
2015-11-08	38.0	38.1	37.0	37.19	-1.01	-2.64	618716.0	23071625.6	704
2015-11-05	38.7	38.8	38.1	38.2	-0.59	-1.52	251475.0	9664253.2	309
2015-11-04	38.9	39.1	38.0	38.79	0.29	0.75	250040.0	9654017.1	293
2015-11-03	39.2	39.4	38.4	38.5	-0.52	-1.33	316763.0	12316860.6	308
2015-11-02	38.6	39.4	38.6	39.02	0.38	0.98	370382.0	14468695.4	392
2015-11-01	39.1	39.1	38.2	38.64	-1.05	-2.65	596543.0	23004103.6	642
2015-10-29	40.8	41.0	39.4	39.69	-0.87	-2.14	261521.0	10557729.2	419
2015-10-28	40.1	40.7	39.2	40.56	0.41	1.02	289973.0	11623346.8	414
2015-10-27	41.4	41.5	39.4	40.15	-1.14	-2.76	354212.0	14401885.3	512
2015-10-26	40.5	41.5	40.4	41.29	0.8	1.98	207995.0	8506996.2	289
2015-10-25	41.3	41.5	40.4	40.49	-0.51	-1.24	203487.0	8362047.9	294
2015-10-22	41.9	41.9	40.8	41.0	-0.67	-1.61	191008.0	7855535.5	284
2015-10-21	41.5	42.2	40.8	41.67	0.33	0.8	487254.0	20214707.8	616
2015-10-20	42.2	42.5	41.2	41.34	-0.93	-2.2	158662.0	6648233.7	296
2015-10-19	43.0	43.2	42.1	42.27	-0.68	-1.58	288223.0	12294054.7	343
2015-10-18	42.5	43.0	42.4	42.95	0.6	1.42	165472.0	7092919.9	234
2015-10-15	42.7	42.7	42.2	42.35	-0.34	-0.8	110782.0	4695095.7	170
2015-10-14	42.6	42.7	41.9	42.69	0.15	0.35	281884.0	11928458.0	336
2015-10-13	43.1	43.1	42.5	42.54	-0.87	-2.0	256477.0	10957005.6	343
2015-10-12	43.7	44.1	43.3	43.41	-0.1	-0.23	201521.0	8800070.9	302
2015-10-11	43.1	43.9	43.0	43.51	0.8	1.87	499602.0	21672026.9	393
2015-10-08	43.1	43.2	42.5	42.71	-0.24	-0.56	538096.0	23041707.8	413
2015-10-07	42.0	43.1	42.0	42.95	1.22	2.92	439139.0	18675588.0	507
2015-10-06	41.8	42.3	41.4	41.73	0.32	0.77	201087.0	8390229.3	298
2015-10-05	40.5	41.6	40.4	41.41	1.19	2.96	230586.0	9464595.0	265
2015-10-04	40.0	40.5	39.9	40.22	0.13	0.32	127448.0	5116439.1	165
2015-10-01	40.1	40.8	39.9	40.09	0.1	0.25	224347.0	9034311.6	225
2015-09-30	39.6	40.2	39.5	39.99	0.57	1.45	137851.0	5498762.3	172
2015-09-29	40.0	40.0	38.9	39.42	-0.8	-1.99	227981.0	8952019.7	275
2015-09-21	39.7	40.3	39.6	40.22	0.64	1.62	149743.0	5983666.8	217
2015-09-20	40.4	40.8	39.4	39.58	-1.24	-3.04	180238.0	7214430.3	216
2015-09-17	40.4	41.4	40.3	40.82	0.57	1.42	421734.0	17241709.8	507
2015-09-16	40.3	40.8	40.2	40.25	0.03	0.07	211635.0	8568364.1	211
2015-09-15	40.1	40.4	39.7	40.22	0.11	0.27	122477.0	4913337.7	225
2015-09-14	41.1	41.3	40.0	40.11	-1.21	-2.93	181106.0	7376941.4	276
2015-09-13	42.0	42.0	41.3	41.32	-0.08	-0.19	224474.0	9355066.2	314
2015-09-10	41.5	41.6	41.2	41.4	-0.59	-1.41	334707.0	13859791.5	445
2015-09-09	41.7	42.2	41.7	41.99	0.47	1.13	311493.0	13089869.2	367
2015-09-08	39.9	41.6	39.7	41.52	1.6	4.01	267893.0	10896949.1	351
2015-09-07	39.2	40.3	39.2	39.92	0.97	2.49	380902.0	15163903.3	394
2015-09-06	38.9	39.3	38.5	38.95	-0.25	-0.64	201006.0	7814734.2	309
2015-09-03	39.7	40.1	39.1	39.2	-0.07	-0.18	607508.0	24019283.2	499
2015-09-02	39.1	39.4	38.5	39.27	-0.56	-1.41	319486.0	12460216.9	401
2015-09-01	40.6	41.0	39.7	39.83	-0.36	-0.9	392796.0	15752585.4	392
2015-08-31	40.6	40.6	39.9	40.19	-0.55	-1.35	295078.0	11841953.2	419
2015-08-30	42.5	42.7	40.4	40.74	0.32	0.79	486494.0	20259848.0	530
2015-08-27	40.0	41.6	39.6	40.42	2.02	5.26	2148457.0	80281123.1	682
2015-08-26	39.0	39.8	38.1	38.4	-1.58	-3.95	672834.0	26287054.3	740
2015-08-25	37.8	40.2	37.2	39.98	2.81	7.56	815235.0	31620664.4	812
2015-08-24	38.2	38.8	36.7	37.17	-1.63	-4.2	1163502.0	43869139.3	1163
2015-08-23	40.7	41.3	38.8	38.8	-4.23	-9.83	1471953.0	58593356.9	1409
2015-08-20	43.5	43.7	42.1	43.03	-0.91	-2.07	1458503.0	62744575.4	1620
2015-08-19	45.4	46.0	43.7	43.94	-1.19	-2.64	545785.0	24538250.4	519
2015-08-18	47.4	47.5	44.9	45.13	-2.45	-5.15	622793.0	28538484.5	612
2015-08-17	48.2	48.3	47.5	47.58	-0.73	-1.51	270754.0	13004685.7	256
2015-08-16	49.5	49.6	48.1	48.31	-0.97	-1.97	219295.0	10695934.0	265
2015-08-13	50.25	50.5	49.2	49.28	-0.64	-1.28	157241.0	7810192.75	367
2015-08-12	49.0	50.0	48.8	49.92	0.56	1.13	225681.0	11121468.3	294
2015-08-11	51.25	51.5	49.2	49.36	-1.39	-2.74	244058.0	12217540.85	342
2015-08-10	50.0	51.5	50.0	50.75	0.97	1.95	469210.0	23882284.0	497
2015-08-09	48.4	49.9	48.4	49.78	0.72	1.47	122247.0	6038212.1	210
2015-08-06	49.7	49.7	48.5	49.06	-0.79	-1.58	386863.0	19012370.9	456
2015-08-05	50.75	50.75	49.7	49.85	-0.3	-0.6	637232.0	31951945.1	575
2015-08-04	51.0	51.25	49.8	50.15	-1.12	-2.18	878325.0	44162037.9	892
2015-08-03	52.0	52.5	51.0	51.27	-0.92	-1.76	565058.0	29088322.75	694
2015-08-02	55.5	55.5	51.5	52.19	-3.71	-6.64	428988.0	22771153.0	651
2015-07-30	56.75	56.75	55.75	55.9	-0.6	-1.06	253886.0	14229651.5	389
2015-07-29	57.0	57.5	56.25	56.5	0.06	0.11	246306.0	14006610.25	337
2015-07-28	57.5	57.75	55.75	56.44	-1.08	-1.88	362641.0	20528292.75	359
2015-07-27	60.0	60.75	57.5	57.52	-2.21	-3.7	441010.0	25626749.75	367
2015-07-26	60.5	60.75	59.75	59.73	-0.88	-1.45	127300.0	7660256.0	114
2015-07-23	61.25	61.25	60.25	60.61	-0.62	-1.01	200224.0	12147272.25	134
2015-07-22	61.5	61.75	61.0	61.23	-0.25	-0.41	109618.0	6726919.0	137
2015-07-15	61.0	61.5	61.0	61.48	0.64	1.05	89792.0	5491894.75	70
2015-07-14	61.0	61.25	60.0	60.84	0.04	0.07	118970.0	7237389.0	126
2015-07-13	59.0	61.5	58.5	60.8	1.97	3.35	241734.0	14619405.75	282
2015-07-12	59.25	59.5	58.25	58.83	0.14	0.24	63979.0	3767115.5	107
2015-07-09	56.75	59.0	56.5	58.69	1.74	3.06	245769.0	14147962.25	228
2015-07-08	57.0	57.5	56.5	56.95	0.0	0.0	53414.0	3033681.75	45
2015-07-07	57.0	57.5	56.5	56.95	-0.51	-0.89	52237.0	2974110.75	78
2015-07-06	57.75	58.5	57.0	57.46	-0.37	-0.64	113290.0	6562274.75	143
2015-07-05	57.0	58.25	57.0	57.83	0.34	0.59	30465.0	1754752.25	53
2015-07-02	57.0	59.0	56.75	57.49	0.1	0.17	161962.0	9415282.5	168
2015-07-01	56.75	57.5	56.25	57.39	0.89	1.58	91320.0	5203301.0	120
2015-06-30	55.5	57.0	55.5	56.5	-0.26	-0.46	259132.0	14530539.5	215
2015-06-29	56.75	57.75	54.25	56.76	-0.51	-0.89	143035.0	8026728.0	182
2015-06-28	58.25	58.25	57.0	57.27	-1.23	-2.1	108738.0	6259599.0	150
2015-06-25	59.0	59.25	58.5	58.5	-0.27	-0.46	58036.0	3408302.0	73
2015-06-24	58.25	59.0	57.5	58.77	0.58	1.0	181176.0	10542673.0	158
2015-06-23	59.0	59.0	57.25	58.19	-0.31	-0.53	105125.0	6119353.5	169
2015-06-22	58.5	59.0	58.25	58.5	-0.49	-0.83	113717.0	6663941.75	120
2015-06-21	59.5	59.5	58.75	58.99	-0.89	-1.49	125664.0	7408656.25	122
2015-06-18	60.5	60.75	59.0	59.88	-0.62	-1.02	249776.0	14935959.5	290
2015-06-17	60.75	60.75	60.0	60.5	-0.08	-0.13	125563.0	7558601.0	145
2015-06-16	61.5	61.5	60.25	60.58	-0.66	-1.08	173734.0	10531759.0	190
2015-06-15	62.0	62.25	61.0	61.24	-0.49	-0.79	146409.0	9024942.5	174
2015-06-14	60.75	61.75	60.5	61.73	0.96	1.58	244971.0	14946636.25	200
2015-06-11	61.25	61.25	60.5	60.77	-0.48	-0.78	146120.0	8885454.5	178
2015-06-10	61.25	61.75	61.0	61.25	0.47	0.77	163087.0	9972904.25	198
2015-06-09	61.5	62.0	60.5	60.78	-1.17	-1.89	149703.0	9129131.25	162
2015-06-08	62.25	62.5	61.5	61.95	-0.29	-0.47	116466.0	7228591.25	154
2015-06-07	62.5	63.0	62.0	62.24	-0.35	-0.56	197332.0	12320845.25	165
2015-06-04	62.5	63.0	62.5	62.59	-0.23	-0.37	143649.0	9009429.75	160
2015-06-03	63.25	63.25	62.5	62.82	-0.54	-0.85	300855.0	18860613.0	237
2015-06-02	63.25	63.5	62.5	63.36	0.22	0.35	108642.0	6866224.0	165
2015-06-01	63.0	63.5	62.0	63.14	-0.06	-0.09	217510.0	13658682.5	160
2015-05-31	64.0	64.25	63.0	63.2	-0.43	-0.68	186587.0	11898818.25	201
2015-05-28	63.5	63.75	63.0	63.63	0.14	0.22	194951.0	12357681.5	293
2015-05-27	64.0	64.0	63.25	63.49	-0.28	-0.44	91924.0	5847349.0	167
2015-05-26	64.0	64.5	63.75	63.77	-0.23	-0.36	90853.0	5817654.5	128
2015-05-25	64.0	64.25	63.5	64.0	-0.03	-0.05	107593.0	6880093.75	173
2015-05-24	64.75	65.0	63.5	64.03	-0.47	-0.73	298167.0	19114520.0	338
2015-05-21	62.5	64.75	62.5	64.5	1.69	2.69	389381.0	24797776.25	393
2015-05-20	64.25	64.5	62.5	62.81	-1.81	-2.8	837926.0	53015712.0	699
2015-05-19	64.5	64.75	64.25	64.62	0.02	0.03	303529.0	19563583.75	365
2015-05-18	65.25	65.25	64.25	64.6	-0.46	-0.71	513986.0	33232748.5	593
2015-05-17	67.0	67.5	64.75	65.06	-1.47	-2.21	619577.0	40695433.0	696
2015-05-14	66.5	68.0	66.0	66.53	-0.17	-0.25	664315.0	44557544.25	637
2015-05-13	66.0	67.5	65.5	66.7	1.38	2.11	1278453.0	85320064.75	1149
2015-05-12	64.0	66.0	63.0	65.32	1.56	2.45	619065.0	40106997.0	701
2015-05-11	65.75	65.75	62.75	63.76	-1.16	-1.79	643279.0	41351379.0	691
2015-05-10	63.0	65.75	63.0	64.92	1.74	2.75	1231421.0	79669455.75	990
2015-05-07	62.5	63.25	62.0	63.18	0.23	0.37	207833.0	13004188.75	262
2015-05-06	62.5	64.0	62.5	62.95	0.54	0.87	593470.0	37525211.25	517
2015-05-05	62.75	63.0	62.0	62.41	0.42	0.68	668388.0	41927292.0	612
2015-05-04	62.75	63.25	61.5	61.99	-0.48	-0.77	316628.0	19699987.75	378
2015-05-03	63.0	63.25	62.25	62.47	-0.48	-0.76	195064.0	12216816.0	272
2015-04-30	64.0	64.0	62.75	62.95	-0.58	-0.91	166327.0	10561286.75	288
2015-04-29	63.75	64.0	62.25	63.53	0.16	0.25	213444.0	13491752.75	281
2015-04-28	63.0	63.75	62.5	63.37	0.28	0.44	182124.0	11532280.75	191
2015-04-27	64.0	64.25	62.0	63.09	-0.91	-1.42	602646.0	38313459.75	383
2015-04-26	63.75	64.5	63.5	64.0	0.75	1.19	235802.0	15126204.0	269
2015-04-23	63.75	64.0	63.0	63.25	-0.53	-0.83	162829.0	10302531.0	181
2015-04-22	64.0	64.5	63.25	63.78	0.52	0.82	252257.0	16092863.75	275
2015-04-21	63.75	64.25	63.0	63.26	0.46	0.73	247019.0	15718146.5	341
2015-04-20	64.25	64.25	61.25	62.8	-1.26	-1.97	322825.0	20200607.0	369
2015-04-19	64.5	66.75	63.5	64.06	0.93	1.47	361464.0	23541091.5	382
2015-04-16	61.75	63.75	61.5	63.13	1.79	2.92	765907.0	48090679.0	796
2015-04-15	59.75	61.5	59.0	61.34	1.98	3.34	597240.0	36114694.25	675
2015-04-14	59.0	61.0	58.75	59.36	0.25	0.42	580358.0	34636392.25	738
2015-04-13	59.5	59.75	59.0	59.11	-0.35	-0.59	40074.0	2378979.0	78
2015-04-12	59.5	60.0	59.25	59.46	-0.25	-0.42	153321.0	9145206.5	146
2015-04-09	59.0	60.75	59.0	59.71	0.64	1.08	197327.0	11768448.5	264
2015-04-08	59.75	60.25	58.5	59.07	-0.15	-0.25	214764.0	12749148.25	216
2015-04-07	58.25	59.25	58.25	59.22	1.32	2.28	76488.0	4505204.0	127
2015-04-06	58.0	58.25	56.0	57.9	0.61	1.06	126592.0	7296278.75	192
2015-04-05	57.5	58.0	54.25	57.29	-0.13	-0.23	180414.0	10156190.75	311
2015-04-02	59.0	59.5	56.5	57.42	-1.14	-1.95	327164.0	19130096.0	319
2015-04-01	59.0	59.75	57.75	58.56	0.43	0.74	188930.0	11121790.25	295
2015-03-31	59.5	60.0	57.0	58.13	-1.55	-2.6	278210.0	16361057.25	429
2015-03-30	62.0	62.25	59.0	59.68	-2.08	-3.37	409287.0	24921502.25	498
2015-03-29	60.25	62.25	60.25	61.76	1.85	3.09	681375.0	41824640.25	821
2015-03-26	55.0	60.75	54.0	59.91	2.48	4.32	818254.0	47869508.25	935
2015-03-25	62.25	62.25	56.25	57.43	-4.83	-7.76	688341.0	41123319.75	789
2015-03-24	62.5	64.75	62.0	62.26	0.18	0.29	1412004.0	89801139.5	1584
2015-03-23	61.0	62.5	60.0	62.08	0.8	1.31	806981.0	49310118.25	826
2015-03-22	60.0	62.5	60.0	61.28	1.8	3.03	1282217.0	78362365.0	1129
2015-03-19	59.0	60.0	58.0	59.48	1.81	3.14	211184.0	12416605.25	300
2015-03-18	59.75	61.0	56.75	57.67	-1.36	-2.3	791627.0	46341525.75	659
2015-03-17	61.0	62.0	58.25	59.03	-2.2	-3.59	523763.0	31004821.75	335
2015-03-16	61.5	62.25	61.0	61.23	-0.77	-1.24	138159.0	8472779.0	106
2015-03-15	62.25	62.5	61.5	62.0	-0.09	-0.14	98310.0	6086136.0	62
2015-03-12	62.25	63.25	62.0	62.09	-0.23	-0.37	59101.0	3690788.75	74
2015-03-11	62.0	63.0	61.75	62.32	-0.18	-0.29	46105.0	2879541.25	67
2015-03-10	61.0	63.25	61.0	62.5	1.49	2.44	141271.0	8802692.25	181
2015-03-09	61.75	61.75	61.0	61.01	-0.81	-1.31	41274.0	2522941.5	92
2015-03-08	62.0	62.25	60.5	61.82	0.04	0.06	109626.0	6732239.0	135
2015-03-05	61.75	63.25	61.75	61.78	0.28	0.46	397739.0	24948514.5	340
2015-03-04	60.0	61.5	60.0	61.5	1.37	2.28	146166.0	8865829.75	167
2015-03-03	58.0	60.25	58.0	60.13	2.14	3.69	352554.0	20947427.25	241
2015-03-02	57.75	58.0	57.5	57.99	-0.19	-0.33	98820.0	5715650.5	100
2015-03-01	57.5	58.5	57.0	58.18	1.17	2.05	115952.0	6670760.75	159
2015-02-26	57.25	57.25	56.0	57.01	0.16	0.28	146828.0	8315912.75	179
2015-02-25	55.75	57.25	55.75	56.85	1.1	1.97	83192.0	4705429.0	124
2015-02-24	56.0	56.0	55.0	55.75	-0.44	-0.78	252783.0	14089255.75	130
2015-02-23	56.5	57.25	55.75	56.19	-0.4	-0.71	131752.0	7430475.75	121
2015-02-22	56.75	57.5	56.5	56.59	-0.16	-0.28	62765.0	3582919.5	81
2015-02-19	57.25	57.5	56.0	56.75	-0.35	-0.61	90647.0	5136946.0	144
2015-02-18	58.0	58.75	56.75	57.1	-0.79	-1.36	129861.0	7484681.0	158
2015-02-17	59.25	59.25	57.75	57.89	-0.96	-1.63	134714.0	7885071.75	205
2015-02-16	60.0	61.0	58.5	58.85	-1.24	-2.06	420711.0	25171428.25	240
2015-02-15	59.0	60.25	58.5	60.09	1.71	2.93	375189.0	22288570.0	250
2015-02-12	57.5	59.0	57.5	58.38	1.08	1.88	228039.0	13338504.75	132
2015-02-11	58.0	58.75	56.5	57.3	-1.1	-1.88	236271.0	13738014.75	180
2015-02-10	58.0	59.0	57.25	58.4	0.36	0.62	153624.0	8916305.5	154
2015-02-09	58.0	58.5	57.25	58.04	0.26	0.45	190262.0	11040435.0	181
2015-02-08	57.75	58.0	57.25	57.78	0.71	1.24	97240.0	5611747.75	133
2015-02-05	57.0	57.75	56.75	57.07	-0.75	-1.3	258509.0	14760778.25	271
2015-02-04	58.0	58.5	57.5	57.82	-0.39	-0.67	210623.0	12235403.75	167
2015-02-03	57.25	58.5	57.25	58.21	0.46	0.8	406908.0	23561022.0	227
2015-02-02	57.0	57.5	56.25	57.75	0.65	1.14	231117.0	13128235.25	204
2015-02-01	57.0	57.5	56.0	57.1	2.0	3.63	334498.0	19026779.0	274
2015-01-29	55.75	57.0	54.25	55.1	0.11	0.2	253636.0	14070426.25	273
2015-01-28	54.5	56.25	54.25	54.99	0.09	0.16	211281.0	11632942.5	261
2015-01-27	52.5	55.0	52.5	54.9	2.71	5.19	267938.0	14434633.75	204
2015-01-26	52.25	52.5	51.25	52.19	1.15	2.25	189401.0	9828015.0	192
2015-01-22	49.8	51.75	49.7	51.04	0.79	1.57	195059.0	9885544.55	248
2015-01-21	51.25	51.25	50.0	50.25	-0.92	-1.8	130069.0	6628382.25	148
2015-01-20	51.5	52.5	51.0	51.17	-0.06	-0.12	280843.0	14574513.5	257
2015-01-19	51.0	51.5	50.75	51.23	0.22	0.43	95862.0	4891746.25	114
2015-01-18	50.5	51.25	50.25	51.01	0.66	1.31	174181.0	8869440.5	163
2015-01-15	50.5	52.0	50.0	50.35	0.1	0.2	473168.0	24150094.25	422
2015-01-14	50.5	51.25	50.25	50.25	0.23	0.46	169437.0	8581494.5	215
2015-01-13	48.7	51.0	48.7	50.02	0.52	1.05	305526.0	15289051.4	365
2015-01-12	50.0	50.75	49.5	49.5	-0.38	-0.76	183799.0	9179952.4	223
2015-01-11	48.0	50.0	47.9	49.88	2.02	4.22	145500.0	7110992.3	228
2015-01-08	47.5	48.3	47.4	47.86	1.18	2.53	153130.0	7340154.1	200
2015-01-07	45.3	47.2	45.3	46.68	0.92	2.01	229028.0	10625547.9	269
2015-01-06	43.6	45.9	42.6	45.76	-0.03	-0.07	343107.0	15016891.8	420
2015-01-05	47.9	48.1	45.5	45.79	-2.78	-5.72	281557.0	13180076.6	429
2015-01-04	48.8	49.4	48.1	48.57	-0.43	-0.88	360886.0	17646986.2	326
2015-01-01	47.2	50.25	47.1	49.0	1.99	4.23	130683.0	6339339.5	197
2014-12-31	48.6	48.8	45.4	47.01	-0.98	-2.04	276694.0	13055450.5	292
2014-12-30	50.0	50.75	47.8	47.99	-4.23	-8.1	404545.0	19973920.9	425
2014-12-29	52.5	53.75	51.75	52.22	-0.41	-0.78	255231.0	13542180.25	242
2014-12-28	52.5	53.5	52.0	52.63	0.56	1.08	282960.0	14882484.75	265
2014-12-25	50.25	52.5	49.5	52.07	1.99	3.97	377829.0	19185954.75	397
2014-12-24	51.0	52.5	49.6	50.08	-0.14	-0.28	519145.0	26672151.35	347
2014-12-23	49.5	52.0	49.2	50.22	0.74	1.5	222116.0	11105047.7	213
2014-12-22	47.9	50.5	47.6	49.48	1.56	3.26	253659.0	12321675.4	186
2014-12-21	46.5	48.0	44.4	47.92	2.53	5.57	612982.0	28457676.1	439
2014-12-18	43.5	45.4	43.0	45.39	4.1	9.93	782781.0	34833832.2	417
2014-12-17	41.9	42.5	40.1	41.29	1.42	3.56	610839.0	25014640.5	329
2014-12-16	43.4	43.4	39.8	39.87	-3.97	-9.06	254515.0	10412402.6	240
2014-12-15	47.2	47.6	42.6	43.84	-2.51	-5.42	148964.0	6863519.2	167
2014-12-14	48.4	48.4	46.1	46.35	-3.34	-6.72	104997.0	4989103.8	184
2014-12-11	48.1	50.0	48.1	49.69	-1.56	-3.04	138609.0	6798105.0	242
2014-12-10	53.5	53.5	50.75	51.25	-2.03	-3.81	193644.0	10002086.25	197
2014-12-09	54.0	54.0	52.5	53.28	-1.97	-3.57	425601.0	22482839.5	354
2014-12-08	56.75	57.0	55.25	55.25	-1.26	-2.23	162199.0	9182404.0	126
2014-12-07	56.25	57.0	56.0	56.51	-0.57	-1.0	91488.0	5200131.75	67
2014-12-04	57.5	58.5	56.75	57.08	-0.04	-0.07	131865.0	7571055.75	134
2014-12-03	55.75	57.5	55.75	57.12	1.08	1.93	69756.0	3958431.25	79
2014-12-02	56.5	57.5	55.25	56.04	1.02	1.85	268767.0	15169658.5	164
2014-12-01	52.5	56.5	52.5	55.02	0.13	0.24	331583.0	18329762.25	179
2014-11-30	55.5	57.0	54.5	54.89	-4.44	-7.48	111889.0	6230735.25	152
2014-11-27	59.75	60.25	59.0	59.33	-0.89	-1.48	84598.0	5020747.25	98
2014-11-26	61.0	61.75	59.0	60.22	-0.9	-1.47	148799.0	8973541.0	102
2014-11-25	61.5	61.5	61.0	61.12	-0.74	-1.2	21452.0	1315255.75	38
2014-11-24	63.0	63.0	61.5	61.86	-1.23	-1.95	38507.0	2387071.25	68
2014-11-23	62.5	63.5	62.5	63.09	1.08	1.74	27586.0	1732322.25	52
2014-11-20	62.5	62.5	61.75	62.01	-0.05	-0.08	53478.0	3329090.5	56
2014-11-19	61.0	63.0	61.0	62.06	0.46	0.75	75667.0	4716284.25	60
2014-11-18	61.0	62.5	60.75	61.6	1.1	1.82	63937.0	3926649.5	79
2014-11-17	64.0	64.0	60.0	60.5	-2.62	-4.15	120024.0	7303327.25	137
2014-11-16	62.5	64.0	61.5	63.12	0.38	0.61	71092.0	4410171.75	78
2014-11-13	63.0	64.25	62.75	62.74	-0.76	-1.2	89491.0	5692229.75	88
2014-11-12	63.5	65.5	63.5	63.5	0.69	1.1	139750.0	8964116.75	152
2014-11-11	61.5	63.75	61.5	62.81	0.05	0.08	111625.0	7018927.0	125
2014-11-10	61.25	63.25	61.0	62.76	1.51	2.47	166779.0	10401457.5	158
2014-11-09	60.75	61.75	60.5	61.25	0.75	1.24	80648.0	4908926.0	82
2014-11-06	60.5	60.75	59.0	60.5	1.18	1.99	123129.0	7366782.0	158
2014-11-05	60.0	61.0	59.0	59.32	-1.74	-2.85	246916.0	14697461.25	228
2014-11-04	62.75	62.75	61.0	61.06	-2.21	-3.49	132118.0	8224252.75	127
2014-11-03	62.25	63.5	62.25	63.27	1.08	1.74	32625.0	2060712.0	54
2014-11-02	62.25	63.0	62.0	62.19	1.21	1.98	77833.0	4861670.75	103
2014-10-30	61.25	61.75	60.25	60.98	-1.29	-2.07	147691.0	9002069.75	142
2014-10-29	62.25	62.5	61.5	62.27	0.35	0.57	128011.0	7936077.5	107
2014-10-28	61.75	62.25	61.25	61.92	-0.57	-0.91	86694.0	5334414.25	107
2014-10-27	64.25	64.25	62.25	62.49	-2.26	-3.49	128620.0	8125079.5	142
2014-10-26	63.5	64.75	63.5	64.75	0.86	1.35	109217.0	7016428.0	145
2014-10-23	61.25	64.0	61.25	63.89	1.97	3.18	254773.0	15999280.75	245
2014-10-22	61.5	62.25	61.0	61.92	0.89	1.46	280512.0	17310450.25	195
2014-10-21	59.75	61.25	59.75	61.03	1.34	2.24	182969.0	11107123.75	151
2014-10-20	59.25	59.75	58.5	59.69	0.44	0.74	120640.0	7108071.75	89
2014-10-19	59.75	60.25	58.25	59.25	1.03	1.77	246224.0	14633575.0	193
2014-10-16	60.5	60.5	58.0	58.22	-2.37	-3.91	154365.0	9177080.0	158
2014-10-15	61.5	61.5	60.5	60.59	-1.1	-1.78	166322.0	10129192.25	186
2014-10-14	62.25	62.25	60.5	61.69	-0.74	-1.19	288875.0	17721789.5	214
2014-10-13	61.0	62.5	59.5	62.43	2.63	4.4	169746.0	10290774.0	155
2014-10-12	62.0	64.0	59.75	59.8	-6.22	-9.42	135168.0	8376525.5	164
2014-10-02	66.75	67.0	66.0	66.02	-1.15	-1.71	81782.0	5431395.75	120
2014-10-01	68.0	68.0	67.0	67.17	-0.83	-1.22	23347.0	1574371.0	40
2014-09-30	67.0	68.25	67.0	68.0	1.25	1.87	82314.0	5567240.5	73
2014-09-29	65.5	67.5	65.25	66.75	0.82	1.24	67999.0	4539292.0	105
2014-09-28	65.25	66.0	64.5	65.93	0.5	0.76	115994.0	7547049.0	113
2014-09-25	65.0	65.5	64.0	65.43	0.41	0.63	115404.0	7523675.25	155
2014-09-24	67.0	67.0	64.75	65.02	-1.89	-2.82	102826.0	6753146.0	162
2014-09-22	67.5	67.5	66.5	66.91	-1.6	-2.34	52439.0	3519641.75	73
2014-09-21	68.75	69.0	67.0	68.51	0.01	0.01	151499.0	10383818.0	115
2014-09-18	68.75	69.0	68.5	68.5	-0.25	-0.36	53010.0	3642186.0	42
2014-09-17	68.75	69.25	68.0	68.75	0.25	0.36	218444.0	15055789.25	85
2014-09-16	68.5	69.25	68.5	68.5	0.5	0.74	207100.0	14220207.5	144
2014-09-15	67.0	69.5	67.0	68.0	1.19	1.78	530931.0	36364661.0	364
2014-09-14	66.25	68.0	66.25	66.81	0.39	0.59	59732.0	4019752.25	98
2014-09-11	66.75	67.5	66.25	66.42	-0.58	-0.87	54189.0	3626484.5	109
2014-09-10	67.75	67.75	67.0	67.0	-0.99	-1.46	87738.0	5894201.5	186
2014-09-09	67.75	68.75	67.75	67.99	0.01	0.01	83375.0	5695313.5	82
2014-09-08	68.5	68.75	67.75	67.98	-0.61	-0.89	105040.0	7167416.5	78
2014-09-07	68.75	69.25	68.5	68.59	0.02	0.03	216994.0	14952712.25	169
2014-09-04	66.75	69.0	66.5	68.57	2.54	3.85	296797.0	20113138.25	350
2014-09-03	66.0	66.5	65.75	66.03	-0.23	-0.35	71781.0	4747333.0	114
2014-09-02	67.0	67.25	65.5	66.26	-0.77	-1.15	238797.0	15806199.75	286
2014-09-01	67.5	67.5	66.75	67.03	-0.91	-1.34	116032.0	7813122.75	99
2014-08-31	67.5	68.0	67.5	67.94	0.41	0.61	56303.0	3817673.75	57
2014-08-28	68.0	68.0	67.5	67.53	-0.47	-0.69	81263.0	5498568.5	78
2014-08-27	67.75	68.5	67.5	68.0	0.33	0.49	140907.0	9569190.25	95
2014-08-26	67.5	68.5	67.25	67.67	0.14	0.21	220018.0	14898754.25	138
2014-08-25	68.75	69.25	67.0	67.53	-1.47	-2.13	181776.0	12433585.0	131
2014-08-24	69.25	69.25	68.5	69.0	0.5	0.73	68751.0	4741367.25	98
2014-08-21	67.75	70.0	67.75	68.5	0.63	0.93	165668.0	11434822.75	221
2014-08-20	67.25	68.25	67.0	67.87	0.52	0.77	123766.0	8357696.5	139
2014-08-19	67.75	68.5	66.75	67.35	-0.4	-0.59	207160.0	13983256.25	201
2014-08-18	67.5	67.75	67.0	67.75	0.48	0.71	145021.0	9791364.5	163
2014-08-17	69.0	69.0	67.0	67.27	-1.29	-1.88	304883.0	20721831.0	319
2014-08-14	66.0	69.0	65.5	68.56	2.79	4.24	449213.0	30181866.5	453
2014-08-13	64.5	66.25	64.5	65.77	1.02	1.58	459178.0	30156736.75	431
2014-08-12	64.25	65.0	64.25	64.75	0.11	0.17	193063.0	12464213.0	123
2014-08-11	65.25	65.25	64.25	64.64	-0.81	-1.24	356304.0	23143694.0	170
2014-08-10	64.0	66.0	64.0	65.45	1.41	2.2	249603.0	16245312.5	276
2014-08-07	62.0	65.0	61.75	64.04	2.35	3.81	814292.0	51783860.0	676
2014-08-06	61.75	62.0	61.25	61.69	-0.32	-0.52	303679.0	18682019.75	247
2014-08-05	63.0	64.0	61.75	62.01	-0.74	-1.18	458252.0	28935795.5	386
2014-08-04	61.25	62.75	61.0	62.75	1.62	2.65	258068.0	15990885.25	290
2014-08-03	60.5	61.5	60.5	61.13	-0.35	-0.57	221197.0	13471325.75	220
2014-07-24	61.25	61.75	60.75	61.48	0.08	0.13	382563.0	23405176.25	342
2014-07-23	60.75	61.5	59.25	61.4	0.65	1.07	633820.0	38529918.25	475
2014-07-22	61.0	61.75	60.5	60.75	0.51	0.85	488288.0	29814544.0	392
2014-07-21	60.0	60.5	59.5	60.24	0.01	0.02	148286.0	8903944.25	174
2014-07-20	60.5	60.5	59.0	60.23	-0.51	-0.84	119338.0	7152804.0	192
2014-07-17	60.5	61.75	60.25	60.74	0.89	1.49	584061.0	35635364.5	668
2014-07-16	60.5	60.5	59.25	59.85	-0.41	-0.68	310193.0	18576155.0	350
2014-07-15	60.75	61.5	59.5	60.26	-0.17	-0.28	924755.0	56029222.25	1009
2014-07-14	58.75	62.0	58.75	60.43	1.68	2.86	1032053.0	62627577.25	1100
2014-07-13	58.5	58.75	58.25	58.75	0.27	0.46	70062.0	4103404.0	97
2014-07-10	58.75	59.25	58.25	58.48	0.08	0.14	74821.0	4392108.5	101
2014-07-09	58.75	58.75	58.25	58.4	-0.11	-0.19	120382.0	7032092.25	92
2014-07-08	58.5	58.75	58.25	58.51	0.01	0.02	56752.0	3318223.25	84
2014-07-07	58.25	58.75	58.0	58.5	0.17	0.29	54705.0	3188841.25	95
2014-07-06	58.0	59.75	58.0	58.33	0.18	0.31	344548.0	20273299.75	318
2014-07-03	59.25	59.75	58.0	58.15	-1.21	-2.04	368345.0	21660881.25	393
2014-07-02	59.0	59.75	58.25	59.36	0.62	1.06	368873.0	21762530.5	304
2014-07-01	57.5	59.0	57.25	58.74	1.63	2.85	209354.0	12189029.75	266
2014-06-30	57.5	58.0	57.0	57.11	-0.39	-0.68	95518.0	5473559.75	125
2014-06-29	57.25	57.75	57.0	57.5	-0.25	-0.43	47321.0	2723449.25	58
2014-06-26	57.25	58.0	57.25	57.75	0.21	0.36	74813.0	4320349.5	92
2014-06-25	58.25	58.5	57.25	57.54	-0.44	-0.76	59058.0	3409290.5	132
2014-06-24	58.5	58.5	57.25	57.98	-0.43	-0.74	44813.0	2587919.0	109
2014-06-23	58.75	58.75	57.25	58.41	0.0	0.0	136164.0	7902052.0	163
2014-06-22	58.25	59.25	57.25	58.41	-0.14	-0.24	81009.0	4742887.25	145
2014-06-19	58.0	59.0	57.25	58.55	0.55	0.95	213528.0	12447762.25	222
2014-06-18	57.5	58.25	57.5	58.0	0.54	0.94	152012.0	8798235.25	113
2014-06-17	55.75	57.75	54.0	57.46	1.14	2.02	482624.0	27272830.75	394
2014-06-16	58.25	58.5	56.0	56.32	-2.19	-3.74	336841.0	19343437.25	454
2014-06-15	59.0	59.0	58.0	58.51	-1.59	-2.65	612377.0	35798680.5	542
2014-06-12	59.75	61.0	59.5	60.1	-0.13	-0.22	297960.0	17899301.75	453
2014-06-11	61.25	61.25	59.25	60.23	-1.29	-2.1	546650.0	32877414.5	670
2014-06-10	62.5	62.75	61.0	61.52	-0.8	-1.28	604153.0	37316077.5	582
2014-06-09	62.75	62.75	61.5	62.32	-0.06	-0.1	378207.0	23484039.0	473
2014-06-08	61.25	62.75	60.25	62.38	1.71	2.82	1463567.0	90313354.25	1385
2014-06-05	59.0	61.5	58.0	60.67	1.69	2.87	1582613.0	95388063.5	1084
2014-06-04	59.0	59.5	58.75	58.98	-0.02	-0.03	237410.0	14033022.0	204
2014-06-03	58.0	59.5	57.5	59.0	0.97	1.67	329187.0	19256101.0	333
2014-06-02	58.25	58.25	57.5	58.03	-0.01	-0.02	107818.0	6232988.25	155
2014-06-01	58.0	58.75	57.75	58.04	0.28	0.48	199435.0	11631089.0	234
2014-05-29	58.0	59.0	57.0	57.76	-0.63	-1.08	286869.0	16663854.0	323
2014-05-28	60.25	60.25	58.0	58.39	-1.74	-2.89	308275.0	18164979.0	397
2014-05-27	59.75	61.0	59.75	60.13	0.79	1.33	879892.0	53112799.75	693
2014-05-26	58.25	60.5	57.75	59.34	1.17	2.01	723468.0	42788431.75	579
2014-05-25	57.75	58.5	57.25	58.17	0.15	0.26	359184.0	20851837.5	343
2014-05-22	56.75	58.25	56.0	58.02	1.53	2.71	854550.0	49162738.25	719
2014-05-21	56.0	56.75	55.75	56.49	1.05	1.89	547908.0	30729698.25	461
2014-05-20	55.75	56.0	55.0	55.44	-0.33	-0.59	155468.0	8617450.5	224
2014-05-19	57.5	57.75	55.0	55.77	-1.52	-2.65	621028.0	34775814.0	511
2014-05-18	57.5	57.75	57.25	57.29	-0.21	-0.37	149038.0	8556754.0	160
2014-05-15	57.75	58.0	57.0	57.5	0.12	0.21	228969.0	13166968.25	260
2014-05-14	57.5	57.5	56.0	57.38	0.35	0.61	179210.0	10220373.25	197
2014-05-13	56.5	57.5	56.5	57.03	0.78	1.39	265784.0	15150457.25	247
2014-05-12	56.25	56.5	55.5	56.25	0.07	0.12	119453.0	6691377.5	186
2014-05-11	56.5	56.75	55.75	56.18	-0.17	-0.3	154346.0	8690232.75	186
2014-05-08	56.5	57.0	56.25	56.35	-0.13	-0.23	122045.0	6902739.25	117
2014-05-07	57.25	57.25	56.0	56.48	-0.8	-1.4	374393.0	21123871.25	367
2014-05-06	57.25	57.5	56.25	57.28	-0.23	-0.4	170057.0	9715832.75	217
2014-05-05	58.25	58.25	57.0	57.51	-0.49	-0.84	162266.0	9351543.0	145
2014-05-04	58.75	60.0	57.75	58.0	-0.7	-1.19	324134.0	19015284.25	314
2014-05-01	58.0	59.5	58.0	58.7	0.98	1.7	536189.0	31568903.25	452
2014-04-30	57.25	58.0	56.75	57.72	0.87	1.53	176370.0	10118321.75	166
2014-04-29	57.0	57.5	56.5	56.85	-0.2	-0.35	222569.0	12729422.5	188
2014-04-28	57.75	58.0	56.25	57.05	-0.9	-1.55	256093.0	14612841.25	281
2014-04-27	57.75	58.75	57.25	57.95	0.36	0.63	236101.0	13659193.75	257
2014-04-24	56.25	59.25	56.25	57.59	1.29	2.29	987782.0	57208295.75	868
2014-04-23	56.0	56.5	55.25	56.3	0.39	0.7	517085.0	29123028.75	266
2014-04-22	56.0	56.5	55.5	55.91	0.09	0.16	240545.0	13456547.75	291
2014-04-21	58.25	58.75	55.75	55.82	-2.1	-3.63	737566.0	41610046.75	642
2014-04-20	55.75	58.5	55.75	57.92	3.25	5.94	1326428.0	75838613.75	1117
2014-04-17	52.5	55.5	51.75	54.67	1.83	3.46	1030492.0	55763662.25	834
2014-04-16	52.25	53.75	51.75	52.84	0.89	1.71	908366.0	48090064.75	538
2014-04-15	51.25	52.5	51.25	51.95	0.64	1.25	569474.0	29617414.5	346
2014-04-14	50.5	51.75	50.5	51.31	0.53	1.04	257892.0	13255236.5	251
2014-04-13	50.75	51.25	50.5	50.78	-0.22	-0.43	260095.0	13254238.25	232
2014-04-10	51.5	52.0	50.75	51.0	0.0	0.0	355246.0	18297594.75	302
2014-04-09	52.0	53.0	50.0	51.0	-1.0	-1.92	1038523.0	53931296.5	737
2014-04-08	50.5	52.25	50.25	52.0	1.5	2.97	1504699.0	77655045.75	1065
2014-04-07	50.25	50.5	49.7	50.5	0.5	1.0	308298.0	15436058.4	310
2014-04-06	50.5	51.0	50.0	50.0	-0.75	-1.48	438573.0	22049941.25	291
2014-04-03	51.5	51.5	50.5	50.75	-0.5	-0.98	649956.0	33047146.5	402
2014-04-02	51.25	51.5	51.0	51.25	-0.25	-0.49	213177.0	10934076.75	275
2014-04-01	51.25	52.5	51.25	51.5	0.25	0.49	479846.0	24837881.5	431
2014-03-31	50.25	52.0	50.25	51.25	1.0	1.99	844401.0	43323696.0	750
2014-03-30	50.25	50.5	50.0	50.25	0.25	0.5	490002.0	24659344.0	366
2014-03-27	51.0	51.0	49.8	50.0	-1.0	-1.96	608192.0	30620528.75	545
2014-03-26	51.0	51.5	50.75	51.0	0.0	0.0	741049.0	37854991.25	535
2014-03-25	51.0	51.75	50.5	51.0	0.5	0.99	1138135.0	58116799.0	888
2014-03-24	49.9	50.75	49.6	50.5	0.8	1.61	882426.0	44268585.55	733
2014-03-23	49.1	49.8	49.1	49.7	0.7	1.43	318798.0	15824295.6	360
2014-03-20	49.3	49.6	48.9	49.0	-0.8	-1.61	471732.0	23196678.3	577
2014-03-19	50.25	50.5	49.7	49.8	-0.45	-0.9	430234.0	21511164.2	483
2014-03-18	50.25	51.5	49.9	50.25	0.25	0.5	1081055.0	54705901.05	1002
2014-03-17	49.8	50.75	49.7	50.0	0.3	0.6	1294319.0	64932567.05	1032
2014-03-16	49.0	50.75	48.8	49.7	0.7	1.43	2482758.0	123923267.45	2048
2014-03-13	48.6	49.4	48.4	49.0	0.3	0.62	1118782.0	54735768.9	1085
2014-03-12	48.5	48.8	48.2	48.7	0.1	0.21	457156.0	22170315.8	485
2014-03-11	48.3	49.0	48.1	48.6	0.4	0.83	685102.0	33265163.1	562
2014-03-10	48.5	48.5	48.0	48.2	-0.3	-0.62	674677.0	32540979.8	555
2014-03-09	48.2	48.8	48.2	48.5	0.3	0.62	665955.0	32358912.6	434
2014-03-06	47.9	48.6	47.6	48.2	0.4	0.84	784817.0	37891443.4	617
2014-03-05	48.5	48.8	47.2	47.8	-0.6	-1.24	779152.0	37417377.3	700
2014-03-04	47.4	48.5	47.4	48.4	1.2	2.54	709664.0	34114307.8	659
2014-03-03	48.1	48.1	47.2	47.2	-1.0	-2.07	477600.0	22692634.4	569
2014-03-02	48.7	48.8	47.9	48.2	-0.6	-1.23	696614.0	33670137.8	619
2014-02-27	48.8	49.1	48.5	48.8	0.0	0.0	417579.0	20377197.0	425
2014-02-26	49.2	49.3	48.7	48.8	-0.4	-0.81	586139.0	28697241.5	640
2014-02-25	49.2	49.6	49.0	49.2	0.1	0.2	775529.0	38257867.7	739
2014-02-24	48.8	49.4	48.7	49.1	0.3	0.61	1407677.0	68978354.2	1052
2014-02-23	48.5	48.9	48.5	48.8	0.3	0.62	334397.0	16326543.7	347
2014-02-20	48.2	48.7	48.2	48.5	0.2	0.41	239633.0	11628295.8	313
2014-02-19	48.7	48.7	48.2	48.3	-0.3	-0.62	268276.0	13000179.9	352
2014-02-18	48.6	48.9	48.5	48.6	-0.5	-1.02	515930.0	25132638.1	565
2014-02-17	49.4	49.5	48.9	49.1	-0.4	-0.81	661921.0	32589794.2	734
2014-02-16	49.9	50.5	49.3	49.5	-0.4	-0.8	824142.0	41130747.95	884
2014-02-13	49.2	49.9	48.4	49.9	1.0	2.04	1253330.0	61759244.0	1117
2014-02-12	47.8	49.5	47.6	48.9	1.1	2.3	1340353.0	65443272.0	1316
2014-02-11	47.9	48.1	47.4	47.8	0.3	0.63	421482.0	20134207.2	327
2014-02-10	46.7	48.0	46.7	47.5	1.0	2.15	845156.0	40029661.8	557
2014-02-09	46.4	47.0	46.2	46.5	0.6	1.31	577006.0	26892288.7	524
2014-02-06	46.3	46.6	45.8	45.9	-0.6	-1.29	312203.0	14368166.4	278
2014-02-05	46.0	46.5	45.5	46.5	0.6	1.31	352825.0	16171624.4	207
2014-02-04	45.9	46.1	45.6	45.9	-0.2	-0.43	508448.0	23306913.2	386
2014-02-03	46.5	46.7	46.1	46.1	-0.5	-1.07	298080.0	13793250.5	195
2014-02-02	46.6	47.1	46.6	46.6	-0.1	-0.21	279293.0	13090623.3	201
2014-01-30	46.2	47.1	45.8	46.7	0.3	0.65	617757.0	28798386.9	479
2014-01-29	46.6	46.7	45.8	46.4	0.0	0.0	389730.0	18042526.2	203
2014-01-28	46.8	46.9	46.1	46.4	-0.2	-0.43	238413.0	11077634.9	179
2014-01-27	47.3	47.6	46.6	46.6	-0.7	-1.48	579468.0	27349783.2	259
2014-01-26	46.3	47.5	46.2	47.3	-0.3	-0.63	465277.0	21922353.0	340
2014-01-23	47.9	48.3	47.5	47.6	-0.2	-0.42	341306.0	16352097.3	289
2014-01-22	46.2	48.8	46.2	47.8	1.5	3.24	1056903.0	50579092.6	860
2014-01-21	45.4	46.3	45.2	46.3	2.0	4.51	978547.0	44745993.2	821
2014-01-20	44.1	44.5	43.9	44.3	0.2	0.45	283223.0	12521875.3	194
2014-01-19	43.8	44.2	43.5	44.1	0.0	0.0	167202.0	7352982.0	173
2014-01-16	43.9	44.7	43.8	44.1	0.1	0.23	594617.0	26304810.0	508
2014-01-15	43.4	44.4	43.4	44.0	0.6	1.38	814350.0	35811350.7	678
2014-01-14	42.8	43.6	42.8	43.4	0.4	0.93	228074.0	9873981.6	226
2014-01-13	42.9	43.1	42.7	43.0	0.1	0.23	215162.0	9224497.3	154
2014-01-12	43.2	43.2	42.5	42.9	-0.2	-0.46	219594.0	9435717.9	214
2014-01-09	43.6	43.6	43.1	43.1	-0.5	-1.15	340169.0	14733598.8	236
2014-01-08	43.6	44.1	43.1	43.6	0.1	0.23	540111.0	23585957.2	410
2014-01-07	43.9	43.9	43.4	43.5	-0.2	-0.46	208017.0	9079739.5	221
2014-01-06	43.0	44.2	42.9	43.7	0.9	2.1	951141.0	41562038.4	804
2014-01-05	43.2	43.2	42.6	42.8	-0.3	-0.7	273981.0	11753115.7	184
2014-01-02	43.1	43.2	42.9	43.1	-0.1	-0.23	299288.0	12877673.8	183
2014-01-01	43.5	43.5	43.1	43.2	-0.3	-0.69	242109.0	10460606.6	160
2013-12-31	43.1	43.5	42.9	43.5	0.4	0.93	238227.0	10259487.3	128
2013-12-30	43.2	43.2	43.1	43.1	0.0	0.0	85492.0	3689308.1	77
2013-12-29	43.1	43.3	42.9	43.1	-0.2	-0.46	114358.0	4935032.2	85
2013-12-26	43.0	43.3	42.9	43.3	0.1	0.23	69365.0	2995105.8	100
2013-12-25	43.0	43.5	43.0	43.2	0.5	1.17	313194.0	13536243.8	295
2013-12-24	42.7	42.9	42.5	42.7	0.0	0.0	126113.0	5384146.4	153
2013-12-23	43.2	43.3	42.6	42.7	-0.5	-1.16	241757.0	10380522.9	265
2013-12-22	43.5	43.6	43.1	43.2	-0.4	-0.92	258527.0	11216454.7	176
2013-12-19	43.7	43.7	43.3	43.6	-0.2	-0.46	304962.0	13260770.5	231
2013-12-18	43.4	43.8	43.4	43.8	0.4	0.92	172278.0	7511977.0	155
2013-12-17	43.8	43.8	43.3	43.4	-0.3	-0.69	247274.0	10766049.2	235
2013-12-16	44.0	44.0	43.5	43.7	-0.3	-0.68	185322.0	8105717.6	191
2013-12-15	44.2	44.3	43.6	44.0	-0.1	-0.23	146022.0	6438448.6	160
2013-12-12	44.2	44.3	44.0	44.1	-0.3	-0.68	89800.0	3962302.8	136
2013-12-11	44.1	44.5	44.0	44.4	0.2	0.45	248027.0	10972777.2	219
2013-12-10	43.9	44.2	43.9	44.2	0.2	0.45	187738.0	8259802.7	217
2013-12-09	44.1	44.2	43.6	44.0	-0.2	-0.45	417998.0	18327526.0	437
2013-12-08	44.4	44.6	44.1	44.2	-0.1	-0.23	727739.0	32330501.2	501
2013-12-05	44.0	44.3	43.6	44.3	0.4	0.91	129536.0	5687217.4	151
2013-12-04	43.8	44.5	43.6	43.9	0.0	0.0	235050.0	10322549.8	159
2013-12-03	44.2	44.4	43.8	43.9	-0.3	-0.68	97195.0	4288378.5	123
2013-12-02	44.5	44.5	44.1	44.2	-0.3	-0.67	76492.0	3396374.2	102
2013-12-01	44.6	44.8	44.4	44.5	-0.1	-0.22	45157.0	2013358.9	76
2013-11-28	44.8	45.0	44.6	44.6	0.0	0.0	84301.0	3771882.9	86
2013-11-27	44.4	44.8	44.3	44.6	0.3	0.68	78451.0	3496049.6	114
2013-11-26	45.3	45.3	44.3	44.3	-0.9	-1.99	102792.0	4594332.9	156
2013-11-25	45.9	45.9	45.2	45.2	-0.7	-1.53	148207.0	6739400.3	154
2013-11-24	44.7	46.1	44.4	45.9	1.5	3.38	581169.0	26299985.6	345
2013-11-21	44.5	44.8	44.4	44.4	-0.1	-0.22	130746.0	5831050.0	145
2013-11-20	44.1	44.6	44.1	44.5	0.0	0.0	132592.0	5876082.8	167
2013-11-19	45.2	45.2	44.0	44.5	-0.7	-1.55	337776.0	15036602.7	380
2013-11-18	44.3	46.1	44.2	45.2	0.9	2.03	606674.0	27470079.1	508
2013-11-17	43.7	44.4	43.6	44.3	0.7	1.61	427250.0	18798766.5	362
2013-11-14	44.9	44.9	43.5	43.6	-1.3	-2.9	653995.0	28714932.2	579
2013-11-13	45.4	45.4	44.9	44.9	-0.3	-0.66	140567.0	6348931.2	149
2013-11-12	45.5	45.9	44.9	45.2	-0.1	-0.22	260700.0	11804308.0	237
2013-11-11	46.1	46.1	44.9	45.3	-0.8	-1.74	307725.0	13954433.5	287
2013-11-10	46.3	46.4	46.0	46.1	-0.3	-0.65	83418.0	3848415.1	119
2013-11-07	47.0	47.0	46.3	46.4	-0.4	-0.85	89503.0	4163065.3	142
2013-11-06	46.2	47.1	46.1	46.8	0.4	0.86	188317.0	8781162.3	212
2013-11-05	46.2	46.6	46.1	46.4	0.3	0.65	88671.0	4105733.6	122
2013-11-04	45.6	46.5	45.5	46.1	0.6	1.32	187444.0	8633733.8	262
2013-11-03	45.2	45.7	45.0	45.5	0.6	1.34	368719.0	16730335.3	323
2013-10-31	45.3	45.3	44.8	44.9	0.0	0.0	155639.0	7004102.0	219
2013-10-30	47.5	47.9	44.9	44.9	-2.4	-5.07	500322.0	22961751.9	572
2013-10-29	47.9	48.0	47.2	47.3	-0.6	-1.25	102629.0	4904686.4	105
2013-10-28	48.4	48.4	47.8	47.9	-0.4	-0.83	97072.0	4672219.8	127
2013-10-27	48.3	48.5	48.0	48.3	0.0	0.0	66542.0	3215567.3	115
2013-10-24	49.8	49.8	48.1	48.3	-1.95	-3.88	404991.0	19701036.6	526
2013-10-23	49.2	50.25	49.2	50.25	0.95	1.93	184569.0	9176531.9	173
2013-10-22	49.3	49.8	48.6	49.3	0.1	0.2	279837.0	13821293.3	220
2013-10-21	48.4	49.3	48.1	49.2	1.1	2.29	273712.0	13363184.9	319
2013-10-20	47.5	48.6	47.2	48.1	1.1	2.34	189541.0	9048498.3	201
2013-10-10	47.2	47.3	46.9	47.0	-0.3	-0.63	95153.0	4488972.1	138
2013-10-09	47.5	47.5	47.2	47.3	-0.4	-0.84	68165.0	3227683.2	92
2013-10-08	47.3	48.0	47.2	47.7	0.2	0.42	113426.0	5392824.9	104
2013-10-07	47.3	48.1	46.7	47.5	-0.6	-1.25	134572.0	6425760.2	204
2013-10-06	48.4	48.4	46.4	48.1	-0.1	-0.21	162173.0	7710110.3	221
2013-10-03	47.9	48.5	47.9	48.2	0.2	0.42	137900.0	6655518.5	167
2013-10-02	48.0	48.0	47.5	48.0	0.2	0.42	173475.0	8302441.2	164
2013-10-01	47.2	47.9	47.2	47.8	0.3	0.63	89283.0	4260344.0	108
2013-09-30	47.0	47.5	47.0	47.5	0.3	0.64	122981.0	5808453.4	135
2013-09-29	47.2	47.3	46.7	47.2	-0.2	-0.42	129089.0	6080002.7	167
2013-09-26	47.9	48.0	47.2	47.4	-0.4	-0.84	137628.0	6531424.1	224
2013-09-25	47.9	48.3	47.6	47.8	-0.3	-0.62	134166.0	6430160.3	178
2013-09-24	48.4	48.6	47.9	48.1	-0.1	-0.21	197445.0	9499056.1	235
2013-09-19	47.9	49.2	47.7	48.2	0.5	1.05	555534.0	26799333.6	587
2013-09-18	47.6	48.0	47.4	47.7	0.4	0.85	561118.0	26773919.2	490
2013-09-17	46.9	48.0	46.8	47.3	0.4	0.85	1260020.0	59676845.4	977
2013-09-16	47.0	47.2	46.7	46.9	0.0	0.0	210513.0	9876690.1	222
2013-09-15	47.1	47.4	46.8	46.9	0.0	0.0	198802.0	9369149.2	180
2013-09-12	47.2	47.5	46.9	46.9	-0.1	-0.21	305026.0	14386262.7	249
2013-09-11	47.1	47.5	46.9	47.0	-0.5	-1.05	203345.0	9569586.2	170
2013-09-10	47.9	47.9	46.8	47.5	1.7	3.71	220045.0	10377108.1	143
2013-09-09	45.8	45.9	45.6	45.8	-0.5	-1.08	66526.0	3036243.1	80
2013-09-08	47.1	47.2	46.3	46.3	-0.3	-0.64	45611.0	2119469.7	69
2013-09-05	45.8	46.8	45.5	46.6	-0.1	-0.21	224611.0	10303127.8	204
2013-09-04	46.1	47.2	46.0	46.7	-1.1	-2.3	107095.0	4986960.8	85
2013-09-03	48.7	48.7	47.2	47.8	-0.8	-1.65	295589.0	14180616.3	194
2013-09-02	47.9	48.7	46.6	48.6	1.2	2.53	890957.0	42716246.2	416
2013-09-01	45.5	47.6	45.5	47.4	2.0	4.41	237701.0	11235692.7	223
2013-08-29	44.7	45.4	44.3	45.4	1.0	2.25	89949.0	4008509.3	96
2013-08-28	43.4	45.6	43.4	44.4	-0.7	-1.55	318705.0	14165798.9	227
2013-08-27	47.3	47.3	44.2	45.1	-2.3	-4.85	320807.0	14549492.2	232
2013-08-26	48.4	48.4	47.0	47.4	-1.3	-2.67	258135.0	12305149.7	245
2013-08-25	48.7	48.8	48.5	48.7	-0.3	-0.61	49520.0	2408567.9	65
2013-08-22	49.5	49.5	48.9	49.0	-0.7	-1.41	192857.0	9473713.1	102
2013-08-21	48.6	49.7	48.5	49.7	1.1	2.26	167109.0	8259434.5	127
2013-08-20	49.0	49.1	48.6	48.6	-0.2	-0.41	50249.0	2456950.5	65
2013-08-19	49.5	49.5	48.8	48.8	-0.9	-1.81	182451.0	8958089.8	125
2013-08-18	49.5	49.7	49.0	49.7	0.2	0.4	201591.0	9983514.4	95
2013-08-15	48.9	49.6	48.8	49.5	1.0	2.06	130833.0	6452532.6	98
2013-08-14	49.0	49.3	48.4	48.5	-0.5	-1.02	401279.0	19527976.7	217
2013-08-13	48.4	49.3	48.1	49.0	0.6	1.24	239305.0	11701781.0	151
2013-08-05	49.0	49.5	48.0	48.4	-0.3	-0.62	502643.0	24590230.3	191
2013-08-04	47.9	49.9	47.9	48.7	1.1	2.31	565376.0	27540847.5	344
2013-08-01	46.3	47.9	46.3	47.6	1.2	2.59	241949.0	11433290.2	226
2013-07-31	46.0	46.4	46.0	46.4	0.3	0.65	79901.0	3684661.5	75
2013-07-30	45.5	46.2	45.2	46.1	0.1	0.22	357947.0	16340911.6	135
2013-07-29	46.2	46.2	45.5	46.0	-0.5	-1.08	366498.0	16817626.2	141
2013-07-28	46.2	46.9	46.0	46.5	-0.1	-0.21	236378.0	10978137.5	153
2013-07-25	45.6	47.3	45.0	46.6	0.8	1.75	336833.0	15609116.3	303
2013-07-24	46.8	47.0	45.5	45.8	-0.7	-1.51	108221.0	5014332.0	100
2013-07-23	46.0	47.2	46.0	46.5	0.5	1.09	170229.0	7959989.4	167
2013-07-22	46.3	47.0	46.0	46.0	-0.3	-0.65	265138.0	12373271.9	182
2013-07-21	45.2	46.3	45.2	46.3	0.8	1.76	294380.0	13541023.1	154
2013-07-18	45.5	46.1	45.3	45.5	-0.2	-0.44	359668.0	16442297.5	344
2013-07-17	45.2	46.1	44.8	45.7	0.7	1.56	553079.0	25147311.5	402
2013-07-16	44.8	45.0	44.3	45.0	0.1	0.22	101909.0	4565843.2	85
2013-07-15	44.9	45.2	44.8	44.9	0.1	0.22	97087.0	4365335.4	78
2013-07-14	44.5	45.3	44.5	44.8	0.3	0.67	346505.0	15584287.1	147
2013-07-11	44.8	44.8	44.4	44.5	-0.3	-0.67	60108.0	2681495.1	94
2013-07-10	44.7	45.0	44.5	44.8	0.0	0.0	141254.0	6326731.9	121
2013-07-09	45.0	45.0	44.5	44.8	-0.1	-0.22	170170.0	7623249.2	196
2013-07-08	45.2	45.7	44.4	44.9	-0.4	-0.88	276934.0	12490187.2	307
2013-07-07	44.2	45.3	43.6	45.3	1.2	2.72	494512.0	22105612.0	320
2013-07-04	43.9	45.0	43.6	44.1	0.5	1.15	592158.0	26245841.2	489
2013-07-03	41.9	44.0	41.6	43.6	1.6	3.81	688201.0	29776160.2	413
2013-07-02	41.2	42.7	41.2	42.0	0.9	2.19	242723.0	10153593.3	245
2013-07-01	41.2	41.3	41.0	41.1	0.2	0.49	108074.0	4437568.1	128
2013-06-30	41.1	41.4	40.5	40.9	-0.2	-0.49	165589.0	6803278.1	142
2013-06-26	41.0	41.3	41.0	41.1	0.0	0.0	36163.0	1487845.9	75
2013-06-25	41.2	41.4	41.1	41.1	-0.1	-0.24	77470.0	3198371.4	60
2013-06-24	41.5	41.6	41.0	41.2	-0.5	-1.2	209803.0	8641701.2	111
2013-06-23	41.7	41.8	41.4	41.7	0.1	0.24	68941.0	2870237.1	61
2013-06-22	41.0	41.7	40.9	41.6	0.0	0.0	172421.0	7137804.1	128
2013-06-19	41.7	41.8	41.1	41.6	0.2	0.48	123830.0	5139397.2	108
2013-06-18	41.2	41.7	41.1	41.4	0.3	0.73	293634.0	12173501.5	147
2013-06-17	40.0	41.5	40.0	41.1	1.1	2.75	188572.0	7737183.5	112
2013-06-16	39.0	40.9	38.5	40.0	1.0	2.56	625864.0	25091888.5	251
2013-06-15	42.1	42.1	38.5	39.0	-3.7	-8.67	515353.0	20811523.3	319
2013-06-12	42.2	42.7	42.1	42.7	0.4	0.95	362331.0	15407387.4	173
2013-06-11	42.2	42.4	42.0	42.3	0.1	0.24	143317.0	6042307.0	107
2013-06-10	42.4	42.5	42.0	42.2	-0.3	-0.71	127999.0	5395377.0	160
2013-06-09	42.2	42.5	42.2	42.5	0.1	0.24	211586.0	8971637.3	124
2013-06-08	42.3	42.8	42.0	42.4	0.1	0.24	569207.0	24208236.2	245
2013-06-05	42.0	42.6	41.8	42.3	0.1	0.24	257058.0	10877882.9	187
2013-06-04	41.4	42.3	41.4	42.2	0.4	0.96	555344.0	23335201.6	370
2013-06-03	41.2	41.8	41.0	41.8	0.5	1.21	394547.0	16354502.9	278
2013-06-02	41.5	41.5	41.1	41.3	-0.3	-0.72	246680.0	10190914.3	289
2013-06-01	41.4	41.9	41.3	41.6	0.5	1.22	700337.0	29127581.8	671
2013-05-29	41.0	41.8	41.0	41.1	0.2	0.49	1670830.0	69120253.1	1365
2013-05-28	40.4	40.9	40.4	40.9	0.5	1.24	248669.0	10104847.8	117
2013-05-27	40.1	40.4	39.9	40.4	0.3	0.75	116529.0	4671831.7	75
2013-05-26	40.0	40.2	40.0	40.1	0.1	0.25	25604.0	1025550.7	38
2013-05-25	39.5	40.1	39.5	40.0	0.1	0.25	191306.0	7641292.8	107
2013-05-22	40.2	40.2	39.6	39.9	-0.3	-0.75	194795.0	7744062.0	161
2013-05-21	40.4	40.5	39.8	40.2	-0.2	-0.5	128802.0	5159693.0	136
2013-05-20	39.7	40.8	39.7	40.4	0.4	1.0	463962.0	18753590.3	199
2013-05-19	39.0	40.1	39.0	40.0	0.6	1.52	413062.0	16453097.3	180
2013-05-18	39.2	39.5	38.8	39.4	0.3	0.77	93178.0	3669714.1	52
2013-05-15	38.7	39.4	38.5	39.1	0.4	1.03	67089.0	2617874.1	84
2013-05-14	39.3	39.3	38.6	38.7	-0.6	-1.53	26098.0	1017256.8	50
2013-05-13	39.0	39.4	38.1	39.3	0.2	0.51	66338.0	2579258.4	99
2013-05-12	39.1	39.1	38.7	39.1	-0.4	-1.01	51121.0	1991946.6	91
2013-05-11	39.5	39.7	39.1	39.5	0.2	0.51	103852.0	4086478.5	104
2013-05-08	39.4	40.0	39.1	39.3	-0.1	-0.25	488388.0	19369022.4	234
2013-05-07	38.0	39.7	38.0	39.4	1.0	2.6	808839.0	31555060.7	501
2013-05-06	38.4	38.4	37.9	38.4	0.3	0.79	28989.0	1105084.5	47
2013-05-05	38.3	38.6	38.1	38.1	-0.4	-1.04	76440.0	2926236.9	75
2013-05-04	38.3	38.5	38.0	38.5	0.2	0.52	71951.0	2761799.2	70
2013-05-01	38.4	38.5	38.2	38.3	-0.1	-0.26	166581.0	6387088.6	88
2013-04-30	37.8	38.5	37.8	38.4	0.7	1.86	159304.0	6068237.7	110
2013-04-29	37.6	37.9	37.5	37.7	-0.1	-0.26	96199.0	3625923.0	58
2013-04-28	38.0	38.0	37.6	37.8	-0.3	-0.79	94764.0	3584966.0	83
2013-04-27	38.4	38.6	38.1	38.1	0.0	0.0	153541.0	5890533.6	142
2013-04-24	38.0	38.3	38.0	38.1	0.2	0.53	93036.0	3546416.3	81
2013-04-23	38.4	38.6	37.9	37.9	-0.3	-0.79	253111.0	9714805.1	161
2013-04-22	37.6	38.4	37.0	38.2	0.7	1.87	512164.0	19499586.5	248
2013-04-21	38.0	38.0	37.2	37.5	-0.9	-2.34	231596.0	8699504.8	300
2013-04-20	36.0	38.5	36.0	38.4	3.1	8.78	2072648.0	77261349.4	1030
2013-04-17	35.0	35.4	34.5	35.3	0.5	1.44	135495.0	4727239.3	100
2013-04-16	34.0	35.0	33.5	34.8	0.6	1.75	270800.0	9336492.7	154
2013-04-15	33.9	34.4	33.4	34.2	0.2	0.59	85323.0	2898603.2	89
2013-04-14	33.3	34.0	33.1	34.0	0.3	0.89	142921.0	4786619.7	121
2013-04-13	34.7	34.9	33.5	33.7	-0.9	-2.6	358837.0	12115119.1	223
2013-04-10	34.2	35.3	34.0	34.6	0.2	0.58	402745.0	14036084.9	240
2013-04-09	33.7	34.4	33.5	34.4	0.6	1.78	146621.0	4997184.5	126
2013-04-08	33.2	33.8	33.2	33.8	0.6	1.81	205474.0	6878963.1	100
2013-04-07	33.4	33.4	33.1	33.2	-0.1	-0.3	96469.0	3203016.6	65
2013-04-06	33.3	33.4	33.2	33.3	-0.1	-0.3	99218.0	3308899.5	77
2013-04-03	33.6	33.6	33.4	33.4	-0.1	-0.3	43861.0	1467676.3	23
2013-04-02	33.5	33.7	33.4	33.5	0.0	0.0	13923.0	466637.0	19
2013-04-01	33.4	33.6	33.3	33.5	0.0	0.0	13188.0	441240.9	30
2013-03-31	33.3	33.8	33.3	33.5	0.2	0.6	194851.0	6532769.2	100
2013-03-30	33.4	33.5	33.2	33.3	0.0	0.0	43343.0	1446507.2	29
2013-03-27	33.5	33.5	33.0	33.3	-0.1	-0.3	214547.0	7131548.0	81
2013-03-26	33.3	33.5	33.2	33.4	0.0	0.0	52043.0	1735112.3	35
2013-03-25	33.3	33.4	33.0	33.4	0.3	0.91	54210.0	1801588.6	63
2013-03-24	33.3	33.3	33.0	33.1	0.0	0.0	94877.0	3136277.3	74
2013-03-23	33.3	33.5	33.0	33.1	0.1	0.3	139019.0	4617951.6	68
2013-03-20	33.5	33.5	32.9	33.0	-0.5	-1.49	225675.0	7477421.1	173
2013-03-19	33.6	33.8	33.4	33.5	-0.3	-0.89	76618.0	2567736.6	76
2013-03-18	33.7	33.9	33.7	33.8	-0.2	-0.59	25986.0	877316.8	28
2013-03-17	33.8	34.0	33.7	34.0	0.0	0.0	54096.0	1835197.2	47
2013-03-16	34.3	34.3	33.8	34.0	0.1	0.29	38524.0	1305346.6	63
2013-03-13	33.8	34.1	33.7	33.9	-0.3	-0.88	53885.0	1830341.5	57
2013-03-12	34.0	34.5	33.8	34.2	0.4	1.18	201102.0	6867970.5	156
2013-03-11	34.0	34.3	33.8	33.8	-0.2	-0.59	140351.0	4774768.2	75
2013-03-10	34.0	34.0	34.0	34.0	0.1	0.29	26443.0	899042.0	22
2013-03-09	33.7	34.1	33.5	33.9	0.4	1.19	102638.0	3478723.7	74
2013-03-06	33.4	33.8	33.3	33.5	0.1	0.3	60622.0	2035361.2	43
2013-03-05	33.8	33.8	33.4	33.4	-0.4	-1.18	65721.0	2202837.5	33
2013-03-04	33.6	33.8	33.4	33.8	-0.2	-0.59	21053.0	706530.8	17
2013-03-03	33.9	34.0	33.7	34.0	0.0	0.0	76118.0	2582258.8	46
2013-03-02	33.6	34.0	33.5	34.0	0.3	0.89	30566.0	1032586.1	22
2013-02-27	34.0	34.3	33.5	33.7	-0.3	-0.88	45628.0	1542872.0	50
2013-02-26	33.4	34.4	33.4	34.0	0.5	1.49	288076.0	9767729.8	213
2013-02-25	33.4	33.5	33.4	33.5	0.0	0.0	19993.0	669169.0	24
2013-02-24	33.6	33.9	33.4	33.5	0.0	0.0	8835.0	297571.1	16
2013-02-23	33.4	33.8	33.4	33.5	-0.4	-1.18	16153.0	541431.7	15
2013-02-20	33.6	33.9	33.6	33.9	0.1	0.3	18675.0	632528.9	31
2013-02-19	33.7	33.9	33.6	33.8	0.0	0.0	24276.0	818762.0	26
2013-02-18	33.7	34.0	33.5	33.8	-0.2	-0.59	60081.0	2037864.1	26
2013-02-17	33.8	34.0	33.7	34.0	0.1	0.29	59848.0	2026949.3	28
2013-02-16	33.5	33.9	33.5	33.9	0.5	1.5	77297.0	2600182.7	54
2013-02-13	33.5	33.6	33.2	33.4	0.0	0.0	91230.0	3038841.7	44
2013-02-12	33.6	34.0	33.3	33.4	-0.2	-0.6	126445.0	4259717.3	87
2013-02-11	33.2	33.7	33.2	33.6	0.4	1.2	238547.0	8002940.0	98
2013-02-10	33.3	33.4	33.1	33.2	0.1	0.3	14398.0	478356.7	27
2013-02-09	32.7	33.2	32.7	33.1	0.5	1.53	83700.0	2758482.4	37
2013-02-06	33.2	33.2	32.6	32.6	-0.2	-0.61	39421.0	1295548.4	30
2013-02-05	33.0	33.1	32.8	32.8	-0.2	-0.61	74677.0	2454968.2	63
2013-02-04	33.1	33.5	33.0	33.0	0.0	0.0	37695.0	1248685.4	30
2013-02-03	33.6	33.6	33.0	33.0	-0.6	-1.79	126669.0	4211765.7	42
2013-02-02	33.6	33.8	33.4	33.6	0.0	0.0	124181.0	4170319.7	57
2013-01-30	33.1	33.7	33.0	33.6	0.5	1.51	238740.0	7969682.1	120
2013-01-29	32.9	33.2	32.9	33.1	-0.2	-0.6	305954.0	10124939.8	93
2013-01-28	33.1	33.3	32.8	33.3	0.3	0.91	431811.0	14256412.2	94
2013-01-27	33.2	33.2	33.0	33.0	-0.2	-0.6	271825.0	8996415.9	136
2013-01-26	33.5	33.7	33.2	33.2	-0.6	-1.78	343145.0	11482731.8	265
2013-01-23	33.1	33.9	33.1	33.8	0.4	1.2	340680.0	11433206.3	134
2013-01-22	33.1	33.6	33.1	33.4	0.2	0.6	70552.0	2357789.6	53
2013-01-21	33.0	33.3	33.0	33.2	0.1	0.3	435691.0	14419171.7	253
2013-01-20	32.5	33.5	32.5	33.1	0.8	2.48	1053200.0	34769442.9	488
2013-01-19	32.1	32.3	32.0	32.3	0.2	0.62	33706.0	1083878.8	23
2013-01-16	32.0	32.1	32.0	32.1	0.5	1.58	38000.0	1216481.8	23
2013-01-15	32.1	32.1	31.6	31.6	-0.5	-1.56	9939.0	316660.2	16
2013-01-14	32.0	32.1	31.9	32.1	0.1	0.31	27216.0	872372.9	22
2013-01-13	32.0	32.1	31.9	32.0	0.0	0.0	183865.0	5878931.5	35
2013-01-12	32.1	32.1	31.7	32.0	0.0	0.0	121876.0	3888609.6	35
2013-01-09	32.0	32.0	31.8	32.0	0.0	0.0	298491.0	9520379.3	58
2013-01-08	32.4	32.4	32.0	32.0	-0.4	-1.23	82365.0	2649009.8	41
2013-01-07	32.4	32.4	32.2	32.4	0.2	0.62	91737.0	2966468.1	45
2013-01-06	32.2	32.4	32.1	32.2	0.1	0.31	81115.0	2615218.0	40
2013-01-05	32.1	32.5	32.1	32.1	0.1	0.31	50555.0	1629809.0	39
2013-01-02	32.0	32.1	31.9	32.0	0.0	0.0	36759.0	1176618.5	39
2013-01-01	32.0	32.6	31.8	32.0	0.5	1.59	126506.0	4077175.0	70
2012-12-31	31.8	31.8	31.3	31.5	-0.3	-0.94	26257.0	828755.0	35
2012-12-30	32.2	32.2	31.8	31.8	-0.6	-1.85	38440.0	1231346.4	38
2012-12-29	32.2	32.4	32.0	32.4	0.1	0.31	51419.0	1660112.3	55
2012-12-26	32.2	32.5	32.2	32.3	0.1	0.31	91094.0	2948939.7	94
2012-12-25	32.0	32.2	32.0	32.2	0.2	0.63	46839.0	1500012.5	30
2012-12-24	31.8	32.1	31.8	32.0	-0.1	-0.31	22895.0	731626.7	25
2012-12-23	31.5	32.2	31.5	32.1	0.6	1.9	102260.0	3261916.7	78
2012-12-22	31.2	31.5	31.2	31.5	-0.2	-0.63	24105.0	758566.1	37
2012-12-19	31.4	31.7	31.4	31.7	0.3	0.96	27742.0	875627.1	29
2012-12-18	31.4	31.6	31.3	31.4	-0.1	-0.32	73406.0	2309550.4	45
2012-12-17	31.6	31.7	31.4	31.5	0.0	0.0	29560.0	931526.2	22
2012-12-16	31.5	31.7	31.5	31.5	-0.1	-0.32	16843.0	532415.5	27
2012-12-15	31.5	31.7	31.2	31.6	0.3	0.96	167662.0	5280289.8	101
2012-12-12	31.1	31.3	30.7	31.3	0.3	0.97	41802.0	1298130.0	58
2012-12-11	30.5	31.5	30.5	31.0	0.5	1.64	51442.0	1586228.8	59
2012-12-10	30.7	30.7	30.4	30.5	-0.4	-1.29	17549.0	534744.5	30
2012-12-09	30.2	31.0	30.2	30.9	0.4	1.31	102473.0	3125871.6	48
2012-12-08	30.3	30.5	30.0	30.5	0.7	2.35	94183.0	2847204.5	49
2012-12-05	29.8	30.0	29.8	29.8	0.0	0.0	45234.0	1354936.8	48
2012-12-04	29.6	30.0	29.5	29.8	-0.2	-0.67	47702.0	1418348.3	37
2012-12-03	29.5	30.0	29.5	30.0	0.4	1.35	77213.0	2298405.7	54
2012-12-02	29.8	29.8	29.0	29.6	-0.1	-0.34	34334.0	1010850.8	24
2012-12-01	29.7	29.8	29.2	29.7	0.7	2.41	67912.0	2003197.4	54
2012-11-28	28.7	29.0	28.6	29.0	0.2	0.69	45873.0	1326052.9	40
2012-11-27	28.6	29.0	28.6	28.8	-0.1	-0.35	23994.0	692815.8	20
2012-11-26	29.0	29.0	28.6	28.9	0.0	0.0	75538.0	2186888.3	48
2012-11-25	29.5	29.5	28.9	28.9	-0.9	-3.02	70180.0	2038777.6	53
2012-11-24	29.6	30.0	29.3	29.8	0.2	0.68	33081.0	980037.3	30
2012-11-21	29.5	29.6	29.0	29.6	0.1	0.34	57749.0	1682303.1	73
2012-11-20	29.8	29.8	29.3	29.5	0.1	0.34	44742.0	1319038.7	36
2012-11-19	30.0	30.0	29.4	29.4	-0.5	-1.67	39319.0	1171907.7	50
2012-11-18	30.1	30.7	29.9	29.9	-0.3	-0.99	35250.0	1066716.0	31
2012-11-17	30.1	30.3	30.1	30.2	-0.1	-0.33	65206.0	1965187.2	47
2012-11-14	30.4	30.4	30.1	30.3	0.0	0.0	58570.0	1774781.0	34
2012-11-13	30.3	30.4	30.3	30.3	0.0	0.0	124816.0	3785029.8	62
2012-11-12	30.3	30.4	30.3	30.3	0.0	0.0	86574.0	2623543.1	59
2012-11-11	30.2	30.4	30.1	30.3	0.2	0.66	88490.0	2681155.4	94
2012-11-10	30.0	30.4	30.0	30.1	-0.4	-1.31	43390.0	1310469.8	41
2012-11-07	30.3	30.6	30.3	30.5	0.0	0.0	220000.0	6709984.1	92
2012-11-06	30.0	30.5	30.0	30.5	0.5	1.67	64680.0	1952305.4	77
2012-11-05	29.6	30.1	29.6	30.0	0.3	1.01	135556.0	4063591.6	64
2012-11-04	29.5	30.0	29.5	29.7	0.1	0.34	58497.0	1744653.4	60
2012-11-03	29.2	29.6	29.1	29.6	0.4	1.37	73503.0	2148438.9	42
2012-10-24	28.9	29.2	28.9	29.2	0.1	0.34	81608.0	2365395.2	59
2012-10-23	29.3	29.3	29.0	29.1	-0.2	-0.68	66416.0	1931824.3	59
2012-10-22	29.3	29.7	29.1	29.3	0.3	1.03	118682.0	3486143.9	159
2012-10-21	29.3	29.3	28.9	29.0	-0.5	-1.69	52614.0	1531778.2	64
2012-10-20	29.2	29.5	29.0	29.5	0.4	1.37	97124.0	2845948.6	79
2012-10-17	29.0	29.1	28.7	29.1	0.2	0.69	107137.0	3094797.8	70
2012-10-16	28.6	28.9	28.6	28.9	0.4	1.4	37814.0	1084831.6	41
2012-10-15	28.2	28.5	28.1	28.5	0.0	0.0	89012.0	2529940.2	77
2012-10-14	28.6	28.6	28.4	28.5	0.0	0.0	70397.0	2006354.9	42
2012-10-13	28.7	29.0	28.3	28.5	-0.8	-2.73	64017.0	1832227.4	63
2012-10-10	28.9	29.3	28.9	29.3	0.3	1.03	22202.0	648949.7	25
2012-10-09	28.9	29.3	28.9	29.0	-0.1	-0.34	71827.0	2090873.3	47
2012-10-08	29.1	29.1	28.6	29.1	0.2	0.69	25654.0	742276.6	40
2012-10-07	29.5	29.5	28.9	28.9	-0.8	-2.69	166989.0	4895023.0	128
2012-10-06	29.8	30.1	29.7	29.7	0.0	0.0	43637.0	1301883.9	34
2012-10-03	29.9	30.0	29.7	29.7	-0.5	-1.66	24300.0	725380.9	23
2012-10-02	30.1	30.2	30.1	30.2	0.1	0.33	11401.0	343419.6	23
2012-10-01	29.7	30.1	29.7	30.1	0.6	2.03	33257.0	993810.1	26
2012-09-30	29.6	29.7	29.2	29.5	0.0	0.0	49963.0	1478562.6	38
2012-09-29	30.0	30.3	29.5	29.5	-0.5	-1.67	116084.0	3478719.2	113
2012-09-26	30.2	30.2	29.8	30.0	-0.4	-1.32	61381.0	1841853.3	54
2012-09-25	30.4	30.6	30.4	30.4	-0.2	-0.65	31492.0	958001.9	32
2012-09-24	31.0	31.1	30.1	30.6	-0.5	-1.61	217229.0	6591405.1	132
2012-09-22	31.2	31.2	31.0	31.1	-0.2	-0.64	22573.0	701658.3	35
2012-09-19	31.9	32.0	30.8	31.3	-0.6	-1.88	55385.0	1742872.2	51
2012-09-18	31.7	31.9	31.6	31.9	0.2	0.63	23306.0	739855.4	30
2012-09-17	31.6	32.0	31.6	31.7	0.0	0.0	70737.0	2250172.8	43
2012-09-16	31.6	31.7	31.5	31.7	-0.1	-0.31	46575.0	1470831.3	60
2012-09-15	31.9	32.1	31.7	31.8	-0.1	-0.31	105199.0	3344833.9	67
2012-09-12	32.0	32.2	31.9	31.9	-0.3	-0.93	24428.0	784118.9	34
2012-09-11	32.1	32.2	31.6	32.2	0.2	0.63	122292.0	3924777.2	88
2012-09-10	32.0	32.1	31.5	32.0	-0.1	-0.31	106119.0	3381394.8	95
2012-09-09	31.2	32.2	31.2	32.1	1.0	3.22	507059.0	16120241.5	350
2012-09-08	30.4	31.4	30.3	31.1	0.9	2.98	272572.0	8382062.2	162
2012-09-05	30.1	30.4	30.0	30.2	0.2	0.67	58985.0	1780991.6	68
2012-09-04	30.4	31.0	29.9	30.0	-0.2	-0.66	275979.0	8387331.2	188
2012-09-03	30.3	30.4	30.2	30.2	-0.2	-0.66	120864.0	3661733.0	39
2012-09-02	30.2	30.5	30.2	30.4	0.2	0.66	27468.0	833963.5	30
2012-09-01	30.6	30.6	30.0	30.2	-0.3	-0.98	79934.0	2433835.9	52
2012-08-29	30.5	30.7	30.5	30.5	0.0	0.0	97666.0	2986313.3	54
2012-08-28	30.8	30.8	30.5	30.5	-0.3	-0.97	63411.0	1942485.4	54
2012-08-27	30.5	30.8	30.2	30.8	0.6	1.99	135931.0	4125191.0	54
2012-08-26	30.4	30.4	30.2	30.2	-0.2	-0.66	53672.0	1627478.0	42
2012-08-25	30.1	30.4	30.1	30.4	0.4	1.33	71702.0	2167427.9	57
2012-08-15	29.6	30.0	29.5	30.0	0.3	1.01	34506.0	1026234.4	32
2012-08-14	29.7	29.7	29.6	29.7	-0.1	-0.34	14970.0	444004.8	22
2012-08-13	29.8	29.8	29.8	29.8	0.0	0.0	5797.0	172584.3	12
2012-08-12	29.9	29.9	29.6	29.8	0.0	0.0	36846.0	1097668.6	31
2012-08-11	29.9	30.0	29.8	29.8	0.2	0.68	21721.0	650309.5	23
2012-08-08	29.6	29.8	29.5	29.6	-0.2	-0.67	52575.0	1562561.7	34
2012-08-07	29.6	29.8	29.6	29.8	0.2	0.68	70259.0	2091977.3	50
2012-08-06	29.7	29.8	29.6	29.6	-0.3	-1.0	67821.0	2012444.3	60
2012-08-05	30.2	30.2	29.8	29.9	-0.3	-0.99	78196.0	2340232.5	75
2012-08-04	30.1	30.3	30.0	30.2	0.2	0.67	109129.0	3288815.9	106
2012-08-01	29.5	30.0	29.5	30.0	-0.5	-1.64	176792.0	5242992.4	173
2012-07-31	30.1	31.0	30.1	30.5	0.5	1.67	399170.0	12239411.7	249
2012-07-30	30.2	30.3	29.9	30.0	-0.2	-0.66	164690.0	4956520.4	123
2012-07-29	29.7	30.5	29.5	30.2	0.5	1.68	239785.0	7186673.8	139
2012-07-28	29.4	29.8	29.4	29.7	0.7	2.41	145562.0	4323880.1	67
2012-07-25	29.0	29.2	29.0	29.0	-0.5	-1.69	70874.0	2061406.3	64
2012-07-24	29.4	29.7	29.4	29.5	-0.1	-0.34	41118.0	1212181.4	35
2012-07-23	29.0	29.6	29.0	29.6	0.6	2.07	114589.0	3358184.2	113
2012-07-22	28.7	29.1	28.7	29.0	0.3	1.05	54706.0	1581581.4	56
2012-07-21	28.2	28.8	28.2	28.7	0.6	2.14	143480.0	4106673.3	110
2012-07-18	27.9	28.1	27.9	28.1	0.1	0.36	31161.0	873027.7	44
2012-07-17	28.0	28.0	28.0	28.0	0.0	0.0	37230.0	1042478.8	48
2012-07-16	28.1	28.1	27.9	28.0	-0.2	-0.71	40087.0	1123172.7	44
2012-07-15	27.9	28.2	27.9	28.2	0.2	0.71	26616.0	748193.6	37
2012-07-14	27.8	28.2	27.8	28.0	0.1	0.36	18385.0	515561.5	32
2012-07-11	27.9	27.9	27.8	27.9	0.0	0.0	28475.0	792811.9	37
2012-07-10	28.1	28.1	27.9	27.9	-0.1	-0.36	65987.0	1845963.7	58
2012-07-09	28.3	28.4	27.7	28.0	-0.5	-1.75	247683.0	6948785.1	120
2012-07-08	28.3	29.2	28.3	28.5	0.2	0.71	149666.0	4287560.0	113
2012-07-07	28.1	28.3	28.1	28.3	0.0	0.0	62141.0	1754922.0	49
2012-07-04	28.4	28.7	28.0	28.3	0.0	0.0	116482.0	3288137.7	84
2012-07-03	28.3	28.5	28.2	28.3	0.1	0.35	118518.0	3359737.6	84
2012-07-02	28.3	28.3	28.0	28.2	0.1	0.36	50934.0	1434814.5	48
2012-07-01	28.2	28.3	27.9	28.1	-0.2	-0.71	79331.0	2232794.6	52
2012-06-30	28.4	29.0	28.2	28.3	-0.1	-0.35	135817.0	3873889.7	113
2012-06-27	28.0	28.4	27.5	28.4	0.1	0.35	108956.0	3041508.9	134
2012-06-26	28.1	28.3	28.0	28.3	0.2	0.71	54671.0	1537141.4	62
2012-06-25	28.4	28.4	28.1	28.1	-0.1	-0.35	96874.0	2728586.3	88
2012-06-24	28.2	28.3	28.2	28.2	0.0	0.0	88454.0	2495114.1	63
2012-06-23	28.2	28.2	28.0	28.2	0.0	0.0	27224.0	766727.4	47
2012-06-20	28.2	28.3	28.2	28.2	0.0	0.0	20648.0	583690.1	33
2012-06-19	28.3	28.4	28.1	28.2	0.0	0.0	58203.0	1642464.6	61
2012-06-18	28.1	28.2	28.0	28.2	0.3	1.08	69387.0	1952178.5	72
2012-06-17	28.0	28.0	27.8	27.9	-0.1	-0.36	35442.0	989076.8	27
2012-06-16	28.3	28.3	27.6	28.0	-0.1	-0.36	212218.0	5929383.6	129
2012-06-13	28.2	28.3	28.1	28.1	0.1	0.36	49502.0	1393989.5	47
2012-06-12	28.1	28.2	28.0	28.0	-0.5	-1.75	96414.0	2704813.9	58
2012-06-11	28.2	28.6	28.0	28.5	0.2	0.71	241191.0	6819457.2	151
2012-06-10	28.0	28.3	28.0	28.3	0.2	0.71	12197.0	344150.7	30
2012-06-09	28.2	28.2	28.0	28.1	0.3	1.08	94098.0	2638023.0	104
2012-06-06	27.9	28.0	27.6	27.8	0.0	0.0	115955.0	3224861.8	110
2012-06-05	27.9	28.0	27.7	27.8	0.1	0.36	81842.0	2273203.9	82
2012-06-04	27.6	27.8	27.6	27.7	-0.2	-0.72	60035.0	1664813.6	53
2012-06-03	27.4	27.9	27.3	27.9	0.6	2.2	157347.0	4330383.3	118
2012-06-02	27.0	27.5	27.0	27.3	-1.2	-4.21	251903.0	6894862.2	159
2012-05-30	28.6	29.1	28.3	28.5	-0.4	-1.38	91154.0	2606039.2	115
2012-05-29	28.8	29.0	28.5	28.9	0.1	0.35	82022.0	2356565.5	72
2012-05-28	28.3	28.8	28.2	28.8	0.6	2.13	77812.0	2218991.2	111
2012-05-27	28.4	28.4	28.1	28.2	-0.4	-1.4	80023.0	2259037.0	65
2012-05-26	28.5	28.8	28.5	28.6	0.1	0.35	98421.0	2822453.1	85
2012-05-23	28.4	28.6	28.2	28.5	0.0	0.0	32931.0	937606.3	52
2012-05-22	28.3	28.9	28.3	28.5	0.3	1.06	99181.0	2830637.9	135
2012-05-21	27.9	28.2	27.8	28.2	0.3	1.08	71443.0	2002648.1	90
2012-05-20	27.7	28.0	27.7	27.9	0.2	0.72	95255.0	2652007.9	107
2012-05-19	27.8	28.0	27.5	27.7	-0.4	-1.42	158619.0	4392042.9	116
2012-05-16	28.1	28.4	27.9	28.1	-0.5	-1.75	158046.0	4446973.8	132
2012-05-15	28.8	28.8	28.4	28.6	0.0	0.0	52504.0	1499425.1	75
2012-05-14	28.6	28.6	28.0	28.6	-0.2	-0.69	306578.0	8678934.9	252
2012-05-13	29.7	29.7	28.8	28.8	-0.9	-3.03	166372.0	4834683.8	174
2012-05-12	29.5	29.7	28.9	29.7	-0.1	-0.34	101553.0	2967022.0	157
2012-05-09	30.0	30.0	29.4	29.8	-0.2	-0.67	112899.0	3345772.7	140
2012-05-08	30.1	30.4	30.0	30.0	0.1	0.33	165037.0	4984766.7	213
2012-05-07	29.7	29.9	29.6	29.9	-0.2	-0.66	376087.0	10587118.6	143
2012-05-06	30.0	30.1	29.7	30.1	0.0	0.0	174772.0	5233424.2	129
2012-05-05	29.9	30.1	29.7	30.1	-0.1	-0.33	114869.0	3432921.3	131
2012-05-02	30.2	30.5	30.0	30.2	0.0	0.0	149465.0	4508402.1	137
2012-05-01	30.0	30.2	29.9	30.2	0.0	0.0	198715.0	5971925.5	161
2012-04-30	30.4	30.4	30.0	30.2	-0.2	-0.66	255998.0	7705109.6	214
2012-04-29	29.7	30.8	29.7	30.4	0.6	2.01	1001461.0	30490874.1	733
2012-04-28	29.4	29.8	29.3	29.8	0.6	2.05	556279.0	16400658.7	357
2012-04-25	29.1	29.2	28.7	29.2	0.2	0.69	276655.0	8018623.1	274
2012-04-24	29.6	29.7	28.7	29.0	-0.5	-1.69	627012.0	18194026.3	439
2012-04-23	30.2	30.2	29.5	29.5	-1.0	-3.28	251613.0	7492485.6	317
2012-04-22	30.7	30.7	30.3	30.5	-0.3	-0.97	136497.0	4157467.3	170
2012-04-21	30.1	30.8	30.0	30.8	0.6	1.99	272859.0	8282529.4	275
2012-04-18	30.3	30.4	29.9	30.2	-0.2	-0.66	336996.0	10139068.6	315
2012-04-17	30.3	30.6	30.1	30.4	0.3	1.0	385427.0	11660901.8	323
2012-04-16	30.4	30.6	29.7	30.1	-0.6	-1.95	276181.0	8319757.7	214
2012-04-15	30.4	30.8	30.2	30.7	0.0	0.0	194234.0	5941519.9	202
2012-04-14	31.2	31.4	30.6	30.7	-0.5	-1.6	234664.0	7233575.7	238
2012-04-11	31.0	31.4	30.1	31.2	0.2	0.65	372745.0	11460648.8	270
2012-04-10	31.8	32.1	31.0	31.0	-1.2	-3.73	219047.0	6966096.6	229
2012-04-09	32.2	32.5	31.4	32.2	-0.7	-2.13	310759.0	9922188.8	289
2012-04-08	33.8	33.9	32.1	32.9	-0.8	-2.37	356618.0	11832214.4	317
2012-04-07	33.9	34.0	33.7	33.7	-0.2	-0.59	309331.0	10475476.5	238
2012-04-04	33.9	33.9	33.6	33.9	0.2	0.59	176239.0	5951094.0	160
2012-04-03	33.9	34.1	33.6	33.7	-0.2	-0.59	367252.0	12433580.6	306
2012-04-02	33.7	33.9	33.5	33.9	0.3	0.89	189440.0	6387035.5	214
2012-04-01	33.5	33.6	33.4	33.6	0.0	0.0	356984.0	11969569.1	245
2012-03-31	34.0	34.2	33.4	33.6	-0.1	-0.3	503671.0	17010203.2	298
2012-03-28	33.9	34.0	33.6	33.7	-0.2	-0.59	134220.0	4533907.6	153
2012-03-27	34.2	34.4	33.8	33.9	-0.2	-0.59	505127.0	17200694.3	290
2012-03-26	34.0	34.5	33.9	34.1	0.2	0.59	899013.0	30741424.8	482
2012-03-25	33.4	34.1	33.3	33.9	0.6	1.8	1295753.0	43805733.3	711
2012-03-24	33.0	33.4	32.9	33.3	0.5	1.52	381195.0	12680563.5	222
2012-03-21	32.9	33.1	32.8	32.8	-0.1	-0.3	248530.0	8200095.8	204
2012-03-20	33.1	33.2	32.9	32.9	-0.5	-1.5	250095.0	8251004.0	192
2012-03-19	33.1	33.4	32.9	33.4	0.4	1.21	513860.0	17014653.4	295
[truncated: 2,637 more rows]
