# Supplementary material for: Effective short-term forecasts of Saudi stock price trends using technical indicators and large-scale multivariate time series
Source: PeerJ Comput Sci. 2023 Jan 6;9:e1205. doi: 10.7717/peerj-cs.1205 (PMC10280263; doi:10.7717/peerj-cs.1205)
Supplement: Supplemental Information 3 [file peerj-cs-09-1205-s003.zip › TASI Dataset 2021/NAMA CHEMICALS_2210.csv]

date	open	high	low	close	change	change_percent	volume_traded	value_traded_SAR	number_trades
2020-03-19	15.5	17.1	15.5	17.0	1.0	6.25	491257.0	8196605.24	657
2020-03-18	16.0	16.5	15.8	16.0	-0.12	-0.74	271633.0	4395653.62	448
2020-03-17	15.86	16.76	15.4	16.12	0.24	1.51	497942.0	7982217.16	755
2020-03-16	17.62	17.62	15.88	15.88	-1.74	-9.88	1195640.0	19490747.64	1217
2020-03-15	19.0	19.2	17.62	17.62	-0.92	-4.96	344249.0	6424043.44	423
2020-03-12	18.5	19.0	18.28	18.54	-1.76	-8.67	883765.0	16345047.22	982
2020-03-11	21.9	22.1	20.0	20.3	-1.52	-6.97	497228.0	10652173.6	729
2020-03-10	20.4	21.82	19.6	21.82	1.98	9.98	926201.0	19107641.36	1311
2020-03-09	19.84	20.7	19.84	19.84	-2.2	-9.98	370820.0	7369542.7	349
2020-03-08	22.3	23.4	22.04	22.04	-2.44	-9.97	366121.0	8250501.84	530
2020-03-05	24.64	24.88	24.3	24.48	-0.1	-0.41	355762.0	8734185.6	542
2020-03-04	24.2	24.86	24.0	24.58	0.22	0.9	327993.0	8014136.66	558
2020-03-03	24.04	24.6	24.0	24.36	0.68	2.87	288773.0	6985670.7	412
2020-03-02	25.0	25.0	23.6	23.68	-0.32	-1.33	442128.0	10847805.6	613
2020-03-01	24.98	24.98	23.9	24.0	-1.5	-5.88	415982.0	10102840.84	600
2020-02-27	25.2	26.2	25.2	25.5	-0.05	-0.2	684550.0	17660806.05	716
2020-02-26	25.7	25.7	25.0	25.55	-0.25	-0.97	261267.0	6635842.95	419
2020-02-25	25.2	25.9	25.0	25.8	0.3	1.18	409208.0	10454568.1	541
2020-02-24	27.0	27.0	25.2	25.5	-1.35	-5.03	830330.0	21652255.95	1007
2020-02-23	26.7	27.2	26.7	26.85	0.15	0.56	402050.0	10815493.5	436
2020-02-20	26.9	27.4	26.5	26.7	-0.2	-0.74	828377.0	22282558.0	1063
2020-02-19	27.0	27.4	26.4	26.9	0.1	0.37	931092.0	25113538.55	1090
2020-02-18	25.95	27.0	25.55	26.8	1.65	6.56	921823.0	24560361.85	1199
2020-02-17	24.6	25.5	24.6	25.15	0.43	1.74	265177.0	6675382.79	506
2020-02-16	25.8	25.8	24.5	24.72	-0.78	-3.06	337309.0	8420242.58	592
2020-02-13	26.85	27.0	25.5	25.5	-1.5	-5.56	714985.0	18711451.7	913
2020-02-12	27.0	27.7	26.3	27.0	0.0	0.0	996349.0	26990757.35	1402
2020-02-11	25.8	27.25	25.5	27.0	1.7	6.72	2072518.0	55146311.2	2361
2020-02-10	25.15	25.8	25.0	25.3	0.3	1.2	1002899.0	25591253.65	1177
2020-02-09	24.7	25.45	24.3	25.0	0.2	0.81	594114.0	14742037.36	863
2020-02-06	24.24	25.65	24.24	24.8	0.68	2.82	1300793.0	32643401.04	1711
2020-02-05	24.5	24.7	24.1	24.12	-0.24	-0.99	222255.0	5424862.3	409
2020-02-04	23.92	24.78	23.82	24.36	0.44	1.84	716003.0	17351640.88	865
2020-02-03	23.66	23.96	23.2	23.92	0.3	1.27	138596.0	3280328.62	311
2020-02-02	23.32	23.98	23.3	23.62	-0.18	-0.76	163387.0	3870411.74	274
2020-01-30	24.0	24.0	23.8	23.8	-0.06	-0.25	109463.0	2614087.36	211
2020-01-29	23.94	24.08	23.8	23.86	-0.08	-0.33	71283.0	1704759.98	190
2020-01-28	23.5	24.04	23.46	23.94	0.36	1.53	178269.0	4241927.66	408
2020-01-27	24.34	24.44	23.58	23.58	-0.78	-3.2	362882.0	8711588.5	567
2020-01-26	24.72	24.78	24.36	24.36	-0.44	-1.77	251517.0	6178447.48	375
2020-01-23	25.0	25.0	24.7	24.8	-0.2	-0.8	231883.0	5757597.44	411
2020-01-22	25.2	25.4	24.98	25.0	-0.2	-0.79	491602.0	12323207.59	490
2020-01-21	25.6	25.6	25.15	25.2	-0.15	-0.59	352080.0	8930502.6	548
2020-01-20	25.1	25.7	25.0	25.35	0.2	0.8	1031929.0	26165653.35	1033
2020-01-19	25.25	25.25	24.96	25.15	0.15	0.6	384522.0	9641502.97	462
2020-01-16	25.1	25.2	24.86	25.0	-0.05	-0.2	246014.0	6144970.15	444
2020-01-15	24.7	25.25	24.56	25.05	0.39	1.58	519799.0	12991482.78	857
2020-01-14	25.2	25.25	24.6	24.66	-0.39	-1.56	567892.0	14155565.61	937
2020-01-13	25.65	25.8	24.96	25.05	-0.25	-0.99	1377166.0	34744657.63	1748
2020-01-12	23.64	25.7	23.64	25.3	1.8	7.66	2442172.0	61034529.46	2955
2020-01-09	22.78	23.52	22.78	23.5	1.22	5.48	624785.0	14576426.52	897
2020-01-08	22.6	22.68	22.1	22.28	-0.62	-2.71	224339.0	5040242.32	528
2020-01-07	23.2	23.26	22.8	22.9	-0.16	-0.69	264931.0	6120432.72	486
2020-01-06	23.2	23.2	22.8	23.06	-0.04	-0.17	205151.0	4717058.66	507
2020-01-05	23.4	23.48	23.04	23.1	-0.48	-2.04	441741.0	10267637.36	813
2020-01-02	23.6	24.0	23.48	23.58	-0.02	-0.08	602466.0	14324696.52	1085
2020-01-01	23.6	23.8	23.52	23.6	-0.02	-0.08	251521.0	5949386.0	465
2019-12-31	23.7	23.82	23.48	23.62	-0.16	-0.67	618645.0	14619701.36	877
2019-12-30	23.96	24.12	23.7	23.78	-0.18	-0.75	579482.0	13876006.84	888
2019-12-29	24.3	24.4	23.9	23.96	-0.42	-1.72	755117.0	18159482.92	1117
2019-12-26	24.3	24.9	24.28	24.38	0.1	0.41	645034.0	15860250.06	796
2019-12-25	23.8	24.64	23.7	24.28	0.46	1.93	1110382.0	26900770.6	1356
2019-12-24	23.72	24.14	23.5	23.82	0.02	0.08	960332.0	22879683.12	1265
2019-12-23	23.92	24.1	23.7	23.8	-0.12	-0.5	276810.0	6594830.98	494
2019-12-22	23.86	24.24	23.86	23.92	0.02	0.08	317264.0	7621360.18	457
2019-12-19	24.2	24.36	23.76	23.9	-0.12	-0.5	797975.0	19154680.72	901
2019-12-18	23.38	24.02	23.38	24.02	0.62	2.65	659457.0	15645542.92	1020
2019-12-17	23.2	23.6	23.2	23.4	0.02	0.09	389737.0	9116052.14	587
2019-12-16	22.84	23.38	22.84	23.38	0.38	1.65	240146.0	5551063.16	433
2019-12-15	23.16	23.16	22.5	23.0	-0.04	-0.17	188394.0	4303922.76	324
2019-12-12	23.5	23.5	22.78	23.04	-0.38	-1.62	440647.0	10141733.74	650
2019-12-11	23.14	23.58	23.04	23.42	0.42	1.83	573729.0	13424277.54	904
2019-12-10	22.58	23.3	22.4	23.0	0.4	1.77	347626.0	7994436.02	757
2019-12-09	23.32	23.4	22.2	22.6	-0.66	-2.84	269831.0	6191533.32	454
2019-12-08	23.28	23.7	23.24	23.26	0.04	0.17	398043.0	9340786.88	644
2019-12-05	22.9	23.26	22.9	23.22	0.22	0.96	170569.0	3945949.22	279
2019-12-04	22.94	23.24	22.7	23.0	0.06	0.26	103860.0	2387658.22	256
2019-12-03	23.12	23.38	22.94	22.94	-0.14	-0.61	131266.0	3044308.84	236
2019-12-02	23.3	23.38	23.08	23.08	-0.12	-0.52	88577.0	2055231.64	199
2019-12-01	23.12	23.3	23.08	23.2	0.14	0.61	76982.0	1784321.64	194
2019-11-28	22.8	23.64	22.7	23.06	0.36	1.59	254572.0	5890446.1	518
2019-11-27	22.9	23.08	22.7	22.7	-0.36	-1.56	99921.0	2283266.54	250
2019-11-26	23.2	23.2	22.7	23.06	-0.12	-0.52	104823.0	2406436.92	311
2019-11-25	23.26	23.4	23.02	23.18	-0.14	-0.6	152959.0	3554013.72	335
2019-11-24	23.22	23.5	23.16	23.32	-0.08	-0.34	206283.0	4822852.6	248
2019-11-21	23.7	23.7	23.2	23.4	-0.18	-0.76	224461.0	5272493.32	391
2019-11-20	23.14	23.9	23.0	23.58	0.44	1.9	458233.0	10767181.44	839
2019-11-19	22.92	23.22	22.8	23.14	0.22	0.96	225948.0	5203001.88	425
2019-11-18	22.08	23.28	22.08	22.92	0.84	3.8	381645.0	8738020.1	775
2019-11-17	23.04	23.04	21.64	22.08	-1.04	-4.5	339394.0	7608560.94	589
2019-11-14	23.32	23.5	23.1	23.12	-0.28	-1.2	162584.0	3782359.36	316
2019-11-13	23.52	23.76	23.32	23.4	-0.4	-1.68	203572.0	4787444.88	390
2019-11-12	23.68	23.98	23.22	23.8	0.0	0.0	414635.0	9794114.3	629
2019-11-11	24.0	24.12	23.04	23.8	-0.48	-1.98	574018.0	13711011.3	801
2019-11-10	24.26	24.76	24.1	24.28	0.18	0.75	528145.0	12915678.58	677
2019-11-07	24.24	24.86	24.1	24.1	-0.14	-0.58	893697.0	21920101.62	1085
2019-11-06	23.96	24.76	23.48	24.24	0.24	1.0	632184.0	15313600.06	972
2019-11-05	23.8	25.0	23.8	24.0	0.34	1.44	1544028.0	37713439.6	2030
2019-11-04	22.42	23.66	22.42	23.66	1.14	5.06	734520.0	16944971.28	1166
2019-11-03	22.96	23.1	22.5	22.52	-0.78	-3.35	464170.0	10597966.76	610
2019-10-31	23.6	23.68	23.1	23.3	0.0	0.0	424728.0	9939293.32	692
2019-10-30	23.0	23.56	22.52	23.3	0.5	2.19	589600.0	13617682.52	994
2019-10-29	23.0	23.48	22.24	22.8	-0.24	-1.04	952572.0	21948657.26	1188
2019-10-28	22.52	23.3	22.52	23.04	0.58	2.58	1154609.0	26544137.0	1589
2019-10-27	21.4	22.48	21.4	22.46	0.96	4.47	1066229.0	23689329.8	1406
2019-10-24	21.96	22.1	21.5	21.5	-0.32	-1.47	554091.0	12112091.92	839
2019-10-23	20.96	22.0	20.96	21.82	0.92	4.4	1470992.0	31898827.52	2076
2019-10-22	20.82	20.98	20.74	20.9	-0.04	-0.19	210677.0	4391061.88	351
2019-10-21	20.94	21.06	20.68	20.94	-0.04	-0.19	393930.0	8218539.72	461
2019-10-20	20.8	21.1	20.78	20.98	0.32	1.55	510301.0	10672062.88	685
2019-10-17	20.1	21.0	19.9	20.66	0.56	2.79	683191.0	14044014.24	1079
2019-10-16	20.0	20.3	19.5	20.1	0.1	0.5	539229.0	10764070.56	788
2019-10-15	20.78	21.06	19.7	20.0	-0.5	-2.44	622229.0	12574232.68	1026
2019-10-14	21.54	21.68	20.3	20.5	-0.94	-4.38	743992.0	15732875.62	1138
2019-10-13	22.0	22.54	21.42	21.44	-0.46	-2.1	1424765.0	31380980.5	1682
2019-10-10	20.8	21.98	20.72	21.9	1.1	5.29	1273588.0	27158938.96	1533
2019-10-09	21.38	21.86	20.8	20.8	-0.44	-2.07	1314208.0	28115965.54	1705
2019-10-08	20.16	21.58	20.0	21.24	1.06	5.25	1762936.0	37085114.0	2501
2019-10-07	20.74	21.02	20.0	20.18	-0.34	-1.66	1604513.0	32806364.08	2329
2019-10-06	18.8	20.52	18.8	20.52	1.86	9.97	1366154.0	27059753.22	1465
2019-10-03	18.7	18.78	18.5	18.66	0.06	0.32	232471.0	4329197.62	301
2019-10-02	18.3	19.02	18.3	18.6	0.4	2.2	709506.0	13280969.14	994
2019-10-01	18.28	18.36	18.1	18.2	-0.18	-0.98	140327.0	2554597.16	320
2019-09-30	18.7	18.7	18.32	18.38	-0.16	-0.86	186229.0	3450556.08	313
2019-09-29	17.94	18.9	17.7	18.54	0.88	4.98	684251.0	12669937.02	1004
2019-09-26	17.66	17.88	17.6	17.66	0.02	0.11	194836.0	3459356.64	271
2019-09-25	17.84	18.12	17.62	17.64	0.04	0.23	476012.0	8493106.9	611
2019-09-24	17.36	17.6	17.36	17.6	0.28	1.62	243736.0	4268604.06	391
2019-09-22	17.6	17.64	17.28	17.32	0.1	0.58	220227.0	3814451.34	245
2019-09-19	17.56	17.74	17.22	17.22	-0.52	-2.93	206107.0	3599116.72	339
2019-09-18	17.94	17.96	17.5	17.74	0.14	0.8	158544.0	2798871.62	443
2019-09-17	17.76	17.98	17.5	17.6	-0.2	-1.12	175172.0	3108931.62	349
2019-09-16	18.9	19.0	17.66	17.8	-0.6	-3.26	353245.0	6524725.06	770
2019-09-15	18.3	18.4	18.0	18.4	-0.16	-0.86	77931.0	1421244.8	156
2019-09-12	18.32	18.8	18.32	18.56	0.26	1.42	118622.0	2207960.04	317
2019-09-11	18.7	18.7	18.1	18.3	-0.42	-2.24	101620.0	1869106.44	151
2019-09-10	19.08	19.08	18.7	18.72	-0.28	-1.47	138993.0	2613074.98	172
2019-09-09	19.0	19.14	18.92	19.0	-0.1	-0.52	76190.0	1450602.0	101
2019-09-08	19.0	19.2	18.94	19.1	0.3	1.6	93970.0	1786740.12	186
2019-09-05	19.1	19.1	18.78	18.8	-0.18	-0.95	75133.0	1419594.0	198
2019-09-04	19.0	19.04	18.8	18.98	0.08	0.42	107787.0	2042254.68	210
2019-09-03	18.98	19.7	18.7	18.9	0.0	0.0	354234.0	6753025.82	477
2019-09-02	18.42	19.44	18.3	18.9	0.36	1.94	115017.0	2165964.82	292
2019-09-01	18.6	18.94	18.54	18.54	-0.16	-0.86	53856.0	1010943.04	220
2019-08-29	19.02	19.06	18.7	18.7	-0.4	-2.09	98431.0	1857720.56	397
2019-08-28	19.0	19.2	19.0	19.1	-0.12	-0.62	101585.0	1944443.66	176
2019-08-27	19.7	19.7	19.18	19.22	-0.48	-2.44	125612.0	2428486.5	168
2019-08-26	19.62	19.7	19.3	19.7	0.2	1.03	147229.0	2866761.96	324
2019-08-25	20.08	20.22	19.5	19.5	-0.74	-3.66	184558.0	3649422.22	301
2019-08-22	20.06	20.8	20.02	20.24	0.24	1.2	277132.0	5678146.3	615
2019-08-21	20.22	20.4	19.9	20.0	-0.4	-1.96	124722.0	2504729.22	293
2019-08-20	20.66	20.72	20.4	20.4	-0.34	-1.64	184664.0	3801751.76	279
2019-08-19	20.8	20.8	20.6	20.74	-0.06	-0.29	64824.0	1341744.14	194
2019-08-18	20.94	20.96	20.8	20.8	-0.14	-0.67	104863.0	2190117.78	172
2019-08-08	20.82	20.96	20.64	20.94	0.14	0.67	68696.0	1434758.08	251
2019-08-07	20.9	20.9	20.5	20.8	0.0	0.0	66463.0	1380722.66	247
2019-08-06	20.52	20.8	20.5	20.8	0.18	0.87	116990.0	2408511.86	239
2019-08-05	20.88	20.88	20.52	20.62	-0.26	-1.25	65052.0	1341040.84	169
2019-08-04	21.08	21.08	20.8	20.88	-0.32	-1.51	33727.0	706451.36	142
2019-08-01	21.28	21.34	21.2	21.2	-0.1	-0.47	46463.0	988848.42	160
2019-07-31	21.5	21.54	21.18	21.3	-0.14	-0.65	83213.0	1774269.34	209
2019-07-30	21.2	21.44	21.14	21.44	0.2	0.94	63272.0	1342715.82	193
2019-07-29	21.38	21.5	21.18	21.24	-0.18	-0.84	76399.0	1627909.6	169
2019-07-28	21.04	21.42	21.04	21.42	-0.2	-0.93	66018.0	1406648.2	195
2019-07-25	21.3	21.7	21.3	21.62	0.22	1.03	37964.0	818038.56	107
2019-07-24	21.48	21.52	21.3	21.4	0.2	0.94	28372.0	607166.6	158
2019-07-23	21.8	21.94	21.2	21.2	-0.7	-3.2	120463.0	2601821.2	199
2019-07-22	22.0	22.1	21.9	21.9	-0.1	-0.45	77418.0	1700263.04	110
2019-07-21	22.1	22.3	22.0	22.0	-0.54	-2.4	137486.0	3037112.98	291
2019-07-18	22.8	22.86	22.52	22.54	-0.12	-0.53	143095.0	3242210.56	268
2019-07-17	22.28	23.0	22.2	22.66	0.38	1.71	716151.0	16279009.42	994
2019-07-16	22.16	22.28	22.12	22.28	0.14	0.63	54683.0	1214529.78	138
2019-07-15	22.24	22.3	22.12	22.14	-0.04	-0.18	107989.0	2397543.54	158
2019-07-14	22.1	22.2	22.06	22.18	0.14	0.64	73261.0	1621003.58	182
2019-07-11	22.26	22.26	22.0	22.04	-0.1	-0.45	44731.0	989490.16	134
2019-07-10	21.9	22.32	21.9	22.14	0.14	0.64	124544.0	2762317.04	182
2019-07-09	22.0	22.1	21.86	22.0	0.0	0.0	54702.0	1203184.76	103
2019-07-08	22.06	22.12	21.9	22.0	-0.3	-1.35	84025.0	1849338.22	167
2019-07-07	22.26	22.36	22.22	22.3	0.06	0.27	38731.0	862545.76	92
2019-07-04	22.22	22.36	22.22	22.24	-0.06	-0.27	45294.0	1008911.26	100
2019-07-03	22.5	22.68	22.28	22.3	-0.2	-0.89	69023.0	1548183.38	155
2019-07-02	22.3	22.76	22.3	22.5	0.18	0.81	125145.0	2824068.94	286
2019-07-01	22.28	22.32	22.1	22.32	0.16	0.72	72029.0	1602232.38	155
2019-06-30	22.38	22.38	22.02	22.16	-0.02	-0.09	50155.0	1113283.54	131
2019-06-27	22.28	22.4	22.16	22.18	0.02	0.09	85943.0	1911909.52	167
2019-06-26	22.3	22.3	22.1	22.16	0.0	0.0	45042.0	1000313.92	98
2019-06-25	22.4	22.6	21.98	22.16	0.16	0.73	181307.0	4045723.46	455
2019-06-24	22.2	22.2	21.8	22.0	-0.16	-0.72	53438.0	1172920.84	146
2019-06-23	22.78	22.8	22.0	22.16	-0.34	-1.51	117887.0	2618116.54	220
2019-06-20	22.52	22.54	22.4	22.5	-0.16	-0.71	82278.0	1846920.2	165
2019-06-19	23.0	23.06	22.6	22.66	-0.2	-0.87	78587.0	1796252.78	199
2019-06-18	22.9	22.9	22.76	22.86	-0.02	-0.09	72985.0	1666017.5	170
2019-06-17	22.78	23.0	22.64	22.88	0.08	0.35	144884.0	3303887.38	290
2019-06-16	22.5	22.86	22.5	22.8	0.28	1.24	73645.0	1666297.28	173
2019-06-13	22.84	22.9	22.52	22.52	-0.42	-1.83	109265.0	2487924.56	199
2019-06-12	23.2	23.48	22.7	22.94	-0.28	-1.21	154914.0	3572845.46	298
2019-06-11	22.1	23.48	22.1	23.22	1.14	5.16	332392.0	7631319.14	670
2019-06-10	22.08	22.3	22.0	22.08	0.08	0.36	135918.0	3007407.92	193
2019-06-09	22.08	22.08	21.92	22.0	0.18	0.82	59787.0	1316866.1	137
2019-05-30	21.8	21.94	21.76	21.82	0.22	1.02	47636.0	1039692.1	118
2019-05-29	22.0	22.0	21.6	21.6	-0.3	-1.37	59829.0	1302245.02	178
2019-05-28	21.98	22.0	21.78	21.9	-0.04	-0.18	66336.0	1455968.14	115
2019-05-27	22.0	22.04	21.94	21.94	-0.06	-0.27	47092.0	1035706.64	96
2019-05-26	22.36	22.36	22.0	22.0	-0.44	-1.96	28416.0	627960.98	90
2019-05-23	22.48	22.8	22.44	22.44	-0.06	-0.27	68799.0	1549450.5	73
2019-05-22	22.52	22.52	22.34	22.5	0.06	0.27	32462.0	729531.96	55
2019-05-21	22.2	22.6	22.2	22.44	0.2	0.9	61759.0	1383726.96	121
2019-05-20	22.8	22.8	22.04	22.24	-0.74	-3.22	34938.0	782500.92	81
2019-05-19	23.2	23.2	22.9	22.98	-0.52	-2.21	42651.0	984301.12	124
2019-05-16	23.0	23.76	23.0	23.5	0.28	1.21	89781.0	2106120.46	212
2019-05-15	23.5	23.64	23.22	23.22	0.22	0.96	33719.0	791937.72	113
2019-05-14	23.0	23.5	22.3	23.0	0.3	1.32	123887.0	2845139.62	229
2019-05-13	23.0	24.6	22.7	22.7	0.1	0.44	125784.0	2948898.54	310
2019-05-12	23.02	23.1	22.6	22.6	-1.0	-4.24	76920.0	1758134.34	127
2019-05-09	23.66	23.98	23.6	23.6	-0.44	-1.83	41921.0	998061.04	111
2019-05-08	24.06	24.3	24.02	24.04	-0.26	-1.07	42857.0	1034368.32	123
2019-05-07	24.06	24.88	23.9	24.3	0.0	0.0	113483.0	2750828.6	198
2019-05-06	24.4	24.4	23.9	24.3	-0.36	-1.46	152326.0	3663940.34	173
2019-05-05	25.0	25.0	24.4	24.66	-0.44	-1.75	83697.0	2058574.8	201
2019-05-02	25.55	25.55	25.1	25.1	-0.45	-1.76	46924.0	1186824.9	145
2019-05-01	25.7	25.7	25.4	25.55	-0.15	-0.58	28815.0	734448.95	84
2019-04-30	25.8	25.85	25.4	25.7	0.0	0.0	45398.0	1165300.2	91
2019-04-29	25.6	25.9	25.5	25.7	-0.05	-0.19	40650.0	1041904.95	96
2019-04-28	26.1	26.1	25.75	25.75	-0.1	-0.39	30997.0	803088.95	83
2019-04-25	25.75	26.2	25.6	25.85	0.0	0.0	51855.0	1341107.65	144
2019-04-24	26.2	26.2	25.75	25.85	-0.15	-0.58	43163.0	1116589.65	119
2019-04-23	26.0	26.0	25.8	26.0	0.0	0.0	74419.0	1931022.1	147
2019-04-22	26.4	26.45	26.0	26.0	-0.5	-1.89	120879.0	3163073.1	189
2019-04-21	26.6	26.6	26.35	26.5	-0.1	-0.38	36192.0	959520.25	115
2019-04-18	26.6	26.85	26.55	26.6	-0.2	-0.75	61897.0	1653102.85	189
2019-04-17	27.05	27.1	26.8	26.8	-0.05	-0.19	93791.0	2527016.0	199
2019-04-16	27.0	27.0	26.7	26.85	-0.15	-0.56	63774.0	1713479.05	177
2019-04-15	27.0	27.2	27.0	27.0	-0.2	-0.74	90341.0	2444165.8	162
2019-04-14	27.3	27.5	27.05	27.2	-0.1	-0.37	91940.0	2511812.05	200
2019-04-11	27.35	27.35	27.0	27.3	-0.05	-0.18	137808.0	3752480.1	206
2019-04-10	27.4	27.5	27.3	27.35	-0.05	-0.18	106847.0	2931155.9	138
2019-04-09	27.15	27.75	27.1	27.4	0.2	0.74	233573.0	6430273.6	352
2019-04-08	27.0	27.4	26.95	27.2	-0.15	-0.55	281860.0	7655723.5	388
2019-04-07	26.65	27.5	26.3	27.35	0.65	2.43	482796.0	13074076.5	606
2019-04-04	26.6	26.7	26.35	26.7	0.1	0.38	144356.0	3825032.35	163
2019-04-03	26.6	26.85	26.55	26.6	0.15	0.57	163167.0	4352364.2	241
2019-04-02	26.3	26.45	26.3	26.45	0.2	0.76	73343.0	1933167.1	103
2019-04-01	26.2	26.4	26.2	26.25	-0.15	-0.57	65201.0	1714910.25	84
2019-03-31	26.5	26.6	26.2	26.4	0.0	0.0	50340.0	1328624.75	89
2019-03-28	26.45	26.6	26.3	26.4	-0.05	-0.19	114419.0	3027651.15	148
2019-03-27	26.1	26.45	26.05	26.45	0.25	0.95	170360.0	4477646.75	189
2019-03-26	26.25	26.35	26.1	26.2	-0.1	-0.38	62811.0	1649746.35	109
2019-03-25	26.5	26.5	26.15	26.3	-0.2	-0.75	53261.0	1401651.35	149
2019-03-24	26.7	26.9	26.5	26.5	-0.2	-0.75	134116.0	3582626.3	173
2019-03-21	26.7	26.95	26.5	26.7	0.0	0.0	172753.0	4617871.2	242
2019-03-20	26.85	27.45	26.7	26.7	-0.1	-0.37	821303.0	22231814.6	772
2019-03-19	26.55	26.85	26.5	26.8	0.35	1.32	135450.0	3610136.45	239
2019-03-18	26.45	26.55	26.4	26.45	-0.05	-0.19	59255.0	1569216.55	103
2019-03-17	26.55	26.7	26.5	26.5	-0.05	-0.19	81405.0	2164885.9	111
2019-03-14	26.5	26.7	26.45	26.55	0.1	0.38	92327.0	2451790.3	189
2019-03-13	26.4	26.6	26.4	26.45	0.05	0.19	44173.0	1169598.8	96
2019-03-12	26.35	26.45	26.3	26.4	-0.1	-0.38	83224.0	2192336.05	126
2019-03-11	26.45	26.5	26.25	26.5	0.05	0.19	96689.0	2548989.9	152
2019-03-10	26.75	26.75	26.45	26.45	-0.15	-0.56	157516.0	4177204.6	177
2019-03-07	26.7	26.75	26.45	26.6	-0.2	-0.75	109046.0	2899715.65	174
2019-03-06	26.25	27.2	26.05	26.8	0.6	2.29	519103.0	13878496.95	952
2019-03-05	26.25	26.45	26.0	26.2	-0.05	-0.19	182148.0	4775083.45	293
2019-03-04	26.5	26.55	26.25	26.25	-0.05	-0.19	127472.0	3367879.65	284
2019-03-03	27.15	27.15	26.15	26.3	-0.85	-3.13	484788.0	12921915.8	679
2019-02-28	27.45	27.5	27.15	27.15	-0.35	-1.27	256067.0	6985902.65	319
2019-02-27	27.7	27.75	27.4	27.5	-0.4	-1.43	139369.0	3835101.25	175
2019-02-26	27.5	27.9	27.5	27.9	0.25	0.9	165098.0	4577092.55	166
2019-02-25	27.7	27.8	27.5	27.65	-0.1	-0.36	175004.0	4836206.2	245
2019-02-24	27.8	28.0	27.75	27.75	0.0	0.0	182067.0	5074086.5	173
2019-02-21	27.85	28.0	27.65	27.75	-0.05	-0.18	140245.0	3903489.6	201
2019-02-20	27.8	28.05	27.7	27.8	-0.1	-0.36	152033.0	4234207.05	182
2019-02-19	27.95	28.4	27.7	27.9	-0.05	-0.18	321019.0	9009722.75	661
2019-02-18	28.6	28.65	27.85	27.95	-0.5	-1.76	491823.0	13820059.35	484
2019-02-17	28.2	28.95	28.2	28.45	0.15	0.53	547045.0	15642929.8	660
2019-02-14	27.9	28.3	27.9	28.3	0.4	1.43	246692.0	6923563.95	285
2019-02-13	27.55	28.3	27.25	27.9	0.3	1.09	312051.0	8690955.45	503
2019-02-12	27.8	28.15	27.0	27.6	-0.25	-0.9	310407.0	8591952.35	516
2019-02-11	28.0	29.2	27.75	27.85	0.7	2.58	1644250.0	46930498.3	2325
2019-02-10	27.2	27.3	27.05	27.15	-0.15	-0.55	84008.0	2281748.2	191
2019-02-07	27.85	27.85	27.2	27.3	-0.65	-2.33	122303.0	3358752.5	282
2019-02-06	28.0	28.1	27.55	27.95	-0.15	-0.53	239106.0	6646916.8	319
2019-02-05	28.0	28.15	27.9	28.1	-0.1	-0.35	79050.0	2216130.8	113
2019-02-04	28.0	28.2	27.7	28.2	0.2	0.71	113431.0	3167818.3	210
2019-02-03	28.15	28.25	27.85	28.0	-0.15	-0.53	150457.0	4220789.4	199
2019-01-31	28.5	28.5	28.1	28.15	-0.35	-1.23	130504.0	3693939.55	226
2019-01-30	28.25	28.8	28.15	28.5	0.4	1.42	264337.0	7528095.3	407
2019-01-29	28.3	28.4	28.1	28.1	-0.15	-0.53	205520.0	5792574.4	249
2019-01-28	28.4	28.6	28.0	28.25	-0.1	-0.35	312114.0	8822721.8	454
2019-01-27	27.8	28.8	27.8	28.35	0.5	1.8	576791.0	16338716.7	867
2019-01-24	27.9	28.5	27.7	27.85	0.0	0.0	504550.0	14204313.45	885
2019-01-23	28.25	28.3	27.85	27.85	-0.45	-1.59	472022.0	13264748.5	666
2019-01-22	28.15	29.35	27.7	28.3	0.15	0.53	654939.0	18780294.15	964
2019-01-21	28.45	28.45	27.95	28.15	-0.2	-0.71	162203.0	4552730.45	308
2019-01-20	28.0	28.55	28.0	28.35	0.5	1.8	508221.0	14389886.2	805
2019-01-17	26.95	28.2	26.9	27.85	0.75	2.77	429231.0	11921845.2	747
2019-01-16	27.1	27.15	26.85	27.1	0.15	0.56	147741.0	3990923.05	210
2019-01-15	27.15	27.15	26.8	26.95	-0.2	-0.74	110041.0	2967782.4	256
2019-01-14	26.8	27.3	26.0	27.15	0.1	0.37	252362.0	6820560.55	421
2019-01-13	27.35	27.35	26.9	27.05	-0.3	-1.1	348462.0	9430456.25	497
2019-01-10	28.35	28.35	27.2	27.35	-0.55	-1.97	420473.0	11592523.05	622
2019-01-09	28.35	28.4	27.8	27.9	-0.4	-1.41	475774.0	13345971.9	667
2019-01-08	28.5	29.75	28.15	28.3	1.0	3.66	1614435.0	46866403.75	2456
2019-01-07	27.05	27.8	27.05	27.3	0.25	0.92	307740.0	8472431.2	581
2019-01-06	27.1	27.2	26.9	27.05	-0.05	-0.18	133835.0	3621944.55	185
2019-01-03	27.15	27.15	26.55	27.1	0.0	0.0	126829.0	3407123.35	249
2019-01-02	27.1	27.1	26.8	27.1	0.0	0.0	95115.0	2568253.7	130
2019-01-01	27.0	27.15	26.8	27.1	-0.05	-0.18	37923.0	1024494.25	118
2018-12-31	27.3	27.3	26.8	27.15	-0.05	-0.18	71670.0	1935271.85	219
2018-12-30	27.2	27.3	27.0	27.2	-0.15	-0.55	127204.0	3448980.25	244
2018-12-27	27.35	27.6	27.05	27.35	0.35	1.3	116768.0	3190083.05	255
2018-12-26	26.95	27.8	26.95	27.0	0.3	1.12	292074.0	7988990.15	554
2018-12-25	26.7	26.95	26.5	26.7	-0.4	-1.48	59116.0	1577470.7	133
2018-12-24	27.4	27.4	26.8	27.1	0.1	0.37	233214.0	6329002.8	313
2018-12-23	26.0	27.0	24.72	27.0	-0.45	-1.64	213327.0	5654085.83	331
2018-12-20	27.5	28.0	26.6	27.45	-0.5	-1.79	376385.0	10248603.75	619
2018-12-19	28.4	28.9	27.1	27.95	-0.75	-2.61	249303.0	7021899.9	389
2018-12-18	28.8	28.9	28.5	28.7	-0.3	-1.03	103452.0	2970171.2	245
2018-12-17	29.2	29.2	28.85	29.0	-0.2	-0.68	183789.0	5327307.6	233
2018-12-16	29.25	29.3	28.8	29.2	-0.15	-0.51	146779.0	4272827.55	206
2018-12-13	29.15	29.55	29.15	29.35	-0.2	-0.68	132808.0	3898657.95	222
2018-12-12	29.3	29.6	29.2	29.55	0.2	0.68	99892.0	2940069.5	175
2018-12-11	29.5	29.9	29.3	29.35	0.1	0.34	145049.0	4290954.75	374
2018-12-10	29.15	29.4	29.0	29.25	-0.25	-0.85	123984.0	3611457.75	270
2018-12-09	29.8	29.8	29.0	29.5	-0.45	-1.5	157344.0	4635352.15	302
2018-12-06	29.95	30.2	29.5	29.95	-0.05	-0.17	196177.0	5853679.35	348
2018-12-05	30.1	30.3	29.75	30.0	-0.35	-1.15	340596.0	10232469.75	463
2018-12-04	30.1	30.4	29.9	30.35	0.25	0.83	446604.0	13468395.65	760
2018-12-03	30.45	30.5	29.9	30.1	-0.1	-0.33	281053.0	8461129.6	577
2018-12-02	30.3	30.95	30.05	30.2	0.35	1.17	1015014.0	30956314.65	1242
2018-11-29	29.15	30.15	29.0	29.85	0.6	2.05	801062.0	23795007.4	1167
2018-11-28	29.2	29.35	28.5	29.25	-0.1	-0.34	299817.0	8712862.55	323
2018-11-27	29.5	29.5	29.15	29.35	0.05	0.17	174607.0	5115721.5	298
2018-11-26	29.05	29.75	28.9	29.3	0.4	1.38	303761.0	8908903.9	576
2018-11-25	28.25	29.0	28.25	28.9	-0.15	-0.52	133513.0	3848114.7	278
2018-11-22	29.2	29.3	28.85	29.05	-0.25	-0.85	158408.0	4603840.35	280
2018-11-21	29.05	29.5	28.0	29.3	0.25	0.86	341280.0	9909043.95	560
2018-11-20	29.8	31.4	29.0	29.05	-0.25	-0.85	1451599.0	43874976.75	2118
2018-11-19	29.2	29.5	28.7	29.3	0.3	1.03	343437.0	10024329.65	499
2018-11-18	28.85	29.8	28.8	29.0	0.2	0.69	821760.0	24085745.9	1060
2018-11-15	28.9	29.25	28.5	28.8	0.0	0.0	404706.0	11694259.0	710
2018-11-14	28.8	28.95	28.1	28.8	-0.4	-1.37	379799.0	10873154.0	661
2018-11-13	29.25	29.85	29.0	29.2	-0.15	-0.51	589531.0	17351941.25	855
2018-11-12	29.0	29.55	28.9	29.35	0.3	1.03	409002.0	12010918.15	667
2018-11-11	28.7	29.6	28.3	29.05	0.35	1.22	553891.0	16121552.8	927
2018-11-08	28.65	29.15	28.5	28.7	-0.05	-0.17	257138.0	7410744.95	475
2018-11-07	29.25	29.25	28.45	28.75	-0.15	-0.52	344399.0	9917551.5	475
2018-11-06	29.1	29.9	28.75	28.9	-0.45	-1.53	364323.0	10703176.25	605
2018-11-05	29.2	30.1	29.0	29.35	0.3	1.03	699045.0	20584327.85	1238
2018-11-04	29.5	31.2	28.3	29.05	-1.65	-5.37	2642009.0	78303159.5	3556
2018-11-01	28.75	31.15	28.4	30.7	2.1	7.34	1414332.0	42272963.35	1469
2018-10-31	28.35	28.6	28.1	28.6	0.3	1.06	371615.0	10559907.45	338
2018-10-30	27.65	28.7	27.4	28.3	0.6	2.17	894703.0	25174589.65	968
2018-10-29	26.4	28.3	26.4	27.7	1.3	4.92	717743.0	19833053.55	1012
2018-10-28	25.35	26.75	24.9	26.4	1.1	4.35	536797.0	13928410.9	798
2018-10-25	25.0	25.5	24.9	25.3	1.1	4.55	250002.0	6312573.6	383
2018-10-24	25.3	25.55	24.2	24.2	-1.0	-3.97	271964.0	6847149.88	322
2018-10-23	23.54	25.4	23.3	25.2	1.8	7.69	496301.0	12148243.88	726
2018-10-22	24.24	24.66	23.1	23.4	-1.16	-4.72	249245.0	5904647.48	379
2018-10-21	23.04	24.7	23.04	24.56	-0.64	-2.54	304318.0	7388224.58	468
2018-10-18	25.1	25.45	24.88	25.2	0.05	0.2	313564.0	7879020.49	498
2018-10-17	25.05	26.05	24.8	25.15	0.15	0.6	490230.0	12387016.02	640
2018-10-16	25.8	25.8	23.28	25.0	-0.85	-3.29	876980.0	21555638.71	1182
2018-10-15	25.3	26.4	25.3	25.85	0.7	2.78	779717.0	20238490.95	801
2018-10-14	27.9	27.9	25.15	25.15	-2.75	-9.86	940756.0	23989781.05	1116
2018-10-11	27.65	28.2	27.5	27.9	-0.9	-3.13	466062.0	12994041.1	658
2018-10-10	28.2	29.0	28.2	28.8	0.4	1.41	362074.0	10383988.35	572
2018-10-09	29.05	29.15	28.4	28.4	-0.55	-1.9	422655.0	12197328.0	613
2018-10-08	28.0	29.25	28.0	28.95	0.95	3.39	823404.0	23752925.85	1352
2018-10-07	27.75	29.3	27.0	28.0	0.35	1.27	1144750.0	32563813.15	1579
2018-10-04	27.7	27.85	27.4	27.65	0.0	0.0	267409.0	7393850.75	409
2018-10-03	27.0	27.7	27.0	27.65	-0.05	-0.18	368748.0	10107212.3	508
2018-10-02	27.75	28.15	27.15	27.7	-0.05	-0.18	687894.0	19077898.7	964
2018-10-01	26.9	28.2	26.5	27.75	1.05	3.93	1754403.0	48344975.0	2093
2018-09-30	24.4	26.85	24.4	26.7	2.26	9.25	1918265.0	50585580.85	2004
2018-09-27	24.5	24.6	24.3	24.44	-0.22	-0.89	95570.0	2333884.9	183
2018-09-26	24.8	24.84	24.52	24.66	-0.08	-0.32	92406.0	2273045.2	143
2018-09-25	24.44	24.74	24.44	24.74	0.42	1.73	232668.0	5728625.96	343
2018-09-20	24.5	24.5	24.16	24.32	-0.18	-0.73	43651.0	1059813.9	123
2018-09-19	24.32	24.58	24.1	24.5	0.0	0.0	140386.0	3415365.2	326
2018-09-18	24.0	24.7	23.9	24.5	0.42	1.74	322642.0	7849483.12	477
2018-09-17	23.7	24.2	23.3	24.08	0.32	1.35	177541.0	4235399.12	255
2018-09-16	24.12	24.16	23.0	23.76	-0.3	-1.25	185880.0	4427903.5	288
2018-09-13	24.0	24.1	23.64	24.06	0.08	0.33	106441.0	2538458.44	222
2018-09-12	24.1	24.28	23.7	23.98	-0.02	-0.08	299233.0	7177554.64	376
2018-09-11	24.2	24.2	23.76	24.0	-0.42	-1.72	288699.0	6902763.02	374
2018-09-10	24.54	24.7	24.1	24.42	-0.3	-1.21	195013.0	4762657.36	186
2018-09-09	24.32	24.72	24.3	24.72	-0.12	-0.48	156068.0	3818029.92	210
2018-09-06	24.96	24.96	24.12	24.84	0.14	0.57	178262.0	4367092.36	271
2018-09-05	26.1	26.3	24.0	24.7	-1.15	-4.45	341257.0	8702680.37	533
2018-09-04	26.0	26.2	25.85	25.85	-0.15	-0.58	142718.0	3711079.35	240
2018-09-03	26.2	26.2	25.9	26.0	-0.15	-0.57	91671.0	2383099.25	167
2018-09-02	26.5	26.5	25.8	26.15	-0.2	-0.76	173874.0	4517812.7	229
2018-08-30	26.2	26.35	25.85	26.35	-0.15	-0.57	220620.0	5743256.8	235
2018-08-29	26.5	26.5	26.1	26.5	0.1	0.38	117600.0	3088943.5	195
2018-08-28	26.7	26.7	26.4	26.4	-0.1	-0.38	119353.0	3166662.1	138
2018-08-27	26.9	26.9	26.45	26.5	-0.3	-1.12	179063.0	4762383.35	200
2018-08-26	26.95	27.0	26.6	26.8	0.2	0.75	337186.0	9069570.25	384
2018-08-16	26.2	26.6	26.2	26.6	0.3	1.14	269244.0	7082559.2	361
2018-08-15	26.85	26.85	26.2	26.3	-0.55	-2.05	226194.0	5976811.65	384
2018-08-14	26.7	27.0	26.5	26.85	0.15	0.56	219809.0	5884997.8	437
2018-08-13	26.65	26.8	26.25	26.7	0.15	0.56	431295.0	11400621.0	490
2018-08-12	26.8	27.4	26.3	26.55	-0.05	-0.19	588108.0	15745297.2	727
2018-08-09	27.4	27.45	26.5	26.6	-0.65	-2.39	477541.0	12873460.1	587
2018-08-08	26.8	27.6	26.4	27.25	0.5	1.87	911974.0	24741932.15	1149
2018-08-07	27.05	27.05	26.5	26.75	-0.05	-0.19	508788.0	13617994.3	622
2018-08-06	26.25	27.3	25.8	26.8	0.75	2.88	920123.0	24541787.75	1493
2018-08-05	26.15	26.7	25.75	26.05	-0.2	-0.76	561542.0	14739888.2	878
2018-08-02	27.1	27.2	26.15	26.25	-0.95	-3.49	637502.0	16946032.6	1021
2018-08-01	28.1	28.1	26.7	27.2	-0.8	-2.86	1052387.0	28885660.45	1564
2018-07-31	29.0	29.05	28.0	28.0	-1.2	-4.11	755672.0	21530183.3	1117
2018-07-30	29.9	30.0	28.25	29.2	-1.7	-5.5	1389750.0	40338347.55	1769
2018-07-29	30.6	31.6	30.3	30.9	0.3	0.98	1202712.0	37130403.25	1565
2018-07-26	30.5	30.8	30.1	30.6	0.2	0.66	472742.0	14385617.8	853
2018-07-25	30.0	31.0	29.8	30.4	0.35	1.16	809066.0	24690537.55	1292
2018-07-24	30.8	30.9	29.8	30.05	-0.75	-2.44	657783.0	19913166.2	919
2018-07-23	29.25	31.3	29.2	30.8	1.7	5.84	1332423.0	40483804.1	1945
2018-07-22	29.55	29.7	29.0	29.1	-0.3	-1.02	292778.0	8553489.05	527
2018-07-19	28.6	29.7	28.6	29.4	1.1	3.89	673617.0	19676385.35	1269
2018-07-18	30.3	30.45	28.15	28.3	-1.9	-6.29	605856.0	17912072.25	820
2018-07-17	30.5	30.55	30.15	30.2	-0.55	-1.79	340162.0	10321390.0	463
2018-07-16	31.0	31.0	30.4	30.75	-0.25	-0.81	636076.0	19520604.85	827
2018-07-15	30.7	31.6	30.5	31.0	0.3	0.98	550263.0	17145664.95	800
2018-07-12	30.05	30.75	30.0	30.7	0.2	0.66	657360.0	19971970.4	864
2018-07-11	30.5	31.2	30.1	30.5	0.0	0.0	890582.0	27383239.65	1112
2018-07-10	30.3	31.8	30.15	30.5	0.1	0.33	1820974.0	56446497.6	2063
2018-07-09	29.0	31.2	28.55	30.4	1.45	5.01	1880970.0	56769251.15	2196
2018-07-08	28.25	28.95	28.0	28.95	0.4	1.4	487316.0	13843745.5	714
2018-07-05	29.0	29.0	28.0	28.55	-0.35	-1.21	337018.0	9617450.65	464
2018-07-04	29.5	29.5	28.9	28.9	-0.55	-1.87	298474.0	8688449.35	444
2018-07-03	29.35	30.0	29.25	29.45	0.25	0.86	773727.0	22860461.7	984
2018-07-02	29.0	29.35	28.65	29.2	0.3	1.04	604179.0	17518515.6	694
2018-07-01	28.4	29.3	28.4	28.9	0.6	2.12	778445.0	22495534.35	923
2018-06-28	28.0	28.5	27.9	28.3	0.25	0.89	442600.0	12488760.75	653
2018-06-27	28.1	28.6	27.8	28.05	-0.25	-0.88	503977.0	14168815.35	611
2018-06-26	28.0	28.6	27.75	28.3	0.3	1.07	714954.0	20137732.8	930
2018-06-25	28.8	29.1	27.9	28.0	-0.9	-3.11	640572.0	18241145.9	771
2018-06-24	29.35	29.4	28.7	28.9	-0.05	-0.17	836898.0	24280161.95	914
2018-06-21	29.0	29.9	28.7	28.95	0.15	0.52	1103694.0	32281962.85	1470
2018-06-20	28.5	30.6	28.45	28.8	0.55	1.95	2840681.0	83453914.65	3096
2018-06-12	26.0	28.4	25.4	28.25	2.05	7.82	1373560.0	37448471.4	1563
2018-06-11	26.6	26.7	24.56	26.2	-0.55	-2.06	1231594.0	31405903.97	1283
2018-06-10	27.3	27.35	26.5	26.75	-0.55	-2.01	632222.0	16960712.65	778
2018-06-07	28.0	28.0	27.25	27.3	-0.7	-2.5	472942.0	13017436.8	536
2018-06-06	28.0	28.15	27.4	28.0	0.55	2.0	522792.0	14522053.45	689
2018-06-05	27.55	27.65	27.15	27.45	-0.15	-0.54	290917.0	7955919.65	537
2018-06-04	28.0	28.35	27.45	27.6	-0.3	-1.08	653681.0	18179982.85	772
2018-06-03	28.1	28.65	27.3	27.9	-0.5	-1.76	837095.0	23422899.15	948
2018-05-31	28.7	28.8	28.2	28.4	-0.4	-1.39	546106.0	15539217.5	585
2018-05-30	28.8	29.15	28.5	28.8	-0.05	-0.17	535209.0	15403818.95	555
2018-05-29	28.95	29.25	28.6	28.85	0.1	0.35	511826.0	14824406.4	724
2018-05-28	28.1	29.15	28.1	28.75	0.55	1.95	1111355.0	31872240.2	1177
2018-05-27	27.95	28.7	27.95	28.2	0.1	0.36	675451.0	19108430.95	741
2018-05-24	28.2	28.4	27.8	27.97	-0.05	-0.18	763331.0	21481914.75	791
2018-05-23	28.25	28.6	27.85	28.02	-0.1	-0.36	1178437.0	33280268.5	1370
2018-05-22	27.1	29.35	26.9	28.12	0.84	3.08	3360052.0	95278931.0	3668
2018-05-21	28.0	28.4	26.8	27.28	-0.73	-2.61	942321.0	25979786.05	1384
2018-05-20	28.3	28.85	27.5	28.01	0.16	0.57	2866189.0	80881282.7	2406
2018-05-17	27.2	28.3	26.8	27.85	0.58	2.13	2084865.0	57846562.75	2529
2018-05-16	27.75	29.1	26.45	27.27	0.17	0.63	5562356.0	156039511.1	5375
2018-05-15	25.05	27.1	24.8	27.1	2.45	9.94	3741899.0	98180434.44	3220
2018-05-14	22.9	24.9	22.7	24.65	1.85	8.11	2310688.0	54783896.64	2294
2018-05-13	23.04	24.0	22.34	22.8	-0.23	-1.0	1819023.0	42000149.5	2057
2018-05-10	23.16	23.16	22.5	23.03	1.97	9.35	4008022.0	92571791.82	1974
2018-05-09	21.2	21.4	20.82	21.06	-0.06	-0.28	535085.0	11308340.16	563
2018-05-08	20.72	21.62	20.68	21.12	0.12	0.57	727421.0	15398504.1	1033
2018-05-07	20.88	21.14	20.64	21.0	0.1	0.48	197839.0	4138453.84	311
2018-05-06	20.9	21.18	20.68	20.9	0.19	0.92	220649.0	4612111.84	261
2018-05-03	20.34	20.9	20.26	20.71	0.05	0.24	173495.0	3553821.04	231
2018-05-02	21.14	21.2	20.0	20.66	-0.4	-1.9	205582.0	4294919.92	353
2018-05-01	21.2	21.38	20.68	21.06	-0.1	-0.47	270284.0	5666064.34	465
2018-04-30	22.0	22.0	21.0	21.16	-0.53	-2.44	662944.0	14228763.74	883
2018-04-29	20.44	21.8	20.32	21.69	1.41	6.95	1559032.0	32983452.0	1502
2018-04-26	20.4	20.66	20.1	20.28	-0.04	-0.2	294456.0	6004423.88	363
2018-04-25	20.06	20.7	19.82	20.32	0.36	1.8	539101.0	10920577.26	650
2018-04-24	20.72	20.72	19.62	19.96	-0.56	-2.73	809439.0	16161517.08	882
2018-04-23	20.5	20.94	20.4	20.52	0.16	0.79	940234.0	19425008.74	950
2018-04-22	20.34	20.88	20.3	20.36	0.18	0.89	947555.0	19492877.44	1036
2018-04-19	19.96	20.3	19.88	20.18	0.31	1.56	532486.0	10688016.2	630
2018-04-18	20.1	20.2	19.84	19.87	-0.14	-0.7	384231.0	7689289.42	556
2018-04-17	20.3	20.6	19.72	20.01	-0.1	-0.5	862954.0	17395584.32	1131
2018-04-16	19.4	20.86	19.26	20.11	0.93	4.85	1937582.0	39092454.92	2332
2018-04-15	17.76	19.18	17.62	19.18	1.74	9.98	1890601.0	35433169.74	1338
2018-04-12	17.0	17.48	16.96	17.44	0.33	1.93	376882.0	6514654.06	418
2018-04-11	18.0	18.02	16.96	17.11	-0.66	-3.71	464380.0	8155275.96	602
2018-04-10	17.6	18.3	17.6	17.77	0.13	0.74	764953.0	13754651.12	936
2018-04-09	17.5	17.68	17.42	17.64	0.21	1.2	287003.0	5037254.34	320
2018-04-08	17.06	17.46	17.06	17.43	0.24	1.4	336353.0	5813079.28	250
2018-04-05	16.96	17.4	16.96	17.19	0.22	1.3	449214.0	7764122.88	392
2018-04-04	17.0	17.02	16.8	16.97	0.03	0.18	195503.0	3311408.98	232
2018-04-03	16.92	16.98	16.72	16.94	-0.04	-0.24	228671.0	3848862.22	301
2018-04-02	17.26	17.26	16.78	16.98	-0.35	-2.02	421994.0	7167053.14	488
2018-04-01	17.66	17.66	17.2	17.33	-0.29	-1.65	220264.0	3828597.96	286
2018-03-29	17.82	17.84	17.34	17.62	-0.1	-0.56	499415.0	8778771.54	430
2018-03-28	18.2	18.5	17.6	17.72	0.15	0.85	1513371.0	27501744.92	1464
2018-03-27	17.6	17.74	17.5	17.57	-0.01	-0.06	103895.0	1826455.92	144
2018-03-26	17.5	17.9	17.4	17.58	-0.12	-0.68	152356.0	2686129.42	244
2018-03-25	17.74	17.78	17.6	17.7	-0.19	-1.06	371218.0	6563073.66	324
2018-03-22	18.16	18.2	17.74	17.89	-0.25	-1.38	384409.0	6936936.2	413
2018-03-21	18.12	18.2	17.9	18.14	0.11	0.61	281316.0	5067944.04	298
2018-03-20	17.84	18.26	17.84	18.03	0.06	0.33	494025.0	8948358.26	394
2018-03-19	17.6	18.3	17.6	17.97	0.33	1.87	525463.0	9466410.4	459
2018-03-18	17.72	17.8	17.6	17.64	-0.08	-0.45	136814.0	2418052.1	179
2018-03-15	17.86	17.86	17.62	17.72	-0.11	-0.62	236474.0	4190003.88	261
2018-03-14	17.78	18.12	17.62	17.83	0.09	0.51	496596.0	8882318.58	527
2018-03-13	17.56	18.04	17.44	17.74	0.13	0.74	522270.0	9234292.94	577
2018-03-12	17.94	17.94	17.6	17.61	-0.33	-1.84	445206.0	7906915.82	606
2018-03-11	17.6	18.2	17.48	17.94	0.73	4.24	798668.0	14236151.16	915
2018-03-08	17.08	17.62	17.08	17.21	0.28	1.65	947797.0	16422740.88	888
2018-03-07	17.12	17.12	16.9	16.93	-0.15	-0.88	82881.0	1407975.58	127
2018-03-06	16.86	17.16	16.78	17.08	0.28	1.67	104072.0	1764283.14	168
2018-03-05	16.94	17.3	16.74	16.8	0.0	0.0	428488.0	7305328.5	536
2018-03-04	16.74	16.9	16.6	16.8	0.23	1.39	102281.0	1710024.4	135
2018-03-01	16.68	16.96	16.5	16.57	-0.21	-1.25	170894.0	2847624.6	279
2018-02-28	16.4	17.44	16.36	16.78	0.43	2.63	703675.0	11942530.32	1002
2018-02-27	16.66	16.96	16.32	16.35	-0.22	-1.33	496435.0	8238583.56	514
2018-02-26	16.72	16.98	16.5	16.57	-0.29	-1.72	110923.0	1857147.02	211
2018-02-25	17.3	17.3	16.8	16.86	-0.05	-0.3	208296.0	3550273.24	354
2018-02-22	16.26	17.3	16.26	16.91	0.72	4.45	922563.0	15579291.28	1289
2018-02-21	16.1	16.26	16.1	16.19	0.16	1.0	43342.0	700797.18	110
2018-02-20	16.18	16.18	16.02	16.03	-0.15	-0.93	67570.0	1085502.48	122
2018-02-19	16.1	16.3	16.04	16.18	0.03	0.19	97730.0	1578045.7	137
2018-02-18	16.42	16.42	16.1	16.15	-0.24	-1.46	183140.0	2982076.58	184
2018-02-15	16.38	16.54	16.38	16.39	0.05	0.31	90894.0	1498743.28	139
2018-02-14	16.1	16.66	15.94	16.34	0.12	0.74	294669.0	4823324.78	446
2018-02-13	16.38	16.38	16.1	16.22	0.09	0.56	77236.0	1250061.24	158
2018-02-12	15.9	16.7	15.9	16.13	0.37	2.35	160840.0	2610816.96	275
2018-02-11	16.0	16.1	15.64	15.76	-0.48	-2.96	172494.0	2729545.98	239
2018-02-08	16.5	16.5	16.2	16.24	-0.11	-0.67	73109.0	1188790.56	175
2018-02-07	16.7	16.86	16.3	16.35	-0.35	-2.1	130952.0	2182533.88	170
2018-02-06	15.4	16.86	15.4	16.7	-0.41	-2.4	184487.0	3043414.08	262
2018-02-05	17.12	17.32	17.06	17.11	-0.02	-0.12	128746.0	2207898.58	203
2018-02-04	17.2	17.26	17.1	17.13	-0.17	-0.98	148103.0	2542319.04	245
2018-02-01	17.34	17.4	17.24	17.3	-0.09	-0.52	108524.0	1877494.92	138
2018-01-31	17.44	17.52	17.26	17.39	0.03	0.17	180547.0	3138716.22	238
2018-01-30	17.32	17.4	17.3	17.36	-0.01	-0.06	100689.0	1745124.36	123
2018-01-29	17.4	17.42	17.36	17.37	-0.07	-0.4	116593.0	2027605.26	124
2018-01-28	17.32	17.46	17.24	17.44	0.0	0.0	130797.0	2268326.96	185
2018-01-25	17.4	17.5	17.38	17.44	0.04	0.23	121456.0	2116759.88	185
2018-01-24	17.38	17.6	17.3	17.4	0.02	0.12	156800.0	2727442.72	199
2018-01-23	17.4	17.78	17.34	17.38	-0.13	-0.74	183995.0	3209173.38	235
2018-01-22	17.56	17.78	17.5	17.51	-0.18	-1.02	102392.0	1805182.84	163
2018-01-21	17.72	17.94	17.64	17.69	-0.19	-1.06	249087.0	4420217.18	275
2018-01-18	18.04	18.04	17.74	17.88	-0.12	-0.67	179616.0	3213181.72	237
2018-01-17	17.96	18.04	17.9	18.0	0.1	0.56	144146.0	2593160.96	150
2018-01-16	17.86	18.16	17.8	17.9	-0.04	-0.22	385797.0	6945324.66	311
2018-01-15	18.02	18.12	17.82	17.94	-0.16	-0.88	391897.0	7025419.14	356
2018-01-14	18.3	18.42	18.08	18.1	-0.21	-1.15	290609.0	5296764.04	398
2018-01-11	18.16	18.34	18.06	18.31	0.12	0.66	670036.0	12211602.8	620
2018-01-10	17.84	18.52	17.82	18.19	0.44	2.48	2028675.0	36962717.86	1633
2018-01-09	17.64	17.82	17.54	17.75	0.16	0.91	394191.0	6946776.72	369
2018-01-08	17.62	17.88	17.42	17.59	-0.02	-0.11	348847.0	6154075.34	396
2018-01-07	17.5	18.0	17.5	17.61	0.22	1.27	509087.0	9023678.96	657
2018-01-04	17.4	17.48	17.3	17.39	0.06	0.35	104664.0	1819250.84	161
2018-01-03	17.16	17.42	17.14	17.33	0.12	0.7	245373.0	4238815.5	255
2018-01-02	17.3	17.94	17.18	17.21	-0.11	-0.64	488031.0	8548213.14	612
2018-01-01	17.4	17.5	17.28	17.32	-0.28	-1.59	232968.0	4052897.06	235
2017-12-31	17.88	17.88	17.42	17.6	-0.22	-1.23	208483.0	3684372.86	295
2017-12-28	17.9	17.96	17.74	17.82	-0.05	-0.28	353083.0	6306174.22	277
2017-12-27	17.8	18.36	17.74	17.87	0.4	2.29	1588330.0	28644557.9	1668
2017-12-26	17.24	17.52	17.24	17.47	0.2	1.16	217451.0	3781400.06	239
2017-12-25	17.3	17.48	17.22	17.27	-0.03	-0.17	172116.0	2980960.14	177
2017-12-24	17.4	17.46	17.26	17.3	-0.1	-0.57	152387.0	2647344.74	178
2017-12-21	17.5	17.58	17.4	17.4	-0.04	-0.23	212251.0	3705441.02	242
2017-12-20	17.38	17.82	17.26	17.44	0.14	0.81	748037.0	13117649.72	712
2017-12-19	17.64	17.64	17.2	17.3	-0.35	-1.98	422917.0	7370598.0	430
2017-12-18	17.42	18.2	17.42	17.65	0.35	2.02	747399.0	13360987.74	880
2017-12-17	17.3	17.44	17.26	17.3	0.03	0.17	239283.0	4148891.52	274
2017-12-14	17.4	17.4	17.22	17.27	-0.03	-0.17	165301.0	2857466.66	204
2017-12-13	17.28	17.4	17.22	17.3	0.02	0.12	237227.0	4101906.3	315
2017-12-12	17.32	17.56	17.28	17.28	0.01	0.06	385709.0	6700083.02	408
2017-12-11	17.4	17.56	17.24	17.27	-0.09	-0.52	225967.0	3934100.82	348
2017-12-10	17.3	17.56	17.24	17.36	0.14	0.81	286041.0	4970129.94	480
2017-12-07	17.16	17.32	16.98	17.22	0.01	0.06	351910.0	6034807.18	471
2017-12-06	17.44	17.62	17.2	17.21	-0.28	-1.6	376397.0	6571027.46	385
2017-12-05	17.68	17.8	17.44	17.49	-0.24	-1.35	356538.0	6267086.32	376
2017-12-04	17.6	17.9	17.44	17.73	0.23	1.31	589035.0	10379025.32	571
2017-12-03	17.38	17.8	17.38	17.5	0.24	1.39	526246.0	9228891.24	578
2017-11-30	17.18	17.36	17.18	17.26	0.0	0.0	174570.0	3014530.78	273
2017-11-29	17.44	17.58	17.2	17.26	-0.18	-1.03	347466.0	6031553.68	390
2017-11-28	17.0	17.8	17.0	17.44	0.4	2.35	832432.0	14494022.86	1020
2017-11-27	17.08	17.36	17.0	17.04	-0.06	-0.35	641062.0	10987209.98	695
2017-11-26	17.22	17.24	17.06	17.1	-0.02	-0.12	307436.0	5269140.88	425
2017-11-23	17.2	17.38	16.98	17.12	0.0	0.0	595408.0	10191260.16	683
2017-11-22	17.0	17.44	16.9	17.12	0.07	0.41	601527.0	10255103.34	729
2017-11-21	16.9	17.18	16.82	17.05	0.09	0.53	340817.0	5792550.64	590
2017-11-20	16.92	18.1	16.78	16.96	0.01	0.06	641743.0	11173430.36	900
2017-11-19	17.3	17.52	16.9	16.95	-0.67	-3.8	371465.0	6320267.32	383
2017-11-16	17.9	17.94	17.5	17.62	-0.32	-1.78	303793.0	5416833.48	230
2017-11-15	18.0	18.1	17.76	17.94	-0.06	-0.33	300978.0	5397815.88	270
2017-11-14	17.82	18.24	17.82	18.0	0.11	0.61	372066.0	6731468.82	416
2017-11-13	18.04	18.18	17.82	17.89	-0.14	-0.78	216858.0	3890582.32	249
2017-11-12	18.0	18.24	17.94	18.03	-0.12	-0.66	245391.0	4432349.8	330
2017-11-09	17.9	18.6	17.52	18.15	0.28	1.57	474539.0	8568804.8	703
2017-11-08	18.0	18.3	17.04	17.87	-0.02	-0.11	336878.0	5986615.5	635
2017-11-07	19.32	20.5	17.42	17.89	-1.46	-7.55	1354045.0	25703602.84	1684
2017-11-06	19.46	19.46	19.02	19.35	-0.36	-1.83	210811.0	4052945.38	317
2017-11-05	19.52	19.76	19.0	19.71	0.0	0.0	341506.0	6649633.88	404
2017-11-02	19.98	20.12	19.6	19.71	-0.23	-1.15	328678.0	6500525.98	406
2017-11-01	19.7	20.04	19.2	19.94	0.31	1.58	363587.0	7128257.62	603
2017-10-31	19.78	20.0	19.4	19.63	-0.15	-0.76	396177.0	7764453.26	733
2017-10-30	20.94	21.3	19.66	19.78	-0.48	-2.37	1009494.0	20513636.78	1368
2017-10-29	18.6	20.26	18.6	20.26	1.83	9.93	942887.0	18667160.3	1044
2017-10-26	18.26	19.22	18.26	18.43	0.28	1.54	366111.0	6837294.06	680
2017-10-25	19.9	20.0	18.0	18.15	-0.27	-1.47	1176211.0	22292429.98	1691
2017-10-24	16.66	18.42	16.44	18.42	1.66	9.9	651137.0	11599862.94	778
2017-10-23	17.38	17.38	16.48	16.76	-0.72	-4.12	209733.0	3519361.48	381
2017-10-22	17.8	18.0	17.48	17.48	-0.42	-2.35	237063.0	4178492.52	513
2017-10-19	17.84	18.0	17.74	17.9	-0.04	-0.22	560062.0	10006913.96	644
2017-10-18	18.5	18.5	17.82	17.94	-0.56	-3.03	302399.0	5485817.48	467
2017-10-17	18.5	18.68	18.42	18.5	-0.02	-0.11	122813.0	2273447.56	247
2017-10-16	18.72	18.9	18.5	18.52	-0.3	-1.59	103525.0	1926745.96	187
2017-10-15	18.76	19.04	18.66	18.82	0.16	0.86	176869.0	3334914.54	297
2017-10-12	18.52	19.3	18.0	18.66	0.23	1.25	385834.0	7161593.62	624
2017-10-11	18.7	18.8	17.4	18.43	-0.49	-2.59	469310.0	8548399.32	852
2017-10-10	20.6	20.6	18.5	18.92	-1.63	-7.93	586203.0	11384870.86	841
2017-10-09	21.1	21.1	20.22	20.55	-0.57	-2.7	141486.0	2921797.26	221
2017-10-08	21.02	21.2	21.0	21.12	0.1	0.48	195947.0	4136522.64	239
2017-10-05	21.5	21.54	20.9	21.02	-0.38	-1.78	233932.0	4937595.64	253
2017-10-04	21.56	21.66	21.3	21.4	-0.18	-0.83	106041.0	2278657.96	163
2017-10-03	21.56	21.6	21.36	21.58	0.01	0.05	85783.0	1844178.08	172
2017-10-02	21.5	21.96	21.26	21.57	0.07	0.33	253568.0	5479646.86	385
2017-10-01	21.1	21.92	20.9	21.5	0.15	0.7	277590.0	5957128.42	436
2017-09-28	21.5	21.66	21.3	21.35	-0.12	-0.56	159833.0	3434633.82	306
2017-09-27	21.92	21.98	21.34	21.47	-0.22	-1.01	249638.0	5396332.62	415
2017-09-26	21.44	22.02	21.34	21.69	0.44	2.07	466510.0	10161986.62	749
2017-09-25	22.04	22.4	21.0	21.25	-0.68	-3.1	1004662.0	21943690.24	1209
2017-09-21	20.94	22.1	20.94	21.93	1.21	5.84	1439725.0	31193934.74	1738
2017-09-20	21.06	21.06	20.6	20.72	-0.28	-1.33	179131.0	3722779.14	399
2017-09-19	21.46	22.1	21.0	21.0	-0.28	-1.32	913565.0	19676771.68	1362
2017-09-18	20.14	22.1	20.06	21.28	1.13	5.61	1559458.0	33206341.34	1634
2017-09-17	20.08	20.4	20.02	20.15	-0.01	-0.05	258284.0	5216701.68	368
2017-09-14	20.7	20.7	19.86	20.16	-0.49	-2.37	692542.0	13936515.06	1056
2017-09-13	20.2	21.44	20.0	20.65	-0.17	-0.82	979618.0	20335092.48	1377
2017-09-12	22.0	22.22	20.0	20.82	-1.16	-5.28	962255.0	20608203.26	1099
2017-09-11	21.8	23.1	21.76	21.98	0.52	2.42	2465093.0	55157539.26	2787
2017-09-10	19.78	21.46	19.78	21.46	1.94	9.94	1719618.0	36414139.56	1455
2017-09-07	19.2	19.7	19.12	19.52	0.56	2.95	425434.0	8258938.96	412
2017-09-06	18.8	19.2	18.8	18.96	0.49	2.65	103357.0	1961518.36	257
2017-08-29	18.38	18.6	18.28	18.47	0.21	1.15	93897.0	1735234.88	138
2017-08-28	18.58	18.58	18.2	18.26	-0.04	-0.22	56773.0	1044633.94	78
2017-08-27	18.5	18.5	18.3	18.3	-0.21	-1.13	71660.0	1320532.82	94
2017-08-24	18.48	18.66	18.1	18.51	0.03	0.16	122110.0	2256974.54	152
2017-08-23	18.8	19.0	18.4	18.48	-0.21	-1.12	219443.0	4101384.98	277
2017-08-22	18.54	18.8	18.5	18.69	0.08	0.43	121314.0	2257640.32	131
2017-08-21	18.92	18.92	18.0	18.61	0.08	0.43	250769.0	4645602.76	289
2017-08-20	18.5	19.12	18.5	18.53	0.02	0.11	221902.0	4168599.32	300
2017-08-17	18.1	19.4	18.1	18.51	0.51	2.83	558706.0	10443552.18	747
2017-08-16	18.2	18.28	17.8	18.0	-0.25	-1.37	172681.0	3116075.44	249
2017-08-15	17.72	18.7	17.7	18.25	0.25	1.39	517756.0	9453819.84	640
2017-08-14	17.1	18.12	17.02	18.0	0.98	5.76	626712.0	10988951.64	578
2017-08-13	17.1	17.34	16.7	17.02	-0.32	-1.85	315954.0	5388313.34	485
2017-08-10	17.0	17.76	16.6	17.34	0.86	5.22	1650681.0	28258858.52	1713
2017-08-09	15.14	16.48	15.12	16.48	1.49	9.94	995768.0	15897011.14	815
2017-08-08	15.02	15.06	14.84	14.99	0.05	0.33	157173.0	2356242.32	227
2017-08-07	14.94	14.98	14.7	14.94	0.12	0.81	123584.0	1835810.52	238
2017-08-06	14.64	15.0	14.6	14.82	0.03	0.2	100833.0	1495281.66	182
2017-08-03	15.02	15.02	14.8	14.79	-0.28	-1.86	98247.0	1462890.82	263
2017-08-02	15.4	15.8	15.04	15.07	-0.09	-0.59	393531.0	6045297.7	409
2017-08-01	15.1	15.22	15.02	15.16	0.14	0.93	150351.0	2279060.0	178
2017-07-31	14.7	15.24	14.7	15.02	0.39	2.67	216738.0	3247295.88	381
2017-07-30	14.72	14.74	14.5	14.63	0.0	0.0	92561.0	1354822.32	170
2017-07-27	14.58	14.74	14.5	14.63	0.05	0.34	59563.0	867902.22	130
2017-07-26	14.76	14.76	14.56	14.58	-0.16	-1.09	45591.0	666788.98	113
2017-07-25	14.7	14.84	14.5	14.74	0.06	0.41	144911.0	2137460.66	234
2017-07-24	14.62	14.7	14.54	14.68	0.09	0.62	83022.0	1217291.34	129
2017-07-23	14.6	14.78	14.6	14.59	0.03	0.21	135441.0	1991612.48	186
2017-07-20	14.64	14.64	14.42	14.56	0.02	0.14	143162.0	2081742.88	132
2017-07-19	14.4	14.6	14.4	14.54	0.04	0.28	53379.0	773581.9	184
2017-07-18	14.8	14.8	14.52	14.5	-0.24	-1.63	81755.0	1197749.66	206
2017-07-17	14.36	14.84	14.36	14.74	0.34	2.36	262653.0	3854896.62	560
2017-07-16	14.6	14.62	14.34	14.4	-0.18	-1.23	130664.0	1891964.48	238
2017-07-13	15.0	15.0	14.5	14.58	-0.41	-2.74	273692.0	4036674.66	352
2017-07-12	13.94	15.06	13.94	14.99	0.98	7.0	660305.0	9644324.96	735
2017-07-11	14.0	14.02	13.86	14.01	0.08	0.57	71804.0	1002323.04	146
2017-07-10	13.9	14.0	13.9	13.93	-0.03	-0.21	45960.0	641128.18	143
2017-07-09	14.0	14.06	13.94	13.96	-0.07	-0.5	38813.0	544438.04	145
2017-07-06	14.0	14.06	14.0	14.03	-0.01	-0.07	33121.0	464079.22	149
2017-07-05	14.04	14.1	14.04	14.04	0.03	0.21	54512.0	766785.2	127
2017-07-04	14.2	14.2	14.02	14.01	-0.21	-1.48	62583.0	884406.92	167
2017-07-03	14.0	14.3	13.96	14.22	0.21	1.5	117272.0	1653065.7	214
2017-07-02	13.88	14.06	13.78	14.01	0.12	0.86	112108.0	1564402.34	223
2017-06-22	13.9	13.92	13.84	13.89	-0.03	-0.22	80294.0	1114793.2	197
2017-06-21	13.84	14.0	13.84	13.92	0.12	0.87	99605.0	1386942.8	278
2017-06-20	13.9	13.92	13.8	13.8	-0.12	-0.86	73871.0	1023612.1	193
2017-06-19	13.82	13.92	13.82	13.92	0.06	0.43	44365.0	617318.4	142
2017-06-18	14.02	14.02	13.74	13.86	-0.2	-1.42	78590.0	1089794.4	212
2017-06-15	13.94	14.1	13.92	14.06	0.13	0.93	91272.0	1278553.86	218
2017-06-14	13.98	13.98	13.98	13.93	-0.01	-0.07	33216.0	463605.62	119
2017-06-13	13.9	14.0	13.9	13.94	-0.02	-0.14	47605.0	663903.76	118
2017-06-12	13.86	14.02	13.8	13.96	-0.07	-0.5	176326.0	2447368.82	309
2017-06-11	14.58	14.6	14.0	14.03	-0.67	-4.56	147641.0	2103295.28	381
2017-06-08	14.84	14.84	14.64	14.7	-0.31	-2.07	178732.0	2629682.5	266
2017-06-07	15.1	15.1	14.9	15.01	-0.05	-0.33	82913.0	1244626.24	202
2017-06-06	15.2	15.46	15.0	15.06	-0.36	-2.33	132653.0	2017140.92	322
2017-06-05	15.4	15.44	15.14	15.42	-0.01	-0.06	215417.0	3292356.78	319
2017-06-04	15.5	15.58	15.32	15.43	0.09	0.59	80950.0	1251439.84	211
2017-06-01	15.25	15.5	15.2	15.34	-0.1	-0.65	194478.0	2979093.5	228
2017-05-31	15.5	16.1	15.4	15.44	-0.07	-0.45	505442.0	7981727.75	634
2017-05-30	15.45	15.6	15.05	15.51	0.2	1.31	416528.0	6408931.5	558
2017-05-29	15.3	15.45	14.8	15.31	-0.29	-1.86	619967.0	9407099.05	791
2017-05-28	16.7	17.0	15.6	15.6	-1.71	-9.88	440368.0	7038418.35	608
2017-05-25	18.0	18.0	17.25	17.31	-0.67	-3.73	290921.0	5106892.25	480
2017-05-24	18.15	18.2	17.95	17.98	-0.28	-1.53	290123.0	5237863.1	342
2017-05-23	18.9	18.9	18.2	18.26	-0.73	-3.84	322918.0	5957159.95	504
2017-05-22	19.25	19.3	18.95	18.99	-0.26	-1.35	284286.0	5434425.9	400
2017-05-21	19.8	19.9	19.25	19.25	-0.19	-0.98	347855.0	6753418.7	575
2017-05-18	19.25	20.25	19.2	19.44	0.16	0.83	1137245.0	22472300.0	1297
2017-05-17	19.35	19.9	19.2	19.28	-0.06	-0.31	554266.0	10830575.75	762
2017-05-16	21.0	21.0	18.9	19.34	-1.53	-7.33	1181070.0	22898592.95	1671
2017-05-15				20.87	0.0	0.0	0.0	0.0	0
2017-05-14				20.87	0.0	0.0	0.0	0.0	0
2017-05-11	20.5	21.6	20.2	20.87	0.27	1.31	500419.0	10528045.0	932
2017-05-10	22.4	22.4	20.2	20.6	-1.8	-8.04	634058.0	13305837.35	1002
2017-05-09	22.15	23.2	21.85	22.4	1.09	5.11	1338186.0	30495537.95	1793
2017-05-08	19.65	21.3	19.4	21.31	1.8	9.23	771697.0	16073866.7	971
2017-05-07	19.4	19.65	19.15	19.51	0.17	0.88	91356.0	1768168.4	145
2017-05-04	19.4	19.65	19.15	19.34	-0.06	-0.31	85808.0	1660698.9	212
2017-05-03	19.65	19.65	19.4	19.4	-0.33	-1.67	77204.0	1513200.05	143
2017-05-02	19.65	19.95	19.65	19.73	0.06	0.31	68325.0	1351359.55	158
2017-05-01	20.2	20.2	19.65	19.67	-0.06	-0.3	113376.0	2247584.85	236
2017-04-30	19.65	19.65	19.4	19.73	0.39	2.02	148882.0	2922917.7	295
2017-04-27	19.4	19.4	19.15	19.34	-0.11	-0.57	101403.0	1956886.85	240
2017-04-26	19.4	19.65	19.4	19.45	0.05	0.26	90354.0	1759882.65	207
2017-04-25	19.4	19.65	19.15	19.4	-0.33	-1.67	78943.0	1530498.7	256
2017-04-24	19.95	20.2	19.4	19.73	-0.22	-1.1	186164.0	3666595.85	372
2017-04-23	20.75	20.75	18.6	19.95	-0.6	-2.92	334127.0	6455065.5	749
2017-04-20				20.55	0.0	0.0	0.0	0.0	0
2017-04-19				20.55	0.0	0.0	0.0	0.0	0
2017-04-18	21.05	21.05	20.5	20.55	-0.6	-2.84	50524.0	1050525.05	196
2017-04-17	20.75	21.05	20.5	21.15	0.33	1.59	153581.0	3203695.6	242
2017-04-16	21.05	21.05	20.5	20.82	-0.44	-2.07	89365.0	1866080.8	303
2017-04-13	21.3	21.3	21.05	21.26	-0.27	-1.25	90376.0	1923187.45	136
2017-04-12	21.3	21.6	21.3	21.53	0.11	0.51	27402.0	586231.85	116
2017-04-11	21.3	21.6	21.05	21.42	0.11	0.52	68021.0	1451832.1	114
2017-04-10	21.3	21.6	21.05	21.31	-0.17	-0.79	71166.0	1513704.75	169
2017-04-09	21.3	21.6	21.3	21.48	0.28	1.32	67341.0	1443579.55	159
2017-04-06	21.3	21.3	21.05	21.2	-0.11	-0.52	77303.0	1639559.55	149
2017-04-05	21.3	21.6	21.3	21.31	0.22	1.04	30868.0	658502.1	95
2017-04-04	21.3	21.3	21.05	21.09	-0.22	-1.03	105197.0	2230091.85	290
2017-04-03	21.6	21.6	21.3	21.31	-0.22	-1.02	33380.0	717943.55	98
2017-04-02	21.85	21.85	21.3	21.53	-0.05	-0.23	46309.0	996518.8	102
2017-03-30	21.85	21.85	21.6	21.58	-0.06	-0.28	40908.0	888275.55	100
2017-03-29	21.6	21.6	21.6	21.64	0.0	0.0	26111.0	564367.95	76
2017-03-28	21.3	21.6	21.3	21.64	0.16	0.74	32605.0	700059.6	99
2017-03-27	21.85	21.85	21.3	21.48	-0.1	-0.46	70894.0	1522772.7	135
2017-03-26	21.6	21.6	21.3	21.58	0.0	0.0	46491.0	998303.3	129
2017-03-23	21.05	21.85	21.05	21.58	-0.22	-1.01	107803.0	2322286.9	118
2017-03-22	21.85	21.85	21.3	21.8	-0.06	-0.27	51996.0	1122498.3	161
2017-03-21	22.15	22.15	21.85	21.86	0.0	0.0	42466.0	933566.4	124
2017-03-20	22.15	22.15	21.85	21.86	-0.54	-2.41	146946.0	3241387.5	170
2017-03-19	22.4	22.4	22.15	22.4	0.1	0.45	54714.0	1225160.9	103
2017-03-16	21.85	22.4	21.85	22.3	0.44	2.01	111437.0	2486040.0	202
2017-03-15	21.3	21.85	21.3	21.86	0.55	2.58	42849.0	934138.4	148
2017-03-14	21.6	21.85	21.05	21.31	-0.49	-2.25	128163.0	2733842.4	285
2017-03-13	22.15	22.15	21.85	21.8	-0.06	-0.27	47250.0	1035271.9	162
2017-03-12	22.4	22.4	21.85	21.86	-0.49	-2.19	34713.0	766999.7	105
2017-03-09	22.15	22.7	22.15	22.35	-0.22	-0.97	104897.0	2347296.45	194
2017-03-08	22.4	22.7	22.4	22.57	0.17	0.76	24145.0	542709.35	75
2017-03-07	22.4	22.4	22.4	22.4	-0.22	-0.97	26264.0	589761.55	121
2017-03-06	22.4	22.7	22.15	22.62	0.43	1.94	46918.0	1046762.45	108
2017-03-05	22.7	22.7	22.15	22.19	-0.49	-2.16	61574.0	1389098.95	161
2017-03-02	22.7	22.95	22.4	22.68	0.0	0.0	82249.0	1872281.55	158
2017-03-01	22.7	22.7	22.4	22.68	-0.22	-0.96	90306.0	2042005.8	198
2017-02-28	22.95	22.95	22.7	22.9	-0.11	-0.48	56752.0	1293177.3	118
2017-02-27	23.2	23.5	22.95	23.01	-0.21	-0.9	91475.0	2115482.4	220
2017-02-26	23.2	23.5	23.2	23.22	-0.17	-0.73	39247.0	915293.1	120
2017-02-23	23.2	23.5	23.2	23.39	0.17	0.73	65904.0	1534516.9	212
2017-02-22	23.2	23.75	23.2	23.22	0.0	0.0	91390.0	2139477.85	218
2017-02-21	23.75	23.75	23.2	23.22	-0.44	-1.86	130549.0	3072222.2	265
2017-02-20	24.05	24.05	23.5	23.66	-0.33	-1.38	109003.0	2590486.85	223
2017-02-19	24.3	24.6	24.05	23.99	-0.27	-1.11	125464.0	3024567.75	232
2017-02-16	24.05	24.6	24.05	24.26	0.11	0.46	91777.0	2232362.7	205
2017-02-15	24.3	24.3	24.05	24.15	-0.17	-0.7	81850.0	1986848.9	193
2017-02-14	24.3	24.6	24.05	24.32	0.06	0.25	108980.0	2649282.2	240
2017-02-13	24.6	24.6	24.05	24.26	-0.33	-1.34	105564.0	2564055.5	271
2017-02-12	24.6	24.85	24.3	24.59	0.38	1.57	128760.0	3187244.7	378
2017-02-09	24.3	24.3	22.95	24.21	-0.43	-1.75	199467.0	4719148.15	444
2017-02-08	25.1	25.4	24.05	24.64	-0.82	-3.22	209982.0	5148516.2	457
2017-02-07	27.1	27.1	25.1	25.46	0.32	1.27	402940.0	10426040.75	717
2017-02-06	22.95	25.1	22.95	25.14	2.13	9.26	214968.0	5317538.6	368
2017-02-05	24.05	24.3	22.7	23.01	-1.74	-7.03	258311.0	6074077.0	590
2017-02-02	25.4	26.0	24.05	24.75	-1.42	-5.43	410351.0	10187632.1	800
2017-02-01	26.8	26.8	25.7	26.17	-1.43	-5.18	351141.0	9188049.05	772
2017-01-31	27.3	28.4	26.5	27.6	1.37	5.22	895017.0	24814714.3	1472
2017-01-30	26.2	26.2	25.1	26.23	2.19	9.11	769949.0	20117865.55	1049
2017-01-29	24.05	24.05	23.75	24.04	2.18	9.97	338720.0	8140873.6	370
2017-01-26	20.2	21.85	20.2	21.86	1.91	9.57	497053.0	10679997.25	599
2017-01-25	20.2	20.2	19.65	19.95	-0.05	-0.25	103658.0	2062162.25	257
2017-01-24	20.2	20.2	19.95	20.0	-0.22	-1.09	130307.0	2610546.5	261
2017-01-23	20.5	20.5	19.95	20.22	-0.11	-0.54	215550.0	4352199.35	346
2017-01-22	20.5	20.5	19.95	20.33	-0.16	-0.78	142046.0	2874287.65	290
2017-01-19	20.75	20.75	20.5	20.49	-0.22	-1.06	109502.0	2253479.3	244
2017-01-18	20.5	21.05	20.5	20.71	-0.22	-1.05	81286.0	1685166.5	232
2017-01-17	21.05	21.05	20.75	20.93	-0.05	-0.24	65535.0	1366109.4	159
2017-01-16	21.3	21.3	21.05	20.98	-0.28	-1.32	146087.0	3086595.25	265
2017-01-15	21.3	21.6	21.05	21.26	0.22	1.05	104197.0	2216899.65	236
2017-01-12	20.75	21.85	20.75	21.04	0.06	0.29	223776.0	4758195.05	449
2017-01-11	21.3	21.3	20.5	20.98	-0.33	-1.55	171335.0	3586679.45	533
2017-01-10	21.3	21.6	20.75	21.31	-1.2	-5.33	369125.0	7843060.5	747
2017-01-09	21.3	22.7	21.05	22.51	0.82	3.78	394195.0	8665343.3	922
2017-01-08	21.85	22.95	21.3	21.69	-1.81	-7.7	662588.0	14322567.75	1117
2017-01-05	23.5	24.85	23.5	23.5	-2.4	-9.27	1108706.0	26482951.55	1721
2017-01-04	26.5	27.3	25.4	25.9	-1.15	-4.25	302603.0	8008624.75	621
2017-01-03	24.85	27.6	24.85	27.05	-0.55	-1.99	1823825.0	47123525.45	2115
2017-01-02	27.6	27.6	27.6	27.6	-3.0	-9.8	71034.0	1960218.1	168
2017-01-01	30.6	30.6	30.6	30.6	-3.28	-9.68	63109.0	1931204.8	140
2016-12-29	33.9	33.9	33.9	33.88	-3.66	-9.75	52786.0	1788390.0	199
2016-12-28				37.54	0.0	0.0	0.0	0.0	0
2016-12-27	36.9	38.0	36.6	37.54	0.71	1.93	832501.0	31320566.95	962
2016-12-26	37.7	38.0	36.6	36.83	-0.82	-2.18	465599.0	17369838.35	653
2016-12-25	36.9	37.7	36.6	37.65	1.69	4.7	879379.0	32723988.85	1176
2016-12-22	36.1	36.3	35.5	35.96	0.17	0.47	216626.0	7768452.65	360
2016-12-21	36.1	36.3	35.5	35.79	0.05	0.14	163606.0	5858700.8	297
2016-12-20	36.9	36.9	35.5	35.74	-0.49	-1.35	333805.0	12022088.65	542
2016-12-19	36.3	38.5	36.1	36.23	-0.33	-0.9	1267993.0	47546454.9	1592
2016-12-18	36.1	36.6	36.1	36.56	0.77	2.15	332572.0	12107441.45	451
2016-12-15	35.5	36.1	34.7	35.79	0.11	0.31	452921.0	15998379.25	554
2016-12-14	37.4	37.4	35.5	35.68	-1.53	-4.11	582763.0	21249978.45	653
2016-12-13	38.0	38.0	37.2	37.21	-0.66	-1.74	331514.0	12432796.65	562
2016-12-12	37.7	39.1	37.4	37.87	0.77	2.08	1673472.0	63842287.25	1937
2016-12-11	36.1	37.4	36.1	37.1	1.25	3.49	831006.0	30602840.55	1095
2016-12-08	36.1	36.3	35.8	35.85	-0.11	-0.31	165478.0	5943341.7	409
2016-12-07	36.1	36.6	35.8	35.96	0.0	0.0	730822.0	26408965.35	968
2016-12-06	35.5	36.3	35.5	35.96	0.44	1.24	482408.0	17333887.65	715
2016-12-05	35.5	35.8	34.7	35.52	-0.16	-0.45	479542.0	16946678.7	560
2016-12-04	35.8	36.9	35.3	35.68	0.22	0.62	655414.0	23648378.55	833
2016-12-01	35.8	36.6	35.3	35.46	1.31	3.84	1155438.0	41252523.1	1445
2016-11-30	32.8	34.4	32.8	34.15	1.58	4.85	866620.0	29113822.3	931
2016-11-29	33.1	33.1	32.5	32.57	-0.22	-0.67	263164.0	8613112.5	343
2016-11-28	32.8	33.1	32.5	32.79	0.0	0.0	170033.0	5568932.2	257
2016-11-27	32.8	33.1	32.5	32.79	0.0	0.0	225642.0	7392454.45	318
2016-11-24	33.1	33.6	32.5	32.79	-0.22	-0.67	638320.0	21123223.6	719
2016-11-23	31.7	33.3	31.7	33.01	1.53	4.86	820818.0	26879987.75	1234
2016-11-22	31.2	32.0	30.1	31.48	-0.38	-1.19	415946.0	13023561.0	589
2016-11-21	32.0	32.5	31.7	31.86	-0.11	-0.34	326569.0	10459784.6	370
2016-11-20	31.2	32.2	31.2	31.97	0.88	2.83	484006.0	15313882.85	646
2016-11-17	31.2	31.2	30.6	31.09	0.05	0.16	234574.0	7266522.25	280
2016-11-16	30.3	31.2	30.3	31.04	0.93	3.09	245855.0	7585707.7	345
2016-11-15	30.3	30.6	29.2	30.11	-0.33	-1.08	487805.0	14645979.95	490
2016-11-14	31.4	32.0	29.8	30.44	-0.87	-2.78	496581.0	15476585.5	606
2016-11-13	30.1	31.4	30.1	31.31	1.36	4.54	422286.0	13067520.1	620
2016-11-10	29.0	30.1	29.0	29.95	1.26	4.39	663545.0	19787293.25	744
2016-11-09	27.3	29.2	27.3	28.69	0.33	1.16	574421.0	16246691.65	601
2016-11-08	28.1	28.7	27.9	28.36	0.38	1.36	703121.0	19872609.5	613
2016-11-07	27.6	28.4	27.6	27.98	0.38	1.38	624847.0	17465493.4	497
2016-11-06	27.1	27.9	26.8	27.6	0.61	2.26	522699.0	14317624.25	399
2016-11-03	26.8	27.1	26.5	26.99	0.27	1.01	63529.0	1705990.1	120
2016-11-02	26.8	27.1	26.2	26.72	-0.27	-1.0	132724.0	3546709.95	197
2016-11-01	27.1	27.3	27.1	26.99	-0.33	-1.21	118476.0	3207074.25	131
2016-10-31	27.1	27.3	26.8	27.32	0.22	0.81	97105.0	2633010.45	127
2016-10-30	27.1	27.3	26.8	27.1	0.16	0.59	126488.0	3419629.1	174
2016-10-27	26.8	27.3	26.8	26.94	0.11	0.41	120932.0	3273767.05	213
2016-10-26	27.1	27.3	26.8	26.83	-0.33	-1.22	169617.0	4573711.05	269
2016-10-25	27.3	27.6	27.1	27.16	-0.11	-0.4	173336.0	4730361.4	217
2016-10-24	27.3	27.9	27.3	27.27	0.38	1.41	397024.0	10883051.45	393
2016-10-23	26.0	27.3	26.0	26.89	1.21	4.71	375404.0	9963541.15	385
2016-10-20	26.0	26.0	25.4	25.68	0.0	0.0	213472.0	5496449.05	244
2016-10-19	25.4	25.7	25.1	25.68	0.11	0.43	183149.0	4667111.15	295
2016-10-18	26.2	26.5	25.4	25.57	-0.66	-2.52	107081.0	2768147.25	189
2016-10-17	26.2	26.2	26.0	26.23	-0.16	-0.61	50921.0	1330428.85	126
2016-10-16	26.8	26.8	26.2	26.39	-0.33	-1.24	87783.0	2330970.35	160
2016-10-13	27.1	27.6	26.5	26.72	-0.06	-0.22	427161.0	11609082.45	489
2016-10-12	26.8	27.1	26.8	26.78	-0.21	-0.78	152354.0	4102806.8	198
2016-10-11	26.5	27.6	26.5	26.99	0.82	3.13	404837.0	10932912.35	407
2016-10-10	25.7	26.2	25.4	26.17	0.32	1.24	125459.0	3239962.25	201
2016-10-09	26.8	27.1	25.7	25.85	-1.09	-4.05	113182.0	2986716.35	230
2016-10-06	26.8	27.3	26.5	26.94	0.05	0.19	315924.0	8510640.85	371
2016-10-05	26.5	27.1	26.2	26.89	0.66	2.52	366468.0	9774886.35	362
2016-10-04	26.0	26.2	25.1	26.23	0.38	1.47	118767.0	3066129.2	201
2016-10-03	25.1	26.0	24.6	25.85	0.71	2.82	146931.0	3759371.85	262
2016-10-02	26.5	27.1	25.1	25.14	-1.36	-5.13	262736.0	6974052.8	453
2016-09-29	24.85	26.8	24.85	26.5	1.04	4.08	296832.0	7691374.5	408
2016-09-28	26.8	27.9	25.1	25.46	-1.92	-7.01	497231.0	13018192.95	572
2016-09-27	29.2	29.2	27.3	27.38	-2.46	-8.24	181406.0	5079236.75	342
2016-09-26	29.8	30.1	29.8	29.84	0.33	1.12	43007.0	1283361.45	99
2016-09-25	30.1	30.1	29.5	29.51	-0.54	-1.8	43742.0	1301331.6	124
2016-09-21	30.1	30.3	29.8	30.05	0.05	0.17	55680.0	1673986.3	143
2016-09-20	29.8	30.1	29.0	30.0	0.11	0.37	72181.0	2125163.45	126
2016-09-19	30.9	30.9	28.7	29.89	-0.98	-3.17	96067.0	2868853.0	219
2016-09-18	31.2	31.2	30.9	30.87	-0.55	-1.75	23934.0	741838.55	109
2016-09-08	30.9	32.0	30.9	31.42	0.49	1.58	97502.0	3059510.0	190
2016-09-07	31.4	31.4	30.9	30.93	-0.44	-1.4	57952.0	1796679.1	133
2016-09-06	32.0	32.0	31.2	31.37	-0.32	-1.01	76311.0	2406919.6	151
2016-09-05	31.2	32.0	31.2	31.69	0.82	2.66	100223.0	3170435.5	227
2016-09-04	30.9	30.9	30.6	30.87	0.49	1.61	89247.0	2748163.75	148
2016-09-01	31.2	31.2	30.3	30.38	-0.93	-2.97	101065.0	3094282.75	193
2016-08-31	31.7	31.7	31.4	31.31	-0.55	-1.73	79546.0	2505752.95	150
2016-08-30	31.7	32.2	31.7	31.86	0.28	0.89	97842.0	3118034.0	174
2016-08-29	31.7	31.7	31.4	31.58	-0.28	-0.88	116965.0	3692584.55	183
2016-08-28	31.4	32.0	31.4	31.86	0.6	1.92	82767.0	2615369.5	149
2016-08-25	31.4	31.4	30.9	31.26	-0.16	-0.51	97826.0	3059274.95	198
2016-08-24	32.2	32.5	31.4	31.42	-0.77	-2.39	100367.0	3208467.5	148
2016-08-23	31.7	32.2	31.4	32.19	0.44	1.39	64119.0	2046659.95	172
2016-08-22	32.8	32.8	31.7	31.75	-0.76	-2.34	133845.0	4290592.05	234
2016-08-21	32.8	33.1	32.5	32.51	-0.22	-0.67	90770.0	2965779.35	183
2016-08-18	33.1	33.3	32.2	32.73	-0.38	-1.15	139730.0	4580624.85	285
2016-08-17	33.6	33.6	33.1	33.11	-0.5	-1.49	87837.0	2933361.9	197
2016-08-16	33.9	34.2	33.6	33.61	-0.27	-0.8	136315.0	4617133.5	186
2016-08-15	33.9	34.2	33.6	33.88	0.16	0.47	88853.0	3009744.55	166
2016-08-14	33.9	34.2	33.9	33.72	0.33	0.99	190515.0	6482655.2	291
2016-08-11	33.6	34.2	33.3	33.39	-0.27	-0.8	206936.0	6965812.55	294
2016-08-10	34.2	34.2	33.6	33.66	-0.49	-1.43	103650.0	3521384.85	210
2016-08-09	33.9	34.4	33.6	34.15	0.54	1.61	224268.0	7617864.05	283
2016-08-08	34.2	34.2	33.3	33.61	-0.49	-1.44	292239.0	9830408.1	392
2016-08-07	33.3	35.5	33.3	34.1	1.31	4.0	483575.0	16741241.75	809
2016-08-04	33.3	33.3	32.8	32.79	-0.27	-0.82	113093.0	3737100.9	205
2016-08-03	33.3	33.3	33.1	33.06	-0.49	-1.46	79650.0	2643420.6	132
2016-08-02	33.3	33.6	32.8	33.55	0.0	0.0	127152.0	4218801.95	214
2016-08-01	33.1	33.6	32.8	33.55	0.54	1.64	119897.0	3979566.35	218
2016-07-31	34.2	34.4	32.8	33.01	-1.31	-3.82	307674.0	10155198.2	399
2016-07-28	35.8	35.8	33.9	34.32	-1.75	-4.85	179917.0	6297003.5	292
2016-07-27	35.8	36.3	35.8	36.07	0.0	0.0	112296.0	4035473.3	141
2016-07-26	36.6	36.6	36.1	36.07	-0.21	-0.58	36699.0	1328205.9	97
2016-07-25	36.6	36.6	35.8	36.28	0.11	0.3	92936.0	3361153.5	166
2016-07-24	37.2	37.4	36.1	36.17	-0.72	-1.95	154579.0	5678052.45	284
2016-07-21	37.2	37.4	36.9	36.89	-0.05	-0.14	106638.0	3948172.55	156
2016-07-20	36.9	37.4	36.9	36.94	-0.16	-0.43	123542.0	4602189.55	179
2016-07-19	37.4	37.4	36.9	37.1	-0.28	-0.75	60347.0	2241579.55	142
2016-07-18	37.7	38.0	37.2	37.38	-0.54	-1.42	118471.0	4446613.9	198
2016-07-17	38.0	38.3	37.7	37.92	0.32	0.85	79875.0	3027409.15	175
2016-07-14	37.7	38.0	37.4	37.6	-0.32	-0.84	218712.0	8232293.55	349
2016-07-13	37.7	38.3	37.4	37.92	0.38	1.01	479290.0	18181544.3	585
2016-07-12	36.6	38.3	36.6	37.54	1.15	3.16	927856.0	34777675.15	825
2016-07-11	35.8	36.6	35.5	36.39	0.87	2.45	579951.0	20945290.05	540
2016-07-10	34.7	35.8	34.7	35.52	0.66	1.89	165034.0	5839599.1	256
2016-06-30	35.0	36.1	34.7	34.86	-0.11	-0.31	606267.0	21414266.5	689
2016-06-29	34.7	36.3	34.7	34.97	0.65	1.89	730752.0	25971746.75	884
2016-06-28	33.9	34.4	33.9	34.32	0.44	1.3	180433.0	6160178.45	228
2016-06-27	33.6	34.4	33.6	33.88	0.05	0.15	190024.0	6494845.7	251
2016-06-26	33.6	34.2	33.1	33.83	-0.6	-1.74	297837.0	9978621.35	372
2016-06-23	34.4	34.7	34.2	34.43	0.0	0.0	70707.0	2435313.3	130
2016-06-22	34.7	34.7	34.4	34.43	-0.27	-0.78	81698.0	2822000.65	138
2016-06-21	34.7	35.0	34.4	34.7	0.16	0.46	140394.0	4872555.4	165
2016-06-20	34.7	34.7	34.4	34.54	-0.05	-0.14	95607.0	3311370.6	150
2016-06-19	34.7	35.3	34.4	34.59	0.16	0.46	134887.0	4691652.45	197
2016-06-16	34.7	34.7	34.4	34.43	-0.49	-1.4	172866.0	5975624.55	207
2016-06-15	35.5	35.5	34.7	34.92	-0.44	-1.24	143622.0	5048857.8	237
2016-06-14	35.3	35.8	35.3	35.36	0.11	0.31	272116.0	9672483.85	284
2016-06-13	35.0	35.8	34.7	35.25	0.0	0.0	242375.0	8536650.1	254
2016-06-12	35.0	35.5	34.7	35.25	0.11	0.31	170397.0	5982469.9	185
2016-06-09	36.3	36.3	35.0	35.14	-0.87	-2.42	278212.0	9848072.5	406
2016-06-08	35.5	36.6	35.5	36.01	0.87	2.48	422847.0	15262230.95	507
2016-06-07	34.2	35.5	34.2	35.14	0.99	2.9	213140.0	7408622.4	270
2016-06-06	34.4	34.4	33.1	34.15	-0.49	-1.41	247899.0	8377149.1	305
2016-06-05	34.7	35.5	34.4	34.64	0.27	0.79	250932.0	8804450.4	349
2016-06-02	34.2	34.7	34.2	34.37	0.05	0.15	84005.0	2886652.15	159
2016-06-01	34.2	34.7	33.9	34.32	0.11	0.32	132454.0	4531108.4	209
2016-05-31	33.9	34.4	33.6	34.21	0.33	0.97	94265.0	3209239.8	145
2016-05-30	34.4	34.4	33.6	33.88	-0.44	-1.28	104682.0	3564283.35	188
2016-05-29	33.3	35.0	33.3	34.32	-0.82	-2.33	108955.0	3732649.35	226
2016-05-26	35.8	35.8	35.0	35.14	0.06	0.17	104703.0	3704519.4	208
2016-05-25	35.3	35.8	35.0	35.08	0.38	1.1	161037.0	5692835.95	205
2016-05-24	34.4	35.0	33.6	34.7	0.66	1.94	103524.0	3556281.2	211
2016-05-23	36.6	36.6	33.6	34.04	-2.63	-7.17	188173.0	6591198.35	406
2016-05-22	36.9	37.2	36.6	36.67	-0.38	-1.03	87141.0	3207671.35	168
2016-05-19	37.4	37.4	36.9	37.05	-0.38	-1.02	125824.0	4666457.55	194
2016-05-18	37.7	37.7	37.4	37.43	-0.27	-0.72	217170.0	8154502.85	248
2016-05-17	37.7	38.5	37.7	37.7	0.27	0.72	632026.0	24040105.15	551
2016-05-16	38.0	38.0	37.2	37.43	-0.22	-0.58	186737.0	7006473.6	224
2016-05-15	37.4	38.3	37.4	37.65	0.16	0.43	221713.0	8391668.4	287
2016-05-12	37.4	38.3	37.4	37.49	0.17	0.46	325623.0	12306607.0	385
2016-05-11	37.4	38.0	37.2	37.32	-0.06	-0.16	249033.0	9331547.05	326
2016-05-10	37.4	37.7	37.2	37.38	-0.27	-0.72	168909.0	6316052.1	236
2016-05-09	37.4	37.7	37.2	37.65	0.22	0.59	153579.0	5761461.5	254
2016-05-08	38.0	38.3	37.4	37.43	0.0	0.0	231190.0	8748728.9	358
2016-05-05	36.6	38.0	36.6	37.43	0.82	2.24	528784.0	19787072.95	598
2016-05-04	37.4	37.7	36.3	36.61	-0.88	-2.35	335172.0	12386698.35	466
2016-05-03	38.0	39.3	37.4	37.49	-0.43	-1.13	1130528.0	43500356.35	1013
2016-05-02	38.3	38.3	37.4	37.92	-0.17	-0.45	179483.0	6777260.5	305
2016-05-01	38.3	38.5	37.7	38.09	0.06	0.16	186369.0	7111393.7	371
2016-04-28	38.5	38.8	38.0	38.03	-0.28	-0.73	483326.0	18536829.3	538
2016-04-27	38.3	38.8	38.0	38.31	0.39	1.03	576693.0	22150807.5	761
2016-04-26	38.3	38.5	37.4	37.92	-0.44	-1.15	343579.0	13002011.5	499
2016-04-25	39.1	39.1	37.2	38.36	0.16	0.42	766575.0	29247349.55	1067
2016-04-24	37.2	39.1	37.2	38.2	0.99	2.66	1177390.0	45081454.95	1621
2016-04-21	35.5	38.0	35.0	37.21	1.96	5.56	2040098.0	74711497.05	1998
2016-04-20	34.4	36.3	34.2	35.25	0.82	2.38	1189117.0	41803612.65	1035
2016-04-19	35.0	35.0	34.2	34.43	0.11	0.32	564197.0	19440442.8	677
2016-04-18	33.1	34.7	32.8	34.32	0.77	2.3	909363.0	30745275.25	857
2016-04-17	34.2	34.4	33.3	33.55	-0.6	-1.76	781590.0	26479970.45	651
2016-04-14	35.0	35.3	33.9	34.15	-0.88	-2.51	735354.0	25247167.6	856
2016-04-13	33.3	35.3	33.3	35.03	2.02	6.12	1355756.0	46585603.7	1392
2016-04-12	32.5	33.3	32.5	33.01	0.44	1.35	224652.0	7418513.3	302
2016-04-11	33.3	33.3	32.5	32.57	-0.71	-2.13	367743.0	12115926.45	474
2016-04-10	33.9	34.2	33.3	33.28	0.22	0.67	504156.0	17036012.0	713
2016-04-07	31.7	33.6	31.7	33.06	1.53	4.85	1147916.0	37844847.75	1334
2016-04-06	31.4	31.7	31.2	31.53	0.38	1.22	201230.0	6331372.6	260
2016-04-05	31.2	31.4	30.6	31.15	-0.05	-0.16	91158.0	2824257.0	210
2016-04-04	30.9	31.2	30.6	31.2	0.6	1.96	76872.0	2382170.95	158
2016-04-03	31.4	31.7	30.1	30.6	-1.31	-4.11	127462.0	3933998.75	258
2016-03-31	32.2	32.2	31.7	31.91	-0.33	-1.02	124725.0	3979999.2	223
2016-03-30	32.5	32.5	32.0	32.24	0.11	0.34	121712.0	3924281.7	228
2016-03-29	32.8	32.8	32.0	32.13	-0.49	-1.5	75218.0	2433551.15	218
2016-03-28	32.8	33.3	32.5	32.62	-0.06	-0.18	103383.0	3402656.7	192
2016-03-27	33.1	33.3	32.5	32.68	-0.43	-1.3	152436.0	5002775.9	243
2016-03-24	33.3	33.3	32.8	33.11	-0.5	-1.49	178810.0	5906752.95	357
2016-03-23	33.3	33.9	33.3	33.61	0.17	0.51	224169.0	7539692.6	317
2016-03-22	33.9	33.9	33.3	33.44	-0.22	-0.65	225450.0	7574584.4	371
2016-03-21	34.2	34.4	33.6	33.66	-0.27	-0.8	344544.0	11720223.7	426
2016-03-20	33.6	34.4	33.3	33.93	0.76	2.29	469301.0	15923946.5	595
2016-03-17	33.1	33.9	32.5	33.17	0.77	2.38	646729.0	21572477.55	856
2016-03-16	32.0	32.8	31.7	32.4	0.49	1.54	244119.0	7851022.8	287
2016-03-15	32.0	32.2	31.4	31.91	-0.22	-0.68	247092.0	7813360.65	273
2016-03-14	32.8	32.8	32.0	32.13	-0.44	-1.35	289996.0	9403117.4	325
2016-03-13	32.5	32.8	32.2	32.57	0.38	1.18	195464.0	6373777.15	273
2016-03-10	32.5	32.8	32.0	32.19	-0.32	-0.98	261351.0	8473994.7	416
2016-03-09	32.8	33.1	32.2	32.51	-0.66	-1.99	617622.0	20126854.7	738
2016-03-08	32.0	33.3	31.7	33.17	1.53	4.84	1184658.0	38390533.45	1098
2016-03-07	31.7	31.7	31.2	31.64	0.27	0.86	290426.0	9123282.15	384
2016-03-06	31.4	32.0	31.2	31.37	0.66	2.15	558176.0	17573052.85	662
2016-03-03	30.6	30.9	30.1	30.71	0.16	0.52	252661.0	7723906.2	350
2016-03-02	31.4	31.7	30.3	30.55	-0.54	-1.74	381911.0	11744542.1	612
2016-03-01	30.9	32.5	30.9	31.09	0.54	1.77	964316.0	30644715.4	1004
2016-02-29	30.9	31.4	30.3	30.55	-0.38	-1.23	389382.0	11982199.85	563
2016-02-28	30.3	32.0	30.3	30.93	1.2	4.04	806777.0	25030060.6	894
2016-02-25	29.5	30.1	29.2	29.73	0.28	0.95	322947.0	9592874.85	460
2016-02-24	30.1	30.6	29.2	29.45	-1.21	-3.95	236195.0	7099015.0	371
2016-02-23	30.6	31.2	30.1	30.66	0.0	0.0	574088.0	17533278.95	633
2016-02-22	29.8	30.9	29.5	30.66	1.21	4.11	542903.0	16430864.6	604
2016-02-21	29.5	29.8	29.0	29.45	0.0	0.0	147555.0	4341551.95	236
2016-02-18	29.5	29.8	29.2	29.45	0.32	1.1	201186.0	5930302.85	371
2016-02-17	28.4	29.2	28.1	29.13	0.99	3.52	220460.0	6331007.05	344
2016-02-16	28.7	29.0	27.9	28.14	0.27	0.97	125838.0	3598156.0	278
2016-02-15	27.3	28.1	27.3	27.87	0.71	2.61	143681.0	3970705.35	240
2016-02-14	28.7	28.7	27.1	27.16	-0.76	-2.72	96172.0	2687406.65	292
2016-02-11	29.0	29.2	27.9	27.92	-1.26	-4.32	95774.0	2727425.15	231
2016-02-10	29.5	30.1	29.0	29.18	-0.33	-1.12	166773.0	4934028.65	257
2016-02-09	29.5	30.1	29.5	29.51	-0.16	-0.54	142545.0	4232378.55	204
2016-02-08	30.1	30.3	29.5	29.67	-0.11	-0.37	121559.0	3628926.6	228
2016-02-07	30.1	30.3	29.5	29.78	-0.38	-1.26	123493.0	3696547.75	259
2016-02-04	30.9	31.7	30.1	30.16	0.21	0.7	465995.0	14310731.6	642
2016-02-03	29.2	30.1	29.2	29.95	0.5	1.7	123238.0	3650499.4	180
2016-02-02	29.5	30.1	29.2	29.45	-0.6	-2.0	133912.0	3972127.4	249
2016-02-01	30.1	30.3	29.8	30.05	-0.28	-0.92	188879.0	5696789.15	349
2016-01-31	30.1	31.4	30.1	30.33	1.37	4.73	455862.0	13990149.8	691
2016-01-28	28.7	29.8	28.7	28.96	0.54	1.9	302553.0	8820681.55	516
2016-01-27	29.0	29.2	28.1	28.42	-0.16	-0.56	229388.0	6563576.5	483
2016-01-26	27.9	29.0	27.3	28.58	0.33	1.17	144646.0	4046737.9	317
2016-01-25	28.4	28.7	27.9	28.25	-0.55	-1.91	131484.0	3709232.35	300
2016-01-24	29.8	30.6	28.7	28.8	0.49	1.73	253265.0	7457979.75	510
2016-01-21	27.3	28.7	27.3	28.31	0.77	2.8	124364.0	3481199.35	320
2016-01-20	29.0	29.0	27.3	27.54	-2.19	-7.37	156707.0	4364386.6	400
2016-01-19	29.0	30.1	28.4	29.73	1.7	6.06	391751.0	11488129.85	594
2016-01-18	27.9	28.1	27.1	28.03	0.16	0.57	281539.0	7794848.1	586
2016-01-17	27.9	28.4	27.9	27.87	-3.06	-9.89	271637.0	7581342.15	522
2016-01-14	33.6	33.6	30.9	30.93	-3.22	-9.43	305528.0	9779155.95	570
2016-01-13	33.9	35.3	33.9	34.15	0.38	1.13	292248.0	10080252.2	366
2016-01-12	33.9	34.2	33.3	33.77	-0.66	-1.92	153902.0	5208565.5	280
2016-01-11	34.4	34.7	33.3	34.43	0.11	0.32	159975.0	5469556.3	292
2016-01-10	35.0	35.3	33.9	34.32	-0.05	-0.15	185785.0	6429590.4	376
2016-01-07	35.5	35.5	33.3	34.37	-1.86	-5.13	185525.0	6454375.05	463
2016-01-06	37.4	37.4	36.1	36.23	-1.26	-3.36	139643.0	5128050.85	359
2016-01-05	37.7	38.3	37.2	37.49	-0.38	-1.0	108209.0	4057754.5	299
2016-01-04	38.8	39.1	37.4	37.87	-1.2	-3.07	141723.0	5440016.15	315
2016-01-03	39.1	39.6	39.1	39.07	0.05	0.13	56428.0	2215480.55	169
2015-12-31	39.3	39.3	38.5	39.02	-0.32	-0.81	76903.0	2998109.45	235
2015-12-30	40.2	40.2	39.1	39.34	-0.77	-1.92	134301.0	5317819.5	324
2015-12-29	39.6	40.2	38.3	40.11	-0.6	-1.47	199115.0	7838872.85	469
2015-12-28	40.2	41.0	40.2	40.71	0.49	1.22	148485.0	6022127.1	329
2015-12-27	40.7	40.7	39.9	40.22	-0.38	-0.94	131057.0	5274882.9	294
2015-12-24	41.0	41.8	40.4	40.6	-0.44	-1.07	189631.0	7790180.55	439
2015-12-23	41.0	42.9	40.7	41.04	0.33	0.81	808568.0	33819060.1	1229
2015-12-22	40.7	41.3	40.4	40.71	0.27	0.67	274360.0	11216488.05	454
2015-12-21	40.4	40.7	40.2	40.44	0.11	0.27	109952.0	4443934.95	223
2015-12-20	41.8	41.8	40.2	40.33	-2.02	-4.77	515305.0	21002345.2	692
2015-12-17	41.5	42.6	41.5	42.35	1.09	2.64	166484.0	7008162.9	299
2015-12-16	41.3	41.5	41.0	41.26	0.33	0.81	137441.0	5673083.4	191
2015-12-15	40.7	41.5	40.7	40.93	0.93	2.33	83777.0	3432131.95	208
2015-12-14	41.5	41.5	39.9	40.0	-0.93	-2.27	133150.0	5451738.8	300
2015-12-13	41.0	41.0	40.2	40.93	-1.31	-3.1	122839.0	4993000.75	302
2015-12-10	42.6	42.9	42.1	42.24	-0.66	-1.54	97620.0	4147414.3	245
2015-12-09	42.9	43.2	42.9	42.9	0.11	0.26	63611.0	2731304.05	178
2015-12-08	42.9	43.2	42.4	42.79	-1.31	-2.97	222398.0	9519874.7	374
2015-12-07	44.8	44.8	44.0	44.1	-0.71	-1.58	218097.0	9698057.9	320
2015-12-06	44.8	45.1	44.5	44.81	0.0	0.0	134824.0	6026246.35	208
2015-12-03	45.4	45.4	44.8	44.81	-0.6	-1.32	194285.0	8720459.25	299
2015-12-02	45.6	45.6	45.1	45.41	0.11	0.24	242196.0	10994966.25	292
2015-12-01	45.4	45.6	44.8	45.3	0.27	0.6	275238.0	12472670.4	305
2015-11-30	44.8	45.4	44.8	45.03	0.06	0.13	170380.0	7680478.8	302
2015-11-29	45.1	45.4	44.8	44.97	0.05	0.11	98599.0	4432328.55	194
2015-11-26	45.1	45.4	44.8	44.92	-0.16	-0.35	67343.0	3036363.4	188
2015-11-25	45.1	45.4	44.8	45.08	-0.06	-0.13	114536.0	5165355.4	222
2015-11-24	45.4	45.9	45.1	45.14	0.11	0.24	397154.0	18079135.45	443
2015-11-23	45.9	45.9	44.8	45.03	-0.71	-1.55	421007.0	19075910.45	500
2015-11-22	45.6	45.9	45.4	45.74	0.66	1.46	245451.0	11195212.55	519
2015-11-19	45.1	45.6	44.8	45.08	0.16	0.36	247505.0	11198064.35	314
2015-11-18	44.5	45.1	44.3	44.92	0.38	0.85	97318.0	4361935.5	201
2015-11-17	45.4	45.4	44.5	44.54	-0.49	-1.09	72069.0	3232208.3	182
2015-11-16	44.8	45.4	44.5	45.03	0.71	1.6	142322.0	6385656.9	229
2015-11-15	45.6	45.6	44.3	44.32	-1.64	-3.57	196278.0	8789818.4	459
2015-11-12	46.2	46.7	45.9	45.96	-0.21	-0.45	181408.0	8379403.5	312
2015-11-11	46.2	46.7	45.9	46.17	0.0	0.0	156282.0	7238363.85	300
2015-11-10	47.0	47.3	45.9	46.17	-0.72	-1.54	386548.0	17995001.4	536
2015-11-09	46.2	47.0	45.9	46.89	0.99	2.16	223080.0	10346852.1	385
2015-11-08	45.9	45.9	44.8	45.9	-0.22	-0.48	102527.0	4654591.45	268
2015-11-05	47.0	47.0	45.9	46.12	-0.77	-1.64	98681.0	4570207.0	250
2015-11-04	46.2	47.0	45.4	46.89	0.88	1.91	204248.0	9446179.9	416
2015-11-03	46.7	47.3	45.9	46.01	-0.44	-0.95	236269.0	10979794.95	411
2015-11-02	46.7	47.3	46.2	46.45	0.22	0.48	248607.0	11635222.45	424
2015-11-01	48.1	48.1	45.9	46.23	0.06	0.13	199825.0	9334823.6	495
2015-10-29	46.7	47.0	46.2	46.17	0.32	0.7	208260.0	9684568.95	404
2015-10-28	45.4	46.2	44.8	45.85	0.6	1.33	144451.0	6572063.2	340
2015-10-27	47.5	47.8	44.8	45.25	-2.13	-4.5	162191.0	7576909.3	381
2015-10-26	47.3	47.8	46.2	47.38	0.17	0.36	123961.0	5836128.2	326
2015-10-25	48.1	48.6	47.0	47.21	-0.39	-0.82	126115.0	6007026.1	338
2015-10-22	47.5	48.4	47.0	47.6	-0.16	-0.34	194099.0	9238363.85	516
2015-10-21	50.5	50.75	47.3	47.76	-3.01	-5.93	453192.0	22197053.3	735
2015-10-20	49.7	51.0	49.7	50.77	0.88	1.76	414289.0	20954704.35	587
2015-10-19	49.2	51.0	49.2	49.89	-0.06	-0.12	361848.0	18052517.0	669
2015-10-18	49.7	50.25	49.5	49.95	0.82	1.67	224735.0	11225945.9	442
2015-10-15	51.25	51.25	48.9	49.13	-2.24	-4.36	365929.0	18396471.2	724
2015-10-14	52.25	53.25	51.0	51.37	-1.64	-3.09	622374.0	32342786.8	1073
2015-10-13	49.5	54.0	49.2	53.01	3.67	7.44	2120941.0	111388196.15	2578
2015-10-12	50.75	51.0	49.2	49.34	-1.15	-2.28	554302.0	27867000.1	851
2015-10-11	48.1	51.0	47.8	50.49	3.5	7.45	1140640.0	56547008.8	1536
2015-10-08	47.0	47.3	46.5	46.99	0.32	0.69	455858.0	21368307.65	652
2015-10-07	45.9	47.5	45.9	46.67	1.15	2.53	636427.0	29747159.25	787
2015-10-06	45.9	45.9	45.1	45.52	-0.11	-0.24	164605.0	7512261.9	261
2015-10-05	44.8	46.2	44.8	45.63	0.82	1.83	295089.0	13437260.55	327
2015-10-04	45.1	45.1	44.5	44.81	-0.16	-0.36	110818.0	4970853.3	256
2015-10-01	46.2	46.7	44.8	44.97	-0.82	-1.79	202719.0	9226714.5	368
2015-09-30	45.1	45.9	45.1	45.79	0.98	2.19	136219.0	6193718.4	202
2015-09-29	44.5	44.8	44.3	44.81	-0.38	-0.84	98031.0	4381021.7	194
2015-09-21	44.8	45.4	44.8	45.19	0.33	0.74	83054.0	3739935.55	208
2015-09-20	45.6	45.6	44.5	44.86	-0.82	-1.8	98978.0	4454708.9	286
2015-09-17	46.7	46.7	45.6	45.68	-0.49	-1.06	93803.0	4327721.75	243
2015-09-16	47.0	47.3	46.2	46.17	-0.55	-1.18	140038.0	6540360.55	323
2015-09-15	46.5	47.3	46.2	46.72	0.16	0.34	105401.0	4913011.9	279
2015-09-14	47.3	47.5	46.5	46.56	-0.71	-1.5	191373.0	9025414.9	345
2015-09-13	47.0	48.1	47.0	47.27	0.28	0.6	151920.0	7228816.9	326
2015-09-10	47.0	47.5	47.0	46.99	-0.55	-1.16	193296.0	9108646.75	463
2015-09-09	47.5	48.1	47.3	47.54	0.82	1.76	236810.0	11274701.3	473
2015-09-08	45.9	46.7	45.9	46.72	0.6	1.3	141001.0	6536157.45	238
2015-09-07	45.6	46.5	45.6	46.12	0.44	0.96	167544.0	7733010.2	317
2015-09-06	45.4	45.9	45.1	45.68	0.16	0.35	93973.0	4275656.05	245
2015-09-03	46.2	46.2	45.4	45.52	0.11	0.24	98972.0	4541758.6	315
2015-09-02	45.6	45.6	44.8	45.41	-0.71	-1.54	159741.0	7239206.4	336
2015-09-01	47.0	47.0	45.9	46.12	-0.44	-0.95	110219.0	5125775.8	335
2015-08-31	46.5	46.7	45.9	46.56	-0.76	-1.61	172421.0	7982560.85	392
2015-08-30	48.6	48.9	47.0	47.32	1.09	2.36	250442.0	12015255.4	560
2015-08-27	46.5	47.0	45.6	46.23	1.59	3.56	409209.0	19029474.4	756
2015-08-26	45.9	46.2	44.5	44.64	-1.59	-3.44	362720.0	16464519.9	670
2015-08-25	44.3	46.5	42.9	46.23	3.39	7.91	778354.0	35028185.95	1067
2015-08-24	45.4	46.5	41.8	42.84	-2.24	-4.97	462717.0	20155302.0	1009
2015-08-23	46.5	47.5	44.8	45.08	-3.72	-7.62	355339.0	16402708.75	782
2015-08-20	47.8	49.2	45.9	48.8	0.55	1.14	373440.0	17929950.35	798
2015-08-19	49.7	50.25	48.1	48.25	-1.48	-2.98	200635.0	9911190.45	491
2015-08-18	52.0	52.0	47.8	49.73	-2.29	-4.4	246055.0	12327476.05	575
2015-08-17	52.25	52.75	51.25	52.02	-1.15	-2.16	302738.0	15814618.95	535
2015-08-16	54.75	54.75	53.0	53.17	-1.47	-2.69	151002.0	8123933.95	364
2015-08-13	55.25	55.5	54.0	54.64	-0.17	-0.31	82053.0	4492153.9	234
2015-08-12	54.0	55.0	53.75	54.81	0.11	0.2	79217.0	4309892.65	239
2015-08-11	55.75	56.0	54.25	54.7	-0.87	-1.57	111419.0	6176018.7	309
2015-08-10	55.0	56.0	55.0	55.57	0.76	1.39	143061.0	7930514.7	323
2015-08-09	54.75	55.25	53.0	54.81	0.0	0.0	176878.0	9671015.7	375
2015-08-06	55.0	55.25	54.25	54.81	-0.71	-1.28	132089.0	7228971.45	394
2015-08-05	56.25	56.5	55.5	55.52	-0.49	-0.87	90644.0	5073655.4	253
2015-08-04	56.0	56.5	54.75	56.01	-0.88	-1.55	175046.0	9735268.35	397
2015-08-03	56.5	57.0	56.25	56.89	0.33	0.58	87949.0	4986342.2	216
2015-08-02	59.25	59.25	56.25	56.56	-2.4	-4.07	124070.0	7093262.8	407
2015-07-30	59.25	59.5	58.5	58.96	-0.33	-0.56	87854.0	5183284.35	220
2015-07-29	59.0	60.0	59.0	59.29	0.33	0.56	106501.0	6348095.85	254
2015-07-28	58.25	59.0	58.0	58.96	0.33	0.56	108815.0	6356517.5	265
2015-07-27	60.75	60.75	58.5	58.63	-1.75	-2.9	148120.0	8790791.5	343
2015-07-26	61.25	61.5	60.0	60.38	-0.44	-0.72	155154.0	9401317.45	325
2015-07-23	61.75	62.0	60.75	60.82	-0.71	-1.15	201708.0	12376474.65	402
2015-07-22	59.75	62.25	59.5	61.53	2.02	3.39	540925.0	32967853.85	670
2015-07-15	59.75	60.5	59.25	59.51	-0.16	-0.27	293813.0	17550664.05	552
2015-07-14	59.75	61.0	59.25	59.67	0.87	1.48	505582.0	30330620.85	835
2015-07-13	59.25	59.25	58.75	58.8	-0.43	-0.73	95869.0	5649175.7	192
2015-07-12	58.75	59.75	58.75	59.23	0.87	1.49	215423.0	12718183.45	413
2015-07-09	57.5	59.75	57.5	58.36	0.87	1.51	406540.0	23901156.65	665
2015-07-08	57.5	57.75	57.0	57.49	-0.16	-0.28	132496.0	7591761.5	285
2015-07-07	57.0	58.0	57.0	57.65	-0.22	-0.38	65077.0	3746693.15	218
2015-07-06	58.5	58.75	57.5	57.87	-0.98	-1.67	116307.0	6765914.95	253
2015-07-05	58.25	59.0	58.0	58.85	0.38	0.65	120651.0	7051000.8	278
2015-07-02	58.75	59.25	58.25	58.47	-0.66	-1.12	98995.0	5820642.55	256
2015-07-01	59.25	59.5	58.25	59.13	0.06	0.1	154612.0	9112997.65	301
2015-06-30	58.25	59.25	57.5	59.07	-0.16	-0.27	210175.0	12276598.25	459
2015-06-29	58.5	59.25	57.5	59.23	-1.37	-2.26	220128.0	12840118.55	536
2015-06-28	61.75	61.75	60.0	60.6	-1.15	-1.86	167351.0	10174524.65	368
2015-06-25	61.5	62.0	61.25	61.75	0.44	0.72	78997.0	4866825.25	209
2015-06-24	61.5	61.75	61.0	61.31	0.11	0.18	101210.0	6211170.35	252
2015-06-23	61.0	61.75	60.5	61.2	0.49	0.81	137172.0	8377769.4	302
2015-06-22	62.25	62.5	60.0	60.71	-1.69	-2.71	256334.0	15591744.3	620
2015-06-21	64.0	64.0	62.0	62.4	-2.03	-3.15	125596.0	7913162.1	333
2015-06-18	64.75	64.75	64.25	64.43	-0.11	-0.17	70460.0	4536301.0	195
2015-06-17	65.25	65.25	64.25	64.54	-0.43	-0.66	92961.0	6017627.25	237
2015-06-16	65.75	65.75	64.75	64.97	-0.71	-1.08	92755.0	6040256.7	283
2015-06-15	66.5	66.5	65.5	65.68	0.43	0.66	366937.0	24233925.3	657
2015-06-14	63.0	65.75	63.0	65.25	2.41	3.84	241670.0	15544090.9	451
2015-06-11	63.75	63.75	62.5	62.84	-0.55	-0.87	103877.0	6533226.35	307
2015-06-10	63.0	63.75	63.0	63.39	0.44	0.7	120413.0	7639652.85	287
2015-06-09	64.5	64.5	62.25	62.95	-1.64	-2.54	167302.0	10556188.15	444
2015-06-08	64.75	65.0	64.5	64.59	-0.44	-0.68	85406.0	5521451.25	257
2015-06-07	65.5	65.75	64.5	65.03	-0.82	-1.25	129396.0	8447946.0	361
2015-06-04	66.0	66.0	65.5	65.85	-0.27	-0.41	87570.0	5766988.15	273
2015-06-03	66.5	66.5	65.75	66.12	-0.27	-0.41	178062.0	11773961.8	327
2015-06-02	66.5	66.75	66.0	66.39	0.27	0.41	130347.0	8647479.6	260
2015-06-01	66.5	66.5	65.5	66.12	-0.27	-0.41	109169.0	7211686.7	315
2015-05-31	66.75	67.25	66.0	66.39	-0.39	-0.58	150393.0	10030558.65	332
2015-05-28	67.25	67.5	66.75	66.78	-0.43	-0.64	173828.0	11637533.05	353
2015-05-27	67.5	67.75	67.0	67.21	-0.11	-0.16	253656.0	17087979.25	382
2015-05-26	67.25	68.0	67.0	67.32	0.11	0.16	734360.0	49518637.1	677
2015-05-25	68.5	68.5	67.0	67.21	-1.15	-1.68	381119.0	25745677.15	534
2015-05-24	67.25	68.5	66.75	68.36	1.42	2.12	513751.0	34733340.7	739
2015-05-21	67.0	67.25	66.5	66.94	0.22	0.33	131732.0	8811057.2	306
2015-05-20	67.5	67.5	66.75	66.72	-0.77	-1.14	232699.0	15607171.65	471
2015-05-19	67.75	68.25	67.5	67.49	-0.27	-0.4	304089.0	20645023.05	407
2015-05-18	67.75	68.25	67.0	67.76	0.27	0.4	490968.0	33257469.75	658
2015-05-17	67.0	67.75	67.0	67.49	0.6	0.9	347682.0	23416263.05	530
2015-05-14	67.25	67.75	66.75	66.89	-0.32	-0.48	395871.0	26555016.2	646
2015-05-13	67.75	67.75	67.0	67.21	-0.22	-0.33	228812.0	15395739.1	460
2015-05-12	67.5	67.5	66.5	67.43	0.38	0.57	328769.0	22069631.5	551
2015-05-11	68.0	69.25	66.75	67.05	-0.76	-1.12	841870.0	57319850.1	1156
2015-05-10	67.5	68.75	67.0	67.81	0.49	0.73	468676.0	31829977.95	784
2015-05-07	67.75	68.0	66.75	67.32	-0.49	-0.72	388341.0	26131499.05	846
2015-05-06	68.0	69.5	67.5	67.81	-0.71	-1.04	617551.0	42264055.2	1077
2015-05-05	70.25	70.75	68.25	68.52	-1.48	-2.11	1185913.0	82639459.25	2198
2015-05-04	65.75	71.0	65.25	70.0	4.59	7.02	2302708.0	157397495.75	3012
2015-05-03	66.0	66.75	65.0	65.41	-0.55	-0.83	581805.0	38354613.05	975
2015-04-30	66.0	66.75	65.25	65.96	0.39	0.59	709020.0	46751045.15	1180
2015-04-29	65.25	65.75	64.5	65.57	0.82	1.27	380995.0	24789131.85	716
2015-04-28	65.25	66.0	64.5	64.75	-0.55	-0.84	408079.0	26736741.0	825
2015-04-27	64.5	66.5	63.75	65.3	1.31	2.05	847233.0	55256032.5	1621
2015-04-26	63.5	64.5	63.0	63.99	1.09	1.73	728291.0	46619821.8	1063
2015-04-23	62.25	63.0	62.0	62.9	0.44	0.7	206141.0	12879268.4	415
2015-04-22	63.75	64.25	62.25	62.46	0.77	1.25	412356.0	25987739.35	730
2015-04-21	62.25	62.25	60.75	61.69	-1.1	-1.75	377573.0	23231365.3	693
2015-04-20	64.75	64.75	61.5	62.79	-1.42	-2.21	768551.0	48545720.5	1292
2015-04-19	60.0	64.25	60.0	64.21	5.69	9.72	1374429.0	85683938.45	2299
2015-04-16	59.5	59.75	58.25	58.52	-0.99	-1.66	541589.0	32067296.9	773
2015-04-15	59.0	59.75	58.75	59.51	0.99	1.69	578363.0	34336938.65	665
2015-04-14	58.75	59.0	58.5	58.52	0.05	0.09	244670.0	14349114.35	369
2015-04-13	58.0	59.0	58.0	58.47	0.27	0.46	423146.0	24828899.4	530
2015-04-12	58.5	59.25	58.0	58.2	-0.11	-0.19	410037.0	24134117.0	601
2015-04-09	58.25	58.75	58.0	58.31	-0.05	-0.09	361421.0	21036939.55	523
2015-04-08	58.5	59.25	58.0	58.36	0.38	0.66	703917.0	41297290.05	949
2015-04-07	57.5	58.25	57.0	57.98	1.2	2.11	356911.0	20592235.2	572
2015-04-06	56.75	57.75	56.25	56.78	0.06	0.11	207767.0	11785339.45	448
2015-04-05	58.5	58.5	56.0	56.72	-1.48	-2.54	217613.0	12370667.9	573
2015-04-02	60.0	60.5	57.5	58.2	-1.53	-2.56	369824.0	21827627.3	690
2015-04-01	59.75	60.5	59.25	59.73	-0.22	-0.37	325661.0	19520588.75	503
2015-03-31	61.0	61.25	59.0	59.95	-0.98	-1.61	297179.0	17918557.55	640
2015-03-30	61.75	62.0	60.75	60.93	-0.87	-1.41	401379.0	24597479.0	710
2015-03-29	61.0	62.25	60.75	61.8	2.07	3.47	314091.0	19230263.9	804
2015-03-26	55.25	60.0	55.25	59.73	-0.32	-0.53	567569.0	32979515.15	1130
2015-03-25	66.5	66.5	59.75	60.05	-6.29	-9.48	542453.0	33634789.35	1324
2015-03-24	66.75	67.25	66.0	66.34	-0.6	-0.9	245008.0	16320649.35	503
2015-03-23	67.5	67.5	66.5	66.94	-0.05	-0.07	232858.0	15614014.35	540
2015-03-22	66.0	67.5	65.75	66.99	0.92	1.39	237835.0	15826727.65	581
2015-03-19	67.0	67.0	64.75	66.07	0.82	1.26	267251.0	17564892.55	707
2015-03-18	67.5	67.5	62.0	65.25	-2.18	-3.23	573677.0	37444405.95	1207
2015-03-17	68.75	70.0	67.0	67.43	-1.31	-1.91	390499.0	26572242.85	989
2015-03-16	72.25	72.25	68.25	68.74	-3.34	-4.63	537036.0	37771384.4	1326
2015-03-15	72.25	72.75	71.75	72.08	-0.98	-1.34	314087.0	22691274.8	628
2015-03-12	73.25	74.0	72.75	73.06	0.05	0.07	892362.0	65476378.25	1191
2015-03-11	71.75	73.75	71.5	73.01	0.82	1.14	1007691.0	73297773.5	1377
2015-03-10	73.0	73.0	71.75	72.19	-0.76	-1.04	435644.0	31484940.7	766
2015-03-09	73.25	73.75	72.75	72.95	-0.16	-0.22	423475.0	31037806.4	867
2015-03-08	72.75	73.5	71.75	73.11	0.6	0.83	771486.0	55931586.8	1188
2015-03-05	72.75	73.75	72.5	72.51	-0.11	-0.15	709963.0	51845173.8	1017
2015-03-04	73.25	73.75	72.5	72.62	-0.66	-0.9	371363.0	27102880.45	695
2015-03-03	73.75	74.0	73.0	73.28	-0.27	-0.37	453347.0	33326218.3	793
2015-03-02	73.75	74.0	73.25	73.55	-0.17	-0.23	213201.0	15694021.5	496
2015-03-01	74.75	75.75	73.25	73.72	-0.87	-1.17	472384.0	34987197.65	864
2015-02-26	74.25	75.5	74.0	74.59	0.44	0.59	411649.0	30672434.6	781
2015-02-25	75.25	76.0	73.75	74.15	-0.77	-1.03	1029067.0	76990476.95	1840
2015-02-24	72.5	75.25	71.75	74.92	2.3	3.17	853858.0	63126564.05	1686
2015-02-23	75.75	76.25	72.25	72.62	-2.57	-3.42	803335.0	59437996.3	1584
2015-02-22	70.5	75.75	70.5	75.19	5.14	7.34	1968800.0	146645012.6	2859
2015-02-19	69.5	70.5	68.75	70.05	0.43	0.62	296649.0	20631960.5	550
2015-02-18	70.0	70.0	68.5	69.62	0.17	0.24	157322.0	10896022.5	434
2015-02-17	70.25	70.75	68.75	69.45	-0.55	-0.79	334702.0	23424083.15	788
2015-02-16	71.5	71.5	69.75	70.0	-1.15	-1.62	401840.0	28461992.25	814
2015-02-15	71.25	71.75	70.75	71.15	1.59	2.29	348619.0	24838880.8	800
2015-02-12	68.5	70.25	68.5	69.56	1.58	2.32	289425.0	20112790.2	775
2015-02-11	71.75	71.75	67.25	67.98	-3.82	-5.32	555806.0	38931214.1	1287
2015-02-10	73.0	73.0	71.5	71.8	-1.37	-1.87	387080.0	27979457.1	954
2015-02-09	74.25	74.5	72.5	73.17	-0.93	-1.26	608049.0	44854403.1	1311
2015-02-08	75.5	76.0	73.5	74.1	1.26	1.73	956794.0	71072754.3	1894
2015-02-05	72.75	74.25	72.5	72.84	-1.09	-1.47	563890.0	41424257.9	1165
2015-02-04	73.25	76.5	72.5	73.93	0.32	0.43	1292852.0	96014435.45	2353
2015-02-03	74.0	76.75	72.5	73.61	2.57	3.62	2456336.0	183795556.9	4584
2015-02-02	65.0	71.0	64.5	71.04	6.34	9.8	1059577.0	72701175.15	1520
2015-02-01	65.0	65.5	64.5	64.7	2.3	3.69	718876.0	46820686.85	1215
2015-01-29	62.5	63.75	61.75	62.4	-0.17	-0.27	740324.0	46491696.7	1174
2015-01-28	61.0	62.75	61.0	62.57	1.86	3.06	713788.0	44347647.25	1255
2015-01-27	58.75	61.0	58.5	60.71	2.24	3.83	601705.0	35949503.95	1063
2015-01-26	57.75	59.25	57.5	58.47	1.58	2.78	511907.0	29885460.0	840
2015-01-22	55.75	57.5	55.5	56.89	0.77	1.37	145943.0	8274417.75	358
2015-01-21	57.5	58.0	55.75	56.12	-1.8	-3.11	239219.0	13650358.6	568
2015-01-20	58.25	58.5	58.0	57.92	-0.44	-0.75	141625.0	8228774.75	346
2015-01-19	59.0	59.5	58.25	58.36	-0.93	-1.57	265689.0	15604018.7	482
2015-01-18	58.75	60.0	58.5	59.29	1.31	2.26	606612.0	36054956.65	813
2015-01-15	60.5	60.5	58.0	57.98	-1.64	-2.75	721158.0	42697336.35	1377
2015-01-14	57.75	59.75	57.5	59.62	2.46	4.3	674635.0	39337987.3	1171
2015-01-13	56.5	57.75	55.75	57.16	0.0	0.0	222634.0	12650875.45	412
2015-01-12	57.5	58.25	56.75	57.16	-0.93	-1.6	345016.0	19904119.05	533
2015-01-11	57.75	58.25	56.75	58.09	0.44	0.76	491812.0	28285847.1	682
2015-01-08	58.5	58.75	57.5	57.65	0.6	1.05	386976.0	22475282.9	719
2015-01-07	56.75	57.5	55.0	57.05	1.59	2.87	543750.0	30827484.85	924
2015-01-06	53.0	56.5	51.25	55.46	0.21	0.38	450411.0	23890258.7	976
2015-01-05	58.0	58.0	55.0	55.25	-3.66	-6.21	351577.0	19910363.95	870
2015-01-04	58.75	60.0	58.75	58.91	-0.6	-1.01	257122.0	15226174.1	618
2015-01-01	59.0	60.5	58.75	59.51	1.04	1.78	400688.0	23950697.85	776
2014-12-31	60.75	61.5	54.75	58.47	-1.31	-2.19	739350.0	43071071.8	1576
2014-12-30	61.75	62.25	59.25	59.78	-4.21	-6.58	542357.0	32920858.15	1345
2014-12-29	64.0	67.75	63.75	63.99	0.33	0.52	1380173.0	90379547.15	2540
2014-12-28	61.25	64.0	61.0	63.66	2.51	4.1	843330.0	52884864.75	1402
2014-12-25	61.25	62.5	59.5	61.15	-0.11	-0.18	799228.0	48721969.2	1530
2014-12-24	59.75	63.5	59.75	61.26	2.03	3.43	749001.0	45849593.25	1280
2014-12-23	59.75	60.5	58.75	59.23	-0.88	-1.46	305445.0	18182397.3	844
2014-12-22	57.5	62.0	56.25	60.11	3.17	5.57	1018282.0	60969757.45	1796
2014-12-21	56.5	57.0	52.0	56.94	5.03	9.69	769741.0	42397628.65	1722
2014-12-18	49.7	52.0	49.7	51.91	4.7	9.96	770586.0	39480409.65	1285
2014-12-17	47.5	48.4	43.7	47.21	0.49	1.05	1167542.0	54075690.35	1907
2014-12-16	49.7	49.7	46.7	46.72	-5.03	-9.72	599849.0	28358455.5	1306
2014-12-15	58.5	58.75	51.25	51.75	-5.08	-8.94	400675.0	22134029.05	911
2014-12-14	60.5	60.5	56.25	56.83	-5.57	-8.93	339912.0	20026492.55	768
2014-12-11	60.75	62.75	60.0	62.4	-0.39	-0.62	250681.0	15300564.7	731
2014-12-10	64.0	64.5	62.0	62.79	-1.25	-1.95	220249.0	13913469.4	555
2014-12-09	63.5	64.5	62.25	64.04	-1.21	-1.85	341570.0	21658339.4	739
2014-12-08	67.5	67.5	64.75	65.25	-2.13	-3.16	291522.0	19388238.35	565
2014-12-07	68.0	68.0	67.25	67.38	-0.54	-0.8	195571.0	13218227.05	395
2014-12-04	67.5	68.5	67.25	67.92	1.03	1.54	294341.0	19990594.4	537
2014-12-03	66.75	67.75	66.5	66.89	0.33	0.5	137443.0	9195451.8	351
2014-12-02	67.75	68.25	66.5	66.56	0.49	0.74	216395.0	14606207.4	509
2014-12-01	64.25	66.75	64.25	66.07	1.59	2.47	403669.0	26588937.8	771
2014-11-30	65.5	68.0	64.0	64.48	-6.34	-8.95	310607.0	20481815.2	838
2014-11-27	70.0	71.25	69.5	70.82	0.0	0.0	162944.0	11475926.5	488
2014-11-26	71.75	71.75	69.25	70.82	-1.15	-1.6	262463.0	18471024.05	594
2014-11-25	73.0	73.0	71.25	71.97	-1.25	-1.71	232694.0	16765120.35	444
2014-11-24	74.25	74.25	73.0	73.22	-0.71	-0.96	236671.0	17475822.4	501
2014-11-23	74.0	74.5	73.5	73.93	1.14	1.57	222404.0	16469705.75	501
2014-11-20	72.75	73.25	71.75	72.79	0.49	0.68	204408.0	14814216.7	440
2014-11-19	72.75	73.0	71.5	72.3	0.22	0.31	224911.0	16271097.5	567
2014-11-18	69.25	73.5	69.25	72.08	3.34	4.86	407758.0	29081680.45	1039
2014-11-17	72.75	72.75	68.0	68.74	-4.1	-5.63	505576.0	35289886.35	1173
2014-11-16	74.5	74.5	72.75	72.84	-2.19	-2.92	292883.0	21622470.4	630
2014-11-13	75.75	76.0	74.5	75.03	-0.93	-1.22	200200.0	15081248.9	467
2014-11-12	76.25	76.5	75.75	75.96	-0.16	-0.21	148358.0	11285613.75	347
2014-11-11	76.75	77.0	75.75	76.12	-0.93	-1.21	222598.0	17010545.8	427
2014-11-10	76.0	77.5	76.0	77.05	1.64	2.17	315150.0	24239700.3	544
2014-11-09	75.75	76.0	75.25	75.41	0.0	0.0	199678.0	15087483.8	372
2014-11-06	76.5	76.5	74.75	75.41	0.22	0.29	229907.0	17367616.8	495
2014-11-05	74.75	75.75	73.25	75.19	-0.44	-0.58	410272.0	30568269.6	717
2014-11-04	78.25	78.5	74.75	75.63	-2.84	-3.62	454266.0	35089497.5	795
2014-11-03	78.5	78.75	77.75	78.47	0.33	0.42	123868.0	9723434.25	267
2014-11-02	78.75	79.25	77.75	78.14	0.65	0.84	201888.0	15838619.55	464
2014-10-30	77.5	78.25	76.25	77.49	-0.65	-0.83	308496.0	23822525.95	758
2014-10-29	79.5	80.0	77.75	78.14	-1.09	-1.38	278537.0	22072836.7	579
2014-10-28	79.25	79.75	78.25	79.23	0.32	0.41	362649.0	28578402.25	684
2014-10-27	79.5	79.75	78.75	78.91	-1.96	-2.42	368084.0	29139008.85	814
2014-10-26	80.5	80.75	80.25	80.87	1.03	1.29	224076.0	18076137.8	482
2014-10-23	79.0	80.25	78.5	79.84	-0.65	-0.81	313688.0	24940542.2	662
2014-10-22	81.75	82.75	79.75	80.49	-0.44	-0.54	564556.0	45821233.1	1049
2014-10-21	76.0	82.0	75.75	80.93	5.08	6.7	787221.0	62137449.1	1416
2014-10-20	77.25	77.25	74.5	75.85	-0.54	-0.71	599665.0	45409391.5	1001
2014-10-19	77.75	78.5	74.75	76.39	1.58	2.11	643231.0	49453643.85	1007
2014-10-16	82.25	82.5	74.0	74.81	-7.43	-9.03	740354.0	56975160.75	1529
2014-10-15	82.75	84.0	82.0	82.24	-1.31	-1.57	271881.0	22557875.45	577
2014-10-14	85.0	85.0	82.25	83.55	-1.7	-1.99	266216.0	22205691.6	601
2014-10-13	82.25	85.75	82.25	85.25	3.01	3.66	313132.0	26251190.3	689
2014-10-12	86.0	87.5	82.0	82.24	-7.92	-8.78	406009.0	34537913.6	1020
2014-10-02	89.5	90.75	88.75	90.16	0.0	0.0	323840.0	29077671.35	532
2014-10-01	90.75	91.5	90.25	90.16	-0.61	-0.67	241720.0	21927782.95	607
2014-09-30	90.25	91.0	90.25	90.77	0.88	0.98	174076.0	15748279.85	477
2014-09-29	88.5	90.25	88.25	89.89	1.37	1.55	204149.0	18287042.05	503
2014-09-28	90.0	90.25	88.0	88.52	-1.1	-1.23	218403.0	19366863.3	590
2014-09-25	89.0	90.75	89.0	89.62	-0.38	-0.42	314354.0	28233469.55	611
2014-09-24	91.75	92.25	88.0	90.0	-1.64	-1.79	491693.0	44287839.25	1114
2014-09-22	92.0	92.0	90.25	91.64	-0.71	-0.77	599572.0	54667295.0	1113
2014-09-21	94.0	94.25	91.75	92.35	-1.53	-1.63	406415.0	37889978.25	822
2014-09-18	94.0	94.5	93.5	93.88	0.27	0.29	340115.0	31917030.6	663
2014-09-17	94.5	94.75	93.5	93.61	-0.27	-0.29	482305.0	45441051.35	799
2014-09-16	93.5	94.25	93.0	93.88	0.77	0.83	655297.0	61321608.45	918
2014-09-15	93.5	94.0	92.0	93.11	0.21	0.23	913540.0	85013481.15	1662
2014-09-14	97.25	97.75	92.25	92.9	-4.91	-5.02	1457326.0	138631697.4	2226
2014-09-11	99.75	100.0	96.25	97.81	-2.08	-2.08	918489.0	90747092.25	1576
2014-09-10	98.25	100.5	97.25	99.89	1.69	1.72	2265484.0	224546287.85	2950
2014-09-09	95.75	98.25	95.25	98.2	2.63	2.75	1301784.0	126224009.65	1767
2014-09-08	95.75	96.25	95.25	95.57	0.05	0.05	378511.0	36183875.8	710
2014-09-07	95.0	96.0	94.5	95.52	1.26	1.34	659135.0	62819694.35	978
2014-09-04	94.75	94.75	93.75	94.26	-0.44	-0.46	381756.0	35996103.5	783
2014-09-03	94.5	95.25	94.5	94.7	-0.11	-0.12	453357.0	43064429.55	884
2014-09-02	94.25	95.75	93.5	94.81	0.82	0.87	804776.0	76022112.6	1194
2014-09-01	96.0	96.0	93.75	93.99	-1.31	-1.37	862256.0	81619709.75	1410
2014-08-31	93.5	95.75	93.25	95.3	2.68	2.89	1129690.0	106655118.0	1545
2014-08-28	93.0	93.75	92.25	92.62	0.38	0.41	756387.0	70357559.75	1456
2014-08-27	90.5	93.0	90.5	92.24	1.86	2.06	1591548.0	146169684.75	1899
2014-08-26	90.0	90.75	89.25	90.38	0.76	0.85	356365.0	32132562.45	743
2014-08-25	90.5	91.25	88.5	89.62	-0.65	-0.72	994402.0	89507541.35	1585
2014-08-24	90.25	91.0	89.5	90.27	0.54	0.6	673176.0	60752363.85	1056
2014-08-21	90.25	90.75	89.5	89.73	-0.16	-0.18	489800.0	44131530.6	1070
2014-08-20	90.25	91.5	89.5	89.89	0.87	0.98	1604769.0	145216086.05	2309
2014-08-19	88.0	89.0	87.75	89.02	1.15	1.31	823597.0	72920828.5	992
2014-08-18	88.25	88.75	87.75	87.87	-0.38	-0.43	544253.0	47986509.15	806
2014-08-17	88.25	88.5	88.0	88.25	0.16	0.18	264138.0	23305889.55	507
2014-08-14	88.5	88.75	88.0	88.09	-0.54	-0.61	532300.0	47022400.1	794
2014-08-13	90.0	90.0	88.25	88.63	-1.04	-1.16	641255.0	57066599.7	1032
2014-08-12	89.0	90.0	88.5	89.67	1.2	1.36	878384.0	78487838.7	1304
2014-08-11	87.0	88.75	87.0	88.47	1.64	1.89	1363369.0	120103745.65	1674
2014-08-10	87.0	87.5	86.5	86.83	0.22	0.25	520459.0	45286784.2	659
2014-08-07	87.0	87.5	86.25	86.61	-0.28	-0.32	643629.0	55927199.5	979
2014-08-06	87.25	87.75	87.0	86.89	-0.43	-0.49	467430.0	40814139.6	780
2014-08-05	88.0	88.25	87.25	87.32	-0.6	-0.68	815548.0	71513432.3	1237
2014-08-04	87.5	88.25	87.25	87.92	0.49	0.56	503268.0	44215246.2	844
2014-08-03	87.25	87.75	86.0	87.43	0.54	0.62	318479.0	27755834.45	753
2014-07-24	87.5	87.75	86.5	86.89	-0.1	-0.11	413616.0	36021384.5	876
2014-07-23	86.5	87.75	86.25	86.99	0.54	0.62	782214.0	67891077.65	1025
2014-07-22	85.75	87.5	85.75	86.45	1.2	1.41	807867.0	70022111.4	1092
2014-07-21	83.0	85.75	82.5	85.25	-1.53	-1.76	751409.0	63515338.35	1144
2014-07-20	85.5	87.0	84.25	86.78	-0.16	-0.18	391285.0	33559605.95	814
2014-07-17	90.25	90.25	86.25	86.94	-3.11	-3.45	1192887.0	104983501.5	1408
2014-07-16	90.0	90.5	89.5	90.05	0.05	0.06	322580.0	29038674.65	405
2014-07-15	91.25	91.5	90.0	90.0	-0.98	-1.08	411472.0	37192741.65	614
2014-07-14	90.5	92.5	90.25	90.98	0.49	0.54	1051385.0	96221954.95	1033
2014-07-13	90.25	90.75	89.25	90.49	0.71	0.79	399441.0	36009525.2	661
2014-07-10	90.0	90.25	89.0	89.78	-0.22	-0.24	287247.0	25754134.3	578
2014-07-09	89.5	90.5	89.5	90.0	-0.22	-0.24	243053.0	21886201.4	441
2014-07-08	89.25	91.0	88.5	90.22	0.88	0.99	712127.0	63901197.3	867
2014-07-07	89.5	89.5	88.75	89.34	-0.44	-0.49	419527.0	37470187.8	662
2014-07-06	90.25	90.5	89.0	89.78	0.33	0.37	513316.0	46181078.0	881
2014-07-03	88.0	90.5	87.75	89.45	1.31	1.49	1239990.0	110721044.65	1619
2014-07-02	87.25	88.5	87.0	88.14	1.25	1.44	637910.0	56026479.0	962
2014-07-01	85.75	87.25	85.75	86.89	1.32	1.54	684142.0	59282982.85	874
2014-06-30	85.5	86.25	84.5	85.57	0.11	0.13	528399.0	45142784.45	760
2014-06-29	84.0	85.75	83.25	85.46	0.82	0.97	525626.0	44693501.8	783
2014-06-26	85.0	85.25	84.25	84.64	-0.66	-0.77	509161.0	43141010.7	752
2014-06-25	84.5	85.75	84.5	85.3	2.02	2.43	895701.0	76173016.2	1181
2014-06-24	83.25	83.5	80.5	83.28	0.0	0.0	882100.0	72380170.9	1470
2014-06-23	85.5	85.5	82.75	83.28	-2.46	-2.87	870051.0	72803921.35	1410
2014-06-22	87.25	87.5	85.5	85.74	-1.36	-1.56	628159.0	54467434.85	974
2014-06-19	88.25	88.5	86.5	87.1	-0.99	-1.12	827357.0	72310763.25	1089
2014-06-18	87.25	88.25	86.5	88.09	1.75	2.03	700194.0	61138415.1	1237
2014-06-17	85.5	87.0	84.25	86.34	0.27	0.31	2141957.0	183518136.75	2669
2014-06-16	94.0	94.5	85.5	86.07	-8.03	-8.53	2681548.0	240834749.5	3477
2014-06-15	94.25	95.75	92.25	94.1	-3.55	-3.64	1160088.0	109391651.05	2003
2014-06-12	98.75	99.0	97.0	97.65	-1.15	-1.16	675269.0	66129812.75	872
2014-06-11	97.75	99.5	97.0	98.8	0.88	0.9	1029288.0	101321010.3	1395
2014-06-10	100.25	100.25	97.25	97.92	-1.97	-1.97	904107.0	88977824.9	1596
2014-06-09	97.75	100.5	96.75	99.89	2.4	2.46	1472663.0	146460674.35	1603
2014-06-08	98.0	98.75	93.75	97.49	0.0	0.0	949669.0	92241150.95	1757
2014-06-05	97.75	98.0	97.0	97.49	-0.87	-0.88	673600.0	65714849.95	1310
2014-06-04	99.5	99.75	97.5	98.36	-1.42	-1.42	962426.0	94857529.0	1731
2014-06-03	101.0	102.25	99.5	99.78	-0.6	-0.6	1182783.0	118893902.4	1905
2014-06-02	99.5	101.25	99.25	100.38	0.87	0.87	1834056.0	183965054.3	2770
2014-06-01	96.5	100.0	96.25	99.51	4.21	4.42	2462547.0	242182700.45	2892
2014-05-29	95.25	96.25	93.75	95.3	-0.11	-0.12	969232.0	92299005.7	1443
2014-05-28	96.75	96.75	94.75	95.41	-1.31	-1.35	496380.0	47633887.5	1078
2014-05-27	97.5	98.0	96.25	96.72	-0.71	-0.73	667450.0	64880113.8	1183
2014-05-26	98.25	99.0	97.25	97.43	-0.66	-0.67	966088.0	94636754.15	1516
2014-05-25	96.25	98.25	93.25	98.09	0.39	0.4	2438512.0	235018354.55	2410
2014-05-22	98.25	99.0	97.25	97.7	-0.33	-0.34	1873326.0	183464347.95	2346
2014-05-21	94.75	98.25	94.5	98.03	3.6	3.81	2356500.0	227314502.1	2745
2014-05-20	94.5	95.25	93.75	94.43	1.15	1.23	2279975.0	215356128.9	2550
2014-05-19	93.0	95.0	90.75	93.28	0.22	0.24	4048508.0	377420783.75	4966
2014-05-18	90.5	94.0	90.0	93.06	2.73	3.02	3390317.0	314538127.55	4294
2014-05-15	90.75	91.5	89.5	90.33	-0.16	-0.18	2266596.0	205263293.1	2774
2014-05-14	88.25	91.0	88.25	90.49	2.4	2.72	4136435.0	372157412.1	4479
2014-05-13	87.25	88.5	87.0	88.09	1.1	1.26	2486446.0	218523503.5	2611
2014-05-12	85.5	87.75	85.5	86.99	1.42	1.66	1688200.0	146647262.85	1809
2014-05-11	86.25	86.25	85.0	85.57	-0.39	-0.45	548508.0	47023852.6	841
2014-05-08	86.0	86.5	85.75	85.96	-0.05	-0.06	640754.0	55232984.95	795
2014-05-07	85.25	86.25	85.0	86.01	0.55	0.64	906035.0	77716401.9	1069
2014-05-06	85.75	86.0	85.25	85.46	-0.06	-0.07	332921.0	28517270.35	690
2014-05-05	86.0	86.0	85.5	85.52	-0.65	-0.75	371861.0	31898521.1	759
2014-05-04	86.0	86.5	85.75	86.17	0.6	0.7	927578.0	80035724.1	1015
2014-05-01	85.75	86.5	85.25	85.57	0.0	0.0	696479.0	59864698.4	986
2014-04-30	85.0	86.25	85.0	85.57	0.82	0.97	754893.0	64516526.25	1276
2014-04-29	86.25	86.5	84.25	84.75	-1.75	-2.02	964370.0	82718140.75	1159
2014-04-28	87.0	87.25	86.0	86.5	-0.11	-0.13	564426.0	48867486.45	769
2014-04-27	86.25	87.0	86.0	86.61	0.05	0.06	496749.0	42980638.8	815
2014-04-24	87.0	87.25	84.75	86.56	-0.33	-0.38	717405.0	61897026.95	934
2014-04-23	87.75	88.25	86.25	86.89	-0.87	-0.99	971688.0	84847496.45	1300
2014-04-22	87.75	88.5	87.5	87.76	-0.16	-0.18	877604.0	77112515.2	1031
2014-04-21	87.75	88.75	87.25	87.92	0.43	0.49	1315131.0	115653250.95	1428
2014-04-20	87.0	88.25	86.5	87.49	0.71	0.82	1875384.0	163961299.65	2075
2014-04-17	87.25	87.25	86.0	86.78	-0.54	-0.62	999182.0	86703435.3	1335
2014-04-16	89.0	89.0	87.0	87.32	-1.64	-1.84	1433651.0	126121239.6	1877
2014-04-15	88.0	89.5	87.25	88.96	1.58	1.81	2579668.0	228158382.2	2530
2014-04-14	86.5	88.0	86.25	87.38	0.93	1.08	1542587.0	134422074.6	1789
2014-04-13	85.0	87.5	84.75	86.45	0.38	0.44	2000085.0	173124443.25	2770
2014-04-10	85.25	86.5	84.0	86.07	1.37	1.62	1715188.0	146176830.35	2635
2014-04-09	87.0	89.5	79.75	84.7	-1.91	-2.21	3232726.0	280363009.2	4241
2014-04-08	86.0	88.0	85.5	86.61	0.27	0.31	2289829.0	198917345.75	2423
2014-04-07	85.0	86.25	84.0	86.34	1.37	1.61	1146534.0	97709095.75	1680
2014-04-06	85.25	85.75	84.0	84.97	-0.55	-0.64	1099653.0	93221286.2	1601
2014-04-03	86.5	88.0	85.25	85.52	-1.09	-1.26	1754115.0	152451900.0	2293
2014-04-02	86.5	87.5	86.0	86.61	0.54	0.63	1363741.0	118499467.95	1849
2014-04-01	85.75	87.0	85.25	86.07	0.55	0.64	1837037.0	158078790.45	2570
2014-03-31	83.5	85.75	82.5	85.52	1.91	2.28	1452123.0	121629361.65	2113
2014-03-30	83.5	84.0	82.75	83.61	0.55	0.66	908737.0	75740060.95	1174
2014-03-27	83.0	84.5	82.25	83.06	0.0	0.0	1549842.0	129116460.4	2056
2014-03-26	82.5	83.25	82.25	83.06	0.55	0.67	801493.0	66337695.65	985
2014-03-25	82.5	83.0	82.25	82.51	0.0	0.0	1230423.0	101628009.45	1400
2014-03-24	82.0	82.5	81.5	82.51	0.82	1.0	1290881.0	105812488.55	1704
2014-03-23	80.75	81.75	80.5	81.69	1.36	1.69	1247912.0	101407052.05	1443
2014-03-20	80.75	81.5	80.0	80.33	-0.54	-0.67	1187237.0	95720168.4	1591
2014-03-19	80.25	81.5	79.0	80.87	0.54	0.67	1870204.0	150256177.7	2144
2014-03-18	79.25	80.75	79.0	80.33	1.91	2.44	2823884.0	225261788.8	3111
2014-03-17	79.25	79.5	78.5	78.42	-0.54	-0.68	984446.0	77689163.0	1289
2014-03-16	77.75	79.5	77.5	78.96	0.82	1.05	1886879.0	148419789.95	2053
2014-03-13	77.0	78.5	77.0	78.14	0.82	1.06	1405728.0	109484684.65	1762
2014-03-12	77.25	77.25	76.75	77.32	-0.28	-0.36	538805.0	41524917.6	961
2014-03-11	77.0	78.25	77.0	77.6	0.55	0.71	868330.0	67383118.4	1254
2014-03-10	77.75	78.25	76.75	77.05	-0.82	-1.05	1401590.0	108737065.05	1859
2014-03-09	78.5	79.5	77.5	77.87	0.0	0.0	1884265.0	148006297.2	2322
2014-03-06	77.0	80.5	77.0	77.87	3.01	4.02	4644914.0	366973115.2	6034
2014-03-05	75.5	76.25	74.0	74.86	-0.28	-0.37	1219330.0	91721437.05	1677
2014-03-04	74.25	75.25	74.0	75.14	1.37	1.86	602862.0	45053539.2	967
2014-03-03	73.75	74.25	73.0	73.77	-0.55	-0.74	711321.0	52331747.7	996
2014-03-02	75.25	75.5	73.25	74.32	-0.82	-1.09	646833.0	48283906.6	1010
2014-02-27	76.0	76.25	74.75	75.14	-0.82	-1.08	704539.0	53323664.45	1082
2014-02-26	76.5	77.5	75.75	75.96	-0.82	-1.07	1185573.0	90930883.6	1817
2014-02-25	74.75	77.0	74.25	76.78	1.92	2.56	2061096.0	156311288.6	2609
2014-02-24	73.5	74.75	73.25	74.86	1.36	1.85	1061492.0	78646286.1	1240
2014-02-23	73.5	74.25	73.0	73.5	0.55	0.75	878195.0	64734517.35	1114
2014-02-20	72.25	73.5	72.25	72.95	0.82	1.14	848039.0	61841918.35	873
2014-02-19	72.5	72.5	71.75	72.13	0.0	0.0	378926.0	27346015.6	561
2014-02-18	73.0	73.0	72.25	72.13	-0.55	-0.76	349973.0	25388187.7	539
2014-02-17	73.0	73.5	72.75	72.68	-0.54	-0.74	368275.0	26889708.45	492
2014-02-16	72.75	73.5	72.75	73.22	0.54	0.74	592248.0	43275151.3	710
2014-02-13	73.0	73.0	72.5	72.68	-0.54	-0.74	324486.0	23576392.2	513
2014-02-12	73.25	73.75	72.75	73.22	0.0	0.0	460619.0	33682414.5	628
2014-02-11	73.0	73.5	72.5	73.22	0.27	0.37	823643.0	60159863.9	833
2014-02-10	73.0	73.25	72.5	72.95	-0.27	-0.37	335501.0	24450385.55	462
2014-02-09	73.25	73.75	72.5	73.22	0.54	0.74	737335.0	53900380.45	953
2014-02-06	72.25	72.75	71.5	72.68	0.28	0.39	448439.0	32344580.35	703
2014-02-05	73.0	73.25	72.25	72.4	-0.28	-0.39	281721.0	20441920.35	626
2014-02-04	71.0	73.25	70.75	72.68	1.37	1.92	768413.0	55331046.7	1288
2014-02-03	72.25	72.5	71.25	71.31	-0.82	-1.14	405279.0	29103441.75	675
2014-02-02	72.5	73.25	71.75	72.13	-0.27	-0.37	575521.0	41657213.15	845
2014-01-30	71.25	72.75	71.0	72.4	0.82	1.15	888519.0	63941189.15	938
2014-01-29	71.5	72.5	71.25	71.58	0.81	1.14	587319.0	42106303.55	736
2014-01-28	71.0	71.5	70.75	70.77	-0.27	-0.38	313733.0	22323421.95	534
2014-01-27	71.5	71.75	71.0	71.04	-0.27	-0.38	342380.0	24427316.15	687
2014-01-26	71.75	72.25	70.5	71.31	-1.91	-2.61	560973.0	40135950.95	895
2014-01-23	73.75	74.5	73.25	73.22	-0.55	-0.75	338210.0	24999422.2	694
2014-01-22	71.25	74.0	70.75	73.77	2.19	3.06	791743.0	57409310.8	1100
2014-01-21	73.25	73.25	71.0	71.58	-2.19	-2.97	642791.0	46102598.85	1247
2014-01-20	74.0	74.5	73.75	73.77	-0.55	-0.74	241413.0	17912197.25	494
2014-01-19	74.25	74.75	73.0	74.32	-0.54	-0.72	390966.0	28983639.9	762
2014-01-16	75.75	75.75	74.5	74.86	-0.82	-1.08	391552.0	29425938.05	820
2014-01-15	76.0	76.0	75.25	75.68	0.0	0.0	356190.0	26905892.25	845
2014-01-14	76.5	76.5	75.25	75.68	-1.1	-1.43	768712.0	58223122.65	1254
2014-01-13	77.0	77.25	76.5	76.78	-0.54	-0.7	459319.0	35314516.6	785
2014-01-12	77.75	78.25	76.5	77.32	-0.55	-0.71	684140.0	52849350.55	991
2014-01-09	76.5	77.75	76.5	77.87	1.09	1.42	833093.0	64362794.95	1195
2014-01-08	76.25	76.75	76.0	76.78	0.82	1.08	578176.0	44240587.3	925
2014-01-07	76.25	76.75	75.75	75.96	-0.54	-0.71	796918.0	60758659.7	1190
2014-01-06	77.5	77.5	76.25	76.5	-1.37	-1.76	670112.0	51626469.1	1263
2014-01-05	79.0	79.0	77.25	77.87	-0.82	-1.04	798542.0	62454102.7	1305
2014-01-02	77.5	79.25	77.0	78.69	1.09	1.4	1498232.0	117496514.6	2004
2014-01-01	76.5	78.25	76.5	77.6	0.82	1.07	1415769.0	109716467.75	1491
2013-12-31	77.0	77.5	76.5	76.78	0.0	0.0	909158.0	69985631.0	1084
2013-12-30	75.75	76.75	75.5	76.78	1.1	1.45	1199989.0	91527651.8	1390
2013-12-29	76.0	76.25	75.25	75.68	-0.28	-0.37	666928.0	50333442.25	902
2013-12-26	75.75	76.5	75.5	75.96	0.28	0.37	975855.0	74148220.15	1117
2013-12-25	75.25	76.25	74.75	75.68	0.54	0.72	1194909.0	90374409.0	1405
2013-12-24	76.0	76.25	74.5	75.14	-0.82	-1.08	1302376.0	97997695.8	1700
2013-12-23	76.5	78.25	75.25	75.96	-0.54	-0.71	2454735.0	188191898.3	3040
2013-12-22	73.75	77.0	73.25	76.5	3.0	4.08	2484844.0	186843732.0	2862
2013-12-19	72.5	74.25	71.75	73.5	1.1	1.52	1704472.0	124820320.15	1860
2013-12-18	72.5	72.75	71.75	72.4	0.0	0.0	500106.0	36112236.0	732
2013-12-17	72.75	73.25	71.5	72.4	-0.28	-0.39	1070768.0	77511417.95	1350
2013-12-16	72.25	72.75	71.5	72.68	0.55	0.76	809640.0	58298020.0	1109
2013-12-15	71.0	73.0	71.0	72.13	1.09	1.53	1006949.0	72635907.6	1309
2013-12-12	71.25	71.5	70.75	71.04	-0.82	-1.14	445967.0	31693648.4	756
2013-12-11	71.5	72.25	71.25	71.86	0.0	0.0	410126.0	29396728.6	536
2013-12-10	71.75	72.75	71.25	71.86	0.0	0.0	914943.0	65721309.3	1078
2013-12-09	72.5	72.75	71.5	71.86	-0.54	-0.75	646179.0	46591032.55	800
2013-12-08	72.25	72.75	71.75	72.4	0.82	1.15	927783.0	66961993.65	1119
2013-12-05	70.25	71.5	70.0	71.58	1.36	1.94	1028973.0	72922217.2	1160
2013-12-04	69.75	70.25	68.75	70.22	0.27	0.39	681619.0	47491364.85	832
2013-12-03	71.25	71.25	69.5	69.95	-1.63	-2.28	843131.0	59412414.85	1194
2013-12-02	71.25	72.25	71.0	71.58	0.27	0.38	1048705.0	74994500.05	1361
2013-12-01	70.25	71.5	69.75	71.31	1.64	2.35	1462023.0	103393727.45	1698
2013-11-28	69.75	70.25	69.5	69.67	0.54	0.78	486231.0	33950963.85	811
2013-11-27	68.25	69.5	68.0	69.13	0.82	1.2	539398.0	37039979.5	649
2013-11-26	68.75	69.25	68.25	68.31	-0.82	-1.19	498100.0	34229074.55	616
2013-11-25	69.75	69.75	68.75	69.13	-0.54	-0.78	408757.0	28310214.4	544
2013-11-24	69.5	70.25	69.25	69.67	0.54	0.78	481886.0	33572230.1	704
2013-11-21	69.25	69.75	68.5	69.13	0.0	0.0	558614.0	38569692.4	831
2013-11-20	70.0	70.5	68.75	69.13	-0.54	-0.78	648467.0	45161680.05	979
2013-11-19	68.0	70.5	67.5	69.67	1.64	2.41	3228379.0	223445686.05	2855
2013-11-18	67.5	68.0	67.0	68.03	0.54	0.8	268980.0	18181341.5	444
2013-11-17	68.25	68.5	67.5	67.49	-0.27	-0.4	395170.0	26883003.25	583
2013-11-14	67.25	68.25	67.0	67.76	0.55	0.82	489364.0	33125331.95	631
2013-11-13	67.25	67.5	67.0	67.21	-0.28	-0.41	240742.0	16167811.15	408
2013-11-12	67.25	67.75	67.25	67.49	0.28	0.42	285117.0	19235667.2	449
2013-11-11	66.75	67.75	66.75	67.21	0.54	0.81	349818.0	23560160.85	517
2013-11-10	67.0	67.0	66.75	66.67	-0.27	-0.4	131145.0	8759081.55	234
2013-11-07	66.75	67.25	66.5	66.94	0.55	0.83	317575.0	21233503.25	490
2013-11-06	67.0	67.0	66.5	66.39	-0.55	-0.82	121955.0	8142129.25	240
2013-11-05	66.75	67.25	66.0	66.94	0.27	0.4	336583.0	22523096.75	480
2013-11-04	66.75	66.75	66.5	66.67	0.28	0.42	111985.0	7451978.45	238
2013-11-03	66.5	66.75	66.0	66.39	0.27	0.41	113993.0	7572167.5	252
2013-10-31	66.5	66.5	65.75	66.12	-0.27	-0.41	135412.0	8963324.95	282
2013-10-30	66.0	66.5	65.5	66.39	0.54	0.82	262126.0	17323821.85	449
2013-10-29	65.75	66.5	65.5	65.85	-1.36	-2.02	470852.0	31072377.3	709
2013-10-28	67.25	67.5	67.0	67.21	-0.28	-0.41	197866.0	13302432.15	329
2013-10-27	68.0	68.0	67.25	67.49	-0.54	-0.79	207028.0	14001838.55	406
2013-10-24	67.5	68.25	67.5	68.03	0.0	0.0	174066.0	11807978.1	335
2013-10-23	68.0	68.0	67.25	68.03	-0.28	-0.41	254866.0	17252856.95	433
2013-10-22	68.75	69.25	68.0	68.31	-0.54	-0.78	344767.0	23612199.1	660
2013-10-21	68.75	69.25	68.25	68.85	0.0	0.0	428915.0	29444950.6	789
2013-10-20	66.75	69.75	66.75	68.85	3.55	5.44	1412675.0	96343119.95	1860
2013-10-10	65.0	65.75	65.0	65.3	0.0	0.0	203247.0	13298492.1	381
2013-10-09	65.0	65.5	65.0	65.3	0.0	0.0	145095.0	9460227.75	289
2013-10-08	65.25	66.0	64.75	65.3	0.0	0.0	260027.0	16989452.5	427
2013-10-07	65.5	65.75	65.0	65.3	-0.55	-0.84	200005.0	13087511.0	385
2013-10-06	67.0	67.0	64.5	65.85	-1.09	-1.63	522839.0	34236018.1	856
2013-10-03	67.0	67.0	66.5	66.94	0.0	0.0	320490.0	21403452.65	426
2013-10-02	67.25	67.5	66.75	66.94	0.0	0.0	211725.0	14182552.05	401
2013-10-01	67.0	68.25	67.0	66.94	0.55	0.83	1327650.0	89679504.65	1438
2013-09-30	66.5	66.5	65.75	66.39	-0.28	-0.42	153952.0	10182043.75	291
2013-09-29	66.75	67.0	66.0	66.67	0.0	0.0	257002.0	17070533.95	386
2013-09-26	66.75	67.25	66.5	66.67	-0.27	-0.4	381735.0	25519595.8	484
2013-09-25	67.25	67.25	66.75	66.94	-0.27	-0.4	260324.0	17426868.5	345
2013-09-24	67.25	67.5	66.75	67.21	0.27	0.4	274733.0	18405399.7	402
2013-09-19	67.25	67.75	67.0	66.94	0.27	0.4	674070.0	45343733.6	787
2013-09-18	66.5	67.0	66.0	66.67	0.28	0.42	415636.0	27628456.05	584
2013-09-17	67.0	67.75	66.0	66.39	-0.55	-0.82	624614.0	41732269.1	965
2013-09-16	66.75	67.25	66.0	66.94	0.55	0.83	647214.0	43217292.2	951
2013-09-15	65.0	66.75	64.75	66.39	2.46	3.85	1503323.0	98889343.45	1779
2013-09-12	63.5	64.5	63.5	63.93	0.27	0.42	382864.0	24520809.65	583
2013-09-11	64.0	64.25	63.5	63.66	0.0	0.0	335400.0	21348931.8	542
2013-09-10	63.5	64.0	62.75	63.66	2.46	4.02	712830.0	45137111.3	980
2013-09-09	61.25	61.5	60.5	61.2	-0.28	-0.46	300076.0	18290908.15	531
2013-09-08	62.5	62.75	61.0	61.48	0.0	0.0	299747.0	18523521.6	543
2013-09-05	61.5	62.5	61.0	61.48	-0.27	-0.44	341060.0	21001861.7	723
2013-09-04	62.25	63.0	61.75	61.75	-1.36	-2.15	298452.0	18623335.95	667
2013-09-03	65.0	65.5	62.75	63.11	-1.92	-2.95	796361.0	50960404.45	1023
2013-09-02	65.5	65.5	64.25	65.03	0.0	0.0	391510.0	25380995.25	557
2013-09-01	64.5	65.25	64.0	65.03	1.92	3.04	660113.0	42696224.15	934
2013-08-29	64.25	65.0	62.5	63.11	-0.55	-0.86	647229.0	41214186.65	1055
2013-08-28	60.0	64.0	59.75	63.66	1.64	2.64	951361.0	59684965.4	1518
2013-08-27	67.25	67.25	62.0	62.02	-6.29	-9.21	1191451.0	77025323.15	2115
2013-08-26	69.75	70.0	68.0	68.31	-1.36	-1.95	664223.0	45771488.55	957
2013-08-25	70.5	70.75	69.75	69.67	-0.82	-1.16	589970.0	41450684.35	850
2013-08-22	70.75	71.25	70.5	70.49	0.0	0.0	487078.0	34445674.5	765
2013-08-21	70.25	71.25	70.25	70.49	0.27	0.38	679088.0	47981885.85	913
2013-08-20	70.75	71.0	70.0	70.22	-0.82	-1.15	728681.0	51305446.3	1116
2013-08-19	70.75	71.5	70.5	71.04	0.0	0.0	817358.0	57962357.85	1167
2013-08-18	70.0	71.0	69.25	71.04	1.37	1.97	1306586.0	91607855.15	1636
2013-08-15	69.25	70.0	68.75	69.67	0.54	0.78	743444.0	51667569.25	909
2013-08-14	69.25	69.75	68.5	69.13	0.0	0.0	651455.0	44977759.45	792
2013-08-13	69.75	70.0	68.5	69.13	1.37	2.02	835134.0	57829026.05	1255
2013-08-05	67.5	68.75	67.5	67.76	0.0	0.0	1052954.0	71764285.75	1162
2013-08-04	67.5	67.75	67.25	67.76	0.55	0.82	230346.0	15555723.6	378
2013-08-01	67.75	68.0	67.25	67.21	-0.28	-0.41	381900.0	25772209.8	560
2013-07-31	68.0	69.25	67.25	67.49	0.0	0.0	1392312.0	94738111.65	1470
2013-07-30	67.75	68.0	67.25	67.49	0.0	0.0	310192.0	20989517.8	481
2013-07-29	67.75	67.75	67.0	67.49	-0.27	-0.4	209586.0	14101680.15	423
2013-07-28	67.5	68.0	67.25	67.76	0.55	0.82	269413.0	18214672.85	447
2013-07-25	67.5	67.75	67.0	67.21	-0.28	-0.41	297542.0	20062060.8	479
2013-07-24	67.25	68.25	67.25	67.49	0.28	0.42	656980.0	44457559.75	766
2013-07-23	67.25	67.75	67.0	67.21	-0.28	-0.41	314930.0	21189800.4	564
2013-07-22	68.0	68.25	67.25	67.49	-0.27	-0.4	575627.0	39047922.3	956
2013-07-21	66.0	67.75	65.75	67.76	1.91	2.9	593062.0	39664615.35	986
2013-07-18	66.75	66.75	65.5	65.85	-0.82	-1.23	206799.0	13661325.3	475
2013-07-17	66.75	66.75	66.0	66.67	0.0	0.0	158081.0	10494152.0	323
2013-07-16	66.75	66.75	66.5	66.67	-0.27	-0.4	86718.0	5767476.55	214
2013-07-15	66.75	67.0	66.5	66.94	0.27	0.4	139407.0	9285308.9	286
2013-07-14	66.75	67.0	66.5	66.67	0.0	0.0	183518.0	12243491.6	383
2013-07-11	67.0	67.0	66.5	66.67	0.0	0.0	71924.0	4794043.1	206
2013-07-10	66.75	67.0	66.5	66.67	-0.27	-0.4	125434.0	8365102.95	246
2013-07-09	67.0	67.25	66.75	66.94	0.0	0.0	200015.0	13385896.6	324
2013-07-08	67.25	67.75	66.75	66.94	-0.27	-0.4	462901.0	31126170.3	671
2013-07-07	67.0	67.5	67.0	67.21	0.54	0.81	369084.0	24789018.65	640
2013-07-04	66.75	67.25	66.75	66.67	0.28	0.42	196558.0	13125663.2	449
2013-07-03	67.0	67.0	66.0	66.39	-0.55	-0.82	236235.0	15753191.95	478
2013-07-02	67.25	67.75	67.0	66.94	0.0	0.0	509865.0	34277655.45	789
2013-07-01	66.0	67.25	66.0	66.94	0.82	1.24	421075.0	28087021.65	593
2013-06-30	66.75	66.75	65.75	66.12	-0.27	-0.41	213257.0	14123200.65	502
2013-06-26	66.75	67.0	66.0	66.39	-0.28	-0.42	349245.0	23232855.0	780
2013-06-25	66.5	67.0	66.5	66.67	0.28	0.42	248008.0	16532273.4	514
2013-06-24	67.25	67.25	66.0	66.39	-0.82	-1.22	339198.0	22625927.75	785
2013-06-23	66.75	68.0	66.5	67.21	0.82	1.24	864106.0	58150737.65	1441
2013-06-22	65.5	66.75	65.0	66.39	0.0	0.0	558878.0	36837891.65	1038
2013-06-19	67.75	67.75	66.0	66.39	-0.82	-1.22	771497.0	51582746.25	1183
2013-06-18	67.0	68.0	66.75	67.21	0.82	1.24	877456.0	59026748.7	1232
2013-06-17	65.75	67.0	65.75	66.39	1.64	2.53	869418.0	57645600.45	1468
2013-06-16	64.5	66.0	63.75	64.75	0.27	0.42	1240149.0	80271499.6	2051
2013-06-15	69.75	70.0	64.5	64.48	-7.1	-9.92	1976755.0	133680623.35	3113
2013-06-12	71.0	72.25	70.75	71.58	0.27	0.38	870090.0	62143993.0	1300
2013-06-11	69.75	72.5	69.25	71.31	1.64	2.35	1815981.0	129450308.45	2713
2013-06-10	69.75	70.0	68.75	69.67	0.0	0.0	523606.0	36264386.95	843
2013-06-09	69.75	69.75	68.75	69.67	0.0	0.0	355244.0	24650727.5	685
2013-06-08	69.25	70.5	68.75	69.67	0.82	1.19	709602.0	49389471.15	1192
2013-06-05	69.25	70.25	68.75	68.85	-0.28	-0.41	875167.0	60682358.3	1416
2013-06-04	68.75	71.5	68.75	69.13	1.1	1.62	2384880.0	167615454.2	4198
2013-06-03	67.5	68.25	67.25	68.03	0.54	0.8	569338.0	38711072.8	987
2013-06-02	67.25	68.0	67.0	67.49	0.28	0.42	327559.0	22073079.05	609
2013-06-01	67.0	67.5	67.0	67.21	-0.28	-0.41	308133.0	20678032.85	529
2013-05-29	67.5	68.0	67.25	67.49	-0.27	-0.4	391960.0	26534414.0	613
2013-05-28	67.25	67.75	67.25	67.76	0.55	0.82	197778.0	13352322.75	451
2013-05-27	67.25	67.5	67.0	67.21	0.0	0.0	210317.0	14128184.2	408
2013-05-26	67.25	67.5	67.0	67.21	0.0	0.0	130021.0	8738731.15	316
2013-05-25	67.5	67.75	67.0	67.21	-0.28	-0.41	213298.0	14354566.45	532
2013-05-22	67.75	68.25	67.25	67.49	-0.54	-0.79	246976.0	16700740.15	506
2013-05-21	67.75	68.25	67.75	68.03	0.27	0.4	294686.0	20073048.45	644
2013-05-20	67.75	68.75	67.25	67.76	0.27	0.4	571193.0	38838817.1	1124
2013-05-19	67.0	68.0	66.5	67.49	0.82	1.23	461548.0	31124700.85	1010
2013-05-18	65.75	66.75	65.5	66.67	1.1	1.68	332244.0	21975268.3	775
2013-05-15	66.75	67.0	63.75	65.57	-0.82	-1.24	443569.0	29016318.0	1175
2013-05-14	66.75	68.0	66.0	66.39	-0.28	-0.42	572982.0	38438172.3	1267
2013-05-13	67.75	67.75	65.75	66.67	-1.91	-2.79	337975.0	22626167.15	1017
2013-05-12	68.5	68.75	68.25	68.58	-0.27	-0.39	140540.0	9632729.55	343
2013-05-11	68.75	69.25	68.5	68.85	0.27	0.39	146346.0	10070686.1	358
2013-05-08	68.5	69.25	68.5	68.58	0.0	0.0	161961.0	11147493.3	439
2013-05-07	69.25	69.25	68.5	68.58	-0.55	-0.8	168939.0	11613084.6	441
2013-05-06	69.5	69.5	68.75	69.13	-0.27	-0.39	290382.0	20064799.95	536
2013-05-05	70.0	70.25	69.5	69.4	-0.27	-0.39	375996.0	26242058.85	706
2013-05-04	69.75	70.0	69.5	69.67	0.27	0.39	203375.0	14159493.2	463
2013-05-01	69.5	69.5	68.75	69.4	0.0	0.0	342582.0	23715399.8	600
2013-04-30	70.0	70.0	69.25	69.4	-0.55	-0.79	215192.0	14963201.5	466
2013-04-29	69.5	70.5	69.5	69.95	0.55	0.79	410832.0	28720343.5	723
2013-04-28	69.75	69.75	69.25	69.4	0.0	0.0	182015.0	12603357.3	457
2013-04-27	69.5	70.0	69.5	69.4	0.0	0.0	289079.0	20145756.2	529
2013-04-24	69.75	70.25	69.25	69.4	-0.27	-0.39	373734.0	26024660.7	728
2013-04-23	70.0	70.0	69.5	69.67	-0.28	-0.4	170194.0	11831406.15	509
2013-04-22	69.5	70.0	69.25	69.95	0.82	1.19	253530.0	17645253.4	658
2013-04-21	69.5	69.75	69.25	69.13	-0.54	-0.78	217157.0	15067956.3	519
2013-04-20	69.25	70.0	68.75	69.67	-0.55	-0.78	486825.0	33747218.9	1223
2013-04-17	71.25	71.5	70.0	70.22	-0.82	-1.15	443686.0	31442911.75	986
2013-04-16	71.5	71.5	70.75	71.04	-1.09	-1.51	398161.0	28354198.6	902
2013-04-15	72.75	73.0	71.75	72.13	-0.55	-0.76	503428.0	36369202.8	860
2013-04-14	72.75	73.0	72.25	72.68	0.28	0.39	496896.0	36089350.05	989
2013-04-13	73.25	74.0	72.5	72.4	-0.28	-0.39	1037375.0	75863201.45	1747
2013-04-10	71.75	74.5	71.75	72.68	1.1	1.54	1673649.0	122526475.95	2764
2013-04-09	71.5	72.5	71.25	71.58	0.0	0.0	714500.0	51318525.9	1158
2013-04-08	70.5	71.5	70.25	71.58	1.09	1.55	432484.0	30786737.1	831
2013-04-07	70.5	70.75	70.0	70.49	0.0	0.0	200581.0	14110165.75	475
2013-04-06	71.25	71.25	68.25	70.49	-1.09	-1.52	482316.0	33915495.8	1076
2013-04-03	71.75	72.25	71.0	71.58	-0.28	-0.39	180902.0	12961019.85	499
2013-04-02	71.75	72.25	71.5	71.86	-0.27	-0.37	155927.0	11196809.6	431
2013-04-01	72.25	72.25	71.5	72.13	0.0	0.0	214436.0	15404717.9	441
2013-03-31	72.25	72.75	71.75	72.13	0.0	0.0	396989.0	28646818.0	777
2013-03-30	72.75	73.0	71.5	72.13	-0.27	-0.37	432426.0	31308738.0	911
2013-03-27	72.25	72.75	71.75	72.4	0.54	0.75	428225.0	30966467.5	801
2013-03-26	71.75	72.75	71.75	71.86	-0.54	-0.75	290665.0	21002610.8	582
2013-03-25	72.25	72.5	71.75	72.4	0.54	0.75	299348.0	21601098.75	593
2013-03-24	71.75	72.5	71.5	71.86	0.28	0.39	417484.0	30041646.1	802
2013-03-23	71.5	72.25	71.25	71.58	0.27	0.38	519642.0	37254014.3	812
2013-03-20	71.25	71.5	70.75	71.31	0.27	0.38	228141.0	16244586.7	576
2013-03-19	70.5	71.75	70.5	71.04	0.55	0.78	826854.0	58942559.95	1107
2013-03-18	70.75	71.0	70.5	70.49	-0.55	-0.77	312738.0	22133348.15	593
2013-03-17	70.75	71.5	70.25	71.04	0.27	0.38	460348.0	32652773.95	827
2013-03-16	69.75	70.75	69.75	70.77	1.1	1.58	312137.0	21917864.5	759
2013-03-13	69.25	69.75	68.25	69.67	0.54	0.78	281339.0	19438569.65	764
2013-03-12	70.75	70.75	69.25	69.13	-2.18	-3.06	662282.0	46412060.85	1159
2013-03-11	71.0	71.5	71.0	71.31	0.27	0.38	419339.0	29940893.45	639
2013-03-10	71.0	71.25	70.5	71.04	0.0	0.0	236648.0	16791698.0	481
2013-03-09	71.0	71.25	70.75	71.04	0.55	0.78	369491.0	26239877.25	736
2013-03-06	70.75	71.25	70.5	70.49	0.27	0.38	336334.0	23793909.55	655
2013-03-05	70.25	70.75	70.0	70.22	0.0	0.0	202088.0	14242479.4	478
2013-03-04	71.0	71.0	70.0	70.22	-0.55	-0.78	296191.0	20814463.35	729
2013-03-03	72.5	72.5	70.5	70.77	-1.63	-2.25	398258.0	28501839.65	1030
2013-03-02	73.0	73.25	72.25	72.4	-0.28	-0.39	249350.0	18083642.45	608
2013-02-27	72.75	73.25	72.25	72.68	-0.27	-0.37	378191.0	27402769.6	905
2013-02-26	73.25	73.25	72.25	72.95	-1.09	-1.47	520259.0	37836656.6	974
2013-02-25	73.25	74.75	73.25	74.04	0.82	1.12	743872.0	54966759.25	1108
2013-02-24	73.5	74.0	73.25	73.22	-0.28	-0.38	330629.0	24317500.05	714
2013-02-23	73.5	74.25	73.25	73.5	0.0	0.0	385019.0	28425416.85	872
2013-02-20	73.75	74.0	73.0	73.5	0.0	0.0	563182.0	41395186.05	1182
2013-02-19	74.5	74.75	72.75	73.5	-1.36	-1.82	684230.0	50558049.85	1302
2013-02-18	75.25	76.0	74.25	74.86	0.0	0.0	997206.0	74793297.65	1604
2013-02-17	76.75	77.5	74.5	74.86	-2.46	-3.18	3014030.0	229571398.8	4026
2013-02-16	73.25	77.25	72.75	77.32	4.1	5.6	1743550.0	130745980.45	2375
2013-02-13	72.25	74.0	72.25	73.22	1.09	1.51	808523.0	59155665.35	1502
2013-02-12	72.5	72.5	71.75	72.13	-0.27	-0.37	322925.0	23293278.8	731
2013-02-11	72.75	73.0	72.25	72.4	-0.28	-0.39	281545.0	20402748.45	690
2013-02-10	72.25	73.0	71.75	72.68	0.28	0.39	270103.0	19541410.5	698
2013-02-09	72.5	73.0	72.25	72.4	-0.28	-0.39	268554.0	19453617.8	683
2013-02-06	73.75	74.0	72.25	72.68	0.0	0.0	522108.0	38071278.55	1213
2013-02-05	73.0	73.75	71.75	72.68	-0.54	-0.74	643130.0	46783693.55	1352
2013-02-04	73.25	73.5	72.5	73.22	0.0	0.0	408434.0	29807923.45	728
2013-02-03	74.0	74.25	72.75	73.22	-1.1	-1.48	364019.0	26729890.45	808
2013-02-02	74.5	75.25	74.0	74.32	0.28	0.38	375378.0	27998117.15	891
2013-01-30	74.0	75.25	73.75	74.04	0.0	0.0	598966.0	44462337.65	1150
2013-01-29	73.0	74.0	72.75	74.04	1.09	1.49	473127.0	34761415.8	910
2013-01-28	73.75	73.75	72.75	72.95	-0.82	-1.11	457271.0	33455315.35	885
2013-01-27	74.25	74.25	73.25	73.77	-0.27	-0.36	401455.0	29550378.1	794
2013-01-26	73.75	74.5	73.5	74.04	0.82	1.12	331300.0	24497566.65	749
2013-01-23	74.5	75.25	73.25	73.22	-1.37	-1.84	739613.0	54898533.6	1251
2013-01-22	75.75	75.75	74.5	74.59	-1.09	-1.44	440794.0	33107545.65	909
2013-01-21	74.25	76.25	74.25	75.68	1.91	2.59	1457522.0	109525557.15	2252
2013-01-20	74.75	75.25	73.5	73.77	-1.09	-1.46	438296.0	32413280.8	772
2013-01-19	74.25	75.25	74.25	74.86	0.82	1.11	240597.0	17979612.05	562
2013-01-16	74.25	75.25	74.0	74.04	-0.28	-0.38	304368.0	22688999.45	710
2013-01-15	75.75	76.25	74.0	74.32	-1.36	-1.8	702685.0	52618143.15	1176
2013-01-14	76.0	76.75	75.5	75.68	-0.55	-0.72	569389.0	43436694.25	1007
2013-01-13	77.25	77.25	76.0	76.23	-1.09	-1.41	882940.0	67566651.25	1533
2013-01-12	77.0	78.75	76.5	77.32	1.09	1.43	1604175.0	124559600.15	2504
2013-01-09	75.75	77.0	75.75	76.23	0.55	0.73	911055.0	69507031.2	1578
2013-01-08	76.75	77.25	74.0	75.68	-1.1	-1.43	1282265.0	97139376.4	2306
2013-01-07	76.25	77.75	76.0	76.78	0.82	1.08	2268050.0	174674364.5	3424
2013-01-06	74.75	76.5	74.25	75.96	1.64	2.21	1786676.0	134953374.55	2729
2013-01-05	73.5	74.75	73.25	74.32	1.64	2.26	1191637.0	88431628.3	2065
2013-01-02	71.25	72.75	71.25	72.68	1.37	1.92	806057.0	58158768.7	1287
2013-01-01	71.0	71.5	70.75	71.31	1.09	1.55	412415.0	29347184.5	896
2012-12-31	70.75	71.0	69.75	70.22	-0.82	-1.15	314682.0	22148017.95	768
2012-12-30	71.75	71.75	70.75	71.04	-0.54	-0.75	294191.0	20955962.85	699
2012-12-29	71.0	72.25	71.0	71.58	0.27	0.38	237996.0	17048475.45	679
2012-12-26	71.0	71.5	70.5	71.31	0.0	0.0	387317.0	27510169.65	903
2012-12-25	72.25	72.5	71.25	71.31	-0.82	-1.14	306855.0	22011490.45	745
2012-12-24	72.75	72.75	71.75	72.13	-0.55	-0.76	321179.0	23223236.9	742
2012-12-23	72.75	73.0	72.5	72.68	0.0	0.0	262554.0	19064299.25	612
2012-12-22	73.25	73.25	72.25	72.68	-0.82	-1.12	446657.0	32391273.8	1011
2012-12-19	73.5	73.75	73.0	73.5	0.0	0.0	336414.0	24668249.55	771
2012-12-18	74.5	74.75	73.25	73.5	-0.82	-1.1	581799.0	43052487.85	1184
2012-12-17	73.75	74.75	73.0	74.32	0.55	0.75	857757.0	63496483.9	1469
2012-12-16	73.25	74.0	73.0	73.77	0.82	1.12	737320.0	54272487.2	1216
2012-12-15	73.25	73.5	72.75	72.95	0.27	0.37	427471.0	31220360.35	935
2012-12-12	72.75	73.25	72.25	72.68	0.28	0.39	502260.0	36531928.9	1135
2012-12-11	72.5	73.0	71.75	72.4	-0.55	-0.75	390771.0	28345729.8	955
2012-12-10	74.0	74.0	72.5	72.95	-1.09	-1.47	832409.0	60955588.65	1510
2012-12-09	75.5	75.75	73.75	74.04	-0.55	-0.74	926704.0	69236779.35	1823
2012-12-08	74.75	75.75	74.0	74.59	0.55	0.74	791028.0	59372856.0	1596
2012-12-05	72.75	76.75	72.5	74.04	1.09	1.49	2770195.0	206977855.3	3576
2012-12-04	72.5	73.75	71.0	72.95	0.27	0.37	1199962.0	86737056.15	2078
2012-12-03	68.75	74.75	68.5	72.68	3.83	5.56	2443038.0	175093815.5	3529
2012-12-02	69.25	69.5	68.0	68.85	0.0	0.0	603125.0	41350178.0	973
2012-12-01	68.25	69.25	68.25	68.85	1.91	2.85	782864.0	53832158.95	1271
2012-11-28	65.75	67.75	65.75	66.94	1.09	1.66	723321.0	48335058.85	1213
2012-11-27	67.5	67.5	65.0	65.85	-1.36	-2.02	688295.0	45614364.1	1291
2012-11-26	67.25	67.75	63.75	67.21	0.27	0.4	701713.0	46106595.95	1555
2012-11-25	71.0	71.0	66.5	66.94	-3.83	-5.41	678185.0	46205414.1	1595
2012-11-24	70.75	71.75	70.5	70.77	0.55	0.78	432048.0	30747389.65	1069
2012-11-21	70.75	71.25	69.75	70.22	-0.55	-0.78	350535.0	24713819.95	977
2012-11-20	71.5	72.25	69.5	70.77	0.0	0.0	556706.0	39518495.3	1205
2012-11-19	73.25	73.5	68.75	70.77	-1.91	-2.63	708543.0	50409844.6	1469
2012-11-18	73.75	73.75	72.5	72.68	-0.82	-1.12	452571.0	33121233.4	890
2012-11-17	73.5	74.0	72.75	73.5	-0.82	-1.1	393399.0	28835072.85	927
2012-11-14	75.75	76.25	74.0	74.32	-1.36	-1.8	630214.0	47315790.6	1174
2012-11-13	75.75	76.25	75.25	75.68	-0.55	-0.72	386014.0	29174367.1	799
2012-11-12	76.5	76.5	75.75	76.23	-0.55	-0.72	474482.0	36073979.3	880
2012-11-11	78.5	78.5	76.25	76.78	-1.36	-1.74	519008.0	40080270.6	1066
2012-11-10	77.0	78.25	76.5	78.14	-0.28	-0.36	567864.0	43960818.75	1195
2012-11-07	79.75	79.75	77.75	78.42	-0.27	-0.34	676317.0	53377833.05	1458
2012-11-06	77.25	79.25	77.0	78.69	1.64	2.13	839582.0	65612192.4	1519
2012-11-05	75.5	77.5	75.25	77.05	1.91	2.54	1021768.0	78326882.25	1671
2012-11-04	74.5	76.0	74.5	75.14	0.28	0.37	429966.0	32366127.55	846
2012-11-03	75.25	75.5	74.0	74.86	0.0	0.0	325219.0	24315243.0	833
2012-10-24	73.25	74.75	71.75	74.86	0.54	0.73	401130.0	29517378.4	1175
2012-10-23	75.75	75.75	74.25	74.32	-1.36	-1.8	405913.0	30387021.1	983
2012-10-22	76.25	76.75	75.25	75.68	-1.1	-1.43	412486.0	31262640.9	1052
2012-10-21	76.75	77.75	75.75	76.78	-0.27	-0.35	1069494.0	82471459.8	1873
2012-10-20	76.0	77.5	75.25	77.05	0.27	0.35	1073235.0	82293083.45	1942
2012-10-17	73.5	78.5	73.5	76.78	4.1	5.64	2767801.0	212858741.2	4442
2012-10-16	73.0	73.75	72.25	72.68	0.28	0.39	516301.0	37560878.15	1208
2012-10-15	71.0	72.75	70.75	72.4	1.63	2.3	525164.0	37625079.3	1117
2012-10-14	71.0	71.75	70.25	70.77	-0.54	-0.76	556452.0	39488452.1	1311
2012-10-13	75.5	75.5	70.25	71.31	-4.65	-6.12	719400.0	51832779.15	1828
2012-10-10	76.5	77.0	76.0	75.96	-1.09	-1.41	355859.0	27200723.6	878
2012-10-09	76.5	77.0	76.25	77.05	0.0	0.0	303648.0	23275677.75	745
2012-10-08	77.5	77.5	76.0	77.05	-0.27	-0.35	513024.0	39228523.55	1304
2012-10-07	78.25	78.75	76.25	77.32	-0.55	-0.71	564032.0	43614163.65	1496
2012-10-06	79.25	80.25	77.5	77.87	-0.82	-1.04	698168.0	55412402.15	1457
2012-10-03	78.25	79.25	77.5	78.69	0.0	0.0	537561.0	42182300.0	1236
2012-10-02	79.25	79.5	78.25	78.69	-0.54	-0.68	420193.0	33176266.5	1130
2012-10-01	79.25	80.5	78.75	79.23	-0.28	-0.35	930624.0	74024960.1	2024
2012-09-30	78.25	79.5	76.0	79.51	1.09	1.39	997799.0	77538919.9	2167
2012-09-29	81.5	82.0	77.5	78.42	-3.27	-4.0	845414.0	67884261.6	1818
2012-09-26	84.0	84.0	81.25	81.69	-3.01	-3.55	847848.0	70004525.75	1927
2012-09-25	84.75	85.25	83.5	84.7	0.55	0.65	935464.0	78968405.25	1783
2012-09-24	86.25	86.25	82.75	84.15	-2.19	-2.54	1129990.0	94834781.4	2191
2012-09-22	87.5	88.25	85.25	86.34	-1.91	-2.16	796841.0	68967757.35	1845
2012-09-19	91.0	91.25	87.0	88.25	-2.46	-2.71	1075386.0	95494290.5	2467
2012-09-18	91.75	91.75	90.5	90.71	-1.37	-1.49	595268.0	54162490.25	1435
2012-09-17	93.0	93.0	91.75	92.08	-1.09	-1.17	747855.0	69164961.6	1326
2012-09-16	94.0	94.25	92.5	93.17	-0.82	-0.87	976992.0	91157279.05	1754
2012-09-15	93.25	94.0	93.0	93.99	1.91	2.07	1306025.0	122098340.2	2665
2012-09-12	92.25	93.25	91.5	92.08	0.28	0.31	957647.0	88483151.4	1900
2012-09-11	91.5	93.25	91.25	91.8	0.27	0.29	1672320.0	154427653.3	2722
2012-09-10	91.75	92.5	90.25	91.53	0.0	0.0	1469853.0	134725392.55	2535
2012-09-09	92.0	92.25	91.0	91.53	-0.55	-0.6	883687.0	80932603.95	1663
2012-09-08	92.5	93.0	91.75	92.08	1.37	1.51	905287.0	83608134.75	1804
2012-09-05	90.75	91.0	90.0	90.71	-0.27	-0.3	648168.0	58582670.8	1653
2012-09-04	92.0	92.25	89.5	90.98	-1.37	-1.48	1271093.0	115010652.15	2951
2012-09-03	92.25	93.75	91.5	92.35	0.27	0.29	1138238.0	105594668.8	2547
2012-09-02	93.25	93.5	91.0	92.08	-0.82	-0.88	903132.0	83052432.2	2263
2012-09-01	94.0	94.75	93.0	92.9	-0.27	-0.29	776312.0	72869489.15	1899
2012-08-29	93.75	94.0	93.0	93.17	-0.82	-0.87	705675.0	65837810.45	1829
2012-08-28	94.75	95.25	93.25	93.99	-0.82	-0.86	1647093.0	155491012.7	3452
2012-08-27	90.0	97.5	90.0	94.81	4.92	5.47	4841310.0	454809120.65	8153
2012-08-26	90.5	90.5	89.0	89.89	0.0	0.0	1129147.0	101317907.3	2285
2012-08-25	89.0	91.0	88.5	89.89	3.82	4.44	2617067.0	234164606.95	4121
2012-08-15	85.0	87.5	84.25	86.07	1.92	2.28	2235569.0	192291347.1	4248
2012-08-14	82.5	85.0	82.5	84.15	0.82	0.98	1011702.0	84717279.4	2147
2012-08-13	86.0	86.0	83.0	83.33	-2.74	-3.18	1029865.0	87512075.45	2121
2012-08-12	87.75	87.75	85.5	86.07	-1.63	-1.86	936369.0	80667537.05	2205
2012-08-11	88.75	89.25	87.5	87.7	-0.28	-0.32	1023058.0	90537897.55	1942
2012-08-08	88.5	90.75	88.0	87.98	-0.27	-0.31	2613170.0	232856932.8	3856
2012-08-07	87.25	89.5	86.5	88.25	1.91	2.21	2354432.0	206895451.85	3705
2012-08-06	85.25	89.0	85.25	86.34	2.19	2.6	3779471.0	329545136.25	5781
2012-08-05	83.5	85.5	83.0	84.15	0.0	0.0	1678509.0	141519590.0	2860
2012-08-04	83.25	85.5	83.25	84.15	2.18	2.66	2303120.0	194510334.0	3796
2012-08-01	80.5	84.25	80.0	81.97	2.19	2.75	3348827.0	276312458.5	5855
2012-07-31	79.75	81.25	79.5	79.78	0.0	0.0	1934596.0	155404179.95	3404
2012-07-30	80.75	82.0	79.25	79.78	-1.64	-2.01	3045498.0	245559901.65	5399
2012-07-29	74.5	81.75	74.0	81.42	7.1	9.55	5826607.0	463058674.5	8747
2012-07-28	73.5	75.25	73.0	74.32	2.46	3.42	2639922.0	196024016.7	3884
2012-07-25	71.75	71.75	71.25	71.86	-0.27	-0.37	535821.0	38388141.8	1374
2012-07-24	71.75	72.5	71.25	72.13	0.0	0.0	609151.0	43732263.75	1508
2012-07-23	72.75	73.75	72.25	72.13	-0.82	-1.12	1179235.0	85917913.45	2233
2012-07-22	72.75	74.75	72.25	72.95	0.55	0.76	2325769.0	171083865.65	3171
2012-07-21	71.75	73.5	71.5	72.4	0.54	0.75	1972842.0	143074821.75	2860
2012-07-18	70.0	73.75	69.5	71.86	1.91	2.73	2187599.0	158321435.35	4173
2012-07-17	69.5	74.75	69.25	69.95	0.82	1.19	2913423.0	210101830.4	6495
2012-07-16	71.25	71.75	69.25	69.13	-2.45	-3.42	992593.0	69619562.0	3020
2012-07-15	73.75	73.75	71.0	71.58	-2.46	-3.32	961885.0	69235260.35	2671
2012-07-14	75.25	75.25	73.5	74.04	-0.28	-0.38	824038.0	61056025.95	2007
2012-07-11	76.5	76.75	73.5	74.32	-2.46	-3.2	763451.0	57278599.5	2268
2012-07-10	77.25	77.5	74.75	76.78	-0.54	-0.7	1100279.0	84304477.15	2549
2012-07-09	79.5	79.5	76.5	77.32	-2.19	-2.75	1642029.0	127786093.45	3505
2012-07-08	79.75	81.25	79.0	79.51	0.0	0.0	2283834.0	182698268.7	3846
2012-07-07	78.5	80.5	78.25	79.51	0.55	0.7	1975157.0	157251248.9	3709
2012-07-04	79.75	80.25	78.25	78.96	-0.55	-0.69	2502707.0	198648590.85	4734
2012-07-03	78.75	81.75	78.75	79.51	1.37	1.75	3679985.0	295826101.6	6569
2012-07-02	77.0	80.0	76.75	78.14	1.09	1.41	3936985.0	310259303.45	7105
2012-07-01	77.5	77.75	75.75	77.05	-0.27	-0.35	2510465.0	192700060.8	4786
2012-06-30	79.0	79.25	76.5	77.32	1.91	2.53	4088425.0	318216217.0	7692
2012-06-27	80.25	80.75	73.0	75.41	-4.92	-6.12	7460393.0	562698081.85	14214
2012-06-26	79.75	82.0	78.75	80.33	0.82	1.03	4349340.0	350533254.95	9491
2012-06-25	87.5	88.5	79.5	79.51	-8.74	-9.9	6794889.0	560065462.8	12959
2012-06-24	82.25	91.0	80.25	88.25	5.46	6.59	5479667.0	469435016.75	8788
2012-06-23	84.75	87.25	82.0	82.79	-3.55	-4.11	2013374.0	171416836.25	3976
2012-06-20	88.5	88.75	86.0	86.34	-1.64	-1.86	2960176.0	257907890.05	5846
2012-06-19	88.25	90.75	87.0	87.98	-1.09	-1.22	3322386.0	295130732.85	6440
2012-06-18	82.75	89.0	81.75	89.07	7.92	9.76	5634348.0	481879591.15	8341
2012-06-17	81.25	82.0	80.5	81.15	0.28	0.35	1271450.0	103290130.65	2872
2012-06-16	82.75	83.25	74.25	80.87	0.0	0.0	3206571.0	260384821.5	6516
2012-06-13	82.0	82.5	80.5	80.87	0.0	0.0	1646354.0	134334046.35	3932
2012-06-12	80.25	83.25	79.0	80.87	-1.64	-1.99	3057383.0	248733309.1	6212
2012-06-11	83.5	86.25	81.75	82.51	0.54	0.66	7734133.0	646919583.4	13213
2012-06-10	75.5	82.0	73.0	81.97	7.38	9.89	4059882.0	322826661.4	7020
2012-06-09	81.5	81.75	71.0	74.59	-3.83	-4.88	3053871.0	231260395.15	6230
2012-06-06	83.25	84.0	77.0	78.42	-3.55	-4.33	1875162.0	152221649.45	4344
2012-06-05	84.0	85.25	81.5	81.97	-1.36	-1.63	2213817.0	185271119.6	4577
2012-06-04	84.25	85.75	82.0	83.33	-2.74	-3.18	3689555.0	311432012.7	6602
2012-06-03	79.75	86.0	77.0	86.07	7.65	9.76	6607527.0	539183287.8	9179
2012-06-02	79.25	84.0	78.25	78.42	-8.19	-9.46	3042558.0	245046040.35	5374
2012-05-30	90.75	91.0	84.75	86.61	-4.37	-4.8	1895673.0	166306774.4	5232
2012-05-29	93.5	93.5	90.25	90.98	-1.92	-2.07	1207996.0	110698854.3	3539
2012-05-28	93.0	93.75	92.5	92.9	1.1	1.2	1211309.0	112682866.8	3514
2012-05-27	93.75	94.25	91.25	91.8	-1.92	-2.05	1260030.0	116439875.15	4050
2012-05-26	94.5	94.75	93.25	93.72	0.28	0.3	1904772.0	179223309.7	4898
2012-05-23	91.5	96.25	91.25	93.44	0.54	0.58	4630679.0	435210172.05	12292
2012-05-22	104.25	104.25	93.0	92.9	-10.11	-9.81	7244035.0	719310958.3	17773
2012-05-21	95.0	103.25	94.0	103.01	9.02	9.6	5572942.0	559012846.0	9730
2012-05-20	96.25	98.0	91.25	93.99	-2.46	-2.55	5505177.0	524733544.9	14070
2012-05-19	104.25	105.5	96.5	96.45	-10.65	-9.94	4636907.0	455369464.4	9660
2012-05-16	106.25	108.0	103.5	107.1	-0.82	-0.76	933259.0	98990555.6	3131
2012-05-15	108.0	110.5	107.0	107.92	1.09	1.02	1005136.0	109208229.1	3217
2012-05-14	107.75	111.0	103.75	106.83	-2.46	-2.25	2283962.0	247547441.75	7018
2012-05-13	112.25	115.75	105.0	109.29	-1.09	-0.99	3523182.0	394591262.25	10747
2012-05-12	99.25	110.5	91.25	110.38	9.83	9.78	2743888.0	278267541.75	7316
2012-05-09	110.75	111.25	100.5	100.55	-10.93	-9.8	2224654.0	235362687.7	6678
2012-05-08	113.75	114.75	109.5	111.48	-2.73	-2.39	2462394.0	275170482.6	7369
2012-05-07	124.0	126.0	114.25	114.21	-12.57	-9.91	4054922.0	477214733.3	10508
2012-05-06	132.5	132.5	125.75	126.78	-1.09	-0.85	986112.0	127056500.6	3193
2012-05-05	122.25	130.0	120.75	127.87	-1.64	-1.27	1479364.0	185271650.55	4548
2012-05-02	132.5	139.25	128.5	129.51	-1.09	-0.83	3792783.0	504409144.8	8800
2012-05-01	128.75	132.75	127.75	130.6	1.91	1.48	1212602.0	158280442.65	3291
2012-04-30	130.0	130.75	125.5	128.69	-0.82	-0.63	773098.0	99501341.15	2118
2012-04-29	127.0	129.5	124.75	129.51	3.01	2.38	1103218.0	140240907.9	2927
2012-04-28	125.5	128.75	125.25	126.5	2.73	2.21	860200.0	108846484.15	2421
2012-04-25	124.0	126.75	123.0	123.77	0.55	0.45	848582.0	105762545.25	2761
2012-04-24	126.0	126.5	123.0	123.22	-1.37	-1.1	986707.0	122844379.1	3326
2012-04-23	130.25	132.75	119.25	124.59	-5.46	-4.2	3159732.0	395905915.35	8976
2012-04-22	129.0	139.25	128.5	130.05	1.09	0.85	3201150.0	429446752.25	8080
2012-04-21	126.75	136.5	126.5	128.96	1.91	1.5	2563909.0	335215088.45	6471
2012-04-18	127.75	132.25	126.0	127.05	-1.09	-0.85	1834854.0	236216891.5	5176
2012-04-17	121.25	128.25	117.0	128.14	11.47	9.83	2376956.0	296384659.75	5479
2012-04-16	128.75	132.25	116.75	116.67	-12.84	-9.91	2733648.0	338619654.5	7495
2012-04-15	120.75	129.5	114.75	129.51	11.75	9.98	4019216.0	510487199.65	7058
2012-04-14	122.5	122.5	117.5	117.76	-2.19	-1.83	1057699.0	126729261.95	2861
2012-04-11	119.25	124.0	115.75	119.95	1.37	1.16	2244938.0	268578154.8	6755
2012-04-10	121.25	124.75	115.25	118.58	-3.0	-2.47	3309689.0	399527193.0	8386
2012-04-09	107.75	125.25	107.75	121.58	2.18	1.83	7019526.0	824737926.4	15765
2012-04-08	134.0	140.5	119.5	119.4	-13.11	-9.89	3798623.0	489459346.6	8894
2012-04-07	124.5	132.5	121.0	132.51	12.02	9.98	5036568.0	654327472.85	10483
2012-04-04	109.0	120.5	108.5	120.49	10.93	9.98	6339844.0	743967609.8	10177
2012-04-03	112.0	114.75	106.75	109.56	-1.1	-0.99	5472920.0	608197367.1	13215
2012-04-02	108.0	110.75	104.25	110.66	9.84	9.76	8031578.0	872667057.15	15379
2012-04-01	93.5	100.75	93.25	100.82	9.02	9.83	3216570.0	314551161.95	4312
2012-03-31	84.75	91.75	84.0	91.8	8.19	9.8	3026078.0	269025750.6	4602
2012-03-28	84.0	84.5	82.25	83.61	-1.36	-1.6	1076365.0	89858898.85	2549
2012-03-27	87.0	87.5	84.75	84.97	-1.37	-1.59	1022363.0	88139353.6	2824
2012-03-26	88.5	88.5	85.75	86.34	-2.18	-2.46	1802478.0	157410134.55	3687
2012-03-25	88.75	88.75	87.5	88.52	0.0	0.0	1809710.0	159764888.55	4050
2012-03-24	88.5	89.0	87.75	88.52	1.63	1.88	2333565.0	206334578.0	4622
2012-03-21	85.25	89.0	85.0	86.89	1.1	1.28	3772221.0	329671155.25	6530
2012-03-20	87.5	88.75	84.75	85.79	-2.19	-2.49	3040521.0	264904839.25	5668
2012-03-19	86.25	91.75	85.75	87.98	2.19	2.55	7353610.0	650691934.8	10055
[truncated: 2,698 more rows]
