# Supplementary material for: Effective short-term forecasts of Saudi stock price trends using technical indicators and large-scale multivariate time series
Source: PeerJ Comput Sci. 2023 Jan 6;9:e1205. doi: 10.7717/peerj-cs.1205 (PMC10280263; doi:10.7717/peerj-cs.1205)
Supplement: Supplemental Information 3 [file peerj-cs-09-1205-s003.zip › TASI Dataset 2021/MALATH INSURANCE_8020.csv]

date	open	high	low	close	change	change_percent	volume_traded	value_traded_SAR	number_trades
2020-03-19	8.1	8.32	8.03	8.21	0.01	0.12	548308.0	4510215.29	465
2020-03-18	7.98	8.24	7.96	8.2	0.2	2.5	713041.0	5764782.58	635
2020-03-17	7.7	8.0	7.5	8.0	0.35	4.58	766121.0	5977301.25	676
2020-03-16	7.5	7.91	7.5	7.65	-0.1	-1.29	763215.0	5909395.53	796
2020-03-15	8.06	8.08	7.7	7.75	-0.15	-1.9	789336.0	6199368.15	655
2020-03-12	7.78	7.9	7.48	7.9	-0.06	-0.75	639270.0	4927116.54	618
2020-03-11	8.3	8.38	7.7	7.96	-0.24	-2.93	1066360.0	8679791.54	936
2020-03-10	8.3	8.3	7.9	8.2	0.61	8.04	958447.0	7754939.76	769
2020-03-09	7.59	7.77	7.59	7.59	-0.84	-9.96	1032430.0	7855419.72	629
2020-03-08	9.0	9.0	8.43	8.43	-0.93	-9.94	792823.0	6790570.44	720
2020-03-05	9.35	9.6	9.34	9.36	0.07	0.75	1206922.0	11392971.77	1057
2020-03-04	9.3	9.5	9.2	9.29	-0.01	-0.11	1334552.0	12503325.75	1343
2020-03-03	9.14	9.31	9.14	9.3	0.3	3.33	488188.0	4519181.18	763
2020-03-02	9.6	9.6	9.0	9.0	-0.29	-3.12	579595.0	5431962.02	677
2020-03-01	9.66	9.66	9.25	9.29	-0.51	-5.2	567213.0	5342573.75	671
2020-02-27	9.92	10.02	9.8	9.8	-0.2	-2.0	385943.0	3827410.6	580
2020-02-26	10.08	10.26	10.0	10.0	-0.32	-3.1	661866.0	6678329.36	545
2020-02-25	10.24	10.46	10.0	10.32	-0.14	-1.34	325662.0	3346032.84	327
2020-02-24	10.8	10.8	10.42	10.46	-0.46	-4.21	359792.0	3816173.12	363
2020-02-23	10.9	10.96	10.74	10.92	0.16	1.49	399743.0	4358962.1	382
2020-02-20	10.72	10.82	10.72	10.76	-0.02	-0.19	209220.0	2254912.24	236
2020-02-19	10.64	10.9	10.64	10.78	0.28	2.67	275690.0	2971445.4	416
2020-02-18	10.7	10.72	10.5	10.5	-0.2	-1.87	221939.0	2350330.66	308
2020-02-17	10.74	10.9	10.66	10.7	-0.04	-0.37	292870.0	3156537.04	335
2020-02-16	10.34	10.98	10.3	10.74	0.44	4.27	940515.0	10132010.06	1092
2020-02-13	10.62	10.62	10.3	10.3	-0.3	-2.83	296568.0	3099969.98	377
2020-02-12	10.7	10.7	10.6	10.6	-0.06	-0.56	148092.0	1577710.16	234
2020-02-11	10.8	10.86	10.66	10.66	-0.18	-1.66	150350.0	1619608.36	222
2020-02-10	10.62	10.9	10.62	10.84	0.26	2.46	238012.0	2569605.52	320
2020-02-09	10.98	10.98	10.56	10.58	-0.42	-3.82	275104.0	2943496.02	390
2020-02-06	11.2	11.2	10.92	11.0	-0.18	-1.61	328335.0	3631549.2	416
2020-02-05	11.28	11.3	11.12	11.18	-0.04	-0.36	322752.0	3619880.14	344
2020-02-04	11.1	11.24	11.1	11.22	0.02	0.18	412734.0	4617788.68	474
2020-02-03	11.36	11.44	11.18	11.2	-0.12	-1.06	631727.0	7119101.7	564
2020-02-02	11.22	11.58	11.2	11.32	-0.06	-0.53	724124.0	8202234.5	811
2020-01-30	11.58	11.62	11.36	11.38	-0.14	-1.22	544390.0	6264506.74	651
2020-01-29	11.2	11.56	11.1	11.52	0.42	3.78	1041224.0	11789430.88	872
2020-01-28	11.14	11.36	11.1	11.1	-0.18	-1.6	665894.0	7449214.9	823
2020-01-27	11.56	11.74	11.2	11.28	-0.26	-2.25	892081.0	10305771.08	830
2020-01-26	11.36	11.74	11.36	11.54	0.1	0.87	834156.0	9651746.68	618
2020-01-23	11.64	11.64	11.36	11.44	-0.2	-1.72	872123.0	10022766.36	702
2020-01-22	11.7	11.86	11.52	11.64	0.04	0.34	807119.0	9417822.56	1069
2020-01-21	11.14	11.78	11.12	11.6	0.48	4.32	3105808.0	35809731.78	2224
2020-01-20	11.02	11.26	11.0	11.12	0.12	1.09	683249.0	7579058.72	1014
2020-01-19	11.2	11.4	11.0	11.0	-0.16	-1.43	1551032.0	17372537.18	1291
2020-01-16	10.6	11.4	10.58	11.16	0.7	6.69	4635221.0	51035142.92	2716
2020-01-15	10.18	10.8	10.18	10.46	0.32	3.16	2076452.0	21846287.16	1552
2020-01-14	10.08	10.14	10.02	10.14	0.1	1.0	483378.0	4873348.54	407
2020-01-13	9.99	10.1	9.97	10.04	0.08	0.8	486258.0	4873280.66	393
2020-01-12	9.82	10.0	9.82	9.96	0.16	1.63	277829.0	2762384.69	324
2020-01-09	9.59	9.83	9.59	9.8	0.32	3.38	504933.0	4917196.19	503
2020-01-08	9.22	9.63	9.22	9.48	-0.31	-3.17	769335.0	7297119.33	682
2020-01-07	9.82	9.88	9.78	9.79	0.03	0.31	387433.0	3817797.76	359
2020-01-06	9.9	9.94	9.75	9.76	-0.14	-1.41	567456.0	5580626.93	593
2020-01-05	9.9	10.1	9.9	9.9	-0.3	-2.94	989025.0	9857267.99	684
2020-01-02	10.02	10.22	10.02	10.2	0.14	1.39	694992.0	7057661.92	603
2020-01-01	10.0	10.12	10.0	10.06	0.0	0.0	419605.0	4209938.46	370
2019-12-31	10.1	10.1	9.96	10.06	-0.06	-0.59	523906.0	5243537.22	484
2019-12-30	10.2	10.22	10.04	10.12	-0.04	-0.39	422259.0	4290716.46	502
2019-12-29	10.16	10.2	10.12	10.16	0.08	0.79	208224.0	2114924.46	368
2019-12-26	10.04	10.22	10.04	10.08	0.06	0.6	400391.0	4054034.82	480
2019-12-25	10.3	10.4	9.99	10.02	-0.28	-2.72	905624.0	9207598.85	818
2019-12-24	10.16	10.48	10.12	10.3	0.22	2.18	1437469.0	14787058.04	1138
2019-12-23	10.02	10.2	9.99	10.08	0.15	1.51	1326935.0	13360643.25	1004
2019-12-22	9.58	10.06	9.53	9.93	0.53	5.64	2268857.0	22389163.9	1466
2019-12-19	9.22	9.58	9.22	9.4	0.18	1.95	1595641.0	15027542.64	1115
2019-12-18	9.1	9.33	9.05	9.22	0.14	1.54	1271476.0	11742735.38	767
2019-12-17	8.9	9.1	8.87	9.08	0.19	2.14	801245.0	7214024.42	636
2019-12-16	8.72	8.89	8.69	8.89	0.15	1.72	498330.0	4384202.44	388
2019-12-15	8.74	8.8	8.7	8.74	0.02	0.23	201718.0	1760607.58	222
2019-12-12	8.71	8.77	8.65	8.72	0.01	0.11	404514.0	3513993.25	522
2019-12-11	8.73	8.73	8.7	8.71	0.01	0.11	144253.0	1256905.79	174
2019-12-10	8.71	8.77	8.7	8.7	-0.03	-0.34	156203.0	1363623.14	234
2019-12-09	8.7	8.82	8.7	8.73	-0.06	-0.68	453842.0	3980924.52	375
2019-12-08	8.79	8.82	8.76	8.79	0.04	0.46	274498.0	2416294.03	243
2019-12-05	8.6	8.75	8.6	8.75	0.15	1.74	254822.0	2218640.51	325
2019-12-04	8.6	8.7	8.52	8.6	-0.02	-0.23	358820.0	3088326.89	489
2019-12-03	8.76	8.76	8.59	8.62	-0.18	-2.05	676980.0	5868563.02	622
2019-12-02	8.81	8.81	8.69	8.8	0.0	0.0	412393.0	3600505.91	435
2019-12-01	8.8	8.86	8.77	8.8	0.0	0.0	371034.0	3274185.83	300
2019-11-28	8.76	8.83	8.7	8.8	0.1	1.15	320348.0	2804694.07	356
2019-11-27	8.8	8.84	8.68	8.7	-0.05	-0.57	220989.0	1928159.8	309
2019-11-26	8.8	8.82	8.7	8.75	-0.05	-0.57	254272.0	2229486.62	279
2019-11-25	9.02	9.02	8.8	8.8	-0.2	-2.22	166455.0	1482762.07	343
2019-11-24	9.0	9.0	8.88	9.0	-0.02	-0.22	216068.0	1938232.79	231
2019-11-21	8.99	9.02	8.95	9.02	0.07	0.78	307565.0	2766979.73	257
2019-11-20	9.03	9.1	8.94	8.95	-0.09	-1.0	417165.0	3759713.27	411
2019-11-19	9.16	9.3	9.02	9.04	-0.12	-1.31	1176137.0	10736234.77	881
2019-11-18	8.56	9.16	8.56	9.16	0.6	7.01	1726538.0	15418269.02	1042
2019-11-17	8.62	8.66	8.54	8.56	0.01	0.12	178023.0	1530516.9	243
2019-11-14	8.66	8.67	8.55	8.55	-0.09	-1.04	170088.0	1464356.15	224
2019-11-13	8.76	8.77	8.64	8.64	-0.16	-1.82	406383.0	3536661.68	363
2019-11-12	8.77	8.82	8.74	8.8	0.04	0.46	364105.0	3200379.52	265
2019-11-11	8.82	8.95	8.76	8.76	-0.04	-0.45	632937.0	5613839.64	921
2019-11-10	8.73	8.81	8.7	8.8	0.04	0.46	567920.0	4969812.32	518
2019-11-07	8.8	8.87	8.74	8.76	-0.03	-0.34	486424.0	4288342.08	478
2019-11-06	8.74	8.84	8.66	8.79	0.07	0.8	497059.0	4351553.83	867
2019-11-05	8.64	8.78	8.64	8.72	0.08	0.93	537215.0	4681605.56	439
2019-11-04	8.5	8.66	8.5	8.64	0.12	1.41	516815.0	4433784.0	381
2019-11-03	8.52	8.52	8.4	8.52	-0.12	-1.39	560251.0	4757689.09	479
2019-10-31	8.65	8.93	8.62	8.64	0.13	1.53	1647318.0	14472981.61	1434
2019-10-30	8.58	8.59	8.43	8.51	0.11	1.31	508413.0	4326160.85	459
2019-10-29	8.75	8.75	8.3	8.4	-0.41	-4.65	678917.0	5798215.25	559
2019-10-28	8.85	8.85	8.8	8.81	0.01	0.11	354780.0	3126818.69	250
2019-10-27	8.87	8.9	8.8	8.8	-0.05	-0.56	587660.0	5191063.45	501
2019-10-24	8.93	8.93	8.79	8.85	-0.05	-0.56	867623.0	7679338.76	769
2019-10-23	9.08	9.08	8.9	8.9	-0.02	-0.22	1492060.0	13409112.78	1311
2019-10-22	8.9	9.04	8.86	8.92	0.05	0.56	1467732.0	13146101.73	1025
2019-10-21	8.68	8.9	8.62	8.87	0.19	2.19	1000372.0	8812945.38	482
2019-10-20	8.45	8.82	8.45	8.68	0.23	2.72	544785.0	4724955.1	462
2019-10-17	8.39	8.46	8.38	8.45	0.05	0.6	205642.0	1731539.38	233
2019-10-16	8.56	8.56	8.38	8.4	-0.03	-0.36	469310.0	3959456.3	424
2019-10-15	8.74	8.74	8.43	8.43	-0.31	-3.55	264350.0	2271918.97	312
2019-10-14	8.78	8.79	8.69	8.74	-0.05	-0.57	133053.0	1163350.7	110
2019-10-13	8.79	8.86	8.78	8.79	0.0	0.0	97335.0	857504.47	127
2019-10-10	8.85	8.85	8.79	8.79	-0.03	-0.34	328927.0	2898766.93	221
2019-10-09	9.0	9.0	8.82	8.82	-0.18	-2.0	397010.0	3530995.99	396
2019-10-08	8.78	9.04	8.7	9.0	0.2	2.27	1875950.0	16724396.17	1270
2019-10-07	8.92	8.92	8.8	8.8	-0.09	-1.01	435979.0	3848460.69	437
2019-10-06	8.87	8.93	8.87	8.89	0.04	0.45	329578.0	2933867.69	279
2019-10-03	8.88	8.9	8.84	8.85	-0.02	-0.23	246362.0	2184648.94	181
2019-10-02	8.97	8.97	8.87	8.87	-0.11	-1.22	527937.0	4698656.28	415
2019-10-01	9.06	9.08	8.94	8.98	-0.07	-0.77	565520.0	5096871.1	552
2019-09-30	9.0	9.05	8.95	9.05	0.07	0.78	621282.0	5598965.5	408
2019-09-29	8.91	8.99	8.91	8.98	0.08	0.9	469411.0	4202325.3	318
2019-09-26	8.89	8.96	8.87	8.9	0.01	0.11	470454.0	4192603.1	479
2019-09-25	9.03	9.2	8.85	8.89	-0.11	-1.22	1812968.0	16387775.23	1151
2019-09-24	8.84	9.01	8.83	9.0	0.2	2.27	1362288.0	12213285.6	604
2019-09-22	8.79	8.84	8.68	8.8	0.12	1.38	2080814.0	18181184.48	1031
2019-09-19	8.81	8.82	8.61	8.68	-0.15	-1.7	476709.0	4162865.72	565
2019-09-18	8.8	8.9	8.8	8.83	0.03	0.34	434157.0	3836210.62	489
2019-09-17	8.83	8.93	8.8	8.8	-0.03	-0.34	394008.0	3487013.8	440
2019-09-16	8.91	9.02	8.81	8.83	-0.03	-0.34	816415.0	7279865.42	987
2019-09-15	8.82	8.9	8.8	8.86	-0.03	-0.34	419479.0	3705785.18	607
2019-09-12	8.92	8.92	8.85	8.89	0.04	0.45	379185.0	3368600.48	577
2019-09-11	9.02	9.02	8.8	8.85	-0.2	-2.21	556030.0	4947469.25	562
2019-09-10	9.22	9.23	9.05	9.05	-0.19	-2.06	485381.0	4435591.47	573
2019-09-09	9.34	9.34	9.24	9.24	-0.08	-0.86	329004.0	3055862.98	466
2019-09-08	9.32	9.36	9.27	9.32	0.03	0.32	567410.0	5283080.76	421
2019-09-05	9.42	9.5	9.26	9.29	-0.11	-1.17	1143742.0	10679921.94	760
2019-09-04	9.12	9.4	9.1	9.4	0.28	3.07	1845105.0	17029745.26	1065
2019-09-03	9.04	9.24	8.98	9.12	0.11	1.22	1577704.0	14345776.44	899
2019-09-02	9.0	9.05	8.85	9.01	0.02	0.22	762769.0	6860629.7	478
2019-09-01	9.18	9.18	8.94	8.99	-0.19	-2.07	703202.0	6345755.15	544
2019-08-29	9.36	9.36	9.18	9.18	-0.18	-1.92	426929.0	3942208.03	414
2019-08-28	9.39	9.42	9.36	9.36	-0.01	-0.11	529021.0	4961768.05	331
2019-08-27	9.58	9.58	9.35	9.37	-0.13	-1.37	323749.0	3044497.67	307
2019-08-26	9.6	9.6	9.46	9.5	0.0	0.0	387457.0	3680909.97	224
2019-08-25	9.71	9.71	9.4	9.5	-0.2	-2.06	283897.0	2708060.38	285
2019-08-22	9.84	9.84	9.66	9.7	-0.14	-1.42	341313.0	3324177.69	279
2019-08-21	9.96	9.96	9.81	9.84	-0.15	-1.5	282297.0	2790688.47	191
2019-08-20	10.0	10.0	9.97	9.99	-0.01	-0.1	151426.0	1511080.71	144
2019-08-19	9.98	10.04	9.98	10.0	0.02	0.2	232234.0	2324678.5	204
2019-08-18	9.9	10.04	9.9	9.98	0.08	0.81	182818.0	1819314.42	227
2019-08-08	10.0	10.0	9.85	9.9	-0.1	-1.0	221917.0	2204727.8	236
2019-08-07	9.87	10.0	9.87	10.0	0.16	1.63	346646.0	3452838.09	228
2019-08-06	10.0	10.0	9.8	9.84	-0.18	-1.8	513591.0	5063104.42	473
2019-08-05	10.1	10.12	10.0	10.02	-0.08	-0.79	301279.0	3030011.92	279
2019-08-04	10.4	10.4	10.0	10.1	-0.3	-2.88	1185848.0	12002170.16	1078
2019-08-01	10.44	10.46	10.4	10.4	-0.1	-0.95	373924.0	3898920.02	429
2019-07-31	10.3	10.68	10.3	10.5	0.24	2.34	665493.0	6995653.74	596
2019-07-30	10.32	10.34	10.26	10.26	-0.06	-0.58	276667.0	2850611.72	299
2019-07-29	10.46	10.5	10.32	10.32	-0.2	-1.9	198990.0	2076618.46	262
2019-07-28	10.38	10.54	10.38	10.52	0.1	0.96	243617.0	2554196.7	295
2019-07-25	10.32	10.42	10.26	10.42	0.08	0.77	200096.0	2065733.94	200
2019-07-24	10.54	10.54	10.34	10.34	-0.1	-0.96	216211.0	2249293.72	251
2019-07-23	10.58	10.58	10.42	10.44	-0.1	-0.95	109203.0	1145598.16	152
2019-07-22	10.58	10.64	10.54	10.54	0.0	0.0	195217.0	2069527.0	221
2019-07-21	10.6	10.68	10.5	10.54	-0.1	-0.94	322310.0	3409089.54	319
2019-07-18	10.58	10.68	10.58	10.64	0.02	0.19	257708.0	2743082.64	186
2019-07-17	10.7	10.8	10.62	10.62	-0.08	-0.75	297279.0	3174557.9	301
2019-07-16	10.66	10.82	10.66	10.7	0.04	0.38	241783.0	2596905.82	251
2019-07-15	10.72	10.74	10.64	10.66	-0.04	-0.37	247441.0	2641944.76	243
2019-07-14	10.64	10.76	10.62	10.7	0.08	0.75	468214.0	5005677.4	347
2019-07-11	10.54	10.62	10.4	10.62	0.14	1.34	350416.0	3682242.42	268
2019-07-10	10.42	10.54	10.32	10.48	0.14	1.35	365621.0	3815258.66	231
2019-07-09	10.36	10.42	10.3	10.34	-0.02	-0.19	183225.0	1898561.2	156
2019-07-08	10.4	10.42	10.3	10.36	-0.06	-0.58	304825.0	3153679.62	261
2019-07-07	10.48	10.56	10.42	10.42	-0.08	-0.76	105839.0	1110017.92	155
2019-07-04	10.6	10.6	10.48	10.5	-0.04	-0.38	139903.0	1471711.64	129
2019-07-03	10.56	10.64	10.52	10.54	0.04	0.38	177091.0	1873087.84	277
2019-07-02	10.46	10.52	10.42	10.5	0.1	0.96	285850.0	2995970.4	299
2019-07-01	10.32	10.48	10.32	10.4	0.08	0.78	438679.0	4563440.72	503
2019-06-30	10.3	10.34	10.28	10.32	0.04	0.39	204491.0	2109529.1	233
2019-06-27	10.22	10.36	10.22	10.28	0.02	0.19	215744.0	2219062.58	315
2019-06-26	10.24	10.3	10.22	10.26	-0.06	-0.58	294607.0	3023875.0	346
2019-06-25	10.3	10.34	10.18	10.32	0.06	0.58	117257.0	1203688.98	156
2019-06-24	10.36	10.4	10.24	10.26	-0.08	-0.77	153435.0	1586540.24	209
2019-06-23	10.4	10.56	10.34	10.34	-0.06	-0.58	188323.0	1966697.98	260
2019-06-20	10.4	10.44	10.3	10.4	-0.1	-0.95	224982.0	2336645.88	176
2019-06-19	10.6	10.6	10.5	10.5	-0.08	-0.76	202451.0	2132980.04	185
2019-06-18	10.56	10.64	10.54	10.58	-0.04	-0.38	189133.0	2002888.38	171
2019-06-17	10.54	10.7	10.54	10.62	0.08	0.76	551865.0	5867411.54	405
2019-06-16	10.6	10.62	10.5	10.54	0.02	0.19	156657.0	1655865.92	172
2019-06-13	10.7	10.7	10.46	10.52	-0.2	-1.87	417624.0	4405234.3	370
2019-06-12	10.62	10.9	10.6	10.72	-0.08	-0.74	272260.0	2923058.32	252
2019-06-11	10.98	10.98	10.74	10.8	0.32	3.05	783813.0	8501385.54	658
2019-06-10	10.26	10.6	10.26	10.48	0.12	1.16	321827.0	3380429.9	265
2019-06-09	10.32	10.36	10.24	10.36	0.18	1.77	308281.0	3179265.98	359
2019-05-30	9.9	10.22	9.9	10.18	0.27	2.72	343095.0	3475030.55	295
2019-05-29	9.9	10.0	9.85	9.91	0.19	1.95	329697.0	3265432.98	185
2019-05-28	9.9	9.94	9.65	9.72	-0.1	-1.02	275588.0	2704583.06	370
2019-05-27	9.9	9.9	9.8	9.82	-0.07	-0.71	103334.0	1016383.8	191
2019-05-26	10.08	10.08	9.83	9.89	-0.08	-0.8	139047.0	1382197.64	200
2019-05-23	10.02	10.18	9.94	9.97	-0.05	-0.5	242041.0	2432350.65	310
2019-05-22	10.04	10.04	9.96	10.02	0.0	0.0	362832.0	3627014.62	259
2019-05-21	10.0	10.04	9.92	10.02	0.18	1.83	379419.0	3787942.98	289
2019-05-20	9.82	9.95	9.8	9.84	-0.16	-1.6	225790.0	2221632.14	243
2019-05-19	10.1	10.26	10.0	10.0	-0.2	-1.96	238197.0	2402139.7	269
2019-05-16	10.16	10.36	10.16	10.2	0.0	0.0	277184.0	2838725.84	250
2019-05-15	10.1	10.3	10.1	10.2	0.23	2.31	501913.0	5118241.36	312
2019-05-14	9.9	10.26	9.83	9.97	-0.09	-0.89	650787.0	6538613.85	480
2019-05-13	10.78	10.96	10.0	10.06	-0.72	-6.68	793666.0	8118981.38	692
2019-05-12	11.2	11.2	10.78	10.78	-0.5	-4.43	522719.0	5728137.38	402
2019-05-09	11.42	11.44	11.22	11.28	-0.1	-0.88	404020.0	4560382.38	306
2019-05-08	11.42	11.44	11.32	11.38	-0.06	-0.52	188134.0	2142911.04	190
2019-05-07	11.6	11.6	11.44	11.44	-0.04	-0.35	97584.0	1121562.96	115
2019-05-06	11.6	11.66	11.3	11.48	-0.18	-1.54	408227.0	4671862.26	298
2019-05-05	11.88	11.88	11.6	11.66	-0.2	-1.69	340423.0	3982746.7	292
2019-05-02	11.96	12.0	11.8	11.86	-0.14	-1.17	662933.0	7873420.26	438
2019-05-01	11.96	12.24	11.78	12.0	0.1	0.84	1536665.0	18543524.84	822
2019-04-30	11.8	12.02	11.78	11.9	0.04	0.34	1420481.0	16951711.84	618
2019-04-29	11.7	12.0	11.68	11.86	0.1	0.85	1287249.0	15262891.34	763
2019-04-28	11.7	11.82	11.54	11.76	0.08	0.68	815263.0	9540976.44	425
2019-04-25	11.4	11.72	11.4	11.68	0.18	1.57	934001.0	10853915.56	806
2019-04-24	11.42	11.56	11.4	11.5	0.12	1.05	716868.0	8236761.94	413
2019-04-23	11.5	11.52	11.36	11.38	-0.2	-1.73	798892.0	9137608.8	890
2019-04-22	11.8	11.82	11.5	11.58	-0.18	-1.53	822605.0	9557269.38	544
2019-04-21	11.7	11.76	11.6	11.76	0.04	0.34	569179.0	6647928.38	395
2019-04-18	11.6	11.78	11.5	11.72	0.12	1.03	1177825.0	13746390.56	760
2019-04-17	11.54	11.66	11.54	11.6	0.08	0.69	1442260.0	16745613.12	1022
2019-04-16	11.7	11.84	11.52	11.52	-0.14	-1.2	1825509.0	21389951.68	1270
2019-04-15	11.46	11.74	11.4	11.66	0.22	1.92	2948310.0	34213784.4	1287
2019-04-14	11.34	11.48	11.32	11.44	0.12	1.06	1040524.0	11862319.74	480
2019-04-11	11.36	11.4	11.28	11.32	-0.04	-0.35	875878.0	9922730.74	521
2019-04-10	11.42	11.42	11.3	11.36	-0.06	-0.53	1135517.0	12895051.62	805
2019-04-09	11.34	11.5	11.34	11.42	0.1	0.88	1906677.0	21795643.9	966
2019-04-08	11.28	11.32	11.2	11.32	0.12	1.07	1077280.0	12143810.58	673
2019-04-07	11.1	11.24	11.1	11.2	0.1	0.9	1252451.0	14007897.32	808
2019-04-04	11.08	11.14	11.06	11.1	-0.04	-0.36	556568.0	6176902.54	346
2019-04-03	11.14	11.2	11.08	11.14	0.06	0.54	629323.0	7005555.78	500
2019-04-02	11.24	11.32	11.08	11.08	-0.16	-1.42	1242686.0	13907396.3	662
2019-04-01	11.22	11.36	11.18	11.24	0.02	0.18	819348.0	9227118.66	444
2019-03-31	11.02	11.3	11.02	11.22	0.02	0.18	1150422.0	12845061.8	696
2019-03-28	11.44	11.44	11.2	11.2	-0.2	-1.75	1329731.0	15067987.94	765
2019-03-27	11.16	11.4	11.14	11.4	0.28	2.52	1603691.0	18119748.42	1039
2019-03-26	11.16	11.2	11.08	11.12	-0.08	-0.71	656135.0	7296234.62	464
2019-03-25	11.28	11.3	10.96	11.2	-0.16	-1.41	2666879.0	29610214.78	1710
2019-03-24	11.26	11.44	11.2	11.36	0.1	0.89	2406958.0	27237815.12	1213
2019-03-21	11.26	11.28	11.18	11.26	0.0	0.0	1112241.0	12480976.38	748
2019-03-20	11.26	11.4	11.24	11.26	-0.08	-0.71	1067568.0	12077550.62	818
2019-03-19	11.5	11.52	11.32	11.34	-0.14	-1.22	1662108.0	19011023.04	1011
2019-03-18	11.14	11.48	11.14	11.48	0.3	2.68	2951997.0	33450776.06	1735
2019-03-17	11.22	11.26	11.12	11.18	-0.04	-0.36	970189.0	10845658.98	776
2019-03-14	11.62	11.7	11.18	11.22	-0.3	-2.6	3394518.0	38439079.32	2571
2019-03-13	11.48	11.54	11.48	11.52	0.04	0.35	408263.0	4694051.9	318
2019-03-12	11.48	11.62	11.46	11.48	0.02	0.17	925085.0	10666652.84	771
2019-03-11	11.5	11.52	11.44	11.46	-0.06	-0.52	483088.0	5545853.38	507
2019-03-10	11.62	11.76	11.5	11.52	-0.08	-0.69	1179188.0	13704252.8	835
2019-03-07	11.7	11.72	11.56	11.6	-0.12	-1.02	622335.0	7241268.4	567
2019-03-06	11.74	11.78	11.68	11.72	-0.04	-0.34	520996.0	6107123.68	383
2019-03-05	11.72	11.84	11.72	11.76	-0.04	-0.34	442844.0	5218780.04	462
2019-03-04	11.82	11.86	11.7	11.8	0.0	0.0	747686.0	8807679.54	558
2019-03-03	11.94	12.14	11.8	11.8	-0.18	-1.5	1782425.0	21304496.18	1093
2019-02-28	11.72	12.0	11.72	11.98	0.24	2.04	700132.0	8312909.24	653
2019-02-27	11.86	11.9	11.7	11.74	-0.16	-1.34	985010.0	11600538.1	1029
2019-02-26	11.84	11.9	11.82	11.9	-0.02	-0.17	341114.0	4049560.08	387
2019-02-25	12.04	12.04	11.86	11.92	-0.12	-1.0	486979.0	5794946.36	869
2019-02-24	12.06	12.1	11.94	12.04	0.02	0.17	385181.0	4628211.4	446
2019-02-21	12.16	12.16	11.96	12.02	-0.14	-1.15	787056.0	9495895.82	782
2019-02-20	12.48	12.48	12.02	12.16	-0.22	-1.78	2037821.0	25026133.54	1367
2019-02-19	12.04	12.38	11.9	12.38	0.34	2.82	1687233.0	20444945.7	1132
2019-02-18	12.0	12.4	12.0	12.04	-0.06	-0.5	1395931.0	16987200.42	901
2019-02-17	11.7	12.2	11.7	12.1	0.38	3.24	1094162.0	13142906.2	706
2019-02-14	11.86	11.9	11.7	11.72	-0.22	-1.84	308684.0	3636702.76	412
2019-02-13	11.86	11.96	11.78	11.94	0.04	0.34	316540.0	3760433.08	257
2019-02-12	11.84	11.9	11.8	11.9	0.1	0.85	204974.0	2430972.58	224
2019-02-11	11.86	11.88	11.8	11.8	-0.06	-0.51	186872.0	2212720.94	181
2019-02-10	11.92	11.92	11.84	11.86	-0.08	-0.67	95414.0	1134058.84	138
2019-02-07	12.02	12.02	11.88	11.94	-0.02	-0.17	197899.0	2362867.38	180
2019-02-06	11.98	12.06	11.82	11.96	-0.04	-0.33	444412.0	5308110.56	334
2019-02-05	12.0	12.08	11.9	12.0	0.1	0.84	555225.0	6651837.5	599
2019-02-04	12.02	12.12	11.88	11.9	-0.14	-1.16	338680.0	4049846.7	420
2019-02-03	12.2	12.2	12.02	12.04	-0.1	-0.82	698820.0	8459515.16	497
2019-01-31	11.9	12.44	11.88	12.14	0.26	2.19	2852188.0	34860887.04	1829
2019-01-30	11.74	11.9	11.68	11.88	0.18	1.54	1013820.0	11949107.18	901
2019-01-29	11.72	11.8	11.66	11.7	0.0	0.0	547915.0	6427423.94	709
2019-01-28	11.66	11.72	11.64	11.7	0.04	0.34	592111.0	6921722.94	465
2019-01-27	11.7	11.8	11.66	11.66	0.0	0.0	455088.0	5327442.7	479
2019-01-24	11.54	11.8	11.54	11.66	-0.06	-0.51	209218.0	2451083.42	259
2019-01-23	11.8	11.8	11.7	11.72	-0.08	-0.68	322533.0	3790890.34	332
2019-01-22	11.74	11.94	11.7	11.8	0.1	0.85	564239.0	6663716.38	730
2019-01-21	11.7	11.7	11.52	11.7	0.0	0.0	424146.0	4932364.54	560
2019-01-20	11.82	11.82	11.7	11.7	-0.12	-1.02	301332.0	3541364.98	322
2019-01-17	11.94	11.94	11.72	11.82	-0.08	-0.67	322636.0	3809410.52	463
2019-01-16	12.14	12.14	11.74	11.9	-0.12	-1.0	750462.0	8914349.06	713
2019-01-15	12.14	12.16	11.96	12.02	-0.14	-1.15	364957.0	4394674.24	361
2019-01-14	12.24	12.28	12.1	12.16	-0.1	-0.82	444331.0	5415302.0	368
2019-01-13	12.26	12.34	12.22	12.26	0.02	0.16	325781.0	3999877.9	251
2019-01-10	12.34	12.36	12.24	12.24	-0.1	-0.81	320704.0	3939661.64	349
2019-01-09	12.34	12.38	12.26	12.34	0.02	0.16	857477.0	10578721.1	386
2019-01-08	12.38	12.38	12.2	12.32	-0.02	-0.16	425781.0	5230266.98	373
2019-01-07	12.3	12.38	12.26	12.34	0.06	0.49	497480.0	6129811.6	473
2019-01-06	12.3	12.32	12.28	12.28	-0.02	-0.16	154057.0	1893982.62	257
2019-01-03	12.4	12.4	12.24	12.3	-0.04	-0.32	176003.0	2166660.3	291
2019-01-02	12.12	12.48	12.08	12.34	0.18	1.48	623227.0	7682199.5	615
2019-01-01	12.26	12.26	12.1	12.16	-0.06	-0.49	179251.0	2178540.08	221
2018-12-31	12.14	12.22	12.1	12.22	0.06	0.49	141925.0	1725567.96	309
2018-12-30	12.14	12.22	12.1	12.16	0.04	0.33	176733.0	2149998.28	179
2018-12-27	12.3	12.3	12.1	12.12	-0.02	-0.16	384936.0	4679382.24	303
2018-12-26	12.28	12.32	12.14	12.14	-0.06	-0.49	170923.0	2085534.9	177
2018-12-25	12.34	12.34	12.1	12.2	-0.22	-1.77	206086.0	2520906.02	158
2018-12-24	12.2	12.5	12.2	12.42	0.08	0.65	382553.0	4748769.82	315
2018-12-23	12.0	12.34	12.0	12.34	0.14	1.15	356890.0	4317638.08	347
2018-12-20	12.42	12.46	12.2	12.2	-0.32	-2.56	441018.0	5442600.14	412
2018-12-19	12.8	12.8	12.5	12.52	-0.24	-1.88	550903.0	6943279.8	464
2018-12-18	12.4	12.84	12.3	12.76	0.28	2.24	1112896.0	14033399.88	884
2018-12-17	12.64	12.68	12.46	12.48	-0.12	-0.95	422062.0	5298269.06	419
2018-12-16	12.6	12.76	12.56	12.6	-0.08	-0.63	654975.0	8279504.3	575
2018-12-13	12.74	12.86	12.64	12.68	-0.02	-0.16	809087.0	10293034.94	585
2018-12-12	12.5	12.86	12.42	12.7	0.2	1.6	1362445.0	17307569.28	1191
2018-12-11	12.4	12.68	12.26	12.5	0.16	1.3	1174060.0	14642313.38	851
2018-12-10	12.2	12.72	12.16	12.34	0.22	1.82	2358052.0	29294703.38	1818
2018-12-09	11.92	12.12	11.88	12.12	0.2	1.68	732766.0	8797425.02	619
2018-12-06	11.98	12.08	11.9	11.92	-0.02	-0.17	418218.0	5014096.4	389
2018-12-05	11.78	11.96	11.78	11.94	-0.04	-0.33	408375.0	4862617.26	343
2018-12-04	12.04	12.12	11.86	11.98	-0.06	-0.5	789465.0	9505401.72	460
2018-12-03	12.16	12.18	12.0	12.04	-0.08	-0.66	361796.0	4376282.24	300
2018-12-02	12.04	12.24	12.04	12.12	0.12	1.0	619341.0	7516912.16	474
2018-11-29	11.94	12.2	11.82	12.0	0.08	0.67	1335808.0	16037975.58	829
2018-11-28	11.7	11.96	11.68	11.92	0.18	1.53	753816.0	8952502.12	521
2018-11-27	11.46	11.74	11.46	11.74	0.3	2.62	478668.0	5558543.76	826
2018-11-26	11.48	11.48	11.28	11.44	0.06	0.53	226989.0	2580698.84	243
2018-11-25	11.36	11.48	11.1	11.38	-0.18	-1.56	417433.0	4733067.82	350
2018-11-22	11.44	11.66	11.44	11.56	0.1	0.87	370394.0	4276711.9	400
2018-11-21	11.24	11.58	11.18	11.46	0.26	2.32	777372.0	8854842.18	692
2018-11-20	11.34	11.6	11.2	11.2	-0.34	-2.95	545957.0	6232720.44	520
2018-11-19	11.46	11.66	11.42	11.54	0.02	0.17	485035.0	5592641.42	458
2018-11-18	11.8	11.8	11.46	11.52	-0.32	-2.7	836842.0	9674228.0	810
2018-11-15	11.9	12.06	11.8	11.84	-0.12	-1.0	699608.0	8350844.3	641
2018-11-14	12.0	12.16	11.9	11.96	-0.14	-1.16	1085263.0	13058546.84	783
2018-11-13	12.3	12.4	12.08	12.1	0.06	0.5	2761116.0	33769446.98	1711
2018-11-12	12.0	12.24	11.9	12.04	0.16	1.35	2811768.0	33931433.28	1495
2018-11-11	11.66	12.0	11.28	11.88	0.22	1.89	2206513.0	25625563.86	1317
2018-11-08	11.74	11.96	11.56	11.66	-0.04	-0.34	2049448.0	24098934.28	1377
2018-11-07	11.82	11.88	11.54	11.7	-0.1	-0.85	1401501.0	16365173.24	1012
2018-11-06	11.68	12.0	11.52	11.8	0.2	1.72	3007788.0	35613191.12	2006
2018-11-05	11.78	11.9	11.46	11.6	-0.16	-1.36	1151118.0	13350086.22	907
2018-11-04	11.46	11.92	11.46	11.76	0.28	2.44	1142200.0	13438515.76	938
2018-11-01	11.38	11.8	11.38	11.48	0.16	1.41	1454490.0	16888140.92	1253
2018-10-31	11.3	11.44	11.2	11.32	0.04	0.35	928267.0	10520765.06	760
2018-10-30	11.2	11.4	11.02	11.28	0.12	1.08	1003135.0	11242055.32	1177
2018-10-29	11.16	11.44	11.1	11.16	0.1	0.9	787929.0	8879545.88	874
2018-10-28	10.88	11.24	10.82	11.06	0.32	2.98	812580.0	9008274.06	815
2018-10-25	10.6	10.96	10.6	10.74	0.26	2.48	1714106.0	18517505.16	1196
2018-10-24	10.4	10.74	10.4	10.48	0.1	0.96	1277848.0	13547639.96	820
2018-10-23	10.0	10.42	10.0	10.38	0.48	4.85	783484.0	8011483.5	581
2018-10-22	10.42	10.52	9.9	9.9	-0.56	-5.35	742154.0	7566117.08	593
2018-10-21	10.0	10.8	10.0	10.46	-0.4	-3.68	722514.0	7483934.2	588
2018-10-18	11.0	11.3	10.84	10.86	-0.14	-1.27	1014527.0	11256149.44	885
2018-10-17	10.22	11.2	10.14	11.0	0.8	7.84	2144740.0	22920299.66	1594
2018-10-16	10.14	10.4	9.8	10.2	-0.18	-1.73	788557.0	7940172.58	841
2018-10-15	10.1	10.38	10.0	10.38	0.57	5.81	672668.0	6785624.34	506
2018-10-14	10.8	10.8	9.81	9.81	-1.09	-10.0	934946.0	9436118.75	1090
2018-10-11	11.0	11.12	10.78	10.9	-0.48	-4.22	750549.0	8209272.3	802
2018-10-10	11.6	11.62	11.36	11.38	-0.16	-1.39	411269.0	4727268.54	473
2018-10-09	11.4	11.62	11.36	11.54	0.16	1.41	853080.0	9818165.16	776
2018-10-08	11.5	11.5	11.3	11.38	-0.12	-1.04	415580.0	4740188.04	490
2018-10-07	11.78	11.82	11.46	11.5	-0.26	-2.21	522606.0	6059240.58	654
2018-10-04	11.72	11.78	11.62	11.76	0.0	0.0	583911.0	6833907.1	572
2018-10-03	11.94	11.94	11.64	11.76	-0.08	-0.68	604974.0	7100802.4	667
2018-10-02	11.94	12.08	11.8	11.84	-0.08	-0.67	719893.0	8565429.24	797
2018-10-01	12.04	12.08	11.88	11.92	-0.1	-0.83	982860.0	11755407.52	913
2018-09-30	12.16	12.2	12.0	12.02	-0.04	-0.33	327334.0	3959551.5	570
2018-09-27	12.3	12.3	12.0	12.06	-0.2	-1.63	895115.0	10846669.14	1031
2018-09-26	12.3	12.38	12.2	12.26	0.04	0.33	398213.0	4887177.94	404
2018-09-25	12.24	12.32	12.2	12.22	-0.04	-0.33	344315.0	4212681.32	352
2018-09-20	12.2	12.5	12.16	12.26	0.04	0.33	905105.0	11139671.52	790
2018-09-19	12.12	12.3	12.12	12.22	0.06	0.49	448779.0	5471857.58	382
2018-09-18	12.28	12.32	12.14	12.16	-0.14	-1.14	298137.0	3638999.78	316
2018-09-17	12.22	12.46	12.0	12.3	0.1	0.82	411269.0	5008903.02	476
2018-09-16	12.46	12.5	11.98	12.2	-0.4	-3.17	309869.0	3805250.44	483
2018-09-13	12.2	12.88	12.1	12.6	0.32	2.61	918868.0	11555464.66	1092
2018-09-12	12.8	12.9	12.14	12.28	-0.52	-4.06	524298.0	6520205.14	579
2018-09-11	13.0	13.06	12.74	12.8	0.12	0.95	403584.0	5195480.9	544
2018-09-10	12.34	12.92	12.26	12.68	0.24	1.93	611213.0	7706548.34	615
2018-09-09	12.48	12.56	12.42	12.44	-0.12	-0.96	129846.0	1616824.74	318
2018-09-06	12.2	12.56	11.88	12.56	0.36	2.95	683271.0	8311738.46	887
2018-09-05	13.0	13.0	11.88	12.2	-0.98	-7.44	2387128.0	29667236.38	1820
2018-09-04	13.3	13.44	13.18	13.18	-0.16	-1.2	138823.0	1849899.22	219
2018-09-03	13.48	13.48	13.24	13.34	-0.06	-0.45	123347.0	1652130.04	199
2018-09-02	13.72	13.72	13.4	13.4	-0.2	-1.47	168693.0	2278600.12	231
2018-08-30	13.64	13.64	13.38	13.6	0.02	0.15	241535.0	3262924.58	242
2018-08-29	13.76	13.76	13.58	13.58	-0.18	-1.31	288667.0	3941434.38	287
2018-08-28	13.8	14.0	13.76	13.76	-0.14	-1.01	530125.0	7349443.26	405
2018-08-27	14.0	14.08	13.8	13.9	-0.1	-0.71	204062.0	2851565.66	213
2018-08-26	14.0	14.26	14.0	14.0	0.12	0.86	144366.0	2027933.7	149
2018-08-16	13.9	13.9	13.76	13.88	-0.02	-0.14	152053.0	2100756.66	156
2018-08-15	14.0	14.06	13.9	13.9	0.0	0.0	110599.0	1547378.72	118
2018-08-14	13.84	14.02	13.8	13.9	0.26	1.91	274188.0	3816135.0	198
2018-08-13	13.82	14.0	13.6	13.64	-0.26	-1.87	336452.0	4658657.82	317
2018-08-12	13.98	14.0	13.6	13.9	-0.1	-0.71	249566.0	3448230.32	261
2018-08-09	13.98	14.1	13.98	14.0	-0.1	-0.71	185586.0	2601835.06	250
2018-08-08	14.2	14.2	14.0	14.1	-0.16	-1.12	405477.0	5710439.94	445
2018-08-07	14.28	14.4	14.24	14.26	-0.04	-0.28	472468.0	6756187.92	548
2018-08-06	14.76	14.76	14.3	14.3	-0.4	-2.72	333372.0	4808144.14	454
2018-08-05	15.1	15.1	14.6	14.7	-0.42	-2.78	862164.0	12688144.84	770
2018-08-02	15.1	15.4	15.04	15.12	0.04	0.27	315692.0	4807527.74	446
2018-08-01	15.22	15.22	15.0	15.08	-0.12	-0.79	117216.0	1763470.52	181
2018-07-31	15.38	15.46	15.1	15.2	-0.1	-0.65	245479.0	3745936.48	365
2018-07-30	14.9	15.38	14.9	15.3	0.3	2.0	311686.0	4728760.22	355
2018-07-29	15.0	15.0	14.66	15.0	-0.02	-0.13	195731.0	2916502.5	205
2018-07-26	15.3	15.3	14.88	15.02	-0.2	-1.31	299214.0	4502213.14	291
2018-07-25	15.28	15.5	15.12	15.22	0.06	0.4	663891.0	10161284.74	568
2018-07-24	14.86	15.36	14.84	15.16	0.48	3.27	804620.0	12233805.7	783
2018-07-23	15.18	15.2	14.62	14.68	-0.5	-3.29	419814.0	6305860.06	355
2018-07-22	15.26	15.42	15.18	15.18	-0.08	-0.52	296702.0	4539783.16	354
2018-07-19	15.34	15.34	15.16	15.26	-0.04	-0.26	264011.0	4027718.24	314
2018-07-18	15.52	15.8	15.3	15.3	-0.1	-0.65	934079.0	14557871.4	872
2018-07-17	15.26	15.4	15.16	15.4	0.14	0.92	385332.0	5895877.06	470
2018-07-16	15.32	15.32	15.0	15.26	0.04	0.26	338930.0	5140706.42	359
2018-07-15	15.0	15.3	15.0	15.22	0.22	1.47	369052.0	5582850.34	449
2018-07-12	15.24	15.6	15.0	15.0	-0.2	-1.32	940176.0	14383477.22	850
2018-07-11	14.62	15.3	14.62	15.2	0.62	4.25	1192553.0	17989542.22	1162
2018-07-10	14.52	14.64	14.5	14.58	0.08	0.55	177040.0	2580155.48	264
2018-07-09	14.54	14.66	14.4	14.5	0.0	0.0	243506.0	3544597.28	299
2018-07-08	14.6	14.78	14.5	14.5	-0.24	-1.63	171526.0	2510311.26	311
2018-07-05	15.04	15.04	14.7	14.74	-0.22	-1.47	258341.0	3848557.52	300
2018-07-04	14.88	15.0	14.88	14.96	0.06	0.4	184178.0	2756432.48	267
2018-07-03	15.02	15.44	14.86	14.9	-0.08	-0.53	1177103.0	17869875.54	1108
2018-07-02	14.8	15.1	14.72	14.98	0.06	0.4	521137.0	7790647.84	539
2018-07-01	15.14	15.2	14.88	14.92	-0.16	-1.06	436532.0	6552295.72	480
2018-06-28	15.56	15.56	15.0	15.08	-0.38	-2.46	796469.0	12087422.52	957
2018-06-27	15.72	15.92	15.4	15.46	-0.34	-2.15	445824.0	6968052.16	492
2018-06-26	15.7	15.96	15.5	15.8	0.08	0.51	451071.0	7104772.0	554
2018-06-25	15.36	16.0	15.36	15.72	0.36	2.34	1305893.0	20701697.84	1248
2018-06-24	15.2	15.36	15.16	15.36	0.26	1.72	282636.0	4322266.28	316
2018-06-21	15.24	15.34	14.9	15.1	0.04	0.27	312127.0	4742336.56	304
2018-06-20	15.0	15.22	15.0	15.06	0.24	1.62	125306.0	1896683.64	170
2018-06-12	15.04	15.06	14.82	14.82	-0.16	-1.07	100508.0	1498395.24	148
2018-06-11	15.1	15.28	14.98	14.98	-0.12	-0.79	594506.0	8971406.62	319
2018-06-10	15.2	15.32	15.02	15.1	-0.14	-0.92	541396.0	8217957.38	371
2018-06-07	15.58	15.58	15.16	15.24	-0.02	-0.13	358879.0	5484317.78	442
2018-06-06	14.96	15.66	14.9	15.26	0.44	2.97	1293419.0	19781278.16	1033
2018-06-05	14.6	15.0	14.6	14.82	0.24	1.65	466138.0	6907135.5	551
2018-06-04	14.36	14.84	14.36	14.58	0.28	1.96	433959.0	6334843.34	468
2018-06-03	14.5	14.64	14.3	14.3	-0.2	-1.38	289136.0	4182181.98	258
2018-05-31	14.54	14.68	14.38	14.5	0.12	0.83	180416.0	2614766.24	139
2018-05-30	14.38	14.54	14.34	14.38	-0.02	-0.14	262549.0	3785518.38	198
2018-05-29	14.36	14.66	14.36	14.4	0.04	0.28	193520.0	2803655.34	178
2018-05-28	14.3	14.46	14.2	14.36	-0.22	-1.51	360028.0	5145840.22	294
2018-05-27	14.8	14.8	14.54	14.58	-0.26	-1.75	225035.0	3291569.8	232
2018-05-24	14.7	15.08	14.54	14.86	0.31	2.13	827278.0	12350565.8	733
2018-05-23	14.5	14.8	14.5	14.55	-0.15	-1.02	235422.0	3439756.58	278
2018-05-22	14.5	15.1	14.4	14.7	0.29	2.01	499614.0	7385321.5	492
2018-05-21	14.42	14.46	14.36	14.41	-0.05	-0.35	136086.0	1961452.52	141
2018-05-20	14.22	14.58	14.22	14.46	0.06	0.42	216650.0	3122173.96	274
2018-05-17	14.56	14.64	14.4	14.4	-0.19	-1.3	153575.0	2227345.6	168
2018-05-16	14.5	14.62	14.42	14.59	-0.09	-0.61	429472.0	6252043.9	364
2018-05-15	14.14	14.8	14.1	14.68	0.56	3.97	999676.0	14491040.7	1005
2018-05-14	14.82	14.9	13.98	14.12	-0.5	-3.42	1324807.0	19063119.1	1246
2018-05-13	13.88	14.62	13.88	14.62	1.32	9.92	1476332.0	21175014.68	1165
2018-05-10	13.0	13.5	12.88	13.3	0.31	2.39	941647.0	12349752.94	804
2018-05-09	13.84	13.92	12.66	12.99	-0.83	-6.01	2061894.0	27220795.24	1390
2018-05-08	14.7	14.7	13.5	13.82	-0.89	-6.05	1154618.0	15956789.62	1007
2018-05-07	15.18	15.18	14.66	14.71	-0.38	-2.52	649039.0	9659842.02	688
2018-05-06	15.02	15.22	15.02	15.09	0.0	0.0	263382.0	3983975.22	269
2018-05-03	15.48	15.48	15.0	15.09	-0.34	-2.2	509132.0	7751415.98	533
2018-05-02	15.42	15.7	15.26	15.43	-0.02	-0.13	759566.0	11784425.6	576
2018-05-01	15.5	15.64	15.3	15.45	-0.1	-0.64	566840.0	8782355.66	448
2018-04-30	15.8	15.8	15.52	15.55	-0.21	-1.33	707994.0	11084131.18	482
2018-04-29	15.8	16.0	15.7	15.76	-0.04	-0.25	1184837.0	18728681.1	632
2018-04-26	15.8	15.9	15.54	15.8	-0.04	-0.25	615295.0	9674217.92	686
2018-04-25	15.86	16.08	15.82	15.84	-0.14	-0.88	487108.0	7769136.8	461
2018-04-24	16.16	16.18	15.64	15.98	-0.28	-1.72	1157588.0	18517491.14	1139
2018-04-23	16.38	16.6	16.24	16.26	-0.05	-0.31	1580090.0	25909352.14	1279
2018-04-22	16.2	16.4	16.08	16.31	0.03	0.18	979052.0	15870434.98	887
2018-04-19	16.56	16.74	16.16	16.28	-0.3	-1.81	2168558.0	35368717.62	1794
2018-04-18	15.74	16.72	15.68	16.58	1.01	6.49	2999744.0	48457974.56	2181
2018-04-17	15.28	15.64	15.28	15.57	0.3	1.96	1442891.0	22291170.18	1081
2018-04-16	15.0	15.42	14.98	15.27	0.36	2.41	1005942.0	15324414.26	752
2018-04-15	14.72	15.04	14.72	14.91	0.25	1.71	475462.0	7109606.82	460
2018-04-12	14.5	14.9	14.44	14.66	0.09	0.62	377334.0	5527916.74	499
2018-04-11	15.1	15.12	14.0	14.57	-0.47	-3.13	674792.0	9993151.34	697
2018-04-10	15.18	15.18	15.0	15.04	-0.09	-0.59	397852.0	5995107.1	394
2018-04-09	15.26	15.26	15.12	15.13	-0.05	-0.33	275434.0	4180960.04	323
2018-04-08	15.28	15.36	15.16	15.18	-0.08	-0.52	513226.0	7823151.18	374
2018-04-05	15.28	15.4	15.24	15.26	0.02	0.13	727479.0	11142423.82	530
2018-04-04	15.04	15.4	15.0	15.24	0.24	1.6	968835.0	14709849.64	796
2018-04-03	15.04	15.12	14.94	15.0	-0.01	-0.07	473158.0	7111963.3	464
2018-04-02	15.02	15.12	15.0	15.01	-0.02	-0.13	376327.0	5666658.18	474
2018-04-01	14.9	15.1	14.9	15.03	0.04	0.27	467268.0	7018990.86	524
2018-03-29	15.12	15.16	14.86	14.99	-0.13	-0.86	763585.0	11449989.6	794
2018-03-28	15.42	15.58	15.06	15.12	-0.14	-0.92	1350412.0	20664040.68	1401
2018-03-27	15.2	15.32	15.08	15.26	0.05	0.33	865159.0	13164091.14	739
2018-03-26	15.28	15.32	15.18	15.21	-0.03	-0.2	418471.0	6387218.24	443
2018-03-25	15.1	15.48	15.04	15.24	0.07	0.46	1228433.0	18832315.5	1189
2018-03-22	15.42	15.52	15.1	15.17	-0.19	-1.24	2199583.0	33626554.56	1195
2018-03-21	15.3	15.54	15.22	15.36	0.13	0.85	1240680.0	19057768.5	1200
2018-03-20	15.64	15.64	15.16	15.23	-0.39	-2.5	2002285.0	30875023.22	1987
2018-03-19	15.8	16.1	15.56	15.62	0.28	1.83	3916029.0	61650818.84	3358
2018-03-18	15.0	15.98	14.76	15.34	-1.04	-6.35	9016679.0	138583109.46	6176
2018-03-15	16.38	16.38	16.38	16.38	-1.81	-9.95	400134.0	6554194.92	306
2018-03-14	18.22	18.58	18.16	18.19	-0.01	-0.05	562042.0	10301356.6	570
2018-03-13	18.42	18.52	18.18	18.2	-0.31	-1.67	388227.0	7105802.88	504
2018-03-12	18.88	18.98	18.5	18.51	-0.16	-0.86	477871.0	8909491.96	499
2018-03-11	18.48	19.1	18.3	18.67	0.37	2.02	630673.0	11803892.44	712
2018-03-08	18.36	18.56	18.28	18.3	-0.09	-0.49	318962.0	5880949.08	285
2018-03-07	18.4	18.48	18.4	18.39	-0.02	-0.11	232345.0	4279675.78	217
2018-03-06	18.36	18.54	18.36	18.41	0.06	0.33	300411.0	5533497.14	358
2018-03-05	18.4	18.66	18.3	18.35	-0.1	-0.54	359725.0	6637967.18	455
2018-03-04	18.98	19.16	18.32	18.45	-0.23	-1.23	559703.0	10499061.6	778
2018-03-01	18.2	19.0	18.1	18.68	0.52	2.86	1640594.0	30597059.18	1544
2018-02-28	17.4	18.46	17.4	18.16	1.03	6.01	1775127.0	32312218.12	1663
2018-02-27	17.6	17.6	17.0	17.13	-0.36	-2.06	894887.0	15493231.36	792
2018-02-26	17.66	17.9	17.48	17.49	-0.21	-1.19	176841.0	3118837.36	290
2018-02-25	17.34	17.96	17.2	17.7	0.39	2.25	470865.0	8305605.94	641
2018-02-22	17.76	17.76	17.3	17.31	-0.41	-2.31	818444.0	14252253.6	670
2018-02-21	17.86	18.06	17.68	17.72	-0.14	-0.78	532867.0	9529154.56	583
2018-02-20	17.86	18.06	17.82	17.86	0.03	0.17	400945.0	7185674.86	440
2018-02-19	18.02	18.16	17.78	17.83	-0.08	-0.45	675898.0	12169557.44	718
2018-02-18	18.1	18.42	17.82	17.91	-0.09	-0.5	1081136.0	19530565.28	1075
2018-02-15	17.6	18.2	17.3	18.0	0.51	2.92	1663750.0	29780856.7	1751
2018-02-14	18.36	18.5	17.22	17.49	-0.82	-4.48	1688004.0	30076256.84	1994
2018-02-13	18.92	19.2	18.16	18.31	-0.87	-4.54	2247268.0	41631808.74	2083
2018-02-12	19.32	19.54	19.04	19.18	-0.13	-0.67	910975.0	17604774.04	787
2018-02-11	19.3	19.68	18.84	19.31	-0.08	-0.41	1662586.0	31722265.02	1227
2018-02-08	19.5	19.8	19.3	19.39	0.11	0.57	1604485.0	31424717.86	1484
2018-02-07	18.8	19.9	18.5	19.28	0.87	4.73	2335921.0	45178439.48	2377
2018-02-06	17.8	18.8	17.8	18.41	-0.04	-0.22	1431790.0	26363765.04	1269
2018-02-05	18.3	19.1	18.0	18.45	0.29	1.6	1678697.0	31303444.54	1570
2018-02-04	17.08	18.84	17.08	18.16	1.02	5.95	3939494.0	71424565.08	2615
2018-02-01	17.1	17.42	17.1	17.14	-0.04	-0.23	604792.0	10469327.96	567
2018-01-31	17.5	17.52	16.8	17.18	-0.39	-2.22	1306396.0	22348892.96	1263
2018-01-30	17.4	17.72	17.4	17.57	0.17	0.98	929785.0	16321575.4	998
2018-01-29	17.38	17.44	17.18	17.4	0.15	0.87	448021.0	7753733.06	563
2018-01-28	17.6	17.7	17.12	17.25	-0.15	-0.86	772946.0	13424887.98	1081
2018-01-25	16.9	17.88	16.88	17.4	0.7	4.19	3049398.0	53090354.24	2891
2018-01-24	16.3	16.8	16.1	16.7	0.38	2.33	872160.0	14424181.56	800
2018-01-23	16.4	16.48	16.0	16.32	-0.04	-0.24	660995.0	10702291.9	615
2018-01-22	16.48	16.64	16.32	16.36	-0.05	-0.3	826901.0	13644826.22	647
2018-01-21	16.04	16.54	16.04	16.41	0.36	2.24	1580293.0	25747333.96	1144
2018-01-18	16.0	16.2	15.72	16.05	0.26	1.65	2231788.0	35737749.56	1652
2018-01-17	15.4	15.88	15.3	15.79	0.39	2.53	895455.0	14001340.8	656
2018-01-16	15.34	15.58	15.3	15.4	0.0	0.0	837071.0	12906743.82	525
2018-01-15	15.62	15.7	15.32	15.4	-0.19	-1.22	573432.0	8890481.14	440
2018-01-14	15.68	15.9	15.58	15.59	-0.09	-0.57	480015.0	7519468.36	454
2018-01-11	15.86	15.94	15.64	15.68	-0.09	-0.57	413733.0	6517894.7	287
2018-01-10	15.98	16.08	15.74	15.77	-0.22	-1.38	637435.0	10141444.9	426
2018-01-09	16.0	16.34	15.9	15.99	0.0	0.0	481156.0	7727534.7	500
2018-01-08	15.9	16.34	15.72	15.99	0.19	1.2	1037390.0	16744073.86	782
2018-01-07	15.76	16.1	15.74	15.8	0.03	0.19	378110.0	6038038.18	360
2018-01-04	15.84	16.1	15.7	15.77	0.06	0.38	395778.0	6289359.4	350
2018-01-03	15.6	15.88	15.54	15.71	0.14	0.9	262126.0	4116919.0	281
2018-01-02	15.92	15.92	15.3	15.57	-0.2	-1.27	388244.0	6104733.58	241
2018-01-01	15.8	16.02	15.7	15.77	-0.16	-1.0	372911.0	5915639.32	225
2017-12-31	16.22	16.38	15.82	15.93	-0.24	-1.48	483224.0	7762866.22	355
2017-12-28	16.24	16.3	16.0	16.17	-0.08	-0.49	467156.0	7552896.64	387
2017-12-27	16.36	16.9	16.1	16.25	-0.01	-0.06	1168490.0	19269157.56	1048
2017-12-26	15.94	16.3	15.78	16.26	0.47	2.98	1287674.0	20750771.06	992
2017-12-25	15.54	16.1	15.48	15.79	0.23	1.48	1500164.0	23773947.24	1143
2017-12-24	15.7	15.7	15.4	15.56	-0.04	-0.26	379505.0	5891703.86	397
2017-12-21	15.8	15.82	15.5	15.6	-0.06	-0.38	382309.0	5985652.04	378
2017-12-20	15.82	16.1	15.58	15.66	-0.13	-0.82	639353.0	10044004.66	678
2017-12-19	15.26	16.48	15.2	15.79	0.6	3.95	3690697.0	58728404.48	2920
2017-12-18	14.94	15.26	14.8	15.19	0.49	3.33	1338092.0	20200667.08	951
2017-12-17	14.2	14.92	14.18	14.7	0.5	3.52	1547447.0	22669867.72	1218
2017-12-14	14.28	14.28	14.16	14.2	-0.01	-0.07	426019.0	6048372.02	288
2017-12-13	14.2	14.28	14.04	14.21	0.02	0.14	600401.0	8506557.74	449
2017-12-12	14.18	14.46	13.96	14.19	0.12	0.85	1347302.0	19163173.56	916
2017-12-11	13.96	14.44	13.96	14.07	0.14	1.01	1766445.0	25095309.6	1302
2017-12-10	13.82	13.96	13.62	13.93	0.23	1.68	1225954.0	16884481.86	863
2017-12-07	13.46	13.84	13.46	13.7	0.12	0.88	921356.0	12630509.86	622
2017-12-06	13.8	14.0	13.52	13.58	-0.22	-1.59	882382.0	12179205.8	739
2017-12-05	13.72	13.96	13.72	13.8	-0.11	-0.79	1013326.0	14024326.62	884
2017-12-04	13.7	14.28	13.64	13.91	0.34	2.51	4265119.0	59762919.28	2653
2017-12-03	13.58	13.66	13.42	13.57	0.28	2.11	1340132.0	18201417.12	933
2017-11-30	13.16	13.6	13.14	13.29	0.1	0.76	1053934.0	14053968.52	790
2017-11-29	13.3	13.5	13.16	13.19	-0.09	-0.68	1683297.0	22476892.94	1053
2017-11-28	12.86	13.98	12.8	13.28	0.37	2.87	3269966.0	44043593.52	2030
2017-11-27	13.02	13.12	12.82	12.91	-0.11	-0.84	767309.0	9980991.08	630
2017-11-26	12.96	13.2	12.84	13.02	0.13	1.01	1520028.0	19754238.78	982
2017-11-23	12.82	12.94	12.8	12.89	0.15	1.18	679945.0	8760109.8	531
2017-11-22	12.7	12.84	12.68	12.74	0.15	1.19	471277.0	6015772.74	400
2017-11-21	12.6	12.66	12.3	12.59	0.06	0.48	485294.0	6104071.72	468
2017-11-20	12.7	12.88	12.5	12.53	-0.16	-1.26	605807.0	7674445.8	580
2017-11-19	12.8	12.9	12.42	12.69	-0.18	-1.4	588208.0	7451352.76	523
2017-11-16	13.0	13.04	12.82	12.87	-0.27	-2.05	693137.0	8963848.74	646
2017-11-15	13.38	13.4	13.04	13.14	-0.19	-1.43	782888.0	10406160.84	686
2017-11-14	13.32	13.48	13.3	13.33	0.03	0.23	1241198.0	16599502.84	919
2017-11-13	13.02	13.56	12.9	13.3	0.18	1.37	3253715.0	43305367.8	2610
2017-11-12	12.46	13.3	12.44	13.12	0.73	5.89	4045886.0	51972794.44	2910
2017-11-09	12.4	12.56	12.34	12.39	0.06	0.49	1931187.0	23991737.94	1522
2017-11-08	12.18	12.88	12.16	12.33	-1.17	-8.67	7846957.0	97416849.4	4404
2017-11-07	13.5	13.5	13.5	13.5	-1.5	-10.0	1073288.0	14489388.0	222
2017-11-06	15.18	15.62	15.0	15.0	0.16	1.08	1032967.0	15792201.96	1210
2017-11-05	14.6	14.92	14.5	14.84	-0.34	-2.24	516317.0	7603529.96	564
2017-11-02	15.5	15.5	15.1	15.18	-0.34	-2.19	425552.0	6502493.58	470
2017-11-01	15.4	15.68	15.26	15.52	0.18	1.17	744516.0	11510067.54	831
2017-10-31	15.74	15.8	15.1	15.34	-0.37	-2.36	854950.0	13176156.36	1003
2017-10-30	15.4	16.36	15.36	15.71	0.82	5.51	3624755.0	57702625.42	2801
2017-10-29	14.74	15.1	14.4	14.89	0.24	1.64	918999.0	13660646.56	919
2017-10-26	14.82	14.9	14.4	14.65	-0.18	-1.21	807258.0	11792059.2	954
2017-10-25	15.04	15.3	14.76	14.83	-0.05	-0.34	526573.0	7863325.94	580
2017-10-24	15.28	15.38	14.72	14.88	-0.36	-2.36	790689.0	11883259.32	929
2017-10-23	16.04	16.12	15.0	15.24	-0.62	-3.91	1667675.0	25698139.86	1783
2017-10-22	15.78	16.66	15.7	15.86	0.25	1.6	2503360.0	40326154.84	2847
2017-10-19	17.38	17.4	15.3	15.61	-1.03	-6.19	6785185.0	110609771.8	6614
2017-10-18	16.64	16.64	16.6	16.64	1.5	9.91	744130.0	12382202.4	211
2017-10-17	13.98	15.14	13.94	15.14	1.36	9.87	926969.0	13728675.02	712
2017-10-16	13.8	13.94	13.2	13.78	-0.04	-0.29	1329655.0	18034731.38	1328
2017-10-15	13.7	14.4	13.7	13.82	0.14	1.02	1314294.0	18402961.46	1093
2017-10-12	13.52	14.18	13.2	13.68	0.07	0.51	1583815.0	21659174.92	1587
2017-10-11	14.0	14.46	13.5	13.61	-0.39	-2.79	1559957.0	21770994.44	1623
2017-10-10	14.9	15.1	14.0	14.0	-0.97	-6.48	1311653.0	18887340.52	1520
2017-10-09	15.9	16.0	14.72	14.97	-1.17	-7.25	1857346.0	28339005.74	2143
2017-10-08	16.48	17.1	16.02	16.14	-0.38	-2.3	1286865.0	21426955.5	1402
2017-10-05	16.06	17.18	15.96	16.52	0.27	1.66	3398028.0	56627240.52	3276
2017-10-04	17.0	17.96	16.0	16.25	-0.15	-0.91	4520064.0	77146560.18	4466
2017-10-03	15.02	16.4	15.02	16.4	1.48	9.92	2061573.0	32858470.38	1527
2017-10-02	14.92	14.92	14.62	14.92	1.34	9.87	504143.0	7519203.06	200
2017-10-01	13.0	13.58	13.0	13.58	1.23	9.96	61631.0	827791.54	69
2017-09-28	12.86	12.86	12.3	12.35	-0.42	-3.29	682112.0	8518960.04	696
2017-09-27	12.22	12.96	12.22	12.77	0.32	2.57	634097.0	8046648.28	565
2017-09-26	12.46	12.56	12.44	12.45	0.03	0.24	139488.0	1742529.52	145
2017-09-25	12.56	12.56	12.4	12.42	-0.16	-1.27	317382.0	3955075.5	204
2017-09-21	12.68	12.76	12.56	12.58	-0.12	-0.94	191274.0	2417834.18	118
2017-09-20	12.62	12.8	12.48	12.7	-0.22	-1.7	278186.0	3525741.44	248
2017-09-19	12.98	13.06	12.92	12.92	-0.06	-0.46	238568.0	3090064.68	163
2017-09-18	13.12	13.12	12.98	12.98	-0.08	-0.61	262584.0	3428175.22	182
2017-09-17	13.22	13.22	13.06	13.06	0.01	0.08	304596.0	4002451.42	245
2017-09-14	13.18	13.24	13.02	13.05	-0.14	-1.06	593338.0	7767098.42	407
2017-09-13	12.9	13.68	12.9	13.19	0.21	1.62	914428.0	12115154.36	757
2017-09-12	12.98	13.12	12.92	12.98	-0.06	-0.46	551077.0	7170556.4	339
2017-09-11	12.94	13.18	12.94	13.04	0.01	0.08	311551.0	4075702.74	290
2017-09-10	13.26	13.3	12.92	13.03	-0.13	-0.99	451807.0	5936417.9	363
2017-09-07	13.3	13.6	13.12	13.16	-0.4	-2.95	543917.0	7225938.76	385
2017-09-06	13.72	13.88	13.48	13.56	-0.17	-1.24	304069.0	4166284.2	236
2017-08-29	14.14	14.14	13.64	13.73	-0.4	-2.83	384201.0	5339569.58	377
2017-08-28	14.5	14.68	14.12	14.13	-0.17	-1.19	932938.0	13331707.12	771
2017-08-27	13.74	14.42	13.74	14.3	0.6	4.38	1066990.0	15095131.18	795
2017-08-24	13.74	14.24	13.68	13.7	0.07	0.51	768886.0	10680273.34	516
2017-08-23	13.34	13.88	13.34	13.63	0.2	1.49	364630.0	4968123.66	324
2017-08-22	13.38	13.6	13.38	13.43	0.01	0.07	253840.0	3413214.46	208
2017-08-21	13.14	13.72	13.12	13.42	0.29	2.21	887836.0	11971540.76	771
2017-08-20	13.12	13.22	12.56	13.13	-0.61	-4.44	974889.0	12622141.66	826
2017-08-17	13.92	13.98	13.6	13.74	-0.19	-1.36	348454.0	4781801.24	314
2017-08-16	13.14	14.0	13.12	13.93	0.61	4.58	1030001.0	14015263.78	939
2017-08-15	14.14	14.14	13.12	13.32	-0.73	-5.2	652767.0	8999090.78	405
2017-08-14	13.98	14.5	13.82	14.05	0.13	0.93	1127553.0	15971953.68	885
2017-08-13	13.36	14.1	13.32	13.92	0.51	3.8	599310.0	8334005.22	560
2017-08-10	13.72	13.74	13.36	13.41	-0.3	-2.19	408489.0	5517325.7	358
2017-08-09	13.92	14.08	13.62	13.71	-0.27	-1.93	570456.0	7923257.76	413
2017-08-08	14.24	14.24	13.86	13.98	-0.25	-1.76	451165.0	6350395.34	402
2017-08-07	14.42	14.42	14.14	14.23	-0.1	-0.7	673804.0	9581450.84	497
2017-08-06	14.02	14.42	14.02	14.33	0.44	3.17	792873.0	11272436.06	711
2017-08-03	13.8	14.42	13.78	13.89	0.03	0.22	812796.0	11446992.96	739
2017-08-02	14.3	14.34	13.78	13.86	-0.4	-2.81	517347.0	7260148.18	529
2017-08-01	14.36	14.74	14.24	14.26	-0.13	-0.9	743008.0	10724725.4	684
2017-07-31	15.12	15.12	14.36	14.39	-0.63	-4.19	1357168.0	19750220.92	1343
2017-07-30	15.6	15.8	14.0	15.02	-0.53	-3.41	2797718.0	42406828.81	2471
2017-07-27	15.48	16.08	15.48	15.55	0.05	0.32	1944492.0	30468399.66	1385
2017-07-26	15.12	16.32	15.0	15.5	0.23	1.51	2265422.0	35826079.73	2000
2017-07-25	15.86	16.08	15.14	15.27	-0.51	-3.23	998014.0	15570790.1	1068
2017-07-24	16.42	16.68	15.22	15.78	-0.41	-2.53	3143164.0	50811874.04	2437
2017-07-23	15.3	16.24	14.98	16.19	1.26	8.44	2455775.0	38848951.71	1945
2017-07-20	14.04	15.28	13.86	14.93	0.9	6.41	2328241.0	34060778.6	1813
2017-07-19	13.42	14.56	13.28	14.03	0.8	6.05	2699114.0	38419058.16	1478
2017-07-18	12.14	13.3	12.08	13.23	1.13	9.34	738842.0	9473543.38	500
2017-07-17	11.86	12.24	11.86	12.1	0.17	1.42	244822.0	2962661.7	224
2017-07-16	11.8	11.92	11.76	11.93	0.18	1.53	223687.0	2654473.18	101
2017-07-13	11.7	11.8	11.7	11.75	0.02	0.17	82093.0	963792.78	70
2017-07-12	11.56	11.76	11.56	11.73	0.06	0.51	64340.0	750953.68	66
2017-07-11	11.74	11.74	11.62	11.67	-0.2	-1.68	41623.0	485198.92	54
2017-07-10	11.82	11.86	11.78	11.87	0.13	1.11	59831.0	708986.74	50
2017-07-09	11.86	11.9	11.62	11.74	-0.07	-0.59	110123.0	1296616.48	64
2017-07-06	11.88	11.92	11.82	11.81	-0.09	-0.76	76636.0	908623.44	101
2017-07-05	11.82	12.32	11.82	11.9	0.13	1.1	415809.0	5007239.42	385
2017-07-04	11.74	11.96	11.68	11.77	0.1	0.86	225105.0	2660501.28	134
2017-07-03	11.82	11.82	11.66	11.67	-0.02	-0.17	63817.0	747529.36	73
2017-07-02	11.42	11.92	11.4	11.69	0.36	3.18	160434.0	1874109.76	161
2017-06-22	11.3	11.36	11.24	11.33	0.06	0.53	63643.0	719305.08	46
2017-06-21	11.4	11.48	11.24	11.27	0.03	0.27	60650.0	690686.94	71
2017-06-20	11.22	11.24	11.12	11.24	0.02	0.18	47597.0	533830.62	49
2017-06-19	10.74	11.24	10.74	11.22	0.1	0.9	54466.0	607998.12	61
2017-06-18	11.24	11.24	11.24	11.12	-0.12	-1.07	24493.0	274896.8	28
2017-06-15	11.24	11.5	11.16	11.24	-0.05	-0.44	73247.0	827026.1	80
2017-06-14	11.3	11.3	11.3	11.29	0.04	0.36	7454.0	83873.22	14
2017-06-13	11.02	11.26	11.02	11.25	0.13	1.17	18562.0	208086.18	40
2017-06-12				11.12	0.22	2.02	10911.0	119165.84	27
2017-06-11	10.66	10.9	10.66	10.9	-0.23	-2.07	40782.0	441768.34	73
2017-06-08	11.42	11.46	11.08	11.13	-0.41	-3.55	90149.0	1022563.92	103
2017-06-07	11.62	11.62	11.5	11.54	-0.03	-0.26	28665.0	330888.46	27
2017-06-06	11.68	11.76	11.62	11.57	-0.12	-1.03	30446.0	355093.4	43
2017-06-05	11.62	11.7	11.6	11.69	-0.03	-0.26	54881.0	639317.48	60
2017-06-04	11.66	11.76	11.62	11.72	0.11	0.95	73684.0	860067.64	59
2017-06-01	11.34	11.68	11.34	11.61	-0.08	-0.68	92038.0	1065575.3	92
2017-05-31	11.9	12.02	11.68	11.69	-0.3	-2.5	107903.0	1273870.5	92
2017-05-30	12.02	12.36	11.86	11.99	0.12	1.01	81792.0	989088.0	105
2017-05-29	11.9	11.9	11.5	11.87	-0.03	-0.25	103396.0	1215787.35	143
2017-05-28	12.8	12.8	11.86	11.9	-0.87	-6.81	83882.0	1012592.9	87
2017-05-25	12.98	12.98	12.64	12.77	-0.19	-1.47	24663.0	316549.25	48
2017-05-24	13.26	13.3	13.06	12.96	-0.18	-1.37	160785.0	2110301.05	65
2017-05-23	13.24	13.24	13.14	13.14	-0.16	-1.2	85042.0	1121584.1	73
2017-05-22	13.34	13.46	13.3	13.3	0.05	0.38	141380.0	1890698.6	94
2017-05-21	13.36	13.42	13.24	13.25	0.07	0.53	90934.0	1213472.1	71
2017-05-18	13.3	13.34	13.14	13.18	-0.23	-1.72	309431.0	4089217.15	176
2017-05-17	13.42	13.52	13.26	13.41	0.04	0.3	196615.0	2634293.1	147
2017-05-16	13.26	13.46	13.26	13.37	0.21	1.6	256640.0	3428304.25	155
2017-05-15	13.14	13.24	13.14	13.16	0.05	0.38	108540.0	1432867.3	79
2017-05-14	13.26	13.3	12.92	13.11	-0.18	-1.35	142354.0	1870827.95	105
2017-05-11	13.52	13.52	13.2	13.29	-0.29	-2.14	200514.0	2666547.5	113
2017-05-10	13.64	13.64	13.56	13.58	-0.1	-0.73	80236.0	1089875.45	67
2017-05-09	13.68	13.92	13.52	13.68	0.02	0.15	552829.0	7589604.35	258
2017-05-08	13.4	13.68	13.4	13.66	0.21	1.56	155317.0	2108613.7	104
2017-05-07	13.36	13.52	13.36	13.45	0.0	0.0	113042.0	1518885.75	87
2017-05-04	13.68	13.68	13.36	13.45	-0.14	-1.03	165861.0	2239954.15	104
2017-05-03	13.48	13.64	13.46	13.59	0.08	0.59	285507.0	3862681.2	169
2017-05-02	13.36	13.62	13.36	13.51	0.06	0.45	141558.0	1910084.35	93
2017-05-01	13.36	13.58	13.34	13.45	0.09	0.67	222210.0	3000730.25	121
2017-04-30	13.26	13.46	13.26	13.36	0.07	0.53	123944.0	1653587.1	111
2017-04-27	13.3	13.46	13.24	13.29	-0.02	-0.15	121853.0	1621527.45	80
2017-04-26	13.52	13.52	13.3	13.31	-0.15	-1.11	173524.0	2325327.05	136
2017-04-25	13.68	13.68	13.42	13.46	-0.2	-1.46	231603.0	3143048.1	173
2017-04-24	13.4	13.74	13.4	13.66	0.45	3.41	868701.0	11820725.35	586
2017-04-23	13.14	13.3	13.12	13.21	0.13	0.99	167334.0	2210103.1	136
2017-04-20	13.3	13.36	12.98	13.08	-0.21	-1.58	166348.0	2201757.75	195
2017-04-19	13.34	13.34	13.2	13.29	0.0	0.0	120385.0	1597755.0	115
2017-04-18	13.4	13.4	13.26	13.29	-0.06	-0.45	221334.0	2947595.2	172
2017-04-17	13.3	13.4	13.26	13.35	0.08	0.6	206424.0	2750121.8	186
2017-04-16	13.62	13.62	13.24	13.27	-0.37	-2.71	312384.0	4188592.6	256
2017-04-13	13.74	13.74	13.58	13.64	-0.12	-0.87	359884.0	4908919.6	357
2017-04-12	13.92	14.02	13.7	13.76	-0.2	-1.43	755189.0	10477903.25	497
2017-04-11	13.98	14.24	13.92	13.96	0.08	0.58	1678774.0	23620595.35	1077
2017-04-10	13.64	13.96	13.56	13.88	0.18	1.31	809782.0	11159167.7	460
2017-04-09	13.68	13.74	13.58	13.7	-0.06	-0.44	490039.0	6699521.5	388
2017-04-06	13.48	13.86	13.48	13.76	0.28	2.08	647458.0	8839395.6	455
2017-04-05	13.58	13.58	13.46	13.48	-0.03	-0.22	387424.0	5230914.65	197
2017-04-04	13.46	13.64	13.4	13.51	0.07	0.52	827465.0	11180597.25	507
2017-04-03	13.3	13.48	13.24	13.44	0.11	0.83	441957.0	5902204.35	292
2017-04-02	13.3	13.52	13.3	13.33	-0.1	-0.74	362959.0	4854500.0	260
2017-03-30	13.62	13.68	13.2	13.43	-0.18	-1.32	715601.0	9593525.7	773
2017-03-29	13.58	13.74	13.52	13.61	0.06	0.44	332659.0	4519537.3	296
2017-03-28	13.74	13.8	13.42	13.55	-0.13	-0.95	488854.0	6647770.1	376
2017-03-27	13.68	14.36	13.68	13.68	0.2	1.48	2246201.0	31509856.25	1472
2017-03-26	13.42	13.58	13.36	13.48	0.18	1.35	380789.0	5119914.6	268
2017-03-23	13.26	13.42	13.26	13.3	0.19	1.45	301594.0	4012331.95	216
2017-03-22	13.26	13.36	13.12	13.11	-0.24	-1.8	401772.0	5300874.35	306
2017-03-21	13.36	13.52	13.36	13.35	-0.07	-0.52	532450.0	7135213.6	337
2017-03-20	13.42	13.9	13.36	13.42	-0.02	-0.15	1886727.0	25686892.35	955
2017-03-19	13.26	13.52	13.26	13.44	0.28	2.13	740686.0	9877075.2	386
2017-03-16	13.18	13.26	13.02	13.16	0.08	0.61	435645.0	5731325.55	322
2017-03-15	12.96	13.26	12.9	13.08	0.36	2.83	715561.0	9366814.5	465
2017-03-14	12.8	12.8	12.48	12.72	-0.1	-0.78	399206.0	5043964.65	354
2017-03-13	13.02	13.36	12.74	12.82	-0.28	-2.14	1570133.0	20583727.95	816
2017-03-12	13.26	13.58	13.02	13.1	0.0	0.0	780368.0	10292827.6	518
2017-03-09	13.26	13.36	13.02	13.1	-0.35	-2.6	464561.0	6112424.0	373
2017-03-08	13.8	14.04	13.42	13.45	-0.06	-0.44	935610.0	12823156.45	674
2017-03-07	13.18	13.58	13.18	13.51	0.41	3.13	770918.0	10314758.1	334
2017-03-06	12.96	13.18	12.96	13.1	0.05	0.38	360423.0	4713480.9	289
2017-03-05	13.36	13.36	13.02	13.05	-0.17	-1.29	258624.0	3401505.95	224
2017-03-02	13.36	13.42	13.18	13.22	-0.13	-0.97	354752.0	4704820.6	301
2017-03-01	13.58	13.74	13.36	13.35	0.22	1.68	788575.0	10657376.75	528
2017-02-28	12.96	13.18	12.9	13.13	0.13	1.0	340188.0	4446468.55	285
2017-02-27	13.58	13.68	12.96	13.0	-0.6	-4.41	455391.0	6054259.45	376
2017-02-26	13.96	13.96	13.58	13.6	-0.35	-2.51	423519.0	5826742.7	292
2017-02-23	13.8	14.14	13.68	13.95	0.5	3.72	1294892.0	17984126.9	770
2017-02-22	13.58	13.68	13.42	13.45	-0.08	-0.59	317737.0	4317980.9	262
2017-02-21	13.58	13.58	13.18	13.53	-0.1	-0.73	592061.0	7908600.4	475
2017-02-20	13.96	13.96	13.58	13.63	-0.33	-2.36	493267.0	6808250.95	390
2017-02-19	14.3	14.36	13.96	13.96	-0.26	-1.83	597085.0	8464323.65	429
2017-02-16	14.2	14.36	14.04	14.22	0.13	0.92	1869877.0	26634974.2	786
2017-02-15	13.96	14.14	13.8	14.09	0.17	1.22	1965383.0	27428550.4	780
2017-02-14	13.8	14.14	13.74	13.92	0.14	1.02	1321671.0	18395805.55	524
2017-02-13	13.96	14.04	13.74	13.78	-0.13	-0.93	543017.0	7541887.4	400
2017-02-12	13.68	14.04	13.68	13.91	0.08	0.58	665245.0	9227813.7	422
2017-02-09	13.9	14.46	13.58	13.83	0.16	1.17	3924655.0	55152181.65	1735
2017-02-08	13.18	13.9	12.96	13.67	0.49	3.72	2442600.0	32961818.8	1140
2017-02-07	13.02	13.26	13.02	13.18	0.08	0.61	621906.0	8151471.2	362
2017-02-06	13.02	13.12	12.9	13.1	0.09	0.69	340664.0	4428652.75	275
2017-02-05	13.12	13.18	13.02	13.01	0.03	0.23	322348.0	4219775.35	218
2017-02-02	13.02	13.18	12.96	12.98	-0.07	-0.54	386484.0	5059507.7	199
2017-02-01	13.26	13.36	13.02	13.05	-0.11	-0.84	433389.0	5690255.7	296
2017-01-31	12.96	13.18	12.8	13.16	0.24	1.86	608843.0	7912551.4	338
2017-01-30	13.12	13.18	12.9	12.92	-0.19	-1.45	514300.0	6695922.15	311
2017-01-29	13.02	13.26	12.9	13.11	0.16	1.24	742825.0	9759478.85	438
2017-01-26	12.96	13.12	12.96	12.95	0.09	0.7	827487.0	10775223.9	486
2017-01-25	12.8	13.12	12.74	12.86	0.08	0.63	595814.0	7666673.95	397
2017-01-24	12.64	12.8	12.58	12.78	0.17	1.35	494605.0	6292498.95	328
2017-01-23	12.48	12.74	12.42	12.61	0.25	2.02	515154.0	6473883.05	399
2017-01-22	12.24	12.42	12.02	12.36	-0.02	-0.16	605620.0	7432339.2	461
2017-01-19	12.12	12.74	12.02	12.38	-0.95	-7.13	1183490.0	14588290.3	987
2017-01-18	13.36	13.52	13.18	13.33	0.13	0.98	537032.0	7166680.7	418
2017-01-17	13.18	13.26	12.8	13.2	0.12	0.92	472306.0	6173022.25	400
2017-01-16	13.52	13.52	12.96	13.08	-0.34	-2.53	727750.0	9642816.4	631
2017-01-15	13.42	13.74	13.26	13.42	0.03	0.22	1170112.0	15772308.1	769
2017-01-12	14.04	14.36	13.18	13.39	-0.11	-0.81	2857971.0	39554264.8	1898
2017-01-11	13.18	14.14	12.9	13.5	0.53	4.09	2931465.0	39750257.85	1819
2017-01-10	13.02	13.02	12.74	12.97	0.0	0.0	470805.0	6071165.3	471
2017-01-09	13.36	13.42	12.8	12.97	-0.43	-3.21	627889.0	8179660.55	497
2017-01-08	13.42	13.58	13.26	13.4	0.09	0.68	621861.0	8346784.4	742
2017-01-05	13.52	13.58	13.12	13.31	-0.22	-1.63	732854.0	9794985.3	671
2017-01-04	14.04	14.04	13.36	13.53	-0.47	-3.36	1592740.0	21825702.7	1098
2017-01-03	14.04	14.52	13.9	14.0	0.16	1.16	3724355.0	53015037.25	2094
2017-01-02	13.52	13.96	13.52	13.84	0.34	2.52	1762147.0	24254586.0	779
2017-01-01	13.74	13.8	13.52	13.5	-0.08	-0.59	549151.0	7472108.05	423
2016-12-29	13.58	13.96	13.52	13.58	-0.12	-0.88	1156397.0	15813570.9	674
2016-12-28	13.58	14.2	13.52	13.7	0.12	0.88	3982131.0	55315028.85	1998
2016-12-27	13.68	13.74	13.36	13.58	0.2	1.49	2694775.0	36439797.3	1348
2016-12-26	13.02	13.52	12.9	13.38	0.43	3.32	2937613.0	38818490.85	1070
2016-12-25	13.02	13.12	12.9	12.95	0.18	1.41	681446.0	8855368.25	392
2016-12-22	12.64	12.96	12.58	12.77	0.16	1.27	584552.0	7453395.35	369
2016-12-21	12.74	12.74	12.42	12.61	0.01	0.08	462624.0	5806162.1	367
2016-12-20	12.8	12.9	12.48	12.6	-0.23	-1.79	776272.0	9757297.75	580
2016-12-19	13.18	13.26	12.8	12.83	-0.25	-1.91	804797.0	10482381.25	472
2016-12-18	12.9	13.18	12.9	13.08	0.23	1.79	938516.0	12250886.85	524
2016-12-15	12.74	12.96	12.42	12.85	-0.12	-0.93	1186826.0	15148921.1	964
2016-12-14	13.74	13.9	12.8	12.97	-0.67	-4.91	2454458.0	33070256.15	1413
2016-12-13	13.18	14.04	13.18	13.64	0.79	6.15	5882297.0	79793511.6	3251
2016-12-12	13.02	13.18	12.8	12.85	-0.2	-1.53	1582516.0	20620613.5	1022
2016-12-11	13.02	13.18	12.96	13.05	-0.03	-0.23	1445879.0	18881737.2	718
2016-12-08	13.12	13.18	12.9	13.08	0.05	0.38	570057.0	7416914.5	428
2016-12-07	13.26	13.42	12.96	13.03	-0.22	-1.66	1218840.0	16099886.65	649
2016-12-06	13.18	13.36	12.9	13.25	0.15	1.15	1795560.0	23561987.95	756
2016-12-05	12.74	13.26	12.64	13.1	0.37	2.91	2258974.0	29223656.7	1006
2016-12-04	12.58	12.8	12.48	12.73	0.25	2.0	1225322.0	15489818.55	624
2016-12-01	12.58	12.64	12.48	12.48	0.06	0.48	541458.0	6786073.15	378
2016-11-30	12.18	12.8	12.18	12.42	0.3	2.48	1438997.0	18036425.15	763
2016-11-29	12.48	12.58	12.12	12.12	-0.81	-6.26	1594523.0	19644515.85	994
2016-11-28	12.8	13.02	12.8	12.93	0.18	1.41	710932.0	9164704.35	442
2016-11-27	12.42	12.8	12.34	12.75	0.25	2.0	592187.0	7492715.75	383
2016-11-24	12.8	12.9	12.42	12.5	-0.3	-2.34	652091.0	8224055.1	450
2016-11-23	12.9	13.02	12.8	12.8	0.07	0.55	560762.0	7232062.6	428
2016-11-22	12.96	13.26	12.34	12.73	-0.55	-4.14	939408.0	11960052.1	703
2016-11-21	13.52	13.74	13.18	13.28	-0.14	-1.04	1070807.0	14445814.8	641
2016-11-20	13.12	13.58	13.02	13.42	0.41	3.15	1449405.0	19283518.45	1015
2016-11-17	13.12	13.26	12.9	13.01	-0.02	-0.15	924878.0	12083024.25	528
2016-11-16	12.9	13.36	12.9	13.03	0.28	2.2	1378438.0	18031840.35	758
2016-11-15	12.64	13.02	12.24	12.75	0.06	0.47	1544475.0	19586976.0	770
2016-11-14	13.12	13.18	12.64	12.69	-0.32	-2.46	1459951.0	18899689.7	844
2016-11-13	12.64	13.18	12.58	13.01	0.32	2.52	2414903.0	31331751.9	1186
2016-11-10	12.9	12.96	12.58	12.69	-0.17	-1.32	2435817.0	31005440.5	1295
2016-11-09	11.8	12.96	11.8	12.86	0.5	4.05	2022615.0	25392903.1	2732
2016-11-08	12.12	12.64	12.02	12.36	0.33	2.74	1911292.0	23675309.55	1068
2016-11-07	12.24	12.64	12.02	12.03	0.33	2.82	2191092.0	27009023.1	1203
2016-11-06	11.8	11.86	11.64	11.7	-0.07	-0.59	411221.0	4838545.4	286
2016-11-03	11.46	11.8	11.46	11.77	0.22	1.9	448067.0	5254376.85	342
2016-11-02	11.86	11.96	11.4	11.55	-0.45	-3.75	1020327.0	11952179.85	674
2016-11-01	12.12	12.48	11.96	12.0	-0.1	-0.83	670137.0	8189891.05	530
2016-10-31	11.96	12.42	11.8	12.1	0.15	1.26	797684.0	9620332.4	538
2016-10-30	11.86	12.24	11.86	11.95	0.16	1.36	832088.0	9985723.65	552
2016-10-27	11.64	12.12	11.46	11.79	0.16	1.38	2055720.0	24436443.5	1217
2016-10-26	11.7	11.86	11.56	11.63	-0.2	-1.69	782390.0	9143452.25	598
2016-10-25	11.7	12.02	11.7	11.83	0.22	1.89	1398432.0	16584232.0	972
2016-10-24	11.46	11.8	11.34	11.61	0.11	0.96	1305843.0	15075360.6	1105
2016-10-23	11.08	11.64	11.08	11.5	0.11	0.97	1457371.0	16657452.7	1218
2016-10-20	12.18	12.18	11.4	11.39	-1.25	-9.89	2322624.0	26931094.35	1398
2016-10-19	12.34	12.8	12.24	12.64	0.47	3.86	499121.0	6250023.5	403
2016-10-18	12.64	12.96	11.86	12.17	-0.44	-3.49	743506.0	9365929.85	559
2016-10-17	13.02	13.02	12.48	12.61	-0.42	-3.22	484486.0	6191127.05	432
2016-10-16	13.36	13.52	13.02	13.03	-0.32	-2.4	888796.0	11742634.65	718
2016-10-13	13.58	14.2	13.18	13.35	-0.15	-1.11	1847374.0	25286077.95	1451
2016-10-12	12.74	13.68	12.58	13.5	0.73	5.72	1415248.0	18725836.25	1088
2016-10-11	12.9	13.42	12.74	12.77	0.27	2.16	1509299.0	19724169.15	1121
2016-10-10	11.86	13.12	11.56	12.5	0.45	3.73	1422568.0	17848367.05	1141
2016-10-09	12.34	12.48	12.02	12.05	-0.28	-2.27	569149.0	6971954.45	431
2016-10-06	12.42	12.42	12.18	12.33	-0.1	-0.8	586742.0	7235877.55	440
2016-10-05	12.02	12.58	11.86	12.43	0.46	3.84	1108076.0	13617552.9	796
2016-10-04	11.86	12.12	11.46	11.97	0.17	1.44	919043.0	10833018.8	802
2016-10-03	12.34	12.48	11.4	11.8	-0.84	-6.65	1817072.0	21744484.5	1549
2016-10-02	13.96	14.2	12.64	12.64	-1.34	-9.59	1084695.0	14327016.85	891
2016-09-29	14.04	14.52	13.52	13.98	-0.2	-1.41	753965.0	10593721.25	825
2016-09-28	15.14	15.46	13.52	14.18	-0.55	-3.73	839456.0	12277275.85	938
2016-09-27	14.92	15.68	14.36	14.73	-1.01	-6.42	842819.0	12798691.25	846
2016-09-26	15.86	15.98	15.68	15.74	-0.02	-0.13	567598.0	8960772.8	590
2016-09-25	15.46	16.1	15.3	15.76	0.29	1.87	760152.0	11950392.75	705
2016-09-21	15.62	15.68	15.36	15.47	0.0	0.0	424950.0	6590115.65	498
2016-09-20	15.62	15.68	14.84	15.47	-0.07	-0.45	880520.0	13508430.35	952
2016-09-19	16.74	16.92	15.46	15.54	-1.58	-9.23	1808163.0	28692935.1	1683
2016-09-18	15.8	17.54	15.8	17.12	0.98	6.07	1480338.0	25229749.45	1405
2016-09-08	16.42	16.48	15.98	16.14	-0.23	-1.41	612422.0	9949937.55	599
2016-09-07	16.1	16.48	15.92	16.37	0.27	1.68	782832.0	12712406.8	588
2016-09-06	16.24	16.3	15.92	16.1	-0.1	-0.62	505380.0	8120599.8	403
2016-09-05	15.92	16.3	15.92	16.2	0.28	1.76	543969.0	8758630.05	423
2016-09-04	15.86	15.98	15.8	15.92	0.38	2.45	252211.0	4000330.4	250
2016-09-01	15.92	15.98	15.36	15.54	-0.78	-4.78	583875.0	9123946.4	603
2016-08-31	16.86	16.92	16.24	16.32	-0.57	-3.37	343413.0	5709502.95	325
2016-08-30	16.86	17.04	16.74	16.89	0.1	0.6	386146.0	6510006.65	400
2016-08-29	16.74	17.1	16.6	16.79	0.07	0.42	341942.0	5757188.35	344
2016-08-28	16.42	16.86	16.42	16.72	0.18	1.09	366491.0	6116730.25	335
2016-08-25	16.6	16.8	16.3	16.54	-0.38	-2.25	636137.0	10546683.65	617
2016-08-24	17.74	17.86	16.8	16.92	-0.68	-3.86	645641.0	11235082.25	682
2016-08-23	17.86	18.1	17.54	17.6	-0.28	-1.57	785813.0	13965766.85	868
2016-08-22	18.42	18.6	17.54	17.88	-0.4	-2.19	1153605.0	20892515.45	1037
2016-08-21	17.68	19.04	17.48	18.28	0.77	4.4	1900201.0	34908769.5	1616
2016-08-18	17.98	18.1	17.04	17.51	-0.22	-1.24	566541.0	9932115.6	574
2016-08-17	18.6	18.6	17.54	17.73	-0.76	-4.11	612313.0	11066502.2	637
2016-08-16	18.48	18.92	18.36	18.49	0.06	0.33	766065.0	14204425.65	740
2016-08-15	18.1	18.8	18.1	18.43	0.23	1.26	990584.0	18355420.5	875
2016-08-14	18.3	18.42	18.1	18.2	0.07	0.39	493150.0	9009405.75	365
2016-08-11	18.1	18.6	18.1	18.13	0.01	0.06	1024333.0	18801566.45	841
2016-08-10	18.3	18.74	18.04	18.12	0.47	2.66	1636842.0	30089868.8	1358
2016-08-09	17.86	17.86	17.48	17.65	-0.11	-0.62	544521.0	9638300.5	514
2016-08-08	17.98	18.36	17.74	17.76	-0.25	-1.39	1064177.0	19152435.7	929
2016-08-07	18.42	18.6	17.98	18.01	-0.33	-1.8	522180.0	9533787.3	487
2016-08-04	18.98	19.1	18.16	18.34	-0.45	-2.39	1204175.0	22428105.4	1106
2016-08-03	18.16	19.1	17.98	18.79	0.38	2.06	2967713.0	55417602.8	2498
2016-08-02	18.66	19.36	18.42	18.41	-2.03	-9.93	2902763.0	54031918.7	1660
2016-08-01	20.48	20.48	20.48	20.44	-2.27	-10.0	52531.0	1073911.8	61
2016-07-31	22.72	22.72	22.72	22.71	-2.48	-9.85	36032.0	818161.05	34
2016-07-28	25.3	25.3	24.54	25.19	-0.01	-0.04	291173.0	7245941.1	359
2016-07-27	25.05	25.35	24.54	25.2	0.08	0.32	323032.0	8039439.15	328
2016-07-26	25.45	25.55	24.92	25.12	-0.24	-0.95	346814.0	8758759.25	327
2016-07-25	24.72	25.6	24.66	25.36	0.8	3.26	850822.0	21535921.6	703
2016-07-24	25.45	25.45	24.54	24.56	-0.85	-3.35	316671.0	7894941.9	347
2016-07-21	25.85	25.9	25.35	25.41	-0.37	-1.44	273759.0	6996694.75	315
2016-07-20	26.15	26.2	25.8	25.78	-0.25	-0.96	475365.0	12346868.65	382
2016-07-19	25.45	26.7	25.35	26.03	0.58	2.28	1912517.0	49960812.2	1562
2016-07-18	25.45	25.55	25.15	25.45	0.06	0.24	573622.0	14509410.25	405
2016-07-17	25.05	25.55	25.05	25.39	0.42	1.68	1112932.0	28251636.25	735
2016-07-14	24.98	25.3	24.72	24.97	0.01	0.04	675392.0	16881517.45	583
2016-07-13	25.15	25.2	24.92	24.96	-0.12	-0.48	368841.0	9244417.8	354
2016-07-12	24.98	25.2	24.84	25.08	0.19	0.76	455899.0	11400638.45	451
2016-07-11	25.6	25.6	24.84	24.89	-0.63	-2.47	926283.0	23232060.05	912
2016-07-10	24.34	25.6	24.22	25.52	2.19	9.39	2211559.0	55266968.95	1614
2016-06-30	23.72	23.92	23.16	23.33	-0.43	-1.81	548435.0	12908617.75	627
2016-06-29	23.42	24.6	23.28	23.76	0.57	2.46	1087101.0	25966420.7	1231
2016-06-28	22.54	23.36	22.48	23.19	0.64	2.84	482540.0	11090812.75	526
2016-06-27	22.78	22.98	22.48	22.55	0.02	0.09	257991.0	5844764.35	342
2016-06-26	21.1	22.66	21.1	22.53	-0.65	-2.8	420044.0	9293566.15	458
2016-06-23	23.04	23.28	23.04	23.18	0.04	0.17	132585.0	3069546.9	180
2016-06-22	23.36	23.48	23.1	23.14	-0.24	-1.03	196412.0	4571480.45	227
2016-06-21	23.48	23.6	23.36	23.38	-0.02	-0.09	86636.0	2033120.15	104
2016-06-20	23.6	23.66	23.36	23.4	-0.03	-0.13	151735.0	3556256.45	199
2016-06-19	23.72	23.78	23.42	23.43	-0.04	-0.17	320672.0	7562317.9	223
2016-06-16	23.28	23.78	23.16	23.47	0.03	0.13	406602.0	9539323.75	395
2016-06-15	23.72	24.04	23.42	23.44	-0.3	-1.26	446511.0	10565004.55	386
2016-06-14	23.72	23.92	23.6	23.74	0.02	0.08	373048.0	8858426.3	272
2016-06-13	23.6	24.22	23.42	23.72	0.17	0.72	545989.0	12941330.7	450
2016-06-12	23.42	23.92	23.42	23.55	-0.13	-0.55	469386.0	11109147.8	304
2016-06-09	24.04	24.04	23.6	23.68	-0.08	-0.34	390220.0	9278848.95	322
2016-06-08	24.04	24.04	23.66	23.76	-0.07	-0.29	585733.0	13913201.3	486
2016-06-07	23.66	24.28	23.42	23.83	0.67	2.89	1712557.0	40750141.55	1336
2016-06-06	22.98	23.28	22.66	23.16	0.36	1.58	261860.0	6029227.8	278
2016-06-05	22.98	23.04	22.54	22.8	-0.16	-0.7	309974.0	7068204.75	281
2016-06-02	22.66	23.1	22.66	22.96	0.27	1.19	528205.0	12072174.2	466
2016-06-01	22.66	23.1	22.66	22.69	0.03	0.13	987551.0	22558590.05	806
2016-05-31	22.54	22.78	22.36	22.66	0.26	1.16	197184.0	4446120.3	260
2016-05-30	23.16	23.28	22.16	22.4	-0.58	-2.52	259188.0	5888603.5	339
2016-05-29	22.54	23.6	22.54	22.98	0.0	0.0	328415.0	7580561.85	345
2016-05-26	23.48	23.66	22.86	22.98	-0.27	-1.16	683519.0	15856958.9	518
2016-05-25	23.28	23.6	23.04	23.25	0.54	2.38	433514.0	10089025.35	383
2016-05-24	22.36	22.86	22.16	22.71	0.28	1.25	274809.0	6186580.15	417
2016-05-23	24.92	24.98	22.42	22.43	-2.45	-9.85	687864.0	15999492.1	704
2016-05-22	25.55	25.55	24.84	24.88	-0.53	-2.09	493426.0	12445457.25	451
2016-05-19	25.8	25.9	25.35	25.41	-0.32	-1.24	857437.0	21935134.7	653
2016-05-18	25.8	25.95	25.55	25.73	0.11	0.43	575993.0	14824583.65	594
2016-05-17	25.85	26.1	25.55	25.62	-0.09	-0.35	753863.0	19419470.35	529
2016-05-16	26.3	26.55	25.55	25.71	-0.41	-1.57	1217126.0	31694997.85	988
2016-05-15	25.6	26.3	25.6	26.12	0.5	1.95	1230807.0	31918656.85	889
2016-05-12	25.85	25.95	25.6	25.62	-0.07	-0.27	795127.0	20479239.75	661
2016-05-11	26.3	26.3	25.6	25.69	-0.4	-1.53	942420.0	24458172.4	782
2016-05-10	25.95	26.45	25.85	26.09	0.07	0.27	1707682.0	44830854.75	1218
2016-05-09	25.9	26.45	25.85	26.02	0.24	0.93	1132739.0	29587666.9	896
2016-05-08	25.8	26.2	25.35	25.78	0.54	2.14	1321663.0	34248181.55	983
2016-05-05	25.35	25.65	25.15	25.24	-0.03	-0.12	497256.0	12633030.95	560
2016-05-04	25.55	25.65	24.98	25.27	-0.42	-1.63	627526.0	15882284.8	619
2016-05-03	26.55	26.8	25.55	25.69	-0.7	-2.65	1031802.0	27000338.9	806
2016-05-02	26.15	26.55	25.9	26.39	0.36	1.38	814204.0	21399380.85	731
2016-05-01	26.4	26.7	25.9	26.03	-0.09	-0.34	855651.0	22447223.45	754
2016-04-28	25.95	26.9	25.85	26.12	0.26	1.01	2197257.0	57734987.3	1503
2016-04-27	25.8	26.45	25.65	25.86	0.33	1.29	1430040.0	37182467.85	1050
2016-04-26	25.45	25.85	25.2	25.53	-0.03	-0.12	1212052.0	30988495.0	892
2016-04-25	25.45	26.15	25.15	25.56	0.31	1.23	2119111.0	54363406.9	1520
2016-04-24	25.05	25.45	24.66	25.25	0.57	2.31	1673326.0	41920497.25	1152
2016-04-21	25.3	25.45	24.54	24.68	-0.49	-1.95	1422031.0	35368128.65	1338
2016-04-20	25.2	25.85	24.92	25.17	-0.02	-0.08	1702248.0	43157550.65	1504
2016-04-19	23.98	25.85	23.78	25.19	1.31	5.49	2891184.0	72590674.95	2225
2016-04-18	23.72	24.04	23.42	23.88	0.13	0.55	662706.0	15741303.4	534
2016-04-17	24.28	24.54	23.66	23.75	-0.43	-1.78	658142.0	15739048.95	563
2016-04-14	24.66	24.72	24.04	24.18	-0.3	-1.23	574158.0	13986760.95	634
2016-04-13	24.6	25.45	24.34	24.48	0.14	0.58	1632803.0	40597547.9	1479
2016-04-12	23.6	24.98	23.42	24.34	0.71	3.0	2264150.0	55083804.65	1975
2016-04-11	24.04	24.04	23.6	23.63	-0.29	-1.21	557957.0	13309012.15	638
2016-04-10	23.66	24.28	23.6	23.92	0.51	2.18	741109.0	17730153.5	672
2016-04-07	23.66	23.78	23.16	23.41	-0.06	-0.26	579746.0	13657432.7	611
2016-04-06	23.48	23.78	23.42	23.47	0.2	0.86	1100795.0	25940889.45	894
2016-04-05	23.42	24.1	22.98	23.27	-0.2	-0.85	2367420.0	55826910.05	2352
2016-04-04	22.36	23.66	22.16	23.47	1.93	8.96	1703327.0	39556521.9	1324
2016-04-03	22.16	22.78	21.1	21.54	-1.51	-6.55	770391.0	16731796.6	806
2016-03-31	23.78	23.92	22.04	23.05	-0.91	-3.8	884946.0	20611424.95	903
2016-03-30	23.16	24.54	23.1	23.96	1.06	4.63	1844405.0	44221136.25	1684
2016-03-29	23.1	23.28	22.66	22.9	-0.51	-2.18	851883.0	19578963.05	832
2016-03-28	24.34	24.42	23.16	23.41	-0.77	-3.18	909117.0	21774206.9	874
2016-03-27	24.66	24.72	24.04	24.18	-0.26	-1.06	1326924.0	32343103.75	1250
2016-03-24	24.98	24.98	24.34	24.44	-0.65	-2.59	455953.0	11252987.8	468
2016-03-23	24.98	25.2	24.72	25.09	0.1	0.4	617267.0	15445355.25	599
2016-03-22	25.35	25.6	24.72	24.99	-0.01	-0.04	668114.0	16860169.7	717
2016-03-21	24.54	25.8	24.54	25.0	0.31	1.26	1148285.0	28979286.45	1122
2016-03-20	24.72	24.92	24.34	24.69	0.15	0.61	550936.0	13596752.55	616
2016-03-17	24.6	24.92	24.22	24.54	0.27	1.11	888373.0	21856468.05	757
2016-03-16	24.72	24.98	23.98	24.27	-0.14	-0.57	1515252.0	37034577.05	1650
2016-03-15	25.45	26.45	23.98	24.41	-0.98	-3.86	3623102.0	93100407.35	3303
2016-03-14	24.92	26.9	24.72	25.39	0.58	2.34	4808948.0	124553233.2	4184
2016-03-13	24.54	24.98	24.04	24.81	0.93	3.89	1704044.0	41700917.7	1489
2016-03-10	24.1	24.54	23.66	23.88	-0.26	-1.08	2834628.0	68127138.75	2513
2016-03-09	22.48	24.54	22.36	24.14	1.62	7.19	4374565.0	102901794.85	3332
2016-03-08	22.36	22.86	22.16	22.52	0.49	2.22	1641541.0	36835806.85	1223
2016-03-07	21.8	22.48	21.48	22.03	0.43	1.99	2046549.0	45137588.9	1506
2016-03-06	21.42	21.72	21.3	21.6	0.63	3.0	831169.0	17876726.05	753
2016-03-03	21.16	21.42	20.92	20.97	0.0	0.0	646663.0	13634306.3	543
2016-03-02	21.22	21.72	20.86	20.97	-0.1	-0.47	1753250.0	37334638.4	1366
2016-03-01	20.8	21.16	20.8	21.07	0.55	2.68	887985.0	18608902.35	715
2016-02-29	20.86	21.1	20.48	20.52	-0.22	-1.06	1340172.0	27854403.05	915
2016-02-28	20.3	20.86	20.22	20.74	0.9	4.54	1026276.0	21071973.75	837
2016-02-25	19.92	20.16	19.54	19.84	0.11	0.56	618535.0	12282904.3	718
2016-02-24	20.8	20.86	19.54	19.73	-1.27	-6.05	836641.0	17067810.3	889
2016-02-23	20.92	21.22	20.54	21.0	0.21	1.01	747363.0	15671370.0	741
2016-02-22	20.6	21.1	20.54	20.79	0.37	1.81	1248730.0	26012437.35	1017
2016-02-21	19.66	20.86	19.54	20.42	0.99	5.1	2681533.0	54100314.9	1824
2016-02-18	19.42	19.92	19.36	19.43	0.27	1.41	1516777.0	29700935.55	1271
2016-02-17	18.66	19.42	18.6	19.16	0.59	3.18	1385285.0	26420213.95	1189
2016-02-16	18.92	19.36	18.04	18.57	0.11	0.6	1175977.0	22040446.55	1226
2016-02-15	17.8	18.66	17.8	18.46	0.51	2.84	1528744.0	27986681.1	1406
2016-02-14	20.92	20.92	17.98	17.95	-1.98	-9.93	1111520.0	21608593.5	1103
2016-02-11	21.86	22.04	19.66	19.93	-1.72	-7.94	962022.0	20262224.9	1103
2016-02-10	21.3	21.92	20.98	21.65	0.35	1.64	1242558.0	26921140.85	1068
2016-02-09	21.3	21.92	21.22	21.3	-0.28	-1.3	798494.0	17204856.0	747
2016-02-08	22.16	22.54	21.48	21.58	-0.39	-1.78	1167275.0	25689109.6	1209
2016-02-07	22.72	22.86	21.86	21.97	-0.7	-3.09	1112547.0	24852179.1	1211
2016-02-04	23.16	23.6	22.42	22.67	0.21	0.93	3353106.0	76898660.5	2458
2016-02-03	21.1	22.86	20.92	22.46	1.06	4.95	2633470.0	57812437.4	2151
2016-02-02	21.86	22.42	21.16	21.4	-0.72	-3.25	1343508.0	29432717.9	1215
2016-02-01	21.3	22.66	21.22	22.12	0.5	2.31	2196305.0	48519776.95	1504
2016-01-31	21.8	22.22	21.48	21.62	0.49	2.32	1961252.0	42891879.35	1439
2016-01-28	21.22	21.86	20.98	21.13	0.45	2.18	2914161.0	62585366.15	1967
2016-01-27	20.6	21.3	20.54	20.68	0.26	1.27	2097358.0	43760427.35	1963
2016-01-26	19.54	20.8	19.24	20.42	0.05	0.25	3425621.0	68494909.65	2718
2016-01-25	20.36	21.3	20.04	20.37	-0.03	-0.15	2560874.0	53147835.7	2154
2016-01-24	23.28	23.28	19.86	20.4	-0.98	-4.58	3220477.0	68696167.85	2717
2016-01-21	21.72	22.36	21.42	21.38	-2.34	-9.87	2452543.0	52690276.75	1365
2016-01-20	23.72	24.1	23.72	23.72	-2.62	-9.95	1195278.0	28404309.55	597
2016-01-19	25.65	26.55	25.3	26.34	1.31	5.23	1279267.0	33021503.2	1178
2016-01-18	21.86	25.2	21.86	25.03	0.84	3.47	1454997.0	34574475.2	1220
2016-01-17	25.35	25.8	24.22	24.19	-2.67	-9.94	612600.0	14926252.7	562
2016-01-14	28.6	28.9	26.4	26.86	-2.37	-8.11	781161.0	21340375.8	1005
2016-01-13	30.0	30.35	29.05	29.23	-0.47	-1.58	1022922.0	30411426.9	1073
2016-01-12	29.95	30.5	28.95	29.7	-0.69	-2.27	850558.0	25381487.95	971
2016-01-11	29.1	30.9	28.6	30.39	1.18	4.04	896575.0	26872076.85	1168
2016-01-10	31.85	32.75	28.95	29.21	-2.81	-8.78	915772.0	28156009.65	1089
2016-01-07	32.0	32.95	30.9	32.02	-1.11	-3.35	544414.0	17553394.75	635
2016-01-06	33.7	33.85	32.3	33.13	-0.44	-1.31	721824.0	24032183.5	894
2016-01-05	33.25	33.7	32.75	33.57	0.69	2.1	699738.0	23301411.75	925
2016-01-04	35.25	35.6	32.6	32.88	-2.51	-7.09	1125195.0	38685527.0	1481
2016-01-03	34.35	35.75	34.2	35.39	1.36	4.0	1893801.0	66672329.15	1984
2015-12-31	33.55	34.5	33.4	34.03	0.4	1.19	1754696.0	59534539.25	2063
2015-12-30	33.4	34.95	32.6	33.63	0.25	0.75	4034422.0	136191858.8	4048
2015-12-29	30.15	33.4	29.9	33.38	2.93	9.62	1909671.0	61153513.45	1797
2015-12-28	30.35	30.6	30.0	30.45	0.08	0.26	395646.0	11976365.25	462
2015-12-27	30.25	30.5	29.7	30.37	0.16	0.53	370459.0	11150918.25	476
2015-12-24	30.75	30.85	30.0	30.21	-0.22	-0.72	259564.0	7924772.3	353
2015-12-23	31.2	31.5	30.25	30.43	-0.48	-1.55	833618.0	25885227.85	964
2015-12-22	30.5	31.2	30.5	30.91	0.42	1.38	763661.0	23565350.5	758
2015-12-21	29.85	31.35	29.7	30.49	0.64	2.14	1062036.0	32437391.25	1239
2015-12-20	29.55	30.45	29.55	29.85	-0.85	-2.77	510916.0	15330685.85	644
2015-12-17	30.9	30.9	30.5	30.7	0.22	0.72	763685.0	23465285.2	796
2015-12-16	30.85	31.2	30.45	30.48	-0.01	-0.03	1130006.0	34774793.85	1203
2015-12-15	29.9	30.9	29.7	30.49	1.07	3.64	972879.0	29604429.2	1195
2015-12-14	30.6	30.9	29.35	29.42	-0.74	-2.45	400067.0	12097266.65	579
2015-12-13	29.85	30.45	29.65	30.16	-1.48	-4.68	680176.0	20396969.4	794
2015-12-10	32.15	32.6	31.7	31.64	-0.79	-2.44	418542.0	13435552.95	514
2015-12-09	32.95	33.1	32.15	32.43	-0.32	-0.98	396008.0	12930054.2	522
2015-12-08	32.75	33.4	32.45	32.75	-0.9	-2.67	622029.0	20429850.15	709
2015-12-07	34.35	34.5	33.55	33.65	-0.82	-2.38	861951.0	29327264.45	857
2015-12-06	33.7	34.95	33.7	34.47	0.61	1.8	1169801.0	40126122.25	1254
2015-12-03	34.5	34.5	33.7	33.86	-0.75	-2.17	976470.0	33329010.85	1099
2015-12-02	35.9	36.05	34.5	34.61	-0.85	-2.4	1344450.0	47261681.65	1561
2015-12-01	33.7	35.75	33.7	35.46	1.78	5.29	2425960.0	84439451.5	2376
2015-11-30	33.85	34.0	33.7	33.68	-0.03	-0.09	463411.0	15668400.2	494
2015-11-29	33.7	33.85	33.4	33.71	0.1	0.3	306557.0	10320132.3	416
2015-11-26	33.7	33.85	33.4	33.61	0.06	0.18	466746.0	15702070.55	502
2015-11-25	33.7	33.85	33.4	33.55	0.0	0.0	396384.0	13319475.05	498
2015-11-24	33.7	34.0	33.4	33.55	-0.02	-0.06	630967.0	21290020.85	790
2015-11-23	33.7	34.2	33.4	33.57	-0.36	-1.06	688721.0	23302365.05	780
2015-11-22	33.4	34.0	33.25	33.93	0.77	2.32	674200.0	22734913.9	810
2015-11-19	33.1	33.7	32.95	33.16	0.17	0.52	1330677.0	44140479.15	1276
2015-11-18	32.75	33.4	32.75	32.99	0.03	0.09	400476.0	13260728.35	520
2015-11-17	32.95	33.4	32.75	32.96	0.36	1.1	871509.0	28848051.05	983
2015-11-16	32.45	32.75	32.15	32.6	0.64	2.0	627380.0	20295113.6	822
2015-11-15	32.0	32.6	31.25	31.96	-1.72	-5.11	823168.0	26442489.55	1078
2015-11-12	33.85	34.65	33.55	33.68	-0.34	-1.0	960010.0	32782611.35	1248
2015-11-11	33.7	34.2	33.7	34.02	0.49	1.46	769362.0	26082413.1	1002
2015-11-10	33.7	34.0	33.4	33.53	-0.3	-0.89	826710.0	27837701.85	1047
2015-11-09	33.7	34.5	33.55	33.83	0.79	2.39	1412757.0	48050503.2	1715
2015-11-08	32.95	33.25	32.6	33.04	-0.07	-0.21	762837.0	25088880.8	823
2015-11-05	33.85	34.0	32.95	33.11	-0.71	-2.1	711334.0	23821952.4	942
2015-11-04	33.25	34.0	32.75	33.82	0.82	2.48	938152.0	31345884.2	1176
2015-11-03	33.4	34.5	32.95	33.0	-0.38	-1.14	1051626.0	35444737.75	1278
2015-11-02	33.25	33.7	32.95	33.38	0.39	1.18	432316.0	14428856.4	662
2015-11-01	33.55	33.55	32.0	32.99	-0.58	-1.73	635611.0	20867272.5	1008
2015-10-29	34.5	34.5	33.4	33.57	-0.28	-0.83	775024.0	26381695.0	1109
2015-10-28	33.55	34.2	32.0	33.85	0.77	2.33	1315184.0	43655943.4	1874
2015-10-27	36.5	36.5	32.6	33.08	-3.06	-8.47	1214249.0	42172475.75	1557
2015-10-26	35.9	36.35	34.8	36.14	0.23	0.64	1250869.0	44667256.2	1444
2015-10-25	36.35	36.65	35.75	35.91	-0.03	-0.08	1207559.0	43762722.3	1453
2015-10-22	36.85	37.15	35.6	35.94	-0.87	-2.36	1080706.0	39039212.15	1435
2015-10-21	38.4	38.85	36.65	36.81	-1.5	-3.92	1699592.0	64202459.35	1995
2015-10-20	39.15	40.1	38.1	38.31	-0.84	-2.15	1367491.0	53849210.0	1508
2015-10-19	39.0	41.05	38.85	39.15	0.64	1.66	2130397.0	84801484.6	2461
2015-10-18	37.15	38.7	37.15	38.51	1.71	4.65	1288139.0	48934968.2	1345
2015-10-15	37.45	38.1	36.85	36.8	-0.84	-2.23	954603.0	35718882.0	1130
2015-10-14	36.35	38.1	36.35	37.64	1.22	3.35	1103442.0	40984220.15	1324
2015-10-13	36.65	37.0	36.35	36.42	-0.53	-1.43	446300.0	16397999.9	631
2015-10-12	37.6	37.6	36.85	36.95	-0.17	-0.46	715993.0	26708950.15	828
2015-10-11	37.3	37.6	37.0	37.12	0.45	1.23	835288.0	31195500.95	970
2015-10-08	37.3	37.3	36.5	36.67	-0.66	-1.77	576230.0	21339432.4	892
2015-10-07	36.05	38.1	36.05	37.33	1.41	3.93	2356411.0	87789993.15	2210
2015-10-06	35.6	36.85	35.6	35.92	0.65	1.84	1924306.0	69525185.0	1972
2015-10-05	33.55	36.05	33.55	35.27	1.56	4.63	1857860.0	64897518.35	2031
2015-10-04	34.2	34.2	33.4	33.71	0.31	0.93	545056.0	18333359.5	764
2015-10-01	33.7	34.65	33.25	33.4	-0.29	-0.86	758204.0	25763523.8	853
2015-09-30	32.6	33.7	32.45	33.69	1.37	4.24	759245.0	25217208.25	849
2015-09-29	32.6	32.6	32.0	32.32	-0.45	-1.37	283402.0	9184481.85	434
2015-09-21	33.1	33.25	32.6	32.77	-0.16	-0.49	253031.0	8323172.95	451
2015-09-20	32.95	33.55	32.75	32.93	-0.6	-1.79	409695.0	13592174.0	581
2015-09-17	34.5	34.5	33.4	33.53	-0.78	-2.27	530076.0	18013484.1	774
2015-09-16	34.95	35.25	34.2	34.31	-0.21	-0.61	894092.0	31036864.9	1055
2015-09-15	33.7	34.95	33.7	34.52	0.57	1.68	1594772.0	54554924.8	1704
2015-09-14	34.8	35.1	33.7	33.95	-1.13	-3.22	641026.0	22119176.6	1016
2015-09-13	35.75	36.2	34.95	35.08	-0.47	-1.32	746822.0	26636796.5	981
2015-09-10	35.4	36.2	35.25	35.55	-0.32	-0.89	1446471.0	51714542.5	1687
2015-09-09	36.35	36.5	35.6	35.87	0.26	0.73	1453177.0	52369005.5	1674
2015-09-08	34.95	36.85	34.8	35.61	0.67	1.92	2683384.0	96318587.2	2820
2015-09-07	34.8	35.6	34.5	34.94	0.58	1.69	2183135.0	76656584.35	2298
2015-09-06	32.6	34.8	32.6	34.36	1.21	3.65	1754772.0	59283787.25	2060
2015-09-03	33.7	34.0	32.6	33.15	0.05	0.15	746982.0	24909907.4	1035
2015-09-02	32.3	33.25	31.7	33.1	-0.26	-0.78	1086246.0	35276691.65	1540
2015-09-01	34.8	34.95	33.25	33.36	-1.03	-3.0	750510.0	25604544.5	1053
2015-08-31	33.85	35.1	33.55	34.39	0.12	0.35	1587773.0	54881119.9	1796
2015-08-30	35.25	35.75	33.7	34.27	0.97	2.91	1782007.0	62299693.6	1960
2015-08-27	34.5	35.1	32.95	33.3	0.51	1.56	1470660.0	50585466.65	1873
2015-08-26	32.0	34.95	31.5	32.79	-0.26	-0.79	3222506.0	107717608.8	3965
2015-08-25	31.35	33.25	30.35	33.05	2.9	9.62	2169741.0	68769811.5	2481
2015-08-24	32.75	34.0	29.9	30.15	-3.01	-9.08	2263193.0	70946964.95	2845
2015-08-23	33.55	35.25	33.25	33.16	-3.67	-9.96	1608459.0	55067324.75	2091
2015-08-20	34.2	37.45	32.6	36.83	0.71	1.97	3641748.0	128936475.25	4101
2015-08-19	39.95	41.2	36.05	36.12	-3.86	-9.65	2940144.0	114976008.7	3113
2015-08-18	42.75	42.75	38.7	39.98	-2.92	-6.81	2157740.0	86704328.6	2589
2015-08-17	42.0	43.25	41.65	42.9	0.62	1.47	1480171.0	62825982.2	2001
2015-08-16	45.7	46.05	42.0	42.28	-3.41	-7.46	1463456.0	64116383.9	2195
2015-08-13	45.9	46.8	45.4	45.69	0.17	0.37	925745.0	42575057.4	1297
2015-08-12	45.25	45.7	44.15	45.52	-0.3	-0.65	814806.0	36640447.9	1183
2015-08-11	47.3	47.3	45.7	45.82	-1.25	-2.66	1025671.0	47876863.9	1455
2015-08-10	47.9	47.9	46.8	47.07	-0.36	-0.76	1148769.0	54533824.5	1447
2015-08-09	45.7	47.75	45.25	47.43	0.89	1.91	1250390.0	58096137.1	1706
2015-08-06	47.6	48.05	46.2	46.54	-1.77	-3.66	1186808.0	56085659.2	1752
2015-08-05	48.85	49.15	48.05	48.31	-0.09	-0.19	1349767.0	65585237.1	1728
2015-08-04	47.75	48.7	46.8	48.4	0.88	1.85	1837818.0	87727196.3	2314
2015-08-03	47.6	48.7	46.2	47.52	-0.54	-1.12	4245580.0	201871384.9	4447
2015-08-02	52.0	52.1	48.05	48.06	-5.19	-9.75	4515511.0	222484261.6	4684
2015-07-30	56.8	57.3	53.2	53.25	-5.77	-9.78	5051513.0	276147948.1	6099
2015-07-29	58.5	59.5	58.2	59.02	0.61	1.04	1832566.0	108014760.6	2131
2015-07-28	58.4	59.0	57.7	58.41	-0.07	-0.12	1478393.0	86186684.4	1649
2015-07-27	59.3	59.5	57.7	58.48	-0.45	-0.76	1908125.0	111774206.8	2435
2015-07-26	58.1	59.6	57.6	58.93	0.75	1.29	2195546.0	128563591.2	2723
2015-07-23	58.5	59.0	57.1	58.18	0.0	0.0	2496272.0	145018796.8	3124
2015-07-22	56.2	59.0	55.6	58.18	2.97	5.38	2542883.0	146539334.8	2982
2015-07-15	56.2	57.0	54.9	55.21	-0.6	-1.08	1234599.0	69298015.7	1917
2015-07-14	54.5	56.3	54.0	55.81	1.63	3.01	2245815.0	124847833.8	2712
2015-07-13	54.0	56.2	54.0	54.18	0.29	0.54	1819680.0	99885612.8	2304
2015-07-12	53.4	54.2	52.8	53.89	1.16	2.2	1795920.0	96107180.2	2058
2015-07-09	51.3	54.0	51.3	52.73	1.39	2.71	2184915.0	115287333.2	2394
2015-07-08	51.8	52.0	51.2	51.34	-0.27	-0.52	608025.0	31331781.2	772
2015-07-07	51.2	52.8	51.2	51.61	0.26	0.51	1320915.0	68775972.7	1505
2015-07-06	50.7	52.3	50.4	51.35	-0.1	-0.19	589333.0	30424518.1	842
2015-07-05	51.7	52.3	51.0	51.45	-0.32	-0.62	914220.0	47193794.2	1234
2015-07-02	53.2	54.2	51.5	51.77	-1.43	-2.69	1290723.0	68181851.5	1903
2015-07-01	51.8	53.5	51.2	53.2	1.39	2.68	1548447.0	81531857.4	2032
2015-06-30	50.6	52.4	49.45	51.81	0.84	1.65	1488824.0	76037287.0	1815
2015-06-29	53.4	53.4	49.95	50.97	-2.9	-5.38	2060353.0	105539496.0	2644
2015-06-28	54.3	55.4	53.5	53.87	-0.61	-1.12	2118727.0	115317766.3	2562
2015-06-25	55.4	57.3	54.0	54.48	-0.56	-1.02	3469870.0	193818072.4	4148
2015-06-24	52.0	55.6	51.2	55.04	3.49	6.77	2214723.0	118996208.5	2382
2015-06-23	51.7	52.3	50.9	51.55	0.13	0.25	900311.0	46453881.6	1075
2015-06-22	50.9	52.8	50.7	51.42	0.83	1.64	1526140.0	79308627.0	1939
2015-06-21	52.4	52.9	50.1	50.59	-1.96	-3.73	1353586.0	69121002.2	1769
2015-06-18	54.0	54.6	52.3	52.55	-1.29	-2.4	1193237.0	63592393.6	1724
2015-06-17	51.5	55.4	51.5	53.84	2.25	4.36	4473827.0	239982239.7	4406
2015-06-16	52.0	52.8	51.3	51.59	-0.03	-0.06	1556561.0	80682822.7	1630
2015-06-15	50.7	52.0	50.6	51.62	1.07	2.12	1025349.0	52634452.2	1261
2015-06-14	51.5	52.0	50.3	50.55	-0.9	-1.75	590763.0	30222841.1	1001
2015-06-11	52.0	52.1	51.0	51.45	-0.22	-0.43	670049.0	34507886.0	1122
2015-06-10	52.1	53.1	51.2	51.67	-0.2	-0.39	1496659.0	77999746.3	2043
2015-06-09	53.5	53.8	49.3	51.87	-1.83	-3.41	2855173.0	147067041.6	3283
2015-06-08	53.1	54.6	52.9	53.7	0.75	1.42	2702917.0	145561343.0	2806
2015-06-07	51.3	54.2	51.0	52.95	0.96	1.85	2961392.0	157194055.1	3215
2015-06-04	53.1	53.2	51.8	51.99	-0.96	-1.81	719173.0	37698884.0	1132
2015-06-03	53.1	54.0	52.6	52.95	-0.16	-0.3	1406500.0	74949466.4	1961
2015-06-02	54.5	55.1	52.8	53.11	-0.98	-1.81	2776194.0	149827758.4	3471
2015-06-01	51.5	54.5	51.3	54.09	2.89	5.64	4852585.0	257926433.5	4732
2015-05-31	48.85	52.8	48.2	51.2	2.5	5.13	5057327.0	258619501.0	4967
2015-05-28	48.85	49.15	48.4	48.7	0.09	0.19	792879.0	38647393.6	1167
2015-05-27	48.7	50.1	48.4	48.61	-0.2	-0.41	1932249.0	95147497.7	2418
2015-05-26	49.15	50.1	48.55	48.81	-0.52	-1.05	2293615.0	112882654.0	2733
2015-05-25	46.35	49.65	46.2	49.33	3.14	6.8	4715338.0	227084520.0	4424
2015-05-24	46.2	46.8	45.7	46.19	-0.05	-0.11	749366.0	34629402.8	982
2015-05-21	46.35	46.65	46.05	46.24	-0.23	-0.49	626126.0	29023610.3	944
2015-05-20	47.75	47.9	46.2	46.47	-1.31	-2.74	1625437.0	76535587.7	1939
2015-05-19	46.2	48.2	46.05	47.78	1.62	3.51	2543564.0	120299023.2	2486
2015-05-18	46.05	46.8	45.7	46.16	0.31	0.68	1282909.0	59300892.3	1343
2015-05-17	44.65	46.8	44.65	45.85	1.31	2.94	1672522.0	77043777.5	1943
2015-05-14	44.65	44.8	44.3	44.54	-0.14	-0.31	406610.0	18102786.3	567
2015-05-13	45.25	45.4	44.5	44.68	-0.25	-0.56	523974.0	23512981.4	718
2015-05-12	43.7	45.1	42.9	44.93	1.28	2.93	1093338.0	48203228.9	1292
2015-05-11	44.8	45.1	43.4	43.65	-1.14	-2.55	696200.0	30865598.4	882
2015-05-10	45.4	45.55	44.65	44.79	-0.43	-0.95	616373.0	27733416.1	831
2015-05-07	45.4	45.55	44.15	45.22	-0.13	-0.29	1179831.0	52789066.1	1415
2015-05-06	45.55	46.2	45.25	45.35	-0.11	-0.24	1066344.0	48739700.6	1056
2015-05-05	45.9	46.5	45.1	45.46	-0.12	-0.26	1124828.0	51502927.5	1299
2015-05-04	46.35	46.65	45.4	45.58	-0.41	-0.89	1311487.0	60242407.7	1403
2015-05-03	47.6	48.4	45.25	45.99	-1.39	-2.93	1426107.0	67347439.1	1634
2015-04-30	48.2	48.4	47.3	47.38	-0.64	-1.33	1284918.0	61360443.8	1301
2015-04-29	48.85	48.85	47.75	48.02	-0.29	-0.6	948140.0	45715627.7	1035
2015-04-28	48.55	49.0	48.2	48.31	-0.44	-0.9	1063321.0	51717373.2	1241
2015-04-27	48.55	49.3	48.05	48.75	0.59	1.23	1762307.0	85689093.9	1875
2015-04-26	47.75	48.55	47.75	48.16	0.72	1.52	1578662.0	76057677.7	1601
2015-04-23	46.35	48.7	46.35	47.44	1.08	2.33	3603504.0	172010649.8	3538
2015-04-22	46.5	47.15	46.2	46.36	0.34	0.74	1066230.0	49627912.8	1359
2015-04-21	46.2	46.95	45.55	46.02	-0.33	-0.71	1336026.0	61977314.1	1559
2015-04-20	46.05	47.15	44.5	46.35	0.58	1.27	2383209.0	109720690.8	2963
2015-04-19	46.5	47.45	45.55	45.77	-0.78	-1.68	1666006.0	77630959.7	2151
2015-04-16	46.95	47.3	46.35	46.55	-0.3	-0.64	911115.0	42714606.2	1255
2015-04-15	47.15	47.45	46.65	46.85	0.36	0.77	1101881.0	51701004.8	1392
2015-04-14	46.8	47.9	46.35	46.49	-0.14	-0.3	1698327.0	79848620.8	2115
2015-04-13	46.5	47.3	46.05	46.63	0.11	0.24	1105112.0	51601390.9	1602
2015-04-12	45.55	48.2	45.25	46.52	1.64	3.65	3474347.0	163309773.7	4091
2015-04-09	44.5	45.25	44.3	44.88	0.31	0.7	1195600.0	53534653.1	1636
2015-04-08	45.55	46.35	44.3	44.57	-0.69	-1.52	1587870.0	72365525.1	2323
2015-04-07	46.05	46.95	45.1	45.26	-0.61	-1.33	2572370.0	118505581.3	3473
2015-04-06	42.15	46.05	41.8	45.87	4.0	9.55	4591390.0	203869593.7	3993
2015-04-05	42.75	43.25	40.55	41.87	-0.86	-2.01	1559009.0	65386600.6	1927
2015-04-02	45.25	45.4	42.0	42.73	-1.81	-4.06	1625609.0	71633816.9	2240
2015-04-01	44.95	45.7	43.55	44.54	-0.31	-0.69	2391238.0	106544731.7	2786
2015-03-31	46.8	47.6	44.3	44.85	-2.23	-4.74	2005843.0	92394933.8	2525
2015-03-30	48.85	49.65	46.2	47.08	-1.14	-2.36	1415931.0	68777399.9	1976
2015-03-29	46.95	49.15	46.5	48.22	2.45	5.35	1983950.0	94842482.4	2366
2015-03-26	43.7	47.45	43.25	45.77	-1.22	-2.6	2304559.0	103875193.3	3258
2015-03-25	52.6	52.9	46.95	46.99	-5.14	-9.86	2428068.0	119684196.1	3247
2015-03-24	50.4	53.1	49.95	52.13	1.66	3.29	2648212.0	138025625.3	3238
2015-03-23	49.65	50.7	49.15	50.47	1.16	2.35	1293543.0	64787050.9	1786
2015-03-22	49.3	50.1	48.55	49.31	0.43	0.88	1286307.0	63518371.1	1584
2015-03-19	49.8	49.95	47.9	48.88	0.35	0.72	1505236.0	73595963.6	2095
2015-03-18	51.2	51.7	46.35	48.53	-2.82	-5.49	3025763.0	145981478.8	3410
2015-03-17	52.0	52.6	51.0	51.35	-0.62	-1.19	925075.0	47829514.6	1409
2015-03-16	53.7	54.2	51.3	51.97	-1.76	-3.28	1274293.0	67406977.5	1962
2015-03-15	52.6	54.6	52.0	53.73	0.47	0.88	2038732.0	108574937.6	2548
2015-03-12	54.3	54.8	52.9	53.26	-0.88	-1.63	1259850.0	68141193.2	1633
2015-03-11	53.8	54.9	53.2	54.14	0.13	0.24	1402482.0	75980353.8	1757
2015-03-10	54.8	55.1	53.7	54.01	-0.75	-1.37	996881.0	54107909.3	1477
2015-03-09	55.6	55.9	54.5	54.76	-0.45	-0.82	1013983.0	55927141.2	1515
2015-03-08	54.3	56.0	53.8	55.21	1.26	2.34	2652747.0	145678393.8	3069
2015-03-05	53.7	54.8	53.1	53.95	0.17	0.32	1249624.0	67361539.3	2000
2015-03-04	54.9	56.0	53.4	53.78	-1.23	-2.24	2395908.0	131385823.1	3453
2015-03-03	54.9	56.3	54.6	55.01	0.43	0.79	2439646.0	135532439.9	3341
2015-03-02	54.2	56.2	53.7	54.58	0.87	1.62	4865077.0	267163713.5	5222
2015-03-01	50.6	54.0	50.3	53.71	3.57	7.12	4383671.0	230810929.7	4533
2015-02-26	50.6	50.9	49.95	50.14	-0.2	-0.4	525123.0	26475444.9	985
2015-02-25	51.0	51.3	50.3	50.34	-0.53	-1.04	646002.0	32746101.9	1076
2015-02-24	50.6	51.8	50.1	50.87	0.18	0.36	1120940.0	57269094.1	1517
2015-02-23	51.5	52.1	50.3	50.69	-0.87	-1.69	1143770.0	58888205.1	1699
2015-02-22	52.3	52.6	51.3	51.56	-0.56	-1.07	713178.0	37125836.0	1164
2015-02-19	52.6	52.8	51.8	52.12	-0.51	-0.97	835536.0	43717004.4	1258
2015-02-18	53.1	53.4	51.7	52.63	-0.14	-0.27	1716711.0	89772041.8	2125
2015-02-17	53.8	55.1	52.6	52.77	-0.84	-1.57	2171598.0	116969968.5	2743
2015-02-16	54.8	55.6	53.4	53.61	-1.18	-2.15	2506635.0	137073479.8	2745
2015-02-15	55.2	56.2	54.6	54.79	0.33	0.61	2731006.0	150994001.9	3131
2015-02-12	53.4	54.8	53.4	54.46	0.91	1.7	1890328.0	102673217.8	2449
2015-02-11	55.7	57.3	52.9	53.55	-1.96	-3.53	5094817.0	284866861.8	5649
2015-02-10	52.3	56.0	52.0	55.51	2.46	4.64	5353950.0	289726887.0	5585
2015-02-09	53.7	54.2	52.8	53.05	-0.79	-1.47	2277155.0	121334143.6	2754
2015-02-08	54.5	54.8	53.5	53.84	0.28	0.52	1545461.0	83732220.3	2075
2015-02-05	53.2	55.1	53.2	53.56	-0.19	-0.35	2869829.0	155866381.2	3369
2015-02-04	52.9	55.2	52.0	53.75	1.36	2.6	6701691.0	361476455.5	6174
2015-02-03	54.3	54.8	51.2	52.39	-1.46	-2.71	4364603.0	232283611.8	5240
2015-02-02	49.95	54.8	49.45	53.85	4.04	8.11	8736079.0	461692866.3	7772
2015-02-01	50.1	51.3	49.15	49.81	0.98	2.01	3266090.0	164421459.9	3255
2015-01-29	47.45	49.3	46.65	48.83	1.5	3.17	4269825.0	206178776.6	4463
2015-01-28	47.9	48.55	47.15	47.33	-0.1	-0.21	2395895.0	114413575.7	2929
2015-01-27	46.5	48.05	46.05	47.43	1.21	2.62	2361274.0	111024404.1	2803
2015-01-26	46.35	47.15	46.05	46.22	0.37	0.81	926922.0	43010918.5	1406
2015-01-22	45.4	46.8	45.4	45.85	-0.56	-1.21	852632.0	39495205.8	1463
2015-01-21	47.75	47.9	46.05	46.41	-1.03	-2.17	1720716.0	81329527.8	2267
2015-01-20	46.5	48.4	46.2	47.44	0.94	2.02	3197259.0	151651481.7	3533
2015-01-19	46.95	47.3	46.35	46.5	-0.49	-1.04	1269976.0	59334199.8	1965
2015-01-18	47.3	48.2	46.8	46.99	0.15	0.32	1794568.0	85077504.5	2351
2015-01-15	48.05	48.55	46.65	46.84	-0.94	-1.97	2030181.0	96645160.2	2859
2015-01-14	48.55	49.0	47.6	47.78	-0.12	-0.25	2563620.0	123835671.0	2960
2015-01-13	46.05	48.55	46.05	47.9	0.19	0.4	3478823.0	165958027.1	3912
2015-01-12	48.05	49.95	47.45	47.71	-0.47	-0.98	5447506.0	266448041.2	5775
2015-01-11	48.55	49.0	47.15	48.18	0.02	0.04	2760779.0	132844119.3	3749
2015-01-08	49.15	49.8	47.9	48.16	0.31	0.65	4347620.0	212723121.4	5077
2015-01-07	46.5	48.7	45.25	47.85	2.2	4.82	7343920.0	349505526.3	7475
2015-01-06	42.45	46.05	41.65	45.65	0.11	0.24	10493284.0	457306900.5	8815
2015-01-05	47.6	49.0	44.5	45.54	-3.15	-6.47	8520934.0	405788718.1	8621
2015-01-04	48.2	50.4	47.6	48.69	-0.19	-0.39	9679683.0	473895770.8	9570
2015-01-01	48.85	50.3	47.45	48.88	1.53	3.23	10981588.0	537618521.1	10782
2014-12-31	47.75	48.7	41.5	47.35	1.31	2.85	14469927.0	655256681.4	14032
2014-12-30	48.05	49.65	46.05	46.04	-5.08	-9.94	7846606.0	377150482.5	9047
2014-12-29	52.0	54.9	50.1	51.12	0.09	0.18	10844918.0	568185715.3	12848
2014-12-28	48.2	51.0	47.3	51.03	4.62	9.95	9247151.0	460656678.1	8916
2014-12-25	52.1	52.6	44.95	46.41	-3.37	-6.77	13617750.0	667221673.3	17875
2014-12-24	47.3	49.8	47.3	49.78	4.52	9.99	2137946.0	104593857.6	2673
2014-12-23	42.15	45.25	42.15	45.26	4.07	9.88	4165786.0	184418096.5	4459
2014-12-22	37.6	41.2	37.15	41.19	3.72	9.93	3933788.0	159387611.05	3389
2014-12-21	39.35	39.8	36.05	37.47	-0.11	-0.29	4577455.0	173304107.05	6230
2014-12-18	36.65	37.9	35.75	37.58	3.02	8.74	5241648.0	193999578.55	6163
2014-12-17	34.5	36.05	34.5	34.56	-3.83	-9.98	3308106.0	114761105.35	2913
2014-12-16	38.4	38.4	38.4	38.39	-4.21	-9.88	94342.0	3621710.4	178
2014-12-15	48.4	49.0	42.6	42.6	-4.68	-9.9	4780573.0	216742344.0	6377
2014-12-14	49.65	50.4	47.3	47.28	-5.14	-9.81	3741899.0	183722591.8	5436
2014-12-11	53.1	53.8	50.4	52.42	-2.97	-5.36	5291954.0	276289867.0	6876
2014-12-10	58.5	59.1	53.2	55.39	-2.88	-4.94	4431143.0	252687541.9	6517
2014-12-09	56.0	58.8	55.1	58.27	1.06	1.85	4558877.0	262643445.9	6759
2014-12-08	57.0	59.9	53.7	57.21	-0.81	-1.4	9394745.0	538749433.9	13811
2014-12-07	63.5	63.8	57.1	58.02	-5.31	-8.38	6156741.0	378358493.1	8904
2014-12-04	62.1	64.8	61.3	63.33	2.01	3.28	9239937.0	582510805.6	10536
2014-12-03	59.3	62.4	59.0	61.32	3.74	6.5	8086531.0	493902050.6	9419
2014-12-02	53.4	57.6	52.6	57.58	5.19	9.91	5583910.0	309792469.3	5508
2014-12-01	53.1	54.0	52.0	52.39	0.55	1.06	3541839.0	186735972.2	4933
2014-11-30	47.9	54.0	47.9	51.84	-0.15	-0.29	5606076.0	292282186.2	7954
2014-11-27	49.65	54.6	47.6	51.99	1.68	3.34	7337423.0	376919441.8	8971
2014-11-26	54.2	54.6	48.4	50.31	-3.36	-6.26	6287156.0	318233039.4	7978
2014-11-25	54.3	57.0	52.8	53.67	-1.31	-2.38	5894907.0	324338634.1	8188
2014-11-24	60.9	61.5	54.6	54.98	-5.59	-9.23	6371498.0	370191211.7	8894
2014-11-23	60.1	63.4	58.4	60.57	1.13	1.9	9921438.0	605057125.8	11642
2014-11-20	59.8	62.9	56.3	59.44	1.7	2.94	11526643.0	695356650.1	13953
2014-11-19	54.6	57.7	54.3	57.74	5.15	9.79	8605612.0	487315075.1	8118
2014-11-18	48.4	52.6	47.6	52.59	4.65	9.7	6284262.0	317145068.1	6568
2014-11-17	52.3	53.4	47.15	47.94	-4.35	-8.32	8013262.0	404616259.5	8716
2014-11-16	49.65	53.7	49.15	52.29	3.36	6.87	8048728.0	416519989.7	7395
2014-11-13	47.45	50.3	46.8	48.93	2.26	4.84	7333458.0	354763858.1	7294
2014-11-12	44.5	47.15	44.15	46.67	2.31	5.21	3778025.0	172139950.6	4446
2014-11-11	44.3	47.9	43.25	44.36	0.04	0.09	6547539.0	301531513.1	7194
2014-11-10	40.55	44.3	40.1	44.32	3.91	9.68	4520987.0	192247901.1	3534
2014-11-09	38.7	40.9	38.4	40.41	1.7	4.39	1830203.0	73418521.7	1853
2014-11-06	39.35	39.5	38.7	38.71	-0.33	-0.85	967735.0	37774537.35	1154
2014-11-05	38.1	39.5	38.1	39.04	1.54	4.11	2201047.0	85268886.95	2423
2014-11-04	38.7	39.0	37.0	37.5	-1.45	-3.72	735199.0	28013922.3	970
2014-11-03	38.4	39.35	38.4	38.95	0.29	0.75	637920.0	24803063.75	684
2014-11-02	39.0	39.8	38.4	38.66	0.41	1.07	1060099.0	41419284.7	1118
2014-10-30	37.75	38.7	37.3	38.25	-1.03	-2.62	2062671.0	78156307.6	1916
2014-10-29	41.05	41.2	38.85	39.28	-1.29	-3.18	1386733.0	55918184.1	1303
2014-10-28	39.5	41.05	39.35	40.57	0.79	1.99	2416085.0	97563558.2	1740
2014-10-27	39.95	40.55	39.15	39.78	-0.14	-0.35	1133170.0	45431339.8	1215
2014-10-26	38.85	41.35	38.4	39.92	1.59	4.15	1919238.0	76630728.45	2026
2014-10-23	37.9	39.95	37.75	38.33	0.4	1.05	2459086.0	95697988.7	2562
2014-10-22	37.9	38.55	37.3	37.93	0.34	0.9	1266162.0	48040216.65	1140
2014-10-21	36.5	37.9	36.35	37.59	1.51	4.19	1503946.0	55981741.75	1444
2014-10-20	36.5	36.5	35.25	36.08	-0.37	-1.02	1124087.0	40406059.75	1306
2014-10-19	37.15	37.45	35.25	36.45	1.68	4.83	2136280.0	77692366.2	2034
2014-10-16	37.9	38.1	34.8	34.77	-3.74	-9.71	1646854.0	58641484.25	1923
2014-10-15	40.1	40.25	38.4	38.51	-1.47	-3.68	825818.0	32331445.35	1095
2014-10-14	40.9	41.35	39.65	39.98	-1.06	-2.58	1230586.0	49644415.5	1495
2014-10-13	39.65	41.2	38.7	41.04	1.55	3.93	2089522.0	83923440.9	2073
2014-10-12	40.55	42.9	38.55	39.49	-2.4	-5.73	2490626.0	102040019.6	3039
2014-10-02	42.3	43.55	41.65	41.89	-1.08	-2.51	1768512.0	75576182.4	2404
2014-10-01	42.75	44.5	42.15	42.97	0.71	1.68	6223812.0	269878914.2	6107
2014-09-30	38.7	42.3	38.55	42.26	3.81	9.91	3669211.0	151134285.85	2938
2014-09-29	38.85	38.85	38.4	38.45	-0.4	-1.03	397962.0	15363479.8	518
2014-09-28	39.65	39.8	38.85	38.85	-0.81	-2.04	629194.0	24598118.95	694
2014-09-25	39.8	40.4	39.15	39.66	-0.2	-0.5	674221.0	26836674.0	962
2014-09-24	41.05	41.05	38.7	39.86	-1.12	-2.73	1228011.0	49040549.25	1474
2014-09-22	41.65	42.45	40.55	40.98	-0.89	-2.13	1370602.0	56852155.3	1604
2014-09-21	41.05	43.4	40.9	41.87	0.59	1.43	2706505.0	114243030.0	2924
2014-09-18	42.0	44.3	40.4	41.28	-0.19	-0.46	5960616.0	253607024.2	6385
2014-09-17	37.9	41.5	37.75	41.47	3.7	9.8	5078873.0	207061456.3	3191
2014-09-16	37.6	37.9	37.45	37.77	0.24	0.64	302780.0	11411879.3	381
2014-09-15	37.75	38.1	37.15	37.53	-0.39	-1.03	602371.0	22620596.95	625
2014-09-14	38.1	38.7	37.6	37.92	-0.05	-0.13	606966.0	23265853.0	550
2014-09-11	38.25	38.55	37.9	37.97	-0.46	-1.2	575575.0	21993290.8	619
2014-09-10	38.85	38.85	38.25	38.43	-0.57	-1.46	717797.0	27678521.1	726
2014-09-09	39.0	39.8	38.85	39.0	-0.13	-0.33	799323.0	31290572.6	883
2014-09-08	38.4	40.1	38.4	39.13	1.24	3.27	3094409.0	122020664.55	2664
2014-09-07	36.05	38.4	36.05	37.89	1.5	4.12	2837387.0	106267656.2	2271
2014-09-04	36.65	36.85	36.05	36.39	-0.06	-0.16	865362.0	31418681.45	809
2014-09-03	36.05	37.0	35.75	36.45	0.46	1.28	1278013.0	46533966.6	1049
2014-09-02	36.35	36.5	35.4	35.99	-0.56	-1.53	1177172.0	42461129.25	927
2014-09-01	35.9	36.85	35.75	36.55	0.69	1.92	2298631.0	83509902.3	1434
2014-08-31	35.1	36.05	34.95	35.86	1.25	3.61	1766048.0	62956933.9	1332
2014-08-28	34.2	34.95	34.2	34.61	0.43	1.26	820230.0	28329726.25	798
2014-08-27	34.0	34.5	34.0	34.18	0.32	0.95	323498.0	11036425.4	327
2014-08-26	33.7	34.35	33.55	33.86	0.25	0.74	348454.0	11850371.4	422
2014-08-25	34.35	34.5	33.55	33.61	-0.91	-2.64	603525.0	20426809.8	613
2014-08-24	34.8	34.95	34.0	34.52	-0.29	-0.83	652323.0	22544891.1	619
2014-08-21	34.95	34.95	34.8	34.81	-0.03	-0.09	272567.0	9512447.2	288
2014-08-20	35.1	35.25	34.8	34.84	-0.27	-0.77	440174.0	15423692.9	354
2014-08-19	35.25	35.6	34.95	35.11	0.15	0.43	588737.0	20723047.2	467
2014-08-18	34.95	35.25	34.95	34.96	0.03	0.09	644267.0	22582436.7	551
2014-08-17	35.25	35.6	34.95	34.93	-0.03	-0.09	603879.0	21164226.3	666
2014-08-14	34.35	36.05	34.2	34.96	0.65	1.89	2506199.0	88912153.1	2036
2014-08-13	34.8	34.95	34.2	34.31	-0.55	-1.58	561403.0	19347229.05	438
2014-08-12	34.65	35.25	34.65	34.86	0.1	0.29	225925.0	7891653.15	259
2014-08-11	34.65	34.8	34.5	34.76	0.12	0.35	202544.0	7026464.65	155
2014-08-10	34.8	34.95	34.5	34.64	0.01	0.03	287605.0	9971850.1	250
2014-08-07	34.5	34.95	34.5	34.63	-0.18	-0.52	307917.0	10696270.45	369
2014-08-06	34.65	34.95	34.5	34.81	0.04	0.12	458395.0	15954517.3	357
2014-08-05	34.0	34.95	33.7	34.77	0.97	2.87	852983.0	29231580.95	603
2014-08-04	33.7	34.2	33.7	33.8	0.11	0.33	297163.0	10051672.85	272
2014-08-03	33.55	34.0	33.4	33.69	0.26	0.78	278341.0	9374946.75	289
2014-07-24	33.55	33.7	33.4	33.43	-0.04	-0.12	461104.0	15452973.95	452
2014-07-23	33.7	33.7	33.4	33.47	-0.08	-0.24	345811.0	11610001.85	311
2014-07-22	33.25	33.7	33.25	33.55	0.3	0.9	261466.0	8748508.8	267
2014-07-21	33.1	33.7	33.1	33.25	-0.05	-0.15	251955.0	8384687.7	221
2014-07-20	33.4	33.55	33.25	33.3	-0.17	-0.51	207071.0	6898490.4	249
2014-07-17	34.2	34.2	33.4	33.47	-0.38	-1.12	248183.0	8352180.15	277
2014-07-16	33.7	34.2	33.55	33.85	0.16	0.47	289036.0	9803053.4	262
2014-07-15	33.7	34.0	33.55	33.69	0.03	0.09	195950.0	6607570.9	189
2014-07-14	33.85	34.0	33.4	33.66	-0.24	-0.71	396479.0	13356845.85	292
2014-07-13	33.85	34.0	33.55	33.9	0.02	0.06	197730.0	6672646.8	199
2014-07-10	34.0	34.0	33.7	33.88	-0.07	-0.21	195595.0	6614656.15	209
2014-07-09	34.2	34.2	33.85	33.95	-0.16	-0.47	253499.0	8621768.35	266
2014-07-08	34.2	34.35	34.0	34.11	-0.18	-0.52	232101.0	7920315.9	271
2014-07-07	34.2	34.5	34.0	34.29	0.16	0.47	257288.0	8805542.95	240
2014-07-06	34.5	34.5	33.85	34.13	-0.22	-0.64	575397.0	19686041.7	615
2014-07-03	34.0	35.4	34.0	34.35	1.11	3.34	1501636.0	52327887.15	1685
2014-07-02	32.95	33.4	32.95	33.24	0.19	0.57	199853.0	6641103.9	263
2014-07-01	32.75	33.25	32.45	33.05	0.14	0.43	285935.0	9415417.5	286
2014-06-30	33.85	33.85	32.95	32.91	-1.04	-3.06	647613.0	21543751.3	528
2014-06-29	34.65	34.8	33.7	33.95	-0.86	-2.47	544100.0	18595407.7	429
2014-06-26	34.95	35.25	34.65	34.81	0.04	0.12	430670.0	15087664.95	411
2014-06-25	34.65	34.95	34.35	34.77	0.28	0.81	611386.0	21209317.75	501
2014-06-24	34.0	34.95	33.7	34.49	0.54	1.59	822694.0	28395521.1	693
2014-06-23	34.0	34.0	33.55	33.95	0.15	0.44	557552.0	18835009.15	513
2014-06-22	33.1	34.65	33.1	33.8	0.62	1.87	818322.0	27837765.05	839
2014-06-19	33.1	33.55	32.95	33.18	0.16	0.48	262933.0	8734158.3	263
2014-06-18	32.95	33.25	32.6	33.02	0.14	0.43	193643.0	6379148.3	208
2014-06-17	32.6	33.25	32.15	32.88	0.36	1.11	488133.0	16007790.05	444
2014-06-16	33.7	34.2	32.0	32.52	-1.23	-3.64	447794.0	14849376.05	446
2014-06-15	33.1	34.5	32.45	33.75	0.47	1.41	534881.0	18040420.0	582
2014-06-12	33.25	33.7	33.25	33.28	0.04	0.12	323409.0	10820356.85	293
2014-06-11	33.4	33.7	32.6	33.24	-0.2	-0.6	384523.0	12780218.4	334
2014-06-10	33.55	33.7	32.95	33.44	-0.16	-0.48	356884.0	11923861.35	356
2014-06-09	32.95	33.85	32.6	33.6	0.65	1.97	522787.0	17460535.15	471
2014-06-08	34.35	34.5	31.35	32.95	-1.74	-5.02	843685.0	27582331.45	1033
2014-06-05	35.25	35.25	34.5	34.69	-0.44	-1.25	455747.0	15962707.8	457
2014-06-04	35.4	35.6	34.95	35.13	-0.45	-1.26	393951.0	13885254.7	409
2014-06-03	35.9	36.2	35.4	35.58	-0.28	-0.78	375679.0	13416276.3	395
2014-06-02	36.05	36.05	35.75	35.86	-0.03	-0.08	431318.0	15474014.1	382
2014-06-01	36.5	36.5	35.75	35.89	-0.28	-0.77	495419.0	17848487.8	502
2014-05-29	37.0	37.3	36.05	36.17	-0.86	-2.32	1080118.0	39546801.2	777
2014-05-28	37.15	37.3	36.85	37.03	0.09	0.24	376792.0	13960567.9	383
2014-05-27	37.3	37.3	36.85	36.94	-0.31	-0.83	410258.0	15229163.35	407
2014-05-26	37.6	37.6	37.15	37.25	0.1	0.27	305895.0	11411161.2	316
2014-05-25	36.65	37.45	36.35	37.15	-0.1	-0.27	456620.0	16886457.45	478
2014-05-22	37.75	37.9	37.15	37.25	-0.4	-1.06	714197.0	26844130.3	649
2014-05-21	37.6	37.9	37.3	37.65	0.22	0.59	815408.0	30659195.85	751
2014-05-20	37.6	38.1	37.3	37.43	-0.27	-0.72	870051.0	32605626.35	885
2014-05-19	37.6	38.4	37.15	37.7	0.25	0.67	2638190.0	99659386.35	2749
2014-05-18	37.0	37.6	36.85	37.45	0.46	1.24	846747.0	31571021.8	809
2014-05-15	37.3	37.45	36.85	36.99	-0.38	-1.02	631613.0	23407896.5	709
2014-05-14	36.35	37.6	36.2	37.37	1.17	3.23	2156765.0	79788469.8	1706
2014-05-13	36.05	36.35	36.05	36.2	0.12	0.33	511687.0	18493476.65	484
2014-05-12	36.05	36.5	35.9	36.08	0.11	0.31	771296.0	27890658.2	618
2014-05-11	36.05	36.2	35.75	35.97	0.03	0.08	561349.0	20191159.7	446
2014-05-08	36.05	36.5	35.9	35.94	0.07	0.2	623649.0	22538690.45	605
2014-05-07	35.9	36.2	35.75	35.87	0.04	0.11	529161.0	19010867.55	416
2014-05-06	36.2	36.5	35.75	35.83	-0.13	-0.36	612475.0	22104220.75	499
2014-05-05	36.05	36.05	35.75	35.96	0.1	0.28	416054.0	14948985.0	414
2014-05-04	35.9	36.35	35.75	35.86	-0.16	-0.44	648454.0	23358976.05	517
2014-05-01	36.2	36.5	35.9	36.02	-0.06	-0.17	349553.0	12658602.1	409
2014-04-30	36.35	36.5	35.9	36.08	-0.46	-1.26	567582.0	20516221.6	629
2014-04-29	37.15	37.3	36.5	36.54	-0.78	-2.09	742493.0	27425380.65	717
2014-04-28	38.1	38.25	37.15	37.32	-0.63	-1.66	957966.0	35947173.25	884
2014-04-27	37.45	38.55	37.3	37.95	0.9	2.43	1983167.0	75035620.0	1676
2014-04-24	37.3	37.3	36.5	37.05	-0.29	-0.78	768435.0	28408645.25	731
2014-04-23	37.3	37.9	37.15	37.34	0.26	0.7	1527079.0	57293115.85	1423
2014-04-22	36.2	37.3	36.05	37.08	0.88	2.43	1070373.0	39241114.25	963
2014-04-21	36.65	36.85	36.05	36.2	-0.49	-1.34	1534772.0	55752953.65	1187
2014-04-20	35.75	37.6	35.75	36.69	1.31	3.7	4017534.0	146971021.6	2625
2014-04-17	34.8	35.6	34.8	35.38	0.64	1.84	1294889.0	45491432.8	949
2014-04-16	34.8	35.1	34.5	34.74	-0.75	-2.11	1063656.0	37046224.25	907
2014-04-15	35.25	35.75	35.1	35.49	0.28	0.8	1115582.0	39575439.05	989
2014-04-14	35.25	36.05	35.1	35.21	0.1	0.28	1788694.0	63755374.55	1452
2014-04-13	34.2	35.6	34.0	35.11	0.78	2.27	2023704.0	70660945.95	1615
2014-04-10	34.2	34.5	33.7	34.33	0.31	0.91	1436710.0	49135408.75	1067
2014-04-09	34.0	35.1	33.4	34.02	0.16	0.47	2461611.0	84199056.15	1382
2014-04-08	34.2	34.2	33.55	33.86	-0.24	-0.7	1120311.0	37964480.55	803
2014-04-07	33.7	34.35	33.7	34.1	0.47	1.4	1413672.0	48198109.4	1058
2014-04-06	33.4	34.0	33.25	33.63	0.23	0.69	869469.0	29279633.35	616
2014-04-03	33.4	33.55	33.25	33.4	0.08	0.24	483753.0	16161463.0	341
2014-04-02	33.7	33.7	33.4	33.32	-0.39	-1.16	524125.0	17586372.15	358
2014-04-01	33.55	33.7	33.55	33.71	0.24	0.72	717392.0	24174415.65	444
2014-03-31	33.7	33.7	33.4	33.47	-0.31	-0.92	589280.0	19779495.1	414
2014-03-30	33.4	33.85	33.4	33.78	0.31	0.93	647767.0	21802498.1	476
2014-03-27	33.55	33.7	33.4	33.47	-0.16	-0.48	811139.0	27228169.15	480
2014-03-26	33.4	33.7	33.4	33.63	0.08	0.24	709587.0	23821272.25	364
2014-03-25	33.4	33.7	33.25	33.55	0.08	0.24	853566.0	28570918.85	506
2014-03-24	33.4	33.4	33.25	33.47	0.15	0.45	418173.0	13919608.2	345
2014-03-23	33.4	33.7	33.25	33.32	-0.08	-0.24	699539.0	23357369.8	493
2014-03-20	33.55	33.7	33.25	33.4	-0.15	-0.45	754851.0	25218553.8	550
2014-03-19	33.4	33.7	33.25	33.55	0.23	0.69	1548560.0	51876094.65	953
2014-03-18	33.4	33.4	33.25	33.32	-0.08	-0.24	553239.0	18429807.0	468
2014-03-17	33.55	33.7	33.25	33.4	0.0	0.0	491974.0	16462185.5	431
2014-03-16	33.4	33.7	33.4	33.4	-0.07	-0.21	456464.0	15309052.25	375
2014-03-13	33.55	33.7	33.4	33.47	0.0	0.0	488680.0	16401267.6	372
2014-03-12	33.4	33.85	33.25	33.47	-0.08	-0.24	845649.0	28431703.9	706
2014-03-11	33.4	33.7	33.4	33.55	0.0	0.0	351038.0	11760164.95	380
2014-03-10	33.7	33.85	33.55	33.55	-0.47	-1.38	739525.0	24923495.2	527
2014-03-09	33.7	34.0	33.7	34.02	0.39	1.16	738299.0	25047873.5	470
2014-03-06	33.7	33.85	33.55	33.63	-0.08	-0.24	490637.0	16536725.15	392
2014-03-05	33.55	34.2	32.95	33.71	0.24	0.72	880140.0	29649218.15	642
2014-03-04	33.4	33.7	33.25	33.47	0.15	0.45	448065.0	15018894.95	477
2014-03-03	33.25	33.4	32.75	33.32	-0.15	-0.45	434190.0	14363708.4	468
2014-03-02	33.7	33.7	33.4	33.47	-0.39	-1.15	466836.0	15664516.4	475
2014-02-27	33.85	34.0	33.7	33.86	-0.16	-0.47	320746.0	10871772.3	333
2014-02-26	34.0	34.2	33.7	34.02	-0.23	-0.67	440348.0	14933085.75	488
2014-02-25	34.5	34.5	34.0	34.25	-0.16	-0.46	539578.0	18441121.1	521
2014-02-24	34.0	34.65	33.85	34.41	0.39	1.15	1139555.0	39090152.6	941
2014-02-23	34.0	34.35	33.7	34.02	0.16	0.47	1340493.0	45693561.95	1060
2014-02-20	33.7	34.0	33.4	33.86	0.08	0.24	878160.0	29523973.25	837
2014-02-19	33.7	34.2	33.7	33.78	0.07	0.21	1140818.0	38638949.95	909
2014-02-18	34.2	34.2	33.55	33.71	-0.39	-1.14	1642766.0	55610072.85	1528
2014-02-17	33.4	34.5	32.95	34.1	0.55	1.64	4772714.0	161887564.5	3820
2014-02-16	32.15	33.55	31.85	33.55	1.64	5.14	1354187.0	44361404.2	850
2014-02-13	32.15	32.15	31.85	31.91	-0.39	-1.21	610128.0	19527547.1	374
2014-02-12	32.6	32.6	32.0	32.3	-0.08	-0.25	312640.0	10115776.55	266
2014-02-11	32.45	32.6	32.15	32.38	-0.16	-0.49	470767.0	15245955.5	275
2014-02-10	32.75	32.75	32.45	32.54	-0.31	-0.94	445348.0	14483281.35	432
2014-02-09	32.95	33.25	32.6	32.85	-0.08	-0.24	465041.0	15275939.15	455
2014-02-06	32.6	33.4	32.3	32.93	0.39	1.2	1292316.0	42598576.0	959
2014-02-05	31.85	32.75	31.85	32.54	0.86	2.71	860663.0	27814477.15	736
2014-02-04	31.7	31.85	31.35	31.68	-0.08	-0.25	207763.0	6566123.35	266
2014-02-03	31.85	32.0	31.7	31.76	-0.08	-0.25	236494.0	7526238.35	234
2014-02-02	32.0	32.3	31.85	31.84	0.0	0.0	209035.0	6691988.5	314
2014-01-30	32.3	32.3	31.85	31.84	-0.46	-1.42	267379.0	8566713.05	369
2014-01-29	32.75	32.75	32.15	32.3	-0.32	-0.98	529232.0	17157025.8	551
2014-01-28	32.75	33.1	32.6	32.62	-0.15	-0.46	310666.0	10173080.85	326
2014-01-27	32.45	32.95	32.45	32.77	0.23	0.71	351216.0	11473510.6	415
2014-01-26	32.45	32.6	32.3	32.54	-0.39	-1.18	228336.0	7429667.9	320
2014-01-23	32.0	33.7	32.0	32.93	0.86	2.68	860268.0	28413054.5	810
2014-01-22	31.85	32.45	31.7	32.07	0.23	0.72	608867.0	19450076.45	442
2014-01-21	31.85	32.45	31.85	31.84	-0.07	-0.22	236208.0	7566715.9	310
2014-01-20	31.85	32.15	31.7	31.91	0.0	0.0	238958.0	7612785.65	301
2014-01-19	32.15	32.15	31.85	31.91	-0.39	-1.21	233211.0	7470551.2	289
2014-01-16	32.45	32.6	32.3	32.3	-0.16	-0.49	195795.0	6340728.15	224
2014-01-15	32.6	32.6	32.3	32.46	-0.16	-0.49	233467.0	7572737.0	302
2014-01-14	32.6	32.6	32.6	32.62	0.08	0.25	197789.0	6455082.9	268
2014-01-13	32.75	32.95	32.6	32.54	-0.39	-1.18	302791.0	9913112.85	360
2014-01-12	32.75	32.95	32.6	32.93	0.0	0.0	338935.0	11139384.5	367
2014-01-09	33.1	33.1	32.75	32.93	-0.23	-0.69	233429.0	7674806.2	340
2014-01-08	33.25	33.25	32.95	33.16	0.0	0.0	397145.0	13122512.6	483
2014-01-07	32.75	33.7	32.75	33.16	0.54	1.66	903063.0	30133037.85	931
2014-01-06	32.6	32.75	32.45	32.62	-0.07	-0.21	254209.0	8295011.3	334
2014-01-05	32.95	32.95	32.6	32.69	-0.39	-1.18	376523.0	12328123.65	493
2014-01-02	33.25	33.25	32.95	33.08	-0.16	-0.48	366821.0	12091529.5	476
2014-01-01	33.4	33.4	33.1	33.24	-0.16	-0.48	391502.0	13043780.2	441
2013-12-31	33.25	33.4	33.1	33.4	0.24	0.72	357768.0	11898289.6	421
2013-12-30	33.4	33.4	32.95	33.16	-0.08	-0.24	508244.0	16819491.2	577
2013-12-29	33.7	33.7	33.25	33.24	-0.39	-1.16	533187.0	17807065.75	684
2013-12-26	33.85	34.0	33.4	33.63	-0.39	-1.15	1100630.0	37011388.3	1116
2013-12-25	34.35	34.95	33.85	34.02	-0.08	-0.23	2355363.0	81234636.0	2145
2013-12-24	33.7	34.35	33.4	34.1	0.7	2.1	1849735.0	62788543.95	2171
2013-12-23	35.4	35.6	33.4	33.4	-1.09	-3.16	4149510.0	142846610.0	4188
2013-12-22	34.5	34.5	34.5	34.49	3.12	9.95	844770.0	29134518.4	555
2013-12-19	32.15	32.15	31.35	31.37	-0.31	-0.98	902455.0	28551122.3	928
2013-12-18	32.0	32.3	31.35	31.68	0.0	0.0	1035466.0	33016274.3	1248
2013-12-17	30.75	33.25	30.65	31.68	1.25	4.11	4329343.0	139147503.55	3594
2013-12-16	29.95	30.6	29.85	30.43	0.55	1.84	1131099.0	34202917.85	762
2013-12-15	29.65	29.95	29.65	29.88	0.23	0.78	740494.0	22099632.2	487
2013-12-12	29.55	29.7	29.35	29.65	0.08	0.27	163989.0	4842814.9	185
2013-12-11	29.6	29.6	29.4	29.57	-0.08	-0.27	147458.0	4352527.5	195
2013-12-10	29.7	29.85	29.6	29.65	-0.08	-0.27	173852.0	5156892.35	165
2013-12-09	29.85	29.85	29.65	29.73	-0.08	-0.27	224945.0	6687103.25	161
2013-12-08	29.65	29.85	29.65	29.81	0.16	0.54	271267.0	8062367.2	186
2013-12-05	29.65	29.65	29.4	29.65	0.08	0.27	212220.0	6269000.1	191
2013-12-04	29.65	29.65	29.35	29.57	0.08	0.27	154144.0	4544885.6	152
2013-12-03	29.65	29.85	29.4	29.49	-0.16	-0.54	347024.0	10304412.55	237
2013-12-02	29.7	29.85	29.6	29.65	-0.16	-0.54	260168.0	7726433.7	221
2013-12-01	29.7	29.95	29.65	29.81	0.16	0.54	294686.0	8765005.25	268
2013-11-28	29.7	29.85	29.65	29.65	0.0	0.0	166666.0	4950169.9	210
2013-11-27	29.6	29.7	29.6	29.65	0.08	0.27	206302.0	6117890.9	197
2013-11-26	29.7	30.0	29.6	29.57	-0.08	-0.27	300010.0	8949755.1	361
2013-11-25	29.9	29.9	29.65	29.65	-0.23	-0.77	186000.0	5531951.1	197
2013-11-24	29.95	29.95	29.85	29.88	0.07	0.23	208609.0	6233543.1	218
2013-11-21	29.95	30.25	29.85	29.81	-0.15	-0.5	499561.0	15036626.4	453
2013-11-20	29.65	30.2	29.65	29.96	0.31	1.05	272529.0	8157969.9	292
2013-11-19	29.9	29.9	29.55	29.65	-0.31	-1.03	204950.0	6083511.9	243
2013-11-18	29.9	29.95	29.85	29.96	0.15	0.5	152273.0	4549570.65	157
2013-11-17	29.9	29.95	29.7	29.81	0.0	0.0	162630.0	4851872.45	164
2013-11-14	29.85	29.9	29.65	29.81	0.0	0.0	192344.0	5727975.65	198
2013-11-13	29.95	29.95	29.85	29.81	-0.15	-0.5	202496.0	6045914.45	226
2013-11-12	30.2	30.25	29.9	29.96	-0.24	-0.79	303339.0	9123885.1	248
2013-11-11	30.15	30.45	29.95	30.2	0.08	0.27	321432.0	9716570.95	255
2013-11-10	30.15	30.5	30.0	30.12	-0.08	-0.26	656519.0	19844528.25	528
2013-11-07	29.9	30.75	29.9	30.2	0.32	1.07	1114569.0	33853674.9	826
2013-11-06	29.9	29.95	29.85	29.88	0.0	0.0	245692.0	7341397.7	261
2013-11-05	29.65	29.95	29.65	29.88	0.07	0.23	248826.0	7425794.0	191
2013-11-04	29.6	29.85	29.6	29.81	0.0	0.0	194688.0	5776306.35	185
2013-11-03	29.9	29.95	29.65	29.81	0.0	0.0	198273.0	5917841.75	217
2013-10-31	29.7	30.0	29.65	29.81	0.0	0.0	311929.0	9294536.05	319
2013-10-30	29.95	30.0	29.65	29.81	-0.07	-0.23	392003.0	11710934.65	290
2013-10-29	29.95	30.0	29.85	29.88	-0.16	-0.53	170402.0	5091901.9	191
2013-10-28	30.15	30.2	29.85	30.04	-0.23	-0.76	386761.0	11599529.75	353
2013-10-27	30.45	30.65	30.2	30.27	0.23	0.77	384829.0	11685560.8	442
2013-10-24	30.2	30.25	29.85	30.04	-0.16	-0.53	137868.0	4145026.6	170
2013-10-23	30.2	30.5	30.15	30.2	0.08	0.27	265051.0	8028381.0	278
2013-10-22	29.9	30.25	29.85	30.12	0.24	0.8	230574.0	6918777.7	261
2013-10-21	29.9	29.95	29.7	29.88	-0.08	-0.27	116107.0	3467093.0	206
2013-10-20	30.15	30.2	29.85	29.96	0.39	1.32	276244.0	8280290.9	354
2013-10-10	29.55	29.6	29.3	29.57	0.23	0.78	197881.0	5816865.3	256
2013-10-09	29.55	29.6	29.1	29.34	-0.08	-0.27	263766.0	7762178.65	255
2013-10-08	29.3	29.9	29.2	29.42	0.32	1.1	648389.0	19158972.05	587
2013-10-07	29.65	29.85	29.1	29.1	-0.71	-2.38	225289.0	6656382.8	301
2013-10-06	30.65	30.65	28.9	29.81	-1.01	-3.28	469740.0	14020297.0	565
2013-10-03	31.25	31.25	30.6	30.82	-0.47	-1.5	558967.0	17303354.1	476
2013-10-02	31.5	31.5	31.25	31.29	-0.23	-0.73	214306.0	6721221.9	201
2013-10-01	31.35	31.7	31.2	31.52	0.08	0.25	195572.0	6148106.5	220
2013-09-30	31.7	31.7	31.35	31.44	-0.24	-0.76	204566.0	6449049.7	211
2013-09-29	31.85	32.0	31.7	31.68	-0.23	-0.72	159396.0	5059684.1	173
2013-09-26	32.15	32.45	31.85	31.91	-0.16	-0.5	486210.0	15607565.95	432
2013-09-25	31.85	32.3	31.7	32.07	0.39	1.23	1015755.0	32499592.0	646
2013-09-24	31.7	32.15	31.7	31.68	-0.08	-0.25	525517.0	16711438.8	419
2013-09-19	31.85	32.0	31.7	31.76	-0.15	-0.47	515121.0	16385607.45	428
2013-09-18	32.15	32.15	31.7	31.91	-0.16	-0.5	536074.0	17029706.65	475
2013-09-17	31.85	32.15	31.35	32.07	0.31	0.98	775455.0	24615599.25	499
2013-09-16	31.35	31.85	31.25	31.76	0.32	1.02	702272.0	22184925.1	582
2013-09-15	31.7	31.85	30.95	31.44	0.31	1.0	1417097.0	44337769.05	982
2013-09-12	30.5	31.35	30.15	31.13	0.78	2.57	1799863.0	55797270.15	1431
2013-09-11	30.6	30.9	29.9	30.35	0.0	0.0	1209033.0	36826325.3	764
2013-09-10	29.1	30.35	28.95	30.35	2.1	7.43	1182936.0	35197363.3	1001
2013-09-09	28.7	28.7	27.8	28.25	-0.31	-1.09	457937.0	12873947.85	477
2013-09-08	28.7	29.35	28.4	28.56	0.16	0.56	315740.0	9071484.65	311
2013-09-05	28.8	29.2	27.65	28.4	-0.47	-1.63	623766.0	17735691.2	587
2013-09-04	29.6	29.6	28.8	28.87	-0.55	-1.87	413681.0	12043627.6	489
2013-09-03	30.75	30.9	29.1	29.42	-1.17	-3.82	1061168.0	31696703.45	826
2013-09-02	30.35	31.35	30.25	30.59	0.47	1.56	1238932.0	37960059.65	1099
2013-09-01	30.0	30.5	29.9	30.12	0.63	2.14	351738.0	10599621.45	385
2013-08-29	29.65	30.9	29.55	29.49	0.07	0.24	485907.0	14526077.2	503
2013-08-28	28.7	29.6	28.4	29.42	0.08	0.27	489462.0	14286055.05	597
2013-08-27	32.0	32.0	29.2	29.34	-3.04	-9.39	625626.0	18952060.55	697
2013-08-26	32.45	32.95	32.15	32.38	-0.08	-0.25	692977.0	22613081.95	619
2013-08-25	32.6	32.95	32.45	32.46	-0.23	-0.7	545939.0	17876425.45	430
2013-08-22	32.75	32.95	32.6	32.69	-0.08	-0.24	262132.0	8588730.9	260
2013-08-21	32.75	32.95	32.6	32.77	0.0	0.0	509758.0	16752467.3	373
2013-08-20	32.6	32.95	32.45	32.77	0.08	0.24	600375.0	19638330.2	512
2013-08-19	32.95	33.25	32.6	32.69	-0.31	-0.94	839163.0	27539435.8	878
2013-08-18	32.75	33.25	32.6	33.0	0.23	0.7	559880.0	18390559.85	817
2013-08-15	32.75	32.95	32.6	32.77	0.15	0.46	230606.0	7554459.8	259
2013-08-14	32.6	32.95	32.6	32.62	-0.15	-0.46	124083.0	4056616.65	152
2013-08-13	32.6	32.75	32.6	32.77	0.23	0.71	219628.0	7167161.7	226
2013-08-05	32.6	32.75	32.45	32.54	0.0	0.0	281202.0	9180211.9	298
2013-08-04	32.3	32.75	32.3	32.54	0.0	0.0	193405.0	6300408.3	266
2013-08-01	32.6	32.95	32.15	32.54	0.08	0.25	441742.0	14389311.65	421
2013-07-31	32.3	33.4	32.3	32.46	0.16	0.5	722361.0	23743100.75	730
2013-07-30	31.7	32.45	31.7	32.3	0.62	1.96	374918.0	12084258.0	403
2013-07-29	32.0	32.0	31.5	31.68	-0.23	-0.72	163407.0	5178508.15	236
2013-07-28	32.3	32.45	31.85	31.91	-0.24	-0.75	199688.0	6416032.3	215
2013-07-25	32.3	32.6	32.15	32.15	-0.07	-0.22	293060.0	9473698.7	304
2013-07-24	32.15	32.6	32.0	32.22	0.15	0.47	467712.0	15126368.5	388
2013-07-23	31.85	32.45	31.85	32.07	0.23	0.72	460985.0	14835638.7	418
2013-07-22	31.5	32.0	31.35	31.84	0.47	1.5	764667.0	24281588.25	552
2013-07-21	31.1	31.5	31.1	31.37	0.47	1.52	405790.0	12699670.5	362
2013-07-18	31.1	31.1	30.85	30.9	-0.23	-0.74	164988.0	5109745.6	192
2013-07-17	31.2	31.2	30.95	31.13	-0.08	-0.26	137956.0	4290250.35	165
2013-07-16	31.15	31.2	31.15	31.21	0.08	0.26	57211.0	1781447.95	86
2013-07-15	31.15	31.2	31.1	31.13	0.0	0.0	81976.0	2551370.25	122
2013-07-14	31.25	31.25	31.1	31.13	-0.08	-0.26	198883.0	6191663.45	176
2013-07-11	31.2	31.35	31.15	31.21	0.08	0.26	201849.0	6313289.95	193
2013-07-10	31.2	31.25	30.85	31.13	-0.08	-0.26	217323.0	6770679.5	162
2013-07-09	31.2	31.25	31.1	31.21	0.08	0.26	173926.0	5426608.05	234
2013-07-08	31.25	31.35	31.1	31.13	-0.16	-0.51	222156.0	6939187.95	282
2013-07-07	31.35	31.35	31.2	31.29	0.08	0.26	307626.0	9637472.3	301
2013-07-04	31.2	31.35	31.15	31.21	0.08	0.26	289622.0	9044286.7	286
2013-07-03	31.25	31.35	31.1	31.13	-0.08	-0.26	340768.0	10634119.4	321
2013-07-02	31.2	31.35	31.15	31.21	0.0	0.0	236774.0	7395935.1	260
2013-07-01	31.2	31.35	30.95	31.21	0.16	0.52	243845.0	7601857.4	271
2013-06-30	30.9	31.35	30.75	31.05	-0.24	-0.77	300543.0	9343194.1	365
2013-06-26	31.7	31.85	31.2	31.29	-0.47	-1.48	311728.0	9878987.15	327
2013-06-25	31.85	32.15	31.7	31.76	-0.15	-0.47	196319.0	6256912.0	265
2013-06-24	32.3	32.45	31.5	31.91	-0.31	-0.96	609269.0	19495578.15	610
2013-06-23	31.85	32.3	31.7	32.22	0.54	1.7	650665.0	20788413.05	628
2013-06-22	31.2	32.15	30.75	31.68	0.31	0.99	709686.0	22433824.5	592
2013-06-19	31.7	31.85	31.2	31.37	-0.31	-0.98	381238.0	12032190.45	483
2013-06-18	31.85	32.15	31.35	31.68	0.16	0.51	568460.0	18045030.3	519
2013-06-17	30.75	31.85	30.6	31.52	1.09	3.58	644344.0	20058950.85	665
2013-06-16	30.15	31.1	29.6	30.43	0.39	1.3	819663.0	24764643.75	891
2013-06-15	32.95	32.95	29.9	30.04	-3.12	-9.41	614180.0	19440546.05	783
2013-06-12	33.1	33.55	33.1	33.16	0.08	0.24	403233.0	13407209.6	394
2013-06-11	33.25	33.25	32.95	33.08	0.0	0.0	261493.0	8674379.0	336
2013-06-10	33.4	33.7	33.1	33.08	-0.24	-0.72	575919.0	19220997.2	575
2013-06-09	33.4	33.4	33.25	33.32	-0.15	-0.45	272773.0	9106029.8	336
2013-06-08	33.4	33.7	33.1	33.47	0.0	0.0	299966.0	10040974.0	379
2013-06-05	33.25	33.85	33.25	33.47	0.07	0.21	581869.0	19564596.85	599
2013-06-04	33.85	33.85	33.25	33.4	-0.46	-1.36	431713.0	14459111.75	480
2013-06-03	33.7	34.0	33.55	33.86	0.23	0.68	372260.0	12570422.35	379
2013-06-02	33.7	33.7	33.4	33.63	0.0	0.0	366651.0	12294907.0	345
2013-06-01	33.4	33.7	32.95	33.63	-0.15	-0.44	357669.0	11965522.05	457
2013-05-29	34.2	34.2	33.55	33.78	-0.4	-1.17	559583.0	18933787.95	625
2013-05-28	34.2	34.5	34.2	34.18	0.16	0.47	390678.0	13376594.95	336
2013-05-27	34.35	34.5	34.0	34.02	-0.39	-1.13	451511.0	15425743.0	462
2013-05-26	34.5	34.65	34.2	34.41	-0.15	-0.43	344247.0	11863208.0	373
2013-05-25	34.8	34.8	34.2	34.56	-0.4	-1.14	700180.0	24145386.75	757
2013-05-22	34.65	35.4	34.5	34.96	0.32	0.92	1565212.0	54820606.35	1436
2013-05-21	34.8	34.95	34.5	34.64	0.08	0.23	683538.0	23703182.15	711
2013-05-20	34.2	34.95	33.55	34.56	0.46	1.35	1316256.0	45342613.55	1322
2013-05-19	33.85	34.5	33.4	34.1	0.24	0.71	1087184.0	37058688.05	1069
2013-05-18	33.1	34.2	32.45	33.86	1.09	3.33	871337.0	28982596.5	903
2013-05-15	32.75	33.25	30.9	32.77	-0.7	-2.09	864490.0	27469001.95	848
2013-05-14	34.8	35.25	32.95	33.47	-1.26	-3.63	650712.0	22352029.75	706
2013-05-13	35.25	35.6	34.5	34.73	-1.01	-2.83	855127.0	29833489.95	834
2013-05-12	35.75	36.05	35.6	35.74	-0.23	-0.64	377060.0	13497740.4	481
2013-05-11	36.05	36.35	35.9	35.97	0.08	0.22	581561.0	20998007.6	611
2013-05-08	35.6	36.5	35.6	35.89	0.31	0.87	792375.0	28495122.35	914
2013-05-07	36.35	36.5	35.6	35.58	-1.09	-2.97	877095.0	31570140.65	1027
2013-05-06	37.0	37.15	35.9	36.67	-0.32	-0.87	1468805.0	53479367.1	1616
2013-05-05	34.95	37.15	34.95	36.99	1.96	5.6	2212713.0	79808256.65	2033
2013-05-04	34.95	35.25	34.8	35.03	0.3	0.86	567786.0	19852554.5	455
2013-05-01	34.95	34.95	34.8	34.73	-0.15	-0.43	340250.0	11841387.95	422
2013-04-30	34.5	35.6	34.5	34.88	0.32	0.93	1412225.0	49534830.95	1264
2013-04-29	34.65	34.8	34.5	34.56	-0.08	-0.23	380831.0	13190608.7	397
2013-04-28	34.5	34.8	34.5	34.64	0.0	0.0	400715.0	13910263.4	430
2013-04-27	34.95	34.95	34.5	34.64	0.15	0.43	416204.0	14436678.55	541
2013-04-24	35.1	35.1	34.35	34.49	-0.62	-1.77	764442.0	26455694.6	670
2013-04-23	35.1	35.25	34.8	35.11	-0.23	-0.65	879804.0	30825763.35	690
2013-04-22	34.2	35.25	34.0	35.34	1.16	3.39	808957.0	27804531.35	607
2013-04-21	34.35	34.35	34.0	34.18	-0.15	-0.44	729781.0	24921439.65	685
2013-04-20	34.2	34.65	34.2	34.33	-0.16	-0.46	418934.0	14403810.45	572
2013-04-17	36.05	36.05	34.2	34.49	-1.32	-3.69	840255.0	29096696.3	887
2013-04-16	36.35	36.35	35.75	35.81	-0.78	-2.13	404838.0	14577262.35	583
2013-04-15	37.15	37.6	36.5	36.59	-0.4	-1.08	825544.0	30689560.8	880
2013-04-14	36.2	37.6	36.05	36.99	0.63	1.73	1712487.0	63492700.2	1664
2013-04-13	35.25	36.5	35.1	36.36	1.09	3.09	1083998.0	39006741.45	1031
2013-04-10	35.4	35.6	34.95	35.27	-0.15	-0.42	518753.0	18307827.2	596
2013-04-09	36.2	36.65	35.4	35.42	-0.78	-2.15	671536.0	24147016.25	831
2013-04-08	35.25	36.5	35.25	36.2	0.86	2.43	1180225.0	42471314.05	1174
2013-04-07	35.25	35.25	34.95	35.34	0.15	0.43	359758.0	12643562.1	450
2013-04-06	35.6	35.9	34.95	35.19	-0.39	-1.1	641992.0	22631364.5	649
2013-04-03	35.75	35.9	35.25	35.58	0.16	0.45	691152.0	24602903.4	778
2013-04-02	34.8	35.75	34.8	35.42	0.69	1.99	925219.0	32641018.6	1074
2013-04-01	34.95	35.1	34.8	34.73	-0.07	-0.2	336731.0	11773606.45	434
2013-03-31	34.5	35.25	34.35	34.8	0.31	0.9	795755.0	27730374.5	906
2013-03-30	34.5	34.8	34.2	34.49	0.0	0.0	469410.0	16229405.65	589
2013-03-27	34.5	34.65	34.35	34.49	0.0	0.0	286282.0	9864371.0	387
2013-03-26	34.95	34.95	34.5	34.49	-0.39	-1.12	246679.0	8574798.45	397
2013-03-25	34.95	34.95	34.8	34.88	0.08	0.23	404337.0	14102607.4	510
2013-03-24	35.25	35.9	34.8	34.8	-0.47	-1.33	1111423.0	39341258.85	1200
2013-03-23	34.5	35.25	34.5	35.27	0.78	2.26	1125740.0	39289986.55	778
2013-03-20	34.2	34.5	34.0	34.49	0.47	1.38	389052.0	13312271.15	511
2013-03-19	33.7	34.2	33.7	34.02	0.31	0.92	372808.0	12665813.15	416
2013-03-18	33.7	33.85	33.55	33.71	-0.07	-0.21	252815.0	8525780.0	390
2013-03-17	33.85	34.0	33.7	33.78	0.07	0.21	260150.0	8801050.2	296
2013-03-16	33.7	34.2	33.7	33.71	0.16	0.48	264128.0	8930481.2	325
2013-03-13	33.4	33.55	32.6	33.55	0.08	0.24	283387.0	9419085.3	408
2013-03-12	34.2	34.2	33.4	33.47	-0.78	-2.28	215648.0	7308122.25	303
2013-03-11	34.0	34.5	34.0	34.25	0.3	0.88	317677.0	10869902.95	407
2013-03-10	34.0	34.2	33.85	33.95	0.0	0.0	230693.0	7832415.1	262
2013-03-09	34.2	34.2	33.85	33.95	0.09	0.27	174246.0	5932824.65	263
2013-03-06	34.2	34.2	33.85	33.86	0.08	0.24	368375.0	12536368.05	404
2013-03-05	33.7	33.85	33.7	33.78	0.15	0.45	134650.0	4541124.45	204
2013-03-04	34.2	34.35	33.55	33.63	-0.32	-0.94	214586.0	7259425.65	321
2013-03-03	34.35	34.5	33.85	33.95	-0.23	-0.67	377551.0	12920620.8	477
2013-03-02	34.2	34.5	34.2	34.18	0.08	0.23	168524.0	5775320.45	275
2013-02-27	34.2	34.35	34.2	34.1	0.0	0.0	140284.0	4796032.55	257
2013-02-26	34.5	34.5	34.0	34.1	-0.46	-1.33	263641.0	9033562.55	389
2013-02-25	34.5	34.8	34.5	34.56	0.0	0.0	199026.0	6873428.35	282
2013-02-24	34.8	34.95	34.5	34.56	-0.17	-0.49	279016.0	9683441.95	348
2013-02-23	34.65	35.1	34.65	34.73	-0.07	-0.2	298770.0	10417175.0	364
2013-02-20	34.95	35.1	34.65	34.8	-0.16	-0.46	415522.0	14469198.25	496
2013-02-19	35.25	35.75	34.8	34.96	-0.23	-0.65	566682.0	19909934.65	874
2013-02-18	34.65	35.9	34.65	35.19	0.55	1.59	1219965.0	43191493.7	1656
2013-02-17	34.35	34.65	34.2	34.64	0.31	0.9	484815.0	16704773.1	559
2013-02-16	34.5	34.5	34.2	34.33	0.08	0.23	147916.0	5085535.2	285
2013-02-13	34.2	34.5	34.2	34.25	0.0	0.0	274463.0	9423799.15	406
2013-02-12	34.65	34.65	34.0	34.25	-0.31	-0.9	334219.0	11438878.95	522
2013-02-11	34.2	34.95	34.2	34.56	0.46	1.35	375152.0	12981359.8	622
2013-02-10	34.2	34.35	34.0	34.1	-0.08	-0.23	168691.0	5763093.45	340
2013-02-09	34.8	34.95	34.2	34.18	-0.46	-1.33	231005.0	7974222.45	446
2013-02-06	35.25	35.4	34.5	34.64	-0.24	-0.69	387686.0	13543346.45	609
2013-02-05	35.4	35.4	34.65	34.88	-0.7	-1.97	494478.0	17351895.85	779
2013-02-04	36.5	36.5	35.6	35.58	-0.94	-2.57	650236.0	23408074.9	785
2013-02-03	36.05	37.3	36.05	36.52	0.16	0.44	1081273.0	39443482.0	1253
2013-02-02	34.95	36.5	34.95	36.36	1.4	4.0	1075218.0	38541046.85	1302
2013-01-30	34.95	35.1	34.8	34.96	-0.15	-0.43	293009.0	10234777.05	388
2013-01-29	34.8	35.4	34.8	35.11	0.31	0.89	360074.0	12604101.45	496
2013-01-28	34.95	34.95	34.65	34.8	-0.08	-0.23	217952.0	7583345.4	305
2013-01-27	34.95	34.95	34.8	34.88	-0.15	-0.43	195989.0	6846834.1	307
2013-01-26	34.95	35.1	34.8	35.03	0.0	0.0	236420.0	8261310.1	312
2013-01-23	35.25	35.25	34.8	35.03	-0.24	-0.68	266240.0	9342796.35	389
2013-01-22	35.4	35.4	34.95	35.27	-0.15	-0.42	313620.0	11033358.85	374
2013-01-21	35.6	35.75	35.25	35.42	-0.16	-0.45	266715.0	9450017.65	434
2013-01-20	35.9	35.9	35.6	35.58	-0.31	-0.86	358507.0	12803951.7	361
2013-01-19	35.9	35.9	35.75	35.89	0.15	0.42	252345.0	9041237.9	392
2013-01-16	36.05	36.05	35.6	35.74	-0.15	-0.42	287197.0	10291578.65	498
2013-01-15	35.6	36.5	35.6	35.89	0.47	1.33	1519539.0	54735185.55	1632
2013-01-14	35.6	35.75	35.4	35.42	-0.16	-0.45	203720.0	7250174.95	280
2013-01-13	35.6	35.75	35.25	35.58	0.07	0.2	199292.0	7070473.1	361
2013-01-12	35.9	35.9	35.4	35.51	-0.23	-0.64	353955.0	12628339.2	514
2013-01-09	36.05	36.05	35.6	35.74	-0.15	-0.42	242544.0	8681627.5	408
2013-01-08	36.05	36.5	35.6	35.89	0.0	0.0	857868.0	30967595.95	907
2013-01-07	35.75	35.9	35.6	35.89	0.15	0.42	292405.0	10443334.85	406
2013-01-06	35.75	35.9	35.6	35.74	0.0	0.0	267348.0	9545348.65	399
2013-01-05	36.05	36.05	35.6	35.74	-0.23	-0.64	472521.0	16946231.15	631
2013-01-02	35.6	36.2	35.4	35.97	0.63	1.78	622231.0	22270065.6	734
2013-01-01	35.75	35.75	35.25	35.34	0.15	0.43	375401.0	13342536.75	428
2012-12-31	35.6	35.75	34.8	35.19	-0.32	-0.9	362731.0	12810916.85	584
2012-12-30	36.35	36.35	35.25	35.51	-0.85	-2.34	692791.0	24800557.95	929
2012-12-29	36.5	36.85	36.35	36.36	-0.23	-0.63	578348.0	21175900.35	767
2012-12-26	36.85	37.15	36.5	36.59	-0.16	-0.44	659902.0	24214127.5	1040
2012-12-25	37.3	37.6	36.5	36.75	-0.39	-1.05	1080709.0	40139073.9	1447
2012-12-24	38.4	38.4	37.15	37.14	-1.01	-2.65	2034053.0	76406027.7	2431
2012-12-23	40.1	41.65	38.1	38.15	-1.49	-3.76	3810413.0	151539728.8	3695
2012-12-22	38.7	41.05	37.0	39.64	0.78	2.01	4214963.0	164037930.8	4226
2012-12-19	35.75	39.0	35.75	38.86	3.2	8.97	3031042.0	113022671.4	2781
2012-12-18	35.6	35.75	35.4	35.66	0.32	0.91	508220.0	18078987.4	619
2012-12-17	35.25	35.75	35.25	35.34	-0.08	-0.23	298696.0	10561426.0	529
2012-12-16	35.4	36.05	35.25	35.42	0.0	0.0	1412844.0	49643058.95	1181
2012-12-15	35.25	35.6	34.95	35.42	0.62	1.78	681289.0	24009947.1	765
2012-12-12	34.95	34.95	34.5	34.8	0.16	0.46	398292.0	13841917.1	453
2012-12-11	34.8	34.8	34.5	34.64	-0.09	-0.26	278905.0	9654408.2	357
2012-12-10	34.8	35.25	34.2	34.73	-0.15	-0.43	399124.0	13913005.35	521
2012-12-09	35.6	35.6	34.65	34.88	-0.31	-0.88	495250.0	17394820.5	546
2012-12-08	34.8	35.6	34.8	35.19	0.7	2.03	586116.0	20546378.7	624
2012-12-05	34.35	34.65	34.2	34.49	0.08	0.23	300125.0	10317233.15	340
2012-12-04	34.5	34.8	34.2	34.41	-0.15	-0.43	236617.0	8145940.9	399
2012-12-03	33.7	34.8	33.7	34.56	0.78	2.31	771190.0	26528318.7	861
2012-12-02	33.85	34.0	33.4	33.78	0.07	0.21	530347.0	17907019.6	616
2012-12-01	34.0	34.0	33.4	33.71	1.02	3.12	429230.0	14469403.25	569
2012-11-28	32.15	33.25	32.15	32.69	0.47	1.46	618053.0	20167829.9	700
2012-11-27	32.95	33.7	32.0	32.22	-1.33	-3.96	642032.0	21132934.45	904
2012-11-26	34.2	34.35	31.85	33.55	-0.63	-1.84	687453.0	22677924.6	928
2012-11-25	35.75	36.05	33.55	34.18	-1.48	-4.15	772906.0	27037829.7	1130
2012-11-24	35.6	35.9	35.4	35.66	0.55	1.57	393648.0	13997444.55	540
2012-11-21	35.25	36.85	34.95	35.11	-0.23	-0.65	751501.0	26884527.6	1113
2012-11-20	35.75	35.75	34.65	35.34	-0.17	-0.48	432989.0	15249436.6	738
2012-11-19	36.35	36.85	34.65	35.51	-0.69	-1.91	473830.0	16930017.6	771
2012-11-18	36.5	36.85	36.05	36.2	-0.24	-0.66	432002.0	15746856.55	635
2012-11-17	36.85	36.85	36.05	36.44	-0.08	-0.22	335608.0	12202620.9	628
2012-11-14	37.3	37.6	36.35	36.52	-0.47	-1.27	961700.0	35769546.1	1144
2012-11-13	37.3	37.3	36.85	36.99	0.16	0.43	443841.0	16402940.4	576
2012-11-12	37.0	37.3	36.5	36.83	-0.24	-0.65	438564.0	16213379.25	644
2012-11-11	37.75	37.9	37.0	37.07	-0.54	-1.44	491141.0	18386926.65	835
2012-11-10	37.3	38.4	37.15	37.61	0.16	0.43	1008187.0	38251145.6	1300
2012-11-07	36.35	39.0	36.35	37.45	1.33	3.68	3203990.0	121572423.7	3592
2012-11-06	36.05	36.5	35.9	36.12	0.07	0.19	467044.0	16891859.75	632
2012-11-05	36.05	36.2	36.05	36.05	-0.07	-0.19	470527.0	16958784.55	671
2012-11-04	36.05	36.35	35.75	36.12	0.0	0.0	893544.0	32159026.9	1142
2012-11-03	36.35	36.35	35.75	36.12	-0.24	-0.66	751078.0	27064200.45	952
2012-10-24	35.9	36.5	35.6	36.36	0.39	1.08	498177.0	18064862.95	632
2012-10-23	36.05	36.5	36.05	35.97	-0.23	-0.64	281465.0	10200017.1	462
2012-10-22	36.5	37.0	35.9	36.2	-0.32	-0.88	429977.0	15632446.55	635
2012-10-21	36.85	37.15	36.05	36.52	-0.38	-1.03	424580.0	15571212.0	729
2012-10-20	36.5	37.15	36.35	36.9	0.31	0.85	398786.0	14639970.7	695
2012-10-17	36.35	36.85	36.35	36.59	0.47	1.3	597777.0	21901485.25	972
2012-10-16	35.9	36.35	35.75	36.12	0.07	0.19	548563.0	19779796.85	806
2012-10-15	35.6	36.05	35.4	36.05	0.78	2.21	604685.0	21594567.85	780
2012-10-14	35.4	35.9	35.1	35.27	-0.15	-0.42	433661.0	15402123.05	693
2012-10-13	37.0	37.0	34.65	35.42	-1.72	-4.63	667843.0	23745635.75	869
2012-10-10	37.3	37.9	36.85	37.14	0.31	0.84	1285813.0	48070292.4	1570
2012-10-09	36.05	37.0	36.05	36.83	0.54	1.49	780994.0	28524078.6	842
2012-10-08	36.5	36.5	36.05	36.29	-0.38	-1.04	290593.0	10569603.3	468
2012-10-07	37.15	37.15	36.2	36.67	-0.32	-0.87	532569.0	19448774.5	696
2012-10-06	36.85	37.3	36.5	36.99	0.47	1.29	616703.0	22682064.4	752
2012-10-03	37.15	37.15	36.05	36.52	-0.7	-1.88	501564.0	18314017.1	758
2012-10-02	36.35	37.6	36.2	37.22	0.93	2.56	1178495.0	43638465.1	1313
2012-10-01	35.9	36.5	35.75	36.29	0.4	1.11	388772.0	14070840.85	530
2012-09-30	36.2	36.5	35.1	35.89	-0.31	-0.86	494031.0	17751869.95	742
2012-09-29	37.3	37.6	35.6	36.2	-1.1	-2.95	523191.0	19313835.0	848
2012-09-26	38.55	38.55	37.15	37.3	-1.16	-3.02	594858.0	22534672.95	836
2012-09-25	38.7	38.85	38.25	38.46	-0.09	-0.23	381587.0	14668324.45	579
2012-09-24	38.85	38.85	37.9	38.55	-0.08	-0.21	524049.0	20150473.05	846
2012-09-22	38.85	38.85	38.1	38.63	-0.07	-0.18	562555.0	21628065.65	813
2012-09-19	39.5	39.5	38.4	38.7	-0.63	-1.6	635568.0	24762899.8	851
2012-09-18	39.8	39.8	39.15	39.33	-0.62	-1.55	657426.0	25910262.7	825
2012-09-17	40.55	40.75	39.65	39.95	-0.47	-1.16	1364369.0	54906157.9	1323
2012-09-16	39.95	41.65	39.95	40.42	0.63	1.58	2468836.0	100838335.6	2521
2012-09-15	39.35	40.25	39.15	39.79	0.78	2.0	1208132.0	47971701.7	1183
2012-09-12	39.35	39.65	38.85	39.01	-0.16	-0.41	932835.0	36610018.65	948
2012-09-11	39.15	39.5	38.85	39.17	0.16	0.41	863790.0	33794892.3	947
2012-09-10	39.8	39.8	38.4	39.01	-0.94	-2.35	1450771.0	56583856.0	1531
2012-09-09	40.75	41.2	39.5	39.95	-0.47	-1.16	2419642.0	97873610.3	2217
2012-09-08	39.0	41.65	38.85	40.42	2.11	5.51	3428000.0	137016536.05	2987
2012-09-05	38.4	38.85	38.4	38.31	-0.24	-0.62	735499.0	28392234.3	999
2012-09-04	38.7	38.85	38.25	38.55	-0.15	-0.39	744936.0	28610654.8	1037
2012-09-03	38.85	38.85	38.4	38.7	0.07	0.18	644369.0	24915747.6	730
2012-09-02	38.7	38.7	38.25	38.63	0.08	0.21	469178.0	18062358.45	639
2012-09-01	38.7	39.0	38.4	38.55	-0.08	-0.21	501553.0	19411515.75	722
2012-08-29	38.85	38.85	38.25	38.63	-0.23	-0.59	539541.0	20791104.25	854
2012-08-28	39.15	39.8	38.55	38.86	-0.07	-0.18	1317379.0	51473082.55	1477
2012-08-27	38.85	39.8	38.7	38.93	0.3	0.78	1620008.0	63365110.35	1732
2012-08-26	37.75	38.85	37.3	38.63	1.02	2.71	1720018.0	65813385.85	1868
2012-08-25	36.85	37.9	36.65	37.61	1.41	3.9	654186.0	24374578.7	988
2012-08-15	35.9	36.85	35.9	36.2	0.31	0.86	494957.0	18021271.5	848
2012-08-14	36.5	36.65	35.9	35.89	-0.63	-1.73	503473.0	18256806.55	758
2012-08-13	37.6	37.6	36.5	36.52	-1.09	-2.9	884932.0	32795878.85	1097
2012-08-12	38.25	38.4	37.45	37.61	-0.7	-1.83	442134.0	16708052.4	686
2012-08-11	38.4	38.4	38.25	38.31	0.23	0.6	674367.0	25856644.7	850
2012-08-08	38.55	38.7	37.9	38.08	-0.15	-0.39	571989.0	21892223.25	886
2012-08-07	38.1	39.0	38.1	38.23	0.31	0.82	783447.0	30171042.7	940
2012-08-06	39.65	39.95	37.6	37.92	-1.72	-4.34	934706.0	36503981.65	1388
2012-08-05	40.55	41.05	39.0	39.64	-0.15	-0.38	1640655.0	65584863.7	2045
2012-08-04	39.0	41.35	39.0	39.79	1.01	2.6	2496506.0	99865250.4	2622
2012-08-01	38.7	39.35	38.4	38.78	0.15	0.39	1071911.0	41636458.5	1355
2012-07-31	38.85	39.95	38.55	38.63	-0.07	-0.18	1353197.0	52873531.0	1675
2012-07-30	37.6	38.85	37.6	38.7	0.62	1.63	1041205.0	39852424.15	1306
2012-07-29	38.85	38.85	37.6	38.08	-0.62	-1.6	1166491.0	44521976.6	1677
2012-07-28	38.4	39.8	38.25	38.7	1.02	2.71	1302556.0	50829786.8	1695
2012-07-25	36.85	38.55	36.35	37.68	1.01	2.75	1643269.0	61908268.4	2210
2012-07-24	36.65	37.6	36.2	36.67	0.0	0.0	599882.0	22123820.0	895
2012-07-23	36.05	37.75	35.9	36.67	0.7	1.95	951650.0	35050337.3	1367
2012-07-22	36.5	36.85	35.75	35.97	-0.55	-1.51	498938.0	18014698.1	800
2012-07-21	35.6	37.15	35.25	36.52	1.01	2.84	628658.0	22860336.45	1031
2012-07-18	35.1	36.2	34.5	35.51	-0.23	-0.64	824072.0	29233765.55	1444
2012-07-17	38.7	38.85	34.8	35.74	-2.81	-7.29	1773923.0	65751942.4	2832
2012-07-16	36.2	39.5	36.05	38.55	2.66	7.41	4670163.0	180875133.9	4864
2012-07-15	36.5	36.65	35.75	35.89	-0.4	-1.1	933453.0	33841178.15	1362
2012-07-14	35.4	36.65	35.1	36.29	1.02	2.89	1027979.0	37092880.5	1288
2012-07-11	36.05	37.3	34.8	35.27	-0.39	-1.09	1041446.0	37566599.05	1568
2012-07-10	35.25	36.35	34.8	35.66	0.7	2.0	1355265.0	48233853.65	1768
2012-07-09	35.9	36.05	34.2	34.96	-2.03	-5.49	1435488.0	50598683.4	2088
2012-07-08	36.65	39.5	36.35	36.99	1.1	3.06	2897571.0	110019415.65	4070
2012-07-07	32.95	35.9	32.95	35.89	3.2	9.79	1746265.0	61098102.15	2020
2012-07-04	32.75	32.95	32.3	32.69	0.39	1.21	803374.0	26235340.8	1027
2012-07-03	32.0	32.95	31.85	32.3	0.46	1.44	756916.0	24579437.85	1010
2012-07-02	31.85	32.15	31.35	31.84	0.32	1.02	766304.0	24411304.4	1018
2012-07-01	31.1	32.15	30.9	31.52	0.54	1.74	1476509.0	46477626.7	1443
2012-06-30	30.75	31.35	30.45	30.98	0.94	3.13	1113956.0	34457555.45	1259
2012-06-27	32.3	32.45	29.65	30.04	-2.26	-7.0	890308.0	27318110.25	1197
2012-06-26	32.0	33.4	32.0	32.3	0.15	0.47	581781.0	18985072.75	845
2012-06-25	32.95	33.4	32.15	32.15	-0.78	-2.37	413861.0	13560435.8	664
2012-06-24	33.4	33.85	32.6	32.93	-0.47	-1.41	506637.0	16771707.7	825
2012-06-23	34.95	35.25	33.25	33.4	-1.33	-3.83	982170.0	33938974.4	1340
2012-06-20	33.25	35.75	32.95	34.73	1.8	5.47	2036504.0	69891645.25	2448
2012-06-19	32.95	33.25	32.6	32.93	0.08	0.24	814694.0	26823457.35	1016
2012-06-18	32.6	33.4	32.45	32.85	0.78	2.43	1362147.0	44891040.25	1560
2012-06-17	31.85	34.0	31.5	32.07	0.39	1.23	2880242.0	94807222.8	3311
2012-06-16	33.4	33.55	29.6	31.68	-1.01	-3.09	2377121.0	76481555.95	3175
2012-06-13	32.0	32.6	31.35	32.69	2.96	9.96	3423543.0	111382156.3	2187
2012-06-12	28.8	30.15	28.8	29.73	0.39	1.33	1131068.0	33519283.7	1141
2012-06-11	29.7	30.0	29.35	29.34	0.08	0.27	993708.0	29556187.2	862
2012-06-10	29.2	29.55	28.6	29.26	0.31	1.07	571163.0	16679625.75	836
2012-06-09	30.45	30.6	28.6	28.95	-0.7	-2.36	685461.0	20210996.7	1035
2012-06-06	31.2	31.35	28.6	29.65	-1.33	-4.29	942287.0	28801501.05	1164
2012-06-05	31.1	32.15	30.65	30.98	0.24	0.78	1894798.0	59368985.85	2062
2012-06-04	30.15	31.35	29.95	30.74	0.0	0.0	711471.0	21932039.25	947
2012-06-03	31.2	32.0	29.65	30.74	-0.39	-1.25	1387973.0	42846384.65	1699
2012-06-02	32.45	32.6	31.1	31.13	-3.36	-9.74	1021394.0	32329048.5	1089
2012-05-30	35.6	35.75	33.7	34.49	-1.02	-2.87	722367.0	25215826.35	960
2012-05-29	35.4	35.9	35.1	35.51	0.24	0.68	901625.0	32043455.2	1109
2012-05-28	35.75	35.75	35.1	35.27	-0.07	-0.2	465823.0	16497217.15	557
2012-05-27	35.4	35.6	34.8	35.34	0.23	0.66	483548.0	17067855.45	648
2012-05-26	35.25	35.75	34.95	35.11	0.0	0.0	778859.0	27478013.4	900
2012-05-23	35.6	35.6	34.8	35.11	-0.63	-1.76	633522.0	22252212.85	802
2012-05-22	36.65	37.0	35.6	35.74	-0.15	-0.42	595178.0	21590541.7	832
2012-05-21	34.95	37.15	34.95	35.89	1.25	3.61	1785461.0	64261529.55	2235
2012-05-20	33.7	34.65	33.7	34.64	1.32	3.96	764170.0	26013244.0	901
2012-05-19	33.25	34.5	32.75	33.32	-0.54	-1.59	1048355.0	35526717.15	1326
2012-05-16	33.7	34.5	32.95	33.86	-0.39	-1.14	919003.0	31099869.15	1209
2012-05-15	32.75	34.65	32.6	34.25	1.48	4.52	1492846.0	50268528.75	1773
2012-05-14	34.95	35.4	32.75	32.77	-2.81	-7.9	1250074.0	42773441.8	1813
2012-05-13	36.65	36.65	35.25	35.58	-0.62	-1.71	1117482.0	40182207.6	1473
2012-05-12	36.65	36.65	33.7	36.2	-1.17	-3.13	985538.0	34552537.95	1443
2012-05-09	39.8	40.1	36.5	37.37	-2.74	-6.83	526017.0	20361621.25	942
2012-05-08	40.9	40.9	40.1	40.11	-0.46	-1.13	309894.0	12529678.7	493
2012-05-07	40.1	40.75	39.65	40.57	-0.16	-0.39	637977.0	25607318.9	839
2012-05-06	40.1	41.8	39.8	40.73	0.62	1.55	1189208.0	48531271.8	1708
2012-05-05	40.55	40.55	39.5	40.11	-1.24	-3.0	909898.0	36390729.2	1200
2012-05-02	41.65	42.0	40.9	41.35	0.0	0.0	541024.0	22383989.6	854
2012-05-01	40.55	43.05	39.95	41.35	0.46	1.12	1853287.0	77261002.6	2272
2012-04-30	41.8	41.8	39.8	40.89	-0.93	-2.22	668439.0	27186495.7	993
2012-04-29	42.75	42.9	41.35	41.82	-0.63	-1.48	1193806.0	50262081.1	1356
2012-04-28	41.8	42.75	41.65	42.45	0.94	2.26	983394.0	41519793.2	1192
2012-04-25	40.25	42.0	39.8	41.51	1.4	3.49	1491605.0	61179175.0	1948
2012-04-24	40.1	40.75	39.35	40.11	-0.31	-0.77	535699.0	21414304.5	879
2012-04-23	40.55	41.2	39.95	40.42	-0.78	-1.89	500063.0	20287640.9	950
2012-04-22	42.45	42.45	40.55	41.2	-0.93	-2.21	682881.0	28439459.2	1035
2012-04-21	41.35	42.9	40.75	42.13	0.78	1.89	1157261.0	48825177.8	1581
2012-04-18	42.75	42.75	40.9	41.35	-0.78	-1.85	772798.0	32176721.2	1378
2012-04-17	41.65	42.6	41.35	42.13	1.71	4.23	1162289.0	48786217.5	1636
2012-04-16	43.25	43.85	39.0	40.42	-2.81	-6.5	1571649.0	64557679.8	2310
2012-04-15	44.8	46.35	42.9	43.23	-1.87	-4.15	1463829.0	65503326.4	1967
2012-04-14	45.55	46.8	45.1	45.1	-0.78	-1.7	1094230.0	50316441.4	1623
2012-04-11	45.25	46.65	43.25	45.88	-0.31	-0.67	2056475.0	93118049.8	2944
2012-04-10	47.45	49.65	46.05	46.19	-2.03	-4.21	2857063.0	135921179.1	4451
2012-04-09	44.0	48.2	42.75	48.22	3.74	8.41	2681788.0	122340820.6	3361
2012-04-08	47.75	47.75	42.9	44.48	-3.12	-6.55	2226424.0	99969116.6	3123
2012-04-07	49.0	49.0	46.5	47.6	-1.4	-2.86	2518953.0	120531970.1	3343
2012-04-04	47.75	50.6	47.75	49.0	2.81	6.08	5909749.0	290984125.6	6867
2012-04-03	43.55	47.15	42.45	46.19	3.27	7.62	3547840.0	158832153.6	4304
2012-04-02	42.45	43.7	40.75	42.92	0.32	0.75	2199459.0	93007068.0	3566
2012-04-01	45.25	46.05	42.6	42.6	-4.68	-9.9	3793792.0	166047217.0	5738
2012-03-31	51.2	52.6	45.9	47.28	-3.59	-7.06	4368319.0	211601149.1	6392
2012-03-28	53.1	54.8	50.7	50.87	0.62	1.23	5624973.0	297888973.4	7223
2012-03-27	46.05	50.3	45.7	50.25	4.53	9.91	1682438.0	83708607.5	1128
2012-03-26	47.6	47.9	45.4	45.72	-2.03	-4.25	1482388.0	67702585.0	1794
2012-03-25	48.4	49.15	47.6	47.75	-0.47	-0.97	901029.0	43363079.1	1474
2012-03-24	47.9	49.65	46.65	48.22	0.62	1.3	1466468.0	70613277.0	2550
2012-03-21	50.3	51.3	47.45	47.6	-2.81	-5.57	1930150.0	95171252.6	3232
2012-03-20	50.4	53.5	48.85	50.41	0.63	1.27	4656674.0	238003913.0	5839
2012-03-19	48.4	52.0	47.75	49.78	1.09	2.24	3955812.0	197948114.6	5653
[truncated: 1,217 more rows]
