# Supplementary material for: Effective short-term forecasts of Saudi stock price trends using technical indicators and large-scale multivariate time series
Source: PeerJ Comput Sci. 2023 Jan 6;9:e1205. doi: 10.7717/peerj-cs.1205 (PMC10280263; doi:10.7717/peerj-cs.1205)
Supplement: Supplemental Information 3 [file peerj-cs-09-1205-s003.zip › TASI Dataset 2021/BCI_1210.csv]

date	open	high	low	close	change	change_percent	volume_traded	value_traded_SAR	number_trades
2020-03-19	18.46	19.24	18.46	19.24	0.62	3.33	75113.0	1417356.7	138
2020-03-18	18.5	18.84	18.46	18.62	0.1	0.54	59769.0	1113338.48	157
2020-03-17	18.5	18.7	18.36	18.52	0.02	0.11	151654.0	2808795.8	200
2020-03-16	18.96	18.96	18.5	18.5	-0.62	-3.24	83809.0	1566929.64	209
2020-03-15	19.88	19.92	19.12	19.12	-0.72	-3.63	90620.0	1756914.22	208
2020-03-12	19.02	20.0	19.02	19.84	-0.76	-3.69	98850.0	1926754.54	332
2020-03-11	21.96	21.98	20.58	20.6	-1.24	-5.68	95642.0	2032281.92	270
2020-03-10	21.58	22.0	20.98	21.84	0.84	4.0	243896.0	5234023.18	361
2020-03-09	21.0	21.7	20.16	21.0	-1.02	-4.63	213336.0	4462996.74	350
2020-03-08	22.0	23.0	22.0	22.02	-1.88	-7.87	167895.0	3765202.26	333
2020-03-05	24.1	24.3	23.84	23.9	-0.06	-0.25	116835.0	2807511.36	218
2020-03-04	23.9	24.1	23.8	23.96	-0.04	-0.17	73184.0	1751963.8	125
2020-03-03	23.6	24.0	23.5	24.0	0.72	3.09	60488.0	1430551.58	148
2020-03-02	23.58	23.9	23.28	23.28	-0.02	-0.09	98505.0	2321459.84	222
2020-03-01	23.0	23.3	22.88	23.3	-0.5	-2.1	144006.0	3327068.26	312
2020-02-27	24.1	24.14	23.8	23.8	-0.48	-1.98	140762.0	3372195.38	257
2020-02-26	24.16	24.36	24.0	24.28	-0.52	-2.1	171748.0	4146966.76	335
2020-02-25	24.78	24.94	24.32	24.8	0.2	0.81	162467.0	4002218.74	265
2020-02-24	25.05	25.6	24.52	24.6	-0.65	-2.57	692243.0	17387772.35	911
2020-02-23	25.25	25.3	24.84	25.25	0.35	1.41	197055.0	4946810.04	307
2020-02-20	24.82	25.25	24.82	24.9	0.1	0.4	235318.0	5880060.09	370
2020-02-19	24.4	24.84	24.38	24.8	0.46	1.89	171850.0	4245255.22	278
2020-02-18	24.3	24.48	24.22	24.34	0.06	0.25	48533.0	1182315.08	136
2020-02-17	24.14	24.62	24.14	24.28	0.04	0.17	61343.0	1491551.94	152
2020-02-16	24.4	24.42	24.02	24.24	-0.2	-0.82	50281.0	1219129.66	105
2020-02-13	23.94	24.8	23.94	24.44	0.4	1.66	157114.0	3851583.3	324
2020-02-12	24.24	24.34	23.94	24.04	-0.22	-0.91	56458.0	1363458.64	103
2020-02-11	24.1	24.48	24.1	24.26	-0.04	-0.16	51351.0	1248673.38	115
2020-02-10	23.98	24.36	23.9	24.3	0.42	1.76	84255.0	2031261.44	139
2020-02-09	24.44	24.44	23.82	23.88	-0.7	-2.85	113023.0	2733899.2	183
2020-02-06	24.62	24.64	24.48	24.58	-0.12	-0.49	79555.0	1952924.76	164
2020-02-05	24.6	24.7	24.5	24.7	0.14	0.57	104171.0	2560442.56	188
2020-02-04	24.68	24.68	24.56	24.56	0.02	0.08	51049.0	1256008.02	107
2020-02-03	24.58	24.58	24.38	24.54	0.16	0.66	85279.0	2087489.42	157
2020-02-02	24.4	24.8	24.3	24.38	-0.52	-2.09	153055.0	3750515.82	226
2020-01-30	25.1	25.3	24.9	24.9	-0.08	-0.32	222706.0	5582820.51	315
2020-01-29	24.5	25.2	24.5	24.98	0.54	2.21	285134.0	7102275.81	379
2020-01-28	24.4	24.62	24.4	24.44	-0.16	-0.65	107545.0	2637879.22	168
2020-01-27	25.25	25.25	24.5	24.6	-0.6	-2.38	165201.0	4112113.85	243
2020-01-26	25.05	25.35	25.0	25.2	0.0	0.0	104440.0	2630594.65	212
2020-01-23	25.25	25.25	25.0	25.2	-0.1	-0.4	260141.0	6539062.78	310
2020-01-22	24.96	25.5	24.96	25.3	0.4	1.61	386279.0	9757383.5	606
2020-01-21	24.8	25.05	24.62	24.9	0.24	0.97	295923.0	7357368.36	405
2020-01-20	24.34	24.88	24.28	24.66	0.26	1.07	201095.0	4950247.42	352
2020-01-19	24.34	24.42	24.28	24.4	0.1	0.41	78729.0	1917515.38	159
2020-01-16	24.4	24.48	24.0	24.3	-0.14	-0.57	128533.0	3114108.64	239
2020-01-15	24.4	24.5	24.26	24.44	-0.04	-0.16	61429.0	1496539.46	185
2020-01-14	24.4	24.62	24.32	24.48	0.12	0.49	231680.0	5667961.78	352
2020-01-13	23.98	24.36	23.98	24.36	0.24	1.0	158360.0	3822303.64	246
2020-01-12	24.0	24.2	23.96	24.12	0.12	0.5	105400.0	2533764.36	186
2020-01-09	23.7	24.4	23.54	24.0	0.7	3.0	289256.0	6933559.7	359
2020-01-08	23.0	23.58	23.0	23.3	-0.4	-1.69	207524.0	4833680.1	311
2020-01-07	23.9	23.9	23.7	23.7	-0.1	-0.42	92210.0	2199060.4	177
2020-01-06	23.96	24.1	23.6	23.8	-0.1	-0.42	161804.0	3853037.08	391
2020-01-05	24.0	24.3	23.9	23.9	-0.8	-3.24	279773.0	6739098.52	542
2020-01-02	24.0	24.9	24.0	24.7	0.72	3.0	465876.0	11406124.1	705
2020-01-01	23.82	24.0	23.82	23.98	0.0	0.0	84861.0	2029888.56	173
2019-12-31	24.1	24.18	23.7	23.98	-0.06	-0.25	194444.0	4641081.1	325
2019-12-30	24.1	24.44	24.04	24.04	-0.06	-0.25	281196.0	6810550.88	434
2019-12-29	24.8	24.96	24.0	24.1	-0.5	-2.03	618618.0	15018808.38	1037
2019-12-26	22.86	24.9	22.84	24.6	1.66	7.24	959154.0	23255638.88	1369
2019-12-25	22.8	23.24	22.7	22.94	0.1	0.44	250403.0	5752107.0	363
2019-12-24	22.72	22.84	22.54	22.84	-0.04	-0.17	182038.0	4127289.66	307
2019-12-23	22.7	22.88	22.6	22.88	0.2	0.88	127078.0	2887696.2	278
2019-12-22	22.4	22.68	22.3	22.68	0.38	1.7	195322.0	4391361.54	384
2019-12-19	21.8	22.4	21.78	22.3	0.9	4.21	465770.0	10267612.72	800
2019-12-18	21.1	21.5	21.1	21.4	0.3	1.42	170795.0	3631026.84	313
2019-12-17	21.08	21.3	21.04	21.1	0.02	0.09	120958.0	2554070.82	204
2019-12-16	21.0	21.1	20.86	21.08	0.08	0.38	171635.0	3600219.88	333
2019-12-15	20.8	21.0	20.8	21.0	0.06	0.29	74113.0	1547891.2	203
2019-12-12	21.18	21.2	20.82	20.94	-0.26	-1.23	144392.0	3031219.0	321
2019-12-11	21.4	21.4	21.0	21.2	-0.28	-1.3	221259.0	4683619.84	500
2019-12-10	21.8	21.88	21.48	21.48	-0.62	-2.81	130484.0	2818047.46	233
2019-12-09	22.08	22.18	22.08	22.1	0.02	0.09	37700.0	833281.46	82
2019-12-08	22.28	22.28	22.08	22.08	0.0	0.0	48513.0	1072907.3	88
2019-12-05	22.12	22.3	22.0	22.08	-0.18	-0.81	55333.0	1222928.14	88
2019-12-04	22.12	22.26	22.1	22.26	-0.02	-0.09	26365.0	583377.74	72
2019-12-03	22.0	22.28	22.0	22.28	0.4	1.83	13424.0	296656.72	66
2019-12-02	22.1	22.1	21.82	21.88	-0.24	-1.08	14828.0	324886.8	65
2019-12-01	22.16	22.2	22.0	22.12	-0.08	-0.36	23967.0	529732.32	61
2019-11-28	22.02	22.26	22.0	22.2	0.02	0.09	20022.0	441941.34	62
2019-11-27	22.5	22.5	21.96	22.18	-0.2	-0.89	46389.0	1026602.8	124
2019-11-26	21.82	23.0	21.82	22.38	0.38	1.73	381800.0	8620475.34	517
2019-11-25	21.62	22.16	21.62	22.0	0.36	1.66	98127.0	2150214.22	186
2019-11-24	21.64	21.64	21.58	21.64	0.0	0.0	13419.0	290229.96	38
2019-11-21	21.6	21.64	21.56	21.64	0.1	0.46	10259.0	221478.16	59
2019-11-20	21.52	21.8	21.52	21.54	-0.16	-0.74	34977.0	756273.74	76
2019-11-19	21.8	21.82	21.7	21.7	0.0	0.0	18250.0	396696.4	103
2019-11-18	21.32	21.7	21.32	21.7	0.36	1.69	34947.0	750247.44	156
2019-11-17	21.52	21.52	21.34	21.34	-0.34	-1.57	14284.0	306191.64	96
2019-11-14	21.5	21.76	21.5	21.68	-0.1	-0.46	38338.0	832269.42	71
2019-11-13	21.92	21.92	21.7	21.78	-0.14	-0.64	71310.0	1552437.54	161
2019-11-12	21.78	22.0	21.7	21.92	0.38	1.76	126265.0	2761792.9	266
2019-11-11	21.28	21.54	21.16	21.54	0.26	1.22	87251.0	1866531.04	141
2019-11-10	20.96	21.28	20.96	21.28	0.18	0.85	29867.0	630965.02	110
2019-11-07	21.0	21.18	20.9	21.1	0.1	0.48	63740.0	1342552.38	177
2019-11-06	21.0	21.3	21.0	21.0	-0.16	-0.76	44078.0	929093.98	131
2019-11-05	21.0	21.36	20.98	21.16	0.5	2.42	277577.0	5690366.76	318
2019-11-04	20.4	20.7	20.4	20.66	0.26	1.27	14707.0	302385.02	50
2019-11-03	20.4	20.4	20.4	20.4	-0.22	-1.07	9295.0	189748.14	44
2019-10-31	20.62	20.62	20.62	20.62	-0.08	-0.39	3898.0	80555.26	30
2019-10-30	20.58	20.7	20.58	20.7	0.3	1.47	418441.0	7708714.58	75
2019-10-29	20.72	20.72	20.4	20.4	-0.44	-2.11	39380.0	810406.56	87
2019-10-28	20.9	20.9	20.56	20.84	0.0	0.0	22845.0	471918.72	84
2019-10-27	20.9	20.9	20.74	20.84	0.02	0.1	7498.0	156162.72	35
2019-10-24	20.8	20.82	20.66	20.82	0.16	0.77	9873.0	204765.58	72
2019-10-23	20.52	20.66	20.52	20.66	0.0	0.0	14506.0	298000.78	56
2019-10-22	20.4	20.66	20.4	20.66	-0.1	-0.48	28940.0	594732.96	113
2019-10-21	20.76	20.76	20.6	20.76	-0.04	-0.19	15152.0	313367.0	63
2019-10-20	20.88	20.9	20.72	20.8	0.16	0.78	35249.0	733656.14	95
2019-10-17	20.8	20.8	20.32	20.64	-0.16	-0.77	24492.0	503939.72	89
2019-10-16	20.2	20.8	20.1	20.8	0.4	1.96	16194.0	329754.82	59
2019-10-15	20.5	20.5	20.4	20.4	-0.2	-0.97	20031.0	409180.78	60
2019-10-14	20.6	20.6	20.6	20.6	-0.38	-1.81	6157.0	127400.4	45
2019-10-13	20.98	20.98	20.98	20.98	0.1	0.48	5187.0	108670.34	49
2019-10-10	20.98	20.98	20.76	20.88	-0.02	-0.1	18301.0	381324.84	87
2019-10-09	21.0	21.0	20.9	20.9	-0.2	-0.95	19047.0	399589.48	78
2019-10-08	21.1	21.22	21.02	21.1	-0.14	-0.66	24534.0	517089.92	83
2019-10-07	21.24	21.34	21.2	21.24	-0.02	-0.09	25477.0	541667.12	76
2019-10-06	21.3	21.5	21.24	21.26	0.0	0.0	17090.0	364619.72	81
2019-10-03	21.2	21.26	21.04	21.26	0.16	0.76	105115.0	2226256.82	77
2019-10-02	21.1	21.28	21.04	21.1	-0.14	-0.66	12925.0	273182.04	73
2019-10-01	21.3	21.6	21.24	21.24	0.08	0.38	83798.0	1785655.32	168
2019-09-30	21.0	21.16	20.92	21.16	0.02	0.09	34613.0	729149.76	91
2019-09-29	20.9	21.32	20.9	21.14	0.12	0.57	66020.0	1393518.76	165
2019-09-26	21.02	21.14	21.0	21.02	0.02	0.1	30451.0	641186.62	96
2019-09-25	20.8	21.1	20.7	21.0	0.2	0.96	91854.0	1924934.06	195
2019-09-24	20.7	20.84	20.4	20.8	0.3	1.46	51858.0	1071690.62	187
2019-09-22	20.7	20.7	20.5	20.5	0.2	0.99	13396.0	276088.72	58
2019-09-19	20.5	20.5	20.3	20.3	-0.2	-0.98	22635.0	460243.16	81
2019-09-18	20.56	20.6	20.5	20.5	-0.04	-0.19	26363.0	542092.54	61
2019-09-17	20.5	20.84	20.44	20.54	0.0	0.0	27977.0	575563.46	83
2019-09-16	21.06	21.06	20.54	20.54	-0.56	-2.65	39287.0	818635.84	155
2019-09-15	20.48	21.28	20.48	21.1	0.6	2.93	132779.0	2786979.52	385
2019-09-12	20.48	20.64	20.48	20.5	0.0	0.0	26061.0	535816.1	87
2019-09-11	20.02	20.5	20.02	20.5	-0.52	-2.47	88024.0	1787837.36	173
2019-09-10	21.14	21.14	21.02	21.02	-0.04	-0.19	37393.0	787190.76	121
2019-09-09	21.18	21.18	21.04	21.06	-0.14	-0.66	37736.0	796285.26	95
2019-09-08	21.14	21.2	21.1	21.2	0.2	0.95	38157.0	807326.38	112
2019-09-05	21.02	21.2	21.0	21.0	0.0	0.0	39054.0	821746.52	108
2019-09-04	20.9	21.14	20.9	21.0	0.02	0.1	39448.0	831120.64	115
2019-09-03	21.0	21.12	20.94	20.98	-0.06	-0.29	50349.0	1059224.52	119
2019-09-02	20.9	21.08	20.9	21.04	-0.16	-0.75	29152.0	612558.36	91
2019-09-01	21.0	21.2	21.0	21.2	-0.06	-0.28	20243.0	425818.0	91
2019-08-29	21.6	21.6	20.9	21.26	-0.58	-2.66	111848.0	2359806.06	226
2019-08-28	21.06	21.84	20.94	21.84	0.84	4.0	27688.0	590260.16	94
2019-08-27	21.02	21.02	21.0	21.0	-0.28	-1.32	18858.0	396681.7	88
2019-08-26	21.28	21.28	21.28	21.28	-0.08	-0.37	10444.0	222815.94	50
2019-08-25	21.34	21.36	21.2	21.36	-0.18	-0.84	19721.0	420005.02	70
2019-08-22	21.9	21.98	21.54	21.54	-0.42	-1.91	41775.0	905156.38	101
2019-08-21	21.6	22.0	21.6	21.96	0.0	0.0	30774.0	673487.98	137
2019-08-20	22.02	22.02	21.9	21.96	0.1	0.46	42350.0	931319.94	49
2019-08-19	22.0	22.0	21.7	21.86	0.16	0.74	34682.0	758492.82	83
2019-08-18	21.6	21.7	21.2	21.7	0.04	0.18	24168.0	523073.64	103
2019-08-08	21.7	21.7	21.66	21.66	-0.28	-1.28	15226.0	330296.9	64
2019-08-07	21.68	22.0	21.68	21.94	0.26	1.2	16260.0	354932.26	56
2019-08-06	21.58	21.78	21.54	21.68	-0.06	-0.28	9836.0	212619.54	44
2019-08-05	21.64	21.82	21.62	21.74	-0.12	-0.55	61017.0	1321948.76	49
2019-08-04	21.52	21.86	21.52	21.86	-0.18	-0.82	14175.0	309160.54	75
2019-08-01	22.04	22.04	22.04	22.04	-0.26	-1.17	12026.0	265349.16	62
2019-07-31	22.3	22.4	22.3	22.3	0.24	1.09	13651.0	304374.48	49
2019-07-30	22.02	22.06	22.02	22.06	-0.02	-0.09	10707.0	236197.48	43
2019-07-29	22.16	22.16	22.08	22.08	-0.14	-0.63	5821.0	129055.72	49
2019-07-28	22.22	22.48	22.18	22.22	-0.16	-0.71	47971.0	1070298.5	86
2019-07-25	22.3	22.38	22.3	22.38	0.36	1.63	11456.0	255565.76	55
2019-07-24	22.0	22.02	22.0	22.02	-0.08	-0.36	9253.0	203984.08	58
2019-07-23	22.14	22.14	22.1	22.1	-0.04	-0.18	8920.0	197253.4	50
2019-07-22	22.3	22.3	22.1	22.14	-0.18	-0.81	12558.0	278471.36	45
2019-07-21	22.14	22.5	22.0	22.32	-0.56	-2.45	74976.0	1670308.44	136
2019-07-18	23.0	23.0	22.88	22.88	-0.12	-0.52	20054.0	459862.6	62
2019-07-17	22.8	23.08	22.8	23.0	0.02	0.09	9448.0	216935.42	66
2019-07-16	23.0	23.1	22.9	22.98	-0.18	-0.78	66774.0	1534827.24	102
2019-07-15	23.86	23.86	23.0	23.16	-0.14	-0.6	105048.0	2449241.16	202
2019-07-14	22.38	24.0	22.38	23.3	0.94	4.2	164904.0	3825461.42	382
2019-07-11	22.3	22.54	22.3	22.36	0.18	0.81	67275.0	1506870.48	153
2019-07-10	22.12	22.18	22.0	22.18	0.08	0.36	26249.0	580439.62	73
2019-07-09	21.82	22.1	21.82	22.1	0.24	1.1	60893.0	1337121.16	84
2019-07-08	21.84	21.9	21.84	21.86	0.02	0.09	11210.0	245147.12	36
2019-07-07	21.88	22.0	21.84	21.84	-0.02	-0.09	14602.0	319662.72	70
2019-07-04	21.9	22.0	21.86	21.86	-0.04	-0.18	14450.0	316216.44	50
2019-07-03	21.86	21.9	21.86	21.9	-0.1	-0.45	9588.0	209935.16	61
2019-07-02	22.0	22.0	21.8	22.0	0.0	0.0	15546.0	341522.58	60
2019-07-01	21.86	22.0	21.84	22.0	0.0	0.0	23702.0	519374.74	49
2019-06-30	22.0	22.0	21.88	22.0	0.0	0.0	31566.0	693239.14	84
2019-06-27	21.9	22.0	21.9	22.0	0.1	0.46	18224.0	400827.82	53
2019-06-26	21.88	22.24	21.88	21.9	0.0	0.0	17708.0	389492.24	60
2019-06-25	21.82	21.9	21.66	21.9	0.06	0.27	45725.0	998705.72	78
2019-06-24	21.7	21.88	21.5	21.84	-0.18	-0.82	34851.0	755992.48	98
2019-06-23	21.84	22.24	21.84	22.02	-0.08	-0.36	37992.0	833858.18	80
2019-06-20	22.34	22.34	21.88	22.1	-0.1	-0.45	31040.0	683870.28	82
2019-06-19	22.1	22.36	22.04	22.2	0.1	0.45	39917.0	885126.22	100
2019-06-18	21.8	22.3	21.7	22.1	0.22	1.01	49212.0	1079662.28	109
2019-06-17	21.6	21.88	21.6	21.88	0.28	1.3	32988.0	716054.74	85
2019-06-16	21.86	21.86	21.52	21.6	0.1	0.47	25355.0	547470.82	77
2019-06-13	22.18	22.5	21.5	21.5	-0.7	-3.15	110378.0	2436167.6	259
2019-06-12	21.78	22.2	21.78	22.2	0.4	1.83	69165.0	1520678.24	154
2019-06-11	21.8	21.98	21.8	21.8	0.02	0.09	27307.0	596426.1	85
2019-06-10	21.7	21.92	21.7	21.78	-0.16	-0.73	28593.0	623735.44	76
2019-06-09	22.0	22.0	21.6	21.94	0.34	1.57	14677.0	319328.16	64
2019-05-30	20.4	22.0	20.22	21.6	1.4	6.93	212589.0	4535560.86	250
2019-05-29	20.06	20.3	20.0	20.2	0.14	0.7	31162.0	627901.98	71
2019-05-28	20.2	20.22	20.06	20.06	-0.4	-1.96	14040.0	283166.84	38
2019-05-27	20.38	20.5	20.3	20.46	0.44	2.2	26569.0	540977.46	69
2019-05-26	20.42	20.48	20.0	20.02	-0.68	-3.29	67839.0	1362394.68	79
2019-05-23	20.8	20.8	20.4	20.7	0.1	0.49	39246.0	806239.08	78
2019-05-22	20.8	20.92	20.6	20.6	-0.16	-0.77	26729.0	554335.84	94
2019-05-21	21.34	21.34	20.7	20.76	0.06	0.29	148584.0	3088481.74	142
2019-05-20	20.7	20.7	20.7	20.7	-0.3	-1.43	7092.0	147113.88	52
2019-05-19	21.2	21.34	21.0	21.0	-0.14	-0.66	24928.0	525797.46	74
2019-05-16	21.14	21.14	21.14	21.14	-0.26	-1.21	13018.0	275315.62	53
2019-05-15	21.0	21.44	21.0	21.4	0.42	2.0	93827.0	2005813.92	97
2019-05-14	21.6	21.6	20.98	20.98	-0.64	-2.96	59765.0	1267465.94	141
2019-05-13	21.7	21.98	21.5	21.62	-0.08	-0.37	44248.0	957579.92	120
2019-05-12	22.34	22.34	21.64	21.7	-1.06	-4.66	115832.0	2535506.16	207
2019-05-09	22.9	22.9	22.76	22.76	-0.44	-1.9	33082.0	754459.42	75
2019-05-08	22.7	23.2	22.7	23.2	0.2	0.87	37888.0	867712.98	90
2019-05-07	23.0	23.06	22.7	23.0	-0.1	-0.43	26235.0	601517.22	67
2019-05-06	23.3	23.3	23.0	23.1	-0.42	-1.79	34774.0	804027.0	77
2019-05-05	23.82	23.82	23.5	23.52	-0.4	-1.67	64164.0	1514786.82	129
2019-05-02	24.0	24.38	23.92	23.92	0.06	0.25	135296.0	3261075.72	211
2019-05-01	24.0	24.0	23.82	23.86	-0.14	-0.58	52142.0	1246595.6	72
2019-04-30	23.82	24.0	23.8	24.0	0.0	0.0	51057.0	1218883.16	105
2019-04-29	24.04	24.04	23.8	24.0	-0.1	-0.41	43451.0	1040904.72	86
2019-04-28	23.8	24.16	23.8	24.1	-0.04	-0.17	26203.0	628936.34	58
2019-04-25	23.66	24.16	23.66	24.14	0.14	0.58	41350.0	989551.44	107
2019-04-24	24.24	24.24	23.88	24.0	-0.2	-0.83	65627.0	1575443.02	120
2019-04-23	24.04	24.3	24.04	24.2	-0.08	-0.33	63849.0	1540360.6	143
2019-04-22	24.3	24.3	24.02	24.28	-0.16	-0.65	72509.0	1749316.52	120
2019-04-21	24.18	24.44	24.12	24.44	0.32	1.33	62305.0	1513604.92	156
2019-04-18	24.18	24.18	24.0	24.12	-0.06	-0.25	44097.0	1061537.56	100
2019-04-17	24.5	24.5	24.08	24.18	-0.2	-0.82	80662.0	1957870.56	152
2019-04-16	24.0	24.6	23.98	24.38	0.4	1.67	445697.0	10800066.88	629
2019-04-15	23.42	24.12	23.42	23.98	0.54	2.3	398329.0	9494819.98	622
2019-04-14	23.48	23.48	23.32	23.44	0.14	0.6	41849.0	978989.64	100
2019-04-11	23.3	23.6	23.3	23.3	0.02	0.09	230808.0	5408788.24	296
2019-04-10	23.14	23.28	23.08	23.28	0.16	0.69	54820.0	1270952.26	130
2019-04-09	23.12	23.14	23.08	23.12	-0.04	-0.17	24555.0	567211.2	63
2019-04-08	23.04	23.16	23.02	23.16	0.06	0.26	22640.0	522194.48	49
2019-04-07	23.16	23.2	23.1	23.1	-0.04	-0.17	45127.0	1044331.34	84
2019-04-04	23.1	23.14	22.98	23.14	0.04	0.17	54037.0	1245156.38	113
2019-04-03	23.12	23.12	23.0	23.1	-0.02	-0.09	37215.0	857868.22	141
2019-04-02	23.14	23.48	23.12	23.12	-0.18	-0.77	54912.0	1277413.52	120
2019-04-01	23.04	23.3	23.02	23.3	0.22	0.95	70643.0	1635274.4	133
2019-03-31	23.18	23.18	22.96	23.08	-0.02	-0.09	73798.0	1701104.18	130
2019-03-28	23.1	23.1	22.9	23.1	0.0	0.0	74273.0	1707741.04	191
2019-03-27	23.04	23.12	23.0	23.1	-0.28	-1.2	67436.0	1554323.36	145
2019-03-26	23.64	23.64	23.0	23.38	-0.4	-1.68	284108.0	6582515.94	350
2019-03-25	23.56	23.78	23.4	23.78	0.14	0.59	45688.0	1076642.78	87
2019-03-24	23.5	23.64	23.5	23.64	-0.14	-0.59	36259.0	853664.74	111
2019-03-21	23.74	23.8	23.5	23.78	-0.02	-0.08	59804.0	1413047.36	156
2019-03-20	23.76	23.82	23.72	23.8	-0.06	-0.25	38464.0	914554.42	89
2019-03-19	23.9	23.98	23.72	23.86	-0.02	-0.08	107157.0	2559104.3	178
2019-03-18	23.7	23.9	23.64	23.88	0.18	0.76	53075.0	1262425.34	101
2019-03-17	23.6	23.7	23.58	23.7	0.08	0.34	40314.0	952154.42	99
2019-03-14	23.62	23.7	23.2	23.62	-0.06	-0.25	89740.0	2106083.66	133
2019-03-13	23.8	23.92	23.58	23.68	0.02	0.08	92068.0	2185528.34	192
2019-03-12	23.28	23.76	23.28	23.66	0.5	2.16	143153.0	3368011.08	244
2019-03-11	23.02	23.54	23.02	23.16	0.16	0.7	293789.0	6853757.54	456
2019-03-10	22.84	23.3	22.8	23.0	0.2	0.88	211104.0	4865065.94	321
2019-03-07	22.66	22.8	22.66	22.8	0.08	0.35	27318.0	620460.88	78
2019-03-06	22.78	22.78	22.68	22.72	-0.12	-0.53	80390.0	1825747.94	127
2019-03-05	22.8	22.86	22.78	22.84	0.0	0.0	25144.0	573318.88	59
2019-03-04	22.78	22.88	22.74	22.84	0.08	0.35	27390.0	624920.4	91
2019-03-03	22.88	22.88	22.7	22.76	-0.22	-0.96	87636.0	1995726.78	149
2019-02-28	22.98	22.98	22.8	22.98	0.08	0.35	29307.0	672240.9	62
2019-02-27	22.9	23.0	22.82	22.9	-0.12	-0.52	39362.0	900815.58	61
2019-02-26	22.8	23.08	22.74	23.02	0.02	0.09	25547.0	586791.18	77
2019-02-25	23.08	23.08	22.7	23.0	0.04	0.17	44429.0	1018290.9	93
2019-02-24	22.68	22.96	22.68	22.96	0.1	0.44	12201.0	278580.26	58
2019-02-21	22.86	22.86	22.56	22.86	-0.02	-0.09	44407.0	1010140.54	87
2019-02-20	23.06	23.06	22.88	22.88	-0.02	-0.09	17369.0	398139.44	65
2019-02-19	22.78	22.9	22.78	22.9	0.1	0.44	16361.0	373655.22	54
2019-02-18	23.0	23.0	22.8	22.8	-0.1	-0.44	38675.0	884382.06	81
2019-02-17	22.9	22.9	22.9	22.9	0.16	0.7	11195.0	255888.78	47
2019-02-14	22.78	22.94	22.74	22.74	-0.04	-0.18	27989.0	637713.3	94
2019-02-13	22.82	22.84	22.74	22.78	0.0	0.0	15602.0	355915.44	61
2019-02-12	22.9	22.9	22.76	22.78	0.0	0.0	22111.0	504829.06	64
2019-02-11	22.9	22.9	22.78	22.78	-0.12	-0.52	20525.0	468394.12	65
2019-02-10	22.76	22.9	22.76	22.9	0.12	0.53	24327.0	555876.96	63
2019-02-07	22.8	23.0	22.74	22.78	-0.12	-0.52	38998.0	890205.54	95
2019-02-06	23.18	23.18	22.84	22.9	-0.3	-1.29	39327.0	903998.34	106
2019-02-05	22.96	23.2	22.94	23.2	0.24	1.05	59798.0	1378822.32	79
2019-02-04	23.3	23.3	22.96	22.96	-0.14	-0.61	99019.0	2287667.82	155
2019-02-03	23.2	23.48	23.1	23.1	-0.02	-0.09	98070.0	2282091.48	188
2019-01-31	23.0	23.14	22.98	23.12	0.18	0.78	103571.0	2388064.28	175
2019-01-30	22.88	23.06	22.86	22.94	0.06	0.26	51962.0	1192393.54	135
2019-01-29	22.76	22.9	22.76	22.88	0.02	0.09	48223.0	1100435.18	105
2019-01-28	22.84	22.98	22.7	22.86	-0.06	-0.26	261221.0	5967778.7	194
2019-01-27	22.9	22.98	22.9	22.92	0.04	0.17	49695.0	1139947.06	73
2019-01-24	22.96	22.96	22.82	22.88	-0.12	-0.52	23321.0	534458.92	71
2019-01-23	23.06	23.06	23.0	23.0	-0.06	-0.26	43937.0	1011573.74	84
2019-01-22	23.12	23.32	23.06	23.06	-0.24	-1.03	42697.0	988918.64	95
2019-01-21	23.02	23.34	23.0	23.3	0.28	1.22	53802.0	1249093.14	130
2019-01-20	23.22	23.5	23.02	23.02	0.02	0.09	81402.0	1892801.76	164
2019-01-17	22.64	23.22	22.6	23.0	0.42	1.86	78015.0	1792003.54	192
2019-01-16	22.6	22.72	22.58	22.58	-0.12	-0.53	28553.0	646961.5	94
2019-01-15	22.62	22.7	22.62	22.7	0.1	0.44	26831.0	607524.96	54
2019-01-14	22.84	22.94	22.6	22.6	-0.28	-1.22	48715.0	1109330.28	115
2019-01-13	22.92	22.94	22.88	22.88	-0.22	-0.95	22527.0	516343.0	81
2019-01-10	23.0	23.1	22.84	23.1	0.06	0.26	44595.0	1024894.64	95
2019-01-09	22.98	23.04	22.82	23.04	0.24	1.05	50553.0	1159591.54	102
2019-01-08	22.88	23.1	22.7	22.8	0.12	0.53	72861.0	1664790.96	249
2019-01-07	22.66	22.88	22.6	22.68	0.18	0.8	69755.0	1586972.98	193
2019-01-06	22.2	22.92	22.2	22.5	0.5	2.27	103340.0	2333230.28	308
2019-01-03	22.0	22.0	21.92	22.0	0.06	0.27	25746.0	565560.84	89
2019-01-02	21.9	22.08	21.9	21.94	0.0	0.0	10576.0	232122.16	38
2019-01-01	21.9	22.0	21.9	21.94	-0.16	-0.72	28090.0	616816.58	63
2018-12-31	22.1	22.28	22.1	22.1	0.0	0.0	14315.0	316549.7	66
2018-12-30	22.0	22.1	22.0	22.1	0.2	0.91	9781.0	215837.08	43
2018-12-27	22.26	22.28	21.9	21.9	0.0	0.0	25943.0	574228.96	92
2018-12-26	22.04	22.04	21.9	21.9	-0.36	-1.62	39973.0	878628.98	93
2018-12-25	21.98	22.26	21.96	22.26	0.0	0.0	12914.0	284788.1	73
2018-12-24	22.44	22.48	22.26	22.26	-0.04	-0.18	24270.0	543829.26	70
2018-12-23	22.28	22.42	22.2	22.3	-0.14	-0.62	40623.0	905718.56	66
2018-12-20	22.94	22.94	22.24	22.44	-0.64	-2.77	72051.0	1629368.34	162
2018-12-19	23.0	23.08	22.94	23.08	0.08	0.35	31323.0	720440.6	88
2018-12-18	22.98	23.0	22.98	23.0	0.04	0.17	22860.0	525323.3	76
2018-12-17	23.08	23.12	22.94	22.96	0.06	0.26	29872.0	687929.76	77
2018-12-16	22.82	23.0	22.74	22.9	-0.1	-0.43	49185.0	1125452.34	122
2018-12-13	23.14	23.14	22.96	23.0	-0.14	-0.61	53026.0	1219843.0	114
2018-12-12	22.82	23.2	22.82	23.14	0.32	1.4	88614.0	2040118.34	199
2018-12-11	22.5	22.86	22.5	22.82	0.22	0.97	36306.0	826811.68	93
2018-12-10	22.68	22.76	22.6	22.6	-0.02	-0.09	20306.0	459649.5	60
2018-12-09	22.7	22.78	22.62	22.62	-0.02	-0.09	21956.0	497902.9	61
2018-12-06	22.84	22.86	22.64	22.64	-0.22	-0.96	28891.0	656936.22	75
2018-12-05	22.86	23.0	22.7	22.86	-0.1	-0.44	31984.0	731094.42	88
2018-12-04	22.98	23.0	22.84	22.96	0.12	0.53	86201.0	1973566.18	112
2018-12-03	22.98	23.1	22.84	22.84	-0.06	-0.26	89960.0	2062589.94	178
2018-12-02	22.6	22.98	22.5	22.9	0.44	1.96	84211.0	1918800.78	158
2018-11-29	22.48	22.6	22.36	22.46	0.0	0.0	41676.0	935485.26	100
2018-11-28	22.32	22.52	22.32	22.46	-0.02	-0.09	51916.0	1164280.44	133
2018-11-27	22.32	22.48	22.26	22.48	0.18	0.81	108324.0	2417755.68	156
2018-11-26	22.52	22.6	22.3	22.3	-0.3	-1.33	35252.0	791287.58	192
2018-11-25	22.62	22.62	22.6	22.6	-0.2	-0.88	22028.0	497980.94	52
2018-11-22	22.58	22.8	22.58	22.8	0.2	0.88	21186.0	481116.14	63
2018-11-21	22.5	22.74	22.3	22.6	-0.38	-1.65	68879.0	1551666.4	169
2018-11-20	22.98	22.98	22.98	22.98	0.04	0.17	16922.0	387807.5	68
2018-11-19	23.18	23.18	22.94	22.94	-0.2	-0.86	39550.0	911847.12	86
2018-11-18	23.0	23.4	22.94	23.14	0.26	1.14	125262.0	2905967.32	245
2018-11-15	22.86	22.9	22.7	22.88	0.02	0.09	59438.0	1355659.54	125
2018-11-14	22.9	23.0	22.72	22.86	-0.24	-1.04	57147.0	1306856.84	153
2018-11-13	23.22	23.32	23.0	23.1	-0.04	-0.17	105067.0	2435633.6	174
2018-11-12	22.9	23.14	22.9	23.14	0.18	0.78	50201.0	1153489.96	92
2018-11-11	23.1	23.18	22.96	22.96	-0.44	-1.88	35852.0	827668.64	94
2018-11-08	23.38	23.4	23.1	23.4	0.0	0.0	36672.0	852964.58	90
2018-11-07	23.6	23.6	23.3	23.4	-0.2	-0.85	85018.0	1987405.76	161
2018-11-06	23.8	24.18	23.6	23.6	-0.08	-0.34	223206.0	5342263.14	325
2018-11-05	23.06	24.1	23.06	23.68	0.58	2.51	303085.0	7196067.96	452
2018-11-04	23.28	23.28	22.92	23.1	0.18	0.79	56453.0	1301475.74	112
2018-11-01	23.4	23.4	22.92	22.92	-0.46	-1.97	96610.0	2238892.78	198
2018-10-31	23.6	23.74	23.38	23.38	-0.12	-0.51	108980.0	2568406.32	224
2018-10-30	23.4	23.56	23.4	23.5	0.1	0.43	32532.0	764252.28	115
2018-10-29	23.34	24.0	23.34	23.4	0.04	0.17	79355.0	1873775.46	160
2018-10-28	23.7	23.86	23.3	23.36	-0.16	-0.68	111067.0	2612982.06	185
2018-10-25	23.9	24.28	23.5	23.52	-0.18	-0.76	99702.0	2377930.32	179
2018-10-24	24.0	24.0	23.5	23.7	-0.32	-1.33	51063.0	1211392.48	99
2018-10-23	23.44	24.5	23.44	24.02	0.56	2.39	55850.0	1342035.58	134
2018-10-22	24.7	24.8	23.44	23.46	-1.44	-5.78	86499.0	2089821.9	171
2018-10-21	22.14	25.25	22.14	24.9	0.4	1.63	529475.0	13093851.1	401
2018-10-18	24.3	24.7	24.3	24.5	0.2	0.82	116242.0	2847631.34	156
2018-10-17	23.7	24.4	23.7	24.3	0.5	2.1	172428.0	4172898.32	214
2018-10-16	22.48	24.4	21.7	23.8	1.3	5.78	497079.0	11582154.88	477
2018-10-15	20.88	22.5	20.56	22.5	2.04	9.97	268424.0	5821458.5	253
2018-10-14	21.6	22.0	20.42	20.46	-1.92	-8.58	236675.0	4957480.26	351
2018-10-11	22.02	22.46	21.5	22.38	-0.38	-1.67	115852.0	2562285.5	232
2018-10-10	22.62	23.16	22.62	22.76	0.44	1.97	153734.0	3512800.74	200
2018-10-09	22.68	22.68	22.32	22.32	-0.36	-1.59	25974.0	583954.44	58
2018-10-08	22.0	22.68	22.0	22.68	0.58	2.62	61527.0	1374944.26	118
2018-10-07	22.4	22.4	22.0	22.1	-0.2	-0.9	68574.0	1528275.54	105
2018-10-04	22.28	22.48	22.28	22.3	0.02	0.09	31299.0	699867.4	61
2018-10-03	22.0	22.6	21.96	22.28	0.28	1.27	79440.0	1764283.98	161
2018-10-02	22.28	22.38	22.0	22.0	-0.3	-1.35	37453.0	831215.46	85
2018-10-01	22.4	22.4	22.28	22.3	0.02	0.09	38468.0	858655.78	72
2018-09-30	22.32	22.5	22.26	22.28	0.04	0.18	46800.0	1047475.62	135
2018-09-27	22.2	22.24	22.08	22.24	-0.06	-0.27	37212.0	823811.74	89
2018-09-26	22.32	22.32	22.2	22.3	-0.1	-0.45	16009.0	356456.22	49
2018-09-25	22.18	22.5	22.18	22.4	0.36	1.63	43721.0	978331.62	102
2018-09-20	22.2	22.42	22.0	22.04	-0.26	-1.17	51301.0	1135361.32	94
2018-09-19	22.46	22.46	22.2	22.3	0.08	0.36	23072.0	515721.68	71
2018-09-18	22.2	22.48	22.2	22.22	-0.08	-0.36	32089.0	716126.72	99
2018-09-17	21.7	22.3	21.5	22.3	0.48	2.2	95324.0	2076106.6	144
2018-09-16	22.28	22.28	21.7	21.82	-0.02	-0.09	47036.0	1030260.66	109
2018-09-13	21.8	22.1	21.8	21.84	-0.06	-0.27	26686.0	584035.94	62
2018-09-12	22.12	22.14	21.9	21.9	-0.26	-1.17	46006.0	1014400.28	105
2018-09-11	21.24	22.7	21.24	22.16	0.86	4.04	189625.0	4180912.66	269
2018-09-10	21.64	21.7	21.24	21.3	-0.5	-2.29	133821.0	2881684.32	268
2018-09-09	22.0	22.0	21.6	21.8	-0.3	-1.36	104681.0	2286860.92	174
2018-09-06	22.06	22.38	21.8	22.1	0.1	0.45	147258.0	3249732.2	195
2018-09-05	22.98	23.24	22.0	22.0	-0.9	-3.93	88316.0	1997485.46	194
2018-09-04	22.66	23.0	22.66	22.9	0.08	0.35	42528.0	974804.96	88
2018-09-03	22.9	23.0	22.8	22.82	-0.18	-0.78	36987.0	847678.86	86
2018-09-02	22.8	23.0	22.8	23.0	0.0	0.0	35676.0	816424.7	55
2018-08-30	23.24	23.24	22.9	23.0	-0.22	-0.95	54640.0	1259477.6	110
2018-08-29	23.34	23.52	23.14	23.22	-0.14	-0.6	70577.0	1652908.04	123
2018-08-28	23.22	23.4	23.22	23.36	0.24	1.04	50452.0	1176075.0	79
2018-08-27	23.36	23.4	23.12	23.12	-0.28	-1.2	41274.0	961365.0	80
2018-08-26	23.3	23.52	23.3	23.4	0.2	0.86	33669.0	787587.14	82
2018-08-16	23.12	23.2	23.02	23.2	0.06	0.26	30802.0	712204.5	76
2018-08-15	23.16	23.22	23.0	23.14	0.0	0.0	97088.0	2248063.04	144
2018-08-14	22.8	23.14	22.76	23.14	0.34	1.49	115672.0	2654092.98	200
2018-08-13	22.76	22.9	22.5	22.8	-0.2	-0.87	41249.0	934939.04	114
2018-08-12	23.04	23.04	22.9	23.0	-0.3	-1.29	114002.0	2618692.84	157
2018-08-09	23.9	23.9	23.1	23.3	-0.64	-2.67	243736.0	5686098.92	379
2018-08-08	23.9	24.12	23.9	23.94	0.0	0.0	86351.0	2072964.84	148
2018-08-07	24.1	24.24	23.9	23.94	-0.26	-1.07	167675.0	4035005.78	293
2018-08-06	25.2	25.2	23.8	24.2	-1.6	-6.2	458015.0	11115369.89	640
2018-08-05	25.45	25.9	25.4	25.8	0.6	2.38	215476.0	5531008.45	295
2018-08-02	25.2	25.5	25.0	25.2	-0.1	-0.4	84492.0	2126275.35	143
2018-08-01	25.5	25.95	25.3	25.3	-0.2	-0.78	127812.0	3271528.85	224
2018-07-31	25.4	25.8	25.25	25.5	0.05	0.2	154975.0	3951842.75	213
2018-07-30	26.05	26.15	25.2	25.45	-0.45	-1.74	332058.0	8470674.6	401
2018-07-29	24.8	26.25	24.8	25.9	1.0	4.02	954196.0	24555575.29	889
2018-07-26	25.05	25.05	24.78	24.9	-0.1	-0.4	54878.0	1367235.32	118
2018-07-25	25.3	25.3	25.0	25.0	-0.1	-0.4	55246.0	1384186.7	96
2018-07-24	25.1	25.4	25.05	25.1	-0.15	-0.59	151155.0	3808145.55	216
2018-07-23	25.35	25.5	25.0	25.25	-0.1	-0.39	168856.0	4263022.25	219
2018-07-22	25.45	25.75	25.1	25.35	-0.05	-0.2	142692.0	3629423.1	193
2018-07-19	25.0	25.45	25.0	25.4	0.4	1.6	168423.0	4235210.4	206
2018-07-18	25.75	25.8	24.98	25.0	-0.65	-2.53	380171.0	9620901.77	387
2018-07-17	25.85	26.1	25.55	25.65	-0.2	-0.77	196055.0	5063420.8	257
2018-07-16	26.0	26.45	25.65	25.85	-0.2	-0.77	461861.0	12009517.9	655
2018-07-15	25.25	26.15	25.2	26.05	0.9	3.58	560026.0	14406073.6	714
2018-07-12	25.0	25.4	24.8	25.15	0.19	0.76	168263.0	4226259.35	221
2018-07-11	25.5	25.5	24.9	24.96	-0.34	-1.34	258257.0	6483401.28	369
2018-07-10	24.8	25.4	24.64	25.3	0.6	2.43	373486.0	9313724.38	325
2018-07-09	24.12	24.72	24.12	24.7	0.48	1.98	106797.0	2618667.72	183
2018-07-08	24.8	24.8	24.1	24.22	-0.38	-1.54	185244.0	4496697.0	188
2018-07-05	24.94	24.94	24.5	24.6	-0.4	-1.6	97772.0	2416476.82	159
2018-07-04	25.05	25.05	24.9	25.0	-0.05	-0.2	68762.0	1718395.34	126
2018-07-03	24.96	25.65	24.96	25.05	-0.05	-0.2	261319.0	6617546.27	333
2018-07-02	24.7	25.5	24.7	25.1	0.64	2.62	470523.0	11847868.45	567
2018-07-01	24.04	24.7	24.0	24.46	0.46	1.92	258280.0	6320501.48	342
2018-06-28	23.8	24.0	23.8	24.0	0.2	0.84	37453.0	896162.42	78
2018-06-27	23.9	23.98	23.8	23.8	-0.1	-0.42	46207.0	1103365.88	100
2018-06-26	23.94	23.94	23.8	23.9	-0.1	-0.42	46235.0	1102910.4	127
2018-06-25	24.1	24.12	24.0	24.0	-0.18	-0.74	103817.0	2497391.84	146
2018-06-24	24.16	24.24	24.0	24.18	0.02	0.08	91803.0	2211508.7	131
2018-06-21	24.08	24.2	24.0	24.16	-0.04	-0.17	76966.0	1850439.44	81
2018-06-20	24.46	24.46	24.0	24.2	-0.08	-0.33	69951.0	1692000.76	84
2018-06-12	24.28	24.42	24.24	24.28	0.08	0.33	67557.0	1643166.34	119
2018-06-11	24.4	24.4	24.08	24.2	-0.1	-0.41	49788.0	1204583.34	94
2018-06-10	23.96	24.6	23.96	24.3	0.38	1.59	388559.0	9425713.26	388
2018-06-07	23.9	23.96	23.76	23.92	0.12	0.5	88641.0	2114574.62	144
2018-06-06	23.92	23.94	23.78	23.8	-0.08	-0.34	121829.0	2906864.28	170
2018-06-05	23.82	23.96	23.8	23.88	0.08	0.34	91987.0	2195200.76	177
2018-06-04	24.36	24.42	23.8	23.8	-0.6	-2.46	284403.0	6859979.4	345
2018-06-03	24.4	24.6	24.3	24.4	-0.06	-0.25	120536.0	2940604.04	159
2018-05-31	24.46	24.5	24.3	24.46	0.08	0.33	95283.0	2322202.38	132
2018-05-30	24.5	24.52	24.3	24.38	-0.12	-0.49	67794.0	1654173.62	138
2018-05-29	24.6	24.92	24.3	24.5	-0.04	-0.16	143137.0	3513265.18	223
2018-05-28	24.88	24.88	24.4	24.54	-0.44	-1.76	248229.0	6095481.12	270
2018-05-27	25.4	25.65	24.7	24.98	-0.32	-1.26	390969.0	9801982.96	413
2018-05-24	25.5	26.15	25.25	25.29	0.12	0.48	761327.0	19582177.0	904
2018-05-23	24.18	25.7	24.18	25.17	1.0	4.14	1257094.0	31614650.56	1356
2018-05-22	24.1	24.5	24.1	24.17	-0.01	-0.04	291610.0	7097204.88	282
2018-05-21	23.8	24.68	23.8	24.18	0.47	1.98	366054.0	8854479.14	411
2018-05-20	23.0	23.76	23.0	23.71	0.82	3.58	225354.0	5269398.62	286
2018-05-17	23.14	23.14	22.7	22.89	-0.41	-1.76	150677.0	3441756.86	190
2018-05-16	23.5	23.5	23.3	23.3	-1.22	-4.98	236445.0	5539830.26	264
2018-05-15	24.8	24.8	24.5	24.52	-0.11	-0.45	214136.0	5274601.58	275
2018-05-14	24.88	24.88	24.6	24.63	-0.09	-0.36	119911.0	2961391.1	223
2018-05-13	24.84	24.98	24.7	24.72	-0.06	-0.24	256140.0	6369662.62	277
2018-05-10	24.36	24.9	24.34	24.78	0.46	1.89	263928.0	6512035.9	312
2018-05-09	24.6	24.8	24.1	24.32	0.74	3.14	591695.0	14397221.28	588
2018-05-08	24.24	24.28	23.54	23.58	-0.77	-3.16	104605.0	2496110.66	171
2018-05-07	24.54	24.54	24.28	24.35	-0.15	-0.61	55227.0	1343995.28	105
2018-05-06	24.3	24.7	24.3	24.5	0.2	0.82	86410.0	2117843.26	133
2018-05-03	24.3	24.52	24.24	24.3	-0.14	-0.57	68748.0	1672437.72	140
2018-05-02	24.18	24.86	24.1	24.44	0.27	1.12	309056.0	7582006.4	377
2018-05-01	24.06	24.26	24.02	24.17	0.07	0.29	63406.0	1528627.22	85
2018-04-30	24.28	24.28	24.04	24.1	-0.06	-0.25	74102.0	1785938.1	152
2018-04-29	24.0	24.3	23.76	24.16	0.05	0.21	157565.0	3798190.38	208
2018-04-26	24.66	24.66	23.74	24.11	-0.51	-2.07	146938.0	3571078.9	200
2018-04-25	24.7	24.74	24.56	24.62	-0.09	-0.36	101137.0	2492972.72	137
2018-04-24	24.48	24.8	24.46	24.71	0.28	1.15	250740.0	6175349.64	383
2018-04-23	24.2	24.48	24.1	24.43	0.2	0.83	187615.0	4566034.78	236
2018-04-22	24.36	24.58	24.08	24.23	-0.2	-0.82	148368.0	3607983.2	208
2018-04-19	24.36	24.66	24.36	24.43	0.04	0.16	261916.0	6421250.2	293
2018-04-18	24.44	24.52	24.34	24.39	-0.05	-0.2	180216.0	4399999.28	202
2018-04-17	24.7	24.7	24.4	24.44	-0.1	-0.41	248634.0	6102104.62	276
2018-04-16	24.2	24.98	24.2	24.54	0.27	1.11	793537.0	19606952.7	895
2018-04-15	23.3	24.28	23.0	24.27	1.15	4.97	570948.0	13649432.12	539
2018-04-12	22.9	23.3	22.5	23.12	0.19	0.83	160754.0	3686320.2	255
2018-04-11	23.6	24.2	22.8	22.93	-0.84	-3.53	425456.0	10098604.86	452
2018-04-10	23.44	23.9	23.34	23.77	0.16	0.68	225724.0	5305319.94	232
2018-04-09	23.68	23.68	23.5	23.61	0.08	0.34	117222.0	2765988.9	173
2018-04-08	23.18	23.68	22.8	23.53	0.47	2.04	342415.0	8007635.34	380
2018-04-05	22.76	23.22	22.76	23.06	0.46	2.04	575706.0	13282574.74	650
2018-04-04	22.48	22.66	22.4	22.6	0.18	0.8	149261.0	3358674.62	202
2018-04-03	22.3	22.46	22.22	22.42	0.19	0.85	75285.0	1679528.82	109
2018-04-02	22.26	22.3	22.02	22.23	-0.08	-0.36	51651.0	1148232.8	108
2018-04-01	22.4	22.44	22.3	22.31	-0.05	-0.22	52428.0	1171947.94	104
2018-03-29	22.58	22.58	22.3	22.36	-0.14	-0.62	97500.0	2183306.4	114
2018-03-28	22.5	22.58	22.4	22.5	0.01	0.04	143447.0	3225115.56	143
2018-03-27	22.46	22.6	22.38	22.49	0.15	0.67	145630.0	3275456.62	189
2018-03-26	22.3	22.46	22.3	22.34	0.0	0.0	142242.0	3180524.18	168
2018-03-25	22.3	22.44	22.26	22.34	0.19	0.86	178000.0	3980332.82	219
2018-03-22	22.24	22.3	22.1	22.15	-0.2	-0.89	66288.0	1470448.82	119
2018-03-21	22.38	22.46	22.28	22.35	0.01	0.04	107636.0	2408156.14	148
2018-03-20	22.12	22.38	22.1	22.34	0.15	0.68	115817.0	2578209.54	120
2018-03-19	22.1	22.24	22.1	22.19	-0.01	-0.05	26523.0	587742.14	158
2018-03-18	22.28	22.3	22.1	22.2	-0.08	-0.36	13333.0	296427.62	75
2018-03-15	22.2	22.28	22.1	22.28	0.08	0.36	49504.0	1100025.58	106
2018-03-14	22.2	22.44	22.16	22.2	-0.04	-0.18	120966.0	2694065.02	170
2018-03-13	22.4	22.52	22.22	22.24	-0.17	-0.76	282603.0	6318420.76	221
2018-03-12	22.4	22.74	22.32	22.41	0.03	0.13	455161.0	10284945.54	462
2018-03-11	22.3	22.6	22.3	22.38	0.15	0.67	225278.0	5068128.26	246
2018-03-08	22.5	22.56	22.14	22.23	-0.29	-1.29	201289.0	4498074.0	271
2018-03-07	22.18	22.6	22.18	22.52	0.36	1.62	499750.0	11229469.06	640
2018-03-06	21.6	22.2	21.6	22.16	0.5	2.31	391732.0	8628292.14	482
2018-03-05	21.78	21.8	21.7	21.66	0.06	0.28	41459.0	900906.1	70
2018-03-04	21.76	21.8	21.6	21.6	-0.2	-0.92	45101.0	978411.42	71
2018-03-01	21.72	21.98	21.6	21.8	0.06	0.28	121266.0	2646404.8	203
2018-02-28	21.66	21.9	21.54	21.74	0.14	0.65	157054.0	3411862.28	221
2018-02-27	21.3	21.8	21.3	21.6	0.44	2.08	303236.0	6567658.28	414
2018-02-26	21.04	21.3	21.04	21.16	0.02	0.09	31055.0	658161.88	75
2018-02-25	21.26	21.26	21.16	21.14	-0.01	-0.05	13214.0	280554.66	47
2018-02-22	21.1	21.12	21.02	21.15	-0.03	-0.14	22193.0	467399.44	56
2018-02-21	21.24	21.26	21.2	21.18	-0.14	-0.66	18811.0	399597.48	40
2018-02-20	21.06	21.38	21.06	21.32	0.14	0.66	38328.0	815759.92	70
2018-02-19	21.18	21.2	21.04	21.18	0.08	0.38	29709.0	628666.14	73
2018-02-18	21.2	21.24	21.02	21.1	0.1	0.48	44716.0	946099.48	87
2018-02-15	21.3	21.3	21.0	21.0	0.07	0.33	19733.0	416603.24	50
2018-02-14	21.18	21.18	20.82	20.93	-0.17	-0.81	35308.0	742843.6	76
2018-02-13	21.4	21.4	21.08	21.1	-0.14	-0.66	37650.0	797160.02	58
2018-02-12	20.4	21.3	20.4	21.24	0.46	2.21	27992.0	589150.56	71
2018-02-11	21.12	21.28	21.0	20.78	-0.36	-1.7	49555.0	1047245.7	93
2018-02-08	21.28	21.28	21.14	21.14	-0.06	-0.28	25944.0	551317.28	49
2018-02-07	21.4	21.5	21.16	21.2	-0.2	-0.93	44295.0	944847.92	84
2018-02-06	21.48	21.48	21.3	21.4	-0.25	-1.15	64687.0	1382237.42	101
2018-02-05	21.58	21.68	21.56	21.65	0.05	0.23	30684.0	663001.24	61
2018-02-04	21.64	21.74	21.6	21.6	0.05	0.23	44261.0	958562.94	106
2018-02-01	21.54	21.62	21.54	21.55	0.04	0.19	33026.0	712074.86	58
2018-01-31	21.42	21.8	21.42	21.51	0.01	0.05	72231.0	1561703.36	125
2018-01-30	21.48	21.5	21.34	21.5	0.21	0.99	28900.0	620400.64	65
2018-01-29	21.3	21.4	21.3	21.29	0.04	0.19	23100.0	492162.92	53
2018-01-28	21.26	21.28	21.24	21.25	-0.14	-0.65	18607.0	395576.6	61
2018-01-25	21.2	21.5	21.2	21.39	0.01	0.05	13697.0	292163.38	58
2018-01-24				21.38	0.02	0.09	1145.0	24480.16	22
2018-01-23	21.52	21.52	21.5	21.36	-0.13	-0.6	12317.0	264377.84	48
2018-01-22	21.54	21.7	21.5	21.49	0.19	0.89	49069.0	1059335.38	127
2018-01-21	21.46	21.46	21.3	21.3	-0.19	-0.88	46020.0	982855.02	66
2018-01-18	21.5	21.5	21.26	21.49	0.11	0.51	65448.0	1399666.48	125
2018-01-17	21.5	21.56	21.38	21.38	-0.16	-0.74	56749.0	1218654.46	100
2018-01-16	21.7	21.7	21.52	21.54	-0.09	-0.42	29926.0	646085.26	71
2018-01-15	21.68	21.68	21.54	21.63	-0.04	-0.18	61712.0	1335123.86	89
2018-01-14	21.6	21.86	21.56	21.67	0.07	0.32	81752.0	1771637.2	117
2018-01-11	21.7	21.86	21.5	21.6	-0.1	-0.46	47756.0	1034327.78	123
2018-01-10	21.58	21.96	21.58	21.7	0.12	0.56	267545.0	5841046.96	367
2018-01-09	21.28	21.6	21.18	21.58	0.21	0.98	67237.0	1434367.88	83
2018-01-08	21.3	21.6	21.12	21.37	0.13	0.61	31720.0	678602.88	104
2018-01-07	21.32	21.6	21.24	21.24	-0.1	-0.47	44203.0	946554.82	126
2018-01-04	21.08	21.36	21.08	21.34	0.24	1.14	44323.0	941534.28	90
2018-01-03	21.06	21.06	21.04	21.1	-0.05	-0.24	12556.0	264588.14	45
2018-01-02	21.0	21.24	21.0	21.15	0.31	1.49	31807.0	671367.26	74
2018-01-01	21.0	21.1	20.8	20.84	-0.34	-1.61	51994.0	1091643.08	71
2017-12-31	21.12	21.32	21.12	21.18	0.11	0.52	66477.0	1410425.14	92
2017-12-28	21.14	21.32	21.04	21.07	-0.15	-0.71	65217.0	1383805.94	115
2017-12-27	21.2	21.24	21.14	21.22	0.0	0.0	20647.0	437126.04	82
2017-12-26	21.3	21.3	21.2	21.22	-0.1	-0.47	18228.0	386923.5	77
2017-12-25	21.4	21.4	21.3	21.32	-0.15	-0.7	34791.0	742235.06	86
2017-12-24	21.5	21.6	21.46	21.47	-0.09	-0.42	59797.0	1285756.9	94
2017-12-21	21.3	21.9	21.3	21.56	0.18	0.84	72043.0	1558965.72	196
2017-12-20	21.04	21.4	21.0	21.38	0.33	1.57	52819.0	1122441.94	131
2017-12-19	21.18	21.18	21.04	21.05	-0.11	-0.52	28071.0	592112.22	88
2017-12-18	20.84	21.36	20.84	21.16	0.34	1.63	75568.0	1605052.7	153
2017-12-17	21.0	21.24	20.8	20.82	-0.08	-0.38	62074.0	1304618.24	122
2017-12-14	20.94	21.02	20.82	20.9	-0.04	-0.19	20336.0	426071.14	80
2017-12-13	21.12	21.12	20.82	20.94	-0.22	-1.04	49234.0	1032673.04	102
2017-12-12	20.72	21.38	20.7	21.16	0.35	1.68	110809.0	2329822.78	203
2017-12-11	20.7	21.06	20.66	20.81	0.26	1.27	200376.0	4184651.22	224
2017-12-10	20.4	20.7	20.4	20.55	0.24	1.18	111014.0	2288470.24	151
2017-12-07	20.4	20.4	20.0	20.31	-0.11	-0.54	78990.0	1597019.38	149
2017-12-06	20.52	20.52	20.4	20.42	-0.23	-1.11	37535.0	767882.68	54
2017-12-05	20.44	20.66	20.44	20.65	0.08	0.39	50854.0	1045916.52	89
2017-12-04	20.62	20.66	20.5	20.57	0.08	0.39	82500.0	1697308.08	95
2017-12-03	20.5	20.6	20.5	20.49	0.2	0.99	50017.0	1026640.06	108
2017-11-30	20.2	21.0	20.2	20.29	0.05	0.25	267014.0	5469242.42	269
2017-11-29	20.04	20.18	20.04	20.24	0.14	0.7	71087.0	1431870.96	67
2017-11-28	20.04	20.1	20.04	20.1	-0.03	-0.15	74990.0	1504499.88	84
2017-11-27	20.1	20.5	20.04	20.13	-0.23	-1.13	157985.0	3209512.76	183
2017-11-26	19.94	20.4	19.8	20.36	0.46	2.31	114296.0	2304382.5	158
2017-11-23	19.48	19.98	19.42	19.9	0.52	2.68	238486.0	4717043.7	157
2017-11-22	19.0	19.42	18.8	19.38	0.42	2.22	67360.0	1286263.82	109
2017-11-21	18.6	18.98	18.5	18.96	0.16	0.85	109378.0	2058888.86	119
2017-11-20	18.6	19.0	18.6	18.8	-0.08	-0.42	77878.0	1467625.34	93
2017-11-19	18.78	19.18	18.78	18.88	0.1	0.53	197762.0	3742946.0	154
2017-11-16	18.78	18.98	18.7	18.78	0.11	0.59	141854.0	2671504.42	162
2017-11-15	18.62	18.88	18.56	18.67	0.06	0.32	93992.0	1759569.84	226
2017-11-14	18.38	18.7	18.24	18.61	0.34	1.86	186899.0	3458101.46	281
2017-11-13	18.2	18.3	18.0	18.27	0.09	0.5	42027.0	763842.42	108
2017-11-12	18.54	18.54	18.12	18.18	-0.11	-0.6	54103.0	989170.36	107
2017-11-09	18.24	18.34	18.0	18.29	0.1	0.55	63129.0	1146480.26	118
2017-11-08	18.0	18.32	18.0	18.19	-0.15	-0.82	67746.0	1227261.6	119
2017-11-07	19.08	19.08	17.78	18.34	-0.87	-4.53	186079.0	3446965.12	293
2017-11-06	19.48	19.48	19.04	19.21	-0.01	-0.05	121324.0	2325263.14	164
2017-11-05	19.2	19.22	19.0	19.22	-0.32	-1.64	83948.0	1603619.2	197
2017-11-02	19.48	19.56	19.46	19.54	0.07	0.36	56471.0	1101694.08	97
2017-11-01	19.54	19.56	19.46	19.47	-0.07	-0.36	44154.0	862124.08	112
2017-10-31	19.56	19.6	19.44	19.54	-0.04	-0.2	64394.0	1256803.04	138
2017-10-30	19.72	19.8	19.58	19.58	0.01	0.05	116477.0	2290916.96	166
2017-10-29	19.4	19.6	19.4	19.57	0.2	1.03	62358.0	1216803.86	147
2017-10-26	19.46	19.68	19.02	19.37	-0.07	-0.36	70053.0	1359911.16	124
2017-10-25	19.66	19.66	19.0	19.44	-0.1	-0.51	82589.0	1600723.94	165
2017-10-24	19.68	19.68	19.52	19.54	-0.06	-0.31	37252.0	729911.98	81
2017-10-23	19.88	19.88	19.54	19.6	-0.36	-1.8	49794.0	980416.46	126
2017-10-22	19.9	19.98	19.86	19.96	-0.02	-0.1	62056.0	1235457.18	79
2017-10-19	19.9	20.0	19.86	19.98	0.02	0.1	67019.0	1333875.76	102
2017-10-18	20.04	20.2	19.96	19.96	-0.24	-1.19	112276.0	2247127.98	220
2017-10-17	20.2	20.26	20.06	20.2	0.03	0.15	119632.0	2411643.82	142
2017-10-16	20.04	20.22	20.0	20.17	0.14	0.7	41233.0	828702.36	91
2017-10-15	20.0	20.22	20.0	20.03	0.15	0.75	90757.0	1825460.38	146
2017-10-12	19.74	19.94	19.56	19.88	0.26	1.33	66857.0	1322660.08	137
2017-10-11	20.2	20.26	19.6	19.62	-0.67	-3.3	105682.0	2087261.2	245
2017-10-10	20.52	20.56	20.22	20.29	-0.15	-0.73	84017.0	1713007.32	147
2017-10-09	20.7	20.7	20.4	20.44	-0.26	-1.26	98430.0	2016249.3	168
2017-10-08	20.9	20.9	20.68	20.7	-0.17	-0.81	78750.0	1637519.84	155
2017-10-05	20.92	21.0	20.8	20.87	-0.03	-0.14	119985.0	2505761.62	193
2017-10-04	20.7	21.14	20.7	20.9	0.32	1.55	529047.0	11101169.84	536
2017-10-03	20.76	20.82	20.52	20.58	-0.23	-1.11	249562.0	5154541.06	237
2017-10-02	20.9	20.94	20.8	20.81	-0.15	-0.72	106950.0	2228707.76	136
2017-10-01	21.08	21.08	20.9	20.96	-0.2	-0.95	66069.0	1385697.68	144
2017-09-28	21.02	21.2	21.0	21.16	0.02	0.09	92552.0	1955379.08	129
2017-09-27	21.18	21.3	21.0	21.14	-0.04	-0.19	114722.0	2424777.96	138
2017-09-26	21.2	21.4	21.16	21.18	0.06	0.28	113731.0	2422892.06	156
2017-09-25	21.46	21.48	21.02	21.12	-0.31	-1.45	97622.0	2072845.44	193
2017-09-21	21.5	21.68	21.4	21.43	-0.06	-0.28	90650.0	1951319.7	150
2017-09-20	21.4	21.5	21.32	21.49	0.13	0.61	84741.0	1813341.82	115
2017-09-19	21.44	21.58	21.38	21.36	-0.15	-0.7	132337.0	2841587.38	232
2017-09-18	21.72	22.0	21.5	21.51	-0.17	-0.78	248318.0	5411484.54	380
2017-09-17	22.0	22.12	21.66	21.68	-0.36	-1.63	264389.0	5769518.1	396
2017-09-14	22.2	22.9	21.96	22.04	0.14	0.64	1268002.0	28536657.64	1344
2017-09-13	21.7	22.06	21.7	21.9	0.22	1.01	188940.0	4143903.02	264
2017-09-12	21.78	21.96	21.6	21.68	0.14	0.65	249582.0	5438093.82	299
2017-09-11	21.0	21.94	21.0	21.54	0.57	2.72	530483.0	11454159.2	572
2017-09-10	20.86	21.06	20.8	20.97	0.18	0.87	128328.0	2690282.44	153
2017-09-07	21.0	21.0	20.78	20.79	-0.19	-0.91	153069.0	3195468.22	232
2017-09-06	21.12	21.44	20.92	20.98	-0.12	-0.57	127110.0	2684319.42	237
2017-08-29	20.86	21.44	20.86	21.1	0.29	1.39	272184.0	5771150.44	426
2017-08-28	20.56	20.7	20.56	20.81	0.09	0.43	15914.0	329495.64	81
2017-08-27	20.76	20.84	20.72	20.72	0.0	0.0	19892.0	413199.18	85
2017-08-24	20.86	20.98	20.68	20.72	-0.25	-1.19	88824.0	1844408.02	168
2017-08-23	20.92	21.06	20.84	20.97	0.07	0.33	173812.0	3642480.6	210
2017-08-22	20.9	20.9	20.84	20.9	-0.01	-0.05	43070.0	899205.6	75
2017-08-21	20.96	21.0	20.9	20.91	-0.01	-0.05	71697.0	1502527.84	77
2017-08-20	20.88	21.02	20.88	20.92	0.13	0.63	151739.0	3182769.64	141
2017-08-17	20.9	21.02	20.78	20.79	-0.18	-0.86	170249.0	3556916.9	243
2017-08-16	21.08	21.1	20.9	20.97	-0.03	-0.14	68984.0	1446950.58	112
2017-08-15	20.98	21.2	20.9	21.0	0.09	0.43	263802.0	5559719.02	324
2017-08-14	20.82	21.0	20.7	20.91	0.08	0.38	87517.0	1827285.76	109
2017-08-13	20.94	21.0	20.8	20.83	-0.14	-0.67	85592.0	1788344.06	113
2017-08-10	21.0	21.04	20.84	20.97	0.08	0.38	78161.0	1637606.9	146
2017-08-09	20.84	21.06	20.84	20.89	0.01	0.05	143282.0	3003416.16	191
2017-08-08	20.6	21.06	20.6	20.88	0.3	1.46	285959.0	5971863.32	297
2017-08-07	20.44	20.6	20.4	20.58	0.13	0.64	102103.0	2092729.06	142
2017-08-06	20.4	20.58	20.4	20.45	0.24	1.19	115198.0	2360834.86	195
2017-08-03	20.32	20.4	20.24	20.21	-0.18	-0.88	51221.0	1039080.5	115
2017-08-02	20.32	20.6	20.32	20.39	0.12	0.59	165187.0	3381774.62	242
2017-08-01	20.02	20.28	20.02	20.27	0.28	1.4	127717.0	2575424.66	195
2017-07-31	20.06	20.14	19.98	19.99	-0.08	-0.4	48187.0	966317.72	125
2017-07-30	20.16	20.16	20.06	20.07	-0.17	-0.84	37379.0	752081.28	106
2017-07-27	20.24	20.28	20.18	20.24	-0.1	-0.49	30346.0	614004.02	130
2017-07-26	20.3	20.34	20.24	20.34	0.13	0.64	39431.0	800476.3	158
2017-07-25	20.4	20.4	20.16	20.21	-0.26	-1.27	56292.0	1143295.16	259
2017-07-24	20.6	20.6	20.4	20.47	-0.13	-0.63	42623.0	872981.86	219
2017-07-23	20.78	20.82	20.56	20.6	-0.25	-1.2	128443.0	2655144.24	298
2017-07-20	20.78	20.92	20.76	20.85	0.06	0.29	50115.0	1043491.38	112
2017-07-19	20.84	21.0	20.78	20.79	-0.16	-0.76	105827.0	2204109.72	205
2017-07-18	21.04	21.12	20.9	20.95	-0.12	-0.57	74003.0	1554337.76	218
2017-07-17	21.22	21.22	21.08	21.07	-0.13	-0.61	36555.0	773366.3	125
2017-07-16	21.24	21.3	21.2	21.2	0.05	0.24	56095.0	1191422.0	132
2017-07-13	21.42	21.44	21.14	21.15	-0.27	-1.26	108134.0	2298829.98	184
2017-07-12	21.34	21.56	21.3	21.42	0.04	0.19	60967.0	1307114.68	104
2017-07-11	21.54	21.6	21.3	21.38	-0.05	-0.23	94269.0	2025419.48	164
2017-07-10	21.26	21.52	21.24	21.43	0.17	0.8	134539.0	2879619.06	197
2017-07-09	21.12	21.34	21.1	21.26	0.18	0.85	48308.0	1025802.82	75
2017-07-06	21.22	21.28	21.06	21.08	-0.19	-0.89	68128.0	1442894.28	87
2017-07-05	21.1	21.32	21.08	21.27	0.07	0.33	20144.0	426475.52	55
2017-07-04	21.18	21.4	21.14	21.2	0.04	0.19	68930.0	1463408.26	108
2017-07-03	21.28	21.28	21.1	21.16	-0.04	-0.19	34370.0	727999.78	77
2017-07-02	21.22	21.5	20.7	21.2	0.0	0.0	79528.0	1685806.78	118
2017-06-22	21.1	21.48	21.1	21.2	0.52	2.51	71655.0	1520826.62	136
2017-06-21	20.48	21.1	20.48	20.68	0.44	2.17	130000.0	2691680.16	155
2017-06-20	20.62	20.62	20.14	20.24	-0.38	-1.84	36709.0	748004.92	105
2017-06-19	19.7	20.66	19.64	20.62	0.88	4.46	118915.0	2374059.4	187
2017-06-18	20.0	20.1	19.7	19.74	-0.29	-1.45	95973.0	1910764.3	130
2017-06-15	20.68	20.68	20.0	20.03	-0.59	-2.86	109152.0	2210679.34	185
2017-06-14	20.7	20.74	20.62	20.62	-0.08	-0.39	32264.0	667155.12	63
2017-06-13	20.74	20.74	20.62	20.7	-0.04	-0.19	7035.0	145562.98	25
2017-06-12	20.74	20.74	20.68	20.74	-0.01	-0.05	59839.0	1240577.52	68
2017-06-11	21.16	21.16	20.7	20.75	-0.23	-1.1	32241.0	673157.88	84
2017-06-08	21.2	21.2	20.98	20.98	-0.28	-1.32	37738.0	794387.6	93
2017-06-07	21.3	21.36	21.3	21.26	-0.01	-0.05	23998.0	511671.56	42
2017-06-06	21.38	21.48	21.24	21.27	-0.03	-0.14	32099.0	686083.76	74
2017-06-05	21.2	21.48	21.16	21.3	0.05	0.24	92449.0	1967226.56	113
2017-06-04	21.0	21.36	20.9	21.25	0.0	0.0	132712.0	2799297.66	158
2017-06-01	21.2	21.45	21.2	21.25	-0.09	-0.42	27378.0	583722.05	76
2017-05-31	21.6	21.75	21.3	21.34	-0.07	-0.33	110302.0	2372778.7	160
2017-05-30	21.35	21.7	21.25	21.41	-0.07	-0.33	63746.0	1365694.85	108
2017-05-29	21.0	21.5	20.85	21.48	0.42	1.99	98167.0	2078084.1	173
2017-05-28	22.15	22.35	21.0	21.06	-1.14	-5.14	125876.0	2718880.6	194
2017-05-25	22.25	22.3	22.15	22.2	-0.02	-0.09	115613.0	2570017.05	105
2017-05-24	22.7	22.8	22.2	22.22	-0.44	-1.94	291213.0	6550975.1	200
2017-05-23	22.9	22.9	22.5	22.66	-0.38	-1.65	168153.0	3811113.95	230
2017-05-22	23.15	23.15	23.0	23.04	-0.2	-0.86	111655.0	2576055.5	133
2017-05-21	23.3	23.35	23.25	23.24	0.13	0.56	123588.0	2881333.2	152
2017-05-18	23.1	23.3	23.1	23.11	-0.02	-0.09	84601.0	1959967.25	137
2017-05-17	23.15	23.2	23.1	23.13	-0.06	-0.26	73717.0	1705967.55	112
2017-05-16	23.1	23.2	23.0	23.19	0.07	0.3	157113.0	3626203.8	187
2017-05-15	23.0	23.2	22.8	23.12	0.22	0.96	362435.0	8348933.25	347
2017-05-14	23.0	23.15	22.9	22.9	-0.07	-0.3	288937.0	6642033.0	274
2017-05-11	24.1	24.1	22.95	22.97	-2.43	-9.57	886157.0	20813607.3	1531
2017-05-10	25.3	25.5	25.2	25.4	0.22	0.87	250086.0	6338015.3	244
2017-05-09	25.1	25.4	25.0	25.18	0.1	0.4	356581.0	8994431.0	308
2017-05-08	25.0	25.1	24.95	25.08	0.03	0.12	167708.0	4198835.6	146
2017-05-07	25.0	25.1	24.9	25.05	-0.05	-0.2	191683.0	4786842.85	182
2017-05-04	25.3	25.3	25.0	25.1	-0.17	-0.67	158997.0	3996226.7	184
2017-05-03	25.2	25.3	25.2	25.27	-0.04	-0.16	146961.0	3706556.1	295
2017-05-02	25.3	25.4	25.2	25.31	0.01	0.04	223993.0	5665501.9	217
2017-05-01	25.4	25.7	25.3	25.3	-0.1	-0.39	410675.0	10448804.4	336
2017-04-30	25.1	25.5	25.0	25.4	0.4	1.6	586987.0	14823731.4	384
2017-04-27	25.0	25.1	24.95	25.0	-0.04	-0.16	278236.0	6954181.3	185
2017-04-26	25.0	25.1	25.0	25.04	-0.02	-0.08	166160.0	4159876.45	128
2017-04-25	25.1	25.2	24.95	25.06	-0.11	-0.44	290191.0	7268242.5	171
2017-04-24	25.3	25.3	25.0	25.17	0.02	0.08	193694.0	4865235.5	179
2017-04-23	25.3	25.3	25.0	25.15	0.18	0.72	403184.0	10148389.1	292
2017-04-20	25.1	25.2	24.9	24.97	-0.21	-0.83	372859.0	9324038.0	257
2017-04-19	25.3	25.3	24.95	25.18	0.05	0.2	285950.0	7156961.3	260
2017-04-18	25.8	25.8	25.0	25.13	-0.54	-2.1	652889.0	16634153.6	559
2017-04-17	25.1	25.7	24.95	25.67	0.58	2.31	444782.0	11272539.45	366
2017-04-16	25.7	25.7	24.95	25.09	-0.56	-2.18	561270.0	14118809.35	455
2017-04-13	25.8	26.0	25.5	25.65	-0.11	-0.43	353239.0	9105687.3	396
2017-04-12	25.9	25.9	25.4	25.76	-0.01	-0.04	722327.0	18525426.3	567
2017-04-11	25.7	26.1	25.5	25.77	0.2	0.78	954691.0	24663986.6	850
2017-04-10	25.2	25.7	25.1	25.57	0.38	1.51	384825.0	9752955.9	395
2017-04-09	25.4	25.5	25.0	25.19	0.0	0.0	424169.0	10683682.5	480
2017-04-06	24.9	25.3	24.8	25.19	0.33	1.33	482053.0	12105387.85	462
2017-04-05	24.95	25.0	24.8	24.86	0.03	0.12	174013.0	4331661.85	205
2017-04-04	24.7	25.0	24.65	24.83	0.11	0.44	211419.0	5255827.9	228
2017-04-03	24.9	24.9	24.6	24.72	-0.08	-0.32	303913.0	7508140.45	314
2017-04-02	24.3	25.1	24.25	24.8	0.51	2.1	824449.0	20391756.0	562
2017-03-30	24.3	24.4	24.05	24.29	0.07	0.29	197218.0	4785551.9	219
2017-03-29	24.25	24.35	24.2	24.22	0.0	0.0	164690.0	3993842.95	183
2017-03-28	24.0	24.3	24.0	24.22	0.2	0.83	350354.0	8475356.95	257
2017-03-27	24.25	24.4	23.95	24.02	-0.13	-0.54	516790.0	12514339.6	467
2017-03-26	23.85	24.35	23.85	24.15	0.34	1.43	272844.0	6581789.15	281
2017-03-23	23.85	23.95	23.5	23.81	0.27	1.15	81351.0	1939380.0	184
2017-03-22	23.9	23.9	23.45	23.54	-0.4	-1.67	82780.0	1955378.85	166
2017-03-21	24.0	24.0	23.9	23.94	0.09	0.38	108146.0	2590710.95	155
2017-03-20	24.1	24.1	23.8	23.85	-0.15	-0.63	152144.0	3653451.4	197
2017-03-19	23.8	24.05	23.7	24.0	0.24	1.01	140555.0	3361085.05	228
2017-03-16	23.75	23.9	23.7	23.76	0.23	0.98	140377.0	3341884.85	177
2017-03-15	23.5	23.7	23.3	23.53	0.14	0.6	147550.0	3466456.1	194
2017-03-14	23.5	23.5	22.5	23.39	-0.1	-0.43	195533.0	4484218.65	300
2017-03-13	23.75	23.9	23.4	23.49	-0.24	-1.01	176607.0	4183117.35	188
2017-03-12	24.4	24.4	23.7	23.73	-0.51	-2.1	192119.0	4610219.05	228
2017-03-09	24.5	24.6	24.05	24.24	-0.39	-1.58	212717.0	5176502.9	285
2017-03-08	24.85	24.9	24.55	24.63	-0.07	-0.28	103068.0	2550832.75	146
2017-03-07	24.65	24.85	24.55	24.7	0.15	0.61	160614.0	3970531.85	218
2017-03-06	25.0	25.2	24.35	24.55	-0.29	-1.17	327123.0	8070404.6	468
2017-03-05	24.7	25.3	24.7	24.84	0.31	1.26	740798.0	18523587.8	707
2017-03-02	24.4	24.6	24.35	24.53	0.18	0.74	138399.0	3389760.4	230
2017-03-01	24.45	24.55	24.25	24.35	-0.04	-0.16	160055.0	3901839.6	200
2017-02-28	24.2	24.45	24.0	24.39	0.26	1.08	178902.0	4322802.5	212
2017-02-27	24.7	24.7	24.05	24.13	-0.59	-2.39	199769.0	4860716.05	259
2017-02-26	24.7	24.85	24.7	24.72	0.04	0.16	82613.0	2045248.6	111
2017-02-23	24.7	24.75	24.5	24.68	-0.03	-0.12	72131.0	1774398.25	133
2017-02-22	24.75	25.0	24.65	24.71	0.1	0.41	222634.0	5532630.7	259
2017-02-21	24.75	24.75	24.2	24.61	-0.16	-0.65	404155.0	9887981.85	425
2017-02-20	25.3	25.3	24.75	24.77	-0.58	-2.29	558914.0	13953806.7	537
2017-02-19	25.7	25.8	25.3	25.35	-0.29	-1.13	302857.0	7739066.9	286
2017-02-16	25.7	25.8	25.6	25.64	-0.05	-0.19	166466.0	4287205.9	174
2017-02-15	25.7	25.8	25.5	25.69	-0.11	-0.43	226649.0	5802471.0	235
2017-02-14	26.0	26.1	25.7	25.8	-0.12	-0.46	182405.0	4704633.2	194
2017-02-13	26.1	26.1	25.8	25.92	-0.12	-0.46	256405.0	6658565.8	268
2017-02-12	25.7	26.1	25.7	26.04	0.52	2.04	448802.0	11651698.4	358
2017-02-09	25.6	25.7	25.1	25.52	-0.15	-0.58	307133.0	7816639.6	343
2017-02-08	26.4	26.5	25.6	25.67	-0.92	-3.46	954174.0	24654678.3	807
2017-02-07	26.6	27.1	26.4	26.59	0.09	0.34	1659805.0	44395150.1	1215
2017-02-06	26.5	26.6	26.0	26.5	0.16	0.61	958238.0	25255524.3	810
2017-02-05	26.0	26.6	25.8	26.34	0.62	2.41	1755940.0	46128227.3	1172
2017-02-02	25.4	26.0	25.3	25.72	0.32	1.26	595389.0	15333243.4	493
2017-02-01	25.4	25.5	25.2	25.4	-0.09	-0.35	173687.0	4409517.7	249
2017-01-31	25.4	25.5	25.0	25.49	0.0	0.0	506534.0	12803033.3	565
2017-01-30	25.8	26.2	25.4	25.49	-0.32	-1.24	557195.0	14419206.1	530
2017-01-29	25.8	26.0	25.4	25.81	0.21	0.82	350258.0	9030877.0	322
2017-01-26	25.8	26.0	25.5	25.6	-0.07	-0.27	572220.0	14746685.5	504
2017-01-25	25.9	26.2	25.6	25.67	-0.21	-0.81	873556.0	22642865.2	816
2017-01-24	25.8	25.9	25.5	25.88	0.13	0.5	410576.0	10551542.8	454
2017-01-23	25.3	26.0	25.3	25.75	0.56	2.22	1060034.0	27294934.0	889
2017-01-22	24.5	25.3	24.5	25.19	0.72	2.94	581324.0	14535465.9	612
2017-01-19	24.0	24.5	23.95	24.47	0.5	2.09	433891.0	10519371.15	530
2017-01-18	24.25	24.25	23.95	23.97	-0.18	-0.75	219147.0	5278510.1	297
2017-01-17	23.7	24.2	23.6	24.15	0.33	1.39	278732.0	6644185.6	370
2017-01-16	24.4	24.4	23.75	23.82	-0.57	-2.34	223341.0	5376538.2	376
2017-01-15	24.4	24.7	24.25	24.39	0.08	0.33	183699.0	4483689.2	297
2017-01-12	24.25	24.35	24.05	24.31	0.13	0.54	170698.0	4133961.05	314
2017-01-11	24.35	24.55	24.1	24.18	-0.26	-1.06	192346.0	4686484.25	332
2017-01-10	24.85	24.85	24.35	24.44	-0.46	-1.85	352990.0	8684395.45	494
2017-01-09	25.4	25.4	24.6	24.9	-0.48	-1.89	495704.0	12346468.5	625
2017-01-08	25.8	26.1	25.3	25.38	-0.44	-1.7	427152.0	10987270.2	476
2017-01-05	25.8	26.1	25.6	25.82	0.07	0.27	565338.0	14615053.1	631
2017-01-04	25.7	26.4	25.5	25.75	0.05	0.19	1402822.0	36573419.5	1182
2017-01-03	25.8	25.8	25.3	25.7	-0.26	-1.0	685604.0	17577457.8	730
2017-01-02	26.4	26.6	25.7	25.96	-0.37	-1.41	1183525.0	31153595.9	812
2017-01-01	26.0	26.5	26.0	26.33	0.39	1.5	1334346.0	35051435.1	989
2016-12-29	26.2	26.4	25.7	25.94	0.01	0.04	1573670.0	41122791.7	1322
2016-12-28	25.4	26.1	25.3	25.93	0.6	2.37	1808913.0	46705129.0	1280
2016-12-27	25.0	25.4	25.0	25.33	0.33	1.32	469803.0	11851094.3	454
2016-12-26	25.2	25.4	24.95	25.0	-0.08	-0.32	580873.0	14593157.75	560
2016-12-25	24.7	25.4	24.7	25.08	0.57	2.33	757606.0	18988415.05	713
2016-12-22	24.65	24.8	24.5	24.51	-0.05	-0.2	275421.0	6791012.0	319
2016-12-21	24.25	24.6	24.2	24.56	0.42	1.74	354516.0	8639205.55	446
2016-12-20	24.8	24.8	24.0	24.14	-0.76	-3.05	603005.0	14607990.2	789
2016-12-19	25.5	25.5	24.8	24.9	-0.51	-2.01	358454.0	9060347.9	417
2016-12-18	25.2	25.5	25.2	25.41	0.42	1.68	461636.0	11701317.9	517
2016-12-15	24.8	25.0	24.55	24.99	0.11	0.44	457624.0	11355722.1	583
2016-12-14	25.6	25.8	24.8	24.88	-0.68	-2.66	608264.0	15359244.5	716
2016-12-13	26.0	26.0	25.5	25.56	-0.44	-1.69	747146.0	19240590.5	755
2016-12-12	26.5	26.7	25.9	26.0	-0.29	-1.1	1943512.0	51236145.6	1427
2016-12-11	26.0	26.5	25.9	26.29	0.54	2.1	1235485.0	32326207.3	1017
2016-12-08	26.2	26.4	25.7	25.75	-0.45	-1.72	860082.0	22344672.0	929
2016-12-07	26.7	26.7	26.1	26.2	-0.36	-1.36	1415205.0	37320739.9	1119
2016-12-06	26.0	26.8	25.9	26.56	0.62	2.39	2784271.0	73709101.7	1639
2016-12-05	25.6	26.3	25.2	25.94	0.44	1.73	1511230.0	39051715.2	1209
2016-12-04	25.5	26.1	25.2	25.5	0.1	0.39	1326970.0	34091672.3	1230
2016-12-01	25.5	25.9	25.3	25.4	0.21	0.83	1493681.0	38132904.5	1250
2016-11-30	25.0	25.6	24.95	25.19	0.37	1.49	1939462.0	49101042.2	1581
2016-11-29	25.0	25.2	24.75	24.82	-0.23	-0.92	692383.0	17290867.2	736
2016-11-28	25.0	25.3	24.85	25.05	0.05	0.2	864047.0	21671706.65	811
2016-11-27	24.65	25.3	24.55	25.0	0.32	1.3	1286069.0	32150678.4	1208
2016-11-24	25.0	25.3	24.55	24.68	-0.49	-1.95	1468667.0	36559152.35	1390
2016-11-23	24.65	25.4	24.65	25.17	0.59	2.4	2166394.0	54237206.3	1707
2016-11-22	24.45	24.65	24.25	24.58	0.21	0.86	675258.0	16515375.65	717
2016-11-21	24.4	24.8	24.35	24.37	0.04	0.16	1249957.0	30696822.75	1297
2016-11-20	24.35	24.45	24.15	24.33	0.03	0.12	744993.0	18099380.3	954
2016-11-17	24.7	24.9	24.25	24.3	-0.4	-1.62	1396039.0	34242896.5	1756
2016-11-16	24.3	24.85	24.3	24.7	0.63	2.62	2283512.0	56279353.6	2130
2016-11-15	24.25	24.45	23.85	24.07	-0.2	-0.82	1639960.0	39675266.0	2115
2016-11-14	24.0	24.95	23.6	24.27	-0.93	-3.69	6620559.0	161520184.0	5952
2016-11-13	25.7	26.7	25.2	25.2	-2.7	-9.68	4169329.0	105437313.7	2601
2016-11-10	31.1	31.3	27.9	27.9	-3.04	-9.83	2939445.0	84104858.9	2445
2016-11-09	31.0	31.0	30.8	30.94	-0.06	-0.19	53602.0	1654304.3	128
2016-11-08	31.1	31.2	31.0	31.0	-0.01	-0.03	93857.0	2917799.8	210
2016-11-07	31.1	31.3	31.0	31.01	0.01	0.03	82915.0	2573199.7	162
2016-11-06	31.0	31.6	31.0	31.0	-0.1	-0.32	67902.0	2113972.0	151
2016-11-03	31.3	31.3	31.0	31.1	0.01	0.03	45062.0	1402206.2	83
2016-11-02	31.1	31.1	31.0	31.09	-0.01	-0.03	67945.0	2109502.5	87
2016-11-01	31.1	31.2	31.1	31.1	-0.05	-0.16	29294.0	913920.5	40
2016-10-31	31.8	31.8	31.0	31.15	-0.36	-1.14	37678.0	1180231.2	95
2016-10-30	31.8	32.0	31.4	31.51	-0.09	-0.28	37486.0	1187549.1	105
2016-10-27	31.5	32.5	31.5	31.6	0.3	0.96	119484.0	3819424.1	304
2016-10-26	31.0	31.3	31.0	31.3	0.3	0.97	18579.0	579345.5	69
2016-10-25	31.3	31.3	31.0	31.0	-0.36	-1.15	35592.0	1105428.6	99
2016-10-24	31.5	31.6	31.1	31.36	-0.11	-0.35	49541.0	1552529.5	116
2016-10-23	31.3	31.7	31.3	31.47	0.07	0.22	55732.0	1753409.4	97
2016-10-20	31.1	31.5	31.0	31.4	0.32	1.03	58382.0	1826103.1	107
2016-10-19	31.0	31.5	31.0	31.08	-0.02	-0.06	25911.0	807289.8	75
2016-10-18	31.0	31.2	31.0	31.1	0.1	0.32	65834.0	2041603.3	92
2016-10-17	31.1	31.1	31.0	31.0	-0.06	-0.19	11049.0	342888.6	55
2016-10-16	31.1	31.4	31.0	31.06	-0.44	-1.4	162231.0	5032853.0	234
2016-10-13	32.3	32.3	31.0	31.5	-0.6	-1.87	66298.0	2093063.2	121
2016-10-12	32.0	32.3	31.7	32.1	0.06	0.19	143121.0	4579171.9	208
2016-10-11	32.0	32.3	31.8	32.04	0.63	2.01	114507.0	3665721.5	175
2016-10-10	31.0	31.5	31.0	31.41	0.37	1.19	214430.0	6690220.8	124
2016-10-09	31.2	31.2	31.0	31.04	-0.29	-0.93	38789.0	1204107.9	80
2016-10-06	31.2	31.5	31.0	31.33	0.01	0.03	50783.0	1578298.1	88
2016-10-05	31.0	31.3	31.0	31.32	0.32	1.03	31324.0	972107.4	62
2016-10-04	31.2	31.2	30.9	31.0	0.0	0.0	37371.0	1158866.4	59
2016-10-03	31.0	31.1	31.0	31.0	0.0	0.0	93206.0	2892199.8	118
2016-10-02	31.0	31.2	31.0	31.0	-0.02	-0.06	43620.0	1354335.6	115
2016-09-29	31.0	31.2	30.9	31.02	-0.17	-0.55	78422.0	2432708.4	125
2016-09-28	31.0	31.2	30.8	31.19	0.04	0.13	42290.0	1310385.8	107
2016-09-27	31.4	31.5	31.0	31.15	-0.34	-1.08	82955.0	2587722.2	144
2016-09-26	31.4	31.6	31.4	31.49	-0.11	-0.35	12774.0	402275.4	53
2016-09-25	31.6	31.6	31.6	31.6	-0.09	-0.28	5891.0	185857.5	54
2016-09-21	31.7	31.7	31.7	31.69	0.08	0.25	5151.0	163107.7	39
2016-09-20	31.5	31.6	31.4	31.61	-0.16	-0.5	14633.0	461246.7	59
2016-09-19	32.0	32.0	31.5	31.77	-0.19	-0.59	57270.0	1809207.6	86
2016-09-18	32.0	32.0	31.8	31.96	-0.27	-0.84	23465.0	748965.4	62
2016-09-08	32.1	32.3	32.0	32.23	0.18	0.56	26279.0	843891.1	90
2016-09-07	32.0	32.1	32.0	32.05	-0.02	-0.06	9558.0	305952.2	40
2016-09-06	32.2	32.2	31.8	32.07	-0.13	-0.4	65932.0	2110305.4	133
2016-09-05	32.2	32.2	32.0	32.2	0.11	0.34	42310.0	1358868.3	118
2016-09-04	32.2	32.4	32.0	32.09	-0.23	-0.71	50651.0	1630388.1	131
2016-09-01	32.0	32.4	31.8	32.32	0.04	0.12	41500.0	1327958.9	97
2016-08-31	32.1	32.3	31.9	32.28	-0.03	-0.09	17412.0	559253.0	65
2016-08-30	32.1	32.4	32.0	32.31	0.24	0.75	48274.0	1555772.9	108
2016-08-29	32.4	32.6	32.0	32.07	-0.41	-1.26	34381.0	1107322.7	86
2016-08-28	32.2	32.9	32.1	32.48	0.63	1.98	44814.0	1459942.1	125
2016-08-25	31.0	32.0	31.0	31.85	0.53	1.69	86078.0	2717642.2	130
2016-08-24	31.6	31.7	31.2	31.32	-0.14	-0.45	19213.0	602683.2	76
2016-08-23	31.3	31.4	31.2	31.46	0.1	0.32	14036.0	439262.6	51
2016-08-22	31.6	31.7	30.8	31.36	-0.34	-1.07	81287.0	2542292.6	106
2016-08-21	31.8	31.9	31.6	31.7	-0.17	-0.53	47773.0	1516142.4	69
2016-08-18	31.8	31.9	31.5	31.87	0.06	0.19	80409.0	2550357.5	105
2016-08-17	32.3	32.4	31.8	31.81	-0.2	-0.62	219811.0	7037614.9	180
2016-08-16	31.9	32.2	31.8	32.01	0.1	0.31	90979.0	2897435.5	137
2016-08-15	31.7	32.2	31.6	31.91	0.2	0.63	127035.0	4065113.0	138
2016-08-14	31.4	32.1	31.4	31.71	0.06	0.19	94497.0	3008588.4	143
2016-08-11	31.6	32.0	31.4	31.65	-0.25	-0.78	168086.0	5328330.6	145
2016-08-10	32.1	32.3	31.6	31.9	-0.1	-0.31	54579.0	1746234.1	154
2016-08-09	31.8	32.0	31.7	32.0	-0.05	-0.16	72882.0	2325995.4	176
2016-08-08	33.5	34.1	31.5	32.05	-1.67	-4.95	407834.0	13398680.1	696
2016-08-07	33.1	33.9	32.6	33.72	0.32	0.96	210454.0	7014250.0	437
2016-08-04	33.7	33.9	33.4	33.4	0.02	0.06	37993.0	1271548.1	77
2016-08-03	33.4	33.5	33.3	33.38	0.38	1.15	30070.0	1003622.0	82
2016-08-02	32.9	33.5	32.5	33.0	0.32	0.98	78656.0	2595266.2	149
2016-08-01	32.8	33.1	32.3	32.68	0.08	0.25	55870.0	1832478.8	146
2016-07-31	32.0	33.0	31.0	32.6	0.41	1.27	137233.0	4408484.5	291
2016-07-28	33.0	34.0	32.0	32.19	0.06	0.19	124720.0	4094507.7	278
2016-07-27	33.3	33.3	31.7	32.13	-1.47	-4.38	39048.0	1270196.1	125
2016-07-26	33.5	34.2	33.3	33.6	0.31	0.93	52995.0	1788998.0	201
2016-07-25	33.8	34.2	33.2	33.29	-0.53	-1.57	55953.0	1886105.7	134
2016-07-24	32.0	34.8	31.8	33.82	1.69	5.26	239999.0	8130134.6	432
2016-07-21	33.0	33.1	31.8	32.13	-0.97	-2.93	128809.0	4194315.1	114
2016-07-20	33.2	33.5	33.0	33.1	-0.06	-0.18	119394.0	3970696.2	139
2016-07-19	32.7	33.5	32.5	33.16	0.46	1.41	156893.0	5177134.5	238
2016-07-18	32.3	33.0	31.9	32.7	0.41	1.27	225242.0	7300059.9	228
2016-07-17	31.9	32.5	31.6	32.29	0.53	1.67	70607.0	2256766.5	138
2016-07-14	31.8	31.9	31.5	31.76	-0.34	-1.06	74585.0	2367474.2	110
2016-07-13	31.7	32.6	31.7	32.1	0.1	0.31	62898.0	2035211.2	98
2016-07-12	31.7	32.0	31.6	32.0	0.22	0.69	39638.0	1260303.4	78
2016-07-11	31.5	31.8	31.5	31.78	0.08	0.25	42471.0	1344703.8	60
2016-07-10	31.3	32.0	31.3	31.7	-0.38	-1.18	47890.0	1511614.0	90
2016-06-30	32.4	32.6	31.8	32.08	-0.54	-1.66	124329.0	3990110.7	152
2016-06-29	33.0	33.0	32.5	32.62	0.14	0.43	59324.0	1937534.8	73
2016-06-28	31.2	33.0	31.2	32.48	1.05	3.34	112759.0	3642650.3	143
2016-06-27	32.0	32.1	31.4	31.43	-0.06	-0.19	31415.0	993873.5	62
2016-06-26	30.7	31.5	30.3	31.49	-0.44	-1.38	80357.0	2484745.3	96
2016-06-23	31.9	32.1	31.8	31.93	-0.07	-0.22	30425.0	968372.6	44
2016-06-22	31.8	32.0	31.8	32.0	0.0	0.0	51064.0	1626252.5	61
2016-06-21	31.8	32.4	31.8	32.0	0.0	0.0	121275.0	3887778.6	168
2016-06-20	31.0	33.0	31.0	32.0	1.25	4.07	431675.0	13940378.7	635
2016-06-19	30.9	31.0	30.4	30.75	-0.18	-0.58	72884.0	2237524.1	118
2016-06-16	30.8	31.0	30.5	30.93	-0.05	-0.16	29283.0	901175.7	50
2016-06-15	31.0	31.4	30.8	30.98	0.09	0.29	60840.0	1889824.1	97
2016-06-14	31.0	31.0	30.8	30.89	-0.09	-0.29	43383.0	1342192.4	81
2016-06-13	31.3	31.4	30.8	30.98	-0.27	-0.86	32861.0	1021471.4	81
2016-06-12	30.9	31.5	30.6	31.25	0.15	0.48	106214.0	3313427.2	189
2016-06-09	30.5	31.3	30.4	31.1	0.18	0.58	165881.0	5112361.5	245
2016-06-08	31.4	31.4	30.5	30.92	-0.23	-0.74	278368.0	8592980.0	373
2016-06-07	31.5	32.0	30.5	31.15	-0.21	-0.67	586748.0	18321585.2	797
2016-06-06	29.9	31.8	29.9	31.36	1.22	4.05	1053358.0	32800610.1	1282
2016-06-05	29.3	31.0	29.3	30.14	1.16	4.0	857477.0	26071885.5	967
2016-06-02	28.0	29.2	27.9	28.98	0.98	3.5	512976.0	14765794.5	540
2016-06-01	27.5	29.5	27.5	28.0	0.8	2.94	589320.0	16839482.4	738
2016-05-31	26.9	27.3	26.9	27.2	0.3	1.12	69732.0	1891063.4	65
2016-05-30	27.0	27.1	26.9	26.9	-0.1	-0.37	146250.0	3937824.3	47
2016-05-29	27.0	27.1	27.0	27.0	-0.18	-0.66	123520.0	3341604.7	71
2016-05-26	27.1	27.2	27.0	27.18	0.09	0.33	190709.0	5172054.9	149
2016-05-25	27.2	27.3	27.0	27.09	-0.17	-0.62	171911.0	4654287.8	177
2016-05-24	27.0	27.3	26.8	27.26	0.12	0.44	257115.0	6961204.8	140
2016-05-23	27.0	27.3	27.0	27.14	0.17	0.63	276545.0	7476886.8	213
2016-05-22	27.4	27.4	26.9	26.97	-0.12	-0.44	106446.0	2873604.3	115
2016-05-19	26.9	27.2	26.9	27.09	0.16	0.59	365575.0	9867566.5	202
2016-05-18	27.2	28.0	26.7	26.93	-0.24	-0.88	551784.0	15138542.4	495
2016-05-17	27.3	27.6	27.1	27.17	-0.16	-0.59	145502.0	3970665.7	135
2016-05-16	26.7	27.5	26.7	27.33	-0.51	-1.83	245157.0	6644124.3	411
2016-05-15	27.6	28.0	27.5	27.84	0.31	1.13	109445.0	3035828.5	151
2016-05-12	27.5	27.7	27.5	27.53	0.03	0.11	81235.0	2240887.0	120
2016-05-11	27.4	27.7	27.4	27.5	0.04	0.15	108254.0	2973096.5	126
2016-05-10	27.6	27.6	27.4	27.46	-0.13	-0.47	152460.0	4190699.8	136
2016-05-09	27.0	27.6	27.0	27.59	0.78	2.91	205970.0	5645970.4	190
2016-05-08	26.2	27.1	26.2	26.81	0.54	2.06	223796.0	6011504.6	213
2016-05-05	25.9	26.3	25.9	26.27	0.27	1.04	105079.0	2749044.2	125
2016-05-04	26.0	26.3	25.6	26.0	-0.11	-0.42	185364.0	4818551.1	113
2016-05-03	26.0	26.3	25.8	26.11	0.11	0.42	276132.0	7175623.4	170
2016-05-02	25.9	26.3	25.9	26.0	0.0	0.0	154290.0	4011545.3	107
2016-05-01	26.0	26.1	25.9	26.0	-0.01	-0.04	156610.0	4068835.3	138
2016-04-28	26.0	26.1	25.8	26.01	-0.06	-0.23	226553.0	5879744.9	252
2016-04-27	26.2	26.4	26.0	26.07	0.03	0.12	229930.0	6008184.3	200
2016-04-26	25.1	26.3	24.7	26.04	1.0	3.99	517689.0	13340625.6	445
2016-04-25	24.7	25.2	24.15	25.04	0.6	2.45	361790.0	8905620.45	303
2016-04-24	23.55	24.7	23.45	24.44	0.97	4.13	727512.0	17489552.0	461
2016-04-21	23.4	23.65	23.25	23.47	0.52	2.27	666747.0	15662014.3	494
2016-04-20	22.8	23.05	22.65	22.95	0.47	2.09	767361.0	17599805.95	547
2016-04-19	22.3	22.5	22.25	22.48	0.47	2.14	512764.0	11484482.7	408
2016-04-18	21.1	22.25	21.1	22.01	0.54	2.52	474837.0	10330673.55	389
2016-04-17	21.95	21.95	21.3	21.47	-0.39	-1.78	355227.0	7656489.4	322
2016-04-14	21.55	22.1	21.5	21.86	0.45	2.1	1694073.0	36906418.8	1300
2016-04-13	21.4	21.55	21.25	21.41	0.08	0.38	617842.0	13229624.25	428
2016-04-12	21.0	21.35	21.0	21.33	0.26	1.23	302511.0	6439501.95	267
2016-04-11	21.3	21.45	21.0	21.07	0.07	0.33	595023.0	12656616.7	411
2016-04-10	20.9	21.3	20.9	21.0	0.17	0.82	156306.0	3293151.05	202
2016-04-07	20.35	20.9	20.35	20.83	0.57	2.81	275329.0	5692022.45	260
2016-04-06	20.0	20.45	19.95	20.26	0.36	1.81	325789.0	6588723.65	266
2016-04-05	19.9	20.0	19.7	19.9	0.0	0.0	144381.0	2876359.05	144
2016-04-04	19.4	20.0	19.4	19.9	0.25	1.27	191381.0	3806464.9	92
2016-04-03	19.65	19.65	19.25	19.65	-0.3	-1.5	101319.0	1979666.9	99
2016-03-31	19.5	20.15	19.5	19.95	0.1	0.5	219461.0	4369746.15	173
2016-03-30	19.6	19.95	19.6	19.85	0.09	0.46	41774.0	829212.95	76
2016-03-29	19.55	20.05	19.55	19.76	-0.25	-1.25	147169.0	2910071.4	149
2016-03-28	20.5	20.65	19.95	20.01	-0.36	-1.77	274292.0	5533352.6	188
2016-03-27	20.8	20.8	20.25	20.37	-0.36	-1.74	58988.0	1213053.0	105
2016-03-24	21.0	21.1	20.7	20.73	-0.44	-2.08	175468.0	3658851.15	193
2016-03-23	21.4	21.5	21.15	21.17	-0.18	-0.84	198906.0	4246029.35	227
2016-03-22	21.8	21.8	21.2	21.35	-0.29	-1.34	168068.0	3613649.0	196
2016-03-21	21.9	22.15	21.5	21.64	-0.31	-1.41	315054.0	6880788.8	301
2016-03-20	22.0	22.1	21.7	21.95	0.27	1.25	416174.0	9118522.1	318
2016-03-17	21.25	22.0	21.1	21.68	0.79	3.78	683136.0	14846416.2	595
2016-03-16	21.0	21.2	20.8	20.89	-0.05	-0.24	232699.0	4875163.5	237
2016-03-15	21.5	21.5	20.85	20.94	-0.55	-2.56	181058.0	3808307.15	204
2016-03-14	21.8	22.1	21.4	21.49	-0.23	-1.06	186214.0	4069726.3	241
2016-03-13	22.05	22.05	21.6	21.72	-0.17	-0.78	339424.0	7407276.15	272
2016-03-10	23.0	23.0	21.8	21.89	-0.09	-0.41	345513.0	7695284.25	377
2016-03-09	21.8	23.05	21.8	21.98	0.18	0.83	1023127.0	23023033.95	679
2016-03-08	21.25	22.2	21.25	21.8	0.7	3.32	1339597.0	29187834.0	888
2016-03-07	21.0	21.65	20.9	21.1	0.17	0.81	1412441.0	30006870.95	931
2016-03-06	20.85	21.45	20.85	20.93	0.46	2.25	1678896.0	35386453.3	1099
2016-03-03	20.2	20.55	20.15	20.47	0.27	1.34	370527.0	7544234.15	329
2016-03-02	20.45	20.55	20.0	20.2	-0.11	-0.54	596182.0	12135812.0	436
2016-03-01	20.35	20.55	20.1	20.31	0.41	2.06	931316.0	18954594.8	781
2016-02-29	20.55	20.95	19.8	19.9	-0.1	-0.5	1056178.0	21498462.85	880
2016-02-28	19.75	20.25	19.75	20.0	0.55	2.83	1014557.0	20292715.95	841
2016-02-25	20.3	20.35	19.4	19.45	-0.44	-2.21	569823.0	11222573.1	498
2016-02-24	20.8	20.8	19.8	19.89	-1.02	-4.88	444953.0	9066511.9	427
2016-02-23	21.15	21.55	20.8	20.91	-0.52	-2.43	462750.0	9771014.2	471
2016-02-22	20.65	21.95	20.5	21.43	0.96	4.69	1477998.0	31526706.65	1124
2016-02-21	19.85	20.95	19.6	20.47	0.91	4.65	819282.0	16577146.75	697
2016-02-18	19.4	20.0	19.35	19.56	0.39	2.03	199534.0	3910942.5	222
2016-02-17	18.4	19.35	18.4	19.17	0.45	2.4	213241.0	4067994.2	178
2016-02-16	19.05	19.25	18.4	18.72	-0.22	-1.16	329849.0	6246037.2	323
2016-02-15	18.5	19.45	18.5	18.94	0.1	0.53	118952.0	2275426.7	162
2016-02-14	19.1	19.5	18.8	18.84	-0.1	-0.53	192446.0	3645813.8	140
2016-02-11	19.15	19.3	18.85	18.94	0.03	0.16	149777.0	2851543.95	185
2016-02-10	19.1	19.1	18.85	18.91	-0.15	-0.79	42702.0	811007.75	93
2016-02-09	18.8	19.15	18.8	19.06	0.29	1.55	80600.0	1528620.9	113
2016-02-08	19.3	19.3	18.35	18.77	-0.22	-1.16	65080.0	1230336.85	125
2016-02-07	18.9	19.2	18.8	18.99	-0.3	-1.56	100564.0	1907231.4	88
2016-02-04	19.05	19.7	18.9	19.29	0.54	2.88	194246.0	3740347.35	228
2016-02-03	18.05	18.95	18.05	18.75	0.74	4.11	181985.0	3379121.6	187
2016-02-02	18.05	19.2	17.9	18.01	-0.62	-3.33	338145.0	6282117.5	338
2016-02-01	19.05	19.8	18.5	18.63	-0.8	-4.12	555926.0	10679481.0	486
2016-01-31	18.5	19.9	18.5	19.43	1.31	7.23	466007.0	9039153.45	314
2016-01-28	18.1	18.3	17.85	18.12	0.38	2.14	292731.0	5296299.8	221
2016-01-27	17.0	18.4	17.0	17.74	0.87	5.16	506640.0	8968626.2	399
2016-01-26	16.45	16.95	16.3	16.87	0.22	1.32	266060.0	4437910.9	192
2016-01-25	16.3	16.7	16.15	16.65	-0.24	-1.42	414012.0	6808061.0	302
2016-01-24	18.0	18.1	16.85	16.89	0.21	1.26	321656.0	5645301.1	291
2016-01-21	17.3	17.3	16.35	16.68	-0.85	-4.85	253707.0	4276689.05	261
2016-01-20	17.8	18.3	17.3	17.53	0.78	4.66	420125.0	7423357.85	464
2016-01-19	16.2	16.85	16.2	16.75	0.88	5.55	78272.0	1296905.95	105
2016-01-18	15.65	16.1	14.7	15.87	0.22	1.41	106145.0	1642252.45	168
2016-01-17	17.0	17.0	15.6	15.65	-1.67	-9.64	140544.0	2230902.35	127
2016-01-14	18.0	18.0	17.05	17.32	-1.41	-7.53	70901.0	1242375.5	95
2016-01-13	19.1	19.25	18.5	18.73	-0.12	-0.64	98037.0	1853440.85	116
2016-01-12	18.8	19.3	18.75	18.85	-0.27	-1.41	73452.0	1396174.35	109
2016-01-11	18.5	19.2	18.5	19.12	0.22	1.16	80004.0	1518824.6	116
2016-01-10	19.3	19.4	18.4	18.9	-0.31	-1.61	72589.0	1386588.3	97
2016-01-07	19.15	19.45	18.7	19.21	-0.09	-0.47	213480.0	4076121.35	165
2016-01-06	19.5	19.8	19.05	19.3	-0.39	-1.98	128225.0	2494170.85	117
2016-01-05	19.1	20.0	19.0	19.69	0.76	4.01	482880.0	9369027.45	398
2016-01-04	20.6	20.7	18.75	18.93	-1.71	-8.28	631142.0	12389835.9	452
2016-01-03	20.45	20.7	20.45	20.64	0.27	1.33	175101.0	3606396.7	152
2015-12-31	20.45	20.55	20.35	20.37	-0.08	-0.39	88214.0	1802461.0	87
2015-12-30	20.8	20.8	20.3	20.45	-0.19	-0.92	291814.0	6004539.7	256
2015-12-29	20.0	20.75	19.8	20.64	0.42	2.08	323350.0	6588238.7	247
2015-12-28	20.2	20.35	20.0	20.22	-0.02	-0.1	183038.0	3696653.75	186
2015-12-27	20.35	20.35	19.8	20.24	-0.05	-0.25	237539.0	4762538.05	204
2015-12-24	20.6	20.6	20.3	20.29	-0.22	-1.07	97379.0	1990284.2	132
2015-12-23	20.55	21.05	20.5	20.51	0.03	0.15	170060.0	3522966.95	226
2015-12-22	20.3	20.6	20.25	20.48	0.23	1.14	224538.0	4596100.85	256
2015-12-21	20.4	20.5	20.2	20.25	-0.04	-0.2	111061.0	2257815.65	109
2015-12-20	20.15	20.4	20.0	20.29	0.03	0.15	97829.0	1978432.1	154
2015-12-17	20.0	20.7	20.0	20.26	0.37	1.86	365967.0	7418962.7	369
2015-12-16	20.1	20.4	19.85	19.89	-0.37	-1.83	194071.0	3890629.95	270
2015-12-15	19.7	20.8	19.7	20.26	1.08	5.63	477484.0	9649838.45	700
2015-12-14	20.95	21.1	19.05	19.18	-1.73	-8.27	314892.0	6343953.05	356
2015-12-13	21.15	21.15	20.8	20.91	-1.11	-5.04	49932.0	1047605.9	90
2015-12-10	22.3	22.5	21.75	22.02	-0.43	-1.92	77161.0	1711517.9	117
2015-12-09	22.5	22.8	22.3	22.45	-0.06	-0.27	67659.0	1523616.35	88
2015-12-08	22.9	22.9	22.5	22.51	-0.58	-2.51	116641.0	2640150.3	160
2015-12-07	22.95	23.7	22.8	23.09	0.25	1.09	449119.0	10418232.05	496
2015-12-06	22.7	23.4	22.7	22.84	0.03	0.13	144473.0	3310775.65	179
2015-12-03	23.2	23.6	22.75	22.81	-0.53	-2.27	191139.0	4426721.75	238
2015-12-02	23.35	23.7	23.2	23.34	0.05	0.21	208628.0	4880848.0	245
2015-12-01	23.25	23.35	23.15	23.29	0.01	0.04	107932.0	2509707.95	135
2015-11-30	23.5	23.5	23.2	23.28	-0.11	-0.47	93720.0	2189228.95	119
2015-11-29	23.0	23.5	22.95	23.39	0.47	2.05	216331.0	5027959.6	249
2015-11-26	22.9	23.0	22.9	22.92	0.08	0.35	52339.0	1201732.7	89
2015-11-25	23.05	23.05	22.75	22.84	-0.17	-0.74	66744.0	1531074.85	116
2015-11-24	23.05	23.25	23.0	23.01	0.06	0.26	108942.0	2519760.85	153
2015-11-23	23.0	23.05	22.9	22.95	-0.13	-0.56	90621.0	2083372.05	133
2015-11-22	23.4	23.75	23.0	23.08	-0.27	-1.16	243478.0	5696730.15	263
2015-11-19	22.3	23.55	22.3	23.35	1.19	5.37	371610.0	8495909.9	372
2015-11-18	22.15	22.3	22.15	22.16	0.1	0.45	52735.0	1170276.85	81
2015-11-17	22.65	22.65	22.0	22.06	-0.44	-1.96	169747.0	3787888.95	195
2015-11-16	22.5	22.65	22.25	22.5	0.3	1.35	45468.0	1021187.2	80
2015-11-15	22.5	22.5	22.0	22.2	-0.6	-2.63	92740.0	2060890.25	130
2015-11-12	22.9	23.1	22.75	22.8	-0.2	-0.87	73112.0	1672922.9	113
2015-11-11	23.0	23.35	22.9	23.0	0.12	0.52	226197.0	5226962.9	221
2015-11-10	23.0	23.15	22.7	22.88	-0.12	-0.52	130171.0	2984177.9	171
2015-11-09	22.75	23.1	22.75	23.0	0.28	1.23	172873.0	3968542.75	165
2015-11-08	22.5	22.75	22.4	22.72	0.12	0.53	89471.0	2019082.9	122
2015-11-05	22.8	23.05	22.5	22.6	-0.23	-1.01	173241.0	3929347.0	186
2015-11-04	22.7	23.0	22.2	22.83	0.27	1.2	177794.0	4032173.05	245
2015-11-03	23.2	23.3	22.5	22.56	-0.51	-2.21	320449.0	7339796.55	316
2015-11-02	22.8	23.8	22.8	23.07	0.46	2.03	254442.0	5922295.45	308
2015-11-01	23.0	23.0	22.3	22.61	-0.45	-1.95	87404.0	1983655.7	166
2015-10-29	23.3	23.65	23.0	23.06	-0.13	-0.56	121486.0	2821963.85	161
2015-10-28	22.4	23.2	22.25	23.19	0.12	0.52	88308.0	2017396.75	114
2015-10-27	23.25	23.4	22.1	23.07	-0.27	-1.16	130226.0	2991916.8	184
2015-10-26	23.1	23.4	22.6	23.34	0.2	0.86	124769.0	2875680.1	181
2015-10-25	23.3	23.6	22.6	23.14	-0.06	-0.26	150947.0	3500360.15	188
2015-10-22	22.7	23.4	22.6	23.2	0.14	0.61	153811.0	3523910.45	174
2015-10-21	23.6	23.7	22.45	23.06	-0.53	-2.25	416744.0	9571103.3	400
2015-10-20	25.0	25.1	23.3	23.59	-1.51	-6.02	311364.0	7587531.8	389
2015-10-19	25.3	25.3	25.0	25.1	-0.14	-0.55	130473.0	3277533.1	172
2015-10-18	25.2	25.4	25.0	25.24	0.16	0.64	259027.0	6530999.0	260
2015-10-15	26.0	26.5	24.85	25.08	-0.8	-3.09	755039.0	19559421.8	699
2015-10-14	25.1	26.0	24.9	25.88	0.64	2.54	1006451.0	25573712.9	919
2015-10-13	25.2	25.6	25.1	25.24	-0.29	-1.14	333482.0	8448437.9	387
2015-10-12	25.3	25.9	25.0	25.53	0.36	1.43	876613.0	22377811.9	670
2015-10-11	25.3	25.5	25.0	25.17	0.14	0.56	340979.0	8589732.9	342
2015-10-08	24.75	25.2	24.65	25.03	0.31	1.25	399879.0	9979589.7	348
2015-10-07	24.7	24.9	24.5	24.72	0.29	1.19	383285.0	9468815.95	339
2015-10-06	24.7	24.75	24.4	24.43	-0.24	-0.97	129472.0	3182857.6	220
2015-10-05	24.6	25.1	24.6	24.67	0.13	0.53	722325.0	17878819.15	494
2015-10-04	24.75	24.8	24.55	24.54	-0.15	-0.61	81413.0	2006154.35	95
2015-10-01	24.9	25.0	24.65	24.69	-0.19	-0.76	95003.0	2359215.65	114
2015-09-30	25.2	25.2	24.65	24.88	-0.03	-0.12	95389.0	2373112.75	166
2015-09-29	24.1	25.3	24.1	24.91	0.22	0.89	144221.0	3573690.7	185
2015-09-21	23.8	24.9	23.75	24.69	0.85	3.57	129006.0	3120265.55	189
2015-09-20	23.9	24.0	23.3	23.84	-0.3	-1.24	81446.0	1918072.75	141
2015-09-17	23.7	24.75	23.7	24.14	-0.44	-1.79	73220.0	1781397.6	133
2015-09-16	24.7	24.9	24.45	24.58	0.04	0.16	169087.0	4165142.8	140
2015-09-15	24.4	25.0	24.35	24.54	-0.38	-1.52	95887.0	2356222.55	181
2015-09-14	25.1	25.5	24.8	24.92	-0.52	-2.04	101466.0	2555702.3	163
2015-09-13	25.0	25.8	25.0	25.44	0.4	1.6	194369.0	4948981.5	265
2015-09-10	24.3	26.0	24.3	25.04	0.13	0.52	465563.0	11747520.8	504
2015-09-09	24.1	26.1	24.1	24.91	1.18	4.97	977830.0	24842442.95	904
2015-09-08	22.9	23.85	22.55	23.73	0.67	2.91	327898.0	7552779.7	397
2015-09-07	23.4	23.7	22.9	23.06	-0.37	-1.58	234860.0	5488225.05	224
2015-09-06	24.0	24.1	23.1	23.43	-0.64	-2.66	380976.0	8919242.95	346
2015-09-03	24.35	24.35	23.75	24.07	0.04	0.17	106166.0	2552281.8	147
2015-09-02	23.8	24.15	23.1	24.03	0.03	0.12	123923.0	2938763.6	170
2015-09-01	24.7	24.8	23.8	24.0	-0.05	-0.21	154323.0	3745198.7	209
2015-08-31	23.3	24.7	23.25	24.05	0.06	0.25	134269.0	3185142.65	144
2015-08-30	24.2	24.3	23.05	23.99	0.83	3.58	372936.0	8875366.5	360
2015-08-27	22.45	23.5	22.45	23.16	1.26	5.75	379398.0	8698421.7	309
2015-08-26	22.3	22.5	21.4	21.9	-0.14	-0.64	327149.0	7193369.6	251
2015-08-25	20.8	22.2	20.55	22.04	1.8	8.89	342169.0	7307536.45	308
2015-08-24	20.8	21.5	20.25	20.24	-0.74	-3.53	249810.0	5171457.45	286
2015-08-23	21.95	22.2	20.8	20.98	-2.08	-9.02	417714.0	9027957.2	401
2015-08-20	21.0	23.3	20.5	23.06	1.7	7.96	488537.0	10728944.75	546
2015-08-19	23.3	24.0	21.3	21.36	-2.27	-9.61	492157.0	10951484.8	430
2015-08-18	25.2	25.4	22.8	23.63	-1.7	-6.71	307707.0	7318223.6	409
2015-08-17	25.4	25.9	25.2	25.33	-0.27	-1.05	196099.0	5009777.2	258
2015-08-16	27.5	27.5	25.2	25.6	-1.94	-7.04	501566.0	13114068.6	513
2015-08-13	28.2	28.2	27.5	27.54	-0.46	-1.64	218950.0	6088051.2	287
2015-08-12	28.5	28.5	28.0	28.0	-1.09	-3.75	441225.0	12426495.1	361
2015-08-11	29.3	29.5	28.7	29.09	-0.04	-0.14	92366.0	2683847.7	141
2015-08-10	29.0	29.3	28.9	29.13	0.3	1.04	86258.0	2509008.3	139
2015-08-09	28.6	29.3	28.5	28.83	-0.04	-0.14	72133.0	2081757.6	155
2015-08-06	29.8	29.9	28.6	28.87	-1.15	-3.83	165588.0	4829846.5	248
2015-08-05	30.6	30.6	29.9	30.02	-0.3	-0.99	102663.0	3093434.0	169
2015-08-04	31.1	31.1	30.0	30.32	-0.45	-1.46	65217.0	1982162.2	130
2015-08-03	29.7	31.1	29.6	30.77	-0.05	-0.16	287819.0	8742298.0	308
2015-08-02	32.6	32.6	30.8	30.82	-2.25	-6.8	135744.0	4234512.0	202
2015-07-30	33.2	33.2	32.6	33.07	-0.24	-0.72	56073.0	1850687.5	105
2015-07-29	33.3	33.6	33.0	33.31	-0.09	-0.27	72956.0	2431204.1	99
2015-07-28	33.2	33.4	32.9	33.4	0.03	0.09	41277.0	1369169.6	89
2015-07-27	33.5	33.5	33.0	33.37	-0.11	-0.33	44750.0	1483957.0	106
2015-07-26	33.7	33.7	33.3	33.48	-0.13	-0.39	66675.0	2230870.8	126
2015-07-23	33.7	33.8	33.5	33.61	0.07	0.21	103786.0	3487941.1	160
2015-07-22	33.3	34.1	33.2	33.54	0.46	1.39	271517.0	9127072.6	291
2015-07-15	33.3	33.6	33.0	33.08	-0.31	-0.93	159173.0	5301435.9	205
2015-07-14	33.5	33.6	33.2	33.39	-0.1	-0.3	53200.0	1777324.2	89
2015-07-13	33.6	33.8	33.2	33.49	-0.05	-0.15	56577.0	1892044.0	113
2015-07-12	33.8	33.9	33.3	33.54	-0.03	-0.09	113442.0	3802285.2	170
2015-07-09	33.3	33.9	33.2	33.57	0.28	0.84	69331.0	2323647.7	143
2015-07-08	33.4	33.4	33.1	33.29	-0.18	-0.54	35606.0	1184712.1	78
2015-07-07	33.6	33.7	33.2	33.47	-0.25	-0.74	86626.0	2901814.1	125
2015-07-06	33.5	33.8	33.3	33.72	0.02	0.06	130710.0	4381943.2	144
2015-07-05	33.6	33.9	33.6	33.7	-0.42	-1.23	43557.0	1468153.7	96
2015-07-02	34.1	34.2	33.8	34.12	-0.08	-0.23	105775.0	3596354.9	133
2015-07-01	34.3	34.3	33.8	34.2	0.01	0.03	145441.0	4960055.3	191
2015-06-30	33.2	34.4	33.2	34.19	0.62	1.85	142977.0	4818180.8	199
2015-06-29	34.5	34.5	33.3	33.57	-1.32	-3.78	173203.0	5869707.3	172
2015-06-28	35.0	35.1	33.2	34.89	-0.01	-0.03	425826.0	14634827.1	290
2015-06-25	34.7	35.3	34.6	34.9	-0.05	-0.14	141677.0	4945575.4	177
2015-06-24	35.9	35.9	34.8	34.95	-0.59	-1.66	462941.0	16353840.4	231
2015-06-23	35.8	35.8	35.1	35.54	0.01	0.03	174285.0	6170560.9	168
2015-06-22	35.6	35.8	35.0	35.53	0.0	0.0	136625.0	4835865.4	137
2015-06-21	35.7	35.7	35.1	35.53	-0.34	-0.95	77315.0	2752173.4	94
2015-06-18	36.0	36.0	35.8	35.87	-0.13	-0.36	86655.0	3111357.7	92
2015-06-17	36.0	36.0	35.9	36.0	-0.04	-0.11	83024.0	2985557.8	91
2015-06-16	36.1	36.1	36.0	36.04	-0.16	-0.44	59110.0	2129705.1	90
2015-06-15	36.3	36.4	36.1	36.2	-0.12	-0.33	97649.0	3539856.9	149
2015-06-14	36.2	36.4	36.0	36.32	0.33	0.92	104565.0	3785402.6	159
2015-06-11	36.0	36.2	35.6	35.99	-0.09	-0.25	144985.0	5198538.4	164
2015-06-10	36.2	36.3	36.0	36.08	0.02	0.06	76903.0	2780577.8	124
2015-06-09	36.3	36.3	35.9	36.06	-0.34	-0.93	210395.0	7592997.7	343
2015-06-08	36.3	36.5	36.2	36.4	0.1	0.28	122081.0	4438022.4	191
2015-06-07	36.2	36.5	36.2	36.3	-0.2	-0.55	260438.0	9463494.3	474
2015-06-04	36.8	36.8	36.2	36.5	-0.29	-0.79	181551.0	6636813.3	242
2015-06-03	37.3	37.4	36.7	36.79	-0.18	-0.49	526052.0	19499223.5	508
2015-06-02	36.5	37.9	36.5	36.97	0.42	1.15	1608215.0	59989688.8	1042
2015-06-01	36.7	36.8	36.1	36.55	-0.14	-0.38	123478.0	4492854.3	191
2015-05-31	36.8	36.8	36.5	36.69	-0.02	-0.05	108407.0	3970320.6	148
2015-05-28	36.8	36.8	36.6	36.71	-0.07	-0.19	119443.0	4382164.2	159
2015-05-27	36.8	36.9	36.6	36.78	-0.09	-0.24	129392.0	4756424.3	200
2015-05-26	37.0	37.1	36.7	36.87	-0.14	-0.38	261758.0	9661928.2	338
2015-05-25	37.0	37.4	36.9	37.01	0.0	0.0	293405.0	10888793.8	432
2015-05-24	36.6	37.2	36.5	37.01	0.33	0.9	588649.0	21726252.0	476
2015-05-21	37.0	37.0	36.1	36.68	-0.21	-0.57	1100828.0	40312522.6	685
2015-05-20	37.1	37.8	36.7	36.89	-0.32	-0.86	691532.0	25780474.8	680
2015-05-19	37.2	37.3	36.8	37.21	0.21	0.57	241294.0	8930235.6	310
2015-05-18	36.8	37.5	36.6	37.0	0.49	1.34	806231.0	29874113.1	732
2015-05-17	36.2	36.6	36.1	36.51	0.43	1.19	410333.0	14949433.2	388
2015-05-14	36.1	36.2	35.9	36.08	0.01	0.03	305455.0	11021122.8	287
2015-05-13	36.0	36.1	35.6	36.07	0.17	0.47	162546.0	5830396.4	205
2015-05-12	35.9	36.3	35.5	35.9	0.04	0.11	144905.0	5201155.1	214
2015-05-11	36.1	36.7	35.8	35.86	-0.14	-0.39	491550.0	17833045.1	458
2015-05-10	36.1	36.1	35.8	36.0	-0.05	-0.14	166454.0	5977215.6	219
2015-05-07	35.9	36.2	35.7	36.05	0.18	0.5	174672.0	6268645.9	255
2015-05-06	36.1	36.3	35.8	35.87	-0.23	-0.64	345158.0	12437429.9	265
2015-05-05	36.6	36.6	35.9	36.1	-0.42	-1.15	488785.0	17755526.3	409
2015-05-04	36.4	36.6	36.0	36.52	0.04	0.11	251269.0	9146137.8	306
2015-05-03	36.9	36.9	36.1	36.48	-0.1	-0.27	436824.0	15984888.9	444
2015-04-30	37.0	37.1	36.5	36.58	-0.46	-1.24	253099.0	9321652.6	302
2015-04-29	37.3	37.5	36.6	37.04	-1.13	-2.96	567887.0	21016787.5	620
2015-04-28	38.0	38.4	37.8	38.17	0.1	0.26	430052.0	16369586.6	396
2015-04-27	38.2	38.5	37.9	38.07	-0.13	-0.34	543126.0	20725701.8	525
2015-04-26	37.7	38.4	37.7	38.2	0.8	2.14	509840.0	19380972.5	478
2015-04-23	37.4	37.5	37.3	37.4	0.1	0.27	311100.0	11634643.8	308
2015-04-22	37.9	38.0	37.2	37.3	-0.33	-0.88	606475.0	22882024.3	643
2015-04-21	38.6	38.8	37.5	37.63	-1.3	-3.34	933198.0	35493349.9	646
2015-04-20	39.0	39.1	38.6	38.93	-0.27	-0.69	582260.0	22628166.7	446
2015-04-19	39.2	39.5	38.5	39.2	0.45	1.16	1569592.0	61213965.8	1079
2015-04-16	38.0	39.0	37.9	38.75	0.7	1.84	1239788.0	47790416.3	730
2015-04-15	38.2	38.5	37.5	38.05	0.23	0.61	872432.0	33091199.5	596
2015-04-14	37.5	38.8	37.4	37.82	0.58	1.56	501119.0	19004955.2	498
2015-04-13	36.3	37.3	36.2	37.24	0.92	2.53	289105.0	10602688.5	294
2015-04-12	36.3	36.5	36.2	36.32	0.24	0.67	175738.0	6389387.2	211
2015-04-09	35.5	36.3	35.5	36.08	0.15	0.42	247683.0	8923057.8	262
2015-04-08	35.8	36.0	35.5	35.93	0.36	1.01	435428.0	15586747.2	434
2015-04-07	35.8	36.2	35.4	35.57	-0.29	-0.81	518973.0	18559526.7	414
2015-04-06	36.5	36.9	35.6	35.86	-0.21	-0.58	341259.0	12228018.6	276
2015-04-05	37.1	37.1	35.6	36.07	-0.84	-2.28	118981.0	4302652.9	141
2015-04-02	37.2	37.4	36.5	36.91	-0.12	-0.32	395294.0	14594217.3	275
2015-04-01	37.1	37.9	36.6	37.03	-0.19	-0.51	342287.0	12696816.8	287
2015-03-31	36.9	37.4	36.3	37.22	0.18	0.49	197185.0	7294641.6	198
2015-03-30	36.6	37.6	36.6	37.04	-0.06	-0.16	536665.0	19963799.9	309
2015-03-29	37.0	37.4	36.0	37.1	1.08	3.0	327738.0	12088224.0	306
2015-03-26	32.1	36.5	32.1	36.02	1.01	2.88	623041.0	21259292.1	582
2015-03-25	38.4	38.4	34.8	35.01	-3.57	-9.25	1053704.0	38289238.5	888
2015-03-24	39.0	39.3	38.0	38.58	-0.65	-1.66	758308.0	29247700.8	732
2015-03-23	39.3	40.2	39.1	39.23	-0.05	-0.13	2002819.0	79418847.9	1544
2015-03-22	38.6	40.0	38.4	39.28	0.97	2.53	1184613.0	46508313.0	896
2015-03-19	38.0	38.5	37.5	38.31	0.73	1.94	543706.0	20697862.6	339
2015-03-18	37.2	37.8	36.2	37.58	0.05	0.13	594807.0	22141340.9	292
2015-03-17	37.4	37.6	37.0	37.53	0.16	0.43	389743.0	14545219.2	256
2015-03-16	37.6	37.9	37.1	37.37	-0.35	-0.93	516996.0	19411764.1	346
2015-03-15	38.0	38.1	37.4	37.72	-0.44	-1.15	299839.0	11349998.5	297
2015-03-12	38.4	39.0	37.8	38.16	0.0	0.0	1799690.0	68807027.8	943
2015-03-11	37.0	38.3	36.8	38.16	0.94	2.53	1093399.0	41308289.8	731
2015-03-10	37.4	38.0	37.0	37.22	0.03	0.08	1483309.0	55612649.8	983
2015-03-09	36.7	37.6	36.7	37.19	0.62	1.7	1125826.0	41895307.3	863
2015-03-08	36.4	36.7	36.1	36.57	0.39	1.08	419646.0	15289807.1	398
2015-03-05	36.0	36.7	35.9	36.18	0.18	0.5	438754.0	15909075.0	456
2015-03-04	36.0	36.1	35.8	36.0	0.1	0.28	338215.0	12157623.4	355
2015-03-03	35.8	36.2	35.7	35.9	0.21	0.59	594504.0	21395047.0	552
2015-03-02	35.7	35.9	35.5	35.69	-0.25	-0.7	429944.0	15335425.0	426
2015-03-01	36.9	36.9	35.7	35.94	-0.59	-1.62	434294.0	15722347.4	445
2015-02-26	36.0	36.9	36.0	36.53	0.53	1.47	497925.0	18219898.6	542
2015-02-25	36.0	36.3	35.7	36.0	0.19	0.53	218240.0	7864483.4	231
2015-02-24	35.4	36.0	35.0	35.81	0.64	1.82	97273.0	3453611.8	169
2015-02-23	35.7	35.8	35.1	35.17	-0.39	-1.1	124761.0	4430454.5	155
2015-02-22	36.4	36.4	35.5	35.56	-0.48	-1.33	172610.0	6199771.8	210
2015-02-19	36.4	36.5	35.9	36.04	-0.15	-0.41	322995.0	11676328.0	243
2015-02-18	36.0	36.4	35.8	36.19	0.29	0.81	88168.0	3188851.1	162
2015-02-17	36.5	37.0	35.8	35.9	-0.63	-1.72	142313.0	5180400.9	199
2015-02-16	36.5	37.1	36.5	36.53	-0.07	-0.19	248273.0	9144453.6	298
2015-02-15	36.8	36.8	36.4	36.6	0.32	0.88	208873.0	7647130.0	269
2015-02-12	36.6	36.8	36.1	36.28	-0.11	-0.3	137209.0	4989512.5	189
2015-02-11	37.2	37.4	36.0	36.39	-0.91	-2.44	139282.0	5111881.7	201
2015-02-10	37.6	37.8	37.0	37.3	-0.61	-1.61	146269.0	5484529.7	187
2015-02-09	37.9	38.2	37.6	37.91	0.08	0.21	312442.0	11864304.3	285
2015-02-08	38.0	38.2	37.7	37.83	0.03	0.08	290300.0	11041312.3	276
2015-02-05	37.0	38.1	37.0	37.8	-0.05	-0.13	119220.0	4509521.2	157
2015-02-04	37.9	38.1	37.6	37.85	-0.05	-0.13	293399.0	11121645.0	261
2015-02-03	37.8	38.5	37.7	37.9	0.09	0.24	485083.0	18494480.6	487
2015-02-02	37.7	37.9	37.6	37.81	-0.08	-0.21	173958.0	6557867.9	276
2015-02-01	38.0	38.3	37.6	37.89	0.9	2.43	556997.0	21134817.4	448
2015-01-29	36.9	37.5	36.5	36.99	0.19	0.52	195938.0	7262390.3	268
2015-01-28	36.5	37.5	36.5	36.8	0.39	1.07	223971.0	8282665.8	246
2015-01-27	36.4	36.8	36.1	36.41	0.39	1.08	180034.0	6591293.6	172
2015-01-26	35.7	36.4	35.7	36.02	0.25	0.7	104348.0	3768905.1	185
2015-01-22	35.9	36.4	35.5	35.77	-0.19	-0.53	69903.0	2514265.0	129
2015-01-21	35.0	37.0	35.0	35.96	-0.02	-0.06	397607.0	14509806.5	373
2015-01-20	35.1	36.0	35.0	35.98	0.97	2.77	238409.0	8525549.9	220
2015-01-19	34.7	35.1	34.4	35.01	0.22	0.63	153432.0	5352748.1	185
2015-01-18	34.0	35.0	34.0	34.79	0.81	2.38	167549.0	5808196.4	213
2015-01-15	34.8	35.8	33.8	33.98	-0.95	-2.72	526353.0	18384752.5	642
2015-01-14	35.0	35.2	34.3	34.93	1.11	3.28	386565.0	13450639.9	385
2015-01-13	31.8	34.1	31.5	33.82	0.91	2.77	280959.0	9261659.5	364
2015-01-12	34.0	34.5	32.6	32.91	-0.63	-1.88	380111.0	12900832.9	449
2015-01-11	33.0	34.1	33.0	33.54	1.08	3.33	482597.0	16209129.0	432
2015-01-08	32.1	32.9	32.1	32.46	0.62	1.95	236671.0	7700505.7	266
2015-01-07	31.3	32.1	31.2	31.84	0.65	2.08	248740.0	7863667.9	220
2015-01-06	30.9	31.3	30.0	31.19	-0.17	-0.54	123191.0	3752792.1	203
2015-01-05	31.8	31.8	31.4	31.36	-0.57	-1.79	178507.0	5635600.9	142
2015-01-04	31.4	32.4	31.4	31.93	0.72	2.31	420867.0	13459868.0	267
2015-01-01	30.1	31.9	29.5	31.21	1.51	5.08	350378.0	10779292.0	336
2014-12-31	31.7	31.9	28.5	29.7	-1.83	-5.8	837993.0	24868825.5	712
2014-12-30	31.5	32.6	31.3	31.53	-1.86	-5.57	341143.0	10873977.5	318
2014-12-29	33.2	34.2	32.9	33.39	0.53	1.61	292250.0	9833699.3	365
2014-12-28	31.4	33.1	31.4	32.86	1.33	4.22	245391.0	7999034.4	345
2014-12-25	30.3	31.8	30.0	31.53	0.9	2.94	421076.0	13147089.2	405
2014-12-24	29.9	31.7	29.9	30.63	1.09	3.69	448998.0	13859179.4	475
2014-12-23	28.6	30.2	28.6	29.54	0.71	2.46	555345.0	16304889.1	502
2014-12-22	28.4	29.3	28.1	28.83	0.43	1.51	301928.0	8682075.7	300
2014-12-21	29.8	29.8	27.5	28.4	0.45	1.61	595910.0	16836291.1	481
2014-12-18	26.7	28.0	26.3	27.95	2.41	9.44	531222.0	14560390.3	506
2014-12-17	25.0	26.0	23.0	25.54	0.04	0.16	488006.0	11857067.15	543
2014-12-16	27.0	27.0	25.5	25.5	-2.78	-9.83	241127.0	6214849.7	274
2014-12-15	31.3	31.4	27.7	28.28	-2.09	-6.88	409584.0	12370186.9	386
2014-12-14	31.1	31.7	30.2	30.37	-2.36	-7.21	179626.0	5596984.7	276
2014-12-11	32.0	32.8	31.8	32.73	-0.12	-0.37	261801.0	8440804.5	287
2014-12-10	33.8	34.0	32.3	32.85	-0.9	-2.67	145071.0	4828477.4	261
2014-12-09	33.8	34.0	33.2	33.75	-0.75	-2.17	230230.0	7751904.5	292
2014-12-08	34.3	35.3	34.2	34.5	0.0	0.0	526532.0	18217949.4	447
2014-12-07	34.0	34.8	33.8	34.5	0.49	1.44	500777.0	17131906.0	461
2014-12-04	33.2	34.3	33.2	34.01	0.9	2.72	446818.0	15125497.9	445
2014-12-03	32.1	33.2	32.1	33.11	0.89	2.76	384370.0	12599813.3	440
2014-12-02	33.1	33.2	32.1	32.22	-0.07	-0.22	376779.0	12356427.1	431
2014-12-01	31.0	32.6	30.9	32.29	1.2	3.86	480375.0	15306098.9	559
2014-11-30	32.0	32.5	30.5	31.09	-2.79	-8.23	759389.0	23942735.6	837
2014-11-27	33.0	34.0	32.7	33.88	0.58	1.74	583226.0	19537747.7	576
2014-11-26	33.6	33.8	32.9	33.3	-0.8	-2.35	688400.0	22886046.0	641
2014-11-25	34.6	34.6	33.5	34.1	-0.73	-2.1	516706.0	17685290.1	497
2014-11-24	35.7	35.9	34.7	34.83	-0.71	-2.0	570670.0	20071037.3	602
2014-11-23	35.5	36.1	35.3	35.54	0.42	1.2	630727.0	22516054.0	572
2014-11-20	34.9	35.7	34.7	35.12	0.35	1.01	900092.0	31689354.4	834
2014-11-19	35.0	35.1	34.5	34.77	0.07	0.2	662940.0	23056810.9	615
2014-11-18	34.6	35.1	34.1	34.7	0.38	1.11	823061.0	28578571.6	754
2014-11-17	37.2	37.4	34.1	34.32	-3.0	-8.04	1416347.0	49603286.1	1427
2014-11-16	38.2	38.5	37.0	37.32	-1.29	-3.34	837845.0	31768849.2	815
2014-11-13	38.8	39.2	38.4	38.61	-0.16	-0.41	903241.0	35008677.9	882
2014-11-12	38.4	39.2	38.3	38.77	0.54	1.41	741713.0	28779411.9	793
2014-11-11	38.1	38.8	38.0	38.23	-0.17	-0.44	962809.0	36908516.0	893
2014-11-10	38.6	38.8	38.2	38.4	-0.08	-0.21	816030.0	31335125.2	744
2014-11-09	39.1	39.2	37.8	38.48	-0.38	-0.98	1209140.0	46415481.6	1172
2014-11-06	40.3	40.8	38.7	38.86	-1.33	-3.31	2088585.0	82310583.5	2124
2014-11-05	39.2	40.4	38.9	40.19	0.98	2.5	1938297.0	76389092.7	1627
2014-11-04	42.1	42.1	38.5	39.21	-3.52	-8.24	4992801.0	201812257.7	4157
2014-11-03	43.4	44.4	42.5	42.73	-0.88	-2.02	2870431.0	125107893.7	2357
2014-11-02	41.4	44.5	41.4	43.61	2.91	7.15	4152378.0	178093959.1	2997
2014-10-30	40.1	41.0	39.8	40.7	0.05	0.12	671402.0	27243669.7	561
2014-10-29	40.4	41.7	40.3	40.65	0.51	1.27	1007436.0	41340474.6	834
2014-10-28	39.1	40.4	39.1	40.14	0.64	1.62	463836.0	18480335.1	396
2014-10-27	38.4	39.7	38.1	39.5	-1.17	-2.88	999749.0	39274927.7	652
2014-10-26	40.0	41.0	40.0	40.67	0.53	1.32	820293.0	33320360.6	693
2014-10-23	38.0	40.8	37.5	40.14	1.45	3.75	1096147.0	43132063.2	905
2014-10-22	38.2	39.7	37.0	38.69	0.49	1.28	1037326.0	39826354.6	790
2014-10-21	36.0	38.3	36.0	38.2	2.27	6.32	815365.0	30523380.9	644
2014-10-20	34.8	36.2	34.6	35.93	1.1	3.16	560119.0	19783009.4	516
2014-10-19	35.0	35.1	34.2	34.83	1.34	4.0	525753.0	18225384.0	466
2014-10-16	35.4	36.0	33.2	33.49	-3.31	-8.99	1411996.0	47894194.3	998
2014-10-15	37.6	37.9	36.7	36.8	-0.93	-2.46	344651.0	12824863.1	393
2014-10-14	38.0	38.0	36.7	37.73	-0.67	-1.74	320481.0	12020611.2	384
2014-10-13	38.0	38.6	37.0	38.4	0.8	2.13	630834.0	23787305.8	635
2014-10-12	40.0	40.3	37.6	37.6	-4.07	-9.77	627398.0	24451498.2	680
2014-10-02	41.7	41.9	41.4	41.67	-0.48	-1.14	541246.0	22558205.9	541
2014-10-01	42.6	42.6	42.1	42.15	-0.3	-0.71	428295.0	18092421.7	481
2014-09-30	42.5	42.6	42.4	42.45	0.05	0.12	350881.0	14897400.7	482
2014-09-29	42.8	43.3	42.2	42.4	-0.19	-0.45	1393973.0	59501951.4	1146
2014-09-28	41.9	43.0	41.6	42.59	0.7	1.67	1234324.0	52049460.1	1008
2014-09-25	42.4	42.7	41.5	41.89	-0.12	-0.29	1911492.0	80339210.0	1353
2014-09-24	42.9	43.0	41.5	42.01	-0.94	-2.19	1252944.0	52599507.3	1055
2014-09-22	43.9	43.9	42.4	42.95	-1.12	-2.54	1280802.0	55094232.7	1089
2014-09-21	44.9	45.1	43.9	44.07	-0.73	-1.63	990913.0	44218377.9	858
2014-09-18	45.3	45.3	44.3	44.8	-0.42	-0.93	2154786.0	96194143.1	1436
2014-09-17	47.0	47.1	45.1	45.22	-1.19	-2.56	3178041.0	146105310.9	2195
2014-09-16	47.5	47.7	46.3	46.41	-0.99	-2.09	1351665.0	63505419.3	1027
2014-09-15	47.6	48.3	47.1	47.4	0.46	0.98	4165206.0	198970856.6	2587
2014-09-14	46.3	47.2	45.7	46.94	0.72	1.56	2278966.0	106120318.8	1304
2014-09-11	46.5	47.1	45.8	46.22	-0.18	-0.39	1784590.0	83056701.7	1248
2014-09-10	45.4	46.5	45.0	46.4	0.73	1.6	2350458.0	107615289.4	1382
2014-09-09	46.5	46.6	45.5	45.67	-0.87	-1.87	1625565.0	74860434.8	1311
2014-09-08	44.5	47.9	44.0	46.54	2.11	4.75	6622468.0	307286017.5	3560
2014-09-07	44.3	44.8	44.0	44.43	0.47	1.07	1103010.0	48964021.4	772
2014-09-04	43.0	44.8	43.0	43.96	0.81	1.88	1828225.0	80607177.4	1112
2014-09-03	43.2	43.4	43.0	43.15	-0.06	-0.14	497085.0	21467341.5	380
2014-09-02	43.6	43.6	43.0	43.21	-0.29	-0.67	777210.0	33603884.3	519
2014-09-01	43.5	43.8	42.9	43.5	0.23	0.53	1126362.0	48884408.6	765
2014-08-31	43.0	43.6	42.9	43.27	0.44	1.03	723404.0	31279052.8	621
2014-08-28	43.2	43.3	42.6	42.83	-0.19	-0.44	634296.0	27241214.3	559
2014-08-27	42.7	43.2	42.6	43.02	0.43	1.01	699390.0	29982130.5	629
2014-08-26	41.7	42.8	41.6	42.59	0.91	2.18	966745.0	40668853.5	752
2014-08-25	43.0	43.0	41.5	41.68	-1.19	-2.78	840419.0	35369280.9	773
2014-08-24	43.0	43.5	42.8	42.87	-0.08	-0.19	859044.0	37005112.9	675
2014-08-21	43.2	43.5	42.8	42.95	-0.42	-0.97	474444.0	20470450.6	509
2014-08-20	43.2	43.9	43.1	43.37	0.05	0.12	618564.0	26922126.9	633
2014-08-19	43.6	44.0	43.1	43.32	-0.19	-0.44	583083.0	25339006.2	615
2014-08-18	43.5	44.5	43.3	43.51	0.36	0.83	1450345.0	63493921.0	1381
2014-08-17	42.4	43.7	42.4	43.15	0.99	2.35	1350643.0	58516324.2	1363
2014-08-14	42.0	43.3	41.8	42.16	0.34	0.81	1592062.0	67672941.0	1356
2014-08-13	41.6	42.2	41.4	41.82	0.48	1.16	1490355.0	62355450.2	1151
2014-08-12	40.9	41.6	40.8	41.34	0.59	1.45	1410949.0	58202852.5	1053
2014-08-11	40.9	40.9	40.5	40.75	0.04	0.1	585053.0	23808390.9	503
2014-08-10	41.2	41.4	40.7	40.71	-0.58	-1.4	590598.0	24201865.3	524
2014-08-07	41.6	41.7	41.1	41.29	-0.06	-0.15	415050.0	17175835.3	461
2014-08-06	41.5	42.0	41.0	41.35	-0.04	-0.1	592529.0	24654361.9	583
2014-08-05	40.9	41.9	40.7	41.39	0.49	1.2	831281.0	34359740.9	848
2014-08-04	40.7	41.3	40.6	40.9	0.29	0.71	365764.0	14971038.5	394
2014-08-03	40.2	40.7	40.0	40.61	0.37	0.92	320928.0	12994261.6	340
2014-07-24	39.8	40.5	39.6	40.24	0.57	1.44	444360.0	17801768.4	388
2014-07-23	39.5	40.0	39.0	39.67	0.15	0.38	450347.0	17856684.3	402
2014-07-22	40.5	40.8	39.4	39.52	-0.85	-2.11	876888.0	35217948.5	660
2014-07-21	40.6	40.7	40.3	40.37	-0.17	-0.42	328356.0	13273906.9	276
2014-07-20	40.0	41.8	40.0	40.54	-1.29	-3.08	322768.0	13177097.9	311
2014-07-17	41.9	42.1	41.7	41.83	-0.1	-0.24	156905.0	6583676.6	153
2014-07-16	42.2	42.4	41.9	41.93	-0.47	-1.11	373151.0	15697082.2	285
2014-07-15	42.6	43.0	42.3	42.4	0.0	0.0	293541.0	12510901.2	293
2014-07-14	42.3	42.9	42.2	42.4	0.23	0.55	542370.0	23044332.0	519
2014-07-13	41.2	42.2	41.0	42.17	1.02	2.48	742333.0	31001698.6	588
2014-07-10	41.0	41.3	40.5	41.15	0.25	0.61	429643.0	17580327.6	325
2014-07-09	41.0	41.1	40.9	40.9	-0.19	-0.46	176052.0	7217517.9	184
2014-07-08	41.2	41.5	41.0	41.09	-0.06	-0.15	391085.0	16113291.5	378
2014-07-07	41.4	41.4	40.9	41.15	-0.13	-0.31	275751.0	11347512.4	355
2014-07-06	41.9	42.0	41.2	41.28	-0.44	-1.05	266728.0	11084112.5	342
2014-07-03	42.0	42.4	41.7	41.72	-0.42	-1.0	381414.0	16010825.9	450
2014-07-02	41.8	42.7	41.6	42.14	0.51	1.23	794145.0	33586409.6	770
2014-07-01	40.9	42.2	40.9	41.63	0.55	1.34	751890.0	31423349.4	722
2014-06-30	40.6	42.0	40.5	41.08	0.2	0.49	579633.0	23970063.9	568
2014-06-29	40.7	41.3	40.0	40.88	-0.36	-0.87	173672.0	7105058.3	215
2014-06-26	41.5	42.3	40.9	41.24	-0.2	-0.48	346025.0	14347337.2	419
2014-06-25	40.7	42.5	40.5	41.44	0.78	1.92	1064258.0	44355867.5	1015
2014-06-24	39.2	41.0	38.7	40.66	1.28	3.25	848184.0	33879192.7	1024
2014-06-23	40.7	40.7	39.0	39.38	-1.86	-4.51	844915.0	33503350.2	961
2014-06-22	43.2	43.4	41.0	41.24	-1.95	-4.51	518897.0	21894562.4	648
2014-06-19	43.9	44.0	43.0	43.19	-0.53	-1.21	346978.0	15092621.1	434
2014-06-18	44.0	44.4	43.2	43.72	-0.02	-0.05	677660.0	29635962.2	809
2014-06-17	43.6	44.5	43.0	43.74	-0.03	-0.07	724146.0	31753836.8	993
2014-06-16	44.3	45.6	43.5	43.77	-0.91	-2.04	1771735.0	79105083.4	1837
2014-06-15	43.6	46.7	42.6	44.68	0.44	0.99	1204390.0	53729174.6	1329
2014-06-12	44.5	45.5	42.5	44.24	-0.58	-1.29	2022191.0	89775590.0	1975
2014-06-11	41.5	45.5	41.3	44.82	3.41	8.23	2667505.0	117492125.6	2147
2014-06-10	42.1	42.1	41.2	41.41	-0.52	-1.24	444751.0	18466476.6	533
2014-06-09	41.8	42.3	40.7	41.93	0.29	0.7	409959.0	17136116.5	584
2014-06-08	43.5	43.6	39.8	41.64	-2.17	-4.95	948215.0	39262655.0	1042
2014-06-05	45.6	45.6	43.4	43.81	-2.03	-4.43	1119119.0	49399712.3	1212
2014-06-04	46.5	46.7	45.7	45.84	-0.8	-1.72	478486.0	22117626.1	482
2014-06-03	47.2	47.3	46.6	46.64	-0.49	-1.04	511555.0	24034352.2	366
2014-06-02	47.6	47.6	46.5	47.13	-0.54	-1.13	761050.0	35829596.5	653
2014-06-01	47.1	47.8	47.0	47.67	0.5	1.06	754698.0	35797691.7	560
2014-05-29	47.9	47.9	46.7	47.17	-0.62	-1.3	905871.0	42849096.7	871
2014-05-28	47.5	47.9	47.0	47.79	0.28	0.59	525644.0	24946093.7	526
2014-05-27	47.4	47.8	47.1	47.51	0.22	0.47	722895.0	34325976.7	536
2014-05-26	47.6	47.7	47.0	47.29	0.0	0.0	429115.0	20313724.4	441
2014-05-25	45.0	47.5	45.0	47.29	0.5	1.07	527810.0	24604802.8	552
2014-05-22	47.4	48.0	46.5	46.79	-0.64	-1.35	1015958.0	48019979.6	781
2014-05-21	47.0	47.9	46.7	47.43	0.12	0.25	1108610.0	52575275.0	831
2014-05-20	47.6	47.8	46.6	47.31	0.02	0.04	1188496.0	56159455.0	980
2014-05-19	47.0	47.6	45.5	47.29	0.33	0.7	1807407.0	84199028.4	1418
2014-05-18	45.3	47.4	45.3	46.96	1.47	3.23	2782147.0	129711045.9	1813
2014-05-15	45.1	46.2	44.6	45.49	0.75	1.68	2655581.0	120354709.0	1921
2014-05-14	43.5	45.1	43.5	44.74	1.13	2.59	1780472.0	78855691.1	1158
2014-05-13	44.0	44.3	43.5	43.61	-0.35	-0.8	764478.0	33488639.8	698
2014-05-12	44.4	44.5	43.8	43.96	-0.23	-0.52	1079575.0	47641773.7	992
2014-05-11	43.0	45.2	42.7	44.19	0.97	2.24	2261218.0	100165888.9	1911
2014-05-08	44.0	44.5	43.0	43.22	-0.64	-1.46	1237849.0	54080069.0	1101
2014-05-07	43.0	44.3	42.2	43.86	0.7	1.62	3246908.0	141300948.9	2486
2014-05-06	41.4	44.0	41.0	43.16	2.14	5.22	5444440.0	232495332.6	4029
2014-05-05	41.4	42.6	40.4	41.02	-0.4	-0.97	2491627.0	103492426.8	2303
2014-05-04	38.5	42.0	38.5	41.42	3.13	8.17	4675706.0	189786814.6	3171
2014-05-01	38.7	38.7	38.1	38.29	-0.13	-0.34	1060305.0	40701353.7	893
2014-04-30	37.7	38.5	37.7	38.42	0.62	1.64	1219600.0	46604898.6	896
2014-04-29	38.9	38.9	37.8	37.8	-0.68	-1.77	998655.0	38091191.1	823
2014-04-28	39.0	39.0	37.5	38.48	0.0	0.0	1308648.0	50090443.3	1058
2014-04-27	40.6	40.7	38.3	38.48	-0.89	-2.26	1929505.0	76158666.2	1549
2014-04-24	38.5	39.8	38.5	39.37	0.84	2.18	1976765.0	77334592.0	1486
2014-04-23	38.5	38.8	38.2	38.53	0.28	0.73	934522.0	35989167.6	587
2014-04-22	37.7	38.5	37.4	38.25	0.13	0.34	1093259.0	41333109.9	627
2014-04-21	38.4	38.5	37.5	38.12	-0.28	-0.73	1500612.0	57048227.8	955
2014-04-20	37.6	38.6	36.3	38.4	0.54	1.43	2737513.0	102194122.0	1613
2014-04-17	38.5	38.7	37.4	37.86	-0.05	-0.13	1570883.0	59816355.6	1160
2014-04-16	36.5	38.1	36.5	37.91	1.55	4.26	2566420.0	95369042.3	1575
2014-04-15	34.4	36.5	34.4	36.36	2.11	6.16	2526239.0	90061482.1	1448
2014-04-14	33.8	34.4	33.6	34.25	0.55	1.63	686944.0	23440994.5	500
2014-04-13	33.6	33.9	33.4	33.7	-0.3	-0.88	421203.0	14178350.8	370
2014-04-10	34.3	34.5	33.8	34.0	-0.2	-0.58	834511.0	28393307.7	639
2014-04-09	34.9	35.5	33.5	34.2	-0.6	-1.72	1938612.0	67616029.4	1283
2014-04-08	34.5	34.9	34.5	34.8	0.4	1.16	1010530.0	35104687.3	695
2014-04-07	34.0	34.5	33.7	34.4	0.4	1.18	1045364.0	35624161.6	604
2014-04-06	33.5	34.4	33.5	34.0	0.4	1.19	1347030.0	45913830.1	934
2014-04-03	33.7	33.7	33.4	33.6	-0.1	-0.3	535759.0	17987639.2	396
2014-04-02	33.7	33.8	33.4	33.7	0.3	0.9	873332.0	29343604.0	538
2014-04-01	33.3	33.6	33.2	33.4	0.0	0.0	512532.0	17104812.2	419
2014-03-31	33.4	33.5	33.2	33.4	0.1	0.3	279171.0	9289909.1	298
2014-03-30	33.0	33.3	32.9	33.3	0.4	1.22	639800.0	21179715.4	404
2014-03-27	33.0	33.4	32.7	32.9	-0.2	-0.6	560903.0	18547296.7	377
2014-03-26	33.3	33.4	32.9	33.1	0.0	0.0	659023.0	21882279.4	511
2014-03-25	32.6	33.3	32.6	33.1	0.4	1.22	897483.0	29577571.3	506
2014-03-24	32.7	32.7	32.5	32.7	0.0	0.0	280855.0	9162020.7	230
2014-03-23	32.5	32.7	32.5	32.7	0.2	0.62	405756.0	13235195.3	237
2014-03-20	32.4	32.6	32.4	32.5	0.0	0.0	235115.0	7634237.4	193
2014-03-19	32.6	32.8	32.4	32.5	-0.1	-0.31	300052.0	9792985.2	216
2014-03-18	32.7	32.7	32.4	32.6	0.0	0.0	293902.0	9583528.9	258
2014-03-17	32.7	32.8	32.6	32.6	-0.1	-0.31	272836.0	8921980.5	250
2014-03-16	32.7	32.8	32.6	32.7	-0.1	-0.3	307215.0	10039771.4	253
2014-03-13	32.6	32.9	32.5	32.8	0.2	0.61	483230.0	15836239.9	337
2014-03-12	32.6	32.9	32.6	32.6	-0.2	-0.61	461520.0	15083806.9	353
2014-03-11	32.5	33.2	32.3	32.8	0.3	0.92	1140432.0	37480870.2	673
2014-03-10	32.5	32.6	32.2	32.5	-0.1	-0.31	371889.0	12057038.6	308
2014-03-09	32.5	32.6	32.4	32.6	0.2	0.62	447107.0	14529217.1	381
2014-03-06	31.8	32.5	31.8	32.4	0.6	1.89	1014227.0	32682015.5	640
2014-03-05	32.1	32.1	31.6	31.8	-0.3	-0.93	393629.0	12530306.2	409
2014-03-04	31.6	32.1	31.6	32.1	0.5	1.58	520782.0	16585899.3	429
2014-03-03	31.6	31.6	31.4	31.6	-0.2	-0.63	197469.0	6225407.2	244
2014-03-02	31.9	31.9	31.5	31.8	-0.1	-0.31	316611.0	10045186.3	330
2014-02-27	32.1	32.3	31.8	31.9	-0.1	-0.31	402362.0	12903650.6	345
2014-02-26	32.0	32.3	32.0	32.0	-0.1	-0.31	383860.0	12308810.8	333
2014-02-25	32.1	32.2	32.0	32.1	0.0	0.0	279398.0	8948645.1	287
2014-02-24	32.0	32.2	31.8	32.1	0.2	0.63	402574.0	12898006.4	385
2014-02-23	31.9	32.0	31.8	31.9	0.1	0.31	198537.0	6330626.1	216
2014-02-20	31.9	32.0	31.8	31.8	-0.1	-0.31	171873.0	5481798.4	208
2014-02-19	31.9	32.0	31.8	31.9	0.0	0.0	104632.0	3337105.3	188
2014-02-18	31.7	32.0	31.7	31.9	0.1	0.31	191942.0	6129164.9	232
2014-02-17	31.9	32.1	31.7	31.8	-0.1	-0.31	242771.0	7752521.7	298
2014-02-16	31.7	32.1	31.6	31.9	0.3	0.95	369888.0	11794025.2	398
2014-02-13	32.0	32.0	31.6	31.6	-0.3	-0.94	194474.0	6174977.3	299
2014-02-12	32.1	32.2	31.9	31.9	-0.1	-0.31	194423.0	6232612.5	236
2014-02-11	32.2	32.2	31.9	32.0	-0.2	-0.62	317208.0	10173561.9	295
2014-02-10	32.4	32.5	31.9	32.2	-0.2	-0.62	687790.0	22080194.3	490
2014-02-09	32.4	32.5	32.3	32.4	0.0	0.0	355877.0	11522198.8	267
2014-02-06	32.2	32.5	32.2	32.4	0.0	0.0	155827.0	5033235.4	217
2014-02-05	32.4	32.4	32.2	32.4	0.1	0.31	190787.0	6156823.9	175
2014-02-04	32.2	32.5	32.0	32.3	-0.1	-0.31	246717.0	7952362.9	268
2014-02-03	32.6	32.7	32.3	32.4	-0.3	-0.92	249082.0	8090606.5	245
2014-02-02	32.7	33.1	32.6	32.7	0.0	0.0	358099.0	11750719.0	426
2014-01-30	32.5	32.7	32.4	32.7	0.1	0.31	258170.0	8399498.5	272
2014-01-29	32.4	32.6	32.4	32.6	0.3	0.93	230462.0	7489663.7	269
2014-01-28	32.2	32.6	32.2	32.3	-0.1	-0.31	288575.0	9337306.7	258
2014-01-27	32.5	32.9	32.3	32.4	-0.1	-0.31	435433.0	14208149.8	394
2014-01-26	32.2	32.6	32.0	32.5	-0.2	-0.61	309155.0	10012037.2	355
2014-01-23	32.5	32.7	32.4	32.7	0.1	0.31	402408.0	13083117.9	329
2014-01-22	32.9	32.9	32.2	32.6	-0.3	-0.91	598718.0	19514051.6	575
2014-01-21	33.3	33.4	31.8	32.9	-0.8	-2.37	2546581.0	82851711.1	1675
2014-01-20	33.4	33.7	33.3	33.7	0.1	0.3	210631.0	7055278.2	267
2014-01-19	33.4	33.6	33.0	33.6	0.1	0.3	579392.0	19317286.4	448
2014-01-16	33.7	33.9	33.4	33.5	-0.1	-0.3	525250.0	17712728.3	437
2014-01-15	33.7	34.0	33.5	33.6	0.0	0.0	719012.0	24246184.7	634
2014-01-14	33.1	33.9	32.9	33.6	0.4	1.2	1102375.0	36826026.7	891
2014-01-13	33.6	33.6	33.0	33.2	-0.4	-1.19	597390.0	19890753.5	528
2014-01-12	33.7	33.7	33.5	33.6	-0.2	-0.59	519172.0	17436863.6	517
2014-01-09	34.2	34.3	33.6	33.8	-0.4	-1.17	811411.0	27513480.2	864
2014-01-08	34.1	34.8	34.1	34.2	0.5	1.48	2698342.0	92920086.3	1788
2014-01-07	33.2	34.2	33.2	33.7	0.5	1.51	1416663.0	47813292.9	1183
2014-01-06	33.2	33.4	33.1	33.2	-0.2	-0.6	357072.0	11862718.9	324
2014-01-05	33.5	33.6	33.2	33.4	0.1	0.3	394070.0	13150682.0	337
2014-01-02	33.3	33.5	33.1	33.3	0.1	0.3	326382.0	10877719.6	314
2014-01-01	33.1	33.5	33.1	33.2	0.1	0.3	300799.0	9998735.8	301
2013-12-31	33.6	33.6	33.1	33.1	-0.3	-0.9	384335.0	12802905.9	322
2013-12-30	33.4	33.8	33.3	33.4	0.1	0.3	716421.0	24053946.6	453
2013-12-29	33.3	33.5	33.0	33.3	0.1	0.3	915685.0	30481693.6	675
2013-12-26	32.9	33.7	32.9	33.2	0.2	0.61	1167590.0	38966056.3	702
2013-12-25	33.1	33.3	32.9	33.0	-0.1	-0.3	218950.0	7249361.5	193
2013-12-24	33.3	33.4	33.0	33.1	-0.2	-0.6	402959.0	13361292.1	272
2013-12-23	33.4	33.5	33.2	33.3	-0.2	-0.6	291702.0	9719578.6	259
2013-12-22	33.3	33.5	33.3	33.5	0.2	0.6	173163.0	5781940.6	196
2013-12-19	33.4	33.4	33.0	33.3	-0.1	-0.3	323252.0	10752973.2	254
2013-12-18	33.4	33.7	33.3	33.4	0.0	0.0	390909.0	13068712.0	244
2013-12-17	33.1	33.4	33.1	33.4	0.3	0.91	318398.0	10594083.8	221
2013-12-16	33.3	33.4	33.1	33.1	-0.3	-0.9	222524.0	7384466.3	207
2013-12-15	33.2	33.4	33.1	33.4	0.1	0.3	257538.0	8565883.6	233
2013-12-12	33.5	33.5	33.2	33.3	-0.2	-0.6	314695.0	10496757.3	241
2013-12-11	33.6	33.9	33.5	33.5	-0.1	-0.3	522941.0	17594209.9	448
2013-12-10	33.1	33.7	33.1	33.6	0.4	1.2	1173857.0	39228539.8	592
2013-12-09	33.2	33.3	33.0	33.2	0.0	0.0	287407.0	9533507.7	208
2013-12-08	33.2	33.4	33.1	33.2	0.1	0.3	323202.0	10746631.4	302
2013-12-05	32.9	33.3	32.9	33.1	0.1	0.3	497410.0	16427452.3	213
2013-12-04	32.7	33.1	32.7	33.0	0.0	0.0	230386.0	7582655.1	198
2013-12-03	33.3	33.3	32.6	33.0	-0.3	-0.9	257545.0	8498879.3	289
2013-12-02	33.2	33.5	33.1	33.3	0.0	0.0	138391.0	4608830.9	188
2013-12-01	33.4	33.6	33.3	33.3	0.2	0.6	297130.0	9925831.9	309
2013-11-28	32.9	33.6	32.7	33.1	0.3	0.91	860428.0	28550548.1	479
2013-11-27	32.5	32.8	32.5	32.8	0.0	0.0	53925.0	1760020.5	85
2013-11-26	32.7	32.8	32.5	32.8	0.1	0.31	126526.0	4131657.3	129
2013-11-25	32.8	33.0	32.6	32.7	-0.3	-0.91	71926.0	2355212.9	118
2013-11-24	33.1	33.1	32.8	33.0	0.0	0.0	118729.0	3910421.8	158
2013-11-21	33.2	33.2	32.7	33.0	0.0	0.0	141713.0	4652281.6	168
2013-11-20	32.8	33.2	32.7	33.0	0.1	0.3	155555.0	5124950.3	162
2013-11-19	33.0	33.0	32.5	32.9	0.0	0.0	79512.0	2603038.6	106
2013-11-18	33.1	33.1	32.9	32.9	-0.1	-0.3	179082.0	5906818.5	210
2013-11-17	33.4	33.5	33.0	33.0	-0.3	-0.9	176060.0	5840242.2	214
2013-11-14	33.2	33.3	33.2	33.3	0.1	0.3	121784.0	4047350.0	152
2013-11-13	33.4	33.5	33.2	33.2	-0.2	-0.6	135597.0	4524404.4	161
2013-11-12	33.4	33.7	33.4	33.4	0.0	0.0	280567.0	9394069.6	195
2013-11-11	33.6	33.7	33.4	33.4	-0.2	-0.6	192394.0	6448866.1	204
2013-11-10	33.4	33.8	33.4	33.6	0.3	0.9	466079.0	15640660.3	373
2013-11-07	32.8	33.4	32.8	33.3	0.4	1.22	308203.0	10186076.4	266
2013-11-06	33.0	33.0	32.8	32.9	0.0	0.0	153120.0	5040805.7	182
2013-11-05	32.8	33.1	32.8	32.9	-0.1	-0.3	245498.0	8089505.7	219
2013-11-04	32.7	33.0	32.6	33.0	0.4	1.23	186884.0	6118015.3	217
2013-11-03	32.8	32.9	32.6	32.6	-0.3	-0.91	158343.0	5187530.9	185
2013-10-31	32.8	33.0	32.7	32.9	0.1	0.3	192307.0	6318797.7	196
2013-10-30	32.8	33.1	32.6	32.8	-0.2	-0.61	235438.0	7717633.6	276
2013-10-29	32.8	33.2	32.5	33.0	-0.7	-2.08	934058.0	30763090.5	669
2013-10-28	33.7	33.7	33.4	33.7	0.1	0.3	241331.0	8102888.9	289
2013-10-27	33.4	34.0	33.2	33.6	0.0	0.0	697270.0	23523965.1	613
2013-10-24	33.1	34.0	33.1	33.6	0.5	1.51	1557766.0	52436288.0	1097
2013-10-23	33.2	33.2	33.0	33.1	-0.2	-0.6	187213.0	6198035.2	182
2013-10-22	33.2	33.5	33.1	33.3	0.1	0.3	563893.0	18789022.1	423
2013-10-21	33.1	33.3	32.9	33.2	0.3	0.91	343995.0	11383991.4	290
2013-10-20	32.6	33.2	32.6	32.9	0.7	2.17	591969.0	19490177.3	373
2013-10-10	32.5	32.5	32.2	32.2	-0.3	-0.92	195069.0	6313578.1	192
2013-10-09	32.7	32.8	32.3	32.5	-0.2	-0.61	219925.0	7137807.7	210
2013-10-08	32.4	32.7	32.4	32.7	0.1	0.31	255755.0	8325451.0	223
2013-10-07	32.3	32.9	32.2	32.6	0.0	0.0	446118.0	14538131.8	353
2013-10-06	33.1	33.3	32.0	32.6	-0.6	-1.81	637179.0	20735347.9	501
2013-10-03	33.1	33.4	33.0	33.2	0.1	0.3	598715.0	19836370.3	447
2013-10-02	33.4	34.3	32.9	33.1	-0.2	-0.6	2015425.0	67689394.3	1100
2013-10-01	32.8	33.8	32.8	33.3	0.5	1.52	990459.0	33074064.0	705
2013-09-30	32.5	32.9	32.4	32.8	0.3	0.92	314305.0	10250208.7	217
2013-09-29	32.5	32.6	32.2	32.5	-0.2	-0.61	193029.0	6264414.1	178
2013-09-26	32.6	32.8	32.1	32.7	0.0	0.0	311558.0	10113519.4	282
2013-09-25	32.6	32.8	32.5	32.7	0.1	0.31	174976.0	5722763.3	178
2013-09-24	32.8	32.8	32.5	32.6	-0.1	-0.31	344522.0	11238042.0	221
2013-09-19	32.9	33.0	32.6	32.7	-0.2	-0.61	217973.0	7156454.3	237
2013-09-18	32.9	33.0	32.6	32.9	0.1	0.3	285167.0	9349891.8	276
2013-09-17	33.2	33.2	32.6	32.8	-0.3	-0.91	393864.0	12965905.1	452
2013-09-16	32.4	33.3	32.2	33.1	0.7	2.16	1073421.0	35367962.5	790
2013-09-15	31.8	32.4	31.7	32.4	0.9	2.86	490550.0	15735595.9	463
2013-09-12	31.0	31.7	31.0	31.5	0.5	1.61	309317.0	9715093.0	306
2013-09-11	30.9	31.1	30.7	31.0	0.1	0.32	108979.0	3367441.5	157
2013-09-10	30.5	31.1	30.5	30.9	0.9	3.0	330288.0	10180662.2	261
2013-09-09	29.8	30.1	29.5	30.0	0.0	0.0	160150.0	4765200.3	189
2013-09-08	30.2	30.3	30.0	30.0	0.0	0.0	122515.0	3683441.5	149
2013-09-05	29.9	30.4	29.6	30.0	-0.2	-0.66	80853.0	2415110.0	148
2013-09-04	29.5	30.5	29.5	30.2	0.0	0.0	323728.0	9733288.0	385
2013-09-03	30.9	31.4	29.9	30.2	-0.7	-2.27	415150.0	12692371.6	414
2013-09-02	31.0	31.1	30.5	30.9	0.0	0.0	275911.0	8494140.3	275
2013-09-01	30.9	31.3	30.7	30.9	0.5	1.64	305747.0	9471032.6	328
2013-08-29	30.7	31.2	30.3	30.4	-0.2	-0.65	133677.0	4114411.6	213
2013-08-28	29.7	31.4	29.3	30.6	-0.7	-2.24	362793.0	11190480.9	357
2013-08-27	32.8	32.8	30.5	31.3	-1.8	-5.44	320269.0	10148980.9	435
2013-08-26	32.8	33.1	32.6	33.1	0.2	0.61	276751.0	9084145.8	276
2013-08-25	33.2	33.5	32.7	32.9	-0.3	-0.9	597294.0	19732503.2	386
2013-08-22	33.6	33.7	33.2	33.2	-0.3	-0.9	433146.0	14473795.0	357
2013-08-21	33.1	33.6	33.0	33.5	0.4	1.21	878805.0	29272847.2	572
2013-08-20	32.9	33.1	32.8	33.1	0.0	0.0	354715.0	11698064.9	301
2013-08-19	32.8	33.1	32.6	33.1	0.1	0.3	237653.0	7806120.3	288
2013-08-18	33.1	33.2	32.8	33.0	-0.1	-0.3	282565.0	9328038.3	260
2013-08-15	33.0	33.2	32.8	33.1	0.1	0.3	198576.0	6565977.2	211
2013-08-14	33.0	33.2	32.6	33.0	-0.1	-0.3	195789.0	6446224.7	232
2013-08-13	33.3	33.3	33.0	33.1	-0.1	-0.3	263712.0	8732184.3	256
2013-08-05	32.9	33.3	32.9	33.2	0.3	0.91	250236.0	8283391.7	276
2013-08-04	33.0	33.4	32.9	32.9	-0.2	-0.6	223893.0	7402922.5	253
2013-08-01	33.3	33.5	33.0	33.1	-0.2	-0.6	267098.0	8868317.4	238
2013-07-31	33.2	33.7	32.9	33.3	0.1	0.3	603127.0	20129924.5	507
2013-07-30	33.1	33.3	32.8	33.2	0.1	0.3	372650.0	12324441.9	255
2013-07-29	33.1	33.1	32.7	33.1	0.1	0.3	276192.0	9085466.1	275
2013-07-28	32.7	33.1	32.5	33.0	0.2	0.61	315996.0	10367455.6	299
2013-07-25	33.0	33.0	32.6	32.8	-0.2	-0.61	163193.0	5350613.8	218
2013-07-24	33.1	33.3	32.8	33.0	-0.1	-0.3	345430.0	11401751.2	373
2013-07-23	32.3	33.4	32.2	33.1	0.7	2.16	1220314.0	40303212.1	882
2013-07-22	32.6	32.6	32.3	32.4	-0.1	-0.31	209790.0	6813291.4	233
2013-07-21	32.3	32.7	32.1	32.5	0.3	0.93	461760.0	14944026.3	424
2013-07-18	32.5	32.5	32.0	32.2	-0.3	-0.92	296597.0	9538823.6	263
2013-07-17	31.8	32.6	31.6	32.5	0.6	1.88	900151.0	28937283.6	554
2013-07-16	32.1	32.2	31.7	31.9	-0.3	-0.93	195503.0	6240145.5	238
2013-07-15	32.3	32.5	32.0	32.2	0.0	0.0	315442.0	10193237.7	313
2013-07-14	32.7	32.8	32.2	32.2	-0.4	-1.23	416922.0	13558348.1	405
2013-07-11	32.7	33.4	32.4	32.6	-0.1	-0.31	1590371.0	52402862.3	1092
2013-07-10	32.6	32.7	32.3	32.7	0.1	0.31	189396.0	6150063.6	165
2013-07-09	32.8	33.0	32.5	32.6	-0.2	-0.61	230837.0	7556407.4	268
2013-07-08	33.1	33.1	32.5	32.8	-0.2	-0.61	352482.0	11539466.6	385
2013-07-07	32.3	33.2	32.1	33.0	0.8	2.48	1239386.0	40695709.9	894
2013-07-04	32.2	32.4	32.0	32.2	0.0	0.0	530287.0	17108547.0	419
2013-07-03	32.8	32.8	31.9	32.2	-0.4	-1.23	450705.0	14508166.2	452
2013-07-02	32.9	33.0	32.5	32.6	0.1	0.31	704240.0	23035307.1	621
2013-07-01	32.0	32.5	32.0	32.5	0.8	2.52	1305972.0	42137654.9	827
2013-06-30	31.1	31.9	31.0	31.7	0.5	1.6	571882.0	18064905.6	489
2013-06-26	31.0	31.5	31.0	31.2	0.1	0.32	250201.0	7816864.5	278
2013-06-25	30.9	31.2	30.9	31.1	0.2	0.65	149240.0	4629577.0	194
2013-06-24	31.0	31.1	30.7	30.9	-0.2	-0.64	161393.0	4982763.4	202
2013-06-23	30.9	31.1	30.9	31.1	0.2	0.65	132422.0	4108479.8	199
2013-06-22	30.7	31.1	30.5	30.9	-0.1	-0.32	184143.0	5691983.0	202
2013-06-19	30.7	31.2	30.7	31.0	0.0	0.0	282631.0	8746092.0	256
2013-06-18	30.7	31.2	30.1	31.0	0.4	1.31	467667.0	14422672.6	383
2013-06-17	29.9	30.6	29.9	30.6	0.7	2.34	326061.0	9861652.1	379
2013-06-16	29.1	29.9	29.0	29.9	0.9	3.1	197825.0	5814751.5	267
2013-06-15	31.0	31.4	28.9	29.0	-2.4	-7.64	836467.0	25276579.0	759
2013-06-12	31.4	31.5	31.3	31.4	0.1	0.32	137533.0	4319435.5	214
2013-06-11	31.4	31.5	31.3	31.3	0.0	0.0	150062.0	4713441.9	224
2013-06-10	31.6	31.7	31.3	31.3	-0.4	-1.26	348363.0	10985896.7	378
2013-06-09	32.0	32.0	31.7	31.7	-0.3	-0.94	259060.0	8236292.2	354
2013-06-08	32.4	32.5	31.9	32.0	-0.4	-1.23	679568.0	21827066.3	758
2013-06-05	31.1	32.5	31.1	32.4	1.0	3.18	678940.0	21595359.9	671
2013-06-04	31.5	31.5	30.8	31.4	0.0	0.0	253622.0	7930907.8	322
2013-06-03	31.4	31.6	31.3	31.4	-0.1	-0.32	210446.0	6617740.8	255
2013-06-02	31.4	31.5	31.3	31.5	0.1	0.32	162478.0	5099493.4	228
2013-06-01	31.0	31.4	31.0	31.4	0.0	0.0	130743.0	4084857.5	185
2013-05-29	31.8	31.8	31.4	31.4	-0.3	-0.95	326724.0	10319130.1	364
2013-05-28	31.6	32.1	31.5	31.7	0.0	0.0	423329.0	13441556.8	430
2013-05-27	31.6	31.9	31.5	31.7	-0.2	-0.63	192160.0	6084241.2	270
2013-05-26	31.9	32.3	31.5	31.9	0.0	0.0	623275.0	19870991.8	494
2013-05-25	31.3	32.0	31.1	31.9	0.3	0.95	479117.0	15215953.5	448
2013-05-22	31.5	31.6	31.4	31.6	0.1	0.32	197993.0	6231713.5	297
2013-05-21	31.5	31.7	31.4	31.5	-0.1	-0.32	182648.0	5752248.7	306
2013-05-20	31.8	32.1	31.5	31.6	-0.4	-1.25	388614.0	12346256.7	442
2013-05-19	31.7	32.1	31.4	32.0	0.4	1.27	381788.0	12137665.8	431
2013-05-18	31.5	31.8	31.1	31.6	0.3	0.96	516388.0	16273145.3	427
2013-05-15	31.0	31.4	30.4	31.3	-0.1	-0.32	259003.0	7972077.9	345
2013-05-14	31.9	32.2	30.7	31.4	-0.3	-0.95	338570.0	10649684.8	425
2013-05-13	31.9	32.5	31.0	31.7	-0.7	-2.16	399562.0	12741259.2	383
2013-05-12	32.9	32.9	32.4	32.4	-0.6	-1.82	167426.0	5465577.8	230
2013-05-11	32.6	33.0	32.6	33.0	0.3	0.92	260508.0	8559753.3	311
2013-05-08	32.7	32.8	32.5	32.7	0.2	0.62	275226.0	8991631.8	277
2013-05-07	32.5	32.7	32.2	32.5	-0.2	-0.61	259351.0	8417778.3	314
2013-05-06	33.3	33.5	32.5	32.7	-0.3	-0.91	808085.0	26566054.8	712
2013-05-05	33.0	33.7	32.9	33.0	0.0	0.0	1028871.0	34250632.5	861
2013-05-04	32.2	33.0	32.2	33.0	0.7	2.17	504459.0	16445811.5	503
2013-05-01	32.2	32.3	32.0	32.3	0.0	0.0	278034.0	8939889.9	240
2013-04-30	32.6	32.6	32.1	32.3	-0.2	-0.62	186951.0	6033361.9	270
2013-04-29	32.3	32.6	32.2	32.5	0.2	0.62	461782.0	14985820.9	381
2013-04-28	32.1	32.7	32.0	32.3	0.2	0.62	722169.0	23342725.7	680
2013-04-27	31.8	32.2	31.6	32.1	0.5	1.58	494598.0	15775693.1	495
2013-04-24	31.6	31.7	31.4	31.6	0.0	0.0	302228.0	9542211.3	398
2013-04-23	32.0	32.0	31.5	31.6	-0.4	-1.25	472564.0	14963466.0	501
2013-04-22	32.3	32.4	31.6	32.0	-1.4	-4.19	1019274.0	32580324.0	948
2013-04-21	33.3	33.4	32.8	33.4	0.0	0.0	393435.0	13084721.3	397
2013-04-20	33.2	33.8	32.8	33.4	-0.3	-0.89	514438.0	17125856.3	517
2013-04-17	33.7	34.2	32.5	33.7	0.2	0.6	600988.0	20133854.0	606
2013-04-16	33.1	33.7	33.0	33.5	-0.1	-0.3	334228.0	11158056.3	361
2013-04-15	33.7	33.8	33.4	33.6	-0.3	-0.88	333897.0	11190104.1	351
2013-04-14	33.6	33.9	33.4	33.9	0.3	0.89	348361.0	11714299.2	474
2013-04-13	34.4	34.4	33.5	33.6	-0.6	-1.75	727115.0	24651536.4	668
2013-04-10	34.2	34.7	33.6	34.2	0.2	0.59	1784387.0	61246394.8	1089
2013-04-09	33.4	34.2	33.3	34.0	0.6	1.8	869798.0	29350888.7	786
2013-04-08	32.9	33.8	32.9	33.4	0.6	1.83	1039351.0	34591687.4	954
2013-04-07	32.8	32.9	32.5	32.8	0.0	0.0	454412.0	14876734.8	511
2013-04-06	33.4	33.8	32.6	32.8	-0.5	-1.5	1019537.0	33856235.4	925
2013-04-03	33.5	33.7	32.9	33.3	-0.2	-0.6	873872.0	29037456.5	715
2013-04-02	33.3	33.8	32.9	33.5	0.2	0.6	816556.0	27185309.4	715
2013-04-01	33.7	33.7	32.9	33.3	-0.4	-1.19	919600.0	30536302.6	886
2013-03-31	33.8	34.1	33.2	33.7	0.0	0.0	680902.0	22922179.7	778
2013-03-30	35.8	35.8	33.2	33.7	-2.1	-5.87	2484535.0	85316908.5	2186
2013-03-27	35.9	36.0	35.4	35.8	-0.2	-0.56	1022374.0	36527705.9	829
2013-03-26	36.6	36.9	35.7	36.0	-0.3	-0.83	876514.0	31782744.0	745
2013-03-25	36.3	36.6	35.6	36.3	0.2	0.55	1614018.0	58242370.8	1241
2013-03-24	36.0	37.6	35.8	36.1	0.2	0.56	2333748.0	85617657.7	1522
2013-03-23	35.7	36.6	35.4	35.9	0.2	0.56	944485.0	33971344.2	924
2013-03-20	36.9	37.4	35.4	35.7	-1.3	-3.51	1428579.0	52120542.4	1211
2013-03-19	37.2	37.9	36.7	37.0	-0.3	-0.8	1108313.0	41436344.2	961
2013-03-18	36.3	37.4	35.7	37.3	1.0	2.75	1408985.0	51914617.3	1220
2013-03-17	38.0	38.2	36.3	36.3	-1.8	-4.72	1456688.0	53889332.4	1412
2013-03-16	37.1	38.2	37.0	38.1	1.0	2.7	1451892.0	54874970.1	1289
2013-03-13	35.0	37.3	35.0	37.1	2.0	5.7	1963681.0	71638193.2	1539
2013-03-12	35.1	36.6	34.3	35.1	-0.4	-1.13	2707671.0	95623495.7	2535
2013-03-11	36.2	36.2	35.4	35.5	-0.9	-2.47	1307870.0	46558636.7	1107
2013-03-10	35.0	36.9	35.0	36.4	1.5	4.3	3245009.0	117238368.3	2604
2013-03-09	35.8	35.9	33.9	34.9	-0.9	-2.51	2206409.0	76791131.2	2041
2013-03-06	34.0	36.1	33.9	35.8	2.0	5.92	3334772.0	117737381.7	2772
2013-03-05	32.6	34.0	32.4	33.8	1.3	4.0	1193447.0	39547001.7	888
2013-03-04	33.1	33.3	32.3	32.5	-0.7	-2.11	885500.0	29016487.2	675
2013-03-03	32.5	33.6	32.5	33.2	0.6	1.84	1042634.0	34461434.2	942
2013-03-02	31.3	33.4	31.3	32.6	1.5	4.82	1531512.0	50111687.6	1496
2013-02-27	31.2	31.2	30.5	31.1	0.4	1.3	356688.0	11039042.8	378
2013-02-26	29.6	31.2	29.6	30.7	0.9	3.02	1044248.0	31996022.0	830
2013-02-25	30.0	30.0	29.6	29.8	-0.1	-0.33	193540.0	5755268.8	212
2013-02-24	29.7	30.0	29.6	29.9	0.3	1.01	412741.0	12316055.7	297
2013-02-23	30.0	30.3	29.3	29.6	-0.3	-1.0	686097.0	20456365.7	568
2013-02-20	30.3	30.4	29.7	29.9	-0.5	-1.64	497839.0	14939804.7	446
2013-02-19	30.6	31.3	29.9	30.4	-0.4	-1.3	854279.0	26130877.2	594
2013-02-18	30.5	30.8	30.3	30.8	0.5	1.65	225303.0	6877649.7	289
2013-02-17	30.7	30.9	30.3	30.3	-0.6	-1.94	306707.0	9373595.7	325
2013-02-16	31.0	31.4	30.6	30.9	0.1	0.32	246487.0	7644151.9	323
2013-02-13	30.8	31.2	30.7	30.8	-0.1	-0.32	217251.0	6716019.1	252
2013-02-12	30.8	31.2	30.8	30.9	0.0	0.0	209555.0	6492418.5	239
2013-02-11	31.0	31.2	30.8	30.9	-0.3	-0.96	310240.0	9619534.0	316
2013-02-10	30.4	31.5	30.2	31.2	0.5	1.63	579930.0	17995272.4	603
2013-02-09	29.1	31.7	29.1	30.7	1.8	6.23	1591951.0	48648495.1	1387
2013-02-06	29.7	29.8	28.9	28.9	-0.7	-2.36	334533.0	9743534.5	335
2013-02-05	29.5	29.9	29.3	29.6	-0.2	-0.67	229647.0	6799035.9	266
2013-02-04	29.9	30.2	29.6	29.8	-0.1	-0.33	105579.0	3148577.7	168
2013-02-03	30.2	30.4	29.8	29.9	-0.5	-1.64	242523.0	7296452.0	268
2013-02-02	30.4	30.8	30.0	30.4	0.1	0.33	295672.0	9010250.9	319
2013-01-30	29.6	30.4	29.4	30.3	0.8	2.71	607342.0	18206894.2	490
2013-01-29	29.1	29.5	29.0	29.5	0.4	1.37	350242.0	10265487.1	309
2013-01-28	29.1	29.3	28.9	29.1	-0.2	-0.68	195447.0	5683530.6	187
2013-01-27	29.0	29.6	28.9	29.3	0.3	1.03	442889.0	12976033.4	331
2013-01-26	28.8	29.0	28.8	29.0	0.0	0.0	191593.0	5532309.1	203
2013-01-23	29.0	29.1	28.7	29.0	-0.1	-0.34	201924.0	5822087.1	216
2013-01-22	28.8	29.1	28.6	29.1	0.2	0.69	286518.0	8277984.0	286
2013-01-21	29.0	29.0	28.6	28.9	-0.1	-0.34	266292.0	7663943.4	271
2013-01-20	28.8	29.3	28.8	29.0	0.4	1.4	478857.0	13871592.1	454
2013-01-19	28.4	28.6	28.3	28.6	0.1	0.35	175832.0	5002248.2	219
2013-01-16	28.2	28.5	28.1	28.5	0.1	0.35	142480.0	4023120.5	177
2013-01-15	28.3	28.4	28.1	28.4	0.0	0.0	157885.0	4453210.5	181
2013-01-14	28.3	28.5	28.1	28.4	0.0	0.0	206325.0	5836327.4	236
2013-01-13	28.7	28.8	28.0	28.4	-0.3	-1.05	458778.0	13066345.3	487
2013-01-12	27.7	28.8	27.7	28.7	1.2	4.36	664447.0	18738744.9	609
2013-01-09	27.6	28.0	27.4	27.5	-0.2	-0.72	214396.0	5926416.0	237
2013-01-08	28.1	28.1	27.3	27.7	-0.5	-1.77	296948.0	8221015.4	325
2013-01-07	28.1	28.2	27.8	28.2	0.2	0.71	136250.0	3809121.6	190
2013-01-06	28.0	28.1	27.8	28.0	0.1	0.36	188586.0	5273890.8	239
2013-01-05	27.6	28.2	27.6	27.9	0.3	1.09	299267.0	8368383.5	295
2013-01-02	27.3	27.8	27.2	27.6	0.5	1.85	303879.0	8347461.9	340
2013-01-01	27.1	27.4	27.0	27.1	0.3	1.12	264035.0	7175010.6	231
2012-12-31	27.3	27.4	26.8	26.8	-0.4	-1.47	300953.0	8151489.8	267
2012-12-30	27.6	27.7	27.1	27.2	-0.5	-1.81	337587.0	9232116.4	275
2012-12-29	27.4	27.7	27.2	27.7	0.2	0.73	148020.0	4079928.3	188
2012-12-26	27.3	27.5	27.1	27.5	0.0	0.0	217092.0	5909988.8	227
2012-12-25	27.9	27.9	27.2	27.5	-0.4	-1.43	335636.0	9264191.1	312
2012-12-24	28.1	28.2	27.9	27.9	-0.4	-1.41	257335.0	7211546.8	276
2012-12-23	28.0	28.4	27.7	28.3	0.3	1.07	606205.0	16991295.3	625
2012-12-22	27.4	28.3	27.3	28.0	0.8	2.94	1072616.0	29832460.7	931
2012-12-19	27.0	27.2	27.0	27.2	0.3	1.12	149039.0	4038164.4	217
2012-12-18	27.0	27.3	26.9	26.9	-0.1	-0.37	411924.0	11175177.8	322
2012-12-17	26.9	27.3	26.8	27.0	0.0	0.0	263627.0	7127994.7	254
2012-12-16	27.1	27.2	26.9	27.0	0.0	0.0	252013.0	6803660.7	234
2012-12-15	26.8	27.6	26.6	27.0	0.5	1.89	667638.0	18093397.8	561
2012-12-12	26.8	26.8	26.5	26.5	-0.1	-0.38	209087.0	5567102.7	184
2012-12-11	26.6	26.8	26.5	26.6	-0.1	-0.37	284206.0	7572264.2	249
2012-12-10	26.9	27.0	26.5	26.7	-0.3	-1.11	199188.0	5326693.7	237
2012-12-09	27.0	27.0	26.8	27.0	0.1	0.37	158744.0	4274993.3	182
2012-12-08	27.0	27.2	26.9	26.9	0.0	0.0	305561.0	8252543.0	238
2012-12-05	27.0	27.1	26.8	26.9	-0.2	-0.74	252617.0	6805652.5	240
2012-12-04	27.1	27.3	26.7	27.1	0.1	0.37	274601.0	7414347.8	278
2012-12-03	27.2	27.6	27.0	27.0	-0.3	-1.1	503902.0	13710756.4	424
2012-12-02	26.6	27.3	26.3	27.3	0.7	2.63	504993.0	13472802.4	382
2012-12-01	26.7	26.9	26.3	26.6	0.4	1.53	574493.0	15223958.4	395
2012-11-28	25.9	26.4	25.9	26.2	0.3	1.16	209965.0	5488844.4	182
2012-11-27	26.0	26.4	25.5	25.9	-0.3	-1.15	207465.0	5404137.2	212
2012-11-26	25.9	26.4	25.2	26.2	0.3	1.16	278385.0	7176345.1	330
2012-11-25	26.5	26.5	25.7	25.9	-0.8	-3.0	321225.0	8359159.3	320
2012-11-24	26.6	26.7	26.3	26.7	0.7	2.69	258164.0	6815054.1	232
2012-11-21	26.0	26.5	25.7	26.0	0.0	0.0	583748.0	15250025.0	420
2012-11-20	26.4	26.5	25.8	26.0	-0.1	-0.38	383028.0	9994561.1	359
2012-11-19	27.1	27.4	25.7	26.1	-0.9	-3.33	641884.0	16987653.3	588
2012-11-18	27.5	27.5	26.8	27.0	-0.2	-0.74	278349.0	7555605.7	289
2012-11-17	27.2	27.4	26.9	27.2	-0.2	-0.73	210257.0	5710101.6	254
2012-11-14	27.7	28.0	27.3	27.4	-0.3	-1.08	302882.0	8370836.6	345
2012-11-13	27.9	28.2	27.6	27.7	-0.3	-1.07	279347.0	7759200.4	340
2012-11-12	28.2	28.7	27.8	28.0	-0.4	-1.41	373283.0	10473994.2	355
2012-11-11	29.0	29.4	28.4	28.4	-0.5	-1.73	377053.0	10889296.7	427
2012-11-10	28.3	29.3	28.1	28.9	0.4	1.4	435325.0	12485020.1	453
2012-11-07	28.9	28.9	28.5	28.5	-0.2	-0.7	338681.0	9706102.3	393
2012-11-06	28.7	29.8	28.7	28.7	0.0	0.0	839893.0	24428505.0	765
2012-11-05	28.2	28.8	28.2	28.7	0.7	2.5	867357.0	24720591.4	619
2012-11-04	27.7	28.0	27.6	28.0	0.4	1.45	925933.0	25754643.5	555
2012-11-03	27.5	27.6	27.2	27.6	0.3	1.1	393557.0	10772177.5	311
2012-10-24	26.7	27.3	26.7	27.3	0.1	0.37	432839.0	11698452.6	352
2012-10-23	27.3	27.4	27.0	27.2	-0.1	-0.37	174832.0	4746284.2	238
2012-10-22	27.1	27.7	27.0	27.3	0.1	0.37	380670.0	10388249.9	360
2012-10-21	27.5	27.6	27.0	27.2	-0.4	-1.45	304962.0	8326080.0	335
2012-10-20	27.6	27.7	27.2	27.6	-0.1	-0.36	595858.0	16378661.9	395
2012-10-17	27.2	28.0	27.1	27.7	0.7	2.59	518871.0	14363840.7	519
2012-10-16	26.5	27.4	26.5	27.0	0.6	2.27	425597.0	11434629.9	438
2012-10-15	26.0	26.4	25.9	26.4	0.4	1.54	308968.0	8097357.8	346
2012-10-14	26.1	26.3	25.8	26.0	-0.2	-0.76	396354.0	10312024.3	404
2012-10-13	27.8	27.8	25.1	26.2	-1.6	-5.76	592887.0	15585707.2	539
2012-10-10	27.7	27.9	27.4	27.8	-0.1	-0.36	311204.0	8595682.3	304
2012-10-09	28.1	28.3	27.9	27.9	-0.2	-0.71	203670.0	5713282.3	256
2012-10-08	27.9	28.1	27.4	28.1	0.1	0.36	413403.0	11427574.3	388
2012-10-07	28.4	28.4	27.6	28.0	-0.5	-1.75	443692.0	12385316.4	449
2012-10-06	28.6	28.9	28.3	28.5	-0.1	-0.35	403991.0	11548829.6	409
2012-10-03	28.6	28.7	28.3	28.6	-0.2	-0.69	418525.0	11921103.1	354
2012-10-02	28.6	28.9	28.4	28.8	0.2	0.7	614346.0	17612912.9	520
2012-10-01	28.1	28.6	28.0	28.6	0.5	1.78	446587.0	12646002.6	407
2012-09-30	28.0	28.1	27.3	28.1	0.4	1.44	278763.0	7741436.8	301
2012-09-29	28.0	28.2	27.3	27.7	-0.3	-1.07	366444.0	10221114.4	388
2012-09-26	28.8	28.8	27.9	28.0	-1.3	-4.44	1010366.0	28706144.7	641
2012-09-25	29.4	29.6	28.6	29.3	-0.3	-1.01	686956.0	19891954.7	556
2012-09-24	30.0	30.0	29.2	29.6	-0.4	-1.33	702084.0	20723007.0	441
2012-09-22	31.0	31.0	29.9	30.0	-1.0	-3.23	794143.0	24026717.3	614
2012-09-19	31.7	32.1	30.8	31.0	-1.0	-3.13	627026.0	19617117.8	467
2012-09-18	31.9	32.0	31.6	32.0	-0.2	-0.62	185040.0	5890021.8	296
2012-09-17	32.6	32.6	31.9	32.2	-0.4	-1.23	337792.0	10867015.2	383
2012-09-16	32.3	32.9	32.2	32.6	0.5	1.56	321653.0	10518612.6	419
2012-09-15	32.1	32.5	31.8	32.1	0.4	1.26	415502.0	13364546.3	518
2012-09-12	31.8	32.1	31.6	31.7	-0.2	-0.63	287938.0	9200876.7	349
2012-09-11	32.2	32.5	31.8	31.9	-0.2	-0.62	241775.0	7758454.4	333
2012-09-10	32.2	33.0	31.6	32.1	0.1	0.31	763692.0	24650958.0	721
2012-09-09	31.2	32.8	30.9	32.0	0.8	2.56	1060876.0	33769850.0	924
2012-09-08	31.1	31.3	30.7	31.2	0.4	1.3	530324.0	16463572.3	448
2012-09-05	31.4	31.5	30.6	30.8	-0.3	-0.96	390811.0	12115922.5	469
2012-09-04	30.8	31.6	30.6	31.1	0.5	1.63	1258620.0	39117714.3	1089
2012-09-03	30.3	30.7	30.2	30.6	0.3	0.99	307617.0	9356268.7	377
2012-09-02	30.4	30.4	30.0	30.3	0.0	0.0	286678.0	8667934.0	273
2012-09-01	30.2	30.4	30.0	30.3	0.4	1.34	332876.0	10065124.3	347
2012-08-29	30.1	30.1	29.9	29.9	-0.2	-0.66	188554.0	5648064.5	243
2012-08-28	30.4	30.5	30.0	30.1	-0.4	-1.31	410646.0	12411131.3	425
2012-08-27	30.3	30.9	30.1	30.5	0.0	0.0	653297.0	19996023.8	529
2012-08-26	30.6	30.6	30.2	30.5	-0.1	-0.33	224587.0	6822381.0	316
2012-08-25	30.9	31.1	30.3	30.6	0.4	1.32	366254.0	11187855.1	384
2012-08-15	29.9	31.0	29.7	30.2	0.3	1.0	420230.0	12710281.2	497
2012-08-14	29.2	30.0	29.2	29.9	0.5	1.7	240917.0	7145122.7	225
2012-08-13	29.7	29.9	29.2	29.4	-0.2	-0.68	170065.0	5039193.5	175
2012-08-12	30.0	30.0	29.3	29.6	-0.4	-1.33	196796.0	5800092.6	296
2012-08-11	30.4	30.4	29.9	30.0	-0.2	-0.66	125661.0	3784573.6	211
2012-08-08	30.2	30.5	29.9	30.2	-0.3	-0.98	233809.0	7058280.8	244
2012-08-07	31.0	31.0	30.3	30.5	-0.2	-0.65	197330.0	6022614.8	286
2012-08-06	31.0	31.3	30.5	30.7	-0.3	-0.97	302916.0	9338308.0	392
2012-08-05	30.4	31.1	30.0	31.0	0.7	2.31	375597.0	11483346.0	452
2012-08-04	30.1	30.6	29.9	30.3	0.4	1.34	704411.0	21273030.5	660
2012-08-01	29.8	29.9	29.3	29.9	-0.1	-0.33	344870.0	10204376.1	414
2012-07-31	28.9	30.2	28.8	30.0	1.0	3.45	819551.0	24367641.5	650
2012-07-30	28.6	29.1	28.6	29.0	0.5	1.75	176558.0	5105177.2	225
2012-07-29	28.3	28.8	27.8	28.5	0.4	1.42	325733.0	9196936.2	348
2012-07-28	28.1	28.4	27.9	28.1	0.3	1.08	377390.0	10627036.2	359
2012-07-25	27.8	28.0	27.7	27.8	-0.3	-1.07	211643.0	5894939.8	223
2012-07-24	28.6	28.7	27.7	28.1	-0.5	-1.75	535357.0	14946000.4	583
2012-07-23	29.5	29.5	28.6	28.6	-0.7	-2.39	174213.0	5047271.4	222
2012-07-22	29.1	30.0	28.9	29.3	-0.2	-0.68	249806.0	7399941.6	281
2012-07-21	28.9	29.8	28.9	29.5	1.0	3.51	151543.0	4421600.7	225
2012-07-18	27.9	28.7	27.7	28.5	1.0	3.64	234173.0	6618134.4	327
2012-07-17	27.5	28.8	27.2	27.5	0.0	0.0	289157.0	8043546.5	404
2012-07-16	28.5	28.5	27.5	27.5	-1.0	-3.51	180961.0	5086704.4	269
2012-07-15	28.6	28.6	28.1	28.5	-0.2	-0.7	149543.0	4247415.6	238
2012-07-14	29.2	29.5	28.7	28.7	-0.4	-1.37	123492.0	3589999.4	264
2012-07-11	30.3	30.3	28.0	29.1	-1.2	-3.96	348965.0	10181806.2	496
2012-07-10	31.4	31.7	30.1	30.3	-1.1	-3.5	355425.0	11027320.7	503
2012-07-09	30.8	31.7	30.3	31.4	0.6	1.95	400735.0	12428395.3	583
2012-07-08	29.5	31.3	29.2	30.8	1.1	3.7	658451.0	20221908.4	594
2012-07-07	28.8	30.0	28.5	29.7	0.5	1.71	176873.0	5176218.2	301
2012-07-04	29.8	30.9	28.8	29.2	-0.9	-2.99	497750.0	14902780.7	565
2012-07-03	30.0	31.3	29.8	30.1	0.1	0.33	403001.0	12345014.5	571
2012-07-02	29.1	31.5	29.1	30.0	1.0	3.45	848453.0	25673542.2	1057
2012-07-01	27.9	29.8	27.3	29.0	1.5	5.45	816580.0	23485567.4	941
2012-06-30	26.0	27.5	25.7	27.5	2.5	10.0	566677.0	15092735.6	632
2012-06-27	26.4	26.4	24.7	25.0	-1.3	-4.94	357671.0	9073714.85	380
2012-06-26	26.3	27.1	26.2	26.3	-0.3	-1.13	188814.0	5013358.4	249
2012-06-25	27.1	27.6	26.5	26.6	-0.7	-2.56	162879.0	4420802.7	273
2012-06-24	27.7	28.0	27.0	27.3	-0.3	-1.09	83559.0	2296006.5	185
2012-06-23	28.1	28.4	27.6	27.6	-0.7	-2.47	185588.0	5230254.0	193
2012-06-20	28.1	28.3	27.8	28.3	0.5	1.8	204285.0	5746010.0	227
2012-06-19	27.8	28.5	27.5	27.8	0.1	0.36	500370.0	14042188.7	508
2012-06-18	26.8	27.8	26.6	27.7	1.3	4.92	423319.0	11513359.1	337
2012-06-17	26.0	26.5	25.8	26.4	0.3	1.15	118409.0	3103745.2	176
2012-06-16	26.5	26.8	25.0	26.1	-0.1	-0.38	237101.0	6170559.2	371
2012-06-13	26.6	26.7	26.0	26.2	-0.1	-0.38	236774.0	6218576.4	330
2012-06-12	26.5	26.8	26.2	26.3	-0.6	-2.23	170651.0	4523604.0	220
2012-06-11	26.5	27.3	26.5	26.9	0.1	0.37	217126.0	5857069.8	274
2012-06-10	25.9	26.8	25.6	26.8	0.9	3.47	251002.0	6531921.2	224
2012-06-09	26.2	26.9	25.5	25.9	0.0	0.0	108655.0	2839532.4	176
2012-06-06	26.0	26.2	25.1	25.9	-0.1	-0.38	238261.0	6181779.1	276
2012-06-05	25.8	26.0	25.6	26.0	0.6	2.36	493174.0	12753222.3	387
2012-06-04	25.2	25.6	25.1	25.4	-0.4	-1.55	212669.0	5394717.8	255
2012-06-03	25.0	25.8	24.8	25.8	0.8	3.2	363680.0	9213833.35	345
2012-06-02	25.8	26.3	25.0	25.0	-2.5	-9.09	495314.0	12697356.6	489
2012-05-30	28.0	28.0	27.1	27.5	-0.4	-1.43	243597.0	6730836.0	343
2012-05-29	28.4	28.4	27.9	27.9	-0.4	-1.41	158164.0	4444336.2	200
2012-05-28	28.3	28.5	28.0	28.3	0.4	1.43	115074.0	3249775.4	206
2012-05-27	28.5	28.5	27.9	27.9	-0.6	-2.11	420170.0	11866958.0	325
2012-05-26	28.7	29.0	28.4	28.5	-0.3	-1.04	201456.0	5757810.7	291
2012-05-23	29.0	29.0	28.5	28.8	-0.2	-0.69	131277.0	3786683.9	205
2012-05-22	29.3	29.8	29.0	29.0	0.0	0.0	253726.0	7466624.9	382
2012-05-21	28.6	29.4	28.5	29.0	0.6	2.11	395271.0	11448119.1	451
2012-05-20	28.7	28.7	28.1	28.4	0.0	0.0	201545.0	5739594.1	279
2012-05-19	28.6	28.8	28.2	28.4	-0.8	-2.74	322406.0	9174068.2	480
2012-05-16	29.0	29.3	28.6	29.2	0.1	0.34	278356.0	8077123.1	347
2012-05-15	29.2	30.2	29.0	29.1	0.1	0.34	247619.0	7289806.0	371
2012-05-14	29.5	30.2	28.9	29.0	-1.0	-3.33	210683.0	6204876.5	360
2012-05-13	30.4	30.7	29.8	30.0	-0.9	-2.91	237060.0	7185542.7	380
2012-05-12	31.0	31.6	28.2	30.9	-0.2	-0.64	225218.0	6723426.7	405
2012-05-09	31.8	32.1	31.1	31.1	-1.0	-3.12	153582.0	4840089.1	319
2012-05-08	32.0	32.2	31.8	32.1	-0.1	-0.31	128701.0	4113900.4	247
2012-05-07	31.8	32.2	31.5	32.2	0.2	0.63	193092.0	6149312.1	294
2012-05-06	32.1	33.0	31.7	32.0	-0.1	-0.31	359390.0	11590281.5	508
2012-05-05	32.5	32.5	31.5	32.1	-0.9	-2.73	376967.0	12017154.1	551
2012-05-02	33.0	33.2	32.9	33.0	-0.6	-1.79	585377.0	19350707.2	581
2012-05-01	34.0	34.1	33.5	33.6	-0.4	-1.18	449851.0	15251993.8	413
2012-04-30	33.8	34.1	33.6	34.0	0.3	0.89	415964.0	14117169.0	507
2012-04-29	34.5	34.5	33.4	33.7	-0.8	-2.32	382162.0	12971891.8	497
2012-04-28	34.3	34.6	34.2	34.5	0.4	1.17	372505.0	12782120.2	455
2012-04-25	33.1	34.3	33.1	34.1	1.2	3.65	805840.0	27166408.1	672
2012-04-24	32.9	33.2	32.4	32.9	0.0	0.0	223133.0	7330895.3	364
2012-04-23	33.5	33.6	32.5	32.9	-0.9	-2.66	470005.0	15512606.2	537
2012-04-22	34.7	34.7	33.5	33.8	-0.9	-2.59	593464.0	20241734.7	631
2012-04-21	33.8	34.7	33.8	34.7	1.4	4.2	673040.0	22997606.9	740
2012-04-18	33.1	33.7	32.4	33.3	0.3	0.91	473396.0	15603229.0	589
2012-04-17	32.1	33.4	32.0	33.0	1.5	4.76	628197.0	20601799.1	654
2012-04-16	32.6	32.9	30.2	31.5	-1.2	-3.67	761579.0	24061835.2	893
2012-04-15	33.4	33.6	32.3	32.7	-0.7	-2.1	475799.0	15798035.9	639
2012-04-14	33.3	34.7	33.0	33.4	0.3	0.91	1663582.0	56340214.4	1477
2012-04-11	33.1	33.6	32.0	33.1	-0.6	-1.78	1053171.0	34565641.7	1028
2012-04-10	35.2	35.4	33.2	33.7	-1.4	-3.99	916338.0	31764600.2	1084
2012-04-09	35.5	36.3	34.8	35.1	-0.9	-2.5	813791.0	28570858.2	967
2012-04-08	38.2	38.2	34.3	36.0	-1.9	-5.01	783702.0	28440278.6	1011
2012-04-07	37.8	38.2	37.4	37.9	-0.1	-0.26	871924.0	32950278.5	993
2012-04-04	39.3	39.3	38.0	38.0	-1.0	-2.56	975002.0	37521263.4	1110
2012-04-03	39.3	40.1	38.8	39.0	-0.2	-0.51	1436835.0	56555456.4	1361
2012-04-02	38.8	40.5	38.4	39.2	0.7	1.82	2118241.0	83620305.1	1984
2012-04-01	39.0	39.4	38.2	38.5	-0.8	-2.04	934599.0	36161425.7	1101
2012-03-31	38.4	39.5	38.2	39.3	1.2	3.15	1089055.0	42251596.6	1243
2012-03-28	38.9	39.0	38.0	38.1	-0.9	-2.31	630016.0	24140708.9	855
2012-03-27	38.6	39.9	38.3	39.0	0.5	1.3	1207536.0	47275656.1	1515
2012-03-26	38.8	38.8	38.0	38.5	0.2	0.52	798680.0	30580349.3	1041
2012-03-25	40.3	40.7	38.3	38.3	-2.2	-5.43	1649612.0	64696910.4	2064
2012-03-24	40.8	41.2	40.1	40.5	0.1	0.25	1145183.0	46483352.0	1457
2012-03-21	42.3	43.3	40.0	40.4	-0.6	-1.46	3153370.0	132201948.7	3513
2012-03-20	39.1	42.5	38.7	41.0	2.3	5.94	4854027.0	201979217.4	4182
2012-03-19	37.1	39.1	37.1	38.7	1.8	4.88	3185971.0	121591543.3	2746
[truncated: 935 more rows]
