# Supplementary material for: Effective short-term forecasts of Saudi stock price trends using technical indicators and large-scale multivariate time series
Source: PeerJ Comput Sci. 2023 Jan 6;9:e1205. doi: 10.7717/peerj-cs.1205 (PMC10280263; doi:10.7717/peerj-cs.1205)
Supplement: Supplemental Information 3 [file peerj-cs-09-1205-s003.zip › TASI Dataset 2021/ALSAGR INSURANCE_8180.csv]

date	open	high	low	close	change	change_percent	volume_traded	value_traded_SAR	number_trades
2020-03-19	7.45	7.77	7.45	7.73	0.01	0.13	313950.0	2416851.55	403
2020-03-18	7.61	7.82	7.6	7.72	-0.06	-0.77	277719.0	2142570.66	476
2020-03-17	7.5	7.79	7.5	7.78	0.2	2.64	310562.0	2360103.96	492
2020-03-16	7.65	7.7	7.5	7.58	-0.16	-2.07	219764.0	1666770.43	308
2020-03-15	7.97	7.99	7.68	7.74	-0.02	-0.26	209048.0	1627057.15	361
2020-03-12	7.5	8.0	7.5	7.76	-0.35	-4.32	462143.0	3602454.37	867
2020-03-11	8.5	8.5	8.0	8.11	-0.31	-3.68	255508.0	2107619.1	405
2020-03-10	8.23	8.42	7.87	8.42	0.67	8.65	492151.0	4007685.36	521
2020-03-09	7.8	7.95	7.74	7.75	-0.85	-9.88	365609.0	2857664.36	388
2020-03-08	8.6	8.8	8.37	8.6	-0.7	-7.53	219660.0	1882781.83	443
2020-03-05	9.4	9.45	9.28	9.3	0.04	0.43	212650.0	1987304.85	329
2020-03-04	9.13	9.4	9.06	9.26	0.01	0.11	392877.0	3643343.07	452
2020-03-03	9.1	9.25	9.1	9.25	0.25	2.78	321683.0	2955023.11	283
2020-03-02	9.11	9.32	9.0	9.0	-0.06	-0.66	497938.0	4577702.86	563
2020-03-01	9.01	9.2	9.0	9.06	-0.54	-5.63	473661.0	4299571.05	467
2020-02-27	9.8	9.8	9.6	9.6	-0.2	-2.04	162429.0	1568769.75	226
2020-02-26	9.82	9.82	9.62	9.8	-0.05	-0.51	246878.0	2398368.02	1509
2020-02-25	9.71	9.9	9.7	9.85	-0.07	-0.71	202039.0	1986484.36	311
2020-02-24	10.34	10.34	9.92	9.92	-0.42	-4.06	394466.0	3985665.32	386
2020-02-23	10.4	10.42	10.34	10.34	-0.1	-0.96	225087.0	2338015.08	306
2020-02-20	10.5	10.5	10.4	10.44	0.0	0.0	220002.0	2298779.12	257
2020-02-19	10.4	10.5	10.36	10.44	0.04	0.38	283350.0	2956166.9	389
2020-02-18	10.34	10.72	10.34	10.4	0.06	0.58	989783.0	10482583.76	1054
2020-02-17	10.28	10.48	10.1	10.34	0.08	0.78	221839.0	2296363.64	320
2020-02-16	10.3	10.38	10.2	10.26	-0.04	-0.39	308808.0	3171133.46	376
2020-02-13	10.36	10.4	10.14	10.3	-0.06	-0.58	249340.0	2562745.66	259
2020-02-12	10.28	10.6	10.24	10.36	0.08	0.78	555021.0	5781538.94	660
2020-02-11	10.34	10.34	10.12	10.28	0.04	0.39	84859.0	870137.02	568
2020-02-10	10.16	10.36	10.12	10.24	0.12	1.19	135331.0	1387556.92	326
2020-02-09	10.24	10.28	10.02	10.12	-0.24	-2.32	249036.0	2529518.76	344
2020-02-06	10.6	10.6	10.3	10.36	-0.18	-1.71	217767.0	2263108.36	266
2020-02-05	10.6	10.68	10.52	10.54	-0.06	-0.57	224558.0	2385962.96	327
2020-02-04	10.4	10.6	10.4	10.6	0.2	1.92	171915.0	1806463.02	196
2020-02-03	10.4	10.52	10.38	10.4	-0.02	-0.19	233771.0	2441522.1	263
2020-02-02	10.62	10.62	10.42	10.42	-0.34	-3.16	348115.0	3668992.8	393
2020-01-30	10.76	10.78	10.6	10.76	0.08	0.75	269550.0	2890414.08	286
2020-01-29	10.5	10.7	10.48	10.68	0.14	1.33	259085.0	2744929.62	326
2020-01-28	10.66	10.8	10.52	10.54	-0.14	-1.31	226786.0	2410172.22	405
2020-01-27	10.9	10.92	10.6	10.68	-0.22	-2.02	355422.0	3830735.56	426
2020-01-26	10.82	10.98	10.72	10.9	0.0	0.0	306795.0	3333169.32	543
2020-01-23	11.0	11.0	10.88	10.9	-0.1	-0.91	467700.0	5112826.72	525
2020-01-22	11.12	11.12	10.98	11.0	-0.02	-0.18	821649.0	9078158.12	664
2020-01-21	10.9	11.06	10.74	11.02	0.16	1.47	791498.0	8647166.66	696
2020-01-20	10.9	10.92	10.76	10.86	0.06	0.56	632965.0	6868141.48	532
2020-01-19	10.86	10.92	10.76	10.8	0.0	0.0	814032.0	8845894.0	671
2020-01-16	10.72	10.84	10.54	10.8	0.2	1.89	854623.0	9150126.6	708
2020-01-15	10.34	10.88	10.3	10.6	0.26	2.51	2787896.0	29782318.18	2053
2020-01-14	10.32	10.34	10.14	10.34	0.18	1.77	759075.0	7793033.26	487
2020-01-13	10.12	10.26	10.1	10.16	0.14	1.4	513492.0	5228146.48	409
2020-01-12	9.85	10.18	9.85	10.02	0.17	1.73	592035.0	5944913.27	444
2020-01-09	9.8	9.86	9.73	9.85	0.3	3.14	401730.0	3939966.02	438
2020-01-08	9.8	9.8	9.5	9.55	-0.34	-3.44	497581.0	4825423.71	492
2020-01-07	10.02	10.06	9.88	9.89	-0.01	-0.1	355679.0	3548753.61	435
2020-01-06	9.9	10.02	9.86	9.9	-0.07	-0.7	405248.0	4024050.88	373
2020-01-05	10.16	10.2	9.97	9.97	-0.31	-3.02	444224.0	4474368.45	491
2020-01-02	10.28	10.36	10.26	10.28	-0.02	-0.19	387794.0	3992735.58	398
2020-01-01	10.14	10.4	10.12	10.3	0.22	2.18	1179981.0	12171552.68	1027
2019-12-31	10.18	10.18	10.08	10.08	-0.1	-0.98	354202.0	3589686.7	330
2019-12-30	10.02	10.28	10.02	10.18	0.1	0.99	638075.0	6490544.4	583
2019-12-29	10.0	10.12	10.0	10.08	0.02	0.2	359370.0	3606201.28	468
2019-12-26	10.08	10.12	9.89	10.06	0.06	0.6	482936.0	4839867.03	581
2019-12-25	10.24	10.24	9.98	10.0	-0.24	-2.34	714808.0	7231938.43	612
2019-12-24	10.1	10.44	10.1	10.24	0.16	1.59	938843.0	9636470.18	971
2019-12-23	9.94	10.12	9.92	10.08	0.14	1.41	944743.0	9488012.05	920
2019-12-22	9.5	9.98	9.44	9.94	0.51	5.41	1303490.0	12744158.48	1218
2019-12-19	9.36	9.5	9.33	9.43	0.09	0.96	801453.0	7540182.33	772
2019-12-18	9.1	9.4	9.1	9.34	0.25	2.75	909164.0	8429484.46	922
2019-12-17	8.9	9.1	8.88	9.09	0.23	2.6	851642.0	7662722.54	990
2019-12-16	8.8	8.86	8.8	8.86	0.06	0.68	254573.0	2246769.51	495
2019-12-15	8.9	8.9	8.8	8.8	0.0	0.0	338341.0	2989475.2	335
2019-12-12	8.9	8.9	8.78	8.8	-0.08	-0.9	261824.0	2305559.18	362
2019-12-11	8.91	8.93	8.86	8.88	-0.02	-0.22	173600.0	1542547.13	321
2019-12-10	8.91	8.91	8.85	8.9	-0.05	-0.56	113606.0	1009483.36	333
2019-12-09	8.95	9.0	8.91	8.95	0.01	0.11	145819.0	1308127.85	194
2019-12-08	8.94	8.95	8.87	8.94	0.0	0.0	200837.0	1791834.43	288
2019-12-05	9.0	9.18	8.9	8.94	0.08	0.9	566871.0	5119433.2	791
2019-12-04	8.98	8.98	8.8	8.86	-0.16	-1.77	238366.0	2115969.73	468
2019-12-03	8.85	9.2	8.85	9.02	0.14	1.58	890445.0	8075395.73	1041
2019-12-02	8.91	8.91	8.83	8.88	-0.02	-0.22	107243.0	951102.24	408
2019-12-01	8.88	8.98	8.83	8.9	0.02	0.23	208961.0	1866194.89	438
2019-11-28	8.77	8.88	8.7	8.88	0.09	1.02	204866.0	1800086.44	247
2019-11-27	8.73	8.79	8.68	8.79	0.07	0.8	85073.0	741052.68	310
2019-11-26	8.7	8.73	8.68	8.72	0.02	0.23	130534.0	1135579.79	286
2019-11-25	8.72	8.77	8.65	8.7	-0.1	-1.14	147814.0	1287028.91	348
2019-11-24	8.9	8.92	8.79	8.8	-0.14	-1.57	262128.0	2319814.88	372
2019-11-21	8.9	8.95	8.89	8.94	-0.06	-0.67	125826.0	1121730.39	294
2019-11-20	9.0	9.09	8.9	9.0	0.0	0.0	161821.0	1453217.23	365
2019-11-19	9.12	9.13	8.93	9.0	-0.1	-1.1	234767.0	2118959.42	399
2019-11-18	8.87	9.1	8.86	9.1	0.23	2.59	445374.0	4001682.75	402
2019-11-17	8.91	8.91	8.81	8.87	-0.04	-0.45	117103.0	1039136.69	301
2019-11-14	8.91	8.94	8.9	8.91	-0.08	-0.89	110163.0	982304.26	205
2019-11-13	9.08	9.09	8.91	8.99	-0.09	-0.99	239866.0	2159768.01	299
2019-11-12	9.07	9.1	9.0	9.08	-0.02	-0.22	177648.0	1611520.13	262
2019-11-11	9.21	9.21	9.0	9.1	-0.29	-3.09	542665.0	4926649.32	673
2019-11-10	9.3	9.39	9.3	9.39	0.11	1.19	99436.0	928103.5	323
2019-11-07	9.34	9.4	9.28	9.28	-0.12	-1.28	73470.0	687357.69	144
2019-11-06	9.34	9.42	9.32	9.4	0.02	0.21	116825.0	1094531.02	225
2019-11-05	9.43	9.44	9.35	9.38	-0.01	-0.11	103148.0	969816.52	158
2019-11-04	9.28	9.39	9.25	9.39	0.09	0.97	70133.0	653191.83	161
2019-11-03	9.3	9.3	9.2	9.3	-0.02	-0.21	105823.0	976870.02	173
2019-10-31	9.29	9.37	9.28	9.32	-0.02	-0.21	160349.0	1493545.27	143
2019-10-30	9.26	9.4	9.2	9.34	0.14	1.52	265203.0	2463517.98	259
2019-10-29	9.45	9.45	9.2	9.2	-0.35	-3.66	217519.0	2034653.09	367
2019-10-28	9.8	9.8	9.55	9.55	-0.2	-2.05	97617.0	942040.01	230
2019-10-27	9.78	9.8	9.68	9.75	0.05	0.52	112763.0	1097549.97	381
2019-10-24	9.72	9.84	9.7	9.7	-0.03	-0.31	169141.0	1650469.92	200
2019-10-23	9.79	9.92	9.73	9.73	0.04	0.41	562206.0	5529955.43	505
2019-10-22	9.6	9.8	9.5	9.69	0.11	1.15	285612.0	2771751.07	506
2019-10-21	9.48	9.6	9.42	9.58	0.13	1.38	411555.0	3920982.19	428
2019-10-20	9.31	9.53	9.31	9.45	0.15	1.61	295726.0	2796565.26	323
2019-10-17	9.25	9.3	9.15	9.3	0.13	1.42	112579.0	1038909.41	226
2019-10-16	9.0	9.5	9.0	9.17	0.05	0.55	180244.0	1677423.87	410
2019-10-15	9.48	9.48	9.1	9.12	-0.28	-2.98	118424.0	1095854.33	201
2019-10-14	9.53	9.53	9.4	9.4	-0.1	-1.05	41942.0	398754.69	134
2019-10-13	9.6	9.6	9.5	9.5	-0.1	-1.04	40705.0	387666.09	84
2019-10-10	9.6	9.61	9.59	9.6	0.02	0.21	53020.0	509253.28	109
2019-10-09	9.71	9.71	9.58	9.58	-0.1	-1.03	74370.0	716727.28	145
2019-10-08	9.87	9.87	9.68	9.68	-0.19	-1.93	118882.0	1158093.67	190
2019-10-07	9.85	9.94	9.85	9.87	0.02	0.2	111808.0	1105447.33	138
2019-10-06	9.86	9.9	9.8	9.85	0.09	0.92	71451.0	704179.69	153
2019-10-03	9.77	9.77	9.76	9.76	-0.04	-0.41	21310.0	208242.42	122
2019-10-02	9.9	9.9	9.8	9.8	-0.11	-1.11	83191.0	818008.67	129
2019-10-01	9.89	10.06	9.88	9.91	0.02	0.2	351671.0	3501274.16	394
2019-09-30	9.76	9.89	9.76	9.89	0.15	1.54	185961.0	1825413.34	249
2019-09-29	9.67	9.82	9.67	9.74	0.14	1.46	186102.0	1811732.7	249
2019-09-26	9.62	9.65	9.6	9.6	-0.03	-0.31	78332.0	754268.63	99
2019-09-25	9.68	9.68	9.61	9.63	-0.03	-0.31	107244.0	1034240.28	117
2019-09-24	9.59	9.68	9.59	9.66	0.06	0.63	121552.0	1170704.9	157
2019-09-22	9.57	9.6	9.56	9.6	0.12	1.27	72672.0	695846.52	112
2019-09-19	9.61	9.61	9.45	9.48	-0.19	-1.96	265196.0	2518752.12	213
2019-09-18	9.63	9.67	9.6	9.67	0.01	0.1	76297.0	734650.9	87
2019-09-17	9.74	9.75	9.6	9.66	0.02	0.21	135964.0	1313036.13	118
2019-09-16	9.7	9.72	9.56	9.64	-0.01	-0.1	154172.0	1488768.55	163
2019-09-15	9.65	9.78	9.6	9.65	-0.16	-1.63	229535.0	2218408.97	195
2019-09-12	9.85	9.85	9.8	9.81	0.05	0.51	76415.0	750179.94	79
2019-09-11	9.92	9.92	9.74	9.76	-0.12	-1.21	257672.0	2525199.25	291
2019-09-10	10.0	10.0	9.88	9.88	-0.2	-1.98	358773.0	3565012.76	293
2019-09-09	10.14	10.14	10.04	10.08	-0.1	-0.98	122380.0	1236651.7	250
2019-09-08	10.2	10.24	10.14	10.18	0.04	0.39	237141.0	2413762.02	208
2019-09-05	10.18	10.24	10.04	10.14	0.1	1.0	379329.0	3846860.26	282
2019-09-04	9.9	10.04	9.9	10.04	0.16	1.62	302250.0	3015195.81	263
2019-09-03	9.8	9.92	9.8	9.88	0.08	0.82	362400.0	3583503.97	280
2019-09-02	9.7	9.85	9.7	9.8	0.1	1.03	70852.0	693390.58	136
2019-09-01	9.84	9.84	9.69	9.7	-0.08	-0.82	61490.0	597500.12	200
2019-08-29	9.81	9.83	9.78	9.78	-0.07	-0.71	79337.0	777161.53	121
2019-08-28	9.78	9.9	9.78	9.85	0.03	0.31	102532.0	1009339.84	124
2019-08-27	9.94	9.94	9.75	9.82	-0.13	-1.31	148602.0	1458949.17	145
2019-08-26	10.0	10.06	9.87	9.95	0.09	0.91	109127.0	1083751.89	113
2019-08-25	9.9	9.9	9.85	9.86	-0.14	-1.4	140509.0	1387055.19	227
2019-08-22	10.0	10.02	9.95	10.0	-0.08	-0.79	180348.0	1799265.38	331
2019-08-21	10.2	10.22	10.04	10.08	-0.1	-0.98	142955.0	1447865.62	193
2019-08-20	10.24	10.26	10.18	10.18	-0.06	-0.59	92982.0	950143.0	276
2019-08-19	10.2	10.34	10.2	10.24	0.04	0.39	294779.0	3029789.78	194
2019-08-18	10.1	10.3	10.08	10.2	0.1	0.99	434030.0	4417554.04	338
2019-08-08	10.24	10.24	10.02	10.1	-0.24	-2.32	715093.0	7228571.1	1070
2019-08-07	10.24	10.4	10.24	10.34	0.1	0.98	212676.0	2190779.04	237
2019-08-06	10.34	10.34	10.16	10.24	-0.16	-1.54	245847.0	2513109.52	668
2019-08-05	10.44	10.46	10.4	10.4	-0.04	-0.38	115875.0	1206246.24	345
2019-08-04	10.52	10.52	10.44	10.44	-0.06	-0.57	151925.0	1590894.72	329
2019-08-01	10.52	10.56	10.48	10.5	-0.04	-0.38	109603.0	1152472.64	187
2019-07-31	10.5	10.58	10.5	10.54	0.04	0.38	115993.0	1221255.24	194
2019-07-30	10.6	10.64	10.48	10.5	-0.04	-0.38	153414.0	1620317.26	144
2019-07-29	10.66	10.66	10.5	10.54	-0.02	-0.19	210132.0	2225201.24	238
2019-07-28	10.46	10.76	10.42	10.56	0.18	1.73	521636.0	5527043.04	531
2019-07-25	10.38	10.44	10.38	10.38	-0.02	-0.19	128715.0	1338689.68	323
2019-07-24	10.42	10.46	10.34	10.4	-0.02	-0.19	160458.0	1670443.1	371
2019-07-23	10.52	10.52	10.42	10.42	-0.14	-1.33	171857.0	1802381.62	248
2019-07-22	10.62	10.66	10.56	10.56	-0.04	-0.38	111756.0	1184994.7	170
2019-07-21	10.74	10.76	10.52	10.6	-0.2	-1.85	424074.0	4509594.16	337
2019-07-18	10.92	10.92	10.8	10.8	-0.1	-0.92	231255.0	2509118.48	223
2019-07-17	10.98	11.06	10.9	10.9	-0.08	-0.73	272440.0	2985573.8	235
2019-07-16	10.94	11.1	10.94	10.98	0.1	0.92	683241.0	7538578.22	597
2019-07-15	10.86	10.92	10.76	10.88	0.04	0.37	366663.0	3975458.92	322
2019-07-14	10.7	11.0	10.7	10.84	0.2	1.88	1275686.0	13914486.94	879
2019-07-11	10.6	10.66	10.54	10.64	0.14	1.33	453352.0	4807800.6	285
2019-07-10	10.4	10.62	10.4	10.5	0.08	0.77	460300.0	4846373.98	317
2019-07-09	10.4	10.46	10.38	10.42	0.04	0.39	158808.0	1654240.0	126
2019-07-08	10.5	10.5	10.38	10.38	-0.08	-0.76	233821.0	2437095.4	253
2019-07-07	10.56	10.56	10.46	10.46	-0.04	-0.38	337590.0	3548302.44	231
2019-07-04	10.6	10.66	10.5	10.5	-0.14	-1.32	439445.0	4646219.46	306
2019-07-03	10.5	10.64	10.44	10.64	0.24	2.31	531671.0	5610430.94	332
2019-07-02	10.46	10.58	10.36	10.4	0.0	0.0	535334.0	5608674.78	367
2019-07-01	10.4	10.52	10.4	10.4	0.06	0.58	421332.0	4406690.06	391
2019-06-30	10.34	10.38	10.3	10.34	0.06	0.58	253618.0	2622387.26	227
2019-06-27	10.3	10.34	10.24	10.28	0.0	0.0	344698.0	3546517.84	312
2019-06-26	10.22	10.32	10.16	10.28	0.08	0.78	419452.0	4292859.0	317
2019-06-25	10.22	10.26	10.1	10.2	0.02	0.2	414120.0	4207310.66	323
2019-06-24	10.28	10.28	10.12	10.18	-0.14	-1.36	356773.0	3637556.44	368
2019-06-23	10.48	10.5	10.3	10.32	-0.16	-1.53	530962.0	5500050.28	328
2019-06-20	10.5	10.52	10.38	10.48	-0.04	-0.38	219405.0	2291361.58	285
2019-06-19	10.6	10.64	10.5	10.52	-0.06	-0.57	232997.0	2460915.38	204
2019-06-18	10.64	10.66	10.54	10.58	-0.04	-0.38	372787.0	3949032.36	332
2019-06-17	10.54	10.7	10.52	10.62	0.14	1.34	538366.0	5708648.9	363
2019-06-16	10.4	10.56	10.4	10.48	0.08	0.77	310501.0	3257945.1	257
2019-06-13	10.9	10.92	10.4	10.4	-0.46	-4.24	1326615.0	13978133.16	1065
2019-06-12	10.88	11.02	10.84	10.86	-0.1	-0.91	169090.0	1843390.72	136
2019-06-11	10.82	11.04	10.82	10.96	0.26	2.43	298470.0	3263412.48	277
2019-06-10	10.6	10.84	10.6	10.7	0.1	0.94	240111.0	2575207.4	207
2019-06-09	10.5	10.68	10.3	10.6	0.3	2.91	175304.0	1838204.46	191
2019-05-30	10.22	10.4	10.18	10.3	0.1	0.98	98508.0	1010373.4	114
2019-05-29	10.18	10.2	10.1	10.2	0.12	1.19	92863.0	944407.72	138
2019-05-28	10.18	10.2	10.08	10.08	-0.02	-0.2	85040.0	861735.36	124
2019-05-27	10.18	10.18	10.04	10.1	-0.08	-0.79	131725.0	1331382.82	144
2019-05-26	10.28	10.34	10.02	10.18	-0.02	-0.2	137484.0	1393042.5	216
2019-05-23	10.36	10.36	10.2	10.2	-0.2	-1.92	117217.0	1207178.6	192
2019-05-22	10.5	10.5	10.4	10.4	-0.04	-0.38	126083.0	1315795.02	240
2019-05-21	10.48	10.54	10.38	10.44	0.16	1.56	149266.0	1558609.84	195
2019-05-20	10.52	10.6	10.12	10.28	-0.38	-3.56	367174.0	3771882.48	448
2019-05-19	11.0	11.22	10.6	10.66	-0.5	-4.48	466678.0	5061115.94	526
2019-05-16	10.42	11.22	10.42	11.16	0.82	7.93	1085893.0	11863022.88	1071
2019-05-15	10.3	10.5	10.1	10.34	0.3	2.99	371669.0	3844025.82	264
2019-05-14	10.16	10.7	10.0	10.04	-0.6	-5.64	662723.0	6792121.44	702
2019-05-13	11.56	11.56	10.56	10.64	-1.08	-9.22	276123.0	3019105.08	350
2019-05-12	11.9	12.1	11.6	11.72	-0.28	-2.33	117516.0	1393651.7	170
2019-05-09	12.04	12.04	11.94	12.0	0.0	0.0	128090.0	1536897.22	141
2019-05-08	12.04	12.2	11.9	12.0	-0.02	-0.17	165390.0	1990347.72	151
2019-05-07	11.86	12.36	11.8	12.02	0.08	0.67	337614.0	4113729.88	347
2019-05-06	12.02	12.02	11.78	11.94	-0.08	-0.67	131996.0	1567093.26	201
2019-05-05	12.14	12.28	12.02	12.02	-0.02	-0.17	353597.0	4292176.52	361
2019-05-02	12.22	12.22	12.04	12.04	-0.16	-1.31	117151.0	1423798.54	145
2019-05-01	12.16	12.2	12.14	12.2	0.04	0.33	167476.0	2038206.54	113
2019-04-30	12.12	12.22	12.12	12.16	-0.04	-0.33	93254.0	1132255.74	116
2019-04-29	12.04	12.26	12.0	12.2	0.18	1.5	442380.0	5376123.92	345
2019-04-28	12.06	12.14	11.9	12.02	-0.04	-0.33	153916.0	1849935.06	141
2019-04-25	12.02	12.1	12.0	12.06	-0.04	-0.33	248389.0	2990480.5	199
2019-04-24	12.08	12.16	12.04	12.1	-0.06	-0.49	123682.0	1499562.36	129
2019-04-23	12.02	12.16	12.0	12.16	0.04	0.33	239400.0	2890046.06	246
2019-04-22	12.3	12.32	12.0	12.12	-0.16	-1.3	353873.0	4294038.56	282
2019-04-21	12.4	12.42	12.22	12.28	-0.1	-0.81	300819.0	3701687.36	210
2019-04-18	12.3	12.38	12.22	12.38	0.08	0.65	228942.0	2813619.52	220
2019-04-17	12.4	12.48	12.2	12.3	-0.08	-0.65	603165.0	7430624.32	602
2019-04-16	12.28	13.0	12.28	12.38	0.14	1.14	3237635.0	41144445.78	2781
2019-04-15	12.14	12.24	12.14	12.24	0.08	0.66	265346.0	3234819.94	213
2019-04-14	12.14	12.16	12.0	12.16	0.06	0.5	173704.0	2100753.16	153
2019-04-11	12.1	12.18	12.1	12.1	0.0	0.0	135282.0	1643025.66	147
2019-04-10	12.14	12.2	12.02	12.1	-0.06	-0.49	245082.0	2972370.78	257
2019-04-09	12.22	12.26	12.14	12.16	-0.04	-0.33	302822.0	3692130.26	306
2019-04-08	11.94	12.26	11.9	12.2	0.3	2.52	492080.0	5946186.2	495
2019-04-07	11.8	11.9	11.8	11.9	0.14	1.19	61697.0	733040.94	124
2019-04-04	11.86	11.88	11.7	11.76	-0.08	-0.68	88550.0	1045617.24	163
2019-04-03	11.8	12.0	11.8	11.84	0.08	0.68	179976.0	2139922.26	246
2019-04-02	11.7	11.8	11.7	11.76	0.04	0.34	76575.0	899652.24	108
2019-04-01	11.6	11.74	11.6	11.72	0.1	0.86	100861.0	1178891.4	117
2019-03-31	11.86	11.86	11.62	11.62	-0.3	-2.52	223945.0	2615613.34	279
2019-03-28	12.02	12.02	11.88	11.92	-0.08	-0.67	109989.0	1311288.5	123
2019-03-27	11.9	12.0	11.84	12.0	0.14	1.18	108064.0	1290208.36	112
2019-03-26	12.1	12.1	11.86	11.86	-0.22	-1.82	192138.0	2298284.6	241
2019-03-25	12.04	12.08	12.0	12.08	0.04	0.33	111047.0	1335698.98	132
2019-03-24	12.06	12.1	12.04	12.04	-0.04	-0.33	62101.0	749984.38	71
2019-03-21	12.12	12.14	12.06	12.08	-0.04	-0.33	76534.0	925536.82	94
2019-03-20	12.12	12.14	12.06	12.12	-0.04	-0.33	194852.0	2357809.92	192
2019-03-19	12.26	12.34	12.14	12.16	-0.1	-0.82	365851.0	4477902.0	318
2019-03-18	12.04	12.4	12.02	12.26	0.26	2.17	941049.0	11560880.02	789
2019-03-17	12.02	12.16	11.94	12.0	0.04	0.33	181763.0	2193054.44	204
2019-03-14	12.0	12.04	11.92	11.96	-0.08	-0.66	110691.0	1325779.34	129
2019-03-13	11.98	12.04	11.94	12.04	0.02	0.17	156763.0	1878908.32	169
2019-03-12	11.96	12.06	11.96	12.02	0.06	0.5	91160.0	1095983.98	101
2019-03-11	12.06	12.06	11.96	11.96	0.0	0.0	91069.0	1091524.92	108
2019-03-10	11.98	11.98	11.94	11.96	0.0	0.0	59493.0	712006.28	89
2019-03-07	12.02	12.04	11.94	11.96	-0.06	-0.5	92510.0	1106651.08	124
2019-03-06	12.02	12.04	11.96	12.02	0.0	0.0	75053.0	900395.0	90
2019-03-05	12.0	12.06	11.94	12.02	0.02	0.17	74923.0	900011.78	116
2019-03-04	12.04	12.04	11.98	12.0	0.02	0.17	105050.0	1260921.24	94
2019-03-03	12.0	12.04	11.98	11.98	-0.02	-0.17	95439.0	1145623.7	106
2019-02-28	11.98	12.0	11.94	12.0	0.08	0.67	40779.0	488274.8	69
2019-02-27	12.0	12.0	11.9	11.92	-0.08	-0.67	122444.0	1460649.32	161
2019-02-26	11.92	12.0	11.9	12.0	0.0	0.0	83577.0	1000581.22	112
2019-02-25	11.9	12.0	11.9	12.0	-0.04	-0.33	63734.0	761361.8	106
2019-02-24	12.02	12.06	12.0	12.04	-0.02	-0.17	77218.0	929069.94	89
2019-02-21	12.1	12.12	12.0	12.06	-0.02	-0.17	181046.0	2179102.28	183
2019-02-20	12.1	12.14	12.06	12.08	0.0	0.0	145568.0	1760976.96	150
2019-02-19	12.06	12.12	12.02	12.08	0.02	0.17	134534.0	1623082.18	173
2019-02-18	12.08	12.08	12.02	12.06	-0.02	-0.17	70898.0	854469.26	90
2019-02-17	12.02	12.08	12.02	12.08	0.0	0.0	77987.0	940101.18	120
2019-02-14	12.12	12.14	12.04	12.08	-0.04	-0.33	84783.0	1025262.26	93
2019-02-13	12.06	12.12	12.02	12.12	0.08	0.66	190888.0	2304731.96	200
2019-02-12	12.04	12.06	12.02	12.04	0.0	0.0	99037.0	1192269.04	143
2019-02-11	12.06	12.12	12.04	12.04	-0.04	-0.33	211116.0	2546781.82	193
2019-02-10	12.22	12.4	12.08	12.08	0.0	0.0	246606.0	3012270.04	332
2019-02-07	12.06	12.12	12.04	12.08	-0.02	-0.17	99148.0	1197892.02	136
2019-02-06	12.08	12.12	12.0	12.1	-0.02	-0.17	157115.0	1895186.78	157
2019-02-05	12.0	12.18	12.0	12.12	0.12	1.0	118127.0	1427445.42	149
2019-02-04	12.2	12.2	11.98	12.0	-0.2	-1.64	317810.0	3836448.44	382
2019-02-03	12.3	12.3	12.18	12.2	-0.16	-1.29	274471.0	3359368.88	320
2019-01-31	12.32	12.66	12.32	12.36	0.02	0.16	1938083.0	23610412.28	633
2019-01-30	12.28	12.44	12.28	12.34	0.08	0.65	359549.0	4435464.5	311
2019-01-29	12.28	12.28	12.2	12.26	-0.02	-0.16	177239.0	2166469.5	164
2019-01-28	12.2	12.28	12.16	12.28	0.08	0.66	205963.0	2513557.12	218
2019-01-27	12.22	12.24	12.14	12.2	-0.02	-0.16	131889.0	1608445.78	144
2019-01-24	12.2	12.24	12.18	12.22	0.04	0.33	64537.0	787369.82	94
2019-01-23	12.28	12.28	12.1	12.18	-0.02	-0.16	113257.0	1382304.5	137
2019-01-22	12.14	12.22	12.1	12.2	-0.06	-0.49	167825.0	2044319.0	239
2019-01-21	12.26	12.32	12.2	12.26	-0.06	-0.49	112373.0	1379048.12	150
2019-01-20	12.34	12.34	12.3	12.32	-0.02	-0.16	80140.0	987478.9	115
2019-01-17	12.36	12.4	12.34	12.34	-0.06	-0.48	132484.0	1640143.16	157
2019-01-16	12.42	12.44	12.34	12.4	-0.02	-0.16	239093.0	2964541.06	157
2019-01-15	12.4	12.42	12.38	12.42	0.02	0.16	127028.0	1575126.74	157
2019-01-14	12.42	12.48	12.4	12.4	-0.1	-0.8	82197.0	1023365.56	108
2019-01-13	12.48	12.52	12.48	12.5	-0.02	-0.16	116519.0	1456678.16	180
2019-01-10	12.58	12.6	12.5	12.52	-0.02	-0.16	179768.0	2254524.48	180
2019-01-09	12.56	12.64	12.5	12.54	-0.06	-0.48	116997.0	1470304.22	175
2019-01-08	12.68	12.7	12.52	12.6	0.0	0.0	231917.0	2926078.7	268
2019-01-07	12.5	12.66	12.5	12.6	0.08	0.64	233911.0	2943182.5	250
2019-01-06	12.5	12.56	12.48	12.52	0.06	0.48	106118.0	1327823.88	126
2019-01-03	12.42	12.5	12.36	12.46	0.06	0.48	113260.0	1409049.04	132
2019-01-02	12.44	12.44	12.4	12.4	0.0	0.0	72907.0	905282.12	126
2019-01-01	12.36	12.44	12.34	12.4	0.04	0.32	141721.0	1757485.56	141
2018-12-31	12.44	12.48	12.36	12.36	-0.12	-0.96	122928.0	1526784.94	142
2018-12-30	12.5	12.52	12.4	12.48	0.04	0.32	123706.0	1544559.7	151
2018-12-27	12.5	12.54	12.3	12.44	0.04	0.32	160645.0	2002026.34	220
2018-12-26	12.5	12.54	12.4	12.4	-0.1	-0.8	201778.0	2516399.16	290
2018-12-25	12.64	12.64	12.44	12.5	-0.2	-1.57	187536.0	2349526.62	285
2018-12-24	12.7	12.84	12.68	12.7	0.0	0.0	227584.0	2905280.72	255
2018-12-23	12.5	12.7	12.44	12.7	0.0	0.0	194691.0	2438493.5	294
2018-12-20	12.96	12.96	12.54	12.7	-0.3	-2.31	269386.0	3449357.86	414
2018-12-19	13.14	13.14	12.96	13.0	-0.16	-1.22	244392.0	3179735.86	269
2018-12-18	13.0	13.2	12.92	13.16	0.14	1.08	513717.0	6692271.4	370
2018-12-17	13.28	13.36	13.0	13.02	-0.18	-1.36	806736.0	10619405.14	644
2018-12-16	13.0	13.52	12.9	13.2	0.24	1.85	1756633.0	23325937.9	1444
2018-12-13	12.82	13.08	12.82	12.96	0.18	1.41	1383215.0	17928538.02	977
2018-12-12	12.52	12.86	12.52	12.78	0.26	2.08	1128089.0	14327874.94	794
2018-12-11	12.54	12.6	12.48	12.52	0.0	0.0	382183.0	4793570.34	317
2018-12-10	12.68	12.7	12.48	12.52	-0.12	-0.95	880206.0	11085306.98	568
2018-12-09	12.56	12.7	12.5	12.64	0.1	0.8	823397.0	10398905.04	662
2018-12-06	12.44	12.6	12.4	12.54	0.14	1.13	584531.0	7303625.34	487
2018-12-05	12.34	12.46	12.3	12.4	-0.06	-0.48	306061.0	3791834.7	300
2018-12-04	12.34	12.72	12.26	12.46	0.08	0.65	953383.0	11900620.38	812
2018-12-03	12.46	12.54	12.38	12.38	-0.04	-0.32	429270.0	5354414.3	313
2018-12-02	12.46	12.58	12.4	12.42	0.02	0.16	518065.0	6468879.58	451
2018-11-29	12.28	12.58	12.04	12.4	0.22	1.81	1216466.0	15050680.72	973
2018-11-28	12.16	12.24	12.14	12.18	0.08	0.66	356128.0	4345358.92	355
2018-11-27	12.1	12.16	12.0	12.1	0.06	0.5	374031.0	4517797.62	342
2018-11-26	12.08	12.14	12.0	12.04	-0.06	-0.5	194964.0	2348839.6	247
2018-11-25	12.16	12.2	12.0	12.1	-0.18	-1.47	309900.0	3744788.92	400
2018-11-22	12.3	12.46	12.26	12.28	-0.02	-0.16	281514.0	3478316.66	317
2018-11-21	12.24	12.36	12.1	12.3	0.04	0.33	333120.0	4087117.26	397
2018-11-20	12.18	12.6	12.16	12.26	0.22	1.83	1094987.0	13562979.88	1241
2018-11-19	12.1	12.12	12.0	12.04	0.06	0.5	365265.0	4399952.12	359
2018-11-18	12.46	12.46	11.98	11.98	-0.48	-3.85	621545.0	7557254.72	700
2018-11-15	12.58	12.66	12.32	12.46	-0.12	-0.95	672198.0	8409105.4	548
2018-11-14	12.3	12.76	12.28	12.58	0.16	1.29	614576.0	7697299.56	727
2018-11-13	12.26	12.78	12.14	12.42	0.28	2.31	1818501.0	22761796.7	1533
2018-11-12	12.04	12.28	11.98	12.14	0.2	1.68	1003960.0	12179978.12	804
2018-11-11	12.02	12.1	11.86	11.94	0.04	0.34	831455.0	9959380.44	757
2018-11-08	11.7	11.94	11.7	11.9	0.16	1.36	404969.0	4798294.9	356
2018-11-07	11.8	11.92	11.72	11.74	-0.1	-0.84	354887.0	4194352.72	295
2018-11-06	11.76	11.94	11.72	11.84	0.06	0.51	287095.0	3392665.18	327
2018-11-05	12.0	12.1	11.76	11.78	-0.22	-1.83	626756.0	7443636.02	405
2018-11-04	11.86	12.2	11.86	12.0	0.0	0.0	434299.0	5235827.84	394
2018-11-01	12.08	12.18	11.96	12.0	-0.06	-0.5	496749.0	5981359.16	433
2018-10-31	11.78	12.2	11.74	12.06	0.38	3.25	572844.0	6823814.84	575
2018-10-30	11.52	11.74	11.48	11.68	0.18	1.57	412842.0	4790213.2	431
2018-10-29	11.2	11.9	11.2	11.5	0.4	3.6	919834.0	10610098.16	970
2018-10-28	11.14	11.26	11.0	11.1	0.04	0.36	584310.0	6522988.32	496
2018-10-25	11.06	11.2	11.0	11.06	-0.02	-0.18	662374.0	7351079.12	444
2018-10-24	10.5	11.24	10.5	11.08	0.5	4.73	675325.0	7359484.14	638
2018-10-23	10.2	10.64	10.08	10.58	0.34	3.32	499033.0	5233156.9	507
2018-10-22	10.5	10.58	10.12	10.24	-0.36	-3.4	330495.0	3427880.02	390
2018-10-21	10.48	10.8	10.48	10.6	-0.44	-3.99	464173.0	4934192.46	522
2018-10-18	10.96	11.3	10.94	11.04	0.12	1.1	843405.0	9405122.58	802
2018-10-17	10.88	11.04	10.76	10.92	0.26	2.44	349839.0	3818672.02	344
2018-10-16	10.82	10.82	10.1	10.66	-0.24	-2.2	335271.0	3562947.3	376
2018-10-15	10.86	11.0	10.62	10.9	0.22	2.06	519956.0	5629460.52	375
2018-10-14	11.3	11.3	10.46	10.68	-0.94	-8.09	492299.0	5291592.98	519
2018-10-11	11.8	11.82	11.56	11.62	-0.5	-4.13	275126.0	3220353.4	357
2018-10-10	12.12	12.18	12.04	12.12	-0.02	-0.16	101482.0	1229069.26	142
2018-10-09	12.12	12.2	12.1	12.14	0.0	0.0	125046.0	1516783.98	315
2018-10-08	12.16	12.24	12.02	12.14	-0.12	-0.98	219520.0	2660824.82	299
2018-10-07	12.36	12.38	12.14	12.26	-0.1	-0.81	220515.0	2700323.46	392
2018-10-04	12.3	12.4	12.26	12.36	0.06	0.49	247882.0	3057944.24	457
2018-10-03	12.22	12.34	12.2	12.3	0.08	0.65	224800.0	2757156.92	470
2018-10-02	12.44	12.6	12.2	12.22	-0.16	-1.29	728030.0	9021503.52	714
2018-10-01	12.2	12.46	12.1	12.38	0.22	1.81	912717.0	11226880.54	810
2018-09-30	12.24	12.24	12.12	12.16	-0.02	-0.16	295428.0	3592642.56	260
2018-09-27	12.32	12.32	12.16	12.18	-0.14	-1.14	216613.0	2648580.1	261
2018-09-26	12.4	12.4	12.24	12.32	0.02	0.16	302936.0	3727781.34	315
2018-09-25	12.3	12.4	12.24	12.3	0.04	0.33	319862.0	3937982.26	301
2018-09-20	12.2	12.38	12.14	12.26	0.04	0.33	499922.0	6134719.56	525
2018-09-19	12.08	12.22	12.08	12.22	0.14	1.16	315626.0	3833429.56	331
2018-09-18	12.12	12.18	12.0	12.08	-0.08	-0.66	490437.0	5920799.04	445
2018-09-17	12.1	12.16	12.0	12.16	0.02	0.16	608946.0	7353617.66	542
2018-09-16	12.58	12.6	12.0	12.14	-0.36	-2.88	495635.0	6097808.68	536
2018-09-13	12.6	12.6	12.38	12.5	-0.14	-1.11	566352.0	7081156.18	468
2018-09-12	13.0	13.12	12.58	12.64	-0.38	-2.92	793102.0	10228964.78	682
2018-09-11	12.8	13.18	12.8	13.02	0.26	2.04	674128.0	8743057.44	736
2018-09-10	12.76	12.9	12.64	12.76	0.0	0.0	944316.0	12077463.28	795
2018-09-09	12.8	12.8	12.64	12.76	-0.06	-0.47	352212.0	4477382.8	346
2018-09-06	13.02	13.36	12.64	12.82	-0.48	-3.61	1130491.0	14517801.64	1033
2018-09-05	13.72	13.74	13.12	13.3	-0.4	-2.92	241123.0	3241083.32	356
2018-09-04	13.98	14.02	13.7	13.7	-0.28	-2.0	154896.0	2161093.76	191
2018-09-03	14.0	14.06	13.94	13.98	-0.02	-0.14	122496.0	1714409.66	160
2018-09-02	14.1	14.12	13.8	14.0	-0.12	-0.85	94485.0	1321069.64	170
2018-08-30	14.18	14.22	13.98	14.12	-0.1	-0.7	124525.0	1754707.2	247
2018-08-29	14.3	14.34	14.2	14.22	-0.16	-1.11	218765.0	3122462.48	337
2018-08-28	13.98	14.76	13.98	14.38	0.4	2.86	1105856.0	15869796.66	1209
2018-08-27	14.02	14.14	13.9	13.98	-0.02	-0.14	241016.0	3374769.44	283
2018-08-26	14.0	14.2	13.9	14.0	0.18	1.3	279602.0	3926456.36	329
2018-08-16	13.42	14.0	13.24	13.82	0.36	2.67	626558.0	8605298.66	661
2018-08-15	13.6	13.6	13.22	13.46	0.02	0.15	181415.0	2435209.28	291
2018-08-14	13.84	13.96	13.4	13.44	-0.34	-2.47	566985.0	7759656.6	687
2018-08-13	13.0	14.08	13.0	13.78	0.78	6.0	1857226.0	25500012.74	1915
2018-08-12	13.5	13.5	12.82	13.0	-0.6	-4.41	1219610.0	15837908.62	696
2018-08-09	13.8	13.8	13.6	13.6	-0.14	-1.02	336206.0	4589693.7	419
2018-08-08	13.9	13.98	13.72	13.74	-0.12	-0.87	404739.0	5608644.3	482
2018-08-07	14.1	14.28	13.86	13.86	-0.24	-1.7	495541.0	7000030.12	453
2018-08-06	14.22	14.28	14.04	14.1	-1.18	-7.72	830427.0	11766581.32	849
2018-08-05	15.54	15.54	15.18	15.28	-0.26	-1.67	187373.0	2865836.5	281
2018-08-02	15.78	15.84	15.42	15.54	-0.3	-1.89	321842.0	5008211.4	387
2018-08-01	16.24	16.24	15.76	15.84	-0.4	-2.46	239194.0	3807945.36	544
2018-07-31	16.8	16.9	16.16	16.24	-0.56	-3.33	369154.0	6099927.58	581
2018-07-30	16.5	17.5	16.5	16.8	0.46	2.82	630862.0	10676425.04	936
2018-07-29	16.19	16.34	15.94	16.34	0.18	1.11	210717.0	3392358.9	269
2018-07-26	16.5	16.56	15.94	16.16	-0.47	-2.83	203418.0	3322674.75	250
2018-07-25	16.72	16.72	16.59	16.63	-0.06	-0.36	48301.0	803586.0	63
2018-07-24	16.69	16.72	16.63	16.69	-0.06	-0.36	77902.0	1299310.25	118
2018-07-23	16.88	16.94	16.69	16.75	-0.22	-1.3	165714.0	2784785.0	187
2018-07-22	16.75	17.09	16.63	16.97	0.31	1.86	423989.0	7166625.7	412
2018-07-19	16.59	16.75	16.53	16.66	0.07	0.42	135310.0	2248905.25	163
2018-07-18	16.69	16.78	16.59	16.59	-0.07	-0.42	196200.0	3275032.5	241
2018-07-17	16.63	16.69	16.47	16.66	-0.03	-0.18	199507.0	3309123.35	233
2018-07-16	16.66	16.75	16.56	16.69	0.13	0.79	159104.0	2646944.8	183
2018-07-15	16.44	16.75	16.34	16.56	0.12	0.73	156115.0	2585895.15	200
2018-07-12	16.38	16.44	16.25	16.44	0.0	0.0	304072.0	4974064.6	165
2018-07-11	16.75	16.75	16.34	16.44	-0.19	-1.14	424309.0	6990805.5	263
2018-07-10	16.84	16.84	16.53	16.63	-0.21	-1.25	360314.0	6009572.35	260
2018-07-09	16.81	17.0	16.78	16.84	0.03	0.18	213259.0	3596422.5	170
2018-07-08	17.19	17.19	16.78	16.81	-0.31	-1.81	119210.0	2021894.55	114
2018-07-05	17.19	17.19	16.94	17.12	0.06	0.35	204560.0	3494683.75	160
2018-07-04	17.0	17.41	16.88	17.06	0.18	1.07	396635.0	6809850.0	369
2018-07-03	16.88	16.88	16.78	16.88	-0.03	-0.18	63403.0	1067934.05	70
2018-07-02	16.88	17.12	16.84	16.91	0.07	0.42	236789.0	4008739.35	235
2018-07-01	16.72	17.22	16.72	16.84	-0.57	-3.27	300952.0	5106283.75	214
2018-06-28	17.63	17.69	17.41	17.41	-0.12	-0.68	287960.0	5053509.45	175
2018-06-27	17.53	17.78	17.5	17.53	-0.06	-0.34	189240.0	3336062.7	161
2018-06-26	17.56	17.66	17.44	17.59	-0.07	-0.4	588352.0	10325677.05	255
2018-06-25	17.84	17.84	17.59	17.66	-0.18	-1.01	423749.0	7507324.1	228
2018-06-24	17.75	17.94	17.5	17.84	0.21	1.19	277667.0	4948017.75	233
2018-06-21	17.5	17.69	17.25	17.63	0.22	1.26	284850.0	4990994.3	217
2018-06-20	17.38	17.47	17.25	17.41	0.0	0.0	74746.0	1299728.1	76
2018-06-12	17.16	17.41	17.03	17.41	0.29	1.69	90870.0	1570198.2	103
2018-06-11	17.19	17.25	17.0	17.12	-0.07	-0.41	100766.0	1727269.5	85
2018-06-10	17.25	17.25	17.12	17.19	-0.09	-0.52	126418.0	2173965.1	122
2018-06-07	17.59	17.59	17.19	17.28	-0.22	-1.26	140786.0	2443802.9	153
2018-06-06	17.19	18.0	17.19	17.5	0.25	1.45	721712.0	12748082.5	659
2018-06-05	17.03	17.25	16.88	17.25	0.47	2.8	280854.0	4800351.6	218
2018-06-04	16.63	17.16	16.56	16.78	0.15	0.9	319291.0	5395624.35	290
2018-06-03	16.69	16.75	16.5	16.63	-0.12	-0.72	109312.0	1819280.15	142
2018-05-31	16.69	16.75	16.63	16.75	0.16	0.96	48355.0	807678.15	67
2018-05-30	16.53	16.69	16.5	16.59	-0.16	-0.96	60413.0	1001765.7	77
2018-05-29	16.5	16.78	16.5	16.75	0.31	1.89	86781.0	1445468.85	118
2018-05-28	16.69	17.12	16.31	16.44	-0.31	-1.85	372302.0	6223025.9	325
2018-05-27	16.88	17.06	16.69	16.75	-0.3	-1.76	141171.0	2384309.2	142
2018-05-24	17.5	17.5	17.0	17.05	-0.33	-1.9	283333.0	4878356.5	243
2018-05-23	17.31	17.81	17.31	17.38	0.28	1.64	596058.0	10454788.35	593
2018-05-22	17.06	17.19	17.0	17.1	0.14	0.83	230074.0	3929320.85	179
2018-05-21	16.88	17.44	16.81	16.96	0.1	0.59	438368.0	7520787.45	309
2018-05-20	17.12	17.12	16.72	16.86	0.13	0.78	132430.0	2236244.7	122
2018-05-17	16.63	16.94	16.63	16.73	0.07	0.42	208667.0	3506669.45	207
2018-05-16	17.06	17.25	16.59	16.66	-0.5	-2.91	406035.0	6837926.95	339
2018-05-15	17.44	17.56	17.12	17.16	-0.33	-1.89	307426.0	5317920.15	282
2018-05-14	17.69	17.69	17.44	17.49	-0.2	-1.13	480397.0	8418876.35	367
2018-05-13	17.53	17.72	17.47	17.69	0.17	0.97	741925.0	13056672.25	588
2018-05-10	17.5	17.72	17.19	17.52	0.43	2.52	1061166.0	18590201.2	893
2018-05-09	17.34	17.63	17.03	17.09	-0.24	-1.38	752322.0	12987772.15	595
2018-05-08	18.0	18.0	17.06	17.33	-0.55	-3.08	1342688.0	23384565.65	1025
2018-05-07	17.63	18.19	17.44	17.88	0.22	1.25	1476104.0	26306545.05	1448
2018-05-06	18.22	18.44	17.25	17.66	-0.35	-1.94	1810749.0	32298567.2	1389
2018-05-03	17.5	18.44	17.5	18.01	0.52	2.97	3838384.0	69406541.25	2432
2018-05-02	16.38	17.81	16.16	17.49	1.0	6.06	4844186.0	82814841.2	3499
2018-05-01	16.25	16.78	15.81	16.49	1.21	7.92	6109542.0	99804125.2	3570
2018-04-30	15.31	15.31	14.94	15.28	0.0	0.0	418696.0	6312974.08	262
2018-04-29	15.5	15.6	15.25	15.28	-0.14	-0.91	368528.0	5705984.06	217
2018-04-26	15.39	15.46	15.31	15.42	0.04	0.26	172360.0	2651566.82	150
2018-04-25	15.02	15.6	15.02	15.38	0.14	0.92	295112.0	4549095.46	318
2018-04-24	15.38	15.51	15.16	15.24	-0.33	-2.12	358549.0	5502207.7	385
2018-04-23	15.97	15.97	15.51	15.57	-0.36	-2.26	695054.0	10881084.33	547
2018-04-22	15.63	16.38	15.63	15.93	0.36	2.31	904050.0	14471762.75	751
2018-04-19	15.12	16.25	15.12	15.57	0.65	4.36	3192912.0	50394285.15	1684
2018-04-18	14.16	15.25	14.1	14.92	0.77	5.44	2349189.0	34493172.68	1518
2018-04-17	13.96	14.19	13.94	14.15	0.2	1.43	322250.0	4528532.84	200
2018-04-16	13.89	14.0	13.89	13.95	0.06	0.43	252950.0	3531189.52	165
2018-04-15	13.74	13.93	13.74	13.89	0.28	2.06	167157.0	2315626.98	158
2018-04-12	13.39	13.75	13.37	13.61	-0.16	-1.16	97523.0	1321464.84	143
2018-04-11	13.89	14.08	13.56	13.77	-0.14	-1.01	162547.0	2254082.72	175
2018-04-10	13.99	13.99	13.9	13.91	-0.13	-0.93	90712.0	1264618.54	109
2018-04-09	14.09	14.09	14.04	14.04	-0.01	-0.07	106534.0	1498380.3	178
2018-04-08	14.13	14.2	14.01	14.05	-0.06	-0.43	101736.0	1435082.72	148
2018-04-05	14.03	14.19	13.99	14.11	0.05	0.36	221683.0	3119480.92	240
2018-04-04	13.84	14.17	13.83	14.06	0.26	1.88	446533.0	6262129.8	438
2018-04-03	13.76	13.94	13.75	13.8	0.03	0.22	206418.0	2855159.14	132
2018-04-02	13.75	13.81	13.7	13.77	-0.01	-0.07	84243.0	1159444.56	79
2018-04-01	13.75	13.79	13.69	13.78	0.02	0.15	159098.0	2183572.9	117
2018-03-29	13.77	13.77	13.75	13.76	-0.05	-0.36	84466.0	1162687.82	79
2018-03-28	13.81	13.86	13.76	13.81	0.0	0.0	137917.0	1904538.32	112
2018-03-27	13.75	13.84	13.75	13.81	0.04	0.29	124390.0	1716882.04	101
2018-03-26	13.75	13.87	13.7	13.77	0.04	0.29	379829.0	5236225.08	287
2018-03-25	13.71	13.76	13.54	13.73	-0.01	-0.07	203056.0	2782486.52	188
2018-03-22	13.73	13.77	13.71	13.74	0.01	0.07	99275.0	1364197.42	88
2018-03-21	13.75	13.76	13.71	13.73	-0.01	-0.07	125152.0	1719836.62	130
2018-03-20	13.75	13.75	13.71	13.74	0.01	0.07	111963.0	1537975.24	124
2018-03-19	13.71	13.76	13.71	13.73	0.05	0.37	96264.0	1323063.34	128
2018-03-18	13.69	13.83	13.67	13.68	-0.01	-0.07	203574.0	2797381.34	198
2018-03-15	14.11	14.11	13.67	13.69	-0.47	-3.32	469738.0	6474411.8	447
2018-03-14	14.4	14.4	14.15	14.16	-0.05	-0.35	380658.0	5421057.5	250
2018-03-13	14.14	14.34	14.14	14.21	0.02	0.14	397554.0	5666923.72	273
2018-03-12	14.25	14.25	14.16	14.19	-0.03	-0.21	252483.0	3585305.0	192
2018-03-11	14.25	14.31	14.06	14.22	0.11	0.78	258098.0	3672887.36	240
2018-03-08	14.09	14.29	14.06	14.11	0.0	0.0	179477.0	2536819.76	152
2018-03-07	14.1	14.15	14.05	14.11	0.03	0.21	144488.0	2038303.58	109
2018-03-06	14.25	14.25	14.03	14.08	-0.03	-0.21	143277.0	2017633.16	146
2018-03-05	14.06	14.17	13.99	14.11	0.05	0.36	107096.0	1505678.92	115
2018-03-04	14.19	14.36	14.06	14.06	-0.11	-0.78	92178.0	1302861.2	140
2018-03-01	14.25	14.25	14.15	14.17	-0.12	-0.84	101408.0	1441207.54	113
2018-02-28	14.26	14.38	14.19	14.29	0.03	0.21	144158.0	2058265.86	170
2018-02-27	14.31	14.38	14.16	14.26	-0.03	-0.21	92578.0	1318633.62	127
2018-02-26	14.15	14.41	14.15	14.29	0.15	1.06	190131.0	2723561.64	210
2018-02-25	14.08	14.21	14.0	14.14	0.03	0.21	130213.0	1836215.16	134
2018-02-22	14.39	14.39	14.01	14.11	-0.29	-2.01	325558.0	4607719.32	312
2018-02-21	14.25	14.46	14.25	14.4	0.0	0.0	120979.0	1739257.8	112
2018-02-20	14.5	14.56	14.38	14.4	-0.03	-0.21	118315.0	1710646.56	158
2018-02-19	14.5	14.52	14.38	14.43	-0.12	-0.82	354192.0	5101469.86	327
2018-02-18	15.0	15.0	14.38	14.55	-1.11	-7.09	680232.0	9984046.24	467
2018-02-15	15.63	15.75	15.55	15.66	0.12	0.77	299168.0	4679290.32	182
2018-02-14	15.54	15.69	15.52	15.54	-0.02	-0.13	237155.0	3694048.03	161
2018-02-13	15.81	15.84	15.5	15.56	-0.14	-0.89	350125.0	5486020.87	221
2018-02-12	15.75	15.97	15.63	15.7	0.08	0.51	225478.0	3557055.95	271
2018-02-11	15.31	16.09	15.31	15.62	0.24	1.56	564866.0	8917997.44	582
2018-02-08	15.35	15.63	15.31	15.38	-0.01	-0.06	130240.0	2015939.53	129
2018-02-07	15.72	15.72	15.35	15.39	-0.15	-0.97	227683.0	3544516.25	218
2018-02-06	15.28	15.63	15.28	15.54	-0.46	-2.88	237600.0	3685814.26	251
2018-02-05	15.69	16.25	15.69	16.0	0.23	1.46	468373.0	7468571.3	366
2018-02-04	15.33	15.81	15.31	15.77	0.31	2.01	442642.0	6944948.07	297
2018-02-01	15.26	15.52	15.26	15.46	-0.06	-0.39	187850.0	2900176.24	247
2018-01-31	15.72	15.78	15.52	15.52	-0.25	-1.59	266160.0	4165760.35	221
2018-01-30	15.69	15.87	15.69	15.77	-0.06	-0.38	127262.0	2007663.1	128
2018-01-29	16.22	16.25	15.81	15.83	-0.34	-2.1	382050.0	6148218.65	381
2018-01-28	15.94	16.22	15.63	16.17	0.38	2.41	421629.0	6738256.85	409
2018-01-25	15.69	15.87	15.66	15.79	0.13	0.83	494835.0	7803908.5	295
2018-01-24	15.69	15.97	15.63	15.66	-0.08	-0.51	461800.0	7310330.6	452
2018-01-23	15.63	15.81	15.59	15.74	0.15	0.96	465278.0	7302588.59	340
2018-01-22	15.56	15.69	15.56	15.59	-0.01	-0.06	198894.0	3107418.31	160
2018-01-21	15.51	15.69	15.51	15.6	0.0	0.0	208392.0	3259457.89	144
2018-01-18	15.58	15.69	15.5	15.6	0.02	0.13	121531.0	1892915.66	90
2018-01-17	15.51	15.72	15.5	15.58	-0.01	-0.06	193653.0	3029069.48	155
2018-01-16	15.5	15.69	15.48	15.59	-0.01	-0.06	96115.0	1498225.36	122
2018-01-15	15.55	15.87	15.42	15.6	0.16	1.04	355016.0	5568316.77	318
2018-01-14	15.34	15.69	15.34	15.44	-0.02	-0.13	171122.0	2662573.42	156
2018-01-11	15.31	15.56	15.31	15.46	0.17	1.11	213002.0	3293709.36	164
2018-01-10	15.31	15.54	15.28	15.29	0.06	0.39	195306.0	3006689.8	166
2018-01-09	15.25	15.35	15.2	15.23	0.01	0.07	40395.0	616974.9	58
2018-01-08	15.31	15.4	15.21	15.22	-0.09	-0.59	225328.0	3444545.42	162
2018-01-07	15.44	15.44	15.3	15.31	0.0	0.0	105533.0	1620468.4	84
2018-01-04	15.24	15.34	15.24	15.31	0.0	0.0	73526.0	1124075.38	104
2018-01-03	15.2	15.38	15.2	15.31	0.09	0.59	46755.0	715077.9	53
2018-01-02	15.31	15.38	15.21	15.22	-0.07	-0.46	108630.0	1662141.44	89
2018-01-01	15.31	15.44	15.19	15.29	-0.05	-0.33	108710.0	1658636.28	129
2017-12-31	15.38	15.5	15.33	15.34	-0.16	-1.03	136294.0	2095468.0	156
2017-12-28	15.5	15.61	15.45	15.5	-0.08	-0.51	126050.0	1958773.34	126
2017-12-27	15.72	15.84	15.5	15.58	-0.08	-0.51	545878.0	8571753.97	391
2017-12-26	15.25	15.75	15.21	15.66	0.36	2.35	424720.0	6593950.73	352
2017-12-25	15.31	15.5	15.25	15.3	0.03	0.2	190984.0	2934512.04	150
2017-12-24	15.19	15.31	15.05	15.27	0.09	0.59	191720.0	2918903.82	202
2017-12-21	15.3	15.3	15.15	15.18	-0.12	-0.78	151646.0	2307335.92	151
2017-12-20	15.25	15.54	15.06	15.3	0.27	1.8	344006.0	5235818.86	320
2017-12-19	14.7	15.23	14.7	15.03	0.34	2.31	548843.0	8219193.88	424
2017-12-18	14.69	14.74	14.66	14.69	0.01	0.07	157864.0	2320644.16	135
2017-12-17	14.78	14.78	14.64	14.68	-0.02	-0.14	95254.0	1399256.26	83
2017-12-14	14.65	14.84	14.62	14.7	0.02	0.14	180584.0	2659781.88	135
2017-12-13	14.72	14.72	14.62	14.68	-0.01	-0.07	125768.0	1843205.94	108
2017-12-12	14.62	14.74	14.62	14.69	0.01	0.07	208779.0	3062741.28	132
2017-12-11	14.69	14.8	14.67	14.68	-0.07	-0.47	251144.0	3694419.68	193
2017-12-10	14.62	14.81	14.5	14.75	0.08	0.55	285480.0	4179192.32	283
2017-12-07	14.65	14.75	14.19	14.67	0.18	1.24	251749.0	3638853.12	230
2017-12-06	14.25	14.85	14.25	14.49	0.15	1.05	652693.0	9589043.28	550
2017-12-05	14.5	14.62	14.34	14.34	-0.19	-1.31	273381.0	3942396.2	166
2017-12-04	14.56	14.59	14.39	14.53	0.05	0.35	252421.0	3668615.66	201
2017-12-03	14.38	14.5	14.33	14.48	0.21	1.47	418616.0	6037484.46	258
2017-11-30	14.25	14.38	14.19	14.27	0.01	0.07	183146.0	2607657.86	194
2017-11-29	14.06	14.66	14.05	14.26	0.28	2.0	784648.0	11218539.1	608
2017-11-28	13.98	14.03	13.9	13.98	0.06	0.43	116125.0	1624608.12	128
2017-11-27	14.1	14.13	13.9	13.92	-0.17	-1.21	195395.0	2735973.66	168
2017-11-26	13.76	14.17	13.76	14.09	0.39	2.85	553131.0	7751155.12	389
2017-11-23	13.5	13.74	13.47	13.7	0.21	1.56	198902.0	2712093.68	174
2017-11-22	13.63	13.74	13.44	13.49	0.04	0.3	238902.0	3234021.92	175
2017-11-21	13.53	13.67	13.44	13.45	-0.08	-0.59	161523.0	2189268.9	127
2017-11-20	13.75	13.75	13.53	13.53	-0.23	-1.67	117984.0	1606912.46	111
2017-11-19	13.76	13.83	13.55	13.76	-0.13	-0.94	199122.0	2727772.46	163
2017-11-16	14.0	14.05	13.76	13.89	-0.2	-1.42	197760.0	2753159.62	172
2017-11-15	14.06	14.19	14.0	14.09	0.0	0.0	233573.0	3291931.68	189
2017-11-14	14.06	14.15	14.03	14.09	0.05	0.36	167499.0	2359585.52	134
2017-11-13	14.13	14.25	13.79	14.04	0.07	0.5	201694.0	2825839.98	132
2017-11-12	13.91	14.31	13.9	13.97	0.07	0.5	194869.0	2741689.08	172
2017-11-09	13.79	14.0	13.58	13.9	0.36	2.66	425390.0	5908952.6	310
2017-11-08	13.25	13.69	13.13	13.54	-0.01	-0.07	425440.0	5724304.28	293
2017-11-07	14.84	14.84	13.55	13.55	-1.49	-9.91	655922.0	9097322.5	534
2017-11-06	15.0	15.48	14.94	15.04	-0.69	-4.39	439379.0	6636548.0	412
2017-11-05	16.06	16.06	15.19	15.73	-0.38	-2.36	235422.0	3686090.46	228
2017-11-02	16.22	16.25	16.0	16.11	-0.16	-0.98	237720.0	3834387.05	184
2017-11-01	16.03	16.56	16.03	16.27	0.14	0.87	574672.0	9386611.15	516
2017-10-31	16.25	16.31	16.03	16.13	-0.12	-0.74	445787.0	7195796.05	374
2017-10-30	16.78	16.78	15.97	16.25	-0.22	-1.34	1187416.0	19334961.8	998
2017-10-29	15.06	16.47	15.06	16.47	1.48	9.87	1648798.0	26490679.7	1205
2017-10-26	15.0	15.04	14.76	14.99	0.06	0.4	152619.0	2274264.3	151
2017-10-25	14.88	14.99	14.71	14.93	0.22	1.5	140872.0	2094682.48	132
2017-10-24	15.0	15.06	14.69	14.71	-0.22	-1.47	211066.0	3133830.2	214
2017-10-23	15.28	15.44	14.81	14.93	-0.41	-2.67	259546.0	3911040.5	237
2017-10-22	15.63	15.78	15.31	15.34	-0.25	-1.6	333970.0	5153309.35	258
2017-10-19	15.5	15.61	15.39	15.59	0.12	0.78	129914.0	2018444.94	130
2017-10-18	15.63	15.63	15.33	15.47	-0.17	-1.09	196680.0	3053392.34	156
2017-10-17	15.66	15.78	15.63	15.64	0.06	0.39	373541.0	5856151.5	281
2017-10-16	15.28	15.6	15.12	15.58	0.2	1.3	297181.0	4568206.82	270
2017-10-15	15.38	15.58	15.31	15.38	0.11	0.72	518526.0	8011746.56	336
2017-10-12	15.44	15.75	14.14	15.27	-0.36	-2.3	1318786.0	19860022.59	773
2017-10-11	16.38	16.41	15.38	15.63	-0.91	-5.5	395859.0	6268012.08	356
2017-10-10	16.88	16.88	16.5	16.54	-0.3	-1.78	285778.0	4759534.7	207
2017-10-09	17.09	17.09	16.69	16.84	-0.25	-1.46	280106.0	4719733.2	241
2017-10-08	17.12	17.25	17.09	17.09	-0.11	-0.64	322622.0	5535001.9	202
2017-10-05	17.0	17.22	17.0	17.2	0.21	1.24	423958.0	7253306.55	342
2017-10-04	16.94	17.03	16.91	16.99	0.0	0.0	269576.0	4574747.6	188
2017-10-03	17.06	17.09	16.97	16.99	-0.02	-0.12	173648.0	2955898.9	139
2017-10-02	17.06	17.19	16.94	17.01	-0.03	-0.18	325614.0	5547587.2	213
2017-10-01	17.06	17.12	17.0	17.04	-0.08	-0.47	199323.0	3395940.2	139
2017-09-28	17.34	17.34	17.06	17.12	-0.13	-0.75	276106.0	4738818.5	198
2017-09-27	17.0	17.34	16.94	17.25	0.33	1.95	409030.0	7004856.15	273
2017-09-26	17.03	17.06	16.91	16.92	0.03	0.18	169056.0	2869488.8	119
2017-09-25	17.03	17.12	16.88	16.89	-0.08	-0.47	268514.0	4562228.35	221
2017-09-21	17.06	17.28	16.97	16.97	0.01	0.06	360613.0	6164286.65	315
2017-09-20	17.06	17.16	16.94	16.96	-0.15	-0.88	234698.0	3991339.15	198
2017-09-19	17.25	17.34	17.06	17.11	-0.11	-0.64	287101.0	4940676.75	277
2017-09-18	17.59	17.72	17.19	17.22	-0.34	-1.94	932957.0	16303679.55	662
2017-09-17	17.09	17.88	17.09	17.56	0.5	2.93	1632630.0	28580131.45	1063
2017-09-14	17.16	17.34	17.03	17.06	-0.02	-0.12	1070552.0	18400532.25	683
2017-09-13	17.0	17.16	16.91	17.08	0.16	0.95	551240.0	9391757.1	433
2017-09-12	16.81	17.0	16.75	16.92	0.04	0.24	492218.0	8297658.75	338
2017-09-11	16.75	16.97	16.72	16.88	0.07	0.42	319690.0	5384703.5	284
2017-09-10	16.75	16.81	16.69	16.81	0.08	0.48	233342.0	3907148.6	186
2017-09-07	16.81	16.81	16.69	16.73	-0.05	-0.3	194080.0	3248582.25	157
2017-09-06	16.78	16.84	16.72	16.78	0.09	0.54	171683.0	2883473.7	160
2017-08-29	16.72	16.97	16.69	16.69	-0.09	-0.54	317547.0	5329528.65	226
2017-08-28	16.66	16.81	16.66	16.78	0.09	0.54	129512.0	2168424.65	128
2017-08-27	16.75	16.81	16.66	16.69	-0.08	-0.48	194309.0	3252408.1	167
2017-08-24	17.0	17.06	16.75	16.77	-0.17	-1.0	281872.0	4750976.35	272
2017-08-23	17.06	17.19	16.88	16.94	-0.06	-0.35	731598.0	12463401.15	606
2017-08-22	16.75	17.47	16.69	17.0	0.22	1.31	1684070.0	28685211.2	1068
2017-08-21	16.69	16.84	16.69	16.78	0.15	0.9	384742.0	6452675.4	269
2017-08-20	16.75	16.75	16.59	16.63	-0.15	-0.89	339954.0	5665100.65	274
2017-08-17	16.75	16.88	16.75	16.78	-0.01	-0.06	232542.0	3907113.25	209
2017-08-16	16.66	16.81	16.63	16.79	0.08	0.48	290110.0	4858383.35	217
2017-08-15	16.88	16.88	16.59	16.71	-0.05	-0.3	445746.0	7451021.9	379
2017-08-14	16.81	17.03	16.63	16.76	0.09	0.54	598410.0	10068797.45	537
2017-08-13	16.66	16.84	16.63	16.67	-0.07	-0.42	405886.0	6808322.25	374
2017-08-10	16.66	16.84	16.63	16.74	0.09	0.54	312702.0	5223384.3	302
2017-08-09	16.69	16.69	16.25	16.65	-0.06	-0.36	693318.0	11486813.5	572
2017-08-08	16.88	16.97	16.34	16.71	-0.24	-1.42	685704.0	11494012.5	576
2017-08-07	17.31	17.31	16.72	16.95	-1.18	-6.51	1770435.0	29998740.15	1241
2017-08-06	18.13	18.19	17.84	18.13	0.12	0.67	279789.0	5045163.05	244
2017-08-03	17.91	18.13	17.91	18.01	0.13	0.73	309699.0	5580395.0	270
2017-08-02	18.03	18.03	17.84	17.88	-0.24	-1.32	229707.0	4121378.75	194
2017-08-01	18.0	18.25	17.97	18.12	0.13	0.72	315262.0	5702518.0	250
2017-07-31	18.19	18.19	17.97	17.99	-0.14	-0.77	355488.0	6409175.5	219
2017-07-30	17.94	18.34	17.88	18.13	0.24	1.34	633659.0	11484533.0	435
2017-07-27	17.81	17.91	17.59	17.89	0.07	0.39	290781.0	5175489.2	236
2017-07-26	17.94	18.0	17.81	17.82	-0.12	-0.67	233085.0	4171002.1	186
2017-07-25	17.97	17.97	17.88	17.94	0.0	0.0	192997.0	3461970.65	170
2017-07-24	18.0	18.06	17.88	17.94	-0.06	-0.33	264482.0	4750513.05	210
2017-07-23	17.94	18.13	17.94	18.0	0.08	0.45	444994.0	8023672.7	286
2017-07-20	18.13	18.22	17.81	17.92	-0.06	-0.33	452232.0	8118889.6	366
2017-07-19	17.84	18.25	17.78	17.98	0.14	0.78	979928.0	17651685.2	566
2017-07-18	17.78	17.88	17.69	17.84	0.12	0.68	259986.0	4626624.6	209
2017-07-17	18.06	18.09	17.63	17.72	-0.26	-1.45	497850.0	8907198.35	372
2017-07-16	17.91	18.13	17.88	17.98	0.1	0.56	371750.0	6687065.6	350
2017-07-13	17.91	17.97	17.75	17.88	0.01	0.06	382414.0	6843536.7	271
2017-07-12	17.94	18.06	17.81	17.87	0.04	0.22	210456.0	3770134.15	246
2017-07-11	18.22	18.25	17.81	17.83	-0.3	-1.65	237933.0	4284269.0	257
2017-07-10	18.16	18.28	18.06	18.13	-0.03	-0.17	216024.0	3929930.95	181
2017-07-09	18.28	18.28	18.06	18.16	0.13	0.72	199394.0	3624532.3	208
2017-07-06	18.13	18.19	17.97	18.03	-0.16	-0.88	296376.0	5363932.45	249
2017-07-05	18.13	18.28	18.03	18.19	0.13	0.72	218000.0	3958058.25	247
2017-07-04	18.72	18.75	17.94	18.06	-0.53	-2.85	420717.0	7726479.4	409
2017-07-03	17.69	19.06	17.69	18.59	0.91	5.15	1500130.0	27663965.45	1011
2017-07-02	17.56	17.75	17.44	17.68	0.16	0.91	460534.0	8120047.55	290
2017-06-22	17.47	17.59	17.25	17.52	0.13	0.75	486128.0	8475879.5	325
2017-06-21	17.47	17.59	17.25	17.39	-0.02	-0.11	359456.0	6254184.6	309
2017-06-20	17.31	17.63	17.31	17.41	0.2	1.16	280402.0	4894406.2	246
2017-06-19	17.0	17.28	16.94	17.21	0.14	0.82	189840.0	3251759.45	212
2017-06-18	17.0	17.34	17.0	17.07	-0.29	-1.67	159936.0	2736075.0	227
2017-06-15	17.69	17.69	17.25	17.36	-0.42	-2.36	281282.0	4928006.35	299
2017-06-14	17.94	17.94	17.78	17.78	-0.2	-1.11	256765.0	4582964.3	224
2017-06-13	17.88	18.13	17.88	17.98	0.16	0.9	202915.0	3653511.25	169
2017-06-12	17.69	18.19	17.66	17.82	0.18	1.02	512654.0	9217342.35	429
2017-06-11	17.12	17.81	17.12	17.64	0.34	1.97	458893.0	8038576.2	493
2017-06-08	17.53	17.53	17.22	17.3	-0.29	-1.65	280152.0	4855530.7	199
2017-06-07	17.5	17.63	17.5	17.59	0.04	0.23	171952.0	3019219.75	178
2017-06-06	18.09	18.09	17.5	17.55	-0.53	-2.93	482606.0	8589660.1	413
2017-06-05	18.37	18.37	18.0	18.08	-0.26	-1.42	404173.0	7320605.6	354
2017-06-04	17.97	18.41	17.97	18.34	0.42	2.34	549275.0	9997164.4	476
2017-06-01	17.56	18.13	17.5	17.92	0.26	1.47	602338.0	10738663.7	461
2017-05-31	17.38	18.25	17.38	17.66	0.45	2.61	1318149.0	23555761.1	969
2017-05-30	17.31	17.44	17.12	17.21	0.0	0.0	493336.0	8537196.1	336
2017-05-29	17.06	17.31	16.75	17.21	0.24	1.41	674445.0	11481370.2	463
2017-05-28	17.44	17.81	16.88	16.97	-0.45	-2.58	937406.0	16202400.7	801
2017-05-25	17.88	18.13	17.31	17.42	-0.57	-3.17	1029224.0	18270576.6	788
2017-05-24	18.44	18.56	17.94	17.99	-0.55	-2.97	471195.0	8634709.9	422
2017-05-23	19.06	19.06	18.44	18.54	-0.6	-3.13	785563.0	14653147.9	612
2017-05-22	19.38	19.44	19.06	19.14	-0.11	-0.57	586776.0	11285088.8	405
2017-05-21	19.62	19.69	19.13	19.25	-0.24	-1.23	537998.0	10416115.3	466
2017-05-18	19.75	19.75	19.44	19.49	-0.43	-2.16	508058.0	9983258.8	433
2017-05-17	20.0	20.0	19.44	19.92	-0.47	-2.31	1069718.0	21145265.5	949
2017-05-16	20.19	20.44	20.13	20.39	0.23	1.14	988160.0	20030682.6	596
2017-05-15	20.13	20.31	19.88	20.16	0.06	0.3	654027.0	13173968.7	452
2017-05-14	20.38	20.44	20.0	20.1	-0.19	-0.94	425670.0	8561510.7	432
2017-05-11	20.75	20.75	19.88	20.29	-0.43	-2.08	1253083.0	25518446.3	1000
2017-05-10	20.25	21.0	19.75	20.72	-0.4	-1.89	3062533.0	62754284.5	2298
2017-05-09	21.63	22.12	21.12	21.12	-2.32	-9.9	1916606.0	41044275.4	1406
2017-05-08	23.37	23.5	23.19	23.44	0.09	0.39	226288.0	5294014.7	195
2017-05-07	23.31	23.56	23.25	23.35	-0.18	-0.76	212786.0	4982347.5	238
2017-05-04	23.88	23.88	23.44	23.53	-0.28	-1.18	337062.0	7957756.7	358
2017-05-03	24.06	24.13	23.81	23.81	-0.08	-0.33	384147.0	9205719.7	409
2017-05-02	23.62	23.94	23.62	23.89	0.25	1.06	760165.0	18112888.2	594
2017-05-01	23.56	23.75	23.37	23.64	0.1	0.42	540840.0	12747108.7	374
2017-04-30	23.44	23.69	23.37	23.54	0.17	0.73	385949.0	9072410.7	333
2017-04-27	23.25	23.44	23.19	23.37	0.12	0.52	168509.0	3924754.2	190
2017-04-26	23.31	23.37	23.19	23.25	-0.06	-0.26	285470.0	6643610.1	212
2017-04-25	23.56	23.56	23.19	23.31	-0.2	-0.85	526077.0	12307991.9	467
2017-04-24	23.56	23.62	23.44	23.51	0.02	0.09	280411.0	6593848.2	304
2017-04-23	23.44	23.56	23.37	23.49	0.33	1.42	422325.0	9912715.5	331
2017-04-20	23.13	23.75	23.13	23.16	0.1	0.43	1069133.0	25024532.0	818
2017-04-19	23.13	23.13	22.88	23.06	0.03	0.13	199990.0	4599498.1	232
2017-04-18	23.19	23.19	23.0	23.03	-0.13	-0.56	322862.0	7453636.9	237
2017-04-17	23.19	23.31	23.06	23.16	0.01	0.04	243168.0	5642127.9	246
2017-04-16	23.37	23.44	23.06	23.15	-0.4	-1.7	408808.0	9486881.5	418
2017-04-13	23.75	23.75	23.5	23.55	-0.17	-0.72	288901.0	6819813.6	255
2017-04-12	23.62	23.75	23.56	23.72	0.14	0.59	280741.0	6632604.0	255
2017-04-11	23.62	23.81	23.56	23.58	-0.02	-0.08	377069.0	8913700.3	254
2017-04-10	23.56	23.75	23.56	23.6	-0.02	-0.08	196610.0	4651985.5	180
2017-04-09	23.75	23.94	23.62	23.62	-0.22	-0.92	252798.0	6002353.0	234
2017-04-06	23.88	23.94	23.81	23.84	0.02	0.08	257554.0	6149372.8	205
2017-04-05	23.81	23.94	23.75	23.82	0.08	0.34	458587.0	10950769.9	330
2017-04-04	23.62	23.81	23.62	23.74	-0.13	-0.54	216893.0	5156427.1	190
2017-04-03	23.81	23.94	23.75	23.87	0.07	0.29	260670.0	6214111.9	226
2017-04-02	23.69	23.88	23.56	23.8	0.24	1.02	455075.0	10803455.2	328
2017-03-30	23.75	23.75	23.5	23.56	-0.16	-0.67	320763.0	7593102.3	284
2017-03-29	23.69	23.75	23.56	23.72	0.27	1.15	402882.0	9532735.7	281
2017-03-28	23.19	23.88	23.19	23.45	0.29	1.25	756251.0	17867864.0	593
2017-03-27	23.37	23.37	23.06	23.16	-0.22	-0.94	357966.0	8316215.2	377
2017-03-26	23.44	23.62	23.37	23.38	0.04	0.17	480936.0	11297183.3	436
2017-03-23	22.94	23.37	22.88	23.34	0.55	2.41	875125.0	20239603.4	674
2017-03-22	23.13	23.13	22.69	22.79	-0.75	-3.19	746402.0	17060895.1	674
2017-03-21	23.94	24.13	23.44	23.54	-0.49	-2.04	761954.0	18228860.9	560
2017-03-20	23.94	24.31	23.81	24.03	0.11	0.46	1051251.0	25344645.4	694
2017-03-19	23.62	24.0	23.5	23.92	0.47	2.0	993827.0	23643060.3	652
2017-03-16	23.13	23.56	23.13	23.45	0.33	1.43	789240.0	18440863.4	582
2017-03-15	22.81	23.37	22.63	23.12	0.42	1.85	1032586.0	23799770.3	855
2017-03-14	22.75	22.88	22.12	22.7	-0.02	-0.09	1228645.0	27655115.2	973
2017-03-13	23.25	23.75	22.5	22.72	-0.81	-3.44	775210.0	18072982.6	816
2017-03-12	24.38	24.38	23.44	23.53	-0.85	-3.49	1117334.0	26507616.7	897
2017-03-09	24.94	24.94	24.25	24.38	-0.76	-3.02	1044987.0	25595129.6	881
2017-03-08	25.31	25.38	25.0	25.14	-0.12	-0.48	608419.0	15301118.2	588
2017-03-07	25.44	25.5	25.06	25.26	-0.1	-0.39	800806.0	20280893.4	781
2017-03-06	25.63	25.63	24.87	25.36	-0.28	-1.09	1659952.0	41839475.9	1421
2017-03-05	26.56	26.75	25.56	25.64	-1.02	-3.83	3050835.0	79083541.9	2270
2017-03-02	26.88	26.88	26.5	26.66	-0.23	-0.86	1489630.0	39757086.2	1111
2017-03-01	27.0	27.25	26.63	26.89	-0.06	-0.22	2906163.0	78365656.8	1878
2017-02-28	25.87	27.12	25.75	26.95	1.27	4.95	4257677.0	112705833.9	2656
2017-02-27	26.38	26.69	25.56	25.68	-0.85	-3.2	2252154.0	58882638.5	1742
2017-02-26	26.19	26.75	26.0	26.53	0.5	1.92	1920542.0	50638841.0	1604
2017-02-23	25.94	26.12	25.63	26.03	0.07	0.27	1394467.0	36055833.4	1253
2017-02-22	26.19	26.56	25.87	25.96	-0.15	-0.57	2044906.0	53607617.0	1713
2017-02-21	25.5	26.56	24.56	26.11	0.46	1.79	2804000.0	70778948.6	2054
2017-02-20	26.44	26.5	25.5	25.65	-0.9	-3.39	1789256.0	46616480.9	1360
2017-02-19	26.69	27.0	26.38	26.55	-0.06	-0.23	1815264.0	48478651.0	1344
2017-02-16	26.38	26.75	26.31	26.61	0.36	1.37	2291512.0	60801718.8	1570
2017-02-15	25.56	26.38	25.5	26.25	0.61	2.38	3008590.0	78323611.8	2102
2017-02-14	25.5	26.56	25.5	25.64	0.27	1.06	4754832.0	123646812.2	2968
2017-02-13	25.06	25.63	24.94	25.37	0.43	1.72	2038842.0	51728340.7	1465
2017-02-12	24.94	25.06	24.87	24.94	0.33	1.34	872792.0	21807883.6	574
2017-02-09	24.69	24.81	24.31	24.61	-0.2	-0.81	844053.0	20758281.2	736
2017-02-08	25.19	25.38	24.69	24.81	-0.39	-1.55	1391709.0	34846085.9	996
2017-02-07	25.13	25.44	25.0	25.2	0.13	0.52	1835222.0	46335363.2	1164
2017-02-06	25.44	25.56	24.87	25.07	-0.27	-1.07	1763661.0	44276618.6	1298
2017-02-05	25.38	25.81	25.19	25.34	0.1	0.4	1844698.0	47057224.1	1256
2017-02-02	25.31	25.44	25.13	25.24	-0.09	-0.36	669832.0	16919471.6	570
2017-02-01	25.56	25.81	25.25	25.33	-0.11	-0.43	1575192.0	40203776.6	1051
2017-01-31	24.94	25.81	24.69	25.44	0.52	2.09	2784616.0	70696985.6	1903
2017-01-30	25.19	25.31	24.81	24.92	-0.13	-0.52	1479395.0	37054824.5	1001
2017-01-29	25.0	25.13	24.75	25.05	0.09	0.36	1131910.0	28208979.9	723
2017-01-26	25.31	25.5	24.69	24.96	-0.2	-0.79	1231251.0	30903629.1	982
2017-01-25	24.94	25.63	24.94	25.16	0.39	1.57	1759539.0	44457972.3	1301
2017-01-24	24.38	24.87	24.25	24.77	0.46	1.89	1592390.0	39071366.4	1000
2017-01-23	24.25	24.44	24.13	24.31	0.14	0.58	1267565.0	30820242.7	809
2017-01-22	23.62	24.31	23.06	24.17	0.55	2.33	1744909.0	41635389.3	1339
2017-01-19	24.38	24.44	23.13	23.62	-0.76	-3.12	1982635.0	47016742.9	1566
2017-01-18	24.62	25.44	24.25	24.38	-0.51	-2.05	3147205.0	78439351.0	2297
2017-01-17	25.06	25.06	23.94	24.89	-0.18	-0.72	1175133.0	28821101.1	1043
2017-01-16	24.87	25.87	24.87	25.07	0.26	1.05	2818120.0	71508879.9	2000
2017-01-15	24.75	24.87	24.5	24.81	0.1	0.4	1133144.0	27954287.5	757
2017-01-12	25.0	25.13	24.13	24.71	-0.18	-0.72	1054621.0	26083046.7	882
2017-01-11	25.25	25.38	24.75	24.89	-0.39	-1.54	1264938.0	31727180.2	757
2017-01-10	25.44	25.69	24.81	25.28	-0.14	-0.55	1285970.0	32589011.1	953
2017-01-09	26.63	26.63	24.38	25.42	-1.24	-4.65	2750846.0	69290547.4	1844
2017-01-08	27.25	27.37	26.56	26.66	-0.38	-1.41	1438405.0	38891205.1	872
2017-01-05	26.56	27.44	26.44	27.04	0.45	1.69	2362709.0	63833257.4	1888
2017-01-04	26.12	27.25	26.0	26.59	0.98	3.83	3608976.0	96025366.7	2243
2017-01-03	25.19	26.06	24.87	25.61	0.39	1.55	1648070.0	41668276.2	908
2017-01-02	24.94	25.56	24.81	25.22	0.25	1.0	1657939.0	41784111.8	1136
2017-01-01	24.94	25.19	24.75	24.97	0.2	0.81	1073886.0	26822070.0	554
2016-12-29	25.06	25.13	24.62	24.77	-0.17	-0.68	1157906.0	28739940.7	747
2016-12-28	25.06	25.19	24.87	24.94	0.09	0.36	886483.0	22141789.8	688
2016-12-27	25.0	25.25	24.56	24.85	-0.01	-0.04	1397227.0	34830649.5	1066
2016-12-26	23.94	25.63	23.69	24.86	1.05	4.41	3967043.0	98390608.0	2405
2016-12-25	23.44	23.88	23.19	23.81	0.7	3.03	1853138.0	43635383.1	1056
2016-12-22	22.69	23.37	22.63	23.11	0.46	2.03	1837550.0	42361964.9	1163
2016-12-21	22.69	22.75	22.37	22.65	0.02	0.09	1366253.0	30839425.8	930
2016-12-20	23.13	23.19	22.25	22.63	-0.59	-2.54	2096926.0	47548099.3	1280
2016-12-19	23.0	23.69	22.88	23.22	0.28	1.22	2904574.0	67662606.8	1531
2016-12-18	22.75	23.06	22.63	22.94	0.3	1.33	1995243.0	45626962.2	982
2016-12-15	22.44	22.88	22.25	22.64	0.35	1.57	2366176.0	53531582.5	1465
2016-12-14	22.44	22.63	22.06	22.29	0.23	1.04	2868816.0	64029965.8	1503
2016-12-13	22.19	22.37	21.88	22.06	-0.18	-0.81	808194.0	17836075.9	611
2016-12-12	22.81	22.81	22.12	22.24	-0.39	-1.72	1349637.0	30182610.1	840
2016-12-11	22.31	22.94	22.31	22.63	0.45	2.03	2287365.0	51748250.7	1046
2016-12-08	22.37	22.5	22.12	22.18	-0.08	-0.36	1239746.0	27611080.8	737
2016-12-07	22.69	22.69	22.12	22.26	-0.43	-1.9	1189301.0	26664106.4	942
2016-12-06	22.75	22.88	22.5	22.69	0.02	0.09	1336157.0	30303905.3	1175
2016-12-05	22.19	22.88	22.06	22.67	0.57	2.58	2738422.0	61439933.6	2210
2016-12-04	21.75	22.31	21.75	22.1	0.36	1.66	2479930.0	54571246.9	1451
2016-12-01	21.81	22.06	21.69	21.74	0.16	0.74	2473246.0	54073886.3	1212
2016-11-30	21.63	21.75	21.56	21.58	0.09	0.42	1001717.0	21689226.0	784
2016-11-29	21.44	21.94	21.44	21.49	-0.09	-0.42	2664320.0	57809410.6	1486
2016-11-28	21.63	21.69	21.44	21.58	-0.01	-0.05	1319574.0	28482400.0	690
2016-11-27	21.06	21.69	21.06	21.59	0.36	1.7	1922149.0	41320112.4	969
2016-11-24	21.63	21.75	21.0	21.23	-0.24	-1.12	2287878.0	48746579.1	1071
2016-11-23	21.12	21.94	21.06	21.47	0.5	2.38	3382806.0	72823603.3	1672
2016-11-22	20.63	21.25	20.56	20.97	0.48	2.34	2871310.0	60150850.1	1679
2016-11-21	20.44	21.0	20.44	20.49	0.02	0.1	2159973.0	44713455.5	1297
2016-11-20	20.38	20.69	20.19	20.47	0.18	0.89	1941792.0	39817222.1	1051
2016-11-17	20.5	20.81	20.13	20.29	-0.2	-0.98	2442530.0	50044959.9	1095
2016-11-16	20.25	20.63	20.13	20.49	0.46	2.3	1650885.0	33723839.1	826
2016-11-15	20.25	20.75	19.56	20.03	-0.35	-1.72	2124694.0	42776893.1	1331
2016-11-14	20.56	21.5	20.25	20.38	-0.09	-0.44	3415158.0	70963849.5	1821
2016-11-13	20.06	20.81	20.06	20.47	0.31	1.54	2205661.0	45275849.2	1150
2016-11-10	19.62	20.38	19.56	20.16	0.6	3.07	2734075.0	54725984.9	1148
2016-11-09	19.13	19.62	18.37	19.56	0.0	0.0	1844173.0	35583961.3	954
2016-11-08	19.5	19.75	19.44	19.56	0.11	0.57	1285293.0	25222483.4	765
2016-11-07	19.06	19.69	19.06	19.45	0.51	2.69	1916926.0	37195912.0	941
2016-11-06	19.0	19.25	18.88	18.94	-0.2	-1.04	940078.0	17935508.7	510
2016-11-03	19.06	19.38	19.0	19.14	0.12	0.63	1322499.0	25398186.3	766
2016-11-02	19.62	19.62	18.88	19.02	-0.8	-4.04	1557581.0	30070405.0	1182
2016-11-01	19.81	20.38	19.75	19.82	0.23	1.17	2626026.0	52748189.1	1647
2016-10-31	19.75	19.88	19.5	19.59	0.03	0.15	1268315.0	24982778.6	824
2016-10-30	19.25	19.75	19.13	19.56	0.24	1.24	1255970.0	24478990.2	813
2016-10-27	19.31	19.5	19.13	19.32	0.02	0.1	804344.0	15573678.0	515
2016-10-26	19.38	19.69	19.19	19.3	-0.11	-0.57	1699947.0	32995152.4	924
2016-10-25	19.38	19.75	19.25	19.41	-0.06	-0.31	1644354.0	32132516.0	970
2016-10-24	19.88	20.0	19.38	19.47	-0.31	-1.57	1453422.0	28641030.7	1054
2016-10-23	19.38	20.13	19.13	19.78	0.03	0.15	2485162.0	49025860.5	1802
2016-10-20	17.69	20.06	17.5	19.75	1.15	6.18	5359472.0	100898795.6	3450
2016-10-19	17.31	18.75	17.06	18.6	1.55	9.09	3004648.0	53245700.6	1916
2016-10-18	18.19	18.44	16.5	17.05	-1.21	-6.63	2761085.0	48692955.6	1916
2016-10-17	18.69	18.81	18.0	18.26	-0.82	-4.3	3935706.0	72100333.3	2349
2016-10-16	20.63	21.06	18.5	19.08	-1.41	-6.88	4170880.0	83824514.9	2599
2016-10-13	19.56	20.75	19.44	20.49	1.09	5.62	3306334.0	66681563.5	1980
2016-10-12	18.88	19.62	18.75	19.4	0.49	2.59	1591214.0	30637277.5	946
2016-10-11	18.44	19.19	18.44	18.91	0.48	2.6	1263230.0	23836822.2	834
2016-10-10	18.25	18.44	18.0	18.43	-0.2	-1.07	1574842.0	28782210.1	1036
2016-10-09	19.19	19.44	18.5	18.63	-0.6	-3.12	1156558.0	21960946.5	854
2016-10-06	18.69	19.5	18.56	19.23	0.53	2.83	2086986.0	39778815.7	1612
2016-10-05	18.94	19.19	18.19	18.7	-0.09	-0.48	2868421.0	53686339.6	1756
2016-10-04	18.5	18.94	17.63	18.79	0.46	2.51	2846923.0	51687707.7	1811
2016-10-03	18.81	19.0	17.88	18.33	-1.51	-7.61	4266976.0	78435778.7	2589
2016-10-02	21.06	21.69	19.69	19.84	-1.08	-5.16	2296122.0	48046666.4	1446
2016-09-29	19.88	21.06	19.75	20.92	1.04	5.23	2646413.0	54410143.2	1836
2016-09-28	21.88	22.25	19.75	19.88	-2.03	-9.27	3819963.0	79643190.8	2470
2016-09-27	23.94	24.06	21.75	21.91	-1.98	-8.29	3223002.0	73535344.6	2342
2016-09-26	23.31	24.13	23.25	23.89	0.61	2.62	1323267.0	31484601.8	938
2016-09-25	23.75	23.75	23.0	23.28	-0.48	-2.02	877219.0	20411734.9	652
2016-09-21	23.75	23.88	23.5	23.76	0.09	0.38	562712.0	13333464.6	535
2016-09-20	23.31	23.75	22.88	23.67	0.17	0.72	866406.0	20255649.4	856
2016-09-19	24.25	24.31	22.19	23.5	-0.59	-2.45	1590074.0	36965584.8	1432
2016-09-18	24.56	24.69	23.94	24.09	-0.52	-2.11	981006.0	23744869.8	809
2016-09-08	24.5	24.75	24.31	24.61	0.17	0.7	1158971.0	28385439.7	790
2016-09-07	24.62	24.75	24.25	24.44	-0.1	-0.41	1523021.0	37317949.8	820
2016-09-06	25.25	25.31	24.44	24.54	-0.52	-2.08	1428512.0	35355268.7	1047
2016-09-05	24.94	25.44	24.81	25.06	0.22	0.89	1631755.0	40971582.2	987
2016-09-04	24.56	25.06	24.56	24.84	0.42	1.72	1563382.0	38877916.3	1046
2016-09-01	25.0	25.13	24.06	24.42	-0.88	-3.48	2115107.0	51695589.4	1644
2016-08-31	26.19	26.44	25.0	25.3	-0.78	-2.99	1806779.0	46904850.3	1390
2016-08-30	25.94	26.31	25.81	26.08	0.24	0.93	1123806.0	29351424.9	812
2016-08-29	25.5	26.12	25.44	25.84	0.33	1.29	1947582.0	50342533.6	1244
2016-08-28	25.31	25.63	25.19	25.51	0.29	1.15	1227634.0	31217054.0	981
2016-08-25	25.63	26.06	25.0	25.22	-0.61	-2.36	2216850.0	56676012.9	1830
2016-08-24	25.75	26.81	25.63	25.83	0.37	1.45	3240573.0	85145893.6	2512
2016-08-23	25.31	25.94	25.19	25.46	0.13	0.51	2133658.0	54525963.5	1616
2016-08-22	26.38	26.5	25.0	25.33	-1.28	-4.81	2602392.0	67069943.7	2061
2016-08-21	26.81	27.19	26.56	26.61	-0.27	-1.0	1885707.0	50629639.7	1645
2016-08-18	27.06	27.31	26.12	26.88	-0.24	-0.88	2591944.0	69433798.5	2563
2016-08-17	28.31	28.37	26.88	27.12	-1.19	-4.2	2933795.0	81545183.8	2200
2016-08-16	28.44	28.75	27.94	28.31	-0.04	-0.14	2705934.0	76816540.6	2402
2016-08-15	29.38	29.56	28.25	28.35	-0.92	-3.14	3690506.0	106851763.5	3516
2016-08-14	28.13	30.13	27.81	29.27	1.69	6.13	6974864.0	201686805.1	5308
2016-08-11	27.25	27.81	27.06	27.58	0.3	1.1	1994229.0	54707919.1	1482
2016-08-10	27.19	27.81	27.06	27.28	0.12	0.44	2122354.0	58141770.0	1608
2016-08-09	27.19	27.25	26.88	27.16	-0.08	-0.29	1260086.0	34158183.6	1164
2016-08-08	28.0	28.62	26.81	27.24	-0.63	-2.26	3639470.0	101144799.2	3044
2016-08-07	26.94	28.0	26.44	27.87	1.11	4.15	3652411.0	99490512.1	2727
2016-08-04	27.56	27.75	26.44	26.76	-0.58	-2.12	2189128.0	59091244.3	1961
2016-08-03	27.37	28.37	27.12	27.34	-0.04	-0.15	3367941.0	93651740.1	2521
2016-08-02	28.06	28.06	26.81	27.38	-0.89	-3.15	4495053.0	122470057.5	3584
2016-08-01	28.56	28.94	28.0	28.27	-0.45	-1.57	4219203.0	120237767.9	3729
2016-07-31	29.06	30.63	28.19	28.72	0.54	1.92	9852474.0	288908503.0	7108
2016-07-28	25.94	28.19	25.0	28.18	2.5	9.74	7589224.0	203619371.9	4641
2016-07-27	24.5	26.19	24.44	25.68	1.3	5.33	3529861.0	89099968.9	2471
2016-07-26	24.56	24.62	24.19	24.38	-0.16	-0.65	778466.0	18968806.5	621
2016-07-25	24.69	25.0	24.38	24.54	0.06	0.25	1113371.0	27435991.8	964
2016-07-24	24.06	25.0	24.06	24.48	-0.41	-1.65	1617686.0	39780852.4	1392
2016-07-21	25.06	25.38	24.62	24.89	-0.35	-1.39	2364725.0	59022272.8	1832
2016-07-20	26.31	26.5	25.0	25.24	-0.97	-3.7	2535965.0	65798091.1	2040
2016-07-19	25.63	26.88	25.38	26.21	0.45	1.75	4844688.0	126603999.1	3589
2016-07-18	24.69	26.88	24.06	25.76	1.32	5.4	4450584.0	113054679.2	3103
2016-07-17	23.37	24.62	23.19	24.44	1.18	5.07	2044813.0	48745827.1	1197
2016-07-14	22.69	23.88	22.69	23.26	0.76	3.38	2798389.0	65441894.3	1747
2016-07-13	22.31	22.69	22.25	22.5	0.22	0.99	840277.0	18918359.6	494
2016-07-12	22.0	22.88	22.0	22.28	0.23	1.04	2112496.0	47582494.2	1220
2016-07-11	22.0	22.06	21.88	22.05	0.06	0.27	403653.0	8875093.5	309
2016-07-10	21.69	22.12	21.69	21.99	0.28	1.29	715038.0	15679331.5	393
2016-06-30	21.81	21.88	21.56	21.71	-0.1	-0.46	675182.0	14670508.9	413
2016-06-29	22.06	22.12	21.63	21.81	-0.15	-0.68	653782.0	14285498.3	475
2016-06-28	22.0	22.5	21.88	21.96	0.17	0.78	1197899.0	26504651.3	778
2016-06-27	22.06	22.44	21.69	21.79	-0.3	-1.36	1083683.0	23922554.4	688
2016-06-26	20.69	22.19	20.69	22.09	-0.76	-3.33	2140654.0	46110568.4	1311
2016-06-23	22.37	23.13	22.31	22.85	0.29	1.29	1245955.0	28379755.3	822
2016-06-22	22.81	22.81	22.19	22.56	-0.15	-0.66	631720.0	14210007.4	653
2016-06-21	23.13	23.19	22.44	22.71	-0.41	-1.77	1112547.0	25276198.0	759
2016-06-20	23.13	23.31	22.63	23.12	0.77	3.45	2060962.0	47396530.4	1568
2016-06-19	22.0	22.5	21.88	22.35	0.64	2.95	811077.0	17989284.8	541
2016-06-16	21.81	21.88	21.5	21.71	-0.15	-0.69	586872.0	12721610.1	512
2016-06-15	22.0	22.44	21.69	21.86	-0.3	-1.35	1123053.0	24731269.6	753
2016-06-14	21.69	22.56	21.56	22.16	0.6	2.78	1956886.0	43237463.2	1232
2016-06-13	21.5	21.69	21.44	21.56	0.03	0.14	530646.0	11437290.4	345
2016-06-12	20.87	21.75	20.63	21.53	0.48	2.28	1608483.0	34393932.7	1042
2016-06-09	21.25	21.25	20.87	21.05	-0.07	-0.33	837310.0	17652340.8	552
2016-06-08	21.19	21.38	20.94	21.12	-0.07	-0.33	1718000.0	36390206.0	920
2016-06-07	20.5	21.38	20.25	21.19	0.73	3.57	2065947.0	43068748.5	1396
2016-06-06	20.25	20.69	19.69	20.46	0.12	0.59	1846771.0	37240546.5	1231
2016-06-05	21.06	21.25	20.25	20.34	-1.02	-4.78	1942280.0	40384500.7	1324
2016-06-02	21.5	21.5	21.12	21.36	-0.13	-0.6	1135626.0	24221529.5	843
2016-06-01	21.5	21.81	21.31	21.49	0.02	0.09	1545395.0	33273105.1	1145
2016-05-31	22.0	22.19	21.12	21.47	-0.41	-1.87	2273752.0	49001042.7	1618
2016-05-30	22.19	22.81	21.81	21.88	-0.15	-0.68	3138237.0	69542802.4	2073
2016-05-29	22.63	22.69	21.75	22.03	-0.63	-2.78	2410165.0	53459520.3	1700
2016-05-26	23.31	23.31	22.5	22.66	-0.59	-2.54	3076310.0	70555982.8	2114
2016-05-25	22.5	23.44	22.06	23.25	1.09	4.92	4745579.0	108517104.7	2915
2016-05-24	20.87	22.44	20.69	22.16	1.41	6.8	4286136.0	91678860.1	2733
2016-05-23	22.81	23.0	20.75	20.75	-2.24	-9.74	2846114.0	61198355.8	1865
2016-05-22	23.25	23.44	22.81	22.99	-0.42	-1.79	1513456.0	34997133.2	1008
2016-05-19	23.37	23.56	23.13	23.41	-0.15	-0.64	1137035.0	26537979.4	800
2016-05-18	23.81	23.88	23.44	23.56	-0.13	-0.55	1330011.0	31451368.0	937
2016-05-17	23.56	23.94	23.31	23.69	0.26	1.11	2600659.0	61443151.3	1519
2016-05-16	23.5	23.62	22.37	23.43	-0.11	-0.47	4213906.0	96846185.4	2771
2016-05-15	23.94	23.94	23.44	23.54	-0.35	-1.47	1711053.0	40656429.2	1210
2016-05-12	24.0	24.44	23.81	23.89	-0.19	-0.79	2661115.0	64099307.3	1656
2016-05-11	24.38	24.75	24.0	24.08	-0.25	-1.03	2221274.0	53878490.1	1480
2016-05-10	23.88	24.5	23.69	24.33	0.32	1.33	2679541.0	64473104.7	1785
2016-05-09	23.88	24.19	23.69	24.01	0.17	0.71	2376648.0	56828023.5	1487
2016-05-08	23.94	24.56	23.75	23.84	0.05	0.21	3447789.0	83209591.2	2086
2016-05-05	23.69	24.44	23.5	23.79	-0.18	-0.75	4831179.0	115756085.2	3337
2016-05-04	24.38	24.94	23.5	23.97	-0.39	-1.6	4924678.0	120614892.2	3350
2016-05-03	23.81	24.87	23.5	24.36	0.5	2.1	6290486.0	152362820.3	4247
2016-05-02	24.56	25.0	23.5	23.86	0.11	0.46	8212910.0	199907646.2	5520
2016-05-01	21.56	23.75	21.06	23.75	2.11	9.75	5575642.0	125011586.0	3443
2016-04-28	22.56	22.56	21.25	21.64	-0.79	-3.52	2801056.0	61763849.6	1868
2016-04-27	22.19	23.25	22.0	22.43	0.18	0.81	3432688.0	77746662.4	2473
2016-04-26	22.5	23.5	21.81	22.25	0.31	1.41	6613723.0	149835113.7	4308
2016-04-25	19.94	21.94	19.62	21.94	1.97	9.86	4920726.0	103694437.9	2560
2016-04-24	19.75	20.38	19.5	19.97	0.51	2.62	3736970.0	74615212.8	2042
2016-04-21	18.37	19.56	18.06	19.46	1.65	9.26	9377818.0	178661802.9	4230
2016-04-20	17.81	17.81	17.75	17.81	1.59	9.8	2155862.0	38400171.2	419
2016-04-19	16.13	16.38	16.0	16.22	0.16	1.0	1971707.0	31884116.6	990
2016-04-18	15.81	16.44	15.81	16.06	0.12	0.75	1710091.0	27645249.9	1093
2016-04-17	16.38	16.88	15.87	15.94	-0.44	-2.69	2863211.0	46554050.6	1838
2016-04-14	16.38	16.38	16.38	16.38	-1.78	-9.8	409966.0	6713199.8	157
2016-04-13	18.63	18.88	18.0	18.16	-0.44	-2.37	1989509.0	36687499.5	998
2016-04-12	17.75	18.75	17.69	18.6	0.91	5.14	2469008.0	45133725.2	1294
2016-04-11	17.75	18.0	17.56	17.69	-0.07	-0.39	1217256.0	21540926.4	694
2016-04-10	17.94	18.13	17.69	17.76	-0.01	-0.06	1807082.0	32351401.4	1114
2016-04-07	18.13	18.81	17.5	17.77	-0.29	-1.61	4134701.0	75292013.6	2351
2016-04-06	16.69	18.19	16.69	18.06	1.49	8.99	3330845.0	58277445.3	1582
2016-04-05	16.38	16.69	16.25	16.57	0.06	0.36	986981.0	16252940.3	538
2016-04-04	15.94	16.56	15.87	16.51	0.57	3.58	1093402.0	17806886.1	620
2016-04-03	16.88	17.0	15.25	15.94	-1.0	-5.9	1397918.0	22577077.1	881
2016-03-31	16.75	17.25	16.56	16.94	-0.05	-0.29	1574366.0	26670908.3	896
2016-03-30	16.75	17.06	16.69	16.99	0.26	1.55	1279306.0	21597715.4	697
2016-03-29	16.88	16.88	16.44	16.73	-0.12	-0.71	1075997.0	17950748.2	581
2016-03-28	17.25	17.38	16.75	16.85	-0.34	-1.98	1674227.0	28575850.2	738
2016-03-27	17.38	17.5	17.0	17.19	-0.15	-0.87	2014266.0	34765135.2	824
2016-03-24	17.44	17.63	17.19	17.34	-0.24	-1.37	1888059.0	32823403.3	968
2016-03-23	17.5	17.94	17.25	17.58	0.17	0.98	5655178.0	99471945.9	1893
2016-03-22	17.5	17.63	17.12	17.41	0.03	0.17	2328654.0	40504009.4	1085
2016-03-21	17.5	17.88	17.31	17.38	-0.01	-0.06	3756770.0	66026182.1	1437
2016-03-20	17.31	17.56	17.12	17.39	0.09	0.52	2011251.0	34899499.7	852
2016-03-17	17.69	17.75	17.25	17.3	-0.2	-1.14	2344747.0	40817036.8	1036
2016-03-16	16.81	17.56	16.75	17.5	0.75	4.48	2883717.0	49828451.7	1290
2016-03-15	16.63	17.12	16.5	16.75	-0.15	-0.89	2382416.0	39844154.9	1341
2016-03-14	17.5	17.75	16.81	16.9	-0.68	-3.87	2157995.0	37455960.0	1191
2016-03-13	17.5	17.81	17.38	17.58	0.12	0.69	2324208.0	40822225.2	1050
2016-03-10	17.69	17.75	17.31	17.46	-0.13	-0.74	1701848.0	29792192.3	958
2016-03-09	17.31	17.69	17.19	17.59	0.12	0.69	2425256.0	42383632.4	1172
2016-03-08	17.38	17.69	17.25	17.47	0.23	1.33	2666299.0	46468574.3	1180
2016-03-07	17.31	17.38	17.06	17.24	-0.04	-0.23	2583072.0	44474713.8	1271
2016-03-06	17.19	17.5	17.12	17.28	0.15	0.88	3039960.0	52559175.3	1378
2016-03-03	17.0	17.25	16.75	17.13	0.14	0.82	2703970.0	46055880.7	1223
2016-03-02	17.5	17.56	16.88	16.99	-0.43	-2.47	3648389.0	62698533.6	1893
2016-03-01	17.06	17.69	16.81	17.42	0.51	3.02	3798261.0	65315178.1	1580
2016-02-29	17.38	17.44	16.88	16.91	-0.4	-2.31	2018565.0	34595383.6	1097
2016-02-28	16.88	17.44	16.75	17.31	0.57	3.41	3281530.0	56097872.2	1401
2016-02-25	16.56	17.06	16.38	16.74	0.31	1.89	3388138.0	56645860.2	1593
2016-02-24	16.69	17.12	16.38	16.43	-0.43	-2.55	2815235.0	47077231.8	1659
2016-02-23	16.5	17.19	16.06	16.86	0.45	2.74	3732326.0	61338843.9	1871
2016-02-22	16.63	17.19	16.25	16.41	0.13	0.8	3423499.0	57702911.7	1968
2016-02-21	15.59	16.5	15.47	16.28	0.82	5.3	3599627.0	57528320.6	1977
2016-02-18	14.94	15.87	14.69	15.46	0.88	6.04	4821970.0	73783161.85	2642
2016-02-17	14.25	14.84	14.25	14.58	0.08	0.55	4263672.0	62073273.75	2647
2016-02-16	14.84	15.28	13.81	14.5	-0.09	-0.62	6384314.0	92399683.05	4253
2016-02-15	14.0	14.97	13.75	14.59	0.56	3.99	2618686.0	37911458.25	1886
2016-02-14	15.75	16.0	14.03	14.03	-1.55	-9.95	2556464.0	37960186.85	1719
2016-02-11	17.06	17.31	15.56	15.58	-1.7	-9.84	2242011.0	36163558.5	1340
2016-02-10	17.25	17.81	17.12	17.28	-0.17	-0.97	742178.0	12959342.9	643
2016-02-09	18.13	18.19	17.38	17.45	-0.95	-5.16	2353850.0	41680885.5	1581
2016-02-08	17.19	18.63	17.19	18.4	1.42	8.36	4513042.0	82607304.1	2084
2016-02-07	17.38	17.38	16.81	16.98	-0.35	-2.02	868182.0	14796290.9	551
2016-02-04	17.31	17.63	17.06	17.33	0.36	2.12	1729869.0	30081895.3	982
2016-02-03	17.12	17.19	16.38	16.97	-0.02	-0.12	1223370.0	20621948.9	794
2016-02-02	17.06	17.63	16.69	16.99	-0.19	-1.11	1706026.0	29262911.7	1091
2016-02-01	16.25	17.44	16.19	17.18	0.44	2.63	3654528.0	61508593.7	1992
2016-01-31	17.31	17.69	16.5	16.74	-0.08	-0.48	2294520.0	39602482.1	1508
2016-01-28	16.88	17.38	16.31	16.82	0.19	1.14	3262565.0	55329185.1	1979
2016-01-27	15.38	16.63	15.19	16.63	1.51	9.99	3018160.0	49365415.55	1309
2016-01-26	14.91	15.28	14.38	15.12	-0.14	-0.92	2104558.0	31453201.35	1209
2016-01-25	15.56	15.63	15.12	15.26	-0.48	-3.05	971621.0	14919051.95	679
2016-01-24	16.13	16.13	15.25	15.74	0.73	4.86	2116437.0	33126527.45	1054
2016-01-21	14.38	15.25	13.84	15.01	0.01	0.07	2743944.0	40471311.6	1871
2016-01-20	15.87	16.0	14.69	15.0	0.44	3.02	4658989.0	72923948.7	2421
2016-01-19	13.75	14.66	13.53	14.56	1.19	8.9	1525066.0	21494131.65	1162
2016-01-18	12.38	14.69	12.38	13.37	-0.38	-2.76	3718184.0	48097240.0	2326
2016-01-17	13.75	13.75	13.75	13.75	-1.5	-9.84	136608.0	1878360.0	34
2016-01-14	15.25	15.81	15.25	15.25	-1.69	-9.98	1740080.0	26672605.6	564
2016-01-13	16.94	16.94	16.94	16.94	-1.84	-9.8	249680.0	4228955.0	146
2016-01-12	18.75	19.88	18.25	18.78	-0.46	-2.39	2767939.0	52848935.8	2207
2016-01-11	18.13	19.38	17.19	19.24	1.06	5.83	4059896.0	74900660.5	3157
2016-01-10	20.19	21.63	18.13	18.18	-1.92	-9.55	4327970.0	86870749.2	3355
2016-01-07	21.31	22.37	20.06	20.1	-2.18	-9.78	3243883.0	67528351.5	2784
2016-01-06	21.88	23.25	20.75	22.28	0.5	2.3	3701848.0	83199076.7	2953
2016-01-05	20.31	22.12	19.88	21.78	1.66	8.25	2422445.0	51163646.0	2048
2016-01-04	21.06	21.44	19.81	20.12	-1.22	-5.72	1598389.0	33328474.1	1157
2016-01-03	19.5	21.38	19.5	21.34	1.87	9.6	3245664.0	67439981.4	1743
2015-12-31	19.25	19.56	19.0	19.47	0.26	1.35	699938.0	13503592.6	542
2015-12-30	18.56	19.69	18.5	19.21	0.63	3.39	1687858.0	32249314.5	904
2015-12-29	17.81	18.69	17.38	18.58	0.51	2.82	971069.0	17637165.3	598
2015-12-28	18.56	18.94	17.88	18.07	-0.4	-2.17	866219.0	16032080.8	463
2015-12-27	18.25	18.56	18.25	18.47	0.14	0.76	420085.0	7725078.2	198
2015-12-24	18.25	18.75	18.25	18.33	0.12	0.66	190117.0	3513839.7	153
2015-12-23	18.63	18.75	18.13	18.21	-0.37	-1.99	262058.0	4845184.2	205
2015-12-22	18.37	18.63	18.31	18.58	0.27	1.47	249454.0	4605444.5	223
2015-12-21	18.13	18.44	18.13	18.31	0.09	0.49	520859.0	9505797.3	280
2015-12-20	16.63	18.25	16.63	18.22	0.05	0.28	317477.0	5721395.6	238
2015-12-17	18.0	18.81	18.0	18.17	0.22	1.23	973211.0	17792244.3	570
2015-12-16	18.13	18.13	17.75	17.95	-0.04	-0.22	788251.0	14126718.4	513
2015-12-15	18.25	18.25	17.81	17.99	0.01	0.06	770187.0	13910457.9	462
2015-12-14	18.19	18.44	17.94	17.98	-0.13	-0.72	614083.0	11149175.3	340
2015-12-13	18.63	18.63	17.5	18.11	-1.22	-6.31	1267440.0	22865093.0	673
2015-12-10	19.44	19.75	19.31	19.33	-0.06	-0.31	340704.0	6643826.1	219
2015-12-09	19.56	19.81	19.38	19.39	-0.14	-0.72	535621.0	10483274.3	364
2015-12-08	19.31	19.88	19.13	19.53	0.02	0.1	1121090.0	21956097.7	645
2015-12-07	19.5	19.81	19.31	19.51	-0.05	-0.26	1016043.0	19827073.2	503
2015-12-06	19.19	19.62	19.13	19.56	0.25	1.29	794798.0	15402913.3	496
2015-12-03	19.44	19.88	19.19	19.31	-0.24	-1.23	903062.0	17624398.5	587
2015-12-02	19.75	19.94	19.5	19.55	-0.08	-0.41	660419.0	12962127.4	509
2015-12-01	19.0	19.81	18.81	19.63	0.62	3.26	1159253.0	22539490.7	801
2015-11-30	19.0	19.19	18.81	19.01	-0.08	-0.42	579989.0	11025179.6	409
2015-11-29	18.94	19.44	18.94	19.09	-0.04	-0.21	700598.0	13398401.4	602
2015-11-26	19.25	19.69	18.75	19.13	0.12	0.63	2690059.0	51764733.8	1761
2015-11-25	17.94	19.25	17.88	19.01	1.08	6.02	1960403.0	36447873.9	1142
2015-11-24	18.31	18.44	17.94	17.93	-0.18	-0.99	503547.0	9145716.5	315
2015-11-23	18.44	18.56	18.0	18.11	-0.27	-1.47	372062.0	6807093.8	295
2015-11-22	18.37	18.56	18.31	18.38	0.07	0.38	673533.0	12405061.9	431
2015-11-19	17.75	18.37	17.69	18.31	0.67	3.8	550152.0	9914238.5	447
2015-11-18	17.75	18.0	17.5	17.64	-0.29	-1.62	333923.0	5906715.4	327
2015-11-17	18.13	18.19	17.69	17.93	-0.06	-0.33	869573.0	15568255.6	577
2015-11-16	18.5	18.63	17.88	17.99	-0.28	-1.53	1412933.0	25750627.2	682
2015-11-15	18.13	18.69	18.13	18.27	-0.54	-2.87	808602.0	14802652.8	500
2015-11-12	19.0	19.25	18.69	18.81	-0.08	-0.42	1227579.0	23254509.7	715
2015-11-11	18.44	19.06	18.37	18.89	0.58	3.17	1269531.0	23745038.6	534
2015-11-10	18.63	18.69	18.25	18.31	-0.16	-0.87	593285.0	10933154.4	374
2015-11-09	18.37	18.69	18.25	18.47	0.18	0.98	919234.0	16955172.1	397
2015-11-08	17.75	18.44	17.69	18.29	0.47	2.64	1219443.0	22175252.1	619
2015-11-05	18.31	18.31	17.69	17.82	-0.51	-2.78	866861.0	15583427.2	615
2015-11-04	18.44	18.56	17.94	18.33	0.14	0.77	922760.0	16850592.8	605
2015-11-03	18.31	18.63	18.06	18.19	-0.03	-0.16	1324293.0	24304682.0	906
2015-11-02	18.56	19.25	18.06	18.22	-0.14	-0.76	2572762.0	47989203.3	1924
2015-11-01	17.63	19.25	17.38	18.36	0.67	3.79	2265126.0	41425824.6	1184
2015-10-29	18.06	18.06	17.38	17.69	0.09	0.51	1398274.0	24668385.2	803
2015-10-28	16.69	17.75	16.56	17.6	0.76	4.51	1886008.0	32360292.3	1046
2015-10-27	17.75	17.75	16.19	16.84	-0.92	-5.18	1892154.0	32367880.9	992
2015-10-26	18.44	18.44	17.63	17.76	-0.42	-2.31	971186.0	17360684.8	803
2015-10-25	18.5	18.63	17.88	18.18	0.06	0.33	1328704.0	24230485.3	999
2015-10-22	18.19	18.25	16.63	18.12	0.16	0.89	2047595.0	35977908.6	1557
2015-10-21	17.63	18.56	17.44	17.96	0.28	1.58	1482680.0	26757643.0	1309
2015-10-20	17.94	18.44	17.63	17.68	-0.4	-2.21	1063899.0	19303307.7	679
2015-10-19	18.13	18.94	17.75	18.08	0.82	4.75	3054563.0	56338952.9	1491
2015-10-18	16.63	17.63	16.63	17.26	0.75	4.54	1282486.0	22034266.3	892
2015-10-15	15.69	16.69	15.56	16.51	0.82	5.23	2285814.0	36976461.7	1415
2015-10-14	15.0	15.94	14.88	15.69	0.8	5.37	1880848.0	29074865.05	1101
2015-10-13	15.0	15.19	14.88	14.89	-0.19	-1.26	489483.0	7348918.8	337
2015-10-12	15.47	15.56	15.0	15.08	-0.3	-1.95	697086.0	10616112.6	515
2015-10-11	14.88	15.63	14.88	15.38	0.65	4.41	893912.0	13656354.6	646
2015-10-08	14.62	15.19	14.44	14.73	0.1	0.68	1455285.0	21632395.15	902
2015-10-07	14.41	15.44	14.38	14.63	0.27	1.88	1201814.0	17859167.3	779
2015-10-06	14.31	14.5	14.13	14.36	0.07	0.49	1049091.0	15021355.05	566
2015-10-05	13.78	14.34	13.75	14.29	0.54	3.93	1106584.0	15549156.7	478
2015-10-04	13.06	14.0	13.06	13.75	0.76	5.85	1519208.0	20594919.65	778
2015-10-01	13.0	13.22	12.94	12.99	0.03	0.23	673365.0	8812503.85	269
2015-09-30	12.69	13.09	12.62	12.96	0.36	2.86	563885.0	7239914.65	248
2015-09-29	12.59	12.69	12.5	12.6	-0.14	-1.1	470670.0	5926203.0	241
2015-09-21	12.88	12.91	12.72	12.74	-0.07	-0.55	376541.0	4818832.1	249
2015-09-20	13.06	13.22	12.78	12.81	-0.33	-2.51	1058526.0	13790244.35	598
2015-09-17	13.22	13.44	12.94	13.14	0.13	1.0	2034006.0	26855319.6	1130
2015-09-16	13.03	13.19	12.84	13.01	0.21	1.64	1568416.0	20413297.7	653
2015-09-15	12.66	12.94	12.66	12.8	-0.13	-1.01	1543797.0	19735993.2	559
2015-09-14	13.28	13.28	12.91	12.93	-0.26	-1.97	1154654.0	15104324.7	428
2015-09-13	13.19	13.34	13.16	13.19	0.06	0.46	1038909.0	13732812.75	322
2015-09-10	13.16	13.37	13.0	13.13	-0.08	-0.61	1874595.0	24751142.75	906
2015-09-09	13.37	13.37	13.13	13.21	0.07	0.53	1397533.0	18542420.25	546
2015-09-08	12.69	13.41	12.62	13.14	0.53	4.2	2992096.0	39210158.7	1402
2015-09-07	12.34	12.78	12.31	12.61	0.32	2.6	1395245.0	17630125.5	562
2015-09-06	11.81	12.31	11.81	12.29	0.41	3.45	759229.0	9226199.45	390
2015-09-03	12.09	12.19	11.84	11.88	-0.11	-0.92	566189.0	6788758.9	401
2015-09-02	11.63	12.16	11.63	11.99	-0.19	-1.56	604330.0	7163556.45	409
2015-09-01	12.88	12.91	12.12	12.18	-0.65	-5.07	1768949.0	21807477.2	951
2015-08-31	13.5	13.5	12.59	12.83	-0.38	-2.88	870686.0	11296576.8	544
2015-08-30	12.94	13.56	12.94	13.21	0.83	6.7	1040530.0	13764136.55	515
2015-08-27	12.41	12.59	12.31	12.38	0.38	3.17	685421.0	8563550.45	333
2015-08-26	12.38	12.69	11.72	12.0	-0.48	-3.85	1152000.0	14199198.2	597
2015-08-25	11.75	12.53	11.25	12.48	1.06	9.28	985406.0	11871076.1	582
2015-08-24	12.12	12.78	11.41	11.42	-1.24	-9.79	1072317.0	12537543.0	542
2015-08-23	12.91	13.31	12.66	12.66	-1.4	-9.96	700461.0	9030179.85	491
2015-08-20	13.53	14.31	13.06	14.06	-0.03	-0.21	1657950.0	22965494.6	958
2015-08-19	15.56	15.75	14.09	14.09	-1.54	-9.85	927755.0	13681984.1	643
2015-08-18	17.0	17.06	15.53	15.63	-1.62	-9.39	544669.0	8792021.2	431
2015-08-17	17.38	17.63	16.69	17.25	-0.27	-1.54	97522.0	1689917.8	105
2015-08-16	18.25	18.44	17.12	17.52	-0.55	-3.04	258827.0	4620229.8	239
2015-08-13	18.31	18.63	18.0	18.07	-0.07	-0.39	470315.0	8591538.4	282
2015-08-12	18.19	18.25	17.81	18.14	-0.14	-0.77	199766.0	3615613.1	147
2015-08-11	18.63	18.75	18.19	18.28	-0.31	-1.67	252810.0	4670362.8	189
2015-08-10	18.5	18.75	18.5	18.59	0.1	0.54	146693.0	2731747.9	156
2015-08-09	18.0	18.63	17.94	18.49	0.05	0.27	162357.0	2978790.2	138
2015-08-06	18.81	18.94	18.25	18.44	-0.43	-2.28	263709.0	4923130.6	249
2015-08-05	18.75	19.31	18.75	18.87	0.12	0.64	380534.0	7216312.7	283
2015-08-04	18.75	18.75	18.37	18.75	0.06	0.32	232426.0	4317577.9	173
2015-08-03	18.75	18.81	18.63	18.69	0.06	0.32	166874.0	3123648.7	126
2015-08-02	19.13	19.13	18.44	18.63	-0.61	-3.17	644037.0	12054624.4	325
2015-07-30	19.94	20.0	19.13	19.24	-0.46	-2.34	932746.0	18284345.6	596
2015-07-29	19.25	20.0	19.0	19.7	0.43	2.23	1218654.0	23959470.9	709
2015-07-28	19.13	19.5	18.75	19.27	-0.04	-0.21	922091.0	17621590.9	713
2015-07-27	18.75	19.5	18.5	19.31	0.57	3.04	998589.0	18958511.3	704
2015-07-26	18.88	18.88	18.56	18.74	-0.09	-0.48	280539.0	5248076.5	202
2015-07-23	18.37	19.13	18.37	18.83	0.49	2.67	571642.0	10772374.8	377
2015-07-22	18.19	18.44	18.13	18.34	0.28	1.55	329749.0	6022134.2	179
2015-07-15	17.69	18.5	17.69	18.06	0.32	1.8	441040.0	7949688.0	360
2015-07-14	18.06	18.06	17.63	17.74	-0.39	-2.15	260160.0	4645082.5	248
2015-07-13	18.31	18.31	18.13	18.13	-0.11	-0.6	166786.0	3031315.1	225
2015-07-12	18.13	18.56	18.13	18.24	0.13	0.72	139410.0	2559235.1	117
2015-07-09	17.63	18.31	17.56	18.11	0.55	3.13	448469.0	8075165.4	237
2015-07-08	17.56	17.63	17.5	17.56	-0.08	-0.45	148971.0	2617058.2	137
2015-07-07	17.63	17.81	17.5	17.64	-0.07	-0.4	198614.0	3507096.4	158
2015-07-06	17.69	17.88	17.5	17.71	-0.07	-0.39	226613.0	4020896.0	158
2015-07-05	18.06	18.13	17.56	17.78	-0.3	-1.66	437168.0	7760927.9	286
2015-07-02	18.19	18.31	18.0	18.08	-0.21	-1.15	352189.0	6400538.0	236
2015-07-01	18.25	18.37	17.81	18.29	0.18	0.99	267008.0	4841750.4	223
2015-06-30	17.81	18.19	17.63	18.11	0.1	0.56	259318.0	4641782.7	208
2015-06-29	18.25	18.25	17.81	18.01	-0.58	-3.12	198248.0	3575812.4	200
2015-06-28	18.81	19.13	18.44	18.59	0.03	0.16	554088.0	10389849.8	426
2015-06-25	18.19	18.63	18.13	18.56	0.33	1.81	369120.0	6783283.2	243
2015-06-24	18.06	18.25	18.0	18.23	0.1	0.55	140366.0	2545929.7	147
2015-06-23	18.19	18.31	18.0	18.13	0.03	0.17	157934.0	2864543.9	154
2015-06-22	18.13	18.31	17.88	18.1	0.01	0.06	339680.0	6148859.5	233
2015-06-21	18.63	18.63	17.94	18.09	-0.6	-3.21	695114.0	12637298.1	466
2015-06-18	18.94	19.06	18.63	18.69	-0.31	-1.63	221171.0	4155349.3	167
2015-06-17	19.0	19.19	18.75	19.0	-0.06	-0.31	638894.0	12110680.8	326
2015-06-16	18.94	19.25	18.94	19.06	0.08	0.42	533230.0	10189103.1	377
2015-06-15	19.25	19.25	18.75	18.98	-0.06	-0.32	464491.0	8793118.9	379
2015-06-14	18.88	19.13	18.88	19.04	-0.02	-0.1	307181.0	5857254.7	236
2015-06-11	19.06	19.06	18.69	19.06	0.1	0.53	677622.0	12797983.1	473
2015-06-10	19.06	19.5	18.88	18.96	-0.07	-0.37	756608.0	14479709.1	486
2015-06-09	19.56	19.81	18.81	19.03	-0.61	-3.11	502530.0	9638947.0	436
2015-06-08	19.44	19.81	19.44	19.64	0.08	0.41	495315.0	9737779.6	370
2015-06-07	20.0	20.06	19.44	19.56	-0.55	-2.73	506304.0	10027906.6	413
2015-06-04	20.44	20.44	20.06	20.11	-0.42	-2.05	796611.0	16115096.5	646
2015-06-03	20.81	21.06	20.44	20.53	-0.16	-0.77	1058557.0	21929173.8	707
2015-06-02	20.81	21.06	20.63	20.69	-0.02	-0.1	991040.0	20669571.1	598
2015-06-01	20.69	20.81	20.31	20.71	0.07	0.34	575749.0	11813621.7	392
2015-05-31	20.94	21.12	20.56	20.64	-0.23	-1.1	1016523.0	21129017.2	573
2015-05-28	21.0	21.25	20.63	20.87	-0.15	-0.71	1573632.0	32889638.8	985
2015-05-27	20.19	21.38	20.13	21.02	0.88	4.37	5757589.0	119850339.7	2763
2015-05-26	20.25	20.38	20.06	20.14	-0.07	-0.35	884451.0	17877807.9	477
2015-05-25	20.19	20.31	20.0	20.21	0.03	0.15	758621.0	15310404.6	466
2015-05-24	20.19	20.44	19.94	20.18	0.05	0.25	1600342.0	32274132.1	762
2015-05-21	19.94	20.19	19.81	20.13	0.22	1.1	950475.0	18978354.8	481
2015-05-20	20.06	20.38	19.88	19.91	-0.05	-0.25	1644626.0	33060882.2	896
2015-05-19	19.88	20.19	19.81	19.96	0.15	0.76	971784.0	19483204.8	582
2015-05-18	20.19	20.38	19.62	19.81	-0.16	-0.8	2232675.0	44527954.9	1229
2015-05-17	19.0	20.38	18.94	19.97	1.03	5.44	3214653.0	63960746.5	1633
2015-05-14	18.81	19.13	18.81	18.94	0.07	0.37	493914.0	9342834.9	314
2015-05-13	19.0	19.06	18.75	18.87	-0.1	-0.53	446794.0	8431419.7	281
2015-05-12	18.81	19.0	18.56	18.97	0.13	0.69	631053.0	11868610.6	385
2015-05-11	19.25	19.31	18.81	18.84	-0.38	-1.98	686304.0	13110344.2	352
2015-05-10	19.5	19.56	19.19	19.22	-0.13	-0.67	685888.0	13257762.9	382
2015-05-07	19.38	19.62	19.0	19.35	0.01	0.05	2479066.0	47928008.7	948
2015-05-06	19.31	19.44	19.25	19.34	0.01	0.05	744021.0	14394592.6	304
2015-05-05	19.5	19.56	19.19	19.33	-0.08	-0.41	902122.0	17514367.3	425
2015-05-04	19.25	19.44	19.19	19.41	0.13	0.67	1055453.0	20432904.5	552
2015-05-03	19.81	20.19	19.19	19.28	-0.54	-2.72	2306622.0	45568683.6	1152
2015-04-30	20.13	20.19	19.75	19.82	-0.22	-1.1	1059414.0	21107417.1	666
2015-04-29	20.56	20.56	19.81	20.04	-0.32	-1.57	2612003.0	52602159.3	1355
2015-04-28	19.69	20.5	19.69	20.36	0.68	3.46	3981314.0	79914742.9	1857
2015-04-27	19.69	19.81	19.5	19.68	0.06	0.31	1378930.0	27160689.1	547
2015-04-26	19.56	19.81	19.44	19.62	0.15	0.77	1948570.0	38253433.2	775
2015-04-23	19.38	19.56	19.25	19.47	0.18	0.93	1079302.0	21004035.2	521
2015-04-22	19.44	19.5	19.19	19.29	0.06	0.31	839050.0	16229198.6	418
2015-04-21	19.31	19.62	19.13	19.23	-0.64	-3.22	915704.0	17740442.5	529
2015-04-20	19.75	19.94	19.38	19.87	0.23	1.17	1172446.0	23154667.3	604
2015-04-19	19.62	19.88	19.44	19.64	0.2	1.03	1095291.0	21476570.2	547
2015-04-16	19.88	20.0	19.38	19.44	-0.34	-1.72	786061.0	15485725.1	443
2015-04-15	19.75	20.0	19.69	19.78	0.17	0.87	770213.0	15303462.1	454
2015-04-14	19.44	20.0	19.38	19.61	0.14	0.72	914598.0	18060664.6	447
2015-04-13	19.13	19.62	19.06	19.47	0.32	1.67	648086.0	12521669.0	345
2015-04-12	19.06	19.38	19.06	19.15	0.21	1.11	516603.0	9939842.1	290
2015-04-09	18.75	19.06	18.75	18.94	0.07	0.37	415163.0	7864364.4	299
2015-04-08	19.0	19.31	18.81	18.87	-0.19	-1.0	722710.0	13806715.5	424
2015-04-07	19.25	19.31	18.94	19.06	0.03	0.16	602106.0	11508996.9	371
2015-04-06	19.25	19.25	18.44	19.03	0.39	2.09	1586882.0	30041319.5	724
2015-04-05	18.63	18.75	18.13	18.64	0.06	0.32	979061.0	17997519.7	576
2015-04-02	19.56	19.56	18.19	18.58	-0.63	-3.28	1807381.0	34341600.4	1071
2015-04-01	18.81	19.5	18.75	19.21	0.35	1.86	2951766.0	56444476.8	1304
2015-03-31	19.62	19.75	18.37	18.86	-0.65	-3.33	2458613.0	46747058.2	1139
2015-03-30	19.5	20.31	19.13	19.51	0.07	0.36	2564459.0	50854169.2	1237
2015-03-29	18.88	19.62	18.75	19.44	0.9	4.85	1234064.0	23692155.9	647
2015-03-26	17.88	18.88	17.5	18.54	-0.31	-1.64	1312970.0	23896734.3	792
2015-03-25	21.06	21.31	18.81	18.85	-2.04	-9.77	3122797.0	62550237.4	1365
2015-03-24	20.38	21.0	20.25	20.89	0.56	2.75	1140747.0	23607963.6	705
2015-03-23	20.31	20.5	20.13	20.33	0.03	0.15	494432.0	10055814.3	308
2015-03-22	20.13	20.5	19.81	20.3	0.36	1.81	678821.0	13685372.9	393
2015-03-19	20.19	20.25	19.69	19.94	0.15	0.76	894082.0	17866204.7	548
2015-03-18	20.5	20.69	18.88	19.79	-0.82	-3.98	1970616.0	39198685.3	1152
2015-03-17	20.94	21.06	20.25	20.61	-0.3	-1.43	1088843.0	22485177.0	665
2015-03-16	21.25	21.69	20.63	20.91	-0.26	-1.23	2484734.0	52863143.3	1168
2015-03-15	20.5	21.25	20.5	21.17	0.29	1.39	1686774.0	35398958.2	807
2015-03-12	21.0	21.25	20.87	20.88	-0.13	-0.62	1210651.0	25470180.5	615
2015-03-11	20.38	21.12	20.38	21.01	0.41	1.99	1256736.0	26144831.6	686
2015-03-10	20.94	21.0	20.56	20.6	-0.37	-1.76	743824.0	15415059.9	384
2015-03-09	21.19	21.25	20.81	20.97	-0.14	-0.66	1430469.0	30068074.9	627
2015-03-08	21.0	21.19	20.94	21.11	0.17	0.81	931270.0	19606261.9	424
2015-03-05	21.0	21.0	20.81	20.94	-0.02	-0.1	668269.0	13975335.4	395
2015-03-04	21.25	21.31	20.94	20.96	-0.25	-1.18	1148163.0	24227263.9	555
2015-03-03	21.38	21.44	21.12	21.21	-0.06	-0.28	847214.0	18009979.2	398
2015-03-02	21.12	21.56	21.12	21.27	0.21	1.0	1204104.0	25754344.9	645
2015-03-01	21.0	21.06	20.81	21.06	0.19	0.91	783587.0	16425902.6	378
2015-02-26	21.19	21.38	20.87	20.87	-0.22	-1.04	825898.0	17425404.7	462
2015-02-25	21.38	21.63	20.94	21.09	-0.19	-0.89	1410304.0	30025764.7	657
2015-02-24	20.75	21.5	20.75	21.28	0.5	2.41	1605254.0	34048385.9	845
2015-02-23	21.19	21.19	20.69	20.78	-0.28	-1.33	973192.0	20448702.1	570
2015-02-22	21.0	21.38	20.94	21.06	0.2	0.96	1389286.0	29445116.2	768
2015-02-19	20.81	20.94	20.69	20.86	-0.06	-0.29	1030107.0	21439371.6	549
2015-02-18	20.69	21.06	20.63	20.92	0.05	0.24	1612573.0	33620858.7	833
2015-02-17	21.19	21.44	20.5	20.87	-0.31	-1.46	1886373.0	39596801.8	1036
2015-02-16	21.81	22.19	21.06	21.18	-0.42	-1.94	1942790.0	42014131.7	1340
2015-02-15	20.87	22.0	20.56	21.6	1.17	5.73	3698120.0	78724141.8	1840
2015-02-12	19.81	20.56	19.5	20.43	0.66	3.34	3278229.0	65341100.9	1495
2015-02-11	20.5	20.87	19.5	19.77	-0.75	-3.65	2690896.0	54858494.7	1449
2015-02-10	20.63	20.87	20.31	20.52	-0.34	-1.63	3096480.0	63889841.3	1410
2015-02-09	20.5	21.0	20.38	20.86	0.53	2.61	4662882.0	96469663.8	2236
2015-02-08	20.0	20.5	19.88	20.33	0.56	2.83	2346838.0	47112949.6	1119
2015-02-05	19.5	20.06	19.5	19.77	0.11	0.56	2079530.0	41245300.5	909
2015-02-04	19.94	20.0	19.56	19.66	-0.15	-0.76	2069837.0	41065671.1	1077
2015-02-03	20.38	20.5	19.62	19.81	-0.44	-2.17	2946922.0	59352940.3	1493
2015-02-02	19.81	20.38	19.62	20.25	0.31	1.55	3067330.0	61518999.1	1625
2015-02-01	20.0	20.19	19.69	19.94	0.66	3.42	2891171.0	57545731.8	1513
2015-01-29	18.94	19.5	18.75	19.28	0.57	3.05	5948040.0	114134991.5	2756
2015-01-28	19.06	19.25	18.44	18.71	-0.2	-1.06	3895779.0	73407357.7	1974
2015-01-27	18.44	19.0	18.25	18.91	0.47	2.55	3398062.0	63382644.5	1589
2015-01-26	18.25	18.56	18.06	18.44	0.42	2.33	4038141.0	73854456.9	1976
2015-01-22	17.0	18.13	17.0	18.02	0.8	4.65	4460139.0	78673277.9	2062
2015-01-21	17.81	18.13	17.06	17.22	-0.56	-3.15	5208048.0	92539838.1	2404
2015-01-20	17.38	17.94	17.12	17.78	0.59	3.43	4606338.0	80835725.4	2013
2015-01-19	17.44	17.63	17.12	17.19	0.15	0.88	5067202.0	87796529.3	2188
2015-01-18	17.19	17.5	16.94	17.04	0.06	0.35	2735440.0	47179288.0	1416
2015-01-15	17.5	18.31	16.88	16.98	-0.13	-0.76	8774397.0	155508414.2	4131
2015-01-14	16.94	17.31	16.81	17.11	0.26	1.54	2284227.0	39115670.9	1098
2015-01-13	16.25	16.94	16.06	16.85	0.09	0.54	2521810.0	41996359.4	1239
2015-01-12	17.12	17.56	16.56	16.76	-0.29	-1.7	3269834.0	56349520.1	1603
2015-01-11	17.0	17.25	16.56	17.05	0.24	1.43	5275560.0	89018401.5	2249
2015-01-08	16.75	17.25	16.63	16.81	0.53	3.26	4734712.0	79938269.5	1845
2015-01-07	16.25	16.81	16.06	16.28	0.38	2.39	4151258.0	68347495.4	1984
2015-01-06	15.56	16.0	14.91	15.9	-0.64	-3.87	5733661.0	88811823.8	2776
2015-01-05	16.88	17.25	16.31	16.54	-0.67	-3.89	2777712.0	46644652.4	1515
2015-01-04	16.94	17.88	16.75	17.21	0.44	2.62	4512416.0	78245721.5	2429
2015-01-01	16.81	17.38	16.31	16.77	0.3	1.82	2433715.0	41113065.4	1398
2014-12-31	17.94	18.0	15.81	16.47	-1.09	-6.21	3608693.0	59895958.4	1954
2014-12-30	18.13	18.75	17.5	17.56	-1.77	-9.16	1894093.0	34659435.4	1205
2014-12-29	19.5	19.75	18.63	19.33	0.11	0.57	4658997.0	90149521.9	2286
2014-12-28	19.0	19.38	18.63	19.22	0.61	3.28	1561776.0	29736279.3	977
2014-12-25	20.0	20.0	18.0	18.61	-0.98	-5.0	2124966.0	40120075.3	1316
2014-12-24	19.44	20.19	19.31	19.59	0.31	1.61	1853616.0	36876278.9	944
2014-12-23	18.56	19.88	18.44	19.28	0.56	2.99	2373678.0	45861267.0	1247
2014-12-22	16.94	18.81	16.88	18.72	1.6	9.35	2232645.0	41311903.9	932
2014-12-21	18.25	18.37	16.25	17.12	-0.1	-0.58	1107939.0	19230888.5	716
2014-12-18	17.0	17.75	16.63	17.22	0.97	5.97	1527075.0	26443116.4	936
2014-12-17	16.88	17.81	16.25	16.25	-1.75	-9.72	1465906.0	23969495.4	649
2014-12-16	18.25	18.25	18.0	18.0	-1.94	-9.73	341850.0	6165410.7	156
2014-12-15	22.25	22.5	19.94	19.94	-2.15	-9.73	1195715.0	25052400.3	972
2014-12-14	23.75	24.06	22.06	22.09	-2.42	-9.87	531941.0	12241437.3	432
2014-12-11	25.0	25.31	23.75	24.51	-0.76	-3.01	573117.0	14088862.5	430
2014-12-10	25.94	26.19	24.44	25.27	-0.69	-2.66	478112.0	12148258.7	432
2014-12-09	25.19	26.19	25.19	25.96	-0.32	-1.22	1004234.0	25871540.8	599
2014-12-08	27.12	27.44	26.12	26.28	-0.83	-3.06	639222.0	17205839.0	639
2014-12-07	26.5	27.63	26.5	27.11	0.51	1.92	1136498.0	31031442.3	858
2014-12-04	26.88	27.37	26.25	26.6	-0.21	-0.78	1216618.0	32748299.5	817
2014-12-03	26.5	27.5	26.44	26.81	0.22	0.83	1294027.0	35014368.6	911
2014-12-02	27.44	27.69	26.38	26.59	-0.39	-1.45	1560421.0	42130894.9	1042
2014-12-01	24.56	27.44	24.56	26.98	2.0	8.01	1531451.0	40989399.7	1163
2014-11-30	25.19	25.87	24.38	24.98	-1.66	-6.23	464434.0	11603827.5	409
2014-11-27	27.56	27.63	26.56	26.64	-1.32	-4.72	695075.0	18886071.6	639
2014-11-26	28.62	29.31	26.63	27.96	-0.73	-2.54	2431834.0	68746408.5	2239
2014-11-25	26.44	28.69	26.44	28.69	2.59	9.92	3666509.0	102935643.3	2075
2014-11-24	26.06	26.69	25.75	26.1	0.13	0.5	1381973.0	36253284.8	890
2014-11-23	25.94	26.44	25.87	25.97	0.17	0.66	819550.0	21431444.1	565
2014-11-20	25.44	26.25	25.44	25.8	0.16	0.62	639419.0	16595688.4	382
2014-11-19	26.0	26.06	25.25	25.64	0.22	0.87	395395.0	10139454.8	318
2014-11-18	24.62	25.87	23.88	25.42	1.37	5.7	230915.0	5766911.2	233
2014-11-17	25.63	25.63	23.5	24.05	-1.31	-5.17	300058.0	7280538.0	200
2014-11-16	25.5	25.63	25.31	25.36	-0.2	-0.78	173523.0	4424664.6	140
2014-11-13	25.75	25.75	25.5	25.56	-0.1	-0.39	239298.0	6120377.9	173
2014-11-12	25.56	25.75	25.44	25.66	0.14	0.55	274498.0	7033473.7	171
2014-11-11	25.94	25.94	25.38	25.52	-0.42	-1.62	437774.0	11222085.7	230
2014-11-10	25.94	26.06	25.63	25.94	0.07	0.27	426629.0	11037629.7	237
2014-11-09	25.13	26.25	25.0	25.87	0.89	3.56	895634.0	23077062.7	610
2014-11-06	25.06	25.19	24.75	24.98	0.01	0.04	347827.0	8694307.8	246
2014-11-05	25.75	25.75	24.81	24.97	-0.65	-2.54	520408.0	13037653.2	293
2014-11-04	25.75	25.87	25.44	25.62	-0.33	-1.27	305528.0	7843278.2	234
2014-11-03	26.0	26.19	25.75	25.95	-0.04	-0.15	294552.0	7649057.8	269
2014-11-02	26.0	26.25	25.75	25.99	0.11	0.43	302877.0	7891315.6	288
2014-10-30	26.25	26.44	24.94	25.88	-0.76	-2.85	722989.0	18503036.7	551
2014-10-29	27.25	27.25	26.63	26.64	-0.39	-1.44	499219.0	13421866.1	330
2014-10-28	26.63	27.06	26.56	27.03	-0.09	-0.33	630098.0	16884212.9	449
2014-10-27	27.5	27.5	26.81	27.12	-0.15	-0.55	385718.0	10433622.8	299
2014-10-26	26.5	27.69	26.38	27.27	0.94	3.57	856840.0	23261093.9	473
2014-10-23	25.94	26.69	25.87	26.33	0.08	0.3	445328.0	11674012.6	357
2014-10-22	26.56	26.63	25.75	26.25	-0.11	-0.42	468640.0	12278252.2	410
2014-10-21	25.81	26.63	25.5	26.36	0.71	2.77	1046320.0	27388386.3	587
2014-10-20	26.19	26.5	25.13	25.65	-0.47	-1.8	1012997.0	25994118.5	691
2014-10-19	25.5	26.31	24.56	26.12	1.5	6.09	1527002.0	38963890.5	1048
2014-10-16	27.06	27.06	24.62	24.62	-2.68	-9.82	1542144.0	38853903.6	673
2014-10-15	28.13	28.19	26.94	27.3	-0.43	-1.55	645082.0	17753032.3	581
2014-10-14	28.37	28.44	27.0	27.73	-1.01	-3.51	691149.0	19193967.2	612
2014-10-13	28.75	29.19	27.88	28.74	0.51	1.81	793166.0	22749051.0	612
2014-10-12	29.69	30.31	27.5	28.23	-1.74	-5.81	669342.0	19176307.5	513
2014-10-02	30.25	30.63	29.94	29.97	-0.51	-1.67	496150.0	15039033.8	423
2014-10-01	30.5	30.94	30.38	30.48	0.01	0.03	466218.0	14295158.8	322
2014-09-30	30.25	31.06	30.19	30.47	0.48	1.6	724440.0	22278868.4	647
2014-09-29	29.81	30.06	29.44	29.99	0.25	0.84	389000.0	11591907.7	281
2014-09-28	30.13	30.25	29.69	29.74	-0.3	-1.0	304448.0	9091628.5	337
2014-09-25	30.0	30.38	29.94	30.04	0.1	0.33	541112.0	16307752.9	424
2014-09-24	30.63	30.81	29.69	29.94	-0.5	-1.64	706726.0	21365773.8	693
2014-09-22	30.56	31.41	29.69	30.44	-0.14	-0.46	1163410.0	35672628.75	835
2014-09-21	30.94	31.19	30.31	30.58	-0.34	-1.1	599163.0	18460130.4	465
2014-09-18	31.12	31.25	30.63	30.92	-0.06	-0.19	812022.0	25131452.3	748
2014-09-17	30.94	31.56	30.63	30.98	0.38	1.24	2422101.0	75401244.35	1628
2014-09-16	32.03	32.97	30.31	30.6	-1.0	-3.16	6204834.0	194771184.05	3538
2014-09-15	31.06	32.03	31.06	31.6	0.74	2.4	3107546.0	98058915.4	1618
2014-09-14	30.0	31.41	30.0	30.86	0.75	2.49	1704323.0	52559377.15	965
2014-09-11	29.94	30.44	29.62	30.11	0.27	0.9	899560.0	27050925.9	579
2014-09-10	30.13	30.44	29.81	29.84	-0.4	-1.32	951010.0	28604763.1	599
2014-09-09	30.87	31.19	30.06	30.24	-0.66	-2.14	1151533.0	35201494.6	759
2014-09-08	30.81	31.41	30.69	30.9	0.11	0.36	1952568.0	60573686.25	1031
2014-09-07	30.87	31.25	30.56	30.79	-0.04	-0.13	1866685.0	57618329.6	1021
2014-09-04	30.31	31.12	29.94	30.83	0.67	2.22	3096976.0	94631065.6	1604
2014-09-03	29.06	30.75	29.06	30.16	1.24	4.29	4252746.0	127556223.9	2112
2014-09-02	27.69	29.25	27.5	28.92	1.34	4.86	4311579.0	123546498.7	2280
2014-09-01	27.31	28.69	27.0	27.58	0.56	2.07	4252818.0	118291546.7	2180
2014-08-31	26.19	27.19	26.19	27.02	0.93	3.56	1506315.0	40395127.2	831
2014-08-28	25.69	26.31	25.69	26.09	0.43	1.68	1030458.0	26870856.5	600
2014-08-27	25.75	25.87	25.5	25.66	-0.13	-0.5	641072.0	16431118.5	344
2014-08-26	25.75	25.94	25.63	25.79	0.21	0.82	535880.0	13812486.8	301
2014-08-25	25.69	26.0	25.44	25.58	-0.14	-0.54	990523.0	25391694.2	592
2014-08-24	26.0	26.12	25.63	25.72	-0.24	-0.92	694166.0	17940183.6	335
2014-08-21	26.19	26.5	25.87	25.96	-0.15	-0.57	687584.0	17920373.8	418
2014-08-20	26.63	26.69	26.06	26.11	-0.38	-1.43	649619.0	17099121.1	491
2014-08-19	26.31	27.0	26.31	26.49	0.35	1.34	1932600.0	51432848.8	1148
2014-08-18	25.56	26.25	25.56	26.14	0.58	2.27	1402118.0	36427213.9	899
2014-08-17	25.63	25.63	25.38	25.56	0.07	0.27	446482.0	11395840.5	257
2014-08-14	25.63	25.81	25.44	25.49	-0.1	-0.39	528469.0	13544550.3	384
2014-08-13	25.63	25.94	25.56	25.59	-0.05	-0.2	695816.0	17882431.7	526
2014-08-12	25.63	25.81	25.5	25.64	0.03	0.12	504734.0	12932631.1	436
2014-08-11	25.38	25.63	25.38	25.61	0.15	0.59	309080.0	7878772.3	276
2014-08-10	25.63	25.75	25.38	25.46	-0.1	-0.39	437606.0	11181661.5	357
2014-08-07	25.63	25.81	25.31	25.56	0.07	0.27	710997.0	18225026.7	512
2014-08-06	25.63	26.19	25.31	25.49	-0.12	-0.47	1433614.0	36747888.6	956
2014-08-05	26.19	26.19	25.5	25.61	-0.42	-1.61	632179.0	16242188.4	519
2014-08-04	26.63	26.63	25.94	26.03	-0.41	-1.55	875603.0	22958929.6	396
2014-08-03	26.38	26.75	26.06	26.44	0.11	0.42	706414.0	18584162.0	360
2014-07-24	26.31	26.44	25.94	26.33	-0.03	-0.11	420427.0	11042160.7	270
2014-07-23	25.87	26.44	25.44	26.36	0.56	2.17	1040875.0	27024154.6	567
2014-07-22	25.87	26.06	25.63	25.8	-0.14	-0.54	576138.0	14914973.7	276
2014-07-21	25.63	26.06	25.38	25.94	0.38	1.49	450542.0	11577077.4	327
2014-07-20	26.31	26.31	25.38	25.56	-1.44	-5.33	1090339.0	28091419.7	738
2014-07-17	26.88	27.19	26.38	27.0	0.17	0.63	805088.0	21642468.0	730
2014-07-16	26.25	27.25	26.12	26.83	0.68	2.6	1489814.0	39798082.5	1193
2014-07-15	25.19	26.63	25.13	26.15	1.05	4.18	1887509.0	49346013.8	1345
2014-07-14	25.0	25.38	24.87	25.1	0.13	0.52	383917.0	9638365.6	279
2014-07-13	25.0	25.13	24.38	24.97	-0.08	-0.32	299605.0	7449809.6	238
2014-07-10	25.19	25.38	25.0	25.05	-0.11	-0.44	284877.0	7160690.0	208
2014-07-09	25.13	25.38	25.0	25.16	-0.13	-0.51	246413.0	6214684.4	198
2014-07-08	25.25	25.69	25.13	25.29	-0.4	-1.56	446800.0	11337373.6	351
2014-07-07	25.87	25.94	25.56	25.69	-0.25	-0.96	281712.0	7265833.4	213
2014-07-06	25.94	26.19	25.75	25.94	0.07	0.27	237915.0	6180793.0	216
2014-07-03	26.12	26.25	25.75	25.87	-0.13	-0.5	277083.0	7204211.5	247
2014-07-02	25.56	26.44	25.56	26.0	0.08	0.31	414418.0	10825618.7	293
2014-07-01	25.63	26.12	25.06	25.92	0.39	1.53	395582.0	10189616.9	339
2014-06-30	25.63	26.69	25.19	25.53	-0.1	-0.39	728632.0	18982979.6	670
2014-06-29	25.5	26.06	25.38	25.63	-0.72	-2.73	489867.0	12629082.4	474
2014-06-26	27.06	27.19	26.12	26.35	-0.71	-2.62	1097744.0	29324556.0	782
2014-06-25	26.88	27.37	26.56	27.06	0.25	0.93	1267898.0	34275064.5	1169
2014-06-24	26.81	27.25	26.44	26.81	-0.13	-0.48	1047902.0	28053614.1	1081
2014-06-23	27.37	28.0	26.56	26.94	-0.32	-1.17	3033864.0	83054270.5	2492
2014-06-22	25.44	27.5	25.31	27.26	2.02	8.0	3586682.0	95188737.6	2625
2014-06-19	24.81	25.69	24.81	25.24	0.27	1.08	819971.0	20762627.4	580
2014-06-18	25.06	25.31	24.5	24.97	-0.16	-0.64	398610.0	9950806.2	376
2014-06-17	24.69	25.31	24.69	25.13	0.54	2.2	542598.0	13607334.3	439
2014-06-16	25.06	25.19	24.5	24.59	-0.54	-2.15	298224.0	7434003.8	260
2014-06-15	24.69	25.31	24.62	25.13	-0.03	-0.12	464120.0	11623450.2	328
2014-06-12	25.31	25.63	24.81	25.16	0.05	0.2	470701.0	11883701.3	374
2014-06-11	25.25	25.63	25.0	25.11	0.08	0.32	868123.0	21914076.4	764
2014-06-10	24.69	25.38	24.5	25.03	0.21	0.85	757550.0	18911796.5	418
2014-06-09	23.94	24.94	23.94	24.82	0.53	2.18	990008.0	24501215.1	433
2014-06-08	24.5	24.62	22.19	24.29	-0.06	-0.25	1068635.0	25557421.1	698
2014-06-05	23.75	25.13	23.5	24.35	0.57	2.4	1356229.0	33315196.4	984
2014-06-04	22.75	23.94	22.75	23.78	0.71	3.08	1338275.0	31492300.3	947
2014-06-03	23.75	23.88	23.0	23.07	-0.79	-3.31	881867.0	20564232.1	595
2014-06-02	24.06	24.13	23.75	23.86	-0.29	-1.2	374424.0	8955707.5	309
2014-06-01	24.62	24.62	24.0	24.15	-0.21	-0.86	396861.0	9593098.5	349
2014-05-29	24.38	24.94	24.0	24.36	-0.42	-1.69	489736.0	11961289.7	433
2014-05-28	24.87	25.13	24.5	24.78	-0.05	-0.2	445718.0	11087566.9	291
2014-05-27	24.87	25.19	24.75	24.83	0.05	0.2	617891.0	15408555.0	439
2014-05-26	24.13	25.31	24.13	24.78	0.74	3.08	1563909.0	39004345.8	1262
2014-05-25	23.13	24.19	23.13	24.04	-0.22	-0.91	564910.0	13485340.0	438
2014-05-22	24.13	24.62	24.13	24.26	-0.17	-0.7	666571.0	16202684.0	433
2014-05-21	24.56	24.81	24.19	24.43	-0.37	-1.49	938205.0	22988150.4	640
2014-05-20	24.69	25.13	24.56	24.8	0.04	0.16	727990.0	18052383.7	511
2014-05-19	25.69	25.69	24.38	24.76	-1.05	-4.07	1364616.0	34156797.8	853
2014-05-18	26.19	26.19	25.75	25.81	-0.11	-0.42	742634.0	19241203.8	491
2014-05-15	25.81	26.06	25.75	25.92	0.08	0.31	814504.0	21061616.9	433
2014-05-14	26.06	26.19	25.81	25.84	-0.17	-0.65	653669.0	16961561.4	479
2014-05-13	26.19	26.25	25.75	26.01	-0.02	-0.08	1059930.0	27531785.8	633
2014-05-12	26.0	26.38	25.81	26.03	0.0	0.0	1000501.0	26102291.6	634
2014-05-11	26.0	26.63	25.69	26.03	0.02	0.08	1295062.0	33920355.7	893
2014-05-08	25.63	26.38	25.56	26.01	0.61	2.4	1871861.0	48644393.4	1192
2014-05-07	25.19	25.63	25.0	25.4	0.23	0.91	1199731.0	30348902.3	834
2014-05-06	25.25	25.94	25.0	25.17	-0.07	-0.28	2370146.0	60375950.1	1601
2014-05-05	25.63	25.81	25.13	25.24	-0.37	-1.44	1302794.0	33099460.5	1086
2014-05-04	24.87	26.25	24.87	25.61	1.15	4.7	3876882.0	99357169.6	2664
2014-05-01	24.0	25.06	23.94	24.46	0.36	1.49	1817502.0	44634742.8	1261
2014-04-30	24.44	24.5	24.06	24.1	-0.34	-1.39	853682.0	20760685.8	366
2014-04-29	24.31	24.75	24.25	24.44	0.11	0.45	1292358.0	31559746.7	675
2014-04-28	24.44	24.44	23.88	24.33	-0.06	-0.25	1305966.0	31562030.9	856
2014-04-27	24.06	24.75	24.06	24.39	0.46	1.92	3220526.0	78660337.0	1214
2014-04-24	23.62	24.38	23.31	23.93	0.34	1.44	2700258.0	64604356.5	1681
2014-04-23	22.5	23.75	22.5	23.59	1.37	6.17	3277648.0	75342951.2	1746
2014-04-22	21.94	22.63	21.75	22.22	0.18	0.82	2392083.0	53116394.8	1678
2014-04-21	24.06	24.06	21.94	22.04	-2.29	-9.41	7614691.0	172545285.2	4402
2014-04-20	23.25	24.69	23.25	24.33	0.96	4.11	3561856.0	85136409.3	1920
2014-04-17	22.06	23.56	21.88	23.37	1.37	6.23	4927645.0	113067443.6	2090
2014-04-16	22.0	22.25	21.75	22.0	-0.03	-0.14	1698048.0	37317175.4	711
2014-04-15	21.88	22.31	21.75	22.03	-0.13	-0.59	2371128.0	52056377.8	1204
2014-04-14	22.12	23.44	21.69	22.16	-0.02	-0.09	4279170.0	97757547.4	1539
2014-04-13	21.63	22.63	21.31	22.18	0.49	2.26	3324027.0	73785827.7	1422
2014-04-10	21.31	22.37	21.12	21.69	0.63	2.99	3571112.0	77352576.7	1500
2014-04-09	21.19	21.75	20.5	21.06	-0.06	-0.28	3450720.0	72517285.3	1709
2014-04-08	21.88	21.88	21.06	21.12	-0.13	-0.61	3219922.0	68983831.3	1395
2014-04-07	20.38	21.38	20.25	21.25	0.87	4.27	4438592.0	92225086.6	1556
2014-04-06	20.5	20.81	20.13	20.38	0.19	0.94	4320462.0	88575163.0	1600
2014-04-03	19.31	20.44	19.06	20.19	0.94	4.88	6082315.0	120896188.2	2412
2014-04-02	18.37	19.62	18.25	19.25	0.94	5.13	6671896.0	125821641.6	2707
2014-04-01	18.19	18.63	18.06	18.31	0.18	0.99	2082390.0	38130381.3	600
2014-03-31	18.0	18.31	17.88	18.13	0.19	1.06	2342907.0	42453847.5	627
2014-03-30	17.81	18.19	17.75	17.94	0.19	1.07	1221763.0	21906377.6	357
2014-03-27	17.88	17.88	17.69	17.75	-0.13	-0.73	675718.0	12011947.9	184
2014-03-26	17.88	17.94	17.81	17.88	-0.06	-0.33	511626.0	9142135.9	210
2014-03-25	18.0	18.13	17.88	17.94	0.0	0.0	977597.0	17570943.5	330
2014-03-24	18.13	18.19	17.88	17.94	-0.19	-1.05	670496.0	12050407.1	247
2014-03-23	18.0	18.25	18.0	18.13	0.25	1.4	1378774.0	24990581.6	537
2014-03-20	17.88	18.25	17.69	17.88	0.0	0.0	1706170.0	30671310.6	634
2014-03-19	18.13	18.13	17.88	17.88	-0.25	-1.38	1322258.0	23741717.7	596
2014-03-18	17.63	18.13	17.63	18.13	0.57	3.25	2603416.0	46749063.8	1012
2014-03-17	17.63	17.75	17.56	17.56	0.06	0.34	578763.0	10207751.4	337
2014-03-16	17.5	17.88	17.44	17.5	0.0	0.0	1146712.0	20318272.4	544
2014-03-13	17.63	17.63	17.5	17.5	-0.13	-0.74	463162.0	8133757.7	238
2014-03-12	17.63	17.69	17.5	17.63	0.0	0.0	578802.0	10177256.7	277
2014-03-11	17.63	17.81	17.5	17.63	0.0	0.0	1132960.0	20017661.3	430
2014-03-10	17.75	17.75	17.5	17.63	-0.06	-0.34	1017262.0	17942691.9	420
2014-03-09	17.5	17.88	17.5	17.69	0.19	1.09	1188091.0	21021958.5	541
2014-03-06	17.56	17.56	17.38	17.5	0.0	0.0	485342.0	8465649.4	187
2014-03-05	17.69	17.69	17.25	17.5	-0.06	-0.34	763227.0	13343944.3	378
2014-03-04	17.5	17.63	17.5	17.56	0.12	0.69	462208.0	8122650.6	212
2014-03-03	17.44	17.56	17.38	17.44	-0.12	-0.68	707424.0	12360337.1	265
2014-03-02	17.75	17.75	17.5	17.56	-0.13	-0.73	646566.0	11408165.3	292
2014-02-27	17.75	17.88	17.69	17.69	-0.06	-0.34	566398.0	10057107.6	198
2014-02-26	17.69	17.88	17.69	17.75	0.06	0.34	680763.0	12119638.3	274
2014-02-25	17.81	17.88	17.69	17.69	-0.12	-0.67	558293.0	9910511.9	354
2014-02-24	17.94	17.94	17.75	17.81	-0.19	-1.06	1004907.0	17918065.1	518
2014-02-23	17.94	18.13	17.88	18.0	0.12	0.67	765637.0	13780191.9	374
2014-02-20	17.75	18.13	17.69	17.88	0.13	0.73	1076395.0	19301371.7	477
2014-02-19	17.94	18.06	17.75	17.75	-0.25	-1.39	898758.0	16108248.0	435
2014-02-18	18.13	18.25	17.75	18.0	-0.06	-0.33	1419821.0	25603912.6	633
2014-02-17	18.31	18.5	17.94	18.06	-0.19	-1.04	1885574.0	34217602.3	782
2014-02-16	17.69	18.75	17.63	18.25	0.62	3.52	4631262.0	84275792.5	1728
2014-02-13	17.75	17.81	17.56	17.63	-0.12	-0.68	510803.0	9035606.3	243
2014-02-12	17.69	17.94	17.63	17.75	0.12	0.68	933266.0	16573531.9	334
2014-02-11	17.75	17.81	17.56	17.63	-0.18	-1.01	561474.0	9931186.3	270
2014-02-10	17.88	17.88	17.63	17.81	0.0	0.0	963698.0	17095606.7	482
2014-02-09	17.75	18.0	17.69	17.81	0.12	0.68	1261002.0	22510656.5	626
2014-02-06	17.63	18.31	17.38	17.69	0.19	1.09	3787837.0	67517338.7	1724
2014-02-05	17.56	17.56	17.31	17.5	0.06	0.34	814406.0	14203639.3	419
2014-02-04	17.44	17.56	17.31	17.44	-0.06	-0.34	613875.0	10694821.8	324
2014-02-03	17.5	17.63	17.38	17.5	0.0	0.0	777851.0	13605929.6	391
2014-02-02	17.69	17.75	17.5	17.5	-0.25	-1.41	914709.0	16060573.6	410
2014-01-30	17.69	17.88	17.44	17.75	0.0	0.0	1045963.0	18458639.0	608
2014-01-29	18.06	18.31	17.69	17.75	-0.31	-1.72	1704995.0	30616941.3	867
2014-01-28	17.69	18.06	17.69	18.06	0.25	1.4	1200523.0	21443811.1	609
2014-01-27	18.44	18.5	17.75	17.81	-0.38	-2.09	2016970.0	36428796.6	1193
2014-01-26	17.81	18.63	17.56	18.19	0.5	2.83	4415880.0	80191512.5	2440
2014-01-23	17.31	17.81	17.31	17.69	0.5	2.91	2618443.0	45937746.6	1101
2014-01-22	16.88	17.63	16.69	17.19	0.25	1.48	4302821.0	73685854.0	1404
2014-01-21	16.69	17.0	16.69	16.94	0.31	1.86	1154901.0	19491757.2	452
2014-01-20	16.75	16.88	16.63	16.63	-0.06	-0.36	825707.0	13846661.0	402
2014-01-19	16.88	17.31	16.63	16.69	0.44	2.71	3519083.0	59526643.4	1672
2014-01-16	16.31	16.5	16.06	16.25	-0.06	-0.37	581018.0	9500098.3	260
2014-01-15	16.31	16.38	16.25	16.31	0.0	0.0	437880.0	7133128.3	147
2014-01-14	16.25	16.38	16.25	16.31	0.0	0.0	361958.0	5897256.9	146
2014-01-13	16.31	16.38	16.25	16.31	-0.07	-0.43	372602.0	6076481.5	196
2014-01-12	16.44	16.5	16.38	16.38	-0.06	-0.36	358517.0	5891215.6	159
2014-01-09	16.44	16.5	16.38	16.44	-0.06	-0.36	268232.0	4408660.7	147
2014-01-08	16.56	16.63	16.5	16.5	-0.06	-0.36	204746.0	3385424.1	112
2014-01-07	16.56	16.63	16.44	16.56	0.06	0.36	432205.0	7146178.0	208
2014-01-06	16.44	16.63	16.31	16.5	0.06	0.36	207474.0	3416301.1	154
2014-01-05	16.56	16.63	16.38	16.44	-0.19	-1.14	415790.0	6872879.0	201
2014-01-02	16.75	16.75	16.56	16.63	-0.12	-0.72	283370.0	4723445.2	173
2014-01-01	16.81	16.88	16.69	16.75	-0.06	-0.36	374110.0	6275729.6	133
2013-12-31	16.69	16.88	16.63	16.81	0.18	1.08	794064.0	13295495.7	262
2013-12-30	16.63	16.69	16.56	16.63	-0.06	-0.36	283006.0	4708400.3	133
2013-12-29	16.81	16.88	16.63	16.69	-0.06	-0.36	477738.0	7992294.9	178
2013-12-26	16.88	16.88	16.69	16.75	-0.06	-0.36	897216.0	15042324.0	225
2013-12-25	16.81	16.94	16.75	16.81	0.0	0.0	849283.0	14291201.0	258
2013-12-24	16.88	16.88	16.69	16.81	-0.07	-0.41	740670.0	12446779.4	201
2013-12-23	16.81	16.94	16.75	16.88	0.07	0.42	1407694.0	23734040.6	452
2013-12-22	16.56	17.12	16.56	16.81	0.25	1.51	2627832.0	44133014.6	853
2013-12-19	16.69	16.81	16.44	16.56	-0.13	-0.78	975544.0	16195903.9	429
2013-12-18	16.56	16.81	16.5	16.69	0.19	1.15	1506678.0	25089282.4	616
2013-12-17	16.88	16.88	16.44	16.5	-0.38	-2.25	2178979.0	36218244.3	678
2013-12-16	16.63	16.94	16.5	16.88	0.25	1.5	1427891.0	23908110.2	721
2013-12-15	16.25	16.75	16.25	16.63	0.38	2.34	1465270.0	24194411.7	558
2013-12-12	16.25	16.44	16.19	16.25	0.06	0.37	1001506.0	16303929.3	546
2013-12-11	15.87	16.38	15.87	16.19	0.25	1.57	1066589.0	17249584.6	467
2013-12-10	16.0	16.13	15.87	15.94	-0.06	-0.38	334643.0	5351456.9	127
2013-12-09	16.0	16.13	15.87	16.0	0.0	0.0	269792.0	4319355.7	130
2013-12-08	16.13	16.13	16.0	16.0	0.06	0.38	222088.0	3562939.1	136
2013-12-05	15.75	16.31	15.69	15.94	0.19	1.21	539630.0	8622304.3	316
2013-12-04	15.63	15.81	15.63	15.75	-0.06	-0.38	203690.0	3203423.0	132
2013-12-03	16.0	16.06	15.81	15.81	-0.19	-1.19	172086.0	2740641.3	110
2013-12-02	16.0	16.19	15.94	16.0	0.0	0.0	265062.0	4245725.3	113
2013-12-01	15.94	16.25	15.81	16.0	0.06	0.38	505173.0	8111237.9	230
2013-11-28	15.94	16.0	15.87	15.94	-0.06	-0.38	338829.0	5402037.7	150
2013-11-27	16.06	16.13	15.75	16.0	0.0	0.0	315122.0	5039615.0	173
2013-11-26	16.06	16.25	16.0	16.0	-0.19	-1.17	544342.0	8770293.5	154
2013-11-25	16.13	16.25	16.06	16.19	0.0	0.0	330854.0	5340133.7	195
2013-11-24	16.31	16.31	16.13	16.19	-0.06	-0.37	596173.0	9683387.1	201
2013-11-21	16.44	16.44	16.25	16.25	-0.13	-0.79	539394.0	8809272.1	221
2013-11-20	16.25	16.5	16.19	16.38	0.13	0.8	960296.0	15737669.9	361
2013-11-19	16.31	16.31	16.06	16.25	-0.13	-0.79	496626.0	8069290.9	200
2013-11-18	16.31	16.56	16.31	16.38	0.0	0.0	719445.0	11810603.3	250
2013-11-17	16.0	16.44	16.0	16.38	0.38	2.38	972286.0	15825632.5	310
2013-11-14	16.06	16.19	16.0	16.0	-0.13	-0.81	691898.0	11137831.8	222
2013-11-13	16.31	16.38	16.06	16.13	-0.25	-1.53	1448051.0	23392054.7	381
2013-11-12	16.31	16.38	16.25	16.38	0.07	0.43	575680.0	9399267.6	178
2013-11-11	16.25	16.5	16.25	16.31	0.0	0.0	622442.0	10209643.1	248
2013-11-10	16.5	16.5	16.25	16.31	-0.07	-0.43	705131.0	11535667.0	277
2013-11-07	16.44	16.5	16.38	16.38	-0.06	-0.36	697405.0	11472332.9	305
2013-11-06	16.31	16.44	16.25	16.44	0.13	0.8	609613.0	9963176.3	267
2013-11-05	16.31	16.63	16.25	16.31	0.06	0.37	1621480.0	26534079.5	470
2013-11-04	16.25	16.56	16.19	16.25	-0.06	-0.37	542568.0	8897751.2	325
2013-11-03	16.25	16.38	16.13	16.31	0.12	0.74	663376.0	10773190.5	287
2013-10-31	15.94	16.63	15.87	16.19	0.19	1.19	2315206.0	37773763.3	894
2013-10-30	16.13	16.13	15.87	16.0	0.0	0.0	340069.0	5435152.8	169
2013-10-29	16.13	16.13	15.94	16.0	-0.06	-0.37	564141.0	9011696.4	295
2013-10-28	16.13	16.44	15.87	16.06	-0.07	-0.43	2343978.0	37922483.6	761
2013-10-27	15.81	16.19	15.81	16.13	0.6	3.86	2335128.0	37322919.8	1009
2013-10-24	15.47	15.59	15.44	15.53	0.03	0.19	195874.0	3041962.8	108
2013-10-23	15.44	15.56	15.38	15.5	0.03	0.19	696038.0	10779014.95	233
2013-10-22	15.34	15.53	15.28	15.47	0.09	0.59	567957.0	8751626.9	244
2013-10-21	15.28	15.44	15.19	15.38	0.04	0.26	453286.0	6954888.75	198
2013-10-20	15.44	15.5	15.25	15.34	0.34	2.27	557178.0	8558240.2	278
2013-10-10	14.94	15.09	14.69	15.0	0.06	0.4	289408.0	4331588.95	185
2013-10-09	14.81	15.03	14.75	14.94	0.13	0.88	408390.0	6092442.15	297
2013-10-08	14.72	15.41	14.69	14.81	0.06	0.41	893571.0	13456858.65	528
2013-10-07	14.94	14.97	14.69	14.75	-0.25	-1.67	178851.0	2656135.05	152
2013-10-06	15.06	15.06	14.53	15.0	0.0	0.0	409514.0	6107430.9	171
2013-10-03	15.12	15.19	15.0	15.0	-0.22	-1.45	261493.0	3945573.9	127
2013-10-02	15.22	15.25	15.09	15.22	0.06	0.4	222645.0	3378454.95	115
2013-10-01	15.16	15.28	14.94	15.16	-0.03	-0.2	364133.0	5522624.95	179
2013-09-30	15.16	15.22	15.09	15.19	0.03	0.2	235667.0	3571223.6	162
2013-09-29	15.16	15.28	15.16	15.16	-0.12	-0.79	309970.0	4709017.65	169
2013-09-26	15.31	15.47	15.16	15.28	0.03	0.2	2063448.0	31608470.2	561
2013-09-25	15.19	15.38	15.16	15.25	0.03	0.2	968309.0	14788542.15	321
2013-09-24	15.06	15.34	15.0	15.22	0.1	0.66	1207301.0	18351243.15	516
2013-09-19	15.22	15.28	14.97	15.12	0.06	0.4	1032840.0	15621247.9	387
2013-09-18	14.97	15.16	14.91	15.06	0.12	0.8	1522282.0	22928763.8	528
2013-09-17	15.0	15.0	14.78	14.94	-0.06	-0.4	667304.0	9956462.5	305
2013-09-16	14.88	15.06	14.81	15.0	0.25	1.69	596682.0	8915540.4	295
2013-09-15	14.34	14.88	14.34	14.75	0.62	4.39	702437.0	10176193.9	315
2013-09-12	14.0	14.31	14.0	14.13	0.1	0.71	883339.0	12505144.75	313
2013-09-11	14.25	14.25	14.03	14.03	-0.19	-1.34	786120.0	11080500.6	318
2013-09-10	14.13	14.31	13.94	14.22	0.5	3.64	1454570.0	20561193.75	521
2013-09-09	13.75	13.75	13.56	13.72	-0.12	-0.87	382253.0	5231956.65	234
2013-09-08	14.06	14.06	13.78	13.84	0.03	0.22	475592.0	6628448.4	228
2013-09-05	14.28	14.38	13.47	13.81	-0.47	-3.29	847667.0	11855220.2	470
2013-09-04	14.19	14.44	14.19	14.28	-0.1	-0.7	480058.0	6867569.7	235
2013-09-03	14.88	14.91	14.34	14.38	-0.5	-3.36	712712.0	10378315.7	299
2013-09-02	14.81	15.0	14.75	14.88	0.1	0.68	1571296.0	23358675.5	529
2013-09-01	14.69	14.88	14.59	14.78	0.22	1.51	1654986.0	24358970.6	628
2013-08-29	14.66	15.0	14.53	14.56	-0.06	-0.41	743014.0	10895774.9	370
2013-08-28	14.69	14.97	14.25	14.62	0.0	0.0	566648.0	8269247.6	325
2013-08-27	15.19	15.19	14.31	14.62	-0.66	-4.32	854171.0	12450643.2	446
2013-08-26	15.47	15.47	15.25	15.28	-0.19	-1.23	496405.0	7609072.7	232
2013-08-25	15.69	15.81	15.47	15.47	-0.34	-2.15	884171.0	13793244.0	371
2013-08-22	15.81	15.87	15.75	15.81	-0.06	-0.38	352490.0	5574814.7	169
2013-08-21	15.87	15.94	15.81	15.87	0.0	0.0	575762.0	9143782.1	160
2013-08-20	15.94	16.0	15.87	15.87	-0.19	-1.18	348341.0	5559241.4	183
2013-08-19	16.0	16.13	15.87	16.06	0.06	0.38	700886.0	11196159.0	269
2013-08-18	15.94	16.0	15.87	16.0	0.06	0.38	702539.0	11203112.2	276
2013-08-15	15.75	16.0	15.69	15.94	0.19	1.21	1294592.0	20537910.5	313
2013-08-14	15.75	15.81	15.59	15.75	0.0	0.0	627576.0	9852456.95	200
2013-08-13	15.75	15.94	15.59	15.75	0.12	0.77	670600.0	10530126.6	292
2013-08-05	15.34	15.75	15.34	15.63	0.25	1.63	1331458.0	20754112.05	370
2013-08-04	15.28	15.41	15.19	15.38	0.1	0.65	466122.0	7134615.55	220
2013-08-01	15.25	15.34	15.19	15.28	0.0	0.0	677672.0	10361566.85	320
2013-07-31	15.25	15.28	15.16	15.28	0.03	0.2	436386.0	6641455.7	148
2013-07-30	15.28	15.34	15.16	15.25	0.0	0.0	619534.0	9447408.2	198
2013-07-29	15.16	15.25	15.16	15.25	0.09	0.59	335413.0	5105029.2	152
2013-07-28	15.28	15.31	15.16	15.16	-0.12	-0.79	395059.0	6012707.85	157
2013-07-25	15.19	15.28	15.19	15.28	-0.03	-0.2	156765.0	2391168.1	89
2013-07-24	15.41	15.41	15.25	15.31	-0.03	-0.2	484130.0	7404860.55	208
2013-07-23	15.44	15.47	15.31	15.34	-0.07	-0.45	442470.0	6796821.5	225
2013-07-22	15.44	15.56	15.34	15.41	0.07	0.46	467576.0	7219535.3	258
2013-07-21	15.25	15.41	15.16	15.34	0.37	2.47	1151566.0	17575152.25	513
2013-07-18	14.94	15.0	14.88	14.97	-0.03	-0.2	333970.0	4991000.95	153
2013-07-17	15.0	15.0	14.94	15.0	0.0	0.0	306659.0	4594343.95	124
2013-07-16	15.03	15.03	14.97	15.0	0.0	0.0	262018.0	3930633.25	154
2013-07-15	14.97	15.06	14.94	15.0	0.0	0.0	237534.0	3563217.15	131
2013-07-14	15.0	15.03	14.97	15.0	0.0	0.0	304198.0	4561814.9	181
2013-07-11	15.19	15.22	14.97	15.0	-0.06	-0.4	909634.0	13704253.8	403
2013-07-10	15.0	15.25	14.94	15.06	0.06	0.4	894090.0	13521510.6	415
2013-07-09	15.06	15.12	14.97	15.0	0.0	0.0	414355.0	6234625.65	221
2013-07-08	15.06	15.16	14.97	15.0	0.0	0.0	949419.0	14277313.1	496
2013-07-07	15.0	15.09	14.94	15.0	0.03	0.2	756080.0	11355529.4	361
2013-07-04	14.94	15.06	14.94	14.97	0.06	0.4	445253.0	6670029.85	244
2013-07-03	15.0	15.0	14.84	14.91	-0.09	-0.6	357917.0	5339116.25	174
2013-07-02	14.97	15.09	14.94	15.0	0.03	0.2	321296.0	4821549.25	203
2013-07-01	14.94	15.0	14.94	14.97	0.09	0.6	697267.0	10476124.35	167
2013-06-30	14.84	15.09	14.81	14.88	0.0	0.0	268002.0	3991512.15	237
2013-06-26	15.06	15.12	14.88	14.88	-0.15	-1.0	440958.0	6632609.7	283
2013-06-25	15.16	15.19	15.03	15.03	-0.13	-0.86	786261.0	11871364.25	293
2013-06-24	15.19	15.28	15.06	15.16	-0.06	-0.39	639434.0	9695918.5	385
2013-06-23	15.16	15.28	15.12	15.22	0.13	0.86	689878.0	10501566.35	358
2013-06-22	14.75	15.31	14.25	15.09	-0.03	-0.2	708994.0	10683587.4	436
2013-06-19	15.19	15.28	15.0	15.12	0.03	0.2	829749.0	12556017.75	545
2013-06-18	14.75	15.47	14.72	15.09	0.43	2.93	2393603.0	36205822.4	1130
2013-06-17	14.28	14.75	14.22	14.66	0.41	2.88	1295078.0	18828875.45	579
2013-06-16	14.16	14.5	14.06	14.25	0.09	0.64	488230.0	6980191.6	335
2013-06-15	15.31	15.31	14.06	14.16	-1.37	-8.82	557888.0	8218070.55	458
2013-06-12	15.44	15.63	15.38	15.53	0.19	1.24	568427.0	8815289.95	365
2013-06-11	15.41	15.41	15.31	15.34	-0.07	-0.45	267811.0	4113390.55	196
2013-06-10	15.53	15.56	15.38	15.41	-0.15	-0.96	249850.0	3861634.45	217
2013-06-09	15.59	15.59	15.5	15.56	0.0	0.0	416635.0	6474765.85	233
2013-06-08	15.5	15.81	15.38	15.56	0.06	0.39	1014917.0	15813607.15	472
2013-06-05	15.41	15.63	15.22	15.5	0.12	0.78	520726.0	8030519.6	324
2013-06-04	15.59	15.63	15.38	15.38	-0.25	-1.6	508104.0	7868534.3	315
2013-06-03	15.38	15.94	15.31	15.63	0.25	1.63	1544622.0	24191395.35	810
2013-06-02	15.25	15.38	15.19	15.38	0.13	0.85	287536.0	4389058.9	241
2013-06-01	15.19	15.38	15.03	15.25	0.0	0.0	375869.0	5709942.7	311
2013-05-29	15.5	15.5	15.22	15.25	-0.22	-1.42	426222.0	6539194.1	369
2013-05-28	15.44	15.53	15.44	15.47	0.06	0.39	529218.0	8192015.5	344
2013-05-27	15.53	15.56	15.41	15.41	-0.12	-0.77	513346.0	7937398.9	376
2013-05-26	15.69	15.81	15.5	15.53	-0.16	-1.02	784632.0	12269908.95	446
2013-05-25	15.63	15.81	15.38	15.69	-0.18	-1.13	693827.0	10869824.15	473
2013-05-22	16.0	16.06	15.81	15.87	-0.13	-0.81	1158178.0	18401089.6	637
2013-05-21	16.06	16.19	15.94	16.0	0.0	0.0	796154.0	12756015.3	512
2013-05-20	16.06	16.19	15.75	16.0	0.0	0.0	1131472.0	18105085.4	657
2013-05-19	16.0	16.13	15.75	16.0	0.13	0.82	1111029.0	17732624.1	635
2013-05-18	15.63	16.0	15.31	15.87	0.43	2.78	1096520.0	17224759.45	813
2013-05-15	15.53	15.53	14.47	15.44	-0.19	-1.22	968090.0	14441741.3	704
2013-05-14	16.06	16.5	15.47	15.63	-0.5	-3.1	1306792.0	20904893.4	854
2013-05-13	16.44	16.44	15.38	16.13	-0.5	-3.01	1042304.0	16782016.5	762
2013-05-12	17.0	17.0	16.5	16.63	-0.37	-2.18	862770.0	14443035.9	580
2013-05-11	17.12	17.19	16.94	17.0	-0.12	-0.7	559021.0	9528841.9	465
2013-05-08	17.31	17.31	17.06	17.12	-0.07	-0.41	683643.0	11748018.4	497
2013-05-07	17.0	17.5	16.88	17.19	0.0	0.0	2667472.0	45913645.4	1491
2013-05-06	17.12	17.75	17.12	17.19	0.07	0.41	3807090.0	66506222.0	2271
2013-05-05	17.31	17.31	17.12	17.12	-0.19	-1.1	935150.0	16096002.2	500
2013-05-04	17.25	17.38	17.19	17.31	0.19	1.11	879992.0	15220755.4	451
2013-05-01	17.38	17.44	17.12	17.12	-0.13	-0.75	1218093.0	21084649.4	673
2013-04-30	17.19	17.38	17.19	17.25	0.13	0.76	1037565.0	17922185.9	477
2013-04-29	17.0	17.38	17.0	17.12	0.12	0.71	1134901.0	19546598.1	564
2013-04-28	17.06	17.12	16.94	17.0	-0.12	-0.7	548686.0	9347960.6	317
2013-04-27	16.94	17.12	16.88	17.12	0.06	0.35	692002.0	11787708.3	404
2013-04-24	17.25	17.31	16.88	17.06	-0.13	-0.76	1000446.0	17144566.7	451
2013-04-23	17.38	17.38	17.12	17.19	-0.19	-1.09	846272.0	14584746.5	480
2013-04-22	17.25	17.5	17.19	17.38	0.26	1.52	1466998.0	25419019.8	778
2013-04-21	16.94	17.38	16.88	17.12	0.43	2.58	2321930.0	39820182.3	1076
2013-04-20	16.63	16.88	16.56	16.69	0.06	0.36	456074.0	7622752.4	291
2013-04-17	16.94	17.0	16.25	16.63	-0.31	-1.83	938856.0	15692260.4	617
2013-04-16	16.88	16.94	16.81	16.94	-0.18	-1.05	917173.0	15488462.0	552
2013-04-15	17.12	17.19	17.0	17.12	0.06	0.35	1270568.0	21744697.3	637
2013-04-14	16.94	17.19	16.88	17.06	0.12	0.71	1583008.0	27011836.9	751
2013-04-13	16.94	17.12	16.81	16.94	0.06	0.36	784552.0	13297512.4	387
2013-04-10	16.88	16.88	16.69	16.88	0.0	0.0	686637.0	11540132.4	408
2013-04-09	17.0	17.12	16.88	16.88	-0.12	-0.71	942037.0	15987915.3	497
2013-04-08	16.88	17.12	16.88	17.0	0.12	0.71	745474.0	12675779.0	392
2013-04-07	16.75	17.12	16.75	16.88	0.07	0.42	865973.0	14665667.9	446
2013-04-06	17.0	17.06	16.69	16.81	-0.31	-1.81	1014728.0	17124431.2	658
2013-04-03	17.25	17.31	17.06	17.12	-0.07	-0.41	864442.0	14803824.6	459
2013-04-02	17.12	17.19	17.06	17.19	0.13	0.76	611054.0	10478432.6	337
2013-04-01	17.12	17.38	17.06	17.06	-0.13	-0.76	892317.0	15324308.0	537
2013-03-31	17.38	17.38	17.06	17.19	-0.19	-1.09	1177472.0	20280192.3	592
2013-03-30	17.38	17.88	17.06	17.38	0.07	0.4	3160448.0	55188376.3	1358
2013-03-27	17.31	17.94	17.12	17.31	0.06	0.35	2942370.0	51479717.2	1646
2013-03-26	16.94	17.38	16.81	17.25	0.31	1.83	1578544.0	27115831.3	835
2013-03-25	17.19	17.19	16.88	16.94	-0.18	-1.05	1078394.0	18376414.1	600
2013-03-24	17.19	17.44	17.12	17.12	0.0	0.0	1802682.0	31173623.7	952
2013-03-23	16.88	17.25	16.88	17.12	0.31	1.84	1417141.0	24129856.1	840
2013-03-20	16.5	17.38	16.44	16.81	0.25	1.51	3889598.0	65909538.5	2066
2013-03-19	16.75	16.75	16.38	16.56	-0.07	-0.42	1842314.0	30578020.2	1111
2013-03-18	17.69	17.75	16.56	16.63	-1.25	-6.99	5287234.0	90004802.9	2936
2013-03-17	16.31	17.88	16.31	17.88	1.57	9.63	4724750.0	80922385.8	2031
2013-03-16	16.25	16.44	16.13	16.31	0.12	0.74	765152.0	12448530.0	409
2013-03-13	15.81	16.25	15.5	16.19	0.32	2.02	1018302.0	16319955.6	499
2013-03-12	16.31	16.44	15.87	15.87	-0.57	-3.47	1047368.0	17000379.0	557
2013-03-11	16.38	16.63	16.19	16.44	0.06	0.37	1498509.0	24606212.1	660
2013-03-10	16.13	16.38	16.0	16.38	0.25	1.55	1323309.0	21412817.7	611
2013-03-09	16.0	16.25	15.87	16.13	0.26	1.64	2113493.0	34003856.7	1017
2013-03-06	16.13	16.13	15.87	15.87	-0.26	-1.61	1722048.0	27514335.5	1021
2013-03-05	16.31	16.38	16.0	16.13	-0.31	-1.89	1629464.0	26302396.6	911
2013-03-04	17.12	17.25	16.38	16.44	-0.81	-4.7	3110386.0	52118379.0	1858
2013-03-03	16.63	17.31	16.63	17.25	1.44	9.11	6753206.0	114537718.9	3615
2013-03-02	15.87	15.87	15.63	15.81	0.06	0.38	567130.0	8929893.1	325
2013-02-27	15.63	15.75	15.56	15.75	0.16	1.03	385898.0	6049221.9	228
2013-02-26	15.75	15.94	15.59	15.59	-0.16	-1.02	634229.0	10021781.1	362
2013-02-25	15.41	15.87	15.34	15.75	0.34	2.21	942202.0	14815237.9	574
2013-02-24	15.63	15.75	15.41	15.41	-0.34	-2.16	380032.0	5919891.4	296
2013-02-23	15.81	15.94	15.63	15.75	-0.12	-0.76	803238.0	12680667.3	418
2013-02-20	16.13	16.13	15.69	15.87	-0.26	-1.61	1668072.0	26561033.1	636
2013-02-19	16.13	16.31	15.87	16.13	0.0	0.0	1527686.0	24573491.0	700
2013-02-18	15.87	16.13	15.69	16.13	0.38	2.41	1225890.0	19487751.5	594
2013-02-17	15.87	15.87	15.59	15.75	-0.12	-0.76	673722.0	10621300.1	330
2013-02-16	15.44	15.87	15.44	15.87	0.37	2.39	1035501.0	16227884.3	514
2013-02-13	15.31	15.56	15.31	15.5	0.16	1.04	643472.0	9912907.6	365
2013-02-12	15.5	15.5	15.25	15.34	-0.22	-1.41	364018.0	5588876.3	231
2013-02-11	15.59	15.75	15.41	15.56	0.0	0.0	414158.0	6462274.6	260
2013-02-10	15.31	15.87	15.25	15.56	0.06	0.39	516741.0	8076393.4	346
2013-02-09	15.63	15.75	15.34	15.5	-0.09	-0.58	403354.0	6278630.8	294
2013-02-06	16.06	16.06	15.56	15.59	-0.28	-1.76	609869.0	9651878.5	373
2013-02-05	15.81	16.25	15.69	15.87	-0.13	-0.81	980766.0	15654411.4	516
2013-02-04	16.5	16.5	16.0	16.0	-0.44	-2.68	1222368.0	19821553.4	593
2013-02-03	16.31	16.63	16.19	16.44	0.19	1.17	2299496.0	37721379.1	880
2013-02-02	15.87	16.38	15.69	16.25	0.5	3.17	2219770.0	35847116.6	919
2013-01-30	15.81	15.94	15.69	15.75	0.0	0.0	569376.0	9007130.7	334
2013-01-29	15.87	15.87	15.69	15.75	-0.12	-0.76	430352.0	6793653.1	257
2013-01-28	15.75	15.94	15.75	15.87	0.06	0.38	487333.0	7734475.5	376
2013-01-27	15.75	15.87	15.63	15.81	0.0	0.0	520962.0	8204748.7	302
2013-01-26	16.06	16.06	15.75	15.81	-0.19	-1.19	388157.0	6160202.7	307
2013-01-23	15.94	16.06	15.75	16.0	-0.06	-0.37	363981.0	5805624.6	298
2013-01-22	16.13	16.13	16.0	16.06	-0.07	-0.43	438088.0	7044771.8	241
2013-01-21	16.19	16.56	16.06	16.13	0.0	0.0	1623718.0	26380315.1	689
2013-01-20	16.13	16.19	16.06	16.13	-0.12	-0.74	660514.0	10645427.3	319
2013-01-19	16.13	16.31	16.13	16.25	0.12	0.74	478488.0	7745005.2	276
2013-01-16	16.13	16.38	16.13	16.13	0.0	0.0	383354.0	6195391.5	319
2013-01-15	16.13	16.56	16.0	16.13	0.0	0.0	1237336.0	20098847.8	753
2013-01-14	16.31	16.38	16.06	16.13	-0.18	-1.1	369206.0	5975323.0	322
2013-01-13	16.13	16.38	16.0	16.31	0.12	0.74	492242.0	7943482.1	372
2013-01-12	16.38	16.44	16.13	16.19	-0.19	-1.16	790806.0	12886843.6	467
2013-01-09	16.5	16.56	16.38	16.38	-0.25	-1.5	598288.0	9835667.4	423
2013-01-08	16.88	17.0	16.38	16.63	-0.37	-2.18	1358989.0	22633662.4	858
2013-01-07	16.63	17.38	16.63	17.0	0.44	2.66	5047696.0	85722120.2	2448
2013-01-06	16.31	16.69	16.25	16.56	0.18	1.1	1354840.0	22287998.6	676
2013-01-05	16.5	16.63	16.19	16.38	0.0	0.0	1377406.0	22574142.2	583
2013-01-02	16.5	16.56	16.38	16.38	0.07	0.43	906826.0	14910565.0	631
2013-01-01	16.38	16.88	16.19	16.31	0.18	1.12	2732509.0	45101718.2	1411
2012-12-31	16.44	16.5	16.0	16.13	-0.31	-1.89	1834658.0	29793870.7	866
2012-12-30	17.0	17.0	16.38	16.44	-0.44	-2.61	1972829.0	32718754.1	961
2012-12-29	17.5	17.63	16.81	16.88	-0.5	-2.88	1781530.0	30571919.5	1091
2012-12-26	17.88	18.5	17.38	17.38	-0.18	-1.03	4359094.0	78028422.3	2677
2012-12-25	16.31	17.81	16.25	17.56	1.31	8.06	5470341.0	94079867.2	2393
2012-12-24	16.63	16.69	16.25	16.25	-0.56	-3.33	950754.0	15746723.4	496
2012-12-23	17.0	17.0	16.56	16.81	-0.19	-1.12	809392.0	13599955.4	438
2012-12-22	16.81	17.0	16.56	17.0	0.12	0.71	744190.0	12521169.6	432
2012-12-19	17.06	17.06	16.75	16.88	-0.18	-1.06	796864.0	13454572.9	440
2012-12-18	17.12	17.38	16.88	17.06	0.0	0.0	1911670.0	32728734.5	941
2012-12-17	17.0	17.12	16.94	17.06	0.12	0.71	925840.0	15740418.8	475
2012-12-16	16.88	17.25	16.75	16.94	0.06	0.36	1737728.0	29642883.1	845
2012-12-15	16.88	17.06	16.75	16.88	0.0	0.0	970318.0	16422036.8	495
2012-12-12	16.75	16.88	16.5	16.88	0.13	0.78	1135016.0	19013169.2	579
2012-12-11	16.75	16.88	16.69	16.75	0.06	0.36	808664.0	13570920.7	455
2012-12-10	17.38	17.5	16.69	16.69	-0.56	-3.25	2308918.0	39259488.7	1016
2012-12-09	17.5	17.5	17.12	17.25	0.0	0.0	1626565.0	28178475.4	776
2012-12-08	17.12	17.31	16.88	17.25	0.37	2.19	2660973.0	45414797.6	1182
2012-12-05	16.75	17.12	16.56	16.88	0.19	1.14	1562896.0	26433846.2	833
2012-12-04	16.75	16.88	16.69	16.69	-0.12	-0.71	721726.0	12088637.9	458
2012-12-03	17.0	17.12	16.63	16.81	-0.19	-1.12	2285357.0	38549305.1	985
2012-12-02	17.31	17.31	16.88	17.0	-0.25	-1.45	1157749.0	19765701.1	627
2012-12-01	17.06	17.38	17.06	17.25	0.5	2.99	1325130.0	22819124.2	606
2012-11-28	16.81	17.38	16.63	16.75	0.25	1.52	1759398.0	29787387.9	1039
2012-11-27	15.56	17.25	15.25	16.5	0.81	5.16	4847925.0	80908901.1	2093
2012-11-26	16.13	16.13	14.56	15.69	-0.18	-1.13	1316917.0	20084205.8	681
2012-11-25	17.38	17.38	15.81	15.87	-1.51	-8.69	1521214.0	25084213.2	724
2012-11-24	17.38	17.75	17.25	17.38	0.26	1.52	1219080.0	21339972.1	491
2012-11-21	17.31	17.63	17.06	17.12	-0.26	-1.5	1032944.0	17934494.8	483
2012-11-20	17.31	17.56	16.88	17.38	0.19	1.11	1168750.0	20201121.1	504
2012-11-19	17.5	17.81	16.56	17.19	-0.31	-1.77	2028352.0	35212897.7	755
2012-11-18	17.75	17.88	17.38	17.5	-0.19	-1.07	1168213.0	20604122.5	521
2012-11-17	17.19	17.75	17.12	17.69	0.31	1.78	1182062.0	20757627.5	558
2012-11-14	17.75	17.75	17.0	17.38	-0.25	-1.42	1166237.0	20371907.2	509
2012-11-13	17.88	17.88	17.38	17.63	-0.25	-1.4	2262061.0	39902883.2	984
2012-11-12	17.12	18.19	17.12	17.88	0.76	4.44	4914016.0	87656983.0	2150
2012-11-11	17.25	17.38	17.06	17.12	0.06	0.35	1996976.0	34327796.9	699
2012-11-10	17.19	17.38	16.81	17.06	-0.19	-1.1	1502360.0	25811578.1	626
2012-11-07	17.38	17.5	17.19	17.25	0.0	0.0	1230058.0	21322544.0	542
2012-11-06	17.44	17.44	17.25	17.25	-0.06	-0.35	963944.0	16719732.3	492
2012-11-05	17.25	17.63	17.12	17.31	0.19	1.11	2179454.0	37801104.6	896
2012-11-04	16.94	17.31	16.88	17.12	0.24	1.42	1644926.0	28146767.5	704
2012-11-03	16.63	17.0	16.56	16.88	0.32	1.93	1376630.0	23068701.0	615
2012-10-24	16.31	16.75	16.25	16.56	0.0	0.0	853478.0	14126066.1	572
2012-10-23	16.69	16.81	16.5	16.56	-0.19	-1.13	801920.0	13362810.5	513
2012-10-22	16.75	17.06	16.5	16.75	0.06	0.36	2642134.0	44340509.0	1216
2012-10-21	17.69	17.69	16.69	16.69	-0.94	-5.33	3177470.0	54132132.8	1504
2012-10-20	17.5	17.81	17.25	17.63	-0.25	-1.4	1325040.0	23345441.4	795
2012-10-17	17.94	18.13	17.75	17.88	0.0	0.0	1952878.0	35091350.5	906
2012-10-16	17.88	18.19	17.69	17.88	-0.06	-0.33	1868186.0	33516069.1	968
2012-10-15	17.5	18.37	17.31	17.94	0.5	2.87	3357958.0	60450608.7	1850
2012-10-14	17.56	17.69	16.94	17.44	0.06	0.35	1661424.0	28843194.2	1066
2012-10-13	17.38	18.13	16.63	17.38	0.0	0.0	4285318.0	75730293.8	2323
2012-10-10	17.19	17.94	17.19	17.38	0.26	1.52	4536874.0	79681180.8	2237
2012-10-09	16.31	17.56	16.31	17.12	0.74	4.52	7171840.0	122298515.7	2791
2012-10-08	16.5	16.63	16.13	16.38	0.0	0.0	2104230.0	34572626.3	1029
2012-10-07	16.94	17.0	16.19	16.38	-0.74	-4.32	6105533.0	100397671.2	1993
2012-10-06	17.0	17.63	16.88	17.12	0.24	1.42	4854504.0	83811567.7	1979
2012-10-03	17.0	17.38	16.63	16.88	0.0	0.0	7573402.0	128409224.9	2828
2012-10-02	15.56	16.88	15.41	16.88	1.47	9.54	12282370.0	204537669.8	3210
2012-10-01	15.44	15.69	15.34	15.41	0.0	0.0	817794.0	12698658.9	541
2012-09-30	15.75	15.81	14.94	15.41	-0.28	-1.78	1344526.0	20746658.7	732
2012-09-29	16.0	16.25	15.25	15.69	-0.25	-1.57	1219898.0	19487250.0	550
2012-09-26	16.63	16.69	15.5	15.94	-0.81	-4.84	1356234.0	22225998.2	727
2012-09-25	16.88	16.88	16.5	16.75	0.0	0.0	1375272.0	22903069.3	717
2012-09-24	16.88	16.94	16.56	16.75	0.0	0.0	1922606.0	32253295.5	981
2012-09-22	16.38	16.94	16.38	16.75	0.19	1.15	1408206.0	23527201.2	805
2012-09-19	16.69	16.94	16.38	16.56	-0.13	-0.78	1145578.0	19135336.2	698
2012-09-18	16.75	16.88	16.63	16.69	-0.19	-1.13	1052214.0	17579995.6	578
2012-09-17	17.0	17.31	16.75	16.88	-0.12	-0.71	2759373.0	46906221.5	1076
2012-09-16	16.63	17.44	16.63	17.0	0.37	2.22	6273058.0	106957511.6	2243
2012-09-15	16.56	16.63	16.44	16.63	0.25	1.53	1283070.0	21244454.6	551
2012-09-12	16.5	16.63	16.38	16.38	-0.06	-0.36	1044797.0	17225162.3	606
2012-09-11	16.44	16.63	16.38	16.44	0.0	0.0	1153742.0	18990900.9	632
2012-09-10	16.69	16.88	16.25	16.44	-0.31	-1.85	2575930.0	42851849.9	1110
2012-09-09	16.69	17.12	16.63	16.75	0.0	0.0	3197258.0	53741369.7	1305
2012-09-08	16.81	16.94	16.63	16.75	0.12	0.72	2930664.0	49251949.9	1253
2012-09-05	16.75	17.0	16.5	16.63	-0.06	-0.36	3042597.0	50948811.5	1397
2012-09-04	16.94	17.0	16.44	16.69	-0.19	-1.13	3407550.0	56868262.8	1437
2012-09-03	17.19	17.25	16.75	16.88	-0.5	-2.88	5128621.0	87042378.4	2303
2012-09-02	16.13	17.63	16.13	17.38	1.13	6.95	8772704.0	149007792.9	3344
2012-09-01	16.63	16.63	16.13	16.25	-0.13	-0.79	1878477.0	30831986.1	860
2012-08-29	16.38	16.63	15.5	16.38	0.0	0.0	2525066.0	40784750.9	1179
2012-08-28	16.63	16.63	16.13	16.38	0.0	0.0	1664934.0	27290420.5	951
2012-08-27	16.25	16.69	16.13	16.38	0.07	0.43	2933862.0	48368097.3	1200
2012-08-26	16.63	17.12	16.13	16.31	-0.25	-1.51	5814654.0	96737028.5	2938
2012-08-25	15.56	16.56	15.31	16.56	1.5	9.96	4845472.0	78399431.2	1696
2012-08-15	15.0	15.09	14.91	15.06	0.12	0.8	581573.0	8710136.6	391
2012-08-14	15.0	15.06	14.75	14.94	-0.12	-0.8	1242997.0	18537038.9	559
2012-08-13	15.09	15.31	15.06	15.06	-0.13	-0.86	1547261.0	23460597.4	619
2012-08-12	15.19	15.31	15.0	15.19	0.0	0.0	1295125.0	19604170.4	590
2012-08-11	15.19	15.5	15.16	15.19	0.13	0.86	2176920.0	33235036.7	942
2012-08-08	15.0	15.16	14.81	15.06	0.31	2.1	1896926.0	28372887.1	817
2012-08-07	14.66	15.0	14.5	14.75	0.19	1.3	2903390.0	42960062.3	1087
2012-08-06	15.06	15.25	14.56	14.56	-0.53	-3.51	2891494.0	43123722.2	1275
2012-08-05	15.25	15.5	15.0	15.09	-0.1	-0.66	3984184.0	60691572.2	1752
2012-08-04	14.94	15.56	14.91	15.19	0.5	3.4	4683034.0	71420711.8	2112
2012-08-01	14.75	14.94	14.34	14.69	0.1	0.69	3462050.0	50772599.4	1470
2012-07-31	14.41	15.16	14.34	14.59	0.25	1.74	4938526.0	72693463.1	2123
2012-07-30	14.16	14.44	14.06	14.34	0.03	0.21	2410264.0	34359366.7	1144
2012-07-29	14.5	14.59	14.16	14.31	-0.28	-1.92	2644862.0	38060760.3	1244
2012-07-28	14.5	14.75	14.34	14.59	0.34	2.39	3569778.0	51732181.9	1684
2012-07-25	14.09	14.66	14.0	14.25	0.09	0.64	3748918.0	53731287.6	1949
2012-07-24	14.94	15.16	13.91	14.16	-0.84	-5.6	6471309.0	92851270.3	3468
2012-07-23	14.25	15.5	14.16	15.0	0.91	6.46	8150794.0	122101446.9	3267
2012-07-22	14.56	15.25	14.06	14.09	0.0	0.0	5372736.0	78350639.1	2742
2012-07-21	13.0	14.09	13.0	14.09	1.25	9.74	2295709.0	31936958.5	655
2012-07-18	12.75	13.25	12.75	12.84	-0.16	-1.23	1327414.0	17295159.4	774
2012-07-17	14.0	14.16	12.75	13.0	-0.94	-6.74	1801400.0	24276390.2	1056
2012-07-16	14.16	14.5	13.94	13.94	-0.22	-1.55	2765272.0	39385217.0	1086
2012-07-15	14.0	14.66	14.0	14.16	0.0	0.0	2521982.0	36084138.7	1184
2012-07-14	14.06	14.19	13.91	14.16	0.22	1.58	1395216.0	19592403.5	639
2012-07-11	14.09	14.41	13.75	13.94	-0.22	-1.55	2581554.0	36170182.5	1036
2012-07-10	13.75	14.94	13.75	14.16	0.41	2.98	6393566.0	91912396.0	2851
2012-07-09	13.94	14.09	13.5	13.75	-0.25	-1.79	2152882.0	29702674.9	1075
2012-07-08	13.81	14.16	13.69	14.0	0.25	1.82	3469210.0	48455694.2	1320
2012-07-07	13.44	14.0	13.25	13.75	0.25	1.85	3155165.0	43212204.0	1397
2012-07-04	13.5	13.69	13.31	13.5	-0.16	-1.17	3282829.0	44255174.0	1724
2012-07-03	14.34	14.56	13.56	13.66	-0.65	-4.54	4680206.0	65823443.9	2067
2012-07-02	14.34	14.75	13.91	14.31	0.12	0.85	2176864.0	31222869.3	1040
2012-07-01	14.09	14.44	13.56	14.19	0.25	1.79	2729286.0	38296002.8	1213
2012-06-30	14.41	14.5	13.69	13.94	0.19	1.38	4008834.0	56212479.3	1693
2012-06-27	13.69	15.06	13.25	13.75	0.0	0.0	6844576.0	96132949.9	2945
2012-06-26	13.69	14.31	13.5	13.75	-0.06	-0.43	2648477.0	36936749.6	1464
2012-06-25	13.41	14.19	13.25	13.81	0.62	4.7	5476328.0	75372119.1	2153
2012-06-24	13.19	13.59	13.0	13.19	0.1	0.76	1685208.0	22319402.9	890
2012-06-23	13.09	14.16	13.0	13.09	0.15	1.16	5625989.0	75968561.1	2090
2012-06-20	11.94	12.94	11.94	12.94	1.16	9.85	5365880.0	67647822.7	1658
2012-06-19	11.81	12.38	11.78	11.78	0.09	0.77	3671922.0	44416899.7	1699
2012-06-18	11.56	11.81	11.47	11.69	0.28	2.45	2025856.0	23571676.95	800
2012-06-17	11.13	11.56	11.06	11.41	0.28	2.52	1543344.0	17519180.75	741
2012-06-16	11.59	11.66	10.34	11.13	-0.31	-2.71	1855269.0	20676656.2	881
2012-06-13	11.66	11.75	11.44	11.44	0.0	0.0	1110014.0	12858798.15	623
2012-06-12	11.06	11.69	11.06	11.44	0.16	1.42	1488150.0	16985612.45	802
2012-06-11	11.5	11.59	11.25	11.28	-0.06	-0.53	1406848.0	16057940.75	745
2012-06-10	11.19	11.56	10.97	11.34	0.21	1.89	1704104.0	19205081.1	790
2012-06-09	10.97	11.22	10.75	11.13	0.44	4.12	1107430.0	12155787.9	591
2012-06-06	11.19	11.41	10.34	10.69	-0.44	-3.95	958046.0	10581508.75	582
2012-06-05	11.31	11.37	11.13	11.13	0.04	0.36	810712.0	9154787.6	441
2012-06-04	10.81	11.56	10.75	11.09	0.03	0.27	1607398.0	18014058.15	829
2012-06-03	11.16	11.25	10.69	11.06	0.03	0.27	1501622.0	16569440.9	807
2012-06-02	11.34	11.5	11.03	11.03	-1.22	-9.96	1012522.0	11400359.05	591
2012-05-30	12.69	12.84	12.0	12.25	-0.56	-4.37	816181.0	10197017.1	475
2012-05-29	12.69	13.06	12.56	12.81	0.15	1.18	1815288.0	23179873.0	886
2012-05-28	12.5	12.75	12.5	12.66	0.1	0.8	533678.0	6758654.2	269
2012-05-27	12.69	12.75	12.5	12.56	-0.03	-0.24	1091728.0	13749257.2	558
2012-05-26	12.81	12.84	12.56	12.59	-0.07	-0.55	442008.0	5616002.7	287
2012-05-23	12.91	13.0	12.59	12.66	-0.4	-3.06	530552.0	6792489.6	374
2012-05-22	13.19	13.25	12.91	13.06	0.06	0.46	585296.0	7645432.1	393
2012-05-21	13.16	13.5	13.0	13.0	-0.31	-2.33	1878949.0	24813080.3	1012
2012-05-20	12.44	13.44	12.41	13.31	1.0	8.12	2185640.0	28133498.3	1006
2012-05-19	12.0	12.59	11.84	12.31	0.09	0.74	1106168.0	13598201.95	671
2012-05-16	12.0	12.31	11.91	12.22	-0.06	-0.49	1025614.0	12444566.5	661
2012-05-15	12.09	12.5	12.0	12.28	0.12	0.99	1170698.0	14283134.9	684
2012-05-14	12.31	12.44	11.91	12.16	-0.4	-3.18	1165872.0	14266339.0	709
2012-05-13	13.34	13.34	12.5	12.56	-0.6	-4.56	1163542.0	14902942.2	679
2012-05-12	13.41	13.41	12.19	13.16	-0.4	-2.95	2001928.0	25273501.95	1113
2012-05-09	14.5	14.66	13.56	13.56	-1.1	-7.5	808024.0	11389397.4	672
2012-05-08	14.91	15.0	14.59	14.66	-0.34	-2.27	441086.0	6557336.8	325
2012-05-07	14.66	15.0	14.56	15.0	0.16	1.08	402134.0	5909658.6	286
2012-05-06	15.09	15.09	14.81	14.84	-0.25	-1.66	529933.0	7928118.3	398
2012-05-05	15.06	15.25	14.69	15.09	-0.32	-2.08	779878.0	11702472.9	476
2012-05-02	15.75	15.81	15.31	15.41	-0.28	-1.78	1649080.0	25598190.1	888
2012-05-01	15.69	15.81	15.5	15.69	-0.06	-0.38	621978.0	9750065.5	390
2012-04-30	15.87	15.94	15.5	15.75	-0.19	-1.19	478821.0	7524713.0	360
2012-04-29	16.13	16.25	15.75	15.94	0.0	0.0	1598774.0	25634394.0	906
2012-04-28	15.59	15.94	15.56	15.94	0.53	3.44	1359941.0	21408724.1	645
2012-04-25	15.34	15.59	15.34	15.41	0.1	0.65	603936.0	9345872.3	392
2012-04-24	15.5	15.59	15.09	15.31	-0.13	-0.84	469814.0	7227107.5	326
2012-04-23	15.44	15.81	15.44	15.44	-0.19	-1.22	394526.0	6148993.1	318
2012-04-22	15.75	15.75	15.5	15.63	-0.06	-0.38	696158.0	10875998.4	405
2012-04-21	15.34	15.81	15.34	15.69	0.44	2.89	596536.0	9301548.6	454
2012-04-18	15.34	15.34	14.75	15.25	-0.09	-0.59	868602.0	13106719.9	622
2012-04-17	14.94	15.44	14.94	15.34	0.65	4.42	859706.0	13104821.5	604
2012-04-16	15.5	15.63	14.34	14.69	-0.81	-5.23	873582.0	13141145.7	754
2012-04-15	15.87	16.06	15.5	15.5	-0.31	-1.96	1125374.0	17780736.2	764
2012-04-14	15.81	16.06	15.69	15.81	0.12	0.76	1142237.0	18123936.1	708
2012-04-11	15.69	16.63	15.5	15.69	-0.18	-1.13	2390325.0	38264293.5	1554
2012-04-10	15.87	16.81	15.59	15.87	0.12	0.76	4051677.0	65948012.5	2170
2012-04-09	15.25	16.13	15.09	15.75	0.5	3.28	2829610.0	44336662.3	1663
2012-04-08	16.5	16.5	14.91	15.25	-1.25	-7.58	1997218.0	31304385.3	1198
2012-04-07	16.63	16.63	16.38	16.5	-0.19	-1.14	956173.0	15809731.4	669
2012-04-04	16.94	17.19	16.63	16.69	-0.31	-1.82	1946134.0	32804325.8	1121
2012-04-03	16.56	17.94	16.38	17.0	0.62	3.79	6190890.0	107256641.6	2710
2012-04-02	16.25	16.56	16.0	16.38	0.0	0.0	1420346.0	23030365.9	894
2012-04-01	16.75	16.88	16.25	16.38	-0.68	-3.99	2618072.0	43360481.2	1218
2012-03-31	17.38	17.5	16.88	17.06	-0.32	-1.84	2412568.0	41309421.7	1337
2012-03-28	17.12	17.88	17.12	17.38	0.26	1.52	2343554.0	41057895.3	1306
2012-03-27	16.88	17.63	16.88	17.12	0.18	1.06	1819933.0	31373616.3	1023
2012-03-26	16.94	17.12	16.88	16.94	0.06	0.36	527366.0	8959798.4	419
2012-03-25	17.12	17.12	16.81	16.88	-0.24	-1.4	708638.0	12018881.6	537
2012-03-24	17.0	17.38	16.88	17.12	0.12	0.71	729126.0	12483462.0	511
2012-03-21	17.19	17.38	16.75	17.0	-0.19	-1.11	905229.0	15402837.0	593
2012-03-20	17.5	17.63	17.12	17.19	-0.62	-3.48	1453024.0	25262036.4	781
2012-03-19	18.31	18.31	17.63	17.81	-0.44	-2.41	1532672.0	27656344.3	842
[truncated: 1,026 more rows]
