# Supplementary material for: Effective short-term forecasts of Saudi stock price trends using technical indicators and large-scale multivariate time series
Source: PeerJ Comput Sci. 2023 Jan 6;9:e1205. doi: 10.7717/peerj-cs.1205 (PMC10280263; doi:10.7717/peerj-cs.1205)
Supplement: Supplemental Information 3 [file peerj-cs-09-1205-s003.zip › TASI Dataset 2021/A.OTHAIM MARKET_4001.csv]

date	open	high	low	close	change	change_percent	volume_traded	value_traded_SAR	number_trades
2020-03-19	83.0	85.0	82.0	84.4	0.8	0.96	346246.0	29015663.1	1362
2020-03-18	80.3	87.0	80.3	83.6	3.8	4.76	146589.0	12245197.9	1094
2020-03-17	78.5	80.3	78.5	79.8	1.8	2.31	159467.0	12650509.2	885
2020-03-16	76.0	79.7	76.0	78.0	0.0	0.0	178273.0	13949336.6	1313
2020-03-15	79.0	80.5	76.8	78.0	0.0	0.0	241157.0	18860733.9	544
2020-03-12	77.9	78.8	77.0	78.0	-1.0	-1.27	116374.0	9061880.2	445
2020-03-11	83.9	83.9	78.9	79.0	-2.0	-2.47	106249.0	8626192.5	572
2020-03-10	79.8	81.2	77.1	81.0	6.0	8.0	245773.0	19714582.3	1087
2020-03-09	68.8	75.6	68.8	75.0	-1.4	-1.83	230028.0	16878740.3	725
2020-03-08	77.0	80.5	76.2	76.4	-8.2	-9.69	226724.0	17465444.2	936
2020-03-05	86.3	86.5	84.6	84.6	-1.4	-1.63	44716.0	3827836.0	229
2020-03-04	84.0	86.0	83.9	86.0	2.0	2.38	43172.0	3680708.6	366
2020-03-03	84.0	84.0	83.2	84.0	2.2	2.69	26206.0	2198500.1	215
2020-03-02	81.9	84.8	80.8	81.8	1.3	1.61	108521.0	9040354.0	713
2020-03-01	81.8	81.8	79.2	80.5	-2.2	-2.66	106822.0	8548092.5	509
2020-02-27	84.5	84.5	81.0	82.7	-2.3	-2.71	80175.0	6617132.9	777
2020-02-26	84.4	86.0	84.3	85.0	-0.9	-1.05	57565.0	4886236.7	285
2020-02-25	86.0	86.0	83.0	85.9	-0.3	-0.35	100412.0	8475666.6	653
2020-02-24	88.0	88.0	84.1	86.2	-2.1	-2.38	61074.0	5237195.0	478
2020-02-23	88.3	88.9	88.2	88.3	-0.4	-0.45	9336.0	825504.5	121
2020-02-20	88.3	88.9	88.3	88.7	-0.4	-0.45	32445.0	2874473.6	173
2020-02-19	88.9	89.5	88.5	89.1	0.1	0.11	25012.0	2228002.4	137
2020-02-18	88.5	89.2	87.3	89.0	1.0	1.14	57736.0	5115650.9	384
2020-02-17	88.5	88.5	87.0	88.0	0.5	0.57	71684.0	6312541.6	178
2020-02-16	88.0	88.0	87.0	87.5	-0.5	-0.57	33252.0	2916009.4	145
2020-02-13	88.3	88.5	87.6	88.0	0.1	0.11	40445.0	3557164.6	211
2020-02-12	89.0	90.0	86.6	87.9	-0.6	-0.68	89581.0	7902531.3	411
2020-02-11	88.9	89.1	88.0	88.5	-0.5	-0.56	55714.0	4945823.1	219
2020-02-10	90.5	91.5	87.8	89.0	-1.0	-1.11	203005.0	18143086.9	845
2020-02-09	89.7	90.0	88.7	90.0	0.0	0.0	37289.0	3341234.9	207
2020-02-06	90.4	90.4	89.5	90.0	-0.4	-0.44	41806.0	3763147.0	162
2020-02-05	91.0	91.1	89.8	90.4	-0.5	-0.55	68638.0	6197503.7	264
2020-02-04	91.0	91.6	90.2	90.9	-0.1	-0.11	76389.0	6954649.5	285
2020-02-03	89.6	91.6	89.5	91.0	1.3	1.45	184918.0	16786550.1	644
2020-02-02	89.0	89.7	85.9	89.7	0.6	0.67	66075.0	5834057.7	287
2020-01-30	90.0	90.0	89.1	89.1	-0.9	-1.0	52289.0	4690774.2	243
2020-01-29	88.9	90.0	88.9	90.0	1.0	1.12	62583.0	5614318.8	344
2020-01-28	89.3	90.0	88.0	89.0	-0.8	-0.89	87403.0	7798872.0	483
2020-01-27	89.0	90.0	87.8	89.8	0.8	0.9	183256.0	16191367.3	457
2020-01-26	88.0	89.0	86.5	89.0	1.0	1.14	215267.0	18746084.9	454
2020-01-23	89.3	89.3	87.5	88.0	-1.3	-1.46	104333.0	9190495.6	381
2020-01-22	89.3	89.7	88.9	89.3	-0.1	-0.11	60805.0	5423488.7	269
2020-01-21	89.0	90.0	88.9	89.4	0.4	0.45	39758.0	3544485.7	282
2020-01-20	90.6	90.6	88.9	89.0	-1.3	-1.44	70788.0	6329976.4	541
2020-01-19	90.0	91.5	89.9	90.3	0.5	0.56	61139.0	5533462.2	434
2020-01-16	89.4	90.8	89.4	89.8	0.8	0.9	69152.0	6216852.4	397
2020-01-15	92.9	92.9	89.0	89.0	-3.6	-3.89	198376.0	18109280.2	812
2020-01-14	90.0	92.6	89.4	92.6	2.6	2.89	221772.0	20139724.6	925
2020-01-13	90.4	91.0	89.5	90.0	-0.5	-0.55	388225.0	35062952.9	1470
2020-01-12	88.0	96.8	85.3	90.5	2.5	2.84	377299.0	34683367.9	1597
2020-01-09	84.2	88.5	84.2	88.0	3.9	4.64	315986.0	27351122.3	619
2020-01-08	80.5	84.5	80.5	84.1	1.6	1.94	155155.0	12986636.5	466
2020-01-07	83.0	84.3	82.3	82.5	0.0	0.0	62750.0	5217085.7	361
2020-01-06	80.0	83.0	80.0	82.5	2.0	2.48	157906.0	12925385.3	729
2020-01-05	82.6	83.0	80.1	80.5	-3.1	-3.71	66866.0	5485922.7	385
2020-01-02	82.5	84.5	82.4	83.6	1.1	1.33	289046.0	24113356.4	542
2020-01-01	81.5	82.7	81.5	82.5	1.0	1.23	82105.0	6763078.8	241
2019-12-31	81.3	82.5	81.3	81.5	0.0	0.0	84338.0	6920366.5	384
2019-12-30	82.0	82.8	81.4	81.5	-0.5	-0.61	104075.0	8544177.5	414
2019-12-29	82.0	82.2	81.5	82.0	0.5	0.61	106311.0	8715372.1	327
2019-12-26	81.0	81.5	80.2	81.5	0.4	0.49	122337.0	9934640.3	340
2019-12-25	82.0	82.0	80.9	81.1	-0.9	-1.1	43293.0	3516705.6	229
2019-12-24	83.0	83.0	81.7	82.0	-1.0	-1.2	44612.0	3669900.6	265
2019-12-23	82.9	83.1	82.8	83.0	-0.1	-0.12	44683.0	3707866.4	190
2019-12-22	84.0	84.1	82.9	83.1	-0.9	-1.07	58608.0	4885346.4	283
2019-12-19	82.5	84.0	82.0	84.0	1.1	1.33	79921.0	6642818.0	394
2019-12-18	82.2	83.0	81.5	82.9	1.4	1.72	103050.0	8492784.1	470
2019-12-17	80.4	82.6	80.4	81.5	1.1	1.37	169860.0	13873628.0	635
2019-12-16	79.0	80.4	79.0	80.4	1.4	1.77	103075.0	8233988.3	386
2019-12-15	79.0	79.0	78.2	79.0	-0.2	-0.25	23076.0	1811796.5	197
2019-12-12	79.0	79.2	78.2	79.2	0.0	0.0	32603.0	2571555.7	229
2019-12-11	78.0	79.4	78.0	79.2	0.7	0.89	38069.0	3007701.1	157
2019-12-10	80.0	80.0	78.4	78.5	-1.5	-1.88	36316.0	2868561.7	215
2019-12-09	79.9	80.5	79.4	80.0	0.0	0.0	92479.0	7409925.4	349
2019-12-08	77.2	80.2	77.2	80.0	1.7	2.17	144203.0	11477933.1	367
2019-12-05	76.8	78.3	76.8	78.3	1.3	1.69	76507.0	5941049.4	362
2019-12-04	75.9	77.2	74.8	77.0	1.4	1.85	128406.0	9704417.0	437
2019-12-03	74.3	75.6	74.3	75.6	0.8	1.07	59903.0	4492402.4	242
2019-12-02	75.0	75.2	74.0	74.8	-0.4	-0.53	17973.0	1341895.5	190
2019-12-01	74.5	75.2	74.5	75.2	-0.1	-0.13	12550.0	940688.6	83
2019-11-28	75.0	75.3	74.4	75.3	0.4	0.53	35943.0	2692466.3	171
2019-11-27	75.0	75.3	74.2	74.9	0.8	1.08	28553.0	2130674.2	273
2019-11-26	75.3	75.5	74.1	74.1	-1.7	-2.24	77472.0	5814972.7	264
2019-11-25	76.0	76.0	74.2	75.8	0.3	0.4	97463.0	7277609.2	457
2019-11-24	77.5	77.5	75.2	75.5	-2.5	-3.21	84310.0	6425669.1	376
2019-11-21	78.0	78.5	77.7	78.0	0.0	0.0	82234.0	6412681.0	298
2019-11-20	77.9	78.0	77.3	78.0	0.0	0.0	102587.0	7980306.5	375
2019-11-19	77.4	78.3	77.4	78.0	0.6	0.78	171454.0	13343166.4	435
2019-11-18	79.1	79.2	77.4	77.4	-1.7	-2.15	90973.0	7097197.2	438
2019-11-17	79.1	79.5	79.0	79.1	-0.6	-0.75	13459.0	1065125.1	106
2019-11-14	79.0	79.7	79.0	79.7	0.7	0.89	63207.0	5022478.0	318
2019-11-13	80.4	80.7	78.9	79.0	-1.2	-1.5	82032.0	6539295.2	404
2019-11-12	77.5	80.6	77.5	80.2	2.8	3.62	130894.0	10395498.5	710
2019-11-11	75.6	77.8	75.6	77.4	1.1	1.44	92059.0	7097462.4	291
2019-11-10	76.1	77.0	75.5	76.3	0.4	0.53	76866.0	5848323.2	294
2019-11-07	75.0	77.7	74.5	75.9	0.6	0.8	112468.0	8621372.1	594
2019-11-06	74.8	76.9	73.7	75.3	0.5	0.67	126684.0	9554975.4	642
2019-11-05	70.0	74.8	70.0	74.8	6.4	9.36	448766.0	32658575.7	1702
2019-11-04	67.9	69.0	67.9	68.4	0.5	0.74	62222.0	4250007.1	223
2019-11-03	69.0	69.0	67.5	67.9	-1.3	-1.88	120021.0	8185512.0	320
2019-10-31	69.8	69.8	68.4	69.2	0.3	0.44	159661.0	11040327.5	807
2019-10-30	69.6	70.2	68.9	68.9	-0.9	-1.29	140936.0	9768807.7	455
2019-10-29	72.8	72.8	69.6	69.8	-3.2	-4.38	247218.0	17391416.7	1587
2019-10-28	73.0	73.0	72.0	73.0	0.1	0.14	53396.0	3875856.5	679
2019-10-27	73.1	73.1	72.8	72.9	-0.2	-0.27	22479.0	1640202.8	110
2019-10-24	73.2	73.4	72.9	73.1	-0.1	-0.14	56841.0	4152407.9	184
2019-10-23	73.3	73.3	72.5	73.2	0.3	0.41	52491.0	3826238.5	188
2019-10-22	73.8	74.0	72.9	72.9	-0.5	-0.68	129175.0	9463701.8	376
2019-10-21	74.7	74.7	73.3	73.4	-0.6	-0.81	71019.0	5220900.5	195
2019-10-20	74.0	75.0	73.7	74.0	0.9	1.23	203096.0	15143172.4	259
2019-10-17	73.7	73.8	72.7	73.1	-0.4	-0.54	122490.0	8953658.1	560
2019-10-16	73.7	73.7	71.1	73.5	-0.3	-0.41	149902.0	10868825.2	483
2019-10-15	74.0	74.0	73.4	73.8	-0.2	-0.27	71020.0	5231999.8	356
2019-10-14	75.0	75.9	74.0	74.0	-1.3	-1.73	137950.0	10306547.2	369
2019-10-13	75.6	76.2	75.2	75.3	-1.2	-1.57	31374.0	2372910.7	158
2019-10-10	76.5	76.6	75.0	76.5	0.0	0.0	147131.0	11131780.2	1272
2019-10-09	77.1	77.5	75.5	76.5	-1.0	-1.29	275579.0	20990167.9	680
2019-10-08	79.4	79.4	77.4	77.5	-1.9	-2.39	142867.0	11129270.3	1140
2019-10-07	80.6	81.0	79.3	79.4	-1.6	-1.98	39460.0	3155936.0	144
2019-10-06	80.3	81.3	80.3	81.0	0.9	1.12	29493.0	2387394.2	130
2019-10-03	79.3	80.9	79.3	80.1	0.4	0.5	50738.0	4077577.2	198
2019-10-02	80.2	80.2	79.0	79.7	-0.7	-0.87	48660.0	3866405.0	955
2019-10-01	82.8	82.8	80.0	80.4	-2.2	-2.66	113825.0	9175836.0	372
2019-09-30	81.0	82.6	81.0	82.6	1.7	2.1	143928.0	11820123.7	443
2019-09-29	80.7	81.2	80.6	80.9	0.2	0.25	43692.0	3537081.9	89
2019-09-26	79.5	81.5	79.5	80.7	0.8	1.0	93417.0	7555975.5	378
2019-09-25	78.0	80.7	77.9	79.9	2.0	2.57	346881.0	27439775.7	896
2019-09-24	77.3	78.1	76.7	77.9	0.9	1.17	148159.0	11493106.9	681
2019-09-22	77.0	77.5	76.9	77.0	0.0	0.0	44851.0	3460513.3	98
2019-09-19	75.8	77.2	75.8	77.0	1.5	1.99	437864.0	33567247.6	980
2019-09-18	75.8	76.0	75.1	75.5	0.2	0.27	56911.0	4294633.1	206
2019-09-17	76.9	77.2	75.1	75.3	-1.9	-2.46	206288.0	15635355.2	700
2019-09-16	77.0	77.3	76.3	77.2	0.6	0.78	70043.0	5392736.1	345
2019-09-15	75.4	77.0	75.4	76.6	-0.4	-0.52	50566.0	3868581.8	138
2019-09-12	76.7	77.8	76.1	77.0	0.4	0.52	151762.0	11632640.5	601
2019-09-11	76.9	77.5	75.0	76.6	-0.6	-0.78	172464.0	13136066.3	491
2019-09-10	79.0	80.1	77.1	77.2	-1.8	-2.28	101817.0	7991799.5	393
2019-09-09	76.3	79.5	76.2	79.0	2.5	3.27	136040.0	10613519.0	955
2019-09-08	76.3	76.8	76.3	76.5	0.2	0.26	55715.0	4266239.1	248
2019-09-05	78.0	78.0	76.0	76.3	-1.3	-1.68	152429.0	11700312.2	786
2019-09-04	77.9	78.5	77.1	77.6	-0.1	-0.13	101758.0	7909232.6	852
2019-09-03	77.0	77.8	76.8	77.7	0.5	0.65	60931.0	4718915.9	281
2019-09-02	77.4	77.4	76.8	77.2	-0.1	-0.13	88442.0	6815146.5	628
2019-09-01	77.9	77.9	77.0	77.3	-0.7	-0.9	43288.0	3349093.7	170
2019-08-29	80.2	80.3	78.0	78.0	-2.1	-2.62	132498.0	10432907.4	612
2019-08-28	82.2	82.2	80.1	80.1	-3.9	-4.64	59026.0	4801930.0	346
2019-08-27	81.3	84.0	80.3	84.0	2.6	3.19	441426.0	36895936.2	788
2019-08-26	80.9	82.0	80.9	81.4	0.3	0.37	33547.0	2739804.6	191
2019-08-25	81.2	81.2	80.4	81.1	-1.4	-1.7	46308.0	3742201.9	238
2019-08-22	82.2	82.7	82.0	82.5	0.3	0.36	55114.0	4534976.2	244
2019-08-21	81.5	82.3	81.0	82.2	0.7	0.86	58114.0	4749449.5	362
2019-08-20	80.8	81.5	80.7	81.5	0.7	0.87	65393.0	5310274.2	265
2019-08-19	79.9	80.8	79.8	80.8	0.8	1.0	41238.0	3305381.9	800
2019-08-18	80.0	80.1	79.8	80.0	0.0	0.0	50417.0	4031025.3	172
2019-08-08	79.9	80.0	79.6	80.0	0.0	0.0	29376.0	2345373.8	171
2019-08-07	79.5	80.9	79.5	80.0	0.5	0.63	52010.0	4159799.7	241
2019-08-06	80.0	80.0	77.6	79.5	-0.8	-1.0	91300.0	7161152.1	692
2019-08-05	80.4	80.4	79.8	80.3	-0.6	-0.74	103332.0	8274244.1	857
2019-08-04	82.6	82.9	80.1	80.9	-4.2	-4.94	224704.0	18291768.4	697
2019-08-01	85.0	85.3	85.0	85.1	-0.4	-0.47	28809.0	2452049.9	395
2019-07-31	85.2	85.5	85.0	85.5	0.2	0.23	22639.0	1930967.3	306
2019-07-30	84.9	85.7	84.9	85.3	0.1	0.12	49372.0	4208899.7	159
2019-07-29	85.6	85.6	84.7	85.2	0.1	0.12	38802.0	3292988.9	436
2019-07-28	85.3	85.5	84.9	85.1	0.3	0.35	43296.0	3691458.7	241
2019-07-25	85.0	85.0	84.1	84.8	-0.2	-0.24	43096.0	3643905.9	161
2019-07-24	84.6	85.0	84.6	85.0	-0.5	-0.58	50981.0	4319874.5	214
2019-07-23	85.0	85.5	84.6	85.5	0.3	0.35	66491.0	5648435.4	180
2019-07-22	83.8	85.8	83.8	85.2	1.4	1.67	60986.0	5144161.4	262
2019-07-21	82.5	84.6	82.5	83.8	-2.1	-2.44	118989.0	9957557.2	475
2019-07-18	86.0	86.0	85.0	85.9	0.2	0.23	78821.0	6738910.4	418
2019-07-17	85.9	85.9	85.0	85.7	-0.2	-0.23	66669.0	5692075.3	278
2019-07-16	85.0	86.4	85.0	85.9	1.4	1.66	100025.0	8559423.0	398
2019-07-15	84.3	84.5	83.5	84.5	0.0	0.0	85160.0	7166750.1	348
2019-07-14	81.4	85.0	81.4	84.5	2.7	3.3	241325.0	20066557.3	706
2019-07-11	81.4	81.9	81.3	81.8	0.4	0.49	90428.0	7373582.9	419
2019-07-10	79.9	81.7	79.9	81.4	1.7	2.13	199802.0	16179726.4	671
2019-07-09	78.5	79.8	78.5	79.7	1.2	1.53	154004.0	12204599.9	563
2019-07-08	78.0	78.5	77.8	78.5	0.5	0.64	97223.0	7593478.6	243
2019-07-07	77.6	78.0	77.5	78.0	0.4	0.52	90757.0	7061825.1	288
2019-07-04	78.5	78.9	77.6	77.6	-1.2	-1.52	96046.0	7498157.8	305
2019-07-03	78.3	79.0	78.2	78.8	0.5	0.64	216498.0	17076158.7	436
2019-07-02	78.0	78.4	77.8	78.3	0.3	0.38	79824.0	6231290.1	176
2019-07-01	77.5	78.0	77.5	78.0	0.5	0.65	21255.0	1651586.6	121
2019-06-30	77.9	78.1	77.5	77.5	-0.5	-0.64	122397.0	9545637.1	241
2019-06-27	77.9	78.0	77.5	78.0	0.0	0.0	85041.0	6629600.2	157
2019-06-26	77.9	78.0	77.5	78.0	0.2	0.26	71190.0	5546688.7	227
2019-06-25	77.6	78.0	77.5	77.8	-0.2	-0.26	28303.0	2200107.4	134
2019-06-24	77.9	78.5	77.2	78.0	0.0	0.0	414521.0	32328427.9	276
2019-06-23	78.0	78.2	77.7	78.0	-0.1	-0.13	41189.0	3213464.4	230
2019-06-20	78.0	78.8	77.5	78.1	0.1	0.13	391315.0	30601483.4	854
2019-06-19	77.9	78.2	77.9	78.0	0.0	0.0	52687.0	4115974.3	203
2019-06-18	78.1	78.3	77.8	78.0	-0.2	-0.26	48276.0	3764414.0	189
2019-06-17	78.0	78.2	77.7	78.2	0.3	0.39	59371.0	4628967.2	263
2019-06-16	78.0	78.0	77.6	77.9	-0.1	-0.13	30343.0	2361920.0	123
2019-06-13	77.2	78.0	77.0	78.0	-0.5	-0.64	87856.0	6801638.7	365
2019-06-12	78.3	78.5	77.7	78.5	0.1	0.13	60937.0	4763423.6	244
2019-06-11	78.0	78.9	77.9	78.4	0.3	0.38	72266.0	5669211.1	271
2019-06-10	78.0	78.4	77.9	78.1	-0.2	-0.26	88615.0	6919156.1	253
2019-06-09	78.5	78.5	77.9	78.3	0.8	1.03	23133.0	1809629.6	185
2019-05-30	78.0	78.3	77.2	77.5	0.2	0.26	132676.0	10343236.7	236
2019-05-29	78.0	78.0	76.6	77.3	-2.4	-3.01	116736.0	9013654.4	468
2019-05-28	75.0	79.7	74.8	79.7	4.7	6.27	682393.0	53561110.8	862
2019-05-27	74.9	75.3	74.5	75.0	0.1	0.13	151413.0	11339157.0	371
2019-05-26	75.9	75.9	73.9	74.9	-1.0	-1.32	92706.0	6880210.3	348
2019-05-23	74.3	75.9	73.2	75.9	0.8	1.07	205547.0	15258619.9	590
2019-05-22	75.3	75.4	73.3	75.1	0.5	0.67	204276.0	15266744.6	617
2019-05-21	75.9	76.0	74.6	74.6	-1.3	-1.71	118537.0	8943143.1	472
2019-05-20	75.8	75.9	74.2	75.9	-0.3	-0.39	118439.0	8891727.1	433
2019-05-19	76.6	78.0	75.8	76.2	-1.6	-2.06	105893.0	8104870.0	294
2019-05-16	76.8	77.9	76.7	77.8	0.8	1.04	102543.0	7927103.7	376
2019-05-15	75.3	77.2	75.3	77.0	1.5	1.99	138937.0	10662277.1	469
2019-05-14	74.1	76.2	74.1	75.5	0.2	0.27	136162.0	10256869.6	411
2019-05-13	75.6	76.0	74.8	75.3	-1.3	-1.7	103413.0	7800687.0	279
2019-05-12	76.8	77.0	75.1	76.6	-0.6	-0.78	85122.0	6469989.6	293
2019-05-09	78.0	78.0	74.5	77.2	-0.6	-0.77	169640.0	12979860.3	648
2019-05-08	77.6	78.0	77.5	77.8	-0.2	-0.26	47650.0	3705483.1	219
2019-05-07	77.6	78.0	77.2	78.0	0.8	1.04	36826.0	2863603.8	216
2019-05-06	78.0	78.2	77.2	77.2	-0.8	-1.03	117825.0	9134242.0	445
2019-05-05	77.7	78.0	76.9	78.0	0.0	0.0	45466.0	3515490.1	217
2019-05-02	78.4	78.4	77.6	78.0	-0.3	-0.38	82234.0	6416291.5	220
2019-05-01	79.0	79.0	77.1	78.3	-0.7	-0.89	125469.0	9754074.9	434
2019-04-30	77.5	79.0	76.5	79.0	1.5	1.94	490081.0	38150588.5	915
2019-04-29	77.3	77.7	77.0	77.5	0.3	0.39	62638.0	4845500.0	277
2019-04-28	78.0	78.0	77.2	77.2	-0.8	-1.03	68743.0	5334348.2	246
2019-04-25	78.0	78.2	77.8	78.0	0.0	0.0	217462.0	16979293.5	405
2019-04-24	77.5	78.2	77.4	78.0	0.2	0.26	154877.0	12068081.0	385
2019-04-23	78.1	78.3	77.8	77.8	-1.0	-1.27	150215.0	11714139.2	490
2019-04-22	77.3	79.5	76.4	78.8	1.5	1.94	268910.0	20897252.4	771
2019-04-21	76.0	77.5	76.0	77.3	-2.7	-3.38	405536.0	31162997.8	901
2019-04-18	80.1	80.2	79.8	80.0	0.0	0.0	325625.0	26036014.5	643
2019-04-17	80.6	80.6	79.8	80.0	-0.6	-0.74	201985.0	16178406.1	489
2019-04-16	80.0	80.9	79.8	80.6	0.6	0.75	209079.0	16766119.2	635
2019-04-15	80.4	82.0	80.0	80.0	-0.3	-0.37	407663.0	32934181.3	1183
2019-04-14	77.6	80.3	77.6	80.3	2.9	3.75	313583.0	24933189.9	822
2019-04-11	76.0	77.6	75.9	77.4	1.6	2.11	285982.0	22028061.2	799
2019-04-10	75.6	75.8	75.0	75.8	0.2	0.26	104516.0	7890917.7	354
2019-04-09	75.0	75.6	74.7	75.6	1.0	1.34	188426.0	14157723.6	485
2019-04-08	74.0	74.6	73.8	74.6	0.6	0.81	115237.0	8546145.1	263
2019-04-07	74.0	74.5	73.9	74.0	0.1	0.14	86495.0	6413342.4	256
2019-04-04	75.0	75.0	73.8	73.9	-1.1	-1.47	196101.0	14546952.6	566
2019-04-03	74.0	75.0	74.0	75.0	1.3	1.76	185744.0	13877644.8	555
2019-04-02	72.1	73.9	72.1	73.7	1.6	2.22	246705.0	18078275.6	630
2019-04-01	72.3	72.3	72.1	72.1	0.0	0.0	68587.0	4951180.6	318
2019-03-31	71.0	72.2	71.0	72.1	0.4	0.56	179557.0	12899139.9	406
2019-03-28	71.3	71.8	71.0	71.7	0.5	0.7	164098.0	11738567.2	455
2019-03-27	71.2	71.3	70.8	71.2	0.2	0.28	203637.0	14474217.5	561
2019-03-26	70.0	71.3	70.0	71.0	1.0	1.43	219548.0	15533336.8	651
2019-03-25	69.4	70.2	69.3	70.0	0.9	1.3	226806.0	15806072.1	554
2019-03-24	69.3	69.8	69.0	69.1	-0.4	-0.58	178853.0	12420384.6	468
2019-03-21	69.1	69.5	69.1	69.5	0.4	0.58	128221.0	8883500.0	292
2019-03-20	68.9	69.5	68.4	69.1	0.2	0.29	118069.0	8149658.1	368
2019-03-19	68.3	69.0	68.3	68.9	0.2	0.29	137122.0	9414215.2	489
2019-03-18	67.6	68.7	67.6	68.7	1.3	1.93	245274.0	16740693.4	661
2019-03-17	68.5	68.5	67.4	67.4	-0.8	-1.17	152344.0	10333232.6	482
2019-03-14	67.7	68.2	67.4	68.2	0.8	1.19	255701.0	17344425.0	598
2019-03-13	67.0	67.4	67.0	67.4	0.3	0.45	93925.0	6312209.0	294
2019-03-12	66.8	67.1	66.7	67.1	0.3	0.45	79347.0	5313104.4	312
2019-03-11	67.1	67.1	66.8	66.8	-0.2	-0.3	110240.0	7379120.5	524
2019-03-10	67.5	68.0	67.0	67.0	-0.6	-0.89	148507.0	10006517.7	500
2019-03-07	67.3	67.6	66.7	67.6	0.8	1.2	224796.0	15085258.2	636
2019-03-06	69.0	69.0	66.6	66.8	-0.6	-0.89	756653.0	50984957.9	2134
2019-03-05	67.8	67.8	67.2	67.4	-0.5	-0.74	86323.0	5817189.8	319
2019-03-04	67.2	68.0	67.0	67.9	0.8	1.19	54604.0	3678636.0	308
2019-03-03	67.0	68.0	67.0	67.1	0.4	0.6	106196.0	7152737.4	366
2019-02-28	66.4	66.8	66.2	66.7	0.2	0.3	50196.0	3338567.7	237
2019-02-27	66.2	66.5	65.7	66.5	0.0	0.0	155937.0	10294547.2	381
2019-02-26	66.0	66.6	66.0	66.5	0.4	0.61	35761.0	2371915.9	192
2019-02-25	66.2	66.5	65.5	66.1	-0.1	-0.15	120489.0	7934185.2	406
2019-02-24	66.9	67.0	66.2	66.2	-0.8	-1.19	58911.0	3927255.6	264
2019-02-21	66.6	67.0	66.3	67.0	0.2	0.3	36694.0	2443580.8	220
2019-02-20	66.2	66.8	66.2	66.8	0.6	0.91	50991.0	3393258.7	262
2019-02-19	65.7	66.9	65.7	66.2	0.7	1.07	96408.0	6391904.2	539
2019-02-18	67.0	67.5	65.5	65.5	-2.0	-2.96	124771.0	8278533.0	493
2019-02-17	68.0	68.1	67.0	67.5	-0.5	-0.74	44753.0	3022716.6	256
2019-02-14	67.8	68.2	67.7	68.0	-0.1	-0.15	56705.0	3850409.6	258
2019-02-13	68.7	69.2	68.0	68.1	-0.9	-1.3	89286.0	6116837.1	423
2019-02-12	66.9	69.2	66.9	69.0	2.5	3.76	229754.0	15662609.8	773
2019-02-11	66.0	67.0	65.7	66.5	0.8	1.22	146624.0	9719470.0	613
2019-02-10	66.5	66.5	65.4	65.7	-0.8	-1.2	100994.0	6654351.1	528
2019-02-07	67.3	67.6	65.8	66.5	-0.7	-1.04	205862.0	13693752.1	850
2019-02-06	67.5	67.7	67.2	67.2	-0.4	-0.59	215256.0	14545696.9	445
2019-02-05	67.9	67.9	67.2	67.6	-0.4	-0.59	186706.0	12594422.8	890
2019-02-04	68.5	68.6	67.8	68.0	-0.8	-1.16	83360.0	5681775.4	421
2019-02-03	69.2	69.2	68.5	68.8	-0.3	-0.43	54784.0	3771960.9	193
2019-01-31	69.7	69.7	69.1	69.1	-0.6	-0.86	111637.0	7751592.0	302
2019-01-30	69.8	70.1	69.5	69.7	-0.4	-0.57	187962.0	13096289.0	344
2019-01-29	70.3	70.3	69.8	70.1	-0.1	-0.14	111098.0	7777904.1	233
2019-01-28	70.0	70.3	69.8	70.2	0.2	0.29	227653.0	15938894.0	312
2019-01-27	69.9	70.3	69.6	70.0	0.2	0.29	95719.0	6689931.6	214
2019-01-24	70.0	70.0	69.4	69.8	-0.4	-0.57	99405.0	6924804.1	358
2019-01-23	70.3	70.7	70.1	70.2	0.1	0.14	58499.0	4111333.7	510
2019-01-22	70.7	70.8	70.0	70.1	-0.7	-0.99	107685.0	7576284.1	301
2019-01-21	70.3	70.9	69.9	70.8	0.5	0.71	56718.0	3997683.6	238
2019-01-20	71.0	71.0	70.0	70.3	-0.1	-0.14	38711.0	2726576.2	248
2019-01-17	71.2	71.2	70.1	70.4	-0.6	-0.85	101437.0	7159033.8	353
2019-01-16	70.9	71.7	70.9	71.0	-0.2	-0.28	223066.0	15871245.6	329
2019-01-15	71.3	72.0	70.8	71.2	0.0	0.0	352616.0	25104615.2	416
2019-01-14	70.5	71.2	70.3	71.2	0.6	0.85	109823.0	7766923.0	492
2019-01-13	70.7	71.0	70.1	70.6	0.2	0.28	244370.0	17227779.5	326
2019-01-10	70.5	71.5	70.4	70.4	-0.2	-0.28	255458.0	18116135.1	510
2019-01-09	71.4	71.4	70.5	70.6	-0.6	-0.84	77046.0	5453891.2	256
2019-01-08	71.7	72.0	70.6	71.2	-0.3	-0.42	119741.0	8553318.7	365
2019-01-07	70.0	71.5	70.0	71.5	1.9	2.73	94077.0	6676967.3	359
2019-01-06	69.8	69.8	69.5	69.6	-0.2	-0.29	48038.0	3344118.4	122
2019-01-03	69.9	69.9	69.6	69.8	0.1	0.14	36101.0	2519196.8	81
2019-01-02	69.4	69.9	69.4	69.7	-0.3	-0.43	23464.0	1635812.9	92
2019-01-01	70.0	70.2	70.0	70.0	-0.2	-0.28	6958.0	486938.3	67
2018-12-31	70.1	70.5	70.0	70.2	0.0	0.0	28590.0	2011021.5	159
2018-12-30	70.0	70.9	70.0	70.2	0.2	0.29	11550.0	813031.0	105
2018-12-27	68.5	70.0	68.5	70.0	2.2	3.24	53369.0	3700789.2	310
2018-12-26	68.3	68.6	67.8	67.8	-0.7	-1.02	35819.0	2443820.1	203
2018-12-25	69.7	70.0	68.5	68.5	-1.5	-2.14	34390.0	2370234.3	177
2018-12-24	68.9	70.4	68.9	70.0	1.0	1.45	25360.0	1767693.9	202
2018-12-23	68.5	69.1	68.4	69.0	-0.8	-1.15	34858.0	2391688.9	233
2018-12-20	69.7	69.8	69.0	69.8	-0.5	-0.71	33400.0	2320045.2	234
2018-12-19	71.4	71.4	70.0	70.3	-0.7	-0.99	35495.0	2506162.5	243
2018-12-18	70.9	71.6	70.9	71.0	0.0	0.0	70596.0	5021775.0	218
2018-12-17	71.0	71.9	71.0	71.0	-0.5	-0.7	100703.0	7174214.3	274
2018-12-16	72.0	72.0	71.3	71.5	-0.5	-0.69	27127.0	1942514.6	142
2018-12-13	71.8	72.5	71.8	72.0	-0.1	-0.14	81165.0	5849336.2	225
2018-12-12	72.2	72.3	71.8	72.1	-0.5	-0.69	30186.0	2174861.6	208
2018-12-11	73.0	73.0	72.0	72.6	-0.4	-0.55	55483.0	4026192.0	229
2018-12-10	70.9	73.4	70.8	73.0	2.1	2.96	91837.0	6644129.2	334
2018-12-09	72.0	72.0	70.9	70.9	-0.7	-0.98	59776.0	4263952.9	205
2018-12-06	72.8	72.8	71.1	71.6	-1.3	-1.78	71556.0	5150519.3	314
2018-12-05	70.2	73.5	69.9	72.9	2.0	2.82	265107.0	19155103.6	835
2018-12-04	69.0	72.5	68.9	70.9	2.1	3.05	250599.0	17702009.8	857
2018-12-03	69.0	69.4	68.8	68.8	-0.2	-0.29	79494.0	5486270.8	322
2018-12-02	69.1	69.6	68.0	69.0	0.7	1.02	114702.0	7905152.5	382
2018-11-29	67.2	68.3	67.0	68.3	1.2	1.79	119389.0	8062638.7	463
2018-11-28	66.6	67.1	66.6	67.1	0.3	0.45	60265.0	4031834.4	201
2018-11-27	66.1	67.2	66.0	66.8	-0.2	-0.3	71768.0	4795462.6	310
2018-11-26	66.9	67.2	66.5	67.0	-0.3	-0.45	72586.0	4845548.6	249
2018-11-25	67.5	67.5	66.3	67.3	-0.6	-0.88	70859.0	4729962.1	239
2018-11-22	68.1	68.2	67.8	67.9	-0.1	-0.15	113465.0	7713866.4	250
2018-11-21	68.0	68.2	67.5	68.0	-0.5	-0.73	56549.0	3833321.9	201
2018-11-20	69.0	69.2	68.5	68.5	-1.0	-1.44	17615.0	1214075.5	107
2018-11-19	69.6	70.0	68.6	69.5	-0.3	-0.43	74402.0	5143957.3	270
2018-11-18	70.0	70.1	69.3	69.8	-0.3	-0.43	39345.0	2743503.6	131
2018-11-15	69.2	70.5	69.2	70.1	0.7	1.01	54714.0	3821107.2	220
2018-11-14	70.0	70.0	69.2	69.4	-1.1	-1.56	27690.0	1930708.6	170
2018-11-13	70.4	70.5	70.0	70.5	0.1	0.14	30242.0	2128737.5	153
2018-11-12	70.0	70.5	69.7	70.4	0.2	0.28	69250.0	4848187.8	251
2018-11-11	70.0	70.5	69.9	70.2	-0.3	-0.43	19559.0	1370462.6	117
2018-11-08	71.4	71.4	70.4	70.5	-1.0	-1.4	28878.0	2043165.1	159
2018-11-07	71.1	72.4	71.1	71.5	0.5	0.7	54671.0	3926402.6	256
2018-11-06	71.5	71.5	69.3	71.0	0.4	0.57	180650.0	12652530.0	480
2018-11-05	70.7	70.7	70.0	70.6	-0.1	-0.14	26882.0	1890762.3	188
2018-11-04	71.2	71.6	70.7	70.7	-0.5	-0.7	38697.0	2749178.9	138
2018-11-01	71.7	71.9	71.0	71.2	-0.3	-0.42	39672.0	2828954.5	227
2018-10-31	72.0	72.8	71.3	71.5	-0.5	-0.69	66832.0	4817496.8	299
2018-10-30	74.5	74.5	72.0	72.0	-1.9	-2.57	111097.0	8072158.2	463
2018-10-29	69.2	74.1	69.2	73.9	4.9	7.1	280604.0	20458758.9	880
2018-10-28	68.8	69.1	68.0	69.0	0.0	0.0	55693.0	3832826.0	206
2018-10-25	65.3	69.4	65.3	69.0	4.1	6.32	194024.0	13049589.4	522
2018-10-24	65.3	65.3	64.7	64.9	-0.1	-0.15	27448.0	1783008.1	132
2018-10-23	63.4	65.8	63.0	65.0	1.6	2.52	152068.0	9822400.9	344
2018-10-22	63.5	64.2	62.0	63.4	0.1	0.16	169384.0	10723096.1	347
2018-10-21	63.3	63.7	62.0	63.3	-1.0	-1.56	104728.0	6608927.2	253
2018-10-18	64.0	64.9	63.3	64.3	0.3	0.47	72643.0	4673358.6	269
2018-10-17	62.9	64.2	62.6	64.0	1.8	2.89	143498.0	9140088.1	341
2018-10-16	60.0	64.0	60.0	62.2	-0.2	-0.32	218438.0	13589910.9	583
2018-10-15	62.0	63.8	61.7	62.4	0.4	0.65	449128.0	27990588.1	731
2018-10-14	64.1	64.5	59.0	62.0	-3.1	-4.76	343160.0	21020679.4	971
2018-10-11	68.2	68.2	64.5	65.1	-3.6	-5.24	150620.0	9992242.8	591
2018-10-10	69.0	69.0	68.4	68.7	-0.2	-0.29	37296.0	2559064.4	155
2018-10-09	69.1	69.1	68.7	68.9	-0.2	-0.29	10822.0	745487.4	101
2018-10-08	69.1	69.2	68.8	69.1	-0.4	-0.58	21454.0	1480702.8	124
2018-10-07	70.0	70.0	69.1	69.5	0.0	0.0	50955.0	3542609.4	163
2018-10-04	70.0	70.0	69.3	69.5	-0.5	-0.71	38116.0	2657626.0	146
2018-10-03	69.0	70.0	67.0	70.0	0.9	1.3	70910.0	4871137.4	380
2018-10-02	69.6	69.7	69.0	69.1	-0.5	-0.72	39938.0	2764760.2	252
2018-10-01	70.2	70.2	69.5	69.6	-0.2	-0.29	47021.0	3279611.5	271
2018-09-30	70.0	71.2	69.7	69.8	0.8	1.16	137022.0	9636456.0	517
2018-09-27	69.0	69.5	68.7	69.0	-0.4	-0.58	64989.0	4495092.9	258
2018-09-26	70.1	70.3	69.0	69.4	-0.6	-0.86	92731.0	6470111.0	264
2018-09-25	67.8	70.6	67.8	70.0	2.2	3.24	181067.0	12651807.5	520
2018-09-20	67.3	68.0	65.3	67.8	0.8	1.19	134807.0	8975452.4	345
2018-09-19	66.9	67.7	66.9	67.0	0.2	0.3	65582.0	4401658.3	232
2018-09-18	64.9	68.5	64.5	66.8	2.1	3.25	165214.0	11037085.2	653
2018-09-17	62.6	64.7	62.0	64.7	2.1	3.35	95262.0	6010433.9	372
2018-09-16	63.3	63.3	62.0	62.6	-1.0	-1.57	148036.0	9264397.0	459
2018-09-13	64.4	64.4	62.3	63.6	-0.8	-1.24	89817.0	5725047.2	396
2018-09-12	65.0	65.2	64.3	64.4	-0.5	-0.77	70548.0	4571467.2	408
2018-09-11	66.3	66.3	64.5	64.9	-1.4	-2.11	81802.0	5352209.6	344
2018-09-10	68.3	68.6	65.4	66.3	-1.5	-2.21	151996.0	10486683.7	363
2018-09-09	66.2	68.1	66.0	67.8	1.6	2.42	84360.0	5651146.0	343
2018-09-06	66.3	66.3	64.0	66.2	0.2	0.3	111281.0	7262420.3	397
2018-09-05	69.0	69.0	65.2	66.0	-2.5	-3.65	173606.0	11495424.0	702
2018-09-04	69.8	70.0	68.0	68.5	-1.2	-1.72	84393.0	5827189.1	425
2018-09-03	69.9	70.0	69.5	69.7	-0.2	-0.29	124009.0	8659981.7	275
2018-09-02	70.1	70.1	68.5	69.9	-0.2	-0.29	108435.0	7547237.2	292
2018-08-30	71.2	71.5	69.6	70.1	-1.3	-1.82	149220.0	10477385.4	436
2018-08-29	72.6	72.6	71.4	71.4	-1.3	-1.79	79116.0	5684892.4	340
2018-08-28	73.2	73.2	72.7	72.7	-0.4	-0.55	63867.0	4653843.2	179
2018-08-27	73.4	73.5	73.0	73.1	-0.3	-0.41	31490.0	2303551.2	173
2018-08-26	73.8	73.8	73.3	73.4	0.1	0.14	18852.0	1385350.8	112
2018-08-16	73.0	73.3	72.8	73.3	0.2	0.27	14743.0	1076999.4	139
2018-08-15	74.0	74.0	73.0	73.1	0.1	0.14	30050.0	2198453.3	163
2018-08-14	73.9	73.9	72.6	73.0	0.0	0.0	27310.0	2001020.2	156
2018-08-13	73.2	73.3	72.7	73.0	-0.5	-0.68	39209.0	2864280.7	194
2018-08-12	73.8	73.8	73.3	73.5	-1.0	-1.34	38666.0	2842879.3	135
2018-08-09	73.8	74.7	73.7	74.5	0.9	1.22	63627.0	4718674.4	259
2018-08-08	74.3	74.3	73.6	73.6	-0.4	-0.54	26010.0	1922879.9	148
2018-08-07	73.8	74.1	73.6	74.0	0.4	0.54	32239.0	2380797.4	176
2018-08-06	73.7	74.3	73.6	73.6	0.1	0.14	68850.0	5090451.7	236
2018-08-05	72.8	73.5	72.8	73.5	0.3	0.41	50450.0	3692910.9	178
2018-08-02	74.0	74.0	73.0	73.2	-0.6	-0.81	46889.0	3431037.0	287
2018-08-01	76.2	76.2	73.7	73.8	-1.9	-2.51	163860.0	12227802.4	532
2018-07-31	75.2	76.0	75.2	75.7	-0.3	-0.39	44605.0	3377884.3	235
2018-07-30	77.3	77.8	75.6	76.0	-1.3	-1.68	53947.0	4131409.6	388
2018-07-29	78.6	78.6	77.3	77.3	-0.7	-0.9	44092.0	3432078.0	170
2018-07-26	77.5	78.6	77.5	78.0	-0.9	-1.14	146201.0	11401465.3	473
2018-07-25	79.0	79.4	78.6	78.9	-0.1	-0.13	58459.0	4623617.8	219
2018-07-24	78.1	79.4	77.5	79.0	1.0	1.28	67423.0	5290354.9	254
2018-07-23	79.1	79.1	78.0	78.0	-1.5	-1.89	81948.0	6412384.6	255
2018-07-22	79.7	79.9	79.2	79.5	-0.3	-0.38	87858.0	6995007.7	218
2018-07-19	78.5	79.8	78.4	79.8	1.2	1.53	82123.0	6498271.7	283
2018-07-18	78.1	78.6	77.9	78.6	0.1	0.13	30178.0	2361852.2	143
2018-07-17	78.2	78.5	77.8	78.5	0.4	0.51	31432.0	2459875.2	173
2018-07-16	80.0	80.0	77.6	78.1	-0.5	-0.64	84468.0	6643992.5	358
2018-07-15	75.6	79.4	75.3	78.6	3.1	4.11	235356.0	18323297.4	767
2018-07-12	74.9	75.5	74.6	75.5	0.5	0.67	42480.0	3194829.5	162
2018-07-11	75.3	75.6	74.9	75.0	-0.4	-0.53	43509.0	3270475.5	194
2018-07-10	75.2	75.5	75.2	75.4	-0.1	-0.13	22801.0	1718619.3	124
2018-07-09	74.5	75.5	74.5	75.5	1.3	1.75	66371.0	4960366.6	299
2018-07-08	75.4	75.5	74.2	74.2	-0.4	-0.54	81418.0	6075641.8	189
2018-07-05	76.0	76.1	74.6	74.6	-1.4	-1.84	76881.0	5793824.6	172
2018-07-04	76.0	76.9	76.0	76.0	-0.2	-0.26	65189.0	4986987.3	168
2018-07-03	76.2	76.6	76.0	76.2	0.2	0.26	109229.0	8312671.6	164
2018-07-02	75.3	76.0	75.2	76.0	0.7	0.93	52794.0	3991450.5	154
2018-07-01	74.1	75.4	74.1	75.3	0.1	0.13	45472.0	3414407.0	165
2018-06-28	74.9	75.2	74.9	75.2	0.3	0.4	180920.0	13570052.3	156
2018-06-27	75.2	75.2	74.2	74.9	-0.4	-0.53	88196.0	6593301.0	302
2018-06-26	75.5	75.5	74.8	75.3	-0.5	-0.66	53593.0	4021215.5	159
2018-06-25	76.0	76.2	75.0	75.8	-0.2	-0.26	166987.0	12565721.4	302
2018-06-24	76.4	76.4	75.5	76.0	0.8	1.06	52841.0	4012007.0	176
2018-06-21	75.0	75.3	75.0	75.2	0.7	0.94	14695.0	1103759.7	92
2018-06-20	76.0	76.0	74.0	74.5	-2.0	-2.61	85270.0	6401154.9	738
2018-06-12	76.4	76.7	76.0	76.5	0.1	0.13	63412.0	4840897.7	547
2018-06-11	75.4	76.4	75.0	76.4	1.0	1.33	91469.0	6908836.8	475
2018-06-10	76.7	76.7	74.6	75.4	-0.9	-1.18	73148.0	5517554.8	455
2018-06-07	75.9	76.6	75.8	76.3	0.6	0.79	180196.0	13727298.1	460
2018-06-06	75.1	76.2	75.1	75.7	0.6	0.8	143871.0	10881764.3	627
2018-06-05	74.9	75.1	74.5	75.1	0.2	0.27	78064.0	5853344.8	222
2018-06-04	75.0	75.3	74.4	74.9	0.1	0.13	231853.0	17385481.7	585
2018-06-03	74.4	75.3	74.3	74.8	0.7	0.94	130069.0	9731366.9	269
2018-05-31	73.5	74.1	73.3	74.1	0.2	0.27	101625.0	7488784.9	309
2018-05-30	73.4	73.9	73.3	73.9	0.7	0.96	70598.0	5191396.9	223
2018-05-29	73.0	73.4	72.2	73.2	0.0	0.0	70143.0	5121925.4	251
2018-05-28	74.0	74.0	72.4	73.2	-0.3	-0.41	55135.0	4025634.0	288
2018-05-27	73.0	75.5	72.9	73.5	1.0	1.38	168390.0	12484395.8	835
2018-05-24	70.5	72.8	69.8	72.23	2.2	3.14	204225.0	14535739.7	616
2018-05-23	70.0	70.5	69.7	70.03	-0.04	-0.06	127674.0	8936580.2	372
2018-05-22	70.3	70.9	69.6	70.07	-0.44	-0.62	198179.0	13880065.9	809
2018-05-21	71.5	71.5	70.4	70.51	-0.93	-1.3	162916.0	11573282.7	428
2018-05-20	72.6	72.6	71.0	71.44	-0.68	-0.94	297469.0	21208972.7	678
2018-05-17	73.1	73.2	72.0	72.12	-0.8	-1.1	79691.0	5770206.5	359
2018-05-16	73.5	74.0	72.0	72.92	-0.33	-0.45	112241.0	8169198.4	711
2018-05-15	75.5	75.6	72.4	73.25	-2.24	-2.97	260476.0	19191045.5	905
2018-05-14	77.5	77.5	74.3	75.49	-1.87	-2.42	265320.0	19994195.8	878
2018-05-13	77.2	77.5	77.1	77.36	0.31	0.4	90567.0	7000785.3	331
2018-05-10	78.0	78.0	76.9	77.05	-0.47	-0.61	200331.0	15513135.3	819
2018-05-09	79.2	79.4	77.1	77.52	-1.11	-1.41	231174.0	18042808.8	819
2018-05-08	81.5	81.5	78.2	78.63	-2.5	-3.08	327702.0	25949330.3	962
2018-05-07	83.0	83.0	79.7	81.13	-2.07	-2.49	429692.0	34701489.3	1517
2018-05-06	83.0	83.9	82.2	83.2	0.77	0.93	229047.0	19062346.0	511
2018-05-03	82.9	83.0	81.6	82.43	0.15	0.18	77889.0	6408846.7	579
2018-05-02	82.4	83.4	81.8	82.28	-0.01	-0.01	129688.0	10676181.5	585
2018-05-01	81.1	83.5	80.3	82.29	1.3	1.61	201017.0	16496907.3	722
2018-04-30	82.5	82.5	80.5	80.99	-1.53	-1.85	253721.0	20615029.9	721
2018-04-29	85.0	85.0	82.3	82.52	-1.98	-2.34	232311.0	19321065.4	893
2018-04-26	85.6	86.4	84.2	84.5	-3.22	-3.67	301926.0	25677697.6	1130
2018-04-25	88.9	88.9	87.5	87.72	-0.99	-1.12	119442.0	10525163.2	577
2018-04-24	87.8	92.0	87.0	88.71	1.85	2.13	351779.0	31171524.9	1152
2018-04-23	86.8	87.0	85.1	86.86	0.16	0.18	327284.0	28343814.8	619
2018-04-22	84.8	86.8	84.8	86.7	2.38	2.82	349142.0	30056583.4	589
2018-04-19	84.9	85.0	83.6	84.32	0.03	0.04	204818.0	17249830.0	496
2018-04-18	85.2	85.7	83.5	84.29	-1.01	-1.18	313512.0	26581760.2	553
2018-04-17	85.0	85.4	84.5	85.3	0.31	0.36	193288.0	16457724.6	408
2018-04-16	83.6	85.0	83.5	84.99	1.45	1.74	336934.0	28426572.4	665
2018-04-15	79.5	83.7	79.5	83.54	4.59	5.81	442976.0	36446913.0	856
2018-04-12	79.1	79.5	78.6	78.95	0.21	0.27	47508.0	3749634.6	174
2018-04-11	80.4	81.0	78.5	78.74	-1.24	-1.55	119710.0	9582509.8	349
2018-04-10	79.7	80.2	79.5	79.98	0.33	0.41	94802.0	7561285.0	242
2018-04-09	79.5	79.8	78.5	79.65	0.6	0.76	122580.0	9673025.8	257
2018-04-08	78.9	79.8	78.9	79.05	0.05	0.06	56516.0	4479188.2	177
2018-04-05	78.5	80.0	78.4	79.0	1.28	1.65	108654.0	8614883.8	420
2018-04-04	79.5	79.5	77.5	77.72	-0.89	-1.13	164832.0	12919900.2	400
2018-04-03	79.8	81.2	77.5	78.61	-1.2	-1.5	248678.0	19896957.8	634
2018-04-02	76.2	80.1	75.4	79.81	3.91	5.15	167044.0	12965752.8	478
2018-04-01	77.0	77.4	75.9	75.9	-1.13	-1.47	86852.0	6672626.4	253
2018-03-29	78.2	78.7	76.6	77.03	-0.96	-1.23	72558.0	5637790.6	312
2018-03-28	79.5	79.5	77.8	77.99	-1.25	-1.58	95566.0	7491003.2	296
2018-03-27	80.0	80.6	79.0	79.24	-0.57	-0.71	282674.0	21785548.0	367
2018-03-26	79.3	80.0	78.6	79.81	0.38	0.48	122740.0	9571576.4	302
2018-03-25	79.7	79.8	79.1	79.43	-0.07	-0.09	65696.0	5220226.0	252
2018-03-22	81.0	81.5	79.0	79.5	-0.97	-1.21	251686.0	20086423.0	690
2018-03-21	80.9	82.7	79.9	80.47	-0.2	-0.25	415722.0	33767335.2	786
2018-03-20	79.6	81.8	79.6	80.67	1.18	1.48	578148.0	46684572.2	1075
2018-03-19	79.0	80.0	78.6	79.49	0.46	0.58	80870.0	6420817.4	159
2018-03-18	80.2	81.0	79.0	79.03	-0.95	-1.19	98700.0	7926668.2	204
2018-03-15	81.8	81.8	79.6	79.98	-1.74	-2.13	142186.0	11368812.6	335
2018-03-14	81.3	81.9	80.6	81.72	0.43	0.53	220080.0	17877196.8	394
2018-03-13	80.3	81.5	79.7	81.29	1.31	1.64	234186.0	18876725.8	378
2018-03-12	79.0	80.8	77.1	79.98	0.14	0.18	358156.0	28139439.2	825
2018-03-11	80.5	81.3	78.9	79.84	-0.57	-0.71	114530.0	9142512.6	330
2018-03-08	80.9	82.0	80.0	80.41	-1.18	-1.45	184536.0	14933694.0	493
2018-03-07	81.0	82.1	79.4	81.59	1.64	2.05	179410.0	14488335.6	581
2018-03-06	81.7	84.5	79.4	79.95	-1.4	-1.72	319858.0	26409729.2	806
2018-03-05	77.5	81.5	76.8	81.35	3.78	4.87	273098.0	21662782.6	586
2018-03-04	77.5	79.3	76.9	77.57	0.74	0.96	218034.0	16962975.0	413
2018-03-01	75.4	78.5	75.0	76.83	1.08	1.43	127286.0	9760922.4	361
2018-02-28	72.5	76.4	72.1	75.75	2.77	3.8	120246.0	8929213.4	247
2018-02-27	72.6	73.3	72.5	72.98	0.4	0.55	18768.0	1367746.8	109
2018-02-26	72.7	73.4	72.5	72.58	0.08	0.11	95670.0	6956779.2	181
2018-02-25	72.5	73.0	72.5	72.5	0.07	0.1	15974.0	1160661.6	77
2018-02-22	73.0	73.0	71.9	72.43	-0.58	-0.79	50878.0	3675344.8	140
2018-02-21	73.9	74.0	73.0	73.01	-0.34	-0.46	46286.0	3392519.0	140
2018-02-20	74.0	74.3	73.1	73.35	0.08	0.11	92436.0	6810226.2	263
2018-02-19	72.4	74.6	72.4	73.27	1.72	2.4	310258.0	22788288.0	591
2018-02-18	70.5	72.5	69.7	71.55	1.54	2.2	121668.0	8623372.6	294
2018-02-15	69.3	71.2	69.3	70.01	0.46	0.66	169000.0	11897087.0	351
2018-02-14	69.6	71.4	69.1	69.55	0.32	0.46	299034.0	21019339.4	606
2018-02-13	66.6	71.9	66.6	69.23	2.73	4.11	160140.0	11059558.2	437
2018-02-12	66.5	67.0	66.0	66.5	0.0	0.0	36864.0	2453558.2	105
2018-02-11	66.5	67.0	66.0	66.5	-0.06	-0.09	46806.0	3113215.6	136
2018-02-08	67.3	69.4	66.5	66.56	-0.22	-0.33	304018.0	20612730.4	517
2018-02-07	64.0	67.6	63.8	66.78	3.71	5.88	526292.0	34684473.4	877
2018-02-06	62.8	66.5	62.8	63.07	1.16	1.87	530264.0	33660028.8	974
2018-02-05	61.9	62.0	61.4	61.91	0.24	0.39	20514.0	1265629.2	63
2018-02-04	61.7	62.0	61.7	61.67	-0.33	-0.53	5530.0	341336.6	37
2018-02-01	61.9	62.0	61.9	62.0	-0.1	-0.16	33852.0	2098313.6	67
2018-01-31	61.9	62.2	61.9	62.1	0.1	0.16	78040.0	4846281.0	57
2018-01-30	62.0	62.0	61.9	62.0	0.0	0.0	107600.0	6670868.8	249
2018-01-29	62.0	62.0	62.0	62.0	0.04	0.06	30792.0	1909057.0	37
2018-01-28	62.0	62.0	61.5	61.96	-0.04	-0.06	61212.0	3788002.2	62
2018-01-25	61.7	62.0	61.7	62.0	0.19	0.31	126106.0	7815018.6	269
2018-01-24	61.7	62.0	61.7	61.81	-0.19	-0.31	52886.0	3278031.2	145
2018-01-23	61.7	62.0	61.7	62.0	-0.1	-0.16	6104.0	377532.0	33
2018-01-22	62.2	62.2	62.0	62.1	0.3	0.49	174166.0	10827975.8	158
2018-01-21	62.0	62.0	61.7	61.8	-0.22	-0.35	6652.0	411252.0	47
2018-01-18	62.5	62.5	62.0	62.02	-0.04	-0.06	425396.0	26376017.6	200
2018-01-17	61.7	62.9	61.7	62.06	-0.94	-1.49	79650.0	4972653.2	117
2018-01-16	63.1	63.4	62.8	63.0	0.5	0.8	11184.0	706705.6	62
2018-01-15	62.5	63.3	62.5	62.5	0.19	0.3	38376.0	2405821.6	51
2018-01-14	62.6	62.7	62.3	62.31	-0.69	-1.1	43160.0	2693547.8	78
2018-01-11	62.5	63.1	62.5	63.0	0.1	0.16	19072.0	1201281.4	43
2018-01-10	62.7	63.0	62.0	62.9	-0.1	-0.16	11110.0	693921.4	51
2018-01-09	62.6	63.3	62.6	63.0	0.8	1.29	14588.0	916821.4	74
2018-01-08	62.0	62.7	62.0	62.2	0.2	0.32	8944.0	559305.4	60
2018-01-07	62.0	62.8	62.0	62.0	0.0	0.0	19052.0	1187509.6	64
2018-01-04	61.5	62.0	61.4	62.0	0.5	0.81	138784.0	8596839.4	112
2018-01-03	61.3	61.3	61.3	61.5	0.09	0.15	3524.0	216132.6	23
2018-01-02	61.6	61.9	61.4	61.41	0.31	0.51	41638.0	2561232.4	101
2018-01-01	61.5	61.5	61.0	61.1	-0.4	-0.65	17992.0	1103269.4	49
2017-12-31	62.1	62.4	61.7	61.5	-0.51	-0.82	12002.0	744532.6	78
2017-12-28	61.6	62.5	61.5	62.01	0.22	0.36	152962.0	9449825.2	163
2017-12-27	60.9	62.4	60.9	61.79	1.01	1.66	77132.0	4749627.2	170
2017-12-26	60.2	60.8	60.1	60.78	0.58	0.96	26192.0	1583674.8	60
2017-12-25	60.0	60.3	59.9	60.2	-0.27	-0.45	23118.0	1389180.6	40
2017-12-24	60.0	60.5	60.0	60.47	0.56	0.93	4510.0	272001.4	46
2017-12-21	60.0	60.1	59.8	59.91	-0.09	-0.15	17710.0	1062445.0	48
2017-12-20	60.0	60.0	59.7	60.0	0.02	0.03	40036.0	2396240.8	87
2017-12-19	60.0	60.5	59.5	59.98	-0.02	-0.03	338756.0	20318745.8	94
2017-12-18	60.0	60.1	59.9	60.0	0.0	0.0	25370.0	1522125.6	70
2017-12-17	59.7	60.0	59.7	60.0	0.43	0.72	12784.0	766995.8	39
2017-12-14	59.5	60.2	59.5	59.57	-1.23	-2.02	47160.0	2819731.6	134
2017-12-13	61.1	61.1	60.8	60.8	-0.7	-1.14	16676.0	1015811.6	54
2017-12-12	62.0	62.0	61.4	61.5	-0.6	-0.97	29828.0	1839457.8	68
2017-12-11	62.5	62.5	62.1	62.1	-0.11	-0.18	21244.0	1321179.4	51
2017-12-10	62.5	62.5	62.2	62.21	-0.29	-0.46	31378.0	1957978.2	63
2017-12-07	63.0	63.0	62.5	62.5	0.0	0.0	11318.0	711971.2	35
2017-12-06	62.5	62.7	62.5	62.5	-0.6	-0.95	16854.0	1054622.8	37
2017-12-05	63.2	63.5	62.9	63.1	-1.08	-1.68	56558.0	3573466.4	63
2017-12-04	64.4	64.5	64.0	64.18	0.38	0.6	14628.0	938438.8	48
2017-12-03	63.5	64.3	63.5	63.8	0.88	1.4	71086.0	4558873.8	107
2017-11-30	62.4	63.1	62.3	62.92	0.69	1.11	117866.0	7383204.6	135
2017-11-29	60.8	62.4	60.8	62.23	0.63	1.02	44560.0	2760584.2	101
2017-11-28	60.7	61.6	60.7	61.6	0.9	1.48	21192.0	1300271.4	52
2017-11-27	60.7	61.5	60.5	60.7	0.21	0.35	24366.0	1485863.6	65
2017-11-26	61.1	61.2	60.4	60.49	-0.51	-0.84	42092.0	2554767.2	88
2017-11-23	60.6	61.0	60.5	61.0	0.3	0.49	13418.0	812216.2	20
2017-11-22	60.7	60.7	60.7	60.7	-0.6	-0.98	1294.0	78533.4	20
2017-11-21	60.3	61.8	60.0	61.3	1.66	2.78	143986.0	8765932.0	165
2017-11-20	61.0	61.2	59.5	59.64	-1.36	-2.23	94010.0	5721379.8	114
2017-11-19	60.0	61.1	60.0	61.0	0.9	1.5	102784.0	6241351.4	98
2017-11-16	60.0	60.3	60.0	60.1	0.1	0.17	27052.0	1625845.8	23
2017-11-15	60.0	60.0	59.8	60.0	-0.1	-0.17	25000.0	1497284.6	46
2017-11-14	60.5	60.5	60.0	60.1	0.18	0.3	9874.0	592683.8	28
2017-11-13	59.6	60.0	59.5	59.92	-0.05	-0.08	12874.0	770372.8	39
2017-11-12	60.0	60.0	59.3	59.97	0.74	1.25	28384.0	1690629.4	59
2017-11-09	60.0	60.0	59.0	59.23	-0.67	-1.12	38188.0	2269478.2	77
2017-11-08	59.9	60.0	59.7	59.9	-1.1	-1.8	38948.0	2334964.0	61
2017-11-07	60.6	61.3	59.5	61.0	0.82	1.36	169912.0	10322174.8	125
2017-11-06	60.5	60.5	59.5	60.18	-0.32	-0.53	18482.0	1108674.8	47
2017-11-05	60.9	60.9	60.0	60.5	-0.18	-0.3	21196.0	1277285.6	49
2017-11-02	59.4	61.0	59.3	60.68	1.18	1.98	45770.0	2746915.4	107
2017-11-01	61.0	61.3	59.4	59.5	-1.1	-1.82	70544.0	4228207.2	156
2017-10-31				60.6	-0.07	-0.12	1652.0	99414.8	30
2017-10-30	60.0	60.7	59.8	60.67	0.67	1.12	66668.0	4031207.0	70
2017-10-29	59.2	60.0	59.1	60.0	0.7	1.18	19070.0	1138639.8	56
2017-10-26	60.0	60.0	59.3	59.3	-0.7	-1.17	11548.0	687528.0	33
2017-10-25	59.5	60.4	59.5	60.0	0.48	0.81	10538.0	632223.8	44
2017-10-24	58.5	59.6	58.5	59.52	0.62	1.05	7444.0	440257.4	51
2017-10-23	59.0	59.1	58.3	58.9	-0.2	-0.34	12434.0	731514.4	52
2017-10-22	58.5	59.5	58.5	59.1	0.6	1.03	8426.0	499087.2	47
2017-10-19	58.9	58.9	58.5	58.5	0.0	0.0	14670.0	858472.0	49
2017-10-18	59.0	59.2	58.0	58.5	-0.84	-1.42	89144.0	5249634.0	147
2017-10-17	59.3	59.5	59.0	59.34	-0.16	-0.27	23168.0	1372570.0	78
2017-10-16	59.6	59.6	59.3	59.5	0.0	0.0	24664.0	1466532.2	43
2017-10-15	59.6	59.6	59.5	59.5	-0.36	-0.6	12616.0	750898.6	51
2017-10-12	60.0	60.8	59.5	59.86	-0.14	-0.23	40018.0	2394881.4	111
2017-10-11	61.2	61.2	59.9	60.0	-0.91	-1.49	33498.0	2024801.6	71
2017-10-10	61.0	61.2	60.8	60.91	-0.15	-0.25	8950.0	546686.8	35
2017-10-09	61.0	61.2	60.9	61.06	0.06	0.1	15830.0	965523.2	78
2017-10-08	60.6	61.3	60.6	61.0	-0.19	-0.31	21546.0	1316901.0	60
2017-10-05	61.0	61.3	61.0	61.19	-0.56	-0.91	12702.0	775418.4	50
2017-10-04	60.6	61.8	60.6	61.75	1.11	1.83	53404.0	3274918.8	128
2017-10-03	60.5	60.8	60.0	60.64	-1.1	-1.78	246220.0	14880433.0	272
2017-10-02	61.0	62.0	61.0	61.74	0.73	1.2	67782.0	4144033.8	117
2017-10-01	60.5	61.2	60.5	61.01	-0.29	-0.47	12836.0	783040.6	52
2017-09-28	61.0	61.0	61.0	61.3	0.05	0.08	6254.0	381666.4	47
2017-09-27	60.7	61.5	60.5	61.25	0.39	0.64	18676.0	1137649.8	80
2017-09-26	61.5	61.8	60.7	60.86	0.66	1.1	35610.0	2182830.0	109
2017-09-25	61.0	61.0	60.0	60.2	-1.0	-1.63	13792.0	836704.4	74
2017-09-21	61.2	61.5	61.2	61.2	0.02	0.03	2830.0	173533.2	26
2017-09-20	61.1	61.2	61.0	61.18	-0.02	-0.03	12030.0	734380.8	40
2017-09-19	61.5	61.9	61.0	61.2	-0.3	-0.49	6812.0	418559.0	35
2017-09-18	61.2	61.5	61.2	61.5	0.01	0.02	14044.0	863081.0	47
2017-09-17	63.0	63.0	61.4	61.49	-0.45	-0.73	36724.0	2290196.8	74
2017-09-14	61.0	62.0	61.0	61.94	1.16	1.91	26170.0	1609693.2	63
2017-09-13	60.7	60.7	60.7	60.78	-0.02	-0.03	1864.0	113188.0	28
2017-09-12	61.0	61.0	60.8	60.8	-0.1	-0.16	6982.0	425232.2	45
2017-09-11	60.9	61.3	60.9	60.9	-0.1	-0.16	16174.0	988306.6	39
2017-09-10	61.0	61.1	61.0	61.0	-0.1	-0.16	28600.0	1745718.8	47
2017-09-07	61.1	61.2	60.9	61.1	-0.05	-0.08	35842.0	2186637.0	72
2017-09-06	62.0	62.0	61.2	61.15	0.11	0.18	13450.0	825211.8	38
2017-08-29	61.5	61.7	61.0	61.04	-0.66	-1.07	106742.0	6559634.2	148
2017-08-28	61.8	62.0	61.5	61.7	-0.2	-0.32	17560.0	1083634.6	37
2017-08-27	62.5	62.5	61.6	61.9	0.3	0.49	22210.0	1372487.8	62
2017-08-24	62.1	62.3	62.0	61.6	-1.03	-1.64	17422.0	1081641.4	86
2017-08-23	63.4	63.5	62.5	62.63	-0.68	-1.07	61652.0	3901171.6	67
2017-08-22	63.2	63.4	63.1	63.31	0.2	0.32	40990.0	2589360.2	68
2017-08-21	62.6	63.2	62.6	63.11	0.55	0.88	16760.0	1055677.2	64
2017-08-20	61.9	62.6	61.9	62.56	0.85	1.38	21018.0	1306283.8	69
2017-08-17	61.9	61.9	61.5	61.71	0.58	0.95	2106.0	129741.4	42
2017-08-16	62.3	62.3	61.1	61.13	-0.27	-0.44	7844.0	483936.4	44
2017-08-15	61.5	62.0	61.1	61.4	0.26	0.43	48384.0	2976113.8	70
2017-08-14	62.0	62.1	60.2	61.14	-1.2	-1.92	33280.0	2038073.8	81
2017-08-13	62.5	62.5	61.5	62.34	1.34	2.2	39166.0	2433384.8	76
2017-08-10	61.7	61.7	61.3	61.0	-0.7	-1.13	45084.0	2776811.6	64
2017-08-09	61.5	61.8	61.5	61.7	0.08	0.13	12686.0	782680.2	40
2017-08-08	62.5	62.5	61.5	61.62	-0.88	-1.41	140614.0	8703651.2	157
2017-08-07	62.0	63.0	62.0	62.5	0.49	0.79	94906.0	5934312.6	117
2017-08-06	61.9	62.6	61.8	62.01	0.64	1.04	217608.0	13578802.4	219
2017-08-03	59.5	61.5	59.5	61.37	2.77	4.73	142206.0	8638470.2	252
2017-08-02	58.4	59.0	58.4	58.6	0.1	0.17	31264.0	1827782.2	40
2017-08-01	59.0	59.0	58.5	58.5	-0.5	-0.85	6602.0	388789.0	32
2017-07-31	58.5	59.0	58.5	59.0	0.61	1.04	11346.0	666897.8	41
2017-07-30	59.0	59.0	58.1	58.39	-0.41	-0.7	6460.0	378593.8	35
2017-07-27	58.7	58.8	58.0	58.8	0.18	0.31	15434.0	903074.6	67
2017-07-26	59.0	59.0	58.0	58.62	-0.28	-0.48	29742.0	1751433.6	65
2017-07-25	59.6	59.6	58.9	58.9	-0.5	-0.84	60754.0	3588201.0	79
2017-07-24	60.5	60.5	58.8	59.4	-1.1	-1.82	59580.0	3530793.4	96
2017-07-23	61.0	61.0	60.2	60.5	-0.47	-0.77	38210.0	2312053.6	93
2017-07-20	59.5	61.0	59.5	60.97	1.73	2.92	44876.0	2709350.2	97
2017-07-19	60.9	61.0	59.0	59.24	-1.76	-2.89	14316.0	862987.4	48
2017-07-18	61.0	61.1	60.8	61.0	0.0	0.0	18138.0	1106132.0	50
2017-07-17	61.3	61.5	60.5	61.0	-0.87	-1.41	90720.0	5536158.6	137
2017-07-16	61.0	62.5	61.0	61.87	0.97	1.59	67552.0	4193536.6	149
2017-07-13	60.5	62.0	60.5	60.9	0.85	1.42	177486.0	10850829.4	159
2017-07-12	58.0	60.9	58.0	60.05	1.85	3.18	111942.0	6599699.0	145
2017-07-11	57.5	58.4	57.5	58.2	0.2	0.34	20524.0	1192835.4	36
2017-07-10	58.0	58.0	57.1	58.0	0.4	0.69	65202.0	3743762.4	56
2017-07-09	57.0	58.0	57.0	57.6	0.6	1.05	9370.0	541061.6	86
2017-07-06	57.2	57.2	56.6	57.0	0.2	0.35	12016.0	685876.8	31
2017-07-05	56.5	56.8	56.5	56.8	0.2	0.35	18454.0	1044378.0	41
2017-07-04	56.7	57.2	56.0	56.6	-0.1	-0.18	548854.0	31087219.8	76
2017-07-03	57.5	57.5	56.4	56.7	-0.9	-1.56	98952.0	5609655.2	117
2017-07-02	55.0	57.9	55.0	57.6	0.11	0.19	37644.0	2154175.8	99
2017-06-22	56.5	58.3	56.5	57.49	1.41	2.51	115252.0	6570194.8	184
2017-06-21	53.1	57.0	52.5	56.08	3.48	6.62	290884.0	16173413.2	213
2017-06-20	53.0	53.0	52.6	52.6	-1.2	-2.23	7876.0	417206.6	38
2017-06-19	52.5	54.0	52.5	53.8	2.1	4.06	23498.0	1258469.8	57
2017-06-18	51.7	51.7	51.7	51.7	0.09	0.17	4916.0	254195.0	15
2017-06-15	52.0	52.0	51.5	51.61	-1.18	-2.24	19126.0	992880.2	31
2017-06-14	52.5	52.8	51.8	52.79	-0.14	-0.26	46286.0	2414611.2	65
2017-06-13	52.2	53.0	52.2	52.93	0.93	1.79	51834.0	2726854.2	166
2017-06-12	51.5	52.0	51.5	52.0	0.0	0.0	8656.0	448066.8	36
2017-06-11	51.6	52.0	51.6	52.0	0.2	0.39	3356.0	173968.0	16
2017-06-08	52.0	52.2	52.0	51.8	-0.2	-0.38	25638.0	1333312.8	32
2017-06-07	51.7	52.5	51.7	52.0	0.5	0.97	23678.0	1231178.2	40
2017-06-06	51.5	51.6	51.5	51.5	-0.2	-0.39	21428.0	1104819.0	33
2017-06-05	51.7	51.7	51.1	51.7	-0.17	-0.33	16034.0	825371.2	37
2017-06-04	51.5	51.9	51.3	51.87	0.04	0.08	77782.0	4009307.0	82
2017-06-01	52.6	52.8	51.8	51.83	-0.42	-0.8	31536.0	1641302.5	86
2017-05-31	53.0	53.0	52.3	52.25	-0.75	-1.42	16624.0	871630.75	56
2017-05-30	52.5	53.6	52.5	53.0	0.5	0.95	66572.0	3539854.5	93
2017-05-29	52.3	52.5	52.0	52.5	0.83	1.61	14220.0	743022.25	39
2017-05-28	52.0	52.0	51.6	51.67	-0.71	-1.36	11768.0	610949.75	35
2017-05-25	52.4	52.5	52.4	52.38	-0.12	-0.23	31284.0	1640999.5	23
2017-05-24	52.6	52.6	52.3	52.5	-0.03	-0.06	37276.0	1958040.75	54
2017-05-23	52.1	52.6	51.6	52.53	0.03	0.06	58324.0	3028602.25	109
2017-05-22	53.1	53.1	52.0	52.5	-0.5	-0.94	34212.0	1793446.5	99
2017-05-21	52.4	53.1	52.4	53.0	0.66	1.26	107046.0	5627437.0	127
2017-05-18	52.5	52.5	52.3	52.34	-0.21	-0.4	22330.0	1171233.25	56
2017-05-17	52.0	52.6	52.0	52.55	0.55	1.06	22644.0	1184709.75	77
2017-05-16	52.0	52.3	52.0	52.0	-0.13	-0.25	11112.0	578422.5	42
2017-05-15	51.9	52.1	51.9	52.13	0.25	0.48	5322.0	276358.5	32
2017-05-14	52.0	52.5	51.9	51.88	-0.12	-0.23	10960.0	570871.0	38
2017-05-11	51.8	52.0	51.8	52.0	-0.25	-0.48	11292.0	586554.5	54
2017-05-10	52.0	52.0	51.9	52.25	0.25	0.48	10590.0	550345.75	42
2017-05-09	52.0	52.5	51.5	52.0	0.52	1.01	56620.0	2944206.0	163
2017-05-08	51.5	51.5	50.8	51.48	-0.27	-0.52	57562.0	2946751.5	106
2017-05-07	51.8	52.0	51.8	51.75	0.26	0.5	24572.0	1273124.5	52
2017-05-04	52.1	52.1	51.3	51.49	-0.81	-1.55	11728.0	603454.25	48
2017-05-03				52.3	0.0	0.0	800.0	41856.25	24
2017-05-02	53.0	53.0	52.3	52.3	-0.73	-1.38	67624.0	3551738.0	351
2017-05-01	53.5	53.5	53.0	53.03	-0.03	-0.06	28922.0	1539623.75	75
2017-04-30	53.1	53.5	53.0	53.06	0.18	0.34	17606.0	935781.0	42
2017-04-27	53.0	53.0	53.0	52.88	0.0	0.0	22426.0	1188331.75	47
2017-04-26	53.6	53.6	52.6	52.88	-1.12	-2.07	54454.0	2889514.25	79
2017-04-25	54.5	54.5	53.5	54.0	-0.89	-1.62	29038.0	1568853.25	62
2017-04-24	55.1	55.1	54.6	54.89	-0.15	-0.27	54690.0	2998228.25	110
2017-04-23	53.5	55.5	53.5	55.04	2.54	4.84	144178.0	7899833.5	296
2017-04-20	53.0	53.0	52.8	52.5	-1.38	-2.56	45928.0	2432955.0	113
2017-04-19	53.6	54.0	53.3	53.88	0.0	0.0	40724.0	2184084.75	84
2017-04-18	54.0	54.0	53.9	53.88	-0.4	-0.74	4934.0	266248.25	44
2017-04-17	54.3	54.4	54.1	54.28	0.03	0.06	8154.0	442320.75	29
2017-04-16	54.4	54.4	53.6	54.25	-0.16	-0.29	10804.0	584437.25	47
2017-04-13	53.5	54.6	53.5	54.41	0.91	1.7	170690.0	9246961.25	659
2017-04-12	53.3	54.1	53.3	53.5	0.26	0.49	522962.0	28041260.5	758
2017-04-11	54.1	54.3	53.1	53.24	-0.84	-1.55	259104.0	13896372.0	785
2017-04-10	53.5	54.3	53.5	54.08	1.06	2.0	88818.0	4795950.75	101
2017-04-09	53.5	53.5	53.0	53.02	-0.48	-0.9	23852.0	1269943.25	58
2017-04-06	53.6	53.9	53.6	53.5	0.0	0.0	37104.0	1991944.75	48
2017-04-05	53.6	53.8	53.6	53.5	-0.19	-0.35	17706.0	950155.0	63
2017-04-04	53.8	53.8	53.6	53.69	-0.44	-0.81	15306.0	821167.0	55
2017-04-03	54.0	54.4	54.0	54.13	0.16	0.3	9488.0	514225.25	53
2017-04-02	55.0	55.0	53.5	53.97	-1.04	-1.89	59638.0	3266771.0	98
2017-03-30	54.8	55.5	54.6	55.01	0.15	0.27	85038.0	4675526.75	139
2017-03-29	53.5	55.0	53.3	54.86	1.58	2.97	64122.0	3485197.0	147
2017-03-28	53.0	54.1	53.0	53.28	0.65	1.24	22138.0	1180653.5	67
2017-03-27	52.5	53.0	52.5	52.63	0.0	0.0	18492.0	976995.5	35
2017-03-26	52.5	52.8	52.5	52.63	0.31	0.59	15754.0	828485.25	60
2017-03-23	52.0	53.5	52.0	52.32	0.19	0.36	67994.0	3573466.25	139
2017-03-22	52.5	52.5	52.0	52.13	-0.22	-0.42	31516.0	1640325.75	68
2017-03-21	52.1	52.5	52.0	52.35	0.22	0.42	23706.0	1236178.0	56
2017-03-20	51.9	52.4	51.9	52.13	0.55	1.07	12340.0	642486.0	50
2017-03-19	51.8	51.8	51.5	51.58	-0.17	-0.33	53318.0	2748592.5	82
2017-03-16	51.3	52.6	51.3	51.75	0.73	1.43	43950.0	2275268.75	100
2017-03-15	52.0	52.0	51.0	51.02	-0.83	-1.6	91816.0	4731631.0	140
2017-03-14	52.4	52.4	51.0	51.85	-0.4	-0.77	183882.0	9556359.75	172
2017-03-13	52.1	52.8	52.1	52.25	0.06	0.11	178102.0	9308594.75	108
2017-03-12	52.0	52.5	51.9	52.19	0.28	0.54	88768.0	4627779.25	131
2017-03-09	51.5	52.1	51.4	51.91	0.04	0.08	1565550.0	81209879.25	52
2017-03-08	51.8	51.9	51.4	51.87	-0.11	-0.21	45436.0	2348402.25	49
2017-03-07	51.3	52.1	51.3	51.98	0.77	1.5	69082.0	3573742.5	153
2017-03-06	50.8	51.3	50.8	51.21	0.51	1.01	75538.0	3831278.0	47
2017-03-05	51.0	51.3	50.8	50.7	-0.43	-0.84	38964.0	1986490.0	75
2017-03-02	51.4	51.5	51.0	51.13	0.0	0.0	106478.0	5444223.25	49
2017-03-01	50.9	51.5	50.9	51.13	-0.3	-0.58	9200.0	470848.5	41
2017-02-28	50.5	51.5	50.5	51.43	0.93	1.84	165848.0	8404173.25	112
2017-02-27	51.0	51.0	50.3	50.5	-0.49	-0.96	67152.0	3418957.0	71
2017-02-26	51.4	51.5	51.0	50.99	-0.51	-0.99	35800.0	1834316.25	88
2017-02-23	51.5	51.5	51.4	51.5	-0.03	-0.06	108122.0	5567449.25	87
2017-02-22	52.0	52.0	51.5	51.53	0.11	0.21	35372.0	1826550.0	100
2017-02-21	53.0	53.0	51.4	51.42	-0.58	-1.12	259794.0	13422409.25	209
2017-02-20	52.4	52.9	52.0	52.0	-0.75	-1.42	86020.0	4521737.5	95
2017-02-19	52.8	53.5	52.5	52.75	0.75	1.44	39890.0	2107424.0	103
2017-02-16	52.3	52.4	52.0	52.0	0.0	0.0	33256.0	1732709.0	84
2017-02-15	51.6	52.4	51.6	52.0	-0.1	-0.19	23938.0	1243766.25	74
2017-02-14	51.9	52.3	51.5	52.1	-0.15	-0.29	282704.0	14575880.0	449
2017-02-13	52.5	52.5	51.5	52.25	-0.06	-0.11	37386.0	1947602.5	99
2017-02-12	51.3	52.6	51.3	52.31	1.31	2.57	22506.0	1174152.75	81
2017-02-09	51.5	51.8	51.0	51.0	-0.35	-0.68	60782.0	3113113.0	77
2017-02-08	50.9	51.5	50.9	51.35	0.6	1.18	174370.0	8895628.5	134
2017-02-07	51.0	51.0	50.9	50.75	-0.62	-1.21	14398.0	733673.75	65
2017-02-06	51.8	52.0	51.3	51.37	-0.63	-1.21	22686.0	1168295.25	53
2017-02-05	52.0	52.0	51.9	52.0	0.04	0.08	12176.0	632182.5	51
2017-02-02	51.8	51.9	51.8	51.96	-0.11	-0.21	7704.0	399872.0	46
2017-02-01	51.5	52.3	50.0	52.07	1.07	2.1	54328.0	2809160.25	131
2017-01-31	51.1	51.3	51.0	51.0	-0.77	-1.49	12744.0	652528.75	61
2017-01-30	52.1	52.1	51.5	51.77	-0.48	-0.92	49832.0	2587095.25	123
2017-01-29	53.0	53.0	52.0	52.25	-0.27	-0.51	27516.0	1442556.0	111
2017-01-26	51.4	54.0	51.4	52.52	1.35	2.64	161492.0	8589797.0	418
2017-01-25	51.0	51.3	50.9	51.17	0.37	0.73	98982.0	5045487.5	121
2017-01-24	48.75	51.0	48.75	50.8	2.07	4.25	168778.0	8484584.75	298
2017-01-23	48.5	48.9	48.5	48.73	0.27	0.56	71098.0	3462279.5	232
2017-01-22	48.5	48.5	47.75	48.46	-0.25	-0.51	49634.0	2383732.5	109
2017-01-19	48.5	48.75	48.5	48.71	0.92	1.93	129074.0	6271674.5	171
2017-01-18	47.0	48.5	47.0	47.79	1.04	2.22	67886.0	3234193.25	147
2017-01-17	46.65	46.9	46.65	46.75	-0.13	-0.28	16194.0	756736.5	51
2017-01-16	47.5	47.5	46.9	46.88	-0.62	-1.31	31302.0	1472071.75	61
2017-01-15	47.5	47.5	47.5	47.5	0.25	0.53	85560.0	4064014.5	84
2017-01-12	46.9	47.4	46.9	47.25	0.37	0.79	126572.0	5959096.5	146
2017-01-11	46.9	46.9	46.65	46.88	-0.23	-0.49	25402.0	1187094.0	53
2017-01-10	46.75	47.15	46.75	47.11	0.11	0.23	8328.0	391202.75	39
2017-01-09	47.5	47.5	46.65	47.0	-0.57	-1.2	36290.0	1700601.0	70
2017-01-08	47.5	47.75	47.5	47.57	0.05	0.11	14616.0	695566.75	38
2017-01-05	47.15	47.9	47.15	47.52	0.21	0.44	47806.0	2272613.0	81
2017-01-04	48.25	48.25	47.15	47.31	-0.94	-1.95	142274.0	6803222.75	165
2017-01-03	48.75	48.75	48.25	48.25	-0.47	-0.96	59218.0	2866842.5	91
2017-01-02	49.0	49.0	48.65	48.72	-0.52	-1.06	67688.0	3309113.5	88
2017-01-01	49.5	49.5	49.0	49.24	-0.17	-0.34	28530.0	1404103.25	87
2016-12-29	49.25	50.4	49.15	49.41	-0.05	-0.1	96274.0	4779388.5	290
2016-12-28	47.15	51.4	47.15	49.46	1.97	4.15	794406.0	39340319.75	945
2016-12-27	47.5	47.5	47.25	47.49	0.11	0.23	45350.0	2152765.25	79
2016-12-26	47.5	47.5	47.4	47.38	-0.24	-0.5	91148.0	4329040.5	54
2016-12-25	47.15	48.25	47.15	47.62	0.38	0.8	63610.0	3045954.5	112
2016-12-22	47.0	47.75	47.0	47.24	0.24	0.51	52788.0	2495127.75	75
2016-12-21	47.15	47.15	46.9	47.0	0.0	0.0	46052.0	2164291.5	60
2016-12-20	48.0	48.0	47.0	47.0	-1.0	-2.08	108000.0	5161577.25	85
2016-12-19	48.0	48.15	47.5	48.0	0.0	0.0	91512.0	4387128.5	159
2016-12-18	47.0	48.15	47.0	48.0	1.2	2.56	39698.0	1894140.0	128
2016-12-15	46.0	46.9	46.0	46.8	0.42	0.91	34970.0	1627509.75	76
2016-12-14	46.4	46.65	46.4	46.38	0.1	0.22	18360.0	852996.25	49
2016-12-13	46.75	47.0	46.15	46.28	-0.83	-1.76	116944.0	5471275.75	107
2016-12-12	48.0	48.0	46.9	47.11	-0.93	-1.94	167906.0	7965851.25	165
2016-12-11	46.65	48.75	46.5	48.04	1.4	3.0	130954.0	6279804.25	180
2016-12-08	48.25	48.5	46.15	46.64	-1.42	-2.95	177996.0	8414286.0	231
2016-12-07	48.4	48.4	48.0	48.06	-0.4	-0.83	102286.0	4925078.25	92
2016-12-06	48.0	48.5	47.5	48.46	0.33	0.69	107836.0	5189125.5	121
2016-12-05	49.0	49.0	47.4	48.13	-1.1	-2.23	349526.0	16723143.25	392
2016-12-04	47.9	50.15	47.9	49.23	1.23	2.56	206634.0	10195420.5	185
2016-12-01	47.75	48.25	47.65	48.0	0.88	1.87	92922.0	4460844.75	106
2016-11-30	46.0	48.0	46.0	47.12	1.25	2.73	215982.0	10162264.0	227
2016-11-29	44.9	46.4	44.9	45.87	0.99	2.21	341852.0	15592068.25	226
2016-11-28	44.5	45.0	44.25	44.88	0.38	0.85	173188.0	7746722.5	147
2016-11-27	43.5	45.0	43.5	44.5	0.93	2.13	182240.0	8115000.25	230
2016-11-24	43.5	43.75	42.9	43.57	0.12	0.28	260484.0	11333662.25	248
2016-11-23	41.5	43.5	41.5	43.45	1.96	4.72	298494.0	12758840.25	422
2016-11-22	40.75	41.65	40.65	41.49	0.98	2.42	277032.0	11385399.25	237
2016-11-21	41.0	41.0	40.25	40.51	-0.47	-1.15	135234.0	5494364.25	446
2016-11-20	41.65	41.65	40.75	40.98	-0.44	-1.06	160744.0	6598770.75	398
2016-11-17	41.75	41.75	41.4	41.42	-0.58	-1.38	208946.0	8675654.5	419
2016-11-16	41.75	42.65	41.75	42.0	0.45	1.08	290850.0	12303733.25	291
2016-11-15	41.0	41.65	41.0	41.55	0.51	1.24	414152.0	17172363.75	962
2016-11-14	42.0	42.0	40.9	41.04	-1.33	-3.14	483598.0	20004985.5	507
2016-11-13	42.9	43.0	41.9	42.37	-0.39	-0.91	586080.0	24794545.0	537
2016-11-10	43.4	43.5	42.25	42.76	-0.35	-0.81	373924.0	16028268.75	439
2016-11-09	41.0	44.65	41.0	43.11	-1.27	-2.86	324092.0	14170141.75	256
2016-11-08	43.15	44.5	43.15	44.38	1.38	3.21	136824.0	6052974.0	131
2016-11-07	42.65	43.15	42.5	43.0	0.47	1.11	44702.0	1911793.5	65
2016-11-06	42.0	42.65	42.0	42.53	0.68	1.62	34972.0	1477146.75	78
2016-11-03	41.5	42.25	41.5	41.85	0.47	1.14	30228.0	1263629.75	63
2016-11-02	41.15	41.75	41.15	41.38	0.38	0.93	75242.0	3111536.0	101
2016-11-01	40.75	41.0	40.75	41.0	0.2	0.49	22898.0	937387.75	39
2016-10-31	41.15	41.15	40.5	40.8	-0.55	-1.33	135508.0	5526042.5	138
2016-10-30	41.4	41.75	41.15	41.35	-0.56	-1.34	36650.0	1518884.75	88
2016-10-27	41.75	42.0	41.0	41.91	0.43	1.04	130104.0	5400897.0	44
2016-10-26	41.5	41.75	41.4	41.48	-0.14	-0.34	290762.0	12070308.0	51
2016-10-25	41.75	41.75	41.5	41.62	-0.17	-0.41	208800.0	8686063.25	121
2016-10-24	41.25	42.0	41.25	41.79	1.14	2.8	50736.0	2109255.75	106
2016-10-23	39.65	41.0	39.5	40.65	1.51	3.86	133594.0	5348548.5	139
2016-10-20	38.0	39.25	38.0	39.14	1.15	3.03	247462.0	9632258.0	243
2016-10-19	38.0	38.15	38.0	37.99	0.25	0.66	78098.0	2968344.5	66
2016-10-18	38.5	38.5	37.5	37.74	-0.47	-1.23	286992.0	10909876.5	332
2016-10-17	38.5	38.5	37.75	38.21	0.16	0.42	99326.0	3794031.25	220
2016-10-16	38.0	38.15	37.5	38.05	-0.05	-0.13	74662.0	2817900.75	107
2016-10-13	38.5	38.65	38.0	38.1	-0.16	-0.42	83180.0	3192195.0	146
2016-10-12	38.65	38.65	38.15	38.26	0.01	0.03	155108.0	5941330.5	253
2016-10-11	38.0	38.5	37.65	38.25	0.76	2.03	144408.0	5479660.0	327
2016-10-10	36.15	37.0	36.0	37.49	1.43	3.97	74186.0	2703429.75	163
2016-10-09	35.75	36.25	35.65	36.06	0.61	1.72	95868.0	3434176.75	171
2016-10-06	35.4	35.75	35.4	35.45	0.07	0.2	112826.0	4017697.75	135
2016-10-05	35.65	36.0	34.9	35.38	-0.18	-0.51	123668.0	4372279.5	186
2016-10-04	36.75	36.9	35.4	35.56	-0.86	-2.36	133164.0	4761020.0	207
2016-10-03	31.5	37.5	31.5	36.42	1.42	4.06	725494.0	25397939.5	869
2016-10-02	38.5	38.5	34.65	35.0	-3.13	-8.21	235218.0	8398203.25	437
2016-09-29	36.5	38.25	36.4	38.13	0.14	0.37	420990.0	15565743.5	486
2016-09-28	40.5	40.9	37.0	37.99	-2.76	-6.77	1394180.0	52566946.5	9507
2016-09-27	41.75	42.15	40.5	40.75	-1.9	-4.45	125470.0	5133499.25	133
2016-09-26	41.75	42.75	41.75	42.65	0.9	2.16	99742.0	4207929.0	85
2016-09-25	41.25	41.75	40.75	41.75	0.27	0.65	19292.0	798716.0	60
2016-09-21	41.5	41.5	40.65	41.48	0.06	0.14	21252.0	871970.0	38
2016-09-20	40.65	41.5	40.5	41.42	0.43	1.05	104182.0	4241238.5	118
2016-09-19	41.25	41.5	40.9	40.99	-0.99	-2.36	37246.0	1535066.25	86
2016-09-18	42.0	42.0	41.75	41.98	-0.19	-0.45	27478.0	1151174.75	76
2016-09-08	42.5	42.65	41.75	42.17	-0.21	-0.5	194652.0	8176971.0	728
2016-09-07	43.5	43.9	42.25	42.38	-1.31	-3.0	175140.0	7458275.75	347
2016-09-06	44.0	44.5	43.5	43.69	-0.06	-0.14	54860.0	2401111.25	102
2016-09-05	42.5	44.25	42.5	43.75	1.47	3.48	180570.0	7820384.5	270
2016-09-04	42.9	43.75	42.15	42.28	-1.21	-2.78	324494.0	13863927.25	489
2016-09-01	45.15	45.25	43.4	43.49	-2.04	-4.48	184642.0	8081839.0	182
2016-08-31	46.5	46.65	45.0	45.53	-1.01	-2.17	47218.0	2182001.75	66
2016-08-30	47.0	47.0	46.5	46.54	-0.21	-0.45	41050.0	1912015.0	87
2016-08-29	47.0	47.0	47.0	46.75	-0.72	-1.52	7694.0	361466.25	30
2016-08-28	45.5	47.5	45.5	47.47	0.53	1.13	27596.0	1299438.0	55
2016-08-25	47.0	47.0	46.75	46.94	-0.69	-1.45	58408.0	2740638.75	68
2016-08-24	48.25	48.25	47.5	47.63	-0.52	-1.08	41378.0	1980185.5	59
2016-08-23	47.75	48.25	47.5	48.15	0.55	1.16	44788.0	2139853.25	76
2016-08-22	48.15	48.15	47.5	47.6	-1.69	-3.43	9468.0	452562.0	68
2016-08-21	49.5	49.75	49.25	49.29	-0.33	-0.67	3856.0	190574.25	42
2016-08-18	49.75	49.75	49.5	49.62	0.19	0.38	8344.0	413284.75	48
2016-08-17	50.0	50.3	49.25	49.43	-0.32	-0.64	49722.0	2482585.5	87
2016-08-16	50.0	50.0	49.5	49.75	-0.34	-0.68	26014.0	1291238.5	58
2016-08-15	49.75	50.15	49.75	50.09	0.23	0.46	33374.0	1668301.0	55
2016-08-14	49.0	49.9	49.0	49.86	0.16	0.32	6510.0	323074.5	48
2016-08-11	50.4	50.5	49.65	49.7	-0.46	-0.92	16202.0	808662.0	62
2016-08-10	50.0	50.5	49.65	50.16	0.56	1.13	83960.0	4198610.0	99
2016-08-09	49.75	49.75	49.5	49.6	-0.03	-0.06	108826.0	5399518.25	150
2016-08-08	50.0	50.15	49.65	49.63	0.13	0.26	140924.0	7022257.75	105
2016-08-07	50.0	50.0	49.5	49.5	-0.48	-0.96	83216.0	4139755.5	93
2016-08-04	50.0	50.5	49.25	49.98	0.43	0.87	226996.0	11350206.25	248
2016-08-03	50.0	50.0	49.5	49.55	-0.2	-0.4	77462.0	3857464.5	116
2016-08-02	49.65	50.0	49.5	49.75	-0.38	-0.76	46644.0	2317428.75	103
2016-08-01	50.0	50.3	50.0	50.13	0.63	1.27	259396.0	12972277.25	224
2016-07-31	49.9	50.15	49.9	49.5	0.02	0.04	30906.0	1539216.5	73
2016-07-28	50.0	50.3	49.15	49.48	-0.2	-0.4	69454.0	3461520.25	87
2016-07-27	50.15	50.15	49.0	49.68	-1.19	-2.34	73480.0	3648790.25	109
2016-07-26	51.0	51.0	50.8	50.87	-0.39	-0.76	51572.0	2628216.25	54
2016-07-25	51.1	51.5	50.5	51.26	-0.34	-0.66	40292.0	2049680.5	84
2016-07-24	52.8	52.8	51.5	51.6	-1.49	-2.81	18118.0	947650.0	58
2016-07-21	53.3	53.4	52.6	53.09	-0.16	-0.3	26906.0	1431317.5	55
2016-07-20	52.9	53.4	52.9	53.25	-0.17	-0.32	9560.0	507650.25	43
2016-07-19	53.3	53.3	53.0	53.42	-0.03	-0.06	24162.0	1284969.25	42
2016-07-18	54.0	54.0	53.0	53.45	-0.57	-1.06	12016.0	640983.75	57
2016-07-17	54.5	55.0	54.0	54.02	-0.01	-0.02	54922.0	2993330.5	127
2016-07-14	52.5	54.1	52.4	54.03	1.62	3.09	145558.0	7718846.75	203
2016-07-13	50.15	53.3	50.15	52.41	1.98	3.93	251848.0	13068259.75	244
2016-07-12	50.3	51.0	50.3	50.43	0.3	0.6	54068.0	2742613.5	69
2016-07-11	50.0	50.15	50.0	50.13	0.13	0.26	11304.0	565612.0	21
2016-07-10	49.75	50.0	49.75	50.0	0.0	0.0	2676.0	133645.0	19
2016-06-30	49.65	50.3	49.65	50.0	0.25	0.5	33526.0	1675100.0	41
2016-06-29	50.0	50.0	49.65	49.75	-0.25	-0.5	40292.0	2006933.0	39
2016-06-28	50.0	50.0	49.5	50.0	0.62	1.26	134168.0	6666871.5	104
2016-06-27	49.5	49.5	49.5	49.38	0.25	0.51	41366.0	2047532.5	61
2016-06-26	49.25	49.25	48.5	49.13	-0.92	-1.84	38900.0	1906914.25	66
2016-06-23	49.75	50.3	49.75	50.05	0.3	0.6	67706.0	3378556.0	60
2016-06-22	50.0	50.15	49.75	49.75	0.0	0.0	31420.0	1573481.25	32
2016-06-21	49.75	50.3	49.75	49.75	0.0	0.0	54474.0	2722665.75	41
2016-06-20	50.0	50.15	49.75	49.75	-0.25	-0.5	50976.0	2544036.5	51
2016-06-19	50.4	50.8	50.4	50.0	-0.01	-0.02	30906.0	1560399.5	58
2016-06-16	50.0	50.3	49.5	50.01	0.26	0.52	74718.0	3713162.25	86
2016-06-15	49.75	50.0	49.75	49.75	0.0	0.0	30004.0	1498477.25	47
2016-06-14	49.75	50.5	49.75	49.75	-0.03	-0.06	54764.0	2735978.75	54
2016-06-13	50.5	50.5	49.75	49.78	-0.53	-1.05	12480.0	625275.5	47
2016-06-12	49.5	50.9	49.5	50.31	0.71	1.43	31782.0	1579572.75	47
2016-06-09	50.15	50.5	49.5	49.6	-0.1	-0.2	27032.0	1352900.0	70
2016-06-08	49.0	50.5	48.75	49.7	0.37	0.75	61480.0	3054295.25	140
2016-06-07	49.15	49.5	48.9	49.33	0.23	0.47	74552.0	3658776.5	77
2016-06-06	49.65	49.65	48.5	49.1	-0.78	-1.56	36264.0	1773970.75	121
2016-06-05	49.65	51.0	49.65	49.88	-0.1	-0.2	58676.0	2958769.25	195
2016-06-02	49.0	52.0	49.0	49.98	1.48	3.05	240986.0	12137300.5	459
2016-06-01	48.5	48.5	48.0	48.5	0.14	0.29	25812.0	1246457.25	40
2016-05-31	48.15	48.15	48.15	48.36	0.36	0.75	3168.0	152525.25	21
2016-05-30	48.5	48.5	48.0	48.0	-0.5	-1.03	27536.0	1332716.75	39
2016-05-29	48.5	48.5	48.5	48.5	0.12	0.25	11528.0	559166.0	30
2016-05-26	48.4	49.0	48.25	48.38	0.25	0.52	32052.0	1559626.5	81
2016-05-25	48.25	48.5	48.15	48.13	0.29	0.61	13534.0	654196.25	44
2016-05-24	47.5	47.75	47.5	47.84	0.18	0.38	55650.0	2643944.0	58
2016-05-23	48.0	48.0	47.4	47.66	-0.52	-1.08	43402.0	2065357.5	75
2016-05-22	48.75	48.75	48.15	48.18	-0.73	-1.49	16292.0	790645.25	49
2016-05-19	48.65	49.0	48.5	48.91	0.09	0.18	17830.0	868145.0	74
2016-05-18	48.75	49.0	48.75	48.82	0.1	0.21	24624.0	1202078.5	72
2016-05-17	48.9	49.65	48.5	48.72	0.1	0.21	227640.0	11122583.75	216
2016-05-16	49.25	49.25	48.5	48.62	-0.29	-0.59	65858.0	3205943.0	94
2016-05-15	49.25	49.9	48.75	48.91	-0.59	-1.19	145830.0	7179670.25	109
2016-05-12	49.25	49.5	49.25	49.5	0.43	0.88	37908.0	1872708.0	96
2016-05-11	49.0	49.25	49.0	49.07	0.19	0.39	37380.0	1833022.75	81
2016-05-10	48.9	49.0	48.75	48.88	-0.22	-0.45	73914.0	3609391.75	163
2016-05-09	49.5	49.9	49.0	49.1	0.35	0.72	62172.0	3066227.0	90
2016-05-08	49.5	50.15	48.75	48.75	-0.61	-1.24	45826.0	2264737.25	152
2016-05-05	49.4	49.75	48.65	49.36	0.06	0.12	75538.0	3704633.0	192
2016-05-04	47.65	50.9	47.5	49.3	1.52	3.18	160658.0	7987536.0	368
2016-05-03	47.15	49.9	47.15	47.78	1.07	2.29	161554.0	7783470.25	251
2016-05-02	46.65	47.0	46.65	46.71	-0.33	-0.7	62466.0	2925414.25	79
2016-05-01	47.9	48.0	46.75	47.04	-0.51	-1.07	54496.0	2565501.5	94
2016-04-28	48.0	48.25	47.5	47.55	-0.58	-1.21	229848.0	10954068.75	126
2016-04-27	48.25	48.4	48.15	48.13	0.38	0.8	147146.0	7103564.25	85
2016-04-26	48.75	48.75	47.75	47.75	-0.78	-1.61	32394.0	1558164.0	62
2016-04-25	47.5	48.65	46.75	48.53	1.37	2.91	82298.0	3941600.25	128
2016-04-24	46.75	47.25	46.75	47.16	0.78	1.68	72556.0	3411551.75	90
2016-04-21	46.0	47.5	45.9	46.38	0.63	1.38	129974.0	6046578.5	285
2016-04-20	45.65	46.0	45.5	45.75	0.12	0.26	37164.0	1702791.75	57
2016-04-19	44.75	45.65	44.75	45.63	1.01	2.26	51314.0	2331126.5	84
2016-04-18	44.65	45.0	44.25	44.62	-0.69	-1.52	36006.0	1603176.25	82
2016-04-17	46.5	46.5	45.25	45.31	-1.1	-2.37	17042.0	777365.0	72
2016-04-14	46.25	46.9	46.25	46.41	0.47	1.02	45868.0	2129674.25	88
2016-04-13	45.0	46.0	45.0	45.94	1.26	2.82	56310.0	2570375.5	92
2016-04-12	43.75	45.5	43.75	44.68	0.22	0.49	65430.0	2936975.5	110
2016-04-11	44.75	44.75	44.4	44.46	-0.24	-0.54	24962.0	1115890.0	49
2016-04-10	44.75	44.75	44.0	44.7	1.52	3.52	106358.0	4739363.0	134
2016-04-07	42.75	43.25	42.75	43.18	0.55	1.29	40990.0	1762701.25	75
2016-04-06	43.25	43.25	42.65	42.63	-0.37	-0.86	26086.0	1118825.75	61
2016-04-05	43.0	43.15	43.0	43.0	-0.13	-0.3	42602.0	1831823.0	43
2016-04-04	42.0	43.4	42.0	43.13	1.63	3.93	69526.0	2981650.75	143
2016-04-03	42.4	42.4	41.0	41.5	-1.5	-3.49	121296.0	5033853.0	155
2016-03-31	43.0	43.0	42.5	43.0	0.25	0.58	48352.0	2072406.0	94
2016-03-30	42.25	43.0	42.0	42.75	0.36	0.85	49596.0	2111012.5	82
2016-03-29	44.0	44.0	42.0	42.39	-1.61	-3.66	102168.0	4375652.0	136
2016-03-28	43.75	44.5	43.75	44.0	-0.94	-2.09	172230.0	7609007.5	170
2016-03-27	43.0	45.15	43.0	44.94	0.46	1.03	168662.0	7521587.25	193
2016-03-24	44.0	44.5	44.0	44.48	0.1	0.23	46780.0	2065050.0	75
2016-03-23	44.4	45.5	44.0	44.38	0.13	0.29	52172.0	2329465.5	120
2016-03-22	44.4	44.5	44.15	44.25	0.18	0.41	33580.0	1486795.75	71
2016-03-21	45.0	45.25	43.5	44.07	-0.76	-1.7	134276.0	5960392.0	143
2016-03-20	44.75	45.65	44.75	44.83	0.68	1.54	112082.0	5072449.75	159
2016-03-17	44.0	44.25	44.0	44.15	0.65	1.49	100586.0	4439331.0	101
2016-03-16	43.4	44.0	43.4	43.5	0.34	0.79	85914.0	3747152.0	94
2016-03-15	43.0	43.25	42.65	43.16	0.16	0.37	20244.0	869395.25	43
2016-03-14	42.65	43.5	42.65	43.0	-0.58	-1.33	90482.0	3896727.5	111
2016-03-13	43.5	43.75	42.9	43.58	1.08	2.54	127044.0	5501160.0	134
2016-03-10	43.0	43.25	42.25	42.5	-0.36	-0.84	101586.0	4326436.5	113
2016-03-09	44.0	44.0	42.65	42.86	-1.19	-2.7	128722.0	5552684.0	155
2016-03-08	44.0	44.15	43.5	44.05	0.66	1.52	100540.0	4411073.0	160
2016-03-07	43.9	43.9	43.25	43.39	-0.19	-0.44	269012.0	11731459.25	778
2016-03-06	44.0	44.25	43.5	43.58	0.2	0.46	92288.0	4057008.25	127
2016-03-03	44.0	44.0	43.25	43.38	-0.45	-1.03	175006.0	7612898.5	173
2016-03-02	42.65	44.15	42.65	43.83	1.26	2.96	286958.0	12413005.25	250
2016-03-01	42.0	42.9	41.4	42.57	1.41	3.43	539866.0	22723299.0	989
2016-02-29	40.4	41.75	40.4	41.16	0.78	1.93	160166.0	6544857.5	262
2016-02-28	40.15	40.5	40.0	40.38	0.67	1.69	81112.0	3274947.75	151
2016-02-25	40.0	40.25	39.25	39.71	-0.03	-0.08	57792.0	2296698.5	131
2016-02-24	40.25	40.25	39.75	39.74	-0.66	-1.63	79754.0	3188698.0	368
2016-02-23	40.9	40.9	40.4	40.4	-0.23	-0.57	142696.0	5793386.25	149
2016-02-22	40.75	40.75	40.0	40.63	0.12	0.3	203586.0	8210658.25	235
2016-02-21	40.75	41.4	40.5	40.51	-0.7	-1.7	44440.0	1821125.5	97
2016-02-18	40.4	42.0	40.4	41.21	0.82	2.03	209650.0	8634709.75	320
2016-02-17	40.15	40.5	40.15	40.39	0.47	1.18	6866.0	277204.5	33
2016-02-16	40.15	41.0	39.65	39.92	0.43	1.09	79538.0	3213284.5	141
2016-02-15	38.9	39.75	38.15	39.49	0.66	1.7	281640.0	10944653.25	612
2016-02-14	41.0	41.0	38.5	38.83	-1.18	-2.95	229384.0	9016712.0	196
2016-02-11	41.15	41.25	39.0	40.01	-1.38	-3.33	157452.0	6252692.0	246
2016-02-10	40.15	41.75	40.0	41.39	1.19	2.96	177248.0	7287959.25	245
2016-02-09	38.9	41.4	38.9	40.2	1.32	3.4	243494.0	9726850.25	386
2016-02-08	38.75	39.75	38.5	38.88	0.61	1.59	208678.0	8142949.5	282
2016-02-07	38.75	39.0	38.0	38.27	-0.82	-2.1	139788.0	5400350.25	160
2016-02-04	39.25	39.75	38.75	39.09	0.22	0.57	221372.0	8674337.25	226
2016-02-03	38.65	39.15	38.25	38.87	0.16	0.41	107742.0	4163416.25	185
2016-02-02	38.5	39.0	38.25	38.71	-0.58	-1.48	387572.0	14955073.75	613
2016-02-01	40.75	40.9	39.25	39.29	-1.52	-3.72	444596.0	17723580.75	443
2016-01-31	42.25	42.65	40.75	40.81	-0.5	-1.21	183806.0	7679503.5	228
2016-01-28	41.4	42.65	41.25	41.31	0.06	0.15	111522.0	4650293.5	254
2016-01-27	42.75	43.65	41.0	41.25	-0.56	-1.34	283626.0	12073331.0	362
2016-01-26	38.0	42.5	38.0	41.81	1.91	4.79	330822.0	13589601.0	490
2016-01-25	36.75	40.0	36.0	39.9	3.27	8.93	278956.0	10558122.75	338
2016-01-24	38.4	38.4	36.5	36.63	1.13	3.18	209344.0	7806048.5	302
2016-01-21	33.0	35.75	33.0	35.5	3.0	9.23	407846.0	14041530.5	349
2016-01-20	33.5	33.5	32.5	32.5	-1.3	-3.85	280900.0	9148909.0	500
2016-01-19	32.9	34.5	32.9	33.8	1.23	3.78	228678.0	7720924.75	163
2016-01-18	32.5	33.5	32.4	32.57	-0.59	-1.78	230498.0	7541896.0	370
2016-01-17	31.4	33.5	31.15	33.16	-1.32	-3.83	462408.0	14763841.25	410
2016-01-14	35.75	35.75	33.75	34.48	-1.74	-4.8	93064.0	3228998.0	181
2016-01-13	37.75	37.75	36.15	36.22	-1.28	-3.41	279554.0	10186378.0	390
2016-01-12	38.25	38.25	36.15	37.5	-0.72	-1.88	212838.0	7900703.0	317
2016-01-11	40.0	40.0	38.0	38.22	-1.78	-4.45	568494.0	21886827.25	591
2016-01-10	42.0	42.0	39.75	40.0	-0.46	-1.14	53116.0	2138780.75	105
2016-01-07	41.5	41.5	40.25	40.46	-1.41	-3.37	98824.0	4079300.25	149
2016-01-06	41.9	42.0	41.5	41.87	-1.2	-2.79	200302.0	8323789.5	97
2016-01-05	43.0	43.5	42.5	43.07	-0.09	-0.21	67066.0	2880074.0	98
2016-01-04	44.65	44.65	43.0	43.16	-1.6	-3.57	100164.0	4346730.75	114
2016-01-03	44.5	45.0	44.4	44.76	0.29	0.65	48324.0	2157394.0	86
2015-12-31	45.0	45.0	44.0	44.47	-1.02	-2.24	60288.0	2679136.25	125
2015-12-30	44.5	45.9	44.4	45.49	1.61	3.67	161296.0	7304110.0	176
2015-12-29	44.5	44.5	43.65	43.88	-0.62	-1.39	60168.0	2638804.75	87
2015-12-28	44.0	44.5	43.5	44.5	0.72	1.64	48766.0	2148172.25	80
2015-12-27	43.5	43.5	43.0	43.78	0.4	0.92	9126.0	395566.0	41
2015-12-24	44.15	44.15	43.4	43.38	0.0	0.0	14536.0	634067.5	50
2015-12-23	44.65	44.65	43.4	43.38	-0.87	-1.97	45878.0	2021239.75	75
2015-12-22	45.0	45.0	44.25	44.25	-0.13	-0.29	32226.0	1428722.25	65
2015-12-21	43.15	45.0	43.0	44.38	1.25	2.9	85296.0	3741621.25	173
2015-12-20	43.0	43.15	42.4	43.13	-0.24	-0.55	29314.0	1257573.25	68
2015-12-17	43.0	43.4	42.9	43.37	0.76	1.78	78390.0	3388894.25	97
2015-12-16	43.0	43.15	42.15	42.61	-0.39	-0.91	66494.0	2843128.0	109
2015-12-15	42.9	43.5	42.5	43.0	-0.07	-0.16	171368.0	7342429.5	311
2015-12-14	44.5	44.65	42.9	43.07	-1.07	-2.42	228918.0	10077815.5	144
2015-12-13	44.25	44.5	42.9	44.14	-0.3	-0.68	100770.0	4397604.25	93
2015-12-10	44.25	44.9	44.25	44.44	0.31	0.7	106282.0	4725907.75	60
2015-12-09	44.25	44.5	44.15	44.13	0.37	0.85	49878.0	2210986.75	93
2015-12-08	45.25	45.25	42.75	43.76	-1.63	-3.59	85904.0	3801091.0	77
2015-12-07	45.9	46.0	45.4	45.39	-0.49	-1.07	79814.0	3637514.25	66
2015-12-06	46.0	46.25	45.9	45.88	-0.07	-0.15	32618.0	1500834.5	54
2015-12-03	46.15	46.15	45.25	45.95	-0.18	-0.39	183552.0	8398461.75	146
2015-12-02	46.4	46.4	46.15	46.13	-0.12	-0.26	46042.0	2129136.5	82
2015-12-01	45.75	47.0	45.75	46.25	0.74	1.63	152642.0	7016954.25	153
2015-11-30	45.4	45.9	45.4	45.51	0.01	0.02	118454.0	5391830.25	119
2015-11-29	45.15	45.5	45.0	45.5	0.62	1.38	55154.0	2499781.25	86
2015-11-26	44.0	45.9	44.0	44.88	0.88	2.0	100300.0	4514898.5	145
2015-11-25	44.25	44.65	43.75	44.0	0.34	0.78	171192.0	7559475.0	138
2015-11-24	42.15	44.0	42.15	43.66	1.53	3.63	123798.0	5342512.5	172
2015-11-23	41.9	42.5	41.5	42.13	0.16	0.38	245886.0	10353946.5	187
2015-11-22	41.75	42.0	41.5	41.97	0.47	1.13	92976.0	3890926.75	124
2015-11-19	41.0	41.5	41.0	41.5	0.53	1.29	112740.0	4666189.75	126
2015-11-18	40.5	41.15	40.5	40.97	0.34	0.84	94240.0	3853814.25	134
2015-11-17	40.5	40.75	40.15	40.63	0.42	1.04	265664.0	10747586.75	264
2015-11-16	39.75	40.25	39.75	40.21	0.42	1.06	268716.0	10750518.5	274
2015-11-15	41.75	41.75	39.5	39.79	-2.52	-5.96	405524.0	16276048.75	488
2015-11-12	43.65	43.65	42.25	42.31	-1.19	-2.74	263836.0	11259303.75	252
2015-11-11	43.5	43.65	43.15	43.5	0.33	0.76	3943492.0	171066902.25	99
2015-11-10	43.0	43.75	42.9	43.17	0.04	0.09	54572.0	2366567.75	95
2015-11-09	43.25	43.25	43.0	43.13	0.14	0.33	56200.0	2423818.25	73
2015-11-08	42.9	43.25	42.65	42.99	0.03	0.07	75898.0	3262255.25	99
2015-11-05	44.25	44.25	42.9	42.96	-1.04	-2.36	98142.0	4275668.75	139
2015-11-04	45.0	45.0	43.4	44.0	-1.13	-2.5	353530.0	15598621.25	262
2015-11-03	45.75	45.75	44.9	45.13	-0.62	-1.36	187810.0	8486253.5	135
2015-11-02	45.5	46.15	45.5	45.75	0.26	0.57	58034.0	2655289.25	74
2015-11-01	46.5	46.5	44.75	45.49	-0.77	-1.66	58530.0	2662650.0	87
2015-10-29	46.5	47.0	45.75	46.26	0.47	1.03	119782.0	5571914.0	96
2015-10-28	45.5	46.0	45.0	45.79	0.66	1.46	153734.0	6997390.75	132
2015-10-27	44.0	46.15	44.0	45.13	1.14	2.59	561780.0	25588381.75	473
2015-10-26	43.65	44.25	43.25	43.99	0.18	0.41	383392.0	16805577.5	177
2015-10-25	44.0	44.15	43.4	43.81	0.28	0.64	170256.0	7429596.0	156
2015-10-22	45.5	45.5	42.65	43.53	-2.03	-4.46	312820.0	13599768.0	359
2015-10-21	47.9	47.9	45.0	45.56	-2.69	-5.58	404806.0	18990185.25	237
2015-10-20	48.25	48.65	48.15	48.25	-0.1	-0.21	22448.0	1085139.75	37
2015-10-19	48.5	48.65	48.25	48.35	-0.18	-0.37	39370.0	1906910.0	69
2015-10-18	48.9	49.15	48.4	48.53	0.22	0.46	32420.0	1579644.0	65
2015-10-15	48.4	48.75	48.15	48.31	-0.17	-0.35	27620.0	1333309.5	48
2015-10-14	48.75	49.0	48.4	48.48	-0.27	-0.55	58454.0	2845338.75	73
2015-10-13	49.0	49.0	48.65	48.75	0.0	0.0	30548.0	1490580.75	43
2015-10-12	49.0	49.25	48.75	48.75	-0.42	-0.85	79604.0	3908374.25	101
2015-10-11	49.5	49.5	48.5	49.17	0.46	0.94	238596.0	11687672.5	177
2015-10-08	48.5	48.75	48.4	48.71	0.17	0.35	138000.0	6721067.75	64
2015-10-07	48.5	48.9	48.5	48.54	0.06	0.12	319896.0	15575262.25	103
2015-10-06	48.4	49.0	48.25	48.48	0.11	0.23	120618.0	5856548.0	110
2015-10-05	46.4	48.5	46.4	48.37	1.99	4.29	209584.0	10039471.5	218
2015-10-04	46.25	46.4	46.0	46.38	0.46	1.0	34748.0	1607252.75	61
2015-10-01	45.75	46.75	45.75	45.92	0.07	0.15	55312.0	2544726.5	99
2015-09-30	45.5	45.9	45.25	45.85	0.74	1.64	1136434.0	46391359.0	84
2015-09-29	46.25	46.25	45.0	45.11	-1.18	-2.55	120468.0	5508099.75	136
2015-09-21	47.0	47.0	46.25	46.29	-0.84	-1.78	152100.0	7079389.5	130
2015-09-20	47.75	47.75	47.0	47.13	-0.62	-1.3	67804.0	3204872.75	71
2015-09-17	48.75	48.75	48.0	47.75	-0.56	-1.16	30664.0	1482138.75	85
2015-09-16	48.15	48.4	48.15	48.31	0.31	0.65	13984.0	675515.5	50
2015-09-15	48.4	48.4	47.65	48.0	-0.31	-0.64	64086.0	3072172.5	42
2015-09-14	48.65	48.9	48.25	48.31	-0.19	-0.39	38694.0	1877213.5	52
2015-09-13	49.75	49.75	48.5	48.5	-0.11	-0.23	74134.0	3618966.0	83
2015-09-10	48.25	48.9	48.15	48.61	-0.15	-0.31	74450.0	3622167.5	65
2015-09-09	47.75	49.0	47.75	48.76	1.17	2.46	78074.0	3785144.75	122
2015-09-08	47.9	48.25	47.4	47.59	0.02	0.04	57178.0	2731723.0	68
2015-09-07	47.5	47.9	47.15	47.57	0.57	1.21	42456.0	2017522.25	78
2015-09-06	46.75	47.0	46.5	47.0	0.24	0.51	47038.0	2203149.0	54
2015-09-03	46.75	47.0	46.5	46.76	0.29	0.62	103750.0	4852614.5	97
2015-09-02	46.5	46.5	45.75	46.47	-0.2	-0.43	128720.0	5929862.5	109
2015-09-01	47.9	47.9	46.5	46.67	-0.58	-1.23	116326.0	5448630.0	99
2015-08-31	47.5	48.0	47.0	47.25	-1.02	-2.11	102856.0	4857571.75	85
2015-08-30	47.0	49.5	47.0	48.27	2.6	5.69	389938.0	18817544.75	320
2015-08-27	46.75	47.4	45.5	45.67	0.15	0.33	309038.0	14450732.0	228
2015-08-26	47.15	47.15	45.5	45.52	-1.83	-3.86	157504.0	7272728.75	175
2015-08-25	47.0	48.0	45.5	47.35	1.67	3.66	116930.0	5528960.5	176
2015-08-24	48.4	49.15	45.5	45.68	-2.95	-6.07	333752.0	15894454.75	177
2015-08-23	51.9	51.9	48.0	48.63	-3.46	-6.64	294866.0	14592007.25	296
2015-08-20	52.4	52.4	51.9	52.09	-0.51	-0.97	65868.0	3429601.75	109
2015-08-19	52.9	53.0	52.4	52.6	-0.4	-0.75	80678.0	4247769.25	81
2015-08-18	52.9	53.0	52.6	53.0	-0.39	-0.73	204764.0	10819350.25	153
2015-08-17	53.3	53.9	52.8	53.39	0.08	0.15	87096.0	4628939.75	89
2015-08-16	53.8	54.3	53.3	53.31	-0.53	-0.98	55360.0	2958528.0	92
2015-08-13	54.4	54.5	53.6	53.84	-0.04	-0.07	22486.0	1216811.5	64
2015-08-12	54.1	54.4	53.8	53.88	-0.5	-0.92	147756.0	7966580.25	94
2015-08-11	54.5	54.8	54.1	54.38	0.15	0.28	48412.0	2635237.75	97
2015-08-10	54.0	54.3	54.0	54.23	0.23	0.43	67072.0	3627806.75	90
2015-08-09	54.4	54.4	53.8	54.0	-0.48	-0.88	18902.0	1021427.25	63
2015-08-06	54.0	54.5	54.0	54.48	0.35	0.65	68454.0	3715827.5	85
2015-08-05	54.0	54.4	53.8	54.13	-0.13	-0.24	208874.0	11281011.5	153
2015-08-04	53.8	54.4	53.5	54.26	0.26	0.48	139952.0	7560220.75	143
2015-08-03	53.6	54.3	53.5	54.0	-0.25	-0.46	79938.0	4298150.75	95
2015-08-02	53.9	54.5	53.6	54.25	-0.13	-0.24	99722.0	5402106.75	109
2015-07-30	55.0	55.0	54.4	54.38	-0.12	-0.22	139230.0	7592531.25	43
2015-07-29	55.4	55.4	54.5	54.5	-0.24	-0.44	185770.0	10158134.5	50
2015-07-28	55.4	55.4	54.5	54.74	-0.25	-0.45	165632.0	9061451.5	66
2015-07-27	55.1	55.3	54.8	54.99	-0.87	-1.56	146986.0	8075720.0	124
2015-07-26	56.3	56.3	55.5	55.86	-0.27	-0.48	24774.0	1387463.0	71
2015-07-23	55.8	56.3	55.8	56.13	0.02	0.04	74006.0	4147675.25	81
2015-07-22	55.4	56.1	55.4	56.11	0.94	1.7	132326.0	7381873.5	138
2015-07-15	55.3	55.5	54.6	55.17	0.08	0.15	100174.0	5518027.75	97
2015-07-14	55.6	55.8	55.0	55.09	-0.73	-1.31	130462.0	7225131.0	102
2015-07-13	55.9	56.1	55.6	55.82	0.09	0.16	509474.0	28512344.5	191
2015-07-12	55.3	55.8	55.0	55.73	0.86	1.57	148978.0	8257606.75	157
2015-07-09	54.5	55.5	54.5	54.87	0.1	0.18	78352.0	4311256.0	134
2015-07-08	54.1	54.9	54.1	54.77	0.52	0.96	103408.0	5618454.25	94
2015-07-07	54.0	54.3	53.6	54.25	0.14	0.26	137430.0	7419073.0	78
2015-07-06	54.3	54.5	53.8	54.11	-0.34	-0.62	270548.0	14691396.25	138
2015-07-05	54.9	55.0	54.0	54.45	-0.11	-0.2	383964.0	20916797.75	222
2015-07-02	53.5	54.8	53.5	54.56	1.07	2.0	189820.0	10283734.75	163
2015-07-01	54.0	54.0	53.0	53.49	-0.34	-0.63	59784.0	3202383.25	93
2015-06-30	53.0	54.0	52.6	53.83	0.73	1.37	156464.0	8366870.0	146
2015-06-29	53.3	53.3	52.8	53.1	-0.65	-1.21	122276.0	6467306.0	166
2015-06-28	53.9	54.0	52.6	53.75	0.14	0.26	200930.0	10682041.0	246
2015-06-25	54.0	54.0	53.3	53.61	-0.47	-0.87	180488.0	9652046.75	154
2015-06-24	54.0	54.4	53.1	54.08	0.58	1.08	100238.0	5403593.75	140
2015-06-23	53.5	54.0	53.1	53.5	0.25	0.47	307854.0	16512693.75	173
2015-06-22	52.9	53.5	52.6	53.25	0.23	0.43	170256.0	9027352.75	196
2015-06-21	54.3	54.3	53.0	53.02	-1.34	-2.47	466192.0	24810560.5	249
2015-06-18	53.9	54.9	53.8	54.36	0.46	0.85	147362.0	8016081.0	156
2015-06-17	54.8	54.9	53.8	53.9	-0.87	-1.59	253470.0	13712453.75	219
2015-06-16	55.4	55.4	54.9	54.77	-0.48	-0.87	78314.0	4310791.25	100
2015-06-15	55.6	55.8	54.5	55.25	-0.53	-0.95	111998.0	6174351.0	160
2015-06-14	55.0	56.4	55.0	55.78	0.81	1.47	315774.0	17670571.25	372
2015-06-11	54.0	55.5	53.6	54.97	1.22	2.27	500270.0	27412587.5	459
2015-06-10	53.8	54.3	53.5	53.75	0.1	0.19	156040.0	8388500.5	221
2015-06-09	54.8	55.4	53.5	53.65	-0.81	-1.49	159526.0	8612690.0	263
2015-06-08	53.3	55.1	52.9	54.46	1.03	1.93	409384.0	22190814.0	419
2015-06-07	53.0	53.5	53.0	53.43	0.0	0.0	179270.0	9549505.5	112
2015-06-04	53.5	53.6	52.9	53.43	-0.07	-0.13	250648.0	13349507.75	129
2015-06-03	53.6	53.8	53.4	53.5	0.0	0.0	61000.0	3263316.0	88
2015-06-02	53.9	53.9	53.3	53.5	0.01	0.02	120470.0	6459592.5	117
2015-06-01	53.5	53.8	53.0	53.49	-0.01	-0.02	76930.0	4113521.25	123
2015-05-31	53.4	53.9	53.4	53.5	0.0	0.0	106896.0	5734401.75	137
2015-05-28	53.6	53.8	53.3	53.5	-0.25	-0.47	91292.0	4888592.25	115
2015-05-27	53.6	54.0	53.6	53.75	0.21	0.39	104448.0	5619774.75	110
2015-05-26	53.8	54.1	53.4	53.54	-0.46	-0.85	191192.0	10269341.5	237
2015-05-25	53.5	54.3	53.0	54.0	0.67	1.26	329038.0	17582755.0	250
2015-05-24	53.5	53.5	53.1	53.33	-0.1	-0.19	80546.0	4294359.5	118
2015-05-21	53.4	53.8	53.1	53.43	0.18	0.34	116286.0	6209161.75	163
2015-05-20	53.5	53.9	53.3	53.25	-0.3	-0.56	115732.0	6193129.75	166
2015-05-19	53.8	53.8	53.1	53.55	0.05	0.09	353930.0	18976936.75	248
2015-05-18	52.8	53.6	52.6	53.5	0.75	1.42	422198.0	22507853.75	355
2015-05-17	52.6	53.3	52.4	52.75	0.12	0.23	438374.0	23104621.75	328
2015-05-14	52.5	52.9	52.3	52.63	-0.06	-0.11	436692.0	22930194.75	219
2015-05-13	52.9	53.0	52.5	52.69	-0.07	-0.13	331240.0	17433913.5	203
2015-05-12	52.4	52.9	52.1	52.76	0.41	0.78	132112.0	6927393.25	174
2015-05-11	52.8	53.1	52.3	52.35	-0.15	-0.29	333506.0	17603124.5	330
2015-05-10	52.4	52.8	52.0	52.5	0.25	0.48	339260.0	17765815.25	293
2015-05-07	52.6	52.6	52.0	52.25	-0.27	-0.51	158562.0	8279496.5	241
2015-05-06	52.5	52.6	52.1	52.52	0.01	0.02	328510.0	17217401.75	313
2015-05-05	53.3	53.3	52.3	52.51	-0.75	-1.41	517110.0	27236671.25	476
2015-05-04	53.3	53.4	52.9	53.26	-0.06	-0.11	182074.0	9671159.5	169
2015-05-03	53.9	54.0	53.1	53.32	-0.08	-0.15	229370.0	12311935.75	302
2015-04-30	52.9	53.8	52.9	53.4	0.66	1.25	392678.0	20956421.25	390
2015-04-29	53.1	53.6	52.4	52.74	-0.25	-0.47	497576.0	26269373.0	557
2015-04-28	53.8	54.0	52.5	52.99	-0.76	-1.41	775838.0	41127836.5	478
2015-04-27	55.3	55.3	53.3	53.75	-1.42	-2.57	508624.0	27521037.25	413
2015-04-26	55.6	55.6	55.0	55.17	-0.36	-0.65	217770.0	12070449.75	279
2015-04-23	55.4	56.1	55.4	55.53	0.29	0.52	291346.0	16213649.0	279
2015-04-22	56.6	56.6	55.0	55.24	-1.24	-2.2	338718.0	18791697.0	389
2015-04-21	55.3	56.5	55.3	56.48	-0.12	-0.21	165416.0	9251162.0	206
2015-04-20	58.0	58.0	56.4	56.6	-0.82	-1.43	421392.0	24015270.0	309
2015-04-19	56.0	57.5	56.0	57.42	1.94	3.5	497528.0	28186493.5	494
2015-04-16	55.9	56.1	55.3	55.48	0.31	0.56	189630.0	10559839.5	204
2015-04-15	55.5	56.0	55.0	55.17	0.41	0.75	321912.0	17859066.5	316
2015-04-14	54.3	56.9	54.3	54.76	0.3	0.55	604996.0	33545518.0	481
2015-04-13	53.5	54.6	53.5	54.46	0.96	1.79	325782.0	17615078.0	329
2015-04-12	53.0	53.8	53.0	53.5	0.61	1.15	172080.0	9218294.5	190
2015-04-09	52.8	53.3	52.4	52.89	0.12	0.23	175230.0	9268139.25	199
2015-04-08	52.8	53.5	52.5	52.77	0.0	0.0	432554.0	22832908.0	352
2015-04-07	52.3	53.4	52.3	52.77	0.48	0.92	142120.0	7524299.5	130
2015-04-06	51.9	53.0	51.5	52.29	0.53	1.02	212114.0	11152866.0	182
2015-04-05	53.9	53.9	51.0	51.76	-0.66	-1.26	429030.0	22229161.0	272
2015-04-02	53.8	54.0	52.1	52.42	-0.71	-1.34	292884.0	15559575.75	232
2015-04-01	52.9	53.8	52.6	53.13	0.23	0.43	143152.0	7594974.25	166
2015-03-31	52.8	53.0	52.5	52.9	0.01	0.02	108366.0	5711919.0	136
2015-03-30	53.5	54.0	52.8	52.89	-0.59	-1.1	249408.0	13242164.0	245
2015-03-29	53.0	54.1	53.0	53.48	0.48	0.91	195098.0	10492670.5	188
2015-03-26	49.15	54.0	49.15	53.0	0.89	1.71	667088.0	34624044.5	393
2015-03-25	53.0	53.0	52.0	52.11	-0.92	-1.73	502492.0	26236670.5	272
2015-03-24	52.8	53.1	52.5	53.03	0.4	0.76	241510.0	12787232.25	182
2015-03-23	52.5	52.8	52.1	52.63	-0.12	-0.23	461660.0	24242503.0	149
2015-03-22	52.6	52.8	52.0	52.75	0.49	0.94	286666.0	15009264.75	203
2015-03-19	52.6	52.8	51.8	52.26	-0.04	-0.08	435984.0	22732992.25	249
2015-03-18	52.1	52.5	50.5	52.3	-0.08	-0.15	457628.0	23736508.5	331
2015-03-17	52.8	52.8	52.3	52.38	-0.66	-1.24	389290.0	20387909.0	213
2015-03-16	53.0	53.3	52.8	53.04	0.1	0.19	422276.0	22358000.25	260
2015-03-15	53.5	53.8	52.8	52.94	-0.94	-1.74	327522.0	17439402.0	248
2015-03-12	53.6	54.3	53.5	53.88	0.45	0.84	377164.0	20336077.25	302
2015-03-11	52.6	53.5	52.6	53.43	0.18	0.34	611582.0	32540058.0	305
2015-03-10	52.5	53.3	52.5	53.25	0.75	1.43	824550.0	43601199.5	417
2015-03-09	53.3	53.3	52.5	52.5	-0.53	-1.0	702826.0	37160126.25	524
2015-03-08	53.6	53.6	52.9	53.03	-0.56	-1.04	672444.0	35744051.0	544
2015-03-05	54.0	54.0	53.3	53.59	-0.31	-0.58	269114.0	14392186.5	244
2015-03-04	53.9	54.3	53.4	53.9	-0.02	-0.04	237802.0	12793539.0	304
2015-03-03	53.4	54.3	53.3	53.92	0.64	1.2	457082.0	24580869.5	469
2015-03-02	52.5	53.4	52.0	53.28	0.67	1.27	337546.0	17841938.5	410
2015-03-01	52.5	52.8	52.1	52.61	0.3	0.57	350406.0	18380703.25	275
2015-02-26	53.0	53.0	51.6	52.31	-0.62	-1.17	737382.0	38556302.0	653
2015-02-25	54.0	54.5	52.5	52.93	-0.78	-1.45	458266.0	24447263.75	427
2015-02-24	53.5	53.9	52.5	53.71	0.09	0.17	698126.0	36985663.0	483
2015-02-23	54.3	54.3	53.3	53.62	-0.55	-1.02	490142.0	26327385.25	383
2015-02-22	54.3	55.1	54.0	54.17	0.38	0.71	536240.0	29200160.0	534
2015-02-19	53.8	53.9	53.3	53.79	-0.21	-0.39	227080.0	12185294.5	240
2015-02-18	54.3	54.8	53.6	54.0	-0.01	-0.02	1563282.0	84169560.0	399
2015-02-17	54.8	55.0	53.8	54.01	-0.63	-1.15	652854.0	35382991.25	453
2015-02-16	55.4	55.8	54.5	54.64	0.0	0.0	867360.0	47721716.5	650
2015-02-15	56.0	56.3	54.5	54.64	-0.63	-1.14	1060898.0	58299387.75	661
2015-02-12	56.4	56.4	54.9	55.27	-1.01	-1.79	888748.0	49167272.75	633
2015-02-11	56.5	56.6	56.0	56.28	-0.22	-0.39	174546.0	9830368.25	175
2015-02-10	56.8	56.9	56.3	56.5	-0.28	-0.49	169476.0	9611096.25	156
2015-02-09	57.3	57.3	56.5	56.78	-0.19	-0.33	109202.0	6205491.0	171
2015-02-08	57.9	58.0	56.1	56.97	-0.4	-0.7	594040.0	33766633.25	422
2015-02-05	58.1	59.0	57.1	57.37	-0.57	-0.98	312220.0	18114705.75	265
2015-02-04	58.1	59.4	57.8	57.94	0.09	0.16	330072.0	19300070.0	314
2015-02-03	58.3	58.5	57.8	57.85	-0.27	-0.46	315590.0	18374706.75	271
2015-02-02	57.1	59.0	57.0	58.12	1.09	1.91	489178.0	28433490.25	444
2015-02-01	56.9	58.5	56.9	57.03	1.84	3.33	543462.0	31224493.75	403
2015-01-29	54.6	55.9	54.5	55.19	0.44	0.8	377424.0	20803833.0	296
2015-01-28	54.5	55.0	53.5	54.75	0.25	0.46	638094.0	34600301.25	336
2015-01-27	54.9	55.0	54.4	54.5	-0.25	-0.46	248868.0	13638778.25	197
2015-01-26	53.3	55.0	53.0	54.75	1.19	2.22	219578.0	11966705.0	257
2015-01-22	52.3	53.8	52.3	53.56	1.31	2.51	246542.0	13136070.25	261
2015-01-21	52.9	52.9	52.0	52.25	-1.01	-1.9	156826.0	8211688.5	212
2015-01-20	53.5	54.1	53.0	53.26	-0.12	-0.22	244414.0	13130888.5	195
2015-01-19	54.0	54.3	53.0	53.38	-0.47	-0.87	112662.0	6039514.75	159
2015-01-18	51.8	54.0	51.8	53.85	1.84	3.54	286612.0	15297494.25	314
2015-01-15	51.0	52.3	51.0	52.01	1.33	2.62	390076.0	20125729.75	489
2015-01-14	50.9	51.5	50.5	50.68	0.04	0.08	266640.0	13630591.5	276
2015-01-13	50.0	51.0	49.65	50.64	0.1	0.2	259500.0	13129837.5	233
2015-01-12	50.15	51.1	49.9	50.54	0.61	1.22	333634.0	16836567.25	409
2015-01-11	50.3	50.4	49.5	49.93	-0.07	-0.14	455056.0	22742556.5	494
2015-01-08	51.3	51.8	49.9	50.0	-0.74	-1.46	844084.0	43069197.0	434
2015-01-07	51.1	51.8	50.6	50.74	-0.31	-0.61	200774.0	10283703.25	288
2015-01-06	50.15	51.1	49.15	51.05	-1.03	-1.98	145780.0	7356847.5	215
2015-01-05	53.0	53.0	51.6	52.08	-1.29	-2.42	97080.0	5108161.5	145
2015-01-04	53.0	54.8	53.0	53.37	0.5	0.95	87446.0	4706999.25	120
2015-01-01	51.8	53.5	51.6	52.87	0.23	0.44	128180.0	6799984.5	129
2014-12-31	55.0	55.0	50.3	52.64	-1.87	-3.43	410416.0	21448615.0	335
2014-12-30	55.0	55.8	54.1	54.51	-1.52	-2.71	273514.0	15068863.5	255
2014-12-29	56.0	57.1	55.6	56.03	-0.08	-0.14	582736.0	32908848.5	354
2014-12-28	54.3	56.3	54.3	56.11	1.86	3.43	541320.0	30066458.5	337
2014-12-25	54.5	55.0	53.5	54.25	-0.58	-1.06	211124.0	11446664.75	196
2014-12-24	55.1	55.5	54.5	54.83	0.03	0.05	357990.0	19726575.25	275
2014-12-23	55.1	55.5	54.6	54.8	-0.61	-1.1	114046.0	6288075.5	120
2014-12-22	54.8	55.5	54.4	55.41	0.41	0.75	395600.0	21851501.0	279
2014-12-21	54.5	55.4	53.8	55.0	0.75	1.38	852568.0	46792696.75	531
2014-12-18	53.0	55.0	52.5	54.25	2.74	5.32	1026138.0	55627341.0	742
2014-12-17	48.75	52.5	46.0	51.51	3.26	6.76	399400.0	19836063.25	429
2014-12-16	52.6	52.9	48.25	48.25	-5.28	-9.86	862844.0	44119295.0	461
2014-12-15	53.5	54.0	52.0	53.53	0.03	0.06	624430.0	33241955.75	298
2014-12-14	50.5	53.6	50.0	53.5	0.26	0.49	914900.0	48322625.25	334
2014-12-11	50.5	53.5	49.25	53.24	1.62	3.14	500866.0	26015298.75	401
2014-12-10	51.1	52.3	51.0	51.62	0.29	0.56	365994.0	18872512.75	334
2014-12-09	50.8	51.5	50.5	51.33	-1.25	-2.38	366912.0	18617224.0	360
2014-12-08	54.3	54.3	52.5	52.58	-2.43	-4.42	499884.0	26721791.75	506
2014-12-07	52.0	56.0	51.8	55.01	3.27	6.32	921274.0	49692903.0	864
2014-12-04	51.0	51.9	51.0	51.74	1.07	2.11	285750.0	14694561.25	230
2014-12-03	50.5	51.0	50.4	50.67	0.29	0.58	118280.0	5985160.0	118
2014-12-02	49.5	50.8	49.5	50.38	1.13	2.29	183600.0	9208812.75	183
2014-12-01	47.5	49.5	47.5	49.25	1.44	3.01	406528.0	19768787.0	251
2014-11-30	45.75	47.9	45.75	47.81	-2.44	-4.86	834464.0	39394358.75	453
2014-11-27	49.75	50.3	49.75	50.25	-0.23	-0.46	71630.0	3586977.0	125
2014-11-26	49.65	50.6	49.4	50.48	0.32	0.64	271512.0	13526917.5	229
2014-11-25	50.0	50.4	49.9	50.16	-0.36	-0.71	68290.0	3420963.0	121
2014-11-24	51.0	51.1	50.5	50.52	-0.48	-0.94	83916.0	4265448.25	124
2014-11-23	50.6	51.8	50.6	51.0	0.27	0.53	162552.0	8306255.5	220
2014-11-20	50.3	51.0	50.0	50.73	-0.02	-0.04	149454.0	7541097.0	194
2014-11-19	51.0	51.0	50.0	50.75	0.78	1.56	170264.0	8583984.25	215
2014-11-18	49.65	50.0	48.65	49.97	0.39	0.79	380880.0	18859826.75	330
2014-11-17	51.1	51.1	48.15	49.58	-1.61	-3.15	253700.0	12533183.5	326
2014-11-16	52.3	52.3	51.0	51.19	-1.06	-2.03	118176.0	6093387.5	155
2014-11-13	52.3	52.5	52.0	52.25	-0.32	-0.61	128276.0	6701116.5	159
2014-11-12	52.6	52.8	52.4	52.57	0.07	0.13	224770.0	11803734.0	176
2014-11-11	53.1	53.3	52.3	52.5	-0.95	-1.78	117046.0	6171119.0	150
2014-11-10	53.0	53.5	52.8	53.45	0.16	0.3	102700.0	5475757.75	117
2014-11-09	53.4	53.5	53.0	53.29	0.09	0.17	63432.0	3371754.0	108
2014-11-06	53.0	54.0	52.6	53.2	0.4	0.76	135146.0	7220046.25	141
2014-11-05	53.0	53.4	52.0	52.8	-0.63	-1.18	517344.0	27123910.5	221
2014-11-04	54.8	54.9	53.1	53.43	-1.38	-2.52	298240.0	16092961.75	263
2014-11-03	55.0	55.0	54.6	54.81	-0.27	-0.49	142446.0	7815924.5	127
2014-11-02	55.0	55.9	54.9	55.08	0.69	1.27	116520.0	6439815.25	170
2014-10-30	54.3	55.0	54.0	54.39	-0.56	-1.02	185456.0	10101414.5	169
2014-10-29	55.0	55.5	54.9	54.95	-0.27	-0.49	231482.0	12806481.5	213
2014-10-28	56.3	56.3	54.9	55.22	-1.18	-2.09	243618.0	13488497.25	313
2014-10-27	57.0	57.0	56.1	56.4	-0.28	-0.49	307818.0	17411190.25	273
2014-10-26	55.5	57.4	55.4	56.68	0.18	0.32	566154.0	31974411.5	466
2014-10-23	56.4	56.6	55.5	56.5	0.09	0.16	327104.0	18380303.5	300
2014-10-22	56.3	56.8	55.5	56.41	0.12	0.21	396796.0	22240937.5	372
2014-10-21	54.3	56.8	53.9	56.29	2.42	4.49	801294.0	44411243.75	583
2014-10-20	54.5	54.5	53.5	53.87	-0.28	-0.52	220054.0	11891256.25	219
2014-10-19	54.0	54.8	53.1	54.15	1.92	3.68	355520.0	19168595.5	378
2014-10-16	52.3	53.0	50.5	52.23	-0.53	-1.0	833522.0	43205706.25	599
2014-10-15	52.9	53.9	52.3	52.76	-0.18	-0.34	499466.0	26397658.5	532
2014-10-14	54.0	54.1	52.0	52.94	-1.29	-2.38	622228.0	32914928.0	613
2014-10-13	53.5	54.5	52.0	54.23	0.53	0.99	727380.0	39055472.0	562
2014-10-12	54.8	55.0	53.0	53.7	-2.44	-4.35	352434.0	19115469.25	423
2014-10-02	56.8	56.8	56.0	56.14	-0.79	-1.39	454672.0	25703688.75	385
2014-10-01	57.5	57.6	56.8	56.93	-0.5	-0.87	396332.0	22630680.5	396
2014-09-30	56.8	57.8	56.3	57.43	0.52	0.91	947588.0	54153204.25	814
2014-09-29	55.6	57.1	55.3	56.91	1.58	2.86	1048310.0	59066942.5	874
2014-09-28	54.5	56.1	54.1	55.33	0.85	1.56	750926.0	41575738.5	600
2014-09-25	54.5	54.8	54.0	54.48	0.2	0.37	131392.0	7145552.75	176
2014-09-24	54.5	54.9	54.0	54.28	-0.61	-1.11	305120.0	16577799.5	324
2014-09-22	55.1	55.3	54.8	54.89	-0.33	-0.6	261344.0	14390878.75	213
2014-09-21	55.3	55.5	55.1	55.22	-0.09	-0.16	218828.0	12106710.75	253
2014-09-18	55.1	55.4	55.1	55.31	0.18	0.33	79662.0	4397750.25	137
2014-09-17	55.0	55.4	55.0	55.13	0.12	0.22	192248.0	10611361.75	207
2014-09-16	55.0	55.3	54.8	55.01	-0.1	-0.18	528118.0	29079671.25	362
2014-09-15	55.0	55.5	54.6	55.11	-0.02	-0.04	317678.0	17517910.75	377
2014-09-14	55.0	55.4	55.0	55.13	0.01	0.02	216878.0	11964305.0	275
2014-09-11	55.3	55.5	55.0	55.12	-0.18	-0.33	312998.0	17315529.5	287
2014-09-10	55.5	55.6	55.0	55.3	-0.3	-0.54	473634.0	26187427.75	389
2014-09-09	55.4	55.8	55.1	55.6	0.3	0.54	244222.0	13531370.5	291
2014-09-08	55.5	55.8	55.1	55.3	-0.22	-0.4	631386.0	35022191.0	494
2014-09-07	55.5	55.9	54.8	55.52	0.13	0.23	720506.0	39892445.5	497
2014-09-04	55.5	55.5	54.5	55.39	0.02	0.04	1208288.0	66305067.0	980
2014-09-03	55.6	55.6	55.3	55.37	-0.32	-0.57	438534.0	24330940.75	267
2014-09-02	55.8	56.0	55.0	55.69	-0.11	-0.2	406892.0	22516724.25	382
2014-09-01	55.9	56.3	55.6	55.8	-0.15	-0.27	370872.0	20738303.75	314
2014-08-31	56.0	56.3	55.8	55.95	0.26	0.47	204414.0	11432506.25	221
2014-08-28	56.0	56.3	55.5	55.69	-0.43	-0.77	211784.0	11827932.25	282
2014-08-27	56.0	56.5	56.0	56.12	0.1	0.18	295996.0	16606066.5	289
2014-08-26	55.0	56.8	54.3	56.02	1.01	1.84	957076.0	53392224.75	818
2014-08-25	55.8	56.1	54.9	55.01	-0.71	-1.27	726068.0	40338284.75	651
2014-08-24	56.1	56.5	55.6	55.72	-0.57	-1.01	618884.0	34665725.0	641
2014-08-21	56.4	56.5	56.1	56.29	-0.17	-0.3	227370.0	12814597.25	275
2014-08-20	56.6	56.8	56.3	56.46	0.03	0.05	321046.0	18141000.5	351
2014-08-19	56.1	56.9	56.1	56.43	0.21	0.37	489408.0	27677927.0	489
2014-08-18	56.3	56.5	56.0	56.22	0.06	0.11	346714.0	19503710.25	357
2014-08-17	56.0	56.5	56.0	56.16	0.16	0.29	368274.0	20682011.75	366
2014-08-14	56.3	56.3	55.9	56.0	-0.37	-0.66	534530.0	29959543.5	567
2014-08-13	56.8	56.9	56.3	56.37	-0.39	-0.69	722346.0	40859995.25	678
2014-08-12	56.6	57.3	56.6	56.76	0.32	0.57	689486.0	39291371.75	709
2014-08-11	56.4	57.0	56.1	56.44	0.13	0.23	828376.0	46803869.5	686
2014-08-10	56.0	56.5	56.0	56.31	0.34	0.61	615726.0	34626850.25	592
2014-08-07	56.0	56.3	55.8	55.97	0.13	0.23	489850.0	27412136.25	523
2014-08-06	56.4	56.4	55.5	55.84	-0.37	-0.66	723506.0	40523355.5	653
2014-08-05	56.5	56.6	55.5	56.21	-0.12	-0.21	808724.0	45445894.25	758
2014-08-04	56.0	56.5	55.5	56.33	0.45	0.81	581394.0	32598275.25	575
2014-08-03	56.0	56.0	54.5	55.88	0.24	0.43	679060.0	37842868.0	620
2014-07-24	55.8	57.4	55.3	55.64	-0.13	-0.23	1102604.0	62157988.5	1282
2014-07-23	54.5	56.3	54.3	55.77	1.5	2.76	795552.0	43719116.25	749
2014-07-22	54.3	54.8	54.0	54.27	0.33	0.61	618934.0	33673861.25	597
2014-07-21	54.1	54.6	53.8	53.94	-0.17	-0.31	375710.0	20375265.0	441
2014-07-20	54.3	54.8	53.9	54.11	-0.25	-0.46	363314.0	19701289.5	429
2014-07-17	54.1	55.0	53.8	54.36	0.29	0.54	708758.0	38556629.75	770
2014-07-16	53.9	54.3	53.8	54.07	0.32	0.6	447878.0	24231513.5	475
2014-07-15	53.3	54.3	53.3	53.75	0.32	0.6	791470.0	42600065.25	737
2014-07-14	54.5	54.5	53.1	53.43	-0.62	-1.15	647308.0	34818588.25	633
2014-07-13	53.4	54.8	53.4	54.05	1.56	2.97	1091456.0	58988028.25	1177
2014-07-10	52.3	52.9	52.0	52.49	0.16	0.31	351902.0	18469646.0	509
2014-07-09	52.6	52.6	52.3	52.33	-0.22	-0.42	251172.0	13158004.0	359
2014-07-08	52.5	53.0	52.4	52.55	-0.25	-0.47	348520.0	18335733.25	399
2014-07-07	52.6	53.4	52.0	52.8	0.49	0.94	539272.0	28490897.0	788
2014-07-06	52.5	53.0	52.0	52.31	-0.31	-0.59	569784.0	29826535.5	680
2014-07-03	53.1	53.3	52.4	52.62	-0.62	-1.16	647082.0	34065125.75	882
2014-07-02	53.8	54.0	53.0	53.24	-0.39	-0.73	684094.0	36604666.25	816
2014-07-01	53.0	54.3	52.9	53.63	0.38	0.71	655288.0	35215073.75	934
2014-06-30	51.8	53.9	51.3	53.25	1.84	3.58	1487042.0	78151587.0	1812
2014-06-29	52.0	52.6	51.0	51.41	-1.77	-3.33	715736.0	37103478.5	830
2014-06-26	53.6	54.0	52.8	53.18	-0.45	-0.84	882874.0	47154044.75	929
2014-06-25	54.5	54.9	53.5	53.63	-0.47	-0.87	976156.0	52739376.75	1139
2014-06-24	54.3	54.8	53.3	54.1	-0.8	-1.46	1180894.0	63638110.5	1471
2014-06-23	55.8	55.9	53.8	54.9	-0.78	-1.4	1420836.0	77732492.5	1756
2014-06-22	57.6	57.9	55.1	55.68	-1.37	-2.4	1394360.0	78910525.0	1627
2014-06-19	56.5	58.0	56.5	57.05	0.91	1.62	2519612.0	144381373.25	2623
2014-06-18	54.3	57.0	53.6	56.14	2.66	4.97	3305594.0	183531320.25	3535
2014-06-17	49.5	53.8	48.65	53.48	2.15	4.19	3951402.0	204333457.0	3912
2014-06-16	55.0	55.0	50.5	51.33	-3.91	-7.08	1969544.0	104219774.0	2214
2014-06-15	56.4	56.4	53.5	55.24	-1.65	-2.9	1302522.0	71859875.5	1662
2014-06-12	57.3	57.9	56.5	56.89	-0.51	-0.89	866512.0	49449553.0	1025
2014-06-11	58.5	58.9	56.5	57.4	-0.19	-0.33	1957410.0	112526719.75	2127
2014-06-10	55.3	59.0	55.3	57.59	2.22	4.01	3664636.0	209586384.25	3790
2014-06-09	51.8	55.9	51.0	55.37	3.78	7.33	3378626.0	182521552.5	3064
2014-06-08	51.5	52.3	50.5	51.59	1.17	2.32	2562086.0	131558817.25	2301
2014-06-05	47.65	51.5	47.25	50.42	2.83	5.95	5912896.0	292478769.75	3856
2014-06-04	47.0	47.65	46.9	47.59	0.55	1.17	731832.0	34691393.75	491
2014-06-03	47.5	47.5	47.0	47.04	-0.53	-1.11	446504.0	21111411.0	456
2014-06-02	47.15	47.75	46.9	47.57	0.41	0.87	910590.0	43135140.5	618
2014-06-01	46.75	47.4	46.65	47.16	0.49	1.05	739188.0	34841026.75	596
2014-05-29	46.5	47.25	46.25	46.67	0.35	0.76	1158860.0	54247032.0	804
2014-05-28	46.4	46.65	46.25	46.32	-0.09	-0.19	373596.0	17328534.0	365
2014-05-27	46.4	46.5	46.15	46.41	-0.03	-0.06	530444.0	24577613.0	441
2014-05-26	46.75	46.9	46.25	46.44	-0.16	-0.34	551098.0	25667330.5	461
2014-05-25	46.25	46.9	45.75	46.6	0.03	0.06	589650.0	27479842.25	535
2014-05-22	47.0	47.25	46.4	46.57	-0.75	-1.58	1277292.0	59677497.75	802
2014-05-21	47.5	47.75	46.75	47.32	-0.22	-0.46	2116302.0	100220613.25	1585
2014-05-20	45.15	48.25	45.0	47.54	2.54	5.64	3264290.0	151380676.5	2151
2014-05-19	45.15	45.5	44.75	45.0	-0.19	-0.42	1308708.0	59002425.5	886
2014-05-18	45.25	45.4	44.75	45.19	0.44	0.98	1014206.0	45630890.75	772
2014-05-15	44.25	45.65	44.0	44.75	0.79	1.8	2940576.0	132200344.75	2062
2014-05-14	43.9	44.25	43.75	43.96	0.0	0.0	761674.0	33603256.5	543
2014-05-13	44.0	44.25	43.75	43.96	0.0	0.0	566502.0	24925406.25	577
2014-05-12	43.5	44.15	43.5	43.96	0.3	0.69	526858.0	23056674.25	465
2014-05-11	43.75	43.75	43.4	43.66	-0.07	-0.16	393914.0	17164032.0	435
2014-05-08	43.5	43.75	43.4	43.73	0.33	0.76	391066.0	17049927.25	417
2014-05-07	43.4	43.5	43.0	43.4	0.06	0.14	510128.0	22099817.5	529
2014-05-06	43.75	43.9	43.15	43.34	-0.44	-1.01	1227322.0	53436692.25	1008
2014-05-05	44.25	44.25	43.5	43.78	-0.47	-1.06	679198.0	29763851.5	628
2014-05-04	44.25	44.4	44.15	44.25	0.12	0.27	372612.0	16476231.75	447
2014-05-01	44.0	44.4	43.75	44.13	0.15	0.34	565458.0	24940697.75	514
2014-04-30	44.0	44.5	43.9	43.98	0.14	0.32	938544.0	41495861.25	805
2014-04-29	43.9	44.0	43.65	43.84	-0.05	-0.11	650314.0	28506526.5	576
2014-04-28	44.4	44.5	43.75	43.89	-0.56	-1.26	956750.0	42208610.5	678
2014-04-27	44.5	45.25	44.25	44.45	0.15	0.34	1228220.0	54908885.5	1078
2014-04-24	44.4	44.5	43.25	44.3	-0.08	-0.18	1068572.0	46775755.0	988
2014-04-23	44.65	45.0	44.25	44.38	-0.22	-0.49	907904.0	40475510.25	746
2014-04-22	44.65	45.0	44.25	44.6	0.0	0.0	687340.0	30698202.5	794
2014-04-21	45.0	45.25	44.25	44.6	-0.76	-1.68	1773020.0	79486116.75	1445
2014-04-20	44.0	46.25	43.75	45.36	1.81	4.16	3765266.0	169433924.75	3069
2014-04-17	42.75	44.0	42.5	43.55	1.07	2.52	1895526.0	81755279.0	1335
2014-04-16	42.4	42.65	42.25	42.48	-0.02	-0.05	907652.0	38524774.0	697
2014-04-15	42.75	42.75	42.4	42.5	-0.22	-0.51	808330.0	34386465.75	800
2014-04-14	42.75	43.15	42.65	42.72	-0.14	-0.33	918934.0	39405984.75	699
2014-04-13	42.9	43.5	42.4	42.86	-0.14	-0.33	645138.0	27741162.0	692
2014-04-10	42.4	43.75	42.0	43.0	0.62	1.46	1724358.0	74222214.75	1502
2014-04-09	42.9	43.5	42.0	42.38	-0.75	-1.74	1662334.0	71015315.0	1553
2014-04-08	45.15	45.25	42.65	43.13	-2.0	-4.43	2824026.0	123243065.25	2869
2014-04-07	46.25	46.75	44.65	45.13	-1.62	-3.47	2529648.0	115577184.75	3144
2014-04-06	46.5	47.5	46.5	46.75	0.75	1.63	2123736.0	99672765.5	1929
2014-04-03	45.5	46.75	45.4	46.0	0.62	1.37	1922660.0	87814611.25	1337
2014-04-02	45.5	46.15	45.25	45.38	0.13	0.29	1846592.0	84200639.5	1435
2014-04-01	44.4	45.75	44.4	45.25	1.0	2.26	3652976.0	163961398.5	2270
2014-03-31	44.5	44.5	44.25	44.25	-0.25	-0.56	486272.0	21576721.5	385
2014-03-30	44.4	44.5	44.4	44.5	0.25	0.56	459220.0	20420301.0	392
2014-03-27	44.65	44.65	44.15	44.25	-0.38	-0.85	798392.0	35393305.0	595
2014-03-26	44.75	44.9	44.4	44.63	-0.25	-0.56	1474232.0	65657112.5	717
2014-03-25	44.65	45.25	44.25	44.88	0.38	0.85	582688.0	26125584.25	514
2014-03-24	44.15	44.9	43.9	44.5	0.37	0.84	423736.0	18743366.75	450
2014-03-23	43.9	44.25	43.75	44.13	0.25	0.57	789956.0	34716404.75	456
2014-03-20	43.9	43.9	43.65	43.88	0.0	0.0	355288.0	15562739.5	277
2014-03-19	43.65	43.9	43.25	43.88	0.13	0.3	302024.0	13177050.25	370
2014-03-18	43.5	43.9	43.5	43.75	0.0	0.0	236624.0	10345872.5	273
2014-03-17	44.0	44.25	43.65	43.75	-0.25	-0.57	220708.0	9692814.5	302
2014-03-16	43.4	44.15	43.15	44.0	0.5	1.15	435048.0	18949012.5	403
2014-03-13	43.65	43.65	43.4	43.5	-0.13	-0.3	357484.0	15549975.25	346
2014-03-12	43.5	44.5	43.0	43.63	0.5	1.16	1159124.0	50483661.0	890
2014-03-11	43.15	43.75	42.75	43.13	-0.25	-0.58	566104.0	24381078.5	702
2014-03-10	44.5	44.5	43.4	43.38	-1.12	-2.52	1350548.0	59168415.5	962
2014-03-09	45.75	46.25	44.5	44.5	-0.5	-1.11	1361560.0	61775774.25	1086
2014-03-06	42.5	45.75	42.5	45.0	2.5	5.88	1688640.0	74660652.25	1007
2014-03-05	41.75	42.5	41.4	42.5	1.0	2.41	1027764.0	43170946.5	684
2014-03-04	41.15	41.65	40.75	41.5	0.75	1.84	1227744.0	50569406.75	789
2014-03-03	40.4	41.0	39.9	40.75	0.37	0.92	577168.0	23340990.0	580
2014-03-02	40.5	40.65	40.25	40.38	-0.25	-0.62	1067724.0	43097443.25	605
2014-02-27	40.5	40.75	40.25	40.63	0.13	0.32	814488.0	33026564.0	544
2014-02-26	41.0	41.0	40.5	40.5	-0.38	-0.93	903892.0	36754278.5	555
2014-02-25	41.0	41.5	40.4	40.88	1.75	4.47	4209040.0	172264993.75	2246
2014-02-24	39.25	39.75	39.15	39.13	-0.12	-0.31	821832.0	32333114.75	602
2014-02-23	39.0	39.4	38.9	39.25	0.12	0.31	599068.0	23477995.75	500
2014-02-20	39.15	39.65	39.0	39.13	-0.12	-0.31	1383224.0	54220757.5	979
2014-02-19	39.5	39.5	39.15	39.25	-0.25	-0.63	787048.0	30877522.0	580
2014-02-18	39.25	39.9	39.15	39.5	0.0	0.0	925708.0	36478203.25	730
2014-02-17	39.25	39.75	39.15	39.5	0.5	1.28	592952.0	23330475.25	429
2014-02-16	39.15	40.0	38.4	39.0	-0.13	-0.33	645260.0	25258582.5	563
2014-02-13	39.4	39.5	38.65	39.13	-0.37	-0.94	1021684.0	40026856.0	732
2014-02-12	39.4	40.0	38.9	39.5	0.25	0.64	1026756.0	40489597.75	857
2014-02-11	38.5	39.4	38.4	39.25	0.75	1.95	690400.0	26927812.5	566
2014-02-10	38.25	38.5	38.0	38.5	0.25	0.65	634248.0	24250858.75	490
2014-02-09	38.4	38.65	37.9	38.25	0.0	0.0	881160.0	33688039.5	652
2014-02-06	37.75	38.5	37.5	38.25	0.25	0.66	991304.0	37761232.75	755
2014-02-05	38.25	38.4	37.15	38.0	0.37	0.98	1247104.0	47420439.0	1164
2014-02-04	36.0	37.75	35.65	37.63	1.38	3.81	1431812.0	52862547.75	1103
2014-02-03	35.65	36.4	35.4	36.25	0.5	1.4	1062424.0	37749128.5	642
2014-02-02	35.5	35.9	35.15	35.75	0.37	1.05	762372.0	27115563.0	554
2014-01-30	34.9	35.5	34.65	35.38	0.25	0.71	279740.0	9834846.0	342
2014-01-29	35.25	35.75	34.9	35.13	0.25	0.72	716872.0	25241764.0	506
2014-01-28	34.0	35.5	34.0	34.88	0.88	2.59	1675832.0	58083233.5	932
2014-01-27	34.25	34.4	34.0	34.0	-0.25	-0.73	455664.0	15582968.75	213
2014-01-26	33.9	34.5	33.65	34.25	0.0	0.0	665084.0	22743540.25	485
2014-01-23	33.5	34.25	33.5	34.25	0.25	0.74	316468.0	10761616.0	307
2014-01-22	34.4	35.0	33.75	34.0	-0.25	-0.73	800916.0	27704358.0	504
2014-01-21	33.5	34.75	33.5	34.25	1.5	4.58	1552816.0	52816469.0	932
2014-01-20	31.65	32.9	31.4	32.75	1.5	4.8	987004.0	31925277.0	834
2014-01-19	31.0	31.75	30.75	31.25	0.25	0.81	367428.0	11410497.0	228
2014-01-16	30.75	31.75	30.75	31.0	0.37	1.21	1211584.0	37623654.75	643
2014-01-15	30.75	30.75	30.65	30.63	-0.12	-0.39	171796.0	5279417.75	101
2014-01-14	30.65	30.9	30.5	30.75	-0.13	-0.42	189116.0	5798391.25	192
2014-01-13	31.0	31.15	30.9	30.88	-0.37	-1.18	87392.0	2710056.75	105
2014-01-12	31.25	31.25	31.25	31.25	0.0	0.0	253088.0	7908173.25	95
2014-01-09	31.25	31.25	31.0	31.25	0.0	0.0	199592.0	6231836.25	95
2014-01-08	31.25	31.25	31.0	31.25	0.12	0.39	139340.0	4350091.25	134
2014-01-07	31.4	31.4	31.0	31.13	-0.37	-1.17	261464.0	8161828.0	145
2014-01-06	31.0	31.5	31.0	31.5	0.37	1.19	201708.0	6304407.75	184
2014-01-05	30.75	31.15	30.75	31.13	0.25	0.81	143520.0	4441236.5	151
2014-01-02	30.9	30.9	30.4	30.88	-0.12	-0.39	316152.0	9723495.25	194
2014-01-01	31.25	31.4	30.9	31.0	-0.25	-0.8	127268.0	3949886.25	164
2013-12-31	30.65	31.25	30.5	31.25	0.5	1.63	277808.0	8589445.0	265
2013-12-30	30.65	30.9	30.65	30.75	0.12	0.39	93912.0	2880527.0	85
2013-12-29	30.75	30.9	30.5	30.63	-0.25	-0.81	138020.0	4234134.75	140
2013-12-26	30.65	31.0	30.5	30.88	0.13	0.42	75552.0	2326987.5	91
2013-12-25	30.65	30.9	30.5	30.75	0.0	0.0	50284.0	1541288.0	87
2013-12-24	30.9	31.0	30.65	30.75	-0.25	-0.81	261288.0	8035621.5	165
2013-12-23	30.75	31.25	30.75	31.0	0.25	0.81	229164.0	7099574.75	170
2013-12-22	30.65	31.0	30.65	30.75	0.12	0.39	547788.0	16888487.5	357
2013-12-19	30.5	30.75	30.5	30.63	0.0	0.0	227044.0	6939479.5	158
2013-12-18	30.0	30.75	29.9	30.63	0.5	1.66	264228.0	8045020.25	195
2013-12-17	30.5	30.5	30.0	30.13	-0.5	-1.63	161292.0	4873532.25	153
2013-12-16	30.65	30.65	30.4	30.63	0.0	0.0	63280.0	1926887.75	108
2013-12-15	30.65	30.9	30.25	30.63	0.0	0.0	424180.0	12974616.0	215
2013-12-12	30.5	30.9	30.25	30.63	0.25	0.82	417812.0	12790743.75	332
2013-12-11	30.0	30.9	29.9	30.38	0.38	1.27	627092.0	19110078.0	525
2013-12-10	30.25	30.5	30.0	30.0	-0.25	-0.83	366608.0	11056910.75	206
2013-12-09	30.75	30.75	30.0	30.25	-0.25	-0.82	3983920.0	124277837.5	208
2013-12-08	30.65	30.75	30.5	30.5	0.0	0.0	344532.0	10553798.75	256
2013-12-05	29.65	30.75	29.65	30.5	1.12	3.81	409148.0	12428153.75	485
2013-12-04	29.65	29.65	29.25	29.38	-0.37	-1.24	253716.0	7444552.25	227
2013-12-03	29.9	29.9	29.75	29.75	-0.13	-0.44	130852.0	3896703.25	153
2013-12-02	29.9	30.0	29.65	29.88	-0.25	-0.83	122544.0	3648197.5	189
2013-12-01	30.15	30.4	29.9	30.13	-0.12	-0.4	180084.0	5427539.5	189
2013-11-28	30.25	30.4	30.15	30.25	0.12	0.4	320552.0	9709373.25	204
2013-11-27	30.0	30.5	29.9	30.13	-0.12	-0.4	211128.0	6369443.75	240
2013-11-26	31.0	31.0	30.15	30.25	-0.63	-2.04	347784.0	10529639.25	389
2013-11-25	31.25	31.65	30.9	30.88	0.13	0.42	537056.0	16737661.5	580
2013-11-24	29.5	30.75	29.5	30.75	1.37	4.66	679488.0	20647811.5	718
2013-11-21	28.9	29.65	28.9	29.38	-0.5	-1.67	340656.0	9978184.25	334
2013-11-20	30.5	30.5	29.9	29.88	-0.62	-2.03	294764.0	8829892.75	352
2013-11-19	30.65	30.75	30.4	30.5	-0.13	-0.42	527700.0	16101828.25	209
2013-11-18	30.5	30.9	30.5	30.63	-0.12	-0.39	257492.0	7871749.5	225
2013-11-17	31.0	31.0	30.25	30.75	-0.38	-1.22	305920.0	9341146.75	359
2013-11-14	31.4	31.5	31.15	31.13	-0.25	-0.8	304620.0	9521406.25	191
2013-11-13	31.65	31.65	31.4	31.38	-0.37	-1.17	4352584.0	141106593.5	289
2013-11-12	32.25	32.4	31.65	31.75	-0.38	-1.18	279616.0	8901609.0	284
2013-11-11	33.25	33.5	32.15	32.13	-1.25	-3.74	371748.0	12108518.0	410
2013-11-10	33.75	33.75	33.4	33.38	-0.62	-1.82	80552.0	2700238.25	128
2013-11-07	33.75	34.0	33.75	34.0	0.25	0.74	314604.0	10646487.75	173
2013-11-06	33.75	34.0	33.65	33.75	0.0	0.0	132572.0	4475039.0	135
2013-11-05	33.65	34.0	33.65	33.75	-0.13	-0.38	141836.0	4800088.5	176
2013-11-04	33.9	33.9	33.75	33.88	-0.12	-0.35	163696.0	5536213.0	141
2013-11-03	33.75	34.25	33.5	34.0	0.62	1.86	600796.0	20367203.5	429
2013-10-31	32.9	33.5	31.65	33.38	0.88	2.71	658296.0	21405461.5	681
2013-10-30	32.0	32.65	31.5	32.5	0.62	1.94	4565920.0	148167468.5	454
2013-10-29	33.25	33.4	31.75	31.88	-1.37	-4.12	301032.0	9804101.5	311
2013-10-28	34.75	34.9	33.25	33.25	-1.75	-5.0	239336.0	8167515.5	229
2013-10-27	35.0	35.25	34.75	35.0	0.12	0.34	199396.0	6982043.5	137
2013-10-24	35.0	35.25	34.9	34.88	-0.12	-0.34	46760.0	1637444.75	94
2013-10-23	35.0	35.5	34.5	35.0	0.0	0.0	151824.0	5335181.75	175
2013-10-22	35.0	35.65	34.9	35.0	0.0	0.0	317812.0	11160613.0	350
2013-10-21	34.9	35.25	34.75	35.0	0.0	0.0	122192.0	4264641.5	140
2013-10-20	34.75	36.25	34.75	35.0	0.87	2.55	172712.0	6103224.75	221
2013-10-10	33.75	34.15	33.75	34.13	0.38	1.13	55416.0	1884882.75	84
2013-10-09	33.75	33.9	33.75	33.75	0.0	0.0	46084.0	1555629.75	48
2013-10-08	33.75	34.0	33.5	33.75	-0.13	-0.38	113464.0	3836816.5	93
2013-10-07	34.0	34.4	33.25	33.88	-0.62	-1.8	255772.0	8679373.75	220
2013-10-06	35.15	35.15	33.15	34.5	-0.5	-1.43	186540.0	6391619.0	230
2013-10-03	34.5	35.65	34.5	35.0	0.87	2.55	162632.0	5675312.0	311
2013-10-02	34.5	36.0	34.15	34.13	0.13	0.38	501132.0	17662110.5	568
2013-10-01	32.65	34.5	32.5	34.0	1.25	3.82	406524.0	13681910.5	393
2013-09-30	32.25	33.0	32.25	32.75	0.37	1.14	525796.0	17321706.5	203
2013-09-29	32.25	32.4	32.25	32.38	-0.12	-0.37	53024.0	1712494.75	68
2013-09-26	32.4	32.5	32.25	32.5	0.0	0.0	149960.0	4854767.5	137
2013-09-25	32.75	33.0	32.5	32.5	-0.38	-1.16	114984.0	3762065.5	116
2013-09-24	32.75	33.0	32.65	32.88	0.0	0.0	70980.0	2323953.75	96
2013-09-19	33.25	33.4	32.9	32.88	-0.25	-0.75	340404.0	11215024.0	160
2013-09-18	33.65	33.65	33.15	33.13	-0.25	-0.75	212520.0	7049978.0	142
2013-09-17	33.0	33.5	32.75	33.38	0.0	0.0	156872.0	5207432.0	144
2013-09-16	33.0	33.5	33.0	33.38	0.38	1.15	135220.0	4497477.0	138
2013-09-15	32.75	33.4	32.75	33.0	0.37	1.13	419588.0	13889682.0	188
2013-09-12	32.5	33.0	32.25	32.63	0.13	0.4	446812.0	14617934.5	226
2013-09-11	32.5	32.75	32.25	32.5	0.0	0.0	278376.0	8997683.75	218
2013-09-10	31.65	32.65	31.5	32.5	1.12	3.57	744128.0	23706682.25	409
2013-09-09	31.15	31.4	31.0	31.38	0.13	0.42	36420.0	1135967.0	87
2013-09-08	30.5	31.25	30.25	31.25	0.75	2.46	252896.0	7818954.25	175
2013-09-05	30.5	30.65	30.25	30.5	-0.13	-0.42	172972.0	5250972.5	177
2013-09-04	31.65	31.65	30.65	30.63	-1.0	-3.16	552800.0	17039367.0	228
2013-09-03	32.0	33.0	31.65	31.63	-0.25	-0.78	1348624.0	43049269.25	344
2013-09-02	31.75	32.15	31.75	31.88	0.63	2.02	441204.0	14057992.75	169
2013-09-01	30.9	32.0	30.9	31.25	0.75	2.46	520072.0	16302180.25	324
2013-08-29	30.75	31.25	30.4	30.5	0.12	0.39	533676.0	16407929.0	240
2013-08-28	29.4	30.75	29.15	30.38	0.63	2.12	650480.0	19723254.5	269
2013-08-27	28.9	30.5	28.9	29.75	-0.88	-2.87	614152.0	18189006.75	350
2013-08-26	30.9	31.15	30.4	30.63	-0.5	-1.61	415904.0	12681077.0	273
2013-08-25	31.9	31.9	31.15	31.13	-0.75	-2.35	401340.0	12573275.75	291
2013-08-22	32.15	32.15	31.9	31.88	-0.25	-0.78	275548.0	8791767.5	227
2013-08-21	32.25	32.25	32.0	32.13	0.0	0.0	484780.0	15564799.5	307
2013-08-20	33.15	33.15	32.15	32.13	-1.12	-3.37	542488.0	17646167.25	496
2013-08-19	32.15	34.5	31.5	33.25	1.12	3.49	751104.0	24378954.25	515
2013-08-18	31.9	32.5	31.9	32.13	-0.12	-0.37	408024.0	13051742.5	283
2013-08-15	32.65	32.75	32.15	32.25	0.5	1.57	665352.0	21482568.75	317
2013-08-14	30.5	31.75	30.25	31.75	1.25	4.1	696328.0	21306471.75	206
2013-08-13	30.4	30.5	30.25	30.5	0.12	0.39	335484.0	10201678.25	176
2013-08-05	30.0	30.65	29.9	30.38	0.63	2.12	841644.0	25470357.5	412
2013-08-04	29.25	30.0	29.25	29.75	0.25	0.85	406148.0	12075743.0	300
2013-08-01	29.4	29.75	29.15	29.5	0.12	0.41	1110148.0	32568628.75	391
2013-07-31	29.0	29.4	28.75	29.38	0.38	1.31	749696.0	21687943.75	271
2013-07-30	29.65	29.65	28.9	29.0	-0.5	-1.69	1073976.0	31341279.0	490
2013-07-29	29.75	29.9	29.5	29.5	-0.13	-0.44	166216.0	4922483.75	194
2013-07-28	29.4	30.25	29.4	29.63	0.38	1.3	509864.0	15226587.25	354
2013-07-25	30.15	30.25	29.25	29.25	-1.0	-3.31	398924.0	11832377.25	292
2013-07-24	30.25	30.5	30.25	30.25	-0.25	-0.82	280140.0	8497087.75	126
2013-07-23	31.0	31.0	30.0	30.5	-0.13	-0.42	264168.0	8064413.25	218
2013-07-22	29.9	31.25	29.5	30.63	0.88	2.96	1251824.0	38185883.25	633
2013-07-21	29.5	29.9	28.75	29.75	-0.13	-0.44	446472.0	13140814.75	280
2013-07-18	29.75	30.15	29.5	29.88	0.13	0.44	473320.0	14101829.5	234
2013-07-17	30.0	30.0	29.65	29.75	-0.25	-0.83	513160.0	15310218.75	264
2013-07-16	29.75	30.25	29.75	30.0	0.37	1.25	491700.0	14750677.5	224
2013-07-15	29.4	30.0	29.25	29.63	0.25	0.85	406192.0	12033046.0	350
2013-07-14	29.4	29.5	29.25	29.38	0.0	0.0	391148.0	11459828.75	220
2013-07-11	29.5	29.5	29.25	29.38	-0.12	-0.41	402220.0	11790226.75	242
2013-07-10	29.5	30.15	29.4	29.5	0.0	0.0	1118368.0	33363498.5	728
2013-07-09	29.0	30.0	28.75	29.5	0.75	2.61	832784.0	24488603.75	499
2013-07-08	29.0	29.0	28.75	28.75	-0.13	-0.45	147116.0	4246849.75	107
2013-07-07	28.75	29.4	28.75	28.88	0.13	0.45	399552.0	11553509.5	239
2013-07-04	29.0	29.15	28.75	28.75	-0.13	-0.45	229700.0	6656234.5	148
2013-07-03	29.0	29.15	28.75	28.88	-0.12	-0.41	128156.0	3703960.75	123
2013-07-02	28.65	29.4	28.65	29.0	0.62	2.18	386900.0	11209960.25	265
2013-07-01	28.15	28.5	28.15	28.38	0.38	1.36	139488.0	3942763.75	148
2013-06-30	28.65	28.9	28.0	28.0	-0.5	-1.75	177072.0	5033760.0	176
2013-06-26	28.9	29.25	28.15	28.5	-0.38	-1.32	135508.0	3873499.0	152
2013-06-25	28.75	29.5	28.75	28.88	0.25	0.87	100236.0	2901793.0	168
2013-06-24	29.25	29.25	28.5	28.63	-0.62	-2.12	165600.0	4783069.5	137
2013-06-23	29.25	29.65	29.25	29.25	-0.13	-0.44	318168.0	9362651.75	169
2013-06-22	28.65	29.75	28.65	29.38	0.13	0.44	130316.0	3827932.75	138
2013-06-19	29.5	29.9	29.25	29.25	0.12	0.41	321080.0	9477246.5	205
2013-06-18	28.9	29.5	28.75	29.13	0.25	0.87	378556.0	11043343.75	251
2013-06-17	28.9	29.0	28.75	28.88	0.38	1.33	383620.0	11051425.5	178
2013-06-16	27.5	28.9	27.5	28.5	0.37	1.32	313124.0	8915207.25	235
2013-06-15	28.0	28.4	27.75	28.13	-0.62	-2.16	874036.0	24421267.0	361
2013-06-12	28.5	28.75	28.4	28.75	0.5	1.77	355520.0	10113468.5	272
2013-06-11	28.25	28.65	28.25	28.25	-0.13	-0.46	724324.0	20483239.0	235
2013-06-10	28.25	28.5	28.15	28.38	0.13	0.46	153084.0	4326617.75	152
2013-06-09	28.5	28.9	28.25	28.25	-0.13	-0.46	527488.0	15058908.25	289
2013-06-08	28.5	28.75	28.25	28.38	0.25	0.89	532552.0	15134405.75	287
2013-06-05	27.75	28.75	27.65	28.13	0.25	0.9	1102036.0	31082316.75	469
2013-06-04	27.65	28.25	27.5	27.88	0.13	0.47	1574468.0	43494936.0	484
2013-06-03	27.5	27.9	27.5	27.75	-0.13	-0.47	807168.0	22341174.25	369
2013-06-02	28.0	28.25	27.5	27.88	0.25	0.9	703864.0	19531032.5	545
2013-06-01	27.0	28.15	26.9	27.63	0.63	2.33	973160.0	26852568.25	612
2013-05-29	26.0	27.0	25.9	27.0	0.87	3.33	1038232.0	27382216.0	416
2013-05-28	26.25	26.9	25.75	26.13	0.25	0.97	587456.0	15435304.5	361
2013-05-27	25.4	26.65	25.25	25.88	0.5	1.97	935076.0	24408950.0	495
2013-05-26	25.4	25.5	25.25	25.38	0.0	0.0	1079392.0	27316196.25	219
2013-05-25	25.0	25.65	24.96	25.38	0.43	1.72	970764.0	24584009.0	260
2013-05-22	25.5	25.75	24.96	24.95	0.0	0.0	1385188.0	35072569.25	481
2013-05-21	24.5	25.5	24.46	24.95	0.7	2.89	1712060.0	42994070.5	566
2013-05-20	24.66	24.96	24.26	24.25	-0.4	-1.62	1061332.0	26129179.0	289
2013-05-19	24.2	25.5	24.16	24.65	0.5	2.07	931016.0	22993003.25	584
2013-05-18	23.96	24.26	23.8	24.15	0.2	0.84	955968.0	22970225.5	245
2013-05-15	23.16	24.0	23.16	23.95	0.65	2.79	521852.0	12299965.75	274
2013-05-14	23.06	23.4	22.9	23.3	0.25	1.08	190876.0	4422174.25	143
2013-05-13	23.4	23.4	22.76	23.05	-0.35	-1.5	94556.0	2167796.75	131
2013-05-12	23.4	23.66	23.26	23.4	0.0	0.0	152032.0	3550078.75	149
2013-05-11	23.5	23.5	23.3	23.4	-0.1	-0.43	147172.0	3446598.5	126
2013-05-08	23.66	23.76	23.4	23.5	-0.05	-0.21	262592.0	6184101.25	179
2013-05-07	24.0	24.26	23.56	23.55	-0.9	-3.68	447448.0	10655069.25	279
2013-05-06	23.8	24.5	23.4	24.45	0.55	2.3	263352.0	6305535.5	177
2013-05-05	23.8	24.0	23.8	23.9	-0.05	-0.21	88632.0	2119409.75	78
2013-05-04	24.46	24.46	23.76	23.95	-0.5	-2.04	427372.0	10230039.25	273
2013-05-01	24.06	24.5	24.0	24.45	0.4	1.66	220256.0	5329200.0	114
2013-04-30	24.06	24.56	24.0	24.05	-0.1	-0.41	190684.0	4628970.75	189
2013-04-29	23.56	24.16	23.56	24.15	0.45	1.9	486548.0	11684952.75	166
2013-04-28	24.0	24.06	23.4	23.7	-0.2	-0.84	427968.0	10160354.75	195
2013-04-27	24.26	24.3	22.2	23.9	-0.55	-2.25	1060800.0	25451756.25	292
2013-04-24	24.5	24.76	24.16	24.45	0.0	0.0	1011672.0	24788655.75	321
2013-04-23	23.3	24.76	23.3	24.45	1.15	4.94	2483320.0	60115033.0	950
2013-04-22	22.2	23.3	22.2	23.3	0.8	3.56	519660.0	11950220.75	263
2013-04-21	21.8	22.66	21.66	22.5	0.55	2.51	365628.0	8099017.25	185
2013-04-20	21.96	22.06	21.5	21.95	-0.1	-0.45	735700.0	15994492.5	237
2013-04-17	21.5	22.76	21.5	22.05	0.3	1.38	728268.0	16226270.5	344
2013-04-16	22.0	22.0	21.4	21.75	-0.75	-3.33	924460.0	20041238.5	322
2013-04-15	22.66	23.26	22.5	22.5	-0.45	-1.96	405708.0	9228272.5	197
2013-04-14	22.66	23.5	22.5	22.95	0.45	2.0	712236.0	16302095.0	292
2013-04-13	22.5	22.66	22.3	22.5	0.05	0.22	470376.0	10572536.0	174
2013-04-10	22.66	22.9	22.3	22.45	-0.2	-0.88	209588.0	4738494.75	179
2013-04-09	22.56	23.26	22.56	22.65	0.15	0.67	942612.0	21704462.0	449
2013-04-08	21.66	22.5	21.66	22.5	0.85	3.93	1429008.0	31701552.0	314
2013-04-07	21.0	21.66	21.0	21.65	0.65	3.1	369252.0	7893078.0	187
2013-04-06	21.16	21.2	20.96	21.0	-0.2	-0.94	173440.0	3659138.75	150
2013-04-03	20.9	21.2	20.9	21.2	0.4	1.92	200612.0	4220097.25	155
2013-04-02	20.9	20.96	20.8	20.8	-0.1	-0.48	402932.0	8406289.5	136
2013-04-01	20.9	21.06	20.9	20.9	0.1	0.48	356288.0	7452002.5	150
2013-03-31	20.9	20.9	20.76	20.8	0.05	0.24	75908.0	1580263.25	83
2013-03-30	20.9	21.0	20.76	20.75	-0.2	-0.95	278416.0	5799373.0	174
2013-03-27	20.76	20.96	20.76	20.95	0.2	0.96	293820.0	6114544.25	126
2013-03-26	20.8	21.0	20.76	20.75	-0.15	-0.72	154636.0	3221744.0	150
2013-03-25	20.9	20.9	20.76	20.9	0.15	0.72	92484.0	1928815.75	113
2013-03-24	20.7	20.9	20.66	20.75	0.0	0.0	154940.0	3209378.5	120
2013-03-23	20.76	20.9	20.66	20.75	0.0	0.0	321796.0	6673975.75	156
2013-03-20	20.96	20.96	20.7	20.75	-0.2	-0.95	458192.0	9515472.0	219
2013-03-19	21.26	21.26	20.96	20.95	-0.05	-0.24	344268.0	7245466.75	147
2013-03-18	21.76	21.76	21.0	21.0	-0.7	-3.23	252072.0	5379080.25	148
2013-03-17	21.76	21.8	21.7	21.7	-0.05	-0.23	475472.0	10327686.0	212
2013-03-16	21.16	21.9	21.16	21.75	0.6	2.84	650304.0	14076626.25	295
2013-03-13	21.0	21.26	20.96	21.15	0.15	0.71	441412.0	9332607.5	217
2013-03-12	20.9	21.06	20.7	21.0	0.05	0.24	2063608.0	42546269.75	189
2013-03-11	20.46	20.96	20.46	20.95	0.45	2.2	553380.0	11455461.75	231
2013-03-10	20.46	20.56	20.46	20.5	0.05	0.24	144936.0	2966007.5	91
2013-03-09	20.4	20.56	20.3	20.45	0.05	0.25	128284.0	2624389.75	114
2013-03-06	20.4	20.46	20.4	20.4	0.0	0.0	182392.0	3716566.0	92
2013-03-05	20.4	20.46	20.4	20.4	-0.05	-0.24	33528.0	683690.0	50
2013-03-04	20.56	20.56	20.4	20.45	-0.1	-0.49	235052.0	4794218.0	102
2013-03-03	20.46	20.56	20.4	20.55	0.1	0.49	304844.0	6222038.25	148
2013-03-02	20.56	20.7	20.4	20.45	-0.1	-0.49	209956.0	4302424.5	122
2013-02-27	20.4	20.56	20.4	20.55	0.15	0.74	122332.0	2506583.75	107
2013-02-26	20.5	20.66	20.4	20.4	-0.1	-0.49	200484.0	4114241.25	127
2013-02-25	20.46	20.5	20.4	20.5	0.05	0.24	319416.0	6516105.0	139
2013-02-24	20.46	20.46	20.26	20.45	0.0	0.0	149824.0	3051741.5	128
2013-02-23	20.26	20.46	20.26	20.45	0.2	0.99	284328.0	5779893.0	174
2013-02-20	20.06	20.4	20.06	20.25	0.25	1.25	272528.0	5509756.5	188
2013-02-19	20.0	20.06	19.96	20.0	-0.05	-0.25	166464.0	3328259.25	99
2013-02-18	20.0	20.16	19.9	20.05	0.1	0.5	456252.0	9141379.0	202
2013-02-17	20.26	20.26	19.96	19.95	-0.25	-1.24	506804.0	10167055.0	220
2013-02-16	20.26	20.4	20.16	20.2	-0.05	-0.25	412176.0	8337049.25	154
2013-02-13	20.3	20.3	20.2	20.25	-0.2	-0.98	473540.0	9592123.25	201
2013-02-12	20.4	20.46	20.3	20.45	-0.05	-0.24	221592.0	4510807.75	147
2013-02-11	20.46	20.5	20.4	20.5	-0.05	-0.24	266744.0	5455698.0	135
2013-02-10	20.56	20.56	20.46	20.55	0.1	0.49	168652.0	3455597.75	136
2013-02-09	20.26	20.5	20.26	20.45	0.15	0.74	322828.0	6597645.25	177
2013-02-06	20.56	20.56	20.2	20.3	-0.15	-0.73	231112.0	4698884.0	192
2013-02-05	20.56	20.66	20.4	20.45	-0.2	-0.97	370624.0	7589228.5	216
2013-02-04	20.46	20.66	20.46	20.65	0.15	0.73	332212.0	6825158.75	194
2013-02-03	20.4	20.56	20.26	20.5	0.1	0.49	487848.0	9944296.25	242
2013-02-02	20.3	20.4	20.2	20.4	0.15	0.74	617268.0	12509038.0	262
2013-01-30	20.56	20.56	20.2	20.25	-0.25	-1.22	1069272.0	21734844.25	342
2013-01-29	20.96	20.96	20.46	20.5	-0.45	-2.15	603584.0	12439692.5	260
2013-01-28	20.9	21.16	20.76	20.95	0.0	0.0	918288.0	19294616.5	225
2013-01-27	21.4	21.4	20.76	20.95	-0.5	-2.33	712432.0	14965748.0	332
2013-01-26	21.4	21.5	21.3	21.45	0.05	0.23	546724.0	11713591.75	238
2013-01-23	21.0	21.4	20.96	21.4	0.35	1.66	1053036.0	22266361.5	275
2013-01-22	21.16	21.2	21.0	21.05	0.0	0.0	332200.0	7007450.25	141
2013-01-21	21.0	21.26	20.96	21.05	0.35	1.69	1964076.0	41390493.5	464
2013-01-20	20.5	20.76	20.46	20.7	0.15	0.73	137508.0	2833099.0	129
2013-01-19	20.5	20.56	20.3	20.55	0.05	0.24	148992.0	3047519.5	145
2013-01-16	20.4	20.5	20.4	20.5	0.1	0.49	167232.0	3420182.0	116
2013-01-15	20.66	20.66	20.3	20.4	-0.3	-1.45	310300.0	6338328.25	196
2013-01-14	21.0	21.0	20.66	20.7	-0.2	-0.96	332748.0	6918404.5	216
2013-01-13	21.0	21.0	20.56	20.9	-0.05	-0.24	624760.0	12988530.5	329
2013-01-12	20.5	21.16	20.5	20.95	0.55	2.7	1026272.0	21361903.5	575
2013-01-09	20.56	20.56	20.4	20.4	0.0	0.0	625148.0	12764747.0	227
2013-01-08	20.4	20.46	20.3	20.4	0.0	0.0	152832.0	3114324.25	105
2013-01-07	20.5	20.5	20.3	20.4	-0.1	-0.49	122496.0	2495110.75	108
2013-01-06	20.5	20.56	20.46	20.5	0.0	0.0	123672.0	2533068.25	97
2013-01-05	20.4	20.5	20.26	20.5	0.2	0.99	364336.0	7424848.25	212
2013-01-02	20.5	20.5	20.16	20.3	-0.15	-0.73	515068.0	10461836.25	234
2013-01-01	20.66	20.66	20.46	20.45	-0.1	-0.49	252884.0	5178799.25	99
2012-12-31	20.5	20.8	20.4	20.55	0.0	0.0	191568.0	3934284.5	143
2012-12-30	20.66	20.66	20.46	20.55	0.0	0.0	254952.0	5231442.75	142
2012-12-29	20.5	20.66	20.4	20.55	0.1	0.49	301824.0	6186309.75	166
2012-12-26	20.46	20.5	20.3	20.45	-0.05	-0.24	302096.0	6156979.0	154
2012-12-25	20.46	20.66	20.4	20.5	0.05	0.24	222900.0	4563667.0	122
2012-12-24	20.46	20.5	20.3	20.45	-0.05	-0.24	186868.0	3812464.25	127
2012-12-23	20.66	20.7	20.46	20.5	-0.15	-0.73	200020.0	4112092.0	148
2012-12-22	20.66	20.76	20.56	20.65	-0.1	-0.48	255040.0	5261923.75	153
2012-12-19	20.76	20.9	20.76	20.75	-0.15	-0.72	59756.0	1240505.25	70
2012-12-18	20.76	20.9	20.7	20.9	0.0	0.0	107820.0	2237886.5	83
2012-12-17	20.8	20.9	20.76	20.9	0.15	0.72	61544.0	1283144.5	68
2012-12-16	20.9	20.9	20.76	20.75	-0.25	-1.19	111076.0	2312345.0	97
2012-12-15	21.2	21.2	20.9	21.0	0.2	0.96	33500.0	703324.75	59
2012-12-12	20.9	20.96	20.8	20.8	-0.2	-0.95	39876.0	831622.5	51
2012-12-11	21.0	21.0	20.8	21.0	-0.05	-0.24	77200.0	1614890.5	82
2012-12-10	21.16	21.46	21.06	21.05	-0.1	-0.47	38160.0	809474.0	70
2012-12-09	21.0	21.16	20.9	21.15	0.0	0.0	77080.0	1620542.75	71
2012-12-08	20.96	21.2	20.76	21.15	0.2	0.95	211108.0	4431311.75	142
2012-12-05	20.8	20.96	20.76	20.95	-0.05	-0.24	201524.0	4188271.5	135
2012-12-04	20.8	21.0	20.76	21.0	0.0	0.0	91148.0	1902378.0	93
2012-12-03	21.06	21.16	20.76	21.0	0.0	0.0	79152.0	1657684.5	87
2012-12-02	20.9	21.0	20.76	21.0	0.0	0.0	78492.0	1646546.5	82
2012-12-01	20.76	21.06	20.76	21.0	0.5	2.44	148676.0	3117344.25	126
2012-11-28	20.5	20.66	20.46	20.5	0.1	0.49	122724.0	2516105.25	101
2012-11-27	20.46	20.56	20.26	20.4	0.1	0.49	31664.0	646199.75	64
2012-11-26	20.46	20.46	20.26	20.3	0.05	0.25	44000.0	893717.25	71
2012-11-25	20.56	20.56	20.26	20.25	-0.55	-2.64	140388.0	2861970.0	97
2012-11-24	20.4	21.76	20.06	20.8	0.65	3.23	394492.0	8168260.25	383
2012-11-21	20.4	20.4	20.16	20.15	-0.3	-1.47	102984.0	2085578.25	131
2012-11-20	20.5	20.5	20.16	20.45	-0.2	-0.97	158364.0	3205121.75	105
2012-11-19	20.66	20.76	20.5	20.65	-0.1	-0.48	58632.0	1211097.0	67
2012-11-18	20.76	20.76	20.76	20.75	0.0	0.0	38004.0	788441.0	60
2012-11-17	20.76	20.96	20.3	20.75	-0.15	-0.72	60644.0	1254562.0	74
2012-11-14	21.2	21.2	20.9	20.9	-0.1	-0.48	62904.0	1323138.25	61
2012-11-13	20.8	21.0	20.8	21.0	0.0	0.0	94580.0	1974471.0	108
2012-11-12	21.3	21.3	21.0	21.0	-0.4	-1.87	28468.0	601574.75	73
2012-11-11	21.4	21.66	21.4	21.4	0.0	0.0	28792.0	617791.25	77
2012-11-10	21.5	21.5	21.4	21.4	-0.1	-0.47	31156.0	666286.0	44
2012-11-07	21.7	21.7	21.4	21.5	-0.15	-0.69	32744.0	704121.25	69
2012-11-06	21.5	21.76	21.5	21.65	0.15	0.7	32700.0	706198.25	71
2012-11-05	21.5	21.5	21.5	21.5	-0.15	-0.69	18808.0	404413.0	62
2012-11-04	21.66	21.66	21.5	21.65	-0.05	-0.23	11912.0	257062.0	52
2012-11-03	21.26	21.76	21.26	21.7	-0.05	-0.23	46552.0	1005750.5	71
2012-10-24	20.8	21.76	20.76	21.75	0.75	3.57	65284.0	1396255.0	76
2012-10-23	21.4	21.46	21.0	21.0	-0.25	-1.18	35520.0	755255.5	83
2012-10-22	20.76	21.4	20.76	21.25	0.5	2.41	296936.0	6243775.25	193
2012-10-21	20.8	20.8	20.76	20.75	-0.05	-0.24	37108.0	771428.5	75
2012-10-20	20.76	20.9	20.66	20.8	0.0	0.0	206212.0	4274482.0	142
2012-10-17	21.0	21.0	20.7	20.8	-0.2	-0.95	58572.0	1218734.25	108
2012-10-16	20.7	21.0	20.56	21.0	0.45	2.19	48752.0	1011343.5	95
2012-10-15	20.56	20.7	20.4	20.55	-0.1	-0.48	72884.0	1496583.5	116
2012-10-14	20.8	20.8	20.56	20.65	-0.1	-0.48	93492.0	1937091.25	96
2012-10-13	20.9	21.0	20.76	20.75	-0.2	-0.95	69096.0	1441927.75	81
2012-10-10	20.9	21.0	20.9	20.95	-0.05	-0.24	89164.0	1867445.0	80
2012-10-09	20.9	21.0	20.9	21.0	0.1	0.48	48052.0	1008308.75	67
2012-10-08	20.96	21.0	20.9	20.9	-0.15	-0.71	18184.0	380676.5	53
2012-10-07	21.26	21.26	20.76	21.05	-0.35	-1.64	93336.0	1957875.25	108
2012-10-06	21.56	21.56	21.4	21.4	-0.25	-1.15	97232.0	2090091.75	84
2012-10-03	21.76	21.76	21.4	21.65	-0.15	-0.69	172824.0	3714924.25	135
2012-10-02	21.96	21.96	21.76	21.8	-0.15	-0.68	165652.0	3616405.5	94
2012-10-01	22.0	22.0	21.96	21.95	-0.2	-0.9	396720.0	8726539.75	101
2012-09-30	22.06	22.16	22.0	22.15	0.0	0.0	22680.0	499904.0	57
2012-09-29	22.0	22.16	21.9	22.15	0.1	0.45	49608.0	1090220.25	83
2012-09-26	22.2	22.3	22.06	22.05	-0.2	-0.9	38212.0	847812.5	78
2012-09-25	22.16	22.26	22.0	22.25	0.25	1.14	118952.0	2625862.5	98
2012-09-24	22.0	22.0	21.76	22.0	0.0	0.0	263808.0	5764883.0	137
2012-09-22	22.16	22.26	22.0	22.0	0.0	0.0	158560.0	3492436.5	91
2012-09-19	22.46	22.46	22.0	22.0	-0.25	-1.12	100184.0	2225458.5	107
2012-09-18	22.7	22.7	22.26	22.25	-0.5	-2.2	213360.0	4775460.0	135
2012-09-17	23.0	23.0	22.76	22.75	-0.65	-2.78	268512.0	6125479.5	191
2012-09-16	23.26	23.5	23.16	23.4	-0.1	-0.43	280592.0	6543459.25	141
2012-09-15	23.2	23.5	23.0	23.5	0.5	2.17	165316.0	3847607.5	156
2012-09-12	23.16	23.16	22.76	23.0	-0.15	-0.65	37516.0	861319.0	89
2012-09-11	23.0	23.3	22.96	23.15	0.15	0.65	180564.0	4171935.5	116
2012-09-10	23.0	23.0	22.76	23.0	-0.15	-0.65	137128.0	3144612.75	111
2012-09-09	23.4	23.5	23.0	23.15	-0.1	-0.43	249496.0	5788064.75	142
2012-09-08	23.3	23.46	23.26	23.25	0.0	0.0	57432.0	1339915.5	87
2012-09-05	23.26	23.4	23.0	23.25	0.0	0.0	35084.0	815806.25	70
2012-09-04	23.16	23.26	22.76	23.25	0.0	0.0	204636.0	4706822.75	83
2012-09-03	23.4	23.4	23.26	23.25	-0.15	-0.64	28488.0	664469.75	47
2012-09-02	23.26	23.46	23.06	23.4	0.25	1.08	170832.0	3976800.0	96
2012-09-01	23.16	23.4	23.0	23.15	0.0	0.0	133180.0	3092951.0	113
2012-08-29	23.06	23.3	23.06	23.15	-0.1	-0.43	38036.0	882706.0	83
2012-08-28	22.96	23.26	22.96	23.25	0.25	1.09	118936.0	2754151.25	116
2012-08-27	23.16	23.16	23.0	23.0	-0.15	-0.65	85252.0	1963903.25	89
2012-08-26	23.06	23.2	23.0	23.15	0.0	0.0	96112.0	2222199.5	97
2012-08-25	22.9	23.16	22.9	23.15	0.2	0.87	10268.0	236240.0	51
2012-08-15	23.0	23.0	22.9	22.95	0.0	0.0	121672.0	2791124.0	85
2012-08-14	23.26	23.3	22.96	22.95	-0.3	-1.29	78576.0	1822813.25	75
2012-08-13	22.8	23.26	22.76	23.25	0.35	1.53	337700.0	7815036.5	120
2012-08-12	22.9	23.26	22.76	22.9	0.15	0.66	617028.0	14220666.5	136
2012-08-11	22.0	23.26	22.0	22.75	0.3	1.34	350812.0	7966489.75	223
2012-08-08	22.0	22.46	22.0	22.45	0.75	3.46	265192.0	5890645.75	142
2012-08-07	22.06	22.16	21.7	21.7	-0.35	-1.59	73772.0	1613550.75	110
2012-08-06	21.76	22.16	21.66	22.05	0.35	1.61	158096.0	3473154.25	89
2012-08-05	21.96	21.96	21.66	21.7	-0.3	-1.36	154712.0	3377680.25	106
2012-08-04	21.3	22.0	21.3	22.0	0.85	4.02	284592.0	6155858.5	236
2012-08-01	20.96	21.26	20.9	21.15	0.2	0.95	388920.0	8192679.0	168
2012-07-31	21.0	21.0	20.9	20.95	-0.05	-0.24	97780.0	2048254.25	87
2012-07-30	21.0	21.46	20.76	21.0	-0.25	-1.18	318948.0	6698964.25	216
2012-07-29	21.16	21.4	21.0	21.25	0.05	0.24	109348.0	2323646.75	120
2012-07-28	21.16	21.26	21.06	21.2	0.2	0.95	81656.0	1728569.75	101
2012-07-25	21.26	21.56	21.0	21.0	-0.4	-1.87	267368.0	5640091.5	186
2012-07-24	21.3	21.56	21.0	21.4	-0.1	-0.47	210352.0	4472910.0	180
2012-07-23	21.3	21.76	21.3	21.5	0.3	1.42	458296.0	9862169.5	301
2012-07-22	21.4	21.4	21.2	21.2	0.0	0.0	148860.0	3161644.75	106
2012-07-21	20.76	21.26	20.7	21.2	0.4	1.92	4127900.0	82663916.0	108
2012-07-18	20.76	20.8	20.66	20.8	0.05	0.24	4025068.0	80520244.0	81
2012-07-17	20.66	20.76	20.66	20.75	0.05	0.24	22876.0	473357.25	61
2012-07-16	21.0	21.0	20.7	20.7	0.05	0.24	4086148.0	81788612.5	109
2012-07-15	21.46	21.46	20.66	20.65	-0.1	-0.48	97068.0	2028228.75	138
2012-07-14	20.76	20.76	20.76	20.75	-0.2	-0.95	21692.0	450506.25	76
2012-07-11	20.9	21.0	20.3	20.95	-0.2	-0.95	262324.0	5441196.0	170
2012-07-10	21.26	21.26	21.16	21.15	-0.3	-1.4	74208.0	1571862.0	131
2012-07-09	21.3	21.56	21.26	21.45	0.05	0.23	170400.0	3641702.75	155
2012-07-08	21.66	21.66	21.3	21.4	-0.1	-0.47	4301220.0	86446380.75	194
2012-07-07	21.3	21.5	21.16	21.5	0.0	0.0	112260.0	2390675.25	127
2012-07-04	21.7	21.7	21.5	21.5	-0.25	-1.15	93940.0	2028149.75	108
2012-07-03	21.76	21.76	21.66	21.75	-0.05	-0.23	189740.0	4117540.5	136
2012-07-02	21.9	21.96	21.7	21.8	-0.2	-0.91	52912.0	1153954.25	91
2012-07-01	21.5	22.0	21.46	22.0	0.6	2.8	49312.0	1061881.5	89
2012-06-30	21.7	21.76	21.4	21.4	0.15	0.71	88412.0	1900169.0	106
2012-06-27	21.76	21.76	21.16	21.25	-0.5	-2.3	94852.0	2022467.75	131
2012-06-26	22.06	22.06	21.76	21.75	-0.4	-1.81	66772.0	1464872.75	98
2012-06-25	22.4	22.4	22.16	22.15	-0.1	-0.45	26656.0	592359.75	65
2012-06-24	22.26	22.3	22.06	22.25	0.0	0.0	38024.0	845730.0	87
2012-06-23	22.46	22.46	22.26	22.25	-0.25	-1.11	46004.0	1029455.25	87
2012-06-20	22.96	22.96	22.46	22.5	-0.25	-1.1	219464.0	4950704.75	122
2012-06-19	22.5	22.96	22.5	22.75	0.25	1.11	122696.0	2792683.5	124
2012-06-18	22.3	22.76	22.3	22.5	0.25	1.12	130060.0	2929982.0	121
2012-06-17	22.3	22.4	22.26	22.25	-0.15	-0.67	114672.0	2561171.0	86
2012-06-16	22.66	22.76	21.26	22.4	-0.25	-1.1	201040.0	4469788.0	195
2012-06-13	22.7	22.76	22.56	22.65	-0.05	-0.22	86740.0	1962413.25	118
2012-06-12	22.76	22.76	22.56	22.7	-0.05	-0.22	53092.0	1202830.5	83
2012-06-11	22.9	23.0	22.76	22.75	-0.15	-0.66	68768.0	1571765.75	121
2012-06-10	22.7	22.9	22.66	22.9	0.2	0.88	57104.0	1297854.5	102
2012-06-09	23.06	23.06	22.5	22.7	-0.35	-1.52	103488.0	2357563.0	146
2012-06-06	23.2	23.26	22.5	23.05	-0.2	-0.86	106680.0	2461682.75	126
2012-06-05	23.16	23.26	23.0	23.25	0.25	1.09	101000.0	2339932.75	147
2012-06-04	23.0	23.2	22.66	23.0	0.0	0.0	181920.0	4178586.25	149
2012-06-03	22.06	23.56	22.0	23.0	1.05	4.78	411172.0	9377628.75	290
2012-06-02	21.9	22.7	21.9	21.95	-0.5	-2.23	393612.0	8759871.25	211
2012-05-30	22.0	22.56	22.0	22.45	0.25	1.13	197548.0	4399557.0	163
2012-05-29	22.4	22.4	22.06	22.2	-0.1	-0.45	146736.0	3260744.25	100
2012-05-28	22.46	22.46	21.9	22.3	0.55	2.53	533652.0	11870756.5	294
2012-05-27	21.76	21.8	21.66	21.75	0.0	0.0	190696.0	4147601.5	93
2012-05-26	21.4	21.8	21.4	21.75	0.05	0.23	114044.0	2472580.5	107
2012-05-23	21.66	21.7	21.26	21.7	-0.05	-0.23	280000.0	5992112.0	187
2012-05-22	21.5	21.76	21.3	21.75	0.5	2.35	201308.0	4354784.0	133
2012-05-21	21.16	21.26	21.16	21.25	0.0	0.0	22916.0	485230.75	60
2012-05-20	21.2	21.26	21.16	21.25	0.25	1.19	112980.0	2393616.0	77
2012-05-19	20.8	21.66	20.76	21.0	0.0	0.0	160920.0	3388276.75	156
2012-05-16	20.8	21.06	20.76	21.0	0.0	0.0	155848.0	3272737.0	109
2012-05-15	21.16	21.2	21.0	21.0	-0.15	-0.71	151320.0	3189598.0	156
2012-05-14	21.16	21.46	21.16	21.15	-0.35	-1.63	25384.0	538010.5	95
2012-05-13	21.66	21.66	21.0	21.5	0.0	0.0	371568.0	7876870.25	208
2012-05-12	21.46	21.5	21.0	21.5	0.0	0.0	58636.0	1248605.5	118
2012-05-09	21.66	21.76	21.5	21.5	-0.45	-2.05	59788.0	1289999.25	99
2012-05-08	21.76	21.96	21.5	21.95	0.3	1.39	149576.0	3238587.75	129
2012-05-07	21.76	21.76	21.46	21.65	-0.35	-1.59	455348.0	9395953.25	113
2012-05-06	22.06	22.06	21.9	22.0	-0.15	-0.68	454444.0	9974790.75	157
2012-05-05	22.0	22.2	21.76	22.15	0.1	0.45	260844.0	5738317.5	207
2012-05-02	21.5	22.06	21.5	22.05	0.55	2.56	630236.0	13751107.25	265
2012-05-01	21.46	21.5	21.2	21.5	0.3	1.42	606492.0	13011269.75	213
2012-04-30	21.46	21.46	21.2	21.2	-0.05	-0.24	397912.0	8483912.0	222
2012-04-29	21.06	21.4	21.06	21.25	0.2	0.95	702948.0	14847898.25	306
2012-04-28	21.2	21.26	21.0	21.05	-0.15	-0.71	503440.0	10639603.75	210
2012-04-25	21.2	21.2	20.96	21.2	0.05	0.24	384268.0	8098390.5	223
2012-04-24	21.5	21.5	20.76	21.15	-0.65	-2.98	952180.0	20081925.25	454
2012-04-23	21.9	21.9	21.4	21.8	-0.15	-0.68	352456.0	7622679.5	289
2012-04-22	21.9	22.0	21.76	21.95	-0.55	-2.44	621088.0	13555073.5	399
2012-04-21	22.5	22.7	22.3	22.5	0.0	0.0	317328.0	7134006.25	202
2012-04-18	22.4	22.5	22.26	22.5	0.0	0.0	183700.0	4116348.0	144
2012-04-17	21.76	22.5	21.76	22.5	0.3	1.35	201272.0	4459766.75	221
2012-04-16	21.66	22.2	21.5	22.2	0.3	1.37	410636.0	8885866.0	229
2012-04-15	22.56	22.56	21.26	21.9	-0.8	-3.52	684508.0	15094471.25	216
2012-04-14	22.5	22.76	22.46	22.7	-0.1	-0.44	267952.0	6040214.0	199
2012-04-11	22.7	22.9	22.26	22.8	-0.1	-0.44	527968.0	11830868.25	324
2012-04-10	23.0	23.2	22.66	22.9	-0.3	-1.29	217716.0	5014214.75	196
2012-04-09	22.76	23.2	22.76	23.2	0.05	0.22	83732.0	1919092.75	143
2012-04-08	23.06	23.16	22.46	23.15	0.1	0.43	346272.0	7886301.5	265
2012-04-07	23.3	23.5	22.8	23.05	-0.35	-1.5	788704.0	18215589.75	316
2012-04-04	23.3	23.56	23.26	23.4	-0.1	-0.43	290000.0	6797712.5	225
2012-04-03	23.26	23.5	22.96	23.5	0.25	1.08	796080.0	18403903.25	366
2012-04-02	22.8	23.26	22.8	23.25	0.45	1.97	674608.0	15588866.75	360
2012-04-01	22.76	22.9	22.7	22.8	0.05	0.22	152020.0	3463319.75	201
2012-03-31	22.76	22.8	22.7	22.75	0.05	0.22	180532.0	4109753.25	233
2012-03-28	22.66	22.76	22.56	22.7	0.15	0.67	243600.0	5514870.5	245
2012-03-27	22.96	22.96	22.56	22.55	-0.45	-1.96	667484.0	15186582.25	359
2012-03-26	22.9	23.16	22.8	23.0	0.2	0.88	335480.0	7719810.25	220
2012-03-25	23.0	23.0	22.8	22.8	-0.2	-0.87	353348.0	8097072.25	256
2012-03-24	23.06	23.16	23.0	23.0	-0.05	-0.22	271088.0	6249366.75	241
2012-03-21	22.96	23.2	22.96	23.05	0.05	0.22	292648.0	6754690.25	202
2012-03-20	22.9	23.0	22.8	23.0	0.05	0.22	385764.0	8820458.25	279
2012-03-19	23.06	23.2	22.96	22.95	-0.1	-0.43	829172.0	19144759.5	339
[truncated: 915 more rows]
