# Supplementary material for: Effective short-term forecasts of Saudi stock price trends using technical indicators and large-scale multivariate time series
Source: PeerJ Comput Sci. 2023 Jan 6;9:e1205. doi: 10.7717/peerj-cs.1205 (PMC10280263; doi:10.7717/peerj-cs.1205)
Supplement: Supplemental Information 3 [file peerj-cs-09-1205-s003.zip › TASI Dataset 2021/ATC_8130.csv]

date	open	high	low	close	change	change_percent	volume_traded	value_traded_SAR	number_trades
2020-03-19	18.04	18.6	18.04	18.3	0.2	1.1	121565.0	2228585.12	291
2020-03-18	17.96	18.5	17.96	18.1	0.1	0.56	180394.0	3284760.0	453
2020-03-17	17.6	18.3	17.44	18.0	0.5	2.86	195475.0	3490908.02	454
2020-03-16	18.02	18.66	17.3	17.5	-1.5	-7.89	178771.0	3226935.42	500
2020-03-15	20.0	20.0	18.98	19.0	-0.34	-1.76	259782.0	4980776.12	396
2020-03-12	19.98	20.0	19.12	19.34	-1.06	-5.2	273355.0	5276466.42	519
2020-03-11	21.34	21.5	20.4	20.4	-1.0	-4.67	202171.0	4241573.68	329
2020-03-10	21.18	21.5	20.0	21.4	1.42	7.11	279717.0	5806098.26	384
2020-03-09	19.98	20.9	19.98	19.98	-2.2	-9.92	218934.0	4383557.18	286
2020-03-08	23.5	24.0	22.14	22.18	-2.42	-9.84	266680.0	6053189.0	416
2020-03-05	25.3	25.35	24.6	24.6	-0.32	-1.28	141993.0	3534432.18	361
2020-03-04	24.4	25.4	24.4	24.92	-0.04	-0.16	150586.0	3773173.38	316
2020-03-03	24.9	24.96	24.22	24.96	0.92	3.83	268626.0	6621765.04	434
2020-03-02	25.5	25.55	24.0	24.04	-0.96	-3.84	252472.0	6287293.27	456
2020-03-01	25.6	25.6	24.7	25.0	-0.9	-3.47	173712.0	4347365.07	321
2020-02-27	25.9	26.45	25.8	25.9	-0.05	-0.19	114330.0	2976491.8	344
2020-02-26	25.65	26.5	25.6	25.95	-0.2	-0.76	138178.0	3607254.15	356
2020-02-25	26.0	26.35	25.2	26.15	-0.25	-0.95	202043.0	5237218.05	442
2020-02-24	27.55	27.55	25.65	26.4	-1.35	-4.86	282974.0	7593800.85	640
2020-02-23	27.65	27.85	27.4	27.75	0.0	0.0	158737.0	4382732.6	362
2020-02-20	27.9	28.0	27.7	27.75	-0.35	-1.25	158511.0	4416843.65	470
2020-02-19	28.3	28.75	28.0	28.1	0.5	1.81	468051.0	13273226.85	1001
2020-02-18	27.8	28.3	27.5	27.6	-0.1	-0.36	309672.0	8645923.6	678
2020-02-17	27.5	27.9	27.3	27.7	0.5	1.84	279830.0	7716240.55	620
2020-02-16	27.0	27.65	26.7	27.2	0.3	1.12	232792.0	6333758.55	475
2020-02-13	27.2	27.4	26.7	26.9	-0.35	-1.28	179051.0	4845695.4	300
2020-02-12	27.5	27.55	27.15	27.25	-0.25	-0.91	80090.0	2185146.4	167
2020-02-11	27.5	27.7	27.15	27.5	0.1	0.36	194737.0	5341604.8	377
2020-02-10	27.2	27.7	26.9	27.4	0.25	0.92	185197.0	5054325.1	384
2020-02-09	27.5	27.5	26.8	27.15	-0.3	-1.09	214168.0	5792895.4	403
2020-02-06	28.2	28.3	27.3	27.45	-0.65	-2.31	348525.0	9639237.25	621
2020-02-05	27.55	28.55	27.55	28.1	0.55	2.0	782472.0	21988124.6	1283
2020-02-04	27.7	28.05	27.4	27.55	0.15	0.55	499342.0	13851081.85	742
2020-02-03	27.4	27.75	27.25	27.4	0.05	0.18	133491.0	3674574.15	340
2020-02-02	27.6	28.05	27.2	27.35	-0.3	-1.08	260075.0	7187867.65	511
2020-01-30	27.55	28.0	27.5	27.65	0.1	0.36	253225.0	7038582.6	473
2020-01-29	27.35	28.0	27.35	27.55	0.2	0.73	245935.0	6792222.4	496
2020-01-28	27.7	28.25	27.15	27.35	-0.4	-1.44	265861.0	7401337.7	338
2020-01-27	27.8	28.3	27.65	27.75	-0.05	-0.18	403522.0	11306888.75	669
2020-01-26	28.0	28.05	27.6	27.8	-0.3	-1.07	316955.0	8837704.0	525
2020-01-23	27.9	28.5	27.8	28.1	0.0	0.0	223908.0	6301435.7	457
2020-01-22	28.4	28.6	28.1	28.1	-0.25	-0.88	343555.0	9703348.5	662
2020-01-21	28.7	28.75	28.0	28.35	-0.35	-1.22	340028.0	9621541.9	725
2020-01-20	29.3	29.3	28.5	28.7	-0.55	-1.88	233213.0	6727466.75	484
2020-01-19	29.7	30.9	29.1	29.25	-0.05	-0.17	607549.0	18158312.3	802
2020-01-16	28.9	29.5	28.4	29.3	0.5	1.74	463480.0	13490071.0	569
2020-01-15	29.7	29.7	28.5	28.8	-0.9	-3.03	559533.0	16282450.35	1020
2020-01-14	28.65	29.7	28.2	29.7	1.25	4.39	733615.0	21312377.75	638
2020-01-13	27.6	28.8	27.25	28.45	0.95	3.45	450208.0	12671914.9	516
2020-01-12	27.35	27.6	27.0	27.5	0.3	1.1	265001.0	7248699.7	356
2020-01-09	26.7	27.2	26.5	27.2	0.85	3.23	422516.0	11377895.5	418
2020-01-08	25.85	26.8	25.2	26.35	-0.5	-1.86	309833.0	8118193.05	394
2020-01-07	26.1	27.6	26.0	26.85	0.95	3.67	602066.0	16045069.25	745
2020-01-06	26.0	26.2	25.6	25.9	0.1	0.39	174065.0	4518769.2	268
2020-01-05	24.8	26.3	24.8	25.8	0.15	0.58	289732.0	7444175.35	556
2020-01-02	25.85	26.0	25.65	25.65	-0.1	-0.39	287159.0	7412190.55	422
2020-01-01	25.25	25.9	25.2	25.75	0.5	1.98	183350.0	4688112.15	357
2019-12-31	25.1	25.3	24.88	25.25	0.0	0.0	134934.0	3390797.58	270
2019-12-30	25.6	26.0	25.25	25.25	-0.25	-0.98	243931.0	6268336.65	446
2019-12-29	25.4	25.7	25.1	25.5	0.2	0.79	270762.0	6866755.05	443
2019-12-26	25.0	25.6	24.98	25.3	0.44	1.77	279404.0	7040638.48	563
2019-12-25	25.6	25.6	24.8	24.86	-0.59	-2.32	366575.0	9224214.58	642
2019-12-24	25.3	26.5	25.1	25.45	0.3	1.19	966965.0	25082930.7	1223
2019-12-23	24.88	25.3	24.68	25.15	0.27	1.09	342200.0	8543767.69	509
2019-12-22	24.2	24.88	24.1	24.88	0.78	3.24	252699.0	6178496.06	389
2019-12-19	24.04	24.22	23.8	24.1	0.06	0.25	132947.0	3189393.94	266
2019-12-18	23.6	24.38	23.5	24.04	0.48	2.04	329132.0	7907335.74	512
2019-12-17	23.0	23.6	22.98	23.56	0.64	2.79	380015.0	8854809.28	588
2019-12-16	22.48	22.98	22.48	22.92	0.52	2.32	35405.0	804509.12	101
2019-12-15	22.5	22.5	22.36	22.4	0.1	0.45	26183.0	586730.1	116
2019-12-12	22.46	22.46	22.3	22.3	-0.18	-0.8	62207.0	1391522.22	164
2019-12-11	22.5	22.7	22.48	22.48	-0.02	-0.09	18111.0	408568.4	92
2019-12-10	22.5	22.54	22.5	22.5	-0.04	-0.18	21468.0	483482.5	94
2019-12-09	22.62	22.8	22.54	22.54	-0.02	-0.09	30232.0	683472.44	105
2019-12-08	22.44	22.84	22.44	22.56	0.12	0.53	40401.0	915997.98	120
2019-12-05	22.28	22.44	22.24	22.44	0.14	0.63	43610.0	973409.28	144
2019-12-04	22.5	22.5	22.3	22.3	-0.22	-0.98	30367.0	678482.46	134
2019-12-03	22.64	22.7	22.52	22.52	-0.26	-1.14	17001.0	384155.6	86
2019-12-02	22.56	22.78	22.56	22.78	0.18	0.8	27084.0	614274.14	211
2019-12-01	22.22	22.6	22.22	22.6	0.18	0.8	25823.0	578993.24	143
2019-11-28	22.42	22.42	22.4	22.42	0.02	0.09	17778.0	398581.42	78
2019-11-27	22.36	22.4	22.36	22.4	0.0	0.0	14867.0	332841.24	82
2019-11-26	22.4	22.46	22.38	22.4	-0.02	-0.09	24723.0	553745.08	149
2019-11-25	22.42	22.6	22.4	22.42	-0.1	-0.44	58467.0	1314771.02	207
2019-11-24	22.88	23.0	22.52	22.52	-0.38	-1.66	74818.0	1703297.64	204
2019-11-21	23.3	23.3	22.9	22.9	-0.4	-1.72	43999.0	1013539.42	152
2019-11-20	22.88	23.34	22.88	23.3	0.44	1.92	72181.0	1666892.8	152
2019-11-19	23.04	23.16	22.86	22.86	-0.14	-0.61	68763.0	1583721.98	139
2019-11-18	22.5	23.1	22.22	23.0	0.5	2.22	92368.0	2111511.42	278
2019-11-17	22.72	22.76	22.46	22.5	-0.26	-1.14	57731.0	1305317.62	201
2019-11-14	22.8	23.0	22.76	22.76	-0.12	-0.52	62633.0	1430883.34	175
2019-11-13	22.98	23.04	22.88	22.88	-0.04	-0.17	56664.0	1300843.22	133
2019-11-12	23.08	23.1	22.92	22.92	-0.06	-0.26	76990.0	1769598.86	188
2019-11-11	23.0	23.06	22.92	22.98	0.04	0.17	75287.0	1730360.46	177
2019-11-10	23.0	23.38	22.94	22.94	-0.06	-0.26	125882.0	2909949.08	243
2019-11-07	23.1	23.1	23.0	23.0	-0.06	-0.26	35046.0	807470.02	131
2019-11-06	23.0	23.2	22.9	23.06	-0.14	-0.6	60789.0	1401292.18	186
2019-11-05	23.2	23.44	23.0	23.2	0.1	0.43	48640.0	1128318.9	161
2019-11-04	23.0	23.4	23.0	23.1	0.1	0.43	78252.0	1814438.36	226
2019-11-03	23.4	23.4	23.0	23.0	-0.5	-2.13	64469.0	1489252.7	172
2019-10-31	23.5	23.64	23.32	23.5	-0.16	-0.68	59849.0	1406036.38	181
2019-10-30	23.08	23.66	23.08	23.66	0.64	2.78	41754.0	977171.92	200
2019-10-29	23.04	23.26	23.0	23.02	-0.58	-2.46	36763.0	849219.54	162
2019-10-28	23.82	23.82	23.6	23.6	-0.3	-1.26	48566.0	1151248.16	115
2019-10-27	24.0	24.02	23.0	23.9	-0.1	-0.42	55134.0	1315286.62	111
2019-10-24	24.14	24.14	23.96	24.0	-0.1	-0.41	59453.0	1427954.0	120
2019-10-23	24.0	24.3	23.9	24.1	0.12	0.5	115709.0	2786531.24	237
2019-10-22	23.76	24.1	23.7	23.98	0.3	1.27	154981.0	3704932.9	358
2019-10-21	23.4	23.68	23.36	23.68	0.14	0.59	25392.0	596111.36	123
2019-10-20	23.22	23.7	23.22	23.54	0.5	2.17	79353.0	1865651.06	179
2019-10-17	23.06	23.16	23.04	23.04	0.0	0.0	27568.0	636141.16	69
2019-10-16	23.2	23.2	22.98	23.04	-0.06	-0.26	52616.0	1211966.08	113
2019-10-15	23.12	24.0	23.1	23.1	0.0	0.0	50415.0	1180165.12	161
2019-10-14	23.2	23.22	23.1	23.1	-0.1	-0.43	41380.0	959431.94	128
2019-10-13	23.92	23.92	23.1	23.2	-0.7	-2.93	54992.0	1289464.84	179
2019-10-10	24.0	24.0	23.9	23.9	-0.24	-0.99	20900.0	500339.58	71
2019-10-09	24.1	24.16	23.92	24.14	0.12	0.5	53220.0	1276569.7	124
2019-10-08	24.4	24.4	24.0	24.02	-0.42	-1.72	92420.0	2240186.48	264
2019-10-07	24.5	24.6	24.44	24.44	-0.06	-0.24	63007.0	1542666.62	139
2019-10-06	24.56	24.7	24.4	24.5	0.1	0.41	37343.0	918054.78	121
2019-10-03	24.44	24.64	24.36	24.4	-0.3	-1.21	60066.0	1467302.58	182
2019-10-02	24.56	24.76	24.56	24.7	0.06	0.24	123576.0	3043568.26	248
2019-10-01	24.84	24.96	24.64	24.64	-0.06	-0.24	78286.0	1940795.46	210
2019-09-30	24.2	24.88	24.2	24.7	0.38	1.56	188447.0	4622453.02	320
2019-09-29	24.4	24.4	24.18	24.32	0.2	0.83	38492.0	934860.8	97
2019-09-26	24.04	24.2	24.04	24.12	0.02	0.08	51002.0	1231160.54	134
2019-09-25	24.02	24.5	24.02	24.1	-0.38	-1.55	125814.0	3053311.42	232
2019-09-24	24.06	24.7	24.0	24.48	0.5	2.09	193739.0	4706633.3	314
2019-09-22	23.9	24.3	23.84	23.98	0.28	1.18	112452.0	2703434.24	223
2019-09-19	23.7	23.8	23.64	23.7	0.02	0.08	51354.0	1217475.82	110
2019-09-18	23.96	24.0	23.68	23.68	-0.02	-0.08	76383.0	1815937.58	174
2019-09-17	23.8	24.18	23.5	23.7	-0.1	-0.42	80776.0	1930199.84	181
2019-09-16	23.78	24.16	23.62	23.8	0.18	0.76	200330.0	4779901.68	294
2019-09-15	23.6	24.0	23.6	23.62	-0.7	-2.88	247697.0	5918989.98	353
2019-09-12	24.78	25.2	24.32	24.32	-0.46	-1.86	464662.0	11532035.01	589
2019-09-11	25.55	25.6	24.78	24.78	-0.97	-3.77	219469.0	5497272.75	391
2019-09-10	25.1	26.15	25.1	25.75	0.35	1.38	395479.0	10198391.2	673
2019-09-09	25.5	26.0	25.4	25.4	0.0	0.0	253074.0	6489087.1	380
2019-09-08	25.75	26.0	25.3	25.4	-0.5	-1.93	283691.0	7243696.4	562
2019-09-05	26.0	27.05	25.8	25.9	0.0	0.0	801140.0	21270303.15	1212
2019-09-04	24.16	25.9	24.1	25.9	2.0	8.37	361072.0	9104964.11	528
2019-09-03	24.0	24.12	23.9	23.9	0.04	0.17	48509.0	1165734.86	81
2019-09-02	23.8	23.86	23.54	23.86	0.36	1.53	31067.0	739096.06	80
2019-09-01	23.98	23.98	23.5	23.5	-0.1	-0.42	14131.0	334218.72	94
2019-08-29	23.0	23.98	23.0	23.6	0.0	0.0	67016.0	1581319.84	208
2019-08-28	23.44	24.0	23.44	23.6	0.18	0.77	63666.0	1518488.22	193
2019-08-27	23.6	23.6	23.16	23.42	-0.08	-0.34	52985.0	1239931.3	115
2019-08-26	23.32	23.52	23.32	23.5	0.08	0.34	30440.0	714408.26	96
2019-08-25	23.94	23.94	23.4	23.42	-0.6	-2.5	41693.0	984773.34	188
2019-08-22	24.1	24.1	23.98	24.02	-0.18	-0.74	54717.0	1313733.56	144
2019-08-21	24.22	24.22	24.02	24.2	-0.16	-0.66	25243.0	610344.68	107
2019-08-20	24.42	24.44	24.34	24.36	-0.06	-0.25	29464.0	718497.8	87
2019-08-19	24.38	24.5	24.36	24.42	0.04	0.16	41552.0	1015089.0	137
2019-08-18	24.56	24.56	24.34	24.38	-0.02	-0.08	48978.0	1194283.32	156
2019-08-08	24.98	24.98	24.32	24.4	-0.58	-2.32	293739.0	7253705.28	341
2019-08-07	25.4	25.4	24.98	24.98	-0.42	-1.65	132536.0	3338059.15	226
2019-08-06	24.36	25.5	24.36	25.4	1.04	4.27	257968.0	6514274.25	384
2019-08-05	24.6	24.6	24.36	24.36	-0.08	-0.33	17383.0	424366.94	87
2019-08-04	24.42	24.78	24.36	24.44	-0.46	-1.85	39227.0	959967.02	134
2019-08-01	24.92	25.15	24.9	24.9	-0.2	-0.8	88053.0	2206785.66	73
2019-07-31	24.7	25.1	24.68	25.1	0.4	1.62	36187.0	897909.42	113
2019-07-30	25.0	25.0	24.7	24.7	0.0	0.0	66111.0	1640417.78	133
2019-07-29	25.05	25.1	24.7	24.7	-0.45	-1.79	26445.0	660136.65	73
2019-07-28	25.1	25.2	24.94	25.15	0.1	0.4	47122.0	1180123.03	104
2019-07-25	24.5	25.1	24.5	25.05	0.55	2.24	46799.0	1160477.8	89
2019-07-24	24.68	24.68	24.46	24.5	-0.12	-0.49	48149.0	1181382.5	111
2019-07-23	24.9	24.98	24.5	24.62	-0.34	-1.36	121691.0	3002366.96	190
2019-07-22	25.0	25.05	24.96	24.96	-0.14	-0.56	119315.0	2982997.71	125
2019-07-21	25.2	25.3	25.0	25.1	-0.5	-1.95	144497.0	3625713.75	199
2019-07-18	25.45	26.2	25.3	25.6	0.15	0.59	189219.0	4871166.35	339
2019-07-17	26.0	26.05	25.45	25.45	-0.55	-2.12	173428.0	4444548.7	314
2019-07-16	26.35	26.5	25.8	26.0	0.0	0.0	259248.0	6769006.6	534
2019-07-15	24.98	26.75	24.92	26.0	1.12	4.5	694631.0	17919021.9	1065
2019-07-14	24.6	24.98	24.6	24.88	0.48	1.97	141106.0	3508750.04	255
2019-07-11	24.46	24.46	24.24	24.4	-0.04	-0.16	119879.0	2921342.9	174
2019-07-10	23.9	24.88	23.9	24.44	0.56	2.35	220686.0	5371165.94	389
2019-07-09	23.8	23.9	23.8	23.88	0.1	0.42	37859.0	903182.9	77
2019-07-08	24.2	24.2	23.7	23.78	-0.32	-1.33	93314.0	2228858.82	209
2019-07-07	23.94	24.22	23.56	24.1	0.12	0.5	174163.0	4178691.66	391
2019-07-04	24.3	24.3	23.98	23.98	-0.38	-1.56	158757.0	3822171.06	329
2019-07-03	23.6	24.48	23.54	24.36	0.8	3.4	297847.0	7161182.58	457
2019-07-02	23.6	23.7	23.52	23.56	0.02	0.08	100106.0	2365121.86	207
2019-07-01	23.5	23.66	23.5	23.54	0.02	0.09	58537.0	1381081.06	117
2019-06-30	23.4	23.7	23.4	23.52	0.1	0.43	84705.0	1995183.88	200
2019-06-27	23.42	23.48	23.34	23.42	0.16	0.69	59351.0	1389048.78	199
2019-06-26	23.48	23.5	23.0	23.26	-0.04	-0.17	77236.0	1800163.9	242
2019-06-25	23.4	23.56	23.26	23.3	0.0	0.0	91475.0	2140645.28	262
2019-06-24	23.68	23.68	23.2	23.3	-0.38	-1.6	43978.0	1025631.98	165
2019-06-23	23.92	23.92	23.52	23.68	-0.28	-1.17	66123.0	1571906.14	170
2019-06-20	24.04	24.04	23.64	23.96	-0.08	-0.33	49152.0	1172568.98	170
2019-06-19	24.2	24.28	24.04	24.04	-0.16	-0.66	55136.0	1331752.6	106
2019-06-18	24.2	24.26	24.04	24.2	0.0	0.0	126546.0	3057912.52	205
2019-06-17	24.1	24.28	24.1	24.2	0.2	0.83	126368.0	3052484.4	176
2019-06-16	24.1	24.1	24.0	24.0	0.0	0.0	54849.0	1317491.0	142
2019-06-13	24.56	24.56	23.96	24.0	-0.58	-2.36	90283.0	2182058.02	246
2019-06-12	24.6	24.66	24.4	24.58	0.1	0.41	51378.0	1259092.0	181
2019-06-11	24.18	24.52	24.18	24.48	0.28	1.16	74435.0	1813976.3	236
2019-06-10	24.0	24.2	23.96	24.2	0.2	0.83	55813.0	1341691.22	169
2019-06-09	24.0	24.4	23.86	24.0	0.36	1.52	87367.0	2098094.92	228
2019-05-30	23.54	23.9	23.5	23.64	-0.26	-1.09	76330.0	1804336.3	276
2019-05-29	23.66	23.9	23.46	23.9	0.24	1.01	41044.0	968630.94	213
2019-05-28	24.0	24.0	23.5	23.66	-0.04	-0.17	38750.0	914608.82	155
2019-05-27	24.0	24.0	23.6	23.7	-0.24	-1.0	38218.0	902903.92	135
2019-05-26	23.58	23.94	23.48	23.94	-0.02	-0.08	24334.0	573853.18	95
2019-05-23	23.96	23.96	23.5	23.96	-0.02	-0.08	38859.0	923547.96	129
2019-05-22	24.08	24.12	23.8	23.98	-0.08	-0.33	33354.0	798359.4	143
2019-05-21	23.2	24.06	23.2	24.06	0.98	4.25	59011.0	1388683.38	304
2019-05-20	23.06	23.1	23.0	23.08	-0.64	-2.7	36867.0	849270.62	125
2019-05-19	23.9	23.9	23.1	23.72	-0.38	-1.58	70579.0	1663725.92	190
2019-05-16	23.9	24.1	23.78	24.1	0.2	0.84	60842.0	1453343.12	184
2019-05-15	23.88	24.02	23.7	23.9	0.5	2.14	113025.0	2699168.2	292
2019-05-14	23.86	23.86	22.4	23.4	0.14	0.6	74626.0	1736187.94	165
2019-05-13	24.0	24.4	23.26	23.26	-1.74	-6.96	75702.0	1815161.92	193
2019-05-12	26.05	26.05	25.0	25.0	-1.0	-3.85	122804.0	3110362.85	200
2019-05-09	26.05	26.35	25.95	26.0	-0.2	-0.76	60603.0	1579364.7	118
2019-05-08	26.0	26.2	25.65	26.2	-0.05	-0.19	65070.0	1688218.5	173
2019-05-07	26.65	26.65	26.1	26.25	-0.4	-1.5	75498.0	1985127.3	138
2019-05-06	26.45	26.7	26.3	26.65	-0.3	-1.11	50053.0	1328520.6	158
2019-05-05	27.75	27.75	26.95	26.95	-0.75	-2.71	97561.0	2651374.9	253
2019-05-02	27.6	27.8	27.5	27.7	0.1	0.36	87270.0	2414065.75	217
2019-05-01	27.6	27.8	27.3	27.6	-0.05	-0.18	77341.0	2125642.95	200
2019-04-30	27.9	28.2	27.6	27.65	-0.25	-0.9	152084.0	4225598.95	272
2019-04-29	28.3	28.45	27.9	27.9	-0.3	-1.06	234618.0	6608427.85	377
2019-04-28	27.85	28.6	27.65	28.2	0.4	1.44	380666.0	10713903.25	517
2019-04-25	26.9	27.85	26.75	27.8	0.85	3.15	258006.0	7083537.55	325
2019-04-24	27.25	27.25	26.9	26.95	-0.25	-0.92	69409.0	1879465.05	121
2019-04-23	27.2	27.35	27.15	27.2	-0.1	-0.37	55426.0	1510092.3	104
2019-04-22	27.5	27.85	27.0	27.3	-0.05	-0.18	132743.0	3648893.5	249
2019-04-21	27.75	27.8	27.35	27.35	-0.4	-1.44	70386.0	1942975.75	138
2019-04-18	27.1	27.75	27.0	27.75	0.15	0.54	170970.0	4661620.1	285
2019-04-17	27.5	27.65	27.25	27.6	-0.2	-0.72	58473.0	1609353.3	137
2019-04-16	27.55	28.0	27.55	27.8	0.2	0.72	169006.0	4705428.4	263
2019-04-15	27.45	27.7	27.2	27.6	0.2	0.73	84002.0	2307978.1	180
2019-04-14	27.55	27.6	27.35	27.4	0.05	0.18	41909.0	1151185.1	95
2019-04-11	27.5	27.75	27.35	27.35	-0.05	-0.18	97913.0	2697519.45	166
2019-04-10	27.0	27.7	27.0	27.4	0.35	1.29	220254.0	6021469.05	363
2019-04-09	27.0	27.25	26.9	27.05	0.2	0.74	138363.0	3743200.95	202
2019-04-08	26.5	27.05	26.5	26.85	0.3	1.13	171884.0	4621455.15	282
2019-04-07	26.4	26.65	26.35	26.55	0.05	0.19	49955.0	1321160.45	116
2019-04-04	26.6	26.6	26.4	26.5	-0.1	-0.38	84803.0	2246649.85	208
2019-04-03	26.65	26.8	26.55	26.6	-0.15	-0.56	58639.0	1562113.65	114
2019-04-02	26.8	26.8	26.6	26.75	0.15	0.56	51785.0	1383098.15	142
2019-04-01	26.55	26.85	26.5	26.6	0.05	0.19	112891.0	3012484.6	248
2019-03-31	27.5	27.6	26.3	26.55	-1.45	-5.18	348163.0	9288742.35	715
2019-03-28	28.0	28.1	27.8	28.0	0.0	0.0	72925.0	2036479.55	97
2019-03-27	27.6	28.1	27.5	28.0	0.45	1.63	165244.0	4618277.85	228
2019-03-26	27.6	27.65	27.5	27.55	-0.05	-0.18	37075.0	1022664.8	72
2019-03-25	27.7	27.8	27.35	27.6	-0.1	-0.36	128787.0	3553270.05	194
2019-03-24	27.65	27.9	27.4	27.7	-0.2	-0.72	123349.0	3411810.55	196
2019-03-21	28.0	28.05	27.65	27.9	-0.05	-0.18	106681.0	2974904.5	169
2019-03-20	27.8	27.95	27.7	27.95	0.1	0.36	52120.0	1451751.75	117
2019-03-19	27.95	28.1	27.75	27.85	0.0	0.0	132833.0	3714727.85	195
2019-03-18	27.6	28.2	27.6	27.85	0.35	1.27	243576.0	6798563.7	426
2019-03-17	27.45	27.5	27.2	27.5	0.05	0.18	104890.0	2870140.2	165
2019-03-14	27.5	27.5	27.4	27.45	0.0	0.0	88701.0	2435351.55	103
2019-03-13	27.45	27.5	27.25	27.45	-0.05	-0.18	83091.0	2277290.15	158
2019-03-12	27.3	27.65	27.3	27.5	0.25	0.92	94676.0	2600278.4	175
2019-03-11	27.45	27.45	27.2	27.25	-0.2	-0.73	103280.0	2820758.05	217
2019-03-10	27.55	27.6	27.2	27.45	-0.05	-0.18	84735.0	2318083.2	174
2019-03-07	27.7	27.75	27.5	27.5	-0.15	-0.54	72812.0	2011801.3	130
2019-03-06	27.85	27.9	27.6	27.65	-0.15	-0.54	121374.0	3369780.25	227
2019-03-05	27.6	27.85	27.5	27.8	0.1	0.36	130278.0	3606874.65	209
2019-03-04	27.7	27.75	27.55	27.7	-0.1	-0.36	56770.0	1568854.9	129
2019-03-03	27.4	27.95	27.4	27.8	0.35	1.28	113952.0	3157402.9	246
2019-02-28	27.45	27.7	27.35	27.45	-0.05	-0.18	107259.0	2947031.5	211
2019-02-27	27.65	27.65	27.3	27.5	-0.1	-0.36	87468.0	2401319.15	179
2019-02-26	27.6	27.6	27.4	27.6	0.0	0.0	87563.0	2409440.6	180
2019-02-25	27.8	27.8	27.5	27.6	-0.2	-0.72	64084.0	1769700.1	168
2019-02-24	28.0	28.05	27.8	27.8	-0.2	-0.71	72520.0	2024952.65	143
2019-02-21	28.0	28.3	27.9	28.0	0.0	0.0	103914.0	2915674.25	206
2019-02-20	28.0	28.2	27.85	28.0	0.0	0.0	120985.0	3385684.05	193
2019-02-19	27.9	28.35	27.75	28.0	0.15	0.54	150768.0	4220750.05	287
2019-02-18	28.0	28.1	27.85	27.85	-0.2	-0.71	44878.0	1255756.85	89
2019-02-17	28.2	28.2	28.0	28.05	0.0	0.0	22859.0	641649.45	75
2019-02-14	28.15	28.15	27.8	28.05	-0.25	-0.88	95097.0	2664315.45	146
2019-02-13	28.0	28.35	28.0	28.3	0.25	0.89	120107.0	3383269.35	240
2019-02-12	28.0	28.3	27.8	28.05	0.0	0.0	102409.0	2864343.95	209
2019-02-11	28.3	28.35	27.95	28.05	-0.25	-0.88	131580.0	3701669.35	193
2019-02-10	28.65	28.65	28.3	28.3	-0.35	-1.22	67905.0	1930775.05	188
2019-02-07	28.85	29.0	28.6	28.65	-0.35	-1.21	58956.0	1700828.75	108
2019-02-06	29.0	29.15	28.65	29.0	-0.1	-0.34	141638.0	4092530.6	244
2019-02-05	29.25	29.45	28.9	29.1	-0.15	-0.51	123645.0	3601626.75	206
2019-02-04	29.45	29.65	29.0	29.25	-0.05	-0.17	191378.0	5606810.0	278
2019-02-03	29.6	29.85	29.0	29.3	0.0	0.0	179879.0	5271822.45	350
2019-01-31	28.9	30.0	28.9	29.3	0.3	1.03	439475.0	12935106.7	774
2019-01-30	28.4	29.4	28.4	29.0	0.7	2.47	570801.0	16516347.7	684
2019-01-29	28.3	28.4	28.15	28.3	0.05	0.18	117651.0	3329528.6	206
2019-01-28	28.15	28.4	28.05	28.25	0.25	0.89	206908.0	5849943.15	205
2019-01-27	27.6	28.15	27.55	28.0	0.4	1.45	101955.0	2850167.45	229
2019-01-24	27.75	27.85	27.0	27.6	-0.15	-0.54	190350.0	5228485.6	346
2019-01-23	27.85	28.05	27.7	27.75	-0.15	-0.54	122381.0	3407377.85	178
2019-01-22	28.2	28.2	27.9	27.9	-0.2	-0.71	70785.0	1981951.05	137
2019-01-21	28.0	28.35	27.85	28.1	0.1	0.36	63367.0	1781366.6	123
2019-01-20	28.0	28.2	27.75	28.0	0.0	0.0	70957.0	1987658.55	148
2019-01-17	27.95	28.4	27.95	28.0	0.2	0.72	106196.0	2986567.0	247
2019-01-16	28.05	28.05	27.4	27.8	-0.2	-0.71	71028.0	1980430.1	190
2019-01-15	27.9	28.4	27.8	28.0	0.15	0.54	105158.0	2949927.95	276
2019-01-14	28.6	28.75	27.85	27.85	-0.6	-2.11	160160.0	4520688.85	309
2019-01-13	29.05	29.2	28.45	28.45	-0.85	-2.9	110693.0	3185067.55	220
2019-01-10	29.3	29.3	29.0	29.3	-0.1	-0.34	113407.0	3306355.3	192
2019-01-09	29.5	29.55	29.05	29.4	-0.2	-0.68	105375.0	3092068.7	192
2019-01-08	29.75	29.85	29.0	29.6	0.0	0.0	220668.0	6523507.7	394
2019-01-07	29.5	30.1	29.3	29.6	0.1	0.34	217018.0	6450393.05	401
2019-01-06	29.5	29.8	29.25	29.5	0.3	1.03	173438.0	5120866.2	250
2019-01-03	28.95	29.7	28.7	29.2	0.3	1.04	117980.0	3438467.65	154
2019-01-02	28.85	29.0	28.65	28.9	0.05	0.17	55850.0	1608579.85	100
2019-01-01	28.5	28.95	28.5	28.85	0.35	1.23	59416.0	1707331.15	115
2018-12-31	29.0	29.0	28.2	28.5	-0.35	-1.21	67031.0	1916161.8	168
2018-12-30	29.0	29.0	28.85	28.85	0.05	0.17	46440.0	1342550.1	105
2018-12-27	29.4	29.5	28.8	28.8	-0.3	-1.03	107291.0	3119882.6	198
2018-12-26	29.0	30.0	28.9	29.1	0.15	0.52	123892.0	3649942.3	309
2018-12-25	29.0	29.3	28.6	28.95	-0.4	-1.36	44460.0	1286765.8	109
2018-12-24	29.5	29.7	29.1	29.35	0.1	0.34	77488.0	2271843.2	133
2018-12-23	28.5	29.4	28.5	29.25	-0.25	-0.85	101958.0	2956900.3	288
2018-12-20	29.1	29.5	28.3	29.5	0.4	1.37	224147.0	6470036.75	354
2018-12-19	29.55	29.75	28.8	29.1	-0.8	-2.68	361050.0	10519419.4	623
2018-12-18	30.5	30.85	29.9	29.9	-0.95	-3.08	209344.0	6335593.7	403
2018-12-17	30.6	31.35	30.1	30.85	0.3	0.98	347080.0	10684519.85	606
2018-12-16	30.2	30.8	29.4	30.55	0.35	1.16	337128.0	10137081.3	634
2018-12-13	30.25	30.45	30.0	30.2	-0.2	-0.66	215113.0	6483119.2	364
2018-12-12	30.3	30.7	30.1	30.4	0.0	0.0	308306.0	9380606.15	456
2018-12-11	29.7	30.7	29.7	30.4	0.8	2.7	476833.0	14433614.35	789
2018-12-10	28.8	30.05	28.8	29.6	0.75	2.6	390995.0	11565489.25	719
2018-12-09	28.45	29.8	28.45	28.85	0.3	1.05	385222.0	11206311.8	634
2018-12-06	28.2	29.4	28.2	28.55	0.05	0.18	307028.0	8878679.3	531
2018-12-05	27.6	28.65	27.6	28.5	0.25	0.88	344651.0	9714528.5	497
2018-12-04	27.7	28.25	27.55	28.25	0.55	1.99	258422.0	7208365.75	414
2018-12-03	28.3	28.4	27.6	27.7	-0.4	-1.42	411584.0	11550426.95	608
2018-12-02	27.5	28.45	27.5	28.1	0.75	2.74	366091.0	10234188.65	569
2018-11-29	27.5	28.2	27.35	27.35	-0.65	-2.32	280870.0	7768525.75	584
2018-11-28	26.8	28.6	26.8	28.0	1.45	5.46	905709.0	25237241.7	1460
2018-11-27	26.2	27.0	26.0	26.55	0.2	0.76	142845.0	3808165.5	328
2018-11-26	26.8	27.0	26.2	26.35	-0.65	-2.41	114647.0	3043775.9	238
2018-11-25	26.0	27.3	25.9	27.0	1.0	3.85	410312.0	10997403.0	737
2018-11-22	26.0	26.2	26.0	26.0	0.0	0.0	110767.0	2885663.8	221
2018-11-21	25.2	26.45	25.2	26.0	0.3	1.17	141592.0	3660974.6	304
2018-11-20	25.7	26.15	25.7	25.7	-0.2	-0.77	29219.0	753957.6	75
2018-11-19	25.7	26.1	25.7	25.9	0.2	0.78	89539.0	2313278.65	197
2018-11-18	26.35	26.45	25.7	25.7	-0.7	-2.65	53360.0	1391134.25	171
2018-11-15	26.75	27.5	26.35	26.4	-0.15	-0.56	184814.0	4989539.35	306
2018-11-14	26.5	26.9	26.2	26.55	-0.15	-0.56	60581.0	1611830.8	136
2018-11-13	26.15	26.85	25.8	26.7	0.7	2.69	229823.0	6076995.85	369
2018-11-12	25.75	26.25	25.75	26.0	-0.15	-0.57	166838.0	4328992.95	312
2018-11-11	26.8	26.8	25.55	26.15	-0.75	-2.79	171503.0	4454398.55	451
2018-11-08	27.9	27.9	26.9	26.9	-1.0	-3.58	113289.0	3101073.8	257
2018-11-07	27.2	27.9	27.05	27.9	0.9	3.33	259253.0	7115702.25	350
2018-11-06	26.9	27.75	26.9	27.0	0.15	0.56	197018.0	5381243.7	384
2018-11-05	27.0	27.3	26.75	26.85	-0.2	-0.74	82564.0	2226851.65	193
2018-11-04	27.15	27.5	27.0	27.05	-0.05	-0.18	191039.0	5203382.7	248
2018-11-01	27.5	28.0	27.1	27.1	-0.3	-1.09	193187.0	5331341.35	330
2018-10-31	27.65	28.15	27.4	27.4	-0.1	-0.36	241462.0	6680663.25	462
2018-10-30	28.2	28.75	27.45	27.5	-1.0	-3.51	320494.0	8921726.7	554
2018-10-29	27.7	29.5	27.7	28.5	0.25	0.88	443851.0	12810812.95	833
2018-10-28	27.95	28.75	27.05	28.25	0.25	0.89	500924.0	13829498.85	891
2018-10-25	28.0	29.25	26.1	28.0	1.4	5.26	1062879.0	29835440.65	1658
2018-10-24	25.9	26.6	25.4	26.6	2.38	9.83	365907.0	9630734.55	396
2018-10-23	22.12	24.22	22.12	24.22	2.2	9.99	142811.0	3403583.76	272
2018-10-22	23.5	23.66	22.02	22.02	-1.18	-5.09	69986.0	1615167.0	188
2018-10-21	22.2	23.8	22.2	23.2	-1.1	-4.53	148091.0	3439946.34	174
2018-10-18	24.26	24.4	24.1	24.3	0.46	1.93	73526.0	1782962.7	135
2018-10-17	23.9	24.36	23.84	23.84	0.14	0.59	41570.0	998006.1	102
2018-10-16	24.0	24.0	22.0	23.7	-0.44	-1.82	64747.0	1500473.72	118
2018-10-15	23.2	24.16	22.6	24.14	1.56	6.91	58929.0	1377617.38	151
2018-10-14	24.7	24.7	22.16	22.58	-2.04	-8.29	106100.0	2437330.58	246
2018-10-11	24.9	25.1	24.6	24.62	-1.28	-4.94	56232.0	1393547.97	182
2018-10-10	25.95	26.15	25.5	25.9	-0.05	-0.19	31695.0	819679.55	98
2018-10-09	25.85	26.15	25.75	25.95	0.2	0.78	34926.0	906044.45	103
2018-10-08	25.7	26.4	25.3	25.75	-0.05	-0.19	81106.0	2105895.85	161
2018-10-07	26.1	26.6	25.65	25.8	-0.2	-0.77	78259.0	2044727.05	216
2018-10-04	26.7	26.7	25.95	26.0	-0.45	-1.7	185612.0	4853815.3	395
2018-10-03	25.35	27.35	25.15	26.45	1.25	4.96	292033.0	7731214.6	633
2018-10-02	25.5	25.6	25.1	25.2	-0.3	-1.18	69866.0	1773105.05	103
2018-10-01	25.5	25.5	25.3	25.5	0.0	0.0	90288.0	2300696.2	71
2018-09-30	25.4	25.55	25.4	25.5	0.05	0.2	43716.0	1114653.45	58
2018-09-27	25.45	26.0	25.4	25.45	-0.05	-0.2	47745.0	1223853.45	110
2018-09-26	24.98	26.2	24.88	25.5	0.5	2.0	94690.0	2415477.7	183
2018-09-25	24.4	25.0	24.4	25.0	0.46	1.87	55054.0	1355051.57	103
2018-09-20	24.58	24.6	24.4	24.54	-0.16	-0.65	29841.0	732772.56	74
2018-09-19	24.54	24.98	24.54	24.7	0.12	0.49	41660.0	1029713.32	106
2018-09-18	24.66	24.66	24.5	24.58	0.14	0.57	25894.0	636013.92	69
2018-09-17	24.5	24.7	24.0	24.44	-0.06	-0.24	38845.0	951653.5	124
2018-09-16	24.52	24.7	24.48	24.5	-0.18	-0.73	45725.0	1120163.7	74
2018-09-13	24.5	24.68	24.5	24.68	0.08	0.33	22243.0	546323.0	63
2018-09-12	24.9	25.1	24.5	24.6	-0.4	-1.6	56448.0	1398761.51	142
2018-09-11	24.76	25.25	24.72	25.0	0.4	1.63	103080.0	2568690.14	207
2018-09-10	24.32	24.98	24.22	24.6	0.3	1.23	106138.0	2606044.74	232
2018-09-09	24.2	24.34	24.0	24.3	0.1	0.41	45638.0	1102679.92	114
2018-09-06	24.0	24.2	23.54	24.2	0.12	0.5	75678.0	1811283.58	247
2018-09-05	25.5	25.5	23.3	24.08	-1.42	-5.57	136366.0	3379563.55	411
2018-09-04	25.85	26.0	25.5	25.5	-0.3	-1.16	100909.0	2598877.5	223
2018-09-03	25.9	26.0	25.8	25.8	-0.1	-0.39	62086.0	1607171.25	193
2018-09-02	25.65	25.9	25.65	25.9	0.2	0.78	56198.0	1448760.85	160
2018-08-30	25.95	26.05	25.7	25.7	-0.3	-1.15	85529.0	2218083.2	258
2018-08-29	26.15	26.2	26.0	26.0	-0.25	-0.95	95789.0	2499922.45	233
2018-08-28	26.25	26.75	26.2	26.25	0.1	0.38	195385.0	5144745.0	500
2018-08-27	26.25	26.4	26.05	26.15	-0.05	-0.19	47074.0	1233215.85	161
2018-08-26	26.3	26.3	26.0	26.2	0.1	0.38	46642.0	1219705.0	131
2018-08-16	25.8	26.1	25.8	26.1	0.3	1.16	41286.0	1073132.55	146
2018-08-15	26.2	26.3	25.8	25.8	-0.15	-0.58	49186.0	1276170.7	141
2018-08-14	25.85	26.3	25.85	25.95	0.05	0.19	53894.0	1405763.05	206
2018-08-13	26.1	26.1	25.8	25.9	-0.55	-2.08	46408.0	1205371.55	195
2018-08-12	26.8	26.8	26.4	26.45	-0.35	-1.31	56332.0	1494447.95	152
2018-08-09	26.85	27.0	26.75	26.8	0.0	0.0	61435.0	1649963.75	176
2018-08-08	26.85	27.15	26.8	26.8	-0.05	-0.19	77443.0	2088560.4	174
2018-08-07	26.9	27.1	26.8	26.85	0.0	0.0	100593.0	2708596.15	251
2018-08-06	27.05	27.1	26.6	26.85	-0.3	-1.1	168831.0	4534365.15	439
2018-08-05	28.15	28.15	27.0	27.15	-0.95	-3.38	205434.0	5612365.3	613
2018-08-02	28.3	28.7	28.1	28.1	-0.15	-0.53	121243.0	3440713.25	301
2018-08-01	27.85	28.7	27.8	28.25	0.3	1.07	84908.0	2397385.3	217
2018-07-31	28.2	28.4	27.8	27.95	-0.55	-1.93	83959.0	2357431.7	226
2018-07-30	27.2	28.65	27.15	28.5	1.25	4.59	167133.0	4664977.35	354
2018-07-29	27.5	27.5	27.15	27.25	-0.6	-2.15	49507.0	1350914.5	150
2018-07-26	28.05	28.05	27.5	27.85	-0.25	-0.89	57235.0	1591934.45	164
2018-07-25	28.25	28.25	28.05	28.1	0.0	0.0	28412.0	799235.85	73
2018-07-24	28.1	28.25	28.1	28.1	-0.15	-0.53	28158.0	792984.7	100
2018-07-23	28.25	28.4	28.0	28.25	-0.05	-0.18	91206.0	2571716.3	193
2018-07-22	28.45	28.45	28.25	28.3	-0.1	-0.35	78000.0	2208592.0	181
2018-07-19	28.6	28.7	28.35	28.4	-0.15	-0.53	63509.0	1810706.15	180
2018-07-18	28.35	28.8	28.35	28.55	0.15	0.53	149549.0	4282655.55	331
2018-07-17	28.15	28.55	28.0	28.4	0.25	0.89	169601.0	4805462.0	366
2018-07-16	28.2	28.25	28.0	28.15	-0.1	-0.35	55225.0	1553803.75	130
2018-07-15	28.55	28.55	28.15	28.25	-0.3	-1.05	117616.0	3327964.5	238
2018-07-12	28.7	28.8	28.5	28.55	-0.15	-0.52	43635.0	1249324.3	130
2018-07-11	28.85	28.95	28.7	28.7	-0.1	-0.35	114489.0	3296551.45	183
2018-07-10	28.8	29.3	28.6	28.8	0.2	0.7	99909.0	2888119.3	176
2018-07-09	28.9	28.9	28.55	28.6	-0.15	-0.52	64069.0	1837637.45	126
2018-07-08	28.9	28.9	28.55	28.75	-0.1	-0.35	59324.0	1701818.25	173
2018-07-05	29.1	29.1	28.85	28.85	-0.3	-1.03	57286.0	1660617.5	144
2018-07-04	29.15	29.6	29.1	29.15	0.25	0.87	142265.0	4167965.65	347
2018-07-03	29.2	29.2	28.7	28.9	-0.1	-0.34	123287.0	3568543.55	282
2018-07-02	29.0	29.8	29.0	29.0	-0.15	-0.51	132463.0	3871771.6	235
2018-07-01	29.45	29.5	29.0	29.15	-0.4	-1.35	70178.0	2053467.3	165
2018-06-28	29.95	30.15	29.4	29.55	-0.15	-0.51	127330.0	3785575.2	297
2018-06-27	30.0	30.2	29.35	29.7	-0.3	-1.0	298523.0	8878793.15	569
2018-06-26	29.5	31.2	29.4	30.0	0.65	2.21	879006.0	26719514.3	1313
2018-06-25	29.2	30.3	29.15	29.35	0.2	0.69	483938.0	14440666.8	799
2018-06-24	28.6	29.3	28.6	29.15	0.9	3.19	429567.0	12444413.55	691
2018-06-21	28.8	28.8	28.2	28.25	-0.1	-0.35	99630.0	2833316.95	205
2018-06-20	28.0	29.05	28.0	28.35	0.65	2.35	284784.0	8148961.35	506
2018-06-12	27.5	27.7	27.5	27.7	0.2	0.73	42323.0	1166762.1	110
2018-06-11	27.75	27.75	27.5	27.5	-0.3	-1.08	72534.0	2005109.4	159
2018-06-10	28.0	28.0	27.8	27.8	0.0	0.0	37628.0	1048281.35	78
2018-06-07	28.0	28.0	27.8	27.8	-0.2	-0.71	37917.0	1057826.15	112
2018-06-06	28.4	28.5	27.95	28.0	0.0	0.0	137514.0	3872956.95	355
2018-06-05	28.2	28.75	28.0	28.0	-0.15	-0.53	164407.0	4645410.65	366
2018-06-04	27.6	28.2	27.6	28.15	0.6	2.18	80433.0	2243137.1	196
2018-06-03	27.55	27.7	27.5	27.55	-0.1	-0.36	45284.0	1249755.75	146
2018-05-31	27.8	28.0	27.5	27.65	0.05	0.18	79594.0	2208120.7	181
2018-05-30	28.5	28.5	27.55	27.6	-0.85	-2.99	105899.0	2962751.45	191
2018-05-29	28.4	29.0	28.4	28.45	0.15	0.53	44189.0	1265625.3	131
2018-05-28	28.1	28.5	28.0	28.3	0.3	1.07	58012.0	1637763.1	135
2018-05-27	28.5	28.5	28.0	28.0	-0.65	-2.27	92968.0	2616816.9	195
2018-05-24	28.8	29.0	28.4	28.56	-0.14	-0.49	135875.0	3881986.5	242
2018-05-23	29.0	29.4	28.65	28.7	-0.14	-0.49	156986.0	4564979.2	284
2018-05-22	28.4	29.0	28.05	28.84	0.8	2.85	201626.0	5780303.0	277
2018-05-21	28.0	28.1	27.8	28.04	0.21	0.75	36946.0	1031768.3	99
2018-05-20	27.8	27.95	27.8	27.83	0.1	0.36	34012.0	947965.7	114
2018-05-17	27.7	27.85	27.7	27.73	0.1	0.36	32084.0	890273.95	132
2018-05-16	28.1	28.1	27.4	27.63	-0.56	-1.99	183343.0	5088555.55	371
2018-05-15	28.65	28.8	28.15	28.19	-0.34	-1.19	98883.0	2809726.3	302
2018-05-14	28.55	28.75	28.35	28.53	0.01	0.04	221675.0	6313211.3	400
2018-05-13	28.35	28.7	28.25	28.52	0.22	0.78	384888.0	10976573.6	406
2018-05-10	28.15	28.6	28.1	28.3	0.21	0.75	122502.0	3468428.5	281
2018-05-09	28.3	28.55	28.0	28.09	-0.44	-1.54	155920.0	4408284.45	306
2018-05-08	29.2	29.45	28.5	28.53	-0.88	-2.99	264093.0	7632891.0	527
2018-05-07	30.25	30.25	29.35	29.41	-0.78	-2.58	215588.0	6434432.7	411
2018-05-06	30.6	30.6	30.1	30.19	-0.2	-0.66	118750.0	3607448.2	259
2018-05-03	30.5	30.6	30.3	30.39	-0.19	-0.62	123185.0	3752053.05	264
2018-05-02	31.0	31.35	30.55	30.58	-0.3	-0.97	378773.0	11747014.5	486
2018-05-01	30.95	31.05	30.5	30.88	0.02	0.06	182215.0	5602735.8	311
2018-04-30	31.1	31.1	30.85	30.86	-0.27	-0.87	190923.0	5906234.95	318
2018-04-29	31.7	31.7	31.05	31.13	-0.38	-1.21	87571.0	2748134.15	249
2018-04-26	31.15	31.6	31.15	31.51	0.36	1.16	39209.0	1228167.2	187
2018-04-25	31.55	31.6	31.05	31.15	-0.41	-1.3	153169.0	4804004.6	338
2018-04-24	32.1	32.25	31.5	31.56	-1.0	-3.07	228012.0	7273776.9	432
2018-04-23	32.45	32.75	32.3	32.56	0.06	0.18	183758.0	5970241.8	294
2018-04-22	32.5	32.85	32.5	32.5	-0.24	-0.73	133873.0	4365623.55	236
2018-04-19	33.0	33.1	32.6	32.74	-0.24	-0.73	152706.0	5013298.2	280
2018-04-18	32.75	33.05	32.65	32.98	0.15	0.46	171119.0	5624786.35	300
2018-04-17	33.25	33.75	32.7	32.83	-0.19	-0.58	378744.0	12567044.7	629
2018-04-16	32.5	33.1	32.45	33.02	0.64	1.98	278108.0	9117100.35	482
2018-04-15	31.9	32.4	31.9	32.38	0.44	1.38	87846.0	2838318.85	173
2018-04-12	31.8	32.05	31.05	31.94	0.02	0.06	125857.0	3967643.95	280
2018-04-11	32.6	32.8	31.6	31.92	-0.59	-1.81	302310.0	9739606.2	506
2018-04-10	32.3	32.6	32.0	32.51	0.36	1.12	299218.0	9684944.5	498
2018-04-09	31.6	32.25	31.5	32.15	0.56	1.77	247728.0	7893628.2	446
2018-04-08	31.4	31.65	31.2	31.59	0.24	0.77	129066.0	4054494.5	239
2018-04-05	31.05	31.45	31.0	31.35	0.3	0.97	93322.0	2916766.5	239
2018-04-04	31.15	31.2	30.9	31.05	-0.1	-0.32	63049.0	1959569.55	151
2018-04-03	31.0	31.3	30.9	31.15	0.23	0.74	97381.0	3026359.8	200
2018-04-02	30.75	31.45	30.7	30.92	0.26	0.85	193849.0	6018236.85	349
2018-04-01	30.8	31.0	30.6	30.66	0.01	0.03	111766.0	3438105.7	244
2018-03-29	30.8	30.9	30.6	30.65	-0.07	-0.23	83860.0	2573914.8	171
2018-03-28	31.0	31.1	30.7	30.72	-0.21	-0.68	79015.0	2436479.25	194
2018-03-27	30.75	31.0	30.75	30.93	0.09	0.29	53308.0	1647980.0	95
2018-03-26	30.85	31.05	30.8	30.84	-0.06	-0.19	64132.0	1981670.25	106
2018-03-25	31.0	31.15	30.9	30.9	-0.28	-0.9	82288.0	2549539.1	153
2018-03-22	31.05	31.2	31.05	31.18	0.06	0.19	50693.0	1576262.8	119
2018-03-21	31.1	31.3	31.05	31.12	-0.05	-0.16	57490.0	1789693.2	130
2018-03-20	31.1	31.35	31.05	31.17	-0.03	-0.1	56473.0	1760415.8	156
2018-03-19	31.25	31.6	31.15	31.2	-0.06	-0.19	89037.0	2797070.9	192
2018-03-18	31.4	31.7	31.2	31.26	0.25	0.81	100724.0	3157137.9	284
2018-03-15	31.7	31.7	29.0	31.01	-0.7	-2.21	338756.0	10424827.8	708
2018-03-14	31.95	31.95	31.7	31.71	-0.11	-0.35	69183.0	2200737.75	141
2018-03-13	32.0	32.0	31.7	31.82	-0.17	-0.53	120562.0	3837837.05	244
2018-03-12	32.0	32.1	31.9	31.99	0.08	0.25	171535.0	5485867.35	267
2018-03-11	32.1	32.3	31.9	31.91	-0.11	-0.34	245499.0	7859062.05	566
2018-03-08	32.05	32.6	32.0	32.02	0.06	0.19	294091.0	9494102.2	475
2018-03-07	31.8	32.05	31.7	31.96	0.16	0.5	26662.0	851327.5	107
2018-03-06	31.9	32.15	31.8	31.8	0.02	0.06	39361.0	1257908.95	103
2018-03-05	31.65	31.85	31.55	31.78	0.16	0.51	39195.0	1242524.1	106
2018-03-04	31.7	31.85	31.55	31.62	-0.18	-0.57	65113.0	2064830.6	194
2018-03-01	31.75	32.2	31.75	31.8	-0.07	-0.22	104294.0	3335119.1	229
2018-02-28	31.85	31.95	31.7	31.87	-0.05	-0.16	87697.0	2792176.1	173
2018-02-27	32.0	32.0	31.8	31.92	-0.13	-0.41	65277.0	2082918.35	165
2018-02-26	32.1	32.2	31.95	32.05	-0.13	-0.4	104808.0	3360312.5	166
2018-02-25	32.2	32.2	32.1	32.18	0.19	0.59	39022.0	1255133.7	96
2018-02-22	32.15	32.25	31.8	31.99	-0.01	-0.03	64153.0	2054771.85	170
2018-02-21	31.75	32.6	31.6	32.0	0.3	0.95	202695.0	6516287.3	402
2018-02-20	31.65	31.75	31.55	31.7	-0.03	-0.09	84209.0	2665016.0	176
2018-02-19	31.8	31.85	31.6	31.73	-0.09	-0.28	61610.0	1956090.1	166
2018-02-18	32.25	32.25	31.7	31.82	-0.47	-1.46	149901.0	4781431.8	289
2018-02-15	32.5	32.55	32.15	32.29	-0.09	-0.28	141109.0	4559413.9	302
2018-02-14	32.3	32.5	32.2	32.38	0.17	0.53	86162.0	2785488.55	183
2018-02-13	32.3	32.45	32.1	32.21	-0.06	-0.19	99504.0	3210286.55	217
2018-02-12	32.5	32.85	32.25	32.27	-0.05	-0.15	219724.0	7165663.95	353
2018-02-11	31.9	32.45	31.85	32.32	0.22	0.69	70952.0	2281056.35	131
2018-02-08	32.05	32.45	32.0	32.1	0.03	0.09	70344.0	2266733.4	163
2018-02-07	32.3	32.7	32.0	32.07	-0.14	-0.43	121724.0	3941079.6	271
2018-02-06	32.0	32.75	31.85	32.21	-1.07	-3.22	142930.0	4619827.0	291
2018-02-05	33.5	33.6	33.0	33.28	-0.17	-0.51	167219.0	5579818.4	272
2018-02-04	32.5	33.9	32.5	33.45	0.6	1.83	312572.0	10436670.35	539
2018-02-01	32.75	33.05	32.75	32.85	0.05	0.15	47253.0	1553619.7	99
2018-01-31	33.25	33.25	32.75	32.8	-0.44	-1.32	96217.0	3162539.65	160
2018-01-30	33.0	33.45	32.7	33.24	0.38	1.16	107732.0	3555101.15	250
2018-01-29	33.4	33.5	32.7	32.86	-0.47	-1.41	161776.0	5334320.75	353
2018-01-28	33.45	34.0	33.2	33.33	0.0	0.0	198720.0	6679906.65	334
2018-01-25	33.0	33.5	32.9	33.33	0.35	1.06	221690.0	7371480.65	449
2018-01-24	32.75	33.5	32.75	32.98	0.14	0.43	268752.0	8912245.1	433
2018-01-23	32.75	32.95	32.65	32.84	0.17	0.52	100594.0	3296676.9	203
2018-01-22	33.15	33.2	32.65	32.67	-0.32	-0.97	115831.0	3805377.1	275
2018-01-21	32.55	33.2	32.5	32.99	0.46	1.41	297131.0	9770757.8	454
2018-01-18	32.5	32.55	32.3	32.53	0.12	0.37	69034.0	2241154.75	192
2018-01-17	32.35	32.6	32.25	32.41	0.18	0.56	136790.0	4438610.85	288
2018-01-16	32.2	32.75	32.15	32.23	0.14	0.44	218796.0	7111002.2	383
2018-01-15	32.1	32.2	32.0	32.09	0.0	0.0	81545.0	2615697.0	166
2018-01-14	32.0	32.2	32.0	32.09	0.06	0.19	70425.0	2260282.85	139
2018-01-11	31.8	32.2	31.75	32.03	0.23	0.72	35451.0	1130813.85	130
2018-01-10	31.9	32.0	31.8	31.8	-0.1	-0.31	41547.0	1324150.2	80
2018-01-09	31.9	32.2	31.7	31.9	0.06	0.19	103283.0	3305475.65	216
2018-01-08	31.95	32.15	31.75	31.84	-0.07	-0.22	113213.0	3615475.1	163
2018-01-07	31.95	32.1	31.85	31.91	-0.06	-0.19	86789.0	2772852.55	154
2018-01-04	31.8	32.0	31.7	31.97	0.26	0.82	111653.0	3557549.1	166
2018-01-03	31.85	31.9	31.55	31.71	-0.08	-0.25	143957.0	4562145.9	289
2018-01-02	32.05	32.2	31.7	31.79	-0.28	-0.87	135301.0	4312599.25	266
2018-01-01	32.05	32.45	32.0	32.07	-0.54	-1.66	88675.0	2851769.0	150
2017-12-31	32.6	32.95	32.55	32.61	0.09	0.28	109429.0	3582276.4	167
2017-12-28	32.6	32.95	32.45	32.52	-0.09	-0.28	93357.0	3049165.6	214
2017-12-27	32.85	33.1	32.5	32.61	0.02	0.06	129845.0	4259397.65	287
2017-12-26	32.5	32.75	32.35	32.59	-0.04	-0.12	162554.0	5284914.85	286
2017-12-25	33.2	33.7	32.55	32.63	-0.23	-0.7	510285.0	16888782.2	820
2017-12-24	32.35	32.95	32.0	32.86	0.6	1.86	340174.0	11064836.75	432
2017-12-21	32.5	32.5	32.2	32.26	-0.11	-0.34	156923.0	5079616.65	233
2017-12-20	32.5	32.55	32.05	32.37	0.08	0.25	209907.0	6762599.35	328
2017-12-19	32.2	32.45	31.9	32.29	0.22	0.69	364151.0	11737687.4	446
2017-12-18	32.25	32.3	32.0	32.07	-0.09	-0.28	189768.0	6098205.75	293
2017-12-17	31.4	32.25	31.4	32.16	0.64	2.03	253356.0	8095187.7	431
2017-12-14	31.4	31.6	31.3	31.52	0.22	0.7	85218.0	2683378.3	179
2017-12-13	31.5	31.65	31.2	31.3	-0.33	-1.04	300130.0	9405348.4	405
2017-12-12	32.0	32.0	31.55	31.63	-0.21	-0.66	138648.0	4395945.5	238
2017-12-11	32.1	32.5	31.7	31.84	-0.11	-0.34	286794.0	9215207.25	494
2017-12-10	31.5	32.0	31.5	31.95	0.48	1.53	159863.0	5073890.45	269
2017-12-07	31.3	31.55	30.8	31.47	0.12	0.38	238712.0	7460750.2	429
2017-12-06	31.8	32.0	31.15	31.35	-0.48	-1.51	170286.0	5401978.85	321
2017-12-05	31.1	32.15	31.1	31.83	-0.57	-1.76	131575.0	4194456.0	321
2017-12-04	32.2	32.85	32.15	32.4	0.3	0.93	186931.0	6068428.05	324
2017-12-03	32.0	32.3	31.6	32.1	0.72	2.29	187968.0	6004076.9	317
2017-11-30	31.65	31.7	31.25	31.38	-0.21	-0.66	239167.0	7531151.25	295
2017-11-29	32.05	32.2	31.4	31.59	-0.25	-0.79	124387.0	3950571.95	285
2017-11-28	31.8	32.75	31.6	31.84	0.34	1.08	320259.0	10275542.3	586
2017-11-27	31.3	31.9	31.15	31.5	0.38	1.22	293881.0	9235771.65	384
2017-11-26	30.45	31.4	30.45	31.12	0.91	3.01	248596.0	7723482.15	447
2017-11-23	30.05	30.3	29.95	30.21	0.31	1.04	210088.0	6324990.2	404
2017-11-22	29.95	30.4	29.9	29.9	0.17	0.57	127661.0	3835824.85	221
2017-11-21	29.65	30.0	29.0	29.73	-0.15	-0.5	120136.0	3557605.75	383
2017-11-20	30.5	30.6	29.85	29.88	-0.83	-2.7	85945.0	2603995.6	241
2017-11-19	31.5	31.5	30.45	30.71	-0.66	-2.1	78442.0	2418123.95	216
2017-11-16	31.95	31.95	31.15	31.37	-0.25	-0.79	41238.0	1300503.3	121
2017-11-15	32.2	32.2	31.55	31.62	0.3	0.96	104441.0	3318940.85	178
2017-11-14	31.1	31.6	31.1	31.32	0.35	1.13	98005.0	3074218.85	207
2017-11-13	30.95	31.0	30.6	30.97	0.06	0.19	79797.0	2455314.5	178
2017-11-12	31.2	31.8	30.65	30.91	-0.43	-1.37	96260.0	3003380.75	209
2017-11-09	31.0	31.5	30.55	31.34	0.27	0.87	122544.0	3818108.1	320
2017-11-08	30.25	31.25	29.4	31.07	0.77	2.54	359937.0	10875721.7	631
2017-11-07	33.3	33.3	30.25	30.3	-3.29	-9.79	231098.0	7210439.45	401
2017-11-06	33.9	34.0	33.3	33.59	-0.41	-1.21	85658.0	2877913.8	222
2017-11-05	33.3	34.1	33.3	34.0	-0.85	-2.44	142356.0	4796666.2	380
2017-11-02	34.85	34.9	34.7	34.85	-0.17	-0.49	41371.0	1440806.55	112
2017-11-01	34.9	35.1	34.8	35.02	0.05	0.14	67072.0	2343421.0	165
2017-10-31	35.5	35.7	34.9	34.97	-0.37	-1.05	101636.0	3570896.25	221
2017-10-30	35.8	36.0	34.9	35.34	-0.06	-0.17	158477.0	5643397.25	373
2017-10-29	34.8	35.7	34.7	35.4	0.81	2.34	124815.0	4396983.05	272
2017-10-26	34.95	34.95	34.05	34.59	0.3	0.87	61882.0	2129431.1	195
2017-10-25	34.0	34.4	33.8	34.29	0.72	2.14	51468.0	1753064.9	161
2017-10-24	33.85	34.05	33.5	33.57	-0.38	-1.12	102988.0	3477780.05	268
2017-10-23	34.35	34.35	33.35	33.95	-0.49	-1.42	125038.0	4210137.85	300
2017-10-22	34.75	34.75	34.4	34.44	-0.25	-0.72	60132.0	2080207.35	144
2017-10-19	34.7	34.75	34.35	34.69	-0.19	-0.54	87988.0	3044556.45	255
2017-10-18	35.2	35.4	34.8	34.88	-0.65	-1.83	93783.0	3302227.35	234
2017-10-17	35.45	35.65	35.3	35.53	0.31	0.88	107660.0	3817371.3	258
2017-10-16	35.0	35.3	34.6	35.22	0.21	0.6	102114.0	3575517.15	227
2017-10-15	35.0	35.4	34.9	35.01	0.03	0.09	129155.0	4542372.75	392
2017-10-12	34.55	35.4	33.7	34.98	0.44	1.27	176111.0	6073439.3	386
2017-10-11	36.55	36.55	34.1	34.54	-1.7	-4.69	133880.0	4738171.6	350
2017-10-10	37.05	37.1	36.1	36.24	-0.82	-2.21	134750.0	4961169.75	310
2017-10-09	38.0	38.1	37.0	37.06	-1.3	-3.39	277047.0	10389879.45	549
2017-10-08	39.1	39.1	38.35	38.36	-0.59	-1.51	240108.0	9296320.15	432
2017-10-05	38.7	39.4	38.65	38.95	0.14	0.36	549348.0	21425305.75	896
2017-10-04	38.05	38.95	37.85	38.81	0.56	1.46	324857.0	12463091.1	499
2017-10-03	38.35	38.85	38.0	38.25	0.07	0.18	262857.0	10108745.35	496
2017-10-02	37.5	38.45	37.45	38.18	0.74	1.98	292301.0	11094065.8	586
2017-10-01	37.6	38.0	37.25	37.44	-0.38	-1.0	86624.0	3253844.85	254
2017-09-28	38.5	38.5	37.65	37.82	-0.58	-1.51	156872.0	5956033.45	332
2017-09-27	38.1	39.3	37.75	38.4	0.62	1.64	361562.0	13927523.5	698
2017-09-26	37.45	38.05	37.3	37.78	0.4	1.07	115861.0	4355686.25	279
2017-09-25	38.2	38.3	37.25	37.38	-0.81	-2.12	204083.0	7712114.8	332
2017-09-21	38.1	38.8	37.9	38.19	0.11	0.29	274120.0	10542414.35	590
2017-09-20	38.3	38.35	37.9	38.08	-0.23	-0.6	138120.0	5259404.55	339
2017-09-19	38.9	39.0	38.2	38.31	-0.68	-1.74	301763.0	11634388.0	621
2017-09-18	39.0	41.4	38.85	38.99	0.38	0.98	1191442.0	47642399.8	2129
2017-09-17	37.4	39.4	37.25	38.61	1.53	4.13	954455.0	36704501.15	1407
2017-09-14	37.05	37.5	36.9	37.08	0.18	0.49	126876.0	4729233.2	221
2017-09-13	36.7	37.0	36.5	36.9	0.27	0.74	61678.0	2264123.95	144
2017-09-12	37.0	37.0	36.55	36.63	-0.33	-0.89	65199.0	2397569.65	156
2017-09-11	37.0	37.35	36.5	36.96	-0.19	-0.51	105123.0	3892956.55	193
2017-09-10	36.7	37.4	36.4	37.15	0.51	1.39	106836.0	3950744.7	185
2017-09-07	36.75	36.75	36.45	36.64	0.15	0.41	29565.0	1081632.55	95
2017-09-06	36.65	36.8	36.4	36.49	-0.04	-0.11	70770.0	2589516.35	155
2017-08-29	36.85	36.95	36.45	36.53	-0.26	-0.71	73033.0	2674782.0	185
2017-08-28	37.05	37.3	36.75	36.79	-0.33	-0.89	84611.0	3125044.25	160
2017-08-27	37.0	37.55	37.0	37.12	0.1	0.27	62442.0	2332882.1	131
2017-08-24	37.5	37.5	36.9	37.02	-0.46	-1.23	133408.0	4971001.15	194
2017-08-23	38.0	38.0	37.25	37.48	-0.37	-0.98	272248.0	10215876.1	563
2017-08-22	37.0	38.5	36.95	37.85	1.01	2.74	878403.0	33295827.15	1403
2017-08-21	36.6	37.1	36.5	36.84	0.39	1.07	137221.0	5057217.45	368
2017-08-20	36.6	36.7	36.45	36.45	-0.31	-0.84	72505.0	2651092.95	145
2017-08-17	37.0	37.1	36.65	36.76	-0.11	-0.3	63385.0	2337350.9	128
2017-08-16	36.5	37.5	36.4	36.87	0.36	0.99	218558.0	8104002.2	450
2017-08-15	37.25	37.3	36.35	36.51	-0.88	-2.35	85351.0	3161911.9	191
2017-08-14	37.5	37.7	37.1	37.39	0.0	0.0	145689.0	5445945.3	303
2017-08-13	37.2	37.55	37.1	37.39	0.09	0.24	107849.0	4027137.65	224
2017-08-10	37.75	37.8	37.25	37.3	-0.2	-0.53	72681.0	2717585.8	150
2017-08-09	37.4	37.8	37.25	37.5	0.06	0.16	128323.0	4829838.2	243
2017-08-08	37.0	37.5	36.2	37.44	0.28	0.75	120015.0	4458108.95	241
2017-08-07	37.3	37.3	37.05	37.16	-0.16	-0.43	69952.0	2603311.55	137
2017-08-06	37.4	37.6	37.15	37.32	0.0	0.0	36385.0	1359215.05	100
2017-08-03	37.5	37.7	37.2	37.32	-0.25	-0.67	55632.0	2078477.7	112
2017-08-02	38.0	38.0	37.5	37.57	-0.3	-0.79	80115.0	3016067.25	195
2017-08-01	37.8	38.25	37.7	37.87	0.14	0.37	200262.0	7615651.45	375
2017-07-31	37.5	38.0	37.25	37.73	0.26	0.69	209728.0	7910657.25	341
2017-07-30	37.0	37.55	37.0	37.47	0.32	0.86	88954.0	3324281.95	127
2017-07-27	37.5	37.7	36.7	37.15	-0.4	-1.07	53756.0	1993799.05	119
2017-07-26	37.55	37.75	37.5	37.55	0.0	0.0	53194.0	1997614.25	110
2017-07-25	37.55	37.85	37.45	37.55	-0.03	-0.08	77899.0	2925510.7	157
2017-07-24	37.8	38.3	37.55	37.58	-0.02	-0.05	137601.0	5222680.5	296
2017-07-23	37.75	37.9	37.45	37.6	0.06	0.16	62046.0	2333306.6	150
2017-07-20	37.8	37.9	37.4	37.54	0.0	0.0	73078.0	2739503.8	156
2017-07-19	37.6	37.95	37.3	37.54	-0.03	-0.08	40444.0	1522571.8	111
2017-07-18	37.5	38.35	37.0	37.57	-0.1	-0.27	186833.0	7040316.15	421
2017-07-17	38.15	38.2	37.55	37.67	-0.41	-1.08	143500.0	5432852.6	242
2017-07-16	39.0	39.55	38.0	38.08	-0.48	-1.24	255293.0	9923608.55	543
2017-07-13	36.35	38.95	36.0	38.56	2.4	6.64	509488.0	19244960.55	971
2017-07-12	36.0	36.9	35.9	36.16	0.23	0.64	145524.0	5301316.15	273
2017-07-11	36.0	36.35	35.8	35.93	0.13	0.36	88023.0	3174969.55	160
2017-07-10	35.8	36.2	35.7	35.8	-0.03	-0.08	52768.0	1895363.05	117
2017-07-09	36.5	36.5	35.6	35.83	0.01	0.03	83519.0	2998653.7	196
2017-07-06	37.5	38.4	35.75	35.82	-1.57	-4.2	312756.0	11475132.65	709
2017-07-05	35.65	37.9	35.4	37.39	1.6	4.47	141794.0	5214878.05	334
2017-07-04	35.8	36.45	35.4	35.79	-0.12	-0.33	79031.0	2847711.1	160
2017-07-03	34.1	36.3	34.1	35.91	1.88	5.52	198136.0	7046872.8	335
2017-07-02	33.0	34.5	32.9	34.03	2.03	6.34	87960.0	2987998.55	249
2017-06-22	32.15	32.15	31.65	32.0	0.17	0.53	33993.0	1082847.6	53
2017-06-21	31.75	32.25	31.75	31.83	0.61	1.95	42132.0	1350656.0	84
2017-06-20	31.4	31.7	31.15	31.22	-0.28	-0.89	33060.0	1036686.45	73
2017-06-19	30.8	31.7	30.8	31.5	0.59	1.91	20055.0	629770.7	84
2017-06-18	31.1	31.35	30.9	30.91	-0.5	-1.59	18506.0	574143.65	76
2017-06-15	32.2	32.35	31.0	31.41	-0.69	-2.15	40806.0	1289695.45	107
2017-06-14	32.1	33.45	32.0	32.1	0.0	0.0	61245.0	2005235.25	204
2017-06-13	31.6	32.4	31.6	32.1	0.31	0.98	9490.0	304383.2	35
2017-06-12	31.6	32.0	31.0	31.79	-0.14	-0.44	30371.0	959583.4	98
2017-06-11	32.2	32.4	32.0	31.93	-0.32	-0.99	28746.0	923317.75	80
2017-06-08	33.3	33.3	32.25	32.25	-1.05	-3.15	42744.0	1401701.55	97
2017-06-07	33.1	33.5	33.0	33.3	-0.08	-0.24	29355.0	975118.25	62
2017-06-06	33.5	33.5	33.0	33.38	-0.11	-0.33	16280.0	540624.5	59
2017-06-05	33.35	33.5	33.0	33.49	0.09	0.27	22055.0	735357.35	65
2017-06-04	33.1	33.6	33.0	33.4	0.39	1.18	13336.0	443196.15	48
2017-06-01	33.1	33.1	33.0	33.01	-0.09	-0.27	14409.0	476409.6	47
2017-05-31	33.1	33.4	32.9	33.1	0.1	0.3	36251.0	1203240.5	99
2017-05-30	32.8	33.5	32.8	33.0	0.32	0.98	34005.0	1123958.1	101
2017-05-29	32.0	32.7	31.8	32.68	-0.03	-0.09	89367.0	2878573.7	232
2017-05-28	34.3	34.3	32.4	32.71	-2.24	-6.41	71009.0	2348509.2	192
2017-05-25	35.7	36.3	34.7	34.95	-0.84	-2.35	45787.0	1617778.4	173
2017-05-24	36.5	36.5	35.8	35.79	-0.52	-1.43	10640.0	384927.5	70
2017-05-23	36.8	36.8	36.3	36.31	-0.61	-1.65	26949.0	983756.5	94
2017-05-22	37.0	37.0	36.8	36.92	0.12	0.33	29697.0	1097207.1	69
2017-05-21	37.4	37.4	36.7	36.8	-0.06	-0.16	43572.0	1612111.0	81
2017-05-18	37.2	37.5	36.8	36.86	-0.45	-1.21	52094.0	1934479.2	113
2017-05-17	37.2	37.8	37.0	37.31	0.31	0.84	121056.0	4528059.6	271
2017-05-16	36.7	37.3	36.6	37.0	0.16	0.43	116039.0	4292575.6	205
2017-05-15	35.8	36.9	35.8	36.84	1.04	2.91	45749.0	1667587.5	162
2017-05-14	36.5	36.5	35.8	35.8	-0.78	-2.13	42314.0	1530224.3	162
2017-05-11	36.9	37.2	36.5	36.58	-0.33	-0.89	43330.0	1595167.0	160
2017-05-10	37.3	37.3	36.8	36.91	-0.39	-1.05	35899.0	1327571.7	98
2017-05-09	37.1	37.6	37.1	37.3	-0.01	-0.03	44244.0	1651695.2	95
2017-05-08	37.0	37.4	36.5	37.31	0.22	0.59	84669.0	3129389.6	203
2017-05-07	37.5	37.6	37.0	37.09	-0.67	-1.77	60304.0	2251365.9	147
2017-05-04	38.1	38.6	37.5	37.76	-1.1	-2.83	90040.0	3432825.8	190
2017-05-03	38.6	39.7	38.0	38.86	0.46	1.2	229163.0	8889753.5	387
2017-05-02	38.3	38.6	38.0	38.4	0.19	0.5	101728.0	3903854.2	187
2017-05-01	37.9	38.6	37.9	38.21	0.31	0.82	201722.0	7725129.4	335
2017-04-30	37.6	38.0	37.5	37.9	0.44	1.17	60168.0	2276476.7	114
2017-04-27	37.5	37.7	37.2	37.46	0.23	0.62	54288.0	2031278.3	176
2017-04-26	37.7	37.9	37.2	37.23	-0.67	-1.77	44217.0	1656490.3	108
2017-04-25	37.8	38.1	37.4	37.9	0.32	0.85	54626.0	2065103.9	144
2017-04-24	36.5	38.1	36.5	37.58	0.38	1.02	55500.0	2087449.1	175
2017-04-23	36.8	37.2	36.6	37.2	0.71	1.95	37929.0	1404477.7	102
2017-04-20	37.5	37.7	36.5	36.49	-1.11	-2.95	26462.0	982991.3	119
2017-04-19	37.4	38.0	37.4	37.6	-0.01	-0.03	58507.0	2204380.4	139
2017-04-18	38.2	38.3	37.4	37.61	-0.42	-1.1	87422.0	3313112.9	233
2017-04-17	37.9	39.0	37.9	38.03	0.26	0.69	118847.0	4562762.6	249
2017-04-16	37.7	37.8	37.5	37.77	-0.07	-0.18	44832.0	1690748.9	125
2017-04-13	38.1	38.4	37.8	37.84	-0.52	-1.36	48842.0	1857385.4	85
2017-04-12	38.1	38.4	37.8	38.36	0.58	1.54	58364.0	2227637.1	135
2017-04-11	37.9	38.0	37.7	37.78	-0.11	-0.29	38192.0	1445112.5	102
2017-04-10	38.0	38.1	37.8	37.89	-0.03	-0.08	26781.0	1017548.3	97
2017-04-09	38.3	38.3	37.9	37.92	-0.35	-0.91	41621.0	1585160.5	107
2017-04-06	38.2	38.6	38.2	38.27	-0.07	-0.18	51301.0	1969960.6	155
2017-04-05	38.0	38.5	38.0	38.34	0.37	0.97	79475.0	3037508.9	207
2017-04-04	37.8	38.0	37.8	37.97	0.17	0.45	22593.0	855756.0	83
2017-04-03	38.0	38.0	37.5	37.8	-0.13	-0.34	25243.0	953690.0	103
2017-04-02	38.3	38.3	37.9	37.93	-0.33	-0.86	41936.0	1598699.6	137
2017-03-30	38.6	38.7	38.2	38.26	-0.19	-0.49	79644.0	3062508.7	167
2017-03-29	39.0	39.2	38.3	38.45	-0.15	-0.39	75330.0	2919398.2	153
2017-03-28	38.7	38.9	38.3	38.6	0.1	0.26	36429.0	1405435.7	151
2017-03-27	38.7	39.0	38.4	38.5	-0.21	-0.54	51497.0	1992465.4	185
2017-03-26	38.6	39.6	38.4	38.71	0.31	0.81	153150.0	5968327.0	331
2017-03-23	38.2	38.5	38.1	38.4	0.7	1.86	25475.0	975514.8	79
2017-03-22	38.2	38.2	37.5	37.7	-0.69	-1.8	59333.0	2242292.7	87
2017-03-21	38.0	38.7	38.0	38.39	0.18	0.47	80924.0	3106787.2	120
2017-03-20	38.1	38.6	38.1	38.21	-0.33	-0.86	102301.0	3916199.6	165
2017-03-19	38.1	38.6	38.0	38.54	0.64	1.69	80514.0	3089011.0	133
2017-03-16	37.7	38.4	37.6	37.9	-0.04	-0.11	99356.0	3778862.2	267
2017-03-15	36.5	38.0	36.1	37.94	1.76	4.86	274464.0	10213175.3	495
2017-03-14	35.8	36.6	35.0	36.18	0.18	0.5	221976.0	7945563.8	403
2017-03-13	36.5	37.0	35.9	36.0	-0.42	-1.15	68900.0	2517938.6	162
2017-03-12	37.1	37.1	36.2	36.42	-1.01	-2.7	62164.0	2282241.1	155
2017-03-09	38.2	38.3	37.0	37.43	-1.26	-3.26	119181.0	4490515.2	267
2017-03-08	39.0	39.0	38.5	38.69	-0.3	-0.77	66656.0	2581006.5	164
2017-03-07	39.4	39.5	39.0	38.99	-0.37	-0.94	96846.0	3801835.0	197
2017-03-06	38.9	39.4	37.9	39.36	0.49	1.26	213428.0	8275931.2	311
2017-03-05	39.7	39.7	38.8	38.87	-0.85	-2.14	143303.0	5628124.2	270
2017-03-02	39.6	40.2	39.5	39.72	0.39	0.99	237427.0	9445877.0	420
2017-03-01	39.6	39.7	39.0	39.33	-0.11	-0.28	167257.0	6596011.9	331
2017-02-28	38.5	39.6	38.2	39.44	0.75	1.94	307590.0	12004429.8	529
2017-02-27	41.2	41.2	38.4	38.69	-2.48	-6.02	293873.0	11643099.3	643
2017-02-26	41.8	41.8	41.1	41.17	-0.38	-0.91	254385.0	10536332.9	391
2017-02-23	41.8	42.1	41.3	41.55	0.05	0.12	309886.0	12927067.6	619
2017-02-22	41.9	42.2	41.3	41.5	0.04	0.1	305084.0	12744169.3	642
2017-02-21	41.4	41.6	40.4	41.46	-0.22	-0.53	155816.0	6379804.0	425
2017-02-20	42.8	43.2	41.4	41.68	-0.97	-2.27	399480.0	16953103.1	794
2017-02-19	42.9	44.8	42.6	42.65	-0.07	-0.16	1161842.0	50674449.8	1598
2017-02-16	41.8	43.3	41.7	42.72	1.23	2.96	636560.0	27049926.2	1034
2017-02-15	41.6	42.0	41.4	41.49	0.02	0.05	128940.0	5371044.8	274
2017-02-14	41.6	42.0	41.2	41.47	-0.13	-0.31	194029.0	8066931.9	382
2017-02-13	42.5	42.5	41.5	41.6	-0.54	-1.28	231943.0	9743780.9	438
2017-02-12	41.4	42.8	41.4	42.14	1.06	2.58	674504.0	28356934.7	942
2017-02-09	41.2	41.5	40.5	41.08	0.38	0.93	308874.0	12615107.4	498
2017-02-08	42.0	42.1	40.5	40.7	-1.42	-3.37	307009.0	12643608.1	587
2017-02-07	42.5	42.6	42.0	42.12	-0.24	-0.57	368646.0	15591400.0	517
2017-02-06	42.5	43.0	41.9	42.36	0.21	0.5	791053.0	33496788.1	1093
2017-02-05	41.3	43.1	41.3	42.15	1.38	3.38	1270409.0	53694975.6	1993
2017-02-02	40.5	41.0	40.2	40.77	0.46	1.14	631044.0	25577652.5	819
2017-02-01	40.7	40.8	40.2	40.31	-0.01	-0.02	382581.0	15518740.9	563
2017-01-31	39.8	40.7	39.7	40.32	0.48	1.2	397592.0	16000673.5	573
2017-01-30	40.1	40.7	39.7	39.84	0.13	0.33	759427.0	30548108.3	896
2017-01-29	39.5	39.8	39.2	39.71	0.21	0.53	130159.0	5153595.8	216
2017-01-26	39.7	39.9	39.4	39.5	-0.2	-0.5	83346.0	3308821.6	205
2017-01-25	40.1	40.1	39.5	39.7	-0.18	-0.45	345384.0	13786953.2	514
2017-01-24	39.9	40.2	39.7	39.88	0.12	0.3	257594.0	10280899.1	395
2017-01-23	40.2	40.6	39.7	39.76	0.68	1.74	492198.0	19724538.8	712
2017-01-22	38.9	39.6	38.7	39.08	0.34	0.88	187814.0	7374644.0	260
2017-01-19	39.0	39.2	38.6	38.74	-0.39	-1.0	91288.0	3543271.0	285
2017-01-18	39.9	40.9	38.8	39.13	-0.7	-1.76	320863.0	12875783.4	694
2017-01-17	39.5	39.9	38.1	39.83	0.96	2.47	96133.0	3760860.9	263
2017-01-16	40.6	40.9	38.4	38.87	-1.82	-4.47	133955.0	5352519.8	221
2017-01-15	40.7	40.8	40.1	40.69	-0.02	-0.05	86897.0	3511117.8	212
2017-01-12	40.9	41.5	40.0	40.71	-0.14	-0.34	175463.0	7130234.8	303
2017-01-11	42.0	42.0	40.6	40.85	-0.16	-0.39	195335.0	8030770.5	376
2017-01-10	40.8	41.8	40.3	41.01	0.81	2.01	294381.0	12086081.7	660
2017-01-09	40.7	40.8	39.0	40.2	-0.34	-0.84	174823.0	6986324.4	298
2017-01-08	39.3	40.6	39.3	40.54	0.64	1.6	183192.0	7384677.1	272
2017-01-05	40.0	40.4	39.7	39.9	-0.18	-0.45	136091.0	5449057.1	214
2017-01-04	40.2	40.7	39.8	40.08	-0.22	-0.55	124705.0	5020763.4	231
2017-01-03	40.0	40.3	39.8	40.3	0.29	0.72	68819.0	2761980.3	150
2017-01-02	40.7	40.7	39.9	40.01	-0.87	-2.13	101237.0	4079281.7	226
2017-01-01	40.5	41.2	40.5	40.88	0.44	1.09	212181.0	8679477.5	388
2016-12-29	39.9	41.0	39.9	40.44	0.32	0.8	354202.0	14363871.9	464
2016-12-28	40.5	40.8	40.0	40.12	-0.38	-0.94	196737.0	7936807.8	269
2016-12-27	40.3	41.3	40.0	40.5	0.7	1.76	423600.0	17191500.4	728
2016-12-26	39.4	40.4	39.0	39.8	0.5	1.27	438006.0	17327272.1	594
2016-12-25	39.2	40.2	39.0	39.3	0.45	1.16	310712.0	12279052.7	453
2016-12-22	39.5	40.0	38.5	38.85	-0.43	-1.09	690483.0	27067853.7	1214
2016-12-21	36.6	39.7	36.3	39.28	3.01	8.3	1311767.0	49801402.6	1661
2016-12-20	35.9	36.5	35.3	36.27	0.2	0.55	320145.0	11540191.2	505
2016-12-19	36.6	36.8	36.0	36.07	-0.42	-1.15	755114.0	27476048.2	764
2016-12-18	35.9	37.2	35.8	36.49	0.86	2.41	581820.0	21221689.7	613
2016-12-15	34.0	35.7	34.0	35.63	1.17	3.4	144999.0	5055817.1	267
2016-12-14	35.3	35.9	34.3	34.46	-0.91	-2.57	130889.0	4584483.1	259
2016-12-13	35.8	35.8	34.9	35.37	-0.33	-0.92	144907.0	5121380.5	390
2016-12-12	36.5	36.9	35.4	35.7	-0.66	-1.82	272569.0	9885765.9	521
2016-12-11	36.2	36.6	36.0	36.36	0.35	0.97	295818.0	10752180.6	361
2016-12-08	36.3	36.4	35.8	36.01	-0.28	-0.77	169110.0	6115184.7	324
2016-12-07	36.8	37.0	36.2	36.29	-0.39	-1.06	523458.0	19219514.0	592
2016-12-06	37.3	37.3	36.5	36.68	-0.16	-0.43	530242.0	19559989.4	594
2016-12-05	36.2	37.5	36.1	36.84	0.7	1.94	223188.0	8214838.6	529
2016-12-04	36.3	36.7	35.5	36.14	-0.21	-0.58	215263.0	7804346.7	314
2016-12-01	36.8	37.7	36.2	36.35	0.07	0.19	249645.0	9208306.3	418
2016-11-30	35.5	36.4	35.3	36.28	0.9	2.54	277471.0	9965338.1	426
2016-11-29	35.2	35.5	34.4	35.38	0.54	1.55	360445.0	12628569.1	2738
2016-11-28	34.0	35.2	33.7	34.84	1.08	3.2	329947.0	11326168.5	4775
2016-11-27	34.0	34.8	33.5	33.76	-0.33	-0.97	320261.0	10994516.0	456
2016-11-24	32.6	34.4	32.5	34.09	1.72	5.31	968977.0	32366816.4	11587
2016-11-23	32.0	32.8	32.0	32.37	0.66	2.08	411826.0	13354764.8	599
2016-11-22	31.2	32.1	31.2	31.71	0.61	1.96	293931.0	9290120.5	507
2016-11-21	32.5	32.5	31.0	31.1	-1.24	-3.83	290799.0	9198413.6	562
2016-11-20	31.3	33.6	31.3	32.34	1.34	4.32	829036.0	27024670.1	838
2016-11-17	30.1	31.8	30.1	31.0	1.05	3.51	364608.0	11336558.6	420
2016-11-16	29.2	30.1	29.2	29.95	0.98	3.38	147092.0	4366713.2	221
2016-11-15	29.1	29.7	28.5	28.97	-0.61	-2.06	89337.0	2601080.3	174
2016-11-14	29.9	30.7	29.2	29.58	-0.17	-0.57	331335.0	9909747.7	380
2016-11-13	29.0	30.1	29.0	29.75	0.94	3.26	290714.0	8627127.8	345
2016-11-10	28.6	29.3	28.5	28.81	0.33	1.16	368018.0	10662668.8	619
2016-11-09	27.7	28.7	27.5	28.48	0.08	0.28	289250.0	8217539.2	276
2016-11-08	28.3	28.6	28.2	28.4	0.15	0.53	113143.0	3213186.8	166
2016-11-07	28.1	28.2	28.0	28.25	0.42	1.51	67075.0	1884794.6	120
2016-11-06	28.0	28.2	27.8	27.83	-0.09	-0.32	55766.0	1560926.5	103
2016-11-03	27.4	28.1	27.4	27.92	0.64	2.35	61578.0	1715981.6	139
2016-11-02	27.4	28.2	27.0	27.28	-0.74	-2.64	133859.0	3705400.1	271
2016-11-01	28.4	28.8	27.8	28.02	-0.39	-1.37	109061.0	3099680.4	181
2016-10-31	28.8	29.1	28.4	28.41	-0.34	-1.18	231656.0	6658666.9	374
2016-10-30	27.7	29.4	27.5	28.75	0.91	3.27	554484.0	15803136.6	676
2016-10-27	27.6	28.4	27.6	27.84	-0.06	-0.22	81072.0	2272184.3	146
2016-10-26	27.6	28.4	27.6	27.9	0.16	0.58	99336.0	2778035.9	176
2016-10-25	27.7	27.8	27.5	27.74	0.23	0.84	64565.0	1786862.1	85
2016-10-24	27.4	28.0	27.4	27.51	-0.03	-0.11	62241.0	1725640.6	116
2016-10-23	27.0	27.6	26.7	27.54	0.82	3.07	102083.0	2780241.6	180
2016-10-20	25.9	26.9	25.5	26.72	0.87	3.37	198765.0	5244537.4	283
2016-10-19	25.4	25.9	24.6	25.85	1.4	5.73	87054.0	2196212.2	166
2016-10-18	25.7	25.7	24.0	24.45	-1.06	-4.16	46950.0	1184117.2	81
2016-10-17	26.3	26.3	25.5	25.51	-0.87	-3.3	64000.0	1649251.8	109
2016-10-16	27.1	27.1	26.2	26.38	-0.72	-2.66	159563.0	4243383.8	220
2016-10-13	27.4	28.5	27.0	27.1	-0.45	-1.63	131469.0	3636876.8	190
2016-10-12	27.7	28.0	27.5	27.55	-0.11	-0.4	66721.0	1848707.0	86
2016-10-11	27.4	27.9	27.4	27.66	0.38	1.39	41628.0	1151763.8	57
2016-10-10	26.8	27.3	26.8	27.28	0.43	1.6	32158.0	869434.5	66
2016-10-09	27.9	28.1	26.8	26.85	-1.04	-3.73	60907.0	1664424.1	101
2016-10-06	27.0	28.0	27.0	27.89	1.0	3.72	106512.0	2942415.8	151
2016-10-05	26.3	27.0	25.8	26.89	0.61	2.32	87534.0	2336187.0	122
2016-10-04	25.9	26.5	25.1	26.28	0.96	3.79	156959.0	4021504.8	183
2016-10-03	25.0	25.8	24.1	25.32	0.63	2.55	291058.0	7304956.0	226
2016-10-02	27.7	28.0	24.5	24.69	-2.47	-9.09	112317.0	2982796.15	144
2016-09-29	26.6	28.6	26.6	27.16	0.38	1.42	178618.0	4920664.4	212
2016-09-28	29.3	29.3	26.0	26.78	-1.6	-5.64	137793.0	3817785.7	205
2016-09-27	30.2	30.4	28.1	28.38	-2.75	-8.83	184236.0	5434946.3	214
2016-09-26	30.6	31.2	30.6	31.13	0.73	2.4	77379.0	2401311.9	116
2016-09-25	30.5	30.5	30.0	30.4	-0.19	-0.62	48720.0	1474464.1	67
2016-09-21	30.3	30.9	29.9	30.59	0.88	2.96	89090.0	2701141.9	173
2016-09-20	30.0	30.0	29.0	29.71	-0.37	-1.23	119318.0	3535292.7	246
2016-09-19	31.1	31.1	29.0	30.08	-0.92	-2.97	55379.0	1651813.3	143
2016-09-18	31.4	31.4	30.9	31.0	-0.35	-1.12	38994.0	1210105.6	87
2016-09-08	31.2	31.5	31.2	31.35	0.09	0.29	45080.0	1412128.7	94
2016-09-07	31.1	31.5	31.0	31.26	0.12	0.39	56552.0	1768294.5	115
2016-09-06	31.8	31.8	31.1	31.14	-0.46	-1.46	99294.0	3115145.3	173
2016-09-05	31.1	31.9	31.0	31.6	0.76	2.46	214177.0	6716348.7	306
2016-09-04	30.2	31.2	30.2	30.84	0.57	1.88	81842.0	2509058.3	149
2016-09-01	31.5	31.5	29.9	30.27	-1.08	-3.44	118352.0	3592415.4	248
2016-08-31	32.2	32.2	31.2	31.35	-0.64	-2.0	52215.0	1669742.8	100
2016-08-30	32.0	32.2	32.0	31.99	0.04	0.13	62007.0	1990023.5	109
2016-08-29	32.0	32.2	31.9	31.95	-0.08	-0.25	74212.0	2377536.5	121
2016-08-28	32.0	32.4	31.6	32.03	0.04	0.13	150495.0	4833116.0	195
2016-08-25	30.4	33.0	30.3	31.99	0.35	1.11	147956.0	4649294.2	320
2016-08-24	33.1	33.1	31.5	31.64	-1.25	-3.8	37245.0	1210777.8	95
2016-08-23	32.9	33.4	32.5	32.89	-0.11	-0.33	59697.0	1964972.6	159
2016-08-22	33.8	33.8	33.0	33.0	-0.99	-2.91	61303.0	2043387.6	175
2016-08-21	34.6	34.6	33.9	33.99	-0.27	-0.79	52050.0	1782881.5	115
2016-08-18	34.4	34.4	33.8	34.26	-0.15	-0.44	69479.0	2370011.4	146
2016-08-17	35.3	35.3	34.4	34.41	-0.94	-2.66	55316.0	1918442.6	128
2016-08-16	35.7	35.8	35.3	35.35	-0.32	-0.9	56359.0	2003002.1	113
2016-08-15	36.0	36.0	35.7	35.67	-0.17	-0.47	71039.0	2545139.3	118
2016-08-14	35.6	36.0	35.6	35.84	0.28	0.79	96872.0	3468743.3	171
2016-08-11	35.5	35.6	35.4	35.56	-0.03	-0.08	49191.0	1745870.7	80
2016-08-10	35.9	35.9	35.5	35.59	-0.21	-0.59	50733.0	1809218.1	101
2016-08-09	35.6	35.9	35.6	35.8	0.38	1.07	60023.0	2145456.1	103
2016-08-08	35.7	35.7	35.2	35.42	-0.08	-0.23	26267.0	932813.7	79
2016-08-07	35.5	35.9	35.5	35.5	0.27	0.77	49536.0	1765452.4	96
2016-08-04	35.3	35.6	35.1	35.23	0.06	0.17	63972.0	2262275.0	127
2016-08-03	35.2	35.5	34.9	35.17	-0.24	-0.68	52667.0	1851585.6	118
2016-08-02	35.8	35.8	34.9	35.41	-0.54	-1.5	100038.0	3525745.9	209
2016-08-01	35.9	36.1	35.9	35.95	0.33	0.93	97515.0	3509609.0	210
2016-07-31	36.7	36.7	35.3	35.62	-0.47	-1.3	125497.0	4478583.5	266
2016-07-28	36.7	36.7	35.5	36.09	-0.4	-1.1	123597.0	4440126.2	230
2016-07-27	36.9	36.9	36.2	36.49	-0.61	-1.64	62461.0	2284035.3	162
2016-07-26	37.2	37.2	36.8	37.1	0.03	0.08	56013.0	2072169.9	114
2016-07-25	36.9	37.1	36.7	37.07	0.36	0.98	58789.0	2169181.3	126
2016-07-24	36.7	37.1	36.5	36.71	-0.14	-0.38	106104.0	3896789.1	202
2016-07-21	37.5	37.5	36.8	36.85	-0.69	-1.84	165260.0	6150120.2	283
2016-07-20	37.5	38.4	37.5	37.54	0.09	0.24	406812.0	15435273.6	649
2016-07-19	37.2	37.6	37.2	37.45	0.16	0.43	138037.0	5163415.0	224
2016-07-18	37.5	37.5	37.0	37.29	-0.05	-0.13	93773.0	3483937.1	188
2016-07-17	37.1	37.7	37.1	37.34	0.12	0.32	177875.0	6655615.2	264
2016-07-14	36.7	37.5	36.7	37.22	0.52	1.42	167755.0	6200161.7	265
2016-07-13	36.5	36.9	36.5	36.7	0.27	0.74	76509.0	2807043.9	150
2016-07-12	36.4	36.6	36.3	36.43	0.21	0.58	74856.0	2727722.1	132
2016-07-11	36.0	36.4	36.0	36.22	0.43	1.2	75574.0	2734403.2	128
2016-07-10	35.8	36.0	35.7	35.79	0.45	1.27	67843.0	2433763.0	117
2016-06-30	35.9	35.9	35.0	35.34	-0.57	-1.59	85201.0	3026109.6	182
2016-06-29	35.9	36.1	35.5	35.91	0.29	0.81	96448.0	3456977.6	166
2016-06-28	35.7	36.3	35.5	35.62	-0.22	-0.61	109700.0	3929142.5	170
2016-06-27	36.4	36.8	35.8	35.84	-0.14	-0.39	90479.0	3283160.8	131
2016-06-26	34.5	36.0	34.4	35.98	-0.72	-1.96	130941.0	4627251.3	190
2016-06-23	36.6	36.7	36.1	36.7	-0.19	-0.52	126021.0	4592760.8	241
2016-06-22	37.3	37.3	36.8	36.89	-0.41	-1.1	99566.0	3680964.8	149
2016-06-21	37.5	37.7	37.2	37.3	0.0	0.0	64229.0	2399537.0	127
2016-06-20	37.1	37.6	37.0	37.3	0.33	0.89	233655.0	8725517.9	215
2016-06-19	37.1	37.3	36.9	36.97	-0.01	-0.03	136070.0	5046044.1	194
2016-06-16	37.3	37.5	36.7	36.98	-0.55	-1.47	135565.0	5020196.9	232
2016-06-15	37.8	38.3	37.3	37.53	-0.1	-0.27	499740.0	18871593.4	585
2016-06-14	37.8	38.1	37.5	37.63	-0.05	-0.13	430461.0	16254753.4	481
2016-06-13	37.4	37.8	37.2	37.68	0.21	0.56	129110.0	4848757.2	196
2016-06-12	37.3	37.6	37.2	37.47	0.23	0.62	138882.0	5197890.3	214
2016-06-09	37.9	38.0	37.1	37.24	-0.49	-1.3	492905.0	18461492.6	640
2016-06-08	37.0	37.9	36.9	37.73	1.0	2.72	460250.0	17202953.4	479
2016-06-07	36.9	37.3	36.6	36.73	0.06	0.16	271873.0	10032790.5	420
2016-06-06	36.0	37.2	36.0	36.67	0.78	2.17	336435.0	12322286.5	434
2016-06-05	37.4	37.6	35.7	35.89	-1.33	-3.57	653308.0	24003359.3	951
2016-06-02	37.2	37.8	37.2	37.22	-0.14	-0.37	220051.0	8238147.7	358
2016-06-01	37.6	37.6	37.1	37.36	-0.07	-0.19	242034.0	9041238.1	413
2016-05-31	38.6	38.7	37.2	37.43	-0.62	-1.63	690638.0	26011856.8	887
2016-05-30	39.2	40.1	37.8	38.05	-1.05	-2.69	873387.0	34246388.8	1019
2016-05-29	37.0	40.1	37.0	39.1	2.37	6.45	1373131.0	53424602.0	1617
2016-05-26	37.2	37.6	36.3	36.73	-0.04	-0.11	353674.0	13079517.2	493
2016-05-25	36.5	36.9	36.2	36.77	0.74	2.05	377946.0	13791985.2	545
2016-05-24	35.9	36.5	35.4	36.03	0.1	0.28	335313.0	12075932.2	437
2016-05-23	38.9	38.9	35.9	35.93	-2.97	-7.63	229668.0	8495262.0	431
2016-05-22	39.4	39.5	38.8	38.9	-0.31	-0.79	173003.0	6767886.3	269
2016-05-19	39.7	39.7	39.1	39.21	-0.58	-1.46	165468.0	6518645.6	355
2016-05-18	39.9	40.3	39.6	39.79	0.14	0.35	277346.0	11083298.7	404
2016-05-17	39.6	40.0	39.5	39.65	0.12	0.3	237589.0	9432149.7	363
2016-05-16	40.3	40.4	39.2	39.53	-0.51	-1.27	301285.0	11998165.6	508
2016-05-15	39.8	41.5	39.7	40.04	0.3	0.75	1214939.0	49299491.2	1633
2016-05-12	39.8	40.1	39.6	39.74	0.04	0.1	228002.0	9089765.4	330
2016-05-11	39.9	40.3	39.3	39.7	0.04	0.1	348028.0	13849643.0	436
2016-05-10	40.0	40.1	39.5	39.66	-0.3	-0.75	188198.0	7498715.7	292
2016-05-09	40.1	40.5	39.9	39.96	0.31	0.78	214640.0	8609216.8	353
2016-05-08	39.7	40.2	39.5	39.65	0.35	0.89	206752.0	8256025.4	368
2016-05-05	39.2	40.1	39.2	39.3	0.3	0.77	316288.0	12541588.2	519
2016-05-04	40.1	40.1	38.9	39.0	-1.22	-3.03	272995.0	10761622.1	438
2016-05-03	41.3	42.0	40.0	40.22	-0.86	-2.09	500875.0	20514540.3	664
2016-05-02	41.4	41.5	40.9	41.08	-0.47	-1.13	207647.0	8531397.5	341
2016-05-01	41.8	42.0	41.2	41.55	-0.29	-0.69	121540.0	5066654.6	238
2016-04-28	42.8	43.0	41.8	41.84	-0.83	-1.95	394644.0	16732771.2	624
2016-04-27	42.9	43.5	42.6	42.67	-0.1	-0.23	454295.0	19552471.6	615
2016-04-26	42.6	43.3	42.0	42.77	0.54	1.28	643495.0	27400939.9	783
2016-04-25	41.8	43.3	41.8	42.23	0.76	1.83	758300.0	32222035.0	989
2016-04-24	41.3	41.6	40.9	41.47	0.5	1.22	472038.0	19488382.9	528
2016-04-21	40.8	41.2	40.5	40.97	0.39	0.96	287793.0	11732158.5	397
2016-04-20	40.5	41.2	40.5	40.58	0.07	0.17	415674.0	16964861.3	578
2016-04-19	40.0	40.6	40.0	40.51	0.84	2.12	289462.0	11669645.3	348
2016-04-18	39.5	40.0	39.0	39.67	-0.31	-0.78	117890.0	4660801.1	246
2016-04-17	40.5	40.6	39.9	39.98	-0.41	-1.02	144615.0	5810364.7	256
2016-04-14	41.6	41.6	40.0	40.39	-1.05	-2.53	369534.0	15053264.7	597
2016-04-13	41.9	42.6	41.3	41.44	-0.45	-1.07	385205.0	16170271.9	555
2016-04-12	41.0	42.1	41.0	41.89	0.92	2.25	510413.0	21242416.3	679
2016-04-11	41.2	41.7	40.8	40.97	-0.07	-0.17	374232.0	15427783.3	541
2016-04-10	40.9	41.5	40.8	41.04	0.45	1.11	388310.0	15974502.4	572
2016-04-07	41.5	41.6	40.4	40.59	-0.58	-1.41	548560.0	22402821.9	766
2016-04-06	41.1	41.7	40.9	41.17	0.44	1.08	584846.0	24134079.5	641
2016-04-05	41.2	41.5	40.5	40.73	-0.55	-1.33	308767.0	12626053.8	557
2016-04-04	41.5	42.1	41.0	41.28	0.14	0.34	380617.0	15836921.3	567
2016-04-03	41.5	42.8	39.7	41.14	-0.63	-1.51	128646.0	5310341.2	300
2016-03-31	41.3	42.4	41.2	41.77	-1.03	-2.41	155468.0	6502956.0	288
2016-03-30	42.2	43.0	41.2	42.8	1.21	2.91	226406.0	9576673.9	334
2016-03-29	41.0	42.3	41.0	41.59	0.18	0.43	200431.0	8351373.1	424
2016-03-28	42.5	42.5	41.2	41.41	-0.8	-1.9	117344.0	4930168.3	219
2016-03-27	42.6	43.0	42.0	42.21	-0.83	-1.93	73604.0	3114564.0	159
2016-03-24	43.3	43.7	42.6	43.04	-0.48	-1.1	50868.0	2200114.8	129
2016-03-23	43.3	43.7	43.0	43.52	0.19	0.44	157585.0	6838998.6	242
2016-03-22	43.1	44.5	42.9	43.33	-0.13	-0.3	174709.0	7643970.0	330
2016-03-21	43.1	44.0	43.1	43.46	0.52	1.21	198931.0	8689718.7	342
2016-03-20	43.1	43.4	42.9	42.94	0.28	0.66	104148.0	4488706.6	208
2016-03-17	43.4	44.0	42.2	42.66	-0.16	-0.37	139132.0	6047920.7	289
2016-03-16	43.0	43.4	42.8	42.82	-0.08	-0.19	75442.0	3250743.0	162
2016-03-15	43.2	44.3	42.6	42.9	-0.37	-0.86	92592.0	4017698.9	197
2016-03-14	44.8	45.0	43.2	43.27	-1.4	-3.13	123973.0	5469430.8	300
2016-03-13	44.6	45.8	44.3	44.67	0.81	1.85	187944.0	8469768.1	356
2016-03-10	45.4	46.3	43.7	43.86	-1.07	-2.38	304573.0	13752569.5	533
2016-03-09	43.0	45.2	42.9	44.93	1.24	2.84	465061.0	20516085.6	631
2016-03-08	42.9	44.8	42.6	43.69	0.78	1.82	835623.0	36376501.6	1099
2016-03-07	42.6	43.5	41.7	42.91	0.64	1.51	442052.0	18928820.9	574
2016-03-06	41.1	42.5	41.1	42.27	1.53	3.76	349856.0	14650600.3	425
2016-03-03	40.8	41.4	40.6	40.74	0.14	0.34	206815.0	8479029.6	373
2016-03-02	41.0	41.8	40.5	40.6	-0.15	-0.37	303884.0	12530550.7	604
2016-03-01	41.2	41.3	40.7	40.75	-0.13	-0.32	143171.0	5865293.0	272
2016-02-29	42.4	42.5	40.8	40.88	-0.41	-0.99	294291.0	12270822.7	719
2016-02-28	41.5	42.0	40.8	41.29	0.5	1.23	507274.0	20997248.8	860
2016-02-25	39.0	41.4	38.9	40.79	2.21	5.73	793234.0	31879736.0	1116
2016-02-24	38.1	41.4	38.1	38.58	-0.13	-0.34	648880.0	25734579.9	930
2016-02-23	38.6	38.9	38.4	38.71	0.15	0.39	115892.0	4474352.1	252
2016-02-22	38.0	39.5	37.7	38.56	1.35	3.63	458599.0	17665694.7	642
2016-02-21	36.7	37.5	36.7	37.21	0.34	0.92	92505.0	3440891.8	182
2016-02-18	37.3	38.0	36.7	36.87	0.13	0.35	117746.0	4403881.2	229
2016-02-17	35.8	37.7	35.8	36.74	1.27	3.58	171428.0	6318146.4	309
2016-02-16	35.5	37.0	35.0	35.47	0.87	2.51	116440.0	4184412.2	283
2016-02-15	33.0	35.3	33.0	34.6	1.74	5.3	120591.0	4176161.0	225
2016-02-14	37.0	37.1	32.6	32.86	-3.04	-8.47	181903.0	6461882.3	359
2016-02-11	38.2	39.0	36.0	35.9	-2.35	-6.14	189112.0	7189549.2	346
2016-02-10	38.0	39.2	37.9	38.25	-0.42	-1.09	202943.0	7793804.0	339
2016-02-09	38.8	39.3	38.5	38.67	-0.07	-0.18	46749.0	1819318.3	90
2016-02-08	39.5	39.9	38.0	38.74	-0.29	-0.74	98731.0	3869214.3	176
2016-02-07	39.5	39.5	38.7	39.03	-0.25	-0.64	53521.0	2088309.0	119
2016-02-04	39.9	40.0	39.2	39.28	0.12	0.31	105571.0	4184166.5	252
2016-02-03	39.0	40.8	38.8	39.16	0.43	1.11	163803.0	6491850.4	306
2016-02-02	39.4	40.7	38.3	38.73	-0.93	-2.34	173559.0	6895799.8	298
2016-02-01	38.2	39.9	38.2	39.66	1.22	3.17	117564.0	4631792.9	213
2016-01-31	39.0	39.5	38.3	38.44	0.48	1.26	134824.0	5245015.0	277
2016-01-28	38.0	38.6	37.9	37.96	-0.09	-0.24	96416.0	3695684.5	237
2016-01-27	39.5	39.8	38.0	38.05	-0.95	-2.44	158200.0	6156557.1	341
2016-01-26	36.0	39.5	35.4	39.0	2.71	7.47	267690.0	10102053.5	544
2016-01-25	35.7	36.5	35.3	36.29	-0.22	-0.6	62528.0	2249694.3	152
2016-01-24	36.4	37.1	36.0	36.51	1.78	5.13	153914.0	5622974.5	256
2016-01-21	35.0	36.5	34.0	34.73	-0.42	-1.19	147925.0	5261696.6	334
2016-01-20	37.0	37.0	35.1	35.15	-3.84	-9.85	152673.0	5521625.2	324
2016-01-19	36.2	39.0	36.2	38.99	3.49	9.83	170762.0	6492790.9	254
2016-01-18	33.9	35.5	32.2	35.5	3.17	9.81	117905.0	3988938.4	259
2016-01-17	31.7	32.9	31.4	32.33	-2.54	-7.28	123523.0	3955190.2	282
2016-01-14	37.8	37.9	34.6	34.87	-3.49	-9.1	80230.0	2878117.3	219
2016-01-13	38.7	39.4	38.0	38.36	0.02	0.05	198338.0	7667637.3	333
2016-01-12	38.5	39.4	38.0	38.34	-1.23	-3.11	138572.0	5366379.4	263
2016-01-11	39.4	39.7	38.4	39.57	0.58	1.49	92066.0	3602967.5	202
2016-01-10	41.2	42.2	38.5	38.99	-2.18	-5.3	83630.0	3384080.2	265
2016-01-07	41.9	42.3	40.0	41.17	-2.12	-4.9	77650.0	3220263.6	261
2016-01-06	44.2	45.1	42.9	43.29	-0.69	-1.57	185174.0	8163626.2	411
2016-01-05	43.7	44.6	43.2	43.98	0.34	0.78	163607.0	7188282.1	360
2016-01-04	45.3	47.9	43.2	43.64	-1.76	-3.88	348110.0	16125593.3	582
2016-01-03	44.5	45.9	44.5	45.4	1.02	2.3	172325.0	7823760.4	321
2015-12-31	44.2	44.8	44.0	44.38	-0.18	-0.4	79920.0	3555348.3	152
2015-12-30	44.5	45.1	44.2	44.56	0.37	0.84	126050.0	5621837.2	330
2015-12-29	41.4	44.4	41.4	44.19	1.73	4.07	245649.0	10684028.9	491
2015-12-28	42.7	42.7	42.1	42.46	0.14	0.33	44406.0	1881676.2	114
2015-12-27	42.0	42.5	41.6	42.32	0.32	0.76	36868.0	1550142.2	113
2015-12-24	42.6	42.9	42.0	42.0	-0.52	-1.22	56006.0	2372946.9	150
2015-12-23	44.0	44.1	42.2	42.52	-1.31	-2.99	109659.0	4760528.2	263
2015-12-22	43.2	44.0	43.0	43.83	0.84	1.95	114937.0	5013323.3	243
2015-12-21	42.9	44.0	42.5	42.99	0.73	1.73	153437.0	6654326.1	288
2015-12-20	42.0	42.8	42.0	42.26	-0.63	-1.47	48743.0	2064353.8	153
2015-12-17	43.0	43.5	42.3	42.89	0.66	1.56	106088.0	4554358.8	215
2015-12-16	41.7	43.6	41.5	42.23	0.91	2.2	164536.0	6999885.8	378
2015-12-15	40.6	41.7	40.6	41.32	0.94	2.33	120523.0	4964075.9	263
2015-12-14	43.1	43.5	40.1	40.38	-2.36	-5.52	132593.0	5604310.1	367
2015-12-13	44.0	44.0	41.5	42.74	-2.15	-4.79	98905.0	4207014.1	239
2015-12-10	46.5	46.5	44.7	44.89	-1.25	-2.71	56423.0	2586767.5	187
2015-12-09	46.7	47.7	46.0	46.14	-0.58	-1.24	154576.0	7232568.7	266
2015-12-08	46.6	47.2	46.5	46.72	-1.06	-2.22	82085.0	3846692.0	165
2015-12-07	48.7	48.8	47.7	47.78	-1.24	-2.53	204904.0	9901618.2	346
2015-12-06	49.5	49.7	48.6	49.02	-0.08	-0.16	83269.0	4082736.8	179
2015-12-03	49.2	50.0	48.6	49.1	-0.43	-0.87	519291.0	25560183.5	713
2015-12-02	48.8	51.0	48.4	49.53	1.12	2.31	605592.0	30143010.5	963
2015-12-01	48.2	48.7	48.1	48.41	0.21	0.44	67828.0	3286430.5	157
2015-11-30	48.2	49.1	48.1	48.2	-0.1	-0.21	114996.0	5586030.9	229
2015-11-29	48.5	48.8	48.2	48.3	-0.09	-0.19	43210.0	2098785.0	127
2015-11-26	48.4	48.8	48.4	48.39	-0.06	-0.12	38190.0	1851669.3	103
2015-11-25	49.0	49.2	48.2	48.45	-0.13	-0.27	163985.0	7969355.6	302
2015-11-24	48.0	50.0	48.0	48.58	0.83	1.74	359353.0	17665380.6	572
2015-11-23	47.5	49.0	47.5	47.75	-0.35	-0.73	117191.0	5642986.9	275
2015-11-22	46.6	48.9	46.5	48.1	1.54	3.31	380090.0	18216852.2	631
2015-11-19	46.5	47.1	46.5	46.56	0.14	0.3	83687.0	3907749.5	206
2015-11-18	46.5	46.9	46.1	46.42	-0.43	-0.92	119500.0	5552663.5	247
2015-11-17	47.1	47.4	46.8	46.85	-0.22	-0.47	74463.0	3503980.0	197
2015-11-16	47.0	47.3	46.5	47.07	0.41	0.88	93102.0	4368395.0	214
2015-11-15	46.9	47.5	46.6	46.66	-1.54	-3.2	78646.0	3705296.1	169
2015-11-12	48.4	48.6	48.1	48.2	-0.45	-0.92	45511.0	2202045.4	118
2015-11-11	48.5	49.6	48.2	48.65	0.45	0.93	140746.0	6880923.1	223
2015-11-10	48.3	48.8	48.1	48.2	-0.2	-0.41	71439.0	3467146.0	139
2015-11-09	48.1	49.2	47.9	48.4	0.69	1.45	155170.0	7523257.2	349
2015-11-08	47.8	48.0	46.9	47.71	0.07	0.15	69145.0	3281369.6	176
2015-11-05	48.3	48.7	47.5	47.64	-0.61	-1.26	82390.0	3956721.4	175
2015-11-04	48.0	48.4	47.0	48.25	0.26	0.54	151943.0	7257501.4	281
2015-11-03	49.2	49.3	47.7	47.99	-0.93	-1.9	72633.0	3528890.1	164
2015-11-02	48.6	49.7	48.1	48.92	0.54	1.12	117475.0	5759061.2	309
2015-11-01	49.2	49.2	47.4	48.38	-0.58	-1.18	95436.0	4616285.3	212
2015-10-29	50.5	50.5	48.7	48.96	-0.31	-0.63	138917.0	6875663.6	329
2015-10-28	48.8	49.5	47.5	49.27	0.75	1.55	215291.0	10483965.7	563
2015-10-27	52.0	52.75	47.4	48.52	-3.6	-6.91	314293.0	15966758.1	753
2015-10-26	49.2	53.75	49.0	52.12	2.63	5.31	383971.0	19707186.2	850
2015-10-25	50.25	51.0	49.0	49.49	0.01	0.02	271356.0	13520448.8	503
2015-10-22	49.0	51.0	48.5	49.48	-0.36	-0.72	208451.0	10295688.85	411
2015-10-21	51.25	52.5	49.5	49.84	-1.77	-3.43	131261.0	6732654.85	470
2015-10-20	53.25	53.5	51.25	51.61	-1.69	-3.17	99287.0	5224380.75	232
2015-10-19	54.0	55.5	53.0	53.3	-0.95	-1.75	321240.0	17391649.75	590
2015-10-18	52.75	55.75	52.75	54.25	2.75	5.34	395420.0	21502334.25	663
2015-10-15	52.0	53.25	51.5	51.5	-1.05	-2.0	55262.0	2907834.0	183
2015-10-14	52.5	53.0	52.0	52.55	-0.03	-0.06	61278.0	3222106.5	164
2015-10-13	51.5	54.0	51.5	52.58	0.66	1.27	239116.0	12742803.0	529
2015-10-12	53.25	53.25	51.75	51.92	-0.52	-0.99	97101.0	5077274.5	228
2015-10-11	52.75	53.25	52.25	52.44	0.39	0.75	85477.0	4502136.5	200
2015-10-08	53.0	53.25	52.0	52.05	-0.88	-1.66	147369.0	7796110.5	210
2015-10-07	53.25	54.5	52.5	52.93	0.68	1.3	309921.0	16602707.0	411
2015-10-06	52.75	53.75	51.0	52.25	0.29	0.56	489748.0	25668142.5	742
2015-10-05	49.4	53.75	49.4	51.96	2.92	5.95	844273.0	44409184.25	1204
2015-10-04	48.8	49.6	48.6	49.04	0.39	0.8	77656.0	3810299.3	181
2015-10-01	49.8	50.75	48.5	48.65	-0.74	-1.5	187587.0	9329643.9	487
2015-09-30	47.2	50.0	47.2	49.39	2.33	4.95	204483.0	9942242.6	398
2015-09-29	46.6	47.8	46.6	47.06	0.15	0.32	40054.0	1889710.8	110
2015-09-21	47.0	47.4	46.8	46.91	-0.02	-0.04	21255.0	998253.1	70
2015-09-20	47.0	47.6	46.4	46.93	-0.59	-1.24	32150.0	1515341.7	120
2015-09-17	47.8	48.7	47.4	47.52	-0.19	-0.4	103113.0	4943159.9	262
2015-09-16	48.7	48.8	47.5	47.71	-0.08	-0.17	74271.0	3576440.5	190
2015-09-15	47.0	48.0	46.9	47.79	0.3	0.63	89673.0	4246719.9	179
2015-09-14	48.7	48.8	47.3	47.49	-1.6	-3.26	72456.0	3487292.5	170
2015-09-13	50.0	50.25	49.0	49.09	-0.41	-0.83	44644.0	2216408.75	101
2015-09-10	49.6	50.25	49.4	49.5	-0.42	-0.84	84496.0	4211387.6	186
2015-09-09	50.5	50.5	49.5	49.92	0.3	0.6	127264.0	6368301.8	275
2015-09-08	50.25	51.0	49.1	49.62	-0.88	-1.74	145906.0	7276787.8	325
2015-09-07	48.6	51.5	48.5	50.5	2.28	4.73	386809.0	19466437.0	683
2015-09-06	45.5	48.7	45.5	48.22	1.58	3.39	267216.0	12759064.8	504
2015-09-03	47.0	47.5	46.2	46.64	-0.04	-0.09	111109.0	5210008.6	247
2015-09-02	47.0	48.0	46.5	46.68	-1.03	-2.16	194746.0	9164200.5	451
2015-09-01	50.5	50.5	46.8	47.71	1.54	3.34	358165.0	17192682.1	756
2015-08-31	46.0	47.8	46.0	46.17	0.59	1.29	177814.0	8321546.6	415
2015-08-30	45.6	47.5	45.1	45.58	1.58	3.59	191898.0	8860311.4	436
2015-08-27	44.3	45.5	43.9	44.0	1.28	3.0	149950.0	6699685.9	215
2015-08-26	44.0	44.5	42.5	42.72	-1.27	-2.89	166731.0	7284685.4	321
2015-08-25	41.7	44.0	39.8	43.99	2.87	6.98	182822.0	7823021.1	305
2015-08-24	44.0	45.2	40.5	41.12	-2.92	-6.63	60955.0	2582028.2	162
2015-08-23	45.3	47.0	44.0	44.04	-4.8	-9.83	83035.0	3783336.6	196
2015-08-20	47.0	49.5	45.1	48.84	-0.02	-0.04	121163.0	5746047.0	276
2015-08-19	48.8	50.5	47.7	48.86	-0.98	-1.97	98617.0	4882938.0	212
2015-08-18	53.75	53.75	49.0	49.84	-4.09	-7.58	259178.0	13104100.55	454
2015-08-17	54.25	55.5	53.75	53.93	-1.59	-2.86	77401.0	4222040.25	179
2015-08-16	58.5	59.0	55.0	55.52	-3.12	-5.32	104112.0	5952715.5	231
2015-08-13	59.5	59.5	58.5	58.64	-0.11	-0.19	64820.0	3836523.0	132
2015-08-12	59.0	59.25	58.0	58.75	-0.5	-0.84	97735.0	5742445.0	131
2015-08-11	59.75	60.25	59.25	59.25	-0.5	-0.84	55240.0	3299262.5	110
2015-08-10	59.25	59.75	59.0	59.75	1.03	1.75	36740.0	2185936.75	71
2015-08-09	58.75	59.0	57.0	58.72	-0.03	-0.05	64756.0	3775773.75	158
2015-08-06	59.75	60.0	58.5	58.75	-1.34	-2.23	49105.0	2914018.5	130
2015-08-05	59.75	60.75	59.25	60.09	1.09	1.85	148102.0	8909999.75	251
2015-08-04	58.75	59.5	58.0	59.0	-0.5	-0.84	41767.0	2448705.0	85
2015-08-03	58.5	59.5	58.0	59.5	0.84	1.43	42818.0	2518146.25	97
2015-08-02	60.5	60.5	57.75	58.66	-2.21	-3.63	88909.0	5211307.25	203
2015-07-30	61.0	61.5	60.5	60.87	-0.1	-0.16	72126.0	4399193.0	164
2015-07-29	60.75	61.75	60.5	60.97	0.51	0.84	78941.0	4834396.5	239
2015-07-28	60.0	61.0	60.0	60.46	0.45	0.75	70136.0	4228963.5	170
2015-07-27	62.0	62.0	60.0	60.01	-2.25	-3.61	119147.0	7242508.0	289
2015-07-26	63.25	63.5	62.0	62.26	-0.82	-1.3	93841.0	5866670.5	282
2015-07-23	62.0	64.0	62.0	63.08	1.09	1.76	250569.0	15841579.0	519
2015-07-22	61.75	62.0	61.0	61.99	0.83	1.36	96280.0	5914529.0	192
2015-07-15	61.75	62.0	61.0	61.16	-0.82	-1.32	104912.0	6444693.0	268
2015-07-14	62.5	63.0	61.25	61.98	-0.77	-1.23	132269.0	8198582.5	349
2015-07-13	61.0	65.0	61.0	62.75	2.02	3.33	636982.0	40276067.25	1103
2015-07-12	61.25	61.25	60.0	60.73	0.0	0.0	102578.0	6217985.5	243
2015-07-09	61.25	61.5	60.5	60.73	0.0	0.0	82422.0	5011697.0	168
2015-07-08	61.0	61.0	60.5	60.73	-0.74	-1.2	27583.0	1675188.75	77
2015-07-07	61.0	62.0	60.5	61.47	0.51	0.84	19770.0	1211242.75	52
2015-07-06	61.25	62.25	60.0	60.96	-0.29	-0.47	85363.0	5224913.5	168
2015-07-05	60.0	61.25	60.0	61.25	0.32	0.53	45721.0	2778213.5	108
2015-07-02	62.25	63.0	60.5	60.93	-1.5	-2.4	166501.0	10208845.25	366
2015-07-01	62.0	63.5	62.0	62.43	-0.27	-0.43	51974.0	3250764.0	133
2015-06-30	62.75	62.75	61.0	62.7	0.15	0.24	77533.0	4810356.5	136
2015-06-29	63.75	64.25	62.0	62.55	-1.35	-2.11	44604.0	2795284.5	133
2015-06-28	64.0	64.25	63.5	63.9	0.21	0.33	53086.0	3394880.5	96
2015-06-25	63.0	63.75	62.5	63.69	0.81	1.29	42435.0	2681896.5	97
2015-06-24	62.5	63.25	62.25	62.88	0.3	0.48	25272.0	1583470.75	69
2015-06-23	62.75	64.25	61.5	62.58	0.33	0.53	68605.0	4303542.75	169
2015-06-22	63.0	63.0	61.5	62.25	0.05	0.08	28507.0	1771427.5	77
2015-06-21	64.0	64.5	62.0	62.2	-2.55	-3.94	55043.0	3472200.0	156
2015-06-18	65.25	65.25	64.75	64.75	-0.43	-0.66	21304.0	1382566.75	57
2015-06-17	65.5	66.25	65.0	65.18	-0.11	-0.17	43388.0	2837142.75	94
2015-06-16	67.0	67.0	61.0	65.29	-1.27	-1.91	110137.0	7206850.0	241
2015-06-15	66.25	66.75	66.0	66.56	0.2	0.3	50648.0	3358744.75	141
2015-06-14	66.0	66.5	65.75	66.36	0.41	0.62	38712.0	2562063.5	107
2015-06-11	66.5	66.75	65.75	65.95	-0.1	-0.15	65021.0	4305341.25	156
2015-06-10	65.0	67.25	65.0	66.05	1.02	1.57	271238.0	18046703.75	390
2015-06-09	65.5	66.25	63.0	65.03	-1.23	-1.86	198055.0	12922596.5	380
2015-06-08	65.25	66.75	64.75	66.26	1.15	1.77	397283.0	26175275.0	534
2015-06-07	65.75	66.0	64.5	65.11	-0.55	-0.84	66595.0	4331811.5	200
2015-06-04	66.25	66.25	65.5	65.66	-0.67	-1.01	89463.0	5900464.75	200
2015-06-03	66.75	67.25	65.75	66.33	-0.65	-0.97	206299.0	13714440.25	330
2015-06-02	67.0	67.75	66.75	66.98	0.38	0.57	258538.0	17371288.75	402
2015-06-01	65.25	66.75	65.0	66.6	1.06	1.62	128522.0	8494300.5	276
2015-05-31	66.0	66.5	65.5	65.54	-0.52	-0.79	57936.0	3828878.5	144
2015-05-28	66.75	66.75	66.0	66.06	-0.51	-0.77	60155.0	3991837.0	155
2015-05-27	66.75	67.5	66.5	66.57	-0.58	-0.86	114589.0	7661469.0	233
2015-05-26	67.0	68.0	66.75	67.15	0.59	0.89	218566.0	14729806.5	312
2015-05-25	67.0	67.5	66.5	66.56	0.06	0.09	191870.0	12847309.75	287
2015-05-24	66.25	66.75	65.25	66.5	0.23	0.35	168296.0	11135397.25	335
2015-05-21	66.25	67.75	66.0	66.27	-0.24	-0.36	176004.0	11760219.25	368
2015-05-20	68.0	68.0	66.5	66.51	-1.57	-2.31	280616.0	18813220.75	473
2015-05-19	67.5	70.0	67.0	68.08	0.64	0.95	754550.0	51788750.75	1206
2015-05-18	66.0	68.75	65.5	67.44	1.76	2.68	525234.0	35347096.5	953
2015-05-17	65.25	67.25	65.25	65.68	0.84	1.3	361646.0	23986774.5	602
2015-05-14	65.0	65.0	64.75	64.84	-0.16	-0.25	45030.0	2921838.0	113
2015-05-13	65.5	65.75	64.5	65.0	-0.35	-0.54	59898.0	3898927.5	118
2015-05-12	65.0	65.5	64.25	65.35	0.93	1.44	94148.0	6112510.25	178
2015-05-11	65.5	65.75	64.25	64.42	-1.09	-1.66	78894.0	5127417.0	199
2015-05-10	64.5	66.25	64.5	65.51	0.64	0.99	95760.0	6272110.5	225
2015-05-07	66.0	66.0	64.5	64.87	-0.78	-1.19	66372.0	4317235.0	217
2015-05-06	65.75	66.75	65.0	65.65	0.06	0.09	74344.0	4890779.25	203
2015-05-05	67.0	67.25	65.5	65.59	-1.27	-1.9	161829.0	10723362.0	392
2015-05-04	65.25	67.5	65.25	66.86	1.67	2.56	202748.0	13482894.0	424
2015-05-03	67.0	67.25	64.75	65.19	-1.48	-2.22	180255.0	11899253.25	430
2015-04-30	67.5	67.5	66.25	66.67	-0.49	-0.73	170250.0	11363677.0	407
2015-04-29	67.75	68.0	66.25	67.16	0.0	0.0	243397.0	16326990.25	484
2015-04-28	67.75	69.0	67.0	67.16	-0.47	-0.69	289419.0	19746744.25	644
2015-04-27	70.5	70.5	67.25	67.63	-3.09	-4.37	498250.0	34388857.5	1027
2015-04-26	70.75	71.5	70.25	70.72	0.77	1.1	298470.0	21138136.5	651
2015-04-23	67.5	70.25	67.25	69.95	2.41	3.57	862028.0	59760071.0	1084
2015-04-22	68.75	68.75	67.25	67.54	-0.05	-0.07	264829.0	17943338.5	488
2015-04-21	66.0	69.0	66.0	67.59	1.2	1.81	468114.0	31823382.5	792
2015-04-20	67.0	68.5	66.0	66.39	-0.42	-0.63	422270.0	28423017.25	818
2015-04-19	67.0	67.5	66.25	66.81	0.81	1.23	207018.0	13809126.75	409
2015-04-16	67.25	68.0	66.0	66.0	-0.75	-1.12	300900.0	20050043.0	669
2015-04-15	67.0	68.75	66.5	66.75	2.06	3.18	776452.0	52517214.25	1289
2015-04-14	65.75	66.0	64.5	64.69	-1.17	-1.78	242351.0	15889669.25	546
2015-04-13	64.0	66.0	64.0	65.86	1.81	2.83	267272.0	17381298.25	588
2015-04-12	65.25	66.5	63.75	64.05	-0.92	-1.42	279844.0	18258124.0	660
2015-04-09	64.25	65.75	64.25	64.97	0.68	1.06	276003.0	17987157.75	602
2015-04-08	64.0	66.5	63.75	64.29	1.05	1.66	851942.0	55560952.0	1450
2015-04-07	61.5	65.0	61.25	63.24	2.49	4.1	825228.0	52109921.5	1378
2015-04-06	61.0	61.5	60.0	60.75	0.71	1.18	319767.0	19439571.25	633
2015-04-05	61.0	62.0	58.5	60.04	-1.43	-2.33	376925.0	22625099.75	878
2015-04-02	64.0	64.0	60.0	61.47	-1.27	-2.02	349731.0	21823183.25	813
2015-04-01	63.0	64.0	62.0	62.74	0.03	0.05	294024.0	18555552.25	834
2015-03-31	64.25	66.25	61.75	62.71	-2.21	-3.4	697888.0	44497794.75	1761
2015-03-30	66.5	69.75	63.5	64.92	-1.75	-2.62	855398.0	57812154.25	1822
2015-03-29	63.0	67.0	62.0	66.67	5.39	8.8	591901.0	38640715.5	1037
2015-03-26	57.5	62.5	56.5	61.28	0.39	0.64	421861.0	25279475.25	936
2015-03-25	66.75	67.0	60.0	60.89	-5.52	-8.31	538145.0	34175171.75	1158
2015-03-24	67.25	68.5	66.0	66.41	-0.8	-1.19	371905.0	25004705.5	720
2015-03-23	67.5	70.0	66.75	67.21	-1.1	-1.61	831702.0	56805811.25	1438
2015-03-22	68.0	69.75	65.25	68.31	1.31	1.96	978179.0	65969075.75	1978
2015-03-19	62.0	67.0	62.0	67.0	6.03	9.89	1311192.0	86069732.5	1216
2015-03-18	61.25	62.25	56.0	60.97	-0.75	-1.22	682850.0	40858542.75	1113
2015-03-17	63.0	64.5	61.0	61.72	-1.5	-2.37	668644.0	41767276.5	1146
2015-03-16	64.25	66.0	61.25	63.22	-0.38	-0.6	1307559.0	83640213.25	2280
2015-03-15	59.25	64.0	58.75	63.6	4.23	7.12	1262852.0	78731195.75	1769
2015-03-12	57.5	60.25	57.25	59.37	1.53	2.65	800969.0	47248270.0	993
2015-03-11	55.5	58.75	55.25	57.84	2.39	4.31	685404.0	39310873.0	1019
2015-03-10	55.75	55.75	55.25	55.45	-0.11	-0.2	54852.0	3048051.75	129
2015-03-09	55.75	56.25	55.5	55.56	-0.3	-0.54	110213.0	6154524.0	211
2015-03-08	56.5	56.5	55.75	55.86	-0.4	-0.71	146857.0	8222572.25	237
2015-03-05	56.25	56.75	56.0	56.26	-0.11	-0.2	127174.0	7174341.0	217
2015-03-04	55.75	57.5	55.25	56.37	0.57	1.02	246172.0	13888543.25	484
2015-03-03	56.0	56.25	55.75	55.8	0.01	0.02	104260.0	5831420.0	213
2015-03-02	55.25	56.75	55.0	55.79	0.6	1.09	318117.0	17788815.5	443
2015-03-01	55.25	55.75	54.75	55.19	0.36	0.66	124917.0	6888723.75	245
2015-02-26	54.25	55.75	54.25	54.83	0.73	1.35	297127.0	16365982.75	470
2015-02-25	54.0	54.75	53.75	54.1	0.15	0.28	205340.0	11127267.0	327
2015-02-24	53.75	54.5	53.5	53.95	0.2	0.37	205333.0	11064304.75	378
2015-02-23	55.5	55.75	53.5	53.75	-1.81	-3.26	500387.0	27203561.25	759
2015-02-22	56.25	56.5	55.25	55.56	-0.34	-0.61	131800.0	7373223.0	290
2015-02-19	57.25	57.5	55.5	55.9	-1.38	-2.41	374446.0	21009032.0	713
2015-02-18	56.5	58.75	56.25	57.28	1.07	1.9	611947.0	35239141.0	1055
2015-02-17	55.5	57.5	55.5	56.21	0.71	1.28	733923.0	41671118.75	1131
2015-02-16	56.75	57.25	55.25	55.5	-0.84	-1.49	358218.0	20100949.5	667
2015-02-15	54.25	57.0	54.0	56.34	2.82	5.27	863967.0	48200680.75	1106
2015-02-12	52.25	54.25	52.25	53.52	1.01	1.92	704285.0	37650777.25	824
2015-02-11	53.5	54.0	52.0	52.51	-1.01	-1.89	832596.0	44264722.0	942
2015-02-10	53.0	55.0	52.75	53.52	0.48	0.9	1141631.0	61551238.25	1443
2015-02-09	53.5	54.0	52.75	53.04	-0.21	-0.39	537156.0	28725053.25	650
2015-02-08	53.75	54.0	53.0	53.25	0.18	0.34	389223.0	20801497.75	572
2015-02-05	52.75	54.0	52.75	53.07	0.11	0.21	730051.0	38918965.5	910
2015-02-04	54.5	55.25	52.75	52.96	-1.15	-2.13	994645.0	53736165.0	1336
2015-02-03	53.25	55.0	52.0	54.11	1.34	2.54	1117157.0	59739486.5	1408
2015-02-02	52.5	53.0	52.0	52.77	0.57	1.09	473002.0	24863572.75	602
2015-02-01	53.25	53.75	52.0	52.2	0.49	0.95	656774.0	34580031.25	867
2015-01-29	51.25	52.5	51.0	51.71	0.06	0.12	767628.0	39729844.5	975
2015-01-28	52.0	52.75	51.5	51.65	0.07	0.14	645261.0	33599482.0	839
2015-01-27	51.0	52.0	50.5	51.58	0.91	1.8	493093.0	25315613.25	692
2015-01-26	51.5	51.75	50.5	50.67	-0.06	-0.12	383002.0	19554791.0	704
2015-01-22	50.5	52.0	50.25	50.73	0.31	0.61	557702.0	28524728.75	939
2015-01-21	51.0	54.0	49.8	50.42	-0.08	-0.16	1741363.0	90597358.2	2145
2015-01-20	49.2	53.25	48.5	50.5	1.59	3.25	1891275.0	96950018.5	2312
2015-01-19	49.2	49.5	48.3	48.91	0.07	0.14	558957.0	27398256.2	933
2015-01-18	48.2	51.25	48.1	48.84	2.15	4.6	2236635.0	111814602.1	2632
2015-01-15	48.1	48.1	46.5	46.69	-0.81	-1.71	409131.0	19391729.2	750
2015-01-14	47.5	49.0	47.3	47.5	0.21	0.44	647939.0	31231990.5	1154
2015-01-13	46.0	47.7	45.0	47.29	-0.57	-1.19	1076679.0	50304404.9	1888
2015-01-12	52.75	53.0	47.1	47.86	-3.89	-7.52	2296910.0	114575816.2	3395
2015-01-11	48.0	51.75	46.5	51.75	4.69	9.97	1109094.0	54806577.8	1318
2015-01-08	45.9	48.4	45.5	47.06	1.69	3.72	1013756.0	47807239.6	1549
2015-01-07	43.0	46.4	42.5	45.37	2.12	4.9	801940.0	36120455.2	1273
2015-01-06	41.2	43.5	41.2	43.25	-1.64	-3.65	749355.0	31911110.8	1444
2015-01-05	43.1	46.5	42.2	44.89	0.51	1.15	1358623.0	61188290.5	2217
2015-01-04	45.1	46.3	43.5	44.38	-1.12	-2.46	825056.0	37056762.9	1450
2015-01-01	41.8	45.5	40.5	45.5	4.12	9.96	717658.0	31379788.8	851
2014-12-31	44.0	44.1	38.7	41.38	-1.59	-3.7	351271.0	14429740.2	565
2014-12-30	43.6	44.9	42.6	42.97	-2.18	-4.83	359711.0	15769043.0	660
2014-12-29	44.6	46.4	44.1	45.15	0.74	1.67	504482.0	22830497.2	802
2014-12-28	43.5	44.5	43.3	44.41	1.51	3.52	250735.0	11033191.3	431
2014-12-25	44.0	44.5	42.0	42.9	-1.06	-2.41	409638.0	17848521.5	612
2014-12-24	43.5	45.1	43.4	43.96	0.83	1.92	691900.0	30620533.4	868
2014-12-23	42.4	44.1	41.9	43.13	0.5	1.17	901568.0	38978244.1	1314
2014-12-22	40.9	45.0	40.4	42.63	1.64	4.0	1126857.0	49180043.4	1217
2014-12-21	40.7	43.1	39.0	40.99	1.79	4.57	444080.0	18195235.1	624
2014-12-18	37.6	39.2	37.6	39.2	3.53	9.9	273141.0	10603809.6	382
2014-12-17	37.0	37.0	33.0	35.67	-0.83	-2.27	319791.0	10960932.4	449
2014-12-16	37.3	37.5	36.5	36.5	-4.0	-9.88	232790.0	8543831.2	276
2014-12-15	45.3	46.5	40.5	40.5	-4.43	-9.86	180899.0	7795481.8	330
2014-12-14	45.2	46.0	44.6	44.93	-2.54	-5.35	117626.0	5337742.3	291
2014-12-11	47.7	47.7	45.0	47.47	-0.98	-2.02	121809.0	5672193.0	308
2014-12-10	49.7	50.5	48.0	48.45	-1.31	-2.63	160719.0	7871374.0	342
2014-12-09	49.5	49.9	48.9	49.76	-1.12	-2.2	246682.0	12168875.4	421
2014-12-08	53.5	53.5	50.25	50.88	-2.63	-4.91	248135.0	12864835.5	371
2014-12-07	53.25	54.0	53.0	53.51	0.47	0.89	216210.0	11519851.0	288
2014-12-04	53.75	54.25	52.75	53.04	-0.08	-0.15	162817.0	8740079.5	276
2014-12-03	53.0	53.75	52.5	53.12	0.12	0.23	188629.0	10032096.25	289
2014-12-02	53.0	53.75	52.75	53.0	0.66	1.26	175168.0	9321938.0	277
2014-12-01	51.0	52.5	50.5	52.34	1.56	3.07	181952.0	9437717.25	341
2014-11-30	53.75	53.75	49.6	50.78	-4.23	-7.69	241216.0	12368002.75	507
2014-11-27	55.25	56.25	54.0	55.01	-1.04	-1.86	168222.0	9329766.5	372
2014-11-26	57.25	57.75	55.25	56.05	-1.43	-2.49	226227.0	12793015.25	440
2014-11-25	57.5	57.75	56.5	57.48	-0.43	-0.74	181058.0	10367151.75	351
2014-11-24	60.5	61.0	57.5	57.91	-2.41	-4.0	397105.0	23596104.75	685
2014-11-23	58.75	60.5	58.75	60.32	2.15	3.7	256954.0	15348675.75	465
2014-11-20	57.25	58.75	57.0	58.17	0.84	1.47	260107.0	15088275.5	385
2014-11-19	57.5	57.5	56.25	57.33	1.01	1.79	145441.0	8303113.25	304
2014-11-18	56.0	57.0	55.25	56.32	0.27	0.48	127727.0	7199077.0	267
2014-11-17	59.0	59.25	54.5	56.05	-3.2	-5.4	168849.0	9547780.75	381
2014-11-16	59.5	59.75	58.75	59.25	-0.64	-1.07	262761.0	15574284.75	375
2014-11-13	61.5	61.5	59.5	59.89	-1.11	-1.82	210349.0	12724239.5	405
2014-11-12	61.0	63.0	60.5	61.0	0.09	0.15	435080.0	26814874.0	730
2014-11-11	60.5	62.5	60.0	60.91	-0.01	-0.02	485712.0	29856751.75	819
2014-11-10	59.0	61.0	58.75	60.92	1.7	2.87	289678.0	17359940.75	510
2014-11-09	58.75	59.5	58.0	59.22	0.36	0.61	185154.0	10928840.0	354
2014-11-06	60.0	60.0	58.0	58.86	-0.07	-0.12	258046.0	15254351.25	510
2014-11-05	59.0	59.5	57.5	58.93	-0.39	-0.66	194292.0	11373555.25	446
2014-11-04	61.75	62.0	59.0	59.32	-2.98	-4.78	315524.0	19061777.75	644
2014-11-03	61.75	63.0	61.0	62.3	0.9	1.47	537084.0	33559928.0	806
2014-11-02	61.0	61.75	60.5	61.4	1.62	2.71	169318.0	10349189.25	320
2014-10-30	58.75	61.75	58.5	59.78	-0.28	-0.47	326047.0	19487588.0	675
2014-10-29	62.5	64.0	59.0	60.06	-2.17	-3.49	489029.0	30272974.75	594
2014-10-28	63.0	63.25	61.5	62.23	0.66	1.07	503988.0	31418867.0	684
2014-10-27	61.75	62.75	60.5	61.57	-0.23	-0.37	310645.0	19192837.25	408
2014-10-26	59.25	62.0	59.25	61.8	2.74	4.64	395209.0	24015773.75	502
2014-10-23	57.25	60.0	56.75	59.06	0.91	1.56	625897.0	36761396.25	945
2014-10-22	58.25	59.0	57.5	58.15	0.0	0.0	338261.0	19719627.0	448
2014-10-21	56.5	58.75	56.0	58.15	1.7	3.01	417965.0	24083790.25	589
2014-10-20	57.0	57.0	55.0	56.45	-0.17	-0.3	300238.0	16726358.75	479
2014-10-19	59.0	59.0	55.25	56.62	1.77	3.23	253357.0	14435146.0	440
2014-10-16	57.5	59.0	54.5	54.85	-5.52	-9.14	552562.0	30884944.25	808
2014-10-15	62.0	62.0	60.0	60.37	-1.76	-2.83	312401.0	19018536.25	649
2014-10-14	64.0	64.0	61.0	62.13	-2.36	-3.66	653676.0	40687224.0	1004
2014-10-13	62.75	64.75	61.25	64.49	1.52	2.41	187289.0	11915125.25	388
2014-10-12	67.0	68.0	62.0	62.97	-5.36	-7.84	383021.0	24951000.75	602
2014-10-02	67.75	69.75	66.75	68.33	0.5	0.74	772091.0	52971709.75	927
2014-10-01	69.0	70.0	67.75	67.83	-0.97	-1.41	458643.0	31407467.5	612
2014-09-30	68.5	69.0	67.5	68.8	1.0	1.47	365319.0	24973807.5	513
2014-09-29	65.0	68.75	64.75	67.8	3.0	4.63	575532.0	38393693.25	866
2014-09-28	65.75	66.5	64.75	64.8	-1.05	-1.59	222970.0	14554970.25	390
2014-09-25	66.75	67.0	65.5	65.85	-0.18	-0.27	209159.0	13828549.5	381
2014-09-24	68.25	68.25	64.75	66.03	-2.53	-3.69	453427.0	30080537.0	770
2014-09-22	68.5	69.5	67.5	68.56	0.5	0.73	465573.0	31987311.0	759
2014-09-21	69.5	70.0	68.0	68.06	-0.94	-1.36	266524.0	18366720.25	430
2014-09-18	68.5	70.25	68.5	69.0	0.98	1.44	882429.0	61107283.75	910
2014-09-17	67.75	68.75	67.25	68.02	0.56	0.83	363823.0	24736127.0	585
2014-09-16	69.25	69.25	67.0	67.46	-1.36	-1.98	351884.0	23960261.0	529
2014-09-15	69.25	69.75	68.25	68.82	-0.41	-0.59	329176.0	22654406.75	407
2014-09-14	69.0	70.0	69.0	69.23	-0.2	-0.29	251963.0	17525376.75	439
2014-09-11	70.25	70.75	69.25	69.43	-0.89	-1.27	457715.0	32127114.5	730
2014-09-10	71.75	72.5	70.0	70.32	-1.18	-1.65	781701.0	55568582.0	1283
2014-09-09	68.75	73.0	68.5	71.5	2.76	4.02	2328198.0	166516793.75	2918
2014-09-08	69.25	69.5	68.5	68.74	-0.49	-0.71	365395.0	25214837.75	513
2014-09-07	69.5	70.0	68.5	69.23	0.41	0.6	625324.0	43371045.75	751
2014-09-04	67.5	70.0	67.25	68.82	1.51	2.24	1160231.0	79831434.25	1346
2014-09-03	67.5	68.25	67.0	67.31	-0.39	-0.58	372017.0	25160155.0	494
2014-09-02	68.0	68.25	67.0	67.7	0.06	0.09	309867.0	20958021.75	429
2014-09-01	68.75	68.75	67.25	67.64	-0.89	-1.3	411808.0	27993352.75	602
2014-08-31	68.0	69.25	68.0	68.53	0.78	1.15	493088.0	33952963.0	767
2014-08-28	67.0	69.5	67.0	67.75	0.89	1.33	954322.0	65097074.75	1382
2014-08-27	67.5	67.5	66.25	66.86	-0.15	-0.22	313503.0	20926128.0	583
2014-08-26	67.25	68.75	66.25	67.01	0.08	0.12	502010.0	33778138.25	778
2014-08-25	69.75	69.75	64.0	66.93	-2.61	-3.75	532052.0	35822541.25	1124
2014-08-24	69.75	71.25	69.25	69.54	0.26	0.38	720381.0	50485336.5	1140
2014-08-21	69.0	71.0	68.5	69.28	1.23	1.81	1717481.0	119796704.25	2358
2014-08-20	68.75	70.0	67.75	68.05	-0.45	-0.66	855041.0	59026632.25	1333
2014-08-19	67.5	70.25	67.25	68.5	0.96	1.42	1029618.0	70933858.0	1564
2014-08-18	69.5	69.5	67.0	67.54	-1.37	-1.99	801071.0	54643144.0	1469
2014-08-17	67.25	69.75	66.25	68.91	3.35	5.11	2130982.0	144587079.5	2568
2014-08-14	63.25	67.0	63.0	65.56	2.2	3.47	2083742.0	136489420.75	2518
2014-08-13	64.0	64.5	62.75	63.36	-0.45	-0.71	357435.0	22770828.25	495
2014-08-12	63.5	65.5	62.5	63.81	0.59	0.93	698841.0	45022043.0	970
2014-08-11	63.25	63.5	62.75	63.22	-0.15	-0.24	329541.0	20790929.5	444
2014-08-10	63.5	64.75	63.25	63.37	-0.04	-0.06	448954.0	28684010.25	669
2014-08-07	65.0	65.0	63.25	63.41	-1.28	-1.98	520786.0	33408150.5	842
2014-08-06	63.0	65.25	63.0	64.69	1.96	3.12	1357651.0	87582272.75	1688
2014-08-05	61.5	63.25	61.0	62.73	1.45	2.37	663412.0	41177797.75	896
2014-08-04	61.25	61.75	60.75	61.28	-0.08	-0.13	287023.0	17563883.5	408
2014-08-03	61.25	62.25	61.25	61.36	0.39	0.64	226631.0	13979391.0	349
2014-07-24	62.0	62.0	60.5	60.97	-0.69	-1.12	202365.0	12348445.25	453
2014-07-23	63.0	63.5	61.5	61.66	-1.2	-1.91	309205.0	19275537.5	620
2014-07-22	62.0	64.0	62.0	62.86	1.22	1.98	682143.0	42971088.5	1049
2014-07-21	60.5	62.0	60.25	61.64	1.71	2.85	619981.0	38004035.5	893
2014-07-20	58.5	60.5	58.25	59.93	0.84	1.42	147566.0	8739155.5	241
2014-07-17	60.0	60.25	58.5	59.09	-0.89	-1.48	121530.0	7242742.25	247
2014-07-16	59.75	61.0	59.25	59.98	0.09	0.15	206236.0	12399366.0	292
2014-07-15	61.0	62.0	59.75	59.89	-0.51	-0.84	273539.0	16689672.25	461
2014-07-14	59.0	61.0	59.0	60.4	1.46	2.48	519830.0	31276164.75	735
2014-07-13	58.0	59.0	58.0	58.94	0.89	1.53	100708.0	5904766.5	164
2014-07-10	58.25	59.0	57.75	58.05	-0.31	-0.53	141477.0	8261705.75	243
2014-07-09	58.75	58.75	58.25	58.36	-0.23	-0.39	60681.0	3554383.0	104
2014-07-08	58.25	59.0	58.0	58.59	0.08	0.14	117656.0	6878360.25	202
2014-07-07	58.5	58.75	58.25	58.51	-0.03	-0.05	109439.0	6401398.25	195
2014-07-06	59.75	60.0	58.5	58.54	-1.19	-1.99	112808.0	6657753.75	217
2014-07-03	60.0	60.5	59.75	59.73	-0.14	-0.23	102534.0	6139356.5	163
2014-07-02	59.5	60.0	59.25	59.87	0.56	0.94	145422.0	8697603.25	193
2014-07-01	59.25	60.0	59.0	59.31	0.31	0.53	82946.0	4914242.0	174
2014-06-30	59.0	60.75	58.5	59.0	0.0	0.0	334905.0	19928242.75	435
2014-06-29	59.0	59.5	58.5	59.0	-0.19	-0.32	138135.0	8176756.5	244
2014-06-26	58.5	60.0	58.5	59.19	0.68	1.16	198118.0	11757920.75	261
2014-06-25	59.5	60.25	58.25	58.51	-0.26	-0.44	335151.0	19889056.0	460
2014-06-24	57.0	59.0	56.75	58.77	1.69	2.96	311995.0	18045158.5	443
2014-06-23	57.75	58.0	56.75	57.08	-0.94	-1.62	230542.0	13220370.5	346
2014-06-22	58.5	59.0	57.5	58.02	-0.48	-0.82	256025.0	14928679.75	417
2014-06-19	58.5	60.0	58.25	58.5	0.06	0.1	576285.0	34080412.5	797
2014-06-18	58.0	58.5	57.75	58.44	0.35	0.6	143002.0	8322173.75	256
2014-06-17	57.25	58.75	57.0	58.09	0.0	0.0	220652.0	12798923.25	477
2014-06-16	59.0	61.5	58.0	58.09	-0.77	-1.31	648584.0	38595807.5	1010
2014-06-15	59.25	59.5	58.0	58.86	-0.91	-1.52	139990.0	8240657.75	338
2014-06-12	60.25	61.25	59.25	59.77	-0.37	-0.62	225471.0	13598304.25	428
2014-06-11	59.5	62.75	59.0	60.14	0.68	1.14	829828.0	50632256.0	1221
2014-06-10	59.75	60.0	58.75	59.46	-0.48	-0.8	145064.0	8609197.75	286
2014-06-09	59.5	60.75	58.75	59.94	0.5	0.84	324536.0	19422971.75	449
2014-06-08	61.5	61.75	55.75	59.44	-2.48	-4.01	343190.0	20234574.75	627
2014-06-05	63.0	63.0	61.5	61.92	-1.1	-1.75	176995.0	11045594.0	340
2014-06-04	64.0	64.0	63.0	63.02	-0.57	-0.9	148541.0	9395115.0	316
2014-06-03	63.5	64.25	62.75	63.59	0.27	0.43	375684.0	23872501.25	544
2014-06-02	64.25	64.5	63.0	63.32	-0.68	-1.06	229177.0	14607519.75	556
2014-06-01	65.0	65.75	63.5	64.0	-0.79	-1.22	429947.0	27777900.0	741
2014-05-29	66.25	66.75	63.0	64.79	-0.98	-1.49	1371199.0	89170928.75	1754
2014-05-28	62.5	66.5	62.25	65.77	3.28	5.25	1339861.0	87027190.5	1641
2014-05-27	62.0	62.75	61.75	62.49	0.42	0.68	292131.0	18226823.5	285
2014-05-26	62.0	62.5	62.0	62.07	0.22	0.36	231868.0	14410609.5	283
2014-05-25	60.25	62.0	60.0	61.85	0.31	0.5	333692.0	20489932.5	332
2014-05-22	62.5	62.5	61.5	61.54	-0.69	-1.11	420038.0	25953240.0	471
2014-05-21	62.5	63.25	62.0	62.23	-0.17	-0.27	554916.0	34710522.75	609
2014-05-20	63.5	63.75	62.0	62.4	-1.24	-1.95	645157.0	40521262.0	747
2014-05-19	64.5	65.0	62.0	63.64	-0.15	-0.24	861508.0	54572897.5	1120
2014-05-18	63.25	65.0	63.0	63.79	1.29	2.06	1792715.0	115059869.75	1816
2014-05-15	62.0	64.5	61.75	62.5	0.55	0.89	1108293.0	69904221.0	1351
2014-05-14	61.0	62.5	61.0	61.95	0.94	1.54	444006.0	27401639.0	503
2014-05-13	61.0	61.5	60.5	61.01	0.37	0.61	312171.0	19048686.5	413
2014-05-12	60.75	61.75	60.5	60.64	0.12	0.2	380387.0	23286037.5	462
2014-05-11	61.0	61.25	60.0	60.52	-0.3	-0.49	223856.0	13603086.5	332
2014-05-08	61.0	61.25	60.5	60.82	0.12	0.2	182331.0	11095186.25	261
2014-05-07	60.25	61.5	60.25	60.7	-0.22	-0.36	190359.0	11567700.0	314
2014-05-06	61.5	62.0	60.75	60.92	-0.58	-0.94	218681.0	13435732.75	278
2014-05-05	61.0	62.0	61.0	61.5	0.46	0.75	276302.0	17003535.75	369
2014-05-04	60.75	61.5	60.75	61.04	-0.04	-0.07	244743.0	14970946.25	353
2014-05-01	61.0	61.5	60.5	61.08	0.42	0.69	175135.0	10707441.0	293
2014-04-30	60.75	61.0	59.5	60.66	-0.25	-0.41	334126.0	20103014.25	483
2014-04-29	62.5	63.0	60.5	60.91	-1.59	-2.54	315343.0	19435634.75	499
2014-04-28	64.0	65.25	62.0	62.5	-1.92	-2.98	508577.0	32071316.5	698
2014-04-27	64.0	65.0	63.0	64.42	1.38	2.19	1010922.0	64997304.0	1205
2014-04-24	61.5	63.5	60.75	63.04	2.04	3.34	978926.0	60742816.75	1186
2014-04-23	60.5	62.0	59.75	61.0	0.23	0.38	1007108.0	61151650.25	1200
2014-04-22	58.0	61.0	57.75	60.77	2.75	4.74	1396950.0	83453080.5	1385
2014-04-21	58.5	58.5	57.0	58.02	0.09	0.16	594829.0	34493869.25	708
2014-04-20	59.25	60.0	57.5	57.93	-0.1	-0.17	801874.0	47305980.0	987
2014-04-17	56.75	60.0	56.25	58.03	1.53	2.71	1700302.0	99061354.75	1756
2014-04-16	56.5	57.0	56.25	56.5	0.06	0.11	367921.0	20822744.25	415
2014-04-15	56.5	57.0	56.0	56.44	0.09	0.16	527857.0	29823922.75	609
2014-04-14	56.5	57.25	56.0	56.35	0.46	0.82	791814.0	44769114.75	833
2014-04-13	55.5	56.75	55.0	55.89	0.64	1.16	619182.0	34709670.25	737
2014-04-10	55.25	57.0	54.75	55.25	0.25	0.45	776460.0	43368263.5	876
2014-04-09	54.75	56.75	54.25	55.0	0.75	1.38	973341.0	54127937.25	1063
2014-04-08	55.0	55.0	54.0	54.25	-0.75	-1.36	311596.0	16967394.75	383
2014-04-07	55.5	55.5	54.5	55.0	-0.25	-0.45	227103.0	12483116.25	341
2014-04-06	55.0	55.5	54.0	55.25	0.25	0.45	349162.0	19160108.0	460
2014-04-03	55.75	55.75	54.5	55.0	-1.0	-1.79	338778.0	18678164.25	563
2014-04-02	56.5	56.5	55.5	56.0	-0.5	-0.88	313654.0	17559676.25	447
2014-04-01	57.0	58.25	56.25	56.5	0.25	0.44	634608.0	36250429.5	1121
2014-03-31	55.5	57.0	54.75	56.25	0.75	1.35	737406.0	41173855.5	872
2014-03-30	55.0	56.5	54.5	55.5	1.0	1.83	557053.0	30933266.75	722
2014-03-27	55.5	55.5	54.25	54.5	-0.75	-1.36	232149.0	12743304.0	366
2014-03-26	55.0	56.5	55.0	55.25	-0.25	-0.45	469634.0	26151966.0	621
2014-03-25	55.25	55.5	54.0	55.5	0.5	0.91	408129.0	22204623.5	583
2014-03-24	56.0	57.0	55.0	55.0	-1.0	-1.79	441771.0	24751862.0	514
2014-03-23	55.25	56.25	55.0	56.0	0.75	1.36	418764.0	23316768.0	458
2014-03-20	56.5	56.75	55.0	55.25	-1.0	-1.78	530686.0	29713415.5	824
2014-03-19	55.25	57.25	54.25	56.25	1.75	3.21	1152573.0	64414880.75	1469
2014-03-18	53.5	55.5	53.0	54.5	1.0	1.87	799284.0	43556686.25	1119
2014-03-17	53.25	53.75	53.0	53.5	0.25	0.47	342681.0	18285298.75	464
2014-03-16	53.0	53.75	52.5	53.25	0.0	0.0	178880.0	9522088.0	347
2014-03-13	54.5	54.75	52.5	53.25	-1.0	-1.84	465331.0	24935258.25	831
2014-03-12	52.75	56.25	52.75	54.25	2.0	3.83	1969052.0	108054673.75	2586
2014-03-11	51.5	52.75	51.25	52.25	0.75	1.46	398196.0	20752286.75	546
2014-03-10	51.5	52.0	51.5	51.5	0.0	0.0	226972.0	11728595.25	335
2014-03-09	51.75	52.0	51.25	51.5	0.0	0.0	318402.0	16409109.5	327
2014-03-06	52.75	53.0	51.25	51.5	-1.0	-1.9	891088.0	46425216.0	1060
2014-03-05	52.0	52.75	50.5	52.5	0.75	1.45	890995.0	46244139.25	888
2014-03-04	51.0	51.75	50.75	51.75	0.75	1.47	382629.0	19636863.75	481
2014-03-03	50.75	52.0	50.5	51.0	0.25	0.49	517926.0	26513085.25	707
2014-03-02	50.75	51.75	50.25	50.75	0.25	0.5	462705.0	23603410.0	590
2014-02-27	50.0	50.75	49.9	50.5	0.5	1.0	246207.0	12359586.8	363
2014-02-26	50.5	50.75	49.9	50.0	-0.75	-1.48	305109.0	15335007.8	411
2014-02-25	51.0	51.5	50.25	50.75	0.0	0.0	328521.0	16655936.75	522
2014-02-24	49.5	51.0	49.3	50.75	1.15	2.32	592137.0	29632337.05	867
2014-02-23	49.4	49.7	49.2	49.6	0.4	0.81	268964.0	13315526.8	377
2014-02-20	49.5	49.5	49.1	49.2	-0.3	-0.61	121931.0	6005712.4	280
2014-02-19	50.0	50.0	49.3	49.5	-0.5	-1.0	203155.0	10082680.8	387
2014-02-18	49.2	50.25	49.2	50.0	0.9	1.83	752935.0	37490945.9	995
2014-02-17	49.1	49.3	48.8	49.1	-0.1	-0.2	143367.0	7027011.1	270
2014-02-16	48.6	49.4	48.5	49.2	0.5	1.03	145336.0	7109811.2	282
2014-02-13	48.8	48.9	48.5	48.7	-0.2	-0.41	57753.0	2813098.2	182
2014-02-12	49.1	49.2	48.7	48.9	-0.1	-0.2	64841.0	3175638.2	161
2014-02-11	49.3	49.4	49.0	49.0	-0.3	-0.61	122373.0	6013665.2	272
2014-02-10	49.2	49.7	49.2	49.3	0.2	0.41	250624.0	12392097.0	359
2014-02-09	49.5	49.5	49.0	49.1	-0.2	-0.41	133978.0	6585424.6	283
2014-02-06	49.5	49.9	49.2	49.3	0.8	1.65	304959.0	15092427.8	549
2014-02-05	48.2	48.5	48.1	48.5	0.3	0.62	108429.0	5242424.8	233
2014-02-04	47.6	48.5	47.6	48.2	0.2	0.42	111297.0	5351158.7	299
2014-02-03	48.1	48.1	47.8	48.0	-0.1	-0.21	78427.0	3760598.3	209
2014-02-02	48.5	48.7	48.0	48.1	-0.5	-1.03	117186.0	5655743.6	275
2014-01-30	48.9	48.9	48.6	48.6	-0.3	-0.61	61616.0	3000231.2	187
2014-01-29	49.3	49.3	48.9	48.9	-0.1	-0.2	55738.0	2735803.0	168
2014-01-28	48.8	49.7	48.7	49.0	0.2	0.41	111150.0	5459519.3	252
2014-01-27	49.0	49.2	48.5	48.8	0.1	0.21	86395.0	4213508.4	243
2014-01-26	48.1	49.2	48.0	48.7	-0.6	-1.22	113093.0	5510532.8	254
2014-01-23	49.0	49.8	48.4	49.3	0.3	0.61	85094.0	4175658.9	232
2014-01-22	50.75	50.75	47.4	49.0	-1.75	-3.45	322175.0	15801005.25	455
2014-01-21	50.0	51.25	49.9	50.75	1.35	2.73	350467.0	17748673.05	533
2014-01-20	49.3	49.7	49.3	49.4	-0.2	-0.4	49566.0	2457153.2	131
2014-01-19	50.0	50.0	49.5	49.6	-0.4	-0.8	103114.0	5137798.3	174
2014-01-16	50.25	50.5	50.0	50.0	-0.25	-0.5	106457.0	5337278.5	207
2014-01-15	50.75	50.75	50.0	50.25	-0.5	-0.99	91941.0	4623998.75	195
2014-01-14	51.0	51.5	50.5	50.75	0.0	0.0	201159.0	10250572.25	331
2014-01-13	50.5	51.25	50.25	50.75	0.0	0.0	253353.0	12884930.0	463
2014-01-12	50.25	50.75	50.25	50.75	0.75	1.5	165201.0	8335625.25	269
2014-01-09	50.25	50.25	50.0	50.0	-0.25	-0.5	133314.0	6674083.25	216
2014-01-08	51.0	51.0	50.25	50.25	-0.75	-1.47	55046.0	2785279.25	116
2014-01-07	50.5	51.0	50.5	51.0	0.5	0.99	72809.0	3695638.75	138
2014-01-06	50.0	50.5	49.8	50.5	0.25	0.5	118081.0	5925774.75	169
2014-01-05	50.5	50.75	50.0	50.25	-0.5	-0.99	163232.0	8215213.25	295
2014-01-02	51.5	51.5	50.5	50.75	-0.75	-1.46	202756.0	10322153.25	336
2014-01-01	51.75	52.5	51.25	51.5	0.0	0.0	504295.0	26189705.75	776
2013-12-31	50.75	51.75	50.5	51.5	1.0	1.98	276324.0	14132275.75	409
2013-12-30	50.5	51.0	50.5	50.5	-0.5	-0.98	101493.0	5144436.5	162
2013-12-29	50.75	51.0	50.5	51.0	0.5	0.99	123236.0	6267403.25	225
2013-12-26	50.5	51.0	50.5	50.5	0.0	0.0	135114.0	6855616.25	227
2013-12-25	50.75	51.0	50.25	50.5	-0.25	-0.49	109977.0	5562615.75	183
2013-12-24	50.75	51.0	50.25	50.75	0.0	0.0	133659.0	6758648.0	223
2013-12-23	51.5	51.5	50.5	50.75	-0.75	-1.46	143970.0	7349002.0	270
2013-12-22	51.25	52.25	51.0	51.5	0.75	1.48	289276.0	14874944.25	449
2013-12-19	51.25	53.0	50.5	50.75	-0.25	-0.49	924170.0	48153695.5	1125
2013-12-18	50.5	51.25	50.25	51.0	0.5	0.99	231838.0	11812770.0	362
2013-12-17	51.0	51.75	50.5	50.5	-0.5	-0.98	370508.0	18914451.0	521
2013-12-16	50.0	51.0	50.0	51.0	1.2	2.41	341236.0	17263430.5	523
2013-12-15	49.8	50.0	49.3	49.8	0.6	1.22	227707.0	11314943.4	383
2013-12-12	48.9	49.7	48.9	49.2	0.3	0.61	164697.0	8132170.5	269
2013-12-11	49.1	49.2	48.9	48.9	-0.2	-0.41	58276.0	2856769.4	155
2013-12-10	49.4	49.4	49.0	49.1	-0.2	-0.41	44187.0	2174263.5	142
2013-12-09	49.5	49.6	49.2	49.3	-0.1	-0.2	63133.0	3119358.4	138
2013-12-08	49.4	49.7	49.3	49.4	0.1	0.2	105397.0	5220764.2	210
2013-12-05	49.4	49.8	49.2	49.3	-0.1	-0.2	44794.0	2215183.8	130
2013-12-04	49.2	49.5	49.0	49.4	0.3	0.61	52746.0	2597886.3	156
2013-12-03	49.2	49.6	49.1	49.1	-0.1	-0.2	66995.0	3301604.1	182
2013-12-02	49.1	49.2	49.0	49.2	0.1	0.2	54628.0	2682186.1	143
2013-12-01	49.3	49.3	48.9	49.1	-0.1	-0.2	57879.0	2840710.5	168
2013-11-28	49.5	49.6	49.2	49.2	-0.2	-0.4	62429.0	3078478.2	179
2013-11-27	49.6	49.9	49.1	49.4	-0.2	-0.4	100359.0	4965161.6	225
2013-11-26	50.25	51.25	49.5	49.6	-0.4	-0.8	182954.0	9197402.1	320
2013-11-25	50.25	50.25	49.5	50.0	-0.25	-0.5	87427.0	4363113.7	191
2013-11-24	50.25	50.5	50.0	50.25	0.0	0.0	65384.0	3280256.75	147
2013-11-21	50.25	50.25	50.0	50.25	0.0	0.0	68613.0	3437216.75	157
2013-11-20	50.5	50.5	50.0	50.25	-0.25	-0.5	53155.0	2671476.5	149
2013-11-19	50.75	51.0	49.9	50.5	-0.25	-0.49	129742.0	6542312.25	261
2013-11-18	51.25	51.25	50.75	50.75	-0.5	-0.98	47124.0	2406226.25	106
2013-11-17	51.5	51.5	51.0	51.25	-0.25	-0.49	108839.0	5583944.25	180
2013-11-14	51.5	51.5	51.25	51.5	0.25	0.49	106526.0	5464248.75	156
2013-11-13	51.5	52.0	51.25	51.25	-0.5	-0.97	91105.0	4691269.5	191
2013-11-12	51.75	52.5	51.5	51.75	0.25	0.49	235301.0	12209618.0	359
2013-11-11	51.25	52.75	51.25	51.5	0.25	0.49	348034.0	18096686.75	500
2013-11-10	51.0	51.5	51.0	51.25	0.25	0.49	130315.0	6672101.0	197
2013-11-07	51.25	51.5	51.0	51.0	-0.25	-0.49	168341.0	8636134.0	249
2013-11-06	52.0	52.25	51.0	51.25	-0.75	-1.44	135511.0	7000047.0	255
2013-11-05	50.75	52.75	50.75	52.0	1.25	2.46	558550.0	29021510.0	712
2013-11-04	51.0	51.5	50.75	50.75	-0.25	-0.49	158280.0	8076622.0	272
2013-11-03	51.75	51.75	51.0	51.0	-0.25	-0.49	155339.0	7976609.25	245
2013-10-31	52.0	52.0	51.25	51.25	-0.75	-1.44	143927.0	7417821.0	269
2013-10-30	51.75	52.75	51.5	52.0	0.5	0.97	390097.0	20292472.5	551
2013-10-29	51.5	52.0	51.0	51.5	0.5	0.98	335175.0	17277524.75	566
2013-10-28	50.75	51.25	50.75	51.0	0.0	0.0	164010.0	8360156.75	236
2013-10-27	51.5	51.5	50.75	51.0	-0.25	-0.49	181044.0	9257950.5	345
2013-10-24	50.5	53.0	50.25	51.25	0.75	1.49	792829.0	41194554.5	1161
2013-10-23	51.25	51.25	50.25	50.5	0.0	0.0	187607.0	9496142.0	302
2013-10-22	49.3	51.25	49.3	50.5	1.2	2.43	279304.0	14056462.05	512
2013-10-21	49.1	49.3	49.0	49.3	0.1	0.2	54499.0	2677295.7	139
2013-10-20	49.2	49.5	49.0	49.2	0.8	1.65	114775.0	5648540.7	178
2013-10-10	48.7	49.0	48.1	48.4	0.0	0.0	109816.0	5319428.5	235
2013-10-09	48.0	48.9	47.7	48.4	0.4	0.83	118908.0	5738008.1	267
2013-10-08	48.3	48.5	47.9	48.0	-0.7	-1.44	144479.0	6962027.4	293
2013-10-07	48.6	49.5	48.1	48.7	-0.3	-0.61	98304.0	4806624.7	267
2013-10-06	50.0	50.25	47.0	49.0	-1.0	-2.0	153283.0	7468858.5	396
2013-10-03	50.25	50.5	49.9	50.0	-0.25	-0.5	126861.0	6352101.9	240
2013-10-02	51.0	51.5	50.0	50.25	-0.75	-1.47	101719.0	5158079.75	222
2013-10-01	51.0	51.0	50.5	51.0	0.0	0.0	154200.0	7837327.5	255
2013-09-30	50.75	51.25	50.75	51.0	0.25	0.49	257351.0	13144879.75	369
2013-09-29	51.25	51.25	50.0	50.75	-0.25	-0.49	230946.0	11651406.5	404
2013-09-26	52.0	52.0	51.0	51.0	-1.0	-1.92	195556.0	10068642.0	366
2013-09-25	51.5	52.25	51.25	52.0	0.25	0.48	224794.0	11622877.5	337
2013-09-24	51.75	52.0	51.25	51.75	0.25	0.49	188204.0	9722305.5	272
2013-09-19	52.25	52.25	51.0	51.5	-0.25	-0.48	325748.0	16792114.5	443
2013-09-18	52.25	52.25	51.75	51.75	-0.25	-0.48	158857.0	8251544.75	237
2013-09-17	52.0	52.75	51.75	52.0	-0.25	-0.48	238595.0	12453187.75	309
2013-09-16	51.5	53.0	51.0	52.25	0.75	1.46	284812.0	14847828.75	428
2013-09-15	50.75	51.5	50.75	51.5	1.5	3.0	201063.0	10290572.5	335
2013-09-12	49.9	50.75	49.7	50.0	0.2	0.4	299019.0	15058019.5	439
2013-09-11	51.0	51.25	49.5	49.8	-0.45	-0.9	186534.0	9340716.8	396
2013-09-10	49.9	50.5	49.7	50.25	2.05	4.25	349257.0	17466039.6	632
2013-09-09	50.0	50.0	47.5	48.2	-1.8	-3.6	492872.0	23776762.9	830
2013-09-08	51.0	51.25	49.9	50.0	0.0	0.0	208254.0	10537137.35	460
2013-09-05	50.5	51.75	49.5	50.0	-0.75	-1.48	243042.0	12249758.6	500
2013-09-04	51.0	53.0	50.0	50.75	-0.75	-1.46	419667.0	21608909.5	692
2013-09-03	53.75	53.75	50.0	51.5	-2.0	-3.74	348321.0	18084489.0	670
2013-09-02	52.5	54.0	52.25	53.5	1.5	2.88	461036.0	24544571.0	677
2013-09-01	51.5	52.0	51.0	52.0	2.1	4.21	187080.0	9658875.0	349
2013-08-29	51.5	52.5	49.8	49.9	-0.85	-1.67	176885.0	9119632.85	354
2013-08-28	49.9	52.75	48.1	50.75	-0.25	-0.49	254052.0	12812269.8	497
2013-08-27	53.75	54.0	50.0	51.0	-3.0	-5.56	292861.0	15162140.75	595
2013-08-26	55.0	55.0	54.0	54.0	-1.0	-1.82	124173.0	6767957.75	257
2013-08-25	55.75	56.0	54.75	55.0	-0.5	-0.9	239336.0	13220794.75	312
2013-08-22	55.0	56.5	55.0	55.5	0.5	0.91	261511.0	14589182.0	432
2013-08-21	55.5	55.5	55.0	55.0	-0.5	-0.9	138935.0	7686538.75	235
2013-08-20	55.5	55.75	55.0	55.5	-0.25	-0.45	361124.0	20003322.25	434
2013-08-19	56.75	57.0	55.5	55.75	-1.0	-1.76	274041.0	15455084.5	497
2013-08-18	56.5	58.0	56.5	56.75	1.0	1.79	616993.0	35434784.0	991
2013-08-15	54.75	57.0	54.5	55.75	1.25	2.29	453151.0	25266110.25	656
2013-08-14	55.0	55.25	54.5	54.5	-0.25	-0.46	117787.0	6462546.0	198
2013-08-13	55.0	55.25	54.75	54.75	0.25	0.46	128973.0	7091152.75	212
2013-08-05	54.75	55.25	54.25	54.5	0.0	0.0	120053.0	6560635.25	259
2013-08-04	54.5	56.0	54.5	54.5	0.25	0.46	182931.0	10067883.75	428
2013-08-01	53.5	55.0	53.5	54.25	1.0	1.88	292287.0	15850495.75	497
2013-07-31	53.75	54.5	53.25	53.25	-0.25	-0.47	151141.0	8143219.75	257
2013-07-30	53.75	54.0	53.25	53.5	-0.5	-0.93	83544.0	4476118.25	152
2013-07-29	54.0	54.25	53.5	54.0	0.0	0.0	65585.0	3533426.75	142
2013-07-28	53.5	55.25	53.5	54.0	0.25	0.47	113164.0	6174715.75	233
2013-07-25	54.0	54.0	53.5	53.75	-0.25	-0.46	34018.0	1827128.25	115
2013-07-24	54.25	54.25	53.75	54.0	0.0	0.0	57802.0	3126080.25	132
2013-07-23	54.25	54.75	54.0	54.0	-0.25	-0.46	101718.0	5517186.75	157
2013-07-22	54.25	54.5	54.0	54.25	0.25	0.46	75475.0	4097819.25	178
2013-07-21	53.25	54.5	53.25	54.0	0.75	1.41	137261.0	7420263.0	261
2013-07-18	54.75	54.75	53.25	53.25	-1.5	-2.74	128136.0	6941169.75	265
2013-07-17	55.25	55.25	54.75	54.75	-0.5	-0.9	118677.0	6529004.5	191
2013-07-16	54.75	55.5	54.75	55.25	0.5	0.91	121748.0	6715967.0	226
2013-07-15	55.0	55.0	54.5	54.75	-0.5	-0.9	76490.0	4190315.25	147
2013-07-14	54.75	55.5	54.75	55.25	0.5	0.91	97193.0	5354571.5	208
2013-07-11	55.0	55.0	54.5	54.75	-0.25	-0.45	49253.0	2699239.5	130
2013-07-10	55.25	55.25	55.0	55.0	0.0	0.0	58625.0	3229712.0	129
2013-07-09	55.5	56.0	55.0	55.0	-0.25	-0.45	150926.0	8377812.0	281
2013-07-08	55.0	56.25	55.0	55.25	0.25	0.45	277892.0	15467462.25	475
2013-07-07	55.0	55.75	54.75	55.0	0.0	0.0	146859.0	8114091.0	294
2013-07-04	54.75	56.0	54.75	55.0	0.5	0.92	350486.0	19348776.0	484
2013-07-03	55.0	55.5	54.0	54.5	0.0	0.0	212579.0	11669896.75	379
2013-07-02	55.0	55.25	54.5	54.5	0.0	0.0	115405.0	6329318.75	249
2013-07-01	54.0	55.0	54.0	54.5	0.5	0.93	154408.0	8428898.5	266
2013-06-30	54.25	54.75	53.75	54.0	-0.5	-0.92	180672.0	9802482.5	358
2013-06-26	55.25	56.25	54.25	54.5	-0.5	-0.91	205164.0	11344504.5	478
2013-06-25	56.0	56.25	55.0	55.0	-0.75	-1.35	180931.0	10095569.25	387
2013-06-24	57.0	57.75	55.25	55.75	-0.75	-1.33	662536.0	37426144.25	1159
2013-06-23	54.75	56.75	54.0	56.5	2.25	4.15	775554.0	43068299.75	1144
2013-06-22	53.0	55.0	52.5	54.25	0.5	0.93	474935.0	25698932.5	764
2013-06-19	53.5	54.25	53.25	53.75	0.0	0.0	266727.0	14343637.5	467
2013-06-18	54.25	54.5	53.5	53.75	-0.25	-0.46	309473.0	16689648.25	555
2013-06-17	52.5	54.0	52.5	54.0	1.75	3.35	565158.0	30044625.0	878
2013-06-16	52.0	53.75	51.75	52.25	0.25	0.48	310477.0	16279043.25	619
2013-06-15	55.75	55.75	50.75	52.0	-4.25	-7.56	390872.0	21074677.5	762
2013-06-12	56.5	57.0	56.0	56.25	-0.25	-0.44	213524.0	12040485.5	477
2013-06-11	55.0	57.25	54.75	56.5	1.25	2.26	744594.0	41933755.5	1294
2013-06-10	55.75	55.75	54.75	55.25	-0.5	-0.9	239175.0	13188674.25	494
2013-06-09	55.75	56.0	55.5	55.75	0.25	0.45	228807.0	12760239.0	482
2013-06-08	56.25	56.5	55.25	55.5	-0.5	-0.89	297418.0	16640557.0	521
2013-06-05	56.25	56.75	56.0	56.0	-1.0	-1.75	427240.0	24070317.5	640
2013-06-04	58.0	58.0	56.0	57.0	-1.25	-2.15	363362.0	20740105.25	701
2013-06-03	58.0	59.0	57.25	58.25	0.5	0.87	609414.0	35480376.0	1001
2013-06-02	57.75	58.25	57.0	57.75	0.25	0.43	461646.0	26521553.75	741
2013-06-01	58.0	58.5	56.5	57.5	-1.0	-1.71	485067.0	28011895.5	699
2013-05-29	61.0	61.25	58.25	58.5	-2.5	-4.1	341740.0	20368808.25	608
2013-05-28	61.25	61.75	60.75	61.0	-0.25	-0.41	84291.0	5165567.25	204
2013-05-27	61.5	61.5	60.5	61.25	-0.5	-0.81	95595.0	5839536.75	258
2013-05-26	61.5	62.25	61.0	61.75	0.0	0.0	160711.0	9900781.0	399
2013-05-25	60.75	61.75	60.5	61.75	-0.25	-0.4	189322.0	11600875.25	411
2013-05-22	62.25	62.5	61.25	62.0	0.0	0.0	119649.0	7398191.0	306
2013-05-21	62.0	62.25	60.75	62.0	0.5	0.81	136146.0	8381537.75	363
2013-05-20	62.25	62.5	60.5	61.5	-0.75	-1.2	207767.0	12804637.75	520
2013-05-19	61.5	64.0	59.75	62.25	2.0	3.32	410935.0	25586218.25	953
2013-05-18	59.5	60.5	57.75	60.25	3.75	6.64	291104.0	17239424.5	671
2013-05-15	57.25	58.5	53.0	56.5	-2.25	-3.83	414182.0	22951185.0	860
2013-05-14	62.0	62.5	57.75	58.75	-3.25	-5.24	215093.0	13061916.0	497
2013-05-13	64.0	64.5	59.0	62.0	-3.5	-5.34	395776.0	24403538.0	839
2013-05-12	66.75	66.75	65.0	65.5	-1.25	-1.87	117990.0	7782746.0	307
2013-05-11	66.5	67.25	66.25	66.75	0.25	0.38	202652.0	13500208.0	365
2013-05-08	66.5	67.0	65.75	66.5	0.5	0.76	149621.0	9924762.5	383
2013-05-07	66.5	67.0	66.0	66.0	-1.5	-2.22	247348.0	16430352.5	526
2013-05-06	69.25	70.0	67.0	67.5	-0.75	-1.1	552183.0	37771408.0	1249
2013-05-05	66.0	70.25	65.75	68.25	2.5	3.8	1404202.0	95836628.25	2268
2013-05-04	66.25	66.25	65.5	65.75	0.0	0.0	187218.0	12340302.0	282
2013-05-01	66.0	66.25	65.25	65.75	0.0	0.0	109226.0	7193857.25	288
2013-04-30	66.5	66.75	65.5	65.75	-0.5	-0.75	135118.0	8922539.0	364
2013-04-29	65.25	67.5	65.25	66.25	1.0	1.53	438714.0	29209203.5	850
2013-04-28	64.75	66.25	64.5	65.25	0.5	0.77	390965.0	25666477.25	775
2013-04-27	64.5	65.5	64.0	64.75	0.75	1.17	238423.0	15426434.25	489
2013-04-24	66.5	66.5	63.5	64.0	-2.5	-3.76	315129.0	20568512.0	622
2013-04-23	67.25	67.25	66.25	66.5	-0.5	-0.75	259543.0	17335884.75	520
2013-04-22	66.0	67.25	65.75	67.0	1.0	1.52	372965.0	24861262.5	645
2013-04-21	64.0	66.75	64.0	66.0	1.75	2.72	313391.0	20547994.25	679
2013-04-20	64.75	65.0	63.25	64.25	1.25	1.98	145347.0	9320448.75	370
2013-04-17	67.0	68.25	60.75	63.0	-4.0	-5.97	365468.0	23566028.0	779
2013-04-16	65.5	68.75	65.25	67.0	0.75	1.13	859512.0	58013563.75	1415
2013-04-15	66.0	67.0	65.25	66.25	0.5	0.76	370025.0	24460421.0	732
2013-04-14	66.0	67.0	64.75	65.75	-0.5	-0.75	488450.0	32138797.75	797
2013-04-13	66.0	67.25	65.0	66.25	0.75	1.15	289153.0	19194198.0	558
2013-04-10	66.0	67.0	65.0	65.5	-0.5	-0.76	317335.0	20889607.25	656
2013-04-09	67.5	67.75	66.0	66.0	-1.5	-2.22	403765.0	27038188.0	746
2013-04-08	67.75	68.5	66.75	67.5	0.0	0.0	266475.0	17998356.5	583
2013-04-07	68.25	68.75	67.0	67.5	-0.25	-0.37	275677.0	18739652.0	623
2013-04-06	68.75	70.25	66.75	67.75	-1.75	-2.52	376245.0	25837270.75	951
2013-04-03	72.25	72.25	69.25	69.5	-2.0	-2.8	656587.0	46268598.25	1307
2013-04-02	72.5	74.5	69.75	71.5	-0.25	-0.35	1581887.0	114527607.5	2422
2013-04-01	75.0	76.25	71.25	71.75	-2.5	-3.37	1113942.0	82721764.75	1774
2013-03-31	72.75	77.0	70.0	74.25	1.75	2.41	1982041.0	147106737.5	2782
2013-03-30	71.5	74.75	71.5	72.5	0.75	1.05	847333.0	62011298.5	1666
2013-03-27	69.0	72.75	67.75	71.75	3.25	4.74	1019645.0	71818704.75	1503
2013-03-26	67.5	69.75	67.5	68.5	0.5	0.74	779563.0	53630996.5	1303
2013-03-25	65.25	69.0	65.25	68.0	3.25	5.02	1132862.0	76731490.75	1641
2013-03-24	66.0	66.5	64.75	64.75	-1.25	-1.89	390860.0	25600063.0	634
2013-03-23	63.25	66.0	63.25	66.0	3.0	4.76	735339.0	47544243.75	992
2013-03-20	64.0	64.0	62.5	63.0	-0.5	-0.79	427275.0	26958928.25	774
2013-03-19	63.5	65.5	63.0	63.5	0.75	1.2	755106.0	48609521.0	1173
2013-03-18	64.5	67.25	62.5	62.75	-1.25	-1.95	1172246.0	76382606.0	2186
2013-03-17	61.5	67.0	61.25	64.0	2.5	4.07	1400725.0	90679794.25	2217
2013-03-16	59.75	62.75	59.5	61.5	2.5	4.24	525070.0	32281627.0	924
2013-03-13	58.25	59.25	58.25	59.0	0.25	0.43	124908.0	7344216.75	285
2013-03-12	60.25	60.25	58.75	58.75	-1.75	-2.89	198385.0	11823371.25	405
2013-03-11	59.75	62.0	59.5	60.5	0.75	1.26	476914.0	29115729.0	1018
2013-03-10	59.5	60.0	59.25	59.75	0.25	0.42	187890.0	11203445.25	265
2013-03-09	59.75	60.25	59.25	59.5	0.5	0.85	145249.0	8669793.0	230
2013-03-06	59.0	60.5	58.75	59.0	0.25	0.43	164367.0	9794938.0	329
2013-03-05	59.0	59.5	58.75	58.75	-0.5	-0.84	61130.0	3612670.75	175
2013-03-04	60.25	60.75	59.25	59.25	-1.25	-2.07	126120.0	7554212.25	349
2013-03-03	58.75	60.75	58.25	60.5	2.0	3.42	313420.0	18640182.75	587
2013-03-02	58.75	59.0	58.5	58.5	0.0	0.0	74754.0	4392358.75	167
2013-02-27	58.25	58.75	58.25	58.5	0.25	0.43	63783.0	3736710.5	164
2013-02-26	58.75	59.0	58.25	58.25	-1.25	-2.1	118765.0	6963911.25	247
2013-02-25	59.75	59.75	58.75	59.5	0.0	0.0	100296.0	5929239.75	209
2013-02-24	60.0	60.25	59.25	59.5	0.0	0.0	103261.0	6165630.5	218
2013-02-23	60.0	60.5	59.5	59.5	-0.25	-0.42	148048.0	8885604.25	289
2013-02-20	59.25	60.25	59.0	59.75	0.5	0.84	184777.0	11045527.25	416
2013-02-19	58.75	60.75	58.5	59.25	0.75	1.28	322817.0	19225182.0	678
2013-02-18	58.75	58.75	58.5	58.5	0.25	0.43	76296.0	4471924.5	167
2013-02-17	59.0	59.0	58.25	58.25	-0.5	-0.85	51986.0	3045209.0	158
2013-02-16	58.5	59.25	57.5	58.75	0.0	0.0	118847.0	6971693.5	255
2013-02-13	58.5	59.0	58.0	58.75	0.5	0.86	88429.0	5185268.75	231
2013-02-12	59.25	59.25	57.75	58.25	-1.0	-1.69	172163.0	10019943.5	366
2013-02-11	59.5	59.75	59.0	59.25	0.0	0.0	63546.0	3778164.0	170
2013-02-10	59.25	59.5	59.0	59.25	-0.5	-0.84	86888.0	5144772.0	215
2013-02-09	60.5	61.0	59.25	59.75	-0.75	-1.24	136841.0	8187851.25	323
2013-02-06	62.0	62.25	60.5	60.5	-1.25	-2.02	158704.0	9743524.75	325
2013-02-05	62.75	63.0	61.0	61.75	-1.5	-2.37	195152.0	12138646.0	483
2013-02-04	62.75	65.0	62.5	63.25	1.0	1.61	870864.0	55679704.25	1589
2013-02-03	62.0	62.5	61.5	62.25	0.5	0.81	236229.0	14643427.25	443
2013-02-02	61.25	61.75	60.75	61.75	1.0	1.65	206209.0	12602095.0	350
2013-01-30	61.0	61.75	60.75	60.75	-0.25	-0.41	152591.0	9325501.0	277
2013-01-29	61.25	61.25	60.75	61.0	0.0	0.0	118158.0	7200431.0	191
2013-01-28	60.75	61.5	60.75	61.0	0.0	0.0	143692.0	8773029.25	264
2013-01-27	61.0	61.25	60.5	61.0	0.0	0.0	113331.0	6886805.0	211
2013-01-26	61.5	61.5	60.5	61.0	-0.5	-0.81	154005.0	9390702.25	305
2013-01-23	61.25	62.0	60.75	61.5	0.0	0.0	131739.0	8084100.5	278
2013-01-22	62.0	62.25	61.0	61.5	-0.25	-0.4	103229.0	6351179.5	212
2013-01-21	61.75	62.75	61.0	61.75	0.25	0.41	185024.0	11457563.75	366
2013-01-20	61.75	63.0	61.5	61.5	-0.25	-0.4	196297.0	12202285.25	445
2013-01-19	61.0	62.0	61.0	61.75	1.0	1.65	100917.0	6195704.25	234
2013-01-16	60.5	61.5	60.0	60.75	0.5	0.83	125281.0	7603747.75	288
2013-01-15	60.75	60.75	60.0	60.25	-0.5	-0.82	95773.0	5770050.75	206
2013-01-14	60.75	61.0	60.5	60.75	0.0	0.0	51192.0	3112706.75	146
2013-01-13	61.0	61.25	60.5	60.75	-0.5	-0.82	77129.0	4687417.25	202
2013-01-12	61.5	62.0	61.0	61.25	-0.25	-0.41	180617.0	11063649.75	345
2013-01-09	61.5	62.0	61.25	61.5	0.0	0.0	79249.0	4879727.0	235
2013-01-08	62.0	62.0	61.0	61.5	-0.5	-0.81	109115.0	6714761.5	295
2013-01-07	62.5	62.5	61.5	62.0	0.0	0.0	116649.0	7220976.5	276
2013-01-06	61.75	62.75	61.75	62.0	0.25	0.4	181862.0	11297522.75	438
2013-01-05	62.0	62.0	61.25	61.75	0.25	0.41	184121.0	11338465.5	399
2013-01-02	61.75	62.25	61.0	61.5	0.0	0.0	186895.0	11525238.25	417
2013-01-01	62.25	62.5	61.0	61.5	0.25	0.41	170511.0	10522371.25	424
2012-12-31	61.5	61.75	60.25	61.25	0.25	0.41	221488.0	13520763.75	539
2012-12-30	62.5	62.5	60.75	61.0	-1.5	-2.4	276203.0	16988876.0	632
2012-12-29	62.75	64.5	62.0	62.5	-0.25	-0.4	433122.0	27335428.0	686
2012-12-26	63.75	63.75	62.5	62.75	-1.25	-1.95	222665.0	14007448.25	546
2012-12-25	65.0	65.25	63.75	64.0	-0.5	-0.78	181624.0	11705713.75	407
2012-12-24	64.25	66.5	64.0	64.5	0.0	0.0	349528.0	22762117.0	813
2012-12-23	65.75	66.0	64.5	64.5	-1.25	-1.9	296673.0	19326679.25	593
2012-12-22	66.75	66.75	65.5	65.75	-1.0	-1.5	282799.0	18625499.25	702
2012-12-19	66.0	68.75	65.75	66.75	1.5	2.3	870554.0	58764653.0	1758
2012-12-18	66.5	67.0	65.0	65.25	-1.25	-1.88	504027.0	33271154.5	1029
2012-12-17	69.25	69.25	66.0	66.5	-2.5	-3.62	1209171.0	81279979.0	2273
2012-12-16	71.5	73.5	67.5	69.0	0.0	0.0	2780876.0	196418122.75	4824
2012-12-15	63.5	69.0	63.5	69.0	6.25	9.96	1024890.0	69340488.5	1127
2012-12-12	62.75	64.25	62.0	62.75	0.25	0.4	443365.0	28026354.25	861
2012-12-11	61.75	62.5	61.25	62.5	1.0	1.63	240299.0	14861818.75	469
2012-12-10	63.75	63.75	61.25	61.5	-2.0	-3.15	548027.0	34309289.75	1047
2012-12-09	60.5	65.75	60.5	63.5	3.25	5.39	1645006.0	104106249.75	2506
2012-12-08	60.0	60.75	59.75	60.25	0.75	1.26	187609.0	11297457.75	355
2012-12-05	59.5	60.75	59.25	59.5	0.0	0.0	250554.0	15007997.5	491
2012-12-04	60.0	60.0	59.0	59.5	-0.75	-1.24	143721.0	8551898.5	313
2012-12-03	59.5	61.5	59.5	60.25	1.0	1.69	427710.0	25900937.75	703
2012-12-02	58.25	59.5	57.75	59.25	1.0	1.72	197031.0	11518509.25	404
2012-12-01	57.5	58.5	57.5	58.25	2.0	3.56	219749.0	12763596.0	428
2012-11-28	55.75	57.5	55.75	56.25	0.25	0.45	224641.0	12753292.75	461
2012-11-27	56.5	57.0	55.0	56.0	-0.25	-0.44	109794.0	6159398.25	266
2012-11-26	57.25	57.75	53.0	56.25	-0.75	-1.32	154654.0	8597829.25	449
2012-11-25	60.0	60.0	56.5	57.0	-3.25	-5.39	226494.0	13154462.25	556
2012-11-24	60.0	60.75	60.0	60.25	1.0	1.69	123340.0	7422190.0	267
2012-11-21	60.75	61.25	59.25	59.25	-1.25	-2.07	417755.0	25302138.25	679
2012-11-20	60.25	61.25	59.25	60.5	0.5	0.83	201862.0	12200170.75	415
2012-11-19	60.5	62.75	59.0	60.0	-0.75	-1.23	431431.0	26362537.0	822
2012-11-18	61.0	61.5	60.5	60.75	-0.5	-0.82	89237.0	5442692.75	196
2012-11-17	61.0	61.5	60.75	61.25	-0.25	-0.41	98325.0	6014357.75	243
2012-11-14	64.25	64.25	61.0	61.5	-2.75	-4.28	194603.0	12150052.75	483
2012-11-13	63.75	64.5	63.5	64.25	0.75	1.18	183970.0	11775662.75	414
2012-11-12	64.0	64.25	63.0	63.5	-0.75	-1.17	191315.0	12188613.0	332
2012-11-11	65.5	65.75	64.0	64.25	-1.0	-1.53	216244.0	14027411.75	398
2012-11-10	65.0	66.25	64.5	65.25	-0.75	-1.14	336586.0	21987111.5	547
2012-11-07	66.0	66.75	65.75	66.0	0.5	0.76	344420.0	22801357.25	666
2012-11-06	64.5	67.25	64.0	65.5	1.0	1.55	506066.0	33207611.0	922
2012-11-05	64.75	65.75	63.5	64.5	0.25	0.39	440298.0	28451610.75	793
2012-11-04	62.0	65.0	61.75	64.25	2.75	4.47	973730.0	61841223.25	1438
2012-11-03	60.5	61.75	60.0	61.5	1.5	2.5	229799.0	13977305.75	452
2012-10-24	60.0	60.5	59.75	60.0	-0.5	-0.83	142945.0	8608681.0	342
2012-10-23	61.25	61.25	60.5	60.5	-0.75	-1.22	164882.0	10025870.5	363
2012-10-22	61.0	61.75	60.25	61.25	0.25	0.41	204505.0	12494688.0	479
2012-10-21	61.75	61.75	60.0	61.0	-0.5	-0.81	181193.0	11016306.0	380
2012-10-20	60.75	62.0	60.25	61.5	0.0	0.0	134165.0	8203311.75	328
2012-10-17	60.75	62.0	60.5	61.5	0.75	1.23	300871.0	18439016.25	527
2012-10-16	61.25	62.0	60.25	60.75	-0.25	-0.41	253777.0	15509441.5	455
2012-10-15	60.25	61.5	60.25	61.0	1.0	1.67	174726.0	10629439.25	356
2012-10-14	59.0	61.5	58.5	60.0	0.75	1.27	245268.0	14715931.5	586
2012-10-13	62.0	62.0	58.0	59.25	-2.75	-4.44	133802.0	7971189.5	348
2012-10-10	61.75	62.25	61.25	62.0	0.25	0.4	89396.0	5520380.0	264
2012-10-09	61.5	62.25	61.25	61.75	0.0	0.0	97347.0	6026615.75	230
2012-10-08	62.5	62.5	61.25	61.75	-1.0	-1.59	134798.0	8314744.25	306
2012-10-07	63.0	63.25	61.75	62.75	-0.25	-0.4	173203.0	10820142.0	380
2012-10-06	63.25	64.5	63.0	63.0	0.0	0.0	335370.0	21314673.5	632
2012-10-03	62.0	63.5	61.25	63.0	0.5	0.8	155851.0	9686445.5	391
2012-10-02	63.5	63.5	62.0	62.5	-0.5	-0.79	272384.0	17154849.75	529
2012-10-01	62.25	64.25	61.75	63.0	0.75	1.2	412340.0	26083695.25	713
2012-09-30	61.5	62.75	60.0	62.25	1.25	2.05	348203.0	21460800.0	722
2012-09-29	63.75	64.25	60.0	61.0	-3.0	-4.69	685085.0	42922042.0	1187
2012-09-26	68.0	68.0	62.75	64.0	-4.0	-5.88	590490.0	38834737.25	1022
2012-09-25	68.0	68.75	67.5	68.0	0.0	0.0	189041.0	12865174.5	442
2012-09-24	69.0	69.0	67.0	68.0	-0.75	-1.09	317586.0	21524604.75	568
2012-09-22	69.25	69.5	68.25	68.75	0.25	0.36	345797.0	23826637.75	518
2012-09-19	68.25	70.5	68.25	68.5	0.0	0.0	567031.0	39254053.25	1020
2012-09-18	69.5	69.75	68.0	68.5	-1.25	-1.79	321335.0	22132221.0	610
2012-09-17	70.5	71.5	69.5	69.75	-0.75	-1.06	368468.0	25983631.75	695
2012-09-16	69.5	73.25	69.0	70.5	1.25	1.81	1339238.0	95402367.5	2147
2012-09-15	68.75	69.75	68.25	69.25	1.5	2.21	520055.0	35905892.25	910
2012-09-12	67.5	69.25	67.25	67.75	0.25	0.37	694040.0	47475851.75	1227
2012-09-11	67.5	68.5	67.0	67.5	0.0	0.0	303676.0	20555077.5	665
2012-09-10	69.0	69.0	64.25	67.5	-1.5	-2.17	674620.0	45427619.75	1230
2012-09-09	69.0	72.75	68.0	69.0	1.25	1.85	1896760.0	133028412.75	2891
2012-09-08	67.5	70.5	66.75	67.75	1.25	1.88	1136762.0	77901970.0	1579
2012-09-05	67.0	68.5	66.5	66.5	-0.25	-0.37	498537.0	33518671.0	938
2012-09-04	65.75	67.25	65.5	66.75	0.5	0.75	370702.0	24564409.5	813
2012-09-03	66.25	67.5	65.5	66.25	0.25	0.38	353176.0	23513577.5	819
2012-09-02	65.0	68.5	63.75	66.0	1.25	1.93	916253.0	60915829.5	1756
2012-09-01	65.25	65.75	63.5	64.75	0.25	0.39	400831.0	26006283.25	915
2012-08-29	68.0	70.25	64.5	64.5	-3.0	-4.44	2014485.0	135793664.25	3240
2012-08-28	61.5	67.5	61.25	67.5	6.0	9.76	1176510.0	76271482.0	1307
2012-08-27	61.75	62.0	61.25	61.5	-0.25	-0.4	219463.0	13535076.75	377
2012-08-26	62.5	62.5	61.0	61.75	-0.5	-0.8	325014.0	20083010.5	505
2012-08-25	62.0	62.5	61.5	62.25	1.5	2.47	324315.0	20081885.75	613
2012-08-15	60.5	61.25	60.0	60.75	0.75	1.25	142345.0	8618906.0	372
2012-08-14	60.5	61.5	59.75	60.0	-0.75	-1.23	292533.0	17709342.75	580
2012-08-13	62.0	62.0	60.5	60.75	-0.75	-1.22	244678.0	14993057.5	509
2012-08-12	63.0	63.25	61.25	61.5	-1.25	-1.99	380128.0	23531277.0	692
2012-08-11	63.0	64.0	62.5	62.75	1.25	2.03	716237.0	45263917.75	1167
2012-08-08	61.5	62.0	60.75	61.5	0.5	0.82	263087.0	16137012.0	532
2012-08-07	62.0	62.75	60.75	61.0	-0.5	-0.81	271888.0	16791873.0	563
2012-08-06	64.5	65.5	61.0	61.5	-2.5	-3.91	554209.0	35045582.0	1016
2012-08-05	64.0	67.5	62.75	64.0	0.75	1.19	1313785.0	85876157.0	2210
2012-08-04	62.75	64.25	62.5	63.25	1.25	2.02	637575.0	40335668.5	1006
2012-08-01	62.5	62.75	61.0	62.0	-0.25	-0.4	449915.0	27769822.25	875
2012-07-31	63.0	64.0	61.75	62.25	-0.5	-0.8	492881.0	31006812.5	946
2012-07-30	59.25	64.5	59.25	62.75	2.75	4.58	1133652.0	70777197.25	1901
2012-07-29	60.5	60.75	59.5	60.0	-0.25	-0.41	327116.0	19656869.0	607
2012-07-28	59.75	61.75	59.75	60.25	1.25	2.12	510709.0	30903740.0	900
2012-07-25	59.5	60.75	59.0	59.0	-0.75	-1.26	383653.0	22906703.5	720
2012-07-24	58.5	60.0	58.25	59.75	1.0	1.7	406728.0	24098289.25	710
2012-07-23	58.0	59.75	57.75	58.75	0.75	1.29	338100.0	19834531.0	611
2012-07-22	59.0	59.5	57.75	58.0	-1.0	-1.69	274794.0	16115212.5	523
2012-07-21	56.5	59.0	56.5	59.0	2.25	3.96	206818.0	11954092.0	409
2012-07-18	56.0	57.75	55.75	56.75	0.75	1.34	206521.0	11784196.0	476
2012-07-17	60.0	60.0	55.25	56.0	-3.25	-5.49	418105.0	24387573.0	835
2012-07-16	60.25	61.5	58.75	59.25	-0.5	-0.84	636868.0	38443381.5	1100
2012-07-15	59.0	63.25	58.75	59.75	1.25	2.14	1221875.0	74606930.25	1941
2012-07-14	59.0	60.0	58.5	58.5	0.0	0.0	307449.0	18188324.5	607
2012-07-11	60.5	60.5	57.75	58.5	-1.75	-2.9	404731.0	23982917.75	788
2012-07-10	60.5	61.75	59.75	60.25	0.0	0.0	499739.0	30337708.75	948
2012-07-09	60.75	62.75	60.0	60.25	-0.5	-0.82	910662.0	55914870.25	1615
2012-07-08	61.5	62.75	60.5	60.75	-0.75	-1.22	700531.0	42978321.75	1408
2012-07-07	61.25	62.75	60.25	61.5	2.25	3.8	1438888.0	88250028.0	2163
2012-07-04	58.0	60.0	57.5	59.25	1.5	2.6	636578.0	37441255.25	1144
2012-07-03	57.25	58.0	57.0	57.75	0.5	0.87	238333.0	13733524.25	447
2012-07-02	56.75	57.5	56.5	57.25	0.25	0.44	160237.0	9151568.25	348
2012-07-01	58.0	58.0	56.0	57.0	-0.5	-0.87	209849.0	11980773.75	516
2012-06-30	57.75	58.5	57.0	57.5	0.75	1.32	427331.0	24602455.25	830
2012-06-27	60.5	60.5	55.0	56.75	-3.25	-5.42	769649.0	43930168.0	1758
2012-06-26	56.0	62.0	56.0	60.0	3.5	6.19	1540814.0	92414966.5	2318
2012-06-25	57.75	58.0	56.0	56.5	-1.75	-3.0	195767.0	11176097.0	462
2012-06-24	59.0	59.25	56.5	58.25	-0.25	-0.43	384591.0	22226724.25	728
2012-06-23	60.75	62.25	58.0	58.5	-2.25	-3.7	520642.0	31479876.0	935
2012-06-20	58.0	61.0	57.5	60.75	3.0	5.19	500782.0	29627051.75	892
2012-06-19	58.25	58.5	57.5	57.75	-0.5	-0.86	155711.0	9012427.75	376
2012-06-18	58.0	59.0	57.75	58.25	1.0	1.75	383469.0	22312258.5	642
2012-06-17	56.25	58.25	55.75	57.25	1.0	1.78	449688.0	25756299.75	774
2012-06-16	57.75	57.75	52.75	56.25	-0.25	-0.44	264410.0	14805891.5	636
2012-06-13	57.75	58.75	56.5	56.5	-0.75	-1.31	273611.0	15727796.0	543
2012-06-12	56.0	58.25	55.5	57.25	0.75	1.33	623975.0	35710649.25	943
2012-06-11	57.0	57.5	56.5	56.5	-0.5	-0.88	252195.0	14403795.25	554
2012-06-10	56.5	57.0	55.5	57.0	1.0	1.79	287976.0	16187314.5	634
2012-06-09	57.75	58.5	54.5	56.0	-1.0	-1.75	450084.0	25362588.5	1076
2012-06-06	58.5	60.0	54.75	57.0	-1.25	-2.15	408961.0	23341702.25	879
2012-06-05	57.0	60.0	57.0	58.25	1.25	2.19	469946.0	27409892.25	986
2012-06-04	55.0	57.25	54.5	57.0	1.25	2.24	273107.0	15268907.25	531
2012-06-03	54.25	58.75	53.5	55.75	1.75	3.24	497250.0	27846193.5	1106
2012-06-02	54.0	56.5	53.5	54.0	-5.0	-8.47	295280.0	16280270.25	746
2012-05-30	60.75	60.75	58.0	59.0	-1.75	-2.88	224802.0	13385821.75	511
2012-05-29	61.25	61.25	60.25	60.75	-0.25	-0.41	200370.0	12161567.5	407
2012-05-28	60.75	61.75	60.5	61.0	0.75	1.24	334665.0	20406371.5	594
2012-05-27	59.75	61.75	59.75	60.25	0.5	0.84	438578.0	26570113.25	757
2012-05-26	60.5	60.5	59.75	59.75	-0.5	-0.83	148204.0	8898313.0	347
2012-05-23	61.25	61.25	60.0	60.25	-1.25	-2.03	215252.0	13055852.5	405
2012-05-22	61.5	62.25	61.0	61.5	0.25	0.41	131888.0	8132391.0	374
2012-05-21	61.25	62.0	60.5	61.25	0.5	0.82	153296.0	9368427.25	385
2012-05-20	60.75	61.5	60.25	60.75	0.75	1.25	146604.0	8927256.0	361
2012-05-19	60.75	62.5	60.0	60.0	-0.75	-1.23	307873.0	18841570.25	886
2012-05-16	59.5	62.5	58.75	60.75	1.0	1.67	788568.0	48458180.0	1593
2012-05-15	58.75	60.5	58.75	59.75	1.0	1.7	180310.0	10778244.25	382
2012-05-14	59.0	60.5	58.75	58.75	-1.25	-2.08	177610.0	10587028.75	480
2012-05-13	62.0	62.5	60.0	60.0	-2.0	-3.23	155765.0	9510549.5	440
2012-05-12	61.75	62.25	57.25	62.0	0.0	0.0	190579.0	11455365.0	452
2012-05-09	64.0	64.5	61.75	62.0	-2.75	-4.25	176274.0	11103318.0	501
2012-05-08	65.25	65.75	64.25	64.75	-0.25	-0.38	149172.0	9713183.25	339
2012-05-07	64.25	65.0	64.0	65.0	0.0	0.0	79568.0	5128782.0	255
2012-05-06	64.5	65.75	64.25	65.0	-0.25	-0.38	134103.0	8706262.75	336
2012-05-05	65.0	65.5	64.0	65.25	-1.0	-1.51	153729.0	9971934.0	442
2012-05-02	67.0	67.0	66.0	66.25	-0.25	-0.38	164422.0	10910840.5	412
2012-05-01	67.25	67.25	66.25	66.5	-0.5	-0.75	176163.0	11730600.0	469
2012-04-30	69.0	69.0	66.25	67.0	-2.0	-2.9	279858.0	18848568.5	770
2012-04-29	69.25	71.0	68.25	69.0	1.0	1.47	959153.0	66767609.75	1875
2012-04-28	67.75	68.5	67.0	68.0	0.75	1.12	336895.0	22877986.0	653
2012-04-25	66.5	68.75	66.25	67.25	1.25	1.89	355154.0	23922493.75	781
2012-04-24	66.75	67.0	65.25	66.0	-0.25	-0.38	162321.0	10708037.75	464
2012-04-23	67.75	69.5	66.0	66.25	-0.5	-0.75	379779.0	25670443.0	869
2012-04-22	66.5	67.75	65.75	66.75	0.5	0.75	271568.0	18172160.0	692
2012-04-21	66.0	66.5	65.75	66.25	1.25	1.92	139509.0	9214568.5	394
2012-04-18	67.0	67.25	64.75	65.0	-1.25	-1.89	218497.0	14370653.5	573
2012-04-17	66.0	67.0	65.5	66.25	1.5	2.32	265902.0	17684862.5	639
2012-04-16	66.25	67.75	61.5	64.75	-2.5	-3.72	338234.0	22081380.0	935
2012-04-15	69.0	71.0	67.0	67.25	-3.25	-4.61	523811.0	36356321.0	1130
2012-04-14	67.25	71.75	67.25	70.5	4.25	6.42	1034651.0	72323765.5	2157
2012-04-11	67.25	69.0	65.0	66.25	-1.0	-1.49	542724.0	35968522.5	1261
2012-04-10	69.0	70.0	66.5	67.25	-1.5	-2.18	374347.0	25760467.0	784
2012-04-09	69.0	69.75	68.0	68.75	-1.25	-1.79	188199.0	12909848.75	461
2012-04-08	72.5	73.0	66.75	70.0	-2.5	-3.45	326028.0	22858749.0	885
2012-04-07	73.0	73.5	72.0	72.5	-1.0	-1.36	168554.0	12244386.75	392
2012-04-04	74.25	75.0	73.0	73.5	-0.5	-0.68	361944.0	26779689.5	723
2012-04-03	73.75	74.75	73.0	74.0	0.75	1.02	420015.0	30970751.0	971
2012-04-02	72.0	73.25	71.0	73.25	1.0	1.38	427911.0	30888975.75	982
2012-04-01	72.0	73.0	71.0	72.25	-1.75	-2.36	491168.0	35539566.25	1066
2012-03-31	74.5	74.5	73.5	74.0	0.0	0.0	361564.0	26753463.5	744
2012-03-28	75.25	76.5	73.0	74.0	-1.0	-1.33	442133.0	33174832.5	958
2012-03-27	74.0	77.25	73.5	75.0	1.25	1.69	914244.0	69175694.75	1688
2012-03-26	74.5	74.5	73.5	73.75	-0.75	-1.01	214114.0	15793269.5	518
2012-03-25	74.5	75.0	73.75	74.5	-0.25	-0.33	258626.0	19200495.75	695
2012-03-24	75.0	75.0	74.25	74.75	0.5	0.67	234772.0	17521200.75	590
2012-03-21	74.5	76.0	74.0	74.25	-0.75	-1.0	360752.0	26924708.0	818
2012-03-20	75.0	76.5	74.0	75.0	-0.5	-0.66	585453.0	43944647.25	1321
2012-03-19	77.25	77.5	75.0	75.5	-1.5	-1.95	726028.0	55224675.25	1682
[truncated: 1,142 more rows]
