# Supplementary material for: Effective short-term forecasts of Saudi stock price trends using technical indicators and large-scale multivariate time series
Source: PeerJ Comput Sci. 2023 Jan 6;9:e1205. doi: 10.7717/peerj-cs.1205 (PMC10280263; doi:10.7717/peerj-cs.1205)
Supplement: Supplemental Information 3 [file peerj-cs-09-1205-s003.zip › TASI Dataset 2021/NAJRAN CEMENT_3002.csv]

date	open	high	low	close	change	change_percent	volume_traded	value_traded_SAR	number_trades
2020-03-19	8.69	8.95	8.61	8.94	0.13	1.48	2183328.0	19310220.33	1352
2020-03-18	8.79	8.94	8.68	8.81	0.01	0.11	1898856.0	16742908.25	1378
2020-03-17	8.5	8.86	8.5	8.8	0.15	1.73	1340318.0	11704290.62	1207
2020-03-16	9.0	9.07	8.55	8.65	-0.61	-6.59	1271134.0	11297375.03	1177
2020-03-15	9.75	9.78	9.2	9.26	-0.23	-2.42	1303999.0	12309651.73	1105
2020-03-12	9.2	9.66	9.2	9.49	-0.63	-6.23	1548042.0	14719364.12	1161
2020-03-11	10.24	10.48	9.6	10.12	0.0	0.0	2090394.0	21203407.76	1530
2020-03-10	9.88	10.12	9.6	10.12	0.92	10.0	1829388.0	17991784.66	1439
2020-03-09	9.13	9.58	9.13	9.2	-0.94	-9.27	2616947.0	24086886.17	1392
2020-03-08	10.5	10.7	10.14	10.14	-1.12	-9.95	2514860.0	25776698.96	1453
2020-03-05	11.54	11.6	11.24	11.26	-0.16	-1.4	1919554.0	21871046.1	1257
2020-03-04	11.26	11.58	11.12	11.42	-0.08	-0.7	1687536.0	19228496.2	1043
2020-03-03	11.06	11.5	11.06	11.5	0.58	5.31	2055137.0	23111010.72	1405
2020-03-02	11.02	11.3	10.88	10.92	0.12	1.11	1966200.0	21741938.86	1277
2020-03-01	11.0	11.1	10.7	10.8	-0.72	-6.25	2271166.0	24762182.86	1605
2020-02-27	11.76	11.84	11.32	11.52	-0.38	-3.19	1413557.0	16259482.38	1182
2020-02-26	11.88	11.94	11.7	11.9	-0.04	-0.34	1232188.0	14557018.98	878
2020-02-25	12.0	12.12	11.76	11.94	0.18	1.53	2534785.0	30275668.8	1898
2020-02-24	12.08	12.16	11.68	11.76	-0.44	-3.61	1800467.0	21407357.36	1513
2020-02-23	12.18	12.2	12.0	12.2	0.0	0.0	939827.0	11400753.36	796
2020-02-20	12.18	12.52	12.18	12.2	0.08	0.66	1992805.0	24534639.5	1539
2020-02-19	11.98	12.14	11.98	12.12	0.16	1.34	944790.0	11412905.96	838
2020-02-18	12.1	12.1	11.88	11.96	-0.14	-1.16	1080070.0	12918279.08	1058
2020-02-17	12.04	12.18	12.02	12.1	0.1	0.83	801443.0	9676075.94	699
2020-02-16	12.14	12.14	11.92	12.0	-0.1	-0.83	1683785.0	20237876.58	1198
2020-02-13	12.56	12.68	12.1	12.1	-0.44	-3.51	2086920.0	25865175.06	1442
2020-02-12	12.58	12.66	12.48	12.54	0.08	0.64	2496961.0	31369827.94	1658
2020-02-11	12.24	12.6	12.18	12.46	0.3	2.47	1936063.0	23912725.42	1328
2020-02-10	12.0	12.22	11.76	12.16	0.22	1.84	1954655.0	23564245.34	1267
2020-02-09	12.3	12.3	11.74	11.94	-0.38	-3.08	2667143.0	31867513.1	1792
2020-02-06	12.56	12.64	12.1	12.32	-0.24	-1.91	1957660.0	24157059.12	1516
2020-02-05	12.9	13.02	12.52	12.56	-0.34	-2.64	1860808.0	23774632.76	1484
2020-02-04	13.1	13.16	12.86	12.9	-0.16	-1.23	1760284.0	22873805.62	1331
2020-02-03	13.22	13.26	13.0	13.06	-0.16	-1.21	1914200.0	25125094.98	1216
2020-02-02	12.8	13.22	12.8	13.22	0.12	0.92	3086002.0	40362042.0	1891
2020-01-30	13.16	13.18	13.08	13.1	-0.04	-0.3	962161.0	12631397.08	809
2020-01-29	13.14	13.24	13.08	13.14	0.04	0.31	1656270.0	21800722.84	1105
2020-01-28	13.02	13.26	13.0	13.1	-0.06	-0.46	1843189.0	24169261.82	1317
2020-01-27	13.48	13.5	13.0	13.16	-0.3	-2.23	2836662.0	37461353.48	2206
2020-01-26	13.4	13.76	13.38	13.46	0.06	0.45	6276819.0	84970529.68	3164
2020-01-23	12.98	13.46	12.84	13.4	0.4	3.08	3332381.0	43995805.94	1891
2020-01-22	12.88	13.04	12.72	13.0	0.2	1.56	1559965.0	20163487.42	1243
2020-01-21	12.8	12.82	12.5	12.8	-0.06	-0.47	2270812.0	28745428.86	1538
2020-01-20	13.08	13.16	12.8	12.86	-0.22	-1.68	2106025.0	27261967.58	1380
2020-01-19	13.24	13.26	13.06	13.08	-0.14	-1.06	1919051.0	25192467.76	1223
2020-01-16	12.96	13.48	12.86	13.22	0.4	3.12	5159193.0	67928463.86	2779
2020-01-15	12.66	12.92	12.52	12.82	0.18	1.42	3022857.0	38338028.4	1580
2020-01-14	12.66	12.66	12.44	12.64	0.0	0.0	1337612.0	16819300.56	1024
2020-01-13	12.46	12.68	12.42	12.64	0.26	2.1	2632611.0	33073777.24	1399
2020-01-12	12.08	12.46	12.06	12.38	0.34	2.82	2721625.0	33528823.8	1580
2020-01-09	11.7	12.04	11.58	12.04	0.76	6.74	4098596.0	48762634.98	1776
2020-01-08	11.1	11.4	11.02	11.28	-0.2	-1.74	1681196.0	18905580.82	777
2020-01-07	11.38	11.6	11.38	11.48	0.14	1.23	1002644.0	11560727.56	600
2020-01-06	11.54	11.7	11.04	11.34	-0.28	-2.41	1944491.0	22040789.26	1206
2020-01-05	11.52	11.88	11.52	11.62	-0.48	-3.97	1878258.0	21984562.52	1103
2020-01-02	12.12	12.14	12.02	12.1	0.0	0.0	590790.0	7149274.14	432
2020-01-01	11.98	12.12	11.98	12.1	0.14	1.17	976685.0	11783087.16	652
2019-12-31	11.92	11.98	11.86	11.96	0.02	0.17	1101760.0	13121490.8	685
2019-12-30	12.08	12.1	11.9	11.94	-0.16	-1.32	851862.0	10222079.4	621
2019-12-29	11.92	12.18	11.9	12.1	0.2	1.68	1078637.0	13022298.96	765
2019-12-26	11.96	12.0	11.86	11.9	-0.06	-0.5	1279116.0	15234967.1	611
2019-12-25	12.04	12.06	11.86	11.96	-0.08	-0.66	1219234.0	14536905.94	749
2019-12-24	12.2	12.26	11.96	12.04	-0.06	-0.5	1770159.0	21346560.68	1038
2019-12-23	11.82	12.2	11.78	12.1	0.28	2.37	2480934.0	29907662.42	1202
2019-12-22	11.46	11.86	11.46	11.82	0.34	2.96	1655082.0	19401246.88	957
2019-12-19	11.42	11.56	11.4	11.48	0.08	0.7	1320926.0	15157559.82	821
2019-12-18	11.28	11.52	11.24	11.4	0.16	1.42	1005415.0	11480572.2	760
2019-12-17	11.22	11.34	11.18	11.24	0.02	0.18	881500.0	9939848.8	709
2019-12-16	11.18	11.24	11.1	11.22	0.04	0.36	1138553.0	12730753.18	736
2019-12-15	11.02	11.18	10.98	11.18	0.18	1.64	1179341.0	13075808.08	690
2019-12-12	11.18	11.3	11.0	11.0	-0.18	-1.61	2389866.0	26602303.76	1354
2019-12-11	10.6	11.18	10.6	11.18	0.52	4.88	2711440.0	29642249.76	1322
2019-12-10	10.76	10.76	10.54	10.66	-0.12	-1.11	1639632.0	17475927.44	934
2019-12-09	10.96	11.0	10.72	10.78	-0.1	-0.92	2400790.0	26213189.06	1363
2019-12-08	10.74	10.98	10.7	10.88	0.18	1.68	3093581.0	33611193.68	1204
2019-12-05	10.42	10.72	10.42	10.7	0.28	2.69	2513101.0	26668405.14	1178
2019-12-04	10.44	10.46	10.36	10.42	0.0	0.0	1134359.0	11797319.48	632
2019-12-03	10.4	10.54	10.34	10.42	0.04	0.39	1453670.0	15204393.58	785
2019-12-02	10.32	10.46	10.3	10.38	0.06	0.58	970740.0	10069167.06	484
2019-12-01	10.2	10.36	10.18	10.32	0.1	0.98	924249.0	9527145.04	560
2019-11-28	10.3	10.3	10.18	10.22	0.0	0.0	1411946.0	14447305.94	663
2019-11-27	10.4	10.4	10.22	10.22	-0.14	-1.35	787726.0	8120134.78	539
2019-11-26	10.22	10.4	10.18	10.36	0.14	1.37	2047065.0	21051212.96	783
2019-11-25	10.2	10.24	10.08	10.22	-0.02	-0.2	1119022.0	11376296.72	647
2019-11-24	10.38	10.38	10.2	10.24	-0.14	-1.35	1547194.0	15871987.52	711
2019-11-21	10.42	10.48	10.32	10.38	-0.04	-0.38	1485380.0	15409280.82	685
2019-11-20	10.4	10.48	10.36	10.42	0.04	0.39	2441683.0	25448488.9	1120
2019-11-19	10.26	10.4	10.24	10.38	0.16	1.57	4329173.0	44714507.74	2061
2019-11-18	9.96	10.24	9.94	10.22	0.25	2.51	3534064.0	35680401.86	1517
2019-11-17	10.0	10.04	9.89	9.97	-0.02	-0.2	1041720.0	10372156.77	671
2019-11-14	9.9	9.99	9.86	9.99	0.11	1.11	1944787.0	19300591.48	1146
2019-11-13	9.96	10.16	9.88	9.88	0.02	0.2	5271097.0	52963730.97	2248
2019-11-12	9.82	9.94	9.82	9.86	0.05	0.51	2097248.0	20743923.65	852
2019-11-11	9.82	9.87	9.79	9.81	0.0	0.0	1046561.0	10289959.98	624
2019-11-10	9.7	9.81	9.7	9.81	0.06	0.62	999989.0	9778853.0	586
2019-11-07	9.85	9.86	9.7	9.75	-0.09	-0.91	1372439.0	13430574.95	900
2019-11-06	10.0	10.0	9.82	9.84	-0.08	-0.81	2349999.0	23252924.49	1199
2019-11-05	9.7	9.95	9.69	9.92	0.25	2.59	2825362.0	27879570.32	1333
2019-11-04	9.66	9.72	9.57	9.67	-0.01	-0.1	1098060.0	10576815.09	700
2019-11-03	9.6	9.75	9.56	9.68	0.04	0.41	1258040.0	12170492.08	816
2019-10-31	9.68	9.68	9.61	9.64	-0.02	-0.21	519767.0	5013013.61	377
2019-10-30	9.63	9.69	9.59	9.66	0.03	0.31	830708.0	8006983.4	606
2019-10-29	9.85	9.85	9.59	9.63	-0.24	-2.43	2014419.0	19444636.32	1144
2019-10-28	9.99	10.02	9.86	9.87	-0.08	-0.8	1751032.0	17426395.7	958
2019-10-27	9.95	10.1	9.94	9.95	0.08	0.81	3519904.0	35199201.69	1575
2019-10-24	9.86	9.97	9.82	9.87	0.05	0.51	1669352.0	16512388.92	1036
2019-10-23	9.9	9.9	9.75	9.82	0.05	0.51	1306528.0	12826603.58	841
2019-10-22	9.77	9.85	9.74	9.77	-0.02	-0.2	721336.0	7058030.37	584
2019-10-21	9.74	9.94	9.65	9.79	0.05	0.51	1633804.0	16003902.93	1118
2019-10-20	9.61	9.8	9.59	9.74	0.29	3.07	1814174.0	17601849.64	925
2019-10-17	9.52	9.55	9.4	9.45	-0.05	-0.53	1199818.0	11376958.62	731
2019-10-16	9.35	9.55	9.31	9.5	0.2	2.15	1973306.0	18572017.81	1127
2019-10-15	9.58	9.6	9.25	9.3	-0.26	-2.72	1354237.0	12712364.23	920
2019-10-14	9.7	9.75	9.5	9.56	-0.14	-1.44	796375.0	7660245.54	597
2019-10-13	9.8	9.86	9.7	9.7	-0.13	-1.32	705204.0	6895811.17	480
2019-10-10	9.82	9.91	9.73	9.83	-0.01	-0.1	1157564.0	11367542.48	586
2019-10-09	9.89	9.93	9.76	9.84	0.04	0.41	1468423.0	14444154.01	770
2019-10-08	9.92	9.92	9.7	9.8	-0.14	-1.41	1631694.0	15929207.46	915
2019-10-07	10.1	10.1	9.93	9.94	-0.1	-1.0	1357998.0	13545236.08	755
2019-10-06	9.92	10.18	9.92	10.04	0.17	1.72	2119680.0	21373870.9	1049
2019-10-03	9.9	9.9	9.83	9.87	-0.05	-0.5	877833.0	8659549.04	651
2019-10-02	9.95	10.0	9.9	9.92	-0.05	-0.5	1136270.0	11280808.75	756
2019-10-01	10.04	10.18	9.95	9.97	-0.09	-0.89	2532981.0	25538867.63	1291
2019-09-30	9.85	10.06	9.85	10.06	0.22	2.24	4463288.0	44522423.37	1553
2019-09-29	9.8	9.95	9.8	9.84	0.04	0.41	1807286.0	17850495.08	1071
2019-09-26	9.8	9.86	9.74	9.8	0.0	0.0	1090351.0	10683304.06	672
2019-09-25	9.84	9.9	9.7	9.8	-0.04	-0.41	2608939.0	25611805.12	1294
2019-09-24	9.62	9.86	9.62	9.84	0.32	3.36	4455956.0	43527046.04	2033
2019-09-22	9.21	9.67	9.2	9.52	0.34	3.7	5626978.0	53380315.19	1945
2019-09-19	9.13	9.22	9.08	9.18	0.02	0.22	2305634.0	21109983.42	1001
2019-09-18	9.03	9.16	9.0	9.16	0.16	1.78	1142874.0	10378530.68	615
2019-09-17	9.05	9.11	8.98	9.0	-0.06	-0.66	1127893.0	10191493.77	594
2019-09-16	9.08	9.17	9.0	9.06	0.0	0.0	1428925.0	12966295.66	765
2019-09-15	8.89	9.08	8.86	9.06	-0.1	-1.09	2591894.0	23261443.41	874
2019-09-12	9.12	9.22	9.07	9.16	0.04	0.44	1299167.0	11907934.87	571
2019-09-11	9.26	9.27	8.99	9.12	-0.15	-1.62	2572574.0	23361678.64	1294
2019-09-10	9.38	9.44	9.27	9.27	-0.11	-1.17	2840107.0	26532140.86	1072
2019-09-09	9.4	9.5	9.24	9.38	-0.02	-0.21	2884864.0	27094753.12	1539
2019-09-08	8.95	9.45	8.95	9.4	0.5	5.62	5914610.0	54394240.97	2055
2019-09-05	9.08	9.08	8.9	8.9	-0.1	-1.11	1621234.0	14581694.69	703
2019-09-04	8.92	9.07	8.92	9.0	0.07	0.78	2502347.0	22535248.39	1103
2019-09-03	8.8	9.07	8.77	8.93	0.16	1.82	3306231.0	29588036.49	1314
2019-09-02	8.71	8.78	8.63	8.77	0.07	0.8	878447.0	7651666.33	467
2019-09-01	8.75	8.78	8.68	8.7	-0.07	-0.8	930530.0	8122855.34	500
2019-08-29	8.84	8.96	8.75	8.77	-0.04	-0.45	2993697.0	26582327.66	1258
2019-08-28	8.61	8.89	8.59	8.81	0.23	2.68	3369682.0	29615852.25	1323
2019-08-27	8.59	8.7	8.56	8.58	-0.01	-0.12	1747608.0	15052331.92	799
2019-08-26	8.54	8.6	8.52	8.59	0.05	0.59	463040.0	3963640.59	318
2019-08-25	8.6	8.6	8.49	8.54	-0.1	-1.16	537725.0	4597036.72	378
2019-08-22	8.7	8.7	8.55	8.64	-0.06	-0.69	791004.0	6813558.77	366
2019-08-21	8.7	8.71	8.63	8.7	0.0	0.0	626008.0	5429235.65	319
2019-08-20	8.63	8.72	8.62	8.7	0.08	0.93	754512.0	6547202.99	459
2019-08-19	8.65	8.65	8.61	8.62	-0.01	-0.12	573094.0	4947631.56	276
2019-08-18	8.6	8.66	8.55	8.63	0.08	0.94	751305.0	6463888.19	414
2019-08-08	8.5	8.55	8.48	8.55	0.05	0.59	591326.0	5029680.64	291
2019-08-07	8.48	8.51	8.44	8.5	0.01	0.12	367813.0	3122673.2	272
2019-08-06	8.49	8.51	8.3	8.49	-0.04	-0.47	882252.0	7432253.71	545
2019-08-05	8.57	8.58	8.5	8.53	-0.06	-0.7	641080.0	5470358.63	415
2019-08-04	8.61	8.63	8.53	8.59	-0.05	-0.58	983701.0	8450631.17	513
2019-08-01	8.72	8.72	8.61	8.64	-0.06	-0.69	533864.0	4610176.29	347
2019-07-31	8.69	8.75	8.65	8.7	0.08	0.93	780121.0	6788936.93	364
2019-07-30	8.6	8.73	8.55	8.62	0.04	0.47	1471082.0	12762010.21	780
2019-07-29	8.66	8.7	8.56	8.58	-0.23	-2.61	1379193.0	11916423.4	979
2019-07-28	8.77	8.85	8.76	8.81	0.04	0.46	780077.0	6878714.89	437
2019-07-25	8.71	8.8	8.66	8.77	0.11	1.27	1362973.0	11920085.92	805
2019-07-24	8.46	8.68	8.46	8.66	0.2	2.36	1556811.0	13341897.98	858
2019-07-23	8.59	8.59	8.43	8.46	-0.15	-1.74	913650.0	7764841.11	519
2019-07-22	8.59	8.64	8.57	8.61	0.04	0.47	814990.0	7011158.82	361
2019-07-21	8.68	8.68	8.54	8.57	-0.14	-1.61	1083965.0	9312413.55	714
2019-07-18	8.76	8.78	8.7	8.71	-0.05	-0.57	806652.0	7043472.2	468
2019-07-17	8.74	8.78	8.72	8.76	0.0	0.0	715391.0	6259490.0	393
2019-07-16	8.77	8.81	8.69	8.76	-0.01	-0.11	1345777.0	11781259.58	709
2019-07-15	8.85	8.85	8.71	8.77	-0.05	-0.57	855327.0	7501581.45	602
2019-07-14	8.9	8.99	8.82	8.82	-0.05	-0.56	1223515.0	10897530.81	673
2019-07-11	8.85	8.93	8.85	8.87	0.03	0.34	1954827.0	17381591.74	909
2019-07-10	8.72	8.87	8.69	8.84	0.19	2.2	2929509.0	25745026.15	1354
2019-07-09	8.69	8.76	8.63	8.65	-0.03	-0.35	2086021.0	18145117.97	923
2019-07-08	8.66	8.74	8.59	8.68	0.07	0.81	4366000.0	37911317.26	1516
2019-07-07	8.58	8.67	8.53	8.61	0.08	0.94	2317430.0	19950319.92	946
2019-07-04	8.52	8.62	8.51	8.53	0.01	0.12	1373517.0	11768298.85	757
2019-07-03	8.45	8.53	8.45	8.52	0.06	0.71	1169279.0	9924559.68	476
2019-07-02	8.43	8.53	8.4	8.46	0.0	0.0	838669.0	7085930.44	536
2019-07-01	8.4	8.5	8.35	8.46	0.1	1.2	1853323.0	15625364.47	881
2019-06-30	8.36	8.41	8.31	8.36	0.01	0.12	877072.0	7335031.18	491
2019-06-27	8.26	8.35	8.25	8.35	0.09	1.09	620147.0	5144793.72	340
2019-06-26	8.28	8.3	8.25	8.26	0.01	0.12	469450.0	3880998.83	277
2019-06-25	8.26	8.28	8.18	8.25	0.0	0.0	450869.0	3715331.31	309
2019-06-24	8.27	8.29	8.18	8.25	-0.02	-0.24	761006.0	6270110.58	405
2019-06-23	8.31	8.32	8.27	8.27	-0.03	-0.36	591116.0	4904052.62	333
2019-06-20	8.35	8.37	8.29	8.3	-0.06	-0.72	1376191.0	11439775.6	827
2019-06-19	8.39	8.49	8.32	8.36	0.0	0.0	2016303.0	16968803.55	970
2019-06-18	8.24	8.36	8.23	8.36	0.11	1.33	1160413.0	9632603.0	677
2019-06-17	8.14	8.26	8.11	8.25	0.15	1.85	647726.0	5319153.26	428
2019-06-16	8.15	8.19	8.09	8.1	-0.01	-0.12	709372.0	5764065.77	367
2019-06-13	8.22	8.22	8.11	8.11	-0.11	-1.34	813482.0	6644697.93	500
2019-06-12	8.23	8.3	8.18	8.22	-0.02	-0.24	573803.0	4730766.26	421
2019-06-11	8.24	8.28	8.19	8.24	0.04	0.49	576361.0	4754945.86	377
2019-06-10	8.16	8.27	8.14	8.2	0.07	0.86	1027159.0	8412321.55	597
2019-06-09	8.06	8.13	8.05	8.13	0.12	1.5	572790.0	4635199.57	407
2019-05-30	8.0	8.06	7.96	8.01	0.01	0.13	592589.0	4754105.16	412
2019-05-29	8.03	8.04	7.99	8.0	0.0	0.0	688248.0	5513112.35	372
2019-05-28	7.95	8.0	7.87	8.0	0.13	1.65	947529.0	7534211.06	605
2019-05-27	7.9	7.9	7.81	7.87	0.02	0.25	467682.0	3674392.65	369
2019-05-26	8.0	8.0	7.84	7.85	-0.07	-0.88	428019.0	3378612.26	420
2019-05-23	8.04	8.04	7.9	7.92	-0.12	-1.49	833760.0	6639919.28	536
2019-05-22	8.05	8.08	8.0	8.04	0.01	0.12	495436.0	3985004.83	368
2019-05-21	8.04	8.05	7.98	8.03	0.01	0.12	748610.0	5992449.27	367
2019-05-20	8.1	8.1	7.99	8.02	0.0	0.0	558693.0	4474701.88	383
2019-05-19	8.18	8.19	8.02	8.02	-0.19	-2.31	649011.0	5252135.26	508
2019-05-16	8.16	8.22	8.15	8.21	0.03	0.37	406228.0	3326347.26	387
2019-05-15	8.12	8.23	8.12	8.18	0.12	1.49	775740.0	6344934.94	473
2019-05-14	8.0	8.2	7.98	8.06	-0.05	-0.62	1487158.0	12036039.97	926
2019-05-13	8.32	8.32	8.11	8.11	-0.23	-2.76	1727549.0	14310572.03	650
2019-05-12	8.5	8.52	8.33	8.34	-0.16	-1.88	900563.0	7568886.33	670
2019-05-09	8.56	8.57	8.47	8.5	-0.04	-0.47	587273.0	4999127.76	411
2019-05-08	8.64	8.64	8.5	8.54	-0.1	-1.16	979215.0	8375668.09	605
2019-05-07	8.65	8.7	8.52	8.64	-0.01	-0.12	1063627.0	9141493.47	876
2019-05-06	8.83	8.86	8.47	8.65	-0.13	-1.48	3085579.0	26612508.93	1853
2019-05-05	9.0	9.09	8.75	8.78	-0.22	-2.44	3055394.0	27252661.84	1547
2019-05-02	9.05	9.24	8.94	9.0	0.05	0.56	5537684.0	50435154.56	2872
2019-05-01	8.59	9.0	8.59	8.95	0.4	4.68	8594152.0	76319423.11	3625
2019-04-30	8.45	8.59	8.45	8.55	0.16	1.91	3069145.0	26171453.59	1387
2019-04-29	8.39	8.41	8.35	8.39	0.0	0.0	661917.0	5548383.44	412
2019-04-28	8.39	8.44	8.35	8.39	0.01	0.12	709374.0	5955252.41	443
2019-04-25	8.4	8.41	8.35	8.38	-0.01	-0.12	1154311.0	9676734.73	535
2019-04-24	8.28	8.43	8.28	8.39	0.09	1.08	1117468.0	9363182.56	622
2019-04-23	8.31	8.32	8.28	8.3	0.0	0.0	324537.0	2690836.27	282
2019-04-22	8.31	8.32	8.28	8.3	-0.01	-0.12	448103.0	3720262.29	285
2019-04-21	8.35	8.35	8.3	8.31	-0.03	-0.36	456512.0	3796935.66	246
2019-04-18	8.36	8.36	8.3	8.34	-0.02	-0.24	228721.0	1905564.85	271
2019-04-17	8.38	8.39	8.32	8.36	-0.02	-0.24	418844.0	3498996.5	429
2019-04-16	8.36	8.39	8.34	8.38	0.01	0.12	454580.0	3799381.64	305
2019-04-15	8.35	8.39	8.33	8.37	0.01	0.12	279396.0	2334472.41	331
2019-04-14	8.34	8.36	8.34	8.36	0.02	0.24	189567.0	1582503.99	191
2019-04-11	8.34	8.37	8.33	8.34	-0.02	-0.24	283953.0	2370698.17	306
2019-04-10	8.36	8.4	8.35	8.36	0.01	0.12	334516.0	2795682.4	308
2019-04-09	8.4	8.4	8.35	8.35	-0.05	-0.6	303913.0	2539820.46	431
2019-04-08	8.21	8.4	8.21	8.4	-0.05	-0.59	962329.0	7972684.62	568
2019-04-07	8.41	8.46	8.37	8.45	0.04	0.48	555904.0	4684612.11	388
2019-04-04	8.49	8.49	8.32	8.41	-0.1	-1.18	713651.0	5998711.13	545
2019-04-03	8.5	8.51	8.47	8.51	0.01	0.12	577911.0	4908384.56	312
2019-04-02	8.49	8.5	8.49	8.5	0.01	0.12	504642.0	4287138.32	280
2019-04-01	8.49	8.54	8.48	8.49	0.0	0.0	386091.0	3281190.89	345
2019-03-31	8.59	8.59	8.49	8.49	-0.1	-1.16	440368.0	3745769.31	301
2019-03-28	8.54	8.59	8.5	8.59	0.07	0.82	644831.0	5507595.27	395
2019-03-27	8.53	8.53	8.51	8.52	-0.01	-0.12	291994.0	2488471.72	301
2019-03-26	8.54	8.6	8.51	8.53	-0.01	-0.12	604774.0	5167318.59	391
2019-03-25	8.52	8.55	8.49	8.54	0.0	0.0	854378.0	7273722.25	449
2019-03-24	8.54	8.66	8.5	8.54	0.04	0.47	1213750.0	10385918.36	782
2019-03-21	8.47	8.56	8.42	8.5	0.03	0.35	988104.0	8407172.19	690
2019-03-20	8.44	8.5	8.39	8.47	0.03	0.36	1036196.0	8758017.14	510
2019-03-19	8.43	8.46	8.42	8.44	0.01	0.12	549211.0	4633388.57	368
2019-03-18	8.42	8.44	8.38	8.43	0.03	0.36	474334.0	3985153.7	388
2019-03-17	8.4	8.47	8.39	8.4	0.0	0.0	956907.0	8055706.35	573
2019-03-14	8.33	8.4	8.33	8.4	0.05	0.6	579402.0	4856876.29	344
2019-03-13	8.36	8.36	8.3	8.35	0.0	0.0	297139.0	2475644.34	364
2019-03-12	8.35	8.4	8.34	8.35	-0.01	-0.12	334788.0	2799305.39	233
2019-03-11	8.37	8.37	8.35	8.36	-0.02	-0.24	234783.0	1961304.52	204
2019-03-10	8.35	8.4	8.35	8.38	0.0	0.0	561990.0	4702393.19	306
2019-03-07	8.4	8.4	8.34	8.38	-0.03	-0.36	270399.0	2263180.34	212
2019-03-06	8.42	8.42	8.35	8.41	-0.01	-0.12	305148.0	2561634.72	216
2019-03-05	8.38	8.42	8.35	8.42	0.03	0.36	570142.0	4786214.51	361
2019-03-04	8.39	8.42	8.34	8.39	-0.01	-0.12	366686.0	3070823.26	277
2019-03-03	8.35	8.42	8.3	8.4	0.05	0.6	421216.0	3532321.34	281
2019-02-28	8.32	8.35	8.28	8.35	-0.09	-1.07	696569.0	5790575.3	455
2019-02-27	8.38	8.44	8.37	8.44	0.04	0.48	219990.0	1848582.93	226
2019-02-26	8.37	8.4	8.29	8.4	0.02	0.24	593465.0	4951196.07	409
2019-02-25	8.34	8.44	8.32	8.38	0.03	0.36	475854.0	3987505.76	423
2019-02-24	8.43	8.45	8.35	8.35	-0.07	-0.83	229261.0	1930225.1	222
2019-02-21	8.39	8.52	8.32	8.42	0.04	0.48	305244.0	2562499.95	280
2019-02-20	8.43	8.43	8.36	8.38	-0.04	-0.48	311144.0	2609439.37	247
2019-02-19	8.42	8.42	8.36	8.42	-0.03	-0.36	268212.0	2253434.19	273
2019-02-18	8.5	8.5	8.45	8.45	0.0	0.0	184880.0	1566424.13	173
2019-02-17	8.49	8.52	8.4	8.45	-0.05	-0.59	271249.0	2298861.3	246
2019-02-14	8.5	8.52	8.5	8.5	-0.01	-0.12	305908.0	2601921.37	320
2019-02-13	8.56	8.56	8.5	8.51	-0.06	-0.7	662174.0	5642096.01	385
2019-02-12	8.55	8.6	8.53	8.57	0.01	0.12	303113.0	2593804.34	234
2019-02-11	8.62	8.64	8.56	8.56	-0.04	-0.47	413385.0	3553377.61	270
2019-02-10	8.52	8.64	8.52	8.6	0.07	0.82	906339.0	7796851.1	444
2019-02-07	8.59	8.62	8.52	8.53	-0.09	-1.04	1290195.0	11035035.61	478
2019-02-06	8.67	8.67	8.6	8.62	0.02	0.23	836852.0	7217061.62	394
2019-02-05	8.45	8.72	8.45	8.6	0.15	1.78	2557276.0	22054788.95	1323
2019-02-04	8.52	8.54	8.44	8.45	-0.07	-0.82	725647.0	6152061.37	464
2019-02-03	8.62	8.64	8.52	8.52	-0.09	-1.05	693677.0	5937085.31	346
2019-01-31	8.69	8.69	8.61	8.61	-0.06	-0.69	944789.0	8164767.07	454
2019-01-30	8.72	8.73	8.63	8.67	-0.02	-0.23	1013265.0	8794095.51	597
2019-01-29	8.67	8.75	8.6	8.69	0.04	0.46	2041304.0	17751192.62	777
2019-01-28	8.64	8.77	8.6	8.65	0.02	0.23	2419483.0	21037945.13	1110
2019-01-27	8.43	8.63	8.42	8.63	0.18	2.13	2193076.0	18708704.88	841
2019-01-24	8.51	8.54	8.44	8.45	-0.11	-1.29	1152908.0	9775031.58	569
2019-01-23	8.47	8.59	8.4	8.56	0.16	1.9	1495332.0	12688458.34	633
2019-01-22	8.47	8.52	8.4	8.4	-0.08	-0.94	997898.0	8439493.37	496
2019-01-21	8.55	8.63	8.46	8.48	0.02	0.24	2163957.0	18457600.78	1092
2019-01-20	8.47	8.5	8.41	8.46	0.05	0.59	1300984.0	11011039.92	546
2019-01-17	8.34	8.48	8.34	8.41	0.13	1.57	1601722.0	13485103.3	841
2019-01-16	8.2	8.62	8.19	8.28	0.08	0.98	5543851.0	46908610.06	2427
2019-01-15	8.17	8.22	8.17	8.2	0.04	0.49	629334.0	5160319.85	412
2019-01-14	8.25	8.3	8.15	8.16	-0.1	-1.21	837058.0	6872889.82	463
2019-01-13	8.3	8.31	8.26	8.26	-0.03	-0.36	578926.0	4794334.22	300
2019-01-10	8.29	8.37	8.27	8.29	0.0	0.0	818718.0	6806359.32	426
2019-01-09	8.3	8.31	8.27	8.29	-0.01	-0.12	536591.0	4446695.94	335
2019-01-08	8.28	8.33	8.25	8.3	0.02	0.24	645029.0	5348231.07	379
2019-01-07	8.27	8.32	8.27	8.28	-0.01	-0.12	455607.0	3776863.19	384
2019-01-06	8.33	8.33	8.27	8.29	-0.01	-0.12	363746.0	3015257.84	346
2019-01-03	8.31	8.36	8.29	8.3	0.0	0.0	631502.0	5249160.61	356
2019-01-02	8.36	8.37	8.29	8.3	-0.1	-1.19	619857.0	5153930.2	511
2019-01-01	8.4	8.44	8.37	8.4	-0.01	-0.12	265266.0	2230768.76	172
2018-12-31	8.43	8.48	8.4	8.41	-0.01	-0.12	292676.0	2466781.86	291
2018-12-30	8.44	8.49	8.42	8.42	0.0	0.0	362801.0	3067210.82	345
2018-12-27	8.51	8.51	8.4	8.42	0.0	0.0	474690.0	4007979.14	368
2018-12-26	8.38	8.53	8.38	8.42	0.0	0.0	384431.0	3245023.9	308
2018-12-25	8.41	8.45	8.3	8.42	-0.11	-1.29	775462.0	6522582.18	428
2018-12-24	8.5	8.58	8.46	8.53	0.03	0.35	744952.0	6345168.54	506
2018-12-23	8.3	8.51	8.18	8.5	0.1	1.19	1047436.0	8733156.02	737
2018-12-20	8.72	8.72	8.37	8.4	-0.35	-4.0	1706550.0	14564174.86	1133
2018-12-19	8.85	8.86	8.73	8.75	-0.11	-1.24	828114.0	7284795.0	595
2018-12-18	8.92	8.93	8.82	8.86	-0.08	-0.89	1064218.0	9428158.99	816
2018-12-17	9.05	9.06	8.92	8.94	-0.11	-1.22	1715030.0	15379245.48	1004
2018-12-16	9.25	9.33	9.0	9.05	0.14	1.57	4589974.0	42015301.0	2432
2018-12-13	8.85	8.96	8.85	8.91	0.06	0.68	2091243.0	18623830.53	1007
2018-12-12	8.83	8.87	8.8	8.85	0.0	0.0	1429544.0	12625968.69	682
2018-12-11	8.88	8.88	8.8	8.85	-0.03	-0.34	1155676.0	10217717.66	704
2018-12-10	8.86	8.95	8.83	8.88	0.01	0.11	2194885.0	19529987.92	1235
2018-12-09	8.9	9.0	8.83	8.87	-0.03	-0.34	1746017.0	15538245.02	1097
2018-12-06	8.8	9.09	8.74	8.9	0.1	1.14	6347570.0	56671719.79	2441
2018-12-05	8.78	8.92	8.76	8.8	-0.12	-1.35	2915887.0	25723980.21	1420
2018-12-04	8.54	8.92	8.53	8.92	0.43	5.06	4046913.0	35296315.26	1927
2018-12-03	8.55	8.59	8.48	8.49	-0.05	-0.59	1401438.0	11962340.55	698
2018-12-02	8.6	8.65	8.53	8.54	0.01	0.12	1705157.0	14645206.98	784
2018-11-29	8.39	8.53	8.37	8.53	0.11	1.31	1200457.0	10140228.0	679
2018-11-28	8.39	8.45	8.34	8.42	0.03	0.36	1252211.0	10517512.59	678
2018-11-27	8.39	8.41	8.34	8.39	0.05	0.6	937804.0	7856761.58	567
2018-11-26	8.41	8.45	8.32	8.34	-0.04	-0.48	980457.0	8207299.61	692
2018-11-25	8.45	8.45	8.37	8.38	-0.15	-1.76	1233570.0	10363233.96	809
2018-11-22	8.52	8.63	8.47	8.53	0.08	0.95	1484558.0	12666784.89	967
2018-11-21	8.3	8.49	8.3	8.45	0.05	0.6	1687991.0	14127491.72	983
2018-11-20	8.64	8.65	8.4	8.4	-0.3	-3.45	2232626.0	18988857.34	1575
2018-11-19	8.34	8.89	8.29	8.7	0.47	5.71	5078370.0	43454954.8	2516
2018-11-18	8.44	8.44	8.2	8.23	-0.2	-2.37	1269288.0	10516247.62	876
2018-11-15	8.35	8.51	8.28	8.43	0.02	0.24	2157186.0	18050420.03	1074
2018-11-14	8.5	8.5	8.35	8.41	-0.15	-1.75	2002801.0	16879937.45	1003
2018-11-13	8.84	8.84	8.5	8.56	-0.31	-3.49	3100846.0	26888030.9	1596
2018-11-12	8.61	8.91	8.61	8.87	0.14	1.6	2540218.0	22434338.27	1674
2018-11-11	8.48	8.92	8.32	8.73	0.28	3.31	5384620.0	46747610.92	2618
2018-11-08	8.58	8.65	8.4	8.45	-0.13	-1.52	2686814.0	22845023.32	1181
2018-11-07	8.5	8.61	8.35	8.58	0.13	1.54	4803711.0	40770727.36	1751
2018-11-06	8.2	8.55	8.2	8.45	0.22	2.67	3576119.0	30004438.4	1785
2018-11-05	8.22	8.3	8.13	8.23	0.01	0.12	2667270.0	21859672.38	1758
2018-11-04	7.9	8.23	7.88	8.22	0.37	4.71	3929857.0	31884633.11	2536
2018-11-01	7.98	8.0	7.84	7.85	-0.1	-1.26	2645485.0	20945389.42	1241
2018-10-31	7.58	8.1	7.58	7.95	0.47	6.28	4594434.0	36390339.42	2042
2018-10-30	7.38	7.53	7.38	7.48	0.1	1.36	1322180.0	9884443.84	786
2018-10-29	7.31	7.44	7.3	7.38	0.07	0.96	1832775.0	13502764.0	780
2018-10-28	7.29	7.36	7.24	7.31	0.0	0.0	1087033.0	7940994.65	566
2018-10-25	7.27	7.38	7.24	7.31	0.01	0.14	960588.0	7011646.53	464
2018-10-24	7.27	7.35	7.23	7.3	0.08	1.11	500916.0	3648962.65	312
2018-10-23	7.12	7.29	7.1	7.22	0.14	1.98	620239.0	4473907.32	443
2018-10-22	7.24	7.24	7.06	7.08	-0.18	-2.48	742066.0	5294168.37	603
2018-10-21	7.2	7.3	7.16	7.26	-0.06	-0.82	590671.0	4274181.53	456
2018-10-18	7.35	7.42	7.31	7.32	-0.03	-0.41	910801.0	6717617.1	382
2018-10-17	7.3	7.39	7.3	7.35	0.05	0.68	457053.0	3359934.22	359
2018-10-16	7.4	7.4	7.01	7.3	-0.2	-2.67	1387373.0	10016332.12	759
2018-10-15	7.36	7.56	7.36	7.5	0.15	2.04	831033.0	6201283.27	466
2018-10-14	7.77	7.77	7.29	7.35	-0.43	-5.53	1154476.0	8626056.12	855
2018-10-11	7.9	7.9	7.72	7.78	-0.14	-1.77	552731.0	4308321.08	504
2018-10-10	7.93	7.96	7.91	7.92	-0.04	-0.5	153961.0	1220982.94	194
2018-10-09	8.0	8.0	7.94	7.96	0.01	0.13	156978.0	1249951.58	237
2018-10-08	7.9	7.99	7.9	7.95	0.02	0.25	389074.0	3084699.08	269
2018-10-07	8.1	8.1	7.91	7.93	-0.16	-1.98	548196.0	4361012.68	487
2018-10-04	8.02	8.1	8.0	8.09	0.04	0.5	407730.0	3280018.17	305
2018-10-03	8.0	8.05	8.0	8.05	0.03	0.37	183184.0	1470685.12	193
2018-10-02	8.09	8.1	7.99	8.02	-0.07	-0.87	585527.0	4708180.05	422
2018-10-01	8.1	8.25	8.07	8.09	0.07	0.87	1602782.0	13039428.47	1087
2018-09-30	8.0	8.03	7.95	8.02	0.07	0.88	591326.0	4723132.75	364
2018-09-27	7.94	8.05	7.9	7.95	0.03	0.38	786443.0	6271336.98	593
2018-09-26	7.99	8.0	7.9	7.92	-0.08	-1.0	726946.0	5759527.71	483
2018-09-25	8.11	8.11	7.97	8.0	-0.1	-1.23	733409.0	5884584.29	584
2018-09-20	7.9	8.2	7.85	8.1	0.23	2.92	2044271.0	16476637.47	1280
2018-09-19	7.95	7.95	7.86	7.87	-0.07	-0.88	958169.0	7557032.37	476
2018-09-18	7.8	8.15	7.77	7.94	0.19	2.45	1763678.0	14087185.38	982
2018-09-17	7.66	7.75	7.65	7.75	0.08	1.04	616951.0	4743567.56	392
2018-09-16	7.71	7.75	7.65	7.67	-0.05	-0.65	741765.0	5707285.75	442
2018-09-13	7.73	7.75	7.68	7.72	-0.03	-0.39	535870.0	4136020.94	322
2018-09-12	7.73	7.78	7.7	7.75	0.03	0.39	960617.0	7425867.82	470
2018-09-11	7.72	7.77	7.68	7.72	-0.03	-0.39	378443.0	2920742.13	406
2018-09-10	7.8	7.86	7.7	7.75	-0.07	-0.9	636010.0	4939233.72	819
2018-09-09	7.76	7.82	7.71	7.82	0.06	0.77	774045.0	6020017.32	466
2018-09-06	7.64	7.85	7.6	7.76	0.15	1.97	1637354.0	12554759.46	1437
2018-09-05	7.97	7.99	7.6	7.61	-0.34	-4.28	1737710.0	13535050.25	1760
2018-09-04	8.0	8.06	7.95	7.95	-0.05	-0.63	1380973.0	11062926.32	939
2018-09-03	7.99	8.01	7.98	8.0	-0.01	-0.12	293154.0	2344392.88	440
2018-09-02	8.01	8.02	7.95	8.01	-0.03	-0.37	651041.0	5201258.81	454
2018-08-30	8.0	8.04	7.99	8.04	0.04	0.5	507688.0	4065726.23	310
2018-08-29	8.05	8.05	7.99	8.0	-0.06	-0.74	557583.0	4470209.84	398
2018-08-28	8.11	8.11	8.03	8.06	0.02	0.25	607495.0	4905554.46	462
2018-08-27	8.08	8.13	8.03	8.04	-0.03	-0.37	888927.0	7171389.04	494
2018-08-26	8.12	8.14	8.06	8.07	0.01	0.12	755880.0	6107507.29	469
2018-08-16	8.05	8.07	8.02	8.06	0.02	0.25	735201.0	5917715.25	463
2018-08-15	8.05	8.05	8.0	8.04	0.02	0.25	838313.0	6722977.86	457
2018-08-14	8.03	8.07	8.0	8.02	0.0	0.0	682373.0	5481690.33	474
2018-08-13	8.16	8.17	7.97	8.02	-0.14	-1.72	1216989.0	9798003.52	848
2018-08-12	8.3	8.31	8.16	8.16	-0.18	-2.16	484652.0	3987073.24	464
2018-08-09	8.37	8.39	8.3	8.34	-0.06	-0.71	915424.0	7629312.37	463
2018-08-08	8.42	8.45	8.37	8.4	-0.01	-0.12	445687.0	3747944.22	330
2018-08-07	8.41	8.41	8.38	8.41	0.0	0.0	370046.0	3107682.64	268
2018-08-06	8.46	8.46	8.39	8.41	-0.08	-0.94	569900.0	4791536.14	458
2018-08-05	8.52	8.54	8.44	8.49	-0.04	-0.47	751889.0	6378250.4	436
2018-08-02	8.61	8.61	8.53	8.53	-0.11	-1.27	656439.0	5625724.89	366
2018-08-01	8.54	8.65	8.5	8.64	0.1	1.17	1123894.0	9643744.99	533
2018-07-31	8.64	8.64	8.52	8.54	-0.06	-0.7	742628.0	6378691.31	440
2018-07-30	8.44	8.62	8.38	8.6	-0.02	-0.23	1327692.0	11319137.87	712
2018-07-29	8.8	8.82	8.44	8.62	-0.21	-2.38	1544852.0	13286197.41	1152
2018-07-26	8.97	8.97	8.76	8.83	-0.14	-1.56	1475811.0	13026473.69	863
2018-07-25	9.0	9.01	8.97	8.97	-0.03	-0.33	409605.0	3682650.92	348
2018-07-24	8.99	9.03	8.99	9.0	0.0	0.0	508085.0	4575987.05	300
2018-07-23	9.04	9.1	8.99	9.0	-0.02	-0.22	1101694.0	9959169.8	691
2018-07-22	9.05	9.05	8.98	9.02	-0.04	-0.44	1106850.0	9968013.99	655
2018-07-19	9.09	9.09	9.04	9.06	-0.03	-0.33	512055.0	4639605.72	377
2018-07-18	9.1	9.1	9.04	9.09	-0.01	-0.11	520779.0	4724254.92	402
2018-07-17	9.11	9.13	9.09	9.1	-0.03	-0.33	419820.0	3820483.49	358
2018-07-16	9.16	9.16	9.1	9.13	-0.05	-0.54	411693.0	3754781.21	315
2018-07-15	9.14	9.18	9.1	9.18	0.01	0.11	1029525.0	9395150.77	651
2018-07-12	9.2	9.22	9.16	9.17	-0.1	-1.08	299799.0	2750694.73	322
2018-07-11	9.12	9.27	9.12	9.27	0.15	1.64	546823.0	5022150.43	385
2018-07-10	9.11	9.14	9.06	9.12	0.0	0.0	823202.0	7490875.57	463
2018-07-09	9.12	9.16	9.1	9.12	0.0	0.0	258906.0	2364445.47	266
2018-07-08	9.06	9.14	9.05	9.12	0.06	0.66	547652.0	4973924.67	381
2018-07-05	9.27	9.27	9.06	9.06	-0.23	-2.48	707207.0	6494500.74	526
2018-07-04	9.23	9.3	9.2	9.29	0.06	0.65	739814.0	6844194.82	439
2018-07-03	9.2	9.3	9.03	9.23	0.03	0.33	1214300.0	11155823.23	749
2018-07-02	9.29	9.3	9.18	9.2	-0.08	-0.86	1058686.0	9772195.08	595
2018-07-01	9.45	9.46	9.26	9.28	-0.15	-1.59	1118064.0	10464636.42	640
2018-06-28	9.48	9.5	9.43	9.43	-0.02	-0.21	706049.0	6683211.2	398
2018-06-27	9.43	9.47	9.39	9.45	0.04	0.43	758690.0	7147957.61	526
2018-06-26	9.56	9.56	9.39	9.41	-0.15	-1.57	1680683.0	15880336.5	892
2018-06-25	9.66	9.66	9.55	9.56	-0.12	-1.24	1297197.0	12453578.34	731
2018-06-24	9.72	9.72	9.63	9.68	-0.04	-0.41	1270501.0	12274483.87	701
2018-06-21	9.76	9.76	9.65	9.72	-0.01	-0.1	1348406.0	13080257.57	703
2018-06-20	10.0	10.02	9.72	9.73	-0.15	-1.52	3512438.0	34607118.01	1560
2018-06-12	9.7	9.88	9.67	9.88	0.14	1.44	1683951.0	16472062.8	754
2018-06-11	9.74	9.79	9.7	9.74	0.0	0.0	761460.0	7403313.14	410
2018-06-10	9.77	9.94	9.7	9.74	0.01	0.1	3218239.0	31523832.64	1381
2018-06-07	9.65	9.73	9.53	9.73	0.13	1.35	1330720.0	12782773.69	643
2018-06-06	9.7	9.7	9.57	9.6	-0.08	-0.83	1332617.0	12828565.19	674
2018-06-05	9.64	9.79	9.6	9.68	0.03	0.31	1404817.0	13612772.52	833
2018-06-04	9.8	9.83	9.61	9.65	-0.16	-1.63	2890826.0	28071975.75	1141
2018-06-03	10.02	10.16	9.74	9.81	-0.07	-0.71	5185574.0	51550125.8	2137
2018-05-31	9.55	9.88	9.52	9.88	0.34	3.56	3318702.0	32101418.65	1222
2018-05-30	9.63	9.64	9.5	9.54	-0.1	-1.04	2344139.0	22423059.77	913
2018-05-29	9.5	9.69	9.5	9.64	0.15	1.58	4603248.0	44160155.02	2116
2018-05-28	9.58	9.58	9.34	9.49	0.0	0.0	2519287.0	23804754.63	1147
2018-05-27	9.5	9.8	9.41	9.49	0.28	3.04	5737496.0	54790385.44	2279
2018-05-24	9.3	9.31	9.11	9.19	-0.1	-1.08	2207156.0	20350091.75	959
2018-05-23	9.3	9.37	9.26	9.29	-0.01	-0.11	1574643.0	14674573.01	589
2018-05-22	9.37	9.37	9.27	9.3	-0.07	-0.75	1585161.0	14773115.01	607
2018-05-21	9.5	9.5	9.34	9.37	-0.09	-0.95	1993534.0	18761092.09	722
2018-05-20	9.4	9.48	9.35	9.46	0.1	1.07	2514259.0	23715372.62	878
2018-05-17	9.6	9.65	9.34	9.36	-0.21	-2.19	3828157.0	36204941.56	1574
2018-05-16	9.22	9.7	9.15	9.57	0.34	3.68	8924418.0	84123228.67	2511
2018-05-15	9.24	9.4	9.19	9.23	0.04	0.44	4253085.0	39467767.41	1397
2018-05-14	9.1	9.4	9.08	9.19	0.12	1.32	4831255.0	44726877.19	1664
2018-05-13	8.96	9.09	8.95	9.07	0.13	1.45	1327412.0	11979072.94	569
2018-05-10	8.87	8.95	8.78	8.94	0.13	1.48	875314.0	7755430.83	546
2018-05-09	8.85	8.9	8.8	8.81	-0.02	-0.23	1159855.0	10262655.3	524
2018-05-08	9.01	9.01	8.75	8.83	-0.18	-2.0	1581251.0	14004714.63	813
2018-05-07	9.05	9.07	9.0	9.01	-0.05	-0.55	961472.0	8675178.82	424
2018-05-06	9.06	9.12	9.04	9.06	0.02	0.22	1471914.0	13361337.88	527
2018-05-03	9.09	9.09	9.01	9.04	-0.02	-0.22	1138553.0	10290133.95	551
2018-05-02	9.17	9.2	9.05	9.06	-0.13	-1.41	1398747.0	12742045.01	708
2018-05-01	9.05	9.35	9.04	9.19	0.17	1.88	4938042.0	45440069.63	1994
2018-04-30	9.03	9.09	9.01	9.02	-0.08	-0.88	1610006.0	14560281.81	736
2018-04-29	9.12	9.17	9.07	9.1	-0.01	-0.11	1288377.0	11738926.41	551
2018-04-26	9.08	9.15	9.07	9.11	0.01	0.11	815776.0	7432228.21	468
2018-04-25	9.08	9.15	9.07	9.1	0.01	0.11	1029823.0	9379245.58	485
2018-04-24	9.17	9.17	9.05	9.09	0.01	0.11	2204675.0	20119537.71	915
2018-04-23	9.05	9.11	9.01	9.08	0.05	0.55	1856308.0	16826050.61	715
2018-04-22	9.05	9.12	9.02	9.03	-0.02	-0.22	1431879.0	12968452.35	632
2018-04-19	9.02	9.12	9.01	9.05	0.04	0.44	2250535.0	20392006.79	884
2018-04-18	9.02	9.05	8.99	9.01	0.0	0.0	1454948.0	13119466.1	642
2018-04-17	9.03	9.05	8.99	9.01	-0.01	-0.11	1564747.0	14107259.49	665
2018-04-16	9.0	9.1	8.98	9.02	0.05	0.56	2361503.0	21321254.58	953
2018-04-15	8.82	8.99	8.82	8.97	0.15	1.7	1619354.0	14489842.06	763
2018-04-12	8.75	8.85	8.71	8.82	0.05	0.57	1234404.0	10836009.41	868
2018-04-11	8.95	9.03	8.69	8.77	-0.16	-1.79	2733383.0	24349812.05	1191
2018-04-10	8.9	8.99	8.82	8.93	0.06	0.68	3062108.0	27240911.88	1359
2018-04-09	9.01	9.01	8.83	8.87	-0.13	-1.44	4578946.0	40725412.76	2252
2018-04-08	9.1	9.12	8.98	9.0	-0.08	-0.88	3281540.0	29584878.91	1867
2018-04-05	9.19	9.2	9.06	9.08	-0.1	-1.09	2262980.0	20615775.4	1183
2018-04-04	9.1	9.19	9.08	9.18	0.1	1.1	1470149.0	13435596.45	588
2018-04-03	9.04	9.17	9.03	9.08	0.04	0.44	989060.0	8991141.19	608
2018-04-02	9.1	9.1	8.99	9.04	-0.06	-0.66	1402514.0	12670870.47	739
2018-04-01	9.17	9.2	9.07	9.1	-0.11	-1.19	1550835.0	14149137.27	726
2018-03-29	9.3	9.3	9.19	9.21	-0.03	-0.32	362261.0	3340062.11	338
2018-03-28	9.23	9.29	9.14	9.24	0.01	0.11	1016832.0	9363579.95	532
2018-03-27	9.18	9.27	9.15	9.23	0.07	0.76	1405245.0	12935495.93	789
2018-03-26	9.24	9.24	9.13	9.16	-0.1	-1.08	1742642.0	15992736.08	947
2018-03-25	9.4	9.4	9.25	9.26	-0.14	-1.49	1701732.0	15852731.54	860
2018-03-22	9.4	9.46	9.37	9.4	0.02	0.21	1124771.0	10582371.37	622
2018-03-21	9.5	9.5	9.38	9.38	-0.09	-0.95	1055864.0	9964604.39	562
2018-03-20	9.3	9.5	9.3	9.47	0.03	0.32	1404007.0	13243610.85	597
2018-03-19	9.54	9.54	9.44	9.44	-0.09	-0.94	885479.0	8405995.06	453
2018-03-18	9.59	9.59	9.5	9.53	-0.03	-0.31	1212244.0	11559128.01	535
2018-03-15	9.65	9.65	9.52	9.56	-0.07	-0.73	1303558.0	12510067.64	613
2018-03-14	9.55	9.7	9.5	9.63	0.09	0.94	1733052.0	16637423.53	723
2018-03-13	9.57	9.63	9.52	9.54	-0.06	-0.63	1011362.0	9679387.27	558
2018-03-12	9.51	9.63	9.49	9.6	0.11	1.16	1568641.0	15009864.06	654
2018-03-11	9.51	9.63	9.49	9.49	0.01	0.11	1429690.0	13639062.05	680
2018-03-08	9.48	9.51	9.44	9.48	0.02	0.21	814529.0	7709753.46	535
2018-03-07	9.55	9.73	9.45	9.46	-0.04	-0.42	1573886.0	15071838.75	1066
2018-03-06	9.31	9.9	9.3	9.5	0.3	3.26	5407939.0	51982636.75	2653
2018-03-05	9.29	9.29	9.17	9.2	-0.07	-0.76	625783.0	5765552.88	381
2018-03-04	9.33	9.33	9.2	9.27	-0.04	-0.43	381013.0	3531255.92	290
2018-03-01	9.3	9.34	9.3	9.31	-0.05	-0.53	217794.0	2029203.76	191
2018-02-28	9.41	9.41	9.35	9.36	-0.06	-0.64	280386.0	2628947.49	258
2018-02-27	9.39	9.44	9.3	9.42	0.08	0.86	1102004.0	10343570.51	440
2018-02-26	9.37	9.5	9.31	9.34	-0.05	-0.53	1433910.0	13458063.97	857
2018-02-25	9.19	9.42	9.19	9.39	0.21	2.29	1400877.0	13049849.92	717
2018-02-22	9.36	9.37	9.17	9.18	-0.2	-2.13	1188310.0	10968541.08	820
2018-02-21	9.7	9.7	9.38	9.38	-0.38	-3.89	1346423.0	12750338.67	961
2018-02-20	9.8	9.82	9.75	9.76	-0.05	-0.51	391211.0	3830314.2	284
2018-02-19	9.9	9.9	9.8	9.81	-0.09	-0.91	405399.0	3998086.52	299
2018-02-18	9.93	9.95	9.9	9.9	-0.03	-0.3	326737.0	3242271.92	221
2018-02-15	9.98	10.04	9.92	9.93	-0.02	-0.2	823271.0	8210883.58	419
2018-02-14	9.9	10.16	9.9	9.95	0.03	0.3	1396624.0	14000443.34	615
2018-02-13	9.92	9.96	9.89	9.92	0.01	0.1	427365.0	4242964.28	218
2018-02-12	9.9	9.95	9.9	9.91	0.02	0.2	267090.0	2648743.02	179
2018-02-11	9.92	9.93	9.85	9.89	-0.03	-0.3	493556.0	4880307.85	303
2018-02-08	9.9	9.97	9.84	9.92	0.02	0.2	652413.0	6472493.96	399
2018-02-07	9.98	10.06	9.9	9.9	-0.02	-0.2	883234.0	8820974.04	400
2018-02-06	9.97	10.0	9.83	9.92	-0.26	-2.55	1004612.0	9987431.85	733
2018-02-05	10.38	10.38	10.1	10.18	-0.16	-1.55	798456.0	8132992.2	584
2018-02-04	10.32	10.48	10.3	10.34	0.02	0.19	2167583.0	22469859.98	896
2018-02-01	10.12	10.44	9.97	10.32	0.18	1.78	2225936.0	22688169.9	1040
2018-01-31	9.92	10.3	9.92	10.14	0.24	2.42	2823463.0	28718417.63	1347
2018-01-30	9.84	9.91	9.79	9.9	0.0	0.0	461996.0	4556804.32	300
2018-01-29	9.88	9.96	9.88	9.9	0.02	0.2	312508.0	3100486.15	255
2018-01-28	10.0	10.0	9.87	9.88	-0.07	-0.7	437290.0	4350681.1	310
2018-01-25	9.89	10.08	9.89	9.95	0.12	1.22	1021611.0	10219052.12	578
2018-01-24	9.9	9.94	9.74	9.83	-0.11	-1.11	339734.0	3345304.46	335
2018-01-23	9.89	9.98	9.82	9.94	0.12	1.22	614186.0	6095474.34	458
2018-01-22	9.8	9.92	9.78	9.82	0.04	0.41	644572.0	6362768.01	347
2018-01-21	9.94	9.94	9.75	9.78	-0.15	-1.51	615298.0	6048725.36	438
2018-01-18	9.99	9.99	9.91	9.93	-0.04	-0.4	419432.0	4167853.04	268
2018-01-17	9.99	10.02	9.95	9.97	-0.02	-0.2	325782.0	3250957.92	224
2018-01-16	9.99	10.06	9.97	9.99	0.03	0.3	478569.0	4782320.52	243
2018-01-15	10.04	10.04	9.94	9.96	-0.07	-0.7	461213.0	4599075.3	322
2018-01-14	9.98	10.08	9.98	10.03	0.09	0.91	625823.0	6269648.84	399
2018-01-11	9.94	9.98	9.87	9.94	0.0	0.0	541268.0	5368239.97	340
2018-01-10	10.12	10.12	9.92	9.94	-0.21	-2.07	1210140.0	12049701.04	738
2018-01-09	10.3	10.34	10.04	10.15	-0.17	-1.65	690249.0	7052312.2	557
2018-01-08	10.4	10.44	10.3	10.32	-0.06	-0.58	722704.0	7485874.88	328
2018-01-07	10.5	10.5	10.3	10.38	-0.07	-0.67	923192.0	9592513.92	531
2018-01-04	10.44	10.5	10.4	10.45	0.03	0.29	700055.0	7317927.3	420
2018-01-03	10.56	10.56	10.38	10.42	-0.08	-0.76	712162.0	7444865.56	364
2018-01-02	10.6	10.7	10.46	10.5	-0.07	-0.66	1503444.0	15894255.94	665
2018-01-01	10.4	10.66	10.28	10.57	0.14	1.34	1789730.0	18802265.98	757
2017-12-31	10.42	10.52	10.4	10.43	0.03	0.29	1629203.0	17052189.14	714
2017-12-28	10.3	10.68	10.24	10.4	0.15	1.46	2698542.0	28154550.36	1128
2017-12-27	10.3	10.34	10.22	10.25	-0.03	-0.29	1416584.0	14545086.36	794
2017-12-26	10.34	10.38	10.2	10.28	-0.02	-0.19	1945858.0	20021260.58	806
2017-12-25	10.5	10.5	10.28	10.3	-0.25	-2.37	1414530.0	14631092.0	748
2017-12-24	10.78	10.86	10.52	10.55	-0.23	-2.13	1745683.0	18646236.3	911
2017-12-21	10.7	10.96	10.54	10.78	0.1	0.94	4186462.0	45215596.26	2052
2017-12-20	10.5	10.78	10.18	10.68	0.3	2.89	2257567.0	23546179.2	1161
2017-12-19	10.8	10.8	10.12	10.38	-0.23	-2.17	3153515.0	33007353.4	1677
2017-12-18	10.18	10.82	10.14	10.61	0.57	5.68	6014684.0	63573198.6	3158
2017-12-17	9.72	10.14	9.66	10.04	0.35	3.61	3063568.0	30221820.75	1275
2017-12-14	9.53	9.76	9.53	9.69	0.12	1.25	2131201.0	20559190.13	801
2017-12-13	9.5	9.6	9.4	9.57	0.01	0.1	1045109.0	9942240.12	602
2017-12-12	9.62	9.74	9.55	9.56	-0.06	-0.62	2323006.0	22410872.03	900
2017-12-11	9.69	9.85	9.48	9.62	0.01	0.1	4317941.0	41701688.75	1709
2017-12-10	9.16	9.82	9.0	9.61	0.46	5.03	4807522.0	45604090.69	2038
2017-12-07	8.86	9.2	8.71	9.15	0.29	3.27	3853632.0	34899054.39	1769
2017-12-06	9.2	9.2	8.81	8.86	-0.43	-4.63	3591151.0	32184535.04	1768
2017-12-05	9.22	9.55	9.1	9.29	-0.33	-3.43	5651609.0	52759403.73	2634
2017-12-04	9.48	9.62	9.25	9.62	0.87	9.94	8971332.0	85612657.85	2766
2017-12-03	8.75	8.75	8.75	8.75	0.79	9.92	755706.0	6612427.5	209
2017-11-30	7.9	7.98	7.9	7.96	0.03	0.38	305115.0	2426251.3	198
2017-11-29	7.97	7.98	7.89	7.93	0.02	0.25	365056.0	2899806.96	229
2017-11-28	7.88	7.92	7.86	7.91	0.05	0.64	571500.0	4503375.15	231
2017-11-27	7.84	7.9	7.82	7.86	0.07	0.9	715819.0	5636181.45	343
2017-11-26	7.81	7.83	7.79	7.79	0.01	0.13	480650.0	3754325.66	258
2017-11-23	7.8	7.82	7.78	7.78	0.0	0.0	731828.0	5707024.59	216
2017-11-22	7.73	7.8	7.73	7.78	0.07	0.91	173897.0	1349786.73	282
2017-11-21	7.73	7.73	7.6	7.71	-0.01	-0.13	297735.0	2284422.27	210
2017-11-20	7.76	7.78	7.72	7.72	-0.09	-1.15	223377.0	1731694.53	219
2017-11-19	7.76	7.84	7.76	7.81	0.03	0.39	190039.0	1483483.87	191
2017-11-16	7.9	7.93	7.75	7.78	-0.12	-1.52	321857.0	2520337.51	261
2017-11-15	8.04	8.09	7.86	7.9	-0.08	-1.0	899967.0	7187655.39	433
2017-11-14	7.81	8.05	7.77	7.98	0.2	2.57	931587.0	7385743.88	568
2017-11-13	7.79	7.82	7.69	7.78	0.0	0.0	688225.0	5332779.65	439
2017-11-12	7.73	7.86	7.72	7.78	0.03	0.39	941793.0	7341588.7	572
2017-11-09	7.2	7.8	7.2	7.75	-0.11	-1.4	3090402.0	23085635.34	1358
2017-11-08	8.3	8.3	7.72	7.86	-0.41	-4.96	2201122.0	17575278.28	906
2017-11-07	8.52	8.53	8.23	8.27	-0.32	-3.73	549675.0	4631843.67	371
2017-11-06	8.68	8.68	8.49	8.59	-0.11	-1.26	1136053.0	9729212.46	480
2017-11-05	8.52	8.75	8.45	8.7	0.0	0.0	996817.0	8615857.7	562
2017-11-02	8.52	8.72	8.52	8.7	0.18	2.11	1998025.0	17210920.42	774
2017-11-01	8.55	8.55	8.52	8.52	-0.03	-0.35	123328.0	1052545.75	135
2017-10-31	8.5	8.56	8.44	8.55	-0.1	-1.16	346051.0	2944336.32	317
2017-10-30	8.81	8.81	8.55	8.65	-0.17	-1.93	319376.0	2781881.07	285
2017-10-29	9.05	9.05	8.78	8.82	-0.19	-2.11	370767.0	3288549.37	352
2017-10-26	9.0	9.36	8.98	9.01	0.0	0.0	1637464.0	15022381.38	893
2017-10-25	8.68	9.15	8.68	9.01	0.31	3.56	1103608.0	9918604.55	559
2017-10-24	8.53	8.9	8.52	8.7	0.08	0.93	508645.0	4416917.89	297
2017-10-23	8.66	8.66	8.5	8.62	-0.05	-0.58	76494.0	657375.63	148
2017-10-22	8.7	8.7	8.66	8.67	-0.05	-0.57	167454.0	1455014.22	126
2017-10-19	8.78	8.78	8.7	8.72	-0.04	-0.46	89383.0	779700.31	152
2017-10-18	8.8	8.8	8.72	8.76	-0.03	-0.34	46694.0	409703.21	89
2017-10-17	8.79	8.81	8.79	8.79	0.0	0.0	84841.0	746275.89	122
2017-10-16	8.7	8.97	8.67	8.79	0.05	0.57	175051.0	1527946.19	171
2017-10-15	8.93	8.93	8.0	8.74	-0.14	-1.58	174336.0	1499375.29	207
2017-10-12	8.95	8.95	8.81	8.88	-0.06	-0.67	144036.0	1276387.28	140
2017-10-11	9.0	9.02	8.95	8.94	-0.08	-0.89	252860.0	2272833.19	148
2017-10-10	9.02	9.05	9.0	9.02	-0.05	-0.55	236452.0	2133424.24	108
2017-10-09	9.1	9.1	9.04	9.07	-0.03	-0.33	407740.0	3700722.52	140
2017-10-08	9.14	9.14	9.09	9.1	-0.03	-0.33	154666.0	1411009.27	109
2017-10-05	9.14	9.15	9.12	9.13	-0.02	-0.22	106125.0	969082.21	57
2017-10-04	9.12	9.18	9.12	9.15	0.03	0.33	109326.0	1001484.37	75
2017-10-03	9.17	9.17	9.1	9.12	-0.05	-0.55	178581.0	1630423.08	97
2017-10-02	9.15	9.17	9.15	9.17	0.03	0.33	88916.0	814701.75	90
2017-10-01	9.11	9.18	9.11	9.14	-0.05	-0.54	80059.0	732554.29	90
2017-09-28	9.2	9.21	9.11	9.19	-0.01	-0.11	113110.0	1036303.14	184
2017-09-27	9.2	9.24	9.15	9.2	0.1	1.1	216062.0	1985149.72	226
2017-09-26	9.1	9.11	9.06	9.1	0.03	0.33	248120.0	2256324.27	197
2017-09-25	9.11	9.12	9.01	9.07	-0.04	-0.44	305687.0	2773152.42	214
2017-09-21	9.12	9.14	9.08	9.11	0.03	0.33	258432.0	2354173.36	244
2017-09-20	9.2	9.2	9.01	9.08	-0.12	-1.3	251078.0	2288971.39	263
2017-09-19	9.24	9.24	9.2	9.2	-0.04	-0.43	240786.0	2220017.6	195
2017-09-18	9.26	9.27	9.24	9.24	-0.02	-0.22	139298.0	1288387.74	177
2017-09-17	9.29	9.31	9.24	9.26	-0.06	-0.64	407697.0	3776896.8	278
2017-09-14	9.33	9.35	9.31	9.32	-0.01	-0.11	225636.0	2105341.8	130
2017-09-13	9.33	9.35	9.33	9.33	-0.01	-0.11	194847.0	1819368.78	108
2017-09-12	9.36	9.36	9.33	9.34	0.01	0.11	95947.0	896075.4	90
2017-09-11	9.35	9.37	9.33	9.33	-0.01	-0.11	242995.0	2271114.49	124
2017-09-10	9.36	9.36	9.33	9.34	-0.01	-0.11	227842.0	2129424.97	148
2017-09-07	9.37	9.37	9.33	9.35	-0.03	-0.32	381197.0	3563998.14	165
2017-09-06	9.4	9.41	9.35	9.38	0.03	0.32	125736.0	1180139.74	85
2017-08-29	9.35	9.36	9.34	9.35	0.01	0.11	73663.0	688716.35	89
2017-08-28	9.35	9.38	9.34	9.34	-0.01	-0.11	425868.0	3981836.62	156
2017-08-27	9.36	9.38	9.33	9.35	-0.01	-0.11	250573.0	2344137.01	129
2017-08-24	9.43	9.43	9.36	9.36	-0.09	-0.95	291985.0	2741382.75	236
2017-08-23	9.52	9.53	9.44	9.45	-0.1	-1.05	397204.0	3767647.02	203
2017-08-22	9.5	9.56	9.5	9.55	0.04	0.42	110908.0	1057956.58	96
2017-08-21	9.51	9.52	9.5	9.51	-0.01	-0.11	178619.0	1698518.49	109
2017-08-20	9.5	9.53	9.5	9.52	0.02	0.21	128543.0	1222840.45	123
2017-08-17	9.54	9.54	9.47	9.5	-0.01	-0.11	134206.0	1274974.03	92
2017-08-16	9.5	9.52	9.43	9.51	0.02	0.21	245048.0	2320594.88	133
2017-08-15	9.44	9.52	9.44	9.49	0.05	0.53	324085.0	3072436.96	185
2017-08-14	9.46	9.46	9.44	9.44	-0.05	-0.53	124861.0	1179523.44	137
2017-08-13	9.5	9.64	9.48	9.49	-0.09	-0.94	199820.0	1909409.28	204
2017-08-10	9.35	9.7	9.35	9.58	0.21	2.24	339941.0	3228467.8	225
2017-08-09	9.38	9.45	9.36	9.37	0.06	0.64	202002.0	1902310.66	187
2017-08-08	9.0	9.32	9.0	9.31	-0.04	-0.43	319558.0	2925183.61	291
2017-08-07	9.37	9.39	9.35	9.35	-0.02	-0.21	211287.0	1980362.46	150
2017-08-06	9.43	9.43	9.37	9.37	-0.06	-0.64	152592.0	1435721.91	146
2017-08-03	9.5	9.5	9.44	9.43	-0.05	-0.53	95741.0	904939.93	103
2017-08-02	9.49	9.5	9.45	9.48	0.01	0.11	103793.0	984856.58	97
2017-08-01	9.48	9.5	9.47	9.47	0.01	0.11	67656.0	642074.6	93
2017-07-31	9.46	9.5	9.46	9.46	-0.03	-0.32	75875.0	719015.88	98
2017-07-30	9.5	9.51	9.49	9.49	-0.05	-0.52	79780.0	757955.85	95
2017-07-27	9.48	9.55	9.48	9.54	0.05	0.53	164615.0	1565853.2	124
2017-07-26	9.53	9.53	9.49	9.49	-0.01	-0.11	156407.0	1486462.41	103
2017-07-25	9.61	9.61	9.5	9.5	-0.12	-1.25	159407.0	1522040.35	161
2017-07-24	9.7	9.72	9.61	9.62	-0.08	-0.82	172549.0	1666680.55	184
2017-07-23	9.7	9.72	9.7	9.7	-0.01	-0.1	149733.0	1453227.31	111
2017-07-20	9.72	9.73	9.69	9.71	0.01	0.1	119456.0	1160433.25	81
2017-07-19	9.79	9.79	9.69	9.7	-0.06	-0.61	161176.0	1567692.12	112
2017-07-18	9.83	9.9	9.76	9.76	-0.06	-0.61	480677.0	4727394.56	216
2017-07-17	9.82	9.84	9.81	9.82	-0.02	-0.2	196608.0	1930234.46	122
2017-07-16	9.8	9.86	9.8	9.84	0.02	0.2	137896.0	1355477.44	118
2017-07-13	9.88	9.88	9.81	9.82	-0.01	-0.1	163954.0	1614234.55	146
2017-07-12	9.81	9.86	9.8	9.83	0.02	0.2	231165.0	2273093.16	156
2017-07-11	9.9	9.9	9.81	9.81	-0.05	-0.51	237848.0	2338639.79	189
2017-07-10	10.0	10.08	9.84	9.86	-0.13	-1.3	832541.0	8280435.08	371
2017-07-09	10.12	10.16	9.97	9.99	-0.22	-2.15	621552.0	6238963.24	368
2017-07-06	10.26	10.8	10.2	10.21	0.27	2.72	3114062.0	32598642.16	1377
2017-07-05	9.93	10.0	9.93	9.94	-0.02	-0.2	134694.0	1341323.32	115
2017-07-04	10.0	10.06	9.95	9.96	-0.02	-0.2	128931.0	1289502.64	130
2017-07-03	9.94	10.0	9.92	9.98	0.06	0.6	240075.0	2389752.57	132
2017-07-02	10.02	10.02	9.9	9.92	-0.08	-0.8	485438.0	4832982.72	290
2017-06-22	9.95	10.22	9.78	10.0	0.0	0.0	774939.0	7822268.38	347
2017-06-21	9.66	10.08	9.65	10.0	0.47	4.93	2167929.0	21494815.87	594
2017-06-20	9.83	9.83	9.51	9.53	0.06	0.63	416248.0	4012390.27	291
2017-06-19	9.43	9.57	9.4	9.47	0.08	0.85	314795.0	2989289.75	262
2017-06-18	9.37	9.45	9.36	9.39	0.06	0.64	275287.0	2588602.02	287
2017-06-15	9.33	9.35	9.29	9.33	-0.04	-0.43	304878.0	2838782.71	274
2017-06-14	9.42	9.48	9.37	9.37	-0.13	-1.37	535093.0	5044098.41	407
2017-06-13	9.5	9.55	9.45	9.5	0.02	0.21	275859.0	2626285.76	158
2017-06-12	9.52	9.55	9.45	9.48	0.0	0.0	344713.0	3270127.45	310
2017-06-11	9.62	9.7	9.48	9.48	-0.18	-1.86	449404.0	4299421.32	333
2017-06-08	9.76	9.76	9.65	9.66	-0.13	-1.33	342345.0	3324867.94	290
2017-06-07	9.77	9.81	9.76	9.79	-0.01	-0.1	175658.0	1718748.55	181
2017-06-06	9.87	9.88	9.8	9.8	-0.05	-0.51	364573.0	3583215.48	262
2017-06-05	9.9	9.9	9.86	9.85	-0.08	-0.81	398627.0	3936926.54	234
2017-06-04	9.9	9.94	9.86	9.93	-0.01	-0.1	255792.0	2535478.14	184
2017-06-01	10.0	10.0	9.9	9.94	-0.05	-0.5	142505.0	1418318.55	121
2017-05-31	9.9	10.0	9.9	9.99	0.04	0.4	339296.0	3373782.65	152
2017-05-30	9.9	10.0	9.85	9.95	0.04	0.4	580724.0	5763681.2	210
2017-05-29	9.85	9.95	9.85	9.91	0.04	0.41	399344.0	3959959.9	198
2017-05-28	10.1	10.1	9.85	9.87	-0.3	-2.95	710035.0	7068688.3	327
2017-05-25	10.15	10.2	10.1	10.17	0.03	0.3	298849.0	3038355.35	148
2017-05-24	10.25	10.25	10.1	10.14	-0.1	-0.98	460641.0	4666753.2	169
2017-05-23	10.35	10.35	10.15	10.24	-0.21	-2.01	735368.0	7505174.15	250
2017-05-22	10.55	10.55	10.45	10.45	-0.08	-0.76	130962.0	1371843.6	114
2017-05-21	10.45	10.6	10.45	10.53	0.09	0.86	493801.0	5189605.1	200
2017-05-18	10.4	10.5	10.35	10.44	-0.07	-0.67	230571.0	2408411.55	133
2017-05-17	10.55	10.6	10.5	10.51	-0.03	-0.28	155264.0	1636306.7	129
2017-05-16	10.55	10.55	10.45	10.54	0.01	0.09	369564.0	3890258.3	198
2017-05-15	10.25	10.6	10.25	10.53	0.28	2.73	705337.0	7380531.5	345
2017-05-14	10.3	10.3	10.2	10.25	-0.08	-0.77	179770.0	1837644.35	106
2017-05-11	10.2	10.5	10.2	10.33	0.16	1.57	1015475.0	10521013.1	419
2017-05-10	10.1	10.2	10.1	10.17	0.02	0.2	156989.0	1591087.8	112
2017-05-09	10.1	10.15	10.0	10.15	-0.04	-0.39	454268.0	4589005.35	217
2017-05-08	10.15	10.2	10.1	10.19	0.02	0.2	167005.0	1690728.35	150
2017-05-07	10.2	10.25	10.1	10.17	-0.08	-0.78	214860.0	2181265.9	155
2017-05-04	10.3	10.3	10.2	10.25	-0.07	-0.68	368604.0	3788271.2	172
2017-05-03	10.5	10.5	10.3	10.32	-0.11	-1.05	377571.0	3913972.1	165
2017-05-02	10.45	10.45	10.35	10.43	0.08	0.77	430545.0	4477713.8	198
2017-05-01	10.25	10.45	10.25	10.35	0.05	0.49	319120.0	3300180.85	174
2017-04-30	10.3	10.35	10.25	10.3	0.03	0.29	207184.0	2131447.85	164
2017-04-27	10.25	10.3	10.2	10.27	0.02	0.2	217413.0	2236217.65	153
2017-04-26	10.4	10.4	10.2	10.25	-0.07	-0.68	441778.0	4531755.95	179
2017-04-25	10.4	10.4	10.3	10.32	-0.1	-0.96	242437.0	2509860.15	122
2017-04-24	10.45	10.45	10.35	10.42	0.02	0.19	689784.0	7166356.7	173
2017-04-23	10.4	10.45	10.35	10.4	0.1	0.97	402035.0	4185813.0	193
2017-04-20	10.4	10.4	10.25	10.3	-0.06	-0.58	327796.0	3381998.15	287
2017-04-19	10.5	10.5	10.35	10.36	-0.19	-1.8	391495.0	4079368.9	270
2017-04-18	10.6	10.6	10.55	10.55	-0.02	-0.19	165534.0	1747974.1	123
2017-04-17	10.6	10.65	10.55	10.57	-0.02	-0.19	281476.0	2988454.7	165
2017-04-16	10.7	10.7	10.55	10.59	-0.11	-1.03	410922.0	4361561.55	243
2017-04-13	10.9	10.9	10.7	10.7	-0.19	-1.74	651490.0	7011362.8	331
2017-04-12	10.85	11.0	10.85	10.89	0.02	0.18	404136.0	4408036.05	179
2017-04-11	10.95	11.0	10.85	10.87	-0.12	-1.09	163521.0	1787043.1	127
2017-04-10	11.0	11.05	11.0	10.99	-0.1	-0.9	202492.0	2228679.35	135
2017-04-09	11.0	11.1	11.0	11.09	0.05	0.45	579662.0	6414411.0	282
2017-04-06	10.9	11.1	10.85	11.04	0.22	2.03	2041730.0	22476751.55	635
2017-04-05	10.85	10.85	10.75	10.82	0.02	0.19	247586.0	2679617.05	138
2017-04-04	10.75	10.85	10.75	10.8	0.0	0.0	198593.0	2141404.05	136
2017-04-03	10.85	10.85	10.75	10.8	-0.05	-0.46	354318.0	3828837.75	213
2017-04-02	10.9	10.9	10.85	10.85	-0.02	-0.18	185362.0	2014328.3	155
2017-03-30	10.95	11.0	10.85	10.87	-0.07	-0.64	1123041.0	12249130.7	300
2017-03-29	10.9	11.05	10.9	10.94	0.04	0.37	405033.0	4441105.85	161
2017-03-28	10.85	10.9	10.8	10.9	0.06	0.55	512841.0	5578483.95	175
2017-03-27	10.85	10.9	10.8	10.84	-0.06	-0.55	585293.0	6347988.45	192
2017-03-26	10.95	10.95	10.85	10.9	0.01	0.09	434370.0	4743043.3	178
2017-03-23	10.85	10.95	10.85	10.89	0.09	0.83	761582.0	8307349.85	299
2017-03-22	10.8	10.85	10.75	10.8	-0.09	-0.83	634279.0	6845896.45	372
2017-03-21	11.0	11.05	10.85	10.89	-0.1	-0.91	1150941.0	12621862.4	444
2017-03-20	11.15	11.15	10.95	10.99	-0.11	-0.99	761118.0	8413430.45	379
2017-03-19	11.2	11.2	11.05	11.1	-0.04	-0.36	707173.0	7840476.45	320
2017-03-16	11.3	11.3	11.1	11.14	-0.1	-0.89	586339.0	6556356.2	321
2017-03-15	11.2	11.3	11.1	11.24	0.06	0.54	791010.0	8874903.05	337
2017-03-14	11.0	11.2	10.6	11.18	0.37	3.42	2106411.0	23110114.15	757
2017-03-13	11.0	11.1	10.8	10.81	-0.24	-2.17	1907272.0	21027875.6	626
2017-03-12	11.1	11.15	11.0	11.05	-0.14	-1.25	521825.0	5769441.35	293
2017-03-09	11.3	11.3	11.0	11.19	-0.16	-1.41	1210950.0	13508372.95	600
2017-03-08	11.5	11.5	11.3	11.35	-0.19	-1.65	782760.0	8926054.25	314
2017-03-07	11.5	11.6	11.45	11.54	0.05	0.44	803770.0	9262795.75	328
2017-03-06	11.6	11.6	11.4	11.49	-0.13	-1.12	1068111.0	12260051.2	381
2017-03-05	11.7	11.75	11.6	11.62	-0.11	-0.94	861456.0	10034501.1	306
2017-03-02	11.65	11.8	11.5	11.73	-0.11	-0.93	2924549.0	34061519.6	1091
2017-03-01	12.0	12.0	11.75	11.84	-0.12	-1.0	1836915.0	21805619.1	565
2017-02-28	11.75	12.0	11.7	11.96	0.14	1.18	3524654.0	41732860.35	1009
2017-02-27	12.2	12.25	11.75	11.82	-0.39	-3.19	3130181.0	37545037.35	1263
2017-02-26	11.85	12.5	11.8	12.21	0.43	3.65	7745461.0	94562418.1	2497
2017-02-23	11.25	11.85	11.2	11.78	0.59	5.27	5561152.0	64779891.7	1690
2017-02-22	11.3	11.35	11.15	11.19	-0.04	-0.36	1114589.0	12546613.25	366
2017-02-21	11.25	11.25	11.15	11.23	-0.06	-0.53	1062766.0	11903451.85	496
2017-02-20	11.4	11.4	11.25	11.29	-0.11	-0.96	922345.0	10459897.25	414
2017-02-19	11.6	11.6	11.4	11.4	-0.12	-1.04	1387755.0	15975038.3	558
2017-02-16	11.4	11.7	11.4	11.52	0.42	3.78	7020208.0	76090005.8	1459
2017-02-15	11.05	11.15	11.05	11.1	0.06	0.54	554937.0	6153264.85	250
2017-02-14	11.1	11.1	11.0	11.04	-0.06	-0.54	662159.0	7298954.55	327
2017-02-13	11.15	11.2	11.0	11.1	-0.04	-0.36	1171704.0	12977336.8	372
2017-02-12	11.2	11.3	11.1	11.14	-0.05	-0.45	1112311.0	12417714.5	324
2017-02-09	11.1	11.25	11.1	11.19	0.11	0.99	346714.0	3879630.3	189
2017-02-08	11.15	11.2	11.05	11.08	-0.1	-0.89	539076.0	5986045.4	324
2017-02-07	11.35	11.35	11.15	11.18	-0.12	-1.06	515926.0	5803612.05	256
2017-02-06	11.4	11.4	11.2	11.3	-0.04	-0.35	880052.0	9952790.9	353
2017-02-05	11.55	11.55	11.3	11.34	-0.2	-1.73	850353.0	9746769.6	410
2017-02-02	11.65	11.65	11.5	11.54	-0.05	-0.43	486744.0	5623684.7	210
2017-02-01	11.7	11.75	11.55	11.59	-0.11	-0.94	452735.0	5257450.9	205
2017-01-31	11.55	11.75	11.5	11.7	0.14	1.21	364597.0	4235068.1	231
2017-01-30	11.8	11.8	11.55	11.56	-0.2	-1.7	829180.0	9685866.4	377
2017-01-29	11.85	11.95	11.75	11.76	-0.02	-0.17	1141469.0	13510904.1	465
2017-01-26	11.75	11.8	11.6	11.78	0.1	0.86	1105021.0	12943896.35	440
2017-01-25	11.95	11.95	11.6	11.68	-0.2	-1.68	1906260.0	22428138.9	774
2017-01-24	11.4	12.05	11.35	11.88	0.52	4.58	3642062.0	42942034.6	1329
2017-01-23	11.1	11.4	11.05	11.36	0.3	2.71	682962.0	7655914.35	417
2017-01-22	10.75	11.15	10.6	11.06	0.37	3.46	937901.0	10191643.95	504
2017-01-19	10.7	10.85	10.6	10.69	-0.11	-1.02	597805.0	6423808.9	273
2017-01-18	10.8	10.95	10.8	10.8	-0.16	-1.46	465202.0	5050081.1	251
2017-01-17	10.9	11.0	10.7	10.96	0.07	0.64	539113.0	5828647.85	333
2017-01-16	11.2	11.2	10.8	10.89	-0.33	-2.94	898078.0	9851545.15	498
2017-01-15	11.15	11.35	11.1	11.22	0.07	0.63	1502846.0	16866897.55	500
2017-01-12	11.15	11.3	11.15	11.15	-0.05	-0.45	570769.0	6385307.45	229
2017-01-11	11.45	11.45	11.2	11.2	-0.29	-2.52	533208.0	6017941.55	384
2017-01-10	11.6	11.6	11.45	11.49	-0.2	-1.71	456318.0	5259761.7	282
2017-01-09	11.9	11.9	11.5	11.69	-0.2	-1.68	502595.0	5887224.45	340
2017-01-08	11.9	12.05	11.85	11.89	0.03	0.25	516875.0	6167118.4	226
2017-01-05	11.85	11.9	11.85	11.86	-0.01	-0.08	280718.0	3329005.15	207
2017-01-04	11.95	11.95	11.85	11.87	-0.07	-0.59	610119.0	7254909.9	285
2017-01-03	11.95	11.95	11.85	11.94	-0.02	-0.17	563191.0	6705534.7	321
2017-01-02	12.0	12.05	11.9	11.96	-0.03	-0.25	1151114.0	13793296.9	522
2017-01-01	11.95	12.0	11.9	11.99	0.07	0.59	487287.0	5828190.35	255
2016-12-29	12.1	12.15	11.85	11.92	-0.22	-1.81	1265706.0	15121641.5	497
2016-12-28	12.05	12.2	12.0	12.14	0.1	0.83	1217413.0	14687102.15	403
2016-12-27	11.9	12.05	11.9	12.04	0.19	1.6	779614.0	9346735.8	318
2016-12-26	12.0	12.0	11.85	11.85	-0.08	-0.67	1014343.0	12101263.9	329
2016-12-25	11.95	11.95	11.8	11.93	0.17	1.45	1166934.0	13840790.15	402
2016-12-22	11.75	11.85	11.7	11.76	0.01	0.09	392965.0	4619945.6	213
2016-12-21	11.8	11.9	11.65	11.75	-0.04	-0.34	665003.0	7829069.15	311
2016-12-20	12.15	12.15	11.65	11.79	-0.39	-3.2	1203198.0	14201527.2	634
2016-12-19	12.4	12.4	12.15	12.18	-0.22	-1.77	1304216.0	16002595.75	612
2016-12-18	12.7	12.7	12.35	12.4	-0.24	-1.9	3134745.0	39123906.5	1508
2016-12-15	12.4	12.8	12.25	12.64	0.14	1.12	1158748.0	14595157.2	525
2016-12-14	12.65	12.85	12.4	12.5	-0.2	-1.57	521166.0	6575366.05	342
2016-12-13	12.9	12.95	12.65	12.7	-0.22	-1.7	496961.0	6338142.35	247
2016-12-12	13.25	13.25	12.9	12.92	-0.27	-2.05	1370117.0	17956449.0	462
2016-12-11	13.05	13.2	13.0	13.19	0.19	1.46	2073360.0	27152270.65	491
2016-12-08	13.0	13.15	13.0	13.0	0.0	0.0	1493272.0	19484197.8	335
2016-12-07	13.1	13.1	12.9	13.0	0.0	0.0	2171429.0	28201888.5	277
2016-12-06	12.75	13.1	12.75	13.0	0.15	1.17	1258381.0	16324154.4	361
2016-12-05	12.7	12.9	12.45	12.85	0.1	0.78	675617.0	8596683.6	286
2016-12-04	12.45	12.85	12.45	12.75	0.36	2.91	1175566.0	14944321.3	420
2016-12-01	12.5	12.6	12.25	12.39	0.29	2.4	1261423.0	15688426.25	509
2016-11-30	11.95	12.3	11.95	12.1	0.13	1.09	1577282.0	19144665.6	530
2016-11-29	11.9	12.1	11.9	11.97	0.1	0.84	960871.0	11541147.75	375
2016-11-28	11.75	11.9	11.65	11.87	0.18	1.54	941462.0	11094146.4	340
2016-11-27	11.6	11.8	11.6	11.69	0.05	0.43	493300.0	5784650.15	261
2016-11-24	11.5	11.8	11.5	11.64	0.04	0.34	1935448.0	22581617.25	454
2016-11-23	11.4	11.75	11.4	11.6	0.21	1.84	2492029.0	28704947.3	492
2016-11-22	11.15	11.4	11.1	11.39	0.3	2.71	840916.0	9446419.25	308
2016-11-21	11.3	11.3	11.1	11.09	-0.26	-2.29	428902.0	4802894.8	277
2016-11-20	11.5	11.55	11.3	11.35	-0.16	-1.39	496251.0	5657736.65	210
2016-11-17	11.6	11.6	11.4	11.51	-0.05	-0.43	1106872.0	12712871.4	308
2016-11-16	11.4	11.8	11.4	11.56	0.36	3.21	1553145.0	17995061.45	512
2016-11-15	11.6	11.7	11.0	11.2	-0.47	-4.03	1073591.0	12134349.25	397
2016-11-14	11.7	11.85	11.5	11.67	-0.01	-0.09	854513.0	9981898.2	375
2016-11-13	11.45	11.7	11.4	11.68	0.15	1.3	1425327.0	16490249.8	431
2016-11-10	11.15	11.55	11.15	11.53	0.4	3.59	1698130.0	19224506.4	624
2016-11-09	10.5	11.15	10.45	11.13	0.17	1.55	1330157.0	14523171.75	525
2016-11-08	10.55	11.4	10.55	10.96	0.4	3.79	1900067.0	20869379.0	855
2016-11-07	10.3	10.6	10.3	10.56	0.23	2.23	963825.0	10062337.3	294
2016-11-06	10.1	10.4	10.1	10.33	0.18	1.77	889167.0	9150529.6	429
2016-11-03	9.9	10.15	9.9	10.15	0.25	2.53	546420.0	5494043.35	263
2016-11-02	9.8	9.95	9.8	9.9	0.04	0.41	554992.0	5486232.95	184
2016-11-01	9.8	9.95	9.8	9.86	0.01	0.1	671773.0	6638533.95	192
2016-10-31	9.75	9.9	9.75	9.85	0.06	0.61	453227.0	4461745.05	178
2016-10-30	9.7	9.8	9.65	9.79	0.04	0.41	571235.0	5575395.25	204
2016-10-27	9.7	9.8	9.7	9.75	0.05	0.52	456511.0	4456167.15	163
2016-10-26	9.75	9.75	9.65	9.7	-0.1	-1.02	421636.0	4100869.1	188
2016-10-25	9.7	9.9	9.65	9.8	0.14	1.45	404618.0	3954346.8	193
2016-10-24	9.5	9.7	9.5	9.66	0.12	1.26	333721.0	3197583.45	181
2016-10-23	9.45	9.6	9.4	9.54	0.14	1.49	706156.0	6713764.6	303
2016-10-20	9.35	9.45	9.15	9.4	0.06	0.64	943131.0	8803667.3	338
2016-10-19	9.2	9.35	9.1	9.34	0.05	0.54	505844.0	4653880.3	221
2016-10-18	9.45	9.5	9.15	9.29	-0.21	-2.21	698462.0	6521225.5	296
2016-10-17	9.65	9.65	9.45	9.5	-0.25	-2.56	839974.0	7983888.45	317
2016-10-16	9.85	9.85	9.75	9.75	-0.14	-1.42	373743.0	3657445.25	194
2016-10-13	10.0	10.05	9.9	9.89	-0.11	-1.1	492839.0	4900579.1	197
2016-10-12	10.0	10.05	10.0	10.0	-0.05	-0.5	517993.0	5188885.1	188
2016-10-11	10.0	10.1	10.0	10.05	-0.01	-0.1	795729.0	7994727.65	249
2016-10-10	10.0	10.1	9.95	10.06	0.0	0.0	320878.0	3212394.25	141
2016-10-09	10.15	10.2	10.0	10.06	-0.15	-1.47	413619.0	4167253.25	211
2016-10-06	10.2	10.4	10.1	10.21	-0.02	-0.2	637592.0	6499840.8	247
2016-10-05	10.05	10.35	10.05	10.23	0.12	1.19	475680.0	4825828.0	192
2016-10-04	9.95	10.2	9.9	10.11	0.12	1.2	799958.0	8012349.7	333
2016-10-03	9.9	10.15	9.7	9.99	0.0	0.0	1398564.0	13866287.0	494
2016-10-02	10.5	10.55	9.95	9.99	-0.47	-4.49	437577.0	4484283.4	296
2016-09-29	10.25	10.55	10.25	10.46	0.08	0.77	647245.0	6737390.2	300
2016-09-28	10.65	10.8	10.3	10.38	-0.4	-3.71	731853.0	7753550.45	377
2016-09-27	10.85	10.9	10.55	10.78	-0.16	-1.46	976921.0	10436442.4	389
2016-09-26	10.95	11.0	10.85	10.94	0.03	0.27	303628.0	3323522.5	134
2016-09-25	11.0	11.05	10.9	10.91	-0.11	-1.0	577653.0	6327984.55	189
2016-09-21	11.05	11.1	11.0	11.02	0.0	0.0	379878.0	4201970.25	157
2016-09-20	11.05	11.1	11.0	11.02	-0.03	-0.27	633153.0	6994094.65	208
2016-09-19	11.05	11.25	10.85	11.05	0.05	0.45	1252562.0	13823355.75	366
2016-09-18	11.0	11.2	11.0	11.0	-0.09	-0.81	657310.0	7281309.1	283
2016-09-08	11.1	11.1	11.0	11.09	0.04	0.36	365026.0	4039373.45	172
2016-09-07	11.05	11.05	10.95	11.05	-0.03	-0.27	608237.0	6697856.95	216
2016-09-06	11.1	11.1	11.0	11.08	0.01	0.09	463341.0	5121659.55	183
2016-09-05	11.05	11.15	11.0	11.07	0.05	0.45	704089.0	7803750.65	253
2016-09-04	10.9	11.05	10.9	11.02	0.09	0.82	644770.0	7094953.3	264
2016-09-01	10.95	11.0	10.8	10.93	-0.03	-0.27	741857.0	8081531.85	335
2016-08-31	11.05	11.1	10.95	10.96	-0.04	-0.36	472054.0	5200068.4	224
2016-08-30	10.95	11.05	10.9	11.0	0.05	0.46	922353.0	10155144.7	328
2016-08-29	11.05	11.1	10.9	10.95	-0.09	-0.82	1801934.0	19819124.65	495
2016-08-28	11.0	11.2	10.95	11.04	0.1	0.91	1844183.0	20375395.75	553
2016-08-25	10.85	11.05	10.65	10.94	0.06	0.55	1601613.0	17286374.6	440
2016-08-24	11.1	11.1	10.85	10.88	-0.18	-1.63	552681.0	6079048.4	280
2016-08-23	11.15	11.15	11.0	11.06	-0.01	-0.09	546777.0	6043597.05	310
2016-08-22	11.1	11.25	11.0	11.07	-0.16	-1.42	502887.0	5577948.25	305
2016-08-21	11.45	11.45	11.2	11.23	-0.21	-1.84	693403.0	7840652.9	295
2016-08-18	11.6	11.6	11.3	11.44	-0.19	-1.63	788301.0	9025398.25	429
2016-08-17	12.0	12.0	11.6	11.63	-0.36	-3.0	945597.0	11131097.65	405
2016-08-16	12.05	12.05	11.95	11.99	-0.05	-0.42	482345.0	5787242.65	196
2016-08-15	12.1	12.15	12.0	12.04	-0.01	-0.08	888308.0	10681325.35	237
2016-08-14	12.15	12.15	12.05	12.05	-0.04	-0.33	542388.0	6557081.65	223
2016-08-11	12.1	12.15	12.05	12.09	-0.05	-0.41	291531.0	3527231.4	153
2016-08-10	12.2	12.2	12.05	12.14	0.03	0.25	253914.0	3074823.8	141
2016-08-09	12.15	12.2	12.1	12.11	0.02	0.17	381901.0	4637872.45	204
2016-08-08	12.05	12.1	12.0	12.09	0.08	0.67	488612.0	5889083.85	187
2016-08-07	12.1	12.1	11.95	12.01	0.01	0.08	187921.0	2254834.25	137
2016-08-04	12.05	12.15	11.95	12.0	0.0	0.0	403726.0	4857607.6	200
2016-08-03	12.1	12.1	11.95	12.0	-0.08	-0.66	484477.0	5812341.75	235
2016-08-02	12.25	12.25	12.0	12.08	-0.22	-1.79	761623.0	9211440.7	286
2016-08-01	12.2	12.45	12.2	12.3	0.12	0.99	285040.0	3503495.55	139
2016-07-31	12.3	12.3	12.0	12.18	-0.17	-1.38	490329.0	5952453.5	237
2016-07-28	12.4	12.45	12.25	12.35	-0.17	-1.36	406841.0	5013388.35	205
2016-07-27	12.5	12.55	12.3	12.52	-0.04	-0.32	364836.0	4533797.4	229
2016-07-26	12.8	12.8	12.5	12.56	-0.23	-1.8	938599.0	11799831.95	312
2016-07-25	12.6	12.8	12.6	12.79	-0.02	-0.16	283926.0	3602109.9	205
2016-07-24	13.0	13.0	12.75	12.81	-0.28	-2.14	953861.0	12299938.1	337
2016-07-21	13.2	13.2	13.0	13.09	-0.11	-0.83	593752.0	7761802.35	270
2016-07-20	13.3	13.3	13.2	13.2	-0.11	-0.83	266128.0	3521280.8	139
2016-07-19	13.3	13.35	13.25	13.31	-0.02	-0.15	210056.0	2794622.8	141
2016-07-18	13.3	13.35	13.25	13.33	0.03	0.23	315602.0	4203746.1	154
2016-07-17	13.2	13.4	13.0	13.3	-0.09	-0.67	503638.0	6711440.5	217
2016-07-14	13.45	13.55	13.35	13.39	-0.01	-0.07	958167.0	12886990.2	307
2016-07-13	13.35	13.45	13.35	13.4	0.0	0.0	448554.0	6012971.15	295
2016-07-12	13.25	13.45	13.25	13.4	0.2	1.52	643785.0	8613373.55	245
2016-07-11	13.3	13.3	13.2	13.2	-0.09	-0.68	548204.0	7264981.55	214
2016-07-10	13.3	13.35	13.25	13.29	0.03	0.23	247624.0	3288581.2	145
2016-06-30	13.15	13.3	13.1	13.26	0.06	0.45	660048.0	8700427.45	276
2016-06-29	13.2	13.3	13.1	13.2	0.02	0.15	752049.0	9917517.75	334
2016-06-28	13.2	13.25	13.1	13.18	-0.01	-0.08	465977.0	6138114.0	179
2016-06-27	13.15	13.3	13.1	13.19	0.12	0.92	416868.0	5504742.5	241
2016-06-26	12.7	13.1	12.7	13.07	-0.25	-1.88	709763.0	9187269.0	379
2016-06-23	13.25	13.35	13.2	13.32	0.02	0.15	345126.0	4582061.4	184
2016-06-22	13.3	13.4	13.3	13.3	-0.02	-0.15	334333.0	4451817.95	153
2016-06-21	13.35	13.35	13.25	13.32	0.02	0.15	346898.0	4612730.35	140
2016-06-20	13.3	13.35	13.3	13.3	-0.04	-0.3	341102.0	4542004.9	151
2016-06-19	13.45	13.45	13.3	13.34	-0.05	-0.37	812339.0	10856904.6	229
2016-06-16	13.3	13.45	13.3	13.39	0.03	0.22	772434.0	10315619.85	260
2016-06-15	13.5	13.5	13.35	13.36	-0.14	-1.04	1279226.0	17149595.1	466
2016-06-14	13.55	13.55	13.5	13.5	-0.03	-0.22	909313.0	12293893.0	379
2016-06-13	13.55	13.6	13.5	13.53	-0.06	-0.44	1403220.0	18539800.95	244
2016-06-12	13.65	13.65	13.5	13.59	-0.09	-0.66	656096.0	8891015.05	377
2016-06-09	13.6	13.8	13.55	13.68	0.07	0.51	1001504.0	13729389.65	476
2016-06-08	13.5	13.7	13.45	13.61	0.17	1.26	1019545.0	13840259.9	436
2016-06-07	13.3	13.5	13.3	13.44	0.01	0.07	697043.0	9347294.5	199
2016-06-06	13.25	13.5	13.25	13.43	0.13	0.98	324104.0	4320971.0	155
2016-06-05	13.4	13.55	13.3	13.3	-0.15	-1.12	464464.0	6226696.15	212
2016-06-02	13.45	13.5	13.45	13.45	0.0	0.0	279083.0	3761788.65	158
2016-06-01	13.55	13.55	13.4	13.45	-0.11	-0.81	484518.0	6519280.95	163
2016-05-31	13.4	13.6	13.35	13.56	0.13	0.97	300645.0	4048069.25	196
2016-05-30	13.45	13.55	13.4	13.43	-0.02	-0.15	469580.0	6322229.3	236
2016-05-29	13.55	13.55	13.3	13.45	-0.05	-0.37	408297.0	5474056.3	254
2016-05-26	13.6	13.7	13.45	13.5	-0.06	-0.44	702233.0	9537096.35	322
2016-05-25	13.5	13.7	13.5	13.56	0.11	0.82	869691.0	11820613.4	309
2016-05-24	13.5	13.55	13.35	13.45	-0.06	-0.44	1200037.0	16116224.05	442
2016-05-23	14.05	14.05	13.5	13.51	-0.53	-3.77	1796000.0	24578746.9	829
2016-05-22	14.15	14.25	14.0	14.04	-0.71	-4.81	1852268.0	26106650.75	829
2016-05-19	14.75	14.8	14.6	14.75	0.04	0.27	2819726.0	41477074.2	837
2016-05-18	14.8	14.8	14.65	14.71	-0.03	-0.2	1921911.0	28297053.55	654
2016-05-17	14.55	14.85	14.55	14.74	0.29	2.01	2754434.0	40505049.5	1041
2016-05-16	14.55	14.6	14.4	14.45	-0.12	-0.82	1592250.0	23048685.95	454
2016-05-15	14.75	14.75	14.5	14.57	-0.1	-0.68	2123629.0	31044473.6	792
2016-05-12	14.45	14.8	14.3	14.67	0.62	4.41	7709439.0	112266932.95	2157
2016-05-11	13.65	14.1	13.5	14.05	0.45	3.31	2764966.0	38174920.75	995
2016-05-10	13.7	13.7	13.55	13.6	-0.11	-0.8	620065.0	8445735.3	349
2016-05-09	13.75	13.85	13.55	13.71	-0.04	-0.29	1166807.0	15990127.55	481
2016-05-08	13.95	14.0	13.7	13.75	-0.16	-1.15	1498825.0	20792823.05	600
2016-05-05	13.9	14.0	13.85	13.91	0.08	0.58	935300.0	13012298.35	334
2016-05-04	13.95	13.95	13.75	13.83	-0.15	-1.07	807406.0	11167448.5	350
2016-05-03	14.3	14.3	13.9	13.98	-0.33	-2.31	2176425.0	30646836.55	806
2016-05-02	14.65	14.65	14.25	14.31	-0.3	-2.05	888007.0	12766297.5	482
2016-05-01	14.55	14.8	14.55	14.61	-0.13	-0.88	722041.0	10561199.25	341
2016-04-28	14.45	14.85	14.45	14.74	0.27	1.87	1758984.0	25883076.3	801
2016-04-27	14.4	14.6	14.4	14.47	0.05	0.35	1197140.0	17387197.0	455
2016-04-26	14.4	14.45	14.2	14.42	0.08	0.56	1251297.0	17915759.1	531
2016-04-25	14.7	14.7	14.0	14.34	-0.17	-1.17	1798404.0	25714260.0	774
2016-04-24	14.4	14.8	14.35	14.51	0.16	1.11	2164210.0	31480523.6	777
2016-04-21	14.15	14.4	14.15	14.35	0.16	1.13	1365036.0	19530402.1	497
2016-04-20	14.1	14.35	14.1	14.19	-0.05	-0.35	1412276.0	20032242.25	529
2016-04-19	13.8	14.3	13.8	14.24	0.55	4.02	2013550.0	28283878.1	693
2016-04-18	13.4	13.8	13.35	13.69	-0.22	-1.58	2471152.0	33474586.5	904
2016-04-17	14.15	14.25	13.9	13.91	-0.29	-2.04	1413184.0	19796554.4	644
2016-04-14	14.4	14.55	14.15	14.2	-0.18	-1.25	2482102.0	35595049.85	823
2016-04-13	14.6	14.8	14.25	14.38	0.03	0.21	2895287.0	41924064.75	1330
2016-04-12	13.4	14.35	13.4	14.35	1.3	9.96	6520760.0	92252504.85	1839
2016-04-11	13.2	13.2	13.0	13.05	-0.23	-1.73	1123632.0	14746658.8	386
2016-04-10	13.25	13.35	13.15	13.28	0.13	0.99	870270.0	11513304.6	365
2016-04-07	13.25	13.35	13.1	13.15	-0.06	-0.45	999883.0	13185105.15	346
2016-04-06	13.15	13.3	13.05	13.21	0.21	1.62	1137079.0	14997447.7	407
2016-04-05	12.9	13.15	12.85	13.0	-0.12	-0.91	1089664.0	14176325.4	402
2016-04-04	12.75	13.25	12.75	13.12	0.52	4.13	1524303.0	19879797.7	639
2016-04-03	13.15	13.15	12.45	12.6	-0.57	-4.33	1565167.0	19899264.5	661
2016-03-31	13.5	13.5	13.1	13.17	-0.26	-1.94	1426534.0	18835692.15	682
2016-03-30	13.5	13.75	13.3	13.43	-0.35	-2.54	1456783.0	19653628.2	604
2016-03-29	14.0	14.0	13.65	13.78	-0.2	-1.43	1501606.0	20702671.45	644
2016-03-28	14.0	14.25	13.9	13.98	0.25	1.82	3973231.0	55791844.65	1263
2016-03-27	14.25	14.4	13.65	13.73	-0.57	-3.99	4525151.0	62700881.55	1286
2016-03-24	14.45	14.45	14.15	14.3	-0.15	-1.04	2564552.0	36597414.65	747
2016-03-23	14.45	14.55	14.35	14.45	-0.07	-0.48	1774268.0	25631871.8	605
2016-03-22	14.35	14.6	14.2	14.52	0.17	1.18	4194934.0	60392805.45	1469
2016-03-21	14.0	14.65	13.95	14.35	0.27	1.92	3403756.0	48486986.05	1036
2016-03-20	13.85	14.15	13.8	14.08	0.3	2.18	3022213.0	42244139.2	920
2016-03-17	13.95	14.0	13.7	13.78	0.05	0.36	1861687.0	25743344.05	658
2016-03-16	13.4	13.8	13.35	13.73	0.41	3.08	2054754.0	27798120.6	570
2016-03-15	13.5	13.55	13.2	13.32	-0.19	-1.41	2312720.0	30799937.95	705
2016-03-14	13.75	13.85	13.45	13.51	-0.24	-1.75	2363573.0	32415199.55	652
2016-03-13	13.9	13.95	13.7	13.75	0.0	0.0	2142924.0	29621518.15	649
2016-03-10	13.95	14.15	13.7	13.75	-0.21	-1.5	2463365.0	34210552.4	856
2016-03-09	13.65	14.05	13.45	13.96	0.29	2.12	6392694.0	88064356.6	1593
2016-03-08	13.55	13.75	13.3	13.67	0.26	1.94	4925850.0	66605189.0	1282
2016-03-07	13.5	13.5	13.15	13.41	-0.02	-0.15	3741116.0	49873618.4	1191
2016-03-06	13.6	13.7	13.3	13.43	0.42	3.23	3772100.0	50825732.45	1257
2016-03-03	12.95	13.2	12.9	13.01	0.25	1.96	5886885.0	76837090.45	1969
2016-03-02	12.7	12.9	12.4	12.76	0.2	1.59	7009391.0	87997583.3	1517
2016-03-01	12.35	12.7	12.25	12.56	0.33	2.7	5823800.0	73029735.4	1415
2016-02-29	12.35	12.4	12.1	12.23	-0.03	-0.24	7211743.0	88579013.6	1385
2016-02-28	12.15	12.3	12.05	12.26	0.33	2.77	4302436.0	52483823.3	950
2016-02-25	11.95	12.05	11.8	11.93	0.09	0.76	3256080.0	38881439.0	660
2016-02-24	12.0	12.0	11.8	11.84	-0.27	-2.23	2329208.0	27767633.55	737
2016-02-23	12.15	12.3	12.05	12.11	-0.04	-0.33	3026330.0	36765212.5	704
2016-02-22	12.15	12.2	12.0	12.15	0.05	0.41	3201197.0	38774446.5	734
2016-02-21	12.15	12.35	12.0	12.1	-0.14	-1.14	2892901.0	35162396.6	788
2016-02-18	12.05	12.35	12.0	12.24	0.29	2.43	3983285.0	48418652.1	993
2016-02-17	11.7	12.05	11.65	11.95	0.18	1.53	2464021.0	29313675.85	696
2016-02-16	11.75	12.15	11.5	11.77	0.52	4.62	5737618.0	67755363.25	1578
2016-02-15	11.2	11.3	10.8	11.25	0.13	1.17	2685043.0	29678661.05	1239
2016-02-14	11.6	11.7	11.05	11.12	-0.31	-2.71	1735419.0	19649918.9	580
2016-02-11	11.75	11.8	11.4	11.43	-0.33	-2.81	1396831.0	16130801.55	557
2016-02-10	11.65	11.9	11.55	11.76	-0.07	-0.59	1716454.0	20113796.85	621
2016-02-09	11.9	12.1	11.8	11.83	-0.23	-1.91	3154402.0	37659833.45	1049
2016-02-08	12.35	12.4	11.95	12.06	-0.23	-1.87	1502937.0	18354451.45	610
2016-02-07	12.7	12.75	12.15	12.29	-0.49	-3.83	1832608.0	22633919.0	712
2016-02-04	13.25	13.25	12.7	12.78	0.0	0.0	3173414.0	41003775.65	1029
2016-02-03	11.75	13.0	11.75	12.78	0.87	7.3	3243851.0	39828613.45	929
2016-02-02	12.2	12.3	11.85	11.91	-0.44	-3.56	2687484.0	32535005.45	766
2016-02-01	12.0	12.5	11.9	12.35	0.27	2.24	2510892.0	30691032.2	828
2016-01-31	11.95	12.35	11.9	12.08	0.55	4.77	3474150.0	42103217.95	989
2016-01-28	11.2	11.75	11.2	11.53	0.39	3.5	3303881.0	38056818.75	974
2016-01-27	11.15	11.3	11.05	11.14	0.18	1.64	3282625.0	36711287.25	848
2016-01-26	10.65	11.0	10.6	10.96	0.0	0.0	5604037.0	60675062.8	1831
2016-01-25	10.6	11.05	10.45	10.96	0.36	3.4	3910876.0	42031496.25	1053
2016-01-24	11.05	11.05	10.4	10.6	0.49	4.85	4812471.0	51057692.35	1422
2016-01-21	10.45	10.55	10.05	10.11	-0.45	-4.26	5130631.0	52505689.25	1586
2016-01-20	11.0	11.0	10.5	10.56	-0.78	-6.88	2100392.0	22565553.8	719
2016-01-19	11.2	11.45	11.1	11.34	0.36	3.28	2338698.0	26365257.55	781
2016-01-18	10.9	11.1	10.6	10.98	0.14	1.29	2318969.0	25255536.15	833
2016-01-17	10.9	11.0	10.75	10.84	-0.62	-5.41	1814238.0	19685194.65	941
2016-01-14	11.6	11.9	11.3	11.46	-0.53	-4.42	2029507.0	23383661.15	1013
2016-01-13	12.45	12.45	11.9	11.99	-0.33	-2.68	3415159.0	41672361.85	1161
2016-01-12	12.35	12.5	12.2	12.32	-0.25	-1.99	2100978.0	25919059.45	738
2016-01-11	12.15	12.65	12.1	12.57	0.22	1.78	1251673.0	15543890.9	566
2016-01-10	12.8	12.95	12.3	12.35	-0.41	-3.21	834604.0	10534696.65	417
2016-01-07	12.85	13.1	12.6	12.76	-0.43	-3.26	1167334.0	14946005.7	676
2016-01-06	13.85	13.85	13.1	13.19	-0.54	-3.93	559322.0	7559614.55	382
2016-01-05	14.1	14.2	13.7	13.73	-0.31	-2.21	1352873.0	18792913.55	560
2016-01-04	14.5	14.5	14.0	14.04	-0.54	-3.7	632554.0	9030493.5	439
2016-01-03	14.55	14.6	14.5	14.58	-0.02	-0.14	530665.0	7731678.75	307
2015-12-31	14.85	14.85	14.5	14.6	-0.19	-1.28	666023.0	9750436.7	299
2015-12-30	14.95	14.95	14.75	14.79	0.09	0.61	652434.0	9670733.55	367
2015-12-29	14.9	14.9	14.4	14.7	-0.43	-2.84	2051335.0	29818872.2	1736
2015-12-28	15.05	15.2	15.0	15.13	0.06	0.4	1205158.0	18197267.7	432
2015-12-27	15.15	15.2	14.9	15.07	-0.07	-0.46	1449786.0	21776557.65	532
2015-12-24	15.35	15.35	15.1	15.14	-0.14	-0.92	669751.0	10179695.2	364
2015-12-23	15.4	15.5	15.25	15.28	-0.11	-0.71	1697546.0	26154987.8	629
2015-12-22	15.45	15.5	15.35	15.39	0.04	0.26	701155.0	10831468.8	310
2015-12-21	15.35	15.4	15.3	15.35	-0.04	-0.26	279480.0	4288186.15	197
2015-12-20	15.5	15.5	15.25	15.39	-0.25	-1.6	792597.0	12188306.7	374
2015-12-17	15.25	15.75	15.25	15.64	0.39	2.56	733090.0	11364363.05	342
2015-12-16	15.15	15.4	15.05	15.25	0.13	0.86	820427.0	12448202.25	379
2015-12-15	15.35	15.4	15.0	15.12	-0.01	-0.07	1878896.0	28371998.0	670
2015-12-14	15.6	15.7	15.05	15.13	-0.42	-2.7	986364.0	15193847.4	533
2015-12-13	15.5	15.9	15.2	15.55	-0.6	-3.72	982428.0	15149291.1	554
2015-12-10	16.55	16.55	16.1	16.15	-0.34	-2.06	561601.0	9141954.1	374
2015-12-09	16.75	16.8	16.45	16.49	-0.21	-1.26	392090.0	6502789.2	282
2015-12-08	17.0	17.0	16.6	16.7	-0.35	-2.05	274895.0	4604388.5	215
2015-12-07	17.0	17.1	17.0	17.05	-0.01	-0.06	364053.0	6206008.1	188
2015-12-06	17.35	17.35	17.05	17.06	-0.29	-1.67	636454.0	10922628.0	343
2015-12-03	17.5	17.55	17.3	17.35	-0.24	-1.36	349187.0	6083736.3	266
2015-12-02	17.5	17.75	17.45	17.59	0.1	0.57	462867.0	8128458.65	228
2015-12-01	17.75	17.75	17.4	17.49	-0.27	-1.52	940448.0	16496367.7	424
2015-11-30	17.9	18.0	17.75	17.76	-0.14	-0.78	563343.0	10066810.2	285
2015-11-29	17.9	18.1	17.85	17.9	0.03	0.17	645236.0	11588662.95	331
2015-11-26	17.9	18.15	17.75	17.87	0.07	0.39	978593.0	17543021.4	539
2015-11-25	17.3	17.85	17.15	17.8	0.61	3.55	716365.0	12543312.55	441
2015-11-24	17.1	17.4	17.05	17.19	0.15	0.88	650149.0	11190911.25	287
2015-11-23	17.1	17.1	16.85	17.04	-0.01	-0.06	512420.0	8712795.5	267
2015-11-22	17.1	17.15	17.0	17.05	0.1	0.59	520947.0	8880076.8	288
2015-11-19	16.8	17.05	16.8	16.95	0.16	0.95	497992.0	8436583.05	260
2015-11-18	16.65	16.9	16.65	16.79	0.03	0.18	184264.0	3088480.75	167
2015-11-17	16.9	16.95	16.75	16.76	-0.03	-0.18	227867.0	3836870.55	181
2015-11-16	16.6	16.8	16.55	16.79	0.37	2.25	271375.0	4520583.1	245
2015-11-15	16.6	16.6	16.3	16.42	-0.41	-2.44	385586.0	6346326.85	634
2015-11-12	17.0	17.0	16.8	16.83	-0.11	-0.65	446894.0	7553604.4	313
2015-11-11	16.8	17.05	16.7	16.94	0.2	1.19	780051.0	13181549.8	383
2015-11-10	16.85	16.95	16.65	16.74	-0.07	-0.42	466478.0	7835131.75	242
2015-11-09	16.75	16.9	16.75	16.81	0.13	0.78	688725.0	11600904.25	201
2015-11-08	16.65	16.7	16.3	16.68	-0.16	-0.95	390861.0	6469515.55	259
2015-11-05	16.85	16.9	16.75	16.84	0.01	0.06	555011.0	9344253.5	183
2015-11-04	16.9	16.95	16.55	16.83	0.05	0.3	779653.0	13058137.25	388
2015-11-03	17.5	17.5	16.75	16.78	-0.45	-2.61	599505.0	10214968.1	341
2015-11-02	17.0	17.35	16.9	17.23	0.23	1.35	949977.0	16251360.9	355
2015-11-01	16.95	17.2	16.75	17.0	0.1	0.59	610924.0	10367553.65	396
2015-10-29	17.0	17.3	16.9	16.9	0.16	0.96	799613.0	13667314.25	454
2015-10-28	16.7	16.85	16.5	16.74	0.03	0.18	296214.0	4953118.7	342
2015-10-27	17.5	17.5	16.6	16.71	-0.78	-4.46	431346.0	7379584.1	337
2015-10-26	17.5	17.55	17.25	17.49	-0.01	-0.06	320854.0	5580387.95	266
2015-10-25	18.0	18.0	17.45	17.5	-0.41	-2.29	479767.0	8476399.4	356
2015-10-22	18.25	18.4	17.9	17.91	-0.34	-1.86	614750.0	11133893.75	322
2015-10-21	18.5	18.5	18.25	18.25	-0.32	-1.72	377496.0	6931132.15	267
2015-10-20	18.65	18.7	18.55	18.57	-0.01	-0.05	419446.0	7808042.65	245
2015-10-19	18.65	18.7	18.45	18.58	-0.21	-1.12	514211.0	9538415.0	331
2015-10-18	18.65	18.8	18.5	18.79	0.27	1.46	285374.0	5329774.5	194
2015-10-15	18.75	18.75	18.5	18.52	-0.27	-1.44	580225.0	10781112.95	249
2015-10-14	19.0	19.15	18.7	18.79	-0.27	-1.42	443958.0	8381114.4	302
2015-10-13	19.25	19.25	19.0	19.06	-0.29	-1.5	879752.0	16802184.7	385
2015-10-12	19.25	19.45	19.2	19.35	0.15	0.78	1004334.0	19412713.65	475
2015-10-11	19.15	19.3	19.15	19.2	0.14	0.73	1018037.0	19565711.35	587
2015-10-08	19.0	19.1	18.8	19.06	0.12	0.63	495877.0	9384457.2	258
2015-10-07	18.45	19.0	18.45	18.94	0.63	3.44	1066059.0	19972976.7	422
2015-10-06	18.35	18.55	18.25	18.31	-0.04	-0.22	567616.0	10454572.65	274
2015-10-05	18.35	18.45	18.25	18.35	0.1	0.55	525951.0	9653702.0	245
2015-10-04	18.3	18.3	18.2	18.25	0.0	0.0	264898.0	4835650.8	214
2015-10-01	18.35	18.4	18.2	18.25	-0.1	-0.54	650045.0	11907497.45	270
2015-09-30	18.5	18.5	18.3	18.35	0.05	0.27	331751.0	6092011.25	251
2015-09-29	18.3	18.35	18.25	18.3	-0.38	-2.03	236752.0	4335957.0	219
2015-09-21	18.65	18.75	18.5	18.68	0.05	0.27	313307.0	5842295.85	275
2015-09-20	18.95	19.2	18.6	18.63	-0.34	-1.79	672538.0	12649050.35	318
2015-09-17	19.25	19.25	18.95	18.97	-0.23	-1.2	599706.0	11432778.55	313
2015-09-16	19.3	19.4	19.15	19.2	0.09	0.47	1226791.0	23645212.95	413
2015-09-15	19.55	19.55	19.0	19.11	-0.39	-2.0	956863.0	18304183.75	488
2015-09-14	19.8	19.95	19.45	19.5	-0.4	-2.01	459174.0	9031887.15	292
2015-09-13	20.25	20.4	19.85	19.9	0.0	0.0	383627.0	7704098.55	303
2015-09-10	19.8	20.0	19.75	19.9	-0.02	-0.1	396139.0	7851453.0	327
2015-09-09	19.8	20.3	19.7	19.92	0.35	1.79	997489.0	19896728.95	536
2015-09-08	19.15	19.6	19.1	19.57	0.39	2.03	912709.0	17555528.8	365
2015-09-07	19.3	19.45	19.15	19.18	0.0	0.0	508634.0	9794719.95	248
2015-09-06	19.1	19.35	19.0	19.18	0.04	0.21	207010.0	3980189.3	152
2015-09-03	19.4	19.4	19.1	19.14	-0.04	-0.21	250695.0	4819243.4	188
2015-09-02	19.3	19.4	18.85	19.18	-0.36	-1.84	503946.0	9603658.1	326
2015-09-01	19.85	20.1	19.5	19.54	-0.41	-2.06	484172.0	9570852.0	245
2015-08-31	19.9	20.0	19.7	19.95	-0.1	-0.5	219916.0	4370861.75	190
2015-08-30	21.25	21.25	20.05	20.05	-0.08	-0.4	562804.0	11560582.2	362
2015-08-27	20.2	21.0	20.0	20.13	0.37	1.87	369130.0	7511964.35	397
2015-08-26	19.9	20.2	19.4	19.76	-0.49	-2.42	444041.0	8796950.85	392
2015-08-25	19.3	20.3	19.0	20.25	1.33	7.03	929699.0	18339481.4	608
2015-08-24	20.3	20.4	18.85	18.92	-1.69	-8.2	588592.0	11450354.35	554
2015-08-23	21.0	21.3	20.5	20.61	-1.6	-7.2	397386.0	8351746.6	366
2015-08-20	21.2	22.6	21.0	22.21	0.18	0.82	390319.0	8585110.85	418
2015-08-19	22.6	22.7	21.9	22.03	-0.45	-2.0	704573.0	15610921.55	563
2015-08-18	23.5	23.5	22.45	22.48	-0.98	-4.18	854328.0	19414058.15	452
2015-08-17	23.3	23.5	23.2	23.46	0.06	0.26	246318.0	5748459.65	185
2015-08-16	23.85	23.9	23.2	23.4	-0.4	-1.68	278029.0	6537083.75	276
2015-08-13	23.75	23.95	23.75	23.8	0.13	0.55	193451.0	4615267.8	214
2015-08-12	23.6	23.8	23.3	23.67	-0.12	-0.5	104173.0	2459322.4	171
2015-08-11	24.3	24.6	23.75	23.79	-0.41	-1.69	266791.0	6448744.75	277
2015-08-10	23.8	24.2	23.6	24.2	0.72	3.07	534703.0	12789638.5	357
2015-08-09	23.2	23.5	23.2	23.48	0.16	0.69	265258.0	6189833.4	238
2015-08-06	23.6	23.6	23.25	23.32	-0.44	-1.85	340439.0	7982112.95	233
2015-08-05	23.85	24.0	23.75	23.76	-0.06	-0.25	220237.0	5256051.05	152
2015-08-04	24.1	24.1	23.55	23.82	-0.14	-0.58	223731.0	5313962.8	172
2015-08-03	23.6	24.0	23.6	23.96	0.37	1.57	213208.0	5083737.9	225
2015-08-02	25.0	25.0	23.2	23.59	-1.56	-6.2	599836.0	14325372.4	540
2015-07-30	25.5	26.2	25.0	25.15	-0.55	-2.14	458482.0	11692536.1	297
2015-07-29	25.6	25.9	25.6	25.7	0.0	0.0	59858.0	1541604.6	79
2015-07-28	25.7	25.7	25.5	25.7	0.07	0.27	58790.0	1507966.2	100
2015-07-27	26.1	26.1	25.5	25.63	-0.57	-2.18	171852.0	4434983.6	185
2015-07-26	26.4	26.4	26.1	26.2	-0.18	-0.68	92749.0	2432901.3	129
2015-07-23	26.3	26.4	26.3	26.38	-0.02	-0.08	157656.0	4158636.7	118
2015-07-22	26.4	26.6	26.2	26.4	0.01	0.04	516239.0	13624188.5	239
2015-07-15	26.3	26.5	26.0	26.39	0.2	0.76	271755.0	7136893.0	206
2015-07-14	26.2	26.2	26.1	26.19	-0.01	-0.04	117534.0	3071827.2	110
2015-07-13	26.2	26.2	26.0	26.2	0.05	0.19	151972.0	3966947.4	134
2015-07-12	26.3	26.4	26.0	26.15	0.05	0.19	321914.0	8430630.4	258
2015-07-09	26.0	26.2	25.9	26.1	0.11	0.42	413328.0	10762893.3	206
2015-07-08	26.0	26.1	25.8	25.99	-0.08	-0.31	117124.0	3040750.2	119
2015-07-07	26.0	26.2	25.9	26.07	0.04	0.15	226941.0	5898884.0	140
2015-07-06	25.9	26.3	25.9	26.03	-0.01	-0.04	172500.0	4516385.1	141
2015-07-05	25.8	26.2	25.7	26.04	0.18	0.7	235436.0	6129316.9	188
2015-07-02	26.0	26.1	25.7	25.86	-0.13	-0.5	266040.0	6882777.4	179
2015-07-01	26.0	26.2	25.3	25.99	-0.09	-0.35	434534.0	11218155.0	261
2015-06-30	25.7	26.1	25.4	26.08	0.19	0.73	494525.0	12750478.9	272
2015-06-29	26.0	26.0	25.3	25.89	-0.26	-0.99	681306.0	17450951.9	401
2015-06-28	26.7	26.9	26.0	26.15	-0.5	-1.88	413380.0	10899460.6	365
2015-06-25	26.7	27.0	26.6	26.65	-0.15	-0.56	265488.0	7087400.1	182
2015-06-24	26.8	26.8	26.4	26.8	0.04	0.15	455129.0	12093383.2	225
2015-06-23	26.8	27.0	26.6	26.76	0.01	0.04	250246.0	6714824.2	126
2015-06-22	26.8	27.1	26.5	26.75	0.0	0.0	125006.0	3342241.0	142
2015-06-21	27.3	27.3	26.6	26.75	-0.43	-1.58	251301.0	6736967.0	186
2015-06-18	27.6	27.7	27.0	27.18	-0.41	-1.49	227285.0	6191738.0	187
2015-06-17	27.4	27.6	27.2	27.59	0.15	0.55	226072.0	6192852.6	208
2015-06-16	27.8	27.9	27.3	27.44	-0.25	-0.9	178734.0	4938667.8	168
2015-06-15	28.2	28.2	27.5	27.69	-0.38	-1.35	335006.0	9310451.3	227
2015-06-14	27.9	28.1	27.8	28.07	0.26	0.93	369378.0	10357301.0	258
2015-06-11	27.9	28.1	27.7	27.81	-0.09	-0.32	137957.0	3850030.2	145
2015-06-10	27.8	28.2	27.7	27.9	0.43	1.57	860250.0	24050787.7	334
2015-06-09	27.5	27.6	27.0	27.47	-0.09	-0.33	252752.0	6910524.2	241
2015-06-08	28.0	28.0	27.5	27.56	-0.34	-1.22	194714.0	5384345.1	267
2015-06-07	28.0	28.0	27.5	27.9	-0.18	-0.64	174385.0	4840741.8	218
2015-06-04	28.5	28.6	28.0	28.08	-0.49	-1.72	679777.0	19108152.6	422
2015-06-03	28.8	28.9	28.4	28.57	-0.16	-0.56	337642.0	9658909.5	221
2015-06-02	29.0	29.1	28.5	28.73	-0.2	-0.69	329347.0	9509977.6	204
2015-06-01	29.2	29.3	28.9	28.93	-0.37	-1.26	243401.0	7059680.1	179
2015-05-31	29.5	29.7	29.2	29.3	-0.18	-0.61	144481.0	4261274.1	159
2015-05-28	29.8	29.8	29.4	29.48	-0.39	-1.31	220474.0	6527779.5	165
2015-05-27	29.6	30.2	29.5	29.87	0.27	0.91	435857.0	13030119.0	273
2015-05-26	29.5	29.6	29.4	29.6	0.1	0.34	430369.0	12697513.9	170
2015-05-25	29.5	29.6	29.4	29.5	0.0	0.0	342433.0	10102209.4	203
2015-05-24	29.7	29.7	29.3	29.5	-0.17	-0.57	233411.0	6891351.5	193
2015-05-21	29.4	29.8	29.4	29.67	0.27	0.92	357711.0	10569501.1	170
2015-05-20	29.5	29.7	29.3	29.4	-0.2	-0.68	241622.0	7117609.6	186
2015-05-19	29.7	29.8	29.4	29.6	-0.08	-0.27	226819.0	6719552.7	168
2015-05-18	29.9	30.0	29.6	29.68	-0.26	-0.87	985840.0	29458969.7	208
2015-05-17	30.0	30.2	29.9	29.94	-0.01	-0.03	965234.0	29012948.7	313
2015-05-14	29.9	30.1	29.9	29.95	0.02	0.07	518562.0	15530822.2	248
2015-05-13	30.1	30.4	29.8	29.93	0.05	0.17	433978.0	13023147.7	327
2015-05-12	29.4	30.1	29.4	29.88	0.43	1.46	960382.0	28599981.8	552
2015-05-11	29.3	29.5	29.2	29.45	0.05	0.17	958407.0	28136215.9	378
2015-05-10	28.8	29.5	28.6	29.4	0.9	3.16	999766.0	29139390.2	429
2015-05-07	28.9	29.0	28.3	28.5	-0.55	-1.89	694217.0	19891260.4	462
2015-05-06	29.0	29.1	28.8	29.05	0.02	0.07	694988.0	20153786.4	352
2015-05-05	29.2	29.6	29.0	29.03	0.12	0.42	1652130.0	48278626.7	729
2015-05-04	28.8	29.0	28.7	28.91	0.2	0.7	894344.0	25772655.6	387
2015-05-03	29.1	29.3	28.6	28.71	-0.56	-1.91	981830.0	28388613.1	889
2015-04-30	29.3	29.5	29.0	29.27	0.06	0.21	799107.0	23378513.7	391
2015-04-29	29.4	29.5	28.6	29.21	0.06	0.21	1269641.0	36946790.9	591
2015-04-28	29.4	29.4	28.9	29.15	-0.06	-0.21	1509572.0	44021449.7	835
2015-04-27	29.2	29.8	29.0	29.21	0.01	0.03	1927870.0	56757569.2	1071
2015-04-26	28.3	29.6	28.3	29.2	0.76	2.67	1909729.0	55619668.5	974
2015-04-23	27.9	28.6	27.9	28.44	0.51	1.83	1119129.0	31515151.4	716
2015-04-22	28.5	28.9	27.9	27.93	0.13	0.47	1687027.0	47894020.1	823
2015-04-21	28.0	28.6	27.7	27.8	-0.36	-1.28	1148465.0	32347789.4	697
2015-04-20	29.1	29.1	28.0	28.16	-0.57	-1.98	978852.0	27888773.2	664
2015-04-19	28.7	29.1	28.5	28.73	1.27	4.62	2104580.0	60459500.7	893
2015-04-16	27.7	27.8	27.3	27.46	0.02	0.07	1138287.0	31429102.6	483
2015-04-15	26.8	27.5	26.6	27.44	0.86	3.24	1363850.0	36801112.4	619
2015-04-14	26.7	26.7	26.3	26.58	-0.12	-0.45	621417.0	16467660.8	325
2015-04-13	26.7	26.9	26.4	26.7	0.55	2.1	1099472.0	29316562.8	545
2015-04-12	26.3	26.7	25.9	26.15	0.7	2.75	3178646.0	83687884.9	1330
2015-04-09	24.55	25.7	24.55	25.45	0.8	3.25	2483819.0	62198870.05	1155
2015-04-08	24.9	25.2	24.5	24.65	-0.17	-0.68	2344212.0	58432204.4	905
2015-04-07	24.8	25.2	24.65	24.82	0.13	0.53	1335037.0	33127464.25	631
2015-04-06	25.0	25.0	24.6	24.69	-0.04	-0.16	454420.0	11310344.6	387
2015-04-05	25.1	25.1	24.45	24.73	-0.55	-2.18	326032.0	8050015.15	303
2015-04-02	25.4	25.6	25.0	25.28	-0.05	-0.2	776230.0	19640937.4	549
2015-04-01	25.9	26.1	25.1	25.33	-0.54	-2.09	1121516.0	28506815.6	643
2015-03-31	26.8	26.8	25.7	25.87	-1.12	-4.15	612362.0	16005285.9	528
2015-03-30	27.0	27.6	26.8	26.99	0.07	0.26	540704.0	14690000.3	335
2015-03-29	27.0	27.2	26.7	26.92	0.52	1.97	677481.0	18254746.8	427
2015-03-26	26.5	26.9	26.0	26.4	-0.81	-2.98	1455541.0	38414943.8	961
2015-03-25	29.0	29.0	27.0	27.21	-1.29	-4.53	615717.0	17189055.3	520
2015-03-24	28.3	28.8	28.2	28.5	0.51	1.82	422919.0	12054023.4	242
2015-03-23	27.9	28.1	27.7	27.99	-0.04	-0.14	134347.0	3761738.9	144
2015-03-22	27.6	28.3	27.6	28.03	0.63	2.3	174545.0	4862432.8	201
2015-03-19	27.7	27.7	27.0	27.4	0.02	0.07	244608.0	6691910.4	233
2015-03-18	27.4	27.7	26.9	27.38	-0.16	-0.58	301024.0	8192894.2	302
2015-03-17	28.2	28.5	27.1	27.54	-0.66	-2.34	342300.0	9473608.0	342
2015-03-16	28.8	28.9	28.1	28.2	-0.62	-2.15	416720.0	11867857.0	348
2015-03-15	29.2	29.2	28.8	28.82	-0.55	-1.87	283957.0	8228730.8	293
2015-03-12	29.5	29.5	29.3	29.37	-0.02	-0.07	631736.0	18549575.2	348
2015-03-11	29.1	29.9	29.1	29.39	0.05	0.17	2201784.0	64708706.1	756
2015-03-10	29.2	29.5	29.2	29.34	0.32	1.1	501770.0	14734007.9	346
2015-03-09	29.0	29.1	28.8	29.02	0.02	0.07	461057.0	13355166.5	380
2015-03-08	29.0	29.0	28.9	29.0	0.0	0.0	191992.0	5554149.0	152
2015-03-05	29.0	29.0	28.7	29.0	0.1	0.35	210880.0	6088297.9	216
2015-03-04	29.0	29.2	28.8	28.9	0.0	0.0	153680.0	4451530.6	152
2015-03-03	28.9	29.2	28.7	28.9	-0.02	-0.07	139782.0	4047161.4	167
2015-03-02	28.7	29.0	28.6	28.92	0.22	0.77	104891.0	3018058.3	146
2015-03-01	28.9	28.9	28.6	28.7	0.1	0.35	155247.0	4464724.8	140
2015-02-26	29.0	29.2	28.6	28.6	-0.4	-1.38	304886.0	8784497.8	402
2015-02-25	29.1	29.1	28.8	29.0	0.0	0.0	107147.0	3101912.7	146
2015-02-24	29.0	29.2	28.8	29.0	-0.18	-0.62	241727.0	7016978.8	179
2015-02-23	29.5	29.7	29.1	29.18	-0.36	-1.22	122191.0	3588446.1	117
2015-02-22	29.1	30.0	29.1	29.54	0.09	0.31	143842.0	4259540.7	147
2015-02-19	29.7	29.7	29.4	29.45	-0.24	-0.81	131434.0	3885601.2	139
2015-02-18	30.0	30.0	29.6	29.69	-0.26	-0.87	178563.0	5323084.5	173
2015-02-17	30.7	30.9	29.0	29.95	-0.75	-2.44	256738.0	7775063.4	280
2015-02-16	30.7	30.8	30.3	30.7	0.02	0.07	288025.0	8826960.8	221
2015-02-15	31.0	31.0	30.5	30.68	0.55	1.83	492702.0	15111359.7	232
2015-02-12	30.1	30.8	30.0	30.13	0.43	1.45	368192.0	11178565.7	305
2015-02-11	31.0	31.3	29.5	29.7	-1.4	-4.5	372049.0	11267302.3	356
2015-02-10	31.0	31.4	30.7	31.1	0.2	0.65	204220.0	6363767.2	194
2015-02-09	30.7	31.1	30.7	30.9	0.17	0.55	326476.0	10106543.6	287
2015-02-08	31.1	31.1	30.6	30.73	-0.04	-0.13	315510.0	9704454.5	448
2015-02-05	30.7	31.4	30.7	30.77	-0.33	-1.06	289043.0	8941585.6	259
2015-02-04	31.2	31.8	30.7	31.1	0.09	0.29	571646.0	17910250.6	516
2015-02-03	30.4	31.2	30.4	31.01	0.78	2.58	561719.0	17274238.9	453
2015-02-02	29.6	30.4	29.4	30.23	0.59	1.99	331534.0	9895176.0	275
2015-02-01	29.9	30.0	29.6	29.64	0.59	2.03	484350.0	14447087.2	276
2015-01-29	29.3	29.5	29.0	29.05	-0.25	-0.85	471882.0	13747385.1	333
2015-01-28	29.2	29.6	29.2	29.3	0.24	0.83	366538.0	10782405.0	316
2015-01-27	28.5	29.2	28.3	29.06	0.74	2.61	412510.0	11871080.0	257
2015-01-26	28.5	28.5	28.1	28.32	0.02	0.07	180435.0	5108703.3	367
2015-01-22	28.0	28.5	28.0	28.3	0.25	0.89	150153.0	4266305.6	151
2015-01-21	28.4	28.8	28.0	28.05	-0.78	-2.71	293541.0	8331997.7	280
2015-01-20	29.5	30.0	28.7	28.83	-0.27	-0.93	498302.0	14540417.6	512
2015-01-19	29.4	29.5	29.0	29.1	-0.25	-0.85	162703.0	4767908.9	284
2015-01-18	30.0	30.2	29.0	29.35	-0.38	-1.28	639658.0	18860671.8	319
2015-01-15	30.2	31.0	29.7	29.73	-0.78	-2.56	138345.0	4193637.5	189
2015-01-14	30.0	30.8	29.9	30.51	0.5	1.67	443590.0	13510894.2	253
2015-01-13	29.0	30.1	28.9	30.01	0.66	2.25	306661.0	9094748.4	354
2015-01-12	28.8	29.7	28.8	29.35	0.44	1.52	425520.0	12425960.6	333
2015-01-11	28.8	29.4	28.1	28.91	0.61	2.16	217101.0	6218969.4	256
2015-01-08	28.1	28.7	28.1	28.3	0.5	1.8	297909.0	8077293.8	181
2015-01-07	27.2	28.4	27.2	27.8	0.57	2.09	293742.0	8221929.6	276
2015-01-06	27.0	27.5	26.6	27.23	-0.66	-2.37	278819.0	7517832.1	256
2015-01-05	27.9	28.0	27.5	27.89	-0.31	-1.1	315161.0	8784126.7	245
2015-01-04	28.1	28.4	27.3	28.2	0.14	0.5	219118.0	6151787.4	273
2015-01-01	26.7	29.0	26.5	28.06	1.62	6.13	477201.0	13207855.9	485
2014-12-31	28.0	28.1	26.0	26.44	-1.22	-4.41	682278.0	18096813.3	501
2014-12-30	28.0	28.1	27.5	27.66	-1.14	-3.96	549686.0	15263706.5	322
2014-12-29	29.1	29.3	28.7	28.8	-0.28	-0.96	435713.0	12659802.5	338
2014-12-28	29.0	29.5	29.0	29.08	0.03	0.1	297572.0	8700812.0	287
2014-12-25	29.2	29.3	28.9	29.05	-0.13	-0.45	176540.0	5147721.0	232
2014-12-24	29.2	29.8	29.0	29.18	0.1	0.34	340911.0	10018916.1	342
2014-12-23	29.5	29.6	29.0	29.08	-0.48	-1.62	299326.0	8749473.3	207
2014-12-22	29.1	30.4	29.1	29.56	0.03	0.1	344161.0	10234874.2	312
2014-12-21	30.2	30.5	28.5	29.53	-0.18	-0.61	469225.0	13948745.8	424
2014-12-18	28.8	30.4	28.0	29.71	1.56	5.54	781125.0	23333864.8	624
2014-12-17	27.3	28.5	24.95	28.15	0.43	1.55	1097723.0	28845892.8	921
2014-12-16	28.5	29.9	27.6	27.72	-2.89	-9.44	658937.0	18593640.0	373
2014-12-15	31.6	31.9	30.4	30.61	-0.49	-1.58	1043115.0	32305190.8	263
2014-12-14	29.4	32.2	29.4	31.1	-0.21	-0.67	550118.0	17237264.6	344
2014-12-11	30.5	31.9	29.5	31.31	0.14	0.45	1010743.0	31223555.6	452
2014-12-10	30.9	32.2	30.9	31.17	0.34	1.1	896148.0	28535802.9	428
2014-12-09	28.5	30.9	28.5	30.83	-0.07	-0.23	445724.0	13138893.6	255
2014-12-08	30.5	31.0	30.5	30.9	-0.06	-0.19	518379.0	15966502.3	245
2014-12-07	29.9	31.1	29.6	30.96	1.04	3.48	393391.0	11935222.0	318
2014-12-04	29.9	30.2	29.8	29.92	0.18	0.61	519264.0	15577110.9	255
2014-12-03	29.5	29.9	29.5	29.74	-0.2	-0.67	137511.0	4080472.5	163
2014-12-02	29.2	30.0	29.2	29.94	1.13	3.92	400710.0	11882737.8	279
2014-12-01	28.2	29.0	28.2	28.81	0.78	2.78	258608.0	7393284.3	250
2014-11-30	28.6	28.6	27.5	28.03	-1.27	-4.33	671214.0	18773317.9	568
2014-11-27	28.5	29.5	28.4	29.3	0.8	2.81	274977.0	7971685.2	252
2014-11-26	28.2	28.6	28.0	28.5	0.18	0.64	328021.0	9235410.9	230
2014-11-25	28.7	28.7	28.0	28.32	-0.44	-1.53	281795.0	7970709.1	238
2014-11-24	29.7	29.8	28.7	28.76	-0.86	-2.9	358950.0	10469767.3	259
2014-11-23	29.3	29.7	29.1	29.62	0.7	2.42	262178.0	7720307.0	268
2014-11-20	28.6	29.1	28.5	28.92	0.38	1.33	483501.0	13946356.7	373
2014-11-19	27.6	28.7	27.5	28.54	1.05	3.82	1180675.0	33195964.8	784
2014-11-18	28.0	28.4	27.2	27.49	-0.4	-1.43	1929895.0	53208726.5	962
2014-11-17	29.2	29.2	27.7	27.89	-1.7	-5.75	762921.0	21548273.8	477
2014-11-16	30.0	30.0	29.0	29.59	-0.41	-1.37	326375.0	9628705.8	333
2014-11-13	30.2	30.8	30.0	30.0	-0.54	-1.77	926355.0	27931490.8	521
2014-11-12	30.2	31.9	30.2	30.54	-0.98	-3.11	709328.0	22033449.4	456
2014-11-11	32.8	33.1	31.4	31.52	-1.58	-4.77	814932.0	26156069.6	457
2014-11-10	33.1	33.1	32.6	33.1	0.05	0.15	289332.0	9547737.1	156
2014-11-09	31.9	33.5	31.4	33.05	1.25	3.93	141775.0	4620775.8	242
2014-11-06	31.8	32.2	31.7	31.8	0.11	0.35	100312.0	3200668.9	125
2014-11-05	32.7	32.8	31.0	31.69	-1.01	-3.09	123386.0	3912392.3	186
2014-11-04	32.9	33.3	32.6	32.7	-0.47	-1.42	210987.0	6960805.9	181
2014-11-03	33.2	33.3	32.9	33.17	-0.23	-0.69	109099.0	3607982.5	156
2014-11-02	33.3	33.8	33.3	33.4	0.31	0.94	105652.0	3533651.6	161
2014-10-30	33.5	33.5	33.0	33.09	-0.58	-1.72	161875.0	5358590.5	227
2014-10-29	34.2	34.2	33.6	33.67	-0.35	-1.03	144076.0	4885542.0	152
2014-10-28	34.6	34.6	33.5	34.02	-1.06	-3.02	228820.0	7765760.7	268
2014-10-27	35.0	35.2	35.0	35.08	-0.16	-0.45	171918.0	6020407.4	162
2014-10-26	34.9	35.3	34.7	35.24	0.19	0.54	369444.0	12989722.9	224
2014-10-23	34.4	35.1	34.3	35.05	0.08	0.23	345219.0	12017072.8	234
2014-10-22	34.0	35.1	34.0	34.97	0.92	2.7	639451.0	22038940.0	348
2014-10-21	32.9	34.2	32.8	34.05	1.05	3.18	585109.0	19492745.9	455
2014-10-20	33.6	33.6	33.0	33.0	-0.31	-0.93	610412.0	20247070.2	301
2014-10-19	35.0	35.0	33.2	33.31	1.26	3.93	253836.0	8568459.6	270
2014-10-16	33.0	34.5	31.6	32.05	-2.52	-7.29	448038.0	14695767.9	473
2014-10-15	34.5	35.4	34.4	34.57	-0.48	-1.37	366921.0	12794469.1	249
2014-10-14	35.3	35.8	33.9	35.05	-0.18	-0.51	509179.0	17481469.0	354
2014-10-13	34.2	35.3	34.0	35.23	0.73	2.12	422827.0	14720043.6	318
2014-10-12	37.0	37.5	34.2	34.5	-3.43	-9.04	467872.0	16699636.5	409
2014-10-02	37.8	38.0	37.7	37.93	0.01	0.03	351889.0	13338067.4	205
2014-10-01	37.9	38.0	37.6	37.92	-0.12	-0.32	303303.0	11461309.3	211
2014-09-30	38.0	38.1	37.2	38.04	0.13	0.34	999084.0	37708172.6	457
2014-09-29	37.6	38.1	37.4	37.91	0.83	2.24	1001813.0	37836886.8	584
2014-09-28	36.0	37.2	36.0	37.08	0.88	2.43	1214026.0	44719454.5	545
2014-09-25	34.8	36.5	34.7	36.2	1.3	3.72	731909.0	26275668.6	351
2014-09-24	35.5	35.5	34.2	34.9	-1.05	-2.92	319799.0	11104654.5	326
2014-09-22	35.2	36.0	35.2	35.95	0.01	0.03	205419.0	7345291.2	234
2014-09-21	35.4	36.5	35.3	35.94	0.43	1.21	575875.0	20737437.7	428
2014-09-18	34.9	35.6	34.4	35.51	0.61	1.75	667591.0	23499641.0	360
2014-09-17	33.5	35.3	33.5	34.9	1.3	3.87	985474.0	33919676.1	472
2014-09-16	33.3	33.7	33.2	33.6	0.3	0.9	354383.0	11856486.2	172
2014-09-15	33.5	33.5	33.2	33.3	-0.2	-0.6	354946.0	11852070.2	185
2014-09-14	33.5	33.6	33.2	33.5	0.1	0.3	538916.0	18059988.4	303
2014-09-11	33.4	33.9	33.1	33.4	0.07	0.21	763897.0	25594746.1	411
2014-09-10	33.8	33.8	33.0	33.33	-0.47	-1.39	1161684.0	38558547.9	519
2014-09-09	34.0	34.1	33.6	33.8	-0.3	-0.88	545008.0	18423033.5	273
2014-09-08	34.1	34.3	34.0	34.1	0.05	0.15	442965.0	15140306.8	232
2014-09-07	33.9	34.1	33.6	34.05	0.14	0.41	592038.0	20054565.3	305
2014-09-04	34.0	34.3	33.8	33.91	-0.1	-0.29	228220.0	7747134.0	202
2014-09-03	33.5	34.3	33.5	34.01	0.13	0.38	550500.0	18722631.4	301
2014-09-02	34.1	34.1	33.2	33.88	-0.14	-0.41	411620.0	13845062.1	329
2014-09-01	34.0	34.6	34.0	34.02	0.01	0.03	548768.0	18793881.0	380
2014-08-31	33.9	34.2	33.9	34.01	0.11	0.32	438852.0	14964489.9	325
2014-08-28	33.8	34.0	33.6	33.9	0.26	0.77	231947.0	7829919.2	218
2014-08-27	34.0	34.3	33.5	33.64	-0.13	-0.38	743912.0	25237621.4	335
2014-08-26	33.3	34.0	33.3	33.77	0.43	1.29	424792.0	14378889.0	274
2014-08-25	33.6	33.8	33.0	33.34	-0.26	-0.77	351418.0	11716006.8	269
2014-08-24	33.4	33.7	33.4	33.6	0.19	0.57	259660.0	8730196.2	217
2014-08-21	33.7	33.7	33.3	33.41	-0.33	-0.98	297706.0	9972725.0	222
2014-08-20	33.6	33.9	33.5	33.74	0.28	0.84	368915.0	12447689.8	225
2014-08-19	33.0	33.7	33.0	33.46	0.27	0.81	539722.0	18027525.3	240
2014-08-18	33.2	33.4	33.0	33.19	-0.11	-0.33	576716.0	19130810.9	252
2014-08-17	33.2	33.4	33.1	33.3	-0.19	-0.57	423836.0	14106951.3	239
2014-08-14	33.5	33.6	33.1	33.49	-0.06	-0.18	404252.0	13498439.0	253
2014-08-13	33.9	34.1	33.4	33.55	-0.55	-1.61	551120.0	18685618.0	267
2014-08-12	34.0	34.2	33.6	34.1	0.14	0.41	710754.0	24115864.2	304
2014-08-11	33.5	34.3	33.5	33.96	0.61	1.83	1170460.0	39766803.9	514
2014-08-10	32.4	33.5	32.4	33.35	0.61	1.86	618419.0	20435259.3	362
2014-08-07	32.2	32.8	32.1	32.74	0.44	1.36	203148.0	6601452.5	220
2014-08-06	32.3	32.5	32.3	32.3	-0.12	-0.37	66382.0	2150544.9	169
2014-08-05	32.3	32.9	32.3	32.42	0.18	0.56	298177.0	9722637.1	299
2014-08-04	32.3	32.4	32.2	32.24	-0.06	-0.19	149509.0	4827436.5	162
2014-08-03	31.8	32.5	31.7	32.3	0.5	1.57	281130.0	9066144.9	229
2014-07-24	31.2	32.3	31.0	31.8	0.66	2.12	571575.0	18170999.8	333
2014-07-23	31.0	31.2	31.0	31.14	0.09	0.29	413602.0	12843452.3	221
2014-07-22	31.0	31.7	30.9	31.05	0.31	1.01	828035.0	25811048.6	360
2014-07-21	30.9	31.0	30.5	30.74	-0.13	-0.42	328015.0	10109053.1	253
2014-07-20	31.6	31.8	30.8	30.87	-1.0	-3.14	457522.0	14275757.7	287
2014-07-17	32.4	32.4	31.7	31.87	-0.39	-1.21	364786.0	11633206.4	219
2014-07-16	31.5	32.4	31.5	32.26	0.71	2.25	724787.0	23313549.9	371
2014-07-15	31.6	31.7	31.5	31.55	-0.05	-0.16	233940.0	7236536.4	147
2014-07-14	31.5	31.9	31.5	31.6	0.02	0.06	266617.0	8473401.9	184
2014-07-13	31.6	31.7	31.4	31.58	-0.09	-0.28	296017.0	9344318.7	264
2014-07-10	30.9	31.9	30.9	31.67	0.7	2.26	517201.0	16293861.7	291
2014-07-09	31.2	31.2	30.7	30.97	-0.23	-0.74	260940.0	8073328.8	209
2014-07-08	31.6	31.6	31.2	31.2	-0.49	-1.55	207324.0	6501006.9	235
2014-07-07	31.8	31.9	31.6	31.69	-0.21	-0.66	130570.0	4153705.3	179
2014-07-06	31.8	32.0	31.8	31.9	0.1	0.31	197040.0	6273598.0	292
2014-07-03	32.2	32.2	31.5	31.8	-0.1	-0.31	406817.0	13000134.7	503
2014-07-02	30.9	32.5	30.9	31.9	0.89	2.87	655813.0	20961898.5	599
2014-07-01	30.2	31.3	30.2	31.01	0.89	2.95	408922.0	12645728.3	356
2014-06-30	30.2	30.3	29.7	30.12	0.11	0.37	188806.0	5672159.4	146
2014-06-29	30.3	30.3	29.6	30.01	-0.29	-0.96	213551.0	6400552.6	149
2014-06-26	30.4	30.4	30.0	30.3	0.0	0.0	185895.0	5616992.5	206
2014-06-25	30.6	30.8	30.3	30.3	-0.19	-0.62	374237.0	11398389.2	235
2014-06-24	30.7	30.8	30.3	30.49	-0.31	-1.01	359993.0	11008734.0	264
2014-06-23	30.8	31.1	29.9	30.8	-0.2	-0.65	759624.0	22986351.8	403
2014-06-22	31.1	31.5	30.7	31.0	-0.07	-0.23	374146.0	11677415.4	282
2014-06-19	31.1	31.4	30.8	31.07	0.19	0.62	462352.0	14332818.9	257
2014-06-18	30.6	30.9	30.2	30.88	0.63	2.08	453384.0	13877329.6	324
2014-06-17	29.4	30.5	29.4	30.25	0.41	1.37	1288180.0	38532795.5	516
2014-06-16	30.9	31.4	29.5	29.84	-1.73	-5.48	1159912.0	35581001.6	520
2014-06-15	32.2	32.2	31.5	31.57	-0.65	-2.02	530559.0	16912576.6	314
2014-06-12	32.6	32.7	31.7	32.22	-0.25	-0.77	1040860.0	33613943.7	436
2014-06-11	33.0	33.0	32.3	32.47	-0.08	-0.25	743396.0	24227436.7	348
2014-06-10	32.3	32.7	32.2	32.55	0.04	0.12	506171.0	16428542.7	326
2014-06-09	32.0	32.7	31.9	32.51	0.44	1.37	850561.0	27419283.2	372
2014-06-08	31.6	32.2	31.6	32.07	0.45	1.42	2036737.0	64945644.8	641
2014-06-05	31.0	32.0	30.8	31.62	0.67	2.16	1000868.0	31465877.2	580
2014-06-04	30.5	31.0	30.4	30.95	0.45	1.48	593154.0	18218623.8	294
2014-06-03	30.0	30.6	30.0	30.5	0.58	1.94	1236549.0	37510330.9	457
2014-06-02	30.1	30.3	29.9	29.92	-0.05	-0.17	510325.0	15343557.0	351
2014-06-01	29.9	30.3	29.6	29.97	0.27	0.91	957903.0	28752782.8	454
2014-05-29	30.0	30.1	29.1	29.7	-0.16	-0.54	807707.0	23894238.2	370
2014-05-28	29.7	30.0	29.7	29.86	0.17	0.57	1132440.0	33845552.5	472
2014-05-27	29.3	29.7	29.3	29.69	0.39	1.33	737354.0	21833696.0	334
2014-05-26	29.1	29.5	29.1	29.3	0.15	0.51	770284.0	22583004.2	308
2014-05-25	29.0	29.4	28.8	29.15	0.13	0.45	1479398.0	43251635.7	396
2014-05-22	28.0	29.3	28.0	29.02	1.11	3.98	3694409.0	106175619.6	955
2014-05-21	27.4	28.1	27.4	27.91	0.46	1.68	764431.0	21258618.1	376
2014-05-20	27.2	27.8	27.2	27.45	0.25	0.92	507790.0	13948334.5	347
2014-05-19	27.5	27.5	27.1	27.2	-0.2	-0.73	329546.0	8982927.0	217
2014-05-18	27.1	27.5	27.0	27.4	0.11	0.4	444052.0	12137238.4	282
2014-05-15	27.1	27.4	27.0	27.29	0.11	0.4	314707.0	8564502.7	213
2014-05-14	27.1	27.4	26.8	27.18	0.08	0.3	1027123.0	27910260.8	368
2014-05-13	27.3	27.3	26.9	27.1	-0.18	-0.66	787714.0	21318330.3	404
2014-05-12	27.0	27.3	26.8	27.28	0.08	0.29	308581.0	8372231.1	198
2014-05-11	27.5	27.6	26.8	27.2	-0.2	-0.73	1132588.0	30743624.1	372
2014-05-08	27.5	27.6	27.0	27.4	-0.16	-0.58	1297064.0	35501104.1	425
2014-05-07	27.5	27.7	27.4	27.56	0.02	0.07	549223.0	15119360.8	292
2014-05-06	27.2	27.8	27.1	27.54	0.16	0.58	1140782.0	31440884.5	487
2014-05-05	27.4	27.4	27.0	27.38	-0.01	-0.04	519880.0	14161957.3	375
2014-05-04	27.4	27.6	27.3	27.39	-0.01	-0.04	855111.0	23416695.9	482
2014-05-01	27.2	27.5	27.1	27.4	0.28	1.03	1043870.0	28567303.4	535
2014-04-30	26.6	27.2	26.5	27.12	0.57	2.15	1776967.0	47876425.2	701
2014-04-29	26.6	26.9	26.3	26.55	-0.05	-0.19	1013673.0	26955314.9	448
2014-04-28	26.1	27.0	26.1	26.6	0.57	2.19	2575893.0	68579407.1	873
2014-04-27	25.1	26.2	25.0	26.03	0.91	3.62	2786705.0	71393398.5	1124
2014-04-24	24.7	25.2	24.7	25.12	0.34	1.37	1167126.0	29199171.95	581
2014-04-23	24.9	24.9	24.6	24.78	-0.02	-0.08	760232.0	18834434.05	305
2014-04-22	24.75	24.85	24.7	24.8	0.01	0.04	659276.0	16351840.95	302
2014-04-21	24.8	24.85	24.7	24.79	-0.01	-0.04	530155.0	13115487.3	286
2014-04-20	24.55	24.85	24.55	24.8	0.16	0.65	1595820.0	39437893.0	556
2014-04-17	24.65	24.65	24.55	24.64	-0.04	-0.16	558836.0	13735380.8	316
2014-04-16	24.4	24.7	24.3	24.68	0.27	1.11	755729.0	18558828.65	463
2014-04-15	24.45	24.5	24.35	24.41	-0.12	-0.49	834659.0	20371681.05	339
2014-04-14	24.35	24.55	24.3	24.53	0.17	0.7	357154.0	8708869.8	312
2014-04-13	24.4	24.5	24.25	24.36	-0.14	-0.57	894774.0	21777613.8	533
2014-04-10	24.65	24.7	24.5	24.5	-0.1	-0.41	423185.0	10408906.5	310
2014-04-09	24.55	24.85	24.5	24.6	0.05	0.2	1783667.0	44012278.1	619
2014-04-08	24.6	24.7	24.55	24.55	-0.05	-0.2	997072.0	24538209.9	382
2014-04-07	24.6	24.65	24.5	24.6	0.05	0.2	587231.0	14427456.1	332
2014-04-06	24.65	24.75	24.5	24.55	-0.1	-0.41	1168781.0	28754276.3	574
2014-04-03	24.75	24.75	24.65	24.65	-0.15	-0.6	807592.0	19673350.1	506
2014-04-02	24.9	24.9	24.7	24.8	-0.1	-0.4	1140812.0	28247260.2	551
2014-04-01	24.85	24.95	24.75	24.9	0.0	0.0	627826.0	15596364.45	408
2014-03-31	24.95	24.95	24.8	24.9	-0.05	-0.2	849189.0	21123668.6	499
2014-03-30	24.75	25.0	24.75	24.95	0.1	0.4	1226206.0	30516156.65	534
2014-03-27	24.55	24.85	24.55	24.85	0.25	1.02	674309.0	16620282.85	284
2014-03-26	24.6	24.65	24.55	24.6	0.0	0.0	711038.0	17485283.4	325
2014-03-25	24.65	24.7	24.55	24.6	0.0	0.0	652917.0	16067091.8	216
2014-03-24	24.65	24.65	24.5	24.6	0.0	0.0	1024462.0	25173500.95	302
2014-03-23	24.6	24.65	24.55	24.6	0.0	0.0	783695.0	19269392.9	344
2014-03-20	24.6	24.65	24.55	24.6	0.0	0.0	729686.0	17934937.1	331
2014-03-19	24.7	24.75	24.55	24.6	-0.1	-0.4	551411.0	13578129.7	333
2014-03-18	24.8	24.85	24.7	24.7	-0.1	-0.4	558396.0	13842881.5	295
2014-03-17	24.85	24.85	24.75	24.8	-0.05	-0.2	385511.0	9558867.1	288
2014-03-16	24.8	24.85	24.8	24.85	-0.05	-0.2	472519.0	11729118.25	221
2014-03-13	24.9	25.0	24.75	24.9	0.05	0.2	1037283.0	25744447.85	338
2014-03-12	24.8	24.9	24.75	24.85	-0.05	-0.2	361173.0	8970487.85	296
2014-03-11	24.95	24.95	24.75	24.9	0.0	0.0	1146290.0	28511844.25	475
2014-03-10	25.1	25.1	24.9	24.9	-0.3	-1.19	1393465.0	34798630.1	581
2014-03-09	25.2	25.3	25.0	25.2	0.0	0.0	786273.0	19770665.1	357
2014-03-06	25.2	25.4	25.0	25.2	0.0	0.0	867514.0	21862525.7	317
2014-03-05	25.1	25.4	24.9	25.2	0.1	0.4	1601154.0	40270165.0	709
2014-03-04	24.7	25.2	24.7	25.1	0.35	1.41	1602211.0	40066176.9	597
2014-03-03	24.9	24.9	24.65	24.75	-0.05	-0.2	646650.0	16025473.6	389
2014-03-02	25.0	25.2	24.55	24.8	0.3	1.22	2382317.0	59258485.9	872
2014-02-27	24.6	24.7	24.5	24.5	-0.1	-0.41	758970.0	18650048.1	493
2014-02-26	24.95	24.95	24.55	24.6	-0.35	-1.4	1343189.0	33184650.05	614
2014-02-25	25.1	25.1	24.9	24.95	-0.15	-0.6	572507.0	14283671.4	264
2014-02-24	25.0	25.1	24.95	25.1	0.0	0.0	331422.0	8285368.6	269
2014-02-23	25.0	25.2	25.0	25.1	0.0	0.0	194251.0	4860941.7	174
2014-02-20	25.0	25.2	25.0	25.1	0.0	0.0	526534.0	13202391.1	239
2014-02-19	25.2	25.2	24.95	25.1	-0.1	-0.4	461471.0	11571235.65	280
2014-02-18	25.1	25.3	25.1	25.2	0.1	0.4	197269.0	4964532.3	189
2014-02-17	25.1	25.2	25.0	25.1	0.0	0.0	235654.0	5915688.7	228
2014-02-16	25.1	25.2	25.0	25.1	0.0	0.0	200335.0	5033312.7	206
2014-02-13	25.2	25.2	25.1	25.1	-0.1	-0.4	206220.0	5187647.0	192
2014-02-12	25.2	25.4	25.1	25.2	0.1	0.4	409687.0	10342786.5	263
2014-02-11	25.7	25.7	24.95	25.1	-0.6	-2.33	1528822.0	38453650.1	655
2014-02-10	25.8	25.8	25.6	25.7	-0.1	-0.39	696245.0	17905867.8	279
2014-02-09	25.8	25.9	25.6	25.8	0.1	0.39	711012.0	18304322.1	324
2014-02-06	25.8	26.1	25.7	25.7	-0.1	-0.39	988059.0	25619923.8	318
2014-02-05	25.8	26.0	25.5	25.8	0.0	0.0	1124298.0	28993248.8	451
2014-02-04	25.2	25.8	25.1	25.8	0.4	1.57	727501.0	18590969.4	390
2014-02-03	25.3	25.6	25.2	25.4	0.2	0.79	974118.0	24784646.5	381
2014-02-02	25.0	25.5	25.0	25.2	0.1	0.4	1185755.0	30088860.3	392
2014-01-30	25.0	25.3	24.9	25.1	0.1	0.4	458211.0	11542650.4	249
2014-01-29	25.1	25.2	25.0	25.0	0.0	0.0	501264.0	12569135.2	266
2014-01-28	25.0	25.0	24.9	25.0	0.0	0.0	329630.0	8230428.4	244
2014-01-27	25.5	25.6	24.95	25.0	-0.4	-1.57	2671513.0	67649817.55	893
2014-01-26	24.8	25.5	24.7	25.4	0.3	1.2	1394010.0	35044831.15	516
2014-01-23	24.45	25.1	24.45	25.1	0.55	2.24	1660196.0	41453669.25	745
2014-01-22	24.6	24.6	24.45	24.55	-0.05	-0.2	372256.0	9117298.55	245
2014-01-21	24.8	24.9	24.5	24.6	-0.2	-0.81	521278.0	12839691.5	308
2014-01-20	24.65	24.9	24.6	24.8	0.0	0.0	831001.0	20564859.55	392
2014-01-19	24.8	24.85	24.5	24.8	0.0	0.0	1215727.0	30001274.7	482
2014-01-16	24.7	25.2	24.7	24.8	0.15	0.61	1147920.0	28617400.6	571
2014-01-15	24.5	24.8	24.5	24.65	0.2	0.82	510238.0	12592722.7	328
2014-01-14	24.4	24.55	24.35	24.45	-0.05	-0.2	238181.0	5823165.95	211
2014-01-13	24.5	24.55	24.45	24.5	-0.05	-0.2	405625.0	9934700.25	295
2014-01-12	24.65	24.65	24.5	24.55	-0.2	-0.81	447315.0	10996690.0	303
2014-01-09	24.9	24.9	24.7	24.75	-0.15	-0.6	736704.0	18273527.1	288
2014-01-08	24.65	24.9	24.65	24.9	0.25	1.01	651458.0	16176722.75	383
2014-01-07	24.8	24.9	24.6	24.65	-0.1	-0.4	408768.0	10101282.1	312
2014-01-06	24.45	25.0	24.45	24.75	0.3	1.23	1308882.0	32449297.4	747
2014-01-05	24.25	24.45	24.15	24.45	0.25	1.03	600457.0	14592841.15	469
2014-01-02	24.05	24.2	23.95	24.2	0.15	0.62	690312.0	16613528.5	459
2014-01-01	24.2	24.25	23.95	24.05	-0.15	-0.62	1117472.0	26923791.1	626
2013-12-31	24.2	24.25	24.15	24.2	0.0	0.0	323921.0	7831786.15	262
2013-12-30	24.2	24.3	24.15	24.2	0.0	0.0	470785.0	11391444.75	326
2013-12-29	24.25	24.25	24.1	24.2	-0.05	-0.21	269074.0	6503276.8	271
2013-12-26	24.25	24.25	24.05	24.25	0.05	0.21	521128.0	12572667.8	378
2013-12-25	24.35	24.35	24.1	24.2	-0.2	-0.82	526759.0	12752962.65	461
2013-12-24	24.65	24.7	24.3	24.4	-0.25	-1.01	915855.0	22404897.6	524
2013-12-23	24.6	24.7	24.6	24.65	0.05	0.2	407902.0	10051913.2	354
2013-12-22	24.6	24.7	24.55	24.6	0.0	0.0	405371.0	9974860.9	301
2013-12-19	24.6	24.7	24.55	24.6	0.05	0.2	339726.0	8358414.25	358
2013-12-18	24.45	24.65	24.4	24.55	0.1	0.41	406534.0	9985876.5	368
2013-12-17	24.55	24.55	24.3	24.45	-0.05	-0.2	427595.0	10436827.95	423
2013-12-16	24.5	24.6	24.4	24.5	0.0	0.0	473197.0	11598391.7	369
2013-12-15	24.8	24.8	24.4	24.5	-0.35	-1.41	1119262.0	27485915.8	693
2013-12-12	25.0	25.0	24.75	24.85	-0.15	-0.6	671939.0	16703239.9	408
2013-12-11	25.0	25.1	24.95	25.0	0.0	0.0	291170.0	7275631.95	243
2013-12-10	25.1	25.2	24.95	25.0	-0.2	-0.79	1033892.0	25907475.7	449
2013-12-09	24.95	25.3	24.95	25.2	0.3	1.2	981960.0	24659362.65	461
2013-12-08	24.95	25.1	24.85	24.9	0.1	0.4	408416.0	10193935.6	358
2013-12-05	25.1	25.1	24.8	24.8	-0.15	-0.6	390979.0	9739087.2	318
2013-12-04	25.2	25.2	24.7	24.95	0.0	0.0	860370.0	21455536.1	560
2013-12-03	26.0	26.0	24.9	24.95	-1.05	-4.04	1808601.0	45827691.55	1046
2013-12-02	26.2	26.4	26.0	26.0	-0.4	-1.52	831647.0	21706279.0	415
2013-12-01	26.5	26.5	26.3	26.4	-0.2	-0.75	243961.0	6424569.0	307
2013-11-28	26.3	26.6	26.1	26.6	0.4	1.53	564384.0	14837726.0	387
2013-11-27	26.4	26.5	26.1	26.2	-0.1	-0.38	403329.0	10584240.1	285
2013-11-26	26.6	26.9	26.3	26.3	-0.3	-1.13	584770.0	15569057.4	299
2013-11-25	27.0	27.0	26.6	26.6	-0.4	-1.48	421948.0	11293310.3	309
2013-11-24	27.4	27.4	26.9	27.0	-0.3	-1.1	841851.0	22797773.4	417
2013-11-21	27.3	27.4	27.1	27.3	-0.1	-0.36	501685.0	13679083.8	265
2013-11-20	27.5	27.7	27.3	27.4	-0.2	-0.72	313970.0	8623391.3	239
2013-11-19	27.6	27.7	27.5	27.6	0.1	0.36	561469.0	15491401.7	369
2013-11-18	27.4	27.6	27.2	27.5	0.1	0.36	1021338.0	28019993.1	490
2013-11-17	27.1	27.4	27.0	27.4	0.3	1.11	1071185.0	29130063.4	425
2013-11-14	26.8	27.2	26.6	27.1	0.2	0.74	1272271.0	34240117.3	445
2013-11-13	26.8	26.9	26.7	26.9	0.0	0.0	610608.0	16372427.6	304
2013-11-12	26.4	27.0	26.4	26.9	0.5	1.89	1090951.0	29202243.9	519
2013-11-11	26.6	26.6	26.1	26.4	-0.3	-1.12	1153357.0	30343383.8	459
2013-11-10	26.2	26.8	26.0	26.7	0.6	2.3	1565289.0	41366274.1	620
2013-11-07	26.2	26.3	26.0	26.1	-0.1	-0.38	768245.0	20094428.9	362
2013-11-06	26.3	26.5	26.2	26.2	-0.1	-0.38	1180888.0	31093316.3	445
2013-11-05	26.0	26.3	26.0	26.3	0.2	0.77	423808.0	11087156.6	294
2013-11-04	25.9	26.2	25.9	26.1	0.1	0.38	483651.0	12623459.8	260
2013-11-03	25.9	26.1	25.7	26.0	0.1	0.39	542995.0	14094507.7	341
2013-10-31	25.9	25.9	25.6	25.9	-0.1	-0.38	440293.0	11372566.5	253
2013-10-30	25.7	26.0	25.5	26.0	0.2	0.78	419811.0	10775267.9	350
2013-10-29	26.0	26.0	25.7	25.8	0.0	0.0	221951.0	5725765.4	246
2013-10-28	26.0	26.0	25.8	25.8	-0.2	-0.77	190320.0	4917985.4	189
2013-10-27	25.9	26.1	25.7	26.0	0.0	0.0	551798.0	14269389.8	332
2013-10-24	25.9	26.2	25.8	26.0	0.3	1.17	441353.0	11477689.2	296
2013-10-23	25.8	25.9	25.7	25.7	-0.1	-0.39	594949.0	15320442.5	271
2013-10-22	26.1	26.2	25.7	25.8	-0.2	-0.77	1072126.0	27848793.9	377
2013-10-21	26.2	26.2	25.8	26.0	-0.2	-0.76	936292.0	24330805.7	342
2013-10-20	25.7	26.3	25.7	26.2	0.8	3.15	504703.0	13188418.6	339
2013-10-10	25.3	25.6	25.3	25.4	0.1	0.4	412204.0	10480523.6	340
2013-10-09	25.2	25.4	25.0	25.3	0.3	1.2	532944.0	13445274.5	379
2013-10-08	25.8	25.8	25.0	25.0	-0.8	-3.1	895398.0	22543447.3	614
2013-10-07	26.0	26.0	25.8	25.8	-0.3	-1.15	332978.0	8617430.6	338
2013-10-06	26.4	26.4	25.8	26.1	-0.3	-1.14	479847.0	12510797.4	413
2013-10-03	26.5	26.5	26.3	26.4	0.0	0.0	479075.0	12674293.0	335
2013-10-02	26.6	26.7	26.4	26.4	-0.2	-0.75	491302.0	13046790.6	303
2013-10-01	26.3	26.7	26.3	26.6	0.2	0.76	796749.0	21185429.8	386
2013-09-30	26.3	26.5	26.2	26.4	-0.1	-0.38	229754.0	6067493.0	276
2013-09-29	26.7	26.7	26.3	26.5	-0.2	-0.75	490949.0	12996306.6	388
2013-09-26	26.9	27.0	26.5	26.7	-0.1	-0.37	718846.0	19210876.3	542
2013-09-25	26.5	27.4	26.5	26.8	0.3	1.13	3021013.0	81423676.4	1282
2013-09-24	26.4	26.9	26.4	26.5	0.6	2.32	2341534.0	62352654.6	1289
2013-09-19	25.8	26.0	25.6	25.9	0.2	0.78	493947.0	12754632.1	416
2013-09-18	25.9	25.9	25.6	25.7	-0.2	-0.77	479253.0	12338944.7	375
2013-09-17	25.9	26.0	25.7	25.9	-0.1	-0.38	998032.0	25744040.2	574
2013-09-16	26.1	26.2	25.8	26.0	-0.1	-0.38	1187712.0	30878071.5	597
2013-09-15	26.2	26.3	26.0	26.1	0.2	0.77	1098134.0	28746412.7	560
2013-09-12	26.0	26.1	25.8	25.9	-0.1	-0.38	495132.0	12851764.0	451
2013-09-11	25.6	26.2	25.5	26.0	0.7	2.77	2020073.0	52321276.7	1002
2013-09-10	25.4	25.8	25.0	25.3	0.85	3.48	2644498.0	66924750.9	1037
2013-09-09	24.05	24.5	23.8	24.45	0.35	1.45	708066.0	17085784.35	499
2013-09-08	24.0	24.4	24.0	24.1	0.4	1.69	2082747.0	50345897.85	984
2013-09-05	23.6	24.1	23.4	23.7	-0.05	-0.21	2318919.0	54896356.05	1145
2013-09-04	24.9	24.9	23.4	23.75	-1.35	-5.38	4887039.0	116349587.55	2187
2013-09-03	26.6	26.7	25.0	25.1	-1.5	-5.64	2967782.0	75986777.3	1673
2013-09-02	26.8	26.9	26.2	26.6	-0.9	-3.27	5035093.0	133298690.9	2202
2013-09-01	27.5	27.6	27.3	27.5	0.4	1.48	749275.0	20571621.0	480
2013-08-29	27.4	27.6	26.8	27.1	-0.2	-0.73	1673977.0	45472728.9	836
2013-08-28	26.5	27.6	26.3	27.3	0.1	0.37	1274938.0	34663470.0	862
2013-08-27	27.8	27.9	26.6	27.2	-1.0	-3.55	1707470.0	46487376.4	1244
2013-08-26	28.3	28.5	27.9	28.2	-0.1	-0.35	2408212.0	67897399.6	1237
2013-08-25	28.6	28.8	28.2	28.3	-0.5	-1.74	1201789.0	34267058.6	737
2013-08-22	29.1	29.1	28.6	28.8	-0.4	-1.37	1126107.0	32496980.4	732
2013-08-21	29.5	29.5	29.1	29.2	-0.3	-1.02	1923534.0	56273511.3	875
2013-08-20	29.6	29.9	29.2	29.5	-0.1	-0.34	946156.0	28008344.0	613
2013-08-19	28.8	29.8	28.7	29.6	0.9	3.14	1476289.0	43408706.1	963
2013-08-18	28.3	29.1	28.3	28.7	0.4	1.41	1446767.0	41642919.2	972
2013-08-15	28.2	28.5	28.2	28.3	0.1	0.35	379881.0	10769876.4	375
2013-08-14	28.1	28.5	28.0	28.2	0.1	0.36	630995.0	17827422.4	394
2013-08-13	28.0	28.2	27.9	28.1	0.1	0.36	989696.0	27812963.2	397
2013-08-05	28.3	28.3	27.9	28.0	-0.2	-0.71	1246595.0	35080056.1	720
2013-08-04	28.2	28.5	28.0	28.2	0.0	0.0	599147.0	16936055.5	431
2013-08-01	28.2	28.3	27.6	28.2	0.1	0.36	1164500.0	32536453.4	695
2013-07-31	27.9	28.7	27.9	28.1	0.4	1.44	2418707.0	68310629.1	1393
2013-07-30	27.8	27.8	27.5	27.7	-0.1	-0.36	309180.0	8558046.0	250
2013-07-29	27.5	27.9	27.4	27.8	0.2	0.72	729343.0	20162876.6	427
2013-07-28	27.3	27.7	27.1	27.6	0.2	0.73	550821.0	14842243.1	298
2013-07-25	27.4	27.5	27.3	27.4	-0.1	-0.36	183290.0	5027544.7	234
2013-07-24	27.6	27.7	27.4	27.5	-0.1	-0.36	646991.0	17833683.8	324
2013-07-23	27.7	27.9	27.5	27.6	-0.4	-1.43	844492.0	23378552.9	495
2013-07-22	27.7	28.1	27.6	28.0	0.5	1.82	1293676.0	36086547.3	624
2013-07-21	27.1	27.6	27.0	27.5	0.2	0.73	520795.0	14287362.1	343
2013-07-18	27.3	27.3	27.1	27.3	0.0	0.0	721884.0	19609931.8	333
2013-07-17	27.6	27.7	27.1	27.3	-0.5	-1.8	1181385.0	32286360.8	676
2013-07-16	27.7	27.9	27.6	27.8	0.1	0.36	585347.0	16218543.2	427
2013-07-15	28.3	28.3	27.6	27.7	-0.8	-2.81	1757845.0	49052095.7	876
2013-07-14	28.3	28.5	28.2	28.5	0.2	0.71	467810.0	13267396.5	439
2013-07-11	28.3	28.4	28.0	28.3	0.1	0.35	377556.0	10640261.7	287
2013-07-10	28.1	28.3	28.0	28.2	0.1	0.36	583196.0	16401517.5	376
2013-07-09	27.4	28.2	27.4	28.1	0.5	1.81	1559010.0	43600403.4	854
2013-07-08	27.9	28.0	27.5	27.6	-0.3	-1.08	857838.0	23763915.3	422
2013-07-07	27.9	27.9	27.6	27.9	0.0	0.0	857667.0	23794570.8	565
2013-07-04	27.4	27.9	27.3	27.9	0.7	2.57	1185578.0	32777927.9	503
2013-07-03	27.5	27.5	27.1	27.2	-0.3	-1.09	770535.0	20995835.8	419
2013-07-02	27.3	27.7	27.3	27.5	0.1	0.36	790830.0	21791758.3	493
2013-07-01	27.3	27.4	27.0	27.4	0.5	1.86	705816.0	19187236.4	476
2013-06-30	27.2	27.3	26.7	26.9	0.1	0.37	1249578.0	33638852.6	717
2013-06-26	27.1	27.1	26.7	26.8	-0.2	-0.74	693944.0	18712796.2	419
2013-06-25	26.8	27.2	26.8	27.0	0.2	0.75	405268.0	10946218.9	344
2013-06-24	27.3	27.3	26.7	26.8	-0.5	-1.83	789473.0	21322644.4	486
2013-06-23	27.0	27.4	27.0	27.3	0.3	1.11	614227.0	16753230.5	416
2013-06-22	26.7	27.0	26.7	27.0	0.0	0.0	507625.0	13616468.4	433
2013-06-19	27.1	27.1	26.8	27.0	-0.1	-0.37	430183.0	11595281.7	412
2013-06-18	27.2	27.4	27.0	27.1	-0.1	-0.37	1024699.0	27796259.5	627
2013-06-17	27.0	27.4	27.0	27.2	0.2	0.74	1604510.0	43534083.1	832
2013-06-16	26.3	27.4	26.3	27.0	0.4	1.5	2499187.0	66785044.1	1228
2013-06-15	28.1	28.1	25.7	26.6	-1.8	-6.34	2658461.0	72964922.3	1238
2013-06-12	27.8	28.5	27.7	28.4	0.6	2.16	1963571.0	55169697.2	909
2013-06-11	28.0	28.1	27.7	27.8	-0.2	-0.71	747032.0	20847337.8	438
2013-06-10	28.0	28.1	27.9	28.0	0.0	0.0	587708.0	16420736.4	366
2013-06-09	27.9	28.1	27.9	28.0	0.1	0.36	992621.0	27807269.7	624
2013-06-08	27.7	28.2	27.7	27.9	0.3	1.09	1240101.0	34727570.8	689
2013-06-05	27.0	27.9	27.0	27.6	0.2	0.73	1088240.0	29865240.2	664
2013-06-04	27.5	27.7	27.0	27.4	0.0	0.0	927944.0	25337696.1	565
2013-06-03	27.9	28.0	27.3	27.4	-0.1	-0.36	2780465.0	77177770.4	996
2013-06-02	26.9	27.7	26.9	27.5	0.6	2.23	2223051.0	60567449.0	1077
2013-06-01	25.7	26.9	25.7	26.9	0.8	3.07	2280950.0	60808589.8	918
2013-05-29	26.2	26.5	26.0	26.1	-0.1	-0.38	2258087.0	59359997.9	818
2013-05-28	25.8	26.5	25.8	26.2	0.5	1.95	1833079.0	48048282.1	823
2013-05-27	25.8	26.1	25.6	25.7	0.0	0.0	1195296.0	30919488.2	554
2013-05-26	25.5	26.0	25.5	25.7	0.2	0.78	1494742.0	38632936.1	748
2013-05-25	25.7	25.7	25.3	25.5	-0.2	-0.78	993498.0	25386750.6	409
2013-05-22	25.6	25.8	25.6	25.7	0.1	0.39	605036.0	15522792.4	464
2013-05-21	25.4	25.7	25.3	25.6	0.3	1.19	1126681.0	28769470.8	654
2013-05-20	25.8	25.8	25.3	25.3	-0.3	-1.17	2013553.0	51303514.1	994
2013-05-19	25.8	26.2	25.5	25.6	-0.2	-0.78	3680103.0	95139231.5	1310
2013-05-18	26.3	26.4	25.7	25.8	-0.3	-1.15	2411263.0	62733738.2	1142
2013-05-15	25.8	26.4	25.4	26.1	0.4	1.56	1127100.0	29202126.2	741
2013-05-14	25.9	26.1	25.6	25.7	-0.1	-0.39	978574.0	25257033.6	729
2013-05-13	25.5	25.9	25.2	25.8	0.1	0.39	756518.0	19280087.9	605
2013-05-12	26.0	26.1	25.5	25.7	-0.2	-0.77	1161162.0	29900552.9	549
2013-05-11	25.9	26.3	25.8	25.9	-0.1	-0.38	1049729.0	27293804.0	602
2013-05-08	26.0	26.2	25.9	26.0	0.1	0.39	181392.0	4720063.8	307
2013-05-07	26.2	26.2	25.8	25.9	-0.4	-1.52	407411.0	10579122.1	373
2013-05-06	26.0	26.3	25.4	26.3	0.4	1.54	731740.0	18896171.3	531
2013-05-05	25.9	26.1	25.7	25.9	0.1	0.39	432520.0	11176356.0	466
2013-05-04	26.3	26.5	25.8	25.8	-0.5	-1.9	1216386.0	31765894.7	737
2013-05-01	26.7	26.7	26.2	26.3	-0.6	-2.23	1153798.0	30553456.6	713
2013-04-30	26.8	27.2	26.4	26.9	0.1	0.37	1536502.0	41130898.2	1060
2013-04-29	25.5	27.0	25.4	26.8	1.3	5.1	2090123.0	54763053.5	1145
2013-04-28	25.8	25.8	25.1	25.5	-0.3	-1.16	1507079.0	38336546.6	805
2013-04-27	26.2	26.5	25.8	25.8	-0.5	-1.9	2563545.0	66751869.0	1149
2013-04-24	26.2	26.6	25.7	26.3	0.3	1.15	2578822.0	67261312.0	1392
2013-04-23	25.6	26.2	25.6	26.0	0.4	1.56	1478297.0	38344404.5	904
2013-04-22	25.4	26.1	25.2	25.6	0.3	1.19	3806418.0	97784394.0	1317
2013-04-21	25.2	25.7	25.2	25.3	-0.1	-0.39	629923.0	16011925.4	600
2013-04-20	24.75	25.7	24.65	25.4	0.3	1.2	1894752.0	47571703.5	1035
2013-04-17	25.1	25.2	24.5	25.1	0.0	0.0	908111.0	22586084.1	713
2013-04-16	24.0	25.5	23.8	25.1	1.0	4.15	1806890.0	44517319.1	1230
2013-04-15	24.0	24.2	23.8	24.1	-0.1	-0.41	638829.0	15312692.65	426
2013-04-14	24.05	24.2	23.9	24.2	0.1	0.41	435576.0	10448676.3	392
2013-04-13	24.2	24.2	23.9	24.1	-0.1	-0.41	762313.0	18355968.45	563
2013-04-10	24.5	24.8	24.15	24.2	-0.3	-1.22	816954.0	19923280.9	658
2013-04-09	24.2	24.7	23.95	24.5	0.2	0.82	1286720.0	31255476.0	785
2013-04-08	24.1	24.55	24.05	24.3	0.05	0.21	834592.0	20254236.85	566
2013-04-07	24.35	24.35	24.05	24.25	-0.05	-0.21	461565.0	11164896.0	489
2013-04-06	24.1	24.5	23.9	24.3	0.35	1.46	1791604.0	43286071.95	1075
2013-04-03	23.85	24.4	23.55	23.95	0.1	0.42	1772919.0	42653415.85	1009
2013-04-02	23.2	24.0	23.2	23.85	0.85	3.7	2655391.0	62542306.45	1196
2013-04-01	22.8	23.0	22.75	23.0	0.15	0.66	236753.0	5421516.9	294
2013-03-31	22.8	22.95	22.75	22.85	-0.1	-0.44	298383.0	6815692.35	315
2013-03-30	23.0	23.0	22.7	22.95	-0.05	-0.22	625260.0	14283938.95	468
2013-03-27	23.35	23.35	23.0	23.0	-0.3	-1.29	459973.0	10633765.15	405
2013-03-26	23.5	23.5	23.2	23.3	-0.15	-0.64	292988.0	6838537.5	347
2013-03-25	23.45	23.5	23.15	23.45	-0.05	-0.21	447412.0	10458014.75	443
2013-03-24	23.45	23.65	23.3	23.5	-0.1	-0.42	544970.0	12784062.85	435
2013-03-23	23.5	23.7	23.3	23.6	-0.05	-0.21	748458.0	17594999.2	645
2013-03-20	23.4	23.9	23.35	23.65	-0.05	-0.21	749108.0	17726788.8	728
2013-03-19	22.95	24.05	22.85	23.7	0.4	1.72	2523917.0	59392081.3	1461
2013-03-18	23.8	23.8	23.15	23.3	-0.5	-2.1	1231691.0	28854604.55	985
2013-03-17	24.0	25.0	23.8	23.8	-0.25	-1.04	2356422.0	57395847.45	1844
2013-03-16	23.0	24.05	22.9	24.05	0.9	3.89	2621427.0	61851018.9	1473
2013-03-13	23.0	23.25	23.0	23.15	-0.05	-0.22	772485.0	17844578.75	779
2013-03-12	22.8	23.25	22.8	23.2	0.3	1.31	2996067.0	69037612.7	1347
2013-03-11	22.1	23.25	22.1	22.9	0.8	3.62	3700378.0	84261450.4	1811
2013-03-10	22.0	22.25	22.0	22.1	0.0	0.0	1006849.0	22292082.45	569
2013-03-09	22.0	22.2	22.0	22.1	0.2	0.91	922621.0	20369686.95	803
2013-03-06	21.7	22.0	21.55	21.9	0.2	0.92	944709.0	20600926.8	616
2013-03-05	21.05	21.75	21.05	21.7	0.55	2.6	1124897.0	24167427.8	735
2013-03-04	21.0	21.15	20.9	21.15	0.15	0.71	511675.0	10756892.4	427
2013-03-03	21.2	21.25	21.0	21.0	-0.25	-1.18	398408.0	8428401.55	381
2013-03-02	21.15	21.25	21.05	21.25	0.15	0.71	403048.0	8513275.95	457
2013-02-27	21.15	21.25	21.0	21.1	0.0	0.0	531072.0	11222697.25	537
2013-02-26	21.5	21.5	21.05	21.1	-0.45	-2.09	1566239.0	33278366.35	1069
2013-02-25	21.65	21.95	21.5	21.55	-0.15	-0.69	961763.0	20814005.05	748
2013-02-24	21.8	21.95	21.65	21.7	-0.15	-0.69	864831.0	18862469.85	793
2013-02-23	21.85	22.25	21.7	21.85	-0.1	-0.46	1141343.0	25113175.55	984
2013-02-20	21.85	22.0	21.5	21.95	-0.05	-0.23	2005174.0	43690020.1	1227
2013-02-19	21.55	22.1	21.25	22.0	0.6	2.8	3096869.0	67295076.1	1664
2013-02-18	21.35	21.5	21.2	21.4	0.05	0.23	778584.0	16576061.45	727
2013-02-17	21.25	21.35	21.2	21.35	0.1	0.47	606470.0	12887872.8	614
2013-02-16	20.95	21.25	20.8	21.25	0.3	1.43	927808.0	19544357.85	839
2013-02-13	21.05	21.1	20.9	20.95	-0.15	-0.71	723008.0	15160743.15	648
2013-02-12	20.95	21.2	20.9	21.1	0.15	0.72	1062477.0	22356726.25	1012
2013-02-11	20.9	20.95	20.7	20.95	0.1	0.48	915022.0	19073756.1	825
2013-02-10	20.6	21.0	20.35	20.85	0.4	1.96	2225650.0	46191599.25	1619
2013-02-09	20.0	20.5	19.9	20.45	0.55	2.76	2073990.0	41815629.9	1490
2013-02-06	21.1	21.5	19.8	19.9	-0.75	-3.63	4630737.0	93709791.9	2355
2013-02-05	20.0	22.0	19.8	20.65	0.65	3.25	4704992.0	98118045.75	3339
2013-02-04	20.0	20.5	19.9	20.0	0.15	0.76	1657695.0	33572213.5	1206
2013-02-03	19.9	19.95	19.6	19.85	-0.15	-0.75	569481.0	11281553.85	486
2013-02-02	20.0	20.1	19.85	20.0	0.0	0.0	854034.0	17051636.65	558
2013-01-30	19.85	20.1	19.8	20.0	0.05	0.25	975185.0	19494276.35	607
2013-01-29	19.9	19.95	19.85	19.95	-0.05	-0.25	475730.0	9468093.6	349
2013-01-28	20.0	20.1	19.85	20.0	0.0	0.0	533810.0	10663495.7	499
2013-01-27	20.15	20.2	19.8	20.0	-0.3	-1.48	1230578.0	24664773.75	844
2013-01-26	19.45	20.3	19.45	20.3	0.9	4.64	24806898.0	440408996.7	1349
2013-01-23	19.3	19.5	19.2	19.4	0.1	0.52	783068.0	15123311.8	538
2013-01-22	19.2	19.3	19.2	19.3	0.0	0.0	357161.0	6874602.8	358
2013-01-21	19.3	19.35	19.05	19.3	0.0	0.0	764107.0	14677937.45	562
2013-01-20	19.15	19.3	19.1	19.3	0.1	0.52	201932.0	3876385.3	313
2013-01-19	19.0	19.25	18.9	19.2	0.2	1.05	450420.0	8624218.1	464
2013-01-16	19.0	19.1	19.0	19.0	-0.1	-0.52	368044.0	7006612.3	422
2013-01-15	19.2	19.2	19.05	19.1	-0.25	-1.29	485079.0	9283619.45	443
2013-01-14	19.25	19.35	19.2	19.35	0.0	0.0	509785.0	9821453.6	546
2013-01-13	19.35	19.35	19.2	19.35	-0.05	-0.26	294064.0	5670613.35	574
2013-01-12	19.2	19.55	19.2	19.4	0.1	0.52	683574.0	13277424.95	860
2013-01-09	19.05	19.3	19.0	19.3	0.25	1.31	632525.0	12113522.3	694
2013-01-08	19.2	19.2	18.95	19.05	-0.25	-1.3	681816.0	13000215.3	682
2013-01-07	19.25	19.3	19.1	19.3	0.0	0.0	482425.0	9244188.05	471
2013-01-06	19.25	19.4	19.15	19.3	0.1	0.52	617746.0	11917338.05	513
2013-01-05	19.2	19.3	19.15	19.2	0.1	0.52	733939.0	14107069.05	615
2013-01-02	19.0	19.15	18.95	19.1	0.2	1.06	509204.0	9707512.4	538
2013-01-01	18.95	19.1	18.85	18.9	0.0	0.0	687968.0	13080445.1	570
2012-12-31	18.85	19.0	18.7	18.9	0.0	0.0	581348.0	10949087.8	565
2012-12-30	19.2	19.25	18.85	18.9	-0.35	-1.82	832880.0	15809902.1	686
2012-12-29	19.05	19.4	19.05	19.25	0.15	0.79	739523.0	14224590.25	563
2012-12-26	19.1	19.2	19.0	19.1	-0.1	-0.52	642330.0	12258068.1	592
2012-12-25	19.4	19.4	19.15	19.2	-0.25	-1.29	960611.0	18514042.75	773
2012-12-24	18.9	19.7	18.9	19.45	0.7	3.73	4357636.0	84601047.15	2321
2012-12-23	18.45	18.75	18.4	18.75	0.35	1.9	952309.0	17731704.45	734
2012-12-22	18.45	18.45	18.3	18.4	-0.15	-0.81	462725.0	8499361.25	550
2012-12-19	18.55	18.6	18.4	18.55	0.1	0.54	353355.0	6531597.85	441
2012-12-18	18.55	18.7	18.45	18.45	-0.1	-0.54	587539.0	10925794.6	615
2012-12-17	18.25	18.8	18.15	18.55	0.4	2.2	1405324.0	25880384.4	932
2012-12-16	18.1	18.3	18.1	18.15	0.1	0.55	1083542.0	19694690.35	705
2012-12-15	17.9	18.1	17.9	18.05	0.2	1.12	617466.0	11123713.8	510
2012-12-12	17.9	18.05	17.8	17.85	0.0	0.0	698892.0	12529909.65	615
2012-12-11	17.75	17.85	17.7	17.85	0.05	0.28	255247.0	4542210.8	316
2012-12-10	17.85	17.85	17.75	17.8	-0.05	-0.28	311596.0	5545405.3	319
2012-12-09	17.95	18.0	17.85	17.85	-0.05	-0.28	557777.0	9983364.05	441
2012-12-08	17.8	17.9	17.75	17.9	0.15	0.85	618494.0	11027471.5	477
2012-12-05	17.8	17.85	17.7	17.75	-0.1	-0.56	514757.0	9146185.25	457
2012-12-04	17.8	17.85	17.7	17.85	-0.1	-0.56	349766.0	6217205.1	409
2012-12-03	17.8	17.95	17.75	17.95	0.15	0.84	472844.0	8443314.4	457
2012-12-02	17.8	17.85	17.65	17.8	-0.15	-0.84	612778.0	10900459.6	474
2012-12-01	17.4	17.95	17.25	17.95	0.85	4.97	1039850.0	18124656.7	664
2012-11-28	17.15	17.2	17.05	17.1	0.0	0.0	636776.0	10918377.95	526
2012-11-27	17.35	17.35	17.05	17.1	-0.35	-2.01	693161.0	11885319.35	580
2012-11-26	17.3	17.45	16.9	17.45	0.15	0.87	1359168.0	23245898.75	819
2012-11-25	18.0	18.0	17.15	17.3	-0.65	-3.62	724848.0	12670197.3	799
2012-11-24	18.0	18.0	17.9	17.95	0.1	0.56	267317.0	4799413.95	491
2012-11-21	18.15	18.15	17.8	17.85	-0.35	-1.92	758999.0	13628434.7	601
2012-11-20	18.05	18.2	17.8	18.2	0.25	1.39	665558.0	12008077.2	557
2012-11-19	18.55	18.6	17.7	17.95	-0.55	-2.97	1966698.0	35701199.85	887
2012-11-18	18.6	18.6	18.45	18.5	-0.1	-0.54	419960.0	7787232.0	377
2012-11-17	18.5	18.6	18.45	18.6	0.1	0.54	952891.0	17634932.0	532
2012-11-14	18.9	18.95	18.45	18.5	-0.4	-2.12	589220.0	11009937.25	578
2012-11-13	19.05	19.05	18.9	18.9	-0.1	-0.53	219896.0	4167317.95	364
2012-11-12	19.05	19.05	18.95	19.0	-0.1	-0.52	734429.0	13965559.35	500
2012-11-11	19.05	19.2	19.0	19.1	0.05	0.26	663635.0	12664422.65	597
2012-11-10	19.1	19.1	18.95	19.05	-0.15	-0.78	470423.0	8949382.6	496
2012-11-07	19.25	19.45	19.1	19.2	-0.1	-0.52	675866.0	12996610.25	611
2012-11-06	19.1	19.35	19.1	19.3	0.25	1.31	862128.0	16600435.45	624
2012-11-05	18.9	19.05	18.9	19.05	0.1	0.53	574710.0	10911805.3	547
2012-11-04	19.05	19.05	18.95	18.95	-0.05	-0.26	458442.0	8704191.55	524
2012-11-03	19.0	19.2	18.9	19.0	0.1	0.53	486016.0	9255833.75	613
2012-10-24	18.55	18.9	18.55	18.9	0.3	1.61	774065.0	14458020.0	648
2012-10-23	18.6	18.75	18.55	18.6	0.0	0.0	1506202.0	28095937.95	681
2012-10-22	18.55	18.8	18.5	18.6	0.0	0.0	1060021.0	19715098.0	593
2012-10-21	18.6	18.7	18.5	18.6	-0.2	-1.06	1432692.0	26635577.75	754
2012-10-20	18.45	18.8	18.4	18.8	0.25	1.35	783914.0	14527986.35	889
2012-10-17	18.45	18.6	18.4	18.55	0.1	0.54	1395048.0	25831527.8	1216
2012-10-16	18.45	18.6	18.1	18.45	0.05	0.27	2725740.0	50099143.05	1415
2012-10-15	18.6	18.7	18.35	18.4	-0.15	-0.81	2310816.0	42880186.45	1522
2012-10-14	19.15	19.3	18.35	18.55	-0.65	-3.39	4812592.0	90401254.65	2617
2012-10-13	20.6	20.6	19.15	19.2	-1.45	-7.02	2452134.0	48111685.8	2162
2012-10-10	20.55	20.9	20.5	20.65	0.1	0.49	2101232.0	43534975.2	1038
2012-10-09	20.6	20.65	20.5	20.55	0.05	0.24	619385.0	12738130.9	676
2012-10-08	20.65	20.65	20.45	20.5	-0.25	-1.2	1571443.0	32272457.85	840
2012-10-07	20.95	21.0	20.7	20.75	-0.2	-0.95	984006.0	20433782.25	785
2012-10-06	20.9	21.05	20.9	20.95	0.05	0.24	1182908.0	24818637.7	829
2012-10-03	20.95	21.05	20.9	20.9	-0.05	-0.24	861121.0	18075638.65	851
2012-10-02	21.1	21.15	20.9	20.95	-0.2	-0.95	762903.0	16026328.0	852
2012-10-01	20.8	21.2	20.7	21.15	0.3	1.44	1371529.0	28614048.4	1149
2012-09-30	20.8	20.9	20.6	20.85	-0.4	-1.88	1350554.0	28059556.95	1205
2012-09-29	21.45	21.7	21.15	21.25	-0.1	-0.47	3161449.0	67889205.8	1954
2012-09-26	21.1	21.6	20.95	21.35	0.05	0.23	3043793.0	64765495.95	1732
2012-09-25	20.8	21.3	20.75	21.3	0.4	1.91	1024902.0	21460111.4	935
2012-09-24	21.05	21.05	20.65	20.9	-0.2	-0.95	1362336.0	28347998.6	1127
2012-09-22	21.15	21.15	21.0	21.1	-0.15	-0.71	775776.0	16358704.0	816
2012-09-19	21.35	21.4	21.05	21.25	-0.1	-0.47	1772056.0	37653215.25	1231
2012-09-18	21.45	21.45	21.3	21.35	-0.1	-0.47	1174517.0	25093495.2	1003
2012-09-17	21.5	21.55	21.4	21.45	0.0	0.0	1363982.0	29292039.65	1021
2012-09-16	21.55	21.6	21.45	21.45	-0.15	-0.69	1041325.0	22416639.0	1157
2012-09-15	21.6	21.65	21.5	21.6	0.15	0.7	1584349.0	34190694.4	1758
2012-09-12	21.5	21.55	21.4	21.45	0.0	0.0	1076172.0	23081111.75	1225
2012-09-11	21.35	21.5	21.35	21.45	0.05	0.23	2380564.0	50997989.8	1328
2012-09-10	21.7	21.7	21.2	21.4	-0.25	-1.15	2817487.0	60509509.75	1933
2012-09-09	21.85	21.85	21.65	21.65	-0.25	-1.14	2673219.0	58050785.5	1460
2012-09-08	22.0	22.05	21.85	21.9	0.05	0.23	1460219.0	32061170.45	1193
2012-09-05	21.8	21.85	21.75	21.85	0.0	0.0	1197396.0	26102626.35	1042
2012-09-04	21.95	21.95	21.7	21.85	-0.1	-0.46	1624312.0	35423242.7	1175
2012-09-03	22.05	22.05	21.9	21.95	-0.1	-0.45	2162731.0	47528106.85	1282
2012-09-02	22.15	22.15	21.9	22.05	-0.15	-0.68	2341739.0	51521654.45	1561
2012-09-01	22.4	22.45	22.15	22.2	-0.15	-0.67	2343879.0	52285291.7	1719
2012-08-29	22.2	22.6	22.1	22.35	0.25	1.13	5610299.0	125630652.9	2638
2012-08-28	22.0	22.35	22.0	22.1	0.1	0.45	3419073.0	75875898.3	2086
2012-08-27	22.05	22.2	21.95	22.0	0.0	0.0	2658525.0	58615346.5	1687
2012-08-26	21.9	22.1	21.8	22.0	0.15	0.69	3323875.0	73068307.45	2019
2012-08-25	21.85	21.9	21.75	21.85	0.3	1.39	1934045.0	42247834.5	1432
2012-08-15	21.35	21.55	21.35	21.55	0.15	0.7	937085.0	20067898.8	1051
2012-08-14	21.5	21.65	21.35	21.4	-0.1	-0.47	1543670.0	33121221.45	1150
2012-08-13	21.7	21.7	21.45	21.5	-0.25	-1.15	2890248.0	62312714.75	1581
2012-08-12	21.95	21.95	21.75	21.75	-0.2	-0.91	1281141.0	27968883.3	952
2012-08-11	21.9	21.95	21.85	21.95	0.05	0.23	1945736.0	42636324.3	1063
2012-08-08	22.05	22.1	21.85	21.9	-0.2	-0.9	2575004.0	56617872.15	1387
2012-08-07	22.1	22.3	21.95	22.1	0.05	0.23	4569470.0	101109223.5	1669
2012-08-06	22.0	22.25	22.0	22.05	0.0	0.0	2182119.0	48201185.75	1073
2012-08-05	22.0	22.3	21.9	22.05	0.05	0.23	3569391.0	78737143.65	1528
2012-08-04	22.15	22.15	21.95	22.0	0.1	0.46	1632425.0	35929037.1	1470
2012-08-01	21.8	22.2	21.75	21.9	0.05	0.23	1777911.0	39020897.4	1390
2012-07-31	21.8	22.0	21.65	21.85	0.1	0.46	1962269.0	42946072.4	1460
2012-07-30	21.6	21.95	21.5	21.75	0.25	1.16	2410098.0	52348753.25	1355
2012-07-29	21.5	21.65	21.45	21.5	-0.05	-0.23	1464074.0	31551925.1	1047
2012-07-28	21.65	21.75	21.5	21.55	0.15	0.7	3423410.0	74139719.75	1379
2012-07-25	21.5	21.5	21.2	21.4	-0.1	-0.47	1372851.0	29349235.2	991
2012-07-24	21.35	21.6	21.2	21.5	0.1	0.47	1698848.0	36363759.05	1055
2012-07-23	21.5	21.6	21.25	21.4	-0.1	-0.47	1588172.0	34050503.1	1222
2012-07-22	21.0	21.8	21.0	21.5	0.5	2.38	2907341.0	62528662.9	1746
2012-07-21	20.5	21.1	20.45	21.0	-0.5	-2.33	4278852.0	88688719.45	2684
2012-07-18	21.35	21.65	21.35	21.5	0.0	0.0	3047986.0	65535869.55	1960
2012-07-17	21.7	22.0	21.4	21.5	-0.2	-0.92	2429338.0	52646407.55	1755
2012-07-16	22.0	22.05	21.7	21.7	-0.3	-1.36	2375824.0	52001709.55	1606
2012-07-15	22.0	22.15	21.8	22.0	0.0	0.0	3942242.0	86818844.2	1997
2012-07-14	22.05	22.25	21.8	22.0	0.0	0.0	3468576.0	76468283.95	2076
2012-07-11	22.55	22.6	21.7	22.0	-0.55	-2.44	8414199.0	184879848.5	3846
2012-07-10	23.35	23.85	22.45	22.55	-0.85	-3.63	10726234.0	247896658.15	4176
2012-07-09	23.8	24.0	23.15	23.4	-0.45	-1.89	10612891.0	251407563.65	4712
2012-07-08	23.4	24.15	23.25	23.85	0.45	1.92	15766655.0	372732210.35	5279
2012-07-07	22.6	23.4	22.45	23.4	0.8	3.54	15592925.0	359569961.15	5200
2012-07-04	22.3	23.0	22.2	22.6	0.3	1.35	10781552.0	243896074.8	4554
2012-07-03	22.15	22.55	22.1	22.3	0.15	0.68	7160964.0	160059485.85	3582
2012-07-02	21.65	22.25	21.55	22.15	0.45	2.07	6618336.0	145201387.15	3380
2012-07-01	21.7	21.75	21.4	21.7	0.0	0.0	3786269.0	81718010.15	2432
2012-06-30	22.05	22.15	21.6	21.7	-0.05	-0.23	10992682.0	239740615.7	4592
2012-06-27	22.05	22.15	20.95	21.75	-0.3	-1.36	10516805.0	226472391.5	4854
2012-06-26	21.95	22.3	21.9	22.05	0.2	0.92	7974882.0	176173448.2	3700
2012-06-25	22.2	22.95	21.75	21.85	-0.5	-2.24	14455840.0	324284249.45	5786
2012-06-24	21.9	23.15	21.8	22.35	0.5	2.29	29841280.0	673155532.8	10965
2012-06-23	21.2	21.95	21.15	21.85	0.5	2.34	9000171.0	194135137.3	4547
2012-06-20	21.6	21.65	21.3	21.35	-0.15	-0.7	3908722.0	83902107.8	2742
2012-06-19	21.55	22.0	21.4	21.5	0.0	0.0	8587012.0	186198670.25	3934
2012-06-18	20.95	22.0	20.9	21.5	0.7	3.37	18343518.0	394591605.2	6152
2012-06-17	20.55	20.85	20.5	20.8	0.2	0.97	4011152.0	82795786.65	2151
2012-06-16	20.85	21.0	20.0	20.6	-0.05	-0.24	7621654.0	156994607.5	3906
2012-06-13	20.75	20.85	20.6	20.65	0.0	0.0	2815089.0	58238652.1	2321
2012-06-12	20.5	20.75	20.4	20.65	-0.2	-0.96	5639520.0	116062412.3	2901
2012-06-11	20.85	21.15	20.75	20.85	0.2	0.97	10962477.0	229433360.7	4706
2012-06-10	20.5	20.7	20.35	20.65	0.2	0.98	6051624.0	124179832.75	3533
2012-06-09	21.05	21.15	20.25	20.45	-0.25	-1.21	7671374.0	158339791.6	4982
2012-06-06	21.3	21.35	20.65	20.7	-0.5	-2.36	8608942.0	180949468.5	5031
2012-06-05	21.4	21.5	21.15	21.2	-0.1	-0.47	7752104.0	165412915.15	3842
2012-06-04	21.15	21.45	21.0	21.3	-0.1	-0.47	7842729.0	166836988.4	4077
2012-06-03	21.35	21.5	21.1	21.4	0.25	1.18	11066489.0	235656268.65	5353
2012-06-02	21.0	21.6	20.9	21.15	-1.1	-4.94	15551685.0	331116572.55	7199
2012-05-30	22.4	22.5	21.95	22.25	-0.2	-0.89	19412249.0	432513645.3	8105
2012-05-29	22.5	22.75	22.3	22.45	0.05	0.22	18523047.0	416676801.45	7340
2012-05-28	22.2	22.55	22.1	22.4	0.4	1.82	17414780.0	388997351.95	7816
2012-05-27	22.3	22.4	21.95	22.0	-0.35	-1.57	12064027.0	267675842.4	7382
2012-05-26	22.6	22.85	22.25	22.35	0.05	0.22	23370773.0	528837087.25	9559
2012-05-23	22.7	22.9	22.3	22.3	-0.65	-2.83	31020957.0	700825860.3	11971
2012-05-22	22.15	23.55	22.1	22.95	1.0	4.56	61923313.0	1419388347.55	23456
2012-05-21	22.05	22.15	21.8	21.95	-0.05	-0.23	13630311.0	299707971.75	8669
2012-05-20	22.2	22.3	21.85	22.0	0.05	0.23	19015830.0	419959422.5	11665
2012-05-19	22.2	22.4	21.9	21.95	-0.8	-3.52	40162889.0	890448149.75	18917
2012-05-16	21.55	23.05	21.35	22.75	0.95	4.36	47173710.0	1050034069.4	24891
2012-05-15	21.85	22.35	21.6	21.8	0.3	1.4	39486107.0	865794588.2	20746
2012-05-14	22.05	22.55	21.35	21.5	-1.1	-4.87	47251461.0	1045704025.55	30790
2012-05-13	22.85	24.05	22.45	22.6	0.25	1.12	135363392.0	3136797082.3	87576
2012-05-12	24.55	26.0	20.25	22.35	12.35	123.5	168243932.0	3790160956.7	279668
