# Supplementary material for: Effective short-term forecasts of Saudi stock price trends using technical indicators and large-scale multivariate time series
Source: PeerJ Comput Sci. 2023 Jan 6;9:e1205. doi: 10.7717/peerj-cs.1205 (PMC10280263; doi:10.7717/peerj-cs.1205)
Supplement: Supplemental Information 3 [file peerj-cs-09-1205-s003.zip › TASI Dataset 2021/AXA COOPERATIVE_8250.csv]

date	open	high	low	close	change	change_percent	volume_traded	value_traded_SAR	number_trades
2020-03-19	20.82	21.5	20.82	21.46	0.46	2.19	161219.0	3434909.88	379
2020-03-18	20.02	21.5	20.02	21.0	0.36	1.74	437649.0	9198946.24	993
2020-03-17	21.6	21.6	20.04	20.64	-0.66	-3.1	524564.0	11045372.26	921
2020-03-16	21.6	21.8	21.0	21.3	-1.6	-6.99	442265.0	9521736.48	793
2020-03-15	25.3	25.3	22.76	22.9	-1.9	-7.66	361893.0	8684219.45	740
2020-03-12	25.3	26.5	24.8	24.8	-2.4	-8.82	273067.0	6942075.04	598
2020-03-11	27.6	28.3	26.3	27.2	-0.4	-1.45	256939.0	7078237.95	509
2020-03-10	28.1	28.1	26.45	27.6	1.35	5.14	410793.0	11256114.15	532
2020-03-09	25.15	27.0	25.15	26.25	-1.65	-5.91	607675.0	15384161.4	485
2020-03-08	28.1	29.7	27.9	27.9	-3.1	-10.0	183314.0	5150569.25	290
2020-03-05	31.15	31.5	30.4	31.0	0.25	0.81	148792.0	4612195.3	342
2020-03-04	30.65	31.55	30.15	30.75	0.05	0.16	174223.0	5396866.9	454
2020-03-03	28.7	30.8	27.0	30.7	2.7	9.64	192623.0	5746992.45	548
2020-03-02	29.7	29.7	27.8	28.0	-0.85	-2.95	138686.0	4029186.0	354
2020-03-01	28.5	28.9	27.4	28.85	-0.9	-3.03	158992.0	4477499.95	443
2020-02-27	30.6	31.25	29.7	29.75	-1.05	-3.41	107089.0	3234852.05	331
2020-02-26	31.5	31.6	30.75	30.8	-0.95	-2.99	101279.0	3147873.8	324
2020-02-25	31.9	32.0	31.0	31.75	-0.05	-0.16	98059.0	3101341.8	212
2020-02-24	33.05	33.05	31.3	31.8	-1.7	-5.07	147214.0	4714802.75	360
2020-02-23	33.45	33.8	33.1	33.5	0.2	0.6	61318.0	2044361.35	168
2020-02-20	33.5	34.0	33.1	33.3	0.1	0.3	437375.0	14750863.6	636
2020-02-19	32.4	33.5	32.4	33.2	0.7	2.15	151376.0	4997043.15	346
2020-02-18	31.9	32.7	31.8	32.5	0.5	1.56	45967.0	1478513.3	171
2020-02-17	32.0	32.5	32.0	32.0	-0.15	-0.47	36146.0	1166561.2	158
2020-02-16	31.9	33.7	31.65	32.15	-0.05	-0.16	260533.0	8510126.7	651
2020-02-13	30.85	32.2	30.25	32.2	1.2	3.87	164036.0	5108474.05	369
2020-02-12	31.15	31.55	30.35	31.0	-0.35	-1.12	93479.0	2895872.75	220
2020-02-11	32.05	32.05	31.3	31.35	-0.85	-2.64	234157.0	7378335.6	427
2020-02-10	32.1	32.8	31.9	32.2	0.0	0.0	236657.0	7640479.05	225
2020-02-09	32.05	32.2	31.3	32.2	-0.15	-0.46	85476.0	2719675.7	193
2020-02-06	32.25	32.6	32.1	32.35	0.15	0.47	270934.0	8716733.1	317
2020-02-05	31.9	32.4	31.5	32.2	0.35	1.1	191563.0	6115521.35	470
2020-02-04	31.55	31.85	31.3	31.85	-0.15	-0.47	106944.0	3377672.0	299
2020-02-03	32.1	32.25	31.4	32.0	-0.05	-0.16	152929.0	4858229.15	370
2020-02-02	33.0	33.3	31.9	32.05	-1.05	-3.17	211025.0	6866111.05	513
2020-01-30	31.8	33.85	31.8	33.1	1.1	3.44	533099.0	17697684.8	1080
2020-01-29	31.95	32.3	31.8	32.0	0.05	0.16	105478.0	3374575.1	396
2020-01-28	32.05	32.5	31.75	31.95	-0.15	-0.47	132811.0	4255274.95	349
2020-01-27	32.95	33.4	31.6	32.1	-0.85	-2.58	306435.0	9961574.9	690
2020-01-26	32.95	33.7	32.4	32.95	-0.05	-0.15	347922.0	11529807.6	770
2020-01-23	31.45	34.0	31.45	33.0	1.2	3.77	1236343.0	40799871.6	2040
2020-01-22	31.65	31.9	31.1	31.8	0.0	0.0	297193.0	9374772.2	636
2020-01-21	32.25	32.6	31.7	31.8	-0.1	-0.31	545991.0	17455800.3	1356
2020-01-20	30.85	33.45	30.85	31.9	1.0	3.24	1299868.0	41762179.6	2046
2020-01-19	30.65	31.4	30.5	30.9	0.3	0.98	309748.0	9566745.35	647
2020-01-16	31.45	31.7	30.4	30.6	-0.85	-2.7	256061.0	7928495.2	786
2020-01-15	31.35	33.0	31.0	31.45	1.3	4.31	1146659.0	36588390.6	2080
2020-01-14	27.4	30.15	27.4	30.15	2.7	9.84	758399.0	22325828.8	802
2020-01-13	27.45	27.55	27.0	27.45	0.0	0.0	325735.0	8941995.1	181
2020-01-12	27.1	27.45	27.1	27.45	0.35	1.29	67770.0	1851225.75	135
2020-01-09	26.2	27.25	26.2	27.1	1.1	4.23	210940.0	5683499.85	509
2020-01-08	25.1	26.3	25.1	26.0	-0.55	-2.07	134825.0	3499871.1	267
2020-01-07	26.5	26.65	26.4	26.55	0.25	0.95	44418.0	1178688.3	123
2020-01-06	26.3	26.3	26.0	26.3	0.1	0.38	40179.0	1049439.75	112
2020-01-05	25.05	26.6	25.05	26.2	-0.65	-2.42	83857.0	2198527.8	173
2020-01-02	26.7	26.85	26.4	26.85	0.2	0.75	88403.0	2361358.1	188
2020-01-01	26.5	26.7	26.35	26.65	0.05	0.19	209287.0	5546998.35	128
2019-12-31	26.6	26.8	26.55	26.6	0.0	0.0	34467.0	917410.1	133
2019-12-30	26.8	26.9	26.55	26.6	-0.1	-0.37	52465.0	1400935.15	175
2019-12-29	26.8	26.9	26.55	26.7	-0.1	-0.37	59744.0	1595107.95	125
2019-12-26	26.8	26.95	26.65	26.8	0.35	1.32	74212.0	1989949.1	159
2019-12-25	26.95	26.95	26.45	26.45	-0.5	-1.86	111059.0	2960793.05	195
2019-12-24	26.55	27.0	26.5	26.95	0.25	0.94	472988.0	12682226.15	566
2019-12-23	26.6	26.7	26.4	26.7	0.0	0.0	198655.0	5289041.0	476
2019-12-22	26.3	27.0	26.0	26.7	0.4	1.52	335599.0	8870428.35	631
2019-12-19	26.2	26.3	26.0	26.3	0.1	0.38	159074.0	4155035.35	340
2019-12-18	26.05	26.6	26.05	26.2	0.1	0.38	96587.0	2543535.3	272
2019-12-17	27.6	27.6	26.0	26.1	0.1	0.38	335336.0	8878213.7	639
2019-12-16	26.18	26.77	25.82	26.0	-0.41	-1.55	322394.0	8439125.45	550
2019-12-15	26.54	27.85	26.09	26.41	0.32	1.23	505309.0	13592768.6	918
2019-12-12	25.64	26.54	25.37	26.09	0.45	1.76	290474.0	7585245.3	465
2019-12-11	25.15	25.64	25.06	25.64	0.81	3.26	317084.0	8059485.7	177
2019-12-10	25.19	25.19	24.83	24.83	-0.5	-1.97	29267.0	730719.1	74
2019-12-09	25.19	25.55	25.01	25.33	0.14	0.56	126579.0	3202531.2	171
2019-12-08	24.52	25.37	24.16	25.19	0.76	3.11	216172.0	5398268.8	245
2019-12-05	23.93	24.83	23.93	24.43	0.14	0.58	134220.0	3307178.75	109
2019-12-04	24.11	24.83	24.11	24.29	0.22	0.91	161131.0	3931578.65	150
2019-12-03	24.56	24.56	24.07	24.07	-0.49	-2.0	86694.0	2108146.35	677
2019-12-02	23.93	24.56	23.75	24.56	0.72	3.02	98362.0	2365408.35	183
2019-12-01	22.9	24.07	22.9	23.84	0.81	3.52	133573.0	3144898.5	282
2019-11-28	23.12	23.17	22.76	23.03	-0.27	-1.16	62058.0	1422678.75	101
2019-11-27	23.39	23.48	22.94	23.3	0.04	0.17	65731.0	1525993.95	85
2019-11-26	23.57	23.66	23.26	23.26	-0.54	-2.27	51743.0	1209650.35	116
2019-11-25	23.93	23.93	23.57	23.8	0.32	1.36	57764.0	1372449.5	153
2019-11-24	24.29	24.38	23.48	23.48	-0.77	-3.18	85926.0	2071757.9	181
2019-11-21	24.61	24.61	23.98	24.25	-0.18	-0.74	120381.0	2913168.9	214
2019-11-20	24.56	24.65	24.29	24.43	-0.13	-0.53	112449.0	2762279.55	149
2019-11-19	24.83	25.19	24.47	24.56	-0.27	-1.09	314137.0	7822406.4	421
2019-11-18	23.12	24.97	22.85	24.83	1.8	7.82	677389.0	16585889.65	720
2019-11-17	22.72	23.08	22.49	23.03	0.45	1.99	94349.0	2157284.5	218
2019-11-14	22.35	23.03	22.31	22.58	0.36	1.62	163276.0	3699372.12	399
2019-11-13	22.22	22.63	22.13	22.22	-0.16	-0.71	71807.0	1607009.46	138
2019-11-12	22.24	22.46	22.24	22.38	-0.11	-0.49	71242.0	1592697.16	133
2019-11-11	22.76	22.76	22.4	22.49	-0.18	-0.79	79416.0	1789723.8	128
2019-11-10	22.35	22.76	22.22	22.67	0.45	2.03	204153.0	4588214.33	241
2019-11-07	22.31	22.4	22.22	22.22	-0.18	-0.8	60683.0	1356590.84	138
2019-11-06	22.9	22.94	22.4	22.4	-0.59	-2.57	112906.0	2560163.15	273
2019-11-05	23.39	23.39	22.85	22.99	0.09	0.39	142661.0	3298093.65	286
2019-11-04	22.31	22.9	22.06	22.9	0.59	2.64	98173.0	2213682.45	151
2019-11-03	22.31	22.67	21.86	22.31	-0.27	-1.2	106265.0	2366011.23	155
2019-10-31	22.63	23.26	22.37	22.58	0.04	0.18	115644.0	2631609.91	347
2019-10-30	22.4	23.35	22.4	22.54	0.5	2.27	265312.0	6064930.96	482
2019-10-29	22.13	22.13	21.9	22.04	-0.27	-1.21	33289.0	732816.36	90
2019-10-28	22.13	22.67	21.77	22.31	0.2	0.9	74766.0	1668858.01	197
2019-10-27	22.49	22.49	22.08	22.11	-0.15	-0.67	34234.0	762297.94	52
2019-10-24	22.31	22.4	22.26	22.26	-0.09	-0.4	50956.0	1137987.5	75
2019-10-23	22.31	22.47	22.24	22.35	-0.02	-0.09	64927.0	1448522.32	97
2019-10-22	22.08	22.99	22.08	22.37	0.33	1.5	190254.0	4298217.1	251
2019-10-21	22.08	22.2	21.92	22.04	-0.31	-1.39	50347.0	1110559.74	81
2019-10-20	21.39	22.35	21.39	22.35	1.15	5.42	91765.0	2011267.5	189
2019-10-17	21.05	21.32	21.05	21.2	0.06	0.28	38080.0	806358.28	95
2019-10-16	21.05	21.14	21.05	21.14	-0.06	-0.28	138754.0	2922121.94	226
2019-10-15	21.23	21.32	20.96	21.2	0.15	0.71	113327.0	2389419.54	164
2019-10-14	22.04	22.4	20.82	21.05	-0.99	-4.49	149715.0	3241391.62	298
2019-10-13	22.49	22.76	22.04	22.04	-0.45	-2.0	80926.0	1815313.31	168
2019-10-10	22.4	23.12	22.04	22.49	0.0	0.0	138595.0	3128971.94	364
2019-10-09	23.48	23.71	22.49	22.49	-0.18	-0.79	316102.0	7304432.29	564
2019-10-08	22.9	23.03	22.67	22.67	-0.41	-1.78	74133.0	1694778.55	139
2019-10-07	23.39	23.39	22.85	23.08	-0.31	-1.33	170025.0	3930572.05	317
2019-10-06	22.63	24.11	22.63	23.39	1.26	5.69	665048.0	15765877.8	1022
2019-10-03	22.35	22.35	22.06	22.13	-0.36	-1.6	41398.0	918057.34	109
2019-10-02	22.29	22.94	22.29	22.49	0.0	0.0	149003.0	3371165.49	199
2019-10-01	22.1	23.12	22.1	22.49	0.3	1.35	250007.0	5653612.6	326
2019-09-30	21.5	22.19	21.5	22.19	0.78	3.64	64855.0	1415414.5	123
2019-09-29	21.3	21.56	21.3	21.41	0.23	1.09	75191.0	1610705.66	111
2019-09-26	21.14	21.38	21.05	21.18	-0.05	-0.24	56904.0	1205994.96	100
2019-09-25	21.41	21.41	21.05	21.23	-0.06	-0.28	61678.0	1309214.9	76
2019-09-24	21.05	21.41	21.05	21.29	0.24	1.14	63087.0	1338959.54	97
2019-09-22	21.03	21.07	20.96	21.05	0.09	0.43	47033.0	989533.04	88
2019-09-19	21.59	21.59	20.96	20.96	-0.65	-3.01	99209.0	2105893.64	197
2019-09-18	21.86	21.9	21.59	21.61	0.02	0.09	82910.0	1794911.32	133
2019-09-17	21.18	22.04	21.18	21.59	0.45	2.13	109451.0	2355973.54	210
2019-09-16	21.32	21.52	21.12	21.14	-0.18	-0.84	54155.0	1151578.86	127
2019-09-15	20.8	21.41	20.73	21.32	-0.09	-0.42	60978.0	1291443.04	136
2019-09-12	21.12	21.52	21.12	21.41	0.12	0.56	32259.0	689120.28	70
2019-09-11	21.5	21.5	21.16	21.29	-0.46	-2.11	64775.0	1382601.06	126
2019-09-10	21.84	21.86	21.75	21.75	-0.09	-0.41	47251.0	1029402.64	104
2019-09-09	21.84	21.93	21.84	21.84	-0.2	-0.91	52796.0	1153763.68	81
2019-09-08	21.95	22.04	21.86	22.04	0.3	1.38	93453.0	2050335.92	136
2019-09-05	21.95	22.04	21.74	21.74	0.15	0.69	114647.0	2502992.92	129
2019-09-04	20.87	21.79	20.87	21.59	0.47	2.23	312632.0	6738358.92	346
2019-09-03	21.07	21.39	20.87	21.12	0.05	0.24	76063.0	1608698.18	123
2019-09-02	21.05	21.32	21.05	21.07	0.02	0.1	53308.0	1128135.34	106
2019-09-01	21.3	21.38	21.05	21.05	-0.43	-2.0	67721.0	1435999.32	99
2019-08-29	21.97	21.97	21.45	21.48	-0.49	-2.23	106391.0	2299501.38	183
2019-08-28	21.79	22.04	21.77	21.97	0.18	0.83	32330.0	709701.24	60
2019-08-27	22.33	22.47	21.61	21.79	-0.52	-2.33	77002.0	1697082.88	102
2019-08-26	22.08	22.31	22.04	22.31	-0.16	-0.71	127961.0	2832151.08	170
2019-08-25	22.85	22.85	22.37	22.47	-0.47	-2.05	70155.0	1579534.78	83
2019-08-22	23.03	23.03	22.72	22.94	-0.18	-0.78	56219.0	1285892.7	96
2019-08-21	23.08	23.21	22.99	23.12	0.04	0.17	37958.0	876587.3	105
2019-08-20	23.39	23.48	23.08	23.08	-0.36	-1.54	79258.0	1847984.95	120
2019-08-19	23.57	23.62	23.3	23.44	-0.09	-0.38	101992.0	2389479.05	140
2019-08-18	22.85	23.66	22.85	23.53	0.32	1.38	198082.0	4654576.25	249
2019-08-08	23.12	23.53	23.03	23.21	-0.05	-0.21	135385.0	3146337.15	159
2019-08-07	22.99	23.39	22.94	23.26	0.23	1.0	152698.0	3544058.25	161
2019-08-06	22.54	23.17	22.49	23.03	-0.09	-0.39	174463.0	3976711.15	292
2019-08-05	23.84	23.84	23.12	23.12	-0.45	-1.91	149433.0	3499780.9	305
2019-08-04	23.66	24.02	23.57	23.57	0.09	0.38	470136.0	11190241.55	564
2019-08-01	23.44	23.84	23.39	23.48	-0.27	-1.14	194370.0	4580568.4	334
2019-07-31	23.62	23.98	23.57	23.75	0.45	1.93	393143.0	9344660.2	547
2019-07-30	23.8	23.8	23.26	23.3	-0.09	-0.38	260259.0	6095730.6	399
2019-07-29	23.17	24.29	23.03	23.39	0.49	2.14	816697.0	19364338.7	1031
2019-07-28	22.9	23.03	22.9	22.9	0.14	0.62	27417.0	629278.35	63
2019-07-25	22.9	22.9	22.76	22.76	0.09	0.4	19052.0	434004.3	62
2019-07-24	22.22	23.08	22.22	22.67	0.43	1.93	61045.0	1376297.13	104
2019-07-23	22.94	22.94	22.22	22.24	-0.52	-2.28	136195.0	3058268.31	141
2019-07-22	23.08	23.21	22.76	22.76	-0.63	-2.69	125648.0	2896217.4	134
2019-07-21	23.17	23.48	22.72	23.39	0.09	0.39	162415.0	3759594.3	190
2019-07-18	23.35	23.71	23.3	23.3	-0.23	-0.98	44870.0	1050563.8	79
2019-07-17	23.21	23.75	23.12	23.53	0.14	0.6	161011.0	3784687.85	174
2019-07-16	23.39	23.66	23.39	23.39	0.18	0.78	147208.0	3455826.95	219
2019-07-15	22.85	23.57	22.54	23.21	0.45	1.98	284603.0	6576523.45	462
2019-07-14	22.28	22.85	22.28	22.76	0.57	2.57	269059.0	6079585.99	386
2019-07-11	22.02	22.2	21.86	22.19	0.24	1.09	119270.0	2630528.32	149
2019-07-10	22.02	22.15	21.88	21.95	-0.06	-0.27	81965.0	1804959.48	106
2019-07-09	21.77	22.01	21.59	22.01	0.08	0.36	61762.0	1342747.46	122
2019-07-08	21.95	21.95	21.81	21.93	-0.08	-0.36	29929.0	655251.24	61
2019-07-07	22.1	22.1	21.97	22.01	-0.12	-0.54	50413.0	1110941.14	105
2019-07-04	22.04	22.35	22.04	22.13	0.0	0.0	74948.0	1663874.06	136
2019-07-03	22.33	22.46	22.04	22.13	-0.18	-0.81	107346.0	2384998.4	204
2019-07-02	22.49	22.67	22.31	22.31	-0.18	-0.8	186160.0	4187441.42	241
2019-07-01	22.2	22.67	22.15	22.49	0.25	1.12	64756.0	1454507.42	121
2019-06-30	22.37	22.58	22.19	22.24	-0.13	-0.58	55284.0	1236364.87	129
2019-06-27	22.04	22.37	22.04	22.37	0.15	0.68	51945.0	1155395.26	132
2019-06-26	22.13	23.08	22.04	22.22	0.18	0.82	228375.0	5156339.46	463
2019-06-25	22.31	22.33	21.92	22.04	0.02	0.09	34847.0	770159.3	69
2019-06-24	22.06	22.13	21.7	22.02	-0.27	-1.21	57769.0	1269952.88	142
2019-06-23	22.49	22.72	22.24	22.29	-0.2	-0.89	60038.0	1349517.38	146
2019-06-20	22.99	22.99	22.31	22.49	-0.45	-1.96	156109.0	3528909.88	213
2019-06-19	23.26	23.44	22.94	22.94	-0.14	-0.61	245971.0	5733726.7	345
2019-06-18	22.85	23.48	22.85	23.08	0.09	0.39	262805.0	6106304.3	366
2019-06-17	22.94	23.21	22.94	22.99	-0.09	-0.39	89160.0	2054075.75	147
2019-06-16	22.4	23.12	22.4	23.08	0.77	3.45	94138.0	2150401.4	149
2019-06-13	22.67	22.99	22.31	22.31	-0.45	-1.98	133473.0	3026357.33	183
2019-06-12	23.12	23.48	22.76	22.76	-0.36	-1.56	135062.0	3124279.4	213
2019-06-11	23.26	23.71	23.03	23.12	-0.14	-0.6	299753.0	6975466.0	310
2019-06-10	22.76	23.93	22.67	23.26	0.23	1.0	338295.0	7940045.65	522
2019-06-09	22.22	23.21	22.22	23.03	0.7	3.13	245366.0	5571787.96	366
2019-05-30	21.68	22.72	21.59	22.33	0.74	3.43	85482.0	1886743.46	153
2019-05-29	20.57	22.46	20.57	21.59	0.86	4.15	268538.0	5716123.5	432
2019-05-28	20.71	21.59	20.71	20.73	-0.02	-0.1	93517.0	1950263.76	221
2019-05-27	20.8	21.05	20.39	20.75	-0.3	-1.43	131055.0	2732648.82	261
2019-05-26	21.86	22.04	21.05	21.05	-0.54	-2.5	85564.0	1830297.02	184
2019-05-23	20.93	22.94	20.91	21.59	0.18	0.84	292284.0	6482373.05	609
2019-05-22	21.7	21.74	21.41	21.41	-0.18	-0.83	55434.0	1194437.34	97
2019-05-21	22.22	22.22	21.59	21.59	-0.09	-0.42	88021.0	1934137.22	102
2019-05-20	22.1	22.1	21.32	21.68	-0.09	-0.41	351954.0	7607251.76	293
2019-05-19	21.79	22.31	21.68	21.77	-0.63	-2.81	80424.0	1761846.64	155
2019-05-16	22.67	22.9	22.17	22.4	-0.27	-1.19	207284.0	4659538.88	397
2019-05-15	21.02	22.76	21.02	22.67	1.98	9.57	411146.0	9103957.49	443
2019-05-14	20.51	21.5	19.81	20.69	-0.15	-0.72	334366.0	6947503.6	385
2019-05-13	21.86	22.58	20.69	20.84	-1.7	-7.54	443726.0	9656792.36	398
2019-05-12	22.76	23.84	22.49	22.54	0.5	2.27	627953.0	14497723.55	842
2019-05-09	22.15	22.72	22.02	22.04	-0.27	-1.21	121945.0	2708710.0	135
2019-05-08	22.31	22.31	22.13	22.31	-0.18	-0.8	42937.0	954854.56	83
2019-05-07	22.04	22.67	22.04	22.49	0.45	2.04	97965.0	2192150.89	178
2019-05-06	22.81	22.81	22.04	22.04	-0.99	-4.3	148887.0	3314128.78	195
2019-05-05	23.35	23.62	22.54	23.03	-0.18	-0.78	165715.0	3847812.15	266
2019-05-02	23.75	23.75	23.21	23.21	-0.36	-1.53	103969.0	2434081.4	166
2019-05-01	23.62	23.84	23.39	23.57	-0.05	-0.21	297206.0	7022870.55	280
2019-04-30	23.48	23.75	23.26	23.62	0.23	0.98	86898.0	2045625.05	164
2019-04-29	24.07	24.11	23.39	23.39	-0.68	-2.83	176585.0	4194946.9	232
2019-04-28	23.66	24.11	23.66	24.07	0.5	2.12	248962.0	5943423.9	339
2019-04-25	23.12	23.57	22.99	23.57	0.36	1.55	234456.0	5478257.9	275
2019-04-24	23.39	23.62	22.94	23.21	0.04	0.17	233147.0	5425282.2	314
2019-04-23	22.76	23.66	22.58	23.17	0.27	1.18	459895.0	10726684.8	686
2019-04-22	23.35	23.66	22.76	22.9	-0.49	-2.09	179966.0	4159235.5	322
2019-04-21	23.44	23.89	23.39	23.39	-0.05	-0.21	240332.0	5669314.05	433
2019-04-18	23.57	24.02	23.39	23.44	-0.36	-1.51	237025.0	5598019.1	401
2019-04-17	23.35	24.16	23.08	23.8	0.41	1.75	426448.0	10064342.25	790
2019-04-16	23.93	24.02	23.39	23.39	-0.54	-2.26	496453.0	11809892.85	677
2019-04-15	24.79	24.83	23.89	23.93	-0.45	-1.85	582768.0	14126225.3	896
2019-04-14	23.39	25.06	23.39	24.38	0.99	4.23	976144.0	23733424.1	1526
2019-04-11	23.44	23.71	23.17	23.39	-0.18	-0.76	329251.0	7711450.75	665
2019-04-10	23.48	24.02	23.21	23.57	0.09	0.38	831949.0	19620563.35	1136
2019-04-09	23.48	24.29	23.3	23.48	-0.18	-0.76	866411.0	20597424.85	1279
2019-04-08	24.2	24.38	23.08	23.66	-0.09	-0.38	1747533.0	41095136.3	2250
2019-04-07	22.02	23.75	21.86	23.75	2.16	10.0	1796334.0	41453587.77	1887
2019-04-04	20.82	22.04	20.82	21.59	0.63	3.01	780541.0	16816966.84	1000
2019-04-03	20.85	21.03	20.58	20.96	0.14	0.67	396953.0	8295347.8	370
2019-04-02	20.33	20.82	20.15	20.82	0.49	2.41	498547.0	10240930.48	562
2019-04-01	20.04	20.37	19.79	20.33	0.29	1.45	352408.0	7102465.14	555
2019-03-31	19.85	20.42	19.79	20.04	0.19	0.96	589065.0	11811526.1	507
2019-03-28	20.01	20.01	19.85	19.85	-0.16	-0.8	105893.0	2110652.54	149
2019-03-27	19.74	20.06	19.74	20.01	0.27	1.37	139690.0	2791728.06	219
2019-03-26	19.94	19.94	19.74	19.74	-0.23	-1.15	147364.0	2919294.98	256
2019-03-25	20.26	20.42	19.94	19.97	-0.09	-0.45	460091.0	9274281.88	729
2019-03-24	19.92	20.13	19.87	20.06	0.14	0.7	96099.0	1916572.08	176
2019-03-21	20.13	20.24	19.88	19.92	-0.29	-1.43	124248.0	2484066.56	375
2019-03-20	20.26	20.26	20.13	20.21	-0.09	-0.44	41639.0	840792.88	116
2019-03-19	20.24	20.48	20.19	20.3	-0.03	-0.15	42514.0	863687.28	146
2019-03-18	20.15	20.33	20.12	20.33	0.09	0.44	112791.0	2284539.74	426
2019-03-17	20.08	20.24	19.79	20.24	0.09	0.45	201579.0	4033108.32	276
2019-03-14	20.24	20.24	20.13	20.15	-0.16	-0.79	50475.0	1018858.04	133
2019-03-13	20.15	20.31	20.15	20.31	0.1	0.49	71424.0	1442176.9	153
2019-03-12	20.24	20.28	20.15	20.21	-0.03	-0.15	76306.0	1542179.34	195
2019-03-11	20.15	20.33	20.12	20.24	0.09	0.45	61393.0	1239442.98	158
2019-03-10	20.13	20.49	20.06	20.15	0.0	0.0	80054.0	1617683.6	155
2019-03-07	19.99	20.26	19.99	20.15	-0.27	-1.32	129902.0	2621095.06	184
2019-03-06	20.48	20.51	20.4	20.42	-0.06	-0.29	70840.0	1448599.36	86
2019-03-05	20.37	20.51	20.37	20.48	-0.21	-1.01	87202.0	1787972.28	141
2019-03-04	20.96	21.05	20.69	20.69	-0.29	-1.38	201890.0	4206971.12	146
2019-03-03	21.3	21.32	20.96	20.98	0.2	0.96	200151.0	4240789.1	254
2019-02-28	20.64	21.02	20.64	20.78	0.09	0.43	136512.0	2842639.64	223
2019-02-27	20.51	20.69	20.48	20.69	-0.11	-0.53	21478.0	442752.38	51
2019-02-26	20.82	20.82	20.8	20.8	0.32	1.56	9068.0	187675.0	52
2019-02-25	20.73	20.73	20.46	20.48	-0.27	-1.3	53093.0	1092745.58	69
2019-02-24	20.69	21.05	20.69	20.75	0.06	0.29	77260.0	1609931.44	134
2019-02-21	20.87	20.87	20.6	20.69	-0.04	-0.19	84072.0	1737893.18	106
2019-02-20	20.6	20.94	20.6	20.73	0.11	0.53	138538.0	2879928.72	164
2019-02-19	20.15	20.62	20.1	20.62	0.4	1.98	47701.0	967392.02	157
2019-02-18	20.22	20.22	20.01	20.22	0.07	0.35	35279.0	708298.6	94
2019-02-17	20.15	20.15	19.94	20.15	0.25	1.26	40083.0	803074.48	111
2019-02-14	19.92	19.94	19.88	19.9	-0.13	-0.65	46785.0	931597.34	95
2019-02-13	19.94	20.22	19.94	20.03	0.06	0.3	135109.0	2700397.68	183
2019-02-12	19.96	20.1	19.83	19.97	-0.06	-0.3	110865.0	2211067.68	188
2019-02-11	20.51	20.57	19.92	20.03	-0.57	-2.77	182777.0	3727859.24	226
2019-02-10	20.6	20.6	20.53	20.6	0.0	0.0	70706.0	1454921.26	81
2019-02-07	21.12	21.12	20.6	20.6	-0.36	-1.72	120201.0	2498050.7	142
2019-02-06	21.09	21.14	20.89	20.96	-0.18	-0.85	61809.0	1296105.36	129
2019-02-05	20.64	21.14	20.62	21.14	0.36	1.73	98105.0	2047981.32	211
2019-02-04	20.96	21.03	20.69	20.78	-0.29	-1.38	161405.0	3362274.56	154
2019-02-03	21.14	21.25	20.78	21.07	0.04	0.19	90282.0	1901079.58	131
2019-01-31	20.82	21.56	20.76	21.03	0.16	0.77	343277.0	7272507.58	450
2019-01-30	20.69	20.87	20.58	20.87	0.18	0.87	156885.0	3241316.42	178
2019-01-29	20.69	20.69	20.6	20.69	0.0	0.0	33399.0	689448.92	80
2019-01-28	20.51	20.85	20.39	20.69	0.18	0.88	262666.0	5406304.24	273
2019-01-27	20.78	20.82	20.51	20.51	-0.27	-1.3	239515.0	4929839.44	230
2019-01-24	20.69	20.94	20.6	20.78	0.0	0.0	49633.0	1029789.92	124
2019-01-23	20.96	20.98	20.69	20.78	-0.18	-0.86	39423.0	821189.04	115
2019-01-22	20.87	20.96	20.82	20.96	0.03	0.14	48103.0	1003984.76	101
2019-01-21	20.82	21.05	20.69	20.93	-0.07	-0.33	158020.0	3289579.08	207
2019-01-20	21.5	21.5	20.58	21.0	-0.48	-2.23	252185.0	5274275.42	304
2019-01-17	21.41	21.86	21.41	21.48	-0.2	-0.92	155698.0	3362193.3	272
2019-01-16	21.63	22.13	21.23	21.68	0.11	0.51	282791.0	6134834.8	396
2019-01-15	21.11	21.66	21.02	21.57	0.61	2.91	315974.0	6789778.8	370
2019-01-14	20.93	20.96	20.8	20.96	-0.02	-0.1	56194.0	1175819.7	91
2019-01-13	21.23	21.29	20.91	20.98	-0.16	-0.76	108332.0	2280475.5	105
2019-01-10	20.82	21.32	20.78	21.14	0.12	0.57	152917.0	3229261.8	262
2019-01-09	21.09	21.09	20.78	21.02	0.06	0.29	67229.0	1405362.08	112
2019-01-08	21.05	21.32	20.82	20.96	-0.33	-1.55	225609.0	4727009.18	295
2019-01-07	20.39	21.59	20.39	21.29	0.96	4.72	474125.0	10035014.92	708
2019-01-06	20.33	20.37	20.22	20.33	-0.06	-0.29	94815.0	1922193.04	143
2019-01-03	20.33	20.51	20.33	20.39	0.06	0.3	21180.0	432341.6	40
2019-01-02	20.37	20.37	20.33	20.33	-0.18	-0.88	33422.0	680267.04	74
2019-01-01	20.49	20.51	20.44	20.51	-0.16	-0.77	44509.0	911779.22	66
2018-12-31	20.69	20.69	20.46	20.67	0.14	0.68	29416.0	606528.74	61
2018-12-30	20.6	20.69	20.42	20.53	0.05	0.24	30905.0	635848.92	63
2018-12-27	20.69	20.78	20.48	20.48	-0.12	-0.58	20619.0	425335.16	53
2018-12-26	20.67	20.78	20.6	20.6	0.0	0.0	19611.0	404853.8	25
2018-12-25	20.51	20.96	20.3	20.6	-0.22	-1.06	73059.0	1502345.98	132
2018-12-24	20.4	20.84	20.24	20.82	0.42	2.06	141578.0	2903213.22	238
2018-12-23	19.52	20.49	18.98	20.4	0.19	0.94	82352.0	1642090.06	158
2018-12-20	20.53	20.53	19.79	20.21	-0.48	-2.32	401975.0	8088282.3	433
2018-12-19	21.29	21.29	20.67	20.69	-0.6	-2.82	278970.0	5807188.62	268
2018-12-18	21.5	21.5	21.12	21.29	-0.3	-1.39	137196.0	2919378.36	202
2018-12-17	21.63	22.04	21.5	21.59	0.0	0.0	236248.0	5147799.62	310
2018-12-16	21.29	22.01	21.21	21.59	0.02	0.09	357333.0	7740084.2	394
2018-12-13	21.36	22.02	21.36	21.57	0.32	1.51	626664.0	13552843.5	620
2018-12-12	21.16	21.5	21.09	21.25	0.18	0.85	179693.0	3826602.36	260
2018-12-11	21.09	21.47	21.05	21.07	-0.2	-0.94	90807.0	1929946.5	230
2018-12-10	21.21	21.56	20.96	21.27	0.06	0.28	207528.0	4420660.54	285
2018-12-09	20.87	21.27	20.6	21.21	0.19	0.9	423450.0	8835012.76	453
2018-12-06	21.16	21.41	21.02	21.02	-0.12	-0.57	108549.0	2294710.4	122
2018-12-05	20.96	21.56	20.87	21.14	0.09	0.43	109554.0	2323654.04	150
2018-12-04	20.98	21.11	20.87	21.05	-0.09	-0.43	68418.0	1436417.94	112
2018-12-03	21.32	21.5	21.14	21.14	-0.13	-0.61	54841.0	1167290.04	100
2018-12-02	21.57	21.57	21.27	21.27	0.13	0.61	63309.0	1351744.18	107
2018-11-29	21.14	21.57	20.89	21.14	0.09	0.43	191423.0	4080281.0	381
2018-11-28	20.17	21.59	20.06	21.05	0.9	4.47	413574.0	8711192.88	513
2018-11-27	19.85	20.33	19.7	20.15	0.36	1.82	173031.0	3466523.32	480
2018-11-26	19.7	19.92	19.43	19.79	0.09	0.46	87980.0	1723736.9	101
2018-11-25	19.79	19.97	19.69	19.7	-0.45	-2.23	42817.0	849337.18	73
2018-11-22	20.12	20.24	20.12	20.15	0.21	1.05	19709.0	396640.04	55
2018-11-21	19.58	20.06	19.45	19.94	0.24	1.22	74898.0	1481013.82	139
2018-11-20	19.78	19.83	19.7	19.7	-0.09	-0.45	51139.0	1010791.2	83
2018-11-19	19.79	19.88	19.33	19.79	0.0	0.0	97778.0	1923655.76	143
2018-11-18	20.24	20.31	19.79	19.79	-0.54	-2.66	232893.0	4631919.84	178
2018-11-15	20.4	20.51	20.33	20.33	-0.09	-0.44	100564.0	2048406.2	161
2018-11-14	20.69	20.87	20.33	20.42	-0.58	-2.76	153339.0	3168011.76	238
2018-11-13	20.69	21.21	20.51	21.0	0.31	1.5	229778.0	4805418.66	326
2018-11-12	20.69	21.05	20.58	20.69	0.09	0.44	334598.0	6953461.54	412
2018-11-11	19.97	21.14	19.97	20.6	0.75	3.78	666376.0	13761581.98	684
2018-11-08	19.79	19.96	19.43	19.85	0.24	1.22	178582.0	3533531.62	149
2018-11-07	20.06	20.06	19.61	19.61	-0.18	-0.91	128972.0	2543321.18	171
2018-11-06	19.18	20.22	19.18	19.79	0.45	2.33	368533.0	7328237.58	588
2018-11-05	19.43	19.61	19.13	19.34	-0.06	-0.31	130267.0	2526075.58	156
2018-11-04	19.33	19.69	19.02	19.4	0.07	0.36	127960.0	2488171.26	146
2018-11-01	19.52	20.21	18.98	19.33	-0.16	-0.82	332082.0	6531879.66	381
2018-10-31	19.52	19.54	19.27	19.49	-0.03	-0.15	289781.0	5651687.26	285
2018-10-30	19.4	19.56	19.16	19.52	0.0	0.0	169584.0	3282428.14	231
2018-10-29	19.78	19.78	19.15	19.52	0.3	1.56	226652.0	4409087.16	230
2018-10-28	18.71	19.7	18.53	19.22	0.54	2.89	404775.0	7695334.98	481
2018-10-25	17.99	18.7	17.99	18.68	0.69	3.84	307850.0	5669232.78	315
2018-10-24	17.18	18.26	17.09	17.99	0.95	5.58	405615.0	7275802.24	369
2018-10-23	16.19	17.24	16.19	17.04	0.85	5.25	249831.0	4183057.7	342
2018-10-22	17.04	17.04	15.74	16.19	-0.26	-1.58	260294.0	4247168.0	303
2018-10-21	16.19	16.64	16.19	16.45	-0.23	-1.38	316029.0	5145854.44	256
2018-10-18	16.73	16.82	16.46	16.68	-0.2	-1.18	231102.0	3852320.62	248
2018-10-17	16.73	17.29	16.46	16.88	0.49	2.99	679421.0	11536206.98	611
2018-10-16	16.48	16.64	15.83	16.39	-0.45	-2.67	219049.0	3562356.42	240
2018-10-15	16.64	17.24	16.25	16.84	0.65	4.01	307019.0	5132816.24	408
2018-10-14	17.45	17.45	16.19	16.19	-1.79	-9.96	497464.0	8219710.9	535
2018-10-11	17.99	18.26	17.63	17.98	-0.46	-2.49	125523.0	2255673.64	203
2018-10-10	18.62	18.62	18.08	18.44	-0.08	-0.43	323812.0	5917179.48	317
2018-10-09	18.46	18.71	18.46	18.52	-0.09	-0.48	121942.0	2270284.18	371
2018-10-08	18.59	18.61	18.35	18.61	-0.01	-0.05	52498.0	966667.06	123
2018-10-07	18.55	18.62	18.35	18.62	-0.08	-0.43	164520.0	3042866.22	180
2018-10-04	18.77	18.82	18.55	18.7	-0.01	-0.05	128418.0	2393668.36	342
2018-10-03	18.97	18.97	18.62	18.71	-0.36	-1.89	199247.0	3734757.7	447
2018-10-02	19.25	19.31	18.93	19.07	-0.18	-0.94	107053.0	2045324.2	156
2018-10-01	18.82	19.29	18.82	19.25	0.45	2.39	159117.0	3039147.36	279
2018-09-30	19.16	19.34	18.71	18.8	-0.42	-2.19	158141.0	3008985.54	240
2018-09-27	19.74	19.74	19.07	19.22	-0.39	-1.99	160234.0	3093851.2	237
2018-09-26	19.79	19.94	19.61	19.61	-0.18	-0.91	158953.0	3138695.58	150
2018-09-25	19.88	20.06	19.78	19.79	-0.13	-0.65	84702.0	1682588.62	139
2018-09-20	20.01	20.03	19.88	19.92	-0.2	-0.99	77147.0	1539637.22	141
2018-09-19	19.72	20.15	19.7	20.12	0.42	2.13	139120.0	2772355.88	196
2018-09-18	19.78	19.88	19.7	19.7	-0.18	-0.91	98550.0	1950656.92	139
2018-09-17	19.79	19.94	19.76	19.88	0.12	0.61	79366.0	1573397.56	166
2018-09-16	20.06	20.15	19.69	19.76	-0.2	-1.0	115972.0	2305426.22	222
2018-09-13	19.58	19.97	19.34	19.96	0.36	1.84	129171.0	2535233.08	217
2018-09-12	20.13	20.33	19.56	19.6	-0.52	-2.58	178673.0	3569706.28	304
2018-09-11	20.51	20.51	19.9	20.12	-0.1	-0.49	165752.0	3337475.12	315
2018-09-10	20.85	20.96	19.88	20.22	-0.47	-2.27	386321.0	7909857.52	624
2018-09-09	19.79	20.87	19.79	20.69	0.9	4.55	640345.0	13190014.94	756
2018-09-06	19.52	19.97	19.09	19.79	0.0	0.0	143733.0	2819854.98	270
2018-09-05	20.6	20.6	18.98	19.79	-0.85	-4.12	243363.0	4768305.86	311
2018-09-04	20.69	20.71	20.64	20.64	-0.05	-0.24	274276.0	5673697.84	194
2018-09-03	20.69	21.23	20.6	20.69	0.0	0.0	351404.0	7317497.44	399
2018-09-02	20.78	20.96	20.53	20.69	0.0	0.0	141975.0	2936340.68	177
2018-08-30	20.69	21.0	20.67	20.69	-0.02	-0.1	192186.0	3987906.0	272
2018-08-29	20.71	20.84	20.67	20.71	-0.09	-0.43	243460.0	5042620.44	192
2018-08-28	20.69	21.07	20.6	20.8	0.11	0.53	427202.0	8903056.2	446
2018-08-27	20.78	20.78	20.33	20.69	-0.15	-0.72	525774.0	10827148.04	562
2018-08-26	20.51	21.05	20.51	20.84	0.69	3.42	116110.0	2421971.92	301
2018-08-16	19.96	20.33	19.87	20.15	0.03	0.15	88097.0	1772985.46	196
2018-08-15	20.87	20.87	19.79	20.12	-0.39	-1.9	400382.0	8046013.76	451
2018-08-14	21.2	21.21	20.24	20.51	-0.47	-2.24	145440.0	3024700.0	250
2018-08-13	20.91	21.32	20.84	20.98	-0.22	-1.04	143036.0	3016422.72	256
2018-08-12	21.39	21.39	20.87	21.2	-0.21	-0.98	202092.0	4265115.28	292
2018-08-09	21.59	21.79	21.32	21.41	-0.09	-0.42	369290.0	7945522.32	506
2018-08-08	21.14	21.83	21.12	21.5	0.36	1.7	755131.0	16268813.2	979
2018-08-07	20.67	21.29	20.33	21.14	0.43	2.08	461457.0	9677651.44	837
2018-08-06	21.68	22.19	20.69	20.71	-0.4	-1.89	928889.0	20018911.9	1308
2018-08-05	20.42	21.59	19.88	21.11	0.8	3.94	947505.0	19785492.06	1286
2018-08-02	19.34	20.84	19.22	20.31	1.22	6.39	906267.0	18140232.78	1256
2018-08-01	19.34	19.69	19.09	19.09	-0.52	-2.65	212166.0	4123151.34	365
2018-07-31	19.65	20.24	18.97	19.61	0.41	2.14	691623.0	13573983.98	1225
2018-07-30	17.62	19.2	17.38	19.2	1.75	10.03	658107.0	12163174.06	793
2018-07-29	17.8	17.81	17.29	17.45	-0.11	-0.63	346988.0	6077968.02	466
2018-07-26	18.26	18.26	17.2	17.56	-0.72	-3.94	642736.0	11325328.44	796
2018-07-25	19.11	19.25	18.19	18.28	-0.81	-4.24	303093.0	5656227.68	346
2018-07-24	19.27	19.58	19.09	19.09	-0.43	-2.2	219238.0	4233175.6	333
2018-07-23	20.12	20.12	19.34	19.52	-0.54	-2.69	482592.0	9496901.08	653
2018-07-22	20.4	20.44	20.04	20.06	-0.22	-1.08	265966.0	5384177.04	354
2018-07-19	20.6	20.6	20.15	20.28	-0.14	-0.69	240855.0	4889755.94	310
2018-07-18	20.51	20.76	20.24	20.42	0.09	0.44	519622.0	10675740.62	775
2018-07-17	20.15	20.42	20.06	20.33	-0.06	-0.29	142884.0	2900419.28	204
2018-07-16	19.92	20.51	19.88	20.39	0.56	2.82	268575.0	5418650.06	382
2018-07-15	20.01	20.24	19.83	19.83	-0.21	-1.05	138716.0	2765735.04	189
2018-07-12	20.33	20.39	19.9	20.04	-0.26	-1.28	134613.0	2711301.1	225
2018-07-11	20.15	20.6	19.97	20.3	0.04	0.2	178859.0	3609900.36	322
2018-07-10	19.72	20.42	19.65	20.26	0.48	2.43	281782.0	5654963.04	386
2018-07-09	19.42	19.97	19.42	19.78	0.26	1.33	161279.0	3181396.88	228
2018-07-08	19.76	19.76	19.42	19.52	-0.09	-0.46	182872.0	3568630.16	236
2018-07-05	20.13	20.13	19.61	19.61	-0.54	-2.68	148669.0	2955128.72	243
2018-07-04	20.33	20.37	20.13	20.15	-0.13	-0.64	148983.0	3011181.2	179
2018-07-03	20.42	20.46	20.08	20.28	-0.11	-0.54	92188.0	1873024.28	207
2018-07-02	20.71	20.71	20.26	20.39	-0.39	-1.88	284563.0	5828781.28	335
2018-07-01	21.14	21.3	20.76	20.78	-0.29	-1.38	84194.0	1762225.84	120
2018-06-28	21.45	21.45	20.87	21.07	-0.38	-1.77	161356.0	3389622.42	226
2018-06-27	21.5	21.59	21.3	21.45	0.02	0.09	272105.0	5834214.6	249
2018-06-26	20.69	21.56	20.44	21.43	0.77	3.73	506212.0	10736353.36	518
2018-06-25	20.93	20.94	20.6	20.66	0.0	0.0	528148.0	10972239.24	540
2018-06-24	19.72	20.69	19.6	20.66	1.21	6.22	922123.0	18670892.38	971
2018-06-21	19.25	19.51	18.89	19.45	0.23	1.2	115825.0	2237566.32	185
2018-06-20	19.61	19.72	19.22	19.22	-0.09	-0.47	122147.0	2377555.36	196
2018-06-12	19.04	19.54	19.04	19.31	0.54	2.88	273351.0	5266408.76	517
2018-06-11	19.13	19.34	18.52	18.77	-0.57	-2.95	345001.0	6512979.36	363
2018-06-10	19.7	19.7	19.34	19.34	-0.33	-1.68	235497.0	4581964.64	334
2018-06-07	19.61	19.76	19.49	19.67	-0.09	-0.46	285134.0	5582714.52	359
2018-06-06	20.03	20.1	19.58	19.76	-0.16	-0.8	784539.0	15497769.04	1156
2018-06-05	20.51	21.14	19.79	19.92	-0.59	-2.88	560781.0	11399234.34	1027
2018-06-04	21.41	21.59	20.24	20.51	-0.9	-4.2	1155779.0	23749413.32	929
2018-06-03	21.41	22.04	21.23	21.41	-0.38	-1.74	361937.0	7753748.7	243
2018-05-31	21.52	22.31	21.47	21.79	0.32	1.49	113724.0	2485682.5	152
2018-05-30	21.68	21.86	21.32	21.47	-0.12	-0.56	237257.0	5117943.8	187
2018-05-29	22.63	22.76	21.59	21.59	-0.95	-4.21	143345.0	3161660.55	195
2018-05-28	22.49	23.12	22.49	22.54	0.44	1.99	91855.0	2091947.95	188
2018-05-27	22.31	22.42	22.04	22.1	-0.38	-1.69	31361.0	694678.65	46
2018-05-24	22.81	23.03	22.22	22.48	-0.31	-1.36	98027.0	2237678.83	124
2018-05-23	22.94	22.99	22.63	22.79	-0.03	-0.13	65456.0	1495588.0	108
2018-05-22	22.76	22.85	22.67	22.82	-0.07	-0.31	39370.0	897514.85	69
2018-05-21	22.72	22.9	22.58	22.89	0.17	0.75	52614.0	1199394.2	113
2018-05-20	22.85	23.08	22.72	22.72	-0.07	-0.31	39395.0	898274.9	95
2018-05-17	22.4	22.94	22.4	22.79	0.39	1.74	67365.0	1529425.33	110
2018-05-16	23.17	23.17	22.31	22.4	-0.76	-3.28	191186.0	4308771.77	210
2018-05-15	23.39	23.39	23.12	23.16	-0.23	-0.98	141637.0	3297433.45	108
2018-05-14	23.53	23.57	22.94	23.39	0.03	0.13	353491.0	8248001.5	258
2018-05-13	23.93	24.29	23.17	23.36	-0.76	-3.15	306324.0	7267985.9	407
2018-05-10	25.01	25.19	23.89	24.12	-0.68	-2.74	337979.0	8299026.85	385
2018-05-09	24.52	25.33	24.02	24.8	0.4	1.64	486928.0	12166683.5	461
2018-05-08	24.38	24.56	23.48	24.4	0.07	0.29	247210.0	5930918.85	295
2018-05-07	24.2	25.37	24.2	24.33	0.17	0.7	352706.0	8756874.95	534
2018-05-06	24.29	24.56	24.07	24.16	-0.09	-0.37	234523.0	5664828.7	161
2018-05-03	24.43	24.43	24.11	24.25	-0.09	-0.37	32697.0	790731.25	72
2018-05-02	24.34	24.43	24.16	24.34	-0.2	-0.81	162844.0	3951867.0	229
2018-05-01	24.25	24.74	23.84	24.54	0.39	1.61	232273.0	5638198.85	254
2018-04-30	24.56	24.56	23.93	24.15	-0.47	-1.91	134479.0	3248509.35	194
2018-04-29	24.74	25.1	24.56	24.62	0.06	0.24	99740.0	2480187.65	145
2018-04-26	25.01	25.01	24.34	24.56	-0.34	-1.37	60364.0	1491780.6	128
2018-04-25	24.74	25.01	24.65	24.9	0.25	1.01	88555.0	2199306.3	136
2018-04-24	25.19	25.19	24.65	24.65	-0.42	-1.68	156277.0	3884715.75	243
2018-04-23	25.1	25.37	24.83	25.07	-0.03	-0.12	199481.0	5014316.85	296
2018-04-22	25.19	25.82	25.01	25.1	-0.64	-2.49	436754.0	11046209.5	482
2018-04-19	25.64	25.91	25.51	25.74	0.04	0.16	139354.0	3579489.75	208
2018-04-18	25.82	26.09	25.37	25.7	-0.17	-0.66	235060.0	6059013.75	312
2018-04-17	25.96	26.18	25.78	25.87	-0.08	-0.31	219956.0	5701541.75	302
2018-04-16	25.64	26.27	25.46	25.95	0.35	1.37	424840.0	10938746.15	566
2018-04-15	25.33	26.05	25.33	25.6	0.43	1.71	343044.0	8821192.55	460
2018-04-12	25.73	25.73	24.83	25.17	0.06	0.24	352238.0	8859118.65	494
2018-04-11	26.0	26.54	23.93	25.11	-0.86	-3.31	433024.0	11105544.45	585
2018-04-10	25.82	26.09	25.64	25.97	0.2	0.78	122183.0	3158282.1	238
2018-04-09	26.09	26.99	25.64	25.77	-0.55	-2.09	410843.0	10767301.15	656
2018-04-08	25.73	26.99	25.73	26.32	0.7	2.73	1111297.0	29286683.2	1488
2018-04-05	24.7	26.9	24.52	25.62	1.09	4.44	1843068.0	47064445.8	1883
2018-04-04	24.02	24.7	24.02	24.53	0.47	1.95	437748.0	10683750.65	540
2018-04-03	24.11	24.29	24.07	24.06	-0.15	-0.62	136532.0	3297300.7	160
2018-04-02	24.11	24.56	24.02	24.21	0.04	0.17	655197.0	15916585.25	669
2018-04-01	23.93	24.2	23.39	24.17	0.18	0.75	145233.0	3493148.05	235
2018-03-29	24.2	24.2	23.89	23.99	-0.06	-0.25	131303.0	3155195.8	169
2018-03-28	24.29	24.43	23.89	24.05	-0.17	-0.7	374440.0	9066209.45	409
2018-03-27	24.38	24.43	24.02	24.22	-0.07	-0.29	223050.0	5412222.05	262
2018-03-26	24.38	24.52	24.02	24.29	-0.06	-0.25	864223.0	19448318.15	255
2018-03-25	24.56	24.83	24.29	24.35	0.0	0.0	402766.0	9886668.35	426
2018-03-22	24.38	24.56	24.07	24.35	0.31	1.29	430584.0	10481205.95	534
2018-03-21	23.48	24.38	23.3	24.04	0.79	3.4	801874.0	19300930.6	853
2018-03-20	23.39	23.39	23.12	23.25	-0.15	-0.64	92410.0	2152911.85	154
2018-03-19	23.39	23.71	22.94	23.4	0.52	2.27	292805.0	6858498.4	390
2018-03-18	22.85	23.03	22.58	22.88	0.14	0.62	142415.0	3253834.15	241
2018-03-15	23.66	23.66	22.35	22.74	-0.74	-3.15	401918.0	9184661.1	508
2018-03-14	22.9	24.52	22.9	23.48	0.79	3.48	1551128.0	36914861.25	1737
2018-03-13	22.49	22.81	22.49	22.69	0.11	0.49	381689.0	8658256.8	375
2018-03-12	22.81	22.81	22.49	22.58	-0.08	-0.35	380663.0	8588622.35	437
2018-03-11	22.54	22.9	22.54	22.66	-0.08	-0.35	327849.0	7438480.4	320
2018-03-08	23.03	23.03	22.72	22.74	-0.23	-1.0	143195.0	3274512.65	206
2018-03-07	22.67	23.21	22.58	22.97	0.44	1.95	417015.0	9572692.9	450
2018-03-06	22.72	22.72	22.42	22.53	-0.05	-0.22	131086.0	2953747.61	173
2018-03-05	22.94	22.94	22.49	22.58	-0.07	-0.31	149370.0	3390671.0	232
2018-03-04	22.85	23.21	22.31	22.65	-0.09	-0.4	164860.0	3755118.05	229
2018-03-01	22.58	23.12	22.58	22.74	0.19	0.84	318042.0	7288870.7	448
2018-02-28	22.46	22.72	22.04	22.55	0.1	0.45	162571.0	3655310.03	283
2018-02-27	22.29	23.03	21.95	22.45	0.25	1.13	426599.0	9627673.6	693
2018-02-26	23.08	23.08	22.08	22.2	-0.64	-2.8	346416.0	7797284.82	436
2018-02-25	22.85	23.17	22.4	22.84	-0.04	-0.17	504948.0	11492467.8	574
2018-02-22	23.3	23.39	22.58	22.88	-0.47	-2.01	265366.0	6087734.4	446
2018-02-21	23.44	23.66	23.08	23.35	-0.3	-1.27	431378.0	10080765.6	587
2018-02-20	23.89	24.56	23.53	23.65	-0.14	-0.59	1528221.0	36838759.9	1293
2018-02-19	23.48	24.11	23.3	23.79	0.31	1.32	490044.0	11584317.6	612
2018-02-18	23.62	23.75	23.39	23.48	-0.21	-0.89	267420.0	6289079.5	298
2018-02-15	23.66	24.11	23.62	23.69	-0.03	-0.13	517484.0	12335651.75	496
2018-02-14	23.89	24.38	23.48	23.72	-0.01	-0.04	958430.0	22927764.45	982
2018-02-13	24.11	24.65	23.57	23.73	-0.1	-0.42	1016580.0	24547425.4	1140
2018-02-12	24.38	24.38	23.44	23.83	-0.3	-1.24	668732.0	15978544.85	928
2018-02-11	23.93	24.65	23.93	24.13	0.22	0.92	687296.0	16719518.1	868
2018-02-08	22.99	24.47	22.99	23.91	0.8	3.46	1129121.0	27169957.3	1485
2018-02-07	23.12	23.89	22.94	23.11	0.12	0.52	1033910.0	24305089.65	1272
2018-02-06	22.67	23.3	22.31	22.99	-0.09	-0.39	1444234.0	32940501.54	1385
2018-02-05	22.22	23.48	22.22	23.08	0.73	3.27	1244234.0	28520136.85	1313
2018-02-04	22.04	22.76	21.9	22.35	0.45	2.05	792029.0	17730708.09	1016
2018-02-01	21.59	22.28	21.39	21.9	0.18	0.83	1260523.0	27569550.68	1403
2018-01-31	21.45	21.86	20.8	21.72	0.2	0.93	665321.0	14188987.24	704
2018-01-30	21.79	21.97	21.41	21.52	-0.46	-2.09	495825.0	10809007.32	511
2018-01-29	22.31	22.4	21.77	21.98	-0.32	-1.43	497338.0	10954849.72	649
2018-01-28	22.26	22.58	21.92	22.3	0.15	0.68	692257.0	15396715.62	836
2018-01-25	22.13	22.81	22.04	22.15	0.04	0.18	699798.0	15684652.59	856
2018-01-24	22.13	22.9	22.04	22.11	-0.03	-0.14	853950.0	19172567.82	1093
2018-01-23	21.81	22.85	21.81	22.14	0.07	0.32	973682.0	21680080.19	1251
2018-01-22	22.04	22.47	21.77	22.07	0.11	0.5	1144095.0	25350581.82	1558
2018-01-21	22.13	24.16	21.81	21.96	-0.03	-0.14	3995936.0	92168606.81	3660
2018-01-18	21.05	22.47	20.73	21.99	1.11	5.32	1213140.0	26426863.38	1494
2018-01-17	21.14	21.72	20.87	20.88	-0.33	-1.56	560684.0	11962465.94	852
2018-01-16	20.51	21.61	20.42	21.21	0.75	3.67	1269830.0	27088641.26	1527
2018-01-15	20.03	21.0	19.79	20.46	0.44	2.2	856539.0	17557537.14	836
2018-01-14	20.33	20.87	19.97	20.02	-0.31	-1.52	432152.0	8831134.86	600
2018-01-11	19.61	20.71	19.34	20.33	0.77	3.94	1476375.0	30030862.68	1808
2018-01-10	19.94	20.12	19.43	19.56	-0.31	-1.56	601429.0	11852715.92	837
2018-01-09	18.48	20.12	18.17	19.87	1.53	8.34	1803454.0	35372619.48	1578
2018-01-08	17.87	18.98	17.83	18.34	0.54	3.03	575698.0	10610076.34	678
2018-01-07	17.58	17.87	17.58	17.8	0.23	1.31	70368.0	1251249.84	88
2018-01-04	17.29	17.63	17.29	17.57	0.12	0.69	80387.0	1407283.0	103
2018-01-03	17.22	17.71	17.2	17.45	0.23	1.34	98104.0	1714935.38	142
2018-01-02	17.42	17.44	17.22	17.22	-0.2	-1.15	159903.0	2762163.82	121
2018-01-01	17.45	17.72	17.35	17.42	-0.45	-2.52	120185.0	2105581.02	138
2017-12-31	17.92	18.16	17.81	17.87	-0.14	-0.78	132898.0	2387393.28	139
2017-12-28	18.17	18.26	17.99	18.01	-0.12	-0.66	74904.0	1355472.86	110
2017-12-27	18.46	18.62	18.1	18.13	-0.34	-1.84	123112.0	2260815.46	160
2017-12-26	17.65	18.71	17.65	18.47	0.64	3.59	415621.0	7601047.78	525
2017-12-25	17.81	17.9	17.54	17.83	0.03	0.17	352317.0	6263609.1	323
2017-12-24	17.0	17.96	16.93	17.8	0.78	4.58	288401.0	5029714.24	240
2017-12-21	17.2	17.26	17.0	17.02	-0.07	-0.41	60090.0	1026983.78	49
2017-12-20	17.09	17.15	17.0	17.09	0.01	0.06	76047.0	1297423.02	79
2017-12-19	17.0	17.26	17.0	17.08	-0.01	-0.06	185289.0	3171226.42	195
2017-12-18	16.93	17.18	16.93	17.09	0.13	0.77	67406.0	1152183.66	95
2017-12-17	16.9	17.09	16.9	16.96	0.19	1.13	201687.0	3432607.22	151
2017-12-14	16.9	17.09	16.66	16.77	-0.13	-0.77	184655.0	3101325.96	134
2017-12-13	17.02	17.09	16.84	16.9	-0.2	-1.17	59925.0	1015341.84	72
2017-12-12	17.18	17.18	16.82	17.1	-0.02	-0.12	194140.0	3298844.24	165
2017-12-11	17.0	17.15	16.84	17.12	0.12	0.71	158653.0	2705701.86	169
2017-12-10	16.9	17.09	16.77	17.0	0.22	1.31	123902.0	2101787.24	157
2017-12-07	16.68	16.77	16.55	16.78	0.01	0.06	92257.0	1537229.78	105
2017-12-06	17.0	17.09	16.73	16.77	-0.23	-1.35	100680.0	1698332.42	115
2017-12-05	17.18	17.26	16.99	17.0	-0.25	-1.45	124686.0	2132445.58	137
2017-12-04	17.36	17.45	17.22	17.25	-0.05	-0.29	133818.0	2318633.66	172
2017-12-03	17.36	17.4	17.27	17.3	0.11	0.64	113114.0	1957874.1	141
2017-11-30	17.2	17.22	17.09	17.19	0.08	0.47	76734.0	1315712.42	80
2017-11-29	17.27	17.27	17.11	17.11	-0.07	-0.41	38846.0	667371.46	67
2017-11-28	17.27	17.35	17.09	17.18	0.02	0.12	240591.0	4129941.44	152
2017-11-27	17.54	17.54	17.0	17.16	-0.22	-1.27	131794.0	2272231.8	162
2017-11-26	16.82	17.45	16.82	17.38	0.56	3.33	233202.0	4011041.34	212
2017-11-23	16.59	16.88	16.59	16.82	0.24	1.45	123055.0	2060230.7	127
2017-11-22	16.7	16.9	16.48	16.58	-0.1	-0.6	135986.0	2263007.06	149
2017-11-21	16.55	16.73	16.19	16.68	0.01	0.06	61437.0	1014512.9	136
2017-11-20	16.68	17.36	16.66	16.67	0.22	1.34	447395.0	7640729.1	504
2017-11-19	16.55	16.9	16.23	16.45	-0.14	-0.84	82449.0	1353264.12	105
2017-11-16	17.09	17.09	16.55	16.59	-0.51	-2.98	45489.0	763043.98	59
2017-11-15	17.09	17.56	17.09	17.1	0.02	0.12	230159.0	3992903.16	184
2017-11-14	16.73	17.18	16.73	17.08	0.43	2.58	204556.0	3492661.22	228
2017-11-13	16.41	17.0	16.41	16.65	0.33	2.02	148840.0	2480965.78	185
2017-11-12	16.28	16.5	16.28	16.32	0.0	0.0	102847.0	1685074.24	123
2017-11-09	16.03	16.46	15.92	16.32	0.33	2.06	198656.0	3237014.2	154
2017-11-08	15.89	16.36	15.02	15.99	0.44	2.83	358420.0	5648675.22	333
2017-11-07	17.09	17.09	15.55	15.55	-1.71	-9.91	557873.0	8822712.02	394
2017-11-06	17.6	17.6	17.09	17.26	-0.32	-1.82	108963.0	1883989.56	131
2017-11-05	17.45	17.9	17.11	17.58	-0.4	-2.22	118824.0	2081596.08	181
2017-11-02	18.19	18.43	17.9	17.98	-0.24	-1.32	117509.0	2119137.26	145
2017-11-01	18.1	18.53	17.99	18.22	0.15	0.83	322638.0	5907241.32	240
2017-10-31	18.17	18.35	17.94	18.07	-0.28	-1.53	288339.0	5213250.0	307
2017-10-30	18.16	18.41	18.08	18.35	0.25	1.38	310781.0	5656202.22	354
2017-10-29	17.8	18.21	17.67	18.1	0.35	1.97	261693.0	4705716.94	237
2017-10-26	18.32	18.32	17.67	17.75	-0.42	-2.31	353824.0	6329119.24	298
2017-10-25	17.72	18.61	17.62	18.17	0.59	3.36	347953.0	6310458.36	344
2017-10-24	17.8	18.43	17.45	17.58	-0.17	-0.96	329739.0	5899165.84	382
2017-10-23	17.96	17.96	17.45	17.75	-0.08	-0.45	124839.0	2201445.24	140
2017-10-22	17.98	18.08	17.8	17.83	-0.1	-0.56	105046.0	1879315.44	125
2017-10-19	17.54	17.98	17.54	17.93	0.08	0.45	127481.0	2271382.06	172
2017-10-18	17.99	18.41	17.72	17.85	-0.22	-1.22	344671.0	6245666.96	367
2017-10-17	18.26	18.34	17.85	18.07	-0.16	-0.88	375020.0	6814578.08	344
2017-10-16	17.42	18.35	17.35	18.23	0.72	4.11	248679.0	4436718.56	277
2017-10-15	17.65	17.67	17.38	17.51	0.18	1.04	147659.0	2587115.68	225
2017-10-12	17.62	17.62	16.73	17.33	0.29	1.7	289907.0	4953642.4	339
2017-10-11	18.14	18.14	16.46	17.04	-1.24	-6.78	316836.0	5485942.0	361
2017-10-10	18.64	18.64	18.26	18.28	-0.33	-1.77	114713.0	2121299.96	154
2017-10-09	19.06	19.06	18.53	18.61	-0.36	-1.9	164431.0	3086637.52	250
2017-10-08	19.16	19.25	18.93	18.97	0.07	0.37	336457.0	6417516.78	385
2017-10-05	18.66	19.11	18.66	18.9	0.17	0.91	397499.0	7511145.48	499
2017-10-04	18.66	18.89	18.48	18.73	0.11	0.59	337535.0	6299743.04	274
2017-10-03	18.8	18.8	18.62	18.62	-0.2	-1.06	183479.0	3434856.66	188
2017-10-02	19.02	19.02	18.75	18.82	-0.2	-1.05	163393.0	3082115.96	193
2017-10-01	18.89	19.07	18.89	19.02	-0.09	-0.47	153058.0	2909490.16	179
2017-09-28	19.16	19.34	18.98	19.11	0.0	0.0	238473.0	4571452.04	229
2017-09-27	18.28	19.54	18.26	19.11	0.77	4.2	1611893.0	30570131.32	1098
2017-09-26	18.55	18.62	18.34	18.34	-0.16	-0.86	229404.0	4232094.6	228
2017-09-25	18.77	18.77	18.5	18.5	-0.29	-1.54	155989.0	2901601.4	228
2017-09-21	18.98	18.98	18.79	18.79	-0.14	-0.74	95301.0	1798357.96	129
2017-09-20	18.91	19.0	18.71	18.93	0.04	0.21	169898.0	3205412.1	214
2017-09-19	19.2	19.31	18.89	18.89	-0.32	-1.67	241979.0	4608535.2	226
2017-09-18	19.38	19.52	19.16	19.21	-0.24	-1.23	227376.0	4404744.56	283
2017-09-17	19.25	19.61	19.18	19.45	0.21	1.09	556677.0	10810445.06	526
2017-09-14	19.34	19.54	19.22	19.24	-0.1	-0.52	420048.0	8145847.6	473
2017-09-13	19.11	19.42	19.0	19.34	0.35	1.84	380840.0	7314575.84	359
2017-09-12	18.89	19.43	18.8	18.99	0.19	1.01	926269.0	17722854.24	860
2017-09-11	18.55	18.97	18.53	18.8	0.21	1.13	223140.0	4186920.68	299
2017-09-10	18.62	18.71	18.53	18.59	-0.06	-0.32	166204.0	3088648.86	193
2017-09-07	18.98	18.98	18.62	18.65	-0.21	-1.11	191405.0	3590806.62	190
2017-09-06	18.8	18.89	18.75	18.86	0.2	1.07	216380.0	4072919.28	238
2017-08-29	18.86	18.86	18.57	18.66	-0.04	-0.21	67905.0	1266272.4	95
2017-08-28	18.59	18.98	18.46	18.7	0.21	1.14	457045.0	8556463.7	455
2017-08-27	18.57	18.7	18.43	18.49	0.19	1.04	232856.0	4315783.64	339
2017-08-24	18.64	18.64	18.03	18.3	-0.34	-1.82	328735.0	6018523.42	308
2017-08-23	18.53	18.77	18.53	18.64	0.06	0.32	233608.0	4364093.88	270
2017-08-22	18.66	18.75	18.44	18.58	-0.05	-0.27	214110.0	3994048.54	216
2017-08-21	18.77	18.97	17.99	18.63	-0.15	-0.8	378373.0	7084047.54	510
2017-08-20	19.07	19.07	18.75	18.78	-0.25	-1.31	328215.0	6199227.12	309
2017-08-17	18.97	19.6	18.71	19.03	0.22	1.17	1357166.0	26107337.42	1113
2017-08-16	18.43	18.91	18.25	18.81	0.42	2.28	643865.0	11971503.46	522
2017-08-15	18.75	18.79	18.35	18.39	-0.4	-2.13	381765.0	7088483.38	386
2017-08-14	18.89	18.95	18.61	18.79	-0.08	-0.42	544907.0	10219537.66	495
2017-08-13	19.0	19.13	18.82	18.87	-0.15	-0.79	603822.0	11441521.6	487
2017-08-10	19.18	19.31	19.0	19.02	-0.16	-0.83	245257.0	4689299.2	234
2017-08-09	19.02	19.33	18.93	19.18	0.15	0.79	356923.0	6853255.46	408
2017-08-08	18.98	19.07	18.89	19.03	-0.05	-0.26	205340.0	3901839.08	242
2017-08-07	18.95	19.16	18.91	19.08	0.04	0.21	238536.0	4544041.24	242
2017-08-06	18.98	19.18	18.89	19.04	-0.09	-0.47	471626.0	8955487.4	492
2017-08-03	20.33	20.42	18.26	19.13	-1.16	-5.72	1194756.0	22947264.56	1033
2017-08-02	20.51	20.51	20.12	20.29	-0.18	-0.88	394426.0	7990225.14	323
2017-08-01	20.48	20.6	20.33	20.47	0.25	1.24	148871.0	3046096.28	160
2017-07-31	20.15	20.22	19.96	20.22	0.11	0.55	126647.0	2538556.82	152
2017-07-30	20.1	20.26	20.1	20.11	0.05	0.25	84942.0	1711674.98	126
2017-07-27	20.44	20.48	20.01	20.06	-0.25	-1.23	117680.0	2378758.3	166
2017-07-26	20.39	20.46	20.3	20.31	-0.09	-0.44	119517.0	2434348.26	109
2017-07-25	20.62	20.69	20.37	20.4	-0.16	-0.78	171583.0	3512637.58	169
2017-07-24	20.37	20.8	20.37	20.56	0.17	0.83	455164.0	9384488.06	382
2017-07-23	20.4	20.57	20.24	20.39	0.06	0.3	225711.0	4608076.5	224
2017-07-20	20.4	20.42	20.24	20.33	0.11	0.54	219310.0	4457197.36	200
2017-07-19	20.21	20.28	20.12	20.22	0.02	0.1	278262.0	5624147.32	226
2017-07-18	20.51	20.53	20.15	20.2	-0.25	-1.22	358173.0	7264477.86	311
2017-07-17	20.69	20.78	20.42	20.45	-0.17	-0.82	334100.0	6890150.42	240
2017-07-16	20.39	20.8	20.39	20.62	0.22	1.08	610887.0	12625165.74	428
2017-07-13	20.76	20.84	20.33	20.4	-0.22	-1.07	416875.0	8553969.36	409
2017-07-12	20.24	20.75	20.22	20.62	0.57	2.84	792453.0	16226286.28	803
2017-07-11	19.61	20.19	19.34	20.05	0.23	1.16	582938.0	11612856.78	420
2017-07-10	19.97	20.04	19.79	19.82	-0.08	-0.4	116537.0	2324525.3	149
2017-07-09	20.13	20.24	19.79	19.9	-0.06	-0.3	211809.0	4246006.22	224
2017-07-06	20.12	20.15	19.92	19.96	-0.02	-0.1	86853.0	1739637.94	110
2017-07-05	20.06	20.24	19.88	19.98	-0.09	-0.45	180163.0	3611987.36	272
2017-07-04	20.51	20.53	20.03	20.07	-0.36	-1.76	255420.0	5193753.2	344
2017-07-03	20.4	20.96	20.33	20.43	0.13	0.64	354178.0	7298738.94	494
2017-07-02	20.49	20.64	20.24	20.3	-0.16	-0.78	220274.0	4504243.36	237
2017-06-22	20.42	20.69	19.34	20.46	0.24	1.19	364421.0	7406675.72	354
2017-06-21	19.34	20.51	19.34	20.22	0.89	4.6	184355.0	3654632.9	177
2017-06-20	19.52	19.61	19.33	19.33	-0.17	-0.87	50504.0	980871.06	82
2017-06-19	19.31	19.67	19.31	19.5	0.18	0.93	113463.0	2204556.94	133
2017-06-18	19.6	19.61	19.31	19.32	-0.49	-2.47	101134.0	1962617.68	123
2017-06-15	20.28	20.28	19.79	19.81	-0.47	-2.32	131689.0	2623132.34	145
2017-06-14	19.85	20.6	19.85	20.28	0.14	0.7	102481.0	2084593.22	133
2017-06-13	19.52	20.24	19.52	20.14	0.39	1.97	53799.0	1078983.24	75
2017-06-12	19.52	19.88	19.25	19.75	-0.05	-0.25	86438.0	1688780.38	140
2017-06-11	19.97	20.21	19.79	19.8	-0.58	-2.85	45888.0	920374.24	69
2017-06-08	20.24	20.66	19.88	20.38	0.01	0.05	108818.0	2198131.38	134
2017-06-07	20.33	20.53	20.3	20.37	0.11	0.54	61107.0	1246417.9	74
2017-06-06	20.35	20.69	20.26	20.26	-0.32	-1.55	35004.0	714533.82	65
2017-06-05	20.15	20.76	20.15	20.58	0.08	0.39	157572.0	3249758.78	142
2017-06-04	20.06	20.69	20.06	20.5	0.37	1.84	122332.0	2509583.9	130
2017-06-01	20.47	20.47	20.11	20.13	-0.09	-0.45	92847.0	1876848.25	98
2017-05-31	20.2	20.51	20.15	20.22	-0.1	-0.49	112861.0	2296495.85	119
2017-05-30	20.33	20.69	19.79	20.32	0.1	0.49	211358.0	4305945.35	205
2017-05-29	19.43	20.51	19.07	20.22	0.86	4.44	195012.0	3877502.0	255
2017-05-28	19.79	19.79	19.03	19.36	-0.85	-4.21	163279.0	3156982.25	207
2017-05-25	20.6	20.6	20.15	20.21	-0.38	-1.85	270549.0	5496471.9	302
2017-05-24	20.65	20.69	20.47	20.59	0.0	0.0	172246.0	3550693.25	207
2017-05-23	21.23	21.23	20.42	20.59	-0.84	-3.92	233305.0	4877188.95	267
2017-05-22	21.5	21.5	21.32	21.43	-0.04	-0.19	177339.0	3801720.65	169
2017-05-21	21.59	21.59	21.23	21.47	0.14	0.66	204111.0	4376549.9	223
2017-05-18	21.41	21.68	21.28	21.33	-0.17	-0.79	262143.0	5627262.2	288
2017-05-17	21.19	21.82	20.96	21.5	0.3	1.42	547809.0	11746239.2	568
2017-05-16	21.32	21.5	21.01	21.2	-0.06	-0.28	316158.0	6725929.6	339
2017-05-15	19.75	21.59	19.75	21.26	1.39	7.0	1068998.0	22196722.4	1021
2017-05-14	20.87	20.96	19.7	19.87	-0.91	-4.38	776305.0	15622630.9	790
2017-05-11	21.91	21.91	20.24	20.78	-0.92	-4.24	1181878.0	24882927.0	1231
2017-05-10	21.5	22.13	21.37	21.7	0.18	0.84	1174240.0	25661690.25	941
2017-05-09	21.41	21.68	21.05	21.52	0.2	0.94	553312.0	11850445.15	420
2017-05-08	21.28	21.41	20.96	21.32	0.08	0.38	329292.0	6977505.6	357
2017-05-07	21.37	21.59	20.78	21.24	-0.17	-0.79	378169.0	8043776.45	429
2017-05-04	21.64	21.91	21.37	21.41	-0.38	-1.74	433008.0	9320858.7	479
2017-05-03	21.86	22.22	21.5	21.79	-0.01	-0.05	645137.0	14154011.85	630
2017-05-02	21.46	21.91	21.37	21.8	0.41	1.92	866728.0	18744316.8	884
2017-05-01	20.65	21.59	20.42	21.39	0.87	4.24	1452495.0	30777884.8	1318
2017-04-30	20.78	20.83	20.42	20.52	-0.22	-1.06	459861.0	9501010.1	490
2017-04-27	20.56	21.01	20.51	20.74	0.18	0.88	828096.0	17211657.8	715
2017-04-26	20.56	20.78	20.51	20.56	0.1	0.49	696159.0	14372652.2	649
2017-04-25	20.33	20.96	20.11	20.46	0.24	1.19	1960937.0	40335350.15	1447
2017-04-24	19.79	20.38	19.61	20.22	0.56	2.85	1009793.0	20182697.45	842
2017-04-23	19.79	19.88	19.57	19.66	0.2	1.03	478780.0	9444705.8	453
2017-04-20	19.61	19.97	19.34	19.46	-0.17	-0.87	816579.0	16058969.15	762
2017-04-19	19.61	19.75	19.25	19.63	-0.04	-0.2	504248.0	9803888.9	613
2017-04-18	19.52	20.15	19.52	19.67	0.16	0.82	1278083.0	25342416.2	1310
2017-04-17	19.79	19.88	19.3	19.51	-0.29	-1.46	860667.0	16856434.45	905
2017-04-16	20.06	20.56	19.75	19.8	-0.27	-1.35	2261875.0	45324908.1	2062
2017-04-13	19.03	20.83	18.89	20.07	1.13	5.97	5450804.0	109117206.8	3784
2017-04-12	18.62	19.03	18.53	18.94	0.34	1.83	391574.0	7353168.55	372
2017-04-11	18.58	18.89	18.49	18.6	0.17	0.92	377950.0	7059595.55	397
2017-04-10	18.53	18.89	18.35	18.43	-0.07	-0.38	490961.0	9143165.05	474
2017-04-09	18.76	18.8	18.44	18.5	-0.25	-1.33	360294.0	6724174.75	316
2017-04-06	19.12	19.12	18.62	18.75	-0.26	-1.37	513589.0	9691158.7	411
2017-04-05	18.76	19.21	18.58	19.01	0.22	1.17	514229.0	9759046.95	507
2017-04-04	19.12	19.12	18.76	18.79	-0.12	-0.63	284364.0	5374759.75	303
2017-04-03	19.16	19.3	18.85	18.91	-0.24	-1.25	329031.0	6279612.35	269
2017-04-02	19.39	19.39	19.12	19.15	-0.08	-0.42	392696.0	7541901.0	330
2017-03-30	19.34	19.7	19.16	19.23	-0.04	-0.21	795908.0	15402363.6	665
2017-03-29	18.71	19.39	18.71	19.27	0.65	3.49	841588.0	16070205.1	828
2017-03-28	18.85	19.12	18.53	18.62	-0.13	-0.69	612861.0	11544875.6	485
2017-03-27	18.8	18.8	18.62	18.75	-0.13	-0.69	379865.0	7106929.7	334
2017-03-26	18.76	19.3	18.67	18.88	0.27	1.45	716885.0	13621446.7	673
2017-03-23	18.76	19.03	18.44	18.61	0.24	1.31	1404396.0	26225908.2	945
2017-03-22	18.89	18.89	18.31	18.37	-0.68	-3.57	1069439.0	19867092.5	832
2017-03-21	19.79	19.79	18.98	19.05	-0.64	-3.25	861540.0	16704746.9	849
2017-03-20	19.07	19.97	18.89	19.69	0.63	3.31	1824526.0	35767655.6	1545
2017-03-19	17.99	19.25	17.9	19.06	1.24	6.96	2658865.0	49637354.25	1645
2017-03-16	17.72	17.9	17.68	17.82	0.14	0.79	439035.0	7815133.4	356
2017-03-15	18.08	18.13	17.59	17.68	-0.17	-0.95	646532.0	11536332.1	577
2017-03-14	17.23	17.9	17.09	17.85	0.63	3.66	1058041.0	18543995.85	967
2017-03-13	17.32	18.13	16.87	17.22	0.23	1.35	958314.0	16824271.8	885
2017-03-12	17.41	17.41	16.91	16.99	-0.5	-2.86	225245.0	3860062.95	226
2017-03-09	17.68	17.72	17.32	17.49	-0.31	-1.74	501733.0	8776247.85	384
2017-03-08	18.35	18.4	17.72	17.8	-0.52	-2.84	549778.0	9869836.45	489
2017-03-07	17.81	18.62	17.81	18.32	0.54	3.04	1191838.0	21850327.5	827
2017-03-06	17.9	17.9	17.5	17.78	-0.11	-0.61	398357.0	7037823.5	397
2017-03-05	17.32	18.17	17.32	17.89	0.69	4.01	1517129.0	27156642.25	1122
2017-03-02	17.18	17.27	17.05	17.2	0.12	0.7	840285.0	14412241.5	524
2017-03-01	17.27	17.32	17.05	17.08	-0.04	-0.23	898278.0	15447314.8	534
2017-02-28	16.19	17.18	16.19	17.12	0.46	2.76	1266520.0	21305221.45	716
2017-02-27	17.45	17.45	16.6	16.66	-0.78	-4.47	650103.0	11080464.9	465
2017-02-26	17.54	17.68	17.41	17.44	-0.1	-0.57	425434.0	7456922.9	320
2017-02-23	17.41	17.68	17.14	17.54	0.15	0.86	684454.0	11903626.0	543
2017-02-22	17.68	17.77	17.36	17.39	-0.16	-0.91	649082.0	11398290.2	497
2017-02-21	17.68	17.99	17.18	17.55	-0.25	-1.4	1157204.0	20271881.05	769
2017-02-20	18.13	18.17	17.59	17.8	-0.32	-1.77	876497.0	15674735.6	530
2017-02-19	18.17	18.26	17.99	18.12	0.03	0.17	792906.0	14407658.9	503
2017-02-16	18.08	18.26	17.99	18.09	0.05	0.28	655956.0	11887867.75	578
2017-02-15	17.77	18.17	17.59	18.04	0.23	1.29	1305630.0	23484741.55	939
2017-02-14	18.17	18.17	17.68	17.81	-0.39	-2.14	1031628.0	18458288.4	917
2017-02-13	18.31	18.71	18.08	18.2	-0.14	-0.76	2324322.0	42815702.5	1641
2017-02-12	17.05	18.49	17.05	18.34	1.39	8.2	2601801.0	46540356.15	1585
2017-02-09	17.32	17.59	16.42	16.95	-0.54	-3.09	1767834.0	30211889.7	1183
2017-02-08	18.26	18.26	17.32	17.49	-0.74	-4.06	2890180.0	51355500.3	1782
2017-02-07	17.27	18.53	17.23	18.23	1.07	6.24	4110992.0	73305122.3	2191
2017-02-06	16.73	17.27	16.69	17.16	0.37	2.2	1957205.0	33341119.95	903
2017-02-05	16.96	17.14	16.64	16.79	-0.24	-1.41	1287573.0	21859773.7	764
2017-02-02	17.14	17.18	17.0	17.03	-0.01	-0.06	571259.0	9760682.7	389
2017-02-01	17.18	17.41	16.87	17.04	0.0	0.0	1809488.0	30986216.8	1059
2017-01-31	17.09	17.14	16.82	17.04	-0.11	-0.64	1580366.0	26817097.75	907
2017-01-30	17.45	17.54	17.09	17.15	0.06	0.35	1823400.0	31577342.35	1070
2017-01-29	16.46	17.5	16.42	17.09	0.6	3.64	2216287.0	37663507.0	1331
2017-01-26	16.51	16.78	16.33	16.49	-0.01	-0.06	1690537.0	27890911.1	1018
2017-01-25	16.55	16.96	16.46	16.5	0.28	1.73	2314196.0	38624260.05	1542
2017-01-24	16.42	16.46	16.19	16.22	-0.06	-0.37	1542426.0	25181840.1	857
2017-01-23	15.97	16.42	15.74	16.28	0.45	2.84	1982887.0	31714514.05	1239
2017-01-22	15.29	16.01	14.98	15.83	0.62	4.08	1973904.0	30836608.45	1242
2017-01-19	15.56	15.61	15.11	15.21	-0.37	-2.37	1181665.0	18082821.35	804
2017-01-18	15.92	15.97	15.43	15.58	-0.13	-0.83	2746149.0	43022445.5	1604
2017-01-17	15.74	15.97	15.02	15.71	-0.14	-0.88	2379098.0	36765873.65	1446
2017-01-16	16.82	16.82	15.74	15.85	-0.88	-5.26	2004118.0	32851389.8	1238
2017-01-15	16.19	16.82	16.19	16.73	0.66	4.11	1744616.0	28900607.2	1063
2017-01-12	15.65	16.15	15.52	16.07	0.48	3.08	1923287.0	30451503.75	909
2017-01-11	15.65	15.74	15.34	15.59	-0.08	-0.51	1042922.0	16248269.95	577
2017-01-10	15.61	15.88	15.47	15.67	0.09	0.58	1472072.0	23144415.85	739
2017-01-09	15.79	16.24	15.16	15.58	-0.28	-1.77	2316513.0	36488122.8	1355
2017-01-08	15.7	16.24	15.65	15.86	0.22	1.41	2512041.0	40129351.4	1206
2017-01-05	15.38	15.7	15.29	15.64	0.25	1.62	1796622.0	27851612.5	945
2017-01-04	15.7	15.97	15.29	15.39	-0.31	-1.97	1563350.0	24341168.1	841
2017-01-03	15.2	15.74	14.89	15.7	0.41	2.68	1866292.0	28634907.1	876
2017-01-02	15.52	15.52	15.2	15.29	-0.27	-1.74	1356134.0	20853214.35	663
2017-01-01	15.79	15.79	15.47	15.56	0.06	0.39	1061372.0	16563646.3	608
2016-12-29	15.25	15.97	15.25	15.5	0.39	2.58	2548569.0	39824760.5	1543
2016-12-28	14.89	15.52	14.84	15.11	0.36	2.44	2404729.0	36506546.2	1193
2016-12-27	14.62	14.84	14.57	14.75	0.1	0.68	1105082.0	16249226.6	505
2016-12-26	14.66	14.98	14.39	14.65	0.01	0.07	2682377.0	39468619.75	1290
2016-12-25	14.48	14.84	14.22	14.64	1.05	7.73	3650622.0	53061127.2	1890
2016-12-22	13.68	13.99	13.54	13.59	-0.02	-0.15	2264419.0	31120391.8	1014
2016-12-21	13.54	13.72	13.32	13.61	0.14	1.04	1850524.0	25063079.75	934
2016-12-20	13.0	13.81	12.82	13.47	0.41	3.14	3199695.0	42971180.85	1697
2016-12-19	13.5	13.68	13.0	13.06	-0.35	-2.61	1334965.0	17898895.85	751
2016-12-18	13.18	13.45	13.09	13.41	0.33	2.52	1133377.0	15079926.3	483
2016-12-15	12.78	13.23	12.64	13.08	0.21	1.63	1646045.0	21139859.8	766
2016-12-14	13.32	13.54	12.78	12.87	-0.45	-3.38	837506.0	10994743.3	432
2016-12-13	13.59	13.68	13.27	13.32	-0.26	-1.91	825299.0	11080149.2	491
2016-12-12	13.86	14.17	13.45	13.58	-0.23	-1.67	2543169.0	34971550.95	1131
2016-12-11	13.5	13.95	13.5	13.81	0.4	2.98	1693597.0	23364429.1	640
2016-12-08	13.5	13.63	13.36	13.41	-0.04	-0.3	1358679.0	18312005.2	646
2016-12-07	13.68	13.72	13.41	13.45	-0.14	-1.03	1254832.0	17035717.4	564
2016-12-06	13.41	13.72	13.41	13.59	0.16	1.19	1687280.0	22905629.7	784
2016-12-05	13.23	13.72	13.14	13.43	0.33	2.52	2754656.0	36960782.75	1131
2016-12-04	12.87	13.18	12.78	13.1	0.22	1.71	1419214.0	18432527.2	640
2016-12-01	13.18	13.18	12.87	12.88	-0.01	-0.08	1075774.0	13959231.3	529
2016-11-30	12.69	13.05	12.64	12.89	0.2	1.58	1159250.0	14906836.1	639
2016-11-29	12.6	12.96	12.6	12.69	0.07	0.55	1510119.0	19286558.3	789
2016-11-28	12.46	12.69	12.46	12.62	0.11	0.88	723192.0	9100598.1	396
2016-11-27	12.6	12.69	12.42	12.51	-0.02	-0.16	684269.0	8606780.75	395
2016-11-24	12.51	12.78	12.33	12.53	0.05	0.4	2280244.0	28678174.5	1059
2016-11-23	12.42	12.6	12.42	12.48	0.21	1.71	1676139.0	20958149.65	617
2016-11-22	12.24	12.37	11.97	12.27	0.0	0.0	1317859.0	16122485.65	592
2016-11-21	12.51	12.55	12.15	12.27	-0.15	-1.21	1309236.0	16180762.6	555
2016-11-20	12.42	12.73	12.37	12.42	0.0	0.0	1774346.0	22196194.55	899
2016-11-17	12.1	12.55	11.97	12.42	0.37	3.07	1474760.0	18156772.25	671
2016-11-16	11.88	12.15	11.88	12.05	0.3	2.55	390072.0	4684103.2	236
2016-11-15	11.97	12.15	11.56	11.75	-0.19	-1.59	432659.0	5105757.05	302
2016-11-14	12.19	12.37	11.88	11.94	-0.3	-2.45	1454143.0	17744549.35	597
2016-11-13	11.83	12.51	11.83	12.24	0.48	4.08	1404730.0	17245527.45	438
2016-11-10	11.38	11.88	11.38	11.76	0.43	3.8	1647470.0	19153479.55	529
2016-11-09	10.57	11.38	10.57	11.33	0.07	0.62	1002963.0	11079746.65	498
2016-11-08	11.34	11.47	11.2	11.26	0.09	0.81	984578.0	11160848.85	543
2016-11-07	11.16	11.25	11.11	11.17	0.15	1.36	340633.0	3804429.6	248
2016-11-06	11.11	11.11	10.98	11.02	-0.06	-0.54	403874.0	4464924.35	264
2016-11-03	10.93	11.2	10.93	11.08	0.16	1.47	457079.0	5059635.15	283
2016-11-02	10.98	11.65	10.75	10.92	-0.35	-3.11	1586670.0	17663120.7	881
2016-11-01	11.61	11.61	11.25	11.27	-0.38	-3.26	1187982.0	13593364.35	614
2016-10-31	11.56	11.7	11.47	11.65	0.08	0.69	690029.0	7983596.8	387
2016-10-30	11.52	11.97	11.52	11.57	-0.4	-3.34	1164895.0	13668543.3	703
2016-10-27	11.07	12.15	11.07	11.97	0.76	6.78	1542824.0	17928769.25	828
2016-10-26	11.16	11.47	11.02	11.21	-0.04	-0.36	941593.0	10588070.55	528
2016-10-25	11.07	11.47	10.89	11.25	0.26	2.37	1413250.0	15744742.75	798
2016-10-24	10.8	11.02	10.66	10.99	0.27	2.52	1308241.0	14205861.45	627
2016-10-23	10.44	10.8	10.44	10.72	0.32	3.08	1056072.0	11215495.25	437
2016-10-20	10.57	10.66	10.26	10.4	0.2	1.96	1009720.0	10556735.3	437
2016-10-19	9.9	10.26	9.76	10.2	0.39	3.98	565213.0	5709606.4	315
2016-10-18	10.39	10.71	9.49	9.81	-0.31	-3.06	1402219.0	14414279.3	823
2016-10-17	10.17	10.35	9.9	10.12	-0.17	-1.65	306868.0	3093454.65	194
2016-10-16	10.53	10.57	10.26	10.29	-0.19	-1.81	198583.0	2061559.35	133
2016-10-13	10.66	10.75	10.39	10.48	-0.05	-0.47	935523.0	9857850.45	363
2016-10-12	9.94	10.62	9.94	10.53	0.07	0.67	476040.0	4990707.5	261
2016-10-11	10.3	10.62	10.3	10.46	0.17	1.65	465645.0	4909909.55	297
2016-10-10	9.9	10.3	9.9	10.29	0.12	1.18	591749.0	6011370.55	287
2016-10-09	10.44	10.62	10.12	10.17	-0.28	-2.68	938870.0	9788133.35	459
2016-10-06	10.26	10.71	10.17	10.45	0.29	2.85	1424147.0	14767904.5	745
2016-10-05	9.67	10.21	9.63	10.16	0.28	2.83	1401830.0	14022473.0	597
2016-10-04	9.54	9.94	9.36	9.88	0.5	5.33	755193.0	7282929.8	348
2016-10-03	9.45	9.63	8.64	9.38	0.01	0.11	749877.0	6979506.3	356
2016-10-02	10.08	10.44	9.27	9.37	-0.71	-7.04	1268791.0	12862521.35	601
2016-09-29	10.12	10.35	9.81	10.08	0.02	0.2	780088.0	7903455.4	455
2016-09-28	11.11	11.47	10.03	10.06	-1.04	-9.37	1023030.0	10711898.95	445
2016-09-27	11.07	12.01	11.07	11.1	-1.15	-9.39	921918.0	10497527.5	433
2016-09-26	12.15	12.37	12.1	12.25	0.22	1.83	550176.0	6751774.2	221
2016-09-25	11.88	12.15	11.83	12.03	-0.03	-0.25	283445.0	3389058.1	122
2016-09-21	12.19	12.19	12.01	12.06	0.0	0.0	206102.0	2494846.75	170
2016-09-20	12.06	12.24	11.7	12.06	0.02	0.17	330367.0	3981406.55	176
2016-09-19	12.82	12.82	11.65	12.04	-0.52	-4.14	557407.0	6822671.3	288
2016-09-18	12.28	12.78	12.28	12.56	0.05	0.4	447951.0	5615194.6	283
2016-09-08	12.6	12.6	12.46	12.51	-0.02	-0.16	293704.0	3677153.4	187
2016-09-07	12.69	12.69	12.24	12.53	-0.13	-1.03	330303.0	4131168.55	226
2016-09-06	12.91	12.96	12.6	12.66	-0.18	-1.4	555470.0	7049831.5	299
2016-09-05	12.82	12.96	12.73	12.84	0.11	0.86	589525.0	7567304.15	313
2016-09-04	12.69	12.78	12.64	12.73	0.13	1.03	168156.0	2138142.85	151
2016-09-01	12.78	13.05	12.15	12.6	-0.51	-3.89	276223.0	3481365.7	289
2016-08-31	13.0	13.5	13.0	13.11	0.12	0.92	791172.0	10454692.95	539
2016-08-30	12.96	13.14	12.96	12.99	0.03	0.23	361949.0	4715403.7	235
2016-08-29	12.91	13.09	12.82	12.96	-0.01	-0.08	363177.0	4700894.0	206
2016-08-28	13.05	13.05	12.78	12.97	0.19	1.49	311952.0	4033260.95	229
2016-08-25	13.09	13.09	12.64	12.78	-0.37	-2.81	282589.0	3638914.1	250
2016-08-24	13.18	13.45	12.6	13.15	-0.04	-0.3	213269.0	2828282.65	144
2016-08-23	13.32	13.41	13.18	13.19	-0.1	-0.75	212668.0	2830650.7	168
2016-08-22	13.59	13.59	13.14	13.29	-0.43	-3.13	323789.0	4336601.85	282
2016-08-21	13.95	14.13	13.68	13.72	-0.09	-0.65	772527.0	10798544.7	539
2016-08-18	13.77	13.95	13.32	13.81	0.05	0.36	419152.0	5713479.85	400
2016-08-17	14.22	14.3	13.68	13.76	-0.46	-3.23	778319.0	10996564.1	395
2016-08-16	14.57	14.8	14.17	14.22	-0.29	-2.0	1442026.0	20937959.7	770
2016-08-15	14.3	14.62	14.26	14.51	0.21	1.47	972375.0	14040355.2	575
2016-08-14	14.17	14.48	14.17	14.3	0.2	1.42	485649.0	6953347.9	311
2016-08-11	14.13	14.39	14.04	14.1	-0.01	-0.07	708037.0	10061451.5	456
2016-08-10	14.04	14.17	13.99	14.11	0.1	0.71	497710.0	7014247.5	303
2016-08-09	13.86	14.04	13.81	14.01	0.14	1.01	311919.0	4346443.45	212
2016-08-08	13.95	13.95	13.77	13.87	0.04	0.29	181340.0	2511647.3	104
2016-08-07	13.86	13.99	13.81	13.83	0.07	0.51	227057.0	3151349.9	163
2016-08-04	13.77	13.95	13.68	13.76	0.1	0.73	356599.0	4937899.25	231
2016-08-03	13.54	13.9	13.5	13.66	-0.27	-1.94	194984.0	2686865.25	179
2016-08-02	13.9	14.04	13.45	13.93	-0.06	-0.43	379233.0	5215202.95	229
2016-08-01	13.63	14.13	13.63	13.99	0.4	2.94	602972.0	8419920.85	286
2016-07-31	13.9	13.99	13.41	13.59	-0.22	-1.59	444713.0	6085382.6	317
2016-07-28	14.08	14.13	13.77	13.81	-0.38	-2.68	657348.0	9156690.1	402
2016-07-27	14.48	14.48	14.04	14.19	-0.34	-2.34	597720.0	8480322.95	403
2016-07-26	14.71	14.71	14.44	14.53	-0.07	-0.48	276518.0	4022289.6	225
2016-07-25	14.62	14.71	14.39	14.6	0.06	0.41	448377.0	6528606.85	407
2016-07-24	15.02	15.11	14.48	14.54	-0.29	-1.96	496833.0	7348256.05	341
2016-07-21	14.98	15.11	14.75	14.83	-0.12	-0.8	321909.0	4813069.2	231
2016-07-20	15.29	15.38	14.93	14.95	-0.26	-1.71	610678.0	9285207.8	360
2016-07-19	15.11	15.29	15.02	15.21	0.23	1.54	1466609.0	22234715.9	639
2016-07-18	14.8	15.16	14.8	14.98	0.23	1.56	1543009.0	23087858.5	791
2016-07-17	14.75	14.89	14.66	14.75	0.12	0.82	1326709.0	19593975.35	621
2016-07-14	14.62	14.89	14.57	14.63	0.06	0.41	1975329.0	29091064.25	797
2016-07-13	14.57	14.71	14.57	14.57	0.05	0.34	271956.0	3971942.05	186
2016-07-12	14.35	14.62	14.35	14.52	0.2	1.4	445537.0	6464537.0	329
2016-07-11	14.48	14.66	14.17	14.32	0.01	0.07	366773.0	5279500.75	247
2016-07-10	14.26	14.39	14.04	14.31	0.37	2.65	306348.0	4359639.6	191
2016-06-30	14.13	14.22	13.86	13.94	-0.13	-0.92	407759.0	5729300.1	280
2016-06-29	14.13	14.22	13.95	14.07	0.06	0.43	490284.0	6921358.05	290
2016-06-28	13.99	14.08	13.81	14.01	0.09	0.65	250085.0	3503012.6	198
2016-06-27	13.95	14.48	13.86	13.92	0.24	1.75	940119.0	13357766.05	558
2016-06-26	12.78	13.68	12.78	13.68	-0.38	-2.7	462774.0	6196105.4	261
2016-06-23	14.04	14.13	13.77	14.06	0.11	0.79	189775.0	2649417.9	199
2016-06-22	14.13	14.13	13.9	13.95	-0.27	-1.9	135919.0	1906926.55	128
2016-06-21	14.26	14.3	14.13	14.22	-0.1	-0.7	273876.0	3895434.05	144
2016-06-20	14.3	14.44	14.13	14.32	0.03	0.21	295561.0	4221572.6	226
2016-06-19	14.26	14.75	14.13	14.29	0.02	0.14	355415.0	5113238.1	285
2016-06-16	14.62	14.62	14.26	14.27	-0.33	-2.26	297358.0	4291507.15	267
2016-06-15	14.71	14.98	14.39	14.6	-0.09	-0.61	611735.0	9004746.0	427
2016-06-14	14.57	14.89	14.57	14.69	0.08	0.55	647289.0	9509475.6	445
2016-06-13	14.48	15.29	14.39	14.61	0.13	0.9	1799775.0	26839770.5	1057
2016-06-12	14.35	14.66	14.22	14.48	0.08	0.56	373400.0	5411664.2	280
2016-06-09	14.44	14.48	14.35	14.4	0.03	0.21	419978.0	6055191.85	283
2016-06-08	14.35	14.66	14.13	14.37	0.07	0.49	803451.0	11496990.95	462
2016-06-07	14.35	14.39	14.13	14.3	0.05	0.35	597408.0	8518070.3	464
2016-06-06	13.59	14.75	13.41	14.25	0.83	6.18	2273450.0	32540656.7	1248
2016-06-05	13.86	13.95	13.41	13.42	-0.49	-3.52	388899.0	5314021.7	309
2016-06-02	13.9	14.13	13.86	13.91	0.02	0.14	339142.0	4731196.0	228
2016-06-01	13.77	13.99	13.63	13.89	0.12	0.87	572358.0	7922182.4	410
2016-05-31	13.95	13.95	13.59	13.77	0.04	0.29	259828.0	3573711.65	234
2016-05-30	14.08	14.08	13.63	13.73	-0.27	-1.93	300101.0	4163139.95	244
2016-05-29	13.54	14.08	13.54	14.0	0.17	1.23	574934.0	7974502.4	366
2016-05-26	14.48	14.48	13.77	13.83	-0.45	-3.15	774888.0	10959590.6	470
2016-05-25	14.39	14.57	14.13	14.28	0.31	2.22	1040199.0	14910285.05	668
2016-05-24	13.59	14.13	13.5	13.97	0.41	3.02	936549.0	12906803.2	700
2016-05-23	13.5	14.39	13.36	13.56	-1.06	-7.25	2049409.0	28158909.15	1143
2016-05-22	15.29	15.34	14.53	14.62	-0.67	-4.38	1731478.0	25877306.05	1161
2016-05-19	15.2	15.61	15.02	15.29	0.18	1.19	3570815.0	54762919.65	2189
2016-05-18	15.61	15.74	15.07	15.11	-0.56	-3.57	3116347.0	47840052.75	1824
2016-05-17	15.88	15.88	15.61	15.67	-0.07	-0.44	1537606.0	24223680.95	1149
2016-05-16	16.55	16.69	15.56	15.74	-0.74	-4.49	2209215.0	35449190.05	1759
2016-05-15	17.0	17.0	16.37	16.48	-0.52	-3.06	1950347.0	32524319.55	1173
2016-05-12	17.32	17.36	16.96	17.0	-0.17	-0.99	1159547.0	19934378.15	673
2016-05-11	17.09	17.27	16.87	17.17	0.15	0.88	733654.0	12525889.15	367
2016-05-10	17.09	17.18	16.82	17.02	-0.12	-0.7	802007.0	13589956.5	522
2016-05-09	17.09	17.45	16.96	17.14	0.17	1.0	1470466.0	25306432.2	867
2016-05-08	17.0	17.18	16.87	16.97	0.14	0.83	1206341.0	20582886.15	660
2016-05-05	16.82	17.14	16.78	16.83	0.03	0.18	782454.0	13222448.25	477
2016-05-04	17.0	17.5	16.55	16.8	-0.26	-1.52	1729318.0	29351196.7	1091
2016-05-03	17.72	17.72	16.78	17.06	-0.67	-3.78	1830270.0	31585756.4	1211
2016-05-02	16.6	17.86	16.01	17.73	1.37	8.37	2367481.0	40487551.6	1459
2016-05-01	16.28	16.46	15.97	16.36	0.1	0.62	857118.0	13907014.05	618
2016-04-28	15.83	16.91	15.74	16.26	0.43	2.72	2591831.0	42510536.35	1540
2016-04-27	15.92	16.01	15.79	15.83	-0.02	-0.13	715922.0	11403005.9	341
2016-04-26	15.97	16.15	15.83	15.85	-0.18	-1.12	934922.0	14878884.25	465
2016-04-25	15.79	16.19	15.56	16.03	0.33	2.1	1956930.0	31124931.8	1021
2016-04-24	15.02	15.97	14.89	15.7	0.84	5.65	2191131.0	33659271.85	970
2016-04-21	15.02	15.2	14.8	14.86	-0.02	-0.13	1517253.0	22735691.85	820
2016-04-20	14.62	15.47	14.48	14.88	0.28	1.92	2690079.0	40508961.55	1167
2016-04-19	14.48	14.84	14.44	14.6	0.59	4.21	1705987.0	24994852.05	1071
2016-04-18	13.5	14.26	13.5	14.01	0.04	0.29	494594.0	6922440.35	363
2016-04-17	14.3	14.3	13.86	13.97	-0.25	-1.76	385726.0	5432100.8	303
2016-04-14	14.26	14.35	14.04	14.22	-0.08	-0.56	442585.0	6293450.05	324
2016-04-13	14.57	14.62	14.26	14.3	-0.19	-1.31	650197.0	9414905.5	444
2016-04-12	14.26	14.66	14.26	14.49	0.31	2.19	1044313.0	15132211.95	605
2016-04-11	14.39	14.44	14.13	14.18	-0.17	-1.18	842122.0	12039240.5	489
2016-04-10	14.35	14.44	14.22	14.35	0.22	1.56	1150057.0	16486925.0	654
2016-04-07	14.57	14.62	13.99	14.13	-0.33	-2.28	1864845.0	26654499.7	1144
2016-04-06	14.04	14.66	13.99	14.46	0.54	3.88	2997443.0	42883888.95	1852
2016-04-05	14.39	14.39	13.77	13.92	-0.54	-3.73	2891436.0	40800806.15	1662
2016-04-04	14.48	14.84	14.3	14.46	0.17	1.19	3169780.0	46073937.8	1849
2016-04-03	13.45	14.84	13.45	14.29	0.78	5.77	5742728.0	82360046.75	3431
2016-03-31	14.08	14.08	13.45	13.51	-0.81	-5.66	1280055.0	17633833.6	969
2016-03-30	14.17	14.48	14.17	14.32	0.15	1.06	2159730.0	30956780.9	1091
2016-03-29	14.13	14.3	13.77	14.17	0.05	0.35	1619437.0	22663630.75	917
2016-03-28	13.41	14.22	13.23	14.12	0.8	6.01	4643789.0	63627657.65	1915
2016-03-27	13.54	13.68	13.23	13.32	-0.18	-1.33	1398246.0	18781734.85	802
2016-03-24	13.86	13.95	13.45	13.5	-0.46	-3.3	1395781.0	19049678.0	884
2016-03-23	13.86	14.39	13.77	13.96	0.28	2.05	2989254.0	42064907.85	1716
2016-03-22	13.59	13.86	13.41	13.68	0.09	0.66	3245768.0	44424182.15	1366
2016-03-21	13.54	13.77	13.5	13.59	0.15	1.12	2216968.0	30197326.65	972
2016-03-20	13.5	13.59	13.32	13.44	0.08	0.6	1924490.0	25915491.65	900
2016-03-17	13.54	13.59	13.27	13.36	-0.07	-0.52	1764049.0	23661212.05	928
2016-03-16	13.72	13.9	13.41	13.43	-0.08	-0.59	2021316.0	27554757.25	1049
2016-03-15	13.63	13.86	13.41	13.51	0.14	1.05	3580642.0	48826941.3	1965
2016-03-14	13.95	14.3	13.23	13.37	-0.29	-2.12	3512686.0	48392844.8	1771
2016-03-13	13.59	13.86	13.45	13.66	0.34	2.55	2262514.0	30791595.95	1098
2016-03-10	13.32	13.5	13.18	13.32	0.2	1.52	2456963.0	32741497.9	1179
2016-03-09	12.69	13.32	12.69	13.12	0.26	2.02	3526492.0	45860060.15	1665
2016-03-08	12.69	13.18	12.6	12.86	0.23	1.82	3335140.0	42999827.45	1670
2016-03-07	12.42	12.91	12.28	12.63	0.24	1.94	3765285.0	47390453.85	1855
2016-03-06	12.1	12.69	12.06	12.39	0.47	3.94	3796339.0	46911085.15	1520
2016-03-03	11.79	11.97	11.65	11.92	0.22	1.88	1100249.0	12995389.25	524
2016-03-02	11.7	12.06	11.65	11.7	0.06	0.52	2524778.0	29809217.95	906
2016-03-01	11.74	11.83	11.61	11.64	0.08	0.69	1340163.0	15669082.6	504
2016-02-29	11.88	11.88	11.56	11.56	-0.32	-2.69	1553479.0	18212436.45	654
2016-02-28	11.74	11.92	11.61	11.88	0.51	4.49	1772724.0	20855908.4	801
2016-02-25	11.34	11.52	11.25	11.37	0.11	0.98	1627398.0	18456651.3	595
2016-02-24	11.47	11.56	11.25	11.26	-0.35	-3.01	1541053.0	17547368.5	681
2016-02-23	11.52	11.83	11.52	11.61	0.11	0.96	2610823.0	30424224.1	1017
2016-02-22	11.2	11.7	11.2	11.5	0.43	3.88	2350406.0	26728245.9	907
2016-02-21	10.84	11.25	10.84	11.07	0.3	2.79	1501204.0	16488638.4	663
2016-02-18	10.57	11.11	10.44	10.77	0.39	3.76	2292614.0	24744291.8	1176
2016-02-17	9.9	10.48	9.9	10.38	0.39	3.9	1665250.0	17166338.9	768
2016-02-16	10.03	10.26	9.81	9.99	0.2	2.04	2126093.0	21322619.8	940
2016-02-15	9.4	9.9	9.4	9.79	0.41	4.37	2037008.0	19794555.25	744
2016-02-14	10.71	10.8	9.31	9.38	-0.97	-9.37	1739504.0	17409508.7	965
2016-02-11	11.43	11.56	10.3	10.35	-1.09	-9.53	1789124.0	19666578.1	990
2016-02-10	11.2	11.52	11.2	11.44	0.11	0.97	949720.0	10835991.75	440
2016-02-09	11.07	11.56	11.02	11.33	0.01	0.09	1934849.0	21957759.1	916
2016-02-08	11.65	11.79	11.29	11.32	-0.15	-1.31	1570439.0	18217841.0	637
2016-02-07	11.56	11.7	11.43	11.47	-0.21	-1.8	978627.0	11307689.6	611
2016-02-04	11.88	11.92	11.61	11.68	0.14	1.21	2525709.0	29764249.15	1049
2016-02-03	11.92	12.33	11.47	11.54	-0.5	-4.15	3986136.0	46802430.5	1688
2016-02-02	10.84	12.1	10.8	12.04	1.0	9.06	5012713.0	58569826.1	1751
2016-02-01	10.84	11.34	10.75	11.04	0.18	1.66	2272747.0	25216653.35	1042
2016-01-31	11.02	11.11	10.84	10.86	0.05	0.46	1765978.0	19418539.55	857
2016-01-28	10.8	11.02	10.75	10.81	0.12	1.12	1965545.0	21370884.7	932
2016-01-27	10.66	10.8	10.39	10.69	0.24	2.3	2524919.0	26732294.55	1033
2016-01-26	9.81	10.48	9.63	10.45	0.37	3.67	1914951.0	19638291.6	1076
2016-01-25	10.17	10.39	9.99	10.08	-0.19	-1.85	990819.0	10086775.7	483
2016-01-24	10.84	10.84	10.21	10.27	0.35	3.53	1089650.0	11297891.65	521
2016-01-21	9.9	10.26	9.63	9.92	-0.16	-1.59	828844.0	8214345.95	563
2016-01-20	10.35	10.62	9.9	10.08	-0.7	-6.49	1245530.0	12895798.6	741
2016-01-19	10.66	10.89	10.35	10.78	0.58	5.69	1228490.0	13024951.2	738
2016-01-18	10.35	10.66	9.85	10.2	-0.24	-2.3	1492733.0	15232104.65	993
2016-01-17	10.44	10.62	10.44	10.44	-1.12	-9.69	395981.0	4142425.65	257
2016-01-14	12.55	12.6	11.56	11.56	-1.26	-9.83	1490335.0	17361285.45	647
2016-01-13	13.54	13.54	12.6	12.82	-0.52	-3.9	578126.0	7583757.15	403
2016-01-12	13.41	13.63	13.05	13.34	-0.3	-2.2	327100.0	4387926.2	275
2016-01-11	13.32	13.86	13.14	13.64	0.32	2.4	511926.0	6932466.6	476
2016-01-10	13.77	14.04	13.32	13.32	-0.23	-1.7	600598.0	8152689.05	349
2016-01-07	13.5	14.13	13.45	13.55	-0.81	-5.64	710192.0	9809335.95	531
2016-01-06	14.75	14.84	13.86	14.36	-0.33	-2.25	1134232.0	16404937.05	812
2016-01-05	14.75	14.89	14.39	14.69	0.13	0.89	877061.0	12806534.5	682
2016-01-04	15.25	15.38	14.39	14.56	-0.77	-5.02	1053187.0	15833175.5	872
2016-01-03	15.11	15.52	15.07	15.33	0.31	2.06	1688343.0	25864204.5	1109
2015-12-31	14.71	15.7	14.66	15.02	0.28	1.9	2331468.0	35454116.25	1737
2015-12-30	14.89	15.02	14.66	14.74	-0.12	-0.81	797382.0	11864736.75	552
2015-12-29	13.86	15.07	13.77	14.86	0.89	6.37	1786266.0	25753976.45	1059
2015-12-28	13.81	14.04	13.72	13.97	0.2	1.45	630487.0	8729129.55	367
2015-12-27	13.99	13.99	13.59	13.77	-0.1	-0.72	695125.0	9534533.2	420
2015-12-24	14.17	14.17	13.81	13.87	-0.19	-1.35	437575.0	6124785.3	311
2015-12-23	14.22	14.39	13.95	14.06	-0.15	-1.06	1078458.0	15360032.85	440
2015-12-22	14.17	14.3	14.13	14.21	0.09	0.64	782073.0	11111306.25	442
2015-12-21	13.99	14.22	13.95	14.12	0.12	0.86	683410.0	9620377.15	486
2015-12-20	13.9	14.35	13.77	14.0	0.1	0.72	1216795.0	17145016.8	802
2015-12-17	13.77	14.08	13.72	13.9	0.36	2.66	853437.0	11875830.65	568
2015-12-16	13.68	13.77	13.5	13.54	0.01	0.07	517935.0	7041485.35	330
2015-12-15	13.36	13.63	13.23	13.53	0.19	1.42	792811.0	10693816.25	460
2015-12-14	13.86	13.95	13.23	13.34	-0.34	-2.49	739947.0	10072790.6	429
2015-12-13	13.59	13.9	13.5	13.68	-0.76	-5.26	636224.0	8710230.4	420
2015-12-10	14.98	15.02	14.39	14.44	-0.48	-3.22	495217.0	7306618.3	405
2015-12-09	15.07	15.16	14.8	14.92	-0.11	-0.73	719819.0	10781727.2	440
2015-12-08	15.34	15.34	15.02	15.03	-0.54	-3.47	709382.0	10715708.95	449
2015-12-07	15.92	15.92	15.47	15.57	-0.31	-1.95	851177.0	13338140.2	648
2015-12-06	15.74	15.97	15.74	15.88	0.24	1.53	1514872.0	23980604.5	633
2015-12-03	15.7	16.28	15.52	15.64	-0.14	-0.89	4028963.0	64252622.85	2145
2015-12-02	15.88	15.92	15.74	15.78	-0.05	-0.32	851708.0	13466621.3	622
2015-12-01	15.92	16.15	15.74	15.83	-0.13	-0.81	1271179.0	20166087.95	784
2015-11-30	15.61	16.37	15.56	15.96	0.4	2.57	3082814.0	49351969.4	1463
2015-11-29	15.43	15.88	15.34	15.56	-0.01	-0.06	1055369.0	16418095.2	640
2015-11-26	16.01	16.01	15.52	15.57	-0.26	-1.64	1175736.0	18587493.1	705
2015-11-25	15.29	16.24	15.2	15.83	0.7	4.63	3953042.0	62591058.35	1911
2015-11-24	15.11	15.43	15.07	15.13	-0.04	-0.26	996794.0	15207260.3	605
2015-11-23	15.47	15.61	15.02	15.17	-0.29	-1.88	851256.0	13067711.4	565
2015-11-22	14.98	15.74	14.98	15.46	0.56	3.76	1096599.0	16873468.75	768
2015-11-19	14.62	15.07	14.57	14.9	0.48	3.33	1122860.0	16628048.4	803
2015-11-18	14.26	14.62	14.26	14.42	0.12	0.84	538698.0	7775462.0	340
2015-11-17	14.44	14.48	14.22	14.3	0.02	0.14	403957.0	5806967.45	341
2015-11-16	14.17	14.39	14.04	14.28	0.09	0.63	505436.0	7198853.15	396
2015-11-15	14.3	14.48	14.08	14.19	-0.7	-4.7	803782.0	11477996.05	583
2015-11-12	14.98	15.07	14.84	14.89	-0.06	-0.4	391280.0	5857225.65	317
2015-11-11	14.75	15.07	14.75	14.95	0.18	1.22	457303.0	6817882.9	320
2015-11-10	14.98	15.02	14.66	14.77	-0.21	-1.4	541974.0	8069787.15	369
2015-11-09	14.75	15.29	14.71	14.98	0.3	2.04	366329.0	5490059.7	345
2015-11-08	14.57	14.84	14.39	14.68	0.11	0.75	428863.0	6275664.95	406
2015-11-05	14.8	14.8	14.44	14.57	-0.15	-1.02	626437.0	9161559.75	476
2015-11-04	14.75	14.75	14.26	14.72	0.15	1.03	537970.0	7818822.75	445
2015-11-03	14.8	15.02	14.53	14.57	-0.08	-0.55	821290.0	12121164.4	581
2015-11-02	14.57	14.8	14.44	14.65	0.12	0.83	456706.0	6696494.9	348
2015-11-01	14.44	14.93	14.39	14.53	-0.37	-2.48	559542.0	8114460.15	487
2015-10-29	15.16	15.2	14.84	14.9	0.05	0.34	476653.0	7151445.9	312
2015-10-28	14.75	15.16	14.3	14.85	0.07	0.47	880593.0	12925978.95	618
2015-10-27	16.19	16.19	14.53	14.78	-1.32	-8.2	1155383.0	17494319.6	698
2015-10-26	16.01	16.19	15.79	16.1	-0.03	-0.19	447920.0	7162390.5	366
2015-10-25	16.37	16.6	16.1	16.13	-0.06	-0.37	326672.0	5320683.0	269
2015-10-22	16.15	16.46	15.74	16.19	0.04	0.25	466571.0	7528921.3	469
2015-10-21	16.73	17.05	16.1	16.15	-0.74	-4.38	836607.0	13879634.35	539
2015-10-20	17.36	17.59	16.82	16.89	-0.85	-4.79	1787668.0	30721747.2	993
2015-10-19	17.09	17.86	17.05	17.74	0.74	4.35	1737588.0	30371085.0	957
2015-10-18	16.73	17.05	16.69	17.0	0.41	2.47	754568.0	12756500.0	427
2015-10-15	16.73	16.87	16.55	16.59	-0.17	-1.01	330512.0	5518182.8	279
2015-10-14	16.73	16.91	16.55	16.76	0.02	0.12	566845.0	9481420.05	307
2015-10-13	16.51	16.87	16.46	16.74	0.08	0.48	515892.0	8628470.05	456
2015-10-12	16.91	16.96	16.55	16.66	-0.23	-1.36	667542.0	11244545.0	453
2015-10-11	16.82	17.09	16.78	16.89	0.34	2.05	1091758.0	18478110.7	633
2015-10-08	16.73	16.78	16.51	16.55	-0.17	-1.02	628918.0	10463427.9	423
2015-10-07	16.64	16.96	16.55	16.72	0.25	1.52	959168.0	16031990.45	629
2015-10-06	16.19	16.73	16.1	16.47	0.36	2.23	2062465.0	33802386.65	1059
2015-10-05	15.92	16.24	15.83	16.11	0.27	1.7	1031439.0	16550128.1	543
2015-10-04	15.52	16.06	15.43	15.84	0.41	2.66	1821710.0	28650434.0	744
2015-10-01	15.34	15.79	15.34	15.43	0.15	0.98	1467917.0	22825476.15	763
2015-09-30	15.25	15.38	15.16	15.28	0.16	1.06	364373.0	5558367.45	285
2015-09-29	15.25	15.38	15.07	15.12	-0.14	-0.92	371508.0	5650750.9	312
2015-09-21	15.38	15.43	15.2	15.26	0.02	0.13	526686.0	8050313.8	350
2015-09-20	15.47	15.65	15.2	15.24	-0.11	-0.72	727042.0	11170067.85	545
2015-09-17	16.06	16.06	15.29	15.35	-0.5	-3.15	572281.0	8934768.15	571
2015-09-16	16.01	16.37	15.83	15.85	0.14	0.89	1433540.0	22979458.35	945
2015-09-15	15.29	16.15	14.93	15.71	0.51	3.36	2378099.0	37454965.9	1648
2015-09-14	15.7	15.7	15.16	15.2	-0.54	-3.43	574564.0	8860563.15	498
2015-09-13	16.19	16.19	15.7	15.74	-0.18	-1.13	719319.0	11476426.45	466
2015-09-10	15.97	16.15	15.83	15.92	-0.23	-1.42	880603.0	14082209.6	581
2015-09-09	15.83	16.37	15.79	16.15	0.55	3.53	1827074.0	29400895.7	962
2015-09-08	15.47	15.7	15.29	15.6	0.12	0.78	1429567.0	22144430.55	862
2015-09-07	15.56	15.92	15.43	15.48	0.13	0.85	1841964.0	28876238.5	1119
2015-09-06	14.66	15.47	14.66	15.35	0.65	4.42	1250115.0	18918450.85	751
2015-09-03	14.93	14.93	14.62	14.7	-0.02	-0.14	631518.0	9344108.2	491
2015-09-02	14.57	15.02	14.39	14.72	-0.11	-0.74	693993.0	10145708.25	575
2015-09-01	15.29	15.43	14.66	14.83	-0.46	-3.01	1279894.0	19261009.55	910
2015-08-31	15.47	16.06	15.16	15.29	0.06	0.39	2024194.0	31246391.05	1404
2015-08-30	15.07	15.74	15.07	15.23	0.68	4.67	1311412.0	20183808.1	893
2015-08-27	15.07	15.11	14.48	14.55	0.07	0.48	1130205.0	16809604.35	810
2015-08-26	14.26	15.11	14.17	14.48	-0.23	-1.56	1651862.0	24092568.5	1119
2015-08-25	14.08	14.75	13.77	14.71	1.04	7.61	1698235.0	24234898.35	1153
2015-08-24	14.84	15.29	13.45	13.67	-1.11	-7.51	1093309.0	15497318.4	948
2015-08-23	15.02	15.88	14.75	14.78	-1.59	-9.71	1266588.0	19430023.9	944
2015-08-20	14.89	16.51	14.57	16.37	0.74	4.73	1624378.0	25340518.7	1255
2015-08-19	16.82	17.45	15.47	15.63	-1.41	-8.27	1702029.0	28306163.85	1285
2015-08-18	18.8	18.8	17.0	17.04	-1.81	-9.6	2670834.0	46169545.4	1862
2015-08-17	20.56	20.92	18.71	18.85	-1.91	-9.2	2534762.0	49496027.7	1704
2015-08-16	21.55	21.77	20.56	20.76	-0.75	-3.49	978184.0	20851746.15	972
2015-08-13	21.05	22.36	20.74	21.51	0.72	3.46	2965761.0	64536488.85	2536
2015-08-12	21.14	21.14	20.6	20.79	-0.46	-2.16	757415.0	15725389.1	691
2015-08-11	21.86	21.95	21.23	21.25	-0.47	-2.16	992333.0	21465711.5	782
2015-08-10	21.5	22.0	21.32	21.72	0.31	1.45	1259849.0	27215621.25	1041
2015-08-09	21.32	21.73	21.28	21.41	0.2	0.94	952579.0	20490607.8	808
2015-08-06	21.37	21.46	20.96	21.21	-0.24	-1.12	951772.0	20224044.05	749
2015-08-05	21.37	21.59	21.14	21.45	0.44	2.09	477295.0	10185023.55	486
2015-08-04	21.1	21.19	20.74	21.01	-0.24	-1.13	346229.0	7267955.6	324
2015-08-03	21.05	21.59	20.96	21.25	0.0	0.0	468563.0	9903618.1	399
2015-08-02	21.86	22.04	20.96	21.25	-1.15	-5.13	386467.0	8312195.4	455
2015-07-30	22.67	22.76	22.22	22.4	-0.24	-1.06	374430.0	8394679.2	393
2015-07-29	22.27	22.76	22.27	22.64	0.37	1.66	660191.0	14878637.3	517
2015-07-28	22.22	22.4	22.09	22.27	-0.06	-0.27	352155.0	7838600.45	359
2015-07-27	22.67	22.94	22.27	22.33	-0.4	-1.76	455729.0	10262333.6	465
2015-07-26	23.48	23.48	22.49	22.73	-0.48	-2.07	1323870.0	30363198.7	896
2015-07-23	22.76	23.57	22.58	23.21	0.75	3.34	878726.0	20257379.9	693
2015-07-22	21.77	22.76	21.77	22.46	0.71	3.26	975806.0	21688009.7	577
2015-07-15	21.55	21.77	21.55	21.75	0.2	0.93	265484.0	5758657.3	241
2015-07-14	21.86	21.86	21.5	21.55	-0.22	-1.01	269665.0	5842550.55	280
2015-07-13	21.68	22.13	21.59	21.77	0.22	1.02	785049.0	17171536.0	578
2015-07-12	21.55	21.68	21.41	21.55	0.17	0.8	451267.0	9723393.3	313
2015-07-09	21.23	21.5	21.19	21.38	0.15	0.71	268289.0	5723477.6	297
2015-07-08	21.28	21.68	21.14	21.23	-0.31	-1.44	216336.0	4610010.6	253
2015-07-07	21.59	21.73	21.32	21.54	-0.05	-0.23	178277.0	3844873.6	188
2015-07-06	21.19	21.77	21.19	21.59	0.09	0.42	233916.0	5055874.25	229
2015-07-05	20.87	21.86	20.87	21.5	-0.06	-0.28	539693.0	11546632.5	526
2015-07-02	21.68	21.86	21.5	21.56	-0.27	-1.24	339592.0	7356422.6	426
2015-07-01	21.68	22.0	21.64	21.83	0.07	0.32	584383.0	12710654.5	569
2015-06-30	22.13	22.13	21.05	21.76	-0.45	-2.03	761668.0	16525163.95	750
2015-06-29	21.5	22.49	20.06	22.21	0.48	2.21	1259935.0	26826115.15	1011
2015-06-28	22.31	22.31	21.59	21.73	-0.5	-2.25	759779.0	16570595.85	688
2015-06-25	22.18	22.4	22.04	22.23	0.04	0.18	450740.0	10024223.65	386
2015-06-24	22.31	22.49	22.04	22.19	-0.29	-1.29	695020.0	15462964.95	549
2015-06-23	23.21	23.39	21.91	22.48	-0.6	-2.6	1163051.0	26252733.4	778
2015-06-22	23.12	23.3	22.85	23.08	0.11	0.48	426639.0	9839279.2	405
2015-06-21	23.39	23.57	22.76	22.97	-0.51	-2.17	420295.0	9700597.8	471
2015-06-18	23.84	23.84	23.39	23.48	-0.35	-1.47	202183.0	4759883.3	302
2015-06-17	24.02	24.11	23.48	23.83	0.06	0.25	477385.0	11350299.9	499
2015-06-16	23.84	24.83	23.57	23.77	0.25	1.06	1821976.0	44175038.3	1457
2015-06-15	22.49	23.66	22.45	23.52	1.18	5.28	1420858.0	32868484.35	1082
2015-06-14	23.21	23.39	22.27	22.34	-0.77	-3.33	671392.0	15251762.75	667
2015-06-11	23.12	23.39	22.94	23.11	0.07	0.3	418934.0	9701829.1	384
2015-06-10	22.76	23.48	22.67	23.04	0.49	2.17	899220.0	20771913.5	800
2015-06-09	23.48	23.48	22.04	22.55	-0.86	-3.67	1120400.0	25477057.35	897
2015-06-08	23.39	23.66	23.21	23.41	0.04	0.17	1106146.0	25956790.8	897
2015-06-07	24.11	24.29	23.21	23.37	-1.01	-4.14	1327889.0	31494017.2	941
2015-06-04	24.74	25.1	24.2	24.38	-0.51	-2.05	1207332.0	29688132.3	1002
2015-06-03	25.19	26.09	24.83	24.89	-0.12	-0.48	2949944.0	74808007.4	1860
2015-06-02	24.74	25.19	24.47	25.01	0.48	1.96	1016276.0	25187185.7	881
2015-06-01	24.65	24.92	24.2	24.53	-0.25	-1.01	1097508.0	26896474.0	999
2015-05-31	24.83	25.55	24.47	24.78	-0.05	-0.2	2062188.0	51831067.6	1744
2015-05-28	23.93	25.01	23.84	24.83	0.9	3.76	3154583.0	77438916.6	2022
2015-05-27	23.93	24.2	23.57	23.93	-0.02	-0.08	1242527.0	29655500.8	935
2015-05-26	23.3	24.47	23.21	23.95	0.69	2.97	3676305.0	87669924.6	2157
2015-05-25	23.39	23.57	23.12	23.26	-0.13	-0.56	508648.0	11876737.8	449
2015-05-24	23.39	23.66	22.76	23.39	0.07	0.3	1264904.0	29466302.2	913
2015-05-21	23.66	23.66	23.21	23.32	-0.15	-0.64	976767.0	22870457.2	836
2015-05-20	23.39	23.93	23.03	23.47	0.29	1.25	2876753.0	67640496.0	1917
2015-05-19	23.21	23.84	23.03	23.18	0.08	0.35	1599972.0	37418840.7	1332
2015-05-18	22.49	23.84	22.36	23.1	0.62	2.76	4513301.0	105007133.95	2203
2015-05-17	22.13	22.76	22.13	22.48	0.36	1.63	1712301.0	38428303.35	1165
2015-05-14	22.31	22.4	22.09	22.12	-0.12	-0.54	660119.0	14642321.75	685
2015-05-13	22.49	22.76	21.86	22.24	0.15	0.68	1394445.0	31076211.2	1330
2015-05-12	21.05	22.13	21.05	22.09	0.98	4.64	1631283.0	35323397.2	1450
2015-05-11	21.59	21.59	21.05	21.11	-0.39	-1.81	516333.0	11002011.9	588
2015-05-10	21.91	21.91	21.41	21.5	-0.26	-1.19	747136.0	16102395.85	690
2015-05-07	22.22	22.36	21.5	21.76	-0.29	-1.32	1296237.0	28286935.9	1327
2015-05-06	20.92	22.49	20.92	22.05	1.14	5.45	3147089.0	69018425.75	2658
2015-05-05	21.91	21.95	20.74	20.91	-0.88	-4.04	2157761.0	46064311.7	1558
2015-05-04	22.31	22.45	21.5	21.79	-0.37	-1.67	1593789.0	34965057.45	1201
2015-05-03	22.85	23.66	21.95	22.16	-0.66	-2.89	2896566.0	65853191.8	2192
2015-04-30	23.03	23.84	22.49	22.82	-0.03	-0.13	3128060.0	72427193.4	2426
2015-04-29	21.95	23.39	21.59	22.85	1.01	4.62	3398572.0	76796860.8	2606
2015-04-28	22.31	22.67	21.73	21.84	-0.37	-1.67	1909853.0	42438924.4	1386
2015-04-27	22.67	23.57	22.09	22.21	-0.01	-0.05	5360020.0	122233225.8	3695
2015-04-26	20.47	22.22	20.47	22.22	2.01	9.95	3187025.0	69332625.55	1613
2015-04-23	19.48	20.47	19.25	20.21	0.73	3.75	2714724.0	54215745.5	1827
2015-04-22	19.84	19.84	19.21	19.48	-0.03	-0.15	1050898.0	20560731.6	659
2015-04-21	19.21	19.88	19.12	19.51	0.34	1.77	1945462.0	38028068.9	1404
2015-04-20	18.31	19.7	18.22	19.17	1.0	5.5	3643945.0	69636603.05	2603
2015-04-19	18.17	18.22	18.04	18.17	0.44	2.48	1031911.0	18698583.25	628
2015-04-16	17.86	17.9	17.68	17.73	-0.06	-0.34	585619.0	10410797.65	401
2015-04-15	17.95	18.08	17.68	17.79	0.03	0.17	1413326.0	25199760.45	712
2015-04-14	17.5	17.9	17.45	17.76	0.28	1.6	1283285.0	22641143.45	832
2015-04-13	17.36	17.54	17.27	17.48	0.15	0.87	705734.0	12294373.15	377
2015-04-12	17.36	17.59	17.32	17.33	0.02	0.12	507257.0	8838909.6	349
2015-04-09	17.27	17.45	17.23	17.31	0.0	0.0	592769.0	10283592.9	344
2015-04-08	17.41	17.63	17.27	17.31	-0.15	-0.86	751571.0	13130169.45	489
2015-04-07	17.32	17.54	17.27	17.46	0.26	1.51	875731.0	15247576.95	475
2015-04-06	17.27	17.41	17.09	17.2	0.04	0.23	1030817.0	17790813.0	577
2015-04-05	17.5	17.63	16.73	17.16	-0.12	-0.69	1077551.0	18594246.1	750
2015-04-02	18.17	18.44	17.09	17.28	-0.77	-4.27	1536684.0	27475303.85	1139
2015-04-01	17.27	18.76	17.27	18.05	0.84	4.88	2861740.0	52101643.2	1972
2015-03-31	17.41	17.9	16.82	17.21	-0.3	-1.71	1732783.0	30355369.2	1114
2015-03-30	17.36	17.9	17.32	17.51	0.04	0.23	1403619.0	24679404.55	805
2015-03-29	17.05	17.72	17.0	17.47	0.71	4.24	1201280.0	20875510.15	855
2015-03-26	15.65	16.91	15.65	16.76	-0.51	-2.95	1993870.0	32715997.75	1285
2015-03-25	18.89	18.89	17.14	17.27	-1.63	-8.62	1491942.0	26671183.0	1001
2015-03-24	19.12	19.12	18.8	18.9	-0.07	-0.37	633618.0	11997166.9	525
2015-03-23	18.89	19.12	18.85	18.97	-0.05	-0.26	827909.0	15696622.35	525
2015-03-22	19.12	19.25	18.89	19.02	0.03	0.16	1011378.0	19226671.9	608
2015-03-19	18.8	19.16	18.53	18.99	0.4	2.15	1608573.0	30370376.8	1119
2015-03-18	19.21	19.39	18.22	18.59	-0.66	-3.43	1038851.0	19536736.85	918
2015-03-17	19.39	19.66	18.98	19.25	-0.2	-1.03	1049226.0	20203384.05	816
2015-03-16	19.93	19.97	19.25	19.45	-0.44	-2.21	1987594.0	39123419.7	1336
2015-03-15	20.29	20.29	19.61	19.89	-0.68	-3.31	3421742.0	67949023.3	2427
2015-03-12	20.87	21.05	20.56	20.57	-0.29	-1.39	670285.0	13929571.8	717
2015-03-11	20.33	21.37	20.24	20.86	0.43	2.1	1410708.0	29451936.6	1274
2015-03-10	20.65	20.65	20.33	20.43	-0.18	-0.87	271768.0	5562486.4	317
2015-03-09	20.83	20.83	20.51	20.61	-0.13	-0.63	347447.0	7172722.15	411
2015-03-08	20.69	21.1	20.42	20.74	0.14	0.68	894993.0	18564076.85	891
2015-03-05	20.42	20.78	20.38	20.6	0.08	0.39	938932.0	19318945.3	932
2015-03-04	20.78	20.96	20.42	20.52	-0.33	-1.58	588574.0	12149435.3	686
2015-03-03	20.92	20.96	20.78	20.85	-0.04	-0.19	561466.0	11708222.05	649
2015-03-02	21.23	21.23	20.83	20.89	-0.32	-1.51	664186.0	13928739.25	799
2015-03-01	21.55	21.73	21.05	21.21	-0.04	-0.19	1311550.0	28040224.15	1119
2015-02-26	21.1	21.5	21.05	21.25	0.04	0.19	815099.0	17315526.2	1050
2015-02-25	20.96	21.77	20.92	21.21	0.06	0.28	2215059.0	47303491.6	2263
2015-02-24	22.49	22.58	20.42	21.15	-1.15	-5.16	3528936.0	74411196.05	3201
2015-02-23	22.94	23.93	22.09	22.3	-0.28	-1.24	2704262.0	62914398.0	2931
2015-02-22	20.6	22.58	20.51	22.58	1.99	9.66	3239630.0	71196862.6	2197
2015-02-19	20.78	21.05	20.47	20.59	-0.11	-0.53	648000.0	13401676.2	786
2015-02-18	19.88	21.55	19.88	20.7	0.56	2.78	2432614.0	50767809.55	2740
2015-02-17	22.22	22.36	20.06	20.14	-2.14	-9.61	1603806.0	33906842.65	1904
2015-02-16	22.58	22.85	22.22	22.28	-0.67	-2.92	1205102.0	27069734.5	1400
2015-02-15	24.38	24.38	22.67	22.95	-0.71	-3.0	2779804.0	65401307.5	2930
2015-02-12	23.66	23.66	22.67	23.66	2.11	9.79	2971121.0	69933179.0	2141
2015-02-11	21.55	21.55	21.55	21.55	1.94	9.89	30322.0	653356.0	22
2015-02-10	19.75	19.93	19.43	19.61	-0.26	-1.31	1338503.0	26379578.4	1101
2015-02-09	20.6	20.6	19.66	19.87	-0.65	-3.17	2381102.0	47905203.1	1638
2015-02-08	20.56	20.78	20.42	20.52	0.08	0.39	1958425.0	40400098.7	1116
2015-02-05	20.65	20.87	20.38	20.44	-0.32	-1.54	1297289.0	26730401.8	988
2015-02-04	20.92	21.19	20.65	20.76	-0.09	-0.43	1865330.0	39086961.5	1217
2015-02-03	21.05	21.32	20.51	20.85	0.07	0.34	2348449.0	49339242.9	1411
2015-02-02	20.78	21.05	20.56	20.78	0.07	0.34	1592956.0	33091962.1	970
2015-02-01	21.1	21.23	20.6	20.71	0.21	1.02	2525068.0	52814159.4	1379
2015-01-29	20.29	21.14	19.84	20.5	0.24	1.18	2731203.0	56287108.6	1734
2015-01-28	20.38	20.51	20.06	20.26	0.01	0.05	1253921.0	25493989.3	985
2015-01-27	20.06	20.38	19.84	20.25	0.32	1.61	1501715.0	30214268.7	1027
2015-01-26	19.93	20.11	19.75	19.93	0.07	0.35	1438687.0	28772780.7	899
2015-01-22	19.57	20.2	19.57	19.86	0.03	0.15	1130508.0	22538777.2	790
2015-01-21	20.42	20.6	19.57	19.83	-0.57	-2.79	2136063.0	43371962.8	1433
2015-01-20	20.96	21.1	20.29	20.4	-0.6	-2.86	1875563.0	38758710.2	1435
2015-01-19	20.38	21.5	20.29	21.0	0.46	2.24	1810915.0	38035090.8	1312
2015-01-18	20.42	20.96	20.24	20.54	0.09	0.44	1049164.0	21585781.7	795
2015-01-15	20.69	20.83	20.33	20.45	-0.19	-0.92	1119714.0	22994297.2	673
2015-01-14	21.05	21.14	20.6	20.64	-0.29	-1.39	1638541.0	34206548.4	1061
2015-01-13	19.7	21.1	19.7	20.93	0.07	0.34	1545946.0	31807379.1	995
2015-01-12	20.92	21.64	20.51	20.86	-0.08	-0.38	1844550.0	38970852.6	1290
2015-01-11	20.02	21.41	19.66	20.94	0.96	4.8	2922010.0	59743954.7	2165
2015-01-08	18.98	20.51	18.89	19.98	1.32	7.07	3915760.0	77321349.1	2333
2015-01-07	18.4	19.21	18.26	18.66	0.48	2.64	2526139.0	47359303.4	1481
2015-01-06	16.73	18.58	16.73	18.18	-0.01	-0.05	1574210.0	27226557.5	1073
2015-01-05	18.4	18.53	18.04	18.19	-0.51	-2.73	825621.0	15085433.3	695
2015-01-04	19.16	19.3	18.53	18.7	-0.45	-2.35	1607625.0	30432469.4	1233
2015-01-01	19.12	19.84	18.31	19.15	0.33	1.75	2242799.0	42985656.4	1557
2014-12-31	19.21	19.48	16.73	18.82	0.27	1.46	2478021.0	45376844.1	1851
2014-12-30	19.3	20.24	18.4	18.55	-1.89	-9.25	4904470.0	95361469.6	2952
2014-12-29	18.85	20.42	18.58	20.44	1.85	9.95	3849777.0	75412580.7	2053
2014-12-28	17.45	18.67	17.27	18.59	1.35	7.83	1537080.0	27803809.8	916
2014-12-25	18.44	18.67	17.0	17.24	-1.13	-6.15	1886960.0	33428547.5	1404
2014-12-24	18.08	18.89	18.04	18.37	0.6	3.38	1720635.0	31860800.3	1204
2014-12-23	17.05	18.17	16.91	17.77	0.73	4.28	2168558.0	38188547.0	1512
2014-12-22	15.52	17.05	15.07	17.04	1.5	9.65	2073851.0	34286824.6	1323
2014-12-21	16.33	16.64	15.02	15.54	-0.02	-0.13	1309233.0	20682331.3	934
2014-12-18	14.84	15.56	14.57	15.56	1.41	9.96	1288063.0	19576467.5	877
2014-12-17	14.22	14.84	13.45	14.15	-0.77	-5.16	2610966.0	35880523.6	1376
2014-12-16	15.02	15.07	14.93	14.92	-1.61	-9.74	483751.0	7233594.4	266
2014-12-15	18.67	18.89	16.51	16.53	-1.8	-9.82	1216300.0	21444412.9	904
2014-12-14	18.35	19.25	17.99	18.33	-1.18	-6.05	1372170.0	25600939.7	1095
2014-12-11	19.52	19.97	18.8	19.51	-1.23	-5.93	1465056.0	28510714.9	1369
2014-12-10	21.46	22.0	20.38	20.74	-0.77	-3.58	1379095.0	29103844.9	1255
2014-12-09	21.14	21.68	20.78	21.51	-0.66	-2.98	1278855.0	27127776.6	1094
2014-12-08	23.03	23.21	22.0	22.17	-0.96	-4.15	1129557.0	25666654.7	965
2014-12-07	23.48	23.75	23.03	23.13	-0.4	-1.7	1290305.0	30196635.1	841
2014-12-04	23.57	23.84	23.48	23.53	0.08	0.34	1311488.0	31044060.5	970
2014-12-03	23.39	23.75	23.3	23.45	0.13	0.56	1623105.0	38127075.8	1084
2014-12-02	23.39	23.75	23.03	23.32	0.25	1.08	2055810.0	48137177.6	1312
2014-12-01	22.94	23.48	22.58	23.07	0.58	2.58	1934475.0	44509686.5	1399
2014-11-30	22.22	23.57	22.04	22.49	-1.95	-7.98	1894604.0	43039855.7	1648
2014-11-27	25.28	25.37	24.11	24.44	-1.33	-5.16	2665076.0	66035169.3	2100
2014-11-26	26.54	26.81	24.65	25.77	1.17	4.76	5053368.0	130253302.6	3847
2014-11-25	25.28	25.37	24.2	24.6	-0.93	-3.64	2296929.0	56815837.6	1649
2014-11-24	27.8	27.89	25.37	25.53	-1.03	-3.88	4755967.0	126167808.75	3267
2014-11-23	25.19	26.54	25.19	26.56	2.4	9.93	1774740.0	46130295.3	1092
2014-11-20	24.11	24.56	23.93	24.16	0.12	0.5	2048147.0	49748505.5	1194
2014-11-19	23.21	24.74	22.85	24.04	0.91	3.93	2706280.0	64768287.0	1980
2014-11-18	22.49	23.39	22.49	23.13	0.57	2.53	1127157.0	25737494.4	929
2014-11-17	24.11	24.11	22.18	22.56	-1.56	-6.47	1816362.0	41432016.6	1431
2014-11-16	24.47	24.56	23.93	24.12	-0.23	-0.94	1826615.0	44330931.2	1223
2014-11-13	24.83	24.83	24.29	24.35	-0.37	-1.5	748187.0	18374639.8	744
2014-11-12	24.29	25.1	24.11	24.72	0.43	1.77	1950794.0	48105224.8	1471
2014-11-11	25.19	25.28	24.11	24.29	-1.2	-4.71	2016144.0	49877733.3	1701
2014-11-10	25.73	25.73	25.28	25.49	-0.14	-0.55	1153688.0	29409168.0	1037
2014-11-09	25.91	26.0	25.46	25.63	-0.34	-1.31	1794844.0	46118559.1	1438
2014-11-06	25.37	26.99	25.19	25.97	0.81	3.22	5430384.0	141399430.25	3156
2014-11-05	25.19	25.46	24.47	25.16	-0.09	-0.36	2235690.0	55762110.7	1766
2014-11-04	26.54	26.72	25.01	25.25	-1.48	-5.54	3798867.0	97303552.0	2764
2014-11-03	26.99	27.26	26.54	26.73	-0.03	-0.11	1438143.0	38587884.9	1069
2014-11-02	26.63	27.53	26.54	26.76	0.59	2.25	2727325.0	73613741.75	2079
2014-10-30	26.45	26.54	25.01	26.17	-0.77	-2.86	3938186.0	102106114.6	3125
2014-10-29	28.7	28.88	26.72	26.94	-1.48	-5.21	2879639.0	80337146.15	1990
2014-10-28	28.16	28.88	27.8	28.42	0.49	1.75	3312800.0	94257848.0	2375
2014-10-27	28.43	28.61	27.26	27.93	-0.22	-0.78	3759742.0	104907613.75	3070
2014-10-26	29.24	29.51	27.89	28.15	-0.54	-1.88	3705921.0	106688493.0	2560
2014-10-23	30.23	30.23	28.43	28.69	-1.46	-4.84	3506940.0	101882455.5	3234
2014-10-22	30.5	32.3	29.96	30.15	-0.2	-0.66	9043241.0	282408251.25	4592
2014-10-21	31.67	31.76	29.78	30.35	-1.08	-3.44	2974491.0	92655166.75	2351
2014-10-20	32.03	32.3	30.95	31.43	-0.36	-1.13	3100148.0	97987223.0	2496
2014-10-19	32.57	33.02	30.86	31.79	1.2	3.92	3329574.0	105695218.25	2550
2014-10-16	32.75	33.92	30.59	30.59	-3.34	-9.84	2830834.0	90563522.25	2778
2014-10-15	34.19	35.72	33.56	33.93	-0.41	-1.19	3677303.0	127995128.25	3706
2014-10-14	33.11	34.91	32.21	34.34	1.2	3.62	5512324.0	183434818.0	4128
2014-10-13	30.23	33.11	29.42	33.14	2.92	9.66	2753410.0	87782571.75	2161
2014-10-12	32.3	32.3	29.96	30.22	-2.98	-8.98	3575498.0	110968841.0	2885
2014-10-02	36.53	37.07	33.11	33.2	-3.53	-9.61	7226294.0	247943922.75	5598
2014-10-01	36.8	38.24	36.08	36.73	0.12	0.33	3333485.0	124116608.5	3117
2014-09-30	37.88	38.15	35.99	36.61	-1.19	-3.15	4046429.0	150140739.25	3979
2014-09-29	35.99	38.78	35.72	37.8	2.21	6.21	5908215.0	220351592.75	3716
2014-09-28	34.37	36.08	33.83	35.59	1.61	4.74	3202290.0	112654613.5	2678
2014-09-25	33.38	35.54	33.11	33.98	0.69	2.07	3969312.0	137083276.25	2916
2014-09-24	33.83	33.83	32.48	33.29	-0.35	-1.04	1949011.0	64406810.0	1498
2014-09-22	32.75	34.46	32.03	33.64	0.38	1.14	3768484.0	126161929.75	3410
2014-09-21	34.91	35.54	32.75	33.26	-2.1	-5.94	5517397.0	187169187.5	4090
2014-09-18	36.89	37.34	35.0	35.36	-0.19	-0.53	8332336.0	299601673.75	5670
2014-09-17	32.57	35.54	32.48	35.55	3.16	9.76	5182392.0	177107058.0	3319
2014-09-16	30.59	33.29	30.32	32.39	1.7	5.54	4527834.0	145017299.25	3365
2014-09-15	30.5	32.57	29.51	30.69	0.1	0.33	7213162.0	224702115.75	4553
2014-09-14	28.07	30.95	28.07	30.59	2.42	8.59	6432466.0	192813451.0	3166
2014-09-11	27.26	28.88	27.08	28.17	0.93	3.41	3590004.0	101157942.0	2064
2014-09-10	27.26	27.35	26.81	27.24	0.0	0.0	785540.0	21374298.25	524
2014-09-09	27.53	27.62	26.81	27.24	-0.16	-0.58	1454705.0	39533118.75	957
2014-09-08	27.89	28.07	27.08	27.4	-0.54	-1.93	1739780.0	47793709.0	1187
2014-09-07	27.89	28.43	27.62	27.94	-0.22	-0.78	1380021.0	38701038.75	910
2014-09-04	28.43	28.7	27.62	28.16	0.25	0.9	2107931.0	59292437.75	1516
2014-09-03	27.35	28.97	27.08	27.91	0.64	2.35	2918243.0	81981487.25	2018
2014-09-02	26.63	29.15	26.45	27.27	0.73	2.75	7199861.0	200786444.85	4215
2014-09-01	27.53	27.8	26.45	26.54	-1.23	-4.43	5254384.0	141356113.5	3226
2014-08-31	25.19	27.89	25.19	27.77	2.36	9.29	3334422.0	89375518.55	1334
2014-08-28	25.46	25.64	25.19	25.41	0.18	0.71	853975.0	21714907.2	547
2014-08-27	24.83	25.64	24.83	25.23	0.38	1.53	1852042.0	46512469.6	707
2014-08-26	24.56	25.37	24.29	24.85	0.43	1.76	1320190.0	33032589.6	873
2014-08-25	24.74	24.83	24.11	24.42	-0.31	-1.25	712655.0	17417612.5	407
2014-08-24	24.83	25.01	24.65	24.73	-0.17	-0.68	755744.0	18758557.0	424
2014-08-21	24.65	25.37	24.65	24.9	0.27	1.1	1789538.0	44596824.0	1078
2014-08-20	24.65	25.19	24.38	24.63	-0.04	-0.16	1616562.0	40011003.7	1017
2014-08-19	26.18	26.27	24.56	24.67	-1.18	-4.56	5065768.0	127822575.0	2900
2014-08-18	23.57	25.91	23.57	25.85	2.27	9.63	5173403.0	127977158.4	2350
2014-08-17	23.39	23.57	23.39	23.58	0.29	1.25	483411.0	11356463.9	344
2014-08-14	23.39	23.57	23.21	23.29	-0.18	-0.77	442323.0	10346874.8	388
2014-08-13	23.57	23.75	23.39	23.47	-0.23	-0.97	1045954.0	24647646.2	655
2014-08-12	24.29	24.29	23.57	23.7	-0.44	-1.82	1619083.0	38715948.4	1030
2014-08-11	23.84	24.29	23.48	24.14	0.56	2.37	1782706.0	42508822.4	1014
2014-08-10	23.39	23.75	23.3	23.58	0.12	0.51	920086.0	21612677.1	525
2014-08-07	23.57	23.66	23.3	23.46	0.1	0.43	1403996.0	33019246.1	810
2014-08-06	23.12	23.48	23.03	23.36	0.31	1.34	1235790.0	28738122.0	773
2014-08-05	22.94	23.3	22.76	23.05	0.11	0.48	1323783.0	30460726.9	813
2014-08-04	22.94	23.12	22.85	22.94	0.04	0.17	515905.0	11833702.2	393
2014-08-03	23.21	23.3	22.76	22.9	-0.19	-0.82	1028525.0	23590749.9	645
2014-07-24	23.39	23.57	23.12	23.09	-0.23	-0.99	704881.0	16423853.4	539
2014-07-23	22.94	23.48	22.94	23.32	0.3	1.3	660424.0	15354561.2	483
2014-07-22	23.12	23.21	22.94	23.02	0.06	0.26	617857.0	14234711.3	439
2014-07-21	22.94	23.03	22.85	22.96	0.13	0.57	282440.0	6481984.2	166
2014-07-20	23.12	23.3	22.85	22.83	0.06	0.26	528178.0	12138186.8	371
2014-07-17	23.3	23.3	22.58	22.77	-0.52	-2.23	423001.0	9730846.4	309
2014-07-16	23.3	23.39	23.21	23.29	-0.08	-0.34	192012.0	4465703.9	184
2014-07-15	23.39	23.39	23.12	23.37	0.14	0.6	217468.0	5061038.9	195
2014-07-14	23.3	23.57	23.21	23.23	-0.09	-0.39	325408.0	7597012.5	266
2014-07-13	23.12	23.57	23.12	23.32	0.05	0.21	433352.0	10115754.6	330
2014-07-10	23.48	23.57	23.21	23.27	-0.38	-1.61	418809.0	9806812.1	361
2014-07-09	23.75	23.75	23.12	23.65	-0.17	-0.71	587861.0	13880355.3	366
2014-07-08	24.29	24.29	23.57	23.82	-0.54	-2.22	988591.0	23649539.5	703
2014-07-07	24.56	25.19	24.2	24.36	-0.17	-0.69	1624355.0	40260123.8	1121
2014-07-06	23.75	24.92	23.57	24.53	0.74	3.11	2321327.0	56782166.2	1352
2014-07-03	23.93	24.02	23.75	23.79	-0.04	-0.17	303366.0	7224438.4	229
2014-07-02	23.93	23.93	23.75	23.83	0.2	0.85	322299.0	7669696.7	261
2014-07-01	23.48	23.93	23.3	23.63	0.28	1.2	324692.0	7688100.4	320
2014-06-30	24.02	24.11	23.12	23.35	-0.64	-2.67	576378.0	13599698.8	382
2014-06-29	24.11	24.2	23.57	23.99	-0.34	-1.4	279699.0	6716044.3	272
2014-06-26	24.47	24.83	24.2	24.33	-0.03	-0.12	878930.0	21561561.9	606
2014-06-25	24.11	24.65	24.11	24.36	0.28	1.16	567962.0	13859775.6	531
2014-06-24	23.93	24.2	23.93	24.08	0.08	0.33	445947.0	10712907.7	439
2014-06-23	24.02	24.29	23.84	24.0	-0.09	-0.37	800128.0	19289209.8	695
2014-06-22	24.2	24.47	23.75	24.09	0.0	0.0	1195643.0	28891417.0	962
2014-06-19	23.3	24.65	23.12	24.09	0.96	4.15	1866397.0	44408803.1	1326
2014-06-18	23.21	23.3	23.12	23.13	-0.06	-0.26	507560.0	11752092.1	389
2014-06-17	23.12	23.39	22.85	23.19	0.28	1.22	611223.0	14126085.6	493
2014-06-16	23.21	23.39	22.85	22.91	-0.19	-0.82	526955.0	12168794.2	470
2014-06-15	23.21	23.48	22.76	23.1	-0.44	-1.87	626646.0	14527656.9	529
2014-06-12	23.48	24.02	23.21	23.54	-0.03	-0.13	821592.0	19477305.7	715
2014-06-11	23.39	23.57	23.12	23.57	0.12	0.51	757640.0	17733553.6	598
2014-06-10	23.66	23.84	23.21	23.45	-0.3	-1.26	580392.0	13633808.8	459
2014-06-09	23.48	24.02	23.3	23.75	0.3	1.28	1006995.0	23842957.4	742
2014-06-08	24.38	24.56	22.31	23.45	-0.96	-3.93	1569211.0	36300973.2	964
2014-06-05	25.01	25.1	24.29	24.41	-0.58	-2.32	997107.0	24592639.8	695
2014-06-04	24.83	25.19	24.65	24.99	0.07	0.28	1451829.0	36187821.9	894
2014-06-03	24.74	25.1	24.47	24.92	0.03	0.12	1063581.0	26339357.9	763
2014-06-02	25.1	25.46	24.65	24.89	-0.22	-0.88	1324316.0	33215390.6	859
2014-06-01	25.19	25.64	25.01	25.11	-0.14	-0.55	1529037.0	38598973.7	1144
2014-05-29	25.64	26.27	25.1	25.25	-0.16	-0.63	5210908.0	134152327.4	3288
2014-05-28	25.19	25.82	25.19	25.41	0.41	1.64	3634695.0	92589267.9	2322
2014-05-27	24.92	25.19	24.47	25.0	0.29	1.17	1148218.0	28556917.2	893
2014-05-26	24.56	24.83	24.56	24.71	0.27	1.1	501619.0	12377815.6	412
2014-05-25	24.47	24.83	24.38	24.44	-0.45	-1.81	997190.0	24536956.1	682
2014-05-22	25.55	25.73	24.65	24.89	-0.61	-2.39	1317537.0	33364263.0	801
2014-05-21	25.46	26.0	25.28	25.5	0.05	0.2	1228436.0	31408524.9	855
2014-05-20	25.64	25.73	25.19	25.45	-0.13	-0.51	931809.0	23700172.9	764
2014-05-19	26.45	26.45	25.37	25.58	-0.66	-2.52	1502114.0	38687068.8	1147
2014-05-18	25.91	26.99	25.82	26.24	0.52	2.02	3526689.0	92983135.45	2238
2014-05-15	25.64	25.91	25.55	25.72	0.07	0.27	1005295.0	25845427.2	703
2014-05-14	25.82	26.0	25.46	25.65	-0.1	-0.39	871003.0	22398533.4	671
2014-05-13	25.46	25.91	25.46	25.75	0.39	1.54	1464342.0	37636202.5	979
2014-05-12	25.46	25.73	25.28	25.36	-0.05	-0.2	1032064.0	26263279.4	824
2014-05-11	25.91	26.09	25.19	25.41	-0.39	-1.51	1308532.0	33526368.2	753
2014-05-08	25.37	26.18	25.19	25.8	0.57	2.26	1510815.0	38946419.7	1004
2014-05-07	25.37	25.46	25.1	25.23	-0.29	-1.14	1238925.0	31289824.9	917
2014-05-06	25.91	26.18	25.37	25.52	-0.39	-1.51	794555.0	20469887.3	592
2014-05-05	25.46	26.18	25.46	25.91	0.21	0.82	1110941.0	28720315.1	768
2014-05-04	26.0	26.09	25.64	25.7	-0.35	-1.34	1034406.0	26708399.7	752
2014-05-01	26.27	26.72	26.0	26.05	0.0	0.0	1612709.0	42372033.8	1143
2014-04-30	26.54	26.54	25.82	26.05	-0.36	-1.36	1083927.0	28269965.9	863
2014-04-29	27.08	27.53	26.09	26.41	-0.48	-1.79	2157060.0	57762590.6	1534
2014-04-28	27.53	27.89	26.63	26.89	-1.31	-4.65	5395739.0	147114477.75	3584
2014-04-27	28.34	28.34	27.53	28.2	2.41	9.34	1758568.0	49692637.75	700
2014-04-24	25.19	26.36	24.65	25.79	0.67	2.67	3443496.0	88409272.7	2368
2014-04-23	23.75	25.73	23.75	25.12	1.52	6.44	4868227.0	120726174.7	2741
2014-04-22	22.67	24.02	22.67	23.6	0.92	4.06	3760814.0	88131151.6	2008
2014-04-21	22.85	22.94	22.49	22.68	0.39	1.75	1861411.0	42224417.9	1049
2014-04-20	22.58	22.94	22.27	22.29	0.04	0.18	1561884.0	35211426.9	1111
2014-04-17	22.04	22.31	22.0	22.25	0.1	0.45	1181616.0	26213096.2	806
2014-04-16	22.22	22.58	22.0	22.15	-0.3	-1.34	1326822.0	29550273.8	978
2014-04-15	22.27	23.3	22.0	22.45	0.12	0.54	3568835.0	80750451.7	2439
2014-04-14	23.84	24.56	22.0	22.33	-0.69	-3.0	6596635.0	152841726.8	4597
2014-04-13	22.0	23.03	21.73	23.02	2.09	9.99	4182908.0	94631885.9	1917
2014-04-10	20.11	21.46	19.84	20.93	0.86	4.29	4740888.0	97418339.0	2250
2014-04-09	19.75	20.42	19.52	20.07	0.48	2.45	2768119.0	55390834.5	1401
2014-04-08	19.75	19.79	19.52	19.59	-0.21	-1.06	796695.0	15644976.8	490
2014-04-07	19.75	19.93	19.66	19.8	0.05	0.25	707961.0	14015644.6	384
2014-04-06	19.75	19.79	19.48	19.75	-0.05	-0.25	732039.0	14411411.7	442
2014-04-03	19.84	19.93	19.7	19.8	-0.22	-1.1	765404.0	15158445.5	540
2014-04-02	20.11	20.24	19.84	20.02	-0.11	-0.55	879403.0	17647346.4	513
2014-04-01	19.7	20.38	19.57	20.13	0.38	1.92	2366302.0	47429468.3	1319
2014-03-31	19.7	20.06	19.57	19.75	0.06	0.3	891798.0	17685103.7	540
2014-03-30	19.84	19.93	19.66	19.69	-0.06	-0.3	717292.0	14178652.9	454
2014-03-27	19.93	20.02	19.7	19.75	-0.21	-1.05	712309.0	14135139.3	528
2014-03-26	20.11	20.38	19.97	19.96	-0.11	-0.55	1189468.0	24016640.5	748
2014-03-25	19.84	20.2	19.66	20.07	0.21	1.06	952287.0	18982567.0	555
2014-03-24	19.93	20.02	19.7	19.86	0.06	0.3	512008.0	10172547.8	367
2014-03-23	20.2	20.24	19.57	19.8	-0.27	-1.35	1299780.0	25852839.8	736
2014-03-20	20.33	20.33	19.84	20.07	-0.27	-1.33	979565.0	19693706.7	613
2014-03-19	20.33	20.83	20.11	20.34	0.11	0.54	2611874.0	53336742.8	1272
2014-03-18	20.29	20.6	20.02	20.23	0.05	0.25	1278313.0	25988010.8	761
2014-03-17	20.29	20.56	20.11	20.18	0.0	0.0	1862726.0	37945771.3	1042
2014-03-16	19.84	20.29	19.75	20.18	0.38	1.92	1100299.0	22151344.4	707
2014-03-13	19.57	20.02	19.52	19.8	0.11	0.56	828206.0	16441157.2	527
2014-03-12	19.57	19.75	19.43	19.69	0.0	0.0	278047.0	5463528.6	212
2014-03-11	19.57	19.84	19.52	19.69	0.05	0.25	492268.0	9713501.6	271
2014-03-10	19.79	19.79	19.57	19.64	-0.16	-0.81	385243.0	7585904.0	297
2014-03-09	20.06	20.06	19.75	19.8	-0.06	-0.3	773731.0	15380361.4	523
2014-03-06	19.39	20.56	19.39	19.86	0.49	2.53	3412525.0	68478162.8	2112
2014-03-05	19.57	19.66	18.62	19.37	-0.16	-0.82	832252.0	16082570.2	516
2014-03-04	19.48	19.66	19.43	19.53	0.11	0.57	470496.0	9194292.4	271
2014-03-03	19.66	19.7	19.21	19.42	-0.27	-1.37	396216.0	7715585.8	265
2014-03-02	19.7	19.93	19.43	19.69	0.05	0.25	579332.0	11443598.9	336
2014-02-27	19.57	19.79	19.52	19.64	0.05	0.26	392724.0	7730239.5	296
2014-02-26	19.79	19.79	19.57	19.59	-0.27	-1.36	324739.0	6399189.2	279
2014-02-25	20.06	20.2	19.75	19.86	-0.16	-0.8	591656.0	11779006.8	429
2014-02-24	19.84	20.24	19.75	20.02	0.11	0.55	934031.0	18660960.3	544
2014-02-23	19.7	20.2	19.7	19.91	0.27	1.37	835572.0	16670156.6	553
2014-02-20	19.48	19.75	19.3	19.64	0.27	1.39	951516.0	18588076.7	489
2014-02-19	19.57	19.75	19.39	19.37	-0.27	-1.37	657346.0	12827536.1	414
2014-02-18	19.21	19.7	19.21	19.64	0.49	2.56	1343386.0	26172351.2	744
2014-02-17	19.12	19.39	18.94	19.15	0.1	0.52	710393.0	13579748.3	362
2014-02-16	18.53	19.3	18.44	19.05	0.48	2.58	973139.0	18415919.9	522
2014-02-13	18.67	18.85	18.44	18.57	-0.05	-0.27	630740.0	11766984.0	319
2014-02-12	18.62	18.67	18.58	18.62	-0.06	-0.32	315488.0	5870414.3	239
2014-02-11	18.85	18.89	18.53	18.68	-0.26	-1.37	745552.0	13915934.8	451
2014-02-10	18.98	19.03	18.85	18.94	0.0	0.0	566044.0	10729950.4	356
2014-02-09	19.16	19.16	18.89	18.94	-0.05	-0.26	469670.0	8911134.3	344
2014-02-06	18.8	19.25	18.8	18.99	0.47	2.54	1373258.0	26146263.0	905
2014-02-05	18.58	18.58	18.44	18.52	0.0	0.0	422392.0	7818234.8	342
2014-02-04	18.26	18.53	18.26	18.52	0.17	0.93	456870.0	8370978.0	288
2014-02-03	18.17	18.44	18.13	18.35	0.1	0.55	365418.0	6685432.2	258
2014-02-02	18.35	18.53	18.17	18.25	-0.21	-1.14	308575.0	5661935.0	221
2014-01-30	18.44	18.58	18.26	18.46	-0.11	-0.59	304355.0	5603496.8	195
2014-01-29	18.4	18.58	18.4	18.57	0.05	0.27	321416.0	5955078.2	217
2014-01-28	18.58	18.62	18.44	18.52	-0.05	-0.27	301742.0	5589296.0	205
2014-01-27	18.4	18.67	18.35	18.57	0.05	0.27	629048.0	11663839.5	370
2014-01-26	18.31	18.53	18.17	18.52	-0.05	-0.27	397887.0	7324351.9	277
2014-01-23	18.44	18.62	18.08	18.57	0.16	0.87	387190.0	7130407.1	287
2014-01-22	19.21	19.21	17.77	18.41	-0.8	-4.16	1413518.0	26190338.9	733
2014-01-21	19.3	19.39	19.16	19.21	-0.05	-0.26	489940.0	9458119.4	324
2014-01-20	19.21	19.39	19.16	19.26	0.21	1.1	506059.0	9756782.8	326
2014-01-19	19.3	19.3	18.98	19.05	-0.1	-0.52	358254.0	6836497.5	301
2014-01-16	19.21	19.43	18.98	19.15	-0.06	-0.31	775901.0	14928482.5	501
2014-01-15	19.39	19.39	19.03	19.21	-0.21	-1.08	617933.0	11863429.6	411
2014-01-14	19.3	19.52	19.25	19.42	0.05	0.26	643806.0	12502731.9	398
2014-01-13	19.3	19.57	19.21	19.37	-0.05	-0.26	1106910.0	21492891.8	595
2014-01-12	19.3	19.48	19.21	19.42	0.21	1.09	648139.0	12545555.3	460
2014-01-09	19.16	19.3	19.16	19.21	0.0	0.0	346196.0	6653444.1	284
2014-01-08	19.43	19.48	19.21	19.21	-0.16	-0.83	636327.0	12309330.4	359
2014-01-07	19.43	19.52	19.25	19.37	0.16	0.83	766357.0	14851585.0	422
2014-01-06	19.16	19.48	19.03	19.21	0.06	0.31	582429.0	11196962.5	361
2014-01-05	19.66	19.66	19.16	19.15	-0.65	-3.28	896408.0	17406834.3	561
2014-01-02	20.24	20.24	19.66	19.8	-0.38	-1.88	1097620.0	21814389.5	727
2014-01-01	20.24	20.38	20.11	20.18	-0.11	-0.54	688683.0	13949640.2	380
2013-12-31	20.2	20.33	20.11	20.29	0.11	0.55	533729.0	10801502.7	350
2013-12-30	20.11	20.24	19.97	20.18	0.11	0.55	588607.0	11831207.5	400
2013-12-29	20.24	20.29	20.02	20.07	-0.22	-1.08	655234.0	13195682.9	454
2013-12-26	20.33	20.51	20.2	20.29	-0.1	-0.49	700874.0	14254462.1	507
2013-12-25	20.38	20.83	20.29	20.39	0.1	0.49	2123949.0	43610669.3	1220
2013-12-24	20.29	20.42	20.2	20.29	0.06	0.3	1056690.0	21436613.3	648
2013-12-23	20.69	20.69	19.97	20.23	-0.37	-1.8	1613396.0	32992383.5	852
2013-12-22	20.38	20.83	20.33	20.6	0.37	1.83	1855385.0	38175082.7	1159
2013-12-19	21.05	21.64	20.11	20.23	-0.37	-1.8	6416054.0	134513293.5	3264
2013-12-18	19.7	21.05	19.7	20.6	0.74	3.73	4665493.0	96072570.4	2422
2013-12-17	20.24	20.33	19.7	19.86	-0.32	-1.59	2103455.0	41940260.5	1360
2013-12-16	19.97	20.51	19.97	20.18	0.27	1.36	2636849.0	53425879.9	1452
2013-12-15	19.16	19.97	19.12	19.91	0.86	4.51	2927071.0	57491172.1	1704
2013-12-12	18.71	19.16	18.71	19.05	0.21	1.11	820732.0	15559655.2	472
2013-12-11	18.67	19.03	18.58	18.84	0.11	0.59	1256124.0	23683894.1	650
2013-12-10	18.94	18.94	18.62	18.73	-0.21	-1.11	633317.0	11891091.9	446
2013-12-09	19.03	19.16	18.89	18.94	-0.11	-0.58	365162.0	6934908.6	261
2013-12-08	18.94	19.25	18.89	19.05	0.17	0.9	1000280.0	19128708.4	559
2013-12-05	18.94	19.12	18.85	18.88	-0.06	-0.32	407337.0	7720511.3	328
2013-12-04	18.94	19.12	18.8	18.94	0.0	0.0	576037.0	10897678.3	399
2013-12-03	18.71	19.84	18.71	18.94	0.21	1.12	2720412.0	52190133.8	1376
2013-12-02	18.62	18.8	18.62	18.73	0.05	0.27	231595.0	4330868.1	145
2013-12-01	18.62	18.8	18.62	18.68	0.06	0.32	245324.0	4586331.2	209
2013-11-28	18.89	18.94	18.62	18.62	-0.26	-1.38	536230.0	10062126.2	363
2013-11-27	18.85	18.94	18.85	18.88	0.0	0.0	208236.0	3929927.2	192
2013-11-26	19.12	19.21	18.89	18.88	-0.22	-1.15	401289.0	7637587.4	300
2013-11-25	18.94	19.16	18.89	19.1	0.05	0.26	475170.0	9041993.8	318
2013-11-24	19.3	19.3	18.98	19.05	-0.21	-1.09	429102.0	8198243.6	313
2013-11-21	19.39	19.43	19.16	19.26	0.0	0.0	590571.0	11399103.3	465
2013-11-20	19.21	19.25	19.12	19.26	0.11	0.57	237613.0	4563717.4	200
2013-11-19	19.25	19.39	18.98	19.15	-0.17	-0.88	686905.0	13182013.4	420
2013-11-18	19.48	19.57	19.3	19.32	-0.27	-1.38	614649.0	11942962.3	352
2013-11-17	19.48	19.7	19.48	19.59	0.17	0.88	388159.0	7594596.5	269
2013-11-14	19.52	19.66	19.39	19.42	-0.11	-0.56	424850.0	8287604.2	327
2013-11-13	19.7	19.79	19.39	19.53	-0.16	-0.81	576127.0	11303558.7	430
2013-11-12	20.06	20.11	19.57	19.69	-0.44	-2.19	1189080.0	23722532.8	618
2013-11-11	20.2	20.2	20.02	20.13	0.0	0.0	808863.0	16236163.6	521
2013-11-10	19.84	20.56	19.79	20.13	0.27	1.36	1875020.0	37895095.9	1231
2013-11-07	19.79	20.02	19.7	19.86	0.06	0.3	904979.0	17980303.6	481
2013-11-06	19.75	19.84	19.66	19.8	0.05	0.25	655060.0	12956879.7	370
2013-11-05	19.52	19.79	19.52	19.75	0.11	0.56	613306.0	12092193.2	406
2013-11-04	19.79	19.79	19.57	19.64	-0.16	-0.81	311117.0	6128502.6	197
2013-11-03	19.7	19.93	19.52	19.8	0.21	1.07	572773.0	11289322.1	381
2013-10-31	19.79	19.97	19.48	19.59	-0.1	-0.51	731814.0	14453502.8	546
2013-10-30	19.79	20.06	19.7	19.69	0.05	0.25	1486724.0	29531625.4	991
2013-10-29	19.79	19.84	19.48	19.64	-0.16	-0.81	1047877.0	20575834.9	653
2013-10-28	19.48	19.84	19.39	19.8	0.38	1.96	1266056.0	24813146.2	637
2013-10-27	19.39	19.52	19.25	19.42	0.1	0.52	290576.0	5643892.8	238
2013-10-24	19.43	19.52	19.3	19.32	-0.21	-1.08	355152.0	6896149.4	296
2013-10-23	19.7	19.7	19.39	19.53	0.05	0.26	633584.0	12400901.7	398
2013-10-22	19.16	19.66	18.98	19.48	0.38	1.99	1299827.0	25131733.7	700
2013-10-21	19.25	19.25	19.12	19.1	-0.16	-0.83	306911.0	5891759.5	201
2013-10-20	19.75	19.75	19.21	19.26	0.42	2.23	480287.0	9286924.0	364
2013-10-10	18.89	18.98	18.8	18.84	-0.1	-0.53	621659.0	11748724.8	442
2013-10-09	18.94	19.21	18.71	18.94	-0.11	-0.58	886427.0	16768404.2	584
2013-10-08	18.58	19.12	18.44	19.05	0.32	1.71	669069.0	12522762.3	503
2013-10-07	18.94	18.98	18.62	18.73	-0.26	-1.37	711217.0	13360187.2	546
2013-10-06	19.79	19.84	18.26	18.99	-0.81	-4.09	1269394.0	24180760.0	971
2013-10-03	20.2	20.24	19.79	19.8	-0.43	-2.13	838409.0	16747684.5	563
2013-10-02	20.38	20.51	20.2	20.23	-0.16	-0.78	652190.0	13251957.8	518
2013-10-01	20.56	20.65	20.38	20.39	-0.37	-1.78	1215355.0	24918523.4	951
2013-09-30	20.2	20.83	20.2	20.76	0.42	2.06	1685994.0	34672749.9	1141
2013-09-29	20.69	20.83	20.24	20.34	-0.26	-1.26	1165638.0	23772288.3	786
2013-09-26	20.92	21.05	20.42	20.6	-0.33	-1.58	1144783.0	23760932.0	753
2013-09-25	20.78	21.14	20.65	20.93	0.27	1.31	1800576.0	37611065.2	1209
2013-09-24	20.87	20.87	20.6	20.66	-0.05	-0.24	1324273.0	27441237.3	818
2013-09-19	21.23	21.32	20.6	20.71	-0.43	-2.03	2681762.0	55980586.6	1799
2013-09-18	21.64	21.77	21.1	21.14	-0.43	-1.99	1900677.0	40757425.5	1378
2013-09-17	21.46	21.77	20.92	21.57	0.37	1.75	2812586.0	60193333.6	1911
2013-09-16	21.05	21.68	20.38	21.2	0.17	0.81	4083525.0	85828104.3	2862
2013-09-15	19.79	21.37	19.7	21.03	1.61	8.29	4935131.0	102031601.6	2325
2013-09-12	19.16	19.43	19.12	19.42	0.27	1.41	1163807.0	22418832.6	744
2013-09-11	19.75	19.79	18.98	19.15	-0.54	-2.74	1057453.0	20545644.1	751
2013-09-10	19.7	19.93	19.48	19.69	0.7	3.69	1776189.0	34970342.0	893
2013-09-09	19.43	19.57	18.62	18.99	-0.43	-2.21	1063373.0	20188423.9	861
2013-09-08	19.97	19.97	19.39	19.42	-0.06	-0.31	1109355.0	21860266.5	811
2013-09-05	20.33	20.78	19.48	19.48	-1.12	-5.44	3349163.0	67401115.2	2101
2013-09-04	20.65	21.05	20.38	20.6	-0.43	-2.04	1517671.0	31475580.1	957
2013-09-03	22.18	22.31	20.38	21.03	-1.13	-5.1	3153502.0	66821510.0	1769
2013-09-02	21.95	22.49	21.77	22.16	0.42	1.93	2511444.0	55400000.3	1431
2013-09-01	21.46	22.0	21.32	21.74	0.54	2.55	2456338.0	53195328.7	1304
2013-08-29	21.64	21.86	20.69	21.2	-0.1	-0.47	779487.0	16596663.6	542
2013-08-28	20.42	21.95	20.38	21.3	-0.33	-1.53	991018.0	21245990.6	678
2013-08-27	23.66	24.02	21.64	21.63	-2.36	-9.84	1288784.0	29085143.4	1042
2013-08-26	23.84	24.29	23.75	23.99	0.0	0.0	886435.0	21254056.1	727
2013-08-25	24.02	24.11	23.75	23.99	-0.1	-0.42	443221.0	10616486.4	379
2013-08-22	24.11	24.38	24.02	24.09	-0.11	-0.45	756115.0	18279835.9	551
2013-08-21	24.2	24.2	24.11	24.2	-0.06	-0.25	370835.0	8960200.2	315
2013-08-20	24.2	24.29	24.02	24.26	0.0	0.0	606097.0	14641534.5	454
2013-08-19	24.29	24.47	24.11	24.26	-0.1	-0.41	595000.0	14449128.4	455
2013-08-18	24.56	24.65	24.29	24.36	-0.06	-0.25	1015035.0	24828799.9	616
2013-08-15	24.29	24.56	24.11	24.42	0.06	0.25	1787242.0	43516443.8	924
2013-08-14	24.38	24.38	24.11	24.36	0.0	0.0	328537.0	7960799.4	237
2013-08-13	24.38	24.47	24.29	24.36	0.1	0.41	193986.0	4732064.9	184
2013-08-05	24.29	24.47	24.2	24.26	-0.05	-0.21	318091.0	7743474.6	267
2013-08-04	24.38	24.47	24.2	24.31	0.05	0.21	249631.0	6077265.1	223
2013-08-01	23.84	24.47	23.84	24.26	0.06	0.25	260499.0	6326138.4	289
2013-07-31	24.29	24.47	24.11	24.2	-0.22	-0.9	328773.0	7984198.6	241
2013-07-30	24.29	24.38	24.2	24.42	0.0	0.0	199855.0	4860226.7	172
2013-07-29	24.56	24.56	24.38	24.42	-0.21	-0.85	208364.0	5093040.7	158
2013-07-28	24.65	24.83	24.47	24.63	-0.17	-0.69	332064.0	8170956.7	274
2013-07-25	25.1	25.19	24.65	24.8	-0.26	-1.04	546838.0	13596299.9	407
2013-07-24	24.65	25.37	24.02	25.06	0.43	1.75	2785910.0	69250601.6	1318
2013-07-23	25.01	25.01	24.38	24.63	-0.37	-1.48	1503473.0	37029255.6	1017
2013-07-22	25.28	25.28	24.83	25.0	-0.27	-1.07	1011575.0	25370854.2	569
2013-07-21	25.19	25.46	25.19	25.27	0.05	0.2	533198.0	13502718.7	380
2013-07-18	25.46	25.46	25.1	25.22	-0.32	-1.25	557038.0	14105363.2	395
2013-07-17	25.37	25.64	25.37	25.54	0.0	0.0	657476.0	16727010.4	491
2013-07-16	25.46	25.82	25.37	25.54	0.05	0.2	854552.0	21838457.6	599
2013-07-15	25.28	25.55	25.19	25.49	0.16	0.63	621103.0	15795397.0	450
2013-07-14	25.46	25.55	25.28	25.33	-0.05	-0.2	357976.0	9088682.7	293
2013-07-11	25.64	25.64	25.28	25.38	-0.22	-0.86	616268.0	15632241.6	510
2013-07-10	25.91	26.09	25.46	25.6	-0.05	-0.19	913634.0	23548831.0	785
2013-07-09	25.1	26.0	24.83	25.65	0.54	2.15	3900799.0	99522759.5	2448
2013-07-08	25.19	25.19	25.1	25.11	-0.11	-0.44	439624.0	11053182.2	331
2013-07-07	25.37	25.46	25.1	25.22	0.0	0.0	905093.0	22887082.0	665
2013-07-04	25.37	25.46	25.19	25.22	-0.05	-0.2	1178080.0	29773521.8	910
2013-07-03	25.37	25.64	25.01	25.27	-0.06	-0.24	1916367.0	48489950.7	1233
2013-07-02	25.19	25.64	25.19	25.33	0.06	0.24	849804.0	21565441.4	863
2013-07-01	25.46	25.64	25.1	25.27	-0.22	-0.86	1565210.0	39601411.7	1210
2013-06-30	25.64	26.0	25.37	25.49	-0.65	-2.49	1843837.0	47352568.8	1492
2013-06-26	25.91	26.45	25.19	26.14	0.27	1.04	4008858.0	103600932.7	2370
2013-06-25	25.91	26.54	25.91	25.87	-0.27	-1.03	1238798.0	32362655.0	1131
2013-06-24	26.99	27.08	25.82	26.14	-1.09	-4.0	2935414.0	77404937.05	2114
2013-06-23	27.08	27.8	26.99	27.23	0.27	1.0	2195376.0	59834811.5	1777
2013-06-22	27.89	28.34	26.81	26.96	-0.81	-2.92	4112440.0	112709090.9	3038
2013-06-19	28.97	29.51	27.8	27.77	-1.07	-3.71	3937334.0	113157296.5	2585
2013-06-18	28.97	29.78	28.16	28.84	0.27	0.95	3633257.0	105462077.25	2201
2013-06-17	28.16	28.88	28.16	28.57	0.93	3.36	2651439.0	75546749.5	1638
2013-06-16	27.62	29.15	27.26	27.64	0.81	3.02	4398525.0	124595171.25	3091
2013-06-15	27.08	29.51	26.63	26.83	-0.81	-2.93	7683470.0	215245822.2	4922
2013-06-12	26.54	28.7	26.45	27.64	1.03	3.87	3422661.0	94999549.4	2524
2013-06-11	26.63	26.99	26.27	26.61	0.05	0.19	1121529.0	29876178.65	1070
2013-06-10	26.54	27.35	26.45	26.56	0.06	0.23	2419494.0	65188071.4	2122
2013-06-09	26.27	26.99	26.0	26.5	0.31	1.18	2986516.0	78942670.9	1869
2013-06-08	26.0	26.63	25.46	26.19	0.54	2.11	3663975.0	95937398.1	2365
2013-06-05	25.64	26.54	25.64	25.65	-0.11	-0.43	2513706.0	65393186.7	2068
2013-06-04	25.46	26.45	25.1	25.76	0.38	1.5	5739698.0	147997594.1	3655
2013-06-03	25.19	27.08	24.74	25.38	0.16	0.63	6174278.0	158652417.3	3970
2013-06-02	25.19	25.46	24.65	25.22	-0.11	-0.43	1851482.0	46735582.8	1429
2013-06-01	25.37	25.64	24.65	25.33	0.0	0.0	1745427.0	44138939.5	1419
2013-05-29	26.09	26.27	25.37	25.33	-0.75	-2.88	2047832.0	52639459.7	1546
2013-05-28	25.73	26.45	25.73	26.08	0.38	1.48	2809034.0	73302982.5	1967
2013-05-27	25.64	25.73	25.1	25.7	0.27	1.06	1638248.0	41591739.7	1387
2013-05-26	25.73	25.91	25.37	25.43	-0.17	-0.66	1172926.0	30059858.0	1086
2013-05-25	25.37	26.18	25.28	25.6	0.44	1.75	2490347.0	64249306.8	1989
2013-05-22	25.46	25.82	25.01	25.16	-0.06	-0.24	2227846.0	56727359.5	1630
2013-05-21	24.11	25.91	24.11	25.22	1.18	4.91	4509650.0	114042389.7	2948
2013-05-20	24.2	24.38	23.39	24.04	0.0	0.0	1177342.0	28252692.8	1037
2013-05-19	23.66	24.92	23.66	24.04	0.69	2.96	2198209.0	53387881.0	1999
2013-05-18	21.5	23.39	21.19	23.35	2.1	9.88	2153599.0	48438684.7	1481
2013-05-15	20.96	21.23	19.93	21.25	-0.86	-3.89	2314378.0	47179151.8	1394
2013-05-14	24.56	24.83	22.09	22.11	-2.42	-9.87	1690587.0	39954986.5	1263
2013-05-13	25.37	25.37	23.84	24.53	-1.34	-5.18	1582060.0	39013825.0	959
2013-05-12	26.36	26.36	25.64	25.87	-0.54	-2.04	1502401.0	38957045.7	1192
2013-05-11	26.99	26.99	26.36	26.41	-0.31	-1.16	996925.0	26606956.7	815
2013-05-08	26.54	27.26	26.36	26.72	0.31	1.17	1572315.0	42159475.8	1390
2013-05-07	27.35	27.62	25.91	26.41	-1.23	-4.45	2895812.0	77090769.6	2058
2013-05-06	27.26	28.34	27.26	27.64	0.41	1.51	3292964.0	91292997.25	2328
2013-05-05	26.81	27.35	26.63	27.23	0.27	1.0	1382334.0	37268896.3	1177
2013-05-04	27.35	27.8	26.81	26.96	0.0	0.0	1694181.0	46185832.45	1282
2013-05-01	26.54	27.35	26.54	26.96	0.66	2.51	2618355.0	70664226.5	2150
2013-04-30	26.81	28.07	26.27	26.3	-0.47	-1.76	4822255.0	131449063.7	3053
2013-04-29	25.73	27.08	25.64	26.77	1.28	5.02	4015014.0	105960949.5	2358
2013-04-28	24.83	26.63	24.65	25.49	0.64	2.58	3575255.0	92062646.8	2551
2013-04-27	24.83	25.01	24.56	24.85	0.11	0.44	635665.0	15738504.8	622
2013-04-24	25.37	25.55	24.11	24.74	-0.8	-3.13	1154412.0	29027447.6	793
2013-04-23	25.37	25.91	25.37	25.54	0.21	0.83	1181966.0	30273237.1	1072
2013-04-22	24.92	25.64	24.92	25.33	0.53	2.14	1490767.0	37747301.8	1356
2013-04-21	24.65	25.37	24.38	24.8	-0.15	-0.6	1188257.0	29514776.3	1403
2013-04-20	23.75	25.73	23.75	24.95	1.5	6.4	2290059.0	57261650.7	2094
2013-04-17	25.1	25.1	22.67	23.45	-1.71	-6.8	1275617.0	30525491.8	1090
2013-04-16	25.55	26.27	24.92	25.16	-0.54	-2.1	2049645.0	52271346.3	1532
2013-04-15	26.27	27.62	25.55	25.7	0.54	2.15	7665838.0	201500274.35	4980
2013-04-14	22.85	25.19	22.85	25.16	2.25	9.82	2118447.0	51523773.5	1126
2013-04-13	22.58	23.12	22.58	22.91	0.32	1.42	1283022.0	29300267.3	929
2013-04-10	22.67	22.85	22.45	22.59	0.0	0.0	1206251.0	27351239.1	769
2013-04-09	22.85	22.85	22.58	22.59	-0.22	-0.96	819413.0	18538674.8	681
2013-04-08	22.76	22.85	22.58	22.81	0.11	0.48	1010597.0	22934864.8	694
2013-04-07	23.12	23.12	22.67	22.7	-0.38	-1.65	1247930.0	28513265.4	969
2013-04-06	23.12	23.57	22.85	23.08	0.33	1.45	2437927.0	56610185.1	1996
2013-04-03	22.67	22.94	22.45	22.75	0.16	0.71	1021343.0	23176817.6	765
2013-04-02	22.67	22.85	22.58	22.59	-0.11	-0.48	621983.0	14114829.1	450
2013-04-01	22.67	22.94	22.58	22.7	0.0	0.0	687205.0	15629145.4	498
2013-03-31	22.49	22.76	22.36	22.7	0.16	0.71	842207.0	18996790.4	721
2013-03-30	22.76	22.94	22.27	22.54	-0.16	-0.7	982425.0	22382979.9	708
2013-03-27	22.85	22.85	22.49	22.7	-0.11	-0.48	1014624.0	22984532.9	643
2013-03-26	23.03	23.12	22.67	22.81	-0.32	-1.38	820434.0	18791591.3	505
2013-03-25	22.94	23.3	22.85	23.13	0.11	0.48	889460.0	20519814.2	599
2013-03-24	23.39	23.48	23.03	23.02	-0.33	-1.41	891517.0	20724602.2	716
2013-03-23	23.3	23.57	23.12	23.35	0.27	1.17	1519094.0	35454729.7	1036
2013-03-20	23.12	23.39	22.94	23.08	0.06	0.26	2338867.0	54222463.4	1478
2013-03-19	22.18	23.39	22.18	23.02	0.91	4.12	3828756.0	87541859.6	2232
2013-03-18	22.27	22.31	22.0	22.11	-0.21	-0.94	776746.0	17212260.9	613
2013-03-17	22.18	22.58	22.04	22.32	0.16	0.72	1445858.0	32234420.5	897
2013-03-16	22.04	22.27	22.0	22.16	0.27	1.23	1026063.0	22690324.4	763
2013-03-13	21.46	22.0	21.46	21.89	0.53	2.48	759380.0	16530566.4	644
2013-03-12	22.31	22.31	21.37	21.36	-1.02	-4.56	925921.0	20363549.0	696
2013-03-11	22.31	22.67	22.18	22.38	0.11	0.49	1859504.0	41677812.3	1158
2013-03-10	22.0	22.45	21.91	22.27	0.38	1.74	2147090.0	47543891.8	1271
2013-03-09	21.86	22.09	21.73	21.89	0.26	1.2	1575692.0	34536769.6	1012
2013-03-06	21.64	22.0	21.59	21.63	0.16	0.75	1021361.0	22209415.3	764
2013-03-05	21.1	21.46	21.05	21.47	0.38	1.8	702046.0	14914371.2	573
2013-03-04	21.64	21.64	21.05	21.09	-0.43	-2.0	564948.0	12069856.0	514
2013-03-03	21.73	22.09	21.46	21.52	-0.16	-0.74	1354304.0	29457755.7	986
2013-03-02	21.73	21.77	21.59	21.68	0.11	0.51	562612.0	12193151.6	474
2013-02-27	21.46	21.77	21.41	21.57	0.16	0.75	897081.0	19372924.3	693
2013-02-26	21.73	21.73	21.32	21.41	-0.43	-1.97	685695.0	14744926.9	639
2013-02-25	21.68	21.86	21.46	21.84	0.27	1.25	855114.0	18543032.6	658
2013-02-24	22.18	22.27	21.59	21.57	-0.48	-2.18	1215142.0	26778602.3	843
2013-02-23	21.59	22.22	21.59	22.05	0.58	2.7	1857093.0	40899526.6	1559
2013-02-20	21.19	21.95	21.14	21.47	0.38	1.8	2434625.0	52456069.9	1475
2013-02-19	21.1	21.46	20.69	21.09	0.06	0.29	2453344.0	51679618.6	1401
2013-02-18	20.78	21.41	20.6	21.03	0.37	1.79	1586185.0	33454858.8	1065
2013-02-17	20.83	20.87	20.51	20.66	-0.1	-0.48	446713.0	9213445.8	369
2013-02-16	20.6	20.87	20.51	20.76	0.21	1.02	617386.0	12776694.3	384
2013-02-13	20.29	20.87	20.29	20.55	0.26	1.28	954298.0	19642426.9	591
2013-02-12	21.1	21.1	20.29	20.29	-0.74	-3.52	715227.0	14723143.0	572
2013-02-11	21.23	21.37	21.05	21.03	-0.17	-0.8	376076.0	7957437.1	285
2013-02-10	21.23	21.41	20.96	21.2	0.0	0.0	408993.0	8676299.3	392
2013-02-09	21.77	21.77	21.19	21.2	-0.54	-2.48	360185.0	7752979.3	366
2013-02-06	22.09	22.31	21.64	21.74	-0.05	-0.23	629055.0	13793428.4	515
2013-02-05	22.49	22.49	21.73	21.79	-0.8	-3.54	844041.0	18681110.9	658
2013-02-04	23.12	23.21	22.58	22.59	-0.49	-2.12	1397981.0	31976308.3	812
2013-02-03	23.03	23.21	22.67	23.08	0.27	1.18	1026593.0	23499158.7	682
2013-02-02	22.45	23.3	22.45	22.81	0.49	2.2	1568980.0	35884065.7	925
2013-01-30	22.31	22.94	22.22	22.32	0.0	0.0	1436659.0	32414882.7	934
2013-01-29	22.49	22.58	22.22	22.32	-0.11	-0.49	501903.0	11214378.5	414
2013-01-28	22.36	22.67	22.18	22.43	0.11	0.49	741139.0	16599177.4	618
2013-01-27	22.18	22.31	22.04	22.32	0.21	0.95	620507.0	13750829.6	454
2013-01-26	22.22	22.22	22.0	22.11	0.06	0.27	594430.0	13146708.5	456
2013-01-23	22.18	22.49	21.86	22.05	-0.06	-0.27	670148.0	14842937.5	565
2013-01-22	22.22	22.31	22.0	22.11	-0.21	-0.94	447973.0	9922650.8	437
2013-01-21	22.58	22.67	22.18	22.32	-0.22	-0.98	765142.0	17114457.9	678
2013-01-20	22.36	22.85	22.27	22.54	0.22	0.99	1094705.0	24745865.8	828
2013-01-19	22.09	22.58	22.0	22.32	0.32	1.45	1209213.0	26967497.3	848
2013-01-16	21.68	22.04	21.68	22.0	0.21	0.96	336358.0	7369204.7	359
2013-01-15	21.95	22.0	21.68	21.79	-0.21	-0.95	397346.0	8654682.5	448
2013-01-14	21.77	22.18	21.77	22.0	0.16	0.73	472862.0	10384374.2	503
2013-01-13	22.09	22.27	21.73	21.84	-0.48	-2.15	865309.0	18994324.4	733
2013-01-12	22.67	22.85	22.27	22.32	-0.38	-1.67	835263.0	18753450.5	699
2013-01-09	23.39	23.48	22.58	22.7	-0.65	-2.78	1305770.0	30024386.9	874
2013-01-08	22.67	23.57	22.67	23.35	0.7	3.09	2950466.0	68104062.8	1872
2013-01-07	22.67	22.76	22.49	22.65	0.11	0.49	1025273.0	23188804.8	687
2013-01-06	23.21	23.21	22.45	22.54	-0.54	-2.34	1733010.0	39286950.6	1327
2013-01-05	23.93	23.93	22.85	23.08	-0.69	-2.9	1353675.0	31554357.5	1148
2013-01-02	24.02	24.11	23.75	23.77	-0.22	-0.92	720057.0	17216397.4	624
2013-01-01	24.29	24.38	23.84	23.99	0.06	0.25	835233.0	20158017.0	732
2012-12-31	23.84	24.11	23.3	23.93	0.21	0.89	1762599.0	41876220.9	1521
2012-12-30	24.38	24.38	23.48	23.72	-0.7	-2.87	1290748.0	30736501.1	1037
2012-12-29	24.83	25.01	24.29	24.42	-0.58	-2.32	1026075.0	25393438.7	954
2012-12-26	25.01	25.46	24.92	25.0	0.15	0.6	3410338.0	85889811.0	2640
2012-12-25	24.74	24.92	24.47	24.85	0.27	1.1	1094547.0	27039988.1	845
2012-12-24	24.56	24.65	24.38	24.58	-0.05	-0.2	732252.0	17993065.2	601
2012-12-23	24.83	25.37	24.56	24.63	-0.53	-2.11	1429293.0	35605652.0	1149
2012-12-22	25.19	25.46	24.83	25.16	-0.06	-0.24	1263585.0	31727818.8	1080
2012-12-19	25.46	25.64	24.83	25.22	-0.27	-1.06	1018706.0	25675249.7	932
2012-12-18	26.09	26.27	25.19	25.49	-0.48	-1.85	1034927.0	26765727.3	971
2012-12-17	26.0	26.45	25.82	25.97	-0.27	-1.03	1223724.0	31875145.0	1169
2012-12-16	27.08	27.35	26.27	26.24	-0.72	-2.67	2154814.0	57572326.4	1755
2012-12-15	26.36	27.35	26.18	26.96	0.99	3.81	3448622.0	92056830.05	2594
2012-12-12	26.0	26.81	25.64	25.97	0.05	0.19	3480084.0	91381822.7	2553
2012-12-11	26.27	26.27	25.64	25.92	0.0	0.0	1260135.0	32779635.0	951
2012-12-10	26.0	26.99	25.64	25.92	0.16	0.62	4790225.0	126199223.1	3757
2012-12-09	25.37	25.91	25.1	25.76	0.38	1.5	2024152.0	51358188.2	1586
2012-12-08	26.27	26.63	25.19	25.38	-0.7	-2.68	3124370.0	81056722.4	2801
2012-12-05	24.29	26.63	24.11	26.08	1.77	7.28	5492232.0	140146706.2	3520
2012-12-04	24.11	24.83	24.02	24.31	0.43	1.8	3543052.0	86581842.0	2026
2012-12-03	23.57	24.29	23.57	23.88	0.38	1.62	2245817.0	53799142.7	1531
2012-12-02	23.57	24.02	23.21	23.5	-0.11	-0.47	1989356.0	47007813.2	1268
2012-12-01	23.12	23.57	22.85	23.61	1.13	5.03	2167098.0	50400502.1	1348
2012-11-28	22.0	22.58	22.0	22.48	0.37	1.67	1728890.0	38645507.1	1075
2012-11-27	22.67	22.67	21.68	22.11	-0.64	-2.81	1971947.0	43984163.6	1187
2012-11-26	23.3	23.48	21.46	22.75	-0.33	-1.43	2173582.0	48417129.2	1583
2012-11-25	24.65	25.1	22.94	23.08	-1.28	-5.25	4244447.0	103099631.3	3143
2012-11-24	24.11	24.65	24.11	24.36	0.43	1.8	1251282.0	30488765.7	806
2012-11-21	24.38	24.56	23.84	23.93	-0.38	-1.56	1603447.0	38738073.6	1205
2012-11-20	24.11	24.92	23.21	24.31	0.54	2.27	1942818.0	46923247.6	1459
2012-11-19	24.92	25.1	22.58	23.77	-1.13	-4.54	1500437.0	35620424.2	1225
2012-11-18	25.19	25.46	24.65	24.9	-0.26	-1.03	890413.0	22354665.8	653
2012-11-17	25.19	25.37	24.74	25.16	-0.17	-0.67	839723.0	21112032.8	635
2012-11-14	26.09	26.36	25.01	25.33	-0.75	-2.88	1413217.0	36407799.7	1040
2012-11-13	26.27	26.45	26.0	26.08	-0.06	-0.23	1281268.0	33584989.1	881
2012-11-12	25.91	26.99	25.73	26.14	0.33	1.28	3249617.0	85835329.65	2206
2012-11-11	26.54	26.63	25.55	25.81	-0.64	-2.42	1881330.0	49328856.3	1259
2012-11-10	26.27	26.81	26.18	26.45	0.58	2.24	3228231.0	85707851.2	2097
2012-11-07	25.73	26.0	25.64	25.87	0.27	1.05	1810387.0	46760992.4	1311
2012-11-06	25.73	26.0	25.37	25.6	-0.16	-0.62	1991341.0	51078340.8	1469
2012-11-05	25.82	26.27	25.1	25.76	-0.11	-0.43	2520566.0	64664188.5	1716
2012-11-04	24.65	26.54	24.65	25.87	1.72	7.12	6160653.0	157741805.8	3619
2012-11-03	23.66	24.11	23.57	24.15	0.7	2.99	1670241.0	39834753.3	1062
2012-10-24	23.48	23.84	23.12	23.45	-0.37	-1.55	1934777.0	45493891.3	1565
2012-10-23	23.21	24.74	23.12	23.82	0.58	2.5	3609101.0	86769448.8	2764
2012-10-22	23.75	23.75	23.03	23.24	-0.48	-2.02	898562.0	21034629.0	924
2012-10-21	24.2	24.29	23.48	23.72	-0.54	-2.23	940094.0	22451665.5	918
2012-10-20	24.11	24.56	24.02	24.26	-0.21	-0.86	1062634.0	25822845.1	1019
2012-10-17	24.29	24.92	24.11	24.47	0.32	1.33	3137301.0	76830916.6	1856
2012-10-16	24.2	24.56	23.84	24.15	0.11	0.46	1637550.0	39550317.4	1281
2012-10-15	24.29	24.92	24.02	24.04	0.11	0.46	2325107.0	56562268.6	1796
2012-10-14	24.11	24.65	23.75	23.93	0.0	0.0	2337738.0	56548947.0	1405
2012-10-13	25.46	25.73	23.21	23.93	-1.88	-7.28	2265337.0	54528003.6	1678
2012-10-10	26.27	26.36	25.73	25.81	-0.43	-1.64	899198.0	23374707.8	786
2012-10-09	26.18	26.54	26.18	26.24	-0.06	-0.23	1175053.0	30861118.3	961
2012-10-08	26.81	26.81	26.18	26.3	-0.66	-2.45	1825450.0	48276548.4	1369
2012-10-07	27.53	27.8	26.54	26.96	-0.27	-0.99	1835148.0	49417092.15	1387
2012-10-06	26.81	28.16	26.81	27.23	0.62	2.33	3346111.0	92173170.2	2230
2012-10-03	26.63	26.72	26.0	26.61	-0.22	-0.82	1247930.0	32959361.7	1204
2012-10-02	27.89	27.89	26.63	26.83	-0.54	-1.97	2212746.0	60338688.6	1805
2012-10-01	26.63	28.34	26.27	27.37	0.87	3.28	4894849.0	134096017.05	3250
2012-09-30	26.09	26.63	25.46	26.5	0.74	2.87	2870332.0	75137534.1	2525
2012-09-29	25.37	26.72	25.01	25.76	0.11	0.43	2754582.0	71565032.2	2375
2012-09-26	27.89	27.89	25.19	25.65	-2.26	-8.1	2637885.0	71406988.9	1992
2012-09-25	27.8	28.43	27.26	27.91	0.14	0.5	2102956.0	58593716.25	1703
2012-09-24	28.34	28.34	26.99	27.77	0.13	0.47	1866180.0	51401910.25	1701
2012-09-22	28.97	29.51	27.62	27.64	-1.07	-3.73	2876304.0	82008523.0	2355
2012-09-19	29.24	30.23	28.16	28.71	-0.27	-0.93	5275349.0	154936316.0	3972
2012-09-18	27.62	29.69	26.81	28.98	1.48	5.38	6625518.0	188014414.5	4445
2012-09-17	28.34	28.88	27.08	27.5	-0.53	-1.89	2300352.0	64633333.5	2036
2012-09-16	28.43	30.59	27.8	28.03	-0.41	-1.44	6489546.0	190876442.75	4575
2012-09-15	26.72	28.97	26.72	28.44	1.99	7.52	5095606.0	142144247.6	3528
2012-09-12	27.35	27.8	26.0	26.45	-0.51	-1.89	2565062.0	68909786.05	2112
2012-09-11	25.91	27.8	25.73	26.96	1.2	4.66	5207432.0	139609959.1	3871
2012-09-10	26.27	27.35	25.19	25.76	-0.38	-1.45	3849517.0	101129719.8	3427
2012-09-09	28.07	29.24	25.82	26.14	-0.58	-2.17	9002610.0	252538043.45	6242
2012-09-08	24.47	26.72	24.47	26.72	2.41	9.91	2507272.0	64347408.9	1308
2012-09-05	24.65	24.65	24.02	24.31	-0.11	-0.45	4392853.0	106918946.4	2659
2012-09-04	23.12	24.92	23.12	24.42	1.56	6.82	7732276.0	187375784.0	5272
2012-09-03	22.58	23.57	22.27	22.86	0.48	2.14	5560646.0	127553591.5	3108
2012-09-02	21.77	22.85	21.64	22.38	0.59	2.71	2714152.0	60527463.8	2003
2012-09-01	22.0	22.22	21.73	21.79	-0.21	-0.95	1071734.0	23542500.6	761
2012-08-29	22.36	22.36	21.73	22.0	-0.32	-1.43	2449694.0	54168373.7	1649
2012-08-28	21.91	22.45	21.46	22.32	0.43	1.96	3003303.0	66041072.7	1726
2012-08-27	21.77	22.04	21.64	21.89	0.05	0.23	1025564.0	22416408.9	894
2012-08-26	22.27	22.31	21.77	21.84	-0.37	-1.67	1457790.0	32135586.1	1138
2012-08-25	21.05	22.36	20.83	22.21	1.82	8.93	2322510.0	50400942.6	1740
2012-08-15	20.42	20.83	20.29	20.39	-0.05	-0.24	979577.0	20051344.0	798
2012-08-14	20.56	20.69	20.11	20.44	-0.11	-0.54	974753.0	19934556.9	758
2012-08-13	20.83	20.92	20.42	20.55	-0.32	-1.53	571972.0	11892047.7	556
2012-08-12	21.46	21.46	20.65	20.87	-0.6	-2.79	1394368.0	29298258.2	1039
2012-08-11	20.92	21.86	20.92	21.47	1.03	5.04	1980815.0	42369401.0	1480
2012-08-08	20.11	20.69	20.11	20.44	0.42	2.1	1662283.0	33941281.3	973
2012-08-07	20.02	20.42	19.84	20.02	0.0	0.0	857439.0	17280998.0	806
2012-08-06	21.73	21.73	19.84	20.02	-1.5	-6.97	1843215.0	38382889.2	1498
2012-08-05	22.58	22.67	21.46	21.52	-0.91	-4.06	2118637.0	46924026.9	1709
2012-08-04	21.86	22.94	21.77	22.43	1.13	5.31	3038185.0	67691927.9	2104
2012-08-01	21.05	21.95	20.83	21.3	0.27	1.28	3485284.0	74067614.3	2331
2012-07-31	20.87	22.49	20.65	21.03	0.16	0.77	4951758.0	106594057.1	3453
2012-07-30	20.24	20.92	19.84	20.87	0.53	2.61	2311374.0	47244481.3	1417
2012-07-29	20.51	20.69	19.84	20.34	-0.37	-1.79	2461029.0	49868224.6	1652
2012-07-28	19.57	21.14	19.25	20.71	1.45	7.53	4450739.0	90658850.1	2391
2012-07-25	19.39	19.7	18.94	19.26	-0.11	-0.57	1685017.0	32681017.6	1118
2012-07-24	19.7	19.79	19.21	19.37	-0.11	-0.56	1020829.0	19874285.1	862
2012-07-23	18.89	19.7	18.89	19.48	0.86	4.62	2086858.0	40269866.9	1262
2012-07-22	18.44	19.48	18.4	18.62	0.59	3.27	1425590.0	27051601.8	1057
2012-07-21	17.72	18.53	17.54	18.03	0.59	3.38	949053.0	17121856.2	702
2012-07-18	16.96	17.63	16.96	17.44	0.16	0.93	700605.0	12237234.5	564
2012-07-17	18.85	18.98	17.0	17.28	-1.6	-8.47	1311391.0	23863899.1	975
2012-07-16	18.8	19.3	18.8	18.88	-0.11	-0.58	1408284.0	26732906.4	952
2012-07-15	19.3	19.39	18.98	18.99	-0.38	-1.96	1113162.0	21341521.7	849
2012-07-14	19.3	19.57	19.03	19.37	0.32	1.68	1019522.0	19667171.9	771
2012-07-11	19.3	20.02	19.03	19.05	-0.1	-0.52	2666731.0	52199012.6	1883
2012-07-10	18.94	19.43	18.85	19.15	0.21	1.11	993783.0	19046545.0	748
2012-07-09	19.84	19.84	18.67	18.94	-1.02	-5.11	1671483.0	32168162.0	1247
2012-07-08	19.43	20.38	19.25	19.96	0.48	2.46	2216009.0	44209678.5	1494
2012-07-07	19.21	19.75	19.03	19.48	0.43	2.26	1920770.0	37410081.2	1431
2012-07-04	18.85	19.52	18.85	19.05	0.21	1.11	2902758.0	55864575.9	1828
2012-07-03	18.04	19.3	17.99	18.84	0.86	4.78	4139644.0	78213825.0	2621
2012-07-02	18.26	18.4	17.9	17.98	-0.32	-1.75	1243394.0	22595966.6	1163
2012-07-01	18.58	19.03	18.13	18.3	0.59	3.33	5345352.0	99199296.2	3414
2012-06-30	17.72	17.72	17.72	17.71	1.61	10.0	430124.0	7616730.0	171
2012-06-27	17.54	17.54	15.97	16.1	-1.34	-7.68	1413760.0	23295670.5	1116
2012-06-26	17.45	17.72	17.27	17.44	-0.05	-0.29	482238.0	8436063.6	414
2012-06-25	17.63	18.04	17.36	17.49	-0.05	-0.29	1171441.0	20792284.3	836
2012-06-24	17.77	18.04	17.36	17.54	-0.22	-1.24	905847.0	15967410.1	636
2012-06-23	18.17	18.35	17.77	17.76	-0.43	-2.36	1214088.0	21933560.7	808
2012-06-20	17.9	18.62	17.77	18.19	0.38	2.13	3115108.0	56744305.9	1682
2012-06-19	18.13	18.13	17.63	17.81	-0.22	-1.22	950978.0	17021624.8	601
2012-06-18	17.99	18.31	17.72	18.03	0.43	2.44	1326008.0	23821855.8	749
2012-06-17	17.45	17.86	17.36	17.6	0.16	0.92	829887.0	14703064.8	509
2012-06-16	18.13	18.26	16.64	17.44	-0.37	-2.08	1696886.0	29985234.6	1077
2012-06-13	18.13	18.4	17.63	17.81	-0.06	-0.34	1956448.0	35457267.6	1193
2012-06-12	17.59	18.26	17.36	17.87	0.22	1.25	1745849.0	31295522.5	1169
2012-06-11	17.36	18.44	17.32	17.65	0.48	2.8	3979193.0	71346985.7	2453
2012-06-10	16.87	17.27	16.6	17.17	0.43	2.57	1832200.0	31146952.9	1227
2012-06-09	16.91	17.05	16.33	16.74	0.37	2.26	1737172.0	29083499.9	1180
2012-06-06	17.45	17.81	15.88	16.37	-0.91	-5.27	2232858.0	38538765.1	1391
2012-06-05	17.18	17.72	17.18	17.28	0.21	1.23	1514941.0	26486418.8	920
2012-06-04	16.64	17.23	16.46	17.07	0.06	0.35	804567.0	13641631.3	687
2012-06-03	16.64	17.27	16.19	17.01	0.75	4.61	1246892.0	21005341.0	1098
2012-06-02	16.19	17.81	15.97	16.26	-1.28	-7.3	1486038.0	24945187.4	1177
2012-05-30	18.26	18.44	17.45	17.54	-0.76	-4.15	818212.0	14729953.6	584
2012-05-29	18.44	18.58	18.26	18.3	-0.05	-0.27	774162.0	14249115.3	581
2012-05-28	18.17	18.53	18.04	18.35	0.32	1.77	1091127.0	20026248.8	728
2012-05-27	17.86	18.89	17.81	18.03	0.16	0.9	2302024.0	42375623.9	1531
2012-05-26	17.63	17.99	17.63	17.87	0.22	1.25	397346.0	7087201.3	322
2012-05-23	17.77	17.86	17.54	17.65	-0.22	-1.23	538293.0	9543510.3	392
2012-05-22	18.08	18.26	17.86	17.87	-0.11	-0.61	536832.0	9688395.4	347
2012-05-21	17.86	18.17	17.77	17.98	0.22	1.24	858656.0	15436038.9	546
2012-05-20	17.54	17.81	17.32	17.76	0.42	2.42	899118.0	15839095.6	641
2012-05-19	17.36	17.86	16.42	17.34	-0.31	-1.76	979123.0	17167786.4	655
2012-05-16	17.5	17.81	17.32	17.65	0.0	0.0	696393.0	12275469.8	535
2012-05-15	17.5	17.72	17.23	17.65	0.27	1.55	610494.0	10701888.2	453
2012-05-14	17.45	17.9	17.18	17.38	-0.22	-1.25	705239.0	12360012.1	570
2012-05-13	17.77	18.35	17.23	17.6	-0.27	-1.51	1183759.0	21171836.3	801
2012-05-12	18.08	18.17	16.64	17.87	-0.32	-1.76	563582.0	9781168.8	463
2012-05-09	19.21	19.21	18.17	18.19	-1.02	-5.31	884997.0	16495032.0	629
2012-05-08	19.39	19.66	19.16	19.21	0.0	0.0	770544.0	14929033.5	556
2012-05-07	19.25	19.48	18.89	19.21	-0.32	-1.64	1095106.0	20998959.3	768
2012-05-06	19.79	19.93	19.48	19.53	-0.27	-1.36	628746.0	12395929.5	505
2012-05-05	20.11	20.11	19.48	19.8	-0.54	-2.65	840874.0	16685293.7	598
2012-05-02	20.38	20.42	20.24	20.34	0.0	0.0	437977.0	8893337.2	355
2012-05-01	20.38	20.51	20.24	20.34	-0.1	-0.49	603970.0	12296989.6	463
2012-04-30	20.69	20.78	20.2	20.44	-0.27	-1.3	625710.0	12822859.9	532
2012-04-29	21.1	21.14	20.65	20.71	-0.22	-1.05	945842.0	19737750.9	760
2012-04-28	20.69	21.05	20.65	20.93	0.38	1.85	1138388.0	23733118.7	693
2012-04-25	20.78	20.92	20.56	20.55	-0.16	-0.77	1150316.0	23807457.4	778
2012-04-24	20.65	20.78	20.38	20.71	0.16	0.78	790469.0	16226726.4	512
2012-04-23	20.65	20.96	20.42	20.55	-0.27	-1.3	650884.0	13459579.2	601
2012-04-22	20.92	21.1	20.69	20.82	-0.05	-0.24	877035.0	18343146.0	552
2012-04-21	20.56	21.32	20.38	20.87	0.48	2.35	927344.0	19322089.2	710
2012-04-18	20.92	21.05	20.33	20.39	-0.54	-2.58	907032.0	18708932.3	611
2012-04-17	20.51	21.14	20.24	20.93	0.8	3.97	1326215.0	27614083.1	942
2012-04-16	20.78	21.1	19.48	20.13	-0.74	-3.55	904460.0	18471887.2	738
2012-04-15	21.23	21.41	20.87	20.87	-0.54	-2.52	758293.0	16040959.2	637
2012-04-14	21.14	21.95	20.92	21.41	0.38	1.81	2920049.0	62605543.1	1959
2012-04-11	20.92	21.14	20.33	21.03	-0.17	-0.8	848040.0	17525962.9	732
2012-04-10	21.46	21.73	20.65	21.2	-0.05	-0.24	942255.0	20131179.1	739
2012-04-09	20.92	21.37	19.97	21.25	0.27	1.29	940113.0	19564935.9	800
2012-04-08	22.0	22.0	19.93	20.98	-0.86	-3.94	1176287.0	24992906.9	1050
2012-04-07	22.18	22.22	21.46	21.84	-0.48	-2.15	1031386.0	22643965.9	779
2012-04-04	22.67	22.67	22.22	22.32	-0.22	-0.98	1189482.0	26692048.2	904
2012-04-03	23.21	23.39	22.49	22.54	-0.16	-0.7	2358995.0	53774498.5	1759
2012-04-02	22.18	23.93	22.0	22.7	0.7	3.18	5572343.0	127775665.6	3725
2012-04-01	22.04	22.94	21.95	22.0	-0.32	-1.43	2873109.0	64539850.4	1990
2012-03-31	21.86	22.85	21.5	22.32	0.43	1.96	3038373.0	67733549.1	2200
2012-03-28	22.31	22.45	21.64	21.89	-0.43	-1.93	1073569.0	23690369.4	918
2012-03-27	21.91	22.76	21.91	22.32	0.43	1.96	2759131.0	61701032.7	1815
2012-03-26	21.86	22.04	21.37	21.89	0.0	0.0	905401.0	19697699.9	804
2012-03-25	22.04	22.22	21.86	21.89	-0.22	-1.0	932367.0	20498081.5	928
2012-03-24	22.31	22.67	22.0	22.11	0.11	0.5	1097961.0	24493836.0	977
2012-03-21	22.85	23.21	22.0	22.0	-0.81	-3.55	1384371.0	31389932.7	1274
2012-03-20	23.39	23.39	22.58	22.81	-0.27	-1.17	2116556.0	48733339.6	1858
2012-03-19	24.65	24.65	22.94	23.08	-1.72	-6.94	3388706.0	80498404.5	3104
[truncated: 656 more rows]
