# Supplementary material for: Effective short-term forecasts of Saudi stock price trends using technical indicators and large-scale multivariate time series
Source: PeerJ Comput Sci. 2023 Jan 6;9:e1205. doi: 10.7717/peerj-cs.1205 (PMC10280263; doi:10.7717/peerj-cs.1205)
Supplement: Supplemental Information 3 [file peerj-cs-09-1205-s003.zip › TASI Dataset 2021/SAUDI CERAMICS_2040.csv]

date	open	high	low	close	change	change_percent	volume_traded	value_traded_SAR	number_trades
2020-03-19	22.02	23.3	21.34	23.02	0.92	4.16	1475617.0	33275589.4	2402
2020-03-18	23.0	23.84	22.1	22.1	-1.36	-5.8	829564.0	19125350.2	1445
2020-03-17	23.54	23.94	22.02	23.46	-0.08	-0.34	1290579.0	29770735.08	2293
2020-03-16	26.0	26.0	23.54	23.54	-2.61	-9.98	713919.0	17185655.26	1182
2020-03-15	27.95	28.5	25.9	26.15	-0.85	-3.15	498738.0	13280508.2	756
2020-03-12	26.0	29.8	26.0	27.0	-1.65	-5.76	1443840.0	38303263.45	1421
2020-03-11	31.85	31.9	28.65	28.65	-3.15	-9.91	576877.0	17463927.0	912
2020-03-10	31.0	33.0	31.0	31.8	1.5	4.95	661709.0	20848568.15	977
2020-03-09	30.25	30.65	30.25	30.3	-3.3	-9.82	263661.0	7978232.6	316
2020-03-08	32.7	33.75	32.55	33.6	-2.55	-7.05	201699.0	6704659.55	671
2020-03-05	36.95	37.05	36.15	36.15	-0.65	-1.77	157246.0	5752617.55	353
2020-03-04	36.8	36.9	36.65	36.8	-0.2	-0.54	127069.0	4679979.95	230
2020-03-03	36.5	37.35	36.5	37.0	0.25	0.68	342558.0	12677121.7	433
2020-03-02	36.7	38.0	36.5	36.75	0.25	0.68	327203.0	12247197.65	614
2020-03-01	35.25	37.0	35.0	36.5	-0.6	-1.62	204666.0	7407121.6	595
2020-02-27	37.05	37.5	36.9	37.1	-0.1	-0.27	528026.0	19622962.9	654
2020-02-26	37.7	37.75	37.0	37.2	-0.45	-1.2	237284.0	8877725.2	796
2020-02-25	37.5	38.4	37.35	37.65	0.25	0.67	360816.0	13620144.25	624
2020-02-24	37.65	37.75	37.2	37.4	-0.25	-0.66	270689.0	10144327.75	664
2020-02-23	37.8	38.4	37.5	37.65	0.05	0.13	172409.0	6504172.9	346
2020-02-20	36.8	38.5	36.5	37.6	0.8	2.17	350486.0	13205273.55	782
2020-02-19	36.2	36.9	36.1	36.8	0.75	2.08	99533.0	3632392.25	263
2020-02-18	36.4	36.6	36.0	36.05	-0.3	-0.83	85347.0	3093346.45	255
2020-02-17	36.05	36.8	36.05	36.35	0.35	0.97	221341.0	8055060.15	383
2020-02-16	37.0	37.1	36.0	36.0	-0.8	-2.17	126007.0	4599509.95	322
2020-02-13	35.8	36.8	35.8	36.8	0.8	2.22	338774.0	12343318.4	691
2020-02-12	34.95	36.35	33.5	36.0	1.05	3.0	498022.0	17457598.75	1260
2020-02-11	35.95	36.4	34.9	34.95	-0.8	-2.24	361136.0	12882517.95	698
2020-02-10	36.45	36.75	35.5	35.75	-0.7	-1.92	317428.0	11496431.4	652
2020-02-09	37.1	37.35	36.45	36.45	-1.05	-2.8	116442.0	4276593.3	319
2020-02-06	38.0	38.1	37.35	37.5	-0.25	-0.66	178859.0	6750343.4	546
2020-02-05	38.0	39.0	37.75	37.75	0.0	0.0	558935.0	21475697.15	1015
2020-02-04	37.15	38.85	37.0	37.75	0.65	1.75	405974.0	15411187.55	906
2020-02-03	37.65	37.95	36.9	37.1	-0.55	-1.46	350925.0	13023662.7	611
2020-02-02	38.0	38.65	37.6	37.65	-0.85	-2.21	125375.0	4776221.0	274
2020-01-30	38.65	39.6	38.2	38.5	-0.15	-0.39	769680.0	29932697.0	605
2020-01-29	38.95	39.35	38.0	38.65	-0.2	-0.51	197064.0	7664171.05	342
2020-01-28	39.05	39.25	38.65	38.85	-0.5	-1.27	335104.0	13035615.45	615
2020-01-27	39.95	39.95	39.35	39.35	-0.6	-1.5	77799.0	3086985.9	267
2020-01-26	39.5	40.4	39.1	39.95	0.05	0.13	248534.0	9909966.15	864
2020-01-23	40.55	40.55	39.9	39.9	-0.7	-1.72	263728.0	10623488.0	1697
2020-01-22	39.2	40.7	39.2	40.6	1.5	3.84	701492.0	28234481.75	2803
2020-01-21	39.4	40.3	39.1	39.1	-0.25	-0.64	235929.0	9330992.45	681
2020-01-20	40.5	40.6	39.0	39.35	-1.15	-2.84	353699.0	14082232.95	1004
2020-01-19	40.55	40.9	40.2	40.5	0.2	0.5	293951.0	11909296.55	861
2020-01-16	40.5	43.0	40.2	40.3	0.1	0.25	1064913.0	44449985.15	3435
2020-01-15	39.05	40.95	39.05	40.2	0.8	2.03	626667.0	25137929.95	1004
2020-01-14	39.25	39.7	38.8	39.4	0.15	0.38	158055.0	6223226.45	340
2020-01-13	38.35	39.4	38.35	39.25	0.95	2.48	315762.0	12267424.65	705
2020-01-12	37.9	39.0	37.6	38.3	1.05	2.82	391795.0	15067795.5	977
2020-01-09	37.5	38.6	37.25	37.25	0.35	0.95	333041.0	12647064.1	829
2020-01-08	34.4	38.2	34.4	36.9	1.8	5.13	683068.0	25172154.05	1434
2020-01-07	34.5	36.6	34.5	35.1	0.3	0.86	290619.0	10394372.45	678
2020-01-06	35.6	36.1	34.8	34.8	-0.7	-1.97	122784.0	4349846.6	449
2020-01-05	36.5	36.9	35.0	35.5	-1.55	-4.18	160244.0	5786703.3	380
2020-01-02	36.75	37.1	36.6	37.05	0.55	1.51	121486.0	4494390.85	242
2020-01-01	36.4	37.5	36.4	36.5	0.25	0.69	386320.0	14303760.45	923
2019-12-31	35.8	36.7	35.7	36.25	0.4	1.12	242630.0	8797585.95	406
2019-12-30	36.25	36.3	35.85	35.85	-0.4	-1.1	200659.0	7245394.3	332
2019-12-29	35.9	36.4	35.7	36.25	0.5	1.4	297650.0	10708341.15	680
2019-12-26	35.35	35.9	35.25	35.75	0.5	1.42	365281.0	13032744.75	807
2019-12-25	35.0	35.3	34.4	35.25	0.05	0.14	467293.0	16304353.7	760
2019-12-24	35.6	36.0	35.2	35.2	-0.6	-1.68	382755.0	13588722.7	697
2019-12-23	37.2	37.2	35.3	35.8	-1.2	-3.24	536115.0	19443650.9	1163
2019-12-22	36.1	37.1	35.8	37.0	0.9	2.49	488125.0	17800202.2	616
2019-12-19	35.7	36.1	35.3	36.1	0.4	1.12	316054.0	11285219.0	428
2019-12-18	35.25	35.85	35.25	35.7	0.55	1.56	372539.0	13245801.15	437
2019-12-17	34.5	36.3	34.5	35.15	0.6	1.74	821325.0	29107372.55	1180
2019-12-16	34.95	35.45	34.5	34.55	-0.15	-0.43	354364.0	12370638.8	722
2019-12-15	34.0	35.3	33.7	34.7	0.8	2.36	679446.0	23514524.1	1175
2019-12-12	33.15	34.25	32.5	33.9	0.75	2.26	474212.0	15863857.15	801
2019-12-11	32.95	33.35	32.6	33.15	0.5	1.53	320733.0	10603816.05	518
2019-12-10	31.8	33.35	31.5	32.65	1.05	3.32	690516.0	22485941.95	1155
2019-12-09	31.6	31.95	31.5	31.6	-0.05	-0.16	372607.0	11783020.35	556
2019-12-08	31.0	31.95	30.55	31.65	0.45	1.44	517399.0	16279989.1	660
2019-12-05	31.4	31.9	30.85	31.2	-0.15	-0.48	258077.0	8078798.25	590
2019-12-04	30.4	31.7	30.0	31.35	0.95	3.13	574653.0	17768052.25	1563
2019-12-03	30.85	31.0	30.3	30.4	-0.6	-1.94	295414.0	9044302.65	809
2019-12-02	31.5	31.6	30.9	31.0	-0.5	-1.59	197282.0	6158204.7	474
2019-12-01	31.65	32.2	31.2	31.5	-0.2	-0.63	365368.0	11564201.55	786
2019-11-28	32.2	32.5	31.55	31.7	-0.7	-2.16	284930.0	9082753.45	722
2019-11-27	32.5	33.3	32.2	32.4	0.0	0.0	287900.0	9379034.75	703
2019-11-26	32.7	33.5	32.0	32.4	-0.3	-0.92	539325.0	17613517.4	1220
2019-11-25	32.7	34.4	32.1	32.7	0.05	0.15	1705258.0	56515408.7	2415
2019-11-24	30.55	32.85	30.15	32.65	2.35	7.76	765362.0	24342772.95	1279
2019-11-21	30.5	31.1	29.85	30.3	-0.2	-0.66	396141.0	12062059.2	938
2019-11-20	31.6	31.6	30.5	30.5	-1.2	-3.79	304120.0	9482437.55	662
2019-11-19	31.95	32.1	31.35	31.7	-0.3	-0.94	221448.0	7023281.15	561
2019-11-18	31.85	32.1	31.55	32.0	0.1	0.31	329954.0	10513423.55	724
2019-11-17	31.75	32.55	31.0	31.9	0.45	1.43	535133.0	17146028.05	986
2019-11-14	30.3	32.2	30.1	31.45	1.1	3.62	1109668.0	34948348.95	1875
2019-11-13	29.1	31.0	29.0	30.35	1.4	4.84	1365712.0	41130850.55	1926
2019-11-12	28.0	29.0	27.8	28.95	0.95	3.39	583677.0	16644856.8	727
2019-11-11	28.35	28.95	27.85	28.0	-0.4	-1.41	779858.0	22307450.4	755
2019-11-10	29.2	29.65	28.3	28.4	-0.7	-2.41	893728.0	25918885.55	1180
2019-11-07	28.45	29.4	28.15	29.1	0.5	1.75	1639735.0	47288095.65	1471
2019-11-06	28.1	29.0	27.5	28.6	0.6	2.14	1704098.0	48444547.5	1695
2019-11-05	27.6	28.8	27.0	28.0	1.75	6.67	2659126.0	74535515.35	3303
2019-11-04	24.5	26.25	24.5	26.25	2.37	9.92	867085.0	22584810.1	642
2019-11-03	24.48	24.48	23.62	23.88	-0.84	-3.4	241688.0	5795174.58	474
2019-10-31	24.82	24.98	24.7	24.72	-0.08	-0.32	139950.0	3468665.84	291
2019-10-30	24.6	25.25	24.54	24.8	0.34	1.39	379990.0	9460805.61	769
2019-10-29	26.2	26.2	24.24	24.46	-1.54	-5.92	903942.0	22810937.8	1886
2019-10-28	25.5	26.3	25.2	26.0	0.6	2.36	627603.0	16236181.75	908
2019-10-27	25.2	25.55	24.9	25.4	0.2	0.79	255831.0	6443146.97	343
2019-10-24	24.8	25.7	24.7	25.2	0.32	1.29	465262.0	11750718.37	728
2019-10-23	24.82	25.0	24.72	24.88	-0.12	-0.48	163729.0	4062968.8	258
2019-10-22	24.96	25.0	24.34	25.0	0.2	0.81	552524.0	13628103.6	573
2019-10-21	25.0	25.0	24.66	24.8	-0.2	-0.8	216724.0	5377465.34	300
2019-10-20	24.9	25.7	24.9	25.0	0.6	2.46	358528.0	9015409.28	582
2019-10-17	23.6	24.9	23.6	24.4	0.7	2.95	259292.0	6318513.46	577
2019-10-16	23.5	23.84	23.18	23.7	0.26	1.11	224678.0	5310852.32	424
2019-10-15	22.74	24.0	22.5	23.44	0.78	3.44	518893.0	12117189.08	855
2019-10-14	23.24	23.36	22.5	22.66	-0.54	-2.33	174028.0	3992298.78	345
2019-10-13	23.8	23.8	23.18	23.2	-0.28	-1.19	278154.0	6541820.4	383
2019-10-10	24.02	24.02	23.0	23.48	-0.5	-2.09	952621.0	22303019.86	833
2019-10-09	24.98	25.05	23.9	23.98	-1.02	-4.08	134686.0	3291678.75	263
2019-10-08	25.5	25.6	24.6	25.0	-0.6	-2.34	336830.0	8419573.92	538
2019-10-07	26.0	26.05	25.6	25.6	-0.2	-0.78	96169.0	2481698.0	214
2019-10-06	26.0	26.5	25.8	25.8	-0.15	-0.58	379383.0	9938201.4	495
2019-10-03	26.1	26.3	25.7	25.95	-0.25	-0.95	243325.0	6322578.4	417
2019-10-02	25.65	26.45	25.65	26.2	0.75	2.95	655202.0	17070219.5	847
2019-10-01	25.3	26.3	25.15	25.45	0.05	0.2	696427.0	18017069.8	828
2019-09-30	24.6	25.6	24.6	25.4	0.8	3.25	451478.0	11419747.27	714
2019-09-29	25.3	25.4	24.6	24.6	-0.5	-1.99	284400.0	7141640.34	558
2019-09-26	25.35	25.8	24.9	25.1	-0.3	-1.18	594580.0	15019903.55	866
2019-09-25	25.8	26.7	25.2	25.4	-0.1	-0.39	636426.0	16547008.35	1174
2019-09-24	24.0	25.8	24.0	25.5	1.7	7.14	844308.0	21364298.7	1257
2019-09-22	22.12	24.18	22.12	23.8	1.68	7.59	639514.0	14995237.72	1022
2019-09-19	21.7	22.12	21.66	22.12	0.42	1.94	375227.0	8258828.84	458
2019-09-18	21.96	21.96	21.64	21.7	-0.1	-0.46	66622.0	1445976.2	172
2019-09-17	21.74	21.8	21.52	21.8	-0.12	-0.55	88399.0	1918335.98	172
2019-09-16	21.92	22.16	21.78	21.92	0.02	0.09	147739.0	3239542.46	254
2019-09-15	21.9	22.1	21.5	21.9	-0.08	-0.36	96492.0	2112367.76	199
2019-09-12	21.9	22.18	21.9	21.98	0.08	0.37	89044.0	1963327.02	221
2019-09-11	21.98	22.0	21.5	21.9	-0.18	-0.82	287047.0	6242846.86	481
2019-09-10	22.82	22.86	22.08	22.08	-0.82	-3.58	238675.0	5350839.26	449
2019-09-09	23.16	23.16	22.9	22.9	-0.3	-1.29	227111.0	5221798.44	317
2019-09-08	22.86	23.44	22.82	23.2	0.34	1.49	207020.0	4790340.16	293
2019-09-05	23.32	23.32	22.7	22.86	-0.44	-1.89	236881.0	5425570.98	323
2019-09-04	23.1	23.3	23.04	23.3	0.28	1.22	82449.0	1905541.36	168
2019-09-03	23.3	23.44	23.02	23.02	-0.26	-1.12	181714.0	4230218.66	368
2019-09-02	22.5	23.4	22.5	23.28	0.86	3.84	318202.0	7346159.96	618
2019-09-01	22.5	22.5	22.2	22.42	-0.1	-0.44	66211.0	1483876.78	144
2019-08-29	22.84	22.9	22.5	22.52	-0.22	-0.97	167254.0	3776426.4	216
2019-08-28	22.8	22.94	22.64	22.74	0.24	1.07	118106.0	2691910.48	231
2019-08-27	22.7	23.02	22.5	22.5	-0.04	-0.18	522179.0	11781538.48	437
2019-08-26	22.2	22.76	22.2	22.54	-0.1	-0.44	184284.0	4141796.06	365
2019-08-25	22.8	22.8	22.2	22.64	-0.26	-1.14	284109.0	6391330.48	244
2019-08-22	23.02	23.02	22.7	22.9	-0.12	-0.52	123553.0	2820329.8	181
2019-08-21	23.04	23.16	23.0	23.02	-0.02	-0.09	91372.0	2104582.92	163
2019-08-20	23.5	23.5	22.96	23.04	-0.06	-0.26	474726.0	10966462.18	554
2019-08-19	22.5	23.3	22.34	23.1	0.56	2.48	449141.0	10316178.0	741
2019-08-18	22.3	22.8	22.14	22.54	0.24	1.08	221621.0	4988853.62	369
2019-08-08	22.3	22.36	22.2	22.3	0.06	0.27	204438.0	4544133.5	181
2019-08-07	22.48	22.48	22.2	22.24	0.04	0.18	107743.0	2402351.18	185
2019-08-06	22.0	22.2	21.9	22.2	-0.08	-0.36	245873.0	5423047.18	257
2019-08-05	22.6	22.7	22.2	22.28	-0.32	-1.42	238723.0	5347664.24	295
2019-08-04	22.6	22.98	22.2	22.6	-0.28	-1.22	649589.0	14750858.4	562
2019-08-01	22.48	22.88	22.1	22.88	0.4	1.78	498634.0	11259267.12	910
2019-07-31	21.54	22.66	21.54	22.48	0.98	4.56	593256.0	13161403.4	886
2019-07-30	21.72	21.9	21.44	21.5	-0.32	-1.47	118730.0	2572473.54	206
2019-07-29	22.32	22.32	21.8	21.82	-0.42	-1.89	338436.0	7431251.78	461
2019-07-28	22.2	22.7	22.0	22.24	-0.06	-0.27	310525.0	6968199.12	440
2019-07-25	22.2	22.36	21.88	22.3	0.2	0.9	385494.0	8536110.88	493
2019-07-24	21.62	22.1	21.6	22.1	0.44	2.03	276518.0	6066185.86	424
2019-07-23	22.0	22.0	21.56	21.66	-0.34	-1.55	165909.0	3619819.0	256
2019-07-22	21.88	22.44	21.88	22.0	0.12	0.55	681038.0	15094694.98	860
2019-07-21	21.74	21.88	21.5	21.88	0.02	0.09	252088.0	5452936.92	289
2019-07-18	21.72	21.86	21.72	21.86	0.02	0.09	114195.0	2490560.82	292
2019-07-17	21.74	21.9	21.68	21.84	0.08	0.37	188206.0	4101389.84	370
2019-07-16	22.0	22.24	21.76	21.76	-0.24	-1.09	708687.0	15600058.32	934
2019-07-15	21.3	22.0	21.3	22.0	0.8	3.77	1841797.0	40141702.0	1734
2019-07-14	20.9	21.44	20.9	21.2	0.3	1.44	296512.0	6286461.36	386
2019-07-11	21.12	21.12	20.7	20.9	-0.02	-0.1	304967.0	6381170.22	370
2019-07-10	21.04	21.48	20.8	20.92	-0.04	-0.19	544844.0	11533976.66	684
2019-07-09	19.96	21.48	19.96	20.96	0.98	4.9	776618.0	16255029.04	1241
2019-07-08	19.94	20.1	19.94	19.98	0.04	0.2	65428.0	1309578.4	158
2019-07-07	19.88	20.02	19.88	19.94	-0.04	-0.2	29521.0	588767.36	85
2019-07-04	20.0	20.0	19.94	19.98	-0.04	-0.2	39611.0	791180.28	122
2019-07-03	19.86	20.1	19.86	20.02	0.02	0.1	49130.0	982563.7	120
2019-07-02	20.3	20.3	19.94	20.0	-0.26	-1.28	62130.0	1246948.08	161
2019-07-01	20.08	20.3	20.0	20.26	0.06	0.3	81039.0	1632587.98	155
2019-06-30	20.0	20.2	20.0	20.2	0.1	0.5	62309.0	1253821.36	142
2019-06-27	20.08	20.34	20.08	20.1	0.0	0.0	164001.0	3310415.44	247
2019-06-26	19.98	20.1	19.88	20.1	0.26	1.31	69177.0	1381385.74	106
2019-06-25	19.5	19.84	19.5	19.84	0.0	0.0	42337.0	835860.6	104
2019-06-24	19.96	19.96	19.6	19.84	-0.14	-0.7	144337.0	2854977.56	140
2019-06-23	19.9	20.08	19.9	19.98	-0.22	-1.09	65096.0	1300944.8	125
2019-06-20	20.02	20.2	19.7	20.2	0.1	0.5	333978.0	6713269.24	268
2019-06-19	20.18	20.4	20.04	20.1	0.02	0.1	350593.0	7104826.02	451
2019-06-18	20.16	20.2	19.98	20.08	-0.08	-0.4	137342.0	2756211.64	209
2019-06-17	19.94	20.16	19.94	20.16	0.38	1.92	245110.0	4916788.3	293
2019-06-16	19.6	20.0	19.6	19.78	0.18	0.92	177280.0	3511015.58	231
2019-06-13	19.94	19.94	19.6	19.6	-0.4	-2.0	157562.0	3113651.92	229
2019-06-12	20.04	20.14	20.0	20.0	0.0	0.0	272210.0	5454802.86	295
2019-06-11	19.34	20.18	19.34	20.0	0.58	2.99	948084.0	18947039.24	619
2019-06-10	19.1	19.46	19.1	19.42	0.36	1.89	185889.0	3594481.66	250
2019-06-09	18.7	19.12	18.7	19.06	0.42	2.25	156103.0	2965557.58	192
2019-05-30	18.82	19.26	18.56	18.64	-0.16	-0.85	175600.0	3317935.58	214
2019-05-29	18.54	19.2	18.54	18.8	0.26	1.4	112411.0	2125772.48	195
2019-05-28	18.76	18.86	18.22	18.54	-0.2	-1.07	272143.0	5042387.76	441
2019-05-27	18.6	18.98	18.0	18.74	0.2	1.08	119973.0	2203801.64	207
2019-05-26	18.4	18.6	18.4	18.54	-0.36	-1.9	132430.0	2446543.12	242
2019-05-23	19.28	19.84	18.9	18.9	0.1	0.53	370242.0	7183687.2	827
2019-05-22	18.5	19.0	18.5	18.8	0.42	2.29	176475.0	3321473.6	274
2019-05-21	18.22	18.42	18.22	18.38	-0.02	-0.11	76871.0	1411718.78	164
2019-05-20	17.68	18.66	17.68	18.4	0.72	4.07	474845.0	8675746.2	633
2019-05-19	17.98	18.2	17.68	17.68	-0.16	-0.9	130820.0	2349582.92	239
2019-05-16	17.7	17.9	17.66	17.84	0.14	0.79	145514.0	2586835.96	240
2019-05-15	17.64	18.0	17.64	17.7	0.42	2.43	228927.0	4073846.02	314
2019-05-14	17.9	18.1	17.0	17.28	-0.52	-2.92	424470.0	7515496.36	396
2019-05-13	19.26	19.3	17.64	17.8	-1.22	-6.41	257207.0	4725688.38	438
2019-05-12	19.58	19.58	19.02	19.02	-0.48	-2.46	119238.0	2298750.56	236
2019-05-09	19.42	19.6	19.14	19.5	0.0	0.0	209500.0	4054638.0	248
2019-05-08	19.74	19.74	19.38	19.5	-0.26	-1.32	163677.0	3200098.72	241
2019-05-07	19.96	20.1	19.54	19.76	-0.22	-1.1	413881.0	8202845.86	406
2019-05-06	19.96	19.98	19.4	19.98	-0.02	-0.1	270827.0	5325691.6	263
2019-05-05	19.58	20.34	19.56	20.0	0.64	3.31	948777.0	18880340.22	925
2019-05-02	19.54	19.74	19.36	19.36	-0.14	-0.72	392702.0	7687176.94	437
2019-05-01	19.5	19.66	19.4	19.5	-0.1	-0.51	218997.0	4272177.2	288
2019-04-30	19.4	19.6	19.2	19.6	0.26	1.34	477159.0	9262118.12	524
2019-04-29	19.4	19.48	19.2	19.34	0.0	0.0	213701.0	4132775.14	264
2019-04-28	19.0	19.6	19.0	19.34	0.28	1.47	766890.0	14872404.7	2221
2019-04-25	19.3	19.32	19.0	19.06	-0.28	-1.45	306163.0	5846860.18	520
2019-04-24	19.34	19.48	19.3	19.34	0.02	0.1	128361.0	2487204.92	227
2019-04-23	19.56	19.84	19.32	19.32	-0.26	-1.33	278193.0	5455779.84	379
2019-04-22	19.6	19.68	19.5	19.58	-0.04	-0.2	232788.0	4555769.94	337
2019-04-21	19.64	19.8	19.58	19.62	-0.08	-0.41	100520.0	1973313.54	162
2019-04-18	19.7	19.74	19.62	19.7	-0.02	-0.1	162414.0	3194947.92	232
2019-04-17	20.12	20.22	19.56	19.72	-0.48	-2.38	330015.0	6556218.84	506
2019-04-16	20.22	20.42	20.1	20.2	0.04	0.2	416214.0	8425694.72	642
2019-04-15	19.58	20.2	19.54	20.16	0.56	2.86	778273.0	15550557.38	1063
2019-04-14	19.54	19.66	19.5	19.6	0.02	0.1	52331.0	1024035.96	191
2019-04-11	19.8	19.88	19.5	19.58	-0.1	-0.51	159776.0	3139477.7	432
2019-04-10	19.74	19.8	19.66	19.68	-0.16	-0.81	56300.0	1110464.44	280
2019-04-09	19.86	19.88	19.76	19.84	-0.02	-0.1	72546.0	1438427.48	188
2019-04-08	19.8	19.86	19.7	19.86	0.06	0.3	41716.0	825241.52	177
2019-04-07	19.8	19.9	19.76	19.8	-0.02	-0.1	33002.0	653910.06	144
2019-04-04	19.84	19.98	19.7	19.82	-0.06	-0.3	125639.0	2488334.66	305
2019-04-03	20.0	20.0	19.8	19.88	-0.12	-0.6	211554.0	4207879.9	350
2019-04-02	20.1	20.18	20.0	20.0	-0.06	-0.3	108337.0	2174684.7	262
2019-04-01	20.22	20.22	20.02	20.06	-0.04	-0.2	151190.0	3042105.88	349
2019-03-31	19.88	20.78	19.88	20.1	0.24	1.21	448028.0	9139423.68	785
2019-03-28	20.2	20.2	19.86	19.86	-0.4	-1.97	137674.0	2745540.76	274
2019-03-27	20.0	20.26	19.62	20.26	-0.06	-0.3	350887.0	7021233.74	572
2019-03-26	20.44	20.52	20.3	20.32	-0.28	-1.36	112726.0	2297371.9	230
2019-03-25	20.78	20.78	20.5	20.6	-0.08	-0.39	83034.0	1717185.04	240
2019-03-24	20.8	20.9	20.54	20.68	-0.04	-0.19	81561.0	1690190.8	182
2019-03-21	20.96	21.0	20.7	20.72	-0.28	-1.33	184350.0	3836974.34	412
2019-03-20	20.92	21.26	20.82	21.0	0.12	0.57	352854.0	7429333.3	491
2019-03-19	20.7	21.14	20.68	20.88	0.02	0.1	517480.0	10829549.24	543
2019-03-18	20.18	21.1	20.1	20.86	0.72	3.57	966814.0	20055634.5	1122
2019-03-17	20.12	20.3	20.02	20.14	0.28	1.41	174549.0	3511494.18	253
2019-03-14	20.6	20.7	19.86	19.86	-0.74	-3.59	206821.0	4222989.14	338
2019-03-13	20.6	20.84	20.42	20.6	0.0	0.0	646014.0	13367155.2	868
2019-03-12	20.04	20.68	19.9	20.6	0.62	3.1	704597.0	14365830.94	934
2019-03-11	19.92	20.06	19.9	19.98	0.06	0.3	168347.0	3360988.3	298
2019-03-10	19.92	20.32	19.92	19.92	-0.1	-0.5	420108.0	8425255.86	514
2019-03-07	20.1	20.12	19.9	20.02	-0.08	-0.4	167873.0	3355859.5	305
2019-03-06	20.1	20.14	20.02	20.1	-0.02	-0.1	74345.0	1494211.1	162
2019-03-05	20.06	20.18	20.0	20.12	-0.04	-0.2	128052.0	2569618.96	235
2019-03-04	19.8	20.24	19.8	20.16	0.1	0.5	258780.0	5195060.98	452
2019-03-03	19.88	20.3	19.88	20.06	0.14	0.7	230927.0	4645896.78	326
2019-02-28	19.8	20.38	19.7	19.92	0.04	0.2	479474.0	9610415.24	661
2019-02-27	20.0	20.0	19.7	19.88	-0.12	-0.6	289088.0	5738305.38	413
2019-02-26	20.08	20.08	19.7	20.0	-0.02	-0.1	230853.0	4590540.34	501
2019-02-25	20.2	20.3	19.96	20.02	-0.2	-0.99	327370.0	6567532.22	409
2019-02-24	20.28	20.42	20.2	20.22	-0.18	-0.88	145166.0	2946603.14	239
2019-02-21	20.34	20.42	20.3	20.4	-0.14	-0.68	159007.0	3235017.76	256
2019-02-20	20.42	20.56	20.38	20.54	0.04	0.2	138372.0	2834285.16	314
2019-02-19	20.44	20.74	20.2	20.5	0.0	0.0	441434.0	9017982.46	836
2019-02-18	20.66	20.78	20.5	20.5	-0.34	-1.63	1040115.0	21416544.66	1087
2019-02-17	20.9	21.34	20.66	20.84	-0.06	-0.29	1228321.0	25809465.42	1526
2019-02-14	21.0	22.14	20.62	20.9	0.32	1.55	3020591.0	64630223.98	3392
2019-02-13	20.66	20.82	20.56	20.58	-0.02	-0.1	86322.0	1784013.1	238
2019-02-12	20.5	20.68	20.5	20.6	0.06	0.29	57797.0	1189208.56	164
2019-02-11	20.5	20.92	20.38	20.54	0.06	0.29	192412.0	3981634.28	421
2019-02-10	20.6	20.88	20.48	20.48	0.0	0.0	311539.0	6432573.4	488
2019-02-07	20.54	20.66	20.3	20.48	-0.02	-0.1	169554.0	3477938.46	307
2019-02-06	21.18	21.18	20.5	20.5	-0.68	-3.21	323847.0	6740173.3	700
2019-02-05	20.16	21.48	20.0	21.18	0.98	4.85	814223.0	17035684.3	1278
2019-02-04	20.52	20.52	20.18	20.2	-0.28	-1.37	113828.0	2312313.56	262
2019-02-03	20.18	20.78	20.14	20.48	0.18	0.89	171096.0	3499794.36	380
2019-01-31	20.6	20.74	20.18	20.3	-0.46	-2.22	202087.0	4140430.26	433
2019-01-30	20.68	21.22	20.66	20.76	0.02	0.1	388044.0	8106260.6	516
2019-01-29	21.04	21.18	20.62	20.74	-0.3	-1.43	370265.0	7692704.5	600
2019-01-28	19.9	21.7	19.88	21.04	1.16	5.84	2343664.0	49122484.38	3248
2019-01-27	19.3	19.88	19.16	19.88	0.66	3.43	357800.0	6980191.72	511
2019-01-24	19.26	19.42	19.22	19.22	-0.08	-0.41	107297.0	2068689.1	211
2019-01-23	19.22	19.7	19.22	19.3	0.18	0.94	258732.0	5027708.44	526
2019-01-22	19.22	19.22	19.12	19.12	-0.08	-0.42	55526.0	1065072.36	131
2019-01-21	19.18	19.2	19.0	19.2	-0.02	-0.1	127142.0	2429162.24	346
2019-01-20	19.36	19.36	19.2	19.22	0.02	0.1	93050.0	1791160.26	140
2019-01-17	19.34	19.34	19.16	19.2	-0.02	-0.1	80691.0	1552769.7	258
2019-01-16	19.22	19.38	19.14	19.22	0.04	0.21	132007.0	2538792.16	353
2019-01-15	19.46	19.46	19.18	19.18	-0.16	-0.83	184220.0	3558258.42	439
2019-01-14	19.7	19.7	19.34	19.34	-0.36	-1.83	193398.0	3772921.44	429
2019-01-13	19.96	19.96	19.56	19.7	0.1	0.51	278176.0	5485926.26	535
2019-01-10	19.5	19.9	19.5	19.6	0.12	0.62	257858.0	5085101.14	509
2019-01-09	19.42	19.72	19.36	19.48	0.18	0.93	147486.0	2877470.3	282
2019-01-08	19.5	19.6	19.3	19.3	-0.1	-0.52	138659.0	2692067.1	296
2019-01-07	19.5	19.62	19.38	19.4	-0.16	-0.82	134854.0	2627066.86	314
2019-01-06	19.6	19.6	19.4	19.56	0.04	0.2	46180.0	902310.62	126
2019-01-03	19.5	19.52	19.4	19.52	-0.12	-0.61	63870.0	1243900.12	167
2019-01-02	19.48	19.7	19.48	19.64	0.2	1.03	71422.0	1401340.78	194
2019-01-01	19.5	19.52	19.4	19.44	0.0	0.0	51379.0	1000117.54	127
2018-12-31	19.66	19.82	19.44	19.44	-0.32	-1.62	68117.0	1335037.96	207
2018-12-30	19.52	19.82	19.52	19.76	0.34	1.75	76731.0	1514050.52	158
2018-12-27	19.9	19.9	19.42	19.42	-0.08	-0.41	94981.0	1868592.48	288
2018-12-26	19.48	20.06	19.48	19.5	0.14	0.72	174346.0	3443467.4	391
2018-12-25	19.5	19.64	19.34	19.36	-0.36	-1.83	108706.0	2114118.56	208
2018-12-24	19.9	19.9	19.7	19.72	-0.18	-0.9	70402.0	1395603.14	194
2018-12-23	19.14	19.94	19.14	19.9	-0.02	-0.1	169067.0	3311166.94	316
2018-12-20	20.32	20.32	19.8	19.92	-0.38	-1.87	196445.0	3951004.9	439
2018-12-19	21.0	21.0	20.24	20.3	-0.7	-3.33	564040.0	11541601.62	830
2018-12-18	21.16	21.18	21.0	21.0	-0.16	-0.76	178715.0	3768050.06	327
2018-12-17	21.26	21.3	21.12	21.16	-0.06	-0.28	222476.0	4722476.02	349
2018-12-16	21.24	21.48	21.14	21.22	0.04	0.19	357190.0	7609888.54	533
2018-12-13	21.18	21.64	21.14	21.18	0.02	0.09	455211.0	9719245.86	597
2018-12-12	21.18	21.66	21.16	21.16	0.0	0.0	437067.0	9341848.02	668
2018-12-11	21.22	21.24	21.04	21.16	-0.06	-0.28	222704.0	4705665.16	400
2018-12-10	21.5	21.6	21.2	21.22	-0.12	-0.56	172437.0	3683583.56	410
2018-12-09	21.58	21.86	21.3	21.34	-0.36	-1.66	457642.0	9861073.1	687
2018-12-06	22.2	22.5	21.5	21.7	-0.46	-2.08	742543.0	16327046.46	1322
2018-12-05	21.28	22.94	21.0	22.16	0.86	4.04	2400466.0	53492859.58	3559
2018-12-04	21.62	21.84	21.22	21.3	-0.3	-1.39	579695.0	12449132.58	808
2018-12-03	22.08	22.14	21.16	21.6	-0.36	-1.64	542877.0	11800543.24	923
2018-12-02	21.18	22.2	21.16	21.96	0.8	3.78	982917.0	21403571.06	1260
2018-11-29	21.1	21.7	21.0	21.16	0.06	0.28	540711.0	11576767.26	858
2018-11-28	20.98	21.16	20.9	21.1	0.18	0.86	151375.0	3181597.1	284
2018-11-27	20.96	21.36	20.8	20.92	-0.04	-0.19	282671.0	5971970.28	557
2018-11-26	21.0	21.48	20.8	20.96	-0.12	-0.57	225081.0	4753029.84	509
2018-11-25	20.78	21.32	20.6	21.08	-0.06	-0.28	121080.0	2552292.14	349
2018-11-22	20.84	21.46	20.8	21.14	0.28	1.34	162699.0	3434717.72	447
2018-11-21	20.28	21.5	20.28	20.86	0.36	1.76	404349.0	8499789.22	565
2018-11-20	19.9	21.5	19.9	20.5	0.62	3.12	681599.0	14243794.84	1287
2018-11-19	19.86	20.32	19.8	19.88	-0.12	-0.6	120862.0	2422548.3	303
2018-11-18	20.96	20.96	20.0	20.0	-0.8	-3.85	194357.0	3959147.64	320
2018-11-15	21.08	21.2	20.5	20.8	-0.2	-0.95	138823.0	2889795.12	281
2018-11-14	21.0	21.38	21.0	21.0	-0.18	-0.85	168336.0	3563782.94	318
2018-11-13	21.12	21.92	21.0	21.18	-0.22	-1.03	464721.0	9962132.24	681
2018-11-12	20.42	21.46	20.1	21.4	0.88	4.29	545345.0	11525167.86	851
2018-11-11	20.5	21.28	20.2	20.52	-0.26	-1.25	399869.0	8298394.68	658
2018-11-08	21.12	21.4	20.7	20.78	-0.52	-2.44	280315.0	5894105.08	503
2018-11-07	20.76	22.12	20.74	21.3	0.38	1.82	556083.0	11958006.6	1086
2018-11-06	20.4	22.4	19.8	20.92	0.02	0.1	1236798.0	26093342.46	1633
2018-11-05	20.2	21.5	20.2	20.9	1.34	6.85	1473934.0	31348883.54	1295
2018-11-04	19.86	19.86	19.02	19.56	-0.28	-1.41	198692.0	3893572.44	347
2018-11-01	20.2	20.24	19.7	19.84	-0.24	-1.2	161227.0	3212278.38	352
2018-10-31	20.26	20.42	20.06	20.08	-0.14	-0.69	284158.0	5735960.82	471
2018-10-30	20.4	20.42	20.18	20.22	-0.2	-0.98	108036.0	2193869.68	288
2018-10-29	20.44	21.2	20.4	20.42	-0.14	-0.68	355607.0	7387466.38	640
2018-10-28	20.8	20.84	20.2	20.56	-0.12	-0.58	285707.0	5829617.88	451
2018-10-25	20.6	21.24	19.9	20.68	0.18	0.88	483481.0	9935470.92	888
2018-10-24	21.0	21.2	20.5	20.5	-0.5	-2.38	284557.0	5948093.88	537
2018-10-23	20.2	21.44	19.9	21.0	0.9	4.48	595894.0	12380399.72	1123
2018-10-22	21.86	22.36	20.02	20.1	-2.0	-9.05	721687.0	15458449.48	1352
2018-10-21	20.0	22.56	19.1	22.1	1.54	7.49	1498494.0	32279956.48	1848
2018-10-18	18.8	20.56	18.8	20.56	1.86	9.95	760269.0	14959636.36	877
2018-10-17	18.7	19.1	18.2	18.7	0.16	0.86	498487.0	9333743.66	591
2018-10-16	16.9	18.88	16.76	18.54	1.28	7.42	1095524.0	20023634.14	977
2018-10-15	15.74	17.26	15.74	17.26	1.56	9.94	521793.0	8711879.54	360
2018-10-14	17.3	17.42	15.62	15.7	-1.5	-8.72	348569.0	5739571.62	522
2018-10-11	17.56	17.9	17.06	17.2	-0.72	-4.02	349254.0	6114028.72	466
2018-10-10	17.5	17.92	17.4	17.92	0.6	3.46	488026.0	8609786.34	499
2018-10-09	17.5	17.62	17.26	17.32	-0.18	-1.03	238015.0	4149940.96	378
2018-10-08	17.1	17.5	17.1	17.5	0.34	1.98	50566.0	874149.74	131
2018-10-07	17.2	17.3	17.14	17.16	-0.14	-0.81	45175.0	775892.7	79
2018-10-04	17.32	17.34	17.2	17.3	0.0	0.0	76954.0	1331247.84	188
2018-10-03	17.06	17.44	17.06	17.3	0.2	1.17	287545.0	4980248.72	379
2018-10-02	17.16	17.28	17.02	17.1	-0.14	-0.81	77761.0	1334927.5	198
2018-10-01	17.26	17.28	17.18	17.24	0.04	0.23	48643.0	837206.32	132
2018-09-30	17.2	17.3	17.18	17.2	0.04	0.23	35511.0	612391.66	137
2018-09-27	17.34	17.44	17.16	17.16	-0.08	-0.46	166189.0	2878648.26	358
2018-09-26	17.04	17.24	17.0	17.24	0.24	1.41	101833.0	1740136.94	284
2018-09-25	17.2	17.5	16.98	17.0	0.0	0.0	153196.0	2615561.72	328
2018-09-20	17.2	17.2	16.98	17.0	-0.22	-1.28	184160.0	3140751.62	399
2018-09-19	17.36	17.36	17.22	17.22	-0.14	-0.81	144714.0	2496384.9	194
2018-09-18	17.3	17.46	17.28	17.36	0.1	0.58	92275.0	1600049.74	189
2018-09-17	17.24	17.32	17.06	17.26	-0.02	-0.12	53971.0	931164.64	166
2018-09-16	17.52	17.52	17.26	17.28	-0.36	-2.04	37061.0	647511.5	97
2018-09-13	18.0	18.0	17.52	17.64	-0.36	-2.0	56719.0	1002403.9	157
2018-09-12	17.76	18.18	17.74	18.0	0.28	1.58	211264.0	3798801.06	369
2018-09-11	17.18	17.8	17.18	17.72	0.48	2.78	216819.0	3835281.62	301
2018-09-10	17.4	17.4	17.18	17.24	-0.08	-0.46	44323.0	764360.24	106
2018-09-09	17.3	17.32	17.16	17.32	0.02	0.12	64062.0	1104464.18	145
2018-09-06	17.4	17.7	17.2	17.3	0.1	0.58	152036.0	2637686.98	241
2018-09-05	17.98	18.28	17.02	17.2	-0.78	-4.34	170669.0	3055866.38	339
2018-09-04	17.9	18.02	17.9	17.98	-0.02	-0.11	414239.0	7273991.8	102
2018-09-03	17.98	18.0	17.92	18.0	0.0	0.0	30922.0	555340.44	106
2018-09-02	18.26	18.26	18.0	18.0	-0.26	-1.42	44271.0	800043.76	94
2018-08-30	18.3	18.3	18.14	18.26	-0.02	-0.11	26878.0	489929.92	56
2018-08-29	18.14	18.54	18.14	18.28	0.12	0.66	130288.0	2389979.8	293
2018-08-28	18.18	18.2	18.08	18.16	0.02	0.11	32406.0	587396.88	121
2018-08-27	18.1	18.5	18.1	18.14	0.04	0.22	48496.0	884197.14	156
2018-08-26	18.2	18.2	18.08	18.1	-0.1	-0.55	40827.0	740609.26	144
2018-08-16	18.24	18.9	18.12	18.2	0.2	1.11	357523.0	6601761.84	824
2018-08-15	17.9	18.1	17.66	18.0	0.38	2.16	97673.0	1746616.74	234
2018-08-14	17.5	17.64	17.5	17.62	0.18	1.03	52226.0	918394.94	157
2018-08-13	17.52	17.52	17.32	17.44	-0.14	-0.8	76146.0	1328630.36	170
2018-08-12	17.66	17.66	17.52	17.58	-0.12	-0.68	53931.0	947375.22	118
2018-08-09	17.8	17.8	17.7	17.7	-0.12	-0.67	20990.0	372501.16	77
2018-08-08	17.74	17.92	17.66	17.82	-0.16	-0.89	59299.0	1054317.18	148
2018-08-07	18.18	18.18	17.98	17.98	-0.22	-1.21	67093.0	1210051.98	131
2018-08-06	18.02	18.2	17.96	18.2	0.1	0.55	54033.0	972222.96	107
2018-08-05	17.9	18.28	17.7	18.1	0.06	0.33	155356.0	2790390.3	296
2018-08-02	18.1	18.22	18.0	18.04	-0.06	-0.33	76028.0	1373807.68	157
2018-08-01	18.18	18.26	18.1	18.1	0.08	0.44	110471.0	2008207.14	194
2018-07-31	17.68	18.26	17.68	18.02	0.42	2.39	229606.0	4142923.64	499
2018-07-30	17.78	17.78	17.48	17.6	-0.18	-1.01	103076.0	1808940.48	243
2018-07-29	18.04	18.04	17.66	17.78	-0.3	-1.66	71522.0	1278770.52	227
2018-07-26	18.2	18.2	18.0	18.08	-0.16	-0.88	79876.0	1443573.62	213
2018-07-25	18.36	18.36	18.22	18.24	-0.26	-1.41	61726.0	1128366.92	212
2018-07-24	18.9	18.9	18.46	18.5	-0.5	-2.63	142297.0	2649126.7	274
2018-07-23	19.2	19.24	18.98	19.0	-0.2	-1.04	94047.0	1792458.88	225
2018-07-22	19.34	19.38	19.2	19.2	-0.14	-0.72	71180.0	1371591.46	167
2018-07-19	19.36	19.38	19.34	19.34	-0.02	-0.1	14522.0	280859.7	69
2018-07-18	19.36	19.4	19.3	19.36	0.0	0.0	51848.0	1003342.58	115
2018-07-17	19.4	19.4	19.34	19.36	-0.12	-0.62	32555.0	630664.32	129
2018-07-16	19.44	19.48	19.38	19.48	0.02	0.1	54990.0	1066975.66	133
2018-07-15	19.42	19.7	19.42	19.46	0.02	0.1	66607.0	1302900.88	147
2018-07-12	19.48	19.8	19.42	19.44	0.06	0.31	75810.0	1481488.34	179
2018-07-11	19.44	19.52	19.38	19.38	-0.14	-0.72	62064.0	1205202.16	164
2018-07-10	19.6	19.62	19.5	19.52	0.06	0.31	37968.0	742229.02	120
2018-07-09	19.52	19.58	19.46	19.46	0.08	0.41	26198.0	511537.98	81
2018-07-08	19.38	19.4	19.34	19.38	-0.14	-0.72	44457.0	862054.92	100
2018-07-05	19.84	19.9	19.42	19.52	-0.28	-1.41	57082.0	1123744.44	149
2018-07-04	19.4	19.8	19.38	19.8	0.4	2.06	50104.0	980897.54	127
2018-07-03	19.5	19.54	19.4	19.4	-0.12	-0.61	68869.0	1339754.44	181
2018-07-02	19.88	19.88	19.48	19.52	-0.32	-1.61	98518.0	1933177.5	267
2018-07-01	20.38	20.38	19.82	19.84	-0.54	-2.65	196780.0	3940982.38	269
2018-06-28	20.5	20.5	20.3	20.38	-0.08	-0.39	84628.0	1721213.34	138
2018-06-27	20.48	20.56	20.42	20.46	0.12	0.59	44076.0	902378.18	106
2018-06-26	20.36	20.44	20.32	20.34	-0.02	-0.1	58135.0	1183197.78	105
2018-06-25	20.46	20.46	20.34	20.36	-0.18	-0.88	66098.0	1345708.88	126
2018-06-24	20.36	20.62	20.34	20.54	0.16	0.79	89086.0	1827146.18	147
2018-06-21	20.34	20.5	20.3	20.38	0.04	0.2	60724.0	1239493.4	126
2018-06-20	20.52	20.52	20.18	20.34	-0.16	-0.78	80735.0	1639553.82	199
2018-06-12	20.62	20.62	20.38	20.5	-0.08	-0.39	141646.0	2904088.14	218
2018-06-11	20.3	20.9	20.3	20.58	0.38	1.88	517830.0	10730416.02	706
2018-06-10	19.8	20.3	19.8	20.2	0.36	1.81	231849.0	4653009.22	413
2018-06-07	19.68	20.0	19.64	19.84	0.26	1.33	99730.0	1977716.16	211
2018-06-06	19.62	19.66	19.5	19.58	0.1	0.51	75116.0	1472098.34	195
2018-06-05	19.58	19.7	19.48	19.48	-0.02	-0.1	68459.0	1339677.66	178
2018-06-04	19.2	19.9	19.2	19.5	0.28	1.46	313528.0	6163265.5	472
2018-06-03	19.34	19.36	19.18	19.22	-0.14	-0.72	182164.0	3508332.3	288
2018-05-31	19.78	19.8	19.3	19.36	-0.42	-2.12	342594.0	6660201.1	416
2018-05-30	19.8	19.88	19.7	19.78	-0.16	-0.8	47005.0	929668.84	106
2018-05-29	19.7	20.12	19.7	19.94	0.24	1.22	61465.0	1221556.28	142
2018-05-28	19.9	19.9	19.6	19.7	-0.2	-1.01	49806.0	982385.0	149
2018-05-27	20.0	20.06	19.8	19.9	-0.1	-0.5	71757.0	1431957.54	176
2018-05-24	20.18	20.22	19.94	19.99	-0.19	-0.94	109246.0	2191027.32	187
2018-05-23	20.1	20.3	20.06	20.18	0.19	0.95	82660.0	1667371.56	167
2018-05-22	20.2	20.2	19.94	19.99	-0.27	-1.33	232182.0	4660667.12	320
2018-05-21	20.32	20.42	20.24	20.26	-0.09	-0.44	84355.0	1713231.06	154
2018-05-20	20.58	20.58	20.3	20.35	-0.24	-1.17	105572.0	2151250.78	235
2018-05-17	20.6	20.6	20.44	20.59	-0.11	-0.53	56832.0	1166511.06	152
2018-05-16	20.82	21.38	20.68	20.7	-0.17	-0.81	243661.0	5128027.26	452
2018-05-15	20.68	21.1	20.66	20.87	0.04	0.19	121380.0	2534404.46	272
2018-05-14	20.86	20.9	20.64	20.83	0.16	0.77	76613.0	1590429.48	165
2018-05-13	20.52	20.82	20.5	20.67	0.22	1.08	143968.0	2978532.68	247
2018-05-10	19.96	20.48	19.9	20.45	0.44	2.2	184760.0	3729764.3	371
2018-05-09	20.84	20.84	20.0	20.01	-0.84	-4.03	272923.0	5514915.36	420
2018-05-08	21.0	21.1	20.5	20.85	-0.67	-3.11	317794.0	6625798.44	479
2018-05-07	21.64	21.8	21.5	21.52	-0.15	-0.69	158887.0	3437461.36	282
2018-05-06	21.92	22.0	21.66	21.67	-0.13	-0.6	325292.0	7083118.48	354
2018-05-03	21.94	21.98	21.5	21.8	-0.06	-0.27	314052.0	6830142.52	451
2018-05-02	22.7	22.7	21.78	21.86	-0.85	-3.74	365376.0	8104549.46	680
2018-05-01	23.46	23.46	22.56	22.71	-1.09	-4.58	651972.0	14880020.16	1024
2018-04-30	23.98	24.92	23.64	23.8	0.34	1.45	583480.0	14091447.78	885
2018-04-29	23.06	23.46	22.28	23.46	2.12	9.93	472183.0	10934122.92	733
2018-04-26	21.38	21.64	20.84	21.34	0.33	1.57	569062.0	12161775.15	653
2018-04-25	20.88	21.08	20.74	21.01	0.2	0.96	255053.0	5331165.02	299
2018-04-24	21.18	21.18	20.68	20.81	-0.38	-1.79	407501.0	8483712.66	456
2018-04-23	21.08	21.42	20.68	21.19	0.54	2.62	640349.0	13448502.77	704
2018-04-22	20.26	21.08	20.26	20.65	0.57	2.84	1435907.0	29715464.62	1672
2018-04-19	19.58	20.14	19.58	20.08	0.51	2.61	1104715.0	21966438.58	1111
2018-04-18	19.62	19.68	19.5	19.57	-0.05	-0.25	243329.0	4758306.66	268
2018-04-17	19.84	19.88	19.5	19.62	-0.21	-1.06	470419.0	9238237.48	550
2018-04-16	19.4	19.88	19.4	19.83	0.49	2.53	220942.0	4347089.32	374
2018-04-15	19.34	19.44	19.18	19.34	0.19	0.99	133136.0	2577138.64	178
2018-04-12	18.92	19.18	18.92	19.15	0.08	0.42	113495.0	2165943.3	202
2018-04-11	19.72	19.78	19.0	19.07	-0.62	-3.15	360257.0	7037044.44	391
2018-04-10	19.64	19.78	19.56	19.69	0.06	0.31	499013.0	9819844.26	547
2018-04-09	19.46	19.84	19.44	19.63	0.14	0.72	336679.0	6590008.64	298
2018-04-08	19.78	19.78	19.48	19.49	-0.42	-2.11	403045.0	7886190.84	387
2018-04-05	19.84	19.92	19.84	19.91	0.06	0.3	131278.0	2613725.38	121
2018-04-04	19.76	20.26	19.58	19.85	-0.06	-0.3	228001.0	4503295.14	274
2018-04-03	19.88	20.0	19.68	19.91	0.02	0.1	58304.0	1157643.14	133
2018-04-02	19.58	20.34	19.58	19.89	0.4	2.05	147785.0	2936590.88	238
2018-04-01	19.66	19.66	19.48	19.49	-0.12	-0.61	69517.0	1358126.9	148
2018-03-29	20.0	20.0	19.58	19.61	-0.72	-3.54	374579.0	7383085.0	465
2018-03-28	20.62	20.64	20.24	20.33	-0.21	-1.02	66806.0	1361449.08	108
2018-03-27	20.4	20.76	20.4	20.54	0.51	2.55	172156.0	3548197.08	317
2018-03-26	20.28	20.28	20.02	20.03	-0.32	-1.57	123164.0	2485061.98	189
2018-03-25	20.58	20.58	20.32	20.35	-0.22	-1.07	85814.0	1749127.68	117
2018-03-22	20.42	20.58	20.26	20.57	0.15	0.73	83369.0	1700418.96	103
2018-03-21	20.5	20.5	20.38	20.42	0.07	0.34	60248.0	1231819.74	73
2018-03-20	20.42	20.42	20.02	20.35	-0.13	-0.63	85609.0	1739896.24	105
2018-03-19	20.58	20.58	20.46	20.48	-0.14	-0.68	43816.0	898445.18	60
2018-03-18	20.68	20.84	20.5	20.62	0.09	0.44	55978.0	1153744.2	90
2018-03-15	20.42	20.5	20.4	20.53	0.01	0.05	43049.0	880846.68	96
2018-03-14	20.74	20.76	20.46	20.52	-0.1	-0.48	52488.0	1079528.38	85
2018-03-13	20.7	20.7	20.58	20.62	-0.06	-0.29	96113.0	1982959.56	118
2018-03-12	20.5	21.0	20.46	20.68	0.16	0.78	376932.0	7828185.09	392
2018-03-11	20.6	20.68	20.26	20.52	0.02	0.1	184235.0	3764822.0	197
2018-03-08	20.5	20.92	20.34	20.5	-0.02	-0.1	138558.0	2854928.03	247
2018-03-07	19.84	20.7	19.84	20.52	0.67	3.38	325670.0	6647773.52	518
2018-03-06	19.58	19.88	19.58	19.85	0.33	1.69	98821.0	1949769.6	147
2018-03-05	19.92	19.92	19.52	19.52	-0.33	-1.66	202531.0	3995616.58	287
2018-03-04	20.68	20.76	19.8	19.85	-0.91	-4.38	471660.0	9470951.0	453
2018-03-01	20.96	20.96	20.68	20.76	-0.12	-0.57	69388.0	1441329.16	151
2018-02-28	20.76	21.04	20.76	20.88	0.1	0.48	101005.0	2104915.71	120
2018-02-27	20.82	20.84	20.76	20.78	0.0	0.0	58600.0	1219887.22	121
2018-02-26	21.08	21.08	20.76	20.78	-0.05	-0.24	87715.0	1828027.74	142
2018-02-25	20.92	21.08	20.6	20.83	-0.15	-0.71	153942.0	3201144.45	245
2018-02-22	20.84	21.08	20.84	20.98	0.16	0.77	61469.0	1284136.16	126
2018-02-21	21.14	21.14	20.84	20.82	-0.23	-1.09	77946.0	1628168.65	156
2018-02-20	21.26	21.26	21.0	21.05	-0.26	-1.22	57391.0	1211012.55	113
2018-02-19	21.26	21.42	21.04	21.31	-0.12	-0.56	131766.0	2793528.45	185
2018-02-18	22.18	22.18	21.38	21.43	-0.75	-3.38	185419.0	4019186.85	270
2018-02-15	22.22	22.34	22.18	22.18	-0.05	-0.22	76962.0	1708464.85	72
2018-02-14	22.5	22.5	22.18	22.23	-0.18	-0.8	79855.0	1783652.9	79
2018-02-13	22.34	22.84	22.34	22.41	0.06	0.27	189426.0	4270258.05	221
2018-02-12	22.42	22.42	22.34	22.35	0.11	0.49	106218.0	2376409.05	82
2018-02-11	22.38	22.68	22.08	22.24	0.17	0.77	150907.0	3373103.5	293
2018-02-08	21.92	22.18	21.92	22.07	0.13	0.59	90920.0	2000555.65	103
2018-02-07	22.08	22.3	21.92	21.94	-0.26	-1.17	54491.0	1202676.4	107
2018-02-06	22.22	22.26	21.92	22.2	-0.38	-1.68	81047.0	1794594.15	151
2018-02-05	22.18	22.76	22.08	22.58	0.41	1.85	370337.0	8349187.35	359
2018-02-04	22.08	22.18	21.96	22.17	0.02	0.09	60870.0	1345421.6	84
2018-02-01	22.14	22.5	21.96	22.15	0.22	1.0	320657.0	7097574.85	345
2018-01-31	22.18	22.22	21.92	21.93	-0.15	-0.68	99912.0	2200040.3	90
2018-01-30	22.3	22.3	22.0	22.08	0.15	0.68	35906.0	792549.75	51
2018-01-29	21.92	22.14	21.92	21.93	-0.03	-0.14	145740.0	3211989.4	119
2018-01-28	22.08	22.14	21.92	21.96	-0.12	-0.54	58805.0	1295003.35	48
2018-01-25	22.08	22.08	22.0	22.08	0.16	0.73	36868.0	812808.5	39
2018-01-24	22.08	22.08	22.0	21.92	-0.18	-0.81	31673.0	698170.05	43
2018-01-23	22.18	22.18	22.08	22.1	-0.12	-0.54	18360.0	406199.05	23
2018-01-22	22.18	22.3	22.08	22.22	-0.05	-0.22	51384.0	1139829.75	47
2018-01-21	22.26	22.3	22.26	22.27	-0.04	-0.18	57746.0	1284912.3	28
2018-01-18	22.3	22.3	22.26	22.31	-0.01	-0.04	80372.0	1789225.35	55
2018-01-17	22.42	22.42	22.26	22.32	-0.01	-0.04	59936.0	1334151.55	35
2018-01-16	22.3	22.34	22.26	22.33	0.08	0.36	33520.0	746278.75	36
2018-01-15	22.22	22.42	22.18	22.25	-0.12	-0.54	32507.0	724706.2	50
2018-01-14	22.42	22.72	22.26	22.37	0.19	0.86	78839.0	1771871.0	113
2018-01-11	22.42	22.46	22.18	22.18	-0.2	-0.89	37418.0	835529.45	60
2018-01-10	22.08	22.34	22.08	22.38	0.25	1.13	62635.0	1388861.85	67
2018-01-09	22.22	22.22	22.08	22.13	-0.04	-0.18	12612.0	279148.7	44
2018-01-08	22.26	22.26	22.18	22.17	-0.12	-0.54	13153.0	291946.45	44
2018-01-07	22.18	22.3	22.14	22.29	-0.03	-0.13	23562.0	523350.75	47
2018-01-04	22.18	22.5	22.18	22.32	0.31	1.41	50326.0	1120840.15	94
2018-01-03	21.76	22.18	21.72	22.01	-0.07	-0.32	55212.0	1216597.55	74
2018-01-02	22.08	22.5	22.08	22.08	-0.14	-0.63	65040.0	1441996.7	88
2018-01-01	22.18	22.5	21.92	22.22	-0.01	-0.04	81733.0	1814590.8	136
2017-12-31	22.22	22.92	22.0	22.23	0.15	0.68	220409.0	4953735.75	398
2017-12-28	22.08	22.3	22.0	22.08	-0.05	-0.23	133567.0	2957460.8	237
2017-12-27	22.08	22.18	22.0	22.13	0.19	0.87	117065.0	2585659.5	130
2017-12-26	21.96	22.08	21.68	21.94	-0.06	-0.27	113168.0	2483857.75	106
2017-12-25	22.08	22.18	21.88	22.0	-0.25	-1.12	51887.0	1142239.95	94
2017-12-24	22.08	22.58	22.08	22.25	-0.21	-0.93	82625.0	1844501.4	170
2017-12-21	22.76	23.18	22.5	22.46	-0.35	-1.53	87241.0	1980064.8	218
2017-12-20	23.72	23.96	22.76	22.81	-0.62	-2.65	445037.0	10401510.65	460
2017-12-19	22.26	24.18	21.68	23.43	1.21	5.45	628670.0	14513107.1	765
2017-12-18	22.46	22.5	22.18	22.22	-0.06	-0.27	123451.0	2753522.15	138
2017-12-17	22.42	22.58	22.0	22.28	-0.12	-0.54	151346.0	3367846.9	164
2017-12-14	21.84	22.8	21.84	22.4	0.68	3.13	476941.0	10610646.0	319
2017-12-13	21.76	21.84	21.68	21.72	-0.4	-1.81	108287.0	2356121.65	146
2017-12-12	21.42	22.22	21.38	22.12	0.64	2.98	237246.0	5186861.65	214
2017-12-11	21.84	22.38	21.3	21.48	-0.25	-1.15	498206.0	10953147.0	284
2017-12-10	21.14	21.8	21.0	21.73	0.7	3.33	293818.0	6359240.45	229
2017-12-07	20.92	21.08	20.68	21.03	0.19	0.91	114522.0	2388469.48	151
2017-12-06	21.18	21.68	20.76	20.84	-0.48	-2.25	369484.0	7763689.49	301
2017-12-05	21.08	21.84	21.0	21.32	-0.05	-0.23	535548.0	11504420.75	359
2017-12-04	20.46	21.42	20.26	21.37	1.24	6.16	768504.0	16074304.15	600
2017-12-03	18.86	20.64	18.86	20.13	1.29	6.85	969244.0	19114378.8	609
2017-11-30	18.94	18.94	18.76	18.84	0.15	0.8	66854.0	1258151.04	118
2017-11-29	18.68	19.08	18.54	18.69	0.02	0.11	168971.0	3177621.5	236
2017-11-28	18.58	18.74	18.58	18.67	0.17	0.92	123176.0	2300387.94	96
2017-11-27	18.5	18.68	18.42	18.5	-0.08	-0.43	99586.0	1852259.58	154
2017-11-26	18.42	18.58	18.3	18.58	0.35	1.92	131806.0	2429776.94	179
2017-11-23	18.0	18.42	18.0	18.23	0.23	1.28	162042.0	2955039.54	206
2017-11-22	18.08	18.08	17.98	18.0	-0.03	-0.17	93259.0	1678814.68	111
2017-11-21	17.84	18.1	17.76	18.03	0.29	1.63	87368.0	1563925.38	140
2017-11-20	17.68	18.32	17.68	17.74	-0.53	-2.9	77537.0	1384930.3	137
2017-11-19	18.54	18.54	18.18	18.27	-0.29	-1.56	92626.0	1696971.64	146
2017-11-16	18.7	18.7	18.16	18.56	-0.14	-0.75	224992.0	4139522.14	320
2017-11-15	17.8	19.18	17.78	18.7	0.95	5.35	990928.0	18471324.4	984
2017-11-14	17.82	18.02	17.72	17.75	0.06	0.34	281240.0	5012391.92	273
2017-11-13	17.68	17.82	17.68	17.69	-0.17	-0.95	226997.0	4022454.36	244
2017-11-12	17.88	18.18	17.68	17.86	0.03	0.17	236016.0	4211590.14	291
2017-11-09	17.22	18.76	17.22	17.83	-1.29	-6.75	1245457.0	21840074.22	1212
2017-11-08	19.18	19.42	19.06	19.12	-0.32	-1.65	155960.0	2987920.88	165
2017-11-07	20.4	20.4	19.18	19.44	-0.74	-3.67	163159.0	3201919.04	230
2017-11-06	20.4	20.4	20.18	20.18	-0.09	-0.44	80184.0	1624730.1	122
2017-11-05	19.68	20.34	19.58	20.27	0.04	0.2	96563.0	1924463.4	188
2017-11-02	20.26	20.26	20.1	20.23	0.13	0.65	80820.0	1631628.56	134
2017-11-01	20.2	20.26	20.08	20.1	-0.03	-0.15	63686.0	1285930.14	102
2017-10-31	20.04	20.18	20.04	20.13	-0.11	-0.54	41855.0	840642.94	71
2017-10-30	20.2	20.5	20.0	20.24	0.05	0.25	165101.0	3342467.22	232
2017-10-29	19.98	20.34	19.5	20.19	0.74	3.8	405844.0	8120713.68	383
2017-10-26	19.38	19.58	19.34	19.45	-0.04	-0.21	84575.0	1648747.76	141
2017-10-25	19.28	19.56	19.18	19.49	0.35	1.83	96248.0	1863094.8	167
2017-10-24	19.76	19.76	19.08	19.14	-0.56	-2.84	143586.0	2762956.34	353
2017-10-23	20.0	20.0	19.68	19.7	-0.33	-1.65	86957.0	1721191.88	167
2017-10-22	20.22	20.34	20.0	20.03	-0.13	-0.64	146998.0	2960843.36	237
2017-10-19	20.18	20.42	20.0	20.16	-0.03	-0.15	182251.0	3670048.74	226
2017-10-18	20.44	20.44	20.0	20.19	-0.28	-1.37	350740.0	7063887.66	304
2017-10-17	20.58	20.62	20.42	20.47	-0.03	-0.15	42017.0	862099.32	103
2017-10-16	20.52	20.52	20.42	20.5	0.08	0.39	38142.0	780638.7	84
2017-10-15	20.84	20.84	20.42	20.42	-0.32	-1.54	59377.0	1228052.34	150
2017-10-12	20.42	20.82	20.08	20.74	0.24	1.17	54028.0	1111540.36	114
2017-10-11	20.46	20.58	20.34	20.5	-0.25	-1.2	83005.0	1694109.32	147
2017-10-10	21.14	21.14	20.76	20.75	-0.38	-1.8	141108.0	2941223.86	186
2017-10-09	21.22	21.26	21.08	21.13	-0.1	-0.47	84733.0	1794308.65	148
2017-10-08	21.68	21.68	21.0	21.23	-0.46	-2.12	127404.0	2723119.25	259
2017-10-05	21.76	22.08	21.68	21.69	0.15	0.7	179753.0	3935513.85	290
2017-10-04	21.64	21.76	21.54	21.54	0.01	0.05	75706.0	1638643.35	144
2017-10-03	21.68	21.76	21.5	21.53	-0.14	-0.65	81350.0	1758542.75	153
2017-10-02	21.68	21.8	21.64	21.67	-0.01	-0.05	105023.0	2276729.5	156
2017-10-01	21.92	21.92	21.68	21.68	-0.34	-1.54	95254.0	2077052.6	224
2017-09-28	22.08	22.34	21.96	22.02	-0.06	-0.27	230592.0	5104343.15	302
2017-09-27	22.3	22.42	22.04	22.08	-0.19	-0.85	134260.0	2981396.95	210
2017-09-26	22.34	22.5	22.26	22.27	-0.06	-0.27	136942.0	3057518.1	122
2017-09-25	22.42	22.42	22.26	22.33	-0.09	-0.4	68803.0	1534326.95	111
2017-09-21	22.38	22.54	22.38	22.42	0.04	0.18	83688.0	1877447.5	94
2017-09-20	22.46	22.46	22.38	22.38	-0.05	-0.22	61866.0	1387484.3	74
2017-09-19	22.54	22.54	22.38	22.43	-0.03	-0.13	75983.0	1706807.8	108
2017-09-18	22.58	22.58	22.42	22.46	-0.04	-0.18	62636.0	1409785.2	102
2017-09-17	22.42	22.64	22.38	22.5	0.08	0.36	152612.0	3438539.1	156
2017-09-14	22.42	22.46	22.38	22.42	-0.04	-0.18	78323.0	1754936.6	115
2017-09-13	22.5	22.58	22.34	22.46	0.04	0.18	228529.0	5133950.4	188
2017-09-12	22.5	22.54	22.42	22.42	-0.01	-0.04	64122.0	1440719.05	130
2017-09-11	22.54	22.64	22.42	22.43	-0.12	-0.53	275032.0	6189482.75	215
2017-09-10	22.76	22.76	22.54	22.55	-0.07	-0.31	89434.0	2021602.5	114
2017-09-07	22.54	22.64	22.54	22.62	-0.01	-0.04	46502.0	1049950.65	48
2017-09-06	22.76	22.76	22.54	22.63	0.09	0.4	56047.0	1267895.45	56
2017-08-29	22.54	22.64	22.5	22.54	-0.09	-0.4	64616.0	1456729.95	103
2017-08-28	22.42	22.64	22.42	22.63	0.13	0.58	32069.0	723662.2	70
2017-08-27	22.64	22.64	22.46	22.5	-0.04	-0.18	40867.0	920608.0	83
2017-08-24	22.68	22.68	22.54	22.54	-0.15	-0.66	43583.0	984412.7	65
2017-08-23	22.72	22.76	22.58	22.69	0.02	0.09	60181.0	1365568.35	90
2017-08-22	22.58	22.72	22.5	22.67	0.04	0.18	134755.0	3040365.3	189
2017-08-21	22.76	22.76	22.64	22.63	-0.07	-0.31	57500.0	1303969.65	90
2017-08-20	22.72	22.76	22.68	22.7	0.01	0.04	47766.0	1085036.6	84
2017-08-17	22.8	22.84	22.68	22.69	0.05	0.22	58469.0	1330256.5	124
2017-08-16	22.5	22.92	22.5	22.64	0.1	0.44	134016.0	3041704.95	212
2017-08-15	22.68	22.72	22.54	22.54	0.0	0.0	75446.0	1706179.2	92
2017-08-14	22.58	22.72	22.54	22.54	-0.13	-0.57	50372.0	1138519.4	104
2017-08-13	22.72	22.76	22.68	22.67	0.02	0.09	39852.0	905188.75	82
2017-08-10	22.8	22.8	22.64	22.65	-0.05	-0.22	88762.0	2016323.55	131
2017-08-09	22.64	22.8	22.5	22.7	0.04	0.18	198533.0	4490201.45	175
2017-08-08	23.04	23.04	22.42	22.66	-0.41	-1.78	340718.0	7714000.3	442
2017-08-07	23.0	23.26	23.0	23.07	-0.13	-0.56	112494.0	2606709.35	125
2017-08-06	22.96	23.26	22.96	23.2	0.28	1.22	72433.0	1670958.7	126
2017-08-03	22.76	23.0	22.72	22.92	0.09	0.39	39216.0	897911.6	93
2017-08-02	23.08	23.14	22.76	22.83	-0.25	-1.08	65246.0	1496894.8	146
2017-08-01	23.14	23.3	22.92	23.08	0.2	0.87	170856.0	3953132.2	269
2017-07-31	22.84	23.18	22.64	22.88	0.0	0.0	134614.0	3091993.55	191
2017-07-30	23.18	23.18	22.58	22.88	-0.43	-1.84	164040.0	3749560.65	253
2017-07-27	23.34	23.34	23.18	23.31	0.09	0.39	41926.0	973489.7	96
2017-07-26	23.26	23.5	23.18	23.22	-0.03	-0.13	29958.0	698047.05	90
2017-07-25	23.5	23.5	23.26	23.25	-0.2	-0.85	110856.0	2585206.7	175
2017-07-24	23.64	23.8	23.42	23.45	-0.13	-0.55	177610.0	4189375.95	216
2017-07-23	23.68	23.68	23.58	23.58	-0.11	-0.46	39774.0	938556.75	88
2017-07-20	23.42	23.76	23.42	23.69	0.27	1.15	54590.0	1288460.35	101
2017-07-19	23.64	23.68	23.42	23.42	-0.19	-0.8	82416.0	1936096.75	139
2017-07-18	23.76	23.76	23.58	23.61	-0.15	-0.63	81511.0	1929049.05	106
2017-07-17	23.88	23.88	23.68	23.76	-0.08	-0.34	47612.0	1130474.95	85
2017-07-16	23.88	23.92	23.68	23.84	0.1	0.42	67007.0	1595950.7	116
2017-07-13	23.64	23.96	23.64	23.74	0.11	0.47	77658.0	1850509.4	127
2017-07-12	23.5	23.76	23.46	23.63	0.25	1.07	144119.0	3409153.5	186
2017-07-11	23.8	24.14	23.34	23.38	-0.8	-3.31	405542.0	9535015.15	443
2017-07-10	24.26	24.42	24.18	24.18	0.11	0.46	128158.0	3106533.2	138
2017-07-09	24.08	24.42	23.92	24.07	-0.01	-0.04	65376.0	1573801.55	119
2017-07-06	24.26	24.54	24.0	24.08	-0.15	-0.62	131285.0	3192366.85	247
2017-07-05	24.3	24.34	24.08	24.23	-0.06	-0.25	99746.0	2413146.3	144
2017-07-04	24.68	24.68	24.26	24.29	-0.34	-1.38	107788.0	2635624.65	152
2017-07-03	24.68	24.8	24.5	24.63	0.02	0.08	75113.0	1847492.55	105
2017-07-02	24.8	24.84	24.5	24.61	-0.06	-0.24	89256.0	2204470.3	146
2017-06-22	25.0	25.4	24.68	24.67	-0.11	-0.44	164147.0	4090718.7	169
2017-06-21	25.0	25.05	24.64	24.78	0.17	0.69	223678.0	5563163.9	175
2017-06-20	24.96	24.96	24.42	24.61	-0.22	-0.89	52759.0	1302071.0	78
2017-06-19	24.88	25.1	24.68	24.83	0.0	0.0	75071.0	1868585.3	116
2017-06-18	25.2	25.4	24.84	24.83	-0.35	-1.39	153756.0	3858510.05	123
2017-06-15	25.25	25.65	25.0	25.18	-0.3	-1.18	205364.0	5183456.75	172
2017-06-14	25.0	25.65	25.0	25.48	0.31	1.23	300503.0	7609598.55	288
2017-06-13	24.88	25.4	24.64	25.17	0.38	1.53	320338.0	8047429.25	252
2017-06-12	25.0	25.05	24.64	24.79	-0.15	-0.6	72325.0	1796489.35	124
2017-06-11	24.18	25.15	24.04	24.94	0.57	2.34	202130.0	4999894.2	273
2017-06-08	24.68	24.68	23.96	24.37	-0.66	-2.64	204098.0	4971126.85	299
2017-06-07	23.92	25.15	23.92	25.03	1.2	5.04	729523.0	17999006.3	691
2017-06-06	23.54	23.88	23.38	23.83	0.24	1.02	169003.0	4011751.7	185
2017-06-05	23.42	23.64	23.14	23.59	0.06	0.25	105284.0	2466667.65	94
2017-06-04	22.96	23.68	22.96	23.53	0.45	1.95	113551.0	2665168.1	102
2017-06-01	23.34	23.34	23.0	23.08	-0.24	-1.03	34474.0	797288.1	49
2017-05-31	23.18	23.42	23.18	23.32	0.0	0.0	22541.0	524837.0	52
2017-05-30	23.58	23.68	23.34	23.32	0.02	0.09	77885.0	1828390.5	86
2017-05-29	22.92	23.68	22.84	23.3	0.41	1.79	173004.0	4019809.7	178
2017-05-28	23.5	23.5	22.76	22.89	-0.67	-2.84	111559.0	2567571.4	127
2017-05-25	23.34	23.76	23.34	23.56	0.15	0.64	238135.0	5608288.2	201
2017-05-24	23.34	24.34	23.34	23.41	0.22	0.95	574164.0	13672063.4	620
2017-05-23	23.08	23.26	22.84	23.19	-0.14	-0.6	156710.0	3605892.6	159
2017-05-22	23.42	23.5	23.26	23.33	-0.24	-1.02	52745.0	1234854.8	80
2017-05-21	23.68	23.76	23.5	23.57	0.17	0.73	96224.0	2275848.3	94
2017-05-18	23.26	23.58	23.26	23.4	0.26	1.12	60817.0	1422291.2	114
2017-05-17	23.68	23.68	22.92	23.14	-0.53	-2.24	69076.0	1616878.1	98
2017-05-16	23.18	23.92	23.18	23.67	0.41	1.76	60038.0	1422737.3	139
2017-05-15	23.0	23.34	22.84	23.26	0.34	1.48	73367.0	1691072.6	116
2017-05-14	23.18	23.18	22.92	22.92	-0.36	-1.55	72128.0	1659786.9	131
2017-05-11	23.42	23.84	23.08	23.28	-0.33	-1.4	106499.0	2506624.2	155
2017-05-10	23.68	23.76	23.58	23.61	-0.14	-0.59	42342.0	999793.4	55
2017-05-09	24.08	24.08	23.76	23.75	0.04	0.17	21503.0	512270.1	50
2017-05-08	23.76	23.76	23.42	23.71	-0.1	-0.42	63563.0	1496920.8	108
2017-05-07	23.76	23.84	23.76	23.81	0.06	0.25	67114.0	1595772.8	56
2017-05-04	23.92	23.92	23.68	23.75	-0.27	-1.12	51246.0	1219153.5	78
2017-05-03	24.08	24.18	23.92	24.02	0.02	0.08	59323.0	1425311.9	82
2017-05-02	23.92	24.18	23.92	24.0	0.0	0.0	43464.0	1044871.0	49
2017-05-01	24.08	24.18	23.92	24.0	-0.05	-0.21	106195.0	2554770.4	100
2017-04-30	23.92	24.08	23.84	24.05	0.22	0.92	158496.0	3800057.7	154
2017-04-27	23.68	23.84	23.5	23.83	0.17	0.72	83168.0	1968892.6	114
2017-04-26	23.68	23.84	23.58	23.66	0.03	0.13	61567.0	1459260.5	89
2017-04-25	23.76	23.84	23.58	23.63	0.04	0.17	151534.0	3591057.7	201
2017-04-24	23.92	23.92	23.5	23.59	-0.41	-1.71	204623.0	4844563.9	173
2017-04-23	23.68	24.08	23.68	24.0	0.44	1.87	165143.0	3960812.3	154
2017-04-20	23.34	23.68	23.34	23.56	-0.84	-3.44	309409.0	7261331.1	345
2017-04-19	24.26	24.5	24.0	24.4	-0.02	-0.08	211800.0	5134539.3	217
2017-04-18	24.68	24.76	24.26	24.42	-0.4	-1.61	275126.0	6759519.5	279
2017-04-17	24.92	25.25	24.58	24.82	-0.41	-1.63	616258.0	15342167.3	709
2017-04-16	23.58	25.6	23.5	25.23	1.63	6.91	1512086.0	37534821.2	1490
2017-04-13	23.76	23.84	23.58	23.6	-0.15	-0.63	98412.0	2336827.7	99
2017-04-12	23.58	23.76	23.42	23.75	0.25	1.06	123708.0	2927380.7	134
2017-04-11	23.68	23.68	23.42	23.5	-0.24	-1.01	151669.0	3570730.7	135
2017-04-10	23.92	23.92	23.58	23.74	-0.09	-0.38	101828.0	2414991.8	122
2017-04-09	23.92	24.08	23.76	23.83	-0.1	-0.42	144944.0	3463215.4	144
2017-04-06	24.34	24.34	23.92	23.93	-0.07	-0.29	221446.0	5336286.0	212
2017-04-05	24.08	24.18	24.0	24.0	0.02	0.08	121206.0	2921264.3	175
2017-04-04	23.84	24.08	23.76	23.98	-0.01	-0.04	72240.0	1727817.6	116
2017-04-03	24.0	24.08	23.84	23.99	0.04	0.17	163868.0	3923421.3	142
2017-04-02	24.34	24.34	23.84	23.95	-0.2	-0.83	157054.0	3771721.5	219
2017-03-30	24.18	24.26	24.0	24.15	0.07	0.29	270097.0	6524487.3	262
2017-03-29	23.84	24.18	23.76	24.08	0.33	1.39	414650.0	9940105.5	455
2017-03-28	23.5	23.84	23.42	23.75	0.35	1.5	455720.0	10795949.4	417
2017-03-27	23.76	23.76	23.34	23.4	-0.27	-1.14	179630.0	4227340.1	207
2017-03-26	23.34	23.84	23.34	23.67	0.44	1.89	396190.0	9359338.7	456
2017-03-23	23.18	23.34	23.08	23.23	0.23	1.0	248843.0	5785946.1	265
2017-03-22	23.26	23.26	22.92	23.0	-0.43	-1.84	297037.0	6843162.4	315
2017-03-21	24.18	24.42	23.34	23.43	-0.46	-1.93	415573.0	9945736.9	506
2017-03-20	23.5	24.18	23.5	23.89	0.47	2.01	802114.0	19218028.3	787
2017-03-19	23.42	23.58	23.26	23.42	-0.01	-0.04	384806.0	9015676.9	353
2017-03-16	23.34	23.76	23.26	23.43	0.27	1.17	869136.0	20402497.9	634
2017-03-15	23.58	23.68	23.08	23.16	-0.28	-1.19	350509.0	8167686.6	344
2017-03-14	23.5	23.68	23.08	23.44	-0.08	-0.34	254920.0	5958613.7	206
2017-03-13	24.08	24.26	23.34	23.52	-0.65	-2.69	128864.0	3096688.1	332
2017-03-12	24.58	24.58	24.18	24.17	-0.41	-1.67	48690.0	1183251.9	126
2017-03-09	24.92	24.92	24.42	24.58	-0.42	-1.68	118176.0	2904965.4	195
2017-03-08	25.4	25.4	25.0	25.0	-0.25	-0.99	76416.0	1921185.6	102
2017-03-07	25.25	25.4	25.25	25.25	0.0	0.0	53536.0	1354321.3	79
2017-03-06	25.35	25.65	25.15	25.25	-0.13	-0.51	124036.0	3157017.2	220
2017-03-05	25.1	25.65	24.84	25.38	0.39	1.56	286795.0	7271392.4	309
2017-03-02	24.76	25.15	24.76	24.99	0.25	1.01	126546.0	3153977.1	145
2017-03-01	24.92	24.92	24.5	24.74	-0.04	-0.16	45209.0	1114809.4	75
2017-02-28	24.58	25.0	24.42	24.78	0.14	0.57	72986.0	1801072.6	102
2017-02-27	25.15	25.15	24.58	24.64	-0.54	-2.14	62855.0	1560741.2	153
2017-02-26	25.15	25.5	25.0	25.18	0.1	0.4	85054.0	2148397.1	116
2017-02-23	25.1	25.1	24.84	25.08	-0.01	-0.04	70418.0	1757257.8	123
2017-02-22	25.0	25.35	25.0	25.09	-0.07	-0.28	75118.0	1890646.3	110
2017-02-21	25.25	25.4	24.68	25.16	-0.3	-1.18	225992.0	5658658.9	356
2017-02-20	25.85	25.9	25.25	25.46	-0.36	-1.39	112256.0	2874513.5	146
2017-02-19	25.75	25.9	25.75	25.82	0.05	0.19	120178.0	3102186.7	120
2017-02-16	26.0	26.15	25.75	25.77	-0.09	-0.35	99304.0	2574097.0	140
2017-02-15	25.65	26.25	25.65	25.86	0.13	0.51	204223.0	5317131.7	212
2017-02-14	25.65	25.9	25.65	25.73	-0.2	-0.77	95687.0	2466142.5	122
2017-02-13	25.85	26.1	25.75	25.93	0.03	0.12	116042.0	3005321.0	108
2017-02-12	25.75	26.0	25.65	25.9	0.12	0.47	121278.0	3141210.4	156
2017-02-09	25.4	25.85	25.35	25.78	0.23	0.9	155221.0	3967472.6	148
2017-02-08	25.65	25.65	25.1	25.55	-0.26	-1.01	357402.0	9055691.5	355
2017-02-07	26.15	26.25	25.75	25.81	-0.31	-1.19	296016.0	7692406.8	253
2017-02-06	26.25	26.25	25.65	26.12	-0.16	-0.61	309049.0	8029896.8	300
2017-02-05	26.75	26.75	26.25	26.28	-0.37	-1.39	114930.0	3040043.9	161
2017-02-02	26.6	26.85	26.4	26.65	-0.01	-0.04	89528.0	2384346.6	115
2017-02-01	26.9	26.9	26.6	26.66	-0.11	-0.41	154566.0	4124407.4	189
2017-01-31	26.9	27.0	26.35	26.77	-0.2	-0.74	299111.0	7975529.6	296
2017-01-30	27.15	27.25	26.85	26.97	-0.09	-0.33	262204.0	7086449.4	205
2017-01-29	26.65	27.1	26.1	27.06	0.72	2.73	246653.0	6606671.9	237
2017-01-26	26.75	26.85	26.1	26.34	-0.17	-0.64	138706.0	3667991.4	186
2017-01-25	26.6	27.0	26.5	26.51	-0.05	-0.19	188670.0	5039426.4	244
2017-01-24	26.0	26.6	26.0	26.56	0.32	1.22	208843.0	5523755.5	193
2017-01-23	25.9	26.25	25.9	26.24	0.34	1.31	204515.0	5346454.9	249
2017-01-22	25.5	26.0	25.25	25.9	0.8	3.19	239686.0	6138030.9	253
2017-01-19	25.85	25.85	25.0	25.1	-0.87	-3.35	282330.0	7195446.7	397
2017-01-18	26.25	26.75	25.9	25.97	-0.28	-1.07	148201.0	3913197.0	229
2017-01-17	26.0	26.25	25.65	26.25	0.02	0.08	172870.0	4485630.2	192
2017-01-16	26.6	26.6	26.15	26.23	-0.26	-0.98	93826.0	2467975.9	140
2017-01-15	26.65	26.85	26.35	26.49	0.14	0.53	139146.0	3684694.0	173
2017-01-12	27.0	27.0	26.25	26.35	-0.36	-1.35	103594.0	2748420.1	147
2017-01-11	27.35	27.5	26.65	26.71	-0.7	-2.55	123583.0	3330440.0	193
2017-01-10	27.5	27.65	27.35	27.41	-0.11	-0.4	109074.0	3000065.8	130
2017-01-09	27.9	27.9	27.35	27.52	-0.56	-1.99	206347.0	5677528.4	242
2017-01-08	28.1	28.35	28.0	28.08	0.03	0.11	98958.0	2790947.2	141
2017-01-05	28.35	28.4	27.85	28.05	-0.25	-0.88	148434.0	4176292.2	237
2017-01-04	28.75	28.9	28.15	28.3	-0.27	-0.95	379918.0	10816637.0	353
2017-01-03	28.85	28.85	28.15	28.57	0.0	0.0	394052.0	11175592.6	453
2017-01-02	28.0	29.35	28.0	28.57	0.54	1.93	853297.0	24539844.5	854
2017-01-01	27.5	28.1	27.5	28.03	0.31	1.12	318535.0	8897507.6	305
2016-12-29	27.5	28.0	27.5	27.72	-0.38	-1.35	499176.0	13783588.4	514
2016-12-28	28.25	28.65	28.1	28.1	-0.03	-0.11	251045.0	7104059.8	293
2016-12-27	27.6	28.15	27.6	28.13	0.6	2.18	260322.0	7271251.5	255
2016-12-26	28.0	28.1	27.5	27.53	-0.35	-1.26	187532.0	5206695.2	244
2016-12-25	27.1	27.9	27.0	27.88	0.93	3.45	299747.0	8288567.1	335
2016-12-22	26.75	27.1	26.75	26.95	0.09	0.34	85106.0	2292026.3	122
2016-12-21	27.1	27.35	26.5	26.86	-0.18	-0.67	162043.0	4356488.5	173
2016-12-20	27.25	27.35	26.5	27.04	-0.3	-1.1	170059.0	4563373.8	248
2016-12-19	27.85	28.75	27.25	27.34	-0.29	-1.05	505544.0	14247087.7	584
2016-12-18	27.35	27.75	27.1	27.63	0.84	3.14	419412.0	11543103.7	557
2016-12-15	26.35	26.9	26.35	26.79	-0.14	-0.52	311386.0	8297277.6	293
2016-12-14	27.75	27.85	26.9	26.93	-0.83	-2.99	220928.0	6039916.7	234
2016-12-13	28.1	28.4	27.5	27.76	-0.62	-2.18	262967.0	7290781.0	287
2016-12-12	29.1	29.25	28.15	28.38	-0.5	-1.73	331813.0	9582073.3	344
2016-12-11	28.75	29.35	28.75	28.88	0.3	1.05	411374.0	11963410.2	341
2016-12-08	29.1	29.35	28.35	28.58	-0.43	-1.48	207403.0	5971456.9	304
2016-12-07	28.65	29.75	28.35	29.01	0.41	1.43	634891.0	18365790.4	662
2016-12-06	28.25	28.65	28.25	28.6	0.32	1.13	364763.0	10417007.5	354
2016-12-05	27.9	28.6	27.5	28.28	0.12	0.43	693094.0	19334766.7	530
2016-12-04	28.25	28.85	27.9	28.16	0.15	0.54	739735.0	20977235.7	766
2016-12-01	26.85	28.4	26.85	28.01	1.35	5.06	920584.0	25626195.3	1024
2016-11-30	26.6	27.25	26.6	26.66	-0.02	-0.07	458947.0	12331514.9	335
2016-11-29	26.85	27.35	26.25	26.68	-0.05	-0.19	368848.0	9908708.3	276
2016-11-28	26.4	26.85	26.25	26.73	0.4	1.52	386858.0	10278878.3	308
2016-11-27	25.4	26.6	25.4	26.33	0.3	1.15	362411.0	9536249.5	244
2016-11-24	26.5	26.85	25.1	26.03	-0.21	-0.8	381550.0	9986296.3	376
2016-11-23	25.6	26.5	25.6	26.24	0.94	3.72	792408.0	20694688.3	592
2016-11-22	24.58	25.4	24.34	25.3	0.87	3.56	306794.0	7611780.8	372
2016-11-21	24.42	25.0	24.08	24.43	0.28	1.16	159444.0	3903834.9	249
2016-11-20	25.0	25.1	23.84	24.15	-0.84	-3.36	250002.0	6101927.7	381
2016-11-17	25.25	25.25	24.76	24.99	-0.29	-1.15	199921.0	4992234.7	275
2016-11-16	25.0	25.4	25.0	25.28	0.64	2.6	128940.0	3251119.8	161
2016-11-15	25.1	25.5	24.42	24.64	-0.55	-2.18	329466.0	8233303.6	263
2016-11-14	26.1	26.1	24.76	25.19	-0.63	-2.44	664084.0	16933447.2	469
2016-11-13	25.9	26.35	25.15	25.82	0.37	1.45	557088.0	14453761.2	507
2016-11-10	24.76	26.35	24.76	25.45	1.22	5.04	1119858.0	28889070.9	1071
2016-11-09	21.58	24.26	21.0	24.23	2.13	9.64	1033244.0	23919080.3	1253
2016-11-08	22.42	22.68	22.08	22.1	0.1	0.45	747198.0	16702589.7	726
2016-11-07	20.08	22.0	20.08	22.0	1.97	9.84	1397214.0	29916546.35	1207
2016-11-06	19.8	20.22	19.8	20.03	0.31	1.57	440604.0	8805950.5	329
2016-11-03	19.68	19.76	19.54	19.72	0.09	0.46	112270.0	2211636.9	128
2016-11-02	19.76	19.88	19.54	19.63	-0.23	-1.16	334541.0	6584849.7	223
2016-11-01	19.76	19.92	19.72	19.86	0.13	0.66	136661.0	2709609.45	159
2016-10-31	19.76	19.76	19.58	19.73	-0.02	-0.1	315061.0	6194176.95	228
2016-10-30	19.8	19.84	19.76	19.75	-0.06	-0.3	506935.0	10014702.9	164
2016-10-27	19.88	20.0	19.8	19.81	-0.09	-0.45	178832.0	3554441.2	180
2016-10-26	20.04	20.3	19.88	19.9	-0.15	-0.75	288536.0	5793657.0	300
2016-10-25	19.84	20.18	19.76	20.05	0.27	1.37	315958.0	6323652.5	324
2016-10-24	19.54	19.88	19.54	19.78	0.26	1.33	336085.0	6633771.95	302
2016-10-23	19.0	19.88	19.0	19.52	0.33	1.72	343687.0	6717752.05	281
2016-10-20	18.96	19.34	18.76	19.19	-0.03	-0.16	505969.0	9589752.45	333
2016-10-19	19.46	20.0	18.58	19.22	-0.54	-2.73	799146.0	15126344.2	1058
2016-10-18	20.18	20.26	19.54	19.76	-0.54	-2.66	151337.0	3016978.65	140
2016-10-17	20.26	20.34	20.0	20.3	-0.03	-0.15	95018.0	1919428.0	133
2016-10-16	20.54	20.54	20.14	20.33	-0.3	-1.45	144809.0	2931655.6	217
2016-10-13	21.08	21.18	20.64	20.63	-0.54	-2.55	267608.0	5610827.65	274
2016-10-12	20.84	21.58	20.84	21.17	0.29	1.39	289213.0	6130214.6	398
2016-10-11	20.14	20.92	20.04	20.88	0.93	4.66	505825.0	10461372.15	531
2016-10-10	19.72	20.0	19.42	19.95	0.07	0.35	353816.0	6961128.15	529
2016-10-09	20.84	20.84	19.84	19.88	-1.0	-4.79	379902.0	7720308.15	405
2016-10-06	20.84	21.08	20.58	20.88	0.14	0.68	256985.0	5350178.9	247
2016-10-05	20.42	20.84	20.04	20.74	0.26	1.27	198371.0	4075862.9	204
2016-10-04	20.26	20.5	19.84	20.48	0.24	1.19	257131.0	5188093.15	273
2016-10-03	20.08	20.34	19.0	20.24	-0.29	-1.41	839197.0	16617085.05	938
2016-10-02	22.42	22.68	20.26	20.53	-1.81	-8.1	519077.0	11363508.1	584
2016-09-29	22.5	22.84	21.68	22.34	-0.49	-2.15	956624.0	21294984.6	775
2016-09-28	23.42	24.0	22.76	22.83	-0.75	-3.18	287108.0	6676278.4	314
2016-09-27	24.08	24.34	23.42	23.58	-1.35	-5.42	421512.0	10133626.6	460
2016-09-26	25.15	25.15	24.92	24.93	-0.14	-0.56	126295.0	3162316.7	153
2016-09-25	25.15	25.35	24.84	25.07	-0.18	-0.71	103309.0	2587409.5	174
2016-09-21	25.5	25.5	25.0	25.25	-0.04	-0.16	340150.0	8562847.7	290
2016-09-20	25.1	25.4	24.76	25.29	0.17	0.68	624811.0	15650853.6	497
2016-09-19	26.65	26.75	24.76	25.12	-1.41	-5.31	309775.0	7911842.0	383
2016-09-18	27.1	27.1	26.5	26.53	-0.73	-2.68	152237.0	4079622.8	256
2016-09-08	27.0	27.5	27.0	27.26	0.18	0.66	205122.0	5596245.0	157
2016-09-07	27.1	27.1	26.85	27.08	-0.04	-0.15	103274.0	2784152.0	116
2016-09-06	27.5	27.6	27.1	27.12	-0.27	-0.99	89708.0	2448740.4	125
2016-09-05	27.1	27.6	27.1	27.39	0.4	1.48	243785.0	6678924.4	232
2016-09-04	26.65	27.1	26.65	26.99	0.32	1.2	104628.0	2824740.0	146
2016-09-01	27.0	27.0	26.6	26.67	-0.49	-1.8	163447.0	4375631.0	199
2016-08-31	27.85	28.15	27.1	27.16	-0.72	-2.58	458928.0	12607042.5	463
2016-08-30	26.9	28.35	26.9	27.88	1.05	3.91	669558.0	18484080.2	567
2016-08-29	26.65	27.1	26.65	26.83	0.16	0.6	770016.0	20771893.6	275
2016-08-28	26.6	26.75	26.4	26.67	0.19	0.72	304634.0	8126029.9	281
2016-08-25	27.1	27.1	26.35	26.48	-0.5	-1.85	338239.0	9004392.5	374
2016-08-24	27.65	27.65	26.9	26.98	-0.51	-1.86	257281.0	7031651.6	312
2016-08-23	27.4	27.65	27.25	27.49	0.08	0.29	372084.0	10187762.7	234
2016-08-22	27.65	27.9	27.15	27.41	-0.14	-0.51	157709.0	4332989.6	227
2016-08-21	27.1	27.9	27.1	27.55	-0.31	-1.11	175492.0	4854932.4	152
2016-08-18	27.9	27.9	26.65	27.86	-0.18	-0.64	372043.0	10268534.6	451
2016-08-17	28.85	28.9	27.9	28.04	-0.9	-3.11	294320.0	8343546.9	371
2016-08-16	29.15	29.15	28.85	28.94	-0.31	-1.06	190040.0	5529291.8	140
2016-08-15	29.15	29.25	29.15	29.25	0.01	0.03	67964.0	1983754.8	85
2016-08-14	29.35	29.4	29.1	29.24	0.08	0.27	160519.0	4686972.6	161
2016-08-11	29.25	29.5	29.1	29.16	-0.24	-0.82	75793.0	2217977.8	136
2016-08-10	30.0	30.0	29.35	29.4	-0.58	-1.93	158038.0	4676760.9	181
2016-08-09	29.85	30.0	29.65	29.98	0.11	0.37	100968.0	3017581.0	120
2016-08-08	29.85	30.0	29.6	29.87	0.14	0.47	201920.0	6024883.6	197
2016-08-07	29.35	29.85	29.35	29.73	0.59	2.02	238140.0	7024510.5	234
2016-08-04	28.6	29.25	28.4	29.14	0.78	2.75	322364.0	9309808.0	309
2016-08-03	28.6	28.75	28.25	28.36	-0.2	-0.7	171949.0	4894438.6	199
2016-08-02	28.75	28.75	28.15	28.56	-0.14	-0.49	236299.0	6721171.5	275
2016-08-01	28.85	28.85	28.4	28.7	0.14	0.49	196166.0	5628363.2	283
2016-07-31	29.35	29.6	28.35	28.56	-0.91	-3.09	224135.0	6462821.6	331
2016-07-28	30.0	30.0	29.0	29.47	-0.51	-1.7	451088.0	13270225.7	489
2016-07-27	30.35	30.35	29.85	29.98	-0.41	-1.35	276226.0	8278712.4	387
2016-07-26	30.65	30.65	30.25	30.39	-0.28	-0.91	264962.0	8086490.8	404
2016-07-25	30.35	30.75	30.35	30.67	0.24	0.79	116514.0	3563326.0	182
2016-07-24	31.0	31.0	30.4	30.43	-0.65	-2.09	294244.0	9029886.3	399
2016-07-21	31.9	32.1	31.0	31.08	-2.34	-7.0	1268782.0	39939256.2	1239
2016-07-20	33.5	33.5	33.35	33.42	-0.09	-0.27	47513.0	1586006.2	77
2016-07-19	33.5	33.65	33.4	33.51	0.01	0.03	145475.0	4881613.8	104
2016-07-18	33.9	33.9	33.5	33.5	-0.22	-0.65	69173.0	2323715.1	90
2016-07-17	33.35	33.85	33.35	33.72	0.42	1.26	192425.0	6475993.6	200
2016-07-14	33.75	33.75	33.15	33.3	-0.44	-1.3	303947.0	10146379.7	272
2016-07-13	33.6	33.85	33.5	33.74	0.2	0.6	286798.0	9658314.0	228
2016-07-12	33.5	33.65	33.4	33.54	0.04	0.12	156998.0	5268513.7	166
2016-07-11	33.65	33.75	33.4	33.5	-0.12	-0.36	280818.0	9423793.9	287
2016-07-10	33.65	34.15	33.25	33.62	0.09	0.27	364799.0	12263606.2	344
2016-06-30	32.75	33.9	32.5	33.53	0.9	2.76	990552.0	33037590.3	919
2016-06-29	31.65	33.0	31.65	32.63	1.3	4.15	992593.0	32096905.6	832
2016-06-28	31.25	31.35	31.15	31.33	0.01	0.03	103423.0	3234535.8	108
2016-06-27	31.35	31.6	31.15	31.32	0.19	0.61	390472.0	12245667.8	229
2016-06-26	30.1	31.25	30.0	31.13	-0.36	-1.14	479886.0	14790814.0	409
2016-06-23	31.25	31.5	31.15	31.49	0.26	0.83	192163.0	6029347.1	232
2016-06-22	31.6	31.6	31.15	31.23	-0.2	-0.64	94236.0	2952181.2	104
2016-06-21	31.5	31.6	31.25	31.43	0.05	0.16	213080.0	6698375.0	205
2016-06-20	31.35	31.4	31.15	31.38	0.23	0.74	120325.0	3763290.7	147
2016-06-19	31.35	31.5	31.1	31.15	-0.01	-0.03	201715.0	6315769.9	232
2016-06-16	31.25	31.35	30.9	31.16	-0.13	-0.42	333995.0	10378227.8	278
2016-06-15	31.65	31.65	31.25	31.29	-0.3	-0.95	376196.0	11848095.7	287
2016-06-14	31.65	31.75	31.5	31.59	-0.01	-0.03	169007.0	5345498.4	188
2016-06-13	31.75	31.85	31.5	31.6	-0.28	-0.88	461518.0	14624315.5	276
2016-06-12	32.1	32.25	31.85	31.88	-0.47	-1.45	155796.0	4994163.7	179
2016-06-09	32.35	32.6	32.25	32.35	0.02	0.06	194110.0	6280082.9	195
2016-06-08	32.0	32.75	32.0	32.33	0.46	1.44	608460.0	19719053.6	450
2016-06-07	31.65	31.9	31.5	31.87	0.52	1.66	263747.0	8376293.6	174
2016-06-06	31.4	31.6	31.25	31.35	0.08	0.26	166319.0	5220314.0	172
2016-06-05	31.85	32.35	31.15	31.27	-0.48	-1.51	603533.0	19228089.8	481
2016-06-02	31.65	31.9	31.5	31.75	0.05	0.16	156832.0	4969179.1	194
2016-06-01	31.35	32.0	31.25	31.7	0.43	1.38	385446.0	12200535.6	344
2016-05-31	31.1	31.35	31.0	31.27	0.3	0.97	182628.0	5698211.2	159
2016-05-30	31.25	31.4	30.9	30.97	-0.36	-1.15	200590.0	6251830.5	223
2016-05-29	31.35	31.65	31.15	31.33	-0.39	-1.23	190864.0	5979537.6	241
2016-05-26	32.35	32.65	31.65	31.72	-0.45	-1.4	499496.0	16138971.8	478
2016-05-25	31.9	32.25	31.85	32.17	0.46	1.45	385433.0	12355458.1	280
2016-05-24	31.35	31.85	31.35	31.71	0.17	0.54	429736.0	13585583.0	342
2016-05-23	32.75	32.75	31.35	31.54	-1.32	-4.02	627966.0	20078862.9	633
2016-05-22	33.35	33.35	32.75	32.86	-0.29	-0.87	369500.0	12189753.7	361
2016-05-19	33.5	33.85	33.0	33.15	-0.33	-0.99	910200.0	30427391.6	797
2016-05-18	33.1	33.85	32.9	33.48	0.44	1.33	812368.0	27186195.8	654
2016-05-17	33.0	33.25	32.9	33.04	0.21	0.64	320512.0	10607967.3	296
2016-05-16	33.1	33.15	32.75	32.83	-0.24	-0.73	173726.0	5713778.9	216
2016-05-15	33.25	33.35	33.0	33.07	-0.18	-0.54	319134.0	10604569.1	293
2016-05-12	33.4	33.4	33.15	33.25	0.04	0.12	175123.0	5827285.7	175
2016-05-11	33.25	33.6	33.15	33.21	0.11	0.33	255700.0	8511095.8	284
2016-05-10	33.0	33.6	32.85	33.1	0.05	0.15	638135.0	21223980.0	556
2016-05-09	33.0	33.15	32.9	33.05	0.02	0.06	207432.0	6850376.5	186
2016-05-08	33.15	33.6	33.0	33.03	-0.11	-0.33	542347.0	18064402.8	469
2016-05-05	33.0	33.35	32.75	33.14	0.29	0.88	957912.0	31536956.6	599
2016-05-04	33.35	33.35	32.65	32.85	-0.4	-1.2	455111.0	14967275.3	426
2016-05-03	33.75	34.35	33.15	33.25	-0.42	-1.25	753517.0	25419535.5	609
2016-05-02	34.75	34.75	33.6	33.67	-1.07	-3.08	630197.0	21372641.4	616
2016-05-01	34.9	35.0	34.6	34.74	-0.17	-0.49	329928.0	11477898.9	300
2016-04-28	35.35	35.35	34.85	34.91	-1.82	-4.96	915850.0	32051472.3	843
2016-04-27	36.35	36.9	36.35	36.73	0.52	1.44	1017791.0	37309613.1	661
2016-04-26	36.25	36.5	36.0	36.21	-0.06	-0.17	682013.0	24737201.7	486
2016-04-25	36.0	36.4	35.9	36.27	0.59	1.65	677087.0	24474474.0	560
2016-04-24	35.15	36.35	35.0	35.68	0.5	1.42	1058860.0	37857776.2	726
2016-04-21	34.6	35.4	34.4	35.18	0.72	2.09	1223018.0	42790112.6	669
2016-04-20	33.9	34.75	33.75	34.46	0.51	1.5	683162.0	23539688.9	440
2016-04-19	33.65	34.0	33.5	33.95	0.52	1.56	696516.0	23543433.6	476
2016-04-18	32.6	33.5	32.35	33.43	-1.03	-2.99	1679449.0	55137059.0	1161
2016-04-17	34.9	34.9	34.4	34.46	-0.37	-1.06	458216.0	15847824.4	313
2016-04-14	34.6	35.15	34.5	34.83	0.17	0.49	686261.0	23903453.8	418
2016-04-13	34.6	34.9	34.6	34.66	-0.46	-1.31	720055.0	25013525.1	499
2016-04-12	34.4	35.25	34.4	35.12	0.75	2.18	854108.0	29764373.7	612
2016-04-11	34.6	34.75	34.25	34.37	-0.27	-0.78	614641.0	21266652.7	372
2016-04-10	34.85	35.1	34.4	34.64	0.14	0.41	520898.0	18093724.2	495
2016-04-07	34.4	34.75	34.25	34.5	0.41	1.2	1019461.0	35167359.5	691
2016-04-06	33.65	34.65	33.65	34.09	0.69	2.07	1895059.0	64850230.0	1316
2016-04-05	32.0	33.65	31.9	33.4	1.19	3.69	2062357.0	67950187.6	1351
2016-04-04	31.65	32.25	31.65	32.21	0.58	1.83	706124.0	22600364.7	483
2016-04-03	31.6	31.75	31.25	31.63	-0.15	-0.47	794988.0	25023414.8	570
2016-03-31	31.5	31.85	31.35	31.78	0.22	0.7	597966.0	18913644.3	374
2016-03-30	31.85	31.85	31.4	31.56	0.23	0.73	763825.0	24162957.6	526
2016-03-29	31.15	31.4	31.0	31.33	0.17	0.55	562204.0	17539462.6	433
2016-03-28	31.65	31.85	31.0	31.16	-0.38	-1.2	782101.0	24609377.3	549
2016-03-27	32.1	32.4	31.5	31.54	-0.45	-1.41	937682.0	29885561.8	708
2016-03-24	32.35	32.35	31.85	31.99	-0.42	-1.3	659672.0	21149501.4	615
2016-03-23	32.6	32.9	32.35	32.41	0.0	0.0	1411591.0	45993361.3	891
2016-03-22	32.65	32.85	32.15	32.41	-0.07	-0.22	1184311.0	38546477.7	948
2016-03-21	32.0	33.1	31.9	32.48	0.66	2.07	3853476.0	125561488.1	2556
2016-03-20	31.85	32.1	31.75	31.82	0.37	1.18	1029047.0	32798883.7	587
2016-03-17	31.5	31.6	31.25	31.45	0.37	1.19	901873.0	28348998.7	575
2016-03-16	31.0	31.15	30.75	31.08	0.1	0.32	1353985.0	41939050.0	658
2016-03-15	31.35	31.5	30.9	30.98	-0.54	-1.71	517314.0	16094457.4	381
2016-03-14	32.35	32.35	31.5	31.52	-0.83	-2.57	497305.0	15892425.2	435
2016-03-13	32.4	32.5	32.25	32.35	0.0	0.0	528439.0	17093495.3	340
2016-03-10	32.65	32.75	32.35	32.35	-0.24	-0.74	414929.0	13486827.3	321
2016-03-09	32.4	32.85	32.35	32.59	-0.29	-0.88	845170.0	27545633.3	501
2016-03-08	32.4	33.1	32.25	32.88	0.62	1.92	1318087.0	43020215.7	829
2016-03-07	32.35	32.4	32.1	32.26	-0.07	-0.22	536009.0	17282373.9	438
2016-03-06	32.5	32.65	32.15	32.33	0.5	1.57	643712.0	20835877.5	472
2016-03-03	31.6	31.9	31.6	31.83	0.34	1.08	490674.0	15577259.1	353
2016-03-02	32.1	32.1	31.35	31.49	-0.3	-0.94	651478.0	20599307.7	477
2016-03-01	31.65	32.0	31.6	31.79	0.46	1.47	1002378.0	31831071.1	558
2016-02-29	31.6	31.75	31.25	31.33	-0.16	-0.51	813661.0	25611323.2	547
2016-02-28	31.1	31.65	31.1	31.49	0.81	2.64	738650.0	23183583.9	556
2016-02-25	30.4	30.85	30.4	30.68	0.16	0.52	312749.0	9583216.3	298
2016-02-24	30.85	31.0	30.5	30.52	-0.7	-2.24	628961.0	19318392.2	554
2016-02-23	31.25	31.4	30.6	31.22	-0.11	-0.35	1184888.0	36848767.3	881
2016-02-22	30.85	31.4	30.6	31.33	0.75	2.45	663848.0	20568200.1	482
2016-02-21	30.1	30.9	29.9	30.58	0.66	2.21	909787.0	27687010.8	679
2016-02-18	29.85	30.1	29.65	29.92	0.49	1.66	538052.0	16063473.6	448
2016-02-17	28.6	29.6	28.5	29.43	0.87	3.05	602723.0	17496143.0	496
2016-02-16	29.0	29.35	28.15	28.56	0.18	0.63	869496.0	25075871.5	686
2016-02-15	27.75	28.65	27.6	28.38	0.72	2.6	748871.0	21070202.1	560
2016-02-14	29.15	29.35	27.5	27.66	-1.07	-3.72	793490.0	22565416.1	627
2016-02-11	30.0	30.1	28.6	28.73	-1.31	-4.36	666880.0	19455263.1	648
2016-02-10	30.0	30.25	29.65	30.04	-0.22	-0.73	468002.0	14034480.0	421
2016-02-09	30.35	30.65	30.1	30.26	-0.46	-1.5	605178.0	18410993.2	454
2016-02-08	31.5	31.75	30.5	30.72	-0.52	-1.66	491029.0	15260871.3	462
2016-02-07	31.65	32.0	30.9	31.24	-0.89	-2.77	313913.0	9853789.4	393
2016-02-04	32.6	32.65	32.1	32.13	0.2	0.63	507440.0	16411853.1	521
2016-02-03	31.1	32.5	31.1	31.93	0.27	0.85	481990.0	15320780.6	412
2016-02-02	32.6	32.75	31.6	31.66	-1.35	-4.09	679651.0	21860397.5	667
2016-02-01	32.65	33.35	32.5	33.01	0.18	0.55	908358.0	29943583.4	561
2016-01-31	33.0	33.65	32.65	32.83	0.79	2.47	1071809.0	35634441.5	811
2016-01-28	31.6	32.15	31.5	32.04	0.72	2.3	559597.0	17842613.9	472
2016-01-27	31.65	31.75	31.25	31.32	-0.01	-0.03	982331.0	30921909.1	583
2016-01-26	29.6	31.4	29.6	31.33	0.85	2.79	726412.0	22176606.1	626
2016-01-25	30.5	30.9	29.75	30.48	-0.13	-0.42	613984.0	18657233.5	510
2016-01-24	32.1	32.1	30.35	30.61	1.2	4.08	1128036.0	34876440.6	815
2016-01-21	27.9	29.6	27.9	29.41	0.91	3.19	1143536.0	33117091.2	767
2016-01-20	29.15	29.35	28.35	28.5	-2.06	-6.74	1031646.0	29877314.8	865
2016-01-19	29.6	30.75	29.6	30.56	1.45	4.98	932588.0	28010777.0	754
2016-01-18	27.65	29.75	27.5	29.11	1.57	5.7	1514386.0	42781908.6	1107
2016-01-17	27.75	27.9	26.9	27.54	-1.68	-5.75	1007431.0	27603454.8	1063
2016-01-14	30.5	30.85	28.85	29.22	-2.11	-6.73	1129684.0	33459036.9	1151
2016-01-13	32.15	32.5	31.15	31.33	-0.47	-1.48	869312.0	27624248.6	920
2016-01-12	31.75	32.75	31.65	31.8	-1.03	-3.14	777628.0	25070128.8	757
2016-01-11	32.5	32.9	31.35	32.83	0.1	0.31	875851.0	28255575.5	933
2016-01-10	33.75	34.1	32.5	32.73	-0.65	-1.95	480164.0	15919890.8	551
2016-01-07	33.0	34.1	33.0	33.38	-1.81	-5.14	625214.0	21008594.3	771
2016-01-06	36.15	36.15	34.6	35.19	-0.7	-1.95	565397.0	20007886.7	692
2016-01-05	36.65	36.85	35.35	35.89	-0.5	-1.37	1242215.0	44657949.0	1192
2016-01-04	38.85	38.85	36.25	36.39	-2.44	-6.28	1258913.0	47240106.3	1327
2016-01-03	38.65	39.25	38.65	38.83	-0.15	-0.38	530698.0	20606406.8	624
2015-12-31	39.5	39.5	38.4	38.98	-0.61	-1.54	908452.0	35307863.6	1008
2015-12-30	40.85	40.85	39.5	39.59	-1.51	-3.67	1826410.0	72883748.4	2083
2015-12-29	40.15	41.15	39.75	41.1	-0.58	-1.39	1350910.0	54472321.0	1314
2015-12-28	41.5	41.9	40.9	41.68	0.25	0.6	687004.0	28411172.1	616
2015-12-27	41.25	41.65	40.65	41.43	1.01	2.5	995046.0	40807943.7	850
2015-12-24	41.25	41.35	40.25	40.42	-0.57	-1.39	680918.0	27743074.9	614
2015-12-23	41.4	42.3	40.65	40.99	-0.09	-0.22	1043270.0	43390671.25	962
2015-12-22	40.4	41.35	40.4	41.08	0.81	2.01	957528.0	39090344.6	663
2015-12-21	40.4	40.6	40.15	40.27	-0.11	-0.27	487570.0	19672679.0	442
2015-12-20	40.65	40.85	40.25	40.38	-1.15	-2.77	794004.0	32168306.7	616
2015-12-17	40.4	41.65	40.25	41.53	1.25	3.1	1144849.0	46621372.7	702
2015-12-16	40.5	40.5	40.1	40.28	-0.04	-0.1	335386.0	13527095.5	309
2015-12-15	40.15	40.6	40.15	40.32	0.39	0.98	351277.0	14164337.6	344
2015-12-14	40.75	41.0	39.85	39.93	-0.43	-1.07	514597.0	20871473.9	493
2015-12-13	40.0	40.75	40.0	40.36	-1.43	-3.42	613843.0	24724510.2	656
2015-12-10	42.7	42.7	41.6	41.79	-0.85	-1.99	652922.0	27501564.5	539
2015-12-09	43.35	43.75	42.5	42.64	-0.87	-2.0	1107254.0	47555844.75	874
2015-12-08	44.6	44.6	43.35	43.51	-1.61	-3.57	723880.0	31805601.5	634
2015-12-07	46.05	46.05	45.0	45.12	-0.52	-1.14	666530.0	30199458.75	470
2015-12-06	45.2	46.25	45.2	45.64	0.14	0.31	808207.0	36989612.0	583
2015-12-03	45.0	46.25	44.8	45.5	0.5	1.11	1430459.0	65166686.75	926
2015-12-02	45.0	45.65	44.8	45.0	-0.03	-0.07	778025.0	35111833.0	634
2015-12-01	46.45	46.45	44.8	45.03	-1.22	-2.64	1269522.0	57524786.0	1007
2015-11-30	45.4	46.9	45.4	46.25	1.26	2.8	1633124.0	75138839.75	1280
2015-11-29	44.6	45.65	44.6	44.99	0.49	1.1	791159.0	35621842.0	656
2015-11-26	44.6	44.8	44.4	44.5	0.09	0.2	327800.0	14625591.25	292
2015-11-25	44.4	44.8	44.15	44.41	-0.16	-0.36	439159.0	19546778.0	335
2015-11-24	44.4	45.2	44.4	44.57	0.2	0.45	821065.0	36710587.5	575
2015-11-23	45.0	45.0	43.95	44.37	-0.42	-0.94	408761.0	18167652.5	443
2015-11-22	44.6	45.0	44.4	44.79	0.38	0.86	566966.0	25381217.25	479
2015-11-19	43.95	44.6	43.95	44.41	0.58	1.32	414996.0	18358219.5	419
2015-11-18	43.95	44.15	43.55	43.83	-0.15	-0.34	236162.0	10349480.75	262
2015-11-17	44.4	44.6	43.75	43.98	-0.4	-0.9	319168.0	14103590.25	310
2015-11-16	44.4	44.6	43.75	44.38	0.14	0.32	372484.0	16458751.25	357
2015-11-15	45.2	45.2	43.75	44.24	-1.55	-3.39	443929.0	19806766.0	450
2015-11-12	45.85	46.45	45.65	45.79	-0.14	-0.3	647761.0	29785117.0	536
2015-11-11	44.8	46.05	44.6	45.93	0.95	2.11	564112.0	25571335.75	525
2015-11-10	44.8	45.65	44.6	44.98	0.17	0.38	408516.0	18454649.25	492
2015-11-09	44.15	45.0	44.15	44.81	0.35	0.79	362584.0	16138163.5	430
2015-11-08	43.95	44.6	43.55	44.46	0.07	0.16	319648.0	14068943.75	397
2015-11-05	44.6	44.8	44.15	44.39	0.01	0.02	450160.0	19987839.0	555
2015-11-04	44.8	45.0	43.55	44.38	0.23	0.52	965354.0	42682206.0	867
2015-11-03	45.4	45.85	43.95	44.15	-1.01	-2.24	552755.0	24805164.25	563
2015-11-02	45.2	45.85	44.8	45.16	0.2	0.44	439368.0	19927540.5	508
2015-11-01	45.4	45.65	44.4	44.96	-1.32	-2.85	472666.0	21239207.0	565
2015-10-29	47.3	47.3	46.05	46.28	-0.43	-0.92	505462.0	23567790.5	534
2015-10-28	47.3	47.7	46.05	46.71	-0.71	-1.5	759586.0	35432409.25	786
2015-10-27	48.75	48.95	46.65	47.42	-1.52	-3.11	254284.0	12193077.75	339
2015-10-26	48.75	48.95	47.7	48.94	0.41	0.84	213841.0	10337424.0	270
2015-10-25	49.15	49.8	48.55	48.53	-0.35	-0.72	179201.0	8779178.75	245
2015-10-22	49.15	49.6	48.35	48.88	-0.23	-0.47	324737.0	15832709.75	416
2015-10-21	50.0	50.4	48.95	49.11	-1.34	-2.66	340687.0	16870478.5	463
2015-10-20	51.0	51.5	50.2	50.45	-1.4	-2.7	469237.0	23891156.75	487
2015-10-19	51.5	52.1	51.0	51.85	0.69	1.35	364489.0	18821151.0	476
2015-10-18	50.8	51.3	50.2	51.16	0.89	1.77	596212.0	30303234.5	542
2015-10-15	51.0	51.0	50.2	50.27	-0.85	-1.66	230315.0	11629324.0	253
2015-10-14	51.7	51.9	50.8	51.12	-0.76	-1.46	330334.0	16930051.5	317
2015-10-13	52.1	52.3	51.7	51.88	-0.67	-1.27	297166.0	15445833.75	286
2015-10-12	53.1	53.1	52.1	52.55	-0.39	-0.74	558636.0	29414652.75	505
2015-10-11	52.5	53.3	52.3	52.94	0.71	1.36	611856.0	32359499.25	625
2015-10-08	52.5	52.5	51.9	52.23	-0.16	-0.31	344368.0	17937733.5	315
2015-10-07	51.9	52.5	51.7	52.39	1.11	2.16	454949.0	23716288.75	468
2015-10-06	50.6	51.7	50.6	51.28	0.86	1.71	890198.0	45546428.5	758
2015-10-05	50.0	50.6	49.8	50.42	0.74	1.49	318714.0	16037527.75	297
2015-10-04	49.4	50.2	49.15	49.68	0.33	0.67	191123.0	9498592.5	259
2015-10-01	48.95	50.2	48.95	49.35	0.5	1.02	433222.0	21458290.5	321
2015-09-30	49.4	49.4	48.55	48.85	-0.14	-0.29	385277.0	18829666.75	291
2015-09-29	48.75	49.15	48.55	48.99	-0.38	-0.77	115628.0	5661580.25	143
2015-09-21	49.6	49.6	49.15	49.37	0.2	0.41	133622.0	6593791.0	149
2015-09-20	49.4	49.6	48.75	49.17	-0.37	-0.75	212688.0	10438318.5	198
2015-09-17	50.0	50.0	49.4	49.54	-0.36	-0.72	388714.0	19310308.0	357
2015-09-16	50.6	50.8	49.8	49.9	-0.31	-0.62	367000.0	18482767.25	321
2015-09-15	50.8	51.0	50.0	50.21	-0.42	-0.83	269041.0	13573058.75	265
2015-09-14	50.8	51.0	50.4	50.63	-0.4	-0.78	187814.0	9517987.75	173
2015-09-13	51.7	52.7	50.8	51.03	-0.6	-1.16	507392.0	26228711.0	364
2015-09-10	50.8	51.9	50.4	51.63	0.15	0.29	484900.0	24757069.5	318
2015-09-09	51.7	51.9	51.3	51.48	0.59	1.16	481274.0	24812509.25	302
2015-09-08	49.4	51.0	49.15	50.89	1.63	3.31	389894.0	19512384.5	318
2015-09-07	49.15	49.8	48.95	49.26	0.4	0.82	268278.0	13275322.75	235
2015-09-06	47.9	49.15	47.9	48.86	0.29	0.6	258574.0	12580315.75	197
2015-09-03	49.15	49.15	48.35	48.57	0.34	0.7	386993.0	18840490.75	286
2015-09-02	47.7	48.55	47.5	48.23	0.02	0.04	561870.0	27041786.75	518
2015-09-01	49.8	50.0	48.15	48.21	-1.33	-2.68	343566.0	16816332.5	413
2015-08-31	49.8	50.2	49.15	49.54	-0.98	-1.94	472625.0	23452467.75	507
2015-08-30	53.1	53.3	50.2	50.52	-0.58	-1.14	601110.0	31207870.0	625
2015-08-27	51.7	52.7	50.6	51.1	1.45	2.92	794971.0	41131335.0	526
2015-08-26	50.0	51.3	49.15	49.65	-1.84	-3.57	596302.0	30032767.0	540
2015-08-25	49.6	51.7	47.9	51.49	4.07	8.58	519613.0	26039025.5	529
2015-08-24	50.8	51.9	46.65	47.42	-4.22	-8.17	622813.0	30443411.5	799
2015-08-23	53.5	55.0	51.5	51.64	-5.34	-9.37	461438.0	24622590.75	613
2015-08-20	55.0	57.5	52.5	56.98	1.03	1.84	555856.0	30514875.0	611
2015-08-19	57.7	58.3	55.8	55.95	-2.32	-3.98	165805.0	9424504.25	244
2015-08-18	58.5	58.8	56.0	58.27	-0.49	-0.83	253045.0	14445140.75	323
2015-08-17	60.0	60.2	58.5	58.76	-0.86	-1.44	222740.0	13186369.25	230
2015-08-16	60.8	61.3	59.4	59.62	-1.59	-2.6	125591.0	7553026.75	182
2015-08-13	62.3	62.9	60.8	61.21	-0.67	-1.08	112738.0	6939072.5	166
2015-08-12	62.5	62.5	61.3	61.88	-0.72	-1.15	86128.0	5313711.75	134
2015-08-11	63.1	63.3	62.5	62.6	-0.68	-1.07	116138.0	7328338.0	111
2015-08-10	62.5	63.5	62.5	63.28	0.7	1.12	158886.0	10033830.25	136
2015-08-09	61.9	63.1	61.9	62.58	0.07	0.11	95916.0	5975860.75	160
2015-08-06	63.1	63.3	62.1	62.51	-0.62	-0.98	64966.0	4066503.75	104
2015-08-05	63.3	64.0	63.1	63.13	-0.06	-0.09	140470.0	8897174.75	128
2015-08-04	62.9	63.3	62.3	63.19	0.27	0.43	51976.0	3254978.75	104
2015-08-03	62.3	63.3	62.1	62.92	0.07	0.11	74981.0	4699890.0	136
2015-08-02	64.6	64.6	62.3	62.85	-2.18	-3.35	125813.0	8001401.75	215
2015-07-30	65.6	65.6	64.8	65.03	-0.6	-0.91	124440.0	8100177.25	160
2015-07-29	65.8	66.0	65.6	65.63	0.23	0.35	90612.0	5966754.0	79
2015-07-28	65.6	66.0	65.0	65.4	0.24	0.37	133285.0	8735110.0	143
2015-07-27	65.8	66.3	65.0	65.16	-0.76	-1.15	85710.0	5631671.25	136
2015-07-26	65.6	66.9	65.6	65.92	0.08	0.12	127282.0	8426531.5	122
2015-07-23	66.5	66.5	65.4	65.84	-0.41	-0.62	142806.0	9408417.0	176
2015-07-22	65.8	66.5	65.4	66.25	0.75	1.15	208145.0	13701387.0	154
2015-07-15	65.4	65.8	65.4	65.5	0.26	0.4	157328.0	10322787.0	192
2015-07-14	65.4	65.6	64.8	65.24	-0.18	-0.28	69052.0	4495855.5	108
2015-07-13	65.6	65.8	65.2	65.42	-0.27	-0.41	99457.0	6517415.75	108
2015-07-12	66.3	66.3	65.4	65.69	0.27	0.41	123470.0	8144533.5	160
2015-07-09	65.0	65.6	64.6	65.42	0.63	0.97	224108.0	14594817.0	235
2015-07-08	64.8	64.8	64.4	64.79	-0.22	-0.34	32278.0	2083815.0	67
2015-07-07	64.8	65.2	64.2	65.01	0.23	0.36	89396.0	5793253.25	135
2015-07-06	64.0	64.8	64.0	64.78	0.09	0.14	178883.0	11503982.0	236
2015-07-05	64.6	65.0	64.2	64.69	-0.3	-0.46	81124.0	5236199.5	143
2015-07-02	65.4	65.6	64.8	64.99	-0.44	-0.67	66778.0	4352714.25	152
2015-07-01	65.4	66.3	65.2	65.43	-0.7	-1.06	80485.0	5300366.5	132
2015-06-30	64.8	66.3	64.2	66.13	1.1	1.69	420149.0	27162387.5	360
2015-06-29	66.0	66.0	64.2	65.03	-0.99	-1.5	328769.0	21299140.75	316
2015-06-28	66.9	67.1	65.4	66.02	-0.69	-1.03	149084.0	9857620.25	226
2015-06-25	66.3	67.3	66.0	66.71	0.43	0.65	246353.0	16427534.0	275
2015-06-24	66.0	66.5	65.6	66.28	0.31	0.47	232537.0	15358728.0	297
2015-06-23	67.1	67.1	65.4	65.97	-0.87	-1.3	455394.0	30091082.75	440
2015-06-22	67.3	67.5	66.3	66.84	-0.26	-0.39	204192.0	13648577.75	229
2015-06-21	67.5	67.7	66.7	67.1	-0.7	-1.03	203768.0	13707227.5	245
2015-06-18	68.8	69.0	67.7	67.8	-0.9	-1.31	142864.0	9758890.5	208
2015-06-17	69.4	69.4	68.3	68.7	-0.44	-0.64	262145.0	18039392.75	269
2015-06-16	69.0	69.4	69.0	69.14	0.18	0.26	88022.0	6082941.0	164
2015-06-15	70.2	70.2	68.8	68.96	-1.06	-1.51	148573.0	10302253.5	233
2015-06-14	69.4	70.4	69.2	70.02	1.11	1.61	235338.0	16409909.75	290
2015-06-11	69.0	69.2	68.8	68.91	-0.15	-0.22	118909.0	8199631.0	176
2015-06-10	69.0	69.6	69.0	69.06	0.16	0.23	149870.0	10377663.25	216
2015-06-09	69.0	69.4	68.3	68.9	-0.72	-1.03	205597.0	14161638.75	289
2015-06-08	70.4	70.6	69.6	69.62	-0.8	-1.14	128114.0	8985517.5	222
2015-06-07	70.4	70.8	70.0	70.42	-0.31	-0.44	90431.0	6370141.0	178
2015-06-04	71.0	71.3	70.6	70.73	-0.1	-0.14	121480.0	8605776.5	178
2015-06-03	71.3	71.5	70.6	70.83	-0.27	-0.38	132635.0	9437470.25	131
2015-06-02	70.6	71.3	70.4	71.1	0.51	0.72	212221.0	15071112.25	183
2015-06-01	70.8	71.3	70.0	70.59	-0.64	-0.9	405606.0	28601243.0	385
2015-05-31	71.9	71.9	71.0	71.23	-0.8	-1.11	198167.0	14188184.25	259
2015-05-28	72.3	72.3	71.7	72.03	-0.09	-0.12	255570.0	18369854.25	246
2015-05-27	72.1	72.5	71.7	72.12	0.14	0.19	273352.0	19720840.0	252
2015-05-26	72.1	72.3	71.7	71.98	-0.1	-0.14	377387.0	27173977.5	310
2015-05-25	72.3	72.5	71.9	72.08	-0.21	-0.29	285175.0	20599759.5	224
2015-05-24	72.5	72.7	72.1	72.29	-0.52	-0.71	200792.0	14520672.75	247
2015-05-21	72.5	73.1	72.3	72.81	0.1	0.14	247247.0	17960994.25	222
2015-05-20	73.1	73.1	72.3	72.71	-0.27	-0.37	288548.0	20983045.25	326
2015-05-19	72.9	73.3	72.7	72.98	0.09	0.12	304225.0	22219814.25	332
2015-05-18	72.5	73.1	71.9	72.89	0.46	0.64	332076.0	24120244.25	382
2015-05-17	71.9	73.1	71.7	72.43	0.76	1.06	604180.0	43813234.0	443
2015-05-14	71.7	71.9	71.3	71.67	-0.01	-0.01	438728.0	31437630.0	340
2015-05-13	72.3	72.3	71.7	71.68	-0.42	-0.58	174692.0	12566558.25	233
2015-05-12	72.3	72.7	71.9	72.1	-0.06	-0.08	333053.0	24085847.0	366
2015-05-11	72.7	74.0	71.9	72.16	-0.56	-0.77	383074.0	27937573.5	484
2015-05-10	72.1	74.2	71.9	72.72	0.9	1.25	600605.0	43916386.5	539
2015-05-07	72.5	73.1	71.7	71.82	-1.16	-1.59	314440.0	22711047.75	323
2015-05-06	71.7	73.3	71.3	72.98	1.27	1.77	426422.0	30656283.5	406
2015-05-05	72.3	72.3	71.7	71.71	-0.44	-0.61	315469.0	22699686.5	320
2015-05-04	71.9	72.3	70.8	72.15	0.35	0.49	332273.0	23759214.0	456
2015-05-03	73.5	74.0	71.7	71.8	-1.84	-2.5	531251.0	38821258.25	588
2015-04-30	74.2	74.2	73.3	73.64	-0.34	-0.46	562037.0	41393405.0	444
2015-04-29	73.8	74.6	72.7	73.98	0.7	0.96	1014397.0	74690825.75	887
2015-04-28	72.1	73.8	71.5	73.28	-0.01	-0.01	784429.0	56967999.5	752
2015-04-27	73.1	73.5	72.5	73.29	0.18	0.25	805876.0	58875104.0	627
2015-04-26	73.8	73.8	72.9	73.11	-0.01	-0.01	705517.0	51729360.0	592
2015-04-23	73.1	73.5	72.5	73.12	0.09	0.12	311350.0	22732964.75	318
2015-04-22	72.9	73.3	72.3	73.03	0.89	1.23	498391.0	36318859.75	468
2015-04-21	71.5	72.3	71.3	72.14	0.71	0.99	348973.0	25126879.75	362
2015-04-20	71.9	72.3	71.0	71.43	-0.34	-0.47	390686.0	27980101.25	319
2015-04-19	72.3	72.9	71.0	71.77	1.33	1.89	795406.0	57165677.75	641
2015-04-16	69.4	70.6	69.4	70.44	1.34	1.94	388266.0	27233573.5	425
2015-04-15	68.5	69.2	67.9	69.1	1.22	1.8	527750.0	36120312.75	434
2015-04-14	67.7	68.3	67.3	67.88	1.23	1.85	724508.0	49142000.25	598
2015-04-13	66.3	66.9	66.0	66.65	0.37	0.56	478312.0	31843714.25	384
2015-04-12	65.0	66.7	65.0	66.28	1.41	2.17	535456.0	35158350.5	492
2015-04-09	64.6	65.4	64.4	64.87	0.11	0.17	227545.0	14764042.5	302
2015-04-08	65.2	65.6	64.6	64.76	-1.02	-1.55	610194.0	39740000.0	696
2015-04-07	65.4	66.0	64.6	65.78	0.98	1.51	902510.0	59017297.25	858
2015-04-06	64.8	65.4	64.4	64.8	0.48	0.75	384139.0	24891578.75	467
2015-04-05	65.6	65.6	63.1	64.32	-0.46	-0.71	381340.0	24439209.25	555
2015-04-02	65.0	66.3	63.3	64.78	0.27	0.42	620347.0	40302834.0	734
2015-04-01	64.8	65.4	63.8	64.51	-0.06	-0.09	364200.0	23509669.5	461
2015-03-31	67.3	67.7	64.2	64.57	-2.95	-4.37	904571.0	58942365.25	949
2015-03-30	67.9	68.3	67.3	67.52	-0.33	-0.49	289961.0	19700415.5	321
2015-03-29	67.7	68.5	67.3	67.85	1.18	1.77	254059.0	17269272.0	316
2015-03-26	65.4	67.3	63.8	66.67	0.22	0.33	552787.0	36240328.0	680
2015-03-25	70.6	70.6	65.8	66.45	-4.2	-5.94	465079.0	31644182.25	674
2015-03-24	69.0	71.0	69.0	70.65	2.43	3.56	490572.0	34408671.25	542
2015-03-23	68.5	68.8	67.7	68.22	-0.24	-0.35	184012.0	12569133.75	232
2015-03-22	67.9	68.5	67.9	68.46	0.99	1.47	498079.0	33876000.5	471
2015-03-19	67.9	68.5	66.3	67.47	0.36	0.54	291203.0	19596868.0	426
2015-03-18	69.6	69.8	66.0	67.11	-2.19	-3.16	597500.0	40298510.5	965
2015-03-17	70.2	70.4	69.2	69.3	-1.08	-1.53	325837.0	22679040.5	519
2015-03-16	71.5	72.1	70.0	70.38	-1.29	-1.8	403459.0	28571475.5	506
2015-03-15	71.7	72.3	71.3	71.67	-0.67	-0.93	847370.0	60877064.75	735
2015-03-12	72.3	72.7	72.1	72.34	0.11	0.15	169895.0	12296275.25	223
2015-03-11	71.3	72.3	71.0	72.23	0.66	0.92	166940.0	11948861.0	242
2015-03-10	71.9	72.1	71.0	71.57	-0.38	-0.53	193252.0	13817962.75	307
2015-03-09	73.3	73.3	71.7	71.95	-1.36	-1.86	319900.0	23199536.25	389
2015-03-08	72.9	73.5	72.5	73.31	0.67	0.92	263144.0	19266431.0	344
2015-03-05	72.1	72.9	71.9	72.64	0.87	1.21	233912.0	16924414.5	250
2015-03-04	71.3	72.1	71.3	71.77	0.66	0.93	230412.0	16550530.25	231
2015-03-03	70.8	71.7	70.8	71.11	0.5	0.71	247726.0	17679323.0	342
2015-03-02	70.0	70.6	69.8	70.61	0.61	0.87	171690.0	12051899.25	190
2015-03-01	70.4	70.6	70.0	70.0	0.76	1.1	284024.0	19979835.5	248
2015-02-26	69.8	69.8	69.2	69.24	-0.11	-0.16	92401.0	6416399.25	138
2015-02-25	70.0	70.2	69.2	69.35	-0.61	-0.87	179978.0	12501021.75	285
2015-02-24	69.8	70.4	69.2	69.96	-0.17	-0.24	261198.0	18192757.5	265
2015-02-23	70.6	70.6	70.0	70.13	-0.34	-0.48	69995.0	4915438.0	133
2015-02-22	70.6	71.0	70.4	70.47	0.3	0.43	144371.0	10197407.5	201
2015-02-19	71.3	71.3	70.0	70.17	-1.04	-1.46	265337.0	18701086.25	355
2015-02-18	71.7	72.1	70.8	71.21	-0.23	-0.32	256993.0	18379815.75	252
2015-02-17	72.3	72.9	71.3	71.44	-0.93	-1.29	326558.0	23522107.75	369
2015-02-16	72.3	72.5	71.7	72.37	0.42	0.58	239764.0	17296136.75	309
2015-02-15	72.5	73.1	71.7	71.95	0.43	0.6	331337.0	23931554.5	345
2015-02-12	71.0	71.9	71.0	71.52	0.09	0.13	144790.0	10370061.75	214
2015-02-11	72.3	72.9	71.3	71.43	-1.31	-1.8	294306.0	21124438.25	317
2015-02-10	73.8	74.2	72.5	72.74	-0.79	-1.07	306622.0	22470311.0	253
2015-02-09	73.8	74.2	73.1	73.53	0.01	0.01	351714.0	25871051.25	283
2015-02-08	72.5	73.8	72.3	73.52	1.17	1.62	391513.0	28649105.0	393
2015-02-05	71.7	72.3	71.0	72.35	-0.15	-0.21	544105.0	39161803.25	394
2015-02-04	73.3	73.5	72.3	72.5	-0.32	-0.44	827318.0	60346017.25	463
2015-02-03	71.7	73.5	71.7	72.82	1.58	2.22	568182.0	41134807.25	543
2015-02-02	70.6	71.3	70.2	71.24	0.59	0.84	364320.0	25784361.0	413
2015-02-01	71.3	72.3	70.4	70.65	2.12	3.09	766002.0	54457922.75	762
2015-01-29	66.9	69.2	66.7	68.53	1.58	2.36	656350.0	44669662.0	775
2015-01-28	66.3	67.3	66.0	66.95	1.97	3.03	707876.0	47262738.75	723
2015-01-27	63.8	65.4	63.3	64.98	1.65	2.61	312448.0	20150497.25	414
2015-01-26	63.5	64.0	63.1	63.33	0.66	1.05	233116.0	14809640.5	291
2015-01-22	62.3	62.9	62.3	62.67	0.28	0.45	239964.0	15031926.5	270
2015-01-21	63.5	63.8	62.3	62.39	-0.88	-1.39	393962.0	24734873.75	547
2015-01-20	63.5	64.6	62.9	63.27	-0.02	-0.03	393793.0	25062437.5	554
2015-01-19	62.9	63.5	62.3	63.29	0.39	0.62	402701.0	25399266.5	593
2015-01-18	62.5	63.1	61.7	62.9	-0.58	-0.91	807046.0	50352761.5	1009
2015-01-15	65.6	66.0	62.3	63.48	-1.87	-2.86	498912.0	32441351.5	560
2015-01-14	66.7	66.7	65.2	65.35	-0.89	-1.34	652862.0	42997699.25	558
2015-01-13	64.2	66.3	64.0	66.24	0.49	0.75	162190.0	10619162.0	258
2015-01-12	66.3	67.3	65.0	65.75	-0.78	-1.17	342779.0	22741358.0	369
2015-01-11	65.2	66.9	64.8	66.53	1.5	2.31	394397.0	26060171.0	449
2015-01-08	66.0	66.0	64.8	65.03	1.28	2.01	376276.0	24339614.5	419
2015-01-07	62.3	64.8	61.7	63.75	1.26	2.02	379031.0	24115382.5	605
2015-01-06	60.2	63.1	59.6	62.49	-0.82	-1.3	814808.0	49492525.75	1083
2015-01-05	64.4	65.6	62.7	63.31	-2.82	-4.26	568928.0	36552212.0	823
2015-01-04	67.3	67.3	65.8	66.13	-1.56	-2.3	516968.0	34470564.0	666
2015-01-01	67.7	68.5	66.5	67.69	1.57	2.37	486582.0	32893859.75	689
2014-12-31	68.5	68.8	63.1	66.12	-1.16	-1.72	1314268.0	87079071.5	1527
2014-12-30	69.4	71.7	66.9	67.28	-2.16	-3.11	2669159.0	184457382.5	2654
2014-12-29	70.2	70.4	68.8	69.44	-0.52	-0.74	1027843.0	71505331.25	928
2014-12-28	68.8	70.2	68.1	69.96	1.41	2.06	941855.0	65433597.0	772
2014-12-25	68.8	69.4	66.9	68.55	-1.22	-1.75	783496.0	53694542.25	669
2014-12-24	69.4	71.0	69.2	69.77	0.83	1.2	631847.0	44363688.75	553
2014-12-23	67.9	69.8	66.7	68.94	0.8	1.17	349362.0	23959408.25	288
2014-12-22	66.5	68.3	65.8	68.14	1.5	2.25	167903.0	11307789.0	215
2014-12-21	69.4	70.8	66.3	66.64	-0.08	-0.12	382133.0	25976604.25	505
2014-12-18	64.2	66.7	64.2	66.72	5.93	9.75	425830.0	28122974.5	318
2014-12-17	58.1	61.0	56.7	60.79	3.36	5.85	426589.0	25209497.5	390
2014-12-16	57.9	57.9	55.0	57.43	-2.38	-3.98	372214.0	21122702.25	410
2014-12-15	64.0	64.2	58.8	59.81	-2.83	-4.52	475102.0	29517164.0	524
2014-12-14	63.5	64.4	62.5	62.64	-4.74	-7.03	775636.0	49075401.5	815
2014-12-11	68.8	69.2	65.6	67.38	-3.04	-4.32	575267.0	38765806.75	621
2014-12-10	72.3	72.5	69.6	70.42	-1.82	-2.52	213794.0	15225006.5	290
2014-12-09	71.7	72.3	71.0	72.24	-0.89	-1.22	209108.0	14943354.25	207
2014-12-08	72.7	74.8	72.5	73.13	0.16	0.22	220542.0	16245619.25	366
2014-12-07	72.5	73.3	72.3	72.97	0.13	0.18	194395.0	14132050.75	193
2014-12-04	72.9	73.3	72.7	72.84	0.82	1.14	160169.0	11700180.25	188
2014-12-03	71.9	72.9	71.9	72.02	-0.01	-0.01	109418.0	7915092.25	152
2014-12-02	72.3	72.7	71.7	72.03	1.08	1.52	334706.0	24157711.5	364
2014-12-01	70.4	72.3	70.0	70.95	0.44	0.62	515502.0	36645898.0	475
2014-11-30	69.2	72.5	68.8	70.51	-4.38	-5.85	197684.0	14006302.5	342
2014-11-27	76.0	76.9	74.8	74.89	-1.43	-1.87	240811.0	18201677.25	333
2014-11-26	78.1	78.1	75.6	76.32	-2.76	-3.49	211652.0	16314492.5	306
2014-11-25	80.6	80.6	77.7	79.08	-1.43	-1.78	116888.0	9242410.5	164
2014-11-24	81.5	81.5	80.4	80.51	-0.74	-0.91	123352.0	9962094.0	211
2014-11-23	81.3	81.7	81.3	81.25	0.31	0.38	187067.0	15227487.0	262
2014-11-20	81.7	81.7	81.0	80.94	-0.65	-0.8	51456.0	4182364.5	108
2014-11-19	82.3	82.3	81.0	81.59	-0.6	-0.73	155272.0	12658328.5	179
2014-11-18	82.1	83.5	82.1	82.19	0.0	0.0	113528.0	9355328.75	116
2014-11-17	84.8	85.0	81.3	82.19	-3.44	-4.02	101326.0	8381600.25	142
2014-11-16	86.3	86.3	85.4	85.63	-1.35	-1.55	34369.0	2951625.75	73
2014-11-13	86.9	87.9	86.7	86.98	0.09	0.1	43754.0	3814797.0	96
2014-11-12	86.7	87.5	86.3	86.89	0.36	0.42	101292.0	8767815.75	80
2014-11-11	86.0	86.9	85.2	86.53	0.53	0.62	103241.0	8912567.5	139
2014-11-10	85.6	86.0	85.6	86.0	0.71	0.83	34045.0	2927512.5	75
2014-11-09	86.0	86.0	84.4	85.29	-0.35	-0.41	30128.0	2563704.25	72
2014-11-06	83.8	86.0	83.8	85.64	2.13	2.55	79171.0	6715106.75	112
2014-11-05	84.2	84.4	82.9	83.51	-1.38	-1.63	109980.0	9186093.25	135
2014-11-04	85.4	85.6	84.2	84.89	-1.39	-1.61	69470.0	5903810.25	134
2014-11-03	86.3	86.7	86.0	86.28	-0.94	-1.08	144865.0	12493480.5	151
2014-11-02	87.5	87.9	86.9	87.22	0.62	0.72	55111.0	4807418.75	79
2014-10-30	85.6	86.9	85.0	86.6	1.09	1.27	124568.0	10657946.0	136
2014-10-29	86.0	86.7	85.2	85.51	-0.9	-1.04	95564.0	8225738.25	148
2014-10-28	87.3	87.3	86.3	86.41	-1.07	-1.22	47347.0	4094041.0	99
2014-10-27	89.2	89.2	87.3	87.48	-1.36	-1.53	84242.0	7437512.25	126
2014-10-26	90.4	90.4	88.8	88.84	-0.56	-0.63	90148.0	8061332.0	106
2014-10-23	87.5	91.3	87.3	89.4	0.59	0.66	255668.0	22924445.75	280
2014-10-22	87.9	89.2	86.3	88.81	1.96	2.26	226295.0	19952428.25	207
2014-10-21	85.2	87.5	85.2	86.85	0.6	0.7	184748.0	16004451.0	219
2014-10-20	86.3	86.9	84.6	86.25	1.23	1.45	219892.0	18960117.75	130
2014-10-19	83.8	86.7	82.5	85.02	4.07	5.03	164147.0	13777359.25	243
2014-10-16	83.1	83.8	80.0	80.95	-3.73	-4.4	238668.0	19581917.5	227
2014-10-15	86.7	86.9	84.4	84.68	-2.2	-2.53	97340.0	8323681.25	129
2014-10-14	87.9	87.9	85.6	86.88	-2.38	-2.67	299016.0	25878011.0	271
2014-10-13	88.1	89.4	85.4	89.26	2.11	2.42	129632.0	11407326.5	163
2014-10-12	87.1	89.4	84.4	87.15	-3.73	-4.1	125418.0	10970618.75	136
2014-10-02	90.4	91.0	90.4	90.88	-0.4	-0.44	67244.0	6105810.5	112
2014-10-01	91.0	91.5	90.2	91.28	0.1	0.11	143794.0	13035963.0	190
2014-09-30	87.9	91.3	87.9	91.18	2.75	3.11	198930.0	17924259.75	180
2014-09-29	87.3	88.5	86.5	88.43	1.47	1.69	135534.0	11889228.75	146
2014-09-28	88.3	88.3	86.7	86.96	-1.42	-1.61	100573.0	8773537.75	154
2014-09-25	89.6	89.6	87.5	88.38	-1.02	-1.14	152978.0	13480124.25	239
2014-09-24	90.6	90.8	87.9	89.4	-1.36	-1.5	129605.0	11578533.0	165
2014-09-22	91.0	91.3	90.0	90.76	-1.01	-1.1	71746.0	6512576.5	112
2014-09-21	91.7	92.1	91.5	91.77	0.35	0.38	78347.0	7184587.5	104
2014-09-18	91.9	91.9	91.0	91.42	-0.31	-0.34	112535.0	10276599.75	94
2014-09-17	91.7	92.3	91.5	91.73	0.32	0.35	64914.0	5962357.5	67
2014-09-16	91.3	92.3	91.3	91.41	0.28	0.31	63053.0	5786122.25	100
2014-09-15	92.3	92.3	91.0	91.13	-1.54	-1.66	153746.0	14063732.5	169
2014-09-14	93.3	94.4	92.7	92.67	-0.38	-0.41	93920.0	8770421.75	95
2014-09-11	92.9	93.3	92.9	93.05	-0.08	-0.09	93344.0	8680114.5	107
2014-09-10	93.1	93.5	92.9	93.13	0.3	0.32	95456.0	8905052.25	99
2014-09-09	91.9	92.9	91.7	92.83	0.64	0.69	155729.0	14361281.5	157
2014-09-08	92.3	92.5	91.9	92.19	-0.09	-0.1	51902.0	4796059.75	56
2014-09-07	91.9	92.9	91.9	92.28	0.05	0.05	50093.0	4625834.75	78
2014-09-04	91.9	92.3	91.7	92.23	-0.47	-0.51	91991.0	8456676.0	114
2014-09-03	92.7	93.5	92.5	92.7	-0.15	-0.16	112304.0	10471873.25	77
2014-09-02	92.3	93.5	92.3	92.85	0.11	0.12	88048.0	8160644.25	82
2014-09-01	93.1	93.3	92.7	92.74	-0.24	-0.26	72870.0	6786242.0	97
2014-08-31	91.9	93.1	91.7	92.98	1.43	1.56	164417.0	15164022.25	175
2014-08-28	91.9	92.3	91.5	91.55	-0.4	-0.44	106068.0	9746073.75	126
2014-08-27	92.1	92.3	91.7	91.95	-0.03	-0.03	121801.0	11192275.25	135
2014-08-26	92.5	92.7	91.7	91.98	-0.15	-0.16	128111.0	11802285.0	129
2014-08-25	94.2	94.2	91.9	92.13	-1.59	-1.7	171743.0	15884695.5	182
2014-08-24	94.0	94.8	93.5	93.72	-0.35	-0.37	112608.0	10590396.75	132
2014-08-21	95.4	95.6	94.0	94.07	-1.2	-1.26	31356.0	2968928.75	68
2014-08-20	93.3	95.4	93.1	95.27	0.91	0.96	86700.0	8224024.5	126
2014-08-19	93.5	94.6	93.1	94.36	0.97	1.04	100974.0	9461389.25	140
2014-08-18	94.4	94.8	92.5	93.39	-0.99	-1.05	177142.0	16541676.75	164
2014-08-17	93.8	94.8	93.8	94.38	0.04	0.04	71328.0	6716976.0	115
2014-08-14	95.0	96.3	93.8	94.34	-0.38	-0.4	214978.0	20508374.5	306
2014-08-13	91.9	96.7	91.7	94.72	3.01	3.28	766354.0	72076590.0	808
2014-08-12	91.9	92.1	91.5	91.71	-0.12	-0.13	73399.0	6729966.25	78
2014-08-11	91.9	92.9	91.3	91.83	-0.08	-0.09	173822.0	15980489.0	175
2014-08-10	91.7	92.5	91.3	91.91	-0.32	-0.35	148500.0	13656618.5	137
2014-08-07	91.0	92.9	91.0	92.23	1.1	1.21	246043.0	22675670.75	237
2014-08-06	92.1	92.1	90.6	91.13	0.18	0.2	226975.0	20678296.0	247
2014-08-05	92.7	92.9	90.6	90.95	-1.66	-1.79	448554.0	41144292.0	545
2014-08-04	87.9	93.8	87.5	92.61	4.79	5.45	1867385.0	166736447.75	1254
2014-08-03	87.5	88.1	87.1	87.82	0.55	0.63	248358.0	21830443.5	107
2014-07-24	87.3	87.7	86.9	87.27	-0.06	-0.07	274838.0	23938807.75	140
2014-07-23	87.3	87.9	86.9	87.33	0.09	0.1	215867.0	18836824.75	143
2014-07-22	86.5	87.9	86.5	87.24	1.21	1.41	178591.0	15604296.75	198
2014-07-21	85.4	86.3	85.4	86.03	0.81	0.95	151526.0	13027689.5	107
2014-07-20	85.8	86.0	85.2	85.22	-1.05	-1.22	152615.0	13047703.75	129
2014-07-17	85.6	86.5	84.6	86.27	0.93	1.09	255715.0	21792777.25	273
2014-07-16	87.7	87.7	84.8	85.34	-2.18	-2.49	474161.0	40746690.25	466
2014-07-15	89.4	89.4	86.9	87.52	-3.78	-4.14	585180.0	51349414.75	618
2014-07-14	89.0	91.7	88.8	91.3	2.36	2.65	119294.0	10785768.0	165
2014-07-13	89.8	89.8	88.1	88.94	-0.46	-0.51	65233.0	5807845.25	116
2014-07-10	88.1	89.8	88.1	89.4	0.86	0.97	107606.0	9597201.25	129
2014-07-09	88.8	89.2	87.9	88.54	-0.37	-0.42	67295.0	5944077.0	109
2014-07-08	88.1	89.4	87.7	88.91	0.33	0.37	55392.0	4926947.75	85
2014-07-07	88.5	89.2	88.5	88.58	0.33	0.37	63552.0	5636128.5	78
2014-07-06	88.5	89.0	87.9	88.25	-0.7	-0.79	138313.0	12218168.5	132
2014-07-03	89.4	89.8	89.0	88.95	-0.87	-0.97	207582.0	18503323.25	127
2014-07-02	90.0	90.0	89.2	89.82	-0.2	-0.22	129162.0	11560492.5	140
2014-07-01	88.8	90.2	88.8	90.02	1.17	1.32	69620.0	6215227.75	99
2014-06-30	89.4	89.6	88.5	88.85	-0.79	-0.88	49564.0	4417101.25	86
2014-06-29	89.2	90.0	88.1	89.64	0.16	0.18	54005.0	4825452.0	66
2014-06-26	89.4	89.8	88.8	89.48	-0.04	-0.04	61472.0	5481564.75	122
2014-06-25	88.8	90.0	88.8	89.52	1.15	1.3	169471.0	15143675.5	287
2014-06-24	88.8	89.0	86.7	88.37	0.44	0.5	360019.0	31525303.75	379
2014-06-23	90.0	90.0	87.5	87.93	-1.75	-1.95	117278.0	10359462.75	130
2014-06-22	90.8	91.0	89.6	89.68	-0.9	-0.99	113383.0	10230500.5	92
2014-06-19	90.6	90.6	89.4	90.58	-0.07	-0.08	167725.0	15120813.25	200
2014-06-18	88.1	91.0	88.1	90.65	2.52	2.86	163026.0	14607659.75	203
2014-06-17	86.7	88.1	86.7	88.13	1.07	1.23	136570.0	11938519.0	131
2014-06-16	87.1	87.5	86.9	87.06	-0.37	-0.42	201665.0	17588423.5	185
2014-06-15	90.0	90.0	87.1	87.43	-3.06	-3.38	180605.0	15928509.5	204
2014-06-12	89.4	90.6	89.4	90.49	0.92	1.03	95648.0	8586401.75	120
2014-06-11	90.6	90.6	89.6	89.57	-1.04	-1.15	124650.0	11213058.5	150
2014-06-10	88.8	91.3	88.8	90.61	1.46	1.64	216866.0	19568990.75	287
2014-06-09	89.2	89.8	88.5	89.15	-0.31	-0.35	138324.0	12350989.0	148
2014-06-08	89.8	89.8	88.5	89.46	-0.09	-0.1	226412.0	20169648.0	223
2014-06-05	89.0	90.0	88.5	89.55	0.47	0.53	606642.0	54274615.0	430
2014-06-04	87.9	89.2	87.5	89.08	0.91	1.03	259670.0	23032270.5	281
2014-06-03	87.3	89.4	87.1	88.17	0.8	0.92	688534.0	60821255.5	551
2014-06-02	86.0	87.7	86.0	87.37	1.19	1.38	658171.0	57125959.0	474
2014-06-01	85.8	86.7	85.6	86.18	0.25	0.29	92322.0	7962685.25	138
2014-05-29	85.6	86.0	85.6	85.93	0.35	0.41	134135.0	11522505.5	155
2014-05-28	85.4	85.8	85.0	85.58	0.2	0.23	173556.0	14803465.0	136
2014-05-27	86.7	86.7	85.2	85.38	-1.12	-1.29	208196.0	17904190.75	186
2014-05-26	86.0	86.7	86.0	86.5	0.31	0.36	333319.0	28776539.75	214
2014-05-25	84.4	86.7	84.4	86.19	1.45	1.71	599093.0	51358737.0	514
2014-05-22	84.8	85.0	84.2	84.74	0.14	0.17	223679.0	18952242.0	208
2014-05-21	83.5	84.8	83.5	84.6	0.88	1.05	168365.0	14143255.75	199
2014-05-20	83.8	84.2	83.1	83.72	0.34	0.41	175848.0	14711298.25	219
2014-05-19	83.5	85.4	83.1	83.38	0.25	0.3	962520.0	81104167.0	926
2014-05-18	82.3	83.3	82.1	83.13	0.94	1.14	168402.0	13974867.0	182
2014-05-15	82.5	82.9	81.9	82.19	-0.2	-0.24	150179.0	12366399.25	162
2014-05-14	82.9	82.9	81.9	82.39	-0.29	-0.35	132280.0	10887012.5	195
2014-05-13	83.1	83.3	81.9	82.68	-0.6	-0.72	105509.0	8741470.5	132
2014-05-12	83.1	83.5	82.9	83.28	-0.17	-0.2	57240.0	4760148.0	97
2014-05-11	82.9	83.5	82.7	83.45	0.24	0.29	79464.0	6612850.75	123
2014-05-08	83.1	83.5	83.1	83.21	0.13	0.16	108205.0	9020725.25	134
2014-05-07	82.1	83.5	81.9	83.08	1.0	1.22	227459.0	18831641.25	229
2014-05-06	82.9	82.9	81.9	82.08	-0.64	-0.77	250801.0	20635737.5	348
2014-05-05	84.0	84.2	82.5	82.72	-1.2	-1.43	243886.0	20374959.0	295
2014-05-04	84.2	84.6	83.8	83.92	-0.14	-0.17	196796.0	16544562.75	210
2014-05-01	84.8	84.8	83.5	84.06	-0.32	-0.38	288396.0	24245344.25	292
2014-04-30	84.6	85.2	84.0	84.38	0.08	0.09	295038.0	24913017.25	269
2014-04-29	84.2	84.8	83.5	84.3	0.47	0.56	252499.0	21215230.5	355
2014-04-28	85.0	85.0	83.8	83.83	-1.17	-1.38	135620.0	11397901.75	238
2014-04-27	84.8	85.4	84.4	85.0	0.12	0.14	106190.0	9004523.75	135
2014-04-24	85.2	85.4	84.6	84.88	-0.3	-0.35	67182.0	5712262.0	155
2014-04-23	85.8	86.7	85.2	85.18	-0.6	-0.7	137539.0	11804575.75	209
2014-04-22	86.5	86.7	85.4	85.78	-0.57	-0.66	133243.0	11458677.25	209
2014-04-21	86.5	86.5	86.0	86.35	-0.38	-0.44	83830.0	7231932.0	182
2014-04-20	86.7	87.5	86.5	86.73	-0.12	-0.14	98065.0	8508521.25	167
2014-04-17	86.3	87.3	86.3	86.85	0.6	0.7	328896.0	28542987.5	240
2014-04-16	87.3	87.9	86.0	86.25	-0.8	-0.92	330650.0	28683067.25	451
2014-04-15	85.0	87.3	85.0	87.05	1.79	2.1	721998.0	62600778.0	711
2014-04-14	84.8	85.4	84.4	85.26	0.13	0.15	147236.0	12479183.75	205
2014-04-13	86.7	87.1	84.8	85.13	-0.5	-0.58	298421.0	25682694.75	387
2014-04-10	85.6	86.0	85.0	85.63	0.0	0.0	147125.0	12574521.0	213
2014-04-09	85.6	86.7	85.0	85.63	-2.19	-2.49	215633.0	18500107.75	402
2014-04-08	87.9	88.3	87.5	87.82	0.0	0.0	225457.0	19817312.25	346
2014-04-07	88.5	88.5	87.1	87.82	-0.31	-0.35	215201.0	18866110.75	414
2014-04-06	87.9	89.4	87.5	88.13	0.31	0.35	455266.0	40241221.25	725
2014-04-03	86.9	88.5	86.7	87.82	1.09	1.26	551850.0	47821128.5	688
2014-04-02	85.2	87.5	84.6	86.73	1.41	1.65	628324.0	54540227.75	844
2014-04-01	85.2	85.6	84.4	85.32	0.0	0.0	192082.0	16317808.0	252
2014-03-31	85.2	85.4	84.8	85.32	0.16	0.19	126395.0	10753969.75	179
2014-03-30	85.8	85.8	85.0	85.16	-0.32	-0.37	112990.0	9642567.0	157
2014-03-27	86.0	86.0	84.6	85.48	-0.46	-0.54	185730.0	15844081.0	266
2014-03-26	85.6	87.3	85.4	85.94	0.46	0.54	524462.0	45113869.75	474
2014-03-25	85.4	85.8	85.0	85.48	0.0	0.0	76730.0	6559003.25	134
2014-03-24	85.4	85.8	85.0	85.48	0.16	0.19	134022.0	11438428.75	175
2014-03-23	85.4	85.8	85.0	85.32	0.32	0.38	164729.0	14077680.0	225
2014-03-20	85.4	85.6	84.8	85.0	-0.32	-0.38	105096.0	8934659.5	216
2014-03-19	85.4	86.0	84.4	85.32	0.32	0.38	487097.0	41510140.25	478
2014-03-18	85.6	85.8	84.8	85.0	-0.32	-0.38	275136.0	23504480.0	243
2014-03-17	84.8	85.4	84.2	85.32	1.25	1.49	313435.0	26592969.5	324
2014-03-16	84.2	84.4	84.0	84.07	-0.16	-0.19	171221.0	14418211.5	149
2014-03-13	84.2	84.4	83.8	84.23	0.0	0.0	155094.0	13069108.75	187
2014-03-12	85.0	85.0	84.2	84.23	-0.93	-1.09	291121.0	24569585.0	377
2014-03-11	85.0	86.3	84.8	85.16	-0.16	-0.19	240310.0	20581227.75	339
2014-03-10	85.4	86.7	84.2	85.32	-0.16	-0.19	690320.0	59053105.0	970
2014-03-09	82.5	85.6	82.5	85.48	3.6	4.4	777433.0	65387444.75	829
2014-03-06	81.3	83.8	81.3	81.88	0.94	1.16	630061.0	51826015.25	629
2014-03-05	81.7	82.1	81.0	80.94	-0.63	-0.77	234929.0	19176713.0	259
2014-03-04	81.7	82.1	81.5	81.57	0.48	0.59	211994.0	17329151.0	247
2014-03-03	81.7	81.9	80.4	81.09	-0.63	-0.77	231474.0	18825615.0	288
2014-03-02	83.5	84.0	81.3	81.72	-1.72	-2.06	299918.0	24700334.75	416
2014-02-27	82.3	84.0	82.3	83.44	1.25	1.52	628247.0	52416728.75	734
2014-02-26	81.5	83.1	81.3	82.19	1.25	1.54	623321.0	51396430.75	826
2014-02-25	81.3	82.3	80.4	80.94	0.16	0.2	307512.0	25112309.25	332
2014-02-24	81.3	81.3	80.4	80.78	-0.47	-0.58	256463.0	20715977.5	305
2014-02-23	81.0	81.7	81.0	81.25	0.62	0.77	193290.0	15705921.0	252
2014-02-20	81.7	81.7	80.4	80.63	-1.09	-1.33	289904.0	23506402.5	347
2014-02-19	81.5	82.5	80.8	81.72	0.31	0.38	237259.0	19372019.0	354
2014-02-18	81.7	83.5	81.3	81.41	0.16	0.2	369223.0	30299213.5	554
2014-02-17	81.7	81.9	79.8	81.25	-0.63	-0.77	287893.0	23263582.25	551
2014-02-16	82.5	83.5	81.9	81.88	-0.78	-0.94	210682.0	17367600.75	465
2014-02-13	81.7	84.2	81.3	82.66	1.41	1.74	701824.0	58206539.75	1067
2014-02-12	80.8	82.5	80.8	81.25	0.93	1.16	579883.0	47419252.75	874
2014-02-11	78.1	81.0	77.9	80.32	2.19	2.8	601487.0	47771636.5	826
2014-02-10	78.8	79.8	78.1	78.13	-0.62	-0.79	332659.0	26295911.0	474
2014-02-09	77.3	79.0	77.3	78.75	1.72	2.23	640024.0	50111652.5	716
2014-02-06	76.0	77.5	75.4	77.03	0.94	1.24	341200.0	26208188.5	458
2014-02-05	76.5	76.5	75.8	76.09	-0.32	-0.42	197881.0	15095094.25	182
2014-02-04	76.7	77.3	76.0	76.41	-0.78	-1.01	158476.0	12118570.25	224
2014-02-03	78.3	78.3	77.1	77.19	-0.63	-0.81	212542.0	16543736.5	227
2014-02-02	78.5	79.4	77.7	77.82	-0.77	-0.98	199638.0	15621632.5	278
2014-01-30	78.3	79.0	77.9	78.59	-0.48	-0.61	92473.0	7250419.0	160
2014-01-29	79.0	79.8	78.5	79.07	-0.31	-0.39	206342.0	16350165.5	293
2014-01-28	77.9	79.4	77.1	79.38	1.25	1.6	394700.0	30988706.5	539
2014-01-27	79.2	79.4	77.9	78.13	-1.09	-1.38	208196.0	16377702.5	224
2014-01-26	76.0	79.8	76.0	79.22	1.09	1.4	481966.0	37573542.5	517
2014-01-23	79.2	79.4	78.1	78.13	-0.78	-0.99	204788.0	16125037.5	229
2014-01-22	77.3	79.2	76.7	78.91	1.57	2.03	631588.0	49426206.25	515
2014-01-21	76.7	77.9	76.3	77.34	1.4	1.84	364450.0	28088759.0	374
2014-01-20	76.7	76.7	75.6	75.94	0.16	0.21	193016.0	14663479.75	189
2014-01-19	75.0	76.7	74.8	75.78	0.0	0.0	183389.0	13941372.0	261
2014-01-16	75.6	76.5	74.8	75.78	0.94	1.26	393404.0	29778495.0	474
2014-01-15	74.8	75.2	74.4	74.84	-0.16	-0.21	148172.0	11070358.75	194
2014-01-14	73.3	75.4	73.3	75.0	1.72	2.35	623450.0	46435775.0	616
2014-01-13	72.1	73.5	71.7	73.28	0.94	1.3	492032.0	35849780.0	468
2014-01-12	71.9	72.5	71.7	72.34	0.46	0.64	143138.0	10303284.5	177
2014-01-09	72.3	72.3	71.3	71.88	-0.46	-0.64	332237.0	23876570.0	164
2014-01-08	71.9	72.9	71.9	72.34	0.15	0.21	284041.0	20603403.25	267
2014-01-07	71.0	72.9	71.0	72.19	1.25	1.76	415544.0	29898178.5	429
2014-01-06	70.0	71.7	69.8	70.94	0.62	0.88	445945.0	31714303.5	389
2014-01-05	69.0	70.6	68.8	70.32	1.25	1.81	398054.0	27818138.5	443
2014-01-02	69.2	69.4	68.8	69.07	-0.15	-0.22	192786.0	13298975.0	220
2014-01-01	69.8	69.8	69.0	69.22	-0.47	-0.67	223360.0	15507528.25	251
2013-12-31	69.6	70.6	69.2	69.69	0.31	0.45	405376.0	28260187.75	441
2013-12-30	69.2	70.6	69.2	69.38	0.0	0.0	354572.0	24753488.5	302
2013-12-29	69.4	69.8	69.0	69.38	0.0	0.0	130081.0	9015897.0	161
2013-12-26	69.2	69.4	68.8	69.38	0.47	0.68	101804.0	7016879.25	177
2013-12-25	69.2	69.4	68.8	68.91	-0.47	-0.68	135643.0	9356481.75	154
2013-12-24	70.4	70.4	69.2	69.38	-1.09	-1.55	107327.0	7486919.0	168
2013-12-23	70.4	70.4	70.0	70.47	0.0	0.0	77070.0	5412511.75	85
2013-12-22	71.0	71.0	70.2	70.47	-0.62	-0.87	91290.0	6443561.0	142
2013-12-19	70.2	71.3	69.8	71.09	1.25	1.79	309487.0	21882341.75	278
2013-12-18	68.8	70.0	68.8	69.84	1.09	1.59	162132.0	11310679.25	190
2013-12-17	69.8	69.8	68.8	68.75	-0.94	-1.35	125189.0	8643571.5	224
2013-12-16	70.0	70.4	69.4	69.69	-0.94	-1.33	150462.0	10504769.5	227
2013-12-15	71.9	71.9	70.0	70.63	-1.4	-1.94	360737.0	25574516.5	415
2013-12-12	72.1	72.9	71.7	72.03	-0.47	-0.65	138137.0	9968432.25	242
2013-12-11	72.3	72.7	71.5	72.5	0.47	0.65	274370.0	19795601.75	356
2013-12-10	70.4	72.9	70.2	72.03	1.56	2.21	568062.0	40690706.0	676
2013-12-09	68.8	70.6	68.8	70.47	1.56	2.26	284345.0	19879636.25	366
2013-12-08	69.2	69.2	68.5	68.91	0.16	0.23	167096.0	11499514.5	274
2013-12-05	68.5	70.0	68.5	68.75	0.31	0.45	279038.0	19282084.5	580
2013-12-04	66.7	68.5	66.0	68.44	2.03	3.06	298774.0	20063165.25	400
2013-12-03	66.9	67.3	66.3	66.41	-0.31	-0.46	192714.0	12875276.75	339
2013-12-02	67.9	67.9	66.5	66.72	-1.25	-1.84	526085.0	35230912.25	694
2013-12-01	69.2	69.2	67.9	67.97	-1.1	-1.59	223614.0	15312248.5	354
2013-11-28	69.6	69.6	69.0	69.07	-0.46	-0.66	133848.0	9263641.75	193
2013-11-27	68.8	69.8	68.8	69.53	0.62	0.9	95315.0	6596934.75	221
2013-11-26	69.4	69.8	68.8	68.91	-0.62	-0.89	254833.0	17601795.0	385
2013-11-25	70.6	70.8	69.6	69.53	-1.1	-1.56	623918.0	43877136.75	515
2013-11-24	70.2	71.0	70.0	70.63	0.63	0.9	408956.0	28863972.0	445
2013-11-21	70.6	70.6	69.6	70.0	0.0	0.0	418950.0	29300882.0	525
2013-11-20	70.0	70.4	69.6	70.0	0.31	0.44	587390.0	41040091.25	629
2013-11-19	71.3	71.3	68.5	69.69	-1.56	-2.19	1190490.0	82436240.25	1462
2013-11-18	72.9	73.1	71.3	71.25	-1.57	-2.16	932095.0	67134680.75	1141
2013-11-17	74.2	74.4	72.5	72.82	-1.56	-2.1	881714.0	64585428.0	936
2013-11-14	74.6	74.8	74.0	74.38	-0.46	-0.61	463541.0	34437862.0	586
2013-11-13	75.4	76.0	74.6	74.84	-0.79	-1.04	349754.0	26253447.0	378
2013-11-12	75.4	76.5	75.0	75.63	0.31	0.41	483559.0	36592652.75	585
2013-11-11	77.3	77.3	75.2	75.32	-2.18	-2.81	879427.0	66644434.75	935
2013-11-10	78.8	78.8	77.3	77.5	-0.94	-1.2	139608.0	10899657.5	215
2013-11-07	77.9	79.4	77.3	78.44	0.78	1.0	269396.0	21125356.5	315
2013-11-06	77.9	78.8	77.7	77.66	-0.31	-0.4	95399.0	7448077.0	152
2013-11-05	78.5	80.4	77.7	77.97	-0.78	-0.99	245294.0	19256134.25	338
2013-11-04	78.1	78.8	77.9	78.75	0.78	1.0	114667.0	8999628.75	105
2013-11-03	77.5	78.5	77.3	77.97	0.78	1.01	80233.0	6260639.75	138
2013-10-31	76.7	78.8	76.3	77.19	0.47	0.61	344402.0	26782902.75	439
2013-10-30	74.2	76.9	74.0	76.72	2.34	3.15	313014.0	23658552.5	246
2013-10-29	75.6	75.8	73.5	74.38	-1.09	-1.44	188622.0	14076134.75	203
2013-10-28	75.4	76.0	75.4	75.47	0.0	0.0	121296.0	9162194.0	128
2013-10-27	75.4	76.3	75.4	75.47	-0.16	-0.21	82157.0	6222952.25	101
2013-10-24	74.8	76.0	74.8	75.63	0.0	0.0	71408.0	5395041.25	102
2013-10-23	75.4	76.0	75.4	75.63	0.0	0.0	162512.0	12298407.0	129
2013-10-22	74.4	76.0	74.4	75.63	1.1	1.48	194357.0	14608707.25	251
2013-10-21	74.8	74.8	73.8	74.53	-0.16	-0.21	246911.0	18298758.5	349
2013-10-20	75.4	75.8	74.6	74.69	-0.31	-0.41	244567.0	18396610.75	273
2013-10-10	76.3	76.3	75.0	75.0	-1.72	-2.24	525040.0	39650183.5	480
2013-10-09	76.9	76.9	76.0	76.72	-0.47	-0.61	231641.0	17722224.0	219
2013-10-08	76.7	77.3	76.0	77.19	0.31	0.4	107585.0	8242377.0	149
2013-10-07	76.7	77.9	76.3	76.88	0.63	0.83	424444.0	32637545.0	507
2013-10-06	76.7	77.3	75.2	76.25	-1.09	-1.41	178117.0	13555071.0	254
2013-10-03	77.1	78.1	76.7	77.34	0.15	0.19	340718.0	26382328.0	447
2013-10-02	73.8	78.1	73.8	77.19	3.44	4.66	671038.0	50861933.5	713
2013-10-01	73.8	74.4	73.5	73.75	-0.16	-0.22	220856.0	16342228.75	208
2013-09-30	73.1	74.4	72.9	73.91	0.63	0.86	334705.0	24756043.75	399
2013-09-29	71.7	73.5	71.7	73.28	1.4	1.95	228678.0	16612741.25	251
2013-09-26	71.7	72.1	71.7	71.88	0.0	0.0	83731.0	6015735.25	83
2013-09-25	71.5	72.3	71.3	71.88	0.0	0.0	393574.0	28261055.25	185
2013-09-24	72.5	72.5	71.7	71.88	-0.46	-0.64	169112.0	12143825.5	152
2013-09-19	72.3	72.9	71.9	72.34	0.31	0.43	176404.0	12745178.5	176
2013-09-18	72.1	72.3	71.7	72.03	-0.16	-0.22	106276.0	7655486.0	138
2013-09-17	72.9	72.9	71.9	72.19	-0.47	-0.65	368486.0	26654251.0	230
2013-09-16	72.7	72.9	72.5	72.66	0.0	0.0	311978.0	22699596.5	229
2013-09-15	72.7	72.9	71.9	72.66	0.32	0.44	346864.0	25167815.25	282
2013-09-12	72.3	73.1	72.3	72.34	-0.16	-0.22	249323.0	18109634.75	157
2013-09-11	72.7	72.9	71.9	72.5	0.0	0.0	162464.0	11768304.75	146
2013-09-10	71.7	72.9	71.7	72.5	1.41	1.98	311941.0	22618875.75	226
2013-09-09	70.6	71.3	70.2	71.09	0.46	0.65	85903.0	6079516.0	111
2013-09-08	71.7	71.7	70.2	70.63	0.0	0.0	109102.0	7715271.25	100
2013-09-05	69.0	71.0	68.8	70.63	1.25	1.8	250296.0	17417888.75	275
2013-09-04	71.0	71.0	68.8	69.38	-1.87	-2.62	199166.0	13912527.5	243
2013-09-03	72.3	73.1	70.6	71.25	-0.94	-1.3	374014.0	26788350.5	282
2013-09-02	72.5	72.5	71.7	72.19	-0.47	-0.65	256837.0	18531233.0	200
2013-09-01	71.7	72.9	71.7	72.66	1.41	1.98	384995.0	27728962.75	247
2013-08-29	71.0	71.3	70.6	71.25	0.78	1.11	321926.0	22807639.5	248
2013-08-28	69.4	71.0	68.5	70.47	-0.31	-0.44	431446.0	30228055.25	404
2013-08-27	72.3	72.3	70.0	70.78	-2.66	-3.62	407617.0	28950107.0	409
2013-08-26	74.2	74.4	72.5	73.44	-0.63	-0.85	195840.0	14427111.25	189
2013-08-25	73.5	74.8	73.5	74.07	0.32	0.43	458201.0	33997549.0	210
2013-08-22	73.3	74.0	72.7	73.75	0.47	0.64	127967.0	9409933.5	217
2013-08-21	73.5	73.5	72.3	73.28	-0.47	-0.64	358136.0	26156666.75	361
2013-08-20	73.8	74.8	73.1	73.75	-0.32	-0.43	179311.0	13274511.0	213
2013-08-19	72.9	74.6	71.7	74.07	1.1	1.51	283662.0	20851708.5	282
2013-08-18	73.1	73.5	72.9	72.97	-0.16	-0.22	143364.0	10490995.75	171
2013-08-15	71.0	73.3	71.0	73.13	2.19	3.09	640038.0	46189243.75	497
2013-08-14	71.0	71.0	70.2	70.94	0.0	0.0	157189.0	11111041.5	162
2013-08-13	71.0	71.5	70.8	70.94	0.16	0.23	73513.0	5225330.25	101
2013-08-05	70.4	71.3	70.4	70.78	0.46	0.65	210415.0	14907051.0	201
2013-08-04	70.4	71.0	70.0	70.32	-0.77	-1.08	116783.0	8259985.5	135
2013-08-01	71.0	71.5	70.8	71.09	-0.16	-0.22	229580.0	16338676.0	129
2013-07-31	70.8	71.5	70.4	71.25	0.16	0.23	460906.0	32797275.5	271
2013-07-30	69.2	71.3	68.8	71.09	1.4	2.01	355679.0	25005618.75	305
2013-07-29	69.8	70.0	68.5	69.69	-0.15	-0.21	300074.0	20798979.0	323
2013-07-28	69.6	70.2	69.2	69.84	-0.16	-0.23	145322.0	10134352.5	222
2013-07-25	69.4	70.8	68.8	70.0	0.62	0.89	459058.0	31938115.0	557
2013-07-24	70.4	70.4	69.2	69.38	-0.94	-1.34	168996.0	11760010.5	279
2013-07-23	70.8	71.0	70.4	70.32	-0.62	-0.87	171307.0	12137660.25	202
2013-07-22	71.3	71.7	68.8	70.94	-0.47	-0.66	298044.0	21227219.0	291
2013-07-21	71.3	71.7	71.0	71.41	0.16	0.22	278719.0	19892598.25	241
2013-07-18	70.6	71.9	70.2	71.25	0.31	0.44	640219.0	45575685.5	529
2013-07-17	71.3	71.7	70.2	70.94	0.0	0.0	414424.0	29395245.75	376
2013-07-16	70.4	71.3	70.0	70.94	0.31	0.44	98939.0	6986716.5	186
2013-07-15	70.6	71.0	70.4	70.63	-0.46	-0.65	267899.0	18925729.5	268
2013-07-14	70.8	71.7	70.6	71.09	0.0	0.0	272239.0	19408296.0	376
2013-07-11	70.8	71.5	69.8	71.09	0.15	0.21	199336.0	14073916.25	284
2013-07-10	71.0	71.3	70.6	70.94	-0.15	-0.21	486578.0	34481941.25	389
2013-07-09	71.7	71.9	71.0	71.09	-0.32	-0.45	457202.0	32746014.0	412
2013-07-08	71.0	72.5	69.8	71.41	0.47	0.66	485094.0	34656704.75	635
2013-07-07	69.6	71.3	69.2	70.94	0.78	1.11	438944.0	30769991.75	451
2013-07-04	69.8	70.2	69.8	70.16	0.47	0.67	282498.0	19787668.25	296
2013-07-03	69.8	70.4	69.6	69.69	-0.47	-0.67	222944.0	15559044.75	273
2013-07-02	69.6	70.6	69.6	70.16	0.78	1.12	412366.0	28876032.0	381
2013-07-01	69.2	69.8	68.8	69.38	0.0	0.0	184458.0	12784823.0	274
2013-06-30	69.2	70.2	67.9	69.38	-0.15	-0.22	425942.0	29600236.25	699
2013-06-26	67.7	71.3	67.5	69.53	2.19	3.25	854978.0	59244317.25	988
2013-06-25	67.3	67.7	67.1	67.34	-0.16	-0.24	136580.0	9196590.0	166
2013-06-24	67.5	67.7	67.3	67.5	-0.16	-0.24	134147.0	9044831.75	170
2013-06-23	67.9	68.1	67.5	67.66	-0.16	-0.24	141228.0	9569379.75	185
2013-06-22	66.3	67.9	65.6	67.82	0.63	0.94	228185.0	15321081.75	299
2013-06-19	67.7	67.7	66.7	67.19	-0.31	-0.46	207655.0	13953225.5	235
2013-06-18	67.3	67.9	67.1	67.5	0.78	1.17	371870.0	25081561.5	344
2013-06-17	65.0	67.3	65.0	66.72	2.03	3.14	313967.0	20845062.5	366
2013-06-16	63.3	65.4	63.3	64.69	0.31	0.48	707232.0	45638919.25	591
2013-06-15	67.3	67.3	61.9	64.38	-3.59	-5.28	698881.0	45494266.75	810
2013-06-12	67.5	68.3	67.3	67.97	0.63	0.94	277243.0	18793051.5	270
2013-06-11	66.7	67.5	66.3	67.34	0.62	0.93	187530.0	12477562.5	277
2013-06-10	66.7	67.3	66.5	66.72	0.15	0.23	161737.0	10798910.0	226
2013-06-09	67.1	67.3	66.0	66.57	-0.62	-0.92	253499.0	16885800.5	434
2013-06-08	67.7	68.1	67.1	67.19	-0.63	-0.93	218039.0	14746741.5	268
2013-06-05	67.1	68.5	66.9	67.82	0.79	1.18	330780.0	22445529.0	386
2013-06-04	67.7	67.7	66.7	67.03	-0.63	-0.93	485490.0	32576709.0	524
2013-06-03	67.9	68.5	67.5	67.66	-0.31	-0.46	316616.0	21510204.5	336
2013-06-02	68.5	69.2	67.9	67.97	-0.78	-1.13	268082.0	18327710.0	436
2013-06-01	67.9	69.4	67.3	68.75	0.62	0.91	506526.0	34720727.75	726
2013-05-29	67.1	68.3	67.1	68.13	0.94	1.4	326166.0	22148116.25	428
2013-05-28	65.4	67.3	65.4	67.19	1.41	2.14	347082.0	23176242.0	338
2013-05-27	65.8	66.3	65.4	65.78	0.15	0.23	225650.0	14846040.5	243
2013-05-26	66.0	66.3	65.4	65.63	-0.31	-0.47	226009.0	14894598.0	323
2013-05-25	64.8	66.7	64.2	65.94	1.1	1.7	343460.0	22588410.75	483
2013-05-22	64.2	65.6	64.2	64.84	1.09	1.71	399842.0	26064283.5	491
2013-05-21	63.1	64.0	63.1	63.75	0.78	1.24	247198.0	15736251.0	279
2013-05-20	64.2	64.2	62.9	62.97	-1.1	-1.72	469968.0	29819052.75	442
2013-05-19	64.4	64.4	63.1	64.07	-0.15	-0.23	668279.0	42694291.5	458
2013-05-18	62.3	64.8	62.3	64.22	1.72	2.75	553880.0	35521385.75	487
2013-05-15	61.3	63.1	61.0	62.5	1.25	2.04	664908.0	41418486.0	669
2013-05-14	61.5	61.7	61.0	61.25	-0.16	-0.26	210150.0	12912934.75	245
2013-05-13	61.0	61.5	60.4	61.41	0.16	0.26	321125.0	19580437.5	337
2013-05-12	61.3	61.7	60.6	61.25	0.0	0.0	264547.0	16179172.25	267
2013-05-11	61.9	62.1	61.0	61.25	-0.47	-0.76	402098.0	24691443.0	229
2013-05-08	61.3	61.9	61.0	61.72	0.47	0.77	358535.0	22113019.25	309
2013-05-07	60.8	61.5	60.6	61.25	0.16	0.26	301838.0	18434050.75	269
2013-05-06	60.6	61.0	60.0	61.09	0.46	0.76	252131.0	15294643.0	222
2013-05-05	60.0	61.0	59.8	60.63	0.16	0.26	261648.0	15798110.0	261
2013-05-04	60.8	61.0	60.4	60.47	-0.16	-0.26	262123.0	15908268.0	182
2013-05-01	60.4	60.6	59.6	60.63	0.31	0.51	250714.0	15006272.5	276
2013-04-30	60.4	60.6	60.0	60.32	-0.31	-0.51	168623.0	10175217.5	197
2013-04-29	60.4	60.6	60.4	60.63	0.0	0.0	154798.0	9365508.75	187
2013-04-28	61.3	61.3	60.6	60.63	-0.78	-1.27	309290.0	18815882.5	342
2013-04-27	61.5	62.1	61.0	61.41	-0.16	-0.26	611255.0	37521271.5	531
2013-04-24	60.8	62.5	60.4	61.57	1.25	2.07	970937.0	59567930.5	938
2013-04-23	61.0	61.0	60.0	60.32	-0.62	-1.02	242442.0	14673548.75	301
2013-04-22	61.3	61.5	60.6	60.94	-0.31	-0.51	254837.0	15527208.5	303
2013-04-21	60.4	61.7	60.2	61.25	0.93	1.54	471674.0	28807035.0	506
2013-04-20	59.2	61.7	59.2	60.32	1.41	2.39	765412.0	46139321.75	658
2013-04-17	59.4	60.2	58.5	58.91	0.78	1.34	488525.0	28939697.0	529
2013-04-16	57.5	59.4	56.9	58.13	2.04	3.64	2052724.0	118594980.5	915
2013-04-15	56.7	56.7	55.0	56.09	-0.48	-0.85	333677.0	18583891.0	390
2013-04-14	56.7	57.7	56.5	56.57	-0.15	-0.26	244261.0	13856676.25	289
2013-04-13	56.9	58.5	56.0	56.72	-0.16	-0.28	706622.0	40351555.25	583
2013-04-10	54.8	57.1	54.0	56.88	1.88	3.42	729260.0	40965483.25	487
2013-04-09	55.2	56.0	55.0	55.0	-0.16	-0.29	154846.0	8583271.75	212
2013-04-08	54.2	55.8	53.1	55.16	1.41	2.62	387397.0	21233788.0	343
2013-04-07	52.9	54.6	52.9	53.75	0.93	1.76	304068.0	16447106.25	351
2013-04-06	52.5	52.9	52.3	52.82	0.32	0.61	134880.0	7103206.75	167
2013-04-03	51.3	52.5	51.0	52.5	1.09	2.12	154288.0	8036620.25	168
2013-04-02	50.4	51.5	50.4	51.41	-0.31	-0.6	203689.0	10353547.25	247
2013-04-01	52.1	52.1	51.7	51.72	-0.31	-0.6	181363.0	9378623.0	188
2013-03-31	52.1	52.3	51.7	52.03	0.0	0.0	225334.0	11688660.5	158
2013-03-30	51.9	52.1	51.7	52.03	0.31	0.6	143446.0	7431860.5	176
2013-03-27	52.3	52.3	51.7	51.72	-0.62	-1.18	188771.0	9781734.75	234
2013-03-26	52.5	52.7	52.3	52.34	-0.32	-0.61	113959.0	5966978.0	163
2013-03-25	52.9	52.9	52.3	52.66	-0.16	-0.3	234838.0	12338368.0	275
2013-03-24	51.9	52.9	51.7	52.82	0.94	1.81	325614.0	17011857.75	317
2013-03-23	52.3	52.3	51.7	51.88	-0.31	-0.59	68549.0	3556280.0	101
2013-03-20	51.9	52.3	51.7	52.19	0.16	0.31	75049.0	3902595.25	95
2013-03-19	51.9	52.5	51.7	52.03	0.0	0.0	313724.0	16331299.5	305
2013-03-18	52.3	52.3	51.9	52.03	-0.31	-0.59	91969.0	4801040.0	136
2013-03-17	51.7	52.5	51.7	52.34	0.31	0.6	106058.0	5516696.5	115
2013-03-16	52.1	52.3	51.9	52.03	0.15	0.29	59600.0	3098655.5	108
2013-03-13	51.3	51.9	51.3	51.88	0.47	0.91	38514.0	1986904.75	70
2013-03-12	51.9	51.9	51.5	51.41	-0.47	-0.91	49325.0	2547072.0	93
2013-03-11	52.3	52.9	50.6	51.88	-0.31	-0.59	388288.0	20085917.5	386
2013-03-10	51.7	53.3	51.7	52.19	0.47	0.91	200934.0	10534341.0	300
2013-03-09	51.7	51.9	51.3	51.72	0.15	0.29	127200.0	6554955.5	125
2013-03-06	51.9	51.9	51.3	51.57	0.0	0.0	17981.0	925645.25	32
2013-03-05	51.5	51.7	51.3	51.57	0.0	0.0	53239.0	2579153.75	58
2013-03-04	51.0	51.7	50.8	51.57	0.32	0.62	48661.0	2479272.25	79
2013-03-03	51.3	51.9	50.8	51.25	-0.47	-0.91	71766.0	3668498.0	104
2013-03-02	52.1	52.1	51.5	51.72	-0.47	-0.9	75740.0	3917876.75	71
2013-02-27	52.1	52.5	51.9	52.19	-0.31	-0.59	73240.0	3823306.0	91
2013-02-26	52.3	52.5	51.5	52.5	0.31	0.59	67864.0	3533134.75	97
2013-02-25	51.7	52.5	51.3	52.19	0.31	0.6	14242.0	738826.75	34
2013-02-24	51.5	51.9	51.3	51.88	0.31	0.6	58856.0	3033163.5	56
2013-02-23	51.9	51.9	51.7	51.57	-0.31	-0.6	68296.0	3531091.25	64
2013-02-20	52.3	52.3	51.3	51.88	-0.31	-0.59	98003.0	5089151.75	75
2013-02-19	52.1	52.5	51.9	52.19	0.16	0.31	136567.0	7128447.25	135
2013-02-18	51.0	52.9	50.2	52.03	0.94	1.84	333238.0	17373526.75	322
2013-02-17	51.0	51.3	50.4	51.09	0.31	0.61	82853.0	4220396.75	107
2013-02-16	50.6	51.0	50.2	50.78	0.31	0.61	165090.0	8357821.25	163
2013-02-13	49.4	50.6	49.4	50.47	1.25	2.54	160991.0	8025409.5	168
2013-02-12	49.15	49.4	49.15	49.22	-0.16	-0.32	69936.0	3449965.25	69
2013-02-11	49.8	49.8	47.9	49.38	0.0	0.0	197208.0	9717414.0	183
2013-02-10	49.15	49.4	48.55	49.38	0.47	0.96	146790.0	7181642.0	163
2013-02-09	49.15	49.15	48.75	48.91	-0.31	-0.63	57416.0	2806361.75	56
2013-02-06	49.4	49.4	49.15	49.22	0.15	0.31	106516.0	5242250.0	77
2013-02-05	49.15	49.4	48.75	49.07	-0.46	-0.93	104797.0	5134589.25	143
2013-02-04	50.4	50.4	49.15	49.53	-0.63	-1.26	129758.0	6472954.5	167
2013-02-03	51.0	51.0	50.2	50.16	-1.25	-2.43	113658.0	5747860.75	128
2013-02-02	51.7	52.3	50.6	51.41	-0.16	-0.31	236626.0	12225604.75	140
2013-01-30	51.0	52.1	51.0	51.57	0.48	0.94	228776.0	11826233.75	313
2013-01-29	50.4	51.3	50.4	51.09	0.15	0.29	209046.0	10695541.5	103
2013-01-28	50.6	51.0	50.4	50.94	0.31	0.61	99546.0	5055384.5	123
2013-01-27	50.4	51.3	49.8	50.63	0.47	0.94	164082.0	8309344.25	271
2013-01-26	50.4	51.5	49.8	50.16	-0.16	-0.32	242782.0	12343739.75	211
2013-01-23	49.8	51.5	49.4	50.32	0.79	1.59	256376.0	12954294.75	307
2013-01-22	49.4	50.0	49.15	49.53	0.15	0.3	137636.0	6817415.0	125
2013-01-21	49.15	49.4	48.35	49.38	0.0	0.0	143626.0	7022460.0	132
2013-01-20	48.75	49.6	48.55	49.38	0.79	1.63	229624.0	11293091.25	164
2013-01-19	48.35	49.15	48.15	48.59	-0.16	-0.33	178279.0	8654314.5	146
2013-01-16	48.35	49.8	48.15	48.75	1.09	2.29	377051.0	18417904.25	388
2013-01-15	48.35	48.35	47.3	47.66	-0.47	-0.98	96650.0	4609051.25	118
2013-01-14	48.35	48.55	47.9	48.13	0.0	0.0	116592.0	5627137.5	96
2013-01-13	48.35	48.55	47.9	48.13	-0.31	-0.64	224017.0	10798577.75	178
2013-01-12	47.9	48.55	47.3	48.44	0.78	1.64	237953.0	11420096.5	232
2013-01-09	47.3	47.7	47.1	47.66	0.63	1.34	188270.0	8932340.5	147
2013-01-08	46.65	47.9	46.65	47.03	0.46	0.99	226802.0	10675278.0	216
2013-01-07	47.3	47.3	46.65	46.57	-0.46	-0.98	195649.0	9167028.75	152
2013-01-06	47.3	47.3	46.65	47.03	0.0	0.0	262271.0	12311038.5	160
2013-01-05	46.65	47.1	46.65	47.03	0.31	0.66	263454.0	12327960.0	210
2013-01-02	46.65	46.65	46.05	46.72	0.31	0.67	236514.0	10965641.5	221
2013-01-01	46.45	46.65	46.05	46.41	0.32	0.69	68995.0	3198553.25	70
2012-12-31	45.65	46.65	45.2	46.09	0.31	0.68	272645.0	12548179.0	245
2012-12-30	46.45	46.65	45.65	45.78	-1.1	-2.35	288344.0	13254940.0	305
2012-12-29	46.65	47.3	46.65	46.88	0.31	0.67	127598.0	5987460.5	136
2012-12-26	47.1	47.1	46.25	46.57	-0.62	-1.31	237017.0	11011340.75	197
2012-12-25	47.3	47.3	46.65	47.19	0.0	0.0	109829.0	5161892.75	107
2012-12-24	47.5	47.5	46.9	47.19	0.16	0.34	77606.0	3657976.25	93
2012-12-23	46.9	47.5	46.65	47.03	0.15	0.32	335118.0	15717780.5	168
2012-12-22	47.5	47.5	46.45	46.88	-0.78	-1.64	181267.0	8523917.25	221
2012-12-19	47.9	47.9	47.5	47.66	0.0	0.0	20920.0	995634.75	52
2012-12-18	47.9	47.9	47.5	47.66	-0.31	-0.65	71540.0	3420176.25	83
2012-12-17	47.9	47.9	47.7	47.97	0.15	0.31	58664.0	2809818.5	69
2012-12-16	47.7	48.75	47.5	47.82	0.16	0.34	107426.0	5132358.75	150
2012-12-15	47.7	47.9	47.5	47.66	0.16	0.34	43054.0	2057018.75	61
2012-12-12	47.9	48.15	47.5	47.5	-0.32	-0.67	75836.0	3611992.0	81
2012-12-11	47.9	48.15	47.3	47.82	0.0	0.0	103931.0	4966022.75	96
2012-12-10	47.9	47.9	47.5	47.82	-0.15	-0.31	31580.0	1511100.5	44
2012-12-09	47.7	48.35	47.5	47.97	0.31	0.65	80219.0	3848465.0	110
2012-12-08	47.3	47.9	46.9	47.66	0.63	1.34	100096.0	4746843.75	105
2012-12-05	47.1	47.3	47.1	47.03	0.15	0.32	56400.0	2662249.5	77
2012-12-04	47.1	47.1	46.9	46.88	-0.15	-0.32	40063.0	1878657.75	52
2012-12-03	47.1	47.3	46.65	47.03	0.15	0.32	81086.0	3805974.25	91
2012-12-02	46.65	47.3	46.45	46.88	0.47	1.01	228094.0	10671749.75	234
2012-12-01	46.05	46.65	46.05	46.41	0.94	2.07	258864.0	11986747.25	261
2012-11-28	46.25	46.65	45.4	45.47	-0.78	-1.69	359089.0	16488179.25	359
2012-11-27	46.65	46.65	46.05	46.25	-0.47	-1.01	152612.0	7082743.0	153
2012-11-26	47.5	47.5	46.25	46.72	-0.62	-1.31	92700.0	4320932.5	139
2012-11-25	47.9	47.9	47.1	47.34	-0.79	-1.64	63254.0	2991590.0	109
2012-11-24	48.35	48.55	47.9	48.13	0.47	0.99	89028.0	4294835.5	88
2012-11-21	48.55	48.55	47.5	47.66	-0.93	-1.91	133421.0	6402303.75	113
2012-11-20	48.95	49.15	48.35	48.59	-0.16	-0.33	68202.0	3318975.5	107
2012-11-19	49.6	49.8	47.7	48.75	-0.78	-1.57	153617.0	7471260.25	236
2012-11-18	50.4	50.4	49.6	49.53	-0.94	-1.86	130186.0	6496411.25	150
2012-11-17	50.4	50.6	50.0	50.47	0.15	0.3	98282.0	4938848.75	113
2012-11-14	50.6	50.6	50.2	50.32	-0.46	-0.91	135692.0	6853094.0	127
2012-11-13	50.6	50.8	50.4	50.78	-0.16	-0.31	83828.0	4241844.75	117
2012-11-12	51.0	51.0	50.4	50.94	-0.15	-0.29	76768.0	3891073.75	115
2012-11-11	51.0	51.5	50.6	51.09	0.15	0.29	140304.0	7146800.25	162
2012-11-10	51.3	51.5	50.8	50.94	-0.78	-1.51	154991.0	7895720.5	145
2012-11-07	51.7	52.1	51.5	51.72	0.31	0.6	132210.0	6846834.25	160
2012-11-06	51.0	51.5	51.0	51.41	0.32	0.63	87139.0	4466454.25	97
2012-11-05	51.3	51.3	51.0	51.09	0.0	0.0	113236.0	5778368.75	104
2012-11-04	51.5	51.5	51.0	51.09	-0.48	-0.93	45437.0	2329696.0	74
2012-11-03	51.3	51.7	51.3	51.57	0.16	0.31	23220.0	1192330.25	46
2012-10-24	51.3	51.7	51.0	51.41	0.16	0.31	49439.0	2533021.75	70
2012-10-23	51.3	51.3	51.0	51.25	0.0	0.0	60302.0	3082503.5	71
2012-10-22	51.7	51.9	50.6	51.25	-0.47	-0.91	88150.0	4515793.5	99
2012-10-21	52.3	52.3	51.3	51.72	-0.47	-0.9	75856.0	3919732.0	100
2012-10-20	51.0	53.1	51.0	52.19	-0.15	-0.29	231396.0	12050034.25	225
2012-10-17	51.0	52.5	51.0	52.34	1.4	2.75	196920.0	10224815.0	170
2012-10-16	51.0	51.7	50.6	50.94	0.47	0.93	187349.0	9569863.75	230
2012-10-15	50.4	50.8	50.2	50.47	0.15	0.3	46963.0	2373340.75	86
2012-10-14	50.6	51.3	50.2	50.32	-0.31	-0.61	84060.0	4255724.5	117
2012-10-13	51.9	51.9	50.4	50.63	-0.62	-1.21	237983.0	12175161.0	141
2012-10-10	52.3	52.3	51.3	51.25	-0.94	-1.8	191166.0	9818222.25	156
2012-10-09	52.3	52.5	51.7	52.19	-0.31	-0.59	59663.0	3091749.0	120
2012-10-08	52.5	52.5	51.3	52.5	0.0	0.0	181627.0	9353783.0	128
2012-10-07	52.3	52.5	52.1	52.5	0.0	0.0	29492.0	1541657.5	51
2012-10-06	52.5	52.9	52.3	52.5	0.31	0.59	74155.0	3903154.75	120
2012-10-03	52.9	52.9	51.7	52.19	-0.63	-1.19	183715.0	9562014.0	263
2012-10-02	54.4	54.6	52.5	52.82	-1.56	-2.87	353816.0	18772962.25	393
2012-10-01	53.5	54.4	53.3	54.38	0.63	1.17	40212.0	2173537.5	103
2012-09-30	54.2	54.8	53.3	53.75	-0.32	-0.59	100668.0	5394633.0	111
2012-09-29	53.5	55.0	53.5	54.07	0.16	0.3	47484.0	2596130.0	65
2012-09-26	55.4	55.4	54.0	53.91	-1.72	-3.09	90204.0	4948360.25	113
2012-09-25	55.6	55.6	55.0	55.63	-0.31	-0.55	40294.0	2224620.5	75
2012-09-24	56.7	56.7	55.2	55.94	-0.15	-0.27	80206.0	4482440.75	92
2012-09-22	56.3	56.7	55.8	56.09	-0.16	-0.28	38948.0	2187678.25	53
2012-09-19	56.3	56.7	56.3	56.25	0.31	0.55	94686.0	5328700.25	93
2012-09-18	57.5	57.5	56.0	55.94	-1.4	-2.44	150950.0	8501993.75	163
2012-09-17	57.3	57.5	57.1	57.34	-0.16	-0.28	40253.0	2308192.75	59
2012-09-16	57.5	57.5	57.3	57.5	0.0	0.0	55914.0	3205347.5	67
2012-09-15	57.1	57.9	57.1	57.5	1.25	2.22	217652.0	12556980.0	124
2012-09-12	57.9	58.5	56.3	56.25	-2.03	-3.48	126356.0	7246145.25	137
2012-09-11	57.5	58.5	57.3	58.28	0.78	1.36	31735.0	1839779.0	56
2012-09-10	57.7	57.7	57.1	57.5	-0.16	-0.28	26854.0	1540282.5	48
2012-09-09	57.7	58.3	57.3	57.66	0.0	0.0	47693.0	2757581.0	68
2012-09-08	57.3	57.9	57.1	57.66	0.32	0.56	65622.0	3771927.25	78
2012-09-05	56.9	57.3	56.5	57.34	0.15	0.26	34028.0	1937651.5	76
2012-09-04	56.9	57.3	56.3	57.19	-0.31	-0.54	81756.0	4630683.25	114
2012-09-03	57.7	57.9	56.9	57.5	-0.63	-1.08	61079.0	3511891.5	52
2012-09-02	57.9	58.5	57.7	58.13	-0.31	-0.53	40738.0	2367908.25	42
2012-09-01	58.8	59.0	58.3	58.44	-0.78	-1.32	55487.0	3252541.25	71
2012-08-29	59.2	59.4	58.1	59.22	0.47	0.8	43918.0	2585784.75	72
2012-08-28	58.1	59.2	58.1	58.75	0.47	0.81	91312.0	5345356.5	88
2012-08-27	58.5	58.5	58.3	58.28	-0.16	-0.27	23243.0	1355736.75	41
2012-08-26	57.5	58.5	57.5	58.44	0.94	1.63	107002.0	6230982.0	140
2012-08-25	57.3	57.7	56.9	57.5	0.62	1.09	112843.0	6437984.5	111
2012-08-15	54.4	56.9	54.4	56.88	1.88	3.42	171420.0	9625581.0	228
2012-08-14	55.0	56.0	54.0	55.0	0.0	0.0	68754.0	3751873.0	138
2012-08-13	54.6	55.8	54.0	55.0	0.0	0.0	109934.0	6046628.5	112
2012-08-12	54.4	55.4	53.3	55.0	0.62	1.14	196800.0	10768905.75	206
2012-08-11	53.3	54.8	52.7	54.38	0.94	1.76	155828.0	8407021.25	216
2012-08-08	52.7	54.2	52.7	53.44	0.62	1.17	91552.0	4883330.25	147
2012-08-07	53.1	53.5	52.5	52.82	-0.77	-1.44	101771.0	5400286.75	155
2012-08-06	54.2	54.2	53.1	53.59	-0.63	-1.16	145651.0	7792720.0	194
2012-08-05	54.4	54.4	53.5	54.22	-0.16	-0.29	196338.0	10549322.5	320
2012-08-04	53.8	55.6	53.5	54.38	1.88	3.58	524046.0	28462755.25	739
2012-08-01	51.0	52.5	50.8	52.5	1.41	2.76	302826.0	15682147.75	349
2012-07-31	51.3	51.5	51.0	51.09	0.0	0.0	230003.0	11751214.25	316
2012-07-30	51.5	51.7	51.0	51.09	-0.32	-0.62	214753.0	10991472.75	294
2012-07-29	51.7	51.7	51.0	51.41	-0.31	-0.6	235855.0	12056288.5	280
2012-07-28	52.1	52.3	51.7	51.72	0.0	0.0	254856.0	13187347.25	235
2012-07-25	51.9	51.9	51.5	51.72	0.0	0.0	32207.0	1662739.0	65
2012-07-24	51.0	52.3	51.0	51.72	0.47	0.92	61364.0	3176098.75	110
2012-07-23	51.7	51.7	50.8	51.25	-0.47	-0.91	104744.0	5353358.0	181
2012-07-22	51.7	52.3	51.5	51.72	0.0	0.0	137641.0	7120184.0	180
2012-07-21	51.9	52.3	50.6	51.72	-0.16	-0.31	117000.0	6015307.5	158
2012-07-18	52.5	52.5	51.7	51.88	-0.78	-1.48	141898.0	7407645.0	174
2012-07-17	53.3	53.8	52.5	52.66	-1.09	-2.03	156548.0	8289529.0	144
2012-07-16	54.8	54.8	53.3	53.75	-1.09	-1.99	150275.0	8115550.75	172
2012-07-15	56.0	56.0	54.8	54.84	-1.41	-2.51	116410.0	6406651.75	131
2012-07-14	56.7	56.7	55.8	56.25	-0.16	-0.28	16519.0	927575.75	41
2012-07-11	56.7	56.9	55.6	56.41	-0.47	-0.83	33853.0	1901948.0	74
2012-07-10	56.9	56.9	56.5	56.88	0.0	0.0	41818.0	2373867.25	46
2012-07-09	57.7	57.7	56.9	56.88	-1.25	-2.15	59843.0	3422527.25	109
2012-07-08	57.7	58.1	57.5	58.13	0.16	0.28	36694.0	2126201.25	42
2012-07-07	57.9	57.9	57.5	57.97	0.0	0.0	40162.0	2323130.5	40
2012-07-04	57.9	57.9	57.5	57.97	0.31	0.54	61170.0	3537094.5	52
2012-07-03	58.3	58.5	57.7	57.66	-0.47	-0.81	30833.0	1785993.75	70
2012-07-02	57.5	58.1	57.5	58.13	0.63	1.1	20323.0	1174665.25	34
2012-07-01	57.5	57.9	57.3	57.5	-0.47	-0.81	12286.0	706112.5	29
2012-06-30	57.5	58.1	57.5	57.97	0.78	1.36	27308.0	1581380.75	48
2012-06-27	57.5	57.5	56.9	57.19	-0.31	-0.54	20702.0	1185206.5	68
2012-06-26	58.1	58.3	57.5	57.5	-0.32	-0.55	22642.0	1307360.25	69
2012-06-25	58.5	58.5	57.9	57.82	-0.77	-1.31	19930.0	1157668.0	42
2012-06-24	58.8	58.8	58.5	58.59	-0.32	-0.54	8105.0	474314.0	23
2012-06-23	59.2	59.8	58.8	58.91	-1.09	-1.82	41917.0	2472234.5	77
2012-06-20	60.2	60.4	59.0	60.0	0.0	0.0	49530.0	2966860.75	68
2012-06-19	59.4	60.0	59.4	60.0	0.62	1.04	53120.0	3170617.5	69
2012-06-18	58.8	59.4	58.3	59.38	0.94	1.61	77414.0	4559348.0	111
2012-06-17	57.9	58.8	57.9	58.44	0.31	0.53	55034.0	3206038.0	63
2012-06-16	59.0	59.0	57.5	58.13	-0.62	-1.06	115080.0	6663723.5	135
2012-06-13	58.5	58.8	57.9	58.75	0.0	0.0	40769.0	2372272.0	74
2012-06-12	57.9	58.8	57.9	58.75	0.47	0.81	35744.0	2082610.5	74
2012-06-11	58.5	58.8	57.9	58.28	0.0	0.0	89878.0	5236911.75	138
2012-06-10	58.5	59.2	57.9	58.28	-0.63	-1.07	59072.0	3438875.25	119
2012-06-09	58.8	59.4	58.3	58.91	0.16	0.27	25993.0	1532655.0	53
2012-06-06	59.4	59.4	58.3	58.75	-0.63	-1.06	63331.0	3718973.25	69
2012-06-05	59.2	59.4	58.5	59.38	0.31	0.52	58542.0	3431141.25	78
2012-06-04	57.5	59.4	57.5	59.07	0.94	1.62	42746.0	2510572.25	98
2012-06-03	57.5	58.5	56.9	58.13	1.25	2.2	83938.0	4832686.5	68
2012-06-02	57.5	57.9	56.9	56.88	-1.87	-3.18	78070.0	4486210.0	91
2012-05-30	58.8	59.2	57.7	58.75	-0.16	-0.27	35579.0	2072863.25	65
2012-05-29	57.9	59.0	57.3	58.91	1.09	1.89	82158.0	4816324.75	147
2012-05-28	57.3	57.9	57.1	57.82	0.94	1.65	36311.0	2088110.0	54
2012-05-27	56.3	57.3	56.3	56.88	0.0	0.0	101744.0	5753970.0	80
2012-05-26	56.0	57.1	56.0	56.88	0.47	0.83	89282.0	5057177.5	109
2012-05-23	56.9	56.9	55.4	56.41	-0.16	-0.28	148442.0	8309643.25	178
2012-05-22	57.3	57.3	56.7	56.57	0.0	0.0	39330.0	2233880.0	83
2012-05-21	57.3	57.3	56.7	56.57	-0.31	-0.55	29374.0	1669250.0	52
2012-05-20	56.3	56.9	56.0	56.88	0.63	1.12	32180.0	1813401.75	59
2012-05-19	55.2	56.5	55.2	56.25	-0.32	-0.57	82307.0	4617701.5	72
2012-05-16	55.8	56.7	55.4	56.57	0.48	0.86	74354.0	4142242.75	86
2012-05-15	56.3	56.9	56.0	56.09	-0.32	-0.57	170954.0	9629529.25	179
2012-05-14	56.9	56.9	56.5	56.41	-0.47	-0.83	85546.0	4848794.75	114
2012-05-13	58.1	58.1	56.9	56.88	-0.78	-1.35	56881.0	3264340.5	121
2012-05-12	56.9	57.9	54.6	57.66	0.63	1.1	200112.0	11405814.5	186
2012-05-09	58.5	58.5	57.1	57.03	-1.56	-2.66	100844.0	5830257.5	197
2012-05-08	58.5	59.2	58.1	58.59	0.15	0.26	85658.0	5025546.5	103
2012-05-07	58.8	59.0	58.1	58.44	-0.63	-1.07	63148.0	3690751.0	129
2012-05-06	58.8	60.0	58.8	59.07	0.0	0.0	47820.0	2839462.75	65
2012-05-05	58.5	59.2	58.5	59.07	-0.62	-1.04	25307.0	1492761.25	57
2012-05-02	60.2	60.4	59.6	59.69	-0.31	-0.52	48175.0	2892788.75	74
2012-05-01	60.4	60.4	59.6	60.0	-0.47	-0.78	33314.0	1998252.0	92
2012-04-30	58.5	60.4	58.5	60.47	1.72	2.93	78485.0	4675477.25	152
2012-04-29	58.8	59.0	58.3	58.75	0.0	0.0	176711.0	10360723.25	110
2012-04-28	58.5	59.0	58.1	58.75	0.31	0.53	85853.0	5021333.25	143
2012-04-25	58.1	58.5	58.1	58.44	0.47	0.81	113437.0	6611679.25	196
2012-04-24	59.6	59.6	57.3	57.97	-1.41	-2.37	236801.0	13725870.0	309
2012-04-23	59.4	59.6	59.0	59.38	-0.31	-0.52	112942.0	6682873.0	175
2012-04-22	60.2	60.2	59.4	59.69	-0.47	-0.78	156290.0	9306648.75	172
2012-04-21	59.4	60.2	59.4	60.16	1.09	1.85	129584.0	7744271.75	177
2012-04-18	60.2	60.2	59.2	59.07	-0.93	-1.55	149436.0	8911154.5	288
2012-04-17	60.0	60.4	59.4	60.0	0.62	1.04	324192.0	19430880.75	252
2012-04-16	59.2	60.2	58.5	59.38	-0.46	-0.77	309806.0	18435048.25	284
2012-04-15	60.6	60.6	59.8	59.84	-1.57	-2.56	197046.0	11867700.75	206
2012-04-14	63.1	63.1	61.5	61.41	-1.72	-2.72	71070.0	4407638.0	165
2012-04-11	62.9	63.1	58.8	63.13	0.31	0.49	749242.0	45982009.75	665
2012-04-10	64.4	66.0	62.3	62.82	-3.27	-4.95	545507.0	34707283.5	739
2012-04-09	65.2	66.9	65.2	66.09	1.09	1.68	474424.0	31375768.75	558
2012-04-08	67.5	67.9	64.4	65.0	-2.34	-3.47	465702.0	30567394.0	489
2012-04-07	65.4	67.7	65.4	67.34	1.87	2.86	674902.0	45193962.25	577
2012-04-04	63.5	65.8	63.1	65.47	2.19	3.46	499085.0	32306737.25	575
2012-04-03	62.1	64.2	61.7	63.28	1.25	2.02	601894.0	38061181.0	525
2012-04-02	61.9	62.3	61.7	62.03	0.62	1.01	420089.0	26025896.0	262
2012-04-01	61.7	61.7	61.3	61.41	-0.31	-0.5	172310.0	10610137.5	153
2012-03-31	62.1	62.3	61.3	61.72	0.31	0.5	246722.0	15235023.75	241
2012-03-28	60.2	61.9	60.2	61.41	0.94	1.55	346904.0	21269597.5	374
2012-03-27	59.8	60.8	59.8	60.47	0.63	1.05	312086.0	18780708.25	282
2012-03-26	60.2	60.4	59.8	59.84	-0.32	-0.53	413610.0	24850716.75	284
2012-03-25	60.0	60.4	59.8	60.16	0.47	0.79	390528.0	23502172.0	297
2012-03-24	59.6	60.2	59.6	59.69	-0.15	-0.25	512851.0	30618581.25	295
2012-03-21	60.0	60.2	59.8	59.84	-0.32	-0.53	335184.0	20094549.5	246
2012-03-20	60.4	60.8	59.8	60.16	-1.25	-2.04	481484.0	28963935.5	416
2012-03-19	61.7	62.1	60.8	61.41	-0.31	-0.5	525952.0	32476908.5	532
[truncated: 2,600 more rows]
