# Supplementary material for: Effective short-term forecasts of Saudi stock price trends using technical indicators and large-scale multivariate time series
Source: PeerJ Comput Sci. 2023 Jan 6;9:e1205. doi: 10.7717/peerj-cs.1205 (PMC10280263; doi:10.7717/peerj-cs.1205)
Supplement: Supplemental Information 3 [file peerj-cs-09-1205-s003.zip › TASI Dataset 2021/ARDCO_4150.csv]

date	open	high	low	close	change	change_percent	volume_traded	value_traded_SAR	number_trades
2020-03-19	12.86	13.14	12.82	13.0	0.04	0.31	2117489.0	27556140.04	2901
2020-03-18	13.08	13.16	12.9	12.96	-0.1	-0.77	1237146.0	16120169.58	1427
2020-03-17	13.0	13.2	12.92	13.06	0.06	0.46	832892.0	10890593.92	719
2020-03-16	13.2	13.48	12.9	13.0	-0.16	-1.22	1391340.0	18237156.2	900
2020-03-15	13.98	13.98	13.16	13.16	-0.42	-3.09	1143988.0	15333813.54	1108
2020-03-12	14.0	14.0	13.46	13.58	-0.72	-5.03	2238583.0	30433506.96	1741
2020-03-11	15.18	15.24	14.12	14.3	-0.9	-5.92	1393005.0	20658537.02	938
2020-03-10	14.7	15.2	14.5	15.2	1.14	8.11	1235102.0	18306662.64	999
2020-03-09	13.0	14.34	13.0	14.06	-0.38	-2.63	2026117.0	27278435.08	1447
2020-03-08	15.5	15.5	14.4	14.44	-1.54	-9.64	2670251.0	39671905.38	1428
2020-03-05	15.96	16.04	15.86	15.98	0.1	0.63	1614418.0	25768702.78	859
2020-03-04	15.98	16.08	15.78	15.88	-0.2	-1.24	2856592.0	45458665.18	1448
2020-03-03	16.18	16.26	15.96	16.08	0.22	1.39	3374516.0	54273408.64	2049
2020-03-02	16.0	16.18	15.82	15.86	0.02	0.13	1530959.0	24539790.64	1272
2020-03-01	15.98	15.98	15.6	15.84	-0.5	-3.06	1450949.0	22968621.04	1100
2020-02-27	16.8	16.9	16.3	16.34	-0.44	-2.62	2207350.0	36663249.66	1461
2020-02-26	16.3	16.82	16.18	16.78	0.48	2.94	4710917.0	77910319.72	2045
2020-02-25	16.0	16.3	15.9	16.3	0.18	1.12	1324505.0	21363088.56	924
2020-02-24	16.22	16.32	16.1	16.12	-0.18	-1.1	2214484.0	35813110.08	951
2020-02-23	16.26	16.32	16.06	16.3	0.04	0.25	1120109.0	18176375.6	806
2020-02-20	16.38	16.38	16.2	16.26	-0.04	-0.25	846871.0	13769243.92	644
2020-02-19	16.2	16.32	16.2	16.3	0.12	0.74	819463.0	13324640.04	802
2020-02-18	16.2	16.38	16.12	16.18	0.02	0.12	1599047.0	25982063.36	1347
2020-02-17	15.8	16.18	15.8	16.16	0.32	2.02	914494.0	14627297.4	779
2020-02-16	15.72	15.96	15.62	15.84	0.1	0.64	769198.0	12135771.82	843
2020-02-13	15.78	15.86	15.68	15.74	-0.02	-0.13	573241.0	9039039.28	555
2020-02-12	15.9	15.96	15.7	15.76	-0.16	-1.01	1359082.0	21546249.18	850
2020-02-11	15.98	16.0	15.86	15.92	-0.08	-0.5	1237092.0	19685642.12	867
2020-02-10	16.08	16.18	15.9	16.0	-0.06	-0.37	1204651.0	19326184.76	949
2020-02-09	16.3	16.32	15.86	16.06	-0.22	-1.35	1734366.0	27791739.62	1231
2020-02-06	16.2	16.64	16.16	16.28	0.08	0.49	3517378.0	57831594.92	1644
2020-02-05	16.38	16.38	16.12	16.2	-0.02	-0.12	1189015.0	19303257.06	767
2020-02-04	16.24	16.44	16.12	16.22	-0.04	-0.25	1692488.0	27481563.86	1018
2020-02-03	16.06	16.4	16.06	16.26	0.26	1.63	3945713.0	64039657.92	2129
2020-02-02	15.64	16.0	15.52	16.0	0.28	1.78	2413164.0	38176382.02	1357
2020-01-30	15.62	15.72	15.58	15.72	0.12	0.77	866478.0	13587861.4	623
2020-01-29	15.64	15.78	15.6	15.6	-0.08	-0.51	1160457.0	18205571.88	697
2020-01-28	15.5	15.74	15.5	15.68	0.08	0.51	1399962.0	21888937.12	925
2020-01-27	15.72	15.84	15.52	15.6	-0.08	-0.51	1959290.0	30763949.7	1221
2020-01-26	15.58	15.78	15.48	15.68	0.06	0.38	1395494.0	21833161.44	855
2020-01-23	15.44	15.68	15.32	15.62	0.14	0.9	2490018.0	38652550.18	2088
2020-01-22	15.68	15.82	15.46	15.48	-0.14	-0.9	2508996.0	39215659.42	2044
2020-01-21	15.26	15.66	15.24	15.62	0.38	2.49	5323299.0	82645120.64	3976
2020-01-20	15.02	15.28	15.0	15.24	0.24	1.6	2071014.0	31397428.14	1771
2020-01-19	15.04	15.04	14.96	15.0	0.02	0.13	604851.0	9078264.82	613
2020-01-16	14.98	15.04	14.96	14.98	0.04	0.27	601932.0	9030985.48	531
2020-01-15	15.0	15.06	14.94	14.94	0.0	0.0	689153.0	10329360.26	714
2020-01-14	15.08	15.12	14.92	14.94	-0.12	-0.8	1252147.0	18796323.22	1533
2020-01-13	14.98	15.06	14.98	15.06	0.16	1.07	763094.0	11476340.68	701
2020-01-12	14.88	14.96	14.88	14.9	0.1	0.68	475725.0	7092523.1	666
2020-01-09	14.6	14.82	14.6	14.8	0.38	2.64	822837.0	12103353.04	1055
2020-01-08	14.5	14.52	14.2	14.42	-0.22	-1.5	685675.0	9905929.28	788
2020-01-07	14.68	14.7	14.54	14.64	0.04	0.27	905736.0	13236532.32	1066
2020-01-06	14.62	14.7	14.54	14.6	0.0	0.0	673569.0	9820006.4	914
2020-01-05	14.88	14.88	14.6	14.6	-0.4	-2.67	826409.0	12197901.04	866
2020-01-02	15.04	15.06	14.98	15.0	-0.02	-0.13	671766.0	10081700.82	534
2020-01-01	15.1	15.1	14.98	15.02	0.02	0.13	557969.0	8374742.62	784
2019-12-31	15.04	15.18	14.94	15.0	-0.04	-0.27	856045.0	12842655.84	879
2019-12-30	15.2	15.22	15.04	15.04	-0.16	-1.05	1149888.0	17393189.72	1511
2019-12-29	15.04	15.32	15.0	15.2	0.2	1.33	816641.0	12413850.26	1269
2019-12-26	14.58	15.1	14.58	15.0	0.4	2.74	1547554.0	23039997.08	1421
2019-12-25	14.76	14.8	14.6	14.6	-0.18	-1.22	309262.0	4542976.22	476
2019-12-24	14.8	14.8	14.64	14.78	-0.02	-0.14	759596.0	11167219.42	1595
2019-12-23	14.64	14.88	14.64	14.8	0.22	1.51	640673.0	9489717.92	762
2019-12-22	14.36	14.7	14.34	14.58	0.22	1.53	704566.0	10268150.96	676
2019-12-19	14.38	14.42	14.34	14.36	0.02	0.14	582959.0	8381385.52	586
2019-12-18	14.12	14.36	14.12	14.34	0.22	1.56	739662.0	10571789.88	559
2019-12-17	14.1	14.18	14.08	14.12	0.02	0.14	930810.0	13146008.68	828
2019-12-16	14.02	14.14	14.02	14.1	0.1	0.71	1012324.0	14264597.68	816
2019-12-15	14.0	14.02	13.98	14.0	0.0	0.0	278371.0	3896927.5	477
2019-12-12	14.12	14.14	13.96	14.0	-0.12	-0.85	482435.0	6757804.78	809
2019-12-11	14.0	14.14	14.0	14.12	0.12	0.86	205326.0	2891946.1	181
2019-12-10	14.02	14.04	13.96	14.0	0.0	0.0	351436.0	4919734.78	550
2019-12-09	14.12	14.14	14.0	14.0	-0.06	-0.43	531466.0	7481283.74	673
2019-12-08	13.98	14.1	13.98	14.06	0.08	0.57	351897.0	4943034.8	309
2019-12-05	13.96	14.02	13.96	13.98	0.0	0.0	80930.0	1132314.14	163
2019-12-04	13.96	13.98	13.9	13.98	0.04	0.29	218072.0	3038929.8	193
2019-12-03	13.98	14.0	13.9	13.94	-0.02	-0.14	424402.0	5906828.18	351
2019-12-02	14.18	14.18	13.92	13.96	-0.22	-1.55	819215.0	11453758.64	566
2019-12-01	14.06	14.18	14.0	14.18	0.14	1.0	334137.0	4707338.84	341
2019-11-28	14.08	14.08	14.0	14.04	-0.04	-0.28	136030.0	1909841.34	187
2019-11-27	14.14	14.14	14.04	14.08	-0.06	-0.42	102205.0	1436361.94	171
2019-11-26	14.08	14.14	13.96	14.14	0.0	0.0	908647.0	12741486.42	595
2019-11-25	14.1	14.2	14.0	14.14	0.04	0.28	1190502.0	16696514.46	808
2019-11-24	14.2	14.3	14.1	14.1	-0.1	-0.7	608834.0	8637845.72	1034
2019-11-21	14.14	14.2	14.14	14.2	0.04	0.28	130503.0	1849149.46	162
2019-11-20	14.12	14.18	14.1	14.16	0.02	0.14	153080.0	2165233.04	157
2019-11-19	14.18	14.18	14.12	14.14	-0.02	-0.14	155291.0	2197518.56	139
2019-11-18	14.1	14.18	14.04	14.16	0.08	0.57	238929.0	3371017.02	286
2019-11-17	14.02	14.14	14.0	14.08	0.08	0.57	322052.0	4517427.82	182
2019-11-14	14.0	14.08	14.0	14.0	-0.02	-0.14	75247.0	1055342.58	119
2019-11-13	14.06	14.1	14.0	14.02	-0.02	-0.14	115221.0	1619520.72	164
2019-11-12	14.0	14.08	13.98	14.04	0.06	0.43	756914.0	10598157.88	225
2019-11-11	14.0	14.04	13.92	13.98	-0.02	-0.14	163164.0	2282794.98	175
2019-11-10	13.9	14.1	13.9	14.0	0.06	0.43	255426.0	3584417.06	270
2019-11-07	13.84	14.06	13.84	13.94	0.1	0.72	490829.0	6846555.8	388
2019-11-06	13.86	13.86	13.8	13.84	-0.08	-0.57	166406.0	2303977.52	176
2019-11-05	13.7	13.92	13.68	13.92	0.22	1.61	423053.0	5804167.92	355
2019-11-04	13.7	13.78	13.64	13.7	0.04	0.29	180570.0	2473517.82	268
2019-11-03	13.8	13.8	13.46	13.66	-0.36	-2.57	516787.0	7031228.06	513
2019-10-31	14.1	14.1	13.92	14.02	-0.08	-0.57	518550.0	7267859.96	451
2019-10-30	14.04	14.1	14.0	14.1	0.1	0.71	258951.0	3636503.56	277
2019-10-29	14.02	14.08	13.96	14.0	-0.18	-1.27	383371.0	5370715.42	644
2019-10-28	14.34	14.38	14.16	14.18	-0.16	-1.12	367091.0	5245026.98	341
2019-10-27	14.38	14.42	14.34	14.34	-0.1	-0.69	136937.0	1969001.82	170
2019-10-24	14.34	14.44	14.3	14.44	0.1	0.7	222741.0	3200688.56	271
2019-10-23	14.32	14.42	14.32	14.34	0.0	0.0	228635.0	3285552.76	170
2019-10-22	14.46	14.48	14.32	14.34	-0.06	-0.42	538860.0	7744980.38	394
2019-10-21	14.42	14.5	14.36	14.4	-0.04	-0.28	490381.0	7066677.14	352
2019-10-20	14.5	14.7	14.44	14.44	0.04	0.28	356146.0	5165472.44	369
2019-10-17	14.14	14.4	14.1	14.4	0.24	1.69	211306.0	3024743.14	261
2019-10-16	13.98	14.16	13.92	14.16	0.28	2.02	619118.0	8697855.3	370
2019-10-15	14.06	14.06	13.82	13.88	-0.14	-1.0	409475.0	5715027.24	360
2019-10-14	14.0	14.1	13.94	14.02	-0.02	-0.14	362309.0	5074419.44	309
2019-10-13	14.28	14.28	14.02	14.04	-0.16	-1.13	373357.0	5275487.32	336
2019-10-10	14.44	14.48	14.2	14.2	-0.32	-2.2	434398.0	6214907.58	530
2019-10-09	14.82	14.82	14.5	14.52	-0.28	-1.89	414509.0	6066310.56	403
2019-10-08	14.9	14.92	14.74	14.8	-0.16	-1.07	430644.0	6384561.7	435
2019-10-07	14.96	14.98	14.92	14.96	-0.04	-0.27	150272.0	2247816.66	107
2019-10-06	15.0	15.04	14.96	15.0	0.12	0.81	173700.0	2604347.2	173
2019-10-03	14.96	14.96	14.88	14.88	-0.14	-0.93	545952.0	8133256.96	315
2019-10-02	15.08	15.1	14.98	15.02	-0.06	-0.4	145751.0	2188782.92	194
2019-10-01	15.06	15.08	15.04	15.08	0.02	0.13	93330.0	1405939.54	143
2019-09-30	15.02	15.08	15.02	15.06	0.06	0.4	210315.0	3164745.62	229
2019-09-29	14.94	15.0	14.9	15.0	0.06	0.4	209765.0	3136417.44	277
2019-09-26	14.98	15.06	14.94	14.94	-0.04	-0.27	249300.0	3735308.6	239
2019-09-25	15.12	15.12	14.96	14.98	-0.14	-0.93	499081.0	7498040.3	398
2019-09-24	15.06	15.12	15.0	15.12	0.14	0.93	345043.0	5195138.16	225
2019-09-22	15.04	15.06	14.98	14.98	-0.02	-0.13	119992.0	1801231.7	171
2019-09-19	15.04	15.1	14.96	15.0	-0.08	-0.53	860495.0	12920320.5	492
2019-09-18	15.08	15.12	15.06	15.08	0.04	0.27	108834.0	1643130.0	110
2019-09-17	15.18	15.18	15.0	15.04	-0.16	-1.05	555244.0	8380667.92	260
2019-09-16	15.16	15.2	15.06	15.2	0.1	0.66	240300.0	3633526.34	260
2019-09-15	15.08	15.18	15.04	15.1	-0.2	-1.31	231513.0	3493903.46	274
2019-09-12	15.24	15.3	15.2	15.3	0.06	0.39	401487.0	6119348.1	383
2019-09-11	15.36	15.36	15.24	15.24	-0.18	-1.17	367258.0	5606482.92	424
2019-09-10	15.32	15.52	15.32	15.42	-0.52	-3.26	948714.0	14613247.5	591
2019-09-09	15.86	16.04	15.86	15.94	0.08	0.5	1133555.0	18085484.26	761
2019-09-08	15.84	15.96	15.82	15.86	0.04	0.25	1056280.0	16810778.58	608
2019-09-05	15.72	15.96	15.72	15.82	0.1	0.64	489024.0	7753008.82	508
2019-09-04	15.54	15.72	15.48	15.72	0.2	1.29	201023.0	3132300.76	310
2019-09-03	15.64	15.64	15.5	15.52	-0.12	-0.77	198591.0	3086521.62	328
2019-09-02	15.52	15.7	15.5	15.64	0.14	0.9	154582.0	2414473.0	229
2019-09-01	15.66	15.66	15.5	15.5	-0.16	-1.02	227201.0	3539464.38	234
2019-08-29	15.68	15.78	15.66	15.66	-0.04	-0.25	391878.0	6158075.02	303
2019-08-28	15.7	15.72	15.4	15.7	-0.2	-1.26	499528.0	7789545.18	425
2019-08-27	15.36	15.9	15.32	15.9	0.5	3.25	1224268.0	19231274.04	966
2019-08-26	15.28	15.44	15.24	15.4	0.16	1.05	326087.0	5008899.98	450
2019-08-25	15.36	15.44	15.24	15.24	-0.26	-1.68	222950.0	3419697.34	341
2019-08-22	15.44	15.54	15.4	15.5	0.02	0.13	262683.0	4064488.12	273
2019-08-21	15.46	15.48	15.2	15.48	0.04	0.26	242631.0	3736905.24	266
2019-08-20	15.42	15.52	15.4	15.44	0.02	0.13	174411.0	2696260.38	237
2019-08-19	15.42	15.44	15.36	15.42	0.0	0.0	404841.0	6233428.46	947
2019-08-18	15.12	15.64	15.12	15.42	0.22	1.45	461910.0	7116390.18	516
2019-08-08	15.16	15.2	15.1	15.2	0.04	0.26	196282.0	2977119.3	207
2019-08-07	15.1	15.16	15.08	15.16	0.06	0.4	299342.0	4531021.74	173
2019-08-06	14.9	15.1	14.86	15.1	0.08	0.53	370081.0	5540403.86	563
2019-08-05	15.0	15.02	14.9	15.02	0.0	0.0	215237.0	3220620.9	708
2019-08-04	15.1	15.1	15.0	15.02	-0.08	-0.53	234483.0	3528542.58	322
2019-08-01	15.16	15.16	15.08	15.1	-0.04	-0.26	196595.0	2974169.86	508
2019-07-31	15.14	15.18	15.06	15.14	0.0	0.0	72773.0	1101175.6	387
2019-07-30	15.14	15.2	15.08	15.14	0.0	0.0	237046.0	3588830.98	236
2019-07-29	15.1	15.2	15.02	15.14	0.06	0.4	423037.0	6378399.58	672
2019-07-28	15.02	15.08	14.96	15.08	0.1	0.67	179374.0	2694361.88	239
2019-07-25	14.96	15.06	14.92	14.98	0.0	0.0	128103.0	1919778.42	235
2019-07-24	15.06	15.1	14.9	14.98	-0.12	-0.79	341779.0	5121799.86	352
2019-07-23	15.26	15.26	15.1	15.1	-0.16	-1.05	208776.0	3162492.82	282
2019-07-22	15.18	15.4	15.18	15.26	0.12	0.79	552388.0	8427788.4	516
2019-07-21	14.98	15.14	14.94	15.14	0.14	0.93	824235.0	12406896.16	633
2019-07-18	14.94	15.04	14.92	15.0	0.14	0.94	362144.0	5424421.3	463
2019-07-17	14.88	14.92	14.86	14.86	-0.04	-0.27	99051.0	1474728.24	122
2019-07-16	14.9	14.92	14.86	14.9	0.0	0.0	137107.0	2041839.48	163
2019-07-15	14.92	14.92	14.8	14.9	0.0	0.0	280200.0	4157643.98	208
2019-07-14	14.9	14.94	14.88	14.9	0.0	0.0	120421.0	1796489.98	147
2019-07-11	14.8	14.9	14.8	14.9	0.06	0.4	56296.0	836446.22	118
2019-07-10	14.88	14.88	14.78	14.84	-0.06	-0.4	244483.0	3621742.52	315
2019-07-09	14.88	14.92	14.84	14.9	0.02	0.13	137809.0	2049847.42	169
2019-07-08	14.84	14.88	14.8	14.88	0.02	0.13	105100.0	1559319.28	148
2019-07-07	14.84	14.86	14.82	14.86	0.0	0.0	85279.0	1265174.2	112
2019-07-04	14.86	14.88	14.84	14.86	-0.02	-0.13	70064.0	1041368.34	101
2019-07-03	14.86	14.9	14.84	14.88	0.0	0.0	157427.0	2343491.96	112
2019-07-02	14.88	14.9	14.88	14.88	-0.06	-0.4	184255.0	2743463.8	158
2019-07-01	14.98	14.98	14.9	14.94	0.04	0.27	109589.0	1635300.94	113
2019-06-30	14.88	15.12	14.88	14.9	-0.06	-0.4	623512.0	9342991.14	508
2019-06-27	14.8	14.96	14.76	14.96	0.22	1.49	252772.0	3759054.94	393
2019-06-26	14.66	14.9	14.58	14.74	0.1	0.68	447721.0	6604781.4	395
2019-06-25	14.48	14.64	14.48	14.64	0.22	1.53	414969.0	6049091.1	402
2019-06-24	14.46	14.48	14.32	14.42	0.0	0.0	205241.0	2959244.78	236
2019-06-23	14.44	14.46	14.36	14.42	0.0	0.0	212075.0	3060276.48	294
2019-06-20	14.4	14.54	14.3	14.42	0.06	0.42	595489.0	8581447.28	363
2019-06-19	14.48	14.5	14.36	14.36	-0.1	-0.69	580981.0	8371587.94	398
2019-06-18	14.44	14.52	14.42	14.46	0.06	0.42	739707.0	10714848.94	375
2019-06-17	14.38	14.5	14.36	14.4	0.02	0.14	560898.0	8083399.18	442
2019-06-16	14.32	14.4	14.3	14.38	0.04	0.28	127407.0	1827685.44	204
2019-06-13	14.4	14.44	14.32	14.34	-0.1	-0.69	243101.0	3491806.16	288
2019-06-12	14.54	14.54	14.4	14.44	-0.1	-0.69	559527.0	8082764.12	396
2019-06-11	14.46	14.6	14.46	14.54	0.06	0.41	208747.0	3035371.0	253
2019-06-10	14.5	14.7	14.4	14.48	0.04	0.28	641487.0	9328486.1	440
2019-06-09	13.5	14.52	13.5	14.44	-0.04	-0.28	409156.0	5857078.2	391
2019-05-30	14.42	14.48	14.24	14.48	0.0	0.0	339291.0	4875110.3	471
2019-05-29	14.46	14.48	14.02	14.48	-0.06	-0.41	383927.0	5443964.64	555
2019-05-28	13.7	14.54	13.58	14.54	0.88	6.44	1469199.0	20790759.58	1136
2019-05-27	13.76	13.76	13.6	13.66	-0.04	-0.29	596929.0	8176494.06	361
2019-05-26	13.9	13.9	13.68	13.7	-0.24	-1.72	319531.0	4393397.12	487
2019-05-23	14.0	14.1	13.92	13.94	-0.16	-1.13	355625.0	4972897.8	421
2019-05-22	13.9	14.12	13.9	14.1	0.26	1.88	220670.0	3096689.68	352
2019-05-21	13.7	13.9	13.68	13.84	0.2	1.47	510604.0	7017636.98	365
2019-05-20	13.82	13.82	13.5	13.64	-0.18	-1.3	372521.0	5075661.06	420
2019-05-19	14.14	14.14	13.78	13.82	-0.34	-2.4	348693.0	4869725.48	371
2019-05-16	13.98	14.16	13.96	14.16	0.16	1.14	304607.0	4299835.04	305
2019-05-15	13.9	14.0	13.8	14.0	0.38	2.79	481685.0	6699794.92	516
2019-05-14	13.9	14.08	13.6	13.62	-0.14	-1.02	618668.0	8559211.28	549
2019-05-13	14.1	14.18	13.76	13.76	-0.36	-2.55	439985.0	6148408.48	511
2019-05-12	14.64	14.64	14.0	14.12	-0.62	-4.21	408288.0	5805180.86	539
2019-05-09	14.82	14.82	14.66	14.74	-0.16	-1.07	522726.0	7686630.4	451
2019-05-08	14.96	14.96	14.68	14.9	-0.1	-0.67	746737.0	11026293.04	674
2019-05-07	15.24	15.26	14.98	15.0	-0.26	-1.7	459028.0	6934497.18	705
2019-05-06	15.54	15.54	15.24	15.26	-0.38	-2.43	383426.0	5881485.64	477
2019-05-05	15.7	15.8	15.54	15.64	-6.22	-28.45	935811.0	14638035.08	896
2019-05-02	16.34	16.43	16.32	16.4	0.08	0.49	1420930.0	23252670.02	814
2019-05-01	16.28	16.37	16.28	16.32	0.0	0.0	646261.0	10552457.96	431
2019-04-30	16.38	16.4	16.25	16.32	-0.06	-0.37	948271.0	15475973.16	602
2019-04-29	16.41	16.43	16.34	16.38	0.01	0.06	625762.0	10252444.9	402
2019-04-28	16.28	16.43	16.25	16.37	0.11	0.68	871102.0	14238841.06	528
2019-04-25	16.26	16.26	16.11	16.26	-0.02	-0.12	488370.0	7901355.78	422
2019-04-24	16.29	16.29	16.2	16.28	-0.01	-0.06	531745.0	8645450.8	322
2019-04-23	16.28	16.38	16.26	16.29	0.03	0.18	689685.0	11259525.66	418
2019-04-22	16.28	16.34	16.2	16.26	0.07	0.43	949091.0	15452629.72	653
2019-04-21	15.92	16.2	15.87	16.19	0.24	1.5	633860.0	10144956.1	368
2019-04-18	15.93	15.95	15.81	15.95	0.02	0.13	682170.0	10826519.5	630
2019-04-17	15.9	15.93	15.83	15.93	0.1	0.63	638187.0	10130385.18	318
2019-04-16	15.86	15.86	15.81	15.83	-0.03	-0.19	672789.0	10661651.32	316
2019-04-15	15.84	15.9	15.8	15.86	0.05	0.32	579486.0	9173391.1	377
2019-04-14	15.83	15.9	15.68	15.81	-0.05	-0.32	646279.0	10204256.58	331
2019-04-11	16.04	16.05	15.83	15.86	-0.21	-1.31	1078565.0	17166613.68	520
2019-04-10	16.02	16.13	16.01	16.07	0.09	0.56	304684.0	4891344.08	264
2019-04-09	16.05	16.05	15.75	15.98	-0.06	-0.37	1039727.0	16536939.88	705
2019-04-08	16.2	16.31	16.04	16.04	-0.15	-0.93	904000.0	14620429.72	599
2019-04-07	16.13	16.2	16.1	16.19	0.08	0.5	265396.0	4291230.8	240
2019-04-04	16.17	16.19	16.05	16.11	0.03	0.19	476259.0	7681877.44	282
2019-04-03	16.04	16.22	15.96	16.08	0.06	0.37	771614.0	12436616.4	487
2019-04-02	15.86	16.02	15.83	16.02	0.21	1.33	575448.0	9168927.3	444
2019-04-01	15.75	15.86	15.74	15.81	0.06	0.38	409751.0	6458891.66	292
2019-03-31	15.74	15.78	15.71	15.75	0.04	0.25	461243.0	7264221.9	201
2019-03-28	15.68	15.75	15.68	15.71	-0.01	-0.06	281786.0	4422941.14	226
2019-03-27	15.68	15.75	15.65	15.72	0.07	0.45	399639.0	6285134.36	268
2019-03-26	15.75	15.75	15.59	15.65	-0.06	-0.38	316731.0	4952556.78	269
2019-03-25	15.71	15.74	15.6	15.71	0.03	0.19	348507.0	5461701.56	296
2019-03-24	15.74	15.75	15.6	15.68	-0.03	-0.19	539933.0	8483551.02	400
2019-03-21	15.6	15.84	15.59	15.71	0.14	0.9	1008460.0	15834856.14	709
2019-03-20	15.81	15.81	15.53	15.57	-0.26	-1.64	758588.0	11879817.9	594
2019-03-19	15.9	15.95	15.75	15.83	-0.06	-0.38	733486.0	11636538.18	488
2019-03-18	15.65	15.95	15.62	15.89	0.26	1.66	676586.0	10681866.96	487
2019-03-17	15.6	15.69	15.59	15.63	0.04	0.26	378008.0	5911892.52	248
2019-03-14	15.53	15.6	15.5	15.59	0.09	0.58	612065.0	9530927.58	430
2019-03-13	15.29	15.59	15.29	15.5	0.23	1.51	598656.0	9264914.28	561
2019-03-12	15.29	15.3	15.24	15.27	0.07	0.46	143812.0	2196179.28	170
2019-03-11	15.17	15.29	15.15	15.2	0.02	0.13	249839.0	3800212.06	164
2019-03-10	15.3	15.32	15.15	15.18	-0.02	-0.13	186661.0	2843138.62	199
2019-03-07	15.29	15.3	15.18	15.2	-0.04	-0.26	337024.0	5136500.92	276
2019-03-06	15.17	15.29	15.15	15.24	0.06	0.4	294950.0	4491653.38	307
2019-03-05	15.17	15.21	15.08	15.18	0.01	0.07	365312.0	5537205.28	331
2019-03-04	15.0	15.2	15.0	15.17	0.15	1.0	470814.0	7106365.14	389
2019-03-03	15.0	15.08	15.0	15.02	-0.03	-0.2	411688.0	6184782.46	335
2019-02-28	15.02	15.14	14.97	15.05	0.02	0.13	686042.0	10319915.42	571
2019-02-27	14.87	15.05	14.78	15.03	0.18	1.21	859168.0	12806646.3	830
2019-02-26	15.08	15.08	14.82	14.85	-0.18	-1.2	1441524.0	21463571.36	1606
2019-02-25	15.47	15.5	14.94	15.03	-0.39	-2.53	2512449.0	38133782.62	3071
2019-02-24	14.78	15.66	14.78	15.42	1.17	8.21	5771814.0	88106969.4	4078
2019-02-21	14.25	14.31	14.12	14.25	0.01	0.07	161919.0	2302593.66	162
2019-02-20	14.12	14.24	14.12	14.24	0.12	0.85	170254.0	2416811.16	182
2019-02-19	14.12	14.12	13.88	14.12	-0.04	-0.28	123965.0	1740682.72	146
2019-02-18	13.88	14.18	13.88	14.16	0.21	1.51	167004.0	2351804.12	186
2019-02-17	13.95	14.04	13.88	13.95	-0.09	-0.64	95943.0	1338240.5	97
2019-02-14	14.18	14.25	13.94	14.04	-0.03	-0.21	172189.0	2426715.14	243
2019-02-13	13.76	14.45	13.76	14.07	0.3	2.18	437618.0	6175920.94	418
2019-02-12	13.7	13.89	13.7	13.77	0.1	0.73	164905.0	2278658.8	103
2019-02-11	13.65	13.77	13.65	13.67	0.08	0.59	143702.0	1971099.58	146
2019-02-10	13.7	13.7	13.59	13.59	-0.06	-0.44	15853.0	216205.48	48
2019-02-07	13.61	13.65	13.58	13.65	0.0	0.0	113059.0	1538150.38	114
2019-02-06	13.7	13.71	13.65	13.65	-0.08	-0.58	87387.0	1194516.48	113
2019-02-05	13.71	13.77	13.65	13.73	-0.06	-0.44	135734.0	1865795.18	132
2019-02-04	13.59	13.82	13.59	13.79	-0.03	-0.22	92642.0	1273193.24	134
2019-02-03	13.74	13.82	13.52	13.82	0.06	0.44	112181.0	1534619.56	136
2019-01-31	13.88	13.88	13.73	13.76	-0.1	-0.72	149988.0	2069864.42	154
2019-01-30	13.91	14.0	13.8	13.86	-0.03	-0.22	204231.0	2830810.88	221
2019-01-29	13.68	13.89	13.67	13.89	0.09	0.65	191929.0	2652923.04	267
2019-01-28	13.74	13.83	13.74	13.8	0.03	0.22	165617.0	2284679.44	151
2019-01-27	13.55	13.79	13.49	13.77	0.27	2.0	372219.0	5073770.76	276
2019-01-24	13.5	13.5	13.4	13.5	0.0	0.0	90494.0	1218800.76	110
2019-01-23	13.43	13.5	13.43	13.5	0.13	0.97	91527.0	1231626.74	146
2019-01-22	13.46	13.52	13.37	13.37	-0.06	-0.45	128087.0	1724261.42	136
2019-01-21	13.5	13.5	13.28	13.43	-0.04	-0.3	51533.0	690780.3	142
2019-01-20	13.41	13.49	13.38	13.47	0.15	1.13	231845.0	3108874.64	183
2019-01-17	13.23	13.32	13.2	13.32	0.06	0.45	77502.0	1027544.24	147
2019-01-16	13.35	13.35	13.26	13.26	-0.11	-0.82	95614.0	1272698.42	130
2019-01-15	13.34	13.41	13.34	13.37	0.05	0.38	384041.0	5135299.16	325
2019-01-14	13.13	13.37	13.1	13.32	0.19	1.45	409108.0	5429932.28	281
2019-01-13	13.04	13.14	13.01	13.13	0.11	0.84	780930.0	10195806.88	383
2019-01-10	13.05	13.07	13.01	13.02	-0.05	-0.38	240173.0	3132562.42	219
2019-01-09	13.17	13.17	13.02	13.07	-0.06	-0.46	690164.0	9015049.38	523
2019-01-08	13.08	13.19	13.08	13.13	0.0	0.0	132779.0	1745125.9	251
2019-01-07	13.1	13.16	13.08	13.13	0.03	0.23	613029.0	8037901.04	266
2019-01-06	13.13	13.16	13.05	13.1	0.0	0.0	219212.0	2865857.02	187
2019-01-03	13.08	13.1	12.98	13.1	0.03	0.23	171153.0	2230845.6	106
2019-01-02	13.13	13.13	13.05	13.07	-0.06	-0.46	33815.0	443202.92	78
2019-01-01	13.2	13.2	13.13	13.13	-0.03	-0.23	128207.0	1684762.58	59
2018-12-31	13.19	13.22	13.13	13.16	-0.06	-0.45	87070.0	1146253.58	102
2018-12-30	13.16	13.22	13.16	13.22	0.12	0.92	23822.0	314137.62	39
2018-12-27	13.2	13.2	13.08	13.1	-0.03	-0.23	71234.0	934089.72	124
2018-12-26	13.08	13.19	13.07	13.13	-0.01	-0.08	22283.0	292007.92	25
2018-12-25	13.11	13.2	12.99	13.14	0.01	0.08	133557.0	1747127.3	98
2018-12-24	13.14	13.14	13.08	13.13	0.06	0.46	109556.0	1434211.0	136
2018-12-23	13.05	13.07	12.99	13.07	-0.07	-0.53	49113.0	639190.36	85
2018-12-20	13.35	13.35	13.11	13.14	-0.24	-1.79	246585.0	3274461.74	154
2018-12-19	13.44	13.44	13.35	13.38	0.0	0.0	212508.0	2841772.4	111
2018-12-18	13.32	13.47	13.31	13.38	-0.05	-0.37	84298.0	1129999.36	151
2018-12-17	13.22	13.44	13.22	13.43	0.15	1.13	567608.0	7581754.12	272
2018-12-16	13.25	13.31	13.13	13.28	0.05	0.38	376667.0	4987431.9	254
2018-12-13	13.16	13.25	13.16	13.23	0.0	0.0	65893.0	870157.06	76
2018-12-12	13.13	13.25	13.13	13.23	0.07	0.53	82421.0	1087419.02	109
2018-12-11	13.14	13.16	13.05	13.16	-0.04	-0.3	88784.0	1163035.92	108
2018-12-10	13.2	13.25	13.11	13.2	0.0	0.0	206262.0	2716665.1	118
2018-12-09	13.17	13.26	13.16	13.2	0.03	0.23	153167.0	2021508.6	80
2018-12-06	13.02	13.44	13.02	13.17	0.12	0.92	510209.0	6761392.66	338
2018-12-05	13.02	13.1	13.01	13.05	0.0	0.0	88698.0	1156280.64	92
2018-12-04	13.11	13.2	13.02	13.05	-0.08	-0.61	181951.0	2375397.62	139
2018-12-03	13.08	13.2	13.08	13.13	0.05	0.38	102081.0	1340539.98	135
2018-12-02	12.96	13.11	12.96	13.08	0.12	0.93	331946.0	4338295.86	148
2018-11-29	12.89	12.96	12.89	12.96	0.13	1.01	99027.0	1280214.64	109
2018-11-28	12.87	12.9	12.83	12.83	0.0	0.0	56003.0	719255.58	118
2018-11-27	12.81	12.86	12.78	12.83	0.0	0.0	103176.0	1321467.22	157
2018-11-26	12.92	12.92	12.81	12.83	-0.09	-0.7	128195.0	1645976.68	122
2018-11-25	12.86	12.92	12.83	12.92	-0.01	-0.08	113307.0	1457176.8	72
2018-11-22	12.83	12.98	12.83	12.93	0.0	0.0	110145.0	1421404.6	85
2018-11-21	12.87	12.93	12.83	12.93	-0.02	-0.15	132671.0	1704519.04	89
2018-11-20	12.9	12.95	12.84	12.95	0.0	0.0	113662.0	1465045.2	90
2018-11-19	12.98	13.05	12.89	12.95	-0.06	-0.46	119620.0	1552299.18	152
2018-11-18	13.5	13.59	13.01	13.01	-0.19	-1.44	830831.0	11061580.08	616
2018-11-15	13.01	13.26	12.9	13.2	0.3	2.33	236173.0	3110540.32	230
2018-11-14	12.86	13.01	12.84	12.9	-0.06	-0.46	99586.0	1286174.02	78
2018-11-13	12.9	12.96	12.83	12.96	0.06	0.47	136861.0	1766449.72	110
2018-11-12	12.78	13.02	12.78	12.9	0.04	0.31	63420.0	819386.6	68
2018-11-11	12.9	12.9	12.78	12.86	-0.12	-0.92	83263.0	1070188.2	78
2018-11-08	13.14	13.16	12.98	12.98	-0.18	-1.37	87270.0	1136611.38	80
2018-11-07	13.01	13.17	13.01	13.16	0.3	2.33	251367.0	3299989.7	184
2018-11-06	12.86	12.89	12.86	12.86	0.0	0.0	25755.0	331268.62	42
2018-11-05	12.77	12.89	12.77	12.86	0.0	0.0	91227.0	1169278.94	99
2018-11-04	12.92	12.93	12.83	12.86	-0.18	-1.38	92955.0	1197999.1	72
2018-11-01	12.98	13.11	12.92	13.04	-0.01	-0.08	126242.0	1642122.58	120
2018-10-31	12.87	13.05	12.87	13.05	0.15	1.16	93271.0	1211492.98	102
2018-10-30	12.99	12.99	12.83	12.9	-0.09	-0.69	247003.0	3193430.3	168
2018-10-29	13.11	13.26	12.99	12.99	-0.14	-1.07	200678.0	2630360.86	117
2018-10-28	13.13	13.34	13.08	13.13	-0.04	-0.3	183755.0	2415414.36	134
2018-10-25	12.48	13.52	12.48	13.17	0.79	6.38	2839333.0	37425291.18	600
2018-10-24	12.38	12.44	12.38	12.38	0.05	0.41	69066.0	855645.14	65
2018-10-23	12.09	12.48	12.09	12.33	0.22	1.82	253574.0	3113886.9	159
2018-10-22	12.6	12.75	12.08	12.11	-0.57	-4.5	419963.0	5172585.58	274
2018-10-21	12.36	13.01	12.0	12.68	0.12	0.96	1663860.0	21318560.54	496
2018-10-18	12.5	12.78	12.48	12.56	0.11	0.88	1212662.0	15335668.08	434
2018-10-17	12.15	12.47	12.15	12.45	0.27	2.22	1008661.0	12509102.64	359
2018-10-16	11.85	12.45	11.49	12.18	0.24	2.01	2896565.0	35534319.88	797
2018-10-15	10.88	11.94	10.88	11.94	1.08	9.94	1830969.0	21138398.36	565
2018-10-14	11.27	11.3	10.68	10.86	-0.59	-5.15	704725.0	7717771.14	446
2018-10-11	11.63	11.63	11.25	11.45	-0.25	-2.14	982474.0	11253326.36	558
2018-10-10	11.85	11.85	11.69	11.7	-0.17	-1.43	404653.0	4755780.0	364
2018-10-09	11.85	11.9	11.81	11.87	-0.03	-0.25	316591.0	3748962.86	208
2018-10-08	11.93	11.93	11.82	11.9	-0.07	-0.58	999818.0	11846078.66	264
2018-10-07	12.18	12.18	11.93	11.97	-0.18	-1.48	590411.0	7080736.04	234
2018-10-04	12.21	12.21	12.08	12.15	0.0	0.0	197100.0	2389605.82	128
2018-10-03	12.23	12.23	12.14	12.15	-0.08	-0.65	341978.0	4156931.16	158
2018-10-02	12.03	12.36	12.0	12.23	0.23	1.92	1169316.0	14237819.16	555
2018-10-01	12.09	12.09	11.93	12.0	-0.02	-0.17	111432.0	1334607.0	120
2018-09-30	11.93	12.06	11.9	12.02	0.08	0.67	347683.0	4168698.52	225
2018-09-27	11.96	11.97	11.85	11.94	0.04	0.34	381401.0	4537708.94	227
2018-09-26	11.96	11.99	11.9	11.9	-0.09	-0.75	145335.0	1735028.98	166
2018-09-25	11.99	12.12	11.93	11.99	0.03	0.25	623578.0	7487825.64	351
2018-09-20	12.0	12.03	11.85	11.96	-0.03	-0.25	366983.0	4375573.78	226
2018-09-19	11.85	12.0	11.84	11.99	0.17	1.44	266351.0	3176375.52	215
2018-09-18	11.99	12.0	11.82	11.82	-0.17	-1.42	549484.0	6539149.22	362
2018-09-17	11.87	12.0	11.85	11.99	0.11	0.93	598005.0	7128640.9	378
2018-09-16	12.08	12.08	11.85	11.88	-0.18	-1.49	467914.0	5578837.68	455
2018-09-13	12.17	12.18	12.03	12.06	-0.12	-0.99	403646.0	4871555.92	312
2018-09-12	12.38	12.38	12.15	12.18	-0.2	-1.62	297721.0	3644021.36	295
2018-09-11	12.56	12.56	12.3	12.38	-0.07	-0.56	652378.0	8093680.86	427
2018-09-10	12.54	12.59	12.45	12.45	-0.17	-1.35	115109.0	1441950.78	161
2018-09-09	12.62	12.63	12.5	12.62	0.02	0.16	97430.0	1224424.2	158
2018-09-06	12.53	12.65	12.53	12.6	0.07	0.56	133674.0	1681116.68	154
2018-09-05	12.75	12.75	12.51	12.53	-0.24	-1.88	181905.0	2295126.18	197
2018-09-04	12.71	12.98	12.68	12.77	0.23	1.83	396487.0	5078626.32	392
2018-09-03	12.68	12.74	12.54	12.54	-0.14	-1.1	160417.0	2027807.96	168
2018-09-02	12.75	12.75	12.6	12.68	-0.07	-0.55	108340.0	1372777.16	97
2018-08-30	12.75	12.75	12.66	12.75	-0.08	-0.62	97678.0	1239397.12	124
2018-08-29	12.8	12.83	12.71	12.83	0.02	0.16	145894.0	1862701.32	150
2018-08-28	12.81	12.86	12.8	12.81	-0.02	-0.16	246111.0	3156705.8	142
2018-08-27	12.8	12.87	12.8	12.83	0.06	0.47	157729.0	2022747.2	160
2018-08-26	12.68	12.77	12.68	12.77	0.12	0.95	85142.0	1084169.12	74
2018-08-16	12.69	12.69	12.56	12.65	0.02	0.16	114257.0	1444001.62	138
2018-08-15	12.54	12.63	12.53	12.63	0.15	1.2	140804.0	1770353.26	123
2018-08-14	12.45	12.57	12.41	12.48	0.09	0.73	144694.0	1807865.92	194
2018-08-13	12.53	12.57	12.39	12.39	-0.14	-1.12	192387.0	2400180.36	241
2018-08-12	12.53	12.59	12.5	12.53	-0.01	-0.08	192033.0	2406702.02	178
2018-08-09	12.57	12.62	12.54	12.54	-0.05	-0.4	26551.0	333870.6	65
2018-08-08	12.63	12.65	12.57	12.59	-0.01	-0.08	190267.0	2397182.66	106
2018-08-07	12.62	12.62	12.59	12.6	-0.05	-0.4	114954.0	1448630.28	130
2018-08-06	12.59	12.74	12.59	12.65	0.05	0.4	52915.0	668688.78	109
2018-08-05	12.51	12.68	12.51	12.6	-0.06	-0.47	81763.0	1031155.42	104
2018-08-02	12.59	12.68	12.59	12.66	-0.05	-0.39	172769.0	2182342.7	193
2018-08-01	12.83	12.86	12.71	12.71	-0.16	-1.24	142951.0	1828082.96	225
2018-07-31	12.83	12.89	12.83	12.87	-0.03	-0.23	220546.0	2831868.52	184
2018-07-30	12.98	12.99	12.86	12.9	-0.41	-3.08	315891.0	4081221.98	354
2018-07-29	13.25	13.49	13.11	13.31	0.08	0.6	662403.0	8794759.96	475
2018-07-26	13.23	13.26	13.22	13.23	0.0	0.0	356991.0	4723685.62	173
2018-07-25	13.23	13.26	13.19	13.23	0.0	0.0	221870.0	2931664.58	193
2018-07-24	13.29	13.34	13.22	13.23	-0.11	-0.82	466468.0	6186910.6	262
2018-07-23	13.43	13.44	13.32	13.34	-0.1	-0.74	368020.0	4922690.68	248
2018-07-22	13.43	13.49	13.41	13.44	0.01	0.07	265555.0	3569519.66	138
2018-07-19	13.37	13.43	13.37	13.43	0.06	0.45	205128.0	2749547.56	139
2018-07-18	13.4	13.4	13.35	13.37	-0.06	-0.45	144435.0	1931987.0	126
2018-07-17	13.46	13.46	13.35	13.43	-0.01	-0.07	229225.0	3072053.22	201
2018-07-16	13.41	13.44	13.34	13.44	0.01	0.07	449235.0	6018958.38	271
2018-07-15	13.2	13.5	13.14	13.43	0.35	2.68	930894.0	12421355.48	504
2018-07-12	12.99	13.11	12.95	13.08	0.16	1.24	271328.0	3537822.56	185
2018-07-11	12.9	13.05	12.9	12.92	0.02	0.16	269324.0	3491129.02	219
2018-07-10	12.84	12.98	12.83	12.9	0.09	0.7	230337.0	2962442.8	190
2018-07-09	12.96	13.07	12.81	12.81	-0.12	-0.93	826615.0	10642800.32	325
2018-07-08	13.01	13.08	12.93	12.93	-0.05	-0.39	508962.0	6610632.52	157
2018-07-05	13.08	13.08	12.98	12.98	-0.12	-0.92	211828.0	2757892.52	210
2018-07-04	12.99	13.14	12.99	13.1	0.08	0.61	242170.0	3160114.4	195
2018-07-03	13.08	13.11	13.02	13.02	-0.08	-0.61	483619.0	6326122.14	224
2018-07-02	13.32	13.32	13.1	13.1	-0.18	-1.36	315472.0	4146867.16	276
2018-07-01	13.37	13.37	13.23	13.28	-0.09	-0.67	1143949.0	15213084.52	311
2018-06-28	13.43	13.5	13.34	13.37	-0.04	-0.3	905147.0	12106730.54	370
2018-06-27	13.49	13.49	13.41	13.41	-0.05	-0.37	469074.0	6295221.26	230
2018-06-26	13.5	13.5	13.44	13.46	-0.04	-0.3	305891.0	4121003.26	189
2018-06-25	13.5	13.52	13.47	13.5	0.0	0.0	164779.0	2223678.92	128
2018-06-24	13.53	13.56	13.49	13.5	0.0	0.0	306183.0	4135952.08	157
2018-06-21	13.58	13.58	13.49	13.5	-0.03	-0.22	172626.0	2335759.96	125
2018-06-20	13.64	13.64	13.47	13.53	-0.02	-0.15	262752.0	3548479.88	147
2018-06-12	13.5	13.55	13.43	13.55	0.05	0.37	602381.0	8104722.34	225
2018-06-11	13.58	13.58	13.46	13.5	-0.08	-0.59	233962.0	3160435.04	151
2018-06-10	13.65	13.65	13.53	13.58	-0.09	-0.66	343109.0	4659531.92	211
2018-06-07	13.7	13.7	13.65	13.67	-0.03	-0.22	59998.0	819952.5	89
2018-06-06	13.65	13.76	13.65	13.7	0.05	0.37	767518.0	10515897.88	289
2018-06-05	13.65	13.67	13.64	13.65	0.0	0.0	146319.0	1997460.34	84
2018-06-04	13.64	13.68	13.62	13.65	0.01	0.07	119844.0	1636376.6	80
2018-06-03	13.59	13.67	13.58	13.64	0.05	0.37	354795.0	4827221.9	151
2018-05-31	13.61	13.64	13.58	13.59	-0.05	-0.37	255563.0	3472734.62	134
2018-05-30	13.65	13.67	13.61	13.64	0.0	0.0	135106.0	1840915.32	83
2018-05-29	13.61	13.71	13.61	13.64	0.0	0.0	138378.0	1889098.8	119
2018-05-28	13.61	13.71	13.59	13.64	0.03	0.22	76075.0	1035984.42	79
2018-05-27	13.73	13.73	13.56	13.61	-0.07	-0.51	324072.0	4410804.4	174
2018-05-24	13.64	13.74	13.64	13.68	0.01	0.07	221721.0	3036386.32	145
2018-05-23	13.73	13.77	13.62	13.67	-0.01	-0.07	416450.0	5689927.32	293
2018-05-22	13.74	13.8	13.67	13.68	-0.05	-0.36	316495.0	4343854.14	289
2018-05-21	13.79	13.79	13.74	13.73	-0.04	-0.29	74025.0	1019113.78	109
2018-05-20	13.95	13.95	13.65	13.77	-0.09	-0.65	223137.0	3066994.24	248
2018-05-17	13.83	13.94	13.83	13.86	0.09	0.65	122376.0	1697833.9	81
2018-05-16	13.85	13.85	13.76	13.77	-0.05	-0.36	109065.0	1504655.74	105
2018-05-15	13.91	13.95	13.8	13.82	-0.14	-1.0	150268.0	2086938.32	140
2018-05-14	14.03	14.1	13.91	13.96	-0.07	-0.5	142014.0	1986226.64	184
2018-05-13	14.03	14.07	13.98	14.03	0.09	0.65	97683.0	1370298.56	106
2018-05-10	13.94	14.03	13.94	13.94	0.09	0.65	147562.0	2058905.04	143
2018-05-09	14.78	14.78	13.83	13.85	-0.05	-0.36	272931.0	3863681.68	285
2018-05-08	13.88	13.92	13.71	13.9	0.04	0.29	326681.0	4509671.3	221
2018-05-07	13.94	13.94	13.82	13.86	-0.04	-0.29	156668.0	2172365.8	118
2018-05-06	13.92	13.98	13.88	13.9	0.02	0.14	248100.0	3447546.2	189
2018-05-03	13.89	13.97	13.86	13.88	-0.06	-0.43	94556.0	1314094.26	124
2018-05-02	14.1	14.12	13.88	13.94	-0.12	-0.85	201384.0	2816818.9	198
2018-05-01	14.1	14.1	14.0	14.06	-0.04	-0.28	148076.0	2081017.84	178
2018-04-30	14.24	14.25	14.06	14.1	-0.14	-0.98	319884.0	4516071.08	302
2018-04-29	14.37	14.37	14.24	14.24	-0.09	-0.63	292567.0	4179192.02	238
2018-04-26	14.34	14.36	14.24	14.33	0.0	0.0	205671.0	2938382.46	199
2018-04-25	14.42	14.42	14.27	14.33	-0.03	-0.21	173369.0	2488102.68	145
2018-04-24	14.33	14.45	14.25	14.36	0.02	0.14	263229.0	3785936.92	249
2018-04-23	14.36	14.4	14.31	14.34	0.01	0.07	186186.0	2672031.82	203
2018-04-22	14.49	14.49	14.25	14.33	-0.16	-1.1	461062.0	6622785.96	456
2018-04-19	14.52	14.52	14.43	14.49	-0.02	-0.14	484033.0	7011498.6	389
2018-04-18	14.57	14.61	14.48	14.51	-0.03	-0.21	635236.0	9226369.78	459
2018-04-17	14.49	14.66	14.48	14.54	-0.6	-3.96	814644.0	11858136.52	658
2018-04-16	15.11	15.27	15.08	15.14	0.07	0.46	1464597.0	22209011.3	690
2018-04-15	14.96	15.08	14.96	15.07	0.21	1.41	269624.0	4058133.94	151
2018-04-12	14.79	14.96	14.79	14.86	0.05	0.34	199839.0	2972846.2	171
2018-04-11	14.99	15.09	14.78	14.81	-0.15	-1.0	399025.0	5979214.26	262
2018-04-10	14.91	14.99	14.79	14.96	0.03	0.2	401322.0	5968533.04	236
2018-04-09	14.94	14.99	14.91	14.93	-0.02	-0.13	202650.0	3027957.86	134
2018-04-08	14.96	15.06	14.93	14.95	-0.15	-0.99	537480.0	8051421.5	236
2018-04-05	15.08	15.14	15.05	15.1	0.05	0.33	179296.0	2706634.6	136
2018-04-04	14.88	15.06	14.88	15.05	0.18	1.21	638553.0	9561085.7	211
2018-04-03	14.82	14.88	14.82	14.87	0.02	0.13	125305.0	1859631.66	82
2018-04-02	14.87	14.87	14.82	14.85	0.0	0.0	64029.0	950692.66	47
2018-04-01	14.9	14.96	14.85	14.85	-0.11	-0.74	208793.0	3105636.94	105
2018-03-29	15.05	15.06	14.91	14.96	-0.06	-0.4	667286.0	10010794.38	217
2018-03-28	14.93	15.03	14.93	15.02	0.08	0.54	463275.0	6944410.22	230
2018-03-27	14.93	14.99	14.9	14.94	0.01	0.07	217948.0	3255687.56	144
2018-03-26	14.88	14.96	14.85	14.93	0.02	0.13	179836.0	2677092.46	117
2018-03-25	15.0	15.0	14.9	14.91	-0.04	-0.27	110876.0	1657030.58	137
2018-03-22	14.73	15.0	14.73	14.95	0.23	1.56	1111587.0	16526535.84	488
2018-03-21	14.79	14.79	14.7	14.72	-0.06	-0.41	391942.0	5778338.9	208
2018-03-20	14.84	14.84	14.78	14.78	-0.09	-0.61	377105.0	5585394.02	259
2018-03-19	14.97	14.97	14.85	14.87	-0.03	-0.2	130586.0	1946357.66	120
2018-03-18	14.99	15.0	14.9	14.9	-0.08	-0.53	332074.0	4973985.08	211
2018-03-15	14.9	15.0	14.9	14.98	0.07	0.47	150675.0	2251311.96	129
2018-03-14	14.93	14.93	14.9	14.91	-0.02	-0.13	104293.0	1555104.88	128
2018-03-13	15.0	15.03	14.91	14.93	-0.05	-0.33	598009.0	8955942.14	201
2018-03-12	15.08	15.08	14.93	14.98	-0.13	-0.86	1036963.0	15550539.4	549
2018-03-11	15.11	15.23	15.02	15.11	0.08	0.53	611094.0	9207448.32	469
2018-03-08	15.09	15.09	15.03	15.03	0.06	0.4	243361.0	3665630.28	124
2018-03-07	15.06	15.09	14.97	14.97	-0.06	-0.4	258591.0	3889334.28	141
2018-03-06	15.05	15.08	15.0	15.03	-0.02	-0.13	147358.0	2216135.42	84
2018-03-05	15.15	15.15	15.02	15.05	0.0	0.0	249118.0	3756323.02	125
2018-03-04	15.38	15.45	14.94	15.05	0.16	1.07	953348.0	14478665.02	646
2018-03-01	14.63	14.93	14.63	14.89	0.02	0.13	302963.0	4500582.06	117
2018-02-28	14.64	14.93	14.64	14.87	0.09	0.61	68794.0	1017394.88	82
2018-02-27	14.85	14.91	14.7	14.78	-0.16	-1.07	193799.0	2870304.74	138
2018-02-26	15.05	15.06	14.93	14.94	-0.07	-0.47	180278.0	2705479.36	106
2018-02-25	15.02	15.02	14.94	15.01	0.01	0.07	266508.0	3996939.56	124
2018-02-22	15.0	15.06	14.64	15.0	-0.06	-0.4	397294.0	5883555.0	205
2018-02-21	14.93	15.23	14.93	15.06	0.19	1.28	511605.0	7709099.3	305
2018-02-20	14.48	14.93	14.45	14.87	0.39	2.69	582652.0	8543604.08	390
2018-02-19	14.4	14.49	14.36	14.48	0.09	0.63	295055.0	4262876.24	185
2018-02-18	14.3	14.43	14.25	14.39	0.03	0.21	195190.0	2804290.8	156
2018-02-15	14.31	14.4	14.27	14.36	0.06	0.42	273474.0	3919080.62	120
2018-02-14	14.1	14.33	14.1	14.3	0.18	1.27	124654.0	1774183.5	108
2018-02-13	14.1	14.16	14.1	14.12	0.07	0.5	80607.0	1137191.44	63
2018-02-12	14.01	14.18	14.0	14.05	0.09	0.64	107507.0	1513264.58	91
2018-02-11	14.04	14.1	13.88	13.96	-0.2	-1.41	187019.0	2619910.56	137
2018-02-08	14.12	14.24	14.09	14.16	-0.06	-0.42	120693.0	1707318.68	101
2018-02-07	14.36	14.49	14.19	14.22	-0.13	-0.91	146420.0	2099362.54	130
2018-02-06	14.36	14.45	14.36	14.35	-0.22	-1.51	110153.0	1583302.58	84
2018-02-05	14.55	14.63	14.46	14.57	-0.06	-0.41	93144.0	1353433.84	97
2018-02-04	14.67	14.78	14.58	14.63	-0.17	-1.15	176648.0	2591191.28	168
2018-02-01	14.76	14.81	14.75	14.8	0.11	0.75	91335.0	1349833.86	88
2018-01-31	14.73	14.75	14.66	14.69	0.01	0.07	142679.0	2095005.16	86
2018-01-30	14.6	14.7	14.58	14.68	0.04	0.27	135013.0	1973738.86	64
2018-01-29	14.67	14.67	14.58	14.64	0.02	0.14	150504.0	2199221.4	99
2018-01-28	14.51	14.64	14.51	14.62	0.11	0.76	144254.0	2102527.78	72
2018-01-25	14.46	14.54	14.46	14.51	0.1	0.69	174136.0	2523163.54	101
2018-01-24	14.4	14.42	14.36	14.41	-0.01	-0.07	54983.0	791448.3	51
2018-01-23	14.25	14.43	14.25	14.42	0.09	0.63	87716.0	1259005.44	82
2018-01-22	14.42	14.42	14.33	14.33	-0.1	-0.69	193275.0	2777682.1	109
2018-01-21	14.48	14.48	14.34	14.43	-0.08	-0.55	97439.0	1407379.66	72
2018-01-18	14.6	14.6	14.4	14.51	-0.08	-0.55	268949.0	3908798.16	104
2018-01-17	14.45	14.64	14.45	14.59	0.13	0.9	465962.0	6773374.16	225
2018-01-16	14.39	14.48	14.37	14.46	0.09	0.63	363774.0	5249910.74	173
2018-01-15	14.22	14.4	14.18	14.37	0.19	1.34	693955.0	9924399.94	375
2018-01-14	14.03	14.34	13.92	14.18	0.21	1.5	764130.0	10827290.74	349
2018-01-11	13.89	13.97	13.89	13.97	0.08	0.58	150603.0	2097656.6	92
2018-01-10	13.91	13.91	13.8	13.89	0.04	0.29	52428.0	726854.8	49
2018-01-09	13.88	13.88	13.79	13.85	-0.03	-0.22	41044.0	567429.3	58
2018-01-08	13.92	13.92	13.88	13.88	-0.04	-0.29	96400.0	1339871.86	67
2018-01-07	13.91	13.94	13.88	13.92	0.05	0.36	112179.0	1560112.92	62
2018-01-04	13.8	13.97	13.8	13.87	0.08	0.58	337581.0	4700150.64	147
2018-01-03	13.88	13.91	13.79	13.79	-0.03	-0.22	91284.0	1261557.26	73
2018-01-02	13.88	13.88	13.79	13.82	-0.07	-0.5	111847.0	1547928.06	114
2018-01-01	13.95	13.98	13.89	13.89	-0.11	-0.79	128779.0	1793967.52	105
2017-12-31	14.0	14.06	13.98	14.0	-0.07	-0.5	253298.0	3548068.12	156
2017-12-28	14.0	14.12	14.0	14.07	0.07	0.5	186603.0	2625816.1	140
2017-12-27	14.07	14.09	13.95	14.0	0.0	0.0	310126.0	4336665.78	145
2017-12-26	13.82	14.07	13.82	14.0	-0.03	-0.21	148234.0	2079834.52	88
2017-12-25	13.91	14.09	13.91	14.03	0.08	0.57	198144.0	2777110.76	135
2017-12-24	13.91	13.97	13.82	13.95	0.01	0.07	164159.0	2282747.62	150
2017-12-21	13.95	13.98	13.85	13.94	-0.05	-0.36	199704.0	2780157.16	155
2017-12-20	13.86	14.03	13.8	13.99	0.19	1.38	471202.0	6556661.88	265
2017-12-19	13.83	13.88	13.77	13.8	-0.04	-0.29	209213.0	2888371.88	125
2017-12-18	13.83	13.86	13.73	13.84	0.04	0.29	231897.0	3203727.08	153
2017-12-17	13.65	13.89	13.65	13.8	0.16	1.17	259039.0	3575300.72	231
2017-12-14	13.58	13.86	13.58	13.64	0.13	0.96	363430.0	4985982.92	376
2017-12-13	13.52	13.53	13.49	13.51	-0.01	-0.07	83223.0	1124244.44	57
2017-12-12	13.55	13.58	13.52	13.52	-0.03	-0.22	170480.0	2309427.92	82
2017-12-11	13.61	13.61	13.53	13.55	0.0	0.0	182193.0	2469963.98	77
2017-12-10	13.5	13.59	13.49	13.55	0.11	0.82	155599.0	2107311.32	141
2017-12-07	13.46	13.49	13.38	13.44	-0.03	-0.22	168614.0	2266371.14	104
2017-12-06	13.41	13.53	13.38	13.47	0.05	0.37	174817.0	2351885.92	120
2017-12-05	13.38	13.43	13.38	13.42	-0.09	-0.67	200100.0	2682884.38	59
2017-12-04	13.61	13.67	13.5	13.51	-0.11	-0.81	271079.0	3683827.38	142
2017-12-03	13.41	13.68	13.41	13.62	0.25	1.87	498396.0	6767407.9	237
2017-11-30	13.61	13.61	13.35	13.37	-0.19	-1.4	481157.0	6497556.9	236
2017-11-29	13.58	13.65	13.56	13.56	-0.01	-0.07	565453.0	7688732.52	208
2017-11-28	13.34	13.59	13.31	13.57	0.23	1.72	934818.0	12576061.38	320
2017-11-27	13.05	13.5	13.05	13.34	0.32	2.46	1499195.0	19967088.88	531
2017-11-26	12.66	13.08	12.66	13.02	0.31	2.44	505794.0	6519886.54	290
2017-11-23	12.53	12.78	12.47	12.71	0.12	0.95	1317859.0	16591187.18	484
2017-11-22	11.9	12.75	11.9	12.59	0.71	5.98	2203580.0	26790480.94	752
2017-11-21	11.93	11.97	11.85	11.88	-0.05	-0.42	766576.0	9153965.38	187
2017-11-20	11.99	12.0	11.93	11.93	-0.02	-0.17	602525.0	7216112.56	255
2017-11-19	12.03	12.03	11.93	11.95	-0.03	-0.25	773783.0	9269897.06	141
2017-11-16	12.0	12.03	11.97	11.98	-0.04	-0.33	760408.0	9123341.84	287
2017-11-15	12.06	12.06	12.0	12.02	-0.03	-0.25	248888.0	2995677.34	129
2017-11-14	11.99	12.11	11.99	12.05	0.06	0.5	725409.0	8751229.38	183
2017-11-13	12.08	12.08	11.99	11.99	-0.09	-0.75	317967.0	3822154.46	244
2017-11-12	12.18	12.18	12.06	12.08	-0.04	-0.33	501758.0	6088774.92	251
2017-11-09	12.12	12.17	12.09	12.12	0.01	0.08	552040.0	6693316.42	351
2017-11-08	12.18	12.24	12.11	12.11	-0.06	-0.49	597382.0	7253838.42	186
2017-11-07	12.3	12.32	12.0	12.17	-0.11	-0.9	576598.0	7005726.24	277
2017-11-06	12.36	12.36	12.27	12.28	-0.21	-1.68	598557.0	7370032.64	561
2017-11-05	12.53	12.53	12.32	12.49	-0.16	-1.26	707248.0	8778512.66	494
2017-11-02	12.69	12.69	12.62	12.65	0.0	0.0	162425.0	2055681.5	98
2017-11-01	12.72	12.75	12.65	12.65	-0.06	-0.47	212985.0	2700914.24	261
2017-10-31	12.77	12.77	12.68	12.71	-0.08	-0.63	242293.0	3080254.16	259
2017-10-30	12.83	12.87	12.77	12.79	-0.1	-0.78	476576.0	6102981.24	333
2017-10-29	12.9	12.9	12.86	12.89	0.05	0.39	196627.0	2531743.82	174
2017-10-26	12.98	12.98	12.83	12.84	0.0	0.0	236103.0	3039133.82	165
2017-10-25	12.74	12.92	12.71	12.84	0.22	1.74	295285.0	3781058.12	146
2017-10-24	12.66	12.71	12.45	12.62	-0.03	-0.24	483751.0	6113536.7	293
2017-10-23	12.68	12.68	12.56	12.65	-0.02	-0.16	157872.0	1989816.3	116
2017-10-22	12.96	12.96	12.63	12.67	-0.26	-2.01	250275.0	3197009.24	316
2017-10-19	13.11	13.11	12.89	12.93	-0.17	-1.3	301708.0	3905500.94	353
2017-10-18	13.11	13.16	13.07	13.1	-0.03	-0.23	126165.0	1654479.92	92
2017-10-17	13.23	13.23	13.13	13.13	-0.08	-0.61	219964.0	2890459.72	191
2017-10-16	13.23	13.23	13.17	13.21	-0.06	-0.45	205860.0	2718635.28	141
2017-10-15	13.22	13.47	13.22	13.27	-0.07	-0.52	238483.0	3183639.52	165
2017-10-12	13.01	13.37	13.01	13.34	0.15	1.14	257459.0	3393017.22	180
2017-10-11	13.26	13.28	13.16	13.19	-0.15	-1.12	237605.0	3137623.76	152
2017-10-10	13.5	13.5	13.32	13.34	-0.17	-1.26	150174.0	2011156.64	132
2017-10-09	13.56	13.56	13.49	13.51	-0.04	-0.3	173456.0	2343223.12	103
2017-10-08	13.52	13.67	13.52	13.55	0.06	0.44	267483.0	3639151.88	204
2017-10-05	13.47	13.52	13.44	13.49	0.0	0.0	113083.0	1523133.28	99
2017-10-04	13.47	13.5	13.44	13.49	0.03	0.22	92894.0	1251133.62	86
2017-10-03	13.49	13.53	13.46	13.46	-0.05	-0.37	133497.0	1799980.02	105
2017-10-02	13.52	13.52	13.47	13.51	-0.01	-0.07	126041.0	1700620.52	96
2017-10-01	13.5	13.58	13.49	13.52	-0.05	-0.37	133455.0	1805662.46	111
2017-09-28	13.46	13.58	13.46	13.57	0.13	0.97	491434.0	6644836.14	350
2017-09-27	13.43	13.44	13.38	13.44	0.04	0.3	113356.0	1520709.08	75
2017-09-26	13.41	13.44	13.4	13.4	0.0	0.0	162327.0	2177957.5	74
2017-09-25	13.47	13.47	13.35	13.4	-0.05	-0.37	127691.0	1712070.5	130
2017-09-21	13.5	13.52	13.44	13.45	-0.04	-0.3	358764.0	4840802.76	145
2017-09-20	13.59	13.59	13.47	13.49	-0.06	-0.44	292342.0	4041968.9	258
2017-09-19	13.61	13.64	13.55	13.55	-0.02	-0.15	174617.0	2371463.24	122
2017-09-18	13.7	13.71	13.55	13.57	-0.12	-0.88	280961.0	3820274.3	183
2017-09-17	13.58	13.7	13.56	13.69	0.11	0.81	325475.0	4423321.9	201
2017-09-14	14.03	14.03	13.5	13.58	-0.44	-3.14	790563.0	10861709.54	566
2017-09-13	14.13	14.13	14.01	14.02	-0.11	-0.78	255476.0	3590210.98	181
2017-09-12	14.18	14.18	14.07	14.13	-0.05	-0.35	208013.0	2940463.54	153
2017-09-11	14.18	14.21	14.16	14.18	0.01	0.07	216033.0	3061813.9	120
2017-09-10	14.18	14.25	14.12	14.17	0.02	0.14	578626.0	8204531.84	301
2017-09-07	14.07	14.19	14.07	14.15	0.06	0.43	1083164.0	15284182.0	321
2017-09-06	14.16	14.16	14.03	14.09	-0.01	-0.07	89862.0	1266357.34	83
2017-08-29	14.15	14.15	14.1	14.1	0.01	0.07	46259.0	652591.06	49
2017-08-28	14.1	14.18	14.09	14.09	-0.03	-0.21	130905.0	1847567.26	115
2017-08-27	14.25	14.25	14.1	14.12	-0.16	-1.12	92159.0	1307539.36	130
2017-08-24	14.28	14.28	14.24	14.28	0.01	0.07	82750.0	1180379.22	59
2017-08-23	14.3	14.3	14.24	14.27	0.0	0.0	122984.0	1753909.42	105
2017-08-22	14.3	14.33	14.25	14.27	-0.02	-0.14	289207.0	4126147.1	247
2017-08-21	14.33	14.34	14.28	14.29	-0.03	-0.21	150439.0	2151690.28	183
2017-08-20	14.39	14.43	14.31	14.32	-0.06	-0.42	261896.0	3758327.44	208
2017-08-17	14.33	14.39	14.33	14.38	0.07	0.49	90211.0	1294198.44	73
2017-08-16	14.33	14.33	14.28	14.31	-0.01	-0.07	80822.0	1155082.54	45
2017-08-15	14.36	14.36	14.31	14.32	-0.04	-0.28	111039.0	1591696.94	85
2017-08-14	14.4	14.4	14.36	14.36	-0.05	-0.35	55099.0	792327.84	71
2017-08-13	14.61	14.61	14.27	14.41	-0.51	-3.42	316771.0	4574583.94	206
2017-08-10	14.75	14.93	14.75	14.92	0.13	0.88	444484.0	6608957.62	181
2017-08-09	14.76	14.81	14.76	14.79	0.01	0.07	113960.0	1684960.2	117
2017-08-08	14.69	14.78	14.69	14.78	0.11	0.75	168884.0	2486872.72	126
2017-08-07	14.78	14.78	14.63	14.67	-0.11	-0.74	132355.0	1945544.04	116
2017-08-06	14.79	14.82	14.72	14.78	0.02	0.14	108176.0	1597039.1	73
2017-08-03	14.82	14.82	14.75	14.76	-0.04	-0.27	243647.0	3599991.8	137
2017-08-02	14.87	14.87	14.79	14.8	-0.1	-0.67	333466.0	4941161.42	167
2017-08-01	14.97	14.99	14.88	14.9	0.0	0.0	84571.0	1261539.56	73
2017-07-31	14.87	14.94	14.87	14.9	0.03	0.2	52049.0	774699.76	34
2017-07-30	14.96	14.96	14.85	14.87	-0.09	-0.6	157687.0	2348320.54	82
2017-07-27	14.97	15.0	14.93	14.96	-0.04	-0.27	121261.0	1814076.98	40
2017-07-26	15.03	15.06	14.97	15.0	-0.05	-0.33	260345.0	3906027.52	72
2017-07-25	15.08	15.08	15.0	15.05	-0.03	-0.2	211237.0	3174635.96	70
2017-07-24	15.17	15.17	15.06	15.08	-0.12	-0.79	480160.0	7246042.38	110
2017-07-23	15.05	15.24	15.03	15.2	0.14	0.93	354091.0	5374413.24	147
2017-07-20	15.06	15.14	15.05	15.06	0.01	0.07	131838.0	1989549.92	98
2017-07-19	14.99	15.06	14.96	15.05	0.06	0.4	73761.0	1105808.38	48
2017-07-18	14.99	14.99	14.97	14.99	0.0	0.0	43066.0	645317.32	43
2017-07-17	15.0	15.06	14.97	14.99	0.02	0.13	252451.0	3791587.94	195
2017-07-16	15.0	15.06	14.93	14.97	0.01	0.07	306275.0	4586397.5	217
2017-07-13	14.85	14.99	14.82	14.96	0.07	0.47	261403.0	3898368.18	199
2017-07-12	14.78	14.91	14.78	14.89	0.11	0.74	307323.0	4564039.1	199
2017-07-11	14.81	14.82	14.78	14.78	-0.07	-0.47	123288.0	1824621.08	67
2017-07-10	14.81	14.85	14.81	14.85	0.06	0.41	203947.0	3025007.42	101
2017-07-09	14.79	14.82	14.78	14.79	0.01	0.07	104704.0	1548030.58	75
2017-07-06	14.82	14.84	14.78	14.78	-0.04	-0.27	88223.0	1306415.0	69
2017-07-05	14.82	14.82	14.78	14.82	0.03	0.2	90166.0	1334929.58	90
2017-07-04	14.81	14.85	14.79	14.79	-0.05	-0.34	244815.0	3629919.72	150
2017-07-03	14.85	14.85	14.78	14.84	-0.01	-0.07	156919.0	2323157.92	118
2017-07-02	14.84	14.88	14.81	14.85	0.05	0.34	150898.0	2239532.86	135
2017-06-22	14.75	14.81	14.7	14.8	0.06	0.41	359286.0	5304910.48	222
2017-06-21	14.66	14.84	14.64	14.74	0.11	0.75	384401.0	5667697.32	180
2017-06-20	14.73	14.73	14.63	14.63	-0.08	-0.54	150812.0	2214735.82	110
2017-06-19	14.7	14.82	14.67	14.71	-0.04	-0.27	321851.0	4731527.48	166
2017-06-18	14.63	14.78	14.63	14.75	0.12	0.82	16192.0	238188.14	30
2017-06-15	14.72	14.72	14.64	14.63	-0.17	-1.15	163704.0	2402582.4	62
2017-06-14	14.72	14.81	14.7	14.8	0.1	0.68	57177.0	844415.62	61
2017-06-13	14.7	14.72	14.7	14.7	-0.02	-0.14	23691.0	348435.26	20
2017-06-12	14.76	14.87	14.7	14.72	-0.14	-0.94	342555.0	5073828.5	102
2017-06-11	14.85	14.87	14.7	14.86	0.01	0.07	154264.0	2287757.68	85
2017-06-08	14.87	14.87	14.84	14.85	-0.02	-0.13	342394.0	5084634.88	51
2017-06-07	14.99	14.99	14.87	14.87	-0.06	-0.4	166481.0	2479497.7	87
2017-06-06	14.96	14.97	14.93	14.93	-0.05	-0.33	67646.0	1010568.88	66
2017-06-05	14.93	14.97	14.85	14.98	0.05	0.33	132329.0	1972870.84	134
2017-06-04	14.97	14.99	14.97	14.93	0.0	0.0	24853.0	372180.1	21
2017-06-01	15.0	15.0	14.93	14.93	-0.03	-0.2	124125.0	1854151.9	69
2017-05-31	15.0	15.0	14.96	14.96	-0.03	-0.2	104636.0	1567441.65	75
2017-05-30	15.0	15.04	14.96	14.99	-0.01	-0.07	68568.0	1028500.2	41
2017-05-29	15.04	15.04	14.96	15.0	0.0	0.0	181442.0	2720906.15	53
2017-05-28	15.15	15.15	14.96	15.0	-0.18	-1.19	161440.0	2425929.2	87
2017-05-25	15.04	15.26	15.04	15.18	0.1	0.66	185077.0	2806015.15	79
2017-05-24	15.04	15.19	15.0	15.08	0.0	0.0	399475.0	6011083.4	77
2017-05-23	15.23	15.23	15.08	15.08	-0.11	-0.72	228226.0	3451367.7	81
2017-05-22	15.26	15.26	15.15	15.19	-0.04	-0.26	137927.0	2097314.35	60
2017-05-21	15.3	15.41	15.23	15.23	0.03	0.2	639481.0	9778301.0	290
2017-05-18	15.3	15.3	15.19	15.2	-0.09	-0.59	163091.0	2483925.25	152
2017-05-17	15.19	15.34	15.15	15.29	0.06	0.39	233894.0	3560834.55	81
2017-05-16	15.08	15.34	15.08	15.23	0.21	1.4	205803.0	3134369.35	113
2017-05-15	14.93	15.04	14.93	15.02	0.12	0.81	65138.0	976696.7	47
2017-05-14	15.0	15.0	14.85	14.9	-0.03	-0.2	85034.0	1266653.65	108
2017-05-11	15.08	15.11	14.96	14.93	-0.13	-0.86	110121.0	1654612.55	105
2017-05-10	15.15	15.15	15.04	15.06	-0.09	-0.59	204560.0	3084433.65	142
2017-05-09	15.26	15.26	15.15	15.15	-0.11	-0.72	192811.0	2927541.2	90
2017-05-08	15.38	15.41	15.19	15.26	-0.04	-0.26	150107.0	2290205.15	83
2017-05-07	15.34	15.38	15.3	15.3	-0.04	-0.26	38255.0	587180.3	35
2017-05-04	15.38	15.45	15.34	15.34	-0.11	-0.71	134059.0	2066564.65	54
2017-05-03	15.45	15.49	15.41	15.45	-0.03	-0.19	62296.0	962541.05	52
2017-05-02	15.38	15.53	15.38	15.48	0.07	0.45	112971.0	1747295.15	60
2017-05-01	15.38	15.56	15.38	15.41	-0.04	-0.26	722246.0	11175412.85	200
2017-04-30	15.45	15.49	15.38	15.45	0.02	0.13	280736.0	4331963.95	76
2017-04-27	15.34	15.45	15.3	15.43	0.05	0.33	101209.0	1558325.05	80
2017-04-26	15.38	15.45	15.38	15.38	0.03	0.2	206430.0	3175763.55	82
2017-04-25	15.45	15.49	15.34	15.35	-0.1	-0.65	142536.0	2199940.8	72
2017-04-24	15.45	15.6	15.41	15.45	-0.11	-0.71	229284.0	3542947.65	88
2017-04-23	15.45	15.6	15.3	15.56	0.32	2.1	506334.0	7809077.85	153
2017-04-20	15.38	15.41	15.15	15.24	-0.11	-0.72	191686.0	2929604.55	129
2017-04-19	15.45	15.53	15.3	15.35	-0.21	-1.35	209003.0	3216218.0	146
2017-04-18	15.94	15.94	15.6	15.56	-0.34	-2.14	187211.0	2949272.35	133
2017-04-17	16.01	16.01	15.86	15.9	-0.08	-0.5	60117.0	957569.95	104
2017-04-16	16.13	16.28	15.98	15.98	-0.21	-1.3	90044.0	1447496.45	52
2017-04-13	16.2	16.24	16.13	16.19	-0.06	-0.37	96164.0	1556213.4	66
2017-04-12	16.16	16.31	16.16	16.25	0.04	0.25	181399.0	2951222.0	91
2017-04-11	16.2	16.28	16.2	16.21	-0.01	-0.06	251388.0	4085984.45	148
2017-04-10	15.79	16.35	15.79	16.22	0.43	2.72	694984.0	11200011.55	292
2017-04-09	16.01	16.01	15.79	15.79	-0.26	-1.62	284761.0	4535546.2	159
2017-04-06	16.28	16.35	16.01	16.05	-0.52	-3.14	897667.0	14499971.95	339
2017-04-05	16.28	16.61	16.28	16.57	0.14	0.85	798384.0	13184519.6	326
2017-04-04	16.24	16.46	16.2	16.43	0.18	1.11	440812.0	7196241.25	157
2017-04-03	16.2	16.31	16.2	16.25	0.08	0.49	375347.0	6095007.5	146
2017-04-02	16.09	16.16	16.09	16.17	0.08	0.5	333266.0	5374200.25	140
2017-03-30	16.09	16.09	16.05	16.09	0.08	0.5	264944.0	4258042.4	100
2017-03-29	16.01	16.05	15.98	16.01	0.03	0.19	158761.0	2541194.5	70
2017-03-28	15.9	16.05	15.9	15.98	0.12	0.76	408507.0	6531736.45	105
2017-03-27	15.79	15.9	15.75	15.86	-0.14	-0.88	421928.0	6681074.35	154
2017-03-26	15.94	16.13	15.9	16.0	0.07	0.44	768130.0	12305802.65	334
2017-03-23	15.68	15.94	15.68	15.93	0.14	0.89	170222.0	2702854.85	106
2017-03-22	15.83	15.86	15.75	15.79	-0.08	-0.5	346007.0	5460484.4	129
2017-03-21	15.9	15.98	15.86	15.87	-0.01	-0.06	214761.0	3418343.7	116
2017-03-20	15.98	15.98	15.86	15.88	-0.01	-0.06	336198.0	5352665.45	146
2017-03-19	15.83	16.01	15.83	15.89	0.09	0.57	398770.0	6355852.15	219
2017-03-16	15.64	15.86	15.64	15.8	0.29	1.87	341467.0	5384277.1	174
2017-03-15	15.45	15.6	15.45	15.51	0.1	0.65	82950.0	1287309.45	92
2017-03-14	15.38	15.45	15.15	15.41	0.0	0.0	221597.0	3389218.2	147
2017-03-13	15.26	15.56	15.26	15.41	-0.12	-0.77	129971.0	2006515.7	129
2017-03-12	15.53	15.68	15.53	15.53	-0.17	-1.08	77135.0	1200397.5	44
2017-03-09	15.71	15.71	15.6	15.7	-0.13	-0.82	218632.0	3422840.75	136
2017-03-08	15.94	15.98	15.75	15.83	-0.06	-0.38	131051.0	2071286.9	98
2017-03-07	15.94	16.01	15.86	15.89	-0.03	-0.19	192383.0	3059646.1	153
2017-03-06	15.79	15.98	15.68	15.92	0.13	0.82	352758.0	5599516.0	182
2017-03-05	15.94	16.05	15.75	15.79	-0.16	-1.0	349045.0	5559796.05	332
2017-03-02	15.98	16.09	15.86	15.95	0.01	0.06	343409.0	5491405.25	186
2017-03-01	15.9	16.01	15.86	15.94	0.11	0.69	105416.0	1679554.25	74
2017-02-28	15.9	15.98	15.75	15.83	-0.15	-0.94	349770.0	5532247.3	219
2017-02-27	16.35	16.35	15.94	15.98	-0.33	-2.02	319404.0	5139256.45	201
2017-02-26	16.28	16.43	16.28	16.31	0.02	0.12	120568.0	1969701.4	102
2017-02-23	16.46	16.46	16.24	16.29	-0.15	-0.91	328464.0	5355265.6	224
2017-02-22	16.5	16.58	16.43	16.44	-0.05	-0.3	161055.0	2652095.5	149
2017-02-21	16.5	16.5	16.35	16.49	-0.09	-0.54	263767.0	4334355.5	195
2017-02-20	16.84	16.84	16.5	16.58	-0.26	-1.54	283025.0	4702148.3	181
2017-02-19	16.88	16.91	16.73	16.84	0.05	0.3	212289.0	3572427.45	202
2017-02-16	16.76	16.84	16.76	16.79	0.08	0.48	284125.0	4770638.0	202
2017-02-15	16.46	16.76	16.46	16.71	0.22	1.33	256027.0	4249719.0	164
2017-02-14	16.61	16.61	16.46	16.49	-0.15	-0.9	212624.0	3515976.35	136
2017-02-13	16.61	16.69	16.5	16.64	0.03	0.18	228406.0	3786017.9	118
2017-02-12	16.5	16.65	16.5	16.61	0.07	0.42	116706.0	1940199.35	74
2017-02-09	16.5	16.58	16.35	16.54	0.07	0.43	244903.0	4034007.55	137
2017-02-08	16.69	16.69	16.35	16.47	-0.29	-1.73	337016.0	5546908.35	207
2017-02-07	16.8	16.8	16.76	16.76	0.0	0.0	392556.0	6590095.55	93
2017-02-06	16.84	16.84	16.69	16.76	-0.11	-0.65	588273.0	9867187.95	175
2017-02-05	17.18	17.18	16.84	16.87	-0.23	-1.35	354338.0	6006307.65	153
2017-02-02	16.95	17.33	16.95	17.1	0.11	0.65	603721.0	10367524.15	224
2017-02-01	16.65	17.1	16.65	16.99	0.17	1.01	708246.0	11998888.45	306
2017-01-31	16.8	16.84	16.58	16.82	0.0	0.0	432580.0	7231871.35	189
2017-01-30	16.69	16.91	16.61	16.82	0.09	0.54	536496.0	8962520.45	217
2017-01-29	16.73	16.8	16.61	16.73	-0.11	-0.65	632484.0	10559334.05	250
2017-01-26	16.76	17.03	16.76	16.84	0.09	0.54	467046.0	7916939.8	180
2017-01-25	16.65	16.99	16.61	16.75	0.08	0.48	818354.0	13752709.45	456
2017-01-24	16.31	16.8	16.28	16.67	0.43	2.65	538804.0	8867383.0	293
2017-01-23	16.2	16.39	16.16	16.24	0.1	0.62	282910.0	4605330.3	204
2017-01-22	15.9	16.24	15.71	16.14	0.16	1.0	822489.0	13146844.5	453
2017-01-19	15.86	16.05	15.83	15.98	0.12	0.76	348249.0	5542047.9	151
2017-01-18	15.75	15.94	15.75	15.86	0.09	0.57	352823.0	5596995.05	198
2017-01-17	15.6	15.86	15.41	15.77	0.04	0.25	368680.0	5768415.5	225
2017-01-16	16.05	16.05	15.64	15.73	-0.25	-1.56	455055.0	7230338.6	426
2017-01-15	16.05	16.05	15.41	15.98	0.23	1.46	1369415.0	21520401.45	1186
2017-01-12	15.75	16.09	15.6	15.75	-0.02	-0.13	1073656.0	17001406.25	798
2017-01-11	15.64	15.9	15.6	15.77	0.06	0.38	492681.0	7755697.8	268
2017-01-10	15.98	15.98	15.68	15.71	-0.31	-1.94	622283.0	9816003.0	299
2017-01-09	16.5	16.5	15.79	16.02	-0.5	-3.03	427111.0	6846281.05	319
2017-01-08	16.76	16.76	16.5	16.52	-0.23	-1.37	284801.0	4731447.1	181
2017-01-05	16.76	16.91	16.65	16.75	-0.07	-0.42	326329.0	5478156.0	214
2017-01-04	17.1	17.1	16.58	16.82	-0.27	-1.58	1092490.0	18415474.85	487
2017-01-03	17.18	17.18	16.99	17.09	-0.11	-0.64	834270.0	14270874.15	288
2017-01-02	17.18	17.33	17.18	17.2	0.05	0.29	598088.0	10326202.05	287
2017-01-01	17.06	17.33	17.03	17.15	0.09	0.53	994440.0	17079154.3	294
2016-12-29	17.03	17.1	16.95	17.06	0.01	0.06	754929.0	12880738.55	327
2016-12-28	17.1	17.18	17.03	17.05	-0.09	-0.53	969002.0	16592140.0	269
2016-12-27	17.14	17.25	17.06	17.14	-0.01	-0.06	374592.0	6437193.9	186
2016-12-26	17.25	17.4	17.03	17.15	-0.1	-0.58	720925.0	12415970.25	645
2016-12-25	17.21	17.51	17.21	17.25	0.18	1.05	1316491.0	22794629.25	516
2016-12-22	16.88	17.18	16.88	17.07	0.24	1.43	866660.0	14778310.95	366
2016-12-21	16.65	16.88	16.65	16.83	0.22	1.32	1055472.0	17699013.55	266
2016-12-20	16.5	16.65	16.5	16.61	0.03	0.18	588052.0	9741754.3	186
2016-12-19	16.31	16.73	16.31	16.58	0.12	0.73	963273.0	15940645.05	219
2016-12-18	16.35	16.5	16.28	16.46	0.21	1.29	584965.0	9582670.55	266
2016-12-15	15.9	16.28	15.75	16.25	0.09	0.56	1131976.0	18244136.1	645
2016-12-14	16.2	16.5	16.05	16.16	-0.18	-1.1	369167.0	5987888.1	272
2016-12-13	16.46	16.58	16.2	16.34	-0.24	-1.45	684639.0	11232895.85	300
2016-12-12	16.58	16.76	16.43	16.58	0.12	0.73	1823822.0	30313171.7	846
2016-12-11	16.31	16.76	16.31	16.46	0.13	0.8	1111311.0	18355238.15	488
2016-12-08	16.31	16.58	16.24	16.33	0.07	0.43	1061325.0	17436389.75	492
2016-12-07	15.98	16.5	15.98	16.26	0.32	2.01	1214082.0	19702204.45	531
2016-12-06	15.6	16.01	15.6	15.94	0.38	2.44	1559052.0	24809785.7	573
2016-12-05	15.68	15.68	15.41	15.56	0.0	0.0	1073165.0	16658250.1	331
2016-12-04	15.15	15.83	15.11	15.56	0.39	2.57	2180705.0	33974557.55	896
2016-12-01	15.15	15.26	15.0	15.17	0.27	1.81	1780331.0	27002719.3	811
2016-11-30	14.78	15.08	14.78	14.9	0.09	0.61	1508606.0	22522162.55	466
2016-11-29	14.78	14.85	14.74	14.81	0.03	0.2	1256950.0	18614158.2	318
2016-11-28	14.85	14.89	14.78	14.78	-0.1	-0.67	1492564.0	22112407.1	349
2016-11-27	14.7	14.93	14.7	14.88	0.11	0.74	517282.0	7664670.3	157
2016-11-24	14.89	15.0	14.63	14.77	0.05	0.34	1322267.0	19646141.35	391
2016-11-23	14.48	14.81	14.48	14.72	0.26	1.8	1233528.0	18129743.8	378
2016-11-22	14.36	14.59	14.33	14.46	0.1	0.7	573840.0	8274429.3	214
2016-11-21	14.4	14.63	14.36	14.36	-0.04	-0.28	216220.0	3121337.1	89
2016-11-20	14.51	14.51	14.29	14.4	-0.08	-0.55	123144.0	1776903.9	79
2016-11-17	14.7	14.7	14.4	14.48	-0.21	-1.43	267673.0	3892011.15	133
2016-11-16	14.48	14.81	14.44	14.69	0.33	2.3	765870.0	11231473.2	237
2016-11-15	14.81	14.96	14.33	14.36	-0.57	-3.82	351711.0	5151677.8	153
2016-11-14	15.23	15.3	14.89	14.93	-0.45	-2.93	983977.0	14893148.15	404
2016-11-13	14.78	15.56	14.78	15.38	0.49	3.29	634552.0	9625058.75	252
2016-11-10	15.0	15.15	14.85	14.89	-0.05	-0.33	644020.0	9675051.75	298
2016-11-09	14.44	14.96	14.18	14.94	0.08	0.54	349761.0	5160212.35	221
2016-11-08	14.66	14.93	14.66	14.86	0.18	1.23	347625.0	5161123.0	172
2016-11-07	14.55	14.89	14.48	14.68	0.08	0.55	124281.0	1822420.75	103
2016-11-06	14.25	14.63	14.25	14.6	0.39	2.74	316443.0	4575099.65	175
2016-11-03	13.69	14.25	13.69	14.21	0.52	3.8	300503.0	4202426.85	141
2016-11-02	13.54	13.73	13.54	13.69	0.03	0.22	476920.0	6510193.4	130
2016-11-01	13.5	13.76	13.5	13.66	0.22	1.64	488901.0	6663722.9	194
2016-10-31	13.46	13.5	13.35	13.44	-0.08	-0.59	294622.0	3965200.6	72
2016-10-30	13.35	13.54	13.35	13.52	0.16	1.2	392512.0	5280253.2	177
2016-10-27	12.79	13.39	12.79	13.36	0.47	3.65	790244.0	10342605.75	394
2016-10-26	12.68	13.01	12.68	12.89	0.18	1.42	580988.0	7454462.6	297
2016-10-25	12.71	12.75	12.6	12.71	0.0	0.0	608830.0	7719224.6	234
2016-10-24	12.71	12.79	12.64	12.71	-0.02	-0.16	511401.0	6508987.3	215
2016-10-23	12.75	12.83	12.6	12.73	0.07	0.55	876042.0	11112627.25	332
2016-10-20	12.38	12.71	12.38	12.66	0.2	1.61	517416.0	6496213.15	230
2016-10-19	12.68	12.68	12.3	12.46	-0.31	-2.43	1219590.0	15107382.95	414
2016-10-18	13.05	13.2	12.75	12.77	-0.42	-3.18	675542.0	8792724.15	257
2016-10-17	13.61	13.61	13.09	13.19	-0.44	-3.23	807436.0	10666948.4	318
2016-10-16	13.61	13.88	13.61	13.63	0.05	0.37	978929.0	13458210.95	484
2016-10-13	13.43	13.69	13.43	13.58	0.13	0.97	725150.0	9784083.45	268
2016-10-12	13.46	13.5	13.35	13.45	-0.02	-0.15	385097.0	5171267.75	251
2016-10-11	13.5	13.58	13.46	13.47	0.07	0.52	950042.0	12837911.95	323
2016-10-10	13.58	13.65	13.24	13.4	-0.49	-3.53	730948.0	9853358.6	285
2016-10-09	14.14	14.14	13.88	13.89	-0.31	-2.18	161080.0	2254238.85	56
2016-10-06	14.4	14.4	14.18	14.2	-0.09	-0.63	227112.0	3235520.2	72
2016-10-05	14.25	14.4	14.14	14.29	-0.09	-0.63	51645.0	737154.4	49
2016-10-04	14.21	14.4	13.95	14.38	0.39	2.79	494485.0	7023622.8	712
2016-10-03	14.25	14.25	13.99	13.99	-0.13	-0.92	593369.0	8359923.25	292
2016-10-02	13.5	14.33	13.5	14.12	-0.11	-0.77	403813.0	5695369.65	147
2016-09-29	13.24	14.44	13.24	14.23	0.32	2.3	458973.0	6427003.5	156
2016-09-28	14.44	14.44	13.73	13.91	-0.51	-3.54	473836.0	6588120.95	138
2016-09-27	14.85	14.85	14.25	14.42	-0.66	-4.38	590177.0	8500672.8	552
2016-09-26	14.93	15.08	14.89	15.08	0.08	0.53	135934.0	2032613.7	91
2016-09-25	15.19	15.19	14.89	15.0	-0.17	-1.12	304055.0	4560979.95	92
2016-09-21	15.6	15.6	15.0	15.17	-0.02	-0.13	354983.0	5399327.2	96
2016-09-20	15.0	15.19	14.85	15.19	0.19	1.27	252154.0	3788744.7	53
2016-09-19	15.08	15.15	14.85	15.0	-0.38	-2.47	246442.0	3687756.6	74
2016-09-18	15.45	15.6	15.38	15.38	-0.33	-2.1	85303.0	1317857.5	48
2016-09-08	15.53	15.75	15.49	15.71	0.22	1.42	582097.0	9098338.6	142
2016-09-07	15.45	15.56	15.23	15.49	0.04	0.26	1168049.0	18029926.5	139
2016-09-06	15.53	15.6	15.38	15.45	-0.15	-0.96	483205.0	7481917.35	131
2016-09-05	15.41	15.68	15.38	15.6	0.25	1.63	622751.0	9676776.25	197
2016-09-04	15.26	15.41	15.0	15.35	0.27	1.79	453225.0	6942921.65	208
2016-09-01	15.04	15.26	14.63	15.08	0.02	0.13	543700.0	8115923.35	308
2016-08-31	15.3	15.41	15.04	15.06	-0.4	-2.59	572984.0	8669728.7	304
2016-08-30	15.6	15.68	15.41	15.46	-0.19	-1.21	396651.0	6154588.8	205
2016-08-29	15.15	15.71	15.15	15.65	0.17	1.1	872377.0	13460657.6	365
2016-08-28	14.4	15.53	14.4	15.48	1.04	7.2	783275.0	11869322.7	404
2016-08-25	14.4	14.48	14.25	14.44	-0.14	-0.96	485932.0	6963793.9	242
2016-08-24	14.4	14.63	14.4	14.58	0.25	1.74	603697.0	8744421.55	273
2016-08-23	14.33	14.51	14.25	14.33	0.08	0.56	166415.0	2382146.3	117
2016-08-22	14.63	14.63	14.25	14.25	-0.44	-3.0	526582.0	7540069.6	200
2016-08-21	15.75	15.79	14.66	14.69	-0.19	-1.28	463214.0	6971754.0	304
2016-08-18	15.26	15.26	14.66	14.88	-0.51	-3.31	996564.0	14848987.8	486
2016-08-17	15.68	15.68	15.38	15.39	-0.29	-1.85	429207.0	6652376.9	134
2016-08-16	15.79	15.83	15.68	15.68	-0.07	-0.44	228193.0	3589229.1	89
2016-08-15	15.71	15.86	15.71	15.75	0.02	0.13	680799.0	10761823.8	161
2016-08-14	15.6	15.75	15.6	15.73	-0.31	-1.93	954095.0	14985523.3	306
2016-08-11	16.28	16.31	16.01	16.04	-0.27	-1.66	803937.0	13009400.1	232
2016-08-10	16.35	16.39	16.28	16.31	-0.04	-0.24	584987.0	9551308.0	166
2016-08-09	16.24	16.39	16.24	16.35	0.15	0.93	585128.0	9527792.45	154
2016-08-08	16.05	16.2	16.01	16.2	0.12	0.75	590823.0	9515554.75	137
2016-08-07	16.01	16.16	16.01	16.08	0.09	0.56	263131.0	4234279.3	133
2016-08-04	16.13	16.13	15.94	15.99	-0.03	-0.19	213672.0	3420096.75	114
2016-08-03	15.79	16.24	15.75	16.02	0.13	0.82	549818.0	8808160.0	279
2016-08-02	16.2	16.28	15.68	15.89	-0.33	-2.03	1353761.0	21436628.75	972
2016-08-01	16.58	16.58	16.16	16.22	-0.7	-4.14	2767464.0	45076225.4	880
2016-07-31	16.28	16.99	16.28	16.92	0.52	3.17	4395233.0	73381465.5	1137
2016-07-28	15.94	16.5	15.86	16.4	0.36	2.24	1255866.0	20436574.45	646
2016-07-27	16.2	16.24	15.98	16.04	-0.27	-1.66	520034.0	8345189.4	217
2016-07-26	16.35	16.5	16.24	16.31	-0.13	-0.79	276169.0	4499594.6	137
2016-07-25	16.2	16.54	15.98	16.44	0.22	1.36	620007.0	10100001.9	267
2016-07-24	16.43	16.43	16.2	16.22	-0.23	-1.4	551034.0	8958807.45	219
2016-07-21	16.46	16.58	16.31	16.45	0.03	0.18	1603903.0	26449234.4	662
2016-07-20	15.94	16.5	15.94	16.42	0.53	3.34	2687125.0	43780803.55	1051
2016-07-19	15.75	15.9	15.68	15.89	0.15	0.95	630963.0	9977023.75	210
2016-07-18	15.75	15.79	15.68	15.74	0.03	0.19	288027.0	4529183.45	129
2016-07-17	15.83	15.83	15.68	15.71	-0.05	-0.32	366402.0	5757546.65	154
2016-07-14	15.83	15.86	15.71	15.76	-0.07	-0.44	287145.0	4536657.55	166
2016-07-13	15.71	15.98	15.71	15.83	0.06	0.38	677124.0	10745625.6	289
2016-07-12	15.79	15.86	15.75	15.77	0.0	0.0	577891.0	9132349.85	238
2016-07-11	16.16	16.16	15.75	15.77	-0.38	-2.35	553681.0	8810643.15	350
2016-07-10	15.98	16.65	15.9	16.15	0.91	5.97	1797203.0	29082607.65	910
2016-06-30	15.08	15.56	15.0	15.24	0.28	1.87	1061608.0	16176844.3	538
2016-06-29	15.19	15.26	14.93	14.96	-0.21	-1.38	286965.0	4334553.3	176
2016-06-28	15.15	15.41	15.0	15.17	-0.05	-0.33	534380.0	8147976.05	360
2016-06-27	14.89	15.53	14.89	15.22	0.39	2.63	2237725.0	34230757.7	1037
2016-06-26	13.65	14.96	13.65	14.83	0.47	3.27	2760588.0	40579076.7	1202
2016-06-23	14.25	14.48	14.1	14.36	0.03	0.21	797243.0	11404518.75	385
2016-06-22	14.18	14.78	13.88	14.33	0.05	0.35	1644756.0	23589588.25	954
2016-06-21	13.39	14.51	13.39	14.28	0.89	6.65	1068407.0	15098350.1	635
2016-06-20	13.39	13.39	13.35	13.39	-0.01	-0.07	39359.0	526773.85	48
2016-06-19	13.46	13.46	13.35	13.4	0.05	0.37	133470.0	1788758.75	89
2016-06-16	13.5	13.5	13.35	13.35	-0.2	-1.48	174145.0	2341580.95	110
2016-06-15	13.76	13.76	13.5	13.55	-0.24	-1.74	321124.0	4377211.65	172
2016-06-14	13.8	13.8	13.73	13.79	-0.02	-0.14	465704.0	6421460.7	148
2016-06-13	13.76	13.95	13.73	13.81	-0.03	-0.22	252344.0	3490134.6	143
2016-06-12	13.88	13.91	13.73	13.84	-0.15	-1.07	282438.0	3906992.35	216
2016-06-09	14.03	14.06	13.91	13.99	-0.04	-0.29	405738.0	5669014.2	226
2016-06-08	13.65	14.18	13.65	14.03	0.46	3.39	2504511.0	35100770.4	874
2016-06-07	13.43	13.69	13.31	13.57	0.15	1.12	842670.0	11432462.8	482
2016-06-06	13.24	13.43	13.24	13.42	0.11	0.83	190565.0	2543702.5	74
2016-06-05	13.43	13.5	13.28	13.31	-0.15	-1.11	359667.0	4817219.15	159
2016-06-02	13.24	13.5	13.16	13.46	0.22	1.66	479693.0	6400935.5	189
2016-06-01	13.2	13.28	13.13	13.24	-0.03	-0.23	740565.0	9762999.7	247
2016-05-31	12.94	13.31	12.83	13.27	0.41	3.19	732147.0	9536422.75	328
2016-05-30	13.2	13.24	12.79	12.86	-0.37	-2.8	537405.0	6965316.6	237
2016-05-29	13.5	13.5	13.2	13.23	-0.33	-2.43	809212.0	10797599.5	296
2016-05-26	13.88	13.88	13.54	13.56	-0.28	-2.02	1808340.0	24817150.4	626
2016-05-25	14.06	14.14	13.8	13.84	-0.13	-0.93	2690181.0	37378439.85	890
2016-05-24	14.25	14.25	13.88	13.97	-0.26	-1.83	653901.0	9181117.75	361
2016-05-23	14.48	14.55	14.18	14.23	-0.28	-1.93	689357.0	9864617.35	302
2016-05-22	14.55	14.55	14.48	14.51	-0.03	-0.21	343085.0	4983690.45	169
2016-05-19	14.55	14.66	14.48	14.54	-0.1	-0.68	408654.0	5947883.1	190
2016-05-18	14.59	14.66	14.55	14.64	-0.02	-0.14	605970.0	8850327.35	193
2016-05-17	14.59	14.78	14.59	14.66	0.11	0.76	721231.0	10591577.65	194
2016-05-16	14.66	14.7	14.55	14.55	-0.11	-0.75	557194.0	8126446.5	218
2016-05-15	14.63	14.85	14.59	14.66	0.0	0.0	666043.0	9816290.6	388
2016-05-12	14.59	14.78	14.59	14.66	0.09	0.62	1490081.0	21888163.1	683
2016-05-11	14.33	14.66	14.25	14.57	0.3	2.1	2377535.0	34528756.95	1082
2016-05-10	14.21	14.33	14.14	14.27	0.03	0.21	644016.0	9177153.1	221
2016-05-09	14.25	14.33	14.18	14.24	0.03	0.21	541906.0	7712945.65	220
2016-05-08	14.18	14.29	14.06	14.21	0.09	0.64	1164803.0	16468152.6	359
2016-05-05	14.14	14.21	14.06	14.12	0.06	0.43	658810.0	9313405.7	295
2016-05-04	14.1	14.1	13.8	14.06	-0.12	-0.85	3169106.0	45522126.25	723
2016-05-03	14.55	14.59	14.14	14.18	-0.37	-2.54	1381312.0	19869563.0	518
2016-05-02	14.7	14.74	14.44	14.55	-0.14	-0.95	1623902.0	23650227.05	653
2016-05-01	14.96	15.0	14.51	14.69	-1.38	-8.59	10135196.0	148757792.25	3146
2016-04-28	16.09	16.2	16.01	16.07	0.03	0.19	2189109.0	35257235.3	581
2016-04-27	15.9	16.09	15.86	16.04	0.18	1.13	1165175.0	18628262.85	392
2016-04-26	15.75	15.9	15.64	15.86	0.15	0.95	1189837.0	18744264.35	355
2016-04-25	15.71	15.79	15.6	15.71	-0.03	-0.19	1612914.0	25284665.25	408
2016-04-24	15.64	15.9	15.64	15.74	-0.07	-0.44	1733247.0	27383597.2	432
2016-04-21	15.64	15.9	15.64	15.81	0.21	1.35	2016422.0	31834261.15	612
2016-04-20	15.38	15.83	15.3	15.6	0.22	1.43	1589816.0	24783039.35	502
2016-04-19	15.34	15.45	15.23	15.38	0.2	1.32	993586.0	15260630.95	349
2016-04-18	15.08	15.19	15.0	15.18	-0.06	-0.39	842492.0	12738261.95	277
2016-04-17	15.41	15.41	15.11	15.24	-0.14	-0.91	793250.0	12069345.1	314
2016-04-14	15.23	15.41	15.23	15.38	0.1	0.65	889587.0	13639817.5	288
2016-04-13	15.23	15.3	15.19	15.28	0.1	0.66	801765.0	12232133.7	277
2016-04-12	15.0	15.23	15.0	15.18	0.19	1.27	1466345.0	22142964.65	352
2016-04-11	15.0	15.04	14.96	14.99	-0.05	-0.33	721938.0	10821023.7	246
2016-04-10	15.08	15.11	15.0	15.04	0.05	0.33	567356.0	8549398.55	195
2016-04-07	15.04	15.15	14.96	14.99	-0.01	-0.07	643055.0	9666824.5	245
2016-04-06	15.0	15.26	15.0	15.0	0.07	0.47	2296804.0	34684239.75	748
2016-04-05	14.89	14.96	14.89	14.93	-0.03	-0.2	469498.0	7014349.55	145
2016-04-04	14.93	15.08	14.81	14.96	0.12	0.81	741404.0	11083934.6	250
2016-04-03	15.19	15.19	14.7	14.84	-0.52	-3.39	1201382.0	17827056.25	484
2016-03-31	15.45	15.45	15.26	15.36	-0.06	-0.39	1408915.0	21616489.8	495
2016-03-30	15.38	15.49	15.3	15.42	0.07	0.46	891380.0	13731516.85	342
2016-03-29	15.38	15.45	15.3	15.35	-0.09	-0.58	572347.0	8794820.15	254
2016-03-28	15.45	15.56	15.23	15.44	0.09	0.59	1563206.0	24110063.65	646
2016-03-27	15.3	15.75	15.3	15.35	0.2	1.32	2299255.0	35571153.15	1161
2016-03-24	15.15	15.26	15.0	15.15	0.02	0.13	1089895.0	16449058.15	418
2016-03-23	14.96	15.23	14.93	15.13	0.19	1.27	1307667.0	19664132.85	420
2016-03-22	15.0	15.04	14.78	14.94	-0.02	-0.13	906832.0	13528900.0	360
2016-03-21	15.0	15.04	14.85	14.96	-0.08	-0.53	947812.0	14149340.05	409
2016-03-20	14.89	15.15	14.89	15.04	0.19	1.28	629424.0	9450453.9	327
2016-03-17	14.78	14.89	14.78	14.85	0.16	1.09	829685.0	12312749.35	329
2016-03-16	14.4	14.74	14.36	14.69	0.32	2.23	538032.0	7816897.2	225
2016-03-15	14.4	14.44	14.36	14.37	-0.03	-0.21	225748.0	3249649.1	149
2016-03-14	14.63	14.63	14.4	14.4	-0.19	-1.3	380638.0	5523753.75	178
2016-03-13	14.59	14.66	14.51	14.59	0.07	0.48	526650.0	7676663.05	246
2016-03-10	14.63	14.63	14.51	14.52	-0.07	-0.48	468252.0	6819095.75	194
2016-03-09	14.63	14.66	14.55	14.59	-0.09	-0.61	713567.0	10425158.7	273
2016-03-08	14.85	14.85	14.44	14.68	-0.02	-0.14	977881.0	14283622.05	494
2016-03-07	14.81	14.89	14.7	14.7	-0.11	-0.74	606346.0	8947424.6	228
2016-03-06	14.93	14.93	14.78	14.81	0.15	1.02	860157.0	12796909.15	359
2016-03-03	14.36	14.93	14.36	14.66	0.31	2.16	1194077.0	17516455.65	521
2016-03-02	14.55	14.59	14.25	14.35	-0.06	-0.42	792654.0	11410273.55	319
2016-03-01	14.25	14.44	14.25	14.41	0.32	2.27	717775.0	10317157.8	345
2016-02-29	14.44	14.48	14.03	14.09	-0.33	-2.29	1549428.0	22121098.05	577
2016-02-28	14.03	14.51	13.84	14.42	0.71	5.18	2389020.0	34080786.25	923
2016-02-25	13.46	13.99	13.43	13.71	0.28	2.08	1724794.0	23666068.65	640
2016-02-24	13.46	13.58	13.35	13.43	-0.18	-1.32	667266.0	8974349.3	269
2016-02-23	13.58	13.69	13.54	13.61	0.03	0.22	549281.0	7475035.15	224
2016-02-22	13.54	13.73	13.5	13.58	0.15	1.12	979522.0	13314554.65	410
2016-02-21	13.2	13.73	13.13	13.43	0.28	2.13	2765215.0	37245126.85	1056
2016-02-18	12.86	13.24	12.86	13.15	0.32	2.49	3917905.0	51121028.5	1066
2016-02-17	12.79	12.9	12.79	12.83	0.01	0.08	1997975.0	25672131.65	501
2016-02-16	12.94	13.01	12.75	12.82	0.05	0.39	2056802.0	26502348.75	647
2016-02-15	12.71	12.86	12.68	12.77	0.12	0.95	2017900.0	25820004.15	475
2016-02-14	12.98	13.01	12.64	12.65	-0.18	-1.4	2807691.0	35829286.55	638
2016-02-11	13.13	13.13	12.75	12.83	-0.3	-2.28	2960181.0	38098461.45	1034
2016-02-10	12.45	13.2	12.45	13.13	0.57	4.54	4219087.0	54536922.55	1400
2016-02-09	12.49	12.64	12.49	12.56	-0.11	-0.87	4267185.0	53629609.0	836
2016-02-08	12.71	12.83	12.56	12.67	0.05	0.4	2114615.0	26940503.6	539
2016-02-07	12.75	12.83	12.53	12.62	-0.22	-1.71	1670289.0	21176152.85	485
2016-02-04	13.31	13.43	12.75	12.84	-0.26	-1.98	4289647.0	56062400.8	1211
2016-02-03	12.68	13.2	12.68	13.1	0.36	2.83	5188128.0	67672066.4	1482
2016-02-02	12.41	12.98	12.38	12.74	0.24	1.92	13528388.0	177948074.05	1673
2016-02-01	12.56	12.6	12.45	12.5	-0.13	-1.03	2662496.0	33371506.6	501
2016-01-31	13.01	13.13	12.64	12.63	-0.11	-0.86	4353450.0	55838040.1	1044
2016-01-28	12.34	12.79	12.34	12.74	0.51	4.17	4519699.0	57341543.95	1049
2016-01-27	12.26	12.38	12.11	12.23	0.04	0.33	2127975.0	26028999.1	520
2016-01-26	11.78	12.26	11.7	12.19	0.0	0.0	5652083.0	68542128.5	583
2016-01-25	12.49	12.49	12.11	12.19	-0.31	-2.48	1788622.0	21954151.6	577
2016-01-24	13.13	13.35	12.45	12.5	-0.11	-0.87	4039867.0	51704338.7	981
2016-01-21	11.55	12.79	11.55	12.61	0.96	8.24	3305305.0	40394099.55	945
2016-01-20	11.7	11.85	11.59	11.65	-0.49	-4.04	2489046.0	29112976.45	543
2016-01-19	11.44	12.19	11.44	12.14	0.81	7.15	5279479.0	62833945.7	916
2016-01-18	10.88	11.33	10.8	11.33	1.01	9.79	7033908.0	78782094.5	1275
2016-01-17	10.88	11.1	10.2	10.32	-0.99	-8.75	2761836.0	28846476.2	633
2016-01-14	11.93	12.0	10.88	11.31	-0.75	-6.22	2133067.0	24404964.05	539
2016-01-13	12.08	12.19	11.96	12.06	0.06	0.5	1408274.0	16996517.95	352
2016-01-12	12.3	12.3	11.96	12.0	-0.42	-3.38	2514673.0	30406418.25	777
2016-01-11	12.08	12.53	11.96	12.42	0.48	4.02	2572153.0	31632920.3	597
2016-01-10	12.45	12.6	11.78	11.94	-0.6	-4.78	870822.0	10561404.2	348
2016-01-07	12.75	12.75	12.38	12.54	-0.56	-4.27	1302675.0	16372573.7	366
2016-01-06	13.43	13.46	13.09	13.1	-0.33	-2.46	866194.0	11470475.5	284
2016-01-05	13.28	13.5	13.16	13.43	0.17	1.28	777729.0	10330446.05	276
2016-01-04	13.58	13.58	13.24	13.26	-0.38	-2.79	1116328.0	14988164.8	332
2016-01-03	13.54	13.8	13.54	13.64	-0.1	-0.73	633636.0	8687191.7	188
2015-12-31	13.61	13.8	13.58	13.74	0.05	0.37	1155310.0	15829586.45	306
2015-12-30	13.35	13.76	13.28	13.69	0.4	3.01	1910342.0	25888996.2	452
2015-12-29	13.01	13.35	12.79	13.29	0.07	0.53	1466834.0	19189333.6	328
2015-12-28	13.24	13.35	13.16	13.22	-0.02	-0.15	859917.0	11397143.75	215
2015-12-27	13.2	13.31	13.09	13.24	0.08	0.61	1121144.0	14811414.15	258
2015-12-24	13.28	13.28	13.16	13.16	-0.03	-0.23	298449.0	3941278.6	128
2015-12-23	13.28	13.43	13.16	13.19	-0.07	-0.53	921924.0	12266527.0	282
2015-12-22	13.2	13.35	13.2	13.26	0.1	0.76	876703.0	11647523.45	273
2015-12-21	12.98	13.2	12.98	13.16	0.18	1.39	860646.0	11268561.15	192
2015-12-20	12.98	13.05	12.94	12.98	-0.13	-0.99	645301.0	8379708.55	185
2015-12-17	13.01	13.16	13.01	13.11	0.1	0.77	2135549.0	27972205.65	357
2015-12-16	13.05	13.13	12.9	13.01	0.02	0.15	697001.0	9082653.45	208
2015-12-15	12.9	13.09	12.86	12.99	0.18	1.41	927569.0	12021917.6	296
2015-12-14	13.5	13.5	12.75	12.81	-0.62	-4.62	1547056.0	20502839.9	483
2015-12-13	13.24	13.58	13.24	13.43	-0.26	-1.9	721525.0	9647086.65	258
2015-12-10	13.73	13.76	13.61	13.69	0.0	0.0	1099851.0	15073408.95	301
2015-12-09	13.58	13.8	13.46	13.69	0.19	1.41	1377591.0	18803081.1	384
2015-12-08	13.65	13.65	13.35	13.5	-0.19	-1.39	682056.0	9210080.5	181
2015-12-07	13.8	13.8	13.65	13.69	-0.11	-0.8	501903.0	6896079.5	134
2015-12-06	13.69	13.84	13.69	13.8	0.02	0.15	752361.0	10366559.75	160
2015-12-03	13.88	13.95	13.73	13.78	-0.12	-0.86	1392069.0	19310734.65	312
2015-12-02	14.06	14.06	13.88	13.9	-0.11	-0.79	1225951.0	17102582.45	317
2015-12-01	13.88	14.06	13.84	14.01	0.16	1.16	1451198.0	20246719.35	391
2015-11-30	13.76	14.06	13.73	13.85	0.08	0.58	1320104.0	18341872.85	448
2015-11-29	13.88	13.91	13.73	13.77	-0.05	-0.36	430197.0	5937237.0	223
2015-11-26	13.88	13.99	13.69	13.82	-0.03	-0.22	1938202.0	26836307.4	467
2015-11-25	14.06	14.06	13.84	13.85	-0.19	-1.35	810805.0	11285620.35	229
2015-11-24	14.06	14.18	13.95	14.04	0.0	0.0	985270.0	13856137.0	270
2015-11-23	14.33	14.33	14.03	14.04	-0.32	-2.23	842030.0	11927320.2	258
2015-11-22	14.25	14.59	14.25	14.36	0.23	1.63	1745507.0	25181374.15	575
2015-11-19	13.99	14.18	13.99	14.13	0.18	1.29	503325.0	7092727.4	149
2015-11-18	14.06	14.06	13.91	13.95	-0.14	-0.99	511887.0	7145983.6	159
2015-11-17	13.99	14.25	13.99	14.09	0.09	0.64	1078900.0	15211276.2	297
2015-11-16	13.76	14.03	13.69	14.0	0.27	1.97	705550.0	9801740.8	260
2015-11-15	13.99	14.03	13.73	13.73	-0.53	-3.72	1721524.0	23806204.45	505
2015-11-12	14.29	14.36	14.18	14.26	-0.07	-0.49	423661.0	6046033.85	205
2015-11-11	14.1	14.36	14.1	14.33	0.23	1.63	1007932.0	14373361.65	320
2015-11-10	14.1	14.18	14.03	14.1	-0.06	-0.42	647410.0	9132351.25	197
2015-11-09	14.03	14.21	14.03	14.16	0.14	1.0	586095.0	8271300.95	209
2015-11-08	14.1	14.1	13.88	14.02	-0.1	-0.71	1349446.0	18858357.85	408
2015-11-05	13.95	14.44	13.95	14.12	0.21	1.51	2437572.0	34713394.75	866
2015-11-04	13.99	14.03	13.65	13.91	0.06	0.43	1695255.0	23477463.65	442
2015-11-03	14.7	14.7	13.73	13.85	-0.79	-5.4	3934394.0	55630902.6	1437
2015-11-02	13.31	14.66	13.28	14.64	1.3	9.75	2922075.0	41193564.8	822
2015-11-01	13.43	13.43	13.16	13.34	-0.15	-1.11	1027316.0	13647056.5	313
2015-10-29	13.58	13.65	13.39	13.49	-0.02	-0.15	759054.0	10254145.7	277
2015-10-28	13.58	13.69	13.24	13.51	-0.04	-0.3	1420107.0	19071475.4	448
2015-10-27	14.1	14.1	13.43	13.55	-0.6	-4.24	1781657.0	24767428.7	454
2015-10-26	14.06	14.18	13.8	14.15	0.1	0.71	1891690.0	26443392.1	409
2015-10-25	14.25	14.48	14.03	14.05	-0.12	-0.85	2518986.0	35857460.7	651
2015-10-22	14.25	14.29	13.91	14.17	0.01	0.07	1974915.0	27923540.15	747
2015-10-21	13.95	14.4	13.91	14.16	0.28	2.02	4381589.0	62158401.4	1363
2015-10-20	13.8	14.06	13.73	13.88	-0.13	-0.93	2119731.0	29544805.1	448
2015-10-19	14.18	14.44	13.95	14.01	-0.16	-1.13	4471344.0	63297119.85	875
2015-10-18	14.36	14.36	14.03	14.17	0.18	1.29	6299520.0	89257726.45	1086
2015-10-15	14.03	14.14	13.95	13.99	-0.08	-0.57	1165964.0	16406375.5	229
2015-10-14	14.1	14.1	13.88	14.07	-0.05	-0.35	634235.0	8883156.05	204
2015-10-13	13.91	14.18	13.91	14.12	-0.02	-0.14	976869.0	13755108.1	229
2015-10-12	14.1	14.33	13.91	14.14	0.11	0.78	2190008.0	31053892.4	473
2015-10-11	13.69	14.14	13.69	14.03	0.4	2.93	2492011.0	34651564.75	653
2015-10-08	13.58	13.73	13.5	13.63	0.05	0.37	1720090.0	23406405.4	369
2015-10-07	13.54	13.69	13.5	13.58	0.12	0.89	1801475.0	24476088.0	343
2015-10-06	13.46	13.58	13.35	13.46	0.08	0.6	1008720.0	13573667.75	210
2015-10-05	13.28	13.43	13.24	13.38	0.15	1.13	670510.0	8929181.1	136
2015-10-04	13.13	13.24	12.98	13.23	0.13	0.99	811765.0	10655282.75	163
2015-10-01	13.31	13.31	13.09	13.1	-0.15	-1.13	545701.0	7206047.85	143
2015-09-30	13.13	13.31	12.98	13.25	0.35	2.71	403710.0	5309920.95	157
2015-09-29	12.75	13.01	12.75	12.9	-0.35	-2.64	291593.0	3762336.25	153
2015-09-21	13.16	13.35	13.16	13.25	0.09	0.68	321547.0	4262344.6	120
2015-09-20	13.28	13.28	13.09	13.16	-0.15	-1.13	326116.0	4295211.5	156
2015-09-17	13.54	13.54	13.31	13.31	-0.19	-1.41	465808.0	6225905.8	157
2015-09-16	13.58	13.65	13.5	13.5	0.06	0.45	749440.0	10164601.65	192
2015-09-15	13.5	13.5	13.35	13.44	0.02	0.15	381060.0	5106649.15	115
2015-09-14	13.58	13.61	13.35	13.42	-0.16	-1.18	781990.0	10536477.95	248
2015-09-13	13.31	13.65	13.31	13.58	0.12	0.89	1276623.0	17341576.15	346
2015-09-10	13.24	13.54	13.16	13.46	0.02	0.15	1856978.0	24803354.25	488
2015-09-09	13.39	13.61	13.28	13.44	0.18	1.36	4526263.0	60780374.4	907
2015-09-08	12.98	13.31	12.9	13.26	0.32	2.47	1642956.0	21561131.9	358
2015-09-07	12.98	13.05	12.86	12.94	0.05	0.39	1029830.0	13371648.4	313
2015-09-06	12.71	12.94	12.68	12.89	0.12	0.94	563595.0	7221195.9	187
2015-09-03	12.79	12.79	12.64	12.77	0.19	1.51	1241445.0	15817626.1	273
2015-09-02	12.6	12.68	12.45	12.58	-0.1	-0.79	778174.0	9785513.25	302
2015-09-01	12.86	12.86	12.64	12.68	-0.13	-1.01	1181597.0	15036876.4	337
2015-08-31	12.83	12.9	12.64	12.81	-0.17	-1.31	1639259.0	20887569.1	308
2015-08-30	13.43	13.43	12.94	12.98	0.07	0.54	2854343.0	37909110.6	410
2015-08-27	12.79	13.13	12.79	12.91	0.5	4.03	3599054.0	46679725.2	623
2015-08-26	12.41	12.75	12.3	12.41	-0.53	-4.1	2841105.0	35571103.4	776
2015-08-25	12.0	12.98	11.89	12.94	1.03	8.65	5749159.0	71408851.65	1051
2015-08-24	12.94	13.05	11.78	11.91	-0.9	-7.03	2757383.0	33806293.6	697
2015-08-23	12.98	13.28	12.75	12.81	-0.92	-6.7	2922895.0	37991727.65	642
2015-08-20	13.28	13.88	12.75	13.73	0.09	0.66	3400078.0	45790639.05	913
2015-08-19	14.44	14.55	13.54	13.64	-0.86	-5.93	2223062.0	31317816.45	493
2015-08-18	14.85	14.93	14.4	14.5	-0.43	-2.88	2728372.0	39750389.1	492
2015-08-17	14.78	15.0	14.78	14.93	-0.02	-0.13	1117859.0	16654339.85	280
2015-08-16	15.15	15.23	14.78	14.95	-0.25	-1.64	1596727.0	23840725.55	423
2015-08-13	15.23	15.26	15.15	15.2	-0.03	-0.2	815156.0	12404009.7	306
2015-08-12	15.56	15.56	15.08	15.23	-0.42	-2.68	3645954.0	55585410.85	910
2015-08-11	15.9	15.98	15.6	15.65	-0.24	-1.51	1127217.0	17844091.65	288
2015-08-10	15.79	16.01	15.79	15.89	0.1	0.63	2366859.0	37733393.95	532
2015-08-09	15.75	15.9	15.68	15.79	-0.08	-0.5	1483387.0	23415984.3	353
2015-08-06	15.9	15.94	15.83	15.87	-0.17	-1.06	1007084.0	16013373.9	270
2015-08-05	16.16	16.16	15.98	16.04	-0.08	-0.5	1243888.0	20001034.05	355
2015-08-04	15.83	16.16	15.83	16.12	0.18	1.13	2983447.0	47688327.6	669
2015-08-03	15.98	15.98	15.83	15.94	0.09	0.57	919776.0	14615792.85	327
2015-08-02	16.31	16.31	15.79	15.85	-0.47	-2.88	1542332.0	24788952.8	514
2015-07-30	16.28	16.43	16.2	16.32	0.01	0.06	966812.0	15794986.35	387
2015-07-29	16.16	16.39	16.13	16.31	0.22	1.37	1070363.0	17434076.6	259
2015-07-28	16.13	16.39	16.05	16.09	-0.11	-0.68	839535.0	13532128.0	488
2015-07-27	16.43	16.46	16.13	16.2	-0.26	-1.58	865436.0	14074611.95	298
2015-07-26	16.58	16.58	16.43	16.46	-0.05	-0.3	1199942.0	19813503.15	388
2015-07-23	16.43	16.58	16.43	16.51	0.01	0.06	1356114.0	22380382.1	336
2015-07-22	16.58	16.61	16.43	16.5	0.1	0.61	1455853.0	24004818.35	264
2015-07-15	16.28	16.5	16.28	16.4	0.14	0.86	1430898.0	23493231.75	390
2015-07-14	16.28	16.28	16.2	16.26	0.04	0.25	918457.0	14909932.75	191
2015-07-13	16.31	16.35	16.16	16.22	-0.03	-0.18	618805.0	10035536.9	185
2015-07-12	16.5	16.65	16.2	16.25	0.27	1.69	2954974.0	48534149.2	724
2015-07-09	15.83	16.05	15.79	15.98	0.17	1.08	2444038.0	38962621.3	568
2015-07-08	15.79	15.86	15.71	15.81	-0.02	-0.13	152840.0	2411161.8	88
2015-07-07	15.83	15.86	15.79	15.83	0.02	0.13	362718.0	5742164.1	125
2015-07-06	15.83	15.94	15.75	15.81	-0.14	-0.88	1297957.0	20518275.65	240
2015-07-05	16.05	16.05	15.94	15.95	-0.12	-0.75	633143.0	10128852.95	147
2015-07-02	15.94	16.09	15.94	16.07	0.14	0.88	818728.0	13122399.8	176
2015-07-01	16.05	16.09	15.86	15.93	-0.06	-0.38	1796991.0	28720547.45	461
2015-06-30	15.98	16.05	15.68	15.99	-0.15	-0.93	1777004.0	28253227.0	477
2015-06-29	16.46	16.46	16.09	16.14	-0.43	-2.6	554055.0	8984112.6	251
2015-06-28	16.88	16.88	16.54	16.57	-0.32	-1.89	922989.0	15385297.7	322
2015-06-25	17.06	17.1	16.84	16.89	-0.21	-1.23	1614384.0	27378996.1	488
2015-06-24	16.95	17.14	16.91	17.1	0.19	1.12	1084842.0	18482003.75	200
2015-06-23	16.88	16.95	16.8	16.91	0.01	0.06	674238.0	11390750.7	150
2015-06-22	16.91	16.99	16.8	16.9	-0.01	-0.06	691819.0	11679786.0	167
2015-06-21	17.1	17.14	16.91	16.91	-0.24	-1.4	445434.0	7570052.7	162
2015-06-18	17.25	17.25	17.1	17.15	-0.09	-0.52	613081.0	10521967.05	188
2015-06-17	17.33	17.33	17.14	17.24	-0.02	-0.12	430387.0	7413031.55	150
2015-06-16	17.25	17.33	17.21	17.26	0.0	0.0	267637.0	4624064.3	102
2015-06-15	17.44	17.48	17.25	17.26	-0.15	-0.86	1549968.0	26950915.05	347
2015-06-14	17.29	17.44	17.21	17.41	0.18	1.04	1074396.0	18629795.5	288
2015-06-11	17.21	17.25	17.14	17.23	-0.02	-0.12	279700.0	4810503.9	126
2015-06-10	17.06	17.25	17.03	17.25	0.25	1.47	1095542.0	18819754.25	273
2015-06-09	16.95	17.06	16.88	17.0	-0.03	-0.18	839860.0	14263282.7	234
2015-06-08	17.03	17.03	16.99	17.03	-0.03	-0.18	551140.0	9378697.65	193
2015-06-07	17.25	17.25	16.99	17.06	-0.19	-1.1	1214248.0	20752997.15	329
2015-06-04	17.29	17.29	17.14	17.25	-0.02	-0.12	941032.0	16189353.05	319
2015-06-03	17.4	17.4	17.25	17.27	-0.12	-0.69	847207.0	14667125.65	338
2015-06-02	17.63	17.63	17.36	17.39	-0.09	-0.51	1939712.0	33840116.0	409
2015-06-01	17.7	17.7	17.33	17.48	-0.22	-1.24	1271951.0	22258859.85	437
2015-05-31	17.81	17.85	17.7	17.7	-0.11	-0.62	661389.0	11748867.4	242
2015-05-28	17.78	17.85	17.74	17.81	0.0	0.0	1746080.0	31096602.7	302
2015-05-27	17.85	17.93	17.78	17.81	0.0	0.0	1624054.0	28962642.55	392
2015-05-26	17.85	17.96	17.74	17.81	-0.04	-0.22	2573692.0	45983234.95	579
2015-05-25	17.59	18.04	17.55	17.85	0.3	1.71	3594559.0	64174606.05	1226
2015-05-24	17.55	17.59	17.44	17.55	0.01	0.06	1160196.0	20302161.5	386
2015-05-21	17.55	17.7	17.48	17.54	0.01	0.06	2197994.0	38642495.45	550
2015-05-20	17.55	17.7	17.51	17.53	-0.07	-0.4	2515514.0	44285230.6	729
2015-05-19	17.63	17.7	17.51	17.6	0.03	0.17	1141931.0	20145391.6	393
2015-05-18	17.55	17.7	17.4	17.57	0.03	0.17	1758609.0	30874701.65	593
2015-05-17	17.25	17.59	17.25	17.54	0.34	1.98	2464328.0	43002970.65	705
2015-05-14	17.25	17.29	17.03	17.2	-0.01	-0.06	2198938.0	37762950.95	597
2015-05-13	17.25	17.33	17.1	17.21	-0.05	-0.29	2938891.0	50541202.3	738
2015-05-12	17.33	17.4	17.18	17.26	-0.13	-0.75	1068769.0	18454738.6	362
2015-05-11	17.74	17.78	17.33	17.39	-0.36	-2.03	1228477.0	21591493.5	470
2015-05-10	17.78	17.85	17.7	17.75	0.01	0.06	952428.0	16937708.55	299
2015-05-07	17.93	17.93	17.59	17.74	-0.16	-0.89	1742895.0	30880848.3	555
2015-05-06	18.0	18.0	17.89	17.9	-0.13	-0.72	1272894.0	22870634.25	372
2015-05-05	18.08	18.15	17.96	18.03	0.0	0.0	1613670.0	29171900.45	362
2015-05-04	18.04	18.08	17.96	18.03	0.01	0.06	664937.0	11975204.6	259
2015-05-03	18.0	18.19	17.89	18.02	0.02	0.11	3792672.0	68483319.7	933
2015-04-30	18.15	18.23	17.96	18.0	-0.14	-0.77	3450508.0	62454316.4	816
2015-04-29	18.15	18.19	17.93	18.14	0.09	0.5	3011114.0	54401404.75	759
2015-04-28	18.04	18.23	18.0	18.05	0.05	0.28	3337917.0	60417185.55	820
2015-04-27	18.11	18.15	17.96	18.0	-0.06	-0.33	2219131.0	40017634.35	641
2015-04-26	18.0	18.11	17.93	18.06	-0.65	-3.47	4775593.0	85990758.85	1412
2015-04-23	18.56	18.98	18.56	18.71	0.2	1.08	7641601.0	143237321.15	2302
2015-04-22	18.45	18.64	18.3	18.51	0.31	1.7	6231127.0	115045428.65	1241
2015-04-21	17.96	18.34	17.96	18.2	0.19	1.05	3566348.0	64931111.95	816
2015-04-20	18.19	18.19	17.93	18.01	-0.18	-0.99	3207898.0	57813841.35	815
2015-04-19	17.96	18.41	17.93	18.19	0.49	2.77	5419497.0	98401264.1	1420
2015-04-16	17.78	17.78	17.55	17.7	0.04	0.23	5358621.0	94624333.4	1141
2015-04-15	18.0	18.0	17.55	17.66	0.12	0.68	7566155.0	133974250.7	1750
2015-04-14	17.21	17.66	17.21	17.54	0.38	2.21	5794787.0	101453863.85	1811
2015-04-13	16.73	17.25	16.69	17.16	0.38	2.26	2951081.0	50326426.2	835
2015-04-12	16.58	17.03	16.54	16.78	0.32	1.94	3975105.0	66716693.45	965
2015-04-09	16.31	16.58	16.24	16.46	0.21	1.29	2892468.0	47558097.4	644
2015-04-08	16.2	16.65	16.13	16.25	0.02	0.12	5557652.0	91251506.3	1392
2015-04-07	15.64	16.39	15.64	16.23	0.64	4.11	5226733.0	84233873.35	1524
2015-04-06	15.49	15.64	15.45	15.59	0.15	0.97	768707.0	11968135.5	272
2015-04-05	15.45	15.6	15.23	15.44	-0.15	-0.96	1394612.0	21436757.55	398
2015-04-02	15.79	15.83	15.49	15.59	-0.1	-0.64	1875661.0	29428965.85	608
2015-04-01	15.94	16.13	15.6	15.69	-0.38	-2.36	3623385.0	57232658.9	1039
2015-03-31	16.5	16.65	15.9	16.07	-0.37	-2.25	1393372.0	22792935.05	515
2015-03-30	16.2	16.91	16.2	16.44	0.19	1.17	4138317.0	68832520.35	1053
2015-03-29	16.09	16.65	16.09	16.25	0.48	3.04	3309312.0	53764777.9	932
2015-03-26	15.75	16.24	15.38	15.77	-0.44	-2.71	2742311.0	43325599.65	1092
2015-03-25	17.59	17.78	16.01	16.21	-1.44	-8.16	3852633.0	64495419.65	1356
2015-03-24	18.0	18.11	17.51	17.65	-1.23	-6.51	7690546.0	136941394.15	1729
2015-03-23	19.13	19.35	18.83	18.88	-0.26	-1.36	4250987.0	80988900.1	1221
2015-03-22	18.45	19.43	18.45	19.14	0.93	5.11	10523953.0	199901298.5	2334
2015-03-19	18.04	18.26	17.81	18.21	0.53	3.0	3084547.0	55777832.65	1105
2015-03-18	18.04	18.19	16.73	17.68	-0.49	-2.7	3000381.0	52943442.5	1105
2015-03-17	18.23	18.23	17.63	18.17	0.03	0.17	3815181.0	68587644.9	1116
2015-03-16	18.75	18.83	18.04	18.14	-0.62	-3.3	2533337.0	46543020.5	965
2015-03-15	18.45	19.05	18.34	18.76	0.18	0.97	4560813.0	85552567.55	1455
2015-03-12	18.49	18.75	18.3	18.58	0.28	1.53	3799232.0	70629267.15	1026
2015-03-11	18.08	18.38	17.93	18.3	0.17	0.94	2733998.0	49818442.65	848
2015-03-10	18.15	18.3	18.0	18.13	0.06	0.33	2562880.0	46522635.5	707
2015-03-09	18.45	18.49	18.0	18.07	-0.36	-1.95	4023177.0	73350504.6	1377
2015-03-08	17.51	18.83	17.48	18.43	0.91	5.19	9939018.0	180158231.4	2410
2015-03-05	17.44	17.66	17.44	17.52	0.01	0.06	2796015.0	49169956.25	776
2015-03-04	17.48	17.59	17.44	17.51	0.03	0.17	1387261.0	24280669.05	308
2015-03-03	17.36	17.59	17.36	17.48	0.15	0.87	2355969.0	41190162.7	512
2015-03-02	17.4	17.4	17.25	17.33	0.03	0.17	1562440.0	27100085.45	278
2015-03-01	17.33	17.36	17.21	17.3	-0.01	-0.06	789470.0	13640372.3	224
2015-02-26	17.25	17.33	17.21	17.31	0.07	0.41	391354.0	6750288.4	143
2015-02-25	17.25	17.33	17.18	17.24	-0.06	-0.35	534445.0	9208456.7	161
2015-02-24	17.18	17.36	17.18	17.3	0.06	0.35	321237.0	5549843.45	169
2015-02-23	17.44	17.55	17.18	17.24	-0.2	-1.15	1327369.0	23130221.25	356
2015-02-22	17.29	17.55	17.29	17.44	0.12	0.69	2389875.0	41651529.6	457
2015-02-19	17.18	17.33	17.18	17.32	0.05	0.29	794741.0	13694830.8	216
2015-02-18	17.25	17.33	17.18	17.27	0.07	0.41	1112627.0	19213106.7	239
2015-02-17	17.33	17.55	17.14	17.2	-0.16	-0.92	2366675.0	41138727.4	622
2015-02-16	17.36	17.48	17.14	17.36	0.03	0.17	2835069.0	49125686.65	568
2015-02-15	17.1	17.4	16.95	17.33	0.44	2.61	4103633.0	70817466.85	694
2015-02-12	16.58	17.03	16.58	16.89	0.32	1.93	1541848.0	25992912.7	390
2015-02-11	17.06	17.06	16.54	16.57	-0.46	-2.7	1594641.0	26855850.2	421
2015-02-10	17.21	17.21	17.03	17.03	-0.19	-1.1	1097309.0	18797943.65	308
2015-02-09	17.25	17.25	17.18	17.22	-0.01	-0.06	1600508.0	27568102.75	406
2015-02-08	17.25	17.36	17.18	17.23	-0.02	-0.12	2087242.0	36003652.55	472
2015-02-05	17.4	17.4	17.21	17.25	-0.16	-0.92	1716133.0	29652567.05	599
2015-02-04	17.59	17.59	17.33	17.41	-0.1	-0.57	1217980.0	21249517.3	440
2015-02-03	17.55	17.66	17.4	17.51	0.0	0.0	1724136.0	30275374.55	540
2015-02-02	17.36	17.63	17.21	17.51	0.18	1.04	2220026.0	38665847.45	549
2015-02-01	17.48	17.66	17.29	17.33	0.21	1.23	3021416.0	52714595.95	998
2015-01-29	17.14	17.33	17.03	17.12	-0.06	-0.35	1664304.0	28601429.5	493
2015-01-28	16.91	17.18	16.88	17.18	0.32	1.9	2332083.0	39809938.25	535
2015-01-27	16.46	16.91	16.31	16.86	0.44	2.68	2114280.0	35395790.75	579
2015-01-26	16.13	16.58	16.01	16.42	0.5	3.14	3328938.0	54530192.7	999
2015-01-22	15.45	15.94	15.45	15.92	0.39	2.51	1046167.0	16541395.75	328
2015-01-21	15.68	15.75	15.53	15.53	-0.18	-1.15	859247.0	13390863.85	373
2015-01-20	15.53	15.71	15.41	15.71	0.03	0.19	1137460.0	17718582.55	531
2015-01-19	15.94	15.94	15.68	15.68	-0.18	-1.13	796129.0	12585286.1	341
2015-01-18	15.9	16.35	15.83	15.86	0.16	1.02	944496.0	15173463.7	423
2015-01-15	15.75	15.9	15.68	15.7	-0.01	-0.06	966585.0	15224128.65	230
2015-01-14	15.79	15.79	15.6	15.71	-0.02	-0.13	704517.0	11075560.45	256
2015-01-13	15.26	15.75	15.26	15.73	0.14	0.9	428952.0	6694814.6	178
2015-01-12	15.64	15.75	15.56	15.59	-0.01	-0.06	751851.0	11745156.85	219
2015-01-11	15.45	15.68	15.26	15.6	0.18	1.17	973658.0	15074839.8	201
2015-01-08	15.23	15.6	15.23	15.42	0.42	2.8	979069.0	15146667.0	276
2015-01-07	14.78	15.6	14.63	15.0	0.4	2.74	2742586.0	41365646.35	698
2015-01-06	14.03	14.78	13.28	14.6	0.29	2.03	1594033.0	21854991.0	477
2015-01-05	14.78	14.85	14.25	14.31	-0.77	-5.11	633784.0	9197968.45	351
2015-01-04	15.04	15.3	15.0	15.08	-0.16	-1.05	295551.0	4479116.2	186
2015-01-01	15.53	15.6	15.19	15.24	-0.06	-0.39	642875.0	9874948.3	239
2014-12-31	15.79	15.9	14.44	15.3	-0.39	-2.49	1058018.0	16101575.15	398
2014-12-30	15.9	16.31	15.6	15.69	-0.8	-4.85	1305590.0	20865175.15	485
2014-12-29	16.28	16.69	16.01	16.49	0.25	1.54	2262649.0	37102759.2	713
2014-12-28	15.98	16.73	15.98	16.24	0.33	2.07	1833307.0	30020077.4	676
2014-12-25	16.28	16.35	15.6	15.91	-0.4	-2.45	1550796.0	24879676.9	689
2014-12-24	14.93	16.31	14.93	16.31	1.45	9.76	3452160.0	55066718.7	698
2014-12-23	14.63	14.93	14.51	14.86	0.08	0.54	1155870.0	16950547.95	398
2014-12-22	14.44	14.85	14.36	14.78	0.07	0.48	1082610.0	15854647.8	368
2014-12-21	14.63	14.78	14.21	14.71	0.53	3.74	2843833.0	41297514.95	646
2014-12-18	13.54	14.18	13.5	14.18	1.26	9.75	3971929.0	55116486.5	794
2014-12-17	12.3	13.09	11.93	12.92	0.78	6.43	2094956.0	26052250.7	427
2014-12-16	12.75	12.75	12.04	12.14	-1.18	-8.86	1648901.0	20228209.25	452
2014-12-15	14.78	14.93	13.28	13.32	-1.37	-9.33	1558481.0	22094337.1	484
2014-12-14	14.85	15.19	14.63	14.69	-0.66	-4.3	973509.0	14532346.2	351
2014-12-11	14.96	15.41	13.88	15.35	0.3	1.99	2265266.0	33304107.95	586
2014-12-10	15.08	15.19	14.93	15.05	-0.15	-0.99	523142.0	7882417.0	225
2014-12-09	15.08	15.26	14.78	15.2	-0.3	-1.94	848788.0	12759682.55	314
2014-12-08	15.56	15.71	15.45	15.5	-0.08	-0.51	624536.0	9713648.15	206
2014-12-07	15.56	15.71	15.41	15.58	0.07	0.45	1430660.0	22252555.65	288
2014-12-04	15.38	15.53	15.38	15.51	0.15	0.98	391462.0	6059941.8	171
2014-12-03	15.15	15.41	15.15	15.36	0.14	0.92	536747.0	8241008.65	163
2014-12-02	15.49	15.56	15.19	15.22	-0.09	-0.59	397954.0	6120736.85	165
2014-12-01	15.0	15.41	15.0	15.31	0.32	2.13	791431.0	12048850.75	262
2014-11-30	15.04	15.45	14.85	14.99	-0.84	-5.31	779702.0	11749414.1	304
2014-11-27	15.68	15.83	15.6	15.83	0.12	0.76	364316.0	5742818.55	165
2014-11-26	15.71	15.83	15.45	15.71	-0.07	-0.44	960675.0	15033779.25	270
2014-11-25	15.94	15.94	15.71	15.78	-0.17	-1.07	735960.0	11621920.25	273
2014-11-24	16.01	16.05	15.94	15.95	-0.09	-0.56	472074.0	7554552.0	186
2014-11-23	16.01	16.09	15.94	16.04	0.14	0.88	815146.0	13069911.2	218
2014-11-20	15.94	16.13	15.83	15.9	-0.04	-0.25	1150547.0	18336549.05	353
2014-11-19	15.98	16.05	15.83	15.94	-0.07	-0.44	587469.0	9357515.85	213
2014-11-18	15.94	16.05	15.83	16.01	0.03	0.19	456299.0	7289526.0	190
2014-11-17	16.43	16.5	15.94	15.98	-0.41	-2.5	413972.0	6678396.15	220
2014-11-16	16.5	16.5	16.39	16.39	-0.13	-0.79	289514.0	4762342.45	116
2014-11-13	16.43	16.54	16.43	16.52	0.04	0.24	458474.0	7563514.0	140
2014-11-12	16.58	16.69	16.46	16.48	-0.1	-0.6	465351.0	7696783.95	184
2014-11-11	16.39	16.73	16.35	16.58	0.17	1.04	1477642.0	24543575.0	395
2014-11-10	16.5	16.5	16.39	16.41	-0.02	-0.12	527599.0	8670381.05	184
2014-11-09	16.54	16.58	16.39	16.43	-0.1	-0.6	890126.0	14630355.6	223
2014-11-06	16.5	16.65	16.39	16.53	0.04	0.24	412944.0	6810555.8	193
2014-11-05	16.65	16.65	16.31	16.49	-0.18	-1.08	613061.0	10081417.4	269
2014-11-04	17.03	17.03	16.5	16.67	-0.44	-2.57	1063593.0	17903711.85	308
2014-11-03	17.03	17.18	16.99	17.11	0.11	0.65	867548.0	14855509.3	129
2014-11-02	17.06	17.06	16.95	17.0	0.17	1.01	859732.0	14618939.35	221
2014-10-30	16.88	16.91	16.76	16.83	-0.13	-0.77	540598.0	9102201.0	228
2014-10-29	16.99	17.1	16.95	16.96	0.02	0.12	853513.0	14534496.85	226
2014-10-28	16.8	17.06	16.65	16.94	-0.38	-2.19	1046229.0	17729753.65	316
2014-10-27	17.63	17.63	17.25	17.32	-0.31	-1.76	1370470.0	23869901.2	362
2014-10-26	17.33	17.85	17.33	17.63	0.3	1.73	2130799.0	37499069.1	449
2014-10-23	17.33	17.44	17.25	17.33	-0.25	-1.42	1411787.0	24491296.65	404
2014-10-22	17.03	17.74	16.76	17.58	0.59	3.47	4855267.0	83544105.75	981
2014-10-21	16.5	17.06	16.43	16.99	0.53	3.22	2496650.0	41920293.1	623
2014-10-20	15.86	16.65	15.75	16.46	0.65	4.11	2756170.0	44442150.4	833
2014-10-19	16.16	16.2	15.71	15.81	0.13	0.83	2026736.0	32218582.75	631
2014-10-16	16.2	16.2	15.41	15.68	-0.65	-3.98	2204840.0	34762049.3	598
2014-10-15	16.65	16.76	16.24	16.33	-0.36	-2.16	1466685.0	24265611.85	464
2014-10-14	16.73	16.73	16.43	16.69	-0.14	-0.83	1019867.0	16916454.4	380
2014-10-13	16.43	16.88	16.43	16.83	0.31	1.88	2516201.0	41948273.9	555
2014-10-12	18.0	18.0	16.5	16.52	-1.8	-9.83	4254806.0	71852539.2	730
2014-10-02	18.3	18.34	18.23	18.32	-0.02	-0.11	451938.0	8267686.4	206
2014-10-01	18.53	18.53	18.34	18.34	-0.18	-0.97	1343725.0	24710188.0	246
2014-09-30	18.38	18.56	18.34	18.52	0.18	0.98	1277625.0	23541402.65	269
2014-09-29	18.3	18.34	18.26	18.34	0.06	0.33	584904.0	10709480.5	174
2014-09-28	18.19	18.45	18.19	18.28	0.1	0.55	2622734.0	48038586.6	533
2014-09-25	18.15	18.3	18.11	18.18	-0.02	-0.11	766145.0	13931908.8	277
2014-09-24	18.45	18.45	18.08	18.2	-0.28	-1.52	964500.0	17601506.6	409
2014-09-22	18.38	18.6	18.38	18.48	-0.05	-0.27	2181733.0	40338544.6	457
2014-09-21	18.75	18.75	18.38	18.53	-0.17	-0.91	2763763.0	51335905.1	613
2014-09-18	18.64	18.83	18.6	18.7	0.07	0.38	1712113.0	32035973.15	477
2014-09-17	18.75	18.83	18.6	18.63	-0.06	-0.32	2118094.0	39642746.65	526
2014-09-16	18.53	18.83	18.45	18.69	0.2	1.08	1487549.0	27629162.9	479
2014-09-15	18.64	18.68	18.45	18.49	-0.15	-0.8	1441976.0	26722325.85	459
2014-09-14	18.75	18.98	18.6	18.64	-0.18	-0.96	1865783.0	35028531.8	577
2014-09-11	18.98	19.05	18.75	18.82	-0.16	-0.84	4273960.0	80956421.0	698
2014-09-10	19.05	19.13	18.9	18.98	0.0	0.0	3486409.0	66374339.4	702
2014-09-09	19.05	19.05	18.9	18.98	0.0	0.0	1608502.0	30530963.9	383
2014-09-08	19.05	19.13	18.98	18.98	-0.02	-0.11	1557245.0	29595864.0	383
2014-09-07	19.05	19.2	18.98	19.0	-0.02	-0.11	2509276.0	47802624.3	522
2014-09-04	19.13	19.13	18.9	19.02	0.07	0.37	3160320.0	60124237.6	654
2014-09-03	19.13	19.13	18.9	18.95	-0.21	-1.1	2514392.0	47754796.3	578
2014-09-02	18.98	19.35	18.98	19.16	0.27	1.43	6849315.0	131121181.8	1470
2014-09-01	18.9	18.98	18.75	18.89	0.03	0.16	2524180.0	47605078.1	535
2014-08-31	18.68	18.9	18.68	18.86	0.21	1.13	2403245.0	45129599.65	516
2014-08-28	18.83	18.9	18.56	18.65	-0.15	-0.8	3282625.0	61315919.15	676
2014-08-27	18.53	18.9	18.49	18.8	0.31	1.68	3783996.0	70777365.9	838
2014-08-26	18.53	18.56	18.38	18.49	-0.03	-0.16	3218472.0	59377910.45	680
2014-08-25	18.75	18.98	18.45	18.52	-0.14	-0.75	3009751.0	56127289.1	778
2014-08-24	18.68	18.71	18.6	18.66	0.01	0.05	1658031.0	30936592.85	478
2014-08-21	18.71	18.75	18.6	18.65	-0.1	-0.53	1454116.0	27160193.6	473
2014-08-20	18.9	18.98	18.71	18.75	-0.16	-0.85	1826652.0	34441612.0	569
2014-08-19	18.9	19.05	18.9	18.91	0.0	0.0	1255511.0	23779574.5	416
2014-08-18	19.05	19.2	18.83	18.91	-0.07	-0.37	2527961.0	48138044.4	760
2014-08-17	19.05	19.13	18.98	18.98	0.0	0.0	1954355.0	37189617.7	636
2014-08-14	18.98	19.28	18.9	18.98	0.25	1.33	9411002.0	179771968.9	2332
2014-08-13	18.53	18.83	18.49	18.73	0.24	1.3	3975827.0	74176858.15	1078
2014-08-12	18.45	18.53	18.38	18.49	0.05	0.27	1954875.0	36028295.15	410
2014-08-11	18.41	18.45	18.3	18.44	0.03	0.16	915586.0	16842175.45	315
2014-08-10	18.64	18.64	18.3	18.41	-0.07	-0.38	2095234.0	38727037.6	563
2014-08-07	18.34	18.64	18.34	18.48	0.07	0.38	5150521.0	95395759.8	1145
2014-08-06	17.74	18.45	17.74	18.41	0.63	3.54	6814700.0	123603632.9	1492
2014-08-05	17.89	17.96	17.78	17.78	-0.11	-0.61	3085316.0	55032051.9	806
2014-08-04	17.48	18.0	17.44	17.89	0.44	2.52	4604902.0	81623741.95	1147
2014-08-03	17.4	17.51	17.33	17.45	0.1	0.58	1014212.0	17685261.6	382
2014-07-24	17.25	17.55	17.21	17.35	0.14	0.81	3157749.0	54834796.5	951
2014-07-23	17.18	17.25	17.1	17.21	0.11	0.64	1428282.0	24540192.7	377
2014-07-22	16.99	17.21	16.99	17.1	0.15	0.88	2052589.0	35127516.45	478
2014-07-21	16.88	16.95	16.84	16.95	0.11	0.65	280440.0	4747960.75	156
2014-07-20	16.8	16.88	16.76	16.84	-0.03	-0.18	646137.0	10856415.2	228
2014-07-17	16.95	16.95	16.84	16.87	-0.08	-0.47	477168.0	8061943.55	238
2014-07-16	17.03	17.06	16.91	16.95	-0.06	-0.35	962701.0	16326975.95	300
2014-07-15	17.06	17.06	16.88	17.01	-0.17	-0.99	1288724.0	21867601.5	491
2014-07-14	17.1	17.21	17.1	17.18	0.07	0.41	670898.0	11506735.8	202
2014-07-13	17.21	17.21	17.03	17.11	-0.13	-0.75	991902.0	16989600.35	378
2014-07-10	17.33	17.33	17.18	17.24	-0.06	-0.35	341421.0	5892832.45	212
2014-07-09	17.25	17.33	17.25	17.3	-0.03	-0.17	621078.0	10729737.2	163
2014-07-08	17.29	17.36	17.29	17.33	-0.01	-0.06	537652.0	9306151.95	178
2014-07-07	17.33	17.36	17.29	17.34	0.02	0.12	636516.0	11023499.35	234
2014-07-06	17.4	17.44	17.29	17.32	-0.04	-0.23	1203021.0	20865290.8	288
2014-07-03	17.25	17.4	17.18	17.36	0.08	0.46	1176428.0	20389712.25	358
2014-07-02	17.14	17.36	17.1	17.28	0.18	1.05	1038667.0	17919304.5	412
2014-07-01	16.84	17.14	16.8	17.1	0.27	1.6	1593023.0	27110704.3	420
2014-06-30	16.65	16.88	16.61	16.83	0.15	0.9	1522842.0	25557470.3	425
2014-06-29	16.54	16.69	16.43	16.68	0.04	0.24	1007408.0	16732305.5	419
2014-06-26	16.39	16.73	16.28	16.64	0.25	1.53	2119326.0	34945007.45	574
2014-06-25	16.43	16.43	16.35	16.39	0.02	0.12	731843.0	11992234.9	270
2014-06-24	16.31	16.43	16.13	16.37	-0.03	-0.18	1552987.0	25247223.65	474
2014-06-23	16.54	16.54	16.35	16.4	-0.19	-1.15	1323574.0	21745252.0	512
2014-06-22	16.73	16.8	16.58	16.59	-0.12	-0.72	1392993.0	23248558.8	463
2014-06-19	16.88	16.91	16.65	16.71	-0.16	-0.95	1094894.0	18345899.5	405
2014-06-18	16.88	16.91	16.8	16.87	0.02	0.12	784124.0	13230854.6	315
2014-06-17	16.5	16.91	16.43	16.85	0.21	1.26	1682610.0	28063608.35	658
2014-06-16	17.06	17.14	16.58	16.64	-0.45	-2.63	1866417.0	31626703.9	633
2014-06-15	17.18	17.18	16.99	17.09	-0.21	-1.21	1861951.0	31804837.65	670
2014-06-12	17.33	17.36	17.21	17.3	-0.03	-0.17	1400958.0	24224321.35	493
2014-06-11	17.44	17.44	17.29	17.33	-0.11	-0.63	2996954.0	51936758.6	876
2014-06-10	17.78	17.78	17.4	17.44	-0.34	-1.91	5503029.0	96640563.0	1538
2014-06-09	17.78	17.85	17.63	17.78	-0.06	-0.34	1396005.0	24762392.4	496
2014-06-08	18.0	18.0	17.4	17.84	-0.12	-0.67	2029073.0	36112466.95	748
2014-06-05	17.96	18.08	17.93	17.96	0.03	0.17	2330540.0	41940242.9	632
2014-06-04	17.96	18.0	17.93	17.93	-0.04	-0.22	1331716.0	23907653.6	484
2014-06-03	18.08	18.08	17.96	17.97	-0.07	-0.39	1392245.0	25072132.6	463
2014-06-02	18.15	18.15	18.0	18.04	-0.15	-0.82	2238355.0	40449378.95	642
2014-06-01	18.3	18.34	18.15	18.19	0.02	0.11	2741030.0	50008020.95	789
2014-05-29	18.0	18.34	18.0	18.17	0.18	1.0	6329188.0	115092224.25	1695
2014-05-28	17.96	18.08	17.93	17.99	0.03	0.17	1636655.0	29452770.65	589
2014-05-27	18.11	18.15	17.93	17.96	-0.11	-0.61	3470403.0	62567840.75	1022
2014-05-26	17.96	18.19	17.93	18.07	0.14	0.78	3424614.0	61930732.15	974
2014-05-25	17.78	18.0	17.7	17.93	0.11	0.62	2385886.0	42726567.45	692
2014-05-22	17.81	18.0	17.78	17.82	0.04	0.22	2856477.0	51066200.7	809
2014-05-21	17.85	17.89	17.74	17.78	-0.14	-0.78	1383977.0	24644542.35	531
2014-05-20	17.93	17.96	17.74	17.92	0.03	0.17	1799371.0	32130808.05	698
2014-05-19	18.11	18.11	17.78	17.89	-0.25	-1.38	2788410.0	50167739.4	973
2014-05-18	18.19	18.19	18.11	18.14	-0.02	-0.11	1811856.0	32851446.0	576
2014-05-15	18.19	18.26	18.15	18.16	-0.04	-0.22	2335040.0	42480500.45	645
2014-05-14	18.19	18.23	18.11	18.2	0.0	0.0	1607828.0	29199495.0	514
2014-05-13	18.23	18.26	18.11	18.2	0.01	0.05	2641057.0	48013116.85	735
2014-05-12	18.23	18.26	18.11	18.19	-0.01	-0.05	2733482.0	49728355.4	668
2014-05-11	18.34	18.34	18.11	18.2	-0.11	-0.6	2247928.0	40972642.5	629
2014-05-08	18.41	18.41	18.26	18.31	-0.05	-0.27	1468097.0	26908640.55	421
2014-05-07	18.38	18.41	18.26	18.36	-0.02	-0.11	876449.0	16080305.05	308
2014-05-06	18.49	18.53	18.26	18.38	-0.08	-0.43	1630858.0	30034737.3	457
2014-05-05	18.56	18.6	18.45	18.46	-0.09	-0.49	1368308.0	25318137.85	306
2014-05-04	18.49	18.56	18.45	18.55	0.1	0.54	1703904.0	31523429.95	504
2014-05-01	18.49	18.53	18.41	18.45	0.03	0.16	1141817.0	21080578.95	431
2014-04-30	18.26	18.49	18.23	18.42	0.16	0.88	2008607.0	36927134.15	665
2014-04-29	18.34	18.38	18.23	18.26	-0.04	-0.22	993267.0	18183399.15	434
2014-04-28	18.23	18.34	18.23	18.3	0.15	0.83	1281476.0	23419866.0	532
2014-04-27	18.26	18.3	18.08	18.15	-0.15	-0.82	836636.0	15202048.7	405
2014-04-24	18.41	18.41	18.23	18.3	-0.08	-0.44	867368.0	15874163.2	351
2014-04-23	18.49	18.53	18.34	18.38	-0.1	-0.54	1151131.0	21232203.45	379
2014-04-22	18.49	18.49	18.34	18.48	0.07	0.38	1197954.0	22075293.1	371
2014-04-21	18.64	18.68	18.38	18.41	-0.16	-0.86	1977456.0	36535288.35	591
2014-04-20	18.56	18.64	18.53	18.57	0.1	0.54	1906091.0	35447891.8	619
2014-04-17	18.41	18.53	18.19	18.47	0.11	0.6	3909244.0	71740661.65	952
2014-04-16	18.75	18.83	18.3	18.36	-0.38	-2.03	3249363.0	60503533.8	1062
2014-04-15	18.75	19.05	18.64	18.74	-1.15	-5.78	3377934.0	63464729.6	1364
2014-04-14	19.73	19.95	19.65	19.89	0.22	1.12	2808940.0	55732405.2	814
2014-04-13	19.73	19.8	19.58	19.67	-0.13	-0.66	2335594.0	45971820.9	551
2014-04-10	19.95	19.95	19.73	19.8	-0.06	-0.3	2118671.0	41864505.1	489
2014-04-09	20.03	20.1	19.73	19.86	-0.17	-0.85	3828484.0	76244185.1	827
2014-04-08	19.95	20.03	19.8	20.03	0.12	0.6	2649731.0	52837394.9	705
2014-04-07	19.73	19.95	19.58	19.91	0.27	1.37	2949373.0	58324715.3	626
2014-04-06	19.73	19.73	19.58	19.64	0.0	0.0	1722588.0	33863372.0	515
2014-04-03	19.73	19.73	19.58	19.64	0.0	0.0	1409373.0	27715187.1	420
2014-04-02	19.65	19.73	19.5	19.64	0.06	0.31	2444662.0	47932300.1	641
2014-04-01	19.58	19.65	19.5	19.58	-0.17	-0.86	3205668.0	62674234.5	847
2014-03-31	19.73	19.95	19.58	19.75	0.06	0.3	3458492.0	68387477.4	968
2014-03-30	19.88	19.95	19.58	19.69	0.05	0.25	2288585.0	45202211.2	747
2014-03-27	20.1	20.1	19.43	19.64	-0.33	-1.65	2832035.0	56130417.8	1024
2014-03-26	20.1	20.4	19.95	19.97	0.0	0.0	3141983.0	63362567.6	1045
2014-03-25	19.95	20.03	19.88	19.97	0.11	0.55	1215499.0	24216488.3	455
2014-03-24	20.03	20.1	19.8	19.86	-0.23	-1.14	1528734.0	30456030.6	537
2014-03-23	19.2	20.1	19.2	20.09	0.96	5.02	4164788.0	81772009.9	1039
2014-03-20	19.28	19.28	19.05	19.13	-0.11	-0.57	1558272.0	29879833.5	502
2014-03-19	19.35	19.35	19.2	19.24	-0.06	-0.31	857515.0	16530667.3	274
2014-03-18	19.43	19.5	19.2	19.3	-0.05	-0.26	2059234.0	39838903.8	478
2014-03-17	19.28	19.5	19.2	19.35	0.11	0.57	2141110.0	41386800.8	494
2014-03-16	19.2	19.28	19.13	19.24	-0.06	-0.31	1545028.0	29660453.5	383
2014-03-13	19.28	19.43	19.28	19.3	0.0	0.0	1929404.0	37294463.4	456
2014-03-12	19.28	19.35	19.13	19.3	0.0	0.0	1941647.0	37326464.9	579
2014-03-11	19.28	19.5	19.13	19.3	-0.05	-0.26	2665705.0	51466741.0	737
2014-03-10	19.05	19.5	18.83	19.35	0.34	1.79	4075490.0	78313024.1	1188
2014-03-09	18.9	19.28	18.9	19.01	0.22	1.17	4705928.0	89889979.4	1074
2014-03-06	18.34	18.9	18.34	18.79	0.5	2.73	6949048.0	129755557.6	1635
2014-03-05	18.23	18.45	18.11	18.29	0.12	0.66	6937964.0	126708386.2	1206
2014-03-04	17.96	18.34	17.96	18.17	0.22	1.23	4878238.0	88655213.3	860
2014-03-03	18.11	18.19	17.51	17.95	-0.22	-1.21	3090745.0	55349921.7	751
2014-03-02	18.3	18.41	18.08	18.17	-0.12	-0.66	3198865.0	58193297.9	633
2014-02-27	18.3	18.34	18.23	18.29	0.06	0.33	946443.0	17289542.2	328
2014-02-26	18.23	18.34	18.23	18.23	-0.06	-0.33	1352889.0	24725044.1	341
2014-02-25	18.41	18.45	18.19	18.29	-0.11	-0.6	2636778.0	48225102.6	594
2014-02-24	18.3	18.45	18.23	18.4	0.11	0.6	1612908.0	29580348.1	467
2014-02-23	18.34	18.34	18.19	18.29	0.06	0.33	1109694.0	20272081.1	375
2014-02-20	18.0	18.34	18.0	18.23	0.23	1.28	2771855.0	50421671.0	655
2014-02-19	18.08	18.11	17.96	18.0	0.0	0.0	1194157.0	21524225.1	333
2014-02-18	18.0	18.11	17.96	18.0	0.05	0.28	2110593.0	38024166.5	510
2014-02-17	18.19	18.19	17.89	17.95	-0.28	-1.54	2801814.0	50563948.9	665
2014-02-16	18.3	18.34	18.19	18.23	-0.06	-0.33	1244394.0	22713719.8	379
2014-02-13	18.34	18.34	18.23	18.29	-0.05	-0.27	887918.0	16240514.8	278
2014-02-12	18.34	18.45	18.3	18.34	0.0	0.0	1682902.0	30944884.3	381
2014-02-11	18.45	18.45	18.23	18.34	-0.06	-0.33	1472601.0	26978922.8	439
2014-02-10	18.3	18.56	18.3	18.4	0.23	1.27	3029446.0	55866288.9	1011
2014-02-09	18.11	18.34	18.08	18.17	0.17	0.94	3413047.0	62207989.0	690
2014-02-06	17.78	18.0	17.74	18.0	0.16	0.9	1861217.0	33338132.1	626
2014-02-05	17.74	17.85	17.63	17.84	0.23	1.31	1396125.0	24725152.3	426
2014-02-04	17.66	17.78	17.51	17.61	-0.23	-1.29	2487376.0	43935233.9	683
2014-02-03	18.0	18.0	17.78	17.84	-0.16	-0.89	1700305.0	30410730.0	677
2014-02-02	18.3	18.53	17.96	18.0	0.11	0.61	5118732.0	93271358.8	1691
2014-01-30	17.85	18.11	17.74	17.89	0.0	0.0	4829774.0	86711834.3	1287
2014-01-29	17.55	17.89	17.51	17.89	0.34	1.94	4435693.0	78448418.6	935
2014-01-28	17.51	17.63	17.44	17.55	0.16	0.92	2240220.0	39228089.3	509
2014-01-27	17.63	17.66	17.4	17.39	-0.22	-1.25	2391047.0	41909838.6	665
2014-01-26	17.4	17.66	17.29	17.61	-0.05	-0.28	4032323.0	70482848.3	1030
2014-01-23	17.44	17.78	17.33	17.66	0.27	1.55	5222251.0	91841455.7	1010
2014-01-22	17.63	17.78	17.18	17.39	-0.22	-1.25	4462680.0	78028180.3	1296
2014-01-21	17.63	17.85	16.99	17.61	0.4	2.32	11089844.0	193075227.8	2548
2014-01-20	16.5	17.21	16.43	17.21	0.72	4.37	4809832.0	80743909.0	873
2014-01-19	16.39	16.5	16.28	16.49	0.12	0.73	887928.0	14563331.8	302
2014-01-16	16.43	16.61	16.39	16.37	-0.17	-1.03	1001698.0	16476523.9	314
2014-01-15	16.28	16.65	16.2	16.54	0.23	1.41	2582465.0	42633385.7	574
2014-01-14	16.16	16.31	16.05	16.31	0.05	0.31	1485460.0	23983414.6	356
2014-01-13	16.31	16.31	16.05	16.26	-0.05	-0.31	874790.0	14196246.9	277
2014-01-12	16.43	16.5	16.2	16.31	-0.18	-1.09	1253117.0	20441366.0	325
2014-01-09	16.65	16.73	16.31	16.49	0.0	0.0	1268035.0	20956509.6	373
2014-01-08	16.43	16.61	16.2	16.49	0.18	1.1	1848908.0	30327121.6	427
2014-01-07	16.31	16.5	16.2	16.31	0.05	0.31	1508849.0	24572678.6	461
2014-01-06	16.05	16.65	15.94	16.26	0.22	1.37	4537544.0	74193935.1	1024
2014-01-05	15.94	16.05	15.86	16.04	0.12	0.75	2158886.0	34454607.5	428
2014-01-02	15.83	15.98	15.75	15.92	0.06	0.38	2702583.0	42928354.2	553
2014-01-01	15.86	15.94	15.71	15.86	0.0	0.0	2976435.0	47030203.0	514
2013-12-31	15.94	15.98	15.75	15.86	-0.06	-0.38	1515515.0	24016694.5	358
2013-12-30	15.83	15.98	15.83	15.92	0.11	0.7	2060738.0	32751990.9	593
2013-12-29	15.75	15.94	15.75	15.81	0.06	0.38	1040795.0	16455829.0	276
2013-12-26	15.53	15.98	15.49	15.75	0.22	1.42	2063884.0	32523288.7	497
2013-12-25	15.71	15.71	15.49	15.53	-0.11	-0.7	989513.0	15380995.3	257
2013-12-24	15.83	15.86	15.64	15.64	-0.17	-1.08	751787.0	11819547.5	200
2013-12-23	15.75	15.86	15.71	15.81	0.06	0.38	1220012.0	19279878.3	293
2013-12-22	15.64	15.83	15.6	15.75	0.11	0.7	1507989.0	23659159.3	331
2013-12-19	15.53	15.71	15.49	15.64	0.17	1.1	1442396.0	22455892.5	363
2013-12-18	15.6	15.71	15.49	15.47	-0.06	-0.39	2213919.0	34412138.0	375
2013-12-17	15.64	15.75	15.53	15.53	-0.22	-1.4	1563912.0	24397542.8	394
2013-12-16	15.53	15.75	15.41	15.75	0.22	1.42	1198502.0	18619679.6	348
2013-12-15	15.75	15.75	15.41	15.53	-0.17	-1.08	2137888.0	33406993.9	486
2013-12-12	15.86	15.86	15.71	15.7	-0.22	-1.38	2071812.0	32664416.8	532
2013-12-11	16.05	16.16	15.86	15.92	-0.06	-0.38	3587561.0	57227958.7	673
2013-12-10	15.94	16.16	15.86	15.98	0.17	1.08	4929695.0	78802898.3	893
2013-12-09	15.83	15.94	15.71	15.81	0.22	1.41	6462752.0	102236853.2	1361
2013-12-08	15.26	15.6	15.26	15.59	0.4	2.63	2309838.0	35534852.6	449
2013-12-05	15.26	15.26	15.15	15.19	0.0	0.0	712032.0	10800165.4	236
2013-12-04	15.08	15.26	14.96	15.19	0.05	0.33	826005.0	12504183.6	284
2013-12-03	15.53	15.6	15.08	15.14	-0.45	-2.89	2559648.0	39164349.7	651
2013-12-02	15.53	15.64	15.41	15.59	0.12	0.78	1230953.0	19128597.8	339
2013-12-01	15.64	15.64	15.41	15.47	-0.17	-1.09	1111239.0	17224856.4	343
2013-11-28	15.71	15.86	15.6	15.64	-0.06	-0.38	1543607.0	24234379.4	486
2013-11-27	15.49	15.71	15.41	15.7	0.23	1.49	1196497.0	18631728.8	368
2013-11-26	15.75	15.83	15.41	15.47	-0.06	-0.39	2560059.0	39903827.0	713
2013-11-25	15.75	15.98	15.49	15.53	-0.62	-3.84	5055032.0	79418432.9	1195
2013-11-24	16.28	16.43	16.09	16.15	0.0	0.0	3521924.0	57180972.8	827
2013-11-21	15.71	16.28	15.64	16.15	0.4	2.54	7136056.0	114597403.5	1216
2013-11-20	15.26	15.75	15.19	15.75	0.56	3.69	4304754.0	66678921.9	925
2013-11-19	15.08	15.26	15.04	15.19	0.17	1.13	2037442.0	30844952.3	443
2013-11-18	15.04	15.15	15.04	15.02	-0.06	-0.4	780274.0	11754171.1	182
2013-11-17	15.08	15.19	15.04	15.08	0.0	0.0	1933512.0	29196692.0	442
2013-11-14	14.81	15.08	14.81	15.08	0.23	1.55	833129.0	12494017.0	257
2013-11-13	15.08	15.15	14.81	14.85	-0.23	-1.53	1653389.0	24773392.4	458
2013-11-12	15.19	15.26	15.08	15.08	-0.11	-0.72	1221961.0	18517453.8	309
2013-11-11	15.26	15.38	15.19	15.19	-0.11	-0.72	1244205.0	18989230.2	258
2013-11-10	15.3	15.41	15.19	15.3	-0.06	-0.39	1809697.0	27687620.9	396
2013-11-07	15.49	15.53	15.19	15.36	0.0	0.0	2881015.0	44116304.5	661
2013-11-06	15.19	15.6	15.15	15.36	0.22	1.45	2622418.0	40241655.7	595
2013-11-05	15.08	15.3	15.08	15.14	0.0	0.0	1673701.0	25423214.2	442
2013-11-04	15.26	15.3	15.08	15.14	-0.05	-0.33	2843540.0	43131452.9	463
2013-11-03	15.19	15.49	15.04	15.19	0.17	1.13	4284562.0	65100456.0	888
2013-10-31	14.81	15.04	14.74	15.02	0.28	1.9	1862735.0	27717291.0	529
2013-10-30	15.04	15.15	14.74	14.74	-0.28	-1.86	2184377.0	32445717.7	616
2013-10-29	14.7	15.04	14.51	15.02	0.51	3.51	4973572.0	73547224.5	1165
2013-10-28	14.63	14.81	14.51	14.51	-0.12	-0.82	2882295.0	42099694.4	687
2013-10-27	14.4	14.74	14.36	14.63	0.23	1.6	4343470.0	63352814.6	1014
2013-10-24	14.4	14.48	14.29	14.4	-0.06	-0.41	2899500.0	41696565.7	438
2013-10-23	14.48	14.59	14.36	14.46	0.0	0.0	3382682.0	48753176.2	524
2013-10-22	14.48	14.59	14.25	14.46	0.11	0.77	7156413.0	102995123.6	1209
2013-10-21	14.36	14.4	14.25	14.35	0.06	0.42	2419589.0	34671006.0	386
2013-10-20	14.06	14.51	14.03	14.29	0.31	2.22	5647557.0	80336805.15	827
2013-10-10	13.84	14.06	13.84	13.98	0.14	1.01	4098888.0	57365258.6	691
2013-10-09	13.8	13.84	13.8	13.84	0.0	0.0	760296.0	10509697.05	222
2013-10-08	13.88	13.91	13.76	13.84	-0.03	-0.22	3024866.0	41846263.45	597
2013-10-07	14.03	14.06	13.8	13.87	-0.19	-1.35	4141054.0	57649476.45	871
2013-10-06	13.69	14.06	13.58	14.06	0.39	2.85	7846621.0	108923927.25	1297
2013-10-03	13.73	13.76	13.65	13.67	-0.06	-0.44	1396144.0	19125514.35	242
2013-10-02	13.76	13.76	13.69	13.73	-0.03	-0.22	1343309.0	18414409.4	233
2013-10-01	13.73	13.76	13.69	13.76	0.03	0.22	842662.0	11569532.95	201
2013-09-30	13.73	13.76	13.69	13.73	0.0	0.0	711838.0	9758540.75	173
2013-09-29	13.8	13.8	13.65	13.73	0.0	0.0	1620710.0	22234126.5	302
2013-09-26	13.8	13.84	13.69	13.73	-0.11	-0.79	1639778.0	22552670.0	330
2013-09-25	13.8	13.88	13.8	13.84	0.03	0.22	666603.0	9212928.85	183
2013-09-24	13.88	13.91	13.8	13.81	0.0	0.0	682454.0	9446117.35	213
2013-09-19	13.88	13.91	13.76	13.81	0.02	0.15	1447901.0	20057371.95	363
2013-09-18	13.69	13.8	13.65	13.79	0.15	1.1	2127940.0	29245324.6	368
2013-09-17	13.91	13.91	13.65	13.64	-0.26	-1.87	3715060.0	51021987.75	786
2013-09-16	13.91	13.99	13.84	13.9	-0.02	-0.14	1343768.0	18705000.5	361
2013-09-15	13.61	13.95	13.58	13.92	0.47	3.49	3278079.0	45141495.65	548
2013-09-12	13.31	13.46	13.31	13.45	0.11	0.82	1346382.0	18081204.0	277
2013-09-11	13.39	13.46	13.31	13.34	-0.08	-0.6	1719238.0	22985418.4	386
2013-09-10	13.28	13.46	13.13	13.42	0.53	4.11	2839378.0	37755822.0	542
2013-09-09	12.83	12.94	12.71	12.89	0.09	0.7	669945.0	8613985.15	215
2013-09-08	12.9	13.01	12.68	12.8	-0.03	-0.23	809028.0	10410791.65	246
2013-09-05	12.94	13.01	12.68	12.83	-0.11	-0.85	1866563.0	23826178.45	408
2013-09-04	13.09	13.13	12.9	12.94	-0.25	-1.9	1669928.0	21693051.15	455
2013-09-03	13.54	13.54	13.16	13.19	-0.31	-2.3	1696404.0	22630781.1	414
2013-09-02	13.61	13.61	13.46	13.5	-0.14	-1.03	1735705.0	23452873.5	345
2013-09-01	13.5	13.65	13.46	13.64	0.25	1.87	1349908.0	18315310.15	317
2013-08-29	13.73	13.8	13.39	13.39	-0.17	-1.25	1185494.0	16074385.5	421
2013-08-28	13.01	13.58	13.01	13.56	0.14	1.04	2914082.0	38971695.3	582
2013-08-27	13.8	13.91	13.35	13.42	-0.64	-4.55	3932767.0	53370754.7	780
2013-08-26	14.25	14.4	14.03	14.06	-0.23	-1.61	2403468.0	34146857.2	510
2013-08-25	14.36	14.48	14.14	14.29	-0.06	-0.42	1254271.0	17960516.2	417
2013-08-22	14.25	14.48	14.14	14.35	0.11	0.77	2529689.0	36036911.3	506
2013-08-21	14.06	14.36	14.06	14.24	0.12	0.85	1394492.0	19818936.6	430
2013-08-20	14.18	14.18	14.06	14.12	-0.06	-0.42	1752238.0	24734498.9	457
2013-08-19	14.29	14.4	14.06	14.18	-0.17	-1.18	2217690.0	31546049.0	571
2013-08-18	14.48	14.51	14.25	14.35	-0.16	-1.1	2375565.0	34143449.1	679
2013-08-15	14.7	14.7	14.48	14.51	-0.12	-0.82	1007137.0	14668256.6	324
2013-08-14	14.59	14.63	14.4	14.63	0.0	0.0	1645651.0	23908689.8	413
2013-08-13	14.74	14.74	14.48	14.63	0.0	0.0	1897763.0	27752350.6	499
2013-08-05	14.7	14.85	14.59	14.63	-0.11	-0.75	2644686.0	38719845.4	583
2013-08-04	14.48	14.74	14.4	14.74	0.34	2.36	3154462.0	46047388.9	693
2013-08-01	14.29	14.59	14.14	14.4	0.05	0.35	2737381.0	39147775.7	633
2013-07-31	14.59	14.93	14.18	14.35	-0.22	-1.51	5553422.0	80957835.2	1388
2013-07-30	14.14	14.81	13.99	14.57	0.51	3.63	8860977.0	128612905.7	1975
2013-07-29	13.76	14.18	13.69	14.06	0.3	2.18	4985621.0	69557860.7	1031
2013-07-28	13.73	13.91	13.65	13.76	0.03	0.22	2094453.0	28856959.9	514
2013-07-25	13.95	13.99	13.65	13.73	-0.22	-1.58	3672799.0	50789226.4	780
2013-07-24	13.91	14.36	13.88	13.95	0.11	0.79	5739222.0	80393857.2	1373
2013-07-23	13.46	14.48	13.35	13.84	0.48	3.59	10437322.0	144445166.6	2221
2013-07-22	12.98	13.58	12.94	13.36	0.39	3.01	8186718.0	108929109.85	1434
2013-07-21	12.83	13.01	12.79	12.97	0.14	1.09	2478790.0	31996023.85	360
2013-07-18	12.9	12.9	12.79	12.83	-0.06	-0.47	1486972.0	19087410.5	300
2013-07-17	12.94	12.94	12.83	12.89	-0.05	-0.39	1625517.0	20939263.05	263
2013-07-16	12.9	12.94	12.9	12.94	0.05	0.39	706244.0	9112416.4	212
2013-07-15	12.98	12.98	12.9	12.89	-0.05	-0.39	1243834.0	16079410.55	258
2013-07-14	12.9	13.01	12.9	12.94	0.03	0.23	2171602.0	28127341.65	427
2013-07-11	12.94	13.01	12.9	12.91	-0.03	-0.23	2957390.0	38163145.45	390
2013-07-10	12.98	12.98	12.9	12.94	-0.06	-0.46	1956784.0	25298942.0	353
2013-07-09	12.98	13.13	12.94	13.0	0.06	0.46	5299934.0	69122042.2	848
2013-07-08	12.98	12.98	12.9	12.94	-0.03	-0.23	1648873.0	21336448.95	261
2013-07-07	13.01	13.01	12.98	12.97	-0.03	-0.23	2388988.0	31030424.0	452
2013-07-04	12.98	13.01	12.9	13.0	0.09	0.7	2432757.0	31514207.6	414
2013-07-03	13.01	13.01	12.9	12.91	-0.09	-0.69	1521453.0	19695134.5	399
2013-07-02	13.05	13.13	13.01	13.0	-0.08	-0.61	1930700.0	25186008.8	473
2013-07-01	13.01	13.09	12.94	13.08	0.11	0.85	2248470.0	29249260.2	375
2013-06-30	13.13	13.13	12.98	12.97	-0.14	-1.07	1431394.0	18653955.55	370
2013-06-26	13.13	13.2	13.01	13.11	0.03	0.23	2717473.0	35666238.4	612
2013-06-25	12.86	13.2	12.83	13.08	0.25	1.95	4462123.0	58220583.25	904
2013-06-24	12.94	12.94	12.79	12.83	-0.14	-1.08	2232390.0	28677117.15	488
2013-06-23	12.94	12.98	12.9	12.97	0.08	0.62	2242336.0	28970692.45	441
2013-06-22	12.79	13.01	12.68	12.89	-0.08	-0.62	2124948.0	27385009.7	569
2013-06-19	12.94	13.05	12.9	12.97	-0.05	-0.38	3216597.0	41706274.6	509
2013-06-18	12.83	13.01	12.83	13.02	0.19	1.48	4250250.0	54897326.5	710
2013-06-17	12.68	12.9	12.68	12.83	0.15	1.18	3206432.0	41201796.35	436
2013-06-16	12.38	12.94	12.38	12.68	0.02	0.16	1668728.0	21093170.45	488
2013-06-15	13.13	13.13	12.0	12.66	-0.5	-3.8	4076317.0	51718609.2	812
2013-06-12	13.2	13.24	13.13	13.16	-0.03	-0.23	2101235.0	27698793.95	485
2013-06-11	13.28	13.35	13.13	13.19	-0.06	-0.45	3983387.0	52703645.85	949
2013-06-10	13.05	13.39	12.98	13.25	0.2	1.53	9506038.0	125767326.0	1817
2013-06-09	13.01	13.13	12.94	13.05	0.03	0.23	2374745.0	30907770.9	501
2013-06-08	13.09	13.13	13.01	13.02	-0.03	-0.23	2350783.0	30636585.0	545
2013-06-05	13.13	13.13	13.01	13.05	-0.08	-0.61	1730591.0	22599101.6	417
2013-06-04	13.09	13.16	13.01	13.13	0.08	0.61	3322896.0	43515560.5	687
2013-06-03	13.01	13.13	12.94	13.05	0.03	0.23	1449232.0	18909932.3	345
2013-06-02	13.01	13.01	12.98	13.02	0.02	0.15	1517535.0	19714522.05	321
2013-06-01	12.9	13.05	12.86	13.0	0.03	0.23	1549363.0	20108336.9	350
2013-05-29	13.13	13.13	12.98	12.97	-0.14	-1.07	2071796.0	26989793.05	469
2013-05-28	13.05	13.16	13.05	13.11	0.06	0.46	1946209.0	25489086.25	406
2013-05-27	13.09	13.13	13.01	13.05	-0.08	-0.61	1989940.0	26020830.25	388
2013-05-26	13.13	13.24	13.13	13.13	-0.03	-0.23	3059650.0	40258165.75	750
2013-05-25	13.2	13.31	13.13	13.16	-0.06	-0.45	2505091.0	33076093.25	533
2013-05-22	13.35	13.39	13.16	13.22	-0.09	-0.68	2145324.0	28481473.6	519
2013-05-21	13.2	13.43	13.16	13.31	0.15	1.14	3226958.0	42842036.5	664
2013-05-20	13.05	13.39	13.01	13.16	0.14	1.08	5795459.0	76705315.85	1194
2013-05-19	12.94	13.05	12.9	13.02	0.11	0.85	2463450.0	31991013.3	598
2013-05-18	12.71	13.01	12.68	12.91	0.2	1.57	2697118.0	34696825.9	588
2013-05-15	12.75	12.79	12.6	12.71	-0.03	-0.24	2184813.0	27696691.25	408
2013-05-14	12.86	12.9	12.75	12.74	-0.15	-1.16	1273122.0	16331563.45	336
2013-05-13	12.94	12.98	12.83	12.89	-0.11	-0.85	1457453.0	18817214.65	343
2013-05-12	13.01	13.01	12.83	13.0	0.0	0.0	2419278.0	31238094.9	476
2013-05-11	13.05	13.09	12.98	13.0	-0.05	-0.38	1603312.0	20906493.85	324
2013-05-08	13.09	13.09	12.9	13.05	0.0	0.0	1443805.0	18763295.8	341
2013-05-07	13.01	13.05	12.9	13.05	0.03	0.23	1261039.0	16384759.8	299
2013-05-06	13.16	13.16	12.98	13.02	-0.11	-0.84	2061198.0	26888115.25	405
2013-05-05	13.2	13.28	13.13	13.13	-0.03	-0.23	2264821.0	29889921.6	458
2013-05-04	13.13	13.24	13.13	13.16	0.14	1.08	2302884.0	30361997.4	430
2013-05-01	12.94	13.16	12.9	13.02	0.11	0.85	3316938.0	43254847.95	877
2013-04-30	12.86	12.94	12.79	12.91	0.0	0.0	2752794.0	35465771.65	656
2013-04-29	13.2	13.2	12.9	12.91	-0.25	-1.9	3059653.0	39739296.4	772
2013-04-28	13.24	13.31	13.09	13.16	-0.15	-1.13	2331334.0	30678379.4	537
2013-04-27	13.35	13.43	13.28	13.31	-0.03	-0.22	1312066.0	17500233.45	429
2013-04-24	13.54	13.54	13.28	13.34	-0.13	-0.97	1938466.0	25980047.55	510
2013-04-23	13.39	13.58	13.24	13.47	0.02	0.15	4371371.0	58401334.35	1027
2013-04-22	13.35	13.69	13.35	13.45	-0.05	-0.37	3427745.0	46288489.85	978
2013-04-21	13.05	13.5	13.01	13.5	0.53	4.09	5646407.0	74588131.35	1258
2013-04-20	12.75	13.09	12.75	12.97	0.23	1.81	3962988.0	51372790.0	989
2013-04-17	12.98	13.05	12.38	12.74	-0.2	-1.55	3390459.0	43373413.45	1025
2013-04-16	12.41	12.94	12.34	12.94	0.5	4.02	6099510.0	76991876.2	1157
2013-04-15	12.34	12.53	12.26	12.44	0.12	0.97	3910745.0	48544416.25	793
2013-04-14	12.15	12.34	12.11	12.32	-0.14	-1.12	5103632.0	62623826.75	918
2013-04-13	12.34	12.45	12.34	12.46	0.14	1.14	2097652.0	25928126.75	537
2013-04-10	12.34	12.41	12.3	12.32	0.03	0.24	1666597.0	20572891.6	419
2013-04-09	12.23	12.49	12.23	12.29	0.08	0.66	2185779.0	27011625.65	492
2013-04-08	12.23	12.23	12.15	12.21	0.03	0.25	2728513.0	33244420.25	573
2013-04-07	12.19	12.23	12.11	12.18	-0.03	-0.25	1917684.0	23369327.35	444
2013-04-06	12.34	12.38	12.11	12.21	-0.17	-1.37	1763567.0	21688848.25	392
2013-04-03	12.45	12.53	12.38	12.38	0.0	0.0	1432735.0	17794223.1	334
2013-04-02	12.41	12.45	12.34	12.38	0.0	0.0	1130128.0	14011304.15	262
2013-04-01	12.3	12.41	12.23	12.38	0.06	0.49	909485.0	11188192.95	290
2013-03-31	12.34	12.38	12.19	12.32	-0.12	-0.96	1635575.0	20084053.0	469
2013-03-30	12.45	12.64	12.41	12.44	-0.08	-0.64	2900998.0	36391439.05	631
2013-03-27	12.56	12.68	12.45	12.52	0.03	0.24	2559305.0	32158612.4	560
2013-03-26	12.49	12.71	12.49	12.49	-0.03	-0.24	3195268.0	40227469.35	894
2013-03-25	12.45	12.56	12.38	12.52	0.17	1.38	2349689.0	29271790.8	492
2013-03-24	12.23	12.49	12.19	12.35	0.17	1.4	2278103.0	28162563.1	775
2013-03-23	12.11	12.19	12.0	12.18	0.17	1.42	1112055.0	13462877.65	384
2013-03-20	12.08	12.11	12.0	12.01	0.0	0.0	1282025.0	15446368.25	442
2013-03-19	11.93	12.11	11.89	12.01	0.11	0.92	1228403.0	14727917.7	381
2013-03-18	11.93	11.93	11.85	11.9	0.0	0.0	630635.0	7485363.85	250
2013-03-17	11.89	11.96	11.89	11.9	0.0	0.0	886727.0	10561182.2	245
2013-03-16	11.89	11.96	11.89	11.9	0.03	0.25	1276053.0	15195916.3	362
2013-03-13	11.85	11.89	11.81	11.87	0.03	0.25	674491.0	7992478.8	246
2013-03-12	11.89	11.89	11.81	11.84	-0.09	-0.75	1246634.0	14790820.2	336
2013-03-11	11.93	12.0	11.89	11.93	0.0	0.0	703874.0	8390894.95	214
2013-03-10	11.96	11.96	11.81	11.93	-0.06	-0.5	2043773.0	24267106.55	472
2013-03-09	12.08	12.08	11.96	11.99	0.0	0.0	1715276.0	20595150.95	369
2013-03-06	11.96	12.0	11.89	11.99	0.09	0.76	730303.0	8713259.75	241
2013-03-05	11.85	11.96	11.85	11.9	0.0	0.0	421321.0	5022619.85	182
2013-03-04	12.0	12.0	11.89	11.9	-0.11	-0.92	1381001.0	16477329.2	294
2013-03-03	12.04	12.08	11.96	12.01	-0.06	-0.5	1207000.0	14486855.9	330
2013-03-02	12.0	12.15	12.0	12.07	0.11	0.92	1426608.0	17205818.5	329
2013-02-27	12.11	12.11	11.96	11.96	-0.14	-1.16	1652188.0	19839383.7	544
2013-02-26	12.19	12.19	12.0	12.1	-0.13	-1.06	1131232.0	13686882.85	385
2013-02-25	12.23	12.3	12.15	12.23	0.0	0.0	959376.0	11726675.75	415
2013-02-24	12.6	12.6	12.15	12.23	-0.43	-3.4	5393318.0	66610888.65	1389
2013-02-23	12.38	12.68	12.34	12.66	0.34	2.76	2638553.0	33069835.85	825
2013-02-20	12.23	12.38	12.19	12.32	0.14	1.15	1424547.0	17507790.2	481
2013-02-19	12.19	12.23	12.11	12.18	-0.03	-0.25	1126289.0	13695851.5	403
2013-02-18	12.19	12.3	12.11	12.21	-0.02	-0.16	1546713.0	18871679.6	569
2013-02-17	12.26	12.45	12.19	12.23	-0.03	-0.24	3607764.0	44410152.5	1167
2013-02-16	12.11	12.26	12.04	12.26	0.16	1.32	1368384.0	16655150.6	482
2013-02-13	12.04	12.19	11.93	12.1	0.06	0.5	1740227.0	20979303.15	565
2013-02-12	12.08	12.11	12.0	12.04	-0.03	-0.25	961595.0	11546195.2	355
2013-02-11	12.11	12.11	12.04	12.07	-0.05	-0.41	729107.0	8801427.85	278
2013-02-10	12.23	12.23	12.04	12.12	-0.09	-0.74	1020338.0	12363786.6	418
2013-02-09	12.3	12.34	12.15	12.21	-0.05	-0.41	1333287.0	16294085.2	435
2013-02-06	12.15	12.34	11.93	12.26	0.14	1.16	2681776.0	32732820.1	758
2013-02-05	12.26	12.34	11.93	12.12	-0.23	-1.86	2887316.0	35030036.7	867
2013-02-04	12.34	12.38	12.26	12.35	0.0	0.0	1213916.0	14972358.4	398
2013-02-03	12.6	12.6	12.34	12.35	-0.25	-1.98	2354364.0	29299306.55	713
2013-02-02	12.68	12.71	12.6	12.6	-0.08	-0.63	1730737.0	21917937.3	469
2013-01-30	12.75	12.79	12.68	12.68	-0.03	-0.24	1351065.0	17157962.85	393
2013-01-29	12.79	12.83	12.68	12.71	-0.09	-0.7	1555630.0	19810175.55	375
2013-01-28	12.9	12.9	12.79	12.8	-0.09	-0.7	757218.0	9707167.8	233
2013-01-27	12.94	12.94	12.79	12.89	-0.05	-0.39	1378854.0	17738799.4	351
2013-01-26	12.98	13.01	12.86	12.94	0.0	0.0	1698060.0	21970089.7	381
2013-01-23	12.9	13.01	12.79	12.94	0.03	0.23	2089945.0	27028847.75	595
2013-01-22	12.75	12.9	12.71	12.91	0.14	1.1	1043334.0	13337675.65	273
2013-01-21	12.79	12.79	12.68	12.77	-0.06	-0.47	1208359.0	15385334.65	326
2013-01-20	12.79	12.86	12.79	12.83	0.0	0.0	873201.0	11203285.7	261
2013-01-19	12.68	12.94	12.68	12.83	0.06	0.47	1067825.0	13714742.1	387
2013-01-16	12.71	12.79	12.68	12.77	-0.03	-0.23	941252.0	11985287.0	288
2013-01-15	12.94	12.94	12.71	12.8	-0.11	-0.85	1220148.0	15597230.3	485
2013-01-14	12.98	13.01	12.83	12.91	-0.06	-0.46	1851884.0	23937112.75	534
2013-01-13	13.28	13.28	12.9	12.97	-0.11	-0.84	3819157.0	49797870.85	1044
2013-01-12	13.01	13.13	12.86	13.08	0.14	1.08	2893045.0	37590523.8	843
2013-01-09	12.64	13.13	12.64	12.94	0.31	2.45	6297824.0	81282629.35	1282
2013-01-08	12.71	12.71	12.56	12.63	-0.11	-0.86	2631012.0	33184702.1	581
2013-01-07	12.71	12.75	12.6	12.74	-0.03	-0.23	1820942.0	23087234.5	529
2013-01-06	12.86	12.9	12.71	12.77	-0.09	-0.7	1407831.0	18014693.3	457
2013-01-05	12.75	12.9	12.68	12.86	0.15	1.18	2515126.0	32207081.95	763
2013-01-02	12.6	12.9	12.6	12.71	0.14	1.11	5573366.0	70704275.5	1092
2013-01-01	13.09	13.09	12.56	12.57	-0.29	-2.26	7016325.0	89604162.25	1262
2012-12-31	13.39	13.46	12.83	12.86	-0.59	-4.39	4240090.0	55562353.95	910
2012-12-30	13.61	13.61	13.16	13.45	-0.22	-1.61	1401200.0	18829908.9	474
2012-12-29	13.69	13.88	13.58	13.67	-0.06	-0.44	1868844.0	25596813.05	538
2012-12-26	13.69	13.91	13.61	13.73	0.0	0.0	2754015.0	37847202.5	838
2012-12-25	13.5	14.03	13.31	13.73	0.17	1.25	5437369.0	74050759.3	1509
2012-12-24	13.13	13.69	13.13	13.56	0.43	3.27	9960502.0	133939045.35	2175
2012-12-23	12.6	13.24	12.56	13.13	0.42	3.3	9797652.0	127074306.35	2221
2012-12-22	11.85	12.83	11.81	12.71	0.93	7.89	11602987.0	143961001.35	2324
2012-12-19	11.89	12.0	11.78	11.78	-0.15	-1.26	1951383.0	23066958.6	500
2012-12-18	12.04	12.11	11.89	11.93	-0.11	-0.91	2256642.0	27054148.9	554
2012-12-17	12.26	12.56	11.81	12.04	-0.17	-1.39	5034970.0	60654754.7	1286
2012-12-16	11.55	12.71	11.55	12.21	0.65	5.62	8696839.0	106230941.75	2032
2012-12-15	11.55	11.55	11.44	11.56	0.08	0.7	938539.0	10791657.45	295
2012-12-12	11.4	11.74	11.33	11.48	0.09	0.79	4074418.0	46899999.95	976
2012-12-11	11.33	11.44	11.33	11.39	0.08	0.71	455266.0	5168641.7	152
2012-12-10	11.36	11.36	11.25	11.31	-0.05	-0.44	1026189.0	11607433.45	206
2012-12-09	11.36	11.4	11.33	11.36	-0.03	-0.26	471908.0	5366385.35	168
2012-12-08	11.33	11.4	11.25	11.39	0.11	0.98	1203899.0	13662524.7	282
2012-12-05	11.33	11.44	11.25	11.28	0.03	0.27	2941350.0	33398517.25	610
2012-12-04	11.44	11.44	11.25	11.25	-0.14	-1.23	1394164.0	15761324.6	403
2012-12-03	11.55	11.55	11.33	11.39	-0.12	-1.04	1164116.0	13274606.65	343
2012-12-02	11.29	11.66	11.25	11.51	0.23	2.04	1102963.0	12588892.1	395
2012-12-01	11.36	11.44	11.25	11.28	0.03	0.27	1871004.0	21173697.85	424
2012-11-28	11.25	11.44	11.21	11.25	-0.03	-0.27	552792.0	6246683.75	183
2012-11-27	11.33	11.81	11.25	11.28	-0.05	-0.44	612183.0	7049439.8	174
2012-11-26	11.36	11.36	10.69	11.33	0.02	0.18	736256.0	8201078.6	222
2012-11-25	11.93	11.93	11.25	11.31	-0.65	-5.43	824765.0	9535455.1	236
2012-11-24	12.11	12.11	11.93	11.96	-0.08	-0.66	788563.0	9456380.65	273
2012-11-21	12.0	12.19	11.93	12.04	-0.03	-0.25	955700.0	11508403.95	221
2012-11-20	12.08	12.08	11.89	12.07	0.0	0.0	271164.0	3256012.05	94
2012-11-19	12.04	12.08	11.81	12.07	0.0	0.0	822197.0	9866167.05	231
2012-11-18	12.11	12.15	11.89	12.07	0.0	0.0	647744.0	7805210.85	174
2012-11-17	12.08	12.11	12.0	12.07	0.03	0.25	310095.0	3737823.3	142
2012-11-14	12.08	12.11	12.0	12.04	0.05	0.42	509017.0	6144141.05	199
2012-11-13	12.11	12.11	11.96	11.99	-0.13	-1.07	228144.0	2741593.15	97
2012-11-12	12.15	12.15	11.96	12.12	-0.03	-0.25	290122.0	3501819.9	141
2012-11-11	12.0	12.26	11.93	12.15	0.16	1.33	838816.0	10120790.55	266
2012-11-10	11.89	12.04	11.89	11.99	0.0	0.0	308294.0	3687924.8	131
2012-11-07	12.0	12.0	11.93	11.99	0.0	0.0	191829.0	2296122.95	111
2012-11-06	11.93	12.04	11.93	11.99	0.09	0.76	413546.0	4959881.1	150
2012-11-05	12.0	12.0	11.89	11.9	-0.09	-0.75	255730.0	3047387.8	121
2012-11-04	11.89	12.0	11.89	11.99	0.06	0.5	257650.0	3078754.95	101
2012-11-03	12.0	12.08	11.85	11.93	-0.08	-0.67	319868.0	3827218.5	106
2012-10-24	11.7	12.23	11.7	12.01	0.2	1.69	594838.0	7122172.5	227
2012-10-23	11.96	11.96	11.78	11.81	-0.15	-1.25	714825.0	8470877.05	239
2012-10-22	12.26	12.26	11.96	11.96	-0.27	-2.21	266191.0	3215376.75	172
2012-10-21	12.34	12.34	12.15	12.23	-0.12	-0.97	526805.0	6464009.0	183
2012-10-20	12.38	12.41	12.3	12.35	-0.14	-1.12	815684.0	10068336.05	221
2012-10-17	12.56	12.56	12.34	12.49	-0.08	-0.64	1228695.0	15273015.0	379
2012-10-16	12.45	12.56	12.34	12.57	0.16	1.29	647742.0	8062468.35	170
2012-10-15	12.49	12.49	12.3	12.41	0.06	0.49	581684.0	7192527.3	176
2012-10-14	12.38	12.45	12.34	12.35	-0.14	-1.12	574014.0	7096387.35	164
2012-10-13	12.79	12.79	12.38	12.49	-0.34	-2.65	520975.0	6526175.7	149
2012-10-10	12.79	12.86	12.79	12.83	-0.11	-0.85	575603.0	7382229.1	82
2012-10-09	12.83	12.94	12.79	12.94	0.0	0.0	195860.0	2516877.55	76
2012-10-08	12.94	12.94	12.79	12.94	0.03	0.23	299877.0	3860990.9	120
2012-10-07	13.01	13.01	12.79	12.91	-0.11	-0.84	1208642.0	15574489.55	266
2012-10-06	13.13	13.16	13.01	13.02	-0.06	-0.46	558495.0	7300939.3	195
2012-10-03	13.13	13.13	13.01	13.08	-0.08	-0.61	488846.0	6396558.6	166
2012-10-02	13.13	13.2	13.01	13.16	0.03	0.23	1126104.0	14779661.95	247
2012-10-01	13.2	13.28	13.13	13.13	-0.03	-0.23	572060.0	7537052.95	185
2012-09-30	13.13	13.43	13.05	13.16	0.11	0.84	1015549.0	13446005.75	318
2012-09-29	13.01	13.31	12.94	13.05	0.0	0.0	1439581.0	18888609.6	333
2012-09-26	13.01	13.09	12.9	13.05	-0.08	-0.61	490978.0	6390799.1	184
2012-09-25	13.05	13.13	13.01	13.13	0.05	0.38	295107.0	3861005.55	104
2012-09-24	13.16	13.16	12.9	13.08	-0.08	-0.61	771846.0	10060320.3	195
2012-09-22	13.09	13.24	13.09	13.16	0.08	0.61	770455.0	10129355.2	228
2012-09-19	13.09	13.16	13.05	13.08	-0.03	-0.23	1210258.0	15878871.45	284
2012-09-18	13.24	13.24	13.05	13.11	-0.11	-0.83	833491.0	10932594.4	272
2012-09-17	13.24	13.43	13.16	13.22	0.03	0.23	2603772.0	34656136.9	565
2012-09-16	13.01	13.31	12.94	13.19	0.14	1.07	1905738.0	25019425.85	457
2012-09-15	13.24	13.24	12.94	13.05	-0.06	-0.46	1149657.0	15032420.25	332
2012-09-12	13.24	13.35	13.05	13.11	-0.11	-0.83	1713649.0	22657407.6	503
2012-09-11	12.86	13.24	12.86	13.22	0.36	2.8	2866723.0	37306332.55	448
2012-09-10	12.9	12.9	12.79	12.86	0.0	0.0	576830.0	7400774.95	196
2012-09-09	12.9	12.94	12.79	12.86	-0.05	-0.39	993376.0	12766234.0	243
2012-09-08	12.9	13.05	12.83	12.91	0.02	0.16	1985898.0	25689217.75	476
2012-09-05	12.68	12.9	12.68	12.89	0.12	0.94	668627.0	8544742.65	204
2012-09-04	12.86	12.9	12.56	12.77	-0.06	-0.47	2088696.0	26621177.7	489
2012-09-03	12.71	12.98	12.64	12.83	0.12	0.94	3923073.0	50291071.6	778
2012-09-02	12.79	12.79	12.68	12.71	0.0	0.0	1562938.0	19878449.6	418
2012-09-01	12.45	12.83	12.38	12.71	0.27	2.17	4281218.0	54052640.0	983
2012-08-29	12.41	12.49	12.38	12.44	-0.02	-0.16	844163.0	10489021.4	287
2012-08-28	12.45	12.53	12.38	12.46	-0.09	-0.72	1407562.0	17518757.6	309
2012-08-27	12.56	12.6	12.41	12.55	0.03	0.24	2707100.0	33824125.8	604
2012-08-26	12.38	12.64	12.38	12.52	0.17	1.38	2946621.0	36799187.75	644
2012-08-25	12.19	12.45	12.19	12.35	0.25	2.07	1180150.0	14529778.2	356
2012-08-15	12.08	12.15	12.04	12.1	-0.05	-0.41	635748.0	7690576.9	217
2012-08-14	12.15	12.23	12.0	12.15	0.0	0.0	456631.0	5526537.2	215
2012-08-13	12.19	12.23	12.15	12.15	-0.08	-0.65	480092.0	5845625.9	188
2012-08-12	12.26	12.26	12.15	12.23	-0.03	-0.24	589367.0	7189631.7	242
2012-08-11	12.3	12.34	12.23	12.26	0.05	0.41	1231997.0	15106571.9	263
2012-08-08	12.19	12.41	12.15	12.21	0.03	0.25	2074233.0	25507502.85	672
2012-08-07	12.19	12.19	12.11	12.18	0.0	0.0	657392.0	7992413.8	289
2012-08-06	12.23	12.23	12.15	12.18	-0.03	-0.25	362006.0	4407908.95	211
2012-08-05	12.23	12.26	12.23	12.21	-0.02	-0.16	686332.0	8389687.05	284
2012-08-04	12.26	12.3	12.23	12.23	-0.03	-0.24	1575705.0	19281110.65	517
2012-08-01	12.26	12.34	12.23	12.26	0.0	0.0	660026.0	8096747.45	277
2012-07-31	12.26	12.38	12.19	12.26	0.0	0.0	1066945.0	13076714.5	461
2012-07-30	12.38	12.38	12.23	12.26	-0.45	-3.54	1873336.0	23021020.7	643
2012-07-29	12.75	12.79	12.68	12.71	-0.09	-0.7	1353581.0	17190971.05	434
2012-07-28	12.71	12.79	12.64	12.8	0.14	1.11	1647207.0	20885863.8	456
2012-07-25	12.68	12.68	12.56	12.66	0.0	0.0	512115.0	6461072.2	192
2012-07-24	12.71	12.79	12.56	12.66	-0.05	-0.39	758566.0	9604066.5	243
2012-07-23	12.75	12.79	12.68	12.71	-0.12	-0.94	490234.0	6239028.05	213
2012-07-22	12.9	12.9	12.75	12.83	-0.08	-0.62	1370264.0	17531621.8	468
2012-07-21	13.01	13.09	12.68	12.91	-0.4	-3.01	2297091.0	29549099.3	792
2012-07-18	12.68	13.31	12.68	13.31	0.37	2.86	802787.0	10445286.75	308
2012-07-17	13.35	13.35	12.68	12.94	-0.37	-2.78	583379.0	7591481.85	217
2012-07-16	13.39	13.43	13.2	13.31	-0.05	-0.37	504419.0	6714719.2	216
2012-07-15	13.24	13.35	13.01	13.36	0.2	1.52	1026276.0	13483200.3	313
2012-07-14	12.86	13.24	12.56	13.16	0.22	1.7	1328399.0	17045772.9	310
2012-07-11	13.2	13.2	12.86	12.94	-0.34	-2.56	639115.0	8291799.3	230
2012-07-10	13.35	13.35	13.01	13.28	-0.08	-0.6	745593.0	9848269.5	187
2012-07-09	13.5	13.5	13.28	13.36	-0.2	-1.47	680534.0	9080527.55	206
2012-07-08	13.39	13.58	13.16	13.56	0.17	1.27	1524679.0	20475563.25	352
2012-07-07	13.5	13.5	13.24	13.39	-0.11	-0.81	1320208.0	17608237.35	272
2012-07-04	13.5	13.58	13.46	13.5	-0.03	-0.22	566057.0	7642651.25	181
2012-07-03	13.58	13.69	13.5	13.53	0.03	0.22	1395816.0	18962187.0	454
2012-07-02	13.13	13.69	13.13	13.5	0.31	2.35	1467715.0	19741816.45	522
2012-07-01	13.24	13.24	13.09	13.19	-0.06	-0.45	590023.0	7745239.15	199
2012-06-30	13.35	13.46	13.16	13.25	-0.03	-0.23	840286.0	11155992.45	259
2012-06-27	13.5	13.5	12.68	13.28	-0.22	-1.63	1768578.0	23194755.25	449
2012-06-26	13.28	13.58	13.28	13.5	0.19	1.43	1262067.0	16949539.65	327
2012-06-25	13.13	13.58	13.13	13.31	0.09	0.68	2410984.0	32312322.0	691
2012-06-24	12.9	13.35	12.79	13.22	0.33	2.56	980790.0	12858327.7	417
2012-06-23	12.9	12.94	12.79	12.89	-0.13	-1.0	748529.0	9620262.5	231
2012-06-20	13.09	13.09	12.83	13.02	-0.03	-0.23	1154646.0	14921444.95	321
2012-06-19	13.35	13.35	13.01	13.05	-0.23	-1.73	1278599.0	16786132.85	299
2012-06-18	13.24	13.39	13.16	13.28	0.0	0.0	1727051.0	22919883.7	459
2012-06-17	12.3	13.46	12.3	13.28	0.99	8.06	3464269.0	44720968.65	920
2012-06-16	12.45	12.45	11.66	12.29	-0.06	-0.49	1713877.0	20993742.5	517
2012-06-13	12.38	12.38	12.3	12.35	-0.03	-0.24	566306.0	6992511.2	161
2012-06-12	12.38	12.45	12.23	12.38	-0.08	-0.64	840160.0	10353553.3	263
2012-06-11	12.56	12.56	12.34	12.46	-0.03	-0.24	1444329.0	17988727.25	415
2012-06-10	12.34	12.49	12.11	12.49	0.2	1.63	544664.0	6721996.6	221
2012-06-09	12.38	12.45	11.81	12.29	-0.06	-0.49	642343.0	7809270.85	257
2012-06-06	12.45	12.6	11.93	12.35	-0.06	-0.48	1191056.0	14631934.75	384
2012-06-05	12.15	12.56	12.11	12.41	0.26	2.14	1282875.0	15859133.2	493
2012-06-04	11.51	12.23	11.51	12.15	0.45	3.85	857333.0	10194136.95	263
2012-06-03	11.7	11.78	11.55	11.7	0.05	0.43	929679.0	10800560.4	308
2012-06-02	11.78	12.11	11.55	11.65	-0.84	-6.73	745855.0	8821576.3	346
2012-05-30	12.6	12.68	12.38	12.49	-0.14	-1.11	994259.0	12402998.15	375
2012-05-29	12.79	12.79	12.6	12.63	-0.05	-0.39	441805.0	5579219.65	196
2012-05-28	12.6	12.94	12.6	12.68	0.05	0.4	1094926.0	13949788.3	352
2012-05-27	12.9	12.9	12.56	12.63	-0.2	-1.56	1007187.0	12761490.15	331
2012-05-26	12.56	13.05	12.56	12.83	0.23	1.83	1893979.0	24319710.55	694
2012-05-23	12.53	12.6	12.53	12.6	-0.06	-0.47	327692.0	4114000.75	157
2012-05-22	12.68	12.79	12.64	12.66	0.0	0.0	1218415.0	15486089.95	306
2012-05-21	12.6	12.68	12.56	12.66	0.03	0.24	1066151.0	13467391.5	311
2012-05-20	12.9	12.9	12.56	12.63	-0.14	-1.1	1311126.0	16647605.1	579
2012-05-19	12.79	13.01	12.6	12.77	-0.28	-2.15	1129426.0	14400529.0	554
2012-05-16	12.83	13.24	12.71	13.05	0.11	0.85	1947483.0	25266351.4	645
2012-05-15	12.49	12.94	12.49	12.94	0.28	2.21	1056496.0	13346848.7	392
2012-05-14	12.79	12.79	12.53	12.66	-0.25	-1.94	1287089.0	16277157.95	371
2012-05-13	12.79	13.05	12.68	12.91	-0.03	-0.23	1162440.0	15031404.75	368
2012-05-12	13.01	13.01	11.93	12.94	-0.11	-0.84	1119271.0	14038961.45	465
2012-05-09	13.69	13.73	13.01	13.05	-0.68	-4.95	1183893.0	15859907.45	534
2012-05-08	13.91	13.91	13.73	13.73	-0.17	-1.22	636892.0	8757597.55	308
2012-05-07	13.69	13.91	13.69	13.9	0.17	1.24	1191745.0	16441727.85	535
2012-05-06	13.91	13.99	13.69	13.73	-0.17	-1.22	1151198.0	15919688.25	456
2012-05-05	13.88	13.91	13.69	13.9	-0.08	-0.57	939221.0	12940419.85	410
2012-05-02	13.99	14.06	13.91	13.98	-0.03	-0.21	832795.0	11644174.65	341
2012-05-01	14.03	14.03	13.84	14.01	0.0	0.0	1361609.0	19017899.2	317
2012-04-30	13.99	14.03	13.8	14.01	0.0	0.0	646838.0	8985435.05	325
2012-04-29	14.06	14.06	13.91	14.01	-0.05	-0.36	782470.0	10954408.1	334
2012-04-28	14.06	14.25	14.03	14.06	0.03	0.21	1722401.0	24230121.1	520
2012-04-25	14.18	14.25	14.03	14.03	-0.03	-0.21	1989529.0	28037610.45	560
2012-04-24	14.14	14.25	13.99	14.06	-0.12	-0.85	2113119.0	29704585.25	539
2012-04-23	14.36	14.48	14.06	14.18	-0.33	-2.27	1705723.0	24298368.5	562
2012-04-22	14.7	14.74	14.48	14.51	-0.23	-1.56	2735294.0	39851150.0	728
2012-04-21	14.7	14.85	14.63	14.74	0.11	0.75	2645577.0	38923668.7	639
2012-04-18	14.74	15.08	14.59	14.63	-0.06	-0.41	6932961.0	102087145.9	1508
2012-04-17	15.08	15.08	14.59	14.69	0.06	0.41	6475657.0	95484046.3	1806
2012-04-16	15.08	15.41	14.18	14.63	-0.45	-2.98	6661779.0	98769009.6	1521
2012-04-15	14.59	15.3	14.36	15.08	0.45	3.08	4966610.0	74429586.0	1478
2012-04-14	14.7	15.19	14.59	14.63	0.0	0.0	7381921.0	110326728.9	1894
2012-04-11	14.51	14.7	14.25	14.63	0.12	0.83	2564293.0	37031267.3	861
2012-04-10	14.25	14.96	14.18	14.51	0.22	1.54	6010252.0	87959992.4	1600
2012-04-09	14.36	14.36	14.06	14.29	0.0	0.0	978689.0	13879994.4	357
2012-04-08	14.25	14.51	13.84	14.29	0.11	0.78	3106022.0	44034520.25	706
2012-04-07	14.25	14.29	14.14	14.18	-0.17	-1.18	1556370.0	22106366.2	324
2012-04-04	14.4	14.51	14.25	14.35	-0.16	-1.1	2291651.0	32992126.2	497
2012-04-03	14.63	14.74	14.29	14.51	-0.12	-0.82	4500479.0	65083046.1	786
2012-04-02	14.4	14.74	14.29	14.63	0.17	1.18	3468417.0	50377245.6	756
2012-04-01	14.36	14.7	14.29	14.46	0.0	0.0	2281788.0	32984329.3	550
2012-03-31	14.4	14.48	14.18	14.46	0.06	0.42	2323321.0	33259338.9	508
2012-03-28	14.18	14.4	14.06	14.4	0.11	0.77	1473739.0	20983339.5	369
2012-03-27	14.4	14.51	14.06	14.29	0.0	0.0	2056619.0	29300215.6	478
2012-03-26	14.06	14.59	13.99	14.29	0.23	1.64	3002125.0	42833613.55	848
2012-03-25	13.84	14.18	13.84	14.06	0.14	1.01	2461328.0	34553782.6	738
2012-03-24	13.73	13.91	13.5	13.92	0.25	1.83	2131012.0	29259526.0	567
2012-03-21	13.73	13.8	13.5	13.67	-0.17	-1.23	1297018.0	17730689.35	364
2012-03-20	14.03	14.06	13.8	13.84	-0.19	-1.35	1317240.0	18323746.7	401
2012-03-19	13.99	14.18	13.84	14.03	0.02	0.14	2211709.0	30987209.55	632
[truncated: 2,770 more rows]
