# Supplementary material for: Effective short-term forecasts of Saudi stock price trends using technical indicators and large-scale multivariate time series
Source: PeerJ Comput Sci. 2023 Jan 6;9:e1205. doi: 10.7717/peerj-cs.1205 (PMC10280263; doi:10.7717/peerj-cs.1205)
Supplement: Supplemental Information 3 [file peerj-cs-09-1205-s003.zip › TASI Dataset 2021/SABIC_2010.csv]

date	open	high	low	close	change	change_percent	volume_traded	value_traded_SAR	number_trades
2020-03-19	64.1	68.4	63.5	66.6	2.5	3.9	6588557.0	437161469.1	9683
2020-03-18	64.4	65.5	64.0	64.1	0.0	0.0	1771435.0	114600156.4	4082
2020-03-17	62.5	65.4	61.9	64.1	2.1	3.39	2817607.0	179675165.9	6078
2020-03-16	65.0	66.1	62.0	62.0	-4.5	-6.77	4018863.0	259015884.6	8534
2020-03-15	67.4	68.6	66.5	66.5	0.4	0.61	2153759.0	144358279.2	4371
2020-03-12	65.5	68.4	63.5	66.1	-0.9	-1.34	2550677.0	169010552.0	6283
2020-03-11	70.0	70.6	66.0	67.0	-2.5	-3.6	3586930.0	245439885.4	7596
2020-03-10	69.5	70.0	66.8	69.5	5.4	8.42	4162479.0	286199716.7	8676
2020-03-09	63.5	66.8	63.5	64.1	-6.4	-9.08	4154824.0	267245042.7	7888
2020-03-08	73.0	73.0	70.5	70.5	-7.8	-9.96	5042104.0	362166446.4	8801
2020-03-05	78.8	78.8	77.9	78.3	-0.2	-0.25	1451163.0	113597778.8	3459
2020-03-04	78.2	78.8	76.5	78.5	0.3	0.38	1954836.0	152643946.8	4149
2020-03-03	77.0	78.3	76.2	78.2	3.9	5.25	2306917.0	177811168.3	5090
2020-03-02	76.7	78.3	74.0	74.3	0.3	0.41	4408760.0	336748912.5	8995
2020-03-01	77.0	77.0	73.8	74.0	-4.7	-5.97	3657610.0	275089343.1	7514
2020-02-27	79.9	79.9	78.3	78.7	-1.5	-1.87	2800725.0	221034646.9	6183
2020-02-26	80.9	81.0	80.0	80.2	-0.8	-0.99	1867137.0	149539146.0	4572
2020-02-25	81.0	82.4	80.8	81.0	-0.1	-0.12	2148913.0	174975529.7	4625
2020-02-24	84.2	84.3	81.1	81.1	-3.4	-4.02	1948526.0	160438924.1	4176
2020-02-23	84.5	84.6	83.9	84.5	0.5	0.6	806610.0	67931971.3	1760
2020-02-20	83.0	85.0	83.0	84.0	1.1	1.33	1986889.0	167388461.8	4047
2020-02-19	81.0	82.9	81.0	82.9	2.1	2.6	1920031.0	158049687.8	3199
2020-02-18	81.3	81.3	80.8	80.8	-0.2	-0.25	930369.0	75358882.5	2398
2020-02-17	81.0	81.8	80.8	81.0	0.1	0.12	1381038.0	112208950.7	3446
2020-02-16	82.0	82.2	80.0	80.9	-1.0	-1.22	1505793.0	121671119.9	3641
2020-02-13	83.6	84.1	81.6	81.9	-1.7	-2.03	1927721.0	159467676.6	5070
2020-02-12	83.5	84.1	83.1	83.6	0.1	0.12	1559580.0	130354308.5	3050
2020-02-11	84.0	84.0	83.5	83.5	-0.5	-0.6	1331151.0	110516818.9	2713
2020-02-10	84.4	84.4	83.5	84.0	-0.1	-0.12	1554995.0	130414832.0	4619
2020-02-09	86.3	86.3	83.3	84.1	-2.2	-2.55	1987616.0	167818662.1	5541
2020-02-06	86.6	86.8	86.0	86.3	-0.1	-0.12	2037683.0	175721195.4	3704
2020-02-05	87.0	87.2	85.8	86.4	-0.6	-0.69	2258530.0	195334845.0	3737
2020-02-04	86.7	87.1	86.2	87.0	0.7	0.81	1571309.0	136293449.9	3360
2020-02-03	86.6	86.9	86.3	86.3	-0.2	-0.23	2149104.0	186006989.5	4440
2020-02-02	87.4	87.4	86.5	86.5	-1.0	-1.14	1233911.0	107193137.8	3240
2020-01-30	87.3	87.9	86.7	87.5	0.3	0.34	1723502.0	150299535.9	4379
2020-01-29	87.7	87.7	86.6	87.2	-1.7	-1.91	3642189.0	317067921.9	7313
2020-01-28	88.4	89.5	88.3	88.9	0.4	0.45	1850643.0	164084477.2	4949
2020-01-27	89.5	90.3	88.4	88.5	-1.3	-1.45	1771339.0	157894043.0	4471
2020-01-26	89.9	90.4	89.1	89.8	-1.1	-1.21	1110421.0	99833202.7	2672
2020-01-23	91.7	91.7	90.2	90.9	-0.9	-0.98	1589177.0	144498676.9	3737
2020-01-22	92.0	92.3	91.8	91.8	-0.2	-0.22	864850.0	79649406.9	2065
2020-01-21	92.6	92.6	92.0	92.0	-0.9	-0.97	1247626.0	115098999.4	2542
2020-01-20	92.2	92.9	92.2	92.9	0.7	0.76	1023079.0	94735649.9	2658
2020-01-19	92.8	92.9	92.1	92.2	-0.6	-0.65	815235.0	75368402.3	1665
2020-01-16	92.6	93.0	91.9	92.8	0.4	0.43	1239949.0	114629419.5	2361
2020-01-15	93.2	93.2	92.4	92.4	-0.8	-0.86	1245968.0	115549002.4	2338
2020-01-14	92.7	93.2	92.2	93.2	0.5	0.54	1598187.0	148403619.3	3102
2020-01-13	91.9	92.9	91.9	92.7	0.8	0.87	1739627.0	161139336.1	2667
2020-01-12	92.3	92.5	91.7	91.9	-0.1	-0.11	1088474.0	100183901.9	1956
2020-01-09	91.3	92.0	91.3	92.0	1.5	1.66	1770479.0	162400655.3	2703
2020-01-08	90.1	91.2	90.1	90.5	-0.5	-0.55	1607028.0	145574839.1	3061
2020-01-07	92.0	92.5	91.0	91.0	-0.9	-0.98	1920412.0	176252220.8	3125
2020-01-06	91.8	92.2	91.0	91.9	-0.1	-0.11	1522501.0	139566905.4	3675
2020-01-05	92.3	93.0	91.7	92.0	-1.4	-1.5	1678934.0	155127648.6	2998
2020-01-02	93.1	93.7	92.9	93.4	0.3	0.32	1752622.0	163507025.1	2714
2020-01-01	94.0	94.0	93.0	93.1	-0.8	-0.85	1703743.0	159194208.4	2704
2019-12-31	93.7	94.0	93.2	93.9	0.2	0.21	1394747.0	130585948.1	2383
2019-12-30	94.2	94.3	93.2	93.7	-0.4	-0.43	2501208.0	233584643.1	3552
2019-12-29	93.5	94.5	93.5	94.1	0.8	0.86	2288957.0	215469475.9	3390
2019-12-26	92.0	93.6	91.6	93.3	1.2	1.3	2009404.0	186108722.4	2884
2019-12-25	93.1	93.1	92.1	92.1	-0.9	-0.97	1478861.0	136699817.4	2295
2019-12-24	93.3	93.6	92.7	93.0	-0.2	-0.21	1482584.0	138000126.3	2541
2019-12-23	91.8	93.3	91.7	93.2	1.2	1.3	3096396.0	285296812.8	3257
2019-12-22	92.3	92.4	91.6	92.0	-0.3	-0.33	1338810.0	123087504.7	2047
2019-12-19	91.9	92.3	91.5	92.3	0.8	0.87	2540387.0	233955649.1	2552
2019-12-18	91.3	92.2	91.0	91.5	1.2	1.33	3036811.0	278650919.9	4429
2019-12-17	91.2	91.5	90.3	90.3	-0.6	-0.66	2834732.0	256921786.6	4014
2019-12-16	90.1	91.6	89.5	90.9	0.8	0.89	2120818.0	192596767.4	4283
2019-12-15	90.1	90.5	89.4	90.1	0.4	0.45	1501999.0	135137861.7	3130
2019-12-12	92.8	92.9	89.7	89.7	-3.1	-3.34	2219169.0	201530509.7	5650
2019-12-11	92.6	93.0	92.2	92.8	0.6	0.65	1519410.0	140719488.4	3489
2019-12-10	93.3	93.3	91.9	92.2	-0.8	-0.86	1721155.0	159245825.4	3837
2019-12-09	94.0	94.6	92.9	93.0	0.2	0.22	2422829.0	226095930.3	3837
2019-12-08	90.2	93.2	90.2	92.8	2.8	3.11	2386308.0	220232802.0	4371
2019-12-05	90.4	90.8	90.0	90.0	-0.8	-0.88	1387642.0	125167264.2	3175
2019-12-04	89.8	90.8	88.5	90.8	1.3	1.45	1557870.0	139365889.1	3346
2019-12-03	90.1	90.6	88.1	89.5	-0.6	-0.67	2401749.0	214715374.2	5106
2019-12-02	91.6	92.2	89.8	90.1	-1.7	-1.85	2342840.0	212094355.4	4426
2019-12-01	90.7	92.3	90.5	91.8	0.8	0.88	1579035.0	144897267.3	2558
2019-11-28	89.7	91.0	89.5	91.0	1.3	1.45	2176974.0	196028588.5	4393
2019-11-27	91.0	91.2	89.0	89.7	-0.6	-0.66	2263395.0	204677014.0	4735
2019-11-26	93.0	93.1	90.3	90.3	-2.8	-3.01	3503136.0	319473150.7	4034
2019-11-25	93.3	93.5	92.3	93.1	-0.4	-0.43	2270284.0	210140706.1	3700
2019-11-24	94.5	94.6	93.5	93.5	-0.6	-0.64	985293.0	92685100.6	2006
2019-11-21	95.0	95.0	93.6	94.1	-0.8	-0.84	1930588.0	182166783.3	3013
2019-11-20	94.1	95.0	93.1	94.9	0.7	0.74	2009944.0	188707595.8	3811
2019-11-19	92.0	94.2	91.8	94.2	2.2	2.39	2488677.0	230844592.3	3567
2019-11-18	92.0	93.1	91.5	92.0	0.0	0.0	2785540.0	256935219.6	3017
2019-11-17	92.7	93.3	90.7	92.0	-0.7	-0.76	1385044.0	126973279.7	2958
2019-11-14	92.4	93.7	92.2	92.7	0.0	0.0	1668234.0	154796594.5	3052
2019-11-13	94.3	94.4	92.5	92.7	-1.7	-1.8	1700836.0	158841634.8	3429
2019-11-12	93.0	94.6	92.6	94.4	1.4	1.51	2153693.0	202676338.8	4730
2019-11-11	91.8	93.0	91.6	93.0	1.5	1.64	1867350.0	172577618.3	3473
2019-11-10	90.8	92.6	90.8	91.5	1.0	1.1	2008245.0	184789327.6	3609
2019-11-07	89.0	91.8	89.0	90.5	1.0	1.12	2881197.0	262042809.1	4272
2019-11-06	89.0	89.5	88.5	89.5	1.0	1.13	2110316.0	187618825.8	3174
2019-11-05	86.4	89.4	86.2	88.5	2.2	2.55	3917288.0	344380575.0	4667
2019-11-04	86.4	86.8	85.4	86.3	-0.1	-0.12	1613400.0	138890240.3	3689
2019-11-03	87.7	87.7	84.6	86.4	-1.3	-1.48	1763628.0	151970630.0	4143
2019-10-31	87.9	87.9	87.4	87.7	-0.2	-0.23	1727723.0	151436250.1	3511
2019-10-30	87.2	87.9	86.6	87.9	0.7	0.8	2482695.0	216420064.1	4083
2019-10-29	89.1	89.1	86.7	87.2	-1.9	-2.13	3071020.0	268940394.6	5917
2019-10-28	88.9	89.4	88.5	89.1	0.2	0.22	1877405.0	166933918.2	5510
2019-10-27	89.3	89.8	87.8	88.9	-1.1	-1.22	2005099.0	178636666.1	3615
2019-10-24	89.8	90.1	89.3	90.0	0.0	0.0	1992912.0	178878567.9	3293
2019-10-23	90.2	90.3	89.4	90.0	-0.2	-0.22	1228975.0	110275417.1	2608
2019-10-22	90.0	90.8	89.1	90.2	0.1	0.11	2055415.0	184785771.6	3695
2019-10-21	91.0	91.2	89.2	90.1	-0.8	-0.88	1731802.0	155722945.2	3136
2019-10-20	91.0	92.4	90.9	90.9	0.4	0.44	1588910.0	145340471.0	3070
2019-10-17	87.0	90.5	86.8	90.5	3.5	4.02	2311271.0	205608653.9	37135
2019-10-16	87.3	87.6	86.2	87.0	-0.3	-0.34	2389274.0	207646891.7	3871
2019-10-15	88.3	88.6	87.3	87.3	-0.9	-1.02	2298005.0	201918677.5	3086
2019-10-14	88.4	88.7	87.7	88.2	-0.1	-0.11	4654165.0	410370566.7	3007
2019-10-13	88.6	89.6	88.2	88.3	-0.2	-0.23	1537159.0	136371500.8	2282
2019-10-10	89.0	89.2	88.2	88.5	-0.7	-0.78	1928783.0	170778149.2	4457
2019-10-09	90.4	90.5	89.1	89.2	-1.6	-1.76	2468748.0	221229908.8	6216
2019-10-08	90.9	91.1	89.9	90.8	-0.1	-0.11	2319658.0	209701059.2	3875
2019-10-07	91.2	91.4	90.9	90.9	-0.4	-0.44	2315734.0	211180901.5	3370
2019-10-06	91.0	91.7	91.0	91.3	0.1	0.11	1818518.0	166040057.6	3080
2019-10-03	91.3	91.7	91.2	91.2	-0.8	-0.87	2423725.0	221498898.2	5048
2019-10-02	92.0	92.1	91.1	92.0	0.0	0.0	3339853.0	305457412.2	4702
2019-10-01	92.1	92.2	91.8	92.0	0.0	0.0	2500906.0	230132403.5	3964
2019-09-30	92.1	92.5	91.8	92.0	0.0	0.0	3796285.0	349678556.7	4124
2019-09-29	93.0	93.0	91.7	92.0	-0.8	-0.86	2411079.0	222635250.2	3751
2019-09-26	92.7	93.1	92.0	92.8	0.0	0.0	2239340.0	207296392.4	3758
2019-09-25	93.5	93.5	92.4	92.8	-0.7	-0.75	2631052.0	244542766.0	3392
2019-09-24	92.6	93.9	92.1	93.5	1.1	1.19	3007391.0	281107178.9	3950
2019-09-22	91.4	92.7	91.1	92.4	0.6	0.65	1095719.0	100947309.9	2416
2019-09-19	90.0	91.8	87.7	91.8	1.8	2.0	14214078.0	1287614506.3	11490
2019-09-18	91.0	91.5	89.6	90.0	0.2	0.22	3455216.0	311528991.5	5570
2019-09-17	91.2	91.5	88.9	89.8	-3.0	-3.23	4958113.0	449557646.3	6759
2019-09-16	91.6	93.4	90.7	92.8	1.8	1.98	4229530.0	389098104.5	7374
2019-09-15	90.0	92.0	88.7	91.0	-2.4	-2.57	3354913.0	304315175.2	5237
2019-09-12	93.4	94.4	92.8	93.4	-1.0	-1.06	3978073.0	372091935.8	5720
2019-09-11	96.5	96.7	92.6	94.4	-2.1	-2.18	5747957.0	538263574.5	9119
2019-09-10	99.3	99.3	96.4	96.5	-2.8	-2.82	3446368.0	336344153.7	8788
2019-09-09	100.2	100.4	99.3	99.3	-0.9	-0.9	3657585.0	364722345.2	6068
2019-09-08	100.6	100.6	99.9	100.2	0.3	0.3	1434506.0	143659484.8	1878
2019-09-05	100.8	101.2	99.5	99.9	-0.9	-0.89	3431039.0	343156537.9	4317
2019-09-04	100.0	100.8	99.9	100.8	1.1	1.1	3342446.0	335288627.4	3159
2019-09-03	100.0	100.8	99.7	99.7	-0.5	-0.5	1870825.0	187404482.6	2930
2019-09-02	100.0	101.4	99.0	100.2	0.5	0.5	2065230.0	206691120.3	3423
2019-09-01	99.9	100.0	99.0	99.7	-0.2	-0.2	1167202.0	116181511.2	2112
2019-08-29	100.4	101.2	99.0	99.9	-0.7	-0.7	2910675.0	291706957.3	3756
2019-08-28	100.0	101.8	99.4	100.6	-0.6	-0.59	3445123.0	346802848.6	4218
2019-08-27	99.8	101.2	97.0	101.2	1.8	1.81	36572083.0	3679049681.5	15411
2019-08-26	99.7	100.0	98.8	99.4	-0.4	-0.4	3509016.0	348226121.0	5358
2019-08-25	101.4	101.4	99.6	99.8	-2.6	-2.54	2499099.0	250141685.1	4124
2019-08-22	102.8	103.0	101.0	102.4	0.0	0.0	10185533.0	1047955714.6	3775
2019-08-21	103.4	104.0	102.4	102.4	-1.0	-0.97	1812684.0	186838692.2	2580
2019-08-20	104.4	104.8	103.2	103.4	-0.8	-0.77	2960943.0	308288241.8	2885
2019-08-19	103.2	104.8	103.2	104.2	1.2	1.17	3327866.0	346703322.6	4555
2019-08-18	104.0	104.6	102.6	103.0	-1.0	-0.96	1471619.0	152440536.2	2551
2019-08-08	104.0	104.6	103.4	104.0	-0.4	-0.38	3653864.0	380694753.0	2576
2019-08-07	102.8	105.0	102.6	104.4	2.2	2.15	3566799.0	369907772.2	3029
2019-08-06	101.0	102.8	100.4	102.2	0.2	0.2	3257242.0	331973665.8	4776
2019-08-05	104.2	104.4	101.4	102.0	-2.2	-2.11	4521583.0	464033477.2	6333
2019-08-04	106.8	106.8	103.6	104.2	-2.2	-2.07	4241598.0	442048969.2	4110
2019-08-01	108.0	108.2	106.2	106.4	-1.0	-0.93	3295265.0	351866653.8	4317
2019-07-31	108.6	109.6	107.4	107.4	-1.2	-1.1	2242404.0	243684464.6	3170
2019-07-30	108.4	110.0	107.2	108.6	0.2	0.18	2053389.0	223353613.6	3202
2019-07-29	109.2	111.0	108.0	108.4	-1.8	-1.63	2164159.0	236202202.2	4142
2019-07-28	109.0	110.6	106.8	110.2	-0.8	-0.72	2295562.0	250148009.2	2887
2019-07-25	110.0	111.0	109.2	111.0	1.0	0.91	3607405.0	398110198.6	2248
2019-07-24	109.0	110.2	109.0	110.0	1.0	0.92	1643617.0	180369539.6	1794
2019-07-23	110.6	111.0	109.0	109.0	-1.6	-1.45	1654056.0	181507395.4	2881
2019-07-22	112.6	113.2	110.6	110.6	-2.0	-1.78	2113511.0	235582765.0	3739
2019-07-21	113.6	113.6	112.2	112.6	-1.6	-1.4	1542258.0	174143588.8	2378
2019-07-18	114.4	114.6	114.0	114.2	-0.4	-0.35	2210366.0	252862775.8	1951
2019-07-17	114.4	115.2	114.0	114.6	0.2	0.17	2915925.0	333788513.6	2171
2019-07-16	113.8	115.0	113.8	114.4	0.6	0.53	2851062.0	325652701.8	2239
2019-07-15	114.4	114.4	113.6	113.8	-0.6	-0.52	1930934.0	220196510.8	2150
2019-07-14	114.2	114.8	113.8	114.4	0.6	0.53	1904341.0	217684001.0	2399
2019-07-11	114.2	114.4	113.4	113.8	-0.2	-0.18	3365333.0	383286706.2	3032
2019-07-10	114.0	114.4	113.4	114.0	-0.4	-0.35	1563969.0	178029738.0	2710
2019-07-09	114.4	114.4	113.8	114.4	0.0	0.0	1059997.0	121016991.4	1453
2019-07-08	114.6	114.6	113.6	114.4	-0.4	-0.35	1630103.0	186013432.2	2200
2019-07-07	115.0	115.0	114.2	114.8	-0.2	-0.17	970212.0	111286569.0	1386
2019-07-04	115.4	115.4	114.6	115.0	-0.4	-0.35	1696456.0	195183036.4	1655
2019-07-03	114.8	115.6	114.4	115.4	0.4	0.35	1622667.0	186527852.4	1875
2019-07-02	114.6	115.0	114.4	115.0	0.4	0.35	1388411.0	159220918.8	1902
2019-07-01	114.8	115.2	114.2	114.6	0.0	0.0	1442406.0	165472663.4	1886
2019-06-30	115.2	116.4	114.6	114.6	0.4	0.35	1840032.0	212709252.8	2379
2019-06-27	113.4	114.8	113.2	114.2	0.8	0.71	1646223.0	188218910.8	2760
2019-06-26	113.4	114.0	112.8	113.4	0.2	0.18	4508296.0	510772671.4	3317
2019-06-25	113.6	114.0	111.2	113.2	-0.4	-0.35	4573244.0	517355737.8	3556
2019-06-24	117.0	117.4	110.6	113.6	-3.2	-2.74	6386625.0	733356792.0	5780
2019-06-23	118.0	119.2	116.8	116.8	-2.2	-1.85	2046935.0	242335206.8	2051
2019-06-20	119.2	120.6	116.4	119.0	0.2	0.17	11896497.0	1415851144.8	4249
2019-06-19	119.0	120.0	118.8	118.8	-0.2	-0.17	4842592.0	577061625.4	2490
2019-06-18	118.4	119.6	118.0	119.0	0.4	0.34	3275188.0	388593235.8	2036
2019-06-17	118.0	118.8	117.8	118.6	0.8	0.68	3862788.0	456328716.4	2225
2019-06-16	118.0	118.6	116.8	117.8	-0.4	-0.34	1616710.0	189858744.4	1944
2019-06-13	120.0	120.0	117.6	118.2	-2.6	-2.15	3869130.0	461290003.2	3417
2019-06-12	119.2	120.8	118.6	120.8	1.8	1.51	3083022.0	369525566.4	3784
2019-06-11	117.6	119.0	117.6	119.0	1.0	0.85	4731668.0	559990875.0	3779
2019-06-10	115.2	119.0	115.2	118.0	3.0	2.61	4570832.0	536997070.4	5141
2019-06-09	112.4	115.2	112.4	115.0	3.2	2.86	2106694.0	240226928.4	2024
2019-05-30	109.8	112.0	109.4	111.8	1.8	1.64	1925327.0	214000168.8	2544
2019-05-29	109.0	110.4	108.4	110.0	-0.4	-0.36	2297837.0	251164009.2	2918
2019-05-28	108.6	110.4	105.8	110.4	2.2	2.03	40981771.0	4498142645.6	8427
2019-05-27	107.6	108.4	104.4	108.2	1.2	1.12	4805311.0	513157527.0	4569
2019-05-26	112.0	112.0	104.8	107.0	-2.6	-2.37	3350083.0	359304602.0	5439
2019-05-23	112.6	112.8	109.4	109.6	-2.8	-2.49	5183095.0	576909814.0	4041
2019-05-22	113.0	114.2	112.2	112.4	-0.4	-0.35	4711134.0	532844150.0	3022
2019-05-21	109.6	112.8	109.6	112.8	3.6	3.3	2576632.0	285917192.6	2571
2019-05-20	110.4	110.6	108.6	109.2	-1.4	-1.27	5523200.0	606162839.0	3089
2019-05-19	112.8	113.6	110.0	110.6	-2.6	-2.3	2834688.0	316421737.4	2573
2019-05-16	112.0	114.0	111.2	113.2	1.4	1.25	5932479.0	666129783.6	3189
2019-05-15	112.8	114.8	111.4	111.8	-0.2	-0.18	8383467.0	944571404.0	4513
2019-05-14	108.4	114.0	107.8	112.0	3.0	2.75	9668528.0	1072456725.8	5340
2019-05-13	114.0	114.2	108.6	109.0	-5.8	-5.05	6691247.0	755351552.8	4492
2019-05-12	116.0	116.0	114.2	114.8	-1.0	-0.86	2806132.0	322161089.2	2523
2019-05-09	117.4	118.0	115.6	115.8	-1.6	-1.36	5166458.0	603020937.4	3554
2019-05-08	119.4	119.6	116.8	117.4	-2.2	-1.84	4344854.0	512756595.2	4697
2019-05-07	120.0	121.0	119.0	119.6	-0.4	-0.33	2707873.0	324295112.8	2687
2019-05-06	121.0	121.2	117.6	120.0	-2.4	-1.96	4563273.0	545279597.2	4022
2019-05-05	123.0	123.4	121.6	122.4	-0.8	-0.65	2764343.0	338102761.0	2602
2019-05-02	124.8	124.8	123.2	123.2	-1.6	-1.28	2214152.0	274230831.0	2671
2019-05-01	124.4	124.8	123.8	124.8	0.6	0.48	1778154.0	220865312.2	2149
2019-04-30	124.2	125.2	123.8	124.2	0.2	0.16	6204075.0	771583593.4	3812
2019-04-29	124.0	124.4	123.4	124.0	0.0	0.0	1729388.0	214233934.8	2052
2019-04-28	122.0	125.2	122.0	124.0	0.6	0.49	2913992.0	361788782.0	2459
2019-04-25	123.2	123.4	122.0	123.4	0.2	0.16	1900083.0	233420698.8	2202
2019-04-24	124.0	124.0	123.0	123.2	-0.8	-0.65	2364339.0	292246369.6	2390
2019-04-23	124.4	124.8	124.0	124.0	-0.2	-0.16	1877728.0	233562153.2	1988
2019-04-22	125.0	126.0	124.2	124.2	-1.0	-0.8	2099212.0	262223558.2	1830
2019-04-21	125.0	125.6	124.6	125.2	0.2	0.16	1496801.0	187791128.2	1503
2019-04-18	126.4	126.4	124.8	125.0	-1.4	-1.11	2508932.0	314939008.0	2059
2019-04-17	124.8	126.6	124.8	126.4	1.6	1.28	4687263.0	587732736.2	2575
2019-04-16	124.8	125.4	124.6	124.8	-0.2	-0.16	2522553.0	315087233.8	2189
2019-04-15	123.4	125.0	123.4	125.0	1.4	1.13	2818013.0	349845127.4	2234
2019-04-14	123.8	124.2	123.4	123.6	-0.6	-0.48	2676699.0	331318175.2	1805
2019-04-11	125.0	125.4	124.0	124.2	-1.2	-0.96	3714844.0	462853007.4	2495
2019-04-10	125.2	125.6	124.8	125.4	-1.8	-1.42	2513677.0	314555715.0	2421
2019-04-09	127.2	127.6	127.0	127.2	0.0	0.0	2492058.0	317163417.6	1715
2019-04-08	127.2	127.4	126.8	127.2	0.2	0.16	2241435.0	284888063.4	2265
2019-04-07	127.4	128.0	126.8	127.0	-0.2	-0.16	2065893.0	263227299.2	1836
2019-04-04	127.4	127.8	126.8	127.2	-0.2	-0.16	2798449.0	356132200.4	2798
2019-04-03	126.2	127.6	126.0	127.4	1.4	1.11	3283568.0	416857136.8	3017
2019-04-02	125.2	126.4	124.6	126.0	1.0	0.8	3497806.0	439918148.4	3077
2019-04-01	125.0	125.4	124.6	125.0	0.0	0.0	2105861.0	263518003.8	1922
2019-03-31	124.0	125.6	123.8	125.0	1.2	0.97	2011988.0	251066059.8	2003
2019-03-28	126.2	127.6	123.6	123.8	-0.4	-0.32	4730628.0	595964902.0	5933
2019-03-27	123.4	124.4	123.4	124.2	0.8	0.65	2555230.0	316402994.6	2196
2019-03-26	123.6	124.0	123.2	123.4	0.0	0.0	1888828.0	233478009.0	1817
2019-03-25	123.4	124.2	123.0	123.4	-0.2	-0.16	1903721.0	234988569.4	1679
2019-03-24	124.4	124.8	123.6	123.6	-1.4	-1.12	1070126.0	132927896.4	1233
2019-03-21	125.0	125.4	124.6	125.0	0.2	0.16	2291407.0	286462692.6	1406
2019-03-20	125.0	125.4	124.2	124.8	-0.4	-0.32	2024012.0	252666326.4	1477
2019-03-19	125.0	125.4	124.6	125.2	0.2	0.16	1725718.0	215733202.6	1650
2019-03-18	123.8	125.0	123.6	125.0	1.2	0.97	2666526.0	330721082.6	1892
2019-03-17	124.0	124.2	123.4	123.8	-0.4	-0.32	1982533.0	245233666.2	1291
2019-03-14	123.0	124.2	122.8	124.2	1.2	0.98	3503688.0	434169057.6	2557
2019-03-13	121.8	123.2	121.8	123.0	1.2	0.99	1967733.0	241216136.8	1799
2019-03-12	121.2	121.8	121.2	121.8	0.2	0.16	1492401.0	181399084.4	1326
2019-03-11	121.2	121.6	120.8	121.6	0.0	0.0	1417238.0	171835703.6	1810
2019-03-10	121.6	122.2	121.0	121.6	0.0	0.0	1292539.0	157257199.4	1419
2019-03-07	121.8	122.0	120.8	121.6	-0.2	-0.16	1525793.0	185161222.4	1939
2019-03-06	122.0	122.6	121.6	121.8	-0.6	-0.49	1389561.0	169501319.2	1721
2019-03-05	122.4	122.8	121.6	122.4	-0.2	-0.16	1720772.0	210287197.8	1955
2019-03-04	122.4	122.8	122.0	122.6	0.2	0.16	1468853.0	179647608.6	1595
2019-03-03	122.4	123.2	122.0	122.4	0.0	0.0	2093884.0	256586295.2	1550
2019-02-28	122.0	123.2	120.6	122.4	0.4	0.33	2115227.0	255244327.2	2404
2019-02-27	121.8	122.0	120.6	122.0	0.2	0.16	1106832.0	134259069.6	1793
2019-02-26	121.0	121.8	120.4	121.8	1.0	0.83	1045542.0	126688698.8	1563
2019-02-25	122.8	122.8	120.8	120.8	-1.8	-1.47	1748086.0	212233971.8	2022
2019-02-24	123.4	123.6	122.6	122.6	-0.8	-0.65	1012177.0	124397786.4	921
2019-02-21	124.0	124.0	122.6	123.4	-0.4	-0.32	1341318.0	165265411.4	1320
2019-02-20	122.6	123.8	122.6	123.8	0.8	0.65	1220848.0	150332873.0	1518
2019-02-19	123.4	123.8	122.6	123.0	-0.4	-0.32	1355446.0	166881211.4	1575
2019-02-18	123.4	124.0	123.4	123.4	-0.2	-0.16	1262545.0	156091615.8	1210
2019-02-17	124.2	124.4	123.4	123.6	-0.4	-0.32	1650523.0	204365707.2	1392
2019-02-14	124.0	124.6	123.4	124.0	0.2	0.16	2206726.0	273321395.0	1495
2019-02-13	123.4	124.8	123.4	123.8	0.6	0.49	2713253.0	336452721.0	1903
2019-02-12	122.6	123.6	122.4	123.2	0.6	0.49	1995465.0	245734993.6	1521
2019-02-11	123.6	123.8	122.4	122.6	-0.8	-0.65	1552592.0	191005197.2	1726
2019-02-10	125.0	125.0	123.2	123.4	-1.2	-0.96	1445678.0	179116302.0	1492
2019-02-07	125.0	125.4	124.6	124.6	-0.2	-0.16	2395298.0	299556891.0	1723
2019-02-06	123.8	125.4	123.6	124.8	1.0	0.81	2790323.0	348110322.8	2397
2019-02-05	123.0	123.8	122.6	123.8	0.8	0.65	1725734.0	212494812.6	2115
2019-02-04	122.4	123.4	122.2	123.0	0.8	0.65	2619297.0	321684777.4	1738
2019-02-03	123.2	123.6	122.2	122.2	-0.6	-0.49	1930596.0	236951936.4	1291
2019-01-31	123.6	123.6	122.6	122.8	-0.6	-0.49	1970793.0	242888676.4	1648
2019-01-30	123.2	123.8	122.8	123.4	0.6	0.49	2533671.0	312231730.8	1723
2019-01-29	123.6	123.6	122.0	122.8	-0.2	-0.16	2276370.0	279456093.6	2120
2019-01-28	120.8	123.0	120.6	123.0	2.0	1.65	2425847.0	295955327.0	2414
2019-01-27	117.8	121.6	117.8	121.0	0.6	0.5	2183611.0	262919313.0	2147
2019-01-24	122.6	122.6	120.4	120.4	-2.4	-1.95	2883420.0	349728908.2	2047
2019-01-23	121.2	122.8	121.2	122.8	1.8	1.49	1318100.0	161017532.4	1776
2019-01-22	121.4	121.8	121.0	121.0	-0.4	-0.33	1411876.0	171479152.2	1691
2019-01-21	122.4	122.4	120.4	121.4	-1.6	-1.3	2027236.0	246491409.8	2091
2019-01-20	123.2	124.0	123.0	123.0	0.4	0.33	1931153.0	238347700.4	1648
2019-01-17	122.6	122.8	122.2	122.6	0.0	0.0	1469135.0	179909083.6	1769
2019-01-16	122.4	123.6	122.2	122.6	0.6	0.49	2699248.0	331556160.8	2164
2019-01-15	121.6	123.2	121.6	122.0	0.0	0.0	2731544.0	333951477.8	1734
2019-01-14	122.8	123.8	121.6	122.0	-1.4	-1.13	3326077.0	407896082.0	2452
2019-01-13	122.2	123.4	121.4	123.4	1.0	0.82	1806803.0	221974989.8	1729
2019-01-10	121.2	123.0	120.8	122.4	1.4	1.16	2559264.0	312631300.8	2671
2019-01-09	119.8	121.0	119.0	121.0	1.8	1.51	2076985.0	249498680.6	2008
2019-01-08	119.8	119.8	118.6	119.2	-0.8	-0.67	2188482.0	260962700.6	1849
2019-01-07	119.0	120.4	118.8	120.0	1.2	1.01	3020378.0	361534170.6	2775
2019-01-06	118.0	119.2	117.6	118.8	1.6	1.37	2470977.0	292800550.2	2203
2019-01-03	116.4	117.4	115.4	117.2	1.2	1.03	1671231.0	194563648.4	1680
2019-01-02	116.2	116.4	115.4	116.0	-0.2	-0.17	1011647.0	117216924.0	1342
2019-01-01	116.8	117.0	116.0	116.2	0.0	0.0	1253195.0	145919802.0	1327
2018-12-31	116.4	117.0	115.8	116.2	-0.2	-0.17	1462169.0	170056483.8	1385
2018-12-30	115.4	116.6	115.4	116.4	1.4	1.22	1174646.0	136418800.4	1535
2018-12-27	118.2	119.0	115.0	115.0	-0.6	-0.52	4794056.0	557441285.6	3792
2018-12-26	117.0	117.0	115.6	115.6	-1.4	-1.2	1171559.0	136404958.4	1497
2018-12-25	116.8	117.2	115.6	117.0	-1.8	-1.52	2021187.0	235257799.0	2148
2018-12-24	119.0	119.8	117.6	118.8	-0.2	-0.17	1430983.0	169985364.6	1736
2018-12-23	116.8	119.0	115.6	119.0	0.2	0.17	2263634.0	264416128.8	2383
2018-12-20	120.0	120.0	116.2	118.8	-1.4	-1.16	4238996.0	502757914.2	3162
2018-12-19	122.4	122.4	119.6	120.2	-3.0	-2.44	3599843.0	434509209.6	3117
2018-12-18	123.2	124.2	122.4	123.2	-0.6	-0.48	2694680.0	332270716.8	1865
2018-12-17	120.8	123.8	120.8	123.8	2.8	2.31	3702864.0	454055232.6	2792
2018-12-16	120.2	121.0	119.2	121.0	1.0	0.83	1416388.0	170652331.8	1453
2018-12-13	119.2	121.0	119.2	120.0	0.8	0.67	1581368.0	189912158.2	1723
2018-12-12	118.8	119.6	118.4	119.2	0.8	0.68	1630619.0	193982088.2	1656
2018-12-11	119.6	119.6	117.8	118.4	-1.4	-1.17	1929555.0	228757023.0	1926
2018-12-10	120.6	120.6	118.8	119.8	-0.8	-0.66	1240718.0	148424808.6	1404
2018-12-09	120.6	121.2	119.4	120.6	-0.2	-0.17	2051449.0	246706127.0	1637
2018-12-06	120.8	121.0	119.4	120.8	-0.4	-0.33	3638350.0	437347143.6	2850
2018-12-05	120.4	121.2	119.6	121.2	0.0	0.0	1614081.0	194806524.0	1576
2018-12-04	121.6	121.8	120.8	121.2	-0.2	-0.16	4125159.0	499819015.4	4039
2018-12-03	121.4	122.4	121.0	121.4	1.4	1.17	6770261.0	822847403.6	5691
2018-12-02	118.0	120.4	118.0	120.0	2.6	2.21	2474240.0	294775370.6	2199
2018-11-29	117.2	118.2	117.0	117.4	0.2	0.17	3140138.0	368808497.2	2884
2018-11-28	117.0	118.0	116.0	117.2	1.6	1.38	3754606.0	437614829.8	3998
2018-11-27	115.6	116.2	115.4	115.6	0.2	0.17	2092061.0	242239472.8	2299
2018-11-26	115.6	116.4	115.4	115.4	0.0	0.0	2212852.0	256530212.2	2453
2018-11-25	117.0	117.0	115.0	115.4	-2.0	-1.7	2700322.0	311986171.2	3475
2018-11-22	116.4	118.2	116.2	117.4	0.8	0.69	3280973.0	384079582.0	3208
2018-11-21	116.8	117.0	114.2	116.6	0.2	0.17	4225957.0	486905564.2	4239
2018-11-20	118.8	118.8	116.2	116.4	-2.4	-2.02	3218194.0	377403935.0	3234
2018-11-19	119.0	120.2	116.0	118.8	-0.2	-0.17	3963841.0	467720097.8	3477
2018-11-18	120.2	120.2	118.4	119.0	-0.8	-0.67	3097278.0	368661689.2	2646
2018-11-15	121.0	121.0	119.6	119.8	-0.8	-0.66	3421015.0	411279964.2	3313
2018-11-14	122.0	122.6	119.6	120.6	-2.2	-1.79	5510302.0	666966512.8	5123
2018-11-13	123.6	123.8	122.4	122.8	-1.0	-0.81	3043155.0	374609582.2	3062
2018-11-12	124.0	124.4	123.2	123.8	0.2	0.16	2953819.0	365702514.8	2578
2018-11-11	122.2	123.8	121.6	123.6	0.6	0.49	2124177.0	260528357.4	2160
2018-11-08	123.8	124.6	122.6	123.0	-1.0	-0.81	2317620.0	286212976.8	2974
2018-11-07	125.0	125.2	123.4	124.0	-1.0	-0.8	4350828.0	539927319.6	3509
2018-11-06	125.2	126.6	125.0	125.0	-0.4	-0.32	2985954.0	374597585.6	3468
2018-11-05	125.6	126.2	124.4	125.4	-0.6	-0.48	3691613.0	462485890.0	3407
2018-11-04	126.6	126.6	125.4	126.0	-0.6	-0.47	2239673.0	282221297.2	2514
2018-11-01	126.6	127.0	126.0	126.6	-0.2	-0.16	2950110.0	373333205.2	3470
2018-10-31	126.8	127.6	126.4	126.8	0.0	0.0	3007925.0	382209851.6	3172
2018-10-30	127.2	127.4	126.4	126.8	-0.4	-0.31	3246939.0	411816548.2	3427
2018-10-29	127.2	127.8	126.8	127.2	0.0	0.0	3064068.0	390151728.2	3812
2018-10-28	127.4	129.2	126.8	127.2	-2.4	-1.85	3072136.0	392014639.6	3081
2018-10-25	123.0	130.4	123.0	129.6	7.6	6.23	17585896.0	2252074771.0	7445
2018-10-24	123.8	124.2	122.0	122.0	-1.2	-0.97	2696787.0	332230179.4	3333
2018-10-23	124.6	126.4	123.2	123.2	-3.8	-2.99	3755595.0	470338012.2	3953
2018-10-22	123.6	127.0	121.8	127.0	2.0	1.6	7116362.0	883871199.6	4243
2018-10-21	119.0	125.0	118.8	125.0	0.2	0.16	6291745.0	771656375.4	4014
2018-10-18	125.0	125.4	123.6	124.8	-1.0	-0.79	2756706.0	343129545.8	3246
2018-10-17	122.6	126.4	121.0	125.8	1.8	1.45	5326990.0	656210051.6	4924
2018-10-16	117.2	124.0	113.0	124.0	5.8	4.91	5999558.0	720850441.8	5394
2018-10-15	115.2	121.6	115.2	118.2	4.2	3.68	7617975.0	898453352.2	6725
2018-10-14	116.2	116.6	104.6	114.0	-2.2	-1.89	15199652.0	1670836691.6	8843
2018-10-11	119.0	119.4	116.0	116.2	-6.2	-5.07	4261610.0	501600593.8	5955
2018-10-10	123.8	124.0	121.2	122.4	-1.6	-1.29	3560475.0	436026510.8	3580
2018-10-09	124.0	124.6	123.6	124.0	0.0	0.0	2607402.0	323258070.2	2525
2018-10-08	123.0	124.2	122.2	124.0	0.2	0.16	3253050.0	401217416.4	3217
2018-10-07	126.2	126.6	121.8	123.8	-2.0	-1.59	3238317.0	402331061.2	3645
2018-10-04	126.2	126.8	125.6	125.8	-0.2	-0.16	3485561.0	439159341.2	3348
2018-10-03	125.8	126.4	125.2	126.0	0.2	0.16	3428675.0	431322381.6	3135
2018-10-02	126.4	127.4	125.4	125.8	-0.2	-0.16	4962740.0	627053149.0	4419
2018-10-01	125.4	126.6	125.2	126.0	0.6	0.48	5562671.0	700149540.4	4141
2018-09-30	124.2	126.0	124.0	125.4	1.8	1.46	3704694.0	463819459.4	3168
2018-09-27	123.8	124.6	122.4	123.6	-0.4	-0.32	2734433.0	337598240.4	2670
2018-09-26	125.8	126.6	123.2	124.0	-1.8	-1.43	2812336.0	350574208.2	3013
2018-09-25	123.0	126.8	122.8	125.8	3.4	2.78	2734453.0	342969263.6	3076
2018-09-20	120.0	122.6	119.6	122.4	3.0	2.51	2547798.0	307927654.6	2833
2018-09-19	118.6	120.4	118.4	119.4	0.8	0.67	2582858.0	308926640.4	2725
2018-09-18	117.8	118.6	116.6	118.6	1.8	1.54	3051555.0	360320780.0	2854
2018-09-17	116.0	117.2	114.8	116.8	-0.4	-0.34	3548701.0	411747424.6	4001
2018-09-16	117.4	118.2	115.6	117.2	-0.4	-0.34	2361972.0	277100653.8	2805
2018-09-13	119.0	119.2	117.4	117.6	-1.4	-1.18	2205193.0	260860640.0	2618
2018-09-12	120.8	121.0	118.6	119.0	-0.8	-0.67	2904909.0	348301424.8	2400
2018-09-11	119.0	120.4	119.0	119.8	0.8	0.67	2955613.0	354001421.8	2790
2018-09-10	120.6	121.6	118.4	119.0	-1.2	-1.0	3061184.0	366282647.8	3066
2018-09-09	119.2	120.8	117.4	120.2	2.0	1.69	1755397.0	209065087.6	1826
2018-09-06	120.0	121.6	116.2	118.2	-2.4	-1.99	4257019.0	505356641.4	6351
2018-09-05	126.2	126.8	116.8	120.6	-5.6	-4.44	4174010.0	514907693.6	3749
2018-09-04	125.2	126.8	125.2	126.2	0.6	0.48	2391200.0	301821536.2	2515
2018-09-03	125.4	125.8	125.2	125.6	0.8	0.64	2799576.0	351463322.8	3017
2018-09-02	123.8	125.2	123.8	124.8	-1.2	-0.95	2282634.0	284907497.8	3031
2018-08-30	127.2	127.6	126.0	126.0	-1.4	-1.1	1231978.0	156134786.8	1303
2018-08-29	126.8	127.6	126.0	127.4	0.6	0.47	2386127.0	302619358.4	2810
2018-08-28	125.4	127.0	125.2	126.8	1.4	1.12	2457360.0	310061465.2	2984
2018-08-27	125.2	126.0	124.6	125.4	0.2	0.16	2009637.0	251661560.6	1633
2018-08-26	123.4	125.8	123.4	125.2	2.2	1.79	1421766.0	177701983.2	1357
2018-08-16	123.6	123.8	122.2	123.0	-0.8	-0.65	3378921.0	415442614.6	3158
2018-08-15	123.2	124.2	123.0	123.8	0.4	0.32	3655771.0	452796650.6	4053
2018-08-14	123.2	123.6	123.0	123.4	0.2	0.16	5002630.0	616664637.8	5422
2018-08-13	125.8	126.2	122.8	123.2	-3.0	-2.38	6157228.0	767003390.2	5848
2018-08-12	126.2	127.6	125.8	126.2	-0.6	-0.47	5090761.0	642861106.4	5168
2018-08-09	127.2	127.4	126.6	126.8	-0.6	-0.47	9023473.0	1145106557.0	8589
2018-08-08	127.8	128.6	127.2	127.4	-0.6	-0.47	10402997.0	1328924169.4	8949
2018-08-07	127.6	128.4	127.4	128.0	0.0	0.0	9805332.0	1253733659.2	8389
2018-08-06	128.0	128.4	127.6	128.0	-0.2	-0.16	9042971.0	1156535022.4	8258
2018-08-05	128.6	128.6	127.8	128.2	-0.4	-0.31	8871429.0	1136630319.0	7526
2018-08-02	128.6	129.2	127.4	128.6	-0.2	-0.16	9525803.0	1222515189.8	8665
2018-08-01	128.8	129.6	128.4	128.8	0.0	0.0	7755917.0	1000701467.0	7139
2018-07-31	129.6	129.6	128.8	128.8	-0.6	-0.46	5896062.0	763002775.6	5561
2018-07-30	129.8	130.0	129.0	129.4	-0.4	-0.31	6735619.0	872153978.4	6413
2018-07-29	129.6	130.2	128.6	129.8	0.0	0.0	6609096.0	855921103.4	5569
2018-07-26	129.8	130.0	129.0	129.8	0.0	0.0	4301579.0	557058404.8	4193
2018-07-25	129.4	130.0	129.2	129.8	0.4	0.31	3394112.0	439862966.0	3341
2018-07-24	129.2	130.2	128.6	129.4	0.2	0.15	3888532.0	503196345.2	4015
2018-07-23	130.0	130.6	128.6	129.2	-0.2	-0.15	5384386.0	699196928.6	4750
2018-07-22	129.8	130.2	128.8	129.4	-0.2	-0.15	4143595.0	536171791.4	3714
2018-07-19	129.8	130.2	128.4	129.6	0.2	0.15	5192197.0	671765081.4	4351
2018-07-18	128.6	129.6	128.6	129.4	1.0	0.78	4102945.0	529405711.8	3820
2018-07-17	128.2	128.6	127.4	128.4	-0.6	-0.47	3860501.0	494967106.8	4062
2018-07-16	128.2	129.4	128.0	129.0	0.8	0.62	4821729.0	621346836.8	3863
2018-07-15	127.0	128.2	126.8	128.2	1.4	1.1	3326229.0	425339677.6	3487
2018-07-12	127.0	127.2	125.6	126.8	-0.6	-0.47	3679561.0	465302455.8	3931
2018-07-11	127.2	127.6	126.4	127.4	0.4	0.31	3827315.0	485846049.6	4067
2018-07-10	126.0	127.6	125.8	127.0	1.2	0.95	5441032.0	689018715.2	4171
2018-07-09	123.6	126.6	123.6	125.8	2.2	1.78	4028298.0	504119276.8	4783
2018-07-08	124.0	125.4	123.2	123.6	0.0	0.0	4228576.0	523722847.8	3958
2018-07-05	124.4	126.4	122.8	123.6	-0.8	-0.64	6886871.0	859746955.0	6157
2018-07-04	123.2	125.2	122.6	124.4	1.0	0.81	4402531.0	544878848.6	4280
2018-07-03	124.2	124.4	122.4	123.4	-0.6	-0.48	6462352.0	796832258.8	5297
2018-07-02	126.0	126.0	123.6	124.0	-2.0	-1.59	6673752.0	831968569.4	5601
2018-07-01	126.8	127.0	125.6	126.0	-0.2	-0.16	4619270.0	582382846.8	4289
2018-06-28	127.2	127.6	125.4	126.2	-1.0	-0.79	4316043.0	545473457.6	4374
2018-06-27	127.6	128.0	126.6	127.2	0.2	0.16	2747594.0	349693540.6	2959
2018-06-26	128.0	128.6	127.0	127.0	-1.2	-0.94	2343684.0	299270916.6	2821
2018-06-25	128.8	129.0	127.6	128.2	-0.4	-0.31	2802574.0	359893947.2	3566
2018-06-24	126.0	128.8	125.8	128.6	2.6	2.06	1877983.0	239911592.0	2129
2018-06-21	126.2	126.8	124.2	126.0	0.2	0.16	2430413.0	305226020.8	1867
2018-06-20	126.8	127.4	125.4	125.8	-0.8	-0.63	878285.0	110874845.4	773
2018-06-12	126.8	127.6	125.4	126.6	0.4	0.32	2508099.0	316525466.4	3044
2018-06-11	125.4	127.0	125.0	126.2	1.0	0.8	2903187.0	365041054.2	3614
2018-06-10	126.4	126.4	124.2	125.2	-1.6	-1.26	4011829.0	502056215.4	4164
2018-06-07	127.4	127.8	125.6	126.8	-0.6	-0.47	3884536.0	491453983.2	4384
2018-06-06	130.0	130.6	127.0	127.4	-2.0	-1.55	4792694.0	615992604.6	4566
2018-06-05	129.6	130.2	128.8	129.4	-0.2	-0.15	4675106.0	604921800.0	4104
2018-06-04	128.0	130.6	128.0	129.6	0.4	0.31	6271810.0	813685975.6	5437
2018-06-03	130.6	131.4	128.0	129.2	-1.2	-0.92	8708933.0	1125795560.8	5770
2018-05-31	125.0	130.4	125.0	130.4	5.4	4.32	6493862.0	828175306.8	5475
2018-05-30	123.4	127.8	123.0	125.0	2.0	1.63	6720490.0	839618432.2	5348
2018-05-29	121.0	123.4	120.6	123.0	2.0	1.65	5988763.0	734273244.8	4686
2018-05-28	120.6	121.4	120.2	121.0	0.0	0.0	4599514.0	555473263.6	2907
2018-05-27	120.6	121.4	120.2	121.0	-0.4	-0.33	2357488.0	284953760.0	1587
2018-05-24	120.2	121.4	119.8	120.95	0.97	0.81	3536401.0	425730641.6	2555
2018-05-23	119.4	121.6	119.4	119.98	-0.59	-0.49	3895333.0	469064908.0	2730
2018-05-22	117.0	121.0	116.8	120.57	3.57	3.05	5967885.0	709681557.4	3348
2018-05-21	117.2	117.4	116.8	117.0	-0.3	-0.26	3104543.0	363721767.0	2475
2018-05-20	117.6	118.0	117.2	117.3	-0.12	-0.1	2192014.0	257434582.0	1364
2018-05-17	116.2	117.8	116.0	117.42	1.3	1.12	4029680.0	471926463.6	2635
2018-05-16	117.4	118.6	115.8	116.12	-1.1	-0.94	4883853.0	570748969.2	3986
2018-05-15	117.0	118.0	116.6	117.22	0.52	0.45	4886058.0	573650478.4	4011
2018-05-14	117.0	117.2	116.4	116.7	-0.11	-0.09	5402816.0	617998099.8	3783
2018-05-13	115.2	117.4	115.2	116.81	2.0	1.74	3387031.0	395306232.0	3564
2018-05-10	114.0	115.0	112.6	114.81	0.96	0.84	4164906.0	475920514.0	3869
2018-05-09	114.4	114.4	113.8	113.85	-0.23	-0.2	4185591.0	477358636.2	3582
2018-05-08	114.2	115.2	114.0	114.08	0.0	0.0	4900095.0	561136849.4	4074
2018-05-07	114.8	115.0	114.0	114.08	-0.37	-0.32	4745498.0	543310149.6	3701
2018-05-06	114.4	115.4	113.8	114.45	0.72	0.63	5870240.0	674316957.8	4251
2018-05-03	114.2	114.4	113.2	113.73	-0.3	-0.26	6211613.0	705344960.4	4938
2018-05-02	114.2	115.0	113.8	114.03	0.08	0.07	6367214.0	726934522.4	5447
2018-05-01	114.8	115.0	112.4	113.95	-0.59	-0.52	10573471.0	1202724467.8	7971
2018-04-30	118.2	118.4	114.4	114.54	-3.53	-2.99	7683352.0	889959957.4	5902
2018-04-29	119.2	119.8	117.8	118.07	-0.62	-0.52	5644487.0	669490980.6	4664
2018-04-26	121.4	121.6	117.6	118.69	-2.48	-2.05	5264176.0	624419675.4	3868
2018-04-25	122.0	122.0	120.8	121.17	-1.15	-0.94	3414217.0	414271751.4	2738
2018-04-24	122.8	122.8	121.6	122.32	-0.42	-0.34	3265859.0	399301680.2	2663
2018-04-23	122.2	123.0	121.4	122.74	0.79	0.65	4734347.0	576454717.8	3276
2018-04-22	122.6	123.0	121.8	121.95	-0.73	-0.6	3746252.0	457379250.8	2758
2018-04-19	121.4	123.8	121.4	122.68	1.42	1.17	5734708.0	701375907.0	3700
2018-04-18	121.0	121.4	120.4	121.26	-1.64	-1.33	4841293.0	585335668.2	3731
2018-04-17	120.8	123.6	120.6	122.9	2.72	2.26	4213777.0	512580017.2	1923
2018-04-16	119.0	120.8	119.0	120.18	1.57	1.32	5715436.0	686220525.6	4635
2018-04-15	117.8	119.4	117.4	118.61	1.88	1.61	5554771.0	659538894.8	4062
2018-04-12	117.8	118.4	116.6	116.73	-0.75	-0.64	5719233.0	672470285.8	4876
2018-04-11	118.4	119.2	116.4	117.48	-0.68	-0.58	8071338.0	955381769.4	4990
2018-04-10	118.8	119.2	118.0	118.16	0.08	0.07	7881430.0	933140420.6	5972
2018-04-09	118.6	118.8	118.0	118.08	-0.4	-0.34	5507981.0	652218240.0	3994
2018-04-08	117.2	119.0	117.2	118.48	1.3	1.11	6606476.0	780650824.2	3801
2018-04-05	115.2	118.4	115.2	117.18	2.41	2.1	8277313.0	965317216.4	4942
2018-04-04	115.2	115.6	114.6	114.77	0.02	0.02	5915941.0	680722995.6	4471
2018-04-03	115.2	115.6	114.6	114.75	-0.52	-0.45	5485778.0	630559768.0	4281
2018-04-02	116.2	116.4	115.0	115.27	-0.66	-0.57	8016446.0	925061354.8	6070
2018-04-01	116.2	117.2	115.0	115.93	-0.48	-0.41	6293072.0	730770086.4	4100
2018-03-29	118.4	120.0	115.4	116.41	-0.96	-0.82	8049101.0	938752847.6	5366
2018-03-28	117.8	118.2	117.2	117.37	0.05	0.04	5321721.0	626005228.0	4760
2018-03-27	115.0	117.6	115.0	117.32	2.67	2.33	3682335.0	428255399.2	3513
2018-03-26	113.6	115.0	113.4	114.65	0.08	0.07	3629409.0	414452097.0	2819
2018-03-25	112.6	115.4	112.6	114.57	1.81	1.61	3886073.0	442441274.6	2781
2018-03-22	110.8	113.6	110.8	112.76	2.52	2.29	5780764.0	649539131.4	3514
2018-03-21	109.6	110.6	109.6	110.24	0.61	0.56	4338435.0	477110085.2	2799
2018-03-20	109.6	110.0	109.4	109.63	-0.06	-0.05	4074014.0	446498313.8	2343
2018-03-19	110.0	110.2	109.6	109.69	-0.22	-0.2	3530018.0	387887303.2	2771
2018-03-18	110.2	110.2	109.6	109.91	-0.28	-0.25	2832079.0	311500362.6	2313
2018-03-15	110.0	110.4	109.6	110.19	0.19	0.17	4574881.0	502565628.4	3500
2018-03-14	110.8	110.8	109.2	110.0	-0.84	-0.76	5399717.0	594133547.4	3286
2018-03-13	110.8	111.4	110.0	110.84	0.1	0.09	6333581.0	700635374.8	3723
2018-03-12	108.4	112.0	108.4	110.74	2.46	2.27	7358385.0	810774974.8	4645
2018-03-11	108.8	109.2	107.8	108.28	0.11	0.1	5115447.0	554331896.4	3194
2018-03-08	106.4	108.6	106.4	108.17	1.83	1.72	6625841.0	710907985.8	4603
2018-03-07	106.6	106.8	106.2	106.34	-0.28	-0.26	5150710.0	549045612.0	4121
2018-03-06	105.2	107.0	105.0	106.62	1.6	1.52	7303937.0	773363260.4	4930
2018-03-05	104.6	105.4	104.2	105.02	0.55	0.53	5979973.0	627447038.8	4564
2018-03-04	104.6	104.8	104.2	104.47	-0.2	-0.19	5476318.0	572326456.2	4208
2018-03-01	104.6	105.0	104.2	104.67	-0.13	-0.12	8501219.0	888561870.8	6416
2018-02-28	105.2	105.4	104.6	104.8	-0.37	-0.35	4801883.0	503975054.2	3668
2018-02-27	105.6	105.6	105.0	105.17	0.02	0.02	2905031.0	305558028.4	2187
2018-02-26	105.2	105.4	104.8	105.15	-0.03	-0.03	2362009.0	248245262.4	1935
2018-02-25	105.2	105.8	104.8	105.18	0.57	0.54	2404330.0	253070682.2	1868
2018-02-22	104.8	105.2	104.4	104.61	-0.25	-0.24	3002041.0	314182562.8	2157
2018-02-21	105.0	105.4	104.8	104.86	-0.43	-0.41	2962784.0	311598139.6	2406
2018-02-20	105.2	105.4	105.0	105.29	0.22	0.21	3018430.0	317591602.4	2389
2018-02-19	105.0	105.4	105.0	105.07	-0.21	-0.2	3149214.0	331303530.0	2458
2018-02-18	105.4	105.6	105.0	105.28	-0.01	-0.01	2999157.0	315719527.2	2427
2018-02-15	105.4	105.6	105.0	105.29	0.55	0.53	4112389.0	433268715.4	2900
2018-02-14	105.0	105.2	104.4	104.74	-0.13	-0.12	3530002.0	370250931.0	2904
2018-02-13	105.4	105.6	104.6	104.87	-0.19	-0.18	3953107.0	415714742.2	3386
2018-02-12	104.2	105.6	104.0	105.06	1.4	1.35	3612934.0	379370395.8	2894
2018-02-11	103.4	104.0	103.4	103.66	-0.44	-0.42	3462405.0	359345532.8	2571
2018-02-08	105.2	105.6	103.8	104.1	-0.81	-0.77	6015860.0	627204799.6	4404
2018-02-07	105.2	105.8	104.8	104.91	0.09	0.09	5527635.0	581532319.2	3941
2018-02-06	104.6	105.0	103.6	104.82	-0.89	-0.84	5751757.0	601760757.6	4593
2018-02-05	105.8	106.4	105.6	105.71	-0.25	-0.24	6191614.0	655323804.2	4459
2018-02-04	106.4	106.6	105.8	105.96	-0.87	-0.81	5135230.0	545010264.0	3048
2018-02-01	107.6	107.8	106.6	106.83	-0.7	-0.65	7452743.0	798154067.0	5443
2018-01-31	106.8	108.0	106.6	107.53	0.83	0.78	7821243.0	841102239.0	5478
2018-01-30	106.4	107.0	106.2	106.7	0.15	0.14	7605823.0	809906095.0	5397
2018-01-29	105.8	107.0	105.6	106.55	0.79	0.75	5945758.0	633840460.8	4346
2018-01-28	107.0	107.0	105.6	105.76	-3.11	-2.86	5142971.0	546004928.4	2874
2018-01-25	107.0	109.0	107.0	108.87	2.21	2.07	4824044.0	522752331.0	3445
2018-01-24	107.0	107.4	106.6	106.66	-0.22	-0.21	2298047.0	245691904.4	1577
2018-01-23	106.6	107.2	106.6	106.88	0.2	0.19	2235069.0	238961945.0	1760
2018-01-22	106.6	107.4	106.4	106.68	0.13	0.12	2166144.0	231537681.6	1764
2018-01-21	106.0	106.8	106.0	106.55	0.16	0.15	1939269.0	206534740.6	1556
2018-01-18	107.2	107.8	106.0	106.39	-0.85	-0.79	2885717.0	308590979.4	2043
2018-01-17	106.0	107.8	105.4	107.24	1.08	1.02	3487035.0	371933409.4	2352
2018-01-16	107.0	108.2	106.0	106.16	-1.02	-0.95	4418793.0	473848568.6	3051
2018-01-15	104.2	108.0	104.0	107.18	3.12	3.0	3857134.0	405805426.0	3232
2018-01-14	102.0	104.6	101.4	104.06	2.52	2.48	4863007.0	500275246.0	2935
2018-01-11	101.6	101.8	101.4	101.54	-0.14	-0.14	3851150.0	391131859.0	2399
2018-01-10	101.6	102.2	101.0	101.68	0.39	0.39	4013879.0	408044672.4	2496
2018-01-09	101.6	102.0	101.0	101.29	-0.41	-0.4	3860818.0	391984853.6	3061
2018-01-08	101.6	102.4	101.4	101.7	0.12	0.12	4610024.0	469586590.4	2885
2018-01-07	101.8	102.2	101.4	101.58	0.17	0.17	4147709.0	422020259.6	2776
2018-01-04	101.6	102.0	101.2	101.41	-0.09	-0.09	5020371.0	509407958.0	3566
2018-01-03	101.0	102.0	101.0	101.5	0.52	0.51	7413881.0	753248801.8	4038
2018-01-02	101.4	101.6	100.8	100.98	-0.44	-0.43	5639868.0	570301258.6	3738
2018-01-01	101.8	102.0	100.8	101.42	-0.53	-0.52	4162501.0	421769467.0	2375
2017-12-31	102.2	102.8	101.8	101.95	0.06	0.06	5822432.0	596337342.6	3598
2017-12-28	101.8	102.2	101.6	101.89	0.18	0.18	7119644.0	725038698.4	4985
2017-12-27	101.6	102.8	101.6	101.71	0.29	0.29	5923540.0	604108420.0	4427
2017-12-26	101.2	102.0	101.2	101.42	0.14	0.14	3243073.0	329047341.0	2071
2017-12-25	101.6	101.8	101.2	101.28	-0.4	-0.39	2953717.0	299831472.2	1879
2017-12-24	101.8	102.2	101.4	101.68	-0.1	-0.1	3011593.0	306633824.6	1697
2017-12-21	102.2	102.8	101.6	101.78	-0.46	-0.45	4138209.0	422703768.2	1860
2017-12-20	102.8	102.8	101.6	102.24	0.4	0.39	3409299.0	347710605.0	2178
2017-12-19	101.8	103.0	101.4	101.84	0.13	0.13	4073045.0	415556754.6	2653
2017-12-18	101.2	102.0	101.2	101.71	0.41	0.4	3264929.0	331460238.0	2339
2017-12-17	101.0	101.6	100.8	101.3	0.39	0.39	2667656.0	269979103.0	1832
2017-12-14	101.4	101.4	100.8	100.91	-0.35	-0.35	2837584.0	286836638.0	2323
2017-12-13	101.2	101.6	101.2	101.26	0.0	0.0	3063997.0	310628325.8	2494
2017-12-12	101.0	101.6	101.0	101.26	0.19	0.19	3660857.0	370443576.6	2698
2017-12-11	101.4	101.6	101.0	101.07	-0.44	-0.43	3367906.0	340847993.8	2699
2017-12-10	101.6	101.8	101.2	101.51	0.01	0.01	3121412.0	316695481.2	2170
2017-12-07	101.0	101.8	101.0	101.5	0.44	0.44	4567751.0	462969593.2	3041
2017-12-06	101.2	101.4	101.0	101.06	-0.23	-0.23	3891468.0	393657292.8	2836
2017-12-05	101.2	101.6	101.0	101.29	0.0	0.0	3937641.0	398622497.4	3038
2017-12-04	101.2	101.8	101.0	101.29	-0.21	-0.21	4258605.0	431729164.8	3416
2017-12-03	101.2	101.8	101.2	101.5	0.95	0.94	5183888.0	526276093.0	3803
2017-11-30	100.6	100.8	100.4	100.55	-0.02	-0.02	4633304.0	465849173.6	3326
2017-11-29	100.6	101.0	100.2	100.57	0.08	0.08	6614875.0	665586764.6	4672
2017-11-28	100.6	101.0	100.2	100.49	0.16	0.16	5664806.0	569679668.0	3983
2017-11-27	100.2	101.0	100.2	100.33	0.12	0.12	5308533.0	533878466.4	3860
2017-11-26	99.7	100.6	99.5	100.21	0.71	0.71	2618767.0	262011555.7	1325
2017-11-23	99.2	99.8	99.2	99.5	0.14	0.14	2284373.0	227379533.6	1870
2017-11-22	99.2	99.7	99.1	99.36	0.28	0.28	3002574.0	298514220.3	2033
2017-11-21	99.2	99.4	98.4	99.08	-0.08	-0.08	2006510.0	198951544.8	1774
2017-11-20	99.7	99.9	99.1	99.16	-0.73	-0.73	2844728.0	282972512.2	2079
2017-11-19	99.8	100.2	99.6	99.89	0.2	0.2	2383756.0	237910132.0	2128
2017-11-16	99.6	99.9	99.4	99.69	0.19	0.19	2911153.0	290262138.3	2527
2017-11-15	99.8	100.2	99.3	99.5	-0.33	-0.33	3034369.0	302617981.1	2362
2017-11-14	100.0	100.4	99.7	99.83	-0.14	-0.14	3242194.0	324674878.6	2648
2017-11-13	99.6	100.2	99.6	99.97	0.09	0.09	3414003.0	341160962.4	2695
2017-11-12	99.6	100.2	99.1	99.88	0.15	0.15	4398843.0	438067633.9	2717
2017-11-09	99.0	100.0	99.0	99.73	0.35	0.35	3823248.0	381134441.5	3121
2017-11-08	98.3	100.2	98.2	99.38	0.77	0.78	4582741.0	452493940.6	2990
2017-11-07	100.6	101.0	97.8	98.61	-1.85	-1.84	6286285.0	624777730.4	3834
2017-11-06	99.7	100.6	99.1	100.46	0.73	0.73	5343249.0	532312498.5	3436
2017-11-05	99.0	99.8	97.8	99.73	0.29	0.29	4780868.0	473879290.6	3294
2017-11-02	99.5	99.7	99.2	99.44	-0.02	-0.02	4615200.0	459265717.7	3733
2017-11-01	99.3	99.9	99.2	99.46	0.13	0.13	6212918.0	617958140.2	4581
2017-10-31	99.8	99.9	99.2	99.33	-0.43	-0.43	4956380.0	493366037.2	3620
2017-10-30	100.4	100.8	99.6	99.76	0.43	0.43	6411171.0	641814467.0	4380
2017-10-29	99.0	100.6	99.0	99.33	0.74	0.75	5487427.0	545813562.3	3752
2017-10-26	98.4	98.8	98.2	98.59	0.14	0.14	2812776.0	276985547.4	1972
2017-10-25	97.8	98.7	97.6	98.45	0.9	0.92	2418597.0	237354713.4	1971
2017-10-24	97.5	98.5	97.4	97.55	-0.13	-0.13	2799160.0	274221462.3	2156
2017-10-23	98.2	98.3	97.0	97.68	-0.54	-0.55	2892960.0	282200151.4	2276
2017-10-22	98.3	98.7	98.1	98.22	-0.14	-0.14	2108214.0	207431888.0	1868
2017-10-19	98.5	98.7	98.0	98.36	0.16	0.16	2678948.0	263197871.6	2321
2017-10-18	95.5	98.8	94.9	98.2	0.14	0.14	3913489.0	381059382.2	3026
2017-10-17	98.4	99.0	98.0	98.06	-0.18	-0.18	3348291.0	328303704.0	2310
2017-10-16	98.2	98.5	98.0	98.24	-0.02	-0.02	2997056.0	294261306.2	2536
2017-10-15	98.2	99.5	98.0	98.26	-0.48	-0.49	2896177.0	286081101.0	2438
2017-10-12	98.1	99.5	97.8	98.74	0.61	0.62	4908763.0	484292740.9	3449
2017-10-11	101.0	101.0	97.5	98.13	-2.67	-2.65	5743416.0	566681289.1	3700
2017-10-10	101.0	101.2	100.2	100.8	0.11	0.11	3228949.0	324775213.0	2576
2017-10-09	100.6	101.2	100.0	100.69	-0.07	-0.07	4518798.0	454324578.6	3349
2017-10-08	101.4	101.6	100.6	100.76	-0.93	-0.91	3424464.0	345981761.8	2587
2017-10-05	101.4	101.8	101.2	101.69	0.11	0.11	4230413.0	429289983.4	2994
2017-10-04	101.4	102.0	101.4	101.58	0.09	0.09	4667135.0	474410995.0	3146
2017-10-03	101.8	102.2	101.4	101.49	-0.15	-0.15	4414685.0	449507793.6	3197
2017-10-02	101.8	102.4	101.4	101.64	-0.06	-0.06	4874700.0	494624993.0	3805
2017-10-01	101.8	102.6	101.0	101.7	-1.12	-1.09	6409691.0	651389491.4	3419
2017-09-28	101.0	103.2	101.0	102.82	1.95	1.93	7284011.0	743993441.0	4305
2017-09-27	101.0	101.4	100.6	100.87	-0.28	-0.28	3544584.0	357727241.0	2217
2017-09-26	100.4	101.6	100.4	101.15	1.14	1.14	2778291.0	281137661.8	1954
2017-09-25	101.0	101.0	99.3	100.01	-0.86	-0.85	2889924.0	288545886.7	2541
2017-09-21	100.6	101.2	100.6	100.87	0.11	0.11	2504855.0	252833477.2	1992
2017-09-20	101.0	101.0	100.4	100.76	-0.43	-0.42	3731730.0	375769208.0	2174
2017-09-19	101.4	101.8	101.0	101.19	-0.33	-0.33	3333163.0	337825637.6	2048
2017-09-18	102.0	102.2	101.4	101.52	-0.16	-0.16	3283408.0	334175455.0	2234
2017-09-17	101.6	102.6	101.2	101.68	0.42	0.41	4028382.0	410435716.0	2359
2017-09-14	101.0	102.2	101.0	101.26	0.43	0.43	5325003.0	539971220.6	3069
2017-09-13	100.8	101.4	100.6	100.83	0.1	0.1	3984036.0	402279605.4	2734
2017-09-12	99.9	101.6	99.9	100.73	0.79	0.79	4951060.0	499681320.3	3106
2017-09-11	99.5	100.4	99.4	99.94	0.38	0.38	4108597.0	410362576.6	2713
2017-09-10	99.6	99.9	99.4	99.56	-0.05	-0.05	2692113.0	268255984.3	1894
2017-09-07	99.2	99.8	99.1	99.61	0.32	0.32	2307334.0	229426286.2	1838
2017-09-06	99.3	99.6	99.1	99.29	0.37	0.37	1114905.0	110716096.8	541
2017-08-29	99.0	99.2	98.7	98.92	-0.07	-0.07	2645135.0	261606555.2	1963
2017-08-28	98.5	99.6	98.4	98.99	0.46	0.47	4440684.0	439633030.3	2970
2017-08-27	98.6	98.9	98.5	98.53	-0.15	-0.15	2362060.0	233059460.9	1905
2017-08-24	98.6	98.9	98.2	98.68	0.27	0.27	3320572.0	327492734.1	1774
2017-08-23	98.4	99.0	98.3	98.41	-0.07	-0.07	2629319.0	259344037.8	2082
2017-08-22	98.4	98.7	98.4	98.48	0.13	0.13	2005081.0	197565168.5	1911
2017-08-21	98.1	98.8	98.1	98.35	0.26	0.27	2387035.0	235246387.4	2410
2017-08-20	98.2	98.8	98.0	98.09	0.03	0.03	2208800.0	217630997.1	2093
2017-08-17	97.8	98.2	97.6	98.06	0.37	0.38	2513945.0	246386323.9	2467
2017-08-16	97.9	98.1	97.6	97.69	-0.18	-0.18	2746187.0	268559110.7	2410
2017-08-15	97.7	98.3	97.6	97.87	-0.09	-0.09	2389012.0	233831654.0	2255
2017-08-14	98.3	98.5	97.9	97.96	-0.41	-0.42	2812302.0	276173158.8	2677
2017-08-13	98.2	98.7	98.1	98.37	0.15	0.15	2435923.0	239863432.9	2393
2017-08-10	98.0	98.6	97.9	98.22	0.24	0.24	2887217.0	283654199.3	2842
2017-08-09	98.1	98.6	97.9	97.98	-0.17	-0.17	2794157.0	274807448.1	2667
2017-08-08	97.6	98.4	97.6	98.15	0.44	0.45	2897479.0	284325644.0	3167
2017-08-07	97.3	98.3	97.3	97.71	0.25	0.26	3242228.0	316952844.6	3145
2017-08-06	97.4	97.8	97.1	97.46	0.25	0.26	3040858.0	296599737.5	3172
2017-08-03	97.4	97.9	97.1	97.21	-0.12	-0.12	4113080.0	401115419.7	4685
2017-08-02	98.8	98.8	97.2	97.33	-1.2	-1.22	4207976.0	410813834.3	4754
2017-08-01	97.6	99.2	97.6	98.53	1.13	1.16	6310339.0	621807023.6	5568
2017-07-31	98.0	98.6	97.3	97.4	-1.48	-1.5	3892321.0	379669108.6	4087
2017-07-30	100.0	100.0	98.4	98.88	-1.18	-1.18	4386408.0	433867993.4	4186
2017-07-27	100.4	100.6	100.0	100.06	-0.14	-0.14	2747166.0	275078386.6	2787
2017-07-26	100.4	100.6	100.0	100.2	0.24	0.24	1959325.0	196460523.8	1962
2017-07-25	100.0	100.6	99.8	99.96	-0.17	-0.17	2158487.0	216042692.7	2249
2017-07-24	99.8	100.4	99.5	100.13	0.25	0.25	2474009.0	247396369.2	2792
2017-07-23	100.0	100.6	99.8	99.88	-0.01	-0.01	1998578.0	199977031.1	2217
2017-07-20	99.0	100.4	99.0	99.89	1.0	1.01	3270560.0	326536800.1	2934
2017-07-19	100.0	100.2	98.6	98.89	-1.16	-1.16	3911178.0	387750607.9	3662
2017-07-18	100.6	100.8	99.9	100.05	-0.54	-0.54	3961332.0	397279729.0	3588
2017-07-17	101.2	101.6	100.4	100.59	-0.82	-0.81	2959535.0	299356474.2	3177
2017-07-16	101.6	101.8	101.2	101.41	0.04	0.04	3035433.0	307949836.4	3389
2017-07-13	101.6	101.8	101.0	101.37	-0.11	-0.11	3382018.0	342877846.2	3472
2017-07-12	101.4	102.2	101.4	101.48	0.4	0.4	4192246.0	426558135.8	3709
2017-07-11	101.4	102.0	101.0	101.08	-0.4	-0.39	4135879.0	419069837.6	3952
2017-07-10	101.2	101.8	101.2	101.48	0.66	0.65	4112534.0	417682565.8	4236
2017-07-09	101.0	101.8	100.4	100.82	-0.46	-0.45	3185365.0	321829787.0	3265
2017-07-06	101.8	102.4	101.2	101.28	-0.4	-0.39	4022800.0	409656024.0	3837
2017-07-05	102.0	103.0	101.2	101.68	-0.3	-0.29	4733678.0	483143756.6	3800
2017-07-04	103.0	103.4	101.4	101.98	-0.95	-0.92	5412796.0	555347850.8	4841
2017-07-03	102.8	103.8	102.4	102.93	-0.03	-0.03	4160466.0	428225025.6	3600
2017-07-02	102.2	104.0	102.2	102.96	0.63	0.62	4146459.0	427346665.0	2292
2017-06-22	104.0	104.0	102.0	102.33	-1.73	-1.66	6566984.0	677191116.6	3847
2017-06-21	103.6	105.4	101.2	104.06	1.65	1.61	14875742.0	1540410563.6	5802
2017-06-20	103.0	104.0	101.4	102.41	-0.74	-0.72	5370586.0	552478583.2	3260
2017-06-19	102.0	104.8	100.2	103.15	1.74	1.72	7178683.0	735957629.0	4091
2017-06-18	98.9	102.0	98.9	101.41	2.45	2.48	3798954.0	379675519.5	2759
2017-06-15	98.8	99.9	98.7	98.96	-0.19	-0.19	3709131.0	367728448.4	2749
2017-06-14	98.7	99.7	98.7	99.15	0.45	0.46	2542078.0	252328544.6	2367
2017-06-13	99.1	99.6	98.6	98.7	-0.33	-0.33	2565612.0	254350891.7	2467
2017-06-12	99.0	100.0	98.3	99.03	0.33	0.33	3254936.0	322129279.1	2577
2017-06-11	99.0	99.4	98.6	98.7	-0.44	-0.44	2245846.0	222566363.8	2218
2017-06-08	98.8	99.4	98.2	99.14	-0.08	-0.08	4276939.0	422011846.4	3482
2017-06-07	98.8	99.8	98.5	99.22	0.51	0.52	3648447.0	361599937.3	3181
2017-06-06	100.6	100.6	98.6	98.71	-1.84	-1.83	6053821.0	602430258.6	3965
2017-06-05	98.5	102.0	97.5	100.55	2.21	2.25	7003900.0	691506975.2	4601
2017-06-04	97.3	98.7	97.2	98.34	0.77	0.79	3782533.0	371437329.6	3209
2017-06-01	97.5	98.0	97.0	97.57	-0.1	-0.1	3715071.0	362662623.0	3394
2017-05-31	98.75	98.75	97.5	97.67	-0.75	-0.76	3594402.0	352144717.0	2980
2017-05-30	98.0	98.75	97.5	98.42	0.6	0.61	3708394.0	363880776.0	3058
2017-05-29	97.25	98.25	97.25	97.82	0.4	0.41	3424385.0	334800078.0	2793
2017-05-28	97.5	98.5	97.25	97.42	-0.78	-0.79	1643928.0	160484320.75	1778
2017-05-25	98.5	99.0	98.0	98.2	-0.2	-0.2	2769289.0	273068373.0	2350
2017-05-24	98.25	99.0	98.0	98.4	0.29	0.3	2362937.0	232841124.0	1905
2017-05-23	98.5	98.75	97.75	98.11	-0.73	-0.74	2647065.0	260070174.5	2080
2017-05-22	99.0	99.5	98.75	98.84	-0.23	-0.23	2628815.0	260261078.25	2451
2017-05-21	98.25	99.5	98.25	99.07	1.76	1.81	2906872.0	287548676.0	2645
2017-05-18	97.5	98.0	97.25	97.31	-0.03	-0.03	2527874.0	247019656.5	2518
2017-05-17	97.25	97.75	97.0	97.34	-0.05	-0.05	2539500.0	247229239.25	2293
2017-05-16	97.25	98.0	97.25	97.39	-0.21	-0.22	2371233.0	231263370.0	2399
2017-05-15	97.25	97.75	97.25	97.6	0.45	0.46	3090959.0	301297406.25	2877
2017-05-14	96.5	97.5	96.25	97.15	0.55	0.57	2366151.0	228854535.75	2191
2017-05-11	97.25	97.5	96.25	96.6	-0.24	-0.25	2898227.0	280912820.5	2650
2017-05-10	97.0	97.5	96.75	96.84	-0.27	-0.28	2547543.0	247215503.5	2722
2017-05-09	95.25	97.5	95.25	97.11	1.71	1.79	3660370.0	353434045.0	3176
2017-05-08	95.75	96.25	94.75	95.4	-0.33	-0.34	4403361.0	419542827.25	2956
2017-05-07	97.0	97.0	95.5	95.73	-1.11	-1.15	3020817.0	290496584.0	2049
2017-05-04	98.25	98.25	96.5	96.84	-1.11	-1.13	4019149.0	390540478.5	2994
2017-05-03	99.0	99.25	97.5	97.95	-0.92	-0.93	4434315.0	434835506.75	3640
2017-05-02	100.0	100.25	98.75	98.87	-0.72	-0.72	4110764.0	407589170.0	3927
2017-05-01	99.0	100.0	98.75	99.59	1.04	1.06	3960973.0	394363246.5	3815
2017-04-30	96.5	99.0	96.5	98.55	2.57	2.68	4125233.0	403830750.5	3648
2017-04-27	94.75	96.25	94.25	95.98	1.27	1.34	4534377.0	432661250.0	4190
2017-04-26	97.0	97.5	94.5	94.71	-1.61	-1.67	4483461.0	428930027.25	3167
2017-04-25	97.5	97.75	94.75	96.32	-1.36	-1.39	8260066.0	798011178.75	3269
2017-04-24	98.0	98.0	97.5	97.68	0.01	0.01	2120185.0	207360651.5	1915
2017-04-23	98.25	98.5	97.5	97.67	0.61	0.63	2736497.0	268000253.5	2036
2017-04-20	98.0	98.0	96.75	97.06	-1.39	-1.41	4996904.0	486366116.75	3013
2017-04-19	98.5	99.0	98.0	98.45	-0.16	-0.16	2769585.0	272900749.75	2282
2017-04-18	99.75	100.0	98.5	98.61	-1.09	-1.09	3229461.0	320612854.75	2572
2017-04-17	99.5	100.0	99.25	99.7	0.2	0.2	2143423.0	213732024.0	2502
2017-04-16	99.75	100.0	99.0	99.5	-0.33	-0.33	2149701.0	213916211.5	2182
2017-04-13	100.0	100.25	99.75	99.83	-0.02	-0.02	3392307.0	339516520.75	2921
2017-04-12	99.75	100.5	99.25	99.85	-1.5	-1.48	3136456.0	313543035.5	3064
2017-04-11	101.75	102.5	101.25	101.35	-0.39	-0.38	2939445.0	299440458.5	3033
2017-04-10	101.75	102.0	101.0	101.74	0.06	0.06	2894578.0	294177389.0	2902
2017-04-09	101.0	102.0	100.75	101.68	0.8	0.79	2596277.0	264020136.0	2653
2017-04-06	99.75	102.0	99.75	100.88	0.9	0.9	4175010.0	422765506.0	3777
2017-04-05	99.0	101.0	98.5	99.98	1.39	1.41	6149820.0	613088989.75	4790
2017-04-04	96.75	99.0	96.75	98.59	1.63	1.68	4765858.0	466270350.0	3442
2017-04-03	96.75	97.25	96.75	96.96	0.05	0.05	1805864.0	175172777.5	2207
2017-04-02	96.75	97.0	96.5	96.91	0.09	0.09	2286862.0	221330608.75	2271
2017-03-30	96.75	97.5	96.5	96.82	0.21	0.22	4447518.0	430778328.25	3526
2017-03-29	96.75	97.0	96.25	96.61	0.21	0.22	3459123.0	334209424.75	3899
2017-03-28	96.5	97.25	96.25	96.4	0.07	0.07	4090978.0	395389852.25	4212
2017-03-27	96.25	96.75	96.0	96.33	-0.02	-0.02	3214162.0	309836149.0	3593
2017-03-26	96.25	97.25	96.0	96.35	0.46	0.48	2095354.0	202195068.25	1806
2017-03-23	95.5	96.5	95.5	95.89	0.54	0.57	2447604.0	234830042.5	2328
2017-03-22	96.0	96.25	95.0	95.35	-0.97	-1.01	2705663.0	258561256.0	2111
2017-03-21	96.5	96.75	96.25	96.32	-0.15	-0.16	1959570.0	189240156.75	1917
2017-03-20	96.75	97.0	96.25	96.47	-0.21	-0.22	2078397.0	200875207.75	2041
2017-03-19	96.75	97.5	96.0	96.68	-0.4	-0.41	3511640.0	338700860.0	2176
2017-03-16	95.5	97.5	95.5	97.08	1.65	1.73	3054333.0	293571627.5	2552
2017-03-15	95.5	96.5	95.25	95.43	0.04	0.04	3981371.0	380715192.75	2563
2017-03-14	95.5	95.75	94.75	95.39	-0.12	-0.13	3268512.0	311407969.75	2882
2017-03-13	95.5	96.0	95.25	95.51	0.06	0.06	4236150.0	404784965.25	3641
2017-03-12	96.25	96.75	95.25	95.45	-1.02	-1.06	1646936.0	157406018.0	696
2017-03-09	97.0	97.5	96.25	96.47	-0.93	-0.95	3446401.0	334021790.25	2694
2017-03-08	97.5	97.75	97.25	97.4	-0.01	-0.01	2090075.0	203712628.75	2511
2017-03-07	98.0	98.25	97.25	97.41	-0.32	-0.33	3851952.0	376347965.5	2877
2017-03-06	97.0	98.0	96.75	97.73	0.71	0.73	3144785.0	305751029.5	2967
2017-03-05	97.25	97.75	97.0	97.02	-0.13	-0.13	3061218.0	298261561.0	2381
2017-03-02	97.25	97.75	96.75	97.15	0.28	0.29	4972109.0	483243070.5	3107
2017-03-01	97.0	97.5	96.75	96.87	-0.03	-0.03	3750585.0	363827862.25	3277
2017-02-28	97.0	97.0	96.0	96.9	0.07	0.07	4452761.0	430049163.25	3691
2017-02-27	97.75	98.0	96.25	96.83	-0.98	-1.0	3103324.0	302436687.75	3607
2017-02-26	97.75	98.0	97.5	97.81	0.44	0.45	2039459.0	199519613.75	2423
2017-02-23	98.0	98.0	97.0	97.37	-0.39	-0.4	2673609.0	260481395.0	1988
2017-02-22	97.25	98.25	97.25	97.76	0.69	0.71	2416297.0	236310720.0	1976
2017-02-21	97.25	97.75	96.5	97.07	-0.22	-0.23	2103655.0	204275970.75	2279
2017-02-20	97.75	97.75	97.25	97.29	-0.29	-0.3	2079752.0	202925131.0	1236
2017-02-19	97.5	98.5	97.25	97.58	0.13	0.13	2990166.0	292469604.5	2304
2017-02-16	97.0	98.0	97.0	97.45	0.62	0.64	3296520.0	321533110.75	2644
2017-02-15	96.5	97.25	96.5	96.83	0.24	0.25	2224798.0	215385558.25	2243
2017-02-14	96.75	97.25	96.25	96.59	0.0	0.0	2912450.0	281756063.75	2371
2017-02-13	96.25	97.0	96.0	96.59	0.21	0.22	2977278.0	287710516.0	2502
2017-02-12	96.5	97.0	96.25	96.38	0.28	0.29	2705047.0	261065370.25	2021
2017-02-09	95.75	96.75	95.25	96.1	0.53	0.55	3421882.0	328767379.25	2727
2017-02-08	96.25	96.25	95.25	95.57	-0.79	-0.82	2910559.0	279266372.0	2420
2017-02-07	96.5	96.75	96.25	96.36	-0.17	-0.18	2723234.0	262774494.25	2475
2017-02-06	96.75	97.0	96.25	96.53	-0.07	-0.07	2415056.0	233304669.0	2622
2017-02-05	96.5	97.0	96.25	96.6	0.1	0.1	2517536.0	243311883.75	2099
2017-02-02	96.0	97.25	96.0	96.5	0.15	0.16	4008279.0	387326059.75	2924
2017-02-01	95.5	96.75	95.5	96.35	0.75	0.78	3183972.0	306459987.0	2925
2017-01-31	95.75	96.0	95.25	95.6	-0.51	-0.53	3410282.0	325963780.5	3265
2017-01-30	96.5	97.0	95.75	96.11	-0.75	-0.77	3589809.0	346813191.75	3788
2017-01-29	97.25	97.5	96.75	96.86	-0.07	-0.07	3328867.0	322872321.0	3062
2017-01-26	96.0	97.0	96.0	96.93	1.05	1.1	4553999.0	439985456.5	4578
2017-01-25	94.5	96.5	94.5	95.88	1.31	1.39	4809776.0	459204108.5	2962
2017-01-24	94.25	95.0	94.0	94.57	0.52	0.55	4335462.0	410502358.0	2327
2017-01-23	93.25	94.5	93.25	94.05	0.66	0.71	4409505.0	414684454.5	2975
2017-01-22	93.0	93.5	92.75	93.39	0.53	0.57	2235550.0	208509635.5	1888
2017-01-19	92.25	93.75	92.25	92.86	-0.73	-0.78	4825956.0	449136802.0	3533
2017-01-18	94.0	94.25	93.25	93.59	-0.16	-0.17	4632438.0	434694753.5	2916
2017-01-17	92.25	94.0	92.25	93.75	1.29	1.4	4032395.0	374635781.75	3169
2017-01-16	93.25	93.25	92.25	92.46	-0.44	-0.47	3089538.0	286379154.25	2838
2017-01-15	93.0	93.25	92.75	92.9	0.21	0.23	2596284.0	241386539.5	2208
2017-01-12	92.5	93.0	92.0	92.69	0.58	0.63	3194140.0	296151442.25	2846
2017-01-11	92.0	93.0	92.0	92.11	-0.2	-0.22	4004216.0	370386836.5	3352
2017-01-10	92.25	92.75	91.25	92.31	0.01	0.01	3478558.0	320193138.25	3048
2017-01-09	92.5	92.75	91.75	92.3	0.02	0.02	3218233.0	296993834.5	2952
2017-01-08	92.5	93.25	92.0	92.28	-0.23	-0.25	3035711.0	281005752.5	2672
2017-01-05	92.0	93.0	92.0	92.51	0.37	0.4	3156674.0	292221900.5	3307
2017-01-04	92.0	92.5	91.75	92.14	-0.17	-0.18	3534012.0	325886441.75	3525
2017-01-03	91.75	92.75	91.5	92.31	0.55	0.6	4987794.0	459584367.25	3624
2017-01-02	91.5	93.0	91.25	91.76	0.27	0.3	4409139.0	405672066.25	3325
2017-01-01	91.75	92.0	91.25	91.49	0.0	0.0	2943844.0	269712250.75	2882
2016-12-29	92.25	92.75	90.75	91.49	-0.85	-0.92	7836492.0	716833455.5	4658
2016-12-28	93.25	93.75	92.0	92.34	-0.77	-0.83	4723172.0	439610725.25	4204
2016-12-27	92.25	93.75	92.25	93.11	0.81	0.88	3562596.0	331495063.5	3111
2016-12-26	93.0	93.5	92.25	92.3	-0.51	-0.55	2738848.0	254205511.75	2229
2016-12-25	93.0	93.25	92.25	92.81	0.88	0.96	2740551.0	254306810.75	2297
2016-12-22	91.75	92.25	91.25	91.93	0.3	0.33	2560678.0	234997779.0	2557
2016-12-21	92.0	92.75	91.0	91.63	-0.17	-0.19	3617934.0	331282217.0	2817
2016-12-20	91.5	92.5	90.5	91.8	0.3	0.33	4754002.0	434807707.0	3663
2016-12-19	94.5	94.5	91.0	91.5	-3.69	-3.88	7261437.0	675140757.25	4470
2016-12-18	94.75	96.25	94.5	95.19	0.75	0.79	4794663.0	456363087.75	3075
2016-12-15	94.0	95.0	93.0	94.44	-0.28	-0.3	4545206.0	427158445.25	2961
2016-12-14	95.25	95.5	93.75	94.72	0.08	0.08	5045316.0	476222094.5	2826
2016-12-13	95.5	95.5	94.5	94.64	-0.87	-0.91	2432953.0	230903947.5	2078
2016-12-12	97.5	97.75	95.25	95.51	-1.36	-1.4	7930669.0	764473545.0	3668
2016-12-11	96.0	97.25	96.0	96.87	2.08	2.19	5350083.0	516789844.75	3389
2016-12-08	95.25	96.0	94.75	94.79	-0.6	-0.63	4071107.0	387301250.5	2976
2016-12-07	97.0	97.25	95.25	95.39	-1.4	-1.45	5476743.0	525597958.0	3342
2016-12-06	96.25	97.0	96.25	96.79	0.17	0.18	2615086.0	253200463.0	2625
2016-12-05	96.5	97.0	95.5	96.62	-0.3	-0.31	4419557.0	426586711.25	3279
2016-12-04	97.75	98.25	96.5	96.92	0.04	0.04	3677721.0	358597269.0	3350
2016-12-01	98.0	98.5	96.25	96.88	2.47	2.62	5505274.0	534652493.25	4260
2016-11-30	91.5	96.0	91.0	94.41	3.56	3.92	9555184.0	895118390.75	5970
2016-11-29	91.0	91.75	90.75	90.85	-0.02	-0.02	3468542.0	316638840.75	3645
2016-11-28	91.0	91.5	90.25	90.87	0.25	0.28	3400564.0	308942895.5	2836
2016-11-27	90.0	91.0	89.5	90.62	0.0	0.0	3160036.0	286053122.5	2052
2016-11-24	90.5	91.75	90.0	90.62	0.42	0.47	4875819.0	443385415.5	3606
2016-11-23	86.5	90.5	86.5	90.2	3.75	4.34	6094776.0	539890472.5	3466
2016-11-22	86.5	87.0	86.25	86.45	0.47	0.55	3205134.0	277345702.0	2246
2016-11-21	86.0	86.5	85.5	85.98	0.02	0.02	2442021.0	210202864.25	2130
2016-11-20	86.0	86.5	85.75	85.96	-0.07	-0.08	2546874.0	219106199.75	1917
2016-11-17	86.5	87.0	85.75	86.03	-0.39	-0.45	2577189.0	222509815.25	2227
2016-11-16	85.0	87.0	85.0	86.42	2.03	2.41	3762060.0	324264906.5	2660
2016-11-15	85.25	85.75	83.75	84.39	-1.19	-1.39	4054412.0	344030049.5	2798
2016-11-14	86.25	86.25	85.0	85.58	-0.45	-0.52	4763465.0	408545272.0	2411
2016-11-13	86.75	87.0	85.75	86.03	-0.7	-0.81	3671309.0	316827626.75	2323
2016-11-10	86.25	87.75	86.25	86.73	0.67	0.78	6114685.0	531507690.0	3676
2016-11-09	86.0	87.0	84.5	86.06	-0.47	-0.54	5075699.0	435861224.25	3215
2016-11-08	85.5	87.0	85.0	86.53	1.37	1.61	5825438.0	502264279.25	3264
2016-11-07	84.5	85.5	84.5	85.16	0.95	1.13	4655110.0	395476833.0	3234
2016-11-06	84.0	84.5	83.5	84.21	0.16	0.19	2795873.0	235351893.25	2571
2016-11-03	83.75	84.5	83.5	84.05	0.5	0.6	4937744.0	415374069.0	3290
2016-11-02	84.0	84.5	83.25	83.55	-0.94	-1.11	3984232.0	334623081.5	3221
2016-11-01	84.5	85.0	84.0	84.49	-0.23	-0.27	2455108.0	207545141.25	2403
2016-10-31	84.75	85.5	84.25	84.72	-0.04	-0.05	2702041.0	229576553.0	1660
2016-10-30	85.25	86.0	84.75	84.76	-0.79	-0.92	2388861.0	203454548.25	1450
2016-10-27	84.75	85.75	84.5	85.55	0.89	1.05	3248563.0	276756699.0	1934
2016-10-26	84.75	85.0	84.25	84.66	-0.45	-0.53	1747524.0	148058908.5	1410
2016-10-25	84.0	85.25	84.0	85.11	0.96	1.14	2598179.0	219856277.75	1561
2016-10-24	84.0	84.75	83.75	84.15	-0.01	-0.01	3077284.0	259096389.0	1681
2016-10-23	84.0	84.75	83.5	84.16	0.33	0.39	1768425.0	148820318.75	1253
2016-10-20	84.25	84.5	83.75	83.83	-0.26	-0.31	2118124.0	177855904.5	1459
2016-10-19	82.75	84.5	82.75	84.09	1.74	2.11	2514863.0	211219770.5	1500
2016-10-18	84.0	84.5	81.5	82.35	-1.94	-2.3	3394775.0	282786097.0	1968
2016-10-17	84.0	85.5	84.0	84.29	-0.26	-0.31	2934643.0	248664553.75	1896
2016-10-16	84.5	84.75	83.75	84.55	0.16	0.19	1961353.0	165215874.5	963
2016-10-13	83.75	86.0	83.5	84.39	0.48	0.57	5593576.0	474511346.0	2736
2016-10-12	83.5	84.5	83.5	83.91	0.49	0.59	2230740.0	187340485.25	1518
2016-10-11	83.5	84.25	83.25	83.42	0.54	0.65	2843996.0	238472160.0	2021
2016-10-10	83.5	84.25	82.25	82.88	0.07	0.08	4390665.0	364369398.25	2097
2016-10-09	84.0	84.5	82.5	82.81	-1.44	-1.71	4309453.0	360615072.0	1830
2016-10-06	83.75	85.0	83.5	84.25	0.81	0.97	4305037.0	362213540.25	2589
2016-10-05	81.5	84.0	81.5	83.44	1.93	2.37	4865227.0	400722238.0	2603
2016-10-04	81.5	81.75	80.75	81.51	0.31	0.38	3565635.0	289593522.25	2466
2016-10-03	80.25	82.0	80.0	81.2	0.71	0.88	4192471.0	339303215.0	3186
2016-10-02	80.25	82.25	79.75	80.49	-0.24	-0.3	3218306.0	261058640.25	1363
2016-09-29	79.5	81.25	79.25	80.73	3.09	3.98	11116011.0	890617656.0	8287
2016-09-28	81.0	81.5	76.0	77.64	-3.63	-4.47	7544857.0	599383081.75	5844
2016-09-27	82.0	82.5	81.0	81.27	-1.01	-1.23	6884734.0	561055668.5	4947
2016-09-26	82.5	82.5	82.0	82.28	0.39	0.48	3385054.0	278519318.0	2519
2016-09-25	83.5	83.75	81.75	81.89	-1.64	-1.96	4820620.0	397018888.25	2561
2016-09-21	83.5	83.75	83.25	83.53	0.62	0.75	3469665.0	289687457.5	2823
2016-09-20	83.0	83.25	82.5	82.91	-0.19	-0.23	4243250.0	351887726.25	3078
2016-09-19	83.75	84.25	82.5	83.1	0.02	0.02	6056415.0	504810114.5	3314
2016-09-18	83.75	84.0	82.75	83.08	-1.15	-1.37	3301712.0	274822894.75	1983
2016-09-08	84.5	84.75	84.0	84.23	0.14	0.17	2531377.0	213549235.0	2160
2016-09-07	85.0	85.0	83.25	84.09	-0.88	-1.04	6358230.0	535307452.5	3399
2016-09-06	84.5	85.75	84.5	84.97	0.44	0.52	4837520.0	411565409.25	3533
2016-09-05	82.5	84.75	82.25	84.53	2.21	2.68	8103632.0	676915916.5	4644
2016-09-04	82.0	82.75	82.0	82.32	0.23	0.28	4981231.0	410528592.25	3658
2016-09-01	82.75	82.75	82.0	82.09	-0.52	-0.63	5068528.0	417769150.0	4160
2016-08-31	83.0	83.5	82.5	82.61	-0.76	-0.91	3818287.0	316941991.25	2996
2016-08-30	82.75	83.5	82.5	83.37	0.78	0.94	4683848.0	388353694.0	3803
2016-08-29	82.5	83.0	82.25	82.59	0.06	0.07	5447040.0	450224554.0	3805
2016-08-28	82.0	82.75	81.0	82.53	0.02	0.02	3306949.0	271284777.5	2771
2016-08-25	83.75	84.0	82.25	82.51	-1.52	-1.81	5587992.0	464452699.75	3839
2016-08-24	84.25	85.25	83.75	84.03	0.09	0.11	4909674.0	415619348.0	3562
2016-08-23	83.75	84.25	83.0	83.94	0.08	0.1	4623736.0	386818912.0	3894
2016-08-22	84.25	84.5	83.5	83.86	-0.48	-0.57	2840323.0	238589294.0	2152
2016-08-21	84.0	84.75	83.75	84.34	0.9	1.08	3763146.0	318115800.75	2857
2016-08-18	83.0	84.0	82.75	83.44	0.39	0.47	5149967.0	429779444.5	3824
2016-08-17	84.5	84.75	82.75	83.05	-1.51	-1.79	6395331.0	537055806.0	4304
2016-08-16	84.75	85.75	84.5	84.56	-0.05	-0.06	6745483.0	573302062.75	4324
2016-08-15	84.25	85.25	84.25	84.61	0.21	0.25	6232134.0	527768384.0	4966
2016-08-14	84.5	85.0	83.75	84.4	0.78	0.93	6248492.0	527159622.75	4128
2016-08-11	83.75	84.0	83.25	83.62	-0.22	-0.26	5519472.0	461591939.0	4238
2016-08-10	83.75	85.0	83.5	83.84	-0.1	-0.12	6923745.0	583011217.75	4936
2016-08-09	81.75	84.25	81.5	83.94	2.57	3.16	8799961.0	727080032.75	5934
2016-08-08	81.25	81.75	81.0	81.37	0.35	0.43	7313668.0	595440173.0	5605
2016-08-07	81.25	81.5	80.75	81.02	0.41	0.51	5423016.0	439689293.25	3612
2016-08-04	80.75	81.5	80.5	80.61	0.16	0.2	7358032.0	595428094.5	5586
2016-08-03	80.5	81.5	80.0	80.45	-0.01	-0.01	8262521.0	667711973.75	6415
2016-08-02	81.75	81.75	80.0	80.46	-1.38	-1.69	9342555.0	754377688.25	6684
2016-08-01	81.5	82.5	81.5	81.84	0.41	0.5	6755341.0	553838218.5	5131
2016-07-31	82.0	82.5	81.0	81.43	-0.78	-0.95	5179473.0	421750310.75	3244
2016-07-28	85.0	85.25	81.75	82.21	-2.9	-3.41	8610238.0	713314365.25	4862
2016-07-27	83.5	85.5	81.75	85.11	1.48	1.77	7735389.0	647449986.75	4507
2016-07-26	84.0	84.5	83.5	83.63	-0.43	-0.51	5803707.0	486969080.5	3757
2016-07-25	83.25	84.75	82.25	84.06	0.75	0.9	6913674.0	573940871.75	4904
2016-07-24	83.5	83.75	83.0	83.31	0.07	0.08	3257263.0	271989454.75	2369
2016-07-21	83.75	83.75	83.0	83.24	0.6	0.73	6511239.0	542765959.5	4433
2016-07-20	83.0	83.25	82.5	82.64	-0.58	-0.7	5486489.0	454120874.25	4078
2016-07-19	84.0	84.25	83.0	83.22	-0.72	-0.86	6167439.0	515931973.5	4465
2016-07-18	83.5	84.25	83.0	83.94	0.68	0.82	6491767.0	542345005.0	5332
2016-07-17	83.5	84.0	83.0	83.26	0.13	0.16	4627218.0	386727353.75	3724
2016-07-14	83.5	84.25	83.0	83.13	-0.23	-0.28	7711646.0	645134188.25	5473
2016-07-13	82.5	83.75	82.25	83.36	1.23	1.5	9118061.0	759341317.25	5509
2016-07-12	82.0	82.75	81.75	82.13	0.29	0.35	6665801.0	548804527.5	4994
2016-07-11	81.0	82.0	80.75	81.84	0.72	0.89	4949258.0	404490326.75	3456
2016-07-10	81.25	81.25	80.75	81.12	-0.04	-0.05	634042.0	51405110.25	492
2016-06-30	81.25	82.25	81.0	81.16	0.03	0.04	7727481.0	631163066.0	5296
2016-06-29	81.25	81.5	81.0	81.13	0.26	0.32	6089484.0	494199003.25	4790
2016-06-28	81.5	81.75	80.75	80.87	-0.69	-0.85	7752091.0	629281597.25	5439
2016-06-27	81.75	82.25	81.0	81.56	0.31	0.38	7031852.0	575084739.5	4271
2016-06-26	80.5	81.75	80.0	81.25	-0.99	-1.2	5677189.0	459482456.5	3321
2016-06-23	82.25	82.5	82.0	82.24	0.07	0.09	4514661.0	371457966.25	2995
2016-06-22	82.5	83.0	82.0	82.17	0.09	0.11	4472460.0	369197076.25	2894
2016-06-21	82.25	83.5	81.75	82.08	0.19	0.23	5798212.0	478844841.0	3718
2016-06-20	82.5	82.5	81.75	81.89	0.09	0.11	6211176.0	510048265.25	3697
2016-06-19	82.0	82.5	81.75	81.8	0.33	0.41	4336497.0	356129264.75	2795
2016-06-16	81.5	82.0	81.25	81.47	-0.34	-0.42	5694956.0	465263209.25	3827
2016-06-15	82.0	83.25	81.5	81.81	-0.36	-0.44	5986506.0	494190284.0	4177
2016-06-14	81.75	82.25	81.25	82.17	0.57	0.7	5199346.0	426137767.75	3422
2016-06-13	81.25	82.25	81.25	81.6	0.02	0.02	6001585.0	490622431.0	4145
2016-06-12	82.0	82.25	81.0	81.58	-0.99	-1.2	4209744.0	343931727.0	2799
2016-06-09	83.5	84.0	82.25	82.57	-0.33	-0.4	7381117.0	612560292.0	4548
2016-06-08	82.25	83.75	81.75	82.9	0.93	1.13	8751815.0	725329273.5	5038
2016-06-07	82.25	82.5	81.5	81.97	0.56	0.69	7540332.0	617988263.75	4465
2016-06-06	80.25	82.25	80.25	81.41	0.99	1.23	8407112.0	683268414.75	5070
2016-06-05	82.75	83.0	79.75	80.42	-2.14	-2.59	10793661.0	886306885.25	6796
2016-06-02	81.75	82.75	81.75	82.56	0.91	1.11	7773151.0	640493016.75	5260
2016-06-01	81.75	83.5	81.25	81.65	-0.01	-0.01	7027310.0	575050791.0	4033
2016-05-31	80.25	82.0	80.25	81.66	1.66	2.08	4472173.0	362046866.5	2937
2016-05-30	81.25	81.5	79.5	80.0	-1.12	-1.38	5781390.0	465432659.5	3926
2016-05-29	82.5	82.75	80.5	81.12	-1.31	-1.59	4238323.0	344809419.25	2831
2016-05-26	82.25	83.25	82.25	82.43	0.84	1.03	4880290.0	403613307.75	3336
2016-05-25	81.5	82.0	81.0	81.59	1.26	1.57	4712483.0	385041447.5	3411
2016-05-24	80.0	81.0	80.0	80.33	0.37	0.46	6000982.0	482397754.5	3760
2016-05-23	82.25	82.5	79.75	79.96	-2.39	-2.9	8003862.0	652902661.5	4908
2016-05-22	83.5	83.5	82.25	82.35	-0.78	-0.94	5615139.0	463315229.75	4180
2016-05-19	84.25	84.25	83.0	83.13	-1.22	-1.45	7340523.0	614044959.25	4696
2016-05-18	84.75	84.75	84.25	84.35	0.0	0.0	6226752.0	526207436.75	4600
2016-05-17	84.5	85.0	84.0	84.35	0.51	0.61	7597694.0	642369026.25	4773
2016-05-16	84.5	84.75	83.5	83.84	-0.26	-0.31	10306107.0	866509285.5	5838
2016-05-15	84.25	85.25	84.0	84.1	-0.14	-0.17	7106451.0	599054199.0	4562
2016-05-12	83.5	85.0	83.5	84.24	1.09	1.31	10114598.0	851030017.75	5834
2016-05-11	84.0	84.25	83.0	83.15	-0.07	-0.08	9972939.0	834651601.0	5252
2016-05-10	83.25	83.75	82.75	83.22	-0.66	-0.79	8348454.0	695465335.75	5035
2016-05-09	84.0	84.5	83.25	83.88	0.29	0.35	8734073.0	731687932.25	5254
2016-05-08	83.75	85.0	83.25	83.59	0.37	0.44	7870848.0	663153507.0	4804
2016-05-05	82.5	83.75	82.5	83.22	1.3	1.59	9564103.0	795484466.5	6087
2016-05-04	82.0	83.0	81.5	81.92	-0.15	-0.18	10783841.0	887959782.75	6332
2016-05-03	84.25	85.0	81.75	82.07	-2.03	-2.41	9540480.0	795839798.5	5376
2016-05-02	85.25	85.5	83.75	84.1	-1.27	-1.49	6672378.0	562769512.0	3632
2016-05-01	85.25	86.75	85.0	85.37	0.38	0.45	5083799.0	436348820.25	2895
2016-04-28	84.75	85.5	84.5	84.99	0.18	0.21	6083555.0	517396456.25	3553
2016-04-27	84.5	86.5	84.25	84.81	1.1	1.31	8296819.0	706424316.75	4534
2016-04-26	85.0	85.5	83.5	83.71	-2.17	-2.53	8861532.0	749008054.25	5255
2016-04-25	81.75	87.0	80.0	85.88	4.41	5.41	14049721.0	1161588366.0	6450
2016-04-24	79.75	82.0	79.75	81.47	2.13	2.68	8223672.0	667580109.25	4671
2016-04-21	78.25	79.75	78.0	79.34	1.98	2.56	7422604.0	586529070.5	4729
2016-04-20	77.25	78.25	77.0	77.36	-0.07	-0.09	7266455.0	565282385.75	4084
2016-04-19	77.0	77.75	76.5	77.43	2.43	3.24	10020628.0	773270272.5	4823
2016-04-18	74.75	76.0	74.25	75.0	-0.67	-0.89	9840496.0	737096059.75	4484
2016-04-17	76.5	76.75	75.25	75.67	-0.88	-1.15	8206450.0	623434116.25	4112
2016-04-14	76.25	77.25	75.75	76.55	0.34	0.45	7622329.0	584708872.0	4104
2016-04-13	76.0	76.5	75.5	76.21	0.59	0.78	7208846.0	547583890.5	4079
2016-04-12	75.0	76.25	74.5	75.62	-1.49	-1.93	9148919.0	693451602.75	4908
2016-04-11	77.5	78.0	76.75	77.11	-0.55	-0.71	3317229.0	257037552.0	1477
2016-04-10	77.75	78.25	77.25	77.66	1.21	1.58	8338580.0	648756011.25	4977
2016-04-07	76.5	77.0	76.0	76.45	0.82	1.08	9806442.0	749925170.25	5856
2016-04-06	76.0	76.5	75.0	75.63	0.43	0.57	11055377.0	836681727.75	5818
2016-04-05	75.0	75.75	74.75	75.2	-0.4	-0.53	10462398.0	787657225.75	5999
2016-04-04	74.5	75.75	74.25	75.6	1.24	1.67	8948908.0	673003846.25	5102
2016-04-03	74.5	75.0	73.25	74.36	-0.48	-0.64	6559836.0	484232192.0	3320
2016-03-31	74.25	75.25	73.75	74.84	0.04	0.05	5514942.0	412006955.75	3140
2016-03-30	74.25	75.25	74.0	74.8	1.03	1.4	5425029.0	405984363.75	3260
2016-03-29	75.75	76.0	73.5	73.77	-2.38	-3.13	9032594.0	672632036.0	3728
2016-03-28	75.75	77.5	75.25	76.15	0.88	1.17	11448739.0	876162172.5	5774
2016-03-27	77.0	77.5	75.0	75.27	-1.5	-1.95	7665632.0	585555195.5	3483
2016-03-24	77.75	77.75	76.5	76.77	-1.49	-1.9	7346524.0	565265348.25	3700
2016-03-23	78.5	79.5	78.0	78.26	-0.14	-0.18	7958923.0	627731765.5	4077
2016-03-22	79.5	80.5	78.0	78.4	-0.31	-0.39	10415685.0	824419377.25	5141
2016-03-21	77.5	80.0	77.25	78.71	1.02	1.31	12689587.0	1000414937.5	7365
2016-03-20	77.75	78.25	77.25	77.69	0.27	0.35	5836470.0	453584563.75	3258
2016-03-17	77.25	78.25	77.0	77.42	1.5	1.98	8445070.0	655152570.0	4162
2016-03-16	74.5	76.25	74.5	75.92	1.63	2.19	7534108.0	567597039.5	3753
2016-03-15	75.0	75.25	74.0	74.29	-0.97	-1.29	6991892.0	520908121.75	3562
2016-03-14	76.75	77.0	75.0	75.26	-1.57	-2.04	7409420.0	565098652.25	3746
2016-03-13	77.0	77.5	76.5	76.83	0.38	0.5	5893998.0	453247555.75	3507
2016-03-10	77.25	78.25	76.25	76.45	-0.52	-0.68	9747582.0	751685373.5	5301
2016-03-09	76.5	77.5	76.5	76.97	-0.09	-0.12	9010454.0	694256729.75	5724
2016-03-08	77.0	78.0	77.0	77.06	0.65	0.85	10500651.0	812768829.25	6022
2016-03-07	77.75	78.0	76.25	76.41	-0.54	-0.7	10731343.0	829640660.25	5787
2016-03-06	76.25	77.5	75.75	76.95	2.65	3.57	6351658.0	486816364.0	3734
2016-03-03	74.25	74.75	73.5	74.3	0.52	0.7	7106689.0	527496167.0	3399
2016-03-02	74.25	74.5	73.5	73.78	0.08	0.11	6136637.0	453092179.5	3219
2016-03-01	74.0	74.5	73.5	73.7	0.97	1.33	7772565.0	576112392.25	4085
2016-02-29	73.75	74.75	72.5	72.73	-0.84	-1.14	9443169.0	697141467.5	3818
2016-02-28	72.25	74.0	72.25	73.57	2.12	2.97	6269342.0	460205935.25	2607
2016-02-25	71.5	72.25	71.0	71.45	0.46	0.65	8807485.0	630500513.0	3818
2016-02-24	71.5	71.5	70.25	70.99	-1.55	-2.14	10367343.0	736196649.25	3948
2016-02-23	72.5	72.75	71.25	72.54	-0.38	-0.52	6224482.0	448495091.25	2814
2016-02-22	70.75	73.75	70.25	72.92	2.97	4.25	10489645.0	749183440.25	5294
2016-02-21	70.25	70.75	69.5	69.95	-0.5	-0.71	7582861.0	532439863.75	3550
2016-02-18	70.25	71.5	70.0	70.45	1.3	1.88	12185277.0	860143290.25	5578
2016-02-17	67.5	69.75	67.25	69.15	1.16	1.71	11556906.0	796079879.75	4990
2016-02-16	68.0	70.25	67.75	67.99	1.33	2.0	10337347.0	709919994.0	5626
2016-02-15	65.0	67.25	65.0	66.66	2.0	3.09	10271349.0	682901396.75	4934
2016-02-14	66.25	66.25	64.25	64.66	0.94	1.48	9731635.0	635969677.5	5482
2016-02-11	66.0	66.25	63.25	63.72	-2.44	-3.69	13170990.0	849050039.25	6212
2016-02-10	66.25	67.25	66.0	66.16	-0.55	-0.82	12603500.0	838327362.0	6270
2016-02-09	66.75	67.5	66.25	66.71	0.22	0.33	9783428.0	654813711.25	4981
2016-02-08	67.0	68.25	66.0	66.49	-0.07	-0.11	9104932.0	610308548.5	4724
2016-02-07	67.0	67.25	66.5	66.56	-0.83	-1.23	4676476.0	312430011.75	3420
2016-02-04	70.75	71.0	67.25	67.39	-0.36	-0.53	9360080.0	646711942.5	4703
2016-02-03	65.75	68.25	65.5	67.75	1.18	1.77	10072146.0	669298927.25	4155
2016-02-02	68.5	68.75	66.25	66.57	-2.52	-3.65	8750993.0	590712152.5	3906
2016-02-01	69.5	70.0	68.5	69.09	-1.3	-1.85	9232637.0	640487360.25	4101
2016-01-31	72.0	72.25	70.25	70.39	2.02	2.95	7614825.0	542845337.75	4183
2016-01-28	66.5	69.75	66.5	68.37	2.36	3.58	8560149.0	583055355.25	4397
2016-01-27	65.0	66.75	65.0	66.01	1.51	2.34	9918566.0	655141526.75	4364
2016-01-26	63.0	64.75	62.5	64.5	0.4	0.62	8539962.0	542947084.0	4149
2016-01-25	64.0	64.75	63.25	64.1	0.18	0.28	8189729.0	524985794.25	4319
2016-01-24	66.5	67.25	63.75	63.92	2.16	3.5	11524753.0	753626298.5	5618
2016-01-21	60.0	62.0	59.5	61.76	0.88	1.45	10846146.0	660144895.5	5672
2016-01-20	62.75	63.25	60.75	60.88	-4.38	-6.71	14177553.0	875412403.5	6337
2016-01-19	65.25	66.25	64.25	65.26	2.06	3.26	11423167.0	743871116.0	5840
2016-01-18	61.25	63.75	60.0	63.2	-1.6	-2.47	15809623.0	979094512.0	7663
2016-01-17	63.0	65.75	61.0	64.8	-2.47	-3.67	12901590.0	818390966.5	6609
2016-01-14	67.25	68.25	65.75	67.27	-1.42	-2.07	8991809.0	603559110.0	5406
2016-01-13	68.75	70.0	67.5	68.69	1.0	1.48	11952432.0	820611307.75	5808
2016-01-12	69.25	71.5	67.25	67.69	-2.9	-4.11	12670048.0	879176611.0	5927
2016-01-11	69.0	71.5	67.5	70.59	1.74	2.53	10135720.0	701134370.5	5198
2016-01-10	68.5	70.5	68.0	68.85	1.14	1.68	8524955.0	590893955.5	5262
2016-01-07	67.0	68.75	66.0	67.71	-2.77	-3.93	9168032.0	622225910.0	5172
2016-01-06	73.0	73.0	69.0	70.48	-2.35	-3.23	7929247.0	564863726.75	6197
2016-01-05	75.0	75.75	72.25	72.83	-2.37	-3.15	6472398.0	474999003.75	4571
2016-01-04	76.25	77.0	75.0	75.2	-1.19	-1.56	4796452.0	365630169.5	3539
2016-01-03	76.0	77.5	75.75	76.39	-0.11	-0.14	5870721.0	449672515.25	3692
2015-12-31	76.5	76.75	74.75	76.5	0.02	0.03	7233120.0	550300744.75	4530
2015-12-30	78.5	79.0	76.25	76.48	-1.55	-1.99	8618488.0	664309369.5	5756
2015-12-29	81.0	81.0	74.75	78.03	-3.72	-4.55	11636919.0	896514578.0	7586
2015-12-28	81.25	82.5	81.25	81.75	0.44	0.54	6750929.0	551759660.0	3929
2015-12-27	82.0	82.5	80.5	81.31	-0.45	-0.55	6421203.0	521946403.0	3770
2015-12-24	84.0	84.25	81.5	81.76	-1.13	-1.36	7309620.0	602436139.5	4843
2015-12-23	86.0	86.5	82.25	82.89	-3.06	-3.56	9223019.0	782101942.5	4485
2015-12-22	85.0	87.0	85.0	85.95	1.24	1.46	7518437.0	644114779.0	3570
2015-12-21	86.0	86.5	84.5	84.71	-1.67	-1.93	7984369.0	680326944.25	4019
2015-12-20	87.75	88.0	85.75	86.38	-1.92	-2.17	6759604.0	585216667.25	3468
2015-12-17	85.5	88.75	85.5	88.3	3.84	4.55	7839994.0	679669710.0	4337
2015-12-16	85.0	85.25	84.25	84.46	0.41	0.49	6191316.0	524074276.0	3702
2015-12-15	84.5	85.5	84.0	84.05	0.34	0.41	9320531.0	788895856.0	4144
2015-12-14	86.0	86.25	83.25	83.71	-1.39	-1.63	6920497.0	592009974.0	3942
2015-12-13	86.0	86.0	84.0	85.1	-2.35	-2.69	7537536.0	638375262.25	3713
2015-12-10	87.25	87.75	87.0	87.45	0.56	0.64	7217771.0	630411845.0	3999
2015-12-09	86.0	87.75	85.75	86.89	1.44	1.69	9026994.0	782707372.25	4548
2015-12-08	86.0	86.25	84.5	85.45	-1.74	-2.0	8049909.0	686485560.25	4636
2015-12-07	87.5	88.0	87.0	87.19	-0.28	-0.32	5263658.0	459915935.75	2713
2015-12-06	87.0	87.5	86.25	87.47	0.06	0.07	4916676.0	429120635.25	2486
2015-12-03	89.5	89.5	87.0	87.41	-2.21	-2.47	7502636.0	661358941.25	3703
2015-12-02	90.25	90.25	89.25	89.62	-0.2	-0.22	5115572.0	458366272.25	3098
2015-12-01	90.25	90.5	89.5	89.82	0.02	0.02	6416421.0	576264322.25	3497
2015-11-30	90.0	90.25	89.25	89.8	-0.34	-0.38	5167462.0	464236139.25	2762
2015-11-29	89.25	90.75	89.25	90.14	0.4	0.45	4984283.0	450439710.25	2895
2015-11-26	89.75	91.0	89.5	89.74	-0.05	-0.06	5957234.0	536455430.75	3944
2015-11-25	90.0	90.75	89.75	89.79	-0.04	-0.04	6033659.0	543928280.0	3742
2015-11-24	89.25	90.75	89.25	89.83	0.98	1.1	8769989.0	789755838.5	4483
2015-11-23	88.25	90.0	87.5	88.85	0.34	0.38	8244104.0	733706639.5	4560
2015-11-22	87.0	89.0	87.0	88.51	1.99	2.3	6087364.0	538034692.0	3960
2015-11-19	84.75	86.75	84.5	86.52	2.08	2.46	8797158.0	755223406.25	5037
2015-11-18	83.0	84.75	83.0	84.44	1.5	1.81	7832442.0	658561776.75	4796
2015-11-17	82.75	83.5	82.75	82.94	0.58	0.7	7330565.0	609301550.75	4301
2015-11-16	80.75	82.5	80.5	82.36	2.25	2.81	7843017.0	640459973.75	4801
2015-11-15	80.0	81.25	79.5	80.11	-2.44	-2.96	8284404.0	666416569.75	5257
2015-11-12	82.5	83.75	82.0	82.55	-0.01	-0.01	10512088.0	871184596.25	5837
2015-11-11	82.0	83.25	82.0	82.56	0.77	0.94	10142936.0	839242106.5	6142
2015-11-10	82.0	82.25	81.25	81.79	-0.13	-0.16	7432521.0	607648466.75	5028
2015-11-09	80.5	82.25	79.75	81.92	1.96	2.45	9432451.0	766382351.25	5611
2015-11-08	81.0	81.0	78.5	79.96	-1.33	-1.64	7248084.0	575825158.75	3694
2015-11-05	82.0	82.25	80.5	81.29	-0.78	-0.95	6069596.0	493596088.5	3587
2015-11-04	82.75	82.75	79.5	82.07	1.28	1.58	7536166.0	612079828.25	3922
2015-11-03	83.25	83.5	80.5	80.79	-2.03	-2.45	7239765.0	594164643.25	3576
2015-11-02	82.5	84.0	82.5	82.82	0.59	0.72	6364166.0	530459259.25	3375
2015-11-01	83.0	83.0	81.5	82.23	-0.34	-0.41	4972598.0	408362016.75	3028
2015-10-29	83.25	84.25	82.25	82.57	0.43	0.52	4688934.0	391329271.25	3620
2015-10-28	82.5	82.75	80.25	82.14	0.4	0.49	6266499.0	512129872.75	4104
2015-10-27	84.0	84.5	81.0	81.74	-2.42	-2.88	6185764.0	514879163.5	4548
2015-10-26	83.25	84.5	82.25	84.16	1.53	1.85	6815426.0	566789424.75	4570
2015-10-25	86.0	86.5	82.25	82.63	-2.27	-2.67	7034608.0	595637390.75	4232
2015-10-22	85.5	86.0	84.0	84.9	-0.83	-0.97	7770061.0	660630698.5	4787
2015-10-21	89.0	89.25	84.75	85.73	-3.39	-3.8	10472591.0	906963063.75	5923
2015-10-20	90.75	91.5	88.75	89.12	-1.55	-1.71	6998339.0	634164037.5	4949
2015-10-19	90.25	91.5	90.25	90.67	0.41	0.45	7377150.0	668383359.0	3987
2015-10-18	90.5	92.75	90.0	90.26	2.37	2.7	9402530.0	852060187.25	4933
2015-10-15	89.0	89.5	87.75	87.89	-1.28	-1.44	7696049.0	682740902.25	4013
2015-10-14	87.25	89.5	86.75	89.17	1.62	1.85	7077207.0	620582426.75	4442
2015-10-13	87.25	88.0	86.5	87.55	-0.76	-0.86	6693487.0	585731643.5	4471
2015-10-12	89.5	89.75	88.25	88.31	-0.83	-0.93	7970338.0	708156802.25	7351
2015-10-11	88.0	90.5	88.0	89.14	3.18	3.7	8793882.0	786743558.75	5391
2015-10-08	82.0	86.5	82.0	85.96	3.75	4.56	7935993.0	667312802.0	5282
2015-10-07	80.5	83.75	80.5	82.21	3.01	3.8	8192523.0	675770578.25	4765
2015-10-06	79.75	80.25	79.0	79.2	-0.17	-0.21	4204909.0	334673632.5	3011
2015-10-05	78.25	79.5	78.25	79.37	1.46	1.87	5762766.0	455568789.75	3324
2015-10-04	78.25	78.75	77.75	77.91	-0.3	-0.38	3247616.0	253736770.0	2261
2015-10-01	79.25	79.5	78.0	78.21	-0.47	-0.6	4171255.0	329124421.25	2413
2015-09-30	78.0	79.0	77.5	78.68	1.33	1.72	3089306.0	241244799.75	2008
2015-09-29	77.5	77.5	76.25	77.35	-0.31	-0.4	1890792.0	145521486.25	1834
2015-09-21	77.25	78.25	77.0	77.66	0.87	1.13	4501874.0	348804556.5	2998
2015-09-20	76.75	77.25	76.0	76.79	-0.66	-0.85	6201888.0	476066981.25	3965
2015-09-17	78.25	78.5	77.0	77.45	0.0	0.0	8073669.0	627285866.75	4910
2015-09-16	79.0	79.5	77.25	77.45	-0.56	-0.72	9659456.0	758047663.5	5260
2015-09-15	78.25	78.75	76.75	78.01	-0.33	-0.42	9062617.0	704699744.25	5088
2015-09-14	79.75	80.5	78.0	78.34	-1.7	-2.12	7376870.0	583951387.75	5400
2015-09-13	80.75	82.0	79.75	80.04	-0.77	-0.95	4859932.0	393430795.25	2272
2015-09-10	80.0	81.25	79.75	80.81	-0.16	-0.2	7443065.0	601102253.0	4786
2015-09-09	81.75	82.0	80.5	80.97	0.88	1.1	10578348.0	861286708.25	4631
2015-09-08	79.25	80.25	78.5	80.09	1.33	1.69	8363059.0	662492456.75	3614
2015-09-07	78.5	80.0	78.0	78.76	0.89	1.14	7610202.0	602247901.5	4374
2015-09-06	77.0	78.5	76.5	77.87	0.11	0.14	5141402.0	399262786.25	3471
2015-09-03	79.5	79.75	77.5	77.76	-0.25	-0.32	6151692.0	481755921.75	4763
2015-09-02	79.0	80.0	75.25	78.01	-1.97	-2.46	9796677.0	761517029.75	5852
2015-09-01	81.25	82.5	79.75	79.98	-0.8	-0.99	9507280.0	771174783.75	4968
2015-08-31	81.5	82.0	80.5	80.78	-2.0	-2.42	8365247.0	677169758.25	4458
2015-08-30	84.0	86.0	82.5	82.78	2.94	3.68	11069777.0	936940915.0	5892
2015-08-27	80.75	81.75	79.5	79.84	3.76	4.94	10142342.0	818747019.25	5749
2015-08-26	78.25	79.0	75.5	76.08	-2.67	-3.39	9769549.0	760315764.25	6322
2015-08-25	74.0	78.75	73.0	78.75	6.96	9.69	10117415.0	780467756.0	6574
2015-08-24	75.25	77.0	70.5	71.79	-5.6	-7.24	8659619.0	629882670.0	5338
2015-08-23	80.5	81.25	77.0	77.39	-8.12	-9.5	8342216.0	665342071.25	5413
2015-08-20	87.75	87.75	83.75	85.51	-4.06	-4.53	9854708.0	842160171.75	7753
2015-08-19	88.75	90.5	88.75	89.57	0.63	0.71	6752123.0	606898593.0	5609
2015-08-18	90.5	90.5	87.75	88.94	-1.63	-1.8	6012977.0	535401261.75	5928
2015-08-17	90.0	91.75	89.5	90.57	0.37	0.41	4820340.0	436915494.25	5006
2015-08-16	92.25	93.25	89.75	90.2	-1.7	-1.85	5530157.0	504152317.25	5552
2015-08-13	92.0	92.5	91.25	91.9	1.02	1.12	4869845.0	447852420.0	5251
2015-08-12	90.0	91.25	88.25	90.88	-0.61	-0.67	5297588.0	476541288.75	4942
2015-08-11	92.25	93.5	91.25	91.49	-0.69	-0.75	4443885.0	411669360.5	4265
2015-08-10	91.25	92.75	91.25	92.18	1.25	1.37	3749331.0	345089353.0	4174
2015-08-09	89.75	91.25	88.5	90.93	0.14	0.15	3511036.0	316414337.75	3569
2015-08-06	91.75	92.25	89.75	90.79	-2.06	-2.22	4587081.0	418656571.0	4429
2015-08-05	93.25	93.75	92.75	92.85	0.3	0.32	3534677.0	329342637.25	3251
2015-08-04	94.0	94.0	91.25	92.55	-1.25	-1.33	6500889.0	599597125.5	4565
2015-08-03	92.75	94.0	92.5	93.8	1.0	1.08	3597712.0	335707419.75	4232
2015-08-02	96.0	96.0	91.0	92.8	-3.98	-4.11	7166289.0	668339962.5	6053
2015-07-30	96.25	97.25	95.75	96.78	0.74	0.77	5859045.0	565953950.0	4576
2015-07-29	95.75	97.0	95.5	96.04	0.46	0.48	4935763.0	474720575.0	4652
2015-07-28	94.5	95.75	94.5	95.58	0.76	0.8	5846819.0	556023854.75	5591
2015-07-27	98.0	98.25	94.5	94.82	-4.23	-4.27	9032311.0	868158937.25	8079
2015-07-26	102.25	102.75	98.5	99.05	0.73	0.74	14032918.0	1402963284.25	8138
2015-07-23	99.75	100.0	98.0	98.32	-1.6	-1.6	4873249.0	482294853.75	4688
2015-07-22	101.75	102.25	99.75	99.92	-1.86	-1.83	4828713.0	486340469.0	3179
2015-07-15	100.25	102.5	99.75	101.78	1.97	1.97	4177978.0	423205256.25	3714
2015-07-14	99.75	100.25	98.75	99.81	-0.44	-0.44	3096001.0	308100718.0	3226
2015-07-13	100.5	101.75	100.0	100.25	-0.12	-0.12	3660362.0	368469463.5	3968
2015-07-12	102.75	105.75	99.5	100.37	-1.03	-1.02	7502007.0	766084317.75	7349
2015-07-09	93.5	102.25	93.25	101.4	8.32	8.94	11118576.0	1095614655.75	7701
2015-07-08	93.5	94.25	92.25	93.08	-0.68	-0.73	5579251.0	519539053.0	3713
2015-07-07	94.75	95.25	93.25	93.76	-2.06	-2.15	4336344.0	407778319.75	3058
2015-07-06	95.5	97.0	94.75	95.82	-0.39	-0.41	3245536.0	312572447.75	2750
2015-07-05	94.25	96.5	94.25	96.21	1.3	1.37	3089615.0	294767546.0	2560
2015-07-02	94.75	96.75	94.5	94.91	-0.53	-0.56	3758230.0	358889557.5	3413
2015-07-01	95.25	96.25	93.25	95.44	0.35	0.37	6684752.0	633838761.25	4197
2015-06-30	95.5	96.0	93.0	95.09	-1.0	-1.04	9102266.0	859691888.5	5144
2015-06-29	98.0	98.0	95.5	96.09	-2.3	-2.34	5966388.0	575583019.75	3813
2015-06-28	102.0	102.25	97.5	98.39	-3.92	-3.83	9177465.0	910123591.75	4598
2015-06-25	102.25	103.25	101.75	102.31	-0.03	-0.03	5483615.0	560918132.0	2794
2015-06-24	101.0	102.5	100.25	102.34	1.63	1.62	4002771.0	406293071.25	3007
2015-06-23	100.5	101.5	100.25	100.71	0.48	0.48	4116213.0	415486173.75	2886
2015-06-22	100.5	101.25	99.5	100.23	-0.35	-0.35	5187289.0	521631872.5	3766
2015-06-21	102.75	102.75	100.5	100.58	-2.22	-2.16	4879798.0	494115165.5	3602
2015-06-18	103.0	103.5	102.5	102.8	-0.41	-0.4	4502463.0	463825226.5	2551
2015-06-17	103.25	103.5	102.0	103.21	-0.05	-0.05	4895426.0	503222243.75	4320
2015-06-16	104.0	104.25	102.5	103.26	-0.64	-0.62	5177727.0	534937343.75	4614
2015-06-15	106.25	107.25	103.75	103.9	-1.64	-1.55	9199069.0	969239525.25	5146
2015-06-14	103.5	106.0	103.25	105.54	2.36	2.29	5737064.0	598527088.5	4694
2015-06-11	103.5	103.75	102.75	103.18	-0.4	-0.39	2711406.0	279616861.25	2852
2015-06-10	103.0	103.75	103.0	103.58	1.09	1.06	3832936.0	396682492.75	3006
2015-06-09	101.5	102.75	101.25	102.49	0.48	0.47	3685325.0	375087393.5	3059
2015-06-08	103.0	103.0	101.75	102.01	-1.0	-0.97	3902618.0	399631527.0	2820
2015-06-07	103.25	103.75	102.5	103.01	-0.43	-0.42	2404846.0	247997465.0	2367
2015-06-04	103.5	103.75	102.5	103.44	0.0	0.0	4149746.0	427623594.0	3193
2015-06-03	104.0	104.25	103.25	103.44	-0.52	-0.5	3000362.0	311182013.75	2911
2015-06-02	104.25	104.75	103.5	103.96	0.49	0.47	3908053.0	406313055.0	3344
2015-06-01	102.75	103.75	102.25	103.47	0.43	0.42	3679027.0	378286118.0	3494
2015-05-31	103.75	104.25	102.75	103.04	0.0	0.0	3499024.0	362359000.25	3144
2015-05-28	103.5	104.75	103.0	103.04	-0.82	-0.79	4901753.0	507820431.0	3892
2015-05-27	104.5	105.75	103.75	103.86	-0.34	-0.33	5301034.0	555398954.0	4411
2015-05-26	103.25	104.75	103.25	104.2	1.3	1.26	3920912.0	408282121.0	4532
2015-05-25	102.5	103.75	102.0	102.9	0.42	0.41	6725171.0	690808367.75	4668
2015-05-24	105.0	105.25	101.0	102.48	-2.64	-2.51	9782193.0	1001984778.75	7405
2015-05-21	104.5	105.25	103.75	105.12	0.25	0.24	4624790.0	483831658.25	4356
2015-05-20	106.75	107.0	104.75	104.87	-2.16	-2.02	7032698.0	742273307.75	4430
2015-05-19	108.25	108.25	106.75	107.03	-0.87	-0.81	4509377.0	484651118.25	4002
2015-05-18	109.0	109.25	107.75	107.9	-0.69	-0.64	5413607.0	586237552.25	4511
2015-05-17	108.25	109.75	108.25	108.59	0.94	0.87	4935908.0	537214611.5	4290
2015-05-14	105.75	108.5	105.75	107.65	2.51	2.39	5660036.0	610149492.75	5008
2015-05-13	104.0	105.5	103.75	105.14	2.28	2.22	4434242.0	462968905.75	3743
2015-05-12	101.25	103.0	100.75	102.86	1.21	1.19	5613213.0	571807002.75	3832
2015-05-11	104.75	104.75	101.25	101.65	-3.41	-3.25	6333960.0	654987070.5	4807
2015-05-10	107.0	107.25	104.5	105.06	-1.46	-1.37	5852992.0	619234321.75	3270
2015-05-07	107.5	108.0	106.0	106.52	-0.79	-0.74	4763399.0	507773093.25	3202
2015-05-06	106.75	108.75	105.5	107.31	0.11	0.1	7313488.0	786278905.25	4173
2015-05-05	109.25	109.5	107.0	107.2	-1.16	-1.07	4654967.0	503894608.5	3911
2015-05-04	107.75	108.75	107.25	108.36	1.03	0.96	5851108.0	631005805.25	3767
2015-05-03	109.5	110.5	106.5	107.33	-1.35	-1.24	5091341.0	555124063.75	4649
2015-04-30	108.25	110.5	108.0	108.68	1.84	1.72	10762879.0	1176014858.5	6523
2015-04-29	103.75	107.25	103.5	106.84	4.68	4.58	11218304.0	1176767095.5	5804
2015-04-28	101.5	103.25	101.0	102.16	0.37	0.36	6666683.0	679807213.0	4341
2015-04-27	100.5	102.75	99.5	101.79	1.44	1.43	9876498.0	999859178.75	5522
2015-04-26	97.75	100.5	97.75	100.35	3.48	3.59	8442976.0	839462241.5	5227
2015-04-23	96.25	97.25	96.0	96.87	0.74	0.77	4508939.0	435654122.75	3515
2015-04-22	97.5	98.25	96.0	96.13	0.52	0.54	6872406.0	666649272.25	4484
2015-04-21	95.25	96.0	93.75	95.61	-0.11	-0.11	4692889.0	446816214.75	4196
2015-04-20	98.0	98.75	95.25	95.72	-0.03	-0.03	11182669.0	1081379592.0	6892
2015-04-19	92.25	95.75	92.0	95.75	8.55	9.81	7513096.0	714801027.75	3445
2015-04-16	86.5	88.0	86.25	87.2	1.96	2.3	7105330.0	620325479.0	5079
2015-04-15	84.5	85.5	84.25	85.24	1.42	1.69	5078788.0	432816687.0	4230
2015-04-14	84.0	85.0	83.5	83.82	-1.11	-1.31	4309307.0	363005334.5	3276
2015-04-13	85.5	86.0	84.5	84.93	-2.64	-3.01	3452662.0	294435232.25	2821
2015-04-12	86.75	89.25	86.75	87.57	1.52	1.77	2345717.0	206339242.25	2039
2015-04-09	84.25	86.5	84.25	86.05	1.21	1.43	3780125.0	323621132.5	3264
2015-04-08	83.0	86.5	82.75	84.84	2.39	2.9	5981789.0	508754766.5	4595
2015-04-07	81.0	82.75	80.75	82.45	2.42	3.02	4537370.0	370650178.25	3492
2015-04-06	80.0	81.0	79.5	80.03	0.74	0.93	3538280.0	283665816.5	3441
2015-04-05	80.25	80.75	78.25	79.29	-1.16	-1.44	3806026.0	301420733.0	3139
2015-04-02	81.75	82.25	80.0	80.45	-0.32	-0.4	5187417.0	421609821.5	3152
2015-04-01	80.25	81.25	79.5	80.77	0.82	1.03	5741897.0	461201261.75	3733
2015-03-31	82.75	83.0	79.5	79.95	-2.98	-3.59	6687509.0	540311567.75	4750
2015-03-30	83.5	84.0	82.5	82.93	-0.65	-0.78	3778614.0	314518816.5	3095
2015-03-29	84.0	84.5	83.5	83.58	0.41	0.49	3871845.0	324675909.75	3362
2015-03-26	81.75	84.0	80.25	83.17	0.29	0.35	4753589.0	390994916.75	4678
2015-03-25	85.0	85.25	80.5	82.88	-1.97	-2.32	3982506.0	330726339.75	5025
2015-03-24	85.0	86.25	84.75	84.85	-0.18	-0.21	3131252.0	267258867.5	3333
2015-03-23	85.5	85.5	84.0	85.03	-0.41	-0.48	3609324.0	306587275.0	3840
2015-03-22	85.5	86.0	84.75	85.44	0.83	0.98	5229516.0	447236487.75	4600
2015-03-19	85.0	86.25	83.0	84.61	1.77	2.14	6365099.0	537453794.75	5988
2015-03-18	87.0	87.25	79.25	82.84	-4.3	-4.93	11881460.0	983893933.0	7741
2015-03-17	91.0	91.25	86.25	87.14	-3.82	-4.2	11649474.0	1019721777.5	7749
2015-03-16	92.5	93.5	90.25	90.96	-1.58	-1.71	8706763.0	801587680.5	5910
2015-03-15	92.25	93.25	92.25	92.54	-1.16	-1.24	3618671.0	335526569.0	2489
2015-03-12	93.0	94.25	92.5	93.7	1.17	1.26	5310335.0	496224756.25	2920
2015-03-11	92.25	92.75	92.0	92.53	-0.28	-0.3	3475296.0	321065226.0	2385
2015-03-10	93.25	93.5	92.0	92.81	-0.55	-0.59	4297203.0	398917066.25	2589
2015-03-09	93.5	93.75	93.0	93.36	0.13	0.14	3562753.0	332827298.25	3819
2015-03-08	93.25	93.5	92.5	93.23	0.03	0.03	3830059.0	356140873.25	2462
2015-03-05	93.0	94.0	92.5	93.2	0.38	0.41	4261475.0	397549010.25	2445
2015-03-04	93.25	94.0	92.75	92.82	-0.22	-0.24	3479205.0	324625287.0	2899
2015-03-03	91.25	93.25	91.25	93.04	1.07	1.16	3372968.0	311960813.75	2748
2015-03-02	91.75	92.0	91.0	91.97	0.28	0.31	2983944.0	273418587.0	2887
2015-03-01	92.5	93.0	91.5	91.69	0.12	0.13	3390650.0	311350748.0	2680
2015-02-26	92.5	93.0	91.25	91.57	0.14	0.15	5396919.0	495753894.0	3219
2015-02-25	91.5	92.0	90.5	91.43	-0.24	-0.26	3757467.0	342351212.0	3037
2015-02-24	91.0	92.5	90.75	91.67	0.43	0.47	4736656.0	433080103.0	3571
2015-02-23	92.75	93.5	91.0	91.24	-1.62	-1.74	4295450.0	396712786.75	3282
2015-02-22	93.0	94.25	92.5	92.86	0.45	0.49	2787619.0	260572371.0	3022
2015-02-19	94.25	94.5	91.25	92.41	-2.48	-2.61	5771300.0	533007871.0	5166
2015-02-18	96.0	97.25	94.0	94.89	-1.1	-1.15	3508091.0	334394205.75	3788
2015-02-17	97.25	98.0	95.75	95.99	-0.93	-0.96	3819175.0	370225551.5	3470
2015-02-16	97.0	97.5	96.5	96.92	-0.17	-0.18	3466789.0	336931638.0	3659
2015-02-15	97.75	98.25	96.75	97.09	2.02	2.12	3697803.0	359716605.75	3234
2015-02-12	93.75	96.0	93.75	95.07	1.14	1.21	2506454.0	238814280.25	2315
2015-02-11	95.0	95.5	93.5	93.93	-1.64	-1.72	3008961.0	283909481.25	2895
2015-02-10	97.5	97.5	95.25	95.57	-2.15	-2.2	2922810.0	281052551.5	2719
2015-02-09	97.25	98.0	96.5	97.72	0.84	0.87	3131512.0	304523209.75	2787
2015-02-08	96.0	98.0	95.75	96.88	2.93	3.12	3343073.0	324126507.5	3401
2015-02-05	94.5	96.25	92.75	93.95	-2.21	-2.3	5272075.0	497760106.25	3894
2015-02-04	97.5	98.75	95.75	96.16	-0.18	-0.19	4288394.0	417583322.75	3459
2015-02-03	96.5	97.5	95.75	96.34	1.13	1.19	4701634.0	454770329.75	3480
2015-02-02	92.75	96.5	91.25	95.21	2.47	2.66	7523724.0	704914802.5	4488
2015-02-01	91.5	93.5	91.25	92.74	6.45	7.47	6836198.0	632375079.75	5083
2015-01-29	88.25	89.25	86.0	86.29	-2.24	-2.53	5700970.0	495966997.0	5381
2015-01-28	84.25	90.0	84.25	88.53	4.52	5.38	6741849.0	593006037.25	5951
2015-01-27	79.5	85.0	79.0	84.01	5.03	6.37	6892808.0	561906541.5	5837
2015-01-26	80.0	80.25	78.25	78.98	-0.14	-0.18	4492273.0	354728655.75	3461
2015-01-22	77.5	80.0	77.5	79.12	1.25	1.61	4845009.0	381174838.5	3223
2015-01-21	79.0	79.25	77.5	77.87	-0.91	-1.16	4434761.0	348615915.5	3596
2015-01-20	78.0	79.5	77.75	78.78	0.72	0.92	4233526.0	332869240.75	4059
2015-01-19	79.5	79.5	77.75	78.06	-1.45	-1.82	3759959.0	295502648.0	4238
2015-01-18	78.25	80.5	77.5	79.51	1.14	1.45	4943410.0	392246978.5	4026
2015-01-15	78.5	79.5	78.25	78.37	1.12	1.45	5141669.0	405861132.0	4155
2015-01-14	77.25	78.5	76.5	77.25	0.73	0.95	4342242.0	336630668.0	3702
2015-01-13	76.0	76.75	74.0	76.52	-0.5	-0.65	5824138.0	440362306.0	4632
2015-01-12	78.0	78.0	76.75	77.02	-1.44	-1.84	4291117.0	332100508.0	3839
2015-01-11	78.75	79.25	77.5	78.46	-0.6	-0.76	4054887.0	317238231.5	3074
2015-01-08	79.5	81.0	78.5	79.06	0.98	1.26	5412067.0	428538102.75	4307
2015-01-07	76.75	79.0	75.75	78.08	1.08	1.4	7475672.0	578978024.25	4986
2015-01-06	76.25	77.5	74.0	77.0	-2.55	-3.21	8726844.0	658481130.25	5373
2015-01-05	82.75	82.75	79.25	79.55	-3.82	-4.58	5859878.0	472827600.0	4174
2015-01-04	83.5	84.25	83.25	83.37	-0.51	-0.61	3137488.0	262548969.25	2448
2015-01-01	84.5	85.0	81.25	83.88	0.38	0.46	3775406.0	316402161.0	3487
2014-12-31	86.25	86.75	79.5	83.5	-2.03	-2.37	4336274.0	362563917.0	4428
2014-12-30	86.0	87.25	85.25	85.53	-3.86	-4.32	4254482.0	365533880.5	4231
2014-12-29	89.25	89.75	88.5	89.39	0.58	0.65	3697918.0	330101160.5	3770
2014-12-28	89.0	89.75	88.5	88.81	0.36	0.41	3490146.0	310148992.5	3732
2014-12-25	90.0	91.25	88.0	88.45	-1.79	-1.98	6865842.0	616047141.5	7250
2014-12-24	91.5	91.75	89.75	90.24	-0.37	-0.41	5327465.0	484207801.75	5260
2014-12-23	91.5	93.0	90.0	90.61	-1.66	-1.8	6236917.0	565684548.0	4977
2014-12-22	91.0	93.25	89.25	92.27	2.16	2.4	5844311.0	529669006.25	5895
2014-12-21	91.25	91.5	86.25	90.11	6.61	7.92	6816238.0	609563720.75	7296
2014-12-18	82.0	83.5	80.75	83.5	7.45	9.8	3267171.0	271650011.0	2342
2014-12-17	74.0	77.0	72.75	76.05	3.53	4.87	6925304.0	515912491.5	5713
2014-12-16	76.0	76.0	70.25	72.52	-5.13	-6.61	4997770.0	366728797.5	3539
2014-12-15	82.0	82.75	77.25	77.65	-2.55	-3.18	6001763.0	476437502.0	4712
2014-12-14	77.5	81.0	76.25	80.2	-1.34	-1.64	5216331.0	413527248.25	2733
2014-12-11	77.0	82.0	76.75	81.54	0.1	0.12	6474232.0	514167319.0	3123
2014-12-10	86.0	86.5	80.25	81.44	-4.98	-5.76	7629102.0	635369853.5	4199
2014-12-09	87.5	88.0	84.0	86.42	-3.6	-4.0	9410011.0	807541957.5	4129
2014-12-08	92.5	92.5	89.75	90.02	-2.74	-2.95	5405421.0	494559751.5	3354
2014-12-07	94.0	94.0	92.5	92.76	-1.6	-1.7	3794123.0	353047539.0	2917
2014-12-04	91.75	95.0	91.75	94.36	3.37	3.7	4810828.0	452375104.75	4134
2014-12-03	90.0	91.75	89.75	90.99	1.81	2.03	5049688.0	456977266.25	4077
2014-12-02	91.75	92.0	88.75	89.18	0.51	0.58	5579618.0	505913017.25	4406
2014-12-01	86.0	90.25	85.5	88.67	0.42	0.48	8255643.0	731664756.75	6108
2014-11-30	90.0	92.0	88.25	88.25	-9.69	-9.89	5306356.0	476943450.0	3203
2014-11-27	97.0	98.75	95.75	97.94	0.58	0.6	4838743.0	471361044.0	4891
2014-11-26	98.5	99.0	96.25	97.36	-1.24	-1.26	6173823.0	601767219.5	5283
2014-11-25	102.75	102.75	98.25	98.6	-4.38	-4.25	8719564.0	873915695.0	5609
2014-11-24	104.25	105.0	102.75	102.98	-0.93	-0.9	6821078.0	711041331.25	4972
2014-11-23	102.75	104.75	102.5	103.91	2.6	2.57	5182260.0	538514716.25	4528
2014-11-20	100.25	101.75	100.25	101.31	0.44	0.44	4012254.0	406597612.0	4514
2014-11-19	102.0	102.25	99.5	100.87	-0.13	-0.13	4226418.0	425317241.0	4388
2014-11-18	99.0	101.5	99.0	101.0	2.18	2.21	3473879.0	347943343.0	3281
2014-11-17	101.75	102.0	98.0	98.82	-2.88	-2.83	3424946.0	340951155.25	2902
2014-11-16	103.75	103.75	101.5	101.7	-1.68	-1.63	2500814.0	255656071.0	2030
2014-11-13	104.25	104.5	103.0	103.38	-1.16	-1.11	2311742.0	239521767.0	2369
2014-11-12	104.25	105.0	103.0	104.54	0.27	0.26	2477623.0	257676304.75	2286
2014-11-11	105.0	105.5	104.0	104.27	-1.34	-1.27	2692552.0	282088834.0	2327
2014-11-10	105.25	105.75	104.75	105.61	0.98	0.94	3539834.0	372628207.75	2365
2014-11-09	106.0	106.0	104.0	104.63	-0.33	-0.31	2246733.0	235277572.75	2341
2014-11-06	103.5	105.75	103.25	104.96	2.33	2.27	3833408.0	400752074.0	3712
2014-11-05	105.0	105.75	100.25	102.63	-3.08	-2.91	7788214.0	796186938.75	3692
2014-11-04	111.5	111.75	105.25	105.71	-6.51	-5.8	9255881.0	1000182759.0	4267
2014-11-03	111.5	112.5	111.5	112.22	0.7	0.63	3413007.0	382290942.5	2852
2014-11-02	113.0	113.0	111.25	111.52	0.62	0.56	2939819.0	328761298.5	2751
2014-10-30	112.25	112.25	110.0	110.9	-1.24	-1.11	3330141.0	369551602.25	3512
2014-10-29	113.5	114.25	111.75	112.14	-0.9	-0.8	4668139.0	527747396.25	3522
2014-10-28	113.5	113.75	112.5	113.04	-0.26	-0.23	4815017.0	543625923.75	3938
2014-10-27	115.25	115.75	113.0	113.3	-1.39	-1.21	4470013.0	509071111.25	3723
2014-10-26	112.25	115.5	112.25	114.69	-0.73	-0.63	6059885.0	692955956.75	3723
2014-10-23	115.0	115.75	114.0	115.42	-0.76	-0.65	6037734.0	694351603.0	4959
2014-10-22	116.0	118.75	114.75	116.18	1.57	1.37	5746668.0	670219966.75	6114
2014-10-21	111.0	115.25	110.5	114.61	4.25	3.85	6595754.0	744413883.0	6747
2014-10-20	109.5	110.75	109.0	110.36	1.66	1.53	7197248.0	791749632.75	6275
2014-10-19	113.25	113.75	107.25	108.7	0.67	0.62	12969123.0	1415239246.0	6489
2014-10-16	111.25	112.5	106.75	108.03	-6.8	-5.92	8751597.0	963907096.25	3686
2014-10-15	117.75	118.5	114.5	114.83	-4.21	-3.54	7123514.0	828056448.75	3902
2014-10-14	123.0	123.0	118.25	119.04	-5.17	-4.16	7333587.0	880374568.25	4024
2014-10-13	121.0	124.5	121.0	124.21	2.62	2.15	4019049.0	494780076.0	3089
2014-10-12	125.0	127.0	121.25	121.59	-9.05	-6.93	3391916.0	422726659.0	2770
2014-10-02	130.75	130.75	129.75	130.64	-0.39	-0.3	1523004.0	198514371.0	1694
2014-10-01	131.25	131.5	131.0	131.03	-0.19	-0.14	1899316.0	249248658.75	2128
2014-09-30	131.25	131.5	130.75	131.22	0.11	0.08	2287800.0	300242950.25	2558
2014-09-29	130.5	131.25	129.75	131.11	0.74	0.57	3376856.0	440729534.5	3360
2014-09-28	131.75	132.25	129.75	130.37	-0.99	-0.75	4026079.0	524785953.25	4214
2014-09-25	132.0	133.0	131.0	131.36	-0.53	-0.4	4002043.0	528037999.0	4230
2014-09-24	133.5	133.5	130.75	131.89	-1.7	-1.27	4814899.0	635384648.25	4557
2014-09-22	134.5	135.0	133.5	133.59	-1.4	-1.04	3888155.0	520687646.0	3714
2014-09-21	135.5	136.5	134.5	134.99	-0.43	-0.32	4149104.0	563478369.25	2724
2014-09-18	135.0	136.0	134.75	135.42	0.39	0.29	2798304.0	379323381.5	2930
2014-09-17	134.25	135.25	134.0	135.03	0.75	0.56	2714566.0	365600271.25	2827
2014-09-16	133.25	135.0	133.25	134.28	1.03	0.77	1978214.0	265269066.0	2002
2014-09-15	134.0	134.25	133.0	133.25	-0.47	-0.35	2536912.0	338743943.0	2343
2014-09-14	133.75	134.75	133.5	133.72	0.1	0.07	1978362.0	265380338.75	1714
2014-09-11	135.0	135.0	133.5	133.62	-1.52	-1.12	2302632.0	309954256.25	2722
2014-09-10	135.0	135.75	134.5	135.14	-0.08	-0.06	3287852.0	443418225.75	2818
2014-09-09	135.0	135.5	134.75	135.22	0.51	0.38	2756720.0	372562929.5	2774
2014-09-08	135.75	136.0	134.25	134.71	-0.76	-0.56	4433498.0	597761089.25	2994
2014-09-07	134.0	135.75	133.5	135.47	1.78	1.33	4954519.0	666050143.75	2975
2014-09-04	134.25	134.25	133.5	133.69	-0.44	-0.33	2982381.0	399166563.0	3129
2014-09-03	133.0	135.25	133.0	134.13	1.09	0.82	4447630.0	596764232.25	3571
2014-09-02	132.75	133.25	132.5	133.04	0.25	0.19	2782314.0	369588366.0	2972
2014-09-01	133.25	133.5	132.5	132.79	-0.28	-0.21	3282625.0	436215849.0	2885
2014-08-31	133.5	133.75	132.75	133.07	-0.27	-0.2	1847728.0	246005164.75	2114
2014-08-28	133.0	133.75	133.0	133.34	0.42	0.32	3695489.0	492906291.25	4003
2014-08-27	131.5	133.5	131.5	132.92	1.53	1.16	5037966.0	666027232.5	4585
2014-08-26	132.25	133.0	130.0	131.39	0.85	0.65	6848016.0	897691314.0	4742
2014-08-25	129.5	133.25	129.25	130.54	1.17	0.9	6993798.0	917822599.25	5727
2014-08-24	129.0	129.5	128.75	129.37	0.7	0.54	1982061.0	256207452.25	2492
2014-08-21	128.75	129.0	128.5	128.67	-0.16	-0.12	2372871.0	305390066.0	2569
2014-08-20	128.25	129.25	128.25	128.83	0.47	0.37	2912746.0	375275774.0	2149
2014-08-19	128.25	128.5	128.0	128.36	0.04	0.03	2281221.0	292814799.75	2221
2014-08-18	129.0	129.25	128.25	128.32	-0.61	-0.47	2759342.0	355093628.0	2324
2014-08-17	128.25	129.25	127.75	128.93	0.55	0.43	2931333.0	376648531.5	1976
2014-08-14	128.75	129.0	128.25	128.38	-0.33	-0.26	2042409.0	262751149.25	2677
2014-08-13	129.0	129.75	128.25	128.71	-0.47	-0.36	3901227.0	503841282.5	2960
2014-08-12	129.5	129.5	129.0	129.18	-0.25	-0.19	2455363.0	317291463.75	2563
2014-08-11	129.5	129.75	128.75	129.43	0.16	0.12	2400300.0	310329579.25	2601
2014-08-10	130.0	130.75	128.75	129.27	-0.55	-0.42	4414330.0	571584425.5	2596
2014-08-07	127.75	130.0	127.75	129.82	1.83	1.43	5602026.0	723106322.0	3722
2014-08-06	128.25	128.25	127.0	127.99	-0.38	-0.3	3013295.0	384431972.5	3557
2014-08-05	128.5	129.0	128.0	128.37	0.06	0.05	2806876.0	360469198.0	3553
2014-08-04	129.25	129.25	127.75	128.31	-0.68	-0.53	3077072.0	394790263.0	3417
2014-08-03	129.0	129.5	128.0	128.99	0.41	0.32	2128128.0	274361304.5	2004
2014-07-24	129.25	130.25	127.75	128.58	-0.93	-0.72	6335372.0	818268662.5	4886
2014-07-23	124.0	130.75	123.25	129.51	6.16	4.99	10019639.0	1280943110.25	7852
2014-07-22	119.0	126.25	118.75	123.35	7.77	6.72	10794574.0	1324392953.25	6902
2014-07-21	115.25	115.75	115.25	115.58	0.35	0.3	2184823.0	252546645.25	2884
2014-07-20	116.25	116.75	115.0	115.23	-0.79	-0.68	3321750.0	383381974.5	2569
2014-07-17	116.5	116.75	115.75	116.02	-0.52	-0.45	2933034.0	340388301.25	2157
2014-07-16	116.5	117.0	116.25	116.54	-0.03	-0.03	2583142.0	301284724.25	1654
2014-07-15	116.0	116.75	116.0	116.57	0.62	0.53	3044368.0	354258372.5	1917
2014-07-14	116.25	116.25	115.75	115.95	-2.6	-2.19	2819273.0	326855781.5	2206
2014-07-13	117.75	119.0	117.75	118.55	0.96	0.82	2031400.0	240389962.0	987
2014-07-10	117.75	118.0	117.5	117.59	-0.07	-0.06	1868990.0	219999941.0	2417
2014-07-09	117.5	118.0	117.5	117.66	0.08	0.07	2653655.0	312256985.0	2213
2014-07-08	117.5	117.75	117.0	117.58	0.08	0.07	2298628.0	269945933.5	2263
2014-07-07	117.5	118.25	117.25	117.5	0.48	0.41	2904667.0	341780974.25	2297
2014-07-06	117.0	117.5	116.0	117.02	1.5	1.3	3242629.0	378533873.5	2208
2014-07-03	116.0	116.0	115.5	115.52	-0.54	-0.47	2987835.0	345711257.25	2533
2014-07-02	115.25	117.0	115.0	116.06	0.94	0.82	3614711.0	419063180.75	2789
2014-07-01	115.0	115.75	115.0	115.12	0.4	0.35	2418633.0	278911097.25	2031
2014-06-30	115.0	115.0	114.25	114.72	-0.37	-0.32	3180115.0	364604088.5	2373
2014-06-29	116.25	116.25	114.75	115.09	-0.89	-0.77	2646353.0	304865850.25	2407
2014-06-26	115.25	116.5	115.25	115.98	0.71	0.62	4009089.0	463519252.75	5001
2014-06-25	113.75	115.5	113.5	115.27	1.88	1.66	3278227.0	376072752.5	4470
2014-06-24	114.75	115.0	112.25	113.39	-0.97	-0.85	5169710.0	584938496.5	4209
2014-06-23	115.25	115.25	113.25	114.36	-0.64	-0.56	3338278.0	380986861.75	2905
2014-06-22	115.5	116.0	114.75	115.0	-0.09	-0.08	2662345.0	306974816.25	2493
2014-06-19	115.5	115.75	114.75	115.09	0.1	0.09	2626198.0	302558453.0	2710
2014-06-18	114.25	115.5	114.25	114.99	0.78	0.68	2613402.0	300447261.25	2687
2014-06-17	114.25	114.75	113.5	114.21	-0.03	-0.03	3993542.0	456402655.75	3270
2014-06-16	115.0	115.25	114.0	114.24	-0.83	-0.72	3481308.0	398699571.0	3480
2014-06-15	116.0	116.0	114.5	115.07	-1.04	-0.9	3736012.0	429959197.25	3305
2014-06-12	116.5	116.75	116.0	116.11	-0.54	-0.46	2858668.0	332604728.25	2858
2014-06-11	117.25	117.5	116.5	116.65	-0.65	-0.55	2498148.0	291857855.75	2757
2014-06-10	117.5	118.0	117.0	117.3	-0.11	-0.09	3809505.0	447223692.75	3924
2014-06-09	116.75	117.5	116.25	117.41	0.75	0.64	3193204.0	373383818.0	3590
2014-06-08	116.25	116.75	115.75	116.66	0.61	0.53	3791743.0	440916830.25	3594
2014-06-05	116.0	116.5	115.75	116.05	0.22	0.19	3607299.0	418695978.5	4348
2014-06-04	115.75	116.25	115.5	115.83	0.25	0.22	3419342.0	395886217.0	4050
2014-06-03	116.0	116.25	115.25	115.58	-0.32	-0.28	5137506.0	594589109.25	4533
2014-06-02	116.25	116.5	115.25	115.9	-0.2	-0.17	4700452.0	544889725.25	3636
2014-06-01	115.5	116.5	115.5	116.1	0.16	0.14	3254836.0	377457448.25	4195
2014-05-29	116.75	117.5	115.5	115.94	-0.82	-0.7	5248652.0	611361427.75	4758
2014-05-28	117.0	117.25	116.5	116.76	-0.28	-0.24	3858892.0	450725752.0	4473
2014-05-27	117.25	117.75	117.0	117.04	0.11	0.09	3816811.0	448124538.75	4649
2014-05-26	116.0	117.75	116.0	116.93	0.84	0.72	5320024.0	621784422.75	4604
2014-05-25	116.25	116.5	115.5	116.09	-0.31	-0.27	3995882.0	463648496.25	2627
2014-05-22	116.25	116.75	116.0	116.4	0.39	0.34	3544299.0	412867666.5	3180
2014-05-21	116.0	116.5	115.5	116.01	0.16	0.14	3330233.0	386401071.25	2993
2014-05-20	116.5	117.0	115.5	115.85	-0.86	-0.74	4325092.0	502596046.0	2894
2014-05-19	118.0	118.25	116.25	116.71	-1.28	-1.08	5245748.0	612999498.5	3369
2014-05-18	118.5	118.75	117.75	117.99	-0.49	-0.41	3477151.0	410460474.5	2723
2014-05-15	119.5	119.75	118.25	118.48	-0.98	-0.82	5390929.0	640356619.75	3161
2014-05-14	120.25	120.5	119.25	119.46	-0.8	-0.67	3037634.0	363595844.0	3008
2014-05-13	119.25	121.0	119.25	120.26	1.3	1.09	4295277.0	516833619.0	3428
2014-05-12	118.75	119.0	118.25	118.96	0.49	0.41	3075571.0	364959206.25	3314
2014-05-11	119.25	119.5	118.25	118.47	-0.49	-0.41	3746270.0	444488271.5	2892
2014-05-08	118.25	119.75	118.25	118.96	0.8	0.68	4564494.0	542747738.75	3874
2014-05-07	118.75	119.0	118.0	118.16	-0.65	-0.55	2816960.0	333316308.75	2875
2014-05-06	118.75	119.5	118.5	118.81	0.09	0.08	4550002.0	542196666.0	3653
2014-05-05	119.5	120.25	118.5	118.72	-0.78	-0.65	4347298.0	518684346.75	3793
2014-05-04	117.5	121.0	117.25	119.5	2.26	1.93	7125653.0	847317924.5	4534
2014-05-01	114.25	118.25	114.0	117.24	3.16	2.77	7800342.0	907525838.0	5636
2014-04-30	114.25	114.5	113.75	114.08	0.01	0.01	4345634.0	495607320.5	3995
2014-04-29	114.25	114.75	114.0	114.07	-0.29	-0.25	3808450.0	435382668.75	4351
2014-04-28	115.0	115.25	114.25	114.36	-0.54	-0.47	3977335.0	456013950.25	4283
2014-04-27	115.25	115.25	114.5	114.9	-0.28	-0.24	4411052.0	506446193.5	3018
2014-04-24	115.0	115.5	114.75	115.18	0.17	0.15	3998777.0	460447205.5	2883
2014-04-23	115.25	115.5	114.5	115.01	-0.09	-0.08	4113440.0	473993914.0	2486
2014-04-22	115.5	116.25	115.0	115.1	-0.33	-0.29	4120774.0	475892629.0	2841
2014-04-21	115.5	116.0	115.25	115.43	0.15	0.13	4090666.0	472666591.5	2523
2014-04-20	114.0	115.5	113.75	115.28	1.65	1.45	4087026.0	468645825.75	2805
2014-04-17	113.75	114.0	113.25	113.63	0.16	0.14	2986577.0	339526857.75	3000
2014-04-16	114.0	114.0	113.25	113.47	-0.23	-0.2	2897755.0	329004923.25	2623
2014-04-15	113.5	114.25	113.25	113.7	0.27	0.24	3764793.0	428232720.75	2881
2014-04-14	114.25	114.5	113.0	113.43	-3.29	-2.82	4124751.0	468884558.25	3305
2014-04-13	116.5	117.0	116.25	116.72	-0.28	-0.24	1755822.0	204698042.5	885
2014-04-10	117.25	118.0	116.75	117.0	0.0	0.0	3922059.0	460310197.25	3741
2014-04-09	117.25	118.0	116.5	117.0	0.0	0.0	4206213.0	493994740.5	3426
2014-04-08	116.75	117.5	116.75	117.0	0.0	0.0	2984488.0	349692732.0	3304
2014-04-07	117.75	117.75	116.5	117.0	-0.75	-0.64	4192846.0	490814620.75	3733
2014-04-06	118.0	118.0	117.25	117.75	-0.25	-0.21	4078863.0	479378840.75	3888
2014-04-03	118.5	118.75	117.75	118.0	-0.25	-0.21	3383702.0	396735683.0	3340
2014-04-02	118.25	118.5	118.0	118.25	0.25	0.21	2568810.0	303801986.5	2084
2014-04-01	117.75	118.25	117.5	118.0	0.5	0.43	4333448.0	511254368.5	4189
2014-03-31	118.25	118.75	117.25	117.5	-0.5	-0.42	4331427.0	509955795.75	4374
2014-03-30	117.0	118.0	117.0	118.0	1.0	0.85	4518071.0	531741615.25	4302
2014-03-27	116.75	117.0	116.5	117.0	0.0	0.0	3274811.0	382446367.75	3682
2014-03-26	117.0	117.25	116.5	117.0	0.25	0.21	3055747.0	357144443.5	2497
2014-03-25	117.25	117.5	116.75	116.75	0.0	0.0	3243642.0	379555438.75	2512
2014-03-24	116.75	118.25	116.5	116.75	0.0	0.0	3341825.0	391760656.0	3280
2014-03-23	115.75	116.75	115.75	116.75	1.25	1.08	3300357.0	384296828.5	2451
2014-03-20	115.5	115.75	115.0	115.5	0.0	0.0	2848038.0	328863374.25	3052
2014-03-19	115.75	116.0	115.0	115.5	0.25	0.22	3705661.0	427794837.0	3098
2014-03-18	116.25	116.75	115.25	115.25	-0.75	-0.65	4388301.0	508912521.75	3530
2014-03-17	116.0	116.25	115.75	116.0	0.0	0.0	2613927.0	302883863.5	3130
2014-03-16	116.0	116.5	115.5	116.0	-0.5	-0.43	2489669.0	289067010.5	2691
2014-03-13	115.5	116.5	115.5	116.5	0.75	0.65	5102742.0	592018214.5	3622
2014-03-12	116.0	116.0	115.25	115.75	-0.25	-0.22	3842758.0	444367738.25	3571
2014-03-11	116.0	116.5	115.75	116.0	0.0	0.0	4484443.0	520976827.25	3628
2014-03-10	115.5	116.5	115.25	116.0	0.5	0.43	4012598.0	465247768.25	3830
2014-03-09	115.25	116.75	115.25	115.5	0.75	0.65	3674111.0	425818767.5	3455
2014-03-06	114.5	115.5	114.5	114.75	0.25	0.22	3956761.0	455029376.25	4134
2014-03-05	114.75	115.0	113.75	114.5	0.0	0.0	4759858.0	544718151.25	3882
2014-03-04	113.5	114.75	113.5	114.5	1.25	1.1	4669750.0	533370776.5	4369
2014-03-03	114.5	115.0	112.75	113.25	-1.5	-1.31	4999567.0	568727788.25	4577
2014-03-02	114.75	116.25	114.5	114.75	0.25	0.22	6754474.0	780125011.0	5147
2014-02-27	114.0	115.25	113.75	114.5	0.5	0.44	3798819.0	434550020.0	4939
2014-02-26	114.5	114.75	113.75	114.0	-0.5	-0.44	3949293.0	450638801.25	3669
2014-02-25	115.0	115.25	113.75	114.5	-0.5	-0.43	4579661.0	525020671.75	3443
2014-02-24	115.0	115.25	114.75	115.0	0.25	0.22	3650904.0	419800185.25	2914
2014-02-23	114.75	115.25	114.25	114.75	0.5	0.44	3953745.0	454142038.75	2731
2014-02-20	113.75	114.5	113.5	114.25	0.75	0.66	4067226.0	463407608.25	3215
2014-02-19	113.25	113.75	112.75	113.5	0.0	0.0	3491202.0	395188120.5	2929
2014-02-18	112.75	113.5	112.5	113.5	1.25	1.11	4394319.0	496667717.0	3189
2014-02-17	113.0	113.75	112.0	112.25	-1.0	-0.88	4815152.0	542859158.75	3394
2014-02-16	112.25	113.5	112.25	113.25	1.5	1.34	5113652.0	577415521.5	3093
2014-02-13	111.5	112.25	111.5	111.75	0.25	0.22	3896314.0	435733376.75	3318
2014-02-12	111.5	111.75	111.0	111.5	0.0	0.0	4719389.0	525979626.25	3408
2014-02-11	112.0	112.25	110.75	111.5	-0.25	-0.22	5072809.0	566472953.25	3615
2014-02-10	111.75	112.0	111.25	111.75	0.0	0.0	3171442.0	353766721.5	3171
2014-02-09	112.5	112.75	111.25	111.75	0.5	0.45	4293437.0	480592498.75	3194
2014-02-06	111.5	112.0	111.0	111.25	0.0	0.0	4703508.0	524276502.25	3634
2014-02-05	111.75	112.0	111.25	111.25	-0.5	-0.45	3818305.0	425703255.5	3344
2014-02-04	110.75	111.75	110.5	111.75	-0.25	-0.22	4596494.0	510993310.0	3685
2014-02-03	112.75	113.0	111.75	112.0	-1.0	-0.88	4303568.0	482818900.5	3769
2014-02-02	111.75	113.0	111.25	113.0	1.5	1.35	5268050.0	589309618.5	3243
2014-01-30	112.0	112.5	111.0	111.5	-1.0	-0.89	4059811.0	453013479.5	3783
2014-01-29	112.75	113.25	112.0	112.5	0.75	0.67	3689388.0	415379408.0	4240
2014-01-28	112.5	113.75	111.0	111.75	-1.25	-1.11	7460193.0	834667570.25	5367
2014-01-27	114.0	114.5	112.5	113.0	-1.0	-0.88	4839064.0	547386551.0	3914
2014-01-26	112.25	114.0	111.75	114.0	0.0	0.0	3643826.0	411220709.5	2477
2014-01-23	114.0	114.75	114.0	114.0	0.5	0.44	2552279.0	291711439.25	2758
2014-01-22	112.0	114.5	111.75	113.5	1.75	1.57	3784009.0	428182322.25	2959
2014-01-21	114.25	114.25	111.0	111.75	-2.5	-2.19	4938228.0	552780005.0	3562
2014-01-20	114.75	115.0	114.0	114.25	-0.75	-0.65	2343958.0	268283236.75	2603
2014-01-19	115.25	115.25	113.75	115.0	-2.75	-2.34	4454068.0	509840791.75	3291
2014-01-16	117.25	118.75	116.75	117.75	0.25	0.21	4996332.0	588041922.25	3844
2014-01-15	115.5	117.5	115.5	117.5	2.0	1.73	5636098.0	656435037.25	3797
2014-01-14	115.25	115.75	114.75	115.5	-0.25	-0.22	2852726.0	328833960.25	3216
2014-01-13	115.25	115.75	114.75	115.75	0.25	0.22	4588291.0	528787597.75	4282
2014-01-12	117.0	117.0	114.5	115.5	-1.75	-1.49	6268418.0	723608341.0	3172
2014-01-09	115.5	117.25	115.0	117.25	1.75	1.52	5424871.0	629594795.5	4304
2014-01-08	113.0	115.75	113.0	115.5	2.75	2.44	5355987.0	611257802.0	4490
2014-01-07	112.75	113.0	112.25	112.75	-0.25	-0.22	4015547.0	452418522.75	3275
2014-01-06	113.0	113.25	112.5	113.0	-0.5	-0.44	4556547.0	514307435.5	3976
2014-01-05	113.5	113.5	112.5	113.5	0.25	0.22	4552519.0	514845531.0	3577
2014-01-02	113.25	113.5	112.5	113.25	-0.25	-0.22	4345874.0	491266281.0	3866
2014-01-01	111.5	113.75	111.5	113.5	2.0	1.79	4512475.0	507182007.25	4506
2013-12-31	111.25	111.75	111.0	111.5	0.5	0.45	3361779.0	374196148.25	3828
2013-12-30	111.0	111.75	110.75	111.0	0.0	0.0	2647358.0	294277475.75	3290
2013-12-29	110.25	111.0	110.25	111.0	0.75	0.68	2193466.0	242500332.0	2379
2013-12-26	110.25	110.5	110.0	110.25	0.25	0.23	2498191.0	275343955.25	2575
2013-12-25	111.25	111.25	110.0	110.0	-1.0	-0.9	3802683.0	420122112.25	2746
2013-12-24	111.5	111.75	110.5	111.0	-0.25	-0.22	2470673.0	274855661.75	2311
2013-12-23	111.5	111.75	111.25	111.25	-0.5	-0.45	2211551.0	246347154.25	2254
2013-12-22	111.75	112.5	111.0	111.75	0.0	0.0	3902300.0	435431372.75	2471
2013-12-19	110.75	111.75	110.75	111.75	1.5	1.36	4666071.0	519274730.0	3103
2013-12-18	110.25	110.75	110.0	110.25	-0.25	-0.23	2451239.0	270697547.0	2333
2013-12-17	110.75	110.75	109.75	110.5	0.25	0.23	2476156.0	272726228.0	2022
2013-12-16	110.5	110.5	109.75	110.25	0.0	0.0	2785341.0	306990007.75	2660
2013-12-15	109.75	110.75	109.5	110.25	0.5	0.46	3956921.0	436149562.25	3117
2013-12-12	109.5	109.75	109.0	109.75	0.0	0.0	3046847.0	333198951.5	3258
2013-12-11	110.25	110.5	109.25	109.75	-0.75	-0.68	5127381.0	563305467.0	4009
2013-12-10	109.5	110.5	109.25	110.5	1.25	1.14	5072916.0	558280938.0	4528
2013-12-09	109.25	109.75	109.0	109.25	0.25	0.23	3460472.0	378581682.75	4149
2013-12-08	108.25	109.25	108.25	109.0	1.25	1.16	4209561.0	458244378.75	4102
2013-12-05	108.0	108.0	107.25	107.75	-0.25	-0.23	3344321.0	360086887.75	4746
2013-12-04	107.75	108.25	107.25	108.0	0.0	0.0	3450316.0	371350352.0	5282
2013-12-03	108.75	109.25	107.75	108.0	-0.75	-0.69	3871533.0	420368967.0	4952
2013-12-02	108.5	109.0	108.25	108.75	0.5	0.46	2788641.0	302872223.5	4784
2013-12-01	108.75	109.0	108.0	108.25	-0.5	-0.46	2677864.0	290536097.25	3447
2013-11-28	108.0	109.25	108.0	108.75	0.75	0.69	3408136.0	370652567.0	3244
2013-11-27	108.0	108.5	107.5	108.0	-0.75	-0.69	2502365.0	270108201.0	2188
2013-11-26	109.0	109.5	108.0	108.75	0.0	0.0	3815970.0	415676858.25	2459
2013-11-25	109.5	109.75	108.5	108.75	-0.5	-0.46	4126741.0	449350767.75	2697
2013-11-24	108.5	110.25	108.5	109.25	1.25	1.16	4211151.0	461095384.75	2551
2013-11-21	108.0	108.25	107.75	108.0	-0.25	-0.23	2099741.0	226782161.25	2279
2013-11-20	108.5	108.75	107.75	108.25	-0.25	-0.23	3509386.0	378996121.5	2552
2013-11-19	109.25	109.25	108.25	108.5	-1.0	-0.91	3709565.0	402799994.5	2491
2013-11-18	110.0	110.5	108.75	109.5	-0.25	-0.23	3340432.0	366309100.75	3059
2013-11-17	109.0	111.5	108.75	109.75	1.0	0.92	6331527.0	699486623.75	3935
2013-11-14	107.5	109.0	107.5	108.75	1.75	1.64	4962573.0	537876754.0	3472
2013-11-13	107.0	108.25	107.0	107.0	0.0	0.0	4300013.0	462938979.25	3563
2013-11-12	105.25	107.5	105.25	107.0	1.75	1.66	4560460.0	487422355.25	3500
2013-11-11	104.5	105.75	104.5	105.25	0.25	0.24	2920800.0	307064391.0	2785
2013-11-10	105.25	105.25	104.25	105.0	0.0	0.0	4966114.0	519877348.5	3128
2013-11-07	104.0	105.5	104.0	105.0	0.75	0.72	4622904.0	484865007.5	3691
2013-11-06	103.0	104.75	103.0	104.25	1.5	1.46	3627631.0	377321452.0	3836
2013-11-05	100.75	103.5	100.5	102.75	2.25	2.24	5685883.0	581205639.0	4381
2013-11-04	100.75	101.25	100.25	100.5	-0.25	-0.25	3163867.0	318468761.75	4039
2013-11-03	100.0	101.0	100.0	100.75	1.0	1.0	2954854.0	297210185.5	3705
2013-10-31	99.0	100.5	98.75	99.75	0.5	0.5	4111650.0	408742029.0	3973
2013-10-30	99.25	99.5	98.5	99.25	0.25	0.25	5223992.0	516704797.0	3580
2013-10-29	101.25	101.25	98.5	99.0	-2.25	-2.22	9036591.0	896567256.25	4064
2013-10-28	102.5	102.75	100.75	101.25	-1.0	-0.98	5750364.0	583203360.25	3588
2013-10-27	102.75	103.25	101.75	102.25	-2.5	-2.39	4473117.0	458341902.0	2834
2013-10-24	104.25	105.25	104.0	104.75	0.75	0.72	4841707.0	506856120.0	3349
2013-10-23	103.75	104.25	103.25	104.0	0.5	0.48	3068740.0	318745002.75	2705
2013-10-22	102.75	104.5	102.75	103.5	1.0	0.98	3642539.0	377894709.25	3334
2013-10-21	102.75	103.25	100.5	102.5	-0.75	-0.73	6571428.0	668889665.25	3320
2013-10-20	99.5	104.0	99.25	103.25	5.25	5.36	5930279.0	600686813.25	3000
2013-10-10	98.5	98.5	97.75	98.0	-0.5	-0.51	3541693.0	347293835.0	3123
2013-10-09	98.0	98.75	97.5	98.5	0.75	0.77	4460940.0	437557289.75	4588
2013-10-08	98.25	98.25	97.5	97.75	-0.75	-0.76	3086849.0	302021412.5	4047
2013-10-07	97.5	98.5	97.25	98.5	1.25	1.29	4635950.0	453260096.75	4877
2013-10-06	97.75	98.25	96.75	97.25	-0.5	-0.51	5313525.0	517296925.0	4815
2013-10-03	97.5	98.25	97.25	97.75	0.5	0.51	3699841.0	360800964.5	4540
2013-10-02	97.0	97.5	96.75	97.25	0.5	0.52	3138639.0	305203574.0	4133
2013-10-01	96.5	97.0	96.0	96.75	0.5	0.52	3847309.0	371442880.25	2840
2013-09-30	96.25	96.5	96.0	96.25	0.0	0.0	3306204.0	318092855.75	2896
2013-09-29	97.0	97.0	96.0	96.25	-0.25	-0.26	3876719.0	374282906.75	2398
2013-09-26	97.0	97.5	96.5	96.5	-0.5	-0.52	3079721.0	298238173.0	2855
2013-09-25	97.75	97.75	97.0	97.0	-0.5	-0.51	3155883.0	307488311.75	3049
2013-09-24	98.0	98.0	97.5	97.5	0.0	0.0	2814825.0	275108099.25	3389
2013-09-19	97.75	98.0	97.25	97.5	0.5	0.52	3964809.0	386928312.75	3752
2013-09-18	98.0	98.0	96.25	97.0	-1.0	-1.02	4161413.0	402803951.0	3593
2013-09-17	98.25	98.25	97.25	98.0	-0.25	-0.25	5488240.0	537093422.5	3528
2013-09-16	98.75	99.0	97.75	98.25	-0.5	-0.51	4784619.0	470383418.25	3626
2013-09-15	98.5	99.0	98.25	98.75	1.25	1.28	4594537.0	453280967.5	3285
2013-09-12	97.25	97.75	97.0	97.5	0.25	0.26	2968572.0	289016390.0	3306
2013-09-11	98.0	98.0	97.25	97.25	-0.25	-0.26	3105117.0	303143680.75	3232
2013-09-10	97.5	98.0	97.25	97.5	1.5	1.56	5308458.0	518678126.5	4489
2013-09-09	96.0	96.5	95.5	96.0	0.0	0.0	5031938.0	483013028.25	4165
2013-09-08	96.0	97.0	95.5	96.0	0.5	0.52	3306099.0	318147031.5	3909
2013-09-05	95.25	96.25	94.25	95.5	0.25	0.26	5274141.0	502568568.0	5223
2013-09-04	96.0	96.5	94.75	95.25	-1.25	-1.3	4430908.0	423765676.0	4968
2013-09-03	96.75	98.0	95.75	96.5	0.0	0.0	5592809.0	541122778.5	3677
2013-09-02	96.5	96.75	95.75	96.5	0.25	0.26	4431908.0	426773186.5	4154
2013-09-01	96.25	96.5	95.75	96.25	1.0	1.05	3546280.0	341132106.25	2735
2013-08-29	96.0	96.75	95.25	95.25	-0.5	-0.52	3544986.0	339757047.75	3475
2013-08-28	93.5	96.0	93.0	95.75	1.5	1.59	5305031.0	502943922.25	3550
2013-08-27	95.75	96.0	93.75	94.25	-2.25	-2.33	6213216.0	588598913.25	3989
2013-08-26	97.75	98.0	96.25	96.5	-1.25	-1.28	4732949.0	459185664.25	3610
2013-08-25	99.0	99.25	97.75	97.75	-1.25	-1.26	3663264.0	361206349.0	2987
2013-08-22	99.0	99.25	98.75	99.0	0.0	0.0	3282497.0	324894726.25	3241
2013-08-21	99.0	99.5	99.0	99.0	0.0	0.0	3196556.0	317331329.5	3163
2013-08-20	98.75	100.5	98.75	99.0	0.25	0.25	7065768.0	702378521.5	4363
2013-08-19	99.0	99.0	98.25	98.75	-0.5	-0.5	3389070.0	334785533.75	3502
2013-08-18	97.0	99.25	97.0	99.25	2.25	2.32	5638828.0	555788879.25	4083
2013-08-15	96.25	97.5	96.0	97.0	0.75	0.78	3539678.0	342612863.0	3301
2013-08-14	96.0	96.25	95.75	96.25	0.0	0.0	3383832.0	324989030.75	2957
2013-08-13	95.5	96.5	95.5	96.25	1.25	1.32	4766490.0	457764998.25	2116
2013-08-05	94.25	95.5	94.25	95.0	0.75	0.8	4116296.0	391154593.75	3330
2013-08-04	93.75	94.25	93.5	94.25	1.0	1.07	3608059.0	339125806.75	3317
2013-08-01	94.0	94.0	93.25	93.25	-0.5	-0.53	3134281.0	293439047.25	3240
2013-07-31	93.5	94.0	93.25	93.75	0.25	0.27	3519616.0	329186568.25	3395
2013-07-30	93.0	93.5	92.5	93.5	0.5	0.54	3945433.0	366899558.0	3179
2013-07-29	92.75	93.25	92.5	93.0	0.0	0.0	3272842.0	303471420.5	2635
2013-07-28	93.5	93.75	92.75	93.0	-0.5	-0.53	2983555.0	277923239.75	2259
2013-07-25	93.5	93.75	93.0	93.5	0.0	0.0	2417197.0	225710469.25	2146
2013-07-24	93.5	93.75	93.25	93.5	0.0	0.0	2904513.0	271631017.75	2313
2013-07-23	94.0	94.25	93.25	93.5	-0.25	-0.27	3566948.0	334179186.0	2621
2013-07-22	93.25	94.0	93.25	93.75	0.25	0.27	3178267.0	297535981.75	3036
2013-07-21	92.0	94.25	91.5	93.5	-0.75	-0.8	3996176.0	370612868.75	2850
2013-07-18	94.0	94.25	93.5	94.25	0.25	0.27	1154910.0	108359660.25	766
2013-07-17	94.5	94.5	93.25	94.0	-0.5	-0.53	4298120.0	403066279.25	2864
2013-07-16	95.0	95.25	94.25	94.5	-0.5	-0.53	3443116.0	326303178.0	2454
2013-07-15	96.0	96.5	94.75	95.0	-1.25	-1.3	7171184.0	682796544.75	3228
2013-07-14	95.5	96.25	95.25	96.25	1.25	1.32	4299953.0	411529304.0	2938
2013-07-11	95.5	95.5	95.0	95.0	0.0	0.0	2403734.0	228881439.0	2850
2013-07-10	95.0	95.5	94.5	95.0	0.0	0.0	3520601.0	334770044.75	3005
2013-07-09	95.0	95.5	94.5	95.0	0.5	0.53	4843934.0	460479950.25	5098
2013-07-08	94.25	95.0	94.0	94.5	0.5	0.53	5819715.0	550843896.0	5800
2013-07-07	93.5	94.25	93.5	94.0	0.5	0.53	3970071.0	372935013.25	3869
2013-07-04	92.75	93.5	92.75	93.5	1.25	1.36	6038733.0	561841423.0	3660
2013-07-03	92.75	93.0	92.25	92.25	-0.25	-0.27	3819275.0	353701099.75	3251
2013-07-02	92.25	93.25	92.25	92.5	0.25	0.27	4216037.0	391534089.25	3537
2013-07-01	91.75	92.5	91.5	92.25	0.75	0.82	3763744.0	346177816.0	3075
2013-06-30	91.5	91.5	91.0	91.5	0.0	0.0	1871473.0	170955756.5	2153
2013-06-26	91.5	91.75	91.25	91.5	0.0	0.0	2938495.0	268852328.25	3308
2013-06-25	92.0	92.0	91.5	91.5	-0.25	-0.27	3234432.0	296460643.75	3829
2013-06-24	92.5	92.5	91.5	91.75	-0.75	-0.81	3264513.0	300151103.0	3575
2013-06-23	92.25	92.75	92.0	92.5	0.25	0.27	3311558.0	306070583.0	3174
2013-06-22	92.25	92.75	91.75	92.25	-0.75	-0.81	4732853.0	436450554.75	3549
2013-06-19	93.0	93.25	92.5	93.0	-0.25	-0.27	4987320.0	463087105.5	4097
2013-06-18	92.5	93.5	92.5	93.25	1.0	1.08	4178564.0	388804299.25	3507
2013-06-17	91.5	93.5	91.5	92.25	1.0	1.1	4457220.0	411535541.5	4063
2013-06-16	91.25	92.0	90.75	91.25	-0.5	-0.54	5594613.0	510568756.75	5376
2013-06-15	93.5	93.75	89.5	91.75	-2.0	-2.13	5127348.0	473010068.75	5009
2013-06-12	94.0	94.5	93.75	93.75	-0.5	-0.53	3829708.0	360400310.75	4456
2013-06-11	94.5	94.75	94.0	94.25	-0.25	-0.26	3400163.0	320908173.0	3971
2013-06-10	94.75	95.0	94.5	94.5	-0.25	-0.26	3108531.0	294224602.5	4107
2013-06-09	95.25	95.25	94.25	94.75	-0.5	-0.52	4654643.0	440749170.0	5098
2013-06-08	95.0	95.75	95.0	95.25	0.75	0.79	4180070.0	398722357.5	4633
2013-06-05	94.75	95.0	94.0	94.5	-0.5	-0.53	4381420.0	414144000.25	3963
2013-06-04	95.0	95.5	94.5	95.0	0.0	0.0	5519989.0	525455019.25	3921
2013-06-03	94.5	95.5	94.25	95.0	0.5	0.53	4635159.0	439718354.75	3609
2013-06-02	93.75	94.75	93.5	94.5	0.75	0.8	4197437.0	395178089.0	3558
2013-06-01	93.0	93.75	92.75	93.75	0.5	0.54	3260998.0	304287108.5	2395
2013-05-29	93.5	93.75	93.25	93.25	-0.25	-0.27	2697440.0	252222593.0	3304
2013-05-28	93.5	93.75	93.25	93.5	0.0	0.0	3347392.0	313157107.0	3319
2013-05-27	93.5	93.75	93.0	93.5	0.25	0.27	3617730.0	337817382.5	3632
2013-05-26	93.5	93.75	93.25	93.25	-0.25	-0.27	3669804.0	343116731.0	3329
2013-05-25	93.0	94.0	93.0	93.5	-0.75	-0.8	3833328.0	358253940.0	3295
2013-05-22	94.25	94.5	93.75	94.25	0.0	0.0	4945585.0	465275344.0	3841
2013-05-21	93.0	94.5	93.0	94.25	1.5	1.62	6046582.0	567790683.0	4692
2013-05-20	92.5	93.75	92.5	92.75	0.5	0.54	5803158.0	539654537.75	4574
2013-05-19	92.0	92.5	91.75	92.25	0.25	0.27	5139030.0	473256175.0	4198
2013-05-18	91.5	92.0	91.5	92.0	0.75	0.82	3759660.0	344619660.0	3456
2013-05-15	91.25	91.5	90.75	91.25	0.0	0.0	4465572.0	407285128.75	4226
2013-05-14	91.0	92.0	91.0	91.25	0.25	0.27	4470554.0	408286525.25	4550
2013-05-13	91.25	91.5	90.5	91.0	-0.5	-0.55	4990818.0	454590168.25	4971
2013-05-12	91.75	92.25	91.25	91.5	-0.25	-0.27	4431460.0	406563557.25	4777
2013-05-11	92.0	92.5	91.75	91.75	0.0	0.0	4100027.0	377592034.75	4785
2013-05-08	91.5	92.0	91.25	91.75	0.25	0.27	5465116.0	500708049.0	5825
2013-05-07	91.25	91.5	91.0	91.5	0.0	0.0	3052414.0	278819189.5	4588
2013-05-06	91.25	91.75	91.25	91.5	0.25	0.27	3699282.0	338642988.0	3993
2013-05-05	91.75	91.75	91.25	91.25	-0.5	-0.54	3244953.0	296605121.0	3198
2013-05-04	91.0	91.75	90.75	91.75	1.5	1.66	3573323.0	325533763.0	3087
2013-05-01	91.0	91.0	90.0	90.25	-0.5	-0.55	2916363.0	263866014.75	2706
2013-04-30	90.75	91.0	90.75	90.75	0.0	0.0	2244560.0	203981880.5	2696
2013-04-29	91.0	91.25	90.5	90.75	-0.5	-0.55	3678806.0	334344911.25	3103
2013-04-28	91.25	91.25	90.75	91.25	0.0	0.0	3717137.0	338008621.0	3642
2013-04-27	91.5	91.75	91.0	91.25	-0.25	-0.27	3002452.0	274500503.25	2850
2013-04-24	91.5	92.0	91.0	91.5	0.25	0.27	4595992.0	420634034.75	3694
2013-04-23	91.25	91.75	90.25	91.25	0.0	0.0	5347300.0	487359980.25	4091
2013-04-22	90.25	91.25	90.25	91.25	0.75	0.83	4613538.0	419284587.5	4012
2013-04-21	90.5	90.75	90.25	90.5	0.0	0.0	3314069.0	299615490.0	3573
2013-04-20	91.0	91.25	90.25	90.5	-0.75	-0.82	4310276.0	390956826.5	3585
2013-04-17	92.25	92.5	90.75	91.25	-1.25	-1.35	5731537.0	522517594.25	5004
2013-04-16	93.0	93.0	91.0	92.5	-1.0	-1.07	6329774.0	580822377.5	4833
2013-04-15	93.75	94.25	93.25	93.5	-0.25	-0.27	3509818.0	328469837.5	3947
2013-04-14	94.75	95.0	93.5	93.75	-3.75	-3.85	5345515.0	502991822.5	4817
2013-04-13	98.75	99.0	97.0	97.5	-0.75	-0.76	2879890.0	281484401.25	1173
2013-04-10	97.75	98.75	97.75	98.25	0.75	0.77	5770030.0	567359389.25	5311
2013-04-09	97.5	98.0	97.25	97.5	0.0	0.0	3948783.0	385744661.75	4789
2013-04-08	97.0	97.75	96.75	97.5	0.5	0.52	4396762.0	427866407.5	5245
2013-04-07	97.0	97.5	96.5	97.0	-0.25	-0.26	5273521.0	511538820.0	4279
2013-04-06	97.5	98.0	96.5	97.25	-0.25	-0.26	4455411.0	433198805.0	3202
2013-04-03	96.75	97.75	96.5	97.5	0.75	0.78	4345052.0	421245441.75	3878
2013-04-02	96.75	97.0	96.5	96.75	0.0	0.0	3099110.0	299658918.5	3176
2013-04-01	96.25	97.0	95.75	96.75	0.75	0.78	4329573.0	417105947.5	3531
2013-03-31	97.0	97.0	95.5	96.0	-1.0	-1.03	5190858.0	497924888.0	3359
2013-03-30	97.5	97.75	96.0	97.0	-0.5	-0.51	3526061.0	341715619.75	2233
2013-03-27	97.75	98.0	96.75	97.5	0.0	0.0	5381183.0	524219506.25	4652
2013-03-26	96.5	98.5	96.25	97.5	1.0	1.04	7265194.0	709282961.25	6063
2013-03-25	96.5	96.75	95.75	96.5	0.0	0.0	6550701.0	630743622.0	4741
2013-03-24	94.5	97.0	94.5	96.5	2.25	2.39	8215893.0	786684977.75	6139
2013-03-23	94.5	94.75	94.25	94.25	-0.25	-0.26	4373092.0	412953907.25	4886
2013-03-20	94.0	94.5	93.75	94.5	0.75	0.8	4760002.0	447951458.25	5137
2013-03-19	93.75	94.5	93.75	93.75	0.25	0.27	4455098.0	418940103.0	5251
2013-03-18	94.0	94.0	93.25	93.5	-0.5	-0.53	5358568.0	501911632.25	5171
2013-03-17	94.0	94.25	93.75	94.0	0.0	0.0	4907859.0	461089147.75	5449
2013-03-16	94.0	94.5	93.75	94.0	0.5	0.53	4961275.0	466699073.5	4977
2013-03-13	93.25	94.0	93.25	93.5	0.25	0.27	3959992.0	370632280.5	4634
2013-03-12	93.25	93.5	92.75	93.25	0.0	0.0	4812515.0	448263823.75	4784
2013-03-11	93.0	93.25	92.75	93.25	0.5	0.54	4158719.0	386971658.75	4396
2013-03-10	93.0	93.25	92.75	92.75	0.0	0.0	4222610.0	392639748.75	4710
2013-03-09	93.0	94.0	92.75	92.75	0.25	0.27	4672729.0	435840776.0	4293
2013-03-06	92.75	93.25	92.5	92.5	0.25	0.27	3878130.0	360188393.25	3438
2013-03-05	92.0	92.5	91.75	92.25	0.25	0.27	4546248.0	418733494.75	3234
2013-03-04	91.75	92.0	91.25	92.0	0.25	0.27	3410633.0	312584039.75	3448
2013-03-03	92.25	92.5	91.75	91.75	-0.25	-0.27	3115326.0	286497514.75	2952
2013-03-02	92.25	92.5	91.75	92.0	0.25	0.27	3343788.0	308036657.25	3118
2013-02-27	92.0	92.5	91.75	91.75	0.25	0.27	3812653.0	351030095.75	3579
2013-02-26	92.25	92.25	91.5	91.5	-1.25	-1.35	4090682.0	375938948.75	4305
2013-02-25	93.0	93.5	92.5	92.75	0.0	0.0	4868270.0	451885435.75	4163
2013-02-24	93.0	93.25	92.5	92.75	-0.25	-0.27	4343770.0	403408873.5	4206
2013-02-23	93.0	93.25	92.75	93.0	0.0	0.0	4764330.0	443311657.5	3474
2013-02-20	92.5	93.25	92.5	93.0	0.5	0.54	4596225.0	426716934.25	4652
2013-02-19	93.25	93.5	92.0	92.5	-0.75	-0.8	4950763.0	459624989.5	4292
2013-02-18	93.5	93.75	92.75	93.25	0.0	0.0	5809892.0	542147323.75	4605
2013-02-17	94.0	94.0	93.25	93.25	-0.75	-0.8	5239332.0	490399426.0	5100
2013-02-16	94.0	94.75	93.5	94.0	0.5	0.53	5889804.0	553851896.75	5714
2013-02-13	93.5	94.0	93.5	93.5	0.0	0.0	5596281.0	524285451.0	5692
2013-02-12	93.0	93.75	93.0	93.5	0.5	0.54	4098190.0	382292379.0	4618
2013-02-11	92.75	93.75	92.75	93.0	0.25	0.27	4675291.0	435203776.0	4578
2013-02-10	92.25	93.5	92.25	92.75	0.75	0.82	4461866.0	414894077.75	4343
2013-02-09	92.0	92.25	91.5	92.0	0.0	0.0	4910951.0	451261465.0	4647
2013-02-06	93.0	93.25	92.0	92.0	-0.5	-0.54	4340212.0	401867987.25	3486
2013-02-05	93.0	93.0	91.75	92.5	-0.5	-0.54	4432013.0	409502259.5	3628
2013-02-04	93.5	93.75	92.5	93.0	-0.75	-0.8	4389576.0	409606014.25	3801
2013-02-03	94.0	94.0	93.25	93.75	-0.25	-0.27	3942457.0	369044766.5	3328
2013-02-02	94.0	94.25	93.75	94.0	0.0	0.0	3463513.0	325234202.0	2480
2013-01-30	93.75	94.25	93.25	94.0	0.5	0.53	3990892.0	374441219.75	3451
2013-01-29	94.0	94.25	93.25	93.5	-0.25	-0.27	4618903.0	432259250.5	3688
2013-01-28	93.5	94.5	93.25	93.75	0.25	0.27	5258105.0	493970560.0	3832
2013-01-27	93.25	93.75	92.75	93.5	0.25	0.27	4561214.0	425676569.0	3786
2013-01-26	92.75	93.5	92.5	93.25	0.75	0.81	5472256.0	503805952.75	3780
2013-01-23	92.75	93.0	91.5	92.5	0.0	0.0	4635169.0	428758087.25	4567
2013-01-22	92.75	92.75	92.25	92.5	-0.25	-0.27	3987036.0	368645001.0	4478
2013-01-21	93.25	93.5	92.5	92.75	-0.5	-0.54	5506058.0	510448602.0	4505
2013-01-20	93.5	94.0	93.25	93.25	0.0	0.0	4377693.0	409309217.0	4427
2013-01-19	93.25	94.0	93.0	93.25	-0.5	-0.53	6525027.0	610325330.75	5206
2013-01-16	93.25	93.75	93.25	93.75	0.25	0.27	4870155.0	455630295.0	4828
2013-01-15	93.75	94.0	93.0	93.5	0.0	0.0	5807586.0	542837318.5	5743
2013-01-14	93.75	94.5	93.5	93.5	-0.25	-0.27	6288600.0	589381818.5	5558
2013-01-13	94.5	94.75	93.5	93.75	-0.75	-0.79	5978678.0	563074659.5	5930
2013-01-12	95.0	95.25	94.5	94.5	-0.25	-0.26	7209460.0	683792364.0	6617
2013-01-09	93.0	95.0	93.0	94.75	2.0	2.16	7299587.0	686668872.5	6306
2013-01-08	92.5	93.0	92.25	92.75	0.75	0.82	7016785.0	649558360.75	5368
2013-01-07	92.0	92.5	91.5	92.0	0.0	0.0	6502596.0	597927846.75	4391
2013-01-06	92.25	92.5	91.75	92.0	-0.25	-0.27	5886552.0	542172350.25	4917
2013-01-05	91.75	92.5	91.75	92.25	0.75	0.82	5273951.0	485707459.75	3910
2013-01-02	90.75	91.75	90.75	91.5	1.25	1.39	6867844.0	627592916.0	5806
2013-01-01	90.75	91.0	90.25	90.25	0.5	0.56	3098400.0	280307704.25	2896
2012-12-31	89.75	90.5	89.5	89.75	0.0	0.0	5341714.0	480420362.75	4744
2012-12-30	90.75	90.75	89.5	89.75	-0.75	-0.83	5800865.0	524293291.5	4544
2012-12-29	90.5	91.25	90.25	90.5	-0.25	-0.28	4737562.0	430196858.75	4925
2012-12-26	90.5	90.75	90.25	90.75	0.25	0.28	5178555.0	468390461.25	4624
2012-12-25	91.0	91.0	90.0	90.5	-0.5	-0.55	6707972.0	608550247.75	5558
2012-12-24	91.5	91.5	90.5	91.0	-0.5	-0.55	6996060.0	636628666.75	5252
2012-12-23	92.25	92.5	91.25	91.5	-0.75	-0.81	6622162.0	608262271.25	5747
2012-12-22	92.25	92.25	91.5	92.25	0.0	0.0	6010691.0	551617736.5	5588
2012-12-19	92.5	92.75	92.0	92.25	0.0	0.0	5439493.0	502916701.25	6485
2012-12-18	93.0	93.25	92.25	92.25	-0.25	-0.27	6932758.0	643143979.0	8041
2012-12-17	92.0	92.75	91.75	92.5	0.25	0.27	7211540.0	662751803.5	7685
2012-12-16	91.5	92.25	91.25	92.25	0.5	0.54	6602870.0	605226048.25	7977
2012-12-15	91.5	91.75	91.25	91.75	1.0	1.1	5712281.0	522940115.25	5942
2012-12-12	90.75	91.25	90.5	90.75	0.25	0.28	6118801.0	556001487.0	6375
2012-12-11	90.5	91.25	90.25	90.5	0.0	0.0	5722862.0	519131277.75	5911
2012-12-10	90.75	90.75	89.75	90.5	-0.5	-0.55	5448815.0	492461827.5	5144
2012-12-09	90.25	91.75	90.25	91.0	1.5	1.68	6383056.0	579878788.0	4807
2012-12-08	89.75	90.5	89.5	89.5	0.0	0.0	3838963.0	345284650.0	3645
2012-12-05	89.0	89.5	88.5	89.5	0.75	0.85	4556444.0	405665829.75	3255
2012-12-04	89.5	89.75	88.25	88.75	-0.75	-0.84	5751072.0	510401575.25	4122
2012-12-03	89.5	89.75	89.25	89.5	0.25	0.28	4120438.0	369015933.5	3830
2012-12-02	89.25	89.75	89.0	89.25	0.25	0.28	4293217.0	383794269.5	3849
2012-12-01	88.5	89.75	88.25	89.0	1.75	2.01	4782183.0	426659511.25	4059
2012-11-28	86.75	87.75	86.25	87.25	0.25	0.29	6370168.0	556354412.5	4623
2012-11-27	87.5	87.75	86.25	87.0	-0.75	-0.85	6045331.0	525707204.75	4481
2012-11-26	87.75	88.0	86.5	87.75	0.75	0.86	6534506.0	569138893.5	4411
2012-11-25	88.75	89.0	86.75	87.0	-2.0	-2.25	6368226.0	560489914.5	4995
2012-11-24	88.75	89.75	88.5	89.0	0.75	0.85	4653970.0	414523150.25	3937
2012-11-21	88.5	89.25	87.5	88.25	-0.5	-0.56	6195816.0	548091491.0	5496
2012-11-20	89.0	89.25	88.0	88.75	0.0	0.0	6416358.0	568345133.5	5578
2012-11-19	90.0	90.0	88.0	88.75	-1.25	-1.39	6128320.0	545743423.75	5080
2012-11-18	89.75	90.25	89.25	90.0	0.25	0.28	4965241.0	445609047.0	4632
2012-11-17	90.0	90.0	89.25	89.75	-0.5	-0.55	4408820.0	395106408.5	4741
2012-11-14	90.25	91.0	90.0	90.25	0.5	0.56	5562161.0	502508313.5	5874
2012-11-13	89.5	90.0	89.25	89.75	0.0	0.0	4592070.0	410796046.25	5467
2012-11-12	89.75	90.25	89.25	89.75	-0.5	-0.55	5719077.0	512930053.0	6387
2012-11-11	90.75	90.75	89.25	90.25	-0.5	-0.55	5337911.0	481396655.25	5091
2012-11-10	91.0	91.5	90.0	90.75	-0.75	-0.82	5109638.0	463954789.5	3867
2012-11-07	91.25	92.0	91.25	91.5	0.5	0.55	4809282.0	440782202.5	4428
2012-11-06	89.5	91.5	89.5	91.0	2.0	2.25	4910277.0	444547533.0	3526
2012-11-05	89.0	89.5	88.5	89.0	0.0	0.0	3792233.0	337891278.5	3872
2012-11-04	88.75	89.0	88.5	89.0	0.25	0.28	3198156.0	283818664.0	3748
2012-11-03	88.5	89.0	88.0	88.75	0.25	0.28	1955207.0	172974834.25	2018
2012-10-24	87.75	88.75	87.0	88.5	0.75	0.85	2339419.0	205579410.5	2365
2012-10-23	88.75	88.75	87.5	87.75	-1.0	-1.13	4460062.0	392899837.5	3693
2012-10-22	89.5	90.25	88.5	88.75	-0.5	-0.56	5675826.0	508227393.75	4284
2012-10-21	89.75	90.25	89.25	89.25	-0.25	-0.28	4261579.0	382559805.75	5377
2012-10-20	89.25	89.75	88.75	89.5	-0.5	-0.56	5396188.0	482726336.75	6657
2012-10-17	90.0	90.75	89.25	90.0	1.25	1.41	7197878.0	648642433.5	6510
2012-10-16	88.5	89.0	88.25	88.75	0.5	0.57	5207231.0	461484895.75	5920
2012-10-15	87.75	88.75	87.5	88.25	0.25	0.28	5899787.0	519689118.5	6051
2012-10-14	88.5	88.75	87.0	88.0	-0.25	-0.28	7108804.0	625226796.25	5844
2012-10-13	89.5	89.75	88.0	88.25	-1.0	-1.12	5156088.0	457826283.75	4698
2012-10-10	89.75	89.75	89.0	89.25	-0.5	-0.56	4984985.0	445779399.5	4376
2012-10-09	90.0	90.25	89.5	89.75	0.0	0.0	4456023.0	400595089.25	4689
2012-10-08	90.5	90.75	89.0	89.75	-0.75	-0.83	5501978.0	493337572.25	4774
2012-10-07	91.5	92.0	89.25	90.5	-1.0	-1.09	6822974.0	617408379.75	4398
2012-10-06	91.5	92.25	91.0	91.5	0.0	0.0	4851841.0	446263997.75	4056
2012-10-03	91.0	92.0	91.0	91.5	0.25	0.27	4483426.0	410323780.0	4664
2012-10-02	91.25	92.0	91.0	91.25	0.0	0.0	4955986.0	454125063.25	4998
2012-10-01	91.0	91.75	91.0	91.25	0.25	0.27	5088383.0	465507447.0	5919
2012-09-30	89.5	91.5	89.5	91.0	1.75	1.96	4807935.0	436150985.0	4894
2012-09-29	89.75	91.5	89.25	89.25	-0.5	-0.56	6105457.0	551346723.75	4915
2012-09-26	90.0	90.5	89.25	89.75	-1.0	-1.1	5655162.0	507910742.25	5715
2012-09-25	89.75	91.0	89.25	90.75	0.75	0.83	6076743.0	546123854.75	5634
2012-09-24	91.5	91.75	89.0	90.0	-1.5	-1.64	7829618.0	704200335.5	5959
2012-09-22	92.0	92.75	91.25	91.5	-1.0	-1.08	4942793.0	453603042.5	4692
2012-09-19	93.75	93.75	91.5	92.5	-1.0	-1.07	7205396.0	669399202.0	6513
2012-09-18	94.0	94.25	93.0	93.5	-0.75	-0.8	5504584.0	514931268.5	6389
2012-09-17	94.25	94.5	93.75	94.25	-0.25	-0.26	5731410.0	539863424.25	6708
2012-09-16	95.0	95.25	94.0	94.5	-0.5	-0.53	4742754.0	448166265.25	4714
2012-09-15	95.0	95.25	94.25	95.0	2.5	2.7	6196676.0	587143734.5	5299
2012-09-12	91.75	93.0	91.75	92.5	1.25	1.37	6369613.0	589453805.5	5581
2012-09-11	90.75	91.75	90.5	91.25	0.75	0.83	4547748.0	414819350.25	4449
2012-09-10	91.0	91.25	90.5	90.5	-0.25	-0.28	3543406.0	321788400.5	4503
2012-09-09	91.25	91.5	90.75	90.75	-0.25	-0.27	4944406.0	450514011.5	4655
2012-09-08	90.25	91.75	90.25	91.0	2.0	2.25	6248116.0	568656268.75	4489
2012-09-05	89.25	89.75	88.5	89.0	0.0	0.0	6111536.0	544196837.5	5624
2012-09-04	90.5	90.75	88.75	89.0	-1.5	-1.66	7271900.0	650169991.0	5892
2012-09-03	91.75	92.0	89.75	90.5	-0.75	-0.82	8992447.0	817189079.0	5801
2012-09-02	92.25	92.5	91.25	91.25	-1.25	-1.35	5019767.0	461797390.0	5138
2012-09-01	92.5	93.25	92.0	92.5	0.5	0.54	5304942.0	491256576.5	5252
2012-08-29	92.5	92.75	92.0	92.0	-0.5	-0.54	3710150.0	342692081.25	4875
2012-08-28	92.5	93.0	92.25	92.5	0.0	0.0	4023038.0	372635856.25	4551
2012-08-27	92.25	92.75	92.25	92.5	0.25	0.27	2993398.0	277190783.75	3893
2012-08-26	92.75	93.0	92.0	92.25	-0.25	-0.27	2556211.0	236261137.75	3277
2012-08-25	92.0	93.0	92.0	92.5	1.25	1.37	1867598.0	172603009.0	2002
2012-08-15	91.5	92.25	91.0	91.25	-0.25	-0.27	3662928.0	335734261.75	4370
2012-08-14	91.5	92.0	91.5	91.5	0.0	0.0	3552429.0	325887521.0	4410
2012-08-13	92.0	92.75	91.5	91.5	-0.5	-0.54	4344969.0	399108154.0	4727
2012-08-12	91.5	92.25	91.25	92.0	0.75	0.82	4977294.0	456296437.25	4986
2012-08-11	91.5	92.0	91.25	91.25	0.25	0.27	3471320.0	318045044.75	3308
2012-08-08	91.75	92.0	91.0	91.0	-0.5	-0.55	2534819.0	232386556.75	2746
2012-08-07	91.75	92.5	91.5	91.5	0.0	0.0	3366364.0	309778480.5	3007
2012-08-06	91.25	92.0	91.25	91.5	0.25	0.27	2977423.0	272773626.0	3147
2012-08-05	91.0	91.75	90.75	91.25	0.5	0.55	2735522.0	250006117.25	2835
2012-08-04	91.25	92.0	90.5	90.75	1.0	1.11	3589493.0	327250675.0	2984
2012-08-01	90.25	90.5	89.75	89.75	-0.75	-0.83	2894970.0	260699443.5	3103
2012-07-31	89.5	90.5	89.5	90.5	1.25	1.4	3313295.0	298457597.25	3308
2012-07-30	88.0	89.75	88.0	89.25	1.25	1.42	3970421.0	353618989.0	3608
2012-07-29	88.5	88.5	87.75	88.0	-1.75	-1.95	3964447.0	348929164.5	3902
2012-07-28	87.75	90.0	87.75	89.75	3.5	4.06	4434613.0	394535010.5	3363
2012-07-25	87.25	87.25	86.25	86.25	-1.0	-1.15	3780902.0	327552584.75	3555
2012-07-24	86.25	87.25	85.75	87.25	1.25	1.45	3811052.0	328234007.25	3783
2012-07-23	88.5	88.75	85.75	86.0	-2.75	-3.1	6829633.0	594148162.0	4822
2012-07-22	88.0	89.25	88.0	88.75	1.0	1.14	3345164.0	296995086.0	3739
2012-07-21	88.0	88.75	87.25	87.75	1.0	1.15	3305266.0	290697910.5	2518
2012-07-18	85.25	87.5	84.75	86.75	0.5	0.58	4480984.0	387845683.25	5628
2012-07-17	86.5	87.5	86.25	86.25	-0.25	-0.29	3562199.0	309577671.5	4423
2012-07-16	85.5	87.0	85.5	86.5	1.25	1.47	4784454.0	412365105.5	4614
2012-07-15	86.5	86.75	84.75	85.25	-1.5	-1.73	4548546.0	388300073.25	4044
2012-07-14	87.75	88.0	86.5	86.75	-0.5	-0.57	3273861.0	285083154.25	3110
2012-07-11	88.0	88.0	86.5	87.25	-0.5	-0.57	3604960.0	314532925.0	3164
2012-07-10	88.75	88.75	87.25	87.75	-0.75	-0.85	3277319.0	287887742.75	3357
2012-07-09	89.5	89.75	88.5	88.5	-1.0	-1.12	2870124.0	255594973.5	3783
2012-07-08	90.0	90.0	89.25	89.5	0.0	0.0	2737398.0	245269918.75	3374
2012-07-07	90.0	90.25	89.25	89.5	-0.5	-0.56	2680156.0	240598082.0	3286
2012-07-04	91.25	91.25	90.0	90.0	-1.25	-1.37	3429177.0	310043294.5	4134
2012-07-03	91.5	92.0	90.75	91.25	0.25	0.27	3774243.0	344988212.25	3661
2012-07-02	91.25	92.0	91.0	91.0	-0.5	-0.55	3654883.0	334504366.0	3392
2012-07-01	93.0	94.0	91.25	91.5	-1.25	-1.35	5287801.0	487348088.0	4168
2012-06-30	91.25	93.0	91.0	92.75	3.5	3.92	3955626.0	363112591.25	3971
2012-06-27	91.0	91.25	89.0	89.25	-1.75	-1.92	4499434.0	404907221.5	4753
2012-06-26	90.25	91.25	90.25	91.0	1.0	1.11	3580756.0	325052198.0	3926
2012-06-25	91.0	91.0	90.0	90.0	-1.0	-1.1	3189525.0	289717881.25	4318
2012-06-24	91.5	91.75	90.75	91.0	-0.5	-0.55	3841061.0	350522005.0	4014
2012-06-23	91.5	91.75	91.0	91.5	-0.5	-0.54	3527478.0	322422210.5	3839
2012-06-20	92.0	92.5	91.75	92.0	0.25	0.27	4235424.0	390133253.25	5286
2012-06-19	91.0	92.0	90.75	91.75	1.25	1.38	4947072.0	450771382.25	5210
2012-06-18	91.5	91.75	90.5	90.5	0.0	0.0	4346053.0	396093072.75	5035
2012-06-17	89.75	91.0	89.75	90.5	0.75	0.84	4265828.0	386656725.25	5129
2012-06-16	91.0	91.5	87.75	89.75	-0.5	-0.55	4165307.0	375086498.75	3810
2012-06-13	90.25	90.5	90.0	90.25	0.75	0.84	4114079.0	371196915.25	4387
2012-06-12	91.25	91.25	89.5	89.5	-2.5	-2.72	5652040.0	511691196.25	5387
2012-06-11	91.75	92.25	91.5	92.0	0.75	0.82	5265706.0	484040403.75	3975
2012-06-10	90.5	91.25	90.5	91.25	1.0	1.11	4588751.0	417352281.5	3986
2012-06-09	90.75	91.25	90.0	90.25	0.25	0.28	4564884.0	413401655.5	4521
2012-06-06	91.75	93.0	89.0	90.0	-1.0	-1.1	7138871.0	651905228.75	5333
2012-06-05	92.25	92.5	90.75	91.0	-1.0	-1.09	4496717.0	413009553.0	4408
2012-06-04	90.5	92.0	90.0	92.0	1.25	1.38	3880474.0	353526820.5	4891
2012-06-03	90.0	90.75	90.0	90.75	0.75	0.83	3730455.0	337298812.25	5030
2012-06-02	91.5	91.75	90.0	90.0	-3.5	-3.74	5265600.0	477725967.0	5536
2012-05-30	94.25	94.75	93.5	93.5	-0.75	-0.8	4203913.0	395554083.25	4135
2012-05-29	94.75	95.25	94.25	94.25	-0.25	-0.26	3190845.0	301970891.25	3710
2012-05-28	94.5	95.0	94.25	94.5	0.75	0.8	3301392.0	312484482.0	3707
2012-05-27	94.75	95.25	93.75	93.75	-0.75	-0.79	4510952.0	426332374.0	4406
2012-05-26	95.25	95.75	94.5	94.5	-0.5	-0.53	4004422.0	382073261.0	4710
2012-05-23	94.75	95.75	94.5	95.0	-0.25	-0.26	3316809.0	315390833.5	3433
2012-05-22	95.0	96.25	94.75	95.25	1.0	1.06	4020156.0	383517652.5	4518
2012-05-21	94.0	94.75	94.0	94.25	0.5	0.53	3958184.0	373273800.0	3825
2012-05-20	94.5	94.75	93.5	93.75	-0.25	-0.27	3853815.0	362398099.0	4414
2012-05-19	93.75	95.25	93.5	94.0	-1.75	-1.83	3857652.0	363966524.75	4381
2012-05-16	95.0	96.0	94.75	95.75	-0.5	-0.52	4555775.0	433793241.5	3761
2012-05-15	96.5	97.25	96.0	96.25	-0.25	-0.26	4281509.0	413454593.75	3559
2012-05-14	98.0	98.25	96.5	96.5	-1.75	-1.78	3679092.0	359126707.25	3549
2012-05-13	98.5	99.5	97.75	98.25	-0.25	-0.25	3703768.0	365567542.5	3429
2012-05-12	98.25	98.5	96.5	98.5	-0.5	-0.51	3030224.0	296267470.75	3138
2012-05-09	99.25	99.75	98.0	99.0	-1.0	-1.0	4052218.0	400301337.5	3939
2012-05-08	99.5	100.0	99.0	100.0	0.5	0.5	2750455.0	273073141.5	2972
2012-05-07	99.25	100.0	98.5	99.5	-0.25	-0.25	5414216.0	536453162.25	3736
2012-05-06	101.5	101.5	99.25	99.75	-1.75	-1.72	4162829.0	418156519.25	4251
2012-05-05	101.5	101.75	100.75	101.5	-1.75	-1.69	4951166.0	501318133.5	3566
2012-05-02	103.5	104.0	102.75	103.25	0.25	0.24	3728867.0	385336638.5	3642
2012-05-01	102.75	103.25	102.25	103.0	0.5	0.49	2916924.0	299797996.25	3120
2012-04-30	103.0	103.0	102.5	102.5	-0.25	-0.24	2776259.0	285151977.75	3038
2012-04-29	103.75	104.0	102.5	102.75	-0.75	-0.72	4180306.0	431679402.25	4037
2012-04-28	103.0	104.0	103.0	103.5	0.75	0.73	3513170.0	363895979.5	3585
2012-04-25	102.5	103.0	102.25	102.75	0.25	0.24	3942016.0	404692975.0	3824
2012-04-24	102.75	103.0	101.25	102.5	-0.25	-0.24	5493766.0	560741048.0	4181
2012-04-23	103.0	103.25	102.0	102.75	-0.5	-0.48	5032560.0	516812045.5	3934
2012-04-22	103.75	104.5	103.0	103.25	-0.75	-0.72	5320303.0	552541773.0	4242
2012-04-21	102.25	104.5	102.25	104.0	2.0	1.96	5253278.0	545998338.0	5150
2012-04-18	102.5	103.25	101.25	102.0	-0.25	-0.24	5896829.0	603445957.5	4714
2012-04-17	101.0	102.25	100.5	102.25	4.25	4.34	7147327.0	726019822.25	4977
2012-04-16	98.75	99.25	97.25	98.0	-1.25	-1.26	4358466.0	428713733.75	4047
2012-04-15	99.0	100.25	98.75	99.25	-4.0	-3.87	6177728.0	613391818.75	5184
2012-04-14	103.25	103.75	102.0	103.25	0.5	0.49	5236277.0	538868153.25	2228
2012-04-11	102.5	103.0	100.5	102.75	0.25	0.24	6810980.0	693022222.25	5966
2012-04-10	105.0	105.25	102.5	102.5	-2.75	-2.61	7322268.0	763424039.5	4722
2012-04-09	104.75	105.25	104.25	105.25	-0.75	-0.71	6118897.0	641340380.0	4284
2012-04-08	108.0	108.25	105.5	106.0	-2.0	-1.85	5368651.0	573206595.5	4591
2012-04-07	108.75	109.0	107.75	108.0	-1.0	-0.92	3717647.0	402505350.25	3439
2012-04-04	109.25	109.5	108.75	109.0	-0.75	-0.68	3887542.0	424282955.75	3476
2012-04-03	109.75	110.25	109.25	109.75	0.25	0.23	3712187.0	407384569.75	3456
2012-04-02	109.75	110.0	109.25	109.5	-0.25	-0.23	5430814.0	595640993.5	4144
2012-04-01	107.75	110.0	107.5	109.75	1.75	1.62	7997985.0	871763001.5	4383
2012-03-31	108.25	108.75	107.75	108.0	0.5	0.47	4470753.0	484279032.5	3103
2012-03-28	108.5	109.75	107.25	107.5	-1.25	-1.15	8809474.0	956276259.75	5301
2012-03-27	108.25	109.25	107.25	108.75	1.75	1.64	10979367.0	1190048055.0	5526
2012-03-26	107.0	108.5	106.75	107.0	0.25	0.23	8999281.0	967683511.0	5212
2012-03-25	106.75	107.25	106.25	106.75	-0.25	-0.23	4432769.0	473397911.75	4284
2012-03-24	106.25	107.75	106.0	107.0	1.0	0.94	7838075.0	838434194.5	5128
2012-03-21	104.25	106.5	104.25	106.0	1.25	1.19	7251240.0	766181701.75	5736
2012-03-20	105.75	106.0	104.25	104.75	-1.25	-1.18	6317342.0	664384877.25	3739
2012-03-19	105.75	107.25	105.5	106.0	0.25	0.24	8235854.0	874497987.25	4984
[truncated: 2,770 more rows]
