# Supplementary material for: Effective short-term forecasts of Saudi stock price trends using technical indicators and large-scale multivariate time series
Source: PeerJ Comput Sci. 2023 Jan 6;9:e1205. doi: 10.7717/peerj-cs.1205 (PMC10280263; doi:10.7717/peerj-cs.1205)
Supplement: Supplemental Information 3 [file peerj-cs-09-1205-s003.zip › TASI Dataset 2021/ALINMA TOKIO M_8312.csv]

date	open	high	low	close	change	change_percent	volume_traded	value_traded_SAR	number_trades
2020-03-19	9.85	10.2	9.85	10.0	0.0	0.0	517400.0	5208527.9	751
2020-03-18	9.69	10.3	9.59	10.0	0.31	3.2	1155948.0	11446747.72	1421
2020-03-17	9.55	9.77	9.16	9.69	0.12	1.25	1325283.0	12710939.09	1231
2020-03-16	9.74	10.28	9.55	9.57	-0.89	-8.51	992685.0	9842084.89	1408
2020-03-15	10.5	11.06	10.36	10.46	0.1	0.97	841967.0	8969471.14	1035
2020-03-12	10.6	11.0	10.3	10.36	-0.78	-7.0	659689.0	6971691.56	945
2020-03-11	11.98	12.38	11.02	11.14	-0.76	-6.39	1151123.0	13519298.4	1534
2020-03-10	11.8	12.0	11.36	11.9	0.74	6.63	1059041.0	12345908.54	1365
2020-03-09	11.16	12.0	11.16	11.16	-1.22	-9.85	515136.0	5855237.64	725
2020-03-08	12.88	13.1	12.38	12.38	-1.36	-9.9	570163.0	7211655.0	970
2020-03-05	14.02	14.52	13.74	13.74	-0.24	-1.72	1240009.0	17549247.1	1811
2020-03-04	13.2	14.4	13.1	13.98	0.56	4.17	1773598.0	24821587.94	2344
2020-03-03	13.48	13.9	13.3	13.42	0.12	0.9	1092422.0	14852901.04	1581
2020-03-02	14.44	14.9	12.82	13.3	-0.8	-5.67	1753566.0	24913705.66	2683
2020-03-01	14.94	16.0	14.04	14.1	-0.74	-4.99	4234937.0	64881544.2	5515
2020-02-27	13.74	14.84	13.5	14.84	1.34	9.93	2261197.0	32410843.04	2408
2020-02-26	13.26	13.72	13.2	13.5	0.28	2.12	960537.0	12980791.76	1172
2020-02-25	13.0	13.52	12.84	13.22	0.04	0.3	397592.0	5221608.66	465
2020-02-24	13.9	13.9	12.92	13.18	-0.26	-1.93	715589.0	9675240.94	1000
2020-02-23	13.48	13.9	13.44	13.44	0.22	1.66	793282.0	10795832.0	1038
2020-02-20	13.14	13.36	13.08	13.22	0.06	0.46	204192.0	2695038.92	285
2020-02-19	13.1	13.3	13.0	13.16	0.1	0.77	288370.0	3794118.54	464
2020-02-18	13.18	13.28	12.88	13.06	-0.14	-1.06	382107.0	4984023.72	626
2020-02-17	12.66	13.64	12.66	13.2	0.4	3.13	1351443.0	17990103.82	1620
2020-02-16	12.62	12.82	12.5	12.8	0.22	1.75	150236.0	1905083.0	282
2020-02-13	12.56	13.0	12.42	12.58	-0.1	-0.79	252795.0	3213381.96	450
2020-02-12	12.52	12.7	12.48	12.68	0.16	1.28	110253.0	1386080.66	163
2020-02-11	12.58	12.84	12.5	12.52	-0.04	-0.32	259154.0	3281709.32	475
2020-02-10	12.52	12.72	12.4	12.56	0.0	0.0	192216.0	2417211.38	331
2020-02-09	12.8	12.8	12.4	12.56	-0.24	-1.88	215928.0	2695878.74	304
2020-02-06	13.0	13.0	12.7	12.8	-0.16	-1.23	114710.0	1473610.74	224
2020-02-05	13.14	13.14	12.9	12.96	-0.12	-0.92	125622.0	1636797.62	220
2020-02-04	13.1	13.2	13.0	13.08	0.08	0.62	188166.0	2463882.6	276
2020-02-03	13.04	13.06	12.9	13.0	0.0	0.0	104442.0	1357525.3	229
2020-02-02	13.0	13.18	13.0	13.0	-0.2	-1.52	192304.0	2512394.34	352
2020-01-30	13.28	13.44	13.2	13.2	0.0	0.0	340399.0	4531544.12	516
2020-01-29	13.0	13.46	13.0	13.2	0.2	1.54	567562.0	7504387.72	766
2020-01-28	13.1	13.14	12.9	13.0	-0.06	-0.46	221138.0	2877046.58	418
2020-01-27	13.16	13.52	12.94	13.06	0.02	0.15	825039.0	11019179.68	1084
2020-01-26	13.06	13.2	13.04	13.04	-0.24	-1.81	148782.0	1952843.58	247
2020-01-23	13.36	13.4	13.0	13.28	-0.06	-0.45	253304.0	3351010.62	350
2020-01-22	13.4	13.46	13.3	13.34	-0.06	-0.45	234645.0	3139151.56	295
2020-01-21	13.24	13.44	13.24	13.4	0.04	0.3	276296.0	3691926.44	393
2020-01-20	13.34	13.48	13.2	13.36	0.06	0.45	421037.0	5607979.86	630
2020-01-19	13.24	13.72	13.24	13.3	0.12	0.91	591775.0	7968710.1	725
2020-01-16	13.24	13.38	13.1	13.18	-0.04	-0.3	415701.0	5496375.5	609
2020-01-15	12.94	13.8	12.88	13.22	0.42	3.28	1939950.0	25966171.4	1995
2020-01-14	12.82	13.0	12.68	12.8	-0.1	-0.78	730904.0	9396940.94	836
2020-01-13	12.48	13.2	12.48	12.9	0.5	4.03	1666985.0	21492231.3	2127
2020-01-12	12.4	12.56	12.3	12.4	0.0	0.0	384114.0	4773731.62	520
2020-01-09	12.08	12.8	12.08	12.4	0.6	5.08	1254085.0	15670976.0	1355
2020-01-08	11.86	12.2	11.72	11.8	-0.5	-4.07	441376.0	5298115.52	494
2020-01-07	12.22	12.44	12.08	12.3	0.2	1.65	647458.0	7917597.64	706
2020-01-06	12.18	12.3	12.0	12.1	-0.18	-1.47	279050.0	3376380.98	412
2020-01-05	12.5	12.56	12.26	12.28	-0.42	-3.31	315805.0	3933434.34	444
2020-01-02	12.48	12.9	12.48	12.7	0.24	1.93	620166.0	7890449.14	862
2020-01-01	12.5	12.54	12.38	12.46	-0.02	-0.16	187400.0	2331793.26	267
2019-12-31	12.56	12.62	12.42	12.48	-0.14	-1.11	283251.0	3539087.62	316
2019-12-30	12.48	12.84	12.4	12.62	0.12	0.96	815934.0	10350946.36	1032
2019-12-29	12.5	12.56	12.28	12.5	0.06	0.48	261115.0	3239736.02	463
2019-12-26	12.34	12.58	12.34	12.44	0.08	0.65	194790.0	2422120.86	334
2019-12-25	12.7	12.78	12.2	12.36	-0.3	-2.37	532188.0	6682686.34	665
2019-12-24	12.52	13.36	12.4	12.66	0.1	0.8	1667627.0	21553195.32	1730
2019-12-23	12.46	13.0	12.4	12.56	0.1	0.8	1295274.0	16435966.24	1570
2019-12-22	12.5	12.86	12.3	12.46	0.06	0.48	1178469.0	14771717.1	1460
2019-12-19	11.98	12.6	11.9	12.4	0.52	4.38	1412298.0	17285359.7	1690
2019-12-18	11.62	12.5	11.62	11.88	0.32	2.77	1469126.0	17805692.3	1828
2019-12-17	10.58	11.56	10.58	11.56	1.04	9.89	1536362.0	17271256.36	1773
2019-12-16	10.44	10.56	10.38	10.52	0.06	0.57	164343.0	1725072.48	216
2019-12-15	10.4	10.46	10.36	10.46	0.12	1.16	70410.0	734483.58	201
2019-12-12	10.66	10.66	10.34	10.34	-0.26	-2.45	270815.0	2836089.76	339
2019-12-11	10.6	10.68	10.56	10.6	0.06	0.57	218539.0	2317946.2	305
2019-12-10	10.56	10.78	10.52	10.54	-0.02	-0.19	426748.0	4534536.02	582
2019-12-09	10.62	10.74	10.5	10.56	-0.06	-0.56	486687.0	5168147.74	603
2019-12-08	10.6	10.9	10.52	10.62	-0.08	-0.75	394986.0	4213296.8	680
2019-12-05	10.52	10.94	10.48	10.7	0.1	0.94	484101.0	5177046.3	720
2019-12-04	11.16	11.16	10.6	10.6	-0.4	-3.64	561141.0	6033528.62	808
2019-12-03	11.5	11.64	10.92	11.0	-0.44	-3.85	1202644.0	13611275.7	1605
2019-12-02	10.32	11.44	10.28	11.44	1.04	10.0	1192308.0	13280363.38	1230
2019-12-01	10.46	10.46	10.28	10.4	0.1	0.97	55929.0	580338.64	97
2019-11-28	10.42	10.42	10.28	10.3	0.02	0.19	37661.0	388986.32	84
2019-11-27	10.32	10.32	10.28	10.28	-0.06	-0.58	23386.0	241054.18	67
2019-11-26	10.38	10.38	10.22	10.34	-0.1	-0.96	71501.0	736495.9	142
2019-11-25	10.5	10.56	10.36	10.44	-0.16	-1.51	59099.0	617336.96	126
2019-11-24	10.2	10.82	10.2	10.6	0.2	1.92	228786.0	2430701.1	291
2019-11-21	10.46	10.5	10.4	10.4	-0.16	-1.52	32160.0	336530.82	121
2019-11-20	10.56	10.56	10.48	10.56	0.02	0.19	64303.0	677123.14	130
2019-11-19	10.68	10.7	10.54	10.54	0.02	0.19	137842.0	1463563.44	195
2019-11-18	10.32	10.7	10.3	10.52	0.2	1.94	293148.0	3093562.82	413
2019-11-17	10.4	10.4	10.18	10.32	-0.02	-0.19	117126.0	1204532.98	200
2019-11-14	10.4	10.46	10.3	10.34	-0.08	-0.77	109161.0	1134136.94	126
2019-11-13	10.6	10.64	10.42	10.42	-0.18	-1.7	116866.0	1233060.36	162
2019-11-12	10.52	10.6	10.48	10.6	0.02	0.19	146190.0	1539266.4	191
2019-11-11	10.54	10.68	10.5	10.58	0.04	0.38	144411.0	1528544.62	157
2019-11-10	10.5	10.62	10.5	10.54	-0.02	-0.19	74062.0	782232.1	132
2019-11-07	10.54	10.62	10.54	10.56	-0.06	-0.56	64391.0	680840.06	162
2019-11-06	10.5	10.74	10.44	10.62	0.08	0.76	154130.0	1636679.76	279
2019-11-05	10.56	10.6	10.54	10.54	-0.06	-0.57	82930.0	875936.74	171
2019-11-04	10.56	10.68	10.5	10.6	0.02	0.19	73114.0	773144.7	122
2019-11-03	10.6	10.64	10.54	10.58	-0.28	-2.58	68395.0	724990.74	154
2019-10-31	10.8	10.94	10.74	10.86	0.06	0.56	87974.0	955306.4	142
2019-10-30	10.78	10.92	10.78	10.8	0.0	0.0	139956.0	1515566.22	211
2019-10-29	10.94	11.0	10.8	10.8	-0.3	-2.7	85171.0	927448.84	121
2019-10-28	11.22	11.24	11.04	11.1	-0.1	-0.89	81827.0	914537.36	130
2019-10-27	11.4	11.4	11.2	11.2	-0.2	-1.75	83616.0	943300.1	115
2019-10-24	11.44	11.44	11.3	11.4	0.0	0.0	88286.0	1004515.6	134
2019-10-23	11.4	11.6	11.34	11.4	0.04	0.35	171473.0	1966261.9	241
2019-10-22	11.16	11.7	11.16	11.36	0.1	0.89	427290.0	4898365.28	511
2019-10-21	10.9	11.28	10.9	11.26	0.2	1.81	108580.0	1205388.66	243
2019-10-20	10.8	11.14	10.8	11.06	0.36	3.36	137621.0	1515290.34	229
2019-10-17	10.74	10.76	10.64	10.7	-0.02	-0.19	66905.0	715917.58	141
2019-10-16	10.8	10.8	10.56	10.72	-0.22	-2.01	112283.0	1200149.0	162
2019-10-15	10.94	11.02	10.94	10.94	-0.06	-0.55	27222.0	298842.42	71
2019-10-14	11.1	11.1	11.0	11.0	0.0	0.0	30906.0	341348.68	78
2019-10-13	11.12	11.18	11.0	11.0	-0.1	-0.9	48134.0	534128.0	99
2019-10-10	11.1	11.16	11.1	11.1	-0.14	-1.25	31598.0	351991.28	101
2019-10-09	11.4	11.4	11.22	11.24	-0.2	-1.75	34298.0	388527.02	102
2019-10-08	11.5	11.5	11.42	11.44	-0.2	-1.72	40676.0	465504.86	94
2019-10-07	11.54	11.64	11.52	11.64	0.12	1.04	34771.0	403188.22	87
2019-10-06	11.54	11.58	11.52	11.52	0.02	0.17	24432.0	282379.9	63
2019-10-03	11.5	11.5	11.5	11.5	-0.08	-0.69	37760.0	434227.86	79
2019-10-02	11.58	11.58	11.52	11.58	-0.06	-0.52	49197.0	568844.88	105
2019-10-01	11.72	11.76	11.5	11.64	-0.12	-1.02	125958.0	1468457.78	208
2019-09-30	11.76	11.8	11.76	11.76	0.06	0.51	51367.0	605287.4	161
2019-09-29	11.52	11.7	11.5	11.7	0.2	1.74	105604.0	1226413.12	188
2019-09-26	11.42	11.5	11.42	11.5	0.08	0.7	47111.0	540154.44	99
2019-09-25	11.44	11.44	11.42	11.42	-0.06	-0.52	25563.0	293401.16	82
2019-09-24	11.42	11.48	11.42	11.48	0.18	1.59	79716.0	912457.8	183
2019-09-22	11.2	11.46	11.2	11.3	0.02	0.18	59956.0	680418.54	154
2019-09-19	11.5	11.6	11.28	11.28	-0.26	-2.25	118118.0	1344018.2	246
2019-09-18	11.5	11.74	11.5	11.54	-0.14	-1.2	121114.0	1410770.64	187
2019-09-17	11.82	11.82	11.64	11.68	-0.08	-0.68	66344.0	778154.8	154
2019-09-16	11.86	11.9	11.74	11.76	-0.1	-0.84	90095.0	1065190.58	162
2019-09-15	11.9	12.0	11.8	11.86	-0.14	-1.17	74476.0	883469.74	140
2019-09-12	12.02	12.1	11.94	12.0	-0.04	-0.33	90282.0	1085529.96	187
2019-09-11	12.36	12.36	12.0	12.04	-0.18	-1.47	175830.0	2140879.88	315
2019-09-10	12.24	12.26	12.1	12.22	-0.02	-0.16	137977.0	1679551.86	230
2019-09-09	12.26	12.3	12.2	12.24	0.0	0.0	96703.0	1185585.68	200
2019-09-08	12.08	12.58	12.02	12.24	0.26	2.17	681324.0	8445336.14	868
2019-09-05	12.0	12.1	11.94	11.98	0.04	0.34	106684.0	1281148.28	197
2019-09-04	11.86	11.96	11.82	11.94	0.14	1.19	114724.0	1366888.52	163
2019-09-03	11.86	11.92	11.74	11.8	-0.04	-0.34	85583.0	1013240.54	169
2019-09-02	11.72	11.84	11.72	11.84	0.16	1.37	38596.0	454696.36	102
2019-09-01	11.92	11.92	11.64	11.68	-0.24	-2.01	45000.0	527330.74	112
2019-08-29	12.0	12.16	11.92	11.92	0.0	0.0	115571.0	1390304.82	198
2019-08-28	12.0	12.0	11.92	11.92	0.06	0.51	26882.0	321217.16	59
2019-08-27	11.96	12.0	11.86	11.86	-0.1	-0.84	45521.0	542973.94	87
2019-08-26	11.9	11.96	11.88	11.96	0.08	0.67	36515.0	435052.7	72
2019-08-25	11.94	12.02	11.88	11.88	-0.14	-1.16	37729.0	449767.28	76
2019-08-22	12.1	12.1	12.02	12.02	-0.08	-0.66	25490.0	307112.2	89
2019-08-21	12.2	12.2	12.1	12.1	-0.1	-0.82	47216.0	573860.98	67
2019-08-20	12.16	12.26	12.16	12.2	0.04	0.33	25535.0	311670.72	60
2019-08-19	12.28	12.28	12.14	12.16	0.02	0.16	66246.0	807365.78	112
2019-08-18	12.16	12.18	12.1	12.14	-0.14	-1.14	111878.0	1358856.64	148
2019-08-08	12.34	12.34	12.1	12.28	-0.04	-0.32	91766.0	1125522.64	159
2019-08-07	12.3	12.38	12.28	12.32	0.12	0.98	120647.0	1482991.96	156
2019-08-06	12.1	12.2	12.1	12.2	-0.04	-0.33	78478.0	952948.24	131
2019-08-05	12.24	12.36	12.16	12.24	0.04	0.33	88238.0	1078135.54	140
2019-08-04	12.3	12.3	12.16	12.2	-0.34	-2.71	166264.0	2036009.64	237
2019-08-01	12.54	12.76	12.52	12.54	-0.06	-0.48	110771.0	1400199.1	178
2019-07-31	12.56	12.66	12.54	12.6	-0.1	-0.79	44650.0	562975.04	110
2019-07-30	12.92	12.94	12.7	12.7	-0.18	-1.4	141933.0	1820564.26	185
2019-07-29	12.58	12.88	12.58	12.88	0.28	2.22	432754.0	5496592.56	438
2019-07-28	12.36	12.62	12.34	12.6	0.2	1.61	210593.0	2638410.42	350
2019-07-25	12.2	12.4	12.2	12.4	0.18	1.47	81915.0	1007800.58	209
2019-07-24	12.2	12.3	12.2	12.22	-0.04	-0.33	65046.0	796318.94	147
2019-07-23	12.38	12.38	12.24	12.26	-0.12	-0.97	90663.0	1114642.14	220
2019-07-22	12.38	12.44	12.36	12.38	0.02	0.16	69398.0	860144.08	113
2019-07-21	12.62	12.62	12.34	12.36	-0.34	-2.68	152908.0	1900885.62	315
2019-07-18	12.7	12.8	12.66	12.7	-0.02	-0.16	176373.0	2244749.94	226
2019-07-17	12.98	13.0	12.7	12.72	-0.14	-1.09	231410.0	2972933.6	360
2019-07-16	12.96	13.0	12.86	12.86	-0.08	-0.62	512394.0	6626616.96	537
2019-07-15	12.7	12.98	12.7	12.94	0.26	2.05	658563.0	8463068.9	803
2019-07-14	12.46	12.7	12.46	12.68	0.08	0.63	233230.0	2950401.26	249
2019-07-11	12.56	12.64	12.5	12.6	0.06	0.48	143885.0	1809225.82	220
2019-07-10	12.48	12.58	12.48	12.54	0.14	1.13	158188.0	1982988.36	183
2019-07-09	12.4	12.42	12.4	12.4	-0.04	-0.32	61206.0	759778.66	120
2019-07-08	12.42	12.5	12.38	12.44	0.04	0.32	166455.0	2070468.2	209
2019-07-07	12.58	12.58	12.4	12.4	-0.24	-1.9	220914.0	2755963.28	424
2019-07-04	12.6	12.78	12.58	12.64	0.0	0.0	294806.0	3739714.26	322
2019-07-03	12.52	12.64	12.5	12.64	0.22	1.77	243226.0	3058955.28	348
2019-07-02	12.4	12.66	12.36	12.42	0.02	0.16	257251.0	3224991.04	384
2019-07-01	12.32	12.48	12.32	12.4	0.1	0.81	124959.0	1551901.34	206
2019-06-30	12.4	12.46	12.24	12.3	-0.14	-1.13	188886.0	2337661.28	256
2019-06-27	12.3	12.44	12.24	12.44	0.2	1.63	156338.0	1930910.26	216
2019-06-26	12.2	12.3	12.2	12.24	0.06	0.49	70218.0	859402.7	113
2019-06-25	12.1	12.18	12.1	12.18	-0.04	-0.33	89762.0	1088171.84	136
2019-06-24	12.26	12.26	12.04	12.22	-0.06	-0.49	183337.0	2220243.92	211
2019-06-23	12.56	12.56	12.2	12.28	-0.28	-2.23	143947.0	1780581.74	245
2019-06-20	12.8	12.9	12.4	12.56	-0.3	-2.33	240652.0	3047886.74	286
2019-06-19	13.0	13.12	12.86	12.86	-0.14	-1.08	211785.0	2750518.94	267
2019-06-18	12.82	13.4	12.8	13.0	0.18	1.4	726948.0	9557448.42	650
2019-06-17	12.6	12.92	12.6	12.82	0.32	2.56	278627.0	3560024.2	300
2019-06-16	12.46	12.6	12.44	12.5	0.06	0.48	88913.0	1113877.32	112
2019-06-13	12.66	12.7	12.42	12.44	-0.34	-2.66	123900.0	1558834.44	221
2019-06-12	12.9	13.08	12.42	12.78	-0.04	-0.31	331173.0	4267277.06	290
2019-06-11	12.56	12.96	12.56	12.82	0.32	2.56	245583.0	3139078.52	313
2019-06-10	12.4	12.6	12.4	12.5	0.08	0.64	128654.0	1609840.5	187
2019-06-09	12.2	12.44	12.2	12.42	0.36	2.99	146621.0	1808636.02	190
2019-05-30	12.12	12.12	12.06	12.06	0.02	0.17	63662.0	769563.64	111
2019-05-29	12.1	12.2	12.04	12.04	0.0	0.0	75547.0	912502.08	153
2019-05-28	12.2	12.24	12.04	12.04	-0.06	-0.5	72334.0	877996.04	136
2019-05-27	12.12	12.12	12.0	12.1	-0.02	-0.17	97135.0	1173936.2	183
2019-05-26	12.42	12.6	12.12	12.12	-0.04	-0.33	125004.0	1546950.68	267
2019-05-23	12.4	12.4	12.02	12.16	-0.28	-2.25	83775.0	1025010.92	154
2019-05-22	12.54	12.54	12.4	12.44	-0.06	-0.48	74939.0	934123.54	114
2019-05-21	12.14	13.2	12.14	12.5	0.5	4.17	355561.0	4509127.54	512
2019-05-20	12.3	12.3	11.9	12.0	-0.4	-3.23	136824.0	1645995.56	191
2019-05-19	12.54	12.8	12.4	12.4	-0.38	-2.97	134496.0	1693879.76	198
2019-05-16	12.86	12.92	12.7	12.78	0.12	0.95	155072.0	1987919.46	206
2019-05-15	12.3	12.9	12.3	12.66	0.62	5.15	387348.0	4883302.66	404
2019-05-14	13.0	13.14	11.9	12.04	-1.1	-8.37	664047.0	8350849.5	810
2019-05-13	14.3	14.3	13.14	13.14	-1.44	-9.88	418699.0	5602245.38	505
2019-05-12	15.0	15.0	14.58	14.58	-0.34	-2.28	142743.0	2117222.06	186
2019-05-09	15.16	15.16	14.92	14.92	-0.1	-0.67	100517.0	1511442.58	175
2019-05-08	15.14	15.14	15.0	15.02	-0.08	-0.53	82712.0	1243083.2	202
2019-05-07	15.18	15.18	15.0	15.1	-0.08	-0.53	102575.0	1545600.86	238
2019-05-06	15.6	15.6	15.04	15.18	-0.42	-2.69	231206.0	3530760.26	345
2019-05-05	15.5	15.94	15.38	15.6	0.12	0.78	320131.0	5018398.54	483
2019-05-02	15.48	15.62	15.48	15.48	-0.06	-0.39	139560.0	2169314.9	228
2019-05-01	15.56	15.58	15.48	15.54	0.0	0.0	149725.0	2324107.28	211
2019-04-30	15.64	15.66	15.54	15.54	-0.12	-0.77	82266.0	1282645.5	140
2019-04-29	15.62	15.7	15.56	15.66	0.02	0.13	153130.0	2395171.4	206
2019-04-28	15.58	15.66	15.5	15.64	0.04	0.26	110702.0	1724820.64	166
2019-04-25	15.64	15.64	15.5	15.6	-0.04	-0.26	129689.0	2016135.6	175
2019-04-24	15.72	15.78	15.64	15.64	-0.06	-0.38	93551.0	1468351.08	134
2019-04-23	15.64	15.7	15.6	15.7	0.04	0.26	90003.0	1408922.34	141
2019-04-22	15.84	15.86	15.66	15.66	-0.22	-1.39	97348.0	1534341.36	216
2019-04-21	15.96	16.0	15.86	15.88	-0.04	-0.25	198333.0	3156060.46	233
2019-04-18	15.98	15.98	15.86	15.92	-0.14	-0.87	216945.0	3452931.92	263
2019-04-17	16.1	16.1	16.0	16.06	-0.04	-0.25	281666.0	4516631.16	341
2019-04-16	16.12	16.2	16.06	16.1	0.04	0.25	404606.0	6529794.06	465
2019-04-15	15.9	16.38	15.9	16.06	0.14	0.88	1154571.0	18674112.22	1081
2019-04-14	15.88	16.0	15.8	15.92	0.08	0.51	399805.0	6369645.98	393
2019-04-11	15.86	15.94	15.74	15.84	-0.02	-0.13	287490.0	4551685.76	330
2019-04-10	15.82	15.94	15.74	15.86	0.06	0.38	470793.0	7465822.6	425
2019-04-09	15.88	16.16	15.8	15.8	-0.04	-0.25	659793.0	10542795.14	866
2019-04-08	15.5	15.92	15.48	15.84	0.32	2.06	786700.0	12424276.22	907
2019-04-07	15.44	15.52	15.36	15.52	0.18	1.17	251618.0	3883399.32	303
2019-04-04	15.32	15.42	15.32	15.34	0.02	0.13	50339.0	773101.08	127
2019-04-03	15.5	15.6	15.24	15.32	-0.1	-0.65	138977.0	2145545.6	259
2019-04-02	15.5	15.88	15.42	15.42	0.12	0.78	432323.0	6753504.98	664
2019-04-01	15.16	15.36	15.12	15.3	0.14	0.92	168732.0	2568412.28	230
2019-03-31	15.4	15.4	15.12	15.16	-0.24	-1.56	125498.0	1905224.38	201
2019-03-28	15.42	15.46	15.38	15.4	-0.1	-0.65	50278.0	775254.26	101
2019-03-27	15.42	15.5	15.3	15.5	0.1	0.65	113150.0	1744058.66	173
2019-03-26	15.5	15.52	15.38	15.4	-0.14	-0.9	107146.0	1654662.26	194
2019-03-25	15.64	15.72	15.52	15.54	-0.08	-0.51	121222.0	1890403.72	132
2019-03-24	15.78	15.78	15.6	15.62	-0.08	-0.51	136778.0	2140236.58	194
2019-03-21	15.74	15.76	15.68	15.7	-0.06	-0.38	160779.0	2526922.22	198
2019-03-20	15.82	15.9	15.74	15.76	-0.1	-0.63	415720.0	6569966.58	354
2019-03-19	16.04	16.08	15.86	15.86	-0.22	-1.37	268464.0	4292864.18	344
2019-03-18	15.84	16.14	15.82	16.08	0.26	1.64	385957.0	6159468.48	476
2019-03-17	15.76	15.82	15.66	15.82	0.12	0.76	77179.0	1214862.5	185
2019-03-14	15.88	15.88	15.7	15.7	-0.18	-1.13	107721.0	1702884.12	166
2019-03-13	15.94	15.94	15.82	15.88	-0.02	-0.13	121168.0	1923670.76	153
2019-03-12	15.8	15.9	15.78	15.9	0.14	0.89	134504.0	2130758.32	180
2019-03-11	15.74	15.84	15.72	15.76	-0.04	-0.25	157344.0	2483771.36	168
2019-03-10	15.8	15.82	15.7	15.8	-0.02	-0.13	150789.0	2379167.78	192
2019-03-07	15.88	15.88	15.8	15.82	-0.08	-0.5	87788.0	1389475.18	119
2019-03-06	15.86	15.94	15.84	15.9	0.06	0.38	95433.0	1517857.1	128
2019-03-05	15.86	15.94	15.8	15.84	-0.02	-0.13	127530.0	2023786.86	137
2019-03-04	15.96	15.98	15.82	15.86	-0.08	-0.5	105051.0	1670474.42	132
2019-03-03	15.9	16.0	15.86	15.94	0.12	0.76	245822.0	3921375.44	227
2019-02-28	15.9	15.9	15.8	15.82	-0.08	-0.5	101930.0	1616237.22	208
2019-02-27	16.0	16.04	15.86	15.9	-0.08	-0.5	170422.0	2714864.18	189
2019-02-26	15.9	16.1	15.76	15.98	0.1	0.63	334992.0	5335680.86	360
2019-02-25	16.0	16.02	15.86	15.88	-0.12	-0.75	179699.0	2861338.46	245
2019-02-24	16.24	16.24	15.98	16.0	-0.24	-1.48	212978.0	3431969.52	313
2019-02-21	16.24	16.56	16.2	16.24	-0.16	-0.98	218446.0	3572639.86	417
2019-02-20	16.36	16.54	16.2	16.4	0.06	0.37	591353.0	9669516.1	630
2019-02-19	15.88	16.34	15.88	16.34	0.54	3.42	742108.0	11981917.58	819
2019-02-18	15.8	15.88	15.74	15.8	0.0	0.0	78375.0	1238887.96	136
2019-02-17	16.1	16.1	15.76	15.8	-0.06	-0.38	118737.0	1884055.62	203
2019-02-14	16.0	16.0	15.86	15.86	-0.14	-0.88	370083.0	5482509.3	126
2019-02-13	16.2	16.2	15.9	16.0	-0.02	-0.12	164322.0	2632715.46	232
2019-02-12	15.96	16.04	15.8	16.02	0.04	0.25	407214.0	6056255.92	133
2019-02-11	15.92	16.0	15.9	15.98	0.04	0.25	77458.0	1234187.62	121
2019-02-10	16.02	16.06	15.9	15.94	-0.1	-0.62	102210.0	1630255.44	192
2019-02-07	16.2	16.2	16.0	16.04	-0.06	-0.37	105936.0	1700071.1	130
2019-02-06	16.14	16.16	16.02	16.1	-0.04	-0.25	83167.0	1337847.02	167
2019-02-05	16.18	16.22	16.1	16.14	0.0	0.0	139375.0	2251331.24	169
2019-02-04	16.3	16.3	16.1	16.14	-0.16	-0.98	181058.0	2934253.68	227
2019-02-03	16.44	16.58	16.28	16.3	-0.14	-0.85	159808.0	2626835.62	209
2019-01-31	16.36	16.48	16.3	16.44	0.12	0.74	386014.0	6331239.46	413
2019-01-30	16.24	16.46	16.24	16.32	0.08	0.49	381813.0	6243931.08	482
2019-01-29	16.1	16.24	16.08	16.24	0.14	0.87	174797.0	2826425.18	255
2019-01-28	16.06	16.16	16.02	16.1	0.02	0.12	163895.0	2640139.46	197
2019-01-27	16.12	16.18	16.0	16.08	-0.04	-0.25	252189.0	4058155.36	257
2019-01-24	16.12	16.16	16.0	16.12	0.0	0.0	127391.0	2050162.9	167
2019-01-23	16.24	16.24	16.12	16.12	-0.08	-0.49	63659.0	1029786.6	96
2019-01-22	16.16	16.2	16.14	16.2	0.02	0.12	55873.0	903698.16	98
2019-01-21	16.16	16.22	16.1	16.18	-0.08	-0.49	97326.0	1573726.32	145
2019-01-20	16.26	16.26	16.12	16.26	0.02	0.12	94509.0	1532500.32	138
2019-01-17	16.24	16.34	16.24	16.24	-0.04	-0.25	78253.0	1274453.82	127
2019-01-16	16.22	16.32	16.2	16.28	0.04	0.25	96012.0	1561052.0	164
2019-01-15	16.32	16.38	16.2	16.24	-0.06	-0.37	48190.0	784320.58	101
2019-01-14	16.3	16.38	16.12	16.3	-0.02	-0.12	89040.0	1451212.72	147
2019-01-13	16.3	16.38	16.24	16.32	-0.02	-0.12	143594.0	2342738.02	173
2019-01-10	16.36	16.4	16.28	16.34	-0.04	-0.24	161690.0	2643315.86	198
2019-01-09	16.56	16.56	16.38	16.38	-0.06	-0.36	131140.0	2157852.66	134
2019-01-08	16.52	16.74	16.44	16.44	-0.08	-0.48	194476.0	3223444.84	244
2019-01-07	16.4	16.56	16.4	16.52	0.16	0.98	232050.0	3827872.22	289
2019-01-06	16.4	16.4	16.3	16.36	0.0	0.0	62772.0	1025571.76	87
2019-01-03	16.48	16.48	16.3	16.36	0.0	0.0	53584.0	877487.52	101
2019-01-02	16.42	16.5	16.36	16.36	-0.06	-0.37	111483.0	1830108.26	201
2019-01-01	16.4	16.74	16.3	16.42	0.06	0.37	254676.0	4197687.14	339
2018-12-31	16.88	16.88	16.36	16.36	-0.32	-1.92	123312.0	2032264.62	191
2018-12-30	16.42	16.74	16.4	16.68	0.28	1.71	251861.0	4190133.0	223
2018-12-27	16.52	16.52	16.36	16.4	0.02	0.12	107091.0	1758235.86	122
2018-12-26	16.5	16.58	16.32	16.38	-0.12	-0.73	113483.0	1864711.12	156
2018-12-25	16.76	16.76	16.4	16.5	-0.32	-1.9	185103.0	3057612.46	204
2018-12-24	16.7	16.96	16.7	16.82	0.14	0.84	259717.0	4373395.52	265
2018-12-23	16.26	16.68	16.12	16.68	-0.1	-0.6	214857.0	3546798.1	231
2018-12-20	16.92	16.96	16.7	16.78	-0.22	-1.29	177420.0	2991161.0	220
2018-12-19	17.36	17.36	16.96	17.0	-0.36	-2.07	143029.0	2459164.22	229
2018-12-18	17.58	17.58	17.36	17.36	-0.22	-1.25	208076.0	3627965.28	207
2018-12-17	17.62	17.76	17.5	17.58	-0.12	-0.68	366144.0	6460938.9	352
2018-12-16	17.56	17.9	17.48	17.7	0.14	0.8	644310.0	11431107.9	628
2018-12-13	17.76	17.94	17.54	17.56	-0.04	-0.23	676181.0	11988348.38	747
2018-12-12	17.42	17.76	17.4	17.6	0.14	0.8	427043.0	7509689.56	461
2018-12-11	17.5	17.52	17.34	17.46	0.08	0.46	343246.0	5984329.5	381
2018-12-10	17.42	17.98	17.3	17.38	0.02	0.12	1610372.0	28425130.78	1725
2018-12-09	17.3	17.74	17.22	17.36	0.2	1.17	971156.0	16971373.56	786
2018-12-06	17.2	17.5	17.16	17.16	-0.1	-0.58	810275.0	14043437.16	829
2018-12-05	16.9	17.56	16.88	17.26	0.2	1.17	962484.0	16634457.4	825
2018-12-04	17.0	17.2	16.96	17.06	0.02	0.12	285606.0	4869500.84	262
2018-12-03	16.98	17.06	16.84	17.04	0.14	0.83	245318.0	4156975.7	286
2018-12-02	16.9	17.08	16.78	16.9	0.22	1.32	303479.0	5137957.38	377
2018-11-29	16.9	16.94	16.68	16.68	-0.12	-0.71	220230.0	3689668.42	462
2018-11-28	16.64	16.9	16.6	16.8	0.18	1.08	141477.0	2366064.38	165
2018-11-27	16.3	16.62	16.3	16.62	0.14	0.85	94307.0	1556826.74	143
2018-11-26	16.36	16.48	16.36	16.48	0.06	0.37	43372.0	712194.9	75
2018-11-25	16.5	16.56	16.42	16.42	-0.22	-1.32	94902.0	1563555.76	142
2018-11-22	16.68	16.96	16.5	16.64	0.08	0.48	371203.0	6198027.58	435
2018-11-21	16.7	16.7	16.3	16.56	0.4	2.48	318617.0	5227791.74	305
2018-11-20	16.6	16.6	16.16	16.16	-0.52	-3.12	89676.0	1470287.4	134
2018-11-19	16.88	16.9	16.68	16.68	-0.12	-0.71	117255.0	1963661.64	138
2018-11-18	17.0	17.02	16.7	16.8	-0.3	-1.75	94585.0	1593186.2	130
2018-11-15	17.1	17.3	17.1	17.1	0.04	0.23	160219.0	2750327.06	186
2018-11-14	17.04	17.16	17.02	17.06	-0.14	-0.81	160833.0	2747581.24	147
2018-11-13	16.96	17.28	16.9	17.2	0.24	1.42	286398.0	4890668.66	317
2018-11-12	16.96	17.1	16.76	16.96	0.2	1.19	258372.0	4375008.48	330
2018-11-11	17.34	17.34	16.76	16.76	-0.6	-3.46	200357.0	3403056.38	310
2018-11-08	17.3	17.72	17.3	17.36	0.0	0.0	350434.0	6146632.62	505
2018-11-07	17.28	17.9	17.24	17.36	0.1	0.58	323080.0	5665303.14	341
2018-11-06	17.28	17.4	17.24	17.26	-0.04	-0.23	125645.0	2174113.52	158
2018-11-05	17.36	17.48	17.2	17.3	-0.12	-0.69	140779.0	2439288.82	184
2018-11-04	17.4	17.56	17.28	17.42	0.1	0.58	187526.0	3274054.32	224
2018-11-01	17.34	17.46	17.3	17.32	0.0	0.0	178881.0	3109353.92	285
2018-10-31	17.38	17.46	17.28	17.32	0.02	0.12	253128.0	4395388.64	357
2018-10-30	17.0	17.72	17.0	17.3	0.24	1.41	643715.0	11239510.24	646
2018-10-29	16.9	17.2	16.9	17.06	0.12	0.71	481613.0	8220341.28	515
2018-10-28	16.44	17.06	16.44	16.94	0.5	3.04	280106.0	4704644.66	289
2018-10-25	16.44	16.68	16.42	16.44	0.04	0.24	289699.0	4792258.04	343
2018-10-24	15.9	16.66	15.84	16.4	0.5	3.14	578197.0	9445135.54	711
2018-10-23	14.8	15.94	14.8	15.9	0.5	3.25	196905.0	3066761.84	323
2018-10-22	15.76	15.84	15.4	15.4	-0.54	-3.39	94432.0	1478931.5	170
2018-10-21	15.8	16.0	15.5	15.94	-0.16	-0.99	234362.0	3716628.46	218
2018-10-18	16.28	16.28	16.04	16.1	-0.16	-0.98	69510.0	1121878.32	132
2018-10-17	15.9	16.3	15.9	16.26	0.56	3.57	142209.0	2293340.0	240
2018-10-16	15.9	15.98	15.4	15.7	-0.4	-2.48	121023.0	1902378.8	181
2018-10-15	15.0	16.1	15.0	16.1	0.78	5.09	242928.0	3813852.7	311
2018-10-14	17.2	17.2	15.3	15.32	-1.68	-9.88	197707.0	3173781.8	322
2018-10-11	17.7	17.7	16.74	17.0	-0.76	-4.28	201649.0	3438224.06	363
2018-10-10	18.36	18.36	17.76	17.76	-0.58	-3.16	181811.0	3287329.62	331
2018-10-09	18.5	18.56	18.22	18.34	-0.14	-0.76	113357.0	2079239.06	201
2018-10-08	18.52	18.52	18.24	18.48	0.12	0.65	103245.0	1901870.88	149
2018-10-07	18.8	18.8	18.2	18.36	-0.44	-2.34	247048.0	4559044.02	383
2018-10-04	18.82	19.08	18.78	18.8	-0.08	-0.42	289074.0	5465585.52	410
2018-10-03	18.82	18.96	18.78	18.88	0.06	0.32	94577.0	1782822.82	127
2018-10-02	19.0	19.14	18.82	18.82	-0.18	-0.95	263681.0	4997087.84	265
2018-10-01	18.98	19.2	18.82	19.0	0.1	0.53	330505.0	6270414.72	291
2018-09-30	18.8	18.96	18.78	18.9	0.12	0.64	251852.0	4755175.24	250
2018-09-27	18.8	18.96	18.7	18.78	-0.02	-0.11	83377.0	1569600.76	113
2018-09-26	18.86	18.94	18.78	18.8	-0.08	-0.42	71218.0	1341926.8	102
2018-09-25	18.9	18.94	18.74	18.88	-0.04	-0.21	77618.0	1463118.12	112
2018-09-20	18.9	19.06	18.84	18.92	-0.06	-0.32	74939.0	1419315.22	140
2018-09-19	18.76	18.98	18.76	18.98	0.1	0.53	81313.0	1535889.0	105
2018-09-18	18.7	18.9	18.7	18.88	0.08	0.43	59036.0	1111211.84	76
2018-09-17	18.68	18.9	18.64	18.8	-0.14	-0.74	78409.0	1476678.72	108
2018-09-16	18.76	19.02	18.76	18.94	0.04	0.21	123911.0	2342729.36	167
2018-09-13	19.12	19.12	18.78	18.9	0.22	1.18	103324.0	1951839.4	183
2018-09-12	19.0	19.14	18.68	18.68	-0.26	-1.37	100580.0	1907449.84	180
2018-09-11	19.1	19.3	18.94	18.94	-0.1	-0.53	191805.0	3662742.0	355
2018-09-10	19.0	19.16	18.92	19.04	-0.12	-0.63	88166.0	1680285.18	165
2018-09-09	19.0	19.2	19.0	19.16	0.26	1.38	161431.0	3077030.4	240
2018-09-06	18.94	19.0	18.34	18.9	0.02	0.11	106323.0	1992791.18	161
2018-09-05	19.24	19.24	18.32	18.88	-0.22	-1.15	231628.0	4359374.64	260
2018-09-04	19.1	19.56	18.9	19.1	0.02	0.1	345056.0	6656843.94	378
2018-09-03	18.9	19.28	18.8	19.08	0.14	0.74	399230.0	7587474.98	333
2018-09-02	19.0	19.34	18.8	18.94	-0.02	-0.11	177922.0	3392104.08	287
2018-08-30	19.62	19.76	18.96	18.96	-0.8	-4.05	232178.0	4509774.64	332
2018-08-29	19.78	19.94	19.58	19.76	-0.02	-0.1	273045.0	5384210.52	349
2018-08-28	20.1	20.1	19.74	19.78	-0.22	-1.1	226732.0	4507773.38	399
2018-08-27	20.0	20.2	19.92	20.0	0.0	0.0	426747.0	8560709.82	466
2018-08-26	19.5	20.3	19.5	20.0	0.56	2.88	697228.0	13963785.68	584
2018-08-16	19.4	19.9	19.12	19.44	0.06	0.31	578258.0	11284081.78	915
2018-08-15	18.22	19.7	18.14	19.38	1.24	6.84	730758.0	13939628.48	1000
2018-08-14	18.0	18.38	17.96	18.14	0.14	0.78	175119.0	3170156.86	265
2018-08-13	18.0	18.3	17.84	18.0	-0.06	-0.33	160983.0	2901365.1	262
2018-08-12	18.18	18.18	17.94	18.06	-0.22	-1.2	126128.0	2277450.76	261
2018-08-09	18.3	18.38	18.02	18.28	0.04	0.22	215796.0	3929855.1	365
2018-08-08	18.12	18.48	18.02	18.24	0.1	0.55	233681.0	4260223.84	451
2018-08-07	18.02	18.66	18.0	18.14	0.06	0.33	303322.0	5559578.02	587
2018-08-06	18.5	18.5	17.92	18.08	-0.5	-2.69	373389.0	6774424.78	659
2018-08-05	19.0	19.0	18.48	18.58	-1.18	-5.97	660609.0	12293931.58	807
2018-08-02	19.58	20.0	19.5	19.76	0.08	0.41	212302.0	4189938.16	433
2018-08-01	19.5	20.28	19.5	19.68	0.44	2.29	705401.0	14039773.14	1143
2018-07-31	19.7	19.7	19.1	19.24	-0.26	-1.33	217002.0	4186411.84	443
2018-07-30	19.04	19.72	18.9	19.5	0.38	1.99	229801.0	4432391.54	459
2018-07-29	19.84	19.84	19.0	19.12	-0.9	-4.5	285903.0	5490408.64	425
2018-07-26	20.14	20.14	19.88	20.02	-0.12	-0.6	204579.0	4087821.26	364
2018-07-25	20.4	20.68	20.02	20.14	-0.28	-1.37	246808.0	5017584.1	455
2018-07-24	20.22	20.98	20.02	20.42	0.12	0.59	426201.0	8801240.62	724
2018-07-23	20.8	21.0	20.22	20.3	-0.54	-2.59	361824.0	7465741.42	627
2018-07-22	20.44	21.26	20.4	20.84	0.36	1.76	1037136.0	21719954.38	1493
2018-07-19	21.12	21.2	20.4	20.48	-0.76	-3.58	754202.0	15652337.42	1339
2018-07-18	21.46	22.46	20.8	21.24	-0.12	-0.56	2211040.0	48255386.7	2970
2018-07-17	19.4	21.36	19.4	21.36	1.94	9.99	1461167.0	30001198.6	1604
2018-07-16	19.56	19.56	19.4	19.42	-0.12	-0.61	55574.0	1082189.84	158
2018-07-15	19.44	19.82	19.2	19.54	0.1	0.51	274879.0	5336004.06	380
2018-07-12	19.56	19.56	19.4	19.44	-0.14	-0.72	90637.0	1764870.24	193
2018-07-11	19.66	19.82	19.54	19.58	-0.12	-0.61	288951.0	5683149.42	420
2018-07-10	20.2	20.2	19.66	19.7	-0.4	-1.99	296563.0	5877485.36	498
2018-07-09	20.1	20.2	19.94	20.1	0.04	0.2	105510.0	2114243.8	201
2018-07-08	20.5	20.5	20.06	20.06	-0.6	-2.9	170057.0	3441627.22	245
2018-07-05	20.6	20.68	20.5	20.66	0.06	0.29	67596.0	1394106.62	109
2018-07-04	20.6	20.8	20.6	20.6	0.0	0.0	75610.0	1564503.66	158
2018-07-03	20.9	20.9	20.52	20.6	-0.3	-1.44	68133.0	1407322.72	155
2018-07-02	20.14	20.9	20.14	20.9	0.54	2.65	147032.0	3027229.48	295
2018-07-01	20.8	20.8	20.36	20.36	-0.48	-2.3	128222.0	2618296.34	219
2018-06-28	21.08	21.18	20.74	20.84	-0.16	-0.76	161760.0	3391595.5	268
2018-06-27	21.7	21.9	20.94	21.0	-0.54	-2.51	576157.0	12342290.36	682
2018-06-26	21.1	21.6	21.08	21.54	0.28	1.32	218375.0	4676943.68	355
2018-06-25	21.2	21.78	21.1	21.26	0.16	0.76	260984.0	5556893.5	289
2018-06-24	20.68	21.34	20.68	21.1	0.54	2.63	208620.0	4403498.12	252
2018-06-21	20.74	20.74	20.26	20.56	0.3	1.48	94281.0	1929320.14	145
2018-06-20	20.14	20.76	20.14	20.26	-0.14	-0.69	149859.0	3069242.9	222
2018-06-12	20.32	20.5	19.96	20.4	-0.02	-0.1	123687.0	2489438.1	249
2018-06-11	20.98	20.98	19.9	20.42	-0.1	-0.49	108569.0	2190367.88	206
2018-06-10	20.78	21.0	20.52	20.52	-0.32	-1.54	66879.0	1383024.36	109
2018-06-07	20.88	21.0	20.82	20.84	-0.24	-1.14	21163.0	442039.82	54
2018-06-06	21.08	21.1	20.86	21.08	0.06	0.29	54253.0	1141658.16	97
2018-06-05	21.0	21.08	21.0	21.02	0.02	0.1	27333.0	575135.06	52
2018-06-04	21.1	21.24	21.0	21.0	-0.16	-0.76	57790.0	1219224.7	104
2018-06-03	20.98	21.16	20.86	21.16	0.32	1.54	47442.0	996192.22	86
2018-05-31	20.66	21.0	20.66	20.84	-0.1	-0.48	31205.0	651929.8	80
2018-05-30	21.1	21.1	20.56	20.94	-0.22	-1.04	105370.0	2200351.76	172
2018-05-29	21.52	21.52	21.04	21.16	-0.52	-2.4	172305.0	3644633.56	352
2018-05-28	21.62	22.7	21.62	21.68	0.3	1.4	419511.0	9285567.56	756
2018-05-27	22.0	22.0	21.0	21.38	-0.8	-3.61	46233.0	987179.5	92
2018-05-24	22.22	22.22	21.98	22.15	-0.21	-0.94	64837.0	1435718.52	116
2018-05-23	22.3	22.36	22.14	22.36	0.13	0.58	12420.0	276945.18	33
2018-05-22	22.04	22.48	22.0	22.23	0.06	0.27	88022.0	1945789.0	146
2018-05-21	22.5	22.54	22.16	22.17	-0.52	-2.29	58018.0	1296489.8	160
2018-05-20	23.0	23.0	22.6	22.69	-0.32	-1.39	93437.0	2129199.16	145
2018-05-17	22.68	23.06	22.56	23.01	0.28	1.23	21889.0	499185.88	55
2018-05-16	22.78	22.78	22.54	22.73	-0.31	-1.35	19515.0	442911.58	87
2018-05-15	22.68	23.1	22.5	23.04	0.04	0.17	80940.0	1848332.8	185
2018-05-14	23.1	23.2	22.78	23.0	-0.19	-0.82	76451.0	1760504.32	147
2018-05-13	22.9	23.36	22.88	23.19	0.21	0.91	195038.0	4486225.84	344
2018-05-10	21.88	23.08	21.88	22.98	-0.26	-1.12	117691.0	2627686.98	204
2018-05-09	23.52	23.6	23.1	23.24	-0.69	-2.88	111851.0	2604093.76	189
2018-05-08	24.44	24.44	23.5	23.93	-0.78	-3.16	113182.0	2711590.0	257
2018-05-07	24.3	24.8	24.3	24.71	0.26	1.06	142905.0	3525600.0	210
2018-05-06	24.26	24.62	24.2	24.45	0.01	0.04	55855.0	1365811.98	145
2018-05-03	24.7	24.84	24.3	24.44	-0.16	-0.65	73444.0	1806960.4	171
2018-05-02	24.1	25.0	24.1	24.6	0.51	2.12	307673.0	7524699.08	369
2018-05-01	24.0	24.2	24.0	24.09	0.07	0.29	127126.0	3056106.68	159
2018-04-30	24.2	24.3	24.0	24.02	-0.28	-1.15	92209.0	2219635.58	177
2018-04-29	24.0	24.4	24.0	24.3	-0.07	-0.29	55542.0	1345167.74	117
2018-04-26	24.36	24.36	24.2	24.37	-0.17	-0.69	37435.0	909908.7	86
2018-04-25	24.7	24.7	24.24	24.54	-0.09	-0.37	115211.0	2824359.28	155
2018-04-24	24.64	24.72	24.62	24.63	-0.09	-0.36	149660.0	3692954.38	180
2018-04-23	24.8	24.82	24.72	24.72	-0.07	-0.28	84857.0	2101809.06	120
2018-04-22	24.84	24.9	24.66	24.79	0.0	0.0	93501.0	2315525.62	135
2018-04-19	24.66	24.82	24.48	24.79	-0.02	-0.08	130903.0	3237865.3	194
2018-04-18	25.0	25.15	24.64	24.81	-0.13	-0.52	164201.0	4096005.69	250
2018-04-17	24.8	25.05	24.48	24.94	0.19	0.77	318350.0	7861386.91	382
2018-04-16	24.28	24.78	24.28	24.75	0.41	1.68	244100.0	6007962.6	386
2018-04-15	24.02	24.38	24.0	24.34	0.55	2.31	264583.0	6391842.64	364
2018-04-12	23.34	23.86	23.12	23.79	0.53	2.28	225759.0	5300516.46	351
2018-04-11	24.98	25.15	23.0	23.26	-1.79	-7.15	336082.0	8108617.91	417
2018-04-10	25.45	26.05	25.0	25.05	-0.41	-1.61	264999.0	6735416.15	362
2018-04-09	25.4	26.2	25.0	25.46	0.3	1.19	602419.0	15506870.35	619
2018-04-08	24.5	25.7	24.5	25.16	0.57	2.32	721314.0	18073013.94	510
2018-04-05	24.4	24.68	24.38	24.59	0.19	0.78	162957.0	3998353.12	207
2018-04-04	24.32	24.6	24.04	24.4	0.17	0.7	346098.0	8423691.6	291
2018-04-03	24.4	24.46	24.08	24.23	-0.23	-0.94	154521.0	3747179.58	292
2018-04-02	24.2	24.68	24.2	24.46	0.45	1.87	647050.0	15835747.56	785
2018-04-01	23.7	24.02	23.7	24.01	0.33	1.39	270648.0	6479362.36	295
2018-03-29	23.2	23.7	23.2	23.68	0.0	0.0	34093.0	803581.68	96
2018-03-28	23.74	23.78	23.52	23.68	0.07	0.3	236929.0	5602168.6	186
2018-03-27	23.24	23.7	23.24	23.61	0.4	1.72	218711.0	5135052.18	287
2018-03-26	23.36	23.38	23.18	23.21	0.03	0.13	149401.0	3474610.02	171
2018-03-25	22.9	23.3	22.9	23.18	0.26	1.13	108024.0	2499623.36	146
2018-03-22	22.92	22.98	22.9	22.92	-0.04	-0.17	96831.0	2220129.36	120
2018-03-21	22.98	22.98	22.9	22.96	0.0	0.0	39278.0	901811.88	64
2018-03-20	23.0	23.0	22.9	22.96	0.0	0.0	60271.0	1382717.82	115
2018-03-19	23.0	23.1	22.8	22.96	0.04	0.17	107218.0	2464655.02	193
2018-03-18	23.16	23.16	22.86	22.92	-0.05	-0.22	76378.0	1751855.98	164
2018-03-15	23.22	23.22	22.74	22.97	-0.25	-1.08	78881.0	1813521.4	129
2018-03-14	23.26	23.4	23.18	23.22	-0.08	-0.34	96513.0	2243174.42	121
2018-03-13	23.32	23.44	23.16	23.3	-0.03	-0.13	111848.0	2602886.64	191
2018-03-12	23.08	23.36	23.02	23.33	0.24	1.04	154816.0	3583139.0	270
2018-03-11	23.2	23.2	23.02	23.09	0.0	0.0	118685.0	2743186.44	197
2018-03-08	23.04	23.2	23.0	23.09	0.13	0.57	144295.0	3330930.98	202
2018-03-07	22.96	23.0	22.84	22.96	0.0	0.0	82618.0	1893618.02	170
2018-03-06	23.24	23.26	22.82	22.96	-0.31	-1.33	317350.0	7291086.88	474
2018-03-05	23.5	23.74	23.2	23.27	-0.42	-1.77	228404.0	5362787.02	404
2018-03-04	24.0	24.16	23.6	23.69	-0.32	-1.33	134615.0	3205979.16	207
2018-03-01	24.2	24.7	23.98	24.01	0.02	0.08	285007.0	6903296.58	372
2018-02-28	24.18	24.18	24.0	23.99	-0.13	-0.54	128611.0	3090493.52	169
2018-02-27	24.0	24.3	24.0	24.12	0.2	0.84	169993.0	4109217.78	249
2018-02-26	23.9	24.1	23.9	23.92	0.04	0.17	83699.0	2007339.84	151
2018-02-25	23.9	23.98	23.72	23.88	-0.03	-0.13	65139.0	1554421.5	113
2018-02-22	23.96	24.0	23.72	23.91	-0.22	-0.91	128976.0	3081450.02	236
2018-02-21	24.3	24.34	23.96	24.13	-0.16	-0.66	167647.0	4049463.58	305
2018-02-20	24.12	24.32	24.0	24.29	0.08	0.33	124797.0	3014436.48	218
2018-02-19	24.3	24.46	24.1	24.21	-0.07	-0.29	147452.0	3571870.46	246
2018-02-18	24.5	24.6	23.9	24.28	0.24	1.0	350517.0	8449789.96	432
2018-02-15	24.76	24.76	23.98	24.04	-0.77	-3.1	304283.0	7450596.06	490
2018-02-14	24.44	24.92	24.28	24.81	0.4	1.64	333500.0	8235903.36	466
2018-02-13	24.2	24.44	24.06	24.41	0.33	1.37	340482.0	8227211.26	442
2018-02-12	23.94	24.2	23.94	24.08	0.1	0.42	252828.0	6083682.6	321
2018-02-11	24.6	24.94	23.96	23.98	-0.77	-3.11	312231.0	7602158.7	414
2018-02-08	23.96	24.9	23.92	24.75	0.77	3.21	584488.0	14271118.66	591
2018-02-07	24.2	24.2	23.96	23.98	0.01	0.04	227656.0	5471886.46	288
2018-02-06	23.9	24.5	23.9	23.97	-0.82	-3.31	380080.0	9145026.04	510
2018-02-05	24.0	25.1	23.98	24.79	0.75	3.12	688344.0	16824033.58	747
2018-02-04	23.78	24.2	23.48	24.04	0.38	1.61	582378.0	13908273.8	670
2018-02-01	23.62	23.72	23.22	23.66	0.2	0.85	255735.0	6000779.04	302
2018-01-31	23.2	23.7	22.92	23.46	0.42	1.82	375140.0	8737404.16	465
2018-01-30	22.8	23.16	22.6	23.04	0.18	0.79	300588.0	6884530.66	392
2018-01-29	23.68	23.68	22.82	22.86	-0.96	-4.03	342218.0	7979395.18	463
2018-01-28	24.3	24.48	23.78	23.82	-0.51	-2.1	331361.0	7954064.36	454
2018-01-25	24.28	24.46	23.8	24.33	0.11	0.45	475723.0	11436027.7	600
2018-01-24	23.66	24.32	23.66	24.22	0.74	3.15	778488.0	18633355.92	877
2018-01-23	23.18	23.6	23.06	23.48	0.3	1.29	611544.0	14237139.04	707
2018-01-22	22.9	23.3	22.9	23.18	0.36	1.58	603806.0	13943528.82	707
2018-01-21	22.22	22.9	22.2	22.82	0.69	3.12	502481.0	11285305.0	623
2018-01-18	22.0	22.2	21.9	22.13	0.09	0.41	141036.0	3114339.42	176
2018-01-17	21.84	22.08	21.84	22.04	0.21	0.96	85748.0	1885476.16	117
2018-01-16	21.66	21.88	21.66	21.83	0.28	1.3	58813.0	1281041.8	124
2018-01-15	21.76	21.84	21.52	21.55	-0.43	-1.96	99886.0	2162799.68	184
2018-01-14	22.34	22.34	21.98	21.98	-0.19	-0.86	131456.0	2897609.5	147
2018-01-11	21.98	22.22	21.98	22.17	0.14	0.64	170206.0	3754305.94	180
2018-01-10	22.04	22.32	21.92	22.03	0.11	0.5	339965.0	7490288.24	409
2018-01-09	21.4	22.04	21.38	21.92	0.52	2.43	468487.0	10196449.74	419
2018-01-08	21.28	21.7	21.26	21.4	0.12	0.56	160849.0	3457843.06	193
2018-01-07	21.5	21.5	21.3	21.28	-0.2	-0.93	48519.0	1037851.5	96
2018-01-04	21.38	21.5	21.38	21.48	-0.02	-0.09	54074.0	1159666.08	59
2018-01-03	21.56	21.6	21.36	21.5	-0.01	-0.05	64072.0	1378145.92	77
2018-01-02	21.56	21.58	21.3	21.51	0.14	0.66	77948.0	1670389.9	144
2018-01-01	21.1	21.5	21.1	21.37	-0.45	-2.06	57498.0	1230794.8	116
2017-12-31	21.96	22.0	21.74	21.82	-0.02	-0.09	146400.0	3202531.96	189
2017-12-28	21.6	21.9	21.4	21.84	0.15	0.69	213076.0	4596847.28	727
2017-12-27	22.0	22.0	21.6	21.69	-0.36	-1.63	160157.0	3500833.9	238
2017-12-26	22.0	22.2	21.88	22.05	0.02	0.09	179499.0	3945553.84	182
2017-12-25	22.4	22.6	22.0	22.03	-0.17	-0.77	290376.0	6461481.62	329
2017-12-24	22.0	22.36	21.98	22.2	0.08	0.36	327193.0	7241022.0	282
2017-12-21	22.0	22.4	21.9	22.12	0.05	0.23	221289.0	4893068.04	251
2017-12-20	22.38	22.5	21.98	22.07	-0.2	-0.9	272330.0	6004814.3	299
2017-12-19	21.02	22.4	21.0	22.27	1.13	5.35	417450.0	9139835.9	626
2017-12-18	21.0	21.3	20.9	21.14	0.2	0.96	213757.0	4502443.74	274
2017-12-17	20.48	21.0	20.24	20.94	0.84	4.18	368413.0	7621379.68	477
2017-12-14	19.76	20.26	19.5	20.1	0.41	2.08	256909.0	5150463.08	378
2017-12-13	19.6	19.72	19.14	19.69	-0.01	-0.05	101778.0	1980404.36	149
2017-12-12	19.9	20.0	19.6	19.7	-0.31	-1.55	102119.0	2023741.6	141
2017-12-11	19.96	20.12	19.76	20.01	0.07	0.35	79809.0	1592284.34	142
2017-12-10	20.2	20.2	19.9	19.94	0.09	0.45	104099.0	2091753.72	175
2017-12-07	20.02	20.18	19.78	19.85	-0.17	-0.85	154709.0	3091681.06	229
2017-12-06	19.72	20.18	19.52	20.02	0.33	1.68	177541.0	3532399.36	242
2017-12-05	19.0	19.7	19.0	19.69	0.27	1.39	199296.0	3862706.3	249
2017-12-04	19.2	19.5	19.0	19.42	0.22	1.15	272918.0	5245849.48	323
2017-12-03	18.72	19.36	18.54	19.2	0.78	4.23	315001.0	6022421.34	416
2017-11-30	18.18	18.44	18.12	18.42	0.24	1.32	214392.0	3910762.46	211
2017-11-29	18.3	18.3	18.16	18.18	-0.05	-0.27	149862.0	2733017.86	179
2017-11-28	18.14	18.36	18.1	18.23	0.09	0.5	226321.0	4120235.2	239
2017-11-27	18.3	18.4	18.02	18.14	-0.13	-0.71	283922.0	5166813.16	351
2017-11-26	17.9	18.48	17.86	18.27	0.44	2.47	835529.0	15132894.02	731
2017-11-23	17.92	18.14	17.82	17.83	-0.09	-0.5	623855.0	11184974.88	477
2017-11-22	17.5	18.14	17.5	17.92	0.42	2.4	229660.0	4102096.12	260
2017-11-21	17.5	17.7	17.34	17.5	-0.16	-0.91	209934.0	3667318.42	258
2017-11-20	18.04	18.04	17.6	17.66	-0.33	-1.83	124146.0	2212727.76	204
2017-11-19	18.0	18.16	17.76	17.99	0.03	0.17	154834.0	2778292.4	251
2017-11-16	18.5	18.54	17.8	17.96	-0.51	-2.76	112298.0	2037875.78	235
2017-11-15	18.48	18.58	18.4	18.47	0.07	0.38	339963.0	6284580.76	342
2017-11-14	18.4	18.54	18.38	18.4	-0.01	-0.05	481078.0	8879736.3	280
2017-11-13	18.32	18.5	18.3	18.41	0.06	0.33	58186.0	1067951.76	112
2017-11-12	18.52	18.9	18.3	18.35	-0.24	-1.29	101909.0	1890927.26	151
2017-11-09	18.74	18.88	18.4	18.59	0.1	0.54	108271.0	2015858.78	159
2017-11-08	18.46	18.68	17.7	18.49	-0.07	-0.38	66892.0	1229526.66	121
2017-11-07	20.3	20.3	18.56	18.56	-2.05	-9.95	233989.0	4432104.64	370
2017-11-06	20.8	21.0	20.3	20.61	-0.32	-1.53	104474.0	2154368.38	221
2017-11-05	21.5	21.5	20.22	20.93	-0.93	-4.25	198259.0	4154984.14	298
2017-11-02	22.04	22.2	21.8	21.86	-0.52	-2.32	103356.0	2267821.3	173
2017-11-01	22.6	22.68	22.24	22.38	0.06	0.27	114251.0	2562797.62	225
2017-10-31	22.08	22.38	22.08	22.32	0.33	1.5	82315.0	1830946.56	156
2017-10-30	22.18	22.6	21.9	21.99	-0.15	-0.68	198353.0	4416416.14	361
2017-10-29	21.64	22.2	21.64	22.14	0.47	2.17	95715.0	2106956.04	175
2017-10-26	21.94	21.94	21.5	21.67	-0.21	-0.96	51475.0	1114248.9	116
2017-10-25	21.9	22.0	21.82	21.88	0.06	0.27	20762.0	455036.6	62
2017-10-24	22.0	22.18	21.7	21.82	-0.14	-0.64	42500.0	928390.34	102
2017-10-23	21.8	22.72	21.52	21.96	-0.37	-1.66	126096.0	2756109.1	206
2017-10-22	22.14	22.4	21.9	22.33	0.08	0.36	62571.0	1387973.58	120
2017-10-19	22.32	22.32	22.12	22.25	-0.17	-0.76	61117.0	1358049.46	113
2017-10-18	22.54	22.94	22.42	22.42	-0.04	-0.18	152381.0	3450288.16	247
2017-10-17	22.4	22.72	22.4	22.46	0.16	0.72	158665.0	3580762.3	229
2017-10-16	22.2	22.32	22.0	22.3	0.01	0.04	54569.0	1211283.5	109
2017-10-15	21.9	22.5	21.9	22.29	0.53	2.44	128091.0	2850566.46	235
2017-10-12	22.3	22.3	21.18	21.76	-0.32	-1.45	139740.0	3042653.82	257
2017-10-11	22.6	22.8	21.88	22.08	-0.59	-2.6	92797.0	2058081.98	189
2017-10-10	23.6	23.7	22.6	22.67	-0.95	-4.02	142490.0	3296424.38	239
2017-10-09	24.24	24.26	23.6	23.62	-0.63	-2.6	104155.0	2479731.92	208
2017-10-08	24.62	24.62	24.26	24.25	-0.22	-0.9	108633.0	2649604.1	200
2017-10-05	24.4	24.8	24.4	24.47	0.18	0.74	220258.0	5416427.82	367
2017-10-04	24.52	24.52	24.26	24.29	-0.1	-0.41	98976.0	2410658.88	160
2017-10-03	24.58	24.66	24.36	24.39	-0.25	-1.01	79098.0	1933906.3	177
2017-10-02	24.66	24.84	24.5	24.64	0.04	0.16	85114.0	2094924.96	167
2017-10-01	24.32	24.76	24.32	24.6	-0.03	-0.12	68590.0	1683243.36	130
2017-09-28	24.64	24.7	24.44	24.63	0.04	0.16	91119.0	2240070.2	169
2017-09-27	24.5	24.9	24.48	24.59	0.23	0.94	203282.0	5002710.68	295
2017-09-26	24.76	24.9	24.32	24.36	-0.45	-1.81	81287.0	2003368.78	133
2017-09-25	25.0	25.0	24.8	24.81	-0.19	-0.76	100016.0	2489456.66	142
2017-09-21	25.3	25.5	24.9	25.0	-0.29	-1.15	185463.0	4682937.77	256
2017-09-20	25.5	25.65	25.1	25.29	-0.29	-1.13	131536.0	3333625.15	170
2017-09-19	25.5	25.9	25.4	25.58	0.07	0.27	107115.0	2747419.4	225
2017-09-18	26.1	26.45	25.45	25.51	-0.55	-2.11	333757.0	8656966.3	477
2017-09-17	25.5	26.85	25.3	26.06	0.78	3.09	840734.0	21988994.2	1061
2017-09-14	25.3	25.55	25.1	25.28	-0.08	-0.32	185438.0	4703388.3	293
2017-09-13	24.94	25.4	24.9	25.36	0.32	1.28	119936.0	3020357.05	252
2017-09-12	25.5	25.5	25.0	25.04	-0.44	-1.73	101764.0	2565854.15	219
2017-09-11	25.25	25.6	25.0	25.48	0.19	0.75	203124.0	5134922.45	345
2017-09-10	25.25	25.65	25.2	25.29	-0.3	-1.17	126643.0	3215775.7	206
2017-09-07	25.3	25.9	25.2	25.59	0.39	1.55	258731.0	6615951.4	427
2017-09-06	25.25	25.35	25.1	25.2	0.28	1.12	90929.0	2294252.45	199
2017-08-29	25.1	25.3	24.44	24.92	-0.19	-0.76	228778.0	5687743.09	369
2017-08-28	25.05	25.45	25.05	25.11	0.09	0.36	133429.0	3375788.65	225
2017-08-27	24.6	25.45	24.6	25.02	0.69	2.84	370648.0	9312279.14	704
2017-08-24	25.0	25.0	24.2	24.33	-0.57	-2.29	116169.0	2851615.06	197
2017-08-23	25.55	25.6	24.88	24.9	-0.13	-0.52	162537.0	4079938.58	240
2017-08-22	25.15	25.6	24.92	25.03	-0.04	-0.16	136199.0	3433986.52	273
2017-08-21	24.34	25.9	24.34	25.07	0.77	3.17	388250.0	9776736.94	683
2017-08-20	24.5	24.5	24.3	24.3	-0.1	-0.41	38628.0	941964.06	65
2017-08-17	24.6	24.6	24.4	24.4	-0.09	-0.37	78854.0	1930387.84	79
2017-08-16	24.22	25.2	24.14	24.49	0.13	0.53	268138.0	6636549.6	382
2017-08-15	24.8	24.8	24.3	24.36	-0.4	-1.62	149212.0	3652416.74	245
2017-08-14	24.26	25.2	24.26	24.76	0.48	1.98	315562.0	7825900.32	463
2017-08-13	24.02	24.42	24.02	24.28	0.26	1.08	107363.0	2609253.52	167
2017-08-10	23.9	24.06	23.9	24.02	0.01	0.04	39523.0	948385.48	53
2017-08-09	23.8	24.3	23.78	24.01	0.2	0.84	56097.0	1351286.32	117
2017-08-08	23.76	24.0	23.76	23.81	0.05	0.21	38144.0	910519.82	58
2017-08-07	23.92	23.92	23.64	23.76	-0.15	-0.63	28585.0	678777.06	84
2017-08-06	23.84	24.02	23.84	23.91	0.16	0.67	28922.0	691686.6	42
2017-08-03	23.8	23.9	23.7	23.75	-0.28	-1.17	28903.0	688595.18	67
2017-08-02	24.26	24.26	24.02	24.03	-0.34	-1.4	99523.0	2398872.62	158
2017-08-01	24.4	24.6	24.4	24.37	0.12	0.49	82330.0	2017335.04	135
2017-07-31	24.62	24.74	24.22	24.25	-0.33	-1.34	110357.0	2697141.6	184
2017-07-30	24.64	25.5	24.56	24.58	0.04	0.16	283372.0	7093087.75	472
2017-07-27	24.5	25.3	24.4	24.54	0.15	0.62	303872.0	7540210.8	466
2017-07-26	24.4	24.5	24.38	24.39	-0.11	-0.45	18561.0	453044.48	41
2017-07-25	24.4	24.68	24.4	24.5	-0.02	-0.08	51662.0	1266875.6	77
2017-07-24	24.62	24.64	24.4	24.52	-0.04	-0.16	43759.0	1072414.36	87
2017-07-23	24.5	24.8	24.48	24.56	0.02	0.08	88531.0	2178651.44	163
2017-07-20	24.5	25.2	24.2	24.54	0.13	0.53	144953.0	3579491.88	234
2017-07-19	24.36	24.5	24.36	24.41	-0.08	-0.33	191770.0	4679387.32	118
2017-07-18	24.6	24.7	24.46	24.49	-0.15	-0.61	31739.0	779055.08	71
2017-07-17	24.74	24.84	24.7	24.64	-0.1	-0.4	26383.0	653602.04	54
2017-07-16	24.54	25.1	24.4	24.74	0.01	0.04	68549.0	1701725.38	127
2017-07-13	24.84	24.86	24.32	24.73	-0.19	-0.76	54309.0	1336580.18	90
2017-07-12	24.82	25.0	24.82	24.92	-0.02	-0.08	26158.0	652023.21	57
2017-07-11	24.98	25.0	24.94	24.94	-0.25	-0.99	20626.0	514822.3	48
2017-07-10	25.35	25.35	25.0	25.19	-0.11	-0.43	66783.0	1679189.5	83
2017-07-09	24.94	25.4	24.9	25.3	0.8	3.27	111899.0	2815487.02	211
2017-07-06	24.28	24.9	24.04	24.5	0.44	1.83	52200.0	1266933.6	122
2017-07-05	24.0	24.3	23.92	24.06	0.11	0.46	19103.0	460245.64	63
2017-07-04	23.98	24.0	23.92	23.95	0.01	0.04	25199.0	604375.66	63
2017-07-03	23.78	24.1	23.7	23.94	0.43	1.83	72970.0	1740477.84	116
2017-07-02	23.06	23.9	23.06	23.51	0.18	0.77	49621.0	1174181.98	114
2017-06-22	23.02	23.7	23.02	23.33	-0.11	-0.47	57345.0	1342353.68	82
2017-06-21	23.22	23.44	23.2	23.44	0.23	0.99	34053.0	796376.9	57
2017-06-20	23.7	23.7	23.0	23.21	-0.43	-1.82	20576.0	483557.76	50
2017-06-19	23.2	23.88	23.2	23.64	-0.14	-0.59	12578.0	296020.96	47
2017-06-18	23.86	24.0	23.86	23.78	0.19	0.81	12989.0	309686.16	63
2017-06-15	23.88	23.9	22.06	23.59	-0.12	-0.51	50698.0	1195346.26	85
2017-06-14	23.6	24.4	23.6	23.71	0.37	1.59	79044.0	1878294.78	105
2017-06-13	23.1	23.4	23.1	23.34	0.27	1.17	16904.0	393590.62	60
2017-06-12	23.5	23.54	23.0	23.07	-0.46	-1.95	27660.0	643139.18	77
2017-06-11	24.52	24.6	23.5	23.53	-1.53	-6.11	108629.0	2617906.82	213
2017-06-08	25.4	25.5	25.0	25.06	-0.53	-2.07	18379.0	465619.65	28
2017-06-07	25.5	25.75	25.5	25.59	0.09	0.35	37855.0	968271.25	48
2017-06-06	25.65	26.0	25.5	25.5	-0.06	-0.23	41370.0	1065011.8	53
2017-06-05	25.9	25.9	25.4	25.56	-0.34	-1.31	95020.0	2429360.55	109
2017-06-04	25.8	26.1	25.8	25.9	0.2	0.78	28919.0	750457.85	59
2017-06-01	25.7	25.8	25.7	25.7	-0.2	-0.77	15467.0	398407.2	47
2017-05-31	26.1	26.4	25.9	25.9	-0.18	-0.69	45315.0	1187542.4	90
2017-05-30	26.0	26.1	25.8	26.08	0.16	0.62	55685.0	1448296.5	83
2017-05-29	25.7	26.0	25.6	25.92	-0.08	-0.31	32751.0	846838.9	95
2017-05-28	25.0	26.4	25.0	26.0	0.2	0.78	100257.0	2614539.35	258
2017-05-25	26.0	26.3	25.6	25.8	-0.11	-0.42	37714.0	978131.4	89
2017-05-24	26.8	27.3	25.9	25.91	-0.79	-2.96	122702.0	3245489.2	215
2017-05-23	26.8	27.3	26.7	26.7	-0.69	-2.52	78983.0	2124699.0	172
2017-05-22	26.5	27.7	26.1	27.39	0.78	2.93	178863.0	4862117.8	321
2017-05-21	27.0	27.2	26.6	26.61	-0.18	-0.67	70257.0	1891989.2	119
2017-05-18	27.4	27.7	26.7	26.79	-0.88	-3.18	184647.0	5035325.6	263
2017-05-17	27.8	28.3	27.4	27.67	-0.12	-0.43	166587.0	4650778.7	315
2017-05-16	25.8	28.3	25.8	27.79	1.55	5.91	485965.0	13438398.2	779
2017-05-15	26.5	26.5	24.9	26.24	0.0	0.0	194166.0	4984062.4	359
2017-05-14				26.24	0.0	0.0	0.0	0.0	0
2017-05-11				26.24	0.0	0.0	0.0	0.0	0
2017-05-10	25.9	26.4	25.7	26.23	0.28	1.08	83362.0	2178433.9	153
2017-05-09	26.0	26.1	25.7	25.95	-0.21	-0.8	46166.0	1195642.35	105
2017-05-08	25.6	26.3	25.5	26.16	0.51	1.99	96345.0	2500203.8	145
2017-05-07	25.4	25.9	25.4	25.65	-0.15	-0.58	38233.0	976817.5	69
2017-05-04	26.0	26.0	25.8	25.8	-0.36	-1.38	16491.0	426677.8	44
2017-05-03	26.2	26.6	26.1	26.16	-0.13	-0.49	50204.0	1319065.9	93
2017-05-02	26.2	26.6	26.0	26.29	0.01	0.04	52725.0	1383000.3	119
2017-05-01	26.9	26.9	26.2	26.28	-0.19	-0.72	92027.0	2441640.75	125
2017-04-30	26.2	26.7	26.1	26.47	0.46	1.77	122357.0	3225293.65	163
2017-04-27	25.4	26.2	25.4	26.01	0.41	1.6	109254.0	2819315.4	151
2017-04-26	25.7	25.7	25.4	25.6	0.01	0.04	28512.0	728313.65	64
2017-04-25	25.8	25.8	25.2	25.59	-0.42	-1.61	71382.0	1823819.35	157
2017-04-24	25.5	26.2	24.3	26.01	0.17	0.66	314324.0	7907200.35	528
2017-04-23	26.3	26.6	25.8	25.84	-0.36	-1.37	109189.0	2862198.15	159
2017-04-20	26.6	27.1	26.1	26.2	-0.87	-3.21	119953.0	3193956.75	353
2017-04-19	26.6	27.3	26.6	27.07	0.03	0.11	135545.0	3660518.3	225
2017-04-18	26.9	27.5	26.6	27.04	0.13	0.48	149331.0	4025838.9	352
2017-04-17	26.9	27.2	26.9	26.91	-0.01	-0.04	116068.0	3135530.3	179
2017-04-16	27.4	27.4	26.9	26.92	-0.63	-2.29	159409.0	4315434.0	243
2017-04-13	28.1	28.1	27.5	27.55	-0.14	-0.51	144169.0	4008618.95	261
2017-04-12	27.0	27.9	27.0	27.69	0.62	2.29	300833.0	8278646.35	498
2017-04-11	27.2	27.2	27.0	27.07	-0.03	-0.11	105084.0	2847277.45	201
2017-04-10	27.0	27.2	26.9	27.1	0.24	0.89	99331.0	2684682.9	211
2017-04-09	26.9	27.3	26.6	26.86	0.01	0.04	319767.0	8619751.05	566
2017-04-06	26.1	27.4	26.0	26.85	0.71	2.72	429006.0	11461815.9	720
2017-04-05	26.2	26.3	26.1	26.14	-0.02	-0.08	160046.0	4190004.7	333
2017-04-04	25.8	26.3	25.7	26.16	0.45	1.75	254845.0	6627240.65	420
2017-04-03	25.6	25.8	25.6	25.71	0.06	0.23	108049.0	2778907.15	214
2017-04-02	26.2	26.3	25.5	25.65	-0.33	-1.27	464886.0	11928101.95	541
2017-03-30	26.3	26.3	25.9	25.98	-0.19	-0.73	177708.0	4631439.4	322
2017-03-29	25.9	26.6	25.7	26.17	0.54	2.11	616031.0	16018488.25	856
2017-03-28	25.7	25.9	25.6	25.63	0.09	0.35	115562.0	2965690.35	169
2017-03-27	25.7	26.0	25.5	25.54	-0.35	-1.35	195625.0	5025658.15	284
2017-03-26	26.3	26.3	25.9	25.89	0.08	0.31	123049.0	3209883.3	208
2017-03-23	25.4	25.9	25.4	25.81	0.61	2.42	166184.0	4253628.0	294
2017-03-22	25.4	25.6	24.95	25.2	-0.67	-2.59	219741.0	5547619.4	379
2017-03-21	26.3	26.4	25.8	25.87	-0.41	-1.56	206516.0	5407232.85	327
2017-03-20	26.2	26.9	26.1	26.28	0.03	0.11	412223.0	10904550.1	567
2017-03-19	26.0	26.6	26.0	26.25	0.3	1.16	236030.0	6215258.4	341
2017-03-16	25.8	26.1	25.8	25.95	0.47	1.84	112506.0	2916531.1	227
2017-03-15	25.4	25.7	25.2	25.48	0.3	1.19	192924.0	4924162.35	285
2017-03-14	25.1	25.2	24.2	25.18	0.24	0.96	298721.0	7387808.75	430
2017-03-13	26.3	26.6	24.65	24.94	-1.23	-4.7	181970.0	4732842.35	308
2017-03-12	26.8	26.8	26.0	26.17	-0.53	-1.99	176597.0	4644531.45	290
2017-03-09	27.1	27.2	26.6	26.7	-0.66	-2.41	259596.0	6980854.0	435
2017-03-08	27.3	27.5	27.0	27.36	0.03	0.11	132707.0	3611380.75	275
2017-03-07	27.4	27.8	27.3	27.33	0.03	0.11	184219.0	5069620.6	314
2017-03-06	27.2	27.4	26.6	27.3	0.23	0.85	206578.0	5587995.95	374
2017-03-05	27.8	27.8	27.0	27.07	-0.78	-2.8	238430.0	6543481.75	382
2017-03-02	28.4	28.4	27.8	27.85	-0.02	-0.07	255683.0	7150406.85	413
2017-03-01	28.2	28.2	27.5	27.87	-0.03	-0.11	270219.0	7544335.95	433
2017-02-28	26.9	28.2	26.7	27.9	0.63	2.31	476861.0	12998968.9	666
2017-02-27	28.1	28.1	27.0	27.27	-0.93	-3.3	360303.0	9947916.05	432
2017-02-26	28.1	28.4	28.1	28.2	0.54	1.95	326338.0	9220056.5	543
2017-02-23	27.5	28.0	27.5	27.66	-0.01	-0.04	387435.0	10754675.35	446
2017-02-22	28.0	28.1	27.6	27.67	-0.21	-0.75	350084.0	9750376.7	521
2017-02-21	28.6	28.6	27.4	27.88	-0.75	-2.62	621414.0	17319462.25	949
2017-02-20	29.9	29.9	28.5	28.63	-1.16	-3.89	817466.0	23857028.85	1070
2017-02-19	29.5	30.3	29.5	29.79	0.24	0.81	1056907.0	31600301.25	1188
2017-02-16	30.0	30.3	29.4	29.55	-0.48	-1.6	800163.0	23743386.4	1108
2017-02-15	29.3	30.7	29.3	30.03	0.87	2.98	1308256.0	39313134.6	1575
2017-02-14	29.4	29.5	29.0	29.16	-0.24	-0.82	390134.0	11377456.15	549
2017-02-13	29.8	29.9	29.4	29.4	-0.24	-0.81	452340.0	13403141.2	499
2017-02-12	29.9	30.0	29.6	29.64	0.24	0.82	523643.0	15580428.15	608
2017-02-09	29.7	29.9	28.5	29.4	-0.39	-1.31	813512.0	23871511.35	1029
2017-02-08	30.5	30.5	29.5	29.79	-0.69	-2.26	1198345.0	35779047.5	1268
2017-02-07	30.5	30.8	30.2	30.48	0.26	0.86	835936.0	25513980.6	1062
2017-02-06	29.7	30.5	29.6	30.22	0.49	1.65	1067229.0	32103553.95	1184
2017-02-05	29.9	30.4	29.6	29.73	-0.03	-0.1	1150101.0	34529812.85	1249
2017-02-02	29.9	30.1	29.7	29.76	-0.15	-0.5	513697.0	15311597.45	542
2017-02-01	29.9	30.2	29.7	29.91	0.27	0.91	867145.0	25952958.35	1022
2017-01-31	29.0	30.3	29.0	29.64	0.63	2.17	1309887.0	39025023.55	1494
2017-01-30	29.0	29.5	28.8	29.01	0.18	0.62	633680.0	18506120.4	763
2017-01-29	28.7	29.1	28.6	28.83	0.15	0.52	324203.0	9361703.15	433
2017-01-26	29.0	29.2	28.6	28.68	-0.3	-1.04	626001.0	18053963.35	706
2017-01-25	28.7	29.9	28.5	28.98	0.35	1.22	2392308.0	70174873.95	2505
2017-01-24	28.4	29.0	28.3	28.63	0.46	1.63	712008.0	20357032.75	898
2017-01-23	27.8	28.4	27.8	28.17	0.66	2.4	706399.0	19906971.35	686
2017-01-22	27.2	27.7	27.0	27.51	0.51	1.89	780626.0	21452765.75	662
2017-01-19	27.2	27.5	26.7	27.0	-0.27	-0.99	523473.0	14152566.2	691
2017-01-18	28.1	28.4	27.0	27.27	-0.54	-1.94	1382456.0	38557837.9	1448
2017-01-17	27.2	28.4	27.2	27.81	0.77	2.85	1293768.0	35931238.9	1686
2017-01-16	27.7	27.8	27.0	27.04	-0.56	-2.03	675170.0	18498720.65	971
2017-01-15	26.9	27.8	26.9	27.6	0.8	2.99	634878.0	17315870.75	760
2017-01-12	26.9	27.2	26.5	26.8	-0.03	-0.11	455343.0	12224914.75	573
2017-01-11	27.5	27.6	26.5	26.83	-0.57	-2.08	748164.0	20186496.9	789
2017-01-10	27.8	27.8	27.2	27.4	-0.57	-2.04	680159.0	18728338.35	792
2017-01-09	28.9	29.0	27.0	27.97	-0.65	-2.27	1147515.0	32187404.55	1317
2017-01-08	28.1	29.1	27.9	28.62	0.45	1.6	1736435.0	49720586.85	1787
2017-01-05	28.1	28.5	28.0	28.17	-0.13	-0.46	364860.0	10286325.4	728
2017-01-04	28.6	28.7	28.1	28.3	-0.05	-0.18	756096.0	21502407.1	766
2017-01-03	28.3	28.7	27.7	28.35	0.18	0.64	923306.0	26013839.75	1033
2017-01-02	28.5	28.5	28.1	28.17	-0.18	-0.63	715761.0	20253270.7	708
2017-01-01	28.8	28.8	28.3	28.35	0.03	0.11	660464.0	18797605.95	727
2016-12-29	28.5	28.8	28.2	28.32	-0.25	-0.88	893609.0	25443229.95	930
2016-12-28	28.6	29.3	28.4	28.57	0.15	0.53	1229805.0	35432418.95	1417
2016-12-27	28.4	28.6	28.1	28.42	0.15	0.53	754796.0	21450481.55	808
2016-12-26	28.0	29.2	27.8	28.27	0.58	2.09	2708990.0	77355115.7	2866
2016-12-25	27.8	27.9	27.5	27.69	0.41	1.5	1220108.0	33757914.45	1087
2016-12-22	27.2	27.8	27.2	27.28	0.36	1.34	1765908.0	48533047.95	1738
2016-12-21	26.6	27.0	26.1	26.92	0.6	2.28	978265.0	25997076.35	1020
2016-12-20	26.3	26.6	25.8	26.32	-0.06	-0.23	820849.0	21519743.85	1042
2016-12-19	27.3	27.5	26.3	26.38	-0.92	-3.37	1051393.0	28387929.8	1218
2016-12-18	26.2	27.7	26.1	27.3	1.46	5.65	1330671.0	35745915.75	1512
2016-12-15	25.6	25.9	25.2	25.84	0.18	0.7	777206.0	19905390.1	902
2016-12-14	26.3	26.6	25.6	25.66	-0.45	-1.72	785859.0	20522695.1	899
2016-12-13	26.4	26.9	26.0	26.11	-0.5	-1.88	864400.0	22703870.2	1039
2016-12-12	27.6	28.1	26.4	26.61	-0.69	-2.53	1883021.0	51664651.9	1913
2016-12-11	26.4	27.5	26.4	27.3	1.04	3.96	1424457.0	38552503.2	1347
2016-12-08	26.2	26.5	26.0	26.26	0.06	0.23	780671.0	20543418.3	791
2016-12-07	26.9	26.9	26.1	26.2	-0.53	-1.98	1333697.0	35431572.3	1274
2016-12-06	26.4	26.9	26.1	26.73	0.48	1.83	1288160.0	34259402.7	1319
2016-12-05	25.9	26.8	25.8	26.25	0.59	2.3	2276618.0	59911628.4	2042
2016-12-04	25.1	25.8	24.65	25.66	0.76	3.05	1618618.0	40917609.5	1635
2016-12-01	24.95	25.1	24.8	24.9	0.15	0.61	617592.0	15409747.9	646
2016-11-30	24.6	24.9	24.6	24.75	0.26	1.06	627706.0	15562539.4	570
2016-11-29	24.95	25.4	24.45	24.49	-0.51	-2.04	1087575.0	27140593.4	1183
2016-11-28	24.6	25.3	24.6	25.0	0.46	1.87	1047840.0	26207637.25	1125
2016-11-27	24.3	24.75	24.2	24.54	0.24	0.99	382938.0	9395387.55	451
2016-11-24	24.65	24.9	24.0	24.3	-0.34	-1.38	901512.0	22055360.2	904
2016-11-23	24.35	24.9	24.3	24.64	0.34	1.4	678729.0	16731999.6	866
2016-11-22	24.75	25.3	23.0	24.3	-1.2	-4.71	1652449.0	40010748.95	2019
2016-11-21	25.6	26.5	25.4	25.5	0.2	0.79	1899642.0	49203102.75	2125
2016-11-20	24.5	25.7	24.5	25.3	0.75	3.05	1752940.0	44222390.05	1839
2016-11-17	24.5	24.9	24.2	24.55	0.13	0.53	1142388.0	28127841.35	1196
2016-11-16	24.15	24.6	24.0	24.42	0.59	2.48	736486.0	17907981.5	816
2016-11-15	24.15	24.6	23.0	23.83	-0.54	-2.22	1230917.0	29524081.85	1359
2016-11-14	24.45	25.4	23.85	24.37	0.04	0.16	2023669.0	49888167.75	2014
2016-11-13	23.6	24.5	23.55	24.33	0.74	3.14	1373538.0	33298513.05	1314
2016-11-10	23.3	23.9	23.3	23.59	0.43	1.86	1316706.0	31147597.9	1383
2016-11-09	22.25	23.3	22.05	23.16	0.11	0.48	1109967.0	25429414.75	1229
2016-11-08	23.1	23.25	22.95	23.05	0.07	0.3	1206919.0	27855208.95	1126
2016-11-07	22.65	23.3	22.65	22.98	0.38	1.68	1513400.0	34808244.6	1338
2016-11-06	22.55	22.85	22.5	22.6	0.1	0.44	554792.0	12584298.5	617
2016-11-03	22.4	22.7	22.4	22.5	0.17	0.76	481727.0	10866466.5	587
2016-11-02	22.5	23.0	22.2	22.33	-0.27	-1.19	1199569.0	27038197.5	1303
2016-11-01	22.85	22.95	22.5	22.6	-0.26	-1.14	613312.0	13978894.1	744
2016-10-31	22.8	23.4	22.8	22.86	0.15	0.66	1632700.0	37651771.1	1706
2016-10-30	22.4	22.95	22.35	22.71	0.21	0.93	600134.0	13633254.5	790
2016-10-27	22.5	22.7	22.1	22.5	0.03	0.13	977973.0	22019137.0	1091
2016-10-26	22.55	22.8	22.4	22.47	-0.25	-1.1	721460.0	16295949.0	822
2016-10-25	22.55	23.1	22.5	22.72	0.25	1.11	1306854.0	29838653.75	1356
2016-10-24	22.5	22.8	22.25	22.47	0.11	0.49	1010377.0	22813272.1	1014
2016-10-23	22.2	22.55	21.95	22.36	0.36	1.64	929036.0	20793505.2	1031
2016-10-20	21.95	22.5	21.5	22.0	0.33	1.52	992400.0	21823721.1	1279
2016-10-19	21.75	22.2	20.55	21.67	0.21	0.98	979689.0	21069208.35	1330
2016-10-18	23.0	23.15	20.75	21.46	-1.56	-6.78	563630.0	12504154.2	938
2016-10-17	23.1	23.3	22.35	23.02	0.16	0.7	756754.0	17327386.35	1183
2016-10-16	23.55	23.85	22.7	22.86	-0.72	-3.05	772414.0	17829553.2	1119
2016-10-13	23.85	24.3	23.4	23.58	-0.42	-1.75	857938.0	20520119.45	1377
2016-10-12	24.45	24.45	23.9	24.0	-0.33	-1.36	1199353.0	29005439.35	1544
2016-10-11	24.35	24.9	24.3	24.33	-0.03	-0.12	1010788.0	24846836.25	1348
2016-10-10	24.3	24.6	24.05	24.36	-0.27	-1.1	512398.0	12474722.8	736
2016-10-09	24.6	25.1	23.9	24.63	0.14	0.57	772244.0	19056194.3	849
2016-10-06	24.5	24.9	24.45	24.49	-0.02	-0.08	595640.0	14707868.65	838
2016-10-05	24.8	24.9	24.3	24.51	-0.28	-1.13	935202.0	22934094.6	1271
2016-10-04	23.7	24.9	23.7	24.79	0.87	3.64	611183.0	14957163.5	757
2016-10-03	24.05	24.5	22.5	23.92	-0.23	-0.95	452240.0	10781584.15	752
2016-10-02	24.75	25.2	22.05	24.15	-0.24	-0.98	630093.0	15211413.05	870
2016-09-29	22.7	25.1	22.65	24.39	1.44	6.27	790742.0	18969013.2	1007
2016-09-28	24.3	24.8	22.35	22.95	-1.39	-5.71	443142.0	10386709.4	722
2016-09-27	25.2	26.1	23.7	24.34	-1.88	-7.17	1268551.0	31244149.85	1609
2016-09-26	23.9	26.3	23.9	26.22	2.36	9.89	1425475.0	36708340.75	1060
2016-09-25	23.25	24.05	22.8	23.86	0.63	2.71	589964.0	13868480.95	790
2016-09-21	23.3	23.55	22.95	23.23	0.15	0.65	320453.0	7459748.85	445
2016-09-20	23.0	23.4	22.5	23.08	0.12	0.52	536667.0	12331970.4	745
2016-09-19	24.9	25.4	22.5	22.96	-1.92	-7.72	799135.0	18834580.35	955
2016-09-18	25.1	25.4	24.9	24.88	-0.36	-1.43	135805.0	3406841.8	273
2016-09-08	25.4	25.5	25.2	25.24	0.03	0.12	229266.0	5810364.05	408
2016-09-07	25.7	25.7	25.1	25.21	-0.27	-1.06	241236.0	6102201.7	448
2016-09-06	26.3	26.7	25.3	25.48	-0.75	-2.86	1004988.0	25993266.65	1275
2016-09-05	24.5	26.7	24.5	26.23	1.81	7.41	1549182.0	40135244.4	1798
2016-09-04	24.05	24.45	23.75	24.42	0.59	2.48	309235.0	7508590.05	442
2016-09-01	24.9	24.9	23.55	23.83	-1.02	-4.1	386321.0	9295226.85	687
2016-08-31	25.5	25.5	24.8	24.85	-0.51	-2.01	356989.0	8982178.1	582
2016-08-30	25.1	25.6	25.1	25.36	-0.03	-0.12	338166.0	8600059.35	556
2016-08-29	26.2	26.2	25.3	25.39	-0.32	-1.24	837693.0	21548318.75	1246
2016-08-28	25.2	25.8	25.2	25.71	0.33	1.3	429757.0	11005978.1	660
2016-08-25	25.4	26.2	24.0	25.38	0.38	1.52	1040118.0	26420689.75	1414
2016-08-24	26.3	26.5	24.8	25.0	-1.16	-4.43	391734.0	10110006.4	606
2016-08-23	25.8	26.8	25.4	26.16	0.41	1.59	801632.0	20929640.0	935
2016-08-22	26.7	26.7	25.6	25.75	-0.89	-3.34	413240.0	10730885.4	613
2016-08-21	27.2	27.4	26.5	26.64	-0.4	-1.48	220356.0	5954618.75	356
2016-08-18	27.3	27.5	26.4	27.04	-0.17	-0.62	280223.0	7544039.75	525
2016-08-17	28.4	28.4	27.0	27.21	-1.02	-3.61	223426.0	6178669.05	462
2016-08-16	28.7	28.7	28.2	28.23	-0.31	-1.09	222568.0	6333874.45	359
2016-08-15	28.1	28.7	28.0	28.54	0.34	1.21	490204.0	13860248.6	693
2016-08-14	28.8	29.0	27.9	28.2	-0.37	-1.3	624959.0	17855346.1	839
2016-08-11	27.8	28.8	27.5	28.57	0.75	2.7	1402533.0	39615830.75	1629
2016-08-10	27.1	28.1	26.9	27.82	0.84	3.11	928381.0	25426579.15	1154
2016-08-09	26.7	27.2	26.7	26.98	0.43	1.62	356020.0	9580597.45	515
2016-08-08	26.9	26.9	26.5	26.55	-0.18	-0.67	368318.0	9821424.25	539
2016-08-07	26.9	27.3	26.7	26.73	-0.09	-0.34	343154.0	9256545.45	574
2016-08-04	27.5	27.6	26.7	26.82	-0.42	-1.54	431210.0	11696375.1	613
2016-08-03	27.6	27.6	27.1	27.24	-0.36	-1.3	221672.0	6052890.95	365
2016-08-02	28.1	28.1	26.6	27.6	-0.45	-1.6	782372.0	21391317.7	958
2016-08-01	28.3	28.6	27.9	28.05	-0.07	-0.25	408979.0	11539321.45	500
2016-07-31	28.2	28.8	27.8	28.12	-0.18	-0.64	389257.0	11021768.0	503
2016-07-28	28.7	28.9	28.1	28.3	-0.5	-1.74	237241.0	6753599.05	382
2016-07-27	29.0	29.3	28.1	28.8	-0.27	-0.93	537995.0	15476190.15	592
2016-07-26	30.0	30.0	28.9	29.07	-0.76	-2.55	562611.0	16503993.2	776
2016-07-25	30.1	31.5	29.6	29.83	-0.57	-1.88	1124520.0	33988696.5	1441
2016-07-24	29.6	30.8	29.3	30.4	0.37	1.23	924034.0	27867208.8	890
2016-07-21	30.8	31.7	29.9	30.03	-0.64	-2.09	1606924.0	49662982.3	1589
2016-07-20	30.3	31.1	30.1	30.67	0.52	1.72	530038.0	16201654.95	666
2016-07-19	29.8	30.9	29.6	30.15	0.6	2.03	1034586.0	31323281.1	991
2016-07-18	28.9	30.2	28.9	29.55	0.33	1.13	1496453.0	44338296.55	1587
2016-07-17	28.7	29.5	28.5	29.22	0.81	2.85	1007296.0	29192120.35	1022
2016-07-14	28.1	28.8	28.1	28.41	0.21	0.74	772830.0	21997236.4	852
2016-07-13	28.4	28.6	28.1	28.2	-0.01	-0.04	473482.0	13427362.0	594
2016-07-12	27.9	28.4	27.8	28.21	0.45	1.62	483818.0	13606166.9	599
2016-07-11	27.6	28.1	27.5	27.76	0.25	0.91	473764.0	13161677.45	618
2016-07-10	27.5	27.8	27.4	27.51	0.35	1.29	233684.0	6432453.55	330
2016-06-30	27.3	28.4	27.0	27.16	0.01	0.04	1044198.0	28714957.15	1124
2016-06-29	27.3	27.5	27.0	27.15	0.06	0.22	374189.0	10190230.6	508
2016-06-28	27.0	27.2	27.0	27.09	0.05	0.18	267467.0	7247030.15	296
2016-06-27	27.3	27.5	26.9	27.04	0.1	0.37	484000.0	13163270.35	562
2016-06-26	25.5	27.0	25.4	26.94	-0.97	-3.48	569972.0	15046908.7	742
2016-06-23	27.8	28.1	27.4	27.91	0.22	0.79	367868.0	10209771.15	411
2016-06-22	28.2	28.3	27.7	27.69	-0.45	-1.6	214934.0	5998760.2	306
2016-06-21	28.4	28.4	28.1	28.14	-0.13	-0.46	261670.0	7388532.4	322
2016-06-20	28.4	28.7	28.2	28.27	-0.06	-0.21	510271.0	14524351.4	585
2016-06-19	28.7	28.8	28.2	28.33	-0.17	-0.6	459659.0	13104409.4	487
2016-06-16	28.9	29.1	28.5	28.5	-0.63	-2.16	522029.0	15000234.15	629
2016-06-15	29.4	29.7	28.8	29.13	-0.18	-0.61	1395661.0	40853499.15	1383
2016-06-14	28.6	29.6	28.6	29.31	0.6	2.09	1053257.0	30594045.8	881
2016-06-13	28.4	29.0	28.4	28.71	0.18	0.63	479755.0	13776953.7	494
2016-06-12	28.2	29.0	28.2	28.53	-0.18	-0.63	517356.0	14802644.9	557
2016-06-09	28.6	29.5	28.5	28.71	0.12	0.42	1479075.0	42908728.4	1456
2016-06-08	28.4	28.7	28.3	28.59	0.29	1.02	571511.0	16308583.05	548
2016-06-07	28.2	28.4	28.1	28.3	0.31	1.11	349911.0	9877200.35	344
2016-06-06	27.9	28.2	27.6	27.99	0.29	1.05	351838.0	9819672.85	343
2016-06-05	28.2	28.4	27.7	27.7	-0.42	-1.49	309044.0	8674913.2	435
2016-06-02	28.6	28.7	28.1	28.12	-0.27	-0.95	546813.0	15510422.45	643
2016-06-01	27.9	29.0	27.8	28.39	0.42	1.5	920805.0	26105684.7	960
2016-05-31	27.8	28.2	27.6	27.97	0.42	1.52	420176.0	11727501.25	516
2016-05-30	28.6	28.7	27.4	27.55	-0.99	-3.47	452397.0	12660852.6	662
2016-05-29	28.4	29.3	27.9	28.54	0.31	1.1	1101294.0	31320832.15	1167
2016-05-26	29.4	29.6	28.1	28.23	-0.9	-3.09	715322.0	20702216.8	893
2016-05-25	29.3	29.7	28.9	29.13	0.45	1.57	961082.0	28104202.75	1138
2016-05-24	28.1	28.9	27.6	28.68	0.62	2.21	478014.0	13521702.2	714
2016-05-23	30.2	30.4	27.6	28.06	-2.33	-7.67	1021723.0	29589898.3	1301
2016-05-22	31.6	31.7	30.3	30.39	-1.05	-3.34	774513.0	24125530.8	1088
2016-05-19	32.3	32.3	31.4	31.44	-0.72	-2.24	788235.0	25026700.85	912
2016-05-18	32.1	32.9	32.0	32.16	0.09	0.28	1016725.0	32972307.45	1215
2016-05-17	31.7	32.7	31.5	32.07	0.59	1.87	2182480.0	69943310.45	2085
2016-05-16	32.0	32.2	31.1	31.48	-0.3	-0.94	1776501.0	56078681.1	1711
2016-05-15	30.6	33.0	30.6	31.78	1.35	4.44	5562833.0	177697291.15	4990
2016-05-12	30.2	30.9	30.2	30.43	-0.24	-0.78	543569.0	16641439.55	673
2016-05-11	31.0	31.3	30.5	30.67	-0.15	-0.49	743195.0	22922379.95	1015
2016-05-10	31.7	31.7	30.8	30.82	-0.84	-2.65	821938.0	25650579.55	1053
2016-05-09	31.6	32.1	31.4	31.66	0.42	1.34	1719800.0	54473334.6	1848
2016-05-08	30.8	31.5	30.8	31.24	0.69	2.26	1412077.0	43888373.45	1486
2016-05-05	30.8	31.0	30.5	30.55	0.16	0.53	503170.0	15441134.75	697
2016-05-04	30.1	30.8	30.1	30.39	-0.1	-0.33	750072.0	22795452.6	980
2016-05-03	31.3	31.5	30.1	30.49	-0.72	-2.31	1294905.0	39928490.45	1474
2016-05-02	31.1	32.0	31.1	31.21	0.67	2.19	2478235.0	77875335.05	2876
2016-05-01	30.4	30.9	30.2	30.54	0.02	0.07	701821.0	21408695.2	876
2016-04-28	31.2	31.3	30.5	30.52	-0.51	-1.64	981850.0	30451651.05	1158
2016-04-27	30.9	31.7	30.8	31.03	0.22	0.71	1424868.0	44461459.7	1479
2016-04-26	31.1	31.1	30.5	30.81	0.08	0.26	1255453.0	38648114.55	1250
2016-04-25	30.5	31.1	30.3	30.73	0.49	1.62	1820042.0	55895616.9	1945
2016-04-24	30.0	30.6	29.8	30.24	0.44	1.48	995158.0	30049377.35	1098
2016-04-21	31.1	31.2	29.8	29.8	-0.95	-3.09	1957635.0	59564233.4	2130
2016-04-20	30.5	31.5	30.3	30.75	0.32	1.05	1326872.0	40945008.9	1451
2016-04-19	30.4	31.7	29.9	30.43	0.06	0.2	2321721.0	71619989.65	2232
2016-04-18	28.8	31.1	28.4	30.37	1.29	4.44	2105435.0	63273823.8	2231
2016-04-17	29.7	29.9	29.0	29.08	-0.6	-2.02	591521.0	17318287.4	837
2016-04-14	30.1	30.3	29.5	29.68	-0.66	-2.18	694744.0	20739940.4	1029
2016-04-13	30.5	30.8	30.3	30.34	-0.14	-0.46	554822.0	16934895.7	679
2016-04-12	30.5	30.8	30.3	30.48	0.29	0.96	741363.0	22684938.05	908
2016-04-11	30.9	31.2	30.2	30.19	-0.59	-1.92	1586471.0	48582589.2	1835
2016-04-10	29.2	31.6	29.0	30.78	2.07	7.21	3552914.0	108474019.65	3150
2016-04-07	29.1	29.3	28.6	28.71	-0.16	-0.55	743526.0	21535130.45	870
2016-04-06	28.7	29.4	28.7	28.87	0.54	1.91	1255395.0	36415436.25	1325
2016-04-05	28.4	28.6	27.8	28.33	-0.08	-0.28	1276365.0	36057524.25	1505
2016-04-04	27.1	28.7	27.1	28.41	1.38	5.11	1626721.0	45727595.65	1945
2016-04-03	28.5	29.0	26.3	27.03	-2.16	-7.4	1942888.0	52591979.2	2458
2016-03-31	30.5	31.1	28.9	29.19	-2.38	-7.54	1566004.0	46883454.85	1961
2016-03-30	31.0	31.8	30.8	31.57	0.7	2.27	1632571.0	51235322.9	1811
2016-03-29	30.9	31.2	30.6	30.87	-0.33	-1.06	909805.0	28041256.25	1049
2016-03-28	31.7	32.0	30.8	31.2	-0.34	-1.08	873474.0	27571279.85	1089
2016-03-27	32.3	32.6	31.4	31.54	-0.95	-2.92	1158490.0	36980392.4	1390
2016-03-24	33.4	33.5	32.3	32.49	-1.0	-2.99	1181921.0	38776203.05	1558
2016-03-23	33.8	34.1	33.5	33.49	0.31	0.93	1500662.0	50606139.7	1704
2016-03-22	33.6	34.2	32.9	33.18	-0.48	-1.43	1720480.0	57462788.05	1881
2016-03-21	34.2	34.6	33.4	33.66	-0.51	-1.49	1715122.0	58377427.15	1999
2016-03-20	33.5	34.6	33.4	34.17	0.98	2.95	2500902.0	84859234.15	2740
2016-03-17	33.2	33.8	33.0	33.19	0.19	0.58	2261522.0	75531813.45	2618
2016-03-16	33.2	33.5	32.4	33.0	0.59	1.82	3061766.0	101005134.05	3638
2016-03-15	31.8	33.0	31.4	32.41	0.91	2.89	2686383.0	85849962.55	2901
2016-03-14	32.2	32.8	31.4	31.5	-0.52	-1.62	2769586.0	89057559.0	3169
2016-03-13	31.9	32.4	31.7	32.02	0.51	1.62	2560875.0	82133785.25	2633
2016-03-10	31.5	31.9	31.1	31.51	0.27	0.86	2115986.0	66586004.7	2231
2016-03-09	31.1	31.7	30.9	31.24	-0.11	-0.35	1408318.0	44067328.95	1627
2016-03-08	31.5	32.1	31.3	31.35	-0.03	-0.1	2024681.0	64018721.15	2429
2016-03-07	31.1	31.9	30.7	31.38	0.48	1.55	2700018.0	84255315.5	3231
2016-03-06	30.7	31.6	30.6	30.9	0.59	1.95	2663871.0	82684214.75	2974
2016-03-03	30.8	31.3	30.2	30.31	-0.24	-0.79	2101686.0	64425372.95	2380
2016-03-02	30.2	30.9	29.9	30.55	0.52	1.73	2833858.0	86225830.25	3097
2016-03-01	30.5	30.6	29.9	30.03	0.2	0.67	1330691.0	40123353.55	1627
2016-02-29	29.5	31.2	29.5	29.83	0.31	1.05	4140601.0	125537923.1	4365
2016-02-28	29.7	29.9	29.3	29.52	0.81	2.82	1561817.0	46145993.0	1790
2016-02-25	29.3	30.2	28.5	28.71	1.28	4.67	3920180.0	114536125.45	4133
2016-02-24	29.0	29.0	27.2	27.43	-1.55	-5.35	1539879.0	43628673.65	1934
2016-02-23	28.4	30.0	28.4	28.98	0.99	3.54	2692845.0	78635684.6	3377
2016-02-22	27.7	28.1	27.5	27.99	0.72	2.64	2201499.0	61187896.95	2180
2016-02-21	26.4	27.6	26.4	27.27	0.51	1.91	2801234.0	76149760.3	2961
2016-02-18	27.2	27.4	26.7	26.76	0.11	0.41	2243055.0	60685072.9	2607
2016-02-17	26.3	27.2	26.0	26.65	0.94	3.66	3131021.0	83062003.3	3138
2016-02-16	26.3	26.6	25.1	25.71	0.54	2.15	3457927.0	89370166.0	3634
2016-02-15	24.05	26.0	23.6	25.17	1.56	6.61	4724816.0	117994005.0	4578
2016-02-14	26.9	27.5	23.4	23.61	-2.26	-8.74	2781802.0	72489982.9	3696
2016-02-11	28.5	29.0	25.9	25.87	-2.85	-9.92	1353692.0	37010569.65	1830
2016-02-10	28.5	29.3	28.3	28.72	-0.09	-0.31	1023241.0	29509341.05	1569
2016-02-09	28.7	30.2	28.5	28.81	-0.53	-1.81	2151720.0	62827716.8	2864
2016-02-08	30.6	31.3	29.1	29.34	-0.79	-2.62	2754146.0	83449565.9	4131
2016-02-07	31.5	33.2	29.9	30.13	-1.59	-5.01	2919995.0	90194176.95	4270
2016-02-04	30.8	32.8	30.5	31.72	1.86	6.23	2310240.0	73778239.45	2838
2016-02-03	28.5	30.1	27.8	29.86	1.57	5.55	2584827.0	75320056.0	3518
2016-02-02	30.5	32.4	28.1	28.29	-1.26	-4.26	4199610.0	125847105.15	5446
2016-02-01	26.9	29.6	26.9	29.55	2.63	9.77	1018002.0	29198242.75	1070
2016-01-31	25.2	26.9	25.1	26.92	2.44	9.97	1536127.0	40552717.8	1470
2016-01-28	24.35	25.1	24.3	24.48	0.33	1.37	1040515.0	25693665.05	1325
2016-01-27	24.15	24.95	24.0	24.15	0.12	0.5	1846376.0	44988079.65	2161
2016-01-26	21.6	24.45	21.45	24.03	1.8	8.1	2872241.0	68303614.6	2403
2016-01-25	22.25	22.8	21.6	22.23	0.05	0.23	1504499.0	33535845.25	1633
2016-01-24	23.25	23.25	22.1	22.18	0.87	4.08	755181.0	17033767.9	814
2016-01-21	20.4	21.75	20.4	21.31	-0.36	-1.66	902434.0	19253679.5	1082
2016-01-20	22.95	22.95	21.65	21.67	-2.34	-9.75	1316344.0	29086844.35	1486
2016-01-19	23.25	24.45	23.0	24.01	1.48	6.57	1215770.0	28994649.95	1445
2016-01-18	21.0	23.4	21.0	22.53	-0.27	-1.18	1479627.0	32765580.95	1990
2016-01-17	22.8	23.7	22.8	22.8	-2.47	-9.77	166941.0	3823898.7	272
2016-01-14	27.0	27.1	25.3	25.27	-2.75	-9.81	951863.0	24478881.5	1558
2016-01-13	30.4	30.6	27.8	28.02	-2.05	-6.82	1959559.0	57256598.55	2681
2016-01-12	30.8	31.4	29.9	30.07	-1.43	-4.54	1721501.0	52727132.85	2273
2016-01-11	31.2	31.8	29.6	31.5	0.45	1.45	1685126.0	52029340.0	2508
2016-01-10	33.5	33.7	30.8	31.05	-1.68	-5.13	1769584.0	57739660.4	2561
2016-01-07	34.4	34.8	31.9	32.73	-2.4	-6.83	1351154.0	45545382.25	2302
2016-01-06	36.6	36.9	34.4	35.13	-1.2	-3.3	2313933.0	83204194.25	3367
2016-01-05	34.7	36.6	34.4	36.33	1.65	4.76	2491517.0	88240243.0	3375
2016-01-04	36.5	36.8	34.4	34.68	-1.81	-4.96	1400139.0	50074643.9	2179
2016-01-03	36.2	36.9	36.2	36.49	0.42	1.16	1467499.0	53601581.9	2042
2015-12-31	36.0	36.8	35.8	36.07	0.0	0.0	1829399.0	66307831.9	3212
2015-12-30	38.7	39.0	35.9	36.07	-1.88	-4.95	5121752.0	190307804.5	7165
2015-12-29	34.4	38.0	33.8	37.95	3.44	9.97	2817178.0	102958324.2	3550
2015-12-28	34.5	35.5	34.2	34.51	-0.06	-0.17	1624880.0	56415799.95	2371
2015-12-27	34.9	35.3	34.3	34.57	-0.21	-0.6	1300982.0	45308578.15	2286
2015-12-24	35.3	36.2	34.6	34.78	-0.21	-0.6	1822092.0	64566096.75	3280
2015-12-23	37.2	37.2	34.8	34.99	-1.79	-4.87	2784347.0	100815328.75	4702
2015-12-22	38.3	39.8	36.5	36.78	-0.34	-0.92	4498568.0	171630249.8	5674
2015-12-21	33.6	37.1	32.5	37.12	3.34	9.89	3821391.0	136837828.0	3646
2015-12-20	34.4	35.0	33.5	33.78	-0.76	-2.2	768290.0	26449202.0	1363
2015-12-17	34.9	35.5	34.4	34.54	0.1	0.29	1175783.0	40973851.85	1904
2015-12-16	35.6	36.0	34.4	34.44	-0.42	-1.2	1182743.0	41203293.9	2082
2015-12-15	35.3	36.3	34.4	34.86	0.24	0.69	1701007.0	59912733.8	2750
2015-12-14	38.9	40.5	34.4	34.62	-3.4	-8.94	5028477.0	189447573.2	6351
2015-12-13	36.8	38.4	35.9	38.02	0.84	2.26	2426219.0	90397154.55	3260
2015-12-10	36.2	39.3	36.2	37.18	1.03	2.85	3432946.0	129455334.25	4611
2015-12-09	35.5	37.1	35.1	36.15	1.1	3.14	1841510.0	66265165.9	2198
2015-12-08	34.5	36.4	34.2	35.05	0.01	0.03	1746789.0	61947492.1	2485
2015-12-07	35.7	36.0	34.4	35.04	-0.52	-1.46	1267053.0	44525621.05	1948
2015-12-06	35.3	36.5	35.0	35.56	0.28	0.79	1108791.0	39693359.7	1784
2015-12-03	35.9	37.3	34.7	35.28	-0.51	-1.42	2535047.0	91738846.4	3703
2015-12-02	37.4	37.5	35.3	35.79	-1.3	-3.5	2412627.0	87386425.0	3838
2015-12-01	36.4	39.2	36.3	37.09	0.79	2.18	3945556.0	148732116.7	4686
2015-11-30	34.8	37.0	34.4	36.3	2.12	6.2	3556895.0	128162853.05	4324
2015-11-29	31.5	34.6	31.4	34.18	2.67	8.47	2775704.0	90896336.15	3476
2015-11-26	31.9	32.5	31.4	31.51	-0.77	-2.39	1233547.0	39114100.05	1975
2015-11-25	32.6	33.2	32.2	32.28	-0.21	-0.65	1418104.0	46238900.85	2215
2015-11-24	31.6	33.5	31.6	32.49	1.01	3.21	3211330.0	104474809.25	4047
2015-11-23	36.0	37.4	31.4	31.48	-3.32	-9.54	5582310.0	192294876.75	7955
2015-11-22	32.0	34.8	31.7	34.8	3.15	9.95	1902262.0	63888230.4	1882
2015-11-19	33.8	34.1	31.4	31.65	-1.05	-3.21	3640162.0	119598939.5	4305
2015-11-18	29.4	32.7	29.4	32.7	2.97	9.99	2867972.0	90324235.05	3025
2015-11-17	29.6	30.4	29.2	29.73	0.26	0.88	950444.0	28415072.45	1312
2015-11-16	29.9	32.1	29.3	29.47	-0.83	-2.74	2663801.0	81359423.35	3529
2015-11-15	27.8	31.1	27.0	30.3	1.95	6.88	2021881.0	58954122.45	2402
2015-11-12	28.7	29.3	28.1	28.35	0.03	0.11	783810.0	22449281.25	1130
2015-11-11	27.0	29.5	26.7	28.32	1.4	5.2	1457048.0	41256879.0	1644
2015-11-10	26.6	27.7	26.3	26.92	0.27	1.01	745704.0	20149830.75	882
2015-11-09	25.9	26.8	25.7	26.65	1.0	3.9	595847.0	15746697.2	640
2015-11-08	25.5	26.0	24.75	25.65	0.23	0.9	373193.0	9531429.95	423
2015-11-05	25.5	26.2	25.2	25.42	-0.11	-0.43	409652.0	10486707.15	485
2015-11-04	25.1	26.3	24.5	25.53	0.8	3.23	619144.0	15755965.45	566
2015-11-03	24.8	25.5	24.6	24.73	-0.02	-0.08	325462.0	8148128.25	405
2015-11-02	24.35	24.95	24.35	24.75	0.36	1.48	215188.0	5321661.35	211
2015-11-01	24.2	24.6	24.0	24.39	-0.67	-2.67	380109.0	9206963.25	440
2015-10-29	25.5	25.5	24.95	25.06	-0.17	-0.67	267635.0	6760935.75	312
2015-10-28	24.45	25.4	24.15	25.23	0.44	1.77	324945.0	8042996.4	426
2015-10-27	26.1	26.3	24.0	24.79	-1.2	-4.62	424419.0	10823938.9	458
2015-10-26	25.4	26.2	25.2	25.99	0.75	2.97	510050.0	13067871.7	511
2015-10-25	25.5	26.0	24.95	25.24	0.06	0.24	466249.0	11849942.95	470
2015-10-22	25.5	25.7	24.9	25.18	-0.42	-1.64	267463.0	6749949.65	354
2015-10-21	26.5	26.6	25.4	25.6	-0.83	-3.14	447152.0	11663474.25	475
2015-10-20	27.2	27.6	26.4	26.43	-1.72	-6.11	637287.0	17270878.8	769
2015-10-19	27.9	28.4	27.9	28.15	0.28	1.0	575677.0	16201588.85	542
2015-10-18	27.8	28.0	27.5	27.87	0.35	1.27	282749.0	7860076.85	322
2015-10-15	27.8	27.8	27.5	27.52	-0.29	-1.04	349435.0	9659713.85	368
2015-10-14	28.2	28.5	27.6	27.81	-0.12	-0.43	767039.0	21506774.8	769
2015-10-13	27.0	28.5	27.0	27.93	0.45	1.64	1214895.0	34042093.4	1100
2015-10-12	27.7	27.9	27.4	27.48	-0.12	-0.43	614971.0	17001297.35	507
2015-10-11	27.6	27.8	27.5	27.6	0.15	0.55	424396.0	11723227.1	451
2015-10-08	27.5	28.1	27.3	27.45	0.2	0.73	821232.0	22683343.05	939
2015-10-07	27.2	27.5	27.0	27.25	0.25	0.93	732323.0	19954412.85	588
2015-10-06	26.8	27.2	26.7	27.0	0.21	0.78	735004.0	19801096.05	653
2015-10-05	26.6	27.0	26.6	26.79	0.57	2.17	1082287.0	29019063.3	948
2015-10-04	25.9	26.8	25.7	26.22	0.54	2.1	924200.0	24209600.25	950
2015-10-01	26.0	26.3	25.6	25.68	-0.09	-0.35	494207.0	12853376.25	535
2015-09-30	25.7	25.9	25.5	25.77	0.23	0.9	350484.0	9011348.35	386
2015-09-29	26.0	26.0	25.2	25.54	-0.3	-1.16	262048.0	6673371.5	353
2015-09-21	26.0	26.4	25.6	25.84	-0.11	-0.42	526051.0	13646221.25	700
2015-09-20	26.9	26.9	25.7	25.95	-0.84	-3.14	505913.0	13284904.85	599
2015-09-17	27.3	27.5	26.8	26.79	-0.27	-1.0	747990.0	20300578.5	740
2015-09-16	27.5	27.6	27.0	27.06	-0.36	-1.31	806477.0	21994373.95	800
2015-09-15	27.9	28.1	27.3	27.42	-0.51	-1.83	806794.0	22186988.2	921
2015-09-14	28.7	29.3	27.8	27.93	0.12	0.43	1916748.0	55058335.65	1920
2015-09-13	27.9	28.1	27.7	27.81	-0.1	-0.36	400836.0	11164665.15	467
2015-09-10	28.4	28.4	27.8	27.91	-0.3	-1.06	795876.0	22364335.8	933
2015-09-09	27.5	28.4	27.5	28.21	0.79	2.88	1147243.0	31998218.45	1140
2015-09-08	27.3	27.6	27.2	27.42	0.18	0.66	509473.0	13943892.5	518
2015-09-07	27.4	27.8	27.0	27.24	0.12	0.44	923926.0	25256903.65	916
2015-09-06	26.1	27.5	25.6	27.12	0.6	2.26	1271686.0	33848438.5	1456
2015-09-03	26.8	27.3	26.5	26.52	-0.04	-0.15	171533.0	4591746.95	310
2015-09-02	26.1	26.7	25.9	26.56	-0.2	-0.75	147757.0	3895880.8	240
2015-09-01	27.3	27.6	26.7	26.76	-0.58	-2.12	179117.0	4848391.05	312
2015-08-31	26.6	28.4	26.5	27.34	0.31	1.15	432215.0	11895245.7	783
2015-08-30	28.2	28.4	26.7	27.03	-0.13	-0.48	490537.0	13658835.2	757
2015-08-27	28.7	29.4	27.0	27.16	-1.01	-3.59	541490.0	15464801.45	866
2015-08-26	30.0	30.5	27.8	28.17	-2.52	-8.21	736905.0	21791855.4	1036
2015-08-25	30.2	31.1	28.7	30.69	1.43	4.89	800908.0	23845571.35	1199
2015-08-24	29.9	31.7	28.6	29.26	-1.28	-4.19	509559.0	15366610.0	1180
2015-08-23	27.2	32.3	27.0	30.54	0.72	2.41	1076162.0	32954779.85	2148
2015-08-20	26.9	30.1	25.6	29.82	2.45	8.95	501738.0	13818662.0	872
2015-08-19	29.1	29.7	27.0	27.37	-2.25	-7.6	946435.0	26610298.8	1305
2015-08-18	32.7	32.9	29.6	29.62	-3.21	-9.78	473015.0	14300501.5	751
2015-08-17	34.8	35.2	32.7	32.83	-1.77	-5.12	338916.0	11452752.45	690
2015-08-16	37.1	37.8	34.4	34.6	-2.69	-7.21	475679.0	17114155.8	920
2015-08-13	38.4	39.0	37.1	37.29	-0.75	-1.97	315671.0	11950547.05	663
2015-08-12	38.4	39.9	37.5	38.04	-0.91	-2.34	663393.0	25546390.2	1257
2015-08-11	38.0	41.0	37.5	38.95	0.72	1.88	1147154.0	45244585.5	2215
2015-08-10	40.5	41.1	37.8	38.23	-3.09	-7.48	662778.0	26159008.5	1456
2015-08-09	41.3	43.8	40.1	41.32	-0.08	-0.19	1035727.0	44475108.8	2065
2015-08-06	39.6	41.4	39.2	41.4	3.75	9.96	1000427.0	40620064.4	1767
2015-08-05	36.0	37.7	36.0	37.65	3.3	9.61	134216.0	4976635.75	182
2015-08-04	35.2	35.2	33.9	34.35	-0.7	-2.0	331356.0	11486333.8	517
2015-08-03	35.9	36.2	34.7	35.05	-1.19	-3.28	221814.0	7821041.6	410
2015-08-02	38.6	38.7	36.2	36.24	-2.19	-5.7	147291.0	5465801.0	283
2015-07-30	38.9	39.2	38.4	38.43	-0.61	-1.56	80627.0	3120876.9	212
2015-07-29	38.9	40.1	38.9	39.04	0.79	2.07	287586.0	11334196.2	531
2015-07-28	38.6	38.9	38.3	38.25	-0.4	-1.03	92559.0	3561560.6	181
2015-07-27	39.8	39.9	38.7	38.65	-1.31	-3.28	165488.0	6465429.0	323
2015-07-26	40.4	40.4	39.8	39.96	-0.34	-0.84	74340.0	2970309.4	201
2015-07-23	40.8	41.0	40.2	40.3	-0.57	-1.39	251656.0	10189094.8	497
2015-07-22	41.3	41.9	40.8	40.87	-0.42	-1.02	338414.0	13956179.9	613
2015-07-15	43.2	44.0	40.5	41.29	-1.61	-3.75	1114830.0	47910710.7	1569
2015-07-14	40.5	43.7	40.5	42.9	2.85	7.12	1480521.0	62705445.1	2116
2015-07-13	39.3	40.4	39.2	40.05	0.56	1.42	171986.0	6830946.4	320
2015-07-12	38.4	39.9	38.4	39.49	1.39	3.65	318437.0	12446010.1	505
2015-07-09	38.3	38.6	38.1	38.1	-0.34	-0.88	103023.0	3941044.2	214
2015-07-08	39.0	39.2	38.3	38.44	-0.21	-0.54	96231.0	3719354.0	223
2015-07-07	40.2	40.5	38.4	38.65	-1.67	-4.14	239684.0	9402775.0	476
2015-07-06	40.5	40.8	39.6	40.32	-0.93	-2.25	179422.0	7264905.9	313
2015-07-05	42.8	42.8	41.1	41.25	-1.15	-2.71	190692.0	7961355.1	331
2015-07-02	44.0	44.7	42.3	42.4	-1.08	-2.48	320742.0	14011087.0	609
2015-07-01	44.3	44.4	43.2	43.48	0.07	0.16	426149.0	18689240.15	586
2015-06-30	41.7	44.0	41.4	43.41	1.82	4.38	344385.0	14758890.1	577
2015-06-29	42.5	42.8	41.0	41.59	-0.72	-1.7	159739.0	6683308.4	333
2015-06-28	42.9	42.9	42.2	42.31	-0.66	-1.54	189002.0	7995877.0	253
2015-06-25	43.8	43.8	42.8	42.97	-0.84	-1.92	253494.0	10948897.7	384
2015-06-24	44.4	44.9	43.4	43.81	-0.11	-0.25	351816.0	15504461.0	555
2015-06-23	42.3	44.7	42.3	43.92	1.74	4.13	185047.0	8031969.05	318
2015-06-22	42.2	42.8	41.9	42.18	0.02	0.05	61620.0	2598073.1	110
2015-06-21	42.6	42.6	42.0	42.16	-0.53	-1.24	97146.0	4111119.9	103
2015-06-18	42.9	43.2	42.3	42.69	-0.43	-1.0	68005.0	2905112.5	134
2015-06-17	43.8	43.8	42.9	43.12	-0.12	-0.28	72413.0	3132528.2	155
2015-06-16	42.9	43.8	42.9	43.24	0.28	0.65	103693.0	4475376.8	200
2015-06-15	43.2	43.4	42.5	42.96	-0.09	-0.21	111854.0	4796772.6	223
2015-06-14	43.4	43.7	42.8	43.05	-0.31	-0.71	242832.0	10478483.2	288
2015-06-11	44.7	44.7	43.2	43.36	-1.76	-3.9	278215.0	12238973.15	431
2015-06-10	44.0	45.3	44.0	45.12	1.17	2.66	181019.0	8050094.95	304
2015-06-09	45.2	45.3	43.4	43.95	-1.33	-2.94	265628.0	11759532.15	425
2015-06-08	46.1	46.2	44.9	45.28	-0.78	-1.69	271846.0	12384328.5	468
2015-06-07	46.1	46.5	45.2	46.06	-0.83	-1.77	485388.0	22221699.5	765
2015-06-04	48.2	49.8	46.2	46.89	-1.2	-2.5	1727500.0	83769576.25	1799
2015-06-03	47.7	49.1	47.7	48.09	0.03	0.06	945968.0	45738066.0	880
2015-06-02	47.6	48.2	47.6	48.06	0.44	0.92	64412.0	3087830.25	107
2015-06-01	47.3	47.7	47.1	47.62	0.52	1.1	69673.0	3296100.75	126
2015-05-31	48.2	48.2	47.1	47.1	-0.88	-1.83	118311.0	5620239.25	198
2015-05-28	48.0	48.2	47.6	47.98	0.0	0.0	126004.0	6046214.5	155
2015-05-27	48.6	49.5	47.7	47.98	-0.65	-1.34	224557.0	10904583.0	356
2015-05-26	48.9	49.4	48.5	48.63	-0.22	-0.45	101018.0	4935321.5	186
2015-05-25	49.1	49.4	48.5	48.85	0.0	0.0	153492.0	7501336.0	235
2015-05-24	49.1	49.4	48.0	48.85	0.19	0.39	171545.0	8338187.25	216
2015-05-21	48.0	49.1	47.7	48.66	0.42	0.87	126649.0	6121939.5	205
2015-05-20	48.5	49.1	47.6	48.24	0.05	0.1	297731.0	14395110.5	346
2015-05-19	47.1	48.5	47.1	48.19	0.82	1.73	299680.0	14404743.25	295
2015-05-18	46.7	48.5	45.8	47.37	0.8	1.72	636299.0	30100985.0	677
2015-05-17	44.9	47.1	44.7	46.57	1.99	4.46	350404.0	15995763.25	378
2015-05-14	44.0	45.2	44.0	44.58	0.42	0.95	80916.0	3605161.0	139
2015-05-13	44.0	45.2	43.8	44.16	0.21	0.48	207735.0	9248040.6	368
2015-05-12	44.7	44.7	43.7	43.95	-0.9	-2.01	215305.0	9491997.7	354
2015-05-11	45.6	45.6	44.7	44.85	-0.7	-1.54	101234.0	4577933.0	188
2015-05-10	46.7	46.7	45.3	45.55	-0.71	-1.53	82873.0	3796654.25	179
2015-05-07	45.6	46.7	45.2	46.26	0.35	0.76	209748.0	9581759.75	276
2015-05-06	45.6	46.1	45.6	45.91	0.24	0.53	121391.0	5562661.0	229
2015-05-05	46.5	47.1	44.9	45.67	-0.11	-0.24	649750.0	29974862.5	845
2015-05-04	46.7	47.3	45.6	45.78	-0.93	-1.99	499643.0	23172781.0	483
2015-05-03	48.0	48.2	46.1	46.71	-1.06	-2.22	471892.0	22274256.5	535
2015-04-30	48.5	49.4	47.6	47.77	-0.48	-0.99	662595.0	32111824.5	695
2015-04-29	48.9	49.4	48.0	48.25	0.1	0.21	666532.0	32432559.5	753
2015-04-28	48.0	49.5	47.7	48.15	0.32	0.67	852338.0	41423787.75	975
2015-04-27	48.0	48.9	47.7	47.83	-0.05	-0.1	553361.0	26685816.75	758
2015-04-26	48.5	48.5	47.6	47.88	-0.15	-0.31	706406.0	33912247.75	784
2015-04-23	47.6	48.5	47.1	48.03	0.38	0.8	257629.0	12287466.5	368
2015-04-22	48.0	48.2	47.3	47.65	0.31	0.65	157918.0	7525836.75	278
2015-04-21	47.0	47.7	46.7	47.34	-0.06	-0.13	157303.0	7404401.5	223
2015-04-20	48.2	48.2	47.1	47.4	-0.36	-0.75	95953.0	4556261.25	185
2015-04-19	47.7	48.5	47.6	47.76	0.69	1.47	208614.0	9959458.75	313
2015-04-16	48.0	48.0	47.0	47.07	-0.36	-0.76	212783.0	10093587.0	367
2015-04-15	48.6	48.6	47.3	47.43	-0.75	-1.56	288146.0	13786160.5	455
2015-04-14	47.7	48.6	47.6	48.18	0.72	1.52	183997.0	8838058.75	321
2015-04-13	46.7	47.7	46.5	47.46	0.8	1.71	95926.0	4513482.5	217
2015-04-12	47.1	47.3	46.5	46.66	-0.21	-0.45	124342.0	5838755.75	240
2015-04-09	46.7	47.1	46.7	46.87	0.03	0.06	114939.0	5379413.25	197
2015-04-08	47.0	47.7	46.5	46.84	0.21	0.45	165491.0	7784636.75	314
2015-04-07	46.7	47.0	45.6	46.63	0.72	1.57	196606.0	9107110.75	318
2015-04-06	45.8	46.7	45.3	45.91	0.45	0.99	192424.0	8847183.25	350
2015-04-05	47.0	47.1	44.0	45.46	-0.95	-2.05	205298.0	9314375.5	408
2015-04-02	48.0	48.9	45.3	46.41	-1.17	-2.46	417158.0	19884173.5	768
2015-04-01	49.4	50.5	47.1	47.58	-0.19	-0.4	425899.0	20766054.75	808
2015-03-31	48.5	49.8	47.0	47.77	-1.07	-2.19	296365.0	14244052.0	628
2015-03-30	50.5	50.75	48.5	48.84	-0.88	-1.77	575315.0	28756903.25	901
2015-03-29	47.0	50.0	46.7	49.72	4.14	9.08	605580.0	29757471.25	644
2015-03-26	42.5	46.7	42.5	45.58	-0.9	-1.94	263857.0	11848814.2	605
2015-03-25	51.5	52.25	46.5	46.48	-4.98	-9.68	375406.0	18711566.25	694
2015-03-24	51.75	52.75	51.0	51.46	0.27	0.53	371684.0	19288485.0	554
2015-03-23	51.5	52.0	50.75	51.19	-1.23	-2.35	309114.0	15881496.75	580
2015-03-22	53.25	54.25	51.25	52.42	0.06	0.11	424798.0	22383931.5	834
2015-03-19	51.75	52.75	50.5	52.36	1.86	3.68	803331.0	41562362.25	1090
2015-03-18	49.4	52.25	46.7	50.5	1.62	3.31	1366866.0	68822093.75	1990
2015-03-17	48.9	49.8	48.5	48.88	0.49	1.01	553748.0	27009467.0	722
2015-03-16	48.5	50.25	47.7	48.39	0.51	1.07	908941.0	44475828.75	1260
2015-03-15	47.6	49.1	47.3	47.88	0.14	0.29	621581.0	29914457.25	720
2015-03-12	48.5	48.5	47.6	47.74	-0.32	-0.67	306768.0	14698654.5	514
2015-03-11	47.3	49.1	47.0	48.06	1.02	2.17	435400.0	20990925.0	654
2015-03-10	48.2	48.2	47.0	47.04	-1.14	-2.37	145928.0	6914727.25	259
2015-03-09	48.0	48.6	47.3	48.18	0.45	0.94	201579.0	9690282.25	352
2015-03-08	47.0	48.5	47.0	47.73	0.56	1.19	461858.0	22025476.75	647
2015-03-05	48.6	48.6	47.0	47.17	-0.83	-1.73	328218.0	15570906.5	602
2015-03-04	45.8	49.1	45.8	48.0	1.17	2.5	563676.0	27122941.25	996
2015-03-03	47.6	47.6	46.2	46.83	-0.45	-0.95	183712.0	8583901.0	308
2015-03-02	48.0	48.0	46.7	47.28	-0.34	-0.71	109565.0	5161819.75	230
2015-03-01	48.5	48.6	47.3	47.62	-0.44	-0.92	128716.0	6151653.5	273
2015-02-26	47.6	49.8	47.6	48.06	0.86	1.82	344739.0	16798903.5	742
2015-02-25	48.0	48.2	47.0	47.2	-0.74	-1.54	110697.0	5248863.25	267
2015-02-24	47.0	48.6	47.0	47.94	0.65	1.37	218228.0	10450569.0	415
2015-02-23	48.2	48.5	47.0	47.29	-0.98	-2.03	246438.0	11747493.5	578
2015-02-22	49.4	49.8	48.0	48.27	-1.45	-2.92	384113.0	18685926.0	769
2015-02-19	49.4	50.25	48.9	49.72	-0.06	-0.12	279238.0	13822487.75	627
2015-02-18	50.75	51.25	47.7	49.78	-2.33	-4.47	1232574.0	60859311.0	2226
2015-02-17	52.0	55.5	50.5	52.11	1.53	3.02	1453365.0	76852495.0	1867
2015-02-16	49.1	51.0	48.9	50.58	1.04	2.1	244905.0	12232530.75	418
2015-02-15	48.6	50.25	48.5	49.54	1.15	2.38	361470.0	17792400.75	628
2015-02-12	47.1	48.9	46.2	48.39	0.99	2.09	344321.0	16325764.75	639
2015-02-11	49.1	49.8	46.7	47.4	-2.16	-4.36	281214.0	13566001.25	503
2015-02-10	48.0	50.25	47.3	49.56	1.5	3.12	575319.0	28067956.75	790
2015-02-09	47.0	48.6	46.7	48.06	1.17	2.5	337142.0	16006256.0	440
2015-02-08	46.7	47.7	46.2	46.89	0.63	1.36	429747.0	20193721.25	517
2015-02-05	46.1	46.5	45.3	46.26	-0.01	-0.02	378734.0	17377038.25	413
2015-02-04	46.2	47.0	45.8	46.27	0.19	0.41	423984.0	19609895.0	448
2015-02-03	45.6	46.2	44.9	46.08	0.68	1.5	578839.0	26388893.75	766
2015-02-02	45.2	46.7	44.9	45.4	0.69	1.54	701064.0	32130759.5	859
2015-02-01	44.4	45.6	43.8	44.71	1.26	2.9	1099444.0	48887807.1	1199
2015-01-29	44.3	44.9	43.2	43.45	-0.78	-1.76	1163156.0	51102436.6	1406
2015-01-28	44.3	45.8	43.8	44.23	0.0	0.0	711242.0	31617082.9	1000
2015-01-27	44.7	45.2	43.8	44.23	-0.57	-1.27	661105.0	29336119.9	1055
2015-01-26	44.0	45.3	42.8	44.8	1.57	3.63	1178927.0	51630619.45	1861
2015-01-22	43.4	45.3	42.5	43.23	-0.31	-0.71	1441437.0	62781480.55	2383
2015-01-21	40.4	44.0	39.2	43.54	3.55	8.88	2033290.0	86739137.7	2661
2015-01-20	36.9	40.5	36.7	39.99	3.18	8.64	976885.0	38025813.3	1231
2015-01-19	35.7	37.1	35.5	36.81	1.16	3.25	528386.0	19223212.3	615
2015-01-18	35.5	36.1	35.3	35.65	0.19	0.54	214726.0	7666890.8	331
2015-01-15	35.6	36.7	35.2	35.46	0.06	0.17	661799.0	23668271.3	839
2015-01-14	35.9	36.2	35.1	35.4	-0.15	-0.42	404980.0	14394550.1	606
2015-01-13	34.7	36.2	34.1	35.55	-0.73	-2.01	803382.0	28439698.1	1150
2015-01-12	40.2	40.4	35.9	36.28	-1.74	-4.58	1358019.0	52406478.4	2110
2015-01-11	38.1	38.1	38.1	38.02	3.39	9.79	84888.0	3227601.6	98
2015-01-08	33.7	36.2	33.7	34.63	1.33	3.99	1061607.0	37013438.7	1210
2015-01-07	32.8	34.3	32.1	33.3	0.81	2.49	514038.0	17133234.4	720
2015-01-06	30.4	33.0	30.4	32.49	0.3	0.93	391220.0	12371843.5	697
2015-01-05	32.6	33.1	32.0	32.19	-1.11	-3.33	169039.0	5508112.0	326
2015-01-04	33.5	33.8	33.2	33.3	-0.33	-0.98	202588.0	6772956.8	327
2015-01-01	32.9	34.1	31.7	33.63	1.19	3.67	357414.0	11819428.8	696
2014-12-31	34.3	34.4	30.4	32.44	-0.86	-2.58	401022.0	12855993.3	615
2014-12-30	34.4	35.3	32.6	33.3	-2.8	-7.76	396424.0	13547255.3	677
2014-12-29	36.4	37.4	35.2	36.1	0.03	0.08	543314.0	19701626.3	958
2014-12-28	35.7	36.8	35.7	36.07	0.9	2.56	452993.0	16437577.2	719
2014-12-25	37.4	37.7	33.9	35.17	-2.16	-5.79	719856.0	25767714.6	1151
2014-12-24	40.1	40.1	37.0	37.33	0.9	2.47	966806.0	37749730.0	1235
2014-12-23	32.9	36.5	32.8	36.43	3.3	9.96	480375.0	16741593.3	665
2014-12-22	31.7	34.4	30.8	33.13	1.62	5.14	338058.0	11178137.9	483
2014-12-21	30.9	32.3	29.5	31.51	1.54	5.14	420852.0	13043081.0	512
2014-12-18	28.2	30.2	28.2	29.97	2.22	8.0	453895.0	13438640.4	642
2014-12-17	28.0	29.4	26.0	27.75	-1.12	-3.88	428735.0	11490059.8	608
2014-12-16	31.6	31.6	28.9	28.87	-3.15	-9.84	108941.0	3200665.7	151
2014-12-15	36.0	36.1	31.7	32.02	-3.02	-8.62	195940.0	6668378.6	373
2014-12-14	36.1	37.8	34.8	35.04	-2.5	-6.66	250157.0	9021477.8	484
2014-12-11	37.5	38.3	36.1	37.54	-2.03	-5.13	284549.0	10586939.1	484
2014-12-10	40.7	41.3	39.3	39.57	-1.06	-2.61	132627.0	5317589.3	302
2014-12-09	40.5	41.1	39.6	40.63	-0.45	-1.1	158316.0	6375800.3	351
2014-12-08	42.3	42.3	41.0	41.08	-1.37	-3.23	215681.0	8981568.3	320
2014-12-07	42.8	43.4	42.3	42.45	-0.24	-0.56	100203.0	4284393.7	218
2014-12-04	41.9	44.0	41.9	42.69	1.08	2.6	331567.0	14332028.8	601
2014-12-03	41.4	42.0	41.3	41.61	0.21	0.51	193582.0	8046207.5	424
2014-12-02	41.6	42.8	41.0	41.4	0.47	1.15	192446.0	8081072.2	346
2014-12-01	40.4	41.7	40.4	40.93	0.64	1.59	193782.0	7978826.9	346
2014-11-30	40.5	41.9	39.9	40.29	-3.03	-6.99	198613.0	8142803.1	385
2014-11-27	43.8	44.4	42.5	43.32	-0.54	-1.23	273084.0	11910330.55	427
2014-11-26	45.3	45.3	41.9	43.86	-0.61	-1.37	219026.0	9480553.9	492
2014-11-25	44.9	46.2	44.3	44.47	-0.47	-1.05	255118.0	11592650.5	441
2014-11-24	47.1	47.1	44.9	44.94	-1.69	-3.62	266929.0	12254549.0	449
2014-11-23	46.5	48.2	46.5	46.63	0.3	0.65	535229.0	25200758.75	837
2014-11-20	46.2	49.1	44.9	46.33	1.0	2.21	1363702.0	63974619.75	2015
2014-11-19	41.6	45.3	40.7	45.33	4.05	9.81	645229.0	27947897.1	919
2014-11-18	40.7	41.4	40.2	41.28	0.62	1.52	236456.0	9661263.5	486
2014-11-17	43.7	43.7	39.6	40.66	-2.73	-6.29	361789.0	14902246.6	617
2014-11-16	44.7	44.7	43.2	43.39	-1.08	-2.43	254304.0	11121560.05	497
2014-11-13	45.3	45.3	44.4	44.47	-0.72	-1.59	188307.0	8437562.75	306
2014-11-12	44.7	46.2	44.4	45.19	0.88	1.99	309497.0	14016643.75	488
2014-11-11	45.3	45.8	43.8	44.31	-1.3	-2.85	614071.0	27402692.15	1011
2014-11-10	46.2	47.7	45.6	45.61	-4.83	-9.58	1196297.0	55576303.5	1569
2014-11-09	51.0	51.0	49.8	50.44	-0.39	-0.77	157547.0	7934321.0	275
2014-11-06	51.5	51.5	50.5	50.83	-0.2	-0.39	95926.0	4883236.5	218
2014-11-05	50.5	51.0	49.8	51.03	-0.12	-0.23	167013.0	8406508.5	313
2014-11-04	52.25	52.75	51.0	51.15	-1.36	-2.59	151648.0	7849528.25	300
2014-11-03	52.25	52.75	52.0	52.51	0.19	0.36	105231.0	5530151.25	218
2014-11-02	53.75	54.25	52.25	52.32	0.74	1.43	211975.0	11216174.0	409
2014-10-30	51.5	52.25	50.5	51.58	-1.07	-2.03	281479.0	14476238.5	445
2014-10-29	54.75	55.0	51.75	52.65	-1.75	-3.22	228909.0	12330210.25	410
2014-10-28	55.0	55.5	53.75	54.4	-0.42	-0.77	371493.0	20163440.25	603
2014-10-27	55.5	57.5	54.5	54.82	2.22	4.22	917846.0	51514820.5	1341
2014-10-26	51.25	52.75	51.0	52.6	1.95	3.85	350465.0	18221062.0	490
2014-10-23	49.8	51.75	49.5	50.65	0.36	0.72	477609.0	24311211.25	812
2014-10-22	50.75	51.25	49.8	50.29	0.1	0.2	340916.0	17214470.25	445
2014-10-21	49.4	50.75	49.4	50.19	1.08	2.2	396128.0	19848909.25	518
2014-10-20	49.5	49.8	47.6	49.11	-0.06	-0.12	311609.0	15165983.75	389
2014-10-19	50.5	50.5	48.5	49.17	1.34	2.8	333464.0	16391298.5	463
2014-10-16	52.0	52.75	47.7	47.83	-5.09	-9.62	404140.0	19929548.0	647
2014-10-15	53.5	53.75	52.75	52.92	-1.02	-1.89	154068.0	8182780.0	327
2014-10-14	54.25	54.5	53.25	53.94	-0.7	-1.28	184639.0	9946557.75	303
2014-10-13	53.75	54.75	53.0	54.64	1.2	2.25	272500.0	14714576.5	415
2014-10-12	56.5	56.5	53.0	53.44	-3.57	-6.26	203795.0	11180986.25	400
2014-10-02	56.5	57.25	56.5	57.01	-0.39	-0.68	193432.0	10986258.75	312
2014-10-01	57.5	58.0	57.25	57.4	-0.41	-0.71	204543.0	11765627.75	326
2014-09-30	57.0	58.0	57.0	57.81	0.63	1.1	279443.0	16065605.25	429
2014-09-29	57.25	57.25	56.0	57.18	0.05	0.09	260235.0	14764312.25	414
2014-09-28	57.5	57.5	56.75	57.13	-0.29	-0.51	132819.0	7593940.75	271
2014-09-25	57.5	58.0	57.25	57.42	0.21	0.37	139182.0	7996593.5	242
2014-09-24	58.25	58.75	56.5	57.21	-1.05	-1.8	319105.0	18413973.75	476
2014-09-22	58.75	58.75	58.0	58.26	-0.51	-0.87	302744.0	17648938.5	445
2014-09-21	59.5	60.25	58.5	58.77	-0.42	-0.71	682332.0	40624593.25	769
2014-09-18	59.5	59.75	58.75	59.19	-0.07	-0.12	816489.0	48480243.0	704
2014-09-17	58.75	59.5	58.5	59.26	0.72	1.23	306796.0	18108573.0	413
2014-09-16	58.75	59.0	58.0	58.54	0.01	0.02	195302.0	11422799.25	302
2014-09-15	59.0	59.75	58.25	58.53	-0.51	-0.86	290959.0	17154331.5	449
2014-09-14	58.75	60.5	58.5	59.04	0.18	0.31	957589.0	57139729.0	1159
2014-09-11	59.75	60.25	58.5	58.86	-0.81	-1.36	467077.0	27750217.5	594
2014-09-10	60.25	61.25	59.75	59.67	-0.07	-0.12	996032.0	59981151.0	1087
2014-09-09	59.5	61.0	59.5	59.74	0.46	0.78	1075915.0	64724214.25	1155
2014-09-08	59.5	59.75	59.25	59.28	0.08	0.14	240043.0	14247956.75	357
2014-09-07	59.25	59.75	58.75	59.2	-0.41	-0.69	416973.0	24682181.25	464
2014-09-04	59.25	59.75	58.5	59.61	0.6	1.02	390256.0	23100537.5	552
2014-09-03	58.5	59.75	58.25	59.01	0.62	1.06	842178.0	49932432.75	946
2014-09-02	58.5	58.75	58.0	58.39	0.06	0.1	322271.0	18832985.75	457
2014-09-01	58.75	59.0	58.25	58.33	-0.21	-0.36	316911.0	18563241.5	403
2014-08-31	58.0	59.75	57.5	58.54	1.03	1.79	731517.0	43055925.75	803
2014-08-28	57.5	58.25	57.25	57.51	0.56	0.98	334802.0	19353772.5	501
2014-08-27	56.5	57.25	56.5	56.95	0.24	0.42	103876.0	5901354.75	197
2014-08-26	56.75	57.0	56.0	56.71	0.55	0.98	105135.0	5949038.25	259
2014-08-25	58.25	58.25	54.75	56.16	-1.95	-3.36	592504.0	33541186.5	809
2014-08-24	59.75	59.75	58.0	58.11	-1.14	-1.92	509154.0	29882448.0	625
2014-08-21	59.25	59.75	59.25	59.25	-0.1	-0.17	228385.0	13594944.5	357
2014-08-20	59.25	59.75	59.0	59.35	-0.06	-0.1	258096.0	15326974.25	453
2014-08-19	61.0	61.0	59.0	59.41	-1.17	-1.93	434493.0	26082269.5	623
2014-08-18	59.75	61.25	59.25	60.58	1.9	3.24	1573245.0	94679757.5	1726
2014-08-17	58.0	59.0	58.0	58.68	0.71	1.22	283961.0	16549770.5	436
2014-08-14	58.25	58.75	57.5	57.97	-0.41	-0.7	357065.0	20798937.0	581
2014-08-13	58.5	59.25	58.25	58.38	-0.25	-0.43	253183.0	14869628.25	424
2014-08-12	58.75	59.0	58.25	58.63	0.06	0.1	225502.0	13216588.75	346
2014-08-11	58.25	58.75	58.0	58.57	0.27	0.46	165498.0	9657557.5	302
2014-08-10	58.75	59.25	58.0	58.3	-0.26	-0.44	351284.0	20558638.0	473
2014-08-07	59.75	59.75	58.5	58.56	-1.05	-1.76	382345.0	22577592.25	541
2014-08-06	58.0	60.25	58.0	59.61	2.0	3.47	1017937.0	60351522.0	1265
2014-08-05	56.5	58.0	56.5	57.61	1.38	2.45	367368.0	21041951.25	559
2014-08-04	56.0	57.0	56.0	56.23	0.34	0.61	118691.0	6698227.25	247
2014-08-03	56.0	56.5	55.75	55.89	0.27	0.49	92519.0	5179654.0	237
2014-07-24	56.5	57.0	55.5	55.62	-0.84	-1.49	148761.0	8346310.0	295
2014-07-23	55.75	57.5	55.75	56.46	0.35	0.62	161869.0	9181811.0	300
2014-07-22	55.25	56.5	55.25	56.11	1.23	2.24	199083.0	11155526.5	277
2014-07-21	54.5	55.25	53.75	54.88	0.33	0.6	115998.0	6338900.0	266
2014-07-20	55.5	56.0	53.75	54.55	-1.26	-2.26	177212.0	9700624.0	363
2014-07-17	57.0	57.0	55.75	55.81	-1.43	-2.5	206648.0	11602451.0	486
2014-07-16	58.75	59.25	56.75	57.24	-1.81	-3.07	515285.0	29835269.25	801
2014-07-15	59.0	59.5	58.5	59.05	0.28	0.48	229789.0	13519604.25	295
2014-07-14	59.5	59.5	58.75	58.77	-0.45	-0.76	133106.0	7847360.75	225
2014-07-13	59.25	59.5	59.0	59.22	-0.04	-0.07	130375.0	7715719.5	228
2014-07-10	59.75	60.25	59.25	59.26	-0.47	-0.79	146690.0	8732101.0	276
2014-07-09	59.5	60.25	59.25	59.73	0.33	0.56	161849.0	9695412.5	326
2014-07-08	58.75	59.75	58.5	59.4	0.48	0.81	267825.0	15927103.75	377
2014-07-07	58.75	59.5	58.5	58.92	0.39	0.67	140254.0	8279184.75	285
2014-07-06	59.25	59.25	58.25	58.53	-0.15	-0.26	194172.0	11391173.75	311
2014-07-03	59.0	59.5	58.25	58.68	-0.22	-0.37	173297.0	10215878.25	282
2014-07-02	58.5	59.5	58.25	58.9	0.4	0.68	226541.0	13328042.25	389
2014-07-01	58.0	58.5	58.0	58.5	0.36	0.62	82127.0	4787522.0	196
2014-06-30	58.75	59.0	58.0	58.14	-0.7	-1.19	141134.0	8240652.0	273
2014-06-29	59.0	59.5	58.25	58.84	-0.53	-0.89	141488.0	8328869.75	313
2014-06-26	59.75	61.75	59.0	59.37	-0.03	-0.05	943440.0	57184605.25	1297
2014-06-25	58.5	59.75	58.25	59.4	1.64	2.84	382656.0	22605712.25	659
2014-06-24	57.5	58.0	57.0	57.76	0.09	0.16	206400.0	11849247.0	401
2014-06-23	59.25	59.75	57.5	57.67	-1.7	-2.86	366248.0	21509260.5	644
2014-06-22	59.75	60.75	59.0	59.37	-0.25	-0.42	484538.0	28949924.75	678
2014-06-19	59.25	60.25	59.0	59.62	0.9	1.53	453963.0	26985472.5	708
2014-06-18	58.5	59.5	58.5	58.72	0.39	0.67	217124.0	12788488.75	370
2014-06-17	58.0	59.25	56.75	58.33	0.55	0.95	344849.0	20112804.5	653
2014-06-16	59.75	59.75	57.5	57.78	-1.72	-2.89	317215.0	18667361.25	580
2014-06-15	59.0	60.25	58.5	59.5	0.01	0.02	379894.0	22618489.75	698
2014-06-12	59.5	60.75	58.75	59.49	0.18	0.3	480267.0	28752089.0	750
2014-06-11	60.25	61.0	59.0	59.31	-1.21	-2.0	554722.0	33188422.5	726
2014-06-10	59.75	61.0	58.5	60.52	1.02	1.71	455904.0	27237312.25	668
2014-06-09	59.0	60.25	58.5	59.5	0.67	1.14	459134.0	27283398.25	739
2014-06-08	60.25	60.25	54.75	58.83	-1.54	-2.55	604751.0	35024287.25	953
2014-06-05	61.25	62.5	60.25	60.37	-0.56	-0.92	610653.0	37581310.0	909
2014-06-04	60.75	61.75	60.25	60.93	-0.3	-0.49	269487.0	16425419.0	462
2014-06-03	61.75	61.75	60.75	61.23	-0.57	-0.92	331759.0	20363740.25	507
2014-06-02	61.75	62.5	61.75	61.8	0.0	0.0	311512.0	19333767.25	524
2014-06-01	61.25	63.0	60.75	61.8	0.83	1.36	628390.0	38963034.0	845
2014-05-29	61.75	63.5	60.75	60.97	-0.53	-0.86	1007134.0	62682543.0	1387
2014-05-28	61.25	62.0	61.0	61.5	0.68	1.12	472408.0	29110320.75	669
2014-05-27	60.75	61.25	60.25	60.82	0.19	0.31	328300.0	19939719.25	488
2014-05-26	60.25	61.25	60.25	60.63	0.35	0.58	264143.0	16033907.75	417
2014-05-25	60.25	60.5	58.25	60.28	-1.14	-1.86	281169.0	16908565.25	471
2014-05-22	62.25	62.5	61.25	61.42	-0.51	-0.82	343355.0	21189153.25	518
2014-05-21	62.25	62.25	61.25	61.93	0.22	0.36	361703.0	22363612.5	624
2014-05-20	62.0	62.5	60.75	61.71	-0.37	-0.6	362957.0	22389810.0	594
2014-05-19	63.75	64.0	60.25	62.08	-1.53	-2.41	657259.0	40843687.0	955
2014-05-18	63.5	64.5	63.5	63.61	0.25	0.39	682780.0	43616783.75	886
2014-05-15	63.5	63.75	62.5	63.36	0.33	0.52	775999.0	49212105.5	780
2014-05-14	63.5	63.75	62.75	63.03	-0.12	-0.19	372466.0	23504650.0	487
2014-05-13	62.75	64.0	62.5	63.15	0.75	1.2	692805.0	43775162.5	1008
2014-05-12	63.0	63.25	62.0	62.4	-0.22	-0.35	436173.0	27254276.0	702
2014-05-11	63.5	64.25	61.75	62.62	-0.42	-0.67	1052625.0	66027649.5	1547
2014-05-08	61.0	64.0	61.0	63.04	2.2	3.62	1706799.0	107778717.75	2286
2014-05-07	60.25	62.25	59.75	60.84	0.72	1.2	775653.0	47566763.5	1201
2014-05-06	61.75	63.0	59.75	60.12	-2.07	-3.33	873660.0	53796023.75	1201
2014-05-05	59.5	62.75	59.5	62.19	3.24	5.5	1603882.0	98246589.25	2035
2014-05-04	59.25	60.25	58.75	58.95	-0.21	-0.35	413127.0	24488717.5	692
2014-05-01	59.25	60.25	59.0	59.16	0.2	0.34	373287.0	22180712.25	520
2014-04-30	60.25	60.5	58.75	58.96	-1.31	-2.17	526574.0	31274426.0	787
2014-04-29	61.0	61.25	59.75	60.27	-0.85	-1.39	412402.0	24911023.25	718
2014-04-28	62.5	62.5	60.75	61.12	-2.39	-3.76	905293.0	55758368.0	1128
2014-04-27	64.0	65.0	63.0	63.51	0.83	1.32	1147200.0	73737996.75	1352
2014-04-24	62.0	63.5	61.25	62.68	1.23	2.0	1101220.0	68545759.5	1520
2014-04-23	61.25	64.0	60.5	61.45	0.58	0.95	1920895.0	119297844.0	2684
2014-04-22	58.75	61.75	58.25	60.87	2.51	4.3	1809470.0	108851153.25	2193
2014-04-21	57.5	58.5	57.0	58.36	0.9	1.57	1072146.0	62137641.0	1235
2014-04-20	57.5	58.0	57.25	57.46	0.19	0.33	416491.0	23999836.75	555
2014-04-17	56.5	57.5	56.0	57.27	0.93	1.65	464159.0	26534058.5	656
2014-04-16	57.0	57.5	56.5	56.34	-0.88	-1.54	366490.0	20822679.75	463
2014-04-15	57.25	57.5	56.75	57.22	0.19	0.33	458184.0	26166530.5	625
2014-04-14	58.75	59.75	56.75	57.03	-0.79	-1.37	979684.0	57053954.75	1249
2014-04-13	56.5	58.75	56.5	57.82	1.5	2.66	1612412.0	92815813.5	1758
2014-04-10	56.5	57.5	56.0	56.32	0.87	1.57	583220.0	32952996.75	818
2014-04-09	56.0	58.5	55.25	55.45	0.0	0.0	1624433.0	92508113.75	1835
2014-04-08	55.75	56.0	55.0	55.45	0.0	0.0	211176.0	11685399.0	363
2014-04-07	55.5	56.5	55.5	55.45	0.0	0.0	337003.0	18806907.75	415
2014-04-06	55.25	55.75	54.75	55.45	0.22	0.4	216323.0	11943473.75	361
2014-04-03	56.0	56.0	55.25	55.23	-0.66	-1.18	195574.0	10847053.75	317
2014-04-02	56.0	56.5	55.75	55.89	-0.22	-0.39	134841.0	7544442.75	253
2014-04-01	56.5	56.5	56.0	56.11	0.22	0.39	256306.0	14411376.75	350
2014-03-31	56.5	56.5	55.75	55.89	-0.43	-0.76	225450.0	12648331.5	341
2014-03-30	56.5	56.5	56.0	56.32	0.21	0.37	178436.0	10042575.25	348
2014-03-27	57.25	57.25	55.75	56.11	-0.66	-1.16	331533.0	18699902.5	412
2014-03-26	56.75	57.25	56.5	56.77	0.0	0.0	240239.0	13668176.5	399
2014-03-25	56.5	56.75	56.5	56.77	0.45	0.8	171464.0	9694559.25	279
2014-03-24	56.5	57.0	56.0	56.32	-0.23	-0.41	197079.0	11139469.25	353
2014-03-23	56.75	57.0	56.5	56.55	0.44	0.78	189912.0	10759989.75	412
2014-03-20	57.25	58.0	56.0	56.11	-0.87	-1.53	472828.0	26915705.25	916
2014-03-19	58.75	60.25	57.0	56.98	-1.77	-3.01	1495601.0	87757210.25	2187
2014-03-18	55.75	60.25	55.25	58.75	3.3	5.95	1716775.0	99269115.25	2218
2014-03-17	55.25	56.5	55.0	55.45	0.22	0.4	477516.0	26691184.0	577
2014-03-16	55.5	55.75	55.0	55.23	0.0	0.0	152012.0	8413358.75	312
2014-03-13	55.75	56.0	55.0	55.23	-0.43	-0.77	167192.0	9274273.0	337
2014-03-12	55.5	56.75	55.5	55.66	0.21	0.38	779799.0	43744989.0	970
2014-03-11	54.75	55.5	54.75	55.45	0.66	1.2	303597.0	16728353.25	403
2014-03-10	55.25	55.25	54.5	54.79	-0.44	-0.8	247216.0	13576289.5	418
2014-03-09	55.75	56.0	55.0	55.23	0.0	0.0	183935.0	10199811.5	338
2014-03-06	55.0	55.5	54.5	55.23	0.44	0.8	181374.0	9996560.75	323
2014-03-05	55.75	56.0	53.75	54.79	-0.66	-1.19	342934.0	18828958.75	554
2014-03-04	55.5	56.0	55.5	55.45	0.22	0.4	312596.0	17431679.75	416
2014-03-03	55.75	55.75	54.5	55.23	-0.22	-0.4	153898.0	8451567.75	276
2014-03-02	55.75	56.0	54.75	55.45	-0.21	-0.38	167676.0	9296426.75	314
2014-02-27	56.0	56.5	55.5	55.66	-0.23	-0.41	374725.0	20968979.0	516
2014-02-26	56.5	56.5	55.75	55.89	-0.66	-1.17	185245.0	10369442.0	303
2014-02-25	56.0	57.5	55.5	56.55	0.89	1.6	585741.0	33228398.75	905
2014-02-24	55.5	56.5	55.25	55.66	0.0	0.0	384521.0	21465479.0	514
2014-02-23	55.5	56.0	55.0	55.66	0.66	1.2	358140.0	19826984.25	424
2014-02-20	55.5	55.5	55.0	55.0	-0.89	-1.59	177038.0	9773573.5	291
2014-02-19	56.5	56.75	55.25	55.89	-0.22	-0.39	295490.0	16597755.75	479
2014-02-18	55.5	56.0	55.5	56.11	0.66	1.19	216867.0	12101216.25	350
2014-02-17	54.75	56.0	54.75	55.45	0.66	1.2	274727.0	15183900.5	463
2014-02-16	54.25	55.0	54.25	54.79	0.66	1.22	155983.0	8516073.25	284
2014-02-13	54.75	54.75	54.25	54.13	-0.66	-1.2	68113.0	3705648.0	153
2014-02-12	54.5	54.75	54.25	54.79	0.45	0.83	116455.0	6351022.25	170
2014-02-11	55.0	55.0	54.25	54.34	-0.66	-1.2	94081.0	5123947.25	188
2014-02-10	54.75	55.5	54.5	55.0	0.21	0.38	88754.0	4868122.0	235
2014-02-09	54.75	55.75	54.5	54.79	0.22	0.4	163040.0	8965159.5	330
2014-02-06	54.25	55.0	54.25	54.57	0.89	1.66	214031.0	11665650.5	369
2014-02-05	53.75	53.75	53.5	53.68	0.21	0.39	68107.0	3659587.0	152
2014-02-04	53.25	53.75	53.0	53.47	-0.21	-0.39	50875.0	2717356.5	152
2014-02-03	53.25	53.75	53.0	53.68	0.0	0.0	92461.0	4936316.5	238
2014-02-02	54.25	54.5	53.75	53.68	-0.45	-0.83	62958.0	3405644.0	181
2014-01-30	54.75	55.25	54.25	54.13	-1.1	-1.99	71074.0	3883302.5	192
2014-01-29	54.5	55.25	54.25	55.23	0.66	1.21	50895.0	2785010.5	170
2014-01-28	54.25	54.5	54.25	54.57	0.23	0.42	66995.0	3637334.0	176
2014-01-27	54.25	55.25	53.75	54.34	0.21	0.39	156269.0	8485863.25	312
2014-01-26	54.25	54.25	52.75	54.13	-0.44	-0.81	44094.0	2375668.75	148
2014-01-23	54.5	54.5	54.25	54.57	0.44	0.81	51969.0	2824181.0	197
2014-01-22	56.0	56.0	53.0	54.13	-1.32	-2.38	153831.0	8386558.75	363
2014-01-21	56.0	56.0	55.5	55.45	0.0	0.0	64856.0	3610987.0	167
2014-01-20	55.5	55.75	55.25	55.45	-0.21	-0.38	82250.0	4570497.75	192
2014-01-19	55.5	56.0	55.5	55.66	-0.66	-1.17	79370.0	4420109.0	197
2014-01-16	55.75	56.5	55.5	56.32	0.66	1.19	132619.0	7420745.5	279
2014-01-15	56.75	56.75	55.75	55.66	-1.11	-1.96	103338.0	5793962.75	266
2014-01-14	55.75	57.0	55.5	56.77	1.11	1.99	199806.0	11294741.25	456
2014-01-13	56.0	56.0	55.5	55.66	-0.23	-0.41	108909.0	6064584.0	219
2014-01-12	55.75	56.5	55.75	55.89	0.0	0.0	103220.0	5783966.75	234
2014-01-09	55.75	56.5	55.75	55.89	0.0	0.0	106779.0	5990028.0	219
2014-01-08	56.5	56.5	56.0	55.89	-0.66	-1.17	117782.0	6619243.5	265
2014-01-07	56.5	56.5	56.0	56.55	0.66	1.18	92236.0	5189959.0	280
2014-01-06	56.0	56.5	55.5	55.89	0.0	0.0	97564.0	5457093.75	259
2014-01-05	57.25	57.25	56.0	55.89	-1.09	-1.91	140376.0	7903890.25	349
2014-01-02	58.0	58.0	57.0	56.98	-0.89	-1.54	148966.0	8524024.75	384
2014-01-01	57.5	58.0	57.5	57.87	0.0	0.0	112558.0	6500340.5	262
2013-12-31	58.25	58.5	57.5	57.87	-0.43	-0.74	183951.0	10650918.0	368
2013-12-30	58.5	58.75	58.0	58.3	0.0	0.0	242856.0	14153111.5	402
2013-12-29	58.25	59.5	58.0	58.3	0.0	0.0	416537.0	24426050.25	672
2013-12-26	58.5	59.0	57.5	58.3	-0.23	-0.39	499838.0	29084386.5	723
2013-12-25	59.75	60.25	58.25	58.53	-1.09	-1.83	529148.0	31259569.0	796
2013-12-24	59.0	61.25	59.0	59.62	0.66	1.12	2158375.0	129642581.0	2617
2013-12-23	59.25	60.75	58.5	58.96	-0.23	-0.39	676204.0	40220121.5	1007
2013-12-22	58.25	59.25	58.25	59.19	1.1	1.89	472700.0	27739050.0	682
2013-12-19	59.0	59.25	57.25	58.09	-0.66	-1.12	491141.0	28679953.0	854
2013-12-18	57.5	59.5	56.75	58.75	1.11	1.93	725361.0	42389431.75	1159
2013-12-17	57.5	60.25	56.75	57.64	0.0	0.0	1464251.0	85859563.25	2127
2013-12-16	56.75	58.75	56.5	57.64	1.32	2.34	860866.0	49694531.75	1229
2013-12-15	56.0	57.25	55.75	56.32	0.66	1.19	847082.0	47867508.25	975
2013-12-12	54.5	56.0	54.25	55.66	1.32	2.43	524124.0	29050863.0	699
2013-12-11	54.75	54.75	54.25	54.34	-0.66	-1.2	106185.0	5797429.75	280
2013-12-10	55.75	55.75	54.75	55.0	-0.66	-1.19	180811.0	9990366.0	357
2013-12-09	56.0	56.0	55.5	55.66	-0.23	-0.41	87226.0	4871722.0	202
2013-12-08	56.0	56.0	55.75	55.89	0.23	0.41	58799.0	3283129.0	170
2013-12-05	56.0	56.0	55.5	55.66	0.0	0.0	60132.0	3349586.0	150
2013-12-04	55.75	56.0	55.25	55.66	0.21	0.38	93517.0	5200715.75	216
2013-12-03	56.5	56.5	55.5	55.45	-1.1	-1.95	151094.0	8481536.5	308
2013-12-02	56.0	56.75	55.5	56.55	0.66	1.18	159451.0	8968701.25	276
2013-12-01	56.75	57.0	56.0	55.89	-0.88	-1.55	221406.0	12478803.5	352
2013-11-28	56.75	57.25	56.75	56.77	0.0	0.0	106492.0	6048350.75	179
2013-11-27	57.25	57.5	56.75	56.77	-0.44	-0.77	256287.0	14604165.5	412
2013-11-26	57.0	59.0	56.75	57.21	0.23	0.4	1210209.0	70248605.0	1220
2013-11-25	57.25	57.5	56.75	56.98	-0.23	-0.4	242597.0	13851137.75	361
2013-11-24	57.25	57.5	56.5	57.21	0.23	0.4	217128.0	12435228.75	396
2013-11-21	57.25	58.0	56.75	56.98	-0.23	-0.4	534969.0	30711680.5	529
2013-11-20	57.0	57.5	56.75	57.21	0.44	0.78	102700.0	5863924.5	214
2013-11-19	56.5	58.0	55.75	56.77	0.22	0.39	492845.0	28118766.5	756
2013-11-18	57.0	57.0	56.5	56.55	-0.66	-1.15	50649.0	2874094.75	152
2013-11-17	57.0	57.25	56.5	57.21	0.23	0.4	120620.0	6886082.75	228
2013-11-14	56.75	57.25	56.5	56.98	0.21	0.37	158839.0	9032802.5	292
2013-11-13	57.5	57.5	56.5	56.77	-0.66	-1.15	197452.0	11301104.75	308
2013-11-12	57.5	58.75	57.25	57.43	-0.21	-0.36	539430.0	31309022.0	839
2013-11-11	57.0	58.0	57.0	57.64	0.66	1.16	362059.0	20805504.75	542
2013-11-10	56.75	57.25	56.5	56.98	0.21	0.37	112951.0	6420557.75	213
2013-11-07	56.5	57.0	56.5	56.77	0.22	0.39	99451.0	5633848.0	225
2013-11-06	57.25	57.5	56.5	56.55	-0.43	-0.75	142387.0	8102999.25	261
2013-11-05	56.0	57.5	56.0	56.98	0.66	1.17	248566.0	14114216.75	446
2013-11-04	56.75	57.25	56.5	56.32	-0.66	-1.16	105333.0	5957284.25	222
2013-11-03	57.0	57.5	57.0	56.98	0.0	0.0	66685.0	3812326.75	196
2013-10-31	57.25	57.5	56.5	56.98	-0.23	-0.4	84188.0	4794697.0	200
2013-10-30	57.5	58.0	57.0	57.21	-0.22	-0.38	184230.0	10553738.5	300
2013-10-29	58.25	58.5	57.0	57.43	-0.66	-1.14	212062.0	12251283.0	358
2013-10-28	58.0	59.0	58.0	58.09	0.0	0.0	329974.0	19334107.75	597
2013-10-27	57.25	58.25	57.25	58.09	0.88	1.54	187876.0	10894930.5	350
2013-10-24	57.5	58.0	57.0	57.21	0.0	0.0	165151.0	9511291.25	286
2013-10-23	57.5	58.5	57.25	57.21	-0.22	-0.38	421815.0	24401600.0	671
2013-10-22	56.5	58.0	56.5	57.43	0.66	1.16	387221.0	22193515.0	588
2013-10-21	57.25	57.25	56.0	56.77	0.22	0.39	230841.0	13061781.5	390
2013-10-20	56.0	57.0	56.0	56.55	1.76	3.21	227046.0	12797732.5	374
2013-10-10	55.25	55.5	54.75	54.79	-0.87	-1.56	190450.0	10491907.0	414
2013-10-09	54.75	56.5	54.5	55.66	0.87	1.59	225857.0	12561091.5	504
2013-10-08	55.25	55.25	54.5	54.79	-0.44	-0.8	196865.0	10796536.0	430
2013-10-07	56.0	56.5	54.5	55.23	-0.88	-1.57	249750.0	13849970.5	502
2013-10-06	57.0	58.0	53.75	56.11	-1.32	-2.3	449836.0	25068280.75	855
2013-10-03	58.0	59.0	57.0	57.43	-0.66	-1.14	442898.0	25698921.0	913
2013-10-02	59.75	60.25	57.25	58.09	-1.53	-2.57	342986.0	20216760.0	719
2013-10-01	59.75	60.25	59.5	59.62	-0.66	-1.09	287197.0	17193729.25	679
2013-09-30	60.75	62.5	59.75	60.28	-0.66	-1.08	1083356.0	66191347.0	1869
2013-09-29	59.25	61.75	58.25	60.94	2.19	3.73	722523.0	43440322.0	1117
2013-09-26	61.0	61.25	58.5	58.75	-2.42	-3.96	776762.0	46326933.25	1229
2013-09-25	58.0	61.25	58.0	61.17	3.3	5.7	1650006.0	98814858.0	2069
2013-09-24	57.5	58.5	57.25	57.87	0.89	1.56	199277.0	11523129.25	447
2013-09-19	56.75	59.0	56.75	56.98	0.43	0.76	554258.0	32186070.75	1109
2013-09-18	58.25	58.25	56.5	56.55	-1.32	-2.28	234674.0	13455626.0	472
2013-09-17	58.75	59.5	57.5	57.87	-0.88	-1.5	299452.0	17516407.5	527
2013-09-16	58.5	59.5	58.25	58.75	0.22	0.38	408640.0	24064387.0	782
2013-09-15	55.25	58.5	55.25	58.53	3.96	7.26	394916.0	22228379.75	644
2013-09-12	54.5	55.0	54.25	54.57	0.0	0.0	223148.0	12181493.75	436
2013-09-11	56.0	56.0	54.25	54.57	-0.88	-1.59	251589.0	13824543.5	570
2013-09-10	54.5	56.0	54.25	55.45	3.3	6.33	634332.0	35023367.5	1174
2013-09-09	53.5	53.75	51.0	52.15	-1.1	-2.07	369380.0	19250051.0	833
2013-09-08	55.0	55.75	53.0	53.25	-0.22	-0.41	473179.0	25697313.25	848
2013-09-05	54.25	56.5	52.75	53.47	-1.98	-3.57	602918.0	32993462.5	1231
2013-09-04	57.5	59.25	55.5	55.45	-2.42	-4.18	1613743.0	93110855.5	2380
2013-09-03	55.5	60.25	54.5	57.87	2.42	4.36	2834370.0	162104148.75	4183
2013-09-02	54.25	56.75	54.25	55.45	1.32	2.44	793323.0	43972520.25	1216
2013-09-01	53.5	54.25	52.75	54.13	2.2	4.24	496555.0	26615358.5	747
2013-08-29	53.5	54.25	52.0	51.93	-0.66	-1.25	913172.0	48770024.75	1352
2013-08-28	52.25	53.75	51.0	52.59	-1.09	-2.03	485480.0	25579498.5	984
2013-08-27	58.5	58.5	53.0	53.68	-5.07	-8.63	661430.0	36308808.0	1221
2013-08-26	59.5	59.5	58.75	58.75	-0.87	-1.46	212907.0	12567534.25	443
2013-08-25	60.5	60.75	59.5	59.62	-0.89	-1.47	199597.0	11985883.5	450
2013-08-22	60.5	60.75	59.75	60.51	0.0	0.0	343332.0	20693579.5	463
2013-08-21	59.75	61.0	59.75	60.51	0.66	1.1	247656.0	15012988.75	518
2013-08-20	60.25	61.25	59.75	59.85	-0.22	-0.37	292468.0	17642852.25	563
2013-08-19	59.75	61.25	59.5	60.07	0.22	0.37	507075.0	30678170.0	884
2013-08-18	59.0	59.75	59.0	59.85	0.89	1.51	256519.0	15257178.0	489
2013-08-15	58.75	59.25	58.5	58.96	0.43	0.73	146403.0	8614237.75	374
2013-08-14	59.0	59.25	58.5	58.53	-0.22	-0.37	125638.0	7391418.25	362
2013-08-13	59.0	59.75	58.75	58.75	0.45	0.77	263085.0	15566195.0	518
2013-08-05	58.75	58.75	58.0	58.3	0.0	0.0	205789.0	12005800.0	392
2013-08-04	58.5	59.25	58.25	58.3	0.21	0.36	386133.0	22620810.0	583
2013-08-01	58.0	59.5	57.5	58.09	0.22	0.38	397154.0	23260564.25	721
2013-07-31	57.5	58.25	57.25	57.87	0.66	1.15	217682.0	12574119.25	458
2013-07-30	57.25	57.5	57.25	57.21	-0.22	-0.38	51963.0	2982221.5	158
2013-07-29	57.25	57.5	57.0	57.43	0.22	0.38	77107.0	4416933.5	225
2013-07-28	58.25	58.25	57.25	57.21	-1.09	-1.87	289492.0	16623566.25	504
2013-07-25	58.25	58.5	58.0	58.3	-0.23	-0.39	151790.0	8816291.75	308
2013-07-24	59.0	59.0	58.25	58.53	-0.43	-0.73	112761.0	6606288.0	271
2013-07-23	59.0	59.5	58.5	58.96	0.0	0.0	185131.0	10900436.75	309
2013-07-22	59.0	59.75	58.75	58.96	0.0	0.0	179903.0	10634679.75	306
2013-07-21	58.5	59.5	58.5	58.96	0.0	0.0	202652.0	11963105.25	430
2013-07-18	59.5	59.75	58.75	58.96	-0.89	-1.49	131362.0	7768388.0	332
2013-07-17	60.25	60.25	59.75	59.85	-0.22	-0.37	147750.0	8853055.25	249
2013-07-16	59.75	60.75	59.75	60.07	0.22	0.37	181134.0	10914750.5	379
2013-07-15	59.75	60.25	59.75	59.85	0.0	0.0	112394.0	6720440.25	212
2013-07-14	59.75	60.5	58.75	59.85	0.0	0.0	106989.0	6410579.0	296
2013-07-11	59.75	60.25	59.5	59.85	0.44	0.74	142216.0	8514627.75	310
2013-07-10	59.25	59.75	59.25	59.41	0.22	0.37	71966.0	4273364.25	122
2013-07-09	59.75	60.25	59.25	59.19	-0.66	-1.1	105465.0	6275437.0	247
2013-07-08	60.25	60.25	59.75	59.85	-0.43	-0.71	79724.0	4783704.5	201
2013-07-07	60.5	60.75	59.75	60.28	0.0	0.0	316864.0	19073847.75	425
2013-07-04	60.75	61.25	59.75	60.28	0.21	0.35	242129.0	14660547.25	498
2013-07-03	60.5	61.25	59.75	60.07	-0.44	-0.73	327549.0	19812143.75	716
2013-07-02	59.25	62.25	59.25	60.51	1.98	3.38	998947.0	61212176.0	1737
2013-07-01	58.5	58.75	58.0	58.53	0.44	0.76	102859.0	6012407.5	250
2013-06-30	58.0	59.0	58.0	58.09	-0.87	-1.48	185443.0	10822070.5	386
2013-06-26	59.75	60.25	59.0	58.96	-0.89	-1.49	150474.0	8922742.25	437
2013-06-25	59.75	60.25	59.5	59.85	0.23	0.39	154942.0	9268831.75	401
2013-06-24	60.75	61.25	59.0	59.62	-1.11	-1.83	454068.0	27331144.0	790
2013-06-23	60.25	61.0	59.75	60.73	0.88	1.47	246393.0	14888489.25	476
2013-06-22	59.0	60.25	58.5	59.85	-0.43	-0.71	208200.0	12459609.25	489
2013-06-19	60.25	61.25	60.25	60.28	0.0	0.0	200706.0	12157535.25	471
2013-06-18	60.25	60.75	59.75	60.28	0.43	0.72	197177.0	11885225.75	485
2013-06-17	59.0	60.25	59.0	59.85	1.1	1.87	227867.0	13591704.25	492
2013-06-16	57.5	59.75	57.25	58.75	1.11	1.93	147435.0	8637532.25	469
2013-06-15	62.25	62.25	56.5	57.64	-5.07	-8.08	253390.0	15307416.25	670
2013-06-12	63.5	63.75	62.75	62.71	-0.66	-1.04	168460.0	10646937.0	376
2013-06-11	62.5	63.5	62.5	63.37	1.09	1.75	241572.0	15189899.75	549
2013-06-10	62.5	63.25	62.0	62.28	-0.21	-0.34	193438.0	12100489.75	428
2013-06-09	62.0	63.75	62.0	62.49	0.66	1.07	400975.0	25264903.75	775
2013-06-08	61.75	62.25	61.75	61.83	0.0	0.0	172860.0	10708807.25	382
2013-06-05	62.0	63.0	61.75	61.83	-0.45	-0.72	191548.0	11903210.0	476
2013-06-04	63.75	63.75	62.0	62.28	-1.53	-2.4	414417.0	26065998.25	820
2013-06-03	63.5	67.0	63.5	63.81	0.87	1.38	1587499.0	103584543.5	2399
2013-06-02	61.75	63.25	61.25	62.94	1.55	2.52	311390.0	19363612.75	669
2013-06-01	60.75	61.75	60.25	61.39	-0.21	-0.34	198624.0	12172412.75	504
2013-05-29	63.0	63.5	61.0	61.6	-1.34	-2.13	194535.0	12066522.25	559
2013-05-28	63.25	63.5	62.75	62.94	0.23	0.37	166056.0	10473468.75	431
2013-05-27	62.5	64.25	62.25	62.71	0.43	0.69	364163.0	23048230.5	822
2013-05-26	63.0	63.25	62.25	62.28	-0.66	-1.05	126884.0	7945667.5	345
2013-05-25	62.0	63.25	61.75	62.94	0.23	0.37	224265.0	14034495.25	496
2013-05-22	63.0	63.5	62.5	62.71	-0.23	-0.37	109497.0	6882646.25	342
2013-05-21	63.0	63.5	62.75	62.94	-0.21	-0.33	217109.0	13715205.75	449
2013-05-20	63.5	63.5	62.5	63.15	-0.22	-0.35	196739.0	12425591.25	481
2013-05-19	63.5	64.5	62.25	63.37	0.22	0.35	527140.0	33470906.75	1019
2013-05-18	61.0	64.25	60.25	63.15	3.08	5.13	767900.0	47870734.25	1544
2013-05-15	61.75	62.0	56.5	60.07	-2.21	-3.55	601263.0	35089825.25	1372
2013-05-14	67.0	67.75	61.25	62.28	-4.62	-6.91	345377.0	22330637.25	907
2013-05-13	69.25	69.25	65.5	66.9	-3.51	-4.99	464926.0	31385198.0	994
2013-05-12	70.75	70.75	70.0	70.41	-0.45	-0.64	146981.0	10358588.25	357
2013-05-11	71.25	71.5	70.25	70.86	-0.21	-0.3	105917.0	7519145.5	306
2013-05-08	71.25	71.5	70.75	71.07	0.0	0.0	104411.0	7444060.25	294
2013-05-07	71.75	71.75	70.75	71.07	-0.88	-1.22	157374.0	11222989.75	357
2013-05-06	72.5	72.5	71.5	71.95	-0.44	-0.61	266703.0	19201540.75	404
2013-05-05	72.5	73.0	72.25	72.39	-0.22	-0.3	222231.0	16098509.75	395
2013-05-04	72.25	73.0	72.0	72.61	0.66	0.92	236038.0	17081061.5	380
2013-05-01	73.0	73.0	72.0	71.95	-0.66	-0.91	168554.0	12172885.75	385
2013-04-30	72.25	73.5	72.25	72.61	0.43	0.6	518309.0	37736733.25	779
2013-04-29	72.5	72.5	71.75	72.18	0.0	0.0	251589.0	18175182.0	506
2013-04-28	73.0	73.0	71.75	72.18	-0.21	-0.29	327436.0	23701446.25	610
2013-04-27	71.0	73.0	71.0	72.39	1.32	1.86	564649.0	40802995.25	892
2013-04-24	71.5	71.75	70.75	71.07	-0.66	-0.92	210560.0	14982045.0	398
2013-04-23	72.5	72.5	71.25	71.73	-0.22	-0.31	260409.0	18748249.5	488
2013-04-22	71.25	72.5	71.25	71.95	0.88	1.24	330609.0	23708732.25	651
2013-04-21	71.0	71.75	70.75	71.07	0.21	0.3	241554.0	17182071.75	608
2013-04-20	69.5	71.0	69.5	70.86	1.11	1.59	143968.0	10167191.75	390
2013-04-17	73.0	73.0	66.0	69.75	-3.52	-4.8	573082.0	40511114.75	998
2013-04-16	73.5	74.5	73.0	73.27	-1.55	-2.07	433777.0	32004847.75	906
2013-04-15	75.0	76.75	74.5	74.82	0.45	0.61	998552.0	75425503.25	1955
2013-04-14	72.5	75.75	72.5	74.37	1.53	2.1	1183556.0	87967375.5	1914
2013-04-13	73.0	74.0	72.5	72.84	0.45	0.62	360368.0	26395492.75	734
2013-04-10	73.0	73.0	72.5	72.39	-0.66	-0.9	214135.0	15553871.75	525
2013-04-09	73.0	73.0	72.5	73.05	0.0	0.0	260800.0	18979630.75	693
2013-04-08	73.0	73.75	72.5	73.05	-0.22	-0.3	348858.0	25522153.75	770
2013-04-07	74.0	74.0	73.0	73.27	-0.44	-0.6	399321.0	29394780.25	906
2013-04-06	75.75	77.25	73.0	73.71	-2.2	-2.9	1034895.0	77406970.5	2050
2013-04-03	73.75	78.25	73.75	75.91	2.41	3.28	2325806.0	177866007.5	4237
2013-04-02	73.0	73.75	72.5	73.5	0.89	1.23	360762.0	26423587.5	832
2013-04-01	73.25	74.5	72.25	72.61	0.0	0.0	690548.0	50676703.75	1223
2013-03-31	71.5	73.75	71.0	72.61	1.32	1.85	982146.0	71178152.25	1495
2013-03-30	73.0	73.0	69.75	71.29	-1.1	-1.52	395552.0	28281837.75	859
2013-03-27	73.0	73.5	71.25	72.39	-1.11	-1.51	449452.0	32573391.25	932
2013-03-26	74.5	74.75	73.25	73.5	-0.66	-0.89	463570.0	34235839.5	814
2013-03-25	74.0	75.75	74.0	74.16	0.45	0.61	571043.0	42619134.75	1004
2013-03-24	74.5	75.25	73.5	73.71	-0.66	-0.89	579644.0	43105104.5	1039
2013-03-23	73.25	75.75	73.0	74.37	1.1	1.5	1017864.0	76022484.25	1677
2013-03-20	74.0	74.75	73.25	73.27	-0.66	-0.89	798873.0	59161676.0	1831
2013-03-19	71.25	74.75	71.25	73.93	2.64	3.7	1708154.0	125207519.75	2855
2013-03-18	70.25	73.0	69.5	71.29	1.32	1.89	848352.0	60320192.0	1521
2013-03-17	70.0	70.25	69.75	69.97	0.22	0.32	217434.0	15247098.75	632
2013-03-16	69.75	71.75	69.5	69.75	0.87	1.26	709329.0	49926561.0	1286
2013-03-13	68.5	69.5	66.5	68.88	0.45	0.66	298446.0	20465936.5	827
2013-03-12	70.25	70.25	68.25	68.43	-1.77	-2.52	352206.0	24455556.25	683
2013-03-11	69.75	71.0	69.75	70.2	0.45	0.65	282366.0	19861528.0	660
2013-03-10	70.25	70.25	69.75	69.75	-0.45	-0.64	137042.0	9588944.0	362
2013-03-09	70.25	70.75	70.0	70.2	0.66	0.95	273332.0	19197148.0	670
2013-03-06	69.25	71.25	69.25	69.54	0.66	0.96	658262.0	46260887.5	1276
2013-03-05	68.75	70.0	68.75	68.88	0.23	0.34	328917.0	22790311.5	816
2013-03-04	69.75	70.25	68.5	68.65	-1.32	-1.89	230071.0	15929666.0	690
2013-03-03	70.75	71.25	70.0	69.97	-0.89	-1.26	173585.0	12269457.25	494
2013-03-02	70.75	72.0	70.75	70.86	0.0	0.0	262589.0	18717583.0	614
2013-02-27	71.5	72.0	70.75	70.86	-0.43	-0.6	232678.0	16586132.5	600
2013-02-26	72.5	73.0	70.75	71.29	-1.55	-2.13	425515.0	30658624.0	1141
2013-02-25	70.75	74.75	69.5	72.84	1.98	2.79	1617609.0	117566217.5	2971
2013-02-24	72.0	72.0	70.75	70.86	-1.32	-1.83	198619.0	14212483.75	523
2013-02-23	72.0	72.25	71.25	72.18	0.45	0.63	175885.0	12621984.75	451
2013-02-20	71.75	72.5	71.25	71.73	0.0	0.0	289568.0	20821362.25	678
2013-02-19	72.0	72.25	71.25	71.73	0.0	0.0	379017.0	27149428.25	659
2013-02-18	72.25	72.5	71.0	71.73	-0.22	-0.31	328922.0	23548587.75	690
2013-02-17	72.5	72.5	71.5	71.95	-0.23	-0.32	120043.0	8638373.75	390
2013-02-16	72.5	73.25	72.25	72.18	0.0	0.0	147141.0	10671008.75	402
2013-02-13	72.5	73.0	72.25	72.18	0.0	0.0	249163.0	18114833.75	553
2013-02-12	73.0	73.25	71.75	72.18	0.0	0.0	214979.0	15596407.0	511
2013-02-11	72.25	74.5	72.25	72.18	-0.21	-0.29	168949.0	12347173.5	529
2013-02-10	71.75	72.5	71.5	72.39	0.87	1.22	144696.0	10416770.5	544
2013-02-09	73.0	73.25	71.5	71.52	-1.53	-2.09	177046.0	12778852.75	609
2013-02-06	74.5	74.5	72.5	73.05	-0.88	-1.19	213671.0	15784212.75	661
2013-02-05	75.25	75.25	72.5	73.93	-1.55	-2.05	351124.0	26089322.25	943
2013-02-04	75.25	76.75	75.25	75.48	0.23	0.31	616518.0	46928365.25	1187
2013-02-03	76.0	76.0	74.75	75.25	-0.66	-0.87	335770.0	25301814.5	729
2013-02-02	74.75	75.75	74.5	75.91	1.54	2.07	309265.0	23221943.5	711
2013-01-30	75.0	75.25	74.0	74.37	-0.45	-0.6	181268.0	13501519.75	582
2013-01-29	75.75	76.5	74.5	74.82	-0.43	-0.57	256117.0	19346482.0	802
2013-01-28	74.0	77.5	73.75	75.25	1.54	2.09	864589.0	65685208.0	1796
2013-01-27	74.0	74.0	73.0	73.71	0.0	0.0	301880.0	22180364.0	726
2013-01-26	74.5	74.75	73.0	73.71	-0.66	-0.89	208498.0	15438877.75	565
2013-01-23	74.5	75.25	74.0	74.37	-0.66	-0.88	181892.0	13629806.25	527
2013-01-22	75.75	76.0	74.75	75.03	-0.66	-0.87	135995.0	10253667.25	411
2013-01-21	76.5	76.5	75.0	75.69	-0.66	-0.86	203848.0	15399089.0	597
2013-01-20	75.75	76.75	75.75	76.35	0.66	0.87	322983.0	24624739.0	698
2013-01-19	75.75	76.5	75.0	75.69	0.21	0.28	194743.0	14740933.75	497
2013-01-16	74.75	77.25	74.5	75.48	0.89	1.19	374831.0	28455646.5	964
2013-01-15	75.75	75.75	74.5	74.59	-1.55	-2.04	311581.0	23410975.25	718
2013-01-14	76.75	77.5	75.75	76.14	-0.66	-0.86	351348.0	26951712.25	848
2013-01-13	77.25	78.0	76.5	76.8	0.45	0.59	458942.0	35385605.25	1190
2013-01-12	77.5	78.0	76.0	76.35	-1.11	-1.43	267947.0	20663665.75	744
2013-01-09	77.5	78.0	77.25	77.46	-0.21	-0.27	271446.0	21045118.0	710
2013-01-08	78.25	78.75	76.75	77.67	-0.88	-1.12	455870.0	35390623.5	975
2013-01-07	78.25	78.75	77.5	78.55	0.66	0.85	229932.0	17955066.0	656
2013-01-06	78.25	78.75	77.5	77.89	-0.66	-0.84	264765.0	20693748.75	649
2013-01-05	78.75	78.75	77.5	78.55	0.43	0.55	340848.0	26654375.75	839
2013-01-02	78.0	79.5	78.0	78.12	0.66	0.85	868051.0	68251223.5	1737
2013-01-01	78.25	78.25	76.5	77.46	0.23	0.3	271510.0	21089153.0	721
2012-12-31	77.5	78.25	75.75	77.23	0.22	0.29	457252.0	35345469.5	1056
2012-12-30	78.25	78.25	76.5	77.01	-1.11	-1.42	296829.0	23011855.0	883
2012-12-29	78.0	79.5	78.0	78.12	0.23	0.3	376639.0	29659393.75	989
2012-12-26	79.0	79.75	78.0	77.89	-1.55	-1.95	445140.0	35084794.25	1039
2012-12-25	80.25	81.25	79.0	79.44	-0.43	-0.54	532832.0	42647881.0	1276
2012-12-24	79.0	81.75	78.75	79.87	0.43	0.54	820018.0	65957804.25	1795
2012-12-23	80.25	80.5	79.0	79.44	-0.66	-0.82	395258.0	31589383.5	1062
2012-12-22	78.0	80.25	77.25	80.1	1.11	1.41	494372.0	38928139.25	1255
2012-12-19	80.25	80.25	78.0	78.99	-0.88	-1.1	506511.0	39940618.0	1335
2012-12-18	81.75	81.75	79.0	79.87	-1.76	-2.16	673832.0	54161533.0	1617
2012-12-17	81.75	82.75	81.0	81.63	-0.45	-0.55	755321.0	61735470.5	1583
2012-12-16	84.25	84.25	81.75	82.08	-2.41	-2.85	655077.0	54545168.75	1554
2012-12-15	84.75	85.5	84.0	84.49	0.43	0.51	664341.0	56153241.75	1362
2012-12-12	85.5	85.5	82.75	84.06	-1.09	-1.28	807392.0	68049439.5	1921
2012-12-11	84.25	86.5	84.25	85.15	1.98	2.38	2088107.0	177744158.5	3733
2012-12-10	83.25	85.75	82.75	83.17	0.0	0.0	2389545.0	201931371.25	4257
2012-12-09	83.5	84.25	82.5	83.17	0.22	0.27	1442603.0	120255820.25	2768
2012-12-08	81.25	84.75	81.0	82.95	2.19	2.71	2570165.0	213617765.75	4262
2012-12-05	81.75	82.75	79.5	80.76	0.0	0.0	1134414.0	92424707.25	2527
2012-12-04	81.25	81.75	79.75	80.76	-0.87	-1.07	539644.0	43610793.5	1298
2012-12-03	80.5	82.75	80.25	81.63	0.66	0.82	1195824.0	97618182.25	2172
2012-12-02	82.75	82.75	80.5	80.97	-1.54	-1.87	1085890.0	88684673.5	2197
2012-12-01	81.75	83.25	81.0	82.51	3.3	4.17	1295831.0	106494932.25	2670
2012-11-28	75.25	81.0	74.75	79.21	5.05	6.81	1875164.0	145719200.5	3443
2012-11-27	76.5	77.5	73.25	74.16	-2.41	-3.15	1617484.0	122059779.0	3034
2012-11-26	77.5	78.25	70.75	76.57	-0.23	-0.3	1271250.0	94693502.5	2702
2012-11-25	81.75	81.75	76.0	76.8	-5.49	-6.67	1031656.0	81010078.25	2522
2012-11-24	81.75	82.75	80.5	82.29	2.19	2.73	864071.0	70612963.25	1847
2012-11-21	82.75	83.5	80.25	80.1	-2.64	-3.19	932384.0	76165976.0	2454
2012-11-20	84.25	84.75	81.25	82.74	-0.66	-0.79	1323706.0	109902772.75	2908
2012-11-19	88.0	89.5	80.25	83.4	-3.96	-4.53	2200512.0	185698505.25	4644
2012-11-18	90.75	91.0	87.0	87.36	-2.64	-2.93	1217429.0	108491859.75	2744
2012-11-17	90.25	91.5	89.25	90.0	-0.66	-0.73	1232211.0	111140818.5	2768
2012-11-14	96.0	97.5	88.75	90.66	-5.05	-5.28	2310329.0	214735072.5	4869
2012-11-13	96.0	99.25	94.5	95.71	1.53	1.62	4649596.0	451492466.25	8112
2012-11-12	89.25	97.75	88.5	94.18	5.07	5.69	4379879.0	408151063.5	6884
2012-11-11	90.75	93.0	87.75	89.11	-1.11	-1.23	2039001.0	184746945.5	4386
2012-11-10	87.0	91.75	86.5	90.22	2.64	3.01	2416854.0	216860344.25	4599
2012-11-07	87.25	90.75	86.5	87.58	0.66	0.76	3059867.0	271483838.75	6245
2012-11-06	89.5	96.0	86.5	86.92	-1.98	-2.23	5628168.0	513067459.25	11238
2012-11-05	81.25	88.75	80.25	88.9	7.93	9.79	4275826.0	366496947.0	6147
2012-11-04	80.5	83.25	79.5	80.97	0.87	1.09	1597378.0	130651203.5	3048
2012-11-03	80.25	81.25	77.5	80.1	1.11	1.41	1054927.0	83992420.0	2271
2012-10-24	78.25	81.0	77.5	78.99	-0.66	-0.83	1149763.0	91940786.25	2425
2012-10-23	78.75	81.75	78.0	79.65	1.32	1.69	1998820.0	160462173.75	3823
2012-10-22	76.5	79.0	75.75	78.33	1.98	2.59	818120.0	63155060.0	1670
2012-10-21	78.25	78.25	75.25	76.35	-1.11	-1.43	497121.0	38108936.5	1224
2012-10-20	73.75	78.25	73.25	77.46	2.64	3.53	832414.0	63681766.5	1867
2012-10-17	74.5	75.75	74.5	74.82	0.45	0.61	316913.0	23793769.0	1035
2012-10-16	74.5	75.0	74.0	74.37	0.0	0.0	261440.0	19475825.0	893
2012-10-15	73.0	75.25	72.5	74.37	2.19	3.03	546615.0	40613065.75	1504
2012-10-14	71.25	72.5	70.25	72.18	0.66	0.92	331969.0	23828842.25	1117
2012-10-13	74.0	74.0	67.75	71.52	-2.85	-3.83	333138.0	23750019.5	1358
2012-10-10	75.75	76.5	74.0	74.37	-1.98	-2.59	289880.0	21807751.5	826
2012-10-09	76.5	77.25	75.75	76.35	0.21	0.28	271037.0	20758612.5	818
2012-10-08	76.5	77.25	75.75	76.14	-0.87	-1.13	306220.0	23389085.5	895
2012-10-07	77.5	79.0	76.5	77.01	-0.66	-0.85	669571.0	52103134.5	1476
2012-10-06	76.75	78.75	76.5	77.67	1.32	1.73	605851.0	47049173.5	1425
2012-10-03	78.0	78.0	75.25	76.35	-1.54	-1.98	566524.0	43206262.25	1623
2012-10-02	81.75	82.5	77.5	77.89	-2.87	-3.55	1683503.0	134706607.5	3594
2012-10-01	73.75	80.5	73.5	80.76	7.26	9.88	2139508.0	168909485.0	3293
2012-09-30	74.0	74.5	71.0	73.5	-0.21	-0.28	677353.0	49354346.25	1633
2012-09-29	74.5	78.0	73.0	73.71	-1.54	-2.05	727571.0	54933513.75	1808
2012-09-26	79.0	80.5	74.0	75.25	-4.4	-5.52	820488.0	64218098.75	2008
2012-09-25	79.0	79.5	78.0	79.65	0.66	0.84	285669.0	22499608.5	867
2012-09-24	80.25	80.5	77.5	78.99	-1.54	-1.91	355567.0	28024309.5	1140
2012-09-22	81.0	81.25	79.5	80.53	-0.23	-0.28	305435.0	24488613.75	885
2012-09-19	81.75	82.5	80.25	80.76	-1.09	-1.33	380850.0	30923218.25	1231
2012-09-18	82.5	83.25	81.25	81.85	-0.44	-0.53	380370.0	31200593.5	1051
2012-09-17	83.25	84.25	82.0	82.29	-0.66	-0.8	471230.0	39238424.75	1310
2012-09-16	82.75	84.75	82.75	82.95	-0.45	-0.54	963740.0	80766070.5	2037
2012-09-15	84.25	84.75	82.75	83.4	0.45	0.54	911119.0	76384176.25	2363
2012-09-12	80.5	85.5	80.5	82.95	2.85	3.56	3360824.0	281040448.25	5620
2012-09-11	81.25	81.75	80.25	80.1	-1.53	-1.87	455078.0	36848612.0	1366
2012-09-10	82.5	82.5	79.5	81.63	-0.66	-0.8	791379.0	64146913.25	1966
2012-09-09	83.5	84.25	82.0	82.29	-1.54	-1.84	928612.0	77444283.75	1958
2012-09-08	83.25	84.25	82.75	83.83	1.32	1.6	1079181.0	90394367.5	2371
2012-09-05	82.5	84.0	82.0	82.51	0.22	0.27	1140084.0	94654162.75	2489
2012-09-04	82.0	83.5	81.25	82.29	-0.45	-0.54	1203947.0	98995348.5	2716
2012-09-03	83.25	84.25	82.0	82.74	-0.21	-0.25	824440.0	68529246.25	1943
2012-09-02	83.25	84.25	82.0	82.95	-0.22	-0.26	1062436.0	88443907.5	2472
2012-09-01	85.5	87.0	82.0	83.17	-1.55	-1.83	1576156.0	133489443.5	3587
2012-08-29	86.5	87.0	83.5	84.72	-0.87	-1.02	1637266.0	140331099.75	3940
2012-08-28	84.25	90.25	83.25	85.59	1.32	1.57	6112374.0	531783681.25	10044
2012-08-27	83.25	84.75	82.0	84.27	1.53	1.85	1766962.0	147155800.5	4170
2012-08-26	84.0	88.5	82.0	82.74	0.45	0.55	5500477.0	469950110.5	9651
2012-08-25	77.5	82.0	76.5	82.29	7.47	9.98	2296477.0	184743784.0	3564
2012-08-15	74.75	78.75	74.5	74.82	-1.32	-1.73	2159968.0	164894663.25	4560
2012-08-14	79.5	80.5	75.25	76.14	-2.19	-2.8	3273323.0	254863178.0	5885
2012-08-13	79.75	87.0	78.25	78.33	-2.2	-2.73	5149592.0	428480940.5	8836
2012-08-12	83.25	87.25	78.25	80.53	-0.89	-1.09	7018341.0	582288017.5	11528
2012-08-11	77.25	81.25	76.0	81.42	7.26	9.79	5571501.0	441267270.25	8233
2012-08-08	68.0	74.0	68.0	74.16	6.6	9.77	4190301.0	302970995.25	6682
2012-08-07	67.0	68.5	67.0	67.56	0.66	0.99	543666.0	36837813.25	1360
2012-08-06	70.25	70.25	66.5	66.9	-3.96	-5.59	1326360.0	91099675.75	2689
2012-08-05	73.0	74.0	70.75	70.86	-2.64	-3.59	1800671.0	130393133.25	3701
2012-08-04	70.0	75.0	68.75	73.5	5.28	7.74	3102223.0	225647694.0	5786
2012-08-01	71.25	71.75	68.25	68.22	-3.07	-4.31	1587242.0	110306143.5	3313
2012-07-31	72.5	76.75	70.75	71.29	0.66	0.93	3485543.0	256233395.0	6846
2012-07-30	64.25	70.75	64.0	70.63	6.37	9.91	3819726.0	259809782.0	5683
2012-07-29	65.0	65.0	63.5	64.26	-0.87	-1.34	745067.0	47796510.25	1630
2012-07-28	64.75	66.25	64.25	65.13	1.32	2.07	948305.0	61948828.25	2005
2012-07-25	64.0	66.0	63.5	63.81	0.0	0.0	1476841.0	96146983.75	3081
2012-07-24	61.25	64.75	61.25	63.81	1.98	3.2	1165023.0	73439994.0	2335
2012-07-23	61.25	63.0	61.25	61.83	0.44	0.72	790485.0	48973711.0	1879
2012-07-22	62.0	63.25	61.0	61.39	-0.66	-1.06	1008131.0	62400054.5	2120
2012-07-21	60.5	62.75	59.75	62.05	1.77	2.94	1077512.0	66111755.25	2171
2012-07-18	59.0	62.0	58.75	60.28	1.32	2.24	1457321.0	88190193.0	3387
2012-07-17	63.5	64.5	58.75	58.96	-4.41	-6.96	927868.0	57656212.0	2734
2012-07-16	65.75	66.25	63.25	63.37	-2.42	-3.68	1103419.0	71349314.0	2715
2012-07-15	67.0	67.5	65.75	65.79	-1.11	-1.66	1056257.0	70147495.75	2516
2012-07-14	66.5	67.75	65.5	66.9	1.11	1.69	1050090.0	70097447.75	2975
2012-07-11	68.75	68.75	65.75	65.79	-2.2	-3.24	1477002.0	98730899.5	3814
2012-07-10	65.0	70.75	65.0	67.99	2.86	4.39	3993500.0	271929512.5	7556
2012-07-09	67.0	67.0	65.0	65.13	-2.2	-3.27	1110951.0	73324079.0	3736
2012-07-08	69.25	70.75	67.0	67.33	-1.55	-2.25	1804129.0	124937439.75	4598
2012-07-07	67.25	69.25	67.0	68.88	1.98	2.96	1831038.0	124242856.25	4687
2012-07-04	68.25	68.75	66.5	66.9	-1.32	-1.93	1337829.0	90176114.75	4156
2012-07-03	66.5	69.25	66.5	68.22	1.77	2.66	2501932.0	170107070.75	6175
2012-07-02	67.75	68.75	66.25	66.45	-1.54	-2.27	1693627.0	114530970.0	5033
2012-07-01	72.5	72.5	68.0	67.99	-3.96	-5.5	4342390.0	303920048.75	9500
2012-06-30	70.25	73.25	69.25	71.95	3.96	5.82	7252217.0	518469257.75	14663
2012-06-27	69.75	72.25	64.75	67.99	-0.66	-0.96	12215036.0	846201813.5	25575
2012-06-26	63.5	68.75	63.0	68.65	6.16	9.86	9255201.0	621786264.25	21630
2012-06-25	67.75	68.5	62.0	62.49	-5.73	-8.4	5805492.0	376651590.25	31439
2012-06-24	79.0	88.0	64.25	68.22	68.22	0.0	17134018.0	1205824042.5	162710
