# Supplementary material for: Effective short-term forecasts of Saudi stock price trends using technical indicators and large-scale multivariate time series
Source: PeerJ Comput Sci. 2023 Jan 6;9:e1205. doi: 10.7717/peerj-cs.1205 (PMC10280263; doi:10.7717/peerj-cs.1205)
Supplement: Supplemental Information 3 [file peerj-cs-09-1205-s003.zip › TASI Dataset 2021/ALKATHIRI_3008.csv]

date	open	high	low	close	change	change_percent	volume_traded	value_traded_SAR	number_trades
2020-03-19	72.5	74.4	71.6	73.0	0.4	0.55	243110.0	17856560.8	1338
2020-03-18	73.2	76.2	72.1	72.6	-1.4	-1.89	280272.0	20783596.2	1533
2020-03-17	71.5	76.7	70.0	74.0	3.2	4.52	426923.0	31511691.7	2428
2020-03-16	77.0	77.0	70.5	70.8	-6.8	-8.76	129266.0	9548985.8	948
2020-03-15	82.8	82.9	77.6	77.6	-1.4	-1.77	136866.0	10942358.8	844
2020-03-12	76.0	80.5	76.0	79.0	-4.1	-4.93	236994.0	18622756.4	1224
2020-03-11	86.0	92.1	83.1	83.1	-2.2	-2.58	543250.0	47501902.9	2855
2020-03-10	84.0	86.2	81.7	85.3	5.5	6.89	332200.0	28003273.9	1469
2020-03-09	80.2	82.6	79.8	79.8	-8.8	-9.93	242067.0	19574385.7	1275
2020-03-08	94.0	94.0	88.6	88.6	-9.8	-9.96	163497.0	14761740.4	1047
2020-03-05	99.9	101.6	97.5	98.4	0.0	0.0	282405.0	28105321.3	1388
2020-03-04	97.8	100.4	96.0	98.4	-1.4	-1.4	194493.0	19129555.8	1140
2020-03-03	100.0	102.6	98.2	99.8	0.7	0.71	573004.0	57463027.9	2558
2020-03-02	92.0	99.1	92.0	99.1	9.0	9.99	497744.0	48579340.3	1607
2020-03-01	94.0	94.7	89.0	90.1	-7.4	-7.59	191318.0	17500549.7	1094
2020-02-27	101.8	101.8	96.5	97.5	-4.9	-4.79	214031.0	21021599.2	1149
2020-02-26	102.0	103.2	100.8	102.4	-1.4	-1.35	116490.0	11877893.4	754
2020-02-25	104.8	105.0	101.2	103.8	-1.2	-1.14	167878.0	17310810.2	1009
2020-02-24	111.0	111.0	104.0	105.0	-6.0	-5.41	214527.0	22934617.8	1239
2020-02-23	112.4	112.6	111.0	111.0	-1.8	-1.6	94414.0	10554569.6	511
2020-02-20	113.2	113.6	112.4	112.8	-0.4	-0.35	77587.0	8767295.4	516
2020-02-19	113.2	113.4	112.6	113.2	0.4	0.35	66005.0	7457637.8	483
2020-02-18	112.2	116.4	112.2	112.8	1.0	0.89	195440.0	22296196.0	1269
2020-02-17	111.8	112.4	110.8	111.8	0.6	0.54	51020.0	5694125.2	465
2020-02-16	111.2	113.6	111.0	111.2	-1.0	-0.89	73790.0	8274270.6	580
2020-02-13	114.8	115.2	112.0	112.2	-2.0	-1.75	62398.0	7072723.8	542
2020-02-12	114.2	115.2	112.4	114.2	0.2	0.18	148999.0	16931134.6	825
2020-02-11	115.8	116.0	113.8	114.0	-1.8	-1.55	77173.0	8903271.6	605
2020-02-10	117.2	117.2	115.0	115.8	-1.2	-1.03	122523.0	14237861.2	765
2020-02-09	118.8	120.0	116.2	117.0	0.4	0.34	307495.0	36176389.6	1524
2020-02-06	117.0	119.6	116.0	116.6	-0.8	-0.68	109046.0	12817350.0	813
2020-02-05	118.0	118.4	116.4	117.4	0.0	0.0	62943.0	7402091.2	422
2020-02-04	117.2	118.0	116.8	117.4	0.6	0.51	52253.0	6125765.0	398
2020-02-03	118.4	118.8	116.8	116.8	-1.6	-1.35	70953.0	8346488.4	492
2020-02-02	118.0	118.8	117.0	118.4	-0.4	-0.34	62588.0	7385362.4	446
2020-01-30	118.8	120.0	118.4	118.8	0.0	0.0	68176.0	8117883.8	497
2020-01-29	120.0	120.2	118.8	118.8	-0.6	-0.5	57086.0	6830208.2	411
2020-01-28	120.2	121.0	119.4	119.4	-0.6	-0.5	50935.0	6119080.4	396
2020-01-27	122.0	124.0	120.0	120.0	-1.0	-0.83	173048.0	21108435.8	1188
2020-01-26	120.2	122.4	119.6	121.0	0.2	0.17	81371.0	9849709.2	499
2020-01-23	122.2	122.2	120.6	120.8	-1.2	-0.98	97400.0	11788736.0	597
2020-01-22	124.2	125.8	121.4	122.0	-1.0	-0.81	266491.0	33029235.6	1542
2020-01-21	120.2	124.0	119.8	123.0	2.8	2.33	376854.0	46111111.6	1788
2020-01-20	119.8	120.6	119.2	120.2	0.8	0.67	107591.0	12899584.0	554
2020-01-19	120.0	120.4	118.8	119.4	-0.4	-0.33	63859.0	7627239.8	460
2020-01-16	120.0	120.8	119.4	119.8	0.0	0.0	74681.0	8967235.8	476
2020-01-15	122.0	122.0	119.6	119.8	-1.8	-1.48	111142.0	13408342.2	634
2020-01-14	121.0	122.0	120.4	121.6	0.6	0.5	151297.0	18356956.6	911
2020-01-13	120.2	122.4	120.0	121.0	0.8	0.67	197850.0	23926351.4	1167
2020-01-12	120.6	121.8	119.6	120.2	0.4	0.33	136038.0	16366306.0	727
2020-01-09	119.8	121.8	118.6	119.8	2.8	2.39	152126.0	18280518.8	1105
2020-01-08	117.2	118.8	115.4	117.0	-3.0	-2.5	147675.0	17363862.4	1008
2020-01-07	122.0	123.4	119.4	120.0	-1.6	-1.32	157853.0	19221544.4	1090
2020-01-06	125.0	126.0	121.0	121.6	-3.4	-2.72	308075.0	37913418.2	1802
2020-01-05	121.0	128.0	121.0	125.0	-1.2	-0.95	512461.0	63986944.0	2689
2020-01-02	129.0	130.2	126.0	126.2	-2.6	-2.02	357764.0	45617299.8	2842
2020-01-01	135.2	137.0	128.0	128.8	-3.2	-2.42	994089.0	130289105.6	5979
2019-12-31	120.4	132.0	119.8	132.0	12.0	10.0	950189.0	122299172.0	3539
2019-12-30	119.6	120.0	118.4	120.0	1.0	0.84	168358.0	20068879.0	825
2019-12-29	118.6	119.6	118.4	119.0	0.6	0.51	87025.0	10344540.2	466
2019-12-26	119.2	121.0	118.2	118.4	0.2	0.17	314028.0	37565497.6	1364
2019-12-25	118.6	119.8	117.2	118.2	0.2	0.17	220921.0	26224170.8	950
2019-12-24	118.6	122.0	117.6	118.0	-0.4	-0.34	497787.0	59479855.0	1716
2019-12-23	117.6	119.6	117.6	118.4	0.4	0.34	175269.0	20766385.0	943
2019-12-22	117.6	118.6	116.6	118.0	0.6	0.51	93601.0	11001522.2	634
2019-12-19	118.4	119.6	117.0	117.4	-0.4	-0.34	188983.0	22339470.4	1099
2019-12-18	117.0	119.0	116.6	117.8	1.0	0.86	110364.0	12998953.6	911
2019-12-17	118.4	119.0	116.6	116.8	-2.2	-1.85	129943.0	15308253.4	1157
2019-12-16	119.4	121.0	118.4	119.0	0.2	0.17	220600.0	26376275.0	1334
2019-12-15	117.4	124.8	117.4	118.8	0.8	0.68	552972.0	66710894.8	2884
2019-12-12	120.2	120.2	116.6	118.0	-1.8	-1.5	167040.0	19648370.4	1009
2019-12-11	119.4	120.6	118.2	119.8	0.8	0.67	189267.0	22607858.2	1349
2019-12-10	113.8	122.0	112.6	119.0	6.0	5.31	755293.0	89507685.2	4615
2019-12-09	115.8	115.8	112.4	113.0	-1.8	-1.57	173957.0	19815126.8	1527
2019-12-08	115.0	117.6	113.8	114.8	0.2	0.17	238390.0	27529538.0	1940
2019-12-05	113.0	114.6	108.0	114.6	2.6	2.32	205716.0	22826177.0	1811
2019-12-04	117.4	117.4	111.0	112.0	-5.2	-4.44	323469.0	36696945.2	2528
2019-12-03	118.8	120.4	116.4	117.2	-0.8	-0.68	252471.0	29886531.6	2003
2019-12-02	117.6	122.0	116.0	118.0	0.4	0.34	619649.0	73634992.8	4129
2019-12-01	112.0	123.2	112.0	117.6	5.6	5.0	785436.0	92766381.8	5201
2019-11-28	117.2	117.4	109.8	112.0	-4.2	-3.61	408472.0	46171847.0	3478
2019-11-27	121.0	122.2	114.0	116.2	-4.0	-3.33	455741.0	54067231.6	3387
2019-11-26	122.8	124.8	117.6	120.2	-1.0	-0.83	400341.0	48522616.6	3219
2019-11-25	120.2	128.0	119.6	121.2	2.2	1.85	643125.0	79277960.0	4335
2019-11-24	133.8	134.0	118.4	119.0	-12.4	-9.44	696878.0	87360262.0	4507
2019-11-21	150.0	155.2	127.2	131.4	-9.8	-6.94	1369386.0	185991220.2	8362
2019-11-20	134.8	141.2	133.0	141.2	12.8	9.97	286850.0	39318417.0	1502
2019-11-19	118.4	128.4	115.0	128.4	11.6	9.93	512433.0	61885481.2	3336
2019-11-18	119.2	132.0	116.8	116.8	-12.8	-9.88	734022.0	89220082.2	4501
2019-11-17	147.0	152.0	129.6	129.6	-14.2	-9.87	355468.0	49360508.0	2118
2019-11-14	141.0	149.6	140.6	143.8	2.8	1.99	441436.0	63873823.0	3339
2019-11-13	152.0	158.0	135.4	141.0	-6.0	-4.08	627815.0	92905000.8	4651
2019-11-12	145.0	147.0	139.0	147.0	13.2	9.87	246492.0	35853692.0	1011
2019-11-11	133.8	133.8	133.8	133.8	12.0	9.85	10944.0	1464307.2	51
2019-11-10	118.8	121.8	117.0	121.8	11.0	9.93	94570.0	11412633.2	265
2019-11-07	110.8	110.8	103.0	110.8	10.0	9.92	406329.0	44766769.0	929
2019-11-06	100.8	100.8	100.8	100.8	9.1	9.92	9908.0	998726.4	20
2019-11-05	91.7	91.7	91.7	91.7	8.3	9.95	1248.0	114441.6	4
2019-11-04	83.4	83.4	83.4	83.4	7.5	9.88	1490.0	124266.0	12
2019-11-03	75.9	75.9	75.9	75.9	6.9	10.0	32909.0	2497793.1	22
2019-10-31				69.0	0.0	0.0	0.0	0.0	0
2019-10-30				69.0	0.0	0.0	0.0	0.0	0
2019-10-29				69.0	0.0	0.0	0.0	0.0	0
2019-10-28	69.0	70.5	67.6	69.0	1.0	1.47	2516.0	175813.8	15
2019-10-27	68.5	70.0	67.5	68.0	-1.9	-2.72	4001.0	278431.5	29
2019-10-24	72.0	72.0	69.1	69.9	-1.1	-1.55	5502.0	385354.0	31
2019-10-23	69.9	74.0	69.5	71.0	1.0	1.43	16756.0	1186045.1	91
2019-10-22	64.4	70.0	64.2	70.0	7.0	11.11	9359.0	629009.0	54
2019-10-21	61.5	63.0	59.0	63.0	1.5	2.44	21185.0	1296750.4	108
2019-10-20	59.0	61.8	58.5	61.5	4.5	7.89	26515.0	1594918.1	89
2019-10-17	58.2	66.0	56.0	57.0	-2.8	-4.68	27115.0	1650132.0	78
2019-10-16	53.0	59.8	50.0	59.8	9.9	19.84	30617.0	1733131.6	130
2019-10-15	46.9	49.95	46.9	49.9	6.8	15.78	3863.0	189203.15	48
2019-10-14	45.5	45.5	42.1	43.1	-1.9	-4.22	2230.0	97506.2	40
2019-10-13	45.95	45.95	45.0	45.0	0.2	0.45	777.0	34344.5	15
2019-10-10	44.5	44.9	44.5	44.8	1.8	4.19	1653.0	73812.75	35
2019-10-09	43.0	43.1	43.0	43.0	0.95	2.26	1327.0	56993.3	26
2019-10-08	45.0	45.0	42.0	42.05	-4.95	-10.53	5591.0	240972.8	131
2019-10-07	45.95	53.2	45.25	47.0	2.6	5.86	12092.0	595488.85	137
2019-10-06				44.4	0.0	0.0	112.0	4817.45	23
2019-10-03	44.4	44.4	44.4	44.4	-0.65	-1.44	762.0	33858.65	33
2019-10-02				45.05	0.0	0.0	1213.0	52139.3	23
2019-10-01				45.05	0.0	0.0	1056.0	44123.8	19
2019-09-30				45.05	0.0	0.0	682.0	28857.35	17
2019-09-29				45.05	0.0	0.0	138.0	5761.8	13
2019-09-26				45.05	0.0	0.0	92.0	3902.3	13
2019-09-25				45.05	0.0	0.0	32.0	1329.0	7
2019-09-24				45.05	0.0	0.0	30.0	1263.0	2
2019-09-22	45.05	45.05	45.05	45.05	3.05	7.26	5506.0	247878.05	12
2019-09-19				42.0	0.0	0.0	1.0	40.15	1
2019-09-18	42.0	42.0	42.0	42.0	-1.15	-2.67	3139.0	131731.25	8
2019-09-17				43.15	0.0	0.0	61.0	2502.0	2
2019-09-16				43.15	0.0	0.0	309.0	12669.0	3
2019-09-15	43.15	43.15	43.15	43.15	1.15	2.74	45360.0	1527508.8	7
2019-09-12	42.0	42.0	42.0	42.0	0.5	1.2	3019.0	126831.2	12
2019-09-11				41.5	0.0	0.0	247.0	10178.5	6
2019-09-10	43.0	43.0	41.5	41.5	-1.5	-3.49	4882.0	206636.45	11
2019-09-09	43.0	43.0	43.0	43.0	0.0	0.0	1193.0	51279.2	13
2019-09-08	43.0	43.0	42.9	43.0	0.8	1.9	13210.0	567790.25	20
2019-09-05				42.2	0.0	0.0	103.0	4238.75	13
2019-09-04				42.2	0.0	0.0	20.0	814.8	4
2019-09-03				42.2	0.0	0.0	13.0	524.8	7
2019-09-02				42.2	0.0	0.0	35.0	1456.1	6
2019-09-01				42.2	0.0	0.0	664.0	27802.15	18
2019-08-29				42.2	0.0	0.0	370.0	15577.0	7
2019-08-28	42.2	42.2	42.2	42.2	-2.8	-6.22	982.0	41427.4	5
2019-08-27				45.0	0.0	0.0	1.0	44.6	1
2019-08-26				45.0	0.0	0.0	0.0	0.0	0
2019-08-25				45.0	0.0	0.0	25.0	1053.75	1
2019-08-22				45.0	0.0	0.0	152.0	6590.55	14
2019-08-21	45.0	45.0	45.0	45.0	1.05	2.39	9043.0	406734.35	24
2019-08-20				43.95	0.0	0.0	31.0	1342.15	5
2019-08-19				43.95	0.0	0.0	2.0	84.4	1
2019-08-18				43.95	0.0	0.0	1.0	45.0	1
2019-08-08				43.95	0.0	0.0	6.0	258.95	6
2019-08-07	43.95	43.95	43.95	43.95	0.45	1.03	502.0	22059.15	3
2019-08-06	43.5	43.5	43.5	43.5	-0.5	-1.14	1823.0	79237.3	9
2019-08-05				44.0	0.0	0.0	430.0	18242.2	8
2019-08-04				44.0	0.0	0.0	241.0	10267.5	8
2019-08-01	44.0	44.0	44.0	44.0	-0.4	-0.9	1220.0	53512.4	10
2019-07-31	44.4	44.4	44.4	44.4	-0.1	-0.22	1342.0	59248.35	24
2019-07-30	45.0	45.0	44.5	44.5	-2.5	-5.32	4618.0	206031.65	39
2019-07-29	45.0	48.0	44.1	47.0	2.05	4.56	5835.0	270577.3	58
2019-07-28	45.0	45.0	44.95	44.95	0.1	0.22	3282.0	147586.45	21
2019-07-25	45.0	45.0	44.85	44.85	-0.15	-0.33	2619.0	117710.45	27
2019-07-24	45.0	45.0	45.0	45.0	0.0	0.0	7585.0	340948.5	23
2019-07-23	45.0	45.1	45.0	45.0	0.2	0.45	66629.0	2997217.75	53
2019-07-22	45.1	46.0	44.3	44.8	-0.6	-1.32	52551.0	2368587.25	156
2019-07-21	48.0	48.0	44.5	45.4	-3.6	-7.35	27084.0	1227392.4	134
2019-07-18	49.0	49.0	49.0	49.0	0.05	0.1	1372.0	67396.7	21
2019-07-17	50.0	50.0	48.95	48.95	0.95	1.98	4700.0	228117.4	87
2019-07-16	45.0	48.0	45.0	48.0	-1.65	-3.32	4918.0	226949.15	71
2019-07-15				49.65	0.0	0.0	720.0	35122.45	35
2019-07-14				49.65	0.0	0.0	2496.0	123695.3	40
2019-07-11	46.7	49.65	46.7	49.65	0.75	1.53	1892.0	90588.5	27
2019-07-10	48.9	48.9	48.9	48.9	2.4	5.16	2488.0	119906.35	64
2019-07-09	47.55	48.95	45.6	46.5	-6.4	-12.1	9058.0	422452.05	205
2019-07-08	59.0	59.0	52.9	52.9	-12.0	-18.49	7992.0	434490.7	120
2019-07-07				64.9	0.0	0.0	50.0	2980.0	6
2019-07-04				64.9	0.0	0.0	404.0	22955.2	30
2019-07-03				64.9	0.0	0.0	366.0	21978.8	30
2019-07-02	64.9	64.9	64.9	64.9	4.6	7.63	583.0	36226.0	32
2019-07-01				60.3	0.0	0.0	273.0	16238.0	6
2019-06-30				60.3	0.0	0.0	108.0	5907.0	7
2019-06-27				60.3	0.0	0.0	237.0	12880.1	10
2019-06-26				60.3	0.0	0.0	24.0	1299.5	7
2019-06-25				60.3	0.0	0.0	666.0	36659.2	13
2019-06-24				60.3	0.0	0.0	136.0	7480.9	14
2019-06-23				60.3	0.0	0.0	98148.0	4737061.5	18
2019-06-20				60.3	0.0	0.0	353.0	20392.5	16
2019-06-19				60.3	0.0	0.0	696.0	39246.0	74
2019-06-18				60.3	0.0	0.0	1040.0	61717.9	28
2019-06-17				60.3	0.0	0.0	47.0	2796.6	5
2019-06-16	52.4	60.3	52.4	60.3	8.3	15.96	9881.0	536561.1	21
2019-06-13	52.0	52.0	52.0	52.0	-3.0	-5.45	5133.0	266241.5	19
2019-06-12	50.4	55.0	50.4	55.0	3.5	6.8	6765.0	356518.15	39
2019-06-11	51.0	51.5	51.0	51.5	-2.9	-5.33	2145.0	108421.8	11
2019-06-10	53.9	54.4	53.9	54.4	3.6	7.09	2402.0	127928.5	17
2019-06-09	42.7	50.8	42.7	50.8	7.55	17.46	18910.0	839192.75	17
2019-05-30	42.0	43.25	42.0	43.25	7.2	19.97	114656.0	3507194.95	75
2019-05-29				36.05	0.0	0.0	0.0	0.0	0
2019-05-28				36.05	0.0	0.0	0.0	0.0	0
2019-05-27				36.05	0.0	0.0	0.0	0.0	0
2019-05-26				36.05	0.0	0.0	0.0	0.0	0
2019-05-23				36.05	0.0	0.0	5.0	194.75	1
2019-05-22				36.05	0.0	0.0	0.0	0.0	0
2019-05-21				36.05	0.0	0.0	0.0	0.0	0
2019-05-20	35.1	36.05	35.1	36.05	-3.95	-9.88	2356.0	83896.05	8
2019-05-19				40.0	0.0	0.0	124.0	4588.0	1
2019-05-16				40.0	0.0	0.0	0.0	0.0	0
2019-05-15				40.0	0.0	0.0	0.0	0.0	0
2019-05-14	40.0	40.0	40.0	40.0	-1.9	-4.53	500.0	20000.0	3
2019-05-13				41.9	0.0	0.0	0.0	0.0	0
2019-05-12				41.9	0.0	0.0	0.0	0.0	0
2019-05-09				41.9	0.0	0.0	0.0	0.0	0
2019-05-08				41.9	0.0	0.0	41.0	1476.2	8
2019-05-07				41.9	0.0	0.0	0.0	0.0	0
2019-05-06				41.9	0.0	0.0	1750.0	70000.1	11
2019-05-05				41.9	0.0	0.0	0.0	0.0	0
2019-05-02				41.9	0.0	0.0	302.0	11484.2	3
2019-05-01				41.9	0.0	0.0	0.0	0.0	0
2019-04-30				41.9	0.0	0.0	401.0	16051.5	4
2019-04-29				41.9	0.0	0.0	524.0	21244.8	7
2019-04-28	41.9	41.9	41.9	41.9	1.05	2.57	1035.0	43166.8	5
2019-04-25				40.85	0.0	0.0	0.0	0.0	0
2019-04-24				40.85	-8.15	-16.63	288.0	11289.6	6
2019-04-23				40.85	0.0	0.0	0.0	0.0	0
2019-04-22				40.85	0.0	0.0	415.0	16608.0	4
2019-04-21				40.85	0.0	0.0	42.0	1680.0	1
2019-04-18				40.85	0.0	0.0	168.0	6860.0	1
2019-04-17				40.85	0.0	0.0	0.0	0.0	0
2019-04-16				40.85	0.0	0.0	0.0	0.0	0
2019-04-15				40.85	0.0	0.0	393.0	16004.0	10
2019-04-14				40.85	0.0	0.0	1.0	46.0	1
2019-04-11				40.85	0.0	0.0	258.0	10320.0	4
2019-04-10				40.85	0.0	0.0	248.0	9936.0	2
2019-04-09				40.85	0.0	0.0	792.0	31696.65	7
2019-04-08				40.85	0.0	0.0	0.0	0.0	0
2019-04-07				40.85	0.0	0.0	0.0	0.0	0
2019-04-04				40.85	0.0	0.0	0.0	0.0	0
2019-04-03				40.85	0.0	0.0	77.0	2944.0	1
2019-04-02	40.85	40.85	40.85	40.85	1.67	4.26	1914.0	79081.0	12
2019-04-01				39.18	0.0	0.0	828.0	30850.0	7
2019-03-31				39.18	0.0	0.0	178.0	6523.4	6
2019-03-28				39.18	0.0	0.0	14.0	549.5	3
2019-03-27				39.18	0.0	0.0	0.0	0.0	0
2019-03-26				39.18	0.0	0.0	2.0	92.0	1
2019-03-25				39.18	0.0	0.0	42.0	1576.75	1
2019-03-24				39.18	0.0	0.0	639.0	23931.8	14
2019-03-21				39.18	0.0	0.0	90.0	3450.0	3
2019-03-20	39.18	39.18	39.18	39.18	-1.67	-4.09	1997.0	77806.0	16
2019-03-19				40.85	0.0	0.0	2290.0	88002.3	13
2019-03-18				40.85	0.0	0.0	234.0	9360.0	1
2019-03-17				40.85	0.0	0.0	0.0	0.0	0
2019-03-14				40.85	0.0	0.0	600.0	23695.0	3
2019-03-13				40.85	0.0	0.0	480.0	18800.0	2
2019-03-12				40.85	0.0	0.0	119.0	4801.5	1
2019-03-11				40.85	0.0	0.0	1164.0	46787.6	8
2019-03-10	40.85	40.85	40.85	40.85	0.0	0.0	3008.0	120784.9	11
2019-03-07				40.85	0.0	0.0	240.0	9990.0	4
2019-03-06				40.85	0.0	0.0	631.0	26415.5	18
2019-03-05	41.68	41.77	40.85	40.85	-1.67	-3.93	8804.0	362150.0	13
2019-03-04				42.52	0.0	0.0	0.0	0.0	0
2019-03-03	43.35	43.35	42.52	42.52	-0.08	-0.19	5061.0	217404.9	29
2019-02-28	45.77	45.77	42.6	42.6	-1.84	-4.14	2861.0	125004.9	23
2019-02-27	46.1	46.1	44.44	44.44	-2.66	-5.65	3897.0	176867.3	21
2019-02-26	50.02	50.02	47.1	47.1	-2.92	-5.84	2497.0	122489.5	21
2019-02-25	47.52	50.85	47.52	50.02	3.58	7.71	16312.0	807877.8	58
2019-02-24	44.1	46.44	44.1	46.44	7.26	18.53	7572.0	345696.1	23
2019-02-21				39.18	0.0	0.0	0.0	0.0	0
2019-02-20				39.18	0.0	0.0	50.0	1974.0	2
2019-02-19				39.18	0.0	0.0	160.0	6227.85	6
2019-02-18				39.18	0.0	0.0	169.0	6527.0	5
2019-02-17				39.18	0.0	0.0	566.0	22015.15	10
2019-02-14				39.18	0.0	0.0	283.0	11172.3	7
2019-02-13	38.35	39.18	38.35	39.18	-1.67	-4.09	1082.0	41952.0	7
2019-02-12				40.85	0.0	0.0	29.0	1131.0	3
2019-02-11	40.85	40.85	40.85	40.85	2.5	6.52	2886.0	117395.0	31
2019-02-10				38.35	0.0	0.0	120.0	4895.0	1
2019-02-07	38.35	38.35	38.35	38.35	-0.83	-2.12	5261.0	201795.35	22
2019-02-06	39.18	39.18	39.18	39.18	-2.5	-6.0	1577.0	62733.5	16
2019-02-05	41.68	41.68	41.68	41.68	0.0	0.0	1207.0	49387.4	9
2019-02-04				41.68	0.0	0.0	170.0	6691.25	6
2019-02-03				41.68	0.0	0.0	77.0	3317.2	10
2019-01-31	42.52	42.52	41.68	41.68	0.83	2.03	2340.0	98064.2	25
2019-01-30				40.85	0.0	0.0	711.0	28664.65	12
2019-01-29				40.85	0.0	0.0	730.0	29433.5	4
2019-01-28	40.85	40.85	40.85	40.85	0.0	0.0	1631.0	66573.4	11
2019-01-27				40.85	0.0	0.0	1684.0	68288.8	15
2019-01-24	40.85	40.85	40.85	40.85	0.83	2.07	4480.0	182979.85	19
2019-01-23	40.02	40.02	40.02	40.02	-1.66	-3.98	1763.0	71743.6	19
2019-01-22	40.89	41.68	40.85	41.68	-0.42	-1.0	1802.0	74369.55	14
2019-01-21	41.68	44.02	41.68	42.1	-1.67	-3.82	5077.0	215466.3	27
2019-01-20				43.77	0.0	0.0	1.0	53.0	1
2019-01-17				43.77	0.0	0.0	1158.0	49634.7	17
2019-01-16				43.77	0.0	0.0	450.0	19550.8	9
2019-01-15	43.77	43.77	43.77	43.77	-3.75	-7.89	838.0	36850.4	7
2019-01-14				47.52	0.0	0.0	22.0	958.3	5
2019-01-13				47.52	0.0	0.0	95.0	4342.3	5
2019-01-10				47.52	0.0	0.0	48.0	2360.0	1
2019-01-09	47.52	47.52	47.52	47.52	-0.83	-1.72	784.0	37628.8	8
2019-01-08	48.35	48.35	48.35	48.35	-0.25	-0.51	816.0	39510.7	11
2019-01-07	47.52	51.85	43.43	48.6	5.25	12.11	8877.0	432295.3	36
2019-01-06	43.35	43.35	43.35	43.35	-4.17	-8.78	4756.0	207581.6	45
2019-01-03				47.52	0.0	0.0	957.0	43895.9	12
2019-01-02	54.02	54.02	46.69	47.52	0.83	1.78	4427.0	211475.1	27
2019-01-01	46.69	48.35	46.69	46.69	-2.33	-4.75	3676.0	172751.1	27
2018-12-31	48.94	49.02	41.68	49.02	8.17	20.0	11789.0	538930.1	72
2018-12-30	37.43	40.85	37.43	40.85	6.67	19.51	11540.0	451356.8	19
2018-12-27				34.18	0.0	0.0	0.0	0.0	0
2018-12-26	34.18	34.18	34.18	34.18	-0.83	-2.37	1799.0	61500.0	2
2018-12-25				35.01	0.0	0.0	0.0	0.0	0
2018-12-24				35.01	0.0	0.0	0.0	0.0	0
2018-12-23				35.01	0.0	0.0	210.0	7635.0	4
2018-12-20				35.01	0.0	0.0	462.0	16555.0	7
2018-12-19	35.01	35.01	35.01	35.01	-0.84	-2.34	4341.0	151998.0	4
2018-12-18				35.85	0.0	0.0	542.0	19335.0	8
2018-12-17				35.85	0.0	0.0	1.0	43.0	1
2018-12-16				35.85	0.0	0.0	629.0	22310.3	4
2018-12-13	35.85	39.89	35.85	35.85	2.59	7.79	19870.0	733800.0	71
2018-12-12				33.26	0.0	0.0	738.0	24600.0	13
2018-12-11				33.26	0.0	0.0	810.0	27000.0	12
2018-12-10				33.26	0.0	0.0	156.0	5168.6	10
2018-12-09				33.26	0.0	0.0	320.0	10576.5	16
2018-12-06				33.26	0.0	0.0	35.0	1111.1	3
2018-12-05	33.26	33.26	33.26	33.26	1.58	4.99	878.0	29146.0	3
2018-12-04				31.68	0.0	0.0	962.0	31836.45	10
2018-12-03				31.68	0.0	0.0	106.0	3311.3	7
2018-12-02				31.68	0.0	0.0	775.0	24125.95	18
2018-11-29				31.68	0.0	0.0	771.0	23997.45	10
2018-11-28				31.68	0.0	0.0	10.0	302.0	2
2018-11-27				31.68	0.0	0.0	5.0	150.0	1
2018-11-26				31.68	0.0	0.0	0.0	0.0	0
2018-11-25				31.68	0.0	0.0	543.0	17383.2	7
2018-11-22	31.68	31.68	31.68	31.68	2.33	7.94	1570.0	49687.3	13
2018-11-21	29.18	29.35	29.18	29.35	-2.33	-7.35	21195.0	628378.35	43
2018-11-20				31.68	0.0	0.0	52.0	1699.5	2
2018-11-19				31.68	0.0	0.0	223.0	6778.5	7
2018-11-18	31.68	31.68	31.68	31.68	-1.67	-5.01	1511.0	47129.7	16
2018-11-15				33.35	0.0	0.0	61.0	1949.6	5
2018-11-14				33.35	0.0	0.0	975.0	31528.5	17
2018-11-13	33.35	33.35	33.35	33.35	0.84	2.58	5301.0	176802.85	36
2018-11-12	32.1	32.51	32.1	32.51	-0.05	-0.15	5499.0	178633.4	29
2018-11-11				32.56	0.0	0.0	620.0	20911.6	18
2018-11-08				32.56	0.0	0.0	315.0	11223.7	20
2018-11-07	33.35	33.35	32.56	32.56	-0.87	-2.6	2933.0	96745.6	27
2018-11-06	33.43	33.43	33.43	33.43	-2.42	-6.75	4782.0	159133.75	50
2018-11-05	41.68	41.68	35.85	35.85	0.29	0.82	4686.0	176419.8	33
2018-11-04	36.06	36.06	33.35	35.56	5.51	18.34	31458.0	1112548.5	58
2018-11-01	25.68	30.05	25.68	30.05	5.0	19.96	4678.0	135870.0	8
2018-10-31	25.05	25.05	25.05	25.05	4.17	19.97	14649.0	365642.65	29
2018-10-30				20.88	0.0	0.0	95.0	2212.0	1
2018-10-29				20.88	0.0	0.0	974.0	24009.95	2
2018-10-28				20.88	0.0	0.0	2.0	57.65	2
2018-10-25				20.88	0.0	0.0	1.0	26.0	1
2018-10-24				20.88	0.0	0.0	0.0	0.0	0
2018-10-23				20.88	0.0	0.0	0.0	0.0	0
2018-10-22				20.88	0.0	0.0	0.0	0.0	0
2018-10-21				20.88	0.0	0.0	695.0	16199.5	4
2018-10-18	20.88	20.88	20.88	20.88	0.04	0.19	1679.0	35368.45	4
2018-10-17				20.84	0.0	0.0	0.0	0.0	0
2018-10-16				20.84	0.0	0.0	0.0	0.0	0
2018-10-15				20.84	0.0	0.0	2.0	51.0	2
2018-10-14				20.84	0.0	0.0	6.0	119.92	5
2018-10-11				20.84	0.0	0.0	115.0	2418.2	17
2018-10-10				20.84	0.0	0.0	16.0	348.0	4
2018-10-09				20.84	0.0	0.0	34.0	728.0	2
2018-10-08				20.84	0.0	0.0	0.0	0.0	0
2018-10-07				20.84	0.0	0.0	88.0	1958.5	3
2018-10-04				20.84	0.0	0.0	1.0	26.0	1
2018-10-03	20.84	20.84	20.84	20.84	0.0	0.0	4604.0	97881.2	22
2018-10-02				20.84	0.0	0.0	282.0	6321.7	7
2018-10-01				20.84	0.0	0.0	43.0	943.0	3
2018-09-30				20.84	0.0	0.0	301.0	6777.45	5
2018-09-27	20.84	20.84	20.84	20.84	-1.29	-5.83	28818.0	620306.15	62
2018-09-26				22.13	0.0	0.0	590.0	13322.5	7
2018-09-25	22.13	22.13	22.13	22.13	-0.84	-3.66	2375.0	52555.0	12
2018-09-20				22.97	0.0	0.0	0.0	0.0	0
2018-09-19				22.97	0.0	0.0	1.0	28.0	1
2018-09-18	22.97	22.97	22.97	22.97	0.04	0.17	720.0	16530.0	1
2018-09-17				22.93	0.0	0.0	4.0	91.9	3
2018-09-16				22.93	0.0	0.0	223.0	5027.0	2
2018-09-13				22.93	0.0	0.0	1263.0	29999.3	6
2018-09-12	24.09	24.09	20.84	22.93	-0.41	-1.76	3512.0	79050.55	19
2018-09-11				23.34	0.0	0.0	713.0	17442.0	9
2018-09-10	23.34	23.34	23.34	23.34	1.29	5.85	1117.0	26182.6	14
2018-09-09				22.05	0.0	0.0	247.0	5660.7	2
2018-09-06	22.05	22.05	22.05	22.05	0.12	0.55	4255.0	95345.55	29
2018-09-05	21.93	21.93	21.93	21.93	-2.25	-9.31	2945.0	67308.95	31
2018-09-04	24.18	24.18	24.18	24.18	1.59	7.04	1920.0	44034.25	11
2018-09-03				22.59	0.0	0.0	576.0	12797.9	7
2018-09-02				22.59	0.0	0.0	0.0	0.0	0
2018-08-30	25.68	25.68	22.59	22.59	-0.38	-1.65	4555.0	106290.5	14
2018-08-29	22.97	22.97	22.97	22.97	0.88	3.98	2146.0	49186.65	6
2018-08-28	21.68	22.09	21.68	22.09	0.0	0.0	18725.0	409779.9	14
2018-08-27	21.72	22.34	20.84	22.09	-1.34	-5.72	18563.0	403769.3	67
2018-08-26	22.68	24.18	22.68	23.43	0.02	0.09	58576.0	1368510.15	84
2018-08-16	21.53	23.41	21.53	23.41	2.22	10.48	10041.0	222936.4	20
2018-08-15	21.19	21.19	21.19	21.19	0.21	1.0	1093.0	23149.5	1
2018-08-14				20.98	0.0	0.0	1483.0	30548.3	11
2018-08-13	23.41	23.41	20.98	20.98	-3.96	-15.88	12855.0	296805.8	40
2018-08-12	19.8	25.01	19.8	24.94	3.26	15.04	17112.0	392404.15	49
2018-08-09				21.68	0.0	0.0	1.0	30.0	1
2018-08-08	22.16	22.16	21.68	21.68	2.44	12.68	15832.0	347934.2	25
2018-08-07	19.24	19.24	19.24	19.24	3.19	19.88	1871.0	36009.9	4
2018-08-06				16.05	0.0	0.0	166.0	3110.75	1
2018-08-05				16.05	0.0	0.0	10054.0	191784.5	21
2018-08-02				16.05	0.0	0.0	0.0	0.0	0
2018-08-01				16.05	0.0	0.0	1268.0	24343.9	8
2018-07-31				16.05	0.0	0.0	1.0	26.6	1
2018-07-30				16.05	0.0	0.0	288.0	5540.0	1
2018-07-29				16.05	0.0	0.0	2015.0	38760.0	8
2018-07-26				16.05	0.0	0.0	36.0	656.5	2
2018-07-25				16.05	0.0	0.0	1068.0	20463.0	11
2018-07-24				16.05	0.0	0.0	20.0	359.5	5
2018-07-23				16.05	0.0	0.0	170.0	3222.0	4
2018-07-22				16.05	0.0	0.0	144.0	2600.0	1
2018-07-19				16.05	0.0	0.0	1122.0	19966.4	5
2018-07-18				16.05	0.0	0.0	145.0	2646.2	2
2018-07-17				16.05	0.0	0.0	144.0	2635.0	2
2018-07-16				16.05	0.0	0.0	216.0	4080.0	3
2018-07-15				16.05	0.0	0.0	77.0	1466.4	3
2018-07-12				16.05	0.0	0.0	0.0	0.0	0
2018-07-11				16.05	0.0	0.0	936.0	17646.05	32
2018-07-10				16.05	0.0	0.0	999.0	18294.7	41
2018-07-09				16.05	0.0	0.0	267.0	4751.4	11
2018-07-08				16.05	0.0	0.0	0.0	0.0	0
2018-07-05				16.05	0.0	0.0	7311.0	140484.9	23
2018-07-04				16.05	0.0	0.0	216.0	4064.0	17
2018-07-03				16.05	0.0	0.0	383.0	6901.25	34
2018-07-02				16.05	0.0	0.0	58.0	1012.5	4
2018-07-01	16.05	16.05	16.05	16.05	-2.71	-14.45	1830.0	31365.5	30
2018-06-28				18.76	0.0	0.0	194.0	3693.5	6
2018-06-27				18.76	0.0	0.0	56.0	1058.5	4
2018-06-26				18.76	0.0	0.0	1.0	27.2	1
2018-06-25	18.76	18.76	18.76	18.76	-2.12	-10.15	12219.0	247029.9	53
2018-06-24				20.88	0.0	0.0	0.0	0.0	0
2018-06-21				20.88	0.0	0.0	0.0	0.0	0
2018-06-20				20.88	0.0	0.0	0.0	0.0	0
2018-06-12				20.88	0.0	0.0	0.0	0.0	0
2018-06-11				20.88	0.0	0.0	116.0	2236.0	2
2018-06-10				20.88	0.0	0.0	2.0	55.0	2
2018-06-07				20.88	0.0	0.0	115.0	2320.0	2
2018-06-06				20.88	0.0	0.0	14.0	282.5	1
2018-06-05				20.88	0.0	0.0	620.0	12321.6	5
2018-06-04				20.88	0.0	0.0	381.0	7565.75	7
2018-06-03				20.88	0.0	0.0	2620.0	51831.45	39
2018-05-31				20.88	0.0	0.0	109.0	2230.65	6
2018-05-30				20.88	0.0	0.0	37.0	766.0	2
2018-05-29				20.88	0.0	0.0	36.0	725.0	1
2018-05-28				20.88	0.0	0.0	36.0	750.0	1
2018-05-27				20.88	-1.32	-5.95	0.0	0.0	0
2018-05-24				22.2	0.0	0.0	1.0	31.5	1
2018-05-23				22.2	0.0	0.0	10.0	206.0	2
2018-05-22				22.2	0.0	0.0	1.0	27.05	1
2018-05-21				22.2	0.67	3.11	86.0	1809.75	5
2018-05-20				21.53	0.67	3.21	79.0	1705.0	2
2018-05-17				20.86	-0.33	-1.56	548.0	11357.2	6
2018-05-16				21.19	0.0	0.0	258.0	5364.45	8
2018-05-15				21.19	1.11	5.53	24.0	504.0	5
2018-05-14				20.08	-0.8	-3.83	3276.0	66475.95	29
2018-05-13	20.88	20.88	20.88	20.88	0.58	2.86	1799.0	37308.0	3
2018-05-10	20.91	20.91	20.91	20.3	-0.68	-3.24	1593.0	33480.95	29
2018-05-09				20.98	-0.13	-0.62	724.0	15236.5	4
2018-05-08				21.11	-1.42	-6.3	736.0	15565.2	7
2018-05-07				22.53	0.3	1.35	121.0	2723.55	7
2018-05-06				22.23	-0.35	-1.55	17.0	386.25	2
2018-05-03	22.58	22.58	22.58	22.58	0.55	2.5	4712.0	106148.35	10
2018-05-02				22.03	0.0	0.0	843.0	17723.0	4
2018-05-01	22.09	22.93	22.09	22.03	0.62	2.9	5201.0	113096.85	19
2018-04-30				21.41	0.58	2.78	3155.0	66725.4	21
2018-04-29				20.83	0.0	0.0	2.0	59.8	1
2018-04-26				20.83	-0.01	-0.05	2848.0	58066.3	24
2018-04-25				20.84	0.0	0.0	1697.0	35280.0	9
2018-04-24	20.84	22.23	19.14	20.84	1.87	9.86	20851.0	442420.2	50
2018-04-23				18.97	0.0	0.0	1124.0	22697.8	14
2018-04-22				18.97	0.0	0.0	3131.0	60447.1	18
2018-04-19				18.97	-0.2	-1.04	4721.0	89797.4	27
2018-04-18				19.17	-1.32	-6.44	4231.0	83024.75	38
2018-04-17	20.15	21.26	20.15	20.49	0.34	1.69	8642.0	177937.8	72
2018-04-16	19.8	20.33	19.8	20.15	1.39	7.41	18916.0	379947.75	22
2018-04-15				18.76	0.59	3.25	78.0	1448.1	5
2018-04-12	19.45	19.45	18.76	18.17	-1.39	-7.11	4810.0	91736.3	108
2018-04-11	18.76	19.45	18.76	19.56	1.78	10.01	18482.0	351430.4	29
2018-04-10	17.57	17.57	17.57	17.78	-0.12	-0.67	2054.0	36164.85	13
2018-04-09				17.9	-1.04	-5.49	510.0	9488.0	8
2018-04-08	19.0	19.0	19.0	18.94	0.34	1.83	2974.0	56311.3	21
2018-04-05				18.6	0.56	3.1	2586.0	47825.6	13
2018-04-04	18.27	18.27	18.27	18.04	0.85	4.94	2441.0	44502.63	10
2018-04-03				17.19	-1.15	-6.27	862.0	14827.06	11
2018-04-02	16.53	18.76	16.53	18.34	1.81	10.95	33698.0	588339.1	46
2018-04-01	15.28	15.98	15.28	16.53	1.33	8.75	31853.0	494859.54	77
2018-03-29	14.73	14.73	14.73	15.2	0.28	1.88	4757.0	70717.42	24
2018-03-28	15.3	15.3	15.3	14.92	-0.37	-2.42	6657.0	100588.46	43
2018-03-27	15.76	15.76	15.28	15.29	-0.83	-5.15	25669.0	399552.58	70
2018-03-26	16.13	16.13	15.99	16.12	-0.03	-0.19	16410.0	263028.3	68
2018-03-25	17.28	17.28	16.97	16.15	-0.73	-4.32	11287.0	191362.83	69
2018-03-22				16.88	0.0	0.0	1.0	24.8	1
2018-03-21	17.23	17.23	16.62	16.88	-0.31	-1.8	15206.0	255435.2	18
2018-03-20	16.12	16.67	15.98	17.19	0.31	1.84	11573.0	187813.44	20
2018-03-19				16.88	-0.14	-0.82	2251.0	37511.72	13
2018-03-18				17.02	0.35	2.1	124.0	2027.71	8
2018-03-15	16.67	16.67	16.67	16.67	-0.49	-2.86	2245.0	37485.98	4
2018-03-14	17.16	17.16	17.16	17.16	-0.03	-0.17	3690.0	63327.32	12
2018-03-13	17.19	17.19	17.19	17.19	-0.73	-4.07	1369.0	23536.3	3
2018-03-12				17.92	0.75	4.37	2036.0	35471.54	27
2018-03-11	17.07	17.07	17.07	17.17	-0.2	-1.15	2597.0	44441.26	23
2018-03-08	16.67	17.37	16.67	17.37	0.15	0.87	21403.0	368142.82	26
2018-03-07				17.22	-0.15	-0.86	6.0	99.12	4
2018-03-06				17.37	0.7	4.2	741.0	12065.1	9
2018-03-05	17.02	17.02	16.67	16.67	-0.41	-2.4	14845.0	248841.25	21
2018-03-04	17.02	17.02	17.02	17.08	-0.64	-3.61	1527.0	26023.96	25
2018-03-01				17.72	0.55	3.2	6.0	101.95	3
2018-02-28				17.17	0.0	0.0	186.0	3169.8	6
2018-02-27				17.17	0.19	1.12	1901.0	32705.73	27
2018-02-26	16.74	16.74	16.74	16.98	-0.59	-3.36	6650.0	112867.32	46
2018-02-25	17.72	17.99	17.3	17.57	-0.97	-5.23	47139.0	830637.35	86
2018-02-22	18.2	18.2	18.2	18.54	-0.02	-0.11	6188.0	115588.4	43
2018-02-21				18.56	0.09	0.49	1830.0	34074.5	20
2018-02-20	18.2	18.2	18.07	18.47	-0.46	-2.43	7077.0	130076.7	53
2018-02-19	19.11	19.11	19.11	18.93	0.73	4.01	4569.0	86141.5	18
2018-02-18	18.82	19.45	18.07	18.2	-1.92	-9.54	38202.0	702823.3	88
2018-02-15	19.94	20.49	19.17	20.12	0.39	1.98	16061.0	323805.9	24
2018-02-14	18.07	20.15	18.07	19.73	1.66	9.19	24900.0	475634.5	69
2018-02-13	17.89	17.89	17.89	18.07	0.52	2.96	2526.0	45263.85	19
2018-02-12	17.09	17.72	17.09	17.55	1.33	8.2	19397.0	337421.2	69
2018-02-11				16.22	-0.7	-4.14	1823.0	29438.6	13
2018-02-08	16.73	17.01	16.73	16.92	0.9	5.62	13965.0	234179.88	68
2018-02-07	16.82	16.82	15.91	16.02	-1.79	-10.05	36991.0	598868.44	87
2018-02-06	16.67	17.99	15.28	17.81	-0.44	-2.41	40899.0	663496.53	140
2018-02-05	15.76	18.27	15.76	18.25	2.97	19.44	78152.0	1364899.96	127
2018-02-04	15.28	15.28	15.27	15.28	-0.33	-2.11	9663.0	146209.7	30
2018-02-01				15.61	0.61	4.07	1830.0	27532.22	12
2018-01-31	15.48	15.48	15.48	15.0	-0.4	-2.6	1869.0	28799.06	10
2018-01-30	14.67	15.41	14.67	15.4	0.67	4.55	6555.0	99474.24	29
2018-01-29				14.73	0.0	0.0	650.0	9586.36	4
2018-01-28	14.73	14.73	14.59	14.73	-0.55	-3.6	10564.0	155146.28	26
2018-01-25				15.28	0.37	2.48	1051.0	15867.04	17
2018-01-24				14.91	0.0	0.0	2209.0	33547.56	48
2018-01-23				14.91	-0.19	-1.26	2959.0	44843.04	29
2018-01-22				15.1	-0.11	-0.72	2687.0	40850.54	19
2018-01-21	15.07	15.28	14.73	15.21	-0.84	-5.23	26096.0	392231.1	78
2018-01-18				16.05	0.0	0.0	2375.0	37570.0	17
2018-01-17				16.05	0.0	0.0	7584.0	119177.16	34
2018-01-16	15.98	16.17	15.98	16.05	0.58	3.75	9610.0	151531.52	35
2018-01-15				15.47	-0.49	-3.07	2142.0	33280.56	10
2018-01-14				15.96	-0.16	-0.99	1.0	22.98	1
2018-01-11				16.12	0.22	1.38	3939.0	62200.42	43
2018-01-10	15.84	15.84	15.84	15.9	0.13	0.82	12832.0	203915.54	32
2018-01-09	15.99	15.99	15.77	15.77	-0.49	-3.01	14414.0	228237.2	55
2018-01-08	15.98	15.98	15.98	16.26	0.71	4.57	6449.0	102268.44	25
2018-01-07	15.69	15.69	15.69	15.55	-0.54	-3.36	13093.0	204361.16	48
2018-01-04	14.38	16.32	14.38	16.09	1.76	12.28	73649.0	1120215.02	101
2018-01-03				14.33	-0.4	-2.72	1671.0	24350.8	15
2018-01-02				14.73	0.32	2.22	4848.0	69454.66	20
2018-01-01	14.45	14.45	14.45	14.41	-0.83	-5.45	4564.0	66709.44	41
2017-12-31				15.24	0.0	0.0	2654.0	40409.24	19
2017-12-28	15.28	15.28	15.15	15.24	0.29	1.94	21338.0	323752.0	44
2017-12-27	15.81	15.81	15.81	14.95	-0.83	-5.26	10025.0	155745.46	49
2017-12-26	14.8	15.98	14.8	15.78	2.44	18.29	108742.0	1662454.6	129
2017-12-25	13.9	13.9	13.9	13.34	-0.56	-4.03	21153.0	293023.7	30
2017-12-24	14.59	14.59	13.9	13.9	0.56	4.2	13395.0	189045.5	44
2017-12-21	13.96	13.96	13.55	13.34	-0.76	-5.39	13614.0	187684.42	46
2017-12-20	14.38	14.94	14.24	14.1	-0.49	-3.36	21088.0	304797.72	58
2017-12-19	14.24	14.94	14.24	14.59	-0.27	-1.82	27038.0	397783.98	27
2017-12-18	13.23	13.9	13.2	14.86	0.06	0.41	19681.0	268050.96	48
2017-12-17	14.94	14.94	13.9	14.8	0.49	3.42	55843.0	796625.84	54
2017-12-14	13.9	14.59	13.9	14.31	0.5	3.62	21037.0	295315.86	20
2017-12-13	13.55	14.56	13.48	13.81	0.35	2.6	58093.0	801391.38	42
2017-12-12	12.73	13.46	12.73	13.46	0.31	2.36	34774.0	454952.08	48
2017-12-11	12.71	12.86	12.52	13.15	0.66	5.28	59144.0	766894.92	131
2017-12-10	12.86	12.86	12.3	12.49	0.38	3.14	21109.0	265177.62	83
2017-12-07	11.81	11.81	11.81	12.11	0.27	2.28	8800.0	105596.62	45
2017-12-06	11.82	11.82	11.82	11.84	0.17	1.46	4483.0	53022.56	5
2017-12-05				11.67	0.0	0.0	72.0	874.0	1
2017-12-04				11.67	-0.14	-1.19	5579.0	65099.86	16
2017-12-03	11.53	12.09	11.15	11.81	0.13	1.11	82673.0	971365.82	103
2017-11-30	11.11	11.81	11.0	11.68	1.07	10.08	100010.0	1139143.56	121
2017-11-29	11.11	11.11	10.65	10.61	-0.27	-2.48	37513.0	409516.2	53
2017-11-28	10.35	10.9	10.35	10.88	0.48	4.62	20441.0	216773.18	34
2017-11-27				10.4	0.13	1.27	3673.0	38228.58	12
2017-11-26				10.27	0.0	0.0	1455.0	15251.1	4
2017-11-23				10.27	0.28	2.8	3179.0	32341.38	16
2017-11-22	9.84	9.84	9.84	9.99	0.1	1.01	5544.0	54735.58	25
2017-11-21				9.89	0.0	0.0	13238.0	129187.68	48
2017-11-20				9.89	-0.5	-4.81	16704.0	166763.76	49
2017-11-19	11.11	11.11	10.36	10.39	-0.18	-1.7	4935.0	52727.84	13
2017-11-16				10.57	0.33	3.22	12547.0	138592.38	47
2017-11-15	10.56	11.05	10.56	10.24	0.25	2.5	26643.0	283756.64	49
2017-11-14	10.56	10.61	10.4	9.99	0.28	2.88	31970.0	334985.58	74
2017-11-13				9.71	0.27	2.86	2164.0	20356.58	33
2017-11-12	9.73	9.73	9.25	9.44	-0.36	-3.67	29387.0	274746.32	19
2017-11-09				9.8	0.4	4.26	1427.0	13700.42	24
2017-11-08				9.4	0.0	0.0	6820.0	64565.74	24
2017-11-07	9.7	9.7	9.4	9.4	-0.81	-7.93	7421.0	70592.4	19
2017-11-06				10.21	0.0	0.0	1375.0	14008.58	13
2017-11-05	9.45	9.45	9.25	10.21	0.02	0.2	23786.0	227295.6	99
2017-11-02				10.19	-0.18	-1.74	5849.0	60149.38	32
2017-11-01	10.42	10.56	10.23	10.37	0.17	1.67	82751.0	860862.0	168
2017-10-31	10.99	10.99	10.0	10.2	-1.51	-12.89	84026.0	859431.74	182
2017-10-30				11.71	-0.36	-2.98	1204.0	14189.54	17
2017-10-29				12.07	0.52	4.5	660.0	7930.86	230
2017-10-26	12.36	12.36	12.36	11.55	0.05	0.43	2672.0	32228.18	59
2017-10-25	11.32	11.32	11.32	11.5	0.41	3.7	2903.0	32777.96	24
2017-10-24	11.09	11.09	11.09	11.09	-0.1	-0.89	2891.0	32037.92	12
2017-10-23	11.25	11.25	11.25	11.19	-0.41	-3.53	8558.0	96769.62	19
2017-10-22	11.36	11.78	11.35	11.6	0.19	1.67	14414.0	166881.8	122
2017-10-19				11.41	-0.45	-3.79	2194.0	25228.62	38
2017-10-18	11.34	11.34	11.34	11.86	0.17	1.45	3171.0	36072.66	26
2017-10-17	11.69	11.69	11.67	11.69	-0.11	-0.93	9231.0	108770.18	43
2017-10-16				11.8	0.0	0.0	2394.0	28203.28	21
2017-10-15				11.8	0.55	4.89	10793.0	125543.36	66
2017-10-12				11.25	-0.33	-2.85	1784.0	20182.2	49
2017-10-11	11.56	11.56	11.56	11.58	-0.99	-7.88	6938.0	80774.68	12
2017-10-10				12.57	0.0	0.0	80.0	979.72	2
2017-10-09	12.57	12.57	12.57	12.57	0.41	3.37	2363.0	29513.4	22
2017-10-08	12.51	12.51	11.84	12.16	-0.15	-1.22	16158.0	198761.8	22
2017-10-05	12.31	12.31	12.31	12.31	-0.22	-1.76	3546.0	43835.94	12
2017-10-04				12.53	-0.16	-1.26	1237.0	15520.14	25
2017-10-03				12.69	-0.13	-1.01	4008.0	51260.2	21
2017-10-02				12.82	-0.66	-4.9	1010.0	13185.5	9
2017-10-01				13.48	0.16	1.2	1080.0	14630.7	6
2017-09-28	13.24	13.44	13.24	13.32	0.16	1.22	18264.0	243646.34	62
2017-09-27	13.2	13.2	13.15	13.16	-0.04	-0.3	15517.0	204580.76	16
2017-09-26	12.92	12.92	12.92	13.2	0.01	0.08	6205.0	80532.7	11
2017-09-25				13.19	-0.27	-2.01	300.0	3931.98	7
2017-09-21	12.67	12.67	12.67	13.46	0.33	2.51	10664.0	138113.9	23
2017-09-20				13.13	0.0	0.0	1411.0	17831.92	8
2017-09-19				13.13	0.27	2.1	735.0	9583.9	8
2017-09-18	12.92	12.92	12.86	12.86	-0.38	-2.87	8675.0	111909.64	14
2017-09-17				13.24	-0.31	-2.29	655.0	8680.08	4
2017-09-14				13.55	0.0	0.0	389.0	5217.0	3
2017-09-13				13.55	-0.02	-0.15	1441.0	19319.7	6
2017-09-12				13.57	0.02	0.15	2226.0	30054.86	9
2017-09-11				13.55	-0.07	-0.51	2752.0	37549.2	6
2017-09-10				13.62	0.07	0.52	2190.0	29701.82	9
2017-09-07				13.55	0.0	0.0	19.0	258.82	2
2017-09-06				13.55	0.0	0.0	3073.0	42037.1	13
2017-08-29	13.27	13.27	13.27	13.55	-0.04	-0.29	1389.0	18449.66	4
2017-08-28				13.59	-0.46	-3.27	729.0	10236.68	6
2017-08-27				14.05	0.46	3.38	251.0	3577.74	3
2017-08-24				13.59	0.14	1.04	1441.0	19319.42	4
2017-08-23				13.45	0.31	2.36	2519.0	33705.04	6
2017-08-22				13.14	-0.45	-3.31	5507.0	71928.72	24
2017-08-21	13.8	13.81	13.2	13.59	-0.21	-1.52	25878.0	347926.64	16
2017-08-20				13.8	0.19	1.4	3511.0	47674.7	10
2017-08-17	13.61	13.61	13.61	13.61	-0.06	-0.44	2520.0	34170.58	12
2017-08-16				13.67	0.14	1.03	1358.0	18361.12	6
2017-08-15				13.53	0.0	0.0	2641.0	35529.1	11
2017-08-14	13.21	13.21	13.21	13.53	0.0	0.0	13458.0	179327.32	14
2017-08-13				13.53	0.16	1.2	324.0	4359.2	12
2017-08-10	13.88	13.88	13.36	13.37	-0.32	-2.34	8466.0	114384.12	25
2017-08-09	13.52	13.69	13.44	13.69	-0.02	-0.15	9349.0	126721.82	17
2017-08-08				13.71	0.01	0.07	1607.0	21729.48	14
2017-08-07				13.7	-0.39	-2.77	2651.0	36527.8	17
2017-08-06	14.16	14.16	13.86	14.09	-0.02	-0.14	11146.0	155458.46	27
2017-08-03	13.84	13.84	13.84	14.11	-0.08	-0.56	8260.0	114432.3	17
2017-08-02	14.2	14.24	13.88	14.19	0.28	2.01	25799.0	365154.76	50
2017-08-01	13.9	14.26	13.9	13.91	-0.26	-1.83	10442.0	146294.2	18
2017-07-31	14.11	14.27	14.03	14.17	0.0	0.0	15302.0	215702.56	21
2017-07-30	14.19	14.19	14.17	14.17	-0.03	-0.21	8296.0	117545.28	29
2017-07-27	14.11	14.11	14.11	14.2	0.09	0.64	21092.0	298506.12	33
2017-07-26	14.27	14.27	14.11	14.11	-0.23	-1.6	35568.0	504558.32	48
2017-07-25	14.32	14.45	14.32	14.34	-0.07	-0.49	18508.0	265802.74	28
2017-07-24	14.27	14.42	14.27	14.41	-0.08	-0.55	18535.0	265260.52	34
2017-07-23	14.31	14.78	14.31	14.49	0.0	0.0	35858.0	517120.0	67
2017-07-20	14.45	14.51	14.24	14.49	-0.04	-0.28	34221.0	491918.58	48
2017-07-19	14.57	14.59	14.24	14.53	0.21	1.47	33356.0	482909.92	56
2017-07-18	14.4	14.78	14.17	14.32	-0.29	-1.98	46220.0	664419.64	79
2017-07-17	14.8	14.94	14.59	14.61	-0.57	-3.75	79431.0	1174146.36	148
2017-07-16	16.44	16.44	15.15	15.18	-0.3	-1.94	105462.0	1622656.54	143
2017-07-13	15.7	15.74	15.36	15.48	0.01	0.06	88040.0	1365070.7	210
2017-07-12	15.48	17.02	15.31	15.47	0.18	1.18	227603.0	3589445.9	333
2017-07-11	15.56	15.56	14.65	15.29	-0.07	-0.46	243650.0	3696412.84	397
2017-07-10	15.98	16.61	14.59	15.36	-1.87	-10.85	431139.0	6553178.12	570
2017-07-09	20.84	20.84	17.23	17.23	17.23	0.0	358610.0	6355425.5	169
