# Supplementary material for: Effective short-term forecasts of Saudi stock price trends using technical indicators and large-scale multivariate time series
Source: PeerJ Comput Sci. 2023 Jan 6;9:e1205. doi: 10.7717/peerj-cs.1205 (PMC10280263; doi:10.7717/peerj-cs.1205)
Supplement: Supplemental Information 3 [file peerj-cs-09-1205-s003.zip › TASI Dataset 2021/ALBILAD_1140.csv]

date	open	high	low	close	change	change_percent	volume_traded	value_traded_SAR	number_trades
2020-03-19	18.8	20.18	18.68	19.4	0.52	2.75	4817863.0	93527017.02	2954
2020-03-18	18.5	19.16	18.4	18.88	0.48	2.61	2450741.0	46045396.88	2172
2020-03-17	18.64	19.1	18.4	18.4	-0.16	-0.86	6304768.0	114163799.98	3631
2020-03-16	19.0	19.52	18.36	18.56	-0.98	-5.02	1932845.0	36397636.12	2838
2020-03-15	21.1	21.46	19.54	19.54	-1.36	-6.51	1726487.0	35021945.46	1675
2020-03-12	20.5	21.3	20.2	20.9	-1.0	-4.57	1894244.0	39498865.26	2214
2020-03-11	22.32	22.34	21.5	21.9	-0.44	-1.97	1979851.0	43393925.74	1617
2020-03-10	21.0	22.42	20.94	22.34	1.86	9.08	3647387.0	78090082.3	3134
2020-03-09	19.18	20.96	19.16	20.48	-0.8	-3.76	2932040.0	57703136.32	2819
2020-03-08	22.2	22.26	21.06	21.28	-2.12	-9.06	6267035.0	133151932.96	2908
2020-03-05	23.92	24.08	23.4	23.4	-0.42	-1.76	752231.0	17917316.54	1215
2020-03-04	23.2	23.84	23.1	23.82	0.22	0.93	1715560.0	40343098.68	2204
2020-03-03	23.6	23.72	23.14	23.6	1.04	4.61	3313182.0	76707967.56	2221
2020-03-02	23.66	23.98	22.56	22.56	-0.34	-1.48	1834073.0	43035308.78	2837
2020-03-01	23.24	23.24	22.88	22.9	-1.06	-4.42	1523986.0	35091930.96	1602
2020-02-27	24.5	24.68	23.72	23.96	-0.6	-2.44	2214971.0	53148703.04	2662
2020-02-26	24.3	24.64	24.12	24.56	-0.08	-0.32	2099556.0	51133056.46	2645
2020-02-25	25.0	25.0	24.32	24.64	-0.36	-1.44	2329823.0	56476691.72	1950
2020-02-24	26.1	26.1	25.0	25.0	-1.15	-4.4	3653106.0	90255644.07	1804
2020-02-23	26.2	26.25	26.0	26.15	-0.25	-0.95	306455.0	7997357.65	509
2020-02-20	26.5	26.7	26.4	26.4	-0.1	-0.38	583476.0	15470172.5	706
2020-02-19	26.2	26.5	26.2	26.5	0.45	1.73	349743.0	9220790.1	681
2020-02-18	26.2	26.3	26.0	26.05	-0.05	-0.19	211487.0	5530846.85	472
2020-02-17	26.0	26.25	26.0	26.1	0.1	0.38	147844.0	3871235.25	452
2020-02-16	26.0	26.1	25.55	26.0	0.05	0.19	223128.0	5786382.7	509
2020-02-13	26.55	26.7	25.9	25.95	-0.55	-2.08	685984.0	17988671.5	1106
2020-02-12	26.5	26.6	26.15	26.5	0.05	0.19	734996.0	19334807.4	1178
2020-02-11	26.85	26.85	26.45	26.45	-0.4	-1.49	296310.0	7875344.65	722
2020-02-10	26.85	26.9	26.55	26.85	0.05	0.19	502222.0	13438900.1	732
2020-02-09	27.25	27.25	26.65	26.8	-0.4	-1.47	348708.0	9365031.45	546
2020-02-06	27.25	27.3	26.85	27.2	0.1	0.37	732618.0	19836527.45	1040
2020-02-05	27.5	27.7	27.0	27.1	0.1	0.37	1100554.0	30082625.0	1731
2020-02-04	26.5	27.0	26.5	27.0	0.65	2.47	621050.0	16662305.6	1069
2020-02-03	26.75	26.9	26.35	26.35	-0.4	-1.5	639927.0	17000601.35	1268
2020-02-02	27.0	27.0	26.6	26.75	-0.5	-1.83	366750.0	9839890.6	588
2020-01-30	26.85	27.6	26.8	27.25	0.35	1.3	1124114.0	30668687.7	1189
2020-01-29	26.7	27.1	26.6	26.9	0.25	0.94	333454.0	8957965.75	868
2020-01-28	26.7	26.8	26.5	26.65	0.05	0.19	358814.0	9549390.8	825
2020-01-27	27.1	27.25	26.6	26.6	-0.45	-1.66	396280.0	10649886.15	811
2020-01-26	27.0	27.1	26.85	27.05	-0.1	-0.37	313455.0	8445706.6	589
2020-01-23	27.45	27.45	26.9	27.15	-0.4	-1.45	750734.0	20316788.4	1227
2020-01-22	27.6	27.8	27.45	27.55	-0.25	-0.9	271186.0	7481161.1	494
2020-01-21	27.7	27.8	27.55	27.8	-0.05	-0.18	366521.0	10157854.3	664
2020-01-20	27.8	27.9	27.5	27.85	0.15	0.54	377157.0	10430860.5	916
2020-01-19	28.1	28.3	27.45	27.7	-0.3	-1.07	575588.0	16002137.65	935
2020-01-16	27.75	28.35	27.75	28.0	0.3	1.08	1691999.0	47518352.4	1350
2020-01-15	27.1	28.0	27.1	27.7	0.6	2.21	2369947.0	65249587.65	2034
2020-01-14	26.9	27.2	26.8	27.1	0.2	0.74	1254310.0	33888659.85	1308
2020-01-13	26.7	26.9	26.65	26.9	0.2	0.75	365496.0	9813903.35	710
2020-01-12	26.85	27.0	26.55	26.7	-0.1	-0.37	644537.0	17210759.15	698
2020-01-09	26.65	26.9	26.6	26.8	0.6	2.29	619700.0	16608753.2	765
2020-01-08	26.1	26.55	26.1	26.2	-0.65	-2.42	424076.0	11177142.75	790
2020-01-07	26.5	26.9	26.5	26.85	0.45	1.7	494476.0	13235393.45	735
2020-01-06	26.2	26.7	26.15	26.4	-0.1	-0.38	683480.0	18065912.1	1282
2020-01-05	26.7	26.8	26.5	26.5	-0.5	-1.85	340446.0	9048837.95	674
2020-01-02	26.85	27.05	26.7	27.0	0.15	0.56	394810.0	10633447.55	739
2020-01-01	26.9	26.9	26.75	26.85	-0.05	-0.19	163237.0	4380346.35	329
2019-12-31	26.5	26.9	26.5	26.9	0.4	1.51	509084.0	13617734.25	888
2019-12-30	27.1	27.2	26.5	26.5	-0.6	-2.21	693613.0	18692747.75	1186
2019-12-29	27.05	27.3	27.0	27.1	0.05	0.18	626406.0	17043663.3	768
2019-12-26	27.1	27.3	26.95	27.05	-0.15	-0.55	622616.0	16863208.45	739
2019-12-25	27.05	27.35	26.95	27.2	0.15	0.55	1214379.0	33063796.05	1001
2019-12-24	27.2	27.3	26.95	27.05	-0.15	-0.55	897338.0	24294941.6	854
2019-12-23	27.3	27.3	26.8	27.2	0.05	0.18	1199875.0	32456430.7	1376
2019-12-22	26.7	27.15	26.7	27.15	0.5	1.88	529810.0	14265711.25	850
2019-12-19	27.5	27.5	26.65	26.65	-0.85	-3.09	3069312.0	82647881.45	1908
2019-12-18	27.15	27.65	27.05	27.5	0.35	1.29	1056257.0	29017819.1	1391
2019-12-17	27.3	27.3	26.9	27.15	0.05	0.18	982930.0	26643037.1	1473
2019-12-16	27.25	27.75	27.1	27.1	-0.05	-0.18	999077.0	27383744.65	1525
2019-12-15	27.0	27.45	26.85	27.15	0.35	1.31	522177.0	14128864.0	852
2019-12-12	27.85	27.85	26.8	26.8	-0.25	-0.92	641342.0	17345384.45	1084
2019-12-11	26.95	28.0	26.9	27.05	0.2	0.74	832502.0	22892566.9	1291
2019-12-10	27.0	27.25	26.75	26.85	0.05	0.19	462780.0	12502091.45	754
2019-12-09	26.65	28.3	26.65	26.8	0.25	0.94	1524938.0	41939244.25	1786
2019-12-08	26.2	26.6	26.0	26.55	0.65	2.51	534160.0	14088032.95	799
2019-12-05	25.95	26.15	25.9	25.9	0.05	0.19	222701.0	5794524.9	444
2019-12-04	25.9	26.1	25.85	25.85	-0.35	-1.34	266661.0	6911619.35	489
2019-12-03	25.8	26.2	25.65	26.2	0.6	2.34	399357.0	10350064.15	858
2019-12-02	26.25	26.25	25.55	25.6	-0.4	-1.54	527904.0	13581803.35	717
2019-12-01	25.7	26.15	25.7	26.0	0.2	0.78	315232.0	8193926.75	516
2019-11-28	25.55	25.9	25.5	25.8	0.05	0.19	337363.0	8675895.25	681
2019-11-27	25.8	26.2	25.65	25.75	0.0	0.0	483048.0	12481796.25	1048
2019-11-26	26.7	26.75	25.75	25.75	-0.75	-2.83	1007361.0	26120406.8	1018
2019-11-25	26.7	27.0	26.5	26.5	-0.2	-0.75	400422.0	10704548.25	887
2019-11-24	26.8	27.0	26.7	26.7	-0.2	-0.74	103836.0	2783147.35	291
2019-11-21	26.75	26.9	26.7	26.9	0.15	0.56	216248.0	5796116.4	520
2019-11-20	27.0	27.1	26.75	26.75	-0.45	-1.65	303739.0	8178071.05	645
2019-11-19	27.05	27.3	26.85	27.2	-0.1	-0.37	696182.0	18826163.7	1023
2019-11-18	26.85	27.3	26.8	27.3	0.4	1.49	582018.0	15799726.35	881
2019-11-17	26.5	26.9	26.4	26.9	0.05	0.19	257394.0	6855415.05	532
2019-11-14	26.8	27.0	26.6	26.85	-0.1	-0.37	593866.0	15965946.95	836
2019-11-13	26.55	27.0	26.55	26.95	0.3	1.13	627036.0	16797739.4	1700
2019-11-12	26.2	26.7	26.0	26.65	0.4	1.52	630954.0	16691144.85	1175
2019-11-11	25.95	26.3	25.95	26.25	0.3	1.16	608105.0	15887556.05	1829
2019-11-10	25.35	26.2	25.35	25.95	0.65	2.57	917310.0	23745349.15	1265
2019-11-07	24.68	25.35	24.68	25.3	0.52	2.1	683690.0	17167528.22	814
2019-11-06	24.72	24.84	24.68	24.78	-0.04	-0.16	257264.0	6367737.64	463
2019-11-05	24.46	24.88	24.4	24.82	0.36	1.47	634183.0	15657063.62	1207
2019-11-04	23.8	24.46	23.78	24.46	0.64	2.69	740404.0	17773776.96	864
2019-11-03	24.42	24.6	23.82	23.82	-0.98	-3.95	735975.0	17877077.84	646
2019-10-31	24.42	24.8	24.4	24.8	0.2	0.81	496992.0	12216589.28	623
2019-10-30	24.4	24.66	24.2	24.6	0.22	0.9	886962.0	21684444.68	842
2019-10-29	24.9	24.9	24.3	24.38	-0.62	-2.48	950972.0	23292225.52	1376
2019-10-28	25.65	25.65	24.96	25.0	-0.6	-2.34	421676.0	10622818.52	651
2019-10-27	25.4	25.65	25.4	25.6	-0.15	-0.58	326018.0	8320948.3	365
2019-10-24	25.8	25.9	25.55	25.75	-0.05	-0.19	567547.0	14586286.05	823
2019-10-23	25.7	26.0	25.6	25.8	0.0	0.0	880029.0	22739642.3	1066
2019-10-22	25.3	25.95	25.1	25.8	1.1	4.45	1863238.0	47506774.55	1662
2019-10-21	24.8	24.82	24.52	24.7	-0.02	-0.08	476789.0	11770471.96	521
2019-10-20	24.12	24.84	24.12	24.72	0.8	3.34	612382.0	15072423.54	736
2019-10-17	23.4	23.92	23.32	23.92	0.22	0.93	632937.0	15037036.74	860
2019-10-16	23.22	23.7	22.86	23.7	0.42	1.8	970517.0	22499530.0	1053
2019-10-15	23.6	23.6	23.1	23.28	-0.32	-1.36	498754.0	11592987.52	609
2019-10-14	23.0	23.66	23.0	23.6	0.46	1.99	1949081.0	45483525.68	1190
2019-10-13	23.5	23.68	23.08	23.14	-0.28	-1.2	1080508.0	25165641.88	834
2019-10-10	23.8	24.02	23.3	23.42	-0.48	-2.01	949617.0	22316583.96	1139
2019-10-09	24.32	24.34	23.9	23.9	-0.48	-1.97	589179.0	14205772.1	889
2019-10-08	25.0	25.05	24.22	24.38	-0.62	-2.48	768436.0	18794185.38	910
2019-10-07	25.4	25.4	25.0	25.0	-0.4	-1.57	1690084.0	42343341.59	1351
2019-10-06	25.6	25.85	25.35	25.4	-0.25	-0.97	933918.0	23849334.35	1134
2019-10-03	25.75	25.8	25.0	25.65	-0.45	-1.72	1688521.0	43186697.55	1579
2019-10-02	26.35	26.35	25.95	26.1	-0.3	-1.14	510277.0	13305279.8	909
2019-10-01	26.5	26.6	26.3	26.4	-0.1	-0.38	450812.0	11904891.65	903
2019-09-30	26.5	26.75	26.5	26.5	0.0	0.0	827435.0	21960848.6	822
2019-09-29	26.55	26.7	26.35	26.5	-0.05	-0.19	166665.0	4426089.4	303
2019-09-26	26.6	26.65	26.3	26.55	0.15	0.57	423828.0	11247713.35	826
2019-09-25	26.45	26.65	26.25	26.4	0.0	0.0	1054036.0	27834085.4	1229
2019-09-24	26.25	26.65	26.25	26.4	0.1	0.38	744021.0	19675260.8	1204
2019-09-22	26.5	26.55	26.0	26.3	-0.6	-2.23	578099.0	15205189.55	703
2019-09-19	24.82	26.9	24.62	26.9	2.0	8.03	2970351.0	78085485.37	1588
2019-09-18	24.88	25.0	24.72	24.9	0.1	0.4	487471.0	12108631.34	831
2019-09-17	24.98	25.1	24.3	24.8	-0.2	-0.8	843438.0	20842310.19	1054
2019-09-16	24.6	25.0	24.2	25.0	0.5	2.04	744168.0	18370495.26	1033
2019-09-15	24.0	24.54	23.8	24.5	0.02	0.08	1041961.0	25346391.56	638
2019-09-12	24.14	24.66	24.14	24.48	0.18	0.74	531113.0	12969428.84	1015
2019-09-11	24.8	24.8	24.0	24.3	-0.68	-2.72	1016426.0	24615384.58	1483
2019-09-10	25.9	25.9	24.96	24.98	-0.97	-3.74	1116131.0	28209679.87	1248
2019-09-09	25.9	26.0	25.65	25.95	0.05	0.19	811405.0	20961621.15	862
2019-09-08	26.35	26.35	25.9	25.9	-0.45	-1.71	702552.0	18263464.85	858
2019-09-05	26.8	26.85	25.8	26.35	-0.25	-0.94	1494428.0	39144716.15	1413
2019-09-04	26.7	26.85	26.15	26.6	0.2	0.76	662883.0	17594419.45	967
2019-09-03	26.15	26.85	26.15	26.4	0.0	0.0	692695.0	18388057.05	1056
2019-09-02	25.9	26.4	25.4	26.4	0.6	2.33	753093.0	19440977.45	1046
2019-09-01	26.05	26.25	25.65	25.8	-0.4	-1.53	318163.0	8278389.45	438
2019-08-29	26.6	26.8	26.0	26.2	-0.5	-1.87	2114429.0	55781280.3	1609
2019-08-28	26.5	26.7	26.0	26.7	-0.2	-0.74	2488412.0	65717067.15	2093
2019-08-27	26.0	26.9	25.35	26.9	1.25	4.87	15606242.0	415394746.45	5887
2019-08-26	26.05	26.4	25.2	25.65	-0.55	-2.1	2901703.0	74873082.9	3168
2019-08-25	26.95	26.95	26.0	26.2	-0.95	-3.5	909296.0	23995792.25	1430
2019-08-22	27.5	27.9	26.3	27.15	-0.55	-1.99	2035331.0	54521407.85	2318
2019-08-21	28.7	28.8	27.7	27.7	-0.95	-3.32	1417287.0	39889969.1	1531
2019-08-20	28.9	29.1	28.65	28.65	-0.45	-1.55	744856.0	21502255.35	1221
2019-08-19	29.0	29.35	28.85	29.1	0.1	0.34	795846.0	23142096.3	2749
2019-08-18	29.0	29.5	28.8	29.0	-0.25	-0.85	823116.0	23967161.95	714
2019-08-08	29.2	29.9	29.0	29.25	0.15	0.52	701757.0	20710829.1	824
2019-08-07	29.1	29.5	28.85	29.1	0.0	0.0	663515.0	19403107.3	732
2019-08-06	28.7	29.1	28.45	29.1	0.05	0.17	1120858.0	32195998.35	1458
2019-08-05	29.5	29.5	28.7	29.05	-0.45	-1.53	1183774.0	34409339.65	1995
2019-08-04	28.7	29.5	28.6	29.5	0.5	1.72	407694.0	11826723.4	495
2019-08-01	29.1	29.1	28.45	29.0	0.0	0.0	448374.0	12899863.25	1566
2019-07-31	29.2	29.4	29.0	29.0	-0.15	-0.51	292570.0	8537204.55	934
2019-07-30	28.55	29.75	28.55	29.15	0.45	1.57	678874.0	19916063.65	791
2019-07-29	29.05	29.15	28.4	28.7	-0.6	-2.05	345073.0	9973161.65	1179
2019-07-28	28.85	29.35	28.6	29.3	0.3	1.03	350379.0	10188830.6	373
2019-07-25	28.85	30.25	28.75	29.0	0.15	0.52	1898681.0	55496842.1	1171
2019-07-24	28.8	29.2	28.8	28.85	0.05	0.17	955208.0	27668408.2	550
2019-07-23	29.35	29.35	28.8	28.8	-0.35	-1.2	521134.0	15191175.8	585
2019-07-22	29.3	29.8	29.15	29.15	-0.25	-0.85	766095.0	22499151.35	833
2019-07-21	29.4	29.7	29.3	29.4	-0.65	-2.16	572716.0	16863241.6	554
2019-07-18	29.8	30.2	29.7	30.05	0.25	0.84	1498195.0	44797722.65	902
2019-07-17	29.4	29.8	29.35	29.8	0.4	1.36	1387690.0	41040190.05	727
2019-07-16	29.0	29.45	28.9	29.4	0.4	1.38	1912072.0	55713902.65	1222
2019-07-15	29.0	29.35	28.95	29.0	0.0	0.0	1667140.0	48393478.75	892
2019-07-14	28.5	29.35	28.5	29.0	0.75	2.65	1110238.0	32262018.85	959
2019-07-11	27.2	28.5	27.2	28.25	0.95	3.48	1955168.0	54508326.15	1507
2019-07-10	27.0	27.3	26.95	27.3	0.3	1.11	741263.0	20102073.45	549
2019-07-09	26.95	27.0	26.75	27.0	0.25	0.93	452678.0	12170271.55	586
2019-07-08	26.6	26.75	26.3	26.75	0.15	0.56	502761.0	13346276.3	718
2019-07-07	26.7	26.7	26.5	26.6	-0.1	-0.37	219859.0	5836563.15	340
2019-07-04	26.75	26.95	26.55	26.7	-0.3	-1.11	826618.0	22080497.05	1013
2019-07-03	27.1	27.15	26.55	27.0	-0.15	-0.55	513178.0	13786031.75	823
2019-07-02	27.3	27.3	27.1	27.15	-0.15	-0.55	221560.0	6021013.95	449
2019-07-01	27.35	27.4	27.1	27.3	0.0	0.0	618917.0	16886569.55	702
2019-06-30	27.25	27.5	27.2	27.3	0.1	0.37	377319.0	10319900.4	507
2019-06-27	27.1	27.4	27.1	27.2	0.1	0.37	989786.0	27016373.05	920
2019-06-26	27.0	27.25	26.75	27.1	0.15	0.56	1398487.0	37821649.65	810
2019-06-25	26.4	27.1	26.4	26.95	0.5	1.89	1297844.0	34853418.4	1126
2019-06-24	26.75	26.75	26.0	26.45	-0.3	-1.12	1204759.0	31556625.2	1059
2019-06-23	26.6	27.2	26.4	26.75	-0.45	-1.65	602836.0	16144731.1	596
2019-06-20	27.1	27.35	26.3	27.2	0.15	0.55	4667164.0	126671071.35	2029
2019-06-19	26.5	27.1	26.45	27.05	0.55	2.08	1788312.0	48145267.75	1202
2019-06-18	26.0	26.5	26.0	26.5	0.3	1.15	1238232.0	32623152.55	820
2019-06-17	25.65	26.25	25.65	26.2	0.5	1.95	1711771.0	44604462.8	1303
2019-06-16	26.3	26.3	25.55	25.7	-0.3	-1.15	636438.0	16377807.6	517
2019-06-13	26.0	26.45	25.8	26.0	-0.55	-2.07	1122247.0	29259406.05	1336
2019-06-12	26.0	26.65	26.0	26.55	0.55	2.12	2504221.0	66111149.7	1744
2019-06-11	25.0	26.25	24.8	26.0	1.0	4.0	2319218.0	59735088.52	2061
2019-06-10	24.12	25.0	24.12	25.0	0.88	3.65	1682837.0	41726962.04	1558
2019-06-09	23.82	24.14	23.8	24.12	0.36	1.52	858231.0	20604548.18	833
2019-05-30	24.0	24.1	23.68	23.76	-0.24	-1.0	1559985.0	37204793.16	1603
2019-05-29	24.8	24.8	24.0	24.0	-0.78	-3.15	1392409.0	33760321.62	1079
2019-05-28	24.6	25.0	23.96	24.78	0.42	1.72	22497093.0	547077527.48	4165
2019-05-27	24.6	24.74	24.16	24.36	0.06	0.25	1602028.0	39136405.94	1426
2019-05-26	25.05	25.1	24.3	24.3	-0.7	-2.8	597361.0	14682957.56	724
2019-05-23	25.0	25.3	24.96	25.0	0.0	0.0	1471365.0	36938438.28	1002
2019-05-22	24.92	25.4	24.92	25.0	0.14	0.56	1491065.0	37413926.25	1329
2019-05-21	24.98	25.0	24.4	24.86	-0.12	-0.48	848310.0	21037423.12	915
2019-05-20	24.38	24.98	24.16	24.98	0.64	2.63	1219048.0	29707605.02	1082
2019-05-19	24.2	25.15	24.2	24.34	-0.66	-2.64	694221.0	17165008.53	668
2019-05-16	24.6	25.1	24.6	25.0	0.22	0.89	1209704.0	30185593.81	1203
2019-05-15	24.22	25.1	24.22	24.78	0.68	2.82	1385500.0	34383838.37	1341
2019-05-14	23.5	24.3	23.48	24.1	0.46	1.95	1474849.0	35377749.9	1625
2019-05-13	24.5	24.9	23.64	23.64	-1.3	-5.21	1090339.0	26471162.08	1130
2019-05-12	25.45	25.45	24.9	24.94	-0.56	-2.2	587727.0	14723796.44	788
2019-05-09	24.9	25.5	24.74	25.5	0.78	3.16	1443135.0	36130325.43	1303
2019-05-08	24.86	24.86	24.68	24.72	-0.2	-0.8	697322.0	17254307.78	970
2019-05-07	25.2	25.4	24.86	24.92	-0.63	-2.47	912413.0	22828325.4	1744
2019-05-06	25.55	25.65	24.88	25.55	-0.05	-0.2	893119.0	22551264.91	1155
2019-05-05	26.0	26.0	25.6	25.6	-0.4	-1.54	496829.0	12834117.5	573
2019-05-02	26.0	26.15	25.8	26.0	0.15	0.58	721894.0	18776904.8	959
2019-05-01	26.2	26.25	25.7	25.85	-0.35	-1.34	898176.0	23269190.6	1051
2019-04-30	25.85	26.2	25.85	26.2	0.25	0.96	2271155.0	59402112.3	1757
2019-04-29	25.55	26.05	25.2	25.95	0.4	1.57	1227964.0	31347622.5	1317
2019-04-28	26.0	26.0	25.5	25.55	-0.45	-1.73	748172.0	19196575.5	812
2019-04-25	25.9	26.05	25.75	26.0	0.0	0.0	910931.0	23604367.5	1056
2019-04-24	26.1	26.1	25.9	26.0	-0.1	-0.38	762116.0	19809087.4	786
2019-04-23	25.95	26.1	25.9	26.1	0.2	0.77	705980.0	18352968.05	1112
2019-04-22	26.25	26.25	25.9	25.9	-0.2	-0.77	1079924.0	28083043.45	975
2019-04-21	26.2	26.3	25.95	26.1	-0.1	-0.38	1379174.0	36025899.5	1093
2019-04-18	26.7	26.7	25.95	26.2	-0.3	-1.13	1776564.0	46453777.0	1774
2019-04-17	26.25	26.8	26.2	26.5	0.3	1.15	1553808.0	41281153.15	1608
2019-04-16	26.1	26.35	26.1	26.2	-0.1	-0.38	884974.0	23210814.45	910
2019-04-15	26.2	26.55	26.15	26.3	0.4	1.54	1209815.0	31838822.15	1452
2019-04-14	26.15	26.35	25.7	25.9	-0.65	-2.45	1342412.0	34855452.1	1418
2019-04-11	26.75	26.75	26.35	26.55	-0.2	-0.75	1139855.0	30218621.95	1103
2019-04-10	26.4	27.75	26.05	26.75	0.4	1.52	2169486.0	57700594.4	2478
2019-04-09	26.31	26.35	25.87	26.35	0.08	0.3	1124767.0	29418277.9	1154
2019-04-08	26.27	26.39	26.23	26.27	-0.04	-0.15	1219249.0	32030507.9	954
2019-04-07	25.91	26.39	25.91	26.31	0.52	2.02	1208977.0	31804388.9	986
2019-04-04	25.67	25.83	25.43	25.79	0.2	0.78	919616.0	23576305.6	1264
2019-04-03	24.59	25.59	24.59	25.59	0.96	3.9	1701385.0	42878211.0	1547
2019-04-02	24.31	24.63	24.31	24.63	0.32	1.32	1109290.0	27199646.35	1031
2019-04-01	23.95	24.39	23.87	24.31	0.44	1.84	1105282.0	26785746.05	966
2019-03-31	23.51	24.03	23.51	23.87	0.28	1.19	1007407.0	24002352.2	615
2019-03-28	23.51	23.63	23.35	23.59	0.04	0.17	803041.0	18887459.7	833
2019-03-27	23.11	23.67	22.95	23.55	0.36	1.55	1253134.0	29277960.95	1134
2019-03-26	23.19	23.27	23.15	23.19	-0.08	-0.34	374607.0	8692310.7	518
2019-03-25	23.23	23.27	22.99	23.27	0.08	0.34	484096.0	11204955.85	496
2019-03-24	23.43	23.43	23.19	23.19	-0.2	-0.86	531781.0	12377215.85	394
2019-03-21	23.23	23.39	23.19	23.39	0.04	0.17	753578.0	17563420.65	455
2019-03-20	23.39	23.39	23.23	23.35	-0.04	-0.17	368784.0	8591281.95	324
2019-03-19	23.31	23.39	23.19	23.39	0.08	0.34	586463.0	13686424.1	694
2019-03-18	22.95	23.31	22.95	23.31	0.24	1.04	928696.0	21392916.4	704
2019-03-17	23.27	23.27	22.83	23.07	-0.16	-0.69	598783.0	13801579.6	352
2019-03-14	23.07	23.23	22.79	23.23	0.2	0.87	1961002.0	45303735.0	1217
2019-03-13	22.95	23.19	22.95	23.03	0.12	0.52	1066176.0	24553248.6	593
2019-03-12	22.63	22.91	22.63	22.91	0.24	1.06	793132.0	18016129.3	474
2019-03-11	22.63	22.75	22.39	22.67	0.04	0.18	512484.0	11552360.05	648
2019-03-10	22.83	22.95	22.59	22.63	-0.08	-0.35	408825.0	9278667.15	451
2019-03-07	23.07	23.07	22.59	22.71	-0.48	-2.07	1486734.0	33726302.9	996
2019-03-06	23.19	23.27	22.99	23.19	-0.04	-0.17	236938.0	5473854.2	324
2019-03-05	23.19	23.27	22.95	23.23	0.0	0.0	266465.0	6160960.0	587
2019-03-04	23.15	23.23	22.99	23.23	0.08	0.35	422278.0	9754481.55	526
2019-03-03	23.19	23.55	23.11	23.15	-0.08	-0.34	760377.0	17717427.85	581
2019-02-28	22.79	23.27	22.79	23.23	0.44	1.93	517368.0	11769327.35	506
2019-02-27	23.03	23.03	22.63	22.79	-0.24	-1.04	333159.0	7603222.25	401
2019-02-26	23.23	23.23	22.83	23.03	-0.16	-0.69	328224.0	7528515.95	428
2019-02-25	23.19	23.23	23.11	23.19	-0.04	-0.17	508905.0	11800759.25	368
2019-02-24	23.31	23.35	23.19	23.23	-0.2	-0.85	408610.0	9499979.0	224
2019-02-21	23.35	23.43	23.19	23.43	0.0	0.0	415719.0	9673780.7	373
2019-02-20	23.27	23.47	23.23	23.43	0.16	0.69	380451.0	8899192.45	412
2019-02-19	23.43	23.59	23.15	23.27	-0.4	-1.69	662775.0	15413717.85	664
2019-02-18	23.71	23.75	23.55	23.67	-0.04	-0.17	218660.0	5177705.05	234
2019-02-17	23.75	23.75	23.63	23.71	-0.04	-0.17	174447.0	4134145.2	251
2019-02-14	23.91	23.99	23.63	23.75	0.24	1.02	1027837.0	24455984.45	845
2019-02-13	23.31	23.59	23.31	23.51	0.24	1.03	722338.0	16979233.4	575
2019-02-12	23.19	23.35	23.11	23.27	0.08	0.34	370070.0	8605256.15	479
2019-02-11	23.31	23.35	23.15	23.19	-0.12	-0.51	343241.0	7969067.55	474
2019-02-10	23.55	23.55	23.31	23.31	-0.12	-0.51	428399.0	10016845.6	336
2019-02-07	23.51	23.55	23.39	23.43	-0.08	-0.34	511721.0	11986934.3	450
2019-02-06	23.59	23.79	23.39	23.51	-0.08	-0.34	594864.0	14026949.55	867
2019-02-05	23.39	23.71	23.39	23.59	0.2	0.86	662182.0	15611563.2	864
2019-02-04	23.43	23.55	23.35	23.39	0.0	0.0	627547.0	14697689.6	509
2019-02-03	23.43	23.51	23.35	23.39	-0.08	-0.34	632908.0	14812530.3	356
2019-01-31	23.95	23.99	23.35	23.47	-0.52	-2.17	1648060.0	38799905.75	1321
2019-01-30	24.79	25.03	23.91	23.99	-0.6	-2.44	1625944.0	39370317.9	1623
2019-01-29	24.79	24.87	24.23	24.59	-0.2	-0.81	778184.0	19076928.8	672
2019-01-28	24.19	24.83	24.19	24.79	0.52	2.14	764171.0	18857913.4	653
2019-01-27	23.83	24.51	23.83	24.27	0.28	1.17	803974.0	19509478.1	656
2019-01-24	23.79	24.07	23.67	23.99	0.16	0.67	1412377.0	33783441.0	718
2019-01-23	23.35	23.83	23.35	23.83	0.56	2.41	955508.0	22614581.3	1046
2019-01-22	23.51	23.67	23.27	23.27	-0.36	-1.52	313474.0	7368509.0	412
2019-01-21	23.27	23.63	22.99	23.63	0.24	1.03	521542.0	12157541.8	605
2019-01-20	23.87	23.87	23.19	23.39	-0.16	-0.68	467029.0	10934619.9	603
2019-01-17	23.83	24.03	23.35	23.55	-0.28	-1.17	746607.0	17719917.0	992
2019-01-16	23.91	24.15	23.59	23.83	-0.04	-0.17	993283.0	23760735.25	1082
2019-01-15	23.35	23.87	23.35	23.87	0.52	2.23	867870.0	20550517.25	685
2019-01-14	23.31	23.67	23.31	23.35	0.04	0.17	541381.0	12727920.5	599
2019-01-13	23.19	23.59	23.15	23.31	0.0	0.0	631576.0	14749481.7	638
2019-01-10	23.51	23.55	23.19	23.31	-0.16	-0.68	632444.0	14767964.95	759
2019-01-09	23.55	23.59	23.31	23.47	-0.08	-0.34	529478.0	12405678.95	657
2019-01-08	23.07	23.55	23.03	23.55	0.52	2.26	1104292.0	25801739.55	897
2019-01-07	22.71	23.59	22.43	23.03	0.44	1.95	1227708.0	28213720.25	1011
2019-01-06	22.71	22.79	22.43	22.59	0.04	0.18	589426.0	13300616.35	656
2019-01-03	22.15	22.67	21.63	22.55	0.48	2.17	1042699.0	23306419.3	931
2019-01-02	21.71	22.27	21.51	22.07	0.44	2.03	593557.0	13035860.85	498
2019-01-01	21.91	21.91	21.51	21.63	-0.16	-0.73	185108.0	4005012.3	328
2018-12-31	21.43	22.27	21.43	21.79	0.36	1.68	892908.0	19523838.9	789
2018-12-30	20.95	21.47	20.95	21.43	0.44	2.1	526636.0	11179957.45	503
2018-12-27	20.91	21.03	20.71	20.99	0.12	0.57	322208.0	6722403.95	372
2018-12-26	20.71	20.95	20.71	20.87	0.08	0.38	75239.0	1570151.7	165
2018-12-25	20.71	20.99	20.39	20.79	-0.04	-0.19	383293.0	7965561.45	388
2018-12-24	20.35	20.87	20.31	20.83	0.44	2.16	623796.0	12851349.85	505
2018-12-23	20.43	20.47	19.83	20.39	-0.44	-2.11	1487351.0	29925488.76	1310
2018-12-20	20.75	20.83	20.63	20.83	0.04	0.19	417243.0	8651891.6	462
2018-12-19	20.79	20.79	20.63	20.79	0.0	0.0	336696.0	6968078.5	529
2018-12-18	20.79	20.99	20.63	20.79	0.64	3.18	1489057.0	30988501.85	1464
2018-12-17	19.86	20.15	19.86	20.15	0.3	1.51	771852.0	15433375.51	593
2018-12-16	19.86	19.99	19.7	19.85	0.02	0.1	159781.0	3176174.0	396
2018-12-13	19.93	19.94	19.83	19.83	-0.1	-0.5	324584.0	6450233.4	383
2018-12-12	19.98	20.03	19.91	19.93	0.0	0.0	301222.0	6007937.21	409
2018-12-11	19.67	20.03	19.58	19.93	0.24	1.22	503242.0	9981626.63	546
2018-12-10	19.69	19.77	19.62	19.69	-0.08	-0.4	144135.0	2837090.26	417
2018-12-09	19.9	19.91	19.67	19.77	-0.03	-0.15	159106.0	3151570.46	234
2018-12-06	19.91	19.98	19.8	19.8	-0.14	-0.7	228900.0	4544297.5	414
2018-12-05	20.31	20.31	19.91	19.94	-0.45	-2.21	727017.0	14535904.8	819
2018-12-04	20.43	20.75	20.39	20.39	-0.08	-0.39	174955.0	3598301.85	339
2018-12-03	20.63	20.63	20.31	20.47	0.0	0.0	222526.0	4558375.8	381
2018-12-02	19.96	20.79	19.96	20.47	0.56	2.81	536625.0	10971639.62	630
2018-11-29	19.86	19.99	19.48	19.91	0.11	0.56	524654.0	10401627.36	598
2018-11-28	19.62	19.91	19.62	19.8	0.13	0.66	254872.0	5039772.66	287
2018-11-27	19.43	19.75	19.43	19.67	0.09	0.46	329448.0	6476417.72	483
2018-11-26	19.27	19.67	19.26	19.58	0.39	2.03	828628.0	16100952.42	861
2018-11-25	19.35	19.35	19.19	19.19	-0.24	-1.24	223466.0	4295860.88	197
2018-11-22	19.38	19.48	19.35	19.43	0.11	0.57	402385.0	7818608.02	334
2018-11-21	19.03	19.45	19.03	19.32	0.32	1.68	560908.0	10830691.38	630
2018-11-20	18.97	19.11	18.95	19.0	0.06	0.32	79801.0	1516887.9	179
2018-11-19	18.9	18.97	18.84	18.94	0.15	0.8	246222.0	4659352.96	296
2018-11-18	19.19	19.19	18.79	18.79	-0.4	-2.08	177401.0	3360685.12	265
2018-11-15	19.11	19.48	19.06	19.19	0.11	0.58	556896.0	10709319.84	831
2018-11-14	19.06	19.19	19.03	19.08	-0.11	-0.57	235999.0	4507245.0	252
2018-11-13	19.19	19.21	19.14	19.19	0.0	0.0	250540.0	4807406.08	252
2018-11-12	19.05	19.26	19.02	19.19	0.14	0.73	299751.0	5743574.9	344
2018-11-11	19.18	19.18	18.95	19.05	-0.16	-0.83	250555.0	4762386.68	305
2018-11-08	19.14	19.38	19.13	19.21	0.02	0.1	704746.0	13567558.6	632
2018-11-07	19.27	19.29	19.18	19.19	-0.03	-0.16	422729.0	8127867.68	512
2018-11-06	19.26	19.35	19.21	19.22	-0.04	-0.21	69569.0	1340715.44	219
2018-11-05	19.26	19.27	19.19	19.26	0.0	0.0	112202.0	2156818.12	185
2018-11-04	19.3	19.3	19.19	19.26	-0.06	-0.31	158163.0	3041150.02	277
2018-11-01	19.35	19.5	19.32	19.32	-0.05	-0.26	374867.0	7278371.46	421
2018-10-31	19.35	19.46	19.32	19.37	-0.01	-0.05	602615.0	11688030.76	481
2018-10-30	19.59	19.59	19.37	19.38	-0.13	-0.67	489089.0	9504268.34	485
2018-10-29	19.59	19.82	19.46	19.51	-0.08	-0.41	398188.0	7820305.12	473
2018-10-28	19.72	19.83	19.54	19.59	-0.13	-0.66	386928.0	7611203.28	314
2018-10-25	18.6	20.07	18.55	19.72	1.33	7.23	4183625.0	82585580.79	1248
2018-10-24	18.47	18.47	18.28	18.39	0.16	0.88	619268.0	11385720.8	499
2018-10-23	18.23	18.63	18.17	18.23	0.08	0.44	889212.0	16407755.1	799
2018-10-22	18.34	18.79	18.06	18.15	-0.24	-1.31	1042007.0	19220672.38	963
2018-10-21	18.23	18.54	17.99	18.39	-0.08	-0.43	591486.0	10824304.2	515
2018-10-18	18.98	19.08	18.47	18.47	-0.51	-2.69	348044.0	6582973.18	468
2018-10-17	19.19	19.34	18.98	18.98	-0.21	-1.09	350210.0	6718608.86	347
2018-10-16	18.79	19.43	17.99	19.19	0.01	0.05	1344775.0	25439975.54	1009
2018-10-15	17.94	19.18	17.78	19.18	1.43	8.06	1768167.0	32429094.14	1276
2018-10-14	19.13	19.72	17.67	17.75	-1.83	-9.35	1845751.0	33849666.26	1547
2018-10-11	19.91	19.99	19.58	19.58	-0.73	-3.59	781684.0	15436352.62	926
2018-10-10	20.47	20.67	19.99	20.31	-0.08	-0.39	632924.0	12871530.9	526
2018-10-09	20.39	20.55	20.11	20.39	0.08	0.39	523484.0	10648672.1	343
2018-10-08	19.99	20.87	19.91	20.31	0.24	1.2	444915.0	9107873.49	374
2018-10-07	20.11	20.15	19.67	20.07	-0.12	-0.59	433177.0	8641303.91	372
2018-10-04	20.23	20.27	20.07	20.19	-0.04	-0.2	630666.0	12723219.75	393
2018-10-03	19.91	20.27	19.86	20.23	0.25	1.25	399208.0	8027478.19	381
2018-10-02	19.86	20.11	19.72	19.98	0.1	0.5	735853.0	14647765.69	626
2018-10-01	19.83	19.96	19.64	19.88	0.08	0.4	347405.0	6892585.06	406
2018-09-30	19.59	19.83	19.58	19.8	0.19	0.97	497088.0	9808639.9	420
2018-09-27	19.48	19.61	19.35	19.61	0.13	0.67	620930.0	12089425.42	405
2018-09-26	19.24	19.48	19.19	19.48	0.19	0.98	492314.0	9502162.06	621
2018-09-25	19.26	19.38	19.19	19.29	0.03	0.16	1176393.0	22710999.9	1425
2018-09-20	19.46	19.51	19.19	19.26	-0.28	-1.43	404400.0	7805381.82	454
2018-09-19	19.48	19.67	19.48	19.54	-0.02	-0.1	829288.0	16210056.4	556
2018-09-18	19.53	19.67	19.35	19.56	0.05	0.26	352774.0	6882622.7	398
2018-09-17	18.87	19.51	18.87	19.51	0.43	2.25	598028.0	11529873.76	648
2018-09-16	19.13	19.19	19.03	19.08	-0.11	-0.57	188680.0	3610219.22	214
2018-09-13	18.84	19.19	18.74	19.19	0.16	0.84	266356.0	5031724.78	458
2018-09-12	19.22	19.22	18.94	19.03	-0.19	-0.99	148667.0	2829035.82	303
2018-09-11	18.78	19.24	18.7	19.22	0.27	1.42	251361.0	4776227.56	273
2018-09-10	19.19	19.19	18.73	18.95	-0.03	-0.16	327570.0	6211422.78	480
2018-09-09	19.19	19.19	18.79	18.98	-0.21	-1.09	376090.0	7139640.52	420
2018-09-06	19.26	19.48	18.79	19.19	-0.35	-1.79	831790.0	15862912.12	631
2018-09-05	19.93	19.93	17.99	19.54	-0.39	-1.96	983543.0	19004029.9	656
2018-09-04	20.15	20.19	19.93	19.93	-0.26	-1.29	564980.0	11306697.4	429
2018-09-03	20.27	20.27	20.03	20.19	0.0	0.0	191945.0	3864909.9	249
2018-09-02	20.47	20.47	19.99	20.19	-0.28	-1.37	175767.0	3543155.75	234
2018-08-30	20.39	20.47	19.99	20.47	-0.16	-0.78	303092.0	6121407.3	391
2018-08-29	20.71	20.71	20.35	20.63	0.0	0.0	231759.0	4733610.6	229
2018-08-28	20.75	20.87	20.47	20.63	-0.12	-0.58	191542.0	3955080.0	275
2018-08-27	20.71	20.75	20.27	20.75	0.08	0.39	284889.0	5831784.1	389
2018-08-26	20.03	20.71	20.03	20.67	0.44	2.17	203112.0	4179057.6	235
2018-08-16	19.59	20.23	19.59	20.23	0.29	1.45	352611.0	7080066.54	423
2018-08-15	19.83	19.94	19.51	19.94	0.49	2.52	116539.0	2294871.4	219
2018-08-14	19.58	20.03	19.35	19.45	0.18	0.93	505667.0	9989646.25	555
2018-08-13	19.88	19.91	19.21	19.27	-0.72	-3.6	414677.0	8109985.06	510
2018-08-12	20.27	20.27	19.98	19.99	-0.4	-1.96	200698.0	4023202.92	279
2018-08-09	20.47	20.63	20.19	20.39	-0.16	-0.78	218180.0	4456224.05	276
2018-08-08	20.55	20.67	20.55	20.55	0.0	0.0	104128.0	2144315.5	178
2018-08-07	20.39	20.55	20.39	20.55	0.12	0.59	99474.0	2035980.5	166
2018-08-06	20.39	20.63	20.39	20.43	-0.2	-0.97	264716.0	5412301.2	216
2018-08-05	20.39	20.63	20.07	20.63	0.04	0.19	232107.0	4725216.55	303
2018-08-02	20.79	20.87	20.47	20.59	-0.36	-1.72	448529.0	9275281.4	347
2018-08-01	21.11	21.43	20.87	20.95	0.0	0.0	711737.0	15118557.0	442
2018-07-31	21.11	21.19	20.91	20.95	-0.04	-0.19	179328.0	3776997.1	269
2018-07-30	20.79	21.11	20.79	20.99	0.2	0.96	287077.0	6012162.75	312
2018-07-29	20.75	20.87	20.59	20.79	0.08	0.39	339701.0	7046042.9	258
2018-07-26	20.51	20.83	20.51	20.71	0.04	0.19	346531.0	7191022.15	245
2018-07-25	20.35	20.87	20.27	20.67	-0.04	-0.19	658107.0	13581697.15	480
2018-07-24	20.59	20.71	20.35	20.71	0.12	0.58	332355.0	6829772.45	305
2018-07-23	20.51	20.75	20.47	20.59	0.04	0.19	414735.0	8565341.3	313
2018-07-22	20.43	20.75	20.43	20.55	-0.08	-0.39	500995.0	10327941.25	313
2018-07-19	20.43	20.79	20.43	20.63	0.04	0.19	404195.0	8364885.75	373
2018-07-18	20.39	20.71	20.39	20.59	0.28	1.38	422795.0	8708286.3	336
2018-07-17	20.51	20.87	20.31	20.31	-0.16	-0.78	1679667.0	34509806.8	754
2018-07-16	19.8	20.47	19.67	20.47	0.67	3.38	1222658.0	24601971.7	797
2018-07-15	19.59	19.91	19.59	19.8	0.24	1.23	408752.0	8087869.0	350
2018-07-12	19.54	19.56	19.24	19.56	0.0	0.0	719799.0	13946704.66	510
2018-07-11	19.75	19.75	19.53	19.56	-0.19	-0.96	440869.0	8650169.12	400
2018-07-10	19.16	19.99	19.14	19.75	0.56	2.92	1558664.0	30551118.54	1007
2018-07-09	18.9	19.19	18.9	19.19	0.29	1.53	527226.0	10096216.76	471
2018-07-08	18.71	19.03	18.71	18.9	0.03	0.16	530511.0	10027841.54	257
2018-07-05	18.86	19.1	18.76	18.87	0.05	0.27	385993.0	7295665.14	356
2018-07-04	18.76	18.84	18.76	18.82	0.03	0.16	125545.0	2361010.46	184
2018-07-03	18.79	18.79	18.66	18.79	0.0	0.0	116231.0	2176003.14	249
2018-07-02	18.68	18.86	18.68	18.79	0.08	0.43	542213.0	10181529.52	250
2018-07-01	18.74	18.87	18.66	18.71	-0.02	-0.11	188659.0	3537686.26	230
2018-06-28	18.87	18.87	18.71	18.73	-0.06	-0.32	302353.0	5681513.26	237
2018-06-27	18.65	18.84	18.65	18.79	0.16	0.86	237938.0	4449500.74	270
2018-06-26	18.71	18.71	18.62	18.63	-0.11	-0.59	212560.0	3963825.92	238
2018-06-25	18.66	18.79	18.63	18.74	0.06	0.32	495043.0	9265531.06	336
2018-06-24	18.71	18.73	18.62	18.68	0.06	0.32	945843.0	17654683.98	464
2018-06-21	18.95	19.02	18.6	18.62	-0.24	-1.27	571789.0	10735288.98	497
2018-06-20	18.95	19.34	18.86	18.86	-0.09	-0.47	339537.0	6454468.92	352
2018-06-12	18.9	19.03	18.79	18.95	0.16	0.85	819614.0	15525568.16	437
2018-06-11	18.82	18.95	18.78	18.79	-0.15	-0.79	473399.0	8936203.64	423
2018-06-10	19.11	19.11	18.84	18.94	-0.17	-0.89	220836.0	4183549.66	270
2018-06-07	19.24	19.29	19.05	19.11	-0.24	-1.24	376876.0	7213689.46	392
2018-06-06	19.35	19.42	19.21	19.35	0.0	0.0	506080.0	9782289.74	460
2018-06-05	19.19	19.35	19.14	19.35	0.16	0.83	371817.0	7170721.84	353
2018-06-04	19.35	19.37	19.14	19.19	-0.02	-0.1	1114967.0	21457709.1	799
2018-06-03	18.92	19.4	18.92	19.21	0.29	1.53	1032665.0	19849967.44	586
2018-05-31	18.95	18.97	18.84	18.92	0.08	0.42	735444.0	13894024.86	327
2018-05-30	18.81	18.95	18.79	18.84	0.03	0.16	377606.0	7124890.44	209
2018-05-29	18.62	18.89	18.62	18.81	0.19	1.02	482858.0	9075054.4	382
2018-05-28	18.46	18.62	18.46	18.62	0.21	1.14	289062.0	5367474.68	218
2018-05-27	18.42	18.47	18.38	18.41	-0.07	-0.38	178036.0	3278856.42	159
2018-05-24	18.42	18.55	18.38	18.48	0.03	0.16	484881.0	8967740.86	425
2018-05-23	18.39	18.55	18.38	18.45	-0.01	-0.05	980961.0	18105605.98	293
2018-05-22	18.31	18.47	18.17	18.46	0.17	0.93	311685.0	5727068.36	604
2018-05-21	18.31	18.36	18.25	18.29	-0.04	-0.22	132302.0	2422156.92	170
2018-05-20	18.26	18.39	18.25	18.33	0.12	0.66	371746.0	6826428.36	270
2018-05-17	18.12	18.26	17.99	18.21	0.07	0.39	454444.0	8264830.54	332
2018-05-16	18.49	18.49	18.12	18.14	-0.5	-2.68	320119.0	5834512.24	363
2018-05-15	18.58	18.68	18.47	18.64	0.02	0.11	285478.0	5312518.02	233
2018-05-14	18.46	18.68	18.46	18.62	0.19	1.03	514382.0	9583156.86	510
2018-05-13	18.39	18.55	18.39	18.43	0.04	0.22	512195.0	9444235.34	328
2018-05-10	18.01	18.42	17.93	18.39	0.27	1.49	612340.0	11132156.6	537
2018-05-09	18.47	18.6	17.99	18.12	-0.3	-1.63	517643.0	9412291.22	583
2018-05-08	18.6	18.95	18.39	18.42	-0.43	-2.28	473175.0	8798588.7	381
2018-05-07	18.89	18.92	18.55	18.85	-0.06	-0.32	533803.0	10018256.44	337
2018-05-06	19.0	19.03	18.92	18.91	-0.06	-0.32	342523.0	6501687.62	272
2018-05-03	19.11	19.13	18.87	18.97	-0.16	-0.84	275723.0	5233631.94	341
2018-05-02	19.34	19.43	19.03	19.13	-0.19	-0.98	841538.0	16228404.0	704
2018-05-01	19.59	19.59	19.14	19.32	-0.18	-0.92	888140.0	17091202.96	640
2018-04-30	19.32	19.56	19.32	19.5	-0.04	-0.2	375890.0	7325281.38	380
2018-04-29	19.59	19.7	19.35	19.54	-0.04	-0.2	586007.0	11469920.54	608
2018-04-26	19.56	19.59	19.43	19.58	0.07	0.36	353546.0	6902381.66	342
2018-04-25	19.45	19.66	19.43	19.51	0.03	0.15	342543.0	6702269.98	243
2018-04-24	19.43	19.61	19.43	19.48	0.05	0.26	521402.0	10168308.0	328
2018-04-23	19.4	19.83	19.4	19.43	0.09	0.47	473124.0	9249434.58	393
2018-04-22	19.91	19.99	19.22	19.34	-0.21	-1.07	976038.0	19173599.18	687
2018-04-19	18.89	19.59	18.89	19.55	0.57	3.0	1808150.0	34921975.8	992
2018-04-18	18.84	19.03	18.84	18.98	0.0	0.0	637990.0	12093446.52	389
2018-04-17	18.79	19.03	18.79	18.98	0.21	1.12	487042.0	9219650.76	370
2018-04-16	18.36	18.95	18.3	18.77	0.43	2.34	490697.0	9166134.1	437
2018-04-15	17.91	18.39	17.91	18.34	0.4	2.23	311977.0	5710333.96	345
2018-04-12	17.99	18.39	17.91	17.94	-0.42	-2.29	488031.0	8830803.52	436
2018-04-11	19.1	19.1	18.07	18.36	-0.37	-1.98	744114.0	13837404.08	587
2018-04-10	18.97	19.06	18.71	18.73	-0.24	-1.27	647135.0	12246638.18	316
2018-04-09	18.86	19.16	18.86	18.97	0.11	0.58	480685.0	9145104.96	507
2018-04-08	18.57	18.94	18.49	18.86	0.29	1.56	363198.0	6829871.2	323
2018-04-05	18.31	18.58	18.31	18.57	0.35	1.92	454586.0	8397861.48	371
2018-04-04	18.15	18.3	18.09	18.22	0.08	0.44	317331.0	5767860.22	349
2018-04-03	18.07	18.17	18.04	18.14	-0.03	-0.17	195003.0	3533162.92	298
2018-04-02	17.51	18.23	17.42	18.17	0.55	3.12	642173.0	11441147.24	738
2018-04-01	18.22	18.28	17.51	17.62	-0.6	-3.29	830189.0	14848841.98	616
2018-03-29	19.03	19.05	18.15	18.22	-0.6	-3.19	1621333.0	30056268.8	791
2018-03-28	18.87	19.19	18.78	18.82	-0.04	-0.21	714598.0	13529624.6	432
2018-03-27	18.66	18.9	18.66	18.86	0.14	0.75	875849.0	16484309.46	434
2018-03-26	18.79	19.06	18.63	18.72	-0.22	-1.16	920100.0	17358071.82	587
2018-03-25	18.68	19.19	18.63	18.94	0.22	1.18	808434.0	15333144.4	541
2018-03-22	18.47	19.1	18.47	18.72	0.02	0.11	976489.0	18456239.56	768
2018-03-21	18.39	18.86	18.28	18.7	0.44	2.41	1057900.0	19740680.36	744
2018-03-20	17.61	18.3	17.59	18.26	0.43	2.41	775040.0	13910845.4	730
2018-03-19	18.01	18.01	17.74	17.83	-0.2	-1.11	478914.0	8534807.94	455
2018-03-18	17.99	18.18	17.99	18.03	-0.03	-0.17	681227.0	12354715.06	529
2018-03-15	17.93	18.07	17.53	18.06	0.07	0.39	628257.0	11208680.16	643
2018-03-14	17.5	18.01	17.5	17.99	0.15	0.84	570523.0	10192593.46	427
2018-03-13	17.91	18.01	17.67	17.84	0.12	0.68	1023183.0	18301518.98	740
2018-03-12	17.34	17.77	17.31	17.72	0.45	2.61	1292055.0	22796845.14	815
2018-03-11	17.34	17.47	17.18	17.27	0.09	0.52	934695.0	16190392.4	566
2018-03-08	16.71	17.21	16.71	17.18	0.59	3.56	916620.0	15621823.24	583
2018-03-07	16.55	16.67	16.46	16.59	0.03	0.18	222789.0	3689221.72	262
2018-03-06	16.43	16.68	16.43	16.56	0.17	1.04	526358.0	8716802.86	347
2018-03-05	16.36	16.41	16.31	16.39	-0.03	-0.18	857220.0	14040390.24	287
2018-03-04	16.63	16.7	16.31	16.42	-0.22	-1.32	523337.0	8576400.46	373
2018-03-01	17.02	17.07	16.52	16.64	-0.39	-2.29	770183.0	12898213.56	429
2018-02-28	17.15	17.15	16.95	17.03	-0.2	-1.16	342986.0	5854036.22	234
2018-02-27	17.34	17.35	17.19	17.23	-0.08	-0.46	213528.0	3687114.74	262
2018-02-26	17.27	17.35	17.26	17.31	0.04	0.23	328835.0	5689614.02	280
2018-02-25	17.24	17.32	17.11	17.27	0.11	0.64	439428.0	7576522.82	338
2018-02-22	17.0	17.27	16.78	17.16	0.15	0.88	597596.0	10227994.78	486
2018-02-21	16.65	17.19	16.65	17.01	0.23	1.37	618689.0	10534437.42	511
2018-02-20	16.81	16.97	16.73	16.78	-0.01	-0.06	513389.0	8634990.94	417
2018-02-19	16.87	17.02	16.78	16.79	-0.22	-1.29	928515.0	15645545.58	423
2018-02-18	17.18	17.43	16.91	17.01	-0.18	-1.05	681326.0	11784247.32	418
2018-02-15	16.92	17.19	16.92	17.19	0.29	1.72	606935.0	10399782.52	355
2018-02-14	16.67	17.03	16.55	16.9	0.19	1.14	884390.0	14945151.34	447
2018-02-13	16.87	16.99	16.67	16.71	-0.04	-0.24	567054.0	9531297.98	374
2018-02-12	16.78	16.87	16.71	16.75	0.08	0.48	440934.0	7419444.16	399
2018-02-11	16.95	17.19	16.6	16.67	-0.4	-2.34	424353.0	7117431.18	363
2018-02-08	17.27	17.27	17.07	17.07	-0.14	-0.81	354297.0	6066945.58	306
2018-02-07	17.51	17.66	17.11	17.21	-0.3	-1.71	702605.0	12296759.52	358
2018-02-06	17.43	17.67	17.43	17.51	-0.5	-2.78	724764.0	12711558.94	520
2018-02-05	18.14	18.17	17.9	18.01	-0.13	-0.72	443475.0	7989644.6	330
2018-02-04	17.99	18.34	17.99	18.14	-0.17	-0.93	709070.0	12927942.18	528
2018-02-01	18.39	18.5	18.23	18.31	-0.07	-0.38	387995.0	7119412.48	349
2018-01-31	18.54	18.63	18.23	18.38	-0.15	-0.81	1187070.0	21867197.62	546
2018-01-30	18.23	18.6	18.15	18.53	0.38	2.09	1333048.0	24582104.86	705
2018-01-29	18.12	18.26	18.07	18.15	0.1	0.55	729328.0	13240229.36	428
2018-01-28	17.91	18.26	17.91	18.05	0.06	0.33	637754.0	11544631.12	433
2018-01-25	17.42	18.02	17.34	17.99	0.53	3.04	638331.0	11318656.22	610
2018-01-24	17.27	17.47	17.27	17.46	-0.04	-0.23	495786.0	8590491.28	288
2018-01-23	17.51	17.59	17.5	17.5	-0.03	-0.17	689086.0	12098055.44	341
2018-01-22	17.69	17.74	17.51	17.53	-0.18	-1.02	697646.0	12338594.8	311
2018-01-21	17.74	17.77	17.67	17.71	-0.09	-0.51	445128.0	7887298.54	244
2018-01-18	17.67	17.83	17.67	17.8	0.06	0.34	841528.0	14954712.32	334
2018-01-17	17.66	17.78	17.66	17.74	-0.04	-0.22	457275.0	8111058.24	339
2018-01-16	17.66	17.83	17.64	17.78	0.12	0.68	851623.0	15081263.06	466
2018-01-15	17.91	17.99	17.64	17.66	-0.41	-2.27	1582784.0	28029473.56	786
2018-01-14	17.59	18.15	17.47	18.07	0.58	3.32	1243363.0	22223872.42	701
2018-01-11	17.54	17.67	17.47	17.49	0.02	0.11	250160.0	4384718.76	254
2018-01-10	17.58	17.61	17.35	17.47	-0.11	-0.63	474797.0	8312690.96	335
2018-01-09	17.74	17.74	17.51	17.58	-0.01	-0.06	597331.0	10512949.8	369
2018-01-08	17.75	17.94	17.51	17.59	-0.2	-1.12	847116.0	15011285.26	563
2018-01-07	17.19	18.2	17.13	17.79	0.65	3.79	1531516.0	27087959.86	898
2018-01-04	17.11	17.23	16.94	17.14	0.01	0.06	767471.0	13095061.8	492
2018-01-03	16.95	17.32	16.87	17.13	0.13	0.76	613385.0	10509084.82	470
2018-01-02	16.79	17.07	16.79	17.0	0.12	0.71	657056.0	11105298.44	374
2018-01-01	16.38	17.11	16.25	16.88	0.5	3.05	962427.0	16000289.0	518
2017-12-31	16.39	16.47	16.36	16.38	0.06	0.37	253155.0	4156722.46	247
2017-12-28	16.38	16.47	16.23	16.32	-0.07	-0.43	232002.0	3792545.6	240
2017-12-27	16.41	16.47	16.33	16.39	0.1	0.61	451037.0	7395614.8	305
2017-12-26	16.15	16.39	16.07	16.29	0.18	1.12	311625.0	5044306.62	333
2017-12-25	16.23	16.3	16.03	16.11	-0.28	-1.71	280142.0	4540674.64	267
2017-12-24	16.39	16.41	16.19	16.39	0.0	0.0	530800.0	8679828.58	312
2017-12-21	16.22	16.51	16.2	16.39	0.16	0.99	465412.0	7631959.02	307
2017-12-20	16.52	16.63	16.17	16.23	-0.25	-1.52	525854.0	8604264.46	424
2017-12-19	16.76	16.79	16.39	16.48	-0.14	-0.84	437805.0	7251036.68	553
2017-12-18	16.36	16.91	16.36	16.62	0.35	2.15	1125535.0	18768166.34	664
2017-12-17	15.95	16.31	15.95	16.27	0.32	2.01	754059.0	12194636.8	462
2017-12-14	15.99	16.09	15.93	15.95	0.1	0.63	620577.0	9939437.8	364
2017-12-13	15.95	15.96	15.82	15.85	-0.1	-0.63	558097.0	8871592.4	268
2017-12-12	15.8	16.07	15.75	15.95	0.08	0.5	1213955.0	19405580.02	527
2017-12-11	15.47	15.98	15.4	15.87	0.42	2.72	1703417.0	26936791.1	825
2017-12-10	15.21	15.47	15.15	15.45	0.27	1.78	885499.0	13580394.58	482
2017-12-07	14.99	15.19	14.99	15.18	0.07	0.46	526662.0	7976758.18	337
2017-12-06	15.03	15.18	15.0	15.11	0.02	0.13	212991.0	3209818.96	210
2017-12-05	14.71	15.1	14.71	15.09	0.04	0.27	463308.0	6915391.7	196
2017-12-04	15.15	15.18	15.03	15.05	-0.06	-0.4	589163.0	8887916.22	307
2017-12-03	15.19	15.24	15.11	15.11	0.02	0.13	467213.0	7087006.66	332
2017-11-30	15.0	15.18	15.0	15.09	0.02	0.13	434909.0	6574418.68	208
2017-11-29	14.95	15.1	14.95	15.07	0.12	0.8	491878.0	7387022.62	240
2017-11-28	14.83	15.02	14.79	14.95	0.15	1.01	499025.0	7441136.18	288
2017-11-27	14.75	14.86	14.75	14.8	0.02	0.14	797917.0	11825691.54	490
2017-11-26	14.78	14.86	14.76	14.78	0.0	0.0	382530.0	5668244.86	251
2017-11-23	14.73	14.83	14.71	14.78	0.0	0.0	255292.0	3777444.06	196
2017-11-22	14.73	14.87	14.73	14.78	0.07	0.48	253740.0	3754914.48	155
2017-11-21	14.81	14.95	14.47	14.71	-0.12	-0.81	697967.0	10321083.5	480
2017-11-20	14.87	14.87	14.83	14.83	-0.04	-0.27	256265.0	3800667.66	162
2017-11-19	14.84	14.95	14.83	14.87	-0.04	-0.27	192761.0	2871189.14	139
2017-11-16	14.94	14.97	14.87	14.91	-0.03	-0.2	360477.0	5382630.08	205
2017-11-15	15.03	15.03	14.94	14.94	-0.06	-0.4	443130.0	6645855.98	291
2017-11-14	15.02	15.11	15.0	15.0	0.01	0.07	788375.0	11852086.1	320
2017-11-13	14.97	15.03	14.86	14.99	0.11	0.74	613928.0	9181225.92	291
2017-11-12	15.19	15.21	14.81	14.88	-0.3	-1.98	1498936.0	22390617.46	504
2017-11-09	15.02	15.26	15.0	15.18	0.14	0.93	532658.0	8040454.86	280
2017-11-08	14.84	15.07	14.84	15.04	-0.01	-0.07	554671.0	8329849.52	219
2017-11-07	14.87	15.11	14.83	15.05	-0.01	-0.07	2410381.0	36151356.6	731
2017-11-06	15.02	15.07	14.7	15.06	0.04	0.27	2469122.0	36817345.7	1060
2017-11-05	15.23	15.23	14.95	15.02	-0.19	-1.25	2105687.0	31739808.32	678
2017-11-02	15.18	15.24	15.11	15.21	0.08	0.53	850616.0	12910598.94	474
2017-11-01	15.1	15.16	15.08	15.13	0.06	0.4	454499.0	6874463.12	185
2017-10-31	15.18	15.19	14.99	15.07	-0.06	-0.4	407630.0	6133925.1	222
2017-10-30	15.18	15.23	15.13	15.13	-0.02	-0.13	282385.0	4291794.8	252
2017-10-29	15.07	15.16	15.07	15.15	0.08	0.53	375603.0	5675029.02	243
2017-10-26	15.07	15.1	14.92	15.07	-0.06	-0.4	631102.0	9463592.56	354
2017-10-25	15.03	15.19	14.92	15.13	0.17	1.14	1535775.0	23058127.16	458
2017-10-24	15.03	15.21	14.92	14.96	-0.23	-1.51	813489.0	12259833.98	528
2017-10-23	15.31	15.31	14.99	15.19	-0.1	-0.65	913193.0	13791612.4	627
2017-10-22	15.72	15.72	15.19	15.29	-0.3	-1.92	1565223.0	24062175.46	1016
2017-10-19	15.16	15.66	15.16	15.59	0.43	2.84	1633166.0	25253160.2	903
2017-10-18	15.21	15.27	15.11	15.16	-0.03	-0.2	245087.0	3721453.2	218
2017-10-17	15.29	15.34	15.11	15.19	-0.1	-0.65	945681.0	14387719.6	391
2017-10-16	15.19	15.32	15.03	15.29	0.14	0.92	1470636.0	22353262.52	561
2017-10-15	15.19	15.29	15.11	15.15	-0.01	-0.07	291944.0	4432542.64	268
2017-10-12	14.95	15.19	14.71	15.16	-0.01	-0.07	614488.0	9270126.78	404
2017-10-11	15.05	15.19	14.59	15.17	0.06	0.4	750623.0	11178378.14	464
2017-10-10	15.24	15.24	15.07	15.11	-0.13	-0.85	543942.0	8242788.18	304
2017-10-09	15.26	15.31	15.16	15.24	-0.06	-0.39	753541.0	11461983.46	444
2017-10-08	15.35	15.37	15.1	15.3	0.03	0.2	823952.0	12604614.04	431
2017-10-05	15.35	15.35	14.79	15.27	-0.07	-0.46	1575753.0	23902393.18	888
2017-10-04	15.24	15.35	15.19	15.34	0.14	0.92	1454718.0	22230716.38	482
2017-10-03	15.29	15.29	15.15	15.2	-0.07	-0.46	467926.0	7111220.92	315
2017-10-02	15.19	15.31	15.19	15.27	-0.07	-0.46	546056.0	8324934.68	384
2017-10-01	15.31	15.45	15.29	15.34	-0.09	-0.58	679006.0	10419158.66	335
2017-09-28	15.42	15.48	15.34	15.43	0.06	0.39	591081.0	9094087.6	331
2017-09-27	15.56	15.56	15.31	15.37	-0.22	-1.41	594390.0	9181262.9	322
2017-09-26	15.56	15.72	15.56	15.59	0.0	0.0	522551.0	8172169.94	272
2017-09-25	15.91	15.96	15.56	15.59	-0.32	-2.01	562312.0	8851521.34	489
2017-09-21	15.99	16.07	15.9	15.91	-0.03	-0.19	339591.0	5426094.9	257
2017-09-20	15.87	15.98	15.82	15.94	0.09	0.57	184371.0	2926753.6	206
2017-09-19	16.01	16.11	15.85	15.85	-0.14	-0.88	454344.0	7274560.66	293
2017-09-18	16.27	16.31	15.93	15.99	-0.21	-1.3	1077460.0	17382386.66	494
2017-09-17	16.11	16.23	16.09	16.2	0.14	0.87	511251.0	8273514.82	350
2017-09-14	15.99	16.31	15.99	16.06	0.07	0.44	1231172.0	19842867.54	605
2017-09-13	15.77	16.06	15.77	15.99	0.19	1.2	600366.0	9581315.7	346
2017-09-12	15.96	15.96	15.77	15.8	-0.12	-0.75	489229.0	7752312.58	345
2017-09-11	15.96	16.07	15.85	15.92	-0.02	-0.13	1052825.0	16845142.04	504
2017-09-10	15.88	15.98	15.85	15.94	0.05	0.31	442566.0	7042453.12	299
2017-09-07	15.75	15.9	15.75	15.89	0.1	0.63	551967.0	8753512.62	277
2017-09-06	15.59	15.83	15.48	15.79	0.36	2.33	433416.0	6788154.68	350
2017-08-29	15.45	15.45	15.4	15.43	-0.02	-0.13	390495.0	6026694.48	187
2017-08-28	15.34	15.48	15.32	15.45	0.1	0.65	478866.0	7387361.04	275
2017-08-27	15.35	15.4	15.31	15.35	0.02	0.13	433756.0	6658238.5	282
2017-08-24	15.23	15.43	15.19	15.33	0.14	0.92	750533.0	11499548.94	552
2017-08-23	15.02	15.24	15.0	15.19	0.22	1.47	967135.0	14649130.82	647
2017-08-22	14.89	15.0	14.87	14.97	0.09	0.6	365619.0	5471740.44	274
2017-08-21	14.89	14.95	14.87	14.88	0.0	0.0	270254.0	4033465.5	218
2017-08-20	14.87	14.92	14.84	14.88	0.01	0.07	803573.0	11961061.64	250
2017-08-17	14.81	14.91	14.79	14.87	0.08	0.54	335757.0	4983595.84	302
2017-08-16	14.78	14.86	14.71	14.79	-0.02	-0.14	184172.0	2723648.12	208
2017-08-15	14.95	14.95	14.79	14.81	-0.15	-1.0	323017.0	4812691.06	217
2017-08-14	14.97	14.97	14.94	14.96	-0.01	-0.07	248973.0	3723390.26	145
2017-08-13	15.16	15.16	14.95	14.97	-0.04	-0.27	346241.0	5189705.84	256
2017-08-10	14.94	15.02	14.94	15.01	0.04	0.27	517792.0	7754486.04	243
2017-08-09	14.97	14.99	14.94	14.97	0.02	0.13	439960.0	6582955.58	316
2017-08-08	14.95	15.05	14.89	14.95	0.04	0.27	444284.0	6651436.94	346
2017-08-07	14.87	14.99	14.79	14.91	0.0	0.0	693875.0	10357679.7	267
2017-08-06	14.87	15.03	14.87	14.91	0.03	0.2	535370.0	8014386.82	237
2017-08-03	14.94	14.94	14.86	14.88	-0.07	-0.47	334929.0	4986257.42	281
2017-08-02	14.95	15.03	14.92	14.95	-0.06	-0.4	263360.0	3936453.62	204
2017-08-01	14.95	15.08	14.95	15.01	0.04	0.27	386091.0	5804293.74	333
2017-07-31	15.18	15.18	14.94	14.97	-0.19	-1.25	479826.0	7193772.4	398
2017-07-30	15.4	15.4	15.11	15.16	-0.26	-1.69	361184.0	5506659.48	372
2017-07-27	15.53	15.59	15.34	15.42	-0.14	-0.9	325371.0	5026631.42	337
2017-07-26	15.61	15.74	15.51	15.56	-0.09	-0.58	455991.0	7115860.02	242
2017-07-25	15.58	15.67	15.45	15.65	0.07	0.45	553500.0	8609735.1	387
2017-07-24	15.75	15.77	15.51	15.58	-0.16	-1.02	634881.0	9920078.86	444
2017-07-23	15.99	15.99	15.71	15.74	0.32	2.08	1410228.0	22326535.22	1029
2017-07-20	15.23	15.45	15.08	15.42	0.1	0.65	483458.0	7421760.64	390
2017-07-19	15.08	15.37	15.08	15.32	0.19	1.26	476277.0	7280025.94	426
2017-07-18	15.13	15.15	15.07	15.13	0.01	0.07	435559.0	6584988.52	250
2017-07-17	15.26	15.27	15.1	15.12	-0.16	-1.05	206629.0	3140007.9	302
2017-07-16	15.32	15.43	15.27	15.28	-0.07	-0.46	327691.0	5024273.48	251
2017-07-13	15.43	15.47	15.32	15.35	0.0	0.0	428671.0	6596601.64	301
2017-07-12	15.27	15.42	15.27	15.35	0.08	0.52	661494.0	10172228.06	371
2017-07-11	15.19	15.29	15.16	15.27	0.13	0.86	348776.0	5318199.22	475
2017-07-10	15.03	15.27	15.03	15.14	0.08	0.53	508780.0	7709786.86	533
2017-07-09	15.08	15.16	15.03	15.06	-0.09	-0.59	165334.0	2489663.74	233
2017-07-06	15.07	15.18	15.05	15.15	0.02	0.13	141547.0	2138341.16	192
2017-07-05	15.11	15.27	15.03	15.13	-0.06	-0.39	215738.0	3259087.5	276
2017-07-04	15.05	15.27	15.05	15.19	0.11	0.73	607230.0	9220094.72	335
2017-07-03	15.11	15.27	15.05	15.08	-0.03	-0.2	193906.0	2933818.34	241
2017-07-02	15.19	15.35	15.1	15.11	-0.11	-0.72	696322.0	10594369.34	503
2017-06-22	15.55	15.64	15.18	15.22	-0.33	-2.12	2238659.0	34348377.58	955
2017-06-21	15.19	15.67	15.11	15.55	0.49	3.25	3841241.0	59176007.42	1144
2017-06-20	15.03	15.11	14.79	15.06	0.02	0.13	323442.0	4862125.62	365
2017-06-19	14.39	15.27	14.33	15.04	0.65	4.52	1603739.0	23931441.42	676
2017-06-18	14.27	14.39	14.27	14.39	0.04	0.28	143850.0	2063336.78	165
2017-06-15	14.55	14.55	14.31	14.35	-0.18	-1.24	167831.0	2414320.06	209
2017-06-14	14.46	14.55	14.46	14.53	0.13	0.9	305628.0	4433498.32	230
2017-06-13	14.36	14.44	14.33	14.4	0.01	0.07	245214.0	3524258.96	150
2017-06-12	14.25	14.39	14.23	14.39	0.08	0.56	234211.0	3357416.76	183
2017-06-11	14.39	14.39	14.23	14.31	-0.12	-0.83	338755.0	4847866.6	148
2017-06-08	14.43	14.43	14.39	14.43	-0.06	-0.41	231184.0	3329896.12	179
2017-06-07	14.51	14.54	14.41	14.49	-0.04	-0.28	84225.0	1218712.94	158
2017-06-06	14.52	14.55	14.52	14.53	-0.02	-0.14	117141.0	1702911.94	101
2017-06-05	14.55	14.6	14.47	14.55	-0.08	-0.55	143991.0	2093132.12	160
2017-06-04	14.55	14.63	14.51	14.63	0.08	0.55	122707.0	1791536.66	152
2017-06-01	14.55	14.59	14.55	14.55	0.01	0.07	91041.0	1325845.25	120
2017-05-31	14.47	14.55	14.47	14.54	0.03	0.21	113499.0	1648114.95	111
2017-05-30	14.51	14.55	14.51	14.51	0.08	0.55	126931.0	1844390.55	103
2017-05-29	14.47	14.55	14.43	14.43	-0.04	-0.28	208393.0	3011317.55	194
2017-05-28	14.63	14.63	14.43	14.47	-0.22	-1.5	513213.0	7465778.45	196
2017-05-25	14.67	14.79	14.67	14.69	0.0	0.0	529565.0	7792878.3	250
2017-05-24	14.63	14.79	14.63	14.69	0.05	0.34	281651.0	4149464.95	204
2017-05-23	14.67	14.67	14.55	14.64	-0.11	-0.75	374704.0	5476410.3	229
2017-05-22	14.71	14.79	14.71	14.75	0.0	0.0	333991.0	4917328.85	201
2017-05-21	14.67	14.83	14.67	14.75	0.16	1.1	512536.0	7567657.35	283
2017-05-18	14.51	14.63	14.51	14.59	0.0	0.0	435509.0	6348731.0	208
2017-05-17	14.39	14.59	14.39	14.59	0.1	0.69	536282.0	7791622.0	273
2017-05-16	14.15	14.51	14.15	14.49	0.38	2.69	736592.0	10553899.4	438
2017-05-15	14.23	14.31	14.07	14.11	-0.12	-0.84	726294.0	10338809.75	367
2017-05-14	14.47	14.47	14.23	14.23	-0.24	-1.66	479731.0	6872973.45	290
2017-05-11	14.47	14.55	14.43	14.47	-0.16	-1.09	878346.0	12747028.2	322
2017-05-10	14.67	14.71	14.59	14.63	-0.04	-0.27	302779.0	4433897.15	211
2017-05-09	14.67	14.71	14.55	14.67	-0.23	-1.54	603142.0	8819243.15	322
2017-05-08	14.71	14.95	14.63	14.9	0.18	1.22	630858.0	9324198.85	693
2017-05-07	14.79	14.83	14.67	14.72	-0.07	-0.47	347270.0	5114275.5	325
2017-05-04	14.79	14.87	14.71	14.79	0.0	0.0	328030.0	4856650.85	209
2017-05-03	14.83	14.91	14.75	14.79	-0.09	-0.6	360217.0	5339001.15	232
2017-05-02	14.87	14.99	14.83	14.88	-0.03	-0.2	490712.0	7299697.55	245
2017-05-01	14.91	14.95	14.87	14.91	0.03	0.2	129451.0	1929556.65	147
2017-04-30	14.95	15.03	14.83	14.88	-0.07	-0.47	336405.0	5021310.25	279
2017-04-27	14.87	14.95	14.75	14.95	0.09	0.61	371925.0	5542115.25	227
2017-04-26	14.87	14.91	14.83	14.86	0.05	0.34	115745.0	1722055.1	138
2017-04-25	14.95	14.95	14.75	14.81	-0.14	-0.94	347338.0	5160474.75	276
2017-04-24	14.83	14.99	14.71	14.95	0.1	0.67	662755.0	9849658.55	373
2017-04-23	15.15	15.15	14.75	14.85	0.26	1.78	1015936.0	15098211.4	434
2017-04-20	14.71	14.75	14.47	14.59	-0.14	-0.95	1223913.0	17800208.45	960
2017-04-19	14.91	15.19	14.71	14.73	-0.06	-0.41	1564242.0	23446905.1	870
2017-04-18	15.03	15.07	14.75	14.79	-0.2	-1.33	472559.0	7031464.0	327
2017-04-17	14.99	15.07	14.95	14.99	0.06	0.4	262016.0	3938308.1	286
2017-04-16	15.03	15.03	14.87	14.93	-0.1	-0.67	291026.0	4347111.75	253
2017-04-13	15.19	15.19	14.99	15.03	-0.16	-1.05	264216.0	3986184.15	199
2017-04-12	15.03	15.19	14.95	15.19	0.16	1.06	663650.0	10045447.55	314
2017-04-11	15.03	15.11	14.99	15.03	-0.03	-0.2	488655.0	7364905.95	692
2017-04-10	15.03	15.11	14.99	15.06	-0.01	-0.07	568206.0	8574571.35	408
2017-04-09	15.23	15.27	15.07	15.07	-0.05	-0.33	252036.0	3819459.8	235
2017-04-06	15.23	15.27	15.07	15.12	-0.14	-0.92	537017.0	8149819.2	313
2017-04-05	15.19	15.39	15.19	15.26	0.15	0.99	681082.0	10436004.1	395
2017-04-04	15.11	15.19	15.07	15.11	-0.05	-0.33	193028.0	2920617.65	216
2017-04-03	15.03	15.23	15.03	15.16	0.02	0.13	500410.0	7580307.55	282
2017-04-02	14.79	15.31	14.79	15.14	0.47	3.2	1268122.0	19138897.85	810
2017-03-30	14.47	14.79	14.43	14.67	0.21	1.45	1137421.0	16641466.45	593
2017-03-29	14.43	14.51	14.39	14.46	0.04	0.28	387501.0	5604879.15	290
2017-03-28	14.35	14.47	14.31	14.42	0.07	0.49	299050.0	4303376.25	211
2017-03-27	14.35	14.43	14.23	14.35	0.1	0.7	668177.0	9603139.3	284
2017-03-26	14.39	14.43	14.19	14.25	-0.1	-0.7	326150.0	4675158.35	369
2017-03-23	14.31	14.39	14.23	14.35	0.0	0.0	256352.0	3673370.05	242
2017-03-22	14.11	14.39	14.03	14.35	0.1	0.7	378251.0	5376400.35	319
2017-03-21	14.35	14.39	14.23	14.25	-0.1	-0.7	292131.0	4188881.55	264
2017-03-20	14.47	14.47	14.31	14.35	-0.08	-0.55	298761.0	4290799.25	254
2017-03-19	14.39	14.47	14.27	14.43	0.04	0.28	316283.0	4556055.0	265
2017-03-16	14.47	14.51	14.31	14.39	0.01	0.07	1248150.0	18023191.75	628
2017-03-15	14.43	14.43	14.27	14.38	-0.03	-0.21	803586.0	11546687.65	367
2017-03-14	13.99	14.47	13.71	14.41	0.42	3.0	815949.0	11619349.1	456
2017-03-13	14.27	14.27	13.91	13.99	-0.33	-2.3	313652.0	4428290.55	322
2017-03-12	14.27	14.35	14.07	14.32	0.09	0.63	358995.0	5124671.8	238
2017-03-09	14.55	14.55	14.19	14.23	-0.4	-2.73	443885.0	6365647.8	366
2017-03-08	14.67	14.67	14.59	14.63	-0.09	-0.61	143422.0	2098085.75	166
2017-03-07	14.71	14.79	14.63	14.72	0.01	0.07	424268.0	6253408.5	252
2017-03-06	14.67	14.71	14.63	14.71	-0.02	-0.14	117049.0	1718282.5	127
2017-03-05	14.79	14.79	14.59	14.73	-0.06	-0.41	543406.0	7978215.1	336
2017-03-02	14.75	14.91	14.75	14.79	0.04	0.27	817384.0	12081288.5	357
2017-03-01	14.79	14.79	14.67	14.75	-0.02	-0.14	211650.0	3125206.25	203
2017-02-28	14.63	14.79	14.55	14.77	-0.03	-0.2	286901.0	4205317.05	262
2017-02-27	15.11	15.11	14.79	14.8	-0.33	-2.18	243218.0	3634547.0	256
2017-02-26	15.11	15.27	15.07	15.13	0.06	0.4	116074.0	1764013.3	155
2017-02-23	15.03	15.11	14.95	15.07	0.01	0.07	157689.0	2369890.4	175
2017-02-22	15.15	15.19	15.07	15.06	-0.05	-0.33	131276.0	1985939.15	165
2017-02-21	15.11	15.15	14.91	15.11	-0.04	-0.26	354943.0	5340164.1	285
2017-02-20	15.23	15.27	15.15	15.15	-0.12	-0.79	325954.0	4962567.8	275
2017-02-19	15.43	15.51	15.19	15.27	-0.14	-0.91	315998.0	4856840.95	269
2017-02-16	15.39	15.47	15.35	15.41	0.1	0.65	408581.0	6301095.95	393
2017-02-15	15.19	15.31	15.19	15.31	0.11	0.72	167421.0	2556453.15	278
2017-02-14	15.35	15.35	15.19	15.2	-0.14	-0.91	181713.0	2768542.3	197
2017-02-13	15.27	15.35	15.23	15.34	0.1	0.66	221789.0	3396695.95	252
2017-02-12	15.31	15.43	15.23	15.24	0.05	0.33	549850.0	8436382.6	285
2017-02-09	15.19	15.27	15.15	15.19	0.03	0.2	313468.0	4766685.25	303
2017-02-08	15.39	15.39	15.15	15.16	-0.24	-1.56	394123.0	5993183.45	501
2017-02-07	15.51	15.55	15.35	15.4	-0.18	-1.16	202345.0	3123400.4	191
2017-02-06	15.43	15.59	15.43	15.58	0.1	0.65	281236.0	4367936.65	194
2017-02-05	15.51	15.51	15.43	15.48	-0.03	-0.19	354450.0	5483096.5	236
2017-02-02	15.35	15.55	15.31	15.51	0.12	0.78	494714.0	7633010.95	402
2017-02-01	15.67	15.75	15.35	15.39	-0.28	-1.79	582240.0	9063629.2	429
2017-01-31	15.75	15.75	15.59	15.67	-0.12	-0.76	274011.0	4288581.95	300
2017-01-30	15.83	15.91	15.79	15.79	-0.07	-0.44	271292.0	4301136.0	233
2017-01-29	15.83	15.95	15.75	15.86	0.09	0.57	573709.0	9092195.5	587
2017-01-26	15.87	15.95	15.75	15.77	-0.1	-0.63	313527.0	4972579.45	274
2017-01-25	15.79	15.99	15.79	15.87	0.03	0.19	740909.0	11772540.9	325
2017-01-24	15.75	15.95	15.75	15.84	0.17	1.08	517562.0	8208805.45	387
2017-01-23	15.59	15.71	15.51	15.67	0.12	0.77	1244575.0	19429632.2	475
2017-01-22	15.03	15.59	14.99	15.55	0.53	3.53	630786.0	9667548.45	464
2017-01-19	15.03	15.23	14.87	15.02	-0.01	-0.07	586802.0	8832702.4	344
2017-01-18	15.11	15.35	14.99	15.03	0.04	0.27	836813.0	12739656.6	562
2017-01-17	14.39	15.11	14.15	14.99	0.6	4.17	1182880.0	17181969.45	840
2017-01-16	14.87	14.87	14.31	14.39	-0.45	-3.03	1023195.0	14794107.05	713
2017-01-15	15.11	15.11	14.83	14.84	-0.26	-1.72	315136.0	4727348.65	352
2017-01-12	15.03	15.19	14.95	15.1	0.08	0.53	574346.0	8658762.95	404
2017-01-11	15.19	15.23	14.99	15.02	-0.19	-1.25	811229.0	12251789.95	478
2017-01-10	15.51	15.51	15.11	15.21	-0.27	-1.74	454662.0	6924528.7	427
2017-01-09	15.87	15.87	15.19	15.48	-0.41	-2.58	788564.0	12177522.5	583
2017-01-08	16.19	16.19	15.87	15.89	-0.3	-1.85	413598.0	6630257.0	316
2017-01-05	16.19	16.31	16.15	16.19	0.0	0.0	391250.0	6353332.85	235
2017-01-04	16.23	16.27	16.15	16.19	0.0	0.0	507618.0	8239108.65	352
2017-01-03	16.19	16.23	16.11	16.19	0.04	0.25	362329.0	5853051.0	282
2017-01-02	16.35	16.35	16.07	16.15	-0.13	-0.8	685672.0	11103427.15	566
2017-01-01	16.51	16.51	16.27	16.28	-0.19	-1.15	403533.0	6620923.6	360
2016-12-29	16.91	16.91	16.31	16.47	-0.32	-1.91	852386.0	14155943.8	602
2016-12-28	17.03	17.15	16.75	16.79	-0.2	-1.18	1178998.0	19914644.2	580
2016-12-27	16.51	17.03	16.43	16.99	0.57	3.47	2121565.0	35625893.3	719
2016-12-26	16.31	16.55	16.23	16.42	0.15	0.92	904398.0	14879299.75	392
2016-12-25	15.95	16.43	15.95	16.27	0.35	2.2	1666816.0	27078741.25	539
2016-12-22	15.79	15.95	15.79	15.92	0.14	0.89	302210.0	4789509.85	265
2016-12-21	15.91	15.91	15.75	15.78	-0.05	-0.32	353964.0	5597871.85	193
2016-12-20	15.75	15.83	15.67	15.83	0.08	0.51	299950.0	4723495.35	275
2016-12-19	15.99	15.99	15.71	15.75	-0.24	-1.5	511341.0	8115653.3	317
2016-12-18	16.15	16.15	15.99	15.99	-0.09	-0.56	439796.0	7059038.3	298
2016-12-15	16.07	16.27	15.99	16.08	0.14	0.88	2361889.0	38157300.2	1024
2016-12-14	15.99	16.07	15.75	15.94	-0.05	-0.31	864582.0	13736906.05	509
2016-12-13	16.07	16.11	15.79	15.99	-0.14	-0.87	780248.0	12442739.5	425
2016-12-12	16.15	16.35	15.99	16.13	0.02	0.12	1666500.0	27039933.9	666
2016-12-11	15.95	16.23	15.91	16.11	0.2	1.26	1538087.0	24761709.75	677
2016-12-08	15.87	15.95	15.87	15.91	0.01	0.06	681655.0	10848065.35	598
2016-12-07	15.91	15.95	15.87	15.9	-0.03	-0.19	453520.0	7219481.95	280
2016-12-06	15.95	15.95	15.87	15.93	0.06	0.38	703829.0	11205621.7	290
2016-12-05	15.91	16.03	15.83	15.87	-0.1	-0.63	748357.0	11901832.45	425
2016-12-04	15.83	16.35	15.79	15.97	0.38	2.44	3239288.0	52049182.1	1489
2016-12-01	15.39	15.63	15.31	15.59	0.4	2.63	2399526.0	37208162.55	1144
2016-11-30	14.91	15.27	14.91	15.19	0.28	1.88	1279713.0	19311514.15	456
2016-11-29	15.11	15.15	14.91	14.91	-0.17	-1.13	421352.0	6323166.1	203
2016-11-28	15.03	15.11	14.95	15.08	0.11	0.73	441763.0	6636076.35	180
2016-11-27	14.95	15.19	14.95	14.97	-0.04	-0.27	583405.0	8800201.5	304
2016-11-24	15.07	15.27	14.95	15.01	-0.06	-0.4	908173.0	13733246.75	523
2016-11-23	14.87	15.11	14.87	15.07	0.24	1.62	757650.0	11377012.95	378
2016-11-22	14.43	14.87	14.43	14.83	0.24	1.64	705357.0	10386986.95	346
2016-11-21	14.51	14.63	14.51	14.59	0.0	0.0	198234.0	2888717.35	170
2016-11-20	14.79	14.83	14.47	14.59	-0.16	-1.08	428405.0	6275458.45	293
2016-11-17	14.87	14.87	14.71	14.75	-0.11	-0.74	363612.0	5375725.85	280
2016-11-16	14.67	15.31	14.67	14.86	0.37	2.55	727999.0	10897155.65	438
2016-11-15	14.95	15.27	14.27	14.49	-0.47	-3.14	1737155.0	25774532.95	784
2016-11-14	15.59	15.59	14.83	14.96	-0.49	-3.17	1061242.0	16143005.05	597
2016-11-13	14.79	15.47	14.79	15.45	0.62	4.18	1221476.0	18598626.15	626
2016-11-10	14.47	14.87	14.47	14.83	0.35	2.42	1286212.0	18942047.45	596
2016-11-09	13.59	14.55	13.59	14.48	0.22	1.54	2285250.0	32182316.0	953
2016-11-08	13.71	14.39	13.71	14.26	0.35	2.52	2299661.0	32668240.4	754
2016-11-07	13.75	14.07	13.75	13.91	0.18	1.31	901999.0	12593818.85	381
2016-11-06	13.75	13.83	13.59	13.73	-0.06	-0.44	419529.0	5763227.55	270
2016-11-03	13.79	13.87	13.75	13.79	0.07	0.51	244957.0	3386929.5	187
2016-11-02	13.71	13.87	13.55	13.72	-0.09	-0.65	512230.0	7017605.9	337
2016-11-01	13.99	13.99	13.79	13.81	-0.19	-1.36	5885888.0	75807641.05	343
2016-10-31	13.91	14.19	13.75	14.0	0.08	0.57	1030129.0	14408258.9	501
2016-10-30	13.51	14.07	13.47	13.92	0.36	2.65	1705334.0	23658686.8	762
2016-10-27	13.43	13.63	13.35	13.56	0.04	0.3	816620.0	11082580.75	321
2016-10-26	13.47	13.71	13.23	13.52	0.09	0.67	1874918.0	25374384.0	730
2016-10-25	13.07	13.55	13.03	13.43	0.36	2.75	2263546.0	30001952.25	781
2016-10-24	12.95	13.11	12.95	13.07	0.07	0.54	746920.0	9762166.1	267
2016-10-23	13.03	13.11	12.91	13.0	0.02	0.15	973792.0	12644294.35	481
2016-10-20	13.03	13.23	12.91	12.98	0.02	0.15	3190723.0	41782904.1	1205
2016-10-19	12.71	12.99	12.48	12.96	0.3	2.37	311697.0	3978227.35	284
2016-10-18	12.95	12.99	12.59	12.66	-0.25	-1.94	609994.0	7840238.3	322
2016-10-17	12.99	13.23	12.87	12.91	-0.2	-1.53	1461906.0	19095179.25	500
2016-10-16	13.15	13.19	12.79	13.11	-0.12	-0.91	892900.0	11653506.2	350
2016-10-13	13.51	13.79	12.91	13.23	-0.12	-0.9	1925330.0	25883494.5	846
2016-10-12	13.03	13.43	12.91	13.35	0.21	1.6	1072584.0	14129070.85	358
2016-10-11	12.44	13.27	12.32	13.14	0.69	5.54	1343034.0	17469052.2	506
2016-10-10	11.92	12.55	11.92	12.45	0.45	3.75	1220465.0	14956081.9	425
2016-10-09	12.0	12.04	11.88	12.0	0.05	0.42	1262671.0	15139985.2	313
2016-10-06	12.04	12.04	11.92	11.95	-0.05	-0.42	818724.0	9799903.05	510
2016-10-05	11.96	12.08	11.88	12.0	0.04	0.33	653209.0	7824831.6	406
2016-10-04	11.92	12.0	11.72	11.96	0.12	1.01	371306.0	4414288.15	250
2016-10-03	11.84	11.96	11.56	11.84	-0.01	-0.08	600515.0	7075975.95	434
2016-10-02	12.0	12.12	11.84	11.85	-0.25	-2.07	447803.0	5366093.2	322
2016-09-29	11.88	12.2	11.52	12.1	0.33	2.8	606571.0	7276033.0	437
2016-09-28	12.32	12.4	11.52	11.77	-0.56	-4.54	757624.0	9004666.4	506
2016-09-27	12.79	12.79	12.28	12.33	-0.66	-5.08	1892433.0	24463014.55	370
2016-09-26	12.79	13.11	12.75	12.99	0.32	2.53	945812.0	12175390.05	452
2016-09-25	12.91	12.91	12.63	12.67	-0.28	-2.16	272635.0	3475812.85	209
2016-09-21	12.87	12.95	12.75	12.95	0.28	2.21	469479.0	6042682.5	317
2016-09-20	12.4	12.75	12.28	12.67	0.38	3.09	408246.0	5073793.5	277
2016-09-19	12.87	12.87	12.24	12.29	-0.51	-3.98	223811.0	2786052.45	262
2016-09-18	13.35	13.35	12.79	12.8	-0.43	-3.25	177523.0	2321512.6	207
2016-09-08	13.15	13.23	13.07	13.23	0.08	0.61	167337.0	2206489.45	202
2016-09-07	13.35	13.35	13.07	13.15	-0.2	-1.5	297094.0	3919019.9	279
2016-09-06	13.31	13.67	13.19	13.35	0.11	0.83	1310215.0	17612523.45	710
2016-09-05	12.59	13.27	12.55	13.24	0.75	6.0	1090405.0	14115613.05	739
2016-09-04	12.28	12.59	12.28	12.49	0.3	2.46	710799.0	8835383.25	405
2016-09-01	12.12	12.28	11.84	12.19	0.04	0.33	672311.0	8089422.8	429
2016-08-31	12.24	12.24	12.08	12.15	-0.05	-0.41	919429.0	11145707.3	297
2016-08-30	12.16	12.28	12.08	12.2	0.09	0.74	664922.0	8103216.5	312
2016-08-29	12.12	12.12	11.96	12.11	-0.01	-0.08	1452194.0	17489725.05	589
2016-08-28	12.0	12.16	11.96	12.12	0.11	0.92	1591359.0	19198012.2	432
2016-08-25	12.32	12.32	12.0	12.01	-0.31	-2.52	1080447.0	13019741.65	391
2016-08-24	12.4	12.44	12.28	12.32	-0.08	-0.65	371824.0	4595182.0	279
2016-08-23	12.48	12.48	12.4	12.4	-0.1	-0.8	405355.0	5032750.55	232
2016-08-22	12.63	12.67	12.44	12.5	-0.18	-1.42	344068.0	4298078.9	293
2016-08-21	12.71	12.79	12.67	12.68	-0.03	-0.24	595075.0	7568993.15	215
2016-08-18	12.71	12.79	12.63	12.71	0.0	0.0	457237.0	5813327.5	303
2016-08-17	12.91	12.91	12.71	12.71	-0.2	-1.55	571445.0	7307928.05	371
2016-08-16	12.99	12.99	12.91	12.91	-0.12	-0.92	201634.0	2611426.8	195
2016-08-15	13.03	13.07	12.95	13.03	0.0	0.0	487435.0	6333837.6	217
2016-08-14	13.11	13.11	12.99	13.03	0.03	0.23	442592.0	5780152.15	224
2016-08-11	13.11	13.11	12.95	13.0	-0.12	-0.91	441814.0	5753798.3	294
2016-08-10	13.27	13.27	13.11	13.12	-0.15	-1.13	606511.0	7982908.55	323
2016-08-09	13.35	13.39	13.23	13.27	-0.01	-0.08	643819.0	8559734.6	301
2016-08-08	13.19	13.31	13.15	13.28	0.13	0.99	556940.0	7376722.6	345
2016-08-07	12.87	13.15	12.87	13.15	0.25	1.94	539057.0	7049213.2	298
2016-08-04	12.99	13.03	12.83	12.9	-0.06	-0.46	365110.0	4720586.1	283
2016-08-03	13.11	13.15	12.91	12.96	-0.19	-1.44	352013.0	4583421.15	314
2016-08-02	13.31	13.35	13.03	13.15	-0.23	-1.72	543721.0	7153510.25	333
2016-08-01	13.27	13.43	13.27	13.38	0.15	1.13	305307.0	4067484.95	195
2016-07-31	13.35	13.47	13.11	13.23	-0.16	-1.19	352522.0	4673405.75	326
2016-07-28	13.75	13.75	13.23	13.39	-0.32	-2.33	781699.0	10478434.65	479
2016-07-27	13.67	13.71	13.59	13.71	0.03	0.22	234996.0	3212642.3	177
2016-07-26	13.75	13.75	13.59	13.68	-0.15	-1.08	348409.0	4765609.6	249
2016-07-25	13.83	13.83	13.67	13.83	0.05	0.36	255977.0	3525670.4	223
2016-07-24	14.07	14.07	13.75	13.78	-0.26	-1.85	536531.0	7431883.7	442
2016-07-21	14.19	14.19	13.99	14.04	-0.11	-0.78	530222.0	7483333.55	266
2016-07-20	14.15	14.19	14.11	14.15	0.02	0.14	668346.0	9461260.45	279
2016-07-19	14.39	14.39	14.11	14.13	-0.26	-1.81	1254010.0	17810986.3	753
2016-07-18	14.55	14.59	14.39	14.39	-0.19	-1.3	1147281.0	16557978.4	465
2016-07-17	14.47	14.63	14.47	14.58	0.11	0.76	832173.0	12128132.25	354
2016-07-14	14.59	14.59	14.43	14.47	-0.07	-0.48	976395.0	14173684.9	418
2016-07-13	14.55	14.55	14.43	14.54	0.08	0.55	1341069.0	19466605.65	417
2016-07-12	14.39	14.51	14.39	14.46	0.07	0.49	471120.0	6816791.45	235
2016-07-11	14.47	14.47	14.35	14.39	-0.02	-0.14	523501.0	7539336.3	245
2016-07-10	14.51	14.59	14.39	14.41	-0.08	-0.55	549870.0	7960434.05	310
2016-06-30	14.39	14.55	14.39	14.49	0.13	0.91	491588.0	7106325.75	271
2016-06-29	14.35	14.39	14.31	14.36	0.05	0.35	464582.0	6669403.1	205
2016-06-28	14.19	14.35	14.19	14.31	0.12	0.85	467009.0	6674032.6	204
2016-06-27	14.35	14.43	14.19	14.19	-0.12	-0.84	400449.0	5736682.4	255
2016-06-26	14.15	14.39	13.99	14.31	-0.12	-0.83	744133.0	10499988.4	445
2016-06-23	14.43	14.43	14.39	14.43	0.02	0.14	178593.0	2575609.8	136
2016-06-22	14.51	14.55	14.39	14.41	-0.02	-0.14	432964.0	6254647.15	209
2016-06-21	14.47	14.47	14.39	14.43	0.0	0.0	276691.0	3992806.3	155
2016-06-20	14.59	14.59	14.39	14.43	-0.08	-0.55	715148.0	10333361.5	485
2016-06-19	14.51	14.67	14.47	14.51	0.0	0.0	341046.0	4959397.95	341
2016-06-16	14.47	14.55	14.47	14.51	-0.06	-0.41	266467.0	3862179.35	190
2016-06-15	14.63	14.71	14.55	14.57	-0.06	-0.41	443949.0	6496728.95	230
2016-06-14	14.59	14.71	14.59	14.63	0.04	0.27	612386.0	8963475.3	203
2016-06-13	14.67	14.67	14.59	14.59	-0.04	-0.27	404544.0	5917328.1	210
2016-06-12	14.63	14.67	14.55	14.63	-0.06	-0.41	345951.0	5053304.35	232
2016-06-09	14.75	15.15	14.67	14.69	0.02	0.14	1512370.0	22441247.15	722
2016-06-08	14.55	14.79	14.55	14.67	0.15	1.03	1128888.0	16566509.0	439
2016-06-07	14.51	14.59	14.47	14.52	0.01	0.07	251350.0	3654045.8	161
2016-06-06	14.43	14.51	14.35	14.51	0.09	0.62	426591.0	6159432.45	223
2016-06-05	14.63	14.67	14.39	14.42	-0.25	-1.7	551203.0	8014978.25	339
2016-06-02	14.63	14.67	14.59	14.67	0.04	0.27	522590.0	7654915.15	252
2016-06-01	14.79	14.79	14.59	14.63	-0.12	-0.81	364835.0	5349005.15	244
2016-05-31	14.59	14.79	14.47	14.75	0.14	0.96	426324.0	6217910.4	314
2016-05-30	14.79	14.83	14.59	14.61	-0.14	-0.95	176277.0	2597867.6	162
2016-05-29	14.95	14.95	14.67	14.75	-0.13	-0.87	212719.0	3139944.95	219
2016-05-26	14.95	14.99	14.71	14.88	0.01	0.07	350569.0	5211738.85	310
2016-05-25	14.99	14.99	14.83	14.87	0.04	0.27	379851.0	5665834.5	307
2016-05-24	14.63	14.83	14.59	14.83	0.1	0.68	543646.0	7982459.55	393
2016-05-23	15.35	15.35	14.63	14.73	-0.7	-4.54	542509.0	8165022.0	486
2016-05-22	15.55	15.55	15.31	15.43	-0.09	-0.58	733888.0	11319238.45	456
2016-05-19	15.79	15.79	15.43	15.52	-0.28	-1.77	737046.0	11540124.55	487
2016-05-18	15.91	15.95	15.79	15.8	-0.11	-0.69	288792.0	4577633.5	262
2016-05-17	15.95	15.99	15.87	15.91	0.0	0.0	484655.0	7723556.95	273
2016-05-16	15.99	15.99	15.83	15.91	-0.01	-0.06	274352.0	4369965.0	234
2016-05-15	15.95	16.03	15.91	15.92	-0.04	-0.25	379152.0	6056130.85	288
2016-05-12	15.95	16.03	15.95	15.96	-0.01	-0.06	326713.0	5218205.25	283
2016-05-11	15.99	16.03	15.91	15.97	0.02	0.13	291545.0	4657690.35	227
2016-05-10	16.03	16.03	15.95	15.95	-0.09	-0.56	446991.0	7151684.3	300
2016-05-09	16.07	16.11	15.91	16.04	-0.03	-0.19	490001.0	7857313.75	330
2016-05-08	16.19	16.31	16.03	16.07	-0.05	-0.31	672698.0	10869420.45	359
2016-05-05	16.19	16.19	16.11	16.12	0.05	0.31	468505.0	7573786.55	256
2016-05-04	16.19	16.27	16.03	16.07	-0.17	-1.05	293326.0	4732101.7	214
2016-05-03	16.51	16.55	16.19	16.24	-0.26	-1.58	643796.0	10519505.45	312
2016-05-02	16.59	16.63	16.35	16.5	-0.08	-0.48	753840.0	12427441.0	298
2016-05-01	16.59	16.75	16.55	16.58	0.07	0.42	893348.0	14846273.5	451
2016-04-28	16.27	16.75	16.27	16.51	0.29	1.79	2146615.0	35486545.25	815
2016-04-27	16.27	16.35	16.19	16.22	0.0	0.0	1058652.0	17211103.95	418
2016-04-26	16.35	16.47	16.15	16.22	-0.08	-0.49	992488.0	16189196.55	635
2016-04-25	16.19	16.47	15.99	16.3	0.16	0.99	1473500.0	23894799.7	711
2016-04-24	16.07	16.19	16.03	16.14	0.11	0.69	1254185.0	20251952.75	546
2016-04-21	16.19	16.23	15.91	16.03	-0.06	-0.37	1815553.0	29080603.55	811
2016-04-20	16.11	16.23	15.99	16.09	-0.02	-0.12	684359.0	11035577.65	442
2016-04-19	15.99	16.15	15.99	16.11	0.18	1.13	750436.0	12061282.5	421
2016-04-18	15.99	15.99	15.79	15.93	-0.16	-0.99	843769.0	13406830.9	579
2016-04-17	16.75	16.75	15.99	16.09	-0.66	-3.94	1230271.0	19944159.2	836
2016-04-14	16.79	16.83	16.75	16.75	0.0	0.0	907164.0	15236881.55	382
2016-04-13	16.75	16.91	16.75	16.75	0.03	0.18	776120.0	13054877.75	415
2016-04-12	16.47	17.11	16.47	16.72	0.14	0.84	1209852.0	20359888.65	809
2016-04-11	16.79	16.79	16.55	16.58	-0.02	-0.12	740821.0	12331597.9	366
2016-04-10	16.35	16.63	16.31	16.6	0.41	2.53	714583.0	11794535.25	351
2016-04-07	16.19	16.31	16.19	16.19	0.01	0.06	607698.0	9867451.8	362
2016-04-06	16.11	16.47	16.11	16.18	0.13	0.81	415052.0	6770304.9	285
2016-04-05	15.71	16.11	15.59	16.05	0.37	2.36	457108.0	7286016.8	326
2016-04-04	15.31	15.79	15.31	15.68	0.39	2.55	540944.0	8429952.25	271
2016-04-03	15.39	15.47	15.19	15.29	-0.16	-1.04	362830.0	5561857.85	236
2016-03-31	15.47	15.55	15.43	15.45	-0.03	-0.19	810026.0	12564341.3	273
2016-03-30	15.51	15.59	15.47	15.48	-0.1	-0.64	496168.0	7689003.1	233
2016-03-29	16.23	16.23	15.51	15.58	-0.63	-3.89	745463.0	11649972.7	406
2016-03-28	16.19	16.31	16.15	16.21	0.06	0.37	210851.0	3421919.15	134
2016-03-27	16.35	16.39	16.11	16.15	-0.26	-1.58	333813.0	5425677.5	261
2016-03-24	16.55	16.59	16.39	16.41	-0.14	-0.85	221512.0	3649274.6	188
2016-03-23	16.63	16.63	16.47	16.55	0.05	0.3	233693.0	3865642.25	177
2016-03-22	16.55	16.67	16.47	16.5	-0.1	-0.6	378201.0	6258333.75	234
2016-03-21	16.63	16.79	16.51	16.6	-0.01	-0.06	862206.0	14336485.0	396
2016-03-20	16.51	16.67	16.51	16.61	0.19	1.16	581341.0	9635293.95	339
2016-03-17	16.27	16.51	16.23	16.42	0.26	1.61	815927.0	13352763.6	444
2016-03-16	15.91	16.27	15.91	16.16	0.26	1.64	720431.0	11563375.9	316
2016-03-15	15.95	15.99	15.87	15.9	-0.08	-0.5	336006.0	5358007.55	216
2016-03-14	15.87	16.15	15.87	15.98	0.11	0.69	990719.0	15868174.6	402
2016-03-13	15.91	15.95	15.79	15.87	-0.03	-0.19	1244215.0	19741268.35	351
2016-03-10	15.87	15.99	15.87	15.9	0.1	0.63	503979.0	8030951.35	246
2016-03-09	15.91	15.91	15.79	15.8	-0.11	-0.69	343143.0	5439164.35	262
2016-03-08	15.99	16.03	15.91	15.91	-0.02	-0.13	845203.0	13483093.2	353
2016-03-07	16.07	16.11	15.87	15.93	-0.08	-0.5	1166134.0	18654383.2	412
2016-03-06	15.91	16.15	15.91	16.01	0.23	1.46	2332944.0	37370463.0	741
2016-03-03	15.71	15.83	15.71	15.78	0.06	0.38	435927.0	6881477.85	232
2016-03-02	15.71	15.79	15.67	15.72	0.02	0.13	930178.0	14615935.05	332
2016-03-01	15.79	15.83	15.67	15.7	0.05	0.32	1251719.0	19689397.0	463
2016-02-29	15.55	15.95	15.51	15.65	0.3	1.95	2717331.0	42650525.95	988
2016-02-28	15.39	15.47	15.31	15.35	0.06	0.39	905910.0	13940129.55	335
2016-02-25	15.47	15.55	15.19	15.29	-0.1	-0.65	843512.0	13003801.65	299
2016-02-24	15.35	15.51	15.31	15.39	-0.07	-0.45	585997.0	9030901.05	195
2016-02-23	15.51	15.51	15.31	15.46	0.01	0.06	732153.0	11290162.7	321
2016-02-22	15.23	15.47	15.23	15.45	0.28	1.85	793226.0	12159819.9	629
2016-02-21	15.19	15.47	15.11	15.17	-0.04	-0.26	554602.0	8464088.65	312
2016-02-18	15.07	15.31	15.07	15.21	0.25	1.67	567033.0	8597822.8	302
2016-02-17	14.83	14.99	14.67	14.96	0.22	1.49	739826.0	10989890.9	558
2016-02-16	14.67	15.11	14.51	14.74	0.27	1.87	489497.0	7279220.65	350
2016-02-15	13.99	14.51	13.99	14.47	0.54	3.88	529894.0	7599811.2	305
2016-02-14	15.39	15.67	13.83	13.93	-1.24	-8.17	681235.0	10098024.5	395
2016-02-11	15.51	15.71	14.83	15.17	-0.33	-2.13	1026162.0	15741797.8	514
2016-02-10	15.63	15.71	15.51	15.5	-0.17	-1.08	1123741.0	17517189.0	294
2016-02-09	15.71	15.71	15.59	15.67	0.04	0.26	529638.0	8293824.3	216
2016-02-08	15.71	15.95	15.51	15.63	-0.07	-0.45	1225042.0	19213319.35	491
2016-02-07	15.55	15.79	15.55	15.7	0.06	0.38	559011.0	8759868.35	280
2016-02-04	15.75	15.99	15.63	15.64	0.01	0.06	1156525.0	18148100.95	483
2016-02-03	15.11	15.71	15.11	15.63	0.0	0.0	888762.0	13808998.45	514
2016-02-02	15.51	15.99	15.35	15.63	0.57	3.78	2263588.0	35503318.5	1310
2016-02-01	14.43	15.47	14.43	15.06	0.39	2.66	955111.0	14296669.5	506
2016-01-31	14.67	15.07	14.63	14.67	0.48	3.38	920611.0	13603439.85	477
2016-01-28	14.03	14.59	14.03	14.19	0.21	1.5	1289532.0	18496589.55	529
2016-01-27	13.83	14.15	13.83	13.98	0.27	1.97	901297.0	12589890.15	393
2016-01-26	12.87	13.83	12.87	13.71	0.31	2.31	720068.0	9659062.85	364
2016-01-25	13.67	13.67	13.19	13.4	-0.14	-1.03	1275147.0	17478754.9	360
2016-01-24	13.35	13.75	13.31	13.54	0.81	6.36	1487348.0	20164259.45	640
2016-01-21	12.51	12.95	12.51	12.73	0.21	1.68	1895180.0	24097286.8	860
2016-01-20	13.55	13.55	12.4	12.52	-1.08	-7.94	3563431.0	44985987.25	1203
2016-01-19	12.99	13.71	12.99	13.6	0.91	7.17	1579739.0	21244227.0	671
2016-01-18	11.76	13.11	11.76	12.69	0.68	5.66	3243261.0	39506492.45	877
2016-01-17	11.92	12.12	11.52	12.01	-0.72	-5.66	2810067.0	33143726.45	777
2016-01-14	13.47	13.67	12.44	12.73	-0.94	-6.88	3207457.0	41066496.9	1282
2016-01-13	14.19	14.19	13.67	13.67	-0.24	-1.73	2417862.0	33541365.65	761
2016-01-12	14.07	14.19	13.67	13.91	-0.39	-2.73	2788160.0	38782632.7	1031
2016-01-11	14.15	14.47	13.87	14.3	-0.08	-0.56	2130724.0	30171682.8	1008
2016-01-10	15.03	15.31	13.99	14.38	-0.62	-4.13	789827.0	11566060.9	557
2016-01-07	15.31	15.47	14.67	15.0	-0.94	-5.9	1303626.0	19793047.2	499
2016-01-06	16.31	16.43	15.67	15.94	-0.42	-2.57	399657.0	6427585.6	239
2016-01-05	16.31	16.51	16.27	16.36	0.06	0.37	373917.0	6121463.95	295
2016-01-04	16.51	16.91	16.27	16.3	-0.3	-1.81	1182735.0	19710142.8	570
2016-01-03	16.35	16.63	16.35	16.6	0.2	1.22	549950.0	9058174.45	280
2015-12-31	16.35	16.43	16.07	16.4	0.13	0.8	518531.0	8445518.6	246
2015-12-30	16.47	16.63	16.27	16.27	-0.08	-0.49	839862.0	13825175.3	584
2015-12-29	16.03	16.39	15.71	16.35	0.13	0.8	850134.0	13635936.65	563
2015-12-28	16.19	16.51	16.15	16.22	0.02	0.12	778563.0	12694633.4	389
2015-12-27	16.11	16.23	15.91	16.2	0.17	1.06	498487.0	8011147.5	295
2015-12-24	16.19	16.27	15.95	16.03	-0.03	-0.19	686402.0	11024758.8	1725
2015-12-23	16.47	16.51	15.99	16.06	-0.33	-2.01	1165246.0	18851184.75	460
2015-12-22	15.67	16.47	15.67	16.39	0.56	3.54	1219656.0	19678574.7	595
2015-12-21	15.91	16.03	15.79	15.83	-0.11	-0.69	574920.0	9117531.6	356
2015-12-20	16.11	16.23	15.91	15.94	-0.6	-3.63	1485907.0	23801576.85	850
2015-12-17	15.99	16.79	15.95	16.54	1.0	6.44	4715807.0	77515324.7	1851
2015-12-16	15.31	15.71	15.11	15.54	0.41	2.71	3162122.0	48756786.5	1195
2015-12-15	15.15	15.31	15.07	15.13	0.25	1.68	1302018.0	19773125.7	485
2015-12-14	15.27	15.39	14.87	14.88	-0.33	-2.17	722042.0	10959878.1	468
2015-12-13	15.39	15.39	14.79	15.21	-0.66	-4.16	1742759.0	26339719.65	729
2015-12-10	15.83	16.39	15.79	15.87	-0.06	-0.38	1755928.0	28054662.55	603
2015-12-09	15.99	16.03	15.83	15.93	0.06	0.38	519358.0	8258556.65	325
2015-12-08	16.47	16.47	15.87	15.87	-0.76	-4.57	1052166.0	16847657.45	498
2015-12-07	16.99	16.99	16.59	16.63	-0.39	-2.29	972937.0	16242905.5	238
2015-12-06	16.79	17.19	16.67	17.02	0.03	0.18	690799.0	11743502.8	283
2015-12-03	17.11	17.19	16.91	16.99	-0.33	-1.91	570786.0	9730143.3	374
2015-12-02	17.47	17.59	17.19	17.32	-0.07	-0.4	893186.0	15506115.6	487
2015-12-01	16.67	17.47	16.67	17.39	0.69	4.13	1495642.0	25589796.5	689
2015-11-30	16.79	16.79	16.59	16.7	-0.1	-0.6	466754.0	7781024.35	374
2015-11-29	16.91	17.19	16.71	16.8	0.01	0.06	626934.0	10592423.4	416
2015-11-26	16.47	17.19	16.39	16.79	0.25	1.51	2076885.0	35009396.0	602
2015-11-25	16.31	16.63	16.27	16.54	0.19	1.16	1669813.0	27358188.8	355
2015-11-24	16.59	16.67	16.31	16.35	-0.19	-1.15	1354694.0	22295451.2	497
2015-11-23	16.67	16.71	16.39	16.54	-0.12	-0.72	1319963.0	21897493.2	617
2015-11-22	16.35	16.71	16.31	16.66	0.37	2.27	1127355.0	18544185.7	487
2015-11-19	16.31	16.43	16.27	16.29	0.04	0.25	894223.0	14617367.8	316
2015-11-18	16.39	16.47	16.19	16.25	-0.13	-0.79	454278.0	7389225.9	303
2015-11-17	16.11	16.99	16.11	16.38	0.33	2.06	1906293.0	31408418.95	892
2015-11-16	15.71	16.11	15.67	16.05	0.38	2.43	915082.0	14467233.9	558
2015-11-15	16.35	16.35	15.59	15.67	-0.97	-5.83	1065796.0	17008789.35	554
2015-11-12	16.59	16.67	16.51	16.64	0.05	0.3	2080396.0	34509469.2	452
2015-11-11	16.31	16.67	16.31	16.59	0.35	2.16	1553021.0	25736871.35	544
2015-11-10	15.99	16.51	15.91	16.24	0.24	1.5	1602582.0	25989713.25	718
2015-11-09	15.47	16.07	15.43	16.0	0.51	3.29	1265566.0	19917478.85	550
2015-11-08	15.11	15.55	14.79	15.49	0.41	2.72	1690022.0	25692366.0	693
2015-11-05	14.99	15.15	14.79	15.08	0.25	1.69	1260293.0	18896034.55	492
2015-11-04	14.67	15.03	14.43	14.83	0.48	3.34	1357953.0	19858388.15	553
2015-11-03	14.91	15.11	14.31	14.35	-0.45	-3.04	1261598.0	18641156.4	642
2015-11-02	14.67	14.99	14.51	14.8	0.3	2.07	1569553.0	23235640.5	575
2015-11-01	14.63	14.67	14.39	14.5	-0.29	-1.96	609511.0	8847605.85	383
2015-10-29	15.07	15.27	14.67	14.79	-0.14	-0.94	1910624.0	28317764.95	958
2015-10-28	14.31	15.11	13.91	14.93	0.64	4.48	2127065.0	30499968.95	1145
2015-10-27	14.91	14.91	14.11	14.29	-0.59	-3.97	1882445.0	27472096.2	893
2015-10-26	14.87	14.99	14.59	14.88	-0.11	-0.73	1964043.0	29024801.65	1006
2015-10-25	15.79	15.79	14.95	14.99	-0.53	-3.41	2062891.0	31282455.85	1076
2015-10-22	15.79	15.91	15.31	15.52	-0.28	-1.77	784110.0	12183342.3	566
2015-10-21	16.11	16.15	15.71	15.8	-0.41	-2.53	1228510.0	19574271.5	608
2015-10-20	16.39	16.43	16.15	16.21	-0.18	-1.1	557333.0	9117057.0	355
2015-10-19	16.51	16.51	16.35	16.39	-0.07	-0.43	511128.0	8395179.85	386
2015-10-18	16.31	16.55	16.15	16.46	0.16	0.98	1395004.0	22841902.65	599
2015-10-15	16.39	16.43	16.31	16.3	-0.16	-0.97	882644.0	14429206.6	430
2015-10-14	16.55	16.55	16.35	16.46	-0.15	-0.9	1192889.0	19635654.8	535
2015-10-13	16.67	16.71	16.51	16.61	-0.12	-0.72	1473415.0	24496806.35	614
2015-10-12	16.99	17.07	16.67	16.73	-0.17	-1.01	1335243.0	22445354.3	665
2015-10-11	16.87	17.19	16.87	16.9	0.19	1.14	1848689.0	31435561.6	929
2015-10-08	16.51	16.91	16.39	16.71	0.23	1.4	3408869.0	56760257.15	1231
2015-10-07	16.43	16.59	16.39	16.48	0.09	0.55	2166629.0	35772345.65	743
2015-10-06	16.35	16.51	16.31	16.39	0.17	1.05	1840747.0	30189563.7	954
2015-10-05	16.11	16.31	16.07	16.22	0.2	1.25	1667569.0	27009685.6	688
2015-10-04	16.07	16.15	15.95	16.02	0.0	0.0	1099222.0	17619738.5	612
2015-10-01	16.47	16.59	15.99	16.02	-0.33	-2.02	1843615.0	30140679.75	3508
2015-09-30	16.11	16.43	16.03	16.35	0.28	1.74	1861832.0	30200222.35	805
2015-09-29	15.99	16.23	15.91	16.07	-0.12	-0.74	1274945.0	20442773.35	732
2015-09-21	16.43	16.51	15.79	16.19	-0.14	-0.86	10749501.0	173259318.85	3964
2015-09-20	17.67	17.67	16.27	16.33	-1.33	-7.53	8021222.0	134990361.4	2839
2015-09-17	18.67	18.67	17.51	17.66	-0.95	-5.1	4950870.0	88320399.8	1980
2015-09-16	18.71	18.87	18.51	18.61	0.02	0.11	178694.0	3337997.2	189
2015-09-15	18.59	18.71	18.47	18.59	0.01	0.05	494155.0	9189347.1	294
2015-09-14	18.67	18.91	18.51	18.58	-0.29	-1.54	444305.0	8310119.0	308
2015-09-13	18.91	19.31	18.87	18.87	-0.03	-0.16	925429.0	17575519.3	516
2015-09-10	18.99	19.11	18.79	18.9	-0.32	-1.66	1064832.0	20144018.3	493
2015-09-09	19.19	19.31	19.07	19.22	0.39	2.07	1048228.0	20131366.0	623
2015-09-08	18.19	18.91	18.07	18.83	0.73	4.03	831512.0	15365596.2	454
2015-09-07	18.19	18.51	18.07	18.1	0.04	0.22	838259.0	15352767.0	420
2015-09-06	17.91	18.19	17.79	18.06	0.1	0.56	1205866.0	21663124.0	449
2015-09-03	18.07	18.39	17.79	17.96	0.18	1.01	1462927.0	26496300.0	613
2015-09-02	17.67	17.87	17.39	17.78	-0.16	-0.89	1296088.0	22805749.3	612
2015-09-01	18.51	18.59	17.87	17.94	-0.44	-2.39	1427354.0	26040747.3	622
2015-08-31	18.67	18.67	18.31	18.38	-0.32	-1.71	1388279.0	25683080.4	546
2015-08-30	18.99	19.07	18.59	18.7	0.44	2.41	2531789.0	47748284.1	935
2015-08-27	19.27	19.51	18.07	18.26	-0.28	-1.51	7200838.0	135647564.9	2179
2015-08-26	18.31	19.07	17.91	18.54	0.11	0.6	1492204.0	27734517.3	966
2015-08-25	16.79	18.47	16.79	18.43	1.63	9.7	2422282.0	43270365.8	1321
2015-08-24	16.99	17.27	16.11	16.8	-0.18	-1.06	2099018.0	34732183.55	1188
2015-08-23	17.59	17.87	16.79	16.98	-1.52	-8.22	4299422.0	74447723.4	1175
2015-08-20	17.99	18.67	17.87	18.5	-0.08	-0.43	2564710.0	47297786.3	1376
2015-08-19	19.59	19.91	18.31	18.58	-0.99	-5.06	2115149.0	40529713.1	1143
2015-08-18	20.23	20.31	19.31	19.57	-0.81	-3.97	1171693.0	23226132.4	807
2015-08-17	20.47	20.63	20.07	20.38	0.02	0.1	1079952.0	22005197.2	692
2015-08-16	20.95	21.03	19.91	20.36	-0.54	-2.58	1301623.0	26571961.6	712
2015-08-13	20.95	21.03	20.87	20.9	0.08	0.38	430178.0	9021525.2	310
2015-08-12	20.63	20.87	20.39	20.82	-0.26	-1.23	604878.0	12545259.9	435
2015-08-11	21.43	21.43	21.03	21.08	-0.26	-1.22	951823.0	20158638.2	527
2015-08-10	20.79	21.83	20.79	21.34	0.56	2.69	1887055.0	40211934.0	1058
2015-08-09	20.07	21.03	19.99	20.78	0.52	2.57	1274069.0	26308898.1	875
2015-08-06	20.55	20.63	19.99	20.26	-0.54	-2.6	1222593.0	24819121.4	842
2015-08-05	21.03	21.19	20.63	20.8	0.08	0.39	1724818.0	36113800.0	961
2015-08-04	20.23	21.03	19.91	20.72	0.58	2.88	3728003.0	75935016.4	1543
2015-08-03	20.63	20.87	19.79	20.14	-0.5	-2.42	4504630.0	90546731.2	2150
2015-08-02	22.47	22.47	20.55	20.64	-1.93	-8.55	3562760.0	74633719.9	2301
2015-07-30	22.95	23.03	22.55	22.57	-0.32	-1.4	1049335.0	23794820.7	1070
2015-07-29	22.95	23.03	22.87	22.89	0.04	0.18	855940.0	19658074.2	768
2015-07-28	23.59	23.67	22.79	22.85	-0.71	-3.01	1206462.0	27831566.9	869
2015-07-27	24.23	24.31	23.51	23.56	-0.83	-3.4	471262.0	11283690.4	623
2015-07-26	24.63	24.63	24.31	24.39	-0.06	-0.25	264863.0	6462388.3	244
2015-07-23	24.55	24.63	24.39	24.45	-0.22	-0.89	307778.0	7544702.9	257
2015-07-22	24.79	24.79	24.63	24.67	0.0	0.0	143929.0	3552590.5	167
2015-07-15	24.79	24.87	24.55	24.67	-0.06	-0.24	740923.0	18295494.6	352
2015-07-14	24.63	24.79	24.63	24.73	0.08	0.32	203646.0	5034987.7	148
2015-07-13	24.71	24.71	24.31	24.65	-0.08	-0.32	511526.0	12591778.4	230
2015-07-12	24.79	24.87	24.63	24.73	-0.01	-0.04	339968.0	8411496.8	272
2015-07-09	24.63	24.95	24.63	24.74	0.05	0.2	676373.0	16757942.1	418
2015-07-08	25.03	25.11	24.55	24.69	-0.61	-2.41	535947.0	13269705.2	481
2015-07-07	25.59	25.83	25.27	25.3	-0.36	-1.4	577932.0	14758893.7	307
2015-07-06	25.51	25.99	25.35	25.66	0.09	0.35	900428.0	23227748.8	417
2015-07-05	25.51	25.67	25.35	25.57	0.04	0.16	286276.0	7305660.3	225
2015-07-02	25.35	25.59	25.27	25.53	0.11	0.43	509265.0	12964392.5	308
2015-07-01	25.27	25.51	24.95	25.42	-0.07	-0.27	710240.0	18012461.6	396
2015-06-30	24.39	25.83	24.31	25.49	0.88	3.58	1049575.0	26366976.8	608
2015-06-29	24.31	24.63	24.07	24.61	-0.04	-0.16	800107.0	19470465.5	350
2015-06-28	24.71	24.79	24.47	24.65	-0.08	-0.32	521964.0	12853014.4	318
2015-06-25	24.39	24.79	24.39	24.73	0.2	0.82	315810.0	7778544.1	224
2015-06-24	24.55	24.55	24.47	24.53	0.08	0.33	722819.0	17718808.9	168
2015-06-23	24.31	24.47	24.23	24.45	0.28	1.16	323174.0	7877935.9	204
2015-06-22	24.23	24.31	23.91	24.17	0.04	0.17	681699.0	16416222.6	330
2015-06-21	24.63	24.63	24.07	24.13	-0.6	-2.43	848562.0	20642412.9	390
2015-06-18	24.63	24.79	24.63	24.73	0.05	0.2	508633.0	12548064.4	218
2015-06-17	24.63	24.79	24.55	24.68	0.14	0.57	549317.0	13545387.2	326
2015-06-16	24.55	24.63	24.39	24.54	0.01	0.04	723831.0	17724026.6	258
2015-06-15	24.87	25.03	24.39	24.53	-0.2	-0.81	1357278.0	33528960.8	532
2015-06-14	24.47	24.87	24.47	24.73	0.26	1.06	621739.0	15355485.4	347
2015-06-11	24.63	24.63	24.47	24.47	-0.06	-0.24	485659.0	11903909.2	289
2015-06-10	24.47	24.71	24.39	24.53	0.16	0.66	670893.0	16466278.9	394
2015-06-09	24.31	24.47	23.99	24.37	-0.13	-0.53	925966.0	22490811.3	626
2015-06-08	25.03	25.03	24.47	24.5	-0.63	-2.51	1142174.0	28205007.7	787
2015-06-07	25.35	25.43	25.03	25.13	-0.4	-1.57	454327.0	11476403.9	408
2015-06-04	25.43	25.59	25.43	25.53	0.0	0.0	355510.0	9067261.4	241
2015-06-03	25.59	25.67	25.43	25.53	-0.07	-0.27	231444.0	5911196.2	225
2015-06-02	25.67	25.75	25.43	25.6	0.01	0.04	495147.0	12663393.5	316
2015-06-01	25.59	25.83	25.51	25.59	-0.11	-0.43	490939.0	12598805.8	268
2015-05-31	25.67	25.83	25.67	25.7	-0.04	-0.16	691569.0	17792807.2	414
2015-05-28	25.75	25.83	25.59	25.74	-0.06	-0.23	603810.0	15518877.7	412
2015-05-27	25.83	25.83	25.75	25.8	-0.06	-0.23	404457.0	10438591.2	244
2015-05-26	25.75	25.91	25.75	25.86	0.13	0.51	783282.0	20215238.9	405
2015-05-25	25.83	25.83	25.67	25.73	-0.02	-0.08	426213.0	10963746.9	298
2015-05-24	25.75	25.83	25.51	25.75	-0.02	-0.08	362708.0	9304663.8	343
2015-05-21	25.83	25.83	25.59	25.77	0.0	0.0	651224.0	16735555.6	417
2015-05-20	26.07	26.15	25.67	25.77	-0.28	-1.07	658961.0	17017898.3	497
2015-05-19	26.07	26.15	25.99	26.05	0.0	0.0	380388.0	9902398.8	311
2015-05-18	26.23	26.23	25.99	26.05	-0.14	-0.53	578908.0	15120037.3	437
2015-05-17	26.23	26.31	26.07	26.19	0.05	0.19	695606.0	18228874.5	442
2015-05-14	25.91	26.23	25.83	26.14	0.29	1.12	808477.0	21100011.6	602
2015-05-13	25.99	25.99	25.83	25.85	-0.08	-0.31	485548.0	12569418.4	296
2015-05-12	25.75	25.99	25.67	25.93	0.24	0.93	354223.0	9147642.4	321
2015-05-11	26.31	26.31	25.35	25.69	-0.52	-1.98	866556.0	22492865.1	533
2015-05-10	26.31	26.31	26.23	26.21	0.0	0.0	252530.0	6625063.7	284
2015-05-07	26.23	26.23	26.07	26.21	-0.05	-0.19	625130.0	16360811.7	501
2015-05-06	26.31	26.47	26.23	26.26	-0.01	-0.04	1124420.0	29588007.4	541
2015-05-05	26.55	26.63	26.23	26.27	-0.25	-0.94	1383008.0	36560148.3	813
2015-05-04	26.63	26.63	26.39	26.52	-0.07	-0.26	900966.0	23852919.0	524
2015-05-03	26.95	27.03	26.55	26.59	-0.19	-0.71	1391583.0	37206716.3	787
2015-04-30	26.63	27.11	26.55	26.78	0.25	0.94	2242603.0	60139379.6	1128
2015-04-29	26.63	26.71	26.47	26.53	0.07	0.26	946697.0	25136819.3	520
2015-04-28	26.47	26.63	26.39	26.46	-0.01	-0.04	716515.0	19002657.6	432
2015-04-27	26.63	26.63	26.31	26.47	-0.18	-0.68	1280810.0	33963587.1	710
2015-04-26	26.63	26.79	26.63	26.65	0.0	0.0	1847105.0	49257942.8	816
2015-04-23	26.87	26.87	26.63	26.65	-0.12	-0.45	627999.0	16777951.1	470
2015-04-22	27.19	27.19	26.63	26.77	0.24	0.9	1390056.0	37358605.7	689
2015-04-21	26.63	26.71	26.47	26.53	-0.16	-0.6	1085747.0	28848461.9	570
2015-04-20	27.03	27.03	26.63	26.69	-0.19	-0.71	1688130.0	45137603.7	896
2015-04-19	26.47	27.51	26.47	26.88	1.31	5.12	3563671.0	95778953.0	1655
2015-04-16	25.35	25.83	25.35	25.57	0.37	1.47	2484797.0	63595387.2	1142
2015-04-15	25.27	25.27	24.95	25.2	0.43	1.74	1872930.0	47006064.3	1299
2015-04-14	24.63	25.03	24.63	24.77	-0.07	-0.28	1666340.0	41335895.0	835
2015-04-13	24.39	24.95	24.31	24.84	0.46	1.89	1561088.0	38513804.5	853
2015-04-12	23.99	24.71	23.91	24.38	0.59	2.48	2574356.0	62691442.7	1222
2015-04-09	23.83	23.99	23.75	23.79	-0.1	-0.42	1889097.0	44997185.5	805
2015-04-08	23.91	24.07	23.59	23.89	0.25	1.06	3465529.0	82704610.8	1292
2015-04-07	23.35	23.75	23.27	23.64	0.35	1.5	2036103.0	47714492.3	1178
2015-04-06	23.51	23.83	23.27	23.29	-0.28	-1.19	2313908.0	54193943.6	1018
2015-04-05	24.07	24.23	22.71	23.57	-0.6	-2.48	1274316.0	29845011.7	718
2015-04-02	24.95	24.95	23.83	24.17	-0.28	-1.15	1952199.0	47637994.3	906
2015-04-01	24.55	24.79	24.23	24.45	-0.04	-0.16	944393.0	23100037.4	506
2015-03-31	24.71	25.03	24.23	24.49	-0.36	-1.45	1241925.0	30591847.5	778
2015-03-30	25.75	25.75	24.63	24.85	-0.84	-3.27	1690581.0	42811723.5	824
2015-03-29	25.51	25.83	25.35	25.69	0.45	1.78	2510834.0	64271992.1	955
2015-03-26	23.43	25.43	23.43	25.24	0.36	1.45	2231941.0	55337745.1	1233
2015-03-25	26.79	26.79	24.63	24.88	-1.87	-6.99	2841823.0	72994356.55	1432
2015-03-24	26.63	27.35	26.47	26.75	0.1	0.38	1904488.0	51289102.6	979
2015-03-23	26.47	27.43	26.23	26.65	0.29	1.1	4164039.0	112500444.75	1944
2015-03-22	26.55	26.63	26.15	26.36	0.15	0.57	773688.0	20341084.2	557
2015-03-19	26.63	26.79	25.83	26.21	0.08	0.31	1233687.0	32464882.1	852
2015-03-18	25.99	26.23	24.63	26.13	0.2	0.77	1347960.0	34505360.9	797
2015-03-17	25.83	26.55	25.75	25.93	0.0	0.0	882515.0	23011297.2	701
2015-03-16	26.55	26.63	25.83	25.93	-0.72	-2.7	1263496.0	33162065.2	780
2015-03-15	26.79	26.79	26.55	26.65	-0.16	-0.6	862717.0	22984035.9	465
2015-03-12	26.95	27.03	26.79	26.81	0.02	0.07	895783.0	24091106.25	452
2015-03-11	26.79	27.19	26.63	26.79	-0.05	-0.19	1022470.0	27432394.05	458
2015-03-10	27.19	27.19	26.79	26.84	-0.21	-0.78	554477.0	14966784.5	355
2015-03-09	26.79	27.59	26.63	27.05	0.28	1.05	1728569.0	46952357.5	823
2015-03-08	26.95	26.95	26.63	26.77	-0.2	-0.74	667652.0	17869208.25	418
2015-03-05	27.03	27.03	26.79	26.97	-0.01	-0.04	567419.0	15300098.25	352
2015-03-04	27.35	27.35	26.95	26.98	-0.14	-0.52	1039082.0	28134076.25	587
2015-03-03	26.95	27.59	26.79	27.12	0.41	1.54	1715787.0	46569029.0	842
2015-03-02	26.55	26.95	26.23	26.71	0.22	0.83	638090.0	16926097.7	460
2015-03-01	26.79	26.95	26.23	26.49	-0.13	-0.49	841762.0	22252745.05	505
2015-02-26	26.95	27.03	26.63	26.62	-0.05	-0.19	959595.0	25718973.1	544
2015-02-25	26.63	26.95	26.55	26.67	0.07	0.26	2003437.0	53433112.8	803
2015-02-24	25.43	26.95	25.43	26.6	0.83	3.22	1842404.0	48368482.8	1257
2015-02-23	26.63	26.79	25.59	25.77	-0.82	-3.08	2129011.0	55967191.85	1080
2015-02-22	27.03	27.35	26.55	26.59	-0.22	-0.82	2340336.0	63364689.55	1118
2015-02-19	27.03	27.35	26.63	26.81	-0.28	-1.03	2232269.0	60094288.0	1011
2015-02-18	27.75	27.99	26.95	27.09	-0.24	-0.88	3005504.0	82593165.25	1517
2015-02-17	26.15	28.55	25.99	27.33	1.36	5.24	7990966.0	219603898.7	3089
2015-02-16	26.15	26.15	25.91	25.97	-0.06	-0.23	628618.0	16366864.1	308
2015-02-15	26.15	26.23	25.91	26.03	0.34	1.32	781311.0	20358298.8	400
2015-02-12	25.43	25.83	25.43	25.69	0.23	0.9	691320.0	17717719.8	356
2015-02-11	25.99	25.99	25.43	25.46	-0.55	-2.11	1011890.0	26075013.0	449
2015-02-10	26.23	26.23	25.99	26.01	-0.32	-1.22	1006769.0	26304535.1	416
2015-02-09	26.39	26.55	26.23	26.33	0.06	0.23	1270227.0	33469940.9	555
2015-02-08	25.99	26.31	25.83	26.27	0.66	2.58	1298627.0	33882036.4	564
2015-02-05	25.67	26.07	25.59	25.61	-0.44	-1.69	996196.0	25666086.2	511
2015-02-04	26.55	26.63	25.99	26.05	-0.45	-1.7	725359.0	19030518.8	411
2015-02-03	26.55	26.63	26.31	26.5	0.01	0.04	1748086.0	46313144.2	607
2015-02-02	26.63	26.79	26.15	26.49	0.12	0.46	1324858.0	35044279.8	645
2015-02-01	25.67	26.55	25.59	26.37	1.62	6.55	1945070.0	50605615.9	873
2015-01-29	25.19	25.19	24.63	24.75	-0.4	-1.59	1058522.0	26375086.2	673
2015-01-28	23.91	25.35	23.83	25.15	1.26	5.27	4137573.0	102306409.0	1591
2015-01-27	23.43	23.99	23.27	23.89	0.66	2.84	2785130.0	65661968.6	1071
2015-01-26	23.35	23.75	23.19	23.23	0.02	0.09	2010363.0	47039830.7	708
2015-01-22	23.03	23.35	22.95	23.21	0.09	0.39	491296.0	11403518.2	324
2015-01-21	23.35	23.51	23.03	23.12	-0.29	-1.24	475545.0	11092823.4	329
2015-01-20	23.43	23.43	23.19	23.41	0.0	0.0	403774.0	9411835.4	278
2015-01-19	23.59	23.59	23.35	23.41	-0.14	-0.59	656608.0	15399957.8	297
2015-01-18	23.35	23.59	23.35	23.55	0.3	1.29	1110734.0	26094976.9	490
2015-01-15	23.59	23.59	23.19	23.25	-0.21	-0.9	922994.0	21606575.1	523
2015-01-14	23.43	23.67	23.19	23.46	0.12	0.51	1922636.0	45113573.5	833
2015-01-13	23.35	23.43	22.79	23.34	-0.31	-1.31	1887701.0	43962354.5	914
2015-01-12	23.99	23.99	23.59	23.65	-0.24	-1.0	2995264.0	71122905.2	1163
2015-01-11	23.43	24.55	23.43	23.89	1.12	4.92	4752684.0	113861014.5	2150
2015-01-08	23.35	23.35	22.71	22.77	0.04	0.18	2635336.0	60089474.1	1047
2015-01-07	23.43	23.43	22.63	22.73	-0.37	-1.6	1908696.0	44073976.6	962
2015-01-06	21.19	23.35	21.19	23.1	0.35	1.54	1329675.0	29270327.7	887
2015-01-05	22.95	23.27	22.63	22.75	-0.82	-3.48	848197.0	19463395.7	501
2015-01-04	23.03	23.83	23.03	23.57	-0.24	-1.01	665153.0	15655559.4	308
2015-01-01	24.23	24.23	23.27	23.81	0.04	0.17	855628.0	20468716.3	537
2014-12-31	24.15	24.47	22.23	23.77	0.06	0.25	1567479.0	36772709.3	1116
2014-12-30	24.39	24.71	23.35	23.71	-1.78	-6.98	2249797.0	53990104.2	1056
2014-12-29	26.55	26.55	25.43	25.49	-0.88	-3.34	1208897.0	31559286.9	807
2014-12-28	26.47	26.63	26.15	26.37	-0.11	-0.42	838203.0	22157120.0	629
2014-12-25	26.15	27.19	26.15	26.48	0.16	0.61	2066281.0	55202792.0	1166
2014-12-24	26.23	26.95	26.15	26.32	0.23	0.88	1210145.0	32138062.3	816
2014-12-23	25.11	26.31	25.11	26.09	0.56	2.19	1294318.0	33711561.4	699
2014-12-22	24.55	25.59	24.07	25.53	0.96	3.91	1852680.0	46700056.0	790
2014-12-21	25.19	25.59	22.95	24.57	0.9	3.8	2906161.0	70973414.8	1406
2014-12-18	23.43	23.67	23.11	23.67	2.14	9.94	1901179.0	44778988.0	483
2014-12-17	19.59	21.51	18.67	21.53	1.91	9.73	2725090.0	54583375.5	1066
2014-12-16	19.19	20.23	18.11	19.62	-0.49	-2.44	3133673.0	59776062.3	1140
2014-12-15	21.59	21.83	19.99	20.11	-1.03	-4.87	1199721.0	25090461.3	711
2014-12-14	20.55	21.83	20.55	21.14	-0.67	-3.07	990176.0	21042856.2	625
2014-12-11	20.95	21.99	20.79	21.81	-0.41	-1.85	4238175.0	90764805.5	1243
2014-12-10	23.59	23.59	22.15	22.22	-1.44	-6.09	2217533.0	50168041.2	1318
2014-12-09	23.83	24.23	23.43	23.66	-1.11	-4.48	3028871.0	71502790.8	1360
2014-12-08	25.19	25.19	24.71	24.77	-0.4	-1.59	903046.0	22540425.0	476
2014-12-07	25.27	25.35	25.03	25.17	-0.11	-0.44	996921.0	25095217.1	500
2014-12-04	25.35	25.51	25.19	25.28	0.15	0.6	1329013.0	33663581.4	704
2014-12-03	24.63	25.51	24.63	25.13	0.28	1.13	2115553.0	53261069.8	1112
2014-12-02	25.03	25.35	24.79	24.85	0.09	0.36	2971722.0	74443342.1	1149
2014-12-01	25.03	25.35	24.63	24.76	-0.51	-2.02	4686485.0	117217589.5	1943
2014-11-30	24.79	25.99	24.79	25.27	-1.42	-5.32	1028269.0	26091361.1	759
2014-11-27	26.63	27.19	26.23	26.69	-0.24	-0.89	1061418.0	28264909.05	779
2014-11-26	26.63	27.19	25.03	26.93	-0.01	-0.04	1959333.0	51305829.3	1131
2014-11-25	27.43	27.43	26.79	26.94	-0.57	-2.07	986194.0	26669631.0	583
2014-11-24	28.23	28.39	27.43	27.51	-0.78	-2.76	1107091.0	30716525.0	641
2014-11-23	28.39	28.63	28.23	28.29	0.07	0.25	1062402.0	30136877.25	567
2014-11-20	28.63	28.79	27.75	28.22	-0.37	-1.29	1821286.0	51128211.75	945
2014-11-19	29.35	29.35	28.55	28.59	-0.64	-2.19	833618.0	23970605.75	519
2014-11-18	29.03	29.83	28.63	29.23	-0.08	-0.27	1736353.0	50577377.75	671
2014-11-17	29.75	29.83	28.55	29.31	-0.64	-2.14	638078.0	18559088.75	495
2014-11-16	30.15	30.15	29.83	29.95	-0.01	-0.03	248234.0	7438904.75	294
2014-11-13	30.55	30.55	29.83	29.96	-0.65	-2.12	474563.0	14321016.25	445
2014-11-12	31.35	31.75	29.83	30.61	-0.16	-0.52	1389951.0	43262888.75	878
2014-11-11	30.15	31.99	30.15	30.77	0.61	2.02	4333295.0	136079663.25	1758
2014-11-10	29.03	30.39	28.95	30.16	1.11	3.82	1067662.0	31705336.5	530
2014-11-09	29.35	29.43	28.79	29.05	-0.16	-0.55	890081.0	25903317.75	398
2014-11-06	29.03	29.35	28.63	29.21	0.62	2.17	726843.0	21130273.5	479
2014-11-05	28.79	29.35	28.15	28.59	-0.37	-1.28	1326237.0	38030736.75	734
2014-11-04	29.83	30.63	28.55	28.96	-1.43	-4.71	1447411.0	42837382.5	894
2014-11-03	28.95	30.55	28.95	30.39	1.35	4.65	2139122.0	64455944.25	953
2014-11-02	29.35	29.59	28.95	29.04	0.13	0.45	594613.0	17355947.0	380
2014-10-30	28.23	29.35	27.19	28.91	0.42	1.47	10298078.0	300800629.5	580
2014-10-29	29.35	29.35	28.23	28.49	-0.57	-1.96	416595.0	12077656.0	316
2014-10-28	28.95	29.19	28.79	29.06	-0.18	-0.62	493665.0	14286383.75	358
2014-10-27	29.83	29.83	28.79	29.24	-0.14	-0.48	856594.0	24971139.75	404
2014-10-26	28.23	29.59	28.23	29.38	0.98	3.45	811981.0	23719902.75	456
2014-10-23	27.43	28.55	27.19	28.4	0.26	0.92	1072396.0	30137659.5	439
2014-10-22	27.99	28.39	27.43	28.14	0.33	1.19	1327925.0	37291737.5	616
2014-10-21	27.75	27.99	27.43	27.81	0.33	1.2	910850.0	25306953.5	525
2014-10-20	27.03	27.75	26.95	27.48	0.84	3.15	1987573.0	54299270.0	982
2014-10-19	26.39	27.03	25.99	26.64	1.39	5.5	1093156.0	28982168.6	675
2014-10-16	25.03	25.83	24.63	25.25	-1.4	-5.25	1726440.0	43533553.9	845
2014-10-15	27.43	27.59	26.55	26.65	-0.99	-3.58	1089616.0	29369237.75	659
2014-10-14	28.23	28.39	26.95	27.64	-0.81	-2.85	1268600.0	34927649.25	729
2014-10-13	27.19	28.63	27.19	28.45	0.87	3.15	838153.0	23582668.0	530
2014-10-12	29.03	29.03	27.35	27.58	-2.46	-8.19	1037100.0	29210443.75	698
2014-10-02	29.19	30.23	29.03	30.04	0.7	2.39	923933.0	27408553.25	517
2014-10-01	29.43	29.75	29.03	29.34	-0.12	-0.41	540282.0	15863633.5	301
2014-09-30	28.95	29.75	28.95	29.46	0.48	1.66	1911165.0	56257869.5	669
2014-09-29	27.59	29.03	27.59	28.98	1.37	4.96	1470702.0	41991965.25	674
2014-09-28	28.15	28.15	27.59	27.61	-0.42	-1.5	455830.0	12651851.25	320
2014-09-25	28.23	29.03	27.83	28.03	-0.3	-1.06	1172499.0	33308681.25	593
2014-09-24	28.79	28.79	27.35	28.33	-0.66	-2.28	967819.0	27159484.5	622
2014-09-22	29.03	29.35	28.55	28.99	-0.28	-0.96	535909.0	15479140.25	424
2014-09-21	29.75	29.75	29.19	29.27	-0.45	-1.51	537793.0	15850057.25	380
2014-09-18	29.83	29.83	29.59	29.72	-0.05	-0.17	483568.0	14369190.5	288
2014-09-17	29.43	29.99	29.35	29.77	0.46	1.57	837401.0	24808238.5	606
2014-09-16	29.43	29.75	29.03	29.31	-0.26	-0.88	1023252.0	30052742.25	732
2014-09-15	30.79	31.03	29.35	29.57	-0.99	-3.24	1913247.0	57899533.25	819
2014-09-14	29.19	31.59	29.19	30.56	1.24	4.23	3333477.0	102119354.5	1257
2014-09-11	29.83	30.55	28.79	29.32	-0.44	-1.48	2357209.0	70665145.0	1066
2014-09-10	29.19	30.39	28.95	29.76	0.61	2.09	2432006.0	72153253.0	961
2014-09-09	28.63	29.43	28.63	29.15	0.22	0.76	1236717.0	36117593.5	565
2014-09-08	28.95	29.03	28.39	28.93	0.11	0.38	954098.0	27545900.5	662
2014-09-07	27.83	29.43	27.75	28.82	1.09	3.93	3276074.0	94117292.0	1437
2014-09-04	26.79	27.99	26.63	27.73	0.99	3.7	3942723.0	107535318.75	1001
2014-09-03	26.79	27.03	26.63	26.74	-0.11	-0.41	1266575.0	34002392.75	482
2014-09-02	27.03	27.35	26.63	26.85	-0.42	-1.54	1241733.0	33432680.25	506
2014-09-01	27.19	27.43	26.95	27.27	0.14	0.52	646565.0	17598369.75	373
2014-08-31	27.35	27.35	27.03	27.13	-0.19	-0.7	643118.0	17493787.5	390
2014-08-28	27.43	27.59	27.19	27.32	-0.33	-1.19	397095.0	10884667.75	412
2014-08-27	27.35	27.99	26.95	27.65	0.18	0.66	2010766.0	55144560.0	1039
2014-08-26	27.19	27.59	26.79	27.47	0.58	2.16	3500801.0	94745825.0	1247
2014-08-25	28.23	29.03	26.47	26.89	-1.31	-4.65	7594198.0	210804626.5	3205
2014-08-24	26.23	28.55	26.23	28.2	2.09	8.0	5070219.0	138555544.85	2039
2014-08-21	26.15	26.15	25.99	26.11	-0.06	-0.23	387816.0	10116477.9	277
2014-08-20	26.23	26.39	26.15	26.17	-0.05	-0.19	532688.0	13982242.1	353
2014-08-19	26.39	26.55	26.23	26.22	-0.17	-0.64	359129.0	9457866.7	368
2014-08-18	26.39	26.63	26.31	26.39	0.06	0.23	1795011.0	47696383.0	712
2014-08-17	25.67	26.55	25.59	26.33	0.69	2.69	3578441.0	93454084.6	1139
2014-08-14	25.43	25.99	25.43	25.64	0.27	1.06	1765403.0	45341247.2	604
2014-08-13	25.43	25.59	25.35	25.37	-0.19	-0.74	465839.0	11853856.1	397
2014-08-12	25.59	25.75	25.43	25.56	-0.09	-0.35	576702.0	14738925.9	394
2014-08-11	25.75	25.83	25.59	25.65	-0.11	-0.43	583987.0	14985140.0	359
2014-08-10	25.75	25.99	25.67	25.76	0.16	0.62	1180768.0	30503107.6	569
2014-08-07	25.59	25.83	25.59	25.6	-0.03	-0.12	1072081.0	27519802.6	496
2014-08-06	25.75	25.83	25.59	25.63	-0.1	-0.39	485498.0	12469048.7	290
2014-08-05	25.43	25.83	25.43	25.73	0.11	0.43	1486623.0	38147500.1	645
2014-08-04	25.43	25.75	25.35	25.62	0.15	0.59	607966.0	15523441.2	336
2014-08-03	25.43	25.51	25.43	25.47	-0.04	-0.16	499956.0	12729321.8	298
2014-07-24	25.83	25.83	25.43	25.51	-0.26	-1.01	512362.0	13144843.9	336
2014-07-23	25.59	25.83	25.35	25.77	0.28	1.1	1878705.0	48284920.5	593
2014-07-22	25.59	25.83	25.35	25.49	0.12	0.47	1235228.0	31605470.6	642
2014-07-21	24.63	25.59	24.39	25.37	0.64	2.59	1288728.0	32397716.9	673
2014-07-20	24.87	24.95	24.55	24.73	-0.05	-0.2	538820.0	13334134.9	407
2014-07-17	24.47	24.95	24.39	24.78	0.33	1.35	1399716.0	34557095.4	753
2014-07-16	23.83	25.19	23.83	24.45	0.57	2.39	2500008.0	61480644.1	1111
2014-07-15	23.83	23.91	23.67	23.88	0.04	0.17	471699.0	11222746.7	338
2014-07-14	24.23	24.23	23.83	23.84	-0.26	-1.08	775965.0	18628500.7	414
2014-07-13	23.99	24.23	23.99	24.1	0.05	0.21	520159.0	12552669.4	229
2014-07-10	23.99	24.15	23.99	24.05	0.03	0.12	633936.0	15276296.0	228
2014-07-09	24.23	24.23	23.83	24.02	-0.11	-0.46	780395.0	18780287.4	383
2014-07-08	24.23	24.39	24.15	24.13	0.04	0.17	1868996.0	45303660.7	674
2014-07-07	24.15	24.39	24.07	24.09	0.11	0.46	1084005.0	26229133.9	540
2014-07-06	23.83	24.07	23.83	23.98	0.13	0.55	1055492.0	25309255.7	392
2014-07-03	23.99	24.15	23.83	23.85	-0.12	-0.5	438317.0	10477584.8	320
2014-07-02	23.83	24.15	23.83	23.97	0.04	0.17	913136.0	21910245.6	406
2014-07-01	23.83	24.07	23.83	23.93	0.12	0.5	331945.0	7955210.2	251
2014-06-30	23.83	23.99	23.59	23.81	-0.11	-0.46	481723.0	11472355.1	288
2014-06-29	24.07	24.23	23.83	23.92	-0.13	-0.54	309920.0	7449619.1	205
2014-06-26	24.15	24.23	24.07	24.05	-0.12	-0.5	429127.0	10356439.6	276
2014-06-25	24.23	24.31	24.15	24.17	-0.04	-0.17	416469.0	10095839.7	332
2014-06-24	23.83	24.23	22.95	24.21	0.34	1.42	642573.0	15168446.7	486
2014-06-23	24.15	24.23	23.59	23.87	-0.32	-1.32	750084.0	17904659.2	476
2014-06-22	24.39	24.47	24.07	24.19	-0.12	-0.49	804364.0	19577576.1	459
2014-06-19	24.63	24.63	24.23	24.31	-0.22	-0.9	963195.0	23501814.2	597
2014-06-18	24.55	25.03	24.23	24.53	0.19	0.78	1959829.0	48220095.6	1091
2014-06-17	24.39	24.79	24.23	24.34	-0.36	-1.46	1106791.0	27066597.8	675
2014-06-16	25.35	25.59	24.63	24.7	-0.87	-3.4	544710.0	13729436.8	512
2014-06-15	24.47	25.83	23.43	25.57	1.06	4.32	4024000.0	101807798.5	1631
2014-06-12	24.23	24.63	24.23	24.51	0.01	0.04	594004.0	14534604.1	384
2014-06-11	24.87	24.87	24.07	24.5	-0.37	-1.49	869004.0	21358217.4	501
2014-06-10	25.35	25.35	24.79	24.87	-0.4	-1.58	1676655.0	42017876.3	574
2014-06-09	25.03	25.43	25.03	25.27	0.2	0.8	1911784.0	48376509.7	460
2014-06-08	25.67	25.83	24.71	25.07	-0.56	-2.18	1354720.0	34190694.1	653
2014-06-05	25.75	26.23	25.43	25.63	0.02	0.08	4046255.0	104008567.2	1134
2014-06-04	24.79	26.23	24.63	25.61	0.76	3.06	4552702.0	117010536.0	1290
2014-06-03	24.87	25.03	24.79	24.85	-0.16	-0.64	373394.0	9294177.9	257
2014-06-02	25.03	25.19	25.03	25.01	-0.02	-0.08	267937.0	6706941.9	233
2014-06-01	25.03	25.43	24.79	25.03	0.02	0.08	416658.0	10483445.9	337
2014-05-29	25.35	25.43	24.71	25.01	-0.36	-1.42	1510059.0	37888674.1	550
2014-05-28	25.51	25.51	25.19	25.37	-0.24	-0.94	3540085.0	89972527.9	358
2014-05-27	25.51	25.75	25.43	25.61	0.07	0.27	1585299.0	40587324.2	502
2014-05-26	25.51	25.75	25.43	25.54	0.13	0.51	2419460.0	61834298.4	572
2014-05-25	24.63	25.43	24.63	25.41	0.61	2.46	2415237.0	61035200.9	897
2014-05-22	25.03	25.59	24.71	24.8	-0.25	-1.0	2851907.0	71543791.9	1084
2014-05-21	23.91	25.27	23.91	25.05	1.16	4.86	7548835.0	185086175.0	1800
2014-05-20	23.27	24.15	23.27	23.89	0.65	2.8	1771856.0	41947500.8	668
2014-05-19	23.59	23.59	23.11	23.24	-0.3	-1.27	1658741.0	37154473.9	448
2014-05-18	23.75	23.83	23.43	23.54	-0.09	-0.38	740243.0	17456928.1	480
2014-05-15	23.27	24.15	23.27	23.63	0.18	0.77	4290914.0	101314561.0	1500
2014-05-14	23.35	23.51	23.03	23.45	0.27	1.16	1197776.0	27937406.2	592
2014-05-13	23.03	23.43	23.03	23.18	0.09	0.39	1602319.0	37193034.6	662
2014-05-12	23.03	23.11	22.79	23.09	0.11	0.48	1198754.0	27531096.0	561
2014-05-11	22.71	23.19	22.55	22.98	0.27	1.19	1201335.0	27469587.4	736
2014-05-08	22.71	22.79	22.63	22.71	0.04	0.18	653573.0	14846484.6	350
2014-05-07	22.55	22.79	22.55	22.67	0.06	0.27	854778.0	19362388.8	331
2014-05-06	22.71	22.79	22.63	22.61	-0.14	-0.62	620004.0	14085268.7	391
2014-05-05	22.95	23.03	22.71	22.75	-0.15	-0.66	770473.0	17564554.9	428
2014-05-04	23.03	23.03	22.79	22.9	0.06	0.26	1030918.0	23637229.5	554
2014-05-01	22.79	23.03	22.71	22.84	0.07	0.31	628324.0	14344860.0	418
2014-04-30	22.55	23.03	22.55	22.77	0.43	1.92	2469617.0	56350540.3	1029
2014-04-29	22.23	22.79	22.15	22.34	0.09	0.4	2297596.0	51395664.6	855
2014-04-28	22.23	22.39	22.23	22.25	-0.08	-0.36	541672.0	12071733.5	386
2014-04-27	22.63	22.63	22.23	22.33	-0.33	-1.46	977970.0	21936967.8	533
2014-04-24	22.71	22.79	22.55	22.66	-0.04	-0.18	382921.0	8666930.4	278
2014-04-23	22.79	22.79	22.63	22.7	-0.05	-0.22	519439.0	11801862.9	323
2014-04-22	23.03	23.03	22.63	22.75	-0.22	-0.96	690995.0	15736761.2	446
2014-04-21	22.79	23.35	22.79	22.97	0.16	0.7	1153496.0	26529894.0	639
2014-04-20	23.03	23.03	22.79	22.81	-0.16	-0.7	514988.0	11776858.3	382
2014-04-17	23.27	23.27	22.95	22.97	-0.34	-1.46	421032.0	9736309.5	349
2014-04-16	23.11	23.43	23.11	23.31	0.08	0.34	698963.0	16333745.5	412
2014-04-15	23.19	23.35	23.11	23.23	0.06	0.26	584079.0	13556037.8	343
2014-04-14	23.03	23.43	22.95	23.17	-0.05	-0.22	375500.0	8699490.0	413
2014-04-13	23.51	23.83	23.03	23.22	-0.29	-1.23	804545.0	18847007.2	716
2014-04-10	23.19	24.15	22.79	23.51	0.32	1.38	2977722.0	70460278.8	1527
2014-04-09	22.55	23.35	22.39	23.19	0.32	1.4	3311479.0	75763187.3	1111
2014-04-08	22.07	23.03	21.99	22.87	0.74	3.34	2172795.0	49446459.2	1139
2014-04-07	22.23	22.23	21.99	22.13	-0.21	-0.94	678321.0	15037455.4	492
2014-04-06	22.39	22.55	22.23	22.34	-0.16	-0.71	717063.0	16045324.9	498
2014-04-03	22.63	22.79	22.39	22.5	-0.11	-0.49	1112021.0	25066788.2	718
2014-04-02	22.63	22.95	22.55	22.61	0.06	0.27	832121.0	18885144.0	587
2014-04-01	22.87	22.87	22.55	22.55	-0.16	-0.7	874984.0	19780180.9	568
2014-03-31	22.95	22.95	22.63	22.71	-0.22	-0.96	742024.0	16928544.3	453
2014-03-30	22.95	23.11	22.79	22.93	-0.1	-0.43	645961.0	14828450.8	477
2014-03-27	23.35	23.35	22.95	23.03	-0.22	-0.95	547845.0	12650379.9	487
2014-03-26	23.35	23.35	23.19	23.25	-0.1	-0.43	329178.0	7655309.6	331
2014-03-25	23.51	23.51	23.35	23.35	-0.1	-0.43	499900.0	11678587.2	365
2014-03-24	23.35	23.83	23.27	23.45	0.1	0.43	2023095.0	47508296.9	1074
2014-03-23	22.71	23.59	22.63	23.35	0.74	3.27	2008636.0	46691119.7	1238
2014-03-20	22.63	22.95	22.39	22.61	-0.2	-0.88	1262378.0	28618433.5	978
2014-03-19	23.43	23.43	22.63	22.81	-0.54	-2.31	2537531.0	58116257.2	1466
2014-03-18	23.99	24.15	23.03	23.35	-0.42	-1.77	3963667.0	92946938.7	2381
2014-03-17	25.35	25.67	23.67	23.77	-1.28	-5.11	88355718.0	2002109538.5	3538
2014-03-16	23.59	25.91	23.59	25.05	0.84	3.47	6251620.0	157226794.6	3421
2014-03-13	23.35	25.03	23.35	24.21	0.92	3.95	6665441.0	161860896.7	3959
2014-03-12	21.19	23.35	21.19	23.29	2.02	9.5	6645121.0	148612334.0	2502
2014-03-11	21.27	21.35	21.19	21.27	0.0	0.0	789778.0	16770604.0	407
2014-03-10	20.87	21.27	20.71	21.27	0.37	1.77	1371914.0	28859952.6	637
2014-03-09	20.95	21.03	20.63	20.9	0.11	0.53	877316.0	18281949.0	374
2014-03-06	20.63	21.03	20.63	20.79	0.0	0.0	894389.0	18713511.7	426
2014-03-05	20.71	20.95	20.55	20.79	-0.06	-0.29	536428.0	11132865.4	370
2014-03-04	20.55	20.87	20.55	20.85	0.32	1.56	1273505.0	26441694.3	418
2014-03-03	20.55	20.63	19.99	20.53	0.0	0.0	1137167.0	23078129.9	592
2014-03-02	21.19	21.19	20.47	20.53	-0.64	-3.02	683373.0	14241003.2	497
2014-02-27	21.03	21.27	21.03	21.17	0.11	0.52	570301.0	12068414.0	288
2014-02-26	21.19	21.19	21.03	21.06	-0.05	-0.24	1099901.0	23205780.9	465
2014-02-25	21.27	21.27	21.03	21.11	-0.11	-0.52	305688.0	6475101.2	239
2014-02-24	21.19	21.27	21.11	21.22	0.0	0.0	390020.0	8262685.9	261
2014-02-23	21.19	21.35	21.19	21.22	0.0	0.0	340868.0	7236294.0	249
2014-02-20	21.19	21.43	21.19	21.22	0.05	0.24	613812.0	13066764.7	290
2014-02-19	21.43	21.43	21.19	21.17	-0.21	-0.98	370963.0	7894294.9	280
2014-02-18	21.27	21.51	21.19	21.38	0.11	0.52	959564.0	20526576.2	405
2014-02-17	21.19	21.43	21.19	21.27	0.0	0.0	729517.0	15556799.2	441
2014-02-16	21.19	21.67	21.11	21.27	0.1	0.47	1632481.0	34925153.1	724
2014-02-13	21.03	21.19	20.95	21.17	0.06	0.28	1708442.0	35969300.2	455
2014-02-12	21.03	21.11	21.03	21.11	0.05	0.24	249947.0	5272811.2	222
2014-02-11	21.11	21.11	20.95	21.06	-0.11	-0.52	382429.0	8040530.3	309
2014-02-10	21.03	21.19	20.95	21.17	0.16	0.76	363640.0	7677116.7	290
2014-02-09	21.19	21.27	21.03	21.01	-0.1	-0.47	366474.0	7738974.7	342
2014-02-06	21.19	21.43	21.03	21.11	-0.16	-0.75	682075.0	14404482.4	486
2014-02-05	20.95	21.59	20.63	21.27	0.37	1.77	2022956.0	42614043.2	803
2014-02-04	20.95	21.11	20.79	20.9	-0.27	-1.28	1185548.0	24794526.5	554
2014-02-03	21.27	21.43	21.11	21.17	-0.1	-0.47	797530.0	16955976.4	459
2014-02-02	21.43	21.75	21.19	21.27	-0.32	-1.48	1416759.0	30474264.0	709
2014-01-30	21.75	21.83	21.43	21.59	-0.11	-0.51	1003929.0	21778090.4	654
2014-01-29	21.19	21.99	21.11	21.7	0.43	2.02	2729334.0	59309654.9	1144
2014-01-28	21.27	22.15	21.11	21.27	0.05	0.24	2209143.0	47596983.0	1144
2014-01-27	21.43	21.75	21.03	21.22	-0.32	-1.49	1461608.0	31474912.3	677
2014-01-26	21.03	21.75	20.63	21.54	0.11	0.51	1919873.0	40621774.6	799
2014-01-23	21.03	21.75	21.03	21.43	0.16	0.75	2758433.0	59077658.5	874
2014-01-22	20.15	21.27	20.07	21.27	1.12	5.56	1874123.0	38477507.5	613
2014-01-21	20.39	20.39	19.79	20.15	-0.22	-1.08	847455.0	17024461.1	450
2014-01-20	20.23	20.39	20.23	20.37	0.11	0.54	849506.0	17231979.4	373
2014-01-19	19.99	20.39	19.71	20.26	0.11	0.55	1602263.0	32343659.1	776
2014-01-16	19.59	20.23	19.47	20.15	0.42	2.13	1663664.0	32971886.8	752
2014-01-15	19.31	19.87	19.27	19.73	0.32	1.65	2126419.0	41781293.4	860
2014-01-14	18.99	19.51	18.87	19.41	0.43	2.27	1884226.0	36252713.0	773
2014-01-13	19.07	19.11	18.87	18.98	-0.11	-0.58	1363384.0	25944270.7	643
2014-01-12	18.87	19.39	18.71	19.09	0.27	1.43	3160933.0	60393397.6	1252
2014-01-09	18.51	18.87	18.51	18.82	0.21	1.13	1096315.0	20478264.8	538
2014-01-08	18.39	18.59	18.39	18.61	0.22	1.2	1041335.0	19258662.9	386
2014-01-07	18.51	18.51	18.31	18.39	-0.16	-0.86	912141.0	16790889.1	512
2014-01-06	18.59	18.71	18.39	18.55	-0.06	-0.32	434355.0	8063835.6	328
2014-01-05	18.79	18.87	18.51	18.61	-0.21	-1.12	964593.0	18031249.8	486
2014-01-02	18.59	18.91	18.59	18.82	0.16	0.86	604848.0	11362552.0	458
2014-01-01	18.67	18.79	18.67	18.66	0.0	0.0	641620.0	12001653.0	324
2013-12-31	18.59	18.67	18.51	18.66	0.11	0.59	448891.0	8346163.2	307
2013-12-30	18.31	18.79	18.31	18.55	0.16	0.87	931834.0	17332688.4	500
2013-12-29	18.39	18.47	18.11	18.39	-0.06	-0.33	1239029.0	22620722.9	539
2013-12-26	18.59	18.59	18.39	18.45	-0.16	-0.86	684820.0	12631571.1	412
2013-12-25	18.71	18.71	18.47	18.61	-0.05	-0.27	1184302.0	21946271.2	479
2013-12-24	18.99	18.99	18.51	18.66	-0.32	-1.69	1728729.0	32460089.5	592
2013-12-23	19.07	19.11	18.79	18.98	-0.05	-0.26	1230553.0	23422672.7	508
2013-12-22	18.87	19.11	18.79	19.03	0.21	1.12	1332945.0	25272541.5	566
2013-12-19	18.71	18.87	18.51	18.82	0.21	1.13	2116770.0	39588027.3	901
2013-12-18	18.99	19.31	18.51	18.61	-0.21	-1.12	5705843.0	107617351.2	1682
2013-12-17	17.99	18.99	17.99	18.82	0.8	4.44	5322798.0	98857651.1	1545
2013-12-16	17.87	17.99	17.71	18.02	0.11	0.61	1437342.0	25611775.6	586
2013-12-15	18.19	18.27	17.87	17.91	-0.38	-2.08	1496017.0	27136546.7	702
2013-12-12	18.51	18.51	18.11	18.29	-0.21	-1.14	1163694.0	21267852.4	457
2013-12-11	18.51	18.59	18.47	18.5	0.0	0.0	1377938.0	25497703.4	467
2013-12-10	18.51	18.87	18.51	18.5	0.05	0.27	1706331.0	31940588.3	762
2013-12-09	18.39	18.51	18.27	18.45	-0.05	-0.27	1209166.0	22222074.1	598
2013-12-08	18.79	18.99	18.39	18.5	-0.16	-0.86	1202890.0	22481342.8	619
2013-12-05	19.07	19.07	18.67	18.66	-0.32	-1.69	842594.0	15847646.3	616
2013-12-04	19.11	19.47	18.91	18.98	-0.27	-1.4	1382269.0	26435546.8	818
2013-12-03	19.79	20.07	19.19	19.25	-0.42	-2.14	1864878.0	36715785.2	1131
2013-12-02	19.47	19.91	19.47	19.67	0.48	2.5	4479544.0	88277932.2	1678
2013-12-01	18.51	19.59	18.51	19.19	0.64	3.45	5352594.0	103101410.9	1553
2013-11-28	18.11	19.07	18.11	18.55	0.42	2.32	5390815.0	100882840.7	1861
2013-11-27	17.19	18.59	17.19	18.13	1.02	5.96	9217290.0	165940473.7	2260
2013-11-26	17.19	17.39	17.07	17.11	-0.06	-0.35	1471351.0	25339187.0	491
2013-11-25	17.27	17.39	17.07	17.17	-0.05	-0.29	1898723.0	32606342.7	540
2013-11-24	16.71	17.47	16.71	17.22	0.53	3.18	3832600.0	65321266.2	1045
2013-11-21	16.51	16.79	16.47	16.69	0.22	1.34	2615678.0	43614699.4	687
2013-11-20	16.43	16.59	16.35	16.47	0.0	0.0	1112152.0	18362757.8	366
2013-11-19	16.47	16.47	16.35	16.47	0.0	0.0	796061.0	13069916.4	238
2013-11-18	16.51	16.59	16.47	16.47	-0.06	-0.36	1058945.0	17491968.7	372
2013-11-17	16.67	16.71	16.51	16.53	-0.1	-0.6	1668786.0	27690913.4	589
2013-11-14	16.19	16.67	16.15	16.63	0.42	2.59	2668533.0	43931101.7	826
2013-11-13	16.19	16.35	16.15	16.21	0.0	0.0	1404725.0	22856832.8	459
2013-11-12	16.19	16.31	16.15	16.21	-0.05	-0.31	1606330.0	26055727.7	418
2013-11-11	16.31	16.35	16.19	16.26	0.0	0.0	982390.0	15975460.5	339
2013-11-10	16.47	16.51	16.27	16.26	-0.16	-0.97	1264697.0	20699803.4	416
2013-11-07	16.35	16.51	16.35	16.42	0.0	0.0	783088.0	12858712.5	370
2013-11-06	16.51	16.51	16.35	16.42	-0.11	-0.67	831999.0	13669411.7	372
2013-11-05	16.43	16.59	16.35	16.53	0.11	0.67	940657.0	15505456.9	323
2013-11-04	16.47	16.59	16.43	16.42	-0.05	-0.3	426847.0	7033422.5	209
2013-11-03	16.51	16.67	16.35	16.47	-0.16	-0.96	956592.0	15805048.8	373
2013-10-31	16.47	16.63	16.47	16.63	0.16	0.97	279464.0	4622669.6	178
2013-10-30	16.51	16.63	16.35	16.47	0.05	0.3	516633.0	8521653.2	244
2013-10-29	16.51	16.63	16.35	16.42	-0.16	-0.97	731603.0	12046856.5	274
2013-10-28	16.67	16.71	16.47	16.58	-0.11	-0.66	802661.0	13342863.4	290
2013-10-27	16.51	16.71	16.51	16.69	0.16	0.97	516609.0	8591772.0	260
2013-10-24	16.43	16.67	16.43	16.53	-0.05	-0.3	510504.0	8446991.1	280
2013-10-23	16.79	16.87	16.47	16.58	-0.27	-1.6	1111927.0	18556648.0	422
2013-10-22	16.91	16.99	16.87	16.85	-0.1	-0.59	1080024.0	18289269.8	304
2013-10-21	16.91	16.91	16.87	16.95	0.05	0.3	965035.0	16289128.8	251
2013-10-20	16.99	17.11	16.79	16.9	0.05	0.3	1658222.0	28010192.8	532
2013-10-10	16.91	16.91	16.79	16.85	-0.05	-0.3	938099.0	15803352.2	272
2013-10-09	16.91	16.99	16.79	16.9	-0.05	-0.29	653528.0	11033715.4	307
2013-10-08	16.99	17.31	16.91	16.95	0.05	0.3	2793915.0	47793229.3	894
2013-10-07	16.87	17.19	16.79	16.9	0.0	0.0	1920827.0	32703348.9	550
2013-10-06	16.91	16.91	16.71	16.9	-0.05	-0.29	975245.0	16446645.6	337
2013-10-03	17.07	17.07	16.87	16.95	-0.11	-0.64	985003.0	16708262.5	366
2013-10-02	17.07	17.11	16.91	17.06	0.05	0.29	1344898.0	22911771.7	580
2013-10-01	16.91	17.19	16.79	17.01	0.11	0.65	2163780.0	36919129.8	582
2013-09-30	16.63	16.91	16.63	16.9	0.16	0.96	895047.0	15038905.1	291
2013-09-29	16.71	16.91	16.63	16.74	0.05	0.3	1399776.0	23442439.8	370
2013-09-26	16.67	16.71	16.63	16.69	-0.05	-0.3	761021.0	12708118.0	271
2013-09-25	16.67	16.71	16.63	16.74	0.0	0.0	1445287.0	24096145.0	346
2013-09-24	16.91	16.91	16.67	16.74	-0.05	-0.3	365254.0	6123975.0	271
2013-09-19	16.71	16.91	16.67	16.79	0.16	0.96	1471756.0	24734958.5	422
2013-09-18	16.67	16.71	16.63	16.63	-0.06	-0.36	427814.0	7135431.1	274
2013-09-17	16.79	16.79	16.67	16.69	-0.1	-0.6	556270.0	9307449.3	318
2013-09-16	16.87	16.91	16.71	16.79	0.0	0.0	1633213.0	27538496.6	521
2013-09-15	16.71	16.91	16.67	16.79	0.16	0.96	2456247.0	41263772.1	695
2013-09-12	16.79	16.87	16.63	16.63	-0.16	-0.95	1768297.0	29514220.6	488
2013-09-11	16.79	16.87	16.63	16.79	0.1	0.6	3027954.0	50812417.5	508
2013-09-10	16.71	16.91	16.63	16.69	0.43	2.64	2832563.0	47359444.3	763
2013-09-09	16.71	16.71	15.99	16.26	-0.48	-2.87	2608949.0	42454756.8	1033
2013-09-08	16.91	17.39	16.63	16.74	-0.16	-0.95	1661322.0	28259277.3	719
2013-09-05	16.91	17.27	16.63	16.9	-0.05	-0.29	1781240.0	30130717.7	628
2013-09-04	16.91	17.07	16.27	16.95	-0.11	-0.64	1701762.0	28474968.4	881
2013-09-03	17.11	17.67	16.91	17.06	-0.05	-0.29	3335435.0	57729275.4	1182
2013-09-02	16.59	17.19	16.59	17.11	0.58	3.51	3517930.0	59180878.5	890
2013-09-01	16.59	16.87	16.51	16.53	0.06	0.36	1943351.0	32246523.0	609
2013-08-29	16.35	16.67	16.27	16.47	0.1	0.61	1821366.0	30033563.9	635
2013-08-28	15.55	16.71	15.55	16.37	0.64	4.07	3232855.0	52190227.2	1055
2013-08-27	16.27	16.51	15.71	15.73	-0.96	-5.75	2903175.0	46830060.3	976
2013-08-26	16.35	16.91	16.35	16.69	0.16	0.97	3058846.0	51114468.2	910
2013-08-25	16.43	16.59	16.27	16.53	0.11	0.67	1647724.0	27000170.3	582
2013-08-22	16.47	16.51	16.43	16.42	-0.05	-0.3	1132330.0	18636895.4	292
2013-08-21	16.51	16.59	16.43	16.47	-0.06	-0.36	762755.0	12574950.1	390
2013-08-20	16.67	16.71	16.43	16.53	-0.16	-0.96	1758125.0	29058162.5	547
2013-08-19	16.71	16.91	16.67	16.69	-0.05	-0.3	1554623.0	26034046.1	528
2013-08-18	16.43	17.07	16.43	16.74	0.27	1.64	2235501.0	37510606.7	842
2013-08-15	16.35	16.67	16.31	16.47	0.0	0.0	1081052.0	17871169.2	404
2013-08-14	16.67	16.67	16.43	16.47	-0.16	-0.96	690469.0	11394976.4	443
2013-08-13	16.47	16.87	16.47	16.63	0.21	1.28	1817609.0	30171059.2	731
2013-08-05	15.99	17.19	15.91	16.42	0.37	2.31	4912681.0	81457424.2	1621
2013-08-04	15.99	16.27	15.83	16.05	0.11	0.69	2099557.0	33715174.2	702
2013-08-01	15.63	16.31	15.31	15.94	0.16	1.01	4175667.0	66049079.9	1541
2013-07-31	15.51	16.35	15.47	15.78	0.43	2.8	6798962.0	107698163.1	2667
2013-07-30	13.91	15.35	13.91	15.35	1.38	9.88	5644283.0	83387019.2	1416
2013-07-29	13.95	13.95	13.87	13.97	0.06	0.43	839549.0	11682241.1	266
2013-07-28	13.95	14.03	13.91	13.91	0.0	0.0	584571.0	8164584.0	229
2013-07-25	13.87	13.91	13.79	13.91	0.0	0.0	717497.0	9949368.6	192
2013-07-24	13.87	14.03	13.75	13.91	0.05	0.36	1346970.0	18734527.0	291
2013-07-23	13.91	14.03	13.75	13.86	-0.11	-0.79	975590.0	13516325.4	355
2013-07-22	14.03	14.07	13.91	13.97	0.0	0.0	973917.0	13618816.3	364
2013-07-21	13.75	14.03	13.75	13.97	0.22	1.6	1332847.0	18564888.4	418
2013-07-18	13.79	13.95	13.75	13.75	-0.06	-0.43	1416943.0	19640550.4	459
2013-07-17	13.71	13.79	13.59	13.81	0.0	0.0	1143646.0	15679990.4	378
2013-07-16	13.67	13.79	13.59	13.81	0.16	1.17	755206.0	10345218.8	253
2013-07-15	13.75	13.75	13.59	13.65	-0.05	-0.36	359394.0	4917835.8	149
2013-07-14	13.59	13.75	13.59	13.7	0.11	0.81	781054.0	10673415.0	286
2013-07-11	13.59	13.67	13.51	13.59	-0.06	-0.44	465386.0	6324034.2	169
2013-07-10	13.67	13.67	13.51	13.65	0.0	0.0	406880.0	5537846.9	212
2013-07-09	13.79	13.79	13.67	13.65	-0.1	-0.73	602393.0	8249629.1	248
2013-07-08	13.79	13.79	13.67	13.75	-0.11	-0.79	929952.0	12782695.4	320
2013-07-07	13.75	13.91	13.75	13.86	0.11	0.8	920413.0	12748474.7	396
2013-07-04	13.71	13.87	13.71	13.75	0.16	1.18	1890672.0	26053446.0	459
2013-07-03	13.71	13.79	13.59	13.59	-0.16	-1.16	1048538.0	14352269.0	354
2013-07-02	13.71	13.91	13.67	13.75	0.05	0.36	3009626.0	41608518.9	697
2013-07-01	13.51	13.71	13.51	13.7	0.16	1.18	1831467.0	24812369.0	507
2013-06-30	13.67	13.67	13.51	13.54	-0.11	-0.81	669319.0	9083495.9	297
2013-06-26	13.75	13.79	13.59	13.65	-0.05	-0.36	518695.0	7122847.5	230
2013-06-25	13.59	13.75	13.59	13.7	0.05	0.37	434631.0	5946156.0	265
2013-06-24	13.75	13.79	13.67	13.65	-0.1	-0.73	360263.0	4941328.8	270
2013-06-23	13.87	13.91	13.75	13.75	-0.06	-0.43	695896.0	9604605.1	373
2013-06-22	13.67	13.87	13.59	13.81	-0.1	-0.72	818246.0	11284390.1	365
2013-06-19	14.07	14.07	13.75	13.91	-0.16	-1.14	890942.0	12387186.8	411
2013-06-18	14.11	14.23	14.03	14.07	-0.06	-0.42	861443.0	12193784.5	331
2013-06-17	14.07	14.31	14.07	14.13	0.06	0.43	1106429.0	15716446.0	470
2013-06-16	13.39	14.11	13.31	14.07	0.53	3.91	2953947.0	40694802.0	856
2013-06-15	13.71	14.39	13.31	13.54	-0.43	-3.08	4853075.0	67698177.2	1352
2013-06-12	13.71	13.95	13.67	13.97	0.16	1.16	956459.0	13235402.4	407
2013-06-11	13.95	14.03	13.71	13.81	-0.21	-1.5	1360389.0	18773860.1	486
2013-06-10	14.11	14.11	13.91	14.02	-0.05	-0.36	570165.0	7986738.7	306
2013-06-09	14.11	14.11	13.95	14.07	0.0	0.0	1581401.0	22193136.4	456
2013-06-08	13.79	14.39	13.79	14.07	0.32	2.33	3165603.0	44842401.5	922
2013-06-05	13.43	13.87	13.27	13.75	0.32	2.38	2858343.0	38857683.95	755
2013-06-04	13.27	13.59	13.27	13.43	0.16	1.21	3297356.0	44390147.25	836
2013-06-03	13.11	13.31	13.03	13.27	0.24	1.84	2223807.0	29372827.2	655
2013-06-02	12.99	13.19	12.91	13.03	0.05	0.39	1128839.0	14765260.55	518
2013-06-01	12.95	13.07	12.83	12.98	0.03	0.23	676911.0	8784088.45	343
2013-05-29	12.99	13.11	12.91	12.95	-0.03	-0.23	1592541.0	20665502.8	611
2013-05-28	12.79	12.99	12.79	12.98	0.16	1.25	895169.0	11528567.5	376
2013-05-27	12.83	12.87	12.75	12.82	-0.03	-0.23	592247.0	7588169.3	273
2013-05-26	12.87	12.87	12.71	12.85	-0.05	-0.39	49725742.0	656566406.85	592
2013-05-25	12.99	12.99	12.83	12.9	-0.16	-1.23	931175.0	12011021.1	388
2013-05-22	13.07	13.11	12.99	13.06	-0.03	-0.23	685457.0	8939116.85	324
2013-05-21	13.15	13.23	13.11	13.09	-0.1	-0.76	1114179.0	14660299.55	433
2013-05-20	13.07	13.23	13.07	13.19	0.13	1.0	1997502.0	26259400.45	594
2013-05-19	12.95	13.11	12.87	13.06	0.13	1.01	1815403.0	23634466.5	765
2013-05-18	12.51	12.99	12.48	12.93	0.51	4.11	3155520.0	40269187.3	1126
2013-05-15	12.32	12.48	12.32	12.42	0.16	1.31	41105311.0	525472893.35	594
2013-05-14	12.32	12.32	12.28	12.26	-0.03	-0.24	658918.0	8094202.35	286
2013-05-13	12.32	12.32	12.2	12.29	-0.03	-0.24	9697865.0	123806651.15	301
2013-05-12	12.4	12.48	12.32	12.32	-0.05	-0.4	767277.0	9510443.3	279
2013-05-11	12.36	12.55	12.32	12.37	0.03	0.24	1419635.0	17687142.65	477
2013-05-08	12.32	12.44	12.32	12.34	0.0	0.0	435937.0	5398700.3	209
2013-05-07	12.32	12.36	12.32	12.34	-0.08	-0.64	498279.0	5950474.55	221
2013-05-06	12.44	12.48	12.36	12.42	-0.06	-0.48	568990.0	7064530.05	289
2013-05-05	12.51	12.51	12.44	12.48	-0.05	-0.4	732594.0	9132548.05	352
2013-05-04	12.59	12.63	12.51	12.53	0.03	0.24	850425.0	10706217.4	370
2013-05-01	12.48	12.51	12.36	12.5	0.02	0.16	1122027.0	13981555.9	430
2013-04-30	12.48	12.59	12.48	12.48	0.0	0.0	2173106.0	27230330.25	854
2013-04-29	12.08	12.51	12.08	12.48	0.54	4.52	5158925.0	63699701.45	1814
2013-04-28	11.8	11.92	11.8	11.94	0.1	0.84	981142.0	11656157.7	395
2013-04-27	11.84	11.92	11.8	11.84	0.03	0.25	1075132.0	12764204.45	468
2013-04-24	11.8	11.84	11.76	11.81	0.05	0.43	676779.0	7975129.5	318
2013-04-23	11.8	11.8	11.68	11.76	-0.08	-0.68	785637.0	9228413.7	375
2013-04-22	11.8	11.88	11.72	11.84	0.03	0.25	1209918.0	14254257.85	426
2013-04-21	11.88	11.92	11.76	11.81	-0.08	-0.67	1059537.0	12560884.3	482
2013-04-20	11.56	11.96	11.56	11.89	0.32	2.77	1543493.0	18163461.1	673
2013-04-17	11.72	11.8	11.48	11.57	-0.13	-1.11	1099203.0	12714074.3	598
2013-04-16	11.8	11.84	11.68	11.7	-0.16	-1.35	1481032.0	17397948.4	612
2013-04-15	12.0	12.0	11.84	11.86	-0.16	-1.33	951696.0	11326486.8	532
2013-04-14	12.08	12.08	12.0	12.02	-0.11	-0.91	1343666.0	16576241.05	608
2013-04-13	12.51	12.51	12.08	12.13	-0.37	-2.96	2948611.0	35921264.3	1108
2013-04-10	12.4	12.59	12.4	12.5	-0.61	-4.65	3556354.0	44400090.85	1355
2013-04-09	13.15	13.19	13.11	13.11	0.0	0.0	1509145.0	19798479.2	493
2013-04-08	13.11	13.19	13.11	13.11	0.0	0.0	1310083.0	17188859.6	407
2013-04-07	13.27	13.27	13.03	13.11	-0.08	-0.61	1518435.0	19917017.0	518
2013-04-06	13.27	13.31	13.15	13.19	-0.08	-0.6	939374.0	12426479.0	363
2013-04-03	13.31	13.39	13.15	13.27	-0.06	-0.45	1250404.0	16553693.6	342
2013-04-02	13.27	13.51	13.27	13.33	0.08	0.6	1051828.0	14046200.1	416
2013-04-01	13.39	13.39	13.15	13.25	-0.08	-0.6	573416.0	7584810.0	312
2013-03-31	13.19	13.39	13.11	13.33	0.14	1.06	1173439.0	15514225.0	313
2013-03-30	13.27	13.27	13.15	13.19	-0.06	-0.45	867925.0	11479855.3	334
2013-03-27	13.31	13.39	13.27	13.25	-0.02	-0.15	356264.0	4736874.5	227
2013-03-26	13.27	13.31	13.19	13.27	-0.06	-0.45	401087.0	5313945.3	238
2013-03-25	13.31	13.31	13.19	13.33	0.0	0.0	841858.0	11166308.1	288
2013-03-24	13.27	13.31	13.27	13.33	0.0	0.0	308755.0	4100087.4	218
2013-03-23	13.27	13.31	13.27	13.33	0.06	0.45	278549.0	3698576.3	205
2013-03-20	13.39	13.39	13.19	13.27	-0.11	-0.82	604059.0	8017035.6	332
2013-03-19	13.39	13.39	13.27	13.38	0.0	0.0	697441.0	9298908.4	305
2013-03-18	13.51	13.51	13.39	13.38	-0.11	-0.82	470653.0	6305343.0	239
2013-03-17	13.39	13.51	13.31	13.49	0.11	0.82	602146.0	8057493.7	348
2013-03-16	13.31	13.39	13.27	13.38	-0.05	-0.37	1488288.0	19853986.7	472
2013-03-13	12.99	13.59	12.99	13.43	0.4	3.07	2429426.0	32331699.0	562
2013-03-12	13.19	13.19	12.99	13.03	-0.16	-1.21	758162.0	9923876.4	338
2013-03-11	13.27	13.31	13.15	13.19	0.02	0.15	803805.0	10637763.9	404
2013-03-10	13.11	13.27	13.11	13.17	0.06	0.46	834140.0	10980773.4	323
2013-03-09	13.03	13.19	12.99	13.11	0.1	0.77	1317115.0	17253862.3	450
2013-03-06	13.11	13.15	12.95	13.01	0.0	0.0	871526.0	11376771.8	320
2013-03-05	12.99	13.11	12.95	13.01	0.06	0.46	471997.0	6138312.2	255
2013-03-04	13.11	13.11	12.95	12.95	-0.16	-1.22	341275.0	4444736.2	228
2013-03-03	13.11	13.15	13.03	13.11	-0.06	-0.46	434564.0	5687756.5	235
2013-03-02	13.11	13.27	13.11	13.17	-0.02	-0.15	972793.0	12810024.9	362
2013-02-27	13.11	13.19	13.03	13.19	0.08	0.61	667706.0	8756534.9	323
2013-02-26	13.19	13.19	13.11	13.11	-0.14	-1.06	711368.0	9350344.6	357
2013-02-25	13.39	13.39	13.27	13.25	-0.08	-0.6	853385.0	11367824.3	442
2013-02-24	13.31	13.39	13.27	13.33	0.0	0.0	1051235.0	13996149.5	362
2013-02-23	13.11	13.31	13.11	13.33	0.14	1.06	764181.0	10091258.8	366
2013-02-20	13.39	13.43	13.19	13.19	-0.19	-1.42	1823589.0	24233334.6	505
2013-02-19	13.11	13.43	12.79	13.38	0.27	2.06	2636758.0	34414604.8	832
2013-02-18	13.39	13.39	13.03	13.11	-0.27	-2.02	1354000.0	17860367.9	620
2013-02-17	13.51	13.51	13.31	13.38	-0.05	-0.37	991678.0	13274107.0	451
2013-02-16	13.51	13.71	13.43	13.43	-0.11	-0.81	1725703.0	23397449.5	549
2013-02-13	13.67	13.71	13.43	13.54	-0.05	-0.37	2154461.0	29224535.6	618
2013-02-12	13.71	13.87	13.51	13.59	-0.06	-0.44	2313279.0	31694872.5	860
2013-02-11	13.51	13.91	13.51	13.65	0.16	1.19	4361671.0	59510672.1	1265
2013-02-10	13.27	13.51	13.15	13.49	0.22	1.66	2154101.0	28769948.0	838
2013-02-09	13.19	13.59	13.15	13.27	0.0	0.0	1964728.0	26288733.6	932
2013-02-06	12.87	13.67	12.87	13.27	0.48	3.75	8308051.0	110276381.6	2192
2013-02-05	12.2	12.91	12.12	12.79	0.58	4.75	3606398.0	45003021.4	1012
2013-02-04	12.32	12.32	12.16	12.21	-0.08	-0.65	669529.0	8179631.3	298
2013-02-03	12.32	12.32	12.16	12.29	0.0	0.0	895617.0	10949656.0	421
2013-02-02	12.32	12.4	12.2	12.29	0.13	1.07	1357291.0	16693315.2	474
2013-01-30	12.16	12.32	12.16	12.16	-0.08	-0.65	1062145.0	12979772.7	491
2013-01-29	12.48	12.48	12.16	12.24	-0.13	-1.05	2039164.0	25007890.4	736
2013-01-28	12.32	12.51	12.16	12.37	0.37	3.08	6561202.0	81127231.6	1827
2013-01-27	12.08	12.08	11.92	12.0	0.0	0.0	1012447.0	12143335.6	357
2013-01-26	11.92	12.12	11.92	12.0	0.08	0.67	1161732.0	13943950.2	418
2013-01-23	11.92	11.96	11.76	11.92	0.03	0.25	1440288.0	16502819.7	347
2013-01-22	12.0	12.12	11.84	11.89	-0.16	-1.33	1533921.0	18350407.8	382
2013-01-21	12.16	12.2	11.96	12.05	-0.11	-0.9	1476342.0	17833943.4	359
2013-01-20	12.12	12.32	12.12	12.16	-0.05	-0.41	1106716.0	13525790.5	334
2013-01-19	12.08	12.4	12.08	12.21	0.08	0.66	2066611.0	25310677.6	622
2013-01-16	11.92	12.32	11.84	12.13	0.16	1.34	2627124.0	31796397.2	752
2013-01-15	12.16	12.16	11.92	11.97	-0.24	-1.97	1981782.0	23762395.7	707
2013-01-14	12.36	12.4	12.12	12.21	-0.24	-1.93	3570984.0	43592503.7	1051
2013-01-13	13.03	13.03	12.4	12.45	-0.64	-4.89	4064710.0	51446143.0	1366
2013-01-12	12.48	13.27	12.4	13.09	0.8	6.51	7897058.0	101730668.0	2350
2013-01-09	12.36	12.59	12.12	12.29	-0.08	-0.65	3755333.0	46493537.1	1067
2013-01-08	11.96	12.55	11.96	12.37	0.45	3.78	5982800.0	73314794.0	1585
2013-01-07	11.68	12.08	11.68	11.92	0.19	1.62	2504690.0	29765917.4	780
2013-01-06	11.76	11.76	11.6	11.73	-0.03	-0.26	1143672.0	13333513.9	404
2013-01-05	11.92	12.0	11.68	11.76	-0.13	-1.09	1819089.0	21541494.5	571
2013-01-02	11.68	11.92	11.6	11.89	0.24	2.06	1342734.0	15864256.0	498
2013-01-01	11.4	11.76	11.4	11.65	0.32	2.82	1129135.0	13120282.1	470
2012-12-31	11.56	11.72	11.2	11.33	-0.24	-2.07	1281294.0	14574173.0	404
2012-12-30	11.72	11.76	11.56	11.57	-0.11	-0.94	692743.0	8052955.9	324
2012-12-29	11.52	12.08	11.52	11.68	0.11	0.95	2740558.0	32582064.1	611
2012-12-26	11.68	11.72	11.52	11.57	-0.24	-2.03	1902446.0	22083166.9	425
2012-12-25	11.84	11.92	11.68	11.81	-0.08	-0.67	1969919.0	23199156.7	421
2012-12-24	11.84	11.92	11.76	11.89	-0.08	-0.67	1775185.0	21047988.0	440
2012-12-23	12.0	12.16	11.96	11.97	0.0	0.0	2009777.0	24156085.1	535
2012-12-22	11.68	12.08	11.6	11.97	0.37	3.19	4830999.0	57234639.7	1256
2012-12-19	10.76	11.68	10.76	11.6	0.88	8.21	9663982.0	109164972.9	2070
2012-12-18	10.8	10.8	10.64	10.72	-0.05	-0.46	1063166.0	11417818.9	359
2012-12-17	10.56	10.88	10.56	10.77	0.21	1.99	1571645.0	16649634.5	430
2012-12-16	10.72	10.72	10.56	10.56	-0.05	-0.47	1137792.0	12076273.2	239
2012-12-15	10.48	10.72	10.36	10.61	0.24	2.31	2383328.0	25038944.6	386
2012-12-12	10.36	10.4	10.32	10.37	-0.03	-0.29	735764.0	7616799.3	231
2012-12-11	10.32	10.48	10.24	10.4	0.08	0.78	785848.0	8134104.8	234
2012-12-10	10.36	10.4	10.32	10.32	-0.13	-1.24	295815.0	3055238.4	150
2012-12-09	10.48	10.48	10.32	10.45	0.0	0.0	809417.0	8420438.8	267
2012-12-08	10.4	10.52	10.4	10.45	0.08	0.77	826997.0	8649486.6	281
2012-12-05	10.36	10.48	10.32	10.37	-0.03	-0.29	891041.0	9268943.9	274
2012-12-04	10.48	10.48	10.32	10.4	-0.08	-0.76	600084.0	6226493.8	248
2012-12-03	10.4	10.6	10.36	10.48	0.08	0.77	2000496.0	21008782.2	450
2012-12-02	10.76	10.76	10.2	10.4	-0.32	-2.99	11865005.0	122456969.6	1716
2012-12-01	10.4	10.76	10.32	10.72	0.43	4.18	4394297.0	46188251.9	664
2012-11-28	9.92	10.4	9.76	10.29	0.43	4.36	4728384.0	47552569.8	671
2012-11-27	9.8	9.96	9.8	9.86	0.0	0.0	2076325.0	20439786.05	294
2012-11-26	9.88	9.92	9.76	9.86	0.02	0.2	699895.0	6871361.5	292
2012-11-25	10.08	10.08	9.8	9.84	-0.16	-1.6	922509.0	9094411.3	320
2012-11-24	9.92	10.12	9.88	10.0	0.19	1.94	2046134.0	20440988.25	382
2012-11-21	9.92	9.92	9.8	9.81	-0.08	-0.81	1067767.0	10531618.0	301
2012-11-20	9.96	10.0	9.72	9.89	0.0	0.0	1509535.0	14921307.35	392
2012-11-19	10.08	10.08	9.6	9.89	-0.08	-0.8	2096727.0	20716811.1	512
2012-11-18	10.08	10.16	9.96	9.97	0.0	0.0	4326155.0	43282160.15	552
2012-11-17	10.08	10.24	9.92	9.97	-0.16	-1.58	2249427.0	22572141.9	496
2012-11-14	10.32	10.32	10.08	10.13	-0.11	-1.07	3302317.0	33542481.1	638
2012-11-13	10.48	10.52	10.12	10.24	-0.21	-2.01	4819516.0	49578113.9	941
2012-11-12	10.76	10.76	10.36	10.45	-0.35	-3.24	2160141.0	22729646.3	573
2012-11-11	10.72	10.8	10.64	10.8	0.08	0.75	1741279.0	18743433.2	354
2012-11-10	10.76	10.76	10.72	10.72	-0.05	-0.46	769748.0	8253328.5	265
2012-11-07	10.92	10.96	10.72	10.77	-0.03	-0.28	4775192.0	51665369.9	848
2012-11-06	10.8	10.88	10.76	10.8	0.0	0.0	1707136.0	18429492.9	340
2012-11-05	10.76	10.88	10.72	10.8	0.03	0.28	1034447.0	11172898.3	217
2012-11-04	10.8	10.8	10.72	10.77	-0.03	-0.28	397308.0	4269571.8	194
2012-11-03	10.8	10.8	10.72	10.8	0.0	0.0	181900.0	1957563.4	141
2012-10-24	10.72	10.88	10.72	10.8	0.03	0.28	386735.0	4167752.9	194
2012-10-23	10.92	10.92	10.76	10.77	-0.08	-0.74	553576.0	5964196.4	211
2012-10-22	10.88	10.96	10.8	10.85	-0.11	-1.0	468585.0	5096589.8	219
2012-10-21	11.16	11.16	10.8	10.96	-0.21	-1.88	680057.0	7505986.8	304
2012-10-20	11.12	11.16	11.04	11.17	-0.03	-0.27	331835.0	3677114.7	180
2012-10-17	11.16	11.28	11.12	11.2	0.08	0.72	1032563.0	11543146.1	223
2012-10-16	11.12	11.2	11.12	11.12	-0.08	-0.71	283168.0	3157918.9	209
2012-10-15	11.12	11.28	11.12	11.2	0.03	0.27	2143184.0	23921824.7	498
2012-10-14	11.2	11.28	11.04	11.17	0.05	0.45	488288.0	5447851.3	214
2012-10-13	11.4	11.4	11.12	11.12	-0.29	-2.54	697605.0	7829775.5	348
2012-10-10	11.28	11.56	11.2	11.41	0.08	0.71	625060.0	7122247.5	310
2012-10-09	11.28	11.44	11.28	11.33	0.0	0.0	267224.0	3028115.8	172
2012-10-08	11.2	11.32	11.12	11.33	0.05	0.44	522435.0	5837641.3	208
2012-10-07	11.36	11.36	11.2	11.28	-0.13	-1.14	191835.0	2166769.2	172
2012-10-06	11.52	11.6	11.4	11.41	0.0	0.0	471609.0	5436604.9	220
2012-10-03	11.36	11.44	11.36	11.41	-0.08	-0.7	286118.0	3263428.6	161
2012-10-02	11.4	11.56	11.2	11.49	0.05	0.44	354447.0	4050222.6	187
2012-10-01	11.36	11.52	11.36	11.44	0.16	1.42	335152.0	3824270.3	196
2012-09-30	11.12	11.36	11.12	11.28	0.08	0.71	507495.0	5692335.5	225
2012-09-29	11.28	11.28	11.12	11.2	0.0	0.0	388587.0	4354405.7	258
2012-09-26	11.28	11.28	11.16	11.2	-0.21	-1.84	491379.0	5513234.2	233
2012-09-25	11.4	11.52	11.2	11.41	0.0	0.0	594149.0	6707914.2	252
2012-09-24	11.52	11.52	11.2	11.41	-0.08	-0.7	727393.0	8267254.6	301
2012-09-22	11.52	11.52	11.4	11.49	0.0	0.0	429607.0	4915361.6	218
2012-09-19	11.6	11.68	11.52	11.49	-0.03	-0.26	585810.0	6788380.2	280
2012-09-18	11.76	11.76	11.52	11.52	-0.21	-1.79	1685929.0	19556110.5	455
2012-09-17	11.92	11.92	11.68	11.73	-0.19	-1.59	2156506.0	25395903.8	467
2012-09-16	11.96	12.0	11.92	11.92	-0.08	-0.67	1010188.0	12086122.5	282
2012-09-15	12.0	12.08	11.92	12.0	0.16	1.35	1303175.0	15602488.7	412
2012-09-12	11.84	12.08	11.84	11.84	0.03	0.25	2038699.0	24363402.3	494
2012-09-11	11.72	11.84	11.72	11.81	0.05	0.43	1444663.0	17007348.0	275
2012-09-10	11.8	11.8	11.72	11.76	-0.05	-0.42	551569.0	6483638.0	290
2012-09-09	11.92	11.92	11.72	11.81	-0.11	-0.92	1313683.0	15508851.0	407
2012-09-08	12.08	12.08	11.92	11.92	0.0	0.0	1086868.0	12998599.3	360
2012-09-05	11.96	12.08	11.92	11.92	-0.05	-0.42	1474331.0	17652581.5	337
2012-09-04	12.12	12.12	11.92	11.97	-0.19	-1.56	594682.0	7131507.9	309
2012-09-03	12.16	12.24	12.12	12.16	-0.05	-0.41	288445.0	3517526.5	230
2012-09-02	12.32	12.32	12.2	12.21	-0.08	-0.65	399467.0	4883071.8	202
2012-09-01	12.36	12.48	12.24	12.29	-0.03	-0.24	649142.0	8007876.7	307
2012-08-29	12.24	12.59	12.24	12.32	0.03	0.24	2212387.0	27418112.0	447
2012-08-28	12.32	12.36	12.24	12.29	-0.03	-0.24	430884.0	5299991.5	255
2012-08-27	12.32	12.4	12.24	12.32	0.0	0.0	789654.0	9747419.9	299
2012-08-26	12.48	12.48	12.32	12.32	-0.08	-0.65	424872.0	5252701.6	257
2012-08-25	12.48	12.63	12.32	12.4	0.0	0.0	1568177.0	19459694.9	571
2012-08-15	12.08	12.59	11.84	12.4	0.4	3.33	7534107.0	92333972.1	1260
2012-08-14	11.52	12.08	11.4	12.0	0.56	4.9	2828879.0	33213632.4	734
2012-08-13	11.6	11.68	11.44	11.44	-0.16	-1.38	1887422.0	21797101.3	334
2012-08-12	11.56	11.68	11.44	11.6	0.03	0.26	508447.0	5877982.1	213
2012-08-11	11.56	11.68	11.52	11.57	-0.03	-0.26	719985.0	8320673.0	263
2012-08-08	11.6	11.6	11.44	11.6	0.03	0.26	683995.0	7893540.1	266
2012-08-07	11.56	11.68	11.56	11.57	0.0	0.0	735134.0	8516808.2	194
2012-08-06	11.68	11.68	11.56	11.57	-0.11	-0.94	1044340.0	12120052.0	265
2012-08-05	11.6	11.72	11.52	11.68	0.03	0.26	2257590.0	26190902.9	405
2012-08-04	11.72	11.76	11.68	11.65	0.05	0.43	757001.0	8839562.4	349
2012-08-01	11.56	11.68	11.52	11.6	0.0	0.0	1345317.0	15565071.9	398
2012-07-31	11.6	11.68	11.52	11.6	-0.05	-0.43	712439.0	8265640.4	253
2012-07-30	11.68	11.68	11.52	11.65	0.0	0.0	1466004.0	16981580.4	363
2012-07-29	11.8	11.92	11.6	11.65	-0.16	-1.35	2003143.0	23411259.1	477
2012-07-28	11.72	12.0	11.68	11.81	0.21	1.81	1306229.0	15477267.2	406
2012-07-25	11.72	11.72	11.44	11.6	-0.21	-1.78	1112509.0	12920693.9	330
2012-07-24	11.68	11.84	11.6	11.81	0.13	1.11	1124625.0	13156810.6	340
2012-07-23	11.8	11.8	11.68	11.68	-0.13	-1.1	394584.0	4622870.5	168
2012-07-22	11.8	11.92	11.76	11.81	0.0	0.0	542803.0	6420461.9	242
2012-07-21	11.84	11.92	11.8	11.81	-0.16	-1.34	730560.0	8660494.7	282
2012-07-18	11.68	12.0	11.68	11.97	0.21	1.79	1597563.0	18966473.0	480
2012-07-17	11.76	11.84	11.68	11.76	-0.13	-1.09	1649194.0	19383286.2	364
2012-07-16	12.08	12.16	11.8	11.89	-0.16	-1.33	1382720.0	16531080.8	571
2012-07-15	11.68	12.55	11.56	12.05	0.4	3.43	4981225.0	60141300.0	1729
2012-07-14	11.32	11.68	11.32	11.65	0.21	1.84	966241.0	11126311.5	406
2012-07-11	11.36	11.44	11.28	11.44	0.16	1.42	884789.0	10022693.5	319
2012-07-10	11.28	11.4	11.2	11.28	0.0	0.0	1384746.0	15633668.1	424
2012-07-09	11.28	11.32	11.16	11.28	-0.05	-0.44	609718.0	6845352.6	245
2012-07-08	11.2	11.44	11.2	11.33	0.08	0.71	906151.0	10280697.3	284
2012-07-07	11.12	11.44	10.92	11.25	0.05	0.45	1708292.0	19215463.5	538
2012-07-04	11.4	11.4	11.16	11.2	-0.13	-1.15	2197500.0	24760264.3	645
2012-07-03	10.76	11.52	10.76	11.33	0.77	7.29	6593869.0	73831666.6	1663
2012-07-02	10.52	10.64	10.48	10.56	0.03	0.28	721676.0	7626499.3	312
2012-07-01	10.64	10.72	10.4	10.53	-0.16	-1.5	762419.0	7999463.5	327
2012-06-30	10.8	10.8	10.48	10.69	0.29	2.79	857414.0	9105521.1	352
2012-06-27	10.52	10.56	10.16	10.4	-0.21	-1.98	719288.0	7426665.1	387
2012-06-26	10.64	10.72	10.56	10.61	-0.08	-0.75	311645.0	3314910.3	206
2012-06-25	10.8	10.8	10.64	10.69	-0.11	-1.02	525800.0	5625855.3	249
2012-06-24	10.8	10.88	10.76	10.8	-0.08	-0.74	515224.0	5560435.7	231
2012-06-23	10.88	11.0	10.8	10.88	-0.16	-1.45	870242.0	9448963.5	343
2012-06-20	11.12	11.12	10.96	11.04	0.0	0.0	939677.0	10328240.8	357
2012-06-19	11.16	11.2	10.96	11.04	-0.16	-1.43	2001847.0	22156535.2	487
2012-06-18	11.4	11.4	11.12	11.2	0.24	2.19	1722101.0	19302924.7	497
2012-06-17	10.96	11.12	10.88	10.96	0.08	0.74	1333973.0	14610119.5	421
2012-06-16	10.88	11.4	10.16	10.88	0.03	0.28	3666844.0	39994493.7	1286
2012-06-13	10.96	10.96	10.76	10.85	-0.08	-0.73	954973.0	10316597.7	361
2012-06-12	10.88	10.92	10.76	10.93	-0.03	-0.27	1995685.0	21567914.9	408
2012-06-11	11.04	11.12	10.96	10.96	-0.05	-0.45	3021966.0	33281222.1	539
2012-06-10	10.76	11.0	10.76	11.01	0.24	2.23	875314.0	9544865.9	332
2012-06-09	10.8	11.12	10.56	10.77	0.08	0.75	1229507.0	13343968.9	460
2012-06-06	10.92	11.04	10.48	10.69	-0.24	-2.2	841663.0	9131693.8	404
2012-06-05	11.12	11.12	10.8	10.93	0.0	0.0	1067744.0	11682796.5	375
2012-06-04	10.72	11.04	10.52	10.93	0.13	1.2	1891650.0	20392212.9	556
2012-06-03	10.32	10.88	10.12	10.8	0.43	4.15	3907299.0	40081283.2	942
2012-06-02	9.6	10.48	9.6	10.37	-0.24	-2.26	2500525.0	25575258.5	640
2012-05-30	10.72	10.72	10.6	10.61	-0.16	-1.49	1098400.0	11671868.9	364
2012-05-29	10.8	10.8	10.72	10.77	0.0	0.0	830272.0	8900092.5	278
2012-05-28	10.8	10.88	10.76	10.77	0.05	0.47	1333551.0	14406859.2	312
2012-05-27	10.72	10.88	10.72	10.72	-0.08	-0.74	1044724.0	11268341.8	278
2012-05-26	10.76	10.88	10.76	10.8	0.03	0.28	810998.0	8767213.6	281
2012-05-23	10.76	10.8	10.72	10.77	-0.08	-0.74	684581.0	7364295.7	269
2012-05-22	10.76	10.96	10.76	10.85	0.16	1.5	4325965.0	46938479.5	676
2012-05-21	10.56	10.76	10.52	10.69	0.21	2.0	1654709.0	17586401.5	397
2012-05-20	10.72	10.76	10.48	10.48	-0.08	-0.76	1361703.0	14465340.5	466
2012-05-19	10.6	10.72	10.56	10.56	-0.24	-2.22	1772785.0	18806516.9	625
2012-05-16	10.96	10.96	10.72	10.8	-0.24	-2.17	2908192.0	31460143.6	751
2012-05-15	11.0	11.2	10.96	11.04	0.16	1.47	2327338.0	25817245.6	489
2012-05-14	10.64	11.2	10.64	10.88	-0.05	-0.46	1811095.0	19816020.9	567
2012-05-13	11.28	11.28	10.88	10.93	-0.35	-3.1	2605708.0	29034568.2	577
2012-05-12	10.76	11.52	10.72	11.28	0.32	2.92	3144426.0	34601909.1	942
2012-05-09	11.52	11.56	10.88	10.96	-0.56	-4.86	6792682.0	75962359.5	1273
2012-05-08	11.68	11.68	11.52	11.52	-0.13	-1.12	2468576.0	28596097.2	543
2012-05-07	11.72	11.76	11.6	11.65	-0.16	-1.35	7776926.0	90517762.2	960
2012-05-06	12.0	12.08	11.72	11.81	-0.16	-1.34	2897380.0	34490876.4	565
2012-05-05	11.8	11.96	11.56	11.97	-0.03	-0.25	3099623.0	36494660.2	698
2012-05-02	12.08	12.16	12.0	12.0	-0.05	-0.41	2212806.0	26678178.2	496
2012-05-01	12.0	12.24	12.0	12.05	0.0	0.0	2180334.0	26384816.7	634
2012-04-30	12.0	12.08	11.96	12.05	-0.03	-0.25	1684572.0	20242861.4	487
2012-04-29	12.2	12.24	12.0	12.08	-0.21	-1.71	1772222.0	21489265.9	746
2012-04-28	12.4	12.55	12.24	12.29	-0.03	-0.24	5562538.0	68720274.7	1563
2012-04-25	12.08	12.48	11.96	12.32	0.27	2.24	7894445.0	96054177.3	1971
2012-04-24	12.08	12.16	11.92	12.05	0.0	0.0	3117989.0	37365373.2	777
2012-04-23	12.2	12.36	11.96	12.05	-0.4	-3.21	3584618.0	43412403.8	1042
2012-04-22	12.71	12.71	12.32	12.45	-0.24	-1.89	6385817.0	79904428.0	1288
2012-04-21	12.71	12.87	12.55	12.69	0.06	0.48	3382838.0	42990531.9	1252
2012-04-18	12.63	13.15	12.32	12.63	0.08	0.64	10253856.0	130991057.7	3244
2012-04-17	11.68	12.55	11.6	12.55	1.11	9.7	12210285.0	147557153.3	2400
2012-04-16	11.52	11.56	11.04	11.44	-0.16	-1.38	7817238.0	88474150.4	2042
2012-04-15	12.0	12.0	11.56	11.6	-0.32	-2.68	7688599.0	90719434.2	2424
2012-04-14	12.4	12.48	11.92	11.92	-0.56	-4.49	10041487.0	122024117.2	2823
2012-04-11	11.8	12.55	10.92	12.48	0.35	2.89	15358695.0	177437449.2	3815
2012-04-10	12.91	12.95	11.92	12.13	-0.74	-5.75	7884309.0	98727220.9	2369
2012-04-09	13.11	13.15	12.59	12.87	-0.3	-2.28	10426376.0	134714963.0	3205
2012-04-08	13.19	14.19	12.08	13.17	0.3	2.33	40892377.0	547025569.1	10733
2012-04-07	11.76	12.87	11.72	12.87	1.14	9.72	18552692.0	231427036.5	4387
2012-04-04	11.44	11.76	11.44	11.73	0.13	1.12	4405199.0	51228479.2	749
2012-04-03	11.68	11.68	11.44	11.6	-0.08	-0.68	1803022.0	20755250.4	617
2012-04-02	11.6	11.68	11.4	11.68	0.08	0.69	2068111.0	23838770.5	641
2012-04-01	11.4	11.8	11.36	11.6	0.19	1.67	3184468.0	36908380.0	952
2012-03-31	11.2	11.52	11.16	11.41	0.21	1.88	3018691.0	34297467.8	847
2012-03-28	11.28	11.32	11.16	11.2	-0.16	-1.41	2793044.0	31340224.1	675
2012-03-27	11.44	11.52	11.28	11.36	-0.13	-1.13	4049172.0	45985257.9	769
2012-03-26	11.44	11.52	11.28	11.49	0.0	0.0	3267210.0	37030439.4	781
2012-03-25	11.68	11.68	11.32	11.49	-0.16	-1.37	8057207.0	92939891.8	1233
2012-03-24	10.96	11.72	10.96	11.65	0.56	5.05	10063531.0	113789709.9	1353
2012-03-21	11.04	11.12	10.88	11.09	0.0	0.0	2199077.0	24152701.9	622
2012-03-20	11.2	11.2	10.96	11.09	-0.11	-0.98	3364758.0	37420121.3	847
2012-03-19	11.28	11.28	11.0	11.2	-0.05	-0.44	4969977.0	55573266.1	1206
[truncated: 1,772 more rows]
