# Supplementary material for: Effective short-term forecasts of Saudi stock price trends using technical indicators and large-scale multivariate time series
Source: PeerJ Comput Sci. 2023 Jan 6;9:e1205. doi: 10.7717/peerj-cs.1205 (PMC10280263; doi:10.7717/peerj-cs.1205)
Supplement: Supplemental Information 3 [file peerj-cs-09-1205-s003.zip › TASI Dataset 2021/ALSORAYAI GROUP_1213.csv]

date	open	high	low	close	change	change_percent	volume_traded	value_traded_SAR	number_trades
2020-03-19	9.81	10.44	9.62	10.06	0.25	2.55	1282590.0	13004334.33	1237
2020-03-18	9.9	10.1	9.73	9.81	-0.09	-0.91	1007624.0	9990295.32	1089
2020-03-17	9.62	10.0	9.62	9.9	0.13	1.33	1222295.0	12007899.76	1232
2020-03-16	10.8	10.8	9.76	9.77	-1.07	-9.87	919813.0	9354167.1	837
2020-03-15	11.02	11.3	10.76	10.84	-0.16	-1.45	523163.0	5747129.1	608
2020-03-12	11.0	11.12	10.82	11.0	-0.42	-3.68	393737.0	4322271.48	627
2020-03-11	12.12	12.22	11.42	11.42	-0.58	-4.83	939106.0	11116366.76	956
2020-03-10	11.62	12.06	11.4	12.0	0.72	6.38	1154099.0	13575535.06	1220
2020-03-09	11.28	11.5	11.28	11.28	-1.24	-9.9	634996.0	7178193.88	734
2020-03-08	13.0	13.06	12.52	12.52	-1.38	-9.93	757916.0	9637998.76	992
2020-03-05	13.86	14.08	13.78	13.9	0.16	1.16	1017591.0	14170982.44	1193
2020-03-04	13.64	13.82	13.62	13.74	-0.14	-1.01	486227.0	6684137.58	654
2020-03-03	13.74	13.96	13.7	13.88	0.36	2.66	777003.0	10740478.38	1139
2020-03-02	13.74	14.32	13.48	13.52	0.04	0.3	1890444.0	26387647.66	2362
2020-03-01	14.2	14.3	13.46	13.48	-0.98	-6.78	1314532.0	18206944.8	1915
2020-02-27	14.72	15.0	14.4	14.46	-0.26	-1.77	1868463.0	27370817.0	2828
2020-02-26	15.0	15.22	14.72	14.72	-1.62	-9.91	7504257.0	112074596.24	5587
2020-02-25	16.66	17.04	16.34	16.34	-0.82	-4.78	366389.0	6064825.28	936
2020-02-24	17.6	17.6	16.86	17.16	-0.52	-2.94	327262.0	5609443.02	699
2020-02-23	17.62	17.82	17.52	17.68	0.02	0.11	256388.0	4529946.98	531
2020-02-20	17.9	18.08	17.56	17.66	-0.24	-1.34	672249.0	11993589.92	1035
2020-02-19	17.76	17.96	17.6	17.9	0.2	1.13	143448.0	2555776.26	443
2020-02-18	17.4	18.2	17.4	17.7	0.28	1.61	551130.0	9851067.42	1287
2020-02-17	17.66	17.7	17.22	17.42	0.0	0.0	220450.0	3845373.22	545
2020-02-16	17.98	17.98	17.3	17.42	-0.6	-3.33	365276.0	6423566.76	980
2020-02-13	18.3	18.4	17.9	18.02	-0.32	-1.74	267123.0	4837824.62	680
2020-02-12	18.44	18.44	17.98	18.34	-0.02	-0.11	296631.0	5384351.52	717
2020-02-11	18.78	18.78	18.36	18.36	-0.44	-2.34	186520.0	3468552.04	518
2020-02-10	18.98	19.0	18.64	18.8	0.1	0.53	365054.0	6861428.0	600
2020-02-09	18.9	19.22	18.4	18.7	-0.08	-0.43	564926.0	10627712.82	1342
2020-02-06	18.4	18.78	17.9	18.78	0.58	3.19	995560.0	18328177.98	1749
2020-02-05	19.12	19.2	18.16	18.2	-0.7	-3.7	744595.0	13856774.56	1678
2020-02-04	19.38	19.5	18.7	18.9	-0.2	-1.05	642742.0	12333541.52	1350
2020-02-03	19.92	20.1	19.1	19.1	-0.84	-4.21	1024845.0	20027915.34	1777
2020-02-02	20.5	20.52	19.7	19.94	-0.66	-3.2	843464.0	16929103.98	1581
2020-01-30	20.8	21.12	20.6	20.6	-0.2	-0.96	823411.0	17163097.96	1474
2020-01-29	20.76	21.2	20.66	20.8	0.1	0.48	1521390.0	31866808.74	2370
2020-01-28	20.64	21.2	20.36	20.7	0.06	0.29	2805376.0	58454919.84	4315
2020-01-27	22.5	22.6	20.6	20.64	-2.2	-9.63	3282641.0	70851972.72	5729
2020-01-26	22.84	22.84	22.5	22.84	2.06	9.91	1460863.0	33350370.96	1189
2020-01-23	20.78	20.78	20.78	20.78	1.88	9.95	12510.0	259957.8	38
2020-01-22	19.67	20.06	18.79	18.9	-0.66	-3.37	2820941.0	54696245.1	2975
2020-01-21	19.89	19.95	19.5	19.56	-0.39	-1.95	1316706.0	25927595.3	1544
2020-01-20	19.95	20.09	19.81	19.95	0.0	0.0	688692.0	13741777.45	717
2020-01-19	20.2	20.22	19.92	19.95	-0.14	-0.7	892145.0	17887781.85	937
2020-01-16	20.11	20.17	19.73	20.09	-0.02	-0.1	595294.0	11870623.25	876
2020-01-15	20.33	20.42	19.95	20.11	-0.06	-0.3	1201314.0	24273012.05	1344
2020-01-14	19.73	20.2	19.53	20.17	0.47	2.39	1929240.0	38469437.1	2260
2020-01-13	20.03	20.03	19.56	19.7	-0.19	-0.96	1390759.0	27425253.3	1980
2020-01-12	20.14	20.28	19.86	19.89	-0.17	-0.85	913153.0	18272375.1	1290
2020-01-09	20.47	20.53	19.81	20.06	0.39	1.98	1189719.0	23899683.8	1447
2020-01-08	20.0	20.83	19.09	19.67	-0.55	-2.72	2069295.0	41707227.2	2421
2020-01-07	19.78	20.55	19.56	20.22	0.55	2.8	1573956.0	31671309.65	1891
2020-01-06	19.15	19.89	19.15	19.67	0.58	3.04	1692436.0	33239217.05	1938
2020-01-05	18.76	19.26	18.23	19.09	0.11	0.58	1714798.0	32527128.25	1827
2020-01-02	18.18	19.2	18.18	18.98	0.94	5.21	2234938.0	41990005.0	2825
2020-01-01	17.52	18.62	17.41	18.04	0.94	5.5	3068965.0	55678584.95	3221
2019-12-31	17.02	17.35	16.91	17.1	0.08	0.47	673863.0	11542275.1	824
2019-12-30	17.29	17.49	16.85	17.02	-0.22	-1.28	939950.0	16198787.8	961
2019-12-29	18.37	18.4	17.24	17.24	-0.28	-1.6	3211452.0	56450284.9	2840
2019-12-26	16.96	17.52	16.63	17.52	1.58	9.91	2366040.0	41068006.65	1172
2019-12-25	16.13	16.33	15.91	15.94	0.05	0.31	915256.0	14759530.65	918
2019-12-24	15.61	16.71	15.55	15.89	0.36	2.32	2366380.0	38137556.85	2212
2019-12-23	15.2	15.53	15.2	15.53	0.39	2.58	798732.0	12312642.6	773
2019-12-22	15.06	15.17	14.97	15.14	0.19	1.27	390175.0	5895953.95	424
2019-12-19	14.86	15.08	14.86	14.95	0.09	0.61	392538.0	5881555.55	426
2019-12-18	14.73	14.89	14.64	14.86	0.22	1.5	308013.0	4551005.7	372
2019-12-17	14.48	14.81	14.37	14.64	0.14	0.97	383108.0	5600269.8	491
2019-12-16	14.56	14.7	14.48	14.5	-0.03	-0.21	218727.0	3183983.3	331
2019-12-15	14.56	14.64	14.37	14.53	0.0	0.0	232974.0	3377296.25	361
2019-12-12	14.95	14.95	14.48	14.53	-0.42	-2.81	420889.0	6188472.1	506
2019-12-11	14.92	15.03	14.92	14.95	0.03	0.2	159257.0	2384265.85	233
2019-12-10	14.92	15.25	14.84	14.92	-0.05	-0.33	342675.0	5157820.4	563
2019-12-09	15.11	15.11	14.86	14.97	-0.11	-0.73	249439.0	3732930.3	304
2019-12-08	14.64	15.08	14.64	15.08	0.33	2.24	253151.0	3773918.55	359
2019-12-05	14.89	14.92	14.67	14.75	-0.06	-0.41	277585.0	4103029.2	332
2019-12-04	14.95	14.95	14.73	14.81	-0.14	-0.94	272610.0	4037909.8	395
2019-12-03	15.03	15.08	14.95	14.95	-0.05	-0.33	161242.0	2419946.3	244
2019-12-02	15.06	15.11	14.92	15.0	-0.06	-0.4	192394.0	2890996.85	307
2019-12-01	14.97	15.14	14.97	15.06	0.09	0.6	137547.0	2073296.2	227
2019-11-28	15.14	15.14	14.97	14.97	-0.09	-0.6	174076.0	2615546.7	356
2019-11-27	15.28	15.28	15.0	15.06	-0.14	-0.92	180929.0	2737829.25	311
2019-11-26	15.36	15.75	15.2	15.2	-0.02	-0.13	627758.0	9704948.15	768
2019-11-25	15.03	15.33	15.03	15.22	0.02	0.13	249204.0	3791711.55	372
2019-11-24	15.53	15.64	15.2	15.2	-0.3	-1.94	273169.0	4221513.7	317
2019-11-21	15.75	15.75	15.47	15.5	-0.19	-1.21	355512.0	5526268.35	480
2019-11-20	15.64	16.16	15.5	15.69	0.19	1.23	1361999.0	21622504.3	1378
2019-11-19	15.47	15.69	15.44	15.5	-0.03	-0.19	316625.0	4926327.35	379
2019-11-18	15.47	15.64	15.39	15.53	0.17	1.11	340474.0	5286319.5	423
2019-11-17	15.8	15.8	15.25	15.36	-0.42	-2.66	535616.0	8291800.95	740
2019-11-14	16.02	16.13	15.72	15.78	-0.27	-1.68	452631.0	7208176.55	673
2019-11-13	16.63	16.8	16.0	16.05	-0.55	-3.31	747869.0	12255906.6	989
2019-11-12	16.69	17.1	16.49	16.6	-0.09	-0.54	1854670.0	31005807.55	1915
2019-11-11	16.22	17.02	16.16	16.69	0.47	2.9	1687050.0	27985482.0	1771
2019-11-10	16.58	16.77	16.11	16.22	0.22	1.38	989343.0	16160198.9	1158
2019-11-07	16.02	16.08	15.91	16.0	-0.02	-0.12	366852.0	5870330.35	526
2019-11-06	16.11	16.22	15.97	16.02	-0.06	-0.37	398849.0	6397048.55	471
2019-11-05	16.0	16.16	15.97	16.08	0.08	0.5	508661.0	8165579.4	584
2019-11-04	16.11	16.24	15.94	16.0	-0.08	-0.5	634465.0	10204168.8	669
2019-11-03	16.58	16.74	16.02	16.08	-0.69	-4.11	735642.0	11978408.65	899
2019-10-31	16.74	17.24	16.69	16.77	0.14	0.84	1298530.0	22035904.3	1600
2019-10-30	16.6	16.85	16.38	16.63	0.19	1.16	758107.0	12581069.5	1159
2019-10-29	17.57	17.57	16.27	16.44	-1.08	-6.16	1768661.0	30084866.55	1947
2019-10-28	16.41	17.85	16.36	17.52	1.28	7.88	4084230.0	70877065.1	3848
2019-10-27	16.16	16.36	16.16	16.24	0.11	0.68	299842.0	4863210.15	432
2019-10-24	16.19	16.58	16.11	16.13	0.0	0.0	868995.0	14189312.25	1032
2019-10-23	16.22	16.38	16.11	16.13	0.0	0.0	483490.0	7849232.5	668
2019-10-22	16.33	16.33	16.08	16.13	-0.06	-0.37	395772.0	6396731.2	616
2019-10-21	16.3	16.6	16.16	16.19	-0.03	-0.18	977377.0	15984381.15	1274
2019-10-20	16.22	16.38	15.97	16.22	0.17	1.06	1055734.0	17028168.05	1201
2019-10-17	15.5	16.66	15.5	16.05	0.72	4.7	1843182.0	29730381.9	2265
2019-10-16	15.47	15.64	14.97	15.33	-0.09	-0.58	821948.0	12582572.55	1205
2019-10-15	16.02	16.08	15.31	15.42	-0.49	-3.08	934729.0	14693234.65	1367
2019-10-14	16.52	16.91	15.89	15.91	-0.67	-4.04	1250675.0	20490866.55	1600
2019-10-13	17.07	17.57	16.52	16.58	-0.3	-1.78	667889.0	11410988.2	976
2019-10-10	17.13	17.29	16.83	16.88	-0.39	-2.26	565014.0	9632066.85	815
2019-10-09	17.46	17.74	17.18	17.27	-0.14	-0.8	622043.0	10867810.7	967
2019-10-08	17.99	18.04	17.41	17.41	-0.58	-3.22	574423.0	10151417.05	870
2019-10-07	18.15	18.32	17.99	17.99	-0.13	-0.72	383120.0	6950625.1	731
2019-10-06	18.23	18.37	18.04	18.12	0.02	0.11	512115.0	9323007.35	791
2019-10-03	18.23	18.54	17.96	18.1	-0.02	-0.11	1140217.0	20760859.65	1600
2019-10-02	18.21	18.48	18.04	18.12	-0.03	-0.17	877905.0	16005100.05	1251
2019-10-01	18.84	18.9	18.1	18.15	-0.19	-1.04	1470698.0	27310195.6	1910
2019-09-30	18.73	18.81	18.18	18.34	-0.39	-2.08	930483.0	17223541.95	1506
2019-09-29	18.87	19.06	18.65	18.73	-0.17	-0.9	1335135.0	25112766.3	1566
2019-09-26	19.45	19.5	18.9	18.9	-0.47	-2.43	953833.0	18281964.9	1556
2019-09-25	20.17	20.42	19.37	19.37	-0.02	-0.1	2348020.0	46658381.25	3016
2019-09-24	19.23	19.48	19.12	19.39	0.16	0.83	1054656.0	20315379.25	1481
2019-09-22	19.89	20.17	19.17	19.23	-0.44	-2.24	1478411.0	28997521.75	1838
2019-09-19	20.5	20.72	19.64	19.67	-0.8	-3.91	1171867.0	23674962.9	1634
2019-09-18	19.59	21.27	19.59	20.47	1.02	5.24	3485747.0	72100331.85	3725
2019-09-17	19.84	20.06	19.34	19.45	-0.3	-1.52	1344115.0	26485158.95	1778
2019-09-16	20.72	20.89	19.67	19.75	-0.78	-3.8	1420530.0	28834694.7	1571
2019-09-15	19.62	20.83	19.62	20.53	0.09	0.44	1636255.0	32977316.15	1974
2019-09-12	21.41	21.83	20.17	20.44	-1.0	-4.66	1925834.0	40599027.2	2374
2019-09-11	22.93	22.96	20.55	21.44	-1.35	-5.92	3717121.0	80270681.7	4270
2019-09-10	22.18	22.99	22.18	22.79	0.49	2.2	1917613.0	43385269.25	2514
2019-09-09	22.71	22.88	22.18	22.3	-0.24	-1.06	1153217.0	25923543.5	1561
2019-09-08	23.21	23.21	22.3	22.54	-0.25	-1.1	2327955.0	52821361.9	2948
2019-09-05	22.79	23.57	22.46	22.79	0.14	0.62	2778999.0	64086446.4	3971
2019-09-04	23.79	24.17	22.65	22.65	-1.14	-4.79	3049991.0	71279978.05	3853
2019-09-03	26.08	26.8	23.79	23.79	-0.96	-3.88	4471652.0	112403467.55	5813
2019-09-02	24.7	24.75	24.04	24.75	2.23	9.9	1582192.0	39084858.3	1048
2019-09-01				22.52	0.0	0.0	0.0	0.0	0
2019-08-29				22.52	0.0	0.0	0.0	0.0	0
2019-08-28	20.89	22.67	20.89	22.52	1.86	9.0	1906492.0	41511541.2	2727
2019-08-27	21.84	21.99	20.51	20.66	-0.99	-4.57	990214.0	20838051.34	1836
2019-08-26	21.72	21.91	21.27	21.65	0.19	0.89	711664.0	15333367.42	1059
2019-08-25	21.76	22.14	21.27	21.46	-0.11	-0.51	1669173.0	36321156.74	2004
2019-08-22	21.76	22.02	21.27	21.57	-0.31	-1.42	1621322.0	35074455.18	2079
2019-08-21	21.61	22.22	21.31	21.88	0.42	1.96	1885004.0	41189558.32	2486
2019-08-20	20.51	22.22	20.51	21.46	0.61	2.93	2537336.0	54552906.16	3439
2019-08-19	22.06	22.1	20.81	20.85	-0.49	-2.3	2579369.0	55161440.64	3318
2019-08-18	19.86	21.34	19.75	21.34	1.93	9.94	1342216.0	28033304.68	1328
2019-08-08	19.56	19.56	18.91	19.41	0.04	0.21	1370998.0	26395747.72	1990
2019-08-07	19.63	20.36	19.26	19.37	0.67	3.58	3227362.0	63520036.88	3666
2019-08-06	18.38	18.7	18.25	18.7	1.69	9.94	563693.0	10496286.67	565
2019-08-05	17.24	17.57	17.0	17.01	-0.31	-1.79	1419209.0	24511025.42	1521
2019-08-04	16.97	17.57	16.83	17.32	0.32	1.88	1627984.0	28031684.3	2185
2019-08-01	17.37	17.37	16.52	17.0	-0.47	-2.69	1688750.0	28560972.2	2840
2019-07-31	17.66	18.06	17.17	17.47	0.29	1.69	1602790.0	28214929.4	2779
2019-07-30	18.46	18.8	16.79	17.18	-0.73	-4.08	3600233.0	65503406.29	6244
2019-07-29	17.58	17.91	17.28	17.91	1.62	9.94	2982645.0	52780442.8	3445
2019-07-28	15.87	16.29	15.76	16.29	1.48	9.99	1484693.0	24029002.88	1090
2019-07-25	14.07	15.66	14.07	14.81	-0.74	-4.76	5874415.0	87897122.13	6487
2019-07-24	15.55	15.55	15.55	15.55	-1.71	-9.91	61052.0	949425.75	145
2019-07-23	17.26	17.26	17.26	17.26	-1.92	-10.01	33195.0	572960.88	167
2019-07-22	19.37	19.37	19.06	19.18	-0.15	-0.78	187888.0	3601088.56	308
2019-07-21	19.56	19.59	19.18	19.33	-0.5	-2.52	196870.0	3809696.56	363
2019-07-18	20.05	20.28	19.83	19.83	-0.18	-0.9	314230.0	6299798.64	559
2019-07-17	19.75	20.05	19.75	20.01	0.38	1.94	558989.0	11149074.58	956
2019-07-16	19.37	19.83	19.33	19.63	0.3	1.55	473554.0	9278129.62	907
2019-07-15	19.37	19.37	19.18	19.33	0.04	0.21	79367.0	1529689.32	152
2019-07-14	19.1	19.37	19.1	19.29	0.19	0.99	132819.0	2560031.2	294
2019-07-11	19.22	19.29	19.1	19.1	-0.19	-0.98	94180.0	1807669.38	238
2019-07-10	19.22	19.52	19.14	19.29	0.07	0.36	115129.0	2224254.24	255
2019-07-09	19.29	19.33	19.22	19.22	-0.04	-0.21	69053.0	1329846.0	148
2019-07-08	19.48	19.52	19.14	19.26	-0.15	-0.77	113697.0	2195833.1	295
2019-07-07	19.02	19.48	18.99	19.41	0.35	1.84	191980.0	3705937.1	497
2019-07-04	19.06	19.14	19.06	19.06	-0.04	-0.21	58187.0	1110701.04	137
2019-07-03	18.85	19.26	18.85	19.1	0.17	0.9	185865.0	3546753.12	441
2019-07-02	18.97	18.97	18.8	18.93	-0.06	-0.32	129441.0	2443415.88	337
2019-07-01	18.99	19.02	18.95	18.99	-0.03	-0.16	82058.0	1557117.38	239
2019-06-30	19.18	19.18	19.02	19.02	-0.08	-0.42	82384.0	1575819.68	240
2019-06-27	19.22	19.44	19.02	19.1	-0.12	-0.62	191146.0	3676190.36	335
2019-06-26	19.14	19.29	19.02	19.22	0.08	0.42	134215.0	2571446.52	253
2019-06-25	19.06	19.22	18.97	19.14	0.15	0.79	131107.0	2500224.6	263
2019-06-24	19.41	19.41	18.99	18.99	-0.34	-1.76	176559.0	3369603.1	387
2019-06-23	19.71	19.71	19.29	19.33	-0.38	-1.93	136417.0	2657459.58	353
2019-06-20	19.86	20.01	19.56	19.71	0.23	1.18	205114.0	4062479.0	492
2019-06-19	19.97	20.01	19.44	19.48	-0.38	-1.91	239614.0	4714052.78	468
2019-06-18	20.01	20.13	19.75	19.86	-0.11	-0.55	143208.0	2852030.74	410
2019-06-17	20.01	20.7	19.94	19.97	0.22	1.11	358163.0	7278684.34	742
2019-06-16	19.75	20.13	19.67	19.75	0.04	0.2	288685.0	5734220.92	481
2019-06-13	19.67	21.0	19.67	19.71	-0.12	-0.61	1410010.0	28773062.58	2157
2019-06-12	19.56	19.94	19.56	19.83	0.31	1.59	299813.0	5918456.7	544
2019-06-11	19.44	19.63	19.37	19.52	0.0	0.0	165217.0	3221901.88	388
2019-06-10	19.37	20.05	19.37	19.52	0.15	0.77	332277.0	6576027.62	583
2019-06-09	18.99	19.67	18.99	19.37	0.38	2.0	242852.0	4700820.46	378
2019-05-30	19.14	19.18	18.95	18.99	0.08	0.42	106909.0	2034746.17	214
2019-05-29	18.99	19.02	18.88	18.91	-0.11	-0.58	71346.0	1351710.02	233
2019-05-28	18.93	19.18	18.85	19.02	0.09	0.48	65645.0	1248003.29	212
2019-05-27	18.8	19.67	18.59	18.93	0.17	0.91	138504.0	2647707.06	466
2019-05-26	19.02	19.02	18.72	18.76	-0.38	-1.99	41772.0	786341.43	202
2019-05-23	19.56	19.56	19.14	19.14	-0.53	-2.69	126644.0	2442455.98	337
2019-05-22	19.29	20.36	19.29	19.67	0.68	3.58	629910.0	12480990.06	1223
2019-05-21	18.78	18.99	18.57	18.99	0.57	3.09	81437.0	1524680.0	303
2019-05-20	19.1	19.29	18.42	18.42	-0.95	-4.9	187700.0	3515385.54	557
2019-05-19	18.13	19.9	18.04	19.37	1.26	6.96	939002.0	18194790.61	1431
2019-05-16	18.42	18.42	18.1	18.11	-0.31	-1.68	60643.0	1109742.81	220
2019-05-15	18.42	18.65	18.27	18.42	0.38	2.11	78925.0	1455101.94	203
2019-05-14	18.36	18.78	17.66	18.04	-0.36	-1.96	122878.0	2250647.24	345
2019-05-13	18.44	18.44	18.23	18.4	-0.08	-0.43	76578.0	1406284.78	250
2019-05-12	18.42	18.52	17.94	18.48	-0.51	-2.69	159758.0	2918084.33	428
2019-05-09	19.75	19.94	18.99	18.99	-0.76	-3.85	137443.0	2668975.25	426
2019-05-08	20.28	20.32	19.75	19.75	-0.57	-2.81	88678.0	1779095.42	336
2019-05-07	20.51	20.7	20.32	20.32	-0.38	-1.84	90584.0	1858855.38	215
2019-05-06	20.81	20.85	20.47	20.7	-0.19	-0.91	76815.0	1582910.52	262
2019-05-05	21.19	21.19	20.89	20.89	-0.3	-1.42	97572.0	2049400.48	352
2019-05-02	21.34	21.42	21.19	21.19	-0.27	-1.26	64317.0	1373090.88	250
2019-05-01	21.34	21.57	21.27	21.46	0.12	0.56	77628.0	1664188.72	264
2019-04-30	21.57	21.65	21.34	21.34	-0.23	-1.07	77543.0	1667424.94	262
2019-04-29	21.65	21.72	21.57	21.57	-0.11	-0.51	44338.0	959389.14	237
2019-04-28	21.49	22.1	21.46	21.68	0.19	0.88	241494.0	5260047.0	779
2019-04-25	21.49	21.53	21.27	21.49	0.0	0.0	145749.0	3121386.06	456
2019-04-24	21.72	21.76	21.46	21.49	-0.35	-1.6	96062.0	2079305.66	396
2019-04-23	21.88	22.22	21.65	21.84	-0.11	-0.5	326790.0	7137769.8	846
2019-04-22	22.44	22.44	21.88	21.95	-0.57	-2.53	294042.0	6514707.28	578
2019-04-21	22.55	22.67	22.41	22.52	-0.07	-0.31	132689.0	2988170.46	325
2019-04-18	22.67	22.67	22.44	22.59	-0.12	-0.53	126042.0	2844574.16	384
2019-04-17	22.86	22.86	22.71	22.71	-0.12	-0.53	128534.0	2927915.52	300
2019-04-16	22.94	22.94	22.83	22.83	0.0	0.0	97637.0	2233543.94	250
2019-04-15	22.86	23.09	22.79	22.83	0.04	0.18	220283.0	5040161.84	622
2019-04-14	22.79	22.86	22.44	22.79	-0.07	-0.31	393530.0	8919796.3	993
2019-04-11	23.13	23.13	22.79	22.86	-0.38	-1.64	478768.0	10977952.32	935
2019-04-10	23.54	23.54	23.13	23.24	-0.34	-1.44	292815.0	6813610.2	705
2019-04-09	23.01	23.93	22.97	23.58	0.64	2.79	744164.0	17553131.62	1609
2019-04-08	23.24	23.39	22.86	22.94	-0.3	-1.29	294757.0	6819157.78	621
2019-04-07	22.83	23.43	22.63	23.24	0.53	2.33	328848.0	7604426.76	878
2019-04-04	22.75	23.05	22.71	22.71	-0.08	-0.35	203834.0	4651924.88	566
2019-04-03	23.2	23.39	22.71	22.79	-0.57	-2.44	311734.0	7174815.12	836
2019-04-02	23.43	23.43	23.24	23.36	-0.07	-0.3	124279.0	2898359.58	360
2019-04-01	23.16	23.85	23.13	23.43	0.07	0.3	213973.0	5034590.92	599
2019-03-31	24.49	24.49	23.2	23.36	-1.44	-5.81	453769.0	10749008.52	1102
2019-03-28	25.1	25.25	24.8	24.8	-0.3	-1.2	129131.0	3229452.32	356
2019-03-27	24.8	25.44	24.76	25.1	0.34	1.37	258420.0	6497908.9	672
2019-03-26	25.02	25.02	24.76	24.76	-0.3	-1.2	95874.0	2387070.92	307
2019-03-25	25.25	25.25	24.91	25.06	-0.19	-0.75	89125.0	2235631.6	276
2019-03-24	25.52	25.52	25.25	25.25	-0.27	-1.06	75890.0	1925868.0	193
2019-03-21	25.48	25.56	25.41	25.52	-0.11	-0.43	98607.0	2512893.3	245
2019-03-20	25.63	25.63	25.33	25.63	-0.04	-0.16	152751.0	3901369.4	388
2019-03-19	25.37	26.13	25.29	25.67	0.3	1.18	817452.0	21035941.7	1426
2019-03-18	25.14	25.52	25.14	25.37	0.27	1.08	223518.0	5660430.94	501
2019-03-17	25.44	25.44	24.84	25.1	-0.19	-0.75	113183.0	2851421.38	289
2019-03-14	25.22	25.67	25.02	25.29	0.07	0.28	347842.0	8832677.48	778
2019-03-13	25.25	25.63	25.06	25.22	-0.03	-0.12	257944.0	6523070.62	596
2019-03-12	25.63	25.94	25.18	25.25	-0.19	-0.75	305263.0	7807212.8	714
2019-03-11	24.88	26.4	24.8	25.44	0.76	3.08	1525146.0	39262304.74	2704
2019-03-10	24.53	24.95	24.49	24.68	0.15	0.61	255819.0	6331636.92	584
2019-03-07	24.8	24.8	24.49	24.53	-0.19	-0.77	114805.0	2825765.34	354
2019-03-06	25.02	25.06	24.68	24.72	-0.23	-0.92	255998.0	6368024.36	457
2019-03-05	24.42	25.1	24.38	24.95	0.49	2.0	396297.0	9830416.68	820
2019-03-04	24.49	24.64	24.42	24.46	-0.03	-0.12	158189.0	3874381.38	327
2019-03-03	24.34	24.61	24.34	24.49	-0.19	-0.77	240300.0	5868853.28	736
2019-02-28	24.76	24.8	24.61	24.68	-0.08	-0.32	142960.0	3530100.7	445
2019-02-27	24.8	24.91	24.68	24.76	-0.12	-0.48	191580.0	4744125.86	467
2019-02-26	24.8	25.18	24.72	24.88	0.04	0.16	230621.0	5752359.98	610
2019-02-25	24.95	24.99	24.61	24.84	0.0	0.0	247188.0	6120433.58	579
2019-02-24	24.91	25.25	24.84	24.84	-0.04	-0.16	286797.0	7177744.02	725
2019-02-21	25.48	25.48	24.88	24.88	-0.68	-2.66	248122.0	6265231.3	562
2019-02-20	25.75	26.01	25.44	25.56	-0.15	-0.58	287306.0	7380390.32	640
2019-02-19	25.94	26.13	25.63	25.71	-0.23	-0.89	231718.0	5989909.76	722
2019-02-18	26.2	26.54	25.94	25.94	-0.3	-1.14	368535.0	9675462.12	635
2019-02-17	26.58	26.58	26.2	26.24	-0.3	-1.13	119277.0	3142820.9	355
2019-02-14	26.58	26.62	26.2	26.54	-0.12	-0.45	311562.0	8210732.44	637
2019-02-13	26.66	26.81	26.62	26.66	0.0	0.0	151726.0	4053271.88	473
2019-02-12	26.7	26.85	26.62	26.66	-0.11	-0.41	210896.0	5636527.76	448
2019-02-11	26.81	26.81	26.7	26.77	0.0	0.0	172601.0	4617282.72	273
2019-02-10	26.77	27.0	26.7	26.77	0.15	0.56	300099.0	8056116.92	718
2019-02-07	26.66	26.96	26.62	26.62	-0.04	-0.15	257527.0	6892256.68	634
2019-02-06	26.96	27.07	26.66	26.66	-0.23	-0.86	272925.0	7320964.44	597
2019-02-05	26.96	27.42	26.81	26.89	0.16	0.6	576727.0	15653030.96	1098
2019-02-04	26.7	27.19	26.58	26.73	0.07	0.26	592914.0	15972439.64	1145
2019-02-03	26.7	26.93	26.62	26.66	-0.04	-0.15	232132.0	6202221.0	509
2019-01-31	27.07	27.11	26.62	26.7	-0.26	-0.96	294482.0	7890958.06	633
2019-01-30	27.04	27.34	26.85	26.96	-0.04	-0.15	630898.0	17097553.78	1143
2019-01-29	26.58	27.8	26.58	27.0	0.72	2.74	2242174.0	61000911.1	3793
2019-01-28	26.13	26.32	26.13	26.28	0.19	0.73	287145.0	7525777.2	602
2019-01-27	26.01	26.36	25.98	26.09	0.0	0.0	324533.0	8499983.28	695
2019-01-24	26.13	26.28	26.01	26.09	0.0	0.0	210205.0	5488855.02	554
2019-01-23	26.2	26.43	26.01	26.09	-0.11	-0.42	313264.0	8216858.3	714
2019-01-22	26.09	26.54	25.98	26.2	0.15	0.58	276896.0	7285036.56	774
2019-01-21	26.24	26.36	26.01	26.05	-0.27	-1.03	267984.0	7004759.12	776
2019-01-20	26.4	26.73	26.28	26.32	0.16	0.61	318789.0	8421124.14	737
2019-01-17	25.9	26.96	25.79	26.16	0.22	0.85	833156.0	22086560.88	1854
2019-01-16	26.16	26.24	25.83	25.94	-0.3	-1.14	632426.0	16438463.3	1354
2019-01-15	26.58	26.77	26.09	26.24	-0.34	-1.28	368665.0	9755230.16	936
2019-01-14	26.89	26.89	26.51	26.58	-0.31	-1.15	541347.0	14429457.84	1165
2019-01-13	26.96	27.42	26.81	26.89	-0.3	-1.1	547131.0	14807874.5	1211
2019-01-10	27.68	27.91	27.19	27.19	-0.53	-1.91	429207.0	11806070.76	983
2019-01-09	27.68	28.29	27.49	27.72	0.08	0.29	711731.0	19858190.82	1372
2019-01-08	28.06	28.06	27.27	27.64	-0.42	-1.5	750222.0	20698120.02	1503
2019-01-07	28.67	28.67	28.03	28.06	-0.57	-1.99	715030.0	20201073.36	1607
2019-01-06	28.86	28.94	28.52	28.63	-0.08	-0.28	483955.0	13902293.52	894
2019-01-03	28.63	28.94	28.52	28.71	0.15	0.53	505859.0	14531243.64	942
2019-01-02	28.71	29.16	28.48	28.56	-0.11	-0.38	1037236.0	29876778.0	1892
2019-01-01	28.1	29.36	27.76	28.67	0.57	2.03	2215767.0	63864454.26	4024
2018-12-31	28.29	28.75	27.95	28.1	-0.15	-0.53	990940.0	28075706.86	1908
2018-12-30	28.82	29.12	28.1	28.25	-0.23	-0.81	1113773.0	31991971.68	2481
2018-12-27	27.72	29.93	27.53	28.48	1.21	4.44	5127958.0	147788652.32	7355
2018-12-26	26.85	27.99	26.85	27.27	0.42	1.56	1848517.0	51020320.38	2783
2018-12-25	26.89	27.15	26.77	26.85	-0.15	-0.56	420228.0	11306434.8	670
2018-12-24	27.34	27.57	26.96	27.0	-0.38	-1.39	969868.0	26420357.94	1481
2018-12-23	26.58	27.84	26.58	27.38	0.31	1.15	1287003.0	35148943.58	2028
2018-12-20	26.77	27.88	26.51	27.07	0.3	1.12	2767488.0	75477855.9	3654
2018-12-19	26.77	26.96	26.66	26.77	-0.04	-0.15	435315.0	11658823.86	809
2018-12-18	26.7	27.23	26.62	26.81	-0.04	-0.15	737396.0	19834959.8	1462
2018-12-17	26.96	27.04	26.66	26.85	-0.11	-0.41	613097.0	16457335.86	1165
2018-12-16	26.66	27.49	26.54	26.96	0.26	0.97	1321820.0	35773090.14	2249
2018-12-13	26.93	26.96	26.62	26.7	-0.23	-0.85	435090.0	11655601.36	930
2018-12-12	27.07	27.23	26.85	26.93	-0.14	-0.52	399577.0	10780306.76	852
2018-12-11	26.93	27.53	26.93	27.07	0.07	0.26	732397.0	19942776.78	1383
2018-12-10	27.0	27.34	26.89	27.0	-0.04	-0.15	386568.0	10467068.94	846
2018-12-09	27.07	27.72	26.89	27.04	-0.03	-0.11	571511.0	15560793.38	1068
2018-12-06	27.19	27.88	27.0	27.07	-0.2	-0.73	1234843.0	33778969.18	2235
2018-12-05	27.34	28.25	27.19	27.27	-0.37	-1.34	1593511.0	43352307.86	2400
2018-12-04	26.81	29.05	26.36	27.64	0.94	3.52	3538762.0	98400850.7	4813
2018-12-03	26.81	27.04	26.58	26.7	-0.03	-0.11	566907.0	15195877.22	1103
2018-12-02	26.4	27.11	26.36	26.73	0.33	1.25	817930.0	21884685.24	1477
2018-11-29	26.89	27.15	26.2	26.4	-0.33	-1.23	1108899.0	29548305.4	2056
2018-11-28	24.91	27.61	24.8	26.73	1.63	6.49	4233548.0	112945021.96	5565
2018-11-27	25.41	25.63	24.99	25.1	0.11	0.44	589351.0	14874365.36	1367
2018-11-26	25.86	25.9	24.72	24.99	-0.84	-3.25	1168874.0	29368261.02	2290
2018-11-25	26.01	26.77	25.44	25.83	-0.41	-1.56	661876.0	17357494.6	1499
2018-11-22	26.16	27.11	26.01	26.24	0.3	1.16	1115991.0	29705471.58	2079
2018-11-21	25.59	27.46	25.44	25.94	0.19	0.74	1674964.0	44297314.86	3311
2018-11-20	26.96	27.31	25.75	25.75	-1.21	-4.49	1266107.0	33727317.0	2686
2018-11-19	27.53	28.52	26.77	26.96	-0.35	-1.28	2670829.0	74411749.54	4348
2018-11-18	26.01	28.25	25.83	27.31	1.45	5.61	4118998.0	111310169.62	6182
2018-11-15	26.51	27.23	24.53	25.86	0.98	3.94	4143640.0	107598000.1	6901
2018-11-14	23.7	24.88	23.16	24.88	2.25	9.94	1955190.0	47265985.54	1958
2018-11-13	20.51	22.63	20.43	22.63	2.05	9.96	899601.0	19808855.76	1216
2018-11-12	20.28	20.81	20.28	20.58	0.34	1.68	156716.0	3227469.12	440
2018-11-11	20.43	20.43	20.09	20.24	-0.27	-1.32	142733.0	2884976.96	521
2018-11-08	20.7	20.81	20.47	20.51	-0.19	-0.92	144929.0	2983100.6	506
2018-11-07	20.7	20.81	20.32	20.7	-0.19	-0.91	282188.0	5789208.4	774
2018-11-06	20.89	21.07	20.74	20.89	0.0	0.0	195250.0	4077415.04	498
2018-11-05	20.85	21.15	20.77	20.89	0.19	0.92	223031.0	4664097.26	532
2018-11-04	20.89	20.96	20.66	20.7	-0.3	-1.43	228719.0	4756266.62	481
2018-11-01	21.46	21.68	20.89	21.0	-0.42	-1.96	284725.0	6069512.72	608
2018-10-31	21.19	21.76	21.0	21.42	0.53	2.54	461624.0	9873195.86	865
2018-10-30	20.39	21.07	20.39	20.89	0.15	0.72	371532.0	7758956.56	638
2018-10-29	20.01	21.46	20.01	20.74	0.8	4.01	606819.0	12633632.12	1221
2018-10-28	19.59	20.09	19.52	19.94	0.42	2.15	188398.0	3732478.14	428
2018-10-25	19.26	19.94	19.26	19.52	0.11	0.57	223481.0	4381386.18	455
2018-10-24	19.37	19.59	19.18	19.41	0.19	0.99	235495.0	4571405.48	387
2018-10-23	18.44	19.63	18.44	19.22	0.7	3.78	272818.0	5216896.43	693
2018-10-22	19.14	19.18	18.34	18.52	-0.66	-3.44	257469.0	4858403.98	703
2018-10-21	17.94	19.67	17.94	19.18	-0.76	-3.81	377318.0	7212245.17	789
2018-10-18	19.63	20.32	19.63	19.94	0.15	0.76	324959.0	6487263.9	736
2018-10-17	19.56	19.83	19.48	19.79	0.35	1.8	193415.0	3807533.34	447
2018-10-16	20.09	20.09	18.99	19.44	-0.88	-4.33	403537.0	7873080.46	822
2018-10-15	19.56	20.36	19.56	20.32	0.76	3.89	307002.0	6136516.8	601
2018-10-14	21.38	21.38	19.41	19.56	-1.97	-9.15	492546.0	9903994.7	1018
2018-10-11	22.37	22.37	21.27	21.53	-1.06	-4.69	384025.0	8301361.52	874
2018-10-10	22.75	22.79	22.55	22.59	-0.31	-1.35	142853.0	3240148.58	404
2018-10-09	22.9	22.94	22.75	22.9	-0.04	-0.17	200602.0	4581138.56	407
2018-10-08	22.9	23.01	22.79	22.94	0.08	0.35	126679.0	2897779.7	361
2018-10-07	23.32	23.32	22.79	22.86	-0.5	-2.14	193243.0	4449839.4	508
2018-10-04	23.51	23.54	23.28	23.36	-0.15	-0.64	166006.0	3885057.16	324
2018-10-03	23.24	23.51	23.09	23.51	0.31	1.34	204859.0	4765119.42	514
2018-10-02	23.36	23.43	23.2	23.2	-0.34	-1.44	109348.0	2549920.5	342
2018-10-01	23.77	23.77	23.32	23.54	-0.23	-0.97	148273.0	3487561.8	387
2018-09-30	23.28	24.23	23.28	23.77	0.49	2.1	506293.0	12083774.44	1222
2018-09-27	23.54	23.54	23.24	23.28	-0.08	-0.34	126878.0	2970359.38	295
2018-09-26	23.16	24.0	23.16	23.36	0.27	1.17	474616.0	11223927.4	1064
2018-09-25	22.9	23.28	22.79	23.09	-0.07	-0.3	234425.0	5376124.36	530
2018-09-20	23.39	23.39	23.05	23.16	-0.16	-0.69	94410.0	2186923.22	233
2018-09-19	23.39	23.47	23.16	23.32	-0.04	-0.17	209989.0	4892877.0	434
2018-09-18	23.36	23.54	23.28	23.36	0.0	0.0	83891.0	1962267.38	227
2018-09-17	22.97	23.39	22.97	23.36	0.27	1.17	101396.0	2351703.44	293
2018-09-16	23.62	23.62	22.97	23.09	-0.49	-2.08	100355.0	2338144.74	298
2018-09-13	23.66	23.74	23.36	23.58	-0.23	-0.97	94946.0	2236780.96	252
2018-09-12	24.31	24.31	23.62	23.81	-0.5	-2.06	150586.0	3608930.74	359
2018-09-11	24.11	24.49	23.93	24.31	0.2	0.83	103944.0	2520838.82	280
2018-09-10	24.31	24.31	23.93	24.11	-0.2	-0.82	125660.0	3032780.64	212
2018-09-09	24.61	24.61	24.04	24.31	0.2	0.83	110718.0	2689625.02	317
2018-09-06	24.0	24.61	23.36	24.11	0.18	0.75	222853.0	5362950.32	522
2018-09-05	25.44	25.44	22.83	23.93	-1.4	-5.53	382454.0	9215482.26	767
2018-09-04	25.44	25.75	25.06	25.33	-0.04	-0.16	269700.0	6851265.8	593
2018-09-03	25.14	25.56	25.14	25.37	0.46	1.85	285559.0	7245189.16	701
2018-09-02	25.06	25.06	24.68	24.91	0.0	0.0	104491.0	2591790.66	269
2018-08-30	25.44	25.79	24.8	24.91	-0.38	-1.5	285538.0	7242938.38	723
2018-08-29	25.83	26.13	25.22	25.29	-0.34	-1.33	505504.0	12977608.6	1133
2018-08-28	24.68	25.71	24.49	25.63	0.99	4.02	527508.0	13301566.72	986
2018-08-27	24.72	24.8	24.53	24.64	-0.16	-0.65	176003.0	4340142.84	356
2018-08-26	24.23	24.88	24.23	24.8	0.87	3.64	333184.0	8207965.58	727
2018-08-16	23.7	24.61	23.7	23.93	0.31	1.31	430177.0	10429325.8	1353
2018-08-15	23.77	23.93	23.54	23.62	-0.08	-0.34	117054.0	2779066.62	413
2018-08-14	24.11	24.19	23.54	23.7	-0.23	-0.96	178437.0	4275920.12	646
2018-08-13	24.64	24.64	23.74	23.93	-0.83	-3.35	247639.0	5973666.56	701
2018-08-12	25.1	25.14	24.76	24.76	-0.34	-1.35	160357.0	3995003.98	518
2018-08-09	25.63	25.63	25.1	25.1	-0.38	-1.49	184218.0	4653406.38	636
2018-08-08	25.83	25.83	25.48	25.48	-0.04	-0.16	219156.0	5619970.0	523
2018-08-07	25.29	25.98	25.25	25.52	0.3	1.19	545593.0	13982019.48	1381
2018-08-06	25.25	25.33	25.06	25.22	-0.07	-0.28	201697.0	5081646.06	504
2018-08-05	25.44	25.83	25.22	25.29	-0.04	-0.16	316120.0	8056414.14	755
2018-08-02	25.1	26.16	25.1	25.33	0.27	1.08	872191.0	22448323.44	1944
2018-08-01	24.91	25.52	24.84	25.06	0.0	0.0	309651.0	7802429.3	814
2018-07-31	25.29	25.37	25.02	25.06	-0.19	-0.75	142477.0	3590186.22	404
2018-07-30	24.99	25.56	24.88	25.25	0.15	0.6	375005.0	9489390.4	986
2018-07-29	25.44	25.75	24.68	25.1	0.04	0.16	245993.0	6194307.18	876
2018-07-26	24.34	26.01	24.34	25.06	0.3	1.21	592349.0	15032891.16	1651
2018-07-25	25.25	25.25	24.76	24.76	-0.49	-1.94	145526.0	3645792.84	539
2018-07-24	25.44	25.52	25.06	25.25	-0.34	-1.33	258718.0	6538150.3	824
2018-07-23	25.98	25.98	25.44	25.59	-0.24	-0.93	280213.0	7186138.54	722
2018-07-22	26.05	26.2	25.83	25.83	-0.07	-0.27	190157.0	4945707.42	515
2018-07-19	26.2	26.28	25.83	25.9	-0.3	-1.15	310404.0	8071875.18	996
2018-07-18	26.58	26.58	26.16	26.2	-0.42	-1.58	345715.0	9123040.98	1025
2018-07-17	26.7	27.07	26.58	26.62	-0.15	-0.56	375620.0	10060026.1	1033
2018-07-16	26.77	27.42	26.62	26.77	0.11	0.41	1073474.0	29012320.32	2361
2018-07-15	26.7	26.81	26.43	26.66	0.08	0.3	391997.0	10422291.8	910
2018-07-12	26.24	26.96	26.16	26.58	0.22	0.83	935547.0	24932709.5	1805
2018-07-11	25.98	26.36	25.75	26.36	0.38	1.46	545434.0	14238833.72	1186
2018-07-10	25.9	26.43	25.71	25.98	0.15	0.58	689514.0	17973641.5	1459
2018-07-09	26.54	26.58	25.44	25.83	-0.6	-2.27	1180440.0	30604631.06	2476
2018-07-08	27.95	28.1	26.4	26.43	-1.37	-4.93	816618.0	22491593.5	1577
2018-07-05	29.16	29.16	27.68	27.8	-1.14	-3.94	780379.0	22215570.72	1654
2018-07-04	28.63	29.4	28.18	28.94	0.61	2.15	2357248.0	68130061.36	4070
2018-07-03	26.58	28.63	26.58	28.33	1.63	6.1	1824029.0	50688665.86	3045
2018-07-02	26.96	27.0	26.47	26.7	-0.26	-0.96	353372.0	9441616.54	832
2018-07-01	27.53	27.61	26.77	26.96	-0.5	-1.82	477194.0	12961949.88	1089
2018-06-28	27.84	27.84	27.38	27.46	-0.22	-0.79	494115.0	13633379.74	975
2018-06-27	27.11	27.91	27.04	27.68	0.64	2.37	1466999.0	40439937.2	2556
2018-06-26	27.27	27.42	26.89	27.04	-0.15	-0.55	831469.0	22518732.84	1801
2018-06-25	27.27	28.06	26.93	27.19	-0.04	-0.15	1497629.0	41276153.04	2818
2018-06-24	28.52	28.59	26.81	27.23	-1.22	-4.29	2770078.0	75834957.52	4691
2018-06-21	29.54	29.66	27.95	28.45	-0.6	-2.07	891032.0	25421078.26	1983
2018-06-20	30.27	30.34	29.05	29.05	-0.76	-2.55	327957.0	9750468.9	753
2018-06-12	29.89	30.68	29.47	29.81	0.34	1.15	879331.0	26396929.14	1884
2018-06-11	29.62	31.56	29.09	29.47	-2.35	-7.39	1628581.0	49058411.36	3658
2018-06-10	34.79	34.82	31.82	31.82	-3.54	-10.01	1805951.0	58046496.94	3254
2018-06-07	36.23	36.5	35.32	35.36	-0.94	-2.59	267481.0	9636957.04	704
2018-06-06	36.0	37.14	36.0	36.3	0.45	1.26	579518.0	21107077.9	1461
2018-06-05	33.76	36.04	33.76	35.85	2.77	8.37	929298.0	32745774.58	2018
2018-06-04	31.59	34.18	30.95	33.08	-1.1	-3.22	2104238.0	68772765.44	4624
2018-06-03	38.36	38.55	34.18	34.18	-3.8	-10.01	464049.0	16430890.04	914
2018-05-31	39.34	39.84	37.94	37.98	-1.32	-3.36	219158.0	8485235.38	517
2018-05-30	39.3	40.6	39.11	39.3	-0.5	-1.26	229410.0	9175745.02	603
2018-05-29	39.72	40.37	39.27	39.8	0.15	0.38	230987.0	9210791.5	516
2018-05-28	39.19	39.68	39.0	39.65	0.54	1.38	215835.0	8497412.08	521
2018-05-27	38.05	40.21	38.05	39.11	0.47	1.22	442471.0	17402235.78	1045
2018-05-24	38.93	40.21	37.94	38.64	-2.07	-5.08	807770.0	31629912.98	1932
2018-05-23	41.05	41.28	40.41	40.71	-0.21	-0.51	265282.0	10819065.06	780
2018-05-22	39.87	42.15	38.36	40.92	0.55	1.36	727860.0	29415234.68	1989
2018-05-21	42.8	42.8	40.25	40.37	-2.14	-5.03	466545.0	19282526.42	1554
2018-05-20	41.73	43.67	41.73	42.51	0.75	1.8	842152.0	35992628.08	1728
2018-05-17	41.77	42.42	38.55	41.76	0.18	0.43	1002504.0	40687115.4	2470
2018-05-16	41.55	42.57	41.05	41.58	0.43	1.04	972956.0	40933734.86	1899
2018-05-15	38.36	41.58	38.36	41.15	2.87	7.5	1027434.0	41617775.88	2424
2018-05-14	38.55	39.68	36.84	38.28	-0.09	-0.23	1015365.0	39230639.44	2254
2018-05-13	35.43	38.55	35.43	38.37	3.32	9.47	1043189.0	38882606.5	1812
2018-05-10	34.06	35.51	34.06	35.05	0.78	2.28	444796.0	15507894.98	1023
2018-05-09	34.52	34.71	33.99	34.27	0.02	0.06	329414.0	11282815.0	675
2018-05-08	34.14	35.43	33.46	34.25	0.11	0.32	784460.0	27184226.84	1406
2018-05-07	33.99	34.56	33.88	34.14	-0.06	-0.18	199695.0	6825834.62	540
2018-05-06	33.91	34.94	33.61	34.2	0.95	2.86	530427.0	18245718.66	1175
2018-05-03	32.32	33.61	31.41	33.25	0.95	2.94	711286.0	22909055.76	1228
2018-05-02	33.34	33.34	32.28	32.3	-0.64	-1.94	187173.0	6113120.34	471
2018-05-01	33.27	33.61	32.7	32.94	-0.53	-1.58	178249.0	5928511.96	376
2018-04-30	33.61	34.18	32.47	33.47	-0.24	-0.71	499422.0	16772196.42	895
2018-04-29	32.47	34.59	32.47	33.71	1.24	3.82	1143003.0	38591610.48	1784
2018-04-26	32.85	32.85	32.28	32.47	-0.47	-1.43	297998.0	9694154.0	729
2018-04-25	33.04	33.38	32.16	32.94	0.3	0.92	891994.0	29209688.88	1810
2018-04-24	30.46	33.04	30.46	32.64	2.17	7.12	1779917.0	57317312.38	3020
2018-04-23	30.76	30.76	30.46	30.47	-0.21	-0.68	220758.0	6745627.94	444
2018-04-22	30.95	30.95	30.57	30.68	-0.06	-0.2	357814.0	10997247.36	695
2018-04-19	30.84	31.29	30.57	30.74	-0.02	-0.07	444862.0	13745335.84	886
2018-04-18	30.46	31.94	30.42	30.76	0.15	0.49	918079.0	28641905.04	1707
2018-04-17	31.18	31.33	30.42	30.61	-0.19	-0.62	954080.0	29437101.24	2025
2018-04-16	30.38	31.82	30.19	30.8	1.07	3.6	1957737.0	60898574.2	3375
2018-04-15	27.84	29.73	27.84	29.73	2.69	9.95	1359739.0	39540739.74	2039
2018-04-12	27.15	28.03	26.7	27.04	-0.03	-0.11	720436.0	19613077.74	1602
2018-04-11	28.67	29.32	26.4	27.07	-1.39	-4.88	858813.0	24350151.9	1663
2018-04-10	28.37	29.28	27.72	28.46	0.24	0.85	978696.0	27964083.58	2423
2018-04-09	30.15	30.38	27.99	28.22	-1.19	-4.05	1578669.0	45970765.26	2927
2018-04-08	27.53	29.54	27.53	29.41	2.54	9.45	1592830.0	45771482.0	2269
2018-04-05	27.31	28.1	26.66	26.87	-0.41	-1.5	709912.0	19408271.12	1359
2018-04-04	26.2	28.14	26.2	27.28	1.69	6.6	1498171.0	40885710.5	2159
2018-04-03	24.57	26.24	24.57	25.59	1.02	4.15	760449.0	19442003.96	1230
2018-04-02	23.74	24.91	23.39	24.57	1.21	5.18	937706.0	22649102.54	1550
2018-04-01	22.48	23.43	22.44	23.36	0.99	4.43	285176.0	6527946.82	498
2018-03-29	22.97	22.97	22.25	22.37	-0.47	-2.06	165665.0	3731925.56	243
2018-03-28	23.01	23.05	22.71	22.84	-0.21	-0.91	157469.0	3595497.88	208
2018-03-27	23.09	23.2	23.05	23.05	-0.08	-0.35	53861.0	1244561.84	92
2018-03-26	23.13	23.2	23.05	23.13	-0.03	-0.13	37968.0	878246.96	93
2018-03-25	23.28	23.77	23.13	23.16	-0.06	-0.26	205604.0	4814761.86	467
2018-03-22	23.13	23.28	23.05	23.22	0.09	0.39	75013.0	1734935.34	132
2018-03-21	23.24	23.24	22.97	23.13	-0.07	-0.3	57003.0	1318973.44	132
2018-03-20	23.24	23.28	23.01	23.2	0.13	0.56	64865.0	1503965.2	195
2018-03-19	23.16	23.24	23.05	23.07	-0.08	-0.35	72691.0	1680200.54	201
2018-03-18	23.74	23.85	23.13	23.15	-0.36	-1.53	274393.0	6441357.0	454
2018-03-15	23.09	23.62	23.01	23.51	0.51	2.22	270277.0	6311513.42	469
2018-03-14	22.94	23.51	22.79	23.0	0.14	0.61	262202.0	6066956.04	516
2018-03-13	22.83	22.9	22.71	22.86	0.06	0.26	107679.0	2453470.92	127
2018-03-12	22.79	22.86	22.71	22.8	0.09	0.4	82949.0	1890418.46	129
2018-03-11	22.75	22.94	22.63	22.71	0.08	0.35	136508.0	3110550.86	183
2018-03-08	22.59	22.71	22.52	22.63	0.08	0.35	88776.0	2007234.42	169
2018-03-07	22.37	22.59	22.37	22.55	0.18	0.8	52131.0	1170308.94	121
2018-03-06	22.59	22.67	22.37	22.37	-0.15	-0.67	58087.0	1303586.6	111
2018-03-05	22.22	22.97	22.22	22.52	0.38	1.72	275379.0	6256038.52	512
2018-03-04	22.22	22.22	22.02	22.14	0.04	0.18	72747.0	1605727.32	125
2018-03-01	22.14	22.29	22.06	22.1	0.0	0.0	53139.0	1178380.62	105
2018-02-28	22.33	22.33	22.06	22.1	-0.27	-1.21	61607.0	1367601.56	107
2018-02-27	22.44	22.48	22.37	22.37	-0.07	-0.31	60958.0	1365415.14	124
2018-02-26	22.63	22.63	22.41	22.44	-0.18	-0.8	80080.0	1803770.38	103
2018-02-25	22.63	22.9	22.63	22.62	0.04	0.18	84757.0	1924912.52	140
2018-02-22	22.52	22.67	22.41	22.58	0.12	0.53	50875.0	1145422.06	92
2018-02-21	22.59	22.59	22.41	22.46	-0.09	-0.4	49174.0	1104860.06	76
2018-02-20	22.41	22.67	22.41	22.55	0.05	0.22	80628.0	1813297.04	115
2018-02-19	22.44	22.52	22.41	22.5	0.09	0.4	38867.0	872812.14	91
2018-02-18	22.67	22.75	22.41	22.41	-0.26	-1.15	135245.0	3045292.52	164
2018-02-15	22.75	22.83	22.63	22.67	-0.02	-0.09	224404.0	5100062.9	191
2018-02-14	22.86	22.94	22.67	22.69	-0.07	-0.31	83236.0	1895304.94	148
2018-02-13	22.97	23.13	22.67	22.76	0.05	0.22	153549.0	3506410.98	233
2018-02-12	22.55	22.79	22.55	22.71	0.25	1.11	119481.0	2712461.7	150
2018-02-11	22.41	22.59	22.22	22.46	0.04	0.18	40985.0	916228.22	76
2018-02-08	22.37	23.05	22.18	22.42	0.09	0.4	164578.0	3721305.08	258
2018-02-07	22.97	22.97	22.29	22.33	-0.46	-2.02	66604.0	1512112.48	143
2018-02-06	22.83	22.86	22.75	22.79	-0.3	-1.3	52325.0	1193194.2	152
2018-02-05	23.05	23.13	23.05	23.09	-0.02	-0.09	46633.0	1076695.16	92
2018-02-04	23.01	23.13	22.94	23.11	-0.11	-0.47	39854.0	918026.4	130
2018-02-01	23.51	23.51	23.13	23.22	0.09	0.39	167392.0	3902534.1	313
2018-01-31	23.51	23.51	23.05	23.13	-0.24	-1.03	116730.0	2710245.74	156
2018-01-30	23.62	23.7	23.36	23.37	-0.29	-1.23	67536.0	1585138.64	132
2018-01-29	23.77	23.85	23.54	23.66	-0.08	-0.34	124641.0	2958774.82	148
2018-01-28	23.74	23.77	23.58	23.74	0.06	0.25	88751.0	2102297.66	114
2018-01-25	23.43	23.81	23.32	23.68	0.19	0.81	90045.0	2127351.32	168
2018-01-24	23.24	23.54	23.24	23.49	0.21	0.9	80384.0	1876536.48	127
2018-01-23	23.58	23.58	23.28	23.28	-0.23	-0.98	50430.0	1182085.9	95
2018-01-22	23.58	23.74	23.51	23.51	-0.15	-0.63	46870.0	1107587.76	87
2018-01-21	23.85	23.85	23.62	23.66	-0.23	-0.96	39455.0	936355.0	106
2018-01-18	23.85	23.96	23.74	23.89	0.06	0.25	68175.0	1623421.62	124
2018-01-17	23.81	23.96	23.77	23.83	-0.1	-0.42	112872.0	2692088.88	194
2018-01-16	24.11	24.27	23.77	23.93	-0.03	-0.13	275405.0	6613681.36	416
2018-01-15	23.16	24.11	23.05	23.96	0.72	3.1	425553.0	9985682.06	603
2018-01-14	23.05	23.32	22.9	23.24	0.3	1.31	90376.0	2086507.1	228
2018-01-11	22.97	23.05	22.9	22.94	-0.13	-0.56	87260.0	2004443.44	156
2018-01-10	22.63	23.16	22.63	23.07	0.32	1.41	125752.0	2876040.66	243
2018-01-09	23.13	23.16	22.59	22.75	-0.4	-1.73	205333.0	4693042.14	360
2018-01-08	23.62	23.62	23.13	23.15	-0.42	-1.78	144943.0	3386431.78	254
2018-01-07	23.74	23.74	23.43	23.57	-0.09	-0.38	143253.0	3375783.8	280
2018-01-04	23.54	24.04	23.51	23.66	0.08	0.34	260437.0	6188098.52	463
2018-01-03	24.23	24.23	23.43	23.58	-0.63	-2.6	289233.0	6866383.2	484
2018-01-02	25.33	25.59	24.11	24.21	-0.91	-3.62	436158.0	10716699.46	766
2018-01-01				25.12	0.0	0.0	0.0	0.0	0
2017-12-31				25.12	0.0	0.0	0.0	0.0	0
2017-12-28	25.06	25.18	24.84	25.12	0.15	0.6	237547.0	5947183.06	461
2017-12-27	25.1	25.25	24.99	24.97	-0.04	-0.16	189633.0	4756116.63	328
2017-12-26	24.76	25.02	24.76	25.01	0.29	1.17	137496.0	3428459.01	286
2017-12-25	25.02	25.18	24.64	24.72	-0.4	-1.59	154526.0	3852862.83	312
2017-12-24	25.22	25.29	25.02	25.12	-0.17	-0.67	145864.0	3670282.63	280
2017-12-21	25.33	25.48	25.22	25.29	-0.1	-0.39	198781.0	5042391.48	408
2017-12-20	25.52	25.63	25.33	25.39	-0.09	-0.35	163130.0	4145360.33	345
2017-12-19	25.52	25.71	25.33	25.48	-0.11	-0.43	190469.0	4854596.44	442
2017-12-18	26.01	26.01	25.59	25.59	-0.33	-1.27	246640.0	6352535.64	558
2017-12-17	25.52	26.58	25.48	25.92	0.48	1.89	794214.0	20721711.1	1427
2017-12-14	25.33	26.01	25.22	25.44	0.03	0.12	765904.0	19625649.09	1173
2017-12-13	25.22	25.63	25.02	25.41	0.5	2.01	613510.0	15558294.95	1103
2017-12-12	25.02	25.29	24.68	24.91	-0.1	-0.4	179878.0	4511310.76	424
2017-12-11	25.1	25.71	24.84	25.01	-0.09	-0.36	536991.0	13554546.28	912
2017-12-10	24.95	25.79	24.88	25.1	0.22	0.88	666224.0	16878279.88	1018
2017-12-07	23.77	25.33	23.77	24.88	0.04	0.16	333821.0	8230193.27	769
2017-12-06	25.22	25.63	24.84	24.84	-0.32	-1.27	169289.0	4271332.97	433
2017-12-05	25.59	25.98	25.02	25.16	-0.23	-0.91	302240.0	7715897.36	754
2017-12-04	25.33	25.59	24.88	25.39	0.1	0.4	113027.0	2852161.13	257
2017-12-03	25.22	25.44	25.02	25.29	0.48	1.93	192968.0	4859558.2	375
2017-11-30	24.46	25.02	24.19	24.81	0.5	2.06	127502.0	3137783.93	288
2017-11-29	24.49	24.53	24.07	24.31	-0.09	-0.37	142391.0	3459835.67	340
2017-11-28	24.46	24.95	24.38	24.4	-0.15	-0.61	219353.0	5400556.1	471
2017-11-27	23.85	24.72	23.85	24.55	0.68	2.85	177149.0	4288592.53	437
2017-11-26	23.89	24.07	23.81	23.87	0.1	0.42	94613.0	2260647.71	268
2017-11-23	24.15	24.15	23.54	23.77	0.03	0.13	102185.0	2427886.82	395
2017-11-22	23.62	23.96	23.43	23.74	0.1	0.42	48561.0	1154032.32	211
2017-11-21	23.13	23.77	23.13	23.64	0.32	1.37	65517.0	1533183.64	233
2017-11-20	23.77	23.77	23.32	23.32	-0.45	-1.89	76305.0	1788819.73	207
2017-11-19	24.53	24.84	23.66	23.77	-0.3	-1.25	141593.0	3397947.19	411
2017-11-16	24.46	25.48	23.74	24.07	-0.18	-0.74	547110.0	13593024.7	1180
2017-11-15	23.93	24.38	23.51	24.25	0.42	1.76	198197.0	4738190.82	430
2017-11-14	23.13	24.31	23.13	23.83	0.95	4.15	278528.0	6613345.68	540
2017-11-13	22.18	23.05	22.18	22.88	0.66	2.97	118596.0	2676832.78	266
2017-11-12	21.88	22.48	21.88	22.22	-0.22	-0.98	222252.0	4945880.88	316
2017-11-09	22.29	22.48	21.84	22.44	0.19	0.85	106709.0	2365616.49	304
2017-11-08	21.76	22.48	21.76	22.25	0.13	0.59	32198.0	714485.17	143
2017-11-07	23.58	23.66	21.42	22.12	-1.58	-6.67	84176.0	1903921.92	297
2017-11-06	23.66	23.74	23.62	23.7	-0.28	-1.17	27464.0	651161.89	116
2017-11-05	23.74	24.07	23.13	23.98	-0.04	-0.17	65917.0	1554965.12	219
2017-11-02	24.38	24.38	23.89	24.02	-0.19	-0.78	77315.0	1864320.77	201
2017-11-01	24.38	24.64	24.15	24.21	-0.06	-0.25	110119.0	2682927.03	244
2017-10-31	24.23	24.31	24.23	24.27	0.06	0.25	27869.0	676572.75	122
2017-10-30	24.23	24.46	24.11	24.21	0.1	0.41	37553.0	911527.57	145
2017-10-29	24.23	24.23	24.07	24.11	0.05	0.21	30457.0	734280.82	126
2017-10-26	24.11	24.23	24.04	24.06	-0.05	-0.21	53621.0	1289689.39	175
2017-10-25	24.11	24.38	24.07	24.11	0.15	0.63	39280.0	948119.5	136
2017-10-24	24.49	24.49	23.96	23.96	-0.38	-1.56	27724.0	670181.23	128
2017-10-23	24.64	24.84	24.27	24.34	-0.06	-0.25	61050.0	1496696.28	232
2017-10-22	24.38	24.64	24.38	24.4	0.0	0.0	27954.0	683206.0	112
2017-10-19	24.38	24.49	24.34	24.4	0.0	0.0	27000.0	658845.14	108
2017-10-18	24.42	24.49	24.27	24.4	-0.06	-0.25	60281.0	1471226.54	162
2017-10-17	24.46	25.1	24.46	24.46	0.25	1.03	83611.0	2066125.69	257
2017-10-16	24.15	24.38	24.07	24.21	0.1	0.41	35380.0	854779.17	109
2017-10-15	24.46	24.46	24.07	24.11	-0.25	-1.03	32781.0	796479.77	132
2017-10-12	23.77	24.64	23.47	24.36	0.53	2.22	61955.0	1488775.57	210
2017-10-11	24.95	24.95	23.81	23.83	-1.14	-4.57	75916.0	1836892.41	254
2017-10-10	25.41	25.41	24.99	24.97	-0.57	-2.23	42257.0	1062416.65	176
2017-10-09	25.56	25.67	25.48	25.54	-0.04	-0.16	36556.0	933873.73	137
2017-10-08	25.59	25.79	25.52	25.58	-0.19	-0.74	30224.0	775044.46	128
2017-10-05	26.32	26.32	25.63	25.77	-0.47	-1.79	122261.0	3170642.07	352
2017-10-04	26.43	26.43	26.24	26.24	-0.21	-0.79	41052.0	1081102.03	140
2017-10-03	26.47	26.62	26.47	26.45	0.02	0.08	47124.0	1249672.97	150
2017-10-02	26.36	26.7	26.28	26.43	0.1	0.38	66174.0	1748932.71	228
2017-10-01	26.32	26.4	26.24	26.33	-0.1	-0.38	53004.0	1394933.01	202
2017-09-28	26.28	26.93	26.28	26.43	0.23	0.88	121537.0	3246552.16	294
2017-09-27	26.36	26.36	26.2	26.2	-0.06	-0.23	27440.0	720264.74	125
2017-09-26	26.47	26.47	26.28	26.26	0.02	0.08	35564.0	937331.24	130
2017-09-25	26.51	26.54	26.16	26.24	-0.34	-1.28	36898.0	972650.41	139
2017-09-21	26.62	26.73	26.58	26.58	-0.04	-0.15	27192.0	724595.57	120
2017-09-20	26.66	26.77	26.58	26.62	0.04	0.15	48195.0	1284527.75	158
2017-09-19	26.93	27.19	26.58	26.58	-0.35	-1.3	90150.0	2423364.61	246
2017-09-18	26.73	27.31	26.73	26.93	0.2	0.75	212277.0	5737643.24	364
2017-09-17	26.58	26.89	26.36	26.73	0.28	1.06	219156.0	5824864.14	486
2017-09-14	26.58	26.62	26.43	26.45	-0.13	-0.49	134331.0	3564174.71	340
2017-09-13	27.07	27.07	26.58	26.58	-0.44	-1.63	183546.0	4920281.94	435
2017-09-12	27.42	27.64	26.93	27.02	-0.38	-1.39	134180.0	3667397.35	279
2017-09-11	27.88	28.25	27.34	27.4	-0.48	-1.72	187208.0	5183565.08	388
2017-09-10	27.49	28.45	27.38	27.88	0.39	1.42	260691.0	7301366.87	508
2017-09-07	27.49	27.91	27.31	27.49	0.18	0.66	144520.0	3977504.8	333
2017-09-06	27.23	27.53	27.07	27.31	0.25	0.92	201306.0	5489837.94	375
2017-08-29	26.13	27.49	26.13	27.06	1.05	4.04	323733.0	8666470.11	797
2017-08-28	26.13	26.16	25.9	26.01	0.05	0.19	53253.0	1383994.6	243
2017-08-27	25.83	26.62	25.71	25.96	0.23	0.89	237286.0	6227601.9	598
2017-08-24	26.01	26.01	25.63	25.73	-0.23	-0.89	72940.0	1882818.92	238
2017-08-23	26.51	26.54	25.94	25.96	-0.49	-1.85	193124.0	5052916.42	444
2017-08-22	26.73	26.77	26.43	26.45	-0.27	-1.01	110410.0	2940304.3	273
2017-08-21	26.96	27.11	26.62	26.72	-0.11	-0.41	256675.0	6896121.69	553
2017-08-20	26.81	27.15	26.73	26.83	0.1	0.37	525700.0	14146761.2	816
2017-08-17	27.04	27.04	26.62	26.73	0.0	0.0	67761.0	1818024.84	210
2017-08-16	26.93	26.96	26.36	26.73	-0.2	-0.74	87066.0	2324569.77	236
2017-08-15	26.85	27.31	26.58	26.93	0.12	0.45	135920.0	3669574.37	370
2017-08-14	27.46	27.46	26.77	26.81	-0.59	-2.15	209694.0	5665653.01	460
2017-08-13	27.27	28.14	27.23	27.4	0.53	1.97	400022.0	11052054.75	1025
2017-08-10	24.99	27.07	24.99	26.87	1.9	7.61	880424.0	23152797.24	1431
2017-08-09	24.95	25.33	24.95	24.97	0.06	0.24	87113.0	2188085.77	282
2017-08-08	24.53	25.18	24.49	24.91	0.32	1.3	154875.0	3842223.81	425
2017-08-07	24.64	24.72	24.46	24.59	-0.04	-0.16	102246.0	2513686.76	245
2017-08-06	24.53	24.95	24.49	24.63	0.08	0.33	182120.0	4494132.03	437
2017-08-03	24.68	25.02	24.53	24.55	-0.76	-3.0	139060.0	3435111.26	341
2017-08-02	25.83	25.98	25.06	25.31	-0.65	-2.5	198550.0	5047468.17	480
2017-08-01	24.38	26.4	24.38	25.96	1.6	6.57	555411.0	14190756.8	1215
2017-07-31	24.68	24.68	24.38	24.36	-0.52	-2.09	73586.0	1802441.86	286
2017-07-30	25.22	25.22	24.95	24.88	-0.37	-1.47	39830.0	997816.23	222
2017-07-27	25.33	25.41	25.22	25.25	-0.1	-0.39	48305.0	1221307.8	139
2017-07-26	25.59	25.59	25.33	25.35	-0.24	-0.94	94506.0	2403699.78	226
2017-07-25	25.71	25.71	25.48	25.59	-0.2	-0.78	85477.0	2188911.44	219
2017-07-24	25.94	26.01	25.71	25.79	-0.13	-0.5	47124.0	1216094.64	146
2017-07-23	25.79	26.28	25.67	25.92	0.09	0.35	101591.0	2633924.96	314
2017-07-20	25.71	26.43	25.71	25.83	0.24	0.94	161718.0	4199981.83	457
2017-07-19	25.63	25.63	25.59	25.59	-0.04	-0.16	41070.0	1052080.17	106
2017-07-18	25.67	25.94	25.63	25.63	-0.14	-0.54	33746.0	867755.56	113
2017-07-17	25.79	25.86	25.48	25.77	0.0	0.0	70164.0	1803759.82	180
2017-07-16	25.9	25.94	25.79	25.77	-0.02	-0.08	24876.0	642353.73	115
2017-07-13	25.79	25.83	25.75	25.79	0.2	0.78	33070.0	852278.8	125
2017-07-12	25.33	25.79	25.33	25.59	0.15	0.59	72073.0	1846846.59	162
2017-07-11	25.98	25.98	25.41	25.44	-0.57	-2.19	86260.0	2215134.26	228
2017-07-10	26.36	26.36	26.01	26.01	-0.25	-0.95	80156.0	2100560.72	216
2017-07-09	26.47	26.54	26.28	26.26	0.0	0.0	77682.0	2049716.59	149
2017-07-06	26.7	26.7	26.24	26.26	-0.46	-1.72	79937.0	2108509.87	206
2017-07-05	26.7	27.0	26.62	26.72	0.14	0.53	99020.0	2654356.64	252
2017-07-04	25.98	27.34	25.98	26.58	0.62	2.39	535786.0	14305151.3	1039
2017-07-03	25.98	26.05	25.9	25.96	-0.05	-0.19	96091.0	2492003.57	192
2017-07-02	26.2	26.58	25.9	26.01	0.13	0.5	90961.0	2368693.28	217
2017-06-22	25.83	26.73	25.83	25.88	0.05	0.19	142616.0	3734083.79	265
2017-06-21	25.22	25.63	25.22	25.83	0.77	3.07	81997.0	2089230.53	203
2017-06-20	25.18	25.33	25.06	25.06	0.04	0.16	34810.0	875466.23	140
2017-06-19	24.68	25.14	24.64	25.02	0.38	1.54	38339.0	953650.58	141
2017-06-18	24.76	24.88	24.68	24.64	-0.1	-0.4	16992.0	419781.02	112
2017-06-15	24.84	24.95	24.8	24.74	-0.27	-1.08	19338.0	480752.19	70
2017-06-14	25.06	25.1	24.99	25.01	-0.05	-0.2	31498.0	788882.38	124
2017-06-13	25.41	25.41	25.02	25.06	-0.25	-0.99	85861.0	2155582.92	232
2017-06-12	25.33	25.63	25.33	25.31	0.09	0.36	69049.0	1752330.29	135
2017-06-11	25.22	25.44	25.14	25.22	-0.41	-1.6	87739.0	2217515.22	226
2017-06-08	25.86	25.86	25.63	25.63	-0.33	-1.27	33096.0	851444.92	119
2017-06-07	25.98	26.13	25.9	25.96	0.0	0.0	23614.0	612865.35	84
2017-06-06	26.2	26.24	25.98	25.96	-0.3	-1.14	36994.0	964968.61	116
2017-06-05	25.98	26.43	25.98	26.26	0.0	0.0	44365.0	1163542.39	126
2017-06-04	25.98	26.43	25.86	26.26	0.3	1.16	32915.0	862856.21	108
2017-06-01	26.13	26.13	25.98	25.96	-0.2	-0.76	37237.0	968718.55	86
2017-05-31	26.43	26.43	25.98	26.16	-0.1	-0.38	39602.0	1040400.25	98
2017-05-30	26.43	26.73	26.28	26.26	-0.07	-0.27	41272.0	1092052.55	110
2017-05-29	25.79	26.58	25.63	26.33	0.7	2.73	76873.0	1994551.45	217
2017-05-28	27.07	27.07	25.63	25.63	-1.39	-5.14	93679.0	2470797.1	245
2017-05-25	27.68	28.48	26.93	27.02	-0.57	-2.07	281820.0	7798785.45	494
2017-05-24	27.88	28.63	27.53	27.59	-0.13	-0.47	242280.0	6808708.45	402
2017-05-23	28.63	28.63	26.93	27.72	-1.08	-3.75	175100.0	4927752.3	406
2017-05-22	28.48	29.77	28.48	28.8	0.38	1.34	650073.0	18992332.1	974
2017-05-21	28.63	28.82	28.33	28.42	-0.06	-0.21	147866.0	4222011.55	254
2017-05-18	28.48	28.82	28.03	28.48	-0.1	-0.35	188478.0	5376115.2	361
2017-05-17	29.28	29.58	28.33	28.58	-0.7	-2.39	734855.0	21140920.85	1204
2017-05-16	26.73	29.28	26.58	29.28	2.6	9.75	879688.0	25020360.0	1332
2017-05-15	26.43	26.73	26.43	26.68	0.25	0.95	77047.0	2055967.95	174
2017-05-14	26.43	26.58	26.28	26.43	-0.19	-0.71	79810.0	2112092.35	184
2017-05-11	27.07	27.23	26.58	26.62	-0.4	-1.48	80471.0	2162619.5	225
2017-05-10	26.93	27.38	26.93	27.02	0.12	0.45	136841.0	3707158.75	232
2017-05-09	26.93	27.23	26.73	26.9	0.22	0.82	75494.0	2034878.95	236
2017-05-08	26.73	26.73	26.43	26.68	0.15	0.57	138508.0	3690131.9	299
2017-05-07	27.23	27.23	26.13	26.53	-0.53	-1.96	159114.0	4210743.7	406
2017-05-04	27.53	27.53	26.73	27.06	-0.42	-1.53	202508.0	5479213.0	487
2017-05-03	28.63	28.82	27.23	27.48	-1.15	-4.02	346883.0	9692424.85	593
2017-05-02	28.98	28.98	28.63	28.63	-0.33	-1.14	155069.0	4458249.4	317
2017-05-01	29.43	29.43	28.98	28.96	-0.47	-1.6	100562.0	2933160.95	268
2017-04-30	29.58	29.93	29.43	29.43	-0.32	-1.08	67384.0	1993437.8	207
2017-04-27	29.77	29.93	29.43	29.75	0.13	0.44	158508.0	4707498.35	295
2017-04-26	29.28	30.08	29.12	29.62	0.38	1.3	214939.0	6379661.9	392
2017-04-25	29.43	29.77	29.12	29.24	-0.16	-0.54	90403.0	2652038.0	259
2017-04-24	28.98	29.93	28.48	29.4	0.6	2.08	285443.0	8372690.35	706
2017-04-23	31.67	31.82	28.48	28.8	-2.49	-7.96	336163.0	9886360.7	897
2017-04-20	31.82	31.98	31.33	31.29	-0.67	-2.1	99783.0	3155719.85	274
2017-04-19	31.98	31.98	31.18	31.96	0.02	0.06	89404.0	2829766.6	261
2017-04-18	32.28	32.43	31.82	31.94	-0.34	-1.05	48365.0	1555102.45	199
2017-04-17	32.13	32.62	32.13	32.28	0.04	0.12	65050.0	2108238.75	202
2017-04-16	32.77	32.77	32.13	32.24	-0.52	-1.59	80674.0	2608073.9	317
2017-04-13	33.23	33.23	32.77	32.76	-0.47	-1.41	95641.0	3157333.55	272
2017-04-12	33.08	33.38	33.08	33.23	0.09	0.27	101077.0	3354783.25	237
2017-04-11	33.57	33.57	33.08	33.14	-0.28	-0.84	133475.0	4452393.5	262
2017-04-10	33.57	33.72	33.38	33.42	0.04	0.12	51364.0	1718972.35	179
2017-04-09	33.72	33.88	33.38	33.38	-0.29	-0.86	77682.0	2610660.15	224
2017-04-06	34.03	34.18	33.72	33.67	-0.18	-0.53	86018.0	2912928.95	230
2017-04-05	34.03	34.18	33.88	33.85	0.09	0.27	70548.0	2398094.7	194
2017-04-04	33.72	33.88	33.57	33.76	0.02	0.06	44507.0	1502854.15	163
2017-04-03	34.18	34.18	33.57	33.74	-0.29	-0.85	55738.0	1889918.15	203
2017-04-02	34.33	34.33	33.88	34.03	-0.15	-0.44	88941.0	3034253.95	319
2017-03-30	34.33	34.67	33.88	34.18	-0.09	-0.26	152487.0	5215944.5	395
2017-03-29	33.72	34.52	33.57	34.27	0.89	2.67	228766.0	7818507.2	604
2017-03-28	33.23	33.57	33.08	33.38	0.38	1.15	74661.0	2484775.25	228
2017-03-27	33.38	33.38	32.93	33.0	-0.46	-1.37	71393.0	2372821.7	185
2017-03-26	33.72	34.03	33.23	33.46	-0.11	-0.33	70962.0	2384128.95	260
2017-03-23	33.57	34.03	33.38	33.57	0.47	1.42	130342.0	4389098.15	328
2017-03-22	33.88	33.88	33.23	33.1	-1.02	-2.99	145027.0	4851496.7	427
2017-03-21	34.03	34.33	34.03	34.12	0.0	0.0	121635.0	4163727.45	325
2017-03-20	34.67	34.82	34.03	34.12	-0.63	-1.81	187564.0	6462759.05	510
2017-03-19	35.28	35.28	34.67	34.75	-0.32	-0.91	255375.0	8901623.05	568
2017-03-16	34.33	35.93	34.33	35.07	1.08	3.18	621094.0	21898951.95	1314
2017-03-15	32.62	34.98	32.13	33.99	1.8	5.59	846129.0	28720133.2	1718
2017-03-14	31.98	32.43	31.03	32.19	-0.03	-0.09	299314.0	9494453.95	672
2017-03-13	33.38	33.72	31.98	32.22	-1.16	-3.48	210744.0	6985170.2	455
2017-03-12	34.52	34.52	33.38	33.38	-1.31	-3.78	168118.0	5672344.25	400
2017-03-09	35.47	35.62	34.52	34.69	-0.97	-2.72	139657.0	4875940.35	460
2017-03-08	36.08	36.23	35.62	35.66	-0.36	-1.0	76167.0	2734808.85	289
2017-03-07	35.93	36.23	35.77	36.02	0.38	1.07	111075.0	3994815.55	353
2017-03-06	36.08	36.42	35.28	35.64	-0.5	-1.38	147853.0	5281004.5	376
2017-03-05	36.57	36.57	36.08	36.14	-0.45	-1.23	123164.0	4476690.15	292
2017-03-02	36.23	36.88	36.23	36.59	0.17	0.47	143182.0	5243559.2	326
2017-03-01	36.88	37.03	36.23	36.42	-0.17	-0.46	169593.0	6193177.15	444
2017-02-28	35.47	36.88	35.13	36.59	0.74	2.06	313376.0	11275875.4	758
2017-02-27	37.37	37.37	35.77	35.85	-1.56	-4.17	239303.0	8758909.85	731
2017-02-26	37.52	37.67	37.37	37.41	-0.09	-0.24	147879.0	5544263.1	321
2017-02-23	37.67	37.67	37.37	37.5	-0.06	-0.16	151687.0	5687243.9	400
2017-02-22	37.98	38.32	37.52	37.56	-0.17	-0.45	226158.0	8556578.35	513
2017-02-21	37.52	38.13	37.37	37.73	-0.09	-0.24	382040.0	14409256.6	801
2017-02-20	38.13	38.62	37.67	37.82	-0.31	-0.81	570024.0	21782244.7	1332
2017-02-19	37.98	38.77	37.82	38.13	0.48	1.27	605644.0	23193028.85	1164
2017-02-16	37.82	38.13	37.67	37.65	-0.08	-0.21	311514.0	11802353.1	622
2017-02-15	37.52	37.82	37.37	37.73	0.27	0.72	197326.0	7420936.3	388
2017-02-14	37.82	37.82	37.18	37.46	-0.29	-0.77	271251.0	10163590.1	655
2017-02-13	37.82	37.98	37.52	37.75	-0.03	-0.08	249506.0	9415212.0	574
2017-02-12	37.98	38.32	37.67	37.78	0.18	0.48	372739.0	14161777.1	845
2017-02-09	37.67	37.98	37.18	37.6	0.06	0.16	496325.0	18669302.0	931
2017-02-08	38.62	38.62	37.18	37.54	-0.87	-2.27	735137.0	27807472.6	1426
2017-02-07	38.77	39.72	38.13	38.41	0.09	0.23	1130260.0	44047913.65	2358
2017-02-06	36.72	38.77	36.23	38.32	1.24	3.34	1151898.0	43247942.5	2080
2017-02-05	38.13	38.32	37.03	37.08	-0.74	-1.96	436569.0	16447981.65	1043
2017-02-02	38.32	38.47	37.82	37.82	-0.34	-0.89	428070.0	16292884.15	1013
2017-02-01	38.77	39.08	37.98	38.16	-0.25	-0.65	659216.0	25316250.85	1593
2017-01-31	39.08	39.08	37.37	38.41	-0.61	-1.56	1385934.0	52812790.1	2902
2017-01-30	41.47	41.62	38.62	39.02	-2.24	-5.43	1766783.0	69955676.25	3518
2017-01-29	43.37	43.67	40.98	41.26	-2.35	-5.39	2200840.0	92729622.4	3975
2017-01-26	44.17	46.22	43.37	43.61	-0.1	-0.23	1909672.0	85777181.0	3801
2017-01-25	43.82	45.12	42.87	43.71	0.26	0.6	908947.0	40116655.7	1781
2017-01-24	44.17	44.32	43.37	43.45	-0.94	-2.12	589935.0	25881935.3	1159
2017-01-23	45.26	46.37	43.67	44.39	-1.08	-2.38	1483520.0	66380422.1	2227
2017-01-22	45.26	47.32	44.02	45.47	0.22	0.49	1793794.0	81796081.4	2969
2017-01-19	39.57	45.26	38.77	45.25	4.09	9.94	1451384.0	63077342.7	2209
2017-01-18	43.07	43.07	40.21	41.16	-1.14	-2.7	518390.0	21528812.65	1297
2017-01-17	40.98	43.21	38.93	42.3	1.23	2.99	1183778.0	49094016.75	2510
2017-01-16	43.67	43.67	39.72	41.07	-2.64	-6.04	713155.0	29866301.1	1896
2017-01-15	44.62	45.26	43.37	43.71	-1.16	-2.59	962692.0	42747249.3	1787
2017-01-12	42.72	45.72	42.72	44.87	1.9	4.42	824282.0	36505294.35	1825
2017-01-11	43.52	45.72	42.57	42.97	0.06	0.14	886415.0	39117211.6	2239
2017-01-10	44.32	47.32	41.77	42.91	-0.63	-1.45	1509145.0	66871840.9	3212
2017-01-09	41.77	44.47	41.47	43.54	3.04	7.51	2284277.0	98384770.85	2978
2017-01-08	38.93	40.52	37.82	40.5	3.62	9.82	1934108.0	77875261.9	864
2017-01-05	33.38	36.88	33.38	36.88	3.31	9.86	2143628.0	76900722.5	2330
2017-01-04	34.82	34.82	33.23	33.57	-0.85	-2.47	771387.0	26293794.9	944
2017-01-03	33.23	34.98	32.93	34.42	1.23	3.71	1123611.0	38487231.3	1462
2017-01-02	33.23	34.03	33.08	33.19	0.0	0.0	601903.0	20240121.2	702
2017-01-01	32.93	33.23	32.93	33.19	0.25	0.76	229477.0	7594282.2	346
2016-12-29	33.57	33.88	32.77	32.94	-0.48	-1.44	409346.0	13601775.65	540
2016-12-28	33.57	34.03	32.93	33.42	0.0	0.0	737850.0	24662594.55	911
2016-12-27	31.98	33.57	31.98	33.42	1.58	4.96	863988.0	28565835.2	934
2016-12-26	32.13	32.28	31.82	31.84	-0.15	-0.47	206703.0	6601026.2	321
2016-12-25	31.67	32.28	31.67	31.99	0.72	2.3	254867.0	8137645.9	409
2016-12-22	30.88	31.48	30.72	31.27	0.47	1.53	217498.0	6786451.1	335
2016-12-21	31.18	31.33	30.38	30.8	-0.15	-0.48	155491.0	4800250.7	386
2016-12-20	31.82	31.98	30.53	30.95	-0.85	-2.67	355139.0	11008716.2	990
2016-12-19	32.13	32.93	31.67	31.8	-0.29	-0.9	845826.0	27300859.6	1131
2016-12-18	31.67	32.77	31.48	32.09	0.8	2.56	648750.0	20830551.6	985
2016-12-15	30.08	31.48	29.58	31.29	0.76	2.49	295971.0	9016296.65	520
2016-12-14	31.48	31.82	30.53	30.53	-1.14	-3.6	297926.0	9303457.25	562
2016-12-13	32.13	32.28	31.48	31.67	-0.67	-2.07	271874.0	8660382.25	537
2016-12-12	33.23	33.38	32.28	32.34	-0.47	-1.43	687719.0	22580294.1	864
2016-12-11	31.98	33.23	31.98	32.81	0.97	3.05	747650.0	24508947.6	1051
2016-12-08	32.13	32.43	31.67	31.84	-0.29	-0.9	375874.0	12029980.65	590
2016-12-07	32.62	32.77	31.98	32.13	-0.24	-0.74	825680.0	26780792.75	1072
2016-12-06	32.62	34.18	32.13	32.37	-0.06	-0.19	1090479.0	35691740.9	1576
2016-12-05	29.93	32.93	29.77	32.43	2.39	7.96	855932.0	26667368.45	888
2016-12-04	30.23	30.38	29.77	30.04	-0.02	-0.07	295155.0	8907252.0	383
2016-12-01	30.23	30.53	30.08	30.06	0.16	0.54	385156.0	11632752.45	469
2016-11-30	29.77	30.08	29.77	29.9	0.32	1.08	279430.0	8354427.2	409
2016-11-29	30.08	30.23	29.43	29.58	-0.36	-1.2	238343.0	7107837.6	308
2016-11-28	30.23	30.38	29.77	29.94	0.04	0.13	238528.0	7177189.65	349
2016-11-27	29.12	30.38	28.98	29.9	0.41	1.39	203231.0	6088595.65	303
2016-11-24	30.38	30.72	28.82	29.49	-0.7	-2.32	433161.0	12841106.2	659
2016-11-23	29.43	30.23	29.43	30.19	0.95	3.25	385715.0	11504578.05	479
2016-11-22	28.03	29.43	27.68	29.24	1.04	3.69	480826.0	13813196.95	551
2016-11-21	28.82	29.28	28.03	28.2	-0.51	-1.78	336766.0	9635293.45	464
2016-11-20	28.18	28.82	28.03	28.71	0.7	2.5	246455.0	6988383.15	355
2016-11-17	28.33	28.48	27.88	28.01	-0.13	-0.46	198303.0	5589321.5	320
2016-11-16	27.68	28.33	27.53	28.14	0.95	3.49	321958.0	9033030.95	416
2016-11-15	27.53	27.88	26.43	27.19	-0.12	-0.44	246138.0	6705836.85	501
2016-11-14	28.18	28.82	26.73	27.31	-0.32	-1.16	519257.0	14586012.0	848
2016-11-13	26.43	28.03	26.43	27.63	1.39	5.3	711624.0	19477833.85	893
2016-11-10	26.13	26.43	25.98	26.24	0.45	1.74	337063.0	8831149.5	500
2016-11-09	24.23	26.13	24.23	25.79	0.54	2.14	222738.0	5642489.05	317
2016-11-08	24.84	25.48	24.84	25.25	0.57	2.31	355094.0	8951690.1	458
2016-11-07	24.38	24.68	24.07	24.68	0.61	2.53	338827.0	8250282.9	358
2016-11-06	23.74	24.23	23.74	24.07	0.11	0.46	81551.0	1959106.8	154
2016-11-03	23.89	24.23	23.89	23.96	0.13	0.55	147982.0	3546248.45	247
2016-11-02	24.38	25.18	23.58	23.83	-1.08	-4.34	200005.0	4852473.45	422
2016-11-01	23.74	25.33	23.74	24.91	1.21	5.11	580597.0	14282221.4	723
2016-10-31	23.58	24.07	23.43	23.7	0.21	0.89	175028.0	4157602.45	220
2016-10-30	23.58	23.74	23.43	23.49	0.08	0.34	53773.0	1262151.3	156
2016-10-27	23.58	23.74	23.43	23.41	-0.27	-1.14	80773.0	1903914.45	188
2016-10-26	23.28	24.53	23.13	23.68	0.27	1.15	295310.0	7052193.65	419
2016-10-25	23.43	24.23	23.43	23.41	0.15	0.64	208185.0	4934194.2	278
2016-10-24	22.94	23.89	22.94	23.26	0.34	1.48	162497.0	3801884.2	290
2016-10-23	22.63	23.13	22.48	22.92	0.7	3.15	154747.0	3521612.85	213
2016-10-20	21.53	22.48	21.53	22.22	-0.53	-2.33	259205.0	5727270.55	364
2016-10-19	22.94	22.94	22.18	22.75	0.16	0.71	218530.0	4914466.05	326
2016-10-18	24.38	24.38	22.18	22.59	-1.77	-7.27	85544.0	1971246.3	198
2016-10-17	25.18	25.18	24.38	24.36	-0.65	-2.6	50960.0	1259614.6	130
2016-10-16	25.48	25.48	25.02	25.01	-0.38	-1.5	43527.0	1099317.9	98
2016-10-13	26.13	26.13	25.33	25.39	-0.68	-2.61	67401.0	1738749.75	179
2016-10-12	25.79	26.28	25.79	26.07	0.11	0.42	49239.0	1279759.25	116
2016-10-11	25.63	26.28	25.48	25.96	0.65	2.57	70445.0	1821993.2	1870
2016-10-10	25.02	25.48	24.68	25.31	0.19	0.76	42405.0	1065730.35	190
2016-10-09	25.63	25.79	25.18	25.12	-0.74	-2.86	59356.0	1503853.75	174
2016-10-06	25.48	26.28	25.48	25.86	0.19	0.74	80996.0	2103669.7	153
2016-10-05	24.53	25.79	24.53	25.67	0.99	4.01	48229.0	1216146.5	153
2016-10-04	24.07	25.02	23.43	24.68	0.91	3.83	56471.0	1357407.85	149
2016-10-03	24.23	24.23	22.18	23.77	0.03	0.13	103276.0	2401114.95	224
2016-10-02	26.28	26.58	23.74	23.74	-2.59	-9.84	118596.0	2959198.05	235
2016-09-29	26.28	27.07	25.63	26.33	-0.5	-1.86	99249.0	2632668.25	286
2016-09-28	25.63	28.03	24.53	26.83	-0.23	-0.85	180902.0	4718291.4	320
2016-09-27	29.43	29.43	27.07	27.06	-2.84	-9.5	175462.0	4917773.4	272
2016-09-26	29.77	30.23	29.77	29.9	0.05	0.17	72195.0	2162851.15	120
2016-09-25	29.77	29.93	29.77	29.85	-0.38	-1.26	30254.0	903138.35	76
2016-09-21	30.23	30.38	29.77	30.23	0.17	0.57	51800.0	1555102.15	82
2016-09-20	29.77	30.23	29.58	30.06	0.29	0.97	65983.0	1972119.9	134
2016-09-19	30.88	30.88	29.58	29.77	-0.99	-3.22	84552.0	2532583.2	165
2016-09-18	30.88	31.03	30.72	30.76	-0.7	-2.23	26903.0	830821.6	105
2016-09-08	31.18	31.48	31.03	31.46	0.45	1.45	43694.0	1367735.75	107
2016-09-07	31.03	31.03	30.88	31.01	-0.07	-0.23	24892.0	771084.0	63
2016-09-06	31.48	31.48	31.03	31.08	-0.25	-0.8	55657.0	1736647.3	113
2016-09-05	31.03	31.48	30.88	31.33	0.32	1.03	74265.0	2320195.95	165
2016-09-04	31.03	31.18	30.72	31.01	0.4	1.31	41026.0	1267325.65	118
2016-09-01	31.03	31.03	30.23	30.61	-0.63	-2.02	56238.0	1720766.75	155
2016-08-31	31.82	31.98	31.18	31.24	-0.38	-1.2	66087.0	2087195.3	190
2016-08-30	31.67	31.98	31.48	31.62	0.0	0.0	157317.0	4992420.9	278
2016-08-29	31.67	31.98	31.67	31.62	-0.09	-0.28	69522.0	2207996.85	136
2016-08-28	31.48	31.82	31.18	31.71	0.95	3.09	86159.0	2719015.85	238
2016-08-25	30.08	30.88	29.93	30.76	-0.53	-1.69	74452.0	2264862.35	199
2016-08-24	31.82	32.13	31.33	31.29	-0.42	-1.32	41596.0	1321148.55	117
2016-08-23	31.98	31.98	31.67	31.71	-0.42	-1.31	66206.0	2101283.3	166
2016-08-22	32.77	32.77	32.13	32.13	-0.95	-2.87	67288.0	2190239.2	109
2016-08-21	32.93	33.38	32.77	33.08	0.32	0.98	58225.0	1917588.15	124
2016-08-18	32.93	33.23	32.28	32.76	-0.18	-0.55	66307.0	2169140.45	145
2016-08-17	33.88	34.03	32.93	32.94	-0.99	-2.92	68552.0	2290882.2	154
2016-08-16	34.03	34.33	33.88	33.93	-0.21	-0.62	83130.0	2838662.55	186
2016-08-15	33.88	34.33	33.57	34.14	0.59	1.76	118243.0	3999899.45	276
2016-08-14	33.23	33.72	33.23	33.55	0.65	1.98	100415.0	3350773.7	207
2016-08-11	32.93	33.38	32.43	32.9	0.05	0.15	139090.0	4578755.5	250
2016-08-10	33.23	33.23	32.93	32.85	-0.19	-0.58	36656.0	1209777.95	112
2016-08-09	32.77	33.08	32.77	33.04	0.28	0.85	23138.0	761965.2	75
2016-08-08	32.62	32.77	32.43	32.76	0.0	0.0	49357.0	1612728.15	104
2016-08-07	32.62	33.08	32.62	32.76	0.0	0.0	27339.0	896491.8	83
2016-08-04	33.23	33.57	32.62	32.76	0.16	0.49	34495.0	1138968.5	98
2016-08-03	32.77	33.08	32.62	32.6	-0.02	-0.06	39531.0	1295107.7	114
2016-08-02	33.08	33.08	32.28	32.62	-0.46	-1.39	47229.0	1540975.65	152
2016-08-01	32.93	33.38	32.43	33.08	0.38	1.16	44691.0	1475386.9	121
2016-07-31	33.23	33.23	32.43	32.7	-0.38	-1.15	37720.0	1233720.6	116
2016-07-28	34.03	34.18	32.62	33.08	-1.13	-3.3	125660.0	4174404.1	319
2016-07-27	34.52	34.52	33.88	34.21	-0.59	-1.7	63086.0	2153505.75	183
2016-07-26	35.28	35.28	34.82	34.8	-0.33	-0.94	32497.0	1137401.5	119
2016-07-25	35.47	35.47	34.98	35.13	-0.15	-0.43	54723.0	1925118.2	119
2016-07-24	35.93	35.93	35.28	35.28	-0.41	-1.15	52902.0	1876697.0	114
2016-07-21	36.42	36.57	35.62	35.69	-0.73	-2.0	80187.0	2891491.05	158
2016-07-20	36.72	36.72	36.23	36.42	-0.29	-0.79	80120.0	2920616.95	192
2016-07-19	36.08	37.37	36.08	36.71	0.48	1.32	317352.0	11681603.5	534
2016-07-18	36.57	36.72	36.08	36.23	-0.32	-0.88	121787.0	4431232.2	221
2016-07-17	36.08	37.18	35.93	36.55	0.82	2.29	233388.0	8548564.3	454
2016-07-14	35.93	36.23	35.77	35.73	-0.12	-0.33	124505.0	4476582.45	207
2016-07-13	35.47	36.42	35.47	35.85	0.57	1.62	329304.0	11842701.1	435
2016-07-12	34.98	35.47	34.98	35.28	0.48	1.38	150072.0	5278337.1	231
2016-07-11	34.67	34.98	34.52	34.8	0.3	0.87	109350.0	3792913.95	173
2016-07-10	34.52	34.67	34.18	34.5	0.51	1.5	60199.0	2069811.7	110
2016-06-30	34.52	34.52	33.88	33.99	-0.28	-0.82	95360.0	3254034.25	193
2016-06-29	34.67	34.82	34.18	34.27	-0.15	-0.44	91216.0	3147357.75	188
2016-06-28	34.33	34.67	34.18	34.42	0.24	0.7	132202.0	4551736.3	164
2016-06-27	34.82	34.98	34.18	34.18	-0.23	-0.67	170065.0	5876764.55	346
2016-06-26	32.77	34.52	32.77	34.41	-0.78	-2.22	165215.0	5579766.5	298
2016-06-23	35.28	35.47	34.82	35.19	0.0	0.0	158669.0	5554807.9	271
2016-06-22	35.77	35.93	35.13	35.19	-0.41	-1.15	90237.0	3200391.15	179
2016-06-21	35.62	36.08	35.62	35.6	0.32	0.91	149256.0	5342237.9	258
2016-06-20	35.47	35.77	35.28	35.28	0.0	0.0	125227.0	4452096.95	230
2016-06-19	34.98	35.77	34.98	35.28	0.59	1.7	163322.0	5776993.8	311
2016-06-16	34.82	34.98	34.67	34.69	-0.21	-0.6	84199.0	2926950.0	162
2016-06-15	35.28	35.77	34.82	34.9	-0.55	-1.55	120049.0	4235408.95	241
2016-06-14	35.62	35.93	35.47	35.45	-0.15	-0.42	170860.0	6072281.0	275
2016-06-13	35.62	36.23	35.47	35.6	0.0	0.0	81419.0	2912453.5	183
2016-06-12	35.28	35.77	35.13	35.6	0.09	0.25	38894.0	1376623.95	105
2016-06-09	35.93	35.93	35.28	35.51	-0.15	-0.42	89529.0	3186333.05	191
2016-06-08	35.77	36.23	35.62	35.66	0.11	0.31	131692.0	4729656.5	249
2016-06-07	35.13	35.77	34.98	35.55	0.75	2.16	100095.0	3534451.35	189
2016-06-06	34.52	34.82	34.52	34.8	0.24	0.69	26436.0	917289.95	75
2016-06-05	35.47	35.77	34.52	34.56	-0.7	-1.99	96734.0	3413310.45	256
2016-06-02	35.47	36.72	35.13	35.26	0.1	0.28	328985.0	11798007.2	508
2016-06-01	35.13	35.62	35.13	35.16	-0.1	-0.28	75841.0	2673852.35	154
2016-05-31	34.67	35.47	34.33	35.26	0.99	2.89	81157.0	2829839.1	189
2016-05-30	35.47	35.62	33.38	34.27	-1.2	-3.38	99132.0	3441742.5	215
2016-05-29	36.08	36.08	35.28	35.47	-0.83	-2.29	55031.0	1961212.85	133
2016-05-26	37.03	37.18	36.23	36.3	-0.25	-0.68	90173.0	3307507.95	224
2016-05-25	35.77	36.57	35.77	36.55	1.04	2.93	66148.0	2397383.75	123
2016-05-24	35.13	35.62	35.13	35.51	0.32	0.91	87670.0	3102786.35	185
2016-05-23	38.13	38.32	35.28	35.19	-3.26	-8.48	169709.0	6258887.3	305
2016-05-22	38.62	38.77	38.32	38.45	-0.15	-0.39	55758.0	2145052.4	165
2016-05-19	38.93	38.93	38.62	38.6	-0.42	-1.08	176763.0	6852371.1	304
2016-05-18	39.08	39.27	38.93	39.02	-0.23	-0.59	75984.0	2967707.0	149
2016-05-17	39.27	39.42	39.08	39.25	0.36	0.93	129660.0	5087829.0	191
2016-05-16	39.72	39.87	38.62	38.89	-0.66	-1.67	190733.0	7453566.05	405
2016-05-15	40.21	40.37	39.42	39.55	-0.65	-1.62	198886.0	7955976.3	315
2016-05-12	40.37	40.37	40.03	40.2	-0.09	-0.22	139767.0	5619325.9	204
2016-05-11	40.52	40.98	40.21	40.29	-0.31	-0.76	98770.0	3997345.05	196
2016-05-10	40.52	41.77	40.52	40.6	-0.13	-0.32	351722.0	14394733.15	583
2016-05-09	40.37	40.98	39.57	40.73	0.57	1.42	283118.0	11444446.3	421
2016-05-08	40.67	40.67	40.03	40.16	-0.15	-0.37	164306.0	6614961.7	287
2016-05-05	40.67	40.67	37.98	40.31	-0.23	-0.57	122113.0	4901309.85	290
2016-05-04	40.21	41.62	40.21	40.54	0.13	0.32	428588.0	17554553.9	612
2016-05-03	40.21	42.72	40.03	40.41	0.06	0.15	725873.0	29976547.0	1155
2016-05-02	39.87	40.67	39.57	40.35	0.38	0.95	183620.0	7352547.95	283
2016-05-01	39.72	40.21	39.42	39.97	0.44	1.11	244788.0	9755297.95	358
2016-04-28	39.87	40.52	39.08	39.53	-0.34	-0.85	238231.0	9502676.7	371
2016-04-27	40.21	41.16	39.87	39.87	0.19	0.48	446519.0	18073846.55	647
2016-04-26	39.08	39.87	38.93	39.68	0.53	1.35	397209.0	15666829.85	602
2016-04-25	39.57	39.57	38.77	39.15	-0.06	-0.15	308386.0	12062622.55	574
2016-04-24	38.32	40.03	38.13	39.21	1.23	3.24	910586.0	35765644.5	1297
2016-04-21	37.98	38.32	37.82	37.98	0.14	0.37	320805.0	12196530.6	491
2016-04-20	39.27	39.42	37.67	37.84	-1.13	-2.9	599033.0	22951491.75	1000
2016-04-19	39.27	39.87	38.62	38.97	-0.05	-0.13	369411.0	14496568.95	580
2016-04-18	37.82	39.57	37.03	39.02	1.37	3.64	616941.0	23862745.95	1046
2016-04-17	37.98	38.32	37.52	37.65	-0.17	-0.45	258715.0	9797844.6	452
2016-04-14	38.13	38.77	37.52	37.82	0.19	0.5	484270.0	18494913.7	762
2016-04-13	37.67	38.13	37.52	37.63	0.17	0.45	352965.0	13373300.15	524
2016-04-12	37.37	37.82	37.18	37.46	0.53	1.44	246404.0	9220665.55	372
2016-04-11	37.18	37.98	36.88	36.93	-0.42	-1.12	354457.0	13261225.9	548
2016-04-10	37.98	38.47	37.03	37.35	-0.21	-0.56	498745.0	18971093.75	825
2016-04-07	35.93	38.47	35.77	37.56	2.0	5.62	1302888.0	48749156.2	1610
2016-04-06	35.62	36.42	35.47	35.56	0.43	1.22	219096.0	7867740.85	353
2016-04-05	34.52	35.93	34.03	35.13	0.51	1.47	232125.0	8186588.5	413
2016-04-04	34.33	34.98	34.33	34.62	0.29	0.84	84498.0	2935382.6	136
2016-04-03	33.88	34.98	33.23	34.33	0.02	0.06	127747.0	4390004.95	309
2016-03-31	33.38	35.13	33.23	34.31	0.28	0.82	160745.0	5489126.95	257
2016-03-30	34.33	34.33	33.23	34.03	0.14	0.41	78341.0	2655468.45	198
2016-03-29	34.52	34.52	33.57	33.89	-0.82	-2.36	114772.0	3899161.65	235
2016-03-28	35.28	35.47	34.82	34.71	-0.27	-0.77	105128.0	3673908.3	152
2016-03-27	35.93	35.93	34.82	34.98	-0.62	-1.74	102507.0	3620178.2	172
2016-03-24	36.23	36.23	35.62	35.6	-0.8	-2.2	128805.0	4606356.6	233
2016-03-23	36.23	36.88	36.23	36.4	0.17	0.47	110810.0	4044296.3	197
2016-03-22	37.03	37.37	35.93	36.23	-0.48	-1.31	212203.0	7766691.6	333
2016-03-21	36.42	37.52	36.23	36.71	0.48	1.32	388144.0	14328054.45	508
2016-03-20	36.42	36.88	36.23	36.23	0.12	0.33	225478.0	8249861.7	315
2016-03-17	35.93	36.42	35.77	36.11	0.45	1.26	190938.0	6878112.4	302
2016-03-16	35.13	35.77	34.82	35.66	0.78	2.24	185041.0	6516683.35	316
2016-03-15	34.33	35.13	34.33	34.88	-0.11	-0.31	206623.0	7158607.0	339
2016-03-14	35.62	36.42	34.82	34.99	-0.33	-0.93	467379.0	16733082.5	804
2016-03-13	35.77	35.93	35.13	35.32	-0.23	-0.65	302307.0	10733000.5	576
2016-03-10	36.42	36.42	35.47	35.55	-0.66	-1.82	106796.0	3845487.05	233
2016-03-09	36.23	36.42	36.08	36.21	-0.29	-0.79	120927.0	4387111.3	177
2016-03-08	36.57	36.72	36.23	36.5	0.23	0.63	177968.0	6499236.65	302
2016-03-07	37.03	37.03	36.23	36.27	-0.57	-1.55	270111.0	9859631.1	367
2016-03-06	36.72	37.52	36.42	36.84	0.63	1.74	380878.0	14073532.3	547
2016-03-03	36.42	37.37	35.93	36.21	0.27	0.75	535044.0	19667530.55	1025
2016-03-02	34.98	37.37	34.18	35.94	1.32	3.81	888127.0	32262905.7	1057
2016-03-01	34.67	34.98	34.52	34.62	0.29	0.84	132414.0	4599742.35	202
2016-02-29	35.13	35.13	34.18	34.33	-0.74	-2.11	171593.0	5941537.65	323
2016-02-28	34.33	35.28	34.18	35.07	1.43	4.25	204343.0	7095709.8	387
2016-02-25	34.03	34.18	33.57	33.64	0.17	0.51	119906.0	4059780.3	268
2016-02-24	33.57	35.62	33.23	33.47	-0.65	-1.91	687936.0	23931783.65	1013
2016-02-23	33.72	34.52	33.23	34.12	0.51	1.52	263266.0	8950050.45	392
2016-02-22	33.88	34.03	33.38	33.61	0.34	1.02	169938.0	5705994.75	298
2016-02-21	32.43	34.03	32.43	33.27	1.12	3.48	433731.0	14402326.9	665
2016-02-18	32.62	32.77	31.98	32.15	0.4	1.26	141849.0	4564326.35	265
2016-02-17	31.82	33.38	31.48	31.75	0.76	2.45	238047.0	7655995.0	399
2016-02-16	30.53	31.98	30.53	30.99	0.48	1.57	103870.0	3257892.8	199
2016-02-15	28.63	30.53	28.63	30.51	1.23	4.2	117400.0	3510818.15	252
2016-02-14	32.13	32.13	28.33	29.28	-1.8	-5.79	74964.0	2322622.35	164
2016-02-11	32.77	32.77	31.03	31.08	-1.62	-4.95	89216.0	2847838.95	198
2016-02-10	32.13	33.88	32.13	32.7	0.76	2.38	317419.0	10461944.3	499
2016-02-09	31.67	32.43	31.67	31.94	0.14	0.44	88291.0	2832721.0	179
2016-02-08	32.13	33.23	31.82	31.8	-0.29	-0.9	180596.0	5869534.7	341
2016-02-07	33.57	33.57	31.82	32.09	-1.48	-4.41	89918.0	2949844.65	202
2016-02-04	34.82	35.28	33.57	33.57	0.3	0.9	184433.0	6347342.85	392
2016-02-03	32.43	33.72	32.43	33.27	-0.02	-0.06	186712.0	6144246.35	403
2016-02-02	33.38	36.08	32.93	33.29	-0.51	-1.51	381933.0	13191549.75	679
2016-02-01	31.33	34.18	31.03	33.8	2.51	8.02	590737.0	19394275.1	858
2016-01-31	31.03	32.28	30.38	31.29	1.42	4.75	525841.0	16471787.5	724
2016-01-28	29.12	30.38	29.12	29.87	0.88	3.04	438578.0	13059117.95	610
2016-01-27	29.43	30.08	28.82	28.99	-0.06	-0.21	370942.0	10924811.2	542
2016-01-26	27.68	29.28	27.38	29.05	0.67	2.36	257770.0	7334354.2	380
2016-01-25	28.48	28.63	27.53	28.38	-0.16	-0.56	227237.0	6412254.1	348
2016-01-24	31.03	31.03	28.48	28.54	-0.26	-0.9	534316.0	15560904.55	815
2016-01-21	28.82	30.08	28.18	28.8	-2.38	-7.63	422172.0	12102823.05	592
2016-01-20	31.98	32.43	31.18	31.18	-3.34	-9.68	371152.0	11665083.35	505
2016-01-19	34.67	34.82	33.57	34.52	1.1	3.29	240798.0	8237340.05	416
2016-01-18	33.88	34.03	32.62	33.42	-0.43	-1.27	74692.0	2490249.9	216
2016-01-17	33.88	34.33	33.88	33.85	-3.65	-9.73	98428.0	3334019.3	125
2016-01-14	40.82	40.82	37.37	37.5	-3.86	-9.33	132823.0	5024933.05	246
2016-01-13	43.67	44.32	41.16	41.36	-2.27	-5.2	87372.0	3686614.1	175
2016-01-12	44.02	44.62	43.07	43.63	-1.28	-2.85	24767.0	1082992.6	82
2016-01-11	44.62	45.12	42.72	44.91	0.39	0.88	69239.0	3047468.5	189
2016-01-10	48.7	48.7	44.47	44.52	-3.14	-6.59	19843.0	913684.95	104
2016-01-07	48.23	49.37	47.76	47.66	-2.12	-4.26	18154.0	881316.15	70
2016-01-06	50.32	50.32	49.18	49.78	-0.98	-1.93	23763.0	1183356.9	91
2016-01-05	50.6	50.98	50.03	50.76	0.59	1.18	19995.0	1010581.25	77
2016-01-04	50.79	52.03	49.65	50.17	-0.95	-1.86	83658.0	4275489.9	184
2016-01-03	51.27	51.46	50.6	51.12	0.0	0.0	27209.0	1393675.65	69
2015-12-31	51.27	51.74	50.98	51.12	-0.34	-0.66	49462.0	2534015.05	112
2015-12-30	50.98	51.93	50.98	51.46	0.42	0.82	44756.0	2304630.75	128
2015-12-29	50.32	51.08	49.08	51.04	-0.23	-0.45	34136.0	1723128.2	88
2015-12-28	51.27	51.55	50.98	51.27	0.25	0.49	21519.0	1101720.5	72
2015-12-27	51.08	52.03	49.85	51.02	-0.48	-0.93	38256.0	1945589.15	131
2015-12-24	52.88	52.88	51.46	51.5	-0.85	-1.62	21698.0	1129362.25	73
2015-12-23	53.83	53.83	51.93	52.35	-0.72	-1.36	61906.0	3264203.65	164
2015-12-22	53.45	53.92	52.88	53.07	0.51	0.97	174181.0	9283788.5	328
2015-12-21	51.27	53.35	51.08	52.56	1.2	2.34	95937.0	5049868.55	263
2015-12-20	51.46	52.22	49.18	51.36	-0.67	-1.29	53478.0	2731315.65	192
2015-12-17	51.93	52.41	51.55	52.03	0.04	0.08	58824.0	3060757.2	193
2015-12-16	53.17	53.17	51.46	51.99	-0.19	-0.36	40892.0	2131117.8	139
2015-12-15	53.45	53.64	51.27	52.18	0.15	0.29	160403.0	8373268.6	391
2015-12-14	53.17	54.59	51.93	52.03	-1.71	-3.18	136372.0	7330955.1	322
2015-12-13	49.08	53.92	49.08	53.74	-0.66	-1.21	88818.0	4716269.4	215
2015-12-10	55.73	55.73	54.4	54.4	-1.24	-2.23	90423.0	4957021.75	210
2015-12-09	54.87	56.3	54.4	55.64	1.11	2.04	242996.0	13422338.45	467
2015-12-08	53.45	55.54	53.17	54.53	0.0	0.0	272657.0	14892862.0	725
2015-12-07	53.35	55.54	52.5	54.53	1.27	2.38	227883.0	12330935.0	532
2015-12-06	52.98	55.54	52.98	53.26	-0.09	-0.17	154785.0	8360305.8	459
2015-12-03	54.3	54.3	53.17	53.35	-0.82	-1.51	98974.0	5312077.5	287
2015-12-02	54.3	55.73	53.35	54.17	-0.38	-0.7	211343.0	11503202.25	558
2015-12-01	56.3	59.53	54.12	54.55	-1.52	-2.71	513373.0	29088508.2	1187
2015-11-30	53.64	57.44	53.35	56.07	2.43	4.53	169756.0	9433080.95	473
2015-11-29	53.92	53.92	53.17	53.64	0.04	0.07	43743.0	2346151.25	116
2015-11-26	53.45	54.12	53.35	53.6	-0.17	-0.32	118942.0	6394407.0	335
2015-11-25	52.98	56.96	52.22	53.77	0.57	1.07	570853.0	31160209.9	1338
2015-11-24	49.08	53.35	49.08	53.2	4.59	9.44	719663.0	37950518.55	930
2015-11-23	48.7	49.08	48.42	48.61	0.32	0.66	79273.0	3853405.1	169
2015-11-22	47.94	48.61	47.76	48.29	0.67	1.41	53543.0	2579791.4	152
2015-11-19	48.13	48.13	47.47	47.62	0.19	0.4	57295.0	2734154.55	204
2015-11-18	47.47	47.47	46.86	47.43	0.24	0.51	34336.0	1623561.75	97
2015-11-17	47.32	47.94	47.02	47.19	0.44	0.94	87920.0	4176692.55	227
2015-11-16	46.37	47.47	46.22	46.75	0.93	2.03	36838.0	1727465.95	134
2015-11-15	46.52	46.52	45.26	45.82	-1.21	-2.57	53814.0	2472604.2	161
2015-11-12	47.47	48.13	47.02	47.03	-0.29	-0.61	95977.0	4571981.45	265
2015-11-11	46.86	47.66	46.86	47.32	0.61	1.31	47205.0	2231557.6	131
2015-11-10	46.86	47.94	46.52	46.71	-0.15	-0.32	62767.0	2973751.1	196
2015-11-09	47.47	47.76	46.86	46.86	-0.48	-1.01	89712.0	4240116.05	205
2015-11-08	46.07	47.76	45.12	47.34	1.16	2.51	137909.0	6422421.15	396
2015-11-05	44.02	47.66	43.82	46.18	2.28	5.19	397792.0	18349379.5	820
2015-11-04	42.72	44.02	42.12	43.9	1.43	3.37	98319.0	4229811.25	242
2015-11-03	43.21	43.52	42.42	42.47	-0.44	-1.03	58759.0	2521384.2	169
2015-11-02	42.72	43.67	42.72	42.91	0.51	1.2	59014.0	2546921.7	160
2015-11-01	42.12	42.72	41.93	42.4	-0.17	-0.4	39226.0	1661429.15	112
2015-10-29	44.02	44.02	42.42	42.57	-0.47	-1.09	74571.0	3210891.2	179
2015-10-28	41.77	43.37	41.77	43.04	0.89	2.11	75474.0	3224815.6	225
2015-10-27	42.57	45.42	41.62	42.15	-0.8	-1.86	123108.0	5391390.4	402
2015-10-26	42.72	43.07	41.93	42.95	0.41	0.96	42152.0	1790931.9	116
2015-10-25	42.72	43.37	42.42	42.54	-0.13	-0.3	33302.0	1426940.5	105
2015-10-22	42.72	43.37	42.12	42.67	-0.66	-1.52	80223.0	3419033.45	208
2015-10-21	45.12	45.91	43.07	43.33	-3.57	-7.61	117461.0	5200316.85	281
2015-10-20	47.76	48.42	46.86	46.9	-1.52	-3.14	34212.0	1636535.75	119
2015-10-19	49.37	49.37	48.42	48.42	-0.7	-1.43	20757.0	1012328.45	73
2015-10-18	48.13	49.18	47.94	49.12	1.5	3.15	42462.0	2060284.05	178
2015-10-15	47.66	48.42	47.66	47.62	-0.42	-0.87	25801.0	1237649.0	93
2015-10-14	48.13	48.61	47.47	48.04	-0.53	-1.09	73851.0	3537671.0	193
2015-10-13	46.86	48.7	46.67	48.57	1.58	3.36	100444.0	4827822.6	221
2015-10-12	47.47	47.47	46.52	46.99	-0.2	-0.42	55351.0	2609403.5	156
2015-10-11	47.02	47.94	46.86	47.19	0.95	2.05	186134.0	8823634.55	385
2015-10-08	45.42	46.52	45.42	46.24	0.54	1.18	108604.0	4985536.9	283
2015-10-07	44.96	46.07	44.96	45.7	0.76	1.69	83238.0	3792002.0	162
2015-10-06	44.62	45.42	44.62	44.94	-0.21	-0.47	71369.0	3212736.35	184
2015-10-05	43.21	45.72	43.21	45.15	2.01	4.66	110872.0	4917259.15	271
2015-10-04	43.21	43.82	42.42	43.14	0.13	0.3	68130.0	2954341.55	180
2015-10-01	43.52	44.02	43.07	43.01	-0.34	-0.78	62550.0	2726444.1	135
2015-09-30	43.67	43.67	43.37	43.35	0.06	0.14	51822.0	2253263.85	133
2015-09-29	43.67	43.67	42.26	43.29	-0.8	-1.81	47364.0	2041423.25	132
2015-09-21	44.32	44.32	44.02	44.09	0.07	0.16	55793.0	2463293.9	150
2015-09-20	44.32	44.62	43.52	44.02	-0.09	-0.2	83148.0	3672667.45	215
2015-09-17	44.96	45.12	44.02	44.11	-0.57	-1.28	65138.0	2904173.6	186
2015-09-16	45.42	45.72	44.62	44.68	-0.42	-0.93	66298.0	2995150.9	177
2015-09-15	44.47	45.42	44.17	45.1	0.76	1.71	82664.0	3703743.85	179
2015-09-14	44.96	45.12	44.32	44.34	-1.0	-2.21	60936.0	2724067.55	155
2015-09-13	44.77	45.91	44.77	45.34	0.11	0.24	104673.0	4769296.3	251
2015-09-10	44.77	46.37	44.62	45.23	-0.1	-0.22	201031.0	9144942.2	466
2015-09-09	45.12	46.22	44.62	45.33	0.84	1.89	189410.0	8601300.4	352
2015-09-08	43.67	44.62	43.52	44.49	0.68	1.55	62510.0	2754684.55	163
2015-09-07	43.82	44.47	43.67	43.81	-0.01	-0.02	72530.0	3204820.9	164
2015-09-06	43.67	44.17	43.67	43.82	-0.1	-0.23	46952.0	2058979.95	115
2015-09-03	44.47	44.47	43.67	43.92	0.0	0.0	88068.0	3882541.1	209
2015-09-02	43.21	44.32	43.07	43.92	-0.99	-2.2	72763.0	3182475.4	203
2015-09-01	45.26	45.91	44.96	44.91	-0.47	-1.04	49637.0	2250199.55	139
2015-08-31	45.12	45.42	44.96	45.38	-0.23	-0.5	55646.0	2511613.05	179
2015-08-30	46.86	46.86	45.12	45.61	0.76	1.69	85435.0	3939490.6	259
2015-08-27	46.52	46.67	44.32	44.85	0.36	0.81	93827.0	4302062.95	250
2015-08-26	44.17	47.02	44.02	44.49	-0.47	-1.05	146590.0	6600831.05	263
2015-08-25	43.37	45.72	43.07	44.96	2.58	6.09	147068.0	6511571.0	329
2015-08-24	42.57	44.96	41.62	42.38	-2.24	-5.02	199266.0	8700778.95	329
2015-08-23	46.07	46.07	44.62	44.62	-4.81	-9.73	571482.0	25924400.55	893
2015-08-20	49.08	50.03	45.26	49.43	-0.45	-0.9	355262.0	16925380.35	766
2015-08-19	52.88	53.17	49.56	49.88	-2.43	-4.65	198401.0	10097333.45	240
2015-08-18	54.3	54.3	51.46	52.31	-1.81	-3.34	51961.0	2753877.2	173
2015-08-17	54.87	54.87	53.17	54.12	-0.18	-0.33	26861.0	1449853.4	124
2015-08-16	55.35	55.82	53.83	54.3	-1.01	-1.83	29203.0	1598708.25	108
2015-08-13	56.01	56.01	55.07	55.31	-0.38	-0.68	35608.0	1977340.55	97
2015-08-12	54.59	56.01	54.12	55.69	0.05	0.09	29004.0	1595503.9	98
2015-08-11	55.54	57.25	55.25	55.64	0.35	0.63	71675.0	4028888.65	227
2015-08-10	55.35	56.01	55.07	55.29	0.55	1.0	42577.0	2359452.75	139
2015-08-09	54.12	55.25	54.12	54.74	0.15	0.27	18588.0	1016146.25	95
2015-08-06	54.4	56.49	53.83	54.59	0.13	0.24	78509.0	4314499.5	289
2015-08-05	54.4	54.78	54.3	54.46	0.19	0.35	27969.0	1525935.95	114
2015-08-04	54.87	55.07	53.83	54.27	-0.85	-1.54	116012.0	6298774.2	194
2015-08-03	52.88	55.35	52.88	55.12	-0.74	-1.32	55369.0	2997300.75	136
2015-08-02	56.96	57.25	55.35	55.86	-2.96	-5.03	40056.0	2258534.8	140
2015-07-30	59.14	59.34	58.58	58.82	-0.52	-0.88	63962.0	3768175.75	149
2015-07-29	59.62	59.81	59.05	59.34	-0.28	-0.47	39401.0	2340243.55	118
2015-07-28	59.14	59.81	59.14	59.62	0.8	1.36	47205.0	2804749.35	149
2015-07-27	59.14	60.29	58.58	58.82	-0.84	-1.41	49018.0	2914861.9	188
2015-07-26	60.29	60.29	59.34	59.66	-1.0	-1.65	87893.0	5251168.65	205
2015-07-23	60.48	61.43	60.48	60.66	0.05	0.08	34598.0	2106974.3	96
2015-07-22	60.1	60.57	60.1	60.61	0.51	0.85	26707.0	1613886.3	81
2015-07-15	60.48	60.48	59.81	60.1	-0.03	-0.05	45173.0	2713436.5	127
2015-07-14	60.1	60.57	60.1	60.13	0.07	0.12	18498.0	1113979.35	68
2015-07-13	60.76	60.76	60.0	60.06	-0.51	-0.84	81092.0	4903799.05	140
2015-07-12	59.81	60.95	59.81	60.57	0.82	1.37	122581.0	7403825.55	281
2015-07-09	59.53	60.0	59.14	59.75	0.22	0.37	45124.0	2689243.35	157
2015-07-08	58.39	59.81	58.2	59.53	0.95	1.62	24137.0	1425689.45	120
2015-07-07	58.67	60.48	58.2	58.58	-0.15	-0.26	88763.0	5265836.15	278
2015-07-06	57.91	59.34	57.44	58.73	0.21	0.36	53190.0	3109105.85	184
2015-07-05	58.2	58.86	57.91	58.52	-0.06	-0.1	43605.0	2542179.6	157
2015-07-02	58.58	58.86	58.1	58.58	-0.34	-0.58	54513.0	3191237.6	219
2015-07-01	58.58	59.81	57.72	58.92	-0.08	-0.14	64168.0	3768030.85	258
2015-06-30	57.25	59.05	57.16	59.0	0.84	1.44	71630.0	4140985.1	281
2015-06-29	60.1	60.1	56.96	58.16	-2.54	-4.18	74900.0	4350313.8	257
2015-06-28	62.0	62.66	60.29	60.7	-1.43	-2.3	99083.0	6084493.75	236
2015-06-25	62.38	62.38	61.71	62.13	-0.11	-0.18	30200.0	1870045.25	143
2015-06-24	61.52	62.95	61.52	62.24	0.53	0.86	41613.0	2591517.85	171
2015-06-23	62.0	62.0	60.95	61.71	0.38	0.62	28001.0	1722326.6	118
2015-06-22	62.38	62.38	60.48	61.33	-0.89	-1.43	81959.0	5010687.75	252
2015-06-21	64.37	64.56	60.76	62.22	-2.25	-3.49	103740.0	6528284.9	311
2015-06-18	64.27	66.65	64.27	64.47	0.24	0.37	195239.0	12786478.8	550
2015-06-17	64.56	64.56	63.61	64.23	-0.2	-0.31	34097.0	2182663.95	101
2015-06-16	63.8	64.56	63.61	64.43	0.48	0.75	48226.0	3093596.65	133
2015-06-15	65.32	65.32	63.8	63.95	-0.66	-1.02	89029.0	5718871.3	221
2015-06-14	63.8	65.03	63.32	64.61	1.0	1.57	89102.0	5708848.15	264
2015-06-11	63.32	64.27	62.18	63.61	0.48	0.76	91715.0	5838020.1	233
2015-06-10	64.27	64.27	61.71	63.13	-0.44	-0.69	95338.0	6016338.45	250
2015-06-09	64.08	65.03	62.38	63.57	-1.65	-2.53	92280.0	5868289.15	267
2015-06-08	66.17	66.74	65.22	65.22	-1.14	-1.72	73646.0	4853762.5	208
2015-06-07	65.7	67.41	65.03	66.36	0.98	1.5	288444.0	19171203.6	523
2015-06-04	65.51	65.7	64.84	65.38	0.1	0.15	66438.0	4338302.95	125
2015-06-03	65.51	65.51	64.84	65.28	-0.08	-0.12	35150.0	2292560.8	109
2015-06-02	64.84	65.7	64.56	65.36	0.33	0.51	60113.0	3923497.55	151
2015-06-01	65.79	65.79	63.61	65.03	-1.33	-2.0	196515.0	12693723.7	591
2015-05-31	66.65	67.22	66.17	66.36	-0.54	-0.81	82018.0	5470696.8	228
2015-05-28	66.74	67.12	66.45	66.9	0.29	0.44	119563.0	7986493.6	205
2015-05-27	66.65	67.22	66.45	66.61	0.21	0.32	156407.0	10464364.6	374
2015-05-26	67.12	67.22	66.17	66.4	-0.57	-0.85	132003.0	8814258.4	308
2015-05-25	67.41	67.88	66.74	66.97	-0.11	-0.16	226690.0	15258336.2	485
2015-05-24	66.65	67.12	66.17	67.08	0.02	0.03	159939.0	10655128.7	321
2015-05-21	66.74	67.12	66.65	67.06	0.36	0.54	74491.0	4984484.2	175
2015-05-20	67.22	67.22	66.65	66.7	-0.56	-0.83	120891.0	8079268.05	271
2015-05-19	67.69	67.69	66.74	67.26	-0.11	-0.16	84523.0	5696169.35	230
2015-05-18	67.69	67.88	66.65	67.37	0.02	0.03	102527.0	6905389.0	274
2015-05-17	67.69	68.64	67.22	67.35	-0.19	-0.28	242222.0	16421899.15	553
2015-05-14	66.45	68.36	65.99	67.54	1.52	2.3	178511.0	11973407.25	377
2015-05-13	66.45	66.74	64.84	66.02	0.36	0.55	118804.0	7845753.7	380
2015-05-12	66.45	66.65	65.32	65.66	-0.66	-1.0	161897.0	10660747.1	323
2015-05-11	69.59	69.59	65.79	66.32	-2.95	-4.26	185072.0	12565068.2	375
2015-05-10	69.02	69.49	68.83	69.27	0.28	0.41	49585.0	3432581.2	155
2015-05-07	68.54	69.59	68.17	68.99	0.16	0.23	157791.0	10858194.15	389
2015-05-06	68.54	69.49	68.17	68.83	0.15	0.22	152123.0	10487569.8	361
2015-05-05	68.17	71.21	68.17	68.68	0.61	0.9	410046.0	28555774.45	1067
2015-05-04	68.54	68.54	67.12	68.07	0.57	0.84	78804.0	5346255.25	228
2015-05-03	66.45	69.59	66.27	67.5	1.01	1.52	390303.0	26554588.7	815
2015-04-30	66.27	67.22	65.99	66.49	0.04	0.06	98399.0	6561694.05	255
2015-04-29	66.45	66.65	64.84	66.45	0.24	0.36	150762.0	9961504.75	413
2015-04-28	65.79	68.17	65.7	66.21	0.32	0.49	252932.0	16899493.15	542
2015-04-27	66.74	67.6	65.79	65.89	-0.34	-0.51	228527.0	15206443.0	539
2015-04-26	64.56	67.12	64.56	66.23	2.15	3.36	232223.0	15359467.35	426
2015-04-23	62.95	64.84	62.66	64.08	1.48	2.36	172539.0	11070810.0	442
2015-04-22	63.13	63.9	62.47	62.6	0.38	0.61	120086.0	7590833.7	236
2015-04-21	62.0	62.66	61.52	62.22	0.0	0.0	107616.0	6695374.25	342
2015-04-20	61.71	64.08	61.43	62.22	0.7	1.14	274878.0	17156560.75	615
2015-04-19	61.52	62.47	60.95	61.52	0.76	1.25	168597.0	10378225.85	393
2015-04-16	61.71	61.71	60.57	60.76	-0.42	-0.69	67430.0	4111605.0	181
2015-04-15	60.95	61.71	60.76	61.18	0.7	1.16	116799.0	7158618.5	315
2015-04-14	60.1	62.85	59.53	60.48	0.44	0.73	225973.0	13826931.25	508
2015-04-13	59.62	60.29	59.14	60.04	0.29	0.49	81951.0	4911216.1	169
2015-04-12	60.1	60.57	59.53	59.75	0.0	0.0	90349.0	5407768.5	179
2015-04-09	59.34	60.48	59.14	59.75	0.57	0.96	79935.0	4784521.2	230
2015-04-08	58.58	59.62	57.63	59.18	0.22	0.37	104482.0	6184255.75	238
2015-04-07	57.63	59.34	57.44	58.96	1.8	3.15	72372.0	4241242.1	258
2015-04-06	57.63	57.72	56.3	57.16	0.1	0.18	78030.0	4452889.5	233
2015-04-05	57.91	57.91	56.3	57.06	-0.89	-1.54	93496.0	5344011.55	280
2015-04-02	59.34	59.81	57.91	57.95	-0.31	-0.53	105672.0	6211283.75	355
2015-04-01	57.44	59.05	57.44	58.26	0.25	0.43	72875.0	4254444.75	236
2015-03-31	58.86	60.1	57.63	58.01	-1.9	-3.17	172076.0	10142243.15	406
2015-03-30	61.71	62.38	59.14	59.91	-1.9	-3.07	166116.0	10158474.8	326
2015-03-29	59.34	62.38	59.34	61.81	3.33	5.69	190653.0	11598566.85	530
2015-03-26	54.78	58.86	54.78	58.48	-0.38	-0.65	270951.0	15483835.5	583
2015-03-25	65.03	65.22	58.86	58.86	-6.46	-9.89	487401.0	29914160.75	1150
2015-03-24	65.7	68.54	64.84	65.32	-0.57	-0.87	988980.0	66220500.85	1909
2015-03-23	63.8	69.12	63.32	65.89	2.47	3.89	702982.0	46995810.45	1449
2015-03-22	60.76	63.8	60.1	63.42	3.13	5.19	258097.0	16056227.75	607
2015-03-19	59.34	61.05	59.14	60.29	1.58	2.69	210958.0	12712848.55	508
2015-03-18	58.86	59.14	57.72	58.71	-0.5	-0.84	119526.0	6998822.5	274
2015-03-17	59.53	60.1	58.86	59.21	-0.56	-0.94	166219.0	9857681.2	328
2015-03-16	60.1	60.76	58.58	59.77	-0.29	-0.48	264035.0	15869239.6	589
2015-03-15	58.67	60.57	58.58	60.06	0.88	1.49	287327.0	17184733.55	579
2015-03-12	59.34	59.34	59.05	59.18	-0.16	-0.27	101964.0	6036546.1	204
2015-03-11	59.14	59.53	58.67	59.34	-0.09	-0.15	140573.0	8325953.0	430
2015-03-10	59.34	59.62	59.34	59.43	-0.16	-0.27	109647.0	6528972.05	362
2015-03-09	59.53	59.62	59.14	59.59	0.21	0.35	200653.0	11930960.5	406
2015-03-08	59.62	59.81	59.05	59.38	-0.21	-0.35	220486.0	13100280.45	469
2015-03-05	58.86	60.95	58.58	59.59	0.5	0.85	426007.0	25555101.75	906
2015-03-04	59.34	59.81	58.86	59.09	-0.15	-0.25	197109.0	11678931.95	392
2015-03-03	58.86	59.62	58.67	59.24	0.42	0.71	196503.0	11673863.1	457
2015-03-02	58.58	58.86	58.58	58.82	-0.04	-0.07	101899.0	5986512.1	268
2015-03-01	59.05	59.53	58.58	58.86	0.32	0.55	199371.0	11754592.45	386
2015-02-26	58.1	59.53	57.91	58.54	0.95	1.65	357508.0	20953413.85	818
2015-02-25	57.91	58.39	57.44	57.59	-0.38	-0.66	90070.0	5211074.3	228
2015-02-24	57.16	58.2	56.68	57.97	0.63	1.1	130307.0	7521920.95	304
2015-02-23	58.67	59.14	56.96	57.34	-1.39	-2.37	271562.0	15821412.85	526
2015-02-22	57.16	59.05	57.16	58.73	1.57	2.75	288469.0	16836245.0	628
2015-02-19	56.01	57.44	56.01	57.16	0.57	1.01	244064.0	13904784.55	476
2015-02-18	56.96	57.25	55.82	56.59	-0.33	-0.58	100829.0	5707025.4	293
2015-02-17	58.86	59.53	56.68	56.92	-1.98	-3.36	379430.0	21978849.5	705
2015-02-16	59.81	59.81	58.67	58.9	-0.76	-1.27	199520.0	11840099.2	340
2015-02-15	59.62	60.0	59.14	59.66	0.65	1.1	216611.0	12923926.75	420
2015-02-12	57.63	59.81	57.63	59.01	1.06	1.83	239480.0	14106715.95	513
2015-02-11	60.48	60.95	57.25	57.95	-2.71	-4.47	419021.0	24891464.0	833
2015-02-10	59.34	61.52	57.91	60.66	1.76	2.99	523843.0	31325676.65	949
2015-02-09	59.81	59.81	58.39	58.9	-0.69	-1.16	206665.0	12224123.2	492
2015-02-08	56.96	60.29	56.96	59.59	3.24	5.75	896231.0	53024115.05	1376
2015-02-05	55.25	56.77	55.25	56.35	0.75	1.35	187166.0	10513729.7	399
2015-02-04	56.77	56.96	55.35	55.6	-0.75	-1.33	161959.0	9134300.25	392
2015-02-03	57.63	58.2	56.01	56.35	-0.94	-1.64	280662.0	16092109.1	643
2015-02-02	55.73	57.63	55.54	57.29	1.62	2.91	320814.0	18200680.8	623
2015-02-01	55.82	56.49	55.25	55.67	1.97	3.67	321458.0	17945244.85	702
2015-01-29	53.17	54.3	52.5	53.7	0.82	1.55	441560.0	23756065.25	804
2015-01-28	52.41	53.35	52.41	52.88	0.89	1.71	303234.0	16005050.7	626
2015-01-27	51.46	52.22	51.08	51.99	0.86	1.68	363296.0	18787821.5	573
2015-01-26	51.74	51.74	50.32	51.13	0.53	1.05	198707.0	10118118.9	380
2015-01-22	50.03	50.98	49.18	50.6	-0.99	-1.92	183065.0	9235618.6	405
2015-01-21	52.88	52.88	51.08	51.59	-1.19	-2.25	77452.0	4047458.25	203
2015-01-20	53.17	53.45	52.22	52.78	-0.07	-0.13	106333.0	5622443.85	276
2015-01-19	52.88	53.35	52.22	52.85	0.16	0.3	133889.0	7075533.5	351
2015-01-18	51.93	53.35	51.93	52.69	1.04	2.01	153697.0	8114650.15	304
2015-01-15	52.69	52.98	51.46	51.65	-0.62	-1.19	220037.0	11559704.2	412
2015-01-14	52.41	52.98	52.22	52.27	0.28	0.54	181498.0	9515396.25	406
2015-01-13	50.51	52.98	50.13	51.99	0.86	1.68	415519.0	21471096.15	837
2015-01-12	51.08	53.17	50.6	51.13	0.11	0.22	319207.0	16540888.95	718
2015-01-11	50.6	51.08	50.51	51.02	0.46	0.91	114330.0	5804794.0	284
2015-01-08	50.79	51.55	50.51	50.56	1.0	2.02	182200.0	9285719.05	505
2015-01-07	48.13	50.32	47.76	49.56	1.29	2.67	317379.0	15648626.9	622
2015-01-06	47.47	48.42	46.52	48.27	-1.14	-2.31	283444.0	13450850.8	626
2015-01-05	51.08	51.74	49.08	49.41	-2.52	-4.85	194610.0	9841429.8	531
2015-01-04	51.46	53.64	51.46	51.93	-0.51	-0.97	194058.0	10223841.3	460
2015-01-01	52.88	54.59	51.46	52.44	0.98	1.9	429020.0	22899445.05	1001
2014-12-31	51.93	53.45	49.08	51.46	0.0	0.0	274910.0	14142916.75	586
2014-12-30	53.64	54.12	50.79	51.46	-4.75	-8.45	221758.0	11807091.85	566
2014-12-29	56.77	57.44	55.82	56.21	-0.34	-0.6	344021.0	19538739.75	590
2014-12-28	54.78	57.91	54.78	56.55	1.83	3.34	541239.0	30628223.3	925
2014-12-25	53.83	54.87	52.88	54.72	0.56	1.03	347603.0	18838427.65	760
2014-12-24	53.64	56.3	53.45	54.16	0.9	1.69	561650.0	30756426.95	1032
2014-12-23	51.55	53.45	51.55	53.26	0.8	1.52	105830.0	5572700.3	289
2014-12-22	52.98	53.45	51.46	52.46	0.15	0.29	119682.0	6313519.4	276
2014-12-21	52.98	53.45	50.51	52.31	1.61	3.18	182974.0	9524546.1	360
2014-12-18	48.23	50.79	48.13	50.7	4.46	9.65	176756.0	8858115.7	412
2014-12-17	45.12	46.22	42.26	46.24	0.82	1.81	88637.0	3952917.3	254
2014-12-16	48.23	48.42	45.42	45.42	-4.93	-9.79	211928.0	9690356.3	299
2014-12-15	55.35	55.35	49.37	50.35	-3.9	-7.19	176117.0	9368724.95	330
2014-12-14	57.63	57.63	53.92	54.25	-4.04	-6.93	204451.0	11476082.6	309
2014-12-11	58.58	58.67	57.63	58.29	-0.57	-0.97	95968.0	5583246.05	258
2014-12-10	60.0	60.0	58.58	58.86	-0.86	-1.44	82929.0	4887522.15	219
2014-12-09	59.05	60.1	58.58	59.72	-0.51	-0.85	86465.0	5120519.95	250
2014-12-08	61.52	61.52	60.1	60.23	-1.48	-2.4	88458.0	5363259.55	287
2014-12-07	61.43	62.18	61.43	61.71	0.15	0.24	107308.0	6623964.75	246
2014-12-04	61.05	61.9	60.76	61.56	0.93	1.53	165609.0	10174008.05	354
2014-12-03	60.57	61.23	60.1	60.63	0.19	0.31	71187.0	4312009.7	194
2014-12-02	61.43	61.71	60.48	60.44	-0.36	-0.59	92338.0	5636203.4	283
2014-12-01	60.1	61.71	59.81	60.8	0.76	1.27	112837.0	6835656.1	257
2014-11-30	58.2	61.23	58.2	60.04	-3.62	-5.69	99353.0	5944704.8	310
2014-11-27	63.61	64.27	62.85	63.66	0.01	0.02	58945.0	3741317.35	209
2014-11-26	64.75	64.75	62.38	63.65	-1.29	-1.99	120419.0	7658231.7	296
2014-11-25	64.75	65.32	64.56	64.94	-1.05	-1.59	69457.0	4503422.15	210
2014-11-24	67.41	67.41	65.79	65.99	-0.79	-1.18	92575.0	6152103.45	222
2014-11-23	66.45	67.22	66.17	66.78	1.18	1.8	138632.0	9240576.85	259
2014-11-20	65.32	66.17	65.03	65.6	0.43	0.66	88892.0	5832718.3	202
2014-11-19	65.22	65.22	64.75	65.17	-0.01	-0.02	86561.0	5627819.75	229
2014-11-18	65.32	65.79	64.27	65.18	0.75	1.16	73275.0	4762561.7	206
2014-11-17	67.69	67.69	64.27	64.43	-3.3	-4.87	123499.0	8078813.65	322
2014-11-16	67.88	68.36	67.41	67.73	-0.63	-0.92	67560.0	4583552.25	172
2014-11-13	68.36	68.64	67.88	68.36	-0.15	-0.22	125408.0	8552903.15	254
2014-11-12	68.54	69.31	68.54	68.51	0.21	0.31	136028.0	9351261.7	324
2014-11-11	68.54	68.64	67.6	68.3	-0.38	-0.55	143246.0	9795721.6	241
2014-11-10	68.36	69.02	68.07	68.68	0.64	0.94	147233.0	10091079.95	290
2014-11-09	68.07	68.36	67.41	68.04	0.1	0.15	91060.0	6181862.15	211
2014-11-06	68.36	69.49	67.6	67.94	-0.17	-0.25	157480.0	10757572.85	328
2014-11-05	68.07	69.12	66.45	68.11	-0.63	-0.92	226051.0	15234711.95	482
2014-11-04	69.31	71.87	68.17	68.74	-0.85	-1.22	382796.0	26805957.75	917
2014-11-03	68.64	69.97	68.36	69.59	0.95	1.38	244444.0	16916929.15	396
2014-11-02	68.17	68.83	68.17	68.64	0.95	1.4	98462.0	6746172.9	206
2014-10-30	68.17	68.17	66.93	67.69	-0.8	-1.17	106936.0	7213513.4	309
2014-10-29	69.59	69.97	68.36	68.49	-0.72	-1.04	148894.0	10298718.2	346
2014-10-28	69.12	69.31	68.64	69.21	0.04	0.06	72671.0	5011449.05	173
2014-10-27	70.06	70.44	69.02	69.17	-0.93	-1.33	150503.0	10461954.05	337
2014-10-26	68.83	70.26	68.64	70.1	1.78	2.61	245917.0	17085503.75	558
2014-10-23	68.54	68.83	67.69	68.32	-0.38	-0.55	206974.0	14135307.3	403
2014-10-22	68.36	70.06	67.12	68.7	-0.61	-0.88	741395.0	50841636.9	1269
2014-10-21	66.65	69.59	66.45	69.31	2.79	4.19	199550.0	13628598.3	420
2014-10-20	67.41	67.41	65.32	66.52	-0.35	-0.52	141642.0	9412579.55	301
2014-10-19	67.41	68.07	65.79	66.87	2.03	3.13	192521.0	12873129.85	392
2014-10-16	70.26	70.26	64.27	64.84	-6.33	-8.89	272042.0	18023855.2	659
2014-10-15	73.3	73.58	70.92	71.17	-2.75	-3.72	113027.0	8173654.45	342
2014-10-14	74.05	74.05	72.63	73.92	-0.42	-0.56	101191.0	7414955.3	291
2014-10-13	72.63	74.34	72.15	74.34	1.39	1.91	138432.0	10166895.55	362
2014-10-12	73.77	76.9	72.63	72.95	-6.32	-7.97	169497.0	12714023.6	438
2014-10-02	79.09	79.75	78.8	79.27	-0.52	-0.65	90171.0	7145748.0	274
2014-10-01	80.41	80.41	79.09	79.79	-0.4	-0.5	226951.0	18082781.3	324
2014-09-30	80.41	80.7	79.46	80.19	0.15	0.19	178703.0	14338846.2	349
2014-09-29	79.09	80.41	79.09	80.04	1.05	1.33	161116.0	12821197.9	332
2014-09-28	80.04	80.04	78.52	78.99	-1.08	-1.35	147998.0	11690471.7	367
2014-09-25	80.41	80.7	79.46	80.07	0.0	0.0	77447.0	6206078.4	280
2014-09-24	80.41	80.98	79.09	80.07	-0.29	-0.36	190901.0	15264452.8	539
2014-09-22	80.41	80.7	79.46	80.36	-0.68	-0.84	256465.0	20534455.9	491
2014-09-21	81.93	82.31	80.7	81.04	-0.93	-1.13	193276.0	15780341.5	375
2014-09-18	82.88	82.88	81.65	81.97	-0.59	-0.71	207474.0	17035637.5	350
2014-09-17	82.59	82.88	81.93	82.56	0.06	0.07	165446.0	13653731.6	315
2014-09-16	81.65	82.59	81.36	82.5	0.79	0.97	246413.0	20186839.3	448
2014-09-15	83.55	83.55	81.36	81.71	-1.93	-2.31	517733.0	42527614.0	812
2014-09-14	84.78	84.78	83.26	83.64	-1.28	-1.51	318746.0	26884651.9	634
2014-09-11	86.4	86.68	84.78	84.92	-1.42	-1.64	428539.0	36790763.6	847
2014-09-10	85.45	88.01	85.45	86.34	0.93	1.09	746329.0	64545903.3	1292
2014-09-09	85.73	86.11	85.16	85.41	-0.36	-0.42	205483.0	17554596.5	423
2014-09-08	85.73	86.4	85.16	85.77	0.14	0.16	264229.0	22674379.9	543
2014-09-07	87.06	87.06	85.45	85.63	-0.82	-0.95	380887.0	32820707.1	623
2014-09-04	84.21	86.68	83.83	86.45	2.37	2.82	775047.0	66379809.5	1329
2014-09-03	84.21	84.78	83.26	84.08	-0.38	-0.45	212699.0	17899302.3	484
2014-09-02	85.16	85.16	84.21	84.46	-0.51	-0.6	226498.0	19194017.0	486
2014-09-01	85.45	85.73	84.5	84.97	-0.48	-0.56	239011.0	20290436.5	619
2014-08-31	86.4	87.06	85.16	85.45	-0.09	-0.11	651047.0	55995102.2	1133
2014-08-28	83.26	87.06	82.88	85.54	2.71	3.27	1452647.0	123512402.7	2152
2014-08-27	83.55	83.83	82.59	82.83	-0.2	-0.24	392528.0	32688665.0	762
2014-08-26	81.93	83.26	80.98	83.03	1.63	2.0	512269.0	42167268.4	1086
2014-08-25	83.26	84.5	79.46	81.4	-0.53	-0.65	718429.0	59302157.2	1618
2014-08-24	81.36	82.59	81.36	81.93	0.53	0.65	341245.0	27954105.5	641
2014-08-21	81.65	81.93	80.98	81.4	-0.34	-0.42	218275.0	17797399.2	406
2014-08-20	81.93	82.31	81.65	81.74	-0.15	-0.18	275772.0	22585321.4	562
2014-08-19	82.59	82.59	81.36	81.89	-0.56	-0.68	313452.0	25664699.1	571
2014-08-18	81.93	83.26	81.93	82.45	1.22	1.5	681098.0	56236153.5	1320
2014-08-17	80.98	82.31	80.7	81.23	0.49	0.61	422708.0	34484981.9	846
2014-08-14	80.41	82.59	80.04	80.74	0.42	0.52	694113.0	56612648.0	1321
2014-08-13	80.04	81.36	79.75	80.32	0.28	0.35	525903.0	42309370.0	1043
2014-08-12	80.7	80.7	79.75	80.04	-0.33	-0.41	236358.0	18953424.1	541
2014-08-11	80.7	80.98	80.04	80.37	-0.08	-0.1	210087.0	16924322.2	482
2014-08-10	80.41	81.65	80.04	80.45	-0.02	-0.02	375970.0	30372544.1	724
2014-08-07	79.09	81.36	79.09	80.47	1.04	1.31	482585.0	38792425.3	921
2014-08-06	79.09	80.41	78.99	79.43	0.1	0.13	216412.0	17210946.45	496
2014-08-05	79.75	80.7	79.09	79.33	0.24	0.3	350909.0	27980370.7	751
2014-08-04	78.52	79.75	78.14	79.09	0.73	0.93	267136.0	21094712.95	549
2014-08-03	78.04	78.52	77.85	78.36	0.57	0.73	111073.0	8687451.95	326
2014-07-24	78.61	78.61	77.57	77.79	-0.88	-1.12	181727.0	14201132.9	526
2014-07-23	78.52	79.46	78.14	78.67	0.19	0.24	326236.0	25697024.6	713
2014-07-22	78.99	79.75	78.32	78.48	0.02	0.03	335401.0	26474608.6	767
2014-07-21	79.46	79.46	77.66	78.46	-0.47	-0.6	368656.0	28877641.8	943
2014-07-20	81.93	81.93	78.8	78.93	-4.29	-5.16	533786.0	42488316.6	1220
2014-07-17	82.31	84.78	81.93	83.22	0.66	0.8	1070719.0	89887946.6	1753
2014-07-16	82.88	83.83	82.31	82.56	0.0	0.0	253674.0	20989423.4	617
2014-07-15	81.36	83.26	80.7	82.56	1.54	1.9	451170.0	37042318.6	1011
2014-07-14	81.65	82.59	80.7	81.02	-1.16	-1.41	180944.0	14732067.8	464
2014-07-13	83.26	84.21	81.65	82.18	-0.08	-0.1	420576.0	34938317.5	880
2014-07-10	80.04	82.88	79.46	82.26	2.13	2.66	593537.0	48455385.8	901
2014-07-09	80.7	80.98	79.75	80.13	-0.57	-0.71	143765.0	11567765.1	364
2014-07-08	78.61	82.59	78.61	80.7	2.72	3.49	539027.0	43802292.8	1348
2014-07-07	77.66	78.14	77.57	77.98	0.09	0.12	76654.0	5963015.8	221
2014-07-06	77.66	78.04	76.62	77.89	1.12	1.46	110984.0	8609516.65	329
2014-07-03	76.9	77.85	76.14	76.77	0.1	0.13	93863.0	7221688.95	347
2014-07-02	75.95	77.57	75.67	76.67	1.23	1.63	197212.0	15127397.4	437
2014-07-01	74.81	76.14	74.81	75.44	0.57	0.76	172995.0	13076260.1	337
2014-06-30	73.39	76.71	73.39	74.87	1.43	1.95	433796.0	32665270.55	1041
2014-06-29	72.91	73.77	72.44	73.44	0.14	0.19	126344.0	9227921.45	255
2014-06-26	73.1	73.77	72.44	73.3	0.48	0.66	320735.0	23472540.1	509
2014-06-25	73.3	73.3	72.63	72.82	0.13	0.18	187468.0	13678062.3	396
2014-06-24	71.96	73.1	70.92	72.69	0.57	0.79	163535.0	11714486.1	401
2014-06-23	73.58	73.58	71.49	72.12	-1.5	-2.04	229284.0	16592196.35	456
2014-06-22	74.34	75.19	73.1	73.62	-0.43	-0.58	139137.0	10347184.95	340
2014-06-19	74.81	75.0	73.77	74.05	-0.42	-0.56	141116.0	10483419.5	295
2014-06-18	74.24	74.72	73.39	74.47	0.64	0.87	173321.0	12865992.75	389
2014-06-17	73.58	74.53	71.87	73.83	0.12	0.16	311302.0	22877751.9	680
2014-06-16	77.85	78.14	73.1	73.71	-4.1	-5.27	314988.0	23999563.85	805
2014-06-15	77.37	79.46	77.19	77.81	-2.17	-2.71	191200.0	14930556.25	595
2014-06-12	80.04	80.98	79.46	79.98	-0.06	-0.07	220739.0	17673951.0	499
2014-06-11	79.75	81.36	79.46	80.04	0.48	0.6	330146.0	26498267.9	774
2014-06-10	80.98	81.93	79.09	79.56	-1.48	-1.83	361936.0	28943740.1	723
2014-06-09	80.41	81.36	79.46	81.04	0.72	0.9	240884.0	19382517.4	522
2014-06-08	82.88	82.88	75.95	80.32	-2.6	-3.14	470144.0	37637086.85	969
2014-06-05	83.26	83.55	82.59	82.92	-0.63	-0.75	152043.0	12624205.9	446
2014-06-04	84.21	85.45	83.26	83.55	0.15	0.18	434620.0	36660982.2	963
2014-06-03	82.31	83.83	81.93	83.4	1.09	1.32	219572.0	18236753.8	632
2014-06-02	82.88	82.88	81.65	82.31	-0.67	-0.81	205266.0	16897046.6	551
2014-06-01	83.26	84.21	82.88	82.98	-0.32	-0.38	183915.0	15314069.4	575
2014-05-29	84.21	84.5	82.59	83.3	-0.72	-0.86	295595.0	24654613.0	822
2014-05-28	84.21	84.78	83.55	84.02	0.13	0.15	329277.0	27777269.4	794
2014-05-27	83.26	85.16	83.26	83.89	0.69	0.83	413355.0	34842188.7	930
2014-05-26	84.21	84.5	82.31	83.2	-0.58	-0.69	477918.0	39959775.0	831
2014-05-25	84.5	85.45	83.26	83.78	-1.25	-1.47	353094.0	29784882.3	707
2014-05-22	86.11	86.11	84.78	85.03	-1.21	-1.4	403080.0	34515712.7	708
2014-05-21	85.73	87.06	84.78	86.24	1.14	1.34	781184.0	67082671.2	1189
2014-05-20	85.45	86.4	84.5	85.1	-0.1	-0.12	695189.0	59278685.1	1344
2014-05-19	87.35	87.35	83.55	85.2	-2.11	-2.42	1021399.0	87109664.9	2099
2014-05-18	84.5	89.9	83.83	87.31	3.38	4.03	1670787.0	145918300.6	3271
2014-05-15	83.26	84.78	82.88	83.93	0.48	0.58	703562.0	59096244.9	1388
2014-05-14	83.55	84.21	82.59	83.45	-0.13	-0.16	354113.0	29500492.0	686
2014-05-13	83.83	84.78	83.26	83.58	-0.16	-0.19	457063.0	38404681.3	857
2014-05-12	82.59	84.21	82.59	83.74	0.63	0.76	317019.0	26477796.0	825
2014-05-11	83.26	83.26	81.65	83.11	-0.29	-0.35	412435.0	34056554.7	995
2014-05-08	84.78	84.78	83.26	83.4	-1.15	-1.36	361676.0	30342583.0	957
2014-05-07	84.78	85.45	83.83	84.55	-0.27	-0.32	545238.0	46090305.5	1002
2014-05-06	85.16	86.4	83.83	84.82	0.0	0.0	835742.0	71284687.4	1823
2014-05-05	81.93	85.16	81.93	84.82	2.64	3.21	1392893.0	116293190.4	2292
2014-05-04	80.98	85.45	79.75	82.18	1.2	1.48	1763596.0	146638162.5	3056
2014-05-01	81.93	84.5	80.41	80.98	-2.09	-2.52	1739839.0	143575639.2	3340
2014-04-30	75.95	83.26	75.95	83.07	7.25	9.56	2775232.0	222748908.25	3804
2014-04-29	75.95	76.71	75.0	75.82	0.12	0.16	705947.0	53596366.3	1121
2014-04-28	75.19	76.71	75.0	75.7	1.04	1.39	821378.0	62434043.1	1290
2014-04-27	73.86	75.48	73.3	74.66	1.08	1.47	675499.0	50274787.1	1050
2014-04-24	73.77	74.24	73.39	73.58	-0.32	-0.43	298583.0	22036583.65	458
2014-04-23	74.24	74.53	73.39	73.9	0.64	0.87	722436.0	53496254.1	1111
2014-04-22	72.44	73.77	72.15	73.26	0.82	1.13	358990.0	26128962.2	588
2014-04-21	71.96	72.82	71.68	72.44	-1.0	-1.36	439667.0	31830749.5	731
2014-04-20	73.3	73.86	72.82	73.44	0.43	0.59	324092.0	23774607.6	578
2014-04-17	74.05	75.19	72.44	73.01	-0.42	-0.57	879320.0	65342794.4	1251
2014-04-16	72.15	74.34	71.96	73.43	1.52	2.11	1042463.0	76485521.15	1438
2014-04-15	72.15	73.39	71.21	71.91	1.56	2.22	855518.0	61972027.0	1163
2014-04-14	69.31	70.54	69.12	70.35	0.76	1.09	232592.0	16318321.05	395
2014-04-13	70.06	70.06	69.12	69.59	-1.14	-1.61	278108.0	19377810.25	506
2014-04-10	71.49	71.87	70.26	70.73	-0.32	-0.45	329467.0	23329638.35	612
2014-04-09	70.44	73.1	69.49	71.05	0.79	1.12	1088372.0	78051326.25	1832
2014-04-08	69.97	70.44	69.49	70.26	-0.32	-0.45	400293.0	28030141.65	635
2014-04-07	70.44	70.54	69.97	70.58	0.32	0.46	287653.0	20233496.0	444
2014-04-06	70.06	70.73	70.06	70.26	0.0	0.0	215623.0	15167048.7	377
2014-04-03	70.73	70.73	69.97	70.26	0.0	0.0	257116.0	18096121.7	509
2014-04-02	70.44	71.01	69.59	70.26	0.16	0.23	474986.0	33376094.9	813
2014-04-01	69.78	70.73	69.78	70.1	0.32	0.46	169687.0	11929008.85	325
2014-03-31	69.49	69.97	69.31	69.78	0.47	0.68	126512.0	8809643.25	270
2014-03-30	69.59	70.06	68.83	69.31	0.16	0.23	240016.0	16663945.7	439
2014-03-27	70.92	70.92	68.64	69.15	-1.58	-2.23	377003.0	26319692.05	662
2014-03-26	70.54	71.49	70.06	70.73	0.63	0.9	620237.0	43915738.4	992
2014-03-25	68.36	70.73	68.07	70.1	1.59	2.32	636451.0	44309488.45	1097
2014-03-24	68.17	68.54	67.69	68.51	0.3	0.44	183651.0	12507476.6	327
2014-03-23	67.69	68.17	67.6	68.21	0.65	0.96	181320.0	12299718.85	299
2014-03-20	67.69	67.88	67.41	67.56	-0.32	-0.47	149815.0	10137794.9	278
2014-03-19	68.36	68.54	67.69	67.88	-0.63	-0.92	168997.0	11498877.65	339
2014-03-18	69.12	69.31	68.07	68.51	-0.17	-0.25	376817.0	25932016.4	652
2014-03-17	68.07	68.64	67.88	68.68	0.95	1.4	301677.0	20613509.4	491
2014-03-16	67.88	68.17	67.41	67.73	-0.31	-0.46	424816.0	28778344.75	534
2014-03-13	68.07	68.64	67.69	68.04	0.16	0.24	258418.0	17605893.4	419
2014-03-12	68.64	68.83	67.69	67.88	-0.8	-1.16	479735.0	32715871.75	645
2014-03-11	68.07	69.12	67.88	68.68	0.8	1.18	583765.0	40008033.15	894
2014-03-10	67.12	68.17	66.65	67.88	0.8	1.19	491420.0	33174092.95	834
2014-03-09	66.74	67.41	66.65	67.08	0.47	0.71	392499.0	26283941.1	525
2014-03-06	66.27	66.65	65.79	66.61	0.48	0.73	169976.0	11270040.85	261
2014-03-05	66.65	66.93	65.51	66.13	-0.18	-0.27	184171.0	12194608.8	324
2014-03-04	65.79	66.65	65.79	66.31	0.8	1.22	135547.0	8987160.85	247
2014-03-03	65.99	66.17	65.32	65.51	-0.8	-1.21	132448.0	8696954.35	313
2014-03-02	66.74	66.93	65.51	66.31	-0.62	-0.93	205988.0	13656661.05	402
2014-02-27	66.74	67.41	66.74	66.93	0.0	0.0	334102.0	22401019.1	536
2014-02-26	67.22	67.41	66.74	66.93	-0.15	-0.22	339736.0	22779639.3	470
2014-02-25	67.22	67.41	66.65	67.08	0.15	0.22	408298.0	27369534.35	559
2014-02-24	66.65	67.12	66.45	66.93	0.48	0.72	292440.0	19531624.05	441
2014-02-23	66.45	66.93	66.17	66.45	0.32	0.48	187890.0	12489042.7	352
2014-02-20	66.65	66.74	65.79	66.13	-0.32	-0.48	150972.0	10010186.9	385
2014-02-19	66.17	66.65	66.17	66.45	0.32	0.48	131701.0	8752447.45	240
2014-02-18	66.17	66.27	65.99	66.13	0.0	0.0	68825.0	4550412.95	149
2014-02-17	66.45	66.74	65.99	66.13	-0.32	-0.48	81870.0	5435324.45	202
2014-02-16	66.17	66.93	66.17	66.45	0.32	0.48	203514.0	13554292.55	367
2014-02-13	66.27	66.27	65.7	66.13	-0.32	-0.48	184591.0	12173269.75	414
2014-02-12	67.22	67.6	66.45	66.45	-0.33	-0.49	223912.0	14996571.75	514
2014-02-11	66.17	67.12	65.99	66.78	0.79	1.2	218495.0	14536254.65	472
2014-02-10	65.79	66.17	65.7	65.99	0.33	0.5	103671.0	6828813.8	260
2014-02-09	66.27	66.65	65.7	65.66	-0.17	-0.26	96432.0	6382463.45	287
2014-02-06	66.27	66.45	65.79	65.83	-0.48	-0.72	64972.0	4295967.0	207
2014-02-05	66.45	66.93	66.17	66.31	0.0	0.0	143385.0	9515816.9	371
2014-02-04	65.51	67.12	65.03	66.31	0.48	0.73	232588.0	15365262.35	536
2014-02-03	65.32	66.27	65.32	65.83	0.47	0.72	123687.0	8130746.6	288
2014-02-02	65.51	65.7	65.32	65.36	-0.15	-0.23	69755.0	4566058.4	178
2014-01-30	65.32	65.7	65.22	65.51	-0.15	-0.23	113342.0	7417411.4	193
2014-01-29	65.79	65.99	65.51	65.66	0.0	0.0	103763.0	6821046.9	253
2014-01-28	65.22	65.99	65.22	65.66	0.15	0.23	82503.0	5407623.7	203
2014-01-27	65.51	65.51	65.03	65.51	0.0	0.0	125738.0	8217629.85	297
2014-01-26	65.7	65.7	64.84	65.51	-0.48	-0.73	141190.0	9221447.15	286
2014-01-23	66.45	66.45	65.7	65.99	-0.62	-0.93	124827.0	8259577.05	352
2014-01-22	66.45	66.74	65.7	66.61	-0.32	-0.48	161402.0	10733383.6	317
2014-01-21	66.74	67.12	66.65	66.93	-0.63	-0.93	141944.0	9485910.2	315
2014-01-20	67.88	67.88	67.41	67.56	-0.32	-0.47	58493.0	3953654.8	143
2014-01-19	67.22	67.88	66.45	67.88	0.47	0.7	115739.0	7787265.45	276
2014-01-16	67.88	67.88	66.93	67.41	-0.47	-0.69	121885.0	8232373.75	336
2014-01-15	68.17	68.54	67.69	67.88	-0.16	-0.24	158665.0	10794282.3	307
2014-01-14	67.88	68.07	67.41	68.04	0.0	0.0	97070.0	6579614.25	272
2014-01-13	68.36	68.36	67.69	68.04	-0.32	-0.47	135534.0	9230082.35	319
2014-01-12	68.83	69.12	68.36	68.36	-0.63	-0.91	209852.0	14424071.1	382
2014-01-09	69.02	69.12	68.64	68.99	-0.16	-0.23	173835.0	11975695.2	332
2014-01-08	69.02	69.31	68.54	69.15	0.32	0.46	290294.0	19983779.35	603
2014-01-07	68.36	68.83	68.07	68.83	0.47	0.69	212286.0	14522228.25	450
2014-01-06	67.41	68.83	67.41	68.36	0.95	1.41	405154.0	27698521.0	696
2014-01-05	67.88	68.07	67.12	67.41	-0.47	-0.69	186893.0	12632600.65	442
2014-01-02	68.36	68.36	67.88	67.88	-0.16	-0.24	162129.0	11035148.3	337
2014-01-01	68.07	68.54	68.07	68.04	0.0	0.0	218188.0	14901160.15	307
2013-12-31	68.17	68.64	67.88	68.04	-0.32	-0.47	217125.0	14816596.3	401
2013-12-30	68.54	68.54	68.07	68.36	-0.15	-0.22	151037.0	10321063.55	222
2013-12-29	68.54	68.64	68.07	68.51	0.15	0.22	175788.0	12011003.0	360
2013-12-26	69.12	69.78	68.36	68.36	0.0	0.0	373045.0	25756618.15	800
2013-12-25	68.64	69.02	68.07	68.36	-0.47	-0.68	144748.0	9900538.45	296
2013-12-24	68.83	69.12	67.88	68.83	0.0	0.0	224480.0	15353955.4	479
2013-12-23	69.12	69.31	68.64	68.83	-0.63	-0.91	143090.0	9865885.55	320
2013-12-22	69.31	69.59	69.12	69.46	0.31	0.45	66919.0	4638621.6	180
2013-12-19	69.59	69.59	69.12	69.15	-0.31	-0.45	112190.0	7781942.4	234
2013-12-18	69.59	69.59	68.83	69.46	0.0	0.0	130063.0	9014167.65	279
2013-12-17	69.59	70.44	69.12	69.46	-0.17	-0.24	221688.0	15461446.1	407
2013-12-16	70.06	70.06	69.59	69.63	-0.3	-0.43	108119.0	7545983.35	313
2013-12-15	69.59	70.44	69.59	69.93	0.3	0.43	95930.0	6719845.75	254
2013-12-12	70.06	70.06	69.31	69.63	-0.63	-0.9	141430.0	9857388.2	326
2013-12-11	69.97	70.73	69.97	70.26	0.16	0.23	98495.0	6938880.3	248
2013-12-10	70.73	71.21	69.78	70.1	-0.31	-0.44	279819.0	19705965.05	599
2013-12-09	71.01	71.21	70.44	70.41	-0.32	-0.45	147660.0	10463993.3	335
2013-12-08	70.44	70.73	70.06	70.73	0.47	0.67	100174.0	7062729.0	282
2013-12-05	69.31	70.54	69.31	70.26	0.8	1.15	176202.0	12306311.75	339
2013-12-04	69.31	69.59	68.83	69.46	-0.17	-0.24	76495.0	5298743.1	176
2013-12-03	69.97	70.26	68.83	69.63	-0.63	-0.9	152329.0	10588954.2	273
2013-12-02	69.59	70.26	69.59	70.26	0.8	1.15	87819.0	6144306.35	288
2013-12-01	71.39	71.68	69.31	69.46	-1.75	-2.46	339030.0	23878683.15	623
2013-11-28	71.01	72.82	70.92	71.21	0.16	0.23	222877.0	15939979.05	455
2013-11-27	70.54	71.68	70.44	71.05	0.32	0.45	163877.0	11648011.95	376
2013-11-26	72.15	73.58	70.54	70.73	-1.75	-2.41	474920.0	34129739.85	949
2013-11-25	73.1	73.58	71.39	72.48	-0.47	-0.64	371170.0	26888479.2	776
2013-11-24	74.81	78.52	72.82	72.95	-1.42	-1.91	490577.0	36725736.75	1142
2013-11-21	75.67	75.67	73.86	74.37	-0.95	-1.26	213222.0	15847505.55	370
2013-11-20	73.39	76.14	73.39	75.32	1.42	1.92	211873.0	15960659.65	514
2013-11-19	73.39	74.34	73.1	73.9	0.17	0.23	175467.0	12945419.6	303
2013-11-18	73.77	75.19	73.58	73.73	-1.27	-1.69	410168.0	30427172.25	620
2013-11-17	72.15	75.76	71.68	75.0	2.85	3.95	907381.0	67490038.1	1130
2013-11-14	69.78	72.44	69.59	72.15	2.52	3.62	408439.0	29041538.1	734
2013-11-13	68.83	69.97	68.54	69.63	0.95	1.38	309393.0	21429753.15	433
2013-11-12	68.07	69.59	68.07	68.68	0.64	0.94	381070.0	26200585.1	539
2013-11-11	67.69	68.36	67.6	68.04	0.31	0.46	131893.0	8965642.9	215
2013-11-10	67.88	68.17	67.41	67.73	-0.63	-0.92	296986.0	20110222.2	365
2013-11-07	68.54	69.59	67.6	68.36	0.15	0.22	433071.0	29695033.05	675
2013-11-06	67.12	69.02	66.65	68.21	1.28	1.91	415188.0	28192123.15	700
2013-11-05	66.45	67.12	66.45	66.93	0.32	0.48	117290.0	7833859.85	209
2013-11-04	66.45	66.74	66.17	66.61	0.16	0.24	196941.0	13109219.25	286
2013-11-03	66.45	66.93	66.27	66.45	-0.16	-0.24	224191.0	14924769.3	309
2013-10-31	66.17	66.74	65.03	66.61	-1.43	-2.1	555601.0	36653088.85	812
2013-10-30	66.93	68.07	66.74	68.04	1.26	1.89	202667.0	13661542.9	357
2013-10-29	66.74	66.93	66.45	66.78	0.17	0.26	108353.0	7221294.65	260
2013-10-28	66.65	67.12	66.17	66.61	0.3	0.45	304320.0	20270461.5	550
2013-10-27	66.17	68.07	66.17	66.31	0.18	0.27	560423.0	37664609.05	996
2013-10-24	65.99	66.27	65.7	66.13	0.14	0.21	184489.0	12176760.45	367
2013-10-23	65.51	65.99	65.03	65.99	0.48	0.73	146449.0	9601817.8	339
2013-10-22	65.79	66.93	65.51	65.51	-0.62	-0.94	470074.0	31095337.15	594
2013-10-21	65.51	66.27	64.84	66.13	0.62	0.95	299667.0	19743576.85	400
2013-10-20	63.61	65.51	63.61	65.51	2.53	4.02	629790.0	40822064.85	824
2013-10-10	62.47	62.95	62.38	62.98	0.64	1.03	106738.0	6687295.2	221
2013-10-09	62.47	62.85	62.18	62.34	-0.17	-0.27	107384.0	6701361.2	208
2013-10-08	62.38	63.32	62.38	62.51	0.33	0.53	241793.0	15168612.85	359
2013-10-07	63.13	63.13	62.0	62.18	-1.28	-2.02	245074.0	15344991.45	468
2013-10-06	65.22	65.22	61.9	63.46	-1.42	-2.19	352120.0	22326719.95	680
2013-10-03	65.22	65.51	64.56	64.88	-0.15	-0.23	210333.0	13662380.2	459
2013-10-02	63.9	65.99	63.9	65.03	1.27	1.99	536865.0	34933442.6	833
2013-10-01	63.61	64.27	63.42	63.76	-0.17	-0.27	145955.0	9327835.95	289
2013-09-30	63.8	64.08	63.32	63.93	0.17	0.27	150268.0	9550785.25	250
2013-09-29	63.61	64.37	62.85	63.76	0.3	0.47	275468.0	17508644.25	547
2013-09-26	63.61	63.8	62.95	63.46	-0.47	-0.74	201807.0	12772367.85	502
2013-09-25	63.9	63.9	63.42	63.93	-0.15	-0.23	220680.0	14060973.65	483
2013-09-24	65.22	65.32	64.08	64.08	-1.1	-1.69	294824.0	19027774.4	626
2013-09-19	66.45	67.12	65.03	65.18	-0.33	-0.5	539713.0	35714487.15	1231
2013-09-18	64.08	67.41	64.08	65.51	2.38	3.77	1528966.0	101253062.05	2609
2013-09-17	62.47	63.8	62.38	63.13	0.62	0.99	355289.0	22435083.65	672
2013-09-16	62.18	62.66	61.71	62.51	0.65	1.05	209548.0	13029962.7	424
2013-09-15	61.43	62.47	61.43	61.86	1.1	1.81	185300.0	11465421.55	341
2013-09-12	60.29	60.95	60.1	60.76	0.47	0.78	131773.0	7990283.6	272
2013-09-11	60.1	60.57	59.62	60.29	0.33	0.55	164898.0	9934294.55	409
2013-09-10	59.53	60.29	59.14	59.96	1.57	2.69	204404.0	12234476.45	412
2013-09-09	57.91	59.53	57.91	58.39	0.63	1.09	184384.0	10802045.75	430
2013-09-08	58.2	58.67	57.44	57.76	0.32	0.56	80621.0	4688180.25	214
2013-09-05	57.72	58.58	57.16	57.44	-0.15	-0.26	67364.0	3889462.2	254
2013-09-04	59.34	59.34	57.63	57.59	-2.22	-3.71	161438.0	9428523.9	391
2013-09-03	60.95	60.95	59.14	59.81	-0.95	-1.56	123930.0	7428126.65	273
2013-09-02	60.95	60.95	60.1	60.76	0.0	0.0	84375.0	5117692.45	202
2013-09-01	60.48	60.76	60.29	60.76	0.95	1.59	116616.0	7055453.1	233
2013-08-29	60.29	60.95	59.34	59.81	-0.48	-0.8	161036.0	9657458.55	339
2013-08-28	59.14	60.48	57.63	60.29	0.0	0.0	190932.0	11387526.95	408
2013-08-27	62.47	62.47	58.58	60.29	-2.69	-4.27	193308.0	11651621.6	490
2013-08-26	64.75	64.84	62.95	62.98	-1.73	-2.67	279040.0	17852051.2	485
2013-08-25	65.32	65.99	64.56	64.71	-1.12	-1.7	172179.0	11224844.3	358
2013-08-22	65.79	65.99	65.22	65.83	0.0	0.0	139063.0	9118604.6	284
2013-08-21	65.22	66.65	65.22	65.83	0.47	0.72	467654.0	30931924.6	757
2013-08-20	65.03	65.51	64.84	65.36	0.33	0.51	105538.0	6872020.5	202
2013-08-19	65.22	65.32	64.84	65.03	-0.15	-0.23	62387.0	4063686.6	170
2013-08-18	65.32	66.17	65.22	65.18	-0.33	-0.5	93487.0	6146896.85	226
2013-08-15	65.22	65.79	65.22	65.51	0.33	0.51	114026.0	7468764.35	210
2013-08-14	65.03	65.79	65.03	65.18	-0.18	-0.28	73854.0	4829183.0	190
2013-08-13	65.22	65.79	65.03	65.36	0.33	0.51	94546.0	6175665.95	237
2013-08-05	64.84	65.03	64.75	65.03	0.15	0.23	135625.0	8801245.3	270
2013-08-04	65.32	65.32	64.56	64.88	0.0	0.0	169166.0	10973587.15	361
2013-08-01	64.27	65.99	64.08	64.88	0.8	1.25	264662.0	17190174.95	568
2013-07-31	64.08	64.56	63.9	64.08	0.32	0.5	169987.0	10921002.25	320
2013-07-30	63.8	63.9	63.42	63.76	0.0	0.0	48675.0	3101540.6	138
2013-07-29	63.9	64.08	63.42	63.76	-0.47	-0.73	90492.0	5771946.65	227
2013-07-28	64.56	65.03	63.42	64.23	0.0	0.0	131562.0	8448130.4	325
2013-07-25	64.75	64.84	63.9	64.23	-0.33	-0.51	107844.0	6923310.8	266
2013-07-24	64.27	65.51	64.27	64.56	0.33	0.51	307789.0	19935967.85	591
2013-07-23	62.47	64.27	62.38	64.23	1.72	2.75	400451.0	25399230.45	598
2013-07-22	61.71	62.47	61.71	62.51	0.48	0.77	88139.0	5493610.55	192
2013-07-21	61.9	62.38	61.71	62.03	-0.31	-0.5	70264.0	4355573.2	174
2013-07-18	62.85	62.85	61.71	62.34	-0.64	-1.02	84221.0	5238042.35	182
2013-07-17	62.47	63.32	62.47	62.98	0.17	0.27	57240.0	3599824.3	130
2013-07-16	62.95	62.95	62.66	62.81	-0.32	-0.51	21213.0	1332110.6	71
2013-07-15	62.95	63.13	62.66	63.13	0.15	0.24	27022.0	1697703.2	101
2013-07-14	62.47	62.95	62.38	62.98	0.47	0.75	40369.0	2531434.25	132
2013-07-11	62.18	62.47	61.71	62.51	0.33	0.53	41238.0	2561806.95	123
2013-07-10	62.47	62.47	62.0	62.18	-0.33	-0.53	41374.0	2575111.4	117
2013-07-09	62.95	62.95	62.47	62.51	-0.3	-0.48	34039.0	2132429.75	106
2013-07-08	63.32	63.42	62.66	62.81	-0.48	-0.76	72839.0	4589950.5	164
2013-07-07	62.95	63.32	62.85	63.29	0.48	0.76	99139.0	6251865.1	173
2013-07-04	62.95	63.13	62.66	62.81	0.3	0.48	56323.0	3541321.65	151
2013-07-03	62.95	63.32	62.47	62.51	-0.3	-0.48	111721.0	7031365.8	221
2013-07-02	62.38	63.8	62.38	62.81	0.63	1.01	210641.0	13331852.95	441
2013-07-01	61.71	62.95	61.71	62.18	0.47	0.76	98297.0	6122864.4	282
2013-06-30	61.52	62.0	60.76	61.71	-0.15	-0.24	120312.0	7398148.9	324
2013-06-26	60.76	62.18	60.76	61.86	1.1	1.81	176874.0	10881452.3	346
2013-06-25	60.95	61.43	60.76	60.76	-0.15	-0.25	57658.0	3518121.9	156
2013-06-24	61.23	61.23	60.29	60.91	-0.32	-0.52	72611.0	4411031.0	193
2013-06-23	60.48	62.0	60.29	61.23	0.79	1.31	179918.0	11010618.6	400
2013-06-22	59.62	60.48	59.62	60.44	0.15	0.25	80920.0	4866366.4	176
2013-06-19	60.57	60.57	60.29	60.29	-0.15	-0.25	72225.0	4364130.6	151
2013-06-18	60.57	60.95	60.1	60.44	-0.17	-0.28	127146.0	7691958.25	283
2013-06-17	60.1	61.05	60.1	60.61	0.65	1.08	245157.0	14818360.9	395
2013-06-16	57.63	60.76	57.63	59.96	1.25	2.13	161963.0	9594084.55	358
2013-06-15	62.85	62.85	57.25	58.71	-4.75	-7.49	153723.0	9347008.2	428
2013-06-12	63.42	63.8	63.13	63.46	0.0	0.0	69400.0	4397191.2	171
2013-06-11	63.32	63.42	63.32	63.46	0.17	0.27	51221.0	3242883.65	127
2013-06-10	63.32	63.61	63.13	63.29	0.0	0.0	67513.0	4279665.95	170
2013-06-09	63.42	63.42	63.13	63.29	-0.17	-0.27	50955.0	3223958.3	136
2013-06-08	63.9	63.9	63.13	63.46	0.17	0.27	109942.0	6982698.35	232
2013-06-05	62.66	63.9	62.66	63.29	0.31	0.49	199346.0	12644700.8	386
2013-06-04	63.13	63.32	62.85	62.98	-0.15	-0.24	198973.0	12523305.55	206
2013-06-03	62.66	63.32	62.66	63.13	0.32	0.51	130794.0	8237858.9	224
2013-06-02	62.66	62.85	62.38	62.81	0.15	0.24	44083.0	2758828.1	164
2013-06-01	62.18	62.95	62.18	62.66	0.0	0.0	90371.0	5649152.8	228
2013-05-29	63.32	63.42	62.66	62.66	-0.47	-0.74	227946.0	14385643.05	438
2013-05-28	62.18	63.32	62.18	63.13	0.79	1.27	217987.0	13708159.6	433
2013-05-27	61.9	62.47	61.9	62.34	0.63	1.02	113527.0	7057521.6	234
2013-05-26	61.9	62.18	61.71	61.71	-0.32	-0.52	75881.0	4701308.0	192
2013-05-25	61.71	62.0	61.05	62.03	-0.31	-0.5	71136.0	4392103.05	239
2013-05-22	62.47	62.47	62.18	62.34	-0.17	-0.27	80641.0	5021596.1	259
2013-05-21	62.66	62.85	62.38	62.51	-0.3	-0.48	103618.0	6480782.0	227
2013-05-20	62.47	62.95	62.38	62.81	0.3	0.48	147025.0	9209812.5	309
2013-05-19	62.85	62.95	62.47	62.51	0.0	0.0	215285.0	13506669.25	396
2013-05-18	62.38	62.47	61.9	62.51	0.33	0.53	190181.0	11840972.0	432
2013-05-15	61.71	62.66	60.29	62.18	-0.95	-1.5	397691.0	24322189.75	757
2013-05-14	62.95	63.42	62.47	63.13	0.0	0.0	110115.0	6934229.65	322
2013-05-13	63.61	63.8	62.85	63.13	-0.8	-1.25	225228.0	14235060.0	517
2013-05-12	64.27	64.37	63.8	63.93	-0.3	-0.47	154805.0	9925714.65	250
2013-05-11	64.08	64.37	64.08	64.23	0.3	0.47	140705.0	9038048.3	246
2013-05-08	63.8	64.27	63.8	63.93	0.17	0.27	116437.0	7465958.0	260
2013-05-07	63.8	64.27	63.61	63.76	-0.17	-0.27	164183.0	10511282.8	296
2013-05-06	64.27	64.37	63.8	63.93	-0.63	-0.98	182317.0	11673136.75	326
2013-05-05	64.75	64.84	64.27	64.56	-0.32	-0.49	207477.0	13370918.75	403
2013-05-04	64.27	65.22	64.27	64.88	0.95	1.49	268777.0	17372938.8	493
2013-05-01	64.08	64.08	63.61	63.93	-0.15	-0.23	135735.0	8669949.1	269
2013-04-30	64.27	64.75	63.9	64.08	-0.15	-0.23	251548.0	16166003.55	433
2013-04-29	64.37	64.37	63.8	64.23	-0.17	-0.26	224998.0	14409112.4	384
2013-04-28	64.75	64.75	63.9	64.4	-0.63	-0.97	134872.0	8667283.55	308
2013-04-27	65.22	65.32	64.75	65.03	0.15	0.23	135809.0	8827313.45	318
2013-04-24	65.22	65.99	64.75	64.88	0.0	0.0	250056.0	16369420.1	655
2013-04-23	64.75	64.84	64.27	64.88	0.32	0.5	182473.0	11781876.6	405
2013-04-22	64.08	65.03	63.9	64.56	0.48	0.75	288884.0	18608414.05	538
2013-04-21	64.27	64.56	63.42	64.08	0.47	0.74	297933.0	19062339.05	559
2013-04-20	62.47	64.27	62.38	63.61	1.27	2.04	271865.0	17256468.55	685
2013-04-17	64.27	64.27	60.1	62.34	-1.12	-1.76	438549.0	27203758.4	1022
2013-04-16	63.13	64.56	62.66	63.46	0.17	0.27	454361.0	28872408.6	998
2013-04-15	66.65	66.65	63.32	63.29	-3.49	-5.23	785527.0	50737384.8	1592
2013-04-14	68.07	68.54	65.99	66.78	-0.78	-1.15	755794.0	50909833.1	1112
2013-04-13	67.6	69.02	66.93	67.56	0.3	0.45	533391.0	36187673.2	977
2013-04-10	71.21	71.21	67.12	67.26	-2.05	-2.96	1320305.0	90819940.3	2755
2013-04-09	63.42	69.31	63.32	69.31	6.18	9.79	1403949.0	94080653.85	1952
2013-04-08	62.47	63.61	62.47	63.13	0.47	0.75	229870.0	14496794.2	475
2013-04-07	62.38	62.85	62.38	62.66	0.0	0.0	96162.0	6015098.05	266
2013-04-06	63.32	63.32	62.18	62.66	-0.95	-1.49	184882.0	11600447.7	469
2013-04-03	63.61	64.08	63.32	63.61	-0.32	-0.5	149176.0	9472123.95	404
2013-04-02	63.42	64.75	63.42	63.93	-1.1	-1.69	204591.0	13099538.65	594
2013-04-01	65.79	66.17	65.03	65.03	-1.1	-1.66	287785.0	18863866.7	608
2013-03-31	66.65	66.74	65.79	66.13	-0.65	-0.97	210530.0	13948661.9	373
2013-03-30	67.88	68.07	65.79	66.78	-0.78	-1.15	383337.0	25610217.7	787
2013-03-27	68.64	68.83	67.41	67.56	-1.12	-1.63	242768.0	16492014.8	509
2013-03-26	67.88	69.31	67.88	68.68	0.64	0.94	435903.0	29930247.7	784
2013-03-25	67.6	68.64	67.6	68.04	0.16	0.24	244895.0	16672860.4	389
2013-03-24	67.12	67.88	66.74	67.88	1.1	1.65	255227.0	17209332.0	359
2013-03-23	67.12	67.41	66.65	66.78	-0.3	-0.45	125195.0	8389408.2	205
2013-03-20	66.74	67.41	66.27	67.08	0.47	0.71	160804.0	10770173.9	307
2013-03-19	66.17	66.74	66.17	66.61	0.3	0.45	101588.0	6753286.6	193
2013-03-18	66.65	66.65	66.17	66.31	-0.3	-0.45	143742.0	9522920.5	243
2013-03-17	66.17	66.74	66.17	66.61	0.3	0.45	180929.0	12034777.5	320
2013-03-16	65.03	66.65	65.03	66.31	1.28	1.97	238409.0	15760976.9	425
2013-03-13	64.27	65.03	64.27	65.03	0.47	0.73	149363.0	9685624.8	286
2013-03-12	65.32	65.32	64.27	64.56	-0.8	-1.22	160167.0	10378938.2	261
2013-03-11	64.84	65.51	64.84	65.36	0.48	0.74	129118.0	8410012.1	281
2013-03-10	64.56	65.32	64.27	64.88	0.0	0.0	183758.0	11915407.4	290
2013-03-09	64.56	64.84	64.27	64.88	0.8	1.25	108094.0	6985095.4	266
2013-03-06	63.61	64.27	63.61	64.08	0.79	1.25	98685.0	6310894.8	237
2013-03-05	63.13	63.8	62.95	63.29	0.31	0.49	61001.0	3867183.7	167
2013-03-04	63.61	63.8	62.95	62.98	-1.1	-1.72	132465.0	8378444.9	353
2013-03-03	64.27	64.56	63.32	64.08	-0.48	-0.74	162797.0	10414685.3	384
2013-03-02	65.03	65.32	64.56	64.56	-0.47	-0.72	127366.0	8269310.7	287
2013-02-27	65.03	65.51	64.84	65.03	0.0	0.0	70881.0	4622399.9	221
2013-02-26	65.51	65.51	64.84	65.03	-0.48	-0.73	120842.0	7875943.6	338
2013-02-25	65.32	65.79	65.03	65.51	-0.32	-0.49	125330.0	8196825.6	258
2013-02-24	66.17	66.17	65.32	65.83	-0.3	-0.45	159490.0	10475279.0	307
2013-02-23	66.65	66.65	65.79	66.13	-0.18	-0.27	105951.0	6993254.4	242
2013-02-20	66.27	66.65	65.79	66.31	-0.3	-0.45	163903.0	10857114.8	265
2013-02-19	66.27	66.65	65.79	66.61	0.0	0.0	169110.0	11199166.1	335
2013-02-18	66.65	66.74	65.79	66.61	0.3	0.45	186896.0	12400344.1	374
2013-02-17	67.12	67.41	66.27	66.31	-1.1	-1.63	222951.0	14896006.2	394
2013-02-16	66.74	67.88	66.17	67.41	0.8	1.2	550945.0	36929343.4	828
2013-02-13	65.03	66.65	65.03	66.61	1.58	2.43	236244.0	15571665.3	469
2013-02-12	65.32	65.51	64.84	65.03	-0.33	-0.5	170487.0	11118037.7	336
2013-02-11	65.79	66.17	65.03	65.36	-0.47	-0.71	200186.0	13136226.0	389
2013-02-10	65.51	65.79	65.32	65.83	0.32	0.49	162498.0	10647209.5	330
2013-02-09	65.79	66.17	65.32	65.51	-0.32	-0.49	164585.0	10813614.8	332
2013-02-06	66.27	66.65	65.51	65.83	0.0	0.0	207515.0	13698348.9	325
2013-02-05	66.17	66.27	65.32	65.83	-0.48	-0.72	285690.0	18848040.4	443
2013-02-04	66.17	66.74	66.17	66.31	0.0	0.0	278722.0	18484050.5	321
2013-02-03	66.65	66.74	65.79	66.31	-0.47	-0.7	244533.0	16212925.2	403
2013-02-02	66.65	67.12	66.27	66.78	0.17	0.26	210129.0	14023639.0	381
2013-01-30	66.65	66.74	66.17	66.61	0.0	0.0	210239.0	13961397.1	411
2013-01-29	67.41	67.6	66.17	66.61	-0.8	-1.19	412714.0	27489083.3	688
2013-01-28	66.65	67.6	66.27	67.41	1.1	1.66	383202.0	25662013.1	556
2013-01-27	66.65	67.12	65.79	66.31	-0.3	-0.45	345882.0	23020635.2	532
2013-01-26	67.6	67.6	66.17	66.61	-0.8	-1.19	485542.0	32357380.5	777
2013-01-23	68.64	68.64	66.65	67.41	-1.27	-1.85	281380.0	19011673.8	611
2013-01-22	69.12	69.31	67.6	68.68	-0.15	-0.22	370560.0	25369937.7	581
2013-01-21	68.36	68.83	68.07	68.83	-0.48	-0.69	331704.0	22722431.5	636
2013-01-20	70.06	70.92	68.36	69.31	-1.1	-1.56	629059.0	43778141.7	1090
2013-01-19	70.92	71.39	70.06	70.41	0.0	0.0	630310.0	44597942.8	997
2013-01-16	68.36	71.39	68.07	70.41	2.05	3.0	830499.0	57862209.3	1168
2013-01-15	68.64	68.83	67.88	68.36	0.0	0.0	498956.0	34112854.2	929
2013-01-14	67.12	69.31	66.65	68.36	1.28	1.91	1097313.0	74969609.9	1658
2013-01-13	66.74	67.6	66.27	67.08	0.3	0.45	419651.0	28165152.4	809
2013-01-12	66.17	68.36	66.17	66.78	0.65	0.98	857887.0	57515053.1	1154
2013-01-09	65.79	67.41	65.51	66.13	0.3	0.46	738731.0	49021122.9	1075
2013-01-08	65.32	65.79	64.84	65.83	0.32	0.49	368200.0	24061619.5	701
2013-01-07	66.17	66.17	65.03	65.51	-0.62	-0.94	299057.0	19603795.1	555
2013-01-06	64.84	66.65	64.56	66.13	1.25	1.93	456156.0	29963257.8	784
2013-01-05	64.56	65.03	64.56	64.88	0.8	1.25	235198.0	15230170.5	411
2013-01-02	63.8	64.27	63.61	64.08	0.32	0.5	262262.0	16780828.6	445
2013-01-01	63.8	64.08	63.32	63.76	0.63	1.0	209977.0	13345336.5	339
2012-12-31	63.8	63.8	62.85	63.13	-0.95	-1.48	182408.0	11536371.2	477
2012-12-30	64.56	64.56	63.61	64.08	-0.48	-0.74	156530.0	10029419.7	378
2012-12-29	64.84	65.03	64.27	64.56	0.0	0.0	327062.0	21155404.5	508
2012-12-26	64.56	64.84	63.8	64.56	-0.47	-0.72	195201.0	12541342.1	516
2012-12-25	65.51	65.79	64.27	65.03	-0.48	-0.73	328966.0	21402083.6	593
2012-12-24	64.84	66.27	64.84	65.51	0.63	0.97	719848.0	47295415.5	1245
2012-12-23	63.8	65.03	63.8	64.88	1.12	1.76	299455.0	19266440.7	613
2012-12-22	64.08	64.08	63.32	63.76	-0.32	-0.5	225859.0	14372932.8	499
2012-12-19	63.61	64.27	63.32	64.08	0.47	0.74	270172.0	17281294.7	523
2012-12-18	63.8	64.08	63.32	63.61	-0.15	-0.24	225695.0	14322310.1	457
2012-12-17	62.95	63.8	62.85	63.76	0.78	1.24	244200.0	15443191.25	535
2012-12-16	62.95	62.95	62.47	62.98	0.0	0.0	219561.0	13784838.5	512
2012-12-15	62.95	63.61	62.85	62.98	0.32	0.51	352129.0	22203297.35	615
2012-12-12	62.85	63.32	62.47	62.66	-0.15	-0.24	542831.0	34121801.25	787
2012-12-11	61.71	62.85	61.71	62.81	0.95	1.54	482708.0	29991844.25	866
2012-12-10	63.32	63.61	61.9	61.86	-1.27	-2.01	815197.0	50919926.05	1374
2012-12-09	65.79	66.17	63.13	63.13	-1.9	-2.92	823452.0	52751393.85	1423
2012-12-08	64.56	65.32	64.08	65.03	0.8	1.25	342908.0	22239031.2	632
2012-12-05	65.32	65.51	64.27	64.23	-1.6	-2.43	204093.0	13252055.2	623
2012-12-04	67.41	67.41	65.03	65.83	-1.58	-2.34	558689.0	36785086.6	1010
2012-12-03	67.88	69.97	66.74	67.41	-0.15	-0.22	823515.0	56114327.7	1587
2012-12-02	65.51	68.07	63.8	67.56	2.2	3.37	803506.0	52803539.1	1565
2012-12-01	64.08	65.79	63.32	65.36	2.38	3.78	430866.0	27796822.3	839
2012-11-28	63.61	64.56	62.0	62.98	-0.63	-0.99	337895.0	21412498.25	745
2012-11-27	63.32	65.32	62.95	63.61	3.8	6.35	895435.0	57373405.45	1690
2012-11-26	60.48	60.76	58.58	59.81	-0.63	-1.04	109093.0	6491533.2	275
2012-11-25	62.38	62.38	60.0	60.44	-1.9	-3.05	174429.0	10614838.9	277
2012-11-24	62.95	63.13	62.0	62.34	0.0	0.0	195080.0	12182089.7	315
2012-11-21	63.13	63.32	62.38	62.34	-0.79	-1.25	120699.0	7589843.3	297
2012-11-20	63.61	63.8	62.38	63.13	0.32	0.51	150384.0	9469336.0	380
2012-11-19	65.79	65.79	62.0	62.81	-2.7	-4.12	297363.0	18877598.8	677
2012-11-18	66.65	67.12	65.51	65.51	-0.8	-1.21	221677.0	14720300.1	363
2012-11-17	66.65	66.74	66.17	66.31	-0.47	-0.7	140290.0	9300159.4	321
2012-11-14	67.12	68.36	66.65	66.78	-0.3	-0.45	287905.0	19400481.7	560
2012-11-13	67.12	67.88	66.27	67.08	0.0	0.0	220258.0	14706087.7	488
2012-11-12	68.36	68.36	66.74	67.08	-1.28	-1.87	241576.0	16322362.4	499
2012-11-11	68.64	69.59	67.6	68.36	0.0	0.0	390879.0	26938526.0	696
2012-11-10	67.88	70.44	67.12	68.36	0.48	0.71	540790.0	37212582.3	912
2012-11-07	65.79	68.83	65.51	67.88	2.05	3.11	728861.0	48964350.8	1120
2012-11-06	64.84	66.27	64.84	65.83	1.6	2.49	466103.0	30617043.2	789
2012-11-05	64.08	64.84	63.32	64.23	0.47	0.74	765249.0	49091158.8	1033
2012-11-04	65.51	65.79	62.95	63.76	-2.07	-3.14	826183.0	52988793.85	1523
2012-11-03	66.17	66.65	65.03	65.83	0.0	0.0	228337.0	15016702.1	477
2012-10-24	65.79	66.65	64.56	65.83	-0.95	-1.42	335112.0	22002931.7	790
2012-10-23	67.88	69.12	66.65	66.78	-1.1	-1.62	358263.0	24133693.0	853
2012-10-22	66.17	70.92	65.51	67.88	1.75	2.65	1982221.0	135475898.4	2852
2012-10-21	73.1	73.86	66.17	66.13	-7.3	-9.94	2042879.0	139899051.2	2930
2012-10-20	75.95	76.43	73.39	73.43	-3.32	-4.33	723545.0	54529188.8	1082
2012-10-17	78.14	79.09	76.43	76.75	-1.42	-1.82	340203.0	26444591.2	770
2012-10-16	78.14	80.41	77.57	78.17	-1.26	-1.59	358362.0	28302334.5	726
2012-10-15	76.71	80.7	75.95	79.43	3.48	4.58	565816.0	44257135.2	1231
2012-10-14	75.19	77.19	75.0	75.95	0.32	0.42	113820.0	8645790.6	423
2012-10-13	77.19	78.52	72.63	75.63	-2.37	-3.04	267148.0	20253387.2	780
2012-10-10	78.99	80.04	76.9	78.0	-2.07	-2.59	484485.0	38006996.3	1222
2012-10-09	82.88	83.55	80.04	80.07	-3.48	-4.17	544411.0	44139112.4	1282
2012-10-08	85.73	87.35	81.65	83.55	-2.22	-2.59	1070343.0	88971643.0	2311
2012-10-07	80.41	87.06	78.14	85.77	4.12	5.05	828575.0	68330761.4	1409
2012-10-06	84.21	85.45	80.98	81.65	-1.57	-1.89	584565.0	48370957.6	1191
2012-10-03	83.55	86.11	81.93	83.22	0.3	0.36	548617.0	45988844.9	1069
2012-10-02	80.98	84.78	80.98	82.92	1.9	2.35	940598.0	78136311.0	1447
2012-10-01	79.75	82.31	78.99	81.02	0.32	0.4	818954.0	65464369.9	1684
2012-09-30	76.43	80.98	75.19	80.7	3.0	3.86	562908.0	44335129.5	1459
2012-09-29	75.95	82.31	73.39	77.7	0.48	0.62	466632.0	36204679.4	1130
2012-09-26	78.52	78.52	73.86	77.22	-1.73	-2.19	134423.0	10223268.5	503
2012-09-25	79.46	80.41	77.57	78.95	-0.48	-0.6	145651.0	11414725.1	492
2012-09-24	80.7	80.98	77.66	79.43	-1.27	-1.57	178358.0	14172086.2	701
2012-09-22	78.99	85.45	78.52	80.7	0.33	0.41	692578.0	56464002.5	1845
2012-09-19	81.65	82.31	77.19	80.37	-1.6	-1.95	398922.0	31661744.4	1121
2012-09-18	78.8	86.11	77.57	81.97	2.22	2.78	1183097.0	96355396.0	2739
2012-09-17	72.44	79.75	72.15	79.75	7.12	9.8	1532287.0	119768140.1	1810
2012-09-16	73.86	74.24	71.68	72.63	-1.1	-1.49	75566.0	5488232.3	259
2012-09-15	73.1	73.86	72.63	73.73	1.1	1.51	66011.0	4840983.4	228
2012-09-12	71.87	74.24	71.68	72.63	0.48	0.67	93207.0	6811568.6	237
2012-09-11	71.87	73.77	71.21	72.15	0.32	0.45	153328.0	11160726.2	279
2012-09-10	72.63	72.63	70.92	71.83	-0.8	-1.1	83224.0	5990011.0	240
2012-09-09	69.12	73.1	69.12	72.63	3.48	5.03	236559.0	16863028.1	504
2012-09-08	70.06	70.44	68.36	69.15	0.0	0.0	210364.0	14558270.4	368
2012-09-05	65.79	70.06	65.51	69.15	3.02	4.57	315931.0	21725315.2	551
2012-09-04	66.17	67.6	65.51	66.13	0.3	0.46	144438.0	9627455.4	287
2012-09-03	66.17	67.6	65.32	65.83	0.0	0.0	221434.0	14705630.4	317
2012-09-02	64.27	66.65	62.95	65.83	1.27	1.97	185398.0	12085159.65	341
2012-09-01	64.08	65.51	62.38	64.56	0.33	0.51	375313.0	24061208.15	585
2012-08-29	60.95	65.32	60.76	64.23	3.15	5.16	527593.0	33488743.15	762
2012-08-28	61.05	61.71	60.76	61.08	-0.15	-0.24	108239.0	6623969.25	237
2012-08-27	60.1	61.23	59.53	61.23	1.27	2.12	322886.0	19574771.1	337
2012-08-26	60.0	60.76	59.81	59.96	0.0	0.0	80326.0	4854896.05	211
2012-08-25	59.14	60.48	59.14	59.96	1.42	2.43	108288.0	6475642.85	242
2012-08-15	58.2	58.58	57.91	58.54	0.3	0.52	64217.0	3748696.6	174
2012-08-14	58.1	58.39	57.91	58.24	0.0	0.0	60250.0	3501728.55	163
2012-08-13	58.2	58.58	57.91	58.24	-0.15	-0.26	85491.0	4990174.65	170
2012-08-12	58.67	58.67	58.2	58.39	-0.32	-0.55	43913.0	2563729.15	163
2012-08-11	58.67	58.86	58.58	58.71	0.17	0.29	72957.0	4279624.7	207
2012-08-08	58.58	59.14	58.2	58.54	-0.17	-0.29	114407.0	6711485.15	276
2012-08-07	59.14	59.14	58.58	58.71	-0.47	-0.79	68347.0	4026720.0	200
2012-08-06	59.14	60.48	58.58	59.18	0.0	0.0	154939.0	9263630.05	315
2012-08-05	57.63	59.81	57.25	59.18	1.27	2.19	295759.0	17356719.1	494
2012-08-04	57.91	58.2	57.63	57.91	0.62	1.08	120867.0	6995668.7	253
2012-08-01	57.91	58.2	56.96	57.29	-0.62	-1.07	178810.0	10324628.15	405
2012-07-31	56.96	57.91	56.96	57.91	0.95	1.67	182915.0	10502307.15	409
2012-07-30	56.68	56.96	56.3	56.96	0.62	1.1	157444.0	8917274.25	301
2012-07-29	56.21	57.91	56.01	56.34	0.0	0.0	221000.0	12492895.05	322
2012-07-28	56.01	56.3	55.35	56.34	0.8	1.44	104672.0	5854729.7	192
2012-07-25	55.35	56.01	55.35	55.54	0.0	0.0	44974.0	2499168.95	101
2012-07-24	55.73	55.73	55.35	55.54	-0.15	-0.27	32323.0	1795547.15	93
2012-07-23	55.82	56.21	55.54	55.69	-0.32	-0.57	70450.0	3927447.75	142
2012-07-22	55.82	56.49	55.73	56.01	-0.16	-0.28	103200.0	5786882.5	135
2012-07-21	56.21	56.21	55.25	56.17	0.16	0.29	66179.0	3683742.85	153
2012-07-18	55.25	56.01	55.25	56.01	0.79	1.43	71304.0	3974473.4	173
2012-07-17	55.82	56.01	55.25	55.22	-0.32	-0.58	82824.0	4601299.8	203
2012-07-16	56.01	57.25	55.25	55.54	-0.47	-0.84	107205.0	6037657.45	245
2012-07-15	56.68	56.68	55.82	56.01	-0.63	-1.11	23223.0	1303836.35	80
2012-07-14	57.25	57.25	56.3	56.64	-0.65	-1.13	49380.0	2804949.8	101
2012-07-11	56.3	57.25	55.35	57.29	0.48	0.84	68568.0	3850295.9	167
2012-07-10	56.21	56.77	56.01	56.81	0.32	0.57	76225.0	4282291.2	183
2012-07-09	58.1	58.1	55.73	56.49	-1.27	-2.2	67033.0	3787768.25	180
2012-07-08	56.21	57.72	56.21	57.76	1.59	2.83	144337.0	8226464.15	285
2012-07-07	55.35	56.21	55.35	56.17	0.16	0.29	55342.0	3099035.25	137
2012-07-04	55.73	56.3	55.73	56.01	0.0	0.0	75731.0	4227415.45	162
2012-07-03	55.54	56.49	55.35	56.01	0.62	1.12	94843.0	5298335.5	186
2012-07-02	54.78	55.73	54.3	55.39	0.8	1.47	127030.0	7005510.6	220
2012-07-01	54.4	55.25	54.12	54.59	-0.15	-0.27	36849.0	2013638.15	119
2012-06-30	54.78	55.25	54.12	54.74	0.95	1.77	68838.0	3752226.15	194
2012-06-27	55.25	55.25	53.35	53.79	-1.43	-2.59	133717.0	7257389.35	227
2012-06-26	55.25	55.54	54.87	55.22	0.31	0.56	35398.0	1956124.6	134
2012-06-25	55.73	56.49	54.87	54.91	-1.1	-1.96	66689.0	3715066.7	211
2012-06-24	55.82	56.49	55.54	56.01	0.15	0.27	117074.0	6539985.5	202
2012-06-23	56.68	56.77	55.73	55.86	-0.78	-1.38	108132.0	6086592.3	227
2012-06-20	57.16	57.16	56.68	56.64	-0.32	-0.56	100800.0	5743578.35	228
2012-06-19	56.77	57.72	56.68	56.96	0.0	0.0	123877.0	7063531.2	328
2012-06-18	56.21	57.16	56.01	56.96	1.1	1.97	97092.0	5485660.1	208
2012-06-17	55.54	56.01	55.54	55.86	-0.15	-0.27	58547.0	3264908.95	163
2012-06-16	56.96	57.16	54.87	56.01	-0.33	-0.59	113297.0	6322955.6	255
2012-06-13	56.68	57.25	56.3	56.34	-0.15	-0.27	96935.0	5511708.6	224
2012-06-12	56.01	56.49	55.73	56.49	-0.63	-1.1	77693.0	4362249.55	213
2012-06-11	56.21	57.25	56.21	57.12	1.11	1.98	95881.0	5437855.55	248
2012-06-10	56.01	56.01	55.54	56.01	0.47	0.85	71858.0	4011668.75	157
2012-06-09	56.01	56.49	55.35	55.54	0.15	0.27	225666.0	12564191.35	284
2012-06-06	56.01	56.3	54.78	55.39	-0.62	-1.11	153397.0	8531838.15	264
2012-06-05	56.68	56.68	56.01	56.01	-0.63	-1.11	110809.0	6222835.1	181
2012-06-04	55.35	56.68	55.35	56.64	0.15	0.27	78087.0	4352208.7	189
2012-06-03	56.3	56.49	54.87	56.49	0.8	1.44	125338.0	7009757.5	201
2012-06-02	54.12	56.68	54.12	55.69	-3.17	-5.39	152432.0	8492406.75	328
2012-05-30	60.57	60.57	58.58	58.86	-1.9	-3.13	126881.0	7542675.9	338
2012-05-29	61.71	61.71	60.57	60.76	-0.32	-0.52	60735.0	3688701.35	204
2012-05-28	60.76	61.23	60.76	61.08	0.47	0.78	34281.0	2096583.35	114
2012-05-27	61.05	61.05	60.57	60.61	-0.3	-0.49	52028.0	3162153.95	174
2012-05-26	61.23	61.52	60.76	60.91	-0.65	-1.06	92146.0	5623101.9	199
2012-05-23	61.71	61.71	61.05	61.56	-0.47	-0.76	48414.0	2969450.6	128
2012-05-22	62.38	62.38	61.71	62.03	0.47	0.76	136283.0	8467545.0	326
2012-05-21	61.05	61.52	60.76	61.56	0.48	0.79	100008.0	6125021.25	234
2012-05-20	60.95	62.0	60.57	61.08	0.47	0.78	75771.0	4634607.1	235
2012-05-19	60.76	61.43	60.57	60.61	-1.25	-2.02	152213.0	9266041.85	336
2012-05-16	62.18	62.18	60.76	61.86	-0.65	-1.04	56962.0	3506648.75	250
2012-05-15	63.32	63.32	62.0	62.51	0.33	0.53	144397.0	9005860.15	308
2012-05-14	63.8	63.8	62.0	62.18	-1.58	-2.48	131223.0	8261850.55	274
2012-05-13	64.08	64.27	63.8	63.76	-1.12	-1.73	109931.0	7026483.6	266
2012-05-12	64.27	64.84	62.85	64.88	0.65	1.01	280716.0	17957958.15	419
2012-05-09	65.32	65.51	64.27	64.23	-1.28	-1.95	281285.0	18189396.6	448
2012-05-08	65.51	65.79	65.03	65.51	0.15	0.23	149620.0	9815977.7	254
2012-05-07	65.32	65.79	64.84	65.36	-0.15	-0.23	205372.0	13403051.9	309
2012-05-06	65.79	66.17	65.32	65.51	-0.62	-0.94	187828.0	12311833.2	387
2012-05-05	65.79	66.17	65.32	66.13	-0.95	-1.42	276284.0	18168502.5	519
2012-05-02	65.79	68.36	65.79	67.08	1.25	1.9	507200.0	34079100.3	1004
2012-05-01	65.51	65.79	65.32	65.83	0.0	0.0	134132.0	8800194.1	329
2012-04-30	65.32	65.79	64.84	65.83	0.47	0.72	177949.0	11625586.7	411
2012-04-29	65.51	67.6	65.32	65.36	0.0	0.0	327319.0	21667155.9	813
2012-04-28	65.03	66.27	65.03	65.36	0.48	0.74	221686.0	14509854.2	428
2012-04-25	65.32	65.51	64.56	64.88	-0.15	-0.23	194300.0	12613113.7	432
2012-04-24	64.27	65.32	63.8	65.03	0.95	1.48	250927.0	16169027.2	572
2012-04-23	65.79	66.27	63.8	64.08	-2.53	-3.8	423616.0	27333977.6	705
2012-04-22	66.74	67.41	66.17	66.61	-0.17	-0.25	230473.0	15369895.3	493
2012-04-21	66.65	67.6	66.27	66.78	0.47	0.71	247483.0	16549465.2	532
2012-04-18	68.07	68.07	65.32	66.31	-1.25	-1.85	247926.0	16524879.7	602
2012-04-17	66.27	67.6	65.32	67.56	2.53	3.89	208909.0	13917828.5	530
2012-04-16	66.17	67.6	63.61	65.03	-1.75	-2.62	231381.0	15164719.0	539
2012-04-15	68.07	68.64	66.74	66.78	-1.9	-2.77	134005.0	9109487.8	432
2012-04-14	69.31	69.59	68.36	68.68	-0.63	-0.91	156379.0	10797194.5	430
2012-04-11	70.06	70.54	66.27	69.31	-1.57	-2.22	286274.0	19641359.8	738
2012-04-10	72.63	73.39	69.59	70.88	-2.07	-2.84	333309.0	23969110.8	718
2012-04-09	72.63	73.39	71.68	72.95	-0.48	-0.65	215458.0	15598265.3	526
2012-04-08	75.95	75.95	68.36	73.43	-2.52	-3.32	457255.0	33197007.6	1127
2012-04-07	76.9	76.9	75.48	75.95	-1.27	-1.64	406423.0	30929111.3	845
2012-04-04	77.66	78.14	76.71	77.22	-0.78	-1.0	496832.0	38453310.0	910
2012-04-03	78.14	79.46	77.19	78.0	0.47	0.61	1040590.0	81336442.7	1998
2012-04-02	75.95	78.04	75.48	77.53	1.58	2.08	779036.0	59681704.6	1157
2012-04-01	76.23	76.23	75.48	75.95	-0.48	-0.63	328265.0	24904931.1	630
2012-03-31	77.19	78.04	75.67	76.43	-0.47	-0.61	485517.0	37166065.1	868
2012-03-28	74.72	77.66	74.24	76.9	1.9	2.53	653696.0	49791690.4	1124
2012-03-27	75.67	75.95	74.72	75.0	-0.48	-0.64	270239.0	20358365.8	574
2012-03-26	76.43	76.43	75.0	75.48	-1.27	-1.65	317904.0	24077319.4	757
2012-03-25	77.57	77.57	75.95	76.75	-0.78	-1.01	683008.0	52321257.7	1086
2012-03-24	78.52	78.99	76.9	77.53	0.0	0.0	660347.0	51431116.5	1282
2012-03-21	76.9	79.09	76.23	77.53	1.26	1.65	1067932.0	82834097.3	1609
2012-03-20	74.72	77.66	74.72	76.27	1.27	1.69	1268650.0	96928270.8	2122
2012-03-19	75.48	75.95	74.24	75.0	0.0	0.0	658020.0	49262887.4	1126
[truncated: 516 more rows]
