# Supplementary material for: Effective short-term forecasts of Saudi stock price trends using technical indicators and large-scale multivariate time series
Source: PeerJ Comput Sci. 2023 Jan 6;9:e1205. doi: 10.7717/peerj-cs.1205 (PMC10280263; doi:10.7717/peerj-cs.1205)
Supplement: Supplemental Information 3 [file peerj-cs-09-1205-s003.zip › TASI Dataset 2021/SVCP_2360.csv]

date	open	high	low	close	change	change_percent	volume_traded	value_traded_SAR	number_trades
2020-03-19	38.2	39.35	37.9	38.35	-0.65	-1.67	258479.0	9939639.55	551
2020-03-18	37.1	39.6	37.0	39.0	2.0	5.41	112054.0	4306873.75	379
2020-03-17	37.0	38.3	35.2	37.0	0.05	0.14	165552.0	6116817.95	598
2020-03-16	40.3	40.3	36.95	36.95	-4.1	-9.99	188766.0	7281907.55	435
2020-03-15	44.0	45.3	40.9	41.05	-2.15	-4.98	94274.0	4020387.75	483
2020-03-12	43.1	45.6	43.1	43.2	-4.5	-9.43	116140.0	5134059.8	536
2020-03-11	48.05	51.0	45.6	47.7	-1.1	-2.25	108353.0	5270330.05	574
2020-03-10	48.0	49.0	45.5	48.8	3.4	7.49	133130.0	6243795.2	503
2020-03-09	45.4	45.45	45.4	45.4	-5.0	-9.92	68298.0	3101179.75	139
2020-03-08	53.0	54.0	50.4	50.4	-5.6	-10.0	93847.0	4853740.4	373
2020-03-05	57.1	59.0	56.0	56.0	-0.1	-0.18	94870.0	5451925.4	478
2020-03-04	54.0	58.9	54.0	56.1	2.1	3.89	145098.0	8296642.6	650
2020-03-03	52.5	54.6	52.5	54.0	2.5	4.85	32239.0	1717430.9	188
2020-03-02	54.0	54.8	51.1	51.5	-1.1	-2.09	44482.0	2383596.6	244
2020-03-01	54.5	56.0	52.6	52.6	-4.5	-7.88	46908.0	2523045.2	231
2020-02-27	56.9	57.1	56.3	57.1	-0.4	-0.7	23176.0	1310922.9	123
2020-02-26	57.2	58.2	57.0	57.5	-1.1	-1.88	35108.0	2017682.4	162
2020-02-25	56.2	58.9	56.2	58.6	1.3	2.27	36261.0	2079501.6	235
2020-02-24	59.2	59.2	57.2	57.3	-2.8	-4.66	17966.0	1044512.6	105
2020-02-23	60.5	61.1	59.9	60.1	-0.3	-0.5	39377.0	2387058.4	172
2020-02-20	61.2	61.4	60.3	60.4	-0.8	-1.31	112133.0	6787901.7	233
2020-02-19	60.2	61.3	60.2	61.2	0.4	0.66	87897.0	5329073.8	198
2020-02-18	61.0	61.0	59.7	60.8	-0.2	-0.33	67564.0	4071567.1	314
2020-02-17	58.7	62.5	58.7	61.0	2.4	4.1	204904.0	12526085.6	832
2020-02-16	59.0	59.3	58.6	58.6	-0.8	-1.35	11221.0	659872.6	78
2020-02-13	59.5	59.7	58.0	59.4	-0.4	-0.67	34709.0	2044783.9	175
2020-02-12	59.4	60.9	58.6	59.8	0.7	1.18	94782.0	5679162.9	425
2020-02-11	61.3	61.3	58.8	59.1	-1.4	-2.31	92379.0	5488517.0	267
2020-02-10	58.6	61.9	57.9	60.5	2.5	4.31	98741.0	5963808.7	455
2020-02-09	58.0	59.5	56.0	58.0	0.3	0.52	66288.0	3806436.3	276
2020-02-06	59.2	59.5	57.7	57.7	-1.8	-3.03	38579.0	2269906.2	173
2020-02-05	60.8	62.5	59.0	59.5	-0.9	-1.49	184468.0	11308522.2	592
2020-02-04	57.7	62.0	57.4	60.4	3.4	5.96	272312.0	16496753.0	938
2020-02-03	57.5	57.5	56.7	57.0	-0.1	-0.18	22771.0	1297360.8	100
2020-02-02	56.9	57.7	56.0	57.1	-0.3	-0.52	61830.0	3522131.8	210
2020-01-30	58.7	60.0	57.1	57.4	-1.1	-1.88	139419.0	8122839.0	715
2020-01-29	56.5	61.2	55.5	58.5	1.9	3.36	329001.0	19399405.5	1354
2020-01-28	53.7	57.8	53.7	56.6	3.0	5.6	341283.0	19227021.8	993
2020-01-27	54.7	54.8	53.5	53.6	-0.7	-1.29	42393.0	2297852.1	188
2020-01-26	53.0	54.3	52.4	54.3	1.3	2.45	85630.0	4600406.8	281
2020-01-23	52.8	53.0	52.6	53.0	-0.2	-0.38	9785.0	517449.3	77
2020-01-22	53.0	53.2	53.0	53.2	0.3	0.57	9161.0	486423.1	76
2020-01-21	53.0	53.3	52.9	52.9	-0.1	-0.19	18355.0	973126.4	102
2020-01-20	53.3	53.3	53.0	53.0	-0.3	-0.56	17070.0	906478.0	115
2020-01-19	53.8	53.8	53.0	53.3	0.0	0.0	20805.0	1111705.2	114
2020-01-16	53.3	53.5	53.3	53.3	-0.3	-0.56	5050.0	269704.5	52
2020-01-15	54.0	54.0	53.5	53.6	-0.4	-0.74	24673.0	1325406.8	108
2020-01-14	53.8	54.4	53.5	54.0	0.4	0.75	96547.0	5206965.7	336
2020-01-13	53.1	54.2	53.0	53.6	0.6	1.13	123133.0	6620725.3	395
2020-01-12	53.6	53.6	52.9	53.0	-0.8	-1.49	80567.0	4284669.0	317
2020-01-09	52.0	54.7	52.0	53.8	2.4	4.67	339772.0	18187812.3	894
2020-01-08	50.6	51.9	50.6	51.4	-0.6	-1.15	14445.0	739152.3	92
2020-01-07	53.3	53.3	52.0	52.0	-0.6	-1.14	24838.0	1299708.7	114
2020-01-06	52.8	52.8	52.6	52.6	-0.3	-0.57	5158.0	271833.0	37
2020-01-05	53.0	53.0	52.1	52.9	-0.6	-1.12	21764.0	1145120.0	102
2020-01-02	53.2	53.6	53.2	53.5	0.5	0.94	23371.0	1247855.5	79
2020-01-01	52.7	53.2	52.4	53.0	0.2	0.38	45658.0	2403603.3	186
2019-12-31	54.0	54.2	52.0	52.8	-1.2	-2.22	64288.0	3416528.6	197
2019-12-30	54.5	54.5	53.7	54.0	-0.5	-0.92	34721.0	1871944.1	117
2019-12-29	54.4	54.7	54.0	54.5	0.2	0.37	14456.0	784056.4	78
2019-12-26	54.0	54.5	53.5	54.3	0.3	0.56	31812.0	1717098.1	129
2019-12-25	55.4	55.4	54.0	54.0	-1.0	-1.82	31381.0	1703590.0	185
2019-12-24	55.3	55.9	54.6	55.0	-1.3	-2.31	49149.0	2705342.9	237
2019-12-23	56.0	57.5	55.2	56.3	1.3	2.36	143006.0	8053015.2	682
2019-12-22	50.5	55.0	50.5	55.0	5.0	10.0	212080.0	11355545.2	644
2019-12-19	48.45	50.0	48.45	50.0	1.5	3.09	32227.0	1597828.05	141
2019-12-18	47.7	48.65	47.7	48.5	0.7	1.46	34755.0	1681507.25	84
2019-12-17	48.0	48.0	47.65	47.8	-0.4	-0.83	16330.0	780328.25	67
2019-12-16	48.15	48.65	48.15	48.2	0.2	0.42	10938.0	527569.45	24
2019-12-15	48.5	48.5	48.0	48.0	-0.15	-0.31	21703.0	1045338.0	33
2019-12-12	49.0	49.0	48.0	48.15	-1.2	-2.43	14399.0	694230.95	65
2019-12-11	49.2	49.35	49.0	49.35	-0.2	-0.4	4846.0	238231.55	32
2019-12-10	50.0	50.0	49.5	49.55	-0.95	-1.88	7681.0	381575.1	56
2019-12-09	50.0	50.8	49.9	50.5	0.5	1.0	56174.0	2838301.5	122
2019-12-08	47.5	50.9	47.5	50.0	2.7	5.71	46426.0	2289548.95	200
2019-12-05	47.3	47.3	47.3	47.3	-0.2	-0.42	4790.0	227354.95	38
2019-12-04	47.4	47.5	47.3	47.5	-0.5	-1.04	7932.0	375693.95	32
2019-12-03	47.3	48.2	47.3	48.0	0.7	1.48	185865.0	8919086.5	56
2019-12-02	47.3	47.3	47.3	47.3	-0.2	-0.42	1102.0	51969.3	12
2019-12-01	47.5	47.5	47.5	47.5	0.0	0.0	3195.0	151682.7	15
2019-11-28	47.0	47.5	46.5	47.5	0.5	1.06	7215.0	341589.85	38
2019-11-27	47.9	47.9	47.0	47.0	-0.8	-1.67	2423.0	115064.75	33
2019-11-26	47.8	47.8	47.8	47.8	0.3	0.63	10408.0	497418.5	16
2019-11-25	47.5	47.5	47.5	47.5	0.0	0.0	1733.0	82504.6	31
2019-11-24	47.4	47.5	47.4	47.5	0.4	0.85	7752.0	367477.6	25
2019-11-21	48.0	48.0	47.1	47.1	-0.9	-1.88	2388.0	113171.2	46
2019-11-20	48.0	48.0	48.0	48.0	0.0	0.0	1587.0	76224.9	24
2019-11-19	48.0	48.0	48.0	48.0	0.65	1.37	12512.0	600519.8	45
2019-11-18	46.55	47.4	46.55	47.35	0.35	0.74	7761.0	366199.05	52
2019-11-17	47.2	47.2	47.0	47.0	-0.4	-0.84	15258.0	717525.05	41
2019-11-14	46.9	47.4	46.9	47.4	0.45	0.96	6794.0	320422.1	55
2019-11-13	47.15	47.15	46.6	46.95	-0.3	-0.63	7778.0	364112.95	59
2019-11-12	47.7	47.7	47.25	47.25	-0.15	-0.32	6596.0	313325.35	41
2019-11-11	47.1	47.4	47.0	47.4	0.6	1.28	8452.0	399245.0	69
2019-11-10				46.8	0.0	0.0	1289.0	61017.9	40
2019-11-07	46.85	46.85	46.8	46.8	0.65	1.41	3581.0	167311.35	51
2019-11-06	46.15	46.15	46.15	46.15	0.0	0.0	2795.0	128994.4	23
2019-11-05	46.3	46.5	46.15	46.15	-0.15	-0.32	10820.0	502672.45	42
2019-11-04	46.5	46.5	46.3	46.3	-0.65	-1.38	6021.0	279615.0	20
2019-11-03				46.95	0.0	0.0	1210.0	56320.0	22
2019-10-31	46.9	46.95	46.9	46.95	-0.1	-0.21	2356.0	110452.4	34
2019-10-30	47.05	47.05	47.05	47.05	-0.45	-0.95	1160.0	54815.6	18
2019-10-29				47.5	0.0	0.0	1841.0	86290.25	33
2019-10-28	47.5	47.5	47.5	47.5	0.2	0.42	8449.0	400792.35	29
2019-10-27	47.0	47.3	47.0	47.3	-0.4	-0.84	9787.0	460693.6	33
2019-10-24	47.5	47.7	47.5	47.7	0.7	1.49	6621.0	315039.4	37
2019-10-23	47.0	47.0	47.0	47.0	-0.5	-1.05	2281.0	107426.75	28
2019-10-22	47.3	47.5	47.3	47.5	0.1	0.21	7110.0	336810.8	31
2019-10-21				47.4	0.0	0.0	1063.0	50099.8	11
2019-10-20	46.5	47.4	46.5	47.4	1.4	3.04	5119.0	240503.75	41
2019-10-17	44.75	46.0	44.75	46.0	0.2	0.44	5577.0	254661.25	48
2019-10-16				45.8	0.0	0.0	1197.0	53929.55	29
2019-10-15	46.05	46.05	45.75	45.8	-1.2	-2.55	10218.0	468114.6	46
2019-10-14				47.0	0.0	0.0	1635.0	76478.4	68
2019-10-13	47.0	47.0	47.0	47.0	-0.65	-1.36	2952.0	138974.6	33
2019-10-10	47.65	47.65	47.65	47.65	-0.35	-0.73	3352.0	159829.75	19
2019-10-09	48.0	48.0	48.0	48.0	0.0	0.0	64565.0	3099248.4	29
2019-10-08	48.0	48.3	48.0	48.0	0.0	0.0	22914.0	1101370.25	66
2019-10-07	48.0	48.6	48.0	48.0	0.0	0.0	40587.0	1959397.25	132
2019-10-06	48.15	48.7	48.0	48.0	-0.5	-1.03	10986.0	528471.55	62
2019-10-03	47.8	49.7	47.8	48.5	0.7	1.46	71505.0	3449695.1	139
2019-10-02	48.25	48.25	47.8	47.8	-0.5	-1.04	5350.0	256841.2	40
2019-10-01	48.3	48.3	48.3	48.3	-0.15	-0.31	5317.0	256925.25	41
2019-09-30	48.6	48.6	48.25	48.45	-0.15	-0.31	19152.0	925451.4	55
2019-09-29	49.2	49.2	48.6	48.6	-0.4	-0.82	13290.0	648759.7	71
2019-09-26	48.0	49.5	48.0	49.0	1.0	2.08	63115.0	3092249.0	278
2019-09-25	47.45	48.1	47.45	48.0	0.05	0.1	24941.0	1195389.3	94
2019-09-24	47.5	48.0	47.5	47.95	0.45	0.95	13960.0	666758.4	61
2019-09-22	47.45	47.5	47.0	47.5	0.05	0.11	6885.0	326445.4	44
2019-09-19	46.5	48.0	46.5	47.45	1.45	3.15	39626.0	1882753.25	135
2019-09-18	46.3	46.3	46.0	46.0	-0.5	-1.08	16963.0	780987.5	42
2019-09-17	46.2	46.5	44.95	46.5	0.3	0.65	12368.0	573409.4	39
2019-09-16	46.4	46.4	46.0	46.2	-0.2	-0.43	5775.0	267450.75	56
2019-09-15	46.35	46.4	45.65	46.4	-0.1	-0.22	2842.0	130847.15	22
2019-09-12				46.5	0.0	0.0	1856.0	86443.0	24
2019-09-11	46.0	46.5	46.0	46.5	-0.2	-0.43	19855.0	914981.85	67
2019-09-10	46.7	47.0	46.65	46.7	0.1	0.21	11629.0	543911.1	53
2019-09-09	46.5	46.6	46.4	46.6	0.2	0.43	15237.0	707444.05	42
2019-09-08	46.5	46.55	46.3	46.4	0.35	0.76	12618.0	586062.6	40
2019-09-05	46.05	46.05	46.05	46.05	0.05	0.11	3070.0	141594.05	31
2019-09-04	45.5	46.1	45.5	46.0	-0.05	-0.11	9039.0	416244.3	43
2019-09-03	47.8	47.8	46.0	46.05	-0.05	-0.11	21222.0	988770.5	90
2019-09-02	45.5	46.95	45.5	46.1	0.9	1.99	63479.0	2934630.2	168
2019-09-01	44.0	45.3	44.0	45.2	1.25	2.84	35799.0	1601017.45	98
2019-08-29	43.45	44.4	43.0	43.95	0.45	1.03	11966.0	525012.4	38
2019-08-28	43.45	43.5	43.45	43.5	0.7	1.64	5814.0	252716.8	12
2019-08-27	42.8	42.8	42.8	42.8	-1.15	-2.62	3877.0	166045.5	16
2019-08-26	44.0	44.0	43.95	43.95	-0.05	-0.11	3668.0	161338.65	6
2019-08-25	44.0	44.35	44.0	44.0	-0.45	-1.01	2693.0	118662.05	15
2019-08-22	44.3	44.5	44.0	44.45	0.05	0.11	8723.0	384798.85	49
2019-08-21	44.5	44.5	44.4	44.4	-0.55	-1.22	5533.0	246675.15	46
2019-08-20	44.55	44.95	44.55	44.95	0.25	0.56	6629.0	296854.9	51
2019-08-19	45.5	45.5	44.7	44.7	-1.0	-2.19	7279.0	328707.0	48
2019-08-18	46.0	46.0	45.7	45.7	0.2	0.44	3168.0	144344.6	37
2019-08-08	45.5	45.6	45.5	45.5	0.5	1.11	7878.0	359087.15	68
2019-08-07	45.0	45.2	45.0	45.0	0.8	1.81	7119.0	320605.2	33
2019-08-06	44.4	44.5	44.2	44.2	0.1	0.23	15453.0	685825.4	48
2019-08-05	44.3	44.3	43.5	44.1	-0.2	-0.45	17856.0	784607.7	78
2019-08-04	45.1	45.25	44.3	44.3	-1.45	-3.17	24734.0	1104871.6	116
2019-08-01	46.2	46.5	45.6	45.75	-0.7	-1.51	12222.0	565916.75	58
2019-07-31	45.4	47.0	45.4	46.45	0.95	2.09	22661.0	1043182.3	133
2019-07-30	45.35	45.65	45.0	45.5	-0.4	-0.87	18229.0	826726.3	105
2019-07-29	45.4	46.4	44.85	45.9	1.3	2.91	145021.0	6539622.65	266
2019-07-28	44.25	47.0	44.25	44.6	0.6	1.36	147355.0	6784961.1	573
2019-07-25	42.9	44.2	42.9	44.0	1.0	2.33	110633.0	4837965.0	285
2019-07-24	42.6	43.2	42.5	43.0	0.3	0.7	19035.0	813371.35	59
2019-07-23	42.8	42.9	42.6	42.7	-0.3	-0.7	17268.0	737507.7	83
2019-07-22	42.9	43.4	42.8	43.0	0.4	0.94	39019.0	1682412.95	119
2019-07-21	42.8	42.8	42.3	42.6	-0.45	-1.05	11581.0	492072.9	73
2019-07-18	42.7	43.05	42.7	43.05	0.15	0.35	10882.0	467067.45	50
2019-07-17	42.55	43.1	42.55	42.9	0.4	0.94	48033.0	2061280.95	136
2019-07-16	43.0	43.1	42.5	42.5	-0.4	-0.93	37967.0	1623640.85	130
2019-07-15	43.7	43.7	42.9	42.9	-0.7	-1.61	78346.0	3377760.15	249
2019-07-14	41.85	44.25	41.85	43.6	1.75	4.18	256540.0	11072814.35	587
2019-07-11	41.9	42.0	41.75	41.85	-0.15	-0.36	21946.0	918426.05	74
2019-07-10	41.8	42.1	41.8	42.0	0.1	0.24	23308.0	978169.35	74
2019-07-09	42.0	42.2	41.8	41.9	0.0	0.0	26243.0	1102106.2	72
2019-07-08	42.0	42.05	41.8	41.9	-0.5	-1.18	34431.0	1446152.85	102
2019-07-07	42.3	42.55	42.2	42.4	0.0	0.0	38638.0	1636793.05	89
2019-07-04	41.9	43.2	41.9	42.4	1.05	2.54	158715.0	6763867.8	536
2019-05-15	40.6	42.9	40.6	41.1	1.05	2.62	27985.0	1165690.95	109
2019-05-14	40.55	41.8	40.0	40.05	-1.95	-4.64	46882.0	1928409.2	137
2019-05-13	42.3	43.0	42.0	42.0	-0.3	-0.71	20879.0	881882.2	104
2019-05-12	43.05	43.1	42.25	42.3	-2.0	-4.51	22774.0	969796.3	103
2019-05-09	44.5	44.5	44.3	44.3	-0.45	-1.01	7919.0	349668.1	47
2019-05-08	44.7	44.75	44.7	44.75	0.0	0.0	2804.0	125483.95	15
2019-05-07	45.0	45.05	44.75	44.75	-0.25	-0.56	8675.0	389840.8	40
2019-05-06	45.2	45.8	45.0	45.0	-1.4	-3.02	9300.0	421889.85	64
2019-05-05	46.6	47.0	46.15	46.4	-0.35	-0.75	9400.0	436885.1	58
2019-05-02				46.75	0.0	0.0	1062.0	49287.05	17
2019-05-01	46.9	46.9	46.5	46.75	0.25	0.54	6605.0	307267.75	65
2019-04-30	46.5	46.65	46.5	46.5	0.0	0.0	10660.0	496150.2	36
2019-04-29	46.5	46.5	46.5	46.5	0.05	0.11	1438.0	66789.35	18
2019-04-28	46.4	46.45	46.4	46.45	-0.15	-0.32	10968.0	508956.95	34
2019-04-25	46.4	46.8	46.4	46.6	0.3	0.65	14226.0	663560.2	60
2019-04-24	46.6	46.6	46.2	46.3	-0.25	-0.54	6376.0	295696.4	62
2019-04-23	46.05	46.55	46.05	46.55	0.25	0.54	7029.0	325216.45	56
2019-04-22	46.65	46.7	46.3	46.3	-0.5	-1.07	9229.0	428039.25	87
2019-04-21	47.0	47.0	46.8	46.8	0.0	0.0	8078.0	379387.0	30
2019-04-18	47.0	47.0	46.8	46.8	-0.2	-0.43	3529.0	165605.25	25
2019-04-17	46.9	47.0	46.75	47.0	-0.15	-0.32	14436.0	676985.9	62
2019-04-16	47.25	47.6	47.1	47.15	-0.3	-0.63	77748.0	3673847.7	112
2019-04-15	47.55	47.55	47.05	47.45	0.2	0.42	5349.0	253034.0	42
2019-04-14	47.35	47.35	47.2	47.25	-0.25	-0.53	6518.0	307951.8	45
2019-04-11	47.4	47.75	47.4	47.5	-0.2	-0.42	7943.0	377724.15	44
2019-04-10	47.7	47.7	47.7	47.7	-0.2	-0.42	2313.0	110346.55	28
2019-04-09	47.6	47.9	47.55	47.9	0.35	0.74	4420.0	210458.9	40
2019-04-08	47.5	47.8	47.5	47.55	-0.1	-0.21	10882.0	517507.35	33
2019-04-07	47.4	47.7	47.1	47.65	0.35	0.74	4907.0	232958.2	26
2019-04-04	48.3	48.4	47.3	47.3	-0.8	-1.66	39151.0	1863528.65	85
2019-04-03	48.55	48.6	48.0	48.1	-0.4	-0.82	62545.0	3008078.85	111
2019-04-02	48.55	48.55	48.5	48.5	0.0	0.0	8364.0	405740.6	26
2019-04-01	49.15	49.9	48.5	48.5	0.05	0.1	14144.0	693420.85	81
2019-03-31	48.6	49.5	48.45	48.45	-0.55	-1.12	15973.0	780291.4	96
2019-03-28	50.0	50.0	48.85	49.0	-1.0	-2.0	8817.0	436262.4	37
2019-03-27	48.6	50.0	48.25	50.0	1.3	2.67	42352.0	2072937.45	83
2019-03-26	48.7	48.7	48.7	48.7	0.2	0.41	2029.0	98873.3	13
2019-03-25	48.65	48.65	48.5	48.5	-0.5	-1.02	4547.0	221121.7	27
2019-03-24	48.95	49.0	48.95	49.0	0.25	0.51	3902.0	190913.75	22
2019-03-21	48.75	48.75	48.75	48.75	-0.35	-0.71	1550.0	75535.05	20
2019-03-20	48.7	49.1	48.7	49.1	-0.35	-0.71	166404.0	8153518.85	78
2019-03-19	49.0	49.75	48.95	49.45	0.75	1.54	31118.0	1531155.7	80
2019-03-18	48.4	48.7	48.4	48.7	0.0	0.0	7266.0	353536.2	19
2019-03-17	49.0	49.0	48.6	48.7	-0.3	-0.61	5019.0	244980.3	29
2019-03-14	48.75	49.2	48.75	49.0	0.6	1.24	28547.0	1398896.65	55
2019-03-13	48.4	48.4	48.4	48.4	0.05	0.1	1492.0	72209.45	8
2019-03-12	48.4	48.4	48.35	48.35	-0.05	-0.1	1809.0	87533.1	15
2019-03-11	48.4	48.4	48.4	48.4	-0.05	-0.1	681.0	33022.2	10
2019-03-10	49.25	49.25	48.45	48.45	-0.05	-0.1	2505.0	121775.8	26
2019-03-07	48.5	48.5	48.5	48.5	-0.2	-0.41	1178.0	57198.95	13
2019-03-06	48.35	49.25	48.35	48.7	0.2	0.41	3929.0	192342.6	33
2019-03-05	48.6	48.6	48.5	48.5	-0.1	-0.21	4815.0	233732.8	20
2019-03-04	48.6	48.6	48.6	48.6	0.3	0.62	3143.0	152964.35	27
2019-03-03	48.3	48.3	48.3	48.3	-0.5	-1.02	1934.0	93899.95	29
2019-02-28	48.85	49.0	48.8	48.8	0.6	1.24	4685.0	228726.3	31
2019-02-27	48.3	48.3	48.0	48.2	-0.1	-0.21	8908.0	428987.55	33
2019-02-26	49.0	49.0	48.0	48.3	-0.7	-1.43	8119.0	392904.55	56
2019-02-25	49.7	49.7	49.0	49.0	-0.95	-1.9	10579.0	520195.5	43
2019-02-24	50.0	50.0	49.95	49.95	-0.05	-0.1	2060.0	102965.0	8
2019-02-21				50.0	0.0	0.0	79.0	3939.2	5
2019-02-20	50.0	50.0	50.0	50.0	0.0	0.0	2294.0	114738.1	10
2019-02-19				50.0	0.0	0.0	691.0	34526.5	9
2019-02-18	50.1	50.1	50.0	50.0	0.0	0.0	2226.0	111423.5	16
2019-02-17	50.3	50.3	49.8	50.0	0.1	0.2	6794.0	340575.1	20
2019-02-14	50.0	50.0	49.9	49.9	0.0	0.0	7822.0	390620.8	18
2019-02-13	50.1	50.2	49.9	49.9	-0.6	-1.19	6517.0	326478.5	24
2019-02-12	50.2	50.5	50.0	50.5	0.5	1.0	29513.0	1479780.2	47
2019-02-11	50.1	50.2	50.0	50.0	-0.1	-0.2	5368.0	268890.6	22
2019-02-10	50.1	50.3	50.0	50.1	0.1	0.2	4927.0	247219.5	33
2019-02-07	50.3	50.4	50.0	50.0	-0.3	-0.6	9371.0	470653.5	56
2019-02-06	50.0	51.4	50.0	50.3	0.1	0.2	29292.0	1488724.6	122
2019-02-05	50.0	50.5	50.0	50.2	0.2	0.4	9938.0	499456.9	30
2019-02-04	50.1	50.1	50.0	50.0	-0.1	-0.2	11689.0	584993.5	39
2019-02-03	50.1	50.5	50.1	50.1	0.0	0.0	9536.0	478659.9	52
2019-01-31	50.6	51.0	50.1	50.1	-0.7	-1.38	9619.0	485056.6	58
2019-01-30	50.3	51.5	50.3	50.8	0.3	0.59	37629.0	1914688.9	153
2019-01-29	50.0	50.6	49.9	50.5	0.5	1.0	17933.0	901342.1	78
2019-01-28	49.95	50.4	49.95	50.0	0.15	0.3	14565.0	731905.55	63
2019-01-27	50.0	50.0	49.75	49.85	-0.05	-0.1	9699.0	483650.45	35
2019-01-24	50.0	50.2	49.5	49.9	-0.5	-0.99	22933.0	1141185.5	45
2019-01-23	50.0	50.4	49.9	50.4	0.5	1.0	27677.0	1386031.2	63
2019-01-22	49.9	50.6	49.9	49.9	0.0	0.0	13803.0	692156.2	60
2019-01-21	49.9	49.9	49.9	49.9	0.0	0.0	1199.0	59785.7	13
2019-01-20	49.9	49.95	49.85	49.9	-0.1	-0.2	7739.0	386223.0	33
2019-01-17	50.4	50.5	50.0	50.0	-0.4	-0.79	33340.0	1669393.65	67
2019-01-16	50.3	50.4	50.0	50.4	0.2	0.4	6887.0	345940.4	40
2019-01-15	49.8	50.3	49.8	50.2	0.3	0.6	10342.0	517942.15	46
2019-01-14	50.2	50.5	49.9	49.9	-0.5	-0.99	28504.0	1428060.1	88
2019-01-13	49.8	50.8	49.7	50.4	-0.8	-1.56	134281.0	6721462.8	299
2019-01-10	51.5	51.8	51.2	51.2	-0.5	-0.97	19341.0	996660.8	88
2019-01-09	51.6	52.0	51.5	51.7	0.0	0.0	27585.0	1425983.5	55
2019-01-08	51.7	51.7	51.7	51.7	-0.3	-0.58	3138.0	162046.6	20
2019-01-07	52.3	52.3	52.0	52.0	-0.4	-0.76	2169.0	113060.4	24
2019-01-06	51.6	52.4	51.6	52.4	0.8	1.55	10604.0	551778.9	50
2019-01-03	51.6	51.6	51.6	51.6	0.0	0.0	1025.0	52887.5	10
2019-01-02	51.6	51.6	51.6	51.6	0.1	0.19	2770.0	143143.6	22
2019-01-01	52.0	52.0	51.5	51.5	-0.6	-1.15	2928.0	151445.2	27
2018-12-31	52.2	52.6	52.1	52.1	0.1	0.19	6075.0	317707.3	61
2018-12-30	52.0	52.0	52.0	52.0	0.5	0.97	3789.0	197199.9	39
2018-12-27	52.0	52.1	51.5	51.5	0.2	0.39	5075.0	262854.1	47
2018-12-26	51.5	51.5	51.3	51.3	0.0	0.0	2941.0	151352.1	24
2018-12-25	51.6	51.6	51.3	51.3	-0.8	-1.54	2685.0	138284.5	26
2018-12-24	51.7	52.1	51.7	52.1	0.8	1.56	10472.0	543791.1	34
2018-12-23	51.2	51.3	51.2	51.3	-0.4	-0.77	2542.0	130486.1	27
2018-12-20	51.8	51.8	51.5	51.7	-0.2	-0.39	11428.0	589751.3	48
2018-12-19	52.0	52.4	51.9	51.9	-0.3	-0.57	18696.0	974220.7	60
2018-12-18	52.6	52.7	52.1	52.2	-0.8	-1.51	31288.0	1641758.9	97
2018-12-17	53.1	54.8	53.0	53.0	0.0	0.0	69259.0	3718558.9	187
2018-12-16	52.0	53.4	52.0	53.0	1.0	1.92	22163.0	1171795.3	69
2018-12-13	53.0	53.0	52.0	52.0	-0.5	-0.95	9497.0	498388.9	65
2018-12-12	51.5	53.2	51.4	52.5	1.4	2.74	12388.0	647743.0	87
2018-12-11	51.0	51.1	51.0	51.1	-0.3	-0.58	3671.0	187775.5	28
2018-12-10	51.5	51.8	51.0	51.4	0.2	0.39	22701.0	1161466.0	63
2018-12-09	52.7	52.7	51.0	51.2	-1.1	-2.1	18939.0	977535.7	70
2018-12-06	53.0	53.0	52.0	52.3	-1.0	-1.88	22521.0	1178449.0	65
2018-12-05	52.6	53.8	52.5	53.3	-0.1	-0.19	23592.0	1250761.4	72
2018-12-04	53.8	54.0	52.9	53.4	-0.1	-0.19	15038.0	807181.4	61
2018-12-03	53.4	53.9	53.0	53.5	0.5	0.94	44243.0	2357879.8	143
2018-12-02	52.3	54.0	52.0	53.0	1.7	3.31	90957.0	4828545.6	349
2018-11-29	51.8	52.1	51.3	51.3	-0.9	-1.72	29914.0	1546915.6	122
2018-11-28	51.2	52.7	51.0	52.2	0.4	0.77	126348.0	6583866.8	383
2018-11-27	50.0	53.1	50.0	51.8	1.8	3.6	173072.0	8989215.3	444
2018-11-26	50.3	50.3	50.0	50.0	0.0	0.0	50527.0	2528639.3	85
2018-11-25	51.0	51.0	50.0	50.0	-1.2	-2.34	30947.0	1569336.1	74
2018-11-22	50.1	53.2	50.1	51.2	1.7	3.43	120826.0	6267664.25	565
2018-11-21	49.0	49.5	49.0	49.5	0.5	1.02	9259.0	455176.5	49
2018-11-20	49.2	49.5	49.0	49.0	-0.1	-0.2	5599.0	275889.45	27
2018-11-19	49.9	49.9	49.1	49.1	0.1	0.2	5438.0	269417.6	55
2018-11-18	48.8	49.0	48.65	49.0	-0.55	-1.11	12267.0	600034.45	74
2018-11-15	49.45	49.95	49.0	49.55	-0.45	-0.9	11681.0	577537.65	81
2018-11-14	50.9	52.0	50.0	50.0	-0.2	-0.4	34170.0	1738418.5	193
2018-11-13	51.0	51.0	50.1	50.2	-0.8	-1.57	15596.0	788465.0	76
2018-11-12	49.35	51.9	49.0	51.0	1.3	2.62	50183.0	2552109.95	236
2018-11-11	49.4	50.0	49.4	49.7	-0.5	-1.0	3170.0	157386.55	39
2018-11-08	50.6	50.6	50.0	50.2	-0.8	-1.57	15772.0	791618.8	68
2018-11-07	52.0	52.0	50.6	51.0	-1.2	-2.3	39115.0	2011116.0	181
2018-11-06	48.75	53.0	48.75	52.2	4.0	8.3	332377.0	17292391.15	864
2018-11-05	48.2	48.25	48.2	48.2	-0.3	-0.62	2524.0	121800.65	19
2018-11-04	48.5	48.5	48.5	48.5	0.0	0.0	4207.0	203828.05	29
2018-11-01	48.4	49.0	47.7	48.5	0.4	0.83	19045.0	923906.45	75
2018-10-31	48.4	49.0	48.0	48.1	0.1	0.21	15433.0	748440.3	77
2018-10-30	48.35	48.35	48.0	48.0	-0.7	-1.44	9095.0	437855.65	44
2018-10-29	49.6	49.6	48.7	48.7	-0.3	-0.61	18151.0	893509.15	70
2018-10-28	48.7	49.6	48.7	49.0	-0.1	-0.2	16739.0	820851.8	55
2018-10-25	48.6	49.6	48.5	49.1	1.1	2.29	58076.0	2855849.4	95
2018-10-24	48.5	48.75	48.0	48.0	-0.5	-1.03	12386.0	597404.85	54
2018-10-23	49.0	49.4	48.5	48.5	-1.1	-2.22	22343.0	1095338.85	90
2018-10-22	49.55	49.6	48.7	49.6	-0.1	-0.2	37129.0	1828763.8	97
2018-10-21	47.0	51.3	47.0	49.7	0.7	1.43	169553.0	8581751.8	227
2018-10-18	48.55	49.5	48.5	49.0	0.6	1.24	90072.0	4424030.65	166
2018-10-17	47.0	48.5	47.0	48.4	1.6	3.42	51231.0	2429946.65	111
2018-10-16	42.1	49.2	42.0	46.8	1.65	3.65	230209.0	10902847.45	482
2018-10-15	41.8	45.15	41.8	45.15	4.1	9.99	85105.0	3652656.3	167
2018-10-14	43.0	43.7	40.35	41.05	-3.6	-8.06	70142.0	2951300.4	213
2018-10-11	45.0	45.0	44.6	44.65	-0.85	-1.87	12624.0	564654.45	74
2018-10-10	46.5	46.5	45.0	45.5	-1.0	-2.15	15091.0	688912.6	80
2018-10-09	46.5	46.5	46.5	46.5	0.0	0.0	3189.0	148186.05	24
2018-10-08	46.5	46.5	46.5	46.5	-0.5	-1.06	2655.0	123860.0	13
2018-10-07	47.1	47.1	46.8	47.0	-0.45	-0.95	9658.0	453937.7	40
2018-10-04	47.6	47.7	47.45	47.45	0.25	0.53	8394.0	398718.1	31
2018-10-03	47.45	47.8	47.1	47.2	-0.9	-1.87	13740.0	651362.65	114
2018-10-02	48.8	48.8	48.1	48.1	-0.9	-1.84	5519.0	267494.05	61
2018-10-01	49.0	49.0	48.65	49.0	0.0	0.0	4421.0	216185.45	24
2018-09-30	48.75	49.5	48.75	49.0	0.5	1.03	38314.0	1884571.05	141
2018-09-27	47.65	48.95	47.65	48.5	0.5	1.04	110121.0	5338600.7	78
2018-09-26	48.0	48.0	48.0	48.0	0.0	0.0	1189.0	57154.8	20
2018-09-25	48.1	48.1	48.0	48.0	-0.1	-0.21	6775.0	325888.65	20
2018-09-20	48.6	48.6	47.9	48.1	-0.4	-0.82	19737.0	950152.95	42
2018-09-19	46.6	48.5	46.6	48.5	2.8	6.13	48566.0	2334058.8	169
2018-09-18				45.7	0.0	0.0	1196.0	54990.6	15
2018-09-17	45.15	46.0	45.15	45.7	-0.3	-0.65	3001.0	137236.75	20
2018-09-16	46.0	46.0	46.0	46.0	0.0	0.0	23039.0	1059786.6	30
2018-09-13	45.8	46.0	45.8	46.0	0.0	0.0	15843.0	728519.0	25
2018-09-12	46.05	46.1	45.85	46.0	0.0	0.0	14185.0	652631.15	39
2018-09-11	45.85	46.5	45.85	46.0	0.35	0.77	37560.0	1730133.0	58
2018-09-10	45.8	45.8	45.3	45.65	0.0	0.0	11364.0	519926.35	73
2018-09-09	45.45	45.65	45.45	45.65	-0.25	-0.54	2959.0	135012.1	20
2018-09-06	45.8	46.05	45.0	45.9	-0.6	-1.29	18234.0	833377.05	96
2018-09-05	47.15	47.15	46.5	46.5	-1.2	-2.52	6311.0	294861.25	64
2018-09-04	47.8	47.85	47.2	47.7	0.05	0.1	11146.0	529952.15	51
2018-09-03	46.8	48.0	46.8	47.65	0.65	1.38	16797.0	798365.85	99
2018-09-02	46.8	47.0	46.8	47.0	-0.25	-0.53	4485.0	210682.55	44
2018-08-30				47.25	0.0	0.0	1487.0	70036.75	26
2018-08-29	47.25	47.7	47.2	47.25	0.0	0.0	9761.0	462106.4	74
2018-08-28	47.0	48.75	47.0	47.25	0.35	0.75	48288.0	2332697.15	295
2018-08-27	47.0	47.05	46.9	46.9	-0.1	-0.21	4838.0	227286.8	25
2018-08-26	47.2	47.65	46.9	47.0	0.0	0.0	24791.0	1167650.5	73
2018-08-16	47.0	47.55	46.75	47.0	-0.6	-1.26	14425.0	680487.95	91
2018-08-15	46.9	49.0	46.9	47.6	1.6	3.48	46939.0	2255101.25	274
2018-08-14	46.1	47.0	46.0	46.0	-0.2	-0.43	12006.0	557412.15	78
2018-08-13	47.05	47.9	46.2	46.2	-1.1	-2.33	33233.0	1563262.6	103
2018-08-12	47.5	47.8	47.2	47.3	-1.1	-2.27	14564.0	690693.6	104
2018-08-09	48.0	49.4	47.35	48.4	0.2	0.41	44780.0	2162363.25	298
2018-08-08	45.0	49.75	45.0	48.2	2.95	6.52	170006.0	8295949.95	615
2018-08-07	45.8	45.8	45.25	45.25	0.5	1.12	5408.0	246266.7	23
2018-08-06	45.3	45.35	44.75	44.75	-0.75	-1.65	7211.0	325046.75	54
2018-08-05	45.8	45.8	45.5	45.5	-0.8	-1.73	5143.0	235026.4	36
2018-08-02	46.7	46.7	46.2	46.3	-0.5	-1.07	8701.0	404034.65	28
2018-08-01				46.8	0.0	0.0	1564.0	73341.45	18
2018-07-31	46.9	46.9	46.75	46.8	-0.1	-0.21	5130.0	240229.3	37
2018-07-30	48.0	48.0	46.9	46.9	-1.1	-2.29	29227.0	1387449.65	80
2018-07-29	48.0	48.0	47.9	48.0	-0.2	-0.41	16593.0	796240.8	50
2018-07-26	48.5	48.5	48.2	48.2	-0.3	-0.62	8389.0	405160.2	29
2018-07-25	48.8	48.8	48.3	48.5	0.2	0.41	19082.0	925766.4	43
2018-07-24	49.2	49.2	48.0	48.3	-1.0	-2.03	32325.0	1571251.0	88
2018-07-23	49.6	49.6	49.3	49.3	-0.2	-0.4	11583.0	572846.8	30
2018-07-22	49.4	49.8	49.3	49.5	0.4	0.81	18649.0	922674.35	84
2018-07-19	49.15	49.15	49.0	49.1	0.1	0.2	6334.0	311059.75	19
2018-07-18	49.4	49.45	49.0	49.0	-0.3	-0.61	17899.0	880217.0	48
2018-07-17	49.0	49.3	49.0	49.3	-0.1	-0.2	18701.0	918338.65	56
2018-07-16	49.35	50.0	49.1	49.4	0.05	0.1	20767.0	1022955.75	68
2018-07-15	49.05	49.5	49.05	49.35	-0.45	-0.9	5060.0	249964.2	37
2018-07-12	49.35	49.8	49.3	49.8	0.25	0.5	6425.0	317384.5	11
2018-07-11	49.45	49.9	49.45	49.55	0.05	0.1	16135.0	802042.75	58
2018-07-10	49.35	50.0	49.35	49.5	0.15	0.3	18030.0	896636.7	63
2018-07-09	49.2	49.35	49.0	49.35	0.15	0.3	8908.0	437989.3	35
2018-07-08	50.0	50.0	49.0	49.2	-1.1	-2.19	39689.0	1961804.35	92
2018-07-05				50.3	0.0	0.0	1471.0	73865.7	17
2018-07-04	50.3	50.7	50.3	50.3	-0.3	-0.59	7098.0	358162.8	22
2018-07-03	50.6	50.7	50.6	50.6	0.0	0.0	3075.0	155625.7	19
2018-07-02	50.4	50.6	50.2	50.6	-0.3	-0.59	8417.0	424960.4	29
2018-07-01	50.0	50.9	50.0	50.9	0.9	1.8	19245.0	971464.05	63
2018-06-28	50.3	50.3	50.0	50.0	-0.4	-0.79	7127.0	357429.1	33
2018-06-27	50.4	50.5	50.1	50.4	0.0	0.0	16391.0	826616.3	34
2018-06-26	50.1	50.4	50.1	50.4	0.3	0.6	5700.0	285991.1	27
2018-06-25	50.8	51.0	50.1	50.1	-0.7	-1.38	30586.0	1543265.1	65
2018-06-24	51.2	52.0	50.2	50.8	-0.2	-0.39	23816.0	1214910.2	110
2018-06-21	51.2	52.5	51.0	51.0	0.0	0.0	38324.0	1977059.7	120
2018-06-20	51.0	51.0	50.8	51.0	0.5	0.99	15232.0	775897.8	58
2018-06-12	49.7	50.5	49.5	50.5	0.5	1.0	25712.0	1284565.4	108
2018-06-11	49.55	51.7	49.2	50.0	0.1	0.2	84485.0	4270220.15	220
2018-06-10	49.25	50.9	49.25	49.9	0.65	1.32	32371.0	1626872.8	138
2018-06-07	49.75	49.75	49.25	49.25	-0.6	-1.2	17246.0	853036.55	55
2018-06-06	49.7	50.0	49.7	49.85	0.2	0.4	29103.0	1450531.5	90
2018-06-05	50.2	50.5	49.2	49.65	-0.95	-1.88	61955.0	3072095.2	290
2018-06-04	50.1	50.9	50.1	50.6	-0.2	-0.39	11490.0	580145.1	46
2018-06-03	49.85	50.8	49.8	50.8	1.3	2.63	14365.0	720613.6	51
2018-05-31	49.5	49.5	49.2	49.5	0.0	0.0	5164.0	254896.1	29
2018-05-30	49.8	50.3	49.5	49.5	-0.3	-0.6	31059.0	1553117.85	71
2018-05-29	49.0	50.0	49.0	49.8	0.95	1.94	13326.0	661848.6	82
2018-05-28	48.85	48.85	48.85	48.85	-0.25	-0.51	3378.0	164978.5	56
2018-05-27	48.5	49.1	48.05	49.1	0.45	0.92	9520.0	462086.15	51
2018-05-24	48.8	49.0	48.65	48.65	-0.55	-1.12	13728.0	670283.0	50
2018-05-23	48.5	49.2	48.5	49.2	0.58	1.19	9839.0	480299.95	36
2018-05-22	49.15	49.15	48.5	48.62	0.1	0.21	6084.0	296783.45	40
2018-05-21	49.2	49.2	49.2	48.52	-0.38	-0.78	4390.0	214701.25	41
2018-05-20	49.0	49.6	48.85	48.9	-0.52	-1.05	9941.0	487308.0	50
2018-05-17	48.85	49.6	48.6	49.42	0.4	0.82	18601.0	909183.05	64
2018-05-16	50.7	50.7	49.0	49.02	-1.65	-3.26	37608.0	1854126.2	110
2018-05-15	50.2	50.9	49.95	50.67	0.41	0.82	28145.0	1417189.95	101
2018-05-14	50.7	51.0	50.3	50.26	-0.66	-1.3	26495.0	1340231.0	72
2018-05-13	50.0	51.5	50.0	50.92	1.66	3.37	79452.0	4045400.1	156
2018-05-10	48.9	49.5	48.5	49.26	-0.67	-1.34	35488.0	1733977.95	144
2018-05-09	50.0	50.0	49.8	49.93	-0.35	-0.7	47343.0	2363889.4	109
2018-05-08	51.5	52.0	49.9	50.28	-1.16	-2.26	177813.0	9123936.9	315
2018-05-07	52.3	52.5	51.0	51.44	-0.72	-1.38	99192.0	5106399.2	262
2018-05-06	49.0	52.9	48.2	52.16	3.05	6.21	332315.0	17204298.55	777
2018-05-03	49.8	50.0	48.3	49.11	-0.59	-1.19	29474.0	1455936.25	76
2018-05-02	50.1	50.1	49.7	49.7	-0.4	-0.8	26189.0	1308287.15	91
2018-05-01	50.5	50.5	50.1	50.1	-0.52	-1.03	20162.0	1014667.4	64
2018-04-30	50.5	50.8	50.1	50.62	-0.06	-0.12	26994.0	1360872.5	89
2018-04-29	50.0	50.7	49.9	50.68	0.48	0.96	23778.0	1197331.2	109
2018-04-26	50.0	50.3	49.5	50.2	-0.1	-0.2	35465.0	1768954.95	99
2018-04-25	49.5	50.3	49.45	50.3	-0.17	-0.34	47589.0	2376836.15	165
2018-04-24	51.2	51.3	49.8	50.47	-0.79	-1.54	69897.0	3542685.45	178
2018-04-23	51.4	51.7	51.1	51.26	-0.11	-0.21	48818.0	2507685.1	124
2018-04-22	51.3	52.3	51.3	51.37	-0.17	-0.33	68050.0	3526470.9	128
2018-04-19	51.9	52.0	51.2	51.54	-0.12	-0.23	64726.0	3351642.3	161
2018-04-18	50.5	51.9	50.5	51.66	1.25	2.48	188750.0	9684217.1	465
2018-04-17	50.0	50.5	49.95	50.41	0.53	1.06	58391.0	2934999.0	173
2018-04-16	50.0	50.2	49.8	49.88	-0.22	-0.44	35454.0	1775297.75	115
2018-04-15	50.0	50.5	49.75	50.1	0.63	1.27	51279.0	2568757.25	191
2018-04-12	50.0	50.0	49.4	49.47	-0.39	-0.78	46065.0	2280866.75	112
2018-04-11	50.6	50.9	49.0	49.86	-0.77	-1.52	46808.0	2351184.9	154
2018-04-10	50.5	50.9	50.4	50.63	-0.16	-0.32	22771.0	1150301.8	92
2018-04-09	51.0	51.0	50.6	50.79	0.38	0.75	14274.0	724095.4	93
2018-04-08	51.1	51.1	50.2	50.41	-0.6	-1.18	40759.0	2062571.7	172
2018-04-05	51.0	51.5	50.7	51.01	0.09	0.18	83393.0	4275226.3	207
2018-04-04	50.6	51.6	50.6	50.92	0.42	0.83	82036.0	4173651.3	238
2018-04-03	50.5	51.0	50.2	50.5	-0.4	-0.79	68855.0	3477936.5	343
2018-04-02	51.1	51.1	50.5	50.9	-0.2	-0.39	22801.0	1154955.6	93
2018-04-01	51.9	52.0	50.0	51.1	-0.6	-1.16	56973.0	2913951.8	202
2018-03-29	52.2	52.2	51.5	51.7	-0.45	-0.86	23179.0	1200375.0	120
2018-03-28	53.2	53.4	52.0	52.15	-0.99	-1.86	80553.0	4217248.2	307
2018-03-27	53.6	54.0	52.5	53.14	-0.26	-0.49	493675.0	26568318.5	738
2018-03-26	53.3	53.9	53.3	53.4	0.24	0.45	33165.0	1777836.1	148
2018-03-25	52.8	53.3	52.3	53.16	0.66	1.26	23446.0	1238944.2	96
2018-03-22	52.3	52.5	52.0	52.5	0.18	0.34	28138.0	1470255.0	96
2018-03-21	52.5	53.6	52.2	52.32	0.15	0.29	52254.0	2759167.3	230
2018-03-20	51.8	52.6	51.8	52.17	0.33	0.64	34592.0	1804582.5	88
2018-03-19	52.1	52.3	51.4	51.84	-1.47	-2.76	32925.0	1712920.6	213
2018-03-18	53.6	53.7	53.1	53.31	-0.26	-0.49	14089.0	751583.9	88
2018-03-15	53.7	53.7	53.5	53.57	-0.24	-0.45	26583.0	1424482.2	77
2018-03-14	54.5	54.5	53.8	53.81	-0.43	-0.79	15413.0	832829.5	62
2018-03-13	53.7	54.3	53.7	54.24	0.13	0.24	19993.0	1081073.6	80
2018-03-12	53.8	55.5	53.8	54.11	0.24	0.45	101524.0	5524571.8	291
2018-03-11	54.0	54.1	53.6	53.87	0.2	0.37	15925.0	858446.4	68
2018-03-08	53.6	54.0	53.1	53.67	-0.19	-0.35	13022.0	696209.0	94
2018-03-07	53.5	54.0	53.5	53.86	0.38	0.71	10791.0	580839.8	56
2018-03-06	53.3	53.7	53.0	53.48	0.08	0.15	10852.0	579624.3	69
2018-03-05	53.4	53.7	53.4	53.4	-0.15	-0.28	21611.0	1155757.4	80
2018-03-04	54.5	54.5	53.5	53.55	-0.63	-1.16	11949.0	645329.1	38
2018-03-01	54.1	54.1	54.0	54.18	-0.21	-0.39	3641.0	197216.6	33
2018-02-28	54.6	55.2	54.3	54.39	-0.06	-0.11	18419.0	1007055.4	97
2018-02-27	55.0	55.7	54.4	54.45	-0.38	-0.69	32096.0	1769159.7	111
2018-02-26	55.9	55.9	54.7	54.83	-1.17	-2.09	46020.0	2541123.7	149
2018-02-25	53.4	56.5	53.2	56.0	2.29	4.26	74396.0	4102273.7	231
2018-02-22	53.4	53.8	53.1	53.71	0.31	0.58	6984.0	373187.0	41
2018-02-21	53.3	53.5	53.0	53.4	0.08	0.15	10484.0	558246.2	44
2018-02-20	54.0	54.3	53.3	53.32	-0.48	-0.89	51726.0	2792991.1	110
2018-02-19	53.8	53.9	53.8	53.8	-0.2	-0.37	16503.0	889248.6	34
2018-02-18	53.6	54.5	53.6	54.0	0.41	0.77	54020.0	2918823.8	111
2018-02-15	53.3	53.6	53.1	53.59	0.33	0.62	18778.0	999596.1	55
2018-02-14	53.0	53.7	53.0	53.26	-0.28	-0.52	37038.0	1970139.9	92
2018-02-13	53.2	53.7	53.2	53.54	0.2	0.37	26003.0	1389116.2	49
2018-02-12	53.5	53.9	52.8	53.34	0.29	0.55	55568.0	2962445.5	106
2018-02-11	54.2	55.0	53.0	53.05	-0.75	-1.39	21459.0	1153453.2	62
2018-02-08	53.2	54.0	53.2	53.8	-0.06	-0.11	5680.0	304915.9	46
2018-02-07	54.9	55.5	53.7	53.86	-0.84	-1.54	15670.0	853858.2	89
2018-02-06	54.9	55.0	54.5	54.7	-0.8	-1.44	9714.0	531722.3	77
2018-02-05	55.5	55.5	55.3	55.5	-0.45	-0.8	7710.0	426674.9	35
2018-02-04	56.0	56.0	55.5	55.95	-0.15	-0.27	5355.0	298119.2	30
2018-02-01	56.5	57.6	56.1	56.1	-0.29	-0.51	29519.0	1682260.9	142
2018-01-31	56.1	56.4	56.1	56.39	0.42	0.75	16015.0	900992.9	44
2018-01-30	55.2	56.0	55.0	55.97	0.86	1.56	15143.0	842392.4	68
2018-01-29	55.5	55.5	54.5	55.11	-0.69	-1.24	10425.0	573678.6	37
2018-01-28	55.6	55.6	55.6	55.8	-0.16	-0.29	3465.0	192989.6	30
2018-01-25	56.0	56.0	56.0	55.96	0.19	0.34	26074.0	1460126.4	33
2018-01-24	56.1	56.1	55.8	55.77	-0.23	-0.41	9316.0	520924.2	42
2018-01-23	55.7	56.1	55.6	56.0	0.61	1.1	13198.0	738427.0	47
2018-01-22	55.5	55.5	55.2	55.39	-0.4	-0.72	4809.0	266518.4	42
2018-01-21	56.0	56.0	55.6	55.79	-0.25	-0.45	10419.0	581339.4	59
2018-01-18	56.3	56.3	55.7	56.04	-0.53	-0.94	34321.0	1919640.5	106
2018-01-17	57.0	57.1	56.0	56.57	-0.73	-1.27	31841.0	1798440.6	119
2018-01-16	57.0	57.4	57.0	57.3	-0.1	-0.17	12603.0	719755.7	39
2018-01-15	57.2	57.4	57.0	57.4	-0.1	-0.17	25490.0	1458885.3	67
2018-01-14	58.0	58.0	57.2	57.5	-0.34	-0.59	7432.0	427404.3	64
2018-01-11	58.0	58.4	57.4	57.84	-0.18	-0.31	18084.0	1045824.8	99
2018-01-10	57.5	58.7	57.0	58.02	0.57	0.99	39729.0	2297660.8	110
2018-01-09	57.0	57.5	57.0	57.45	-0.15	-0.26	12626.0	723474.9	51
2018-01-08	57.5	58.0	57.4	57.6	0.0	0.0	13967.0	804184.9	57
2018-01-07	57.5	58.2	57.5	57.6	-0.4	-0.69	12157.0	703306.1	54
2018-01-04	57.7	58.0	57.5	58.0	0.38	0.66	20094.0	1161154.5	74
2018-01-03	57.9	58.1	57.5	57.62	0.22	0.38	7455.0	430376.1	70
2018-01-02	57.8	58.2	57.3	57.4	-0.22	-0.38	30673.0	1768451.6	114
2018-01-01	56.7	60.5	56.2	57.62	-0.24	-0.41	142746.0	8332014.5	442
2017-12-31	57.7	58.0	57.7	57.86	0.31	0.54	34635.0	2001896.8	109
2017-12-28	57.7	58.0	57.0	57.55	-0.13	-0.23	42923.0	2475665.2	147
2017-12-27	57.8	58.4	57.6	57.68	0.34	0.59	65619.0	3800930.4	223
2017-12-26	56.7	59.2	56.5	57.34	0.54	0.95	179072.0	10394993.6	653
2017-12-25	57.5	58.5	54.9	56.8	-0.29	-0.51	144448.0	8172890.6	662
2017-12-24	58.3	60.7	56.2	57.09	-0.08	-0.14	235243.0	13784360.3	1003
2017-12-21	59.0	62.8	57.0	57.17	-0.53	-0.92	458035.0	27584598.2	1725
2017-12-20	53.0	57.7	52.5	57.7	5.24	9.99	354026.0	20175370.6	440
2017-12-19	51.6	52.5	51.4	52.46	1.0	1.94	60409.0	3137573.2	102
2017-12-18	51.0	51.5	51.0	51.46	0.84	1.66	25550.0	1312087.2	82
2017-12-17	50.8	50.8	50.5	50.62	-0.48	-0.94	5908.0	299270.5	51
2017-12-14	51.1	51.5	51.0	51.1	-0.4	-0.78	14867.0	759739.9	24
2017-12-13	51.3	51.6	51.0	51.5	-0.1	-0.19	18241.0	936234.4	28
2017-12-12	51.5	52.1	51.5	51.6	0.1	0.19	14831.0	768372.5	43
2017-12-11	52.0	52.1	51.5	51.5	-0.51	-0.98	8921.0	461706.3	28
2017-12-10	50.7	52.3	50.7	52.01	1.28	2.52	44370.0	2297460.5	113
2017-12-07	50.9	51.0	50.3	50.73	-0.41	-0.8	21810.0	1107840.2	61
2017-12-06	51.6	51.6	50.9	51.14	-0.55	-1.06	32933.0	1687834.5	80
2017-12-05	51.0	52.5	51.0	51.69	0.14	0.27	70288.0	3655818.7	180
2017-12-04	52.0	52.0	51.1	51.55	-0.46	-0.88	34020.0	1757214.5	101
2017-12-03	49.95	52.7	49.9	52.01	2.16	4.33	111103.0	5684601.7	225
2017-11-30	50.1	50.3	49.85	49.85	-0.06	-0.12	29909.0	1493859.95	65
2017-11-29	49.85	50.4	49.75	49.91	-0.14	-0.28	41292.0	2065873.55	112
2017-11-28	50.5	51.9	50.0	50.05	-0.75	-1.48	117640.0	5956558.7	329
2017-11-27	49.1	52.8	49.0	50.8	1.76	3.59	216193.0	11087031.8	544
2017-11-26	48.4	49.25	48.4	49.04	0.99	2.06	57430.0	2806934.95	99
2017-11-23	47.1	48.25	47.1	48.05	1.05	2.23	10531.0	503037.75	71
2017-11-22	46.5	47.45	46.5	47.0	0.0	0.0	4767.0	223828.8	24
2017-11-21	46.9	47.0	46.9	47.0	-0.4	-0.84	12799.0	600997.2	84
2017-11-20	47.85	48.9	47.4	47.4	0.4	0.85	56274.0	2706389.35	211
2017-11-19	47.0	48.4	46.0	47.0	-0.03	-0.06	110891.0	5192460.4	255
2017-11-16	43.0	47.3	43.0	47.03	4.03	9.37	273170.0	12671047.6	489
2017-11-15	43.0	43.65	42.8	43.0	1.04	2.48	16495.0	711519.45	102
2017-11-14	41.5	41.6	41.5	41.96	0.97	2.37	34443.0	1432006.6	118
2017-11-13	40.85	41.0	40.85	40.99	-0.02	-0.05	23699.0	971201.75	54
2017-11-12	41.2	41.2	40.95	41.01	-0.61	-1.47	11611.0	476750.15	44
2017-11-09	41.0	41.7	41.0	41.62	-0.19	-0.45	18148.0	749809.25	58
2017-11-08	41.0	41.95	40.2	41.81	0.36	0.87	55232.0	2244892.15	136
2017-11-07	42.9	43.0	40.6	41.45	-2.45	-5.58	20669.0	866855.75	99
2017-11-06	44.3	44.3	43.8	43.9	-0.4	-0.9	11838.0	520559.1	62
2017-11-05	44.55	44.55	44.3	44.3	-0.59	-1.31	34888.0	1547171.4	51
2017-11-02	44.35	44.9	44.35	44.89	0.26	0.58	8492.0	378680.9	43
2017-11-01	45.1	45.1	44.0	44.63	-0.61	-1.35	37689.0	1672446.7	114
2017-10-31	46.3	46.3	45.0	45.24	-1.16	-2.5	30579.0	1387725.1	102
2017-10-30	46.5	46.5	46.4	46.4	-0.03	-0.06	5243.0	244011.7	32
2017-10-29	46.0	46.5	46.0	46.43	0.46	1.0	8836.0	409133.0	37
2017-10-26	46.45	46.45	46.0	45.97	-0.17	-0.37	8123.0	373746.4	32
2017-10-25	46.9	46.9	46.0	46.14	-0.36	-0.77	15340.0	710368.55	39
2017-10-24	46.5	46.55	46.5	46.5	0.2	0.43	4155.0	193434.55	30
2017-10-23	46.7	46.75	46.3	46.3	-1.0	-2.11	27925.0	1301365.8	66
2017-10-22	47.1	47.5	47.0	47.3	0.1	0.21	18291.0	863973.5	67
2017-10-19	47.2	47.4	46.7	47.2	-0.1	-0.21	12212.0	575048.2	43
2017-10-18	47.0	47.4	46.9	47.3	0.29	0.62	16247.0	764734.4	62
2017-10-17	47.35	47.35	46.8	47.01	-0.35	-0.74	32833.0	1543739.45	94
2017-10-16	46.5	47.4	46.5	47.36	0.12	0.25	24420.0	1149681.8	78
2017-10-15	47.7	47.8	47.2	47.24	-0.49	-1.03	20157.0	954784.8	99
2017-10-12	46.8	47.95	46.5	47.73	0.17	0.36	37487.0	1768918.95	156
2017-10-11	47.5	48.95	47.3	47.56	0.07	0.15	69354.0	3308743.05	215
2017-10-10	49.0	51.0	46.9	47.49	-1.37	-2.8	186157.0	9216935.65	497
2017-10-09	48.05	48.95	47.5	48.86	0.31	0.64	40533.0	1937269.65	133
2017-10-08	48.3	48.95	48.3	48.55	-0.09	-0.19	18006.0	874820.7	83
2017-10-05	48.6	49.0	48.55	48.64	0.01	0.02	27066.0	1316818.75	61
2017-10-04	48.75	49.0	48.5	48.63	0.29	0.6	43761.0	2129066.25	119
2017-10-03	48.35	48.75	48.15	48.34	-0.01	-0.02	20728.0	1004780.05	79
2017-10-02	49.0	49.0	48.2	48.35	-0.84	-1.71	60471.0	2930702.05	145
2017-10-01	48.0	49.3	48.0	49.19	-1.36	-2.69	95437.0	4666896.0	244
2017-09-28	50.2	50.9	49.8	50.55	0.22	0.44	95840.0	4806752.35	396
2017-09-27	51.0	51.3	50.0	50.33	-0.86	-1.68	138602.0	6966342.2	421
2017-09-26	51.9	52.2	50.5	51.19	-0.11	-0.21	593895.0	30516207.9	1309
2017-09-25	47.5	51.3	47.5	51.3	4.65	9.97	655355.0	32780242.75	1142
2017-09-21	46.6	47.4	46.6	46.65	0.28	0.6	65775.0	3091559.85	160
2017-09-20	46.2	47.0	46.1	46.37	-0.14	-0.3	112978.0	5249066.35	199
2017-09-19	46.5	47.7	46.0	46.51	0.57	1.24	160091.0	7497409.75	399
2017-09-18	45.7	46.75	45.3	45.94	0.2	0.44	125179.0	5749162.95	211
2017-09-17	44.9	45.9	44.5	45.74	0.84	1.87	60005.0	2712864.5	184
2017-09-14	44.8	44.95	44.7	44.9	0.05	0.11	15913.0	712786.05	62
2017-09-13	45.0	45.1	44.75	44.85	-0.25	-0.55	39564.0	1776403.25	101
2017-09-12	45.25	45.25	45.1	45.1	-0.15	-0.33	10843.0	489841.3	45
2017-09-11	45.1	45.35	45.1	45.25	-0.05	-0.11	20628.0	933765.85	72
2017-09-10	45.3	45.45	45.25	45.3	0.0	0.0	20154.0	913510.75	65
2017-09-07	45.2	45.3	45.2	45.3	0.1	0.22	5244.0	237456.0	32
2017-09-06	45.4	45.4	45.0	45.2	-0.02	-0.04	16195.0	733774.35	54
2017-08-29	45.8	45.8	45.15	45.22	-0.45	-0.99	26282.0	1194240.1	103
2017-08-28	46.35	46.35	45.65	45.67	-0.83	-1.78	61323.0	2819968.0	172
2017-08-27	46.8	47.8	46.45	46.5	-0.28	-0.6	79974.0	3768200.95	244
2017-08-24	46.8	46.85	46.5	46.78	0.32	0.69	14069.0	657174.7	47
2017-08-23	46.4	47.0	46.4	46.46	0.03	0.06	27674.0	1290036.7	79
2017-08-22	46.85	46.95	46.3	46.43	-0.87	-1.84	41197.0	1926844.1	126
2017-08-21	47.0	47.5	46.7	47.3	0.4	0.85	27834.0	1307206.8	100
2017-08-20	46.3	47.4	46.3	46.9	0.77	1.67	52551.0	2470580.2	124
2017-08-17	46.05	46.2	45.85	46.13	0.07	0.15	14163.0	651629.3	54
2017-08-16	46.2	46.25	46.05	46.06	0.08	0.17	10838.0	500415.65	53
2017-08-15	45.7	46.0	45.7	45.98	0.08	0.17	23795.0	1089930.0	45
2017-08-14	45.95	46.0	45.9	45.9	-0.15	-0.33	11302.0	519160.0	57
2017-08-13	45.8	46.0	45.8	46.05	0.17	0.37	41274.0	1896545.7	99
2017-08-10	45.8	46.0	45.5	45.88	0.08	0.17	33038.0	1510029.85	95
2017-08-09	45.4	45.8	45.4	45.8	0.5	1.1	35909.0	1638860.65	85
2017-08-08	44.8	45.35	44.8	45.3	0.56	1.25	66479.0	2994574.15	129
2017-08-07	45.0	45.0	44.5	44.74	-1.33	-2.89	173725.0	7774698.7	347
2017-08-06	46.8	46.8	46.0	46.07	-0.89	-1.9	82089.0	3788792.05	206
2017-08-03	47.8	47.9	46.8	46.96	-0.07	-0.15	54865.0	2593669.05	202
2017-08-02	46.5	47.9	46.4	47.03	1.03	2.24	81931.0	3850103.85	324
2017-08-01	46.0	46.35	46.0	46.0	0.26	0.57	41015.0	1891680.15	119
2017-07-31	46.55	46.55	45.55	45.74	-0.92	-1.97	59114.0	2706452.95	332
2017-07-30	48.25	48.25	46.6	46.66	-1.82	-3.75	91934.0	4328207.25	382
2017-07-27	48.85	48.85	48.4	48.48	-0.33	-0.68	40162.0	1949979.15	109
2017-07-26	48.7	48.8	48.7	48.81	0.04	0.08	13165.0	641997.35	41
2017-07-25	48.7	48.8	48.6	48.77	0.0	0.0	23252.0	1132252.7	78
2017-07-24	48.8	48.85	48.55	48.77	-0.02	-0.04	24094.0	1172372.65	78
2017-07-23	48.7	48.8	48.6	48.79	0.12	0.25	25904.0	1261780.15	65
2017-07-20	48.8	48.95	48.6	48.67	-0.4	-0.82	69922.0	3409106.15	200
2017-07-19	49.1	49.1	48.7	49.07	-0.13	-0.26	45423.0	2222496.0	260
2017-07-18	49.0	49.85	49.0	49.2	-0.33	-0.67	47958.0	2372490.35	181
2017-07-17	49.6	50.1	49.5	49.53	-0.15	-0.3	109203.0	5430246.85	326
2017-07-16	49.0	50.4	49.0	49.68	0.76	1.55	150979.0	7481995.6	363
2017-07-13	49.3	49.3	48.9	48.92	-0.05	-0.1	27164.0	1330387.3	64
2017-07-12	49.0	49.4	48.9	48.97	0.12	0.25	96439.0	4732500.95	166
2017-07-11	48.8	49.0	48.55	48.85	-0.05	-0.1	30239.0	1477681.4	106
2017-07-10	49.1	49.25	48.8	48.9	-0.25	-0.51	53173.0	2607868.7	135
2017-07-09	49.7	49.8	49.1	49.15	-0.51	-1.03	33929.0	1674451.55	93
2017-07-06	50.0	50.0	49.5	49.66	-0.33	-0.66	30336.0	1509596.3	68
2017-07-05	50.5	50.5	49.9	49.99	-0.33	-0.66	20493.0	1025519.55	65
2017-07-04	51.0	51.0	50.3	50.32	-0.67	-1.31	22414.0	1136487.9	63
2017-07-03	51.0	51.5	50.9	50.99	0.09	0.18	39849.0	2035799.8	103
2017-07-02	50.0	51.0	50.0	50.9	0.79	1.58	41033.0	2076804.3	105
2017-06-22	50.0	50.5	49.7	50.11	-0.08	-0.16	74381.0	3726655.8	111
2017-06-21	49.9	51.0	49.9	50.19	0.36	0.72	42513.0	2139833.2	108
2017-06-20	49.9	50.0	49.65	49.83	0.33	0.67	14950.0	744901.25	62
2017-06-19	49.1	49.55	49.0	49.5	0.43	0.88	39652.0	1951434.5	102
2017-06-18	48.8	49.1	48.8	49.07	-0.24	-0.49	5251.0	257080.2	32
2017-06-15	48.8	49.4	48.7	49.31	0.51	1.05	13968.0	684474.6	58
2017-06-14	48.8	49.0	48.65	48.8	-0.2	-0.41	9168.0	448204.05	55
2017-06-13	48.5	49.0	48.5	49.0	0.18	0.37	20060.0	975724.4	57
2017-06-12	49.5	49.5	48.6	48.82	-0.83	-1.67	49858.0	2437318.9	133
2017-06-11	51.0	51.0	49.6	49.65	-1.25	-2.46	26898.0	1351634.95	83
2017-06-08	52.1	52.1	51.0	50.9	-1.2	-2.3	18628.0	955294.2	84
2017-06-07	52.2	52.2	52.0	52.1	-0.2	-0.38	12355.0	643601.4	41
2017-06-06	52.2	52.3	52.1	52.3	0.06	0.11	12325.0	643167.9	39
2017-06-05	53.0	53.0	52.2	52.24	-0.73	-1.38	27924.0	1464965.6	81
2017-06-04	52.7	53.0	52.6	52.97	0.54	1.03	6148.0	324720.3	24
2017-06-01	52.5	52.75	52.25	52.43	-0.32	-0.61	18874.0	989944.5	32
2017-05-31	53.0	53.0	52.25	52.75	-0.25	-0.47	12534.0	660613.25	40
2017-05-30	52.5	53.0	52.5	53.0	0.03	0.06	14972.0	792005.0	45
2017-05-29	52.0	53.0	52.0	52.97	0.81	1.55	19346.0	1014108.75	67
2017-05-28	54.25	54.25	52.0	52.16	-2.09	-3.85	17957.0	953012.0	54
2017-05-25	54.75	54.75	54.5	54.25	-0.75	-1.36	9688.0	528722.5	38
2017-05-24	55.25	55.25	55.0	55.0	-0.24	-0.43	4460.0	245743.0	28
2017-05-23	55.25	55.25	55.0	55.24	-0.26	-0.47	20138.0	1109624.25	42
2017-05-22	56.25	56.25	55.5	55.5	-0.25	-0.45	7537.0	420053.0	27
2017-05-21	55.5	56.0	55.5	55.75	0.5	0.9	26342.0	1471273.5	57
2017-05-18	55.5	55.75	55.0	55.25	-0.5	-0.9	13245.0	732914.0	50
2017-05-17	55.75	56.0	55.5	55.75	0.25	0.45	7700.0	429345.25	32
2017-05-16	55.5	55.75	55.5	55.5	0.0	0.0	19226.0	1067381.25	49
2017-05-15	55.0	55.5	55.0	55.5	0.5	0.91	13785.0	764760.0	35
2017-05-14	55.0	55.5	55.0	55.0	-0.25	-0.45	9420.0	518804.5	22
2017-05-11	55.75	55.75	55.0	55.25	-0.16	-0.29	12516.0	693808.75	70
2017-05-10	54.25	55.5	54.25	55.41	-1.33	-2.34	86313.0	4732752.75	239
2017-05-09	56.0	56.75	55.5	56.74	0.74	1.32	29158.0	1640613.0	121
2017-05-08	57.0	57.0	56.0	56.0	-1.0	-1.75	24332.0	1376471.5	66
2017-05-07	56.5	57.0	56.5	57.0	0.0	0.0	13555.0	770639.25	39
2017-05-04	57.0	57.25	56.5	57.0	0.43	0.76	35441.0	2018973.75	71
2017-05-03	57.5	57.5	56.5	56.57	-0.89	-1.55	81369.0	4629746.5	144
2017-05-02	58.0	58.25	57.25	57.46	-0.62	-1.07	33843.0	1949841.5	74
2017-05-01	58.25	59.0	58.0	58.08	-0.76	-1.29	44036.0	2568529.75	105
2017-04-30	59.0	59.75	58.75	58.84	0.21	0.36	43907.0	2600336.0	110
2017-04-27	58.0	58.75	57.75	58.63	1.13	1.97	17132.0	996976.0	66
2017-04-26	58.0	58.0	57.5	57.5	-0.73	-1.25	17429.0	1005507.0	47
2017-04-25	58.5	58.75	58.0	58.23	-0.17	-0.29	30490.0	1779499.5	73
2017-04-24	59.75	59.75	58.0	58.4	-1.36	-2.28	69464.0	4088844.5	142
2017-04-23	60.0	60.25	59.5	59.76	1.35	2.31	105039.0	6287695.0	188
2017-04-20	57.5	58.75	57.25	58.41	0.26	0.45	72202.0	4181991.75	123
2017-04-19	58.5	58.75	57.75	58.15	-0.57	-0.97	75349.0	4382491.75	155
2017-04-18	58.25	59.75	58.0	58.72	0.85	1.47	142125.0	8359698.25	335
2017-04-17	57.0	59.0	56.5	57.87	0.86	1.51	109279.0	6320770.75	225
2017-04-16	57.0	57.25	56.0	57.01	-0.24	-0.42	90881.0	5145428.5	228
2017-04-13	58.0	58.25	57.25	57.25	-0.36	-0.62	50584.0	2915360.75	139
2017-04-12	56.5	58.0	56.5	57.61	0.9	1.59	80487.0	4620938.25	155
2017-04-11	57.0	57.25	56.25	56.71	-0.31	-0.54	91767.0	5221789.25	182
2017-04-10	57.0	58.75	57.0	57.02	1.3	2.33	229575.0	13224564.5	507
2017-04-09	55.75	56.25	55.5	55.72	-0.03	-0.05	58221.0	3245269.25	78
2017-04-06	56.0	56.25	55.5	55.75	0.0	0.0	29098.0	1626712.25	77
2017-04-05	56.25	56.25	55.75	55.75	0.21	0.38	16298.0	912951.0	67
2017-04-04	55.5	55.75	55.25	55.54	0.04	0.07	30667.0	1704166.75	84
2017-04-03	56.0	56.0	55.5	55.5	-0.75	-1.33	25144.0	1400615.5	86
2017-04-02	56.75	56.75	56.0	56.25	-0.2	-0.35	53998.0	3040350.25	114
2017-03-30	57.0	57.25	56.25	56.45	-0.04	-0.07	42581.0	2416980.0	120
2017-03-29	56.0	58.0	56.0	56.49	0.84	1.51	208237.0	11873681.5	405
2017-03-28	54.75	56.0	54.75	55.65	0.89	1.63	51993.0	2880479.0	109
2017-03-27	54.75	55.25	54.75	54.76	0.01	0.02	35438.0	1947134.0	71
2017-03-26	55.25	55.75	54.75	54.75	-0.37	-0.67	45246.0	2503339.75	121
2017-03-23	55.0	55.5	54.75	55.12	0.13	0.24	37163.0	2049635.25	104
2017-03-22	55.75	55.75	55.0	54.99	-0.83	-1.49	54382.0	3011604.0	132
2017-03-21	54.75	57.0	54.75	55.82	1.51	2.78	277438.0	15595032.5	579
2017-03-20	54.0	54.75	54.0	54.31	0.0	0.0	36879.0	2008752.5	119
2017-03-19	54.75	54.75	54.25	54.31	0.02	0.04	43566.0	2367663.0	140
2017-03-16	54.5	54.75	54.0	54.29	0.29	0.54	43441.0	2367299.5	112
2017-03-15	53.5	55.0	53.25	54.0	0.55	1.03	72758.0	3938476.75	171
2017-03-14	55.0	55.0	52.25	53.45	-1.08	-1.98	148905.0	7903197.25	536
2017-03-13	55.5	56.0	54.5	54.53	-1.06	-1.91	53118.0	2949249.0	165
2017-03-12	56.0	56.25	55.5	55.59	-0.52	-0.93	36362.0	2031949.75	133
2017-03-09	56.5	56.5	55.75	56.11	-0.63	-1.11	79317.0	4451395.25	173
2017-03-08	57.5	57.5	56.5	56.74	-0.72	-1.25	53680.0	3053089.0	129
2017-03-07	58.0	58.0	57.25	57.46	-0.28	-0.48	34006.0	1962730.0	111
2017-03-06	57.75	58.75	57.25	57.74	0.04	0.07	139194.0	8065714.25	375
2017-03-05	57.0	57.75	56.75	57.7	0.87	1.53	119388.0	6831344.25	259
2017-03-02	57.25	57.25	56.75	56.83	-0.16	-0.28	125268.0	7142098.25	283
2017-03-01	57.25	57.5	56.75	56.99	-0.01	-0.02	87093.0	4968315.25	185
2017-02-28	57.25	57.25	56.5	57.0	-0.71	-1.23	93666.0	5337056.25	193
2017-02-27	59.25	59.5	57.75	57.71	-2.14	-3.58	56602.0	3313174.0	211
2017-02-26	59.75	60.25	59.5	59.85	0.32	0.54	33844.0	2027148.25	143
2017-02-23	60.25	60.25	59.25	59.53	-0.6	-1.0	60259.0	3603214.25	179
2017-02-22	59.5	60.75	59.5	60.13	0.63	1.06	152485.0	9171968.5	321
2017-02-21	59.5	59.5	58.25	59.5	-0.03	-0.05	81944.0	4811519.5	239
2017-02-20	60.0	60.0	59.5	59.53	-0.57	-0.95	109604.0	6558550.25	211
2017-02-19	60.25	60.5	60.0	60.1	0.19	0.32	66274.0	3990676.75	218
2017-02-16	60.0	60.25	59.5	59.91	-0.25	-0.42	60779.0	3644353.25	217
2017-02-15	60.25	60.25	59.5	60.16	-0.2	-0.33	67578.0	4048834.0	219
2017-02-14	61.0	61.0	60.0	60.36	-0.87	-1.42	85907.0	5169966.25	270
2017-02-13	62.0	62.0	61.0	61.23	-0.74	-1.19	88756.0	5459049.0	204
2017-02-12	62.0	62.5	61.5	61.97	0.36	0.58	60718.0	3773810.5	151
2017-02-09	61.25	62.0	60.75	61.61	0.55	0.9	88373.0	5429281.25	209
2017-02-08	61.5	61.5	59.25	61.06	-0.25	-0.41	69640.0	4202572.5	183
2017-02-07	61.0	61.5	60.0	61.31	0.31	0.51	57269.0	3476532.5	151
2017-02-06	61.25	61.25	59.75	61.0	-0.49	-0.8	36658.0	2214767.0	148
2017-02-05	62.0	62.0	61.25	61.49	-0.31	-0.5	41646.0	2571260.25	95
2017-02-02	61.5	62.0	61.0	61.8	0.32	0.52	108041.0	6642582.25	205
2017-02-01	61.75	62.25	60.75	61.48	-1.2	-1.91	306478.0	18798508.75	614
2017-01-31	63.25	63.5	62.5	62.68	-0.92	-1.45	80696.0	5074273.75	258
2017-01-30	63.75	64.5	63.5	63.6	0.08	0.13	67963.0	4349240.0	142
2017-01-29	62.25	64.0	62.25	63.52	1.06	1.7	80330.0	5095291.75	156
2017-01-26	63.0	63.0	62.0	62.46	-0.17	-0.27	45201.0	2825788.0	114
2017-01-25	63.75	64.25	62.5	62.63	-0.98	-1.54	102351.0	6457208.5	231
2017-01-24	62.0	63.75	61.25	63.61	2.12	3.45	255693.0	15980879.5	369
2017-01-23	61.0	62.0	60.5	61.49	0.73	1.2	260960.0	15969766.0	343
2017-01-22	59.5	61.0	58.0	60.76	0.94	1.57	210259.0	12406656.5	516
2017-01-19	63.0	64.5	59.0	59.82	-5.71	-8.71	522475.0	31650130.75	1000
2017-01-18	65.5	65.5	64.75	65.53	-0.32	-0.49	46219.0	3018213.75	107
2017-01-17	65.25	66.0	64.75	65.85	0.35	0.53	30821.0	2017483.5	96
2017-01-16	66.0	66.5	65.5	65.5	-0.36	-0.55	18603.0	1225762.0	79
2017-01-15	66.0	66.0	65.5	65.86	-0.14	-0.21	17074.0	1123628.25	62
2017-01-12	66.75	67.0	65.5	66.0	-0.53	-0.8	29543.0	1956993.75	114
2017-01-11	67.0	67.0	66.5	66.53	-1.25	-1.84	23894.0	1599387.5	94
2017-01-10	68.5	68.5	67.5	67.78	-0.97	-1.41	39468.0	2677629.25	122
2017-01-09	69.5	69.5	67.5	68.75	-0.63	-0.91	86499.0	5908027.5	159
2017-01-08	71.0	71.25	69.0	69.38	-0.65	-0.93	105894.0	7389982.75	192
2017-01-05	70.75	71.0	70.0	70.03	-0.53	-0.75	82422.0	5792910.0	199
2017-01-04	71.75	71.75	70.0	70.56	-1.07	-1.49	118342.0	8363218.75	215
2017-01-03	71.0	72.0	70.75	71.63	0.3	0.42	60913.0	4341021.75	145
2017-01-02	72.5	72.5	71.25	71.33	-0.48	-0.67	172924.0	12391893.5	354
2017-01-01	72.0	72.25	71.5	71.81	0.02	0.03	121315.0	8717268.0	212
2016-12-29	71.25	72.0	70.25	71.79	0.51	0.72	96282.0	6837806.5	270
2016-12-28	71.75	73.5	71.25	71.28	-0.07	-0.1	259477.0	18762047.25	470
2016-12-27	71.0	71.75	70.75	71.35	0.6	0.85	66207.0	4723030.5	167
2016-12-26	71.0	71.25	70.75	70.75	0.04	0.06	51348.0	3644489.5	133
2016-12-25	71.0	71.75	70.5	70.71	0.45	0.64	116461.0	8289956.75	323
2016-12-22	70.5	71.0	70.25	70.26	-0.05	-0.07	78081.0	5507115.0	249
2016-12-21	72.0	72.0	70.0	70.31	-1.19	-1.66	113477.0	8028024.5	474
2016-12-20	73.25	73.5	70.75	71.5	-2.22	-3.01	165036.0	11800668.25	402
2016-12-19	75.0	75.5	72.5	73.72	-0.75	-1.01	145470.0	10754822.0	289
2016-12-18	71.75	75.0	71.75	74.47	3.23	4.53	251561.0	18433726.25	521
2016-12-15	68.25	71.5	68.25	71.24	2.13	3.08	138704.0	9688413.75	302
2016-12-14	70.0	70.25	68.75	69.11	-0.89	-1.27	50062.0	3488125.75	135
2016-12-13	70.5	70.5	70.0	70.0	-0.84	-1.19	37752.0	2646734.0	87
2016-12-12	71.5	71.5	70.0	70.84	-0.69	-0.96	122495.0	8660670.75	276
2016-12-11	71.75	72.0	70.5	71.53	0.25	0.35	127668.0	9126973.5	268
2016-12-08	72.0	72.5	71.25	71.28	-0.52	-0.72	103326.0	7415166.0	238
2016-12-07	72.25	72.5	71.5	71.8	-0.69	-0.95	101487.0	7305175.0	269
2016-12-06	73.0	73.5	72.25	72.49	-0.68	-0.93	124552.0	9064301.5	262
2016-12-05	73.0	73.25	72.5	73.17	-0.33	-0.45	24797.0	1808556.75	84
2016-12-04	74.0	74.5	73.25	73.5	-0.06	-0.08	46797.0	3447902.5	143
2016-12-01	74.0	74.5	73.25	73.56	0.48	0.66	55340.0	4080623.75	149
2016-11-30	73.5	75.5	73.0	73.08	-0.46	-0.63	63016.0	4661885.5	206
2016-11-29	75.5	75.75	73.0	73.54	-1.87	-2.48	48553.0	3604336.5	169
2016-11-28	72.0	77.0	71.75	75.41	2.92	4.03	68740.0	5102318.25	198
2016-11-27	71.25	72.75	71.25	72.49	0.29	0.4	44711.0	3226959.5	103
2016-11-24	74.25	75.0	71.75	72.2	-2.02	-2.72	191508.0	14024950.75	304
2016-11-23	70.25	75.0	70.0	74.22	3.64	5.16	175107.0	12717216.5	272
2016-11-22	68.5	70.75	68.0	70.58	2.57	3.78	140303.0	9775453.5	260
2016-11-21	65.0	69.25	65.0	68.01	2.99	4.6	235688.0	15805723.0	554
2016-11-20	66.25	66.75	64.0	65.02	-0.44	-0.67	280206.0	18260509.75	497
2016-11-17	61.5	66.5	60.25	65.46	4.36	7.14	388237.0	24616193.25	561
2016-11-16	60.0	61.5	59.25	61.1	1.5	2.52	143652.0	8671489.25	351
2016-11-15	60.75	61.0	59.0	59.6	-0.82	-1.36	96477.0	5800412.75	244
2016-11-14	62.5	62.75	59.75	60.42	-1.59	-2.56	366194.0	22406129.75	539
2016-11-13	61.0	62.25	60.25	62.01	0.96	1.57	400519.0	24507482.0	522
2016-11-10	61.75	63.0	60.75	61.05	-0.55	-0.89	240843.0	14940679.0	407
2016-11-09	58.0	62.5	57.0	61.6	2.03	3.41	199511.0	12101648.75	374
2016-11-08	58.5	62.5	58.0	59.57	0.84	1.43	342087.0	20656239.75	633
2016-11-07	56.5	58.75	56.5	58.73	2.49	4.43	434970.0	25068801.0	539
2016-11-06	57.0	57.5	56.0	56.24	-1.26	-2.19	282629.0	15998007.0	521
2016-11-03	55.5	58.5	55.5	57.5	1.89	3.4	337244.0	19322865.5	378
2016-11-02	56.25	56.5	55.25	55.61	-0.9	-1.59	93267.0	5192210.25	260
2016-11-01	58.0	58.0	56.25	56.51	-0.79	-1.38	59717.0	3414015.75	164
2016-10-31	56.0	58.0	55.75	57.3	1.43	2.56	94787.0	5376021.25	190
2016-10-30	57.0	57.25	55.75	55.87	-1.1	-1.93	64604.0	3649981.25	141
2016-10-27	57.75	57.75	56.75	56.97	-0.35	-0.61	55515.0	3171268.5	139
2016-10-26	58.0	58.0	57.25	57.32	-0.31	-0.54	44099.0	2541990.25	114
2016-10-25	58.0	58.5	57.25	57.63	-0.03	-0.05	81326.0	4711388.75	210
2016-10-24	58.0	58.5	57.5	57.66	0.27	0.47	104568.0	6054376.75	189
2016-10-23	57.5	58.0	57.0	57.39	-0.06	-0.1	88858.0	5109982.75	168
2016-10-20	58.5	58.5	56.75	57.45	-1.31	-2.23	98974.0	5680907.0	199
2016-10-19	60.25	60.25	58.5	58.76	-1.24	-2.07	32605.0	1933723.0	79
2016-10-18	63.0	63.0	60.0	60.0	-3.25	-5.14	12429.0	766750.75	69
2016-10-17	62.5	63.5	62.5	63.25	-0.62	-0.97	4447.0	280957.25	25
2016-10-16	63.0	65.0	62.25	63.87	0.87	1.38	11053.0	699503.25	43
2016-10-13	63.75	63.75	63.0	63.0	-1.44	-2.23	6458.0	409318.75	38
2016-10-12	64.0	64.5	64.0	64.44	0.33	0.51	1693.0	108573.5	13
2016-10-11	62.0	64.75	61.75	64.11	2.58	4.19	22329.0	1415714.75	87
2016-10-10	60.75	61.75	59.75	61.53	0.77	1.27	22293.0	1354824.5	71
2016-10-09	59.5	61.25	59.5	60.76	0.99	1.66	22136.0	1336685.25	83
2016-10-06	60.25	60.5	59.75	59.77	0.04	0.07	20556.0	1234197.0	67
2016-10-05	61.0	61.0	59.75	59.73	-1.12	-1.84	33138.0	1990892.5	103
2016-10-04	61.25	61.5	57.5	60.85	0.62	1.03	64854.0	3846581.0	164
2016-10-03	61.5	62.0	58.5	60.23	-2.06	-3.31	51841.0	3169524.75	179
2016-10-02	67.25	67.75	61.75	62.29	-5.64	-8.3	18178.0	1189414.75	105
2016-09-29	67.0	69.25	67.0	67.93	-0.31	-0.45	31341.0	2131040.0	76
2016-09-28	71.0	71.0	68.0	68.24	-1.89	-2.69	19739.0	1367207.0	82
2016-09-27	73.0	73.0	70.0	70.13	-2.8	-3.84	15100.0	1082778.25	75
2016-09-26	72.5	73.0	72.0	72.93	0.9	1.25	5886.0	427497.75	43
2016-09-25	73.0	74.0	70.0	72.03	-2.22	-2.99	29599.0	2129323.75	123
2016-09-21	74.5	74.5	74.5	74.25	0.25	0.34	1384.0	103211.0	16
2016-09-20	73.5	74.25	73.5	74.0	0.51	0.69	4427.0	326805.25	32
2016-09-19	75.25	75.25	72.0	73.49	-2.01	-2.66	12109.0	885134.5	75
2016-09-18	75.5	75.5	75.25	75.5	-0.61	-0.8	6388.0	482126.0	24
2016-09-08	76.5	78.0	75.75	76.11	0.59	0.78	21870.0	1665849.75	95
2016-09-07	75.25	76.0	75.0	75.52	-0.01	-0.01	8444.0	637475.25	26
2016-09-06	76.0	76.25	75.25	75.53	-0.45	-0.59	21371.0	1617068.75	80
2016-09-05	77.0	77.0	76.0	75.98	-0.01	-0.01	59349.0	4528431.5	156
2016-09-04	76.0	79.0	75.5	75.99	0.92	1.23	20664.0	1588220.25	108
2016-09-01	80.0	80.0	75.0	75.07	-3.18	-4.06	16460.0	1265639.25	108
2016-08-31	79.0	79.0	78.25	78.25	-1.21	-1.52	1250.0	98271.5	10
2016-08-30	79.0	80.0	79.0	79.46	1.39	1.78	35795.0	2831812.5	95
2016-08-29	78.25	79.0	78.0	78.07	-0.36	-0.46	56015.0	4371723.25	74
2016-08-28	78.25	78.75	78.0	78.43	1.43	1.86	7752.0	605745.5	24
2016-08-25	78.0	78.0	75.5	77.0	-1.19	-1.52	21363.0	1639574.0	63
2016-08-24	78.0	80.0	78.0	78.19	-0.08	-0.1	9367.0	737437.5	34
2016-08-23	77.0	77.75	77.0	78.27	1.27	1.65	1285.0	99850.75	17
2016-08-22	78.0	78.0	77.0	77.0	-1.16	-1.48	7062.0	544876.5	37
2016-08-21	80.0	80.0	78.0	78.16	-1.24	-1.56	13144.0	1034278.75	45
2016-08-18	78.0	80.25	78.0	79.4	1.39	1.78	29603.0	2335879.25	91
2016-08-17	80.0	80.0	77.75	78.01	-2.48	-3.08	60153.0	4706588.0	126
2016-08-16	82.5	82.5	80.0	80.49	-2.26	-2.73	46292.0	3746457.0	139
2016-08-15	84.0	84.0	82.75	82.75	-1.0	-1.19	13973.0	1161685.25	54
2016-08-14	85.0	85.0	83.5	83.75	0.3	0.36	16550.0	1391880.75	50
2016-08-11	85.0	85.0	83.0	83.45	-1.55	-1.82	17745.0	1486133.75	68
2016-08-10	85.75	85.75	84.5	85.0	-1.0	-1.16	19105.0	1628093.5	42
2016-08-09	86.25	86.25	86.0	86.0	0.0	0.0	93013.0	8020963.5	60
2016-08-08	86.75	86.75	86.0	86.0	0.0	0.0	3321.0	285893.5	16
2016-08-07	86.0	86.0	85.0	86.0	1.0	1.18	23218.0	1976450.75	76
2016-08-04	88.0	89.0	85.0	85.0	-2.99	-3.4	18207.0	1569489.25	53
2016-08-03	87.0	89.0	87.0	87.99	1.49	1.72	29673.0	2607603.5	90
2016-08-02	86.5	87.0	86.0	86.5	-0.39	-0.45	14204.0	1231997.5	35
2016-08-01	86.0	88.0	86.0	86.89	1.39	1.63	63122.0	5489361.75	125
2016-07-31	88.0	88.0	85.0	85.5	-3.75	-4.2	45004.0	3869400.0	126
2016-07-28	89.5	89.5	88.25	89.25	-1.54	-1.7	18615.0	1664036.5	42
2016-07-27	89.0	91.0	89.0	90.79	1.55	1.74	2801.0	251754.0	22
2016-07-26	91.0	91.25	89.0	89.24	-1.51	-1.66	18517.0	1670411.0	44
2016-07-25	91.5	91.5	90.75	90.75	0.25	0.28	7263.0	659403.5	17
2016-07-24	91.25	91.25	91.0	90.5	-0.5	-0.55	4047.0	368030.75	28
2016-07-21	91.0	91.0	90.75	91.0	0.0	0.0	9948.0	905229.75	35
2016-07-20	91.0	91.0	90.75	91.0	-0.5	-0.55	3432.0	312292.75	16
2016-07-19	91.5	91.5	91.5	91.5	0.0	0.0	670.0	61274.0	10
2016-07-18	91.0	91.25	91.0	91.5	0.41	0.45	3681.0	335032.5	17
2016-07-17	91.0	91.0	91.0	91.09	-0.66	-0.72	956.0	87180.75	17
2016-07-14	91.25	92.0	91.0	91.75	0.25	0.27	11968.0	1094629.5	56
2016-07-13	90.75	92.0	90.5	91.5	1.29	1.43	11147.0	1017658.5	56
2016-07-12	91.0	91.0	90.0	90.21	-0.63	-0.69	22592.0	2045566.75	61
2016-07-11	90.25	91.0	90.25	90.84	0.34	0.38	2576.0	233687.0	19
2016-07-10	90.0	91.25	90.0	90.5	-1.5	-1.63	6722.0	609544.75	34
2016-06-30	91.5	92.5	91.5	92.0	1.0	1.1	33405.0	3075194.25	61
2016-06-29	91.25	91.25	91.0	91.0	0.0	0.0	1571.0	143310.0	19
2016-06-28	91.5	91.5	91.0	91.0	0.0	0.0	3785.0	344788.5	18
2016-06-27	91.25	91.25	91.0	91.0	0.29	0.32	4332.0	394815.75	29
2016-06-26	89.0	90.75	89.0	90.71	-0.73	-0.8	19301.0	1742611.5	62
2016-06-23	91.0	91.5	91.0	91.44	0.44	0.48	6755.0	617709.75	22
2016-06-22	91.5	91.5	90.75	91.0	0.0	0.0	3947.0	359004.0	23
2016-06-21	90.75	91.0	90.75	91.0	0.25	0.28	10522.0	957443.75	34
2016-06-20	91.0	91.0	91.0	90.75	-0.28	-0.31	5771.0	525164.0	24
2016-06-19	91.5	92.0	91.0	91.03	-0.88	-0.96	31958.0	2929640.25	74
2016-06-16	91.0	92.0	90.75	91.91	1.16	1.28	19744.0	1804696.75	50
2016-06-15	92.5	92.5	90.5	90.75	-0.94	-1.03	50623.0	4644008.25	102
2016-06-14	91.75	92.0	91.0	91.69	0.23	0.25	21412.0	1965017.25	37
2016-06-13	90.0	92.0	90.0	91.46	1.21	1.34	6964.0	633150.25	36
2016-06-12	89.5	91.0	89.5	90.25	-0.41	-0.45	8231.0	741690.5	37
2016-06-09	90.0	93.5	89.25	90.66	1.16	1.3	141411.0	12928191.75	246
2016-06-08	88.5	89.5	88.0	89.5	1.11	1.26	45936.0	4076510.0	112
2016-06-07	89.0	89.5	88.0	88.39	-0.62	-0.7	66602.0	5898117.75	97
2016-06-06	89.5	89.5	88.75	89.01	-1.16	-1.29	15425.0	1373122.0	41
2016-06-05	92.0	92.0	90.0	90.17	-1.08	-1.18	9421.0	859138.0	39
2016-06-02	91.5	92.0	91.25	91.25	0.5	0.55	2740.0	251379.0	24
2016-06-01	90.75	90.75	90.25	90.75	0.25	0.28	6058.0	549596.75	25
2016-05-31	89.25	90.5	89.25	90.5	2.0	2.26	12497.0	1122762.0	78
2016-05-30	90.25	90.25	88.0	88.5	-1.97	-2.18	16895.0	1499360.75	99
2016-05-29	90.75	92.0	90.0	90.47	-0.66	-0.72	11959.0	1084831.0	67
2016-05-26	91.75	93.0	91.0	91.13	-0.2	-0.22	10549.0	970798.0	62
2016-05-25	90.75	91.5	90.75	91.33	0.98	1.08	7250.0	660340.0	52
2016-05-24	90.75	91.5	90.0	90.35	-0.91	-1.0	19021.0	1727385.5	68
2016-05-23	93.25	93.75	91.0	91.26	-1.92	-2.06	44429.0	4130934.75	101
2016-05-22	95.25	96.0	93.0	93.18	-1.82	-1.92	15198.0	1436309.75	76
2016-05-19	94.0	97.0	94.0	95.0	0.45	0.48	34966.0	3325129.25	139
2016-05-18	94.75	94.75	94.5	94.55	0.08	0.08	28059.0	2657375.75	110
2016-05-17	94.0	96.75	94.0	94.47	0.84	0.9	50337.0	4779881.75	155
2016-05-16	92.0	97.0	92.0	93.63	1.59	1.73	125839.0	11973583.0	384
2016-05-15	92.5	95.5	92.0	92.04	-0.46	-0.5	36509.0	3417207.5	107
2016-05-12	91.0	94.0	90.5	92.5	1.55	1.7	39608.0	3685120.75	115
2016-05-11	90.5	92.0	90.25	90.95	0.2	0.22	15097.0	1380475.25	60
2016-05-10	91.0	91.25	90.0	90.75	-0.55	-0.6	14790.0	1342885.25	44
2016-05-09	89.5	91.5	89.5	91.3	1.42	1.58	14463.0	1312022.25	49
2016-05-08	90.0	91.0	89.75	89.88	-0.03	-0.03	21291.0	1921301.5	73
2016-05-05	88.5	90.0	88.5	89.91	1.66	1.88	12190.0	1083333.75	53
2016-05-04	88.0	88.75	88.0	88.25	0.08	0.09	11992.0	1058306.0	44
2016-05-03	89.25	89.75	88.0	88.17	-1.54	-1.72	23193.0	2062846.75	78
2016-05-02	89.5	89.75	89.5	89.71	-0.98	-1.08	4829.0	432793.0	33
2016-05-01	88.0	91.0	88.0	90.69	2.19	2.47	29149.0	2608943.75	96
2016-04-28	89.25	89.25	88.0	88.5	-0.5	-0.56	13967.0	1235831.0	66
2016-04-27	89.75	89.75	88.75	89.0	0.04	0.04	11377.0	1014741.5	57
2016-04-26	90.25	90.25	88.75	88.96	-1.25	-1.39	37135.0	3317762.25	92
2016-04-25	91.75	91.75	90.0	90.21	-2.63	-2.83	57707.0	5230138.25	181
2016-04-24	91.0	93.0	90.0	92.84	2.53	2.8	66395.0	6110599.25	147
2016-04-21	91.25	93.0	88.5	90.31	1.48	1.67	107220.0	9727674.25	259
2016-04-20	88.25	89.75	87.75	88.83	1.04	1.18	7024.0	619574.0	46
2016-04-19	87.5	89.0	87.5	87.79	0.79	0.91	13807.0	1212569.0	57
2016-04-18	84.0	87.0	84.0	87.0	0.96	1.12	12399.0	1060984.0	65
2016-04-17	88.0	88.0	85.0	86.04	-3.05	-3.42	19039.0	1650126.5	101
2016-04-14	87.0	93.25	87.0	89.09	2.14	2.46	124003.0	11018785.0	272
2016-04-13	87.5	87.5	86.0	86.95	-0.4	-0.46	16520.0	1436142.25	85
2016-04-12	84.0	89.0	83.0	87.35	3.66	4.37	36430.0	3139081.75	137
2016-04-11	83.5	83.75	83.5	83.69	0.69	0.83	17962.0	1500435.0	48
2016-04-10	83.0	83.5	83.0	83.0	1.01	1.23	16351.0	1358984.25	60
2016-04-07	83.5	84.0	82.0	81.99	-1.51	-1.81	25679.0	2124334.25	91
2016-04-06	83.25	84.0	82.75	83.5	1.49	1.82	7244.0	605714.75	42
2016-04-05	81.5	82.75	81.0	82.01	0.26	0.32	54703.0	4475905.5	104
2016-04-04	81.25	81.75	81.0	81.75	0.25	0.31	10593.0	863675.0	49
2016-04-03	80.75	81.5	80.75	81.5	-0.86	-1.04	12152.0	985395.0	53
2016-03-31	82.5	83.75	82.0	82.36	-0.59	-0.71	19052.0	1575480.25	81
2016-03-30	83.0	83.25	82.75	82.95	-0.63	-0.75	16542.0	1373624.25	38
2016-03-29	84.0	84.0	83.0	83.58	-0.42	-0.5	4947.0	412879.25	29
2016-03-28	84.25	84.75	83.5	84.0	-0.25	-0.3	5743.0	483977.75	28
2016-03-27	84.0	85.5	84.0	84.25	0.25	0.3	11187.0	946232.0	59
2016-03-24	83.75	83.75	83.25	84.0	-0.25	-0.3	3452.0	288752.25	27
2016-03-23	85.0	85.25	84.0	84.25	-0.25	-0.3	27519.0	2337577.75	65
2016-03-22	84.0	85.25	83.5	84.5	0.4	0.48	23528.0	1988956.5	80
2016-03-21	83.0	84.5	83.0	84.1	1.11	1.34	29614.0	2469812.75	105
2016-03-20	82.25	83.75	82.25	82.99	0.94	1.15	64530.0	5351766.75	92
2016-03-17	83.0	83.0	81.5	82.05	0.55	0.67	25218.0	2069749.75	110
2016-03-16	82.5	82.5	81.25	81.5	0.5	0.62	40648.0	3317884.75	107
2016-03-15	81.5	82.0	80.0	81.0	-0.6	-0.74	11364.0	922898.25	57
2016-03-14	84.0	84.0	80.5	81.6	-2.29	-2.73	82912.0	6787500.75	193
2016-03-13	86.75	87.0	83.5	83.89	-2.85	-3.29	75531.0	6393945.25	198
2016-03-10	89.0	89.0	86.5	86.74	-1.42	-1.61	11392.0	996562.75	70
2016-03-09	88.25	89.5	88.0	88.16	-1.46	-1.63	8946.0	791724.0	55
2016-03-08	88.5	90.0	88.0	89.62	2.09	2.39	22701.0	2024959.75	116
2016-03-07	87.75	88.0	86.0	87.53	-1.01	-1.14	19500.0	1698869.0	88
2016-03-06	89.0	89.0	87.0	88.54	1.69	1.95	21400.0	1889561.5	78
2016-03-03	83.0	89.25	83.0	86.85	3.85	4.64	114837.0	9943821.5	298
2016-03-02	83.0	84.5	83.0	83.0	0.02	0.02	15580.0	1299107.5	72
2016-03-01	81.5	84.5	81.5	82.98	2.18	2.7	66936.0	5543645.75	117
2016-02-29	82.25	82.25	80.75	80.8	-1.2	-1.46	12460.0	1020177.25	51
2016-02-28	81.0	82.0	81.0	82.0	1.5	1.86	53812.0	4388448.75	87
2016-02-25	80.5	81.0	80.0	80.5	0.17	0.21	7779.0	625177.25	49
2016-02-24	80.25	80.75	80.0	80.33	-0.76	-0.94	10384.0	834261.25	49
2016-02-23	81.25	81.25	80.25	81.09	-0.16	-0.2	17869.0	1446138.25	64
2016-02-22	82.5	82.5	80.0	81.25	-0.75	-0.91	61439.0	4976668.75	159
2016-02-21	82.0	82.75	81.5	82.0	1.75	2.18	28235.0	2321410.5	69
2016-02-18	81.0	82.75	79.5	80.25	1.29	1.63	10350.0	835091.75	77
2016-02-17	79.75	81.0	78.75	78.96	0.28	0.36	6617.0	526592.0	51
2016-02-16	78.0	79.5	77.0	78.68	2.68	3.53	60345.0	4748729.5	116
2016-02-15	75.25	77.0	75.25	76.0	2.0	2.7	11213.0	848503.5	45
2016-02-14	77.75	77.75	74.0	74.0	0.25	0.34	22926.0	1711997.25	86
2016-02-11	74.5	74.5	71.25	73.75	-1.03	-1.38	14906.0	1088215.0	66
2016-02-10	75.0	75.0	75.0	74.78	-0.38	-0.51	4276.0	320722.25	30
2016-02-09	75.5	76.0	74.75	75.16	0.66	0.89	15085.0	1138202.75	64
2016-02-08	75.5	76.75	74.5	74.5	-0.5	-0.67	10405.0	787256.5	62
2016-02-07	75.0	75.5	75.0	75.0	-0.76	-1.0	15498.0	1167152.0	82
2016-02-04	76.5	76.5	75.5	75.76	0.76	1.01	39495.0	2999666.5	122
2016-02-03	72.75	75.75	72.75	75.0	0.29	0.39	30820.0	2287274.0	131
2016-02-02	79.0	79.0	74.0	74.71	-5.14	-6.44	50323.0	3867772.75	227
2016-02-01	77.0	80.5	76.25	79.85	1.82	2.33	39619.0	3136977.25	136
2016-01-31	77.0	79.5	77.0	78.03	2.95	3.93	53801.0	4203171.25	144
2016-01-28	74.0	78.0	74.0	75.08	1.79	2.44	47217.0	3571038.75	201
2016-01-27	75.75	75.75	73.0	73.29	-0.56	-0.76	26382.0	1961581.25	98
2016-01-26	70.25	74.0	70.25	73.85	1.01	1.39	29045.0	2119356.25	94
2016-01-25	70.5	74.0	70.5	72.84	0.71	0.98	20870.0	1520155.75	91
2016-01-24	75.0	75.0	71.5	72.13	1.94	2.76	47322.0	3439946.25	137
2016-01-21	71.25	71.25	69.75	70.19	-0.88	-1.24	132076.0	9306058.75	213
2016-01-20	71.5	72.0	69.75	71.07	-1.59	-2.19	57549.0	4073888.0	166
2016-01-19	71.5	74.0	71.5	72.66	2.6	3.71	71392.0	5211446.0	182
2016-01-18	73.0	73.75	69.5	70.06	-3.92	-5.3	268741.0	18998204.5	321
2016-01-17	74.0	74.0	71.0	73.98	-1.67	-2.21	34198.0	2501636.5	105
2016-01-14	80.0	80.0	75.25	75.65	-5.35	-6.6	48738.0	3732251.0	168
2016-01-13	82.25	82.5	81.5	81.0	-1.83	-2.21	18233.0	1496168.25	52
2016-01-12	80.5	85.75	76.5	82.83	0.7	0.85	44159.0	3682654.75	158
2016-01-11	75.25	82.25	75.0	82.13	6.44	8.51	38707.0	3044773.5	120
2016-01-10	79.25	79.25	75.5	75.69	-3.41	-4.31	23880.0	1858305.25	90
2016-01-07	83.0	83.25	79.0	79.1	-6.1	-7.16	41903.0	3398057.0	108
2016-01-06	88.25	88.25	83.0	85.2	-3.3	-3.73	32678.0	2807813.75	103
2016-01-05	90.0	90.25	88.5	88.5	-2.13	-2.35	15744.0	1403184.5	74
2016-01-04	92.25	92.25	90.5	90.63	-1.73	-1.87	6892.0	632043.75	49
2016-01-03	92.5	94.0	91.5	92.36	-1.72	-1.83	16082.0	1490681.25	102
2015-12-31	92.5	94.5	92.25	94.08	1.65	1.79	45321.0	4232748.75	143
2015-12-30	90.25	93.75	90.25	92.43	0.22	0.24	11911.0	1101238.5	64
2015-12-29	88.0	93.75	87.0	92.21	3.11	3.49	30723.0	2762497.5	135
2015-12-28	89.0	95.0	88.0	89.1	1.6	1.83	64651.0	5911280.75	292
2015-12-27	88.5	89.0	86.5	87.5	-0.7	-0.79	10319.0	906118.5	47
2015-12-24	88.0	89.0	88.0	88.2	0.8	0.92	15001.0	1327451.0	47
2015-12-23	87.0	88.5	86.5	87.4	-0.08	-0.09	19608.0	1717895.5	56
2015-12-22	86.0	88.0	86.0	87.48	2.23	2.62	55436.0	4838504.5	119
2015-12-21	82.5	86.25	82.5	85.25	2.25	2.71	70291.0	5965737.0	121
2015-12-20	82.75	83.25	82.5	83.0	-0.25	-0.3	10759.0	892424.75	43
2015-12-17	84.5	84.5	83.0	83.25	-0.64	-0.76	34365.0	2872292.5	79
2015-12-16	83.5	84.0	83.25	83.89	0.89	1.07	21620.0	1811970.5	79
2015-12-15	82.0	83.5	82.0	83.0	1.0	1.22	18002.0	1492110.5	56
2015-12-14	82.75	83.5	81.75	82.0	2.0	2.5	43660.0	3603492.5	112
2015-12-13	80.0	81.75	78.0	80.0	-1.25	-1.54	27539.0	2219180.5	74
2015-12-10	81.25	83.0	80.25	81.25	-0.25	-0.31	15953.0	1304479.75	71
2015-12-09	81.0	83.0	80.25	81.5	0.5	0.62	26796.0	2193367.25	73
2015-12-08	81.0	81.25	80.75	81.0	-1.0	-1.22	13832.0	1120729.25	41
2015-12-07	82.25	82.5	82.0	82.0	-0.05	-0.06	11480.0	943652.25	43
2015-12-06	81.75	83.5	81.25	82.05	0.32	0.39	42005.0	3453159.75	104
2015-12-03	81.75	82.0	81.25	81.73	-0.68	-0.83	35329.0	2883463.25	81
2015-12-02	81.75	84.0	81.25	82.41	0.66	0.81	65238.0	5353362.75	150
2015-12-01	82.0	82.0	81.25	81.75	-0.64	-0.78	35325.0	2881805.0	68
2015-11-30	83.5	83.5	82.25	82.39	-0.86	-1.03	28156.0	2324495.5	54
2015-11-29	83.0	83.5	83.0	83.25	0.25	0.3	16929.0	1407675.5	27
2015-11-26	83.5	83.75	82.5	83.0	-0.86	-1.03	18499.0	1538725.0	51
2015-11-25	84.25	84.25	83.5	83.86	-0.28	-0.33	15858.0	1331382.5	39
2015-11-24	84.75	85.5	84.0	84.14	0.64	0.77	47358.0	4021427.75	106
2015-11-23	82.5	86.25	82.5	83.5	0.96	1.16	52513.0	4442429.5	154
2015-11-22	82.0	84.0	81.5	82.54	2.46	3.07	132297.0	10983088.25	195
2015-11-19	79.5	82.0	79.25	80.08	1.11	1.41	54461.0	4373046.75	130
2015-11-18	78.5	79.0	78.5	78.97	0.86	1.1	54627.0	4302694.0	168
2015-11-17	79.75	79.75	78.0	78.11	-0.34	-0.43	21747.0	1711236.75	67
2015-11-16	78.75	79.5	77.0	78.45	0.32	0.41	63983.0	5011037.25	148
2015-11-15	81.0	81.0	77.0	78.13	-3.88	-4.73	133180.0	10395221.25	278
2015-11-12	83.0	83.5	82.0	82.01	-0.89	-1.07	67017.0	5551640.75	202
2015-11-11	82.0	83.0	82.0	82.9	0.65	0.79	88363.0	7278017.25	148
2015-11-10	81.75	82.25	81.75	82.25	0.0	0.0	26232.0	2156299.5	63
2015-11-09	83.0	83.0	82.0	82.25	-0.25	-0.3	57829.0	4761149.75	81
2015-11-08	83.25	83.25	81.25	82.5	-0.99	-1.19	19206.0	1575456.25	62
2015-11-05	83.5	83.75	83.25	83.49	-0.1	-0.12	25086.0	2092853.5	57
2015-11-04	84.75	84.75	83.5	83.59	-0.43	-0.51	25685.0	2149887.25	66
2015-11-03	85.0	85.0	84.0	84.02	-1.14	-1.34	16473.0	1391845.25	59
2015-11-02	85.25	86.0	85.0	85.16	0.0	0.0	23902.0	2039876.0	64
2015-11-01	86.5	87.0	85.0	85.16	-3.81	-4.28	45914.0	3954570.25	107
2015-10-29	90.75	91.0	88.5	88.97	-2.03	-2.23	32115.0	2886467.75	101
2015-10-28	89.0	91.0	86.5	91.0	3.24	3.69	4890.0	432891.0	31
2015-10-27	91.0	91.5	88.0	87.76	-2.99	-3.29	8672.0	778527.75	50
2015-10-26	90.75	90.75	90.5	90.75	-0.62	-0.68	2154.0	195028.5	26
2015-10-25	92.75	93.5	90.0	91.37	1.53	1.7	15389.0	1414343.75	54
2015-10-22	91.0	91.0	89.5	89.84	-1.66	-1.81	17192.0	1547405.5	66
2015-10-21	92.25	92.75	91.5	91.5	-1.0	-1.08	14771.0	1353852.0	40
2015-10-20	92.25	94.5	92.25	92.5	-1.06	-1.13	9761.0	906650.0	40
2015-10-19	94.75	94.75	93.0	93.56	-1.82	-1.91	10759.0	1011095.75	70
2015-10-18	92.5	98.0	92.0	95.38	3.3	3.58	31319.0	2990306.75	141
2015-10-15	95.0	95.0	92.0	92.08	-2.73	-2.88	19744.0	1829900.25	93
2015-10-14	90.25	95.0	89.0	94.81	4.56	5.05	56140.0	5167564.0	166
2015-10-13	90.0	90.5	90.0	90.25	0.25	0.28	12518.0	1129114.25	32
2015-10-12	90.0	90.5	89.5	90.0	-0.18	-0.2	17772.0	1599458.25	50
2015-10-11	89.0	90.25	89.0	90.18	1.49	1.68	33338.0	2980106.75	59
2015-10-08	86.5	89.0	86.5	88.69	2.0	2.31	43917.0	3867247.75	98
2015-10-07	84.25	88.0	84.25	86.69	2.77	3.3	79809.0	6881468.0	138
2015-10-06	84.25	84.25	83.25	83.92	-0.33	-0.39	8395.0	704728.75	48
2015-10-05	83.75	84.25	83.75	84.25	0.53	0.63	14604.0	1226560.5	39
2015-10-04	83.25	83.75	83.0	83.72	1.04	1.26	8332.0	695359.25	36
2015-10-01	83.0	83.0	82.5	82.68	-0.32	-0.39	2722.0	225584.5	19
2015-09-30	82.0	83.0	82.0	83.0	1.47	1.8	2441.0	202046.75	15
2015-09-29	82.75	82.75	81.0	81.53	-1.57	-1.89	11338.0	926014.5	31
2015-09-21	82.75	83.5	82.25	83.1	0.65	0.79	16371.0	1358218.0	36
2015-09-20	83.0	83.25	82.25	82.45	-0.3	-0.36	61655.0	5095297.75	82
2015-09-17	82.75	83.0	82.5	82.75	0.25	0.3	69247.0	5727563.0	64
2015-09-16	83.5	83.5	82.5	82.5	-0.25	-0.3	22244.0	1842783.75	43
2015-09-15	82.5	82.75	81.75	82.75	0.25	0.3	32079.0	2646886.25	75
2015-09-14	82.75	83.25	82.5	82.5	-1.99	-2.36	19166.0	1587082.0	59
2015-09-13	84.5	85.25	84.25	84.49	0.04	0.05	45977.0	3899017.75	74
2015-09-10	82.5	84.75	82.25	84.45	0.75	0.9	29971.0	2499768.5	93
2015-09-09	83.0	84.25	83.0	83.7	1.4	1.7	37678.0	3146772.75	120
2015-09-08	81.25	82.5	81.25	82.3	1.05	1.29	18096.0	1480479.25	51
2015-09-07	80.75	82.0	80.75	81.25	0.5	0.62	36829.0	2999289.0	69
2015-09-06	82.0	82.0	80.25	80.75	-0.65	-0.8	139779.0	11288787.0	183
2015-09-03	81.5	82.0	81.0	81.4	1.18	1.47	42919.0	3495476.25	86
2015-09-02	80.0	80.5	78.25	80.22	-0.36	-0.45	62209.0	4943650.0	155
2015-09-01	84.0	85.0	80.5	80.58	-3.43	-4.08	180905.0	14755563.25	330
2015-08-31	86.0	86.0	84.0	84.01	-2.49	-2.88	42196.0	3585549.5	100
2015-08-30	88.0	89.25	86.5	86.5	0.24	0.28	67099.0	5883201.75	141
2015-08-27	85.75	87.0	85.5	86.26	2.26	2.69	103919.0	8951813.25	161
2015-08-26	84.25	85.5	83.25	84.0	-1.76	-2.05	48763.0	4112486.5	98
2015-08-25	84.25	86.5	80.5	85.76	2.96	3.57	237177.0	19867012.25	430
2015-08-24	89.25	89.25	81.25	82.8	-6.45	-7.23	103345.0	8700706.5	176
2015-08-23	92.0	92.0	88.0	89.25	-4.56	-4.86	52491.0	4718404.75	106
2015-08-20	92.5	94.5	86.75	93.81	0.81	0.87	81368.0	7395167.0	150
2015-08-19	94.5	95.5	93.0	93.0	-2.5	-2.62	33025.0	3124104.25	61
2015-08-18	96.0	96.5	94.0	95.5	-1.02	-1.06	69400.0	6621110.25	107
2015-08-17	95.5	97.5	95.25	96.52	0.03	0.03	11715.0	1132721.0	35
2015-08-16	98.0	98.0	95.5	96.49	-1.76	-1.79	38322.0	3707738.75	87
2015-08-13	98.25	98.5	97.75	98.25	0.45	0.46	41070.0	4033599.25	71
2015-08-12	98.25	101.25	97.5	97.8	-0.2	-0.2	181613.0	17980965.5	281
2015-08-11	98.5	99.25	98.0	98.0	-0.5	-0.51	25997.0	2566536.75	58
2015-08-10	98.0	99.0	98.0	98.5	0.56	0.57	19316.0	1901656.25	48
2015-08-09	98.5	99.0	97.75	97.94	-0.06	-0.06	19981.0	1966452.75	49
2015-08-06	98.25	99.5	97.0	98.0	-1.28	-1.29	48660.0	4796060.0	76
2015-08-05	99.25	99.75	99.0	99.28	0.62	0.63	25279.0	2512339.5	35
2015-08-04	97.5	99.0	97.5	98.66	0.42	0.43	61920.0	6075350.75	84
2015-08-03	97.25	99.25	97.25	98.24	0.24	0.24	11049.0	1082510.5	44
2015-08-02	99.25	99.25	98.0	98.0	-1.5	-1.51	41214.0	4058566.75	95
2015-07-30	99.75	100.5	99.5	99.5	-0.25	-0.25	4541.0	453134.0	27
2015-07-29	99.5	101.25	99.5	99.75	0.0	0.0	15926.0	1595121.25	44
2015-07-28	100.0	100.0	99.5	99.75	0.94	0.95	9736.0	970603.0	31
2015-07-27	100.5	100.5	98.75	98.81	-1.99	-1.97	47137.0	4692717.75	78
2015-07-26	102.25	102.25	100.75	100.8	-1.24	-1.22	26747.0	2709702.5	86
2015-07-23	102.0	102.25	102.0	102.04	0.17	0.17	18288.0	1865475.5	51
2015-07-22	101.25	104.25	101.25	101.87	1.78	1.78	163850.0	16816365.5	273
2015-07-15	98.75	100.75	98.75	100.09	2.59	2.66	148359.0	14836737.75	216
2015-07-14	97.5	97.5	96.5	97.5	0.5	0.52	14154.0	1377554.25	28
2015-07-13	97.0	97.0	97.0	97.0	-0.4	-0.41	6211.0	602462.0	14
2015-07-12	96.5	97.5	95.25	97.4	1.41	1.47	40191.0	3884354.5	91
2015-07-09	95.25	96.0	94.5	95.99	1.41	1.49	40179.0	3831869.75	68
2015-07-08	95.75	95.75	94.0	94.58	-0.89	-0.93	41492.0	3925217.0	86
2015-07-07	96.0	96.0	95.0	95.47	-1.48	-1.53	16297.0	1557555.0	63
2015-07-06	94.25	97.0	94.25	96.95	0.91	0.95	35248.0	3397529.0	86
2015-07-05	96.25	96.25	94.25	96.04	-0.19	-0.2	115059.0	10948750.5	180
2015-07-02	97.5	97.5	95.5	96.23	-0.91	-0.94	245186.0	23618898.0	212
2015-07-01	99.25	99.25	97.0	97.14	-2.56	-2.57	184128.0	18008498.5	299
2015-06-30	99.25	101.0	99.0	99.7	-0.05	-0.05	32254.0	3218661.75	73
2015-06-29	101.25	101.25	99.75	99.75	-2.16	-2.12	67509.0	6749293.5	106
2015-06-28	102.25	103.0	100.25	101.91	-0.58	-0.57	33239.0	3363125.5	70
2015-06-25	102.0	103.0	102.0	102.49	0.49	0.48	45394.0	4655231.0	52
2015-06-24	101.75	102.0	101.25	102.0	0.84	0.83	39028.0	3971015.5	75
2015-06-23	100.75	101.25	100.5	101.16	0.86	0.86	34938.0	3528228.5	65
2015-06-22	100.0	100.5	99.75	100.3	0.3	0.3	42656.0	4270190.5	72
2015-06-21	101.5	101.5	100.0	100.0	-1.64	-1.61	70561.0	7094726.5	115
2015-06-18	100.75	102.25	100.75	101.64	1.13	1.12	135825.0	13815670.5	215
2015-06-17	100.25	100.75	100.0	100.51	0.51	0.51	34621.0	3474249.75	74
2015-06-16	100.25	100.5	99.75	100.0	0.0	0.0	63170.0	6318344.5	106
2015-06-15	100.0	100.75	99.5	100.0	0.26	0.26	122957.0	12318045.75	194
2015-06-14	99.5	99.75	99.0	99.74	0.54	0.54	53611.0	5333541.25	77
2015-06-11	98.75	100.0	98.75	99.2	0.26	0.26	79826.0	7916075.5	78
2015-06-10	98.75	99.0	98.25	98.94	0.72	0.73	28489.0	2815136.5	42
2015-06-09	98.75	99.0	98.0	98.22	-0.78	-0.79	44324.0	4354835.0	118
2015-06-08	99.25	99.25	98.75	99.0	-0.13	-0.13	4460.0	441368.5	27
2015-06-07	99.5	100.0	99.0	99.13	-0.62	-0.62	41348.0	4108271.5	86
2015-06-04	99.75	99.75	99.75	99.75	-0.09	-0.09	35740.0	3565063.75	49
2015-06-03	100.0	100.0	99.5	99.84	-0.16	-0.16	61969.0	6183170.25	57
2015-06-02	99.75	100.0	99.5	100.0	0.76	0.77	27607.0	2756449.75	59
2015-06-01	99.75	99.75	98.75	99.24	-0.52	-0.52	25771.0	2555652.5	76
2015-05-31	100.0	100.25	99.5	99.76	-0.5	-0.5	225611.0	22506393.5	193
2015-05-28	100.0	100.5	99.75	100.26	0.24	0.24	38557.0	3858876.75	100
2015-05-27	99.75	100.5	99.75	100.02	0.45	0.45	141808.0	14173034.25	190
2015-05-26	99.25	101.0	98.75	99.57	0.8	0.81	149780.0	14950834.0	369
2015-05-25	100.0	100.25	98.75	98.77	-0.96	-0.96	193438.0	19165630.25	301
2015-05-24	100.5	101.25	99.0	99.73	-1.01	-1.0	126653.0	12631089.25	286
2015-05-21	101.0	101.5	100.5	100.74	-0.65	-0.64	61312.0	6183590.5	144
2015-05-20	102.75	103.5	101.25	101.39	-0.57	-0.56	101873.0	10422907.25	306
2015-05-19	100.5	102.5	100.5	101.96	1.46	1.45	84589.0	8627622.75	184
2015-05-18	100.5	102.0	100.0	100.5	-0.25	-0.25	39475.0	3995767.25	117
2015-05-17	99.5	101.5	99.5	100.75	1.31	1.32	29239.0	2951521.25	96
2015-05-14	100.0	101.25	98.25	99.44	-0.31	-0.31	46269.0	4644345.0	120
2015-05-13	99.75	99.75	98.75	99.75	0.0	0.0	14851.0	1476110.75	60
2015-05-12	99.25	100.0	99.0	99.75	0.75	0.76	20874.0	2070725.25	62
2015-05-11	99.75	100.25	99.0	99.0	-0.65	-0.65	31778.0	3166282.5	102
2015-05-10	99.5	99.75	99.5	99.65	0.34	0.34	13330.0	1327298.5	49
2015-05-07	100.75	100.75	98.25	99.31	-1.9	-1.88	75322.0	7504308.5	180
2015-05-06	100.5	101.5	100.5	101.21	0.69	0.69	26593.0	2683701.75	62
2015-05-05	101.0	101.5	100.5	100.52	0.0	0.0	34754.0	3508378.0	76
2015-05-04	101.25	101.25	100.25	100.52	-0.4	-0.4	59616.0	6012182.25	116
2015-05-03	102.0	102.0	100.75	100.92	-0.39	-0.38	47822.0	4845348.5	149
2015-04-30	102.0	102.5	100.75	101.31	-0.83	-0.81	81253.0	8264223.25	120
2015-04-29	103.0	103.0	100.75	102.14	0.17	0.17	50624.0	5150782.25	111
2015-04-28	102.75	103.0	101.75	101.97	-0.39	-0.38	75625.0	7759728.0	180
2015-04-27	101.0	104.0	100.0	102.36	1.79	1.78	245867.0	25181579.25	427
2015-04-26	99.75	101.0	99.75	100.57	1.12	1.13	71685.0	7204664.75	186
2015-04-23	99.5	99.5	98.75	99.45	-0.2	-0.2	57828.0	5733070.5	163
2015-04-22	101.75	102.0	99.25	99.65	-1.3	-1.29	163470.0	16427006.75	379
2015-04-21	100.75	102.0	99.0	100.95	-2.38	-2.3	228602.0	23027650.5	446
2015-04-20	101.0	103.75	100.5	103.33	2.37	2.35	536721.0	54982543.5	940
2015-04-19	100.0	101.5	99.75	100.96	2.7	2.75	176353.0	17777044.5	360
2015-04-16	98.25	98.75	98.25	98.26	0.28	0.29	63209.0	6226201.0	140
2015-04-15	98.0	99.75	97.5	97.98	0.63	0.65	125002.0	12315725.25	275
2015-04-14	98.5	98.5	97.25	97.35	-0.65	-0.66	24838.0	2433750.75	101
2015-04-13	98.0	98.5	97.5	98.0	-0.05	-0.05	46638.0	4572520.25	142
2015-04-12	99.0	99.25	97.75	98.05	-0.27	-0.27	38312.0	3766845.75	111
2015-04-09	97.0	99.25	97.0	98.32	0.49	0.5	20550.0	2022608.25	95
2015-04-08	98.75	99.75	97.0	97.83	-1.0	-1.01	88668.0	8771135.25	195
2015-04-07	98.0	99.0	98.0	98.83	0.74	0.75	28574.0	2819663.75	121
2015-04-06	97.5	98.25	96.0	98.09	1.38	1.43	74512.0	7248143.25	220
2015-04-05	97.5	98.5	94.0	96.71	-1.71	-1.74	124045.0	11959000.25	371
2015-04-02	104.25	104.25	96.5	98.42	-5.31	-5.12	239834.0	24179060.5	716
2015-04-01	99.25	105.0	99.25	103.73	3.23	3.21	314276.0	32159606.75	748
2015-03-31	99.75	102.25	98.0	100.5	-0.16	-0.16	225174.0	22593410.75	533
2015-03-30	102.5	105.0	100.0	100.66	-0.4	-0.4	428048.0	44100973.5	750
2015-03-29	98.5	101.5	97.25	101.06	5.32	5.56	85815.0	8540829.0	169
2015-03-26	92.0	96.0	90.5	95.74	-0.38	-0.4	48900.0	4613103.25	161
2015-03-25	101.75	101.75	94.25	96.12	-5.56	-5.47	128116.0	12557499.25	264
2015-03-24	100.5	102.25	100.5	101.68	0.4	0.39	39135.0	3975600.25	120
2015-03-23	101.25	101.75	99.75	101.28	-0.46	-0.45	81093.0	8177905.25	155
2015-03-22	99.75	101.75	99.75	101.74	1.85	1.85	41795.0	4214083.75	89
2015-03-19	99.0	100.0	97.25	99.89	1.68	1.71	62166.0	6154916.25	188
2015-03-18	99.0	99.25	94.5	98.21	-1.73	-1.73	124367.0	12115049.0	340
2015-03-17	102.0	104.5	99.0	99.94	-2.87	-2.79	228438.0	23051985.25	513
2015-03-16	106.0	106.5	102.0	102.81	-1.91	-1.82	112048.0	11683182.5	338
2015-03-15	104.0	106.0	103.0	104.72	0.74	0.71	162768.0	17008933.75	420
2015-03-12	103.0	104.75	102.25	103.98	1.63	1.59	221106.0	22942539.5	386
2015-03-11	101.5	103.5	101.25	102.35	0.6	0.59	101990.0	10478937.25	236
2015-03-10	101.0	102.5	101.0	101.75	0.85	0.84	124850.0	12725802.75	168
2015-03-09	101.0	101.25	100.5	100.9	-0.12	-0.12	30294.0	3058949.5	87
2015-03-08	101.0	102.0	100.5	101.02	-0.27	-0.27	67517.0	6838160.5	136
2015-03-05	100.0	101.5	100.0	101.29	0.51	0.51	57540.0	5798892.25	153
2015-03-04	101.25	101.5	100.5	100.78	-0.72	-0.71	23490.0	2374994.75	89
2015-03-03	101.5	102.5	101.0	101.5	0.53	0.52	125493.0	12775381.5	218
2015-03-02	99.5	102.5	99.25	100.97	1.44	1.45	256743.0	25794738.5	477
2015-03-01	100.0	100.25	99.5	99.53	-0.14	-0.14	20470.0	2044128.5	60
2015-02-26	100.75	101.0	99.5	99.67	-0.42	-0.42	42861.0	4295482.75	94
2015-02-25	100.75	101.5	100.0	100.09	-1.36	-1.34	59218.0	5962479.0	106
2015-02-24	100.25	101.5	100.25	101.45	1.03	1.03	9642.0	974484.75	55
2015-02-23	100.75	102.0	100.25	100.42	-0.58	-0.57	26090.0	2630949.0	79
2015-02-22	101.25	102.5	101.0	101.0	-0.6	-0.59	41993.0	4274037.0	84
2015-02-19	102.5	102.5	100.5	101.6	-0.84	-0.82	49567.0	5016342.0	120
2015-02-18	102.0	104.5	101.0	102.44	2.75	2.76	145558.0	14909740.25	344
2015-02-17	101.5	102.0	99.5	99.69	-1.99	-1.96	37733.0	3788438.75	115
2015-02-16	103.0	103.0	101.5	101.68	-1.31	-1.27	17610.0	1802605.0	60
2015-02-15	102.5	103.0	102.5	102.99	1.37	1.35	23614.0	2424237.5	67
2015-02-12	100.0	101.75	100.0	101.62	2.53	2.55	30216.0	3055753.0	90
2015-02-11	99.5	101.5	99.0	99.09	-1.08	-1.08	34943.0	3501764.75	123
2015-02-10	104.0	104.0	100.0	100.17	-3.11	-3.01	83488.0	8440950.75	258
2015-02-09	103.25	103.75	103.25	103.28	0.78	0.76	66967.0	6924769.25	101
2015-02-08	103.0	104.0	102.0	102.5	1.29	1.27	19648.0	2017270.75	53
2015-02-05	100.75	102.0	100.5	101.21	0.2	0.2	24967.0	2536495.0	69
2015-02-04	104.0	104.0	101.0	101.01	-2.02	-1.96	36900.0	3770899.5	112
2015-02-03	102.5	104.25	101.25	103.03	0.99	0.97	100490.0	10341533.25	180
2015-02-02	101.5	102.25	100.5	102.04	0.63	0.62	66220.0	6718658.0	157
2015-02-01	99.0	103.25	99.0	101.41	5.11	5.31	200012.0	20298239.0	331
2015-01-29	97.0	98.0	96.0	96.3	-0.28	-0.29	93660.0	9082735.25	185
2015-01-28	93.25	97.5	93.25	96.58	3.71	3.99	205106.0	19711995.25	366
2015-01-27	91.75	93.5	91.75	92.87	0.74	0.8	46674.0	4333362.5	102
2015-01-26	91.0	92.25	91.0	92.13	2.13	2.37	58955.0	5397229.0	95
2015-01-22	90.0	91.5	89.5	90.0	-0.56	-0.62	46771.0	4239023.0	101
2015-01-21	92.5	93.0	90.25	90.56	-0.54	-0.59	62967.0	5778533.5	169
2015-01-20	92.5	92.75	91.0	91.1	-1.71	-1.84	43036.0	3944827.25	76
2015-01-19	92.5	93.25	92.0	92.81	0.25	0.27	49380.0	4561607.75	89
2015-01-18	91.75	94.0	91.75	92.56	0.85	0.93	91094.0	8468043.5	115
2015-01-15	93.75	93.75	91.5	91.71	-0.54	-0.59	22170.0	2041165.75	104
2015-01-14	93.0	93.0	92.0	92.25	-0.28	-0.3	20923.0	1940088.75	55
2015-01-13	90.0	93.0	89.0	92.53	-0.29	-0.31	53950.0	4959311.75	112
2015-01-12	93.0	94.0	93.0	92.82	-0.18	-0.19	19637.0	1836556.75	75
2015-01-11	90.75	94.0	90.75	93.0	1.22	1.33	53457.0	4970763.0	128
2015-01-08	89.5	93.0	89.5	91.78	3.78	4.3	60407.0	5518294.5	148
2015-01-07	89.0	90.0	87.5	88.0	1.0	1.15	25883.0	2301780.25	104
2015-01-06	85.0	87.0	83.0	87.0	1.11	1.29	78894.0	6714541.75	115
2015-01-05	86.5	87.25	85.25	85.89	-2.67	-3.01	24608.0	2118188.5	113
2015-01-04	88.25	89.75	88.0	88.56	-1.06	-1.18	21712.0	1925979.75	93
2015-01-01	89.5	90.75	89.25	89.62	-0.43	-0.48	42640.0	3839579.5	142
2014-12-31	90.0	92.75	88.5	90.05	-1.16	-1.27	70050.0	6306859.0	186
2014-12-30	93.0	93.0	90.0	91.21	-2.51	-2.68	101029.0	9193057.25	221
2014-12-29	94.0	95.0	93.0	93.72	-0.19	-0.2	68267.0	6421770.5	160
2014-12-28	92.75	94.5	92.75	93.91	1.16	1.25	83756.0	7853691.25	171
2014-12-25	91.5	94.0	91.0	92.75	0.19	0.21	77506.0	7154100.0	223
2014-12-24	91.25	95.5	91.0	92.56	1.89	2.08	154061.0	14332686.75	322
2014-12-23	90.5	91.5	90.0	90.67	0.95	1.06	60973.0	5543451.25	149
2014-12-22	92.0	92.0	89.0	89.72	-0.65	-0.72	131977.0	11973383.75	312
2014-12-21	94.0	94.0	88.0	90.37	1.37	1.54	98383.0	8985678.75	229
2014-12-18	84.5	89.5	84.5	89.0	7.47	9.16	137679.0	12250490.25	174
2014-12-17	80.0	84.0	74.0	81.53	2.03	2.55	130154.0	10325005.25	303
2014-12-16	85.75	85.75	79.5	79.5	-8.71	-9.87	85349.0	6942666.5	210
2014-12-15	92.0	92.0	85.5	88.21	-2.8	-3.08	76882.0	6949396.0	134
2014-12-14	87.0	92.0	87.0	91.01	-1.67	-1.8	92889.0	8454045.25	131
2014-12-11	94.25	94.25	90.5	92.68	-2.82	-2.95	133684.0	12297207.75	295
2014-12-10	97.25	97.5	95.0	95.5	-1.69	-1.74	51716.0	4966984.75	95
2014-12-09	98.0	98.0	96.0	97.19	-2.66	-2.66	142586.0	13806473.75	215
2014-12-08	101.0	102.0	99.5	99.85	-1.33	-1.31	70882.0	7145764.0	112
2014-12-07	100.5	101.75	100.5	101.18	-0.43	-0.42	158355.0	16034791.0	189
2014-12-04	101.75	102.25	101.5	101.61	-0.64	-0.63	140672.0	14326234.0	173
2014-12-03	101.5	102.75	101.5	102.25	1.0	0.99	58633.0	5987714.0	98
2014-12-02	101.25	102.5	101.25	101.25	1.19	1.19	36440.0	3717350.75	66
2014-12-01	97.75	101.5	97.75	100.06	1.79	1.82	34122.0	3407727.5	93
2014-11-30	95.5	99.0	94.0	98.27	-2.98	-2.94	71112.0	6898089.5	139
2014-11-27	100.5	102.5	100.5	101.25	-0.5	-0.49	23073.0	2337831.0	70
2014-11-26	100.0	101.75	100.0	101.75	0.07	0.07	67909.0	6872010.75	113
2014-11-25	101.75	102.5	101.5	101.68	-0.57	-0.56	35845.0	3650741.0	61
2014-11-24	104.0	104.0	101.0	102.25	-2.02	-1.94	95610.0	9747312.0	178
2014-11-23	104.5	105.0	103.75	104.27	0.77	0.74	38211.0	3988762.75	97
2014-11-20	103.5	104.0	103.25	103.5	0.05	0.05	8002.0	828954.5	41
2014-11-19	103.0	103.75	102.0	103.45	0.62	0.6	44795.0	4599551.75	79
2014-11-18	102.5	104.0	101.75	102.83	0.91	0.89	45396.0	4668241.25	88
2014-11-17	103.0	103.75	100.25	101.92	-2.35	-2.25	66176.0	6755929.75	144
2014-11-16	106.0	106.5	104.25	104.27	-2.73	-2.55	21714.0	2285307.25	101
2014-11-13	105.5	107.25	105.5	107.0	2.0	1.9	106183.0	11298991.0	248
2014-11-12	103.0	106.0	103.0	105.0	2.07	2.01	51562.0	5392682.25	119
2014-11-11	103.75	103.75	102.0	102.93	-0.83	-0.8	38779.0	3985948.25	124
2014-11-10	105.75	105.75	103.25	103.76	-0.7	-0.67	64214.0	6680746.5	149
2014-11-09	104.0	105.75	103.75	104.46	-1.0	-0.95	34369.0	3590138.5	90
2014-11-06	107.75	107.75	104.0	105.46	0.74	0.71	43505.0	4605920.75	136
2014-11-05	104.0	104.75	99.75	104.72	0.37	0.35	103374.0	10574258.0	240
2014-11-04	107.0	107.0	104.0	104.35	-3.6	-3.33	113799.0	12088990.75	214
2014-11-03	108.0	109.5	107.25	107.95	0.91	0.85	144946.0	15703653.5	262
2014-11-02	105.75	107.75	105.0	107.04	2.65	2.54	112268.0	11927044.0	185
2014-10-30	104.5	105.0	100.0	104.39	-0.18	-0.17	102872.0	10613506.0	201
2014-10-29	106.5	106.5	104.5	104.57	-0.42	-0.4	61385.0	6475817.5	112
2014-10-28	105.25	106.25	103.5	104.99	-0.63	-0.6	68522.0	7199608.0	192
2014-10-27	104.5	107.25	103.0	105.62	3.04	2.96	281252.0	29584281.75	568
2014-10-26	98.0	103.5	98.0	102.58	3.63	3.67	248476.0	25406124.5	531
2014-10-23	96.25	100.0	96.0	98.95	-0.08	-0.08	171115.0	16905015.75	363
2014-10-22	98.25	101.0	96.0	99.03	1.53	1.57	451644.0	44652765.5	889
2014-10-21	95.75	98.0	95.25	97.5	1.71	1.79	243099.0	23495619.75	364
2014-10-20	97.5	97.5	95.0	95.79	-1.78	-1.82	103744.0	9957629.75	211
2014-10-19	99.0	99.5	96.0	97.57	2.7	2.85	86628.0	8460523.0	164
2014-10-16	95.5	97.0	89.0	94.87	-3.91	-3.96	139101.0	13039191.5	303
2014-10-15	99.25	100.0	98.5	98.78	-0.72	-0.72	46619.0	4628571.0	98
2014-10-14	100.75	100.75	98.0	99.5	-1.46	-1.45	131951.0	13129156.25	204
2014-10-13	98.75	101.0	95.0	100.96	3.63	3.73	105632.0	10455907.25	219
2014-10-12	103.25	103.25	95.0	97.33	-7.55	-7.2	105796.0	10567721.5	251
2014-10-02	105.0	105.5	104.5	104.88	-0.97	-0.92	54826.0	5756469.75	123
2014-10-01	105.25	106.0	104.0	105.85	-0.18	-0.17	87648.0	9237490.5	151
2014-09-30	106.25	106.5	105.25	106.03	0.2	0.19	81673.0	8651523.75	186
2014-09-29	103.25	106.0	103.25	105.83	1.56	1.5	68075.0	7135848.25	167
2014-09-28	105.5	105.5	103.0	104.27	-1.0	-0.95	84799.0	8833598.0	202
2014-09-25	105.0	106.75	104.75	105.27	1.76	1.7	120137.0	12669478.25	309
2014-09-24	106.5	106.5	101.0	103.51	-3.73	-3.48	252373.0	26181502.0	531
2014-09-22	107.25	107.75	106.5	107.24	-1.82	-1.67	129620.0	13896642.5	272
2014-09-21	110.5	110.5	108.0	109.06	-1.06	-0.96	79136.0	8656963.0	178
2014-09-18	110.0	110.75	110.0	110.12	-0.36	-0.33	83325.0	9180666.75	136
2014-09-17	110.0	111.5	110.0	110.48	0.97	0.89	141249.0	15648971.5	231
2014-09-16	108.5	110.75	108.5	109.51	1.37	1.27	118435.0	12976120.5	246
2014-09-15	107.25	108.5	107.25	108.14	-0.27	-0.25	109303.0	11807578.0	224
2014-09-14	109.75	110.5	108.25	108.41	-1.47	-1.34	132632.0	14507983.5	303
2014-09-11	109.75	111.75	109.25	109.88	-0.1	-0.09	187233.0	20653510.5	381
2014-09-10	111.25	111.25	109.75	109.98	-1.18	-1.06	122084.0	13464006.75	308
2014-09-09	112.0	112.0	110.75	111.16	-0.24	-0.22	227984.0	25376385.25	361
2014-09-08	111.0	112.0	109.5	111.4	0.41	0.37	293417.0	32489319.25	606
2014-09-07	112.75	112.75	110.75	110.99	-1.51	-1.34	286582.0	31883998.5	542
2014-09-04	113.5	113.75	112.0	112.5	-0.87	-0.77	364789.0	41074096.25	812
2014-09-03	110.75	115.25	110.25	113.37	3.94	3.6	1883480.0	211595756.5	3040
2014-09-02	106.75	109.5	106.0	109.43	2.59	2.42	521641.0	56416210.5	574
2014-09-01	107.25	107.25	106.25	106.84	-0.51	-0.48	93256.0	9962198.5	174
2014-08-31	107.0	107.5	106.75	107.35	0.37	0.35	67402.0	7210575.25	162
2014-08-28	107.5	107.5	106.0	106.98	-0.42	-0.39	108983.0	11660333.75	250
2014-08-27	108.5	108.75	107.0	107.4	-0.64	-0.59	208574.0	22423495.0	393
2014-08-26	106.75	108.5	105.25	108.04	1.39	1.3	158030.0	16873328.5	353
2014-08-25	108.25	109.5	106.25	106.65	-1.98	-1.82	319340.0	34469597.25	528
2014-08-24	108.25	111.0	107.75	108.63	0.64	0.59	562581.0	61598590.75	934
2014-08-21	109.0	109.0	107.5	107.99	-0.9	-0.83	186929.0	20222150.75	347
2014-08-20	108.75	110.0	108.5	108.89	-0.16	-0.15	253080.0	27591736.0	487
2014-08-19	107.5	111.5	107.5	109.05	1.02	0.94	766466.0	84171047.75	1387
2014-08-18	107.5	108.75	107.25	108.03	0.52	0.48	218528.0	23582451.0	480
2014-08-17	107.5	109.0	106.75	107.51	-0.19	-0.18	353536.0	37986408.5	642
2014-08-14	109.25	109.5	107.0	107.7	-1.97	-1.8	450899.0	48893453.75	1014
2014-08-13	106.0	112.25	105.5	109.67	3.52	3.32	1279902.0	139979514.0	2309
2014-08-12	105.5	106.75	104.0	106.15	0.56	0.53	396884.0	41853369.75	841
2014-08-11	106.25	108.5	104.5	105.59	-0.04	-0.04	940395.0	100442536.0	1820
2014-08-10	99.25	107.25	99.25	105.63	6.88	6.97	1838954.0	191222257.0	2757
2014-08-07	98.75	100.0	98.5	98.75	0.28	0.28	650834.0	64550343.0	822
2014-08-06	96.0	99.0	96.0	98.47	2.36	2.46	295070.0	28783940.0	562
2014-08-05	97.0	98.75	95.5	96.11	0.31	0.32	454012.0	44135868.0	932
2014-08-04	94.5	96.75	93.75	95.8	1.6	1.7	411588.0	39412810.5	666
2014-08-03	94.0	94.5	93.25	94.2	0.73	0.78	98983.0	9304035.75	233
2014-07-24	93.0	94.0	92.25	93.47	0.18	0.19	145691.0	13517323.75	345
2014-07-23	94.75	95.0	93.0	93.29	-1.44	-1.52	238560.0	22485648.0	451
2014-07-22	92.0	96.5	92.0	94.73	2.88	3.14	811287.0	76505098.25	1163
2014-07-21	92.0	92.0	91.25	91.85	-0.26	-0.28	135392.0	12409532.0	286
2014-07-20	91.5	93.25	91.25	92.11	2.2	2.45	488105.0	45135783.0	766
2014-07-17	90.5	90.75	89.75	89.91	-0.52	-0.58	126510.0	11394543.5	231
2014-07-16	90.5	90.75	89.75	90.43	0.06	0.07	129009.0	11662636.75	215
2014-07-15	91.25	91.75	89.75	90.37	-0.54	-0.59	219437.0	19865580.5	436
2014-07-14	89.5	92.5	89.5	90.91	1.48	1.65	497276.0	45206135.5	775
2014-07-13	90.5	90.5	89.25	89.43	-1.07	-1.18	226556.0	20336910.0	508
2014-07-10	91.25	91.75	90.25	90.5	-1.02	-1.11	124498.0	11324755.0	311
2014-07-09	93.0	93.0	91.25	91.52	-1.5	-1.61	99887.0	9189188.0	228
2014-07-08	92.25	93.5	91.5	93.02	0.93	1.01	124857.0	11592186.25	290
2014-07-07	92.25	92.5	91.0	92.09	-0.13	-0.14	168129.0	15401614.25	439
2014-07-06	93.0	93.0	89.25	92.22	-0.89	-0.96	330862.0	30162022.75	722
2014-07-03	97.25	97.25	92.75	93.11	-4.35	-4.46	759339.0	71373191.25	1572
2014-07-02	100.25	100.5	97.0	97.46	-1.94	-1.95	676862.0	66628009.5	1255
2014-07-01	97.0	99.75	96.75	99.4	1.93	1.98	198054.0	19482772.75	353
2014-06-30	97.25	98.5	97.0	97.47	-0.18	-0.18	95383.0	9301414.75	185
2014-06-29	96.5	99.25	95.0	97.65	0.6	0.62	242562.0	23657876.75	402
2014-06-26	96.0	97.25	95.5	97.05	1.37	1.43	131834.0	12718736.5	278
2014-06-25	96.0	97.25	95.0	95.68	0.14	0.15	172169.0	16533013.75	404
2014-06-24	97.0	97.0	94.0	95.54	-1.1	-1.14	236858.0	22500656.0	518
2014-06-23	98.25	99.0	95.5	96.64	-2.1	-2.13	266102.0	25857609.25	488
2014-06-22	101.5	101.5	98.25	98.74	-1.77	-1.76	148435.0	14831572.75	412
2014-06-19	102.25	102.25	100.0	100.51	-1.72	-1.68	234677.0	23727676.25	535
2014-06-18	102.75	103.5	101.0	102.23	0.4	0.39	325197.0	33369539.25	716
2014-06-17	100.0	103.0	97.5	101.83	2.61	2.63	350840.0	35188571.0	894
2014-06-16	104.25	105.5	98.5	99.22	-5.27	-5.04	540116.0	55433621.25	1018
2014-06-15	103.0	106.0	102.0	104.49	-2.66	-2.48	791075.0	82447366.0	1466
2014-06-12	105.25	108.0	103.5	107.15	2.81	2.69	1245682.0	132040419.0	2434
2014-06-11	103.0	107.25	102.5	104.34	2.67	2.63	1784764.0	187175056.0	3310
2014-06-10	103.0	105.0	100.25	101.67	0.14	0.14	1394290.0	143279680.5	2403
2014-06-09	99.25	102.25	97.5	101.53	2.75	2.78	546848.0	55196145.0	786
2014-06-08	100.75	101.0	95.5	98.78	-1.51	-1.51	257238.0	25279343.25	501
2014-06-05	99.5	101.75	99.25	100.29	1.32	1.33	408907.0	41188583.5	624
2014-06-04	98.25	100.75	98.25	98.97	0.77	0.78	279429.0	27824717.75	529
2014-06-03	97.5	98.5	96.5	98.2	0.77	0.79	133483.0	13038531.75	230
2014-06-02	97.25	97.75	97.0	97.43	0.13	0.13	51074.0	4969173.25	128
2014-06-01	98.0	98.25	97.25	97.3	-0.03	-0.03	67604.0	6596796.5	170
2014-05-29	98.5	99.25	97.0	97.33	-0.95	-0.97	141776.0	13891894.25	310
2014-05-28	99.0	99.75	98.0	98.28	0.03	0.03	207057.0	20467278.5	278
2014-05-27	98.5	99.0	98.0	98.25	-0.07	-0.07	76054.0	7499715.75	175
2014-05-26	98.0	99.25	97.5	98.32	0.57	0.58	187914.0	18530698.0	418
2014-05-25	97.25	98.25	97.0	97.75	-0.39	-0.4	79241.0	7742477.25	137
2014-05-22	98.25	98.75	98.0	98.14	-0.56	-0.57	107724.0	10590897.25	186
2014-05-21	99.0	99.0	98.0	98.7	0.07	0.07	129949.0	12799271.5	208
2014-05-20	99.5	99.75	98.0	98.63	-0.97	-0.97	161267.0	15905599.75	278
2014-05-19	100.5	101.0	98.5	99.6	-0.21	-0.21	468258.0	46861409.0	682
2014-05-18	99.0	100.0	98.0	99.81	0.92	0.93	277308.0	27420953.5	422
2014-05-15	98.0	100.0	97.5	98.89	0.89	0.91	798356.0	79111620.75	876
2014-05-14	98.0	98.5	97.5	98.0	-0.01	-0.01	120356.0	11782165.5	176
2014-05-13	99.0	99.25	97.5	98.01	-0.86	-0.87	167532.0	16457177.25	298
2014-05-12	99.5	99.75	98.5	98.87	-0.87	-0.87	68975.0	6844040.5	147
2014-05-11	100.0	100.25	99.25	99.74	-0.21	-0.21	46084.0	4594317.5	107
2014-05-08	100.0	101.0	99.25	99.95	-0.42	-0.42	121674.0	12184129.25	198
2014-05-07	99.25	101.0	99.25	100.37	0.74	0.74	119970.0	11983635.25	233
2014-05-06	101.5	102.25	99.25	99.63	-1.97	-1.94	194258.0	19560750.0	366
2014-05-05	100.0	103.5	99.5	101.6	1.65	1.65	335077.0	34215372.0	677
2014-05-04	101.75	101.75	99.25	99.95	-0.38	-0.38	137400.0	13799975.25	260
2014-05-01	102.0	102.75	100.0	100.33	-1.67	-1.64	176774.0	17894972.0	172
2014-04-30	101.0	102.25	101.0	102.0	0.66	0.65	72263.0	7345938.5	142
2014-04-29	101.25	102.75	101.0	101.34	-0.53	-0.52	66977.0	6814179.0	154
2014-04-28	104.0	104.5	101.0	101.87	-0.84	-0.82	113205.0	11609706.5	306
2014-04-27	97.75	104.0	97.75	102.71	4.44	4.52	470456.0	47770563.25	602
2014-04-24	99.0	99.25	98.0	98.27	-0.95	-0.96	74195.0	7313775.5	155
2014-04-23	99.25	99.5	98.0	99.22	0.88	0.89	66884.0	6598182.75	157
2014-04-22	99.5	99.5	98.25	98.34	-1.22	-1.23	57665.0	5692636.0	166
2014-04-21	99.75	100.0	99.25	99.56	-0.26	-0.26	66891.0	6658960.25	171
2014-04-20	99.75	100.25	98.5	99.82	-0.12	-0.12	88778.0	8852808.75	227
2014-04-17	99.5	100.75	98.25	99.94	0.44	0.44	149346.0	14841991.0	293
2014-04-16	101.0	101.25	99.5	99.5	-0.04	-0.04	167307.0	16749640.25	331
2014-04-15	97.0	100.75	97.0	99.54	2.7	2.79	455318.0	45180315.25	828
2014-04-14	96.5	99.0	96.0	96.84	0.57	0.59	295170.0	28814490.75	519
2014-04-13	94.75	96.75	92.25	96.27	1.27	1.34	260656.0	24931071.5	469
2014-04-10	95.5	95.75	93.75	95.0	0.25	0.26	138963.0	13113941.25	283
2014-04-09	95.0	98.0	92.0	94.75	-0.25	-0.26	516789.0	49835006.5	953
2014-04-08	96.75	97.75	94.5	95.0	-2.0	-2.06	271907.0	25970932.5	508
2014-04-07	96.5	98.0	94.5	97.0	0.25	0.26	355876.0	34484722.0	750
2014-04-06	99.0	99.75	96.0	96.75	-2.25	-2.27	469489.0	45946703.75	1046
2014-04-03	95.25	102.75	94.5	99.0	4.25	4.49	1523861.0	150105353.75	2643
2014-04-02	90.25	95.75	89.5	94.75	4.75	5.28	1402288.0	130586699.75	1950
2014-04-01	87.5	90.25	86.5	90.0	2.25	2.56	274612.0	24460095.5	453
2014-03-31	88.0	89.0	87.5	87.75	-0.75	-0.85	156406.0	13784739.75	279
2014-03-30	88.75	89.75	88.25	88.5	0.0	0.0	97620.0	8667455.75	204
2014-03-27	89.0	90.25	88.0	88.5	-1.0	-1.12	162994.0	14497147.0	356
2014-03-26	89.75	91.0	89.0	89.5	-0.5	-0.56	137512.0	12304317.75	281
2014-03-25	90.0	92.0	88.5	90.0	0.0	0.0	486293.0	44127311.25	684
2014-03-24	91.25	91.5	87.5	90.0	1.0	1.12	434431.0	38802806.25	878
2014-03-23	89.5	94.0	88.25	89.0	2.0	2.3	1249840.0	114110791.0	2593
2014-03-20	79.5	87.0	79.5	87.0	7.75	9.78	1721845.0	145502439.5	2027
2014-03-19	79.0	79.5	78.5	79.25	-0.25	-0.31	124891.0	9858558.0	195
2014-03-18	80.0	80.0	78.75	79.5	-0.25	-0.31	198420.0	15743028.5	284
2014-03-17	80.5	81.0	79.5	79.75	-0.75	-0.93	277650.0	22255446.75	388
2014-03-16	80.75	81.5	80.0	80.5	-0.5	-0.62	117165.0	9460244.25	216
2014-03-13	81.75	82.0	81.0	81.0	-1.0	-1.22	194624.0	15877980.75	262
2014-03-12	81.5	82.25	81.0	82.0	0.75	0.92	278317.0	22705101.25	422
2014-03-11	81.25	83.25	81.0	81.25	-0.25	-0.31	332916.0	27336075.5	507
2014-03-10	81.75	83.25	80.25	81.5	0.0	0.0	448142.0	36735423.75	692
2014-03-09	78.5	83.75	78.5	81.5	2.75	3.49	915337.0	74877517.5	1352
2014-03-06	78.5	79.75	78.25	78.75	0.25	0.32	236074.0	18617469.0	247
2014-03-05	78.5	80.0	77.25	78.5	0.0	0.0	311344.0	24456140.0	505
2014-03-04	77.0	79.0	77.0	78.5	1.25	1.62	185421.0	14490814.5	244
2014-03-03	77.0	78.0	76.75	77.25	-0.75	-0.96	223864.0	17330716.0	274
2014-03-02	78.5	78.5	76.5	78.0	-0.5	-0.64	273545.0	21222585.75	389
2014-02-27	76.0	78.75	76.0	78.5	2.5	3.29	677945.0	52677156.75	758
2014-02-26	76.0	76.5	75.5	76.0	0.0	0.0	145552.0	11046308.0	193
2014-02-25	75.5	76.0	75.25	76.0	0.25	0.33	95066.0	7186262.0	193
2014-02-24	76.25	76.5	75.5	75.75	-0.5	-0.66	149185.0	11353598.0	217
2014-02-23	76.25	76.5	76.25	76.25	0.25	0.33	108975.0	8318796.5	141
2014-02-20	75.75	76.25	75.5	76.0	0.25	0.33	173067.0	13132502.25	262
2014-02-19	75.5	76.25	75.5	75.75	0.25	0.33	145803.0	11074188.75	204
2014-02-18	76.0	77.25	75.5	75.5	-0.25	-0.33	242132.0	18493113.25	447
2014-02-17	77.75	78.25	75.75	75.75	-2.0	-2.57	360356.0	27715183.0	588
2014-02-16	76.75	78.75	75.75	77.75	1.75	2.3	772380.0	60025037.75	1195
2014-02-13	74.25	76.0	74.0	76.0	1.75	2.36	279358.0	21027794.5	399
2014-02-12	75.0	75.5	74.0	74.25	-0.75	-1.0	104707.0	7843904.25	179
2014-02-11	74.5	75.25	73.75	75.0	1.0	1.35	180332.0	13487730.25	335
2014-02-10	74.0	76.75	73.75	74.0	0.5	0.68	431109.0	32369872.75	606
2014-02-09	72.5	74.5	72.5	73.5	1.25	1.73	400928.0	29544901.75	591
2014-02-06	72.25	72.5	72.25	72.25	0.25	0.35	36090.0	2611728.75	90
2014-02-05	71.75	72.5	71.75	72.0	0.25	0.35	37693.0	2721339.0	92
2014-02-04	72.25	72.25	71.5	71.75	-0.75	-1.03	87411.0	6285562.25	193
2014-02-03	73.0	73.0	72.25	72.5	-0.5	-0.68	87155.0	6319068.0	178
2014-02-02	73.5	73.5	72.75	73.0	-2.25	-2.99	160034.0	11693060.75	335
2014-01-30	75.0	75.25	74.25	75.25	0.5	0.67	187145.0	14002204.25	259
2014-01-29	75.0	75.25	74.75	74.75	0.0	0.0	75441.0	5661773.75	113
2014-01-28	75.0	75.25	74.5	74.75	-0.25	-0.33	99088.0	7418830.5	137
2014-01-27	74.5	75.25	74.5	75.0	0.5	0.67	139354.0	10412379.25	191
2014-01-26	74.25	75.0	73.5	74.5	-1.25	-1.65	150108.0	11177722.25	285
2014-01-23	75.0	76.25	75.0	75.75	1.0	1.34	337150.0	25540333.5	399
2014-01-22	74.75	75.25	74.25	74.75	0.0	0.0	124746.0	9335949.25	181
2014-01-21	74.75	75.25	74.25	74.75	0.0	0.0	128516.0	9608524.25	250
2014-01-20	73.75	75.75	73.75	74.75	1.0	1.36	196925.0	14773515.5	298
2014-01-19	74.5	74.5	73.5	73.75	-0.75	-1.01	105587.0	7818571.25	179
2014-01-16	75.25	75.25	74.25	74.5	-0.5	-0.67	260680.0	19465730.75	266
2014-01-15	74.5	75.75	74.0	75.0	0.25	0.33	437127.0	32720245.5	539
2014-01-14	73.75	75.0	73.5	74.75	1.0	1.36	264825.0	19704111.75	323
2014-01-13	74.0	74.0	73.5	73.75	0.0	0.0	69715.0	5131428.5	103
2014-01-12	73.5	74.75	73.25	73.75	0.75	1.03	154711.0	11442518.25	210
2014-01-09	74.25	74.25	73.0	73.0	-1.0	-1.35	95289.0	7012317.0	163
2014-01-08	73.75	74.25	73.5	74.0	0.0	0.0	68326.0	5055343.0	129
2014-01-07	74.0	74.25	73.5	74.0	0.0	0.0	32902.0	2429576.75	94
2014-01-06	74.25	74.25	73.5	74.0	0.0	0.0	63776.0	4722241.75	103
2014-01-05	73.25	74.0	72.75	74.0	0.75	1.02	125836.0	9245781.5	167
2014-01-02	73.0	73.25	72.75	73.25	0.25	0.34	55940.0	4077931.25	81
2014-01-01	72.75	73.25	72.75	73.0	0.0	0.0	99772.0	7289388.75	126
2013-12-31	72.75	73.25	72.75	73.0	0.25	0.34	85635.0	6247916.0	131
2013-12-30	72.75	73.0	72.25	72.75	0.0	0.0	57374.0	4168676.0	126
2013-12-29	72.5	73.75	72.25	72.75	1.0	1.39	229123.0	16695398.5	331
2013-12-26	72.25	72.25	71.75	71.75	0.0	0.0	19067.0	1373149.5	49
2013-12-25	72.0	72.0	71.75	71.75	-0.5	-0.69	41151.0	2957229.75	48
2013-12-24	72.0	72.25	71.75	72.25	0.25	0.35	56924.0	4098376.75	73
2013-12-23	71.75	72.0	71.5	72.0	0.25	0.35	26283.0	1888718.5	57
2013-12-22	71.75	72.5	71.5	71.75	0.0	0.0	46166.0	3327737.25	80
2013-12-19	71.75	72.25	71.5	71.75	0.25	0.35	49081.0	3526660.25	82
2013-12-18	71.5	72.0	71.25	71.5	0.0	0.0	69642.0	4986066.25	110
2013-12-17	71.75	72.5	71.25	71.5	0.0	0.0	160382.0	11530227.25	177
2013-12-16	71.75	71.75	71.25	71.5	-0.25	-0.35	25722.0	1840030.25	47
2013-12-15	71.75	72.0	71.5	71.75	0.0	0.0	21028.0	1506579.25	52
2013-12-12	71.75	72.0	71.25	71.75	0.0	0.0	24079.0	1723820.5	61
2013-12-11	71.5	72.0	71.5	71.75	0.25	0.35	34375.0	2468574.0	55
2013-12-10	72.0	72.25	71.5	71.5	-0.5	-0.69	64023.0	4602898.0	84
2013-12-09	71.75	72.25	71.75	72.0	0.25	0.35	104950.0	7545554.0	134
2013-12-08	71.5	72.0	71.5	71.75	0.25	0.35	63618.0	4564370.5	127
2013-12-05	71.0	71.5	71.0	71.5	0.5	0.7	15300.0	1090254.25	41
2013-12-04	71.0	71.25	70.75	71.0	0.0	0.0	27417.0	1945230.75	64
2013-12-03	71.25	71.5	71.0	71.0	-0.25	-0.35	53080.0	3772732.25	89
2013-12-02	71.75	71.75	71.0	71.25	-0.25	-0.35	39365.0	2808609.5	59
2013-12-01	71.5	71.5	71.0	71.5	0.25	0.35	36573.0	2607188.5	67
2013-11-28	71.5	72.0	71.25	71.25	0.25	0.35	54496.0	3906375.75	102
2013-11-27	70.75	71.5	70.75	71.0	0.5	0.71	96021.0	6844112.25	148
2013-11-26	71.25	71.25	70.5	70.5	-0.75	-1.05	45254.0	3209043.25	118
2013-11-25	72.25	72.25	70.75	71.25	-0.75	-1.04	107491.0	7673308.0	190
2013-11-24	72.25	72.75	72.0	72.0	0.0	0.0	141724.0	10243000.75	129
2013-11-21	73.25	73.25	72.0	72.0	-1.0	-1.37	268066.0	19437433.5	235
2013-11-20	73.75	74.25	73.0	73.0	-0.25	-0.34	285084.0	21027637.0	323
2013-11-19	72.75	73.75	72.25	73.25	0.25	0.34	245004.0	17941572.5	270
2013-11-18	73.0	73.0	72.0	73.0	0.25	0.34	105590.0	7663509.5	132
2013-11-17	73.25	73.25	72.5	72.75	0.0	0.0	74870.0	5451921.0	109
2013-11-14	73.0	73.25	72.75	72.75	-0.25	-0.34	85824.0	6259999.0	75
2013-11-13	73.5	73.5	72.75	73.0	0.0	0.0	135732.0	9904148.0	130
2013-11-12	73.25	73.5	72.75	73.0	0.25	0.34	38789.0	2836187.25	94
2013-11-11	73.25	73.5	72.75	72.75	-0.25	-0.34	58571.0	4278052.0	89
2013-11-10	73.0	74.25	72.75	73.0	0.25	0.34	312344.0	22949706.75	416
2013-11-07	73.0	73.0	72.5	72.75	0.25	0.34	35385.0	2571233.0	51
2013-11-06	73.25	73.25	72.5	72.5	-0.25	-0.34	42708.0	3108792.5	77
2013-11-05	73.0	73.5	72.75	72.75	0.0	0.0	62062.0	4534878.0	84
2013-11-04	72.75	73.0	72.0	72.75	0.0	0.0	83381.0	6042545.75	95
2013-11-03	73.75	73.75	72.75	72.75	-1.75	-2.35	142178.0	10400302.25	164
2013-10-31	74.5	74.75	74.0	74.5	0.25	0.34	101505.0	7532784.5	158
2013-10-30	73.75	75.0	73.75	74.25	0.5	0.68	169901.0	12593647.25	248
2013-10-29	73.0	74.0	73.0	73.75	0.75	1.03	128650.0	9459364.5	231
2013-10-28	73.0	73.0	72.0	73.0	0.0	0.0	45919.0	3327524.25	87
2013-10-27	73.0	73.25	72.75	73.0	0.0	0.0	20149.0	1470496.5	46
2013-10-24	72.75	73.0	72.25	73.0	0.0	0.0	59828.0	4353085.75	99
2013-10-23	72.75	73.25	72.75	73.0	0.25	0.34	59882.0	4373811.0	88
2013-10-22	75.0	75.0	72.5	72.75	-2.75	-3.64	199752.0	14669687.25	391
2013-10-21	75.5	76.25	75.0	75.5	-0.5	-0.66	95473.0	7244708.75	152
2013-10-20	75.5	76.0	75.25	76.0	1.5	2.01	32905.0	2486004.5	72
2013-10-10	74.5	75.0	74.25	74.5	-0.75	-1.0	36372.0	2713512.25	79
2013-10-09	75.0	75.5	74.25	75.25	0.25	0.33	20280.0	1521339.5	51
2013-10-08	74.5	75.0	74.25	75.0	0.5	0.67	29871.0	2227844.75	55
2013-10-07	74.75	75.0	74.0	74.5	-0.75	-1.0	58833.0	4378716.25	118
2013-10-06	76.75	76.75	74.5	75.25	-1.25	-1.63	117851.0	8886184.75	233
2013-10-03	76.5	78.0	76.0	76.5	0.25	0.33	207432.0	16008126.5	430
2013-10-02	76.5	76.75	75.75	76.25	0.25	0.33	88985.0	6776073.25	166
2013-10-01	74.25	77.5	74.25	76.0	1.75	2.36	182495.0	13857058.0	324
2013-09-30	74.0	75.0	74.0	74.25	-0.25	-0.34	42952.0	3202763.5	85
2013-09-29	74.25	74.5	74.0	74.5	0.25	0.34	24690.0	1833607.75	71
2013-09-26	75.25	75.25	74.25	74.25	-1.25	-1.66	33507.0	2499794.0	83
2013-09-25	75.5	75.5	74.75	75.5	0.0	0.0	37894.0	2847710.25	67
2013-09-24	75.0	75.5	74.5	75.5	0.75	1.0	38599.0	2894124.5	66
2013-09-19	75.5	75.75	74.75	74.75	-0.25	-0.33	65130.0	4891722.5	124
2013-09-18	75.5	76.0	74.5	75.0	-0.5	-0.66	98197.0	7383626.0	118
2013-09-17	75.0	76.0	75.0	75.5	0.5	0.67	105842.0	7992394.25	204
2013-09-16	74.0	75.0	74.0	75.0	1.0	1.35	52594.0	3933041.25	109
2013-09-15	74.25	74.5	73.75	74.0	0.75	1.02	62810.0	4666936.5	114
2013-09-12	73.0	73.75	73.0	73.25	0.25	0.34	41929.0	3075498.25	79
2013-09-11	73.75	73.75	72.75	73.0	-0.25	-0.34	46940.0	3440442.25	88
2013-09-10	72.75	73.25	71.5	73.25	2.75	3.9	128206.0	9302061.75	223
2013-09-09	70.75	71.75	69.5	70.5	0.0	0.0	147839.0	10391135.75	239
2013-09-08	71.0	72.0	70.5	70.5	0.5	0.71	73719.0	5258545.5	132
2013-09-05	70.25	71.0	69.75	70.0	0.0	0.0	65101.0	4565004.25	149
2013-09-04	71.5	72.25	70.0	70.0	-2.0	-2.78	98939.0	7001065.25	188
2013-09-03	73.25	73.75	72.0	72.0	-1.25	-1.71	144996.0	10561658.5	197
2013-09-02	73.0	74.0	72.25	73.25	0.5	0.69	102644.0	7495326.0	191
2013-09-01	72.25	73.0	72.25	72.75	1.0	1.39	71644.0	5199884.75	174
2013-08-29	73.0	73.25	71.5	71.75	-0.75	-1.03	106139.0	7670759.25	184
2013-08-28	71.5	73.25	70.75	72.5	0.0	0.0	92092.0	6669135.0	191
2013-08-27	74.25	75.5	72.5	72.5	-2.0	-2.68	210557.0	15473105.5	321
2013-08-26	75.0	75.5	74.25	74.5	-1.0	-1.32	48398.0	3617572.25	140
2013-08-25	76.25	76.75	75.0	75.5	-0.75	-0.98	150762.0	11419480.75	261
2013-08-22	76.75	77.25	76.0	76.25	-0.75	-0.97	182664.0	13944118.25	294
2013-08-21	76.5	77.75	76.0	77.0	0.5	0.65	140891.0	10821038.75	240
2013-08-20	76.75	78.5	76.0	76.5	-0.75	-0.97	255108.0	19688049.5	500
2013-08-19	78.5	79.0	76.75	77.25	-1.75	-2.22	333299.0	26006159.5	575
2013-08-18	77.0	79.75	76.5	79.0	3.25	4.29	655786.0	51106250.75	926
2013-08-15	74.5	76.5	74.5	75.75	1.25	1.68	312204.0	23683458.0	495
2013-08-14	73.75	76.0	73.5	74.5	0.5	0.68	331902.0	24768743.75	483
2013-08-13	73.5	74.5	73.5	74.0	0.5	0.68	113194.0	8376417.5	206
2013-08-05	73.5	74.0	73.25	73.5	0.0	0.0	73953.0	5447813.5	140
2013-08-04	73.25	73.75	73.0	73.5	0.5	0.68	87194.0	6386439.25	154
2013-08-01	73.5	74.0	73.0	73.0	-0.5	-0.68	67191.0	4933728.75	130
2013-07-31	73.25	73.75	73.25	73.5	0.25	0.34	125173.0	9201346.0	151
2013-07-30	73.75	73.75	73.0	73.25	-0.25	-0.34	113730.0	8333982.0	183
2013-07-29	73.75	74.75	73.25	73.5	-0.25	-0.34	159710.0	11805369.75	195
2013-07-28	73.25	74.0	73.25	73.75	0.75	1.03	74611.0	5493490.25	105
2013-07-25	73.5	74.0	73.0	73.0	-1.0	-1.35	75349.0	5533319.25	112
2013-07-24	74.5	74.5	73.5	74.0	-0.25	-0.34	91190.0	6749759.25	158
2013-07-23	75.25	76.0	74.0	74.25	-0.5	-0.67	193059.0	14423419.0	349
2013-07-22	74.75	76.5	74.5	74.75	0.0	0.0	295206.0	22304144.5	489
2013-07-21	73.0	74.75	72.5	74.75	1.0	1.36	158433.0	11702463.25	229
2013-07-18	74.75	75.0	73.5	73.75	-0.5	-0.67	219071.0	16284288.0	321
2013-07-17	74.5	75.0	73.5	74.25	0.25	0.34	134545.0	9960922.25	258
2013-07-16	74.25	74.25	73.0	74.0	-0.25	-0.34	146502.0	10807195.25	320
2013-07-15	74.75	76.5	74.25	74.25	-1.0	-1.33	260625.0	19662926.75	547
2013-07-14	73.0	76.25	73.0	75.25	2.25	3.08	366484.0	27561760.0	628
2013-07-11	73.25	73.5	72.75	73.0	-0.25	-0.34	65854.0	4812200.0	131
2013-07-10	73.75	74.25	72.5	73.25	-0.25	-0.34	217146.0	15861727.5	303
2013-07-09	74.5	74.75	73.5	73.5	-0.75	-1.01	53896.0	3998319.5	161
2013-07-08	75.25	76.0	74.25	74.25	-1.0	-1.33	105376.0	7896082.25	222
2013-07-07	73.75	76.75	73.75	75.25	2.0	2.73	389600.0	29400721.0	764
2013-07-04	73.0	74.5	73.0	73.25	0.75	1.03	212544.0	15667945.0	267
2013-07-03	73.0	73.0	72.5	72.5	-0.25	-0.34	51056.0	3709184.5	83
2013-07-02	71.75	73.5	71.75	72.75	0.75	1.04	131738.0	9576941.25	185
2013-07-01	72.5	73.0	71.5	72.0	-1.0	-1.37	141009.0	10167332.75	248
2013-06-30	73.5	74.0	73.0	73.0	-0.25	-0.34	45532.0	3331885.0	108
2013-06-26	73.75	75.0	73.0	73.25	-0.75	-1.01	133761.0	9888162.5	173
2013-06-25	74.0	74.75	74.0	74.0	0.0	0.0	44785.0	3320503.0	81
2013-06-24	73.5	74.25	73.25	74.0	0.25	0.34	75147.0	5552035.5	136
2013-06-23	73.75	74.25	73.75	73.75	0.0	0.0	42809.0	3164232.75	77
2013-06-22	73.5	73.75	72.5	73.75	-0.25	-0.34	81896.0	6010914.75	144
2013-06-19	74.25	74.5	73.5	74.0	-0.25	-0.34	106623.0	7877669.0	152
2013-06-18	74.25	74.5	73.75	74.25	0.5	0.68	64700.0	4791732.0	110
2013-06-17	72.25	74.75	72.25	73.75	2.25	3.15	83970.0	6170690.0	165
2013-06-16	71.0	72.5	69.5	71.5	0.5	0.7	139813.0	9985214.5	277
2013-06-15	75.0	75.0	70.0	71.0	-5.0	-6.58	170102.0	12408464.0	370
2013-06-12	75.5	77.0	75.5	76.0	0.5	0.66	175261.0	13384686.75	312
2013-06-11	75.75	76.25	75.25	75.5	-0.25	-0.33	57252.0	4326147.25	133
2013-06-10	76.75	77.5	75.25	75.75	-1.25	-1.62	171158.0	13090790.5	360
2013-06-09	75.25	78.0	74.75	77.0	2.0	2.67	318041.0	24387195.75	451
2013-06-08	75.25	76.5	74.5	75.0	0.5	0.67	219011.0	16502740.5	335
2013-06-05	74.75	75.25	74.5	74.5	-0.5	-0.67	168015.0	12555940.0	199
2013-06-04	76.75	77.0	74.5	75.0	-1.25	-1.64	127982.0	9651166.5	236
2013-06-03	76.0	77.75	75.75	76.25	0.0	0.0	153443.0	11727257.0	210
2013-06-02	75.0	76.25	75.0	76.25	1.25	1.67	113526.0	8590111.0	176
2013-06-01	74.5	76.0	73.5	75.0	-0.25	-0.33	89270.0	6696704.25	217
2013-05-29	76.25	76.25	74.25	75.25	-0.75	-0.99	143375.0	10806479.75	295
2013-05-28	76.75	77.75	75.25	76.0	0.0	0.0	79374.0	6073837.25	249
2013-05-27	74.25	78.75	74.25	76.0	2.0	2.7	522601.0	40168071.5	927
2013-05-26	74.75	75.25	74.0	74.0	-0.75	-1.0	74236.0	5536226.0	201
2013-05-25	76.0	76.5	74.75	74.75	-1.75	-2.29	119745.0	9041182.25	359
2013-05-22	75.25	77.25	75.0	76.5	2.0	2.68	355746.0	27218943.0	742
2013-05-21	73.5	75.5	73.0	74.5	0.5	0.68	168744.0	12484581.0	352
2013-05-20	74.5	75.0	73.0	74.0	-0.5	-0.67	112608.0	8338875.75	281
2013-05-19	72.0	75.25	71.5	74.5	2.25	3.11	260582.0	19115532.5	429
2013-05-18	72.0	73.0	71.25	72.25	1.25	1.76	162675.0	11696084.75	240
2013-05-15	71.5	72.0	69.5	71.0	-1.25	-1.73	183988.0	12994582.5	410
2013-05-14	74.0	74.5	71.25	72.25	-1.75	-2.36	98936.0	7186181.25	312
2013-05-13	72.75	75.5	71.25	74.0	0.0	0.0	274740.0	20213375.75	636
2013-05-12	77.25	79.25	74.0	74.0	-4.5	-5.73	557476.0	42666953.5	1436
2013-05-11	73.0	79.0	72.0	78.5	6.0	8.28	221752.0	16807489.75	433
2013-05-08	72.0	73.0	71.5	72.5	0.5	0.69	86960.0	6303006.25	190
2013-05-07	71.0	72.0	71.0	72.0	0.25	0.35	30643.0	2187955.0	92
2013-05-06	72.25	72.5	71.25	71.75	-0.25	-0.35	49137.0	3517496.75	100
2013-05-05	72.5	73.0	71.75	72.0	0.0	0.0	142737.0	10309969.0	221
2013-05-04	72.5	72.75	71.5	72.0	0.0	0.0	125182.0	9011953.75	194
2013-05-01	71.0	73.0	71.0	72.0	0.5	0.7	105478.0	7592224.5	196
2013-04-30	72.75	73.25	71.5	71.5	-1.0	-1.38	65210.0	4717593.0	180
2013-04-29	74.5	75.0	72.0	72.5	-1.5	-2.03	85442.0	6316681.75	238
2013-04-28	73.5	75.5	73.25	74.0	0.5	0.68	234749.0	17541896.25	460
2013-04-27	72.5	74.0	72.5	73.5	1.5	2.08	120581.0	8841719.5	225
2013-04-24	72.25	73.0	71.25	72.0	0.25	0.35	127514.0	9193638.75	217
2013-04-23	71.0	73.25	70.75	71.75	0.75	1.06	221716.0	15980438.25	336
2013-04-22	69.5	72.0	69.25	71.0	1.25	1.79	101647.0	7161424.5	192
2013-04-21	69.5	69.75	68.75	69.75	0.5	0.72	98010.0	6783540.25	122
2013-04-20	69.5	70.5	68.0	69.25	-0.75	-1.07	205059.0	14209181.0	277
2013-04-17	70.25	71.5	68.5	70.0	0.0	0.0	141805.0	9925532.25	283
2013-04-16	69.25	70.0	69.0	70.0	0.0	0.0	99617.0	6913798.0	177
2013-04-15	69.5	70.75	69.0	70.0	0.5	0.72	147239.0	10293947.25	323
2013-04-14	70.25	70.5	68.75	69.5	-1.0	-1.42	272605.0	18925820.5	502
2013-04-13	74.25	74.5	69.5	70.5	-0.5	-0.7	455404.0	32946353.75	961
2013-04-10	68.0	75.0	68.0	71.0	2.75	4.03	685921.0	50558491.75	1123
2013-04-09	68.5	68.75	67.0	68.25	-1.75	-2.5	160698.0	10894720.75	282
2013-04-08	69.25	71.5	69.0	70.0	1.0	1.45	159166.0	11205473.25	231
2013-04-07	70.0	70.0	68.0	69.0	-0.25	-0.36	114648.0	7895587.75	107
2013-04-06	69.5	70.0	69.0	69.25	-1.0	-1.42	30943.0	2145827.5	70
2013-04-03	70.0	70.25	69.25	70.25	0.25	0.36	28975.0	2024906.75	63
2013-04-02	70.75	71.25	69.25	70.0	-0.5	-0.71	135866.0	9586553.25	170
2013-04-01	68.75	70.5	68.5	70.5	2.0	2.92	83554.0	5827428.0	126
2013-03-31	69.0	69.25	68.25	68.5	0.0	0.0	56883.0	3906010.0	102
2013-03-30	67.75	68.75	67.25	68.5	1.25	1.86	89765.0	6085481.25	96
2013-03-27	67.75	68.0	67.25	67.25	-0.25	-0.37	75609.0	5104954.75	72
2013-03-26	67.5	67.5	67.25	67.5	0.0	0.0	50602.0	3410206.0	54
2013-03-25	68.0	68.0	67.5	67.5	-0.5	-0.74	119133.0	8056333.25	60
2013-03-24	67.5	68.0	67.5	68.0	0.25	0.37	74847.0	5086933.75	64
2013-03-23	68.5	68.5	67.5	67.75	-1.0	-1.45	93059.0	6319465.0	105
2013-03-20	70.0	70.5	68.75	68.75	-1.0	-1.43	75677.0	5272927.0	86
2013-03-19	68.5	70.75	68.5	69.75	1.25	1.82	126045.0	8796887.75	183
2013-03-18	68.25	69.0	68.0	68.5	0.25	0.37	56001.0	3830967.5	72
2013-03-17	67.0	68.25	66.75	68.25	1.25	1.87	46833.0	3149699.5	105
2013-03-16	67.25	67.5	66.75	67.0	-0.25	-0.37	27058.0	1816418.75	62
2013-03-13	66.75	67.25	66.5	67.25	0.5	0.75	18238.0	1219949.5	54
2013-03-12	67.0	67.5	66.75	66.75	-0.5	-0.74	30147.0	2023071.0	83
2013-03-11	67.25	67.25	67.0	67.25	0.25	0.37	13451.0	904010.0	32
2013-03-10	67.25	67.25	67.0	67.0	-0.25	-0.37	29212.0	1961544.25	42
2013-03-09	67.5	67.75	67.25	67.25	0.25	0.37	14151.0	956147.25	40
2013-03-06	67.5	67.5	67.0	67.0	0.0	0.0	15502.0	1041147.75	40
2013-03-05	67.0	69.0	67.0	67.0	0.0	0.0	48745.0	3308529.0	101
2013-03-04	67.0	67.0	67.0	67.0	0.0	0.0	6117.0	409894.75	26
2013-03-03	67.0	67.5	66.75	67.0	0.25	0.37	8192.0	549005.25	29
2013-03-02	66.75	67.25	66.75	66.75	-0.25	-0.37	8144.0	545301.0	34
2013-02-27	67.0	67.0	66.75	67.0	0.25	0.37	4567.0	305727.25	17
2013-02-26	67.25	67.25	66.75	66.75	-0.5	-0.74	12151.0	814134.0	46
2013-02-25	67.25	67.25	67.25	67.25	-0.5	-0.74	5665.0	380977.75	17
2013-02-24	67.75	68.0	67.25	67.75	0.5	0.74	63929.0	4336247.75	81
2013-02-23	67.0	67.25	66.75	67.25	0.25	0.37	15855.0	1062975.5	47
2013-02-20	67.0	67.0	66.75	67.0	0.25	0.37	14072.0	940809.0	27
2013-02-19	67.0	68.25	66.75	66.75	-0.25	-0.37	61336.0	4160049.0	104
2013-02-18	67.0	67.25	66.75	67.0	0.25	0.37	26996.0	1807443.5	49
2013-02-17	67.0	68.25	66.75	66.75	-0.75	-1.11	12164.0	818289.0	51
2013-02-16	67.0	68.0	67.0	67.5	0.25	0.37	40919.0	2763739.0	68
2013-02-13	68.5	68.5	67.0	67.25	-1.0	-1.47	28797.0	1945622.0	87
2013-02-12	67.5	68.25	67.25	68.25	0.75	1.11	26559.0	1801893.5	78
2013-02-11	66.5	68.0	66.5	67.5	1.0	1.5	21901.0	1479839.75	71
2013-02-10	66.0	66.75	65.5	66.5	0.0	0.0	22482.0	1493453.0	70
2013-02-09	66.0	66.5	64.75	66.5	0.5	0.76	34160.0	2251038.0	56
2013-02-06	66.25	66.25	66.0	66.0	-0.25	-0.38	5095.0	337792.75	32
2013-02-05	66.75	67.0	66.0	66.25	-0.5	-0.75	13039.0	868506.5	56
2013-02-04	66.75	67.25	66.75	66.75	0.25	0.38	68878.0	4612542.25	99
2013-02-03	66.5	67.0	66.0	66.5	0.25	0.38	29304.0	1950793.75	64
2013-02-02	66.0	66.5	65.5	66.25	0.75	1.15	23021.0	1523153.5	90
2013-01-30	66.5	67.0	65.5	65.5	-0.75	-1.13	46228.0	3047765.75	140
2013-01-29	66.75	66.75	66.0	66.25	0.25	0.38	38080.0	2529685.0	92
2013-01-28	65.25	66.5	65.25	66.0	0.5	0.76	56378.0	3726240.25	117
2013-01-27	65.0	65.75	64.25	65.5	0.5	0.77	51533.0	3350254.5	148
2013-01-26	65.5	65.5	64.5	65.0	-0.5	-0.76	82471.0	5355957.5	160
2013-01-23	67.5	67.5	65.0	65.5	-1.75	-2.6	151537.0	10059389.25	271
2013-01-22	67.5	67.5	67.25	67.25	0.0	0.0	11827.0	796459.75	42
2013-01-21	67.75	67.75	67.0	67.25	-0.5	-0.74	25013.0	1682906.5	71
2013-01-20	67.75	68.0	67.5	67.75	0.5	0.74	42751.0	2900497.5	105
2013-01-19	67.75	67.75	67.0	67.25	0.25	0.37	52600.0	3538111.5	71
2013-01-16	67.25	68.0	67.0	67.0	0.0	0.0	56646.0	3802421.0	73
2013-01-15	68.0	68.0	66.75	67.0	-1.0	-1.47	84037.0	5692381.25	111
2013-01-14	67.75	69.0	67.5	68.0	0.5	0.74	95227.0	6500122.25	156
2013-01-13	67.25	68.0	67.0	67.5	0.75	1.12	62447.0	4219382.25	103
2013-01-12	67.25	67.75	66.75	66.75	-0.25	-0.37	31105.0	2096255.5	101
2013-01-09	66.0	67.5	66.0	67.0	-0.5	-0.74	162956.0	10848123.25	200
2013-01-08	68.0	68.0	67.0	67.5	-0.75	-1.1	115216.0	7752826.5	137
2013-01-07	68.75	68.75	67.75	68.25	-0.75	-1.09	63787.0	4337679.5	140
2013-01-06	68.0	69.0	67.5	69.0	1.0	1.47	68507.0	4663459.75	109
2013-01-05	66.5	68.0	66.5	68.0	1.75	2.64	122005.0	8222707.0	181
2013-01-02	67.25	67.25	66.0	66.25	-0.75	-1.12	87310.0	5786969.75	158
2013-01-01	66.75	67.75	66.75	67.0	-1.25	-1.83	68577.0	4598283.75	133
2012-12-31	69.25	69.5	68.0	68.25	-1.75	-2.5	130927.0	8978818.25	187
2012-12-30	71.25	71.25	69.0	70.0	-1.25	-1.75	199700.0	13909802.25	274
2012-12-29	71.5	72.75	71.0	71.25	-0.25	-0.35	124946.0	8943222.5	206
2012-12-26	72.0	72.0	70.75	71.5	-0.5	-0.69	78928.0	5618784.75	114
2012-12-25	74.0	74.25	72.0	72.0	-1.25	-1.71	71574.0	5231032.5	111
2012-12-24	74.25	74.25	73.25	73.25	-0.75	-1.01	68569.0	5060164.25	59
2012-12-23	75.5	75.5	74.0	74.0	-1.25	-1.66	35262.0	2639233.0	76
2012-12-22	75.0	75.5	74.25	75.25	0.75	1.01	101313.0	7602807.75	132
2012-12-19	72.75	74.75	72.75	74.5	3.0	4.2	81038.0	5991686.0	181
2012-12-18	71.75	71.75	71.0	71.5	0.25	0.35	19271.0	1377582.25	30
2012-12-17	71.25	71.25	71.25	71.25	0.0	0.0	14354.0	1022860.0	15
2012-12-16	71.0	72.0	70.25	71.25	0.0	0.0	19596.0	1391801.5	53
2012-12-15	71.0	71.5	71.0	71.25	0.25	0.35	8983.0	638572.25	38
2012-12-12	72.75	72.75	71.0	71.0	-0.25	-0.35	8774.0	630827.75	22
2012-12-11	72.0	72.0	71.25	71.25	-0.75	-1.04	2068.0	148091.0	16
2012-12-10	72.5	72.5	72.0	72.0	-1.5	-2.04	6491.0	468913.75	33
2012-12-09	72.75	73.75	72.25	73.5	0.75	1.03	27999.0	2042020.25	79
2012-12-08	71.5	73.0	71.25	72.75	1.25	1.75	59758.0	4292967.75	64
2012-12-05	70.5	71.5	70.0	71.5	1.75	2.51	58783.0	4162979.25	118
2012-12-04	69.0	70.5	68.75	69.75	0.25	0.36	34969.0	2428602.25	85
2012-12-03	67.5	70.5	66.5	69.5	2.5	3.73	43722.0	3003046.0	113
2012-12-02	66.25	67.5	66.0	67.0	1.0	1.52	24332.0	1623633.25	39
2012-12-01	66.0	66.5	65.5	66.0	1.5	2.33	17328.0	1146717.0	51
2012-11-28	62.75	66.5	62.75	64.5	1.0	1.57	25042.0	1609523.75	76
2012-11-27	63.5	63.5	63.5	63.5	-1.0	-1.55	3031.0	193073.75	19
2012-11-26	65.0	65.0	63.25	64.5	0.75	1.18	14491.0	924380.25	55
2012-11-25	66.0	66.0	63.5	63.75	-2.25	-3.41	20696.0	1338230.5	66
2012-11-24	66.75	67.75	66.0	66.0	0.75	1.15	5326.0	355311.0	31
2012-11-21	66.25	66.25	65.25	65.25	-1.25	-1.88	13101.0	859605.0	63
2012-11-20	66.75	67.0	65.5	66.5	0.5	0.76	21169.0	1401836.0	59
2012-11-19	67.5	67.5	65.75	66.0	-2.0	-2.94	28013.0	1870823.5	68
2012-11-18	68.5	68.5	67.25	68.0	-0.75	-1.09	22442.0	1524386.25	44
2012-11-17	69.0	69.0	68.25	68.75	-0.75	-1.08	15379.0	1054373.5	35
2012-11-14	70.0	71.5	68.5	69.5	0.25	0.36	87217.0	6095231.75	113
2012-11-13	69.5	70.5	69.25	69.25	-0.5	-0.72	27090.0	1888213.5	56
2012-11-12	71.0	71.0	69.25	69.75	-1.25	-1.76	12675.0	886071.75	69
2012-11-11	68.25	72.0	68.25	71.0	3.0	4.41	27615.0	1934981.75	99
2012-11-10	68.0	68.5	68.0	68.0	-0.25	-0.37	10076.0	686412.5	33
2012-11-07	69.25	69.5	68.25	68.25	-1.5	-2.15	32010.0	2203311.5	78
2012-11-06	67.0	70.25	67.0	69.75	2.0	2.95	49713.0	3430249.25	113
2012-11-05	66.75	67.75	66.5	67.75	0.5	0.74	13666.0	923424.5	38
2012-11-04	67.75	67.75	67.0	67.25	0.25	0.37	8800.0	590632.25	29
2012-11-03	68.0	68.0	67.0	67.0	-0.75	-1.11	5530.0	374124.0	20
2012-10-24	68.5	69.5	66.75	67.75	-0.75	-1.09	45177.0	3102236.75	123
2012-10-23	67.25	68.5	67.25	68.5	1.0	1.48	45768.0	3095714.75	63
2012-10-22	66.0	67.5	66.0	67.5	0.75	1.12	31241.0	2088006.25	51
2012-10-21	66.5	66.75	66.25	66.75	0.0	0.0	13160.0	875711.5	40
2012-10-20	66.5	66.75	66.5	66.75	0.0	0.0	31669.0	2112707.25	47
2012-10-17	66.75	67.0	66.0	66.75	-0.25	-0.37	23933.0	1599366.25	54
2012-10-16	65.5	67.0	65.25	67.0	1.25	1.9	36571.0	2410743.25	71
2012-10-15	65.0	65.75	65.0	65.75	0.75	1.15	17064.0	1118825.75	50
2012-10-14	65.75	66.25	65.0	65.0	-0.75	-1.14	29855.0	1961502.5	36
2012-10-13	65.75	66.0	63.5	65.75	0.0	0.0	102847.0	6730187.25	90
2012-10-10	65.0	66.25	63.25	65.75	0.75	1.15	125862.0	8178554.75	188
2012-10-09	65.25	66.5	65.0	65.0	-1.0	-1.52	46888.0	3068925.0	85
2012-10-08	66.5	66.5	65.0	66.0	-1.75	-2.58	73620.0	4832586.5	118
2012-10-07	65.25	68.25	65.25	67.75	2.5	3.83	99568.0	6605145.25	113
2012-10-06	64.5	66.0	64.5	65.25	0.75	1.16	24525.0	1603473.0	50
2012-10-03	64.0	64.75	64.0	64.5	-0.5	-0.77	9939.0	638626.0	24
2012-10-02	64.25	65.25	64.0	65.0	0.0	0.0	112051.0	7250733.5	84
2012-10-01	64.25	65.0	63.25	65.0	-0.25	-0.38	32153.0	2059125.25	75
2012-09-30	62.5	65.5	62.25	65.25	3.0	4.82	41810.0	2691843.5	102
2012-09-29	62.0	63.25	61.5	62.25	-0.5	-0.8	35147.0	2190737.25	88
2012-09-26	63.25	63.25	62.5	62.75	-0.5	-0.79	26677.0	1675502.0	47
2012-09-25	64.25	64.25	63.25	63.25	-1.0	-1.56	51470.0	3283710.75	65
2012-09-24	64.75	64.75	63.25	64.25	-0.5	-0.77	43652.0	2793574.75	70
2012-09-22	65.5	66.5	64.5	64.75	-1.75	-2.63	46263.0	3018289.0	96
2012-09-19	67.0	67.0	66.25	66.5	-0.5	-0.75	78736.0	5250709.25	46
2012-09-18	67.25	67.25	65.5	67.0	-0.25	-0.37	54205.0	3580385.0	99
2012-09-17	67.5	68.0	66.5	67.25	-0.5	-0.74	45122.0	3034186.0	80
2012-09-16	68.5	68.5	67.5	67.75	-1.0	-1.45	28382.0	1924116.75	59
2012-09-15	67.75	68.75	67.5	68.75	1.25	1.85	23101.0	1568839.75	51
2012-09-12	67.5	68.0	67.25	67.5	-0.5	-0.74	41395.0	2794113.0	55
2012-09-11	66.5	69.0	66.5	68.0	1.0	1.49	82783.0	5577209.0	87
2012-09-10	66.5	67.0	66.0	67.0	0.0	0.0	51284.0	3427774.5	65
2012-09-09	66.75	67.25	65.75	67.0	0.25	0.37	48016.0	3205413.0	76
2012-09-08	67.0	67.5	66.5	66.75	0.5	0.75	52289.0	3496575.0	103
2012-09-05	65.75	67.25	65.75	66.25	-0.5	-0.75	55666.0	3703694.25	92
2012-09-04	66.0	66.75	65.5	66.75	-0.25	-0.37	110426.0	7318483.25	139
2012-09-03	65.25	67.0	65.0	67.0	2.0	3.08	87501.0	5803167.5	159
2012-09-02	64.0	65.25	64.0	65.0	0.75	1.17	102182.0	6617070.5	122
2012-09-01	64.0	64.75	64.0	64.25	0.5	0.78	105573.0	6798478.75	152
2012-08-29	62.5	64.25	61.0	63.75	1.25	2.0	206170.0	12961670.25	301
2012-08-28	62.25	63.0	62.0	62.5	-0.25	-0.4	138778.0	8687574.0	217
2012-08-27	61.0	63.25	60.75	62.75	1.75	2.87	357200.0	22155795.25	371
2012-08-26	61.0	62.0	60.5	61.0	1.0	1.67	257558.0	15784889.0	473
2012-08-25	59.25	60.75	59.0	60.0	1.5	2.56	295841.0	17764151.5	449
2012-08-15	58.0	58.75	58.0	58.5	0.5	0.86	132006.0	7699871.25	275
2012-08-14	58.5	58.5	57.75	58.0	-0.5	-0.85	102038.0	5930581.75	205
2012-08-13	58.0	59.75	57.25	58.5	0.5	0.86	331678.0	19224827.75	466
2012-08-12	59.25	59.25	57.75	58.0	-1.25	-2.11	298475.0	17409646.0	307
2012-08-11	59.5	59.5	59.0	59.25	0.0	0.0	158938.0	9404022.75	152
2012-08-08	60.0	60.75	58.75	59.25	-0.75	-1.25	255767.0	15160093.5	357
2012-08-07	60.25	61.0	60.0	60.0	-0.75	-1.23	96816.0	5840218.0	151
2012-08-06	62.25	62.25	60.75	60.75	-1.0	-1.62	90757.0	5582503.75	160
2012-08-05	63.0	63.0	61.75	61.75	-1.75	-2.76	79013.0	4927372.5	143
2012-08-04	63.0	64.0	62.75	63.5	1.0	1.6	162907.0	10309146.75	234
2012-08-01	61.75	63.0	61.5	62.5	1.0	1.63	134428.0	8367755.5	196
2012-07-31	60.5	61.75	60.0	61.5	1.0	1.65	165632.0	10073347.25	206
2012-07-30	60.0	60.75	60.0	60.5	0.5	0.83	42084.0	2538115.0	108
2012-07-29	60.0	60.5	59.5	60.0	-0.75	-1.23	98033.0	5862154.25	165
2012-07-28	59.0	60.75	59.0	60.75	1.75	2.97	72231.0	4304555.25	147
2012-07-25	58.5	59.0	58.0	59.0	0.5	0.85	18540.0	1082628.25	61
2012-07-24	59.0	59.0	58.0	58.5	-0.5	-0.85	36204.0	2104454.0	50
2012-07-23	58.5	59.0	58.0	59.0	0.25	0.43	17478.0	1022850.75	50
2012-07-22	59.25	59.25	58.25	58.75	0.25	0.43	9513.0	557573.0	35
2012-07-21	58.75	59.0	58.5	58.5	-0.5	-0.85	13491.0	791458.5	38
2012-07-18	59.0	60.0	58.25	59.0	-1.0	-1.67	57588.0	3401961.25	124
2012-07-17	60.0	60.0	59.0	60.0	-0.25	-0.41	18228.0	1089167.5	38
2012-07-16	60.0	61.25	59.75	60.25	0.25	0.42	21615.0	1310124.5	57
2012-07-15	58.5	60.25	58.5	60.0	1.0	1.69	55269.0	3287318.5	87
2012-07-14	59.5	59.5	58.0	59.0	-0.25	-0.42	88868.0	5199596.0	143
2012-07-11	60.0	60.0	59.0	59.25	-0.75	-1.25	62325.0	3693897.75	134
2012-07-10	59.0	61.0	59.0	60.0	0.75	1.27	126772.0	7620471.75	187
2012-07-09	61.5	61.5	59.25	59.25	-2.5	-4.05	126434.0	7624290.5	180
2012-07-08	62.25	62.25	61.5	61.75	0.25	0.41	98523.0	6081508.0	152
2012-07-07	62.25	62.25	61.5	61.5	-1.0	-1.6	63573.0	3934592.25	130
2012-07-04	63.25	63.5	62.5	62.5	-0.75	-1.19	32930.0	2069215.25	80
2012-07-03	63.5	63.75	63.0	63.25	0.0	0.0	30265.0	1915616.25	73
2012-07-02	63.25	63.5	62.75	63.25	0.25	0.4	22174.0	1397398.25	69
2012-07-01	62.5	63.0	62.5	63.0	1.0	1.61	31295.0	1959911.25	57
2012-06-30	63.25	63.75	61.5	62.0	-0.5	-0.8	54621.0	3432418.5	114
2012-06-27	64.25	64.25	62.0	62.5	-2.25	-3.47	93497.0	5904330.25	165
2012-06-26	65.75	65.75	64.75	64.75	-0.25	-0.38	33885.0	2205068.5	91
2012-06-25	66.75	66.75	65.0	65.0	-2.75	-4.06	124874.0	8279198.75	164
2012-06-24	69.0	69.0	67.0	67.75	-0.25	-0.37	13768.0	928948.5	37
2012-06-23	68.0	70.0	68.0	68.0	-1.25	-1.81	28402.0	1950030.5	56
2012-06-20	68.0	69.75	67.0	69.25	1.25	1.84	26692.0	1839254.25	56
2012-06-19	66.25	68.0	66.0	68.0	1.25	1.87	27031.0	1814054.0	62
2012-06-18	66.0	66.75	65.0	66.75	1.5	2.3	48059.0	3155472.0	94
2012-06-17				65.25	0.0	0.0	168.0	10864.5	4
2012-06-16	65.25	65.25	63.75	65.25	1.0	1.56	44571.0	2876828.25	58
2012-06-13	64.25	65.0	64.25	64.25	0.25	0.39	17086.0	1101272.25	44
2012-06-12	63.75	64.25	63.5	64.0	-0.75	-1.16	53885.0	3450075.5	70
2012-06-11	65.0	65.25	64.25	64.75	0.75	1.17	23495.0	1524635.5	49
2012-06-10	63.0	64.0	62.5	64.0	0.0	0.0	76436.0	4816406.75	138
2012-06-09	64.75	65.25	63.0	64.0	0.0	0.0	79066.0	5100974.0	106
2012-06-06	64.5	65.0	63.75	64.0	0.0	0.0	32450.0	2100512.25	57
2012-06-05	65.0	66.0	64.0	64.0	-0.25	-0.39	12231.0	792380.0	44
2012-06-04	64.0	64.75	63.75	64.25	0.25	0.39	37193.0	2384660.0	68
2012-06-03	64.25	64.75	63.75	64.0	0.0	0.0	40980.0	2632723.5	60
2012-06-02	65.0	65.0	64.0	64.0	-2.75	-4.12	59281.0	3827694.5	78
2012-05-30	66.25	66.75	65.25	66.75	0.25	0.38	12720.0	840442.5	55
2012-05-29	67.5	67.75	66.5	66.5	-1.5	-2.21	18669.0	1257388.75	34
2012-05-28	65.5	68.25	65.5	68.0	3.0	4.62	105874.0	7102053.75	168
2012-05-27	66.0	66.0	65.0	65.0	-1.25	-1.89	30955.0	2018754.25	74
2012-05-26	66.25	66.5	65.0	66.25	0.0	0.0	84583.0	5542933.0	170
2012-05-23	66.75	67.25	66.0	66.25	-1.25	-1.85	42105.0	2790492.25	88
2012-05-22	67.75	68.0	67.0	67.5	0.75	1.12	24345.0	1641714.0	83
2012-05-21	67.0	69.5	66.5	66.75	0.25	0.38	71285.0	4791713.25	186
2012-05-20	66.0	70.0	65.25	66.5	1.5	2.31	118313.0	7982037.75	328
2012-05-19	66.0	67.0	64.5	65.0	-2.0	-2.99	99648.0	6527436.25	179
2012-05-16	67.75	68.0	67.0	67.0	-0.75	-1.11	98182.0	6644481.75	137
2012-05-15	68.25	68.25	67.75	67.75	-0.5	-0.73	18660.0	1267041.0	35
2012-05-14	69.75	69.75	68.0	68.25	-1.75	-2.5	27929.0	1919210.5	48
2012-05-13	72.75	72.75	70.0	70.0	-2.5	-3.45	136621.0	9666761.75	168
2012-05-12	73.0	73.0	72.0	72.5	-0.5	-0.68	13521.0	979743.0	37
2012-05-09	73.0	73.0	72.75	73.0	0.0	0.0	17664.0	1288647.0	43
2012-05-08	73.5	74.25	72.75	73.0	0.25	0.34	38304.0	2799820.5	64
2012-05-07	73.5	73.5	72.75	72.75	-1.0	-1.36	102047.0	7449701.25	57
2012-05-06	73.5	73.75	73.5	73.75	0.5	0.68	4405.0	324064.25	21
2012-05-05	72.75	73.75	72.5	73.25	-0.5	-0.68	18243.0	1333621.75	35
2012-05-02	73.5	74.25	73.5	73.75	0.5	0.68	9027.0	666572.5	46
2012-05-01	75.0	75.25	73.25	73.25	-1.75	-2.33	54036.0	4009162.25	73
2012-04-30	75.75	75.75	74.25	75.0	-1.0	-1.32	66549.0	4986752.0	77
2012-04-29	77.5	77.5	75.75	76.0	-1.5	-1.94	13466.0	1025436.0	34
2012-04-28	77.75	78.0	75.25	77.5	-0.5	-0.64	15073.0	1156926.75	44
2012-04-25	78.5	79.5	77.5	78.0	-1.0	-1.27	35301.0	2789244.25	54
2012-04-24	79.5	79.5	78.0	79.0	-0.25	-0.32	29917.0	2345822.5	68
2012-04-23	77.25	80.0	77.25	79.25	1.75	2.26	93796.0	7410774.25	137
2012-04-22	74.75	77.5	74.75	77.5	3.0	4.03	94067.0	7208894.5	147
2012-04-21	73.25	75.0	73.25	74.5	1.25	1.71	26049.0	1936080.5	69
2012-04-18	73.75	75.0	73.25	73.25	-0.5	-0.68	12525.0	924171.0	38
2012-04-17	72.0	74.0	71.25	73.75	2.25	3.15	29443.0	2143204.25	82
2012-04-16	72.0	72.5	71.5	71.5	0.5	0.7	46722.0	3361353.5	85
2012-04-15	72.0	72.0	71.0	71.0	-1.0	-1.39	13872.0	989558.0	50
2012-04-14	71.25	72.25	70.75	72.0	-0.25	-0.35	22636.0	1625752.0	47
2012-04-11	74.75	74.75	71.25	72.25	-2.0	-2.69	50242.0	3657798.75	90
2012-04-10	74.0	74.25	74.0	74.25	0.25	0.34	30085.0	2229586.25	73
2012-04-09	72.0	74.5	72.0	74.0	1.5	2.07	87232.0	6395584.5	127
2012-04-08	75.0	76.0	72.0	72.5	-2.5	-3.33	63395.0	4673346.0	156
2012-04-07	74.75	76.25	73.75	75.0	0.5	0.67	63313.0	4749955.0	129
2012-04-04	75.0	76.25	74.0	74.5	-0.5	-0.67	78585.0	5919057.75	136
2012-04-03	74.75	75.25	74.25	75.0	0.0	0.0	38119.0	2854196.5	59
2012-04-02	74.25	75.0	73.5	75.0	0.0	0.0	42173.0	3144543.25	61
2012-04-01	74.25	75.25	74.25	75.0	-0.25	-0.33	38675.0	2900461.5	84
2012-03-31	73.75	76.0	73.75	75.25	1.75	2.38	82006.0	6139679.5	149
2012-03-28	72.0	73.5	72.0	73.5	1.25	1.73	59121.0	4297524.25	124
2012-03-27	70.0	72.5	70.0	72.25	2.25	3.21	94228.0	6728587.0	149
2012-03-26	71.75	72.0	70.0	70.0	-2.0	-2.78	65735.0	4662244.25	123
2012-03-25	71.5	72.5	70.5	72.0	0.25	0.35	81303.0	5778138.5	150
2012-03-24	70.5	72.75	70.5	71.75	1.75	2.5	75837.0	5439181.5	148
2012-03-21	69.0	70.0	68.5	70.0	2.0	2.94	82725.0	5730224.25	179
2012-03-20	69.25	69.25	68.0	68.0	-1.0	-1.45	83303.0	5703244.5	153
2012-03-19	73.25	73.25	68.25	69.0	-4.0	-5.48	169296.0	12017877.75	271
2012-03-18	74.5	74.5	72.75	73.0	-2.5	-3.31	103818.0	7621186.75	188
2012-03-17	76.25	76.5	74.5	75.5	-0.25	-0.33	91519.0	6871578.75	201
2012-03-14	76.25	79.0	75.25	75.75	-0.25	-0.33	75843.0	5826167.0	170
2012-03-13	76.75	76.75	75.0	76.0	-1.0	-1.3	61973.0	4712746.5	156
2012-03-12	78.75	81.25	76.25	77.0	-1.0	-1.28	105907.0	8336518.25	270
2012-03-11	75.0	81.75	74.25	78.0	2.25	2.97	190810.0	14806784.5	341
2012-03-10	75.5	76.0	73.0	75.75	0.5	0.66	115569.0	8651786.25	164
2012-03-07	73.0	77.0	72.5	75.25	1.25	1.69	88308.0	6541710.5	161
2012-03-06	75.0	75.0	73.0	74.0	-0.5	-0.67	117830.0	8755169.25	188
2012-03-05	73.0	75.75	72.25	74.5	1.75	2.41	108216.0	8017610.5	213
2012-03-04	69.75	73.75	69.0	72.75	2.75	3.93	193710.0	13912381.25	282
2012-03-03	68.75	70.0	68.5	70.0	1.5	2.19	141298.0	9801459.75	167
2012-02-29	70.25	70.5	68.0	68.5	-0.5	-0.72	48066.0	3317446.75	120
2012-02-28	66.5	71.0	66.0	69.0	2.5	3.76	157516.0	10764702.25	320
2012-02-27	66.0	67.0	65.75	66.5	0.5	0.76	49806.0	3294480.0	79
2012-02-26	66.75	67.5	66.0	66.0	0.0	0.0	86680.0	5780872.75	111
2012-02-25	64.5	67.0	64.0	66.0	2.0	3.13	74507.0	4929829.75	108
2012-02-22	64.5	65.25	64.0	64.0	-0.25	-0.39	94795.0	6124195.25	110
2012-02-21	63.25	65.0	63.0	64.25	0.0	0.0	106278.0	6821531.0	143
2012-02-20	64.75	65.0	63.75	64.25	-0.5	-0.77	91269.0	5872345.0	114
2012-02-19	63.0	65.0	62.0	64.75	2.0	3.19	228993.0	14675633.75	278
2012-02-18	60.0	63.75	60.0	62.75	2.75	4.58	294014.0	18317223.0	417
2012-02-15	60.5	60.5	60.0	60.0	-0.75	-1.23	59327.0	3573812.5	89
2012-02-14	61.0	61.0	60.5	60.75	-0.5	-0.82	51434.0	3123651.25	122
2012-02-13	61.25	61.75	60.75	61.25	0.0	0.0	70979.0	4334067.5	130
2012-02-12	61.5	61.75	61.0	61.25	-0.25	-0.41	42411.0	2600514.25	57
2012-02-11	62.25	62.25	61.5	61.5	-0.25	-0.4	40600.0	2503012.5	69
2012-02-08	62.0	62.25	61.5	61.75	-0.5	-0.8	59723.0	3695207.75	98
2012-02-07	62.5	62.75	62.25	62.25	0.0	0.0	32345.0	2018668.0	74
2012-02-06	62.0	62.5	61.75	62.25	0.5	0.81	31641.0	1966371.5	68
[truncated: 1,172 more rows]
