# Supplementary material for: Effective short-term forecasts of Saudi stock price trends using technical indicators and large-scale multivariate time series
Source: PeerJ Comput Sci. 2023 Jan 6;9:e1205. doi: 10.7717/peerj-cs.1205 (PMC10280263; doi:10.7717/peerj-cs.1205)
Supplement: Supplemental Information 3 [file peerj-cs-09-1205-s003.zip › TASI Dataset 2021/SIECO_4140.csv]

date	open	high	low	close	change	change_percent	volume_traded	value_traded_SAR	number_trades
2020-03-19	38.6	40.4	38.0	39.85	0.65	1.66	279317.0	11073318.1	797
2020-03-18	38.1	40.1	38.1	39.2	0.2	0.51	362147.0	14266157.7	1031
2020-03-17	39.9	40.0	37.05	39.0	0.3	0.78	227909.0	8928085.75	739
2020-03-16	42.0	42.0	38.7	38.7	-4.3	-10.0	210904.0	8450288.25	717
2020-03-15	43.5	44.1	41.2	43.0	0.25	0.58	105589.0	4533852.65	402
2020-03-12	41.1	44.5	41.1	42.75	-2.8	-6.15	237249.0	10160413.75	779
2020-03-11	48.0	49.2	45.3	45.55	-1.65	-3.5	288112.0	13692018.65	1110
2020-03-10	46.0	48.0	45.1	47.2	2.9	6.55	267695.0	12439924.1	838
2020-03-09	44.25	45.0	44.25	44.3	-4.85	-9.87	209180.0	9282244.85	676
2020-03-08	49.8	51.0	49.15	49.15	-5.45	-9.98	184361.0	9165917.75	742
2020-03-05	55.1	55.5	54.3	54.6	-0.1	-0.18	207970.0	11404821.1	666
2020-03-04	53.7	55.5	53.6	54.7	-0.1	-0.18	250314.0	13656340.2	835
2020-03-03	54.3	55.0	53.3	54.8	1.8	3.4	173652.0	9402407.7	697
2020-03-02	53.0	55.5	52.5	53.0	1.0	1.92	341013.0	18453480.2	1152
2020-03-01	55.7	55.7	51.7	52.0	-5.1	-8.93	214635.0	11493822.9	873
2020-02-27	59.0	59.2	57.1	57.1	-2.0	-3.38	125965.0	7288586.0	719
2020-02-26	59.6	60.0	59.0	59.1	-1.2	-1.99	88090.0	5240791.8	503
2020-02-25	60.0	60.6	59.0	60.3	-0.6	-0.99	185872.0	11127207.6	638
2020-02-24	62.7	62.7	59.7	60.9	-2.0	-3.18	202177.0	12363623.5	709
2020-02-23	63.4	63.6	62.5	62.9	-0.4	-0.63	121460.0	7645538.3	415
2020-02-20	63.5	64.8	63.3	63.3	0.1	0.16	356852.0	22827196.5	980
2020-02-19	62.5	63.4	62.4	63.2	1.0	1.61	94209.0	5923283.3	333
2020-02-18	62.6	62.8	62.0	62.2	-0.2	-0.32	90231.0	5614952.7	308
2020-02-17	62.2	62.8	62.2	62.4	0.2	0.32	57365.0	3579124.2	242
2020-02-16	63.0	63.1	62.2	62.2	-0.8	-1.27	61338.0	3844927.6	328
2020-02-13	63.0	63.4	62.8	63.0	-0.1	-0.16	90066.0	5678992.4	340
2020-02-12	63.4	64.0	63.0	63.1	-0.4	-0.63	154380.0	9784742.6	489
2020-02-11	63.6	65.8	63.4	63.5	-0.3	-0.47	534258.0	34559925.3	1480
2020-02-10	63.3	64.0	63.0	63.8	0.8	1.27	108317.0	6884383.8	511
2020-02-09	63.6	63.6	62.6	63.0	-0.7	-1.1	111825.0	7046113.3	478
2020-02-06	63.8	64.1	63.5	63.7	0.2	0.31	111903.0	7127765.6	398
2020-02-05	64.3	64.4	63.5	63.5	-0.5	-0.78	111797.0	7156603.9	423
2020-02-04	64.0	64.8	63.7	64.0	0.4	0.63	160500.0	10309836.6	595
2020-02-03	64.0	64.3	63.5	63.6	-0.3	-0.47	113456.0	7240902.5	367
2020-02-02	64.1	64.4	63.4	63.9	-1.0	-1.54	160408.0	10254491.8	618
2020-01-30	65.2	65.4	64.7	64.9	0.0	0.0	60094.0	3908298.0	250
2020-01-29	64.5	65.6	64.4	64.9	0.4	0.62	104880.0	6831240.1	455
2020-01-28	64.1	65.4	64.1	64.5	-0.5	-0.77	110890.0	7181516.5	486
2020-01-27	66.2	66.2	65.0	65.0	-1.2	-1.81	162160.0	10635678.2	609
2020-01-26	66.0	66.5	65.7	66.2	-0.3	-0.45	128327.0	8476528.8	504
2020-01-23	67.5	67.5	66.4	66.5	-0.8	-1.19	261094.0	17470098.7	744
2020-01-22	67.1	68.1	67.1	67.3	0.1	0.15	406364.0	27509132.0	1114
2020-01-21	67.0	67.4	66.6	67.2	0.2	0.3	181949.0	12210895.6	615
2020-01-20	67.7	67.7	66.8	67.0	-0.3	-0.45	159807.0	10717785.8	508
2020-01-19	67.1	67.7	66.9	67.3	0.5	0.75	228640.0	15386343.7	675
2020-01-16	66.6	67.5	66.6	66.8	-0.1	-0.15	181663.0	12191634.2	708
2020-01-15	67.5	67.6	66.6	66.9	-0.6	-0.89	284818.0	19106644.6	926
2020-01-14	68.1	68.3	67.0	67.5	-0.4	-0.59	386360.0	26107957.3	1214
2020-01-13	67.6	69.2	67.6	67.9	0.6	0.89	761740.0	52069833.7	2209
2020-01-12	66.8	67.5	66.4	67.3	1.7	2.59	616729.0	41309546.6	1656
2020-01-09	64.8	66.9	64.3	65.6	2.2	3.47	607295.0	40079425.0	1657
2020-01-08	64.0	64.9	62.7	63.4	-1.7	-2.61	265558.0	17018068.1	963
2020-01-07	65.5	67.0	65.0	65.1	-0.2	-0.31	587305.0	38926429.3	1704
2020-01-06	64.6	65.5	64.1	65.3	0.3	0.46	236690.0	15346038.3	832
2020-01-05	66.0	66.8	64.8	65.0	-1.2	-1.81	447990.0	29480016.8	1426
2020-01-02	66.1	67.1	65.9	66.2	0.3	0.46	418982.0	27884443.1	1205
2020-01-01	65.4	66.7	65.2	65.9	0.5	0.76	338059.0	22320237.8	1131
2019-12-31	65.5	65.9	64.9	65.4	-0.1	-0.15	372020.0	24302681.5	1289
2019-12-30	64.3	68.1	64.1	65.5	1.5	2.34	1945938.0	128880602.7	5327
2019-12-29	63.6	64.3	63.4	64.0	0.8	1.27	352878.0	22571415.1	989
2019-12-26	62.5	63.7	62.5	63.2	0.4	0.64	167596.0	10577289.3	608
2019-12-25	63.5	64.3	62.6	62.8	-0.9	-1.41	305876.0	19416614.0	966
2019-12-24	63.5	64.3	63.0	63.7	0.5	0.79	421978.0	26837975.0	1315
2019-12-23	61.2	64.4	61.2	63.2	2.1	3.44	1017180.0	64107978.5	2909
2019-12-22	60.9	61.6	60.7	61.1	0.3	0.49	203264.0	12431433.6	655
2019-12-19	60.4	60.9	59.5	60.8	0.6	1.0	273325.0	16518083.5	869
2019-12-18	59.5	60.2	59.5	60.2	0.7	1.18	134652.0	8057746.6	425
2019-12-17	60.0	60.0	59.4	59.5	0.0	0.0	100343.0	5979478.0	320
2019-12-16	59.0	59.9	58.8	59.5	0.8	1.36	195157.0	11598790.7	633
2019-12-15	59.2	59.4	58.4	58.7	-0.4	-0.68	186137.0	10946910.9	673
2019-12-12	61.3	61.3	59.0	59.1	-2.2	-3.59	276547.0	16648964.5	1015
2019-12-11	61.0	61.5	60.8	61.3	0.0	0.0	133549.0	8163633.6	440
2019-12-10	61.5	61.7	60.8	61.3	-0.1	-0.16	80052.0	4900180.0	414
2019-12-09	61.1	63.0	61.1	61.4	0.6	0.99	479112.0	29782817.3	1827
2019-12-08	60.5	60.9	60.5	60.8	0.6	1.0	86225.0	5230154.1	393
2019-12-05	60.6	60.8	60.0	60.2	-0.3	-0.5	89271.0	5373930.1	429
2019-12-04	60.9	61.3	60.4	60.5	-0.4	-0.66	91712.0	5566929.4	489
2019-12-03	61.4	61.6	60.9	60.9	-0.3	-0.49	56444.0	3455601.8	300
2019-12-02	61.3	61.8	61.0	61.2	0.0	0.0	114141.0	6999603.6	391
2019-12-01	61.2	61.3	61.0	61.2	0.2	0.33	39730.0	2429748.8	215
2019-11-28	61.1	61.5	60.7	61.0	0.0	0.0	56939.0	3478645.0	295
2019-11-27	61.0	61.5	60.8	61.0	0.2	0.33	64001.0	3915366.0	292
2019-11-26	61.6	61.8	60.8	60.8	-0.5	-0.82	123938.0	7580141.4	514
2019-11-25	61.1	61.8	61.1	61.3	0.2	0.33	109554.0	6720711.7	417
2019-11-24	62.7	62.8	61.1	61.1	-1.6	-2.55	185452.0	11512476.0	671
2019-11-21	62.4	62.8	62.0	62.7	0.5	0.8	121019.0	7548600.1	518
2019-11-20	62.9	63.0	62.2	62.2	-0.5	-0.8	107406.0	6714765.3	496
2019-11-19	62.5	63.0	62.2	62.7	0.2	0.32	169207.0	10594695.8	700
2019-11-18	61.4	62.5	61.4	62.5	1.1	1.79	141352.0	8777496.1	602
2019-11-17	62.0	62.3	61.1	61.4	-0.6	-0.97	133162.0	8189125.1	591
2019-11-14	63.2	63.5	62.0	62.0	-1.0	-1.59	161389.0	10151379.9	622
2019-11-13	64.5	64.8	62.5	63.0	-1.0	-1.56	453908.0	29069393.9	1397
2019-11-12	64.5	64.7	63.5	64.0	0.2	0.31	324268.0	20769939.5	1033
2019-11-11	63.1	64.6	62.9	63.8	1.4	2.24	499035.0	31758399.5	1554
2019-11-10	62.3	63.0	62.0	62.4	-0.1	-0.16	117941.0	7381434.3	523
2019-11-07	63.4	63.7	62.5	62.5	-0.4	-0.64	156085.0	9851344.5	602
2019-11-06	62.9	64.3	62.4	62.9	0.4	0.64	499803.0	31697898.6	1689
2019-11-05	62.1	62.8	61.5	62.5	0.4	0.64	133837.0	8337663.6	512
2019-11-04	61.8	62.3	61.7	62.1	0.4	0.65	69841.0	4331410.9	363
2019-11-03	62.0	63.1	61.5	61.7	-1.1	-1.75	125805.0	7820510.7	536
2019-10-31	63.0	63.4	62.7	62.8	0.0	0.0	93631.0	5899239.3	406
2019-10-30	62.0	63.5	62.0	62.8	1.1	1.78	180723.0	11362695.7	745
2019-10-29	63.1	63.1	61.7	61.7	-1.8	-2.83	187173.0	11685122.4	790
2019-10-28	65.4	65.6	63.5	63.5	-1.5	-2.31	199453.0	12859839.9	736
2019-10-27	64.6	65.7	64.5	65.0	0.9	1.4	378267.0	24601698.6	1170
2019-10-24	64.5	64.9	64.0	64.1	-0.1	-0.16	146853.0	9467409.4	600
2019-10-23	63.4	65.0	63.2	64.2	1.0	1.58	386304.0	24840781.5	1342
2019-10-22	63.7	63.7	63.0	63.2	-0.3	-0.47	102627.0	6493690.1	435
2019-10-21	63.4	63.9	63.0	63.5	-0.1	-0.16	140538.0	8915330.7	654
2019-10-20	63.0	64.0	63.0	63.6	1.2	1.92	173664.0	11006232.7	738
2019-10-17	63.8	63.8	62.0	62.4	-0.1	-0.16	177086.0	11098852.1	772
2019-10-16	61.2	63.0	60.1	62.5	2.0	3.31	270974.0	16720559.4	1187
2019-10-15	62.8	62.8	60.4	60.5	-2.0	-3.2	183061.0	11238126.7	943
2019-10-14	63.9	64.5	62.5	62.5	-1.4	-2.19	188388.0	11909124.9	741
2019-10-13	64.9	65.5	63.3	63.9	-0.6	-0.93	158446.0	10179333.4	623
2019-10-10	65.0	66.2	64.3	64.5	-0.2	-0.31	346833.0	22635326.7	1269
2019-10-09	67.7	68.1	64.7	64.7	-2.0	-3.0	466716.0	31093706.6	1687
2019-10-08	63.7	68.8	63.7	66.7	3.0	4.71	1416893.0	95412946.7	4276
2019-10-07	64.5	64.5	63.5	63.7	-0.7	-1.09	165955.0	10617963.1	643
2019-10-06	65.5	65.7	64.4	64.4	-0.8	-1.23	133642.0	8696664.6	521
2019-10-03	66.5	66.7	64.9	65.2	-1.1	-1.66	431415.0	28304516.0	1468
2019-10-02	63.1	67.5	62.8	66.3	3.1	4.91	822833.0	54203797.0	2421
2019-10-01	63.4	63.6	63.1	63.2	0.0	0.0	79603.0	5041419.4	275
2019-09-30	63.4	63.6	63.1	63.2	0.0	0.0	80700.0	5109927.8	290
2019-09-29	63.0	63.7	63.0	63.2	0.4	0.64	90904.0	5751947.8	338
2019-09-26	62.6	64.2	62.4	62.8	0.1	0.16	452636.0	28686623.8	1339
2019-09-25	63.1	63.2	62.3	62.7	-0.3	-0.48	136270.0	8536667.5	448
2019-09-24	62.6	63.3	62.6	63.0	0.9	1.45	95300.0	5993950.3	376
2019-09-22	62.0	63.8	62.0	62.1	0.2	0.32	187702.0	11822827.5	677
2019-09-19	62.1	62.5	61.1	61.9	-0.4	-0.64	142262.0	8789166.1	604
2019-09-18	62.3	63.0	62.1	62.3	0.3	0.48	149015.0	9306879.4	512
2019-09-17	62.1	62.8	61.4	62.0	0.0	0.0	168154.0	10441376.9	610
2019-09-16	62.9	62.9	61.5	62.0	-0.2	-0.32	169521.0	10549080.3	673
2019-09-15	62.2	63.5	62.0	62.2	-2.0	-3.12	129066.0	8089604.6	576
2019-09-12	63.6	64.5	63.4	64.2	0.7	1.1	108113.0	6922032.6	426
2019-09-11	64.9	64.9	62.9	63.5	-1.0	-1.55	96288.0	6115793.5	511
2019-09-10	64.4	65.8	63.9	64.5	0.0	0.0	299461.0	19440366.5	943
2019-09-09	65.1	65.2	64.5	64.5	-0.1	-0.15	45025.0	2912425.3	250
2019-09-08	65.1	65.3	64.6	64.6	0.1	0.16	49870.0	3233260.1	243
2019-09-05	64.9	65.3	64.5	64.5	-0.4	-0.62	115144.0	7487922.4	370
2019-09-04	64.0	65.0	64.0	64.9	0.9	1.41	129161.0	8342424.8	511
2019-09-03	65.4	65.4	64.0	64.0	-0.9	-1.39	133477.0	8602315.2	567
2019-09-02	63.4	65.4	63.0	64.9	1.6	2.53	230895.0	14873942.0	1066
2019-09-01	66.0	66.0	63.2	63.3	-1.9	-2.91	165606.0	10582681.9	814
2019-08-29	66.6	66.6	65.2	65.2	-1.3	-1.95	70319.0	4645781.9	386
2019-08-28	66.1	67.5	65.8	66.5	0.7	1.06	154763.0	10314701.2	805
2019-08-27	67.0	67.9	65.4	65.8	-0.7	-1.05	101522.0	6727549.8	542
2019-08-26	67.2	67.5	65.8	66.5	-0.6	-0.89	143060.0	9491060.1	718
2019-08-25	68.5	68.5	67.1	67.1	-1.7	-2.47	76841.0	5190921.1	389
2019-08-22	69.5	69.6	68.3	68.8	-0.7	-1.01	92300.0	6358721.6	436
2019-08-21	69.5	70.1	69.3	69.5	0.2	0.29	101374.0	7058806.2	361
2019-08-20	69.7	70.2	69.2	69.3	-0.1	-0.14	89879.0	6260135.7	443
2019-08-19	70.1	70.4	69.1	69.4	-0.9	-1.28	214999.0	14988947.7	837
2019-08-18	70.3	71.3	69.7	70.3	0.0	0.0	124081.0	8775742.6	541
2019-08-08	70.3	71.5	69.8	70.3	0.5	0.72	268888.0	18995397.9	1133
2019-08-07	69.6	70.0	68.8	69.8	0.8	1.16	141303.0	9829017.7	614
2019-08-06	70.5	70.5	68.2	69.0	-1.5	-2.13	295683.0	20359553.3	1146
2019-08-05	70.2	72.0	70.2	70.5	0.4	0.57	212207.0	15059350.6	948
2019-08-04	71.7	71.7	70.0	70.1	-1.8	-2.5	129381.0	9143840.2	680
2019-08-01	72.5	72.5	71.6	71.9	-0.3	-0.42	139702.0	10051470.7	535
2019-07-31	73.2	73.2	71.7	72.2	-0.8	-1.1	284700.0	20582685.5	1112
2019-07-30	73.9	74.0	73.0	73.0	-0.8	-1.08	147642.0	10850621.5	593
2019-07-29	74.5	74.9	73.6	73.8	-0.3	-0.4	198556.0	14746990.1	797
2019-07-28	73.4	74.4	73.0	74.1	0.6	0.82	178130.0	13158578.0	719
2019-07-25	73.5	74.9	72.5	73.5	0.0	0.0	380801.0	28144952.9	1372
2019-07-24	75.1	75.6	73.5	73.5	-1.5	-2.0	229063.0	17021600.1	968
2019-07-23	76.5	77.1	75.0	75.0	-1.4	-1.83	275915.0	20965444.4	1005
2019-07-22	76.7	77.2	76.2	76.4	0.3	0.39	327833.0	25126427.2	1027
2019-07-21	75.8	77.9	75.1	76.1	0.1	0.13	850216.0	65217025.0	2743
2019-07-18	78.5	79.5	76.0	76.0	-2.1	-2.69	1199071.0	93648700.1	3510
2019-07-17	73.7	79.0	73.7	78.1	4.9	6.69	2547677.0	194792329.9	6201
2019-07-16	73.2	73.6	73.1	73.2	0.2	0.27	184997.0	13564020.3	656
2019-07-15	74.0	74.0	72.8	73.0	-0.4	-0.54	165247.0	12103956.9	598
2019-07-14	73.7	74.6	73.3	73.4	0.7	0.96	404028.0	29831948.2	1266
2019-07-11	72.0	74.3	71.7	72.7	0.8	1.11	818747.0	60006006.6	2563
2019-07-10	71.3	72.1	71.3	71.9	0.6	0.84	160334.0	11521154.9	469
2019-07-09	71.0	71.8	70.8	71.3	0.3	0.42	106717.0	7616426.0	469
2019-07-08	71.8	71.8	71.0	71.0	-0.6	-0.84	102867.0	7333662.3	405
2019-07-07	72.3	72.3	71.6	71.6	-0.6	-0.83	85176.0	6122192.8	376
2019-07-04	72.4	73.1	72.2	72.2	-0.1	-0.14	154730.0	11231858.9	616
2019-07-03	71.7	73.3	71.7	72.3	0.6	0.84	418474.0	30418687.3	1256
2019-07-02	72.3	72.3	71.5	71.7	-0.1	-0.14	116350.0	8359392.8	446
2019-07-01	71.6	72.6	71.5	71.8	-0.3	-0.42	200426.0	14450294.1	598
2019-06-30	72.2	72.8	71.7	72.1	0.2	0.28	146144.0	10566912.8	531
2019-06-27	71.3	72.5	71.2	71.9	0.7	0.98	281394.0	20234828.1	979
2019-06-26	70.7	72.7	70.5	71.2	0.7	0.99	386981.0	27807867.4	1587
2019-06-25	70.5	71.5	69.8	70.5	0.7	1.0	170948.0	12070219.7	789
2019-06-24	71.1	71.5	69.5	69.8	-1.6	-2.24	143641.0	10107783.0	709
2019-06-23	71.8	72.2	70.6	71.4	0.0	0.0	143690.0	10294976.1	611
2019-06-20	73.0	73.0	71.0	71.4	-1.6	-2.19	190643.0	13724103.6	968
2019-06-19	74.8	74.8	72.8	73.0	-0.5	-0.68	319707.0	23543731.8	1127
2019-06-18	73.3	75.7	72.5	73.5	0.6	0.82	991944.0	73661508.2	3167
2019-06-17	73.1	73.9	72.5	72.9	0.5	0.69	296692.0	21712598.7	1179
2019-06-16	71.0	74.5	71.0	72.4	2.5	3.58	1127308.0	82567746.4	3669
2019-06-13	71.7	72.2	69.7	69.9	-2.3	-3.19	359742.0	25583894.3	1541
2019-06-12	73.4	73.7	72.0	72.2	-1.1	-1.5	493303.0	35875673.5	1965
2019-06-11	74.5	76.4	72.8	73.3	3.8	5.47	1785777.0	133155726.7	4943
2019-06-10	63.4	69.5	63.4	69.5	6.3	9.97	598925.0	40126501.6	1826
2019-06-09	62.1	64.6	62.0	63.2	1.7	2.76	234190.0	14874361.9	972
2019-05-30	61.5	62.0	61.3	61.5	0.4	0.65	78493.0	4826554.5	433
2019-05-29	60.6	63.4	60.0	61.1	1.2	2.0	240547.0	14889913.8	1065
2019-05-28	60.5	60.8	59.9	59.9	-0.6	-0.99	72149.0	4349450.8	387
2019-05-27	60.6	60.8	59.9	60.5	0.2	0.33	106125.0	6404978.3	469
2019-05-26	61.2	61.6	59.7	60.3	-1.2	-1.95	138802.0	8388957.6	553
2019-05-23	63.0	63.0	61.3	61.5	-1.3	-2.07	89990.0	5563065.4	426
2019-05-22	63.1	63.5	62.6	62.8	-0.1	-0.16	106750.0	6727465.3	479
2019-05-21	62.0	63.4	62.0	62.9	1.5	2.44	101130.0	6340018.5	616
2019-05-20	62.8	63.4	61.0	61.4	-1.8	-2.85	130059.0	8072385.9	585
2019-05-19	66.1	66.4	63.2	63.2	-2.8	-4.24	165380.0	10738855.2	778
2019-05-16	62.8	67.5	62.1	66.0	3.3	5.26	622336.0	40909497.3	2240
2019-05-15	61.2	62.9	61.2	62.7	1.8	2.96	165802.0	10328569.5	684
2019-05-14	62.0	63.8	59.5	60.9	-1.1	-1.77	201817.0	12512443.4	921
2019-05-13	64.9	66.0	62.0	62.0	-3.0	-4.62	216631.0	13979202.5	989
2019-05-12	67.7	67.7	63.5	65.0	-3.0	-4.41	228500.0	14970920.4	1014
2019-05-09	71.5	71.5	66.5	68.0	-3.9	-5.42	246194.0	16998494.3	1278
2019-05-08	73.5	73.5	71.8	71.9	-1.6	-2.18	68447.0	4965309.8	431
2019-05-07	73.7	74.3	73.3	73.5	-0.4	-0.54	51109.0	3768542.3	263
2019-05-06	75.2	75.2	73.0	73.9	-1.2	-1.6	110601.0	8176906.2	534
2019-05-05	74.8	76.4	74.8	75.1	0.6	0.81	213833.0	16146208.2	918
2019-05-02	74.9	75.0	74.4	74.5	-0.5	-0.67	49814.0	3723728.6	329
2019-05-01	75.2	75.3	74.7	75.0	-0.2	-0.27	65606.0	4923863.1	383
2019-04-30	75.4	75.8	75.2	75.2	-0.7	-0.92	58072.0	4380587.2	313
2019-04-29	75.6	76.2	75.2	75.9	0.4	0.53	87935.0	6645636.1	409
2019-04-28	75.9	75.9	75.1	75.5	0.2	0.27	28849.0	2181227.4	245
2019-04-25	75.9	76.0	75.1	75.3	-0.4	-0.53	83036.0	6275519.6	407
2019-04-24	76.0	76.4	75.7	75.7	-0.3	-0.39	71912.0	5467436.7	324
2019-04-23	76.3	76.6	75.9	76.0	0.0	0.0	110904.0	8453131.0	418
2019-04-22	76.3	77.0	75.8	76.0	0.0	0.0	152238.0	11616180.8	687
2019-04-21	76.3	76.7	76.0	76.0	-0.3	-0.39	92452.0	7046491.9	481
2019-04-18	77.5	77.7	76.3	76.3	-0.8	-1.04	140417.0	10798389.6	691
2019-04-17	77.5	78.9	77.0	77.1	0.1	0.13	547515.0	42721459.4	2075
2019-04-16	75.8	77.4	75.8	77.0	1.0	1.32	251465.0	19314828.4	1103
2019-04-15	75.7	76.2	75.5	76.0	0.1	0.13	74952.0	5692272.4	367
2019-04-14	76.3	76.3	75.8	75.9	-0.6	-0.78	79285.0	6027308.2	444
2019-04-11	76.6	76.8	76.1	76.5	0.0	0.0	96329.0	7349902.2	454
2019-04-10	77.1	77.8	76.3	76.5	-0.4	-0.52	159129.0	12237572.3	770
2019-04-09	76.1	78.5	75.8	76.9	1.2	1.59	532950.0	41257006.8	2336
2019-04-08	75.5	76.5	75.4	75.7	0.1	0.13	144826.0	10991680.4	616
2019-04-07	76.5	76.7	75.5	75.6	-0.6	-0.79	122526.0	9310321.0	668
2019-04-04	76.2	77.6	76.2	76.2	-0.2	-0.26	182450.0	14004494.4	897
2019-04-03	77.5	77.8	76.4	76.4	-1.2	-1.55	162543.0	12522235.5	826
2019-04-02	77.4	78.5	77.3	77.6	0.2	0.26	151331.0	11771376.7	628
2019-04-01	77.4	78.9	77.0	77.4	0.3	0.39	274724.0	21436219.2	1132
2019-03-31	78.0	78.4	77.0	77.1	-0.9	-1.15	151703.0	11744964.0	673
2019-03-28	78.5	78.9	78.0	78.0	-0.6	-0.76	93347.0	7312280.6	476
2019-03-27	78.4	79.5	78.2	78.6	0.2	0.26	147140.0	11575307.1	704
2019-03-26	79.5	79.5	78.3	78.4	-1.2	-1.51	210786.0	16600515.4	997
2019-03-25	80.3	80.6	78.7	79.6	0.3	0.38	398716.0	31779131.4	1455
2019-03-24	79.6	81.3	79.1	79.3	-0.1	-0.13	473878.0	37970858.2	2078
2019-03-21	77.9	81.6	77.5	79.4	1.6	2.06	1062484.0	85196008.4	4045
2019-03-20	78.1	78.1	77.4	77.8	-0.6	-0.77	191681.0	14911899.8	882
2019-03-19	78.8	78.8	78.0	78.4	-0.2	-0.25	254337.0	19888154.0	1292
2019-03-18	78.6	79.3	78.1	78.6	-0.1	-0.13	265244.0	20827144.8	1392
2019-03-17	79.5	81.5	78.0	78.7	-1.1	-1.38	646861.0	51608606.6	3204
2019-03-14	81.5	83.0	79.8	79.8	0.5	0.63	1082877.0	88637675.4	4700
2019-03-13	72.5	79.3	71.6	79.3	7.2	9.99	2104487.0	163433224.2	7051
2019-03-12	73.8	74.5	71.7	72.1	-1.9	-2.57	411495.0	29861998.0	2145
2019-03-11	75.6	76.0	73.9	74.0	-2.3	-3.01	435166.0	32545939.1	2048
2019-03-10	78.7	78.9	76.3	76.3	-2.2	-2.8	197538.0	15336125.7	1236
2019-03-07	79.4	79.4	78.5	78.5	-1.0	-1.26	135141.0	10665014.9	855
2019-03-06	80.3	80.4	79.0	79.5	-1.1	-1.36	338451.0	26926296.1	1629
2019-03-05	80.9	80.9	80.3	80.6	-0.3	-0.37	116665.0	9397732.9	784
2019-03-04	81.4	81.6	80.5	80.9	-0.8	-0.98	159772.0	12954146.4	901
2019-03-03	82.4	82.8	81.3	81.7	-0.7	-0.85	194907.0	15974429.5	1160
2019-02-28	82.8	84.4	82.4	82.4	0.0	0.0	447977.0	37295464.0	1837
2019-02-27	83.4	83.4	82.0	82.4	-0.6	-0.72	176663.0	14598360.5	874
2019-02-26	83.1	83.5	82.7	83.0	0.0	0.0	129633.0	10765631.6	566
2019-02-25	83.4	83.9	82.8	83.0	-0.2	-0.24	176342.0	14689847.1	810
2019-02-24	83.0	83.2	82.6	83.2	0.3	0.36	100028.0	8293552.7	598
2019-02-21	83.1	83.8	82.7	82.9	-0.2	-0.24	200555.0	16672937.9	866
2019-01-09	86.7	89.2	86.7	87.6	0.8	0.92	435344.0	38378831.1	1894
2019-01-08	88.8	88.9	86.2	86.8	-1.3	-1.48	295678.0	25765268.6	1545
2019-01-07	89.0	89.0	88.1	88.1	-1.0	-1.12	235645.0	20844833.1	1229
2019-01-06	89.1	90.0	88.6	89.1	0.3	0.34	273544.0	24387260.0	1431
2019-01-03	89.7	90.3	88.3	88.8	-0.3	-0.34	377147.0	33572581.5	1909
2019-01-02	85.4	91.6	85.1	89.1	3.5	4.09	1324817.0	118240159.7	5399
2019-01-01	88.4	88.4	85.6	85.6	-2.9	-3.28	429284.0	37421609.0	2290
2018-12-31	90.1	90.2	88.5	88.5	-1.6	-1.78	272953.0	24329182.2	1643
2018-12-30	90.0	91.4	89.0	90.1	0.3	0.33	307148.0	27752262.7	1546
2018-12-27	91.5	92.2	89.4	89.8	-0.6	-0.66	389071.0	35359095.2	1933
2018-12-26	90.5	91.7	90.2	90.4	-0.1	-0.11	447214.0	40673695.8	1936
2018-12-25	92.3	93.5	90.4	90.5	-2.0	-2.16	694966.0	63593221.1	2875
2018-12-24	87.3	95.2	87.0	92.5	5.5	6.32	1899109.0	175754675.3	6729
2018-12-23	87.2	88.8	84.6	87.0	-2.5	-2.79	828754.0	72509341.1	3320
2018-12-20	97.0	97.0	87.2	89.5	-7.3	-7.54	1580515.0	146190043.7	6770
2018-12-19	97.3	99.4	96.3	96.8	-0.4	-0.41	1131993.0	110547034.9	4214
2018-12-18	98.0	99.0	96.8	97.2	0.6	0.62	954194.0	93432243.3	3840
2018-12-17	96.9	98.0	96.4	96.6	-0.4	-0.41	767394.0	74443720.5	3140
2018-12-16	99.6	99.7	97.0	97.0	-2.1	-2.12	1116353.0	109817201.9	3920
2018-12-13	97.3	101.4	95.9	99.1	2.1	2.16	2496739.0	247632782.0	8209
2018-12-12	98.0	98.3	96.4	97.0	-0.9	-0.92	565656.0	54973495.0	2619
2018-12-11	97.8	98.9	97.3	97.9	0.1	0.1	611420.0	59904730.7	2668
2018-12-10	99.0	99.7	97.2	97.8	-1.0	-1.01	874354.0	86010969.6	3433
2018-12-09	97.0	99.8	96.6	98.8	2.6	2.7	1417534.0	139601450.9	5304
2018-12-06	99.7	100.6	95.2	96.2	-2.7	-2.73	1407187.0	138130559.0	5739
2018-12-05	97.8	101.4	96.9	98.9	0.8	0.82	2478850.0	246829082.0	8923
2018-12-04	97.0	103.8	96.9	98.1	1.8	1.87	5155522.0	515199163.8	15900
2018-12-03	87.9	96.3	87.1	96.3	8.7	9.93	4126623.0	381624342.9	11952
2018-12-02	87.5	88.7	86.6	87.6	0.7	0.81	1202425.0	105519917.7	4828
2018-11-29	88.8	90.0	86.5	86.9	-1.2	-1.36	2356361.0	208070621.6	8643
2018-11-28	94.9	94.9	83.0	88.1	1.8	2.09	6826837.0	613865163.9	21380
2018-11-27	84.9	86.3	83.6	86.3	7.8	9.94	656422.0	56302513.4	1125
2018-11-26	64.3	78.5	64.3	78.5	7.1	9.94	8850048.0	650576963.7	18347
2018-11-25	71.4	71.4	71.4	71.4	-7.9	-9.96	80161.0	5723495.4	449
2018-11-22	79.3	79.3	79.3	79.3	-8.8	-9.99	78854.0	6253122.2	458
2018-11-21	88.1	88.1	88.1	88.1	-9.7	-9.92	22986.0	2025066.6	186
2018-11-20	97.8	97.8	97.8	97.8	-10.8	-9.94	21179.0	2071306.2	201
2018-11-19	108.6	108.6	108.6	108.6	-12.0	-9.95	23013.0	2499211.8	210
2018-11-18	120.6	120.6	120.6	120.6	-13.4	-10.0	29930.0	3609558.0	187
2018-11-15	134.0	134.0	134.0	134.0	-14.8	-9.95	26749.0	3584366.0	238
2018-11-14	148.8	148.8	148.8	148.8	-16.4	-9.93	91568.0	13625318.4	552
2018-11-13	168.8	172.6	164.4	165.2	-0.8	-0.48	532916.0	90067924.2	3894
2018-11-12	166.0	178.2	161.0	166.0	3.6	2.22	1354580.0	229233477.2	8693
2018-11-11	148.6	162.4	141.0	162.4	14.6	9.88	790187.0	121813870.4	5348
2018-11-08	156.0	159.0	147.0	147.8	-6.2	-4.03	440985.0	67681333.4	3545
2018-11-07	169.6	169.6	138.8	154.0	-0.2	-0.13	1493249.0	236680685.6	10046
2018-11-06	154.2	154.2	154.2	154.2	14.0	9.99	19441.0	2997802.2	101
2018-11-05	136.6	140.2	135.0	140.2	12.6	9.87	95049.0	13088393.4	628
2018-11-04	118.4	127.6	116.0	127.6	11.6	10.0	542180.0	67507813.6	2440
2018-11-01	117.6	120.4	115.4	116.0	-1.4	-1.19	145460.0	17153509.8	1191
2018-10-31	115.2	121.4	114.2	117.4	2.2	1.91	408810.0	48291513.6	2817
2018-10-30	125.6	125.6	115.0	115.2	-9.8	-7.84	446817.0	53563128.8	3248
2018-10-29	128.8	132.0	123.0	125.0	-3.0	-2.34	257992.0	33005301.0	2064
2018-10-28	126.0	136.4	124.6	128.0	2.0	1.59	499614.0	65469854.0	3476
2018-10-25	147.8	147.8	126.0	126.0	-8.4	-6.25	1158015.0	159959804.6	6935
2018-10-24	134.4	134.4	134.4	134.4	12.2	9.98	26865.0	3610656.0	125
2018-10-23	122.2	122.2	122.0	122.2	11.0	9.89	126091.0	15407680.8	257
2018-10-22	111.2	111.2	107.0	111.2	10.0	9.88	84635.0	9401830.8	295
2018-10-21	94.0	101.2	92.1	101.2	9.1	9.88	223254.0	22083070.0	882
2018-10-18	92.1	92.1	88.0	92.1	8.3	9.9	442742.0	40579175.4	1669
2018-10-17	83.8	83.8	83.8	83.8	7.6	9.97	20961.0	1756531.8	99
2018-10-16	75.9	76.2	73.9	76.2	6.9	9.96	216592.0	16379117.7	682
2018-10-15	64.9	69.3	63.0	69.3	6.3	10.0	306732.0	20484258.0	1130
2018-10-14	63.0	63.0	63.0	63.0	5.7	9.95	18139.0	1142757.0	78
2018-10-11	57.3	57.3	57.3	57.3	5.2	9.98	1854.0	106234.2	14
2018-10-10	52.1	52.1	52.1	52.1	4.65	9.8	1964.0	102324.4	25
2018-10-09	48.1	48.18	46.48	47.45	-0.61	-1.27	506835.0	23852515.6	1133
2018-10-08	48.46	49.51	47.29	48.06	-0.48	-0.99	381774.0	18491943.4	844
2018-10-07	48.3	49.79	48.3	48.54	0.65	1.36	682087.0	33543247.4	1388
2018-10-04	47.69	48.5	46.88	47.89	0.52	1.1	365558.0	17402170.2	1276
2018-10-03	49.47	50.12	47.09	47.37	-0.85	-1.76	863911.0	42039201.2	2480
2018-10-02	44.3	48.22	44.3	48.22	4.37	9.97	1139359.0	53549521.6	1975
2018-10-01	43.25	44.38	43.04	43.85	0.48	1.11	396787.0	17405951.8	837
2018-09-30	43.21	43.57	43.04	43.37	0.2	0.46	94737.0	4104350.0	229
2018-09-27	43.08	43.45	43.04	43.17	0.09	0.21	59772.0	2583948.8	181
2018-09-26	43.61	43.85	43.08	43.08	-0.21	-0.49	179825.0	7821643.0	415
2018-09-25	42.44	43.85	42.32	43.29	1.05	2.49	203384.0	8753201.0	485
2018-09-20	42.96	42.96	41.99	42.24	-0.44	-1.03	116243.0	4931034.4	353
2018-09-19	43.04	43.53	42.64	42.68	0.12	0.28	178771.0	7672129.2	438
2018-09-18	42.28	43.25	42.03	42.56	0.4	0.95	178449.0	7610098.2	546
2018-09-17	42.11	42.44	41.43	42.16	-0.28	-0.66	139446.0	5849928.0	467
2018-09-16	43.49	43.85	42.03	42.44	-1.01	-2.32	123571.0	5309733.2	370
2018-09-13	43.45	43.73	43.04	43.45	-0.2	-0.46	59856.0	2595211.0	189
2018-09-12	43.85	44.1	43.25	43.65	-0.08	-0.18	77076.0	3368475.8	260
2018-09-11	43.85	44.58	43.65	43.73	0.2	0.46	111428.0	4914432.0	356
2018-09-10	44.26	44.66	43.25	43.53	-0.73	-1.65	117906.0	5167883.2	404
2018-09-09	44.46	44.82	43.81	44.26	-0.16	-0.36	143222.0	6314902.4	407
2018-09-06	44.05	45.27	43.25	44.42	-0.08	-0.18	320458.0	14163669.0	878
2018-09-05	46.28	46.28	43.04	44.5	-2.14	-4.59	239260.0	10722572.0	730
2018-09-04	47.09	47.09	46.08	46.64	-0.41	-0.87	138095.0	6433628.2	407
2018-09-03	47.53	47.69	46.52	47.05	-0.24	-0.51	164980.0	7763841.6	538
2018-09-02	47.29	48.38	47.05	47.29	0.77	1.66	391305.0	18590794.0	1092
2018-08-30	45.91	47.49	45.91	46.52	0.65	1.42	514916.0	24115913.6	1362
2018-08-29	45.87	46.64	45.79	45.87	-0.21	-0.46	97855.0	4512552.2	294
2018-08-28	46.2	47.01	45.87	46.08	0.0	0.0	156172.0	7231963.0	504
2018-08-27	46.28	46.28	45.83	46.08	-0.08	-0.17	70624.0	3253051.6	257
2018-08-26	46.48	47.09	45.67	46.16	0.37	0.81	156211.0	7241314.4	397
2018-08-16	46.04	46.24	45.55	45.79	-0.04	-0.09	40923.0	1872367.8	165
2018-08-15	45.67	46.48	45.67	45.83	0.16	0.35	62993.0	2900833.0	262
2018-08-14	45.87	46.88	45.55	45.67	0.16	0.35	161550.0	7451525.2	548
2018-08-13	45.91	46.8	45.31	45.51	-0.36	-0.78	189410.0	8730528.0	703
2018-08-12	47.69	48.42	45.47	45.87	-1.62	-3.41	248484.0	11634049.4	857
2018-08-09	45.67	49.11	45.35	47.49	1.74	3.8	831465.0	39635617.8	2111
2018-08-08	46.48	46.6	45.55	45.75	-0.73	-1.57	149155.0	6870936.0	469
2018-08-07	46.64	47.49	45.95	46.48	0.49	1.07	335680.0	15674692.0	856
2018-08-06	44.98	46.88	44.86	45.99	0.92	2.04	318212.0	14598558.6	897
2018-08-05	45.43	45.47	44.86	45.07	-0.36	-0.79	145978.0	6591165.6	478
2018-08-02	45.91	45.91	45.11	45.43	-0.65	-1.41	115793.0	5280616.2	429
2018-08-01	45.99	46.84	45.75	46.08	0.0	0.0	138813.0	6408811.4	555
2018-07-31	45.67	46.12	45.35	46.08	0.53	1.16	199312.0	9101017.2	652
2018-07-30	46.52	47.29	45.55	45.55	-1.13	-2.42	232639.0	10777436.4	734
2018-07-29	46.68	47.25	45.59	46.68	0.44	0.95	297419.0	13829743.6	1018
2018-07-26	46.44	47.45	44.86	46.24	-0.56	-1.2	536604.0	24774160.4	1768
2018-07-25	52.7	53.07	46.8	46.8	-5.18	-9.97	966314.0	47702772.8	2827
2018-07-24	53.75	54.52	51.94	51.98	-0.56	-1.07	490743.0	26053830.0	1363
2018-07-23	53.47	53.96	52.38	52.54	-0.89	-1.67	285216.0	15195615.0	921
2018-07-22	53.35	55.17	52.74	53.43	0.89	1.69	784762.0	42514105.6	2292
2018-07-19	51.77	53.55	51.73	52.54	0.77	1.49	444203.0	23392076.8	1330
2018-07-18	52.34	52.95	51.53	51.77	-0.37	-0.71	213904.0	11166600.0	787
2018-07-17	50.97	53.67	50.97	52.14	0.73	1.42	763330.0	40245924.0	2477
2018-07-16	53.96	54.32	51.37	51.41	-1.05	-2.0	1327052.0	70249260.6	3546
2018-07-15	48.42	52.46	48.3	52.46	4.77	10.0	983420.0	50249839.4	2108
2018-07-12	45.87	48.95	45.67	47.69	1.82	3.97	634335.0	30302886.6	1942
2018-07-11	46.36	46.88	45.87	45.87	-0.49	-1.06	103669.0	4806283.2	334
2018-07-10	46.48	47.29	45.95	46.36	-0.08	-0.17	233891.0	10875151.4	843
2018-07-09	47.09	47.09	46.28	46.44	-0.24	-0.51	98612.0	4596115.6	407
2018-07-08	46.72	47.41	46.64	46.68	0.0	0.0	121543.0	5705948.6	455
2018-07-05	47.49	48.18	46.48	46.68	-0.73	-1.54	218615.0	10310069.0	904
2018-07-04	47.89	48.5	47.29	47.41	-0.65	-1.35	187683.0	8974835.0	645
2018-07-03	48.22	49.11	47.57	48.06	0.17	0.35	257693.0	12463704.8	1031
2018-07-02	47.89	49.83	46.04	47.89	-0.25	-0.52	647647.0	30911613.2	2097
2018-07-01	49.51	51.33	47.93	48.14	0.25	0.52	904686.0	45046822.6	2277
2018-06-28	43.73	47.89	43.73	47.89	4.32	9.92	752221.0	34717913.8	1519
2018-06-27	42.72	44.26	42.72	43.57	0.44	1.02	220283.0	9577291.8	583
2018-06-26	42.72	43.13	42.64	43.13	0.0	0.0	53858.0	2306637.4	181
2018-06-25	43.04	43.45	42.64	43.13	0.09	0.21	106890.0	4603042.6	307
2018-06-24	42.88	43.45	42.52	43.04	0.4	0.94	115342.0	4961516.6	303
2018-06-21	42.84	43.04	42.48	42.64	-0.16	-0.37	72687.0	3104951.4	247
2018-06-20	43.25	43.65	42.44	42.8	-0.24	-0.56	118390.0	5079906.8	420
2018-06-12	42.44	43.85	42.24	43.04	0.48	1.13	119949.0	5162442.4	380
2018-06-11	43.45	43.45	42.44	42.56	-0.89	-2.05	69634.0	2992600.4	242
2018-06-10	43.65	44.05	43.25	43.45	-0.36	-0.82	61865.0	2694169.0	248
2018-06-07	43.97	44.22	43.45	43.81	-0.04	-0.09	55882.0	2448894.4	252
2018-06-06	44.26	44.26	43.57	43.85	0.0	0.0	87468.0	3839474.8	335
2018-06-05	43.25	45.67	43.21	43.85	0.81	1.88	328109.0	14558537.6	940
2018-06-04	44.01	44.01	42.88	43.04	-0.97	-2.2	82955.0	3610027.2	299
2018-06-03	43.93	44.46	43.65	44.01	-0.09	-0.2	91575.0	4027709.0	295
2018-05-31	44.58	44.86	44.05	44.1	-0.16	-0.36	65284.0	2897825.2	240
2018-05-30	45.27	46.48	44.05	44.26	-1.01	-2.23	260236.0	11705515.2	789
2018-05-29	44.26	47.09	43.65	45.27	0.61	1.37	372748.0	17031987.4	1078
2018-05-28	45.43	46.08	44.46	44.66	-1.38	-3.0	65215.0	2943574.4	241
2018-05-27	46.28	46.28	45.27	46.04	-0.26	-0.56	46124.0	2114835.4	253
2018-05-24	46.68	46.88	46.08	46.3	-0.48	-1.03	68233.0	3176942.6	212
2018-05-23	46.88	47.69	46.68	46.78	-0.04	-0.09	122750.0	5794725.6	376
2018-05-22	46.52	47.25	46.4	46.82	0.07	0.15	90150.0	4207912.0	242
2018-05-21	47.09	47.69	46.68	46.75	-0.4	-0.85	63770.0	2997172.6	206
2018-05-20	47.21	47.29	46.68	47.15	0.23	0.49	56605.0	2661392.6	241
2018-05-17	46.08	48.9	46.08	46.92	0.24	0.51	266481.0	12725453.0	711
2018-05-16	47.29	47.49	46.48	46.68	-1.16	-2.42	75033.0	3532043.2	289
2018-05-15	48.74	48.9	47.69	47.84	-0.88	-1.81	114610.0	5519139.8	461
2018-05-14	49.31	49.71	48.54	48.72	-0.39	-0.79	82821.0	4059966.4	278
2018-05-13	49.11	50.48	48.9	49.11	0.03	0.06	243991.0	12072475.6	655
2018-05-10	49.39	50.12	48.9	49.08	-0.58	-1.17	190246.0	9400689.8	648
2018-05-09	48.1	51.13	48.1	49.66	0.57	1.16	664625.0	33227148.2	1766
2018-05-08	48.62	51.09	45.75	49.09	-0.49	-0.99	765943.0	37143365.0	2069
2018-05-07	50.72	50.93	49.31	49.58	-1.59	-3.11	130232.0	6536533.2	557
2018-05-06	52.74	52.95	50.32	51.17	-1.61	-3.05	162565.0	8413462.4	545
2018-05-03	53.19	53.51	52.54	52.78	-0.44	-0.83	80149.0	4238953.6	278
2018-05-02	53.67	53.88	53.15	53.22	-0.43	-0.8	92936.0	4956826.4	279
2018-05-01	53.19	54.32	52.95	53.65	0.46	0.86	271143.0	14534260.2	757
2018-04-30	54.28	54.28	53.07	53.19	-0.75	-1.39	148788.0	7954415.4	420
2018-04-29	53.59	54.4	53.55	53.94	0.31	0.58	236405.0	12771687.8	587
2018-04-26	53.75	54.24	52.99	53.63	-0.2	-0.37	215547.0	11534342.4	608
2018-04-25	54.08	54.24	53.71	53.83	-0.05	-0.09	140233.0	7567404.0	419
2018-04-24	53.75	55.78	53.23	53.88	0.41	0.77	663115.0	36254489.8	1408
2018-04-23	53.8	53.8	53.15	53.47	-0.28	-0.52	131197.0	7014833.6	500
2018-04-22	53.92	54.16	53.55	53.75	-0.15	-0.28	155810.0	8383391.2	424
2018-04-19	54.81	54.85	53.75	53.9	-0.95	-1.73	402280.0	21807081.2	882
2018-04-18	55.57	56.95	54.72	54.85	0.45	0.83	666243.0	37074975.6	1606
2018-04-17	54.2	54.85	54.16	54.4	0.06	0.11	189143.0	10299156.6	395
2018-04-16	54.12	54.93	54.12	54.34	0.22	0.41	229942.0	12542106.8	587
2018-04-15	54.0	54.56	53.84	54.12	0.42	0.78	165133.0	8966875.6	497
2018-04-12	53.71	54.48	52.54	53.7	-0.03	-0.06	193458.0	10366567.8	600
2018-04-11	54.97	55.49	52.74	53.73	-1.12	-2.04	387094.0	21160910.8	748
2018-04-10	54.85	55.29	54.56	54.85	0.06	0.11	186708.0	10236298.0	406
2018-04-09	55.05	55.57	54.77	54.79	-0.14	-0.25	201034.0	11058358.0	510
2018-04-08	54.77	56.18	54.44	54.93	0.31	0.57	516123.0	28525678.6	999
2018-04-05	54.77	55.21	54.56	54.62	-0.01	-0.02	200742.0	10997680.4	524
2018-04-04	54.97	55.17	54.56	54.63	-0.27	-0.49	184115.0	10099204.8	505
2018-04-03	54.56	55.94	54.56	54.9	0.34	0.62	442095.0	24423887.0	1158
2018-04-02	54.77	55.13	54.36	54.56	-0.19	-0.35	194096.0	10629487.2	536
2018-04-01	54.72	55.49	53.96	54.75	0.2	0.37	261043.0	14355217.2	815
2018-03-29	55.49	55.49	54.16	54.55	-0.5	-0.91	384159.0	21094526.8	1163
2018-03-28	55.98	56.99	54.77	55.05	-0.77	-1.38	847829.0	47398523.6	2177
2018-03-27	53.35	56.91	52.74	55.82	3.17	6.02	1362814.0	75595797.4	3254
2018-03-26	53.55	53.96	52.34	52.65	-1.02	-1.9	465070.0	24650636.4	1265
2018-03-25	54.77	54.77	53.15	53.67	-0.58	-1.07	284231.0	15325139.0	834
2018-03-22	54.77	55.37	54.0	54.25	-0.07	-0.13	395090.0	21599858.8	1130
2018-03-21	55.17	55.17	53.31	54.32	-1.18	-2.13	680870.0	37101303.4	2057
2018-03-20	55.41	56.58	55.17	55.5	0.13	0.23	330405.0	18458857.8	1020
2018-03-19	55.37	55.94	54.56	55.37	0.52	0.95	343018.0	19039409.8	1156
2018-03-18	56.02	56.26	54.77	54.85	-1.48	-2.63	415651.0	23097814.0	1341
2018-03-15	57.59	57.68	55.78	56.33	-0.17	-0.3	963102.0	54679935.0	2554
2018-03-14	57.31	57.72	55.61	56.5	-0.56	-0.98	574999.0	32564331.6	1755
2018-03-13	56.18	57.8	55.78	57.06	1.52	2.74	1426109.0	81262621.6	3657
2018-03-12	56.99	57.39	55.17	55.54	-1.18	-2.08	704113.0	39487426.8	2402
2018-03-11	57.23	58.81	56.18	56.72	-0.24	-0.42	1358069.0	78327619.6	3553
2018-03-08	55.78	58.93	54.97	56.96	2.44	4.48	2639764.0	150041214.8	6325
2018-03-07	49.71	54.52	49.71	54.52	4.94	9.96	1922632.0	102208102.2	4119
2018-03-06	50.93	51.81	48.99	49.58	-1.25	-2.46	629219.0	31757513.2	1885
2018-03-05	53.43	53.51	50.52	50.83	-2.28	-4.29	859052.0	44728850.2	2636
2018-03-04	53.75	54.56	52.74	53.11	0.28	0.53	708393.0	37848950.4	2041
2018-03-01	52.95	55.53	52.14	52.83	0.6	1.15	1422388.0	76898769.2	3937
2018-02-28	53.39	54.56	51.81	52.23	-1.55	-2.88	1279186.0	68062172.0	3975
2018-02-27	57.19	57.35	52.54	53.78	-1.19	-2.16	1816003.0	100519213.0	5306
2018-02-26	56.18	57.51	49.11	54.97	1.09	2.02	4288674.0	236967381.6	9743
2018-02-25	46.68	53.88	44.1	53.88	4.89	9.98	3842309.0	189789741.0	8900
2018-02-22	56.75	59.62	48.99	48.99	-5.41	-9.94	2694716.0	150424966.8	5634
2018-02-21	50.32	54.4	50.12	54.4	4.94	9.99	1387744.0	73525579.8	3137
2018-02-20	48.1	49.47	45.27	49.46	4.48	9.96	1681630.0	81139689.2	3162
2018-02-19	44.98	44.98	43.04	44.98	4.08	9.98	147517.0	6603070.2	202
2018-02-18	40.9	40.9	40.9	40.9	3.72	10.01	47510.0	1943242.4	62
2018-02-15	34.96	37.18	34.96	37.18	3.35	9.9	232590.0	8518469.0	333
2018-02-14	30.72	33.83	30.47	33.83	3.06	9.94	261488.0	8554727.0	427
2018-02-13	29.91	31.12	29.91	30.77	0.86	2.88	185501.0	5692141.4	410
2018-02-12	29.71	30.11	29.67	29.91	0.49	1.67	41438.0	1238102.8	96
2018-02-11	29.34	29.63	29.26	29.42	-0.05	-0.17	25578.0	752983.6	62
2018-02-08	29.67	29.67	29.5	29.47	-0.18	-0.61	14073.0	415730.8	57
2018-02-07	29.95	30.03	29.5	29.65	-0.26	-0.87	45352.0	1353045.6	96
2018-02-06	29.83	29.91	29.71	29.91	-0.08	-0.27	45288.0	1349057.8	85
2018-02-05	29.91	30.03	29.87	29.99	0.11	0.37	49726.0	1489234.4	114
2018-02-04	30.03	30.03	29.79	29.88	-0.12	-0.4	30462.0	910440.2	90
2018-02-01	29.91	30.11	29.83	30.0	-0.08	-0.27	51434.0	1539755.0	94
2018-01-31	31.2	31.2	29.91	30.08	-0.62	-2.02	134869.0	4124778.2	326
2018-01-30	30.03	30.8	29.87	30.7	0.71	2.37	112809.0	3428791.8	188
2018-01-29	29.95	30.23	29.79	29.99	0.0	0.0	64552.0	1940236.6	130
2018-01-28	29.95	30.11	29.95	29.99	-0.12	-0.4	17641.0	529783.0	43
2018-01-25	30.15	30.19	29.91	30.11	-0.15	-0.5	52255.0	1571298.4	91
2018-01-24	30.72	30.76	29.91	30.26	0.23	0.77	119311.0	3626484.6	146
2018-01-23	30.27	30.31	30.03	30.03	-0.28	-0.92	29735.0	896458.0	84
2018-01-22	30.31	30.72	30.31	30.31	-0.11	-0.36	36019.0	1099261.2	103
2018-01-21	29.75	31.12	29.71	30.42	0.6	2.01	155360.0	4730937.4	270
2018-01-18	30.11	30.31	29.71	29.82	-0.28	-0.93	139797.0	4195238.6	189
2018-01-17	29.42	30.19	29.18	30.1	0.76	2.59	147561.0	4390141.6	222
2018-01-16	29.1	29.5	28.86	29.34	0.44	1.52	127213.0	3729634.6	180
2018-01-15	28.82	29.5	28.82	28.9	0.04	0.14	74513.0	2166595.6	201
2018-01-14	28.78	28.94	28.7	28.86	0.06	0.21	61721.0	1780699.2	116
2018-01-11	28.86	28.9	28.62	28.8	-0.15	-0.52	61400.0	1767421.0	157
2018-01-10	29.18	29.3	28.9	28.95	-0.4	-1.36	75300.0	2190275.2	192
2018-01-09	29.42	30.72	29.3	29.35	0.05	0.17	365162.0	10902095.0	688
2018-01-08	29.34	29.42	29.26	29.3	-0.15	-0.51	44536.0	1306073.2	107
2018-01-07	29.34	29.5	29.3	29.45	-0.07	-0.24	84929.0	2497848.2	151
2018-01-04	29.54	29.71	29.34	29.52	-0.02	-0.07	91437.0	2699763.8	184
2018-01-03	29.67	29.87	29.46	29.54	0.13	0.44	113501.0	3359328.0	193
2018-01-02	29.5	29.75	29.14	29.41	-0.11	-0.37	143885.0	4241559.2	243
2018-01-01	30.11	30.27	29.5	29.52	-0.72	-2.38	255397.0	7620424.6	362
2017-12-31	30.03	30.51	29.5	30.24	0.42	1.41	407723.0	12237533.8	615
2017-12-28	29.34	30.11	28.29	29.82	-0.34	-1.13	366137.0	10829215.0	887
2017-12-27	30.6	30.96	29.91	30.16	-0.91	-2.93	392938.0	12009305.0	976
2017-12-26	32.33	32.33	30.31	31.07	1.57	5.32	1169792.0	36549913.6	2200
2017-12-25				29.5	0.0	0.0	0.0	0.0	0
2017-12-24				29.5	0.0	0.0	0.0	0.0	0
2017-12-21	29.5	29.83	29.46	29.5	-0.49	-1.63	232075.0	6876337.36	487
2017-12-20	29.95	30.39	29.46	29.99	0.65	2.22	493440.0	14777205.76	1228
2017-12-19	29.99	30.07	29.26	29.34	-0.61	-2.04	222173.0	6591753.86	579
2017-12-18	30.39	30.39	29.91	29.95	-0.28	-0.93	173506.0	5229450.42	425
2017-12-17	30.76	30.88	30.15	30.23	-0.28	-0.92	186624.0	5670535.3	444
2017-12-14	30.31	30.92	29.99	30.51	0.6	2.01	290961.0	8849396.96	887
2017-12-13	30.15	30.72	29.1	29.91	-0.38	-1.25	252388.0	7581947.3	834
2017-12-12	30.35	30.8	30.19	30.29	-0.63	-2.04	185055.0	5654634.92	537
2017-12-11	31.93	31.93	30.64	30.92	-0.97	-3.04	371189.0	11553263.96	1145
2017-12-10	32.94	34.35	31.73	31.89	0.02	0.06	987800.0	32036848.04	1942
2017-12-07	31.53	32.21	30.8	31.87	0.26	0.82	476848.0	14969838.5	1043
2017-12-06	32.01	33.34	31.53	31.61	1.07	3.5	1611872.0	52069586.42	2522
2017-12-05	29.34	31.53	28.94	30.54	1.04	3.53	990066.0	30241495.42	2156
2017-12-04	29.83	29.99	29.22	29.5	-0.33	-1.11	266130.0	7856272.22	670
2017-12-03	29.34	30.27	29.3	29.83	0.63	2.16	443777.0	13239822.8	919
2017-11-30	29.1	30.11	28.82	29.2	0.14	0.48	459692.0	13562083.3	976
2017-11-29	29.34	29.5	28.98	29.06	-0.18	-0.62	304391.0	8892038.14	645
2017-11-28	29.71	30.11	29.02	29.24	-0.26	-0.88	560787.0	16524617.16	1357
2017-11-27	28.82	30.8	28.7	29.5	1.49	5.32	1298658.0	38514775.7	2390
2017-11-26	27.73	28.21	27.52	28.01	0.53	1.93	515594.0	14373134.6	1118
2017-11-23	27.48	28.29	27.2	27.48	0.06	0.22	660087.0	18333223.22	1431
2017-11-22	28.41	28.49	27.28	27.42	-0.71	-2.52	563989.0	15690750.6	1431
2017-11-21	28.37	29.06	28.01	28.13	-0.02	-0.07	688510.0	19583136.36	1797
2017-11-20	31.73	32.01	27.81	28.15	-2.36	-7.74	2124868.0	63951115.9	4460
2017-11-19	28.29	30.51	27.89	30.51	2.74	9.87	1551294.0	45549652.0	2942
2017-11-16	31.12	31.53	27.77	27.77	-3.07	-9.95	1007084.0	29698731.98	2664
2017-11-15	30.11	34.76	29.91	30.84	-1.53	-4.73	2508398.0	80775595.36	5386
2017-11-14	32.37	32.37	32.37	32.37	-3.56	-9.91	38088.0	1233043.38	105
2017-11-13	35.93	35.93	35.93	35.93	-3.96	-9.93	17295.0	621464.34	79
2017-11-12	39.89	39.89	39.89	39.89	-4.41	-9.95	19566.0	780440.64	72
2017-11-09	44.3	44.3	44.3	44.3	-4.89	-9.94	43566.0	1929771.04	119
2017-11-08	47.29	49.51	47.09	49.19	1.42	2.97	148981.0	7216311.56	406
2017-11-07	52.54	52.54	47.17	47.77	-4.63	-8.84	131825.0	6415204.89	451
2017-11-06	53.15	53.15	51.94	52.4	-0.4	-0.76	54724.0	2858763.0	211
2017-11-05	53.75	53.96	50.52	52.8	-1.04	-1.93	160694.0	8378371.85	456
2017-11-02	53.55	54.68	53.15	53.84	0.75	1.41	121726.0	6559955.25	387
2017-11-01	52.66	53.35	52.54	53.09	0.22	0.42	60361.0	3192750.2	209
2017-10-31	53.15	53.15	52.14	52.87	-0.62	-1.16	121914.0	6415880.7	390
2017-10-30	53.75	53.96	52.54	53.49	-1.48	-2.69	148111.0	7924839.85	537
2017-10-29	54.97	55.09	54.68	54.97	0.41	0.75	36722.0	2015481.45	151
2017-10-26	53.96	54.68	53.55	54.56	0.54	1.0	75973.0	4113946.5	224
2017-10-25	54.56	55.09	53.88	54.02	0.41	0.76	64968.0	3522045.5	204
2017-10-24	54.97	55.37	53.35	53.61	-1.72	-3.11	82673.0	4503884.0	327
2017-10-23	56.38	56.38	54.56	55.33	-1.05	-1.86	101502.0	5587779.95	337
2017-10-22	56.91	56.99	56.3	56.38	-0.37	-0.65	69827.0	3954771.6	288
2017-10-19	56.18	57.19	55.98	56.75	1.18	2.12	166197.0	9396813.35	564
2017-10-18	56.1	56.38	55.57	55.57	-0.73	-1.3	86943.0	4861101.95	313
2017-10-17	55.98	56.91	55.57	56.3	0.77	1.39	199638.0	11229025.75	549
2017-10-16	56.38	56.58	54.36	55.53	-1.11	-1.96	137209.0	7643007.7	377
2017-10-15	56.58	58.0	56.38	56.64	-1.36	-2.34	146487.0	8360656.65	405
2017-10-12	56.58	58.2	55.78	58.0	1.17	2.06	58836.0	3350996.5	218
2017-10-11	59.62	60.34	55.78	56.83	-2.95	-4.93	152208.0	8834513.2	326
2017-10-10	60.63	60.83	59.62	59.78	-1.05	-1.73	97741.0	5894915.2	229
2017-10-09	62.65	62.77	60.42	60.83	-2.0	-3.18	106732.0	6549712.15	316
2017-10-08	64.06	64.06	62.65	62.83	-0.89	-1.4	59495.0	3762743.95	192
2017-10-05	63.37	64.47	63.37	63.72	0.59	0.93	141178.0	9009866.85	339
2017-10-04	63.66	64.06	62.97	63.13	-0.49	-0.77	78655.0	5001634.9	198
2017-10-03	64.06	64.06	63.58	63.62	0.06	0.09	66333.0	4232778.0	168
2017-10-02	64.59	64.59	63.17	63.56	-0.4	-0.63	47158.0	3012212.2	133
2017-10-01	63.86	64.38	63.66	63.96	-0.57	-0.88	33728.0	2159359.45	111
2017-09-28	64.67	65.07	64.38	64.53	0.17	0.26	27177.0	1756887.75	90
2017-09-27	64.47	64.99	64.26	64.36	-0.25	-0.39	39463.0	2545358.2	121
2017-09-26	64.99	65.48	64.38	64.61	0.0	0.0	113808.0	7386583.75	270
2017-09-25	64.67	64.67	63.66	64.61	-0.06	-0.09	83430.0	5355318.1	213
2017-09-21	65.07	65.39	64.47	64.67	0.02	0.03	64008.0	4154575.75	213
2017-09-20	63.58	64.79	63.58	64.65	0.81	1.27	123121.0	7945120.1	327
2017-09-19	64.79	65.27	63.66	63.84	-1.37	-2.1	112141.0	7234711.15	264
2017-09-18	65.48	65.48	64.47	65.21	-0.1	-0.15	109800.0	7143042.3	206
2017-09-17	65.27	65.68	64.79	65.31	0.4	0.62	104327.0	6824951.6	316
2017-09-14	64.67	65.6	64.26	64.91	0.38	0.59	70886.0	4596303.2	245
2017-09-13	64.47	64.87	64.47	64.53	-0.08	-0.12	31823.0	2055865.0	112
2017-09-12	64.87	64.99	64.59	64.61	-0.2	-0.31	19234.0	1245468.1	102
2017-09-11	64.87	65.07	64.38	64.81	-0.1	-0.15	22921.0	1486997.75	102
2017-09-10	65.27	65.27	64.79	64.91	-0.28	-0.43	38716.0	2516243.7	116
2017-09-07	65.39	65.39	64.87	65.19	-0.06	-0.09	31680.0	2063201.65	103
2017-09-06	65.19	65.27	64.99	65.25	0.58	0.9	33105.0	2157382.35	110
2017-08-29	64.79	64.99	64.26	64.67	0.0	0.0	43110.0	2789764.0	119
2017-08-28	64.38	64.99	64.18	64.67	0.47	0.73	35737.0	2309321.35	124
2017-08-27	63.98	65.39	63.98	64.2	0.1	0.16	101323.0	6553856.35	242
2017-08-24	64.87	64.99	63.98	64.1	-0.55	-0.85	63968.0	4130181.2	205
2017-08-23	64.87	65.07	64.38	64.65	-0.1	-0.15	49999.0	3232233.05	169
2017-08-22	64.99	66.08	64.47	64.75	-0.42	-0.64	97107.0	6351002.7	347
2017-08-21	64.67	65.68	64.38	65.17	0.24	0.37	116169.0	7559451.15	328
2017-08-20	64.59	66.08	64.26	64.93	0.16	0.25	166840.0	10887237.6	403
2017-08-17	64.67	67.21	64.59	64.77	1.46	2.31	628036.0	41318918.45	1636
2017-08-16	62.04	63.66	61.84	63.31	0.72	1.15	101883.0	6388608.1	343
2017-08-15	63.78	64.87	61.64	62.59	-1.35	-2.11	130568.0	8332461.65	358
2017-08-14	63.45	64.99	63.05	63.94	0.75	1.19	265546.0	17028521.35	834
2017-08-13	64.47	64.67	62.65	63.19	-1.3	-2.02	209832.0	13334031.55	543
2017-08-10	64.38	65.39	63.86	64.49	0.07	0.11	185654.0	12023015.05	491
2017-08-09	64.67	65.68	64.18	64.42	-3.0	-4.45	477788.0	30994343.15	1229
2017-08-08	67.21	68.51	66.69	67.42	0.81	1.22	407877.0	27557658.65	1092
2017-08-07	64.47	67.5	64.47	66.61	2.27	3.53	667267.0	44258860.5	1851
2017-08-06	64.87	65.07	64.06	64.34	0.48	0.75	216013.0	13966929.85	420
2017-08-03	64.67	65.27	63.66	63.86	-0.5	-0.78	126140.0	8107847.9	349
2017-08-02	64.06	66.28	63.86	64.36	0.06	0.09	286666.0	18554903.2	677
2017-08-01	63.05	66.61	63.05	64.3	1.75	2.8	655099.0	42503548.4	1549
2017-07-31	61.35	63.45	61.23	62.55	1.52	2.49	345126.0	21515619.6	967
2017-07-30	60.63	61.23	60.63	61.03	0.18	0.3	83697.0	5100041.2	207
2017-07-27	61.15	61.76	60.42	60.85	-0.54	-0.88	86820.0	5288550.85	305
2017-07-26	62.04	62.16	61.23	61.39	-0.55	-0.89	104713.0	6461466.6	275
2017-07-25	62.65	63.25	61.76	61.94	-0.16	-0.26	197604.0	12348699.65	520
2017-07-24	61.15	62.85	61.15	62.1	0.89	1.45	266996.0	16604584.35	685
2017-07-23	60.54	61.84	60.22	61.21	1.11	1.85	181121.0	11090326.4	493
2017-07-20	60.14	60.75	59.94	60.1	0.5	0.84	132414.0	7973387.45	370
2017-07-19	60.63	61.84	59.41	59.6	-1.15	-1.89	257475.0	15621303.1	563
2017-07-18	62.77	62.85	60.63	60.75	-1.9	-3.03	166128.0	10293254.2	456
2017-07-17	61.96	63.66	61.64	62.65	0.75	1.21	571214.0	35948708.2	1327
2017-07-16	60.95	62.04	60.95	61.9	1.11	1.83	220793.0	13565040.65	427
2017-07-13	60.42	60.83	60.42	60.79	0.29	0.48	89264.0	5407875.8	233
2017-07-12	60.02	61.23	60.02	60.5	0.58	0.97	120617.0	7302240.95	303
2017-07-11	61.43	61.96	59.82	59.92	-1.72	-2.79	140965.0	8620517.95	383
2017-07-10	60.22	61.96	60.22	61.64	1.3	2.15	214805.0	13102594.6	525
2017-07-09	59.33	61.64	59.33	60.34	1.03	1.74	151213.0	9179785.6	435
2017-07-06	59.74	59.74	59.13	59.31	-0.16	-0.27	46218.0	2745353.9	105
2017-07-05	59.01	59.62	58.93	59.47	0.2	0.34	52324.0	3102699.6	164
2017-07-04	59.53	60.02	59.13	59.27	-0.55	-0.92	79239.0	4730010.85	211
2017-07-03	58.6	60.14	58.6	59.82	1.15	1.96	118890.0	7037503.45	300
2017-07-02	59.13	59.13	58.4	58.67	0.21	0.36	139965.0	8224995.8	277
2017-06-22	58.0	59.21	57.72	58.46	0.78	1.35	84776.0	4958630.2	245
2017-06-21	57.51	57.92	56.91	57.68	0.95	1.67	78289.0	4488802.25	218
2017-06-20	56.58	57.31	56.1	56.73	0.27	0.48	81545.0	4628405.35	228
2017-06-19	55.57	56.58	55.37	56.46	1.03	1.86	30141.0	1692883.45	90
2017-06-18	55.78	55.78	55.37	55.43	-0.55	-0.98	12826.0	710819.7	69
2017-06-15	55.57	56.79	55.37	55.98	0.06	0.11	36875.0	2068594.1	115
2017-06-14	55.29	56.3	54.89	55.92	1.11	2.03	82401.0	4587522.5	230
2017-06-13	54.89	55.09	54.56	54.81	-0.08	-0.15	37553.0	2057556.65	132
2017-06-12	54.97	55.29	54.56	54.89	0.19	0.35	37281.0	2047835.8	132
2017-06-11	55.17	57.19	54.28	54.7	-1.54	-2.74	99562.0	5490658.0	332
2017-06-08	58.2	58.2	55.69	56.24	-2.53	-4.3	88992.0	5097591.85	295
2017-06-07	58.32	59.01	58.2	58.77	0.14	0.24	37504.0	2194717.0	138
2017-06-06	59.74	59.74	58.0	58.63	-0.9	-1.51	87740.0	5166056.45	224
2017-06-05	60.14	60.14	59.21	59.53	-0.75	-1.24	178979.0	10666558.85	408
2017-06-04	59.62	60.54	59.01	60.28	1.47	2.5	64280.0	3842583.0	173
2017-06-01	59.01	59.41	58.4	58.81	-0.16	-0.27	39958.0	2345450.7	115
2017-05-31	59.62	61.03	59.01	58.97	-0.44	-0.74	82336.0	4936907.3	244
2017-05-30	59.01	59.82	58.81	59.41	0.08	0.13	54863.0	3261712.5	140
2017-05-29	58.4	59.41	57.59	59.33	1.05	1.8	24415.0	1425441.3	98
2017-05-28	60.22	60.42	57.8	58.28	-2.14	-3.54	48766.0	2871300.3	140
2017-05-25	60.22	61.03	60.22	60.42	0.18	0.3	33308.0	2015879.4	86
2017-05-24	59.82	61.03	59.82	60.24	-0.47	-0.77	56540.0	3425772.9	115
2017-05-23	60.83	61.23	60.22	60.71	-1.13	-1.83	116743.0	7092265.5	283
2017-05-22	63.05	63.05	61.84	61.84	-0.32	-0.51	79298.0	4935218.0	252
2017-05-21	61.64	63.66	61.43	62.16	1.72	2.85	402834.0	25222117.9	961
2017-05-18	60.63	61.03	60.22	60.44	-0.63	-1.03	87512.0	5306220.9	213
2017-05-17	61.03	61.64	60.83	61.07	-0.12	-0.2	70846.0	4335579.0	165
2017-05-16	61.43	62.24	60.83	61.19	0.44	0.72	201514.0	12386915.4	424
2017-05-15	59.62	61.43	59.21	60.75	2.04	3.47	210639.0	12725670.6	492
2017-05-14	58.6	59.82	57.8	58.71	-0.14	-0.24	106539.0	6253961.7	290
2017-05-11	61.03	61.03	58.6	58.85	-2.22	-3.64	83727.0	5019231.4	276
2017-05-10	61.64	61.84	61.03	61.07	-0.87	-1.4	43155.0	2651119.0	128
2017-05-09	60.83	62.44	60.83	61.94	1.13	1.86	61711.0	3796723.5	145
2017-05-08	60.83	61.23	60.63	60.81	-0.32	-0.52	47698.0	2906026.7	142
2017-05-07	61.84	61.84	61.03	61.13	-0.81	-1.31	26494.0	1630591.8	107
2017-05-04	61.84	62.24	61.23	61.94	-0.18	-0.29	50246.0	3090917.3	170
2017-05-03	63.05	63.25	61.84	62.12	-0.95	-1.51	97775.0	6098956.8	291
2017-05-02	63.66	63.66	62.85	63.07	-0.38	-0.6	45698.0	2893150.0	139
2017-05-01	63.66	64.06	63.45	63.45	0.0	0.0	61588.0	3925872.2	188
2017-04-30	62.65	63.86	62.65	63.45	0.36	0.57	66803.0	4237824.1	194
2017-04-27	63.66	63.66	62.85	63.09	0.16	0.25	67457.0	4257004.4	197
2017-04-26	62.24	64.06	62.24	62.93	0.85	1.37	243808.0	15423788.5	560
2017-04-25	62.44	62.85	61.84	62.08	-0.16	-0.26	54215.0	3382747.2	189
2017-04-24	61.64	62.44	61.64	62.24	0.34	0.55	43877.0	2721895.7	132
2017-04-23	60.83	62.85	60.83	61.9	1.25	2.06	74310.0	4586674.9	245
2017-04-20	62.65	62.85	60.63	60.65	-2.22	-3.53	60529.0	3729443.4	280
2017-04-19	63.45	63.45	62.65	62.87	-0.52	-0.82	50330.0	3162966.6	182
2017-04-18	64.06	64.67	63.25	63.39	-0.33	-0.52	57565.0	3674710.8	210
2017-04-17	62.85	64.26	62.65	63.72	0.0	0.0	62533.0	3969697.0	216
2017-04-16	65.07	65.07	63.25	63.72	-1.35	-2.07	63963.0	4106246.3	247
2017-04-13	65.48	65.48	64.87	65.07	0.14	0.22	70658.0	4602104.5	177
2017-04-12	64.67	65.27	64.67	64.93	0.57	0.89	79021.0	5134327.1	212
2017-04-11	64.67	64.87	64.26	64.36	-0.31	-0.48	69862.0	4518638.5	222
2017-04-10	64.87	65.27	64.67	64.67	-0.32	-0.49	81169.0	5267276.9	268
2017-04-09	65.68	65.88	64.67	64.99	-0.75	-1.14	73662.0	4810309.1	270
2017-04-06	66.08	66.49	65.48	65.74	-0.14	-0.21	105233.0	6934712.9	299
2017-04-05	66.69	66.89	65.68	65.88	-0.61	-0.92	142949.0	9489717.3	451
2017-04-04	66.49	68.1	66.28	66.49	0.55	0.83	706483.0	47458593.7	1451
2017-04-03	66.08	66.49	65.68	65.94	-0.55	-0.83	150946.0	9966243.1	514
2017-04-02	65.68	66.89	65.27	66.49	1.26	1.93	457059.0	30304810.2	1073
2017-03-30	65.27	65.48	64.47	65.23	0.24	0.37	100675.0	6543497.6	284
2017-03-29	64.26	65.07	64.26	64.99	1.09	1.71	167785.0	10848913.2	467
2017-03-28	64.47	64.67	63.86	63.9	-0.28	-0.44	117421.0	7539096.0	380
2017-03-27	64.67	64.87	64.06	64.18	-0.59	-0.91	86112.0	5558105.9	308
2017-03-26	64.67	65.88	64.67	64.77	0.85	1.33	340925.0	22230506.4	943
2017-03-23	63.25	64.26	63.05	63.92	1.41	2.26	205260.0	13062168.0	553
2017-03-22	63.86	63.86	62.24	62.51	-2.1	-3.25	247707.0	15647589.9	648
2017-03-21	66.89	66.89	64.47	64.61	-2.28	-3.41	207862.0	13692943.6	670
2017-03-20	65.88	67.5	65.88	66.89	1.03	1.56	366671.0	24461877.3	783
2017-03-19	65.88	67.09	65.07	65.86	0.1	0.15	469356.0	31025850.3	898
2017-03-16	65.68	66.69	65.27	65.76	0.81	1.25	397559.0	26235335.3	1113
2017-03-15	63.25	65.27	63.05	64.95	1.96	3.11	490065.0	31544900.8	1035
2017-03-14	62.65	63.25	61.23	62.99	0.28	0.45	200524.0	12464865.7	617
2017-03-13	64.47	64.87	62.44	62.71	-1.17	-1.83	383367.0	24670812.0	997
2017-03-12	62.04	64.67	62.04	63.88	0.16	0.25	319533.0	20225143.8	744
2017-03-09	66.49	66.49	62.65	63.72	-3.35	-4.99	380621.0	24501546.1	1103
2017-03-08	68.71	68.71	66.89	67.07	-1.42	-2.07	245233.0	16537384.9	652
2017-03-07	67.5	68.71	67.5	68.49	0.97	1.44	184372.0	12558086.0	517
2017-03-06	67.7	67.9	66.49	67.52	-0.24	-0.35	207803.0	13955730.1	557
2017-03-05	69.11	69.11	67.7	67.76	-1.01	-1.47	187792.0	12849317.3	488
2017-03-02	68.71	69.72	68.51	68.77	0.34	0.5	223104.0	15399620.7	537
2017-03-01	69.11	69.52	68.1	68.43	-0.58	-0.84	277432.0	19064718.8	637
2017-02-28	68.71	69.52	67.29	69.01	0.12	0.17	414240.0	28290647.1	886
2017-02-27	71.74	73.15	68.3	68.89	-2.81	-3.92	609460.0	43431926.6	1356
2017-02-26	70.53	71.94	70.53	71.7	0.75	1.06	164599.0	11758167.7	371
2017-02-23	70.12	71.13	69.52	70.95	0.73	1.04	215201.0	15124082.7	558
2017-02-22	70.73	71.54	70.12	70.22	-0.23	-0.33	247356.0	17532266.5	568
2017-02-21	70.53	70.53	69.32	70.45	0.47	0.67	154123.0	10781338.4	304
2017-02-20	70.33	71.74	69.72	69.98	-0.33	-0.47	280772.0	19892557.3	685
2017-02-19	70.53	70.93	70.12	70.31	0.09	0.13	128733.0	9079076.3	343
2017-02-16	70.53	71.13	70.12	70.22	-0.09	-0.13	110626.0	7805931.8	337
2017-02-15	69.52	71.13	69.52	70.31	0.49	0.7	160244.0	11290202.1	470
2017-02-14	71.74	71.94	69.72	69.82	-1.6	-2.24	259796.0	18365773.4	597
2017-02-13	71.13	72.14	70.73	71.42	0.16	0.22	206234.0	14729374.2	476
2017-02-12	70.73	72.14	70.73	71.26	0.95	1.35	369982.0	26380506.2	736
2017-02-09	71.13	71.13	69.52	70.31	-0.04	-0.06	158359.0	11128852.9	440
2017-02-08	71.74	71.74	70.12	70.35	-1.57	-2.18	156647.0	11086941.3	476
2017-02-07	72.55	72.75	71.54	71.92	-0.47	-0.65	99913.0	7201686.0	347
2017-02-06	71.94	72.75	71.34	72.39	0.23	0.32	194403.0	14001484.5	530
2017-02-05	74.37	74.37	71.94	72.16	-2.05	-2.76	414938.0	30341172.1	1114
2017-02-02	76.79	77.2	73.96	74.21	-2.26	-2.96	743319.0	56163082.3	1718
2017-02-01	73.96	76.99	73.56	76.47	2.99	4.07	854341.0	64572166.7	1756
2017-01-31	72.14	73.96	71.34	73.48	1.27	1.76	444564.0	32401881.4	903
2017-01-30	72.14	73.76	71.94	72.21	-0.02	-0.03	399959.0	29119927.8	883
2017-01-29	71.34	72.55	71.34	72.23	0.43	0.6	126585.0	9133706.0	338
2017-01-26	72.95	73.36	71.74	71.8	-0.93	-1.28	136022.0	9835090.7	386
2017-01-25	72.75	73.76	72.35	72.73	0.34	0.47	262310.0	19165957.9	626
2017-01-24	72.55	73.36	71.94	72.39	0.02	0.03	128208.0	9318394.9	429
2017-01-23	71.94	73.15	71.34	72.37	1.11	1.56	268208.0	19432884.8	627
2017-01-22	69.52	72.35	69.11	71.26	2.35	3.41	352291.0	25038812.1	808
2017-01-19	64.67	69.72	64.67	68.91	2.08	3.11	307499.0	21001166.9	805
2017-01-18	68.1	69.72	66.28	66.83	-1.21	-1.78	368903.0	25262890.0	924
2017-01-17	66.69	68.51	65.27	68.04	0.95	1.42	169933.0	11363877.3	550
2017-01-16	68.1	68.51	67.09	67.09	-0.95	-1.4	110122.0	7456528.9	421
2017-01-15	67.5	68.3	67.5	68.04	0.68	1.01	123087.0	8365316.8	407
2017-01-12	69.11	69.32	66.28	67.36	-1.31	-1.91	232501.0	15790730.0	826
2017-01-11	70.73	71.34	68.3	68.67	-2.73	-3.82	316856.0	22189014.1	862
2017-01-10	71.34	72.14	70.73	71.4	0.16	0.22	251715.0	17994814.6	671
2017-01-09	71.94	71.94	70.33	71.24	-0.54	-0.75	353405.0	25165837.1	805
2017-01-08	73.15	73.36	71.13	71.78	-0.97	-1.33	257228.0	18688236.6	571
2017-01-05	73.36	73.96	72.35	72.75	-0.59	-0.8	340781.0	24925866.5	762
2017-01-04	74.37	75.38	72.75	73.34	-0.5	-0.68	635696.0	47238574.1	1424
2017-01-03	73.15	74.17	72.75	73.84	0.89	1.22	489441.0	36057782.7	1081
2017-01-02	73.36	75.18	72.55	72.95	-0.02	-0.03	901806.0	66796375.6	1849
2017-01-01	72.35	73.76	72.35	72.97	0.93	1.29	429501.0	31326945.2	1002
2016-12-29	73.76	73.96	71.74	72.04	-1.24	-1.69	562876.0	41065175.3	1303
2016-12-28	71.94	73.56	71.94	73.28	1.68	2.35	923787.0	67298724.1	1788
2016-12-27	70.53	71.94	70.53	71.6	0.97	1.37	348640.0	24903143.0	945
2016-12-26	71.74	72.55	70.53	70.63	-0.73	-1.02	344913.0	24703764.6	903
2016-12-25	70.73	71.74	70.12	71.36	1.9	2.74	321478.0	22804368.8	785
2016-12-22	69.32	69.92	68.71	69.46	0.43	0.62	332879.0	23086867.8	807
2016-12-21	68.71	69.32	67.5	69.03	0.81	1.19	487813.0	33427533.9	1094
2016-12-20	69.32	69.72	67.7	68.22	-1.66	-2.38	250834.0	17184271.2	602
2016-12-19	72.14	72.35	69.32	69.88	-1.9	-2.65	296261.0	21100100.5	673
2016-12-18	69.92	72.35	69.92	71.78	2.53	3.65	551054.0	39302067.9	1104
2016-12-15	67.7	69.32	67.29	69.25	0.9	1.32	258480.0	17698077.5	570
2016-12-14	69.92	71.13	68.1	68.35	-2.16	-3.06	302679.0	21064888.8	638
2016-12-13	71.74	72.14	70.33	70.51	-1.27	-1.77	281940.0	20006001.2	601
2016-12-12	73.36	73.56	71.54	71.78	-1.23	-1.68	313397.0	22785525.6	712
2016-12-11	72.35	73.76	72.35	73.01	1.15	1.6	313234.0	22922041.0	792
2016-12-08	72.95	73.36	71.74	71.86	-0.91	-1.25	357542.0	25911392.9	960
2016-12-07	73.96	74.17	72.35	72.77	-0.79	-1.07	675071.0	49496962.9	1588
2016-12-06	71.94	74.57	71.54	73.56	1.9	2.65	769348.0	56053337.8	1703
2016-12-05	72.35	72.75	70.93	71.66	-0.77	-1.06	760544.0	54544704.4	1500
2016-12-04	68.91	73.96	68.91	72.43	4.31	6.33	1875236.0	133623109.0	3571
2016-12-01	67.29	69.11	66.89	68.12	1.71	2.57	975439.0	66531069.7	1827
2016-11-30	66.28	67.5	66.28	66.41	0.51	0.77	492074.0	32941263.8	1218
2016-11-29	68.71	69.52	65.48	65.9	-2.12	-3.12	594565.0	40010303.4	1564
2016-11-28	66.69	69.92	66.08	68.02	1.96	2.97	939360.0	63862454.0	2138
2016-11-27	63.05	66.28	62.85	66.06	3.07	4.87	625597.0	40534930.3	1516
2016-11-24	65.07	66.28	62.04	62.99	-1.33	-2.07	794604.0	51060632.5	1667
2016-11-23	62.65	64.47	62.65	64.32	1.88	3.01	602908.0	38466119.0	1258
2016-11-22	62.24	63.66	61.64	62.44	0.2	0.32	455624.0	28544664.6	1084
2016-11-21	61.84	63.25	61.23	62.24	0.83	1.35	734832.0	45768223.5	1674
2016-11-20	61.43	62.44	59.82	61.41	0.2	0.33	418620.0	25630244.0	1008
2016-11-17	62.65	62.85	60.42	61.21	-1.11	-1.78	456534.0	28136124.3	1252
2016-11-16	58.4	62.65	58.4	62.32	4.36	7.52	580982.0	35386068.3	1082
2016-11-15	57.8	59.21	56.79	57.96	-0.6	-1.02	264052.0	15352365.3	699
2016-11-14	60.02	61.43	57.59	58.56	-0.91	-1.53	455683.0	27214515.8	1079
2016-11-13	57.39	61.03	56.99	59.47	1.82	3.16	612602.0	36507127.8	1362
2016-11-10	54.97	58.0	54.97	57.65	3.07	5.62	428363.0	24179168.7	898
2016-11-09	52.95	54.77	51.73	54.58	0.58	1.07	367721.0	19695111.1	839
2016-11-08	54.97	55.17	53.55	54.0	-0.34	-0.63	285592.0	15568093.9	705
2016-11-07	53.15	54.77	52.95	54.34	2.14	4.1	543394.0	29411991.6	1198
2016-11-06	50.32	52.54	50.12	52.2	1.25	2.45	300685.0	15493401.25	622
2016-11-03	50.24	51.73	49.92	50.95	0.73	1.45	390666.0	19893638.4	911
2016-11-02	51.73	52.54	49.51	50.22	-2.02	-3.87	401152.0	20380180.5	959
2016-11-01	51.94	53.55	51.53	52.24	0.45	0.87	331335.0	17504406.0	897
2016-10-31	51.13	52.95	50.93	51.79	0.7	1.37	291580.0	15182297.6	643
2016-10-30	51.33	51.33	50.24	51.09	-0.32	-0.62	330197.0	16737248.15	710
2016-10-27	51.33	51.73	50.72	51.41	-0.02	-0.04	194596.0	9988028.9	529
2016-10-26	50.32	52.54	49.43	51.43	1.54	3.09	511061.0	26187257.35	985
2016-10-25	49.11	50.52	49.03	49.89	0.99	2.02	346319.0	17233846.85	771
2016-10-24	48.42	49.43	48.3	48.9	0.72	1.49	131142.0	6415276.15	336
2016-10-23	47.89	49.23	47.49	48.18	1.11	2.36	249350.0	12102282.85	477
2016-10-20	45.87	47.81	45.27	47.07	1.28	2.8	195378.0	9052981.7	517
2016-10-19	43.85	45.87	43.04	45.79	1.76	4.0	177390.0	7918213.4	503
2016-10-18	46.88	46.88	42.84	44.03	-3.06	-6.5	169973.0	7703625.75	561
2016-10-17	48.9	49.11	46.48	47.09	-2.28	-4.62	272439.0	13031477.5	658
2016-10-16	50.32	50.32	48.9	49.37	-1.07	-2.12	143781.0	7111785.1	458
2016-10-13	51.53	51.94	49.83	50.44	-1.23	-2.38	204023.0	10392560.3	588
2016-10-12	50.72	52.74	50.52	51.67	0.66	1.29	257599.0	13352413.4	616
2016-10-11	50.52	51.33	50.52	51.01	0.71	1.41	209495.0	10682222.5	519
2016-10-10	50.52	50.93	49.03	50.3	-0.32	-0.63	267397.0	13397290.8	637
2016-10-09	50.72	52.54	49.83	50.62	0.16	0.32	419441.0	21549291.7	959
2016-10-06	49.11	52.54	49.11	50.46	1.72	3.53	520047.0	26457519.75	1148
2016-10-05	47.89	49.11	46.88	48.74	1.27	2.68	322279.0	15463345.8	755
2016-10-04	47.49	47.61	45.99	47.47	0.69	1.47	198000.0	9272635.3	539
2016-10-03	47.09	47.89	42.76	46.78	-0.1	-0.21	410638.0	18659650.05	962
2016-10-02	52.34	52.95	46.88	46.88	-5.2	-9.98	328361.0	16346244.6	668
2016-09-29	50.93	53.15	50.52	52.08	0.39	0.75	194150.0	10124225.4	611
2016-09-28	55.57	56.58	49.92	51.69	-3.68	-6.65	558031.0	29590427.75	1074
2016-09-27	60.63	60.63	55.37	55.37	-6.14	-9.98	283771.0	16212254.1	764
2016-09-26	61.64	62.04	61.03	61.51	0.46	0.75	182700.0	11224769.0	392
2016-09-25	61.64	61.64	60.02	61.05	-1.07	-1.72	156612.0	9525370.0	459
2016-09-21	61.03	62.65	60.63	62.12	0.85	1.39	171932.0	10641695.5	501
2016-09-20	61.43	62.65	59.01	61.27	-0.57	-0.92	588820.0	36146099.7	1426
2016-09-19	68.3	68.91	61.84	61.84	-6.81	-9.92	536347.0	33647070.4	1095
2016-09-18	70.93	71.13	68.1	68.65	-3.39	-4.71	129128.0	8987096.6	387
2016-09-08	71.74	72.14	71.13	72.04	0.74	1.04	38142.0	2734989.4	167
2016-09-07	71.13	71.74	70.93	71.3	-0.56	-0.78	38593.0	2754094.5	176
2016-09-06	74.57	74.77	71.54	71.86	-2.26	-3.05	133102.0	9669038.3	488
2016-09-05	70.12	74.57	70.12	74.12	4.87	7.03	230269.0	16798334.6	801
2016-09-04	68.71	69.72	68.71	69.25	0.99	1.45	60168.0	4160880.4	218
2016-09-01	70.12	70.33	66.69	68.26	-2.87	-4.03	63810.0	4384169.4	285
2016-08-31	72.95	72.95	71.13	71.13	-1.62	-2.23	57555.0	4134459.4	208
2016-08-30	71.94	72.95	71.74	72.75	1.25	1.75	81322.0	5901965.9	259
2016-08-29	71.54	74.17	71.34	71.5	0.49	0.69	166212.0	12095338.1	633
2016-08-28	70.73	71.94	70.33	71.01	0.36	0.51	176509.0	12551104.5	489
2016-08-25	71.94	72.75	67.7	70.65	-2.28	-3.13	133839.0	9353908.2	403
2016-08-24	76.19	76.19	72.75	72.93	-2.77	-3.66	83321.0	6243218.9	195
2016-08-23	75.98	75.98	74.37	75.7	0.08	0.11	41111.0	3101227.2	145
2016-08-22	76.19	76.19	74.77	75.62	-0.28	-0.37	60187.0	4531198.5	169
2016-08-21	75.78	76.59	75.38	75.9	0.0	0.0	56476.0	4295382.7	127
2016-08-18	76.39	76.59	74.37	75.9	-0.75	-0.98	105277.0	8005796.6	339
2016-08-17	78.01	78.01	76.19	76.65	-1.56	-1.99	138664.0	10677948.9	400
2016-08-16	78.81	78.81	78.21	78.21	-0.4	-0.51	41641.0	3266649.1	124
2016-08-15	79.02	79.02	78.41	78.61	-0.53	-0.67	41710.0	3286226.1	161
2016-08-14	79.02	79.62	79.02	79.14	0.51	0.65	68426.0	5427908.6	191
2016-08-11	78.61	79.02	78.21	78.63	-0.37	-0.47	45357.0	3565016.7	166
2016-08-10	80.03	80.23	78.61	79.0	-0.68	-0.85	148160.0	11730388.5	367
2016-08-09	79.42	80.03	78.61	79.68	0.6	0.76	114872.0	9125569.1	300
2016-08-08	79.22	79.22	78.41	79.08	0.04	0.05	55180.0	4352793.9	179
2016-08-07	79.02	80.03	79.02	79.04	-0.18	-0.23	82653.0	6555265.0	199
2016-08-04	81.04	81.04	78.41	79.22	-1.25	-1.55	99879.0	7954633.8	376
2016-08-03	80.03	81.44	79.62	80.47	0.1	0.12	102175.0	8211035.2	330
2016-08-02	83.26	83.87	79.02	80.37	-3.84	-4.56	281767.0	22766951.7	845
2016-08-01	80.83	85.89	80.83	84.21	3.38	4.18	517063.0	43433678.1	1121
2016-07-31	80.83	82.45	79.82	80.83	-0.23	-0.28	97380.0	7881732.9	337
2016-07-28	81.44	82.86	78.61	81.06	-0.26	-0.32	270623.0	21944552.7	792
2016-07-27	82.45	82.65	81.24	81.32	-0.97	-1.18	81179.0	6629182.8	319
2016-07-26	83.06	83.26	82.05	82.29	-0.52	-0.63	33154.0	2740125.1	151
2016-07-25	84.47	84.47	82.45	82.81	-1.18	-1.4	81901.0	6799720.4	231
2016-07-24	84.27	84.47	83.46	83.99	-0.64	-0.76	57134.0	4802521.7	200
2016-07-21	87.5	87.5	84.07	84.63	-2.23	-2.57	113675.0	9673401.4	355
2016-07-20	88.92	88.92	86.69	86.86	-2.52	-2.82	144617.0	12672559.6	449
2016-07-19	90.13	91.75	88.11	89.38	0.62	0.7	276076.0	24793327.3	840
2016-07-18	87.3	89.93	85.08	88.76	1.26	1.44	299799.0	26116279.5	736
2016-07-17	81.64	88.92	81.64	87.5	5.92	7.26	888198.0	76569850.8	1842
2016-07-14	81.44	82.05	81.24	81.58	0.14	0.17	100052.0	8179290.8	289
2016-07-13	82.25	82.25	81.44	81.44	-0.38	-0.46	141079.0	11557293.0	274
2016-07-12	81.04	82.25	81.04	81.82	1.03	1.27	98196.0	8015940.6	243
2016-07-11	81.04	81.24	80.23	80.79	0.16	0.2	59351.0	4795187.2	139
2016-07-10	80.83	81.84	80.43	80.63	-0.12	-0.15	149204.0	12138404.9	184
2016-06-30	80.83	81.04	80.03	80.75	0.02	0.02	205636.0	16586648.4	266
2016-06-29	80.43	80.83	79.42	80.73	0.14	0.17	79160.0	6367501.7	156
2016-06-28	79.02	80.83	79.02	80.59	0.73	0.91	52211.0	4181732.9	126
2016-06-27	79.82	80.83	79.42	79.86	0.28	0.35	255431.0	20495251.8	359
2016-06-26	76.79	79.82	74.77	79.58	-1.46	-1.8	179587.0	14033544.3	359
2016-06-23	80.83	81.64	80.43	81.04	0.45	0.56	128134.0	10369833.8	294
2016-06-22	81.04	81.04	80.23	80.59	-0.18	-0.22	152950.0	12345477.5	218
2016-06-21	81.84	81.84	80.63	80.77	-0.65	-0.8	175248.0	14195666.3	347
2016-06-20	81.84	83.06	81.04	81.42	-0.12	-0.15	196481.0	16106708.6	498
2016-06-19	81.24	83.66	80.83	81.54	0.46	0.57	453471.0	37278576.5	903
2016-06-16	81.24	81.44	80.23	81.08	-0.4	-0.49	120761.0	9759625.8	300
2016-06-15	82.25	83.46	81.24	81.48	-0.3	-0.37	347041.0	28592456.7	725
2016-06-14	81.04	81.84	80.83	81.78	0.48	0.59	86458.0	7042661.3	224
2016-06-13	81.64	81.64	81.24	81.3	-0.44	-0.54	82351.0	6699450.2	206
2016-06-12	81.44	83.06	80.83	81.74	-0.21	-0.26	158581.0	12966440.4	354
2016-06-09	81.84	83.66	81.84	81.95	-0.1	-0.12	221659.0	18358020.9	570
2016-06-08	81.84	82.86	81.24	82.05	0.79	0.97	190147.0	15633012.9	440
2016-06-07	81.44	81.84	80.83	81.26	0.24	0.3	170349.0	13831198.8	393
2016-06-06	81.24	81.44	80.23	81.02	0.02	0.02	67283.0	5439495.0	209
2016-06-05	81.04	83.26	80.83	81.0	-0.12	-0.15	227661.0	18575531.5	504
2016-06-02	80.83	81.24	80.23	81.12	0.2	0.25	108123.0	8746958.3	284
2016-06-01	81.24	81.44	80.43	80.92	-0.28	-0.34	74434.0	6023543.1	217
2016-05-31	80.83	82.05	79.22	81.2	1.6	2.01	159338.0	12849494.3	433
2016-05-30	83.26	83.46	78.81	79.6	-3.15	-3.81	140431.0	11338118.7	448
2016-05-29	82.86	84.07	81.84	82.75	-0.17	-0.21	84157.0	6981704.2	328
2016-05-26	86.69	88.31	82.45	82.92	-3.49	-4.04	188682.0	16133634.9	632
2016-05-25	85.68	87.71	84.88	86.41	1.72	2.03	165559.0	14327634.9	511
2016-05-24	81.04	86.09	80.23	84.69	1.03	1.23	447949.0	37153812.8	1134
2016-05-23	90.94	93.77	83.66	83.66	-9.24	-9.95	463650.0	40038370.8	1162
2016-05-22	94.58	94.98	92.35	92.9	-1.43	-1.52	112675.0	10580850.5	350
2016-05-19	94.17	95.38	93.97	94.33	-0.49	-0.52	107860.0	10193305.1	313
2016-05-18	94.98	96.39	93.97	94.82	-0.2	-0.21	201855.0	19132930.5	488
2016-05-17	96.19	97.41	94.78	95.02	-0.45	-0.47	418615.0	40241538.0	809
2016-05-16	96.6	97.61	94.78	95.47	-1.13	-1.17	331078.0	31674751.2	997
2016-05-15	90.74	97.81	90.74	96.6	5.74	6.32	1057641.0	100516038.8	2623
2016-05-12	90.74	91.95	90.33	90.86	0.47	0.52	331117.0	30169269.6	783
2016-05-11	90.94	91.75	90.13	90.39	-0.29	-0.32	145691.0	13233525.4	333
2016-05-10	89.32	92.56	88.92	90.68	1.16	1.3	283197.0	25725515.9	765
2016-05-09	89.12	89.93	88.72	89.52	0.84	0.95	166855.0	14887377.9	405
2016-05-08	86.9	88.92	86.9	88.68	2.25	2.6	360476.0	31856669.9	667
2016-05-05	85.08	87.91	85.08	86.43	1.55	1.83	282054.0	24563752.1	664
2016-05-04	85.28	85.68	83.46	84.88	-0.89	-1.04	89368.0	7570758.3	313
2016-05-03	86.9	87.71	85.68	85.77	-0.94	-1.08	174580.0	15142892.5	614
2016-05-02	87.5	87.91	85.68	86.71	-0.85	-0.97	159596.0	13856030.1	533
2016-05-01	88.11	88.72	87.3	87.56	-0.31	-0.35	142078.0	12480795.5	384
2016-04-28	88.11	89.52	87.71	87.87	0.04	0.05	384748.0	34130660.1	955
2016-04-27	87.91	88.51	86.9	87.83	0.23	0.26	446662.0	39144788.3	986
2016-04-26	87.71	88.31	86.9	87.6	-0.19	-0.22	312046.0	27330342.5	782
2016-04-25	88.51	88.72	86.9	87.79	-0.14	-0.16	257248.0	22575233.0	649
2016-04-24	89.93	90.13	87.71	87.93	-2.26	-2.51	300793.0	26757736.6	785
2016-04-21	90.53	90.53	90.13	90.19	-0.4	-0.44	82524.0	7449223.8	251
2016-04-20	90.94	91.34	90.53	90.59	-0.03	-0.03	130945.0	11894645.0	377
2016-04-19	90.74	91.75	89.93	90.62	0.03	0.03	195600.0	17757334.3	540
2016-04-18	91.14	91.54	89.93	90.59	-1.22	-1.33	206625.0	19229291.3	256
2016-04-17	92.76	94.17	90.94	91.81	-0.68	-0.74	151223.0	14026727.5	440
2016-04-14	90.53	94.58	90.53	92.49	2.46	2.73	379087.0	35387694.6	917
2016-04-13	91.75	91.75	89.93	90.03	-0.83	-0.91	100146.0	9085146.9	258
2016-04-12	90.74	92.15	90.53	90.86	-0.4	-0.44	85974.0	7850914.8	283
2016-04-11	92.15	92.15	90.13	91.26	-0.71	-0.77	184694.0	16848697.8	525
2016-04-10	93.57	94.78	91.95	91.97	-0.61	-0.66	117435.0	10954185.5	370
2016-04-07	93.16	94.17	92.35	92.58	-0.4	-0.43	64814.0	6038890.5	291
2016-04-06	94.17	96.6	92.76	92.98	0.36	0.39	186659.0	17665676.2	656
2016-04-05	88.51	94.98	87.5	92.62	3.48	3.9	251938.0	23526120.4	737
2016-04-04	87.91	89.52	87.91	89.14	2.04	2.34	17265.0	1535304.4	87
2016-04-03	88.92	88.92	85.89	87.1	-3.03	-3.36	33887.0	2953603.3	154
2016-03-31	91.34	91.34	89.73	90.13	-1.9	-2.06	57199.0	5161964.3	149
2016-03-30	91.95	92.76	90.13	92.03	0.95	1.04	70079.0	6422851.9	268
2016-03-29	89.73	91.95	89.12	91.08	0.91	1.01	42111.0	3801121.3	186
2016-03-28	90.74	91.75	89.93	90.17	-0.49	-0.54	36653.0	3332291.2	166
2016-03-27	90.94	92.35	90.13	90.66	-2.16	-2.33	33788.0	3077304.0	208
2016-03-24	92.35	93.97	92.35	92.82	0.55	0.6	109092.0	10170669.3	475
2016-03-23	93.16	93.77	92.15	92.27	-1.19	-1.27	43303.0	4028488.8	200
2016-03-22	93.36	94.78	92.56	93.46	-0.15	-0.16	142925.0	13407645.0	431
2016-03-21	95.18	95.18	93.36	93.61	-1.41	-1.48	90521.0	8518327.0	308
2016-03-20	95.18	95.79	94.58	95.02	0.06	0.06	113991.0	10828162.4	316
2016-03-17	95.99	96.19	94.78	94.96	-0.4	-0.42	104871.0	10015114.1	300
2016-03-16	93.97	96.19	93.77	95.36	1.45	1.54	168864.0	16038032.2	585
2016-03-15	90.94	95.18	90.94	93.91	2.97	3.27	240116.0	22585525.3	760
2016-03-14	94.98	95.79	90.74	90.94	-3.84	-4.05	142197.0	13330493.3	462
2016-03-13	95.99	95.99	93.97	94.78	-0.38	-0.4	63943.0	6072195.3	186
2016-03-10	95.99	96.39	94.58	95.16	-0.26	-0.27	166251.0	15911371.1	356
2016-03-09	95.99	96.8	95.38	95.42	-0.55	-0.57	185887.0	17829494.0	417
2016-03-08	97.41	97.61	95.59	95.97	-0.87	-0.9	216359.0	20943607.6	568
2016-03-07	97.61	100.23	95.38	96.84	-0.12	-0.12	611380.0	60006646.0	1376
2016-03-06	97.61	98.62	96.39	96.96	0.04	0.04	378899.0	36871555.1	1213
2016-03-03	97.81	98.21	96.8	96.92	0.4	0.41	108682.0	10575871.0	391
2016-03-02	96.39	100.03	95.59	96.52	0.33	0.34	532121.0	51948395.7	1613
2016-03-01	96.8	99.02	95.38	96.19	-0.69	-0.71	357368.0	34851485.8	1098
2016-02-29	101.57	101.57	96.39	96.88	-3.35	-3.34	232906.0	23034460.2	981
2016-02-28	102.58	103.06	100.03	100.23	-0.51	-0.51	343953.0	34882135.05	1377
2016-02-25	98.01	103.06	97.2	100.74	5.19	5.43	640145.0	64390728.0	1913
2016-02-24	98.01	99.63	94.37	95.55	-4.06	-4.08	231209.0	22643925.9	944
2016-02-23	97.0	102.05	96.19	99.61	2.67	2.75	536946.0	53065329.3	1664
2016-02-22	94.78	97.81	92.76	96.94	2.85	3.03	434816.0	41489896.3	1269
2016-02-21	89.52	94.78	88.92	94.09	3.13	3.44	550613.0	50384104.1	1623
2016-02-18	88.72	93.36	88.51	90.96	3.3	3.76	1010701.0	92029744.7	2681
2016-02-17	80.83	87.71	80.83	87.66	7.82	9.79	767111.0	65152663.0	1797
2016-02-16	83.87	85.68	78.81	79.84	-3.64	-4.36	1151938.0	94459685.5	3275
2016-02-15	77.2	83.87	77.2	83.48	6.75	8.8	747293.0	59967043.6	1823
2016-02-14	75.58	79.62	74.77	76.73	3.82	5.24	860017.0	66757184.6	1885
2016-02-11	76.99	80.83	70.93	72.91	-5.28	-6.75	1368891.0	104593713.4	3818
2016-02-10	70.73	79.42	69.72	78.19	5.78	7.98	1267023.0	95126857.7	2622
2016-02-09	66.08	72.55	65.27	72.41	6.33	9.58	1140473.0	79353616.7	2084
2016-02-08	61.03	66.08	60.22	66.08	5.88	9.77	1111460.0	70134086.2	1814
2016-02-07	60.63	62.04	59.82	60.2	-1.4	-2.27	527920.0	32104266.5	1299
2016-02-04	61.03	62.85	60.42	61.6	2.43	4.11	726574.0	44821704.0	1669
2016-02-03	58.6	59.62	56.99	59.17	0.57	0.97	441848.0	25902788.3	1102
2016-02-02	60.63	64.67	58.2	58.6	-3.02	-4.9	1097006.0	67146532.7	2247
2016-02-01	59.82	62.04	58.81	61.62	2.23	3.75	757120.0	45896667.8	1477
2016-01-31	60.42	62.24	59.21	59.39	0.36	0.61	420837.0	25606169.0	1106
2016-01-28	56.99	60.02	56.99	59.03	2.28	4.02	509933.0	29795944.3	1132
2016-01-27	56.58	58.0	54.97	56.75	0.77	1.38	529909.0	30056147.5	1151
2016-01-26	52.95	57.19	52.54	55.98	1.4	2.57	591067.0	32739268.7	1172
2016-01-25	51.73	54.97	51.73	54.58	1.86	3.53	418090.0	22479048.3	1012
2016-01-24	54.16	55.37	51.73	52.72	1.73	3.39	339203.0	18164703.0	695
2016-01-21	49.71	52.14	49.71	50.99	-0.14	-0.27	217067.0	11086730.25	561
2016-01-20	52.95	54.97	51.13	51.13	-5.51	-9.73	494682.0	26049756.8	1073
2016-01-19	54.77	58.2	53.96	56.64	3.29	6.17	409376.0	23108682.6	784
2016-01-18	47.29	54.56	47.29	53.35	1.01	1.93	505014.0	25851510.25	1061
2016-01-17	52.95	53.96	52.34	52.34	-5.72	-9.85	144078.0	7636004.0	374
2016-01-14	61.43	62.04	58.0	58.06	-6.24	-9.7	358606.0	21240889.6	939
2016-01-13	68.71	69.11	62.85	64.3	-3.52	-5.19	301283.0	20171635.8	742
2016-01-12	67.29	69.52	66.69	67.82	-1.8	-2.59	295692.0	20320981.5	730
2016-01-11	66.89	70.53	65.68	69.62	2.02	2.99	230205.0	15717458.1	733
2016-01-10	73.76	75.58	66.89	67.6	-5.23	-7.18	247910.0	17521866.9	776
2016-01-07	77.4	78.21	71.94	72.83	-6.71	-8.44	428037.0	32247872.6	1050
2016-01-06	78.81	81.84	76.79	79.54	0.73	0.93	643465.0	51456612.0	1802
2016-01-05	79.82	81.84	78.61	78.81	-1.6	-1.99	261756.0	20972917.7	952
2016-01-04	83.06	84.27	79.02	80.41	-2.4	-2.9	437424.0	35940084.9	1252
2016-01-03	79.62	84.67	79.62	82.81	2.8	3.5	511991.0	42461265.3	1333
2015-12-31	77.8	80.23	77.2	80.01	1.26	1.6	277175.0	21835083.2	787
2015-12-30	79.42	80.83	78.41	78.75	-0.35	-0.44	338139.0	26996666.8	843
2015-12-29	76.79	79.42	75.58	79.1	1.46	1.88	366617.0	28696489.8	1031
2015-12-28	75.78	78.41	75.78	77.64	2.06	2.73	565092.0	43591666.1	1636
2015-12-27	75.38	77.2	73.76	75.58	0.55	0.73	462438.0	35051580.6	1190
2015-12-24	75.98	76.79	74.17	75.03	0.08	0.11	477105.0	36048661.1	1350
2015-12-23	74.17	78.41	73.96	74.95	1.21	1.64	734877.0	56166281.9	2009
2015-12-22	72.55	75.18	72.35	73.74	0.91	1.25	539940.0	39963243.3	1180
2015-12-21	75.58	76.79	71.74	72.83	-2.55	-3.38	1100742.0	81816727.7	2468
2015-12-20	68.1	75.38	67.5	75.38	6.79	9.9	942730.0	69210584.6	1512
2015-12-17	67.5	68.71	67.29	68.59	1.64	2.45	120939.0	8231254.2	324
2015-12-16	66.89	67.5	66.69	66.95	0.08	0.12	117772.0	7897231.3	290
2015-12-15	67.7	68.3	66.69	66.87	0.51	0.77	142776.0	9602731.5	330
2015-12-14	68.91	69.32	65.48	66.36	-1.94	-2.84	195259.0	13389627.8	399
2015-12-13	70.12	70.73	67.7	68.3	-3.2	-4.48	189534.0	13041115.0	416
2015-12-10	72.75	73.36	71.34	71.5	-1.49	-2.04	141831.0	10261215.8	316
2015-12-09	74.37	74.77	72.75	72.99	-1.32	-1.78	141074.0	10396682.1	362
2015-12-08	75.98	76.39	73.96	74.31	-2.7	-3.51	153539.0	11531356.7	305
2015-12-07	78.81	78.81	76.79	77.01	-1.88	-2.38	77254.0	6022361.9	210
2015-12-06	76.79	79.42	76.39	78.89	1.21	1.56	151075.0	11713506.5	389
2015-12-03	79.22	79.42	77.4	77.68	-2.0	-2.51	87473.0	6874318.4	254
2015-12-02	79.02	80.23	78.61	79.68	0.85	1.08	188772.0	15011774.6	416
2015-12-01	78.41	79.02	78.21	78.83	0.44	0.56	74553.0	5860666.0	192
2015-11-30	79.22	79.42	77.8	78.39	-0.48	-0.61	74741.0	5872521.3	249
2015-11-29	79.42	79.82	78.61	78.87	-0.43	-0.54	80416.0	6384968.3	239
2015-11-26	79.02	79.82	78.81	79.3	0.2	0.25	114654.0	9092163.5	276
2015-11-25	80.23	80.23	78.61	79.1	-0.36	-0.45	125576.0	9942235.2	345
2015-11-24	80.83	81.84	79.02	79.46	-0.77	-0.96	159244.0	12812690.8	463
2015-11-23	78.61	81.24	77.8	80.23	1.74	2.22	536550.0	42898263.2	1106
2015-11-22	77.8	78.61	77.2	78.49	1.5	1.95	241665.0	18840463.9	505
2015-11-19	76.19	77.4	75.78	76.99	1.59	2.11	246079.0	18860237.6	509
2015-11-18	75.18	76.19	74.97	75.4	0.55	0.73	139807.0	10566421.7	371
2015-11-17	75.58	75.78	74.77	74.85	-0.51	-0.68	57129.0	4299737.1	177
2015-11-16	75.58	75.58	74.17	75.36	0.79	1.06	65111.0	4892291.2	175
2015-11-15	75.98	75.98	74.17	74.57	-2.95	-3.81	125877.0	9434700.1	330
2015-11-12	77.8	78.21	77.2	77.52	-0.3	-0.39	81376.0	6321133.6	221
2015-11-11	77.4	78.21	76.79	77.82	0.42	0.54	110488.0	8577521.5	322
2015-11-10	78.01	78.81	76.79	77.4	-0.58	-0.74	194759.0	15158168.6	550
2015-11-09	77.4	78.61	76.19	77.98	1.21	1.58	190781.0	14810866.4	510
2015-11-08	74.17	77.4	74.17	76.77	1.94	2.59	161432.0	12206462.8	444
2015-11-05	75.18	76.19	74.77	74.83	-0.26	-0.35	179177.0	13481994.2	497
2015-11-04	73.96	75.78	72.35	75.09	1.87	2.55	317113.0	23630107.1	719
2015-11-03	75.18	75.58	73.15	73.22	-1.75	-2.33	196085.0	14568422.3	490
2015-11-02	73.56	75.58	73.36	74.97	1.69	2.31	259549.0	19365040.8	638
2015-11-01	74.77	75.38	72.75	73.28	-2.04	-2.71	190038.0	14024979.4	537
2015-10-29	76.39	78.01	74.97	75.32	-0.18	-0.24	268015.0	20542155.3	739
2015-10-28	74.77	76.19	72.95	75.5	0.36	0.48	199584.0	14920954.8	591
2015-10-27	79.02	80.03	73.96	75.14	-4.26	-5.37	163292.0	12589956.5	489
2015-10-26	78.61	80.63	77.4	79.4	1.13	1.44	237498.0	18764251.6	574
2015-10-25	78.41	79.42	77.8	78.27	0.87	1.12	145730.0	11453258.1	399
2015-10-22	78.81	78.81	74.17	77.4	-0.18	-0.23	154949.0	11898875.9	441
2015-10-21	80.43	81.44	76.99	77.58	-3.34	-4.13	164247.0	13072204.1	480
2015-10-20	83.46	84.47	80.23	80.92	-2.5	-3.0	188415.0	15682550.3	434
2015-10-19	84.07	84.27	83.26	83.42	-0.85	-1.01	136853.0	11446336.3	379
2015-10-18	84.07	85.28	84.07	84.27	0.57	0.68	102570.0	8679185.8	276
2015-10-15	85.48	86.29	83.46	83.7	-0.71	-0.84	256208.0	21836763.7	806
2015-10-14	83.87	85.68	83.46	84.41	0.89	1.07	243437.0	20569590.6	711
2015-10-13	82.25	84.27	82.05	83.52	1.31	1.59	283494.0	23666724.0	722
2015-10-12	82.86	83.66	81.24	82.21	-0.24	-0.29	239804.0	19873690.5	562
2015-10-11	81.64	82.86	81.44	82.45	1.8	2.23	198921.0	16361906.7	460
2015-10-08	80.83	81.24	80.03	80.65	0.2	0.25	115896.0	9345226.3	334
2015-10-07	78.81	80.63	78.81	80.45	2.04	2.6	155840.0	12452403.6	372
2015-10-06	78.81	79.02	78.21	78.41	-0.12	-0.15	63310.0	4974805.5	200
2015-10-05	77.2	78.81	77.2	78.53	1.31	1.7	80699.0	6306199.8	227
2015-10-04	77.6	78.21	76.99	77.22	-0.12	-0.16	52102.0	4035488.2	158
2015-10-01	78.21	79.82	77.2	77.34	-0.38	-0.49	119029.0	9356069.4	349
2015-09-30	77.2	78.41	76.99	77.72	0.68	0.88	76908.0	5978213.1	250
2015-09-29	75.78	77.8	74.77	77.04	1.38	1.82	94782.0	7257016.1	350
2015-09-21	74.97	75.78	74.37	75.66	0.89	1.19	50390.0	3793426.9	185
2015-09-20	75.58	75.58	73.76	74.77	-0.71	-0.94	130895.0	9771927.1	331
2015-09-17	77.4	77.4	75.18	75.48	-1.29	-1.68	84251.0	6427336.7	321
2015-09-16	78.01	78.21	76.59	76.77	-0.08	-0.1	142910.0	11033169.2	384
2015-09-15	77.6	78.01	76.59	76.85	-0.23	-0.3	126199.0	9751417.8	424
2015-09-14	78.81	79.62	76.99	77.08	-2.68	-3.36	197748.0	15422025.0	563
2015-09-13	81.24	84.07	79.02	79.76	-1.76	-2.16	204003.0	16703443.2	598
2015-09-10	80.43	82.65	79.82	81.52	0.14	0.17	250834.0	20376549.1	747
2015-09-09	77.8	82.05	77.6	81.38	4.73	6.17	335769.0	26756612.5	874
2015-09-08	75.38	76.99	74.57	76.65	1.41	1.87	227879.0	17310471.9	477
2015-09-07	74.57	76.59	74.37	75.24	1.28	1.73	223039.0	16815402.4	564
2015-09-06	73.36	74.57	72.95	73.96	0.6	0.82	130470.0	9648913.9	328
2015-09-03	73.36	74.57	72.75	73.36	1.07	1.48	113432.0	8322978.7	300
2015-09-02	71.34	72.75	70.12	72.29	0.65	0.91	121696.0	8651504.8	377
2015-09-01	72.95	72.95	71.34	71.64	-0.52	-0.72	121637.0	8752271.2	349
2015-08-31	71.54	72.55	71.13	72.16	-0.17	-0.24	147814.0	10606343.4	408
2015-08-30	76.19	76.19	71.94	72.33	-0.54	-0.74	218061.0	16271936.7	694
2015-08-27	75.78	75.78	72.55	72.87	1.88	2.65	270722.0	19931936.8	800
2015-08-26	71.94	73.76	70.33	70.99	-1.94	-2.66	211693.0	15257042.0	662
2015-08-25	69.72	73.96	68.51	72.93	4.95	7.28	244639.0	17422435.9	790
2015-08-24	68.71	72.35	66.69	67.98	-0.81	-1.18	229012.0	15789078.7	685
2015-08-23	70.73	74.37	68.51	68.79	-7.13	-9.39	232802.0	16648353.9	788
2015-08-20	69.11	77.2	69.11	75.92	4.04	5.62	204601.0	14977737.5	662
2015-08-19	75.18	76.79	71.13	71.88	-3.52	-4.67	254704.0	18997609.2	862
2015-08-18	81.84	81.84	73.96	75.4	-6.61	-8.06	323655.0	24629255.6	1036
2015-08-17	83.06	84.07	81.04	82.01	-1.19	-1.43	234480.0	19351044.0	760
2015-08-16	89.32	89.93	82.45	83.2	-6.65	-7.4	188089.0	16013965.1	679
2015-08-13	90.74	90.94	89.52	89.85	0.0	0.0	68060.0	6148586.8	267
2015-08-12	90.13	90.53	88.31	89.85	-1.59	-1.74	150352.0	13424707.9	485
2015-08-11	94.17	94.58	90.94	91.44	-2.39	-2.55	134473.0	12523719.3	490
2015-08-10	91.34	94.37	91.34	93.83	2.24	2.45	131944.0	12263229.0	415
2015-08-09	89.93	91.75	89.12	91.59	0.55	0.6	79075.0	7158632.7	329
2015-08-06	91.95	91.95	90.13	91.04	-1.25	-1.35	84355.0	7688329.1	356
2015-08-05	92.76	93.36	91.75	92.29	0.34	0.37	108123.0	10000225.2	420
2015-08-04	91.54	92.15	90.13	91.95	-0.36	-0.39	88863.0	8109588.6	346
2015-08-03	88.92	92.76	88.92	92.31	1.51	1.66	127877.0	11596994.9	451
2015-08-02	100.23	100.23	90.33	90.8	-9.54	-9.51	298087.0	27816747.4	765
2015-07-30	101.04	101.04	100.23	100.34	-0.52	-0.52	25059.0	2522117.6	130
2015-07-29	100.44	101.57	100.44	100.86	0.95	0.95	65230.0	6584041.65	202
2015-07-28	100.64	101.04	99.02	99.91	-0.81	-0.8	80080.0	7992510.9	279
2015-07-27	102.58	102.58	100.64	100.72	-1.31	-1.28	100200.0	10171583.8	363
2015-07-26	103.06	103.06	101.57	102.03	-0.67	-0.65	104857.0	10713550.5	306
2015-07-23	103.59	104.07	102.58	102.7	-0.51	-0.49	74741.0	7714651.75	306
2015-07-22	102.58	103.59	101.04	103.21	2.23	2.21	131118.0	13412812.0	372
2015-07-15	101.57	102.58	100.64	100.98	-0.06	-0.06	107840.0	10953833.55	324
2015-07-14	102.05	102.58	100.64	101.04	-1.01	-0.99	61751.0	6248434.05	240
2015-07-13	102.58	103.59	101.57	102.05	0.28	0.28	56194.0	5755453.25	192
2015-07-12	101.57	103.59	101.04	101.77	0.75	0.74	121454.0	12424902.25	418
2015-07-09	100.03	101.04	99.02	101.02	1.47	1.48	147784.0	14835422.0	544
2015-07-08	98.82	100.44	98.62	99.55	0.99	1.0	163065.0	16205209.6	570
2015-07-07	99.02	99.63	98.21	98.56	-0.44	-0.44	119786.0	11855278.1	498
2015-07-06	99.22	100.44	98.62	99.0	-1.56	-1.55	84608.0	8448134.6	318
2015-07-05	101.04	101.57	100.44	100.56	-2.06	-2.01	92797.0	9361030.15	385
2015-07-02	103.59	104.6	102.05	102.62	-0.93	-0.9	73860.0	7627655.75	311
2015-07-01	105.08	105.08	102.58	103.55	-0.89	-0.85	140431.0	14569585.5	497
2015-06-30	102.58	105.08	100.44	104.44	0.65	0.63	280634.0	28785809.45	906
2015-06-29	111.15	111.67	102.58	103.79	-7.01	-6.33	451645.0	48177106.0	1224
2015-06-28	109.13	111.15	107.11	110.8	2.44	2.25	303614.0	33299662.75	838
2015-06-25	106.62	109.65	106.62	108.36	0.99	0.92	132197.0	14338422.5	377
2015-06-24	106.62	108.64	106.09	107.37	0.81	0.76	162491.0	17482597.75	483
2015-06-23	109.13	109.65	104.6	106.56	-1.96	-1.81	171408.0	18337208.75	593
2015-06-22	108.12	109.65	107.11	108.52	-0.1	-0.09	112680.0	12198735.25	367
2015-06-21	112.16	112.16	108.12	108.62	-3.72	-3.31	168171.0	18433027.0	638
2015-06-18	113.69	114.7	112.16	112.34	-0.48	-0.43	127634.0	14499687.5	384
2015-06-17	113.17	114.7	111.67	112.82	0.1	0.09	274008.0	31062517.0	698
2015-06-16	111.15	115.19	110.14	112.72	1.71	1.54	292015.0	33040821.5	867
2015-06-15	113.69	114.18	110.66	111.01	-1.77	-1.57	133023.0	14925699.5	422
2015-06-14	109.65	113.17	109.65	112.78	3.17	2.89	97107.0	10795661.75	334
2015-06-11	111.67	111.67	109.13	109.61	-1.54	-1.39	95044.0	10517774.5	333
2015-06-10	110.66	112.16	110.14	111.15	1.42	1.29	148348.0	16469890.75	439
2015-06-09	112.16	112.68	107.63	109.73	-2.61	-2.32	190657.0	20930638.25	704
2015-06-08	113.69	114.7	112.16	112.34	-1.33	-1.17	99032.0	11214123.75	345
2015-06-07	115.19	115.71	112.68	113.67	-2.04	-1.76	125338.0	14291436.25	449
2015-06-04	115.71	116.72	115.19	115.71	-0.35	-0.3	85315.0	9872573.75	345
2015-06-03	117.74	118.22	115.71	116.06	-0.77	-0.66	173125.0	20207554.0	598
2015-06-02	115.19	118.22	114.7	116.83	2.45	2.14	415403.0	48565457.5	1243
2015-06-01	113.69	115.19	112.16	114.38	-0.53	-0.46	427764.0	48732739.75	1115
2015-05-31	117.74	118.75	113.17	114.91	-2.7	-2.3	335714.0	39178225.25	1003
2015-05-28	118.22	119.76	117.21	117.61	-0.55	-0.47	319310.0	37791857.5	815
2015-05-27	119.76	120.24	117.74	118.16	-1.41	-1.18	295236.0	35077173.75	895
2015-05-26	117.21	121.78	117.21	119.57	3.37	2.9	1364635.0	163618047.5	3225
2015-05-25	116.72	117.21	115.19	116.2	-0.02	-0.02	330182.0	38295722.75	768
2015-05-24	118.75	119.23	115.19	116.22	-0.85	-0.73	478179.0	55970658.25	1476
2015-05-21	113.69	120.77	113.17	117.07	4.87	4.34	1801707.0	210914550.75	4293
2015-05-20	111.15	115.19	111.15	112.2	2.08	1.89	1481744.0	167644730.5	3247
2015-05-19	109.65	111.15	108.64	110.12	0.49	0.45	290060.0	31810869.5	723
2015-05-18	111.67	111.67	109.13	109.63	-1.07	-0.97	212920.0	23431988.25	524
2015-05-17	110.14	111.15	109.65	110.7	1.78	1.63	171611.0	18904087.5	432
2015-05-14	108.12	109.65	108.12	108.92	1.03	0.95	157270.0	17112377.0	446
2015-05-13	109.13	109.13	107.11	107.89	-0.49	-0.45	146967.0	15899701.0	441
2015-05-12	107.11	110.14	107.11	108.38	0.61	0.57	257416.0	27970001.25	690
2015-05-11	111.15	113.17	107.11	107.77	-2.91	-2.63	280337.0	30847406.75	800
2015-05-10	109.13	111.67	108.64	110.68	1.76	1.62	231288.0	25472599.75	703
2015-05-07	111.67	111.67	108.12	108.92	-2.97	-2.65	298878.0	32719891.5	715
2015-05-06	112.68	113.69	111.67	111.89	-1.32	-1.17	261696.0	29457820.5	643
2015-05-05	113.69	116.2	112.16	113.21	0.55	0.49	406095.0	46564303.5	1135
2015-05-04	113.17	114.7	111.15	112.66	-0.73	-0.64	365548.0	40953161.5	1010
2015-05-03	114.18	118.22	112.16	113.39	0.18	0.16	648839.0	75124088.75	1728
2015-04-30	113.17	116.2	111.67	113.21	1.7	1.52	642812.0	73454881.25	1598
2015-04-29	109.65	112.16	107.63	111.51	3.43	3.17	508488.0	56074914.75	1060
2015-04-28	108.64	110.66	107.11	108.08	-0.92	-0.84	166291.0	18132774.75	476
2015-04-27	109.65	110.14	108.64	109.0	-0.61	-0.56	110231.0	12042931.5	378
2015-04-26	108.64	111.15	108.64	109.61	1.23	1.13	214211.0	23599632.25	499
2015-04-23	108.64	109.13	107.11	108.38	0.08	0.07	114392.0	12395284.5	379
2015-04-22	109.13	110.14	107.11	108.3	1.03	0.96	302649.0	32940434.0	881
2015-04-21	104.07	108.12	102.58	107.27	3.22	3.09	385080.0	41052743.0	1037
2015-04-20	106.62	107.11	103.59	104.05	-1.76	-1.66	106267.0	11163104.25	367
2015-04-19	104.6	107.11	104.07	105.81	3.53	3.45	269940.0	28468975.25	725
2015-04-16	101.57	104.07	101.04	102.28	0.71	0.7	399469.0	40972393.0	770
2015-04-15	102.05	102.58	100.84	101.57	1.05	1.04	181488.0	18443989.25	401
2015-04-14	101.04	102.58	100.23	100.52	-0.54	-0.53	159180.0	16122536.05	441
2015-04-13	97.2	102.05	97.2	101.06	3.07	3.13	328623.0	33023017.55	880
2015-04-12	98.82	99.43	97.41	97.99	0.18	0.18	149387.0	14745902.0	478
2015-04-09	97.41	99.02	96.8	97.81	0.71	0.73	142687.0	13937055.2	444
2015-04-08	99.02	101.04	96.6	97.1	-0.63	-0.64	312828.0	31030698.9	954
2015-04-07	96.19	98.62	96.19	97.73	2.31	2.42	129242.0	12575705.8	456
2015-04-06	96.39	96.6	94.98	95.42	-0.79	-0.82	119553.0	11461217.9	395
2015-04-05	98.62	99.63	94.98	96.21	-2.75	-2.78	161506.0	15617186.6	480
2015-04-02	102.05	103.06	97.81	98.96	-1.8	-1.79	196902.0	19798492.15	629
2015-04-01	100.03	101.57	99.43	100.76	1.11	1.11	156221.0	15713966.4	440
2015-03-31	101.57	103.59	98.82	99.65	-3.03	-2.95	195343.0	19631275.8	732
2015-03-30	105.08	105.61	101.04	102.68	-2.24	-2.13	221312.0	23093176.25	707
2015-03-29	104.6	106.09	103.59	104.92	2.42	2.36	232258.0	24391195.25	642
2015-03-26	100.84	106.09	99.02	102.5	-4.02	-3.77	833414.0	84563428.25	2126
2015-03-25	115.19	115.19	104.07	106.52	-9.05	-7.83	334066.0	36758326.0	769
2015-03-24	116.2	116.72	114.18	115.57	-0.63	-0.54	102239.0	11834368.0	371
2015-03-23	118.75	118.75	115.71	116.2	-2.89	-2.43	215166.0	25142138.0	653
2015-03-22	119.23	120.24	118.22	119.09	0.69	0.58	131672.0	15717375.75	364
2015-03-19	116.72	119.23	114.18	118.4	2.28	1.96	357646.0	41952236.75	924
2015-03-18	112.68	118.22	110.14	116.12	3.82	3.4	713475.0	82377092.0	2140
2015-03-17	115.19	116.2	111.15	112.3	-2.24	-1.96	309255.0	34939319.5	925
2015-03-16	119.76	120.24	113.17	114.54	-5.09	-4.25	406966.0	47393576.0	1314
2015-03-15	120.24	121.78	118.75	119.63	-1.3	-1.08	242704.0	29213172.5	672
2015-03-12	123.8	124.81	119.23	120.93	-1.94	-1.58	940404.0	114382620.75	1942
2015-03-11	118.75	123.8	117.74	122.87	3.88	3.26	747674.0	90899171.5	1579
2015-03-10	118.75	119.23	117.74	118.99	0.1	0.08	154207.0	18249383.0	452
2015-03-09	119.76	120.77	118.22	118.89	-0.5	-0.42	242610.0	28980016.0	683
2015-03-08	117.21	121.25	117.21	119.39	1.49	1.26	437394.0	52337475.5	872
2015-03-05	115.19	118.22	114.7	117.9	2.71	2.35	264987.0	30911037.25	712
2015-03-04	117.21	117.74	114.7	115.19	-1.51	-1.29	191528.0	22236503.25	555
2015-03-03	114.18	117.74	114.18	116.7	2.52	2.21	270861.0	31520140.75	687
2015-03-02	114.18	114.7	113.17	114.18	1.09	0.96	113214.0	12902825.75	336
2015-03-01	112.68	114.18	112.16	113.09	1.28	1.14	130841.0	14821209.75	433
2015-02-26	114.18	114.7	111.15	111.81	-1.96	-1.72	170903.0	19272644.25	577
2015-02-25	112.68	116.2	112.68	113.77	1.25	1.11	195843.0	22422639.75	639
2015-02-24	114.7	115.71	112.16	112.52	-1.42	-1.25	183551.0	20850503.25	477
2015-02-23	116.2	116.72	113.17	113.94	-2.2	-1.89	170557.0	19603437.75	509
2015-02-22	118.22	120.77	114.18	116.14	-1.74	-1.48	379612.0	44649489.75	981
2015-02-19	115.19	118.22	114.7	117.88	2.25	1.95	334710.0	39157864.0	846
2015-02-18	115.19	116.72	111.67	115.63	0.16	0.14	345760.0	39546177.0	757
2015-02-17	117.21	119.23	113.17	115.47	-1.82	-1.55	376281.0	43697929.0	747
2015-02-16	117.74	120.24	116.2	117.29	-0.36	-0.31	331681.0	39293058.75	715
2015-02-15	116.2	118.22	115.19	117.65	4.22	3.72	362515.0	42261682.5	658
2015-02-12	111.15	115.71	111.15	113.43	2.16	1.94	199341.0	22750118.25	544
2015-02-11	115.71	115.71	110.14	111.27	-3.82	-3.32	340005.0	38120451.75	745
2015-02-10	114.18	117.21	113.69	115.09	0.31	0.27	239973.0	27684030.0	528
2015-02-09	116.72	118.22	114.18	114.78	-1.99	-1.7	304129.0	35351007.0	652
2015-02-08	115.19	118.75	114.18	116.77	3.34	2.94	663071.0	77235164.25	1401
2015-02-05	107.11	114.18	106.62	113.43	5.03	4.64	681528.0	75367127.25	1524
2015-02-04	102.58	109.65	102.58	108.4	6.59	6.47	1265439.0	135331834.0	2429
2015-02-03	104.6	105.08	100.64	101.81	-1.25	-1.21	462893.0	47706175.75	1207
2015-02-02	103.06	107.11	101.57	103.06	0.99	0.97	872452.0	91174872.25	2108
2015-02-01	100.23	106.09	99.43	102.07	4.83	4.97	643134.0	65949202.1	1483
2015-01-29	95.79	98.42	95.18	97.24	1.45	1.51	420936.0	40922504.7	1242
2015-01-28	96.6	97.2	95.38	95.79	-0.77	-0.8	418842.0	40363557.1	1230
2015-01-27	99.63	101.04	95.79	96.56	-1.96	-1.99	702693.0	69248530.5	1820
2015-01-26	94.58	99.02	93.57	98.52	5.78	6.23	681385.0	65909722.8	1616
2015-01-22	92.35	94.17	92.15	92.74	0.29	0.31	240863.0	22419955.9	658
2015-01-21	89.52	95.38	88.92	92.45	3.33	3.74	671107.0	61950269.6	1836
2015-01-20	87.71	90.94	87.3	89.12	1.86	2.13	434173.0	38716244.5	1101
2015-01-19	83.66	88.11	83.46	87.26	3.46	4.13	687932.0	59288301.9	1391
2015-01-18	82.65	84.47	82.65	83.8	1.43	1.74	263591.0	22061676.7	613
2015-01-15	83.87	85.28	82.25	82.37	-1.07	-1.28	326881.0	27437079.8	891
2015-01-14	84.88	85.68	83.26	83.44	-0.75	-0.89	358457.0	30333991.0	940
2015-01-13	78.81	85.08	78.81	84.19	2.95	3.63	611414.0	50910482.7	1581
2015-01-12	80.83	83.06	80.43	81.24	0.18	0.22	280079.0	22915407.8	722
2015-01-11	79.02	81.44	78.21	81.06	2.11	2.67	236519.0	18831081.3	614
2015-01-08	79.22	81.04	78.81	78.95	0.38	0.48	246935.0	19793135.8	685
2015-01-07	75.78	79.62	74.77	78.57	3.62	4.83	348343.0	26757483.8	903
2015-01-06	71.74	75.78	71.13	74.95	-0.06	-0.08	229754.0	16672073.7	665
2015-01-05	76.39	77.8	74.77	75.01	-3.42	-4.36	334007.0	25495244.2	1015
2015-01-04	78.61	80.63	78.01	78.43	-1.11	-1.4	323046.0	25693719.2	793
2015-01-01	78.41	81.24	76.99	79.54	2.04	2.63	274760.0	21864593.6	848
2014-12-31	81.64	82.86	74.37	77.5	-3.07	-3.81	363138.0	28406932.3	1042
2014-12-30	83.87	84.27	79.82	80.57	-6.35	-7.31	387212.0	31887536.7	1097
2014-12-29	89.52	90.74	86.29	86.92	-1.96	-2.21	414458.0	36806581.5	1072
2014-12-28	85.89	90.33	85.89	88.88	2.87	3.34	682275.0	60486058.0	1423
2014-12-25	85.89	88.72	83.06	86.01	0.2	0.23	586950.0	50567953.0	1506
2014-12-24	84.88	90.13	84.88	85.81	1.36	1.61	849512.0	74488767.4	1781
2014-12-23	82.25	84.88	80.83	84.45	2.18	2.65	414315.0	34459710.9	992
2014-12-22	79.02	83.06	78.21	82.27	1.88	2.34	317227.0	25932464.1	699
2014-12-21	85.48	85.48	76.99	80.39	0.12	0.15	423157.0	34100273.5	905
2014-12-18	76.99	80.43	76.19	80.27	7.05	9.63	261236.0	20669373.7	603
2014-12-17	70.93	74.17	64.67	73.22	3.5	5.02	237850.0	16340711.3	627
2014-12-16	71.34	72.75	69.72	69.72	-7.6	-9.83	309681.0	21897138.2	731
2014-12-15	85.08	86.9	75.98	77.32	-6.93	-8.23	216913.0	17949747.5	601
2014-12-14	87.91	87.91	83.26	84.25	-6.3	-6.96	162644.0	14018730.0	580
2014-12-11	90.33	91.75	86.29	90.55	-1.88	-2.03	241541.0	21503493.9	863
2014-12-10	95.79	97.81	91.95	92.43	-4.09	-4.24	280272.0	26538220.3	810
2014-12-09	95.99	96.8	93.16	96.52	-2.68	-2.7	262151.0	25075893.4	699
2014-12-08	101.57	104.07	99.02	99.2	-2.57	-2.53	258975.0	26344055.1	655
2014-12-07	101.04	102.58	100.64	101.77	0.63	0.62	162911.0	16591894.6	455
2014-12-04	101.57	102.58	101.04	101.14	0.38	0.38	186758.0	18987610.75	421
2014-12-03	101.04	102.05	100.23	100.76	-0.51	-0.5	250587.0	25307094.75	518
2014-12-02	102.05	104.07	100.84	101.27	1.28	1.28	170378.0	17426696.0	477
2014-12-01	97.2	100.44	97.0	99.99	3.07	3.17	363307.0	35971870.1	918
2014-11-30	95.79	100.84	95.79	96.92	-8.61	-8.16	345794.0	33867457.7	1032
2014-11-27	104.07	106.62	102.05	105.53	0.69	0.66	295553.0	31103334.75	862
2014-11-26	109.65	109.65	103.59	104.84	-5.42	-4.92	508003.0	53661353.0	1251
2014-11-25	114.7	114.7	109.13	110.26	-4.83	-4.2	186302.0	20842388.25	617
2014-11-24	118.22	118.22	114.7	115.09	-2.81	-2.38	239602.0	27957203.5	533
2014-11-23	117.21	118.75	116.2	117.9	2.67	2.32	201771.0	23656153.75	490
2014-11-20	115.19	117.74	114.7	115.23	0.36	0.31	126986.0	14805692.25	379
2014-11-19	114.18	116.2	113.69	114.87	0.67	0.59	96880.0	11139267.0	336
2014-11-18	114.18	114.7	112.68	114.2	0.97	0.86	93614.0	10669951.75	278
2014-11-17	116.2	116.2	111.15	113.23	-2.99	-2.57	213068.0	24104232.0	524
2014-11-16	118.75	119.76	116.2	116.22	-2.32	-1.96	240665.0	28255913.25	493
2014-11-13	119.23	122.26	116.72	118.54	-0.31	-0.26	523323.0	62839827.0	1136
2014-11-12	116.72	119.23	116.72	118.85	1.24	1.05	123641.0	14631073.0	354
2014-11-11	117.21	118.75	116.2	117.61	-1.36	-1.14	183259.0	21577386.0	408
2014-11-10	118.22	119.76	118.22	118.97	0.87	0.74	261988.0	31133712.0	587
2014-11-09	116.72	118.75	116.2	118.1	1.98	1.71	321542.0	37834200.75	681
2014-11-06	117.74	118.75	115.71	116.12	-1.15	-0.98	229868.0	26901613.25	601
2014-11-05	115.19	117.74	111.15	117.27	0.81	0.7	246955.0	28343520.25	712
2014-11-04	121.25	121.25	115.19	116.46	-5.07	-4.17	326683.0	38918178.0	855
2014-11-03	119.76	122.26	118.75	121.53	2.3	1.93	343790.0	41534754.0	696
2014-11-02	120.77	121.25	118.75	119.23	2.14	1.83	210906.0	25305192.5	531
2014-10-30	115.19	118.22	115.19	117.09	-1.23	-1.04	264383.0	30855950.75	681
2014-10-29	121.78	122.79	117.74	118.32	-2.71	-2.24	350025.0	42157162.0	741
2014-10-28	118.22	122.79	118.22	121.03	2.57	2.17	610732.0	73807665.75	1253
2014-10-27	117.74	120.77	117.21	118.46	1.19	1.01	487467.0	57948072.75	1133
2014-10-26	117.21	118.75	117.21	117.27	0.87	0.75	239072.0	28200776.5	536
2014-10-23	116.2	118.22	114.18	116.4	-1.03	-0.88	294672.0	34298233.0	744
2014-10-22	117.21	119.76	115.19	117.43	-2.87	-2.39	683349.0	80432733.75	1628
2014-10-21	111.67	121.78	111.15	120.3	9.11	8.19	1328324.0	156229590.75	2316
2014-10-20	111.67	114.7	110.14	111.19	0.06	0.05	415893.0	46725840.0	985
2014-10-19	112.68	115.19	109.13	111.13	3.52	3.27	340089.0	38030816.25	901
2014-10-16	116.72	117.21	107.63	107.61	-11.44	-9.61	566097.0	61912897.5	1189
2014-10-15	122.26	123.8	118.75	119.05	-3.27	-2.67	175643.0	21282525.5	561
2014-10-14	123.8	124.28	120.24	122.32	-3.36	-2.67	222252.0	27122052.0	722
2014-10-13	123.27	126.3	119.76	125.68	1.9	1.53	343473.0	42715661.25	812
2014-10-12	131.36	133.38	123.8	123.78	-13.38	-9.76	305039.0	38877247.75	864
2014-10-02	137.94	137.94	136.41	137.16	-1.94	-1.39	145171.0	19944989.0	453
2014-10-01	138.95	139.96	138.43	139.1	-0.28	-0.2	112027.0	15595815.0	302
2014-09-30	141.99	142.47	138.95	139.38	-1.57	-1.11	296226.0	41731519.75	750
2014-09-29	138.43	142.47	137.94	140.95	2.89	2.09	660102.0	93110002.25	1276
2014-09-28	138.43	141.46	137.42	138.06	0.44	0.32	388341.0	54122463.75	884
2014-09-25	137.42	138.95	136.93	137.62	0.08	0.06	170507.0	23500645.25	468
2014-09-24	139.44	139.96	135.92	137.54	-1.41	-1.01	304619.0	41955382.0	729
2014-09-22	136.41	141.46	135.92	138.95	1.94	1.42	465219.0	64741448.75	1197
2014-09-21	138.43	139.96	135.92	137.01	-1.32	-0.95	192933.0	26666835.5	593
2014-09-18	140.45	140.45	137.42	138.33	-1.47	-1.05	302308.0	42107497.25	744
2014-09-17	141.99	143.48	139.44	139.8	-2.12	-1.49	503712.0	71153390.5	909
2014-09-16	144.01	144.01	138.95	141.92	-0.69	-0.48	353073.0	50005170.75	888
2014-09-15	146.03	147.04	141.46	142.61	-3.03	-2.08	511828.0	73651824.5	1303
2014-09-14	144.49	149.54	144.01	145.64	1.63	1.13	955120.0	140054971.75	2016
2014-09-11	139.44	149.54	138.43	144.01	5.2	3.75	1986723.0	288911150.75	3866
2014-09-10	138.43	139.96	137.94	138.81	0.08	0.06	307771.0	42752379.25	723
2014-09-09	141.46	141.46	138.43	138.73	-1.74	-1.24	298552.0	41778685.25	763
2014-09-08	138.43	141.99	138.43	140.47	2.77	2.01	822597.0	115447358.5	1437
2014-09-07	135.4	137.94	135.4	137.7	2.57	1.9	383887.0	52639009.25	830
2014-09-04	135.92	136.41	134.91	135.13	-0.43	-0.32	149714.0	20269376.25	437
2014-09-03	135.4	136.93	134.91	135.56	0.81	0.6	340658.0	46336513.75	812
2014-09-02	134.39	135.4	133.38	134.75	0.55	0.41	269742.0	36288028.5	586
2014-09-01	134.91	135.4	133.38	134.2	0.32	0.24	184011.0	24751184.0	506
2014-08-31	132.37	134.91	132.37	133.88	1.59	1.2	146121.0	19575643.75	436
2014-08-28	132.89	132.89	131.36	132.29	-0.02	-0.02	81045.0	10696600.5	284
2014-08-27	132.89	132.89	131.36	132.31	0.25	0.19	108538.0	14349044.5	391
2014-08-26	129.86	132.89	129.33	132.06	2.04	1.57	197174.0	25903381.25	582
2014-08-25	136.41	136.41	129.33	130.02	-5.5	-4.06	331761.0	43812786.0	1016
2014-08-24	137.42	137.94	135.4	135.52	-1.23	-0.9	282227.0	38501620.0	747
2014-08-21	139.44	140.45	136.41	136.75	-2.24	-1.61	462468.0	64189209.75	1179
2014-08-20	134.91	140.97	134.91	138.99	4.16	3.09	1130601.0	156892070.5	2567
2014-08-19	133.9	136.41	133.38	134.83	0.99	0.74	347294.0	46946664.0	661
2014-08-18	135.4	135.92	133.38	133.84	-0.97	-0.72	153301.0	20618340.75	527
2014-08-17	133.9	136.41	133.9	134.81	1.55	1.16	261251.0	35378952.5	692
2014-08-14	136.41	138.43	132.89	133.26	-2.68	-1.97	684888.0	93336166.25	1733
2014-08-13	131.88	136.93	131.36	135.94	4.71	3.59	1002818.0	134954059.0	2380
2014-08-12	130.35	131.88	129.86	131.23	0.99	0.76	254283.0	33268161.75	581
2014-08-11	130.87	131.36	129.86	130.24	-0.51	-0.39	209505.0	27330087.75	517
2014-08-10	130.87	132.89	130.35	130.75	0.57	0.44	322596.0	42319801.5	804
2014-08-07	128.85	131.88	128.85	130.18	2.38	1.86	659651.0	86056915.25	1524
2014-08-06	125.82	129.33	124.81	127.8	1.72	1.36	710531.0	90411115.75	1415
2014-08-05	127.84	128.85	125.82	126.08	-1.25	-0.98	296063.0	37686044.25	720
2014-08-04	126.83	129.33	126.3	127.33	1.03	0.82	371249.0	47642682.25	802
2014-08-03	124.81	127.31	124.28	126.3	2.7	2.18	179088.0	22566861.5	492
2014-07-24	126.3	126.3	123.27	123.6	-0.86	-0.69	138253.0	17228292.0	473
2014-07-23	123.8	126.83	123.27	124.46	0.68	0.55	186055.0	23373110.75	533
2014-07-22	123.27	124.81	123.27	123.78	1.11	0.9	102813.0	12745792.25	325
2014-07-21	122.26	123.8	121.25	122.67	0.35	0.29	72910.0	8924802.75	259
2014-07-20	122.26	123.27	121.25	122.32	0.0	0.0	89967.0	11013331.25	275
2014-07-17	122.26	122.79	121.78	122.32	-0.14	-0.11	85137.0	10410043.75	219
2014-07-16	122.79	123.27	122.26	122.46	-0.27	-0.22	85068.0	10436197.25	245
2014-07-15	122.26	123.27	122.26	122.73	0.17	0.14	144439.0	17701644.25	364
2014-07-14	122.26	124.28	122.26	122.56	-2.41	-1.93	189360.0	23320146.5	587
2014-07-13	125.82	125.82	124.81	124.97	-0.34	-0.27	112650.0	14088571.0	283
2014-07-10	124.81	125.82	124.81	125.31	0.28	0.22	121973.0	15281135.0	334
2014-07-09	125.29	126.3	124.81	125.03	0.0	0.0	97993.0	12279293.5	346
2014-07-08	124.81	126.3	124.28	125.03	-0.04	-0.03	124408.0	15596049.25	386
2014-07-07	124.28	125.29	123.8	125.07	0.46	0.37	104614.0	13075369.25	375
2014-07-06	125.29	127.84	121.78	124.61	-0.97	-0.77	397653.0	49738028.25	943
2014-07-03	126.83	127.84	124.81	125.58	-1.27	-1.0	212905.0	26924839.75	685
2014-07-02	127.31	129.33	126.3	126.85	-0.4	-0.31	265388.0	33955558.75	796
2014-07-01	126.3	127.84	126.3	127.25	1.65	1.31	288160.0	36681023.75	871
2014-06-30	124.28	128.32	123.27	125.6	1.78	1.44	600152.0	75435169.25	1601
2014-06-29	122.26	125.82	121.25	123.82	0.35	0.28	302144.0	37516003.0	823
2014-06-26	121.25	126.83	120.24	123.47	1.96	1.61	563044.0	69629898.5	1377
2014-06-25	122.79	123.27	119.23	121.51	0.2	0.16	406056.0	49528879.25	1142
2014-06-24	115.19	122.26	114.7	121.31	5.72	4.95	440393.0	52223182.5	1428
2014-06-23	116.72	118.22	114.18	115.59	-2.75	-2.32	308028.0	35685418.5	1082
2014-06-22	124.81	125.82	117.21	118.34	-6.33	-5.08	332226.0	40339153.5	1203
2014-06-19	126.83	127.84	124.28	124.67	-2.16	-1.7	195358.0	24564138.5	731
2014-06-18	127.31	128.32	125.82	126.83	0.28	0.22	244604.0	31035210.5	895
2014-06-17	125.29	128.32	123.27	126.55	0.79	0.63	261038.0	32952343.0	939
2014-06-16	128.32	132.37	124.81	125.76	-2.18	-1.7	476486.0	61770927.25	1674
2014-06-15	127.31	129.86	121.25	127.94	-2.45	-1.88	387781.0	49506218.75	1332
2014-06-12	132.37	132.89	129.86	130.39	-2.34	-1.76	193730.0	25387821.5	760
2014-06-11	133.38	136.41	132.37	132.73	-1.31	-0.98	374772.0	50270137.75	1205
2014-06-10	132.89	135.4	129.86	134.04	2.0	1.51	532220.0	70674224.75	1834
2014-06-09	129.86	137.42	128.32	132.04	1.78	1.37	1059942.0	142256827.0	2871
2014-06-08	129.86	131.36	120.24	130.26	0.12	0.09	553028.0	70170268.25	1818
2014-06-05	133.9	133.9	129.86	130.14	-4.09	-3.05	435662.0	57311966.25	1537
2014-06-04	136.41	136.93	133.38	134.23	-2.34	-1.71	568190.0	76675747.0	1909
2014-06-03	130.35	141.99	129.86	136.57	7.15	5.52	2284597.0	314338622.75	5051
2014-06-02	133.38	133.38	128.32	129.42	-4.12	-3.09	412286.0	54199347.25	1461
2014-06-01	136.93	137.42	133.38	133.54	-3.19	-2.33	439675.0	59333728.5	1453
2014-05-29	141.46	143.0	135.92	136.73	-4.83	-3.41	414047.0	57596256.0	1396
2014-05-28	144.49	145.02	140.97	141.56	-2.06	-1.43	190642.0	27260682.0	756
2014-05-27	143.48	147.04	143.0	143.62	0.5	0.35	426839.0	61948977.25	1341
2014-05-26	143.0	143.48	141.99	143.12	1.11	0.78	322982.0	46079150.75	956
2014-05-25	141.46	143.48	137.42	142.01	-6.81	-4.58	894141.0	126374503.25	2569
2014-05-22	151.56	152.09	148.05	148.82	-1.61	-1.07	359021.0	53735536.25	1145
2014-05-21	149.54	152.09	148.05	150.43	1.39	0.93	667876.0	100472604.75	1830
2014-05-20	150.07	150.55	147.52	149.04	0.33	0.22	401592.0	59755043.75	1316
2014-05-19	150.55	152.09	144.49	148.71	-0.47	-0.32	1341729.0	199861763.25	3680
2014-05-18	150.55	150.55	148.05	149.18	-1.29	-0.86	416245.0	62003224.0	1296
2014-05-15	151.08	151.08	148.53	150.47	-1.24	-0.82	430422.0	64468705.5	1596
2014-05-14	155.61	155.61	151.56	151.71	-3.82	-2.46	447563.0	68438236.75	1592
2014-05-13	156.13	159.65	155.12	155.53	1.3	0.84	901846.0	141446711.25	2655
2014-05-12	151.56	154.6	149.54	154.23	3.05	2.02	765230.0	116371755.5	2332
2014-05-11	154.6	155.61	149.54	151.18	-2.75	-1.79	441377.0	67349199.0	1705
2014-05-08	154.6	157.14	153.1	153.93	0.28	0.18	790769.0	122576047.25	2641
2014-05-07	155.61	158.64	153.1	153.65	-0.68	-0.44	776770.0	120972042.5	2687
2014-05-06	157.14	158.64	152.09	154.33	-2.89	-1.84	604521.0	94599063.0	1987
2014-05-05	157.63	161.18	155.61	157.22	-1.26	-0.8	608722.0	96031056.25	2614
2014-05-04	168.26	169.75	157.14	158.48	-6.48	-3.93	1758830.0	285809542.5	6148
2014-05-01	157.14	168.74	152.57	164.96	6.55	4.13	1603202.0	261863061.0	5023
2014-04-30	167.25	167.73	157.14	158.41	-5.78	-3.52	1893609.0	309249806.75	5654
2014-04-29	151.08	164.21	151.08	164.19	14.91	9.99	2336639.0	370877645.75	5415
2014-04-28	148.05	151.08	145.5	149.28	2.28	1.55	526718.0	78236553.75	1451
2014-04-27	143.0	149.54	143.0	147.0	3.46	2.41	681904.0	100701068.25	1600
2014-04-24	143.48	144.49	141.46	143.54	-0.1	-0.07	232525.0	33302936.25	752
2014-04-23	147.52	147.52	143.0	143.64	-2.69	-1.84	376702.0	54540433.5	1224
2014-04-22	145.02	148.53	144.49	146.33	1.21	0.83	412301.0	60380296.75	1311
2014-04-21	145.02	146.51	143.48	145.12	0.41	0.28	332206.0	48116999.5	1135
2014-04-20	144.01	149.06	143.0	144.71	1.11	0.77	635568.0	92784384.25	1933
2014-04-17	147.04	148.05	141.99	143.6	-4.97	-3.35	640793.0	93279209.75	1832
2014-04-16	150.55	154.11	148.05	148.57	-0.97	-0.65	846825.0	127818261.25	2225
2014-04-15	149.06	152.09	144.49	149.54	1.65	1.12	1092607.0	162193791.0	3142
2014-04-14	147.04	154.11	144.49	147.89	3.4	2.35	1917401.0	284078767.75	5742
2014-04-13	131.88	144.49	131.36	144.49	13.13	10.0	1949615.0	276202475.75	4042
2014-04-10	128.32	131.36	126.3	131.36	2.53	1.96	849284.0	109732044.0	2124
2014-04-09	130.87	136.41	118.22	128.83	0.0	0.0	1377130.0	180114261.0	3220
2014-04-08	125.82	131.88	125.29	128.83	3.54	2.83	1367876.0	175861404.25	3054
2014-04-07	118.22	125.82	118.22	125.29	8.08	6.89	1024591.0	124541872.0	2523
2014-04-06	116.72	118.75	115.71	117.21	0.51	0.44	428155.0	50249672.75	1008
2014-04-03	118.75	120.24	116.2	116.7	-2.03	-1.71	541419.0	63812909.25	1421
2014-04-02	120.77	121.78	118.22	118.73	-1.51	-1.26	504920.0	60664949.5	1313
2014-04-01	119.76	122.79	117.74	120.24	1.01	0.85	565409.0	68054179.5	1570
2014-03-31	121.78	122.26	118.75	119.23	-2.53	-2.08	376583.0	45282754.75	1113
2014-03-30	123.8	124.28	120.24	121.76	0.51	0.42	568170.0	69666027.0	1672
2014-03-27	119.76	126.3	119.23	121.25	2.02	1.69	1895653.0	233473485.25	4399
2014-03-26	119.76	119.76	118.22	119.23	-0.51	-0.43	320067.0	38004274.25	1024
2014-03-25	119.76	123.27	118.22	119.74	0.0	0.0	960915.0	115958200.25	2429
2014-03-24	115.19	120.77	115.19	119.74	4.55	3.95	777186.0	92160976.75	1920
2014-03-23	115.19	118.22	113.17	115.19	0.51	0.44	749143.0	86733746.0	1989
2014-03-20	117.74	117.74	111.67	114.68	-3.03	-2.57	547798.0	63214589.25	1390
2014-03-19	118.75	121.25	116.2	117.71	-1.52	-1.27	1000557.0	119079218.75	2409
2014-03-18	112.68	120.77	112.68	119.23	7.07	6.3	2103916.0	247342951.75	4675
2014-03-17	109.13	112.68	108.64	112.16	3.54	3.26	605828.0	67191959.25	1293
2014-03-16	109.65	111.15	108.64	108.62	-1.01	-0.92	438057.0	48142506.5	1049
2014-03-13	113.17	115.19	108.64	109.63	-3.03	-2.69	1082497.0	120832464.75	2633
2014-03-12	108.64	116.72	107.11	112.66	4.54	4.2	1989771.0	223891219.75	4073
2014-03-11	104.07	110.66	103.06	108.12	4.55	4.39	1646268.0	176525801.0	2984
2014-03-10	103.06	104.07	101.57	103.57	1.52	1.49	782857.0	80497759.5	1572
2014-03-09	99.63	104.07	99.02	102.05	2.83	2.85	636622.0	64509243.25	1244
2014-03-06	98.42	100.03	97.61	99.22	1.01	1.03	191607.0	18983018.3	577
2014-03-05	99.83	100.44	97.61	98.21	-1.01	-1.02	361763.0	35768837.8	926
2014-03-04	99.22	100.23	99.02	99.22	0.4	0.4	415275.0	41317424.0	1016
2014-03-03	100.84	101.57	98.42	98.82	-3.23	-3.17	711006.0	71012629.3	1680
2014-03-02	102.05	105.08	100.64	102.05	1.01	1.0	719982.0	74259150.5	1898
2014-02-27	99.02	103.59	98.62	101.04	2.22	2.25	1030915.0	104613997.05	2204
2014-02-26	98.21	100.03	97.81	98.82	0.81	0.83	660359.0	65492717.4	1146
2014-02-25	97.61	98.21	97.0	98.01	0.81	0.83	287705.0	28097346.9	540
2014-02-24	98.01	98.42	97.0	97.2	-0.61	-0.62	309146.0	30165044.3	586
2014-02-23	96.8	98.01	96.39	97.81	1.42	1.47	296949.0	28877126.0	520
2014-02-20	97.0	97.2	96.39	96.39	-0.41	-0.42	207798.0	20112224.9	420
2014-02-19	95.59	97.0	95.59	96.8	1.21	1.27	226251.0	21864007.2	517
2014-02-18	95.79	96.19	95.38	95.59	-0.2	-0.21	123814.0	11862057.7	221
2014-02-17	95.38	96.6	94.98	95.79	0.0	0.0	271880.0	26025522.4	514
2014-02-16	96.19	96.8	95.38	95.79	-0.4	-0.42	183175.0	17610659.6	478
2014-02-13	97.81	98.42	95.79	96.19	-1.42	-1.45	437493.0	42472412.1	1163
2014-02-12	96.19	98.01	95.59	97.61	1.62	1.69	678520.0	65958634.3	1322
2014-02-11	95.79	96.8	94.98	95.99	0.61	0.64	376652.0	36145191.2	887
2014-02-10	93.77	96.39	93.36	95.38	1.81	1.93	674066.0	64043315.3	1198
2014-02-09	94.17	94.17	93.16	93.57	-0.2	-0.21	210030.0	19642547.6	445
2014-02-06	93.16	94.37	93.16	93.77	0.41	0.44	287467.0	26900510.2	557
2014-02-05	93.36	93.77	93.16	93.36	0.0	0.0	143998.0	13452319.3	328
2014-02-04	92.96	93.97	92.76	93.36	-0.81	-0.86	251587.0	23487706.9	641
2014-02-03	96.39	97.0	93.97	94.17	-1.62	-1.69	720175.0	68775735.6	1793
2014-02-02	92.56	96.19	92.35	95.79	3.23	3.49	716241.0	67689092.7	1492
2014-01-30	92.96	92.96	92.35	92.56	-0.4	-0.43	83331.0	7720269.9	222
2014-01-29	92.35	93.36	92.15	92.96	1.01	1.1	265224.0	24621539.4	508
2014-01-28	91.95	92.35	91.54	91.95	0.0	0.0	191360.0	17588493.0	305
2014-01-27	92.35	92.96	91.54	91.95	-0.2	-0.22	175831.0	16252780.5	422
2014-01-26	91.75	92.35	91.34	92.15	-0.41	-0.44	170116.0	15639464.5	393
2014-01-23	92.76	93.36	92.35	92.56	0.0	0.0	185387.0	17208496.6	330
2014-01-22	93.16	93.57	91.75	92.56	-0.6	-0.64	225969.0	20963443.2	490
2014-01-21	93.57	93.57	92.35	93.16	0.0	0.0	266036.0	24669200.8	596
2014-01-20	93.57	94.78	93.16	93.16	-0.81	-0.86	297057.0	27865024.6	544
2014-01-19	93.16	94.17	92.56	93.97	0.81	0.87	295167.0	27638170.6	690
2014-01-16	93.57	93.97	92.96	93.16	0.2	0.22	319716.0	29912706.5	752
2014-01-15	92.56	93.57	92.15	92.96	0.61	0.66	473898.0	44046191.5	938
2014-01-14	91.34	92.56	91.14	92.35	1.01	1.11	212771.0	19536909.7	422
2014-01-13	91.54	92.15	91.14	91.34	-0.41	-0.45	213479.0	19544853.2	448
2014-01-12	91.95	91.95	91.54	91.75	0.0	0.0	112096.0	10285353.0	280
2014-01-09	91.75	92.56	91.75	91.75	0.0	0.0	178014.0	16391436.0	363
2014-01-08	91.75	91.95	91.54	91.75	0.0	0.0	93193.0	8542466.2	258
2014-01-07	91.75	91.95	91.34	91.75	0.0	0.0	91387.0	8370750.1	318
2014-01-06	92.15	92.35	91.54	91.75	-0.6	-0.65	213934.0	19674041.7	562
2014-01-05	92.96	92.96	92.15	92.35	-0.81	-0.87	131702.0	12188053.1	354
2014-01-02	93.16	93.77	92.96	93.16	0.2	0.22	305593.0	28523326.0	675
2014-01-01	92.96	93.36	92.76	92.96	0.2	0.22	113041.0	10526197.3	237
2013-12-31	93.16	93.16	92.76	92.76	-0.2	-0.22	95910.0	8909457.8	266
2013-12-30	93.36	93.57	92.96	92.96	-0.61	-0.65	165400.0	15420708.8	382
2013-12-29	93.97	94.37	93.16	93.57	0.0	0.0	236242.0	22156137.9	565
2013-12-26	92.56	93.97	92.15	93.57	0.81	0.87	384773.0	35826712.4	768
2013-12-25	92.96	92.96	92.35	92.76	0.0	0.0	120795.0	11184582.2	230
2013-12-24	92.76	93.36	92.56	92.76	0.0	0.0	182062.0	16895566.9	401
2013-12-23	92.56	92.96	92.35	92.76	0.2	0.22	176876.0	16396579.3	368
2013-12-22	92.56	92.96	92.35	92.56	0.21	0.23	151856.0	14070621.9	313
2013-12-19	92.56	92.96	92.15	92.35	0.0	0.0	168691.0	15600791.5	294
2013-12-18	92.15	92.96	91.95	92.35	0.2	0.22	227938.0	21083116.7	386
2013-12-17	92.35	92.56	91.95	92.15	-0.41	-0.44	145646.0	13431179.4	346
2013-12-16	92.56	92.56	92.15	92.56	0.0	0.0	152084.0	14044950.3	365
2013-12-15	92.56	93.16	92.15	92.56	0.0	0.0	230472.0	21313590.8	484
2013-12-12	92.56	92.76	92.35	92.56	-0.6	-0.64	121934.0	11291099.2	275
2013-12-11	93.36	93.36	92.76	93.16	-0.41	-0.44	127565.0	11872132.9	321
2013-12-10	93.77	94.37	92.96	93.57	0.0	0.0	361599.0	33937640.9	628
2013-12-09	93.36	93.77	93.36	93.57	0.41	0.44	218823.0	20461255.9	503
2013-12-08	92.56	93.16	92.35	93.16	1.01	1.1	168399.0	15627696.4	459
2013-12-05	91.95	92.35	91.95	92.15	0.2	0.22	93931.0	8644443.7	204
2013-12-04	91.54	92.35	91.34	91.95	0.2	0.22	158804.0	14575502.9	386
2013-12-03	92.76	92.76	91.54	91.75	-0.81	-0.88	182868.0	16861311.0	383
2013-12-02	91.95	92.96	91.95	92.56	0.41	0.44	234821.0	21757689.6	430
2013-12-01	92.35	92.35	91.75	92.15	0.2	0.22	66323.0	6102476.1	215
2013-11-28	91.95	92.96	91.95	91.95	0.2	0.22	199317.0	18426621.1	389
2013-11-27	91.54	92.15	91.54	91.75	0.21	0.23	115733.0	10630600.7	267
2013-11-26	92.56	92.56	91.34	91.54	-1.02	-1.1	96222.0	8846625.5	314
2013-11-25	93.16	93.16	91.95	92.56	-0.6	-0.64	116376.0	10771723.1	344
2013-11-24	93.57	93.77	92.96	93.16	-0.2	-0.21	137090.0	12781963.4	344
2013-11-21	93.77	93.97	93.16	93.36	-0.41	-0.44	142138.0	13303847.3	380
2013-11-20	94.37	94.98	93.77	93.77	-0.4	-0.42	162609.0	15308915.1	424
2013-11-19	94.37	94.78	93.97	94.17	-0.61	-0.64	179726.0	16952723.8	457
2013-11-18	95.79	95.99	94.58	94.78	-1.01	-1.05	181428.0	17303385.9	439
2013-11-17	94.78	96.19	94.58	95.79	1.21	1.28	232634.0	22197667.8	502
2013-11-14	95.18	95.38	94.58	94.58	-0.2	-0.21	198337.0	18809250.8	476
2013-11-13	95.59	95.79	94.78	94.78	-0.81	-0.85	311180.0	29682144.4	777
2013-11-12	97.0	98.62	95.38	95.59	-0.8	-0.83	1218826.0	118454200.9	2789
2013-11-11	93.97	96.39	93.97	96.39	2.22	2.36	681553.0	64943310.9	1411
2013-11-10	93.36	94.58	93.16	94.17	0.81	0.87	168562.0	15825244.1	401
2013-11-07	93.57	93.97	93.36	93.36	0.0	0.0	174872.0	16391771.4	427
2013-11-06	93.97	94.17	93.16	93.36	-0.81	-0.86	187198.0	17541305.4	528
2013-11-05	94.58	94.98	93.77	94.17	-0.41	-0.43	187906.0	17760061.3	571
2013-11-04	94.37	95.79	94.37	94.58	0.61	0.65	763875.0	72538798.4	1518
2013-11-03	92.76	94.58	92.76	93.97	1.21	1.3	501669.0	47036585.0	973
2013-10-31	92.56	93.16	91.54	92.76	0.2	0.22	225019.0	20794274.3	577
2013-10-30	93.36	93.97	92.35	92.56	-0.4	-0.43	167142.0	15546643.7	416
2013-10-29	93.57	93.77	92.56	92.96	-0.4	-0.43	250632.0	23362282.5	588
2013-10-28	92.96	94.37	92.56	93.36	0.8	0.86	487244.0	45467593.7	1007
2013-10-27	92.76	92.76	92.35	92.56	0.0	0.0	169775.0	15707816.1	369
2013-10-24	92.56	93.16	92.35	92.56	0.21	0.23	188539.0	17472326.6	440
2013-10-23	91.54	92.56	91.34	92.35	0.6	0.65	124997.0	11512988.4	305
2013-10-22	92.76	92.96	91.75	91.75	-0.81	-0.88	144345.0	13303143.7	383
2013-10-21	91.34	93.36	91.34	92.56	1.42	1.56	362074.0	33541639.1	720
2013-10-20	90.94	91.34	90.33	91.14	2.02	2.27	159744.0	14530166.4	364
2013-10-10	88.92	89.32	88.72	89.12	0.61	0.69	136264.0	12136278.5	365
2013-10-09	88.31	90.53	87.71	88.51	0.0	0.0	234084.0	20791091.7	513
2013-10-08	89.93	90.33	87.91	88.51	-1.01	-1.13	164668.0	14664276.9	489
2013-10-07	90.13	91.34	89.52	89.52	-0.81	-0.9	210396.0	19010647.8	607
2013-10-06	92.56	92.76	87.91	90.33	-2.23	-2.41	213919.0	19241443.8	643
2013-10-03	92.96	92.96	92.35	92.56	-0.2	-0.22	114066.0	10566085.3	211
2013-10-02	93.36	93.97	92.56	92.76	-0.6	-0.64	149630.0	13944933.5	339
2013-10-01	92.35	93.36	92.15	93.36	0.6	0.65	156137.0	14490979.8	341
2013-09-30	92.15	93.16	91.54	92.76	0.81	0.88	217156.0	20089473.8	499
2013-09-29	93.57	93.77	91.75	91.95	-1.41	-1.51	286562.0	26511512.2	587
2013-09-26	96.19	96.19	92.96	93.36	-2.83	-2.94	684794.0	64495330.9	1215
2013-09-25	94.78	96.6	94.78	96.19	1.41	1.49	400865.0	38393255.2	738
2013-09-24	94.17	95.18	93.97	94.78	0.81	0.86	430120.0	40786660.7	783
2013-09-19	94.78	94.98	93.77	93.97	-0.2	-0.21	296736.0	27984551.9	713
2013-09-18	95.38	95.59	93.36	94.17	-0.61	-0.64	320552.0	30367446.4	787
2013-09-17	92.76	95.38	91.95	94.78	1.82	1.96	870913.0	82068002.3	1807
2013-09-16	92.35	93.57	91.75	92.96	1.01	1.1	262231.0	24293532.1	664
2013-09-15	90.74	92.56	89.73	91.95	3.03	3.41	556581.0	50918554.1	1181
2013-09-12	86.69	90.13	86.69	88.92	2.23	2.57	604130.0	53682300.1	1413
2013-09-11	87.3	87.3	86.09	86.69	0.0	0.0	352054.0	30421534.5	690
2013-09-10	85.89	87.91	85.28	86.69	3.43	4.12	613567.0	53031295.1	1037
2013-09-09	82.86	83.46	81.44	83.26	0.2	0.24	198569.0	16340588.4	553
2013-09-08	84.88	85.08	82.86	83.06	-0.81	-0.97	161595.0	13593362.9	416
2013-09-05	84.07	85.48	83.06	83.87	-0.8	-0.94	175465.0	14753096.4	465
2013-09-04	85.08	85.48	84.27	84.67	-1.22	-1.42	227240.0	19299581.8	665
2013-09-03	87.5	88.11	85.08	85.89	-1.61	-1.84	347689.0	30061380.0	821
2013-09-02	88.31	88.72	86.9	87.5	-0.21	-0.24	342558.0	30068588.9	816
2013-09-01	86.49	88.11	85.89	87.71	2.63	3.09	460360.0	39956942.0	996
2013-08-29	86.09	86.9	84.67	85.08	-0.2	-0.23	329232.0	28194952.1	864
2013-08-28	83.87	87.5	81.84	85.28	-0.81	-0.94	510319.0	43480735.5	1177
2013-08-27	93.97	93.97	86.09	86.09	-9.09	-9.55	488090.0	43631194.1	1384
2013-08-26	96.6	96.6	94.78	95.18	-1.42	-1.47	277798.0	26576950.1	732
2013-08-25	98.01	98.62	96.39	96.6	-1.41	-1.44	336249.0	32725081.7	812
2013-08-22	99.02	99.02	97.81	98.01	-0.81	-0.82	337253.0	33149925.2	811
2013-08-21	98.21	99.83	98.01	98.82	1.01	1.03	696740.0	68948508.0	1655
2013-08-20	95.59	98.42	95.59	97.81	2.43	2.55	781803.0	75908923.1	1867
2013-08-19	95.38	95.59	94.98	95.38	0.0	0.0	147042.0	14002767.9	322
2013-08-18	95.18	95.38	94.98	95.38	0.2	0.21	103283.0	9834175.0	297
2013-08-15	95.18	95.59	94.78	95.18	0.0	0.0	103852.0	9897477.5	298
2013-08-14	95.59	95.59	94.98	95.18	-0.2	-0.21	150966.0	14352269.6	387
2013-08-13	94.78	95.79	94.58	95.38	1.21	1.28	208837.0	19891862.2	581
2013-08-05	94.37	94.58	94.17	94.17	0.0	0.0	115723.0	10907367.0	419
2013-08-04	94.37	94.78	93.97	94.17	-0.2	-0.21	131934.0	12451781.1	382
2013-08-01	94.78	94.98	94.17	94.37	-0.21	-0.22	86473.0	8178801.6	324
2013-07-31	94.78	95.79	94.37	94.58	0.0	0.0	125660.0	11938470.7	427
2013-07-30	94.78	94.98	94.37	94.58	-0.2	-0.21	80194.0	7590455.8	279
2013-07-29	95.59	95.59	94.78	94.78	-0.6	-0.63	108434.0	10316131.6	327
2013-07-28	95.79	96.19	95.38	95.38	-0.41	-0.43	168157.0	16103345.0	413
2013-07-25	95.99	95.99	95.38	95.79	0.0	0.0	123042.0	11768155.5	401
2013-07-24	95.99	96.39	95.59	95.79	-0.2	-0.21	180023.0	17277727.9	495
2013-07-23	96.19	96.39	95.79	95.99	-0.2	-0.21	161630.0	15518777.3	495
2013-07-22	96.8	97.0	95.79	96.19	-0.2	-0.21	304079.0	29236117.1	754
2013-07-21	96.39	97.41	96.19	96.39	0.0	0.0	280366.0	27135035.9	637
2013-07-18	97.41	98.62	95.99	96.39	-0.61	-0.63	694676.0	67790238.0	1546
2013-07-17	95.99	97.41	95.79	97.0	1.01	1.05	458276.0	44294783.1	996
2013-07-16	96.6	96.8	95.79	95.99	-0.2	-0.21	147215.0	14164828.5	522
2013-07-15	95.18	97.2	95.18	96.19	1.41	1.49	608920.0	58683568.3	1636
2013-07-14	94.17	95.18	93.97	94.78	1.42	1.52	308345.0	29173115.2	827
2013-07-11	93.77	93.77	93.16	93.36	-0.41	-0.44	82505.0	7710390.7	304
2013-07-10	94.17	94.37	93.16	93.77	-0.4	-0.42	86117.0	8084248.9	268
2013-07-09	94.37	94.58	93.97	94.17	0.0	0.0	75221.0	7084945.3	280
2013-07-08	94.98	94.98	94.17	94.17	-0.81	-0.85	98508.0	9316441.1	328
2013-07-07	95.18	95.59	94.78	94.98	0.4	0.42	182670.0	17366840.9	511
2013-07-04	94.37	95.99	94.37	94.58	0.41	0.44	489664.0	46553290.1	1018
2013-07-03	94.58	94.58	93.77	94.17	-0.2	-0.21	197604.0	18607518.1	497
2013-07-02	94.78	95.38	94.17	94.37	0.2	0.21	269559.0	25500319.3	626
2013-07-01	94.37	94.58	93.57	94.17	0.2	0.21	102561.0	9656013.1	355
2013-06-30	93.16	94.58	93.16	93.97	-0.4	-0.42	206724.0	19422050.2	656
2013-06-26	95.99	96.19	94.37	94.37	-1.42	-1.48	213227.0	20337736.5	755
2013-06-25	96.39	96.8	95.59	95.79	-0.4	-0.42	239369.0	23028196.9	687
2013-06-24	96.8	97.2	95.18	96.19	-0.61	-0.63	282173.0	27165803.8	890
2013-06-23	96.39	97.61	96.39	96.8	0.61	0.63	316529.0	30644612.1	821
2013-06-22	95.59	96.6	94.58	96.19	-0.41	-0.42	275779.0	26480372.2	976
2013-06-19	96.6	98.62	95.59	96.6	0.0	0.0	902737.0	87873692.7	2356
2013-06-18	98.01	98.42	95.79	96.6	-0.4	-0.41	740978.0	71919682.5	2244
2013-06-17	91.14	98.62	90.33	97.0	7.07	7.86	1029163.0	97954940.2	3028
2013-06-16	86.49	90.33	86.09	89.93	3.03	3.49	623751.0	54963563.4	1575
2013-06-15	94.78	94.78	86.09	86.9	-8.69	-9.09	609945.0	55708114.4	1803
2013-06-12	95.38	96.39	95.38	95.59	0.0	0.0	272632.0	26180972.6	736
2013-06-11	95.99	95.99	94.78	95.59	-0.6	-0.62	309681.0	29566274.9	919
2013-06-10	96.8	96.8	95.99	96.19	-0.2	-0.21	195957.0	18911566.1	568
2013-06-09	97.0	97.41	96.39	96.39	-0.61	-0.63	298196.0	28858137.7	816
2013-06-08	97.0	99.22	96.6	97.0	0.61	0.63	742399.0	72692387.0	1785
2013-06-05	95.99	97.41	95.99	96.39	0.6	0.63	366152.0	35384858.9	1111
2013-06-04	97.41	97.61	95.18	95.79	-1.62	-1.66	406491.0	39209232.4	1276
2013-06-03	98.01	98.01	97.2	97.41	-0.6	-0.61	406922.0	39719240.1	1146
2013-06-02	98.01	99.63	97.81	98.01	0.6	0.62	508493.0	50152214.5	1542
2013-06-01	97.41	98.21	96.19	97.41	-0.8	-0.81	505301.0	49162156.1	1442
2013-05-29	100.03	100.03	98.21	98.21	-1.42	-1.43	359214.0	35476867.0	1408
2013-05-28	100.23	100.84	99.63	99.63	-0.2	-0.2	433302.0	43420825.7	1422
2013-05-27	101.04	104.07	99.43	99.83	-1.21	-1.2	1184568.0	120461891.2	3461
2013-05-26	97.41	102.58	97.0	101.04	5.25	5.48	1933929.0	193381315.4	5365
2013-05-25	96.39	97.0	94.37	95.79	-1.21	-1.25	333181.0	31959369.2	1199
2013-05-22	97.81	98.01	96.39	97.0	-0.2	-0.21	452996.0	44040753.2	1299
2013-05-21	97.2	99.43	96.8	97.2	0.4	0.41	867479.0	84873621.3	2417
2013-05-20	94.98	98.42	94.78	96.8	3.23	3.45	1638875.0	158755854.8	4776
2013-05-19	92.76	93.77	91.75	93.57	1.42	1.54	873838.0	81002147.6	2514
2013-05-18	90.13	92.56	88.31	92.15	4.24	4.82	1011626.0	91709411.4	2947
2013-05-15	91.75	91.75	84.07	87.91	-4.44	-4.81	1173909.0	102284905.7	3539
2013-05-14	101.04	102.05	90.94	92.35	-8.09	-8.05	940884.0	91597710.95	3207
2013-05-13	103.59	104.6	97.0	100.44	-6.67	-6.23	1123712.0	112859094.35	3955
2013-05-12	109.13	109.13	105.61	107.11	-1.01	-0.93	465392.0	49911436.25	1436
2013-05-11	108.64	109.65	108.12	108.12	0.51	0.47	225791.0	24529601.0	988
2013-05-08	108.12	110.66	107.11	107.61	0.0	0.0	722120.0	78546399.5	2269
2013-05-07	111.67	112.68	107.63	107.61	-4.04	-3.62	464590.0	51351698.5	1857
2013-05-06	114.18	114.7	111.15	111.65	-2.53	-2.22	454085.0	51170093.75	1778
2013-05-05	116.2	116.72	114.18	114.18	-1.51	-1.31	464155.0	53640086.0	1699
2013-05-04	115.19	117.21	114.7	115.69	1.51	1.32	557145.0	64477531.25	1886
2013-05-01	115.71	117.21	113.69	114.18	-1.51	-1.31	598875.0	69155311.5	2459
2013-04-30	120.24	120.77	115.19	115.69	-5.06	-4.19	1085011.0	128547237.5	3724
2013-04-29	112.68	120.77	111.67	120.75	8.59	7.66	2254565.0	263881118.0	6443
2013-04-28	113.17	114.18	111.67	112.16	-0.5	-0.44	520304.0	58728576.25	1708
2013-04-27	111.15	114.18	110.66	112.66	2.02	1.83	1015407.0	114462964.75	3137
2013-04-24	116.2	116.72	110.14	110.64	-5.56	-4.78	1012789.0	114441993.0	4123
2013-04-23	113.17	118.75	112.68	116.2	2.02	1.77	1742995.0	201913662.25	5798
2013-04-22	121.78	122.79	113.69	114.18	-6.06	-5.04	2744229.0	327506339.75	9315
2013-04-21	109.13	123.27	104.07	120.24	5.05	4.38	8888722.0	1019331904.0	22044
2013-04-20	115.19	117.21	115.19	115.19	-12.63	-9.88	627794.0	72401144.75	1345
2013-04-17	132.89	132.89	127.84	127.82	-14.15	-9.97	385624.0	49975167.25	1069
2013-04-16	147.52	153.58	141.99	141.97	-15.66	-9.93	2397505.0	348237345.25	6809
2013-04-15	162.19	165.71	157.63	157.63	-17.17	-9.82	692880.0	111195334.25	2574
2013-04-14	188.46	190.97	174.8	174.8	-19.2	-9.9	1646263.0	296993078.75	6899
2013-04-13	195.01	195.54	179.86	194.0	-0.51	-0.26	1289504.0	239632269.25	5458
2013-04-10	194.0	205.12	189.96	194.51	1.52	0.79	972559.0	189871508.0	3765
2013-04-09	196.02	199.05	192.51	192.99	-3.54	-1.8	374337.0	73008099.0	1842
2013-04-08	202.09	207.14	196.55	196.53	-5.05	-2.51	796277.0	159955856.5	3523
2013-04-07	199.05	207.14	199.05	201.58	-2.02	-0.99	328519.0	66643029.5	1815
2013-04-06	201.6	203.62	196.02	203.6	1.01	0.5	165994.0	33148881.5	893
2013-04-03	204.11	206.65	201.6	202.59	-3.03	-1.47	213880.0	43511011.5	816
2013-04-02	206.13	210.17	203.62	205.62	0.0	0.0	378305.0	78154207.5	1794
2013-04-01	203.1	209.68	202.09	205.62	2.02	0.99	368265.0	75683671.75	1800
2013-03-31	198.04	207.66	196.02	203.6	4.55	2.29	248509.0	50242763.25	978
2013-03-30	199.05	201.08	196.02	199.05	0.5	0.25	138907.0	27562529.75	590
2013-03-27	198.04	198.57	194.53	198.55	1.01	0.51	96791.0	19009992.75	442
2013-03-26	200.06	200.59	196.02	197.54	-2.52	-1.26	191266.0	37804696.5	608
2013-03-25	201.08	202.09	198.04	200.06	0.0	0.0	78140.0	15687896.5	383
2013-03-24	201.08	201.6	199.58	200.06	-2.03	-1.0	72306.0	14499743.75	408
2013-03-23	202.09	203.1	200.06	202.09	-2.02	-0.99	73894.0	14879461.0	479
2013-03-20	205.12	205.12	201.08	204.11	-0.5	-0.24	133166.0	26959441.0	756
2013-03-19	209.16	212.19	204.11	204.61	-4.55	-2.18	197352.0	40705431.25	1139
2013-03-18	206.65	209.16	202.61	209.16	1.52	0.73	222450.0	45716261.75	868
2013-03-17	209.16	212.19	204.63	207.64	-0.51	-0.25	296023.0	61362457.0	1469
2013-03-16	206.13	208.15	203.1	208.15	3.54	1.73	162169.0	33346714.0	722
2013-03-13	201.6	207.14	198.04	204.61	3.03	1.5	279461.0	56812158.5	1317
2013-03-12	200.59	201.6	198.04	201.58	-0.51	-0.25	152173.0	30327423.0	703
2013-03-11	200.06	202.61	199.58	202.09	1.52	0.76	141692.0	28462943.0	820
2013-03-10	198.57	203.1	198.57	200.57	0.51	0.25	223747.0	44851953.75	1340
2013-03-09	207.14	207.66	200.06	200.06	-8.09	-3.89	245332.0	49891045.5	1775
2013-03-06	214.21	214.74	208.15	208.15	-6.06	-2.83	352296.0	74002672.25	2050
2013-03-05	210.17	214.21	207.66	214.21	4.04	1.92	310680.0	65507657.75	1543
2013-03-04	204.11	210.17	198.04	210.17	5.05	2.46	205289.0	41990079.5	1200
2013-03-03	211.7	220.27	204.63	205.12	-7.07	-3.33	469954.0	99387038.5	2599
2013-03-02	215.22	224.31	208.67	212.19	-2.02	-0.94	541939.0	114967765.0	3001
2013-02-27	208.67	218.25	206.65	214.21	6.06	2.91	595104.0	124870237.25	1596
2013-02-26	198.57	214.21	198.04	208.15	3.54	1.73	359204.0	74573586.5	2073
2013-02-25	202.61	206.13	195.54	204.61	2.02	1.0	207660.0	41625167.0	1166
2013-02-24	201.6	204.11	197.56	202.59	1.01	0.5	170834.0	34250951.5	996
2013-02-23	191.98	206.13	190.49	201.58	7.07	3.63	337436.0	67106749.0	1776
2013-02-20	190.49	196.02	186.93	194.51	4.55	2.4	188316.0	35902360.5	1023
2013-02-19	187.94	191.5	185.92	189.96	1.52	0.81	231516.0	43810978.0	773
2013-02-18	190.97	191.5	186.93	188.44	-2.53	-1.32	101056.0	19140057.75	521
2013-02-17	186.44	192.99	185.92	190.97	5.56	3.0	276482.0	52363128.75	1301
2013-02-16	191.98	192.51	183.9	185.41	-6.57	-3.42	235816.0	44453625.25	1256
2013-02-13	193.52	194.0	189.48	191.98	-1.52	-0.79	184160.0	35238914.5	889
2013-02-12	196.02	196.55	192.51	193.5	-2.02	-1.03	204621.0	39810935.25	790
2013-02-11	194.0	198.04	191.98	195.52	2.53	1.31	174980.0	34111340.5	1206
2013-02-10	194.53	200.06	190.49	192.99	-2.53	-1.29	337585.0	65592197.75	2259
2013-02-09	204.63	212.19	187.45	195.52	-12.63	-6.07	720353.0	139784771.25	4961
2013-02-06	196.02	212.19	196.02	208.15	12.13	6.19	716335.0	145655772.75	3843
2013-02-05	197.56	200.59	192.51	196.02	-4.04	-2.02	199935.0	39353664.5	1069
2013-02-04	200.59	202.09	195.01	200.06	0.5	0.25	423529.0	83846742.5	2281
2013-02-03	187.94	201.6	181.88	199.56	8.59	4.5	1273119.0	247556626.25	5774
2013-02-02	209.68	212.19	189.48	190.97	-19.2	-9.14	1411546.0	272353826.75	6149
2013-01-30	218.25	218.78	206.13	210.17	-9.6	-4.37	285879.0	61083564.75	2186
2013-01-29	222.29	228.36	208.15	219.77	1.52	0.7	820658.0	179004022.0	5250
2013-01-28	236.44	242.02	214.74	218.25	-20.21	-8.48	1235368.0	277394922.75	7542
2013-01-27	262.71	266.75	227.35	238.46	-13.64	-5.41	1494011.0	355521115.0	7606
2013-01-26	252.12	252.12	242.5	252.1	22.73	9.91	128525.0	32379591.75	326
2013-01-23	212.72	229.37	210.17	229.37	20.72	9.93	489318.0	108675427.0	3091
2013-01-22	189.48	208.67	189.48	208.65	18.69	9.84	369175.0	74503910.0	1650
2013-01-21	182.89	189.96	182.89	189.96	2.53	1.35	175549.0	32914640.0	517
2013-01-20	183.41	187.94	181.88	187.43	2.02	1.09	112680.0	20939679.0	449
2013-01-19	181.88	185.43	180.87	185.41	3.03	1.66	72034.0	13233321.5	392
2013-01-16	180.38	185.92	177.84	182.38	2.52	1.4	180399.0	32889741.0	829
2013-01-15	182.89	182.89	178.85	179.86	-3.53	-1.92	78685.0	14218953.75	503
2013-01-14	180.38	183.9	178.85	183.39	3.03	1.68	158715.0	28820284.5	807
2013-01-13	170.76	181.39	170.76	180.36	7.58	4.39	436305.0	77248033.75	1451
2013-01-12	174.32	177.84	170.76	172.78	-1.52	-0.87	159556.0	27701248.75	737
2013-01-09	172.78	178.85	171.77	174.3	2.02	1.17	277234.0	48405206.0	1107
2013-01-08	167.25	173.79	165.71	172.28	3.03	1.79	331503.0	56538956.0	1288
2013-01-07	159.65	171.77	159.65	169.25	9.6	6.01	728449.0	121417866.0	2094
2013-01-06	158.64	159.65	156.62	159.65	1.01	0.64	301194.0	47592151.5	563
2013-01-05	159.65	163.69	157.14	158.64	0.0	0.0	404819.0	65075495.75	1349
2013-01-02	157.14	159.16	155.61	158.64	2.53	1.62	340376.0	53659439.5	976
2013-01-01	153.58	160.66	149.06	156.11	5.56	3.69	1082908.0	167250146.75	2147
2012-12-31	150.07	155.12	146.03	150.55	-0.51	-0.34	251112.0	37895159.0	816
2012-12-30	154.6	155.12	151.08	151.06	-4.55	-2.92	171536.0	26128565.0	669
2012-12-29	153.58	158.64	152.09	155.61	3.54	2.33	462067.0	71578119.75	1427
2012-12-26	141.46	154.6	141.46	152.07	11.12	7.89	1233057.0	183365887.75	2621
2012-12-25	140.97	145.02	138.43	140.95	0.5	0.36	642228.0	90717799.25	1425
2012-12-24	136.93	141.46	135.4	140.45	3.03	2.2	247959.0	34424556.5	897
2012-12-23	140.45	140.45	137.42	137.42	-2.02	-1.45	114080.0	15792760.25	450
2012-12-22	138.95	140.97	137.42	139.44	-1.51	-1.07	138303.0	19214874.25	650
2012-12-19	140.45	145.02	138.43	140.95	0.0	0.0	440744.0	62238880.75	1573
2012-12-18	136.93	142.47	134.39	140.95	4.04	2.95	475893.0	65963278.0	1472
2012-12-17	133.9	136.93	132.37	136.91	4.54	3.43	388835.0	52568974.0	1278
2012-12-16	130.87	133.9	128.32	132.37	2.02	1.55	341499.0	44620637.5	1098
2012-12-15	133.38	134.39	127.84	130.35	-4.54	-3.37	375351.0	49290657.25	1466
2012-12-12	137.94	139.44	126.83	134.89	-4.55	-3.26	1142546.0	150956030.5	2800
2012-12-11	138.43	140.97	136.93	139.44	3.03	2.22	439794.0	61279810.75	1074
2012-12-10	140.45	141.46	136.41	136.41	-5.05	-3.57	546026.0	75689752.25	1332
2012-12-09	149.54	153.58	140.45	141.46	-8.59	-5.72	457559.0	66428268.0	1766
2012-12-08	149.06	152.09	147.52	150.05	0.51	0.34	177984.0	26737292.5	735
2012-12-05	151.56	151.56	146.51	149.54	-3.54	-2.31	325832.0	48440649.25	1279
2012-12-04	144.49	156.62	143.48	153.08	9.6	6.69	674130.0	101013230.25	2058
2012-12-03	130.35	143.48	129.86	143.48	12.63	9.65	1153675.0	159825931.5	2123
2012-12-02	137.94	137.94	127.84	130.85	-5.05	-3.72	647087.0	87048858.25	1624
2012-12-01	132.37	139.96	130.35	135.9	5.55	4.26	592774.0	79984305.5	1699
2012-11-28	126.3	133.38	125.29	130.35	7.08	5.74	888312.0	115078959.0	2004
2012-11-27	120.77	125.29	118.75	123.27	2.52	2.09	538059.0	65873455.25	1533
2012-11-26	119.23	121.78	116.72	120.75	0.0	0.0	218314.0	26062071.5	782
2012-11-25	119.23	120.77	112.68	120.75	0.51	0.42	354657.0	41469065.25	904
2012-11-24	116.72	120.77	116.2	120.24	4.04	3.48	163728.0	19348435.25	421
2012-11-21	116.2	118.22	115.19	116.2	-1.01	-0.86	122894.0	14373879.75	408
2012-11-20	117.74	117.74	114.18	117.21	-1.01	-0.85	100843.0	11729950.25	402
2012-11-19	115.71	118.75	111.67	118.22	1.01	0.86	202380.0	23168155.25	646
2012-11-18	118.22	118.22	115.19	117.21	-1.01	-0.85	128777.0	15035044.75	376
2012-11-17	119.23	119.23	117.21	118.22	-2.02	-1.68	99646.0	11758876.0	396
2012-11-14	119.76	122.26	117.21	120.24	1.51	1.27	139208.0	16654325.75	515
2012-11-13	117.74	119.76	117.74	118.73	0.51	0.43	129049.0	15299154.75	360
2012-11-12	120.24	120.24	116.72	118.22	-2.02	-1.68	118341.0	13976237.5	394
2012-11-11	124.28	124.81	120.24	120.24	-4.04	-3.25	170557.0	20791273.0	550
2012-11-10	122.79	125.29	121.78	124.28	0.0	0.0	112616.0	14007461.5	369
2012-11-07	125.82	128.32	123.27	124.28	-1.01	-0.81	400464.0	50603546.5	729
2012-11-06	126.3	126.83	124.81	125.29	-1.01	-0.8	180725.0	22699710.5	474
2012-11-05	123.8	127.84	123.8	126.3	2.52	2.04	286171.0	35931484.25	776
2012-11-04	123.8	125.29	123.27	123.78	0.0	0.0	144666.0	18011925.0	455
2012-11-03	118.75	123.8	118.75	123.78	5.56	4.7	256139.0	31122726.75	671
2012-10-24	116.72	119.76	114.18	118.22	1.01	0.86	194264.0	22779459.5	526
2012-10-23	117.21	119.76	114.7	117.21	0.0	0.0	156904.0	18428219.75	620
2012-10-22	120.24	122.26	117.21	117.21	-3.54	-2.93	252848.0	30076392.5	688
2012-10-21	121.25	126.3	119.23	120.75	1.01	0.84	690935.0	85303800.75	1919
2012-10-20	107.63	119.76	106.62	119.74	10.61	9.72	864886.0	100678286.5	1725
2012-10-17	107.11	110.66	106.09	109.13	2.02	1.89	296607.0	32101589.75	948
2012-10-16	104.6	108.12	102.58	107.11	2.53	2.42	492999.0	51821324.0	1446
2012-10-15	99.83	107.11	96.8	104.58	4.14	4.12	858156.0	86378012.0	2502
2012-10-14	103.59	105.08	95.99	100.44	-5.15	-4.88	892518.0	89326245.05	2414
2012-10-13	107.11	108.12	102.05	105.59	-4.55	-4.13	214097.0	22480431.25	666
2012-10-10	112.68	115.19	107.63	110.14	-3.53	-3.11	619366.0	69156317.0	1435
2012-10-09	118.22	120.77	109.65	113.67	-3.54	-3.02	1070611.0	124084784.5	2270
2012-10-08	120.24	120.24	117.21	117.21	-4.04	-3.33	232812.0	27473109.0	618
2012-10-07	123.8	124.81	118.22	121.25	-3.03	-2.44	383709.0	46311044.25	1091
2012-10-06	123.27	126.3	122.26	124.28	2.02	1.65	521774.0	64948633.25	1075
2012-10-03	123.27	125.82	121.78	122.26	-2.02	-1.63	205492.0	25359264.5	676
2012-10-02	127.84	130.35	123.8	124.28	-3.03	-2.38	407600.0	51796296.75	1022
2012-10-01	122.79	128.32	120.24	127.31	5.05	4.13	498437.0	62044759.5	1156
2012-09-30	117.21	122.79	117.21	122.26	4.04	3.42	503143.0	60787614.5	1006
2012-09-29	113.69	120.77	112.16	118.22	5.05	4.46	719636.0	84515374.5	1379
2012-09-26	117.74	119.23	111.15	113.17	-5.05	-4.27	89314.0	10303448.25	360
2012-09-25	117.21	118.22	115.71	118.22	0.0	0.0	89828.0	10551687.25	302
2012-09-24	121.25	121.25	115.19	118.22	-1.01	-0.85	145344.0	17058612.75	447
2012-09-22	119.76	121.25	117.74	119.23	-0.51	-0.43	93950.0	11180276.25	326
2012-09-19	119.76	121.25	118.22	119.74	-0.5	-0.42	191968.0	23000676.0	605
2012-09-18	121.78	122.26	117.21	120.24	-1.52	-1.25	223702.0	26719543.5	748
2012-09-17	122.79	124.81	121.25	121.76	-1.51	-1.22	191671.0	23595876.0	522
2012-09-16	122.26	123.27	120.24	123.27	1.01	0.83	184595.0	22509499.5	505
2012-09-15	122.79	124.28	120.24	122.26	2.02	1.68	246579.0	30193353.5	652
2012-09-12	122.79	124.28	120.24	120.24	-2.53	-2.06	192414.0	23543389.25	624
2012-09-11	120.77	124.81	118.75	122.77	2.02	1.67	537525.0	65688042.5	1528
2012-09-10	119.23	120.77	116.72	120.75	1.52	1.27	345626.0	40964288.25	903
2012-09-09	121.78	122.79	117.74	119.23	-2.02	-1.67	549574.0	65807368.0	1492
2012-09-08	112.68	121.25	111.67	121.25	10.1	9.09	903390.0	105070160.5	1699
2012-09-05	111.67	112.68	109.13	111.15	0.0	0.0	310591.0	34525455.75	694
2012-09-04	113.69	114.18	110.14	111.15	-2.02	-1.78	409163.0	45842206.25	889
2012-09-03	113.17	116.2	112.16	113.17	0.0	0.0	364014.0	41425503.5	971
2012-09-02	111.15	113.17	109.13	113.17	2.53	2.29	341108.0	38150264.25	827
2012-09-01	112.68	112.68	109.13	110.64	-1.52	-1.36	253927.0	28174217.5	787
2012-08-29	112.68	116.2	110.14	112.16	1.01	0.91	633163.0	71706904.5	1406
2012-08-28	111.15	114.7	110.66	111.15	0.51	0.46	353029.0	39804896.25	921
2012-08-27	111.67	113.17	109.65	110.64	-1.01	-0.9	242877.0	27009233.25	772
2012-08-26	115.71	115.71	110.66	111.65	-3.03	-2.64	262577.0	29531147.75	884
2012-08-25	107.63	115.19	107.63	114.68	9.09	8.61	379018.0	42671615.0	1167
2012-08-15	105.08	109.13	104.6	105.59	-1.52	-1.42	524466.0	56033848.25	1651
2012-08-14	115.19	115.71	105.08	107.11	-8.08	-7.01	529320.0	58413708.5	1689
2012-08-13	117.74	122.79	114.18	115.19	-2.52	-2.14	420070.0	49754643.75	1382
2012-08-12	124.81	126.3	115.71	117.71	-6.57	-5.29	676337.0	80548828.25	2283
2012-08-11	129.33	129.33	124.28	124.28	-5.05	-3.9	311858.0	39341706.0	986
2012-08-08	134.39	135.92	128.32	129.33	-6.07	-4.48	246821.0	32650646.75	793
2012-08-07	134.39	138.43	129.33	135.4	2.02	1.51	401226.0	54548314.5	838
2012-08-06	131.36	135.4	128.85	133.38	4.55	3.53	570303.0	75563126.75	1287
2012-08-05	128.32	131.88	124.28	128.83	1.01	0.79	668712.0	85465866.5	1548
2012-08-04	122.26	128.32	122.26	127.82	7.58	6.3	672329.0	84624601.0	1495
2012-08-01	126.3	128.32	117.74	120.24	-6.57	-5.18	954358.0	117151765.5	2853
2012-07-31	125.29	133.38	125.29	126.81	1.01	0.8	566913.0	72801355.75	1710
2012-07-30	119.76	127.84	119.76	125.8	6.57	5.51	755527.0	94079136.75	1474
2012-07-29	116.72	119.76	115.19	119.23	3.03	2.61	299457.0	35288930.0	872
2012-07-28	119.23	122.79	115.71	116.2	-3.54	-2.96	481083.0	57440784.5	1118
2012-07-25	118.75	123.8	115.19	119.74	2.03	1.72	606525.0	72551668.5	1274
2012-07-24	117.21	121.25	114.18	117.71	0.5	0.43	497557.0	58582087.5	1259
2012-07-23	120.77	122.26	117.21	117.21	-4.04	-3.33	235039.0	28156023.0	727
2012-07-22	116.2	122.79	114.7	121.25	4.55	3.9	416348.0	49925081.0	1266
2012-07-21	114.18	117.74	113.17	116.7	1.51	1.31	361080.0	41876552.5	1065
2012-07-18	106.62	115.71	106.62	115.19	6.57	6.05	530078.0	59536072.25	1421
2012-07-17	109.65	109.65	105.08	108.62	1.51	1.41	220407.0	23799828.25	692
2012-07-16	111.15	114.7	106.62	107.11	-3.53	-3.19	445079.0	49058238.0	1334
2012-07-15	110.14	117.21	105.08	110.64	0.5	0.45	836220.0	93194788.75	1930
2012-07-14	107.11	113.17	107.11	110.14	-0.5	-0.45	240695.0	26509704.75	1045
2012-07-11	108.12	119.76	100.64	110.64	1.01	0.92	1329437.0	146298896.75	3107
2012-07-10	115.19	115.71	108.64	109.63	-5.56	-4.83	297414.0	33303622.5	1151
2012-07-09	115.19	119.23	112.16	115.19	-1.01	-0.87	237251.0	27396913.0	957
2012-07-08	112.16	120.24	109.13	116.2	6.06	5.5	610583.0	70308587.75	1905
2012-07-07	100.84	110.14	100.03	110.14	9.7	9.66	709878.0	76102556.0	1308
2012-07-04	106.09	106.62	99.43	100.44	-6.16	-5.78	482029.0	49441432.35	1542
2012-07-03	104.6	109.65	102.58	106.6	1.01	0.96	326505.0	34669571.5	1139
2012-07-02	103.59	106.62	103.06	105.59	2.53	2.45	407303.0	42803556.5	1268
2012-07-01	93.36	103.06	92.96	103.06	9.09	9.67	1071665.0	106970654.65	1894
2012-06-30	94.58	96.8	92.15	93.97	3.03	3.33	409292.0	38516023.3	1054
2012-06-27	94.37	94.37	86.9	90.94	-3.23	-3.43	581531.0	52362945.9	1412
2012-06-26	90.74	96.39	90.74	94.17	3.23	3.55	570244.0	53467824.4	1350
2012-06-25	87.1	92.56	86.9	90.94	4.45	5.15	835780.0	75884340.0	1710
2012-06-24	86.09	90.13	85.89	86.49	-0.2	-0.23	454827.0	39990939.4	1147
2012-06-23	90.33	90.33	85.89	86.69	-3.64	-4.03	495360.0	43514061.0	1146
2012-06-20	88.11	92.56	86.9	90.33	3.03	3.47	861764.0	77903509.0	1807
2012-06-19	88.31	89.32	85.68	87.3	-1.62	-1.82	583684.0	50985209.7	1347
2012-06-18	81.64	89.32	81.64	88.92	7.48	9.18	887441.0	76582315.9	1795
2012-06-17	73.76	81.44	73.56	81.44	7.27	9.8	260989.0	20082689.9	574
2012-06-16	75.38	75.58	70.73	74.17	-0.2	-0.27	223212.0	16429381.4	568
2012-06-13	73.96	74.97	72.95	74.37	0.41	0.55	107073.0	7931226.6	317
2012-06-12	72.75	75.38	72.14	73.96	0.6	0.82	124972.0	9197314.6	394
2012-06-11	74.37	75.18	72.95	73.36	0.0	0.0	126456.0	9378073.8	356
2012-06-10	72.95	74.57	72.75	73.36	0.61	0.84	103352.0	7611121.1	271
2012-06-09	74.97	75.78	69.72	72.75	0.0	0.0	95380.0	7021036.8	297
2012-06-06	74.77	77.2	71.54	72.75	-2.02	-2.7	355592.0	26857284.1	777
2012-06-05	75.98	76.39	74.37	74.77	-0.81	-1.07	135650.0	10195880.5	431
2012-06-04	72.14	75.98	71.94	75.58	2.22	3.03	103224.0	7633097.5	317
2012-06-03	71.74	73.76	71.13	73.36	1.22	1.69	181958.0	13233773.3	485
2012-06-02	73.76	73.96	70.93	72.14	-6.67	-8.46	294979.0	21422308.3	938
2012-05-30	82.45	82.86	77.8	78.81	-4.05	-4.89	483681.0	38583887.1	1145
2012-05-29	84.27	84.27	82.45	82.86	-0.8	-0.96	202038.0	16771893.5	441
2012-05-28	83.87	84.67	83.06	83.66	0.2	0.24	422064.0	35295186.0	835
2012-05-27	85.28	85.89	82.86	83.46	-0.81	-0.96	488061.0	40903107.5	868
2012-05-26	83.87	84.47	83.06	84.27	0.81	0.97	162862.0	13649313.1	452
2012-05-23	82.86	85.08	82.25	83.46	0.6	0.72	669246.0	56124552.1	1252
2012-05-22	85.68	87.1	82.86	82.86	-2.02	-2.38	387945.0	33138101.0	792
2012-05-21	85.68	85.68	84.07	84.88	-0.2	-0.24	124383.0	10574870.4	398
2012-05-20	85.89	87.1	84.27	85.08	0.61	0.72	192884.0	16464025.9	518
2012-05-19	85.08	86.49	84.47	84.47	-2.63	-3.02	125130.0	10678701.8	390
2012-05-16	84.27	87.71	82.86	87.1	1.82	2.13	361886.0	30953016.0	924
2012-05-15	86.49	88.72	85.08	85.28	-2.22	-2.54	474952.0	40893185.6	1035
2012-05-14	88.72	91.54	85.28	87.5	-1.82	-2.04	401266.0	35521999.0	995
2012-05-13	89.73	90.74	88.11	89.32	-1.01	-1.12	255669.0	22793104.3	606
2012-05-12	88.72	90.94	80.63	90.33	1.01	1.13	388731.0	33422840.6	762
2012-05-09	92.76	93.57	88.92	89.32	-4.04	-4.33	150169.0	13758685.4	506
2012-05-08	94.17	94.98	92.76	93.36	-0.41	-0.44	310547.0	29196251.2	727
2012-05-07	92.56	96.39	91.14	93.77	0.61	0.65	252121.0	23694467.1	695
2012-05-06	93.77	94.17	92.35	93.16	-0.2	-0.21	199500.0	18599475.3	486
2012-05-05	93.57	94.58	92.76	93.36	-2.63	-2.74	205740.0	19276542.3	613
2012-05-02	97.81	100.64	95.59	95.99	-2.02	-2.06	1037081.0	101702801.4	1820
2012-05-01	95.59	102.05	95.18	98.01	2.02	2.1	1811738.0	178221116.95	3180
2012-04-30	94.58	95.99	94.17	95.99	0.61	0.64	476071.0	45218452.1	781
2012-04-29	96.39	96.39	92.96	95.38	-1.01	-1.05	1142294.0	108353964.6	2147
2012-04-28	91.34	96.39	90.13	96.39	5.45	5.99	754646.0	70009817.2	1252
2012-04-25	92.15	93.16	90.53	90.94	-1.01	-1.1	204300.0	18693704.3	649
2012-04-24	92.35	92.76	90.13	91.95	-0.4	-0.43	185570.0	16971317.9	530
2012-04-23	92.15	93.97	91.34	92.35	-0.61	-0.66	270960.0	25054972.7	725
2012-04-22	94.17	94.58	92.35	92.96	-1.21	-1.28	313159.0	29171223.3	717
2012-04-21	89.32	96.19	89.32	94.17	4.24	4.71	584243.0	54559531.4	1169
2012-04-18	91.95	92.56	89.32	89.93	-2.02	-2.2	260746.0	23575389.7	597
2012-04-17	90.33	92.35	89.32	91.95	3.03	3.41	225182.0	20408668.8	470
2012-04-16	91.95	94.17	86.9	88.92	-3.84	-4.14	329103.0	30046147.2	688
2012-04-15	93.57	94.37	91.95	92.76	-0.81	-0.87	342108.0	31923439.4	743
2012-04-14	93.16	95.38	92.15	93.57	1.82	1.98	667688.0	62853052.9	1261
2012-04-11	90.94	92.35	87.91	91.75	0.0	0.0	468881.0	42358215.2	939
2012-04-10	92.15	96.6	89.93	91.75	-0.4	-0.43	785232.0	73638495.1	1479
2012-04-09	90.13	92.96	88.92	92.15	0.61	0.67	440591.0	40272518.2	922
2012-04-08	94.98	95.59	85.89	91.54	-3.84	-4.03	874966.0	80333132.1	1651
2012-04-07	94.37	100.03	94.37	95.38	1.81	1.93	1067043.0	103129823.1	1932
2012-04-04	92.96	96.19	90.94	93.57	1.01	1.09	991125.0	92843000.6	1687
2012-04-03	91.75	93.97	89.32	92.56	0.21	0.23	1133584.0	104356534.5	1986
2012-04-02	87.91	94.98	87.71	92.35	5.45	6.27	3111979.0	284589177.2	4763
2012-04-01	85.08	87.3	84.07	86.9	1.82	2.14	1077356.0	92777028.9	1547
2012-03-31	84.88	85.68	84.67	85.08	0.81	0.96	567656.0	48274350.7	802
2012-03-28	83.87	85.08	83.66	84.27	0.0	0.0	667435.0	56322097.9	889
2012-03-27	83.66	85.68	82.86	84.27	0.81	0.97	689035.0	58067938.6	1017
2012-03-26	84.27	84.47	82.25	83.46	-0.81	-0.96	295271.0	24663029.3	556
2012-03-25	84.27	84.67	83.06	84.27	0.2	0.24	397935.0	33452973.2	693
2012-03-24	84.07	85.28	83.66	84.07	0.41	0.49	525936.0	44388721.2	765
2012-03-21	83.87	84.88	83.06	83.66	-0.61	-0.72	348605.0	29278066.4	733
2012-03-20	82.86	86.29	81.84	84.27	0.4	0.48	738262.0	62568055.1	1449
2012-03-19	86.69	86.9	82.86	83.87	-2.22	-2.58	564459.0	47940972.9	1152
2012-03-18	85.89	87.91	85.28	86.09	0.81	0.95	1130625.0	98182442.6	2122
2012-03-17	85.08	85.68	83.66	85.28	0.0	0.0	485398.0	41282534.5	992
2012-03-14	85.68	85.89	84.27	85.28	0.2	0.24	447103.0	38082468.1	857
2012-03-13	86.9	87.71	84.88	85.08	-1.82	-2.09	476754.0	41063309.0	1041
2012-03-12	88.51	88.51	86.29	86.9	-0.81	-0.92	469311.0	40905762.3	1045
2012-03-11	87.91	90.33	87.5	87.71	1.22	1.41	1440905.0	128178295.8	2748
2012-03-10	85.28	86.9	85.08	86.49	2.22	2.63	849779.0	73125013.3	1513
2012-03-07	84.07	85.08	82.45	84.27	-0.61	-0.72	446603.0	37575327.1	1028
2012-03-06	84.47	86.29	82.86	84.88	0.41	0.49	816125.0	69421673.8	1571
2012-03-05	84.88	85.48	84.07	84.47	-0.41	-0.48	579863.0	49166007.3	1149
2012-03-04	83.06	86.9	81.64	84.88	1.62	1.95	1114686.0	94932092.7	2037
2012-01-21	74.77	75.98	73.36	75.98	1.41	1.89	391181.0	29260906.1	776
2012-01-18	71.13	74.57	70.53	74.57	2.63	3.66	383941.0	27989074.4	718
2012-01-17	69.52	71.94	68.91	71.94	2.02	2.89	220793.0	15549177.8	550
2012-01-16	73.36	73.76	67.09	69.92	-3.64	-4.95	384946.0	27360780.2	893
2012-01-15	74.57	75.38	73.15	73.56	-0.61	-0.82	396001.0	29576874.4	726
2012-01-14	75.78	75.78	74.17	74.17	-1.61	-2.12	450042.0	33683268.3	833
2012-01-11	76.19	76.79	74.77	75.78	-1.21	-1.57	338530.0	25737043.5	635
2012-01-10	78.61	78.61	76.39	76.99	-1.42	-1.81	271806.0	21074097.0	594
2012-01-09	79.02	80.23	78.21	78.41	-0.61	-0.77	376232.0	29815551.9	772
2012-01-08	77.6	79.02	75.98	79.02	1.42	1.83	339233.0	26323173.2	751
2012-01-07	78.81	79.02	76.79	77.6	-1.01	-1.28	257921.0	20088690.0	593
2012-01-04	78.81	79.82	77.8	78.61	-0.41	-0.52	242427.0	19080121.5	571
2012-01-03	80.03	81.84	78.41	79.02	-0.6	-0.75	811201.0	65226472.1	1541
2012-01-02	77.2	80.23	76.59	79.62	2.02	2.6	662611.0	51931227.0	1259
2012-01-01	78.61	79.02	76.19	77.6	-0.2	-0.26	345750.0	26918428.0	771
2011-12-31	77.8	79.42	75.78	77.8	-0.41	-0.52	682775.0	52863113.7	1574
2011-12-28	79.62	81.04	76.79	78.21	-1.82	-2.27	748797.0	58439385.1	1811
2011-12-27	81.64	83.46	78.81	80.03	-3.43	-4.11	658439.0	53742075.8	1323
2011-12-26	83.06	86.9	82.86	83.46	-0.41	-0.49	1017421.0	86283239.4	1786
[truncated: 2,667 more rows]
