# Supplementary material for: Effective short-term forecasts of Saudi stock price trends using technical indicators and large-scale multivariate time series
Source: PeerJ Comput Sci. 2023 Jan 6;9:e1205. doi: 10.7717/peerj-cs.1205 (PMC10280263; doi:10.7717/peerj-cs.1205)
Supplement: Supplemental Information 3 [file peerj-cs-09-1205-s003.zip › TASI Dataset 2021/QACCO_3040.csv]

date	open	high	low	close	change	change_percent	volume_traded	value_traded_SAR	number_trades
2020-03-19	47.95	49.0	47.3	49.0	1.2	2.51	559323.0	26914692.75	1429
2020-03-18	47.85	48.55	47.1	47.8	-0.1	-0.21	183086.0	8756529.0	631
2020-03-17	47.0	48.4	45.1	47.9	1.9	4.13	147072.0	6926655.7	516
2020-03-16	49.7	49.7	45.5	46.0	-3.15	-6.41	398917.0	19279253.25	764
2020-03-15	49.8	50.5	49.15	49.15	-0.1	-0.2	164236.0	8197559.7	502
2020-03-12	50.0	50.1	48.8	49.25	-3.75	-7.08	489334.0	24118452.5	1099
2020-03-11	56.2	57.0	52.5	53.0	-2.7	-4.85	330965.0	17904730.6	998
2020-03-10	55.2	56.6	51.0	55.7	3.1	5.89	444513.0	23724862.6	1357
2020-03-09	52.3	53.0	52.3	52.6	-5.5	-9.47	350949.0	18383638.4	729
2020-03-08	60.0	60.1	58.1	58.1	-6.4	-9.92	173629.0	10169532.1	603
2020-03-05	66.5	66.5	64.4	64.5	-0.9	-1.38	97411.0	6382200.1	381
2020-03-04	65.8	66.7	65.0	65.4	-0.7	-1.06	141197.0	9301755.1	382
2020-03-03	66.0	66.4	65.1	66.1	1.1	1.69	105568.0	6947823.0	345
2020-03-02	65.0	65.8	63.5	65.0	0.4	0.62	81415.0	5297924.7	545
2020-03-01	67.0	67.3	64.2	64.6	-3.4	-5.0	242481.0	15927051.1	440
2020-02-27	68.7	68.8	67.9	68.0	-0.8	-1.16	110692.0	7533852.2	726
2020-02-26	67.8	69.1	67.1	68.8	-0.1	-0.15	105005.0	7165810.4	447
2020-02-25	67.9	69.2	66.0	68.9	0.6	0.88	198007.0	13397905.4	643
2020-02-24	68.2	69.1	68.2	68.3	-0.7	-1.01	99604.0	6842465.0	440
2020-02-23	70.5	70.5	67.8	69.0	-1.5	-2.13	310881.0	21340869.1	909
2020-02-20	70.8	70.8	70.1	70.5	0.0	0.0	280021.0	19739065.9	489
2020-02-19	71.0	71.4	70.4	70.5	-0.4	-0.56	122552.0	8697372.4	387
2020-02-18	71.6	72.0	70.8	70.9	-0.6	-0.84	47798.0	3423880.0	228
2020-02-17	72.0	72.0	71.0	71.5	-0.5	-0.69	56706.0	4073388.0	204
2020-02-16	72.5	72.5	72.0	72.0	-0.7	-0.96	32015.0	2313883.6	145
2020-02-13	73.4	73.7	72.7	72.7	-0.3	-0.41	65288.0	4768076.4	246
2020-02-12	74.4	74.4	73.0	73.0	-1.3	-1.75	52289.0	3839719.9	275
2020-02-11	74.0	74.5	73.5	74.3	1.4	1.92	306136.0	22655681.5	620
2020-02-10	71.4	74.0	71.3	72.9	1.5	2.1	257008.0	18812091.8	487
2020-02-09	73.0	73.0	70.6	71.4	-2.0	-2.72	57484.0	4106648.9	364
2020-02-06	75.0	75.0	72.0	73.4	-1.6	-2.13	99549.0	7324840.3	881
2020-02-05	76.3	76.3	74.1	75.0	-1.0	-1.32	131305.0	9880943.4	423
2020-02-04	76.0	77.0	75.5	76.0	0.3	0.4	75910.0	5442507.7	244
2020-02-03	77.5	77.5	75.7	75.7	-1.8	-2.32	398734.0	30470390.9	414
2020-02-02	75.0	79.3	75.0	77.5	0.5	0.65	347151.0	27064584.3	547
2020-01-30	76.5	77.3	76.5	77.0	0.9	1.18	120005.0	9241045.6	428
2020-01-29	75.0	76.3	74.7	76.1	1.0	1.33	73243.0	5516485.5	295
2020-01-28	76.9	76.9	75.0	75.1	-1.7	-2.21	73453.0	5594161.3	429
2020-01-27	78.7	78.8	76.7	76.8	-1.7	-2.17	69727.0	5422038.5	299
2020-01-26	78.7	79.0	78.5	78.5	-0.5	-0.63	67309.0	5306384.8	222
2020-01-23	77.0	79.3	76.0	79.0	1.9	2.46	174965.0	13673874.7	721
2020-01-22	74.5	78.2	74.5	77.1	2.6	3.49	144131.0	10942982.9	431
2020-01-21	74.0	74.6	73.8	74.5	0.8	1.09	44199.0	3283776.6	372
2020-01-20	73.8	74.7	73.7	73.7	-0.3	-0.41	46942.0	3477111.9	179
2020-01-19	74.6	75.0	73.9	74.0	-0.4	-0.54	40258.0	2988992.0	171
2020-01-16	74.8	75.1	73.5	74.4	-0.5	-0.67	80775.0	6003825.8	315
2020-01-15	75.0	75.9	74.8	74.9	-0.2	-0.27	93945.0	7061444.9	242
2020-01-14	74.0	75.6	74.0	75.1	1.1	1.49	139367.0	10447150.2	354
2020-01-13	73.5	74.3	73.0	74.0	0.5	0.68	69083.0	5094148.0	201
2020-01-12	72.1	73.5	72.0	73.5	1.5	2.08	114330.0	8342101.8	358
2020-01-09	68.4	72.2	68.2	72.0	4.0	5.88	338174.0	24059927.9	1786
2020-01-08	67.0	68.3	66.0	68.0	0.3	0.44	130643.0	8854392.6	339
2020-01-07	66.2	68.0	66.2	67.7	1.5	2.27	131250.0	8843461.2	451
2020-01-06	66.0	66.2	66.0	66.2	0.0	0.0	27755.0	1835489.6	214
2020-01-05	66.4	67.5	66.2	66.2	-0.9	-1.34	94587.0	6286319.3	188
2020-01-02	66.8	67.4	66.8	67.1	0.4	0.6	104132.0	6986298.4	186
2020-01-01	66.0	66.7	66.0	66.7	0.6	0.91	75126.0	4990552.0	134
2019-12-31	65.5	66.7	65.0	66.1	0.3	0.46	72837.0	4814472.0	261
2019-12-30	66.2	67.2	65.8	65.8	-0.4	-0.6	148047.0	9844634.3	227
2019-12-29	65.1	66.7	65.0	66.2	1.2	1.85	103652.0	6863804.5	253
2019-12-26	65.9	65.9	64.5	65.0	-0.9	-1.37	52975.0	3445887.5	268
2019-12-25	66.3	66.4	65.9	65.9	-1.0	-1.49	50939.0	3375912.3	157
2019-12-24	66.9	66.9	66.6	66.9	0.0	0.0	84601.0	5504710.8	140
2019-12-23	67.3	67.5	66.0	66.9	-0.9	-1.33	135589.0	9060705.4	309
2019-12-22	67.7	68.1	67.3	67.8	-0.5	-0.73	44302.0	3002253.5	134
2019-12-19	67.4	68.3	66.9	68.3	1.3	1.94	58880.0	3987460.3	149
2019-12-18	67.0	67.4	66.9	67.0	0.1	0.15	198998.0	13048568.0	194
2019-12-17	67.5	68.3	66.9	66.9	-0.6	-0.89	120716.0	8185525.0	264
2019-12-16	67.5	68.5	67.5	67.5	-0.1	-0.15	125661.0	8531237.9	161
2019-12-15	67.0	67.7	67.0	67.6	0.6	0.9	58751.0	3955645.4	112
2019-12-12	67.6	67.9	67.0	67.0	-1.0	-1.47	64638.0	4347322.5	440
2019-12-11	67.2	69.0	67.1	68.0	0.9	1.34	118857.0	8056432.8	389
2019-12-10	67.1	67.4	65.8	67.1	-0.9	-1.32	245898.0	16474394.5	524
2019-12-09	66.1	68.9	66.1	68.0	2.7	4.13	296243.0	19766463.9	735
2019-12-08	63.0	66.1	63.0	65.3	2.5	3.98	190763.0	12420679.1	348
2019-12-05	60.5	62.9	60.1	62.8	1.8	2.95	172486.0	10701130.8	350
2019-12-04	58.9	61.0	58.2	61.0	2.2	3.74	222265.0	13252164.2	453
2019-12-03	57.4	58.8	57.4	58.8	1.1	1.91	128059.0	7470980.8	263
2019-12-02	56.6	58.0	56.6	57.7	0.7	1.23	97815.0	5603876.8	248
2019-12-01	56.4	57.2	56.3	57.0	0.1	0.18	90585.0	5140159.7	210
2019-11-28	57.2	58.0	56.2	56.9	-0.1	-0.18	66721.0	3676557.7	236
2019-11-27	56.4	57.0	56.4	57.0	0.8	1.42	292326.0	16587080.1	348
2019-11-26	56.2	56.5	55.7	56.2	0.0	0.0	92555.0	5187754.2	160
2019-11-25	55.6	56.2	55.1	56.2	0.6	1.08	85411.0	4633474.3	148
2019-11-24	55.7	55.9	55.2	55.6	-0.1	-0.18	65178.0	3627842.8	113
2019-11-21	55.8	56.1	55.5	55.7	0.0	0.0	63816.0	3562823.9	201
2019-11-20	55.0	55.7	55.0	55.7	0.6	1.09	117576.0	6393224.9	246
2019-11-19	54.5	55.1	54.5	55.1	0.4	0.73	79139.0	4345977.7	160
2019-11-18	53.5	54.7	53.5	54.7	1.0	1.86	38320.0	2081630.2	155
2019-11-17	54.1	54.2	53.7	53.7	-0.7	-1.29	39914.0	2152980.4	136
2019-11-14	54.4	54.6	54.2	54.4	-0.2	-0.37	47841.0	2490544.7	91
2019-11-13	54.4	54.8	54.2	54.6	0.0	0.0	45578.0	2485886.2	137
2019-11-12	54.7	54.8	54.4	54.6	-0.1	-0.18	49781.0	2717284.0	231
2019-11-11	54.6	54.8	54.3	54.7	-0.1	-0.18	79410.0	4326726.0	195
2019-11-10	54.9	55.0	54.4	54.8	0.0	0.0	31984.0	1752022.8	116
2019-11-07	54.7	55.0	54.4	54.8	0.1	0.18	73615.0	4036010.6	208
2019-11-06	54.1	54.8	53.8	54.7	0.7	1.3	82119.0	4453677.5	242
2019-11-05	53.9	54.1	53.4	54.0	0.3	0.56	101858.0	5487594.6	258
2019-11-04	53.3	53.8	53.3	53.7	0.4	0.75	40607.0	2173853.3	197
2019-11-03	54.0	54.0	53.1	53.3	-0.7	-1.3	44178.0	2360197.8	219
2019-10-31	54.0	54.1	53.3	54.0	0.5	0.93	154940.0	8308681.1	557
2019-10-30	53.1	54.1	53.1	53.5	-0.2	-0.37	136495.0	7335336.9	308
2019-10-29	53.4	53.7	52.8	53.7	0.2	0.37	140305.0	7464218.7	677
2019-10-28	54.7	55.4	53.5	53.5	-0.6	-1.11	310427.0	16982994.0	651
2019-10-27	53.6	54.5	53.5	54.1	0.5	0.93	78088.0	4222271.7	304
2019-10-24	53.0	53.6	53.0	53.6	0.4	0.75	85952.0	4590217.3	185
2019-10-23	52.7	53.2	52.7	53.2	0.5	0.95	29772.0	1579099.2	122
2019-10-22	53.5	53.5	52.7	52.7	-0.7	-1.31	131244.0	6957949.3	206
2019-10-21	53.3	53.4	53.0	53.4	0.1	0.19	82165.0	4380524.3	208
2019-10-20	52.7	53.5	52.7	53.3	1.0	1.91	123654.0	6579449.9	309
2019-10-17	51.4	52.5	51.4	52.3	0.4	0.77	66792.0	3487246.7	221
2019-10-16	51.8	52.0	50.6	51.9	0.4	0.78	44452.0	2278885.7	167
2019-10-15	51.6	52.0	51.4	51.5	-0.3	-0.58	47372.0	2441126.4	121
2019-10-14	52.4	52.4	51.8	51.8	-0.2	-0.38	64933.0	3367905.8	119
2019-10-13	51.5	53.3	51.5	52.0	0.6	1.17	102387.0	5360600.8	315
2019-10-10	52.3	52.3	51.1	51.4	-0.9	-1.72	62026.0	3203174.6	264
2019-10-09	50.3	52.7	50.2	52.3	2.1	4.18	212695.0	10946959.1	545
2019-10-08	50.7	50.7	49.9	50.2	-0.4	-0.79	101659.0	5096160.5	256
2019-10-07	50.5	50.9	50.5	50.6	0.1	0.2	83046.0	4206961.8	169
2019-10-06	50.3	51.0	49.9	50.5	0.1	0.2	470880.0	23700991.2	418
2019-10-03	51.9	52.0	50.4	50.4	-1.6	-3.08	116567.0	5929345.8	250
2019-10-02	52.6	52.6	52.0	52.0	-0.8	-1.52	55562.0	2904051.3	167
2019-10-01	53.5	53.7	52.6	52.8	-0.4	-0.75	37627.0	2000857.8	144
2019-09-30	52.0	53.2	52.0	53.2	1.4	2.7	107370.0	5664187.3	323
2019-09-29	51.8	52.3	51.8	51.8	0.0	0.0	31832.0	1654788.6	137
2019-09-26	52.2	52.4	51.8	51.8	-0.6	-1.15	65739.0	3427873.6	190
2019-09-25	53.0	53.2	52.1	52.4	-0.3	-0.57	155672.0	8213425.6	477
2019-09-24	50.5	52.7	50.5	52.7	2.1	4.15	92455.0	4795075.8	345
2019-09-22	50.0	51.9	50.0	50.6	0.2	0.4	82138.0	4180793.2	232
2019-09-19	49.3	50.4	49.0	50.4	0.9	1.82	401320.0	20157037.5	548
2019-09-18	49.8	50.5	49.5	49.5	0.0	0.0	42714.0	2125249.1	164
2019-09-17	49.25	50.5	49.25	49.5	-0.25	-0.5	67903.0	3395975.5	239
2019-09-16	49.0	49.85	48.7	49.75	1.05	2.16	86060.0	4225720.1	317
2019-09-15	49.2	49.3	48.65	48.7	-1.4	-2.79	119364.0	5839457.55	359
2019-09-12	49.3	50.7	49.15	50.1	0.8	1.62	68410.0	3422397.85	292
2019-09-11	50.0	50.0	49.3	49.3	-1.6	-3.14	34979.0	1741762.25	285
2019-09-10	51.7	51.7	50.2	50.9	-1.0	-1.93	69915.0	3558896.4	346
2019-09-09	52.0	52.1	51.6	51.9	-0.6	-1.14	137531.0	7143988.2	245
2019-09-08	52.7	53.0	52.0	52.5	-0.3	-0.57	95233.0	5004646.0	218
2019-09-05	53.2	53.2	52.4	52.8	-0.4	-0.75	54485.0	2874326.9	248
2019-09-04	53.3	53.5	52.8	53.2	-0.2	-0.37	60656.0	3218304.0	240
2019-09-03	53.0	53.5	53.0	53.4	0.3	0.56	47274.0	2518726.4	181
2019-09-02	53.0	53.6	52.9	53.1	-0.2	-0.38	60139.0	3203659.2	145
2019-09-01	52.7	53.3	52.5	53.3	-0.1	-0.19	85405.0	4519544.4	216
2019-08-29	53.8	54.4	53.4	53.4	-0.4	-0.74	167330.0	9001653.0	337
2019-08-28	54.7	54.7	53.6	53.8	-1.6	-2.89	103144.0	5580998.3	297
2019-08-27	53.5	55.4	52.3	55.4	1.9	3.55	515013.0	28105449.6	733
2019-08-26	54.4	54.4	53.4	53.5	0.5	0.94	83929.0	4497584.2	259
2019-08-25	53.0	53.4	52.4	53.0	-0.8	-1.49	38152.0	2029609.8	160
2019-08-22	53.8	53.9	53.4	53.8	-0.2	-0.37	33469.0	1792478.3	132
2019-08-21	53.5	54.5	53.4	54.0	0.6	1.12	69805.0	3764254.4	195
2019-08-20	52.9	54.5	52.6	53.4	0.8	1.52	234347.0	12511961.5	366
2019-08-19	52.3	52.8	52.3	52.6	0.2	0.38	85007.0	4463329.3	771
2019-08-18	52.9	53.0	52.1	52.4	-0.5	-0.95	126692.0	6654691.6	197
2019-08-08	51.6	53.0	51.6	52.9	0.7	1.34	75937.0	3956116.8	213
2019-08-07	51.7	52.5	51.7	52.2	0.4	0.77	69454.0	3626305.8	149
2019-08-06	52.0	52.5	51.7	51.8	0.1	0.19	89187.0	4642287.8	589
2019-08-05	52.8	52.8	51.6	51.7	-1.0	-1.9	84494.0	4399630.7	728
2019-08-04	53.0	53.5	51.6	52.7	0.6	1.15	177203.0	9285973.1	479
2019-08-01	52.5	52.5	51.9	52.1	-0.2	-0.38	51940.0	2716048.8	434
2019-07-31	52.4	52.6	52.1	52.3	0.1	0.19	104105.0	5439045.8	358
2019-07-30	51.5	52.4	51.5	52.2	0.7	1.36	55987.0	2914094.1	231
2019-07-29	52.6	52.7	51.0	51.5	-1.1	-2.09	98142.0	5070636.5	570
2019-07-28	53.0	53.1	52.5	52.6	-0.3	-0.57	39513.0	2084251.0	235
2019-07-25	53.0	53.2	52.9	52.9	-0.4	-0.75	39281.0	2082997.8	128
2019-07-24	52.7	53.3	52.7	53.3	0.6	1.14	51903.0	2754671.1	165
2019-07-23	53.3	53.4	52.7	52.7	-0.6	-1.13	81454.0	4321077.7	172
2019-07-22	52.0	53.3	52.0	53.3	1.2	2.3	91334.0	4831283.8	250
2019-07-21	52.8	52.8	51.4	52.1	-0.8	-1.51	176654.0	9179883.7	461
2019-07-18	52.8	53.5	52.7	52.9	0.1	0.19	197135.0	10466577.2	414
2019-07-17	51.7	53.0	51.7	52.8	1.3	2.52	150340.0	7873860.9	419
2019-07-16	51.2	52.0	51.2	51.5	0.1	0.19	72969.0	3773246.8	205
2019-07-15	51.3	51.9	50.9	51.4	0.1	0.19	121227.0	6228913.0	198
2019-07-14	51.3	52.1	51.0	51.3	-0.2	-0.39	56923.0	2940188.4	201
2019-07-11	52.0	52.0	51.3	51.5	-0.3	-0.58	217929.0	11315069.6	196
2019-07-10	52.0	52.0	51.6	51.8	0.9	1.77	155653.0	8066660.4	280
2019-07-09	49.7	51.2	49.7	50.9	1.2	2.41	181055.0	9138174.5	415
2019-07-08	48.55	49.7	48.15	49.7	1.15	2.37	134857.0	6635017.15	407
2019-07-07	46.9	48.65	46.9	48.55	1.3	2.75	148934.0	7157784.95	321
2019-07-04	47.5	47.6	47.1	47.25	-0.1	-0.21	35336.0	1675683.45	176
2019-07-03	47.2	47.5	46.95	47.35	0.25	0.53	46028.0	2175171.35	185
2019-07-02	47.0	47.1	46.65	47.1	0.25	0.53	39010.0	1830869.65	169
2019-07-01	46.9	47.2	46.65	46.85	0.25	0.54	50124.0	2353264.15	202
2019-06-30	46.4	46.6	46.3	46.6	0.3	0.65	26019.0	1209787.7	121
2019-06-27	46.4	46.55	46.0	46.3	0.1	0.22	37008.0	1708742.3	130
2019-06-26	46.5	46.5	46.05	46.2	-0.1	-0.22	21568.0	997839.55	86
2019-06-25	45.7	46.65	45.55	46.3	0.4	0.87	31868.0	1469867.65	140
2019-06-24	46.2	46.4	45.15	45.9	-0.3	-0.65	67331.0	3090641.4	161
2019-06-23	46.9	46.9	46.1	46.2	-0.8	-1.7	98315.0	4560517.9	183
2019-06-20	46.55	47.1	45.6	47.0	0.4	0.86	342096.0	16057032.45	358
2019-06-19	47.25	47.4	46.6	46.6	-0.4	-0.85	125582.0	5932145.0	297
2019-06-18	46.6	47.5	46.5	47.0	0.15	0.32	102584.0	4811520.45	314
2019-06-17	45.2	46.85	45.2	46.85	1.5	3.31	165736.0	7647228.75	308
2019-06-16	45.2	45.35	45.0	45.35	0.15	0.33	51146.0	2311511.8	139
2019-06-13	44.55	45.2	44.5	45.2	0.2	0.44	61724.0	2766286.1	220
2019-06-12	44.85	45.1	44.5	45.0	0.1	0.22	109824.0	4936739.95	271
2019-06-11	44.4	44.9	44.25	44.9	0.6	1.35	54817.0	2440908.75	174
2019-06-10	43.65	44.3	43.6	44.3	0.35	0.8	86641.0	3816397.85	173
2019-06-09	44.0	44.0	43.1	43.95	0.15	0.34	69880.0	3041469.85	185
2019-05-30	43.55	45.0	43.05	43.8	0.25	0.57	273004.0	12037858.85	546
2019-05-29	43.1	43.7	42.6	43.55	-0.85	-1.91	99918.0	4319168.95	498
2019-05-28	40.65	44.4	40.65	44.4	4.0	9.9	516138.0	22523074.6	770
2019-05-27	40.85	41.1	40.0	40.4	-0.35	-0.86	130582.0	5294946.25	214
2019-05-26	41.0	41.05	40.5	40.75	0.15	0.37	54024.0	2209243.65	213
2019-05-23	40.35	40.8	40.1	40.6	0.1	0.25	98805.0	3994996.4	225
2019-05-22	40.05	40.5	40.0	40.5	0.7	1.76	27026.0	1086939.7	143
2019-05-21	39.8	40.05	39.75	39.8	0.0	0.0	21358.0	851610.35	135
2019-05-20	39.5	39.8	39.5	39.8	0.05	0.13	32806.0	1301917.95	148
2019-05-19	40.4	40.5	39.7	39.75	-0.65	-1.61	66187.0	2659339.65	158
2019-05-16	40.3	40.4	40.0	40.4	0.05	0.12	87389.0	3508630.6	213
2019-05-15	40.25	41.0	40.0	40.35	0.4	1.0	132891.0	5344554.35	299
2019-05-14	39.2	40.1	39.0	39.95	0.55	1.4	100977.0	3996933.35	296
2019-05-13	40.3	40.35	39.0	39.4	-1.1	-2.72	131598.0	5242287.7	225
2019-05-12	41.05	41.8	40.4	40.5	-1.35	-3.23	58563.0	2391267.25	194
2019-05-09	41.7	41.85	41.35	41.85	-0.05	-0.12	110341.0	4589075.55	149
2019-05-08	41.3	41.9	41.3	41.9	0.25	0.6	47334.0	1969126.5	126
2019-05-07	40.65	41.65	40.6	41.65	0.9	2.21	85059.0	3506399.0	256
2019-05-06	41.6	41.6	40.0	40.75	-1.05	-2.51	153505.0	6247279.7	343
2019-05-05	43.0	43.0	41.7	41.8	-1.2	-2.79	134860.0	5689672.65	369
2019-05-02	43.95	44.4	42.85	43.0	-0.45	-1.04	309331.0	13474365.15	489
2019-05-01	42.3	44.0	41.95	43.45	1.25	2.96	359584.0	15428912.8	810
2019-04-30	41.4	42.5	41.2	42.2	0.8	1.93	377019.0	15802858.55	740
2019-04-29	40.4	41.5	40.2	41.4	1.1	2.73	177245.0	7248102.25	466
2019-04-28	39.8	40.3	39.7	40.3	0.15	0.37	114628.0	4585032.95	221
2019-04-25	40.6	40.8	40.1	40.15	-0.65	-1.59	193801.0	7838396.85	406
2019-04-24	38.5	40.85	38.5	40.8	2.5	6.53	561263.0	22468456.4	885
2019-04-23	37.7	38.3	37.7	38.3	0.85	2.27	161448.0	6133575.55	317
2019-04-22	37.95	37.95	37.35	37.45	-0.55	-1.45	109650.0	4114456.35	245
2019-04-21	38.85	38.95	37.9	38.0	-1.0	-2.56	136886.0	5244180.65	256
2019-04-18	39.3	39.3	38.7	39.0	-0.3	-0.76	62096.0	2413893.4	230
2019-04-17	39.5	39.55	39.1	39.3	-0.05	-0.13	72149.0	2836475.35	145
2019-04-16	39.6	39.6	39.3	39.35	-0.25	-0.63	35562.0	1401184.4	124
2019-04-15	39.5	39.6	39.5	39.6	0.15	0.38	54444.0	2154503.25	151
2019-04-14	39.8	39.8	39.0	39.45	-0.3	-0.75	30117.0	1189967.35	102
2019-04-11	39.6	39.9	39.6	39.75	0.35	0.89	91204.0	3628403.35	126
2019-04-10	39.6	39.7	39.4	39.4	-0.35	-0.88	29926.0	1181980.6	138
2019-04-09	39.65	39.75	39.6	39.75	0.0	0.0	36485.0	1447334.6	88
2019-04-08	39.65	39.75	39.6	39.75	0.05	0.13	35858.0	1422627.05	117
2019-04-07	39.6	39.9	39.5	39.7	-0.1	-0.25	80228.0	3194531.7	118
2019-04-04	39.8	39.85	39.65	39.8	0.0	0.0	63759.0	2532893.0	140
2019-04-03	39.85	39.85	39.5	39.8	-0.05	-0.13	117170.0	4649993.7	154
2019-04-02	39.7	39.85	39.5	39.85	0.2	0.5	53057.0	2109237.95	140
2019-04-01	39.55	39.8	39.5	39.65	0.25	0.63	47198.0	1873783.15	146
2019-03-31	39.4	39.8	39.4	39.4	0.0	0.0	32948.0	1304781.95	112
2019-03-28	39.5	39.6	39.3	39.4	-0.2	-0.51	61885.0	2441100.8	135
2019-03-27	39.75	39.75	39.5	39.6	-0.05	-0.13	58660.0	2321321.7	153
2019-03-26	39.7	39.75	39.55	39.65	0.15	0.38	23655.0	938515.7	132
2019-03-25	39.25	39.5	39.05	39.5	0.2	0.51	33541.0	1317942.4	150
2019-03-24	39.9	39.9	39.1	39.3	-0.45	-1.13	77770.0	3061013.1	140
2019-03-21	39.8	40.2	39.65	39.75	0.05	0.13	319357.0	12728661.65	408
2019-03-20	39.65	39.75	39.5	39.7	0.1	0.25	97449.0	3867629.7	123
2019-03-19	39.55	39.6	39.2	39.6	0.1	0.25	35765.0	1410914.3	98
2019-03-18	39.15	39.8	39.05	39.5	0.5	1.28	183606.0	7192531.45	216
2019-03-17	39.6	39.75	39.0	39.0	-0.55	-1.39	55645.0	2182966.15	134
2019-03-14	38.5	39.55	38.5	39.55	1.15	2.99	260879.0	10210942.85	378
2019-03-13	38.75	38.9	38.3	38.4	-0.3	-0.78	37565.0	1444930.65	102
2019-03-12	38.3	38.75	38.25	38.7	0.4	1.04	54730.0	2107984.6	108
2019-03-11	38.35	38.6	38.25	38.3	-0.05	-0.13	31521.0	1209917.05	100
2019-03-10	38.25	38.5	38.0	38.35	-0.25	-0.65	36273.0	1387412.95	138
2019-03-07	38.5	38.7	37.8	38.6	-0.2	-0.52	85157.0	3270425.95	160
2019-03-06	38.7	38.9	38.5	38.8	-0.05	-0.13	23804.0	920347.15	92
2019-03-05	39.0	39.05	38.5	38.85	-0.1	-0.26	32671.0	1266549.7	139
2019-03-04	38.8	39.0	38.55	38.95	0.25	0.65	44806.0	1737415.95	170
2019-03-03	38.55	38.7	38.55	38.7	0.3	0.78	58096.0	2243331.2	105
2019-02-28	38.4	38.5	38.3	38.4	-0.1	-0.26	33800.0	1298500.7	60
2019-02-27	38.3	38.5	38.0	38.5	0.35	0.92	22433.0	857866.8	95
2019-02-26	38.3	38.3	38.0	38.15	0.05	0.13	19340.0	737929.95	64
2019-02-25	38.0	38.4	38.0	38.1	-0.15	-0.39	98628.0	3767981.75	128
2019-02-24	38.1	38.25	38.0	38.25	0.25	0.66	33212.0	1265464.2	79
2019-02-21	38.05	38.5	37.8	38.0	-0.25	-0.65	39027.0	1488733.95	149
2019-02-20	38.7	38.7	38.0	38.25	-0.3	-0.78	56073.0	2151735.2	148
2019-02-19	39.2	39.2	38.4	38.55	-0.65	-1.66	68485.0	2652921.75	203
2019-02-18	39.0	39.2	38.8	39.2	0.45	1.16	66405.0	2587666.7	127
2019-02-17	39.05	39.1	38.75	38.75	0.0	0.0	36724.0	1430897.65	81
2019-02-14	38.8	39.2	38.7	38.75	0.0	0.0	93906.0	3659994.15	270
2019-02-13	39.3	39.3	38.3	38.75	-0.55	-1.4	90301.0	3495324.25	294
2019-02-12	39.55	39.7	39.0	39.3	-0.25	-0.63	216512.0	8492062.1	270
2019-02-11	39.5	40.5	39.5	39.55	0.05	0.13	207115.0	8291538.0	527
2019-02-10	38.7	39.75	38.7	39.5	1.2	3.13	152872.0	6012290.95	384
2019-02-07	38.1	38.7	37.9	38.3	0.25	0.66	141058.0	5399955.8	328
2019-02-06	37.95	38.4	37.7	38.05	0.3	0.79	168501.0	6424895.85	558
2019-02-05	36.35	38.5	36.35	37.75	1.65	4.57	373633.0	14000450.45	894
2019-02-04	35.95	36.3	35.85	36.1	-0.1	-0.28	37736.0	1362897.75	152
2019-02-03	36.5	36.5	36.0	36.2	-0.3	-0.82	51532.0	1862769.75	139
2019-01-31	37.0	37.0	36.5	36.5	-0.5	-1.35	101566.0	3726762.75	187
2019-01-30	37.3	37.4	36.9	37.0	-0.3	-0.8	91398.0	3381337.5	230
2019-01-29	36.8	37.8	36.45	37.3	0.5	1.36	230151.0	8504487.35	482
2019-01-28	36.0	37.4	35.9	36.8	0.85	2.36	334381.0	12359933.8	586
2019-01-27	34.8	35.95	34.8	35.95	1.05	3.01	125115.0	4418354.15	260
2019-01-24	34.9	35.0	34.6	34.9	0.0	0.0	55174.0	1919393.9	192
2019-01-23	34.3	35.0	34.3	34.9	0.8	2.35	149945.0	5221221.5	325
2019-01-22	34.25	34.45	33.95	34.1	-0.4	-1.16	47152.0	1609322.4	188
2019-01-21	34.3	34.5	33.7	34.5	0.2	0.58	60210.0	2055810.45	250
2019-01-20	33.95	34.9	33.4	34.3	0.85	2.54	165032.0	5646008.9	400
2019-01-17	33.15	33.55	32.9	33.45	0.45	1.36	190503.0	6356782.45	345
2019-01-16	32.8	33.5	32.8	33.0	0.4	1.23	187756.0	6241999.05	348
2019-01-15	32.4	33.0	32.3	32.6	0.1	0.31	140391.0	4579395.15	314
2019-01-14	32.9	33.45	32.45	32.5	-0.7	-2.11	71744.0	2350365.7	194
2019-01-13	33.0	33.2	32.9	33.2	0.3	0.91	41281.0	1364855.65	88
2019-01-10	33.0	33.0	32.65	32.9	-0.1	-0.3	42896.0	1408828.0	125
2019-01-09	32.5	33.0	32.5	33.0	0.6	1.85	69234.0	2268588.9	150
2019-01-08	32.2	32.4	32.05	32.4	0.3	0.93	70527.0	2273421.25	145
2019-01-07	32.15	32.15	31.85	32.1	-0.05	-0.16	63583.0	2038483.35	222
2019-01-06	31.95	32.3	31.95	32.15	0.35	1.1	59194.0	1899994.4	192
2019-01-03	32.5	32.5	31.8	31.8	-0.6	-1.85	149413.0	4787211.6	350
2019-01-02	32.5	32.55	32.3	32.4	-0.45	-1.37	44094.0	1431505.6	194
2019-01-01	33.55	33.55	32.85	32.85	-0.75	-2.23	79469.0	2636997.4	219
2018-12-31	33.85	33.9	33.6	33.6	-0.25	-0.74	64450.0	2176345.55	131
2018-12-30	34.0	34.0	33.55	33.85	-0.1	-0.29	45623.0	1541867.4	106
2018-12-27	34.0	34.05	33.9	33.95	0.05	0.15	33111.0	1123716.15	162
2018-12-26	34.05	34.35	33.9	33.9	0.0	0.0	13964.0	476790.55	77
2018-12-25	34.4	34.4	33.9	33.9	-0.8	-2.31	26018.0	889577.65	77
2018-12-24	34.7	34.7	34.3	34.7	-0.05	-0.14	24275.0	839488.8	118
2018-12-23	34.75	34.8	34.6	34.75	0.0	0.0	24988.0	867170.7	68
2018-12-20	35.4	35.4	34.7	34.75	-0.3	-0.86	38510.0	1348030.55	125
2018-12-19	34.9	35.4	34.9	35.05	0.05	0.14	63648.0	2241855.0	136
2018-12-18	35.2	35.2	35.0	35.0	0.05	0.14	48250.0	1693999.8	133
2018-12-17	35.15	35.2	34.95	34.95	-0.35	-0.99	87490.0	3064217.7	155
2018-12-16	35.4	35.45	35.2	35.3	0.0	0.0	143463.0	5073382.25	130
2018-12-13	35.45	35.45	35.3	35.3	-0.1	-0.28	49532.0	1751904.6	125
2018-12-12	35.3	35.5	35.3	35.4	0.1	0.28	18398.0	650996.85	94
2018-12-11	35.3	35.4	35.25	35.3	0.15	0.43	22047.0	778530.55	108
2018-12-10	35.0	35.4	35.0	35.15	0.05	0.14	53390.0	1880158.5	198
2018-12-09	35.15	35.95	35.05	35.1	-0.05	-0.14	58061.0	2059974.35	167
2018-12-06	34.9	35.2	34.8	35.15	0.15	0.43	86866.0	3038090.4	176
2018-12-05	34.65	35.25	34.65	35.0	0.1	0.29	81259.0	2849340.95	128
2018-12-04	35.25	35.3	34.8	34.9	0.1	0.29	80936.0	2833079.6	177
2018-12-03	35.0	35.4	34.8	34.8	-0.1	-0.29	53075.0	1858958.45	162
2018-12-02	34.5	34.9	34.5	34.9	0.3	0.87	57742.0	2007775.7	125
2018-11-29	34.0	34.6	34.0	34.6	0.5	1.47	18003.0	616539.8	107
2018-11-28	34.1	34.1	33.95	34.1	0.0	0.0	38698.0	1315449.2	133
2018-11-27	34.35	34.4	34.0	34.1	-0.25	-0.73	14961.0	512318.85	144
2018-11-26	34.4	34.5	34.35	34.35	0.05	0.15	19312.0	664975.95	104
2018-11-25	34.55	34.65	34.05	34.3	-0.4	-1.15	66033.0	2256045.65	136
2018-11-22	34.5	35.5	34.5	34.7	0.5	1.46	93121.0	3245153.55	156
2018-11-21	34.0	34.35	33.85	34.2	0.15	0.44	104972.0	3571584.6	120
2018-11-20	34.95	34.95	34.0	34.05	-0.4	-1.16	164793.0	5675153.15	150
2018-11-19	35.0	35.0	34.25	34.45	-0.3	-0.86	98770.0	3414652.6	219
2018-11-18	36.0	36.0	34.7	34.75	-1.8	-4.92	138200.0	4855975.2	223
2018-11-15	36.2	36.7	36.05	36.55	0.2	0.55	54680.0	1984696.0	144
2018-11-14	37.0	37.1	36.3	36.35	-1.35	-3.58	70438.0	2576489.45	241
2018-11-13	38.3	38.3	37.7	37.7	-0.6	-1.57	56286.0	2136141.45	202
2018-11-12	37.85	38.5	37.85	38.3	0.7	1.86	114159.0	4374535.15	215
2018-11-11	37.1	38.1	36.7	37.6	0.1	0.27	132871.0	4992785.95	343
2018-11-08	38.2	38.3	37.1	37.5	-0.7	-1.83	120098.0	4505695.8	284
2018-11-07	36.5	39.0	36.5	38.2	2.15	5.96	301594.0	11405810.8	785
2018-11-06	35.75	36.5	35.75	36.05	0.35	0.98	70181.0	2540872.7	159
2018-11-05	35.4	35.8	35.05	35.7	-0.5	-1.38	106990.0	3786625.25	217
2018-11-04	36.0	36.2	36.0	36.2	0.2	0.56	14388.0	519852.15	65
2018-11-01	36.5	37.0	35.9	36.0	-0.4	-1.1	43075.0	1567158.0	133
2018-10-31	35.1	37.4	34.85	36.4	1.5	4.3	203515.0	7362709.2	352
2018-10-30	34.5	35.2	34.5	34.9	0.5	1.45	59648.0	2084181.15	124
2018-10-29	34.8	34.8	34.2	34.4	0.2	0.58	16264.0	563894.7	63
2018-10-28	33.95	34.55	33.95	34.2	0.2	0.59	33507.0	1147296.2	89
2018-10-25	33.9	34.2	33.5	34.0	0.1	0.29	65833.0	2238335.2	128
2018-10-24	34.5	34.5	33.75	33.9	0.3	0.89	16408.0	556576.25	65
2018-10-23	33.7	35.0	33.6	33.6	-0.1	-0.3	63837.0	2169810.35	111
2018-10-22	35.25	35.25	33.7	33.7	-1.4	-3.99	29349.0	1010895.35	86
2018-10-21	34.3	35.25	34.0	35.1	0.25	0.72	187571.0	6502443.45	103
2018-10-18	34.2	35.1	34.2	34.85	-0.15	-0.43	103498.0	3616972.1	89
2018-10-17	33.85	35.1	33.85	35.0	1.0	2.94	161003.0	5603381.0	156
2018-10-16	33.5	35.0	32.1	34.0	0.4	1.19	337337.0	11416794.7	271
2018-10-15	31.5	33.65	31.0	33.6	3.0	9.8	121630.0	3941146.6	214
2018-10-14	32.2	32.6	30.1	30.6	-2.05	-6.28	90219.0	2797410.7	289
2018-10-11	32.7	32.75	32.45	32.65	-0.3	-0.91	31222.0	1016426.85	127
2018-10-10	32.9	33.05	32.9	32.95	0.0	0.0	7976.0	262845.85	50
2018-10-09	32.95	33.0	32.7	32.95	0.05	0.15	18598.0	610598.1	79
2018-10-08	32.7	32.95	32.7	32.9	0.2	0.61	15867.0	520307.65	71
2018-10-07	33.0	33.1	32.7	32.7	-0.3	-0.91	19932.0	654863.1	58
2018-10-04	33.15	33.45	33.0	33.0	-0.25	-0.75	46950.0	1562083.15	95
2018-10-03	32.75	33.25	32.55	33.25	0.4	1.22	93420.0	3088274.7	90
2018-10-02	32.6	32.9	32.55	32.85	0.05	0.15	26985.0	885694.6	123
2018-10-01	33.15	33.15	32.5	32.8	-0.35	-1.06	16623.0	546330.55	109
2018-09-30	32.5	33.5	32.05	33.15	0.95	2.95	71434.0	2336448.45	229
2018-09-27	32.1	32.5	32.1	32.2	0.1	0.31	54120.0	1744285.5	175
2018-09-26	32.0	32.1	32.0	32.1	0.1	0.31	5845.0	187212.5	57
2018-09-25	32.0	32.0	31.9	32.0	0.0	0.0	17371.0	555545.3	118
2018-09-20	31.85	32.0	31.85	32.0	0.25	0.79	20140.0	643242.35	78
2018-09-19	31.7	32.1	31.7	31.75	0.15	0.47	27737.0	886265.6	91
2018-09-18	31.5	31.85	31.5	31.6	-0.3	-0.94	23769.0	752859.05	104
2018-09-17	32.25	32.25	31.5	31.9	-0.7	-2.15	81093.0	2586744.15	250
2018-09-16	32.9	33.15	32.35	32.6	-0.45	-1.36	38334.0	1253288.2	145
2018-09-13	33.0	33.1	33.0	33.05	0.0	0.0	17814.0	588629.45	79
2018-09-12	33.05	33.1	33.0	33.05	-0.2	-0.6	14134.0	468696.65	107
2018-09-11	33.5	33.75	33.25	33.25	-0.55	-1.63	12055.0	402580.7	63
2018-09-10	33.3	33.85	33.3	33.8	0.15	0.45	17069.0	573082.85	96
2018-09-09	33.55	33.65	33.0	33.65	-0.05	-0.15	36182.0	1202711.8	103
2018-09-06	33.75	34.0	33.0	33.7	-0.3	-0.88	51421.0	1715313.8	183
2018-09-05	34.65	34.65	34.0	34.0	-0.55	-1.59	18653.0	638005.3	124
2018-09-04	34.6	34.7	34.5	34.55	-0.05	-0.14	16044.0	554841.0	78
2018-09-03	34.5	34.6	34.5	34.6	0.2	0.58	7876.0	272029.75	81
2018-09-02	34.35	34.65	34.0	34.4	-0.25	-0.72	17631.0	607377.45	79
2018-08-30	34.5	34.65	34.0	34.65	0.25	0.73	19630.0	671487.3	108
2018-08-29	34.7	34.7	34.25	34.4	-0.3	-0.86	25790.0	888416.1	82
2018-08-28	35.1	35.25	34.7	34.7	-0.3	-0.86	35593.0	1246026.85	116
2018-08-27	34.7	35.0	34.6	35.0	0.25	0.72	14928.0	518789.65	68
2018-08-26	34.3	34.95	34.3	34.75	0.75	2.21	29056.0	1008422.45	92
2018-08-16	33.5	34.0	33.5	34.0	0.3	0.89	20914.0	703757.85	107
2018-08-15	33.45	33.7	33.2	33.7	0.2	0.6	37002.0	1241718.75	100
2018-08-14	33.0	33.5	32.9	33.5	0.6	1.82	46992.0	1552871.8	120
2018-08-13	33.0	33.4	32.9	32.9	-0.5	-1.5	60977.0	2012176.3	213
2018-08-12	34.0	34.2	33.0	33.4	-1.55	-4.43	119003.0	4006351.3	395
2018-08-09	34.75	34.95	34.75	34.95	0.1	0.29	34133.0	1188777.4	117
2018-08-08	35.0	35.0	34.8	34.85	-0.15	-0.43	61964.0	2163496.25	198
2018-08-07	35.25	35.25	34.95	35.0	-0.2	-0.57	52485.0	1838735.65	174
2018-08-06	35.0	35.75	35.0	35.2	-0.05	-0.14	80354.0	2837190.6	122
2018-08-05	34.95	35.45	34.95	35.25	0.25	0.71	36503.0	1279379.8	78
2018-08-02	35.3	35.3	34.95	35.0	-0.25	-0.71	43176.0	1514994.85	130
2018-08-01	35.2	35.25	34.95	35.25	0.15	0.43	62242.0	2182883.6	140
2018-07-31	35.5	35.8	34.9	35.1	-0.85	-2.36	178075.0	6271827.55	321
2018-07-30	35.85	36.0	35.3	35.95	0.05	0.14	39876.0	1428994.05	86
2018-07-29	35.4	36.0	35.0	35.9	0.0	0.0	123434.0	4359454.65	239
2018-07-26	36.5	36.5	35.75	35.9	-0.5	-1.37	51532.0	1851815.55	208
2018-07-25	36.6	36.6	36.4	36.4	-0.25	-0.68	23255.0	847807.05	152
2018-07-24	37.5	37.5	36.5	36.65	-1.2	-3.17	101988.0	3765563.5	268
2018-07-23	38.1	38.2	37.85	37.85	-0.45	-1.17	69281.0	2630514.05	147
2018-07-22	38.05	38.45	38.0	38.3	0.1	0.26	47436.0	1813075.7	103
2018-07-19	38.3	38.5	38.1	38.2	-0.4	-1.04	40502.0	1549416.4	131
2018-07-18	38.65	38.8	38.6	38.6	-0.2	-0.52	51476.0	1995911.8	76
2018-07-17	38.8	38.8	38.6	38.8	0.0	0.0	26828.0	1039682.4	70
2018-07-16	38.7	38.8	38.7	38.8	0.2	0.52	15024.0	582286.05	50
2018-07-15	38.8	38.8	38.6	38.6	-0.1	-0.26	8669.0	335201.6	56
2018-07-12	38.7	38.85	38.65	38.7	0.1	0.26	24746.0	958851.1	78
2018-07-11	38.5	38.95	38.4	38.6	-0.3	-0.77	32538.0	1258629.2	130
2018-07-10	38.5	38.9	38.05	38.9	0.45	1.17	55046.0	2114759.4	112
2018-07-09	38.4	38.45	38.3	38.45	0.45	1.18	24304.0	932966.1	66
2018-07-08	38.45	38.45	38.0	38.0	-0.4	-1.04	93769.0	3578387.0	150
2018-07-05	38.4	38.55	38.3	38.4	-0.15	-0.39	36478.0	1401873.85	80
2018-07-04	38.5	38.55	38.4	38.55	0.05	0.13	13454.0	517974.15	80
2018-07-03	38.7	38.75	38.5	38.5	-0.2	-0.52	63825.0	2461987.2	139
2018-07-02	38.8	38.85	38.7	38.7	-0.15	-0.39	43410.0	1680963.2	100
2018-07-01	39.0	39.0	38.7	38.85	-0.05	-0.13	74629.0	2892860.55	90
2018-06-28	38.95	39.0	38.8	38.9	-0.05	-0.13	74657.0	2907262.05	124
2018-06-27	38.9	38.95	38.85	38.95	0.05	0.13	20529.0	798730.75	93
2018-06-26	39.0	39.0	38.85	38.9	-0.05	-0.13	14984.0	583008.9	70
2018-06-25	38.95	39.05	38.95	38.95	-0.05	-0.13	22173.0	864748.95	92
2018-06-24	39.0	39.2	38.9	39.0	0.0	0.0	62833.0	2452462.6	106
2018-06-21	39.1	39.2	39.0	39.0	-0.1	-0.26	27483.0	1073481.1	108
2018-06-20	38.9	39.1	38.85	39.1	0.3	0.77	28516.0	1111677.2	66
2018-06-12	38.7	38.9	38.6	38.8	0.2	0.52	32194.0	1246934.55	95
2018-06-11	38.9	38.9	38.5	38.6	-0.3	-0.77	142303.0	5506717.65	194
2018-06-10	39.35	39.35	38.85	38.9	-0.2	-0.51	83719.0	3261129.95	126
2018-06-07	39.0	39.1	38.95	39.1	0.0	0.0	46267.0	1805208.05	103
2018-06-06	39.1	39.15	38.95	39.1	-0.05	-0.13	80176.0	3129479.0	102
2018-06-05	39.15	39.25	39.0	39.15	0.0	0.0	42032.0	1644365.05	98
2018-06-04	39.1	39.2	38.95	39.15	-0.1	-0.25	120950.0	4724183.75	142
2018-06-03	39.4	39.4	39.0	39.25	0.1	0.26	60506.0	2371894.65	114
2018-05-31	38.8	39.15	38.8	39.15	0.15	0.38	84858.0	3306425.05	111
2018-05-30	38.95	39.1	38.85	39.0	0.1	0.26	69406.0	2704958.15	90
2018-05-29	39.0	39.0	38.9	38.9	-0.1	-0.26	93582.0	3644878.55	125
2018-05-28	39.0	39.0	38.9	39.0	0.0	0.0	35572.0	1387154.85	67
2018-05-27	39.2	39.25	38.85	39.0	0.1	0.26	44442.0	1732649.85	88
2018-05-24	39.0	39.05	38.9	38.9	-0.12	-0.31	58177.0	2267868.4	103
2018-05-23	39.1	39.2	38.75	39.02	0.0	0.0	134756.0	5253268.25	175
2018-05-22	39.9	39.9	38.95	39.02	0.03	0.08	80536.0	3153450.05	170
2018-05-21	39.0	39.0	38.95	38.99	-0.01	-0.03	29039.0	1132388.25	70
2018-05-20	39.05	39.2	38.95	39.0	0.0	0.0	14872.0	580272.3	80
2018-05-17	39.0	39.1	38.95	39.0	-0.1	-0.26	24405.0	952135.7	55
2018-05-16	39.1	39.2	38.95	39.1	0.1	0.26	50012.0	1950979.5	89
2018-05-15	39.15	39.15	38.9	39.0	0.0	0.0	44071.0	1717758.7	130
2018-05-14	39.15	39.2	38.95	39.0	0.01	0.03	84873.0	3315014.35	127
2018-05-13	39.4	39.4	38.85	38.99	-0.31	-0.79	57805.0	2263135.15	188
2018-05-10	39.0	39.3	39.0	39.3	0.21	0.54	33099.0	1295634.55	78
2018-05-09	38.8	39.3	38.8	39.09	-0.02	-0.05	14161.0	551845.4	98
2018-05-08	39.1	39.2	39.0	39.11	-0.04	-0.1	33199.0	1297456.7	104
2018-05-07	38.9	39.2	38.7	39.15	0.1	0.26	47340.0	1848140.45	158
2018-05-06	39.4	39.5	38.8	39.05	-0.29	-0.74	95339.0	3721106.4	244
2018-05-03	39.5	39.5	39.15	39.34	-0.21	-0.53	37148.0	1461384.75	168
2018-05-02	39.5	39.6	39.4	39.55	-0.12	-0.3	30317.0	1197350.1	132
2018-05-01	40.05	40.1	39.65	39.67	-0.32	-0.8	56700.0	2261032.5	161
2018-04-30	40.1	40.15	39.9	39.99	0.0	0.0	43154.0	1726009.0	145
2018-04-29	40.1	40.4	39.9	39.99	-0.42	-1.04	216985.0	8690542.7	318
2018-04-26	40.75	40.75	40.25	40.41	-0.08	-0.2	190671.0	7719473.05	290
2018-04-25	41.05	41.5	40.35	40.49	-0.73	-1.77	368249.0	15036892.75	493
2018-04-24	41.35	41.5	41.15	41.22	-0.2	-0.48	109326.0	4516531.9	196
2018-04-23	41.2	41.5	41.2	41.42	0.35	0.85	107350.0	4443963.9	209
2018-04-22	41.2	41.4	41.0	41.07	-0.1	-0.24	56518.0	2325048.45	139
2018-04-19	41.5	41.5	41.0	41.17	0.18	0.44	59085.0	2430734.05	184
2018-04-18	41.0	41.0	40.95	40.99	0.0	0.0	105654.0	4331230.75	129
2018-04-17	41.25	41.25	40.85	40.99	-0.25	-0.61	143183.0	5876916.7	188
2018-04-16	41.45	41.5	41.2	41.24	-0.06	-0.15	88935.0	3681492.65	126
2018-04-15	42.3	42.3	41.3	41.3	0.3	0.73	108158.0	4477778.25	105
2018-04-12	41.15	41.2	40.7	41.0	-0.28	-0.68	54451.0	2231187.25	146
2018-04-11	41.8	42.2	41.2	41.28	-0.22	-0.53	110444.0	4627495.35	157
2018-04-10	41.8	41.8	41.4	41.5	-0.3	-0.72	21806.0	908588.75	88
2018-04-09	42.0	42.0	41.5	41.8	-0.18	-0.43	38172.0	1596502.1	92
2018-04-08	41.15	42.0	41.15	41.98	0.93	2.27	86444.0	3611808.0	199
2018-04-05	42.0	42.15	40.0	41.05	-0.98	-2.33	200327.0	8220241.55	487
2018-04-04	41.95	42.45	41.95	42.03	-0.02	-0.05	44563.0	1876732.85	171
2018-04-03	42.95	42.95	41.75	42.05	-0.92	-2.14	79862.0	3370499.35	274
2018-04-02	43.2	43.2	42.9	42.97	-0.23	-0.53	51181.0	2202605.35	101
2018-04-01	43.3	43.45	43.2	43.2	-0.08	-0.18	50235.0	2175412.05	74
2018-03-29	43.4	43.4	43.1	43.28	0.02	0.05	26993.0	1166511.35	145
2018-03-28	43.4	43.5	43.25	43.26	-0.11	-0.25	255677.0	11081551.0	172
2018-03-27	43.55	43.65	43.25	43.37	-0.01	-0.02	140527.0	6095957.35	180
2018-03-26	43.5	43.5	43.05	43.38	-0.1	-0.23	52601.0	2280075.2	136
2018-03-25	43.4	43.6	43.4	43.48	-0.05	-0.11	48104.0	2092074.8	105
2018-03-22	43.55	43.7	43.45	43.53	0.11	0.25	71825.0	3131891.75	144
2018-03-21	43.5	43.6	43.4	43.42	-0.07	-0.16	80369.0	3494868.05	126
2018-03-20	43.45	44.2	43.3	43.49	0.08	0.18	487321.0	21256779.65	398
2018-03-19	43.5	43.5	43.4	43.41	-0.09	-0.21	34031.0	1478521.2	100
2018-03-18	43.8	44.05	43.4	43.5	-0.29	-0.66	172099.0	7507640.5	202
2018-03-15	43.7	43.8	43.5	43.79	0.07	0.16	34044.0	1487726.55	80
2018-03-14	43.6	43.8	43.4	43.72	0.03	0.07	13450.0	587826.3	39
2018-03-13	43.75	44.5	43.5	43.69	-0.15	-0.34	73154.0	3203040.8	102
2018-03-12	44.3	44.3	43.7	43.84	-0.41	-0.93	110973.0	4876204.45	158
2018-03-11	44.25	44.8	44.25	44.25	0.21	0.48	34737.0	1548370.3	60
2018-03-08	44.05	44.05	44.0	44.04	-0.01	-0.02	18062.0	795544.55	43
2018-03-07	44.05	44.05	43.95	44.05	0.06	0.14	53548.0	2357877.55	57
2018-03-06	44.3	44.5	44.0	43.99	-0.36	-0.81	42071.0	1856839.0	98
2018-03-05	44.45	44.45	44.0	44.35	-0.11	-0.25	52206.0	2317966.9	62
2018-03-04	44.8	44.8	44.35	44.46	-0.8	-1.77	21511.0	957914.2	63
2018-03-01	45.6	45.6	44.8	45.26	-0.34	-0.75	44978.0	2028854.55	113
2018-02-28	45.5	45.65	45.3	45.6	0.27	0.6	22816.0	1037452.8	62
2018-02-27	45.1	45.3	45.1	45.33	-0.07	-0.15	21985.0	994760.8	98
2018-02-26	45.4	45.4	45.1	45.4	0.3	0.67	19184.0	870023.4	58
2018-02-25	45.65	45.65	45.0	45.1	-0.47	-1.03	67731.0	3056998.3	62
2018-02-22	45.15	45.6	45.15	45.57	0.32	0.71	20620.0	933973.7	61
2018-02-21	45.15	45.3	45.15	45.25	-0.1	-0.22	7797.0	352770.0	39
2018-02-20	45.35	45.35	45.15	45.35	0.06	0.13	12990.0	587140.0	69
2018-02-19	45.5	45.5	45.25	45.29	-0.11	-0.24	16073.0	730252.9	48
2018-02-18	45.2	45.4	45.2	45.4	-0.05	-0.11	18465.0	836244.7	59
2018-02-15	45.25	45.5	45.25	45.45	0.25	0.55	26424.0	1198323.65	57
2018-02-14	45.3	45.35	45.15	45.2	-0.1	-0.22	29147.0	1318910.5	69
2018-02-13	45.3	45.35	45.15	45.3	0.13	0.29	34001.0	1537688.7	65
2018-02-12	45.35	45.4	45.1	45.17	0.17	0.38	11443.0	518488.85	45
2018-02-11	45.1	45.25	44.9	45.0	-0.61	-1.34	22789.0	1026937.6	74
2018-02-08	45.2	45.85	45.05	45.61	0.41	0.91	30244.0	1377467.75	76
2018-02-07	46.0	46.0	45.2	45.2	-0.59	-1.29	93310.0	4233460.3	104
2018-02-06	45.85	46.35	45.3	45.79	-0.63	-1.36	57754.0	2640589.15	118
2018-02-05	46.25	46.4	46.15	46.42	0.02	0.04	32135.0	1487817.9	123
2018-02-04	46.35	46.5	45.9	46.4	0.36	0.78	118047.0	5458501.55	228
2018-02-01	45.8	46.3	45.0	46.04	0.62	1.37	106847.0	4885504.9	248
2018-01-31	45.3	45.95	45.3	45.42	0.38	0.84	148784.0	6801204.15	153
2018-01-30	45.05	45.15	44.9	45.04	-0.2	-0.44	95544.0	4299990.65	96
2018-01-29	45.3	45.8	45.0	45.24	0.35	0.78	65258.0	2954011.9	134
2018-01-28	45.5	45.55	44.8	44.89	-0.66	-1.45	42388.0	1916652.85	97
2018-01-25	45.65	45.9	45.55	45.55	-0.1	-0.22	14528.0	662834.1	35
2018-01-24	45.7	46.0	45.65	45.65	-0.49	-1.06	7327.0	335463.6	28
2018-01-23	46.0	46.25	45.65	46.14	0.09	0.2	20110.0	921479.5	41
2018-01-22	46.2	46.25	45.95	46.05	-0.18	-0.39	27118.0	1249834.7	47
2018-01-21	46.55	47.3	46.25	46.23	-0.75	-1.6	42798.0	1986975.95	88
2018-01-18	48.0	48.0	46.4	46.98	-0.01	-0.02	23630.0	1112267.3	105
2018-01-17	46.8	48.5	46.8	46.99	0.54	1.16	167033.0	7943437.35	247
2018-01-16	45.8	47.0	45.8	46.45	0.6	1.31	79733.0	3697990.6	99
2018-01-15	45.5	45.9	45.3	45.85	0.65	1.44	37978.0	1731703.05	65
2018-01-14	45.2	45.25	45.1	45.2	0.1	0.22	22138.0	999291.55	39
2018-01-11	45.45	45.45	45.1	45.1	-0.05	-0.11	19616.0	886005.95	24
2018-01-10	45.4	45.4	45.1	45.15	-0.26	-0.57	8020.0	362753.75	35
2018-01-09	45.0	45.45	45.0	45.41	0.39	0.87	27379.0	1241930.15	51
2018-01-08	45.1	45.45	45.0	45.02	-0.28	-0.62	10178.0	459285.75	26
2018-01-07	45.15	45.35	44.9	45.3	0.15	0.33	29143.0	1316309.9	66
2018-01-04	45.0	45.4	44.9	45.15	0.11	0.24	41370.0	1871144.45	42
2018-01-03	45.35	45.35	44.9	45.04	-0.32	-0.71	34227.0	1541967.3	50
2018-01-02	44.95	45.4	44.5	45.36	0.41	0.91	41119.0	1849067.65	83
2018-01-01	44.5	45.2	44.5	44.95	-0.06	-0.13	24182.0	1086749.35	62
2017-12-31	45.05	45.4	45.0	45.01	-0.01	-0.02	44730.0	2019740.85	89
2017-12-28	44.55	45.15	44.5	45.02	0.05	0.11	129871.0	5843227.85	152
2017-12-27	45.0	45.0	44.15	44.97	0.07	0.16	70326.0	3150770.95	99
2017-12-26	44.5	45.0	44.05	44.9	0.39	0.88	24594.0	1101605.05	82
2017-12-25	45.1	45.1	44.5	44.51	-0.54	-1.2	22935.0	1028533.9	68
2017-12-24	45.7	45.7	45.0	45.05	-0.29	-0.64	45853.0	2071739.5	77
2017-12-21	44.7	45.65	44.55	45.34	0.82	1.84	160528.0	7247102.2	230
2017-12-20	45.5	45.6	44.0	44.52	-0.89	-1.96	70474.0	3148753.5	143
2017-12-19	45.7	45.7	44.7	45.41	-0.38	-0.83	77725.0	3515163.4	408
2017-12-18	43.2	46.4	43.2	45.79	1.44	3.25	149861.0	6846293.6	319
2017-12-17	42.8	44.6	42.8	44.35	1.35	3.14	42934.0	1866260.15	100
2017-12-14	43.5	43.5	43.0	43.0	-1.0	-2.27	17941.0	774579.0	75
2017-12-13	44.0	44.05	44.0	44.0	-0.06	-0.14	27001.0	1188576.1	31
2017-12-12	44.4	44.5	44.0	44.06	-0.72	-1.61	27038.0	1197869.55	67
2017-12-11	44.8	44.9	44.35	44.78	-0.02	-0.04	33007.0	1473888.55	46
2017-12-10	45.1	45.15	44.8	44.8	0.0	0.0	27524.0	1239142.65	48
2017-12-07	44.55	45.0	44.5	44.8	-0.55	-1.21	37302.0	1667592.7	60
2017-12-06	44.6	45.7	44.6	45.35	-0.58	-1.26	11489.0	517404.15	53
2017-12-05	45.2	46.0	45.0	45.93	0.73	1.62	21265.0	964242.0	49
2017-12-04	46.0	46.0	45.15	45.2	-0.33	-0.72	37023.0	1698803.35	73
2017-12-03	44.25	46.4	44.25	45.53	1.53	3.48	122013.0	5573606.3	179
2017-11-30	44.0	44.05	44.0	44.0	0.0	0.0	71592.0	3150042.15	68
2017-11-29	44.0	44.0	43.9	44.0	-0.1	-0.23	50137.0	2202115.55	43
2017-11-28	44.0	44.5	43.35	44.1	0.19	0.43	28760.0	1263155.2	95
2017-11-27	42.2	44.0	42.2	43.91	1.11	2.59	81379.0	3546395.55	134
2017-11-26	42.0	43.0	41.35	42.8	1.08	2.59	78669.0	3354646.4	105
2017-11-23	40.45	41.8	40.45	41.72	1.22	3.01	77525.0	3205460.95	94
2017-11-22	40.0	40.5	39.6	40.5	1.0	2.53	38716.0	1556021.15	61
2017-11-21	39.0	39.5	39.0	39.5	0.13	0.33	47992.0	1885683.0	51
2017-11-20	39.6	40.2	39.35	39.37	-0.33	-0.83	237860.0	9517694.75	87
2017-11-19	39.1	39.8	39.1	39.7	0.56	1.43	97343.0	3847389.5	81
2017-11-16	39.1	39.1	38.5	39.14	0.14	0.36	45993.0	1795895.6	41
2017-11-15	38.95	39.1	38.9	39.0	-0.3	-0.76	21905.0	854556.6	39
2017-11-14	39.3	39.3	38.9	39.3	0.0	0.0	38290.0	1495376.15	80
2017-11-13	38.9	39.0	38.9	39.3	0.35	0.9	3135.0	122323.8	12
2017-11-12	39.1	39.1	38.95	38.95	-0.15	-0.38	19773.0	771127.3	30
2017-11-09	39.0	39.1	39.0	39.1	0.05	0.13	21088.0	822746.0	41
2017-11-08	39.2	39.5	39.05	39.05	-0.35	-0.89	14354.0	566261.05	21
2017-11-07	39.0	39.5	38.85	39.4	0.39	1.0	72462.0	2833075.25	99
2017-11-06	39.5	39.5	38.9	39.01	-0.37	-0.94	24256.0	949412.9	87
2017-11-05	38.9	39.4	38.55	39.38	0.71	1.84	40219.0	1570796.6	130
2017-11-02	38.9	39.0	38.65	38.67	0.04	0.1	24170.0	939580.6	38
2017-11-01	39.0	39.0	38.65	38.63	-0.57	-1.45	13110.0	507983.6	45
2017-10-31	39.35	39.35	39.2	39.2	0.3	0.77	2800.0	109362.05	23
2017-10-30	39.0	39.0	38.9	38.9	-0.05	-0.13	8290.0	322782.1	34
2017-10-29	39.25	39.35	38.45	38.95	-0.3	-0.76	24651.0	961939.75	114
2017-10-26	39.2	40.0	39.15	39.25	0.23	0.59	96153.0	3817540.45	203
2017-10-25	38.35	39.15	38.0	39.02	0.7	1.83	36934.0	1433583.05	104
2017-10-24	38.5	38.8	38.0	38.32	-0.23	-0.6	42380.0	1623894.45	115
2017-10-23	39.1	39.1	38.5	38.55	-1.4	-3.5	40412.0	1572722.9	160
2017-10-22	40.0	40.0	39.8	39.95	-0.21	-0.52	7497.0	299192.75	41
2017-10-19	41.0	41.0	40.0	40.16	-0.4	-0.99	38579.0	1559167.5	90
2017-10-18	40.95	40.95	40.4	40.56	-0.4	-0.98	22747.0	924142.2	64
2017-10-17	40.75	41.0	40.65	40.96	0.33	0.81	27647.0	1129070.25	70
2017-10-16	40.6	40.6	40.45	40.63	-0.12	-0.29	4731.0	191703.25	47
2017-10-15	40.9	40.9	40.5	40.75	0.45	1.12	16268.0	660849.25	63
2017-10-12	40.0	40.3	39.6	40.3	0.25	0.62	16823.0	673572.45	61
2017-10-11	40.25	40.25	40.1	40.05	-0.3	-0.74	11204.0	450715.1	74
2017-10-10	41.15	41.2	40.3	40.35	-1.58	-3.77	50311.0	2046150.1	168
2017-10-09	42.55	42.55	41.0	41.93	-0.92	-2.15	22998.0	971036.85	95
2017-10-08	42.85	42.9	42.85	42.85	-0.09	-0.21	6075.0	260545.9	29
2017-10-05	42.95	42.95	42.9	42.94	-0.06	-0.14	10998.0	472203.3	23
2017-10-04	42.85	43.0	42.75	43.0	0.05	0.12	32071.0	1376031.45	72
2017-10-03	43.25	43.25	42.35	42.95	-0.73	-1.67	53093.0	2267972.75	162
2017-10-02	44.0	44.0	43.55	43.68	-0.37	-0.84	21163.0	928594.3	76
2017-10-01	44.1	44.45	44.0	44.05	-0.15	-0.34	4715.0	207947.1	31
2017-09-28	44.85	44.85	44.1	44.2	-0.55	-1.23	38218.0	1689869.3	103
2017-09-27				44.2	-0.55	-1.23	3788.0	169057.0	50
2017-09-26	44.85	45.0	44.75	44.75	-0.09	-0.2	14496.0	650320.1	50
2017-09-25	45.0	45.0	44.8	44.84	-0.21	-0.47	18393.0	826212.1	86
2017-09-21	45.0	45.1	44.85	45.05	0.05	0.11	9419.0	423928.1	47
2017-09-20	45.0	45.2	44.85	45.0	-0.1	-0.22	33276.0	1495234.1	56
2017-09-19	45.2	45.4	45.0	45.1	-0.2	-0.44	26343.0	1188590.5	72
2017-09-18	45.3	45.3	45.2	45.3	-0.05	-0.11	10809.0	489507.15	28
2017-09-17	45.1	45.4	45.1	45.35	0.15	0.33	17181.0	776124.5	34
2017-09-14	45.1	45.1	45.1	45.2	0.05	0.11	23004.0	1037466.1	24
2017-09-13	45.2	45.4	45.1	45.15	-0.05	-0.11	16213.0	733466.0	31
2017-09-12	45.0	45.3	45.0	45.2	0.12	0.27	26522.0	1196077.95	67
2017-09-11	45.0	45.2	45.0	45.08	-0.06	-0.13	14184.0	639999.2	45
2017-09-10	45.45	45.45	45.0	45.14	-0.26	-0.57	157556.0	7094618.8	166
2017-09-07	45.4	45.5	45.3	45.4	-0.35	-0.77	24156.0	1096791.05	56
2017-09-06	45.45	45.75	45.45	45.75	0.52	1.15	5139.0	233867.15	27
2017-08-29	45.05	45.5	45.0	45.23	0.03	0.07	38250.0	1731310.55	65
2017-08-28	45.2	45.2	45.0	45.2	0.0	0.0	20076.0	904076.65	65
2017-08-27	45.4	45.5	45.0	45.2	-0.5	-1.09	10129.0	458879.05	63
2017-08-24	45.75	45.75	45.5	45.7	0.01	0.02	32149.0	1468309.4	75
2017-08-23	46.0	46.0	45.65	45.69	-0.4	-0.87	20622.0	945464.05	65
2017-08-22	46.2	46.2	45.9	46.09	0.19	0.41	10991.0	506305.25	38
2017-08-21	45.9	46.25	45.65	45.9	0.0	0.0	17117.0	787144.4	48
2017-08-20	45.8	46.0	45.8	45.9	-0.1	-0.22	6483.0	297484.1	65
2017-08-17	46.0	46.15	46.0	46.0	-0.2	-0.43	25416.0	1171174.1	43
2017-08-16	46.2	46.35	46.2	46.2	0.0	0.0	2202.0	101835.45	13
2017-08-15	46.35	46.4	46.35	46.2	-0.15	-0.32	28200.0	1306965.8	25
2017-08-14	46.5	46.5	46.15	46.35	0.13	0.28	100917.0	4663079.0	82
2017-08-13	45.8	46.3	45.8	46.22	0.41	0.9	38283.0	1760033.05	68
2017-08-10	45.8	46.5	45.75	45.81	0.16	0.35	22680.0	1042394.3	50
2017-08-09	45.6	45.7	45.6	45.65	0.09	0.2	17196.0	785713.2	36
2017-08-08	45.6	45.8	45.5	45.56	-0.04	-0.09	48559.0	2213241.1	93
2017-08-07	46.5	46.5	45.6	45.6	-0.9	-1.94	33988.0	1561310.05	103
2017-08-06	47.15	47.15	46.4	46.5	-0.55	-1.17	37034.0	1732262.3	103
2017-08-03	47.2	47.2	47.05	47.05	-0.24	-0.51	19348.0	911736.85	74
2017-08-02	47.1	47.25	47.1	47.29	0.09	0.19	7682.0	362607.0	26
2017-08-01	47.3	47.5	47.2	47.2	-0.07	-0.15	15237.0	721315.75	40
2017-07-31	47.45	47.45	47.1	47.27	-0.05	-0.11	16032.0	757036.5	41
2017-07-30	47.9	47.9	47.3	47.32	-0.22	-0.46	16034.0	761235.8	50
2017-07-27	48.0	48.0	47.2	47.54	-0.46	-0.96	11945.0	571268.4	57
2017-07-26	48.0	48.0	47.9	48.0	0.0	0.0	4334.0	207961.35	36
2017-07-25	50.0	50.0	47.1	48.0	0.51	1.07	87693.0	4255279.8	182
2017-07-24	47.8	47.8	47.45	47.49	-0.31	-0.65	15153.0	720008.25	62
2017-07-23	47.9	48.0	47.7	47.8	-0.27	-0.56	16949.0	810013.9	58
2017-07-20	48.0	48.1	48.0	48.07	0.04	0.08	9692.0	465532.0	40
2017-07-19	48.3	48.3	47.8	48.03	-0.39	-0.81	36628.0	1758833.55	94
2017-07-18	48.5	48.5	48.3	48.42	-0.13	-0.27	20328.0	983717.55	73
2017-07-17	48.8	48.8	48.55	48.55	-0.23	-0.47	9268.0	451278.05	43
2017-07-16	49.25	49.25	48.55	48.78	-0.52	-1.05	58303.0	2857099.4	119
2017-07-13	49.45	49.45	49.25	49.3	-0.05	-0.1	48980.0	2416360.55	91
2017-07-12	49.45	49.75	49.3	49.35	-0.15	-0.3	65869.0	3255363.9	98
2017-07-11	49.7	49.7	49.5	49.5	-0.2	-0.4	45341.0	2246705.05	61
2017-07-10	49.8	49.8	49.55	49.7	-0.07	-0.14	76766.0	3822513.15	80
2017-07-09	49.85	49.9	49.75	49.77	0.0	0.0	37899.0	1887996.75	71
2017-07-06	50.5	51.0	49.7	49.77	-0.15	-0.3	444326.0	22298592.45	404
2017-07-05	49.95	50.0	49.85	49.92	-0.08	-0.16	5313.0	265302.35	28
2017-07-04	50.0	50.0	49.9	50.0	0.04	0.08	22518.0	1124922.65	30
2017-07-03	49.95	50.1	49.9	49.96	0.01	0.02	26882.0	1342950.75	47
2017-07-02	50.0	50.2	49.95	49.95	0.02	0.04	68240.0	3413316.6	67
2017-06-22	50.0	50.6	49.75	49.93	-0.27	-0.54	137692.0	6903833.2	143
2017-06-21	50.0	50.5	49.9	50.2	0.23	0.46	43646.0	2187814.8	89
2017-06-20	49.9	50.5	49.9	49.97	-0.03	-0.06	24519.0	1227951.95	47
2017-06-19	49.9	50.1	49.85	50.0	0.1	0.2	15710.0	783931.25	54
2017-06-18	49.9	50.0	49.85	49.9	-0.05	-0.1	31743.0	1583598.95	22
2017-06-15	50.0	50.4	49.95	49.95	-0.05	-0.1	23786.0	1190828.8	25
2017-06-14	50.1	50.1	49.85	50.0	-0.2	-0.4	2548.0	127512.55	26
2017-06-13	50.1	50.2	49.65	50.2	0.2	0.4	42147.0	2112709.15	23
2017-06-12	50.4	50.4	50.0	50.0	0.0	0.0	2026.0	101552.5	8
2017-06-11	50.5	50.5	49.6	50.0	-0.32	-0.64	12325.0	617301.7	34
2017-06-08	50.4	50.5	50.1	50.32	-0.08	-0.16	18549.0	934736.3	36
2017-06-07	50.3	50.5	50.3	50.4	0.1	0.2	13937.0	702484.0	27
2017-06-06	50.4	50.4	50.3	50.3	0.2	0.4	3607.0	181634.8	17
2017-06-05	50.3	50.3	50.3	50.1	-0.1	-0.2	6094.0	306499.4	21
2017-06-04	50.1	50.5	50.1	50.2	-0.05	-0.1	16179.0	814188.3	44
2017-06-01	50.5	50.5	50.25	50.25	-0.13	-0.26	6726.0	338782.25	17
2017-05-31	49.9	50.75	49.9	50.38	0.82	1.65	31575.0	1590763.95	41
2017-05-30	49.9	50.0	49.4	49.56	-0.09	-0.18	12482.0	621894.9	40
2017-05-29	49.4	49.4	49.4	49.65	0.35	0.71	3735.0	184705.4	31
2017-05-28	49.8	50.0	49.0	49.3	-0.7	-1.4	8160.0	403725.6	50
2017-05-25	49.9	50.0	49.7	50.0	0.0	0.0	15502.0	774494.7	59
2017-05-24	49.8	50.0	49.7	50.0	0.1	0.2	16114.0	803009.1	55
2017-05-23	49.9	49.9	49.7	49.9	0.0	0.0	27246.0	1355917.6	63
2017-05-22	50.25	50.25	49.9	49.9	-0.6	-1.19	25687.0	1284459.85	60
2017-05-21	50.25	50.5	50.25	50.5	0.17	0.34	22963.0	1156738.75	45
2017-05-18	50.5	50.5	50.0	50.33	-0.36	-0.71	21076.0	1058387.25	47
2017-05-17	50.5	50.75	49.9	50.69	0.51	1.02	20732.0	1045172.5	79
2017-05-16	49.8	50.25	49.8	50.18	0.38	0.76	23685.0	1183228.75	47
2017-05-15	49.8	49.8	49.8	49.8	0.1	0.2	7863.0	391691.0	54
2017-05-14	49.7	50.0	49.7	49.7	-0.1	-0.2	12666.0	631922.6	38
2017-05-11	49.7	49.9	49.7	49.8	0.1	0.2	40117.0	1997929.5	63
2017-05-10	49.5	49.5	49.2	49.7	0.16	0.32	23300.0	1150142.5	28
2017-05-09	49.1	50.0	49.1	49.54	0.1	0.2	28110.0	1393635.2	72
2017-05-08	49.2	49.5	49.0	49.44	0.36	0.73	17723.0	871413.4	77
2017-05-07	49.2	49.3	49.0	49.08	-0.22	-0.45	13496.0	662461.8	50
2017-05-04	49.4	49.4	49.0	49.3	-0.1	-0.2	22322.0	1098818.2	70
2017-05-03	49.3	49.5	49.3	49.4	0.0	0.0	56770.0	2804147.4	60
2017-05-02	49.4	49.6	49.4	49.4	0.01	0.02	21455.0	1061109.8	59
2017-05-01	50.0	50.0	49.4	49.39	-0.61	-1.22	36814.0	1831606.3	101
2017-04-30	49.8	50.25	49.7	50.0	0.2	0.4	23798.0	1187846.3	68
2017-04-27	49.7	50.0	49.5	49.8	0.0	0.0	38545.0	1919793.4	85
2017-04-26	50.0	50.0	49.7	49.8	-0.68	-1.35	37279.0	1858870.0	64
2017-04-25	50.5	50.75	50.0	50.48	-0.07	-0.14	49530.0	2499159.75	74
2017-04-24	50.25	50.5	50.0	50.55	0.38	0.76	34898.0	1754436.75	66
2017-04-23	49.7	50.5	49.7	50.17	0.91	1.85	75319.0	3784450.75	135
2017-04-20	49.0	49.3	48.9	49.26	-0.01	-0.02	26826.0	1316413.4	86
2017-04-19	49.6	49.6	48.8	49.27	-0.52	-1.04	27799.0	1366111.4	95
2017-04-18	49.8	50.0	49.8	49.79	-0.21	-0.42	21351.0	1065655.4	98
2017-04-17	50.0	50.0	49.5	50.0	0.13	0.26	34281.0	1708537.6	90
2017-04-16	50.0	50.0	49.8	49.87	0.02	0.04	23093.0	1152153.2	61
2017-04-13	50.25	50.25	49.8	49.85	-0.14	-0.28	37388.0	1869883.4	97
2017-04-12	49.9	50.25	49.9	49.99	0.07	0.14	20576.0	1029449.6	55
2017-04-11	50.25	50.25	49.9	49.92	-0.08	-0.16	70307.0	3516465.6	96
2017-04-10	50.5	50.75	50.0	50.0	-0.31	-0.62	49218.0	2474464.75	104
2017-04-09	50.5	51.0	50.25	50.31	-0.1	-0.2	46492.0	2353449.5	103
2017-04-06	50.5	50.75	50.25	50.41	-0.09	-0.18	24218.0	1223171.5	49
2017-04-05	50.5	50.75	50.25	50.5	0.25	0.5	41703.0	2102147.5	81
2017-04-04	51.0	51.25	50.25	50.25	-0.96	-1.87	61775.0	3127193.0	94
2017-04-03	51.25	51.5	51.0	51.21	0.2	0.39	36064.0	1847069.0	70
2017-04-02	51.0	51.75	50.75	51.01	0.35	0.69	97994.0	5020558.0	128
2017-03-30	50.5	50.75	50.25	50.66	0.26	0.52	56136.0	2830338.0	96
2017-03-29	50.0	50.25	49.9	50.4	0.31	0.62	55615.0	2785818.45	134
2017-03-28	50.0	50.25	49.9	50.09	0.04	0.08	68627.0	3430513.55	160
2017-03-27	51.25	51.25	49.9	50.05	-0.95	-1.86	133962.0	6723638.5	257
2017-03-26	51.75	51.75	50.75	51.0	-0.6	-1.16	69092.0	3542327.0	187
2017-03-23	52.75	53.5	51.5	51.6	-0.9	-1.71	145607.0	7559768.75	282
2017-03-22	53.0	53.0	52.0	52.5	-0.68	-1.28	14922.0	781518.5	90
2017-03-21	54.25	54.5	53.0	53.18	-1.07	-1.97	35204.0	1895962.0	70
2017-03-20	54.0	54.25	54.0	54.25	0.14	0.26	11588.0	628433.75	30
2017-03-19	54.5	54.75	54.0	54.11	-0.37	-0.68	52002.0	2825416.25	71
2017-03-16	53.75	55.0	53.5	54.48	0.73	1.36	88651.0	4827930.0	88
2017-03-15	53.25	54.0	53.25	53.75	0.0	0.0	22341.0	1196707.75	47
2017-03-14	54.5	54.5	53.0	53.75	-0.25	-0.46	34612.0	1852196.0	111
2017-03-13	54.0	55.0	54.0	54.0	-0.25	-0.46	31699.0	1719748.5	99
2017-03-12	55.25	55.25	54.0	54.25	-1.0	-1.81	20232.0	1101872.0	70
2017-03-09	56.0	56.0	55.0	55.25	-0.75	-1.34	29237.0	1619814.0	141
2017-03-08	56.75	56.75	56.0	56.0	-0.5	-0.88	28611.0	1609687.0	86
2017-03-07	56.5	56.5	56.5	56.5	-0.25	-0.44	22580.0	1275508.0	64
2017-03-06	56.25	56.75	56.25	56.75	0.0	0.0	13203.0	746617.25	70
2017-03-05	57.75	58.0	56.75	56.75	-1.25	-2.16	39062.0	2228493.0	86
2017-03-02	58.5	58.5	57.5	58.0	-0.5	-0.85	43075.0	2496209.0	84
2017-03-01	58.5	58.5	58.25	58.5	0.43	0.74	7518.0	439525.0	26
2017-02-28	58.25	58.25	58.0	58.07	-0.67	-1.14	9783.0	568138.0	38
2017-02-27	59.0	59.25	58.75	58.74	-0.51	-0.86	25067.0	1477797.75	64
2017-02-26	59.5	59.5	59.0	59.25	-0.9	-1.5	38767.0	2297494.0	65
2017-02-23	60.0	60.5	59.5	60.15	0.15	0.25	75344.0	4522744.25	104
2017-02-22	59.5	60.5	59.25	60.0	0.25	0.42	33398.0	2004870.25	58
2017-02-21	60.25	60.25	59.0	59.75	-0.25	-0.42	62015.0	3691452.25	101
2017-02-20	60.25	60.5	60.0	60.0	-0.5	-0.83	45589.0	2747246.5	56
2017-02-19	60.5	61.0	60.5	60.5	-0.24	-0.4	43207.0	2621924.25	74
2017-02-16	60.75	60.75	60.5	60.74	-0.01	-0.02	16359.0	992234.5	39
2017-02-15	61.0	61.0	60.25	60.75	0.0	0.0	12569.0	764578.25	27
2017-02-14	61.0	61.0	60.75	60.75	0.0	0.0	20868.0	1268534.25	22
2017-02-13	60.25	60.75	60.0	60.75	0.4	0.66	8741.0	529587.75	56
2017-02-12	60.5	60.75	60.0	60.35	-0.15	-0.25	34177.0	2067044.0	62
2017-02-09	60.0	60.5	60.0	60.5	0.75	1.26	16179.0	976188.0	42
2017-02-08	60.0	60.25	59.75	59.75	0.0	0.0	15183.0	910726.25	35
2017-02-07	60.0	60.25	59.5	59.75	0.25	0.42	16056.0	963438.0	40
2017-02-06	59.25	60.25	59.25	59.5	-0.25	-0.42	15746.0	942211.0	37
2017-02-05	60.25	60.5	59.25	59.75	-0.5	-0.83	23130.0	1389504.25	72
2017-02-02	60.25	60.25	60.0	60.25	0.25	0.42	26957.0	1618488.75	28
2017-02-01	60.0	60.0	59.5	60.0	-0.5	-0.83	28677.0	1714576.5	64
2017-01-31	60.25	60.5	60.0	60.5	-0.09	-0.15	12876.0	774086.25	50
2017-01-30	61.25	61.5	60.0	60.59	-0.2	-0.33	38212.0	2308745.25	80
2017-01-29	60.25	61.0	59.25	60.79	0.54	0.9	53946.0	3237523.75	121
2017-01-26	62.0	62.5	60.0	60.25	-1.12	-1.82	81251.0	4973352.5	136
2017-01-25	61.5	62.25	61.5	61.37	0.37	0.61	23237.0	1438486.25	80
2017-01-24	60.25	61.25	60.25	61.0	1.16	1.94	35830.0	2173513.0	70
2017-01-23	59.5	60.75	59.5	59.84	0.34	0.57	55231.0	3301318.5	90
2017-01-22	59.0	59.75	59.0	59.5	-0.25	-0.42	20600.0	1225302.25	45
2017-01-19	59.75	60.0	59.75	59.75	0.5	0.84	23559.0	1408848.75	37
2017-01-18	58.75	59.5	58.75	59.25	0.84	1.44	23274.0	1377172.0	26
2017-01-17	58.0	59.0	57.5	58.41	-0.34	-0.58	44741.0	2594588.0	73
2017-01-16	59.5	59.5	58.0	58.75	-0.25	-0.42	41331.0	2433057.75	99
2017-01-15	59.0	59.75	59.0	59.0	-0.5	-0.84	23732.0	1404509.5	68
2017-01-12	58.75	60.0	58.75	59.5	0.53	0.9	36010.0	2135758.5	80
2017-01-11	60.0	60.0	58.5	58.97	-1.5	-2.48	25702.0	1524224.25	61
2017-01-10	62.0	62.0	60.0	60.47	-1.73	-2.78	88059.0	5371779.0	114
2017-01-09	66.0	66.0	61.5	62.2	-3.24	-4.95	147904.0	9267766.75	192
2017-01-08	67.0	67.5	65.0	65.44	-2.06	-3.05	70098.0	4648255.0	76
2017-01-05	67.25	67.25	67.0	67.5	0.25	0.37	10303.0	691369.25	18
2017-01-04	67.5	67.5	67.25	67.25	-0.25	-0.37	11182.0	752901.75	20
2017-01-03	67.5	67.5	67.0	67.5	0.25	0.37	29460.0	1983198.25	34
2017-01-02	67.5	67.5	67.25	67.25	0.0	0.0	36683.0	2470603.0	45
2017-01-01	67.5	67.5	67.0	67.25	0.0	0.0	44746.0	3013705.75	45
2016-12-29	67.25	67.25	67.25	67.25	0.0	0.0	86408.0	5811005.0	40
2016-12-28	67.5	67.5	67.25	67.25	-0.5	-0.74	18665.0	1257259.5	43
2016-12-27	67.5	67.75	67.25	67.75	0.25	0.37	15155.0	1023661.75	28
2016-12-26	67.25	67.5	67.25	67.5	0.25	0.37	15152.0	1019237.25	18
2016-12-25	67.0	67.75	66.75	67.25	0.13	0.19	29106.0	1962729.25	36
2016-12-22	66.75	67.25	66.5	67.12	0.12	0.18	140451.0	9423370.5	87
2016-12-21	67.25	67.25	66.75	67.0	-0.25	-0.37	52140.0	3497477.75	46
2016-12-20	66.75	67.25	66.75	67.25	0.0	0.0	44252.0	2969428.5	59
2016-12-19	67.25	67.25	67.0	67.25	0.0	0.0	138623.0	9313015.25	59
2016-12-18	66.75	67.5	66.75	67.25	0.26	0.39	233350.0	15651699.25	99
2016-12-15	67.0	67.25	66.75	66.99	-0.26	-0.39	342046.0	22980313.0	91
2016-12-14	67.25	67.25	67.0	67.25	0.0	0.0	192205.0	12925608.0	57
2016-12-13	67.0	67.25	66.25	67.25	0.49	0.73	171997.0	11527684.5	90
2016-12-12	67.75	68.0	66.75	66.76	-0.76	-1.13	185318.0	12455764.75	113
2016-12-11	67.75	68.0	67.0	67.52	0.02	0.03	86447.0	5840151.75	123
2016-12-08	67.0	68.0	67.0	67.5	0.25	0.37	427946.0	28813510.75	192
2016-12-07	67.5	67.75	66.75	67.25	-0.43	-0.64	392011.0	26370559.5	114
2016-12-06	67.5	67.75	67.25	67.68	0.43	0.64	38639.0	2606663.25	71
2016-12-05	66.25	67.5	66.25	67.25	0.0	0.0	76304.0	5115930.0	87
2016-12-04	66.0	67.5	66.0	67.25	1.41	2.14	263962.0	17714911.75	175
2016-12-01	64.0	66.0	64.0	65.84	2.09	3.28	313926.0	20366900.75	180
2016-11-30	62.75	65.0	62.5	63.75	0.86	1.37	191429.0	12274534.25	158
2016-11-29	62.0	63.0	61.5	62.89	0.78	1.26	177936.0	11084812.75	150
2016-11-28	61.75	62.5	61.5	62.11	0.11	0.18	141956.0	8829462.5	114
2016-11-27	59.5	62.0	59.5	62.0	2.45	4.11	83024.0	5085081.5	124
2016-11-24	59.5	60.0	59.0	59.55	0.45	0.76	102309.0	6118883.75	111
2016-11-23	58.25	60.0	58.25	59.1	1.1	1.9	257330.0	15218387.5	182
2016-11-22	58.5	58.5	57.75	58.0	1.0	1.75	41321.0	2402438.25	46
2016-11-21	58.0	58.0	57.0	57.0	-0.67	-1.16	25128.0	1447347.25	48
2016-11-20	58.25	58.25	57.5	57.67	-0.49	-0.84	57854.0	3349958.0	68
2016-11-17	58.75	59.0	58.0	58.16	-0.23	-0.39	60730.0	3547205.0	75
2016-11-16	58.0	59.0	57.75	58.39	0.41	0.71	170073.0	9808828.75	110
2016-11-15	58.0	59.5	56.0	57.98	-0.77	-1.31	167198.0	9746329.5	192
2016-11-14	57.75	59.0	57.0	58.75	0.75	1.29	218188.0	12676559.5	160
2016-11-13	57.5	58.25	56.5	58.0	0.95	1.67	158783.0	9100179.5	189
2016-11-10	54.0	57.5	54.0	57.05	2.31	4.22	188623.0	10581746.0	203
2016-11-09	52.5	54.75	51.5	54.74	0.9	1.67	156002.0	8340175.25	190
2016-11-08	52.0	55.0	52.0	53.84	2.09	4.04	243373.0	12943207.25	260
2016-11-07	51.5	52.25	51.5	51.75	1.0	1.97	67090.0	3482857.5	126
2016-11-06	50.0	51.25	50.0	50.75	0.5	1.0	74577.0	3791547.0	143
2016-11-03	49.3	50.5	49.3	50.25	1.05	2.13	121917.0	6085258.4	141
2016-11-02	49.0	49.3	49.0	49.2	0.18	0.37	96327.0	4734090.0	86
2016-11-01	49.0	49.3	49.0	49.02	-0.07	-0.14	99108.0	4864061.5	93
2016-10-31	49.1	49.2	49.0	49.09	-0.14	-0.28	66276.0	3252674.0	127
2016-10-30	49.6	49.7	49.1	49.23	-0.07	-0.14	53049.0	2610722.8	88
2016-10-27	49.1	49.6	49.1	49.3	0.1	0.2	30104.0	1487419.2	51
2016-10-26	49.5	49.5	49.0	49.2	-0.3	-0.61	43260.0	2130292.9	77
2016-10-25	49.5	49.6	49.1	49.5	0.79	1.62	44339.0	2192995.7	103
2016-10-24	48.5	49.0	48.5	48.71	0.2	0.41	73518.0	3583430.3	131
2016-10-23	48.1	48.9	48.1	48.51	-0.83	-1.68	83299.0	4046980.2	159
2016-10-20	49.7	49.7	48.5	49.34	0.17	0.35	118081.0	5810266.6	193
2016-10-19	49.1	49.4	49.0	49.17	-0.03	-0.06	43532.0	2139043.4	92
2016-10-18	50.0	50.0	49.0	49.2	-0.71	-1.42	28674.0	1417717.15	81
2016-10-17	51.25	51.25	49.8	49.91	-1.09	-2.14	33419.0	1683340.25	89
2016-10-16	51.25	51.5	51.25	51.0	-0.25	-0.49	51825.0	2657981.75	43
2016-10-13	51.25	51.75	51.25	51.25	0.25	0.49	41186.0	2115201.5	44
2016-10-12	50.0	51.5	50.0	51.0	0.5	0.99	56465.0	2866275.5	92
2016-10-11	50.0	50.75	49.8	50.5	0.23	0.46	37236.0	1876750.6	106
2016-10-10	50.0	50.5	49.0	50.27	-0.98	-1.91	115240.0	5717871.7	191
2016-10-09	51.25	51.25	50.75	51.25	-0.36	-0.7	39372.0	2010503.75	82
2016-10-06	50.75	51.75	50.75	51.61	1.11	2.2	54678.0	2808191.0	111
2016-10-05	50.5	50.5	49.9	50.5	0.5	1.0	44688.0	2246870.8	88
2016-10-04	49.4	50.25	49.4	50.0	0.69	1.4	63673.0	3175721.5	103
2016-10-03	51.0	51.25	48.0	49.31	-1.95	-3.8	103139.0	5131364.6	209
2016-10-02	53.25	53.25	50.5	51.26	-2.71	-5.02	52909.0	2758035.5	133
2016-09-29	52.0	54.0	51.25	53.97	2.92	5.72	75827.0	4030902.25	155
2016-09-28	53.0	54.0	50.5	51.05	-2.4	-4.49	77544.0	4078162.5	156
2016-09-27	54.5	54.5	53.0	53.45	-1.89	-3.42	93689.0	5017777.25	150
2016-09-26	55.25	55.5	55.0	55.34	0.31	0.56	16224.0	896159.75	41
2016-09-25	55.25	55.5	54.5	55.03	-0.55	-0.99	21754.0	1197148.25	57
2016-09-21	54.25	55.75	54.0	55.58	1.58	2.93	30244.0	1655767.25	73
2016-09-20	54.5	54.75	53.25	54.0	-0.62	-1.14	36797.0	1981079.5	80
2016-09-19	55.25	55.25	54.5	54.62	-0.38	-0.69	47795.0	2611835.25	88
2016-09-18	55.5	55.5	55.0	55.0	-0.74	-1.33	35671.0	1968068.25	62
2016-09-08	55.75	56.0	55.25	55.74	0.24	0.43	91323.0	5073650.0	108
2016-09-07	55.5	56.0	55.25	55.5	-0.07	-0.13	36787.0	2039619.25	89
2016-09-06	56.25	56.25	55.5	55.57	-0.43	-0.77	47436.0	2646547.75	104
2016-09-05	55.75	56.25	55.75	56.0	0.15	0.27	122440.0	6854765.75	141
2016-09-04	55.75	56.0	55.75	55.85	0.44	0.79	76642.0	4286821.5	112
2016-09-01	56.0	56.0	55.0	55.41	-0.84	-1.49	90077.0	4984291.75	140
2016-08-31	56.75	57.0	56.25	56.25	-0.47	-0.83	28393.0	1602107.5	66
2016-08-30	56.75	57.0	56.75	56.72	-0.2	-0.35	21759.0	1238548.0	67
2016-08-29	57.5	57.5	56.75	56.92	-0.07	-0.12	26698.0	1524005.5	72
2016-08-28	55.5	57.25	55.5	56.99	2.15	3.92	82139.0	4618437.75	199
2016-08-25	56.25	56.25	54.5	54.84	-1.65	-2.92	74422.0	4115213.75	160
2016-08-24	57.5	57.5	56.5	56.49	-0.07	-0.12	44239.0	2518082.75	96
2016-08-23	58.25	58.25	56.5	56.56	-1.69	-2.9	64574.0	3703335.5	132
2016-08-22	59.25	59.25	58.25	58.25	-1.37	-2.3	30738.0	1803875.5	83
2016-08-21	60.0	60.0	59.5	59.62	-0.38	-0.63	35074.0	2094122.25	70
2016-08-18	60.5	60.5	60.0	60.0	-0.57	-0.94	47990.0	2887227.75	94
2016-08-17	61.5	61.5	60.25	60.57	-0.93	-1.51	91835.0	5603256.5	108
2016-08-16	62.0	62.0	61.5	61.5	-0.25	-0.4	9043.0	558033.25	24
2016-08-15	61.75	62.0	61.75	61.75	0.25	0.41	23462.0	1448803.0	29
2016-08-14	62.0	62.0	61.5	61.5	-0.2	-0.32	21275.0	1312299.75	52
2016-08-11	61.75	62.0	61.5	61.7	-0.07	-0.11	34219.0	2110400.0	48
2016-08-10	61.5	62.0	61.5	61.77	0.03	0.05	27651.0	1708661.25	64
2016-08-09	62.0	62.25	61.75	61.74	-0.51	-0.82	34223.0	2121098.0	45
2016-08-08	61.75	62.25	61.5	62.25	0.5	0.81	23298.0	1443720.0	52
2016-08-07	61.0	62.25	61.0	61.75	0.5	0.82	61742.0	3809380.0	74
2016-08-04	61.25	61.5	61.25	61.25	-0.01	-0.02	46895.0	2876364.5	80
2016-08-03	61.5	61.75	61.25	61.26	-0.17	-0.28	44062.0	2709301.5	73
2016-08-02	61.5	61.75	61.0	61.43	0.16	0.26	32507.0	1997910.75	72
2016-08-01	61.75	61.75	61.25	61.27	0.02	0.03	23136.0	1423090.75	65
2016-07-31	61.25	61.75	60.75	61.25	0.0	0.0	64880.0	3965706.0	106
2016-07-28	62.25	62.25	61.25	61.25	-1.01	-1.62	116688.0	7197662.25	172
2016-07-27	62.0	62.5	62.0	62.26	-0.24	-0.38	61989.0	3855163.75	84
2016-07-26	62.25	62.5	61.5	62.5	0.14	0.22	131088.0	8104556.5	174
2016-07-25	61.5	62.5	61.5	62.36	0.73	1.18	78616.0	4894336.75	100
2016-07-24	61.5	61.75	61.25	61.63	0.13	0.21	80995.0	4982220.25	77
2016-07-21	61.75	62.0	61.25	61.5	-0.25	-0.4	88655.0	5465376.25	87
2016-07-20	61.5	62.0	61.25	61.75	0.07	0.11	88361.0	5433983.5	576
2016-07-19	62.0	62.0	61.5	61.68	-0.55	-0.88	144413.0	8912960.5	509
2016-07-18	63.25	63.25	62.0	62.23	-1.01	-1.6	273187.0	17014844.0	406
2016-07-17	63.0	63.25	62.5	63.24	-1.75	-2.69	219018.0	13805988.75	744
2016-07-14	65.25	65.5	65.0	64.99	-0.26	-0.4	134850.0	8789272.0	117
2016-07-13	65.25	65.5	65.0	65.25	0.2	0.31	63281.0	4126519.25	84
2016-07-12	65.0	65.25	64.75	65.05	-0.2	-0.31	72503.0	4723067.5	84
2016-07-11	64.75	65.25	64.75	65.25	0.25	0.38	55406.0	3604292.0	80
2016-07-10	65.25	65.25	64.75	65.0	-0.15	-0.23	61583.0	4008900.0	78
2016-06-30	65.0	65.25	65.0	65.15	0.15	0.23	101846.0	6624365.25	62
2016-06-29	65.0	65.25	64.75	65.0	0.05	0.08	29337.0	1907145.5	50
2016-06-28	64.25	65.0	64.0	64.95	0.45	0.7	107835.0	6950439.25	113
2016-06-27	64.5	64.75	64.25	64.5	0.03	0.05	48805.0	3151382.5	64
2016-06-26	64.0	64.75	63.0	64.47	-1.03	-1.57	209868.0	13438378.25	179
2016-06-23	64.75	65.5	64.5	65.5	0.45	0.69	151653.0	9849462.75	136
2016-06-22	64.0	65.25	64.0	65.05	1.26	1.98	139427.0	9009327.75	126
2016-06-21	63.75	64.0	63.5	63.79	0.04	0.06	33016.0	2104730.0	48
2016-06-20	63.75	64.0	63.5	63.75	-0.15	-0.23	31043.0	1976000.25	38
2016-06-19	63.75	64.0	63.75	63.9	0.4	0.63	32863.0	2096660.0	35
2016-06-16	63.5	64.0	63.5	63.5	0.0	0.0	98401.0	6261004.0	78
2016-06-15	63.75	63.75	63.5	63.5	-0.25	-0.39	40668.0	2585694.75	58
2016-06-14	63.75	64.0	63.5	63.75	0.25	0.39	65400.0	4172935.0	58
2016-06-13	63.5	64.0	63.5	63.5	0.0	0.0	31910.0	2031266.25	45
2016-06-12	63.0	63.75	63.0	63.5	-0.21	-0.33	41372.0	2612253.75	55
2016-06-09	63.5	64.0	63.25	63.71	0.31	0.49	104134.0	6626731.0	99
2016-06-08	63.0	63.5	63.0	63.4	0.4	0.63	65645.0	4148170.0	66
2016-06-07	63.0	63.0	62.75	63.0	0.18	0.29	36957.0	2325405.25	48
2016-06-06	62.75	63.0	62.5	62.82	0.07	0.11	24722.0	1553002.0	42
2016-06-05	63.0	63.0	62.5	62.75	-0.24	-0.38	50287.0	3158896.75	65
2016-06-02	62.5	63.0	62.5	62.99	0.2	0.32	39886.0	2506234.5	71
2016-06-01	63.0	63.0	62.75	62.79	-0.14	-0.22	40979.0	2576394.25	46
2016-05-31	62.75	63.0	62.5	62.93	0.23	0.37	43650.0	2737370.75	56
2016-05-30	62.75	63.0	62.5	62.7	-0.03	-0.05	57661.0	3614748.5	57
2016-05-29	62.5	62.75	62.5	62.73	0.48	0.77	73326.0	4593235.0	89
2016-05-26	62.5	62.75	62.25	62.25	-0.25	-0.4	80658.0	5044440.0	62
2016-05-25	62.75	62.75	62.5	62.5	0.0	0.0	36143.0	2264492.25	58
2016-05-24	62.25	62.5	62.0	62.5	0.23	0.37	83306.0	5189344.0	91
2016-05-23	62.5	63.0	62.25	62.27	-0.41	-0.65	108382.0	6779794.0	145
2016-05-22	62.5	62.75	62.25	62.68	0.18	0.29	73140.0	4576012.75	96
2016-05-19	62.75	62.75	62.25	62.5	0.0	0.0	71229.0	4449761.25	69
2016-05-18	62.5	62.75	62.25	62.5	0.0	0.0	51885.0	3243939.0	62
2016-05-17	62.75	62.75	62.25	62.5	0.0	0.0	54564.0	3412045.5	95
2016-05-16	62.5	62.5	62.25	62.5	0.0	0.0	55396.0	3455892.75	75
2016-05-15	62.25	62.5	62.0	62.5	0.27	0.43	135908.0	8472067.5	109
2016-05-12	62.75	62.75	62.0	62.23	-0.36	-0.58	244129.0	15246197.0	175
2016-05-11	62.75	63.0	62.25	62.59	0.06	0.1	133117.0	8344943.25	110
2016-05-10	63.0	63.0	62.5	62.53	-0.45	-0.71	96646.0	6056505.25	122
2016-05-09	62.5	63.0	62.5	62.98	0.3	0.48	60412.0	3787254.25	106
2016-05-08	62.25	63.0	62.25	62.68	0.68	1.1	201660.0	12623822.75	184
2016-05-05	61.75	62.0	61.75	62.0	0.38	0.62	101672.0	6292158.25	107
2016-05-04	62.25	62.25	61.5	61.62	-0.38	-0.61	67673.0	4181437.75	109
2016-05-03	62.5	62.75	62.0	62.0	-0.42	-0.67	164905.0	10289394.5	153
2016-05-02	62.5	62.75	62.25	62.42	-0.08	-0.13	71524.0	4472675.75	95
2016-05-01	63.0	63.0	62.5	62.5	-0.46	-0.73	107630.0	6755065.25	121
2016-04-28	62.5	63.25	62.5	62.96	0.1	0.16	157403.0	9898401.5	124
2016-04-27	62.75	63.0	62.75	62.86	0.11	0.18	240416.0	15120341.25	160
2016-04-26	63.0	63.0	62.5	62.75	-0.24	-0.38	98019.0	6156870.75	97
2016-04-25	63.0	63.0	62.0	62.99	0.02	0.03	434893.0	27202040.0	279
2016-04-24	62.75	63.0	62.25	62.97	-0.94	-1.47	346981.0	21778483.25	339
2016-04-21	63.5	64.0	63.5	63.91	0.34	0.53	306005.0	19531277.0	273
2016-04-20	64.0	64.0	63.5	63.57	-0.17	-0.27	383451.0	24432768.25	243
2016-04-19	64.0	64.5	63.5	63.74	0.05	0.08	397945.0	25412346.5	286
2016-04-18	63.0	63.75	62.75	63.69	0.48	0.76	139419.0	8840363.5	153
2016-04-17	63.25	63.5	63.0	63.21	0.17	0.27	145550.0	9198339.75	178
2016-04-14	63.25	63.75	63.0	63.04	0.07	0.11	448938.0	28436221.5	279
2016-04-13	64.0	64.0	62.75	62.97	0.14	0.22	542749.0	34389035.25	481
2016-04-12	62.0	65.75	62.0	62.83	1.22	1.98	1046214.0	66832784.5	1271
2016-04-11	61.25	61.75	61.25	61.61	0.17	0.28	101375.0	6237330.5	98
2016-04-10	61.25	61.5	61.0	61.44	0.03	0.05	105779.0	6484331.25	130
2016-04-07	61.5	61.75	61.25	61.41	0.16	0.26	130005.0	7979963.0	113
2016-04-06	61.5	61.5	61.25	61.25	-0.13	-0.21	171417.0	10520832.0	122
2016-04-05	61.5	62.0	61.25	61.38	-0.12	-0.2	214865.0	13204393.0	128
2016-04-04	61.5	61.75	61.25	61.5	0.06	0.1	63575.0	3907517.5	90
2016-04-03	61.25	61.5	61.25	61.44	-0.04	-0.07	66907.0	4105215.5	77
2016-03-31	61.5	61.75	61.25	61.48	-0.02	-0.03	52309.0	3211700.75	64
2016-03-30	61.5	61.75	61.25	61.5	0.0	0.0	40499.0	2489131.5	68
2016-03-29	62.75	62.75	61.25	61.5	-1.0	-1.6	66310.0	4087306.25	116
2016-03-28	63.25	63.5	62.5	62.5	-0.25	-0.4	254522.0	15989734.5	194
2016-03-27	63.0	63.25	62.5	62.75	-0.05	-0.08	119834.0	7552232.25	126
2016-03-24	63.5	63.5	62.75	62.8	-0.43	-0.68	190976.0	12042413.5	172
2016-03-23	63.5	63.75	63.0	63.23	-0.23	-0.36	128625.0	8160474.5	123
2016-03-22	63.25	63.5	62.75	63.46	0.49	0.78	118111.0	7462347.5	148
2016-03-21	63.5	64.0	62.75	62.97	-0.62	-0.97	244360.0	15483891.0	398
2016-03-20	64.0	64.0	63.5	63.59	-0.38	-0.59	119839.0	7649184.0	291
2016-03-17	64.5	64.75	63.75	63.97	-0.03	-0.05	219623.0	14070165.0	201
2016-03-16	64.0	64.75	64.0	64.0	-0.02	-0.03	104315.0	6698580.75	100
2016-03-15	64.75	64.75	63.75	64.02	-0.49	-0.76	23677.0	1522239.5	73
2016-03-14	64.75	65.5	64.5	64.51	-0.24	-0.37	94249.0	6120140.75	265
2016-03-13	65.25	65.25	64.75	64.75	-0.2	-0.31	21110.0	1372840.0	44
2016-03-10	65.0	65.0	64.75	64.95	0.2	0.31	126511.0	8218983.0	467
2016-03-09	65.0	65.25	64.75	64.75	-0.61	-0.93	57357.0	3725105.25	80
2016-03-08	66.0	66.25	65.25	65.36	-0.14	-0.21	85467.0	5598671.75	92
2016-03-07	66.0	66.25	65.5	65.5	-0.25	-0.38	173554.0	11431306.0	608
2016-03-06	66.0	66.25	65.5	65.75	0.92	1.42	103543.0	6833013.25	124
2016-03-03	64.25	66.75	64.25	64.83	0.73	1.14	93106.0	6055461.25	172
2016-03-02	64.5	64.75	64.0	64.1	-0.4	-0.62	83630.0	5386416.5	72
2016-03-01	64.25	64.5	64.0	64.5	0.67	1.05	72692.0	4677087.5	107
2016-02-29	64.0	64.0	63.75	63.83	-0.15	-0.23	76582.0	4898409.5	98
2016-02-28	63.5	64.25	63.25	63.98	-1.45	-2.22	106343.0	6800116.5	193
2016-02-25	64.75	65.75	64.75	65.43	1.11	1.73	156130.0	10160431.75	195
2016-02-24	64.0	64.5	63.75	64.32	0.32	0.5	152612.0	9796293.5	213
2016-02-23	64.25	65.0	64.0	64.0	-0.25	-0.39	236323.0	15230204.0	188
2016-02-22	64.25	64.25	63.75	64.25	0.22	0.34	169319.0	10844891.0	155
2016-02-21	64.75	65.0	64.0	64.03	-0.46	-0.71	99857.0	6436915.5	122
2016-02-18	64.5	64.75	64.0	64.49	0.48	0.75	70877.0	4567029.75	106
2016-02-17	63.5	64.5	63.5	64.01	-0.05	-0.08	87533.0	5607507.25	79
2016-02-16	64.25	65.75	64.0	64.06	0.31	0.49	58177.0	3767752.0	118
2016-02-15	63.5	64.0	63.5	63.75	0.16	0.25	30229.0	1926838.25	40
2016-02-14	64.0	64.25	63.5	63.59	0.49	0.78	49691.0	3181264.25	80
2016-02-11	64.0	64.0	63.0	63.1	-0.45	-0.71	49711.0	3158554.0	110
2016-02-10	64.25	64.75	62.5	63.55	-0.95	-1.47	64138.0	4081526.25	103
2016-02-09	64.0	65.25	64.0	64.5	0.32	0.5	38059.0	2464248.0	45
2016-02-08	64.75	65.5	64.0	64.18	-0.91	-1.4	86610.0	5588264.25	101
2016-02-07	65.25	65.5	64.5	65.09	-0.16	-0.25	36463.0	2372292.0	76
2016-02-04	67.5	68.25	65.0	65.25	-1.22	-1.84	182344.0	12152245.0	199
2016-02-03	65.25	66.5	65.25	66.47	0.22	0.33	37600.0	2481553.75	71
2016-02-02	66.0	67.0	64.0	66.25	-0.41	-0.62	86258.0	5662960.75	136
2016-02-01	64.75	67.25	64.0	66.66	2.21	3.43	91570.0	6018115.25	129
2016-01-31	64.0	65.0	63.5	64.45	2.27	3.65	106944.0	6881691.0	168
2016-01-28	61.25	63.5	61.25	62.18	0.85	1.39	105660.0	6589762.75	189
2016-01-27	60.75	61.75	60.25	61.33	1.01	1.67	113804.0	6926699.25	188
2016-01-26	58.5	61.0	57.25	60.32	2.32	4.0	139859.0	8298150.25	230
2016-01-25	59.25	59.25	57.25	58.0	-1.17	-1.98	63684.0	3701139.75	106
2016-01-24	61.0	61.0	58.5	59.17	1.8	3.14	103339.0	6184446.5	150
2016-01-21	57.0	57.5	55.75	57.37	0.13	0.23	46463.0	2644635.25	95
2016-01-20	58.5	58.5	57.0	57.24	-2.5	-4.18	52787.0	3044602.25	124
2016-01-19	58.0	60.0	58.0	59.74	2.69	4.72	104051.0	6132995.25	203
2016-01-18	56.5	57.5	55.75	57.05	0.57	1.01	137138.0	7767703.25	172
2016-01-17	61.5	61.5	56.0	56.48	-5.4	-8.73	135470.0	7742003.5	292
2016-01-14	63.0	63.5	61.5	61.88	-2.12	-3.31	90653.0	5677619.75	128
2016-01-13	63.0	65.5	62.75	64.0	1.21	1.93	142736.0	9157552.25	148
2016-01-12	63.0	64.0	61.75	62.79	-0.93	-1.46	174926.0	10997614.25	238
2016-01-11	62.5	64.0	62.5	63.72	0.07	0.11	78264.0	4981102.0	109
2016-01-10	64.75	65.0	62.75	63.65	0.06	0.09	84312.0	5405660.0	129
2016-01-07	62.0	64.75	62.0	63.59	-1.37	-2.11	137238.0	8712714.0	236
2016-01-06	66.25	66.25	65.0	64.96	-1.02	-1.55	20468.0	1338243.25	81
2016-01-05	67.0	67.0	64.75	65.98	-2.02	-2.97	125888.0	8308137.5	184
2016-01-04	69.0	69.5	68.0	68.0	-1.5	-2.16	39231.0	2684287.0	64
2016-01-03	70.0	70.5	69.5	69.5	-0.56	-0.8	38227.0	2672850.25	64
2015-12-31	70.75	70.75	69.5	70.06	-0.69	-0.98	46432.0	3245354.25	103
2015-12-30	72.75	72.75	70.5	70.75	-1.14	-1.59	103326.0	7361977.75	173
2015-12-29	73.25	73.25	71.25	71.89	-1.36	-1.86	140740.0	10175123.25	620
2015-12-28	73.5	73.75	73.25	73.25	-0.25	-0.34	22030.0	1617969.75	47
2015-12-27	73.25	73.75	73.25	73.5	0.25	0.34	39836.0	2930691.5	68
2015-12-24	73.75	73.75	73.25	73.25	-0.04	-0.05	17088.0	1256302.75	41
2015-12-23	73.25	73.75	73.25	73.29	-0.17	-0.23	31661.0	2326239.5	50
2015-12-22	73.75	74.0	73.25	73.46	-0.29	-0.39	123150.0	9064874.75	77
2015-12-21	73.75	74.0	73.5	73.75	0.25	0.34	13816.0	1017907.0	36
2015-12-20	73.75	74.0	73.0	73.5	-0.19	-0.26	36692.0	2702119.0	77
2015-12-17	74.0	74.25	73.5	73.69	0.19	0.26	175622.0	12971821.5	103
2015-12-16	73.25	74.0	73.25	73.5	0.08	0.11	8366.0	616432.5	16
2015-12-15	73.5	73.5	73.0	73.42	0.31	0.42	19394.0	1419370.5	40
2015-12-14	73.5	73.75	73.0	73.11	-0.57	-0.77	39498.0	2903716.0	69
2015-12-13	74.5	74.5	72.5	73.68	-0.82	-1.1	15107.0	1111394.5	47
2015-12-10	75.0	75.25	74.25	74.5	-0.75	-1.0	30806.0	2299931.5	43
2015-12-09	75.75	75.75	75.0	75.25	0.25	0.33	23459.0	1764904.25	45
2015-12-08	76.0	76.0	74.25	75.0	-1.15	-1.51	17894.0	1346012.75	41
2015-12-07	77.0	77.0	76.5	76.15	-0.6	-0.78	23950.0	1838229.25	55
2015-12-06	76.75	76.75	76.75	76.75	0.0	0.0	33910.0	2602580.0	34
2015-12-03	76.75	77.0	76.5	76.75	-0.25	-0.32	16520.0	1270089.25	36
2015-12-02	77.25	77.75	77.0	77.0	-0.33	-0.43	50766.0	3917844.25	64
2015-12-01	76.75	77.5	76.75	77.33	0.51	0.66	24910.0	1924192.0	57
2015-11-30	77.0	77.0	76.5	76.82	-0.18	-0.23	23740.0	1823447.0	55
2015-11-29	76.5	77.0	76.25	77.0	1.0	1.32	26766.0	2052236.5	43
2015-11-26	76.0	76.25	75.75	76.0	0.0	0.0	23955.0	1821976.25	56
2015-11-25	77.0	77.25	76.0	76.0	-0.72	-0.94	74783.0	5697525.5	77
2015-11-24	76.0	77.0	75.75	76.72	0.75	0.99	42720.0	3261903.25	72
2015-11-23	76.75	76.75	76.0	75.97	-0.03	-0.04	25241.0	1927152.5	53
2015-11-22	75.5	76.25	75.25	76.0	0.69	0.92	8594.0	651521.0	24
2015-11-19	75.25	75.5	75.25	75.31	0.31	0.41	6039.0	454700.25	28
2015-11-18	75.75	76.5	74.75	75.0	-0.25	-0.33	38416.0	2892853.5	86
2015-11-17	74.0	75.75	73.5	75.25	1.5	2.03	116660.0	8724315.25	143
2015-11-16	73.25	74.0	73.0	73.75	1.0	1.37	32638.0	2402089.75	59
2015-11-15	73.25	73.5	72.75	72.75	-1.33	-1.8	46327.0	3392158.5	68
2015-11-12	73.75	74.75	73.75	74.08	0.78	1.06	47956.0	3556975.0	78
2015-11-11	73.75	73.75	73.0	73.3	0.55	0.76	52582.0	3873182.5	57
2015-11-10	72.75	73.0	72.5	72.75	0.05	0.07	26010.0	1890283.25	38
2015-11-09	72.75	72.75	72.25	72.7	0.25	0.35	36991.0	2683973.0	65
2015-11-08	72.5	72.5	71.5	72.45	-0.3	-0.41	44103.0	3180473.75	106
2015-11-05	73.25	73.25	72.75	72.75	-0.01	-0.01	29594.0	2162300.25	53
2015-11-04	73.0	73.0	72.5	72.76	-0.08	-0.11	65431.0	4759594.75	68
2015-11-03	73.25	73.5	72.75	72.84	-0.41	-0.56	59517.0	4353778.0	100
2015-11-02	73.0	73.25	73.0	73.25	0.0	0.0	35191.0	2571520.0	79
2015-11-01	74.5	74.5	73.0	73.25	-0.84	-1.13	54895.0	4032105.5	108
2015-10-29	75.0	75.75	74.0	74.09	-0.12	-0.16	36422.0	2709369.25	73
2015-10-28	75.0	75.0	73.0	74.21	-0.88	-1.17	56988.0	4231737.25	106
2015-10-27	77.25	77.25	75.0	75.09	-1.92	-2.49	42014.0	3223217.0	87
2015-10-26	77.75	77.75	76.75	77.01	-0.74	-0.95	61210.0	4713502.5	95
2015-10-25	78.5	78.5	77.75	77.75	-0.38	-0.49	28465.0	2229243.25	52
2015-10-22	78.75	79.0	78.0	78.13	-0.62	-0.79	70937.0	5552234.0	87
2015-10-21	79.75	79.75	78.75	78.75	-0.7	-0.88	39487.0	3122259.25	84
2015-10-20	80.0	80.0	79.25	79.45	-0.31	-0.39	81782.0	6516253.75	96
2015-10-19	80.25	80.25	79.75	79.76	-0.49	-0.61	65824.0	5263420.0	103
2015-10-18	81.5	81.5	80.0	80.25	-1.81	-2.21	77087.0	6199491.5	145
2015-10-15	82.0	82.25	81.5	82.06	0.29	0.35	97763.0	8007416.25	181
2015-10-14	81.5	82.0	81.25	81.77	0.27	0.33	69963.0	5700298.25	121
2015-10-13	81.75	82.25	81.25	81.5	0.25	0.31	176007.0	14360359.25	229
2015-10-12	82.0	82.0	81.25	81.25	-0.5	-0.61	120019.0	9804382.0	107
2015-10-11	81.75	82.25	81.5	81.75	0.13	0.16	72562.0	5939359.0	91
2015-10-08	81.5	81.75	81.25	81.62	0.24	0.29	96186.0	7830998.0	56
2015-10-07	82.0	82.25	81.25	81.38	0.1	0.12	20760.0	1695423.0	65
2015-10-06	81.75	81.75	81.25	81.28	-0.22	-0.27	21501.0	1752072.75	34
2015-10-05	81.25	82.0	81.25	81.5	0.12	0.15	25411.0	2071240.0	45
2015-10-04	81.75	81.75	81.0	81.38	-0.12	-0.15	39151.0	3196104.25	26
2015-10-01	81.25	81.75	81.25	81.5	0.0	0.0	11503.0	937084.75	34
2015-09-30	80.5	81.5	80.25	81.5	1.5	1.87	24301.0	1968774.5	33
2015-09-29	80.0	81.0	79.75	80.0	-0.25	-0.31	3790.0	304367.5	25
2015-09-21	79.25	80.5	79.25	80.25	0.5	0.63	16567.0	1320301.0	35
2015-09-20	79.25	79.75	77.5	79.75	-0.25	-0.31	60620.0	4781470.75	133
2015-09-17	80.75	81.0	79.0	80.0	-0.94	-1.16	82446.0	6609472.25	114
2015-09-16	83.0	84.0	80.25	80.94	-1.81	-2.19	152078.0	12444857.25	157
2015-09-15	83.5	83.5	82.25	82.75	-0.5	-0.6	24412.0	2024740.0	60
2015-09-14	83.0	83.5	83.0	83.25	-0.01	-0.01	11526.0	960059.0	49
2015-09-13	84.5	84.5	83.25	83.26	-1.24	-1.47	117366.0	9843617.25	161
2015-09-10	84.75	84.75	84.0	84.5	-0.25	-0.29	39442.0	3331220.0	82
2015-09-09	85.0	86.5	84.5	84.75	0.06	0.07	68203.0	5815688.0	107
2015-09-08	84.5	84.75	84.25	84.69	0.14	0.17	91136.0	7705174.75	58
2015-09-07	85.5	85.75	84.5	84.55	-0.11	-0.13	49335.0	4194756.75	55
2015-09-06	85.75	86.0	84.5	84.66	-0.14	-0.17	47093.0	4001581.25	78
2015-09-03	84.5	84.75	84.25	84.8	0.05	0.06	3910.0	330535.5	16
2015-09-02	84.0	84.75	83.5	84.75	0.0	0.0	30179.0	2545916.25	58
2015-09-01	85.25	85.5	84.5	84.75	-0.25	-0.29	15213.0	1293364.0	36
2015-08-31	86.25	86.25	84.75	85.0	-1.66	-1.92	17838.0	1524850.75	40
2015-08-30	86.0	87.25	86.0	86.66	1.66	1.95	46140.0	3992851.75	119
2015-08-27	83.0	85.0	83.0	85.0	2.25	2.72	163870.0	13745641.75	188
2015-08-26	82.5	84.0	80.5	82.75	-0.77	-0.92	36728.0	3046048.0	60
2015-08-25	80.0	83.75	78.0	83.52	4.53	5.73	49902.0	4082500.0	180
2015-08-24	79.5	80.0	77.25	78.99	-1.03	-1.29	78853.0	6192361.25	138
2015-08-23	81.75	81.75	77.0	80.02	-3.42	-4.1	81663.0	6544968.0	139
2015-08-20	83.25	84.5	80.75	83.44	-0.14	-0.17	61300.0	5052873.25	166
2015-08-19	86.75	86.75	83.25	83.58	-3.35	-3.85	95098.0	8052360.75	213
2015-08-18	90.0	90.0	84.0	86.93	-1.79	-2.02	91009.0	7869107.75	199
2015-08-17	89.25	89.5	88.0	88.72	-0.03	-0.03	96792.0	8594829.0	114
2015-08-16	90.0	90.0	88.75	88.75	-1.25	-1.39	37046.0	3309514.0	101
2015-08-13	90.5	90.75	90.0	90.0	-0.53	-0.59	69626.0	6301290.0	64
2015-08-12	90.75	91.75	90.0	90.53	-0.68	-0.75	87122.0	7908411.0	117
2015-08-11	92.0	92.0	91.0	91.21	-0.54	-0.59	72589.0	6635007.75	98
2015-08-10	91.75	92.25	91.75	91.75	0.25	0.27	18216.0	1674019.0	51
2015-08-09	91.25	92.0	91.0	91.5	-0.56	-0.61	45297.0	4135532.75	58
2015-08-06	92.0	92.5	91.5	92.06	-0.1	-0.11	48640.0	4473687.25	46
2015-08-05	92.5	93.0	92.0	92.16	-0.64	-0.69	30256.0	2791927.25	51
2015-08-04	92.25	93.5	91.5	92.8	-0.2	-0.22	42905.0	3952078.25	71
2015-08-03	93.0	93.0	92.0	93.0	0.3	0.32	18009.0	1663977.75	47
2015-08-02	95.0	95.0	91.5	92.7	-2.19	-2.31	23452.0	2186823.5	77
2015-07-30	95.0	95.0	94.75	94.89	-0.11	-0.12	16149.0	1534040.75	35
2015-07-29	95.25	96.0	95.0	95.0	0.0	0.0	29961.0	2857529.75	62
2015-07-28	95.0	95.25	95.0	95.0	0.07	0.07	8672.0	824129.0	12
2015-07-27	95.0	95.25	94.75	94.93	-0.57	-0.6	2662.0	252945.25	20
2015-07-26	95.5	96.0	95.5	95.5	0.0	0.0	11551.0	1104368.0	24
2015-07-23	96.0	96.0	95.5	95.5	-0.36	-0.38	2118.0	202690.25	20
2015-07-22	95.5	96.0	95.25	95.86	0.8	0.84	12610.0	1205836.75	24
2015-07-15	94.75	95.5	94.5	95.06	-0.98	-1.02	29971.0	2845782.5	65
2015-07-14	96.0	96.25	94.75	96.04	-0.03	-0.03	25824.0	2479929.5	75
2015-07-13	96.5	96.5	95.25	96.07	0.57	0.6	28343.0	2719008.0	61
2015-07-12	94.75	95.5	94.5	95.5	1.0	1.06	9846.0	934955.25	33
2015-07-09	95.0	95.25	94.0	94.5	0.75	0.8	33585.0	3174181.25	73
2015-07-08	94.0	95.25	93.25	93.75	0.0	0.0	15560.0	1468513.75	62
2015-07-07	94.0	94.0	93.5	93.75	0.25	0.27	15823.0	1482161.5	22
2015-07-06	93.5	94.0	93.5	93.5	0.25	0.27	7891.0	740236.25	33
2015-07-05	94.0	94.25	93.25	93.25	-0.98	-1.04	39315.0	3684064.75	76
2015-07-02	95.0	95.0	94.0	94.23	-0.52	-0.55	180970.0	17100835.25	68
2015-07-01	95.0	95.75	94.5	94.75	-0.43	-0.45	19391.0	1845211.75	43
2015-06-30	95.0	96.0	94.5	95.18	-0.82	-0.85	30325.0	2880890.25	93
2015-06-29	96.75	97.0	95.25	96.0	-1.0	-1.03	49353.0	4759063.75	57
2015-06-28	96.75	97.25	96.75	97.0	0.07	0.07	13887.0	1347374.5	30
2015-06-25	97.0	97.25	97.0	96.93	-0.57	-0.58	13913.0	1350209.75	31
2015-06-24	98.25	98.25	96.5	97.5	-0.5	-0.51	36526.0	3556812.75	56
2015-06-23	97.5	98.0	97.0	98.0	0.75	0.77	14414.0	1402149.5	31
2015-06-22	98.0	98.0	97.25	97.25	-0.91	-0.93	22181.0	2167467.25	47
2015-06-21	98.0	98.5	97.5	98.16	-0.34	-0.35	31545.0	3093658.25	71
2015-06-18	98.0	98.5	97.5	98.5	0.79	0.81	29991.0	2948757.5	41
2015-06-17	97.75	98.5	97.5	97.71	-0.04	-0.04	23449.0	2291270.5	36
2015-06-16	97.5	97.75	97.25	97.75	0.0	0.0	12849.0	1252487.25	34
2015-06-15	98.0	98.75	97.75	97.75	-0.02	-0.02	26836.0	2626328.75	52
2015-06-14	98.0	99.25	97.5	97.77	0.02	0.02	61562.0	6040878.5	100
2015-06-11	97.5	97.75	97.5	97.75	0.75	0.77	9023.0	881893.25	28
2015-06-10	96.75	96.75	96.75	97.0	0.5	0.52	3145.0	304345.25	12
2015-06-09	97.75	98.0	95.5	96.5	-1.69	-1.72	23428.0	2280597.75	64
2015-06-08	98.0	98.25	97.75	98.19	-0.06	-0.06	7271.0	712995.25	35
2015-06-07	98.0	98.25	97.75	98.25	0.25	0.26	17252.0	1688390.5	33
2015-06-04	97.75	98.25	97.75	98.0	0.5	0.51	30424.0	2979423.75	49
2015-06-03	97.5	98.0	97.5	97.5	-0.13	-0.13	18313.0	1788858.0	41
2015-06-02	97.5	98.0	97.25	97.63	0.13	0.13	13366.0	1306053.75	36
2015-06-01	97.0	98.0	97.0	97.5	0.5	0.52	42259.0	4114558.75	76
2015-05-31	97.0	98.0	97.0	97.0	0.41	0.42	60607.0	5884568.5	72
2015-05-28	96.5	97.0	96.5	96.59	0.34	0.35	11130.0	1075254.0	23
2015-05-27	96.5	97.0	96.25	96.25	-0.72	-0.74	12910.0	1245793.75	41
2015-05-26	97.25	97.5	96.5	96.97	-0.04	-0.04	33692.0	3275127.5	54
2015-05-25	97.0	97.25	96.5	97.01	0.29	0.3	38234.0	3702088.25	65
2015-05-24	95.5	97.0	94.75	96.72	1.41	1.48	46467.0	4442031.5	85
2015-05-21	95.5	96.0	95.25	95.31	-0.19	-0.2	14889.0	1420622.5	48
2015-05-20	95.75	96.0	95.0	95.5	-0.25	-0.26	18693.0	1787562.0	59
2015-05-19	95.5	96.0	95.25	95.75	0.5	0.52	25225.0	2410444.25	53
2015-05-18	95.5	96.0	95.25	95.25	-0.13	-0.14	18901.0	1806513.75	59
2015-05-17	94.75	96.0	94.75	95.38	0.63	0.66	67997.0	6491389.75	97
2015-05-14	94.5	94.75	94.5	94.75	0.25	0.26	47426.0	4488099.5	57
2015-05-13	94.25	94.75	94.0	94.5	0.47	0.5	80307.0	7580212.5	47
2015-05-12	94.25	94.75	93.75	94.03	-0.29	-0.31	137329.0	12925387.25	81
2015-05-11	94.5	94.75	94.25	94.32	-0.18	-0.19	35509.0	3354133.0	41
2015-05-10	94.75	94.75	94.5	94.5	0.0	0.0	25436.0	2406318.5	41
2015-05-07	94.75	94.75	94.25	94.5	0.0	0.0	41046.0	3877605.5	58
2015-05-06	94.0	94.5	94.0	94.5	0.5	0.53	80187.0	7570243.0	91
2015-05-05	94.25	94.5	93.75	94.0	0.0	0.0	61240.0	5765672.75	83
2015-05-04	94.0	94.0	93.5	94.0	0.26	0.28	25602.0	2404589.5	33
2015-05-03	94.25	94.25	93.5	93.74	-0.51	-0.54	34468.0	3234240.5	51
2015-04-30	93.5	94.25	93.5	94.25	0.58	0.62	48537.0	4553951.0	53
2015-04-29	94.25	94.5	93.5	93.67	-0.33	-0.35	89671.0	8421851.25	63
2015-04-28	94.0	94.75	93.75	94.0	0.0	0.0	66458.0	6262653.25	71
2015-04-27	94.0	94.0	93.5	94.0	0.25	0.27	27605.0	2590011.5	53
2015-04-26	92.75	94.0	92.5	93.75	-0.8	-0.85	82065.0	7674631.25	98
2015-04-23	94.5	95.25	94.5	94.55	-0.33	-0.35	4508216.0	427156942.0	117
2015-04-22	93.75	95.0	93.0	94.88	2.38	2.57	117677.0	11091295.5	177
2015-04-21	92.0	92.5	91.75	92.5	0.0	0.0	33261.0	3064588.25	42
2015-04-20	93.25	93.25	92.0	92.5	-0.64	-0.69	76407.0	7060284.5	99
2015-04-19	92.75	93.25	91.5	93.14	2.13	2.34	129055.0	11976847.75	164
2015-04-16	90.5	91.25	90.5	91.01	0.64	0.71	152462.0	13866897.5	127
2015-04-15	90.0	90.75	90.0	90.37	0.83	0.93	53299.0	4813604.75	91
2015-04-14	90.25	90.25	89.25	89.54	-0.61	-0.68	91742.0	8233067.25	144
2015-04-13	91.5	91.5	90.0	90.15	-0.85	-0.93	114620.0	10363393.5	148
2015-04-12	90.75	92.0	90.5	91.0	0.85	0.94	42814.0	3917204.0	98
2015-04-09	90.75	90.75	89.75	90.15	-0.6	-0.66	20996.0	1894320.25	73
2015-04-08	90.5	91.0	90.25	90.75	0.76	0.84	14756.0	1337784.5	49
2015-04-07	89.5	90.25	89.25	89.99	0.92	1.03	26696.0	2391135.5	62
2015-04-06	89.0	90.5	88.0	89.07	0.63	0.71	75797.0	6784194.0	97
2015-04-05	88.75	89.5	87.0	88.44	-0.61	-0.69	47684.0	4219210.0	146
2015-04-02	91.0	91.0	88.0	89.05	-1.95	-2.14	98849.0	8839363.5	217
2015-04-01	91.25	92.0	90.75	91.0	-1.03	-1.12	30994.0	2825576.75	57
2015-03-31	91.75	92.5	90.25	92.03	0.27	0.29	92649.0	8426475.25	111
2015-03-30	92.0	92.5	91.5	91.76	-0.24	-0.26	37323.0	3434014.5	74
2015-03-29	92.0	92.5	90.75	92.0	0.57	0.62	34548.0	3184093.0	90
2015-03-26	90.25	91.5	88.5	91.43	0.5	0.55	91364.0	8212739.75	175
2015-03-25	93.0	93.0	90.5	90.93	-2.07	-2.23	61445.0	5630686.75	174
2015-03-24	91.25	94.25	91.25	93.0	2.0	2.2	140457.0	13047952.25	157
2015-03-23	91.5	92.25	91.0	91.0	-0.53	-0.58	57604.0	5262707.5	110
2015-03-22	92.25	92.5	91.25	91.53	-0.01	-0.01	50605.0	4648439.75	94
2015-03-19	92.0	93.25	91.5	91.54	-0.24	-0.26	51281.0	4712535.25	115
2015-03-18	92.75	93.25	91.5	91.78	-0.97	-1.05	39529.0	3637945.75	101
2015-03-17	93.75	94.5	92.5	92.75	-1.35	-1.43	89240.0	8308566.25	133
2015-03-16	95.75	95.75	93.75	94.1	-1.8	-1.88	64642.0	6135439.5	113
2015-03-15	96.0	96.0	95.25	95.9	-0.1	-0.1	48335.0	4617795.5	69
2015-03-12	95.5	96.5	95.5	96.0	0.33	0.34	34750.0	3346061.25	60
2015-03-11	95.75	96.5	95.5	95.67	-0.06	-0.06	39424.0	3783073.5	79
2015-03-10	96.0	96.0	95.75	95.73	-0.31	-0.32	35876.0	3440945.25	74
2015-03-09	96.75	97.0	96.0	96.04	-0.76	-0.79	83743.0	8063988.75	173
2015-03-08	96.75	97.75	96.5	96.8	-3.96	-3.93	196473.0	19059670.5	321
2015-03-05	100.5	101.0	99.5	100.76	0.33	0.33	172666.0	17292324.25	252
2015-03-04	100.0	101.0	99.75	100.43	0.68	0.68	125176.0	12581725.25	178
2015-03-03	99.5	100.0	99.25	99.75	0.28	0.28	29627.0	2950561.5	57
2015-03-02	99.0	99.5	98.5	99.47	0.47	0.47	65307.0	6467271.5	105
2015-03-01	98.5	99.0	98.5	99.0	0.72	0.73	40318.0	3986152.75	72
2015-02-26	99.0	99.0	98.0	98.28	-0.71	-0.72	48148.0	4739197.0	70
2015-02-25	98.25	99.25	98.25	98.99	0.6	0.61	26161.0	2585974.5	48
2015-02-24	99.0	99.0	98.0	98.39	-0.01	-0.01	70733.0	6953980.0	87
2015-02-23	99.0	99.0	98.25	98.4	-0.35	-0.35	18755.0	1847960.25	34
2015-02-22	98.5	100.0	98.25	98.75	-0.2	-0.2	69157.0	6824690.75	89
2015-02-19	98.0	99.0	97.75	98.95	0.95	0.97	43979.0	4337629.0	76
2015-02-18	98.75	98.75	97.75	98.0	-0.75	-0.76	66670.0	6537600.5	60
2015-02-17	99.0	100.25	98.0	98.75	-0.21	-0.21	115440.0	11486843.0	132
2015-02-16	97.0	100.0	97.0	98.96	1.96	2.02	146488.0	14463807.0	196
2015-02-15	96.25	97.0	96.25	97.0	0.87	0.91	64661.0	6255474.75	87
2015-02-12	95.5	96.25	95.5	96.13	0.61	0.64	62897.0	6031876.5	53
2015-02-11	96.25	96.25	95.5	95.52	-0.63	-0.66	60865.0	5819793.25	72
2015-02-10	96.5	96.5	95.5	96.15	0.15	0.16	39265.0	3767912.25	49
2015-02-09	96.25	96.5	95.75	96.0	0.04	0.04	40765.0	3920070.0	68
2015-02-08	95.0	96.25	94.75	95.96	1.43	1.51	122087.0	11694328.5	167
2015-02-05	94.0	96.0	93.5	94.53	0.71	0.76	135192.0	12831146.25	253
2015-02-04	94.0	94.75	93.5	93.82	-0.18	-0.19	49385.0	4641191.5	66
2015-02-03	94.25	95.0	93.75	94.0	-0.25	-0.27	84331.0	7961346.75	148
2015-02-02	93.75	95.0	93.5	94.25	0.5	0.53	85108.0	8053592.25	113
2015-02-01	93.5	97.0	93.0	93.75	1.5	1.63	103164.0	9736353.75	175
2015-01-29	92.25	92.75	92.25	92.25	0.15	0.16	36102.0	3336197.75	70
2015-01-28	91.75	93.0	91.5	92.1	0.39	0.43	39181.0	3615573.5	89
2015-01-27	91.0	91.75	91.0	91.71	0.45	0.49	43377.0	3961680.25	87
2015-01-26	92.0	92.25	91.0	91.26	-0.49	-0.53	65683.0	5990400.0	90
2015-01-22	91.0	92.0	91.0	91.75	0.0	0.0	27918.0	2547475.25	53
2015-01-21	92.0	92.0	91.75	91.75	-0.25	-0.27	12029.0	1105218.0	14
2015-01-20	92.5	93.0	92.0	92.0	-0.29	-0.31	15324.0	1415864.25	36
2015-01-19	92.0	92.5	92.0	92.29	-0.06	-0.06	11031.0	1017289.25	38
2015-01-18	92.0	93.0	91.75	92.35	0.35	0.38	25428.0	2344621.75	53
2015-01-15	92.75	93.0	92.0	92.0	-0.67	-0.72	33022.0	3062748.75	47
2015-01-14	93.0	93.25	92.0	92.67	-0.33	-0.35	34221.0	3185134.75	38
2015-01-13	92.0	93.0	92.0	93.0	0.25	0.27	30930.0	2872833.75	36
2015-01-12	92.25	93.0	92.0	92.75	0.08	0.09	8586.0	794915.75	33
2015-01-11	91.25	93.5	91.0	92.67	1.12	1.22	12209.0	1125719.25	44
2015-01-08	90.0	91.75	90.0	91.55	2.05	2.29	30964.0	2823153.0	64
2015-01-07	88.25	90.0	88.0	89.5	0.98	1.11	12093.0	1074744.25	48
2015-01-06	88.75	89.75	87.0	88.52	-1.48	-1.64	42141.0	3719027.0	97
2015-01-05	90.5	90.75	89.0	90.0	-0.5	-0.55	22194.0	1993261.5	54
2015-01-04	90.5	91.75	90.0	90.5	-0.5	-0.55	26289.0	2377679.5	54
2015-01-01	90.0	91.5	89.5	91.0	1.85	2.08	68482.0	6192531.5	92
2014-12-31	92.0	92.0	88.0	89.15	-2.19	-2.4	213768.0	19059375.75	236
2014-12-30	94.0	94.0	91.25	91.34	-3.13	-3.31	111441.0	10303990.5	155
2014-12-29	95.0	95.0	93.75	94.47	-0.06	-0.06	169691.0	16006206.5	107
2014-12-28	93.75	94.75	93.25	94.53	0.78	0.83	67584.0	6353652.5	75
2014-12-25	94.75	94.75	93.25	93.75	-1.0	-1.06	93530.0	8814470.5	107
2014-12-24	94.75	95.0	93.5	94.75	0.87	0.93	98936.0	9350333.25	102
2014-12-23	93.25	94.0	93.0	93.88	0.13	0.14	90442.0	8460942.5	69
2014-12-22	93.5	94.5	92.0	93.75	0.36	0.39	106874.0	9981272.25	129
2014-12-21	95.75	96.0	92.0	93.39	-1.22	-1.29	85484.0	8020945.0	132
2014-12-18	91.0	95.25	90.0	94.61	5.34	5.98	88681.0	8380100.75	168
2014-12-17	86.25	90.0	85.0	89.27	3.77	4.41	67786.0	5859547.5	142
2014-12-16	91.0	91.0	85.0	85.5	-7.27	-7.84	137001.0	12035649.75	202
2014-12-15	93.75	94.0	92.75	92.77	-1.23	-1.31	134520.0	12587773.0	99
2014-12-14	94.75	94.75	93.75	94.0	-1.0	-1.05	90638.0	8534145.75	78
2014-12-11	95.5	96.0	94.25	95.0	-1.88	-1.94	110098.0	10464259.0	107
2014-12-10	96.25	97.0	96.0	96.88	0.13	0.13	19931.0	1918955.5	40
2014-12-09	95.25	97.0	95.25	96.75	0.5	0.52	71024.0	6866759.0	76
2014-12-08	95.5	97.0	95.5	96.25	1.0	1.05	119390.0	11544767.0	90
2014-12-07	95.75	95.75	95.0	95.25	-0.14	-0.15	12468.0	1186385.25	41
2014-12-04	95.0	96.0	95.0	95.39	0.47	0.5	33722.0	3216418.0	57
2014-12-03	94.5	95.0	94.5	94.92	-0.08	-0.08	28984.0	2749269.75	54
2014-12-02	94.75	95.0	94.5	95.0	1.59	1.7	26014.0	2468508.0	48
2014-12-01	92.5	95.0	92.5	93.41	1.37	1.49	54191.0	5082940.0	86
2014-11-30	90.25	93.0	90.0	92.04	-3.46	-3.62	98100.0	8986448.5	141
2014-11-27	94.5	95.5	94.5	95.5	1.08	1.14	25986.0	2461864.75	52
2014-11-26	95.25	95.25	94.0	94.42	-1.15	-1.2	56976.0	5376452.0	98
2014-11-25	96.5	96.5	95.0	95.57	-0.93	-0.96	50469.0	4813820.0	85
2014-11-24	96.5	96.75	96.0	96.5	-0.25	-0.26	22135.0	2128272.0	27
2014-11-23	96.75	97.0	96.75	96.75	0.56	0.58	11587.0	1123063.0	29
2014-11-20	96.0	96.25	96.0	96.19	-0.54	-0.56	31429.0	3018839.0	51
2014-11-19	96.0	96.75	95.5	96.73	0.81	0.84	51088.0	4902145.25	59
2014-11-18	95.25	97.0	95.25	95.92	0.33	0.35	19594.0	1876038.25	52
2014-11-17	95.5	96.5	95.0	95.59	-0.49	-0.51	21241.0	2029636.25	61
2014-11-16	96.0	97.0	95.0	96.08	0.88	0.92	25607.0	2456110.25	78
2014-11-13	96.0	96.0	95.0	95.2	-0.99	-1.03	76863.0	7347333.75	93
2014-11-12	97.0	97.0	96.0	96.19	-0.81	-0.84	51773.0	4993633.25	54
2014-11-11	98.5	98.5	96.5	97.0	-0.99	-1.01	25023.0	2444449.5	46
2014-11-10	97.0	98.0	97.0	97.99	1.18	1.22	36936.0	3601613.0	57
2014-11-09	95.75	97.25	95.75	96.81	1.31	1.37	32668.0	3154419.0	53
2014-11-06	96.0	96.0	95.5	95.5	-0.81	-0.84	13336.0	1275219.75	31
2014-11-05	95.25	96.5	94.0	96.31	1.0	1.05	50911.0	4829110.25	90
2014-11-04	97.0	97.5	95.25	95.31	-1.69	-1.74	90397.0	8745553.25	111
2014-11-03	95.75	97.25	95.5	97.0	1.25	1.31	55147.0	5306240.25	62
2014-11-02	95.5	96.25	95.5	95.75	0.01	0.01	32417.0	3101899.25	49
2014-10-30	95.75	96.0	95.0	95.74	-0.26	-0.27	50187.0	4810256.75	77
2014-10-29	96.0	96.5	95.75	96.0	0.19	0.2	35834.0	3447311.25	63
2014-10-28	96.5	96.5	95.25	95.81	-0.28	-0.29	32910.0	3160098.0	67
2014-10-27	97.75	97.75	96.0	96.09	-1.12	-1.15	92657.0	8958739.0	135
2014-10-26	97.5	98.0	97.0	97.21	-0.79	-0.81	165225.0	16054669.75	221
2014-10-23	97.75	98.75	97.5	98.0	-0.5	-0.51	103379.0	10135706.25	97
2014-10-22	98.5	99.75	98.5	98.5	0.43	0.44	67549.0	6669719.5	80
2014-10-21	97.75	98.25	97.75	98.07	0.32	0.33	105528.0	10341408.25	127
2014-10-20	98.25	98.75	97.75	97.75	-0.5	-0.51	51338.0	5043493.75	96
2014-10-19	100.5	100.5	98.0	98.25	0.55	0.56	55672.0	5523379.0	106
2014-10-16	97.0	98.25	94.0	97.7	-1.83	-1.84	133691.0	12985516.0	140
2014-10-15	99.0	101.25	98.0	99.53	0.56	0.57	81505.0	8118350.0	117
2014-10-14	99.0	99.25	98.0	98.97	-0.03	-0.03	36567.0	3603335.25	74
2014-10-13	98.25	99.25	97.0	99.0	0.47	0.48	60416.0	5940035.0	145
2014-10-12	100.0	100.25	98.0	98.53	-3.47	-3.4	88044.0	8711668.75	92
2014-10-02	101.75	102.0	101.0	102.0	-0.5	-0.49	41262.0	4190832.5	59
2014-10-01	102.75	102.75	101.75	102.5	0.0	0.0	51536.0	5260489.25	61
2014-09-30	101.75	103.0	101.0	102.5	0.75	0.74	55577.0	5682413.25	82
2014-09-29	101.5	101.75	101.0	101.75	0.77	0.76	22308.0	2262306.25	67
2014-09-28	102.0	102.0	100.0	100.98	-0.34	-0.34	63083.0	6362995.75	77
2014-09-25	102.75	102.75	100.25	101.32	-0.68	-0.67	136713.0	13805067.25	153
2014-09-24	103.25	103.25	101.0	102.0	-0.75	-0.73	46317.0	4711440.5	82
2014-09-22	103.0	104.0	102.0	102.75	-0.25	-0.24	50732.0	5214499.5	73
2014-09-21	103.25	105.0	102.75	103.0	0.0	0.0	65929.0	6833942.75	95
2014-09-18	103.0	103.5	103.0	103.0	-0.01	-0.01	10543.0	1088374.0	27
2014-09-17	102.5	103.25	102.5	103.01	0.24	0.23	22840.0	2353115.25	47
2014-09-16	103.0	103.0	102.5	102.77	0.55	0.54	33623.0	3456194.75	51
2014-09-15	103.75	103.75	101.5	102.22	-1.53	-1.47	123139.0	12622073.75	126
2014-09-14	104.0	104.0	102.25	103.75	-0.45	-0.43	40202.0	4155288.5	78
2014-09-11	105.5	105.5	104.0	104.2	-1.05	-1.0	41819.0	4384062.5	72
2014-09-10	106.0	106.0	104.5	105.25	-0.73	-0.69	124581.0	13072154.0	133
2014-09-09	106.25	106.5	105.75	105.98	-0.52	-0.49	50717.0	5376672.5	85
2014-09-08	107.0	107.0	106.25	106.5	-0.25	-0.23	31262.0	3331293.75	51
2014-09-07	106.5	107.0	106.0	106.75	0.5	0.47	47097.0	5015778.75	69
2014-09-04	106.0	106.25	105.5	106.25	0.3	0.28	25351.0	2688587.5	31
2014-09-03	105.0	107.0	104.75	105.95	0.95	0.9	58870.0	6227075.75	95
2014-09-02	104.75	105.5	104.75	105.0	0.26	0.25	90840.0	9542248.25	65
2014-09-01	104.75	105.0	104.5	104.74	-0.26	-0.25	98117.0	10277655.0	96
2014-08-31	105.5	105.75	104.75	105.0	-0.16	-0.15	50152.0	5261359.0	60
2014-08-28	105.5	106.25	104.75	105.16	-0.34	-0.32	41764.0	4397458.0	72
2014-08-27	105.0	105.75	105.0	105.5	-0.01	-0.01	23068.0	2434033.5	30
2014-08-26	105.5	105.5	104.5	105.51	-0.49	-0.46	43109.0	4528840.0	82
2014-08-25	106.0	106.0	105.25	106.0	0.0	0.0	32906.0	3476474.5	74
2014-08-24	104.5	107.0	104.5	106.0	1.19	1.14	30725.0	3242858.25	85
2014-08-21	104.75	105.0	104.25	104.81	0.06	0.06	34239.0	3582512.75	77
2014-08-20	103.75	104.75	103.75	104.75	0.77	0.74	40662.0	4238354.75	57
2014-08-19	102.5	104.75	102.5	103.98	1.23	1.2	118990.0	12375572.0	136
2014-08-18	104.0	104.25	102.5	102.75	-1.0	-0.96	93710.0	9682431.75	117
2014-08-17	104.0	104.0	103.25	103.75	0.62	0.6	18540.0	1925245.0	51
2014-08-14	101.75	103.5	101.75	103.13	0.44	0.43	43463.0	4467419.75	64
2014-08-13	102.0	103.0	101.5	102.69	0.42	0.41	37686.0	3863115.5	75
2014-08-12	101.25	102.5	101.0	102.27	0.55	0.54	44927.0	4578841.5	88
2014-08-11	100.5	102.0	100.5	101.72	1.67	1.67	100933.0	10221323.5	134
2014-08-10	101.0	101.0	100.0	100.05	-0.67	-0.67	23898.0	2398148.25	52
2014-08-07	100.25	102.0	100.0	100.72	0.42	0.42	117857.0	11876043.25	138
2014-08-06	99.25	101.0	99.25	100.3	0.74	0.74	35508.0	3564342.75	81
2014-08-05	99.25	101.0	99.0	99.56	0.51	0.51	121403.0	12129219.0	154
2014-08-04	98.75	99.25	98.0	99.05	0.84	0.86	91206.0	8992935.5	105
2014-08-03	98.25	98.5	98.0	98.21	0.06	0.06	49205.0	4830121.25	65
2014-07-24	98.25	98.25	97.25	98.15	0.61	0.63	36582.0	3578830.5	94
2014-07-23	97.25	98.5	97.0	97.54	0.09	0.09	75453.0	7380205.5	109
2014-07-22	97.75	98.75	97.0	97.45	-0.05	-0.05	70985.0	6945045.25	133
2014-07-21	98.0	98.0	97.5	97.5	-0.25	-0.26	22978.0	2249652.0	30
2014-07-20	98.25	98.5	97.75	97.75	-0.56	-0.57	37338.0	3661418.5	77
2014-07-17	98.75	98.75	98.25	98.31	-0.26	-0.26	50091.0	4923989.75	66
2014-07-16	99.0	99.0	98.0	98.57	-3.86	-3.77	85443.0	8412896.5	204
2014-07-15	102.5	103.0	102.0	102.43	0.35	0.34	239451.0	24526676.75	250
2014-07-14	100.75	103.0	100.75	102.08	3.12	3.15	393392.0	40154718.75	475
2014-07-13	98.0	99.0	97.75	98.96	0.9	0.92	121775.0	12013601.5	97
2014-07-10	98.0	99.0	97.75	98.06	-0.14	-0.14	107742.0	10610936.75	108
2014-07-09	98.75	98.75	97.75	98.2	-0.3	-0.3	30738.0	3025389.25	70
2014-07-08	98.75	98.75	97.75	98.5	0.0	0.0	18639.0	1830604.0	43
2014-07-07	99.0	99.25	98.5	98.5	-1.14	-1.14	41363.0	4084569.0	86
2014-07-06	99.25	99.75	98.5	99.64	0.82	0.83	46830.0	4639413.75	92
2014-07-03	97.5	99.0	97.25	98.82	0.88	0.9	77452.0	7616387.75	113
2014-07-02	98.0	98.75	97.0	97.94	-0.35	-0.36	108627.0	10619278.25	180
2014-07-01	98.5	99.5	98.0	98.29	-1.02	-1.03	94990.0	9394867.25	112
2014-06-30	99.25	100.5	97.75	99.31	0.69	0.7	205725.0	20413556.0	285
2014-06-29	95.25	101.5	95.25	98.62	2.84	2.97	190166.0	18603858.25	363
2014-06-26	95.0	96.0	94.75	95.78	0.76	0.8	93105.0	8877332.75	110
2014-06-25	94.5	95.5	94.0	95.02	0.52	0.55	64566.0	6125532.0	65
2014-06-24	94.75	94.75	94.0	94.5	-0.39	-0.41	41486.0	3917058.0	87
2014-06-23	94.25	95.0	93.75	94.89	0.89	0.95	123578.0	11656943.25	150
2014-06-22	93.25	94.25	93.25	94.0	0.61	0.65	70191.0	6591300.75	84
2014-06-19	93.75	93.75	93.0	93.39	-0.36	-0.38	56807.0	5300687.25	86
2014-06-18	93.25	94.0	92.75	93.75	0.71	0.76	77266.0	7214698.5	85
2014-06-17	93.5	93.5	92.75	93.04	-0.32	-0.34	141248.0	13145532.75	138
2014-06-16	94.0	94.5	93.25	93.36	-0.42	-0.45	107799.0	10117703.25	134
2014-06-15	94.25	94.75	93.5	93.78	-0.68	-0.72	78114.0	7356867.0	136
2014-06-12	92.75	94.75	92.75	94.46	1.46	1.57	544905.0	50899024.75	240
2014-06-11	93.0	93.25	92.75	93.0	-0.09	-0.1	29641.0	2754599.25	53
2014-06-10	92.5	93.75	92.0	93.09	0.6	0.65	198104.0	18406876.75	195
2014-06-09	92.0	92.75	91.75	92.49	0.9	0.98	165083.0	15230511.75	192
2014-06-08	91.25	91.75	91.25	91.59	0.09	0.1	132488.0	12114024.5	134
2014-06-05	91.5	91.75	91.25	91.5	0.0	0.0	46071.0	4212712.0	86
2014-06-04	91.5	91.5	91.5	91.5	-0.08	-0.09	26359.0	2411850.25	38
2014-06-03	91.5	91.75	91.25	91.58	-0.03	-0.03	44484.0	4071224.75	67
2014-06-02	91.0	92.0	91.0	91.61	0.76	0.84	86170.0	7887481.75	125
2014-06-01	91.0	91.25	90.75	90.85	0.35	0.39	68033.0	6196056.25	102
2014-05-29	91.0	91.5	90.25	90.5	-0.54	-0.59	140131.0	12727997.0	126
2014-05-28	91.5	91.75	91.0	91.04	-0.23	-0.25	122992.0	11238688.75	100
2014-05-27	91.75	92.0	91.0	91.27	-0.63	-0.69	99083.0	9072469.5	121
2014-05-26	91.25	92.5	91.0	91.9	0.9	0.99	182824.0	16783161.0	249
2014-05-25	90.5	91.0	90.25	91.0	0.48	0.53	231155.0	20932519.0	132
2014-05-22	90.75	90.75	90.25	90.52	-0.07	-0.08	133243.0	12052452.5	126
2014-05-21	90.75	91.0	90.25	90.59	0.09	0.1	91349.0	8270531.0	132
2014-05-20	91.0	91.0	90.25	90.5	-0.22	-0.24	94700.0	8579171.25	114
2014-05-19	91.5	91.75	90.5	90.72	-1.0	-1.09	170995.0	15578464.0	194
2014-05-18	92.25	92.25	91.25	91.72	-0.53	-0.57	157596.0	14444510.0	148
2014-05-15	92.0	92.5	92.0	92.25	0.04	0.04	45348.0	4179803.5	54
2014-05-14	92.25	92.5	92.0	92.21	-0.04	-0.04	10704.0	987088.25	40
2014-05-13	92.0	92.25	91.75	92.25	0.25	0.27	49611.0	4561485.0	70
2014-05-12	91.75	92.0	91.75	92.0	0.12	0.13	47548.0	4368957.0	55
2014-05-11	92.0	92.25	91.5	91.88	-0.12	-0.13	87001.0	7994810.0	115
2014-05-08	93.0	93.25	91.75	92.0	-1.25	-1.34	139058.0	12827076.5	161
2014-05-07	93.0	93.5	92.0	93.25	-0.14	-0.15	86501.0	8049938.25	103
2014-05-06	93.25	93.75	92.75	93.39	0.42	0.45	133890.0	12510997.25	223
2014-05-05	92.75	93.75	92.75	92.97	-0.01	-0.01	118906.0	11073924.25	181
2014-05-04	91.0	93.5	91.0	92.98	2.03	2.23	320522.0	29617154.25	407
2014-05-01	90.5	91.25	90.25	90.95	0.45	0.5	221857.0	20155930.0	184
2014-04-30	90.25	90.75	90.0	90.5	0.06	0.07	102733.0	9288169.75	114
2014-04-29	90.5	90.75	90.0	90.44	0.26	0.29	166927.0	15058987.0	139
2014-04-28	90.75	90.75	90.0	90.18	-0.32	-0.35	116372.0	10525451.75	115
2014-04-27	91.5	91.5	90.5	90.5	-0.41	-0.45	106400.0	9644060.25	132
2014-04-24	91.25	91.25	90.75	90.91	-0.09	-0.1	58724.0	5343356.75	83
2014-04-23	90.5	92.0	90.5	91.0	0.5	0.55	107335.0	9760279.75	131
2014-04-22	90.25	90.5	90.25	90.5	0.0	0.0	81206.0	7348613.25	51
2014-04-21	90.5	90.5	90.25	90.5	0.0	0.0	23549.0	2126881.0	44
2014-04-20	90.5	90.5	90.0	90.5	0.38	0.42	63410.0	5713510.5	72
2014-04-17	90.25	90.5	90.0	90.12	-0.13	-0.14	42205.0	3803954.5	80
2014-04-16	90.0	90.5	90.0	90.25	0.25	0.28	47085.0	4245535.25	61
2014-04-15	90.0	90.25	89.75	90.0	0.0	0.0	35747.0	3220874.25	71
2014-04-14	89.75	90.0	89.75	90.0	0.5	0.56	22749.0	2045976.25	33
2014-04-13	89.75	90.0	89.0	89.5	-0.5	-0.56	73580.0	6587016.75	102
2014-04-10	90.0	90.25	89.75	90.0	0.5	0.56	65673.0	5909758.5	65
2014-04-09	90.5	90.5	89.5	89.5	-0.5	-0.56	69944.0	6287997.25	100
2014-04-08	90.0	90.25	89.75	90.0	0.25	0.28	71519.0	6436810.25	89
2014-04-07	89.5	90.25	89.5	89.75	0.0	0.0	35156.0	3157209.75	81
2014-04-06	90.0	90.25	89.5	89.75	-0.25	-0.28	63428.0	5691657.25	88
2014-04-03	90.25	90.5	89.75	90.0	0.0	0.0	185853.0	16736744.5	114
2014-04-02	90.25	90.25	89.75	90.0	-0.5	-0.55	74256.0	6685911.5	67
2014-04-01	90.5	90.5	90.0	90.5	0.0	0.0	79864.0	7201073.25	78
2014-03-31	90.5	90.5	89.75	90.5	0.0	0.0	109836.0	9907505.25	126
2014-03-30	90.75	90.75	90.25	90.5	-0.25	-0.28	47520.0	4297232.5	78
2014-03-27	91.0	91.0	90.5	90.75	0.0	0.0	29536.0	2683944.0	67
2014-03-26	90.5	91.0	90.5	90.75	0.25	0.28	88932.0	7937714.0	76
2014-03-25	90.75	91.0	90.25	90.5	0.0	0.0	30787.0	2792985.5	46
2014-03-24	90.5	91.0	90.5	90.5	0.0	0.0	34816.0	3159475.0	51
2014-03-23	90.5	90.75	90.0	90.5	0.25	0.28	54081.0	4882944.25	81
2014-03-20	90.0	90.5	90.0	90.25	0.25	0.28	25444.0	2296230.75	62
2014-03-19	90.5	90.5	90.0	90.0	-0.5	-0.55	33236.0	2997937.5	44
2014-03-18	90.25	90.5	90.0	90.5	0.25	0.28	199527.0	17993138.25	110
2014-03-17	90.5	90.5	90.25	90.25	-0.25	-0.28	52707.0	4758418.5	60
2014-03-16	90.5	90.75	90.0	90.5	0.0	0.0	73642.0	6652328.25	75
2014-03-13	90.75	91.0	90.5	90.5	-0.25	-0.28	40632.0	3689329.0	75
2014-03-12	91.5	91.5	90.75	90.75	-0.75	-0.82	72696.0	6612725.25	113
2014-03-11	91.25	91.5	91.0	91.5	0.25	0.27	44630.0	4074655.75	79
2014-03-10	91.5	91.75	91.25	91.25	-0.25	-0.27	138504.0	12674736.75	161
2014-03-09	91.75	92.0	91.25	91.5	-4.0	-4.19	212894.0	19522952.0	331
2014-03-06	94.5	95.5	94.5	95.5	0.5	0.53	201912.0	19173528.5	181
2014-03-05	95.0	95.0	94.5	95.0	0.25	0.26	81529.0	7735196.75	132
2014-03-04	94.75	94.75	94.25	94.75	0.0	0.0	99016.0	9363633.75	142
2014-03-03	94.5	94.75	94.25	94.75	0.25	0.26	78963.0	7457177.0	81
2014-03-02	94.75	95.5	94.0	94.5	0.0	0.0	174248.0	16521988.25	193
2014-02-27	94.5	94.75	94.25	94.5	0.0	0.0	69918.0	6605877.25	83
2014-02-26	94.5	94.5	94.0	94.5	0.0	0.0	55579.0	5239321.25	66
2014-02-25	94.25	94.5	94.0	94.5	0.25	0.27	68461.0	6446373.5	70
2014-02-24	94.75	94.75	94.0	94.25	-0.5	-0.53	174951.0	16519735.5	142
2014-02-23	94.5	94.75	94.25	94.75	0.25	0.26	38060.0	3599222.5	63
2014-02-20	94.5	95.0	94.25	94.5	0.25	0.27	121821.0	11510906.75	83
2014-02-19	94.0	94.75	94.0	94.25	0.25	0.27	34232.0	3233106.0	73
2014-02-18	94.5	94.5	94.0	94.0	-0.25	-0.27	12832.0	1211394.75	39
2014-02-17	94.25	94.25	93.75	94.25	0.25	0.27	21274.0	2000674.5	45
2014-02-16	94.5	95.0	93.5	94.0	-0.25	-0.27	74060.0	6976276.25	119
2014-02-13	94.25	94.75	94.0	94.25	0.25	0.27	66068.0	6225158.25	103
2014-02-12	93.25	94.0	93.0	94.0	0.75	0.8	198510.0	18594011.5	157
2014-02-11	93.25	93.5	93.0	93.25	-0.25	-0.27	71570.0	6669346.5	87
2014-02-10	93.0	93.75	93.0	93.5	0.0	0.0	43453.0	4056258.0	65
2014-02-09	92.5	94.0	92.5	93.5	0.75	0.81	111250.0	10403209.5	153
2014-02-06	92.25	93.0	92.0	92.75	0.5	0.54	76746.0	7096530.5	136
2014-02-05	91.0	92.25	91.0	92.25	2.25	2.5	198080.0	18148457.75	337
2014-02-04	89.5	90.25	89.5	90.0	-0.25	-0.28	20263.0	1818081.25	31
2014-02-03	90.0	90.5	89.5	90.25	0.0	0.0	46914.0	4225275.25	56
2014-02-02	89.75	90.5	89.5	90.25	0.5	0.56	49841.0	4494422.25	79
2014-01-30	89.5	89.75	89.5	89.75	0.25	0.28	34673.0	3110209.0	43
2014-01-29	89.75	90.0	89.5	89.5	-0.25	-0.28	54842.0	4920998.25	57
2014-01-28	90.0	90.25	89.5	89.75	0.0	0.0	45461.0	4086202.75	74
2014-01-27	89.5	90.5	89.5	89.75	0.25	0.28	164589.0	14819460.75	133
2014-01-26	89.0	89.75	88.0	89.5	-0.25	-0.28	71527.0	6340676.75	96
2014-01-23	89.0	90.0	89.0	89.75	0.5	0.56	101942.0	9120845.0	117
2014-01-22	88.5	89.25	88.0	89.25	0.5	0.56	88110.0	7811892.75	107
2014-01-21	87.5	88.75	87.5	88.75	1.0	1.14	53722.0	4712261.5	63
2014-01-20	87.5	87.75	87.25	87.75	0.25	0.29	17648.0	1544289.25	28
2014-01-19	87.5	87.75	87.0	87.5	-0.25	-0.28	152250.0	13277837.5	132
2014-01-16	88.5	88.5	87.5	87.75	-0.75	-0.85	255437.0	22430216.25	158
2014-01-15	88.0	88.75	88.0	88.5	0.75	0.85	47701.0	4222156.25	63
2014-01-14	87.75	88.25	87.75	87.75	-0.25	-0.28	48497.0	4265142.0	93
2014-01-13	87.75	88.0	87.5	88.0	0.25	0.28	39355.0	3456892.0	49
2014-01-12	87.5	88.0	87.5	87.75	0.0	0.0	11385.0	1001100.25	37
2014-01-09	88.0	88.0	87.5	87.75	-0.5	-0.57	51663.0	4537590.5	65
2014-01-08	87.75	88.25	87.5	88.25	0.75	0.86	43050.0	3790120.75	76
2014-01-07	87.25	88.25	87.25	87.5	0.25	0.29	73204.0	6416686.0	111
2014-01-06	87.0	87.5	87.0	87.25	0.0	0.0	36214.0	3154880.75	59
2014-01-05	87.75	88.0	86.75	87.25	-0.75	-0.85	122152.0	10662548.25	194
2014-01-02	89.0	89.25	87.25	88.0	-1.25	-1.4	132227.0	11649776.25	211
2014-01-01	89.5	89.75	89.0	89.25	-0.25	-0.28	49421.0	4405845.0	104
2013-12-31	90.0	90.0	89.0	89.5	-0.5	-0.56	82316.0	7354191.25	153
2013-12-30	90.25	90.25	89.75	90.0	0.0	0.0	38513.0	3464820.75	69
2013-12-29	90.25	90.75	90.0	90.0	-0.25	-0.28	25090.0	2265411.75	57
2013-12-26	89.75	90.25	89.75	90.25	0.25	0.28	45880.0	4125896.5	68
2013-12-25	90.5	90.5	89.75	90.0	-0.75	-0.83	160327.0	14428971.75	168
2013-12-24	92.75	92.75	90.75	90.75	-1.75	-1.89	131694.0	12024551.75	142
2013-12-23	92.0	93.0	91.75	92.5	0.5	0.54	69157.0	6399609.0	84
2013-12-22	91.5	92.25	91.5	92.0	0.0	0.0	31370.0	2883398.25	45
2013-12-19	91.5	92.25	91.25	92.0	0.0	0.0	54702.0	5024195.0	65
2013-12-18	91.25	92.25	90.25	92.0	0.25	0.27	80488.0	7395747.25	68
2013-12-17	91.0	91.75	90.75	91.75	0.5	0.55	43335.0	3953756.0	55
2013-12-16	91.0	91.25	91.0	91.25	0.25	0.27	15885.0	1446688.75	48
2013-12-15	91.0	91.25	90.5	91.0	0.25	0.28	67095.0	6097634.0	64
2013-12-12	90.0	90.75	90.0	90.75	0.5	0.55	40670.0	3673532.5	75
2013-12-11	91.5	91.5	90.0	90.25	-1.25	-1.37	168059.0	15202050.0	194
2013-12-10	91.75	91.75	91.5	91.5	-0.5	-0.54	16088.0	1473133.75	42
2013-12-09	91.5	92.0	91.0	92.0	1.0	1.1	25915.0	2373018.25	62
2013-12-08	90.25	92.75	90.25	91.0	0.75	0.83	40647.0	3708741.25	95
2013-12-05	89.75	90.25	89.75	90.25	0.5	0.56	46729.0	4209440.5	93
2013-12-04	91.25	91.25	89.75	89.75	-1.0	-1.1	76259.0	6901706.5	138
2013-12-03	92.25	92.25	90.75	90.75	-1.0	-1.09	49216.0	4504921.5	113
2013-12-02	93.25	94.0	91.5	91.75	-2.0	-2.13	189270.0	17571686.5	261
2013-12-01	93.0	94.5	93.0	93.75	0.5	0.54	103673.0	9682839.25	161
2013-11-28	93.0	94.75	93.0	93.25	0.25	0.27	121879.0	11403884.5	151
2013-11-27	92.75	93.5	92.5	93.0	0.0	0.0	55200.0	5137811.75	144
2013-11-26	96.0	96.0	92.75	93.0	-3.0	-3.13	213413.0	20119473.25	299
2013-11-25	95.75	96.0	94.75	96.0	1.0	1.05	188709.0	18050577.0	258
2013-11-24	92.0	95.5	91.75	95.0	2.75	2.98	267098.0	25105951.75	414
2013-11-21	92.0	92.75	91.5	92.25	0.0	0.0	114430.0	10506992.25	154
2013-11-20	91.75	92.5	91.5	92.25	0.75	0.82	140794.0	12934890.25	171
2013-11-19	92.5	92.5	91.25	91.5	-1.0	-1.08	196844.0	18048403.25	251
2013-11-18	91.5	93.5	91.5	92.5	1.25	1.37	274691.0	25383461.0	474
2013-11-17	90.0	93.75	89.5	91.25	1.5	1.67	554950.0	51146875.0	749
2013-11-14	90.0	90.75	89.25	89.75	-0.25	-0.28	74297.0	6677275.5	135
2013-11-13	90.75	91.5	90.0	90.0	-1.0	-1.1	267138.0	24235953.0	337
2013-11-12	87.25	92.0	87.0	91.0	3.75	4.3	919107.0	82520931.0	930
2013-11-11	86.5	87.5	86.0	87.25	1.0	1.16	151885.0	13187979.75	121
2013-11-10	86.0	86.5	86.0	86.25	0.75	0.88	128847.0	11098529.75	80
2013-11-07	85.0	86.25	85.0	85.5	0.5	0.59	167525.0	14365771.25	131
2013-11-06	84.75	85.25	84.5	85.0	0.25	0.29	71738.0	6087888.75	70
2013-11-05	84.25	85.5	84.25	84.75	0.5	0.59	85246.0	7229920.0	87
2013-11-04	85.0	85.0	84.0	84.25	-0.75	-0.88	112987.0	9538734.0	129
2013-11-03	85.75	86.0	84.75	85.0	-0.5	-0.58	48995.0	4172679.25	88
2013-10-31	84.5	86.5	84.0	85.5	1.25	1.48	284958.0	24261811.75	205
2013-10-30	83.75	84.5	83.75	84.25	0.5	0.6	49170.0	4136177.25	71
2013-10-29	84.25	84.5	83.5	83.75	-0.5	-0.59	103843.0	8719694.25	95
2013-10-28	84.5	84.5	84.0	84.25	-0.25	-0.3	79615.0	6707163.25	85
2013-10-27	84.75	85.0	84.25	84.5	-0.25	-0.29	87951.0	7433214.25	72
2013-10-24	85.0	85.0	84.5	84.75	0.0	0.0	21111.0	1790671.25	40
2013-10-23	85.0	85.0	84.25	84.75	0.25	0.3	72911.0	6185126.5	91
2013-10-22	84.5	85.75	84.25	84.5	-0.25	-0.29	105202.0	8930192.0	154
2013-10-21	85.0	85.0	84.25	84.75	0.0	0.0	51758.0	4387596.5	94
2013-10-20	84.25	85.0	84.0	84.75	0.75	0.89	50217.0	4247848.5	97
2013-10-10	84.0	84.0	83.5	84.0	0.0	0.0	28134.0	2356620.5	64
2013-10-09	83.75	84.25	83.5	84.0	0.25	0.3	34748.0	2917853.0	48
2013-10-08	83.75	84.25	83.25	83.75	0.25	0.3	80691.0	6760552.25	86
2013-10-07	84.0	84.0	83.5	83.5	-0.5	-0.6	58844.0	4930485.75	63
2013-10-06	83.75	84.25	83.5	84.0	0.0	0.0	47920.0	4015433.0	82
2013-10-03	83.75	84.25	83.75	84.0	0.25	0.3	38710.0	3248918.25	68
2013-10-02	84.0	84.25	83.75	83.75	-0.25	-0.3	44715.0	3757516.75	56
2013-10-01	83.75	84.25	83.5	84.0	0.25	0.3	41578.0	3490663.5	49
2013-09-30	83.5	84.0	83.5	83.75	0.25	0.3	40815.0	3421742.0	47
2013-09-29	84.0	84.0	83.25	83.5	-0.5	-0.6	56972.0	4767188.25	71
2013-09-26	84.5	84.5	84.0	84.0	-0.75	-0.88	136020.0	11433535.0	95
2013-09-25	84.5	84.75	84.25	84.75	0.5	0.59	42631.0	3602422.0	53
2013-09-24	84.5	84.75	84.0	84.25	-0.25	-0.3	52833.0	4461734.75	91
2013-09-19	83.75	84.75	83.75	84.5	0.75	0.9	199841.0	16855578.25	171
2013-09-18	83.25	84.0	83.0	83.75	0.75	0.9	275418.0	23000754.0	230
2013-09-17	84.75	84.75	82.75	83.0	-1.75	-2.06	914529.0	76058931.25	572
2013-09-16	85.0	85.25	84.5	84.75	-0.25	-0.29	80992.0	6876551.5	97
2013-09-15	85.0	85.25	84.75	85.0	0.25	0.29	90331.0	7684752.5	77
2013-09-12	84.75	85.0	84.75	84.75	0.0	0.0	13048.0	1107521.75	29
2013-09-11	84.75	84.75	84.5	84.75	0.25	0.3	25016.0	2117299.5	50
2013-09-10	84.25	85.0	84.0	84.5	1.0	1.2	97282.0	8225107.25	121
2013-09-09	83.0	83.75	83.0	83.5	0.25	0.3	19289.0	1607945.0	48
2013-09-08	83.25	85.0	83.25	83.25	0.25	0.3	55516.0	4645003.75	65
2013-09-05	83.75	84.0	82.75	83.0	-0.5	-0.6	195866.0	16293034.75	114
2013-09-04	84.5	84.5	83.5	83.5	-1.0	-1.18	109544.0	9217380.75	130
2013-09-03	84.5	85.25	84.5	84.5	-0.5	-0.59	103255.0	8768973.5	81
2013-09-02	85.5	85.5	83.0	85.0	-0.25	-0.29	56862.0	4808288.5	89
2013-09-01	84.75	85.5	84.5	85.25	0.5	0.59	57254.0	4867969.75	100
2013-08-29	85.0	85.0	84.25	84.75	0.25	0.3	47717.0	4039079.25	78
2013-08-28	83.5	85.25	83.0	84.5	0.25	0.3	144401.0	12179338.75	132
2013-08-27	84.75	85.0	84.0	84.25	-1.25	-1.46	130239.0	10998592.25	153
2013-08-26	86.0	86.0	85.25	85.5	-0.5	-0.58	21382.0	1825898.5	35
2013-08-25	85.25	86.25	85.25	86.0	0.5	0.58	49505.0	4241999.75	101
2013-08-22	86.0	86.0	85.0	85.5	-0.75	-0.87	85900.0	7345690.5	100
2013-08-21	86.0	86.5	86.0	86.25	0.25	0.29	27392.0	2359883.0	70
2013-08-20	86.0	86.5	86.0	86.0	0.25	0.29	70231.0	6048847.75	79
2013-08-19	86.0	86.25	85.75	85.75	-0.25	-0.29	100457.0	8640048.5	102
2013-08-18	85.75	86.0	85.25	86.0	0.5	0.58	51903.0	4455285.75	64
2013-08-15	85.25	85.75	85.0	85.5	0.0	0.0	29673.0	2536613.0	52
2013-08-14	85.25	85.75	85.25	85.5	0.5	0.59	28279.0	2417035.25	63
2013-08-13	85.0	85.75	85.0	85.0	0.25	0.29	51339.0	4374428.0	69
2013-08-05	84.5	85.25	84.25	84.75	0.5	0.59	84968.0	7226501.25	142
2013-08-04	85.0	85.0	84.25	84.25	0.0	0.0	58299.0	4924637.5	92
2013-08-01	84.75	84.75	84.0	84.25	-0.5	-0.59	58446.0	4928098.75	120
2013-07-31	83.5	85.75	83.5	84.75	1.25	1.5	178073.0	15055537.0	260
2013-07-30	83.5	83.75	83.0	83.5	0.0	0.0	97152.0	8093773.0	132
2013-07-29	83.5	83.75	83.25	83.5	0.0	0.0	69804.0	5832050.75	121
2013-07-28	85.0	85.0	83.25	83.5	-4.5	-5.11	465982.0	39077215.0	487
2013-07-25	88.0	88.5	87.75	88.0	-0.25	-0.28	255442.0	22518517.25	248
2013-07-24	88.0	88.5	87.75	88.25	0.5	0.57	175447.0	15447314.5	161
2013-07-23	88.25	88.25	87.5	87.75	-0.5	-0.57	161854.0	14247127.25	155
2013-07-22	88.0	88.5	87.75	88.25	0.25	0.28	83122.0	7345040.25	118
2013-07-21	88.0	88.25	87.25	88.0	1.0	1.15	158038.0	13899979.25	135
2013-07-18	87.5	88.0	87.0	87.0	-0.25	-0.29	157842.0	13838273.75	185
2013-07-17	86.25	87.5	86.25	87.25	0.75	0.87	120914.0	10499596.5	163
2013-07-16	86.0	86.75	85.5	86.5	0.5	0.58	85213.0	7349739.25	170
2013-07-15	86.0	86.0	85.0	86.0	-0.25	-0.29	54038.0	4632885.75	77
2013-07-14	86.0	87.0	85.75	86.25	0.5	0.58	63210.0	5443172.25	97
2013-07-11	86.0	87.0	85.5	85.75	-0.25	-0.29	55187.0	4750002.0	84
2013-07-10	85.0	86.0	85.0	86.0	1.0	1.18	47767.0	4078545.0	65
2013-07-09	85.0	85.0	84.5	85.0	0.0	0.0	53732.0	4555877.5	94
2013-07-08	84.25	85.0	84.0	85.0	0.5	0.59	107778.0	9108643.0	116
2013-07-07	84.25	84.75	84.0	84.5	0.5	0.6	82225.0	6927554.25	107
2013-07-04	83.0	84.5	83.0	84.0	1.25	1.51	104012.0	8710895.75	109
2013-07-03	83.25	83.25	82.75	82.75	0.0	0.0	10420.0	862879.0	25
2013-07-02	82.75	83.0	82.75	82.75	0.25	0.3	45361.0	3760481.25	68
2013-07-01	82.25	83.0	82.25	82.5	0.25	0.3	27696.0	2286785.0	54
2013-06-30	82.25	82.5	82.0	82.25	0.25	0.3	31806.0	2618030.25	69
2013-06-26	82.25	82.75	82.0	82.0	-0.25	-0.3	28438.0	2341115.0	49
2013-06-25	82.5	82.75	82.0	82.25	-0.5	-0.6	28753.0	2370128.75	60
2013-06-24	82.5	82.75	82.0	82.75	0.5	0.61	90845.0	7479699.5	105
2013-06-23	81.75	82.5	81.75	82.25	0.5	0.61	31704.0	2603477.75	70
2013-06-22	81.0	82.0	81.0	81.75	0.0	0.0	38116.0	3112379.5	57
2013-06-19	81.5	81.75	80.75	81.75	0.25	0.31	48412.0	3933574.0	82
2013-06-18	81.0	81.75	81.0	81.5	0.5	0.62	87508.0	7114884.75	113
2013-06-17	80.25	81.25	80.25	81.0	1.0	1.25	75897.0	6125548.5	100
2013-06-16	80.0	80.5	79.75	80.0	-0.5	-0.62	147807.0	11840211.0	181
2013-06-15	82.0	82.0	80.25	80.5	-1.75	-2.13	168826.0	13635547.0	245
2013-06-12	82.5	82.5	81.75	82.25	-0.25	-0.3	99731.0	8193274.75	129
2013-06-11	82.25	82.5	82.0	82.5	0.25	0.3	70353.0	5784088.25	91
2013-06-10	82.5	82.75	82.0	82.25	-0.5	-0.6	44164.0	3637420.0	73
2013-06-09	82.0	82.75	81.75	82.75	0.75	0.91	106016.0	8725641.25	143
2013-06-08	82.0	82.75	82.0	82.0	0.0	0.0	96042.0	7895737.25	125
2013-06-05	81.25	82.25	81.25	82.0	1.0	1.23	189414.0	15460225.0	204
2013-06-04	80.75	81.25	80.5	81.0	0.25	0.31	108478.0	8775815.25	194
2013-06-03	80.5	80.75	80.25	80.75	0.25	0.31	48259.0	3884027.75	80
2013-06-02	80.25	80.75	80.25	80.5	0.25	0.31	95894.0	7717958.5	84
2013-06-01	80.0	80.5	80.0	80.25	0.25	0.31	49779.0	3990542.75	70
2013-05-29	80.5	80.5	80.0	80.0	-0.25	-0.31	74332.0	5964030.75	96
2013-05-28	79.75	80.75	79.75	80.25	0.5	0.63	82782.0	6636300.75	99
2013-05-27	79.75	80.0	79.5	79.75	-0.25	-0.31	49757.0	3972869.75	77
2013-05-26	80.0	80.0	79.5	80.0	0.0	0.0	33346.0	2662165.25	64
2013-05-25	80.0	80.0	79.5	80.0	0.0	0.0	69267.0	5530249.75	81
2013-05-22	80.0	80.0	79.75	80.0	0.0	0.0	115242.0	9213403.75	82
2013-05-21	80.0	80.25	79.75	80.0	0.25	0.31	69972.0	5594348.25	78
2013-05-20	80.0	80.25	79.75	79.75	0.0	0.0	107548.0	8599843.5	111
2013-05-19	79.75	80.25	79.5	79.75	-0.25	-0.31	90048.0	7194012.5	137
2013-05-18	79.5	80.0	79.5	80.0	0.5	0.63	52318.0	4168889.75	83
2013-05-15	79.75	79.75	79.0	79.5	0.0	0.0	109933.0	8727422.75	134
2013-05-14	79.75	80.0	79.5	79.5	-0.25	-0.31	352952.0	28085968.0	170
2013-05-13	80.5	80.75	79.25	79.75	-1.0	-1.24	200255.0	15968316.5	245
2013-05-12	80.0	81.25	80.0	80.75	1.0	1.25	142091.0	11481399.75	165
2013-05-11	79.75	80.75	79.25	79.75	0.25	0.31	188573.0	15027728.5	204
2013-05-08	79.5	80.0	79.25	79.5	0.0	0.0	89388.0	7131369.75	112
2013-05-07	79.5	79.75	79.25	79.5	0.25	0.32	73655.0	5857258.0	80
2013-05-06	79.75	79.75	79.25	79.25	-0.75	-0.94	86902.0	6917273.0	94
2013-05-05	80.0	80.25	79.5	80.0	0.0	0.0	131511.0	10489748.5	132
2013-05-04	80.0	80.0	79.0	80.0	0.25	0.31	198701.0	15818801.5	194
2013-05-01	80.25	80.75	79.0	79.75	-0.5	-0.62	99380.0	7937148.25	162
2013-04-30	78.5	80.5	78.5	80.25	1.75	2.23	298543.0	23734779.75	351
2013-04-29	78.5	78.75	78.0	78.5	0.25	0.32	429370.0	33623991.25	300
2013-04-28	78.5	78.75	78.0	78.25	-0.25	-0.32	235052.0	18404736.0	199
2013-04-27	78.5	79.25	78.25	78.5	0.25	0.32	207733.0	16340912.75	205
2013-04-24	78.5	78.75	78.0	78.25	0.0	0.0	272882.0	21370369.0	277
2013-04-23	78.25	78.5	78.0	78.25	0.0	0.0	43223.0	3381793.25	64
2013-04-22	78.5	78.5	78.25	78.25	-0.25	-0.32	69134.0	5415584.0	91
2013-04-21	78.25	78.5	78.25	78.5	0.5	0.64	46881.0	3674323.5	74
2013-04-20	78.0	78.5	77.75	78.0	0.0	0.0	46225.0	3614013.0	58
2013-04-17	77.75	78.0	77.5	78.0	0.0	0.0	63616.0	4950645.5	93
2013-04-16	77.75	78.25	77.5	78.0	0.25	0.32	50916.0	3962413.0	92
2013-04-15	78.25	78.25	77.75	77.75	-0.5	-0.64	74973.0	5846487.75	117
2013-04-14	78.5	78.5	78.0	78.25	0.0	0.0	117075.0	9142531.25	134
2013-04-13	78.5	78.5	78.0	78.25	0.25	0.32	105039.0	8224166.25	128
2013-04-10	79.0	79.25	78.0	78.0	-0.75	-0.95	111219.0	8758089.25	144
2013-04-09	78.75	79.0	78.5	78.75	0.25	0.32	50232.0	3956403.5	95
2013-04-08	78.5	78.5	78.0	78.5	0.0	0.0	34054.0	2667154.5	71
2013-04-07	78.25	78.75	78.25	78.5	0.0	0.0	43999.0	3452383.75	77
2013-04-06	79.0	79.0	78.25	78.5	-0.5	-0.63	62604.0	4915895.75	107
2013-04-03	78.25	79.25	78.25	79.0	0.5	0.64	59932.0	4721987.5	92
2013-04-02	78.75	78.75	78.0	78.5	-0.25	-0.32	61628.0	4829701.75	94
2013-04-01	78.0	79.0	78.0	78.75	0.5	0.64	26791.0	2108068.5	63
2013-03-31	79.5	79.5	78.0	78.25	-0.25	-0.32	75319.0	5900821.0	119
2013-03-30	79.5	79.5	78.25	78.5	-0.75	-0.95	47877.0	3779639.25	92
2013-03-27	79.0	79.25	78.75	79.25	0.5	0.63	13640.0	1077648.25	49
2013-03-26	78.75	79.0	78.5	78.75	-0.25	-0.32	18188.0	1432429.0	32
2013-03-25	79.0	79.0	78.75	79.0	0.25	0.32	34941.0	2754724.25	47
2013-03-24	79.0	79.0	78.5	78.75	0.0	0.0	28327.0	2228493.5	58
2013-03-23	79.5	79.5	78.5	78.75	-0.75	-0.94	65138.0	5131442.5	107
2013-03-20	80.0	80.0	79.25	79.5	-0.25	-0.31	40390.0	3215589.75	80
2013-03-19	80.0	80.0	79.25	79.75	-0.25	-0.31	30157.0	2405542.5	53
2013-03-18	79.5	80.0	79.0	80.0	0.0	0.0	92420.0	7346620.0	100
2013-03-17	79.0	80.0	78.5	80.0	1.5	1.91	195725.0	15474322.0	196
2013-03-16	78.75	79.0	78.5	78.5	-4.0	-4.85	118056.0	9296209.5	325
2013-03-13	82.0	83.0	82.0	82.5	0.25	0.3	157975.0	13001426.5	252
2013-03-12	82.75	83.0	82.25	82.25	-0.75	-0.9	103946.0	8573221.25	137
2013-03-11	82.5	83.0	82.25	83.0	0.5	0.61	105306.0	8685832.25	121
2013-03-10	82.75	82.75	82.25	82.5	0.0	0.0	45136.0	3721855.0	102
2013-03-09	82.0	82.5	81.75	82.5	0.75	0.92	97010.0	7977715.75	153
2013-03-06	81.5	81.75	81.0	81.75	0.25	0.31	60672.0	4939727.75	83
2013-03-05	81.25	81.75	81.25	81.5	0.25	0.31	15666.0	1277544.25	33
2013-03-04	81.5	81.5	81.0	81.25	0.0	0.0	49282.0	4009742.25	84
2013-03-03	81.5	81.5	81.0	81.25	-0.25	-0.31	25440.0	2068186.75	57
2013-03-02	81.25	81.5	81.0	81.5	0.25	0.31	42715.0	3469715.75	77
2013-02-27	81.25	81.5	81.0	81.25	-0.25	-0.31	85028.0	6898085.25	86
2013-02-26	81.25	81.5	81.0	81.5	0.5	0.62	52125.0	4236592.25	86
2013-02-25	81.5	81.75	81.0	81.0	-0.5	-0.61	135323.0	10998281.0	120
2013-02-24	81.5	81.75	81.0	81.5	0.5	0.62	55294.0	4507659.75	78
2013-02-23	80.25	81.75	80.25	81.0	0.25	0.31	60026.0	4862319.25	89
2013-02-20	81.0	81.0	80.5	80.75	0.0	0.0	13008.0	1050728.5	38
2013-02-19	80.25	81.0	80.25	80.75	0.25	0.31	36806.0	2966147.25	75
2013-02-18	80.5	80.75	79.75	80.5	0.0	0.0	71197.0	5717830.0	96
2013-02-17	80.75	81.0	80.25	80.5	-0.25	-0.31	25000.0	2013900.75	44
2013-02-16	81.25	81.75	80.75	80.75	-0.75	-0.92	95273.0	7742437.75	145
2013-02-13	81.5	81.75	81.0	81.5	0.0	0.0	72200.0	5882159.5	163
2013-02-12	80.5	81.5	80.25	81.5	2.5	3.16	214056.0	17343927.25	390
2013-02-11	78.5	79.75	78.5	79.0	0.0	0.0	26340.0	2090025.0	51
2013-02-10	79.0	79.25	78.0	79.0	-0.25	-0.32	42029.0	3303187.75	82
2013-02-09	78.5	79.25	78.0	79.25	0.75	0.96	45712.0	3605128.25	72
2013-02-06	79.75	79.75	78.0	78.5	-1.0	-1.26	86671.0	6844193.25	140
2013-02-05	79.75	79.75	79.25	79.5	-0.25	-0.31	48440.0	3850277.0	55
2013-02-04	80.25	80.25	79.75	79.75	-0.25	-0.31	36629.0	2929468.0	55
2013-02-03	80.0	80.5	79.75	80.0	-0.5	-0.62	11617.0	931989.75	33
2013-02-02	80.75	81.0	79.25	80.5	0.0	0.0	50626.0	4059903.75	92
2013-01-30	80.0	80.5	80.0	80.5	1.0	1.26	53342.0	4283830.75	73
2013-01-29	79.5	79.75	79.0	79.5	0.0	0.0	32761.0	2604708.25	53
2013-01-28	79.75	79.75	79.0	79.5	0.0	0.0	48115.0	3817244.25	48
2013-01-27	79.75	79.75	79.0	79.5	-0.25	-0.31	33610.0	2669708.5	54
2013-01-26	79.25	79.75	79.0	79.75	0.75	0.95	36010.0	2857257.75	45
2013-01-23	79.0	79.0	78.5	79.0	0.0	0.0	27525.0	2168090.0	61
2013-01-22	78.75	79.75	78.5	79.0	-0.5	-0.63	22754.0	1800597.0	61
2013-01-21	78.75	79.5	78.5	79.5	0.5	0.63	35221.0	2784819.0	57
2013-01-20	79.5	79.5	78.75	79.0	-0.5	-0.63	85869.0	6787883.0	121
2013-01-19	81.0	81.0	79.25	79.5	-1.0	-1.24	90392.0	7230618.75	104
2013-01-16	80.5	81.25	80.5	80.5	-0.5	-0.62	50884.0	4102234.25	56
2013-01-15	80.75	81.25	80.25	81.0	0.0	0.0	50668.0	4094632.0	55
2013-01-14	81.25	81.25	80.25	81.0	0.0	0.0	277543.0	20614869.75	69
2013-01-13	81.0	81.5	81.0	81.0	-0.75	-0.92	29277.0	2374785.5	49
2013-01-12	81.75	82.0	80.75	81.75	0.0	0.0	162328.0	13229029.0	185
2013-01-09	81.5	81.75	81.5	81.75	0.25	0.31	61839.0	5051378.0	71
2013-01-08	81.25	81.5	80.75	81.5	0.25	0.31	76656.0	6220965.75	104
2013-01-07	81.5	81.5	80.75	81.25	0.0	0.0	48754.0	3952794.75	84
2013-01-06	81.75	81.75	80.75	81.25	-0.25	-0.31	74076.0	6028619.75	81
2013-01-05	81.25	81.75	81.25	81.5	0.5	0.62	36259.0	2954301.5	62
2013-01-02	81.0	81.5	80.5	81.0	0.5	0.62	51456.0	4167771.25	77
2013-01-01	80.25	80.75	80.25	80.5	0.0	0.0	24845.0	2000673.75	48
2012-12-31	80.5	81.0	80.25	80.5	-0.25	-0.31	17217.0	1385310.5	33
2012-12-30	80.75	80.75	80.5	80.75	-0.25	-0.31	23309.0	1880096.75	65
2012-12-29	81.0	81.5	81.0	81.0	0.0	0.0	51101.0	4158279.0	80
2012-12-26	81.25	81.25	80.0	81.0	-0.5	-0.61	99171.0	7997462.25	85
2012-12-25	81.5	81.75	80.75	81.5	-0.25	-0.31	67550.0	5493647.75	52
2012-12-24	80.5	82.0	80.5	81.75	1.0	1.24	58769.0	4775683.75	88
2012-12-23	81.5	82.0	80.0	80.75	-0.75	-0.92	183530.0	14805627.25	201
2012-12-22	81.25	81.5	80.5	81.5	0.25	0.31	26422.0	2141719.0	36
2012-12-19	80.25	82.0	80.25	81.25	1.0	1.25	132030.0	10681670.75	134
2012-12-18	80.5	80.75	80.25	80.25	-0.25	-0.31	48660.0	3916704.5	42
2012-12-17	80.25	80.5	80.25	80.5	0.5	0.63	5163.0	414638.25	25
2012-12-16	79.75	80.25	79.5	80.0	0.0	0.0	18560.0	1484680.0	38
2012-12-15	80.0	80.5	79.75	80.0	0.25	0.31	25092.0	2011915.25	46
2012-12-12	79.75	80.0	79.0	79.75	0.25	0.31	22227.0	1772879.25	64
2012-12-11	78.75	79.5	78.75	79.5	1.0	1.27	23619.0	1871919.0	46
2012-12-10	78.5	78.5	78.0	78.5	-0.25	-0.32	55769.0	4372734.25	83
2012-12-09	80.0	80.0	78.5	78.75	-1.0	-1.25	59119.0	4668783.75	123
2012-12-08	81.5	81.5	79.0	79.75	0.0	0.0	50540.0	4036371.25	110
2012-12-05	78.5	80.5	78.5	79.75	1.25	1.59	93462.0	7456627.25	118
2012-12-04	78.5	78.5	78.25	78.5	0.0	0.0	13742.0	1077679.25	29
2012-12-03	78.25	78.5	78.0	78.5	0.5	0.64	26647.0	2086758.0	41
2012-12-02	78.0	78.5	77.75	78.0	0.0	0.0	30383.0	2370756.0	44
2012-12-01	77.25	78.0	77.0	78.0	1.0	1.3	98817.0	7664041.5	80
2012-11-28	76.5	77.25	76.25	77.0	0.75	0.98	22416.0	1718964.0	50
2012-11-27	77.0	77.0	76.25	76.25	-0.75	-0.97	10559.0	808642.5	33
2012-11-26	77.0	77.25	76.5	77.0	0.0	0.0	29785.0	2286562.25	44
2012-11-25	77.5	77.5	77.0	77.0	-1.0	-1.28	59086.0	4566041.0	54
2012-11-24	77.5	78.0	77.25	78.0	0.5	0.65	26786.0	2075779.75	47
2012-11-21	77.5	77.75	77.5	77.5	0.0	0.0	15801.0	1224747.5	24
2012-11-20	77.5	77.75	77.25	77.5	0.0	0.0	41757.0	3236303.75	33
2012-11-19	77.25	77.75	77.25	77.5	0.0	0.0	108199.0	8381627.0	81
2012-11-18	77.25	77.5	77.25	77.5	0.0	0.0	2177.0	168553.5	9
2012-11-17	77.5	78.0	77.25	77.5	-0.25	-0.32	15508.0	1203287.5	35
2012-11-14	77.0	78.0	77.0	77.75	0.75	0.97	18053.0	1399846.25	38
2012-11-13	77.5	77.5	77.0	77.0	0.0	0.0	7666.0	593378.25	33
2012-11-12	78.0	78.25	77.0	77.0	-1.0	-1.28	69324.0	5377195.25	83
2012-11-11	77.75	78.5	77.75	78.0	-0.5	-0.64	20455.0	1597957.0	24
2012-11-10	78.0	78.5	77.5	78.5	0.25	0.32	18847.0	1474645.5	35
2012-11-07	77.5	78.25	77.5	78.25	0.75	0.97	36541.0	2845669.0	54
2012-11-06	77.5	78.25	77.25	77.5	0.0	0.0	28874.0	2243740.5	53
2012-11-05	77.0	77.75	77.0	77.5	0.5	0.65	28342.0	2192444.75	43
2012-11-04	77.25	77.25	77.0	77.0	-0.25	-0.32	24523.0	1891607.75	41
2012-11-03	78.25	78.25	77.25	77.25	-1.25	-1.59	10637.0	823428.5	30
2012-10-24	77.5	78.5	76.5	78.5	1.25	1.62	96190.0	7505947.25	110
2012-10-23	76.75	77.5	76.75	77.25	0.25	0.32	20890.0	1615408.0	47
2012-10-22	76.25	77.0	76.25	77.0	0.0	0.0	21664.0	1660423.75	37
2012-10-21	76.25	77.25	76.25	77.0	0.5	0.65	38408.0	2948497.25	54
2012-10-20	76.5	76.75	75.75	76.5	0.25	0.33	60637.0	4626406.0	65
2012-10-17	76.25	76.25	75.5	76.25	0.25	0.33	67546.0	5132150.0	86
2012-10-16	76.0	76.25	75.75	76.0	0.0	0.0	14539.0	1105047.75	26
2012-10-15	75.75	76.0	75.5	76.0	0.0	0.0	6379.0	483739.0	24
2012-10-14	75.75	76.5	75.75	76.0	0.5	0.66	27276.0	2075612.75	40
2012-10-13	76.25	77.0	75.5	75.5	-0.5	-0.66	160640.0	12258755.75	138
2012-10-10	75.75	76.25	75.25	76.0	0.5	0.66	26577.0	2017073.25	47
2012-10-09	76.25	76.25	75.5	75.5	-0.5	-0.66	5882.0	446318.0	23
2012-10-08	76.5	76.5	75.0	76.0	-0.25	-0.33	97401.0	7359282.25	70
2012-10-07	76.0	76.5	76.0	76.25	0.0	0.0	13096.0	999003.25	28
2012-10-06	76.0	76.5	75.75	76.25	0.5	0.66	26164.0	1995605.25	41
2012-10-03	76.0	76.0	75.75	75.75	0.0	0.0	9562.0	725844.5	21
2012-10-02	75.75	76.25	75.75	75.75	-0.5	-0.66	8085.0	614004.0	33
2012-10-01	76.25	76.5	76.0	76.25	0.25	0.33	10018.0	763104.5	34
2012-09-30	75.75	76.0	75.5	76.0	0.5	0.66	16463.0	1246407.25	36
2012-09-29	75.0	75.75	75.0	75.5	-0.25	-0.33	27082.0	2040020.75	44
2012-09-26	75.75	76.0	75.5	75.75	-0.25	-0.33	16332.0	1237591.75	45
2012-09-25	76.25	76.25	75.75	76.0	-0.25	-0.33	52575.0	3992805.25	85
2012-09-24	76.5	76.75	75.75	76.25	-0.75	-0.97	37283.0	2842349.25	80
2012-09-22	77.0	77.0	76.5	77.0	0.25	0.33	15527.0	1193367.5	44
2012-09-19	77.0	77.0	76.75	76.75	-0.25	-0.32	16109.0	1238034.25	52
2012-09-18	77.25	77.25	76.75	77.0	-0.25	-0.32	40942.0	3154581.5	66
2012-09-17	77.25	77.25	77.0	77.25	0.0	0.0	49111.0	3786149.5	77
2012-09-16	77.25	77.5	77.0	77.25	0.0	0.0	35004.0	2702364.75	44
2012-09-15	77.25	77.5	77.0	77.25	0.0	0.0	69340.0	5354279.75	93
2012-09-12	77.0	77.25	76.75	77.25	0.25	0.32	69319.0	5349795.5	91
2012-09-11	77.25	77.25	76.5	77.0	0.25	0.33	65515.0	5047291.75	103
2012-09-10	76.75	77.0	76.5	76.75	0.0	0.0	28809.0	2212467.25	62
2012-09-09	77.0	77.25	76.75	76.75	-0.25	-0.32	51200.0	3936619.25	75
2012-09-08	77.25	77.5	76.75	77.0	0.0	0.0	73291.0	5655200.0	129
2012-09-05	77.0	77.0	76.75	77.0	0.0	0.0	24914.0	1916634.5	43
2012-09-04	77.0	77.0	76.0	77.0	0.25	0.33	81482.0	6238292.5	121
2012-09-03	77.25	77.5	76.75	76.75	-0.5	-0.65	70770.0	5459983.75	86
2012-09-02	77.75	77.75	76.75	77.25	-0.25	-0.32	106823.0	8232301.5	119
2012-09-01	77.0	78.0	77.0	77.5	0.5	0.65	166860.0	12939984.0	157
2012-08-29	77.0	77.25	76.75	77.0	0.0	0.0	114450.0	8815490.5	144
2012-08-28	76.25	77.5	76.25	77.0	1.0	1.32	164000.0	12609984.25	234
2012-08-27	75.25	76.25	74.75	76.0	1.0	1.33	151144.0	11380293.25	201
2012-08-26	76.0	76.0	74.75	75.0	-1.0	-1.32	233065.0	17535491.25	306
2012-08-25	76.5	76.5	75.75	76.0	0.25	0.33	123739.0	9428715.75	148
2012-08-15	76.25	76.25	75.25	75.75	-0.25	-0.33	149833.0	11367206.5	199
2012-08-14	76.5	76.5	75.75	76.0	-0.25	-0.33	117383.0	8928211.25	151
2012-08-13	77.5	77.5	76.0	76.25	-1.25	-1.61	330720.0	25229269.5	338
2012-08-12	78.0	78.0	77.25	77.5	-0.5	-0.64	75008.0	5820596.25	124
2012-08-11	79.0	79.0	78.0	78.0	-1.0	-1.27	81920.0	6410940.5	159
2012-08-08	79.5	79.5	79.0	79.0	-0.5	-0.63	38247.0	3031069.75	67
2012-08-07	79.75	79.75	79.25	79.5	-0.25	-0.31	53252.0	4239437.25	56
2012-08-06	80.5	80.5	79.0	79.75	-3.0	-3.63	97136.0	7741541.25	217
2012-08-05	82.5	83.25	82.5	82.75	0.5	0.61	213399.0	17674546.0	222
2012-08-04	82.0	83.0	82.0	82.25	0.5	0.61	180464.0	14894444.5	250
2012-08-01	81.0	82.75	80.25	81.75	1.75	2.19	180811.0	14769038.0	278
2012-07-31	80.0	80.25	80.0	80.0	0.0	0.0	36088.0	2890241.0	55
2012-07-30	79.75	80.0	79.75	80.0	0.25	0.31	16129.0	1288512.0	42
2012-07-29	79.5	79.75	79.5	79.75	0.75	0.95	29020.0	2311773.0	41
2012-07-28	80.0	80.0	79.0	79.0	-1.0	-1.25	93136.0	7409090.25	96
2012-07-25	79.25	80.0	79.25	80.0	1.25	1.59	36396.0	2906273.25	69
2012-07-24	79.25	79.75	78.75	78.75	0.0	0.0	9275.0	735771.5	21
2012-07-23	79.25	79.5	78.5	78.75	-0.75	-0.94	20139.0	1589576.5	37
2012-07-22	80.0	80.0	79.25	79.5	-0.25	-0.31	25970.0	2067525.25	54
2012-07-21	80.25	80.25	79.75	79.75	-0.5	-0.62	13192.0	1054904.75	30
2012-07-18	80.0	80.25	79.75	80.25	0.5	0.63	22168.0	1772031.0	54
2012-07-17	80.0	80.5	79.75	79.75	-0.25	-0.31	8378.0	670761.75	37
2012-07-16	79.75	81.25	79.75	80.0	0.0	0.0	34664.0	2790021.75	99
2012-07-15	79.75	80.0	79.75	80.0	0.0	0.0	10486.0	838509.75	26
2012-07-14	80.0	80.0	79.5	80.0	0.0	0.0	19228.0	1536305.75	39
2012-07-11	78.5	80.0	78.5	80.0	1.0	1.27	25461.0	2015494.5	66
2012-07-10	79.5	79.75	78.75	79.0	-0.75	-0.94	74199.0	5874417.5	124
2012-07-09	80.25	80.25	79.0	79.75	-1.25	-1.54	102833.0	8182916.0	114
2012-07-08	79.5	81.0	79.25	81.0	1.5	1.89	82977.0	6620344.75	111
2012-07-07	79.25	80.0	79.25	79.5	-0.25	-0.31	6504.0	518436.25	25
2012-07-04	80.5	80.5	79.5	79.75	0.0	0.0	12986.0	1037421.75	44
2012-07-03	79.25	80.5	79.25	79.75	0.75	0.95	43471.0	3471658.0	82
2012-07-02	78.5	80.25	78.5	79.0	0.0	0.0	46760.0	3716316.75	75
2012-07-01	78.0	79.0	77.75	79.0	1.0	1.28	35101.0	2747293.75	61
2012-06-30	77.75	78.25	77.75	78.0	0.5	0.65	21650.0	1690206.5	42
2012-06-27	78.5	78.5	77.25	77.5	-1.0	-1.27	67825.0	5280174.75	95
2012-06-26	78.5	78.75	78.0	78.5	0.0	0.0	17901.0	1405046.25	40
2012-06-25	78.5	78.5	78.25	78.5	0.0	0.0	20439.0	1604137.5	32
2012-06-24	79.0	79.5	78.5	78.5	-0.5	-0.63	27697.0	2191066.5	73
2012-06-23	78.5	79.0	78.0	79.0	0.5	0.64	26630.0	2095001.5	64
2012-06-20	78.25	78.75	78.0	78.5	0.25	0.32	23565.0	1847062.5	37
2012-06-19	78.25	78.75	78.25	78.25	0.0	0.0	17440.0	1369810.25	42
2012-06-18	78.5	79.0	78.0	78.25	0.5	0.64	47546.0	3726900.5	76
2012-06-17	77.75	78.0	77.5	77.75	0.0	0.0	17259.0	1341605.0	29
2012-06-16	79.25	79.25	77.25	77.75	0.0	0.0	35429.0	2763916.0	101
2012-06-13	78.25	78.5	77.5	77.75	-0.5	-0.64	25955.0	2020992.5	74
2012-06-12	77.75	78.25	77.25	78.25	0.25	0.32	13960.0	1089238.0	32
2012-06-11	78.25	78.25	78.0	78.0	0.0	0.0	43649.0	3408815.75	85
2012-06-10	77.5	78.25	77.25	78.0	0.25	0.32	33935.0	2638117.75	60
2012-06-09	78.0	78.5	77.0	77.75	0.0	0.0	21293.0	1654566.0	45
2012-06-06	78.25	78.25	77.25	77.75	0.5	0.65	18397.0	1429719.75	48
2012-06-05	79.0	79.75	77.25	77.25	-1.25	-1.59	39940.0	3150992.0	85
2012-06-04	78.0	78.75	77.75	78.5	0.0	0.0	12607.0	986910.0	30
2012-06-03	78.25	78.5	77.75	78.5	0.25	0.32	30855.0	2407641.75	76
2012-06-02	78.5	79.0	78.0	78.25	-1.75	-2.19	58243.0	4572611.5	108
2012-05-30	80.0	80.5	79.75	80.0	0.0	0.0	60029.0	4800928.75	80
2012-05-29	79.5	80.0	79.25	80.0	0.75	0.95	65499.0	5060269.25	76
2012-05-28	79.25	79.5	79.0	79.25	0.5	0.63	14072.0	1114621.5	35
2012-05-27	78.75	79.0	78.5	78.75	-0.75	-0.94	15772.0	1242764.25	46
2012-05-26	79.5	79.5	79.0	79.5	0.25	0.32	19850.0	1573955.0	52
2012-05-23	79.5	79.5	78.5	79.25	-0.5	-0.63	31227.0	2470138.75	68
2012-05-22	79.0	80.5	79.0	79.75	1.25	1.59	66342.0	5299813.5	98
2012-05-21	78.0	78.5	77.75	78.5	0.5	0.64	16926.0	1322259.5	30
2012-05-20	78.0	78.75	77.75	78.0	0.75	0.97	59592.0	4664492.0	71
2012-05-19	77.0	77.25	76.5	77.25	-0.25	-0.32	43311.0	3332199.5	86
2012-05-16	77.0	77.5	76.75	77.5	0.25	0.32	42380.0	3264342.75	82
2012-05-15	77.0	77.25	76.5	77.25	0.75	0.98	46312.0	3551221.25	70
2012-05-14	77.5	77.5	76.5	76.5	-1.25	-1.61	58901.0	4524334.25	105
2012-05-13	79.0	79.0	77.75	77.75	-1.25	-1.58	109358.0	8539548.25	162
2012-05-12	79.0	79.25	78.0	79.0	0.0	0.0	51831.0	4074977.5	96
2012-05-09	80.5	80.5	79.0	79.0	-1.25	-1.56	56449.0	4498411.25	93
2012-05-08	79.5	80.5	79.25	80.25	0.75	0.94	51155.0	4095209.5	90
2012-05-07	79.5	79.5	78.75	79.5	-0.25	-0.31	77458.0	6125202.0	146
2012-05-06	80.0	80.25	79.5	79.75	-0.5	-0.62	71530.0	5711887.0	167
2012-05-05	82.5	82.5	79.0	80.25	-2.25	-2.73	182778.0	14696514.0	255
2012-05-02	83.25	83.25	82.5	82.5	-0.5	-0.6	27928.0	2315824.75	62
2012-05-01	82.75	83.25	82.75	83.0	0.25	0.3	43761.0	3632107.5	79
2012-04-30	83.25	83.5	82.25	82.75	-0.5	-0.6	55110.0	4571516.0	77
2012-04-29	84.0	84.25	83.0	83.25	-0.5	-0.6	40814.0	3418824.0	74
2012-04-28	84.75	85.0	83.5	83.75	0.0	0.0	25265.0	2124189.0	73
2012-04-25	84.25	84.5	83.25	83.75	-0.25	-0.3	113087.0	9489184.5	103
2012-04-24	84.5	85.0	83.5	84.0	-0.25	-0.3	186749.0	15765858.0	205
2012-04-23	82.0	84.5	82.0	84.25	1.75	2.12	290379.0	24209648.0	255
2012-04-22	82.0	83.0	81.25	82.5	1.25	1.54	221270.0	18192343.0	213
2012-04-21	81.5	82.0	80.5	81.25	0.25	0.31	117810.0	9591650.25	165
2012-04-18	80.5	81.75	79.25	81.0	0.75	0.93	152424.0	12331873.5	135
2012-04-17	79.25	80.5	78.5	80.25	1.25	1.58	126238.0	10000911.25	157
2012-04-16	78.5	79.0	78.0	79.0	0.5	0.64	56621.0	4440286.25	102
2012-04-15	80.0	80.0	78.0	78.5	-2.0	-2.48	99077.0	7810232.75	140
2012-04-14	78.5	80.5	78.5	80.5	1.5	1.9	110615.0	8811185.25	137
2012-04-11	79.0	79.5	78.0	79.0	-0.75	-0.94	90805.0	7143695.0	168
2012-04-10	80.5	81.0	79.75	79.75	-0.25	-0.31	62775.0	5043405.75	96
2012-04-09	81.0	81.5	80.0	80.0	-1.0	-1.23	158573.0	12746976.5	195
2012-04-08	83.25	83.25	80.5	81.0	-1.25	-1.52	192915.0	15803452.75	248
2012-04-07	82.25	83.5	82.25	82.25	0.5	0.61	178634.0	14825117.5	255
2012-04-04	81.0	82.5	81.0	81.75	0.75	0.93	169220.0	13884466.5	212
2012-04-03	80.25	83.25	80.25	81.0	1.0	1.25	327706.0	26734599.75	338
2012-04-02	79.5	81.0	79.0	80.0	0.5	0.63	304508.0	24338806.25	313
2012-04-01	79.25	79.75	78.75	79.5	0.25	0.32	144217.0	11420623.25	154
2012-03-31	79.25	80.0	78.75	79.25	0.0	0.0	125168.0	9928651.75	189
2012-03-28	78.5	79.5	77.5	79.25	0.25	0.32	71323.0	5610152.0	128
2012-03-27	80.5	80.5	78.75	79.0	-0.75	-0.94	115406.0	9187988.0	170
2012-03-26	81.0	81.5	79.75	79.75	-1.25	-1.54	155961.0	12557627.25	261
2012-03-25	79.5	82.0	79.0	81.0	1.5	1.89	376567.0	30116362.75	387
2012-03-24	79.0	80.0	77.0	79.5	-4.25	-5.07	284440.0	22501609.75	458
2012-03-21	85.0	85.0	83.0	83.75	-1.25	-1.47	359163.0	30135715.0	300
2012-03-20	86.75	87.0	85.0	85.0	-1.5	-1.73	93985.0	8108929.5	158
2012-03-19	85.25	88.25	85.25	86.5	1.0	1.17	197312.0	17148592.75	234
[truncated: 2,712 more rows]
