# Supplementary material for: Effective short-term forecasts of Saudi stock price trends using technical indicators and large-scale multivariate time series
Source: PeerJ Comput Sci. 2023 Jan 6;9:e1205. doi: 10.7717/peerj-cs.1205 (PMC10280263; doi:10.7717/peerj-cs.1205)
Supplement: Supplemental Information 3 [file peerj-cs-09-1205-s003.zip › TASI Dataset 2021/ACIG_8150.csv]

date	open	high	low	close	change	change_percent	volume_traded	value_traded_SAR	number_trades
2020-03-19	18.3	18.5	18.1	18.4	0.12	0.66	54432.0	995998.56	185
2020-03-18	18.24	18.38	18.0	18.28	-0.56	-2.97	102037.0	1867812.78	253
2020-03-17	18.8	19.06	18.46	18.84	0.04	0.21	178527.0	3353575.34	340
2020-03-16	19.0	19.4	18.5	18.8	-0.28	-1.47	104677.0	1989399.84	215
2020-03-15	19.1	19.16	18.6	19.08	-0.28	-1.45	80271.0	1520437.04	177
2020-03-12	17.52	19.38	17.5	19.36	-0.08	-0.41	102164.0	1867802.3	207
2020-03-11	19.54	19.84	19.0	19.44	-0.52	-2.61	138465.0	2678954.32	242
2020-03-10	19.22	20.0	19.22	19.96	0.8	4.18	187329.0	3681936.04	292
2020-03-09	18.44	19.88	18.44	19.16	-1.32	-6.45	128860.0	2417230.94	247
2020-03-08	19.62	20.48	18.8	20.48	-0.1	-0.49	122010.0	2354644.96	255
2020-03-05	20.82	20.82	20.34	20.58	0.06	0.29	48520.0	993611.02	151
2020-03-04	20.0	20.78	20.0	20.52	0.0	0.0	95477.0	1953211.56	233
2020-03-03	20.5	20.76	20.38	20.52	0.02	0.1	142629.0	2930214.1	338
2020-03-02	20.9	21.18	20.0	20.5	-0.2	-0.97	344908.0	7102353.28	708
2020-03-01	19.2	21.36	18.82	20.7	1.08	5.5	195269.0	3817854.2	350
2020-02-27	19.12	19.62	19.0	19.62	0.3	1.55	167279.0	3214921.5	411
2020-02-26	19.98	20.1	19.32	19.32	-0.68	-3.4	239816.0	4690027.52	566
2020-02-25	20.28	20.98	19.98	20.0	-0.8	-3.85	201267.0	4079378.64	476
2020-02-24	21.36	21.36	20.4	20.8	-0.58	-2.71	351551.0	7310492.7	864
2020-02-23	20.9	22.28	20.9	21.38	0.86	4.19	1217456.0	26434729.96	2295
2020-02-20	20.4	20.54	20.18	20.52	0.18	0.88	122060.0	2493925.64	302
2020-02-19	20.44	20.8	20.3	20.34	0.12	0.59	192302.0	3948468.32	445
2020-02-18	20.38	20.44	20.0	20.22	0.04	0.2	62225.0	1258265.26	105
2020-02-17	20.3	20.5	20.18	20.18	-0.22	-1.08	45037.0	915495.82	101
2020-02-16	20.6	20.72	20.2	20.4	-0.2	-0.97	86625.0	1777647.26	202
2020-02-13	20.4	20.6	20.1	20.6	0.18	0.88	54234.0	1102328.38	144
2020-02-12	20.98	21.2	20.4	20.42	-0.46	-2.2	98582.0	2026737.5	175
2020-02-11	20.84	20.88	20.4	20.88	-0.3	-1.42	190563.0	3925642.98	254
2020-02-10	21.06	21.4	21.0	21.18	0.24	1.15	46168.0	975282.12	167
2020-02-09	21.04	21.1	20.6	20.94	-0.5	-2.33	66022.0	1382013.76	117
2020-02-06	21.44	21.44	20.9	21.44	0.0	0.0	89056.0	1877877.94	185
2020-02-05	20.94	21.44	20.9	21.44	0.24	1.13	131515.0	2786806.32	210
2020-02-04	21.3	21.3	20.8	21.2	-0.1	-0.47	62839.0	1318328.12	202
2020-02-03	20.5	21.3	20.4	21.3	0.74	3.6	45509.0	938314.84	87
2020-02-02	20.78	20.78	20.5	20.56	-0.4	-1.91	43910.0	903357.24	84
2020-01-30	20.78	21.1	20.78	20.96	0.18	0.87	86817.0	1816322.98	181
2020-01-29	20.56	20.94	20.42	20.78	0.18	0.87	71405.0	1477931.92	134
2020-01-28	20.2	20.6	20.2	20.6	0.28	1.38	75301.0	1536010.94	133
2020-01-27	20.7	20.7	20.18	20.32	-0.24	-1.17	126596.0	2591063.9	187
2020-01-26	20.86	20.96	20.5	20.56	-0.3	-1.44	110546.0	2286302.4	203
2020-01-23	20.64	20.96	20.54	20.86	0.22	1.07	172612.0	3574640.82	228
2020-01-22	20.66	20.7	20.5	20.64	-0.1	-0.48	106423.0	2194434.92	125
2020-01-21	20.94	20.94	20.6	20.74	-0.2	-0.96	135495.0	2801332.66	307
2020-01-20	20.74	20.94	20.44	20.94	0.02	0.1	292639.0	6039866.1	660
2020-01-19	21.0	21.7	20.5	20.92	0.62	3.05	740715.0	15637895.18	1305
2020-01-16	20.0	20.38	19.84	20.3	0.44	2.22	251789.0	5044213.64	283
2020-01-15	19.8	20.18	19.64	19.86	0.26	1.33	295804.0	5887734.94	494
2020-01-14	19.42	19.6	19.14	19.6	0.22	1.14	159208.0	3083563.82	336
2020-01-13	19.18	19.44	18.9	19.38	0.32	1.68	398636.0	7660735.42	677
2020-01-12	19.0	19.2	18.82	19.06	0.1	0.53	73122.0	1390431.32	159
2020-01-09	18.9	19.08	18.76	18.96	0.22	1.17	136993.0	2591859.22	228
2020-01-08	18.78	18.78	18.22	18.74	0.12	0.64	86672.0	1599680.04	190
2020-01-07	18.9	18.9	18.62	18.62	-0.18	-0.96	43444.0	813188.3	108
2020-01-06	18.88	18.88	18.5	18.8	0.1	0.53	67539.0	1258232.28	175
2020-01-05	18.24	18.7	18.24	18.7	-0.02	-0.11	117880.0	2187035.74	139
2020-01-02	18.84	19.06	18.72	18.72	-0.12	-0.64	145303.0	2754010.74	274
2020-01-01	18.54	18.9	18.5	18.84	0.04	0.21	125499.0	2359279.6	260
2019-12-31	18.7	18.84	18.7	18.8	0.04	0.21	56493.0	1058155.38	128
2019-12-30	18.82	18.9	18.7	18.76	-0.16	-0.85	91456.0	1718892.44	176
2019-12-29	18.9	19.16	18.7	18.92	0.02	0.11	269419.0	5099504.86	371
2019-12-26	18.72	19.14	18.7	18.9	0.1	0.53	209361.0	3958878.62	392
2019-12-25	18.7	18.9	18.7	18.8	-0.2	-1.05	204797.0	3846421.8	197
2019-12-24	19.0	19.12	18.8	19.0	0.16	0.85	145274.0	2753215.9	256
2019-12-23	19.32	19.38	18.82	18.84	-0.36	-1.88	233339.0	4456491.88	337
2019-12-22	18.9	19.24	18.8	19.2	0.26	1.37	106949.0	2042190.66	243
2019-12-19	18.8	19.2	18.72	18.94	0.14	0.74	146573.0	2764507.42	240
2019-12-18	18.4	18.8	18.4	18.8	0.4	2.17	190205.0	3536032.04	346
2019-12-17	18.24	18.46	18.0	18.4	0.16	0.88	138308.0	2525162.46	324
2019-12-16	17.9	18.7	17.9	18.24	0.38	2.13	508276.0	9286241.94	819
2019-12-15	17.48	17.86	17.3	17.86	0.36	2.06	61076.0	1067434.02	142
2019-12-12	17.2	17.5	17.0	17.5	0.18	1.04	44468.0	763673.02	114
2019-12-11	17.2	17.38	17.1	17.32	0.18	1.05	32842.0	566176.32	82
2019-12-10	17.36	17.36	17.02	17.14	-0.24	-1.38	33377.0	572054.22	73
2019-12-09	17.08	17.4	17.0	17.38	0.4	2.36	130076.0	2232076.4	157
2019-12-08	17.04	17.08	16.98	16.98	0.02	0.12	33014.0	561187.58	61
2019-12-05	16.84	17.0	16.84	16.96	0.06	0.36	37985.0	642221.16	62
2019-12-04	17.0	17.0	16.9	16.9	-0.14	-0.82	24003.0	403967.74	89
2019-12-03	16.84	17.2	16.84	17.04	0.32	1.91	62458.0	1064849.4	157
2019-12-02	17.08	17.08	16.72	16.72	-0.32	-1.88	32224.0	544474.54	90
2019-12-01	17.0	17.1	17.0	17.04	0.0	0.0	17294.0	294415.3	56
2019-11-28	17.0	17.16	17.0	17.04	0.1	0.59	47040.0	802770.06	124
2019-11-27	17.54	17.54	16.94	16.94	-0.18	-1.05	22463.0	386703.82	73
2019-11-26	17.38	17.48	17.12	17.12	-0.48	-2.73	48512.0	841206.04	122
2019-11-25	17.66	17.7	17.4	17.6	-0.16	-0.9	44580.0	781359.84	89
2019-11-24	17.82	17.82	17.58	17.76	-0.32	-1.77	154527.0	2737212.38	201
2019-11-21	18.1	18.2	17.92	18.08	0.16	0.89	109727.0	1980188.32	232
2019-11-20	17.8	18.3	17.8	17.92	0.12	0.67	184141.0	3324006.48	313
2019-11-19	17.86	18.7	17.8	17.8	-0.04	-0.22	414324.0	7545042.12	702
2019-11-18	18.0	18.24	17.8	17.84	-0.26	-1.44	116007.0	2085542.48	247
2019-11-17	17.86	18.3	17.86	18.1	0.22	1.23	87296.0	1574295.62	141
2019-11-14	18.1	18.1	17.6	17.88	-0.22	-1.22	64479.0	1156136.78	100
2019-11-13	18.02	18.12	18.0	18.1	-0.16	-0.88	49087.0	886951.56	107
2019-11-12	18.3	18.5	18.0	18.26	-0.16	-0.87	97004.0	1773490.72	147
2019-11-11	18.46	18.64	18.3	18.42	0.04	0.22	64186.0	1179527.88	131
2019-11-10	18.02	18.46	18.02	18.38	0.06	0.33	37480.0	683030.72	96
2019-11-07	18.26	18.5	18.0	18.32	-0.16	-0.87	58724.0	1067219.56	148
2019-11-06	17.8	18.9	17.7	18.48	0.48	2.67	87502.0	1612373.3	168
2019-11-05	17.6	18.0	17.6	18.0	0.2	1.12	68478.0	1218685.12	152
2019-11-04	17.72	18.2	17.46	17.8	0.06	0.34	70612.0	1260196.84	178
2019-11-03	17.5	17.74	17.4	17.74	-0.2	-1.11	50938.0	891354.1	118
2019-10-31	17.52	17.94	17.48	17.94	0.26	1.47	61633.0	1086991.36	148
2019-10-30	17.48	17.86	17.4	17.68	0.12	0.68	39331.0	693209.74	122
2019-10-29	17.5	18.0	17.32	17.56	-0.46	-2.55	108865.0	1905255.76	244
2019-10-28	18.7	18.7	18.0	18.02	-0.48	-2.59	109468.0	1992067.72	257
2019-10-27	18.5	19.74	18.5	18.5	-0.2	-1.07	651775.0	12464284.68	918
2019-10-24	17.86	18.9	17.52	18.7	0.82	4.59	207265.0	3775181.22	354
2019-10-23	18.1	18.1	17.7	17.88	-0.12	-0.67	41150.0	732309.44	75
2019-10-22	17.48	18.0	17.48	18.0	0.26	1.47	42285.0	751119.8	115
2019-10-21	18.1	18.1	17.66	17.74	-0.26	-1.44	143910.0	2557831.18	227
2019-10-20	16.9	18.24	16.8	18.0	1.2	7.14	229970.0	4001158.68	347
2019-10-17	15.84	16.8	15.84	16.8	0.6	3.7	45923.0	763482.4	109
2019-10-16	15.52	16.2	15.2	16.2	0.18	1.12	90587.0	1407021.96	167
2019-10-15	16.32	16.32	16.0	16.02	-0.3	-1.84	108552.0	1748031.28	47
2019-10-14	16.6	16.6	16.3	16.32	-0.36	-2.16	29084.0	476589.02	54
2019-10-13	16.4	16.68	16.4	16.68	0.06	0.36	66420.0	1097614.6	97
2019-10-10	16.4	16.62	16.38	16.62	-0.02	-0.12	37844.0	623197.34	55
2019-10-09	16.4	16.64	16.38	16.64	0.28	1.71	70590.0	1164096.58	142
2019-10-08	16.5	16.9	16.36	16.36	-0.34	-2.04	99210.0	1651613.9	190
2019-10-07	16.56	16.7	16.56	16.7	0.08	0.48	32989.0	548218.84	90
2019-10-06	16.48	16.62	16.48	16.62	0.12	0.73	56953.0	942684.26	92
2019-10-03	16.24	16.5	16.14	16.5	0.04	0.24	37125.0	605866.92	184
2019-10-02	16.46	16.46	16.46	16.46	0.0	0.0	20601.0	338149.6	111
2019-10-01	16.4	16.5	16.34	16.46	0.06	0.37	68446.0	1124483.9	217
2019-09-30	16.6	16.76	16.3	16.4	-0.6	-3.53	329144.0	5429216.72	714
2019-09-29	16.9	17.2	16.8	17.0	0.7	4.29	86833.0	1471496.26	197
2019-09-26	16.3	16.92	16.3	16.3	-0.18	-1.09	151294.0	2495469.18	262
2019-09-25	16.5	16.88	16.24	16.48	-0.22	-1.32	81010.0	1333908.42	162
2019-09-24	15.9	16.7	15.9	16.7	1.04	6.64	164718.0	2693512.52	206
2019-09-22	15.66	15.66	15.66	15.66	0.0	0.0	9388.0	146749.26	44
2019-09-19	15.4	15.66	15.0	15.66	0.16	1.03	103664.0	1594210.98	117
2019-09-18	15.7	15.82	15.44	15.5	-0.3	-1.9	54824.0	852429.58	90
2019-09-17	15.9	16.06	15.74	15.8	0.1	0.64	45511.0	723502.72	92
2019-09-16	15.96	16.3	15.7	15.7	0.3	1.95	114423.0	1832394.96	215
2019-09-15	15.4	15.42	15.4	15.4	-0.16	-1.03	74557.0	1148492.54	59
2019-09-12	15.68	15.68	15.56	15.56	-0.04	-0.26	8419.0	131389.74	26
2019-09-11	15.52	15.6	15.5	15.6	-0.1	-0.64	37149.0	576919.12	57
2019-09-10	15.72	15.72	15.62	15.7	-0.2	-1.26	67668.0	1061095.06	43
2019-09-09	15.74	15.9	15.72	15.9	0.18	1.15	33932.0	535162.02	33
2019-09-08	15.72	15.9	15.72	15.72	0.0	0.0	39791.0	628735.38	73
2019-09-05	15.98	15.98	15.72	15.72	-0.24	-1.5	50344.0	795502.62	93
2019-09-04	15.58	16.0	15.58	15.96	0.26	1.66	150844.0	2385623.52	181
2019-09-03	15.54	15.7	15.5	15.7	0.12	0.77	53355.0	829817.32	62
2019-09-02	15.7	15.7	15.5	15.58	0.1	0.65	20443.0	317657.14	59
2019-09-01	15.2	15.5	15.2	15.48	0.28	1.84	45535.0	698393.4	99
2019-08-29	15.18	15.24	15.18	15.2	0.08	0.53	39272.0	596929.6	60
2019-08-28	15.4	15.4	15.02	15.12	-0.16	-1.05	35254.0	533255.08	78
2019-08-27	15.0	15.28	15.0	15.28	0.14	0.92	51005.0	767961.98	83
2019-08-26	15.08	15.14	15.04	15.14	-0.02	-0.13	25363.0	382145.5	59
2019-08-25	15.2	15.26	15.04	15.16	-0.42	-2.7	30030.0	454567.64	77
2019-08-22	15.5	15.58	15.32	15.58	-0.2	-1.27	21588.0	332992.04	64
2019-08-21	15.6	15.8	15.5	15.78	0.0	0.0	26612.0	415812.4	81
2019-08-20	16.02	16.02	15.78	15.78	-0.22	-1.38	42295.0	671621.14	128
2019-08-19	16.18	16.3	15.9	16.0	0.1	0.63	98276.0	1575088.92	152
2019-08-18	15.5	16.08	15.5	15.9	0.12	0.76	90936.0	1447539.4	177
2019-08-08	15.62	15.8	15.48	15.78	0.16	1.02	88285.0	1379893.48	166
2019-08-07	15.48	16.1	15.3	15.62	0.58	3.86	345996.0	5440366.88	606
2019-08-06	14.8	15.04	14.32	15.04	-0.06	-0.4	47464.0	702155.84	106
2019-08-05	15.1	15.12	15.0	15.1	-0.08	-0.53	54501.0	818679.56	74
2019-08-04	15.1	15.2	15.02	15.18	-0.22	-1.43	47918.0	723840.32	128
2019-08-01	15.0	15.4	15.0	15.4	0.2	1.32	52618.0	797267.04	112
2019-07-31	15.2	15.24	15.12	15.2	0.0	0.0	43564.0	661159.16	101
2019-07-30	15.22	15.26	15.18	15.2	-0.1	-0.65	47546.0	723157.34	144
2019-07-29	15.5	15.54	15.24	15.3	-0.2	-1.29	92171.0	1417075.34	191
2019-07-28	15.42	15.6	15.42	15.5	-0.04	-0.26	117932.0	1826714.34	168
2019-07-25	15.28	15.54	15.2	15.54	-0.02	-0.13	57090.0	879431.78	165
2019-07-24	15.14	15.56	15.0	15.56	0.06	0.39	119454.0	1823043.72	321
2019-07-23	16.2	16.2	15.0	15.5	-0.8	-4.91	140327.0	2201652.98	263
2019-07-22	16.5	16.5	16.24	16.3	-0.14	-0.85	77656.0	1264913.58	123
2019-07-21	16.9	16.9	16.34	16.44	-0.56	-3.29	125256.0	2075987.66	233
2019-07-18	17.1	17.1	17.0	17.0	-0.1	-0.58	61374.0	1044721.22	107
2019-07-17	17.2	17.2	17.04	17.1	0.0	0.0	46809.0	800681.34	114
2019-07-16	17.2	17.34	17.1	17.1	-0.22	-1.27	129949.0	2237394.1	263
2019-07-15	17.5	17.5	17.3	17.32	-0.26	-1.48	112062.0	1948866.44	175
2019-07-14	17.7	17.7	17.42	17.58	0.32	1.85	88055.0	1547970.72	176
2019-07-11	17.2	17.36	17.0	17.26	0.06	0.35	146202.0	2513245.68	318
2019-07-10	17.28	17.28	17.08	17.2	-0.08	-0.46	137953.0	2367282.1	244
2019-07-09	17.28	17.3	17.18	17.28	-0.1	-0.58	57252.0	986618.92	160
2019-07-08	17.46	17.5	17.24	17.38	-0.12	-0.69	62413.0	1083539.52	134
2019-07-07	17.48	17.58	17.44	17.5	-0.06	-0.34	41315.0	721884.3	165
2019-07-04	17.5	17.9	17.44	17.56	0.02	0.11	128777.0	2266124.56	219
2019-07-03	17.68	17.7	17.54	17.54	-0.06	-0.34	78690.0	1386095.48	143
2019-07-02	17.72	17.74	17.6	17.6	-0.22	-1.23	51792.0	914787.98	123
2019-07-01	17.82	17.82	17.74	17.82	-0.02	-0.11	81696.0	1452659.82	164
2019-06-30	18.1	18.1	17.8	17.84	-0.16	-0.89	110752.0	1980440.06	195
2019-06-27	17.82	18.2	17.4	18.0	0.0	0.0	223156.0	3977903.18	411
2019-06-26	17.42	18.3	17.42	18.0	0.34	1.93	331291.0	5922982.04	410
2019-06-25	17.38	17.7	17.26	17.66	0.28	1.61	65226.0	1141784.34	121
2019-06-24	17.38	17.46	17.0	17.38	-0.22	-1.25	115763.0	1999823.5	153
2019-06-23	17.78	17.86	17.28	17.6	-0.18	-1.01	113204.0	1983907.78	183
2019-06-20	17.64	17.78	17.5	17.78	-0.06	-0.34	78129.0	1379412.66	153
2019-06-19	18.0	18.0	17.74	17.84	-0.16	-0.89	153088.0	2727655.8	203
2019-06-18	18.08	18.08	17.5	18.0	0.2	1.12	187764.0	3348881.92	330
2019-06-17	17.5	18.04	17.5	17.8	0.5	2.89	395609.0	7070494.84	609
2019-06-16	17.5	17.56	17.3	17.3	-0.3	-1.7	43315.0	754708.28	123
2019-06-13	17.9	18.1	17.6	17.6	-0.66	-3.61	57847.0	1031814.0	156
2019-06-12	18.26	18.5	17.9	18.26	-0.14	-0.76	120162.0	2189018.52	204
2019-06-11	17.9	18.44	17.9	18.4	0.24	1.32	87255.0	1584526.32	187
2019-06-10	18.0	18.16	17.78	18.16	0.14	0.78	25411.0	456854.06	100
2019-06-09	17.66	18.18	17.66	18.02	0.52	2.97	36111.0	643530.64	98
2019-05-30	17.08	17.5	17.08	17.5	0.26	1.51	68259.0	1178612.96	87
2019-05-29	17.14	17.24	17.12	17.24	-0.44	-2.49	61274.0	1052697.5	90
2019-05-28	17.4	17.68	17.08	17.68	0.08	0.45	65949.0	1136832.94	117
2019-05-27	17.3	17.6	17.0	17.6	0.32	1.85	56692.0	983112.04	85
2019-05-26	17.54	17.6	17.0	17.28	-0.12	-0.69	52479.0	904879.56	83
2019-05-23	17.2	17.44	17.08	17.4	-0.1	-0.57	41155.0	710253.18	94
2019-05-22	17.5	17.5	17.0	17.5	0.12	0.69	39977.0	685190.52	78
2019-05-21	16.72	17.4	16.72	17.38	0.72	4.32	29884.0	512722.76	75
2019-05-20	16.92	16.92	16.44	16.66	-0.34	-2.0	25993.0	432944.78	46
2019-05-19	17.1	17.44	16.72	17.0	-0.46	-2.63	68939.0	1169154.52	152
2019-05-16	17.5	17.68	17.12	17.46	0.3	1.75	57306.0	993589.58	137
2019-05-15	16.9	17.3	16.8	17.16	0.2	1.18	92021.0	1574452.78	206
2019-05-14	17.0	17.0	16.0	16.96	0.46	2.79	148778.0	2461970.1	202
2019-05-13	17.32	17.32	16.26	16.5	-1.24	-6.99	139736.0	2349488.5	229
2019-05-12	18.1	18.18	17.7	17.74	-0.26	-1.44	62390.0	1110941.02	154
2019-05-09	19.3	19.3	18.0	18.0	-1.4	-7.22	317525.0	5891963.04	539
2019-05-08	18.92	19.5	18.54	19.4	0.66	3.52	221560.0	4224897.36	429
2019-05-07	18.7	18.74	18.58	18.74	-0.04	-0.21	31536.0	588863.4	71
2019-05-06	18.6	18.78	18.52	18.78	-0.16	-0.84	44395.0	825041.96	114
2019-05-05	19.18	19.18	18.7	18.94	-0.34	-1.76	212278.0	3997808.4	251
2019-05-02	19.94	19.96	19.28	19.28	-0.7	-3.5	137538.0	2697048.78	154
2019-05-01	19.82	19.98	19.76	19.98	0.04	0.2	61038.0	1212262.46	133
2019-04-30	19.86	19.94	19.74	19.94	0.08	0.4	76726.0	1521664.82	118
2019-04-29	19.96	20.0	19.7	19.86	-0.14	-0.7	185775.0	3681633.02	180
2019-04-28	19.8	20.02	19.76	20.0	0.12	0.6	85053.0	1689685.58	166
2019-04-25	20.02	20.1	19.74	19.88	-0.12	-0.6	175974.0	3498662.88	379
2019-04-24	20.7	20.7	19.96	20.0	-0.8	-3.85	377500.0	7626819.46	616
2019-04-23	20.12	20.94	20.0	20.8	0.52	2.56	240128.0	4889785.82	349
2019-04-22	20.0	20.3	19.7	20.28	0.28	1.4	143484.0	2870123.04	284
2019-04-21	20.2	20.2	19.8	20.0	-0.14	-0.7	167840.0	3350171.56	227
2019-04-18	20.18	20.4	20.08	20.14	-0.3	-1.47	136680.0	2753444.7	199
2019-04-17	20.3	20.52	20.18	20.44	-0.06	-0.29	102412.0	2080462.88	200
2019-04-16	20.3	20.52	20.0	20.5	0.14	0.69	132202.0	2687231.02	298
2019-04-15	19.98	20.4	19.98	20.36	0.34	1.7	213033.0	4301702.32	378
2019-04-14	21.3	21.3	20.0	20.02	-1.26	-5.92	450266.0	9256330.94	657
2019-04-11	21.5	21.6	21.22	21.28	-0.24	-1.12	92691.0	1984618.42	212
2019-04-10	21.52	21.94	21.42	21.52	0.02	0.09	239677.0	5183012.46	392
2019-04-09	21.7	21.98	21.5	21.5	-0.2	-0.92	127964.0	2773968.8	247
2019-04-08	21.54	21.74	21.48	21.7	-0.08	-0.37	130166.0	2808423.96	239
2019-04-07	21.9	21.9	21.32	21.78	-0.08	-0.37	126647.0	2732039.4	255
2019-04-04	21.7	21.86	21.4	21.86	0.12	0.55	132108.0	2845659.58	237
2019-04-03	21.7	22.08	21.66	21.74	-0.04	-0.18	138927.0	3035305.06	292
2019-04-02	23.1	23.2	21.78	21.78	-0.22	-1.0	263897.0	5906687.28	455
2019-04-01	22.4	22.4	21.88	22.0	-0.46	-2.05	117650.0	2593118.7	239
2019-03-31	21.9	22.46	20.22	22.46	0.3	1.35	142011.0	3030574.74	258
2019-03-28	22.22	22.22	21.96	22.16	0.06	0.27	85755.0	1889275.62	129
2019-03-27	22.44	22.66	22.1	22.1	-0.48	-2.13	44698.0	993763.96	91
2019-03-26	22.12	22.6	22.08	22.58	0.28	1.26	52925.0	1177005.8	125
2019-03-25	22.72	22.96	22.3	22.3	-0.58	-2.53	99145.0	2234989.12	162
2019-03-24	22.58	22.98	22.26	22.88	0.5	2.23	183298.0	4154398.28	266
2019-03-21	22.32	22.58	22.32	22.38	-0.28	-1.24	21899.0	490340.64	60
2019-03-20	22.58	22.7	22.3	22.66	0.02	0.09	54439.0	1221738.18	109
2019-03-19	22.4	22.8	22.4	22.64	-0.26	-1.14	92085.0	2076587.1	179
2019-03-18	22.18	22.9	21.9	22.9	0.8	3.62	144378.0	3220692.5	187
2019-03-17	22.0	22.1	21.6	22.1	0.2	0.91	66790.0	1458634.1	124
2019-03-14	21.88	22.0	21.3	21.9	0.1	0.46	173155.0	3737815.3	261
2019-03-13	21.12	22.38	21.12	21.8	0.7	3.32	193531.0	4236032.88	360
2019-03-12	21.42	21.78	21.1	21.1	-0.8	-3.65	83896.0	1805119.96	182
2019-03-11	21.94	21.94	21.7	21.9	-0.16	-0.73	56909.0	1238749.56	125
2019-03-10	22.2	22.2	21.9	22.06	-0.14	-0.63	63503.0	1399198.04	117
2019-03-07	22.1	22.2	21.9	22.2	0.1	0.45	38307.0	845755.8	84
2019-03-06	22.06	22.4	22.0	22.1	-0.3	-1.34	92841.0	2055549.12	199
2019-03-05	21.94	22.56	21.7	22.4	0.34	1.54	127721.0	2810478.92	200
2019-03-04	22.2	22.4	22.02	22.06	-0.14	-0.63	113738.0	2519853.54	230
2019-03-03	22.36	22.56	22.02	22.2	-0.16	-0.72	107572.0	2399268.34	241
2019-02-28	21.84	22.5	21.8	22.36	0.66	3.04	240151.0	5294928.04	417
2019-02-27	21.86	21.88	21.14	21.7	-0.4	-1.81	178968.0	3865884.76	414
2019-02-26	22.1	22.16	21.88	22.1	-0.22	-0.99	138557.0	3049646.82	220
2019-02-25	22.32	22.4	22.0	22.32	-0.22	-0.98	97397.0	2156881.68	197
2019-02-24	22.6	22.62	22.36	22.54	-0.26	-1.14	125067.0	2808650.44	264
2019-02-21	22.68	22.9	22.36	22.8	0.02	0.09	129314.0	2918184.32	199
2019-02-20	22.42	23.16	22.3	22.78	0.38	1.7	304885.0	6909784.14	606
2019-02-19	23.26	23.42	22.3	22.4	-1.16	-4.92	282439.0	6469816.02	507
2019-02-18	23.9	24.1	23.4	23.56	-0.32	-1.34	195991.0	4642094.98	375
2019-02-17	23.1	23.98	22.8	23.88	0.88	3.83	277659.0	6523096.5	575
2019-02-14	22.32	23.48	22.32	23.0	0.7	3.14	356531.0	8206454.64	579
2019-02-13	22.78	22.8	22.0	22.3	-0.14	-0.62	215375.0	4763659.5	423
2019-02-12	22.96	23.0	22.36	22.44	-0.8	-3.44	178488.0	4045047.56	369
2019-02-11	23.48	23.48	22.9	23.24	0.04	0.17	99047.0	2290461.06	307
2019-02-10	22.7	23.26	22.4	23.2	0.3	1.31	284211.0	6462291.34	720
2019-02-07	24.0	24.18	22.9	22.9	-0.9	-3.78	394125.0	9157283.98	532
2019-02-06	23.6	24.2	23.44	23.8	0.0	0.0	374577.0	8944771.76	695
2019-02-05	23.78	24.06	23.2	23.8	0.7	3.03	613293.0	14451747.26	891
2019-02-04	22.9	24.58	22.14	23.1	0.7	3.13	797576.0	18537015.84	1126
2019-02-03	22.46	23.2	22.2	22.4	0.0	0.0	309427.0	6952392.3	542
2019-01-31	22.0	22.4	21.66	22.4	0.44	2.0	271112.0	5972075.22	403
2019-01-30	21.7	22.0	21.5	21.96	0.46	2.14	240807.0	5247800.66	318
2019-01-29	20.94	21.5	20.94	21.5	0.1	0.47	73530.0	1564712.22	154
2019-01-28	20.9	21.5	20.9	21.4	0.3	1.42	118630.0	2509788.74	199
2019-01-27	20.52	21.24	20.52	21.1	0.42	2.03	261932.0	5501405.32	284
2019-01-24	20.54	20.98	20.36	20.68	0.14	0.68	189050.0	3897668.52	144
2019-01-23	20.66	20.82	20.38	20.54	-0.32	-1.53	224310.0	4596096.98	320
2019-01-22	20.5	20.9	20.2	20.86	0.42	2.05	193268.0	3981436.4	339
2019-01-21	19.98	20.44	19.94	20.44	0.5	2.51	194428.0	3913879.26	316
2019-01-20	19.64	19.98	19.4	19.94	0.26	1.32	77515.0	1527577.26	84
2019-01-17	19.1	19.98	18.8	19.68	0.1	0.51	90584.0	1783028.28	107
2019-01-16	19.4	19.98	19.4	19.58	-0.02	-0.1	161039.0	3176082.26	170
2019-01-15	19.5	19.68	19.5	19.6	0.16	0.82	86236.0	1684297.76	116
2019-01-14	19.5	19.5	19.0	19.44	-0.04	-0.21	75322.0	1447687.78	101
2019-01-13	19.16	19.6	19.16	19.48	0.14	0.72	68066.0	1318794.74	147
2019-01-10	19.1	19.4	18.78	19.34	0.2	1.04	54836.0	1046363.34	141
2019-01-09	18.96	19.24	18.8	19.14	0.2	1.06	145815.0	2777842.56	157
2019-01-08	18.5	18.94	18.42	18.94	0.34	1.83	94832.0	1783978.98	123
2019-01-07	18.4	18.8	18.4	18.6	0.1	0.54	48585.0	900767.58	86
2019-01-06	18.6	18.76	18.42	18.5	0.06	0.33	31219.0	577707.2	70
2019-01-03	18.9	18.96	18.2	18.44	-0.22	-1.18	90508.0	1679107.08	169
2019-01-02	18.54	18.66	18.54	18.66	0.18	0.97	13200.0	245789.08	47
2019-01-01	18.4	19.0	18.3	18.48	-0.12	-0.65	63271.0	1177519.3	186
2018-12-31	18.3	19.16	18.3	18.6	0.32	1.75	102216.0	1914921.72	246
2018-12-30	18.16	18.38	18.04	18.28	0.26	1.44	51012.0	929742.12	84
2018-12-27	18.0	18.68	17.98	18.02	0.1	0.56	148339.0	2719797.0	314
2018-12-26	18.04	18.04	17.9	17.92	-0.08	-0.44	64985.0	1167703.6	205
2018-12-25	18.2	18.22	17.86	18.0	-0.7	-3.74	229019.0	4135203.78	315
2018-12-24	18.8	19.4	18.7	18.7	-0.56	-2.91	290887.0	5517430.48	352
2018-12-23	17.82	19.98	17.82	19.26	1.08	5.94	467012.0	9049449.84	616
2018-12-20	18.12	18.24	18.0	18.18	-0.1	-0.55	75268.0	1361207.3	120
2018-12-19	18.16	18.38	18.02	18.28	0.0	0.0	80117.0	1460072.04	166
2018-12-18	18.4	18.4	17.8	18.28	-0.12	-0.65	166920.0	3019713.2	233
2018-12-17	18.66	18.66	18.4	18.4	-0.22	-1.18	246897.0	4552420.56	222
2018-12-16	18.5	18.78	18.4	18.62	0.02	0.11	221470.0	4111468.04	329
2018-12-13	18.44	19.0	18.44	18.6	0.2	1.09	561759.0	10526474.96	766
2018-12-12	18.42	18.68	18.14	18.4	-0.04	-0.22	495453.0	9091510.02	690
2018-12-11	18.94	20.76	18.4	18.44	-0.44	-2.33	1567382.0	30459661.18	1848
2018-12-10	18.5	18.88	18.5	18.88	0.38	2.05	72385.0	1351351.9	86
2018-12-09	18.5	18.7	18.5	18.5	0.12	0.65	65365.0	1209804.68	66
2018-12-06	18.4	18.4	18.32	18.38	-0.04	-0.22	36716.0	673965.54	39
2018-12-05	18.12	18.44	18.12	18.42	-0.04	-0.22	41990.0	769709.12	83
2018-12-04	18.02	18.48	18.02	18.46	0.18	0.98	61174.0	1123387.06	109
2018-12-03	17.88	18.3	17.88	18.28	0.2	1.11	119368.0	2168563.28	137
2018-12-02	17.98	18.08	17.64	18.08	0.26	1.46	95109.0	1703185.26	108
2018-11-29	17.32	17.88	17.32	17.82	0.4	2.3	38283.0	672480.52	110
2018-11-28	17.2	17.6	17.2	17.42	0.14	0.81	43246.0	750707.72	67
2018-11-27	17.14	17.3	17.14	17.28	0.08	0.47	25109.0	431741.36	36
2018-11-26	17.06	17.2	17.06	17.2	0.02	0.12	41656.0	714364.24	66
2018-11-25	17.06	17.38	17.06	17.18	-0.02	-0.12	36990.0	634745.36	63
2018-11-22	17.18	17.46	17.18	17.2	-0.2	-1.15	74843.0	1295709.4	80
2018-11-21	17.06	17.4	17.06	17.4	0.26	1.52	39298.0	677099.82	72
2018-11-20	17.2	17.36	17.1	17.14	-0.12	-0.7	69888.0	1200989.96	83
2018-11-19	17.36	17.46	17.06	17.26	0.08	0.47	54243.0	936659.08	117
2018-11-18	16.92	17.9	16.92	17.18	0.12	0.7	116828.0	2020723.64	315
2018-11-15	17.04	17.1	17.0	17.06	0.02	0.12	95378.0	1623391.82	151
2018-11-14	16.96	18.16	16.94	17.04	0.02	0.12	312330.0	5415416.18	637
2018-11-13	17.06	17.06	16.88	17.02	0.02	0.12	112657.0	1915860.24	161
2018-11-12	16.7	17.0	16.64	17.0	0.18	1.07	82679.0	1396809.3	132
2018-11-11	16.62	16.82	16.5	16.82	-0.02	-0.12	26806.0	446027.2	81
2018-11-08	16.6	16.9	16.6	16.84	0.02	0.12	79637.0	1336079.62	98
2018-11-07	16.72	16.86	16.6	16.82	0.06	0.36	107423.0	1792290.1	126
2018-11-06	17.0	17.0	16.68	16.76	-0.24	-1.41	169014.0	2829158.54	238
2018-11-05	17.0	17.08	16.8	17.0	0.0	0.0	56526.0	958080.64	117
2018-11-04	16.98	17.24	16.96	17.0	0.1	0.59	183812.0	3136729.62	320
2018-11-01	16.72	16.9	16.66	16.9	0.14	0.84	161800.0	2714664.02	215
2018-10-31	16.4	17.1	16.32	16.76	0.32	1.95	270307.0	4528825.32	500
2018-10-30	16.9	16.9	16.0	16.44	-0.46	-2.72	368251.0	6044259.7	653
2018-10-29	16.84	17.02	16.8	16.9	0.04	0.24	332946.0	5624536.98	477
2018-10-28	17.1	17.2	16.86	16.86	-0.5	-2.88	204573.0	3474311.24	412
2018-10-25	17.04	17.44	17.04	17.36	-0.1	-0.57	98323.0	1697231.72	140
2018-10-24	17.0	17.5	17.0	17.46	0.34	1.99	95156.0	1648608.98	275
2018-10-23	16.7	17.16	16.24	17.12	0.22	1.3	82906.0	1395400.58	149
2018-10-22	17.4	17.4	16.5	16.9	-0.48	-2.76	155422.0	2612919.42	203
2018-10-21	16.0	17.38	16.0	17.38	0.38	2.24	60503.0	1019829.06	94
2018-10-18	16.62	17.0	16.62	17.0	-0.02	-0.12	109307.0	1834075.82	181
2018-10-17	16.08	17.02	16.08	17.02	0.98	6.11	128481.0	2123658.6	198
2018-10-16	16.0	16.04	15.02	16.04	-0.16	-0.99	59770.0	945710.88	128
2018-10-15	16.16	16.38	15.82	16.2	0.02	0.12	169433.0	2721582.42	207
2018-10-14	15.8	16.18	15.56	16.18	0.08	0.5	78389.0	1239814.08	133
2018-10-11	16.02	16.1	15.64	16.1	0.04	0.25	129120.0	2050036.92	130
2018-10-10	16.02	16.1	16.02	16.06	0.06	0.38	68586.0	1102469.66	80
2018-10-09	15.9	16.14	15.9	16.0	0.04	0.25	43924.0	704321.26	68
2018-10-08	15.86	15.98	15.86	15.96	0.2	1.27	15807.0	251645.84	43
2018-10-07	16.04	16.04	15.74	15.76	-0.12	-0.76	87849.0	1397356.54	153
2018-10-04	16.1	16.1	15.88	15.88	-0.22	-1.37	55861.0	893259.56	96
2018-10-03	16.18	16.18	16.0	16.1	0.08	0.5	55772.0	895875.26	94
2018-10-02	16.0	16.32	16.0	16.02	0.02	0.13	237590.0	3833907.14	353
2018-10-01	16.12	16.12	15.88	16.0	-0.14	-0.87	170067.0	2717195.3	351
2018-09-30	16.9	16.9	16.14	16.14	-0.7	-4.16	112188.0	1840354.62	299
2018-09-27	16.88	17.32	16.82	16.84	0.04	0.24	212870.0	3625062.36	428
2018-09-26	16.5	16.94	16.28	16.8	0.38	2.31	179567.0	2980665.44	366
2018-09-25	17.0	17.06	16.4	16.42	-0.64	-3.75	203856.0	3379324.18	477
2018-09-20	17.2	17.22	17.06	17.06	-0.14	-0.81	19341.0	331536.96	45
2018-09-19	17.2	17.48	17.1	17.2	-0.16	-0.92	46204.0	798841.14	84
2018-09-18	17.16	17.36	17.1	17.36	0.06	0.35	53835.0	923156.96	90
2018-09-17	17.12	18.0	17.1	17.3	-0.06	-0.35	129096.0	2259106.7	156
2018-09-16	17.28	17.5	17.1	17.36	0.04	0.23	38427.0	663906.34	90
2018-09-13	17.1	17.38	17.1	17.32	-0.38	-2.15	78333.0	1353100.02	207
2018-09-12	17.44	18.2	17.1	17.7	0.02	0.11	233622.0	4122572.88	327
2018-09-11	18.0	18.38	17.02	17.68	-0.24	-1.34	567702.0	10114580.8	960
2018-09-10	16.66	17.92	16.5	17.92	1.62	9.94	456004.0	8090165.84	380
2018-09-09	16.14	16.38	16.14	16.3	0.16	0.99	15246.0	246928.02	58
2018-09-06	16.2	16.5	16.04	16.14	-0.64	-3.81	76414.0	1236876.46	195
2018-09-05	17.5	17.62	16.5	16.78	-1.18	-6.57	80567.0	1373257.1	142
2018-09-04	17.82	17.96	17.8	17.96	-0.04	-0.22	12366.0	220547.58	28
2018-09-03	17.66	18.0	17.66	18.0	-0.02	-0.11	63744.0	1136630.36	175
2018-09-02	18.0	18.02	17.9	18.02	-0.02	-0.11	16935.0	304223.02	33
2018-08-30	18.18	18.18	18.04	18.04	-0.26	-1.42	62305.0	1128363.96	130
2018-08-29	18.14	18.3	17.96	18.3	0.12	0.66	81532.0	1471718.98	116
2018-08-28	18.4	18.4	18.14	18.18	-0.08	-0.44	92892.0	1691733.82	122
2018-08-27	18.4	18.4	18.24	18.26	-0.18	-0.98	12971.0	237085.72	30
2018-08-26	18.18	18.5	18.18	18.44	0.04	0.22	14417.0	264278.24	38
2018-08-16	18.3	18.58	18.24	18.4	0.1	0.55	90116.0	1653895.74	170
2018-08-15	18.22	18.4	18.08	18.3	0.26	1.44	47184.0	860745.06	109
2018-08-14	17.94	18.1	17.94	18.04	0.06	0.33	42417.0	764669.74	50
2018-08-13	18.1	18.2	17.94	17.98	-0.18	-0.99	128200.0	2310232.54	122
2018-08-12	18.26	18.34	18.08	18.16	-0.12	-0.66	90627.0	1645481.68	80
2018-08-09	18.16	18.3	18.1	18.28	0.16	0.88	54639.0	996185.8	78
2018-08-08	18.02	18.12	18.02	18.12	0.0	0.0	46716.0	845334.8	72
2018-08-07	18.0	18.5	18.0	18.12	-0.42	-2.27	87876.0	1601095.98	108
2018-08-06	18.54	18.56	18.52	18.54	0.04	0.22	34209.0	634122.06	64
2018-08-05	18.8	18.8	18.5	18.5	-0.26	-1.39	95243.0	1769694.22	78
2018-08-02	18.5	18.84	18.4	18.76	0.26	1.41	124105.0	2319206.72	149
2018-08-01	18.7	18.7	18.48	18.5	-0.1	-0.54	40275.0	747376.48	52
2018-07-31	18.84	18.84	18.56	18.6	-0.16	-0.85	28165.0	525525.68	69
2018-07-30	18.7	18.76	18.24	18.76	0.16	0.86	70356.0	1304466.22	113
2018-07-29	18.7	18.76	18.5	18.6	-0.04	-0.21	104966.0	1953073.96	113
2018-07-26	18.68	18.68	18.4	18.64	0.12	0.65	65221.0	1208004.34	67
2018-07-25	18.46	18.52	18.36	18.52	0.02	0.11	53580.0	990554.36	122
2018-07-24	18.7	18.7	18.42	18.5	0.0	0.0	66885.0	1238805.6	91
2018-07-23	18.3	18.78	18.3	18.5	0.08	0.43	240866.0	4466577.1	310
2018-07-22	18.5	18.54	18.34	18.42	-0.08	-0.43	76095.0	1400339.36	120
2018-07-19	18.28	18.5	18.22	18.5	0.16	0.87	128324.0	2346950.62	182
2018-07-18	18.32	18.44	18.3	18.34	0.04	0.22	136907.0	2514672.46	172
2018-07-17	18.46	18.5	18.24	18.3	0.02	0.11	117153.0	2147288.4	178
2018-07-16	18.24	18.48	18.2	18.28	-0.22	-1.19	115763.0	2118057.66	158
2018-07-15	18.2	18.8	18.1	18.5	0.18	0.98	138769.0	2547653.32	180
2018-07-12	18.44	18.44	18.18	18.32	-0.22	-1.19	114410.0	2091927.32	155
2018-07-11	18.36	18.58	18.36	18.54	0.18	0.98	177426.0	3268241.3	303
2018-07-10	18.44	18.72	18.24	18.36	-0.06	-0.33	268383.0	4927183.96	318
2018-07-09	18.58	18.7	18.0	18.42	0.02	0.11	301448.0	5504981.44	346
2018-07-08	18.6	18.6	18.3	18.4	-0.4	-2.13	100910.0	1859454.84	130
2018-07-05	18.82	18.9	18.8	18.8	-0.26	-1.36	58006.0	1091973.18	114
2018-07-04	18.74	19.06	18.74	19.06	0.06	0.32	84415.0	1596388.8	139
2018-07-03	19.28	19.28	18.64	19.0	-0.18	-0.94	123867.0	2349278.62	181
2018-07-02	18.64	19.18	18.54	19.18	0.24	1.27	121143.0	2279549.76	205
2018-07-01	19.0	19.3	18.8	18.94	-0.3	-1.56	91538.0	1735660.48	176
2018-06-28	19.2	19.42	18.94	19.24	0.2	1.05	346630.0	6647444.28	391
2018-06-27	19.22	19.3	19.0	19.04	-0.12	-0.63	151726.0	2905485.28	183
2018-06-26	19.36	19.6	19.12	19.16	-0.18	-0.93	369360.0	7112080.26	341
2018-06-25	19.5	19.74	19.1	19.34	-0.2	-1.02	346440.0	6690453.62	334
2018-06-24	19.8	19.88	19.34	19.54	-0.16	-0.81	250476.0	4889272.52	290
2018-06-21	19.8	20.2	19.24	19.7	0.26	1.34	131686.0	2563158.0	189
2018-06-20	19.2	19.8	19.0	19.44	0.24	1.25	49773.0	959270.68	75
2018-06-12	18.0	19.3	18.0	19.2	0.36	1.91	55646.0	1038740.42	147
2018-06-11	19.56	19.56	18.0	18.84	-0.7	-3.58	105245.0	1931611.3	115
2018-06-10	20.3	20.32	19.54	19.54	-0.52	-2.59	44427.0	879277.34	100
2018-06-07	20.06	20.5	19.82	20.06	-0.24	-1.18	199129.0	3985538.66	236
2018-06-06	20.6	20.9	20.1	20.3	-0.34	-1.65	69456.0	1416999.64	126
2018-06-05	20.5	20.7	20.3	20.64	-0.04	-0.19	24755.0	508642.74	59
2018-06-04	20.5	20.7	20.3	20.68	0.2	0.98	17194.0	353439.02	37
2018-06-03	20.52	20.52	20.2	20.48	0.02	0.1	73664.0	1496274.44	104
2018-05-31	20.5	20.74	20.46	20.46	-0.14	-0.68	24909.0	512827.28	36
2018-05-30	20.7	21.0	20.42	20.6	-0.02	-0.1	22595.0	466622.96	54
2018-05-29	20.68	20.68	20.44	20.62	0.12	0.59	18922.0	389297.54	34
2018-05-28	20.4	20.6	20.22	20.5	0.0	0.0	39417.0	805987.02	54
2018-05-27	20.8	20.8	20.46	20.5	-0.28	-1.35	28428.0	585252.92	41
2018-05-24	21.0	21.2	20.76	20.78	-0.04	-0.19	99391.0	2080835.42	132
2018-05-23	20.98	21.0	20.74	20.82	0.1	0.48	77629.0	1621238.56	76
2018-05-22	20.9	21.02	20.7	20.72	0.09	0.44	274638.0	5734698.22	277
2018-05-21	20.2	21.1	20.2	20.63	0.43	2.13	57887.0	1188606.1	70
2018-05-20	20.3	20.5	20.2	20.2	-0.08	-0.39	35026.0	709612.26	68
2018-05-17	20.44	20.52	20.24	20.28	0.08	0.4	44444.0	905369.32	62
2018-05-16	20.5	20.6	20.2	20.2	-0.37	-1.8	44190.0	899547.5	68
2018-05-15	20.26	20.7	20.0	20.57	0.31	1.53	164007.0	3356848.32	549
2018-05-14	20.52	20.96	20.2	20.26	-0.57	-2.74	186349.0	3826905.88	196
2018-05-13	20.8	20.94	20.0	20.83	-0.33	-1.56	154053.0	3154470.96	220
2018-05-10	21.1	21.48	20.84	21.16	0.17	0.81	161687.0	3411980.94	195
2018-05-09	21.34	21.86	21.0	20.99	-0.4	-1.87	96959.0	2057684.5	185
2018-05-08	21.1	21.48	19.8	21.39	0.08	0.38	254082.0	5348748.26	311
2018-05-07	21.2	21.58	21.02	21.31	0.11	0.52	201663.0	4280612.4	246
2018-05-06	21.5	22.2	21.02	21.2	-0.16	-0.75	616558.0	13235924.88	751
2018-05-03	20.4	21.7	20.32	21.36	0.84	4.09	830792.0	17692186.38	1033
2018-05-02	20.5	20.78	20.4	20.52	-0.07	-0.34	56638.0	1165174.46	117
2018-05-01	20.8	20.98	20.5	20.59	0.11	0.54	100982.0	2085462.42	200
2018-04-30	20.32	20.74	20.3	20.48	0.18	0.89	156702.0	3215089.2	219
2018-04-29	20.6	20.6	20.3	20.3	-0.27	-1.31	111792.0	2280269.76	128
2018-04-26	20.6	20.74	20.4	20.57	-0.18	-0.87	92720.0	1904316.66	142
2018-04-25	20.44	21.5	20.2	20.75	0.33	1.62	318841.0	6590073.46	400
2018-04-24	20.82	20.82	20.34	20.42	-0.41	-1.97	237967.0	4882755.3	272
2018-04-23	20.92	21.0	20.8	20.83	-0.22	-1.05	230233.0	4804399.38	262
2018-04-22	20.94	21.2	20.86	21.05	-0.13	-0.61	353493.0	7415221.0	376
2018-04-19	21.1	21.56	20.7	21.18	0.09	0.43	886370.0	18820457.52	802
2018-04-18	21.0	21.36	20.62	21.09	0.13	0.62	689556.0	14484547.4	614
2018-04-17	20.96	21.2	20.56	20.96	0.41	2.0	751381.0	15649411.88	728
2018-04-16	20.4	21.04	20.3	20.55	0.02	0.1	1059537.0	21914273.56	1067
2018-04-15	20.52	21.3	20.34	20.53	0.3	1.48	812352.0	16788533.9	973
2018-04-12	19.88	20.4	19.02	20.23	0.46	2.33	936001.0	18522695.7	1030
2018-04-11	21.0	21.0	19.46	19.77	-1.22	-5.81	1371914.0	27770563.22	1610
2018-04-10	20.3	21.4	20.2	20.99	0.61	2.99	1245590.0	25816219.8	1579
2018-04-09	19.42	20.5	19.4	20.38	0.77	3.93	639806.0	12819684.38	622
2018-04-08	19.12	19.94	19.0	19.61	0.51	2.67	496898.0	9641513.18	412
2018-04-05	18.22	19.28	18.22	19.1	0.74	4.03	464078.0	8775114.72	481
2018-04-04	18.34	18.38	18.12	18.36	0.09	0.49	127135.0	2324230.34	101
2018-04-03	18.36	18.36	18.0	18.27	0.0	0.0	75895.0	1383292.94	95
2018-04-02	18.0	18.4	18.0	18.27	0.05	0.27	117787.0	2146821.36	190
2018-04-01	17.3	18.4	17.3	18.22	1.04	6.05	508198.0	9087492.28	586
2018-03-29	16.8	17.2	16.56	17.18	0.33	1.96	107783.0	1826868.72	149
2018-03-28	17.48	17.48	16.8	16.85	0.05	0.3	68795.0	1164730.64	121
2018-03-27	16.62	16.8	16.52	16.8	0.18	1.08	43680.0	727931.9	70
2018-03-26	16.5	16.64	16.5	16.62	0.12	0.73	35005.0	581088.96	70
2018-03-25	16.38	16.6	16.3	16.5	0.06	0.36	44518.0	732452.16	98
2018-03-22	16.48	16.48	16.2	16.44	-0.02	-0.12	56025.0	914746.34	102
2018-03-21	16.62	16.62	16.4	16.46	-0.12	-0.72	59170.0	974756.58	79
2018-03-20	16.56	16.66	16.56	16.58	-0.23	-1.37	65241.0	1084573.6	113
2018-03-19	16.3	17.0	16.3	16.81	0.6	3.7	239109.0	3999038.62	393
2018-03-18	16.8	16.9	16.14	16.21	-0.54	-3.22	109371.0	1788905.46	125
2018-03-15	17.0	17.0	16.0	16.75	-0.55	-3.18	102529.0	1708696.1	162
2018-03-14	17.42	17.42	17.3	17.3	-0.1	-0.57	36434.0	632455.76	68
2018-03-13	17.5	17.5	17.4	17.4	-0.02	-0.11	25200.0	439493.44	68
2018-03-12	17.6	17.6	17.42	17.42	-0.1	-0.57	40506.0	708101.48	73
2018-03-11	17.4	17.66	17.4	17.52	-0.11	-0.62	70625.0	1239889.86	102
2018-03-08	17.36	17.62	17.36	17.63	0.02	0.11	21281.0	373198.42	52
2018-03-07	17.48	17.62	17.48	17.61	0.19	1.09	21845.0	382993.24	65
2018-03-06	17.36	17.48	17.32	17.42	-0.16	-0.91	131053.0	2281011.96	187
2018-03-05	17.5	17.7	17.5	17.58	0.05	0.29	40328.0	709734.16	86
2018-03-04	17.8	17.8	17.5	17.53	-0.26	-1.46	55474.0	978010.94	82
2018-03-01	17.94	18.16	17.76	17.79	-0.26	-1.44	45719.0	820791.78	69
2018-02-28	18.1	18.24	18.0	18.05	0.0	0.0	73654.0	1332888.74	93
2018-02-27	17.68	18.1	17.68	18.05	0.36	2.04	97235.0	1748606.72	80
2018-02-26	17.88	18.0	17.64	17.69	-0.25	-1.39	46691.0	832233.24	59
2018-02-25	17.92	18.2	17.82	17.94	-0.05	-0.28	54938.0	990638.3	78
2018-02-22	17.98	18.04	17.7	17.99	0.01	0.06	42624.0	760911.28	69
2018-02-21	17.8	18.1	17.78	17.98	0.19	1.07	84709.0	1520592.08	107
2018-02-20	17.7	17.82	17.58	17.79	-0.05	-0.28	40123.0	711646.9	75
2018-02-19	18.0	18.0	17.8	17.84	0.23	1.31	24643.0	440930.32	55
2018-02-18	18.14	18.16	17.5	17.61	-0.58	-3.19	72034.0	1292447.72	91
2018-02-15	18.3	18.4	18.14	18.19	-0.08	-0.44	66297.0	1210482.16	94
2018-02-14	18.3	18.38	18.1	18.27	0.0	0.0	90658.0	1650636.36	135
2018-02-13	18.3	18.58	18.0	18.27	-0.02	-0.11	205317.0	3746298.66	230
2018-02-12	17.36	18.44	17.36	18.29	1.14	6.65	377033.0	6815027.0	342
2018-02-11	17.0	17.46	16.9	17.15	-0.22	-1.27	129335.0	2229073.8	138
2018-02-08	17.7	17.8	17.0	17.37	-0.51	-2.85	243245.0	4241444.24	255
2018-02-07	18.5	18.5	17.8	17.88	-0.25	-1.38	134330.0	2447438.78	160
2018-02-06	18.28	18.32	18.0	18.13	-0.3	-1.63	105840.0	1925503.88	254
2018-02-05	18.2	18.52	18.18	18.43	0.06	0.33	172985.0	3174994.0	145
2018-02-04	18.02	18.9	17.98	18.37	0.34	1.89	306078.0	5612084.46	333
2018-02-01	18.06	18.1	17.7	18.03	0.03	0.17	101460.0	1823002.82	121
2018-01-31	17.96	18.3	17.94	18.0	0.01	0.06	140101.0	2532943.52	121
2018-01-30	18.4	18.4	17.9	17.99	-0.68	-3.64	244353.0	4410975.46	343
2018-01-29	19.04	19.04	18.42	18.67	-0.38	-1.99	193434.0	3621084.02	249
2018-01-28	19.22	19.52	19.02	19.05	-0.23	-1.19	193608.0	3724316.56	226
2018-01-25	19.3	19.3	19.22	19.28	0.0	0.0	140813.0	2711483.9	172
2018-01-24	19.24	19.5	19.14	19.28	0.0	0.0	278617.0	5383416.28	237
2018-01-23	19.7	19.9	19.2	19.28	-0.32	-1.63	214102.0	4177535.14	257
2018-01-22	19.24	20.18	19.24	19.6	0.21	1.08	664789.0	13149571.06	551
2018-01-21	19.34	19.68	19.28	19.39	-0.2	-1.02	174152.0	3388361.12	135
2018-01-18	19.4	19.7	19.3	19.59	-0.01	-0.05	130211.0	2532048.94	122
2018-01-17	19.2	19.8	19.1	19.6	0.23	1.19	185977.0	3604616.48	168
2018-01-16	19.0	19.44	19.0	19.37	0.22	1.15	146053.0	2815109.22	161
2018-01-15	19.26	19.3	19.0	19.15	-0.19	-0.98	124770.0	2378488.76	160
2018-01-14	19.1	19.5	19.1	19.34	-0.22	-1.12	166206.0	3202189.68	151
2018-01-11	19.7	19.7	19.2	19.56	0.06	0.31	103060.0	2005683.4	111
2018-01-10	19.74	19.74	19.3	19.5	-0.14	-0.71	96027.0	1869010.66	136
2018-01-09	19.62	19.8	19.62	19.64	-0.05	-0.25	150557.0	2966439.72	116
2018-01-08	19.76	19.98	19.66	19.69	0.07	0.36	277285.0	5493288.94	240
2018-01-07	19.7	19.9	19.5	19.62	-0.06	-0.3	135768.0	2663667.76	133
2018-01-04	19.44	19.86	19.4	19.68	-0.01	-0.05	213252.0	4201493.16	187
2018-01-03	19.4	19.96	19.26	19.69	0.3	1.55	258110.0	5061188.86	293
2018-01-02	19.42	19.44	19.2	19.39	-0.02	-0.1	204389.0	3944652.44	181
2018-01-01	19.24	20.0	19.24	19.41	-0.01	-0.05	324921.0	6384534.74	412
2017-12-31	19.44	19.7	18.9	19.42	0.05	0.26	366863.0	7072203.04	410
2017-12-28	18.98	19.9	18.98	19.37	0.37	1.95	254257.0	4912021.22	313
2017-12-27	18.82	19.1	18.78	19.0	0.11	0.58	174056.0	3299663.1	149
2017-12-26	18.9	18.92	18.68	18.89	0.1	0.53	116340.0	2187929.64	130
2017-12-25	19.1	19.14	18.74	18.79	-0.24	-1.26	262116.0	4964365.48	238
2017-12-24	19.16	19.16	18.78	19.03	0.02	0.11	215552.0	4076891.3	187
2017-12-21	18.98	19.18	18.7	19.01	0.05	0.26	330253.0	6248967.82	258
2017-12-20	18.76	19.1	18.32	18.96	0.41	2.21	490217.0	9239497.66	489
2017-12-19	18.52	18.8	18.42	18.55	-0.18	-0.96	224074.0	4167701.84	223
2017-12-18	18.36	18.98	18.06	18.73	0.23	1.24	389376.0	7226741.36	351
2017-12-17	18.52	19.0	18.3	18.5	0.0	0.0	516837.0	9626326.86	539
2017-12-14	18.0	18.98	17.96	18.5	0.59	3.29	1027478.0	18952367.2	943
2017-12-13	17.34	18.0	17.34	17.91	0.42	2.4	450026.0	7943898.96	324
2017-12-12	17.44	17.54	17.3	17.49	0.08	0.46	328510.0	5707803.2	261
2017-12-11	17.14	17.54	17.12	17.41	0.23	1.34	503156.0	8711285.24	365
2017-12-10	17.16	17.2	17.0	17.18	0.03	0.17	251312.0	4307361.04	177
2017-12-07	17.34	17.4	17.0	17.15	-0.08	-0.46	254764.0	4386730.66	248
2017-12-06	17.1	17.64	17.04	17.23	0.23	1.35	382765.0	6630345.14	411
2017-12-05	16.9	17.3	16.9	17.0	-0.16	-0.93	292426.0	5000476.42	312
2017-12-04	17.0	17.2	16.8	17.16	0.25	1.48	386211.0	6575737.54	390
2017-12-03	16.54	17.0	16.42	16.91	0.47	2.86	385875.0	6456560.44	335
2017-11-30	16.04	16.5	15.9	16.44	0.43	2.69	296423.0	4810136.8	290
2017-11-29	16.08	16.38	16.0	16.01	-0.17	-1.05	145426.0	2347006.7	115
2017-11-28	16.32	16.4	16.0	16.18	-0.15	-0.92	186568.0	3026827.94	231
2017-11-27	16.0	16.42	15.9	16.33	0.36	2.25	254972.0	4116780.18	289
2017-11-26	15.3	16.1	15.3	15.97	0.68	4.45	183936.0	2900551.3	232
2017-11-23	15.36	15.38	15.18	15.29	0.21	1.39	133920.0	2046559.38	126
2017-11-22	14.9	15.28	14.7	15.08	0.3	2.03	158341.0	2369259.48	143
2017-11-21	14.7	14.8	14.3	14.78	0.01	0.07	75189.0	1097059.32	120
2017-11-20	14.72	15.0	14.7	14.77	-0.15	-1.01	75974.0	1132476.66	115
2017-11-19	15.06	15.1	14.34	14.92	-0.23	-1.52	197280.0	2940432.9	203
2017-11-16	15.5	15.56	15.04	15.15	-0.42	-2.7	70468.0	1076854.34	98
2017-11-15	15.1	15.7	15.06	15.57	0.43	2.84	200651.0	3074222.08	192
2017-11-14	14.98	15.22	14.98	15.14	0.24	1.61	131969.0	1993998.1	172
2017-11-13	15.1	15.1	14.88	14.9	-0.08	-0.53	75308.0	1124446.36	104
2017-11-12	15.04	15.14	14.9	14.98	-0.03	-0.2	118305.0	1774202.8	158
2017-11-09	14.9	15.2	14.82	15.01	0.09	0.6	144338.0	2161317.52	304
2017-11-08	14.3	15.2	13.72	14.92	0.4	2.75	299320.0	4321412.64	288
2017-11-07	15.52	15.62	14.52	14.52	-1.6	-9.93	443346.0	6515424.72	388
2017-11-06	16.22	16.22	15.82	16.12	-0.28	-1.71	124219.0	1993226.68	139
2017-11-05	16.4	16.5	15.8	16.4	-0.4	-2.38	234849.0	3784908.56	310
2017-11-02	17.16	17.16	16.8	16.8	-0.22	-1.29	81835.0	1380639.98	130
2017-11-01	17.0	17.22	16.82	17.02	-0.22	-1.28	143604.0	2442589.58	228
2017-10-31	17.14	17.4	17.1	17.24	0.1	0.58	202950.0	3502114.34	262
2017-10-30	17.34	17.38	17.1	17.14	-0.08	-0.46	203383.0	3508020.32	262
2017-10-29	17.1	17.38	16.96	17.22	0.07	0.41	313544.0	5377888.7	364
2017-10-26	17.46	17.46	17.04	17.15	-0.25	-1.44	122047.0	2095968.84	171
2017-10-25	17.6	17.8	17.36	17.4	-0.05	-0.29	142449.0	2497679.78	122
2017-10-24	17.32	17.86	17.0	17.45	-0.16	-0.91	220063.0	3831660.02	303
2017-10-23	17.74	17.88	16.94	17.61	-0.13	-0.73	396431.0	6870603.24	498
2017-10-22	17.72	17.98	17.7	17.74	0.03	0.17	158555.0	2820225.34	226
2017-10-19	17.9	18.0	17.62	17.71	-0.13	-0.73	536669.0	9567551.84	383
2017-10-18	18.0	18.1	17.5	17.84	-0.04	-0.22	1092961.0	19546055.7	1104
2017-10-17	17.6	18.06	17.48	17.88	0.32	1.82	1002809.0	17758423.96	739
2017-10-16	17.4	17.82	17.1	17.56	-0.03	-0.17	348384.0	6102907.16	379
2017-10-15	17.88	18.0	17.54	17.59	-0.13	-0.73	570024.0	10111626.38	591
2017-10-12	17.5	17.9	17.12	17.72	0.33	1.9	318707.0	5594492.6	318
2017-10-11	17.4	17.58	16.98	17.39	-0.17	-0.97	476717.0	8234974.82	435
2017-10-10	17.6	17.86	17.32	17.56	0.02	0.11	381094.0	6698416.26	461
2017-10-09	17.2	17.84	17.2	17.54	0.19	1.1	534570.0	9333379.28	578
2017-10-08	17.1	17.5	17.0	17.35	0.24	1.4	482687.0	8327875.32	520
2017-10-05	16.82	17.3	16.8	17.11	0.19	1.12	661492.0	11249175.86	538
2017-10-04	16.82	17.18	16.82	16.92	0.05	0.3	322911.0	5473952.88	328
2017-10-03	16.98	17.1	16.74	16.87	-0.05	-0.3	292942.0	4945751.1	397
2017-10-02	16.84	17.1	16.76	16.92	0.01	0.06	555386.0	9387051.0	565
2017-10-01	16.5	17.4	16.3	16.91	0.54	3.3	1060253.0	17908049.32	1318
2017-09-28	17.84	17.98	16.1	16.37	-1.49	-8.34	1037219.0	17600851.08	933
2017-09-27	18.0	18.1	17.8	17.86	-0.1	-0.56	393890.0	7068426.5	346
2017-09-26	17.9	18.08	17.8	17.96	0.03	0.17	387044.0	6934171.32	274
2017-09-25	17.9	18.14	17.6	17.93	-0.08	-0.44	610675.0	10893687.7	462
2017-09-21	18.02	18.2	17.7	18.01	0.05	0.28	658828.0	11793363.48	528
2017-09-20	18.0	18.4	17.7	17.96	-0.02	-0.11	946576.0	16939093.84	829
2017-09-19	17.64	18.1	17.44	17.98	0.29	1.64	844597.0	15068337.82	624
2017-09-18	17.64	18.0	17.26	17.69	0.15	0.86	919427.0	16061490.08	600
2017-09-17	16.9	17.6	16.82	17.54	0.65	3.85	1223660.0	21214032.24	907
2017-09-14	16.0	17.22	16.0	16.89	0.93	5.83	2068723.0	34777285.04	1596
2017-09-13	15.56	16.0	15.56	15.96	0.36	2.31	557172.0	8797123.48	419
2017-09-12	15.66	15.86	15.54	15.6	0.0	0.0	583441.0	9134076.18	373
2017-09-11	15.7	15.74	15.5	15.6	-0.05	-0.32	462962.0	7236343.2	343
2017-09-10	15.5	15.7	15.44	15.65	0.12	0.77	440128.0	6846646.08	363
2017-09-07	15.3	15.66	15.3	15.53	0.13	0.84	271063.0	4179938.22	172
2017-09-06	15.46	15.52	15.32	15.4	-0.03	-0.19	254284.0	3922912.36	179
2017-08-29	15.48	15.6	15.3	15.43	0.0	0.0	535853.0	8277486.78	406
2017-08-28	15.18	15.48	15.1	15.43	0.3	1.98	581684.0	8903727.78	339
2017-08-27	15.0	15.3	15.0	15.13	0.18	1.2	385699.0	5829210.52	356
2017-08-24	14.9	15.06	14.8	14.95	0.02	0.13	317147.0	4729436.78	360
2017-08-23	15.12	15.2	14.9	14.93	-0.21	-1.39	355425.0	5354987.64	432
2017-08-22	15.28	15.32	15.14	15.14	-0.04	-0.26	389607.0	5934245.7	318
2017-08-21	15.1	15.3	15.02	15.18	0.12	0.8	578707.0	8780410.92	612
2017-08-20	15.2	15.38	15.02	15.06	-0.1	-0.66	302304.0	4572144.72	293
2017-08-17	15.22	15.48	15.14	15.16	-0.07	-0.46	339624.0	5200856.6	388
2017-08-16	15.04	15.3	15.0	15.23	0.09	0.59	524929.0	7938783.46	546
2017-08-15	15.1	15.84	15.0	15.14	0.11	0.73	1990855.0	30742811.06	1555
2017-08-14	14.7	15.1	14.7	15.03	0.32	2.18	1084437.0	16249903.16	954
2017-08-13	14.42	14.8	14.42	14.71	0.22	1.52	469779.0	6874174.38	524
2017-08-10	14.74	14.74	14.46	14.49	-0.13	-0.89	261272.0	3795105.02	265
2017-08-09	14.62	14.9	14.58	14.62	0.09	0.62	629011.0	9273698.72	569
2017-08-08	14.32	14.58	14.32	14.53	0.16	1.11	305740.0	4411080.26	333
2017-08-07	14.58	14.58	14.3	14.37	-0.07	-0.48	220908.0	3190576.08	277
2017-08-06	14.5	14.52	14.38	14.44	0.07	0.49	315188.0	4553603.6	332
2017-08-03	14.2	14.5	14.08	14.37	0.1	0.7	545507.0	7777936.72	471
2017-08-02	14.7	14.7	14.26	14.27	0.07	0.49	634154.0	9190350.7	567
2017-08-01	14.2	14.24	14.08	14.2	-0.01	-0.07	202781.0	2874996.76	218
2017-07-31	14.28	14.42	14.12	14.21	-0.07	-0.49	269951.0	3861198.52	268
2017-07-30	14.46	14.7	14.2	14.28	0.06	0.42	443243.0	6365001.78	493
2017-07-27	14.5	14.88	14.04	14.22	-0.31	-2.13	752741.0	10832955.54	790
2017-07-26	14.86	15.04	14.5	14.53	-0.41	-2.74	636440.0	9403113.62	486
2017-07-25	15.14	15.4	14.9	14.94	-0.07	-0.47	842733.0	12714168.54	890
2017-07-24	14.64	15.5	14.38	15.01	0.39	2.67	2034906.0	30643237.28	1821
2017-07-23	13.9	14.78	13.84	14.62	0.87	6.33	1129888.0	16207716.78	944
2017-07-20	13.8	13.9	13.6	13.75	0.03	0.22	190951.0	2642704.3	223
2017-07-19	13.62	14.0	13.62	13.72	0.2	1.48	386998.0	5362553.8	346
2017-07-18	13.62	13.66	13.5	13.52	-0.19	-1.39	137866.0	1871392.68	198
2017-07-17	13.8	13.92	13.68	13.71	-0.16	-1.15	213011.0	2939680.64	235
2017-07-16	13.52	14.04	13.52	13.87	0.36	2.66	530867.0	7370813.2	466
2017-07-13	13.36	13.7	13.36	13.51	0.02	0.15	289127.0	3916145.12	305
2017-07-12	13.48	13.54	13.22	13.49	0.2	1.5	281721.0	3784011.72	227
2017-07-11	12.96	13.5	12.96	13.29	0.19	1.45	491990.0	6503768.52	452
2017-07-10	12.64	13.38	12.62	13.1	0.57	4.55	498534.0	6494377.64	467
2017-07-09	12.7	12.7	12.52	12.53	0.0	0.0	132293.0	1670608.52	169
2017-07-06	12.82	12.82	12.5	12.53	-0.28	-2.19	248733.0	3139564.42	184
2017-07-05	12.8	12.94	12.7	12.81	-0.2	-1.54	515031.0	6605850.28	499
2017-07-04	12.58	13.5	12.58	13.01	0.49	3.91	810331.0	10512558.28	442
2017-07-03	12.4	12.6	12.34	12.52	0.18	1.46	151249.0	1884872.52	173
2017-07-02	12.66	12.66	12.32	12.34	0.01	0.08	129059.0	1608092.28	151
2017-06-22	11.8	12.5	11.8	12.33	0.41	3.44	256959.0	3152418.24	212
2017-06-21	11.88	11.96	11.74	11.92	0.3	2.58	115112.0	1368526.26	118
2017-06-20	11.9	11.9	11.06	11.62	-0.21	-1.78	86948.0	1000066.94	72
2017-06-19	11.5	11.94	11.5	11.83	0.06	0.51	136945.0	1612793.36	121
2017-06-18	11.9	12.0	11.5	11.77	-0.11	-0.93	165928.0	1931731.88	127
2017-06-15	12.2	12.24	11.8	11.88	-0.39	-3.18	132577.0	1600303.98	89
2017-06-14	12.26	12.36	12.24	12.27	0.0	0.0	91646.0	1126737.22	118
2017-06-13	12.6	12.6	12.1	12.27	0.06	0.49	285177.0	3496116.28	197
2017-06-12	11.9	12.42	11.9	12.21	0.12	0.99	130868.0	1602545.42	87
2017-06-11	12.1	12.26	12.06	12.09	-0.22	-1.79	187280.0	2270713.28	86
2017-06-08	12.5	12.5	12.3	12.31	-0.3	-2.38	137496.0	1705629.76	131
2017-06-07	12.28	12.72	12.28	12.61	0.34	2.77	178356.0	2210729.04	103
2017-06-06	12.3	12.34	12.24	12.27	0.02	0.16	109037.0	1339783.46	81
2017-06-05	12.1	12.38	12.08	12.25	0.02	0.16	208871.0	2555162.96	123
2017-06-04	12.2	12.44	12.2	12.23	0.11	0.91	184574.0	2274630.76	136
2017-06-01	12.15	12.25	12.05	12.12	-0.07	-0.57	51651.0	629098.0	64
2017-05-31	12.1	12.4	12.1	12.19	0.0	0.0	148423.0	1816584.35	137
2017-05-30	12.15	12.3	12.1	12.19	0.0	0.0	167771.0	2046691.8	153
2017-05-29	12.0	12.3	11.9	12.19	0.1	0.83	150723.0	1824035.85	136
2017-05-28	12.4	12.4	12.0	12.09	-0.84	-6.5	314689.0	3831302.05	204
2017-05-25	13.15	13.2	12.9	12.93	-0.09	-0.69	162451.0	2114345.3	129
2017-05-24	13.15	13.3	13.0	13.02	0.05	0.39	163695.0	2148695.7	199
2017-05-23	13.3	13.3	12.9	12.97	-0.43	-3.21	248812.0	3263309.95	230
2017-05-22	13.5	13.55	13.35	13.4	-0.04	-0.3	249196.0	3359716.95	247
2017-05-21	13.5	13.65	13.35	13.44	0.08	0.6	315001.0	4241023.05	281
2017-05-18	13.6	13.75	13.25	13.36	-0.43	-3.12	567792.0	7644197.8	581
2017-05-17	13.4	14.0	13.35	13.79	0.63	4.79	1621316.0	22224497.35	1195
2017-05-16	12.9	13.2	12.9	13.16	0.24	1.86	340834.0	4456173.9	221
2017-05-15	12.8	13.15	12.8	12.92	0.1	0.78	312567.0	4054699.3	245
2017-05-14	12.9	12.95	12.8	12.82	0.08	0.63	133737.0	1719307.6	161
2017-05-11	12.65	12.8	12.5	12.74	-0.04	-0.31	234907.0	2962709.2	197
2017-05-10	12.9	13.15	12.7	12.78	-0.14	-1.08	472939.0	6135969.25	298
2017-05-09	12.65	13.2	12.55	12.92	0.69	5.64	996258.0	12817789.45	744
2017-05-08	12.2	12.4	12.15	12.23	0.05	0.41	206133.0	2526688.95	181
2017-05-07	12.4	12.4	12.15	12.18	-0.27	-2.17	324556.0	3978084.5	240
2017-05-04	12.85	12.9	12.35	12.45	-0.37	-2.89	243831.0	3089608.1	219
2017-05-03	12.95	12.95	12.75	12.82	-0.07	-0.54	179623.0	2314511.3	134
2017-05-02	12.9	12.95	12.85	12.89	-0.01	-0.08	102714.0	1325116.15	91
2017-05-01	12.85	12.95	12.75	12.9	0.11	0.86	297113.0	3813506.15	241
2017-04-30	13.1	13.1	12.3	12.79	-0.25	-1.92	489246.0	6263659.95	370
2017-04-27	13.2	13.2	12.95	13.04	-0.21	-1.58	231839.0	3025345.45	238
2017-04-26	13.2	13.4	13.15	13.25	0.11	0.84	158264.0	2098302.55	193
2017-04-25	13.15	13.2	13.05	13.14	0.04	0.31	278189.0	3652384.05	256
2017-04-24	12.8	13.2	12.8	13.1	0.21	1.63	443152.0	5777740.6	348
2017-04-23	13.15	13.5	12.8	12.89	-0.25	-1.9	553259.0	7241879.1	508
2017-04-20	14.05	14.1	13.05	13.14	-1.23	-8.56	612191.0	8354100.95	672
2017-04-19	14.3	14.6	14.3	14.37	-0.11	-0.76	122203.0	1765410.1	204
2017-04-18	14.9	14.9	14.4	14.48	-0.32	-2.16	420474.0	6145428.1	433
2017-04-17	14.7	15.5	14.7	14.8	0.18	1.23	1009072.0	15206887.0	1061
2017-04-16	15.25	15.3	14.55	14.62	-0.71	-4.63	582215.0	8653686.85	505
2017-04-13	15.6	15.7	15.3	15.33	-0.28	-1.79	457614.0	7101707.45	398
2017-04-12	15.35	15.65	15.35	15.61	0.23	1.5	414650.0	6455189.65	246
2017-04-11	15.5	15.5	15.35	15.38	0.04	0.26	148584.0	2295543.35	165
2017-04-10	15.3	15.8	15.25	15.34	0.03	0.2	682171.0	10594673.25	584
2017-04-09	15.4	15.45	15.15	15.31	0.02	0.13	355389.0	5439556.25	363
2017-04-06	15.6	15.6	15.25	15.29	-0.32	-2.05	232265.0	3583014.9	281
2017-04-05	15.7	15.7	15.55	15.61	0.0	0.0	197663.0	3090074.5	189
2017-04-04	15.6	15.7	15.6	15.61	-0.11	-0.7	150594.0	2355787.7	135
2017-04-03	15.75	15.85	15.65	15.72	-0.06	-0.38	319534.0	5034787.5	229
2017-04-02	15.75	16.0	15.6	15.78	0.14	0.9	376442.0	5952699.2	364
2017-03-30	15.9	15.9	15.6	15.64	-0.25	-1.57	225498.0	3551769.5	253
2017-03-29	15.85	16.1	15.75	15.89	0.11	0.7	372846.0	5936326.8	314
2017-03-28	15.4	16.15	15.3	15.78	0.42	2.73	1095555.0	17301268.7	863
2017-03-27	15.5	15.75	15.3	15.36	-0.18	-1.16	644438.0	10011132.35	575
2017-03-26	14.55	15.8	14.55	15.54	0.91	6.22	1570540.0	24074536.6	1027
2017-03-23	14.6	14.8	14.55	14.63	0.18	1.25	300155.0	4399144.65	340
2017-03-22	14.8	14.8	14.4	14.45	-0.61	-4.05	611567.0	8914741.25	548
2017-03-21	15.5	15.5	15.0	15.06	-0.43	-2.78	417293.0	6392123.35	361
2017-03-20	15.5	15.75	15.4	15.49	0.03	0.19	732348.0	11433015.7	573
2017-03-19	15.4	15.55	15.35	15.46	0.19	1.24	448846.0	6927914.25	380
2017-03-16	15.25	15.4	15.15	15.27	0.14	0.93	194476.0	2964477.8	243
2017-03-15	15.0	15.3	15.0	15.13	0.19	1.27	275065.0	4162214.4	294
2017-03-14	15.0	15.1	14.5	14.94	-0.2	-1.32	327022.0	4832851.35	373
2017-03-13	15.4	15.55	15.0	15.14	-0.29	-1.88	323064.0	4966358.8	333
2017-03-12	15.55	15.6	15.35	15.43	-0.29	-1.84	224653.0	3479850.9	228
2017-03-09	15.8	15.9	15.65	15.72	-0.38	-2.36	383996.0	6048349.85	377
2017-03-08	16.35	16.55	16.05	16.1	0.04	0.25	794304.0	12926873.55	665
2017-03-07	16.25	16.25	16.05	16.06	-0.03	-0.19	294734.0	4759810.1	305
2017-03-06	15.9	16.3	15.85	16.09	0.26	1.64	558742.0	8974506.4	526
2017-03-05	16.25	16.3	15.8	15.83	-0.44	-2.7	412740.0	6595506.85	382
2017-03-02	16.25	16.5	16.2	16.27	-0.03	-0.18	276443.0	4510838.9	287
2017-03-01	16.25	16.6	16.15	16.3	0.12	0.74	518363.0	8498713.1	440
2017-02-28	15.55	16.25	15.55	16.18	0.54	3.45	416125.0	6632327.35	457
2017-02-27	16.2	16.2	15.5	15.64	-0.48	-2.98	633395.0	9929440.65	584
2017-02-26	16.35	16.5	16.1	16.12	-0.2	-1.23	359004.0	5841384.4	356
2017-02-23	16.6	16.65	16.2	16.32	-0.36	-2.16	868315.0	14238723.6	766
2017-02-22	16.3	16.95	16.2	16.68	0.59	3.67	810304.0	13419196.25	679
2017-02-21	16.3	16.3	15.55	16.09	-0.15	-0.92	1033077.0	16374595.5	789
2017-02-20	17.0	17.0	16.15	16.24	-0.85	-4.97	776060.0	12942608.55	597
2017-02-19	17.3	17.4	17.05	17.09	-0.06	-0.35	503752.0	8644045.55	395
2017-02-16	17.1	17.4	16.9	17.15	0.16	0.94	915770.0	15684042.45	710
2017-02-15	17.15	17.2	16.95	16.99	-0.05	-0.29	517891.0	8843539.15	411
2017-02-14	16.85	17.25	16.75	17.04	0.23	1.37	1112481.0	18950430.25	785
2017-02-13	17.2	17.3	16.75	16.81	-0.33	-1.93	890347.0	15207644.2	691
2017-02-12	17.15	17.45	17.0	17.14	0.25	1.48	1172854.0	20236305.0	953
2017-02-09	16.05	17.55	15.6	16.89	0.83	5.17	3466961.0	58404978.1	2305
2017-02-08	16.45	16.45	16.0	16.06	-0.41	-2.49	850640.0	13754327.8	643
2017-02-07	16.4	16.65	16.35	16.47	0.17	1.04	1045930.0	17257195.4	748
2017-02-06	16.1	16.35	16.0	16.3	0.3	1.88	1106997.0	17916713.85	761
2017-02-05	16.35	16.35	15.9	16.0	-0.07	-0.44	987364.0	15874105.4	797
2017-02-02	16.35	16.85	16.0	16.07	0.43	2.75	3548319.0	58108113.85	2247
2017-02-01	15.65	16.15	15.55	15.64	0.05	0.32	1611845.0	25630534.45	1044
2017-01-31	15.2	15.65	15.05	15.59	0.47	3.11	1400638.0	21608343.7	1018
2017-01-30	15.15	15.4	15.05	15.12	-0.02	-0.13	733060.0	11150223.6	679
2017-01-29	15.0	15.3	14.95	15.14	0.44	2.99	893012.0	13523507.0	691
2017-01-26	14.9	15.0	14.5	14.7	-0.26	-1.74	598978.0	8849716.0	552
2017-01-25	14.9	15.2	14.85	14.96	0.18	1.22	849466.0	12755567.45	633
2017-01-24	14.45	14.9	14.4	14.78	0.4	2.78	910345.0	13361443.55	673
2017-01-23	14.25	14.5	14.2	14.38	0.18	1.27	532263.0	7630355.55	392
2017-01-22	14.05	14.25	13.95	14.2	0.22	1.57	374372.0	5282601.8	334
2017-01-19	14.3	14.5	13.55	13.98	-0.99	-6.61	1628499.0	22673655.0	1164
2017-01-18	15.2	15.35	14.85	14.97	0.09	0.6	1746041.0	26448253.6	896
2017-01-17	14.75	14.95	14.2	14.88	0.21	1.43	461062.0	6772253.5	351
2017-01-16	14.95	15.2	14.6	14.67	-0.1	-0.68	1167947.0	17510534.6	812
2017-01-15	14.6	14.85	14.35	14.77	0.36	2.5	491154.0	7177941.35	410
2017-01-12	14.7	14.85	14.15	14.41	-0.15	-1.03	514759.0	7507387.8	427
2017-01-11	14.95	15.05	14.55	14.56	-0.41	-2.74	690443.0	10192488.85	517
2017-01-10	15.05	15.35	14.9	14.97	-0.22	-1.45	988340.0	14907731.95	582
2017-01-09	15.7	15.75	14.9	15.19	-0.49	-3.13	1294785.0	19674383.65	733
2017-01-08	15.45	15.95	15.45	15.68	0.39	2.55	1603252.0	25255524.8	875
2017-01-05	15.0	15.45	14.95	15.29	0.34	2.27	1050397.0	15959142.25	704
2017-01-04	15.25	15.35	14.75	14.95	-0.23	-1.52	825102.0	12443739.25	522
2017-01-03	15.1	15.25	14.9	15.18	0.2	1.34	536919.0	8105167.25	400
2017-01-02	15.4	15.4	14.95	14.98	-0.27	-1.77	864414.0	13122803.5	522
2017-01-01	15.2	15.35	15.15	15.25	0.13	0.86	961179.0	14643800.7	596
2016-12-29	15.0	15.25	14.85	15.12	0.13	0.87	657804.0	9883085.6	455
2016-12-28	15.2	15.3	14.95	14.99	-0.18	-1.19	1105413.0	16713901.6	759
2016-12-27	14.65	15.5	14.65	15.17	0.55	3.76	3442814.0	52204560.15	1811
2016-12-26	14.65	14.9	14.45	14.62	0.1	0.69	2605247.0	38265079.5	1196
2016-12-25	14.45	14.55	14.35	14.52	0.31	2.18	1218291.0	17629299.85	567
2016-12-22	13.95	14.3	13.9	14.21	0.24	1.72	772355.0	10942476.65	465
2016-12-21	13.85	14.15	13.8	13.97	0.22	1.6	609155.0	8502718.3	470
2016-12-20	13.8	13.95	13.6	13.75	-0.16	-1.15	350766.0	4827768.5	243
2016-12-19	14.25	14.35	13.8	13.91	-0.32	-2.25	497947.0	7027208.1	296
2016-12-18	14.0	14.45	13.9	14.23	0.45	3.27	654641.0	9269790.2	468
2016-12-15	13.6	13.8	13.4	13.78	0.12	0.88	418283.0	5708795.8	279
2016-12-14	14.25	14.25	13.6	13.66	-0.52	-3.67	483419.0	6726760.55	324
2016-12-13	14.05	14.5	14.05	14.18	-0.19	-1.32	419971.0	5978669.2	297
2016-12-12	14.8	14.8	14.3	14.37	-0.32	-2.18	1117716.0	16293262.1	704
2016-12-11	14.8	15.0	14.55	14.69	0.36	2.51	1002792.0	14833201.65	621
2016-12-08	14.05	14.6	14.0	14.33	0.31	2.21	1755152.0	25233677.15	876
2016-12-07	14.3	14.35	13.95	14.02	-0.28	-1.96	1275465.0	18020025.85	646
2016-12-06	14.0	14.45	14.0	14.3	0.3	2.14	1156409.0	16509938.3	619
2016-12-05	14.05	14.2	13.75	14.0	0.05	0.36	1250875.0	17509330.4	718
2016-12-04	13.4	14.1	13.35	13.95	0.63	4.73	2808706.0	38519585.6	1403
2016-12-01	13.4	13.45	13.3	13.32	0.03	0.23	546780.0	7308708.4	323
2016-11-30	13.25	13.4	13.2	13.29	0.03	0.23	539979.0	7190715.0	331
2016-11-29	13.1	13.45	13.1	13.26	-0.64	-4.6	1562670.0	20794240.75	902
2016-11-28	13.7	13.95	13.65	13.9	0.26	1.91	767297.0	10581766.95	444
2016-11-27	13.5	13.7	13.35	13.64	0.16	1.19	517945.0	7037046.7	329
2016-11-24	13.55	13.9	13.35	13.48	-0.1	-0.74	920478.0	12484826.65	527
2016-11-23	13.5	13.65	13.4	13.58	0.17	1.27	770695.0	10430800.65	425
2016-11-22	13.4	13.75	13.0	13.41	-0.54	-3.87	1135365.0	15188111.4	699
2016-11-21	14.3	14.35	13.85	13.95	-0.28	-1.97	669356.0	9444382.85	498
2016-11-20	14.0	14.45	14.0	14.23	0.23	1.64	1463391.0	20715852.3	830
2016-11-17	13.65	14.25	13.65	14.0	0.44	3.24	2729870.0	38148230.2	1553
2016-11-16	13.4	13.6	13.35	13.56	0.35	2.65	1001842.0	13483482.7	438
2016-11-15	13.55	13.55	13.0	13.21	-0.1	-0.75	798380.0	10558985.2	525
2016-11-14	13.45	13.65	13.25	13.31	-0.07	-0.52	1198254.0	16157095.65	586
2016-11-13	13.1	13.65	13.1	13.38	0.29	2.22	933159.0	12483161.2	465
2016-11-10	13.0	13.15	12.95	13.09	0.27	2.11	850421.0	11086216.35	400
2016-11-09	12.1	12.85	12.1	12.82	0.13	1.02	591677.0	7487410.2	385
2016-11-08	12.75	12.9	12.65	12.69	-0.01	-0.08	703905.0	8982358.8	409
2016-11-07	12.7	12.85	12.7	12.7	0.0	0.0	319120.0	4072036.25	202
2016-11-06	12.7	12.75	12.6	12.7	-0.03	-0.24	157656.0	2000281.3	151
2016-11-03	12.6	12.75	12.55	12.73	0.29	2.33	235235.0	2980022.5	204
2016-11-02	12.75	12.85	12.25	12.44	-0.48	-3.72	476177.0	5998807.85	409
2016-11-01	12.95	13.1	12.9	12.92	-0.03	-0.23	243924.0	3164324.25	307
2016-10-31	13.25	13.3	12.9	12.95	-0.18	-1.37	603615.0	7889409.15	655
2016-10-30	13.0	13.65	12.95	13.13	0.16	1.23	1369624.0	18195142.65	1089
2016-10-27	12.75	13.2	12.7	12.97	0.19	1.49	1028638.0	13369323.25	713
2016-10-26	13.0	13.4	12.65	12.78	-0.13	-1.01	1342530.0	17578658.9	985
2016-10-25	12.7	13.0	12.7	12.91	0.15	1.18	514221.0	6625104.95	502
2016-10-24	12.75	12.95	12.65	12.76	0.08	0.63	630283.0	8081185.4	464
2016-10-23	12.45	12.75	12.35	12.68	0.34	2.76	927538.0	11650856.2	498
2016-10-20	12.4	12.7	12.3	12.34	0.08	0.65	771642.0	9657291.7	645
2016-10-19	12.25	12.4	11.7	12.26	0.38	3.2	324049.0	3917954.0	363
2016-10-18	12.2	12.45	11.7	11.88	-0.42	-3.41	232373.0	2830770.85	462
2016-10-17	12.45	12.5	12.2	12.3	-0.19	-1.52	278158.0	3422165.2	273
2016-10-16	12.5	12.55	12.2	12.49	0.07	0.56	263614.0	3281083.5	277
2016-10-13	12.55	12.75	12.3	12.42	-0.13	-1.04	407204.0	5139856.15	317
2016-10-12	12.5	12.7	12.5	12.55	0.03	0.24	460168.0	5793458.5	279
2016-10-11	12.35	12.7	12.35	12.52	0.22	1.79	394000.0	4955483.25	359
2016-10-10	12.45	12.45	12.0	12.3	-0.14	-1.13	558741.0	6884107.7	536
2016-10-09	12.55	13.05	12.45	12.44	-0.15	-1.19	528869.0	6752396.0	630
2016-10-06	12.6	12.9	12.45	12.59	0.06	0.48	467063.0	5931950.05	487
2016-10-05	12.3	12.75	12.2	12.53	0.12	0.97	719780.0	9043746.25	767
2016-10-04	12.25	12.5	11.9	12.41	0.36	2.99	348324.0	4251385.4	332
2016-10-03	11.7	12.2	10.85	12.05	0.3	2.55	664611.0	7693995.65	630
2016-10-02	13.2	13.35	11.7	11.75	-1.25	-9.62	655840.0	8384456.85	633
2016-09-29	13.2	13.5	12.35	13.0	-0.03	-0.23	481616.0	6283492.6	634
2016-09-28	13.65	14.8	13.0	13.03	-1.37	-9.51	741796.0	10079173.3	833
2016-09-27	15.5	15.55	14.4	14.4	-1.6	-10.0	1251333.0	18596146.3	970
2016-09-26	15.1	16.2	15.1	16.0	0.98	6.52	659274.0	10325011.65	613
2016-09-25	14.8	15.15	14.55	15.02	-0.02	-0.13	187113.0	2790536.45	226
2016-09-21	14.85	15.15	14.8	15.04	0.27	1.83	143921.0	2154380.05	196
2016-09-20	14.6	15.0	14.4	14.77	0.25	1.72	155545.0	2292237.6	192
2016-09-19	15.35	15.35	14.05	14.52	-0.81	-5.28	166769.0	2434855.2	229
2016-09-18	15.6	15.7	15.25	15.33	-0.4	-2.54	108817.0	1688751.3	143
2016-09-08	15.8	15.9	15.55	15.73	0.08	0.51	251029.0	3955339.6	207
2016-09-07	16.1	16.15	15.65	15.65	-0.45	-2.8	397382.0	6326266.05	378
2016-09-06	16.05	16.25	15.9	16.1	0.05	0.31	264645.0	4253726.2	320
2016-09-05	15.7	16.25	15.65	16.05	0.32	2.03	328702.0	5251432.85	424
2016-09-04	15.45	16.25	15.25	15.73	0.57	3.76	530213.0	8337383.7	530
2016-09-01	15.1	15.2	14.7	15.16	0.01	0.07	291517.0	4337925.15	285
2016-08-31	15.5	15.5	15.15	15.15	-0.22	-1.43	339294.0	5176530.55	358
2016-08-30	14.9	15.5	14.85	15.37	0.5	3.36	476380.0	7234786.4	442
2016-08-29	14.85	14.95	14.75	14.87	0.0	0.0	263594.0	3921631.05	252
2016-08-28	14.8	15.05	14.75	14.87	0.12	0.81	278857.0	4146284.4	482
2016-08-25	14.85	14.85	14.4	14.75	-0.21	-1.4	496177.0	7244198.1	566
2016-08-24	15.6	15.8	14.8	14.96	-0.52	-3.36	328659.0	5080015.25	392
2016-08-23	15.4	15.75	15.25	15.48	0.16	1.04	390501.0	6036989.45	473
2016-08-22	15.6	16.55	15.2	15.32	-0.19	-1.23	1077124.0	17040404.7	1179
2016-08-21	15.9	16.1	15.5	15.51	-0.27	-1.71	441841.0	7036589.3	388
2016-08-18	15.4	15.85	15.1	15.78	0.45	2.94	280558.0	4345491.05	356
2016-08-17	15.95	16.1	15.25	15.33	-0.7	-4.37	466661.0	7288930.55	458
2016-08-16	16.5	16.5	15.95	16.03	-0.42	-2.55	274965.0	4472265.95	266
2016-08-15	16.5	16.55	16.3	16.45	0.06	0.37	396050.0	6512740.3	256
2016-08-14	16.2	16.75	16.2	16.39	0.38	2.37	986209.0	16318215.45	769
2016-08-11	15.9	16.2	15.9	16.01	0.16	1.01	620791.0	9955471.2	501
2016-08-10	15.55	16.15	15.55	15.85	0.34	2.19	812088.0	12896142.35	830
2016-08-09	15.05	15.55	15.0	15.51	0.51	3.4	619023.0	9487687.95	675
2016-08-08	15.3	15.45	14.45	15.0	-0.3	-1.96	482297.0	7249044.9	421
2016-08-07	15.35	15.45	15.2	15.3	0.18	1.19	282605.0	4336959.1	299
2016-08-04	15.15	15.65	15.0	15.12	0.12	0.8	564984.0	8603227.9	530
2016-08-03	15.15	15.2	15.0	15.0	-0.15	-0.99	409733.0	6185834.35	334
2016-08-02	15.0	15.45	15.0	15.15	-0.38	-2.45	384523.0	5853444.55	384
2016-08-01	15.35	15.75	15.35	15.53	0.27	1.77	674298.0	10459271.95	471
2016-07-31	15.8	15.8	15.0	15.26	-0.05	-0.33	711699.0	10926202.65	489
2016-07-28	15.55	15.7	15.25	15.31	-0.21	-1.35	496395.0	7666641.7	430
2016-07-27	15.65	15.65	15.3	15.52	-0.07	-0.45	411009.0	6359887.55	358
2016-07-26	15.9	15.9	15.6	15.59	-0.25	-1.58	218991.0	3437038.6	248
2016-07-25	15.55	16.1	15.55	15.84	0.35	2.26	435956.0	6887274.15	399
2016-07-24	15.75	15.8	15.35	15.49	-0.28	-1.78	340932.0	5293905.75	356
2016-07-21	16.0	16.35	15.75	15.77	-0.13	-0.82	760082.0	12186398.85	795
2016-07-20	16.4	16.4	15.85	15.9	-0.45	-2.75	625337.0	10102924.7	564
2016-07-19	15.95	17.15	15.9	16.35	0.45	2.83	3526204.0	58664350.05	2480
2016-07-18	16.25	16.25	15.85	15.9	-0.35	-2.15	1189673.0	19010160.25	833
2016-07-17	15.9	17.0	15.9	16.25	0.77	4.97	3783742.0	63158100.05	1746
2016-07-14	15.3	15.8	15.25	15.48	0.33	2.18	1553044.0	24109510.3	935
2016-07-13	14.85	15.2	14.8	15.15	0.36	2.43	1110350.0	16723446.7	650
2016-07-12	14.7	14.95	14.45	14.79	0.18	1.23	919524.0	13544188.45	476
2016-07-11	14.75	14.8	14.55	14.61	-0.09	-0.61	346130.0	5093227.95	261
2016-07-10	14.5	14.85	14.5	14.7	0.27	1.87	457657.0	6739964.2	267
2016-06-30	14.9	14.9	14.4	14.43	-0.4	-2.7	566965.0	8281829.25	416
2016-06-29	14.7	15.35	14.65	14.83	0.26	1.78	984218.0	14804628.7	783
2016-06-28	14.55	14.8	14.55	14.57	-0.03	-0.21	210061.0	3081534.0	170
2016-06-27	14.3	14.85	14.25	14.6	0.43	3.03	576560.0	8397233.05	461
2016-06-26	13.5	14.2	13.35	14.17	-0.36	-2.48	303459.0	4188902.25	326
2016-06-23	14.5	14.55	14.35	14.53	0.1	0.69	130694.0	1889984.4	174
2016-06-22	14.6	14.7	14.5	14.43	-0.22	-1.5	139025.0	2025663.0	118
2016-06-21	14.8	14.95	14.6	14.65	-0.14	-0.95	227345.0	3351578.15	184
2016-06-20	14.7	14.9	14.55	14.79	0.19	1.3	304257.0	4484920.25	283
2016-06-19	15.0	15.15	14.55	14.6	-0.25	-1.68	457920.0	6770494.4	404
2016-06-16	14.6	15.45	14.6	14.85	0.04	0.27	892981.0	13512547.15	811
2016-06-15	14.75	15.55	14.6	14.81	0.08	0.54	997192.0	14974070.5	714
2016-06-14	14.55	14.75	14.55	14.73	0.15	1.03	276172.0	4042058.6	215
2016-06-13	14.5	14.9	14.5	14.58	0.06	0.41	467653.0	6868183.6	366
2016-06-12	14.15	14.65	14.15	14.52	0.13	0.9	360352.0	5239556.45	217
2016-06-09	14.5	14.5	14.15	14.39	-0.13	-0.9	299723.0	4309945.7	233
2016-06-08	14.35	14.6	14.35	14.52	0.2	1.4	349334.0	5070824.15	221
2016-06-07	14.15	14.35	14.1	14.32	0.23	1.63	305461.0	4341626.6	237
2016-06-06	13.6	14.2	13.5	14.09	0.26	1.88	494155.0	6867844.3	343
2016-06-05	14.45	14.5	13.8	13.83	-0.52	-3.62	359218.0	5073191.8	309
2016-06-02	14.4	14.55	14.35	14.35	0.01	0.07	423393.0	6111007.7	272
2016-06-01	14.35	14.45	14.25	14.34	0.0	0.0	239725.0	3440714.05	203
2016-05-31	14.35	14.4	14.0	14.34	0.19	1.34	302023.0	4294153.15	222
2016-05-30	14.45	14.65	14.0	14.15	-0.4	-2.75	320012.0	4562568.65	285
2016-05-29	14.5	15.2	14.0	14.55	0.23	1.61	1139776.0	16491078.1	847
2016-05-26	14.75	14.85	14.3	14.32	-0.27	-1.85	472039.0	6891678.95	381
2016-05-25	14.45	14.8	14.4	14.59	0.33	2.31	677335.0	9895909.1	473
2016-05-24	14.05	14.4	14.0	14.26	0.11	0.78	345447.0	4886722.35	302
2016-05-23	15.55	15.55	14.15	14.15	-1.52	-9.7	823132.0	12060856.05	520
2016-05-22	15.95	16.05	15.6	15.67	-0.27	-1.69	405871.0	6459021.55	342
2016-05-19	16.15	16.3	15.9	15.94	-0.34	-2.09	450999.0	7236667.65	332
2016-05-18	16.3	16.5	16.2	16.28	-0.05	-0.31	365691.0	5977621.95	251
2016-05-17	16.5	16.55	16.2	16.33	0.04	0.25	309400.0	5054218.05	239
2016-05-16	16.6	16.6	16.0	16.29	-0.22	-1.33	561211.0	9144882.3	363
2016-05-15	16.65	16.8	16.45	16.51	0.05	0.3	955954.0	15960990.35	589
2016-05-12	16.15	16.7	16.15	16.46	0.29	1.79	826251.0	13565672.0	588
2016-05-11	16.65	16.7	16.15	16.17	-0.42	-2.53	694374.0	11379204.0	475
2016-05-10	16.85	16.85	16.5	16.59	-0.28	-1.66	837353.0	13966992.3	520
2016-05-09	17.1	17.3	16.8	16.87	-0.13	-0.76	2367095.0	40292316.15	1257
2016-05-08	16.2	17.55	16.2	17.0	0.99	6.18	3726219.0	63155975.85	2003
2016-05-05	15.65	16.1	15.65	16.01	0.24	1.52	571349.0	9147475.0	404
2016-05-04	16.0	16.05	15.4	15.77	-0.38	-2.35	1168078.0	18432527.45	753
2016-05-03	16.7	16.95	16.15	16.15	-0.53	-3.18	1030057.0	17081733.9	595
2016-05-02	16.2	16.75	16.1	16.68	0.61	3.8	1130794.0	18582754.45	693
2016-05-01	16.2	16.35	15.95	16.07	-0.12	-0.74	629490.0	10159640.7	444
2016-04-28	16.65	16.7	16.1	16.19	-0.32	-1.94	1229327.0	20186985.0	804
2016-04-27	16.35	16.85	16.35	16.51	0.3	1.85	1360942.0	22649612.65	779
2016-04-26	16.1	16.45	15.95	16.21	0.0	0.0	876373.0	14229038.55	704
2016-04-25	15.7	16.7	15.65	16.21	0.63	4.04	2476005.0	40050891.95	1553
2016-04-24	15.45	15.65	15.35	15.58	0.22	1.43	1636213.0	25338148.0	831
2016-04-21	15.6	15.65	15.25	15.36	-0.1	-0.65	1398863.0	21683634.7	743
2016-04-20	15.1	15.75	15.1	15.46	0.31	2.05	1669139.0	25701222.6	978
2016-04-19	14.9	15.4	14.85	15.15	0.49	3.34	1056091.0	15926713.1	719
2016-04-18	14.1	15.05	13.9	14.66	0.3	2.09	1402454.0	20293984.9	759
2016-04-17	14.85	14.9	14.3	14.36	-0.31	-2.11	787454.0	11397563.55	488
2016-04-14	15.1	15.35	14.6	14.67	-0.53	-3.49	1352671.0	20109553.0	825
2016-04-13	15.15	15.9	15.1	15.2	0.19	1.27	2368417.0	36668309.5	1477
2016-04-12	15.0	15.1	14.9	15.01	0.13	0.87	751051.0	11279066.4	518
2016-04-11	15.25	15.25	14.85	14.88	-0.23	-1.52	1197292.0	17947165.8	824
2016-04-10	14.5	15.3	14.45	15.11	0.95	6.71	2680692.0	40203443.55	1476
2016-04-07	14.15	14.45	14.05	14.16	0.16	1.14	1421550.0	20226409.55	822
2016-04-06	13.85	14.3	13.85	14.0	0.35	2.56	1021267.0	14349467.3	709
2016-04-05	13.55	13.7	13.3	13.65	0.08	0.59	912456.0	12380381.15	593
2016-04-04	13.3	13.95	13.2	13.57	0.28	2.11	1500501.0	20394565.65	911
2016-04-03	14.1	14.3	13.05	13.29	-1.05	-7.32	1281590.0	17143089.5	820
2016-03-31	15.15	15.15	14.2	14.34	-1.18	-7.6	1220912.0	18069040.9	947
2016-03-30	15.2	15.55	15.1	15.52	0.52	3.47	2016274.0	30927332.15	989
2016-03-29	15.0	15.15	14.9	15.0	0.11	0.74	1104815.0	16596898.95	660
2016-03-28	15.0	15.1	14.75	14.89	0.02	0.13	889502.0	13263704.6	529
2016-03-27	15.0	15.2	14.8	14.87	-0.15	-1.0	977163.0	14661931.35	628
2016-03-24	15.3	15.4	14.85	15.02	-0.32	-2.09	1049974.0	15924678.65	670
2016-03-23	15.35	15.45	15.2	15.34	0.07	0.46	1581373.0	24244062.6	787
2016-03-22	15.75	15.9	15.1	15.27	-0.22	-1.42	2185066.0	33920153.1	1230
2016-03-21	15.1	15.65	15.0	15.49	0.47	3.13	1694457.0	25876265.75	856
2016-03-20	15.15	15.25	14.8	15.02	0.03	0.2	959709.0	14474356.45	532
2016-03-17	15.0	15.05	14.9	14.99	0.16	1.08	797016.0	11943702.55	451
2016-03-16	15.2	15.5	14.75	14.83	-0.26	-1.72	1601556.0	24216286.75	789
2016-03-15	14.9	15.85	14.8	15.09	0.23	1.55	2392014.0	36554611.85	1459
2016-03-14	15.5	15.65	14.75	14.86	-0.56	-3.63	1535379.0	23579237.5	1006
2016-03-13	15.25	15.7	15.1	15.42	0.35	2.32	1451052.0	22316201.85	901
2016-03-10	14.9	15.25	14.8	15.07	0.39	2.66	3102509.0	46764377.65	1540
2016-03-09	14.4	14.75	14.2	14.68	0.22	1.52	1868599.0	27181925.75	1117
2016-03-08	14.4	14.75	14.35	14.46	0.15	1.05	2611921.0	37919592.1	1496
2016-03-07	13.9	14.55	13.7	14.31	0.48	3.47	3909207.0	55364812.35	2018
2016-03-06	13.85	14.05	13.75	13.83	0.26	1.92	1660580.0	23046375.45	878
2016-03-03	13.75	13.75	13.45	13.57	-0.04	-0.29	1039150.0	14107532.35	660
2016-03-02	13.95	14.05	13.4	13.61	-0.04	-0.29	1353152.0	18543159.45	935
2016-03-01	14.0	14.75	13.6	13.65	0.17	1.26	2541073.0	35582248.3	1793
2016-02-29	13.7	13.7	13.25	13.48	-0.14	-1.03	1537360.0	20777187.65	919
2016-02-28	13.05	14.0	13.0	13.62	0.77	5.99	2921239.0	39594491.05	1703
2016-02-25	12.95	13.1	12.65	12.85	0.06	0.47	1169282.0	15016340.45	734
2016-02-24	13.45	13.45	12.75	12.79	-0.73	-5.4	1679965.0	21863506.6	1216
2016-02-23	13.3	13.95	13.2	13.52	0.2	1.5	2182049.0	29447215.35	1322
2016-02-22	12.45	13.55	12.45	13.32	1.0	8.12	3192753.0	41316913.25	1459
2016-02-21	12.2	12.4	12.05	12.32	0.27	2.24	1429357.0	17444741.45	759
2016-02-18	11.8	12.3	11.65	12.05	0.46	3.97	1805557.0	21642537.4	874
2016-02-17	11.15	11.7	11.1	11.59	0.44	3.95	963873.0	11053686.6	527
2016-02-16	11.35	11.55	10.95	11.15	0.06	0.54	1057745.0	11922241.25	617
2016-02-15	10.35	11.25	10.35	11.09	0.63	6.02	937748.0	10179392.25	584
2016-02-14	11.95	12.0	10.45	10.46	-1.1	-9.52	737873.0	8217593.2	665
2016-02-11	12.75	13.05	11.55	11.56	-1.22	-9.55	1493772.0	18474865.85	797
2016-02-10	12.75	12.9	12.55	12.78	0.07	0.55	628259.0	7983388.3	346
2016-02-09	12.45	13.0	12.45	12.71	0.04	0.32	881394.0	11242602.55	512
2016-02-08	12.8	13.15	12.6	12.67	0.02	0.16	614910.0	7900856.3	479
2016-02-07	12.6	13.05	12.6	12.65	-0.21	-1.63	856473.0	10937720.75	567
2016-02-04	13.1	13.3	12.8	12.86	0.01	0.08	1304667.0	17070706.9	738
2016-02-03	12.75	13.15	12.65	12.85	0.06	0.47	1260582.0	16256139.35	824
2016-02-02	12.2	13.25	12.15	12.79	0.52	4.24	2689331.0	34068555.95	1572
2016-02-01	11.95	12.6	11.95	12.27	0.17	1.4	1316366.0	16240401.35	647
2016-01-31	12.3	12.35	12.1	12.1	0.14	1.17	1196520.0	14599254.45	628
2016-01-28	11.85	12.1	11.8	11.96	0.21	1.79	1763695.0	20978885.2	834
2016-01-27	11.85	12.0	11.55	11.75	0.05	0.43	1277180.0	15000113.0	767
2016-01-26	10.85	11.9	10.85	11.7	0.55	4.93	1139767.0	13005907.5	686
2016-01-25	11.1	11.3	11.0	11.15	-0.14	-1.24	469828.0	5254056.15	356
2016-01-24	11.5	11.75	11.25	11.29	0.41	3.77	541416.0	6212635.5	417
2016-01-21	10.65	11.15	10.45	10.88	-0.06	-0.55	585050.0	6324300.2	489
2016-01-20	11.65	11.65	10.9	10.94	-1.14	-9.44	911121.0	10203880.9	719
2016-01-19	11.75	12.15	11.55	12.08	0.65	5.69	752854.0	8938456.5	564
2016-01-18	11.2	12.0	10.9	11.43	-0.02	-0.17	771145.0	8749950.85	823
2016-01-17	11.45	11.9	11.45	11.45	-1.25	-9.84	376645.0	4327957.35	342
2016-01-14	14.0	14.0	12.7	12.7	-1.4	-9.93	552989.0	7217161.45	469
2016-01-13	14.5	14.7	14.0	14.1	-0.31	-2.15	367312.0	5284403.85	360
2016-01-12	14.25	14.8	14.25	14.41	-0.54	-3.61	738025.0	10719681.95	516
2016-01-11	14.75	15.05	14.0	14.95	0.16	1.08	642706.0	9391281.25	586
2016-01-10	15.3	15.5	14.65	14.79	-0.3	-1.99	327613.0	4939663.45	274
2016-01-07	15.3	15.8	14.9	15.09	-1.01	-6.27	381194.0	5892765.85	326
2016-01-06	16.65	16.8	15.65	16.1	-0.32	-1.95	629266.0	10284129.6	475
2016-01-05	16.45	16.7	16.2	16.42	0.02	0.12	695677.0	11414055.25	515
2016-01-04	17.4	17.6	16.3	16.4	-1.03	-5.91	866539.0	14833047.6	629
2016-01-03	17.2	17.55	17.2	17.43	0.31	1.81	677294.0	11796062.85	520
2015-12-31	17.0	17.5	16.9	17.12	0.03	0.18	753599.0	12966381.9	613
2015-12-30	17.4	17.4	16.9	17.09	-0.22	-1.27	875031.0	15011390.35	657
2015-12-29	16.05	17.4	15.85	17.31	1.22	7.58	1160961.0	19243610.5	768
2015-12-28	16.1	16.5	15.9	16.09	-0.12	-0.74	878556.0	14211107.75	607
2015-12-27	15.95	16.7	15.95	16.21	0.34	2.14	1343986.0	21955884.9	1016
2015-12-24	15.75	15.95	15.5	15.87	0.25	1.6	473557.0	7426575.05	442
2015-12-23	16.1	16.2	15.55	15.62	-0.39	-2.44	359843.0	5729060.3	340
2015-12-22	15.75	16.3	15.75	16.01	0.21	1.33	624767.0	9998185.4	413
2015-12-21	15.55	15.9	15.45	15.8	0.32	2.07	841328.0	13226729.3	497
2015-12-20	15.45	15.75	15.3	15.48	-0.03	-0.19	568916.0	8795597.55	437
2015-12-17	15.3	15.7	15.3	15.51	0.26	1.7	587235.0	9118303.75	2201
2015-12-16	15.5	15.6	15.15	15.25	-0.09	-0.59	895775.0	13739497.9	609
2015-12-15	15.05	15.55	15.0	15.34	0.37	2.47	550518.0	8401970.15	454
2015-12-14	15.5	15.75	14.85	14.97	-0.42	-2.73	490885.0	7578082.65	418
2015-12-13	15.05	15.8	15.05	15.39	-0.96	-5.87	814191.0	12497079.8	573
2015-12-10	16.8	17.1	16.2	16.35	-0.58	-3.43	436804.0	7334973.8	376
2015-12-09	17.3	17.35	16.8	16.93	-0.16	-0.94	402320.0	6852650.7	362
2015-12-08	17.5	17.5	17.0	17.09	-0.74	-4.15	624141.0	10726107.4	524
2015-12-07	18.2	18.25	17.8	17.83	-0.33	-1.82	774040.0	13867874.45	598
2015-12-06	18.0	18.45	17.95	18.16	-0.01	-0.06	1151946.0	20973416.8	854
2015-12-03	18.35	19.1	18.05	18.17	0.2	1.11	3043824.0	56928793.6	2243
2015-12-02	17.95	18.3	17.85	17.97	0.12	0.67	946169.0	17079039.4	716
2015-12-01	17.8	17.9	17.75	17.85	0.11	0.62	513040.0	9147554.6	380
2015-11-30	17.7	17.9	17.65	17.74	0.09	0.51	547236.0	9717722.6	380
2015-11-29	17.6	17.75	17.6	17.65	0.0	0.0	394530.0	6959950.0	313
2015-11-26	17.85	17.9	17.6	17.65	-0.14	-0.79	568884.0	10100104.65	325
2015-11-25	17.8	18.05	17.6	17.79	0.09	0.51	1300774.0	23234589.95	718
2015-11-24	17.6	17.85	17.6	17.7	0.21	1.2	608948.0	10792407.55	422
2015-11-23	17.75	17.9	17.45	17.49	-0.27	-1.52	891586.0	15794879.6	609
2015-11-22	17.4	17.85	17.35	17.76	0.48	2.78	921663.0	16242297.0	651
2015-11-19	17.35	17.5	17.25	17.28	0.04	0.23	604583.0	10503450.35	372
2015-11-18	17.15	17.4	17.1	17.24	0.0	0.0	632617.0	10925712.15	389
2015-11-17	17.5	17.5	17.15	17.24	-0.1	-0.58	458402.0	7953269.3	337
2015-11-16	17.15	17.4	17.0	17.34	0.28	1.64	646857.0	11112850.55	493
2015-11-15	17.15	17.3	16.9	17.06	-0.79	-4.43	969584.0	16584817.55	627
2015-11-12	18.15	18.15	17.8	17.85	-0.35	-1.92	766529.0	13796768.85	602
2015-11-11	18.0	18.25	17.9	18.2	0.29	1.62	638165.0	11547036.1	496
2015-11-10	18.15	18.2	17.8	17.91	-0.03	-0.17	750600.0	13505782.75	620
2015-11-09	17.75	18.0	17.65	17.94	0.31	1.76	774370.0	13796687.3	612
2015-11-08	17.9	17.9	17.45	17.63	-0.15	-0.84	866194.0	15297869.2	657
2015-11-05	17.7	18.25	17.65	17.78	0.0	0.0	1272153.0	22782125.75	827
2015-11-04	17.95	18.05	17.3	17.78	0.01	0.06	1093240.0	19270797.45	745
2015-11-03	17.95	18.4	17.55	17.77	-0.02	-0.11	1271084.0	22823897.75	839
2015-11-02	17.45	17.9	17.2	17.79	0.53	3.07	930320.0	16359408.0	654
2015-11-01	17.25	17.45	16.8	17.26	-0.29	-1.65	924633.0	15814459.9	830
2015-10-29	18.25	18.4	17.45	17.55	-0.35	-1.96	1009438.0	18112747.1	825
2015-10-28	18.0	18.3	17.05	17.9	-0.19	-1.05	1843953.0	32559702.0	1531
2015-10-27	19.8	19.8	17.8	18.09	-1.68	-8.5	891296.0	16807871.9	861
2015-10-26	19.85	20.0	19.25	19.77	-0.07	-0.35	757430.0	14854113.75	689
2015-10-25	20.05	20.5	19.55	19.84	0.05	0.25	763877.0	15301421.85	793
2015-10-22	20.4	20.5	19.0	19.79	-0.55	-2.7	1354292.0	26815396.8	1246
2015-10-21	20.5	21.0	20.2	20.34	0.06	0.3	2108687.0	43536768.6	1684
2015-10-20	20.85	20.9	19.95	20.28	-0.58	-2.78	1588619.0	32385827.05	1294
2015-10-19	19.85	21.05	19.85	20.86	1.36	6.97	2813016.0	57101835.6	1866
2015-10-18	18.8	19.6	18.8	19.5	0.73	3.89	1781789.0	34228369.5	1200
2015-10-15	18.8	19.15	18.6	18.77	0.06	0.32	1866928.0	35240514.0	1194
2015-10-14	18.65	18.8	18.4	18.71	0.06	0.32	659695.0	12315337.9	397
2015-10-13	18.4	18.85	18.25	18.65	0.17	0.92	734583.0	13667570.0	590
2015-10-12	18.9	18.9	18.4	18.48	-0.31	-1.65	875076.0	16361618.85	619
2015-10-11	19.0	19.05	18.75	18.79	-0.02	-0.11	833038.0	15739499.4	604
2015-10-08	18.9	19.0	18.7	18.81	-0.06	-0.32	810897.0	15298222.5	536
2015-10-07	19.1	19.5	18.7	18.87	-0.12	-0.63	1824677.0	34921972.15	1248
2015-10-06	18.35	19.35	18.15	18.99	0.87	4.8	1934560.0	36368551.4	1307
2015-10-05	17.8	18.25	17.7	18.12	0.51	2.9	977780.0	17544056.95	611
2015-10-04	17.25	17.65	17.25	17.61	0.44	2.56	772208.0	13449642.1	462
2015-10-01	17.25	18.05	17.15	17.17	0.1	0.59	1873673.0	32809610.6	1228
2015-09-30	16.9	17.3	16.75	17.07	0.37	2.22	624966.0	10637432.45	385
2015-09-29	16.9	16.95	16.7	16.7	-0.33	-1.94	297410.0	5008564.35	261
2015-09-21	17.2	17.25	16.95	17.03	-0.07	-0.41	345290.0	5882140.7	297
2015-09-20	17.3	17.35	17.0	17.1	-0.05	-0.29	482982.0	8297027.15	375
2015-09-17	17.9	17.9	17.1	17.15	-0.49	-2.78	685506.0	11978520.05	503
2015-09-16	17.4	17.95	17.4	17.64	0.21	1.2	1238486.0	21893077.3	818
2015-09-15	17.2	17.5	16.85	17.43	0.19	1.1	1043602.0	18002870.2	639
2015-09-14	17.4	17.7	17.1	17.24	-0.29	-1.65	998038.0	17441090.3	748
2015-09-13	17.85	18.1	17.5	17.53	-0.17	-0.96	1078869.0	19233810.6	717
2015-09-10	17.55	18.1	17.4	17.7	-0.04	-0.23	2329030.0	41467177.35	1504
2015-09-09	17.5	17.9	17.5	17.74	0.49	2.84	2270205.0	40084697.85	1195
2015-09-08	17.1	17.45	16.85	17.25	0.28	1.65	1460805.0	25030194.0	994
2015-09-07	16.7	17.4	16.7	16.97	0.32	1.92	1972106.0	33688598.0	1247
2015-09-06	16.1	16.8	16.0	16.65	0.55	3.42	1242738.0	20507076.45	934
2015-09-03	16.4	16.45	16.05	16.1	0.01	0.06	1057674.0	17154272.6	752
2015-09-02	16.0	16.15	15.7	16.09	-0.3	-1.83	1060657.0	16937524.4	917
2015-09-01	17.05	17.1	16.3	16.39	-0.54	-3.19	1094089.0	18295509.6	924
2015-08-31	16.5	17.2	16.3	16.93	0.07	0.42	1375538.0	23311427.3	1119
2015-08-30	17.3	17.6	16.75	16.86	0.25	1.51	3276496.0	56155285.4	1833
2015-08-27	17.2	17.25	16.55	16.61	0.07	0.42	1108901.0	18870947.65	892
2015-08-26	17.2	17.45	16.5	16.54	-0.99	-5.65	1550372.0	26374265.4	1248
2015-08-25	17.2	17.85	16.0	17.53	0.53	3.12	2318289.0	39909622.15	2039
2015-08-24	18.0	18.95	17.0	17.0	-1.85	-9.81	1610981.0	27876321.7	985
2015-08-23	19.0	19.6	18.85	18.85	-2.07	-9.89	1658709.0	31828774.6	1302
2015-08-20	19.9	21.7	19.15	20.92	-0.33	-1.55	3441285.0	69369303.95	3036
2015-08-19	22.8	23.75	21.25	21.25	-2.33	-9.88	1272651.0	28304937.05	1033
2015-08-18	26.3	26.3	23.55	23.58	-2.55	-9.76	1016128.0	24396826.35	897
2015-08-17	26.9	27.0	26.0	26.13	-0.74	-2.75	285763.0	7548108.1	265
2015-08-16	27.5	27.8	26.3	26.87	-0.7	-2.54	222273.0	6042501.7	300
2015-08-13	27.8	28.1	27.1	27.57	0.04	0.15	339071.0	9382346.8	388
2015-08-12	27.0	27.7	26.6	27.53	0.04	0.15	294910.0	8021323.9	356
2015-08-11	28.3	28.4	27.4	27.49	-0.8	-2.83	682685.0	19038729.5	599
2015-08-10	27.6	29.0	27.5	28.29	0.62	2.24	1061436.0	29828197.3	811
2015-08-09	26.3	27.8	26.3	27.67	1.2	4.53	760609.0	20649697.4	644
2015-08-06	26.4	27.2	26.3	26.47	0.05	0.19	1093519.0	29221048.3	938
2015-08-05	26.4	26.6	26.3	26.42	-0.05	-0.19	435185.0	11506107.4	318
2015-08-04	26.3	26.6	26.0	26.47	0.15	0.57	361125.0	9441118.0	296
2015-08-03	25.6	26.4	25.6	26.32	0.31	1.19	353651.0	9225871.4	335
2015-08-02	28.0	28.0	25.8	26.01	-2.15	-7.63	968894.0	25483324.1	792
2015-07-30	28.5	28.6	28.0	28.16	-0.26	-0.91	393179.0	11126350.4	340
2015-07-29	28.4	28.8	28.3	28.42	-0.05	-0.18	351591.0	10040420.3	372
2015-07-28	28.5	28.8	28.2	28.47	0.01	0.04	367871.0	10454528.7	460
2015-07-27	29.1	29.6	28.2	28.46	-0.57	-1.96	1108760.0	31906531.9	836
2015-07-26	28.8	29.1	28.5	29.03	0.35	1.22	629923.0	18155611.3	573
2015-07-23	28.5	29.2	28.4	28.68	0.38	1.34	905812.0	26083634.8	739
2015-07-22	28.0	29.1	27.8	28.3	0.57	2.06	1119322.0	31838175.0	895
2015-07-15	27.7	28.3	27.4	27.73	-0.02	-0.07	560215.0	15607587.7	628
2015-07-14	28.1	28.2	27.6	27.75	-0.31	-1.1	359375.0	10026310.5	377
2015-07-13	28.1	28.6	27.8	28.06	0.1	0.36	752261.0	21184177.9	766
2015-07-12	27.6	28.1	27.3	27.96	0.62	2.27	797031.0	22094337.3	685
2015-07-09	27.5	27.8	27.1	27.34	0.11	0.4	720087.0	19730455.8	757
2015-07-08	27.0	27.8	26.9	27.23	0.35	1.3	1089425.0	29763460.9	1072
2015-07-07	26.7	27.3	26.7	26.88	-0.08	-0.3	359048.0	9658310.7	400
2015-07-06	26.5	27.0	26.0	26.96	0.12	0.45	367915.0	9808716.0	404
2015-07-05	27.3	27.3	26.7	26.84	-0.46	-1.68	504081.0	13585573.3	633
2015-07-02	26.9	27.5	26.8	27.3	0.39	1.45	1032545.0	28066989.8	1151
2015-07-01	26.8	27.0	26.3	26.91	0.16	0.6	549802.0	14677172.1	628
2015-06-30	26.1	27.0	26.0	26.75	0.56	2.14	1159596.0	30778730.1	1243
2015-06-29	27.0	27.0	25.9	26.19	-0.98	-3.61	929250.0	24512629.8	1010
2015-06-28	27.0	27.7	26.7	27.17	0.22	0.82	1654589.0	44949000.9	1550
2015-06-25	27.8	27.8	26.7	26.95	-0.64	-2.32	1078054.0	29263893.0	1074
2015-06-24	27.9	28.0	27.4	27.59	-0.21	-0.76	1054412.0	29141722.0	1007
2015-06-23	29.0	29.1	27.1	27.8	-1.06	-3.67	1092675.0	30928566.9	1306
2015-06-22	30.0	30.2	28.7	28.86	-0.88	-2.96	1896315.0	55358435.5	1899
2015-06-21	28.7	30.0	28.7	29.74	1.26	4.42	3018868.0	88439317.5	2890
2015-06-18	29.6	30.1	28.2	28.48	-1.65	-5.48	2051112.0	60160502.1	2361
2015-06-17	31.7	31.7	29.7	30.13	-1.58	-4.98	4943045.0	151661048.0	4856
2015-06-16	34.0	34.6	31.4	31.71	-2.22	-6.54	2374476.0	78069932.7	3033
2015-06-15	34.5	35.3	32.2	33.93	-1.57	-4.42	3832902.0	128257837.5	4330
2015-06-14	39.1	39.5	35.5	35.5	-3.86	-9.81	1968012.0	70713603.6	1738
2015-06-11	40.5	40.8	39.0	39.36	-1.34	-3.29	463407.0	18480898.5	601
2015-06-10	41.2	41.8	40.5	40.7	-0.61	-1.48	462944.0	18989808.8	592
2015-06-09	42.3	42.4	40.4	41.31	-0.93	-2.2	513515.0	21150456.7	798
2015-06-08	42.5	43.2	42.0	42.24	-0.06	-0.14	653798.0	27717981.5	656
2015-06-07	42.1	43.1	41.0	42.3	0.09	0.21	1131717.0	47901607.0	1286
2015-06-04	42.1	42.6	41.4	42.21	0.06	0.14	823234.0	34605807.7	861
2015-06-03	41.9	42.3	41.7	42.15	0.24	0.57	519109.0	21783198.7	498
2015-06-02	41.5	42.1	41.3	41.91	0.34	0.82	756765.0	31512317.5	662
2015-06-01	40.8	41.7	40.6	41.57	0.76	1.86	1044948.0	43046125.0	959
2015-05-31	41.1	41.3	40.6	40.81	0.0	0.0	1152105.0	47089994.5	837
2015-05-28	40.6	41.2	39.8	40.81	0.37	0.91	985535.0	39927626.4	948
2015-05-27	40.0	40.8	39.8	40.44	0.59	1.48	1207759.0	48649426.5	1158
2015-05-26	39.8	40.2	39.1	39.85	0.56	1.43	946282.0	37628458.8	847
2015-05-25	38.9	40.0	38.4	39.29	0.5	1.29	938961.0	36773520.1	867
2015-05-24	38.4	38.9	37.8	38.79	0.13	0.34	1135165.0	43373575.6	720
2015-05-21	38.3	38.9	38.3	38.66	0.07	0.18	740201.0	28518261.6	590
2015-05-20	38.1	38.8	37.8	38.59	0.64	1.69	762910.0	29098253.7	762
2015-05-19	37.1	38.1	37.0	37.95	1.02	2.76	1971045.0	74032810.7	1798
2015-05-18	39.9	40.2	36.0	36.93	-2.98	-7.47	2606617.0	101374129.8	2406
2015-05-17	38.0	40.2	38.0	39.91	1.87	4.92	1856620.0	72648203.7	1429
2015-05-14	38.0	38.3	37.9	38.04	-0.03	-0.08	373421.0	14216613.7	338
2015-05-13	38.4	38.8	37.9	38.07	-0.35	-0.91	694851.0	26554505.0	554
2015-05-12	38.3	39.1	37.9	38.42	0.1	0.26	1523340.0	58452884.3	1125
2015-05-11	36.9	38.6	36.9	38.32	1.32	3.57	2669065.0	100630735.1	1636
2015-05-10	37.3	37.6	36.5	37.0	-0.37	-0.99	471060.0	17462783.2	508
2015-05-07	37.9	38.5	37.2	37.37	-0.63	-1.66	618147.0	23303688.0	751
2015-05-06	38.9	39.3	37.8	38.0	-0.93	-2.39	1071778.0	41231584.4	1095
2015-05-05	37.5	39.4	37.4	38.93	1.84	4.96	2532211.0	97607901.7	2118
2015-05-04	36.2	37.8	35.8	37.09	0.92	2.54	2136141.0	78536171.4	1700
2015-05-03	37.9	38.5	35.2	36.17	-2.1	-5.49	1275690.0	47699912.1	1160
2015-04-30	38.8	39.1	37.6	38.27	-0.56	-1.44	760505.0	29379544.9	757
2015-04-29	38.8	39.2	38.2	38.83	0.47	1.23	1109920.0	42883325.7	1089
2015-04-28	37.7	38.6	37.6	38.36	0.44	1.16	1305365.0	49769604.3	1358
2015-04-27	37.8	38.2	37.3	37.92	-0.01	-0.03	1142047.0	43136538.7	1180
2015-04-26	37.4	38.2	37.1	37.93	0.56	1.5	1822503.0	68709921.7	1586
2015-04-23	37.0	37.8	36.5	37.37	0.08	0.21	1582126.0	58880484.9	1938
2015-04-22	36.5	37.5	35.7	37.29	1.13	3.12	2371050.0	86548676.9	2489
2015-04-21	35.1	36.7	34.5	36.16	0.9	2.55	2956614.0	104815086.2	2932
2015-04-20	32.9	35.7	32.4	35.26	2.65	8.13	2741324.0	92941196.8	2609
2015-04-19	31.1	32.8	31.1	32.61	1.46	4.69	1696113.0	54338666.4	1357
2015-04-16	31.3	31.6	31.1	31.15	-0.12	-0.38	1018544.0	31847100.1	944
2015-04-15	31.2	32.2	30.5	31.27	0.12	0.39	3932423.0	122553039.0	2355
2015-04-14	32.0	32.3	29.8	31.15	-1.04	-3.23	4365872.0	135615947.2	3315
2015-04-13	32.4	33.3	32.0	32.19	-0.58	-1.77	3367244.0	109968405.6	3092
2015-04-12	30.7	33.3	30.2	32.77	2.26	7.41	2395052.0	75200150.3	1910
2015-04-09	30.9	31.5	30.0	30.51	-0.43	-1.39	2529076.0	77718649.4	2236
2015-04-08	28.6	31.3	28.6	30.94	2.42	8.49	3883978.0	118178930.2	2875
2015-04-07	28.1	28.8	27.9	28.52	0.21	0.74	1167513.0	33176035.7	790
2015-04-06	28.5	29.4	28.1	28.31	0.39	1.4	1574680.0	45244820.8	1312
2015-04-05	27.6	28.2	27.0	27.92	0.69	2.53	1877681.0	51983359.3	1548
2015-04-02	27.2	28.0	26.4	27.23	0.36	1.34	1859409.0	50828051.3	1371
2015-04-01	27.0	27.4	26.7	26.87	0.02	0.07	891935.0	24115881.6	716
2015-03-31	27.0	28.1	26.2	26.85	-0.24	-0.89	1678585.0	45829538.1	1397
2015-03-30	27.6	28.2	26.6	27.09	-0.42	-1.53	1041142.0	28877229.4	1019
2015-03-29	27.7	28.8	27.4	27.51	0.41	1.51	1399860.0	39158061.4	1230
2015-03-26	26.4	28.0	25.9	27.1	-0.9	-3.21	1427121.0	38624296.9	1183
2015-03-25	29.0	30.1	27.0	28.0	-1.05	-3.61	3003440.0	86418201.7	2144
2015-03-24	28.8	29.5	28.6	29.05	0.02	0.07	1169608.0	34026309.6	943
2015-03-23	28.4	29.8	28.1	29.03	0.57	2.0	3446164.0	99947659.0	2668
2015-03-22	26.2	28.5	25.9	28.46	2.47	9.5	3235510.0	89668155.0	1731
2015-03-19	26.1	26.4	25.4	25.99	0.4	1.56	570356.0	14818989.7	463
2015-03-18	26.4	26.5	24.0	25.59	-0.81	-3.07	874080.0	22222880.65	721
2015-03-17	26.4	26.7	25.9	26.4	-0.11	-0.41	616394.0	16156354.7	459
2015-03-16	26.7	27.3	26.1	26.51	0.07	0.26	1343999.0	36138000.9	1016
2015-03-15	25.9	26.6	25.7	26.44	0.52	2.01	663470.0	17330752.5	553
2015-03-12	26.2	26.4	25.9	25.92	-0.38	-1.44	543771.0	14189575.3	526
2015-03-11	25.4	26.8	25.3	26.3	0.9	3.54	1181849.0	31137152.2	1303
2015-03-10	26.0	26.2	25.3	25.4	-0.71	-2.72	652153.0	16742894.8	570
2015-03-09	26.8	26.8	26.0	26.11	-0.59	-2.21	464032.0	12240556.7	459
2015-03-08	27.0	27.0	26.5	26.7	-0.24	-0.89	452603.0	12120672.8	391
2015-03-05	26.8	27.0	26.7	26.94	0.04	0.15	428005.0	11480667.9	376
2015-03-04	27.6	27.6	26.7	26.9	-0.45	-1.65	553279.0	14926008.7	546
2015-03-03	27.8	28.0	27.3	27.35	-0.2	-0.73	255796.0	7043433.5	356
2015-03-02	26.9	28.0	26.9	27.55	0.69	2.57	1202914.0	33238560.2	1142
2015-03-01	27.0	27.0	26.5	26.86	-0.05	-0.19	482543.0	12919554.4	446
2015-02-26	27.3	27.3	26.7	26.91	-0.21	-0.77	454662.0	12282958.9	435
2015-02-25	27.2	27.5	26.8	27.12	0.06	0.22	677896.0	18430329.0	717
2015-02-24	27.1	27.3	27.0	27.06	-0.16	-0.59	429614.0	11664221.1	521
2015-02-23	27.7	28.0	27.2	27.22	-0.55	-1.98	757637.0	20836088.6	723
2015-02-22	27.5	28.4	27.5	27.77	0.25	0.91	813118.0	22675172.1	971
2015-02-19	28.1	28.1	27.2	27.52	-0.62	-2.2	829560.0	22939793.5	1039
2015-02-18	28.2	28.8	27.9	28.14	0.14	0.5	975730.0	27528129.9	1343
2015-02-17	29.0	30.9	27.7	28.0	-0.78	-2.71	3935555.0	114882479.8	4091
2015-02-16	27.2	29.9	27.2	28.78	1.48	5.42	2668092.0	77284282.9	2433
2015-02-15	27.5	28.1	27.2	27.3	0.22	0.81	994625.0	27379023.7	993
2015-02-12	27.1	27.7	27.0	27.08	-0.04	-0.15	946486.0	25885588.0	819
2015-02-11	27.2	27.9	26.8	27.12	0.09	0.33	696896.0	18985380.1	749
2015-02-10	27.4	27.4	26.7	27.03	-0.29	-1.06	897219.0	24261575.6	663
2015-02-09	27.1	28.1	27.0	27.32	0.12	0.44	1139081.0	31322250.9	985
2015-02-08	27.2	27.6	26.9	27.2	0.15	0.55	650891.0	17719740.0	630
2015-02-05	27.3	27.7	26.9	27.05	-0.25	-0.92	521426.0	14263289.2	733
2015-02-04	27.4	28.9	27.2	27.3	0.04	0.15	1873769.0	52727618.8	1890
2015-02-03	26.4	28.3	26.0	27.26	1.06	4.05	2413807.0	65434752.1	2002
2015-02-02	26.3	26.8	26.0	26.2	-0.22	-0.83	858328.0	22688883.5	928
2015-02-01	24.95	26.6	24.9	26.42	2.09	8.59	1354834.0	34986709.5	1160
2015-01-29	23.9	24.4	23.85	24.33	0.29	1.21	681617.0	16459086.4	537
2015-01-28	24.05	24.45	24.0	24.04	0.11	0.46	864650.0	20887432.3	602
2015-01-27	23.55	24.0	23.4	23.93	0.5	2.13	539903.0	12802016.5	457
2015-01-26	23.2	23.6	23.2	23.43	0.29	1.25	469116.0	10974921.95	387
2015-01-22	23.1	23.4	22.95	23.14	0.09	0.39	247634.0	5747709.8	327
2015-01-21	23.5	24.1	22.9	23.05	-0.42	-1.79	1010950.0	23836279.45	915
2015-01-20	23.2	24.1	23.05	23.47	0.28	1.21	1217474.0	28706332.9	989
2015-01-19	23.1	23.45	23.0	23.19	0.1	0.43	363978.0	8441256.45	358
2015-01-18	23.0	23.5	23.0	23.09	0.11	0.48	230269.0	5361433.65	248
2015-01-15	23.5	23.65	22.9	22.98	-0.44	-1.88	587501.0	13705490.6	585
2015-01-14	23.7	23.95	23.2	23.42	-0.02	-0.09	674945.0	15942985.6	680
2015-01-13	22.8	24.15	22.7	23.44	0.26	1.12	1089440.0	25618451.2	1172
2015-01-12	23.3	24.4	23.0	23.18	-0.17	-0.73	1555694.0	36794674.35	1503
2015-01-11	23.1	23.5	22.75	23.35	0.43	1.88	893679.0	20600501.35	952
2015-01-08	23.2	23.9	22.8	22.92	0.19	0.84	1795338.0	41610896.1	1623
2015-01-07	22.35	23.45	22.2	22.73	0.39	1.75	1435089.0	32795678.0	1360
2015-01-06	22.05	24.5	21.5	22.34	-0.54	-2.36	3919551.0	91881218.0	4100
2015-01-05	20.75	22.95	20.25	22.88	1.99	9.53	2320113.0	51595063.3	2103
2015-01-04	20.9	21.45	20.6	20.89	0.22	1.06	594291.0	12493823.05	599
2015-01-01	20.7	21.0	20.0	20.67	0.4	1.97	672336.0	13844204.35	613
2014-12-31	21.9	22.3	19.45	20.27	-1.24	-5.76	943313.0	19342830.45	819
2014-12-30	22.3	22.7	21.35	21.51	-2.05	-8.7	767268.0	17033216.95	621
2014-12-29	23.9	24.1	23.3	23.56	0.13	0.55	573701.0	13578581.75	693
2014-12-28	22.7	23.6	22.4	23.43	0.99	4.41	892119.0	20646090.55	766
2014-12-25	23.8	24.2	21.65	22.44	-1.29	-5.44	969521.0	22184358.0	886
2014-12-24	23.6	24.5	23.4	23.73	0.68	2.95	605386.0	14526643.0	583
2014-12-23	21.5	23.35	21.45	23.05	1.54	7.16	1434390.0	32150225.55	1021
2014-12-22	20.5	22.2	19.9	21.51	1.05	5.13	1278187.0	27457405.35	1012
2014-12-21	21.9	21.9	20.2	20.46	-0.3	-1.45	912438.0	19010594.85	679
2014-12-18	20.0	20.9	19.8	20.76	1.6	8.35	769212.0	15744113.05	723
2014-12-17	20.0	20.0	17.6	19.16	-0.39	-1.99	1472300.0	26259121.05	798
2014-12-16	19.55	20.0	19.55	19.55	-2.13	-9.82	302398.0	5922182.5	173
2014-12-15	24.6	25.0	21.65	21.68	-2.33	-9.7	419033.0	9763587.15	443
2014-12-14	25.5	26.0	23.7	24.01	-2.01	-7.72	281335.0	7059109.4	290
2014-12-11	26.2	26.5	25.0	26.02	-0.82	-3.06	317458.0	8217076.3	343
2014-12-10	27.2	27.3	26.0	26.84	-0.21	-0.78	326863.0	8742727.7	362
2014-12-09	26.8	27.2	26.2	27.05	-0.16	-0.59	453537.0	12189789.1	416
2014-12-08	27.8	28.0	27.1	27.21	-0.53	-1.91	573678.0	15806192.2	551
2014-12-07	27.3	28.2	27.0	27.74	0.66	2.44	802946.0	22294359.4	835
2014-12-04	27.4	28.5	26.6	27.08	-0.32	-1.17	793824.0	22025433.2	974
2014-12-03	26.7	29.0	26.5	27.4	0.32	1.18	1995145.0	55369095.0	1913
2014-12-02	25.1	27.1	25.0	27.08	2.39	9.68	1064176.0	27946741.5	803
2014-12-01	24.4	24.9	24.2	24.69	0.84	3.52	339091.0	8310433.85	362
2014-11-30	23.4	24.6	23.4	23.85	-1.47	-5.81	537389.0	12919661.4	435
2014-11-27	25.1	26.0	24.9	25.32	-0.19	-0.74	583353.0	14829093.1	562
2014-11-26	26.5	26.6	24.6	25.51	-0.7	-2.67	951112.0	24175708.1	874
2014-11-25	26.7	27.5	26.0	26.21	-0.62	-2.31	1393478.0	37283557.0	1226
2014-11-24	27.2	28.7	26.4	26.83	-0.28	-1.03	1626169.0	45191277.1	1418
2014-11-23	26.7	27.2	26.6	27.11	0.86	3.28	707920.0	19131353.5	574
2014-11-20	26.1	26.5	26.1	26.25	0.29	1.12	359309.0	9457316.0	347
2014-11-19	25.6	26.0	25.3	25.96	0.62	2.45	382119.0	9831513.7	388
2014-11-18	25.0	25.5	24.9	25.34	0.49	1.97	171894.0	4322014.0	193
2014-11-17	25.6	25.8	24.4	24.85	-0.8	-3.12	326341.0	8152843.6	316
2014-11-16	26.0	26.0	25.5	25.65	-0.09	-0.35	274468.0	7093258.6	238
2014-11-13	25.5	26.4	25.5	25.74	0.06	0.23	388870.0	10072289.4	397
2014-11-12	25.5	25.8	25.5	25.68	0.24	0.94	252181.0	6453071.1	234
2014-11-11	25.1	25.6	24.8	25.44	-0.07	-0.27	473057.0	11971756.2	384
2014-11-10	25.0	25.8	25.0	25.51	0.51	2.04	403691.0	10298464.6	359
2014-11-09	24.85	25.3	24.85	25.0	0.06	0.24	238310.0	5958586.45	232
2014-11-06	25.0	25.2	24.85	24.94	-0.13	-0.52	166149.0	4155965.9	207
2014-11-05	25.0	25.3	24.1	25.07	-0.04	-0.16	275377.0	6820071.35	359
2014-11-04	25.8	26.0	24.8	25.11	-0.9	-3.46	216030.0	5494479.3	299
2014-11-03	25.6	27.0	25.5	26.01	0.56	2.2	533231.0	14001011.5	602
2014-11-02	25.8	26.0	25.4	25.45	0.15	0.59	368353.0	9449287.8	365
2014-10-30	25.6	25.9	24.95	25.3	-0.74	-2.84	570861.0	14359398.5	600
2014-10-29	27.0	27.2	25.7	26.04	-1.02	-3.77	469519.0	12569775.7	472
2014-10-28	25.2	27.8	25.2	27.06	0.53	2.0	1082401.0	29130331.8	1029
2014-10-27	26.6	26.8	26.2	26.53	0.02	0.08	681762.0	18067195.9	528
2014-10-26	26.0	26.8	26.0	26.51	0.82	3.19	444982.0	11723026.2	459
2014-10-23	25.2	25.8	25.0	25.69	0.12	0.47	210283.0	5364469.2	246
2014-10-22	25.9	26.0	25.5	25.57	-0.08	-0.31	336978.0	8663921.0	327
2014-10-21	25.1	26.0	25.1	25.65	0.59	2.35	476006.0	12161813.1	371
2014-10-20	25.1	25.3	24.4	25.06	0.1	0.4	350336.0	8701939.7	370
2014-10-19	24.75	25.5	24.4	24.96	1.39	5.9	296075.0	7334829.4	345
2014-10-16	25.0	25.5	23.25	23.57	-2.14	-8.32	252809.0	6122452.95	333
2014-10-15	25.8	26.2	25.7	25.71	-0.38	-1.46	153176.0	3962150.0	174
2014-10-14	26.2	26.3	25.0	26.09	-0.47	-1.77	314582.0	8162378.6	402
2014-10-13	25.7	26.6	25.5	26.56	0.81	3.15	301918.0	7888708.1	369
2014-10-12	26.6	27.5	25.4	25.75	-2.04	-7.34	521018.0	13852653.6	488
2014-10-02	27.5	27.9	27.1	27.79	-0.01	-0.04	563317.0	15500877.3	418
2014-10-01	28.1	28.2	27.7	27.8	-0.3	-1.07	424285.0	11857937.3	333
2014-09-30	27.6	28.3	27.6	28.1	0.43	1.55	447862.0	12556559.1	410
2014-09-29	27.9	28.1	27.5	27.67	-0.16	-0.57	327702.0	9092246.0	327
2014-09-28	27.8	28.6	27.5	27.83	0.23	0.83	648765.0	18148561.1	595
2014-09-25	27.7	28.0	27.3	27.6	0.02	0.07	566618.0	15633259.2	410
2014-09-24	28.5	28.5	27.0	27.58	-0.81	-2.85	528064.0	14666923.6	513
2014-09-22	28.5	29.0	28.0	28.39	-0.47	-1.63	467570.0	13340105.7	485
2014-09-21	29.0	29.7	28.8	28.86	0.03	0.1	881333.0	25712893.0	785
2014-09-18	28.8	29.2	28.5	28.83	0.28	0.98	1090837.0	31502537.3	835
2014-09-17	27.8	28.7	27.8	28.55	0.88	3.18	924124.0	26088609.0	703
2014-09-16	27.6	28.0	27.4	27.67	0.17	0.62	415366.0	11470312.6	385
2014-09-15	28.0	28.1	27.1	27.5	-0.54	-1.93	408848.0	11306614.0	531
2014-09-14	28.3	28.6	28.0	28.04	-0.39	-1.37	387527.0	10966865.1	485
2014-09-11	28.5	28.9	28.4	28.43	-0.18	-0.63	548457.0	15694500.7	561
2014-09-10	29.6	29.6	28.5	28.61	-1.12	-3.77	1053205.0	30541188.3	1132
2014-09-09	30.1	30.2	29.4	29.73	-0.34	-1.13	1192856.0	35507998.0	980
2014-09-08	30.0	31.0	29.6	30.07	0.16	0.53	2964534.0	90156177.1	2105
2014-09-07	29.7	30.3	28.8	29.91	0.19	0.64	1561475.0	45960665.5	1546
2014-09-04	28.3	30.8	28.0	29.72	1.63	5.8	4795953.0	142162449.1	3751
2014-09-03	27.7	28.7	27.5	28.09	0.41	1.48	1839766.0	51620967.7	1486
2014-09-02	28.0	28.2	27.6	27.68	0.05	0.18	1319469.0	36864512.5	1159
2014-09-01	26.9	28.3	26.8	27.63	1.11	4.19	3344201.0	91999135.0	2051
2014-08-31	26.1	26.9	26.1	26.52	0.42	1.61	843858.0	22421856.4	640
2014-08-28	26.0	26.2	25.9	26.1	0.19	0.73	338356.0	8818052.3	306
2014-08-27	26.1	26.3	25.7	25.91	0.08	0.31	353889.0	9188407.9	345
2014-08-26	25.6	27.0	25.6	25.83	0.36	1.41	1582172.0	41669447.3	1274
2014-08-25	26.2	26.2	25.0	25.47	-0.83	-3.16	574789.0	14650463.9	562
2014-08-24	26.6	26.8	26.0	26.3	-0.39	-1.46	294530.0	7801635.4	273
2014-08-21	26.7	26.8	26.6	26.69	-0.06	-0.22	149991.0	4006013.3	188
2014-08-20	27.0	27.0	26.7	26.75	-0.24	-0.89	234297.0	6303844.9	211
2014-08-19	27.0	27.3	26.8	26.99	0.05	0.19	442607.0	11978416.1	353
2014-08-18	26.8	27.2	26.7	26.94	0.16	0.6	501289.0	13524172.0	401
2014-08-17	26.8	26.9	26.6	26.78	0.2	0.75	394076.0	10551223.2	275
2014-08-14	27.1	27.1	26.5	26.58	-0.43	-1.59	388539.0	10466908.2	343
2014-08-13	26.7	27.4	26.6	27.01	0.29	1.09	877071.0	23676029.7	735
2014-08-12	26.5	26.8	26.5	26.72	0.11	0.41	329862.0	8792980.4	311
2014-08-11	26.7	26.7	26.4	26.61	-0.03	-0.11	382603.0	10173475.0	237
2014-08-10	26.7	26.8	26.5	26.64	0.05	0.19	614866.0	16411718.1	399
2014-08-07	26.5	26.8	26.4	26.59	0.06	0.23	491577.0	13048121.3	402
2014-08-06	26.4	26.8	26.3	26.53	0.14	0.53	518457.0	13794483.2	384
2014-08-05	26.7	26.7	26.0	26.39	0.02	0.08	482866.0	12706350.5	467
2014-08-04	26.5	26.9	26.2	26.37	-0.15	-0.57	457460.0	12173749.0	392
2014-08-03	26.0	26.6	26.0	26.52	0.4	1.53	424902.0	11172358.5	379
2014-07-24	25.7	26.9	25.7	26.12	0.32	1.24	719310.0	18940769.3	653
2014-07-23	25.7	26.1	25.6	25.8	0.12	0.47	396469.0	10252315.0	296
2014-07-22	25.8	26.0	25.5	25.68	0.19	0.75	442490.0	11388344.8	322
2014-07-21	25.1	26.0	25.1	25.49	0.76	3.07	826008.0	21164096.4	586
2014-07-20	25.3	25.3	24.65	24.73	-0.53	-2.1	189230.0	4702537.5	175
2014-07-17	25.5	25.7	25.1	25.26	-0.2	-0.79	210275.0	5330755.3	226
2014-07-16	25.2	25.5	25.1	25.46	0.13	0.51	140403.0	3564915.7	166
2014-07-15	25.7	25.8	25.3	25.33	-0.31	-1.21	266149.0	6795892.1	253
2014-07-14	25.3	26.1	25.2	25.64	0.33	1.3	565122.0	14486569.9	463
2014-07-13	25.3	25.5	25.0	25.31	0.08	0.32	196849.0	4974482.8	199
2014-07-10	25.2	25.7	24.9	25.23	0.3	1.2	521422.0	13205384.1	548
2014-07-09	25.0	25.8	24.7	24.93	0.14	0.56	643770.0	16205611.35	502
2014-07-08	24.3	25.6	24.25	24.79	0.39	1.6	884625.0	22185690.65	764
2014-07-07	24.6	24.65	24.25	24.4	0.09	0.37	102860.0	2516888.45	138
2014-07-06	24.4	24.4	24.25	24.31	-0.05	-0.21	91967.0	2237232.95	136
2014-07-03	24.75	24.75	24.3	24.36	-0.09	-0.37	225850.0	5523895.55	274
2014-07-02	24.2	24.6	24.2	24.45	0.46	1.92	186280.0	4557562.45	225
2014-07-01	23.7	24.1	23.5	23.99	0.15	0.63	140092.0	3344285.3	151
2014-06-30	24.15	24.5	23.7	23.84	-0.36	-1.49	147906.0	3556722.75	157
2014-06-29	24.2	24.25	24.05	24.2	-0.16	-0.66	100845.0	2434202.6	111
2014-06-26	24.7	24.7	24.3	24.36	-0.34	-1.38	191826.0	4707763.05	246
2014-06-25	24.65	25.0	24.6	24.7	0.2	0.82	219442.0	5429435.25	271
2014-06-24	24.0	25.0	24.0	24.5	0.4	1.66	326824.0	8005681.6	440
2014-06-23	24.8	24.8	24.0	24.1	-0.68	-2.74	310333.0	7539006.15	364
2014-06-22	25.2	25.2	24.7	24.78	-0.24	-0.96	257389.0	6432884.9	292
2014-06-19	25.3	25.4	25.0	25.02	-0.24	-0.95	349906.0	8788023.2	375
2014-06-18	25.2	25.7	25.2	25.26	0.05	0.2	247419.0	6280607.3	304
2014-06-17	24.9	25.5	24.3	25.21	0.15	0.6	394780.0	9912728.55	415
2014-06-16	25.5	25.7	25.0	25.06	-0.5	-1.96	402092.0	10214748.4	424
2014-06-15	25.5	25.9	24.9	25.56	-0.22	-0.85	375417.0	9591842.0	399
2014-06-12	25.7	26.1	25.6	25.78	0.03	0.12	481294.0	12407000.6	443
2014-06-11	25.7	26.0	25.4	25.75	-0.11	-0.43	446484.0	11470444.5	431
2014-06-10	26.0	26.4	25.5	25.86	-0.08	-0.31	453390.0	11747527.4	494
2014-06-09	25.2	27.1	24.5	25.94	0.97	3.88	1180325.0	30706363.25	1015
2014-06-08	25.8	25.9	23.45	24.97	-1.07	-4.11	1412565.0	34397322.65	1245
2014-06-05	27.6	27.8	25.7	26.04	-1.51	-5.48	1030215.0	27863949.4	978
2014-06-04	28.8	28.8	27.4	27.55	-1.35	-4.67	1178770.0	32912831.5	1081
2014-06-03	29.1	29.3	28.5	28.9	-0.18	-0.62	719320.0	20747500.7	656
2014-06-02	29.9	30.1	28.7	29.08	-0.65	-2.19	705864.0	20792235.0	634
2014-06-01	30.1	30.2	29.5	29.73	-0.42	-1.39	839925.0	25032568.1	753
2014-05-29	31.0	31.4	29.9	30.15	-0.71	-2.3	2780766.0	85366322.0	2251
2014-05-28	29.9	32.2	29.6	30.86	1.21	4.08	4006062.0	124104341.9	3089
2014-05-27	29.8	29.9	29.4	29.65	-0.16	-0.54	448404.0	13290858.3	467
2014-05-26	29.8	30.1	29.6	29.81	0.07	0.24	439845.0	13145967.1	404
2014-05-25	29.5	30.1	29.1	29.74	-0.32	-1.06	533279.0	15846066.5	512
2014-05-22	30.7	30.8	30.0	30.06	-0.34	-1.12	896064.0	27173098.5	780
2014-05-21	30.3	30.7	29.9	30.4	0.22	0.73	1534391.0	46514551.8	1126
2014-05-20	29.6	30.4	29.5	30.18	0.56	1.89	1686979.0	50683739.7	1290
2014-05-19	30.4	30.8	29.0	29.62	-0.93	-3.04	1558164.0	46497771.5	1348
2014-05-18	30.4	31.0	30.1	30.55	0.26	0.86	1209797.0	37022399.6	1054
2014-05-15	30.3	30.8	30.0	30.29	-0.04	-0.13	1119282.0	34021689.9	980
2014-05-14	30.7	30.7	30.1	30.33	-0.27	-0.88	820631.0	24899212.9	832
2014-05-13	30.4	31.4	30.3	30.6	0.59	1.97	2362774.0	72672348.6	2034
2014-05-12	29.1	30.9	29.1	30.01	1.01	3.48	3182233.0	95843557.3	2534
2014-05-11	28.9	29.3	28.7	29.0	0.25	0.87	949894.0	27546860.0	751
2014-05-08	28.9	29.0	28.5	28.75	-0.04	-0.14	608413.0	17501151.5	578
2014-05-07	28.5	29.2	28.2	28.79	0.16	0.56	931151.0	26693342.4	743
2014-05-06	29.3	29.4	28.5	28.63	-0.56	-1.92	834756.0	24184822.1	727
2014-05-05	29.1	29.8	29.0	29.19	0.06	0.21	1216782.0	35608312.6	905
2014-05-04	28.8	29.3	28.7	29.13	0.34	1.18	587848.0	17082323.4	537
2014-05-01	28.9	29.2	28.7	28.79	-0.05	-0.17	609764.0	17675905.9	516
2014-04-30	29.1	29.5	28.6	28.84	-0.44	-1.5	872321.0	25261559.0	780
2014-04-29	30.3	30.4	29.1	29.28	-0.98	-3.24	1024483.0	30439917.8	1006
2014-04-28	30.7	30.8	30.2	30.26	-0.49	-1.59	876528.0	26684945.9	920
2014-04-27	30.6	31.5	30.4	30.75	0.62	2.06	2567361.0	79317200.9	2129
2014-04-24	30.3	31.0	29.6	30.13	-0.29	-0.95	2123725.0	64171335.0	2184
2014-04-23	29.5	31.4	29.4	30.42	1.66	5.77	4687317.0	143696744.4	3929
2014-04-22	28.2	29.0	27.9	28.76	0.82	2.93	2513974.0	71565323.9	1785
2014-04-21	27.6	28.3	27.2	27.94	0.51	1.86	2410109.0	66997480.2	1721
2014-04-20	27.2	27.5	27.1	27.43	0.26	0.96	870684.0	23817516.5	722
2014-04-17	27.0	27.6	27.0	27.17	0.17	0.63	1396791.0	38136873.9	965
2014-04-16	27.3	27.5	26.8	27.0	-0.24	-0.88	1106869.0	30094666.1	855
2014-04-15	27.0	27.9	26.9	27.24	0.29	1.08	3032251.0	83111472.7	1844
2014-04-14	27.6	27.7	26.9	26.95	0.02	0.07	1179695.0	32079335.5	1027
2014-04-13	26.5	27.3	26.4	26.93	0.43	1.62	1464493.0	39426125.4	1082
2014-04-10	26.2	26.7	26.0	26.5	0.4	1.53	852846.0	22430885.1	629
2014-04-09	26.3	27.1	26.0	26.1	-0.2	-0.76	1246352.0	33038687.2	998
2014-04-08	26.2	26.4	26.0	26.3	0.1	0.38	413008.0	10809036.7	356
2014-04-07	26.4	26.4	26.1	26.2	-0.3	-1.13	287793.0	7543620.7	270
2014-04-06	26.1	26.7	26.0	26.5	0.3	1.15	444888.0	11732718.5	451
2014-04-03	26.6	26.6	26.1	26.2	-0.4	-1.5	272183.0	7148976.4	353
2014-04-02	26.6	26.8	26.4	26.6	-0.1	-0.37	308245.0	8200775.8	346
2014-04-01	26.9	26.9	26.6	26.7	-0.1	-0.37	254836.0	6804048.3	274
2014-03-31	26.7	26.9	26.6	26.8	0.0	0.0	201157.0	5387690.3	213
2014-03-30	27.0	27.1	26.6	26.8	0.0	0.0	321342.0	8626565.1	280
2014-03-27	27.3	27.3	26.8	26.8	-0.4	-1.47	213612.0	5782262.0	238
2014-03-26	27.3	27.5	27.2	27.2	-0.1	-0.37	308959.0	8452011.2	242
2014-03-25	27.1	27.4	27.0	27.3	0.0	0.0	283847.0	7717554.8	292
2014-03-24	27.2	27.4	27.1	27.3	0.0	0.0	290351.0	7905820.4	256
2014-03-23	27.3	27.5	27.0	27.3	0.1	0.37	346804.0	9434790.6	364
2014-03-20	27.3	27.4	27.0	27.2	-0.3	-1.09	447284.0	12157422.4	393
2014-03-19	27.5	27.6	27.2	27.5	-0.1	-0.36	502135.0	13780022.4	471
2014-03-18	27.7	27.9	27.5	27.6	0.0	0.0	426443.0	11789293.7	436
2014-03-17	27.4	27.8	27.4	27.6	0.1	0.36	495483.0	13689418.6	438
2014-03-16	27.8	28.2	27.4	27.5	-0.3	-1.08	1085709.0	30178491.1	684
2014-03-13	27.8	28.2	27.3	27.8	0.2	0.72	1115098.0	30916601.3	1006
2014-03-12	27.1	28.0	27.1	27.6	0.5	1.85	736349.0	20253868.0	655
2014-03-11	27.3	27.4	27.1	27.1	-0.1	-0.37	275040.0	7487803.8	270
2014-03-10	27.4	27.5	27.1	27.2	-0.2	-0.73	370665.0	10101724.6	402
2014-03-09	27.3	27.6	27.1	27.4	0.2	0.74	473816.0	12937328.9	495
2014-03-06	27.2	27.3	26.9	27.2	0.0	0.0	461321.0	12522627.1	436
2014-03-05	27.0	27.9	26.6	27.2	0.3	1.12	1301287.0	35541034.8	1187
2014-03-04	26.8	27.1	26.7	26.9	0.2	0.75	284277.0	7662238.4	319
2014-03-03	26.9	26.9	26.5	26.7	-0.4	-1.48	276181.0	7366853.0	338
2014-03-02	27.4	27.5	26.8	27.1	-0.3	-1.09	312670.0	8498572.5	345
2014-02-27	27.6	27.7	27.4	27.4	-0.3	-1.08	307254.0	8454505.5	356
2014-02-26	27.7	27.8	27.5	27.7	0.0	0.0	383118.0	10600784.7	446
2014-02-25	27.7	27.8	27.4	27.7	0.2	0.73	615706.0	17013986.4	707
2014-02-24	27.4	27.9	27.2	27.5	0.1	0.36	1038662.0	28627052.1	1006
2014-02-23	27.0	27.4	27.0	27.4	0.5	1.86	485727.0	13168480.2	500
2014-02-20	26.9	27.2	26.5	26.9	0.0	0.0	494941.0	13252585.3	475
2014-02-19	27.4	27.6	26.9	26.9	-0.1	-0.37	822119.0	22411816.8	801
2014-02-18	26.8	27.1	26.7	27.0	0.2	0.75	420228.0	11320788.8	510
2014-02-17	27.0	27.2	26.6	26.8	-0.4	-1.47	527363.0	14178954.2	665
2014-02-16	25.6	28.0	25.5	27.2	1.5	5.84	1917748.0	51975072.3	1653
2014-02-13	25.8	25.8	25.5	25.7	-0.1	-0.39	130353.0	3344756.5	193
2014-02-12	26.1	26.1	25.8	25.8	-0.2	-0.77	202364.0	5231863.5	222
2014-02-11	26.3	26.4	25.9	26.0	-0.2	-0.76	323166.0	8432062.5	360
2014-02-10	26.1	26.8	26.0	26.2	0.1	0.38	1005405.0	26586058.9	881
2014-02-09	26.2	26.3	25.9	26.1	0.3	1.16	516699.0	13510339.0	520
2014-02-06	26.0	26.5	25.8	25.8	0.3	1.18	1394391.0	36436372.2	1165
2014-02-05	25.4	25.5	25.3	25.5	0.2	0.79	118036.0	3001015.8	161
2014-02-04	25.5	25.5	25.2	25.3	-0.2	-0.78	237444.0	6023286.0	293
2014-02-03	25.3	25.7	25.1	25.5	0.2	0.79	266055.0	6777536.5	327
2014-02-02	25.8	25.8	25.3	25.3	-0.4	-1.56	283937.0	7247154.9	329
2014-01-30	25.7	26.0	25.6	25.7	-0.1	-0.39	247516.0	6374019.9	333
2014-01-29	25.9	26.1	25.7	25.8	0.0	0.0	373825.0	9678931.2	373
2014-01-28	25.9	26.0	25.7	25.8	-0.1	-0.39	393830.0	10180065.4	442
2014-01-27	25.9	26.5	25.8	25.9	0.1	0.39	801136.0	20910041.3	776
2014-01-26	25.4	26.1	25.4	25.8	-0.1	-0.39	398326.0	10268024.8	474
2014-01-23	25.9	26.3	25.6	25.9	-0.1	-0.38	660164.0	17089380.1	728
2014-01-22	27.9	28.0	25.4	26.0	-1.4	-5.11	2650763.0	70696677.4	2592
2014-01-21	27.4	27.4	27.4	27.4	2.45	9.82	657932.0	18027336.8	308
2014-01-20	24.9	25.3	24.55	24.95	0.45	1.84	497052.0	12430840.35	593
2014-01-19	25.5	25.5	24.4	24.5	-1.3	-5.04	769517.0	19276102.9	734
2014-01-16	26.2	26.2	25.4	25.8	-0.4	-1.53	317474.0	8226065.9	412
2014-01-15	26.4	26.5	26.1	26.2	-0.4	-1.5	359677.0	9447056.4	393
2014-01-14	26.6	26.8	26.4	26.6	-0.1	-0.37	532259.0	14124083.4	482
2014-01-13	26.8	27.0	26.4	26.7	-0.3	-1.11	583327.0	15622525.8	549
2014-01-12	26.6	27.2	26.6	27.0	0.6	2.27	804603.0	21684743.5	826
2014-01-09	26.7	26.8	26.3	26.4	-0.2	-0.75	250408.0	6631365.4	313
2014-01-08	26.8	26.8	26.4	26.6	-0.2	-0.75	138168.0	3677712.6	189
2014-01-07	26.7	27.0	26.7	26.8	0.0	0.0	150313.0	4032918.2	203
2014-01-06	26.5	26.8	26.2	26.8	0.2	0.75	247206.0	6571918.4	265
2014-01-05	27.2	27.2	26.6	26.6	-0.5	-1.85	394118.0	10600828.6	443
2014-01-02	27.6	27.6	27.0	27.1	-0.4	-1.45	453296.0	12350855.9	585
2014-01-01	27.6	28.4	27.4	27.5	0.4	1.48	1834700.0	51255874.3	1729
2013-12-31	27.6	27.7	27.1	27.1	-0.4	-1.45	417522.0	11471717.0	375
2013-12-30	27.6	27.6	27.3	27.5	-0.1	-0.36	212304.0	5832389.1	255
2013-12-29	27.7	27.8	27.5	27.6	0.0	0.0	268490.0	7409765.1	268
2013-12-26	27.8	27.8	27.5	27.6	0.0	0.0	192008.0	5307135.7	244
2013-12-25	27.8	28.2	27.5	27.6	-0.1	-0.36	341385.0	9484697.5	394
2013-12-24	27.7	27.8	27.2	27.7	-0.1	-0.36	437482.0	12049628.1	491
2013-12-23	28.1	28.2	27.7	27.8	-0.4	-1.42	433185.0	12100941.6	531
2013-12-22	27.6	29.1	27.5	28.2	0.8	2.92	1734237.0	49379635.3	1623
2013-12-19	27.9	28.0	27.4	27.4	-0.3	-1.08	860728.0	23955158.6	721
2013-12-18	27.3	28.0	27.0	27.7	0.5	1.84	701890.0	19330600.8	709
2013-12-17	27.5	28.0	27.1	27.2	-0.1	-0.37	726536.0	19964124.4	765
2013-12-16	26.9	27.5	26.8	27.3	0.5	1.87	693083.0	18830897.2	655
2013-12-15	26.5	27.0	26.4	26.8	0.5	1.9	378282.0	10097693.4	448
2013-12-12	26.3	26.6	26.2	26.3	0.2	0.77	281700.0	7424293.3	340
2013-12-11	26.2	26.4	26.1	26.1	-0.2	-0.76	137053.0	3593211.9	200
2013-12-10	26.7	26.8	26.2	26.3	-0.2	-0.75	289691.0	7692946.2	327
2013-12-09	26.6	26.7	26.4	26.5	-0.2	-0.75	177294.0	4707451.0	177
2013-12-08	26.6	26.7	26.5	26.7	0.3	1.14	160895.0	4276657.3	193
2013-12-05	26.3	26.5	26.3	26.4	0.1	0.38	104740.0	2759462.8	164
2013-12-04	26.4	26.6	26.0	26.3	0.0	0.0	187208.0	4933719.2	261
2013-12-03	26.8	26.9	26.3	26.3	-0.3	-1.13	250263.0	6670438.1	304
2013-12-02	26.6	27.1	26.5	26.6	0.0	0.0	259697.0	6951185.0	314
2013-12-01	26.7	26.7	26.4	26.6	-0.1	-0.37	162063.0	4302107.2	216
2013-11-28	26.7	26.9	26.5	26.7	0.0	0.0	131053.0	3499521.9	195
2013-11-27	26.8	26.9	26.6	26.7	-0.1	-0.37	172918.0	4629449.9	206
2013-11-26	27.0	27.4	26.8	26.8	-0.1	-0.37	507693.0	13743127.9	502
2013-11-25	26.8	27.0	26.5	26.9	0.1	0.37	182537.0	4885336.0	267
2013-11-24	27.0	27.1	26.8	26.8	-0.2	-0.74	228901.0	6176131.4	256
2013-11-21	27.0	27.4	26.9	27.0	0.0	0.0	373914.0	10127892.0	457
2013-11-20	27.1	27.2	26.9	27.0	-0.1	-0.37	233146.0	6304203.9	275
2013-11-19	27.7	27.7	26.5	27.1	-0.6	-2.17	576670.0	15623538.6	749
2013-11-18	28.0	28.0	27.6	27.7	-0.1	-0.36	182082.0	5054279.6	225
2013-11-17	27.8	27.9	27.7	27.8	0.1	0.36	331733.0	9218376.9	293
2013-11-14	27.7	27.9	27.7	27.7	0.0	0.0	188777.0	5247994.3	256
2013-11-13	28.0	28.0	27.6	27.7	-0.3	-1.07	206986.0	5758715.0	306
2013-11-12	28.1	28.3	28.0	28.0	0.1	0.36	454306.0	12773206.1	479
2013-11-11	28.1	28.1	27.8	27.9	-0.1	-0.36	397297.0	11112766.1	516
2013-11-10	27.9	28.4	27.7	28.0	0.2	0.72	604822.0	16968318.8	658
2013-11-07	27.7	28.2	27.6	27.8	0.2	0.72	766950.0	21399971.5	707
2013-11-06	27.9	28.1	27.6	27.6	-0.4	-1.43	568231.0	15791965.8	587
2013-11-05	27.2	28.3	27.0	28.0	0.8	2.94	1257575.0	35029068.7	1313
2013-11-04	27.6	27.6	27.0	27.2	-0.4	-1.45	446593.0	12161668.3	681
2013-11-03	28.3	28.3	27.5	27.6	-0.5	-1.78	455332.0	12705531.8	647
2013-10-31	28.3	28.3	27.8	28.1	-0.2	-0.71	581392.0	16273826.9	813
2013-10-30	29.0	29.2	28.3	28.3	-0.8	-2.75	865831.0	24773359.9	1257
2013-10-29	29.0	29.5	28.2	29.1	0.4	1.39	3683256.0	105996115.6	3779
2013-10-28	27.0	28.7	26.9	28.7	2.6	9.96	4050851.0	113236343.8	3238
2013-10-27	26.4	26.6	26.0	26.1	-0.3	-1.14	459263.0	12019707.2	506
2013-10-24	26.4	27.0	26.3	26.4	0.1	0.38	710280.0	18902917.2	765
2013-10-23	25.8	27.0	25.6	26.3	0.6	2.33	1640193.0	43265994.7	1324
2013-10-22	25.6	25.9	25.4	25.7	0.0	0.0	481720.0	12333631.3	505
2013-10-21	25.7	25.7	25.5	25.7	-0.1	-0.39	311378.0	7979336.0	315
2013-10-20	25.9	26.0	25.5	25.8	0.5	1.98	540328.0	13868635.3	519
2013-10-10	25.2	25.7	25.2	25.3	0.3	1.2	991354.0	25197209.3	951
2013-10-09	25.0	25.5	24.75	25.0	-0.1	-0.4	617662.0	15524776.9	731
2013-10-08	25.4	25.4	24.85	25.1	-0.4	-1.57	591989.0	14845014.3	730
2013-10-07	26.2	26.2	25.3	25.5	-0.6	-2.3	717317.0	18391294.5	944
2013-10-06	27.8	27.8	25.3	26.1	-1.7	-6.12	1326910.0	34822392.9	1525
2013-10-03	28.5	28.5	27.7	27.8	-0.5	-1.77	645305.0	18058276.6	686
2013-10-02	28.8	28.8	28.3	28.3	-0.4	-1.39	392693.0	11208272.8	533
2013-10-01	28.7	29.1	28.6	28.7	0.2	0.7	987165.0	28489180.6	990
2013-09-30	28.6	28.7	28.5	28.5	-0.1	-0.35	448768.0	12812191.1	532
2013-09-29	28.9	28.9	28.5	28.6	-0.2	-0.69	409409.0	11743164.7	597
2013-09-26	29.2	29.3	28.8	28.8	-0.4	-1.37	619975.0	17975422.9	819
2013-09-25	29.1	29.2	28.9	29.2	0.2	0.69	535158.0	15549391.6	650
2013-09-24	29.1	29.2	28.9	29.0	0.0	0.0	622865.0	18075672.5	798
2013-09-19	29.4	29.5	28.9	29.0	0.0	0.0	669158.0	19488415.9	919
2013-09-18	29.3	29.4	29.0	29.0	-0.2	-0.68	929634.0	27161761.5	1096
2013-09-17	29.1	30.0	29.0	29.2	0.3	1.04	2322608.0	68626106.9	2442
2013-09-16	28.9	29.2	28.7	28.9	0.1	0.35	1381151.0	39954768.9	1509
2013-09-15	29.0	29.3	28.6	28.8	0.1	0.35	1438482.0	41554312.3	1633
2013-09-12	29.0	29.4	28.6	28.7	-0.4	-1.37	2223062.0	64396789.0	2444
2013-09-11	31.3	31.3	28.9	29.1	-2.0	-6.43	2954310.0	87907034.1	3499
2013-09-10	32.8	32.9	30.8	31.1	0.0	0.0	5241363.0	164752921.7	4632
2013-09-09	32.5	32.6	30.5	31.1	-1.3	-4.01	911882.0	28667002.4	1067
2013-09-08	33.5	33.5	32.4	32.4	-0.1	-0.31	1218932.0	40052700.4	1215
2013-09-05	32.5	33.3	32.0	32.5	0.0	0.0	1006086.0	32818277.8	1078
2013-09-04	32.4	33.6	31.5	32.5	0.1	0.31	978816.0	32129907.6	1206
2013-09-03	34.5	34.6	31.5	32.4	-1.9	-5.54	897904.0	29892851.1	1203
2013-09-02	33.9	34.8	33.6	34.3	0.7	2.08	1696102.0	57964050.7	1703
2013-09-01	33.5	33.9	33.0	33.6	0.9	2.75	1015260.0	33931074.6	1097
2013-08-29	33.3	33.6	32.1	32.7	0.1	0.31	935967.0	30750652.0	1116
2013-08-28	30.8	34.2	30.8	32.6	-1.6	-4.68	1032090.0	34107685.4	1180
2013-08-27	37.5	37.5	34.2	34.2	-3.7	-9.76	893651.0	31585302.9	1068
2013-08-26	37.9	38.1	37.6	37.9	-0.1	-0.26	393294.0	14867104.7	434
2013-08-25	38.2	38.6	37.8	38.0	-0.3	-0.78	556592.0	21228349.0	674
2013-08-22	38.0	39.3	37.6	38.3	0.4	1.06	1310920.0	50436993.3	1397
2013-08-21	38.3	38.5	37.8	37.9	-0.3	-0.79	344446.0	13150598.7	468
2013-08-20	38.6	38.8	38.0	38.2	-0.4	-1.04	537648.0	20647547.6	633
2013-08-19	39.4	39.5	38.5	38.6	-0.8	-2.03	852029.0	33176555.4	902
2013-08-18	39.3	40.0	39.0	39.4	0.4	1.03	900898.0	35611567.0	966
2013-08-15	40.5	41.9	38.8	39.0	-1.6	-3.94	2656862.0	106161078.5	3095
2013-08-14	40.7	41.0	40.1	40.6	0.0	0.0	534855.0	21665302.8	627
2013-08-13	39.7	41.0	39.7	40.6	0.9	2.27	943725.0	38402017.1	1028
2013-08-05	39.7	40.2	39.6	39.7	0.1	0.25	1153049.0	46047524.3	816
2013-08-04	39.0	39.8	38.6	39.6	0.6	1.54	508358.0	19916079.4	622
2013-08-01	37.4	39.5	37.4	39.0	2.0	5.41	1075542.0	41695005.4	1217
2013-07-31	38.1	38.1	37.0	37.0	-1.0	-2.63	346544.0	13063813.3	349
2013-07-30	38.6	38.6	37.8	38.0	-0.7	-1.81	310142.0	11795102.5	466
2013-07-29	38.7	39.0	38.3	38.7	-0.3	-0.77	302618.0	11697621.6	414
2013-07-28	39.1	39.3	38.7	39.0	0.0	0.0	285225.0	10995530.3	373
2013-07-25	38.8	39.9	38.4	39.0	0.1	0.26	779575.0	30629130.9	973
2013-07-24	39.0	39.7	38.5	38.9	-0.1	-0.26	885025.0	34528359.1	1060
2013-07-23	40.6	41.3	38.8	39.0	-1.9	-4.65	1702784.0	68399671.6	2067
2013-07-22	39.1	40.9	38.6	40.9	1.9	4.87	1901701.0	75208883.0	1781
2013-07-21	35.9	39.3	35.9	39.0	3.1	8.64	2016162.0	77059431.5	1982
2013-07-18	36.4	36.7	35.9	35.9	-0.6	-1.64	314924.0	11400257.5	413
2013-07-17	36.7	36.9	36.2	36.5	-0.1	-0.27	355235.0	13001513.1	395
2013-07-16	36.3	37.1	36.0	36.6	0.4	1.1	457068.0	16706276.6	591
2013-07-15	36.2	36.5	35.6	36.2	-0.1	-0.28	541533.0	19529810.4	659
2013-07-14	36.7	36.7	36.2	36.3	-0.4	-1.09	346122.0	12584388.2	504
2013-07-11	37.0	37.1	36.5	36.7	-0.4	-1.08	332099.0	12234254.6	375
2013-07-10	37.5	37.6	37.0	37.1	-0.3	-0.8	157130.0	5841179.5	280
2013-07-09	37.5	37.7	37.1	37.4	-0.1	-0.27	434754.0	16262461.4	520
2013-07-08	37.5	37.9	37.3	37.5	-0.2	-0.53	324686.0	12196462.5	445
2013-07-07	37.6	38.1	37.4	37.7	0.3	0.8	770325.0	29083175.5	803
2013-07-04	38.4	39.1	37.3	37.4	-0.4	-1.06	1258092.0	47863462.5	1621
2013-07-03	36.3	39.1	36.2	37.8	1.5	4.13	2951415.0	112163961.0	2587
2013-07-02	35.9	36.3	35.8	36.3	0.4	1.11	624309.0	22525229.5	653
2013-07-01	36.0	36.3	35.7	35.9	-0.2	-0.55	601818.0	21697054.2	621
2013-06-30	36.2	36.5	35.6	36.1	-0.2	-0.55	677278.0	24430965.3	774
2013-06-26	37.3	37.4	36.1	36.3	-0.7	-1.89	503993.0	18512691.5	564
2013-06-25	36.6	37.6	36.6	37.0	0.0	0.0	497242.0	18503545.4	551
2013-06-24	37.8	38.2	36.9	37.0	-1.0	-2.63	858944.0	32327756.0	962
2013-06-23	36.6	38.7	36.1	38.0	1.7	4.68	3118360.0	116576878.5	2554
2013-06-22	36.2	36.9	35.7	36.3	-0.2	-0.55	717608.0	26167343.4	685
2013-06-19	36.7	37.1	36.4	36.5	0.1	0.27	684521.0	25138488.8	778
2013-06-18	36.1	37.1	35.9	36.4	0.5	1.39	1186569.0	43398158.7	1348
2013-06-17	34.9	36.0	34.9	35.9	1.2	3.46	785032.0	27842891.8	919
2013-06-16	34.4	35.5	33.8	34.7	0.1	0.29	898504.0	31177321.8	1143
2013-06-15	37.9	37.9	34.6	34.6	-3.8	-9.9	1065032.0	38196510.9	1458
2013-06-12	38.1	38.7	38.1	38.4	0.1	0.26	439426.0	16852279.7	659
2013-06-11	38.4	38.7	37.8	38.3	0.0	0.0	522450.0	20003221.9	653
2013-06-10	39.1	39.1	38.0	38.3	-0.7	-1.79	451346.0	17394290.8	737
2013-06-09	39.4	40.3	38.9	39.0	-0.9	-2.26	1268459.0	50289923.5	1613
2013-06-08	37.5	39.9	36.8	39.9	2.5	6.68	919127.0	34739512.7	966
2013-06-05	37.8	38.0	37.3	37.4	-0.4	-1.06	408476.0	15346858.9	605
2013-06-04	38.8	38.8	37.6	37.8	-1.0	-2.58	440865.0	16901170.9	634
2013-06-03	38.8	39.2	38.5	38.8	0.1	0.26	488421.0	18953897.8	642
2013-06-02	38.7	38.9	38.3	38.7	0.1	0.26	369777.0	14276104.9	518
2013-06-01	37.5	38.8	37.3	38.6	0.3	0.78	660869.0	25348452.6	845
2013-05-29	38.9	39.1	37.9	38.3	-0.5	-1.29	692123.0	26570361.7	899
2013-05-28	39.4	39.4	38.5	38.8	0.0	0.0	608173.0	23722966.2	1020
2013-05-27	39.8	40.4	38.3	38.8	-0.7	-1.77	1550534.0	61157888.3	2237
2013-05-26	38.8	40.7	38.6	39.5	0.9	2.33	2229554.0	88956613.2	2628
2013-05-25	38.7	39.4	37.8	38.6	-0.4	-1.03	1079337.0	41714718.2	1735
2013-05-22	36.5	39.5	36.5	39.0	2.7	7.44	4740360.0	181580675.6	4075
2013-05-21	36.0	37.0	36.0	36.3	0.2	0.55	1443752.0	52603843.9	1780
2013-05-20	37.4	37.4	35.7	36.1	-0.9	-2.43	1716512.0	62419576.6	1989
2013-05-19	37.5	38.6	36.3	37.0	0.0	0.0	1805560.0	67568234.4	2219
2013-05-18	36.5	37.3	34.3	37.0	1.6	4.52	2151109.0	78224749.7	2638
2013-05-15	36.0	36.5	35.2	35.4	-3.7	-9.46	1672274.0	59343137.5	1510
2013-05-14	43.4	43.9	39.1	39.1	-4.3	-9.91	1960381.0	80670702.9	2420
2013-05-13	46.3	46.9	43.0	43.4	-3.9	-8.25	2493643.0	111287217.4	2522
2013-05-12	47.3	47.7	46.8	47.3	0.1	0.21	1580648.0	74675588.2	1727
2013-05-11	46.3	48.0	46.0	47.2	1.3	2.83	2078732.0	97742873.5	2120
2013-05-08	45.9	46.4	45.9	45.9	-0.1	-0.22	273953.0	12630312.2	532
2013-05-07	46.7	47.0	45.5	46.0	-0.9	-1.92	516714.0	23959721.6	722
2013-05-06	46.8	47.5	46.5	46.9	0.2	0.43	895779.0	42080622.4	1305
2013-05-05	45.7	47.3	45.6	46.7	1.0	2.19	1406230.0	65453914.1	1843
2013-05-04	46.6	46.6	45.5	45.7	-0.5	-1.08	666715.0	30743271.8	1132
2013-05-01	46.5	47.2	46.1	46.2	0.1	0.22	806728.0	37645708.8	1514
2013-04-30	46.7	46.9	46.0	46.1	-0.8	-1.71	1043079.0	48337413.6	1701
2013-04-29	47.4	47.7	46.6	46.9	-0.4	-0.85	1177756.0	55350167.7	1726
2013-04-28	48.0	48.2	47.0	47.3	-0.6	-1.25	1057709.0	50263301.3	1902
2013-04-27	48.5	49.9	47.8	47.9	0.0	0.0	2116638.0	102391435.2	2819
2013-04-24	48.0	49.0	47.7	47.9	0.0	0.0	1738752.0	84026057.4	2319
2013-04-23	52.0	52.75	47.5	47.9	-3.6	-6.99	3073222.0	153452998.95	4197
2013-04-22	49.5	53.0	49.1	51.5	2.6	5.32	2701199.0	139138548.55	3411
2013-04-21	46.8	49.5	46.7	48.9	2.9	6.3	2378798.0	114883137.3	2831
2013-04-20	44.9	47.6	44.9	46.0	0.5	1.1	1514974.0	71081132.0	2306
2013-04-17	46.3	48.4	42.2	45.5	-1.3	-2.78	3238955.0	148841965.4	4620
2013-04-16	49.9	52.25	46.1	46.8	-3.2	-6.4	5569436.0	273591889.65	7435
2013-04-15	45.3	50.0	44.7	50.0	4.5	9.89	4530562.0	217217636.7	4514
2013-04-14	41.5	45.5	41.0	45.5	4.0	9.64	4259942.0	187266444.4	3886
2013-04-13	40.9	42.4	40.4	41.5	0.6	1.47	1355882.0	55891461.0	2286
2013-04-10	41.1	42.6	40.7	40.9	0.6	1.49	1819525.0	75115701.3	2761
2013-04-09	43.4	45.0	40.0	40.3	-1.1	-2.66	4266934.0	185958253.4	6128
2013-04-08	37.7	41.4	37.7	41.4	3.7	9.81	3181127.0	127531274.4	3193
2013-04-07	39.7	39.8	37.0	37.7	-2.9	-7.14	4308329.0	164566128.3	6211
2013-04-06	44.2	45.3	40.6	40.6	-4.5	-9.98	4021604.0	167508979.2	4906
2013-04-03	47.3	47.3	44.3	45.1	-2.1	-4.45	2527890.0	114160956.8	3515
2013-04-02	47.7	48.8	47.2	47.2	-0.3	-0.63	1741676.0	82910059.4	2325
2013-04-01	46.4	47.6	45.6	47.5	0.6	1.28	2715159.0	126255883.1	3220
2013-03-31	43.6	47.2	43.4	46.9	-1.3	-2.7	7498196.0	331370058.9	7402
2013-03-30	53.25	53.25	48.2	48.2	-5.3	-9.91	2760505.0	142423678.15	3206
2013-03-27	52.0	53.5	51.5	53.5	1.5	2.88	1718831.0	90172997.75	1975
2013-03-26	51.75	53.0	51.25	52.0	0.0	0.0	832784.0	43288416.5	1134
2013-03-25	51.25	52.75	51.0	52.0	0.5	0.97	782950.0	40641860.75	966
2013-03-24	51.5	52.25	50.75	51.5	-0.25	-0.48	997730.0	51222670.25	1252
2013-03-23	51.75	52.0	50.25	51.75	0.5	0.98	1212859.0	62031165.0	1664
2013-03-20	50.25	51.25	49.9	51.25	1.25	2.5	1472244.0	74258364.65	2065
2013-03-19	48.6	50.0	48.5	50.0	1.4	2.88	933252.0	45899738.2	1150
2013-03-18	48.3	48.7	48.0	48.6	0.0	0.0	682206.0	32982358.4	685
2013-03-17	48.5	49.1	48.1	48.6	0.3	0.62	951830.0	46108436.8	1128
2013-03-16	47.5	48.5	47.5	48.3	0.7	1.47	1387656.0	66821856.4	1564
2013-03-13	45.7	47.6	45.5	47.6	1.7	3.7	793019.0	36586355.9	1050
2013-03-12	46.0	46.7	45.5	45.9	-0.1	-0.22	1315130.0	60648735.8	1535
2013-03-11	46.1	46.4	45.6	46.0	0.1	0.22	687637.0	31678777.1	1047
2013-03-10	45.3	46.4	45.2	45.9	0.5	1.1	1369146.0	62613599.5	1555
2013-03-09	45.5	45.9	45.1	45.4	-0.3	-0.66	630270.0	28645869.2	1013
2013-03-06	45.5	46.0	45.3	45.7	0.4	0.88	993378.0	45279564.5	1064
2013-03-05	45.0	45.4	45.0	45.3	0.2	0.44	484118.0	21873256.4	674
2013-03-04	44.9	45.8	44.7	45.1	0.1	0.22	2070523.0	93703083.6	1749
2013-03-03	45.0	45.3	44.3	45.0	-0.1	-0.22	786452.0	35177047.9	1138
2013-03-02	44.8	45.1	44.6	45.1	0.3	0.67	1292705.0	57993622.2	1478
2013-02-27	45.0	45.1	44.3	44.8	0.2	0.45	1166547.0	52085588.1	1917
2013-02-26	43.1	45.5	42.5	44.6	0.5	1.13	3927551.0	174200688.6	5902
2013-02-25	49.0	49.0	44.1	44.1	-4.9	-10.0	4095749.0	185546192.9	3919
2013-02-24	50.0	53.0	48.2	49.0	-4.0	-7.55	7048002.0	352101468.65	8661
2013-02-23	53.0	53.75	53.0	53.0	-5.75	-9.79	850272.0	45099012.5	718
2013-02-20	64.0	64.25	58.75	58.75	-6.5	-9.96	2217289.0	133841330.25	1617
2013-02-19	73.0	73.5	65.25	65.25	-7.0	-9.69	3250868.0	222430359.5	2424
2013-02-18	70.5	73.0	70.5	72.25	0.75	1.05	1305562.0	93570235.25	1778
2013-02-17	70.0	72.25	67.75	71.5	1.5	2.14	2493245.0	174828182.0	3254
2013-02-16	67.0	70.0	65.5	70.0	3.25	4.87	2124056.0	142655238.5	2215
2013-02-13	63.5	66.75	63.0	66.75	3.0	4.71	2023282.0	131087813.25	2325
2013-02-12	62.0	63.75	59.25	63.75	1.75	2.82	1654729.0	101558965.25	2087
2013-02-11	59.0	62.0	59.0	62.0	2.5	4.2	988748.0	59433479.5	1154
2013-02-10	58.5	59.75	58.0	59.5	1.0	1.71	358390.0	21116182.25	615
2013-02-09	58.5	59.5	55.0	58.5	0.75	1.3	1242465.0	71653242.5	1381
2013-02-06	58.0	62.0	57.5	57.75	-0.25	-0.43	2143314.0	128236214.0	2472
2013-02-05	56.25	58.75	55.75	58.0	1.0	1.75	817059.0	46774407.0	1007
2013-02-04	57.25	58.0	56.5	57.0	-0.25	-0.44	726928.0	41587650.0	1004
2013-02-03	55.0	57.25	54.25	57.25	2.0	3.62	902391.0	50344180.0	1294
2013-02-02	54.5	55.25	53.25	55.25	1.25	2.31	438844.0	23666465.5	591
2013-01-30	53.5	54.25	53.25	54.0	0.5	0.93	477128.0	25559404.5	669
2013-01-29	53.0	54.0	52.5	53.5	1.0	1.9	721320.0	38229138.75	835
2013-01-28	53.75	53.75	52.5	52.5	-0.5	-0.94	602080.0	31726827.0	680
2013-01-27	52.0	53.5	51.5	53.0	1.5	2.91	1302740.0	68659949.75	1431
2013-01-26	51.0	52.75	51.0	51.5	0.75	1.48	1690692.0	87339937.25	1637
2013-01-23	49.0	51.5	48.9	50.75	1.55	3.15	1491476.0	74721592.1	2086
2013-01-22	48.3	49.5	48.3	49.2	0.4	0.82	784695.0	38478046.8	921
2013-01-21	48.5	48.8	48.0	48.8	0.2	0.41	630296.0	30443651.9	670
2013-01-20	48.3	48.7	48.1	48.6	0.4	0.83	628061.0	30351937.8	818
2013-01-19	48.2	48.4	47.5	48.2	0.1	0.21	707822.0	33984500.7	937
2013-01-16	47.0	48.3	46.8	48.1	1.0	2.12	718835.0	34253274.3	928
2013-01-15	46.9	47.5	46.6	47.1	0.0	0.0	568204.0	26651710.7	535
2013-01-14	47.0	47.4	46.8	47.1	0.0	0.0	507686.0	23920204.8	592
2013-01-13	46.5	47.5	46.5	47.1	0.2	0.43	717964.0	33786599.3	957
2013-01-12	47.0	47.5	46.6	46.9	0.1	0.21	870184.0	40832738.5	1124
2013-01-09	46.0	47.2	45.3	46.8	0.8	1.74	1471599.0	68444946.6	2146
2013-01-08	48.5	48.5	43.7	46.0	-2.5	-5.15	2603463.0	117890606.7	3669
2013-01-07	49.4	50.0	48.2	48.5	-1.0	-2.02	1466388.0	71643369.6	2242
2013-01-06	48.4	50.5	47.5	49.5	1.2	2.48	3808045.0	185776231.55	3960
2013-01-05	45.5	48.7	44.8	48.3	2.7	5.92	2031829.0	93971296.0	2418
2013-01-02	45.7	45.8	45.0	45.6	0.1	0.22	737497.0	33428629.0	1185
2013-01-01	45.7	46.5	44.9	45.5	0.2	0.44	1104249.0	50272470.9	1770
2012-12-31	44.5	47.0	44.1	45.3	0.7	1.57	2106793.0	95919334.4	3464
2012-12-30	46.0	46.0	42.7	44.6	-1.6	-3.46	4478761.0	197704839.2	5663
2012-12-29	49.1	50.25	45.1	46.2	-2.9	-5.91	2979482.0	143752082.05	4497
2012-12-26	50.5	51.25	48.9	49.1	-1.15	-2.29	2167796.0	108008451.3	3363
2012-12-25	50.0	53.0	47.4	50.25	-0.25	-0.5	3730545.0	186303690.25	4879
2012-12-24	49.0	51.25	47.1	50.5	1.8	3.7	3800045.0	186605096.8	4763
2012-12-23	51.0	52.25	48.6	48.7	-3.05	-5.89	2950044.0	148746970.55	4261
2012-12-22	53.0	53.75	49.5	51.75	-3.25	-5.91	3782948.0	193098975.25	5917
2012-12-19	61.0	62.0	55.0	55.0	-6.0	-9.84	2991841.0	171652079.5	4192
2012-12-18	60.25	65.25	56.0	61.0	1.5	2.52	6607351.0	394349838.0	9391
2012-12-17	56.5	59.5	54.25	59.5	5.25	9.68	2727776.0	156265415.0	3067
2012-12-16	53.25	55.75	53.0	54.25	0.25	0.46	1427041.0	77632578.75	1926
2012-12-15	55.75	56.0	52.75	54.0	0.5	0.93	2291056.0	124473314.75	3190
2012-12-12	49.0	53.5	48.5	53.5	4.7	9.63	3282133.0	166586363.4	2876
2012-12-11	49.1	49.5	47.9	48.8	-0.4	-0.81	1423169.0	69433501.8	1541
2012-12-10	49.2	50.75	48.8	49.2	0.1	0.2	2270271.0	112366369.4	2149
2012-12-09	48.2	51.75	47.2	49.1	1.2	2.51	3789325.0	185651503.25	3771
2012-12-08	44.9	48.0	44.9	47.9	3.7	8.37	3788654.0	176743624.7	3497
2012-12-05	45.0	45.2	43.9	44.2	-0.8	-1.78	1185715.0	52762421.4	1467
2012-12-04	45.6	46.4	44.7	45.0	-0.6	-1.32	1820926.0	82908289.9	1702
2012-12-03	46.5	47.5	44.6	45.6	-0.3	-0.65	2122832.0	97753836.4	2372
2012-12-02	43.7	47.5	42.7	45.9	2.6	6.0	2005360.0	89771057.9	1962
2012-12-01	42.0	43.4	41.9	43.3	1.8	4.34	1384556.0	59010112.0	1349
2012-11-28	40.5	42.0	40.5	41.5	1.5	3.75	1325099.0	54712459.2	1429
2012-11-27	39.3	40.9	37.9	40.0	0.0	0.0	1057475.0	41662996.0	1211
2012-11-26	41.5	41.5	37.1	40.0	-1.0	-2.44	1216342.0	47418335.5	1271
2012-11-25	41.5	41.9	40.4	41.0	-0.6	-1.44	1233421.0	50794436.3	890
2012-11-24	41.4	42.0	41.4	41.6	0.1	0.24	976352.0	40667043.3	791
2012-11-21	41.6	41.6	40.9	41.5	-0.5	-1.19	650013.0	26858845.1	660
2012-11-20	42.7	42.9	41.0	42.0	-0.6	-1.41	1143789.0	47863704.4	1485
2012-11-19	42.5	43.0	41.3	42.6	-0.1	-0.23	940169.0	39664639.4	753
2012-11-18	43.0	43.5	42.7	42.7	-0.2	-0.47	568811.0	24461901.4	645
2012-11-17	42.6	43.4	42.6	42.9	-0.1	-0.23	791036.0	33971164.9	639
2012-11-14	43.8	43.8	42.1	43.0	-0.6	-1.38	897062.0	38768744.0	743
2012-11-13	44.0	44.0	43.3	43.6	-0.1	-0.23	1052868.0	45914232.8	829
2012-11-12	44.0	44.2	43.3	43.7	-0.1	-0.23	728154.0	31816319.1	918
2012-11-11	42.9	44.7	42.7	43.8	1.0	2.34	2328017.0	101335602.5	1980
2012-11-10	42.5	43.5	42.2	42.8	0.7	1.66	1837089.0	78435750.3	1215
2012-11-07	42.6	43.4	42.0	42.1	-0.4	-0.94	1301384.0	55703707.3	888
2012-11-06	42.5	42.7	42.1	42.5	0.1	0.24	461883.0	19606007.9	538
2012-11-05	42.0	43.3	41.8	42.4	0.6	1.44	1464825.0	62273447.2	1168
2012-11-04	42.1	42.4	41.7	41.8	-0.1	-0.24	1293279.0	54545023.1	1009
2012-11-03	41.5	42.3	41.4	41.9	0.6	1.45	818640.0	34309729.9	744
2012-10-24	41.3	41.5	40.8	41.3	-0.4	-0.96	543996.0	22455494.0	583
2012-10-23	41.6	42.0	41.5	41.7	0.1	0.24	661976.0	27642132.3	726
2012-10-22	41.1	42.0	40.9	41.6	0.3	0.73	1188562.0	49396477.8	959
2012-10-21	41.9	42.0	41.2	41.3	-0.1	-0.24	1053376.0	43656558.4	1083
2012-10-20	40.7	42.5	40.5	41.4	0.5	1.22	3556486.0	147467864.3	2633
2012-10-17	41.0	41.2	40.7	40.9	0.3	0.74	775668.0	31790598.9	898
2012-10-16	41.9	41.9	40.1	40.6	-0.9	-2.17	1224134.0	49996383.6	1401
2012-10-15	41.1	42.0	40.9	41.5	0.6	1.47	1956340.0	81135040.4	1985
2012-10-14	40.0	41.1	40.0	40.9	1.0	2.51	1241170.0	50249930.1	1461
2012-10-13	40.8	41.4	38.5	39.9	-0.8	-1.97	1368080.0	54799575.6	1619
2012-10-10	41.0	41.9	40.3	40.7	-0.5	-1.21	2168333.0	89185935.3	2661
2012-10-09	38.7	42.0	38.7	41.2	2.6	6.74	6434320.0	257863943.6	5776
2012-10-08	37.7	39.1	37.7	38.6	0.9	2.39	3679412.0	141338887.6	3633
2012-10-07	39.0	39.5	37.5	37.7	-0.5	-1.31	4212391.0	161217507.4	4384
2012-10-06	35.0	38.2	35.0	38.2	3.4	9.77	5368591.0	198901995.5	3870
2012-10-03	32.0	36.5	31.3	34.8	1.5	4.5	10597361.0	357748599.9	9120
2012-10-02	33.3	33.3	33.3	33.3	-3.7	-10.0	429928.0	14316602.4	408
2012-10-01	37.5	38.3	36.9	37.0	-0.6	-1.6	719708.0	26934335.6	965
2012-09-30	37.2	38.5	36.9	37.6	0.7	1.9	931018.0	34977391.0	1182
2012-09-29	38.2	38.7	36.0	36.9	-0.6	-1.6	1006705.0	37702397.8	1551
2012-09-26	39.4	39.6	37.0	37.5	-2.3	-5.78	885932.0	34310406.9	1336
2012-09-25	38.6	40.9	37.7	39.8	1.5	3.92	1065933.0	41853857.9	1673
2012-09-24	40.5	40.5	38.1	38.3	-1.9	-4.73	604692.0	23628192.1	1121
2012-09-22	41.8	42.3	40.1	40.2	-1.0	-2.43	799365.0	32857089.7	1427
2012-09-19	42.3	43.5	41.0	41.2	-0.8	-1.9	1799917.0	75918770.9	2936
2012-09-18	39.0	43.1	37.6	42.0	2.8	7.14	2481474.0	101859917.4	3693
2012-09-17	40.4	40.6	39.1	39.2	-1.3	-3.21	498402.0	19890144.0	971
2012-09-16	41.0	41.2	40.0	40.5	-0.6	-1.46	677857.0	27491593.2	1181
2012-09-15	41.8	42.1	40.5	41.1	-1.5	-3.52	1371289.0	56389914.8	2227
2012-09-12	45.0	45.1	42.3	42.6	-2.7	-5.96	1467660.0	64159372.8	2828
2012-09-11	48.6	49.5	44.5	45.3	-3.3	-6.79	2141538.0	102252915.6	3972
2012-09-10	48.6	48.6	45.5	48.6	4.4	9.95	3983011.0	191102768.5	5378
2012-09-09	44.2	44.2	44.2	44.2	4.0	9.95	30971.0	1368918.2	57
2012-09-08	40.2	40.2	40.2	40.2	3.6	9.84	10142.0	407708.4	41
2012-09-05	36.6	36.6	36.6	36.6	3.3	9.91	76353.0	2794519.8	50
2012-09-04	32.8	33.8	32.2	33.3	0.3	0.91	2691966.0	88558852.0	2185
2012-09-03	32.5	33.8	32.2	33.0	0.8	2.48	1591846.0	52236165.75	1599
2012-09-02	32.4	32.4	31.8	32.2	-0.3	-0.92	689710.0	22118806.0	935
2012-09-01	33.1	33.3	31.9	32.5	-0.3	-0.91	704583.0	22948538.25	1013
2012-08-29	33.8	34.0	32.4	32.8	-1.6	-4.65	1360792.0	45001082.75	1726
2012-08-28	33.6	35.8	33.6	34.4	1.3	3.93	3157803.0	109251074.5	3470
2012-08-27	31.6	33.6	31.5	33.1	1.6	5.08	2691472.0	87635146.0	3115
2012-08-26	34.4	34.4	31.2	31.5	-2.8	-8.16	2705818.0	88768388.0	3075
2012-08-25	35.9	35.9	33.6	34.3	-0.3	-0.87	1690560.0	59052160.25	2009
2012-08-15	35.8	36.3	33.8	34.6	-0.6	-1.7	2884868.0	101429225.0	3342
2012-08-14	35.9	36.9	33.8	35.2	0.2	0.57	5301514.0	188217605.75	5263
2012-08-13	38.7	41.2	34.7	35.0	-3.1	-8.14	9760608.0	383889747.5	9107
2012-08-12	35.9	38.1	34.9	38.1	3.4	9.8	7150636.0	264247171.75	6082
2012-08-11	32.5	34.7	31.6	34.7	3.1	9.81	5457655.0	181506435.25	4078
2012-08-08	32.2	33.6	30.8	31.6	-0.2	-0.63	5914412.0	189864856.0	6172
2012-08-07	36.5	38.1	31.8	31.8	-3.5	-9.92	5419660.0	187406734.25	6581
2012-08-06	40.0	42.4	35.0	35.3	-3.5	-9.02	8020418.0	314832400.0	10415
2012-08-05	37.7	38.8	35.3	38.8	3.5	9.92	2453302.0	93137583.0	2955
2012-08-04	33.6	35.3	33.0	35.3	3.1	9.63	2400467.0	83666072.25	1953
2012-08-01	32.2	32.2	29.7	32.2	2.9	9.9	4621972.0	145947048.5	4224
2012-07-31	29.3	29.3	29.1	29.3	2.6	9.74	478637.0	14027454.2	269
2012-07-30	25.8	26.7	25.6	26.7	2.45	10.1	642887.0	16890872.0	546
2012-07-29	23.55	24.25	23.0	24.25	2.2	9.98	3016393.0	72073792.2	1912
2012-07-28	22.05	22.05	21.85	22.05	2.0	9.98	1184291.0	26128531.8	509
2012-07-25	20.05	20.05	20.05	20.05	1.8	9.86	215154.0	4317776.1	87
2012-07-24	18.25	18.25	18.25	18.25	1.65	9.94	71281.0	1300450.0	54
2012-07-23	16.6	16.6	16.6	16.6	1.5	9.93	255566.0	4241392.8	106
2012-07-22	14.85	15.5	14.6	15.1	0.05	0.33	1188222.0	17699088.7	788
2012-07-21	14.9	15.3	14.7	15.05	0.15	1.01	579546.0	8729197.3	481
2012-07-18	14.7	15.3	14.1	14.9	-0.15	-1.0	781646.0	11669449.15	596
2012-07-17	15.7	15.75	14.9	15.05	-0.55	-3.53	527009.0	8077700.4	483
2012-07-16	15.95	16.25	15.6	15.6	-0.4	-2.5	767233.0	12220316.2	561
2012-07-15	16.35	16.5	15.7	16.0	-0.3	-1.84	1006220.0	16209467.5	774
2012-07-14	15.4	16.6	15.4	16.3	0.65	4.15	886663.0	14272230.0	626
2012-07-11	15.95	16.15	15.6	15.65	-0.2	-1.26	417985.0	6617412.3	409
2012-07-10	16.05	16.35	15.75	15.85	-0.15	-0.94	749996.0	11997339.8	562
2012-07-09	16.55	16.7	15.75	16.0	-1.05	-6.16	934319.0	15158203.7	830
2012-07-08	15.65	17.2	15.65	17.05	1.4	8.95	1918711.0	32281955.8	1216
2012-07-07	15.35	15.85	15.3	15.65	0.35	2.29	850934.0	13254318.1	554
2012-07-04	15.3	15.4	15.2	15.3	0.0	0.0	559112.0	8571516.2	418
2012-07-03	15.3	15.55	15.2	15.3	0.05	0.33	626517.0	9609506.3	445
2012-07-02	15.0	15.4	14.9	15.25	0.05	0.33	571599.0	8701089.8	431
2012-07-01	14.7	15.85	14.25	15.2	0.45	3.05	1372452.0	20680407.25	1000
2012-06-30	14.95	15.1	14.55	14.75	0.25	1.72	760744.0	11203854.05	694
2012-06-27	15.55	15.55	14.05	14.5	-1.1	-7.05	736705.0	10909629.0	692
2012-06-26	15.1	15.65	15.05	15.6	0.3	1.96	661961.0	10254288.7	615
2012-06-25	15.95	16.05	15.3	15.3	-0.7	-4.38	455289.0	7173992.0	474
2012-06-24	16.25	16.5	15.75	16.0	-0.2	-1.23	714830.0	11479067.4	645
2012-06-23	16.7	16.75	16.15	16.2	-0.4	-2.41	679396.0	11240575.0	552
2012-06-20	16.5	16.85	16.35	16.6	0.1	0.61	1383322.0	22971797.8	984
2012-06-19	16.75	16.75	16.4	16.5	-0.2	-1.2	791134.0	13127175.4	719
2012-06-18	16.75	17.0	16.55	16.7	0.05	0.3	1517267.0	25433861.3	1067
2012-06-17	16.55	16.9	16.35	16.65	0.25	1.52	1495772.0	24861298.9	1057
2012-06-16	17.4	17.6	15.55	16.4	-0.85	-4.93	2734359.0	45510892.4	2461
2012-06-13	18.35	18.55	17.15	17.25	-0.6	-3.36	4057129.0	72772203.5	3148
2012-06-12	16.55	17.85	16.55	17.85	1.6	9.85	4333816.0	75724492.2	2416
2012-06-11	16.3	16.75	16.0	16.25	0.0	0.0	2624051.0	42715682.8	1704
2012-06-10	16.0	16.55	15.5	16.25	0.5	3.17	1930480.0	30890710.6	1291
2012-06-09	15.9	16.25	15.55	15.75	0.4	2.61	1983371.0	31591740.6	1494
2012-06-06	16.05	16.9	15.1	15.35	-0.3	-1.92	4431600.0	71909754.4	2915
2012-06-05	15.0	16.25	15.0	15.65	0.75	5.03	4485241.0	70459614.3	2744
2012-06-04	14.55	15.6	14.1	14.9	0.0	0.0	2682116.0	40117502.6	2015
2012-06-03	14.9	16.2	13.6	14.9	0.0	0.0	4606280.0	70187499.75	3117
2012-06-02	14.95	15.35	14.9	14.9	-1.65	-9.97	2315755.0	35041061.3	1449
2012-05-30	17.95	18.0	16.35	16.55	-1.5	-8.31	4205887.0	71043361.0	3246
2012-05-29	18.85	18.9	18.0	18.05	-0.95	-5.0	2552518.0	47245264.8	1845
2012-05-28	18.7	19.25	18.55	19.0	0.15	0.8	3100172.0	58513778.3	2353
2012-05-27	19.65	19.85	18.85	18.85	-0.8	-4.07	2181131.0	42385379.7	1779
2012-05-26	20.35	20.6	19.6	19.65	-0.5	-2.48	1685919.0	33611679.0	1514
2012-05-23	20.0	20.75	19.7	20.15	-0.05	-0.25	2537971.0	51565620.3	2107
2012-05-22	20.55	21.2	20.0	20.2	-0.15	-0.74	3500918.0	72500111.2	2292
2012-05-21	21.15	21.2	20.25	20.35	-0.7	-3.33	3145969.0	64973391.8	2506
2012-05-20	21.85	22.65	21.0	21.05	-0.5	-2.32	4920193.0	106943334.8	3857
2012-05-19	21.55	25.5	21.5	21.55	21.55	0.0	13736443.0	319444124.3	10336
2012-05-16				0.0	0.0	0.0	0.0	0.0	0
2012-05-15				0.0	0.0	0.0	0.0	0.0	0
2012-05-14				0.0	0.0	0.0	0.0	0.0	0
2012-05-13				0.0	0.0	0.0	0.0	0.0	0
2012-05-12				0.0	0.0	0.0	0.0	0.0	0
2012-05-09				0.0	0.0	0.0	0.0	0.0	0
2012-05-08				0.0	0.0	0.0	0.0	0.0	0
2012-05-07				0.0	0.0	0.0	0.0	0.0	0
2012-05-06				0.0	0.0	0.0	0.0	0.0	0
2012-05-05				0.0	0.0	0.0	0.0	0.0	0
2012-05-02				0.0	0.0	0.0	0.0	0.0	0
2012-05-01				0.0	0.0	0.0	0.0	0.0	0
2012-04-30				0.0	0.0	0.0	0.0	0.0	0
2012-04-29				0.0	0.0	0.0	0.0	0.0	0
2012-04-28				0.0	0.0	0.0	0.0	0.0	0
2012-04-25				0.0	0.0	0.0	0.0	0.0	0
2012-04-24				0.0	0.0	0.0	0.0	0.0	0
2012-04-23				0.0	0.0	0.0	0.0	0.0	0
2012-04-22				0.0	0.0	0.0	0.0	0.0	0
2012-04-21				0.0	0.0	0.0	0.0	0.0	0
2012-04-18				0.0	0.0	0.0	0.0	0.0	0
2012-04-17				0.0	0.0	0.0	0.0	0.0	0
2012-04-16				0.0	0.0	0.0	0.0	0.0	0
2012-04-15				0.0	0.0	0.0	0.0	0.0	0
2012-04-14				0.0	0.0	0.0	0.0	0.0	0
2012-04-11				0.0	0.0	0.0	0.0	0.0	0
2012-04-10				0.0	0.0	0.0	0.0	0.0	0
2012-04-09				0.0	0.0	0.0	0.0	0.0	0
2012-04-08				0.0	0.0	0.0	0.0	0.0	0
2012-04-07				0.0	0.0	0.0	0.0	0.0	0
2012-04-04				0.0	0.0	0.0	0.0	0.0	0
2012-04-03				0.0	0.0	0.0	0.0	0.0	0
2012-04-02				0.0	0.0	0.0	0.0	0.0	0
2012-04-01				0.0	-23.85	-100.0	0.0	0.0	0
2012-03-31	23.65	25.0	23.65	23.85	-1.05	-4.22	2221357.0	53637244.0	1877
2012-03-28	25.1	25.6	24.85	24.9	0.0	0.0	1886710.0	47630833.6	1442
2012-03-27	24.55	25.3	24.3	24.9	0.5	2.05	1408638.0	35071657.6	1185
2012-03-26	25.2	25.3	24.15	24.4	-0.9	-3.56	721706.0	17824290.0	652
2012-03-25	25.4	25.4	25.0	25.3	-0.1	-0.39	366033.0	9223081.0	423
2012-03-24	25.5	25.5	25.3	25.4	0.0	0.0	516212.0	13111614.2	527
2012-03-21	25.9	26.2	25.3	25.4	-0.6	-2.31	629475.0	16211066.2	623
2012-03-20	26.5	26.5	25.8	26.0	-0.7	-2.62	640281.0	16726510.1	681
2012-03-19	27.4	27.4	26.7	26.7	-1.0	-3.61	1118595.0	30210924.4	1012
[truncated: 1,135 more rows]
