# Supplementary material for: Effective short-term forecasts of Saudi stock price trends using technical indicators and large-scale multivariate time series
Source: PeerJ Comput Sci. 2023 Jan 6;9:e1205. doi: 10.7717/peerj-cs.1205 (PMC10280263; doi:10.7717/peerj-cs.1205)
Supplement: Supplemental Information 3 [file peerj-cs-09-1205-s003.zip › TASI Dataset 2021/SPM_2300.csv]

date	open	high	low	close	change	change_percent	volume_traded	value_traded_SAR	number_trades
2020-03-19	18.98	19.6	18.98	19.4	0.22	1.15	182707.0	3536862.38	387
2020-03-18	19.44	19.8	19.16	19.18	0.26	1.37	240557.0	4673955.54	487
2020-03-17	18.96	19.22	18.48	18.92	0.42	2.27	168458.0	3182319.42	353
2020-03-16	19.76	19.82	18.46	18.5	-2.0	-9.76	155022.0	2982500.14	378
2020-03-15	21.08	21.5	20.12	20.5	0.0	0.0	205463.0	4273270.5	482
2020-03-12	19.8	22.0	18.38	20.5	0.1	0.49	346745.0	7021815.0	718
2020-03-11	20.8	22.0	19.5	20.4	0.2	0.99	417761.0	8674358.3	768
2020-03-10	19.98	20.2	19.06	20.2	1.82	9.9	647269.0	12932730.48	354
2020-03-09	18.32	19.6	18.32	18.38	-1.96	-9.64	355339.0	6631148.46	439
2020-03-08	21.0	21.16	20.34	20.34	-2.26	-10.0	260928.0	5374950.02	484
2020-03-05	22.2	23.0	22.1	22.6	0.6	2.73	423605.0	9572311.04	788
2020-03-04	21.8	22.36	21.72	22.0	-0.08	-0.36	153255.0	3384817.76	346
2020-03-03	21.4	22.4	21.2	22.08	1.18	5.65	298368.0	6508485.12	605
2020-03-02	21.2	21.42	20.6	20.9	0.44	2.15	134366.0	2847261.24	332
2020-03-01	20.46	21.7	20.22	20.46	-1.64	-7.42	225972.0	4662110.34	519
2020-02-27	22.8	23.22	22.04	22.1	-0.9	-3.91	208139.0	4671983.72	443
2020-02-26	23.28	23.28	22.8	23.0	-0.42	-1.79	153709.0	3537664.74	333
2020-02-25	23.5	23.8	23.28	23.42	0.14	0.6	194572.0	4559212.54	453
2020-02-24	25.1	25.1	23.04	23.28	-1.87	-7.44	334736.0	8083889.98	547
2020-02-23	25.1	25.5	25.05	25.15	0.15	0.6	149948.0	3772873.9	277
2020-02-20	25.05	25.5	24.96	25.0	0.0	0.0	339938.0	8572901.79	633
2020-02-19	25.0	25.35	24.98	25.0	0.0	0.0	187733.0	4726577.03	321
2020-02-18	25.3	25.35	24.8	25.0	-0.25	-0.99	200126.0	4996377.38	440
2020-02-17	25.3	25.5	25.05	25.25	-0.05	-0.2	132439.0	3348635.3	246
2020-02-16	25.9	25.9	25.15	25.3	-0.25	-0.98	85377.0	2170805.7	229
2020-02-13	26.1	26.1	25.15	25.55	-0.45	-1.73	212384.0	5443263.4	456
2020-02-12	26.0	26.6	25.9	26.0	0.3	1.17	467762.0	12292973.4	910
2020-02-11	25.4	26.5	25.35	25.7	0.35	1.38	623135.0	16224067.2	1136
2020-02-10	25.55	25.55	25.25	25.35	0.0	0.0	73155.0	1856278.85	174
2020-02-09	25.45	25.5	25.0	25.35	-0.2	-0.78	152046.0	3834668.08	262
2020-02-06	25.5	26.15	25.5	25.55	0.05	0.2	263985.0	6795841.6	416
2020-02-05	25.8	25.8	25.45	25.5	-0.1	-0.39	194457.0	4966244.7	393
2020-02-04	24.96	26.25	24.96	25.6	1.04	4.23	738643.0	19064672.09	1519
2020-02-03	25.15	25.25	24.56	24.56	-0.59	-2.35	148816.0	3715492.03	358
2020-02-02	25.25	25.5	24.96	25.15	-0.15	-0.59	159266.0	4013380.2	347
2020-01-30	25.5	25.6	25.2	25.3	-0.1	-0.39	130179.0	3304042.25	358
2020-01-29	25.25	25.7	25.2	25.4	0.15	0.59	151150.0	3847429.1	379
2020-01-28	25.3	25.6	25.0	25.25	0.05	0.2	136796.0	3457092.3	363
2020-01-27	25.75	25.85	25.15	25.2	-0.6	-2.33	189067.0	4820959.15	539
2020-01-26	25.8	26.3	25.75	25.8	-0.05	-0.19	241215.0	6261682.6	534
2020-01-23	26.05	26.05	25.8	25.85	-0.25	-0.96	153871.0	3988234.75	356
2020-01-22	26.2	26.5	25.9	26.1	-0.15	-0.57	282785.0	7409590.7	545
2020-01-21	26.4	26.5	26.0	26.25	-0.05	-0.19	300492.0	7854618.4	521
2020-01-20	26.3	26.55	26.1	26.3	0.1	0.38	347890.0	9153833.3	600
2020-01-19	26.6	26.75	25.95	26.2	-0.3	-1.13	631692.0	16577282.75	1023
2020-01-16	26.3	26.85	26.1	26.5	0.5	1.92	565756.0	15042235.35	1112
2020-01-15	26.55	26.6	25.9	26.0	-0.55	-2.07	315318.0	8306352.2	700
2020-01-14	26.65	26.9	26.45	26.55	0.05	0.19	449415.0	11989884.9	914
2020-01-13	26.4	26.8	26.0	26.5	0.2	0.76	674888.0	17838286.1	1238
2020-01-12	26.7	26.95	26.15	26.3	-0.15	-0.57	609326.0	16137784.05	1071
2020-01-09	26.9	27.0	26.4	26.45	0.15	0.57	653158.0	17504726.65	1008
2020-01-08	26.65	27.5	26.2	26.3	-1.1	-4.01	827825.0	22257290.55	1340
2020-01-07	27.2	28.45	27.15	27.4	0.5	1.86	1190371.0	33005818.55	2003
2020-01-06	26.55	27.45	26.45	26.9	0.35	1.32	884848.0	23880821.55	1494
2020-01-05	25.25	27.75	25.0	26.55	0.8	3.11	2102551.0	55892430.3	3083
2020-01-02	25.15	26.1	25.05	25.75	0.6	2.39	1039729.0	26687074.65	1630
2020-01-01	25.65	25.65	25.0	25.15	-0.25	-0.98	438526.0	11087339.55	687
2019-12-31	25.15	25.95	25.05	25.4	0.25	0.99	586821.0	14995950.35	1054
2019-12-30	25.0	25.95	24.7	25.15	0.25	1.0	1024509.0	26032568.1	1839
2019-12-29	25.2	25.85	24.8	24.9	0.16	0.65	1032021.0	26115819.19	1841
2019-12-26	26.4	26.4	24.74	24.74	-1.51	-5.75	1699094.0	42842679.29	2948
2019-12-25	25.0	26.7	24.5	26.25	1.95	8.02	2987020.0	78473473.22	3379
2019-12-24	22.24	24.3	22.24	24.3	2.2	9.95	1263998.0	29585615.82	1538
2019-12-23	21.66	22.3	21.66	22.1	0.48	2.22	445145.0	9775147.54	744
2019-12-22	21.4	21.7	21.2	21.62	0.28	1.31	302301.0	6519327.58	535
2019-12-19	21.14	21.5	21.14	21.34	0.18	0.85	367287.0	7847601.12	670
2019-12-18	21.0	21.28	21.0	21.16	0.06	0.28	180338.0	3812367.6	320
2019-12-17	21.1	21.26	21.02	21.1	0.1	0.48	87013.0	1837482.86	280
2019-12-16	21.04	21.06	20.92	21.0	0.0	0.0	103618.0	2176862.28	301
2019-12-15	21.1	21.1	20.96	21.0	-0.04	-0.19	86902.0	1826449.72	286
2019-12-12	21.32	21.32	21.02	21.04	-0.28	-1.31	186624.0	3949382.02	414
2019-12-11	21.4	21.4	21.16	21.32	0.04	0.19	309377.0	6596678.9	512
2019-12-10	21.36	21.4	21.28	21.28	-0.04	-0.19	81185.0	1732168.62	200
2019-12-09	21.46	21.48	21.3	21.32	-0.14	-0.65	101928.0	2180760.38	259
2019-12-08	21.58	21.58	21.36	21.46	0.06	0.28	107941.0	2316854.3	316
2019-12-05	21.3	21.82	21.2	21.4	0.1	0.47	171407.0	3680646.58	454
2019-12-04	21.3	21.5	21.3	21.3	-0.12	-0.56	85087.0	1818362.98	212
2019-12-03	21.68	21.68	21.32	21.42	-0.28	-1.29	52334.0	1125241.46	247
2019-12-02	21.7	21.9	21.58	21.7	0.04	0.18	58777.0	1275123.34	232
2019-12-01	21.46	21.96	21.46	21.66	0.24	1.12	66244.0	1438040.86	253
2019-11-28	21.4	21.6	21.38	21.42	0.06	0.28	31432.0	674295.72	166
2019-11-27	21.66	21.66	21.36	21.36	-0.22	-1.02	102002.0	2191171.32	252
2019-11-26	21.76	21.76	21.5	21.58	-0.02	-0.09	140822.0	3044264.96	385
2019-11-25	21.36	22.5	21.36	21.6	0.22	1.03	597096.0	13151741.0	1264
2019-11-24	21.9	21.94	21.38	21.38	-0.5	-2.29	96015.0	2086039.68	247
2019-11-21	22.1	22.1	21.88	21.88	-0.1	-0.45	118198.0	2595286.36	425
2019-11-20	22.0	22.34	21.78	21.98	0.0	0.0	208601.0	4612799.18	682
2019-11-19	22.12	22.3	21.98	21.98	-0.16	-0.72	231830.0	5128625.0	569
2019-11-18	22.22	22.48	22.0	22.14	0.04	0.18	277342.0	6170255.48	566
2019-11-17	22.16	22.96	22.0	22.1	0.62	2.89	714847.0	15999196.1	1657
2019-11-14	21.96	21.96	21.46	21.48	-0.34	-1.56	201671.0	4381148.34	522
2019-11-13	23.34	23.34	21.66	21.82	-0.92	-4.05	588124.0	13142267.76	1244
2019-11-12	21.96	22.96	21.96	22.74	1.38	6.46	1141299.0	25628632.92	2334
2019-11-11	21.72	22.04	21.3	21.36	-0.38	-1.75	505478.0	10927804.52	1019
2019-11-10	22.22	22.54	21.74	21.74	-0.8	-3.55	551659.0	12195227.52	1380
2019-11-07	24.0	24.46	22.54	22.54	-0.98	-4.17	870275.0	20396565.6	1962
2019-11-06				23.52	0.0	0.0	0.0	0.0	0
2019-11-05				23.52	0.0	0.0	0.0	0.0	0
2019-11-04	23.26	23.52	23.02	23.52	0.13	0.56	386032.0	8972089.63	1061
2019-11-03	21.87	23.95	21.87	23.39	-0.72	-2.99	427976.0	9941508.02	1161
2019-10-31	24.48	24.77	23.97	24.11	-0.18	-0.74	344221.0	8397060.96	1143
2019-10-30	24.0	24.67	24.0	24.29	0.32	1.34	463078.0	11246115.59	1645
2019-10-29	25.84	25.92	23.71	23.97	-1.79	-6.95	870476.0	21393464.06	2315
2019-10-28	26.05	26.43	25.63	25.76	-0.03	-0.12	479109.0	12393897.49	1513
2019-10-27	26.27	26.61	25.76	25.79	-0.45	-1.71	432704.0	11322145.3	1334
2019-10-24	25.55	26.85	25.25	26.24	0.69	2.7	903540.0	23652098.09	2512
2019-10-23	26.11	26.11	25.39	25.55	-0.29	-1.12	379468.0	9745050.18	1172
2019-10-22	26.11	26.11	25.44	25.84	-0.16	-0.62	593805.0	15248875.96	1591
2019-10-21	26.53	26.53	25.95	26.0	-0.61	-2.29	538404.0	14108868.03	1723
2019-10-20	27.01	27.6	26.4	26.61	0.74	2.86	1317292.0	35526824.59	2443
2019-10-17	25.44	26.19	24.99	25.87	0.43	1.69	999412.0	25719894.21	2471
2019-10-16	23.76	25.63	23.71	25.44	1.71	7.21	898508.0	22341232.05	2215
2019-10-15	24.13	24.29	23.57	23.73	-0.38	-1.58	240253.0	5736860.75	742
2019-10-14	24.77	25.01	24.03	24.11	0.32	1.35	684174.0	16702713.02	1582
2019-10-13	24.19	24.29	23.63	23.79	-0.26	-1.08	301141.0	7203993.62	707
2019-10-10	23.97	24.96	23.44	24.05	0.71	3.04	962266.0	23245589.26	2245
2019-10-09	23.31	23.57	23.18	23.34	-0.13	-0.55	208008.0	4845500.79	590
2019-10-08	23.84	24.08	23.31	23.47	-0.66	-2.74	254293.0	5998465.43	716
2019-10-07	24.11	24.27	23.97	24.13	-0.14	-0.58	173110.0	4169732.05	434
2019-10-06	24.24	24.51	23.76	24.27	0.0	0.0	256923.0	6217395.04	677
2019-10-03	24.37	24.51	24.16	24.27	-0.18	-0.74	195589.0	4756607.25	545
2019-10-02	24.16	25.01	24.03	24.45	0.24	0.99	501894.0	12329962.98	1234
2019-10-01	24.72	24.77	24.13	24.21	-0.3	-1.22	311551.0	7612513.62	882
2019-09-30	24.27	25.31	24.27	24.51	-0.32	-1.29	577063.0	14167194.07	1439
2019-09-29	25.23	25.23	24.83	24.83	-0.37	-1.47	314252.0	7859411.92	805
2019-09-26	25.57	26.05	25.2	25.2	-0.05	-0.2	1160808.0	29702756.5	2193
2019-09-25	24.83	25.49	24.83	25.25	0.4	1.61	567255.0	14314653.0	1120
2019-09-24	25.01	25.57	24.72	24.85	0.02	0.08	579021.0	14493318.52	1336
2019-09-22	25.33	25.79	24.8	24.83	-0.4	-1.59	605473.0	15300476.84	1162
2019-09-19	25.31	26.4	25.17	25.23	-0.08	-0.32	1507776.0	38858285.12	2732
2019-09-18	25.04	26.58	24.85	25.31	0.4	1.61	2688941.0	69120011.21	4179
2019-09-17	24.48	24.91	23.97	24.91	2.27	10.03	1460762.0	36002567.26	2740
2019-09-16	22.8	22.99	22.64	22.64	0.0	0.0	66551.0	1510434.68	166
2019-09-15	22.83	22.83	22.56	22.64	-0.22	-0.96	42276.0	957667.17	168
2019-09-12	22.78	22.96	22.78	22.86	0.06	0.26	55238.0	1264564.85	197
2019-09-11	22.8	22.86	22.64	22.8	0.0	0.0	69854.0	1588203.3	259
2019-09-10	23.28	23.28	22.8	22.8	-0.56	-2.4	74866.0	1730123.33	272
2019-09-09	23.31	23.39	23.31	23.36	0.1	0.43	43007.0	1003920.4	153
2019-09-08	23.34	23.42	23.18	23.26	-0.02	-0.09	40503.0	944501.54	168
2019-09-05	23.39	23.65	23.28	23.28	-0.14	-0.6	75047.0	1756454.14	263
2019-09-04	23.28	23.79	23.28	23.42	0.19	0.82	96147.0	2264927.53	393
2019-09-03	23.15	23.31	23.07	23.23	0.0	0.0	109350.0	2535344.97	262
2019-09-02	23.2	23.28	22.91	23.23	0.13	0.56	134071.0	3106635.84	289
2019-09-01	22.91	23.39	22.78	23.1	0.19	0.83	60906.0	1402907.78	421
2019-08-29	23.31	23.44	22.91	22.91	-0.4	-1.72	56878.0	1315445.23	195
2019-08-28	23.04	23.63	23.04	23.31	0.37	1.61	87122.0	2043341.03	312
2019-08-27	23.31	23.31	22.8	22.94	-0.5	-2.13	67034.0	1543384.53	283
2019-08-26	23.44	23.49	23.1	23.44	0.21	0.9	35024.0	815817.68	163
2019-08-25	23.49	23.63	23.18	23.23	-0.61	-2.56	80299.0	1877499.23	301
2019-08-22	24.19	24.35	23.57	23.84	-0.21	-0.87	156688.0	3750477.93	530
2019-08-21	23.71	24.61	23.71	24.05	0.4	1.69	453549.0	10978813.59	1394
2019-08-20	23.65	23.81	23.47	23.65	0.21	0.9	175384.0	4142465.02	502
2019-08-19	23.31	23.55	23.28	23.44	0.32	1.38	143732.0	3366576.21	376
2019-08-18	22.8	23.57	22.78	23.12	0.37	1.63	149002.0	3454066.23	493
2019-08-08	22.78	22.86	22.72	22.75	-0.11	-0.48	76742.0	1746951.48	226
2019-08-07	22.75	22.99	22.75	22.86	0.11	0.48	68355.0	1564996.51	271
2019-08-06	22.56	22.78	22.43	22.75	0.11	0.49	167756.0	3794550.27	315
2019-08-05	22.78	22.8	22.4	22.64	-0.08	-0.35	142770.0	3228489.6	441
2019-08-04	23.12	23.12	22.7	22.72	-0.59	-2.53	123324.0	2822965.53	393
2019-08-01	23.49	23.49	23.23	23.31	-0.4	-1.69	118500.0	2768312.09	420
2019-07-31	23.81	23.87	23.63	23.71	-0.16	-0.67	179639.0	4257020.5	355
2019-07-30	23.92	24.05	23.84	23.87	-0.05	-0.21	163154.0	3906870.0	332
2019-07-29	24.11	24.11	23.87	23.92	-0.19	-0.79	99614.0	2387409.19	302
2019-07-28	23.81	24.11	23.81	24.11	0.3	1.26	102486.0	2460316.66	247
2019-07-25	23.92	23.95	23.6	23.81	0.1	0.42	124115.0	2945048.65	286
2019-07-24	23.84	23.84	23.65	23.71	-0.13	-0.55	68548.0	1627703.06	258
2019-07-23	24.27	24.37	23.76	23.84	-0.53	-2.17	205016.0	4910720.42	568
2019-07-22	24.37	24.43	24.29	24.37	0.05	0.21	58865.0	1435029.23	255
2019-07-21	24.67	24.67	24.24	24.32	-0.4	-1.62	207898.0	5065928.48	532
2019-07-18	24.83	25.01	24.72	24.72	-0.16	-0.64	97720.0	2423116.0	305
2019-07-17	24.88	24.96	24.85	24.88	0.0	0.0	65088.0	1620064.99	188
2019-07-16	24.99	25.09	24.88	24.88	0.08	0.32	149793.0	3743917.8	453
2019-07-15	24.77	24.91	24.72	24.8	0.05	0.2	66300.0	1644342.79	255
2019-07-14	24.75	24.83	24.67	24.75	0.08	0.32	112551.0	2788033.6	281
2019-07-11	24.77	24.77	24.56	24.67	-0.13	-0.52	82585.0	2036028.27	256
2019-07-10	24.72	24.93	24.59	24.8	0.29	1.18	225363.0	5584228.07	498
2019-07-09	24.37	24.69	24.35	24.51	0.24	0.99	121507.0	2981488.26	485
2019-07-08	24.45	24.51	24.24	24.27	-0.18	-0.74	109510.0	2667377.92	433
2019-07-07	24.53	24.59	24.43	24.45	-0.11	-0.45	90797.0	2224192.42	366
2019-07-04	24.59	24.64	24.51	24.56	-0.05	-0.2	120411.0	2957808.11	379
2019-07-03	24.88	24.99	24.4	24.61	-0.24	-0.97	155704.0	3852867.5	433
2019-07-02	24.56	25.36	24.4	24.85	0.42	1.72	583657.0	14589034.62	1486
2019-07-01	24.64	24.64	24.4	24.43	-0.21	-0.85	172303.0	4218692.4	433
2019-06-30	24.61	24.91	24.59	24.64	0.19	0.78	124911.0	3088526.4	442
2019-06-27	24.85	24.85	24.43	24.45	0.05	0.2	78886.0	1941512.83	347
2019-06-26	24.45	24.61	24.4	24.4	-0.11	-0.45	91934.0	2253219.14	262
2019-06-25	24.45	24.56	24.37	24.51	0.14	0.57	106774.0	2612419.42	263
2019-06-24	24.53	24.67	24.37	24.37	-0.3	-1.22	88224.0	2159662.38	355
2019-06-23	24.88	24.93	24.64	24.67	-0.34	-1.36	107270.0	2663291.68	307
2019-06-20	25.39	25.39	24.77	25.01	-0.32	-1.26	177410.0	4427579.06	588
2019-06-19	25.65	25.76	25.31	25.33	-0.24	-0.94	141215.0	3602125.76	368
2019-06-18	25.84	25.84	25.33	25.57	-0.11	-0.43	157934.0	4047935.84	523
2019-06-17	25.63	25.95	25.52	25.68	0.27	1.06	326294.0	8399615.82	762
2019-06-16	25.52	25.71	25.41	25.41	0.21	0.83	177434.0	4528534.33	542
2019-06-13	26.08	26.08	25.2	25.2	-0.77	-2.96	303601.0	7785849.82	834
2019-06-12	25.07	26.9	25.07	25.97	1.04	4.17	1456554.0	38264350.45	2962
2019-06-11	25.12	25.12	24.8	24.93	0.02	0.08	255205.0	6363105.85	692
2019-06-10	24.99	25.2	24.91	24.91	0.0	0.0	248305.0	6218274.3	637
2019-06-09	24.77	25.17	24.72	24.91	0.14	0.57	468904.0	11660243.32	839
2019-05-30	24.64	24.91	24.64	24.77	0.21	0.86	167332.0	4138427.91	459
2019-05-29	24.37	25.31	24.37	24.56	0.32	1.32	313622.0	7762980.18	738
2019-05-28	24.59	24.83	24.19	24.24	-0.29	-1.18	170911.0	4174523.06	482
2019-05-27	24.64	24.93	24.51	24.53	-0.11	-0.45	207255.0	5106507.06	524
2019-05-26	24.77	24.77	24.29	24.64	0.13	0.53	109080.0	2673815.77	353
2019-05-23	24.99	25.04	24.51	24.51	-0.48	-1.92	146559.0	3630641.07	570
2019-05-22	24.8	25.36	24.61	24.99	0.08	0.32	434932.0	10859841.07	1019
2019-05-21	24.51	25.73	24.51	24.91	0.67	2.76	703261.0	17616953.94	1652
2019-05-20	24.64	25.01	24.13	24.24	-0.19	-0.78	459190.0	11241578.6	1132
2019-05-19	23.97	25.52	23.95	24.43	0.48	2.0	1094868.0	27039759.48	2517
2019-05-16	24.24	24.45	23.57	23.95	-0.08	-0.33	642360.0	15340279.55	1434
2019-05-15	25.28	25.28	23.92	24.03	-0.4	-1.64	762314.0	18742122.46	1631
2019-05-14	27.92	28.5	24.43	24.43	-2.69	-9.92	1337993.0	34794353.56	2496
2019-05-13	26.9	27.12	26.16	27.12	2.45	9.93	635648.0	17182703.28	732
2019-05-12	25.52	25.52	23.97	24.67	-0.85	-3.33	67579.0	1680859.02	273
2019-05-09	26.05	26.05	25.2	25.52	-0.53	-2.03	114102.0	2901241.25	525
2019-05-08	26.69	26.69	26.05	26.05	-0.75	-2.8	118024.0	3097462.87	443
2019-05-07	26.96	26.96	26.74	26.8	-0.1	-0.37	40063.0	1075381.18	137
2019-05-06	27.65	27.81	26.9	26.9	-0.32	-1.18	112357.0	3062072.06	289
2019-05-05	27.17	28.13	27.12	27.22	0.1	0.37	363108.0	10050929.02	919
2019-05-02	26.9	27.38	26.9	27.12	0.11	0.41	95250.0	2587529.24	298
2019-05-01	26.9	27.06	26.8	27.01	-0.11	-0.41	54015.0	1456425.4	158
2019-04-30	27.01	27.12	26.85	27.12	0.11	0.41	76158.0	2056594.7	232
2019-04-29	27.01	27.01	26.64	27.01	0.05	0.19	82038.0	2206018.4	219
2019-04-28	27.06	27.28	26.9	26.96	0.06	0.22	108576.0	2939387.84	300
2019-04-25	26.85	27.12	26.74	26.9	0.21	0.79	73240.0	1970403.9	270
2019-04-24	27.06	27.12	26.69	26.69	-0.21	-0.78	57570.0	1546400.3	248
2019-04-23	26.85	27.06	26.85	26.9	0.1	0.37	86145.0	2321572.82	255
2019-04-22	26.69	27.17	26.64	26.8	-0.16	-0.59	138222.0	3728354.5	431
2019-04-21	27.49	27.49	26.9	26.96	-0.48	-1.75	109611.0	2980529.48	440
2019-04-18	27.86	27.86	27.33	27.44	-0.32	-1.15	99163.0	2737836.02	403
2019-04-17	27.76	28.4	27.7	27.76	0.0	0.0	271714.0	7587790.5	739
2019-04-16	27.81	27.92	27.76	27.76	0.0	0.0	67922.0	1889333.8	248
2019-04-15	27.7	28.18	27.65	27.76	0.06	0.22	207402.0	5769544.92	671
2019-04-14	28.24	28.34	27.65	27.7	-0.48	-1.7	225912.0	6306061.92	636
2019-04-11	28.72	28.77	28.18	28.18	-0.59	-2.05	178193.0	5083318.82	629
2019-04-10	29.04	29.14	28.77	28.77	-0.27	-0.93	217458.0	6278579.16	533
2019-04-09	29.25	29.25	28.88	29.04	-0.1	-0.34	83714.0	2426799.06	281
2019-04-08	29.04	29.25	28.88	29.14	0.21	0.73	148680.0	4317641.2	415
2019-04-07	29.14	29.14	28.77	28.93	-0.27	-0.92	149442.0	4322981.68	457
2019-04-04	29.3	29.68	29.14	29.2	-0.21	-0.71	128104.0	3763311.2	464
2019-04-03	29.57	29.57	29.3	29.41	-0.21	-0.71	236425.0	6954229.46	499
2019-04-02	29.78	29.99	29.52	29.62	-0.11	-0.37	131775.0	3919039.66	488
2019-04-01	29.3	30.26	29.3	29.73	-1.28	-4.13	392959.0	11677201.68	1193
2019-03-31	31.65	31.65	30.79	31.01	-0.8	-2.51	180989.0	5626655.18	488
2019-03-28	32.13	32.13	31.81	31.81	-0.37	-1.15	70876.0	2265812.42	245
2019-03-27	32.02	32.23	32.02	32.18	0.11	0.34	36754.0	1181035.08	143
2019-03-26	32.45	32.45	31.97	32.07	-0.27	-0.83	82012.0	2634328.74	298
2019-03-25	32.02	32.39	31.97	32.34	0.11	0.34	70378.0	2265343.6	227
2019-03-24	32.39	32.39	32.02	32.23	-0.11	-0.34	47261.0	1518093.76	178
2019-03-21	32.18	32.39	32.07	32.34	0.16	0.5	56437.0	1817241.1	207
2019-03-20	32.29	32.45	32.13	32.18	-0.21	-0.65	58853.0	1899034.22	209
2019-03-19	32.29	32.92	32.23	32.39	0.0	0.0	197179.0	6415176.62	553
2019-03-18	32.23	32.5	32.02	32.39	0.21	0.65	81688.0	2635951.28	314
2019-03-17	32.23	32.34	32.02	32.18	0.05	0.16	68081.0	2186570.32	241
2019-03-14	31.97	33.3	31.97	32.13	0.16	0.5	389866.0	12738784.72	1076
2019-03-13	31.86	31.97	31.81	31.97	0.11	0.35	45129.0	1438468.92	142
2019-03-12	32.02	32.02	31.81	31.86	-0.11	-0.34	49688.0	1585522.78	184
2019-03-11	32.13	32.23	31.97	31.97	0.0	0.0	66211.0	2124229.62	220
2019-03-10	32.29	32.34	31.97	31.97	-0.26	-0.81	80520.0	2588234.22	268
2019-03-07	32.34	32.34	31.97	32.23	-0.11	-0.34	80544.0	2589478.3	217
2019-03-06	32.29	32.71	32.29	32.34	0.11	0.34	108230.0	3512909.74	285
2019-03-05	32.23	32.39	32.18	32.23	-0.06	-0.19	36867.0	1189517.6	129
2019-03-04	32.34	32.5	32.29	32.29	0.0	0.0	54411.0	1759517.26	180
2019-03-03	32.13	32.77	31.91	32.29	0.27	0.84	215504.0	6983795.32	539
2019-02-28	32.07	32.29	32.02	32.02	-0.05	-0.16	53704.0	1726705.98	189
2019-02-27	32.18	32.55	32.02	32.07	0.05	0.16	92593.0	2986944.2	382
2019-02-26	32.02	32.13	31.86	32.02	0.11	0.34	47634.0	1523583.72	210
2019-02-25	32.07	32.39	31.75	31.91	-0.16	-0.5	108867.0	3482718.1	279
2019-02-24	32.5	32.55	32.07	32.07	-0.27	-0.83	73953.0	2387701.62	276
2019-02-21	32.5	32.5	31.91	32.34	-0.16	-0.49	109870.0	3532391.04	437
2019-02-20	32.55	32.71	32.39	32.5	0.21	0.65	117461.0	3825883.84	461
2019-02-19	31.75	33.03	31.43	32.29	0.59	1.86	415941.0	13455586.52	1422
2019-02-18	32.98	32.98	31.7	31.7	-1.28	-3.88	227228.0	7350907.14	820
2019-02-17	33.24	33.24	32.92	32.98	-0.42	-1.26	169773.0	5608851.98	509
2019-02-14	34.63	34.63	33.24	33.4	-0.91	-2.65	233809.0	7882343.82	777
2019-02-13	35.06	35.11	34.31	34.31	-0.85	-2.42	133132.0	4623904.32	503
2019-02-12	35.16	35.7	35.06	35.16	0.26	0.74	277304.0	9796144.06	770
2019-02-11	34.79	35.16	34.74	34.9	0.16	0.46	80595.0	2818841.72	332
2019-02-10	34.9	35.06	34.74	34.74	-0.16	-0.46	46458.0	1620734.98	200
2019-02-07	34.9	35.38	34.9	34.9	0.06	0.17	94136.0	3302043.62	276
2019-02-06	35.22	35.22	34.84	34.84	-0.32	-0.91	82096.0	2869369.14	289
2019-02-05	34.9	35.43	34.84	35.16	0.26	0.74	173258.0	6091130.2	553
2019-02-04	35.06	35.16	34.79	34.9	-0.21	-0.6	133225.0	4652279.54	439
2019-02-03	35.16	35.32	35.11	35.11	-0.11	-0.31	79383.0	2792686.54	233
2019-01-31	35.43	35.64	35.16	35.22	-0.1	-0.28	218784.0	7748044.56	543
2019-01-30	35.11	35.7	35.06	35.32	0.21	0.6	190899.0	6746531.34	525
2019-01-29	35.43	35.43	35.06	35.11	0.05	0.14	202637.0	7143428.68	511
2019-01-28	35.0	35.27	35.0	35.06	0.06	0.17	137464.0	4827296.88	386
2019-01-27	35.0	35.27	34.95	35.0	-0.22	-0.62	156835.0	5501881.96	381
2019-01-24	35.38	35.54	35.0	35.22	-0.1	-0.28	162774.0	5740023.88	544
2019-01-23	35.06	35.86	34.95	35.32	0.32	0.91	194386.0	6874335.68	793
2019-01-22	35.27	35.32	35.0	35.0	-0.38	-1.07	145295.0	5105879.82	457
2019-01-21	35.96	35.96	35.38	35.38	-0.53	-1.48	141567.0	5044182.62	432
2019-01-20	35.43	36.12	35.32	35.91	0.53	1.5	482504.0	17290690.68	1152
2019-01-17	34.9	35.43	34.74	35.38	0.54	1.55	259330.0	9109700.54	789
2019-01-16	34.95	35.11	34.68	34.84	-0.06	-0.17	131425.0	4585960.14	470
2019-01-15	34.95	35.48	34.74	34.9	-0.16	-0.46	198588.0	6969877.78	579
2019-01-14	35.59	35.86	35.06	35.06	-0.26	-0.74	237467.0	8411093.24	743
2019-01-13	34.9	35.91	34.74	35.32	0.21	0.6	296913.0	10460461.42	1048
2019-01-10	35.96	35.96	35.11	35.11	-0.75	-2.09	209902.0	7445434.48	660
2019-01-09	35.75	36.28	35.64	35.86	0.11	0.31	258398.0	9288465.88	735
2019-01-08	36.17	36.17	35.43	35.75	-0.42	-1.16	254040.0	9078334.58	765
2019-01-07	36.07	36.6	35.7	36.17	0.21	0.58	385272.0	13897339.56	1054
2019-01-06	36.97	37.19	35.96	35.96	-0.75	-2.04	361115.0	13198174.12	975
2019-01-03	36.97	37.72	36.6	36.71	-0.21	-0.57	287000.0	10671356.74	940
2019-01-02	36.81	37.93	36.55	36.92	0.16	0.44	577213.0	21502378.54	1640
2019-01-01	37.03	38.57	36.55	36.76	-0.69	-1.84	662789.0	24998963.48	2087
2018-12-31	38.09	38.95	36.87	37.45	-0.38	-1.0	796651.0	29874994.96	2078
2018-12-30	37.56	39.85	37.29	37.83	0.86	2.33	1230735.0	47498319.02	2918
2018-12-27	35.96	37.61	35.91	36.97	1.27	3.56	1197851.0	44289343.76	2222
2018-12-26	35.96	36.39	35.7	35.7	0.0	0.0	201075.0	7238069.08	595
2018-12-25	35.16	36.71	34.63	35.7	0.32	0.9	478323.0	17152186.98	1252
2018-12-24	36.97	37.03	35.38	35.38	-1.43	-3.88	490027.0	17685588.5	1207
2018-12-23	35.16	37.29	34.95	36.81	1.11	3.11	983092.0	35847042.6	1990
2018-12-20	33.99	36.71	33.94	35.7	1.6	4.69	1849564.0	65996283.84	3633
2018-12-19	33.51	34.36	33.4	34.1	0.54	1.61	266897.0	9073629.34	746
2018-12-18	33.4	33.88	33.35	33.56	-0.16	-0.47	145147.0	4873466.92	485
2018-12-17	33.3	34.58	33.19	33.72	0.48	1.44	607734.0	20664100.92	1399
2018-12-16	33.19	33.72	33.19	33.24	-0.06	-0.18	183904.0	6139820.2	484
2018-12-13	33.3	33.56	33.24	33.3	0.0	0.0	142542.0	4755522.24	374
2018-12-12	33.56	33.72	33.19	33.3	0.0	0.0	175033.0	5851252.2	460
2018-12-11	33.35	33.46	33.19	33.3	-0.21	-0.63	143129.0	4765715.42	351
2018-12-10	33.83	33.83	33.24	33.51	-0.27	-0.8	243017.0	8128961.04	714
2018-12-09	34.68	35.0	33.62	33.78	-0.05	-0.15	610566.0	20946223.86	1587
2018-12-06	33.67	33.83	33.08	33.83	0.0	0.0	332657.0	11114755.62	830
2018-12-05	33.99	34.52	33.62	33.83	-0.27	-0.79	425357.0	14406260.44	1026
2018-12-04	33.51	34.63	33.08	34.1	0.7	2.1	833913.0	28272691.02	1657
2018-12-03	33.08	33.56	32.92	33.4	0.42	1.27	390908.0	13010017.34	870
2018-12-02	33.3	33.51	32.87	32.98	-0.16	-0.48	312588.0	10357120.38	836
2018-11-29	32.39	33.83	32.29	33.14	0.75	2.32	1085280.0	36055967.56	2399
2018-11-28	32.29	32.61	32.18	32.39	-0.06	-0.18	312672.0	10123142.78	783
2018-11-27	32.18	32.98	32.18	32.45	0.27	0.84	418463.0	13616328.18	1073
2018-11-26	31.97	32.5	31.43	32.18	0.21	0.66	443242.0	14231028.18	1093
2018-11-25	32.29	32.29	31.75	31.97	-0.32	-0.99	186553.0	5981933.8	560
2018-11-22	32.66	32.77	32.13	32.29	-0.05	-0.15	256624.0	8325015.18	719
2018-11-21	31.65	33.35	31.65	32.34	0.8	2.54	793468.0	25925953.24	1962
2018-11-20	31.33	32.5	30.95	31.54	0.0	0.0	517793.0	16437034.82	1186
2018-11-19	31.43	31.81	31.17	31.54	0.05	0.16	294370.0	9254226.2	869
2018-11-18	32.71	32.87	31.27	31.49	-1.12	-3.43	306497.0	9886771.5	834
2018-11-15	32.87	33.24	32.39	32.61	-0.1	-0.31	315184.0	10329712.4	825
2018-11-14	32.5	33.46	32.07	32.71	0.1	0.31	691229.0	22740425.06	1797
2018-11-13	32.5	33.72	32.34	32.61	-0.1	-0.31	781663.0	25875525.48	1894
2018-11-12	33.46	33.56	32.23	32.71	-1.33	-3.91	1064076.0	35071156.66	2753
2018-11-11	34.15	34.9	34.04	34.04	-3.73	-9.88	1339630.0	45938653.4	2395
2018-11-08	37.29	38.36	37.29	37.77	-0.06	-0.16	247858.0	9394115.32	743
2018-11-07	38.68	38.73	37.61	37.83	-0.9	-2.32	421987.0	16038091.7	1203
2018-11-06	39.58	39.69	38.73	38.73	-0.91	-2.3	366416.0	14372315.2	922
2018-11-05	39.1	39.96	38.95	39.64	0.48	1.23	824244.0	32583268.6	1509
2018-11-04	39.8	39.8	39.1	39.16	-0.26	-0.66	344440.0	13554200.06	999
2018-11-01	39.58	40.86	39.0	39.42	-0.16	-0.4	925522.0	36752261.34	2411
2018-10-31	39.48	40.6	39.42	39.58	0.16	0.41	788126.0	31485890.8	1790
2018-10-30	38.25	41.24	37.83	39.42	1.86	4.95	1512534.0	59911349.46	3453
2018-10-29	35.7	37.93	35.48	37.56	2.08	5.86	1282383.0	47306289.06	2380
2018-10-28	34.68	35.8	31.7	35.48	0.69	1.98	822677.0	28809182.2	1627
2018-10-25	35.06	35.06	34.42	34.79	-0.21	-0.6	379099.0	13155955.26	865
2018-10-24	35.22	35.43	34.74	35.0	-0.16	-0.46	425881.0	14929276.66	1001
2018-10-23	34.79	35.54	34.36	35.16	0.42	1.21	643889.0	22613077.0	1324
2018-10-22	34.74	35.75	34.52	34.74	0.0	0.0	986395.0	34709064.16	2362
2018-10-21	31.97	35.38	31.97	34.74	0.96	2.84	774102.0	26449235.92	1863
2018-10-18	34.63	35.54	33.78	33.78	-0.42	-1.23	863867.0	30144681.02	1992
2018-10-17	32.39	35.22	32.39	34.2	1.81	5.59	1185051.0	40326905.18	2256
2018-10-16	32.55	32.98	31.43	32.39	-0.8	-2.41	486296.0	15678376.58	1166
2018-10-15	32.23	33.56	31.75	33.19	1.76	5.6	481403.0	15656114.92	1228
2018-10-14	34.15	34.42	31.01	31.43	-1.81	-5.45	956622.0	31821651.54	2533
2018-10-11	31.17	34.74	30.85	33.24	1.59	5.02	1007034.0	33557055.74	2597
2018-10-10	31.97	32.23	31.59	31.65	-0.42	-1.31	181507.0	5766699.54	516
2018-10-09	31.59	32.07	31.49	32.07	0.37	1.17	227233.0	7235393.42	746
2018-10-08	32.82	32.82	31.65	31.7	-0.96	-2.94	373925.0	11965444.18	1083
2018-10-07	32.23	33.88	31.97	32.66	1.49	4.78	1054630.0	34578526.78	2833
2018-10-04	30.95	31.17	30.69	31.17	0.38	1.23	148733.0	4606623.74	402
2018-10-03	30.9	31.22	30.63	30.79	0.05	0.16	163097.0	5027373.04	429
2018-10-02	30.63	31.54	30.58	30.74	0.16	0.52	319527.0	9905586.16	874
2018-10-01	31.06	31.11	30.58	30.58	-0.48	-1.55	178375.0	5486176.92	491
2018-09-30	31.11	31.75	30.9	31.06	0.05	0.16	284548.0	8891056.8	760
2018-09-27	31.75	32.66	31.01	31.01	-0.1	-0.32	753942.0	24058033.18	2204
2018-09-26	31.01	31.7	30.95	31.11	0.16	0.52	234340.0	7333084.84	909
2018-09-25	31.33	31.49	30.9	30.95	-0.38	-1.21	119274.0	3717371.08	667
2018-09-20	31.17	31.43	30.74	31.33	0.16	0.51	189352.0	5880146.6	548
2018-09-19	31.43	31.97	31.17	31.17	-0.26	-0.83	130381.0	4119177.74	414
2018-09-18	31.75	31.81	31.33	31.43	-0.27	-0.85	133583.0	4215848.8	397
2018-09-17	32.02	32.23	31.59	31.7	-0.53	-1.64	182645.0	5828211.56	736
2018-09-16	34.74	34.74	31.97	32.23	-2.24	-6.5	246599.0	8291615.22	991
2018-09-13	36.23	36.76	34.1	34.47	0.48	1.41	857241.0	30289169.92	2394
2018-09-12				33.99	0.0	0.0	0.0	0.0	0
2018-09-11				33.99	0.0	0.0	0.0	0.0	0
2018-09-10	34.12	34.39	33.7	33.99	-0.05	-0.15	130839.0	4446690.73	512
2018-09-09	34.23	34.58	33.75	34.04	0.1	0.29	143813.0	4912898.34	591
2018-09-06	33.99	34.23	31.99	33.94	0.64	1.92	137741.0	4595795.07	698
2018-09-05	34.39	35.06	32.77	33.3	-0.93	-2.72	310439.0	10621838.06	1253
2018-09-04	34.63	35.22	34.23	34.23	-0.24	-0.7	204597.0	7067969.09	538
2018-09-03	34.68	35.32	34.39	34.47	-0.24	-0.69	136402.0	4754628.01	682
2018-09-02	35.22	35.22	34.68	34.71	-0.45	-1.28	114314.0	3990005.81	553
2018-08-30	35.27	36.68	35.11	35.16	-0.24	-0.68	256477.0	9140777.05	1126
2018-08-29	36.2	36.2	35.22	35.4	-0.8	-2.21	141369.0	5031644.58	630
2018-08-28	35.7	37.85	35.7	36.2	0.69	1.94	371901.0	13657426.5	1399
2018-08-27	35.99	36.09	35.46	35.51	-0.48	-1.33	43480.0	1556524.0	224
2018-08-26	34.92	36.39	34.92	35.99	1.07	3.06	49798.0	1777037.69	350
2018-08-16	35.22	35.27	34.92	34.92	-0.14	-0.4	53701.0	1888254.45	220
2018-08-15	35.86	35.86	35.06	35.06	-0.1	-0.28	61439.0	2173083.18	268
2018-08-14	34.52	36.39	34.52	35.16	0.64	1.85	257552.0	9177069.09	1086
2018-08-13	34.52	34.87	33.88	34.52	-0.35	-1.0	99889.0	3430659.72	507
2018-08-12	37.08	37.08	34.76	34.87	-2.74	-7.29	313739.0	11051665.67	1064
2018-08-09	37.75	38.15	37.61	37.61	-0.48	-1.26	69294.0	2617007.0	260
2018-08-08	37.99	39.32	37.67	38.09	0.0	0.0	136111.0	5234195.16	489
2018-08-07	37.99	39.5	37.67	38.09	0.05	0.13	163263.0	6314227.69	641
2018-08-06	38.04	38.55	37.61	38.04	-0.29	-0.76	82905.0	3156747.2	400
2018-08-05	37.16	39.08	37.16	38.33	1.3	3.51	171768.0	6558136.67	720
2018-08-02	37.4	37.67	36.68	37.03	-0.58	-1.54	104532.0	3889291.65	488
2018-08-01	38.92	39.77	37.61	37.61	-0.83	-2.16	311509.0	12032902.28	1341
2018-07-31	35.4	38.44	35.22	38.44	3.46	9.89	194076.0	7217334.94	780
2018-07-30	34.28	35.22	34.18	34.98	0.64	1.86	110040.0	3806307.23	440
2018-07-29	34.98	34.98	34.23	34.34	-1.06	-2.99	100583.0	3466294.67	324
2018-07-26	34.98	35.46	34.71	35.4	0.29	0.83	45447.0	1591943.37	225
2018-07-25	36.44	36.44	34.98	35.11	-1.22	-3.36	106963.0	3784151.86	506
2018-07-24	37.45	37.45	36.33	36.33	-1.07	-2.86	45192.0	1664983.79	303
2018-07-23	37.85	37.85	37.32	37.4	-0.51	-1.35	45378.0	1700420.74	269
2018-07-22	37.99	38.15	37.91	37.91	-0.05	-0.13	34219.0	1298972.72	154
2018-07-19	37.4	38.25	37.4	37.96	0.29	0.77	74089.0	2809223.94	333
2018-07-18	37.21	37.8	36.79	37.67	0.3	0.8	66255.0	2476378.3	354
2018-07-17	37.8	37.8	37.16	37.37	-0.54	-1.42	49543.0	1855608.28	306
2018-07-16	37.8	38.33	37.67	37.91	0.22	0.58	70148.0	2660075.1	297
2018-07-15	37.91	38.15	37.69	37.69	-0.27	-0.71	53308.0	2016881.81	314
2018-07-12	38.2	38.2	37.91	37.96	-0.24	-0.63	32030.0	1217625.9	171
2018-07-11	38.33	38.33	38.09	38.2	-0.13	-0.34	17804.0	679552.65	110
2018-07-10	38.2	38.39	38.09	38.33	-0.11	-0.29	51044.0	1951284.04	162
2018-07-09	38.25	38.44	37.96	38.44	0.11	0.29	28836.0	1102047.07	127
2018-07-08	38.49	38.63	37.85	38.33	0.64	1.7	52226.0	1996332.05	225
2018-07-05	38.25	38.63	37.45	37.69	-0.86	-2.23	28957.0	1102889.48	192
2018-07-04	37.99	38.63	37.99	38.55	0.27	0.71	30466.0	1171337.58	139
2018-07-03	37.96	38.28	37.96	38.28	0.37	0.98	28132.0	1071582.74	153
2018-07-02	38.89	38.89	37.91	37.91	-0.98	-2.52	68492.0	2624393.1	294
2018-07-01	39.26	39.32	38.89	38.89	-0.37	-0.94	28640.0	1119565.63	173
2018-06-28	39.61	39.72	39.26	39.26	-0.24	-0.61	58271.0	2303617.8	275
2018-06-27	39.13	40.54	39.03	39.5	0.37	0.95	195247.0	7789545.07	713
2018-06-26	39.18	39.37	38.92	39.13	0.05	0.13	27933.0	1092930.91	144
2018-06-25	39.03	39.85	39.03	39.08	0.16	0.41	61322.0	2415002.86	350
2018-06-24	38.92	39.32	38.92	38.92	0.0	0.0	36947.0	1442939.29	162
2018-06-21	39.13	39.13	38.2	38.92	0.0	0.0	15651.0	606372.62	125
2018-06-20	39.13	39.32	38.92	38.92	-0.11	-0.28	40603.0	1586108.04	115
2018-06-12	38.6	39.18	38.6	39.03	0.4	1.04	35488.0	1379171.0	206
2018-06-11	39.26	39.26	38.63	38.63	-0.5	-1.28	39449.0	1536391.89	148
2018-06-10	39.61	39.9	39.08	39.13	-0.72	-1.81	76653.0	3023174.93	503
2018-06-07	38.73	39.96	38.63	39.85	1.22	3.16	200164.0	7888051.88	791
2018-06-06	38.73	38.89	38.49	38.63	-0.21	-0.54	51825.0	2006529.79	379
2018-06-05	38.68	39.03	38.33	38.84	0.21	0.54	77490.0	2997645.78	803
2018-06-04	37.67	39.08	37.37	38.63	0.94	2.49	105599.0	4004075.25	651
2018-06-03	39.66	39.85	36.2	37.69	-1.79	-4.53	363814.0	13804258.26	1278
2018-05-31	39.03	39.56	38.97	39.48	0.35	0.89	59990.0	2362919.36	216
2018-05-30	38.68	39.21	38.63	39.13	0.29	0.75	49635.0	1930132.97	257
2018-05-29	39.48	39.48	38.73	38.84	-0.58	-1.47	81655.0	3192756.48	395
2018-05-28	40.09	40.09	39.03	39.42	-0.35	-0.88	155163.0	6103971.2	460
2018-05-27	41.08	41.08	39.42	39.77	-0.91	-2.24	73734.0	2967130.1	319
2018-05-24	41.48	41.48	40.68	40.68	-0.56	-1.36	94338.0	3861625.66	422
2018-05-23	40.89	42.35	40.89	41.24	0.59	1.45	248932.0	10391481.43	994
2018-05-22	41.53	41.61	40.6	40.65	-0.72	-1.74	160314.0	6592203.44	592
2018-05-21	43.05	44.01	41.02	41.37	-1.41	-3.3	420683.0	17921285.4	1141
2018-05-20	42.65	43.66	42.54	42.78	0.24	0.56	86604.0	3712011.88	291
2018-05-17	42.78	43.37	42.17	42.54	-0.24	-0.56	44549.0	1905182.96	226
2018-05-16	42.65	44.51	42.3	42.78	-0.59	-1.36	125197.0	5446466.2	508
2018-05-15	44.01	44.59	43.29	43.37	-0.85	-1.92	110074.0	4853879.06	379
2018-05-14	43.05	45.74	43.05	44.22	1.39	3.25	419763.0	18791381.47	1427
2018-05-13	43.05	43.23	42.65	42.83	0.18	0.42	72613.0	3117657.92	236
2018-05-10	42.25	43.18	42.25	42.65	0.11	0.26	91987.0	3944766.45	311
2018-05-09	43.53	43.58	42.54	42.54	-0.8	-1.85	97736.0	4186567.76	338
2018-05-08	44.01	44.01	42.3	43.34	-1.12	-2.52	161210.0	6966159.21	635
2018-05-07	45.58	45.58	44.46	44.46	-1.22	-2.67	116983.0	5265497.18	573
2018-05-06	46.64	46.8	45.63	45.68	-0.72	-1.55	173989.0	8053610.6	556
2018-05-03	47.39	47.44	46.35	46.4	-0.94	-1.99	166692.0	7805782.45	852
2018-05-02	47.5	48.56	47.04	47.34	-0.24	-0.5	323926.0	15495045.67	1122
2018-05-01	46.8	48.22	46.22	47.58	1.18	2.54	379011.0	17892130.77	1053
2018-04-30	46.8	47.52	46.22	46.4	-0.22	-0.47	230714.0	10795547.92	776
2018-04-29	46.46	47.92	46.46	46.62	0.35	0.76	187171.0	8845396.38	754
2018-04-26	46.99	46.99	46.06	46.27	-0.72	-1.53	182548.0	8474843.95	672
2018-04-25	47.82	47.82	46.86	46.99	-0.69	-1.45	248594.0	11724231.66	952
2018-04-24	49.89	49.89	47.44	47.68	1.94	4.24	714892.0	34893054.85	2045
2018-04-23	45.68	47.1	45.47	45.74	0.06	0.13	568861.0	26330860.0	1333
2018-04-22	45.92	46.22	45.47	45.68	-0.38	-0.83	243987.0	11145144.58	706
2018-04-19	45.92	46.56	45.74	46.06	0.03	0.07	432999.0	19962683.44	1099
2018-04-18	47.28	47.52	45.58	46.03	-0.67	-1.43	1032799.0	48053596.13	2743
2018-04-17	42.54	46.7	42.54	46.7	4.21	9.91	1312369.0	59669916.12	2766
2018-04-16	42.83	43.34	42.3	42.49	-0.21	-0.49	151793.0	6504993.79	480
2018-04-15	39.37	42.94	39.37	42.7	1.86	4.55	295953.0	12457067.09	807
2018-04-12	40.89	41.08	39.72	40.84	-0.13	-0.32	238023.0	9638535.91	780
2018-04-11	43.63	43.63	39.5	40.97	-2.66	-6.1	667553.0	28087535.94	1838
2018-04-10	43.47	44.41	43.29	43.63	0.1	0.23	184280.0	8051776.95	561
2018-04-09	44.46	44.65	43.37	43.53	-0.53	-1.2	397210.0	17488304.82	1182
2018-04-08	42.3	44.65	41.82	44.06	1.57	3.69	858382.0	37404049.57	2177
2018-04-05	43.07	43.53	42.35	42.49	-0.69	-1.6	281407.0	12088055.9	753
2018-04-04	42.78	44.41	42.78	43.18	0.48	1.12	805899.0	35371301.48	2065
2018-04-03	40.97	42.78	40.84	42.7	1.46	3.54	502101.0	21160521.11	1419
2018-04-02	41.24	42.54	41.08	41.24	0.0	0.0	322685.0	13472373.15	1066
2018-04-01	39.85	41.88	39.37	41.24	1.34	3.36	535783.0	22001370.76	1547
2018-03-29	39.61	40.01	39.13	39.9	0.29	0.73	73818.0	2908728.37	301
2018-03-28	39.85	39.9	39.5	39.61	-0.29	-0.73	84668.0	3358236.07	298
2018-03-27	40.38	40.38	39.9	39.9	-0.46	-1.14	122956.0	4930013.6	427
2018-03-26	40.38	40.68	40.14	40.36	-0.61	-1.49	130974.0	5295325.53	371
2018-03-25	41.53	41.66	40.68	40.97	-0.85	-2.03	233664.0	9591334.63	707
2018-03-22	42.3	42.65	41.56	41.82	-0.48	-1.13	171339.0	7205290.37	546
2018-03-21	41.9	43.34	41.56	42.3	0.53	1.27	521549.0	22188925.98	1620
2018-03-20	41.08	42.19	40.78	41.77	0.59	1.43	181977.0	7572261.51	581
2018-03-19	41.37	41.82	41.18	41.18	0.0	0.0	89781.0	3721732.92	391
2018-03-18	41.13	42.25	40.84	41.18	-0.19	-0.46	188291.0	7844072.62	720
2018-03-15	41.96	42.35	40.78	41.37	-0.53	-1.26	242822.0	10072210.62	900
2018-03-14	39.9	42.78	39.9	41.9	2.1	5.28	490756.0	20458368.18	1730
2018-03-13	40.09	40.09	39.8	39.8	-0.4	-1.0	60087.0	2402089.19	255
2018-03-12	40.78	40.78	40.06	40.2	-0.45	-1.11	148779.0	6002333.22	482
2018-03-11	39.85	40.89	39.66	40.65	0.59	1.47	160798.0	6508963.03	603
2018-03-08	40.09	41.53	39.9	40.06	0.1	0.25	388452.0	15880233.59	1226
2018-03-07	38.55	40.2	38.55	39.96	1.52	3.95	239639.0	9491007.3	746
2018-03-06	38.28	38.73	38.28	38.44	-0.16	-0.41	24713.0	955235.94	120
2018-03-05	38.15	38.89	38.04	38.6	0.27	0.7	65147.0	2505527.35	276
2018-03-04	38.28	38.55	38.2	38.33	-0.27	-0.7	42989.0	1648181.11	196
2018-03-01	38.79	38.79	38.6	38.6	-0.19	-0.49	23317.0	900765.7	142
2018-02-28	38.79	38.84	38.44	38.79	-0.05	-0.13	40515.0	1567253.49	209
2018-02-27	39.08	39.08	38.84	38.84	-0.29	-0.74	61305.0	2384822.98	202
2018-02-26	39.13	39.21	39.08	39.13	0.0	0.0	45060.0	1763307.47	127
2018-02-25	39.18	39.37	39.13	39.13	0.16	0.41	58878.0	2308507.72	186
2018-02-22	39.37	39.37	38.89	38.97	-0.24	-0.61	57809.0	2258833.39	188
2018-02-21	39.13	39.21	39.08	39.21	0.03	0.08	31716.0	1242043.87	114
2018-02-20	39.37	39.37	39.08	39.18	-0.19	-0.48	52025.0	2037893.48	141
2018-02-19	39.21	39.42	39.08	39.37	0.11	0.28	79537.0	3121173.24	218
2018-02-18	39.13	39.56	39.13	39.26	-0.11	-0.28	79655.0	3127180.1	248
2018-02-15	39.56	39.96	39.21	39.37	-0.13	-0.33	85787.0	3400639.41	292
2018-02-14	39.61	39.72	39.42	39.5	0.02	0.05	41327.0	1635464.02	194
2018-02-13	39.37	40.06	39.37	39.48	0.16	0.41	141940.0	5639841.82	498
2018-02-12	39.18	39.72	39.18	39.32	0.24	0.61	89881.0	3550067.85	270
2018-02-11	39.42	39.48	39.08	39.08	-0.34	-0.86	68552.0	2685883.02	283
2018-02-08	39.37	39.56	39.03	39.42	0.24	0.61	79673.0	3131643.04	315
2018-02-07	39.37	39.66	39.03	39.18	0.0	0.0	99005.0	3894407.44	349
2018-02-06	39.85	39.85	38.92	39.18	-0.91	-2.27	124055.0	4881613.8	464
2018-02-05	40.38	40.38	39.8	40.09	-0.16	-0.4	143462.0	5742735.16	457
2018-02-04	40.44	40.54	39.8	40.25	-0.05	-0.12	214906.0	8645507.7	685
2018-02-01	40.01	40.49	39.77	40.3	0.53	1.33	121935.0	4893435.79	455
2018-01-31	39.37	40.3	39.32	39.77	0.51	1.3	283412.0	11301777.53	899
2018-01-30	39.08	39.42	38.73	39.26	0.13	0.33	162018.0	6338691.27	460
2018-01-29	39.56	39.61	39.13	39.13	-0.35	-0.89	106595.0	4194913.73	359
2018-01-28	39.5	39.61	39.21	39.48	0.22	0.56	53342.0	2102271.4	205
2018-01-25	39.37	39.37	38.68	39.26	0.13	0.33	53410.0	2093845.74	198
2018-01-24	39.21	39.21	38.92	39.13	-0.29	-0.74	46737.0	1825330.57	268
2018-01-23	39.48	39.56	39.32	39.42	0.29	0.74	54453.0	2145033.98	223
2018-01-22	39.9	39.9	39.13	39.13	-0.24	-0.61	53923.0	2122795.06	235
2018-01-21	39.48	39.56	39.32	39.37	-0.35	-0.88	60125.0	2372625.4	226
2018-01-18	40.01	40.01	39.61	39.72	-0.24	-0.6	43432.0	1725439.64	202
2018-01-17	40.06	40.3	39.77	39.96	-0.05	-0.12	99213.0	3968053.61	291
2018-01-16	40.09	40.14	39.9	40.01	0.05	0.13	128777.0	5154782.9	365
2018-01-15	39.32	40.36	39.21	39.96	0.4	1.01	263434.0	10483065.79	950
2018-01-14	39.18	39.72	39.13	39.56	0.35	0.89	108026.0	4259225.98	476
2018-01-11	39.32	39.5	39.13	39.21	0.13	0.33	58662.0	2305221.02	272
2018-01-10	39.21	39.21	38.97	39.08	-0.1	-0.26	84728.0	3314125.49	351
2018-01-09	40.14	40.14	39.03	39.18	-1.02	-2.54	154361.0	6084604.57	581
2018-01-08	40.65	40.78	40.2	40.2	-0.64	-1.57	116433.0	4722505.22	421
2018-01-07	40.94	41.02	40.73	40.84	0.0	0.0	63172.0	2583126.24	289
2018-01-04	40.84	41.08	40.68	40.84	0.0	0.0	113794.0	4646139.45	404
2018-01-03	40.78	41.61	40.68	40.84	0.11	0.27	192707.0	7928497.77	659
2018-01-02	41.08	41.24	40.44	40.73	-0.35	-0.85	88016.0	3597773.23	447
2018-01-01	41.61	41.61	40.89	41.08	-0.58	-1.39	116295.0	4784779.47	545
2017-12-31	41.88	42.35	41.48	41.66	0.1	0.24	157384.0	6583286.58	731
2017-12-28	41.56	42.59	41.48	41.56	0.14	0.34	324151.0	13644731.17	1045
2017-12-27	41.32	41.66	41.18	41.42	0.16	0.39	175939.0	7303187.06	656
2017-12-26	41.53	41.96	41.08	41.26	0.0	0.0	140806.0	5817325.96	518
2017-12-25	41.26	41.9	41.18	41.26	-0.16	-0.39	113913.0	4707925.75	434
2017-12-24	41.82	42.46	41.18	41.42	-0.14	-0.34	187305.0	7821223.09	861
2017-12-21	41.37	43.18	41.37	41.56	0.24	0.58	435462.0	18419569.14	1310
2017-12-20	41.37	41.56	41.02	41.32	0.3	0.73	152670.0	6299184.26	503
2017-12-19	42.01	42.19	40.65	41.02	-0.86	-2.05	222538.0	9249045.62	799
2017-12-18	41.37	42.49	41.08	41.88	0.51	1.23	449724.0	18825017.72	1217
2017-12-17	41.13	42.17	41.13	41.37	0.43	1.05	275454.0	11489413.04	734
2017-12-14	41.08	41.32	40.84	40.94	0.0	0.0	91551.0	3758074.73	472
2017-12-13	41.08	41.32	40.68	40.94	-0.03	-0.07	126294.0	5185608.63	496
2017-12-12	40.84	41.56	40.09	40.97	0.24	0.59	242156.0	9961801.21	743
2017-12-11	41.53	42.54	40.65	40.73	-0.53	-1.28	578674.0	24110038.6	1512
2017-12-10	40.2	41.61	40.01	41.26	1.06	2.64	690685.0	28255360.07	1741
2017-12-07	39.13	40.44	38.2	40.2	0.83	2.11	513102.0	20361691.66	1528
2017-12-06	39.61	40.84	39.18	39.37	0.48	1.23	566535.0	22707060.41	1617
2017-12-05	37.4	40.01	37.11	38.89	1.22	3.24	738186.0	28599245.17	1685
2017-12-04	38.09	38.33	37.61	37.67	-0.32	-0.84	231681.0	8774924.57	634
2017-12-03	37.27	38.39	37.16	37.99	1.12	3.04	332789.0	12642121.03	815
2017-11-30	36.92	37.21	36.81	36.87	0.0	0.0	65076.0	2407332.74	260
2017-11-29	36.87	37.37	36.81	36.87	-0.24	-0.65	142616.0	5283753.71	407
2017-11-28	36.73	37.51	36.73	37.11	0.32	0.87	197577.0	7345753.09	568
2017-11-27	36.87	37.4	36.79	36.79	0.16	0.44	160688.0	5960127.96	508
2017-11-26	37.08	37.08	36.63	36.63	-0.05	-0.14	86990.0	3202265.72	257
2017-11-23	36.73	37.16	36.63	36.68	0.05	0.14	91010.0	3356335.82	305
2017-11-22	37.4	37.4	36.49	36.63	-0.64	-1.72	192166.0	7080286.23	522
2017-11-21	35.7	38.15	35.22	37.27	1.63	4.57	505562.0	18770029.69	1344
2017-11-20	36.39	36.39	35.62	35.64	-0.59	-1.63	49850.0	1788279.72	225
2017-11-19	36.44	36.52	35.99	36.23	0.14	0.39	78018.0	2832196.87	265
2017-11-16	37.03	37.56	35.7	36.09	-0.88	-2.38	156246.0	5783678.46	547
2017-11-15	39.08	39.08	36.92	36.97	-2.24	-5.71	314759.0	11987035.0	992
2017-11-14	36.23	39.72	36.23	39.21	3.06	8.46	634790.0	24517959.82	1556
2017-11-13	35.11	36.2	35.11	36.15	1.15	3.29	173231.0	6191974.66	624
2017-11-12	34.63	35.46	34.23	35.0	1.2	3.55	215471.0	7530475.45	728
2017-11-09	32.82	33.94	32.82	33.8	0.69	2.08	46800.0	1573453.92	258
2017-11-08	30.31	34.12	30.31	33.11	0.53	1.63	155452.0	5105958.98	442
2017-11-07	35.75	35.8	32.58	32.58	-3.57	-9.88	202397.0	6752962.72	720
2017-11-06	36.63	36.63	35.8	36.15	-0.29	-0.8	65825.0	2380048.94	273
2017-11-05	37.03	37.03	34.42	36.44	-0.77	-2.07	78982.0	2862563.68	390
2017-11-02	37.16	38.04	36.92	37.21	0.1	0.27	154780.0	5812404.02	524
2017-11-01	37.37	37.37	36.79	37.11	0.19	0.51	46327.0	1716928.8	273
2017-10-31	37.08	37.08	36.79	36.92	-0.19	-0.51	35658.0	1316761.36	180
2017-10-30	37.4	37.4	37.16	37.11	-0.1	-0.27	39092.0	1457245.7	156
2017-10-29	36.97	37.37	36.97	37.21	0.4	1.09	46370.0	1724966.08	237
2017-10-26	37.27	37.27	36.81	36.81	-0.51	-1.37	63728.0	2361093.59	260
2017-10-25	37.16	37.61	37.16	37.32	0.53	1.44	97265.0	3639974.74	408
2017-10-24	37.03	37.32	36.68	36.79	0.06	0.16	84540.0	3125794.47	283
2017-10-23	37.4	37.4	36.68	36.73	-0.48	-1.29	61515.0	2267614.45	269
2017-10-22	37.27	37.56	37.16	37.21	-0.06	-0.16	47232.0	1762440.27	156
2017-10-19	37.21	37.56	37.21	37.27	-0.13	-0.35	45964.0	1717534.5	190
2017-10-18	37.45	37.67	37.27	37.4	-0.05	-0.13	44233.0	1656893.8	210
2017-10-17	37.67	37.69	37.32	37.45	-0.11	-0.29	42474.0	1590780.51	179
2017-10-16	37.67	37.67	37.21	37.56	0.05	0.13	54804.0	2053328.71	196
2017-10-15	37.85	38.25	37.45	37.51	-0.4	-1.06	67009.0	2534475.21	278
2017-10-12	37.56	38.44	36.2	37.91	0.88	2.38	177994.0	6653365.06	569
2017-10-11	39.21	39.21	36.68	37.03	-2.23	-5.68	194619.0	7319183.88	537
2017-10-10	39.56	39.77	39.21	39.26	-0.22	-0.56	52040.0	2056834.29	215
2017-10-09	39.18	39.85	39.18	39.48	0.27	0.69	109478.0	4323929.54	380
2017-10-08	39.8	39.8	39.21	39.21	-0.59	-1.48	47672.0	1884227.59	269
2017-10-05	39.85	39.96	39.61	39.8	0.0	0.0	50012.0	1992595.08	196
2017-10-04	39.96	40.09	39.72	39.8	-0.16	-0.4	52480.0	2093141.27	281
2017-10-03	40.2	40.2	39.9	39.96	0.0	0.0	44802.0	1794434.24	211
2017-10-02	39.85	40.73	39.77	39.96	0.4	1.01	254883.0	10278966.97	814
2017-10-01	39.42	39.66	39.21	39.56	0.0	0.0	62289.0	2454991.21	247
2017-09-28	39.8	39.85	39.32	39.56	-0.24	-0.6	87008.0	3444911.48	431
2017-09-27	40.09	40.09	39.8	39.8	-0.21	-0.52	68309.0	2729480.87	257
2017-09-26	40.6	40.6	39.9	40.01	-0.48	-1.19	74491.0	2995278.68	296
2017-09-25	41.08	41.18	40.36	40.49	-0.4	-0.98	88513.0	3604638.21	282
2017-09-21	41.13	41.26	40.65	40.89	0.0	0.0	81558.0	3343871.76	321
2017-09-20	41.26	41.26	40.73	40.89	-0.35	-0.85	94169.0	3858859.19	317
2017-09-19	41.9	41.9	41.18	41.24	-0.66	-1.58	92923.0	3861737.29	394
2017-09-18	42.46	42.49	41.88	41.9	-0.45	-1.06	103616.0	4371246.24	319
2017-09-17	42.06	42.65	42.06	42.35	0.47	1.12	139564.0	5910097.75	386
2017-09-14	42.12	42.12	41.61	41.88	-0.24	-0.57	115980.0	4855340.32	384
2017-09-13	41.88	42.83	41.72	42.12	0.24	0.57	220039.0	9332172.23	843
2017-09-12	42.78	42.94	41.61	41.88	-0.95	-2.22	257314.0	10870202.66	827
2017-09-11	43.53	43.71	42.83	42.83	-0.35	-0.81	272923.0	11802188.54	853
2017-09-10	41.32	44.35	41.32	43.18	2.05	4.98	1005594.0	43608457.4	2495
2017-09-07	40.78	41.56	40.44	41.13	0.4	0.98	406298.0	16652057.5	1056
2017-09-06	40.84	41.08	40.44	40.73	0.24	0.59	211082.0	8597781.49	597
2017-08-29	40.44	41.32	40.3	40.49	0.11	0.27	332438.0	13539226.13	892
2017-08-28	40.97	41.02	39.66	40.38	-0.22	-0.54	396093.0	15908995.25	1048
2017-08-27	39.72	41.72	39.48	40.6	1.1	2.78	972922.0	39451115.62	2072
2017-08-24	38.97	40.06	38.79	39.5	0.53	1.36	333524.0	13183921.93	868
2017-08-23	39.26	39.42	38.33	38.97	-0.4	-1.02	126157.0	4929712.72	421
2017-08-22	39.21	39.66	39.21	39.37	0.05	0.13	111002.0	4378063.54	299
2017-08-21	39.5	39.56	39.13	39.32	-0.18	-0.46	103404.0	4065251.9	317
2017-08-20	39.56	39.9	39.26	39.5	0.24	0.61	177104.0	7022644.68	507
2017-08-17	39.13	39.48	39.08	39.26	0.18	0.46	204762.0	8027638.31	487
2017-08-16	39.18	39.85	38.92	39.08	-0.1	-0.26	110233.0	4325949.1	330
2017-08-15	39.26	40.54	39.13	39.18	-0.03	-0.08	320168.0	12737754.3	893
2017-08-14	39.66	40.3	39.18	39.21	-0.75	-1.88	275266.0	10966535.25	696
2017-08-13	39.66	41.53	39.66	39.96	0.46	1.16	631707.0	25656941.64	1560
2017-08-10	39.96	40.2	39.13	39.5	-0.22	-0.55	449130.0	17738012.52	1174
2017-08-09	39.5	41.82	39.42	39.72	0.69	1.77	1217018.0	49091193.53	2757
2017-08-08	36.44	39.61	36.28	39.03	2.7	7.43	911042.0	35236677.57	2157
2017-08-07	36.57	36.92	36.23	36.33	-0.06	-0.16	191620.0	7006297.08	448
2017-08-06	35.75	37.4	35.64	36.39	0.64	1.79	252220.0	9197325.61	788
2017-08-03	37.08	37.08	34.71	35.75	-1.33	-3.59	297741.0	10726826.59	942
2017-08-02	37.16	39.37	36.97	37.08	1.04	2.89	972462.0	36871873.23	2588
2017-08-01	32.95	36.04	32.95	36.04	3.27	9.98	360922.0	12631808.06	684
2017-07-31	32.53	33.0	32.53	32.77	0.35	1.08	102852.0	3377798.31	310
2017-07-30	33.0	33.16	32.42	32.42	-0.64	-1.94	69850.0	2293522.25	238
2017-07-27	33.24	33.24	32.95	33.06	-0.18	-0.54	48006.0	1588759.73	179
2017-07-26	33.54	33.59	33.24	33.24	-0.27	-0.81	41731.0	1395033.85	163
2017-07-25	33.16	33.59	33.06	33.51	0.29	0.87	84167.0	2809789.51	297
2017-07-24	33.24	33.24	32.77	33.22	-0.08	-0.24	59438.0	1969106.19	248
2017-07-23	33.54	33.64	33.24	33.3	-0.1	-0.3	59061.0	1972454.05	177
2017-07-20	33.35	33.59	33.35	33.4	0.16	0.48	27526.0	920292.03	122
2017-07-19	33.54	33.54	33.16	33.24	-0.06	-0.18	43530.0	1450156.95	170
2017-07-18	33.51	33.51	33.24	33.3	-0.34	-1.01	54085.0	1805561.99	197
2017-07-17	34.12	34.12	33.51	33.64	-0.3	-0.88	83831.0	2830213.67	259
2017-07-16	33.7	34.23	33.64	33.94	0.43	1.28	146527.0	4976469.02	339
2017-07-13	33.35	33.8	33.24	33.51	0.21	0.63	72979.0	2446905.81	216
2017-07-12	33.35	33.64	33.24	33.3	0.08	0.24	77877.0	2598497.15	274
2017-07-11	33.94	33.94	33.22	33.22	-0.66	-1.95	99894.0	3351044.82	360
2017-07-10	33.99	34.12	33.83	33.88	-0.16	-0.47	92245.0	3135247.52	243
2017-07-09	34.23	34.28	34.04	34.04	-0.14	-0.41	72731.0	2487545.46	196
2017-07-06	34.47	34.47	34.18	34.18	0.08	0.23	79669.0	2729498.29	223
2017-07-05	34.23	34.28	34.04	34.1	0.0	0.0	102753.0	3513103.74	233
2017-07-04	34.1	34.42	34.1	34.1	-0.08	-0.23	146012.0	5001225.01	323
2017-07-03	34.18	34.63	33.99	34.18	0.14	0.41	270960.0	9297022.41	564
2017-07-02	33.64	34.52	33.24	34.04	0.8	2.41	236433.0	8031346.15	688
2017-06-22	33.24	33.35	33.06	33.24	0.08	0.24	97984.0	3250348.61	241
2017-06-21	33.54	33.54	33.0	33.16	0.29	0.88	80018.0	2660064.49	220
2017-06-20	33.35	33.46	32.87	32.87	-0.05	-0.15	99464.0	3293704.83	301
2017-06-19	32.82	33.24	32.77	32.92	0.0	0.0	95504.0	3146906.18	325
2017-06-18	34.04	34.58	31.78	32.92	-1.26	-3.69	287883.0	9441673.72	622
2017-06-15	34.23	34.68	33.8	34.18	-0.21	-0.61	341242.0	11721550.22	432
2017-06-14	34.39	35.11	34.28	34.39	0.0	0.0	117602.0	4063898.16	292
2017-06-13	34.52	34.63	34.39	34.39	0.0	0.0	39634.0	1367319.33	88
2017-06-12	34.47	34.52	34.28	34.39	-0.03	-0.09	41503.0	1429151.89	113
2017-06-11	34.47	34.76	34.42	34.42	-0.1	-0.29	31931.0	1103723.43	155
2017-06-08	34.87	34.87	34.39	34.52	-0.4	-1.15	52857.0	1825789.07	148
2017-06-07	34.87	35.0	34.52	34.92	0.1	0.29	48695.0	1693535.16	139
2017-06-06	34.98	35.22	34.82	34.82	-0.29	-0.83	58672.0	2057631.36	148
2017-06-05	35.62	35.62	34.71	35.11	-0.35	-0.99	102788.0	3617917.95	256
2017-06-04	34.39	35.7	34.39	35.46	0.99	2.87	82614.0	2887928.6	245
2017-06-01	34.47	34.47	34.23	34.47	-0.11	-0.32	59211.0	2040914.1	148
2017-05-31	34.47	34.98	34.47	34.58	0.06	0.17	78242.0	2724329.1	176
2017-05-30	34.71	34.98	34.47	34.52	-0.24	-0.69	67251.0	2334425.85	206
2017-05-29	34.47	34.98	33.99	34.76	0.37	1.08	75710.0	2612041.05	243
2017-05-28	37.4	37.4	34.23	34.39	-3.22	-8.56	229783.0	8039454.05	699
2017-05-25	37.91	37.91	37.67	37.61	-0.06	-0.16	76011.0	2875945.5	243
2017-05-24	38.63	38.63	37.67	37.67	-0.58	-1.52	96056.0	3657603.2	248
2017-05-23	39.13	39.13	38.15	38.25	-1.07	-2.72	171076.0	6604153.4	381
2017-05-22	39.85	40.36	39.13	39.32	-0.24	-0.61	333168.0	13268201.35	551
2017-05-21	39.61	40.09	39.61	39.56	0.08	0.2	127331.0	5066796.8	269
2017-05-18	40.09	40.09	39.37	39.48	-0.61	-1.52	206575.0	8205517.8	321
2017-05-17	39.61	41.56	39.61	40.09	1.01	2.58	664116.0	26901554.95	1290
2017-05-16	38.63	39.37	38.39	39.08	0.45	1.16	232884.0	9059745.65	434
2017-05-15	38.15	38.89	38.15	38.63	0.48	1.26	105409.0	4072482.2	230
2017-05-14	38.63	38.63	37.91	38.15	-0.48	-1.24	52163.0	1993754.1	203
2017-05-11	38.89	39.13	38.39	38.63	-0.26	-0.67	88692.0	3444082.3	237
2017-05-10	38.63	39.61	38.63	38.89	0.5	1.3	196288.0	7674203.35	477
2017-05-09	38.63	38.63	38.15	38.39	0.14	0.37	45487.0	1751589.25	176
2017-05-08	38.15	38.39	37.91	38.25	0.16	0.42	77895.0	2974222.45	255
2017-05-07	38.63	38.63	38.15	38.09	-0.51	-1.32	55182.0	2114389.45	214
2017-05-04	38.63	38.89	38.39	38.6	-0.13	-0.34	64671.0	2498657.3	190
2017-05-03	39.13	39.13	38.63	38.73	-0.59	-1.5	163837.0	6381255.0	439
2017-05-02	39.85	40.09	39.13	39.32	-0.45	-1.13	147650.0	5833640.55	390
2017-05-01	40.36	40.36	39.61	39.77	-0.32	-0.8	149071.0	5976525.9	331
2017-04-30	40.36	40.36	40.09	40.09	-0.05	-0.12	180450.0	7253419.95	419
2017-04-27	39.37	40.6	39.37	40.14	0.77	1.96	399650.0	15941213.75	681
2017-04-26	39.85	39.85	39.37	39.37	-0.19	-0.48	147116.0	5804484.55	400
2017-04-25	39.61	40.36	39.13	39.56	-0.05	-0.13	482429.0	19180780.2	884
2017-04-24	39.37	40.09	39.13	39.61	-0.99	-2.44	411544.0	16347422.75	991
2017-04-23	43.29	43.53	40.6	40.6	-4.45	-9.88	602125.0	24856375.35	1443
2017-04-20	46.22	46.22	44.99	45.05	-1.17	-2.53	126912.0	5764403.85	442
2017-04-19	46.7	46.7	45.98	46.22	-0.34	-0.73	81101.0	3759584.1	200
2017-04-18	47.2	47.44	46.46	46.56	-0.59	-1.25	83400.0	3908056.5	279
2017-04-17	47.2	47.44	46.94	47.15	0.05	0.11	51421.0	2426013.95	179
2017-04-16	47.68	47.92	46.7	47.1	-0.53	-1.11	187091.0	8865673.95	439
2017-04-13	47.92	47.92	47.44	47.63	-0.24	-0.5	128108.0	6110238.95	345
2017-04-12	47.92	48.43	47.92	47.87	-0.11	-0.23	108235.0	5202514.2	239
2017-04-11	48.43	48.67	47.92	47.98	-0.4	-0.83	115985.0	5589685.75	245
2017-04-10	48.43	48.67	48.16	48.38	0.22	0.46	141686.0	6854364.15	278
2017-04-09	48.16	48.91	47.92	48.16	0.42	0.88	378509.0	18343570.95	823
2017-04-06	47.92	47.92	47.68	47.74	-0.05	-0.1	36336.0	1738561.0	147
2017-04-05	47.92	48.16	47.68	47.79	-0.08	-0.17	60683.0	2910708.65	204
2017-04-04	47.68	47.92	47.44	47.87	0.05	0.1	45533.0	2172748.45	149
2017-04-03	48.16	48.16	47.68	47.82	-0.29	-0.6	63083.0	3020836.85	180
2017-04-02	48.16	48.43	47.92	48.11	0.19	0.4	114474.0	5514419.9	258
2017-03-30	47.92	48.43	47.92	47.92	0.05	0.1	127058.0	6106477.0	287
2017-03-29	47.92	47.92	47.68	47.87	0.43	0.91	77249.0	3693623.2	234
2017-03-28	47.44	47.92	47.2	47.44	0.29	0.62	106626.0	5065742.3	263
2017-03-27	47.44	47.44	46.94	47.15	-0.24	-0.51	102425.0	4843220.5	286
2017-03-26	47.68	48.16	47.44	47.39	-0.29	-0.61	127568.0	6079526.05	370
2017-03-23	47.44	47.92	47.44	47.68	0.53	1.12	115569.0	5509674.35	326
2017-03-22	47.92	47.92	46.94	47.15	-0.96	-2.0	166273.0	7875715.05	508
2017-03-21	48.67	48.91	47.92	48.11	-0.32	-0.66	193564.0	9393655.65	457
2017-03-20	49.15	49.89	48.43	48.43	-0.48	-0.98	540211.0	26575703.45	2618
2017-03-19	48.43	49.15	48.43	48.91	0.53	1.1	279719.0	13636283.65	517
2017-03-16	47.92	48.43	47.92	48.38	0.75	1.57	197612.0	9525090.05	472
2017-03-15	47.92	48.16	47.44	47.63	0.13	0.27	237673.0	11335644.8	548
2017-03-14	47.68	47.68	46.7	47.5	0.27	0.57	335864.0	15816268.05	2683
2017-03-13	48.16	48.67	47.2	47.23	-0.8	-1.67	235180.0	11275449.8	524
2017-03-12	48.43	48.67	47.92	48.03	-0.42	-0.87	172262.0	8314287.1	416
2017-03-09	49.15	49.15	47.92	48.45	-0.94	-1.9	305753.0	14865892.5	806
2017-03-08	50.61	50.61	49.39	49.39	-1.17	-2.31	404424.0	20149474.7	784
2017-03-07	49.39	51.09	49.15	50.56	1.25	2.53	1509238.0	76082315.9	2032
2017-03-06	49.15	49.63	48.91	49.31	-0.13	-0.26	136431.0	6711993.05	297
2017-03-05	50.13	50.13	49.39	49.44	-0.19	-0.38	240275.0	11937346.7	470
2017-03-02	48.91	50.37	48.43	49.63	0.96	1.97	957253.0	47529036.1	4413
2017-03-01	49.15	49.15	48.43	48.67	-0.24	-0.49	247402.0	12078923.0	462
2017-02-28	48.43	49.15	47.44	48.91	0.16	0.33	327449.0	15842510.55	684
2017-02-27	50.37	50.61	48.43	48.75	-1.68	-3.33	380214.0	18830663.4	686
2017-02-26	50.61	50.85	50.37	50.43	-0.05	-0.1	244807.0	12363664.45	419
2017-02-23	50.37	50.85	50.13	50.48	0.11	0.22	374579.0	18897931.75	552
2017-02-22	51.09	51.84	50.13	50.37	-0.59	-1.16	676836.0	34486013.55	1063
2017-02-21	49.89	51.09	49.63	50.96	1.17	2.35	784511.0	39437710.75	1211
2017-02-20	49.89	50.37	49.63	49.79	-0.1	-0.2	197224.0	9848857.6	396
2017-02-19	50.13	50.61	49.63	49.89	-0.08	-0.16	240315.0	12038558.65	427
2017-02-16	50.37	50.61	49.89	49.97	-0.3	-0.6	259462.0	13004026.55	495
2017-02-15	49.89	50.37	49.63	50.27	0.43	0.86	393062.0	19680657.8	530
2017-02-14	50.13	50.37	49.39	49.84	0.05	0.1	298176.0	14898263.6	544
2017-02-13	50.13	50.13	49.63	49.79	-0.18	-0.36	232334.0	11579635.35	466
2017-02-12	50.13	50.37	49.63	49.97	0.34	0.69	201043.0	10049695.8	406
2017-02-09	49.15	50.61	49.15	49.63	0.48	0.98	717293.0	35885924.6	1138
2017-02-08	50.61	50.61	48.91	49.15	-1.17	-2.33	288353.0	14255098.15	702
2017-02-07	50.61	50.61	49.89	50.32	-0.05	-0.1	241021.0	12095705.2	461
2017-02-06	50.13	50.61	49.89	50.37	0.34	0.68	227360.0	11428025.8	496
2017-02-05	50.13	51.09	49.63	50.03	0.4	0.81	545678.0	27497072.5	1159
2017-02-02	50.37	50.61	49.63	49.63	-0.45	-0.9	237644.0	11894984.2	468
2017-02-01	50.13	50.61	49.89	50.08	0.29	0.58	264795.0	13278107.3	594
2017-01-31	50.37	50.37	49.15	49.79	-0.34	-0.68	301172.0	14957523.45	699
2017-01-30	49.89	52.08	49.89	50.13	0.4	0.8	1102994.0	56233915.9	1996
2017-01-29	49.15	49.89	48.91	49.73	0.69	1.41	235655.0	11661004.55	503
2017-01-26	49.15	49.63	48.91	49.04	-0.11	-0.22	256047.0	12616543.75	632
2017-01-25	49.89	49.89	48.91	49.15	-0.48	-0.97	248727.0	12307284.95	738
2017-01-24	49.39	50.13	49.39	49.63	0.54	1.1	331270.0	16478306.35	708
2017-01-23	48.43	49.15	48.43	49.09	0.98	2.04	333277.0	16266189.95	858
2017-01-22	47.68	48.43	47.2	48.11	1.2	2.56	412839.0	19747980.15	957
2017-01-19	46.7	48.16	45.98	46.91	0.11	0.24	553164.0	26095533.55	1278
2017-01-18	48.16	48.16	46.46	46.8	-1.31	-2.72	446536.0	21167601.95	1067
2017-01-17	47.44	48.43	45.47	48.11	0.67	1.41	466731.0	21798457.8	1123
2017-01-16	49.15	49.39	47.2	47.44	-1.81	-3.68	413699.0	19953262.6	1241
2017-01-15	49.89	50.13	48.91	49.25	-0.64	-1.28	295662.0	14605932.4	803
2017-01-12	51.36	51.84	49.15	49.89	-1.07	-2.1	869149.0	43857944.85	1969
2017-01-11	51.09	53.78	50.37	50.96	0.11	0.22	2342736.0	123201683.4	3980
2017-01-10	50.37	51.36	50.13	50.85	0.58	1.15	664869.0	33704477.3	1149
2017-01-09	50.85	51.09	49.89	50.27	-0.74	-1.45	382703.0	19286980.55	790
2017-01-08	51.36	51.6	50.85	51.01	-0.06	-0.12	273777.0	14010430.2	684
2017-01-05	51.36	51.6	50.61	51.07	-0.08	-0.16	297776.0	15219903.35	766
2017-01-04	51.6	52.82	50.85	51.15	-0.45	-0.87	860219.0	44696810.95	1605
2017-01-03	50.85	51.84	50.85	51.6	0.64	1.26	425402.0	21828858.2	993
2017-01-02	51.09	51.84	50.85	50.96	0.05	0.1	477790.0	24546727.3	1015
2017-01-01	50.85	51.09	50.61	50.91	0.3	0.59	345037.0	17568091.4	817
2016-12-29	51.36	51.36	50.37	50.61	-0.48	-0.94	323968.0	16403332.45	925
2016-12-28	51.6	51.84	51.09	51.09	-0.22	-0.43	705999.0	36220887.6	1690
2016-12-27	51.09	51.6	50.85	51.31	0.88	1.74	732919.0	37509285.1	1364
2016-12-26	51.84	51.84	50.13	50.43	-0.98	-1.91	705917.0	36026528.2	1691
2016-12-25	52.82	53.06	51.09	51.41	0.69	1.36	1897054.0	98479136.4	10070
2016-12-22	49.39	51.6	49.15	50.72	2.11	4.34	2477112.0	124389570.75	3301
2016-12-21	48.91	49.15	47.92	48.61	0.0	0.0	334917.0	16250110.9	704
2016-12-20	48.67	49.63	47.92	48.61	-0.4	-0.82	829396.0	40471192.0	1575
2016-12-19	50.37	51.09	48.91	49.01	-1.26	-2.51	807487.0	40362727.7	1374
2016-12-18	50.13	50.61	49.89	50.27	0.78	1.58	614347.0	30910377.55	1130
2016-12-15	48.91	49.89	48.43	49.49	0.45	0.92	680491.0	33459481.35	1200
2016-12-14	49.15	50.85	48.67	49.04	-0.05	-0.1	1604272.0	79909672.65	2765
2016-12-13	49.63	50.37	48.91	49.09	-0.88	-1.76	679604.0	33583250.9	1265
2016-12-12	51.36	52.58	49.89	49.97	-0.99	-1.94	1559472.0	80156175.65	2330
2016-12-11	50.13	51.36	50.13	50.96	0.93	1.86	816813.0	41602106.0	1344
2016-12-08	50.37	51.09	49.89	50.03	-0.4	-0.79	712369.0	35975567.3	1357
2016-12-07	50.61	51.09	49.89	50.43	0.24	0.48	1014375.0	51322762.7	1732
2016-12-06	48.91	50.61	48.91	50.19	1.63	3.36	1343934.0	66999097.1	2346
2016-12-05	47.68	49.15	47.44	48.56	0.88	1.85	1268419.0	61274977.75	1884
2016-12-04	47.92	48.67	47.44	47.68	0.29	0.61	917436.0	44052738.0	1418
2016-12-01	47.2	48.16	46.94	47.39	0.48	1.02	979793.0	46526903.55	1640
2016-11-30	46.94	47.44	46.7	46.91	0.21	0.45	625512.0	29438954.15	909
2016-11-29	46.94	48.16	46.22	46.7	-0.05	-0.11	1626725.0	76936699.25	2328
2016-11-28	46.22	46.94	45.74	46.75	0.72	1.56	510871.0	23686457.0	939
2016-11-27	45.98	47.2	45.98	46.03	-0.08	-0.17	537438.0	25005165.8	1245
2016-11-24	47.68	47.92	45.47	46.11	-1.17	-2.47	1164686.0	54327076.35	2525
2016-11-23	44.99	47.68	44.99	47.28	2.98	6.73	2100774.0	98402512.1	3497
2016-11-22	44.01	44.75	43.05	44.3	0.29	0.66	435353.0	19169655.9	860
2016-11-21	44.75	45.23	43.77	44.01	-0.69	-1.54	420236.0	18631498.55	830
2016-11-20	45.74	45.74	44.51	44.7	-0.69	-1.52	423865.0	19028474.15	879
2016-11-17	46.22	46.46	44.99	45.39	-0.72	-1.56	627710.0	28663794.6	1212
2016-11-16	45.98	46.94	45.74	46.11	0.64	1.41	1205960.0	55785988.1	2089
2016-11-15	47.2	48.43	43.53	45.47	-2.11	-4.43	3148381.0	144491516.95	5280
2016-11-14	47.68	50.13	45.74	47.58	0.48	1.02	3800519.0	184141549.25	6196
2016-11-13	43.05	47.2	42.54	47.1	4.16	9.69	2791469.0	127119002.35	3499
2016-11-10	40.36	43.29	40.09	42.94	3.09	7.75	2735744.0	113659615.9	3214
2016-11-09	38.39	40.6	37.91	39.85	-0.05	-0.13	1856445.0	72807480.8	2199
2016-11-08	38.39	40.36	38.15	39.9	1.81	4.75	1868772.0	73833874.85	2316
2016-11-07	37.4	38.15	37.4	38.09	0.98	2.64	454232.0	17166192.75	705
2016-11-06	37.16	37.67	36.92	37.11	-0.05	-0.13	303881.0	11355948.6	566
2016-11-03	36.92	37.91	36.92	37.16	0.24	0.65	292646.0	10962468.7	585
2016-11-02	37.91	38.15	36.68	36.92	-0.99	-2.61	261131.0	9754946.5	606
2016-11-01	38.15	38.63	37.67	37.91	-0.13	-0.34	251821.0	9608325.85	456
2016-10-31	38.39	38.39	37.16	38.04	-0.35	-0.91	379600.0	14345489.6	863
2016-10-30	38.15	39.13	38.15	38.39	-0.24	-0.62	295718.0	11426757.6	484
2016-10-27	38.63	39.13	38.39	38.63	-0.05	-0.13	265642.0	10290110.15	515
2016-10-26	38.89	39.61	38.15	38.68	-0.11	-0.28	381515.0	14887175.95	747
2016-10-25	39.13	39.37	38.63	38.79	-0.29	-0.74	258208.0	10075524.95	506
2016-10-24	38.63	39.61	38.15	39.08	0.75	1.96	392590.0	15342742.2	766
2016-10-23	37.16	38.63	36.92	38.33	1.54	4.19	374808.0	14209433.0	697
2016-10-20	36.2	37.4	35.94	36.79	0.11	0.3	299481.0	10980072.75	639
2016-10-19	36.68	37.16	34.98	36.68	0.29	0.8	371888.0	13487739.45	775
2016-10-18	38.63	39.13	35.22	36.39	-2.5	-6.43	291437.0	10983164.3	755
2016-10-17	40.36	40.84	38.15	38.89	-0.59	-1.49	519592.0	20577111.3	1185
2016-10-16	40.84	41.32	39.37	39.48	0.06	0.15	395236.0	15823267.1	983
2016-10-13	37.91	41.56	37.91	39.42	1.46	3.85	840938.0	33355224.75	1589
2016-10-12	38.15	38.63	37.4	37.96	0.11	0.29	311642.0	11861685.7	508
2016-10-11	37.4	38.15	37.16	37.85	0.82	2.21	226149.0	8561732.0	542
2016-10-10	35.94	37.4	35.94	37.03	0.64	1.76	265028.0	9698471.25	501
2016-10-09	36.68	37.91	36.2	36.39	-0.48	-1.3	634889.0	23669061.6	1081
2016-10-06	36.44	38.39	35.94	36.87	0.67	1.85	782061.0	29069274.2	1268
2016-10-05	36.44	36.68	35.7	36.2	0.11	0.3	274482.0	9951480.95	557
2016-10-04	35.94	36.2	34.47	36.09	0.87	2.47	293361.0	10387538.5	642
2016-10-03	35.7	36.2	33.99	35.22	-0.29	-0.82	403297.0	14206302.95	870
2016-10-02	39.37	40.09	35.46	35.51	-3.75	-9.55	436563.0	16479083.05	1013
2016-09-29	38.89	39.85	38.39	39.26	0.53	1.37	278417.0	10925897.7	651
2016-09-28	41.32	42.3	37.67	38.73	-2.75	-6.63	356509.0	14180826.4	895
2016-09-27	45.23	45.23	41.32	41.48	-4.34	-9.47	346575.0	14922205.3	854
2016-09-26	46.46	46.46	45.74	45.82	0.19	0.42	96316.0	4438427.85	273
2016-09-25	46.46	46.46	45.23	45.63	-0.83	-1.79	139689.0	6371944.15	399
2016-09-21	46.46	47.44	46.22	46.46	0.7	1.53	326321.0	15224493.65	660
2016-09-20	45.47	45.98	44.51	45.76	0.32	0.7	203531.0	9240596.6	513
2016-09-19	47.92	48.16	44.51	45.44	-2.38	-4.98	292091.0	13436707.7	725
2016-09-18	49.39	49.39	47.44	47.82	-1.57	-3.18	235047.0	11428690.05	528
2016-09-08	48.91	50.61	48.91	49.39	0.54	1.11	921785.0	45934031.9	1917
2016-09-07	49.15	49.15	48.43	48.85	-0.3	-0.61	202414.0	9860846.35	532
2016-09-06	49.89	50.13	49.15	49.15	-0.58	-1.17	361777.0	17949519.45	650
2016-09-05	49.63	50.37	49.39	49.73	0.0	0.0	439917.0	21876941.95	945
2016-09-04	49.89	50.13	49.39	49.73	0.69	1.41	266575.0	13275022.0	660
2016-09-01	50.61	50.61	48.67	49.04	-2.03	-3.97	255903.0	12594358.35	678
2016-08-31	51.09	52.58	50.85	51.07	0.4	0.79	521884.0	26889460.0	1219
2016-08-30	49.89	50.85	49.89	50.67	0.7	1.4	132494.0	6677696.5	344
2016-08-29	50.37	50.61	49.89	49.97	-0.51	-1.01	152057.0	7639737.1	438
2016-08-28	49.89	50.85	49.39	50.48	1.15	2.33	246535.0	12418601.15	674
2016-08-25	50.37	50.37	45.98	49.33	-1.58	-3.1	551954.0	26971603.5	1461
2016-08-24	52.82	54.05	50.13	50.91	-1.46	-2.79	951854.0	50515030.15	1880
2016-08-23	53.06	53.78	52.08	52.37	-1.04	-1.95	309494.0	16410302.7	709
2016-08-22	55.99	56.23	53.06	53.41	-3.04	-5.39	170928.0	9232809.25	694
2016-08-21	56.98	57.22	56.47	56.45	-0.42	-0.74	49939.0	2838490.4	239
2016-08-18	56.98	57.22	55.75	56.87	0.0	0.0	86572.0	4897273.4	351
2016-08-17	58.44	58.44	56.74	56.87	-1.76	-3.0	96560.0	5541064.4	402
2016-08-16	59.16	59.16	58.68	58.63	-0.4	-0.68	76199.0	4487155.85	287
2016-08-15	59.67	59.91	58.92	59.03	-0.35	-0.59	96275.0	5708920.5	306
2016-08-14	59.43	60.15	59.16	59.38	0.59	1.0	160345.0	9585593.7	475
2016-08-11	58.68	59.16	58.68	58.79	-0.08	-0.14	55975.0	3297013.0	236
2016-08-10	59.16	59.43	58.68	58.87	-0.35	-0.59	72112.0	4259407.5	224
2016-08-09	59.91	60.15	59.16	59.22	-0.16	-0.27	113214.0	6742231.9	291
2016-08-08	58.68	60.9	58.68	59.38	0.83	1.42	229215.0	13735063.4	831
2016-08-07	58.92	59.43	58.44	58.55	0.11	0.19	63480.0	3739349.1	306
2016-08-04	62.12	62.36	57.96	58.44	-3.57	-5.76	429593.0	25887256.1	1491
2016-08-03	56.98	62.84	56.74	62.01	4.68	8.16	665419.0	39931179.4	1551
2016-08-02	56.98	58.68	56.23	57.33	0.3	0.53	142268.0	8147039.95	473
2016-08-01	56.98	57.7	56.47	57.03	0.69	1.22	104201.0	5954471.95	329
2016-07-31	58.2	58.44	55.75	56.34	-2.29	-3.91	119261.0	6766650.25	431
2016-07-28	59.16	59.91	58.44	58.63	-1.17	-1.96	95142.0	5605864.6	334
2016-07-27	60.63	60.63	59.67	59.8	-0.83	-1.37	42077.0	2524827.9	180
2016-07-26	60.63	61.37	60.15	60.63	-0.56	-0.92	41894.0	2544468.05	216
2016-07-25	61.13	61.85	60.39	61.19	0.56	0.92	69325.0	4228164.75	279
2016-07-24	62.12	62.12	60.63	60.63	-1.33	-2.15	44920.0	2757328.35	246
2016-07-21	62.84	63.08	61.61	61.96	-0.83	-1.32	66857.0	4153842.05	241
2016-07-20	62.6	63.59	62.36	62.79	0.19	0.3	118098.0	7443639.85	346
2016-07-19	63.32	63.59	62.36	62.6	-1.12	-1.76	112930.0	7129106.0	357
2016-07-18	62.6	64.81	62.6	63.72	1.17	1.87	490605.0	31362291.65	1151
2016-07-17	62.36	62.6	62.12	62.55	0.43	0.69	93056.0	5812791.6	262
2016-07-14	62.84	63.08	62.12	62.12	-0.67	-1.07	164292.0	10263867.55	358
2016-07-13	62.6	63.08	62.36	62.79	0.67	1.08	163951.0	10276041.2	402
2016-07-12	61.61	63.32	61.61	62.12	0.99	1.62	269184.0	16740208.85	644
2016-07-11	60.15	61.37	59.91	61.13	0.98	1.63	222425.0	13464301.05	473
2016-07-10	59.91	60.15	59.67	60.15	0.88	1.48	73839.0	4431050.2	188
2016-06-30	59.91	60.15	59.16	59.27	-0.45	-0.75	80608.0	4810607.1	280
2016-06-29	60.39	60.63	59.67	59.72	-0.59	-0.98	119315.0	7170930.8	283
2016-06-28	59.67	60.9	59.67	60.31	0.93	1.57	208655.0	12603533.95	562
2016-06-27	59.16	60.39	59.16	59.38	0.46	0.78	170942.0	10226689.75	430
2016-06-26	55.99	59.16	55.99	58.92	-1.82	-3.0	273816.0	15888673.95	707
2016-06-23	60.9	60.9	60.15	60.74	-0.1	-0.16	87013.0	5263868.7	281
2016-06-22	61.85	61.85	60.63	60.84	-0.69	-1.12	117178.0	7174740.25	318
2016-06-21	62.12	62.6	61.13	61.53	-0.03	-0.05	291135.0	18054580.85	727
2016-06-20	60.63	61.85	60.63	61.56	1.01	1.67	145979.0	8922042.15	361
2016-06-19	60.63	61.13	60.15	60.55	0.51	0.85	159083.0	9657407.6	396
2016-06-16	59.91	60.39	59.67	60.04	-0.27	-0.45	117751.0	7071575.55	318
2016-06-15	61.61	62.12	59.91	60.31	-0.88	-1.44	205967.0	12589108.2	591
2016-06-14	61.37	61.61	61.13	61.19	-0.18	-0.29	111423.0	6841322.55	290
2016-06-13	61.85	62.12	61.13	61.37	-0.35	-0.57	226476.0	13913165.1	492
2016-06-12	60.63	63.08	60.15	61.72	0.59	0.97	598519.0	37207862.3	1226
2016-06-09	62.12	62.36	60.9	61.13	-0.43	-0.7	366718.0	22583332.8	819
2016-06-08	60.63	62.36	60.15	61.56	1.12	1.85	583679.0	35906854.1	1152
2016-06-07	59.43	60.63	59.16	60.44	1.17	1.97	280615.0	16824811.2	569
2016-06-06	58.92	59.67	58.44	59.27	0.05	0.08	262172.0	15459282.8	577
2016-06-05	60.39	61.37	59.16	59.22	-0.93	-1.55	226701.0	13723748.6	591
2016-06-02	60.39	60.63	59.91	60.15	-0.05	-0.08	101370.0	6112439.7	297
2016-06-01	60.63	60.63	59.91	60.2	-0.3	-0.5	128419.0	7733006.45	370
2016-05-31	59.43	61.13	59.43	60.5	1.47	2.49	350502.0	21130673.15	814
2016-05-30	61.37	61.61	58.92	59.03	-2.29	-3.73	241190.0	14446714.9	667
2016-05-29	62.36	62.84	61.13	61.32	-1.04	-1.67	162053.0	10029209.25	555
2016-05-26	63.83	64.54	61.85	62.36	-1.07	-1.69	248245.0	15750521.6	647
2016-05-25	64.54	65.05	63.08	63.43	-0.29	-0.46	291098.0	18567037.65	868
2016-05-24	61.13	64.06	60.39	63.72	1.89	3.06	318063.0	19929077.3	860
2016-05-23	67.74	68.22	61.61	61.83	-6.2	-9.11	243147.0	15756124.7	842
2016-05-22	68.46	69.45	67.98	68.03	-0.48	-0.7	320994.0	22075422.1	794
2016-05-19	69.21	69.69	68.22	68.51	-0.48	-0.7	464583.0	32023756.2	982
2016-05-18	68.22	69.69	67.74	68.99	0.77	1.13	415730.0	28611104.15	1042
2016-05-17	68.97	69.21	68.22	68.22	-0.24	-0.35	383624.0	26355651.05	927
2016-05-16	70.17	70.43	67.74	68.46	-1.12	-1.61	530485.0	36498405.05	1295
2016-05-15	70.43	71.15	69.45	69.58	-0.4	-0.57	459015.0	32251694.5	1264
2016-05-12	71.39	72.86	69.93	69.98	-1.46	-2.04	494954.0	35306405.35	1641
2016-05-11	74.35	75.81	71.15	71.44	-2.21	-3.0	1765172.0	130746370.35	4093
2016-05-10	71.15	75.55	70.91	73.65	2.93	4.14	2203941.0	162642298.55	4818
2016-05-09	71.39	72.38	70.17	70.72	0.5	0.71	738063.0	52696969.5	1869
2016-05-08	68.46	70.67	68.46	70.22	2.4	3.54	475187.0	33227317.25	1123
2016-05-05	67.98	68.46	67.74	67.82	0.43	0.64	58172.0	3958252.8	235
2016-05-04	67.5	69.21	67.23	67.39	-0.35	-0.52	239237.0	16323051.35	671
2016-05-03	68.7	69.69	67.0	67.74	-1.12	-1.63	138198.0	9486884.6	410
2016-05-02	69.21	69.21	68.46	68.86	-0.48	-0.69	140095.0	9645380.6	394
2016-05-01	69.93	70.67	68.97	69.34	-0.24	-0.34	128223.0	8945934.4	377
2016-04-28	70.17	70.43	69.45	69.58	-0.27	-0.39	147318.0	10306407.15	477
2016-04-27	70.43	70.67	69.45	69.85	-0.02	-0.03	164805.0	11534917.3	509
2016-04-26	69.45	71.39	68.46	69.87	1.49	2.18	470179.0	33083976.55	1265
2016-04-25	68.46	68.97	67.5	68.38	0.4	0.59	197729.0	13485374.3	626
2016-04-24	67.23	69.21	67.23	67.98	0.59	0.88	361050.0	24682313.95	892
2016-04-21	67.23	68.46	67.23	67.39	0.53	0.79	326657.0	22169540.6	821
2016-04-20	67.0	67.23	66.76	66.86	0.1	0.15	126592.0	8482077.25	483
2016-04-19	65.53	67.98	65.29	66.76	1.95	3.01	422271.0	28204727.8	1143
2016-04-18	63.59	65.77	62.36	64.81	0.51	0.79	321841.0	20832527.6	849
2016-04-17	65.53	66.01	64.06	64.3	-1.47	-2.24	196947.0	12750409.15	516
2016-04-14	66.01	67.0	65.53	65.77	-0.29	-0.44	78788.0	5218045.45	380
2016-04-13	66.01	67.23	65.53	66.06	0.29	0.44	195603.0	12979630.65	629
2016-04-12	66.01	66.28	65.53	65.77	0.64	0.98	128178.0	8442880.95	453
2016-04-11	65.53	67.5	65.05	65.13	-0.69	-1.05	329719.0	21893407.6	1050
2016-04-10	65.53	66.01	64.54	65.82	1.41	2.19	192878.0	12616673.85	600
2016-04-07	65.29	65.29	64.06	64.41	0.11	0.17	138519.0	8942688.85	433
2016-04-06	64.81	65.53	64.3	64.3	0.05	0.08	161533.0	10475457.8	515
2016-04-05	65.53	66.01	63.32	64.25	-1.33	-2.03	338764.0	21867424.65	1227
2016-04-04	61.13	66.28	60.9	65.58	4.31	7.03	425886.0	27267020.6	1128
2016-04-03	64.3	66.01	60.15	61.27	-5.03	-7.59	302191.0	18715916.2	932
2016-03-31	67.74	67.98	66.01	66.3	-1.63	-2.4	144197.0	9654926.15	473
2016-03-30	68.7	69.21	67.98	67.93	-0.48	-0.7	154718.0	10586993.35	482
2016-03-29	70.17	70.17	67.5	68.41	-1.81	-2.58	275695.0	18899544.15	778
2016-03-28	69.93	72.62	69.69	70.22	1.31	1.9	782759.0	55735689.25	2013
2016-03-27	69.45	70.91	68.22	68.91	-0.88	-1.26	231822.0	16132469.5	746
2016-03-24	71.66	71.9	69.21	69.79	-2.16	-3.0	344439.0	24119514.7	888
2016-03-23	72.62	72.86	71.9	71.95	-0.13	-0.18	116445.0	8430986.7	454
2016-03-22	72.86	73.6	70.91	72.08	-0.4	-0.55	290523.0	21088196.35	933
2016-03-21	74.59	75.55	71.9	72.48	-1.95	-2.62	406167.0	29844465.25	1290
2016-03-20	74.83	76.77	74.08	74.43	0.14	0.19	477209.0	36080583.4	1450
2016-03-17	77.28	77.76	74.08	74.29	-1.52	-2.01	726666.0	54761361.1	2157
2016-03-16	70.17	76.29	69.69	75.81	6.02	8.63	1447843.0	105920117.25	3118
2016-03-15	68.7	71.66	68.46	69.79	0.64	0.93	643386.0	45298540.75	1629
2016-03-14	68.97	72.86	68.7	69.15	0.45	0.66	1013388.0	71613200.55	2530
2016-03-13	69.21	69.93	68.22	68.7	0.24	0.35	222038.0	15287252.15	663
2016-03-10	68.46	70.17	67.98	68.46	0.96	1.42	720768.0	49764013.65	1851
2016-03-09	67.98	68.22	67.23	67.5	-0.88	-1.29	184738.0	12511692.9	576
2016-03-08	68.7	69.45	67.98	68.38	0.27	0.4	425955.0	29259718.55	1273
2016-03-07	67.98	68.97	67.5	68.11	-0.3	-0.44	320631.0	21845191.0	909
2016-03-06	68.46	69.69	68.22	68.41	0.83	1.23	678912.0	46810065.35	1532
2016-03-03	68.46	68.97	67.23	67.58	-0.53	-0.78	299744.0	20387114.4	905
2016-03-02	67.5	69.21	67.0	68.11	1.22	1.82	554709.0	37755183.25	1487
2016-03-01	67.23	68.22	66.52	66.89	0.67	1.01	307685.0	20727772.95	953
2016-02-29	65.53	69.93	65.53	66.22	-0.19	-0.29	593066.0	40176391.65	1937
2016-02-28				66.41	0.0	0.0	0.0	0.0	0
2016-02-25	66.76	68.22	65.53	66.41	0.53	0.8	509916.0	34115334.95	1520
2016-02-24	71.66	71.9	65.53	65.88	-5.72	-7.99	1554241.0	107772516.4	3631
2016-02-23	67.23	72.62	65.77	71.6	5.14	7.73	1660844.0	115458182.1	3726
2016-02-22	65.53	66.76	65.05	66.46	1.57	2.42	308090.0	20294299.15	810
2016-02-21	65.05	67.0	63.83	64.89	0.19	0.29	320584.0	20996376.75	1070
2016-02-18	64.06	65.77	63.32	64.7	2.85	4.61	566998.0	36524050.05	1517
2016-02-17	60.15	62.6	60.15	61.85	1.51	2.5	327203.0	20076054.05	1007
2016-02-16	62.36	63.32	58.92	60.34	-0.34	-0.56	461431.0	28141436.0	1462
2016-02-15	56.23	61.37	56.23	60.68	3.91	6.89	261399.0	15593726.2	939
2016-02-14	63.83	64.06	56.47	56.77	-4.42	-7.22	193921.0	11752683.65	761
2016-02-11	64.54	65.53	61.13	61.19	-3.65	-5.63	235041.0	14862812.45	877
2016-02-10	64.06	67.23	64.06	64.84	0.08	0.12	504514.0	33272399.65	1557
2016-02-09	64.81	66.28	64.06	64.76	-0.58	-0.89	327632.0	21344702.2	954
2016-02-08	67.5	68.46	65.05	65.34	-1.18	-1.77	218053.0	14522223.95	832
2016-02-07	67.5	68.97	66.28	66.52	-1.57	-2.31	177175.0	11928953.75	755
2016-02-04	68.22	69.93	67.74	68.09	1.68	2.53	434022.0	29875902.95	1433
2016-02-03	65.05	67.74	64.81	66.41	1.36	2.09	451727.0	29864110.8	1500
2016-02-02	66.28	71.39	64.81	65.05	-3.57	-5.2	921195.0	62898124.4	2842
2016-02-01	72.38	74.35	67.23	68.62	-2.29	-3.23	879279.0	63132263.2	2891
2016-01-31	66.52	71.39	66.01	70.91	5.67	8.69	512127.0	35880839.25	1570
2016-01-28	61.61	65.77	60.9	65.24	5.38	8.99	766428.0	48904859.55	2058
2016-01-27	55.51	59.91	55.27	59.86	5.22	9.55	1025199.0	60052858.9	2186
2016-01-26	53.06	55.01	52.32	54.64	0.56	1.04	250170.0	13542132.45	646
2016-01-25	52.82	55.51	51.6	54.08	0.72	1.35	288139.0	15439170.7	992
2016-01-24	57.22	57.22	53.3	53.36	1.04	1.99	322322.0	17584812.05	881
2016-01-21	52.08	55.75	51.84	52.32	-2.02	-3.72	397669.0	21435027.45	1188
2016-01-20	58.2	59.67	53.78	54.34	-5.09	-8.56	792987.0	45664509.45	1864
2016-01-19	56.74	59.43	54.77	59.43	5.19	9.57	361184.0	21097117.0	1011
2016-01-18	50.85	55.27	50.37	54.24	-0.77	-1.4	386258.0	20550014.05	1315
2016-01-17	55.01	56.23	55.01	55.01	-5.89	-9.67	88870.0	4898470.7	302
2016-01-14	64.06	65.77	60.9	60.9	-6.55	-9.71	268873.0	16631483.3	1117
2016-01-13	70.91	71.66	67.0	67.45	-2.69	-3.84	262720.0	18263968.35	1017
2016-01-12	70.43	72.14	68.46	70.14	-1.17	-1.64	352118.0	24818562.6	1151
2016-01-11	72.14	73.12	69.45	71.31	-0.59	-0.82	481697.0	34444286.75	1600
2016-01-10	77.52	81.19	71.15	71.9	-5.91	-7.6	367507.0	28236755.3	1555
2016-01-07	81.91	83.62	77.52	77.81	-7.33	-8.61	318556.0	25632624.6	1606
2016-01-06	91.21	91.93	82.66	85.14	-5.48	-6.05	967041.0	85817955.95	3686
2016-01-05	85.08	91.69	85.08	90.62	6.79	8.1	713348.0	63040783.55	2563
2016-01-04	90.46	90.73	83.38	83.83	-6.79	-7.49	248069.0	21866602.3	993
2016-01-03	91.45	92.19	90.46	90.62	-0.11	-0.12	143125.0	13078925.4	584
2015-12-31	89.24	92.43	88.04	90.73	0.8	0.89	276696.0	25234080.05	1104
2015-12-30	90.97	91.45	89.5	89.93	-0.69	-0.76	177794.0	16106804.0	859
2015-12-29	91.45	91.69	88.04	90.62	-2.0	-2.16	445061.0	40290073.35	1677
2015-12-28	91.45	93.42	89.24	92.62	1.01	1.1	539440.0	49353258.8	2015
2015-12-27	94.62	95.13	91.21	91.61	-1.76	-1.88	688707.0	63979044.65	2520
2015-12-24	88.52	95.36	87.77	93.37	5.44	6.19	1691313.0	157113212.3	5589
2015-12-23	91.69	91.69	87.53	87.93	-3.17	-3.48	349073.0	31250086.5	1439
2015-12-22	91.21	92.43	89.98	91.1	1.17	1.3	399466.0	36425257.05	1541
2015-12-21	93.42	94.89	89.5	89.93	-3.33	-3.57	685347.0	62689737.95	2780
2015-12-20	94.38	100.27	92.43	93.26	-8.76	-8.59	571804.0	55479004.75	2638
2015-12-17	105.14	106.85	98.3	102.02	-1.76	-1.7	1256124.0	130447099.8	4291
2015-12-16	105.38	107.35	97.82	103.78	2.55	2.52	1838959.0	190399675.15	7653
2015-12-15	93.66	101.23	93.66	101.23	9.09	9.87	1076353.0	105940198.0	3082
2015-12-14	87.05	94.38	87.05	92.14	6.2	7.21	709953.0	65588582.0	2289
2015-12-13	88.04	88.04	83.62	85.94	-4.58	-5.06	270195.0	23098283.0	1132
2015-12-10	92.19	95.13	89.5	90.52	-1.52	-1.65	320414.0	29810321.8	1109
2015-12-09	92.91	96.08	90.46	92.04	-0.69	-0.74	346202.0	32306583.15	1382
2015-12-08	97.31	100.27	89.5	92.73	-5.14	-5.25	808403.0	76815028.85	3258
2015-12-07	108.58	110.04	97.58	97.87	-10.15	-9.4	565549.0	58049095.8	2333
2015-12-06	107.11	112.49	105.62	108.02	0.24	0.22	465809.0	51421229.3	1788
2015-12-03	110.04	115.42	102.69	107.78	-1.97	-1.79	1122101.0	125866097.5	4100
2015-12-02	107.59	112.97	105.38	109.75	2.61	2.44	1135883.0	125371282.55	4096
2015-12-01	102.45	109.8	101.47	107.14	5.97	5.9	1646587.0	173559158.4	5698
2015-11-30	93.15	101.73	92.91	101.17	8.5	9.17	721889.0	70837257.8	2046
2015-11-29	92.19	93.42	92.19	92.67	0.74	0.8	77179.0	7146884.3	361
2015-11-26	93.42	94.14	91.69	91.93	-1.09	-1.17	176649.0	16449030.05	489
2015-11-25	91.21	94.89	91.21	93.02	1.7	1.86	275227.0	25722823.1	960
2015-11-24	91.45	92.91	90.73	91.32	0.16	0.18	134855.0	12402430.75	476
2015-11-23	92.67	93.42	90.73	91.16	-1.06	-1.15	114688.0	10558060.0	465
2015-11-22	92.43	93.15	91.69	92.22	0.53	0.58	85800.0	7922041.55	339
2015-11-19	92.43	95.13	91.45	91.69	-0.11	-0.12	281219.0	26260265.0	800
2015-11-18	91.93	94.14	91.21	91.8	0.16	0.17	202937.0	18800239.5	814
2015-11-17	94.14	95.36	91.45	91.64	-1.81	-1.94	205846.0	19331799.45	678
2015-11-16	90.97	94.14	90.97	93.45	3.57	3.97	379640.0	35268706.1	1325
2015-11-15	86.55	91.45	83.14	89.88	2.93	3.37	410248.0	36173666.3	1477
2015-11-12	86.07	88.52	85.59	86.95	0.35	0.4	124325.0	10861150.4	477
2015-11-11	84.6	89.0	84.6	86.6	1.81	2.13	223410.0	19514498.45	837
2015-11-10	89.0	89.0	84.6	84.79	-3.2	-3.64	204086.0	17683919.0	850
2015-11-09	88.04	89.24	83.88	87.99	0.16	0.18	472765.0	41334321.8	1698
2015-11-08	90.22	92.91	86.81	87.83	-2.39	-2.65	295449.0	26603596.6	1424
2015-11-05	88.76	95.84	87.77	90.22	2.18	2.48	1097087.0	101836711.65	3801
2015-11-04	82.66	90.22	80.21	88.04	5.94	7.24	1249939.0	108803241.4	3879
2015-11-03	75.55	82.15	75.31	82.1	7.22	9.64	595969.0	47602251.6	1509
2015-11-02	74.35	76.53	73.84	74.88	1.81	2.48	190701.0	14317963.15	607
2015-11-01	73.6	74.35	71.9	73.07	-1.01	-1.36	87834.0	6432458.2	369
2015-10-29	74.35	75.81	73.36	74.08	-0.11	-0.15	148657.0	11067669.7	650
2015-10-28	75.55	77.01	68.7	74.19	-1.86	-2.45	248936.0	18385966.6	1018
2015-10-27	76.29	81.43	74.08	76.05	1.09	1.45	431508.0	34045981.65	1569
2015-10-26	74.08	75.31	72.86	74.96	1.47	2.0	88165.0	6549523.8	348
2015-10-25	74.35	75.81	73.36	73.49	-0.64	-0.86	83677.0	6221360.5	314
2015-10-22	72.38	75.55	72.38	74.13	-6.02	-7.51	189623.0	14006298.95	577
2015-10-21	83.62	83.62	79.7	80.15	-4.27	-5.06	47826.0	3905633.45	239
2015-10-20	85.59	87.29	84.12	84.42	-1.52	-1.77	45481.0	3911469.4	194
2015-10-19	85.83	86.31	85.35	85.94	-0.13	-0.15	37257.0	3201030.1	133
2015-10-18	85.83	86.55	85.59	86.07	0.43	0.5	45068.0	3878711.4	161
2015-10-15	87.29	87.29	85.35	85.64	-1.52	-1.74	43458.0	3761188.85	179
2015-10-14	87.53	88.04	86.55	87.16	-0.72	-0.82	43170.0	3769592.75	175
2015-10-13	88.28	88.76	87.77	87.88	-0.75	-0.85	65162.0	5740846.5	247
2015-10-12	87.53	91.93	86.81	88.63	0.88	1.0	213419.0	19090922.5	772
2015-10-11	86.81	88.04	86.81	87.75	1.2	1.39	75990.0	6650531.4	306
2015-10-08	88.04	88.04	86.55	86.55	0.14	0.16	180816.0	15789509.6	642
2015-10-07	82.9	86.55	82.9	86.41	3.86	4.68	143696.0	12170329.15	394
2015-10-06	82.66	82.9	81.67	82.55	0.64	0.78	31705.0	2610842.95	171
2015-10-05	80.93	81.91	80.69	81.91	1.12	1.39	45913.0	3750098.85	202
2015-10-04	80.21	81.19	79.7	80.79	0.53	0.66	35744.0	2872555.75	130
2015-10-01	80.69	81.67	79.97	80.26	-0.72	-0.89	37194.0	3000190.05	131
2015-09-30	81.19	81.67	80.21	80.98	0.77	0.96	42418.0	3429412.5	134
2015-09-29	79.7	80.45	79.7	80.21	-0.93	-1.15	33157.0	2654303.45	132
2015-09-21	82.15	82.15	80.69	81.14	0.11	0.14	32079.0	2609394.35	148
2015-09-20	82.15	82.15	80.21	81.03	-1.36	-1.65	42737.0	3468428.1	189
2015-09-17	83.14	84.36	82.39	82.39	-0.8	-0.96	72365.0	6020474.05	344
2015-09-16	82.9	86.31	82.15	83.19	1.22	1.49	304704.0	25766077.8	1168
2015-09-15	81.19	82.9	80.21	81.97	-0.05	-0.06	114656.0	9357214.1	422
2015-09-14	80.69	84.36	80.69	82.02	1.09	1.35	314199.0	25981913.8	1052
2015-09-13	80.45	82.15	80.45	80.93	0.59	0.73	149675.0	12230658.85	380
2015-09-10	80.93	81.67	78.24	80.34	-1.23	-1.51	152637.0	12241250.6	420
2015-09-09	80.69	82.66	80.69	81.57	1.87	2.35	126359.0	10314848.1	391
2015-09-08	77.52	79.97	77.28	79.7	2.08	2.68	83274.0	6557023.35	291
2015-09-07	77.76	78.74	77.52	77.62	0.1	0.13	59157.0	4625017.2	259
2015-09-06	76.53	78.0	76.53	77.52	0.16	0.21	27217.0	2107611.55	107
2015-09-03	78.0	78.5	77.28	77.36	-0.05	-0.06	38585.0	3003160.75	158
2015-09-02	75.81	77.52	75.31	77.41	-0.05	-0.06	32734.0	2506627.35	177
2015-09-01	79.97	80.45	77.28	77.46	-1.82	-2.3	50019.0	3944345.15	255
2015-08-31	78.0	80.45	77.01	79.28	0.99	1.26	50732.0	3947820.85	231
2015-08-30	80.21	80.45	78.0	78.29	0.88	1.14	79150.0	6284105.45	317
2015-08-27	78.24	79.97	77.01	77.41	1.57	2.07	95662.0	7513846.0	382
2015-08-26	77.28	78.74	75.31	75.84	-2.66	-3.39	73327.0	5675753.35	341
2015-08-25	75.07	78.98	73.36	78.5	5.08	6.92	106174.0	8126363.5	489
2015-08-24	78.24	79.97	72.38	73.42	-6.1	-7.67	114169.0	8620370.95	509
2015-08-23	84.36	84.36	79.46	79.52	-8.6	-9.76	88036.0	7202064.3	432
2015-08-20	86.31	88.52	83.14	88.12	1.6	1.85	94082.0	8094434.9	409
2015-08-19	90.73	90.73	86.07	86.52	-3.92	-4.33	50543.0	4520001.05	305
2015-08-18	94.62	94.62	88.52	90.44	-4.34	-4.58	48779.0	4467520.2	308
2015-08-17	97.31	97.82	94.38	94.78	-2.64	-2.71	53779.0	5149274.75	259
2015-08-16	100.0	100.51	97.31	97.42	-2.45	-2.45	62873.0	6165436.5	364
2015-08-13	100.51	100.99	99.52	99.87	-0.18	-0.18	22325.0	2237116.4	182
2015-08-12	100.27	100.75	98.77	100.05	-1.42	-1.4	37013.0	3691021.0	213
2015-08-11	103.2	104.16	101.23	101.47	-2.02	-1.95	38037.0	3913465.95	232
2015-08-10	102.45	103.68	102.21	103.49	1.23	1.2	37499.0	3863694.85	210
2015-08-09	100.0	102.45	99.76	102.26	1.51	1.5	27380.0	2772671.55	183
2015-08-06	102.21	102.21	100.27	100.75	-1.86	-1.81	20920.0	2115894.4	119
2015-08-05	102.69	103.68	101.97	102.61	0.85	0.84	34723.0	3571708.2	191
2015-08-04	100.99	101.73	99.76	101.76	0.53	0.52	25437.0	2560214.95	144
2015-08-03	99.28	101.23	98.06	101.23	-0.34	-0.33	124156.0	12347400.95	358
2015-08-02	109.3	109.3	100.75	101.57	-8.42	-7.66	124046.0	12768208.6	427
2015-07-30	109.54	111.51	109.54	109.99	-1.52	-1.36	42313.0	4659996.45	258
2015-07-29	111.51	112.23	111.27	111.51	-0.66	-0.59	34231.0	3826898.4	181
2015-07-28	112.23	112.73	111.0	112.17	-0.16	-0.14	34474.0	3861793.6	193
2015-07-27	114.92	114.92	112.23	112.33	-2.11	-1.84	42121.0	4772111.0	211
2015-07-26	115.16	115.42	114.44	114.44	-0.72	-0.63	30372.0	3485868.95	167
2015-07-23	115.16	115.66	114.92	115.16	-0.05	-0.04	26441.0	3048453.45	143
2015-07-22	115.9	116.14	115.16	115.21	0.48	0.42	36835.0	4252142.85	197
2015-07-15	113.96	115.42	113.96	114.73	0.93	0.82	93776.0	10758948.85	357
2015-07-14	114.2	114.2	113.45	113.8	-0.29	-0.25	40091.0	4564016.9	180
2015-07-13	114.68	114.68	113.96	114.09	-0.35	-0.31	51434.0	5875253.65	187
2015-07-12	113.96	117.37	113.96	114.44	0.77	0.68	158207.0	18201491.2	479
2015-07-09	111.99	114.2	111.99	113.67	0.99	0.88	70898.0	8041272.05	262
2015-07-08	112.97	112.97	111.99	112.68	-0.4	-0.35	50563.0	5695229.05	198
2015-07-07	113.69	114.44	112.73	113.08	-1.89	-1.64	71129.0	8065717.0	301
2015-07-06	115.42	115.9	114.68	114.97	-1.39	-1.19	69457.0	8003277.8	279
2015-07-05	117.61	117.61	115.9	116.36	-1.54	-1.31	60900.0	7091268.6	246
2015-07-02	118.59	118.59	117.61	117.9	-0.35	-0.3	51798.0	6119597.65	218
2015-07-01	118.35	118.83	117.13	118.25	-0.05	-0.04	63408.0	7480404.5	288
2015-06-30	117.37	118.59	115.42	118.3	0.75	0.64	56538.0	6629922.05	256
2015-06-29	119.07	119.07	116.38	117.55	-3.28	-2.71	59297.0	6989337.25	323
2015-06-28	122.75	122.75	120.3	120.83	-2.27	-1.84	63198.0	7678566.1	260
2015-06-25	123.23	124.21	122.75	123.1	-0.39	-0.32	68068.0	8379423.0	250
2015-06-24	124.21	124.21	122.75	123.49	0.1	0.08	32700.0	4033233.8	171
2015-06-23	125.68	125.68	122.27	123.39	0.29	0.24	79301.0	9787863.7	318
2015-06-22	123.73	125.2	122.03	123.1	-0.93	-0.75	58699.0	7217873.4	243
2015-06-21	126.66	126.66	123.73	124.03	-3.11	-2.45	80504.0	10049426.8	355
2015-06-18	128.61	129.12	126.66	127.14	-1.47	-1.14	40075.0	5107927.1	152
2015-06-17	130.58	130.58	127.65	128.61	-1.86	-1.43	47522.0	6126854.4	228
2015-06-16	130.07	130.58	129.6	130.47	0.29	0.22	30070.0	3914395.4	151
2015-06-15	133.51	133.51	130.07	130.18	-1.23	-0.94	48647.0	6381784.6	288
2015-06-14	126.66	132.05	126.66	131.41	4.61	3.64	84079.0	10885636.9	355
2015-06-11	127.65	127.65	126.19	126.8	-0.45	-0.35	45612.0	5791429.7	241
2015-06-10	128.13	128.13	126.66	127.25	-0.13	-0.1	71826.0	9160302.0	306
2015-06-09	130.07	131.06	125.68	127.38	-3.39	-2.59	127715.0	16312290.4	479
2015-06-08	134.5	134.5	130.58	130.77	-3.75	-2.79	123324.0	16342404.5	442
2015-06-07	134.98	136.44	133.51	134.52	-0.27	-0.2	48005.0	6476740.2	245
2015-06-04	134.5	135.96	133.51	134.79	0.59	0.44	77662.0	10493307.9	335
2015-06-03	134.98	135.46	133.51	134.2	-0.88	-0.65	59737.0	8036438.7	270
2015-06-02	134.5	136.44	133.99	135.08	1.52	1.14	129944.0	17549680.6	390
2015-06-01	134.5	134.5	131.54	133.56	-1.28	-0.95	92626.0	12350232.0	406
2015-05-31	137.43	137.43	133.99	134.84	-2.24	-1.63	83788.0	11386073.2	371
2015-05-28	137.91	138.41	135.96	137.08	-0.35	-0.25	80138.0	10979812.4	305
2015-05-27	139.88	140.84	136.92	137.43	-2.98	-2.12	116995.0	16210726.6	447
2015-05-26	139.37	142.3	139.37	140.41	1.23	0.88	196372.0	27718133.7	825
2015-05-25	137.43	140.84	136.92	139.18	2.15	1.57	205435.0	28635225.0	776
2015-05-24	137.43	137.43	136.44	137.03	-0.45	-0.33	68958.0	9435140.1	293
2015-05-21	136.92	137.91	135.96	137.48	0.56	0.41	49610.0	6799515.6	263
2015-05-20	138.89	138.89	136.92	136.92	-1.15	-0.83	82029.0	11285569.9	304
2015-05-19	137.43	138.41	136.44	138.07	0.59	0.43	90756.0	12466810.4	377
2015-05-18	138.89	138.89	137.43	137.48	-0.77	-0.56	54585.0	7539527.1	278
2015-05-17	137.43	139.37	136.92	138.25	1.33	0.97	87841.0	12131511.0	369
2015-05-14	135.96	137.43	134.98	136.92	1.12	0.82	97569.0	13300036.4	438
2015-05-13	137.91	137.91	135.46	135.8	-1.68	-1.22	79967.0	10915706.7	351
2015-05-12	136.92	137.91	135.46	137.48	0.35	0.26	50134.0	6854769.9	278
2015-05-11	138.89	141.34	136.44	137.13	-1.58	-1.14	173308.0	24096949.6	790
2015-05-10	139.88	140.36	136.92	138.71	-0.87	-0.62	221002.0	30616445.5	816
2015-05-07	140.36	140.36	135.46	139.58	-1.6	-1.13	346992.0	48025409.5	1323
2015-05-06	143.29	143.77	140.36	141.18	-2.11	-1.47	167735.0	23790729.2	830
2015-05-05	147.2	147.68	142.3	143.29	-2.58	-1.77	339050.0	49036818.3	1369
2015-05-04	147.68	148.19	141.82	145.87	0.19	0.13	646473.0	94241733.0	2453
2015-05-03	143.77	151.6	142.81	145.68	5.56	3.97	1259169.0	185687512.3	4101
2015-04-30	138.41	141.82	137.43	140.12	1.63	1.18	539369.0	75364683.9	1740
2015-04-29	134.98	139.88	133.51	138.49	5.91	4.46	957141.0	131481242.0	2750
2015-04-28	134.5	134.98	132.05	132.58	-1.52	-1.13	217734.0	28977985.1	728
2015-04-27	134.5	136.92	132.05	134.1	-0.53	-0.39	305982.0	41112951.1	991
2015-04-26	132.05	135.46	131.54	134.63	5.51	4.27	493106.0	66053312.1	1591
2015-04-23	123.73	130.07	123.73	129.12	4.72	3.79	456852.0	58208585.6	1308
2015-04-22	126.66	127.14	123.73	124.4	-0.05	-0.04	162712.0	20397915.3	488
2015-04-21	124.21	124.69	122.27	124.45	-0.59	-0.47	100932.0	12510144.6	378
2015-04-20	127.14	127.14	124.21	125.04	-1.73	-1.36	155056.0	19426118.3	397
2015-04-19	125.2	128.13	124.69	126.77	3.04	2.46	230853.0	29139839.5	639
2015-04-16	123.73	124.21	122.27	123.73	0.98	0.8	149369.0	18425193.1	551
2015-04-15	122.27	123.73	121.04	122.75	2.11	1.75	257991.0	31539288.65	787
2015-04-14	120.54	122.27	119.82	120.64	0.42	0.35	215127.0	26121507.55	633
2015-04-13	117.85	121.52	117.37	120.22	2.8	2.38	363185.0	43656109.15	1074
2015-04-12	116.89	118.83	116.89	117.42	0.77	0.66	133612.0	15731652.35	493
2015-04-09	116.14	117.37	115.42	116.65	0.0	0.0	105822.0	12344755.15	410
2015-04-08	118.35	119.58	116.14	116.65	-1.25	-1.06	175835.0	20805772.05	671
2015-04-07	115.16	118.59	115.16	117.9	3.17	2.76	248386.0	29153126.6	842
2015-04-06	114.44	115.66	113.96	114.73	0.74	0.65	66202.0	7600155.95	247
2015-04-05	115.42	116.14	111.99	113.99	-1.97	-1.7	62024.0	7084944.35	391
2015-04-02	116.65	119.07	113.96	115.96	0.51	0.44	134315.0	15745859.1	607
2015-04-01	114.92	115.9	113.96	115.45	0.59	0.51	82586.0	9486001.55	335
2015-03-31	118.11	119.34	113.45	114.86	-3.55	-3.0	120865.0	14066714.55	687
2015-03-30	119.34	121.28	117.37	118.41	-0.58	-0.49	164469.0	19723197.85	613
2015-03-29	117.85	119.34	117.13	118.99	3.19	2.75	114988.0	13607162.15	510
2015-03-26	111.99	116.89	108.07	115.8	-2.21	-1.87	181728.0	20730301.15	841
2015-03-25	130.07	130.07	117.61	118.01	-12.57	-9.63	262664.0	32325924.1	1038
2015-03-24	131.06	133.03	130.07	130.58	-1.31	-0.99	170473.0	22395837.4	488
2015-03-23	131.06	133.51	130.07	131.89	1.26	0.96	227893.0	30118033.9	766
2015-03-22	130.07	131.06	128.61	130.63	0.98	0.76	178431.0	23212800.4	561
2015-03-19	132.05	133.03	127.14	129.65	-0.05	-0.04	258591.0	33493592.5	989
2015-03-18	134.98	134.98	123.73	129.7	-5.22	-3.87	305925.0	39650245.5	1297
2015-03-17	139.88	141.34	133.03	134.92	-2.88	-2.09	433547.0	59136938.2	1651
2015-03-16	141.82	147.68	135.96	137.8	1.17	0.86	1235182.0	177322032.1	4813
2015-03-15				136.63	0.0	0.0	0.0	0.0	0
2015-03-12				136.63	0.0	0.0	0.0	0.0	0
2015-03-11				136.63	0.0	0.0	0.0	0.0	0
2015-03-10				136.63	0.0	0.0	0.0	0.0	0
2015-03-09				136.63	0.0	0.0	0.0	0.0	0
2015-03-08				136.63	0.0	0.0	0.0	0.0	0
2015-03-05				136.63	0.0	0.0	0.0	0.0	0
2015-03-04				136.63	0.0	0.0	0.0	0.0	0
2015-03-03				136.63	0.0	0.0	0.0	0.0	0
2015-03-02				136.63	0.0	0.0	0.0	0.0	0
2015-03-01				136.63	0.0	0.0	0.0	0.0	0
2015-02-26	137.91	137.91	136.44	136.63	-0.8	-0.58	75445.0	10346381.7	277
2015-02-25	137.43	137.91	136.92	137.43	0.4	0.29	98958.0	13600852.6	312
2015-02-24	135.96	137.91	135.96	137.03	0.54	0.4	62206.0	8521765.6	247
2015-02-23	137.43	138.41	135.96	136.49	-1.76	-1.27	108806.0	14955605.8	376
2015-02-22	140.36	141.34	137.43	138.25	-1.23	-0.88	159477.0	22215850.0	545
2015-02-19	138.89	139.88	137.91	139.48	-0.1	-0.07	163415.0	22678487.7	552
2015-02-18	140.84	141.82	137.91	139.58	-0.96	-0.68	194895.0	27198780.7	665
2015-02-17	140.36	143.29	138.41	140.54	0.48	0.34	316895.0	44727155.0	927
2015-02-16	139.37	142.3	138.41	140.06	1.46	1.05	272756.0	38392307.3	889
2015-02-15	139.37	139.88	137.43	138.6	2.98	2.2	133304.0	18445034.2	515
2015-02-12	133.51	136.44	133.51	135.62	2.16	1.62	174439.0	23552848.7	527
2015-02-11	139.37	139.37	132.53	133.46	-6.12	-4.38	226896.0	30984023.1	845
2015-02-10	141.34	141.82	138.41	139.58	-2.93	-2.06	212246.0	29766677.7	693
2015-02-09	143.77	143.77	140.84	142.51	-0.48	-0.34	182409.0	26009416.2	596
2015-02-08	143.29	143.29	141.82	142.99	2.58	1.84	186097.0	26578671.4	601
2015-02-05	138.41	142.3	137.91	140.41	-0.37	-0.26	218719.0	30809869.9	685
2015-02-04	142.81	143.77	140.36	140.78	-0.62	-0.44	281153.0	39975803.7	982
2015-02-03	141.82	144.75	139.88	141.4	0.8	0.57	357022.0	50912163.9	1238
2015-02-02	136.92	141.82	135.46	140.6	4.11	3.01	318240.0	44421960.9	1017
2015-02-01	138.89	140.36	135.96	136.49	2.98	2.23	308198.0	42573477.4	961
2015-01-29	130.07	135.46	129.12	133.51	3.44	2.64	382973.0	51031919.9	1205
2015-01-28	129.12	132.05	129.12	130.07	1.41	1.1	293875.0	38205945.0	939
2015-01-27	126.19	129.12	125.68	128.66	3.46	2.76	223437.0	28535482.0	743
2015-01-26	123.73	125.68	122.75	125.2	2.88	2.35	113652.0	14140639.9	454
2015-01-22	122.27	123.23	121.28	122.32	-0.78	-0.63	135547.0	16558234.45	528
2015-01-21	125.68	126.19	122.27	123.1	-2.93	-2.32	116465.0	14526689.6	502
2015-01-20	127.14	127.65	125.2	126.03	-1.35	-1.06	93142.0	11770687.5	441
2015-01-19	127.65	129.6	125.68	127.38	2.07	1.65	302927.0	38749262.7	1099
2015-01-18	122.27	127.14	122.03	125.31	4.19	3.46	321195.0	40060097.5	1325
2015-01-15	124.21	125.68	120.8	121.12	-1.87	-1.52	251676.0	31080911.4	1014
2015-01-14	123.73	126.19	122.75	122.99	0.24	0.2	244137.0	30422284.6	974
2015-01-13	118.83	123.73	118.59	122.75	1.23	1.01	209018.0	25378014.6	1002
2015-01-12	121.76	124.21	120.8	121.52	0.42	0.35	296825.0	36536537.55	1107
2015-01-11	120.3	121.52	118.59	121.1	2.05	1.72	181695.0	21826060.0	699
2015-01-08	119.82	120.8	118.83	119.05	1.34	1.14	192533.0	23097902.55	754
2015-01-07	117.37	118.59	115.66	117.71	2.79	2.43	163635.0	19214621.45	753
2015-01-06	108.07	116.38	107.83	114.92	0.08	0.07	176272.0	19562639.55	780
2015-01-05	114.92	116.65	113.45	114.84	-2.98	-2.53	122010.0	14073300.65	685
2015-01-04	117.61	121.28	117.37	117.82	-0.13	-0.11	229351.0	27253652.9	1052
2015-01-01	118.35	119.34	115.16	117.95	1.94	1.67	240586.0	28332435.1	1047
2014-12-31	124.21	126.19	110.28	116.01	-5.91	-4.85	382223.0	45243714.15	1677
2014-12-30	126.66	128.61	121.28	121.92	-12.07	-9.01	319402.0	39935968.35	1251
2014-12-29	133.99	139.37	132.53	133.99	1.65	1.25	324372.0	44228194.6	1469
2014-12-28	128.13	133.03	127.65	132.34	5.54	4.37	268619.0	35211556.5	906
2014-12-25	125.68	128.13	123.23	126.8	0.03	0.02	190685.0	24054918.8	852
2014-12-24	126.19	130.58	126.19	126.77	2.4	1.93	285818.0	36662484.5	1086
2014-12-23	120.06	124.69	119.34	124.37	3.43	2.84	238462.0	29237685.1	948
2014-12-22	118.59	122.27	116.89	120.94	1.95	1.64	204970.0	24650524.0	871
2014-12-21	123.23	123.73	114.2	118.99	1.62	1.38	290745.0	34666704.8	1334
2014-12-18	111.0	117.37	111.0	117.37	10.55	9.88	220638.0	25292026.15	958
2014-12-17	105.62	107.59	97.82	106.82	0.93	0.88	264154.0	27106737.7	1097
2014-12-16	112.49	112.97	105.89	105.89	-11.72	-9.97	192472.0	20771820.0	893
2014-12-15	132.05	133.51	117.37	117.61	-12.76	-9.79	129925.0	16282669.6	705
2014-12-14	133.03	134.5	127.65	130.37	-8.12	-5.86	121592.0	16070603.2	646
2014-12-11	139.37	139.37	132.05	138.49	-3.04	-2.15	106848.0	14651474.1	637
2014-12-10	143.29	144.27	139.88	141.53	-1.57	-1.1	135915.0	19338177.6	755
2014-12-09	141.82	143.77	136.92	143.1	-1.57	-1.09	167919.0	23628179.3	723
2014-12-08	149.65	150.13	143.29	144.67	-5.52	-3.68	130009.0	19019073.6	604
2014-12-07	149.15	150.61	148.19	150.19	0.7	0.47	78671.0	11795649.6	374
2014-12-04	149.15	151.6	147.68	149.49	1.59	1.08	157961.0	23618630.5	752
2014-12-03	143.29	150.13	142.81	147.9	4.8	3.35	248168.0	36548310.3	1117
2014-12-02	146.72	147.68	142.3	143.1	-1.65	-1.14	103650.0	15084275.4	551
2014-12-01	141.82	146.72	141.82	144.75	2.82	1.99	121713.0	17613223.9	667
2014-11-30	140.84	146.22	137.91	141.93	-10.65	-6.98	169610.0	24208794.9	851
2014-11-27	152.58	155.51	151.6	152.58	-0.88	-0.57	62848.0	9617701.4	318
2014-11-26	155.03	155.03	150.61	153.46	-1.71	-1.1	83988.0	12867768.8	397
2014-11-25	155.51	156.98	154.53	155.17	-1.7	-1.08	107163.0	16700476.6	483
2014-11-24	157.96	158.44	156.5	156.87	-0.4	-0.25	104083.0	16369021.9	486
2014-11-23	156.98	158.44	156.5	157.27	2.34	1.51	79949.0	12583687.7	395
2014-11-20	154.53	156.98	154.53	154.93	0.0	0.0	87342.0	13608611.2	459
2014-11-19	152.1	155.51	151.6	154.93	2.59	1.7	124265.0	19038178.3	634
2014-11-18	150.13	153.06	150.13	152.34	1.97	1.31	88491.0	13438157.1	427
2014-11-17	159.43	159.43	148.67	150.37	-8.29	-5.23	185159.0	28163781.9	772
2014-11-16	161.37	161.88	157.96	158.66	-3.22	-1.99	103458.0	16553846.6	446
2014-11-13	162.36	163.35	161.37	161.88	-0.96	-0.59	57391.0	9314376.5	330
2014-11-12	164.33	165.8	162.36	162.84	-1.28	-0.78	114532.0	18764989.0	438
2014-11-11	161.37	166.76	160.9	164.12	1.17	0.72	225121.0	36961700.7	900
2014-11-10	161.88	163.35	161.37	162.95	1.31	0.81	82576.0	13400243.8	388
2014-11-09	162.36	162.84	159.91	161.64	-0.03	-0.02	74728.0	12061172.1	393
2014-11-06	164.33	164.81	160.9	161.67	-1.46	-0.89	131560.0	21302224.9	642
2014-11-05	162.84	163.35	156.5	163.13	-0.8	-0.49	142021.0	22896369.9	632
2014-11-04	168.73	171.18	162.36	163.93	-7.25	-4.24	110870.0	18564676.8	493
2014-11-03	170.19	172.14	169.69	171.18	0.7	0.41	140632.0	23976852.9	388
2014-11-02	174.11	174.11	170.19	170.48	1.46	0.86	140188.0	24066223.7	455
2014-10-30	164.81	169.69	162.84	169.02	-1.57	-0.92	204495.0	33858206.1	769
2014-10-29	176.05	178.02	170.19	170.59	-5.17	-2.94	166061.0	29043334.2	692
2014-10-28	171.66	177.52	170.67	175.76	3.86	2.25	312825.0	54480912.5	1062
2014-10-27	172.14	174.11	169.69	171.9	0.48	0.28	274084.0	47175092.4	882
2014-10-26	168.73	172.64	168.22	171.42	3.28	1.95	171999.0	29426524.7	700
2014-10-23	167.74	169.21	165.8	168.14	-2.16	-1.27	204261.0	34211257.6	745
2014-10-22	171.18	173.12	167.74	170.3	1.23	0.73	373408.0	63654290.7	1192
2014-10-21	162.36	169.69	161.88	169.07	7.43	4.6	297009.0	49315148.5	1034
2014-10-20	163.35	163.35	159.91	161.64	-0.83	-0.51	155368.0	25081251.8	577
2014-10-19	163.83	165.8	160.42	162.47	4.61	2.92	171571.0	27845038.0	814
2014-10-16	167.26	171.18	157.49	157.86	-16.67	-9.55	263746.0	42292977.9	1168
2014-10-15	176.56	179.97	174.11	174.53	-3.09	-1.74	143209.0	25328634.7	675
2014-10-14	180.95	180.95	175.57	177.62	-4.29	-2.36	106131.0	18868361.8	606
2014-10-13	174.59	181.91	174.59	181.91	4.05	2.28	99859.0	17954954.8	604
2014-10-12	192.67	192.67	177.52	177.86	-19.08	-9.69	168317.0	31338919.8	857
2014-10-02	196.11	198.56	195.6	196.94	-0.69	-0.35	92341.0	18198783.2	504
2014-10-01	199.04	199.52	197.1	197.63	-1.52	-0.76	109537.0	21684917.1	536
2014-09-30	198.56	200.03	198.56	199.15	1.23	0.62	111425.0	22189221.4	544
2014-09-29	197.1	198.56	196.11	197.92	1.52	0.77	117105.0	23145530.3	563
2014-09-28	199.04	199.52	195.6	196.4	-2.48	-1.25	185799.0	36550099.8	796
2014-09-25	200.51	201.97	198.06	198.88	-0.45	-0.23	167955.0	33508008.6	938
2014-09-24	205.89	206.37	196.59	199.33	-6.26	-3.04	290075.0	58352472.2	1347
2014-09-22	206.87	208.82	204.9	205.59	-2.64	-1.27	287826.0	59402647.1	1301
2014-09-21	208.34	211.27	206.37	208.23	1.06	0.51	474886.0	99562293.7	1730
2014-09-18	206.87	210.28	205.41	207.17	1.1	0.53	445088.0	92574572.6	1706
2014-09-17	205.89	207.83	205.89	206.07	-0.3	-0.15	144954.0	29973139.7	644
2014-09-16	206.37	207.35	204.42	206.37	-0.26	-0.13	158408.0	32663884.4	736
2014-09-15	208.82	210.79	205.41	206.63	-2.53	-1.21	210391.0	43858951.2	1011
2014-09-14	210.28	212.25	208.82	209.16	-1.47	-0.7	252429.0	53177383.4	961
2014-09-11	210.28	213.72	208.82	210.63	0.29	0.14	425154.0	89818569.7	1409
2014-09-10	211.27	211.75	209.32	210.34	-2.55	-1.2	349030.0	73504647.5	1292
2014-09-09	215.18	215.66	212.25	212.89	-1.84	-0.86	363404.0	77788050.9	1100
2014-09-08	215.18	216.17	214.2	214.73	0.0	0.0	304776.0	65527870.3	776
2014-09-07	215.18	218.59	214.68	214.73	-0.24	-0.11	444606.0	95848035.0	1216
2014-09-04	215.18	215.66	212.73	214.97	-0.05	-0.02	117890.0	25323593.3	389
2014-09-03	214.68	215.66	214.2	215.02	-0.06	-0.03	129943.0	27952394.4	368
2014-09-02	214.68	215.66	214.2	215.08	0.35	0.16	111877.0	24041915.2	372
2014-09-01	215.18	216.17	213.72	214.73	-0.75	-0.35	128030.0	27510182.3	372
2014-08-31	215.66	217.13	214.68	215.48	0.75	0.35	195764.0	42282739.4	617
2014-08-28	216.17	217.13	214.2	214.73	-0.85	-0.39	212953.0	45987961.8	659
2014-08-27	211.75	216.17	210.28	215.58	3.97	1.88	305539.0	65414381.5	825
2014-08-26	209.8	212.25	207.83	211.61	3.43	1.65	141263.0	29750483.0	496
2014-08-25	213.72	214.2	207.83	208.18	-5.83	-2.72	268697.0	56595201.2	816
2014-08-24	213.21	215.18	212.73	214.01	0.64	0.3	107951.0	23106404.5	454
2014-08-21	216.17	216.17	213.21	213.37	-3.09	-1.43	223385.0	47951635.6	665
2014-08-20	216.65	217.63	215.66	216.46	0.45	0.21	171203.0	37102516.8	497
2014-08-19	216.17	218.11	215.66	216.01	0.0	0.0	170371.0	36906774.9	428
2014-08-18	215.66	218.59	215.66	216.01	0.93	0.43	115865.0	25157034.8	483
2014-08-17	214.68	216.17	214.2	215.08	-0.21	-0.1	114421.0	24633273.2	394
2014-08-14	217.63	219.1	213.72	215.29	-3.06	-1.4	106199.0	23074843.1	467
2014-08-13	220.06	220.06	217.13	218.35	0.0	0.0	154351.0	33775177.7	690
2014-08-12	217.63	219.58	216.65	218.35	2.45	1.13	246025.0	53638554.6	991
2014-08-11	213.21	216.65	212.25	215.9	2.23	1.04	350067.0	75154049.2	1371
2014-08-10	213.72	214.2	212.25	213.67	0.4	0.19	106878.0	22795450.0	475
2014-08-07	212.73	215.66	211.27	213.27	0.96	0.45	149729.0	31994087.9	642
2014-08-06	212.25	214.68	210.28	212.31	-0.18	-0.08	94170.0	20039532.8	395
2014-08-05	214.68	218.11	211.75	212.49	-1.95	-0.91	272864.0	58748241.3	1011
2014-08-04	209.8	214.68	206.87	214.44	4.16	1.98	251095.0	53445828.2	945
2014-08-03	209.8	212.25	208.34	210.28	1.76	0.84	163332.0	34344093.8	649
2014-07-24	210.28	211.27	208.34	208.52	-2.85	-1.35	178361.0	37324932.7	760
2014-07-23	208.34	216.65	208.34	211.37	2.69	1.29	471088.0	100009231.7	1669
2014-07-22	206.37	209.8	202.48	208.68	3.73	1.82	388239.0	80158296.7	1455
2014-07-21	197.1	205.89	196.59	204.95	9.43	4.82	568044.0	114445274.8	2015
2014-07-20	193.18	197.58	190.73	195.52	2.69	1.4	172369.0	33362132.7	691
2014-07-17	193.66	194.14	192.67	192.83	-1.02	-0.53	69508.0	13423199.3	359
2014-07-16	194.14	194.65	192.67	193.85	0.48	0.25	66778.0	12925588.3	376
2014-07-15	193.66	194.65	193.18	193.37	-0.29	-0.15	79602.0	15424479.2	384
2014-07-14	195.13	195.13	193.18	193.66	-0.99	-0.51	128685.0	24977031.5	588
2014-07-13	193.66	198.06	192.67	194.65	1.39	0.72	224503.0	43897772.0	951
2014-07-10	194.14	194.14	192.67	193.26	-0.8	-0.41	108277.0	20946343.3	576
2014-07-09	195.6	196.11	193.66	194.06	-2.0	-1.02	84058.0	16367803.5	453
2014-07-08	196.11	197.1	195.13	196.06	-0.05	-0.03	87292.0	17122659.4	347
2014-07-07	197.1	197.1	195.6	196.11	-0.29	-0.15	60951.0	11967027.2	288
2014-07-06	198.56	199.04	195.6	196.4	-1.58	-0.8	165769.0	32616015.7	688
2014-07-03	200.99	201.49	197.1	197.98	-2.58	-1.29	162208.0	32376869.9	696
2014-07-02	200.99	202.48	200.03	200.56	0.64	0.32	214591.0	43221255.0	741
2014-07-01	200.51	201.97	199.52	199.92	-0.35	-0.17	125984.0	25272174.7	537
2014-06-30	200.03	201.49	198.06	200.27	0.75	0.38	125821.0	25212669.1	578
2014-06-29	197.1	202.96	195.13	199.52	0.93	0.47	152283.0	30380909.5	718
2014-06-26	198.06	203.44	196.11	198.59	1.12	0.57	249517.0	49802413.6	1011
2014-06-25	199.04	199.04	196.11	197.47	0.35	0.18	147996.0	29214371.6	587
2014-06-24	192.19	197.58	189.74	197.12	5.75	3.0	162930.0	31369600.1	629
2014-06-23	195.6	195.6	188.76	191.37	-5.14	-2.62	205939.0	39472273.8	838
2014-06-22	201.49	204.42	194.65	196.51	-4.34	-2.16	195109.0	39095325.5	808
2014-06-19	203.94	204.42	199.52	200.85	-2.24	-1.1	90508.0	18263272.4	498
2014-06-18	203.94	205.41	202.48	203.09	0.37	0.18	81787.0	16660115.6	415
2014-06-17	200.99	206.37	198.06	202.72	-0.66	-0.32	171850.0	34819760.0	733
2014-06-16	203.94	210.79	202.48	203.38	0.32	0.16	361597.0	74844993.1	1400
2014-06-15	202.48	204.9	196.11	203.06	-2.08	-1.01	330798.0	66316182.7	1425
2014-06-12	209.32	209.32	203.94	205.14	-5.14	-2.44	225610.0	46606005.4	982
2014-06-11	213.72	213.72	208.82	210.28	-4.5	-2.1	239058.0	50314795.2	1033
2014-06-10	217.63	219.1	211.75	214.78	-1.82	-0.84	171464.0	36913981.8	904
2014-06-09	210.28	220.06	207.83	216.6	7.54	3.61	363079.0	78395030.7	1446
2014-06-08	217.63	217.63	196.11	209.06	-7.54	-3.48	379699.0	78865852.7	1561
2014-06-05	220.06	221.55	215.66	216.6	-3.09	-1.41	203630.0	44510060.8	839
2014-06-04	222.03	224.48	219.58	219.69	-0.82	-0.37	386794.0	85756860.5	1293
2014-06-03	219.1	221.04	217.63	220.51	1.41	0.64	573196.0	118836319.7	795
2014-06-02	222.03	222.51	218.11	219.1	-2.53	-1.14	192554.0	42329669.0	824
2014-06-01	223.49	224.96	221.04	221.63	-0.16	-0.07	228805.0	50965588.8	917
2014-05-29	220.56	223.49	217.63	221.79	0.88	0.4	637431.0	141353737.7	1486
2014-05-28	222.03	224.96	218.59	220.91	0.51	0.23	431159.0	95603210.0	1525
2014-05-27	225.95	228.88	220.06	220.4	-4.67	-2.07	463808.0	103736187.2	1667
2014-05-26	220.06	230.34	220.06	225.07	5.54	2.52	718627.0	163210922.6	2728
2014-05-25	220.06	223.02	216.17	219.53	-6.66	-2.94	190186.0	41912329.9	947
2014-05-22	232.29	233.75	224.96	226.19	-5.8	-2.5	180112.0	41428309.4	930
2014-05-21	230.82	234.74	230.82	231.99	-2.75	-1.17	192552.0	44775435.3	788
2014-05-20	238.65	240.12	234.26	234.74	-3.43	-1.44	193696.0	45656316.9	770
2014-05-19	240.6	241.1	232.79	238.17	-3.36	-1.39	280319.0	66242806.2	1298
2014-05-18	244.51	245.74	241.1	241.53	-2.1	-0.86	224480.0	54504068.75	955
2014-05-15	244.51	250.64	243.05	243.63	-0.59	-0.24	674712.0	165460674.2	1817
2014-05-14	243.55	246.96	243.05	244.22	0.29	0.12	368291.0	90103178.75	1057
2014-05-13	245.74	248.19	243.05	243.93	-0.69	-0.28	314252.0	76826771.75	1210
2014-05-12	245.74	246.96	243.55	244.62	0.05	0.02	336607.0	82342196.05	1013
2014-05-11	248.19	255.51	243.55	244.57	-2.15	-0.87	723335.0	178653088.5	2508
2014-05-08	244.51	248.19	244.51	246.72	2.87	1.18	415365.0	102171076.5	1120
2014-05-07	242.09	245.74	239.64	243.85	0.7	0.29	266329.0	64936292.9	999
2014-05-06	246.96	249.41	243.05	243.15	-3.09	-1.25	442082.0	108354347.95	1521
2014-05-05	244.51	256.74	243.55	246.24	-0.67	-0.27	681523.0	170090544.55	2322
2014-05-04	248.19	253.09	243.55	246.91	-1.86	-0.75	953446.0	234453545.25	2199
2014-05-01	253.09	260.42	248.19	248.77	-5.15	-2.03	398974.0	101146918.5	1698
2014-04-30	259.19	259.19	248.19	253.92	-1.57	-0.61	398320.0	100745091.75	1391
2014-04-29	260.42	266.54	254.32	255.49	-5.96	-2.28	261440.0	67845287.25	1230
2014-04-28	265.32	272.64	260.42	261.45	-5.17	-1.94	430226.0	114114691.75	1912
2014-04-27	268.97	276.32	266.54	266.62	-6.21	-2.28	484244.0	130125228.25	2721
2014-04-24	251.86	272.64	246.96	272.83	23.95	9.62	1028657.0	267592859.25	3825
2014-04-23	256.74	260.42	244.51	248.88	-10.76	-4.14	606492.0	152187562.25	2746
2014-04-22	239.64	260.42	238.65	259.64	23.33	9.87	621298.0	156561991.5	2523
2014-04-21	244.51	246.96	231.33	236.31	-1.06	-0.45	540861.0	128664711.5	2088
2014-04-20	221.04	237.19	217.13	237.37	20.61	9.51	576842.0	133168535.25	1624
2014-04-17	204.9	219.1	204.9	216.76	11.17	5.43	558749.0	118052728.75	1631
2014-04-16	203.94	207.83	202.96	205.59	1.86	0.91	217121.0	44520871.05	652
2014-04-15	205.89	210.79	201.97	203.73	-0.45	-0.22	267440.0	54996078.95	934
2014-04-14	200.99	205.89	200.03	204.18	2.4	1.19	314725.0	64103242.35	857
2014-04-13	198.06	202.96	195.13	201.78	2.5	1.25	210281.0	42106394.4	778
2014-04-10	196.59	201.97	196.11	199.28	4.5	2.31	246690.0	49107275.7	938
2014-04-09	198.06	200.03	191.72	194.78	-2.45	-1.24	244795.0	48211043.4	791
2014-04-08	192.19	199.04	191.72	197.23	5.67	2.96	386105.0	75502779.6	1096
2014-04-07	188.28	192.67	187.29	191.56	1.23	0.65	226173.0	43128481.0	706
2014-04-06	195.6	195.6	188.28	190.33	-4.08	-2.1	262263.0	49897027.0	716
2014-04-03	200.99	203.44	194.65	194.41	-7.72	-3.82	149851.0	29987822.5	726
2014-04-02	205.89	207.83	201.97	202.13	-1.65	-0.81	195236.0	39772101.75	942
2014-04-01	200.99	211.75	200.03	203.78	2.87	1.43	387101.0	79673443.1	1690
2014-03-31	195.6	202.48	195.13	200.91	5.31	2.71	326320.0	65100290.3	1285
2014-03-30	196.59	198.56	193.66	195.6	-0.86	-0.44	159025.0	31159157.1	582
2014-03-27	200.51	200.99	194.65	196.46	-3.65	-1.82	273879.0	54176250.4	1078
2014-03-26	196.59	201.97	194.14	200.11	4.51	2.31	573544.0	113714113.5	2153
2014-03-25	182.42	198.56	182.42	195.6	14.27	7.87	626081.0	120499474.8	2553
2014-03-24	180.45	184.87	176.56	181.33	0.78	0.43	344563.0	62584747.0	1091
2014-03-23	166.76	180.95	166.76	180.55	14.67	8.84	526961.0	91563217.6	1467
2014-03-20	164.81	169.21	163.35	165.88	2.05	1.25	481873.0	79927297.4	1097
2014-03-19	162.84	165.8	162.36	163.83	1.23	0.76	194643.0	31839921.4	543
2014-03-18	162.84	163.83	162.36	162.6	-0.83	-0.51	147124.0	23977334.2	480
2014-03-17	164.81	165.29	162.36	163.43	0.0	0.0	267468.0	43747976.2	683
2014-03-16	160.9	165.8	160.42	163.43	2.43	1.51	344145.0	56224053.9	997
2014-03-13	159.43	167.74	157.49	161.0	1.68	1.05	417103.0	68284225.7	1393
2014-03-12	161.37	162.36	156.98	159.32	-2.91	-1.79	440177.0	69948547.6	1351
2014-03-11	152.58	167.26	151.6	162.23	9.81	6.44	829131.0	133543341.2	2232
2014-03-10	151.6	153.06	150.13	152.42	0.82	0.54	156044.0	23609019.7	502
2014-03-09	154.05	154.05	150.13	151.6	0.83	0.55	299437.0	45377444.3	937
2014-03-06	145.74	152.58	145.74	150.77	4.45	3.04	627067.0	93618908.8	1192
2014-03-05	145.74	146.22	141.34	146.32	1.65	1.14	189120.0	27232528.7	462
2014-03-04	141.34	145.74	140.84	144.67	4.47	3.19	146819.0	21169037.8	391
2014-03-03	142.81	142.81	138.89	140.2	-2.02	-1.42	75819.0	10647906.9	255
2014-03-02	142.81	143.77	140.36	142.22	-0.83	-0.58	63910.0	9090411.4	215
2014-02-27	143.29	144.27	142.81	143.05	-0.82	-0.57	41872.0	6006249.4	161
2014-02-26	143.77	145.26	142.81	143.87	-0.4	-0.28	53497.0	7676115.4	208
2014-02-25	145.26	145.26	143.29	144.27	-1.23	-0.85	63311.0	9142432.8	184
2014-02-24	145.26	145.74	144.27	145.5	0.0	0.0	62350.0	9033542.0	170
2014-02-23	145.26	145.74	143.29	145.5	0.0	0.0	51898.0	7514755.0	208
2014-02-20	145.74	145.74	145.26	145.5	-0.82	-0.56	47253.0	6872619.6	182
2014-02-19	145.74	146.22	144.75	146.32	0.82	0.56	30942.0	4498701.0	150
2014-02-18	145.74	147.68	145.26	145.5	0.4	0.28	111846.0	16337308.2	427
2014-02-17	144.27	145.26	142.81	145.1	0.0	0.0	152150.0	21907530.0	407
2014-02-16	145.74	147.2	143.29	145.1	1.23	0.85	186047.0	27058557.0	715
2014-02-13	142.81	146.72	142.81	143.87	2.45	1.73	224395.0	32362345.4	720
2014-02-12	143.29	143.77	141.34	141.42	-2.03	-1.42	78880.0	11256019.1	316
2014-02-11	140.84	143.29	140.36	143.45	3.25	2.32	204842.0	29094558.8	550
2014-02-10	136.44	140.84	136.44	140.2	3.28	2.4	206570.0	28591102.1	697
2014-02-09	134.5	136.92	133.51	136.92	3.28	2.45	137987.0	18706629.2	335
2014-02-06	134.5	134.5	133.51	133.64	-0.46	-0.34	36022.0	4819906.1	147
2014-02-05	132.53	134.98	132.53	134.1	2.05	1.55	36201.0	4852904.1	181
2014-02-04	132.53	132.53	131.06	132.05	-1.59	-1.19	39251.0	5173096.8	197
2014-02-03	133.99	134.98	133.51	133.64	-0.86	-0.64	79798.0	10686066.4	206
2014-02-02	137.43	137.43	133.51	134.5	-2.82	-2.05	98024.0	13266530.9	359
2014-01-30	133.51	137.43	133.03	137.32	3.22	2.4	108251.0	14707058.4	321
2014-01-29	132.05	134.5	132.05	134.1	2.88	2.19	100236.0	13356727.2	283
2014-01-28	131.06	133.51	130.58	131.22	0.4	0.31	72853.0	9593473.0	231
2014-01-27	131.06	133.03	131.06	130.82	-0.83	-0.63	27494.0	3623944.5	125
2014-01-26	132.53	132.53	129.6	131.65	-1.62	-1.22	34621.0	4546194.1	173
2014-01-23	133.51	133.99	132.53	133.27	-1.23	-0.91	34390.0	4584203.5	119
2014-01-22	135.96	135.96	133.51	134.5	-1.59	-1.17	68498.0	9181664.1	235
2014-01-21	135.46	135.96	132.53	136.09	-0.83	-0.61	124666.0	16739006.0	369
2014-01-20	137.43	137.91	136.44	136.92	-1.23	-0.89	16743.0	2296089.2	99
2014-01-19	136.44	138.41	134.5	138.15	0.38	0.28	81091.0	11039273.7	254
2014-01-16	138.41	138.89	136.44	137.77	-0.78	-0.56	69437.0	9571439.9	207
2014-01-15	138.89	139.37	138.41	138.55	-0.82	-0.59	34680.0	4814586.7	138
2014-01-14	138.41	140.36	137.91	139.37	0.37	0.27	61481.0	8546612.5	211
2014-01-13	136.44	140.84	135.96	139.0	2.08	1.52	149613.0	20678819.5	413
2014-01-12	137.91	138.41	136.44	136.92	-1.63	-1.18	99360.0	13615774.3	218
2014-01-09	138.41	139.88	136.44	138.55	0.0	0.0	85507.0	11812651.7	310
2014-01-08	135.46	138.89	135.46	138.55	2.0	1.46	122146.0	16787312.0	328
2014-01-07	135.96	136.44	134.5	136.55	0.83	0.61	88807.0	12011527.3	233
2014-01-06	135.96	136.92	134.98	135.72	-0.83	-0.61	89508.0	12156525.8	246
2014-01-05	135.96	136.44	134.98	136.55	0.46	0.34	81374.0	11037236.8	228
2014-01-02	135.46	135.96	134.5	136.09	0.77	0.57	105367.0	14235493.3	289
2014-01-01	136.44	137.91	135.46	135.32	-2.0	-1.46	122500.0	16711144.0	304
2013-12-31	133.99	138.41	133.99	137.32	3.22	2.4	311938.0	42601318.1	733
2013-12-30	132.53	135.46	132.53	134.1	1.23	0.93	126354.0	16947323.2	384
2013-12-29	133.51	133.51	131.54	132.87	-0.4	-0.3	120579.0	15997661.4	312
2013-12-26	133.51	134.5	132.53	133.27	0.0	0.0	198228.0	26406776.8	459
2013-12-25	131.06	134.98	130.07	133.27	2.85	2.19	366940.0	48656156.1	676
2013-12-24	129.12	131.06	128.61	130.42	0.82	0.63	221968.0	28862222.2	616
2013-12-23	127.65	129.6	127.14	129.6	2.46	1.93	132492.0	16977495.0	330
2013-12-22	127.14	128.13	126.66	127.14	0.0	0.0	55539.0	7069376.0	189
2013-12-19	127.14	127.65	126.66	127.14	0.0	0.0	86744.0	11022606.3	268
2013-12-18	128.61	129.12	126.19	127.14	-1.23	-0.96	131743.0	16802638.2	377
2013-12-17	127.14	129.6	126.19	128.37	2.05	1.62	188480.0	24099320.5	562
2013-12-16	126.66	127.65	126.19	126.32	0.0	0.0	62740.0	7947615.9	202
2013-12-15	126.66	127.14	126.19	126.32	0.0	0.0	35511.0	4494752.7	125
2013-12-12	127.14	127.14	126.19	126.32	-0.82	-0.64	52466.0	6641041.1	209
2013-12-11	126.19	127.65	126.19	127.14	0.37	0.29	106948.0	13547999.0	250
2013-12-10	127.14	127.14	126.19	126.77	-0.37	-0.29	112250.0	14213586.9	345
2013-12-09	128.13	128.61	127.14	127.14	-0.83	-0.65	55108.0	7024869.5	164
2013-12-08	128.13	128.61	127.14	127.97	0.83	0.65	75265.0	9607628.2	229
2013-12-05	126.66	128.13	126.19	127.14	0.82	0.65	121958.0	15470293.1	326
2013-12-04	124.69	127.14	123.73	126.32	1.63	1.31	175673.0	22069959.7	548
2013-12-03	126.19	126.19	124.69	124.69	-0.86	-0.68	147759.0	18553940.6	403
2013-12-02	126.19	126.19	125.68	125.55	-0.77	-0.61	101118.0	12729137.3	268
2013-12-01	127.14	127.14	126.19	126.32	0.0	0.0	53344.0	6736909.0	215
2013-11-28	126.19	126.66	126.19	126.32	0.0	0.0	46271.0	5843999.9	178
2013-11-27	126.19	126.19	125.68	126.32	0.4	0.32	52814.0	6661283.2	160
2013-11-26	126.19	126.66	125.68	125.92	-0.4	-0.32	52821.0	6658698.6	170
2013-11-25	127.14	127.14	126.19	126.32	-0.82	-0.64	54511.0	6893163.0	217
2013-11-24	126.66	127.65	126.66	127.14	0.37	0.29	59692.0	7590667.1	172
2013-11-21	127.14	127.65	126.19	126.77	-0.37	-0.29	95516.0	12127676.8	289
2013-11-20	127.14	128.13	126.66	127.14	-0.4	-0.31	66308.0	8437130.4	219
2013-11-19	126.66	128.13	126.66	127.54	1.22	0.97	244428.0	31112202.3	641
2013-11-18	127.14	127.14	126.19	126.32	-0.82	-0.64	89131.0	11271804.0	313
2013-11-17	128.13	128.13	126.66	127.14	-0.83	-0.65	137790.0	17525653.0	441
2013-11-14	128.13	128.61	126.66	127.97	0.0	0.0	122767.0	15671198.8	348
2013-11-13	129.12	129.6	126.66	127.97	-1.23	-0.95	322172.0	41313562.5	989
2013-11-12	126.19	129.6	125.2	129.2	3.28	2.6	383612.0	48768785.1	1097
2013-11-11	127.14	127.65	125.2	125.92	-0.85	-0.67	237337.0	29967710.1	795
2013-11-10	126.19	128.13	126.19	126.77	1.22	0.97	213187.0	27048802.4	686
2013-11-07	126.19	127.14	125.68	125.55	0.0	0.0	169939.0	21450718.1	558
2013-11-06	126.19	126.19	125.2	125.55	-0.37	-0.29	116997.0	14708882.4	409
2013-11-05	125.68	127.14	125.68	125.92	0.83	0.66	178886.0	22581711.6	634
2013-11-04	126.66	126.66	125.2	125.09	-1.23	-0.97	177085.0	22263932.9	634
2013-11-03	128.61	129.12	126.19	126.32	-2.88	-2.23	147233.0	18767640.5	667
2013-10-31	128.61	129.6	128.13	129.2	0.83	0.65	72670.0	9362258.5	415
2013-10-30	131.06	131.06	128.61	128.37	-2.85	-2.17	195386.0	25287000.7	783
2013-10-29	129.12	131.06	128.61	131.22	1.62	1.25	184713.0	23934067.2	650
2013-10-28	133.51	133.51	129.12	129.6	-4.04	-3.02	341271.0	44664057.7	1011
2013-10-27	138.41	138.41	133.03	133.64	-4.13	-3.0	382877.0	52076235.3	937
2013-10-24	138.41	139.37	137.91	137.77	-0.78	-0.56	73289.0	10148508.2	300
2013-10-23	137.43	140.36	137.43	138.55	0.78	0.57	297741.0	41221210.0	437
2013-10-22	138.89	138.89	136.92	137.77	-1.23	-0.88	153182.0	21089744.9	549
2013-10-21	140.84	141.34	138.41	139.0	-2.42	-1.71	144579.0	20219433.5	563
2013-10-20	142.81	143.29	140.84	141.42	1.22	0.87	112738.0	15932404.2	430
2013-10-10	141.34	143.29	139.88	140.2	-1.22	-0.86	300757.0	42334303.7	649
2013-10-09	140.84	141.82	139.37	141.42	-0.4	-0.28	60197.0	8474072.7	276
2013-10-08	143.29	143.29	140.84	141.82	-2.05	-1.42	71824.0	10171450.2	335
2013-10-07	145.74	145.74	142.3	143.87	-2.45	-1.67	140759.0	20236004.2	538
2013-10-06	148.19	148.19	141.82	146.32	-1.63	-1.1	255061.0	36811624.7	787
2013-10-03	148.19	148.19	147.2	147.95	0.0	0.0	124391.0	18353611.4	419
2013-10-02	150.61	150.61	147.68	147.95	-2.05	-1.37	255101.0	37956340.6	791
2013-10-01	150.13	150.61	149.15	150.0	0.45	0.3	114654.0	17159376.2	422
2013-09-30	150.13	151.6	149.65	149.55	-0.45	-0.3	189286.0	28489458.4	713
2013-09-29	148.19	151.12	148.19	150.0	2.05	1.39	327033.0	49016502.0	1049
2013-09-26	148.19	149.65	147.2	147.95	-0.37	-0.25	237555.0	35222052.7	753
2013-09-25	147.68	148.19	147.2	148.32	0.0	0.0	93025.0	13747106.3	373
2013-09-24	148.67	149.15	147.2	148.32	0.0	0.0	140558.0	20769905.0	546
2013-09-19	149.15	149.65	148.19	148.32	-0.45	-0.3	198727.0	29552211.8	628
2013-09-18	150.13	150.61	148.19	148.77	-0.78	-0.52	254562.0	38008671.6	794
2013-09-17	149.65	150.61	148.67	149.55	0.0	0.0	277901.0	41618601.5	902
2013-09-16	152.1	152.58	148.19	149.55	-2.45	-1.61	599497.0	89983776.3	1589
2013-09-15	156.5	156.5	151.12	152.0	-2.45	-1.59	740047.0	113121824.1	1967
2013-09-12	156.98	157.96	154.53	154.45	-2.42	-1.54	275221.0	42842199.8	928
2013-09-11	161.88	162.84	155.99	156.87	-5.36	-3.3	349315.0	55406840.6	1087
2013-09-10	155.51	162.36	154.53	162.23	9.41	6.16	366018.0	57842217.1	757
2013-09-09	151.12	153.06	149.15	152.82	0.82	0.54	93824.0	14148465.2	267
2013-09-08	152.58	153.06	151.12	152.0	0.0	0.0	114050.0	17327464.6	314
2013-09-05	151.12	152.1	147.68	152.0	0.4	0.26	93690.0	14074588.7	288
2013-09-04	152.58	152.58	150.13	151.6	-3.27	-2.11	89339.0	13524151.0	311
2013-09-03	155.99	156.5	150.61	154.87	-1.23	-0.79	230317.0	35164917.3	508
2013-09-02	156.5	156.5	154.53	156.1	-0.4	-0.26	108714.0	16900167.5	354
2013-09-01	154.05	156.5	153.57	156.5	2.85	1.85	180193.0	27890091.8	486
2013-08-29	153.06	155.51	150.61	153.65	0.0	0.0	190867.0	29218380.4	401
2013-08-28	147.2	155.99	147.2	153.65	-2.85	-1.82	309778.0	47262665.4	610
2013-08-27	161.88	161.88	146.22	156.5	-5.73	-3.53	222036.0	34109024.3	611
2013-08-26	162.84	162.84	160.42	162.23	-0.37	-0.23	106736.0	17287527.6	329
2013-08-25	162.36	162.84	160.42	162.6	0.37	0.23	248882.0	40152754.8	504
2013-08-22	163.35	164.33	160.42	162.23	-1.6	-0.98	192330.0	31076658.2	610
2013-08-21	162.84	163.83	161.37	163.83	0.83	0.51	218895.0	35578659.3	647
2013-08-20	158.44	162.84	157.96	163.0	4.05	2.55	315558.0	50756779.6	742
2013-08-19	158.44	158.95	157.96	158.95	0.4	0.25	154110.0	24429803.6	310
2013-08-18	159.91	159.91	158.44	158.55	-1.23	-0.77	40202.0	6401818.4	156
2013-08-15	159.91	160.9	158.44	159.78	0.0	0.0	97495.0	15561081.5	329
2013-08-14	158.95	159.91	157.96	159.78	0.0	0.0	50588.0	8031281.6	270
2013-08-13	160.42	161.37	159.43	159.78	-0.37	-0.23	106908.0	17119487.6	397
2013-08-05	157.49	160.42	155.99	160.15	3.28	2.09	343342.0	54163467.4	584
2013-08-04	157.96	158.95	156.5	156.87	-0.46	-0.29	199285.0	31386251.0	459
2013-08-01	155.03	157.49	155.03	157.33	2.06	1.33	222001.0	34688134.0	615
2013-07-31	153.57	155.51	153.06	155.27	1.22	0.79	104856.0	16139526.2	303
2013-07-30	153.57	154.05	152.58	154.05	0.0	0.0	49389.0	7557088.9	204
2013-07-29	153.06	154.05	152.58	154.05	0.83	0.54	107198.0	16406593.9	267
2013-07-28	154.05	154.05	151.6	153.22	0.0	0.0	125548.0	19184748.2	336
2013-07-25	154.53	154.53	152.58	153.22	-1.65	-1.07	73189.0	11208235.1	280
2013-07-24	155.51	155.51	153.06	154.87	-0.8	-0.51	156426.0	24126858.0	378
2013-07-23	154.05	155.51	152.1	155.67	1.62	1.05	199882.0	30639395.6	613
2013-07-22	153.06	154.53	153.06	154.05	0.4	0.26	191516.0	29430806.4	517
2013-07-21	154.53	155.51	153.57	153.65	-0.8	-0.52	122184.0	18894000.0	452
2013-07-18	155.99	155.99	152.1	154.45	-2.42	-1.54	144998.0	22447570.2	438
2013-07-17	155.51	156.98	154.05	156.87	0.77	0.49	109826.0	17058287.7	390
2013-07-16	154.05	156.5	153.06	156.1	1.65	1.07	177305.0	27508642.2	483
2013-07-15	154.53	155.03	154.05	154.45	-0.42	-0.27	186297.0	28778116.5	305
2013-07-14	155.51	155.99	153.06	154.87	-1.23	-0.79	215965.0	33420777.6	523
2013-07-11	156.5	156.98	154.05	156.1	0.0	0.0	91164.0	14135004.4	327
2013-07-10	155.99	156.5	154.53	156.1	-0.4	-0.26	86680.0	13502311.9	247
2013-07-09	155.51	157.96	155.03	156.5	1.23	0.79	176283.0	27502908.3	606
2013-07-08	156.98	157.49	152.58	155.27	-1.23	-0.79	241227.0	37203293.9	756
2013-07-07	158.95	162.84	155.51	156.5	-1.23	-0.78	366026.0	57946290.8	1245
2013-07-04	152.1	158.95	152.1	157.73	6.96	4.62	290847.0	45345645.6	967
2013-07-03	150.61	153.06	149.65	150.77	0.4	0.27	278406.0	42069800.6	861
2013-07-02	150.13	151.6	147.68	150.37	1.22	0.82	387924.0	57977884.7	1227
2013-07-01	163.35	165.8	147.2	149.15	-13.08	-8.06	803960.0	122907517.2	2583
2013-06-30	162.84	163.35	160.9	162.23	-1.6	-0.98	226325.0	36760826.9	531
2013-06-26	159.43	163.83	158.95	163.83	4.51	2.83	360765.0	58333121.9	903
2013-06-25	157.49	159.43	155.99	159.32	3.22	2.06	170708.0	26964236.0	498
2013-06-24	155.51	156.98	154.05	156.1	0.83	0.53	217709.0	33920864.1	717
2013-06-23	154.53	155.51	153.06	155.27	0.4	0.26	126000.0	19424679.8	503
2013-06-22	148.67	155.03	148.67	154.87	4.1	2.72	239383.0	36486156.5	713
2013-06-19	150.61	151.12	149.15	150.77	0.0	0.0	105214.0	15802607.4	378
2013-06-18	150.61	151.6	149.65	150.77	-0.83	-0.55	212548.0	31992666.2	670
2013-06-17	151.6	153.06	150.61	151.6	1.6	1.07	352464.0	53632441.5	883
2013-06-16	145.74	151.12	144.75	150.0	2.45	1.66	421419.0	62502393.7	1071
2013-06-15	147.2	148.67	135.96	147.55	-2.82	-1.88	411765.0	59421881.2	1001
2013-06-12	145.74	150.61	145.26	150.37	4.5	3.08	320586.0	47424362.2	752
2013-06-11	148.19	148.19	145.74	145.87	-3.68	-2.46	174085.0	25584511.3	526
2013-06-10	150.61	152.1	148.19	149.55	-1.68	-1.11	172852.0	25826437.7	595
2013-06-09	149.15	152.1	148.19	151.23	1.23	0.82	265641.0	39829249.7	750
2013-06-08	149.65	151.12	148.19	150.0	0.45	0.3	278680.0	41557232.5	702
2013-06-05	144.75	150.13	144.27	149.55	4.05	2.78	207277.0	30539137.6	500
2013-06-04	148.19	148.19	144.75	145.5	-2.05	-1.39	324238.0	47445777.0	610
2013-06-03	148.19	148.67	146.72	147.55	-0.77	-0.52	234019.0	34637728.8	500
2013-06-02	146.72	150.13	146.22	148.32	2.45	1.68	567502.0	83923213.0	1427
2013-06-01	139.37	146.22	139.37	145.87	4.05	2.86	448239.0	64682455.4	1123
2013-05-29	142.81	144.27	140.84	141.82	-1.63	-1.14	273957.0	39028946.2	712
2013-05-28	140.84	145.26	139.88	143.45	2.85	2.03	572773.0	81600423.5	1149
2013-05-27	138.41	140.84	137.91	140.6	2.05	1.48	313194.0	43599428.1	805
2013-05-26	133.99	138.89	133.99	138.55	3.68	2.73	321604.0	44011423.0	877
2013-05-25	135.46	136.92	132.53	134.87	-1.68	-1.23	259581.0	35029684.6	904
2013-05-22	132.53	136.92	131.06	136.55	3.28	2.46	533411.0	71404052.4	1184
2013-05-21	133.03	133.51	131.54	133.27	0.4	0.3	215118.0	28470910.0	634
2013-05-20	131.06	133.51	129.6	132.87	1.65	1.26	548557.0	72195710.4	1403
2013-05-19	130.07	132.53	128.61	131.22	1.23	0.95	605514.0	79091164.7	1456
2013-05-18	128.13	130.07	126.66	129.99	2.45	1.92	405115.0	52030100.4	1131
2013-05-15	128.61	128.61	125.2	127.54	-1.66	-1.28	185444.0	23551913.3	694
2013-05-14	129.12	131.06	125.68	129.2	0.43	0.33	338558.0	43663986.0	1149
2013-05-13	125.2	129.6	124.69	128.77	1.63	1.28	223999.0	28359991.8	845
2013-05-12	128.13	128.13	126.66	127.14	-0.83	-0.65	131573.0	16717839.3	530
2013-05-11	128.61	129.12	126.66	127.97	-0.4	-0.31	135796.0	17347408.7	579
2013-05-08	128.61	129.6	127.65	128.37	0.4	0.31	161586.0	20780210.5	690
2013-05-07	127.14	129.12	126.19	127.97	0.43	0.34	281887.0	36059174.9	1189
2013-05-06	129.12	129.6	126.66	127.54	-1.23	-0.96	162652.0	20768169.0	805
2013-05-05	127.65	130.58	126.19	128.77	0.8	0.63	427909.0	54984655.6	1826
2013-05-04	138.41	140.84	127.14	127.97	-9.35	-6.81	1452263.0	195384083.0	4857
2013-05-01	131.06	137.91	128.61	137.32	6.1	4.65	567383.0	75919089.2	1541
2013-04-30	130.58	132.53	129.12	131.22	0.8	0.61	247276.0	32249257.9	836
2013-04-29	126.19	131.06	126.19	130.42	4.1	3.25	530317.0	68651453.4	1554
2013-04-28	127.14	128.61	124.21	126.32	-3.67	-2.82	504023.0	63648251.6	1693
2013-04-27	135.96	136.44	124.69	129.99	-8.56	-6.18	1067277.0	138135755.5	3494
2013-04-24	139.88	140.84	136.44	138.55	-2.45	-1.74	195912.0	27247207.2	682
2013-04-23	138.41	140.84	136.44	141.0	2.0	1.44	464664.0	64565396.4	1388
2013-04-22	131.54	141.82	131.06	139.0	6.95	5.26	767523.0	103827205.6	1802
2013-04-21	121.76	132.05	121.76	132.05	-0.4	-0.3	869098.0	111464240.0	2119
2013-04-20	122.27	135.46	122.27	132.45	9.35	7.6	1677214.0	221478529.3	4098
2013-04-17	123.73	125.2	118.59	123.1	-0.77	-0.62	150705.0	18436296.0	510
2013-04-16	123.73	124.69	121.04	123.87	-1.22	-0.98	246623.0	30320805.7	701
2013-04-15	125.2	126.19	123.73	125.09	0.77	0.62	313078.0	39130730.9	845
2013-04-14	122.27	125.2	121.52	124.32	2.05	1.68	307757.0	38072242.5	1025
2013-04-13	123.23	124.21	121.04	122.27	0.0	0.0	248707.0	30432076.9	814
2013-04-10	120.3	124.69	118.11	122.27	2.05	1.71	577095.0	70163729.1	1558
2013-04-09	115.66	120.3	115.42	120.22	5.3	4.61	227038.0	26539074.2	660
2013-04-08	114.44	115.42	113.69	114.92	1.23	1.08	64877.0	7433240.7	213
2013-04-07	113.21	114.44	113.21	113.69	0.0	0.0	23920.0	2724282.3	108
2013-04-06	114.44	114.44	112.49	113.69	-0.4	-0.35	42526.0	4834449.2	208
2013-04-03	114.2	114.2	113.21	114.09	0.0	0.0	50771.0	5780143.0	162
2013-04-02	113.69	114.2	113.21	114.09	0.77	0.68	62652.0	7135486.7	169
2013-04-01	113.21	114.2	113.21	113.32	0.0	0.0	33007.0	3749910.9	154
2013-03-31	114.2	114.44	113.21	113.32	-1.22	-1.07	66444.0	7555731.8	241
2013-03-30	115.66	115.66	113.69	114.54	0.0	0.0	128301.0	14683571.7	474
2013-03-27	115.42	115.66	114.44	114.54	-6.88	-5.67	138252.0	15920396.1	593
2013-03-26	121.76	122.27	119.82	121.42	0.0	0.0	225245.0	27309569.4	646
2013-03-25	120.3	122.75	119.82	121.42	1.2	1.0	320675.0	38979098.5	752
2013-03-24	120.54	120.54	119.34	120.22	-0.42	-0.35	149362.0	17929711.1	350
2013-03-23	120.54	121.04	119.82	120.64	0.82	0.68	70560.0	8491001.5	242
2013-03-20	119.82	120.3	119.07	119.82	0.0	0.0	38796.0	4637176.0	163
2013-03-19	119.07	119.82	118.59	119.82	0.83	0.7	59740.0	7102690.0	164
2013-03-18	119.34	119.82	118.59	118.99	-0.83	-0.69	46679.0	5552674.3	169
2013-03-17	119.07	119.82	118.59	119.82	0.83	0.7	49439.0	5893967.8	188
2013-03-16	117.37	119.07	117.37	118.99	1.22	1.04	69975.0	8278815.7	202
2013-03-13	116.65	117.85	116.14	117.77	0.8	0.68	62738.0	7332336.8	211
2013-03-12	117.85	118.11	116.65	116.97	-0.8	-0.68	41106.0	4812190.0	181
2013-03-11	117.37	118.11	117.37	117.77	0.0	0.0	32240.0	3800377.0	119
2013-03-10	117.85	118.11	116.89	117.77	0.4	0.34	61373.0	7220334.4	184
2013-03-09	118.11	118.59	117.37	117.37	0.0	0.0	64998.0	7676192.4	252
2013-03-06	116.65	118.11	116.14	117.37	1.23	1.06	80827.0	9486800.1	290
2013-03-05	114.2	116.14	114.2	116.14	1.6	1.4	31557.0	3647457.5	172
2013-03-04	115.66	115.66	114.2	114.54	-0.78	-0.68	57923.0	6636923.0	209
2013-03-03	116.65	116.65	114.92	115.32	-0.82	-0.71	54083.0	6262123.3	229
2013-03-02	117.37	117.37	115.66	116.14	-0.83	-0.71	71949.0	8388404.7	247
2013-02-27	116.89	117.37	116.65	116.97	0.0	0.0	24609.0	2877671.3	105
2013-02-26	116.89	116.89	116.14	116.97	-0.8	-0.68	86609.0	10088273.8	332
2013-02-25	118.59	118.59	117.37	117.77	-0.82	-0.69	56606.0	6680876.3	202
2013-02-24	119.07	119.34	118.11	118.59	-0.4	-0.34	45230.0	5366977.1	156
2013-02-23	119.07	119.07	118.59	118.99	0.0	0.0	17215.0	2044638.8	104
2013-02-20	119.07	119.07	118.11	118.99	0.0	0.0	41743.0	4956809.8	225
2013-02-19	121.04	121.04	117.85	118.99	-2.05	-1.69	139903.0	16617463.9	395
2013-02-18	121.52	121.52	120.3	121.04	0.0	0.0	52506.0	6343983.5	171
2013-02-17	121.04	121.52	121.04	121.04	0.0	0.0	21730.0	2633152.7	112
2013-02-16	121.52	121.52	120.54	121.04	0.0	0.0	31523.0	3813874.8	116
2013-02-13	121.52	121.52	121.04	121.04	-0.38	-0.31	29123.0	3530283.8	113
2013-02-12	121.76	121.76	121.04	121.42	-0.85	-0.7	16368.0	1987272.1	78
2013-02-11	121.52	122.27	121.04	122.27	0.85	0.7	30355.0	3699823.5	116
2013-02-10	121.04	122.27	121.04	121.42	0.0	0.0	22657.0	2755712.5	102
2013-02-09	121.04	121.52	121.04	121.42	0.78	0.65	20804.0	2522253.5	113
2013-02-06	121.76	122.75	120.54	120.64	0.0	0.0	47942.0	5829340.2	182
2013-02-05	121.04	121.52	120.3	120.64	-0.78	-0.64	62048.0	7498950.2	224
2013-02-04	121.76	122.27	121.04	121.42	0.0	0.0	28158.0	3430665.7	100
2013-02-03	122.27	122.27	121.52	121.42	-0.85	-0.7	38690.0	4714292.6	124
2013-02-02	122.75	123.23	122.27	122.27	-0.37	-0.3	48296.0	5921267.6	177
2013-01-30	121.52	122.75	121.52	122.64	1.22	1.0	61271.0	7472590.5	208
2013-01-29	122.27	122.27	121.52	121.42	-0.85	-0.7	50950.0	6212490.1	196
2013-01-28	123.23	123.23	122.27	122.27	-0.37	-0.3	37702.0	4616715.4	154
2013-01-27	123.23	123.23	122.27	122.64	-0.46	-0.37	39087.0	4796163.0	159
2013-01-26	123.23	123.73	122.75	123.1	0.0	0.0	50020.0	6161748.6	195
2013-01-23	123.73	123.73	122.27	123.1	-0.77	-0.62	104236.0	12820982.0	334
2013-01-22	122.75	123.73	122.75	123.87	0.38	0.31	49097.0	6067222.4	197
2013-01-21	122.75	123.73	122.27	123.49	-2.06	-1.64	138222.0	16994478.6	510
2013-01-20	123.73	126.66	123.23	125.55	1.68	1.36	164708.0	20598900.7	552
2013-01-19	123.23	124.21	122.75	123.87	0.77	0.63	73592.0	9083067.1	263
2013-01-16	122.75	123.23	122.27	123.1	0.0	0.0	74054.0	9092536.4	220
2013-01-15	122.75	123.73	122.27	123.1	0.0	0.0	120365.0	14786266.5	403
2013-01-14	122.27	123.73	121.76	123.1	0.83	0.68	152270.0	18742967.4	470
2013-01-13	121.76	123.23	121.52	122.27	0.4	0.33	145416.0	17770930.4	435
2013-01-12	121.52	123.23	121.52	121.87	0.83	0.69	197717.0	24118663.1	537
2013-01-09	120.54	121.52	120.54	121.04	0.0	0.0	117661.0	14230230.7	296
2013-01-08	122.27	122.75	120.54	121.04	-1.23	-1.01	163826.0	19842007.3	407
2013-01-07	123.23	123.73	121.76	122.27	-0.83	-0.67	98335.0	12039666.6	298
2013-01-06	123.73	124.21	123.23	123.1	-0.39	-0.32	142018.0	17555221.2	331
2013-01-05	124.69	124.69	123.73	123.49	-0.38	-0.31	113052.0	14024610.1	336
2013-01-02	124.21	125.2	123.23	123.87	0.77	0.63	130785.0	16201284.8	433
2013-01-01	122.27	123.23	121.76	123.1	1.68	1.38	17482.0	2138609.3	90
2012-12-31	121.76	121.76	121.04	121.42	-0.85	-0.7	15017.0	1822479.3	93
2012-12-30	123.23	123.23	121.76	122.27	-0.83	-0.67	20299.0	2480940.1	84
2012-12-29	121.76	123.73	121.76	123.1	1.23	1.01	23740.0	2914248.6	115
2012-12-26	122.27	122.27	121.76	121.87	-0.77	-0.63	17031.0	2077709.7	93
2012-12-25	123.73	123.73	122.75	122.64	-1.23	-0.99	23359.0	2872922.7	145
2012-12-24	124.69	124.69	121.76	123.87	-0.45	-0.36	51458.0	6345487.5	256
2012-12-23	124.69	126.66	123.73	124.32	0.83	0.67	158641.0	19832851.5	555
2012-12-22	122.27	123.73	121.52	123.49	0.85	0.69	23028.0	2829001.6	94
2012-12-19	121.76	122.75	121.76	122.64	0.77	0.63	29868.0	3650948.1	212
2012-12-18	122.27	122.27	121.52	121.87	0.45	0.37	15905.0	1940086.6	81
2012-12-17	120.54	121.76	120.54	121.42	0.78	0.65	9081.0	1101897.9	82
2012-12-16	120.54	121.52	120.54	120.64	0.42	0.35	16299.0	1971449.0	90
2012-12-15	120.54	120.54	120.3	120.22	0.8	0.67	20577.0	2476798.4	95
2012-12-12	121.04	121.04	119.34	119.42	-0.8	-0.67	31055.0	3735971.9	145
2012-12-11	120.54	120.54	119.07	120.22	-0.42	-0.35	45745.0	5485183.2	208
2012-12-10	119.34	120.54	119.34	120.64	1.22	1.02	21379.0	2569450.5	106
2012-12-09	121.04	121.04	119.34	119.42	-1.62	-1.34	20890.0	2508756.7	134
2012-12-08	118.59	121.04	118.59	121.04	3.27	2.78	37399.0	4476184.3	210
2012-12-05	118.11	118.59	117.37	117.77	-0.42	-0.36	25835.0	3046039.6	115
2012-12-04	118.59	119.34	117.85	118.19	-0.4	-0.34	23813.0	2817068.0	159
2012-12-03	118.11	120.3	117.85	118.59	0.82	0.7	34608.0	4109508.2	193
2012-12-02	116.65	118.59	116.14	117.77	2.45	2.12	47437.0	5561381.2	247
2012-12-01	116.14	116.14	114.44	115.32	1.63	1.43	34485.0	3974705.0	169
2012-11-28	113.69	115.42	112.49	113.69	0.0	0.0	46851.0	5339627.8	176
2012-11-27	114.44	115.42	112.97	113.69	-1.63	-1.41	21935.0	2502685.3	144
2012-11-26	114.92	115.42	111.75	115.32	0.78	0.68	47540.0	5389957.7	209
2012-11-25	117.85	117.85	114.2	114.54	-3.65	-3.09	34738.0	4020778.5	209
2012-11-24	117.85	118.59	117.85	118.19	1.22	1.04	24011.0	2835753.2	129
2012-11-21	118.59	119.07	116.89	116.97	-2.02	-1.7	59271.0	7005168.2	299
2012-11-20	119.82	121.52	118.59	118.99	0.0	0.0	56363.0	6759990.7	261
2012-11-19	120.3	121.52	117.85	118.99	-0.83	-0.69	56183.0	6702376.7	276
2012-11-18	123.23	123.23	119.82	119.82	-2.82	-2.3	46695.0	5652840.9	274
2012-11-17	123.73	125.2	121.76	122.64	-1.68	-1.35	33364.0	4092837.3	218
2012-11-14	126.19	127.14	123.73	124.32	-2.45	-1.93	50388.0	6317067.5	253
2012-11-13	126.19	126.66	125.68	126.77	0.45	0.36	19334.0	2438527.2	132
2012-11-12	126.66	127.14	126.19	126.32	-0.82	-0.64	20755.0	2625412.1	120
2012-11-11	128.61	128.61	126.19	127.14	-1.23	-0.96	37188.0	4732164.4	168
2012-11-10	127.14	128.61	126.66	128.37	0.4	0.31	34036.0	4348110.0	176
2012-11-07	128.61	129.6	127.65	127.97	-0.4	-0.31	46803.0	5998907.4	226
2012-11-06	128.13	128.61	128.13	128.37	0.4	0.31	59170.0	7582637.4	237
2012-11-05	128.13	128.61	126.66	127.97	-0.4	-0.31	17661.0	2259711.8	123
2012-11-04	129.6	130.58	127.65	128.37	-1.62	-1.25	56042.0	7205737.2	255
2012-11-03	130.58	131.06	128.61	129.99	0.79	0.61	22599.0	2936833.0	135
2012-10-24	129.12	130.07	128.61	129.2	-0.79	-0.61	33007.0	4260675.3	157
2012-10-23	130.58	131.06	128.61	129.99	-0.43	-0.33	44636.0	5798428.1	176
2012-10-22	132.53	132.53	128.61	130.42	-2.03	-1.53	47931.0	6234548.4	239
2012-10-21	135.96	135.96	132.53	132.45	-3.64	-2.67	63102.0	8454992.6	311
2012-10-20	132.05	136.92	131.06	136.09	2.45	1.83	125857.0	16944085.7	494
2012-10-17	135.46	136.92	133.51	133.64	-4.51	-3.26	52529.0	7067010.0	288
2012-10-16	138.89	140.84	134.98	138.15	-0.4	-0.29	94687.0	13169207.4	287
2012-10-15	130.58	138.41	130.58	138.55	8.13	6.23	94019.0	12576419.7	302
2012-10-14	128.61	131.06	128.61	130.42	0.82	0.63	40204.0	5218137.1	148
2012-10-13	127.14	129.6	126.19	129.6	2.46	1.93	43007.0	5493105.3	189
2012-10-10	126.19	130.58	126.19	127.14	0.37	0.29	58332.0	7440306.7	179
2012-10-09	126.66	127.14	126.66	126.77	-0.37	-0.29	2416.0	306394.7	33
2012-10-08	127.65	127.65	125.68	127.14	0.37	0.29	3538.0	447590.2	39
2012-10-07	128.13	128.13	126.19	126.77	-1.2	-0.94	8462.0	1073265.0	65
2012-10-06	129.12	129.12	128.13	127.97	0.0	0.0	6729.0	863675.4	77
2012-10-03	128.13	128.61	128.13	127.97	0.0	0.0	13029.0	1671189.9	61
2012-10-02	128.61	128.61	127.65	127.97	-0.4	-0.31	4949.0	634948.6	53
2012-10-01	128.13	129.12	127.65	128.37	0.83	0.65	9195.0	1180620.8	74
2012-09-30	128.13	128.61	126.19	127.54	0.4	0.31	10381.0	1323170.2	73
2012-09-29	127.65	128.61	126.19	127.14	-0.83	-0.65	5673.0	723184.0	59
2012-09-26	131.06	131.06	128.13	127.97	-3.68	-2.8	13109.0	1704586.7	103
2012-09-25	133.51	133.51	130.58	131.65	-1.62	-1.22	20089.0	2634620.4	130
2012-09-24	135.46	135.46	133.03	133.27	-1.6	-1.19	9523.0	1272500.5	94
2012-09-22	135.96	135.96	134.5	134.87	-0.85	-0.63	12146.0	1641753.9	83
2012-09-19	137.91	137.91	134.5	135.72	-2.43	-1.76	16711.0	2273713.2	130
2012-09-18	138.41	138.41	137.43	138.15	-0.4	-0.29	15230.0	2096845.5	89
2012-09-17	137.43	138.41	137.43	138.55	1.23	0.9	7096.0	980107.7	63
2012-09-16	137.91	138.41	137.43	137.32	-1.23	-0.89	11015.0	1518540.7	69
2012-09-15	138.89	138.89	138.41	138.55	0.78	0.57	9249.0	1280280.9	81
2012-09-12	136.92	138.89	136.92	137.77	0.45	0.33	21192.0	2932171.9	132
2012-09-11	135.46	137.91	134.98	137.32	1.6	1.18	45194.0	6174988.2	159
2012-09-10	135.96	135.96	135.46	135.72	-0.37	-0.27	16711.0	2267782.5	100
2012-09-09	136.44	136.44	135.46	136.09	-0.83	-0.61	22622.0	3072525.3	132
2012-09-08	135.96	137.91	135.96	136.92	2.82	2.1	14298.0	1950972.5	125
2012-09-05	134.98	134.98	133.51	134.1	-0.77	-0.57	16094.0	2160101.6	77
2012-09-04	136.44	136.44	134.5	134.87	-1.68	-1.23	16309.0	2198378.5	78
2012-09-03	136.92	137.43	136.44	136.55	-0.37	-0.27	11954.0	1637801.0	68
2012-09-02	137.43	137.43	135.96	136.92	-1.23	-0.89	11610.0	1587047.5	76
2012-09-01	139.37	139.37	137.91	138.15	0.38	0.28	14700.0	2034281.4	84
2012-08-29	136.92	138.89	135.96	137.77	0.85	0.62	48498.0	6700170.1	232
2012-08-28	134.5	136.92	133.51	136.92	2.42	1.8	47420.0	6451798.1	204
2012-08-27	133.51	134.5	133.51	134.5	0.4	0.3	9407.0	1256670.0	66
2012-08-26	133.51	134.5	132.53	134.1	0.83	0.62	7746.0	1036071.5	63
2012-08-25	133.03	134.5	131.54	133.27	2.05	1.56	15452.0	2052774.0	82
2012-08-15	132.53	132.53	131.06	131.22	-1.65	-1.24	14129.0	1862525.5	93
2012-08-14	135.46	135.46	131.06	132.87	-1.63	-1.21	6958.0	924566.5	52
2012-08-13	133.99	135.96	132.53	134.5	0.0	0.0	16598.0	2232253.2	84
2012-08-12	133.99	134.5	133.03	134.5	0.86	0.64	21771.0	2909957.6	90
2012-08-11	131.54	135.96	131.54	133.64	2.42	1.84	35881.0	4806290.1	189
2012-08-08	132.05	132.53	130.58	131.22	-1.65	-1.24	16339.0	2146475.7	107
2012-08-07	133.99	133.99	132.05	132.87	-1.23	-0.92	21430.0	2850404.9	111
2012-08-06	132.05	134.98	132.05	134.1	1.23	0.93	58735.0	7837472.1	315
2012-08-05	131.06	133.03	130.58	132.87	2.05	1.57	27732.0	3643804.8	152
2012-08-04	129.6	131.54	129.6	130.82	1.62	1.25	25153.0	3289517.7	165
2012-08-01	128.61	130.07	128.61	129.2	0.43	0.33	38848.0	5017150.2	137
2012-07-31	127.65	129.12	127.14	128.77	1.63	1.28	31953.0	4095511.9	150
2012-07-30	126.19	127.14	126.19	127.14	0.82	0.65	6702.0	850569.0	67
2012-07-29	125.68	126.19	125.2	126.32	0.77	0.61	10787.0	1354629.7	69
2012-07-28	125.2	126.19	125.2	125.55	0.86	0.69	10134.0	1275386.7	65
2012-07-25	124.21	124.69	123.73	124.69	-0.4	-0.32	8036.0	999030.5	57
2012-07-24	123.73	125.2	123.73	125.09	1.6	1.3	2635.0	327973.6	41
2012-07-23	125.2	126.66	123.73	123.49	-2.83	-2.24	13385.0	1682108.4	63
2012-07-22	125.68	126.19	125.68	126.32	0.77	0.61	12339.0	1556449.2	47
2012-07-21	125.2	126.19	124.69	125.55	2.45	1.99	6053.0	761115.6	49
2012-07-18	123.73	124.21	123.23	123.1	-0.39	-0.32	8150.0	1008599.9	64
2012-07-17	123.23	123.73	122.75	123.49	-0.38	-0.31	8262.0	1017456.2	88
2012-07-16	123.73	125.2	122.75	123.87	-1.22	-0.98	4161.0	515463.8	56
2012-07-15	124.69	125.68	124.21	125.09	-1.23	-0.97	6750.0	843102.9	49
2012-07-14	124.69	126.19	123.73	126.32	1.23	0.98	6113.0	767185.7	40
2012-07-11	125.2	126.19	122.75	125.09	0.4	0.32	7371.0	923465.4	50
2012-07-10	127.14	127.14	124.69	124.69	-3.68	-2.87	6429.0	808763.6	74
2012-07-09	128.13	130.07	128.13	128.37	0.83	0.65	33743.0	4360616.9	183
2012-07-08	124.69	129.6	124.69	127.54	2.45	1.96	23518.0	2989724.9	133
2012-07-07	124.21	125.68	123.73	125.09	0.4	0.32	10008.0	1246823.3	61
2012-07-04	123.73	125.2	123.73	124.69	0.82	0.66	18403.0	2294152.2	103
2012-07-03	123.73	124.21	123.23	123.87	0.38	0.31	14052.0	1740769.1	87
2012-07-02	122.27	124.21	122.27	123.49	1.22	1.0	17828.0	2194971.4	89
2012-07-01	121.76	122.27	121.04	122.27	0.4	0.33	6149.0	748984.8	53
2012-06-30	122.75	123.73	120.3	121.87	0.0	0.0	11935.0	1457759.4	87
2012-06-27	121.52	122.75	119.07	121.87	0.45	0.37	79727.0	9689748.6	246
2012-06-26	121.76	122.27	121.04	121.42	-0.45	-0.37	20935.0	2547640.9	132
2012-06-25	122.27	123.23	120.54	121.87	-0.4	-0.33	9843.0	1202782.4	78
2012-06-24	123.23	123.73	122.27	122.27	-0.83	-0.67	15071.0	1847879.8	80
2012-06-23	123.73	123.73	123.23	123.1	-0.77	-0.62	8901.0	1097415.3	60
2012-06-20	124.21	124.21	123.23	123.87	0.0	0.0	29494.0	3652632.4	133
2012-06-19	123.73	124.69	122.75	123.87	0.38	0.31	47973.0	5954016.8	259
2012-06-18	122.27	123.73	121.76	123.49	2.07	1.7	37316.0	4568047.6	165
2012-06-17	121.52	121.76	121.04	121.42	-0.45	-0.37	10257.0	1245296.2	73
2012-06-16	122.27	123.73	119.07	121.87	0.45	0.37	52945.0	6436335.8	226
2012-06-13	123.23	123.23	121.04	121.42	-1.22	-0.99	28317.0	3456545.3	125
2012-06-12	122.27	123.23	121.76	122.64	-0.46	-0.37	22079.0	2704010.6	116
2012-06-11	122.27	123.73	122.27	123.1	0.46	0.38	31582.0	3888137.9	174
2012-06-10	121.04	122.75	121.04	122.64	1.22	1.0	12777.0	1560721.7	80
2012-06-09	122.27	123.23	121.52	121.42	0.38	0.31	7748.0	945123.6	76
2012-06-06	123.73	124.21	121.04	121.04	-2.45	-1.98	18461.0	2262656.3	112
2012-06-05	124.69	126.19	123.73	123.49	-1.2	-0.96	23351.0	2903589.1	86
2012-06-04	121.52	124.69	121.52	124.69	2.42	1.98	34036.0	4214749.5	131
2012-06-03	119.82	124.69	119.82	122.27	2.85	2.39	50116.0	6164278.9	191
2012-06-02	118.11	122.27	117.85	119.42	-5.27	-4.23	56487.0	6821994.5	218
2012-05-30	126.19	126.66	123.23	124.69	-2.08	-1.64	27873.0	3473481.0	165
2012-05-29	128.13	128.13	126.66	126.77	-1.2	-0.94	16097.0	2048030.3	110
2012-05-28	127.65	129.12	126.66	127.97	-0.4	-0.31	31363.0	4001203.5	217
2012-05-27	125.2	129.12	124.21	128.37	4.05	3.26	106802.0	13504656.2	354
2012-05-26	123.23	128.61	122.75	124.32	1.22	0.99	84001.0	10576929.4	437
2012-05-23	123.23	124.21	122.75	123.1	-0.77	-0.62	30644.0	3784917.4	166
2012-05-22	123.73	124.69	123.73	123.87	0.38	0.31	40723.0	5059199.0	190
2012-05-21	123.23	123.73	122.27	123.49	0.0	0.0	38762.0	4768624.0	190
2012-05-20	124.21	124.21	122.27	123.49	0.39	0.32	31277.0	3844474.6	172
2012-05-19	121.52	124.21	121.04	123.1	-2.45	-1.95	55870.0	6875356.2	258
2012-05-16	121.76	125.68	121.04	125.55	3.28	2.68	24981.0	3045925.8	145
2012-05-15	122.75	122.75	121.76	122.27	0.4	0.33	15478.0	1893964.0	121
2012-05-14	123.73	123.73	121.76	121.87	-1.62	-1.31	26654.0	3268983.1	187
2012-05-13	126.19	126.19	123.73	123.49	-2.43	-1.93	27571.0	3454510.1	140
2012-05-12	125.68	126.19	122.75	125.92	0.0	0.0	30688.0	3812097.7	186
2012-05-09	127.14	128.13	125.2	125.92	-2.45	-1.91	30888.0	3910686.3	209
2012-05-08	129.12	129.12	127.65	128.37	0.0	0.0	40575.0	5205248.2	130
2012-05-07	128.61	128.61	126.66	128.37	-0.83	-0.64	29329.0	3752170.6	172
2012-05-06	130.07	130.58	128.61	129.2	-1.22	-0.94	24142.0	3130671.8	138
2012-05-05	130.58	130.58	128.61	130.42	-0.8	-0.61	52880.0	6864506.2	204
2012-05-02	131.06	132.05	131.06	131.22	0.4	0.31	44546.0	5847856.9	180
2012-05-01	131.06	131.06	130.58	130.82	-0.83	-0.63	35395.0	4632231.1	179
2012-04-30	132.05	132.05	129.12	131.65	-0.8	-0.6	47341.0	6189840.6	280
2012-04-29	131.06	132.53	130.58	132.45	1.63	1.25	60084.0	7895236.9	272
2012-04-28	130.58	131.06	130.58	130.82	0.83	0.64	33954.0	4442207.2	160
2012-04-25	131.06	131.06	129.12	129.99	0.39	0.3	40042.0	5190904.8	208
2012-04-24	130.07	130.58	128.61	129.6	-0.39	-0.3	42315.0	5476881.9	192
2012-04-23	131.06	132.05	130.07	129.99	-1.66	-1.26	43762.0	5727972.1	214
2012-04-22	133.03	133.99	131.06	131.65	-1.22	-0.92	49307.0	6553639.4	230
2012-04-21	131.54	134.5	131.54	132.87	1.65	1.26	61287.0	8157434.3	279
2012-04-18	132.53	132.53	130.07	131.22	-1.23	-0.93	55399.0	7260142.9	275
2012-04-17	128.61	132.53	128.61	132.45	4.08	3.18	76647.0	9961034.6	362
2012-04-16	131.06	132.05	126.19	128.37	-2.85	-2.17	92234.0	11824134.8	529
2012-04-15	133.99	134.5	131.06	131.22	-5.33	-3.9	111570.0	14848521.7	493
2012-04-14	138.41	138.41	135.96	136.55	-1.22	-0.89	52161.0	7144355.6	281
2012-04-11	139.37	141.82	135.46	137.77	-2.83	-2.01	69173.0	9481014.1	390
2012-04-10	142.81	144.27	139.88	140.6	-2.05	-1.44	43781.0	6228798.9	228
2012-04-09	142.3	142.81	140.84	142.65	-0.8	-0.56	45336.0	6430073.2	235
2012-04-08	147.2	147.2	140.84	143.45	-3.65	-2.48	65165.0	9399154.9	361
2012-04-07	147.68	148.67	146.22	147.1	-0.45	-0.3	58436.0	8589324.8	301
2012-04-04	149.65	150.13	147.2	147.55	-1.6	-1.07	79247.0	11752237.4	404
2012-04-03	148.67	149.65	147.68	149.15	-6.52	-4.19	144062.0	21389580.9	707
2012-04-02	158.95	158.95	155.51	155.67	-3.28	-2.06	132117.0	20745527.1	571
2012-04-01	161.37	161.88	157.96	158.95	-2.05	-1.27	108855.0	17380279.7	429
2012-03-31	161.37	163.83	160.42	161.0	2.05	1.29	99429.0	16101474.75	502
2012-03-28	157.96	158.95	157.49	158.95	0.85	0.54	75285.0	11909964.0	308
2012-03-27	159.43	159.43	157.96	158.1	-1.22	-0.77	68250.0	10827251.7	293
2012-03-26	156.5	159.91	156.5	159.32	2.45	1.56	103653.0	16335847.6	416
2012-03-25	156.98	157.49	155.51	156.87	0.77	0.49	109819.0	17173889.8	354
2012-03-24	150.61	159.91	150.61	156.1	5.73	3.81	169009.0	26357407.4	684
2012-03-21	148.67	150.61	148.19	150.37	1.6	1.08	81183.0	12147243.1	282
2012-03-20	150.13	150.13	148.67	148.77	-1.23	-0.82	114956.0	17172573.2	329
2012-03-19	150.61	150.61	149.65	150.0	-0.37	-0.25	117900.0	17700747.9	374
[truncated: 1,438 more rows]
