# Supplementary material for: Effective short-term forecasts of Saudi stock price trends using technical indicators and large-scale multivariate time series
Source: PeerJ Comput Sci. 2023 Jan 6;9:e1205. doi: 10.7717/peerj-cs.1205 (PMC10280263; doi:10.7717/peerj-cs.1205)
Supplement: Supplemental Information 3 [file peerj-cs-09-1205-s003.zip › TASI Dataset 2021/TASNEE_2060.csv]

date	open	high	low	close	change	change_percent	volume_traded	value_traded_SAR	number_trades
2020-03-19	8.45	8.9	8.39	8.7	0.24	2.84	4993254.0	43247859.64	2477
2020-03-18	8.5	8.68	8.35	8.46	-0.02	-0.24	2722226.0	23241857.0	1780
2020-03-17	8.31	8.63	8.23	8.48	0.15	1.8	3073707.0	26102906.54	2142
2020-03-16	8.73	8.77	8.33	8.33	-0.52	-5.88	4547796.0	39187734.12	2708
2020-03-15	9.18	9.36	8.85	8.85	-0.26	-2.85	2969181.0	26858688.33	1954
2020-03-12	9.0	9.33	8.89	9.11	-0.34	-3.6	2550218.0	23198665.85	2014
2020-03-11	10.14	10.14	9.36	9.45	-0.57	-5.69	3662878.0	35889990.91	2423
2020-03-10	9.7	10.1	9.31	10.02	0.76	8.21	5444594.0	52227080.89	3176
2020-03-09	9.26	9.4	9.26	9.26	-1.02	-9.92	4192006.0	38896919.91	2150
2020-03-08	11.0	11.0	10.28	10.28	-1.14	-9.98	2941857.0	30933531.86	2184
2020-03-05	11.54	11.64	11.4	11.42	-0.08	-0.7	1076342.0	12415734.44	833
2020-03-04	11.6	11.6	11.42	11.5	-0.16	-1.37	1907763.0	21948245.28	1149
2020-03-03	11.44	11.66	11.4	11.66	0.34	3.0	1456274.0	16768507.92	1089
2020-03-02	11.4	11.56	11.3	11.32	0.04	0.35	1856741.0	21243886.46	1745
2020-03-01	11.32	11.52	11.1	11.28	-0.5	-4.24	2308199.0	25961716.9	1585
2020-02-27	11.6	11.78	11.4	11.78	0.18	1.55	1530451.0	17724591.04	1544
2020-02-26	11.58	11.72	11.56	11.6	-0.12	-1.02	1291710.0	15049001.4	1023
2020-02-25	11.64	11.76	11.5	11.72	0.06	0.51	1911584.0	22254052.48	1571
2020-02-24	12.12	12.12	11.62	11.66	-0.46	-3.8	2615023.0	30797341.16	2071
2020-02-23	12.28	12.3	12.1	12.12	-0.16	-1.3	1043104.0	12696978.32	870
2020-02-20	12.1	12.28	12.1	12.28	0.24	1.99	1879617.0	22911550.84	1311
2020-02-19	11.9	12.04	11.88	12.04	0.18	1.52	1371478.0	16424476.64	1168
2020-02-18	11.86	11.92	11.8	11.86	0.0	0.0	805815.0	9564126.0	654
2020-02-17	11.7	11.88	11.7	11.86	0.12	1.02	761319.0	8996260.12	799
2020-02-16	11.76	11.78	11.66	11.74	0.0	0.0	808560.0	9457390.0	820
2020-02-13	11.9	11.9	11.66	11.74	-0.2	-1.68	2168905.0	25497954.4	1724
2020-02-12	12.02	12.04	11.82	11.94	-0.06	-0.5	1983457.0	23647919.06	1404
2020-02-11	12.1	12.14	11.98	12.0	-0.16	-1.32	2065829.0	24874904.32	1289
2020-02-10	11.72	12.16	11.6	12.16	0.36	3.05	2115757.0	25257705.96	1821
2020-02-09	12.08	12.08	11.78	11.8	-0.28	-2.32	1965884.0	23364122.08	1726
2020-02-06	12.2	12.24	12.0	12.08	-0.08	-0.66	1726724.0	20957778.12	1450
2020-02-05	12.36	12.38	12.16	12.16	-0.12	-0.98	1771438.0	21693452.06	1642
2020-02-04	12.46	12.56	12.28	12.28	-0.16	-1.29	2322576.0	28485811.32	1762
2020-02-03	12.6	12.66	12.44	12.44	-0.18	-1.43	1568567.0	19630797.7	1804
2020-02-02	12.76	12.76	12.54	12.62	-0.2	-1.56	1131472.0	14301507.54	842
2020-01-30	12.78	12.88	12.74	12.82	0.04	0.31	1205499.0	15450377.34	978
2020-01-29	12.52	12.9	12.5	12.78	0.1	0.79	2642232.0	33581767.6	1574
2020-01-28	12.6	12.78	12.58	12.68	0.04	0.32	1422874.0	17989845.88	1218
2020-01-27	12.88	12.88	12.6	12.64	-0.26	-2.02	2282142.0	29045051.34	1851
2020-01-26	13.14	13.14	12.86	12.9	-0.26	-1.98	1908190.0	24692252.88	1627
2020-01-23	13.38	13.38	13.14	13.16	-0.24	-1.79	2462775.0	32531130.82	1788
2020-01-22	13.32	13.52	13.32	13.4	0.04	0.3	1947735.0	26148574.3	1552
2020-01-21	13.42	13.42	13.26	13.36	-0.08	-0.6	1796241.0	23927636.24	1674
2020-01-20	13.64	13.66	13.34	13.44	-0.18	-1.32	2608630.0	35115619.8	2167
2020-01-19	13.7	13.72	13.6	13.62	-0.08	-0.58	798457.0	10899644.62	814
2020-01-16	13.74	13.74	13.58	13.7	-0.02	-0.15	1129576.0	15412101.88	800
2020-01-15	13.8	13.8	13.64	13.72	-0.08	-0.58	1978045.0	27103895.6	1300
2020-01-14	13.82	13.86	13.7	13.8	0.02	0.15	3302785.0	45497216.54	2215
2020-01-13	13.48	13.8	13.48	13.78	0.28	2.07	3516611.0	48273079.1	1936
2020-01-12	13.36	13.54	13.36	13.5	0.22	1.66	3794482.0	51061211.5	1841
2020-01-09	13.0	13.32	12.94	13.28	0.62	4.9	3416254.0	44887334.48	2006
2020-01-08	12.54	12.78	12.46	12.66	-0.22	-1.71	3574175.0	45205056.48	1749
2020-01-07	13.04	13.14	12.88	12.88	-0.1	-0.77	2509387.0	32747373.38	1570
2020-01-06	13.14	13.24	12.78	12.98	-0.2	-1.52	3147766.0	40770907.5	2344
2020-01-05	13.14	13.44	13.14	13.18	-0.48	-3.51	3183768.0	42271478.3	2159
2020-01-02	13.74	13.76	13.5	13.66	-0.08	-0.58	3193145.0	43576265.66	2022
2020-01-01	13.6	13.88	13.6	13.74	0.06	0.44	1856419.0	25465276.04	1283
2019-12-31	13.6	13.74	13.5	13.68	0.04	0.29	2412583.0	32913857.2	1699
2019-12-30	13.78	13.94	13.6	13.64	-0.08	-0.58	3133969.0	43144611.98	1986
2019-12-29	13.48	13.84	13.46	13.72	0.3	2.24	4437486.0	60842557.2	2273
2019-12-26	13.4	13.46	13.16	13.42	0.04	0.3	4061087.0	53966017.68	1892
2019-12-25	13.46	13.52	13.32	13.38	-0.06	-0.45	3083870.0	41375106.7	1362
2019-12-24	13.48	13.62	13.28	13.44	-0.04	-0.3	3863600.0	51772097.92	2148
2019-12-23	13.18	13.56	13.14	13.48	0.4	3.06	8170144.0	108889151.9	3327
2019-12-22	12.54	13.1	12.46	13.08	0.54	4.31	5880474.0	75968047.38	3020
2019-12-19	12.7	12.7	12.54	12.54	-0.14	-1.1	2837768.0	35783002.26	1512
2019-12-18	12.64	12.8	12.58	12.68	0.08	0.63	4690745.0	59258787.62	2250
2019-12-17	12.24	12.6	12.22	12.6	0.4	3.28	5933496.0	73774750.52	2698
2019-12-16	12.08	12.28	12.02	12.2	0.14	1.16	3556879.0	43341227.86	1855
2019-12-15	12.0	12.08	11.88	12.06	0.22	1.86	1495511.0	17875896.46	1036
2019-12-12	12.06	12.08	11.82	11.84	-0.2	-1.66	2411098.0	28725845.2	1205
2019-12-11	11.8	12.04	11.8	12.04	0.22	1.86	2719804.0	32546270.1	1255
2019-12-10	11.86	11.92	11.74	11.82	-0.08	-0.67	1815987.0	21491763.48	1084
2019-12-09	11.9	12.04	11.86	11.9	0.02	0.17	4740676.0	56395001.12	2619
2019-12-08	11.58	11.88	11.58	11.88	0.32	2.77	2792487.0	32797881.24	1817
2019-12-05	11.42	11.56	11.38	11.56	0.18	1.58	2581404.0	29591777.2	1796
2019-12-04	11.36	11.4	11.08	11.38	-0.04	-0.35	3519691.0	39440500.96	2501
2019-12-03	11.56	11.62	11.36	11.42	-0.14	-1.21	2953382.0	33899136.02	3197
2019-12-02	11.66	11.76	11.56	11.56	-0.1	-0.86	2088942.0	24315221.94	1682
2019-12-01	11.72	11.76	11.66	11.66	-0.06	-0.51	2000332.0	23433164.2	1311
2019-11-28	11.86	11.86	11.58	11.72	-0.16	-1.35	5892326.0	68756213.94	3416
2019-11-27	12.2	12.2	11.88	11.88	-0.22	-1.82	4057245.0	48871741.96	2534
2019-11-26	12.18	12.28	12.1	12.1	-0.08	-0.66	3094847.0	37657657.28	1326
2019-11-25	12.24	12.26	12.16	12.18	-0.06	-0.49	5082293.0	61861782.74	2897
2019-11-24	12.56	12.68	12.24	12.24	-0.3	-2.39	4798859.0	59868735.88	2137
2019-11-21	12.34	12.62	12.3	12.54	0.2	1.62	6038343.0	75517962.06	2824
2019-11-20	12.34	12.34	12.24	12.34	0.0	0.0	2583898.0	31591844.5	1404
2019-11-19	12.22	12.38	12.18	12.34	0.14	1.15	3770449.0	46244829.36	1952
2019-11-18	12.12	12.24	12.12	12.2	0.08	0.66	2773231.0	33767820.54	1467
2019-11-17	12.16	12.18	12.08	12.12	-0.04	-0.33	2225633.0	26970809.26	1085
2019-11-14	12.26	12.34	12.08	12.16	-0.08	-0.65	3384678.0	41149556.3	1786
2019-11-13	12.48	12.52	12.22	12.24	-0.26	-2.08	3223991.0	39913779.92	1508
2019-11-12	12.5	12.56	12.44	12.5	0.0	0.0	3039953.0	37992037.9	1561
2019-11-11	12.5	12.58	12.44	12.5	0.06	0.48	3953919.0	49454389.28	2076
2019-11-10	12.44	12.54	12.4	12.44	0.22	1.8	5240718.0	65321830.36	2243
2019-11-07	12.1	12.34	12.1	12.22	0.12	0.99	7745023.0	94795091.86	3187
2019-11-06	12.1	12.26	12.08	12.1	0.0	0.0	5421247.0	65873058.26	2384
2019-11-05	12.1	12.1	12.04	12.1	0.0	0.0	3248369.0	39259818.74	1798
2019-11-04	12.06	12.14	12.0	12.1	0.0	0.0	1799569.0	21688648.28	1329
2019-11-03	12.1	12.2	12.04	12.1	-0.12	-0.98	1200984.0	14539285.96	865
2019-10-31	12.34	12.4	12.2	12.22	-0.16	-1.29	2053644.0	25209117.26	1743
2019-10-30	12.36	12.42	12.28	12.38	0.06	0.49	1675520.0	20685479.98	1446
2019-10-29	12.44	12.5	12.24	12.32	-0.22	-1.75	2346393.0	28964015.5	2136
2019-10-28	12.72	12.74	12.54	12.54	-0.2	-1.57	1837771.0	23251385.82	1704
2019-10-27	12.76	12.84	12.7	12.74	-0.18	-1.39	2259324.0	28794696.9	1170
2019-10-24	12.96	12.98	12.8	12.92	-0.04	-0.31	965543.0	12438096.34	873
2019-10-23	12.88	12.96	12.8	12.96	0.08	0.62	879844.0	11342626.88	770
2019-10-22	12.72	12.92	12.68	12.88	0.12	0.94	1331414.0	17022827.12	1101
2019-10-21	12.8	12.8	12.66	12.76	-0.06	-0.47	1214191.0	15458768.64	830
2019-10-20	12.72	12.86	12.72	12.82	0.18	1.42	1581158.0	20250337.1	945
2019-10-17	12.52	12.66	12.46	12.64	0.16	1.28	1628903.0	20493794.92	1119
2019-10-16	12.34	12.56	12.26	12.48	0.14	1.13	2145723.0	26591559.38	1713
2019-10-15	12.64	12.68	12.34	12.34	-0.26	-2.06	1350971.0	16864163.82	1054
2019-10-14	12.72	12.78	12.4	12.6	-0.08	-0.63	2501607.0	31578597.42	1264
2019-10-13	12.82	12.88	12.6	12.68	-0.14	-1.09	763289.0	9762443.72	702
2019-10-10	12.88	12.9	12.68	12.82	-0.06	-0.47	753557.0	9631179.68	870
2019-10-09	12.96	13.0	12.88	12.88	-0.12	-0.92	795929.0	10281344.9	1033
2019-10-08	13.04	13.08	12.9	13.0	-0.1	-0.76	1274592.0	16534853.38	1039
2019-10-07	13.26	13.3	13.08	13.1	-0.16	-1.21	1273753.0	16733217.06	942
2019-10-06	13.1	13.34	13.1	13.26	0.26	2.0	1650424.0	21819017.22	991
2019-10-03	13.06	13.2	13.0	13.0	-0.08	-0.61	1917405.0	25025449.84	1360
2019-10-02	13.24	13.28	13.08	13.08	-0.22	-1.65	1360598.0	17887009.74	1268
2019-10-01	13.36	13.42	13.3	13.3	-0.04	-0.3	1902035.0	25404848.7	925
2019-09-30	13.34	13.42	13.3	13.34	0.04	0.3	2001138.0	26732232.12	1180
2019-09-29	13.26	13.3	13.18	13.3	0.06	0.45	1225341.0	16236217.6	1052
2019-09-26	13.24	13.46	13.22	13.24	0.02	0.15	2868249.0	38223838.34	1533
2019-09-25	13.2	13.36	13.08	13.22	0.06	0.46	2764689.0	36540189.96	1456
2019-09-24	13.08	13.18	13.0	13.16	0.14	1.08	2039307.0	26728558.68	1451
2019-09-22	12.8	13.06	12.76	13.02	0.14	1.09	1936857.0	25072565.92	1137
2019-09-19	12.64	12.88	12.56	12.88	0.24	1.9	4740388.0	60676709.58	1987
2019-09-18	12.72	12.8	12.62	12.64	0.22	1.77	1605574.0	20355107.42	1358
2019-09-17	12.72	12.72	12.4	12.42	-0.28	-2.2	1733550.0	21751104.2	1658
2019-09-16	12.76	12.8	12.36	12.7	-0.06	-0.47	3051375.0	38343136.06	2208
2019-09-15	12.5	12.78	12.42	12.76	-0.22	-1.69	2236172.0	28334644.6	1815
2019-09-12	12.98	13.16	12.96	12.98	0.0	0.0	2165492.0	28270177.82	2195
2019-09-11	13.24	13.24	12.84	12.98	-0.26	-1.96	4021050.0	52073475.12	2604
2019-09-10	13.76	13.78	13.18	13.24	-0.52	-3.78	3431779.0	46223647.52	2335
2019-09-09	13.7	13.78	13.62	13.76	0.14	1.03	1953029.0	26780094.72	1434
2019-09-08	13.62	13.7	13.58	13.62	0.06	0.44	1281845.0	17466081.4	981
2019-09-05	13.68	13.7	13.5	13.56	-0.04	-0.29	2278843.0	30925508.32	1451
2019-09-04	13.44	13.6	13.44	13.6	0.12	0.89	2416381.0	32681128.86	1414
2019-09-03	13.6	13.62	13.4	13.48	-0.08	-0.59	2574168.0	34845985.88	1649
2019-09-02	13.46	13.68	13.44	13.56	0.1	0.74	3218926.0	43743546.3	1722
2019-09-01	13.7	13.7	13.42	13.46	-0.2	-1.46	2913848.0	39351924.16	1627
2019-08-29	13.9	13.94	13.62	13.66	-0.2	-1.44	3555127.0	48823134.44	1996
2019-08-28	14.02	14.1	13.86	13.86	-0.38	-2.67	3704169.0	51652047.92	2257
2019-08-27	14.14	14.24	13.6	14.24	0.18	1.28	20774934.0	292426459.76	8054
2019-08-26	14.1	14.22	13.96	14.06	-0.04	-0.28	5924760.0	83561620.86	3085
2019-08-25	14.44	14.44	14.08	14.1	-0.58	-3.95	3462266.0	49269292.48	2506
2019-08-22	14.78	14.86	14.42	14.68	-0.16	-1.08	5826784.0	85923529.74	2364
2019-08-21	14.94	14.98	14.84	14.84	-0.1	-0.67	1203907.0	17929513.18	1160
2019-08-20	14.96	15.08	14.9	14.94	0.04	0.27	2225914.0	33337941.6	1714
2019-08-19	14.7	14.98	14.7	14.9	0.24	1.64	2529218.0	37587657.66	3974
2019-08-18	14.58	14.84	14.56	14.66	-0.04	-0.27	1455935.0	21403478.08	1411
2019-08-08	14.64	14.72	14.62	14.7	0.02	0.14	1958135.0	28719602.08	1065
2019-08-07	14.72	14.76	14.58	14.68	0.04	0.27	2250969.0	33023662.16	1390
2019-08-06	14.6	14.7	14.44	14.64	-0.12	-0.81	2898523.0	42176363.52	2453
2019-08-05	15.1	15.1	14.62	14.76	-0.32	-2.12	4712431.0	69719792.0	3988
2019-08-04	15.2	15.2	14.98	15.08	-0.28	-1.82	2638822.0	39814235.86	2148
2019-08-01	15.46	15.46	15.3	15.36	-0.1	-0.65	908307.0	13954987.16	1510
2019-07-31	15.5	15.54	15.38	15.46	-0.02	-0.13	1181943.0	18278261.46	1491
2019-07-30	15.6	15.6	15.46	15.48	-0.12	-0.77	1603143.0	24865876.34	1354
2019-07-29	15.58	15.72	15.54	15.6	0.02	0.13	2375868.0	37179656.28	2198
2019-07-28	15.9	15.9	15.52	15.58	-0.02	-0.13	4704919.0	73800571.94	2543
2019-07-25	15.54	15.66	15.5	15.6	0.12	0.78	2084753.0	32476056.9	1249
2019-07-24	15.68	15.9	15.44	15.48	-0.26	-1.65	1790830.0	28015079.84	1556
2019-07-23	15.68	15.98	15.66	15.74	0.1	0.64	1814567.0	28604884.36	1448
2019-07-22	15.8	15.92	15.64	15.64	-0.22	-1.39	2339223.0	36925544.04	1988
2019-07-21	16.2	16.2	15.86	15.86	-0.42	-2.58	2994084.0	47730433.46	2507
2019-07-18	16.34	16.36	16.24	16.28	-0.06	-0.37	1380698.0	22514437.32	1042
2019-07-17	16.44	16.44	16.28	16.34	-0.06	-0.37	2135085.0	34954875.96	1632
2019-07-16	16.44	16.5	16.36	16.4	-0.04	-0.24	1690590.0	27769903.28	896
2019-07-15	16.56	16.6	16.4	16.44	-0.08	-0.48	1558182.0	25651209.46	1037
2019-07-14	16.24	16.54	16.22	16.52	0.3	1.85	1865510.0	30574913.56	1331
2019-07-11	16.16	16.28	16.1	16.22	0.12	0.75	2393805.0	38751915.6	1254
2019-07-10	16.34	16.34	16.08	16.1	-0.26	-1.59	3790961.0	61402064.14	2171
2019-07-09	16.4	16.44	16.34	16.36	-0.04	-0.24	1514207.0	24803867.56	1001
2019-07-08	16.54	16.54	16.34	16.4	-0.16	-0.97	2073330.0	33977533.8	1383
2019-07-07	16.72	16.8	16.52	16.56	-0.28	-1.66	1386903.0	23049577.6	1255
2019-07-04	16.86	16.9	16.78	16.84	-0.06	-0.36	1162599.0	19567598.56	911
2019-07-03	16.94	16.98	16.74	16.9	-0.06	-0.35	1373857.0	23180805.92	1217
2019-07-02	17.06	17.14	16.92	16.96	-0.14	-0.82	1625918.0	27684844.66	1417
2019-07-01	17.2	17.26	17.1	17.1	-0.1	-0.58	1241820.0	21305782.68	863
2019-06-30	17.06	17.2	17.06	17.2	0.26	1.53	1758838.0	30190386.72	1054
2019-06-27	17.0	17.2	16.94	16.94	-0.06	-0.35	1409253.0	24045228.12	1379
2019-06-26	17.14	17.24	16.96	17.0	-0.18	-1.05	3051930.0	52327905.96	1643
2019-06-25	17.0	17.18	17.0	17.18	0.2	1.18	2617191.0	44588947.48	1138
2019-06-24	16.82	17.08	16.78	16.98	0.1	0.59	1984005.0	33506598.72	1246
2019-06-23	17.02	17.16	16.88	16.88	-0.14	-0.82	2423321.0	41247502.1	1347
2019-06-20	17.04	17.38	16.84	17.02	-0.12	-0.7	6358865.0	108486884.52	2846
2019-06-19	17.3	17.54	17.08	17.14	-0.06	-0.35	5697358.0	98771902.92	2734
2019-06-18	16.9	17.2	16.9	17.2	0.28	1.65	3887682.0	66335725.52	2146
2019-06-17	16.68	16.92	16.68	16.92	0.28	1.68	2981668.0	50075708.8	1563
2019-06-16	16.64	16.8	16.54	16.64	0.02	0.12	1633924.0	27140758.38	1207
2019-06-13	16.82	16.84	16.62	16.62	-0.28	-1.66	2731429.0	45763844.82	2082
2019-06-12	16.8	17.04	16.74	16.9	0.02	0.12	3399881.0	57420078.14	2085
2019-06-11	16.88	17.06	16.68	16.88	0.0	0.0	3756714.0	63502054.34	2526
2019-06-10	16.58	16.92	16.56	16.88	0.28	1.69	4079262.0	68490029.04	3215
2019-06-09	16.3	16.62	16.3	16.6	0.34	2.09	2240980.0	37048572.16	1596
2019-05-30	16.02	16.32	16.0	16.26	0.1	0.62	2694022.0	43731719.06	2384
2019-05-29	16.58	16.58	16.1	16.16	-0.64	-3.81	3001456.0	48891649.14	1963
2019-05-28	15.96	16.8	15.78	16.8	0.92	5.79	15961060.0	264410417.18	4255
2019-05-27	15.96	16.08	15.58	15.88	0.06	0.38	3284877.0	51870189.8	2205
2019-05-26	16.06	16.1	15.7	15.82	-0.22	-1.37	2725072.0	43139637.6	1716
2019-05-23	16.34	16.34	16.04	16.04	-0.3	-1.84	3124469.0	50592678.48	1732
2019-05-22	16.3	16.44	16.18	16.34	0.06	0.37	4068327.0	66272855.88	1736
2019-05-21	16.1	16.28	16.0	16.28	0.28	1.75	2333376.0	37606937.7	1290
2019-05-20	16.2	16.2	15.8	16.0	-0.2	-1.23	2717324.0	43490088.12	1731
2019-05-19	16.4	16.46	16.1	16.2	-0.2	-1.22	2285366.0	37138575.24	1443
2019-05-16	16.28	16.44	16.18	16.4	0.16	0.99	2813105.0	45909174.28	1963
2019-05-15	16.22	16.6	16.2	16.24	0.2	1.25	4946681.0	80876266.1	2258
2019-05-14	15.9	16.32	15.22	16.04	-0.02	-0.12	7756980.0	124174278.6	3837
2019-05-13	16.68	16.74	15.94	16.06	-0.72	-4.29	6851350.0	111750516.32	3473
2019-05-12	17.1	17.1	16.7	16.78	-0.24	-1.41	2509360.0	42271661.54	1598
2019-05-09	17.12	17.3	16.92	17.02	-0.08	-0.47	3169708.0	54122115.34	1608
2019-05-08	16.78	17.24	16.6	17.1	0.32	1.91	4417734.0	74914296.88	2635
2019-05-07	17.0	17.2	16.78	16.78	-0.12	-0.71	5851624.0	99255084.54	3545
2019-05-06	16.9	17.12	16.52	16.9	-0.12	-0.71	6552427.0	110190059.36	3356
2019-05-05	17.6	17.76	17.02	17.02	-0.74	-4.17	5211989.0	90249516.24	2947
2019-05-02	17.84	18.06	17.62	17.76	-0.04	-0.22	4548095.0	81272832.88	2787
2019-05-01	17.84	17.9	17.68	17.8	0.02	0.11	6949075.0	123553596.22	3355
2019-04-30	17.96	18.14	17.78	17.78	-0.22	-1.22	5673203.0	101995341.22	2805
2019-04-29	18.34	18.46	17.98	18.0	-0.4	-2.17	4570827.0	83110863.32	2771
2019-04-28	18.36	18.72	18.3	18.4	-0.02	-0.11	2745557.0	50743656.98	2918
2019-04-25	18.26	18.46	18.14	18.42	-0.22	-1.18	5649426.0	103510762.92	2905
2019-04-24	19.16	19.16	18.58	18.64	-0.62	-3.22	3029725.0	57312711.82	2419
2019-04-23	19.4	19.48	19.02	19.26	-0.16	-0.82	3617768.0	69604504.14	2493
2019-04-22	19.54	19.76	19.36	19.42	-0.14	-0.72	2785092.0	54313708.34	1818
2019-04-21	19.6	19.64	19.42	19.56	-0.08	-0.41	1362267.0	26573709.84	1236
2019-04-18	19.88	19.96	19.6	19.64	-0.18	-0.91	2782515.0	54925044.02	2303
2019-04-17	19.7	19.84	19.34	19.82	0.14	0.71	5201480.0	101706145.02	3268
2019-04-16	20.1	20.1	19.68	19.68	-0.36	-1.8	4417862.0	87797839.68	2711
2019-04-15	20.0	20.24	19.92	20.04	0.06	0.3	3785949.0	76130201.12	2365
2019-04-14	20.28	20.38	19.94	19.98	-0.3	-1.48	4589224.0	92227157.2	2713
2019-04-11	21.0	21.4	20.2	20.28	0.56	2.84	16509065.0	343314705.14	8854
2019-04-10	19.6	19.78	19.36	19.72	0.16	0.82	2904831.0	56793711.98	2231
2019-04-09	19.88	19.94	19.54	19.56	-0.34	-1.71	4275838.0	84252727.64	2482
2019-04-08	19.24	19.9	19.22	19.9	0.66	3.43	4937915.0	96450660.16	2913
2019-04-07	19.2	19.4	19.1	19.24	0.06	0.31	4136554.0	79568083.12	2066
2019-04-04	19.2	19.46	19.14	19.18	-0.14	-0.72	3486546.0	67150797.26	1964
2019-04-03	19.14	19.58	18.88	19.32	0.22	1.15	7645718.0	146974725.7	4454
2019-04-02	18.2	19.14	18.1	19.1	0.88	4.83	8053581.0	149949822.78	3419
2019-04-01	18.02	18.32	18.02	18.22	0.2	1.11	3010157.0	54770804.88	1447
2019-03-31	18.02	18.24	17.94	18.02	-0.04	-0.22	2580364.0	46614435.18	1367
2019-03-28	18.18	18.36	18.06	18.06	-0.06	-0.33	3911218.0	71199099.48	2050
2019-03-27	18.1	18.3	18.08	18.12	0.12	0.67	2706176.0	49165900.74	1705
2019-03-26	17.8	18.26	17.8	18.0	0.28	1.58	5103140.0	92295799.2	2933
2019-03-25	17.58	17.76	17.24	17.72	0.02	0.11	3575497.0	62535548.22	2115
2019-03-24	18.1	18.14	17.7	17.7	-0.52	-2.85	3099928.0	55583667.78	2227
2019-03-21	18.18	18.4	18.1	18.22	-0.02	-0.11	2727517.0	49798281.84	1436
2019-03-20	18.7	18.7	18.24	18.24	-0.16	-0.87	5684934.0	104872071.24	3333
2019-03-19	17.82	18.5	17.76	18.4	0.58	3.25	9545398.0	173678283.92	4217
2019-03-18	17.92	17.92	17.72	17.82	-0.02	-0.11	2478169.0	44100390.48	1517
2019-03-17	17.52	17.98	17.52	17.84	0.24	1.36	3943541.0	70100105.4	2133
2019-03-14	17.9	17.92	17.38	17.6	-0.22	-1.23	7683112.0	135631456.56	3658
2019-03-13	16.74	17.98	16.72	17.82	1.1	6.58	14518595.0	251963178.74	6076
2019-03-12	16.58	16.74	16.46	16.72	0.18	1.09	6856416.0	114023315.9	2621
2019-03-11	16.26	16.54	16.2	16.54	0.24	1.47	2769132.0	45346148.58	1429
2019-03-10	16.34	16.46	16.28	16.3	0.0	0.0	2472465.0	40460986.64	1387
2019-03-07	16.3	16.3	16.14	16.3	0.02	0.12	2157851.0	35019369.58	984
2019-03-06	16.36	16.36	16.22	16.28	-0.06	-0.37	2113609.0	34385795.2	1094
2019-03-05	16.36	16.44	16.28	16.34	-0.06	-0.37	3348655.0	54702241.4	1526
2019-03-04	16.48	16.48	16.32	16.4	-0.08	-0.49	2760764.0	45286034.92	1407
2019-03-03	16.58	16.68	16.34	16.48	-0.12	-0.72	4052162.0	66918087.32	1805
2019-02-28	16.54	16.78	16.5	16.6	0.1	0.61	7750997.0	128814920.4	3602
2019-02-27	16.52	16.56	16.42	16.5	0.04	0.24	1222290.0	20148490.74	730
2019-02-26	16.2	16.54	16.1	16.46	0.22	1.35	1418734.0	23186098.52	938
2019-02-25	16.36	16.36	16.16	16.24	-0.14	-0.85	1465305.0	23820277.72	987
2019-02-24	16.46	16.66	16.38	16.38	-0.06	-0.36	2142240.0	35313336.88	1161
2019-02-21	16.2	16.44	16.16	16.44	0.26	1.61	1730223.0	28172468.2	958
2019-02-20	16.16	16.2	16.12	16.18	0.02	0.12	794798.0	12852063.5	525
2019-02-19	16.3	16.36	16.1	16.16	-0.16	-0.98	1841569.0	29825256.92	985
2019-02-18	16.46	16.46	16.24	16.32	-0.1	-0.61	2461001.0	40134532.68	1067
2019-02-17	16.44	16.54	16.38	16.42	0.02	0.12	2211388.0	36429086.02	1108
2019-02-14	16.5	16.52	16.3	16.4	-0.1	-0.61	2341181.0	38410183.24	1424
2019-02-13	16.24	16.64	16.24	16.5	0.58	3.64	7666813.0	125961984.02	3783
2019-02-12	15.82	15.92	15.78	15.92	0.08	0.51	1031858.0	16348789.34	565
2019-02-11	15.9	15.9	15.8	15.84	-0.08	-0.5	1095103.0	17358071.74	683
2019-02-10	15.98	15.98	15.86	15.92	0.02	0.13	1432077.0	22790297.04	638
2019-02-07	15.96	16.04	15.88	15.9	-0.08	-0.5	2124901.0	33825449.52	994
2019-02-06	16.1	16.22	15.94	15.98	-0.08	-0.5	3073925.0	49380617.26	1620
2019-02-05	16.0	16.16	15.9	16.06	0.1	0.63	1456305.0	23291622.12	1194
2019-02-04	16.0	16.1	15.88	15.96	-0.04	-0.25	1172890.0	18752286.34	867
2019-02-03	16.06	16.14	15.96	16.0	-0.02	-0.12	1143067.0	18350601.02	692
2019-01-31	16.0	16.22	16.0	16.02	0.02	0.13	1550215.0	24989111.84	1201
2019-01-30	15.84	16.06	15.84	16.0	0.12	0.76	2082632.0	33241294.26	1132
2019-01-29	15.6	15.88	15.5	15.88	0.3	1.93	1680585.0	26469511.52	1392
2019-01-28	15.58	15.58	15.44	15.58	0.04	0.26	1709594.0	26507821.1	1197
2019-01-27	15.66	15.66	15.5	15.54	-0.12	-0.77	1863310.0	28976623.98	1183
2019-01-24	15.96	15.96	15.62	15.66	-0.34	-2.13	1663480.0	26197298.94	1328
2019-01-23	16.0	16.08	15.96	16.0	-0.02	-0.12	756607.0	12098672.1	642
2019-01-22	16.0	16.08	15.9	16.02	-0.08	-0.5	798005.0	12766596.9	682
2019-01-21	16.08	16.2	15.84	16.1	-0.14	-0.86	2134003.0	34221182.14	2320
2019-01-20	16.1	16.36	16.1	16.24	0.2	1.25	2228437.0	36128387.4	1623
2019-01-17	15.86	16.04	15.78	16.04	0.2	1.26	1484580.0	23622661.46	933
2019-01-16	15.88	15.98	15.78	15.84	0.04	0.25	1549392.0	24567932.64	1102
2019-01-15	15.78	15.98	15.7	15.8	-0.02	-0.13	1317858.0	20847624.66	894
2019-01-14	15.98	15.98	15.74	15.82	-0.16	-1.0	1510958.0	23930562.84	971
2019-01-13	16.02	16.12	15.9	15.98	-0.04	-0.25	2528528.0	40510055.04	1267
2019-01-10	15.9	16.04	15.84	16.02	0.26	1.65	3278070.0	52291933.46	1829
2019-01-09	15.62	15.82	15.56	15.76	0.16	1.03	3343075.0	52466308.5	1475
2019-01-08	15.52	15.7	15.46	15.6	0.08	0.52	2770652.0	43113896.02	1986
2019-01-07	15.14	15.54	15.1	15.52	0.38	2.51	3310731.0	50591225.64	1814
2019-01-06	15.14	15.26	15.1	15.14	0.06	0.4	1657140.0	25123036.4	868
2019-01-03	15.14	15.16	15.04	15.08	0.0	0.0	1069869.0	16130625.12	722
2019-01-02	15.26	15.26	15.0	15.08	-0.14	-0.92	985806.0	14906343.58	636
2019-01-01	15.16	15.28	15.04	15.22	0.1	0.66	618118.0	9351810.28	556
2018-12-31	15.3	15.34	15.0	15.12	-0.18	-1.18	1228608.0	18603599.2	1097
2018-12-30	15.26	15.3	15.18	15.3	0.06	0.39	638650.0	9739765.84	482
2018-12-27	15.44	15.62	15.2	15.24	0.2	1.33	1746651.0	26942372.58	1290
2018-12-26	15.0	15.1	14.98	15.04	0.06	0.4	1318363.0	19847955.34	895
2018-12-25	15.04	15.18	14.9	14.98	-0.48	-3.1	2672754.0	40081411.56	1812
2018-12-24	15.54	15.58	15.46	15.46	-0.04	-0.26	1553782.0	24082186.7	1120
2018-12-23	15.64	15.7	15.4	15.5	-0.4	-2.52	2317583.0	36007441.14	1627
2018-12-20	16.42	16.42	15.78	15.9	-0.56	-3.4	2802376.0	44958913.42	1898
2018-12-19	16.6	16.6	16.42	16.46	-0.18	-1.08	1264587.0	20866431.0	1291
2018-12-18	16.82	16.86	16.58	16.64	-0.26	-1.54	1669433.0	27862429.12	1199
2018-12-17	16.54	16.94	16.54	16.9	0.32	1.93	1300637.0	21797568.08	1141
2018-12-16	16.74	16.74	16.46	16.58	-0.18	-1.07	1301050.0	21570890.12	958
2018-12-13	16.76	16.84	16.66	16.76	0.04	0.24	767958.0	12886295.84	707
2018-12-12	16.7	16.8	16.6	16.72	0.08	0.48	852194.0	14227817.56	1005
2018-12-11	16.62	16.64	16.5	16.64	0.04	0.24	1700719.0	28186805.9	1111
2018-12-10	16.86	16.86	16.56	16.6	-0.2	-1.19	1071771.0	17864969.26	936
2018-12-09	16.92	17.0	16.8	16.8	-0.12	-0.71	707642.0	11943946.34	1079
2018-12-06	16.98	16.98	16.82	16.92	-0.08	-0.47	1229103.0	20794384.28	1073
2018-12-05	16.9	17.04	16.86	17.0	-0.02	-0.12	1915195.0	32467271.12	1147
2018-12-04	17.26	17.26	17.0	17.02	-0.2	-1.16	1289388.0	22024113.32	1080
2018-12-03	17.32	17.42	17.16	17.22	0.0	0.0	1666183.0	28795296.52	1169
2018-12-02	17.02	17.3	17.02	17.22	0.22	1.29	1347387.0	23193941.5	1106
2018-11-29	16.8	17.06	16.8	17.0	0.16	0.95	1294586.0	21925126.52	901
2018-11-28	16.9	16.98	16.8	16.84	0.24	1.45	1983838.0	33526877.54	1420
2018-11-27	16.2	16.6	16.12	16.6	0.48	2.98	746394.0	12196611.34	922
2018-11-26	16.02	16.28	16.02	16.12	0.1	0.62	960909.0	15519970.5	820
2018-11-25	16.18	16.18	15.96	16.02	-0.28	-1.72	1007167.0	16148079.2	961
2018-11-22	16.2	16.48	16.18	16.3	0.14	0.87	1124722.0	18383807.74	862
2018-11-21	16.1	16.28	15.9	16.16	-0.16	-0.98	2672533.0	42846429.02	1542
2018-11-20	16.52	16.56	16.24	16.32	-0.28	-1.69	1678454.0	27505746.12	1087
2018-11-19	16.64	16.74	16.46	16.6	-0.08	-0.48	1681330.0	27893210.68	1025
2018-11-18	16.92	16.94	16.6	16.68	-0.22	-1.3	1366713.0	22947415.26	845
2018-11-15	16.9	17.04	16.84	16.9	0.02	0.12	1152292.0	19470305.36	925
2018-11-14	17.04	17.12	16.84	16.88	-0.26	-1.52	1564843.0	26596790.62	946
2018-11-13	16.98	17.18	16.9	17.14	0.1	0.59	1789507.0	30492102.1	1067
2018-11-12	17.04	17.18	16.98	17.04	0.04	0.24	1581609.0	27011218.68	935
2018-11-11	17.4	17.4	16.9	17.0	-0.42	-2.41	3342396.0	56894663.88	1952
2018-11-08	17.24	17.46	17.16	17.42	0.18	1.04	2507309.0	43359852.36	1479
2018-11-07	17.14	17.24	17.1	17.24	0.1	0.58	1707311.0	29288123.54	736
2018-11-06	17.06	17.2	17.06	17.14	0.06	0.35	736558.0	12622959.72	1071
2018-11-05	17.12	17.26	17.02	17.08	-0.02	-0.12	1995401.0	34243618.56	1217
2018-11-04	17.14	17.18	17.0	17.1	-0.04	-0.23	1811800.0	30968665.36	1050
2018-11-01	17.4	17.46	17.14	17.14	-0.24	-1.38	2140200.0	37001528.04	2182
2018-10-31	17.22	17.38	17.2	17.38	0.18	1.05	3462150.0	59918740.22	1763
2018-10-30	17.62	17.68	17.14	17.2	-0.56	-3.15	5065138.0	87492590.98	3094
2018-10-29	17.64	17.98	17.6	17.76	0.2	1.14	3001866.0	53577059.64	1690
2018-10-28	17.42	17.6	17.38	17.56	0.16	0.92	1996506.0	34991625.42	1191
2018-10-25	16.9	18.02	16.84	17.4	0.5	2.96	8044302.0	140543923.56	3273
2018-10-24	17.0	17.12	16.68	16.9	-0.4	-2.31	5505708.0	93260006.76	3033
2018-10-23	16.38	17.6	16.24	17.3	0.9	5.49	5337886.0	90715426.7	2520
2018-10-22	17.0	17.18	16.06	16.4	-0.64	-3.76	4798097.0	79791451.12	2742
2018-10-21	16.48	17.32	16.2	17.04	-0.32	-1.84	3882872.0	65946577.94	1996
2018-10-18	17.54	17.84	17.36	17.36	-0.18	-1.03	2455641.0	43178203.16	1648
2018-10-17	17.5	17.94	17.34	17.54	0.34	1.98	3785670.0	66597890.76	2020
2018-10-16	17.2	17.5	16.12	17.2	-0.26	-1.49	4906339.0	83820133.82	2710
2018-10-15	16.5	17.6	16.5	17.46	1.34	8.31	4681255.0	79750453.64	2614
2018-10-14	17.84	17.9	16.1	16.12	-1.74	-9.74	5406135.0	90858123.48	3270
2018-10-11	18.0	18.0	17.4	17.86	-0.84	-4.49	4959653.0	88386043.36	2984
2018-10-10	18.94	18.98	18.66	18.7	-0.24	-1.27	1248229.0	23422415.52	1178
2018-10-09	19.44	19.44	18.92	18.94	-0.46	-2.37	1513421.0	29076882.3	1044
2018-10-08	19.54	19.56	19.28	19.4	-0.16	-0.82	1563349.0	30365510.36	894
2018-10-07	20.1	20.1	19.56	19.56	-0.48	-2.4	1902070.0	37659801.42	1210
2018-10-04	20.16	20.22	19.98	20.04	-0.06	-0.3	1714697.0	34377392.62	1069
2018-10-03	20.0	20.2	19.9	20.1	0.14	0.7	1999447.0	40186487.76	1061
2018-10-02	20.04	20.18	19.88	19.96	0.0	0.0	2422779.0	48544132.96	1649
2018-10-01	19.8	20.14	19.76	19.96	0.16	0.81	1926312.0	38360817.38	1324
2018-09-30	19.32	19.96	19.26	19.8	0.6	3.13	2678837.0	52768481.72	1549
2018-09-27	19.14	19.4	19.12	19.2	0.04	0.21	1408020.0	27135274.68	797
2018-09-26	19.12	19.24	19.02	19.16	0.0	0.0	1573268.0	30121387.82	1180
2018-09-25	19.16	19.26	19.12	19.16	0.26	1.38	1604778.0	30790862.16	1631
2018-09-20	18.84	18.98	18.72	18.9	0.04	0.21	602002.0	11377891.38	1059
2018-09-19	18.84	19.2	18.8	18.86	0.02	0.11	1449406.0	27544725.06	1205
2018-09-18	18.62	18.98	18.5	18.84	0.24	1.29	1579984.0	29718445.36	890
2018-09-17	17.7	18.6	17.7	18.6	0.78	4.38	1831784.0	33321205.36	1279
2018-09-16	18.26	18.26	17.58	17.82	-0.48	-2.62	1839264.0	32930000.88	1158
2018-09-13	18.14	18.3	17.9	18.3	0.16	0.88	1640202.0	29583866.6	1228
2018-09-12	18.78	18.88	18.1	18.14	-0.54	-2.89	1684807.0	31231885.28	1163
2018-09-11	18.5	18.72	18.34	18.68	0.18	0.97	1352044.0	25062959.22	1021
2018-09-10	19.22	19.22	18.5	18.5	-0.7	-3.65	2535023.0	47790082.76	2667
2018-09-09	19.66	19.66	19.1	19.2	-0.4	-2.04	2195640.0	42267876.26	1374
2018-09-06	19.8	20.1	19.02	19.6	-0.6	-2.97	3533776.0	68787333.54	2180
2018-09-05	20.82	20.82	19.04	20.2	-0.64	-3.07	2010100.0	40211420.26	1155
2018-09-04	20.7	21.0	20.7	20.84	0.1	0.48	892190.0	18576549.3	458
2018-09-03	20.98	20.98	20.66	20.74	0.04	0.19	429779.0	8930063.18	409
2018-09-02	21.0	21.06	20.62	20.7	-0.34	-1.62	898443.0	18625377.6	533
2018-08-30	21.2	21.36	20.96	21.04	-0.14	-0.66	848677.0	17958200.1	548
2018-08-29	21.22	21.28	21.06	21.18	-0.14	-0.66	563001.0	11915082.22	386
2018-08-28	21.44	21.44	21.2	21.32	-0.08	-0.37	681830.0	14527816.2	564
2018-08-27	21.42	21.44	21.26	21.4	0.0	0.0	803133.0	17151251.1	598
2018-08-26	21.26	21.48	21.22	21.4	0.48	2.29	862813.0	18424590.98	614
2018-08-16	20.8	20.98	20.8	20.92	0.12	0.58	1052328.0	21994284.5	640
2018-08-15	20.86	21.14	20.8	20.8	0.0	0.0	2016289.0	42322525.1	845
2018-08-14	20.58	21.14	20.58	20.8	0.26	1.27	1942110.0	40604195.28	1397
2018-08-13	21.2	21.2	20.4	20.54	-0.66	-3.11	2258768.0	47089296.82	1367
2018-08-12	21.3	21.36	21.02	21.2	-0.3	-1.4	907077.0	19228338.56	680
2018-08-09	21.44	21.56	21.4	21.5	0.0	0.0	748484.0	16064171.76	469
2018-08-08	21.56	21.7	21.48	21.5	-0.02	-0.09	1656215.0	35769960.42	694
2018-08-07	21.52	21.64	21.46	21.52	0.02	0.09	1517037.0	32669347.5	676
2018-08-06	21.48	21.56	21.4	21.5	0.0	0.0	868258.0	18652807.1	538
2018-08-05	21.62	21.74	21.48	21.5	-0.02	-0.09	1106975.0	23877785.12	739
2018-08-02	21.52	21.84	21.36	21.52	0.0	0.0	1517711.0	32717581.72	983
2018-08-01	21.52	21.66	21.5	21.52	-0.14	-0.65	1235963.0	26662419.16	847
2018-07-31	22.0	22.0	21.6	21.66	-0.3	-1.37	1390678.0	30297914.72	1097
2018-07-30	21.28	21.96	21.22	21.96	0.68	3.2	2382969.0	51365078.4	1557
2018-07-29	21.6	21.6	21.1	21.28	-0.2	-0.93	2171773.0	46094425.6	1434
2018-07-26	21.9	21.9	21.26	21.48	-0.3	-1.38	2082645.0	44612523.16	1649
2018-07-25	21.76	22.04	21.68	21.78	0.08	0.37	1677197.0	36660094.92	1592
2018-07-24	22.44	22.44	21.64	21.7	-0.74	-3.3	4262462.0	93583949.56	2715
2018-07-23	23.5	23.54	22.42	22.44	-0.74	-3.19	6477318.0	149000112.24	3392
2018-07-22	22.9	23.26	22.9	23.18	0.28	1.22	1154379.0	26613441.42	651
2018-07-19	22.42	22.98	22.42	22.9	0.4	1.78	1426086.0	32406229.8	911
2018-07-18	23.3	23.3	22.2	22.5	-0.7	-3.02	1802431.0	40932068.2	1531
2018-07-17	23.5	23.54	23.08	23.2	-0.34	-1.44	1444281.0	33601164.82	1106
2018-07-16	23.44	23.54	23.18	23.54	0.04	0.17	1059622.0	24824034.6	644
2018-07-15	23.5	23.7	23.36	23.5	0.02	0.09	872858.0	20534744.38	700
2018-07-12	23.5	23.5	23.24	23.48	-0.08	-0.34	791502.0	18492452.0	637
2018-07-11	23.6	23.7	23.44	23.56	-0.22	-0.93	1295337.0	30502202.5	1032
2018-07-10	23.7	23.82	23.56	23.78	0.08	0.34	1953052.0	46300849.48	1164
2018-07-09	23.32	23.76	23.2	23.7	0.4	1.72	2595108.0	60904675.7	1317
2018-07-08	22.9	23.3	22.76	23.3	0.5	2.19	2683475.0	61907027.74	1134
2018-07-05	22.96	23.14	22.8	22.8	-0.16	-0.7	2830669.0	65058674.56	1499
2018-07-04	22.36	22.96	22.3	22.96	0.66	2.96	2612379.0	59128322.34	1410
2018-07-03	22.08	22.4	22.0	22.3	0.28	1.27	1669816.0	37059958.1	942
2018-07-02	22.3	22.4	21.88	22.02	-0.26	-1.17	1992380.0	44078074.0	1133
2018-07-01	22.28	22.46	22.12	22.28	0.14	0.63	1972650.0	44014754.08	1245
2018-06-28	21.8	22.22	21.68	22.14	0.44	2.03	3499473.0	76839435.26	1672
2018-06-27	21.36	21.7	21.36	21.7	0.38	1.78	1060679.0	22834518.74	611
2018-06-26	21.42	21.46	21.28	21.32	-0.14	-0.65	806880.0	17236962.22	468
2018-06-25	21.8	21.8	21.36	21.46	-0.04	-0.19	1340871.0	28861378.1	853
2018-06-24	21.34	21.64	21.26	21.5	0.36	1.7	2711591.0	58287509.44	1116
2018-06-21	21.16	21.24	21.06	21.14	-0.02	-0.09	1413653.0	29852179.18	607
2018-06-20	21.36	21.36	21.04	21.16	-0.2	-0.94	701576.0	14861993.02	574
2018-06-12	21.02	21.38	21.0	21.36	0.3	1.42	1342137.0	28427832.7	855
2018-06-11	21.1	21.26	20.9	21.06	-0.14	-0.66	2143621.0	45101148.92	1159
2018-06-10	21.64	21.66	21.18	21.2	-0.46	-2.12	2317868.0	49373844.1	1093
2018-06-07	21.6	21.94	21.52	21.66	0.06	0.28	1859025.0	40334581.06	1047
2018-06-06	21.6	21.7	21.4	21.6	-0.02	-0.09	2403066.0	51843285.42	1099
2018-06-05	21.36	21.64	21.26	21.62	0.26	1.22	1731728.0	37162110.74	893
2018-06-04	21.68	21.7	21.3	21.36	-0.3	-1.39	2496009.0	53772540.72	1313
2018-06-03	21.32	21.72	21.32	21.66	0.48	2.27	3420490.0	73935962.82	1513
2018-05-31	20.52	21.22	20.52	21.18	0.7	3.42	4004065.0	83996330.54	1939
2018-05-30	20.36	20.7	20.24	20.48	0.12	0.59	1503452.0	30797926.72	714
2018-05-29	20.3	20.46	20.24	20.36	0.06	0.3	887734.0	18082796.02	524
2018-05-28	20.28	20.3	20.14	20.3	0.0	0.0	865350.0	17507809.94	475
2018-05-27	20.4	20.5	20.24	20.3	-0.16	-0.78	1305630.0	26567218.6	613
2018-05-24	20.4	20.74	20.38	20.46	0.13	0.64	2414784.0	49580978.72	1180
2018-05-23	20.48	20.48	20.32	20.33	-0.05	-0.25	1323700.0	26988166.6	795
2018-05-22	20.18	20.42	20.1	20.38	0.18	0.89	2375540.0	48185999.52	1311
2018-05-21	20.28	20.32	20.18	20.2	-0.05	-0.25	779741.0	15782214.96	616
2018-05-20	20.5	20.58	20.18	20.25	-0.26	-1.27	2140858.0	43461567.06	1191
2018-05-17	20.56	20.76	20.44	20.51	-0.09	-0.44	1565578.0	32281609.1	1166
2018-05-16	20.44	20.84	20.44	20.6	0.13	0.64	4011765.0	82685229.72	2147
2018-05-15	20.22	20.52	20.18	20.47	0.21	1.04	3052739.0	62056493.96	1506
2018-05-14	20.2	20.3	20.06	20.26	0.1	0.5	1477625.0	29792761.7	971
2018-05-13	20.16	20.32	20.02	20.16	-0.03	-0.15	3084383.0	62233570.56	1452
2018-05-10	20.4	20.46	20.1	20.19	0.08	0.4	3122868.0	63300683.16	1658
2018-05-09	20.32	20.42	20.0	20.11	-0.04	-0.2	3652561.0	73575253.48	1804
2018-05-08	20.64	20.88	20.06	20.15	-0.51	-2.47	3238054.0	65793136.34	2081
2018-05-07	20.62	20.92	20.4	20.66	0.0	0.0	3363857.0	69561823.04	1563
2018-05-06	20.26	21.2	20.2	20.66	0.67	3.35	6249395.0	130241803.58	3344
2018-05-03	19.88	20.02	19.7	19.99	0.09	0.45	1861584.0	37014851.74	1284
2018-05-02	20.48	20.48	19.84	19.9	-0.48	-2.36	3246735.0	65172057.98	2009
2018-05-01	20.54	20.62	20.0	20.38	-0.13	-0.63	3340550.0	67488176.84	1827
2018-04-30	20.68	20.86	20.12	20.51	-0.22	-1.06	2780389.0	57222684.22	1759
2018-04-29	21.2	21.5	20.7	20.73	-0.65	-3.04	3857037.0	81238428.36	2373
2018-04-26	21.32	21.5	21.0	21.38	0.09	0.42	2904884.0	61574737.52	1758
2018-04-25	21.7	21.7	21.24	21.29	-0.24	-1.11	3513674.0	75218981.92	2087
2018-04-24	22.1	22.2	21.16	21.53	0.07	0.33	10903926.0	237013047.38	5132
2018-04-23	21.0	21.68	20.98	21.46	0.59	2.83	8754563.0	180529584.22	2167
2018-04-22	20.38	21.14	20.26	20.87	0.51	2.5	4776015.0	99634728.78	2647
2018-04-19	20.2	20.42	20.2	20.36	0.19	0.94	3928144.0	79950306.56	1730
2018-04-18	20.1	20.36	20.02	20.17	0.1	0.5	2972400.0	60007219.42	1478
2018-04-17	20.0	20.18	19.96	20.07	0.07	0.35	1639145.0	32931312.4	881
2018-04-16	20.1	20.26	19.96	20.0	0.01	0.05	2460316.0	49511275.74	1101
2018-04-15	19.62	20.16	19.62	19.99	0.62	3.2	1697707.0	33910331.94	995
2018-04-12	19.22	19.68	19.08	19.37	0.06	0.31	2561175.0	49347125.72	1166
2018-04-11	20.2	20.2	18.9	19.31	-0.74	-3.69	2768186.0	54723843.68	1746
2018-04-10	20.2	20.26	20.04	20.05	-0.14	-0.69	1272076.0	25600116.26	723
2018-04-09	20.26	20.44	20.1	20.19	-0.04	-0.2	1642429.0	33372243.72	963
2018-04-08	20.3	20.54	20.16	20.23	-0.12	-0.59	2534737.0	51606121.76	1185
2018-04-05	20.2	20.56	20.14	20.35	0.14	0.69	3224714.0	65592619.02	1552
2018-04-04	19.82	20.36	19.82	20.21	0.42	2.12	3918218.0	79156090.82	1912
2018-04-03	19.4	19.84	19.4	19.79	0.39	2.01	1507456.0	29494581.18	1049
2018-04-02	19.5	19.52	19.3	19.4	-0.12	-0.61	1066166.0	20681824.4	787
2018-04-01	19.68	20.0	19.48	19.52	-0.35	-1.76	1304565.0	25702521.36	1039
2018-03-29	20.1	20.3	19.54	19.87	-0.1	-0.5	2841986.0	56549031.56	2056
2018-03-28	19.76	20.0	19.52	19.97	0.25	1.27	3170322.0	63007763.22	1834
2018-03-27	19.24	19.88	19.24	19.72	0.5	2.6	4068041.0	80180684.98	2644
2018-03-26	18.9	19.42	18.9	19.22	0.22	1.16	2639250.0	50667860.34	1593
2018-03-25	19.3	19.3	18.98	19.0	-0.16	-0.84	1801588.0	34448239.74	1013
2018-03-22	19.02	19.2	18.98	19.16	0.18	0.95	3902033.0	74417937.48	1770
2018-03-21	18.8	19.08	18.8	18.98	0.08	0.42	1630465.0	30933733.86	891
2018-03-20	18.9	18.94	18.8	18.9	0.0	0.0	1003853.0	18949977.28	626
2018-03-19	18.98	19.0	18.8	18.9	-0.1	-0.53	1255049.0	23765095.7	800
2018-03-18	19.18	19.22	18.96	19.0	0.02	0.11	1688528.0	32180966.44	925
2018-03-15	18.86	19.04	18.84	18.98	0.1	0.53	2105917.0	39887581.04	1774
2018-03-14	19.06	19.28	18.84	18.88	-0.19	-1.0	3325657.0	63228660.94	1828
2018-03-13	19.26	19.42	18.92	19.07	-0.25	-1.29	3759372.0	71834678.76	1847
2018-03-12	19.14	19.4	18.92	19.32	0.12	0.63	5541682.0	106124414.14	2779
2018-03-11	18.4	19.7	18.4	19.2	1.03	5.67	8332750.0	159305440.3	4883
2018-03-08	17.36	18.3	17.34	18.17	0.8	4.61	5363872.0	96172708.0	3504
2018-03-07	17.38	17.46	17.2	17.37	-0.04	-0.23	1941916.0	33657507.56	1157
2018-03-06	17.52	17.6	17.28	17.41	-0.09	-0.51	2102401.0	36588696.62	1365
2018-03-05	17.5	17.68	17.42	17.5	-0.01	-0.06	1428674.0	25051712.18	872
2018-03-04	17.82	17.96	17.44	17.51	-0.28	-1.57	2463001.0	43681353.4	1291
2018-03-01	17.92	18.16	17.62	17.79	-0.25	-1.39	2442947.0	43755693.58	1902
2018-02-28	18.32	18.68	17.98	18.04	0.24	1.35	13136888.0	240757430.08	6345
2018-02-27	17.5	17.8	17.18	17.8	1.61	9.94	10284383.0	180723364.76	2990
2018-02-26	16.22	16.26	16.14	16.19	-0.02	-0.12	438276.0	7101128.02	284
2018-02-25	16.22	16.44	16.2	16.21	0.0	0.0	789586.0	12859491.28	379
2018-02-22	16.16	16.32	16.12	16.21	-0.06	-0.37	702843.0	11386957.94	451
2018-02-21	16.52	16.52	16.24	16.27	-0.27	-1.63	630760.0	10310494.92	430
2018-02-20	16.5	16.8	16.48	16.54	0.04	0.24	855908.0	14217315.22	658
2018-02-19	16.28	16.54	16.28	16.5	0.29	1.79	745322.0	12217655.88	454
2018-02-18	16.5	16.5	16.14	16.21	0.06	0.37	979082.0	15913992.64	421
2018-02-15	16.2	16.26	16.12	16.15	0.09	0.56	596616.0	9650314.82	344
2018-02-14	16.04	16.18	16.02	16.06	0.01	0.06	539977.0	8680764.02	248
2018-02-13	16.18	16.34	16.0	16.05	-0.06	-0.37	1038677.0	16758094.32	577
2018-02-12	15.88	16.18	15.8	16.11	0.28	1.77	938124.0	15059189.1	532
2018-02-11	16.0	16.2	15.74	15.83	-0.33	-2.04	1272155.0	20194633.76	650
2018-02-08	16.38	16.44	16.06	16.16	-0.24	-1.46	1237669.0	20040700.2	650
2018-02-07	16.8	16.92	16.36	16.4	-0.32	-1.91	1018806.0	17027942.76	549
2018-02-06	16.66	16.84	16.52	16.72	-0.33	-1.94	1731802.0	28955103.16	753
2018-02-05	16.88	17.08	16.72	17.05	0.2	1.19	1005374.0	16967464.9	564
2018-02-04	16.9	16.98	16.84	16.85	-0.23	-1.35	590487.0	9971828.86	372
2018-02-01	17.04	17.1	16.9	17.08	0.02	0.12	640656.0	10896566.5	390
2018-01-31	17.14	17.2	16.96	17.06	-0.03	-0.18	1626143.0	27724349.08	943
2018-01-30	16.96	17.12	16.9	17.09	0.24	1.42	1529343.0	26015750.82	922
2018-01-29	16.78	16.92	16.72	16.85	0.12	0.72	1073556.0	18070213.74	591
2018-01-28	16.9	17.0	16.7	16.73	-0.29	-1.7	1547885.0	26045117.72	775
2018-01-25	16.9	17.16	16.86	17.02	0.17	1.01	1407998.0	23991856.74	733
2018-01-24	16.98	17.0	16.76	16.85	-0.05	-0.3	972462.0	16399533.58	593
2018-01-23	17.08	17.3	16.88	16.9	-0.17	-1.0	1521190.0	25926258.68	799
2018-01-22	16.84	17.44	16.84	17.07	0.22	1.31	1951669.0	33578297.92	1193
2018-01-21	17.0	17.04	16.74	16.85	-0.1	-0.59	1223302.0	20606951.84	569
2018-01-18	17.12	17.28	16.64	16.95	-0.21	-1.22	1462580.0	24858738.02	781
2018-01-17	17.3	17.38	17.12	17.16	-0.15	-0.87	1000594.0	17221598.36	640
2018-01-16	17.3	17.56	17.26	17.31	0.09	0.52	1396156.0	24304153.08	766
2018-01-15	17.26	17.42	17.02	17.22	-0.03	-0.17	2152584.0	37002916.3	1027
2018-01-14	17.06	17.84	17.06	17.25	0.33	1.95	5222297.0	90970641.08	2221
2018-01-11	16.42	16.98	16.42	16.92	0.53	3.23	1930278.0	32255830.36	947
2018-01-10	16.16	16.5	16.08	16.39	0.3	1.86	2032241.0	33298582.62	981
2018-01-09	16.3	16.44	16.0	16.09	-0.24	-1.47	1479374.0	23974269.16	702
2018-01-08	16.56	16.66	16.2	16.33	-0.26	-1.57	1438803.0	23642944.78	692
2018-01-07	16.62	16.68	16.44	16.59	0.12	0.73	1700045.0	28170630.78	740
2018-01-04	16.18	16.56	16.14	16.47	0.34	2.11	2025721.0	33094113.2	889
2018-01-03	15.82	16.2	15.7	16.13	0.29	1.83	1298955.0	20709633.74	763
2018-01-02	16.14	16.14	15.74	15.84	-0.25	-1.55	1532959.0	24465656.32	866
2018-01-01	16.36	16.64	15.92	16.09	-0.31	-1.89	3265752.0	53043249.5	1871
2017-12-31	15.78	16.46	15.78	16.4	0.54	3.4	3112412.0	50423718.96	1384
2017-12-28	15.56	15.92	15.56	15.86	0.25	1.6	1193124.0	18803596.94	656
2017-12-27	15.46	15.64	15.46	15.61	0.2	1.3	1061001.0	16496590.58	499
2017-12-26	15.3	15.44	15.28	15.41	0.11	0.72	558442.0	8572641.06	337
2017-12-25	15.46	15.46	15.26	15.3	-0.12	-0.78	1417106.0	21743788.82	424
2017-12-24	15.62	15.62	15.34	15.42	-0.29	-1.85	1898083.0	29339178.6	742
2017-12-21	15.98	15.98	15.62	15.71	-0.14	-0.88	1695004.0	26742947.8	634
2017-12-20	15.96	16.1	15.8	15.85	-0.03	-0.19	1749238.0	27881655.92	916
2017-12-19	15.56	15.96	15.48	15.88	0.4	2.58	3085649.0	48531964.22	1481
2017-12-18	15.04	15.54	15.04	15.48	0.42	2.79	2010627.0	30761530.52	882
2017-12-17	15.0	15.1	14.98	15.06	0.06	0.4	1052903.0	15862124.34	438
2017-12-14	15.06	15.2	14.9	15.0	-0.01	-0.07	2285318.0	34381775.22	1132
2017-12-13	14.92	15.04	14.82	15.01	0.15	1.01	1168319.0	17486751.26	578
2017-12-12	14.56	14.9	14.5	14.86	0.25	1.71	1662084.0	24522439.32	738
2017-12-11	14.8	14.8	14.48	14.61	-0.11	-0.75	952153.0	13885744.74	541
2017-12-10	14.66	14.82	14.64	14.72	0.11	0.75	1756782.0	25932689.0	786
2017-12-07	14.06	14.64	14.06	14.61	0.55	3.91	4852543.0	69766236.7	2233
2017-12-06	15.12	15.12	14.04	14.06	-1.24	-8.1	7672859.0	110180677.8	3682
2017-12-05	15.34	15.34	15.22	15.3	-0.02	-0.13	333479.0	5096290.38	172
2017-12-04	15.44	15.48	15.18	15.32	-0.09	-0.58	550217.0	8440232.94	240
2017-12-03	15.4	15.5	15.22	15.41	0.04	0.26	943078.0	14560993.9	456
2017-11-30	15.2	15.44	15.2	15.37	0.16	1.05	534246.0	8198273.0	322
2017-11-29	14.98	15.28	14.98	15.21	0.24	1.6	829346.0	12550692.84	449
2017-11-28	14.94	14.98	14.86	14.97	0.11	0.74	528996.0	7900809.0	280
2017-11-27	14.86	14.94	14.84	14.86	0.01	0.07	391747.0	5832498.5	292
2017-11-26	14.94	14.96	14.84	14.85	-0.06	-0.4	388296.0	5789322.64	216
2017-11-23	14.56	14.96	14.56	14.91	0.21	1.43	788669.0	11706890.2	334
2017-11-22	14.84	14.94	14.5	14.7	-0.09	-0.61	664929.0	9765433.08	340
2017-11-21	14.54	14.84	14.3	14.79	0.09	0.61	1448826.0	21285777.08	484
2017-11-20	14.52	14.72	14.42	14.7	0.15	1.03	611670.0	8951222.78	470
2017-11-19	14.3	14.62	14.26	14.55	-0.02	-0.14	374292.0	5412043.76	299
2017-11-16	14.46	14.6	14.46	14.57	0.07	0.48	362226.0	5262017.78	312
2017-11-15	14.9	14.96	14.5	14.5	-0.39	-2.62	621613.0	9113002.44	367
2017-11-14	14.48	14.98	14.48	14.89	0.36	2.48	1178656.0	17533906.72	505
2017-11-13	14.0	14.68	13.98	14.53	0.52	3.71	1036870.0	14919652.68	562
2017-11-12	14.16	14.24	13.9	14.01	-0.24	-1.68	563403.0	7959774.5	328
2017-11-09	14.02	14.4	14.02	14.25	0.16	1.14	525240.0	7461644.06	250
2017-11-08	14.0	14.38	14.0	14.09	-0.14	-0.98	563313.0	7969205.42	262
2017-11-07	14.72	14.86	13.22	14.23	-0.44	-3.0	1601734.0	22674561.16	775
2017-11-06	14.8	14.8	14.4	14.67	-0.15	-1.01	1274013.0	18580912.44	513
2017-11-05	14.9	15.0	14.4	14.82	-0.18	-1.2	982714.0	14494253.16	500
2017-11-02	15.1	15.1	14.96	15.0	0.02	0.13	379692.0	5696345.64	193
2017-11-01	14.9	15.0	14.88	14.98	0.11	0.74	331044.0	4947446.38	175
2017-10-31	14.98	14.98	14.78	14.87	-0.09	-0.6	620162.0	9218464.26	336
2017-10-30	15.1	15.18	14.94	14.96	-0.03	-0.2	2678988.0	40368403.2	585
2017-10-29	15.0	15.02	14.96	14.99	0.08	0.54	4493554.0	67397861.72	466
2017-10-26	15.04	15.04	14.8	14.91	-0.09	-0.6	824150.0	12247208.56	555
2017-10-25	15.64	15.64	14.9	15.0	0.19	1.28	2980034.0	45080527.16	1276
2017-10-24	15.04	15.16	14.78	14.81	-0.3	-1.99	819762.0	12238416.74	411
2017-10-23	15.34	15.34	14.78	15.11	-0.16	-1.05	1038801.0	15687602.9	461
2017-10-22	15.3	15.34	15.14	15.27	0.04	0.26	439335.0	6692257.86	235
2017-10-19	14.9	15.28	14.9	15.23	0.34	2.28	478799.0	7239688.32	279
2017-10-18	15.06	15.18	14.62	14.89	-0.25	-1.65	1171795.0	17416930.34	401
2017-10-17	15.0	15.18	14.98	15.14	0.19	1.27	476035.0	7161802.36	193
2017-10-16	14.9	15.0	14.8	14.95	0.12	0.81	499655.0	7449226.34	205
2017-10-15	14.96	14.96	14.8	14.83	-0.05	-0.34	476781.0	7001657.06	215
2017-10-12	14.8	14.98	14.34	14.88	0.16	1.09	715896.0	10466909.28	451
2017-10-11	15.02	15.14	14.6	14.72	-0.3	-2.0	667175.0	9873337.26	360
2017-10-10	15.4	15.4	14.94	15.02	-0.31	-2.02	646995.0	9761017.8	295
2017-10-09	15.7	15.8	15.32	15.33	-0.47	-2.97	651208.0	10080137.94	475
2017-10-08	15.72	15.9	15.7	15.8	-0.07	-0.44	237351.0	3745431.7	204
2017-10-05	16.02	16.06	15.76	15.87	-0.13	-0.81	368146.0	5857167.0	237
2017-10-04	16.0	16.06	15.92	16.0	0.02	0.13	878109.0	14038491.64	383
2017-10-03	15.5	16.2	15.5	15.98	0.36	2.3	1891885.0	30277009.72	819
2017-10-02	15.62	15.72	15.54	15.62	0.05	0.32	320124.0	5001375.6	243
2017-10-01	15.28	15.62	15.28	15.57	-0.07	-0.45	537519.0	8351075.92	278
2017-09-28	15.34	15.88	15.32	15.64	0.31	2.02	695980.0	10777808.1	352
2017-09-27	15.42	15.5	15.2	15.33	-0.1	-0.65	673891.0	10314267.18	367
2017-09-26	15.32	15.6	15.32	15.43	0.08	0.52	484240.0	7482935.42	303
2017-09-25	15.64	15.64	15.28	15.35	-0.28	-1.79	1211720.0	18639408.82	658
2017-09-21	15.66	15.76	15.6	15.63	0.04	0.26	952595.0	14938185.64	421
2017-09-20	15.4	15.6	15.4	15.59	0.16	1.04	580938.0	8982278.9	262
2017-09-19	15.42	15.6	15.4	15.43	-0.09	-0.58	1436673.0	22250314.42	505
2017-09-18	15.76	16.0	15.48	15.52	-0.18	-1.15	1730492.0	27282271.4	825
2017-09-17	15.4	15.76	15.4	15.7	0.36	2.35	1850327.0	28988744.58	761
2017-09-14	15.2	15.4	15.14	15.34	0.18	1.19	1580625.0	24188046.66	655
2017-09-13	15.02	15.44	14.88	15.16	0.19	1.27	2394963.0	36372167.96	1166
2017-09-12	15.16	15.34	14.92	14.97	-0.19	-1.25	2007675.0	30385198.74	931
2017-09-11	14.92	15.64	14.92	15.16	0.32	2.16	5469932.0	83762910.46	2234
2017-09-10	14.4	14.9	14.32	14.84	0.52	3.63	2744687.0	40025396.58	1231
2017-09-07	14.12	14.36	14.1	14.32	0.21	1.49	1831449.0	25991819.62	717
2017-09-06	14.0	14.16	13.98	14.11	0.15	1.07	929315.0	13060583.68	449
2017-08-29	14.0	14.02	13.94	13.96	-0.07	-0.5	1200233.0	16772611.86	405
2017-08-28	13.98	14.06	13.94	14.03	0.04	0.29	1079543.0	15138489.54	452
2017-08-27	13.98	14.0	13.92	13.99	-0.01	-0.07	481685.0	6723359.56	307
2017-08-24	14.14	14.16	13.94	14.0	-0.11	-0.78	1360696.0	19060217.0	627
2017-08-23	14.18	14.26	14.1	14.11	-0.06	-0.42	851116.0	12063614.82	411
2017-08-22	14.08	14.3	14.06	14.17	0.1	0.71	1152056.0	16347252.02	693
2017-08-21	14.06	14.1	14.02	14.07	0.0	0.0	1028700.0	14465202.74	393
2017-08-20	14.0	14.1	13.96	14.07	0.09	0.64	848262.0	11927595.76	360
2017-08-17	14.08	14.1	13.96	13.98	-0.08	-0.57	965648.0	13533546.46	733
2017-08-16	14.06	14.12	14.02	14.06	-0.1	-0.71	427366.0	6011332.48	306
2017-08-15	14.28	14.32	14.14	14.16	-0.13	-0.91	1206758.0	17222332.52	383
2017-08-14	14.34	14.46	14.28	14.29	-0.09	-0.63	473291.0	6780615.26	218
2017-08-13	14.6	14.6	14.32	14.38	-0.19	-1.3	499526.0	7222546.58	263
2017-08-10	14.52	14.58	14.52	14.57	0.05	0.34	435609.0	6338240.8	171
2017-08-09	14.56	14.58	14.5	14.52	-0.05	-0.34	601154.0	8734788.14	210
2017-08-08	14.56	14.58	14.5	14.57	0.05	0.34	330386.0	4808927.24	136
2017-08-07	14.48	14.56	14.44	14.52	-0.04	-0.27	558307.0	8094572.14	238
2017-08-06	14.6	14.72	14.5	14.56	0.0	0.0	701942.0	10293536.84	334
2017-08-03	14.3	14.62	14.26	14.56	0.34	2.39	1251416.0	18158612.14	668
2017-08-02	14.2	14.26	14.14	14.22	0.03	0.21	220321.0	3127601.42	173
2017-08-01	14.2	14.32	14.08	14.19	0.02	0.14	938989.0	13325056.1	417
2017-07-31	14.16	14.18	14.12	14.17	-0.01	-0.07	380363.0	5379595.98	268
2017-07-30	14.4	14.4	14.18	14.18	-0.17	-1.18	504339.0	7186741.94	334
2017-07-27	14.46	14.54	14.24	14.35	-0.11	-0.76	1582153.0	22693420.5	723
2017-07-26	15.24	15.3	14.38	14.46	-0.72	-4.74	3122826.0	45588054.18	1923
2017-07-25	14.88	15.2	14.88	15.18	0.15	1.0	1124209.0	16973374.8	520
2017-07-24	15.24	15.24	14.94	15.03	-0.07	-0.46	616802.0	9279423.5	357
2017-07-23	14.88	15.18	14.86	15.1	0.38	2.58	1389066.0	20876445.78	695
2017-07-20	14.46	14.8	14.36	14.72	0.29	2.01	1203713.0	17587394.88	850
2017-07-19	14.3	14.46	14.24	14.43	0.07	0.49	739136.0	10636314.22	396
2017-07-18	14.26	14.44	14.26	14.36	0.07	0.49	643590.0	9255156.52	260
2017-07-17	14.64	14.64	14.24	14.29	-0.35	-2.39	738861.0	10660079.88	385
2017-07-16	14.52	14.78	14.52	14.64	0.05	0.34	577980.0	8469932.06	383
2017-07-13	14.7	14.78	14.56	14.59	-0.1	-0.68	862714.0	12650944.24	377
2017-07-12	14.38	14.76	14.28	14.69	0.43	3.02	1895169.0	27577085.16	710
2017-07-11	14.4	14.44	14.2	14.26	-0.05	-0.35	656166.0	9381856.54	347
2017-07-10	14.16	14.44	14.16	14.31	0.18	1.27	1073222.0	15323715.92	475
2017-07-09	14.16	14.2	14.12	14.13	0.03	0.21	310714.0	4395258.88	198
2017-07-06	14.16	14.16	14.06	14.1	-0.06	-0.42	409930.0	5786046.32	260
2017-07-05	14.1	14.2	14.06	14.16	0.02	0.14	530531.0	7499064.54	417
2017-07-04	14.36	14.36	14.12	14.14	-0.21	-1.46	794780.0	11311866.82	454
2017-07-03	14.1	14.4	14.04	14.35	0.32	2.28	1137548.0	16147151.94	567
2017-07-02	14.1	14.4	13.88	14.03	-0.09	-0.64	2260581.0	31844304.94	1011
2017-06-22	14.46	14.6	13.96	14.12	-0.38	-2.62	3863765.0	54792637.28	1328
2017-06-21	14.2	15.0	13.82	14.5	0.72	5.22	3479006.0	50228253.12	1021
2017-06-20	13.44	14.08	13.44	13.78	0.29	2.15	1615946.0	22366935.62	917
2017-06-19	12.92	13.56	12.8	13.49	0.68	5.31	1624633.0	21586325.26	893
2017-06-18	12.6	12.84	12.44	12.81	0.17	1.34	593526.0	7496280.48	461
2017-06-15	13.0	13.0	12.5	12.64	-0.33	-2.54	825598.0	10518491.6	630
2017-06-14	12.9	13.12	12.9	12.97	-0.14	-1.07	839438.0	10926164.44	469
2017-06-13	12.92	13.1	12.92	13.11	0.1	0.77	263837.0	3433705.22	259
2017-06-12	13.0	13.1	12.78	13.01	-0.06	-0.46	897680.0	11631850.92	416
2017-06-11	13.54	13.54	12.82	13.07	-0.53	-3.9	1571492.0	20592246.92	771
2017-06-08	13.76	13.76	13.58	13.6	-0.29	-2.09	237118.0	3232261.52	247
2017-06-07	13.8	13.9	13.68	13.89	0.15	1.09	435847.0	6009176.3	308
2017-06-06	13.96	13.96	13.72	13.74	-0.22	-1.58	484341.0	6705939.52	355
2017-06-05	14.2	14.2	13.86	13.96	-0.14	-0.99	907880.0	12679746.08	393
2017-06-04	14.0	14.14	13.9	14.1	0.1	0.71	551881.0	7726565.72	291
2017-06-01	14.1	14.25	14.0	14.0	0.06	0.43	752978.0	10593813.7	373
2017-05-31	13.9	14.15	13.9	13.94	0.02	0.14	411235.0	5762653.2	296
2017-05-30	13.7	14.35	13.7	13.92	0.24	1.75	1560629.0	22065691.55	944
2017-05-29	13.1	13.75	13.1	13.68	0.41	3.09	564139.0	7607484.8	423
2017-05-28	13.55	13.6	13.2	13.27	-0.62	-4.46	1554364.0	20660072.25	705
2017-05-25	14.0	14.05	13.85	13.89	-0.11	-0.79	840930.0	11731066.95	445
2017-05-24	14.3	14.35	14.0	14.0	-0.35	-2.44	1381621.0	19437164.95	778
2017-05-23	14.55	14.55	14.15	14.35	-0.26	-1.78	1083375.0	15561215.7	515
2017-05-22	14.8	14.8	14.55	14.61	-0.17	-1.15	1015570.0	14830871.5	455
2017-05-21	14.7	14.9	14.65	14.78	0.14	0.96	1263630.0	18703703.65	627
2017-05-18	14.6	14.75	14.55	14.64	0.0	0.0	1008475.0	14804312.0	461
2017-05-17	14.8	14.8	14.6	14.64	-0.14	-0.95	881611.0	12927632.6	453
2017-05-16	15.0	15.05	14.75	14.78	-0.11	-0.74	1114835.0	16614309.3	536
2017-05-15	14.6	14.95	14.55	14.89	0.27	1.85	1325193.0	19647709.25	655
2017-05-14	15.15	15.15	14.5	14.62	-0.53	-3.5	1389664.0	20424468.05	948
2017-05-11	16.4	16.4	15.0	15.15	-1.31	-7.96	5047966.0	78598557.7	2167
2017-05-10	16.5	16.5	16.35	16.46	-0.01	-0.06	519863.0	8547385.15	240
2017-05-09	16.4	16.5	16.2	16.47	0.1	0.61	658897.0	10826060.05	269
2017-05-08	16.35	16.4	16.2	16.37	0.05	0.31	571705.0	9330270.35	314
2017-05-07	16.4	16.4	16.2	16.32	-0.12	-0.73	319795.0	5205477.35	241
2017-05-04	16.55	16.65	16.4	16.44	-0.2	-1.2	486557.0	8004946.5	256
2017-05-03	17.0	17.0	16.55	16.64	-0.36	-2.12	734559.0	12302414.35	396
2017-05-02	17.05	17.05	16.8	17.0	0.06	0.35	865922.0	14680533.7	459
2017-05-01	17.05	17.25	16.9	16.94	-0.06	-0.35	1203853.0	20565572.65	570
2017-04-30	16.5	17.1	16.5	17.0	0.61	3.72	2027784.0	34288613.3	1013
2017-04-27	16.05	16.45	15.9	16.39	0.37	2.31	673751.0	10927798.15	516
2017-04-26	16.35	16.35	15.95	16.02	-0.27	-1.66	1005289.0	16245110.7	539
2017-04-25	16.7	16.7	16.15	16.29	-0.57	-3.38	1737119.0	28414543.15	939
2017-04-24	16.85	16.9	16.75	16.86	-0.03	-0.18	713189.0	11988398.1	311
2017-04-23	17.05	17.05	16.65	16.89	0.58	3.56	2447625.0	41484807.65	852
2017-04-20	16.4	16.5	16.2	16.31	-0.23	-1.39	648407.0	10604319.6	416
2017-04-19	16.5	16.65	16.45	16.54	0.12	0.73	512091.0	8464592.9	631
2017-04-18	16.95	17.0	16.4	16.42	-0.46	-2.73	1453409.0	24200661.75	743
2017-04-17	16.65	16.95	16.65	16.88	0.23	1.38	698043.0	11677869.85	344
2017-04-16	16.75	16.8	16.55	16.65	-0.23	-1.36	906095.0	15052466.05	1130
2017-04-13	17.0	17.0	16.75	16.88	-0.08	-0.47	870220.0	14652482.5	396
2017-04-12	16.85	17.2	16.85	16.96	0.05	0.3	1233718.0	21010561.25	555
2017-04-11	17.35	17.35	16.85	16.91	-0.43	-2.48	620476.0	10601834.55	389
2017-04-10	17.45	17.45	17.25	17.34	-0.16	-0.91	356566.0	6179245.15	318
2017-04-09	17.65	17.7	17.45	17.5	-0.15	-0.85	163236.0	2863398.3	168
2017-04-06	17.75	17.8	17.6	17.65	-0.05	-0.28	233069.0	4125917.6	162
2017-04-05	17.5	17.75	17.5	17.7	0.25	1.43	753907.0	13308855.1	421
2017-04-04	17.1	17.5	17.0	17.45	0.04	0.23	273278.0	4714715.7	231
2017-04-03	17.7	17.7	17.3	17.41	-0.29	-1.64	476394.0	8309857.15	360
2017-04-02	17.6	18.0	17.6	17.7	0.17	0.97	1421265.0	25377038.9	917
2017-03-30	17.1	17.7	17.1	17.53	0.48	2.82	2208137.0	38601747.7	1084
2017-03-29	16.5	17.1	16.45	17.05	0.65	3.96	2284787.0	38558750.85	855
2017-03-28	16.3	16.45	16.2	16.4	0.29	1.8	745430.0	12136617.3	364
2017-03-27	16.35	16.4	16.05	16.11	-0.39	-2.36	574612.0	9332466.6	375
2017-03-26	16.65	16.8	16.45	16.5	-0.14	-0.84	739309.0	12298315.35	290
2017-03-23	16.7	17.0	16.6	16.64	0.06	0.36	1575769.0	26401250.45	506
2017-03-22	17.1	17.15	16.4	16.58	-0.71	-4.11	2987623.0	50010491.25	1571
2017-03-21	16.75	17.5	16.75	17.29	0.59	3.53	2327441.0	40105341.4	1248
2017-03-20	16.6	16.9	16.45	16.7	0.19	1.15	1533951.0	25559536.5	1020
2017-03-19	16.15	16.85	16.0	16.51	0.38	2.36	2126735.0	34902027.85	860
2017-03-16	16.15	16.35	16.05	16.13	-0.11	-0.68	1784963.0	28983601.9	1120
2017-03-15	16.15	16.35	16.1	16.24	0.08	0.5	1566994.0	25384273.3	1311
2017-03-14	16.25	16.3	15.95	16.16	-0.09	-0.55	4856101.0	78968130.25	1877
2017-03-13	16.45	16.55	16.2	16.25	-0.15	-0.91	655491.0	10767618.45	1009
2017-03-12	16.65	16.65	16.4	16.4	-0.24	-1.44	809845.0	13333991.75	725
2017-03-09	16.55	16.85	16.15	16.64	-0.16	-0.95	1133069.0	18734587.5	1700
2017-03-08	17.0	17.0	16.7	16.8	-0.17	-1.0	572159.0	9655888.85	324
2017-03-07	17.1	17.15	16.95	16.97	-0.05	-0.29	916641.0	15619431.35	522
2017-03-06	17.15	17.2	16.95	17.02	-0.14	-0.82	939522.0	16006132.45	573
2017-03-05	17.3	17.3	17.0	17.16	-0.17	-0.98	1158971.0	19886401.05	682
2017-03-02	17.3	17.6	17.3	17.33	0.04	0.23	1685084.0	29428075.8	690
2017-03-01	17.45	17.65	17.2	17.29	-0.14	-0.8	1903421.0	33093802.05	788
2017-02-28	17.7	17.7	17.15	17.43	-0.28	-1.58	1844861.0	32051673.15	843
2017-02-27	18.5	18.5	17.65	17.71	-0.86	-4.63	2551873.0	46094899.8	1016
2017-02-26	18.55	18.85	18.25	18.57	-0.28	-1.49	2307664.0	42587648.25	962
2017-02-23	20.0	20.0	18.7	18.85	0.3	1.62	7019376.0	136080329.5	2860
2017-02-22	18.55	18.55	18.55	18.55	1.68	9.96	1370538.0	25423479.9	322
2017-02-21	16.7	16.9	16.45	16.87	0.05	0.3	836837.0	13918067.7	371
2017-02-20	16.8	17.1	16.6	16.82	0.01	0.06	1284666.0	21714369.9	624
2017-02-19	16.5	17.0	16.5	16.81	0.43	2.63	2024332.0	33884901.0	863
2017-02-16	15.95	16.45	15.95	16.38	0.44	2.76	1845990.0	30116419.25	623
2017-02-15	15.85	16.0	15.8	15.94	0.04	0.25	461313.0	7345934.55	154
2017-02-14	16.05	16.1	15.85	15.9	-0.22	-1.36	547568.0	8726629.95	268
2017-02-13	15.9	16.2	15.9	16.12	0.23	1.45	1025276.0	16490892.4	450
2017-02-12	15.95	16.0	15.9	15.89	0.13	0.82	947761.0	15115703.25	426
2017-02-09	15.95	15.95	15.75	15.76	-0.09	-0.57	357484.0	5649301.95	249
2017-02-08	16.15	16.25	15.8	15.85	-0.36	-2.22	1005805.0	16012115.3	552
2017-02-07	16.4	16.5	16.2	16.21	-0.15	-0.92	1317469.0	21528617.3	334
2017-02-06	16.45	16.45	16.15	16.36	-0.01	-0.06	788983.0	12857937.3	256
2017-02-05	16.55	16.6	16.35	16.37	-0.15	-0.91	492534.0	8140110.25	251
2017-02-02	16.6	16.7	16.4	16.52	-0.02	-0.12	826841.0	13728644.1	396
2017-02-01	16.0	16.7	16.0	16.54	0.54	3.38	1858999.0	30497626.3	859
2017-01-31	16.0	16.1	15.9	16.0	-0.07	-0.44	785133.0	12556064.85	284
2017-01-30	16.25	16.4	16.05	16.07	-0.27	-1.65	552534.0	8966038.9	353
2017-01-29	16.5	16.5	16.3	16.34	-0.08	-0.49	806687.0	13225220.65	338
2017-01-26	16.55	16.6	16.2	16.42	-0.05	-0.3	1239362.0	20345503.6	570
2017-01-25	16.6	16.7	16.45	16.47	-0.08	-0.48	1581912.0	26218544.55	728
2017-01-24	16.6	16.8	16.55	16.55	-0.04	-0.24	1559288.0	25890517.2	805
2017-01-23	16.3	16.7	16.3	16.59	0.28	1.72	2568446.0	42200200.95	1189
2017-01-22	16.25	16.35	16.15	16.31	-0.07	-0.43	808886.0	13203737.45	426
2017-01-19	16.35	16.6	16.25	16.38	-0.1	-0.61	2842155.0	46695948.85	1293
2017-01-18	16.75	16.95	16.0	16.48	-0.18	-1.08	2527122.0	41579709.85	1622
2017-01-17	16.55	16.8	16.5	16.66	-0.04	-0.24	1309283.0	21817416.5	643
2017-01-16	16.8	16.8	16.55	16.7	-0.15	-0.89	577172.0	9626653.35	380
2017-01-15	16.5	17.1	16.5	16.85	0.0	0.0	705167.0	11872316.35	470
2017-01-12	16.65	17.0	16.4	16.85	0.09	0.54	657037.0	11011725.6	694
2017-01-11	16.85	16.95	16.6	16.76	-0.18	-1.06	502260.0	8436940.0	281
2017-01-10	17.0	17.05	16.8	16.94	-0.04	-0.24	504605.0	8553158.3	326
2017-01-09	16.9	17.05	16.75	16.98	0.02	0.12	1040356.0	17619023.75	505
2017-01-08	17.2	17.2	16.75	16.96	-0.12	-0.7	484476.0	8215141.0	376
2017-01-05	17.15	17.3	16.95	17.08	-0.14	-0.81	1064102.0	18171109.65	637
2017-01-04	17.5	17.5	17.1	17.22	-0.29	-1.66	665398.0	11513347.5	327
2017-01-03	17.45	17.55	17.4	17.51	-0.02	-0.11	226867.0	3963013.2	180
2017-01-02	17.6	17.65	17.45	17.53	-0.03	-0.17	510599.0	8951843.7	296
2017-01-01	17.2	17.65	17.2	17.56	0.1	0.57	202116.0	3536236.8	210
2016-12-29	17.6	17.6	17.4	17.46	-0.23	-1.3	440000.0	7692946.55	272
2016-12-28	17.9	17.95	17.65	17.69	-0.1	-0.56	384719.0	6825728.55	303
2016-12-27	17.55	17.8	17.4	17.79	0.07	0.4	892891.0	15725368.75	510
2016-12-26	17.45	18.25	17.45	17.72	0.39	2.25	1187394.0	21164656.55	717
2016-12-25	17.25	17.45	17.25	17.33	0.13	0.76	252405.0	4383845.45	181
2016-12-22	17.2	17.3	17.2	17.2	-0.04	-0.23	341162.0	5872119.55	141
2016-12-21	17.25	17.25	17.1	17.24	0.08	0.47	334434.0	5756027.1	118
2016-12-20	17.1	17.3	17.05	17.16	-0.04	-0.23	1095289.0	18830749.9	223
2016-12-19	17.2	17.35	17.2	17.2	-0.04	-0.23	670239.0	11576937.75	229
2016-12-18	17.3	17.45	17.2	17.24	-0.02	-0.12	530872.0	9159079.95	276
2016-12-15	16.9	17.3	16.85	17.26	0.06	0.35	1229344.0	21137763.6	223
2016-12-14	17.0	17.35	16.85	17.2	-0.04	-0.23	1633315.0	28076305.6	427
2016-12-13	17.1	17.45	17.1	17.24	-0.01	-0.06	720914.0	12412317.05	238
2016-12-12	17.5	17.6	17.2	17.25	-0.12	-0.69	750106.0	13115969.95	953
2016-12-11	17.4	17.5	17.3	17.37	0.17	0.99	595791.0	10376910.55	324
2016-12-08	17.2	17.25	17.05	17.2	0.0	0.0	1045027.0	17956162.45	312
2016-12-07	17.65	17.65	17.15	17.2	-0.37	-2.11	1315642.0	22766225.15	491
2016-12-06	17.45	17.7	17.4	17.57	0.28	1.62	952473.0	16743706.9	500
2016-12-05	17.2	17.4	17.0	17.29	-0.02	-0.12	865971.0	14927440.85	286
2016-12-04	17.3	17.7	17.2	17.31	0.08	0.46	1170459.0	20472219.3	555
2016-12-01	17.3	17.45	17.1	17.23	0.38	2.26	2055152.0	35341635.65	504
2016-11-30	16.95	17.05	16.75	16.85	0.08	0.48	1089634.0	18451462.2	423
2016-11-29	17.1	17.2	16.7	16.77	-0.43	-2.5	956035.0	16197527.15	326
2016-11-28	16.9	17.25	16.9	17.2	0.05	0.29	2760912.0	47346061.9	304
2016-11-27	16.9	17.2	16.6	17.15	0.09	0.53	772694.0	13187832.0	289
2016-11-24	17.0	17.2	16.5	17.06	0.08	0.47	4010169.0	68241512.05	648
2016-11-23	16.25	17.1	16.25	16.98	0.72	4.43	1911980.0	32183032.2	567
2016-11-22	16.1	16.4	16.0	16.26	0.26	1.63	883771.0	14310683.25	373
2016-11-21	16.4	16.5	15.8	16.0	-0.37	-2.26	633723.0	10179917.9	345
2016-11-20	17.1	17.1	16.2	16.37	-0.61	-3.59	584368.0	9652407.2	378
2016-11-17	16.85	17.25	16.6	16.98	0.18	1.07	1352176.0	23097905.45	464
2016-11-16	16.2	16.85	16.2	16.8	0.77	4.8	2153257.0	35789535.35	471
2016-11-15	16.25	16.4	15.6	16.03	-0.45	-2.73	3893855.0	62606855.75	1118
2016-11-14	16.25	16.65	16.1	16.48	0.18	1.1	2881471.0	47287420.55	468
2016-11-13	15.6	16.35	15.55	16.3	0.56	3.56	1867805.0	29910317.25	478
2016-11-10	15.25	15.8	15.25	15.74	0.55	3.62	1794597.0	27883540.4	458
2016-11-09	14.5	15.25	14.1	15.19	0.21	1.4	2016053.0	30001173.7	630
2016-11-08	14.35	15.3	14.35	14.98	0.72	5.05	2416183.0	35939240.4	723
2016-11-07	14.0	14.45	13.95	14.26	0.28	2.0	2244362.0	31884836.6	527
2016-11-06	13.5	14.1	13.5	13.98	0.33	2.42	1587251.0	21940061.35	420
2016-11-03	13.45	13.65	13.35	13.65	0.19	1.41	1270376.0	17152021.65	285
2016-11-02	13.3	13.55	13.25	13.46	0.02	0.15	883700.0	11847741.95	197
2016-11-01	13.6	13.8	13.35	13.44	-0.1	-0.74	2717781.0	36717198.65	368
2016-10-31	13.05	13.65	12.95	13.54	0.43	3.28	1603257.0	21378886.2	419
2016-10-30	13.0	13.25	12.85	13.11	0.09	0.69	1481478.0	19277721.8	307
2016-10-27	12.9	13.1	12.9	13.02	0.21	1.64	1074269.0	13896971.25	237
2016-10-26	12.85	12.95	12.75	12.81	-0.19	-1.46	1902718.0	24440673.75	295
2016-10-25	12.9	13.05	12.9	13.0	0.1	0.78	950453.0	12343783.5	206
2016-10-24	12.85	12.95	12.8	12.9	0.05	0.39	918848.0	11831210.05	244
2016-10-23	12.6	12.95	12.6	12.85	0.33	2.64	1198504.0	15412085.8	337
2016-10-20	12.45	12.6	12.3	12.52	0.03	0.24	1531701.0	19085758.75	428
2016-10-19	12.3	12.55	12.0	12.49	0.24	1.96	2792424.0	34218339.4	926
2016-10-18	13.6	13.6	12.25	12.25	-1.35	-9.93	6252581.0	78564802.6	2092
2016-10-17	13.35	13.65	13.35	13.6	0.1	0.74	1105902.0	15000529.1	380
2016-10-16	13.65	13.65	13.35	13.5	0.05	0.37	850606.0	11482059.3	273
2016-10-13	13.5	13.8	13.35	13.45	0.01	0.07	1394093.0	18981783.15	522
2016-10-12	13.45	13.5	13.3	13.44	-0.02	-0.15	657430.0	8822316.05	237
2016-10-11	13.0	13.5	13.0	13.46	0.51	3.94	2391384.0	31912167.75	714
2016-10-10	12.7	12.95	12.7	12.95	0.14	1.09	460018.0	5909629.65	209
2016-10-09	12.95	13.05	12.75	12.81	-0.19	-1.46	788534.0	10212197.7	407
2016-10-06	12.45	13.15	12.45	13.0	0.5	4.0	1903564.0	24717370.75	595
2016-10-05	12.1	12.6	12.1	12.5	0.29	2.38	1213925.0	15057581.2	608
2016-10-04	12.1	12.35	11.95	12.21	0.17	1.41	917888.0	11088971.5	237
2016-10-03	12.3	12.35	11.8	12.04	-0.28	-2.27	2026443.0	24567631.95	536
2016-10-02	12.6	12.6	12.2	12.32	-0.17	-1.36	780154.0	9721447.25	315
2016-09-29	12.0	12.75	12.0	12.49	0.43	3.57	2029919.0	25290637.9	834
2016-09-28	12.7	12.8	11.85	12.06	-0.69	-5.41	1767001.0	21654668.0	415
2016-09-27	12.7	12.9	12.7	12.75	-0.35	-2.67	1791102.0	22950705.65	449
2016-09-26	13.0	13.1	13.0	13.1	0.12	0.92	441079.0	5771167.25	146
2016-09-25	12.75	13.05	12.75	12.98	0.13	1.01	541022.0	6980456.6	268
2016-09-21	12.85	12.9	12.75	12.85	0.07	0.55	451969.0	5804450.0	180
2016-09-20	12.9	12.95	12.6	12.78	-0.16	-1.24	878347.0	11197400.7	443
2016-09-19	13.15	13.15	12.7	12.94	-0.08	-0.61	682558.0	8830123.6	261
2016-09-18	13.15	13.25	13.0	13.02	-0.23	-1.74	1057846.0	13841885.3	245
2016-09-08	13.4	13.55	13.15	13.25	-0.22	-1.63	2719703.0	36078240.75	609
2016-09-07	13.5	13.6	13.3	13.47	-0.08	-0.59	757591.0	10156092.4	240
2016-09-06	13.7	13.8	13.5	13.55	-0.05	-0.37	608072.0	8278553.75	218
2016-09-05	13.05	13.7	13.05	13.6	0.55	4.21	1885437.0	25402490.5	524
2016-09-04	13.0	13.1	13.0	13.05	0.05	0.38	468080.0	6121445.1	151
2016-09-01	13.1	13.1	12.95	13.0	-0.18	-1.37	680464.0	8849948.95	199
2016-08-31	13.2	13.25	13.15	13.18	-0.11	-0.83	1054061.0	13919660.35	249
2016-08-30	13.25	13.35	13.2	13.29	0.0	0.0	2388799.0	31682369.85	367
2016-08-29	13.2	13.35	13.15	13.29	-0.02	-0.15	900090.0	11907044.25	251
2016-08-28	12.85	13.35	12.8	13.31	0.47	3.66	1231848.0	16156470.4	298
2016-08-25	12.65	12.95	12.65	12.84	0.09	0.71	1344239.0	17192370.55	393
2016-08-24	13.0	13.05	12.6	12.75	-0.25	-1.92	3303819.0	42810523.15	445
2016-08-23	13.2	13.2	12.95	13.0	-0.21	-1.59	1464430.0	19073328.9	466
2016-08-22	13.3	13.35	13.1	13.21	-0.23	-1.71	649770.0	8593027.0	293
2016-08-21	13.75	13.8	13.45	13.44	-0.25	-1.83	673986.0	9126731.5	239
2016-08-18	13.8	13.8	13.5	13.69	-0.12	-0.87	900142.0	12304044.05	315
2016-08-17	13.9	14.0	13.75	13.81	-0.17	-1.22	1231611.0	17128110.2	370
2016-08-16	13.85	14.0	13.85	13.98	0.09	0.65	1743710.0	24328070.8	553
2016-08-15	13.65	14.0	13.65	13.89	0.21	1.54	1813962.0	25162807.0	525
2016-08-14	13.8	13.85	13.65	13.68	0.15	1.11	853994.0	11731561.95	320
2016-08-11	13.45	13.65	13.45	13.53	-0.02	-0.15	1154005.0	15676187.65	295
2016-08-10	13.55	13.6	13.4	13.55	0.01	0.07	1040408.0	14051905.8	369
2016-08-09	13.4	13.6	13.35	13.54	0.13	0.97	1213856.0	16338828.4	623
2016-08-08	13.3	13.45	13.2	13.41	0.07	0.52	1327446.0	17708998.25	638
2016-08-07	12.7	13.45	12.6	13.34	0.79	6.29	1813192.0	23790870.65	887
2016-08-04	12.65	12.75	12.55	12.55	-0.05	-0.4	717419.0	9060624.85	291
2016-08-03	12.7	12.7	12.35	12.6	-0.22	-1.72	2346829.0	29330344.95	762
2016-08-02	12.9	12.9	12.7	12.82	-0.1	-0.77	1103878.0	14117439.2	340
2016-08-01	13.0	13.05	12.9	12.92	-0.08	-0.62	932280.0	12093615.7	356
2016-07-31	13.45	13.45	12.95	13.0	-0.46	-3.42	2052930.0	26842010.85	675
2016-07-28	13.45	13.55	13.2	13.46	-0.14	-1.03	1836144.0	24582320.45	533
2016-07-27	13.5	13.65	13.4	13.6	0.03	0.22	1527317.0	20663471.35	554
2016-07-26	13.9	14.05	13.45	13.57	-0.11	-0.8	4379002.0	59876545.0	1296
2016-07-25	13.5	13.75	13.45	13.68	0.15	1.11	535915.0	7265985.45	237
2016-07-24	13.95	13.95	13.45	13.53	-0.34	-2.45	1724049.0	23496385.8	521
2016-07-21	13.8	14.2	13.8	13.87	0.07	0.51	982487.0	13727490.35	431
2016-07-20	13.8	13.95	13.8	13.8	-0.04	-0.29	408947.0	5670919.15	179
2016-07-19	14.0	14.0	13.8	13.84	-0.14	-1.0	368973.0	5121173.3	205
2016-07-18	14.0	14.05	13.9	13.98	-0.07	-0.5	515722.0	7199696.25	220
2016-07-17	14.1	14.25	14.05	14.05	0.04	0.29	722610.0	10216739.3	295
2016-07-14	14.1	14.1	13.85	14.01	-0.15	-1.06	1490289.0	20828280.5	481
2016-07-13	14.25	14.3	14.1	14.16	-0.02	-0.14	1690888.0	23979164.7	523
2016-07-12	14.1	14.6	14.05	14.18	0.22	1.58	5340498.0	76522549.95	1687
2016-07-11	13.25	14.3	13.2	13.96	0.73	5.52	5166112.0	72208602.8	1676
2016-07-10	13.05	13.25	13.05	13.23	0.18	1.38	690582.0	9073955.3	192
2016-06-30	13.05	13.1	13.0	13.05	0.03	0.23	1168623.0	15240341.15	269
2016-06-29	13.0	13.1	13.0	13.02	-0.01	-0.08	1619555.0	21117727.6	356
2016-06-28	13.05	13.15	12.95	13.03	-0.12	-0.91	1413403.0	18506351.3	363
2016-06-27	13.05	13.3	13.05	13.15	0.1	0.77	704857.0	9285287.2	256
2016-06-26	12.75	13.1	12.45	13.05	-0.2	-1.51	1655356.0	21219744.55	441
2016-06-23	13.1	13.3	13.05	13.25	0.1	0.76	814322.0	10732678.75	219
2016-06-22	13.35	13.35	13.15	13.15	-0.14	-1.05	756775.0	9998850.45	261
2016-06-21	13.05	13.35	13.0	13.29	0.3	2.31	2369970.0	31358719.85	503
2016-06-20	13.0	13.05	12.95	12.99	0.06	0.46	655772.0	8522565.6	164
2016-06-19	13.0	13.15	12.9	12.93	0.23	1.81	1344979.0	17507840.35	413
2016-06-16	12.8	12.95	12.6	12.7	-0.2	-1.55	1373466.0	17525445.65	384
2016-06-15	13.0	13.1	12.9	12.9	-0.1	-0.77	1348339.0	17461700.95	346
2016-06-14	13.15	13.4	12.95	13.0	-0.18	-1.37	2954697.0	38789490.95	536
2016-06-13	13.15	13.3	13.1	13.18	-0.06	-0.45	2069949.0	27422966.6	425
2016-06-12	12.8	13.45	12.7	13.24	0.19	1.46	3368424.0	44174574.4	743
2016-06-09	13.15	13.15	12.95	13.05	0.02	0.15	2207789.0	28874413.15	414
2016-06-08	13.0	13.2	12.85	13.03	0.19	1.48	3162321.0	41286850.35	704
2016-06-07	12.7	12.9	12.65	12.84	0.2	1.58	883474.0	11298818.95	381
2016-06-06	12.55	12.7	12.4	12.64	0.08	0.64	369970.0	4631980.7	180
2016-06-05	12.7	12.75	12.55	12.56	-0.08	-0.63	1059047.0	13351044.95	385
2016-06-02	12.5	12.75	12.4	12.64	0.16	1.28	1512181.0	19012613.1	536
2016-06-01	12.65	12.7	12.35	12.48	-0.2	-1.58	2326012.0	29124250.3	606
2016-05-31	12.7	12.8	12.6	12.68	0.08	0.63	1675873.0	21281623.75	568
2016-05-30	12.8	12.85	12.55	12.6	-0.24	-1.87	946664.0	12011034.6	422
2016-05-29	13.0	13.1	12.75	12.84	-0.18	-1.38	2214920.0	28600033.65	629
2016-05-26	13.15	13.5	12.95	13.02	-0.03	-0.23	4890083.0	64689301.6	1345
2016-05-25	12.95	13.1	12.9	13.05	0.39	3.08	3480654.0	45247228.4	877
2016-05-24	12.2	12.85	12.1	12.66	0.42	3.43	2232840.0	28025916.8	938
2016-05-23	12.9	12.9	12.15	12.24	-0.65	-5.04	3451373.0	43207480.2	1057
2016-05-22	12.7	13.2	12.55	12.89	0.17	1.34	3470024.0	44659061.0	1316
2016-05-19	13.1	13.15	12.65	12.72	-0.58	-4.36	6278246.0	80786217.85	1686
2016-05-18	13.3	13.6	12.85	13.3	-0.04	-0.3	9028052.0	120001046.95	2466
2016-05-17	12.55	13.55	12.55	13.34	1.0	8.1	14323460.0	190732027.7	3458
2016-05-16	12.0	12.45	12.0	12.34	0.51	4.31	6631307.0	81116409.75	1777
2016-05-15	11.5	12.2	11.5	11.83	0.29	2.51	4960092.0	59123694.45	1192
2016-05-12	11.6	11.7	11.5	11.54	0.04	0.35	1232246.0	14284166.8	376
2016-05-11	11.6	11.65	11.4	11.5	-0.08	-0.69	923763.0	10630335.1	339
2016-05-10	11.5	11.6	11.5	11.58	-0.04	-0.34	1015926.0	11725178.65	376
2016-05-09	11.6	11.7	11.45	11.62	0.1	0.87	1083518.0	12540169.05	364
2016-05-08	11.6	11.85	11.5	11.52	0.06	0.52	2042940.0	23860165.55	677
2016-05-05	11.2	11.75	11.2	11.46	0.32	2.87	5110340.0	58787641.9	1328
2016-05-04	11.2	11.35	11.1	11.14	-0.25	-2.19	2169745.0	24269833.65	678
2016-05-03	11.4	11.75	11.35	11.39	-0.05	-0.44	3697380.0	42514633.3	946
2016-05-02	11.7	11.7	11.35	11.44	-0.3	-2.56	2444984.0	27967081.2	840
2016-05-01	12.05	12.05	11.65	11.74	-0.28	-2.33	2678715.0	31655418.85	840
2016-04-28	12.1	12.15	12.0	12.02	-0.09	-0.74	1231682.0	14879569.9	499
2016-04-27	12.1	12.2	12.0	12.11	0.15	1.25	2581914.0	31233289.1	808
2016-04-26	12.2	12.2	11.95	11.96	-0.28	-2.29	2501482.0	30120817.4	987
2016-04-25	12.4	12.4	11.9	12.24	-0.17	-1.37	4920334.0	59717207.95	1567
2016-04-24	12.0	12.65	12.0	12.41	0.48	4.02	5409789.0	67169564.15	1531
2016-04-21	11.55	12.3	11.5	11.93	0.54	4.74	6650741.0	78951887.1	1980
2016-04-20	11.3	11.8	11.15	11.39	0.14	1.24	4254111.0	49004290.45	1493
2016-04-19	11.6	11.7	11.2	11.25	0.05	0.45	9641842.0	110304681.4	2563
2016-04-18	10.0	11.2	10.0	11.2	1.01	9.91	13809257.0	148205729.05	2721
2016-04-17	10.75	10.85	10.15	10.19	-0.55	-5.12	3203832.0	33717234.2	1078
2016-04-14	10.25	11.1	10.1	10.74	0.54	5.29	8765787.0	93525387.7	2435
2016-04-13	9.4	10.2	9.4	10.2	0.9	9.68	5923333.0	58577784.95	1352
2016-04-12	9.15	9.35	9.15	9.3	0.2	2.2	1281402.0	11910711.05	373
2016-04-11	9.25	9.25	9.1	9.1	-0.1	-1.09	577606.0	5279131.45	199
2016-04-10	9.25	9.3	9.15	9.2	0.09	0.99	1045706.0	9654161.05	332
2016-04-07	9.05	9.15	9.05	9.11	0.1	1.11	671885.0	6119488.75	239
2016-04-06	9.0	9.05	8.95	9.01	0.08	0.9	420739.0	3792795.8	196
2016-04-05	8.95	8.95	8.9	8.93	-0.06	-0.67	394381.0	3516943.65	145
2016-04-04	8.9	9.0	8.85	8.99	0.12	1.35	695987.0	6217018.7	187
2016-04-03	9.0	9.05	8.8	8.87	-0.28	-3.06	628184.0	5606768.5	276
2016-03-31	9.05	9.2	9.0	9.15	0.03	0.33	757647.0	6895010.55	255
2016-03-30	9.05	9.15	9.05	9.12	0.12	1.33	703333.0	6410494.2	245
2016-03-29	9.15	9.15	8.95	9.0	-0.09	-0.99	1073602.0	9665655.05	375
2016-03-28	9.1	9.2	9.05	9.09	-0.01	-0.11	918004.0	8362839.4	235
2016-03-27	9.2	9.2	9.05	9.1	-0.1	-1.09	1002288.0	9135658.15	264
2016-03-24	9.3	9.35	9.1	9.2	-0.19	-2.02	1525614.0	14055150.5	427
2016-03-23	9.15	9.45	9.1	9.39	0.23	2.51	1874786.0	17440096.95	542
2016-03-22	9.25	9.3	9.1	9.16	-0.08	-0.87	1374072.0	12669566.45	384
2016-03-21	9.25	9.3	9.2	9.24	-0.05	-0.54	966928.0	8942588.2	310
2016-03-20	9.3	9.35	9.25	9.29	0.09	0.98	1744982.0	16202703.6	452
2016-03-17	9.2	9.35	9.15	9.2	0.1	1.1	3170335.0	29257426.9	623
2016-03-16	8.9	9.15	8.85	9.1	0.21	2.36	1135470.0	10208560.15	345
2016-03-15	9.05	9.05	8.8	8.89	-0.22	-2.41	1429474.0	12751425.9	467
2016-03-14	9.3	9.35	9.1	9.11	-0.19	-2.04	1211813.0	11161455.55	407
2016-03-13	9.4	9.4	9.3	9.3	0.03	0.32	1146749.0	10707973.8	326
2016-03-10	9.3	9.6	9.25	9.27	0.01	0.11	3568744.0	33407020.25	797
2016-03-09	9.25	9.35	9.2	9.26	-0.11	-1.17	2979058.0	27669572.6	565
2016-03-08	9.25	9.45	9.15	9.37	0.21	2.29	3352028.0	31150062.8	749
2016-03-07	9.3	9.3	9.1	9.16	-0.15	-1.61	1159802.0	10690257.95	391
2016-03-06	9.3	9.35	9.25	9.31	0.32	3.56	3676042.0	34162376.55	910
2016-03-03	8.9	9.1	8.85	8.99	0.19	2.16	2775515.0	24939597.4	722
2016-03-02	9.0	9.05	8.75	8.8	0.0	0.0	3269048.0	29143855.9	663
2016-03-01	8.75	8.9	8.75	8.8	0.11	1.27	3218081.0	28386353.35	589
2016-02-29	8.75	8.8	8.65	8.69	-0.05	-0.57	1958625.0	17058888.35	477
2016-02-28	8.6	8.75	8.6	8.74	0.25	2.94	3257271.0	28288251.85	687
2016-02-25	8.5	8.55	8.4	8.49	0.05	0.59	1400341.0	11882267.55	362
2016-02-24	8.5	8.65	8.4	8.44	-0.3	-3.43	3801810.0	32533244.8	777
2016-02-23	8.6	8.8	8.45	8.74	0.11	1.27	6762288.0	58283720.9	1425
2016-02-22	8.15	8.9	8.15	8.63	0.52	6.41	7395216.0	62629062.3	1389
2016-02-21	8.15	8.2	8.05	8.11	-0.05	-0.61	1583429.0	12894187.35	309
2016-02-18	8.25	8.3	8.15	8.16	0.02	0.25	1933166.0	15874209.7	468
2016-02-17	8.0	8.15	8.0	8.14	0.09	1.12	2743911.0	22196202.65	413
2016-02-16	8.25	8.35	7.95	8.05	-0.08	-0.98	3346595.0	27293264.25	680
2016-02-15	7.95	8.25	7.95	8.13	0.17	2.14	1213598.0	9818753.35	308
2016-02-14	8.05	8.1	7.9	7.96	-0.07	-0.87	1479700.0	11843765.55	396
2016-02-11	8.2	8.2	8.0	8.03	-0.17	-2.07	1350453.0	10912302.65	361
2016-02-10	8.15	8.35	8.15	8.2	0.01	0.12	701953.0	5790746.6	221
2016-02-09	8.2	8.3	8.15	8.19	-0.1	-1.21	883229.0	7268461.0	243
2016-02-08	8.5	8.5	8.25	8.29	-0.09	-1.07	685455.0	5726755.35	231
2016-02-07	8.5	8.55	8.3	8.38	-0.25	-2.9	967421.0	8092363.7	387
2016-02-04	8.5	8.8	8.5	8.63	0.26	3.11	1456987.0	12678823.1	501
2016-02-03	8.3	8.4	8.2	8.37	-0.01	-0.12	1602523.0	13214257.1	380
2016-02-02	8.5	8.55	8.35	8.38	-0.21	-2.44	546830.0	4642611.4	257
2016-02-01	8.5	8.6	8.45	8.59	0.05	0.59	1179361.0	10074590.55	343
2016-01-31	8.55	8.8	8.5	8.54	0.23	2.77	2230224.0	19360759.6	781
2016-01-28	8.1	8.45	8.1	8.31	0.23	2.85	1655373.0	13711030.05	511
2016-01-27	8.15	8.25	8.0	8.08	-0.01	-0.12	1702070.0	13809726.1	401
2016-01-26	7.9	8.1	7.85	8.09	0.03	0.37	796490.0	6338807.4	277
2016-01-25	8.15	8.15	8.0	8.06	-0.04	-0.49	1239173.0	9995406.85	453
2016-01-24	8.5	8.55	8.1	8.1	-0.03	-0.37	3724445.0	30645358.75	897
2016-01-21	8.3	8.3	8.0	8.13	-0.07	-0.85	826199.0	6665532.35	337
2016-01-20	8.55	8.55	8.15	8.2	-0.4	-4.65	1031918.0	8532225.7	389
2016-01-19	8.35	8.65	8.35	8.6	0.38	4.62	1364797.0	11601866.75	488
2016-01-18	7.5	8.3	7.5	8.22	-0.01	-0.12	1876478.0	15145656.3	666
2016-01-17	8.8	8.8	8.15	8.23	-0.82	-9.06	2597077.0	21688125.45	747
2016-01-14	9.3	9.3	8.95	9.05	-0.4	-4.23	1195950.0	10881039.95	487
2016-01-13	9.5	9.6	9.35	9.45	-0.05	-0.53	1527157.0	14408599.95	385
2016-01-12	9.45	9.65	9.35	9.5	-0.06	-0.63	650833.0	6190929.85	300
2016-01-11	9.3	9.6	9.1	9.56	0.25	2.69	1094813.0	10261367.35	408
2016-01-10	9.4	9.45	9.25	9.31	-0.02	-0.21	1381262.0	12920655.5	532
2016-01-07	9.7	9.8	9.25	9.33	-0.62	-6.23	2787406.0	26565595.75	853
2016-01-06	10.15	10.2	9.85	9.95	-0.24	-2.36	1464022.0	14619100.25	516
2016-01-05	10.35	10.35	10.1	10.19	-0.08	-0.78	1493452.0	15162552.45	482
2016-01-04	10.55	10.55	10.25	10.27	-0.28	-2.65	1246288.0	12976852.7	467
2016-01-03	10.7	10.7	10.55	10.55	-0.06	-0.57	1054808.0	11178423.05	332
2015-12-31	10.7	10.7	10.55	10.61	-0.12	-1.12	825157.0	8759413.85	337
2015-12-30	10.85	10.95	10.7	10.73	-0.06	-0.56	973800.0	10490530.85	387
2015-12-29	10.9	10.9	10.5	10.79	-0.27	-2.44	2253248.0	23991760.75	826
2015-12-28	11.1	11.2	11.0	11.06	-0.06	-0.54	1750208.0	19405807.8	480
2015-12-27	11.15	11.2	10.95	11.12	0.01	0.09	873614.0	9683453.9	334
2015-12-24	11.25	11.35	11.05	11.11	-0.14	-1.24	1303765.0	14564031.85	356
2015-12-23	11.4	11.5	11.25	11.25	-0.23	-2.0	2606621.0	29547762.8	676
2015-12-22	11.25	11.8	11.25	11.48	0.17	1.5	2392299.0	27659164.8	624
2015-12-21	11.0	11.55	10.95	11.31	0.42	3.86	3363863.0	37675742.95	896
2015-12-20	10.9	10.95	10.8	10.89	-0.12	-1.09	1721038.0	18739111.55	394
2015-12-17	10.9	11.05	10.85	11.01	0.14	1.29	2301139.0	25208251.2	596
2015-12-16	10.95	10.95	10.75	10.87	0.04	0.37	2430523.0	26338287.4	491
2015-12-15	10.85	11.05	10.75	10.83	0.07	0.65	2877277.0	31378417.0	557
2015-12-14	10.85	11.0	10.7	10.76	-0.11	-1.01	2650097.0	28831779.15	612
2015-12-13	10.9	10.95	10.75	10.87	-0.26	-2.34	1912098.0	20742692.7	541
2015-12-10	11.25	11.25	11.1	11.13	-0.14	-1.24	1734624.0	19372962.55	409
2015-12-09	11.3	11.4	11.15	11.27	0.0	0.0	2177309.0	24513485.25	578
2015-12-08	11.3	11.4	11.15	11.27	-0.22	-1.91	1332506.0	15028927.95	420
2015-12-07	11.55	11.6	11.45	11.49	-0.13	-1.12	2068805.0	23837973.45	498
2015-12-06	11.7	11.7	11.55	11.62	-0.13	-1.11	1844603.0	21437881.6	465
2015-12-03	12.2	12.2	11.7	11.75	-0.37	-3.05	3729920.0	44296611.9	1038
2015-12-02	11.5	12.2	11.45	12.12	0.63	5.48	4401736.0	52312278.9	1345
2015-12-01	11.35	11.5	11.35	11.49	0.15	1.32	1151284.0	13153242.5	322
2015-11-30	11.35	11.4	11.3	11.34	-0.05	-0.44	1630232.0	18478886.25	353
2015-11-29	11.35	11.4	11.3	11.39	0.09	0.8	1200602.0	13621679.35	303
2015-11-26	11.35	11.4	11.3	11.3	-0.03	-0.26	820492.0	9299912.1	291
2015-11-25	11.4	11.45	11.3	11.33	-0.05	-0.44	1078190.0	12253863.2	268
2015-11-24	11.4	11.5	11.3	11.38	0.02	0.18	4215065.0	47990052.4	778
2015-11-23	11.45	11.45	11.3	11.36	-0.12	-1.05	1942129.0	22089911.4	478
2015-11-22	11.4	11.55	11.4	11.48	0.11	0.97	1557611.0	17856957.45	427
2015-11-19	11.35	11.45	11.35	11.37	0.03	0.26	762963.0	8681556.7	293
2015-11-18	11.35	11.4	11.25	11.34	-0.01	-0.09	1376000.0	15611672.7	371
2015-11-17	11.55	11.6	11.3	11.35	-0.11	-0.96	930727.0	10673369.5	344
2015-11-16	11.4	11.55	11.35	11.46	0.06	0.53	1140469.0	13037890.75	407
2015-11-15	11.6	11.6	11.3	11.4	-0.4	-3.39	1803286.0	20647155.3	579
2015-11-12	11.8	11.9	11.8	11.8	-0.09	-0.76	1236651.0	14631177.5	397
2015-11-11	11.8	11.95	11.75	11.89	0.09	0.76	2140887.0	25425455.25	528
2015-11-10	11.9	12.0	11.75	11.8	-0.14	-1.17	1478372.0	17576788.95	526
2015-11-09	11.95	11.95	11.8	11.94	0.06	0.51	2010220.0	23889855.75	556
2015-11-08	12.05	12.05	11.75	11.88	-0.15	-1.25	1777278.0	21056706.6	868
2015-11-05	12.25	12.25	12.0	12.03	-0.21	-1.72	1580715.0	19103841.45	803
2015-11-04	12.1	12.3	12.0	12.24	0.15	1.24	735143.0	8938343.9	329
2015-11-03	12.25	12.25	12.05	12.09	-0.07	-0.58	1121897.0	13602258.45	365
2015-11-02	12.05	12.3	12.05	12.16	0.11	0.91	826444.0	10089614.35	312
2015-11-01	12.1	12.15	12.0	12.05	-0.11	-0.9	1028011.0	12408780.75	372
2015-10-29	12.25	12.35	12.1	12.16	-0.01	-0.08	1324810.0	16194129.95	427
2015-10-28	12.05	12.2	12.0	12.17	0.04	0.33	1682953.0	20331121.15	589
2015-10-27	12.55	12.55	12.1	12.13	-0.37	-2.96	2702074.0	33063449.85	861
2015-10-26	12.5	12.55	12.2	12.5	-0.03	-0.24	2714274.0	33559619.85	695
2015-10-25	12.8	12.9	12.3	12.53	-0.21	-1.65	3669314.0	46061638.0	918
2015-10-22	12.9	13.05	12.6	12.74	-0.19	-1.47	3250915.0	41450928.55	798
2015-10-21	13.15	13.15	12.9	12.93	-0.22	-1.67	2519997.0	32740705.7	661
2015-10-20	13.2	13.35	13.1	13.15	-0.03	-0.23	3372129.0	44650348.6	802
2015-10-19	13.0	13.4	13.0	13.18	-1.18	-8.22	9064570.0	119357282.1	2060
2015-10-18	14.45	14.45	14.2	14.36	0.35	2.5	2398517.0	34484480.8	684
2015-10-15	14.35	14.35	14.0	14.01	-0.28	-1.96	1026630.0	14510270.3	441
2015-10-14	14.2	14.4	14.05	14.29	0.03	0.21	1736550.0	24570893.85	545
2015-10-13	14.25	14.35	14.15	14.26	-0.15	-1.04	999886.0	14237092.25	389
2015-10-12	14.65	14.65	14.35	14.41	-0.18	-1.23	1490715.0	21605110.85	499
2015-10-11	14.1	14.65	14.1	14.59	0.64	4.59	4082169.0	59185590.7	1102
2015-10-08	13.95	14.0	13.8	13.95	0.09	0.65	1515537.0	21081089.5	483
2015-10-07	13.6	14.05	13.6	13.86	0.36	2.67	1949933.0	27098658.5	653
2015-10-06	13.45	13.65	13.4	13.5	0.02	0.15	1155868.0	15640497.4	352
2015-10-05	13.25	13.5	13.25	13.48	0.24	1.81	837488.0	11219726.2	361
2015-10-04	13.25	13.3	13.15	13.24	0.04	0.3	551512.0	7290365.85	277
2015-10-01	13.25	13.35	13.15	13.2	0.04	0.3	1152770.0	15273444.95	422
2015-09-30	13.15	13.2	13.05	13.16	0.05	0.38	642046.0	8433996.3	304
2015-09-29	13.05	13.15	13.0	13.11	-0.18	-1.35	1051474.0	13756266.7	353
2015-09-21	13.3	13.3	13.15	13.29	0.06	0.45	1240566.0	16424854.7	362
2015-09-20	13.45	13.5	13.2	13.23	-0.31	-2.29	1478687.0	19661040.85	546
2015-09-17	13.7	13.8	13.5	13.54	-0.12	-0.88	996227.0	13571869.8	457
2015-09-16	13.65	13.7	13.55	13.66	0.12	0.89	1301822.0	17725795.55	525
2015-09-15	13.7	13.75	13.4	13.54	-0.17	-1.24	4011562.0	53531793.5	653
2015-09-14	14.05	14.05	13.7	13.71	-0.34	-2.42	1650386.0	22890654.65	566
2015-09-13	14.4	14.55	14.0	14.05	-0.3	-2.09	1891218.0	27031862.25	743
2015-09-10	14.3	14.45	14.25	14.35	-0.12	-0.83	1272220.0	18273346.8	421
2015-09-09	14.2	14.55	14.15	14.47	0.48	3.43	2208901.0	31782614.3	744
2015-09-08	13.9	14.0	13.7	13.99	0.18	1.3	1596997.0	22103496.3	507
2015-09-07	13.6	13.95	13.6	13.81	0.26	1.92	1841019.0	25365249.65	511
2015-09-06	13.45	13.6	13.3	13.55	0.09	0.67	1136039.0	15285474.55	446
2015-09-03	13.75	13.85	13.45	13.46	-0.17	-1.25	1293976.0	17617128.45	475
2015-09-02	13.4	13.7	13.35	13.63	-0.17	-1.23	1305984.0	17603549.45	500
2015-09-01	14.3	14.3	13.5	13.8	-0.22	-1.57	1133585.0	15880006.0	443
2015-08-31	14.15	14.25	14.0	14.02	-0.32	-2.23	1021798.0	14431074.7	435
2015-08-30	14.7	14.9	14.3	14.34	0.27	1.92	2050985.0	29797878.35	722
2015-08-27	13.9	14.15	13.9	14.07	0.84	6.35	3577696.0	50332747.5	939
2015-08-26	13.55	13.75	13.2	13.23	-0.28	-2.07	1872571.0	25176077.9	791
2015-08-25	12.8	13.55	12.5	13.51	1.03	8.25	3368397.0	44243309.45	1210
2015-08-24	13.45	13.65	12.25	12.48	-1.09	-8.03	4917370.0	62883255.75	1593
2015-08-23	14.0	14.2	13.55	13.57	-1.46	-9.71	3967831.0	55405507.0	1311
2015-08-20	14.5	15.2	14.15	15.03	0.0	0.0	2970829.0	43377261.15	1368
2015-08-19	15.55	15.8	14.95	15.03	-0.49	-3.16	1855791.0	28450253.25	769
2015-08-18	16.45	16.5	15.05	15.52	-0.96	-5.83	2320341.0	36440541.7	1130
2015-08-17	16.6	16.7	16.3	16.48	-0.22	-1.32	2424849.0	39938656.65	775
2015-08-16	17.1	17.15	16.5	16.7	-0.4	-2.34	955568.0	16065918.75	519
2015-08-13	17.1	17.15	17.05	17.1	0.04	0.23	683272.0	11689241.35	268
2015-08-12	17.0	17.2	16.75	17.06	-0.12	-0.7	1095367.0	18578824.3	500
2015-08-11	17.4	17.45	17.15	17.18	-0.22	-1.26	1134401.0	19595377.7	436
2015-08-10	17.25	17.45	17.15	17.4	0.25	1.46	893311.0	15475673.85	403
2015-08-09	17.0	17.25	16.95	17.15	0.06	0.35	1182570.0	20216175.85	645
2015-08-06	17.4	17.4	17.05	17.09	-0.34	-1.95	1088044.0	18700156.65	506
2015-08-05	17.6	17.65	17.4	17.43	-0.16	-0.91	926772.0	16230016.9	393
2015-08-04	17.45	17.7	17.3	17.59	-0.02	-0.11	1866849.0	32547681.4	657
2015-08-03	17.4	17.65	17.3	17.61	0.29	1.67	913105.0	15904641.35	552
2015-08-02	18.1	18.1	17.0	17.32	-0.89	-4.89	3026027.0	53073031.4	1222
2015-07-30	18.35	18.4	18.15	18.21	-0.14	-0.76	1317072.0	24078518.15	570
2015-07-29	18.35	18.4	18.3	18.35	0.05	0.27	2216865.0	40671605.3	642
2015-07-28	18.3	18.6	18.25	18.3	0.02	0.11	2791789.0	51384395.75	1014
2015-07-27	18.6	18.6	18.2	18.28	-0.7	-3.69	4460969.0	81936250.25	1615
2015-07-26	19.3	19.3	18.95	18.98	-0.19	-0.99	1842879.0	35111520.05	806
2015-07-23	19.4	19.5	19.15	19.17	-0.23	-1.19	1138927.0	21969618.4	569
2015-07-22	19.35	19.5	19.3	19.4	0.16	0.83	1052237.0	20389110.6	614
2015-07-15	19.15	19.3	19.15	19.24	0.11	0.58	1087504.0	20913318.0	542
2015-07-14	19.25	19.25	19.1	19.13	-0.07	-0.36	905535.0	17360964.9	410
2015-07-13	19.2	19.3	19.15	19.2	0.04	0.21	739217.0	14200635.2	377
2015-07-12	19.15	19.45	19.1	19.16	0.04	0.21	2507336.0	48322402.8	1049
2015-07-09	18.65	19.3	18.65	19.12	0.44	2.36	3011597.0	57100034.65	1284
2015-07-08	18.75	18.75	18.6	18.68	-0.07	-0.37	1534841.0	28634416.05	581
2015-07-07	18.85	18.85	18.65	18.75	-0.11	-0.58	1069512.0	20047262.3	597
2015-07-06	19.1	19.15	18.85	18.86	-0.38	-1.98	2806211.0	53300414.65	1195
2015-07-05	19.15	19.35	19.1	19.24	-0.05	-0.26	1937844.0	37246386.75	861
2015-07-02	19.25	19.4	19.1	19.29	-0.06	-0.31	2867033.0	55274519.55	1202
2015-07-01	19.8	19.8	19.3	19.35	-0.29	-1.48	3472715.0	67735254.9	1610
2015-06-30	19.1	19.75	18.7	19.64	0.55	2.88	8215265.0	159327171.45	2687
2015-06-29	19.0	19.3	18.5	19.09	-0.53	-2.7	7330278.0	138744344.35	3036
2015-06-28	21.1	21.15	19.3	19.62	-1.55	-7.32	16578682.0	329626629.0	5592
2015-06-25	21.45	21.45	21.0	21.17	-0.24	-1.12	4161267.0	88006351.75	1880
2015-06-24	21.9	22.0	21.3	21.41	-0.43	-1.97	5007468.0	107702540.0	2192
2015-06-23	22.15	22.2	21.7	21.84	-0.21	-0.95	3501517.0	76613449.55	1317
2015-06-22	22.2	22.4	21.85	22.05	-0.24	-1.08	2999726.0	66268221.2	1501
2015-06-21	23.0	23.0	22.2	22.29	-0.71	-3.09	2239213.0	50495955.0	1472
2015-06-18	23.2	23.2	22.95	23.0	-0.2	-0.86	2426956.0	55951157.7	990
2015-06-17	23.7	23.7	22.95	23.2	-0.45	-1.9	5594059.0	130035321.95	2026
2015-06-16	23.8	23.8	23.6	23.65	-0.13	-0.55	1043548.0	24739179.3	571
2015-06-15	24.2	24.3	23.75	23.78	-0.37	-1.53	2348899.0	56319579.65	1162
2015-06-14	23.7	24.25	23.6	24.15	0.52	2.2	2744234.0	65335288.7	1279
2015-06-11	23.65	23.65	23.45	23.63	0.01	0.04	1137151.0	26792276.95	676
2015-06-10	23.8	23.85	23.6	23.62	-0.03	-0.13	1468480.0	34838908.95	783
2015-06-09	23.8	23.8	23.5	23.65	-0.08	-0.34	1865616.0	44090229.65	1000
2015-06-08	23.9	23.95	23.7	23.73	-0.19	-0.79	1246410.0	29695345.65	595
2015-06-07	23.9	23.95	23.75	23.92	0.02	0.08	1652634.0	39383231.15	850
2015-06-04	23.9	23.95	23.75	23.9	0.05	0.21	1095508.0	26102186.1	689
2015-06-03	24.0	24.0	23.75	23.85	-0.07	-0.29	2148186.0	51196148.05	865
2015-06-02	23.95	24.0	23.85	23.92	0.07	0.29	1650613.0	39461125.4	770
2015-06-01	23.9	23.95	23.6	23.85	-0.15	-0.62	3065076.0	72832605.95	1516
2015-05-31	24.3	24.3	23.95	24.0	-0.28	-1.15	2888808.0	69649408.35	1460
2015-05-28	24.4	24.5	24.2	24.28	-0.14	-0.57	3061956.0	74471762.6	1211
2015-05-27	24.25	24.6	24.15	24.42	0.24	0.99	8443641.0	206255332.6	3292
2015-05-26	24.4	24.45	23.9	24.18	-0.13	-0.53	9315818.0	226048389.25	3845
2015-05-25	24.9	24.95	24.25	24.31	-0.6	-2.41	8392969.0	205643078.3	3055
2015-05-24	24.6	25.0	24.3	24.91	0.29	1.18	6588602.0	162853912.15	2649
2015-05-21	24.6	24.7	24.5	24.62	-0.08	-0.32	1724976.0	42401999.75	847
2015-05-20	24.9	24.9	24.65	24.7	-0.23	-0.92	2050558.0	50704803.1	756
2015-05-19	25.1	25.1	24.9	24.93	-0.25	-0.99	1706928.0	42675037.05	625
2015-05-18	25.2	25.2	24.95	25.18	0.05	0.2	1862627.0	46691767.05	571
2015-05-17	25.0	25.3	24.95	25.13	0.21	0.84	2935372.0	73762870.4	767
2015-05-14	24.9	25.1	24.8	24.92	0.01	0.04	2615888.0	65277320.5	808
2015-05-13	25.1	25.2	24.7	24.91	-0.02	-0.08	2901500.0	72219760.45	807
2015-05-12	24.85	25.0	24.6	24.93	0.06	0.24	3865517.0	95733704.2	1131
2015-05-11	25.3	25.5	24.75	24.87	-0.33	-1.31	3664896.0	92036260.7	1146
2015-05-10	25.6	25.7	25.0	25.2	-0.37	-1.45	3761841.0	95493147.2	1024
2015-05-07	25.8	25.8	25.3	25.57	-0.33	-1.27	3673776.0	93876984.5	1327
2015-05-06	25.9	26.3	25.8	25.9	-0.13	-0.5	3632473.0	94748159.8	1166
2015-05-05	26.1	26.7	25.8	26.03	0.18	0.7	10293970.0	270153648.6	3062
2015-05-04	25.4	26.0	25.1	25.85	0.46	1.81	6341167.0	161697953.5	1829
2015-05-03	24.8	26.3	24.8	25.39	0.67	2.71	13294173.0	338986714.2	3895
2015-04-30	24.75	24.95	24.55	24.72	0.08	0.32	5934929.0	147021601.7	1605
2015-04-29	24.7	24.75	24.3	24.64	0.05	0.2	7744189.0	190167902.7	2020
2015-04-28	24.9	25.3	24.35	24.59	-0.15	-0.61	13450827.0	332660091.55	3558
2015-04-27	24.8	24.9	24.5	24.74	-0.03	-0.12	9157251.0	226419244.25	2419
2015-04-26	24.3	24.95	24.3	24.77	0.65	2.69	7487240.0	184960623.75	2081
2015-04-23	23.9	24.2	23.85	24.12	0.18	0.75	2805388.0	67400322.3	872
2015-04-22	24.9	24.9	23.85	23.94	-0.34	-1.4	4812577.0	116316530.15	1560
2015-04-21	23.8	24.65	23.65	24.28	0.49	2.06	4885850.0	118042868.6	1585
2015-04-20	24.1	24.35	23.7	23.79	-1.42	-5.63	10608388.0	254333280.85	3193
2015-04-19	24.15	25.5	24.15	25.21	1.82	7.78	7707103.0	192141385.15	2741
2015-04-16	23.35	23.5	23.3	23.39	0.06	0.26	3471906.0	81259744.65	1140
2015-04-15	23.25	23.55	23.2	23.33	0.24	1.04	3985960.0	93144417.55	1492
2015-04-14	23.3	23.4	23.05	23.09	-0.27	-1.16	1175595.0	27278627.9	512
2015-04-13	23.05	23.5	23.05	23.36	0.36	1.57	1826878.0	42506811.7	692
2015-04-12	23.25	23.35	22.95	23.0	-0.2	-0.86	1563964.0	36179912.45	713
2015-04-09	22.5	23.3	22.4	23.2	-0.27	-1.15	4905018.0	111982225.7	1535
2015-04-08	23.45	23.75	23.4	23.47	0.17	0.73	3265836.0	76850997.6	1221
2015-04-07	22.95	23.35	22.9	23.3	0.61	2.69	1443497.0	33372015.7	707
2015-04-06	22.7	22.9	22.5	22.69	0.14	0.62	1201552.0	27276851.0	551
2015-04-05	23.0	23.1	22.15	22.55	-0.64	-2.76	1957355.0	44605819.8	833
2015-04-02	23.5	23.55	22.75	23.19	-0.08	-0.34	1662451.0	38587299.35	820
2015-04-01	23.3	23.4	23.15	23.27	0.0	0.0	1304448.0	30367712.7	694
2015-03-31	23.3	23.6	22.95	23.27	-0.11	-0.47	2093208.0	48535945.25	940
2015-03-30	23.8	23.9	23.2	23.38	-0.41	-1.72	1527547.0	36195448.8	733
2015-03-29	23.3	23.95	23.25	23.79	0.85	3.71	2284091.0	53988030.4	807
2015-03-26	22.0	23.1	22.0	22.94	-0.23	-0.99	2903324.0	65913848.1	1442
2015-03-25	24.25	24.25	22.9	23.17	-1.14	-4.69	3485645.0	82313528.15	1864
2015-03-24	24.2	24.5	24.2	24.31	0.01	0.04	2513222.0	61209382.7	897
2015-03-23	24.35	24.45	24.2	24.3	0.0	0.0	2341694.0	56983520.75	953
2015-03-22	24.55	24.6	24.15	24.3	-0.04	-0.16	6359875.0	154698196.3	1520
2015-03-19	24.7	24.8	24.0	24.34	0.03	0.12	4292589.0	104538641.05	1546
2015-03-18	25.0	25.2	23.35	24.31	-0.81	-3.22	6690857.0	161251688.8	2350
2015-03-17	25.8	25.9	25.0	25.12	-0.5	-1.95	3584355.0	91250404.4	1356
2015-03-16	26.5	26.8	25.4	25.62	-0.92	-3.47	3935471.0	103337593.0	1516
2015-03-15	27.0	27.1	26.5	26.54	-0.68	-2.5	3572777.0	95665537.9	1013
2015-03-12	27.0	27.3	26.7	27.22	0.31	1.15	2071440.0	56056064.3	819
2015-03-11	26.9	27.0	26.6	26.91	-0.16	-0.59	2601450.0	69693748.7	970
2015-03-10	27.3	27.3	27.0	27.07	-0.25	-0.92	2059057.0	55775619.8	748
2015-03-09	27.6	27.6	27.2	27.32	-0.23	-0.83	3720755.0	102140101.4	957
2015-03-08	27.5	27.7	26.9	27.55	0.09	0.33	6766008.0	184497956.5	2113
2015-03-05	27.3	27.6	27.2	27.46	0.16	0.59	1420379.0	38985513.9	584
2015-03-04	27.4	27.7	27.2	27.3	0.06	0.22	2173069.0	59689435.5	927
2015-03-03	26.8	27.4	26.7	27.24	0.58	2.18	2412969.0	65243887.7	1018
2015-03-02	26.5	26.8	26.3	26.66	0.23	0.87	1692325.0	44890598.3	629
2015-03-01	26.6	26.6	26.2	26.43	0.03	0.11	1832317.0	48433777.4	630
2015-02-26	26.5	26.7	26.2	26.4	0.03	0.11	2620914.0	69315046.2	772
2015-02-25	26.4	26.6	26.1	26.37	-0.24	-0.9	1489892.0	39244434.6	821
2015-02-24	26.6	26.8	26.3	26.61	0.09	0.34	1297654.0	34418192.7	585
2015-02-23	26.7	27.0	26.4	26.52	-0.23	-0.86	1152729.0	30784623.6	668
2015-02-22	27.1	27.3	26.7	26.75	-0.22	-0.82	1674965.0	45164141.2	787
2015-02-19	27.3	27.3	26.9	26.97	-0.45	-1.64	2249389.0	60852675.0	1117
2015-02-18	27.7	27.8	27.2	27.42	-0.34	-1.22	2448722.0	67306734.9	1054
2015-02-17	28.0	28.2	27.5	27.76	-0.22	-0.79	3378907.0	93902970.1	1274
2015-02-16	28.7	28.7	27.9	27.98	-0.69	-2.41	4168533.0	118050713.8	1292
2015-02-15	28.8	29.2	28.5	28.67	0.37	1.31	4231545.0	122037349.4	1415
2015-02-12	27.4	28.4	27.3	28.3	1.11	4.08	4438512.0	124139646.7	1061
2015-02-11	27.9	28.0	27.1	27.19	-0.8	-2.86	1908522.0	52663712.1	983
2015-02-10	28.1	28.3	27.6	27.99	-0.13	-0.46	2721441.0	76029597.0	1095
2015-02-09	28.5	28.8	27.9	28.12	-0.14	-0.5	2851373.0	80753008.3	1393
2015-02-08	27.9	28.8	27.9	28.26	0.87	3.18	5348739.0	150921230.8	1731
2015-02-05	27.3	27.8	27.1	27.39	-0.27	-0.98	1822434.0	50048772.4	816
2015-02-04	28.4	28.5	27.6	27.66	-0.46	-1.64	2169512.0	60588092.6	961
2015-02-03	28.3	28.8	27.8	28.12	0.25	0.9	4024030.0	114230660.1	1711
2015-02-02	27.2	28.0	26.8	27.87	0.66	2.43	4079907.0	112028492.4	1922
2015-02-01	28.0	28.5	27.1	27.21	0.51	1.91	7199210.0	200786449.1	2502
2015-01-29	26.7	26.8	26.2	26.7	0.08	0.3	1658738.0	44091928.2	675
2015-01-28	26.2	27.1	26.2	26.62	0.57	2.19	3219847.0	86100725.7	1367
2015-01-27	25.4	26.3	25.4	26.05	0.73	2.88	3239026.0	83612939.6	881
2015-01-26	25.3	25.8	25.2	25.32	0.19	0.76	1076608.0	27332128.8	580
2015-01-22	25.3	25.4	25.0	25.13	-0.31	-1.22	1893048.0	47768738.7	468
2015-01-21	25.6	25.8	25.4	25.44	-0.1	-0.39	1260701.0	32237881.7	329
2015-01-20	25.6	25.7	25.1	25.54	-0.62	-2.37	1528985.0	39052665.7	710
2015-01-19	26.9	26.9	26.0	26.16	-0.81	-3.0	1303711.0	34310573.0	650
2015-01-18	26.6	27.1	26.5	26.97	0.49	1.85	1046704.0	28114363.3	360
2015-01-15	26.8	27.4	26.4	26.48	-0.12	-0.45	1878973.0	50552044.5	740
2015-01-14	26.8	26.8	26.4	26.6	-0.02	-0.08	1063099.0	28322462.5	452
2015-01-13	26.3	26.9	25.7	26.62	-0.05	-0.19	922374.0	24455734.3	442
2015-01-12	27.8	27.8	26.3	26.67	-1.07	-3.86	1632928.0	44380672.3	546
2015-01-11	27.2	27.9	27.0	27.74	0.54	1.99	622775.0	17068624.2	296
2015-01-08	27.0	27.5	27.0	27.2	0.56	2.1	1192679.0	32012463.4	370
2015-01-07	26.3	27.0	25.9	26.64	0.44	1.68	1028118.0	27302742.0	462
2015-01-06	25.5	26.3	25.0	26.2	-0.34	-1.28	1535387.0	38893323.2	639
2015-01-05	27.3	27.4	26.2	26.54	-1.16	-4.19	762947.0	20479340.1	456
2015-01-04	27.6	28.0	27.4	27.7	-0.02	-0.07	1265007.0	34995639.6	494
2015-01-01	26.9	28.0	26.6	27.72	1.12	4.21	1643115.0	45200093.3	710
2014-12-31	26.5	26.9	25.0	26.6	0.31	1.18	2126732.0	55388281.4	779
2014-12-30	26.5	27.0	26.0	26.29	-1.24	-4.5	1774740.0	46869447.2	756
2014-12-29	27.1	27.7	26.8	27.53	0.51	1.89	3590424.0	98094957.4	935
2014-12-28	26.6	27.7	26.5	27.02	0.54	2.04	3377217.0	91515189.6	763
2014-12-25	26.2	26.7	26.2	26.48	-0.04	-0.15	1709000.0	45300429.1	572
2014-12-24	25.9	27.3	25.7	26.52	0.93	3.63	4063637.0	108054113.9	1024
2014-12-23	25.7	26.0	25.3	25.59	-0.47	-1.8	1586158.0	40640928.2	720
2014-12-22	26.1	26.3	25.8	26.06	-0.2	-0.76	1580181.0	41235547.7	651
2014-12-21	26.1	26.8	25.4	26.26	0.96	3.79	2201515.0	57436622.9	915
2014-12-18	25.0	25.3	24.5	25.3	2.29	9.95	1961928.0	49286836.65	623
2014-12-17	22.0	23.25	21.0	23.01	1.45	6.73	2476533.0	55319045.85	797
2014-12-16	23.4	23.4	21.55	21.56	-2.36	-9.87	3354538.0	72967913.45	934
2014-12-15	25.3	25.5	23.8	23.92	-0.95	-3.82	1763151.0	43576749.65	630
2014-12-14	24.7	25.5	24.65	24.87	-0.7	-2.74	1585112.0	39680321.2	692
2014-12-11	24.3	25.9	23.9	25.57	0.75	3.02	2300405.0	57193502.85	946
2014-12-10	25.2	25.4	24.7	24.82	-0.66	-2.59	1377665.0	34347967.1	587
2014-12-09	24.9	25.5	24.5	25.48	-0.21	-0.82	2420416.0	60402243.6	829
2014-12-08	26.2	26.6	25.5	25.69	-0.63	-2.39	1693273.0	44102866.3	586
2014-12-07	26.3	26.5	25.9	26.32	0.05	0.19	2095227.0	54915055.5	720
2014-12-04	25.5	26.4	25.5	26.27	0.99	3.92	3373986.0	87589563.3	943
2014-12-03	25.0	25.4	25.0	25.28	0.23	0.92	2339689.0	58923095.4	538
2014-12-02	25.5	25.8	25.0	25.05	0.07	0.28	4006567.0	101414506.2	994
2014-12-01	24.85	25.6	24.85	24.98	-0.02	-0.08	6694631.0	167733417.8	1809
2014-11-30	24.75	26.0	24.75	25.0	-2.3	-8.42	3658945.0	92330871.15	1158
2014-11-27	27.8	28.1	27.2	27.3	-0.72	-2.57	3440018.0	94937332.5	1193
2014-11-26	29.0	29.0	27.8	28.02	-1.09	-3.74	4364388.0	122724844.1	1217
2014-11-25	29.9	29.9	29.0	29.11	-0.89	-2.97	1871144.0	55047808.2	689
2014-11-24	30.1	30.2	29.8	30.0	-0.12	-0.4	940837.0	28265696.2	319
2014-11-23	30.1	30.4	30.1	30.12	0.37	1.24	1475049.0	44501108.5	375
2014-11-20	29.7	29.8	29.5	29.75	0.15	0.51	855912.0	25427168.0	281
2014-11-19	29.8	29.8	29.3	29.6	0.03	0.1	1497293.0	44156441.4	431
2014-11-18	29.5	29.9	29.4	29.57	0.07	0.24	1912331.0	56524132.2	556
2014-11-17	30.5	30.5	29.3	29.5	-1.33	-4.31	1562244.0	46407057.3	621
2014-11-16	31.3	31.5	30.7	30.83	-0.7	-2.22	1295379.0	40142400.5	489
2014-11-13	30.8	31.8	30.7	31.53	0.74	2.4	2161200.0	67206691.8	845
2014-11-12	30.2	30.8	30.2	30.79	0.53	1.75	1545959.0	47324742.1	488
2014-11-11	30.0	30.5	29.7	30.26	-0.07	-0.23	2472676.0	74456227.0	745
2014-11-10	29.5	30.5	29.3	30.33	1.0	3.41	2667452.0	79455352.2	794
2014-11-09	29.5	29.6	29.1	29.33	0.02	0.07	2453995.0	71959947.1	682
2014-11-06	29.4	29.7	29.2	29.31	-0.04	-0.14	2539403.0	74586211.1	677
2014-11-05	29.8	30.0	28.8	29.35	-0.51	-1.71	2707524.0	79162178.6	935
2014-11-04	30.7	30.9	29.6	29.86	-1.19	-3.83	2205854.0	66849172.8	909
2014-11-03	30.9	31.1	30.8	31.05	0.07	0.23	2436726.0	75452521.8	639
2014-11-02	31.4	31.4	30.8	30.98	0.35	1.14	2259069.0	70303919.4	673
2014-10-30	30.8	31.0	30.2	30.63	-0.39	-1.26	2384876.0	72852536.3	922
2014-10-29	31.7	31.8	30.9	31.02	-0.52	-1.65	2999498.0	94224288.8	914
2014-10-28	31.8	31.9	31.5	31.54	-0.22	-0.69	1856810.0	58715599.3	553
2014-10-27	32.7	32.7	31.6	31.76	-0.83	-2.55	4670128.0	149860881.1	1410
2014-10-26	32.5	32.9	32.3	32.59	-0.31	-0.94	2196370.0	71684871.7	825
2014-10-23	33.2	33.2	32.7	32.9	-0.6	-1.79	1654078.0	54488687.2	650
2014-10-22	33.6	34.1	33.2	33.5	-0.04	-0.12	1970459.0	66371910.1	625
2014-10-21	32.6	33.7	32.5	33.54	1.01	3.1	1959467.0	64908481.9	673
2014-10-20	32.6	33.1	32.3	32.53	0.13	0.4	1910425.0	62376555.8	569
2014-10-19	33.1	33.3	32.1	32.4	1.1	3.51	2471427.0	80165647.5	746
2014-10-16	32.0	32.7	30.9	31.3	-1.81	-5.47	3496185.0	110626516.8	1106
2014-10-15	34.2	34.2	33.0	33.11	-1.52	-4.39	2608743.0	87776353.1	945
2014-10-14	35.6	35.6	33.9	34.63	-1.35	-3.75	2479748.0	85592509.3	1024
2014-10-13	35.3	36.1	35.0	35.98	0.76	2.16	1401881.0	50072975.2	557
2014-10-12	36.5	36.9	35.0	35.22	-3.09	-8.07	3299202.0	118745419.5	1064
2014-10-02	38.0	38.4	37.7	38.31	0.01	0.03	785728.0	29933292.1	308
2014-10-01	38.8	38.8	38.2	38.3	-0.42	-1.08	911773.0	34996021.0	334
2014-09-30	38.3	38.8	38.2	38.72	0.43	1.12	1142268.0	44008214.7	406
2014-09-29	38.0	38.4	37.7	38.29	0.63	1.67	2757199.0	104581421.7	729
2014-09-28	38.0	38.0	37.6	37.66	-0.34	-0.89	806469.0	30404272.9	267
2014-09-25	37.6	38.2	37.6	38.0	0.42	1.12	1021590.0	38766329.9	368
2014-09-24	37.6	37.7	37.0	37.58	-0.32	-0.84	2773619.0	103581215.6	655
2014-09-22	38.5	38.5	37.6	37.9	-0.79	-2.04	1420967.0	53905763.3	578
2014-09-21	39.1	39.3	38.6	38.69	-0.3	-0.77	2482614.0	96968070.0	490
2014-09-18	39.2	39.3	38.9	38.99	-0.13	-0.33	1130744.0	44202790.3	288
2014-09-17	39.5	39.8	39.0	39.12	-0.34	-0.86	1923392.0	75806926.1	566
2014-09-16	39.0	39.6	39.0	39.46	0.28	0.71	997318.0	39215872.6	383
2014-09-15	39.8	40.1	38.6	39.18	-0.76	-1.9	2295444.0	89833081.8	858
2014-09-14	39.9	41.1	39.8	39.94	0.07	0.18	4057065.0	163774514.8	887
2014-09-11	40.1	40.3	39.8	39.87	-0.23	-0.57	1315274.0	52733335.0	371
2014-09-10	40.0	40.2	39.8	40.1	0.13	0.33	2273105.0	90994891.5	461
2014-09-09	39.8	40.2	39.7	39.97	0.27	0.68	2875748.0	114901914.1	725
2014-09-08	39.6	40.0	39.5	39.7	0.17	0.43	1633033.0	64943780.8	473
2014-09-07	38.8	39.7	38.8	39.53	0.82	2.12	2135862.0	84013616.8	775
2014-09-04	38.4	38.8	38.2	38.71	0.27	0.7	936053.0	35995483.3	430
2014-09-03	38.4	38.8	38.2	38.44	-0.06	-0.16	1598600.0	61631362.6	496
2014-09-02	38.8	38.8	38.4	38.5	-0.26	-0.67	916824.0	35350385.0	409
2014-09-01	38.9	38.9	38.5	38.76	-0.23	-0.59	993654.0	38455443.6	490
2014-08-31	39.0	39.2	38.9	38.99	0.04	0.1	1734806.0	67738381.5	580
2014-08-28	38.2	39.2	38.2	38.95	0.94	2.47	3568175.0	138561581.7	1155
2014-08-27	37.2	38.2	37.2	38.01	0.92	2.48	3775283.0	142743270.3	1159
2014-08-26	37.0	37.2	36.8	37.09	0.39	1.06	2154474.0	79774863.3	723
2014-08-25	36.9	37.8	36.6	36.7	-0.15	-0.41	5024080.0	186767614.4	1911
2014-08-24	36.0	37.0	35.9	36.85	0.85	2.36	4539199.0	166355733.8	1478
2014-08-21	36.1	36.2	36.0	36.0	-0.09	-0.25	958394.0	34564839.8	361
2014-08-20	35.7	36.2	35.6	36.09	0.39	1.09	1901254.0	68440009.9	536
2014-08-19	35.7	35.8	35.5	35.7	0.0	0.0	954191.0	34015358.8	289
2014-08-18	35.6	35.9	35.6	35.7	0.06	0.17	1064218.0	38039775.5	333
2014-08-17	35.6	35.8	35.5	35.64	-0.09	-0.25	1111100.0	39587834.9	339
2014-08-14	35.5	35.9	35.4	35.73	0.23	0.65	2118410.0	75459650.0	541
2014-08-13	35.3	35.7	35.2	35.5	0.2	0.57	2766044.0	98218711.2	751
2014-08-12	35.5	35.6	35.1	35.3	-0.23	-0.65	1831534.0	64762074.5	733
2014-08-11	36.0	36.0	35.4	35.53	-0.37	-1.03	2228286.0	79420840.4	581
2014-08-10	36.2	36.4	35.9	35.9	-0.29	-0.8	1340571.0	48344560.5	428
2014-08-07	36.4	36.7	36.0	36.19	-0.28	-0.77	4486826.0	163012068.1	910
2014-08-06	36.4	36.7	36.2	36.47	-0.16	-0.44	1676455.0	61151991.0	507
2014-08-05	36.7	37.0	36.4	36.63	-0.05	-0.14	1864582.0	68509924.4	598
2014-08-04	36.6	36.8	36.4	36.68	0.11	0.3	1471825.0	53794426.3	489
2014-08-03	36.8	37.0	36.5	36.57	-0.22	-0.6	1774083.0	65141782.3	570
2014-07-24	36.0	36.9	36.0	36.79	0.79	2.19	1685157.0	61323545.0	619
2014-07-23	35.9	36.3	35.7	36.0	0.24	0.67	3017135.0	108758446.3	895
2014-07-22	35.1	36.1	35.1	35.76	1.21	3.5	5100295.0	181795931.6	1364
2014-07-21	34.3	34.8	34.2	34.55	0.23	0.67	1128482.0	38978846.3	341
2014-07-20	34.8	34.8	34.0	34.32	-0.27	-0.78	1961585.0	67414267.7	696
2014-07-17	35.1	35.2	34.5	34.59	-0.53	-1.51	1116150.0	38839934.6	475
2014-07-16	34.5	35.4	34.5	35.12	0.73	2.12	3761463.0	131923503.0	982
2014-07-15	34.4	34.6	34.3	34.39	0.09	0.26	1283475.0	44229982.7	361
2014-07-14	34.0	34.4	33.8	34.3	0.25	0.73	1730274.0	59198198.5	451
2014-07-13	34.0	34.6	34.0	34.05	0.05	0.15	2000158.0	68479237.4	722
2014-07-10	33.8	34.2	33.7	34.0	0.28	0.83	1187123.0	40345119.6	469
2014-07-09	33.8	34.0	33.6	33.72	-0.12	-0.35	1360878.0	46006415.1	441
2014-07-08	33.8	34.1	33.5	33.84	-0.06	-0.18	2465627.0	83386934.6	976
2014-07-07	33.8	34.0	33.6	33.9	0.2	0.59	957804.0	32412574.0	397
2014-07-06	33.3	33.9	33.2	33.7	0.55	1.66	1954922.0	65543774.5	613
2014-07-03	33.4	33.4	33.0	33.15	-0.25	-0.75	1222156.0	40555927.9	422
2014-07-02	33.4	33.7	33.2	33.4	0.03	0.09	1828177.0	61160703.2	608
2014-07-01	33.1	33.5	33.1	33.37	0.4	1.21	1969362.0	65619198.5	462
2014-06-30	32.4	33.4	32.4	32.97	0.41	1.26	1948992.0	64118288.7	705
2014-06-29	32.1	32.7	32.0	32.56	0.18	0.56	803600.0	25949897.4	330
2014-06-26	32.4	32.5	32.3	32.38	0.0	0.0	2086550.0	67580277.8	523
2014-06-25	32.5	32.6	32.3	32.38	-0.11	-0.34	2001074.0	64949816.8	571
2014-06-24	32.6	32.6	31.9	32.49	-0.2	-0.61	1461543.0	47157455.6	509
2014-06-23	32.9	33.1	32.2	32.69	-0.45	-1.36	1969265.0	64154852.4	649
2014-06-22	33.1	33.5	32.6	33.14	0.17	0.52	1189071.0	39485374.3	549
2014-06-19	32.8	33.1	32.7	32.97	0.16	0.49	1217841.0	40053071.9	448
2014-06-18	32.6	32.9	32.3	32.81	0.36	1.11	1111915.0	36241074.4	416
2014-06-17	32.2	32.6	31.7	32.45	0.28	0.87	1850267.0	59596103.3	677
2014-06-16	32.5	32.9	32.0	32.17	-0.53	-1.62	3368936.0	108737838.0	867
2014-06-15	33.0	33.1	32.4	32.7	-0.55	-1.65	2206163.0	72233548.3	793
2014-06-12	33.4	33.4	33.0	33.25	-0.17	-0.51	1209278.0	40198241.1	564
2014-06-11	33.5	33.7	33.4	33.42	-0.19	-0.57	2399103.0	80387235.6	832
2014-06-10	33.0	34.0	33.0	33.61	0.85	2.59	9387333.0	315776653.9	3532
2014-06-09	32.5	33.0	32.4	32.76	0.27	0.83	3986303.0	130394505.5	762
2014-06-08	32.6	32.7	32.1	32.49	0.0	0.0	2505110.0	81095532.0	621
2014-06-05	32.6	32.7	32.3	32.49	-0.04	-0.12	1620322.0	52681034.1	524
2014-06-04	32.6	32.7	32.4	32.53	-0.11	-0.34	1027026.0	33409208.7	390
2014-06-03	32.7	32.8	32.6	32.64	-0.05	-0.15	2234615.0	73003646.4	626
2014-06-02	32.4	32.9	32.4	32.69	0.4	1.24	3514024.0	114829137.8	1097
2014-06-01	32.0	32.5	31.9	32.29	0.47	1.48	3937746.0	127055677.7	1233
2014-05-29	31.9	32.0	31.4	31.82	-0.07	-0.22	3243883.0	102991796.8	926
2014-05-28	31.9	32.0	31.5	31.89	0.0	0.0	2212496.0	70266072.7	603
2014-05-27	32.0	32.2	31.8	31.89	-0.09	-0.28	1987785.0	63626060.4	566
2014-05-26	32.2	32.4	31.9	31.98	0.02	0.06	4287377.0	137878960.9	973
2014-05-25	31.3	32.1	31.2	31.96	0.54	1.72	4776886.0	150996713.3	965
2014-05-22	31.7	31.7	31.4	31.42	-0.1	-0.32	1994519.0	62897514.8	464
2014-05-21	31.3	31.7	31.2	31.52	0.24	0.77	1676539.0	52874055.4	459
2014-05-20	31.3	31.6	31.2	31.28	-0.08	-0.26	1653527.0	51829151.5	482
2014-05-19	31.6	31.6	31.2	31.36	-0.33	-1.04	2923111.0	91810144.8	785
2014-05-18	31.9	31.9	31.6	31.69	-0.11	-0.35	2443856.0	77454622.8	593
2014-05-15	31.8	31.9	31.7	31.8	-0.07	-0.22	1145716.0	36423794.3	347
2014-05-14	31.9	32.0	31.6	31.87	0.01	0.03	1372928.0	43696829.6	482
2014-05-13	31.8	32.0	31.7	31.86	0.06	0.19	1446129.0	46111236.2	399
2014-05-12	31.8	31.9	31.7	31.8	0.0	0.0	892384.0	28320301.4	324
2014-05-11	32.0	32.0	31.7	31.8	-0.16	-0.5	1324765.0	42140057.7	397
2014-05-08	32.0	32.1	31.8	31.96	-0.01	-0.03	1045221.0	33392649.4	370
2014-05-07	32.0	32.0	31.8	31.97	0.04	0.13	952111.0	30409889.8	321
2014-05-06	32.3	32.3	31.9	31.93	-0.36	-1.11	1503146.0	48252843.7	540
2014-05-05	32.2	32.3	32.0	32.29	0.03	0.09	1739412.0	56031438.5	531
2014-05-04	32.0	32.3	32.0	32.26	0.33	1.03	3337396.0	107410094.4	908
2014-05-01	31.4	32.0	31.4	31.93	0.53	1.69	2965380.0	94175336.7	912
2014-04-30	31.4	31.6	31.2	31.4	0.14	0.45	1392436.0	43753255.8	413
2014-04-29	31.8	31.8	31.1	31.26	-0.44	-1.39	2855338.0	89868346.0	716
2014-04-28	31.8	31.9	31.5	31.7	-0.19	-0.6	1173525.0	37134204.6	383
2014-04-27	31.9	31.9	31.6	31.89	0.09	0.28	1345626.0	42736202.6	437
2014-04-24	31.8	31.9	31.5	31.8	0.2	0.63	1556194.0	49380940.8	544
2014-04-23	31.8	31.9	31.4	31.6	0.06	0.19	2434033.0	77134031.8	740
2014-04-22	31.4	31.7	31.1	31.54	0.25	0.8	1316251.0	41267649.5	514
2014-04-21	31.2	31.5	30.9	31.29	0.19	0.61	3320974.0	103681499.6	943
2014-04-20	30.9	31.2	30.6	31.1	0.19	0.61	2084272.0	64523391.3	708
2014-04-17	30.7	31.0	30.5	30.91	0.3	0.98	1271617.0	39172496.8	488
2014-04-16	31.0	31.0	30.4	30.61	-0.44	-1.42	3578105.0	109780784.9	1121
2014-04-15	31.2	31.4	31.0	31.05	-0.11	-0.35	1465153.0	45630121.1	514
2014-04-14	30.9	31.3	30.9	31.16	0.2	0.65	950370.0	29488975.4	376
2014-04-13	31.1	31.2	30.7	30.96	-0.44	-1.4	1684965.0	52088310.3	614
2014-04-10	31.7	31.7	31.2	31.4	-0.3	-0.95	1193533.0	37500857.9	507
2014-04-09	32.2	32.2	31.3	31.7	-0.4	-1.25	3640943.0	115705271.3	1162
2014-04-08	31.9	32.3	31.8	32.1	0.1	0.31	1499677.0	48158599.7	412
2014-04-07	32.1	32.2	31.8	32.0	-0.1	-0.31	1260394.0	40271115.4	478
2014-04-06	32.4	32.5	32.1	32.1	-0.3	-0.93	1385994.0	44648546.0	424
2014-04-03	32.4	32.5	32.2	32.4	0.0	0.0	2002819.0	64865915.4	502
2014-04-02	32.3	32.8	32.1	32.4	-1.5	-4.42	3696955.0	119832651.6	1235
2014-04-01	33.6	33.9	33.3	33.9	0.3	0.89	2323599.0	78020726.9	860
2014-03-31	33.7	33.7	32.9	33.6	-0.1	-0.3	3427287.0	114501717.3	1082
2014-03-30	33.1	33.7	33.1	33.7	0.7	2.12	3322744.0	110862185.9	898
2014-03-27	32.6	33.1	32.4	33.0	0.4	1.23	2910713.0	95562116.1	671
2014-03-26	32.5	32.6	32.4	32.6	0.1	0.31	1040425.0	33836943.7	341
2014-03-25	32.4	32.6	32.2	32.5	0.2	0.62	1661906.0	53876105.4	407
2014-03-24	32.2	32.5	32.2	32.3	0.1	0.31	1902434.0	61585121.7	453
2014-03-23	31.8	32.3	31.6	32.2	0.4	1.26	2624050.0	83820443.2	642
2014-03-20	31.9	32.0	31.6	31.8	-0.2	-0.63	1779961.0	56588648.8	438
2014-03-19	32.0	32.0	31.7	32.0	0.0	0.0	1057034.0	33693310.5	291
2014-03-18	32.2	32.3	31.7	32.0	-0.1	-0.31	1519820.0	48651546.9	561
2014-03-17	32.2	32.2	32.0	32.1	-0.1	-0.31	935690.0	30049624.8	250
2014-03-16	32.1	32.3	32.1	32.2	-0.1	-0.31	906550.0	29165696.2	246
2014-03-13	32.1	32.5	32.0	32.3	0.1	0.31	2098572.0	67814314.1	440
2014-03-12	32.2	32.3	32.0	32.2	-0.2	-0.62	1225036.0	39384601.5	397
2014-03-11	32.4	32.4	32.2	32.4	0.1	0.31	1198472.0	38737951.7	405
2014-03-10	31.9	32.7	31.9	32.3	0.2	0.62	2492371.0	80421134.8	682
2014-03-09	31.8	32.1	31.8	32.1	0.3	0.94	2305659.0	73713802.5	517
2014-03-06	31.7	31.9	31.6	31.8	0.2	0.63	1677610.0	53271185.4	421
2014-03-05	31.6	31.8	31.1	31.6	0.0	0.0	3061888.0	96521798.1	820
2014-03-04	31.2	31.6	31.2	31.6	0.6	1.94	2439616.0	76633078.9	773
2014-03-03	31.6	31.7	30.6	31.0	-0.8	-2.52	4590135.0	142615824.3	1427
2014-03-02	32.5	32.5	31.6	31.8	-0.5	-1.55	2949136.0	94679309.0	768
2014-02-27	32.1	33.1	32.1	32.3	0.2	0.62	2837650.0	92414038.7	948
2014-02-26	31.7	32.4	31.7	32.1	0.4	1.26	3559433.0	114144472.3	747
2014-02-25	31.5	31.8	31.4	31.7	0.3	0.96	1795972.0	56759517.9	443
2014-02-24	31.5	31.6	31.3	31.4	-0.1	-0.32	1245193.0	39224528.1	323
2014-02-23	31.4	31.6	31.2	31.5	0.0	0.0	1233447.0	38843631.2	363
2014-02-20	31.7	31.8	31.1	31.5	-0.2	-0.63	3687775.0	115716595.5	842
2014-02-19	31.6	31.9	31.4	31.7	0.2	0.63	1657330.0	52519696.7	375
2014-02-18	31.5	31.7	31.4	31.5	-0.1	-0.32	1215626.0	38339407.2	317
2014-02-17	32.1	32.1	31.4	31.6	-0.4	-1.25	2955070.0	93696106.5	705
2014-02-16	31.9	32.4	31.7	32.0	0.2	0.63	3408411.0	109434363.9	764
2014-02-13	31.4	32.0	31.3	31.8	0.4	1.27	2705056.0	85826640.8	645
2014-02-12	31.2	31.8	31.2	31.4	0.0	0.0	1537042.0	48255554.5	422
2014-02-11	31.0	31.6	31.0	31.4	0.4	1.29	3236781.0	101499047.9	797
2014-02-10	30.7	31.1	30.6	31.0	0.3	0.98	2142752.0	65952303.2	611
2014-02-09	30.1	30.7	30.1	30.7	0.8	2.68	2427605.0	73648409.5	678
2014-02-06	30.0	30.0	29.8	29.9	0.0	0.0	1034758.0	30912343.7	331
2014-02-05	30.0	30.2	29.8	29.9	-0.1	-0.33	1152591.0	34560948.1	354
2014-02-04	29.8	30.0	29.6	30.0	-0.1	-0.33	1581676.0	47290835.2	418
2014-02-03	30.2	30.3	30.0	30.1	-0.1	-0.33	1366017.0	41189197.1	310
2014-02-02	30.3	30.5	30.1	30.2	-0.1	-0.33	1702993.0	51507553.8	490
2014-01-30	30.3	30.4	30.0	30.3	-0.1	-0.33	2432840.0	73284819.8	565
2014-01-29	30.5	30.6	30.3	30.4	0.0	0.0	1416923.0	43150460.2	359
2014-01-28	30.2	30.5	30.2	30.4	0.3	1.0	876970.0	26614473.0	335
2014-01-27	30.7	30.8	30.1	30.1	-0.6	-1.95	2081899.0	63246895.2	634
2014-01-26	30.0	31.0	30.0	30.7	-0.7	-2.23	3351670.0	102151354.9	912
2014-01-23	31.4	31.8	31.2	31.4	0.1	0.32	1253467.0	39403778.2	428
2014-01-22	31.2	31.5	30.8	31.3	-0.1	-0.32	3356389.0	104981947.1	743
2014-01-21	32.1	32.1	30.1	31.4	-0.7	-2.18	2864198.0	89031761.2	827
2014-01-20	32.3	32.6	32.1	32.1	-0.4	-1.23	871337.0	28162111.5	321
2014-01-19	32.1	32.6	31.8	32.5	0.4	1.25	825778.0	26539976.1	382
2014-01-16	32.5	32.5	31.8	32.1	-0.2	-0.62	1591363.0	51093699.0	530
2014-01-15	32.9	33.1	32.3	32.3	-0.6	-1.82	1398173.0	45634463.8	617
2014-01-14	33.6	33.6	32.9	32.9	-0.8	-2.37	1573251.0	52203884.5	653
2014-01-13	33.9	34.1	33.5	33.7	-0.2	-0.59	622739.0	21089667.1	334
2014-01-12	33.5	34.1	33.3	33.9	0.6	1.8	770234.0	25974296.0	374
2014-01-09	33.2	33.7	33.1	33.3	0.0	0.0	1334488.0	44413222.9	450
2014-01-08	33.6	33.6	33.1	33.3	-0.1	-0.3	1063177.0	35490922.7	510
2014-01-07	33.7	34.0	33.3	33.4	-0.3	-0.89	1251350.0	41939656.6	475
2014-01-06	34.2	34.2	33.6	33.7	-0.6	-1.75	1709980.0	57964560.3	425
2014-01-05	34.4	34.6	34.2	34.3	-0.2	-0.58	1018832.0	35035027.9	276
2014-01-02	34.4	34.7	34.1	34.5	0.1	0.29	1653485.0	57082514.4	449
2014-01-01	33.6	34.4	33.6	34.4	0.9	2.69	1047376.0	35632410.9	416
2013-12-31	33.7	33.7	33.4	33.5	-0.3	-0.89	1006135.0	33775977.6	301
2013-12-30	33.3	33.8	33.2	33.8	0.4	1.2	1434798.0	48093316.8	464
2013-12-29	32.8	33.6	32.8	33.4	0.6	1.83	1678813.0	55540441.5	468
2013-12-26	32.5	32.9	32.5	32.8	0.3	0.92	1313342.0	43083905.1	337
2013-12-25	32.5	32.7	32.3	32.5	0.1	0.31	827003.0	26877925.5	270
2013-12-24	32.3	32.5	32.2	32.4	-0.1	-0.31	583973.0	18871821.1	194
2013-12-23	32.1	32.6	32.0	32.5	0.4	1.25	929994.0	30095246.8	290
2013-12-22	32.0	32.5	32.0	32.1	0.1	0.31	2081165.0	67184609.5	548
2013-12-19	31.8	32.3	31.8	32.0	0.2	0.63	2442127.0	78208428.2	456
2013-12-18	31.7	31.9	31.4	31.8	0.2	0.63	1362237.0	43055491.5	288
2013-12-17	32.0	32.3	31.5	31.6	-0.7	-2.17	1177068.0	37445104.8	382
2013-12-16	32.3	32.5	31.7	32.3	0.0	0.0	1868481.0	59870574.1	451
2013-12-15	32.0	32.5	31.9	32.3	0.3	0.94	1063409.0	34237880.7	411
2013-12-12	31.5	32.0	31.5	32.0	0.4	1.27	1031564.0	32697623.1	362
2013-12-11	31.5	31.8	31.2	31.6	0.1	0.32	915823.0	28998197.3	344
2013-12-10	30.8	31.8	30.8	31.5	0.5	1.61	1382147.0	43556776.0	572
2013-12-09	30.3	31.1	30.3	31.0	0.8	2.65	1980678.0	60985966.9	618
2013-12-08	30.1	30.3	30.1	30.2	0.2	0.67	588185.0	17774906.3	226
2013-12-05	29.7	30.1	29.7	30.0	0.3	1.01	1008609.0	30105073.8	265
2013-12-04	29.6	29.8	29.4	29.7	0.1	0.34	464543.0	13736268.2	243
2013-12-03	30.1	30.2	29.6	29.6	-0.4	-1.33	1024899.0	30576421.3	283
2013-12-02	30.1	30.2	29.9	30.0	-0.1	-0.33	960136.0	28831291.1	275
2013-12-01	30.5	30.5	29.8	30.1	-0.4	-1.31	1368759.0	41217404.0	490
2013-11-28	30.4	30.8	30.4	30.5	0.1	0.33	1323012.0	40496017.5	364
2013-11-27	30.3	30.5	30.2	30.4	0.1	0.33	318437.0	9669163.2	153
2013-11-26	30.9	31.0	30.3	30.3	-0.2	-0.66	1186080.0	36289628.6	383
2013-11-25	30.4	30.9	30.2	30.5	0.1	0.33	1890405.0	57752550.4	524
2013-11-24	30.4	30.7	30.1	30.4	0.1	0.33	1800994.0	54593280.4	342
2013-11-21	30.4	30.4	30.1	30.3	-0.1	-0.33	573155.0	17337859.0	176
2013-11-20	30.5	30.6	30.4	30.4	-0.3	-0.98	952088.0	29033638.6	235
2013-11-19	30.9	31.0	30.4	30.7	-0.2	-0.65	2330288.0	71500040.7	425
2013-11-18	30.6	31.0	30.6	30.9	0.0	0.0	2062520.0	63682154.7	476
2013-11-17	29.9	31.1	29.9	30.9	1.0	3.34	3649750.0	112085184.1	1009
2013-11-14	30.3	30.4	29.8	29.9	-0.4	-1.32	3519364.0	105653452.8	706
2013-11-13	30.5	31.1	30.3	30.3	-0.4	-1.3	5328174.0	164564361.5	1105
2013-11-12	29.4	30.9	29.3	30.7	1.3	4.42	7240152.0	220402304.6	1700
2013-11-11	28.2	29.5	28.2	29.4	1.3	4.63	3938422.0	114595702.0	1096
2013-11-10	28.0	28.5	27.8	28.1	0.1	0.36	1815463.0	50752176.1	351
2013-11-07	27.8	28.1	27.7	28.0	0.2	0.72	1072042.0	29922443.6	276
2013-11-06	27.6	27.8	27.5	27.8	0.2	0.72	1200348.0	33217877.7	275
2013-11-05	27.3	27.8	27.1	27.6	0.4	1.47	1678215.0	45998284.7	374
2013-11-04	27.2	27.2	27.0	27.2	0.1	0.37	784203.0	21277521.2	237
2013-11-03	27.3	27.5	27.1	27.1	-0.3	-1.09	891888.0	24286162.7	319
2013-10-31	26.8	27.5	26.6	27.4	-0.4	-1.44	2941339.0	79969098.7	750
2013-10-30	28.2	28.2	27.6	27.8	-0.2	-0.71	751145.0	20886921.3	282
2013-10-29	27.7	28.1	27.6	28.0	0.3	1.08	1055171.0	29261618.4	246
2013-10-28	28.1	28.1	27.7	27.7	-0.5	-1.77	995431.0	27749077.9	272
2013-10-27	28.6	28.6	27.9	28.2	-0.5	-1.74	1102443.0	31025634.9	339
2013-10-24	28.8	29.2	28.5	28.7	-0.2	-0.69	1144469.0	32853064.0	348
2013-10-23	29.0	29.2	28.8	28.9	-0.2	-0.69	1119772.0	32517966.1	259
2013-10-22	28.9	29.6	28.9	29.1	0.3	1.04	2746694.0	80296012.7	671
2013-10-21	28.9	29.2	28.6	28.8	-0.1	-0.35	2162611.0	62646636.4	552
2013-10-20	27.8	29.0	27.7	28.9	1.5	5.47	5106908.0	145486285.9	1127
2013-10-10	27.2	27.6	27.2	27.4	0.2	0.74	1891276.0	51874657.4	390
2013-10-09	26.5	27.3	26.5	27.2	0.5	1.87	1986426.0	53421195.3	378
2013-10-08	26.5	26.8	26.3	26.7	0.2	0.75	650526.0	17319534.4	184
2013-10-07	26.8	26.8	26.3	26.5	-0.4	-1.49	859080.0	22776016.1	336
2013-10-06	27.0	27.0	26.5	26.9	0.0	0.0	849457.0	22695933.1	324
2013-10-03	27.0	27.1	26.7	26.9	0.0	0.0	883823.0	23776765.5	353
2013-10-02	27.2	27.3	26.9	26.9	-0.3	-1.1	602746.0	16327384.5	265
2013-10-01	27.2	27.4	27.1	27.2	0.1	0.37	582448.0	15879011.6	179
2013-09-30	27.1	27.2	27.0	27.1	-0.1	-0.37	233191.0	6328807.4	120
2013-09-29	27.3	27.3	27.0	27.2	-0.1	-0.37	529500.0	14366757.3	255
2013-09-26	27.4	27.6	27.3	27.3	0.0	0.0	1325100.0	36390246.2	467
2013-09-25	27.1	27.3	27.0	27.3	0.2	0.74	929233.0	25274047.5	195
2013-09-24	27.3	27.4	27.0	27.1	-0.2	-0.73	1128203.0	30629079.8	326
2013-09-19	27.2	27.5	27.1	27.3	0.3	1.11	1069309.0	29209796.9	287
2013-09-18	27.2	27.2	26.9	27.0	-0.2	-0.74	1035007.0	28021233.7	260
2013-09-17	27.2	27.2	27.0	27.2	0.1	0.37	701600.0	19022095.0	277
2013-09-16	26.9	27.1	26.9	27.1	0.3	1.12	1047042.0	28267772.9	377
2013-09-15	26.5	26.9	26.5	26.8	0.4	1.52	1651319.0	44078454.7	417
2013-09-12	26.1	26.4	25.9	26.4	0.3	1.15	1298088.0	34031233.1	363
2013-09-11	26.4	26.4	26.0	26.1	-0.3	-1.14	1179936.0	30911892.2	322
2013-09-10	26.3	26.6	26.2	26.4	0.8	3.13	1738885.0	45894068.9	471
2013-09-09	25.5	25.6	25.3	25.6	0.1	0.39	515063.0	13091529.5	183
2013-09-08	25.6	25.8	25.4	25.5	0.0	0.0	1099364.0	28231123.9	253
2013-09-05	25.7	25.8	25.2	25.5	-0.2	-0.78	1767656.0	44922614.1	451
2013-09-04	26.1	26.1	25.7	25.7	-0.5	-1.91	1013167.0	26172955.7	354
2013-09-03	26.4	26.7	26.1	26.2	-0.3	-1.13	1981999.0	52335070.4	504
2013-09-02	26.3	26.5	26.1	26.5	0.3	1.15	1685282.0	44411365.7	337
2013-09-01	26.2	26.5	26.1	26.2	0.3	1.16	1472144.0	38625245.8	313
2013-08-29	26.0	26.4	25.8	25.9	-0.1	-0.38	988049.0	25713631.8	359
2013-08-28	25.6	26.0	25.3	26.0	0.2	0.78	2454751.0	62962028.6	631
2013-08-27	27.0	27.0	25.8	25.8	-1.4	-5.15	2488096.0	65334524.7	762
2013-08-26	27.5	27.6	27.1	27.2	-0.4	-1.45	1436311.0	39175033.2	384
2013-08-25	27.7	27.8	27.3	27.6	0.0	0.0	1413805.0	39047244.0	356
2013-08-22	27.6	27.8	27.6	27.6	0.0	0.0	681995.0	18885884.7	263
2013-08-21	27.7	27.8	27.6	27.6	-0.2	-0.72	771887.0	21386939.9	203
2013-08-20	27.6	27.9	27.6	27.8	0.2	0.72	1370989.0	38021531.3	420
2013-08-19	27.4	27.8	27.2	27.6	0.2	0.73	1684464.0	46347107.6	363
2013-08-18	27.5	27.8	27.2	27.4	-0.2	-0.72	1643512.0	45170379.3	453
2013-08-15	26.9	27.8	26.8	27.6	0.6	2.22	2886952.0	79204952.7	765
2013-08-14	26.9	27.0	26.7	27.0	0.1	0.37	1227716.0	32980772.5	390
2013-08-13	26.5	27.1	26.5	26.9	0.5	1.89	3298721.0	88580148.5	765
2013-08-05	26.1	26.7	26.0	26.4	0.3	1.15	3062014.0	80885963.1	864
2013-08-04	25.8	26.1	25.7	26.1	0.3	1.16	1289087.0	33410132.6	407
2013-08-01	25.8	25.8	25.6	25.8	0.0	0.0	876469.0	22517224.5	252
2013-07-31	25.7	25.8	25.6	25.8	0.0	0.0	744405.0	19142695.7	238
2013-07-30	25.8	25.9	25.7	25.8	0.0	0.0	690556.0	17773206.0	214
2013-07-29	25.8	25.8	25.6	25.8	0.0	0.0	915375.0	23540390.7	231
2013-07-28	25.9	26.0	25.6	25.8	0.0	0.0	1193963.0	30764564.9	319
2013-07-25	25.8	26.0	25.7	25.8	0.0	0.0	743499.0	19199532.7	229
2013-07-24	25.9	26.0	25.8	25.8	-0.1	-0.39	1384806.0	35808636.9	250
2013-07-23	25.7	25.9	25.7	25.9	0.3	1.17	1130412.0	29093694.4	321
2013-07-22	25.3	25.8	25.3	25.6	0.3	1.19	1611961.0	41309206.7	404
2013-07-21	25.2	25.4	24.95	25.3	0.1	0.4	1316837.0	33207677.8	442
2013-07-18	25.4	25.4	25.2	25.2	-0.2	-0.79	757546.0	19130539.0	335
2013-07-17	25.9	25.9	25.0	25.4	-0.6	-2.31	4502349.0	114063431.9	1462
2013-07-16	25.9	26.0	25.9	26.0	0.0	0.0	657480.0	17090219.4	246
2013-07-15	26.2	26.2	25.9	26.0	-0.3	-1.14	1613333.0	41979313.6	600
2013-07-14	26.1	26.3	26.1	26.3	0.1	0.38	1124081.0	29411986.3	349
2013-07-11	26.3	26.3	26.1	26.2	-0.2	-0.76	2254361.0	59037506.4	449
2013-07-10	26.4	26.4	26.2	26.4	0.0	0.0	470913.0	12375128.8	153
2013-07-09	26.3	26.4	26.1	26.4	0.1	0.38	1457375.0	38234545.6	331
2013-07-08	26.4	26.5	26.3	26.3	-0.1	-0.38	1119090.0	29498755.2	349
2013-07-07	26.3	26.5	26.2	26.4	0.1	0.38	3095934.0	81650770.1	628
2013-07-04	26.1	26.3	26.0	26.3	0.3	1.15	1980710.0	51747865.7	551
2013-07-03	26.2	26.2	25.9	26.0	-0.3	-1.14	1278103.0	33286828.5	574
2013-07-02	26.4	26.5	26.0	26.3	-0.2	-0.75	2380063.0	62581176.4	534
2013-07-01	26.3	26.5	26.2	26.5	0.3	1.15	817957.0	21501338.1	273
2013-06-30	26.2	26.3	26.1	26.2	-0.1	-0.38	422873.0	11097501.6	172
2013-06-26	26.2	26.3	26.2	26.3	0.0	0.0	534590.0	14038199.4	162
2013-06-25	26.3	26.3	26.2	26.3	0.0	0.0	442666.0	11618334.9	211
2013-06-24	26.5	26.5	26.1	26.3	-0.3	-1.13	1275408.0	33503788.9	462
2013-06-23	26.4	26.6	26.3	26.6	0.2	0.76	811363.0	21428665.4	330
2013-06-22	26.2	26.5	26.1	26.4	-0.1	-0.38	918999.0	24176718.3	272
2013-06-19	26.4	26.6	26.2	26.5	0.1	0.38	675935.0	17871015.3	247
2013-06-18	26.4	26.6	26.4	26.4	0.1	0.38	457017.0	12090452.0	241
2013-06-17	26.1	26.4	26.0	26.3	0.4	1.54	776213.0	20426031.6	348
2013-06-16	25.8	26.1	25.5	25.9	0.3	1.17	1863817.0	48065243.4	524
2013-06-15	26.6	26.7	25.5	25.6	-1.3	-4.83	3757515.0	98986465.4	1036
2013-06-12	26.7	26.9	26.6	26.9	0.3	1.13	1711013.0	45783961.9	373
2013-06-11	26.7	26.8	26.6	26.6	-0.2	-0.75	1131911.0	30171773.1	384
2013-06-10	26.9	27.0	26.7	26.8	0.0	0.0	1263808.0	33885314.6	400
2013-06-09	26.9	26.9	26.7	26.8	-0.1	-0.37	1052124.0	28246773.4	352
2013-06-08	26.8	27.1	26.8	26.9	0.2	0.75	1955366.0	52655566.2	643
2013-06-05	26.6	26.7	26.5	26.7	0.1	0.38	1344145.0	35795165.0	322
2013-06-04	26.6	26.9	26.6	26.6	0.0	0.0	2526776.0	67580619.4	562
2013-06-03	26.6	26.7	26.4	26.6	-0.1	-0.37	3019609.0	80239908.0	824
2013-06-02	26.8	26.8	26.6	26.7	-0.1	-0.37	1576351.0	42032987.6	395
2013-06-01	26.5	26.9	26.4	26.8	0.2	0.75	1334342.0	35637161.1	440
2013-05-29	27.0	27.0	26.6	26.6	-0.3	-1.12	1842056.0	49424727.0	606
2013-05-28	27.0	27.2	26.9	26.9	-0.1	-0.37	1998076.0	54000256.8	524
2013-05-27	27.1	27.1	26.9	27.0	0.0	0.0	703178.0	18954673.4	303
2013-05-26	27.0	27.2	27.0	27.0	0.0	0.0	1194356.0	32320513.8	387
2013-05-25	27.1	27.3	27.0	27.0	-0.4	-1.46	1751261.0	47470167.3	535
2013-05-22	27.5	27.6	27.2	27.4	-0.2	-0.72	1539013.0	42176738.1	585
2013-05-21	27.4	27.6	27.3	27.6	0.2	0.73	1726227.0	47471474.2	532
2013-05-20	27.2	27.5	27.1	27.4	0.2	0.74	2226387.0	60884916.0	736
2013-05-19	26.9	27.2	26.7	27.2	0.3	1.12	2969270.0	80355515.7	699
2013-05-18	26.7	27.0	26.7	26.9	0.2	0.75	1879280.0	50416467.1	542
2013-05-15	26.9	26.9	26.4	26.7	-0.2	-0.74	2566058.0	68304653.1	715
2013-05-14	26.5	27.1	26.4	26.9	0.4	1.51	3741547.0	100280925.0	1183
2013-05-13	26.2	26.7	26.2	26.5	0.2	0.76	2668369.0	70490010.8	782
2013-05-12	26.4	26.4	26.2	26.3	-0.1	-0.38	877280.0	23077764.0	234
2013-05-11	26.4	26.5	26.3	26.4	0.0	0.0	657417.0	17366244.9	218
2013-05-08	26.3	26.5	26.3	26.4	0.2	0.76	740860.0	19531149.1	246
2013-05-07	26.3	26.4	26.2	26.2	0.0	0.0	562905.0	14799920.5	260
2013-05-06	26.4	26.5	26.2	26.2	-0.2	-0.76	841276.0	22162398.1	301
2013-05-05	26.5	26.5	26.2	26.4	-0.1	-0.38	1011382.0	26693540.1	391
2013-05-04	26.4	26.5	26.2	26.5	0.3	1.15	2190017.0	57666978.3	630
2013-05-01	26.1	26.2	26.0	26.2	0.1	0.38	1236255.0	32256045.6	453
2013-04-30	26.1	26.2	26.0	26.1	-0.1	-0.38	911580.0	23822423.0	324
2013-04-29	26.2	26.2	26.0	26.2	0.0	0.0	518170.0	13532364.7	273
2013-04-28	26.1	26.2	26.0	26.2	0.1	0.38	700240.0	18278502.9	207
2013-04-27	26.1	26.3	26.1	26.1	-0.1	-0.38	882789.0	23110563.1	319
2013-04-24	26.3	26.3	26.1	26.2	-0.1	-0.38	705930.0	18516982.0	293
2013-04-23	26.5	26.5	26.2	26.3	-0.2	-0.75	912664.0	23986292.4	331
2013-04-22	26.1	26.5	26.1	26.5	0.3	1.15	1090451.0	28662409.8	464
2013-04-21	26.0	26.2	26.0	26.2	0.0	0.0	843226.0	22032405.9	351
2013-04-20	26.3	26.4	25.9	26.2	-0.4	-1.5	2672604.0	69738864.3	1084
2013-04-17	26.2	26.7	26.1	26.6	0.4	1.53	2442250.0	64547553.3	886
2013-04-16	26.1	26.2	25.7	26.2	-0.1	-0.38	1496430.0	38778885.8	685
2013-04-15	26.8	26.8	26.0	26.3	-0.7	-2.59	1869112.0	49363667.6	877
2013-04-14	27.2	27.2	26.7	27.0	-0.3	-1.1	1617867.0	43590944.2	768
2013-04-13	27.6	27.6	27.2	27.3	-0.4	-1.44	970259.0	26573165.6	552
2013-04-10	27.6	27.8	27.5	27.7	0.0	0.0	1722759.0	47703478.8	508
2013-04-09	27.7	27.8	27.4	27.7	0.0	0.0	1356105.0	37404361.7	588
2013-04-08	27.9	28.0	27.5	27.7	-0.2	-0.72	1772283.0	49149986.6	704
2013-04-07	28.1	28.2	27.8	27.9	-2.3	-7.62	3214647.0	89758383.5	1403
2013-04-06	30.5	30.8	30.2	30.2	-0.5	-1.63	2395663.0	73152901.0	922
2013-04-03	30.7	30.8	30.3	30.7	0.0	0.0	1786794.0	54492760.2	646
2013-04-02	30.8	31.0	30.6	30.7	-0.1	-0.32	983969.0	30256244.5	393
2013-04-01	30.7	31.3	30.5	30.8	0.1	0.33	2031632.0	62661314.8	583
2013-03-31	30.9	31.0	30.6	30.7	-0.3	-0.97	1687042.0	51913837.9	491
2013-03-30	31.5	31.5	30.8	31.0	-0.5	-1.59	1558371.0	48505271.0	620
2013-03-27	31.4	31.6	31.4	31.5	0.1	0.32	1740538.0	54859701.1	422
2013-03-26	31.3	31.5	31.3	31.4	0.0	0.0	1415910.0	44483684.4	425
2013-03-25	31.2	31.5	31.1	31.4	0.3	0.96	1313436.0	41185800.3	366
2013-03-24	31.0	31.3	30.8	31.1	0.1	0.32	1399136.0	43517668.7	548
2013-03-23	30.8	31.2	30.8	31.0	0.2	0.65	1252315.0	38798294.1	521
2013-03-20	30.4	30.8	30.3	30.8	0.4	1.32	1310974.0	40039071.8	460
2013-03-19	30.1	30.4	30.1	30.4	0.4	1.33	954915.0	28861769.4	370
2013-03-18	30.0	30.1	29.9	30.0	-0.1	-0.33	776886.0	23295997.7	342
2013-03-17	29.9	30.2	29.8	30.1	0.2	0.67	1481261.0	44477352.7	572
2013-03-16	29.8	30.1	29.8	29.9	0.2	0.67	1309157.0	39186930.1	566
2013-03-13	29.2	29.7	29.2	29.7	0.4	1.37	1315022.0	38748612.7	518
2013-03-12	29.3	29.4	29.2	29.3	-0.1	-0.34	893276.0	26143441.2	406
2013-03-11	29.4	29.5	29.3	29.4	0.1	0.34	538006.0	15790791.2	240
2013-03-10	29.3	29.6	29.2	29.3	0.0	0.0	522804.0	15347366.5	322
2013-03-09	29.1	29.6	29.1	29.3	0.3	1.03	1800495.0	52866425.1	784
2013-03-06	28.8	29.0	28.8	29.0	0.2	0.69	863554.0	24962421.1	298
2013-03-05	28.8	28.9	28.7	28.8	0.1	0.35	412988.0	11887793.3	195
2013-03-04	28.8	29.0	28.7	28.7	-0.1	-0.35	516796.0	14877262.4	331
2013-03-03	29.2	29.2	28.8	28.8	-0.3	-1.03	1541990.0	44673407.6	568
2013-03-02	28.8	29.2	28.8	29.1	0.4	1.39	1109954.0	32225127.0	492
2013-02-27	28.7	28.9	28.6	28.7	0.1	0.35	584263.0	16801979.9	250
2013-02-26	28.6	28.9	28.5	28.6	-0.1	-0.35	941995.0	27066007.4	391
2013-02-25	28.8	28.9	28.7	28.7	-0.1	-0.35	546316.0	15723287.8	210
2013-02-24	28.6	29.0	28.6	28.8	0.2	0.7	1630529.0	47062777.3	580
2013-02-23	28.6	28.6	28.5	28.6	0.0	0.0	495574.0	14145623.7	210
2013-02-20	28.7	28.7	28.5	28.6	0.0	0.0	479878.0	13710057.5	262
2013-02-19	28.6	28.7	28.5	28.6	-0.1	-0.35	850380.0	24291911.9	419
2013-02-18	28.9	28.9	28.4	28.7	-0.2	-0.69	1459167.0	41760194.4	623
2013-02-17	29.0	29.0	28.8	28.9	-0.1	-0.34	437189.0	12646102.0	259
2013-02-16	29.0	29.2	29.0	29.0	0.0	0.0	621537.0	18066364.0	326
2013-02-13	28.9	29.3	28.9	29.0	0.1	0.35	1246525.0	36218633.4	584
2013-02-12	28.7	28.9	28.6	28.9	0.2	0.7	795310.0	22826243.0	347
2013-02-11	28.6	28.8	28.5	28.7	0.1	0.35	1046279.0	29933347.7	392
2013-02-10	28.4	28.6	28.4	28.6	0.2	0.7	942886.0	26875662.3	392
2013-02-09	28.5	28.5	28.3	28.4	-0.1	-0.35	848894.0	24118664.6	289
2013-02-06	28.6	28.7	28.4	28.5	0.1	0.35	879965.0	25089314.8	348
2013-02-05	28.5	28.5	28.2	28.4	-0.1	-0.35	1104993.0	31309942.3	474
2013-02-04	28.5	28.7	28.4	28.5	0.0	0.0	700385.0	20021690.3	286
2013-02-03	28.3	28.5	28.3	28.5	0.0	0.0	730919.0	20782050.8	281
2013-02-02	28.7	28.7	28.4	28.5	0.1	0.35	820265.0	23412664.7	360
2013-01-30	28.3	28.6	28.3	28.4	0.1	0.35	1168804.0	33264355.4	389
2013-01-29	28.3	28.3	28.2	28.3	0.0	0.0	405546.0	11452163.4	225
2013-01-28	28.2	28.4	28.1	28.3	0.1	0.35	699296.0	19775316.6	238
2013-01-27	28.4	28.4	28.2	28.2	-0.2	-0.7	730097.0	20653497.0	362
2013-01-26	28.4	28.6	28.3	28.4	0.1	0.35	808290.0	22977345.6	373
2013-01-23	28.2	28.5	28.0	28.3	0.1	0.35	1970296.0	54365574.5	504
2013-01-22	28.1	28.2	28.0	28.2	0.1	0.36	1016934.0	28521450.8	396
2013-01-21	27.5	28.2	27.1	28.1	-0.6	-2.09	4240118.0	118089613.9	1381
2013-01-20	28.8	28.9	28.6	28.7	-0.1	-0.35	1149354.0	33060630.9	529
2013-01-19	29.1	29.2	28.7	28.8	-0.5	-1.71	1378223.0	39970249.4	643
2013-01-16	29.3	29.4	29.1	29.3	0.1	0.34	1143740.0	33454324.9	496
2013-01-15	29.4	29.5	29.2	29.2	-0.3	-1.02	1096411.0	32176330.0	404
2013-01-14	29.4	29.5	29.3	29.5	0.1	0.34	919511.0	27039463.8	448
2013-01-13	29.6	29.6	29.3	29.4	-0.2	-0.68	1524741.0	44917117.5	577
2013-01-12	29.5	29.6	29.4	29.6	0.1	0.34	1646317.0	48578551.5	691
2013-01-09	29.7	29.8	29.4	29.5	-0.2	-0.67	2752359.0	81316885.4	1060
2013-01-08	30.0	30.1	29.4	29.7	-0.3	-1.0	2279168.0	67698380.7	997
2013-01-07	29.8	30.2	29.4	30.0	0.2	0.67	2784785.0	82891624.9	1239
2013-01-06	30.4	30.4	29.8	29.8	-0.5	-1.65	2025530.0	60821121.6	927
2013-01-05	30.6	31.0	30.2	30.3	-0.3	-0.98	4335852.0	132274569.8	1778
2013-01-02	29.9	30.7	29.4	30.6	0.7	2.34	6768369.0	202786136.2	2661
2013-01-01	27.8	30.0	27.7	29.9	2.2	7.94	6243689.0	179587430.3	1821
2012-12-31	27.7	27.9	27.5	27.7	0.0	0.0	1330527.0	36767827.8	608
2012-12-30	27.8	27.9	27.6	27.7	-0.1	-0.36	1185478.0	32829392.6	582
2012-12-29	27.8	28.1	27.8	27.8	-0.1	-0.36	1748718.0	48801222.2	834
2012-12-26	27.7	28.0	27.6	27.9	0.2	0.72	1390844.0	38629713.5	827
2012-12-25	28.1	28.3	27.4	27.7	1.3	4.92	7837234.0	218681183.2	3018
2012-12-24	26.3	26.5	26.2	26.4	0.1	0.38	860455.0	22663756.7	274
2012-12-23	26.4	26.5	26.2	26.3	-0.1	-0.38	861610.0	22652756.8	325
2012-12-22	26.4	26.5	26.2	26.4	-0.1	-0.38	486141.0	12815794.1	274
2012-12-19	26.4	26.7	26.3	26.5	0.0	0.0	788867.0	20896453.5	346
2012-12-18	26.6	26.8	26.3	26.5	-0.1	-0.38	970211.0	25874330.1	452
2012-12-17	26.2	26.8	26.2	26.6	0.3	1.14	1418899.0	37626246.3	550
2012-12-16	26.0	26.3	25.9	26.3	0.2	0.77	553732.0	14448644.0	277
2012-12-15	25.7	26.2	25.7	26.1	0.4	1.56	832299.0	21565830.6	392
2012-12-12	26.0	26.0	25.5	25.7	-0.2	-0.77	1355758.0	34789331.1	573
2012-12-11	25.6	26.0	25.6	25.9	0.3	1.17	911063.0	23510416.2	289
2012-12-10	25.9	25.9	25.6	25.6	-0.4	-1.54	779462.0	20068694.4	329
2012-12-09	26.0	26.2	25.9	26.0	0.1	0.39	618432.0	16091056.3	263
2012-12-08	25.9	26.3	25.8	25.9	0.2	0.78	1415180.0	36905873.7	473
2012-12-05	25.8	25.9	25.6	25.7	-0.1	-0.39	991736.0	25529766.0	282
2012-12-04	25.8	25.8	25.5	25.8	0.0	0.0	367636.0	9436686.1	179
2012-12-03	25.7	26.0	25.7	25.8	0.1	0.39	841561.0	21713276.7	322
2012-12-02	25.6	25.9	25.2	25.7	0.0	0.0	1142439.0	29189197.3	341
2012-12-01	25.5	25.9	25.5	25.7	0.6	2.39	1690230.0	43266796.7	398
2012-11-28	24.75	25.3	24.75	25.1	0.4	1.62	1390481.0	34762389.2	421
2012-11-27	24.9	25.1	24.7	24.7	-0.25	-1.0	708002.0	17633582.75	304
2012-11-26	24.95	25.0	24.5	24.95	0.1	0.4	737449.0	18251002.8	377
2012-11-25	25.3	25.4	24.8	24.85	-0.55	-2.17	891923.0	22230928.8	472
2012-11-24	25.0	25.5	25.0	25.4	0.6	2.42	819663.0	20723852.1	412
2012-11-21	25.2	25.2	24.7	24.8	-0.3	-1.2	734036.0	18309419.15	362
2012-11-20	25.2	25.3	24.65	25.1	0.1	0.4	1070652.0	26722080.7	554
2012-11-19	25.8	25.8	24.85	25.0	-0.8	-3.1	2363802.0	59545266.65	950
2012-11-18	25.9	26.0	25.7	25.8	-0.2	-0.77	983159.0	25405898.1	426
2012-11-17	26.5	26.5	25.9	26.0	-0.5	-1.89	1922431.0	49981715.4	823
2012-11-14	26.9	27.0	26.4	26.5	-0.3	-1.12	1996979.0	53059141.6	746
2012-11-13	26.8	26.8	26.6	26.8	0.0	0.0	2020581.0	54911015.6	268
2012-11-12	26.9	26.9	26.6	26.8	-0.2	-0.74	848596.0	22690823.2	446
2012-11-11	27.3	27.3	26.9	27.0	-0.3	-1.1	569323.0	15416558.4	362
2012-11-10	27.4	27.4	27.0	27.3	-0.3	-1.09	2718832.0	74307164.2	646
2012-11-07	27.7	28.1	27.5	27.6	-0.1	-0.36	1110086.0	30873873.7	571
2012-11-06	27.1	27.8	27.1	27.7	0.7	2.59	1155279.0	31626332.3	575
2012-11-05	26.9	27.1	26.8	27.0	0.1	0.37	849116.0	22933614.4	277
2012-11-04	27.0	27.3	26.8	26.9	-0.1	-0.37	1082351.0	29290411.6	458
2012-11-03	27.1	27.2	26.7	27.0	-0.2	-0.74	1141792.0	30721133.4	536
2012-10-24	27.0	27.2	26.8	27.2	0.2	0.74	1718398.0	46256115.2	674
2012-10-23	27.6	27.8	27.0	27.0	-0.8	-2.88	1412796.0	38544720.9	605
2012-10-22	28.3	28.3	27.7	27.8	-0.3	-1.07	965758.0	26995665.0	460
2012-10-21	28.6	28.7	28.0	28.1	-0.4	-1.4	1191625.0	33858527.5	493
2012-10-20	28.5	28.7	28.3	28.5	-0.3	-1.04	654705.0	18679742.3	331
2012-10-17	28.7	28.8	28.1	28.8	0.0	0.0	2898899.0	82523157.3	1092
2012-10-16	29.0	29.2	28.7	28.8	-0.2	-0.69	870876.0	25172381.0	389
2012-10-15	29.1	29.3	28.6	29.0	0.0	0.0	1156938.0	33391623.9	518
2012-10-14	29.5	29.5	29.0	29.0	-0.7	-2.36	596053.0	17434453.6	418
2012-10-13	30.1	30.1	29.5	29.7	-0.5	-1.66	757595.0	22624112.1	270
2012-10-10	30.2	30.4	29.9	30.2	-0.3	-0.98	1444886.0	43412051.5	619
2012-10-09	30.5	30.7	30.3	30.5	-0.2	-0.65	415130.0	12649410.1	191
2012-10-08	31.0	31.0	30.2	30.7	0.0	0.0	518430.0	15763140.0	323
2012-10-07	30.9	31.0	30.4	30.7	-0.3	-0.97	485149.0	14883665.4	268
2012-10-06	31.0	31.3	30.8	31.0	0.0	0.0	631847.0	19585561.6	269
2012-10-03	31.1	31.3	31.0	31.0	-0.2	-0.64	347293.0	10802587.4	179
2012-10-02	31.2	31.5	31.0	31.2	0.2	0.65	844057.0	26380510.5	355
2012-10-01	30.6	31.2	30.5	31.0	0.5	1.64	1118193.0	34432793.8	394
2012-09-30	30.3	30.6	30.1	30.5	0.4	1.33	871561.0	26485078.3	331
2012-09-29	30.8	30.8	30.1	30.1	-0.8	-2.59	936977.0	28608598.1	413
2012-09-26	31.5	31.5	30.8	30.9	-0.8	-2.52	527095.0	16401768.1	349
2012-09-25	31.5	31.9	31.3	31.7	-0.1	-0.31	708319.0	22327038.0	356
2012-09-24	32.5	32.6	31.5	31.8	-0.7	-2.15	710017.0	22570900.1	408
2012-09-22	32.9	32.9	32.4	32.5	-0.3	-0.91	338223.0	11030143.7	189
2012-09-19	33.2	33.4	32.8	32.8	-0.3	-0.91	522161.0	17288239.6	251
2012-09-18	33.5	33.6	33.0	33.1	-0.4	-1.19	474311.0	15760152.5	237
2012-09-17	33.3	33.7	33.3	33.5	0.2	0.6	665751.0	22329936.9	239
2012-09-16	33.2	33.5	32.9	33.3	0.1	0.3	1078349.0	35862679.2	334
2012-09-15	33.3	33.4	33.0	33.2	0.6	1.84	1109863.0	36794369.7	386
2012-09-12	32.6	32.9	32.5	32.6	0.0	0.0	406606.0	13296011.4	209
2012-09-11	32.5	32.7	32.4	32.6	0.1	0.31	669281.0	21833498.9	224
2012-09-10	32.6	32.7	32.3	32.5	-0.2	-0.61	280911.0	9136332.3	175
2012-09-09	33.0	33.0	32.5	32.7	-0.1	-0.3	440827.0	14369513.5	271
2012-09-08	33.0	33.2	32.6	32.8	0.3	0.92	1319526.0	43428441.5	470
2012-09-05	32.7	32.8	32.5	32.5	-0.2	-0.61	446277.0	14569962.7	202
2012-09-04	33.0	33.1	32.5	32.7	-0.3	-0.91	464626.0	15227857.8	254
2012-09-03	33.3	33.4	32.8	33.0	-0.2	-0.6	1111101.0	36689748.0	394
2012-09-02	33.6	33.7	33.2	33.2	-0.4	-1.19	219867.0	7347298.9	162
2012-09-01	33.8	34.0	33.6	33.6	0.0	0.0	379753.0	12831484.3	168
2012-08-29	33.8	34.0	33.6	33.6	-0.1	-0.3	449569.0	15174100.6	143
2012-08-28	33.9	34.1	33.5	33.7	-0.3	-0.88	316507.0	10698396.9	221
2012-08-27	34.0	34.1	33.8	34.0	0.0	0.0	280715.0	9535820.6	159
2012-08-26	33.8	34.0	33.4	34.0	0.2	0.59	740301.0	25011167.5	252
2012-08-25	33.8	33.9	33.6	33.8	0.6	1.81	567579.0	19140269.2	190
2012-08-15	32.8	33.3	32.8	33.2	0.4	1.22	886588.0	29433631.5	238
2012-08-14	32.5	33.1	32.5	32.8	0.1	0.31	1292064.0	42263587.2	207
2012-08-13	32.9	33.0	32.7	32.7	0.0	0.0	501998.0	16468516.0	110
2012-08-12	33.0	33.1	32.7	32.7	-0.3	-0.91	223409.0	7338351.3	126
2012-08-11	33.1	33.4	33.0	33.0	-0.3	-0.9	109147.0	3625520.8	89
2012-08-08	33.1	33.3	32.9	33.3	0.2	0.6	336607.0	11143397.1	142
2012-08-07	33.0	33.4	32.9	33.1	0.2	0.61	567123.0	18804920.7	273
2012-08-06	32.8	33.0	32.4	32.9	0.1	0.3	670353.0	21973088.8	236
2012-08-05	33.1	33.2	32.3	32.8	-0.2	-0.61	602920.0	19758998.4	203
2012-08-04	33.0	33.3	32.6	33.0	0.4	1.23	699637.0	23041146.4	265
2012-08-01	32.4	32.6	32.1	32.6	0.1	0.31	610838.0	19795274.3	160
2012-07-31	31.8	32.6	31.4	32.5	0.6	1.88	1445945.0	46537742.4	344
2012-07-30	31.5	31.9	31.4	31.9	0.4	1.27	814070.0	25776886.6	235
2012-07-29	31.6	31.7	31.4	31.5	-0.1	-0.32	453138.0	14295349.3	178
2012-07-28	31.0	31.8	31.0	31.6	0.8	2.6	1026842.0	32233561.5	351
2012-07-25	30.5	30.8	30.5	30.8	0.1	0.33	324313.0	9955384.0	192
2012-07-24	30.9	30.9	30.5	30.7	-0.2	-0.65	569056.0	17449457.9	259
2012-07-23	31.0	31.0	30.7	30.9	-0.2	-0.64	311922.0	9625012.4	171
2012-07-22	31.0	31.2	30.7	31.1	0.1	0.32	499804.0	15494727.4	181
2012-07-21	31.2	31.3	30.9	31.0	-0.1	-0.32	642476.0	19922884.8	183
2012-07-18	30.7	31.4	30.4	31.1	0.4	1.3	875465.0	27165238.4	320
2012-07-17	31.0	31.6	30.5	30.7	-0.3	-0.97	1030266.0	31950999.3	249
2012-07-16	31.0	31.2	30.9	31.0	0.5	1.64	863709.0	26822967.6	380
2012-07-15	30.7	30.8	30.5	30.5	-0.3	-0.97	519475.0	15870692.4	124
2012-07-14	30.3	31.0	30.2	30.8	0.6	1.99	345707.0	10584085.7	192
2012-07-11	30.5	30.9	30.0	30.2	-0.4	-1.31	421163.0	12787303.5	196
2012-07-10	30.6	30.8	30.0	30.6	-0.3	-0.97	659127.0	20047866.5	200
2012-07-09	30.9	31.0	30.5	30.9	0.0	0.0	1187678.0	36482355.4	267
2012-07-08	30.7	30.9	30.6	30.9	0.2	0.65	348260.0	10715373.9	164
2012-07-07	30.9	30.9	30.4	30.7	-0.2	-0.65	257775.0	7891247.4	181
2012-07-04	30.9	31.1	30.6	30.9	0.0	0.0	520492.0	16071846.4	259
2012-07-03	30.9	31.1	30.5	30.9	0.0	0.0	1082631.0	33355037.4	488
2012-07-02	30.7	31.1	30.7	30.9	0.0	0.0	183065.0	5669300.4	128
2012-07-01	31.0	31.2	30.7	30.9	-0.1	-0.32	301255.0	9319775.3	215
2012-06-30	30.9	31.4	30.9	31.0	0.7	2.31	777248.0	24210584.7	277
2012-06-27	31.0	31.0	30.0	30.3	-0.5	-1.62	931372.0	28125651.4	437
2012-06-26	30.7	31.0	30.6	30.8	0.2	0.65	301868.0	9302380.5	150
2012-06-25	31.1	31.1	30.6	30.6	-0.4	-1.29	168428.0	5202017.1	177
2012-06-24	31.3	31.3	30.9	31.0	-0.4	-1.27	384744.0	11936528.5	304
2012-06-23	31.6	31.9	31.3	31.4	-0.5	-1.57	412687.0	13010231.2	225
2012-06-20	31.9	32.1	31.6	31.9	0.2	0.63	617929.0	19688915.1	320
2012-06-19	31.7	31.8	31.4	31.7	-0.1	-0.31	736187.0	23264159.2	333
2012-06-18	31.9	32.0	31.7	31.8	0.0	0.0	543176.0	17297000.8	292
2012-06-17	31.7	32.0	31.1	31.8	0.1	0.32	436838.0	13839486.6	178
2012-06-16	32.3	32.5	30.9	31.7	-0.4	-1.25	902359.0	28692012.6	452
2012-06-13	32.4	32.4	31.8	32.1	-0.1	-0.31	775104.0	24884309.2	220
2012-06-12	32.0	32.4	31.9	32.2	-0.2	-0.62	521062.0	16739036.9	238
2012-06-11	32.5	32.6	32.3	32.4	0.0	0.0	1384485.0	44982583.6	507
2012-06-10	32.4	32.4	32.1	32.4	0.1	0.31	672285.0	21725806.2	228
2012-06-09	32.8	33.0	32.3	32.3	-0.1	-0.31	543590.0	17679465.9	229
2012-06-06	32.7	33.4	32.0	32.4	-0.1	-0.31	717751.0	23523912.3	357
2012-06-05	32.9	33.0	32.5	32.5	-0.2	-0.61	440776.0	14440554.6	201
2012-06-04	31.2	33.2	30.8	32.7	1.2	3.81	2398288.0	77620988.1	827
2012-06-03	30.9	31.6	30.7	31.5	0.7	2.27	1256866.0	39034257.1	403
2012-06-02	30.5	31.5	30.0	30.8	-1.8	-5.52	1972497.0	60774420.4	654
2012-05-30	32.9	32.9	32.3	32.6	-0.3	-0.91	629130.0	20506500.2	302
2012-05-29	33.0	33.1	32.7	32.9	0.0	0.0	534277.0	17617942.9	188
2012-05-28	32.8	33.0	32.7	32.9	0.2	0.61	420094.0	13832555.8	174
2012-05-27	32.8	33.0	32.6	32.7	-0.2	-0.61	470785.0	15426152.0	207
2012-05-26	33.1	33.3	32.8	32.9	-0.4	-1.2	613449.0	20249355.8	246
2012-05-23	33.3	33.5	33.1	33.3	-0.3	-0.89	455247.0	15157259.2	212
2012-05-22	33.1	33.8	33.1	33.6	0.7	2.13	1479777.0	49449948.9	472
2012-05-21	32.9	33.2	32.8	32.9	0.2	0.61	1096745.0	36208760.6	373
2012-05-20	32.9	32.9	32.5	32.7	0.1	0.31	1127146.0	36814656.6	408
2012-05-19	32.5	33.0	32.3	32.6	-0.8	-2.4	1519592.0	49687583.8	617
2012-05-16	32.8	33.5	32.4	33.4	0.4	1.21	1072538.0	35114748.8	457
2012-05-15	33.0	33.3	32.9	33.0	-0.1	-0.3	866622.0	28603929.3	356
2012-05-14	33.5	33.6	32.9	33.1	-0.5	-1.49	1051803.0	34908043.3	425
2012-05-13	33.6	34.0	33.3	33.6	0.0	0.0	1047733.0	35316071.2	455
2012-05-12	33.8	33.8	32.6	33.6	0.0	0.0	1524132.0	50522696.3	514
2012-05-09	33.9	34.0	33.6	33.6	-0.4	-1.18	1117001.0	37719807.4	505
2012-05-08	34.2	34.3	33.8	34.0	-0.3	-0.87	789696.0	26882084.1	353
2012-05-07	34.0	34.3	33.9	34.3	-0.1	-0.29	1775345.0	59246530.1	529
2012-05-06	34.4	34.8	34.3	34.4	-0.1	-0.29	1076650.0	37160222.7	407
2012-05-05	34.0	34.5	33.8	34.5	-0.4	-1.15	1753788.0	60050570.0	737
2012-05-02	35.5	35.7	34.8	34.9	-0.4	-1.13	2509967.0	88570880.7	955
2012-05-01	35.9	36.0	35.3	35.3	-0.7	-1.94	1993359.0	71013499.1	880
2012-04-30	36.4	36.7	35.8	36.0	0.0	0.0	4584601.0	165921320.5	1920
2012-04-29	36.0	36.1	35.6	36.0	0.1	0.28	1326612.0	47591455.9	526
2012-04-28	35.8	35.9	35.5	35.9	0.4	1.13	984978.0	35170340.3	525
2012-04-25	35.5	35.6	35.2	35.5	0.1	0.28	1516254.0	53699136.8	526
2012-04-24	35.7	35.8	35.0	35.4	-0.3	-0.84	1495843.0	53201264.3	536
2012-04-23	35.7	35.9	35.3	35.7	-0.3	-0.83	1806863.0	64425833.2	699
2012-04-22	36.6	36.6	35.6	36.0	-0.5	-1.37	2670440.0	96149765.9	1066
2012-04-21	35.6	36.5	35.0	36.5	-0.5	-1.35	5283605.0	189221047.4	1866
2012-04-18	38.8	38.8	36.9	37.0	-1.0	-2.63	3180746.0	118956948.0	1183
2012-04-17	37.2	39.5	36.4	38.0	1.7	4.68	2886028.0	107338082.1	926
2012-04-16	36.5	36.6	36.2	36.3	-0.3	-0.82	1347890.0	49083705.8	435
2012-04-15	37.3	37.9	36.6	36.6	-1.2	-3.17	1017200.0	37895630.7	506
2012-04-14	38.0	38.3	37.6	37.8	-0.4	-1.05	809769.0	30705604.9	402
2012-04-11	38.0	38.3	36.3	38.2	0.1	0.26	1861613.0	69818438.8	890
2012-04-10	39.4	39.4	38.1	38.1	-1.2	-3.05	644066.0	25037993.3	391
2012-04-09	39.0	39.4	38.5	39.3	-0.2	-0.51	870667.0	34016452.3	393
2012-04-08	39.9	39.9	38.0	39.5	-0.4	-1.0	1491130.0	58536260.8	781
2012-04-07	41.4	41.4	39.7	39.9	-2.0	-4.77	1878192.0	75904110.1	1067
2012-04-04	42.3	42.7	41.9	41.9	-0.4	-0.95	2574319.0	108989244.5	1129
2012-04-03	42.1	42.5	41.9	42.3	0.2	0.48	1358446.0	57287062.25	512
2012-04-02	41.3	42.9	41.3	42.1	0.8	1.94	2731442.0	114624012.55	878
2012-04-01	40.3	41.3	40.0	41.3	0.9	2.23	1604974.0	65330153.4	659
2012-03-31	40.2	40.4	40.1	40.4	0.2	0.5	1351040.0	54379382.7	467
2012-03-28	40.3	40.5	39.8	40.2	0.1	0.25	1022213.0	40986090.0	418
2012-03-27	40.8	41.2	40.1	40.1	-0.5	-1.23	1575934.0	64117482.9	586
2012-03-26	40.0	40.7	39.9	40.6	0.8	2.01	3510232.0	141614738.7	796
2012-03-25	39.6	39.8	39.5	39.8	0.3	0.76	662340.0	26261266.1	348
2012-03-24	39.3	39.9	38.8	39.5	0.5	1.28	1611340.0	63761638.2	580
2012-03-21	37.0	39.6	37.0	39.0	2.0	5.41	3824866.0	147363275.3	1411
2012-03-20	37.3	37.4	36.9	37.0	-0.5	-1.33	1168148.0	43469139.2	455
2012-03-19	37.8	37.8	37.3	37.5	-0.2	-0.53	1265252.0	47427252.6	480
[truncated: 2,770 more rows]
