# Supplementary material for: Effective short-term forecasts of Saudi stock price trends using technical indicators and large-scale multivariate time series
Source: PeerJ Comput Sci. 2023 Jan 6;9:e1205. doi: 10.7717/peerj-cs.1205 (PMC10280263; doi:10.7717/peerj-cs.1205)
Supplement: Supplemental Information 3 [file peerj-cs-09-1205-s003.zip › TASI Dataset 2021/HCC_3001.csv]

date	open	high	low	close	change	change_percent	volume_traded	value_traded_SAR	number_trades
2020-03-19	8.88	9.16	8.78	9.11	0.07	0.77	5866841.0	52926835.36	2684
2020-03-18	8.85	9.28	8.85	9.04	0.09	1.01	3279999.0	29558187.85	1863
2020-03-17	8.8	9.06	8.74	8.95	0.08	0.9	5252383.0	46770518.04	2488
2020-03-16	9.18	9.3	8.77	8.87	-0.63	-6.63	3143762.0	28395713.74	1886
2020-03-15	10.24	10.58	9.47	9.5	-0.78	-7.59	3060131.0	30574122.4	2068
2020-03-12	10.02	10.4	9.9	10.28	-0.68	-6.2	4281478.0	43293700.1	2241
2020-03-11	12.0	12.2	10.62	10.96	-0.84	-7.12	3907881.0	44392588.36	2383
2020-03-10	11.84	11.84	11.32	11.8	1.02	9.46	3042054.0	35084420.52	1453
2020-03-09	10.74	11.4	10.74	10.78	-1.14	-9.56	1561629.0	17015251.62	1026
2020-03-08	12.08	12.42	11.92	11.92	-1.32	-9.97	1703268.0	20533253.7	1337
2020-03-05	13.7	13.9	13.2	13.24	-0.26	-1.93	1389478.0	18767685.58	1261
2020-03-04	13.3	13.74	13.04	13.5	0.0	0.0	1295743.0	17522559.38	1126
2020-03-03	12.7	13.54	12.54	13.5	1.1	8.87	1721380.0	22503697.86	1534
2020-03-02	12.6	12.88	12.34	12.4	0.16	1.31	985877.0	12467075.62	883
2020-03-01	12.72	12.9	12.0	12.24	-0.94	-7.13	1145314.0	14195760.92	1171
2020-02-27	13.66	13.66	13.1	13.18	-0.54	-3.94	781215.0	10374501.4	793
2020-02-26	13.8	13.88	13.54	13.72	-0.22	-1.58	655509.0	8967710.84	583
2020-02-25	13.74	13.94	13.4	13.94	0.08	0.58	639341.0	8745555.66	738
2020-02-24	14.46	14.46	13.8	13.86	-0.66	-4.55	1558407.0	21956290.54	1315
2020-02-23	14.7	14.72	14.42	14.52	-0.18	-1.22	1088189.0	15826041.64	702
2020-02-20	14.78	15.0	14.66	14.7	0.02	0.14	1086707.0	16101248.54	944
2020-02-19	14.58	14.78	14.58	14.68	0.08	0.55	586285.0	8605892.14	542
2020-02-18	14.6	14.64	14.44	14.6	-0.04	-0.27	759398.0	11040800.46	655
2020-02-17	14.56	14.84	14.42	14.64	0.12	0.83	777992.0	11354719.78	853
2020-02-16	14.6	14.8	14.46	14.52	-0.08	-0.55	921802.0	13449374.1	913
2020-02-13	14.8	15.12	14.6	14.6	-0.1	-0.68	2337326.0	34796357.5	1901
2020-02-12	14.38	14.98	14.22	14.7	0.4	2.8	3068449.0	44885449.16	2474
2020-02-11	13.64	14.5	13.48	14.3	0.92	6.88	2414101.0	33656191.86	2170
2020-02-10	13.18	13.5	13.0	13.38	0.18	1.36	2060243.0	27411483.02	1363
2020-02-09	13.92	13.92	13.1	13.2	-0.78	-5.58	2072639.0	27646822.16	1588
2020-02-06	14.0	14.1	13.5	13.98	-0.02	-0.14	1401409.0	19273780.0	1176
2020-02-05	14.1	14.3	13.8	14.0	-0.08	-0.57	1121825.0	15780638.64	1045
2020-02-04	14.4	14.44	14.0	14.08	-0.18	-1.26	1125153.0	15970803.62	1153
2020-02-03	14.66	14.68	14.26	14.26	-0.42	-2.86	1535099.0	22142320.44	1401
2020-02-02	14.12	14.9	13.86	14.68	0.46	3.23	2679461.0	38902845.08	2573
2020-01-30	14.26	14.3	14.02	14.22	0.06	0.42	1897853.0	27004441.72	772
2020-01-29	14.12	14.3	13.92	14.16	0.16	1.14	1150021.0	16190247.14	1064
2020-01-28	14.1	14.26	13.96	14.0	-0.12	-0.85	861795.0	12140088.86	838
2020-01-27	14.6	14.66	13.96	14.12	-0.42	-2.89	1288596.0	18422460.2	1247
2020-01-26	14.18	14.68	14.06	14.54	0.42	2.97	2669932.0	38338259.34	2141
2020-01-23	13.88	14.36	13.8	14.12	0.2	1.44	2393226.0	33797885.84	2547
2020-01-22	13.74	14.0	13.7	13.92	0.14	1.02	946122.0	13131760.02	926
2020-01-21	14.0	14.08	13.76	13.78	-0.24	-1.71	877674.0	12194866.88	832
2020-01-20	14.14	14.14	13.96	14.02	-0.06	-0.43	585046.0	8214489.82	683
2020-01-19	14.1	14.22	13.96	14.08	-0.02	-0.14	993957.0	13976808.32	982
2020-01-16	14.16	14.56	13.96	14.1	-0.06	-0.42	3194064.0	45370153.42	2454
2020-01-15	13.34	14.5	13.24	14.16	0.86	6.47	3219700.0	44996870.32	2268
2020-01-14	12.96	13.3	12.84	13.3	0.34	2.62	1715374.0	22487205.56	1424
2020-01-13	13.06	13.2	12.86	12.96	-0.06	-0.46	1231546.0	15994925.34	1247
2020-01-12	12.54	13.54	12.52	13.02	0.7	5.68	3576792.0	46703380.4	3227
2020-01-09	11.44	12.32	11.4	12.32	1.12	10.0	2346154.0	28456336.0	1199
2020-01-08	11.26	11.4	11.1	11.2	-0.3	-2.61	787748.0	8862954.66	604
2020-01-07	11.6	11.8	11.4	11.5	-0.08	-0.69	431070.0	5005687.26	357
2020-01-06	11.64	11.8	11.42	11.58	-0.1	-0.86	486823.0	5634686.5	388
2020-01-05	11.9	11.98	11.6	11.68	-0.5	-4.11	777246.0	9168837.4	635
2020-01-02	12.3	12.38	12.16	12.18	-0.14	-1.14	585890.0	7201734.06	463
2020-01-01	12.22	12.34	12.16	12.32	0.12	0.98	605891.0	7426829.78	512
2019-12-31	12.08	12.2	12.0	12.2	0.14	1.16	817870.0	9874585.28	513
2019-12-30	11.94	12.06	11.9	12.06	0.14	1.17	874189.0	10497262.38	545
2019-12-29	11.72	12.06	11.68	11.92	0.18	1.53	1219776.0	14508161.1	717
2019-12-26	11.82	11.82	11.68	11.74	-0.1	-0.84	622908.0	7299527.0	481
2019-12-25	11.92	11.92	11.78	11.84	-0.12	-1.0	578676.0	6866941.12	346
2019-12-24	12.08	12.08	11.88	11.96	-0.04	-0.33	744697.0	8946805.4	551
2019-12-23	11.96	12.06	11.94	12.0	-0.02	-0.17	867711.0	10408499.64	594
2019-12-22	11.78	12.02	11.78	12.02	0.24	2.04	1123898.0	13427015.52	649
2019-12-19	11.66	11.92	11.54	11.78	0.14	1.2	960749.0	11333674.34	579
2019-12-18	11.46	11.68	11.44	11.64	0.2	1.75	531559.0	6146298.42	409
2019-12-17	11.44	11.5	11.34	11.44	0.04	0.35	560836.0	6424936.52	391
2019-12-16	11.26	11.42	11.18	11.4	0.18	1.6	568631.0	6428349.4	468
2019-12-15	11.2	11.3	11.14	11.22	0.02	0.18	619236.0	6941442.38	494
2019-12-12	11.42	11.44	11.04	11.2	-0.24	-2.1	1103392.0	12378456.08	958
2019-12-11	10.72	11.48	10.72	11.44	0.74	6.92	2395208.0	26862089.14	1316
2019-12-10	10.8	10.8	10.5	10.7	0.0	0.0	636498.0	6768247.56	442
2019-12-09	10.9	11.0	10.7	10.7	-0.12	-1.11	983796.0	10712146.96	695
2019-12-08	10.58	10.86	10.58	10.82	0.3	2.85	995074.0	10660877.78	684
2019-12-05	10.4	10.58	10.34	10.52	0.12	1.15	1047446.0	10998754.76	703
2019-12-04	10.28	10.46	10.28	10.4	0.2	1.96	669912.0	6951634.74	530
2019-12-03	10.26	10.26	10.2	10.2	0.0	0.0	371389.0	3795151.9	278
2019-12-02	10.26	10.28	10.2	10.2	-0.02	-0.2	168953.0	1728095.38	216
2019-12-01	10.4	10.42	10.2	10.22	-0.16	-1.54	559286.0	5755137.44	500
2019-11-28	10.22	10.4	10.22	10.38	0.04	0.39	516446.0	5316784.88	420
2019-11-27	10.24	10.4	10.16	10.34	0.14	1.37	1229087.0	12647669.92	682
2019-11-26	9.9	10.24	9.87	10.2	0.32	3.24	735754.0	7392652.26	510
2019-11-25	9.82	9.94	9.75	9.88	0.08	0.82	377559.0	3721825.71	377
2019-11-24	10.04	10.1	9.8	9.8	-0.24	-2.39	704963.0	7032136.89	637
2019-11-21	9.96	10.06	9.95	10.04	0.11	1.11	1225964.0	12269702.94	548
2019-11-20	9.75	9.99	9.73	9.93	0.2	2.06	2440471.0	24123389.97	1194
2019-11-19	9.51	9.75	9.51	9.73	0.25	2.64	1203819.0	11634032.67	723
2019-11-18	9.4	9.5	9.4	9.48	0.09	0.96	316523.0	2989578.75	250
2019-11-17	9.44	9.44	9.38	9.39	-0.02	-0.21	178923.0	1683055.83	197
2019-11-14	9.44	9.5	9.4	9.41	-0.03	-0.32	256678.0	2428483.11	221
2019-11-13	9.49	9.64	9.4	9.44	-0.04	-0.42	442410.0	4202469.16	385
2019-11-12	9.42	9.49	9.38	9.48	0.1	1.07	652577.0	6166459.71	369
2019-11-11	9.36	9.39	9.33	9.38	0.0	0.0	277934.0	2599848.84	225
2019-11-10	9.39	9.4	9.34	9.38	0.08	0.86	279621.0	2618665.25	228
2019-11-07	9.4	9.4	9.3	9.3	-0.1	-1.06	358400.0	3349316.83	287
2019-11-06	9.47	9.47	9.38	9.4	-0.02	-0.21	331724.0	3120984.42	278
2019-11-05	9.41	9.55	9.39	9.42	0.03	0.32	1052338.0	9961966.74	586
2019-11-04	9.45	9.5	9.38	9.39	-0.06	-0.63	338538.0	3186218.84	286
2019-11-03	9.49	9.49	9.35	9.45	-0.07	-0.74	353409.0	3331988.95	230
2019-10-31	9.49	9.55	9.47	9.52	0.03	0.32	390900.0	3714772.62	181
2019-10-30	9.48	9.52	9.44	9.49	0.02	0.21	376646.0	3571004.97	224
2019-10-29	9.58	9.64	9.45	9.47	-0.16	-1.66	490405.0	4656503.38	605
2019-10-28	9.7	9.75	9.6	9.63	-0.07	-0.72	733153.0	7105881.47	403
2019-10-27	9.69	9.8	9.64	9.7	0.13	1.36	1483877.0	14414119.32	804
2019-10-24	9.65	9.75	9.57	9.57	0.09	0.95	1397475.0	13514656.34	752
2019-10-23	9.45	9.48	9.41	9.48	0.05	0.53	474593.0	4487293.85	227
2019-10-22	9.33	9.47	9.33	9.43	0.05	0.53	428774.0	4038768.99	201
2019-10-21	9.34	9.38	9.21	9.38	0.04	0.43	273449.0	2552514.17	244
2019-10-20	9.28	9.37	9.28	9.34	0.12	1.3	789840.0	7377154.51	317
2019-10-17	9.18	9.24	9.12	9.22	0.02	0.22	341088.0	3139037.01	231
2019-10-16	9.1	9.2	9.03	9.2	0.1	1.1	749397.0	6817975.25	325
2019-10-15	9.12	9.17	9.08	9.1	-0.02	-0.22	339888.0	3104817.83	152
2019-10-14	9.18	9.18	9.12	9.12	-0.06	-0.65	119966.0	1096841.78	112
2019-10-13	9.16	9.19	9.14	9.18	0.08	0.88	548795.0	5025479.85	196
2019-10-10	9.16	9.2	9.07	9.1	-0.06	-0.66	449364.0	4099900.83	337
2019-10-09	9.1	9.29	9.1	9.16	-0.05	-0.54	913886.0	8405251.97	384
2019-10-08	9.4	9.4	9.1	9.21	-0.23	-2.44	886805.0	8161166.71	480
2019-10-07	9.44	9.49	9.4	9.44	-0.04	-0.42	368673.0	3482458.07	271
2019-10-06	9.45	9.56	9.45	9.48	0.08	0.85	505032.0	4797336.42	325
2019-10-03	9.42	9.46	9.36	9.4	-0.08	-0.84	604066.0	5681814.66	361
2019-10-02	9.48	9.55	9.41	9.48	-0.03	-0.32	704004.0	6685423.01	443
2019-10-01	9.62	9.72	9.51	9.51	-0.08	-0.83	1218533.0	11740783.0	726
2019-09-30	9.49	9.6	9.49	9.59	0.13	1.37	1764605.0	16879739.25	712
2019-09-29	9.4	9.48	9.4	9.46	0.1	1.07	661760.0	6246760.88	430
2019-09-26	9.32	9.41	9.31	9.36	0.01	0.11	744739.0	6979660.14	413
2019-09-25	9.4	9.5	9.34	9.35	-0.08	-0.85	2743959.0	25855670.75	1042
2019-09-24	9.18	9.43	9.18	9.43	0.31	3.4	1546724.0	14383254.05	844
2019-09-22	9.01	9.17	8.95	9.12	0.11	1.22	946350.0	8595107.03	560
2019-09-19	8.94	9.01	8.86	9.01	0.08	0.9	1110908.0	9965955.1	499
2019-09-18	8.94	8.97	8.92	8.93	0.01	0.11	275216.0	2461344.85	193
2019-09-17	8.95	9.0	8.85	8.92	-0.01	-0.11	499203.0	4446909.84	266
2019-09-16	9.02	9.04	8.9	8.93	-0.06	-0.67	573392.0	5151745.01	401
2019-09-15	8.99	9.03	8.9	8.99	-0.11	-1.21	370677.0	3334143.54	269
2019-09-12	9.07	9.11	9.05	9.1	0.05	0.55	231113.0	2100543.75	203
2019-09-11	9.15	9.15	9.0	9.05	-0.09	-0.98	466571.0	4221332.59	397
2019-09-10	9.3	9.3	9.14	9.14	-0.18	-1.93	722067.0	6647281.21	508
2019-09-09	9.35	9.41	9.32	9.32	0.0	0.0	708500.0	6639753.19	473
2019-09-08	9.18	9.35	9.16	9.32	0.17	1.86	822482.0	7613975.95	477
2019-09-05	9.21	9.3	9.14	9.15	-0.06	-0.65	442500.0	4072336.05	310
2019-09-04	9.18	9.22	9.18	9.21	0.03	0.33	226802.0	2087826.47	137
2019-09-03	9.15	9.24	9.14	9.18	0.03	0.33	502856.0	4616828.51	291
2019-09-02	9.12	9.27	9.12	9.15	0.03	0.33	478114.0	4381489.53	210
2019-09-01	9.18	9.18	9.1	9.12	-0.08	-0.87	277499.0	2534841.96	244
2019-08-29	9.17	9.3	9.1	9.2	0.03	0.33	825015.0	7616072.5	494
2019-08-28	9.11	9.36	9.1	9.17	0.07	0.77	703370.0	6500923.9	484
2019-08-27	9.23	9.23	9.03	9.1	-0.11	-1.19	609106.0	5546632.02	387
2019-08-26	9.15	9.21	9.06	9.21	0.02	0.22	512061.0	4669106.17	387
2019-08-25	9.26	9.26	9.1	9.19	-0.17	-1.82	353698.0	3254468.39	336
2019-08-22	9.42	9.44	9.29	9.36	-0.06	-0.64	465744.0	4345683.13	257
2019-08-21	9.36	9.42	9.32	9.42	0.02	0.21	437778.0	4112817.86	259
2019-08-20	9.4	9.43	9.35	9.4	0.04	0.43	646156.0	6074138.63	301
2019-08-19	9.29	9.42	9.28	9.36	0.07	0.75	523570.0	4901793.36	305
2019-08-18	9.19	9.4	9.16	9.29	0.09	0.98	1010181.0	9401397.87	501
2019-08-08	9.02	9.26	9.0	9.2	0.19	2.11	508498.0	4650585.05	347
2019-08-07	8.95	9.03	8.95	9.01	0.07	0.78	408333.0	3671232.88	203
2019-08-06	8.8	9.0	8.8	8.94	-0.1	-1.11	474977.0	4227756.15	370
2019-08-05	9.12	9.15	9.0	9.04	-0.31	-3.32	1343759.0	12170568.0	787
2019-08-04	9.4	9.4	9.3	9.35	0.01	0.11	555598.0	5186378.24	284
2019-08-01	9.4	9.4	9.3	9.34	-0.06	-0.64	386276.0	3600314.51	347
2019-07-31	9.42	9.47	9.34	9.4	0.02	0.21	450804.0	4236419.18	285
2019-07-30	9.25	9.46	9.25	9.38	0.12	1.3	1183056.0	11105591.28	555
2019-07-29	9.29	9.3	9.26	9.26	-0.11	-1.17	308999.0	2871302.81	275
2019-07-28	9.3	9.37	9.27	9.37	0.07	0.75	422847.0	3948450.09	301
2019-07-25	9.35	9.4	9.3	9.3	0.0	0.0	589258.0	5509149.57	380
2019-07-24	9.07	9.32	9.07	9.3	0.24	2.65	587047.0	5416313.61	411
2019-07-23	9.1	9.1	9.05	9.06	-0.07	-0.77	237738.0	2155716.05	242
2019-07-22	9.08	9.16	9.07	9.13	0.03	0.33	337616.0	3080594.58	281
2019-07-21	9.22	9.25	9.08	9.1	-0.18	-1.94	523468.0	4779899.47	397
2019-07-18	9.28	9.31	9.27	9.28	-0.03	-0.32	219658.0	2041050.42	192
2019-07-17	9.29	9.32	9.26	9.31	0.0	0.0	261005.0	2424311.78	204
2019-07-16	9.29	9.33	9.22	9.31	0.03	0.32	797438.0	7403995.25	436
2019-07-15	9.32	9.32	9.23	9.28	-0.05	-0.54	396802.0	3680067.37	352
2019-07-14	9.39	9.39	9.33	9.33	-0.06	-0.64	527067.0	4931491.29	354
2019-07-11	9.32	9.41	9.32	9.39	0.01	0.11	839636.0	7874710.89	417
2019-07-10	9.33	9.42	9.33	9.38	0.05	0.54	721641.0	6771909.17	365
2019-07-09	9.45	9.48	9.33	9.33	-0.1	-1.06	978535.0	9195395.99	591
2019-07-08	9.31	9.53	9.3	9.43	0.1	1.07	2506712.0	23650574.16	945
2019-07-07	9.2	9.35	9.16	9.33	0.19	2.08	1059793.0	9830124.58	579
2019-07-04	9.04	9.17	9.04	9.14	0.1	1.11	612739.0	5582499.49	384
2019-07-03	8.98	9.06	8.95	9.04	0.04	0.44	515670.0	4643941.09	321
2019-07-02	9.01	9.07	8.99	9.0	-0.03	-0.33	439062.0	3961533.88	238
2019-07-01	9.0	9.05	8.98	9.03	0.07	0.78	516583.0	4654476.7	238
2019-06-30	8.96	9.03	8.94	8.96	0.08	0.9	462880.0	4164295.77	249
2019-06-27	8.88	8.96	8.88	8.88	0.0	0.0	311695.0	2775511.35	236
2019-06-26	8.88	8.9	8.85	8.88	0.0	0.0	202747.0	1799976.52	151
2019-06-25	8.84	8.88	8.78	8.88	0.02	0.23	310576.0	2738151.19	237
2019-06-24	8.87	8.88	8.75	8.86	-0.01	-0.11	490228.0	4310597.17	332
2019-06-23	8.89	8.97	8.81	8.87	0.02	0.23	576361.0	5125729.9	348
2019-06-20	8.87	8.96	8.85	8.85	-0.05	-0.56	626746.0	5579484.16	391
2019-06-19	8.83	9.08	8.77	8.9	0.09	1.02	1978228.0	17731872.94	1008
2019-06-18	8.8	8.82	8.75	8.81	0.01	0.11	775659.0	6815656.55	364
2019-06-17	8.73	8.82	8.73	8.8	0.06	0.69	340828.0	2996484.12	381
2019-06-16	8.75	8.75	8.7	8.74	0.01	0.11	250110.0	2181148.59	191
2019-06-13	8.83	8.83	8.73	8.73	-0.17	-1.91	682269.0	5977571.55	351
2019-06-12	8.85	8.9	8.8	8.9	0.04	0.45	671975.0	5949818.09	366
2019-06-11	8.8	8.92	8.8	8.86	0.07	0.8	680739.0	6031748.98	412
2019-06-10	8.74	8.83	8.74	8.79	0.05	0.57	572707.0	5039295.72	279
2019-06-09	8.7	8.75	8.6	8.74	0.12	1.39	786065.0	6837020.44	356
2019-05-30	8.5	8.64	8.5	8.62	0.18	2.13	758088.0	6503142.49	491
2019-05-29	8.5	8.55	8.44	8.44	0.04	0.48	374127.0	3184452.21	338
2019-05-28	8.36	8.45	8.36	8.4	0.06	0.72	377021.0	3166540.34	264
2019-05-27	8.4	8.4	8.26	8.34	-0.06	-0.71	354458.0	2953312.28	308
2019-05-26	8.49	8.5	8.39	8.4	-0.04	-0.47	519110.0	4367697.32	280
2019-05-23	8.5	8.52	8.44	8.44	-0.11	-1.29	298923.0	2538690.18	240
2019-05-22	8.54	8.6	8.48	8.55	0.03	0.35	695985.0	5943600.17	361
2019-05-21	8.4	8.54	8.4	8.52	0.1	1.19	787822.0	6684447.98	304
2019-05-20	8.59	8.6	8.36	8.42	-0.06	-0.71	420980.0	3549960.58	365
2019-05-19	8.85	8.85	8.46	8.48	-0.27	-3.09	792297.0	6838287.44	583
2019-05-16	8.65	8.8	8.65	8.75	0.12	1.39	551221.0	4800639.3	450
2019-05-15	8.64	8.8	8.6	8.63	0.17	2.01	1052076.0	9121513.94	633
2019-05-14	8.64	8.74	8.26	8.46	-0.19	-2.2	1329693.0	11388828.1	840
2019-05-13	9.0	9.0	8.65	8.65	-0.37	-4.1	1511319.0	13332704.1	809
2019-05-12	9.13	9.22	8.98	9.02	-0.13	-1.42	1027449.0	9299768.15	585
2019-05-09	9.16	9.21	9.1	9.15	0.04	0.44	638495.0	5846928.15	575
2019-05-08	9.25	9.25	9.1	9.11	-0.15	-1.62	900468.0	8244442.92	592
2019-05-07	9.31	9.35	9.15	9.26	-0.04	-0.43	1851594.0	17122826.03	1022
2019-05-06	9.48	9.5	9.22	9.3	0.18	1.97	4546911.0	42493914.79	2300
2019-05-05	9.4	9.45	9.07	9.12	-0.17	-1.83	2817198.0	26013247.56	1450
2019-05-02	9.34	9.72	9.14	9.29	-0.04	-0.43	4665680.0	43856200.73	2285
2019-05-01	8.79	9.35	8.79	9.33	0.59	6.75	5193415.0	47380210.73	2828
2019-04-30	8.56	8.75	8.56	8.74	0.23	2.7	2364387.0	20511324.67	1325
2019-04-29	8.44	8.53	8.38	8.51	0.11	1.31	972918.0	8235022.12	581
2019-04-28	8.34	8.46	8.34	8.4	0.03	0.36	887234.0	7462780.83	562
2019-04-25	8.4	8.45	8.26	8.37	-0.02	-0.24	3227143.0	26878070.1	1400
2019-04-24	8.29	8.51	8.29	8.39	0.09	1.08	1227526.0	10364959.91	852
2019-04-23	8.29	8.31	8.28	8.3	0.0	0.0	151738.0	1259158.28	284
2019-04-22	8.3	8.33	8.27	8.3	-0.01	-0.12	113003.0	937438.79	328
2019-04-21	8.35	8.35	8.31	8.31	-0.04	-0.48	101494.0	844616.68	118
2019-04-18	8.33	8.35	8.31	8.35	0.02	0.24	152518.0	1271920.86	225
2019-04-17	8.36	8.36	8.32	8.33	-0.01	-0.12	102317.0	853253.37	121
2019-04-16	8.34	8.36	8.3	8.34	0.02	0.24	307332.0	2561359.56	242
2019-04-15	8.27	8.32	8.27	8.32	0.04	0.48	123595.0	1025351.83	157
2019-04-14	8.3	8.3	8.25	8.28	-0.01	-0.12	221289.0	1831180.63	208
2019-04-11	8.3	8.31	8.28	8.29	-0.01	-0.12	103767.0	860997.62	229
2019-04-10	8.33	8.35	8.3	8.3	-0.02	-0.24	186352.0	1549686.34	281
2019-04-09	8.32	8.33	8.3	8.32	-0.02	-0.24	132041.0	1098491.46	166
2019-04-08	8.37	8.39	8.32	8.34	-0.02	-0.24	193580.0	1617996.92	248
2019-04-07	8.38	8.38	8.36	8.36	-0.02	-0.24	113118.0	946122.57	130
2019-04-04	8.4	8.4	8.37	8.38	0.0	0.0	118419.0	993018.2	122
2019-04-03	8.37	8.44	8.36	8.38	0.01	0.12	238425.0	2001102.76	204
2019-04-02	8.37	8.39	8.36	8.37	0.0	0.0	122343.0	1023967.84	163
2019-04-01	8.35	8.37	8.34	8.37	0.02	0.24	160587.0	1341174.36	158
2019-03-31	8.39	8.39	8.33	8.35	-0.08	-0.95	217264.0	1815201.65	222
2019-03-28	8.42	8.43	8.35	8.43	0.01	0.12	184130.0	1544348.1	209
2019-03-27	8.41	8.45	8.37	8.42	0.03	0.36	163986.0	1378795.22	183
2019-03-26	8.43	8.45	8.3	8.39	-0.05	-0.59	166922.0	1403503.5	218
2019-03-25	8.44	8.46	8.42	8.44	-0.02	-0.24	114322.0	965795.92	107
2019-03-24	8.41	8.51	8.4	8.46	0.04	0.48	222977.0	1886937.13	261
2019-03-21	8.44	8.45	8.4	8.42	-0.02	-0.24	207458.0	1750149.88	222
2019-03-20	8.38	8.44	8.38	8.44	0.04	0.48	328754.0	2762685.17	180
2019-03-19	8.44	8.44	8.4	8.4	-0.04	-0.47	213210.0	1797085.39	279
2019-03-18	8.41	8.44	8.38	8.44	0.04	0.48	193774.0	1629066.12	160
2019-03-17	8.41	8.41	8.38	8.4	-0.09	-1.06	179159.0	1503825.75	231
2019-03-14	8.23	8.49	8.23	8.49	0.24	2.91	507868.0	4241122.47	530
2019-03-13	8.26	8.26	8.24	8.25	0.0	0.0	76703.0	633001.28	75
2019-03-12	8.28	8.3	8.24	8.25	0.02	0.24	115903.0	958195.45	238
2019-03-11	8.26	8.26	8.23	8.23	-0.04	-0.48	138448.0	1142409.82	600
2019-03-10	8.27	8.3	8.26	8.27	-0.02	-0.24	218782.0	1811046.48	530
2019-03-07	8.32	8.33	8.29	8.29	-0.03	-0.36	104328.0	865986.86	367
2019-03-06	8.28	8.34	8.28	8.32	0.01	0.12	139399.0	1158749.54	490
2019-03-05	8.29	8.31	8.28	8.31	0.02	0.24	52833.0	438642.33	129
2019-03-04	8.33	8.33	8.27	8.29	-0.03	-0.36	191003.0	1585181.81	293
2019-03-03	8.34	8.34	8.25	8.32	0.08	0.97	251288.0	2079293.59	188
2019-02-28	8.27	8.27	8.24	8.24	-0.01	-0.12	137468.0	1134531.09	121
2019-02-27	8.27	8.31	8.25	8.25	0.03	0.36	149950.0	1241030.23	190
2019-02-26	8.2	8.25	8.2	8.22	-0.02	-0.24	118065.0	970488.63	169
2019-02-25	8.22	8.25	8.2	8.24	-0.01	-0.12	119117.0	980238.28	227
2019-02-24	8.32	8.32	8.21	8.25	-0.05	-0.6	304358.0	2507391.38	688
2019-02-21	8.29	8.31	8.25	8.3	0.0	0.0	226157.0	1874673.74	403
2019-02-20	8.3	8.33	8.24	8.3	-0.04	-0.48	249939.0	2067502.72	469
2019-02-19	8.28	8.34	8.28	8.34	0.05	0.6	156407.0	1298120.87	137
2019-02-18	8.36	8.37	8.26	8.29	-0.09	-1.07	453505.0	3773318.16	503
2019-02-17	8.45	8.45	8.37	8.38	-0.04	-0.48	470487.0	3943207.9	493
2019-02-14	8.4	8.43	8.38	8.42	0.06	0.72	276223.0	2321863.64	390
2019-02-13	8.42	8.43	8.36	8.36	-0.07	-0.83	272074.0	2285982.19	234
2019-02-12	8.4	8.44	8.4	8.43	0.02	0.24	220284.0	1854432.44	145
2019-02-11	8.48	8.48	8.41	8.41	-0.03	-0.36	379535.0	3206900.08	196
2019-02-10	8.44	8.48	8.43	8.44	0.04	0.48	415527.0	3516344.02	340
2019-02-07	8.37	8.4	8.35	8.4	0.03	0.36	250513.0	2097059.53	288
2019-02-06	8.43	8.48	8.36	8.37	-0.09	-1.06	325590.0	2739486.54	441
2019-02-05	8.33	8.51	8.33	8.46	0.28	3.42	1514177.0	12774000.14	890
2019-02-04	8.24	8.24	8.18	8.18	-0.07	-0.85	206002.0	1692018.22	408
2019-02-03	8.3	8.33	8.22	8.25	-0.08	-0.96	390852.0	3235062.64	334
2019-01-31	8.4	8.46	8.3	8.33	-0.08	-0.95	351328.0	2942708.05	360
2019-01-30	8.38	8.44	8.37	8.41	0.04	0.48	490804.0	4122802.08	340
2019-01-29	8.34	8.43	8.34	8.37	0.06	0.72	714401.0	5984036.59	473
2019-01-28	8.21	8.4	8.21	8.31	0.1	1.22	678709.0	5647984.58	568
2019-01-27	8.1	8.24	8.1	8.21	0.08	0.98	381892.0	3120710.0	492
2019-01-24	8.11	8.25	8.08	8.13	0.03	0.37	494675.0	4038680.18	624
2019-01-23	8.04	8.1	8.04	8.1	0.05	0.62	276024.0	2228865.13	203
2019-01-22	8.07	8.07	8.03	8.05	-0.02	-0.25	218148.0	1755808.86	363
2019-01-21	8.1	8.15	8.05	8.07	-0.01	-0.12	297841.0	2409056.43	326
2019-01-20	8.05	8.14	8.05	8.08	0.02	0.25	231626.0	1877224.47	260
2019-01-17	8.03	8.1	8.0	8.06	0.06	0.75	164806.0	1326894.78	293
2019-01-16	7.92	8.2	7.92	8.0	0.06	0.76	629714.0	5082845.16	803
2019-01-15	7.87	7.94	7.87	7.94	0.04	0.51	196629.0	1554927.31	166
2019-01-14	7.89	7.9	7.86	7.9	0.0	0.0	95171.0	750813.45	93
2019-01-13	7.89	7.91	7.89	7.9	-0.01	-0.13	126134.0	996354.03	127
2019-01-10	7.9	7.91	7.88	7.91	-0.01	-0.13	94272.0	744980.38	136
2019-01-09	7.94	7.94	7.87	7.92	0.01	0.13	165017.0	1302131.62	137
2019-01-08	7.91	7.93	7.91	7.91	-0.01	-0.13	55083.0	436023.73	120
2019-01-07	7.94	7.94	7.9	7.92	0.01	0.13	73226.0	579478.23	115
2019-01-06	7.96	7.96	7.9	7.91	0.0	0.0	70283.0	556969.77	90
2019-01-03	7.96	7.96	7.91	7.91	-0.04	-0.5	48714.0	386115.81	62
2019-01-02	7.81	7.95	7.81	7.95	0.1	1.27	160321.0	1266781.64	140
2019-01-01	7.87	7.87	7.81	7.85	-0.05	-0.63	176103.0	1380231.57	228
2018-12-31	7.88	7.9	7.88	7.9	-0.04	-0.5	36197.0	285806.18	94
2018-12-30	7.85	7.94	7.85	7.94	0.03	0.38	51673.0	407520.17	109
2018-12-27	7.97	7.97	7.9	7.91	-0.01	-0.13	49046.0	389309.69	152
2018-12-26	7.92	7.93	7.92	7.92	0.05	0.64	40469.0	320620.06	76
2018-12-25	7.88	7.9	7.87	7.87	-0.03	-0.38	42521.0	335348.48	106
2018-12-24	7.9	7.96	7.9	7.9	0.02	0.25	50055.0	396630.85	149
2018-12-23	7.8	7.88	7.8	7.88	-0.01	-0.13	108913.0	853281.44	165
2018-12-20	8.03	8.03	7.89	7.89	-0.12	-1.5	176261.0	1401880.11	243
2018-12-19	8.08	8.08	8.0	8.01	-0.07	-0.87	148179.0	1188607.74	233
2018-12-18	8.1	8.11	8.08	8.08	-0.03	-0.37	100440.0	813112.89	183
2018-12-17	8.15	8.16	8.1	8.11	-0.07	-0.86	229720.0	1864511.54	324
2018-12-16	8.25	8.25	8.18	8.18	-0.02	-0.24	306525.0	2514342.74	223
2018-12-13	8.2	8.25	8.19	8.2	0.01	0.12	236726.0	1943484.79	181
2018-12-12	8.25	8.3	8.19	8.19	-0.06	-0.73	235982.0	1943614.37	264
2018-12-11	8.2	8.25	8.16	8.25	0.07	0.86	317871.0	2604268.02	348
2018-12-10	8.15	8.21	8.14	8.18	0.05	0.62	445299.0	3641645.98	365
2018-12-09	8.14	8.18	8.1	8.13	0.03	0.37	205614.0	1675273.43	181
2018-12-06	8.1	8.15	8.07	8.1	0.0	0.0	299345.0	2427233.89	289
2018-12-05	8.1	8.14	8.06	8.1	-0.05	-0.61	187744.0	1519239.04	220
2018-12-04	8.1	8.2	8.08	8.15	0.05	0.62	5067552.0	37338480.77	469
2018-12-03	8.06	8.15	8.04	8.1	0.02	0.25	409263.0	3312234.31	359
2018-12-02	8.04	8.11	8.03	8.08	-0.01	-0.12	659021.0	5311231.25	388
2018-11-29	8.09	8.09	8.03	8.09	0.05	0.62	40225.0	324755.99	158
2018-11-28	8.09	8.1	8.0	8.04	-0.04	-0.5	91323.0	734547.56	189
2018-11-27	8.05	8.1	8.05	8.08	0.04	0.5	55253.0	445703.97	138
2018-11-26	8.04	8.04	8.04	8.04	-0.04	-0.5	32616.0	262375.19	108
2018-11-25	8.1	8.1	8.04	8.08	-0.12	-1.46	108455.0	872886.69	239
2018-11-22	8.0	8.2	8.0	8.2	0.22	2.76	127253.0	1029500.44	258
2018-11-21	7.98	8.0	7.9	7.98	0.03	0.38	138770.0	1105601.74	154
2018-11-20	8.0	8.01	7.95	7.95	-0.05	-0.63	98755.0	789233.98	173
2018-11-19	8.03	8.1	7.95	8.0	0.0	0.0	343579.0	2750093.7	377
2018-11-18	8.18	8.35	8.0	8.0	-0.28	-3.38	321292.0	2599729.76	361
2018-11-15	8.17	8.28	8.1	8.28	0.09	1.1	139233.0	1132626.5	253
2018-11-14	8.2	8.26	8.17	8.19	-0.12	-1.44	94466.0	775056.26	173
2018-11-13	8.45	8.45	8.26	8.31	-0.14	-1.66	389804.0	3262308.28	314
2018-11-12	8.25	8.52	8.25	8.45	0.22	2.67	689362.0	5817278.07	526
2018-11-11	8.07	8.38	8.06	8.23	0.03	0.37	644523.0	5312203.3	575
2018-11-08	8.59	8.59	8.04	8.2	-0.18	-2.15	1242177.0	10465645.36	791
2018-11-07	8.06	8.46	8.0	8.38	0.3	3.71	1404961.0	11603896.58	791
2018-11-06	8.0	8.14	8.0	8.08	0.08	1.0	383478.0	3102190.48	291
2018-11-05	8.08	8.08	7.99	8.0	0.0	0.0	181201.0	1451948.31	170
2018-11-04	7.95	8.06	7.9	8.0	0.11	1.39	315878.0	2529693.21	249
2018-11-01	7.98	8.0	7.88	7.89	-0.11	-1.38	269257.0	2133541.09	262
2018-10-31	7.69	8.04	7.69	8.0	0.4	5.26	598357.0	4767147.18	466
2018-10-30	7.56	7.7	7.56	7.6	0.1	1.33	272106.0	2075911.84	263
2018-10-29	7.4	7.65	7.4	7.5	0.12	1.63	350331.0	2636358.54	324
2018-10-28	7.24	7.4	7.24	7.38	0.27	3.8	289186.0	2126420.09	417
2018-10-25	7.28	7.35	7.11	7.11	-0.15	-2.07	325309.0	2365682.84	246
2018-10-24	7.3	7.32	7.26	7.26	-0.04	-0.55	114065.0	833703.55	106
2018-10-23	7.15	7.41	7.15	7.3	0.18	2.53	138617.0	1006204.92	204
2018-10-22	7.26	7.26	7.1	7.12	-0.16	-2.2	123055.0	883033.35	235
2018-10-21	7.3	7.33	7.28	7.28	-0.12	-1.62	154480.0	1128032.08	194
2018-10-18	7.41	7.41	7.38	7.4	0.0	0.0	92521.0	684107.22	103
2018-10-17	7.34	7.4	7.34	7.4	0.04	0.54	190655.0	1404930.31	172
2018-10-16	7.45	7.45	7.16	7.36	-0.07	-0.94	564080.0	4121697.49	349
2018-10-15	7.33	7.47	7.33	7.43	0.08	1.09	649001.0	4788883.26	464
2018-10-14	7.6	7.64	7.3	7.35	-0.36	-4.67	177476.0	1322758.73	352
2018-10-11	7.7	7.77	7.7	7.71	-0.15	-1.91	196447.0	1515026.2	331
2018-10-10	7.91	7.91	7.86	7.86	-0.04	-0.51	103922.0	819918.38	146
2018-10-09	7.94	7.97	7.9	7.9	-0.02	-0.25	104826.0	832920.61	155
2018-10-08	7.92	7.92	7.92	7.92	-0.01	-0.13	39469.0	312428.1	130
2018-10-07	8.0	8.0	7.9	7.93	-0.07	-0.88	96602.0	768200.7	208
2018-10-04	8.02	8.02	8.0	8.0	-0.01	-0.12	113194.0	906735.48	138
2018-10-03	7.98	8.05	7.98	8.01	-0.03	-0.37	68364.0	548167.86	87
2018-10-02	8.08	8.08	8.0	8.04	0.01	0.12	94214.0	756895.57	154
2018-10-01	8.07	8.07	8.0	8.03	0.02	0.25	222363.0	1786253.8	221
2018-09-30	8.05	8.05	7.99	8.01	0.0	0.0	190805.0	1529168.77	231
2018-09-27	7.98	8.06	7.96	8.01	0.06	0.75	274861.0	2198419.89	282
2018-09-26	7.98	7.98	7.95	7.95	-0.05	-0.63	114670.0	912626.32	142
2018-09-25	8.0	8.0	7.95	8.0	0.0	0.0	172661.0	1378251.44	178
2018-09-20	7.85	8.04	7.85	8.0	0.11	1.39	589189.0	4680978.61	450
2018-09-19	7.9	7.9	7.85	7.89	-0.01	-0.13	80230.0	631202.03	102
2018-09-18	7.73	7.9	7.72	7.9	0.17	2.2	235015.0	1839218.25	297
2018-09-17	7.69	7.73	7.69	7.73	0.01	0.13	87096.0	670633.86	146
2018-09-16	7.75	7.75	7.68	7.72	0.01	0.13	158186.0	1219361.57	231
2018-09-13	7.74	7.74	7.7	7.71	-0.03	-0.39	104680.0	808521.77	137
2018-09-12	7.75	7.75	7.74	7.74	-0.02	-0.26	104146.0	806622.69	144
2018-09-11	7.72	8.0	7.72	7.76	0.03	0.39	204801.0	1598121.71	266
2018-09-10	7.79	7.8	7.73	7.73	-0.07	-0.9	160509.0	1246949.75	226
2018-09-09	7.8	7.8	7.72	7.8	0.03	0.39	157593.0	1223877.35	173
2018-09-06	7.76	7.78	7.68	7.77	0.05	0.65	186206.0	1437189.83	334
2018-09-05	8.0	8.0	7.72	7.72	-0.28	-3.5	235321.0	1848905.02	503
2018-09-04	8.02	8.02	8.0	8.0	0.0	0.0	115200.0	922424.64	173
2018-09-03	8.0	8.0	8.0	8.0	0.03	0.38	55409.0	443207.3	112
2018-09-02	8.05	8.05	7.95	7.97	-0.04	-0.5	224847.0	1796241.11	220
2018-08-30	8.07	8.07	8.0	8.01	-0.04	-0.5	92956.0	745780.21	176
2018-08-29	8.09	8.09	8.04	8.05	-0.04	-0.49	78735.0	634630.21	157
2018-08-28	8.09	8.1	8.09	8.09	0.02	0.25	67990.0	550228.34	98
2018-08-27	8.14	8.15	8.07	8.07	-0.06	-0.74	121153.0	983568.32	223
2018-08-26	8.12	8.14	8.11	8.13	0.03	0.37	82514.0	670254.43	210
2018-08-16	8.07	8.1	8.07	8.1	-0.01	-0.12	59613.0	482371.09	138
2018-08-15	8.04	8.11	8.04	8.11	0.02	0.25	236906.0	1915751.67	221
2018-08-14	8.04	8.11	8.04	8.09	0.02	0.25	140483.0	1135052.97	176
2018-08-13	8.15	8.15	8.0	8.07	-0.12	-1.47	192496.0	1553481.0	378
2018-08-12	8.26	8.29	8.15	8.19	-0.13	-1.56	245086.0	2013641.95	323
2018-08-09	8.32	8.33	8.28	8.32	-0.05	-0.6	98562.0	819286.47	225
2018-08-08	8.43	8.45	8.3	8.37	-0.03	-0.36	167444.0	1399831.32	233
2018-08-07	8.41	8.45	8.4	8.4	-0.08	-0.94	131438.0	1106572.27	203
2018-08-06	8.49	8.49	8.45	8.48	-0.04	-0.47	97588.0	827393.33	146
2018-08-05	8.59	8.59	8.49	8.52	-0.07	-0.81	194699.0	1658924.24	220
2018-08-02	8.55	8.59	8.55	8.59	-0.01	-0.12	146815.0	1256775.92	133
2018-08-01	8.6	8.65	8.59	8.6	-0.01	-0.12	283925.0	2442083.7	178
2018-07-31	8.61	8.69	8.6	8.61	0.01	0.12	259659.0	2243604.7	250
2018-07-30	8.5	8.64	8.5	8.6	0.06	0.7	690130.0	5917460.77	414
2018-07-29	8.6	8.6	8.46	8.54	-0.43	-4.79	1016808.0	8658023.46	769
2018-07-26	8.95	8.97	8.85	8.97	0.02	0.22	631777.0	5624917.09	434
2018-07-25	8.93	8.97	8.9	8.95	0.0	0.0	232158.0	2074429.85	233
2018-07-24	8.96	9.0	8.94	8.95	-0.02	-0.22	238736.0	2141082.12	236
2018-07-23	9.0	9.02	8.97	8.97	-0.06	-0.66	308287.0	2772768.45	225
2018-07-22	8.98	9.03	8.97	9.03	0.04	0.44	327989.0	2950300.4	232
2018-07-19	8.99	9.0	8.96	8.99	-0.01	-0.11	144899.0	1301236.27	145
2018-07-18	9.0	9.0	8.98	9.0	-0.01	-0.11	166229.0	1495117.49	173
2018-07-17	9.02	9.03	9.0	9.01	-0.01	-0.11	159601.0	1438394.04	155
2018-07-16	9.01	9.06	9.0	9.02	0.02	0.22	365430.0	3299198.78	231
2018-07-15	9.02	9.08	9.0	9.0	0.0	0.0	526012.0	4742272.04	299
2018-07-12	9.08	9.08	9.0	9.0	-0.08	-0.88	307649.0	2786730.9	166
2018-07-11	9.0	9.1	9.0	9.08	0.06	0.67	424783.0	3853342.7	237
2018-07-10	9.01	9.02	9.0	9.02	0.06	0.67	125834.0	1133884.78	118
2018-07-09	8.97	8.99	8.96	8.96	0.03	0.34	73775.0	662007.37	99
2018-07-08	8.99	8.99	8.92	8.93	-0.03	-0.33	157539.0	1410644.55	179
2018-07-05	9.02	9.03	8.95	8.96	-0.06	-0.67	276747.0	2488521.9	216
2018-07-04	9.06	9.1	9.01	9.02	-0.04	-0.44	319874.0	2894314.15	271
2018-07-03	9.04	9.12	9.03	9.06	0.02	0.22	364605.0	3309353.98	197
2018-07-02	9.05	9.13	9.0	9.04	0.0	0.0	252200.0	2281440.37	185
2018-07-01	9.08	9.09	9.03	9.04	-0.03	-0.33	212290.0	1922961.84	179
2018-06-28	9.09	9.09	9.06	9.07	-0.04	-0.44	95989.0	872084.99	94
2018-06-27	9.1	9.11	9.08	9.11	0.02	0.22	116798.0	1062166.78	122
2018-06-26	9.08	9.15	9.04	9.09	0.02	0.22	305881.0	2781251.91	191
2018-06-25	9.06	9.07	9.03	9.07	0.01	0.11	137974.0	1249962.72	124
2018-06-24	9.04	9.07	9.03	9.06	0.01	0.11	270090.0	2442664.31	164
2018-06-21	9.06	9.07	9.04	9.05	0.02	0.22	73711.0	667366.21	96
2018-06-20	9.07	9.08	9.03	9.03	-0.02	-0.22	74261.0	672856.29	98
2018-06-12	9.03	9.06	9.02	9.05	0.03	0.33	116040.0	1049797.26	118
2018-06-11	9.04	9.06	9.01	9.02	-0.03	-0.33	104527.0	944403.36	136
2018-06-10	9.06	9.09	9.05	9.05	-0.03	-0.33	152490.0	1381335.44	147
2018-06-07	9.06	9.09	9.06	9.08	0.02	0.22	125545.0	1139984.89	120
2018-06-06	9.12	9.12	9.04	9.06	-0.05	-0.55	208469.0	1892255.45	206
2018-06-05	9.1	9.11	9.08	9.11	0.02	0.22	161365.0	1467138.01	139
2018-06-04	9.1	9.11	9.08	9.09	-0.03	-0.33	403005.0	3663745.6	181
2018-06-03	9.12	9.14	9.1	9.12	0.01	0.11	252065.0	2297312.64	178
2018-05-31	9.08	9.11	9.05	9.11	0.05	0.55	108558.0	985638.72	109
2018-05-30	9.09	9.09	9.06	9.06	-0.01	-0.11	103682.0	941078.21	75
2018-05-29	9.0	9.11	9.0	9.07	0.0	0.0	331427.0	3006194.99	247
2018-05-28	9.1	9.11	9.07	9.07	-0.04	-0.44	178374.0	1621059.29	154
2018-05-27	9.13	9.24	9.11	9.11	-0.01	-0.11	385134.0	3529067.31	268
2018-05-24	9.13	9.14	9.08	9.1	-0.01	-0.11	287671.0	2620250.3	258
2018-05-23	9.13	9.18	9.11	9.11	-0.01	-0.11	267452.0	2444328.47	219
2018-05-22	9.09	9.3	9.08	9.12	0.05	0.55	978159.0	9000940.74	695
2018-05-21	9.13	9.13	9.06	9.07	-0.06	-0.66	223107.0	2029045.76	178
2018-05-20	9.09	9.14	9.09	9.13	0.0	0.0	150597.0	1373800.43	132
2018-05-17	9.1	9.14	9.08	9.13	0.0	0.0	183723.0	1673714.97	114
2018-05-16	9.11	9.25	9.05	9.13	0.01	0.11	587738.0	5368811.59	407
2018-05-15	9.17	9.24	9.12	9.12	-0.04	-0.44	273788.0	2511916.5	233
2018-05-14	9.01	9.25	9.01	9.16	0.15	1.66	705902.0	6471585.92	418
2018-05-13	8.93	9.03	8.93	9.01	0.12	1.35	587812.0	5280504.21	299
2018-05-10	8.83	8.91	8.8	8.89	0.02	0.23	411996.0	3641963.47	357
2018-05-09	8.9	8.91	8.87	8.87	-0.02	-0.22	194301.0	1725471.03	211
2018-05-08	9.0	9.0	8.88	8.89	-0.1	-1.11	246994.0	2198009.49	300
2018-05-07	9.05	9.05	8.9	8.99	-0.06	-0.66	355418.0	3196165.33	295
2018-05-06	9.07	9.08	9.05	9.05	0.01	0.11	136078.0	1233533.46	150
2018-05-03	9.11	9.12	9.02	9.04	-0.06	-0.66	191063.0	1735197.39	217
2018-05-02	9.14	9.17	9.1	9.1	-0.08	-0.87	304345.0	2781496.58	204
2018-05-01	9.13	9.27	9.11	9.18	0.03	0.33	649000.0	5965817.7	362
2018-04-30	9.16	9.18	9.1	9.15	-0.03	-0.33	303818.0	2776275.31	289
2018-04-29	9.23	9.24	9.18	9.18	-0.03	-0.33	158163.0	1456725.43	168
2018-04-26	9.2	9.23	9.17	9.21	0.0	0.0	198411.0	1826690.75	170
2018-04-25	9.24	9.25	9.18	9.21	-0.03	-0.32	326235.0	3006030.85	214
2018-04-24	9.26	9.27	9.23	9.24	-0.02	-0.22	357279.0	3304326.14	220
2018-04-23	9.27	9.31	9.26	9.26	0.0	0.0	505633.0	4694708.8	291
2018-04-22	9.25	9.29	9.24	9.26	0.02	0.22	306594.0	2841440.84	177
2018-04-19	9.28	9.34	9.23	9.24	-0.03	-0.32	378522.0	3514043.64	295
2018-04-18	9.25	9.29	9.23	9.27	0.05	0.54	242971.0	2252208.26	237
2018-04-17	9.24	9.28	9.21	9.22	0.0	0.0	269956.0	2494084.93	236
2018-04-16	9.08	9.3	9.07	9.22	0.16	1.77	451929.0	4152933.31	387
2018-04-15	9.1	9.11	9.06	9.06	0.04	0.44	286765.0	2605774.57	227
2018-04-12	9.04	9.08	9.0	9.02	-0.02	-0.22	297618.0	2688703.86	275
2018-04-11	9.16	9.18	8.98	9.04	-0.08	-0.88	470974.0	4283441.23	347
2018-04-10	9.18	9.18	9.12	9.12	-0.05	-0.55	199567.0	1827318.17	258
2018-04-09	9.2	9.24	9.17	9.17	-0.03	-0.33	230042.0	2115718.18	219
2018-04-08	9.2	9.24	9.16	9.2	0.01	0.11	257968.0	2373064.43	265
2018-04-05	9.23	9.23	9.18	9.19	0.0	0.0	557862.0	5133598.18	274
2018-04-04	9.21	9.23	9.13	9.19	0.01	0.11	420583.0	3860089.19	278
2018-04-03	9.17	9.22	9.16	9.18	0.01	0.11	190007.0	1746108.82	174
2018-04-02	9.21	9.21	9.15	9.17	-0.03	-0.33	125774.0	1153252.07	235
2018-04-01	9.28	9.28	9.2	9.2	-0.07	-0.76	243816.0	2250759.66	290
2018-03-29	9.31	9.31	9.26	9.27	-0.02	-0.22	174986.0	1624151.93	158
2018-03-28	9.33	9.33	9.26	9.29	-0.05	-0.54	216771.0	2013976.79	198
2018-03-27	9.32	9.4	9.31	9.34	0.08	0.86	267590.0	2502571.99	295
2018-03-26	9.31	9.34	9.25	9.26	-0.08	-0.86	424308.0	3937080.87	368
2018-03-25	9.4	9.42	9.34	9.34	-0.08	-0.85	485528.0	4548020.3	377
2018-03-22	9.44	9.46	9.41	9.42	-0.02	-0.21	197015.0	1858278.83	246
2018-03-21	9.5	9.52	9.4	9.44	-0.05	-0.53	202310.0	1914419.58	223
2018-03-20	9.45	9.51	9.39	9.49	0.03	0.32	432598.0	4091417.5	301
2018-03-19	9.49	9.5	9.44	9.46	-0.04	-0.42	158124.0	1497455.74	185
2018-03-18	9.53	9.54	9.49	9.5	-0.01	-0.11	325853.0	3099560.36	171
2018-03-15	9.54	9.55	9.45	9.51	-0.03	-0.31	489239.0	4650792.02	251
2018-03-14	9.51	9.56	9.5	9.54	0.03	0.32	311434.0	2965960.86	211
2018-03-13	9.6	9.6	9.5	9.51	0.01	0.11	622438.0	5936264.09	333
2018-03-12	9.44	9.52	9.44	9.5	0.06	0.64	605903.0	5750024.44	278
2018-03-11	9.45	9.48	9.43	9.44	0.02	0.21	429732.0	4064843.04	274
2018-03-08	9.41	9.43	9.4	9.42	0.03	0.32	76265.0	717869.58	94
2018-03-07	9.4	9.43	9.39	9.39	0.03	0.32	204115.0	1919807.07	164
2018-03-06	9.26	9.49	9.26	9.36	0.1	1.08	748684.0	7039874.79	403
2018-03-05	9.26	9.28	9.26	9.26	0.0	0.0	116143.0	1076667.36	101
2018-03-04	9.28	9.29	9.25	9.26	0.0	0.0	173145.0	1605334.17	180
2018-03-01	9.27	9.29	9.25	9.26	0.0	0.0	189998.0	1761904.72	195
2018-02-28	9.38	9.38	9.24	9.26	-0.12	-1.28	580621.0	5407671.35	462
2018-02-27	9.44	9.46	9.36	9.38	-0.04	-0.42	364543.0	3425117.04	216
2018-02-26	9.35	9.51	9.35	9.42	0.05	0.53	536840.0	5075392.91	355
2018-02-25	9.43	9.43	9.37	9.37	-0.01	-0.11	181116.0	1701978.75	171
2018-02-22	9.44	9.44	9.34	9.38	-0.03	-0.32	462538.0	4343042.78	283
2018-02-21	9.49	9.54	9.4	9.41	-0.09	-0.95	292316.0	2765641.05	341
2018-02-20	9.55	9.59	9.5	9.5	-0.1	-1.04	709294.0	6748336.98	358
2018-02-19	9.68	9.68	9.6	9.6	-0.08	-0.83	237399.0	2288367.71	198
2018-02-18	9.7	9.73	9.67	9.68	-0.02	-0.21	254717.0	2469824.24	162
2018-02-15	9.7	9.75	9.65	9.7	0.07	0.73	822930.0	7997454.89	423
2018-02-14	9.55	9.76	9.52	9.63	0.08	0.84	838481.0	8108414.68	567
2018-02-13	9.59	9.6	9.54	9.55	-0.02	-0.21	330273.0	3159594.41	257
2018-02-12	9.56	9.6	9.55	9.57	0.05	0.53	332430.0	3182164.61	242
2018-02-11	9.65	9.67	9.47	9.52	-0.13	-1.35	706697.0	6733663.63	370
2018-02-08	9.64	9.7	9.51	9.65	0.05	0.52	451301.0	4347817.9	308
2018-02-07	9.7	9.81	9.6	9.6	0.02	0.21	668689.0	6477520.91	417
2018-02-06	9.3	9.72	9.25	9.58	-0.34	-3.43	1534825.0	14690127.88	779
2018-02-05	10.06	10.06	9.92	9.92	-0.12	-1.2	1089598.0	10854663.15	534
2018-02-04	9.87	10.14	9.8	10.04	0.17	1.72	3494543.0	34904338.08	1360
2018-02-01	9.71	9.9	9.5	9.87	0.16	1.65	1982603.0	19296460.75	1016
2018-01-31	9.35	9.83	9.35	9.71	0.41	4.41	2527141.0	24468198.4	1429
2018-01-30	9.39	9.39	9.28	9.3	-0.11	-1.17	380596.0	3543950.5	299
2018-01-29	9.38	9.45	9.37	9.41	0.01	0.11	282600.0	2656071.38	226
2018-01-28	9.37	9.45	9.35	9.4	-0.01	-0.11	179477.0	1687158.49	196
2018-01-25	9.38	9.5	9.36	9.41	0.18	1.95	320184.0	3014366.94	289
2018-01-24	9.35	9.35	9.22	9.23	-0.12	-1.28	212925.0	1970904.23	252
2018-01-23	9.4	9.45	9.35	9.35	-0.09	-0.95	181874.0	1710826.44	169
2018-01-22	9.46	9.49	9.44	9.44	0.0	0.0	233287.0	2205590.79	160
2018-01-21	9.51	9.51	9.4	9.44	-0.07	-0.74	437712.0	4148706.32	272
2018-01-18	9.57	9.57	9.5	9.51	-0.08	-0.83	381780.0	3634598.01	248
2018-01-17	9.63	9.66	9.57	9.59	-0.03	-0.31	355224.0	3413050.6	187
2018-01-16	9.62	9.64	9.6	9.62	0.01	0.1	316055.0	3039037.7	156
2018-01-15	9.66	9.67	9.6	9.61	-0.04	-0.41	265878.0	2566326.9	180
2018-01-14	9.6	9.68	9.6	9.65	0.1	1.05	284220.0	2738589.26	260
2018-01-11	9.52	9.6	9.52	9.55	0.02	0.21	227184.0	2166966.68	198
2018-01-10	9.65	9.65	9.52	9.53	-0.1	-1.04	246478.0	2359025.62	220
2018-01-09	9.74	9.75	9.63	9.63	-0.14	-1.43	355905.0	3447016.84	262
2018-01-08	9.8	9.84	9.75	9.77	-0.04	-0.41	243825.0	2390652.66	161
2018-01-07	9.87	9.89	9.8	9.81	-0.02	-0.2	436300.0	4286872.09	255
2018-01-04	9.83	9.88	9.81	9.83	0.02	0.2	332424.0	3273074.37	216
2018-01-03	9.84	9.88	9.72	9.81	-0.03	-0.3	379719.0	3724108.16	257
2018-01-02	9.84	9.95	9.8	9.84	0.01	0.1	758518.0	7499150.63	415
2018-01-01	9.88	9.88	9.68	9.83	-0.07	-0.71	761654.0	7468673.75	395
2017-12-31	9.83	10.0	9.82	9.9	0.07	0.71	1988522.0	19759411.23	789
2017-12-28	9.72	9.91	9.72	9.83	0.12	1.24	1933401.0	19031992.54	731
2017-12-27	9.74	9.76	9.7	9.71	0.02	0.21	560607.0	5448238.48	295
2017-12-26	9.52	9.72	9.52	9.69	0.11	1.15	434466.0	4187204.4	298
2017-12-25	9.76	9.76	9.58	9.58	-0.21	-2.15	757956.0	7309138.69	481
2017-12-24	9.8	9.97	9.77	9.79	0.06	0.62	1607095.0	15822806.38	756
2017-12-21	9.7	9.85	9.6	9.73	0.1	1.04	2188935.0	21366084.13	973
2017-12-20	9.66	9.78	9.56	9.63	-0.03	-0.31	577060.0	5551428.45	454
2017-12-19	9.84	9.84	9.52	9.66	-0.14	-1.43	1343623.0	13042944.86	932
2017-12-18	9.5	9.94	9.48	9.8	0.36	3.81	4342988.0	42329793.17	2061
2017-12-17	9.28	9.48	9.2	9.44	0.23	2.5	1585830.0	14748572.42	642
2017-12-14	9.22	9.28	9.12	9.21	0.09	0.99	782217.0	7206530.33	343
2017-12-13	9.05	9.4	9.05	9.12	-0.01	-0.11	539119.0	4954338.71	301
2017-12-12	9.38	9.38	9.12	9.13	-0.08	-0.87	1299490.0	12043974.85	656
2017-12-11	9.1	9.4	8.95	9.21	0.29	3.25	2739289.0	25074966.24	1128
2017-12-10	8.61	9.05	8.61	8.92	0.33	3.84	1938252.0	17168222.82	917
2017-12-07	8.51	8.6	8.48	8.59	0.07	0.82	716223.0	6123368.08	490
2017-12-06	8.55	8.56	8.49	8.52	-0.02	-0.23	465122.0	3957666.36	300
2017-12-05	8.6	8.6	8.5	8.54	-0.1	-1.16	523538.0	4470214.89	376
2017-12-04	8.79	8.86	8.57	8.64	-0.11	-1.26	1656291.0	14411284.7	952
2017-12-03	8.3	8.79	8.3	8.75	0.67	8.29	2631631.0	22538360.68	1259
2017-11-30	8.07	8.09	8.06	8.08	-0.01	-0.12	101637.0	820677.38	151
2017-11-29	8.12	8.12	8.09	8.09	-0.03	-0.37	158687.0	1286168.54	217
2017-11-28	8.1	8.14	8.09	8.12	0.0	0.0	181384.0	1470237.15	265
2017-11-27	8.06	8.19	8.06	8.12	0.07	0.87	433442.0	3523565.52	356
2017-11-26	8.08	8.09	8.02	8.05	0.03	0.37	209480.0	1685064.17	270
2017-11-23	8.06	8.08	8.0	8.02	0.02	0.25	326894.0	2622756.78	403
2017-11-22	7.96	8.0	7.95	8.0	0.04	0.5	232133.0	1852316.56	209
2017-11-21	8.0	8.01	7.95	7.96	-0.04	-0.5	180421.0	1440213.91	202
2017-11-20	8.05	8.06	8.0	8.0	-0.04	-0.5	263782.0	2116921.21	209
2017-11-19	8.09	8.09	8.02	8.04	-0.03	-0.37	256280.0	2060579.3	241
2017-11-16	8.11	8.17	8.05	8.07	-0.08	-0.98	304492.0	2470108.97	301
2017-11-15	8.4	8.4	8.1	8.15	-0.16	-1.93	1287244.0	10651200.62	1057
2017-11-14	8.3	8.36	8.3	8.31	0.02	0.24	450018.0	3744908.01	389
2017-11-13	8.26	8.3	8.25	8.29	0.01	0.12	145295.0	1201282.37	129
2017-11-12	8.39	8.4	8.29	8.28	-0.04	-0.48	281463.0	2342307.15	218
2017-11-09	8.26	8.35	8.21	8.32	0.02	0.24	225266.0	1867743.88	269
2017-11-08	8.25	8.49	8.14	8.3	-0.05	-0.6	505504.0	4206226.51	325
2017-11-07	8.87	8.87	7.95	8.35	-0.48	-5.44	687115.0	5817976.84	586
2017-11-06	8.9	8.95	8.79	8.83	-0.07	-0.79	687060.0	6066573.68	471
2017-11-05	8.76	9.0	8.6	8.9	0.06	0.68	1989180.0	17542840.1	948
2017-11-02	8.59	8.9	8.57	8.84	0.24	2.79	1755015.0	15386752.28	916
2017-11-01	8.6	8.64	8.6	8.6	-0.02	-0.23	476090.0	4100479.22	281
2017-10-31	8.62	8.65	8.57	8.62	-0.03	-0.35	357272.0	3076696.82	376
2017-10-30	8.84	8.84	8.6	8.65	-0.21	-2.37	387389.0	3363010.93	459
2017-10-29	9.05	9.06	8.85	8.86	-0.31	-3.38	947158.0	8473542.33	797
2017-10-26	9.05	9.64	8.98	9.17	0.13	1.44	2751636.0	25746022.64	1501
2017-10-25	8.56	9.2	8.5	9.04	0.5	5.85	1842504.0	16391742.4	874
2017-10-24	8.5	8.7	8.46	8.54	0.01	0.12	414281.0	3558439.01	273
2017-10-23	8.59	8.59	8.5	8.53	-0.02	-0.23	128120.0	1093288.06	128
2017-10-22	8.6	8.6	8.54	8.55	-0.02	-0.23	140466.0	1202063.42	102
2017-10-19	8.6	8.6	8.55	8.57	-0.02	-0.23	117919.0	1010851.96	100
2017-10-18	8.58	8.6	8.56	8.59	-0.01	-0.12	52413.0	449712.66	68
2017-10-17	8.57	8.64	8.55	8.6	0.05	0.58	110378.0	946849.39	111
2017-10-16	8.66	8.67	8.5	8.55	-0.13	-1.5	350633.0	3006477.2	210
2017-10-15	8.77	8.78	8.69	8.68	-0.07	-0.8	148193.0	1296249.83	109
2017-10-12	8.69	8.75	8.62	8.75	0.04	0.46	234297.0	2033762.83	220
2017-10-11	8.8	8.8	8.69	8.71	-0.08	-0.91	116551.0	1017749.2	141
2017-10-10	8.81	8.81	8.76	8.79	-0.03	-0.34	137197.0	1205321.85	133
2017-10-09	8.88	8.88	8.8	8.82	-0.04	-0.45	141804.0	1252440.33	157
2017-10-08	8.93	8.93	8.87	8.86	-0.09	-1.01	184904.0	1644285.53	204
2017-10-05	8.97	8.99	8.95	8.95	-0.01	-0.11	132550.0	1189444.66	76
2017-10-04	8.93	8.97	8.92	8.96	0.02	0.22	260844.0	2335256.7	120
2017-10-03	8.96	8.98	8.94	8.94	-0.02	-0.22	153985.0	1378704.98	113
2017-10-02	8.98	8.98	8.93	8.96	0.0	0.0	85478.0	765474.88	115
2017-10-01	8.9	8.98	8.9	8.96	-0.04	-0.44	125748.0	1124641.57	180
2017-09-28	9.0	9.01	8.99	9.0	-0.01	-0.11	112904.0	1016005.55	102
2017-09-27	9.02	9.02	9.0	9.01	0.0	0.0	136941.0	1233703.62	89
2017-09-26	8.98	9.01	8.98	9.01	0.04	0.45	183349.0	1649048.21	133
2017-09-25	9.02	9.02	8.94	8.97	-0.04	-0.44	297334.0	2670299.6	356
2017-09-21	9.04	9.04	9.0	9.01	-0.04	-0.44	407483.0	3674856.92	230
2017-09-20	9.05	9.06	9.01	9.05	-0.01	-0.11	134393.0	1214719.7	183
2017-09-19	9.22	9.22	9.06	9.06	-0.15	-1.63	309451.0	2825311.7	326
2017-09-18	9.27	9.27	9.2	9.21	-0.06	-0.65	231610.0	2136482.66	193
2017-09-17	9.3	9.3	9.26	9.27	-0.02	-0.22	83705.0	777008.64	90
2017-09-14	9.3	9.3	9.29	9.29	-0.02	-0.21	72715.0	675729.55	66
2017-09-13	9.3	9.31	9.29	9.31	0.01	0.11	233564.0	2172193.67	87
2017-09-12	9.32	9.32	9.3	9.3	-0.01	-0.11	98306.0	914731.42	86
2017-09-11	9.34	9.34	9.3	9.31	0.01	0.11	161644.0	1507258.66	103
2017-09-10	9.35	9.35	9.3	9.3	0.0	0.0	110543.0	1028902.96	77
2017-09-07	9.3	9.32	9.3	9.3	0.0	0.0	149643.0	1392810.13	85
2017-09-06	9.29	9.32	9.29	9.3	0.03	0.32	47140.0	438469.25	45
2017-08-29	9.26	9.3	9.25	9.27	-0.01	-0.11	84034.0	778449.73	77
2017-08-28	9.24	9.26	9.24	9.28	0.01	0.11	156264.0	1445379.61	126
2017-08-27	9.3	9.3	9.28	9.27	-0.02	-0.22	65152.0	604858.7	90
2017-08-24	9.33	9.33	9.29	9.29	-0.05	-0.54	180692.0	1682286.39	119
2017-08-23	9.38	9.38	9.34	9.34	-0.02	-0.21	44428.0	415460.08	61
2017-08-22	9.35	9.37	9.35	9.36	-0.01	-0.11	108535.0	1015899.65	84
2017-08-21	9.35	9.38	9.3	9.37	-0.01	-0.11	156332.0	1460837.93	92
2017-08-20	9.4	9.41	9.38	9.38	0.0	0.0	113192.0	1063606.31	108
2017-08-17	9.4	9.4	9.35	9.38	0.01	0.11	120422.0	1129247.75	108
2017-08-16	9.38	9.41	9.36	9.37	0.0	0.0	140159.0	1314916.14	94
2017-08-15	9.38	9.42	9.34	9.37	0.0	0.0	186843.0	1750723.24	161
2017-08-14	9.38	9.4	9.35	9.37	-0.01	-0.11	63138.0	592721.57	88
2017-08-13	9.4	9.42	9.35	9.38	0.03	0.32	137878.0	1293058.87	126
2017-08-10	9.34	9.38	9.32	9.35	0.02	0.21	102339.0	956475.27	107
2017-08-09	9.27	9.36	9.27	9.33	0.09	0.97	182048.0	1698903.22	154
2017-08-08	9.25	9.26	9.21	9.24	-0.02	-0.22	143889.0	1328768.28	146
2017-08-07	9.29	9.29	9.26	9.26	-0.03	-0.32	51208.0	474680.59	76
2017-08-06	9.27	9.3	9.27	9.29	0.01	0.11	63726.0	591574.7	83
2017-08-03	9.34	9.34	9.28	9.28	-0.02	-0.22	114278.0	1064226.2	123
2017-08-02	9.36	9.36	9.3	9.3	-0.09	-0.96	109011.0	1017205.9	119
2017-08-01	9.37	9.37	9.37	9.39	0.01	0.11	96774.0	907018.65	69
2017-07-31	9.4	9.4	9.35	9.38	-0.02	-0.21	116933.0	1097320.5	100
2017-07-30	9.4	9.4	9.39	9.4	-0.03	-0.32	61247.0	575825.55	69
2017-07-27	9.41	9.44	9.4	9.43	-0.01	-0.11	82560.0	778135.58	76
2017-07-26	9.42	9.46	9.39	9.44	0.08	0.85	145588.0	1372257.32	137
2017-07-25	9.34	9.37	9.3	9.36	0.01	0.11	181134.0	1689384.66	157
2017-07-24	9.36	9.38	9.29	9.35	-0.12	-1.27	279709.0	2608618.2	240
2017-07-23	9.5	9.51	9.45	9.47	-0.03	-0.32	86807.0	823652.04	106
2017-07-20	9.55	9.55	9.48	9.5	-0.04	-0.42	96427.0	917915.81	110
2017-07-19	9.49	9.53	9.47	9.54	0.03	0.32	98982.0	939867.06	138
2017-07-18	9.55	9.61	9.48	9.51	-0.02	-0.21	287330.0	2735837.29	216
2017-07-17	9.63	9.63	9.52	9.53	-0.1	-1.04	118549.0	1136227.12	134
2017-07-16	9.6	9.64	9.6	9.63	0.02	0.21	166794.0	1602936.22	117
2017-07-13	9.69	9.7	9.6	9.61	-0.06	-0.62	155349.0	1498958.35	143
2017-07-12	9.6	9.71	9.6	9.67	-0.03	-0.31	122194.0	1183035.73	117
2017-07-11	9.75	9.75	9.7	9.7	-0.08	-0.82	101607.0	986925.02	138
2017-07-10	9.79	9.82	9.76	9.78	-0.02	-0.2	126037.0	1232450.25	125
2017-07-09	9.84	9.96	9.8	9.8	-0.09	-0.91	157574.0	1554145.23	139
2017-07-06	9.83	10.2	9.83	9.89	0.2	2.06	1381135.0	13815698.03	767
2017-07-05	9.67	9.74	9.67	9.69	-0.01	-0.1	144284.0	1399848.53	105
2017-07-04	9.7	9.75	9.68	9.7	0.01	0.1	220729.0	2146683.1	147
2017-07-03	9.67	9.7	9.63	9.69	0.02	0.21	214850.0	2080352.37	145
2017-07-02	9.71	9.72	9.65	9.67	0.01	0.1	281103.0	2721578.91	171
2017-06-22	9.6	9.74	9.6	9.66	0.06	0.63	390011.0	3769400.07	257
2017-06-21	9.46	9.64	9.45	9.6	0.22	2.35	681140.0	6506339.5	342
2017-06-20	9.37	9.55	9.37	9.38	0.0	0.0	469503.0	4424791.93	291
2017-06-19	9.47	9.54	9.35	9.38	-0.03	-0.32	255150.0	2404842.1	201
2017-06-18	9.33	9.46	9.32	9.41	0.11	1.18	141413.0	1324823.44	178
2017-06-15	9.33	9.35	9.3	9.3	-0.08	-0.85	104213.0	971051.07	150
2017-06-14	9.4	9.41	9.38	9.38	-0.01	-0.11	53042.0	498422.38	119
2017-06-13	9.41	9.42	9.39	9.39	-0.01	-0.11	303561.0	2855482.51	115
2017-06-12	9.4	9.43	9.39	9.4	-0.03	-0.32	111096.0	1045450.1	117
2017-06-11	9.5	9.51	9.43	9.43	-0.09	-0.95	132302.0	1252146.23	194
2017-06-08	9.65	9.66	9.5	9.52	-0.15	-1.55	146945.0	1403944.41	132
2017-06-07	9.65	9.68	9.65	9.67	0.02	0.21	47838.0	462123.04	73
2017-06-06	9.7	9.7	9.64	9.65	-0.05	-0.52	243966.0	2360731.8	148
2017-06-05	9.8	9.8	9.65	9.7	-0.08	-0.82	570365.0	5532591.17	321
2017-06-04	9.84	9.84	9.77	9.78	-0.03	-0.31	305846.0	2995999.94	153
2017-06-01	9.8	9.8	9.75	9.81	-0.04	-0.41	556894.0	5456896.2	134
2017-05-31	9.85	9.85	9.8	9.85	0.0	0.0	185440.0	1822173.05	106
2017-05-30	9.8	9.85	9.8	9.85	0.05	0.51	198496.0	1949964.55	124
2017-05-29	9.75	9.8	9.75	9.8	0.08	0.82	188734.0	1845808.1	223
2017-05-28	9.95	9.95	9.75	9.72	-0.23	-2.31	222291.0	2183377.2	260
2017-05-25	9.95	10.0	9.9	9.95	0.02	0.2	115592.0	1150290.55	114
2017-05-24	10.0	10.0	9.95	9.93	-0.05	-0.5	160016.0	1594124.4	171
2017-05-23	10.05	10.05	9.9	9.98	-0.07	-0.7	240112.0	2394550.85	213
2017-05-22	10.1	10.1	10.05	10.05	0.0	0.0	49852.0	502158.5	49
2017-05-21	10.1	10.15	10.05	10.05	0.01	0.1	279012.0	2817776.85	123
2017-05-18	10.05	10.1	9.95	10.04	-0.05	-0.5	317449.0	3184067.8	207
2017-05-17	10.15	10.15	10.05	10.09	-0.01	-0.1	226639.0	2292007.4	134
2017-05-16	10.1	10.15	10.05	10.1	0.0	0.0	673016.0	6804648.3	184
2017-05-15	10.05	10.1	10.05	10.1	0.0	0.0	285237.0	2876198.3	132
2017-05-14	10.1	10.1	10.0	10.1	0.01	0.1	136194.0	1368939.8	113
2017-05-11	10.05	10.1	10.05	10.09	-0.35	-3.35	506342.0	5098463.6	293
2017-05-10	10.35	10.45	10.35	10.44	0.07	0.68	353136.0	3680443.05	212
2017-05-09	10.2	10.4	10.15	10.37	0.12	1.17	415159.0	4253838.1	173
2017-05-08	10.25	10.25	10.15	10.25	0.05	0.49	428477.0	4369412.25	179
2017-05-07	10.35	10.35	10.2	10.2	-0.19	-1.83	543844.0	5579119.25	248
2017-05-04	10.4	10.4	10.35	10.39	-0.05	-0.48	403081.0	4185652.15	170
2017-05-03	10.5	10.5	10.4	10.44	-0.12	-1.14	611115.0	6392640.3	278
2017-05-02	10.7	10.7	10.55	10.56	-0.07	-0.66	431567.0	4570747.7	191
2017-05-01	10.65	10.65	10.55	10.63	-0.02	-0.19	500727.0	5318754.8	201
2017-04-30	10.8	10.8	10.65	10.65	-0.15	-1.39	603268.0	6459488.25	299
2017-04-27	10.8	10.85	10.8	10.8	-0.04	-0.37	150259.0	1622839.55	119
2017-04-26	10.85	10.9	10.75	10.84	-0.31	-2.78	994975.0	10758358.1	390
2017-04-25	11.15	11.2	11.1	11.15	-0.04	-0.36	209332.0	2334933.1	85
2017-04-24	11.1	11.25	11.1	11.19	0.1	0.9	430838.0	4813329.9	201
2017-04-23	11.15	11.15	11.0	11.09	0.15	1.37	327666.0	3635864.25	139
2017-04-20	10.95	11.0	10.9	10.94	0.02	0.18	133971.0	1466855.0	84
2017-04-19	10.9	11.05	10.9	10.92	0.0	0.0	154323.0	1689101.4	111
2017-04-18	11.05	11.05	10.9	10.92	-0.11	-1.0	93859.0	1030977.2	116
2017-04-17	11.05	11.1	10.95	11.03	0.02	0.18	233109.0	2566558.7	132
2017-04-16	11.1	11.1	11.0	11.01	-0.07	-0.63	191655.0	2114820.2	150
2017-04-13	11.15	11.15	11.05	11.08	-0.02	-0.18	161968.0	1793118.1	90
2017-04-12	11.05	11.1	11.0	11.1	0.05	0.45	229601.0	2539909.8	138
2017-04-11	11.15	11.15	11.05	11.05	-0.14	-1.25	192801.0	2143247.05	134
2017-04-10	11.15	11.25	11.15	11.19	0.0	0.0	313340.0	3506619.1	107
2017-04-09	11.25	11.25	11.2	11.19	0.05	0.45	226250.0	2535123.5	108
2017-04-06	11.15	11.2	11.1	11.14	-0.05	-0.45	174482.0	1945397.05	95
2017-04-05	11.2	11.2	11.15	11.19	0.01	0.09	82586.0	921853.8	82
2017-04-04	11.2	11.2	11.15	11.18	-0.02	-0.18	94958.0	1059616.8	64
2017-04-03	11.2	11.2	11.15	11.2	-0.01	-0.09	78552.0	876023.85	59
2017-04-02	11.25	11.25	11.1	11.21	0.06	0.54	144486.0	1617175.8	106
2017-03-30	11.2	11.2	11.1	11.15	0.07	0.63	159398.0	1780254.1	112
2017-03-29	11.05	11.1	11.05	11.08	-0.01	-0.09	120983.0	1340488.1	71
2017-03-28	11.05	11.1	11.0	11.09	0.02	0.18	114577.0	1268050.8	70
2017-03-27	11.05	11.1	11.0	11.07	-0.03	-0.27	115581.0	1273166.55	107
2017-03-26	11.1	11.1	11.05	11.1	0.04	0.36	141579.0	1568268.9	86
2017-03-23	11.0	11.1	11.0	11.06	0.06	0.55	239013.0	2636857.75	124
2017-03-22	11.05	11.05	11.0	11.0	-0.1	-0.9	136534.0	1505216.85	123
2017-03-21	11.1	11.15	11.1	11.1	0.0	0.0	174070.0	1936683.45	124
2017-03-20	11.2	11.2	11.1	11.1	-0.04	-0.36	124290.0	1383677.35	97
2017-03-19	11.15	11.15	11.1	11.14	0.04	0.36	110627.0	1230484.95	95
2017-03-16	11.1	11.25	11.1	11.1	0.01	0.09	597763.0	6659020.85	205
2017-03-15	11.1	11.15	11.0	11.09	0.03	0.27	572932.0	6330374.3	228
2017-03-14	11.1	11.15	10.95	11.06	-0.16	-1.43	682809.0	7534356.35	304
2017-03-13	11.35	11.4	11.15	11.22	-0.12	-1.06	329465.0	3735540.75	154
2017-03-12	11.45	11.45	11.3	11.34	-0.12	-1.05	147406.0	1670932.25	120
2017-03-09	11.55	11.55	11.4	11.46	-0.14	-1.21	424215.0	4875438.4	200
2017-03-08	11.7	11.7	11.6	11.6	-0.03	-0.26	110835.0	1289106.0	83
2017-03-07	11.6	11.7	11.6	11.63	-0.02	-0.17	103946.0	1208622.85	79
2017-03-06	11.65	11.65	11.55	11.65	0.0	0.0	153877.0	1786851.65	98
2017-03-05	11.65	11.75	11.6	11.65	-0.01	-0.09	422378.0	4926598.35	147
2017-03-02	11.65	11.7	11.6	11.66	0.01	0.09	376212.0	4388283.05	186
2017-03-01	11.7	11.7	11.6	11.65	-0.02	-0.17	352596.0	4101908.75	146
2017-02-28	11.65	11.75	11.6	11.67	0.07	0.6	411549.0	4798730.95	170
2017-02-27	11.85	11.85	11.6	11.6	-0.2	-1.69	433794.0	5083799.05	203
2017-02-26	11.75	11.9	11.75	11.8	0.11	0.94	680708.0	8051508.6	261
2017-02-23	11.6	11.75	11.55	11.69	0.1	0.86	555470.0	6484484.8	230
2017-02-22	11.6	11.65	11.6	11.59	0.04	0.35	254697.0	2954529.75	101
2017-02-21	11.65	11.65	11.45	11.55	-0.1	-0.86	294649.0	3396549.7	214
2017-02-20	11.85	11.85	11.65	11.65	-0.18	-1.52	634663.0	7414937.95	280
2017-02-19	11.9	11.9	11.8	11.83	-0.01	-0.08	206141.0	2440307.65	113
2017-02-16	11.8	11.95	11.8	11.84	0.05	0.42	582917.0	6926833.7	227
2017-02-15	11.85	11.85	11.75	11.79	0.04	0.34	327737.0	3875151.7	221
2017-02-14	11.8	11.8	11.75	11.75	-0.02	-0.17	115193.0	1353712.2	80
2017-02-13	11.75	11.8	11.75	11.77	0.0	0.0	150901.0	1776058.5	130
2017-02-12	11.85	11.9	11.75	11.77	0.0	0.0	254022.0	3002454.8	157
2017-02-09	11.75	11.8	11.75	11.77	0.0	0.0	264585.0	3112874.05	123
2017-02-08	11.8	11.8	11.7	11.77	-0.07	-0.59	336144.0	3957830.65	176
2017-02-07	11.9	11.9	11.75	11.84	-0.07	-0.59	175338.0	2073759.0	143
2017-02-06	11.8	11.95	11.8	11.91	0.11	0.93	237777.0	2813857.1	127
2017-02-05	11.95	11.95	11.75	11.8	-0.13	-1.09	230141.0	2734440.0	165
2017-02-02	11.95	12.05	11.9	11.93	-0.06	-0.5	214126.0	2564608.75	120
2017-02-01	12.0	12.05	11.95	11.99	-0.05	-0.42	182837.0	2194092.0	124
2017-01-31	11.9	12.1	11.85	12.04	0.09	0.75	353444.0	4218893.0	171
2017-01-30	12.1	12.1	11.95	11.95	-0.11	-0.91	437886.0	5259983.65	155
2017-01-29	12.0	12.2	11.9	12.06	0.05	0.42	1203762.0	14602124.55	408
2017-01-26	11.9	12.05	11.85	12.01	0.16	1.35	814825.0	9728229.55	292
2017-01-25	12.15	12.25	11.75	11.85	-0.28	-2.31	1224558.0	14659183.65	543
2017-01-24	11.4	12.35	11.35	12.13	0.88	7.82	2346381.0	27958131.95	1109
2017-01-23	11.0	11.3	11.0	11.25	0.25	2.27	475043.0	5289858.1	267
2017-01-22	10.8	11.05	10.8	11.0	0.12	1.1	216544.0	2381268.1	157
2017-01-19	10.8	10.9	10.75	10.88	0.08	0.74	424261.0	4596181.65	186
2017-01-18	10.9	11.0	10.8	10.8	-0.12	-1.1	844276.0	9168042.75	319
2017-01-17	11.0	11.0	10.8	10.92	-0.12	-1.09	538691.0	5865863.25	292
2017-01-16	11.2	11.25	11.0	11.04	-0.2	-1.78	350085.0	3875113.25	240
2017-01-15	11.25	11.35	11.2	11.24	0.04	0.36	311132.0	3504675.45	208
2017-01-12	11.35	11.4	11.2	11.2	-0.13	-1.15	425416.0	4788351.9	244
2017-01-11	11.55	11.55	11.3	11.33	-0.33	-2.83	434718.0	4974547.45	284
2017-01-10	11.65	11.75	11.65	11.66	-0.14	-1.19	223932.0	2622118.35	172
2017-01-09	12.0	12.0	11.8	11.8	-0.2	-1.67	216374.0	2569111.25	175
2017-01-08	12.0	12.05	12.0	12.0	-0.08	-0.66	114709.0	1376515.55	94
2017-01-05	12.0	12.1	12.0	12.08	0.08	0.67	154646.0	1860069.15	113
2017-01-04	12.15	12.15	12.0	12.0	-0.14	-1.15	391271.0	4716210.45	161
2017-01-03	12.1	12.15	12.0	12.14	-0.04	-0.33	464894.0	5613016.65	217
2017-01-02	12.05	12.25	12.05	12.18	0.11	0.91	640327.0	7778482.0	248
2017-01-01	12.0	12.1	11.95	12.07	0.11	0.92	324608.0	3908197.9	134
2016-12-29	11.95	12.0	11.95	11.96	-0.04	-0.33	323644.0	3874535.55	155
2016-12-28	12.0	12.05	11.95	12.0	0.01	0.08	692261.0	8309116.35	204
2016-12-27	11.95	12.0	11.9	11.99	0.03	0.25	933754.0	11147607.6	297
2016-12-26	12.1	12.1	11.95	11.96	-0.02	-0.17	200655.0	2406339.6	124
2016-12-25	11.75	12.0	11.75	11.98	0.23	1.96	445951.0	5304547.35	240
2016-12-22	11.75	11.8	11.65	11.75	0.05	0.43	152825.0	1788584.9	114
2016-12-21	11.75	11.75	11.65	11.7	-0.05	-0.43	181401.0	2125183.45	106
2016-12-20	11.95	11.95	11.6	11.75	-0.2	-1.67	386673.0	4546689.75	219
2016-12-19	12.05	12.05	11.95	11.95	-0.1	-0.83	164050.0	1966494.25	140
2016-12-18	12.0	12.1	11.9	12.05	0.04	0.33	439254.0	5278175.25	191
2016-12-15	11.8	12.05	11.75	12.01	0.13	1.09	540444.0	6416138.5	276
2016-12-14	11.9	12.0	11.85	11.88	-0.12	-1.0	323731.0	3853492.35	203
2016-12-13	12.1	12.15	11.9	12.0	-0.2	-1.64	535517.0	6414906.45	314
2016-12-12	12.45	12.5	12.15	12.2	-0.17	-1.37	961483.0	11825061.8	354
2016-12-11	12.1	12.4	12.05	12.37	0.33	2.74	1071930.0	13181788.5	402
2016-12-08	11.9	12.15	11.9	12.04	0.14	1.18	620833.0	7485718.9	299
2016-12-07	12.0	12.05	11.85	11.9	-0.09	-0.75	840764.0	10045082.55	384
2016-12-06	11.6	12.05	11.6	11.99	0.39	3.36	1144426.0	13594903.3	336
2016-12-05	11.55	11.65	11.4	11.6	0.03	0.26	509082.0	5868692.25	235
2016-12-04	11.5	11.65	11.45	11.57	0.17	1.49	973049.0	11261716.0	424
2016-12-01	11.3	11.5	11.3	11.4	0.13	1.15	907846.0	10367323.0	336
2016-11-30	11.2	11.35	11.2	11.27	0.12	1.08	686590.0	7747185.7	243
2016-11-29	11.2	11.35	11.15	11.15	-0.07	-0.62	958189.0	10778682.75	320
2016-11-28	11.2	11.25	11.1	11.22	0.07	0.63	702246.0	7861577.5	205
2016-11-27	11.1	11.2	11.05	11.15	0.0	0.0	602229.0	6705555.75	224
2016-11-24	11.2	11.3	11.05	11.15	0.0	0.0	1419904.0	15854614.6	445
2016-11-23	10.95	11.2	10.9	11.15	0.25	2.29	1441288.0	15957062.7	462
2016-11-22	10.8	10.95	10.75	10.9	0.15	1.4	646049.0	7015471.6	229
2016-11-21	10.85	10.9	10.7	10.75	-0.09	-0.83	466298.0	5049643.0	166
2016-11-20	10.95	10.95	10.8	10.84	-0.1	-0.91	564657.0	6128334.35	214
2016-11-17	11.0	11.0	10.9	10.94	-0.01	-0.09	379512.0	4145671.6	161
2016-11-16	10.75	11.0	10.75	10.95	0.29	2.72	1264997.0	13742110.75	388
2016-11-15	10.8	10.9	10.55	10.66	-0.26	-2.38	959172.0	10303967.35	351
2016-11-14	10.95	11.1	10.8	10.92	-0.04	-0.36	1445584.0	15785038.95	494
2016-11-13	10.85	11.05	10.85	10.96	0.15	1.39	1041937.0	11424222.4	365
2016-11-10	10.6	10.85	10.6	10.81	0.26	2.46	1575319.0	16951705.0	466
2016-11-09	10.1	10.6	10.1	10.55	0.04	0.38	1321598.0	13760749.4	522
2016-11-08	10.15	10.8	10.15	10.51	0.42	4.16	2585899.0	27108844.25	950
2016-11-07	9.95	10.1	9.95	10.09	0.25	2.54	930744.0	9332487.9	336
2016-11-06	9.7	9.9	9.65	9.84	0.1	1.03	815647.0	8008296.4	321
2016-11-03	9.55	9.8	9.55	9.74	0.1	1.04	976731.0	9481193.1	257
2016-11-02	9.55	9.65	9.55	9.64	0.01	0.1	731946.0	7019587.5	231
2016-11-01	9.7	9.7	9.6	9.63	-0.09	-0.93	541481.0	5234328.9	217
2016-10-31	9.75	9.75	9.65	9.72	-0.05	-0.51	363642.0	3531203.7	163
2016-10-30	9.6	9.8	9.55	9.77	0.11	1.14	1061187.0	10278446.1	310
2016-10-27	9.6	9.7	9.5	9.66	0.04	0.42	541732.0	5209756.15	238
2016-10-26	9.65	9.7	9.5	9.62	-0.04	-0.41	850865.0	8174583.25	282
2016-10-25	9.55	9.7	9.5	9.66	0.12	1.26	634020.0	6095715.15	286
2016-10-24	9.55	9.55	9.45	9.54	0.13	1.38	547941.0	5211038.95	274
2016-10-23	9.3	9.5	9.25	9.41	0.1	1.07	1152377.0	10812642.4	429
2016-10-20	9.15	9.35	9.15	9.31	0.09	0.98	704813.0	6528808.7	300
2016-10-19	9.2	9.3	9.0	9.22	0.01	0.11	707500.0	6488066.95	379
2016-10-18	9.6	9.6	9.15	9.21	-0.47	-4.86	557326.0	5235095.35	294
2016-10-17	9.75	9.8	9.6	9.68	-0.05	-0.51	495258.0	4817051.8	183
2016-10-16	9.85	9.85	9.7	9.73	-0.08	-0.82	608665.0	5935981.0	178
2016-10-13	9.95	9.95	9.8	9.81	-0.12	-1.21	868740.0	8582502.05	242
2016-10-12	9.9	9.95	9.9	9.93	0.03	0.3	305154.0	3032120.95	126
2016-10-11	9.85	10.0	9.85	9.9	0.04	0.41	273186.0	2716984.9	131
2016-10-10	9.85	9.9	9.85	9.86	-0.03	-0.3	335391.0	3315094.55	150
2016-10-09	10.0	10.0	9.85	9.89	-0.13	-1.3	349513.0	3471495.2	177
2016-10-06	10.1	10.1	9.9	10.02	-0.01	-0.1	712474.0	7128004.75	231
2016-10-05	9.95	10.1	9.85	10.03	0.1	1.01	545828.0	5441815.85	263
2016-10-04	9.8	9.95	9.75	9.93	0.04	0.4	458409.0	4508680.3	232
2016-10-03	9.85	9.95	9.65	9.89	0.08	0.82	392074.0	3846893.55	267
2016-10-02	10.3	10.4	9.8	9.81	-0.58	-5.58	409512.0	4162589.45	372
2016-09-29	10.4	10.45	10.2	10.39	0.01	0.1	496760.0	5143628.05	262
2016-09-28	10.75	10.75	10.2	10.38	-0.47	-4.33	412493.0	4334798.95	269
2016-09-27	11.0	11.15	10.7	10.85	-0.35	-3.13	343628.0	3729064.4	277
2016-09-26	11.3	11.3	11.1	11.2	0.0	0.0	175920.0	1968946.4	109
2016-09-25	11.25	11.3	11.2	11.2	-0.1	-0.88	198912.0	2231573.9	112
2016-09-21	11.35	11.35	11.25	11.3	0.04	0.36	379702.0	4284274.15	181
2016-09-20	11.2	11.3	11.2	11.26	-0.01	-0.09	96622.0	1087657.75	98
2016-09-19	11.55	11.6	11.2	11.27	-0.27	-2.34	422259.0	4777171.8	199
2016-09-18	11.6	11.65	11.55	11.54	-0.09	-0.77	156866.0	1816717.2	106
2016-09-08	11.65	11.65	11.55	11.63	0.02	0.17	250444.0	2908380.35	146
2016-09-07	11.75	11.75	11.6	11.61	-0.14	-1.19	465391.0	5424996.5	206
2016-09-06	11.9	11.9	11.75	11.75	-0.15	-1.26	359125.0	4231928.05	177
2016-09-05	11.75	11.95	11.75	11.9	-0.42	-3.41	1047113.0	12404549.7	521
2016-09-04	12.25	12.35	12.2	12.32	0.12	0.98	892383.0	10950445.2	362
2016-09-01	12.2	12.2	12.1	12.2	-0.03	-0.25	541921.0	6591938.55	271
2016-08-31	12.3	12.3	12.2	12.23	-0.03	-0.24	396866.0	4865149.55	212
2016-08-30	12.2	12.3	12.2	12.26	0.4	3.37	973308.0	11937208.15	482
2016-08-29	11.85	11.9	11.8	11.86	-0.1	-0.84	188158.0	2228856.65	100
2016-08-28	11.8	12.0	11.7	11.96	0.29	2.49	220779.0	2619082.7	160
2016-08-25	11.5	11.7	11.5	11.67	-0.05	-0.43	197381.0	2286385.0	129
2016-08-24	11.85	11.85	11.7	11.72	-0.19	-1.6	99789.0	1177963.7	102
2016-08-23	11.9	11.9	11.8	11.91	0.0	0.0	117532.0	1395608.35	88
2016-08-22	12.0	12.1	11.8	11.91	-0.25	-2.06	202243.0	2420203.85	165
2016-08-21	12.3	12.3	12.15	12.16	-0.14	-1.14	128337.0	1567959.75	98
2016-08-18	12.25	12.3	12.15	12.3	0.0	0.0	315781.0	3862655.1	142
2016-08-17	12.35	12.4	12.25	12.3	-0.07	-0.57	277907.0	3424050.85	142
2016-08-16	12.45	12.45	12.35	12.37	-0.08	-0.64	226812.0	2805691.55	93
2016-08-15	12.45	12.5	12.4	12.45	-0.04	-0.32	202634.0	2518716.55	85
2016-08-14	12.45	12.5	12.4	12.49	0.09	0.73	282669.0	3519749.9	126
2016-08-11	12.35	12.45	12.35	12.4	0.01	0.08	445327.0	5521183.35	140
2016-08-10	12.5	12.5	12.35	12.39	-0.08	-0.64	205258.0	2539568.35	117
2016-08-09	12.5	12.5	12.4	12.47	0.02	0.16	334461.0	4158286.65	114
2016-08-08	12.35	12.5	12.35	12.45	0.06	0.48	157294.0	1951115.25	103
2016-08-07	12.45	12.45	12.35	12.39	0.02	0.16	211660.0	2622450.85	123
2016-08-04	12.5	12.5	12.3	12.37	0.0	0.0	395664.0	4894771.35	123
2016-08-03	12.35	12.4	12.35	12.37	-0.08	-0.64	166451.0	2057547.4	94
2016-08-02	12.45	12.45	12.35	12.45	-0.09	-0.72	321729.0	3989794.6	156
2016-08-01	12.55	12.55	12.45	12.54	-0.05	-0.4	202731.0	2531036.55	82
2016-07-31	12.55	12.65	12.45	12.59	0.07	0.56	357874.0	4501462.65	177
2016-07-28	12.6	12.6	12.4	12.52	-0.1	-0.79	451222.0	5631801.2	169
2016-07-27	12.5	12.65	12.45	12.62	0.1	0.8	335529.0	4214013.5	143
2016-07-26	12.4	12.6	12.35	12.52	0.23	1.87	648725.0	8112104.55	304
2016-07-25	12.3	12.35	12.25	12.29	0.01	0.08	128034.0	1574612.9	76
2016-07-24	12.35	12.35	12.3	12.28	-0.12	-0.97	236160.0	2910329.6	124
2016-07-21	12.4	12.5	12.35	12.4	-0.05	-0.4	318898.0	3957859.7	122
2016-07-20	12.4	12.5	12.4	12.45	-0.04	-0.32	100742.0	1255622.65	79
2016-07-19	12.6	12.6	12.5	12.49	-0.16	-1.26	378168.0	4737788.35	121
2016-07-18	12.65	12.65	12.55	12.65	-0.05	-0.39	354316.0	4474531.0	86
2016-07-17	12.6	12.7	12.6	12.7	0.09	0.71	281763.0	3567814.7	132
2016-07-14	12.7	12.75	12.5	12.61	-0.14	-1.1	743596.0	9382867.2	251
2016-07-13	12.6	12.75	12.6	12.75	0.17	1.35	443338.0	5625312.5	182
2016-07-12	12.55	12.6	12.5	12.58	0.03	0.24	228969.0	2876209.6	94
2016-07-11	12.5	12.6	12.5	12.55	0.05	0.4	126069.0	1580167.75	80
2016-07-10	12.45	12.5	12.45	12.5	0.08	0.64	108551.0	1352211.95	76
2016-06-30	12.4	12.45	12.35	12.42	0.02	0.16	226335.0	2811299.8	102
2016-06-29	12.4	12.4	12.35	12.4	0.0	0.0	119446.0	1479372.5	80
2016-06-28	12.35	12.45	12.25	12.4	0.06	0.49	284284.0	3508514.65	159
2016-06-27	12.4	12.4	12.35	12.34	-0.05	-0.4	141689.0	1753726.75	84
2016-06-26	12.3	12.4	12.2	12.39	-0.11	-0.88	426273.0	5240930.35	204
2016-06-23	12.4	12.5	12.4	12.5	0.06	0.48	46520.0	579081.95	47
2016-06-22	12.5	12.5	12.4	12.44	-0.02	-0.16	157152.0	1957575.75	54
2016-06-21	12.45	12.5	12.45	12.46	-0.01	-0.08	102450.0	1277120.5	44
2016-06-20	12.55	12.55	12.45	12.47	-0.04	-0.32	104460.0	1304396.45	53
2016-06-19	12.5	12.55	12.5	12.51	0.04	0.32	182527.0	2284411.3	90
2016-06-16	12.45	12.55	12.4	12.47	0.02	0.16	292593.0	3652486.35	92
2016-06-15	12.5	12.6	12.45	12.45	-0.09	-0.72	278837.0	3478463.25	120
2016-06-14	12.45	12.55	12.45	12.54	0.01	0.08	127849.0	1598719.3	54
2016-06-13	12.4	12.55	12.4	12.53	0.03	0.24	142038.0	1772184.85	89
2016-06-12	12.6	12.6	12.45	12.5	-0.09	-0.71	149805.0	1873851.7	90
2016-06-09	12.55	12.65	12.5	12.59	0.09	0.72	431532.0	5425655.45	136
2016-06-08	12.45	12.6	12.45	12.5	0.07	0.56	1269844.0	15888230.85	335
2016-06-07	12.4	12.45	12.35	12.43	-0.01	-0.08	434922.0	5403677.15	108
2016-06-06	12.4	12.5	12.35	12.44	0.09	0.73	49520.0	614575.3	48
2016-06-05	12.5	12.5	12.35	12.35	-0.14	-1.12	238596.0	2970194.85	100
2016-06-02	12.5	12.5	12.4	12.49	0.04	0.32	89996.0	1123366.35	56
2016-06-01	12.45	12.5	12.4	12.45	-0.03	-0.24	103483.0	1288194.6	48
2016-05-31	12.4	12.5	12.35	12.48	0.08	0.65	174899.0	2174200.6	60
2016-05-30	12.5	12.5	12.4	12.4	-0.14	-1.12	89076.0	1106896.3	80
2016-05-29	12.45	12.55	12.3	12.54	0.09	0.72	91253.0	1130380.3	96
2016-05-26	12.5	12.55	12.4	12.45	0.01	0.08	332705.0	4154132.65	120
2016-05-25	12.55	12.55	12.45	12.44	0.04	0.32	250573.0	3126599.75	153
2016-05-24	12.3	12.45	12.1	12.4	-0.01	-0.08	302293.0	3718657.4	171
2016-05-23	12.75	12.75	12.35	12.41	-0.34	-2.67	698088.0	8787800.55	269
2016-05-22	12.7	12.75	12.7	12.75	0.02	0.16	149014.0	1898666.45	98
2016-05-19	12.8	12.8	12.7	12.73	-0.08	-0.62	254894.0	3249577.4	107
2016-05-18	12.85	12.85	12.8	12.81	-0.03	-0.23	221932.0	2847529.25	109
2016-05-17	12.85	12.9	12.8	12.84	0.04	0.31	348717.0	4481899.75	131
2016-05-16	12.85	12.9	12.75	12.8	-0.04	-0.31	313404.0	4017714.3	149
2016-05-15	12.9	12.95	12.85	12.84	0.0	0.0	640558.0	8258282.6	210
2016-05-12	12.85	12.9	12.75	12.84	0.05	0.39	997902.0	12829084.25	254
2016-05-11	12.65	12.8	12.65	12.79	0.14	1.11	517522.0	6581591.6	162
2016-05-10	12.6	12.7	12.6	12.65	-0.05	-0.39	203313.0	2570616.8	127
2016-05-09	12.75	12.75	12.65	12.7	-0.06	-0.47	463735.0	5891193.1	152
2016-05-08	12.85	12.85	12.75	12.76	0.04	0.31	296757.0	3804917.0	189
2016-05-05	12.6	12.75	12.6	12.72	0.07	0.55	374596.0	4758981.75	143
2016-05-04	12.7	12.7	12.6	12.65	-0.14	-1.09	394345.0	4999066.3	166
2016-05-03	12.9	12.95	12.7	12.79	-0.14	-1.08	627413.0	8035793.1	233
2016-05-02	12.95	12.95	12.9	12.93	-0.05	-0.39	316797.0	4096907.7	131
2016-05-01	13.05	13.1	12.95	12.98	-0.03	-0.23	568999.0	7417145.2	208
2016-04-28	13.05	13.1	13.0	13.01	0.01	0.08	827166.0	10806658.1	311
2016-04-27	12.95	13.05	12.95	13.0	0.06	0.46	559573.0	7274597.3	204
2016-04-26	12.9	12.95	12.85	12.94	-0.01	-0.08	283118.0	3659297.35	183
2016-04-25	13.0	13.0	12.8	12.95	0.0	0.0	662048.0	8524189.0	268
2016-04-24	12.85	13.05	12.8	12.95	0.15	1.17	914152.0	11841574.9	373
2016-04-21	12.8	12.85	12.75	12.8	0.05	0.39	624756.0	8003436.65	283
2016-04-20	12.75	12.8	12.65	12.75	0.06	0.47	794493.0	10121184.75	309
2016-04-19	12.6	12.75	12.55	12.69	0.2	1.6	699604.0	8836725.8	336
2016-04-18	12.45	12.5	12.2	12.49	0.08	0.64	628617.0	7768758.45	300
2016-04-17	12.65	12.65	12.35	12.41	-0.2	-1.59	511705.0	6352177.1	300
2016-04-14	12.65	12.7	12.55	12.61	-0.03	-0.24	474056.0	5979291.35	278
2016-04-13	12.95	13.1	12.6	12.64	-0.32	-2.47	1408844.0	18026040.25	633
2016-04-12	12.1	13.15	12.1	12.96	0.96	8.0	4332843.0	55483779.6	1792
2016-04-11	12.1	12.15	12.0	12.0	-0.11	-0.91	598856.0	7225431.9	185
2016-04-10	12.25	12.25	12.1	12.11	-0.09	-0.74	821205.0	9985894.5	328
2016-04-07	12.25	12.25	12.1	12.2	0.05	0.41	239253.0	2913685.25	120
2016-04-06	12.2	12.25	12.15	12.15	0.03	0.25	331764.0	4043845.85	169
2016-04-05	12.1	12.2	12.05	12.12	-0.02	-0.16	389856.0	4730350.9	172
2016-04-04	12.1	12.25	12.0	12.14	0.16	1.34	536366.0	6509771.3	291
2016-04-03	12.35	12.35	11.9	11.98	-0.44	-3.54	518259.0	6242201.5	329
2016-03-31	12.7	12.7	12.35	12.42	-0.28	-2.2	444608.0	5541001.65	258
2016-03-30	12.8	12.9	12.65	12.7	-0.66	-4.94	716341.0	9128606.8	408
2016-03-29	13.5	13.5	13.25	13.36	-0.08	-0.6	844084.0	11268185.75	383
2016-03-28	13.75	13.8	13.35	13.44	-0.18	-1.32	1638807.0	22334222.75	698
2016-03-27	13.9	13.9	13.55	13.62	-0.26	-1.87	751186.0	10283218.65	271
2016-03-24	13.8	13.9	13.7	13.88	0.01	0.07	782909.0	10781429.6	348
2016-03-23	13.6	13.95	13.55	13.87	0.28	2.06	1452059.0	19992376.2	402
2016-03-22	13.75	13.75	13.45	13.59	-0.24	-1.74	1605647.0	21870621.8	588
2016-03-21	13.9	13.9	13.65	13.83	0.09	0.66	1273944.0	17562528.75	524
2016-03-20	13.55	13.85	13.45	13.74	0.34	2.54	1369884.0	18689787.05	589
2016-03-17	13.5	13.55	13.35	13.4	0.03	0.22	721887.0	9704337.85	297
2016-03-16	13.15	13.4	13.15	13.37	0.23	1.75	423801.0	5632398.2	216
2016-03-15	13.25	13.25	13.05	13.14	-0.12	-0.9	539015.0	7096039.9	242
2016-03-14	13.45	13.5	13.25	13.26	-0.18	-1.34	876412.0	11710624.25	404
2016-03-13	13.4	13.7	13.25	13.44	0.05	0.37	979283.0	13206505.75	472
2016-03-10	13.4	13.55	13.35	13.39	-0.13	-0.96	398237.0	5353889.2	276
2016-03-09	13.45	13.65	13.35	13.52	0.02	0.15	896563.0	12130391.35	419
2016-03-08	13.6	13.65	13.4	13.5	-0.02	-0.15	859773.0	11599892.75	428
2016-03-07	13.7	13.7	13.45	13.52	-0.11	-0.81	698218.0	9462431.5	355
2016-03-06	13.55	13.85	13.4	13.63	0.28	2.1	1763779.0	24041654.35	770
2016-03-03	13.8	13.85	13.1	13.35	-0.35	-2.55	3089024.0	41672556.55	1478
2016-03-02	12.95	14.0	12.8	13.7	0.84	6.53	1213070.0	16192487.45	462
2016-03-01	12.95	13.2	12.85	12.86	0.03	0.23	1452550.0	18892709.75	500
2016-02-29	12.9	13.2	12.7	12.83	-0.07	-0.54	1623890.0	20996477.4	847
2016-02-28	12.1	13.05	12.1	12.9	0.82	6.79	1150865.0	14387352.65	491
2016-02-25	11.95	12.1	11.9	12.08	0.16	1.34	417177.0	5006127.85	163
2016-02-24	12.0	12.0	11.85	11.92	-0.15	-1.24	422369.0	5028356.7	210
2016-02-23	12.1	12.35	12.05	12.07	-0.03	-0.25	860017.0	10438696.7	260
2016-02-22	12.05	12.15	12.05	12.1	0.1	0.83	405273.0	4900121.9	181
2016-02-21	12.05	12.1	11.95	12.0	-0.05	-0.41	236097.0	2841342.05	174
2016-02-18	12.15	12.15	12.0	12.05	0.0	0.0	630816.0	7613249.3	259
2016-02-17	12.0	12.1	11.85	12.05	0.13	1.09	453973.0	5443759.5	238
2016-02-16	12.1	12.45	11.75	11.92	0.07	0.59	1395589.0	16885467.1	687
2016-02-15	11.45	11.95	11.4	11.85	0.35	3.04	327823.0	3816279.2	206
2016-02-14	11.9	11.95	11.4	11.5	-0.25	-2.13	388483.0	4535445.5	260
2016-02-11	11.95	12.0	11.7	11.75	-0.19	-1.59	273349.0	3220602.85	224
2016-02-10	11.7	12.05	11.65	11.94	0.31	2.67	1207326.0	14354564.25	565
2016-02-09	11.6	11.7	11.6	11.63	-0.02	-0.17	120471.0	1403970.2	101
2016-02-08	11.85	11.95	11.55	11.65	-0.2	-1.69	364671.0	4274078.45	205
2016-02-07	12.1	12.1	11.7	11.85	-0.32	-2.63	226918.0	2698592.8	183
2016-02-04	12.5	12.6	12.15	12.17	-0.11	-0.9	759921.0	9353156.85	510
2016-02-03	11.9	12.4	11.8	12.28	0.3	2.5	575338.0	6904135.85	253
2016-02-02	12.25	12.25	11.95	11.98	-0.28	-2.28	503736.0	6094275.3	260
2016-02-01	12.0	12.4	11.95	12.26	0.26	2.17	474589.0	5774516.9	250
2016-01-31	12.0	12.2	11.9	12.0	0.45	3.9	670369.0	8097910.0	304
2016-01-28	11.25	11.8	11.25	11.55	0.43	3.87	1010114.0	11612958.1	449
2016-01-27	10.7	11.25	10.7	11.12	0.41	3.83	708048.0	7796397.65	353
2016-01-26	10.55	10.8	10.45	10.71	0.06	0.56	341297.0	3633506.5	218
2016-01-25	10.6	10.7	10.5	10.65	0.0	0.0	406606.0	4302507.0	223
2016-01-24	11.0	11.15	10.6	10.65	0.36	3.5	387775.0	4195354.1	271
2016-01-21	10.35	10.4	10.2	10.29	-0.26	-2.46	245170.0	2523140.75	253
2016-01-20	11.4	11.4	10.5	10.55	-0.87	-7.62	451030.0	4855595.65	326
2016-01-19	11.55	11.55	11.3	11.42	0.25	2.24	995205.0	11322783.45	393
2016-01-18	10.85	11.2	10.85	11.17	0.05	0.45	281150.0	3092517.5	234
2016-01-17	11.35	11.35	10.95	11.12	-0.78	-6.55	219369.0	2429148.05	212
2016-01-14	12.05	12.2	11.75	11.9	-0.51	-4.11	233783.0	2787276.05	204
2016-01-13	12.55	12.55	12.25	12.41	-0.11	-0.88	186460.0	2321185.6	173
2016-01-12	12.4	12.7	12.4	12.52	-0.12	-0.95	199563.0	2498598.85	164
2016-01-11	12.1	12.8	12.05	12.64	0.38	3.1	316180.0	3911889.3	254
2016-01-10	12.8	12.8	12.3	12.26	-0.58	-4.52	204022.0	2558748.05	178
2016-01-07	13.0	13.2	12.6	12.84	-0.48	-3.6	280186.0	3612516.3	263
2016-01-06	13.7	13.7	13.2	13.32	-0.44	-3.2	242348.0	3252222.85	238
2016-01-05	13.85	13.85	13.55	13.76	-0.15	-1.08	115221.0	1583758.95	143
2016-01-04	14.25	14.25	13.9	13.91	-0.39	-2.73	134667.0	1894311.0	134
2016-01-03	14.35	14.35	14.25	14.3	-0.06	-0.42	111527.0	1594428.35	87
2015-12-31	14.4	14.5	14.2	14.36	-0.12	-0.83	245772.0	3520095.35	172
2015-12-30	14.55	14.55	14.45	14.48	-0.08	-0.55	176822.0	2559994.45	127
2015-12-29	14.4	14.7	14.05	14.56	-0.05	-0.34	427146.0	6088747.2	261
2015-12-28	14.75	14.75	14.55	14.61	-0.05	-0.34	107069.0	1563172.2	108
2015-12-27	14.35	14.8	14.3	14.66	0.27	1.88	337427.0	4924125.6	197
2015-12-24	14.5	14.7	14.35	14.39	0.05	0.35	370422.0	5401228.25	234
2015-12-23	14.0	14.5	14.0	14.34	-0.11	-0.76	282090.0	4049537.75	270
2015-12-22	14.35	14.5	14.3	14.45	0.15	1.05	144749.0	2089546.95	141
2015-12-21	14.25	14.4	14.15	14.3	0.03	0.21	118067.0	1683274.8	105
2015-12-20	14.5	14.5	14.2	14.27	-0.24	-1.65	195056.0	2791200.1	146
2015-12-17	14.3	14.65	14.3	14.51	0.38	2.69	321359.0	4625882.5	228
2015-12-16	14.1	14.25	13.95	14.13	0.06	0.43	208194.0	2935300.15	145
2015-12-15	13.9	14.1	13.9	14.07	0.22	1.59	176941.0	2480855.85	143
2015-12-14	14.25	14.3	13.8	13.85	-0.37	-2.6	375149.0	5291704.55	222
2015-12-13	14.5	14.5	14.0	14.22	-0.49	-3.33	175936.0	2503565.75	138
2015-12-10	14.9	14.9	14.7	14.71	-0.19	-1.28	225963.0	3335088.3	165
2015-12-09	14.95	14.95	14.85	14.9	-0.04	-0.27	179487.0	2678718.05	124
2015-12-08	15.25	15.25	14.85	14.94	-0.41	-2.67	462898.0	6924405.0	285
2015-12-07	15.45	15.45	15.35	15.35	-0.15	-0.97	96031.0	1478680.3	100
2015-12-06	15.55	15.55	15.4	15.5	-0.05	-0.32	259559.0	4015129.15	150
2015-12-03	15.6	15.7	15.5	15.55	-0.1	-0.64	242319.0	3782621.2	138
2015-12-02	15.6	15.75	15.6	15.65	-0.13	-0.82	355529.0	5560563.3	182
2015-12-01	15.8	15.9	15.7	15.78	-0.05	-0.32	208048.0	3283115.6	143
2015-11-30	15.85	15.9	15.65	15.83	0.08	0.51	330452.0	5217626.65	238
2015-11-29	15.5	15.8	15.5	15.75	0.25	1.61	550670.0	8641264.05	255
2015-11-26	15.3	15.7	15.3	15.5	0.2	1.31	901160.0	14030953.15	522
2015-11-25	15.35	15.35	15.25	15.3	0.0	0.0	232615.0	3557478.55	119
2015-11-24	15.25	15.35	15.25	15.3	0.12	0.79	223915.0	3427786.65	170
2015-11-23	15.15	15.25	15.15	15.18	-0.08	-0.52	231039.0	3508250.05	127
2015-11-22	15.25	15.3	15.2	15.26	0.07	0.46	140872.0	2150842.2	133
2015-11-19	15.1	15.2	15.1	15.19	0.13	0.86	182516.0	2766270.6	108
2015-11-18	15.1	15.15	15.0	15.06	-0.04	-0.26	133073.0	2004770.05	113
2015-11-17	15.3	15.3	15.1	15.1	-0.15	-0.98	273085.0	4148120.4	131
2015-11-16	15.2	15.3	15.1	15.25	0.12	0.79	285008.0	4331672.0	173
2015-11-15	15.3	15.3	15.05	15.13	-0.33	-2.13	445242.0	6744509.15	237
2015-11-12	15.5	15.5	15.4	15.46	-0.04	-0.26	99825.0	1543332.1	115
2015-11-11	15.35	15.55	15.35	15.5	0.25	1.64	212242.0	3279287.45	148
2015-11-10	15.4	15.45	15.25	15.25	-0.15	-0.97	164959.0	2529542.7	142
2015-11-09	15.25	15.4	15.25	15.4	0.21	1.38	134085.0	2057098.4	101
2015-11-08	15.15	15.2	14.95	15.19	-0.11	-0.72	246908.0	3723516.2	195
2015-11-05	15.4	15.5	15.3	15.3	0.0	0.0	217656.0	3351448.6	126
2015-11-04	15.25	15.35	15.15	15.3	0.08	0.53	131120.0	1996197.3	118
2015-11-03	15.55	15.55	15.2	15.22	-0.24	-1.55	151147.0	2322188.8	146
2015-11-02	15.35	15.6	15.25	15.46	0.12	0.78	395985.0	6106623.0	196
2015-11-01	15.7	15.7	15.25	15.34	-0.4	-2.54	412458.0	6348743.7	256
2015-10-29	15.55	16.2	15.5	15.74	0.38	2.47	465432.0	7346143.6	376
2015-10-28	15.0	15.4	15.0	15.36	0.27	1.79	313316.0	4747294.5	288
2015-10-27	15.95	16.0	15.0	15.09	-0.91	-5.69	286573.0	4437376.75	255
2015-10-26	16.05	16.05	15.85	16.0	-0.05	-0.31	217687.0	3477124.7	161
2015-10-25	16.45	16.5	16.0	16.05	-0.38	-2.31	206007.0	3336580.3	143
2015-10-22	16.6	16.6	16.3	16.43	-0.15	-0.9	86772.0	1422938.85	108
2015-10-21	16.9	16.9	16.5	16.58	-0.3	-1.78	225027.0	3735924.45	187
2015-10-20	16.9	17.0	16.85	16.88	-0.09	-0.53	111072.0	1881279.4	87
2015-10-19	16.8	17.2	16.8	16.97	-0.15	-0.88	342551.0	5806683.75	244
2015-10-18	17.1	17.2	17.0	17.12	0.07	0.41	248359.0	4250082.6	144
2015-10-15	17.2	17.25	17.05	17.05	-0.25	-1.45	153456.0	2628140.75	143
2015-10-14	17.4	17.4	17.15	17.3	-0.1	-0.57	230553.0	3975379.65	166
2015-10-13	17.55	17.55	17.3	17.4	-0.19	-1.08	265011.0	4619730.95	194
2015-10-12	17.6	17.7	17.45	17.59	0.11	0.63	524787.0	9234972.55	242
2015-10-11	17.25	17.5	17.2	17.48	0.28	1.63	330824.0	5739491.4	223
2015-10-08	17.1	17.2	17.05	17.2	0.07	0.41	212402.0	3644966.85	161
2015-10-07	17.0	17.2	17.0	17.13	0.22	1.3	398585.0	6822656.4	249
2015-10-06	17.0	17.1	16.85	16.91	-0.08	-0.47	202176.0	3432496.8	148
2015-10-05	16.85	17.0	16.85	16.99	0.15	0.89	212707.0	3601726.15	157
2015-10-04	16.85	16.9	16.8	16.84	0.04	0.24	122604.0	2061192.6	87
2015-10-01	16.9	17.0	16.8	16.8	-0.07	-0.41	492561.0	8292009.4	134
2015-09-30	17.05	17.05	16.8	16.87	-0.03	-0.18	399560.0	6757390.6	191
2015-09-29	16.95	16.95	16.8	16.9	-0.14	-0.82	89999.0	1518631.0	105
2015-09-21	17.0	17.1	16.95	17.04	0.09	0.53	66196.0	1125274.85	112
2015-09-20	17.15	17.15	16.8	16.95	-0.16	-0.94	120751.0	2049462.2	150
2015-09-17	17.3	17.3	17.1	17.11	-0.18	-1.04	101225.0	1737626.2	113
2015-09-16	17.25	17.4	17.25	17.29	0.12	0.7	262371.0	4540543.55	169
2015-09-15	17.2	17.2	17.0	17.17	-0.06	-0.35	151694.0	2591475.6	133
2015-09-14	17.4	17.45	17.2	17.23	-0.22	-1.26	280338.0	4859659.75	202
2015-09-13	17.7	17.7	17.45	17.45	-0.05	-0.29	165242.0	2900048.15	126
2015-09-10	17.65	17.65	17.3	17.5	-0.01	-0.06	438426.0	7639235.8	256
2015-09-09	17.15	17.6	17.15	17.51	0.45	2.64	1054244.0	18286993.1	375
2015-09-08	16.75	17.1	16.7	17.06	0.36	2.16	614050.0	10409736.9	297
2015-09-07	16.8	17.0	16.65	16.7	-0.03	-0.18	498036.0	8382357.2	223
2015-09-06	16.45	17.1	16.45	16.73	0.23	1.39	501439.0	8333453.75	226
2015-09-03	16.8	16.8	16.5	16.5	-0.08	-0.48	423744.0	7026189.45	233
2015-09-02	16.6	16.65	16.3	16.58	-0.14	-0.84	340570.0	5617469.25	237
2015-09-01	16.9	17.0	16.7	16.72	-0.16	-0.95	442396.0	7452674.9	212
2015-08-31	16.9	16.9	16.75	16.88	-0.15	-0.88	361360.0	6087246.75	210
2015-08-30	17.35	17.45	17.0	17.03	0.03	0.18	761016.0	13164850.45	444
2015-08-27	17.0	17.25	16.9	17.0	0.43	2.6	1349998.0	22992731.75	519
2015-08-26	16.7	16.95	16.5	16.57	-0.32	-1.89	589743.0	9842920.8	413
2015-08-25	15.75	17.0	15.7	16.89	1.15	7.31	1418443.0	23255334.6	770
2015-08-24	16.0	16.35	15.5	15.74	-0.65	-3.97	654414.0	10399746.35	514
2015-08-23	16.65	16.8	16.3	16.39	-0.81	-4.71	1141641.0	18922568.5	605
2015-08-20	17.0	17.3	16.65	17.2	-0.05	-0.29	2902657.0	49373160.9	1097
2015-08-19	18.0	18.2	17.15	17.25	-0.77	-4.27	629047.0	11200570.35	504
2015-08-18	19.3	19.3	17.7	18.02	-1.26	-6.54	669415.0	12201345.65	595
2015-08-17	19.25	19.55	19.2	19.28	-0.31	-1.58	374275.0	7246340.7	341
2015-08-16	19.75	20.05	19.5	19.59	-1.07	-5.18	730700.0	14456192.5	595
2015-08-13	20.5	20.8	20.4	20.66	0.17	0.83	825804.0	16986710.1	400
2015-08-12	20.45	20.55	20.05	20.49	-0.07	-0.34	706327.0	14394244.5	379
2015-08-11	20.7	20.9	20.45	20.56	-0.07	-0.34	747144.0	15418464.35	427
2015-08-10	20.2	20.85	20.15	20.63	0.97	4.93	1335636.0	27440531.85	789
2015-08-09	19.45	19.75	19.35	19.66	0.14	0.72	296302.0	5804688.35	222
2015-08-06	19.85	19.85	19.5	19.52	-0.38	-1.91	307671.0	6041127.3	240
2015-08-05	20.0	20.2	19.9	19.9	0.0	0.0	306069.0	6139359.2	211
2015-08-04	20.0	20.0	19.7	19.9	-0.2	-1.0	395620.0	7855979.65	268
2015-08-03	20.0	20.15	19.95	20.1	0.03	0.15	376061.0	7521710.1	270
2015-08-02	20.8	20.8	19.85	20.07	-0.77	-3.69	668973.0	13519436.45	398
2015-07-30	21.1	21.1	20.75	20.84	-0.29	-1.37	388240.0	8114116.85	254
2015-07-29	21.1	21.2	21.05	21.13	-0.02	-0.09	135206.0	2855414.0	122
2015-07-28	21.05	21.25	21.0	21.15	0.05	0.24	148955.0	3141528.0	137
2015-07-27	21.4	21.4	21.1	21.1	-0.3	-1.4	154102.0	3264536.4	186
2015-07-26	21.55	21.55	21.4	21.4	-0.1	-0.47	198723.0	4261081.15	161
2015-07-23	21.55	21.6	21.45	21.5	0.0	0.0	150058.0	3226710.3	128
2015-07-22	21.5	21.6	21.3	21.5	0.09	0.42	179230.0	3851568.9	187
2015-07-15	21.5	21.5	21.4	21.41	-0.1	-0.46	318596.0	6830821.35	263
2015-07-14	21.4	21.55	21.35	21.51	0.07	0.33	157045.0	3366748.4	149
2015-07-13	21.6	21.6	21.3	21.44	-0.36	-1.65	452954.0	9706014.45	360
2015-07-12	21.65	22.1	21.6	21.8	0.24	1.11	512571.0	11188282.6	304
2015-07-09	21.4	21.8	21.4	21.56	0.2	0.94	590092.0	12731055.2	406
2015-07-08	21.15	21.45	21.1	21.36	0.18	0.85	302647.0	6428714.9	169
2015-07-07	21.2	21.25	21.1	21.18	-0.02	-0.09	198764.0	4206419.65	113
2015-07-06	21.2	21.4	21.15	21.2	-0.13	-0.61	224420.0	4770363.8	154
2015-07-05	21.15	21.45	21.1	21.33	0.13	0.61	456912.0	9726162.5	203
2015-07-02	21.3	21.35	21.15	21.2	-0.08	-0.38	296926.0	6306659.95	228
2015-07-01	21.55	21.55	21.25	21.28	-0.13	-0.61	246201.0	5272968.3	217
2015-06-30	21.2	21.6	21.05	21.41	0.08	0.38	545829.0	11585305.6	315
2015-06-29	21.7	21.7	21.1	21.33	-0.43	-1.98	226300.0	4815276.15	217
2015-06-28	22.2	22.2	21.7	21.76	-0.47	-2.11	385913.0	8465097.7	314
2015-06-25	22.2	22.3	22.15	22.23	0.03	0.14	102299.0	2273380.4	94
2015-06-24	22.2	22.25	22.1	22.2	0.06	0.27	176420.0	3913255.85	107
2015-06-23	22.2	22.25	22.05	22.14	-0.05	-0.23	271632.0	6020993.45	175
2015-06-22	22.15	22.3	22.1	22.19	-0.08	-0.36	219847.0	4873364.6	174
2015-06-21	22.4	22.5	22.15	22.27	-0.2	-0.89	235119.0	5238288.85	199
2015-06-18	22.6	22.6	22.45	22.47	-0.13	-0.58	100947.0	2271929.0	92
2015-06-17	22.55	22.6	22.5	22.6	0.02	0.09	232618.0	5247882.4	120
2015-06-16	22.5	22.65	22.4	22.58	0.12	0.53	359229.0	8087008.65	176
2015-06-15	22.9	22.9	22.45	22.46	-0.3	-1.32	449967.0	10188316.2	218
2015-06-14	22.4	22.85	22.4	22.76	0.41	1.83	580228.0	13151661.7	237
2015-06-11	22.4	22.5	22.25	22.35	-0.02	-0.09	343601.0	7676383.8	207
2015-06-10	22.35	22.5	22.35	22.37	0.07	0.31	375025.0	8401682.1	195
2015-06-09	22.3	22.35	22.15	22.3	-0.02	-0.09	395517.0	8787171.85	258
2015-06-08	22.4	22.45	22.3	22.32	-0.13	-0.58	185204.0	4142513.65	188
2015-06-07	22.45	22.6	22.4	22.45	-0.19	-0.84	407582.0	9167327.2	224
2015-06-04	22.6	22.65	22.5	22.64	0.04	0.18	144835.0	3271586.3	121
2015-06-03	22.6	22.7	22.55	22.6	-0.1	-0.44	255778.0	5784279.05	147
2015-06-02	22.55	22.7	22.5	22.7	0.14	0.62	378455.0	8560041.05	209
2015-06-01	22.5	22.6	22.4	22.56	0.02	0.09	467832.0	10527888.65	288
2015-05-31	22.75	22.8	22.5	22.54	-0.25	-1.1	612033.0	13874530.55	362
2015-05-28	22.8	22.8	22.75	22.79	0.01	0.04	314756.0	7168050.15	195
2015-05-27	22.85	22.9	22.75	22.78	-0.07	-0.31	1159144.0	26445700.65	342
2015-05-26	22.95	22.95	22.85	22.85	-0.04	-0.17	551255.0	12617941.85	291
2015-05-25	22.8	22.95	22.8	22.89	0.09	0.39	641681.0	14678715.05	323
2015-05-24	22.8	22.85	22.5	22.8	-0.03	-0.13	529275.0	12049870.85	303
2015-05-21	22.75	22.85	22.7	22.83	0.05	0.22	314369.0	7158814.3	168
2015-05-20	22.8	22.85	22.7	22.78	-0.03	-0.13	408307.0	9301577.8	304
2015-05-19	22.9	22.9	22.8	22.81	-0.07	-0.31	445000.0	10163191.75	327
2015-05-18	22.95	22.95	22.85	22.88	-0.07	-0.31	766882.0	17551988.6	378
2015-05-17	23.0	23.05	22.9	22.95	0.0	0.0	931271.0	21378416.35	325
2015-05-14	23.0	23.05	22.85	22.95	-0.05	-0.22	1546766.0	35498608.95	422
2015-05-13	23.1	23.1	22.9	23.0	-0.04	-0.17	1265415.0	29091808.65	355
2015-05-12	22.95	23.05	22.85	23.04	0.17	0.74	568329.0	13035935.75	249
2015-05-11	23.05	23.25	22.85	22.87	-0.14	-0.61	1170439.0	26963972.1	491
2015-05-10	22.9	23.1	22.85	23.01	0.08	0.35	627162.0	14431836.7	266
2015-05-07	23.05	23.05	22.85	22.93	-0.17	-0.74	870953.0	19996942.4	384
2015-05-06	23.1	23.2	23.0	23.1	0.0	0.0	831845.0	19217034.75	359
2015-05-05	23.2	23.25	23.05	23.1	0.0	0.0	902379.0	20880218.65	428
2015-05-04	23.1	23.15	23.05	23.1	0.02	0.09	650703.0	15021110.95	338
2015-05-03	23.1	23.55	23.05	23.08	0.07	0.3	2762310.0	64375116.1	919
2015-04-30	23.1	23.15	23.0	23.01	-0.1	-0.43	1236077.0	28489317.85	618
2015-04-29	23.2	23.2	22.85	23.11	0.06	0.26	1991323.0	45883479.85	905
2015-04-28	23.05	23.3	23.05	23.05	0.0	0.0	1486742.0	34428323.2	729
2015-04-27	23.3	23.3	23.05	23.05	-0.26	-1.12	1762669.0	40788096.45	684
2015-04-26	22.9	23.35	22.85	23.31	0.48	2.1	2136327.0	49286107.4	902
2015-04-23	22.95	23.0	22.8	22.83	-0.07	-0.31	1290911.0	29530144.05	477
2015-04-22	23.05	23.1	22.8	22.9	0.13	0.57	1289213.0	29528941.05	653
2015-04-21	22.65	22.95	22.6	22.77	0.16	0.71	1071056.0	24439922.8	543
2015-04-20	23.05	23.05	22.5	22.61	-0.37	-1.61	986337.0	22462300.7	504
2015-04-19	23.0	23.2	22.8	22.98	0.49	2.18	1661468.0	38148827.85	753
2015-04-16	22.65	22.75	22.45	22.49	0.0	0.0	632130.0	14278922.55	306
2015-04-15	22.4	22.6	22.35	22.49	0.18	0.81	642856.0	14430709.1	344
2015-04-14	22.4	22.45	22.2	22.31	-0.08	-0.36	272330.0	6091252.05	189
2015-04-13	22.35	22.55	22.2	22.39	0.02	0.09	414265.0	9276534.6	227
2015-04-12	22.5	22.7	22.35	22.37	0.0	0.0	316169.0	7120001.7	229
2015-04-09	22.0	22.6	22.0	22.37	0.22	0.99	352218.0	7845618.6	213
2015-04-08	22.1	22.4	22.1	22.15	0.02	0.09	402950.0	8974983.1	269
2015-04-07	22.0	22.3	21.8	22.13	0.22	1.0	682789.0	15063536.25	322
2015-04-06	21.95	22.0	21.7	21.91	0.01	0.05	235130.0	5154084.35	188
2015-04-05	22.25	22.3	21.85	21.9	-0.48	-2.14	338710.0	7433543.4	253
2015-04-02	22.6	22.8	22.25	22.38	-0.12	-0.53	251046.0	5662084.65	218
2015-04-01	22.4	22.5	22.2	22.5	-0.01	-0.04	327954.0	7343344.25	266
2015-03-31	22.45	22.85	22.4	22.51	-1.03	-4.38	719753.0	16294896.7	606
2015-03-30	23.55	23.85	23.4	23.54	-0.04	-0.17	432273.0	10223751.1	321
2015-03-29	23.2	23.7	23.2	23.58	0.61	2.66	216429.0	5065034.9	225
2015-03-26	22.2	23.35	22.2	22.97	-0.27	-1.16	454699.0	10409654.85	330
2015-03-25	23.9	23.9	22.9	23.24	-0.58	-2.43	592629.0	13784615.6	507
2015-03-24	23.5	24.1	23.45	23.82	0.32	1.36	447419.0	10687245.4	339
2015-03-23	23.4	23.6	23.35	23.5	0.08	0.34	240687.0	5653249.2	170
2015-03-22	23.4	23.6	23.35	23.42	0.07	0.3	487502.0	11415882.65	223
2015-03-19	23.3	23.45	23.05	23.35	0.33	1.43	327398.0	7600336.75	243
2015-03-18	23.1	23.25	22.6	23.02	-0.3	-1.29	353103.0	8093834.95	300
2015-03-17	23.85	23.9	23.2	23.32	-0.75	-3.12	502436.0	11829994.35	380
2015-03-16	24.2	24.25	23.85	24.07	-0.1	-0.41	516520.0	12418383.65	378
2015-03-15	24.2	24.3	24.1	24.17	-0.07	-0.29	400292.0	9674467.75	242
2015-03-12	24.2	24.3	24.15	24.24	0.04	0.17	325248.0	7885230.75	235
2015-03-11	24.15	24.25	24.1	24.2	0.01	0.04	209427.0	5058423.1	194
2015-03-10	24.35	24.35	24.1	24.19	-0.06	-0.25	280020.0	6774639.1	208
2015-03-09	24.1	24.3	24.1	24.25	0.15	0.62	364822.0	8840372.3	223
2015-03-08	24.05	24.25	23.95	24.1	0.08	0.33	301588.0	7260619.65	215
2015-03-05	23.95	24.1	23.9	24.02	0.16	0.67	265280.0	6373340.6	188
2015-03-04	24.0	24.15	23.85	23.86	-0.18	-0.75	329716.0	7910556.8	219
2015-03-03	23.95	24.05	23.95	24.04	0.14	0.59	361992.0	8682217.8	257
2015-03-02	23.6	23.9	23.5	23.9	0.4	1.7	397024.0	9411898.9	282
2015-03-01	23.65	23.65	23.4	23.5	0.0	0.0	315134.0	7417190.65	240
2015-02-26	23.6	23.75	23.45	23.5	-0.05	-0.21	619140.0	14592414.85	330
2015-02-25	23.85	23.85	23.45	23.55	-0.15	-0.63	585412.0	13812361.9	350
2015-02-24	23.95	23.95	23.65	23.7	-0.15	-0.63	328577.0	7815704.15	281
2015-02-23	24.15	24.15	23.8	23.85	-0.27	-1.12	279791.0	6705609.9	270
2015-02-22	24.75	24.8	23.55	24.12	-0.54	-2.19	629879.0	15306851.1	419
2015-02-19	24.9	24.9	24.65	24.66	-0.27	-1.08	258436.0	6396237.15	255
2015-02-18	25.2	25.2	24.85	24.93	-0.24	-0.95	184190.0	4594784.75	165
2015-02-17	25.3	25.4	25.0	25.17	-0.27	-1.06	210564.0	5308258.9	223
2015-02-16	25.5	25.5	25.2	25.44	0.12	0.47	369330.0	9385450.4	221
2015-02-15	25.0	25.5	24.95	25.32	0.56	2.26	266741.0	6726807.1	231
2015-02-12	24.75	24.9	24.65	24.76	0.02	0.08	298053.0	7387325.2	241
2015-02-11	25.3	25.3	24.4	24.74	-0.46	-1.83	261266.0	6535216.45	280
2015-02-10	25.4	25.5	25.0	25.2	-0.23	-0.9	332708.0	8408444.0	217
2015-02-09	25.3	25.5	25.2	25.43	0.13	0.51	395392.0	10019576.9	262
2015-02-08	25.4	25.6	25.2	25.3	0.25	1.0	607754.0	15414824.5	379
2015-02-05	24.8	25.2	24.7	25.05	0.01	0.04	528685.0	13218850.3	433
2015-02-04	26.1	26.1	25.0	25.04	-0.84	-3.25	911516.0	23144338.6	574
2015-02-03	26.7	26.7	25.6	25.88	-0.58	-2.19	833059.0	21934055.5	381
2015-02-02	26.0	26.5	25.9	26.46	0.56	2.16	286431.0	7503055.2	195
2015-02-01	26.0	26.4	25.1	25.9	1.01	4.06	625756.0	16265233.6	380
2015-01-29	24.75	24.95	24.55	24.89	0.15	0.61	334668.0	8285931.2	206
2015-01-28	24.75	24.95	24.65	24.74	0.19	0.77	468965.0	11622637.5	288
2015-01-27	24.2	24.65	24.2	24.55	0.37	1.53	310451.0	7591115.15	181
2015-01-26	24.3	24.3	24.0	24.18	0.23	0.96	390001.0	9435097.5	190
2015-01-22	23.9	24.25	23.9	23.95	-0.09	-0.37	370142.0	8886588.9	193
2015-01-21	24.7	24.75	24.0	24.04	-0.39	-1.6	526294.0	12884351.5	349
2015-01-20	24.0	24.55	24.0	24.43	0.3	1.24	351509.0	8574382.3	227
2015-01-19	24.1	24.35	23.95	24.13	-0.01	-0.04	232315.0	5585579.85	168
2015-01-18	23.65	24.35	23.4	24.14	0.59	2.51	527177.0	12582705.8	267
2015-01-15	23.65	23.85	23.5	23.55	-0.05	-0.21	417111.0	9877717.45	260
2015-01-14	23.85	23.85	23.55	23.6	-0.07	-0.3	721590.0	17068247.0	388
2015-01-13	23.4	23.85	23.35	23.67	-0.23	-0.96	781174.0	18473394.8	449
2015-01-12	24.0	24.25	23.85	23.9	-0.19	-0.79	757333.0	18185226.0	406
2015-01-11	23.8	24.25	23.7	24.09	0.28	1.18	440161.0	10532468.25	290
2015-01-08	23.25	23.85	23.2	23.81	0.78	3.39	737489.0	17448553.85	371
2015-01-07	22.05	23.15	22.05	23.03	0.67	3.0	536976.0	12223328.5	289
2015-01-06	21.2	22.5	21.2	22.36	-0.18	-0.8	389379.0	8438865.6	278
2015-01-05	22.6	22.75	22.4	22.54	-0.48	-2.09	154037.0	3480502.9	191
2015-01-04	22.65	23.1	22.65	23.02	0.02	0.09	384301.0	8827019.25	227
2015-01-01	22.95	23.2	22.95	23.0	0.19	0.83	678703.0	15640427.0	395
2014-12-31	23.1	23.1	21.4	22.81	0.13	0.57	863452.0	19393280.25	414
2014-12-30	22.9	23.2	22.55	22.68	-1.04	-4.38	903878.0	20736586.9	480
2014-12-29	23.6	23.9	23.15	23.72	0.26	1.11	1585196.0	37364045.25	507
2014-12-28	22.5	23.55	22.5	23.46	0.57	2.49	1447416.0	33344735.55	702
2014-12-25	22.55	23.15	22.55	22.89	0.08	0.35	926160.0	21176364.35	481
2014-12-24	21.95	22.95	21.95	22.81	0.96	4.39	1038276.0	23504796.35	590
2014-12-23	21.05	21.9	21.05	21.85	0.53	2.49	813647.0	17531380.2	433
2014-12-22	21.05	21.45	20.85	21.32	0.0	0.0	1260548.0	26761847.65	664
2014-12-21	21.4	21.85	20.45	21.32	0.62	3.0	1381023.0	29243666.25	894
2014-12-18	19.75	20.7	19.7	20.7	1.85	9.81	1799697.0	36616319.5	838
2014-12-17	18.5	19.0	17.8	18.85	0.4	2.17	2929565.0	53382391.35	1309
2014-12-16	20.5	20.5	18.45	18.45	-2.04	-9.96	1555067.0	29013118.7	830
2014-12-15	21.0	21.45	20.25	20.49	-0.05	-0.24	1294591.0	27098614.75	692
2014-12-14	21.0	21.2	20.35	20.54	-1.31	-6.0	1050045.0	21956989.3	536
2014-12-11	22.1	22.2	21.5	21.85	-0.59	-2.63	1218373.0	26544901.7	696
2014-12-10	23.6	23.7	22.2	22.44	-1.14	-4.83	855205.0	19601981.95	463
2014-12-09	24.0	24.0	23.1	23.58	-0.64	-2.64	720230.0	16891801.9	452
2014-12-08	24.35	24.5	24.1	24.22	-0.2	-0.82	528283.0	12853223.85	241
2014-12-07	24.5	24.7	24.35	24.42	0.12	0.49	317109.0	7777332.7	275
2014-12-04	24.45	24.45	24.25	24.3	-0.04	-0.16	787959.0	19190230.15	430
2014-12-03	24.2	24.45	24.2	24.34	0.01	0.04	245718.0	5967694.0	210
2014-12-02	24.8	24.8	24.3	24.33	-0.1	-0.41	606012.0	14860997.0	333
2014-12-01	23.85	24.7	23.85	24.43	0.24	0.99	255461.0	6240254.05	215
2014-11-30	24.8	24.9	24.0	24.19	-1.38	-5.4	513303.0	12595027.2	402
2014-11-27	26.1	26.2	25.3	25.57	-0.83	-3.14	989824.0	25401597.8	568
2014-11-26	26.6	26.7	25.7	26.4	-0.4	-1.49	302831.0	7940744.2	206
2014-11-25	26.8	27.3	26.6	26.8	-0.04	-0.15	386537.0	10438727.2	350
2014-11-24	26.5	27.0	26.4	26.84	0.52	1.98	566644.0	15076741.9	226
2014-11-23	26.4	26.6	26.1	26.32	0.03	0.11	151797.0	4018740.9	150
2014-11-20	26.2	26.4	26.1	26.29	0.19	0.73	162001.0	4242901.2	125
2014-11-19	26.1	26.5	26.1	26.1	0.0	0.0	103964.0	2726408.1	111
2014-11-18	26.2	26.4	26.0	26.1	0.06	0.23	123821.0	3238503.7	122
2014-11-17	26.2	26.5	25.9	26.04	-0.35	-1.33	241441.0	6304121.8	228
2014-11-16	26.4	26.5	26.3	26.39	-0.17	-0.64	120626.0	3192101.1	103
2014-11-13	26.3	26.7	26.3	26.56	-0.14	-0.52	175908.0	4662908.4	147
2014-11-12	26.7	26.9	26.7	26.7	-0.04	-0.15	150432.0	4023204.5	112
2014-11-11	26.7	27.0	26.5	26.74	-0.06	-0.22	354014.0	9478032.2	174
2014-11-10	26.2	26.8	26.1	26.8	0.6	2.29	256042.0	6793431.0	165
2014-11-09	26.0	26.2	26.0	26.2	0.37	1.43	230436.0	5998726.9	133
2014-11-06	25.9	26.1	25.4	25.83	0.23	0.9	453585.0	11705616.0	208
2014-11-05	26.0	26.0	25.2	25.6	-0.43	-1.65	427465.0	10947472.4	250
2014-11-04	26.3	26.4	25.9	26.03	-0.65	-2.44	557436.0	14571291.3	294
2014-11-03	26.5	26.7	26.4	26.68	0.24	0.91	174797.0	4640453.1	157
2014-11-02	27.0	27.2	26.4	26.44	0.21	0.8	450712.0	12011069.3	265
2014-10-30	26.6	26.7	26.0	26.23	-0.34	-1.28	429033.0	11285355.8	298
2014-10-29	26.9	27.1	26.5	26.57	-0.37	-1.37	381400.0	10188504.0	260
2014-10-28	27.4	27.4	26.6	26.94	-0.44	-1.61	364718.0	9879518.1	249
2014-10-27	27.3	27.7	27.0	27.38	0.26	0.96	521566.0	14309739.8	314
2014-10-26	27.0	27.4	27.0	27.12	0.3	1.12	368664.0	10003622.0	261
2014-10-23	26.6	27.0	26.3	26.82	-0.36	-1.32	434077.0	11557870.5	233
2014-10-22	27.6	27.6	27.0	27.18	-0.14	-0.51	663514.0	18085371.0	227
2014-10-21	26.1	27.5	26.1	27.32	1.23	4.71	660677.0	17671280.8	275
2014-10-20	25.1	26.2	25.1	26.09	1.12	4.49	756425.0	19424969.5	388
2014-10-19	25.2	25.4	24.7	24.97	0.72	2.97	806564.0	20085772.45	408
2014-10-16	24.9	25.3	24.0	24.25	-1.39	-5.42	773697.0	18980183.5	540
2014-10-15	26.1	26.4	25.5	25.64	-0.59	-2.25	503230.0	13057313.3	326
2014-10-14	26.7	26.7	26.0	26.23	-0.67	-2.49	757324.0	19882744.5	398
2014-10-13	26.6	27.3	26.3	26.9	0.02	0.07	779140.0	20991216.5	391
2014-10-12	28.3	28.3	26.6	26.88	-2.1	-7.25	645413.0	17649057.8	439
2014-10-02	29.0	29.2	28.9	28.98	-0.23	-0.79	606011.0	17601743.7	244
2014-10-01	29.3	29.4	29.1	29.21	-0.11	-0.38	380378.0	11129032.4	205
2014-09-30	29.4	29.6	29.3	29.32	-0.12	-0.41	521483.0	15326323.3	321
2014-09-29	29.5	29.7	29.3	29.44	-0.04	-0.14	242340.0	7146987.9	187
2014-09-28	29.2	29.5	29.0	29.48	0.16	0.55	542341.0	15865452.2	274
2014-09-25	28.8	29.4	28.6	29.32	0.45	1.56	599838.0	17409091.9	334
2014-09-24	29.5	29.5	28.4	28.87	-0.82	-2.76	965990.0	27900514.7	494
2014-09-22	29.8	29.8	29.4	29.69	-0.36	-1.2	936706.0	27755539.1	414
2014-09-21	30.1	30.4	29.9	30.05	0.0	0.0	1051114.0	31789296.2	421
2014-09-18	30.0	30.5	29.9	30.05	-0.05	-0.17	695991.0	20966501.1	321
2014-09-17	30.0	30.1	29.8	30.1	0.14	0.47	515864.0	15476626.0	209
2014-09-16	29.5	30.0	29.5	29.96	0.31	1.05	260755.0	7773240.9	158
2014-09-15	29.8	29.8	29.2	29.65	-0.25	-0.84	574918.0	17003695.4	254
2014-09-14	29.9	30.1	29.8	29.9	-0.19	-0.63	831877.0	24929446.8	267
2014-09-11	30.0	30.3	29.9	30.09	0.1	0.33	427821.0	12875335.5	279
2014-09-10	30.0	30.0	29.5	29.99	-0.02	-0.07	1053692.0	31359453.2	499
2014-09-09	30.0	30.1	29.9	30.01	0.05	0.17	217961.0	6529016.9	179
2014-09-08	30.1	30.1	29.8	29.96	-0.08	-0.27	306214.0	9177584.7	199
2014-09-07	29.8	30.1	29.8	30.04	0.28	0.94	303546.0	9095680.4	207
2014-09-04	29.9	29.9	29.6	29.76	-0.16	-0.53	404259.0	12033535.3	241
2014-09-03	29.6	30.0	29.6	29.92	0.26	0.88	635456.0	18974821.4	272
2014-09-02	29.6	29.8	29.5	29.66	-0.01	-0.03	563739.0	16692400.3	287
2014-09-01	29.8	30.0	29.6	29.67	-0.11	-0.37	408864.0	12194321.5	292
2014-08-31	29.4	30.2	29.4	29.78	0.49	1.67	970201.0	28952282.1	465
2014-08-28	29.2	29.8	29.0	29.29	0.05	0.17	842440.0	24726296.4	487
2014-08-27	29.0	29.4	28.8	29.24	0.19	0.65	736347.0	21472440.4	398
2014-08-26	28.7	29.2	28.4	29.05	0.31	1.08	680923.0	19623436.4	332
2014-08-25	29.0	29.0	28.0	28.74	-0.28	-0.96	936382.0	26804634.5	499
2014-08-24	29.0	29.2	28.9	29.02	-0.02	-0.07	716409.0	20794329.3	416
2014-08-21	28.8	29.1	28.6	29.04	0.24	0.83	608844.0	17565456.7	383
2014-08-20	28.9	29.3	28.7	28.8	0.03	0.1	1143364.0	33157588.4	651
2014-08-19	27.7	29.0	27.6	28.77	1.17	4.24	1686629.0	47762777.7	1009
2014-08-18	27.4	27.8	27.4	27.6	0.2	0.73	1059270.0	29293986.4	490
2014-08-17	27.1	27.5	27.0	27.4	0.34	1.26	907388.0	24666552.1	500
2014-08-14	27.2	27.3	27.0	27.06	-0.11	-0.4	757276.0	20559891.1	385
2014-08-13	27.1	27.3	27.0	27.17	0.07	0.26	922240.0	25052249.6	473
2014-08-12	27.0	27.2	26.9	27.1	0.2	0.74	755198.0	20399443.0	427
2014-08-11	26.7	27.1	26.6	26.9	0.2	0.75	1019795.0	27380340.7	519
2014-08-10	26.6	26.7	26.5	26.7	0.07	0.26	565939.0	15069797.5	341
2014-08-07	26.6	26.7	26.5	26.63	0.04	0.15	380406.0	10124707.6	306
2014-08-06	26.4	26.7	26.4	26.59	0.1	0.38	514953.0	13665349.3	254
2014-08-05	26.7	26.8	26.3	26.49	-0.18	-0.67	1035533.0	27497001.9	504
2014-08-04	26.4	26.7	26.4	26.67	0.16	0.6	482592.0	12822381.0	310
2014-08-03	26.8	26.9	26.5	26.51	-0.17	-0.64	748563.0	19924570.1	459
2014-07-24	26.7	26.9	26.6	26.68	-0.12	-0.45	838207.0	22393231.5	438
2014-07-23	27.0	27.0	26.6	26.8	-0.53	-1.94	1448146.0	38823946.6	759
2014-07-22	27.2	27.4	27.1	27.33	0.27	1.0	936847.0	25589785.5	464
2014-07-21	26.9	27.2	26.8	27.06	0.2	0.74	536101.0	14467521.0	345
2014-07-20	27.0	27.1	26.7	26.86	-0.29	-1.07	835346.0	22478395.7	452
2014-07-17	27.8	27.9	27.1	27.15	-0.29	-1.06	1685927.0	46434144.1	902
2014-07-16	27.4	27.5	27.2	27.44	0.07	0.26	759317.0	20777657.7	350
2014-07-15	27.1	27.5	26.9	27.37	0.28	1.03	1076015.0	29289045.8	466
2014-07-14	26.8	27.2	26.8	27.09	0.29	1.08	813890.0	21983727.9	410
2014-07-13	26.9	27.1	26.6	26.8	0.0	0.0	1369326.0	36722450.7	431
2014-07-10	26.9	27.0	26.6	26.8	-0.08	-0.3	870843.0	23380937.3	356
2014-07-09	26.7	27.2	26.7	26.88	0.08	0.3	658439.0	17734237.1	360
2014-07-08	26.8	26.9	26.7	26.8	-0.17	-0.63	420592.0	11276291.8	267
2014-07-07	26.3	27.1	26.3	26.97	-0.11	-0.41	486425.0	13043460.3	373
2014-07-06	26.2	27.3	26.2	27.08	0.9	3.44	2526029.0	67877412.3	787
2014-07-03	26.3	26.4	26.1	26.18	-0.04	-0.15	1112628.0	29201136.7	509
2014-07-02	26.1	26.4	25.9	26.22	0.27	1.04	1469624.0	38467922.9	560
2014-07-01	25.8	26.1	25.8	25.95	0.11	0.43	806467.0	20943841.6	389
2014-06-30	25.5	25.9	25.5	25.84	0.17	0.66	450927.0	11609430.2	249
2014-06-29	25.5	25.8	25.0	25.67	-0.23	-0.89	712357.0	18162920.3	352
2014-06-26	26.3	26.4	25.8	25.9	-0.21	-0.8	1078162.0	28163791.4	469
2014-06-25	25.7	26.2	25.6	26.11	0.53	2.07	1283823.0	33233113.5	465
2014-06-24	25.9	25.9	25.3	25.58	-0.28	-1.08	1426027.0	36341192.0	569
2014-06-23	25.5	26.1	25.0	25.86	0.45	1.77	1494970.0	38213058.7	697
2014-06-22	26.0	26.6	25.3	25.41	-0.49	-1.89	1591430.0	41231016.4	733
2014-06-19	26.0	26.2	25.8	25.9	0.02	0.08	441484.0	11464902.2	287
2014-06-18	25.4	26.2	25.3	25.88	0.51	2.01	1414140.0	36375098.0	549
2014-06-17	25.1	25.4	24.8	25.37	0.38	1.52	1275626.0	32055784.65	568
2014-06-16	26.0	26.4	24.5	24.99	-1.22	-4.65	1496224.0	38563478.6	715
2014-06-15	26.8	26.8	26.0	26.21	-0.79	-2.93	1084310.0	28540598.7	585
2014-06-12	27.3	27.7	26.8	27.0	0.02	0.07	2150549.0	58372510.4	870
2014-06-11	27.1	27.1	26.8	26.98	-0.12	-0.44	376596.0	10167418.9	281
2014-06-10	27.4	27.4	26.9	27.1	-0.2	-0.73	1467485.0	39841971.9	527
2014-06-09	27.8	27.8	27.1	27.3	-0.59	-2.12	1628051.0	44574515.6	754
2014-06-08	27.3	28.0	27.1	27.89	0.57	2.09	949787.0	26258236.4	526
2014-06-05	27.3	27.7	27.2	27.32	0.08	0.29	859762.0	23550585.1	393
2014-06-04	27.3	27.7	27.1	27.24	-0.06	-0.22	914005.0	25038570.1	504
2014-06-03	26.9	27.3	26.8	27.3	0.39	1.45	395099.0	10687737.0	285
2014-06-02	26.8	27.0	26.6	26.91	0.11	0.41	392414.0	10542569.7	219
2014-06-01	26.7	26.9	26.6	26.8	0.14	0.53	459634.0	12294180.8	281
2014-05-29	27.0	27.0	26.5	26.66	-0.39	-1.44	712985.0	19145782.7	409
2014-05-28	26.6	27.2	26.4	27.05	0.46	1.73	1606585.0	43105904.1	667
2014-05-27	26.2	26.6	26.0	26.59	0.49	1.88	1190674.0	31451176.3	477
2014-05-26	26.0	26.3	25.9	26.1	0.27	1.05	1606785.0	41912569.7	473
2014-05-25	25.2	25.9	25.1	25.83	0.52	2.05	1116788.0	28692026.9	478
2014-05-22	25.2	25.5	25.1	25.31	0.16	0.64	2034588.0	51538517.4	609
2014-05-21	25.2	25.3	24.95	25.15	-0.05	-0.2	1252574.0	31534454.4	386
2014-05-20	25.3	25.6	25.2	25.2	-0.21	-0.83	975884.0	24723408.3	382
2014-05-19	25.1	25.6	24.9	25.41	0.31	1.24	2980444.0	75545353.9	1051
2014-05-18	25.1	25.3	25.1	25.1	0.1	0.4	1009401.0	25400447.5	396
2014-05-15	24.9	25.1	24.8	25.0	0.1	0.4	1204045.0	29995133.2	359
2014-05-14	24.9	24.95	24.85	24.9	0.0	0.0	551034.0	13716076.2	217
2014-05-13	24.75	24.95	24.7	24.9	0.19	0.77	724297.0	17996292.65	323
2014-05-12	24.7	24.75	24.6	24.71	0.08	0.32	835504.0	20617927.45	321
2014-05-11	24.85	24.95	24.55	24.63	-0.22	-0.89	1056174.0	26101795.85	441
2014-05-08	24.9	24.95	24.75	24.85	0.0	0.0	936920.0	23291107.6	409
2014-05-07	25.0	25.1	24.8	24.85	-0.21	-0.84	1323725.0	33027755.6	486
2014-05-06	24.95	25.2	24.9	25.06	0.11	0.44	1998126.0	50014244.55	578
2014-05-05	25.2	25.2	24.9	24.95	-0.17	-0.68	752241.0	18831575.25	289
2014-05-04	25.2	25.3	25.0	25.12	-0.05	-0.2	1160525.0	29169822.9	401
2014-05-01	25.0	25.4	24.9	25.17	0.2	0.8	1842494.0	46376196.85	661
2014-04-30	24.85	25.1	24.85	24.97	0.11	0.44	953780.0	23817400.9	381
2014-04-29	24.9	25.1	24.8	24.86	0.08	0.32	1233369.0	30752657.7	421
2014-04-28	24.7	24.9	24.65	24.78	0.1	0.41	667138.0	16530884.65	343
2014-04-27	24.5	24.75	24.45	24.68	0.24	0.98	393547.0	9679755.75	308
2014-04-24	24.4	24.5	24.25	24.44	-0.01	-0.04	346713.0	8462806.95	276
2014-04-23	24.65	24.7	24.25	24.45	-0.15	-0.61	391089.0	9590075.15	322
2014-04-22	24.7	24.75	24.55	24.6	-0.12	-0.49	529526.0	13036376.3	313
2014-04-21	24.9	24.9	24.65	24.72	-0.17	-0.68	1052662.0	26059712.6	403
2014-04-20	25.0	25.3	24.85	24.89	-0.15	-0.6	1282873.0	32026973.3	505
2014-04-17	26.0	26.0	24.75	25.04	-0.95	-3.66	3834152.0	95930862.9	1402
2014-04-16	24.95	26.3	24.9	25.99	1.05	4.21	1976420.0	50358029.75	840
2014-04-15	24.65	25.0	24.6	24.94	0.24	0.97	776833.0	19303908.35	295
2014-04-14	24.95	25.0	24.65	24.7	-0.11	-0.44	424611.0	10543922.25	270
2014-04-13	23.0	24.95	23.0	24.81	0.21	0.85	904886.0	22111559.3	446
2014-04-10	24.6	24.75	24.4	24.6	0.0	0.0	796815.0	19562657.5	352
2014-04-09	24.3	24.8	24.2	24.6	0.25	1.03	1327901.0	32544589.85	538
2014-04-08	24.4	24.4	24.2	24.35	0.05	0.21	527641.0	12810611.45	298
2014-04-07	24.15	24.4	24.1	24.3	0.15	0.62	694416.0	16797359.95	380
2014-04-06	23.95	24.35	23.95	24.15	0.15	0.63	928426.0	22406188.7	373
2014-04-03	23.55	24.75	23.55	24.0	0.35	1.48	2332000.0	56010753.25	892
2014-04-02	23.55	23.65	23.45	23.65	0.1	0.42	627894.0	14799608.45	265
2014-04-01	23.55	23.55	23.4	23.55	0.0	0.0	558555.0	13125376.4	245
2014-03-31	23.5	23.55	23.4	23.55	0.1	0.43	649775.0	15256420.25	227
2014-03-30	23.6	23.6	23.4	23.45	-0.05	-0.21	735797.0	17288591.45	314
2014-03-27	23.5	23.55	23.35	23.5	-0.05	-0.21	637740.0	14954025.6	294
2014-03-26	23.45	23.6	23.4	23.55	0.05	0.21	687627.0	16149176.05	268
2014-03-25	23.4	23.5	23.35	23.5	0.1	0.43	357245.0	8365092.15	198
2014-03-24	23.55	23.55	23.35	23.4	-0.1	-0.43	527354.0	12352413.95	247
2014-03-23	23.55	23.75	23.3	23.5	0.05	0.21	2146208.0	50513284.7	724
2014-03-20	23.1	23.5	23.0	23.45	0.35	1.52	1199994.0	27878069.95	444
2014-03-19	23.0	23.1	22.9	23.1	0.1	0.43	492537.0	11326383.5	211
2014-03-18	23.1	23.2	22.8	23.0	-0.05	-0.22	987357.0	22716153.8	354
2014-03-17	22.9	23.2	22.85	23.05	0.2	0.88	1124115.0	25931675.2	453
2014-03-16	22.75	22.9	22.7	22.85	0.0	0.0	591225.0	13488790.6	263
2014-03-13	22.9	22.9	22.75	22.85	-0.05	-0.22	939026.0	21441356.65	330
2014-03-12	23.0	23.0	22.75	22.9	-0.05	-0.22	699429.0	16001891.55	315
2014-03-11	23.05	23.1	22.9	22.95	-0.05	-0.22	1073930.0	24672016.05	350
2014-03-10	23.05	23.25	23.0	23.0	-0.15	-0.65	2195268.0	50714277.95	621
2014-03-09	22.65	23.15	22.65	23.15	0.5	2.21	2278133.0	52419799.5	696
2014-03-06	22.55	22.65	22.5	22.65	0.2	0.89	761446.0	17201799.55	326
2014-03-05	22.6	22.65	22.3	22.45	-0.15	-0.66	958919.0	21566963.45	375
2014-03-04	22.45	22.6	22.45	22.6	0.15	0.67	1197570.0	27009445.75	336
2014-03-03	22.25	22.5	22.15	22.45	0.1	0.45	1205335.0	26831188.95	427
2014-03-02	22.5	22.55	22.25	22.35	-0.2	-0.89	1059242.0	23743867.6	533
2014-02-27	22.7	22.7	22.45	22.55	-0.15	-0.66	1926087.0	43384408.5	589
2014-02-26	22.85	22.85	22.6	22.7	-0.15	-0.66	600435.0	13650495.7	252
2014-02-25	22.55	22.9	22.5	22.85	0.25	1.11	1460431.0	33146899.25	478
2014-02-24	22.65	22.65	22.5	22.6	-0.1	-0.44	787558.0	17791474.9	289
2014-02-23	22.7	22.7	22.6	22.7	0.0	0.0	378808.0	8583008.8	208
2014-02-20	22.75	22.8	22.7	22.7	-0.1	-0.44	425342.0	9673649.3	251
2014-02-19	22.75	22.85	22.55	22.8	0.2	0.88	848858.0	19276437.5	393
2014-02-18	22.55	22.9	22.55	22.6	0.05	0.22	2416609.0	54727629.85	760
2014-02-17	22.45	22.6	22.45	22.55	0.1	0.45	1046496.0	23584657.95	270
2014-02-16	22.6	22.9	22.4	22.45	-0.1	-0.44	2207812.0	49957076.15	622
2014-02-13	22.55	22.65	22.5	22.55	-0.05	-0.22	598266.0	13498079.15	264
2014-02-12	22.6	22.85	22.55	22.6	0.0	0.0	1128854.0	25618044.05	302
2014-02-11	22.65	22.8	22.5	22.6	-0.05	-0.22	1766855.0	40016480.15	422
2014-02-10	22.65	22.65	22.35	22.65	0.05	0.22	1430198.0	32192360.85	568
2014-02-09	22.15	22.65	22.1	22.6	0.5	2.26	2576474.0	57516632.2	733
2014-02-06	22.15	22.25	22.0	22.1	0.05	0.23	1458595.0	32271373.9	491
2014-02-05	22.2	22.2	22.05	22.05	0.05	0.23	1150000.0	25425059.85	465
2014-02-04	22.0	22.1	21.85	22.0	-0.1	-0.45	1846512.0	40637879.65	633
2014-02-03	21.75	22.15	21.75	22.1	0.4	1.84	3004216.0	66073609.1	1015
2014-02-02	21.65	21.85	21.55	21.7	0.05	0.23	1021520.0	22183041.95	342
2014-01-30	21.65	21.75	21.55	21.65	-0.05	-0.23	621535.0	13456975.45	235
2014-01-29	21.75	21.9	21.55	21.7	0.05	0.23	942926.0	20483093.45	411
2014-01-28	21.75	21.9	21.65	21.65	-0.05	-0.23	822036.0	17871077.5	320
2014-01-27	21.9	22.05	21.65	21.7	-0.15	-0.69	2662242.0	58224479.65	861
2014-01-26	21.2	21.85	21.15	21.85	0.55	2.58	2773665.0	59801385.7	1041
2014-01-23	21.3	21.4	21.2	21.3	0.0	0.0	928654.0	19793439.9	350
2014-01-22	21.3	21.4	21.2	21.3	-0.05	-0.23	840966.0	17923300.4	301
2014-01-21	21.35	21.4	21.25	21.35	0.0	0.0	805687.0	17184555.5	307
2014-01-20	21.5	21.55	21.3	21.35	-0.15	-0.7	1215346.0	25986814.95	393
2014-01-19	21.55	21.65	21.35	21.5	-0.1	-0.46	1387124.0	29725441.4	531
2014-01-16	21.7	21.9	21.6	21.6	0.15	0.7	1490195.0	32423416.85	730
2014-01-15	21.4	21.5	21.4	21.45	0.0	0.0	425184.0	9110602.75	181
2014-01-14	21.3	21.45	21.3	21.45	0.1	0.47	294784.0	6301729.7	140
2014-01-13	21.35	21.4	21.3	21.35	0.0	0.0	197635.0	4219593.25	185
2014-01-12	21.45	21.5	21.35	21.35	-0.15	-0.7	322113.0	6895418.1	227
2014-01-09	21.35	21.55	21.35	21.5	0.15	0.7	649545.0	13948465.5	391
2014-01-08	21.35	21.4	21.3	21.35	0.0	0.0	462336.0	9863073.95	250
2014-01-07	21.35	21.4	21.3	21.35	0.0	0.0	280086.0	5975474.8	206
2014-01-06	21.4	21.4	21.3	21.35	-0.05	-0.23	660917.0	14115619.85	277
2014-01-05	21.35	21.4	21.3	21.4	0.05	0.23	297154.0	6347372.0	218
2014-01-02	21.4	21.4	21.3	21.35	-0.05	-0.23	352837.0	7534001.05	232
2014-01-01	21.3	21.4	21.25	21.4	0.1	0.47	482829.0	10290607.55	255
2013-12-31	21.55	21.55	21.25	21.3	-0.2	-0.93	619794.0	13250184.1	262
2013-12-30	21.4	21.55	21.4	21.5	0.2	0.94	824397.0	17695698.65	344
2013-12-29	21.2	21.35	21.15	21.3	0.1	0.47	1016717.0	21576034.2	281
2013-12-26	21.05	21.2	21.05	21.2	0.05	0.24	277875.0	5869041.4	184
2013-12-25	21.3	21.35	21.0	21.15	-0.15	-0.7	992239.0	20916124.55	375
2013-12-24	21.35	21.4	21.1	21.3	-0.05	-0.23	506064.0	10764239.05	320
2013-12-23	21.3	21.4	21.3	21.35	0.1	0.47	398041.0	8491519.1	255
2013-12-22	21.45	21.5	21.2	21.25	-0.2	-0.93	744880.0	15896123.75	350
2013-12-19	21.6	21.6	21.3	21.45	-0.05	-0.23	920618.0	19737984.9	407
2013-12-18	21.3	21.7	21.3	21.5	0.25	1.18	1227190.0	26417505.4	556
2013-12-17	20.95	21.35	20.85	21.25	0.35	1.67	2690202.0	56887570.6	707
2013-12-16	20.85	20.95	20.75	20.9	0.0	0.0	939114.0	19546574.25	307
2013-12-15	20.8	20.95	20.75	20.9	0.15	0.72	1021301.0	21321033.95	432
2013-12-12	20.8	20.9	20.65	20.75	-0.05	-0.24	1030123.0	21424665.7	434
2013-12-11	20.8	20.9	20.7	20.8	-0.05	-0.24	1047785.0	21772038.4	513
2013-12-10	20.75	20.95	20.7	20.85	0.15	0.72	2419320.0	50270929.5	1040
2013-12-09	20.45	20.8	20.25	20.7	0.35	1.72	3702320.0	75609513.3	1185
2013-12-08	20.55	20.6	20.35	20.35	-0.1	-0.49	2661981.0	54407113.9	934
2013-12-05	20.85	20.85	20.4	20.45	-0.35	-1.68	3107263.0	63787676.95	1403
2013-12-04	21.0	21.15	20.6	20.8	-0.2	-0.95	2511604.0	52305671.65	1070
2013-12-03	21.45	21.55	20.9	21.0	-0.4	-1.87	1691080.0	35897987.85	884
2013-12-02	21.4	22.0	21.3	21.4	-0.75	-3.39	2968193.0	63948514.0	1638
2013-12-01	22.65	22.7	21.85	22.15	-0.45	-1.99	448988.0	10062169.2	360
2013-11-28	22.55	22.65	22.55	22.6	0.05	0.22	332835.0	7518196.15	219
2013-11-27	22.8	22.8	22.55	22.55	-0.25	-1.1	757325.0	17156057.0	352
2013-11-26	22.9	23.05	22.75	22.8	-0.15	-0.65	397178.0	9099886.8	243
2013-11-25	23.1	23.1	22.85	22.95	-0.15	-0.65	393532.0	9035267.05	202
2013-11-24	23.15	23.3	23.0	23.1	-0.05	-0.22	432375.0	10000150.55	299
2013-11-21	22.9	23.25	22.85	23.15	0.2	0.87	1158746.0	26693887.15	467
2013-11-20	22.95	23.0	22.85	22.95	0.0	0.0	343878.0	7880061.3	174
2013-11-19	22.95	23.0	22.8	22.95	0.0	0.0	273429.0	6257148.5	212
2013-11-18	22.95	23.0	22.85	22.95	0.05	0.22	357051.0	8189023.65	263
2013-11-17	23.1	23.1	22.9	22.9	-0.15	-0.65	815699.0	18750401.65	390
2013-11-14	23.0	23.3	22.6	23.05	0.05	0.22	1275734.0	29292560.4	426
2013-11-13	23.1	23.2	23.0	23.0	-0.1	-0.43	618967.0	14325238.5	337
2013-11-12	22.95	23.1	22.95	23.1	0.2	0.87	556000.0	12808973.85	352
2013-11-11	22.9	23.0	22.9	22.9	-0.05	-0.22	283193.0	6497637.75	164
2013-11-10	23.0	23.0	22.85	22.95	0.0	0.0	557233.0	12783780.35	311
2013-11-07	23.15	23.3	22.8	22.95	-0.25	-1.08	1413252.0	32491099.8	677
2013-11-06	22.6	23.4	22.6	23.2	0.7	3.11	3740585.0	86067321.25	1312
2013-11-05	22.05	22.6	22.05	22.5	0.45	2.04	1122486.0	25093153.5	464
2013-11-04	21.95	22.15	21.95	22.05	0.05	0.23	276752.0	6094574.75	143
2013-11-03	22.0	22.1	21.9	22.0	0.0	0.0	204021.0	4491851.05	183
2013-10-31	21.95	22.05	21.95	22.0	0.0	0.0	193818.0	4264487.65	161
2013-10-30	22.0	22.05	21.85	22.0	0.1	0.46	187984.0	4119630.35	132
2013-10-29	22.05	22.05	21.9	21.9	-0.15	-0.68	215392.0	4729101.35	184
2013-10-28	21.95	22.15	21.95	22.05	0.1	0.46	338082.0	7442289.0	217
2013-10-27	22.2	22.2	21.9	21.95	-0.35	-1.57	566253.0	12484726.45	363
2013-10-24	22.4	22.5	22.15	22.3	-0.1	-0.45	283262.0	6346207.6	184
2013-10-23	22.35	22.6	22.35	22.4	0.1	0.45	609815.0	13695598.55	281
2013-10-22	22.1	22.6	22.05	22.3	0.2	0.9	797921.0	17775987.8	440
2013-10-21	22.15	22.15	22.05	22.1	0.05	0.23	205500.0	4536310.65	168
2013-10-20	22.1	22.15	21.95	22.05	0.35	1.61	458887.0	10121320.65	291
2013-10-10	21.6	21.75	21.55	21.7	0.2	0.93	299953.0	6487518.9	233
2013-10-09	21.5	21.6	21.4	21.5	0.05	0.23	281494.0	6050756.7	203
2013-10-08	21.5	21.7	21.45	21.45	-0.25	-1.15	326860.0	7029424.45	200
2013-10-07	21.65	21.7	21.5	21.7	0.0	0.0	338803.0	7305690.8	263
2013-10-06	21.9	22.0	21.5	21.7	-0.25	-1.14	447253.0	9714500.2	269
2013-10-03	22.0	22.0	21.85	21.95	-0.05	-0.23	394420.0	8639713.65	254
2013-10-02	22.3	22.3	21.95	22.0	-0.25	-1.12	444252.0	9804989.8	299
2013-10-01	21.8	22.25	21.7	22.25	0.4	1.83	1069675.0	23620601.15	422
2013-09-30	21.6	21.9	21.6	21.85	0.15	0.69	558782.0	12175373.9	260
2013-09-29	21.75	21.9	21.65	21.7	-0.05	-0.23	212649.0	4620669.85	152
2013-09-26	21.95	22.0	21.75	21.75	-0.15	-0.68	562779.0	12270412.35	252
2013-09-25	21.95	22.05	21.85	21.9	-0.05	-0.23	725699.0	15929844.9	246
2013-09-24	21.9	22.15	21.8	21.95	0.2	0.92	649723.0	14289695.0	386
2013-09-19	21.7	21.8	21.6	21.75	0.2	0.93	641720.0	13921499.45	316
2013-09-18	21.65	21.75	21.45	21.55	-0.1	-0.46	613025.0	13210183.05	288
2013-09-17	21.65	21.9	21.55	21.65	-0.1	-0.46	527539.0	11454154.8	296
2013-09-16	21.65	21.75	21.5	21.75	0.2	0.93	559241.0	12101670.25	291
2013-09-15	21.15	21.65	21.15	21.55	0.6	2.86	767268.0	16444472.9	471
2013-09-12	20.9	21.0	20.85	20.95	0.1	0.48	629488.0	13176999.45	345
2013-09-11	20.6	20.85	20.45	20.85	0.4	1.96	1656712.0	34225206.4	679
2013-09-10	20.7	20.95	20.4	20.45	0.25	1.24	2024286.0	41888431.75	1059
2013-09-09	20.35	20.35	20.0	20.2	-0.15	-0.74	678571.0	13651521.65	438
2013-09-08	20.4	20.55	20.35	20.35	0.25	1.24	546005.0	11176808.55	312
2013-09-05	19.75	20.2	19.75	20.1	0.15	0.75	1028197.0	20564030.0	465
2013-09-04	20.0	20.05	19.5	19.95	-0.45	-2.21	1508443.0	29987326.95	762
2013-09-03	21.15	21.15	20.25	20.4	-0.65	-3.09	2114960.0	43841817.5	943
2013-09-02	21.7	21.7	21.0	21.05	-0.55	-2.55	1951485.0	41348925.45	975
2013-09-01	21.7	21.95	21.55	21.6	0.2	0.93	1157967.0	25112220.65	655
2013-08-29	21.05	21.85	21.0	21.4	0.35	1.66	1035095.0	22099003.25	657
2013-08-28	20.3	21.3	20.1	21.05	0.15	0.72	847956.0	17726094.35	656
2013-08-27	22.0	22.05	20.9	20.9	-1.75	-7.73	1606079.0	34220514.65	976
2013-08-26	22.75	22.85	22.5	22.65	-0.2	-0.88	467542.0	10607738.3	406
2013-08-25	22.95	23.1	22.8	22.85	-0.15	-0.65	1176546.0	26980673.55	567
2013-08-22	23.0	23.15	22.95	23.0	0.05	0.22	918724.0	21177900.5	566
2013-08-21	22.65	23.1	22.55	22.95	0.25	1.1	1042481.0	23850985.95	708
2013-08-20	22.85	22.95	22.4	22.7	-0.1	-0.44	1042222.0	23647466.85	649
2013-08-19	22.45	23.25	22.25	22.8	0.35	1.56	1560751.0	35537251.3	935
2013-08-18	22.7	22.7	22.4	22.45	-0.2	-0.88	605435.0	13627094.45	428
2013-08-15	22.75	22.85	22.65	22.65	-0.15	-0.66	755449.0	17211064.05	429
2013-08-14	22.65	22.85	22.25	22.8	0.15	0.66	891304.0	20106815.45	509
2013-08-13	22.3	22.85	22.1	22.65	0.55	2.49	1092342.0	24607482.1	684
2013-08-05	22.25	22.3	22.0	22.1	-0.1	-0.45	1225861.0	27187535.1	652
2013-08-04	21.7	22.55	21.7	22.2	0.6	2.78	3422953.0	76036440.25	1747
2013-08-01	21.7	21.75	21.5	21.6	-0.1	-0.46	483918.0	10448809.75	352
2013-07-31	21.3	21.85	21.3	21.7	0.4	1.88	1284140.0	27726983.25	651
2013-07-30	21.3	21.3	21.05	21.3	0.0	0.0	449814.0	9553334.0	262
2013-07-29	21.1	21.3	21.0	21.3	0.25	1.19	987555.0	20937975.25	504
2013-07-28	20.85	21.1	20.8	21.05	0.2	0.96	486936.0	10202241.8	249
2013-07-25	20.8	20.9	20.75	20.85	0.0	0.0	227018.0	4729545.25	184
2013-07-24	20.9	20.9	20.8	20.85	-0.05	-0.24	181235.0	3780546.6	145
2013-07-23	20.95	21.0	20.85	20.9	-0.1	-0.48	222641.0	4658436.1	166
2013-07-22	20.9	21.15	20.85	21.0	0.1	0.48	513212.0	10781094.35	298
2013-07-21	20.8	20.95	20.8	20.9	0.0	0.0	219871.0	4592428.7	219
2013-07-18	20.9	20.95	20.8	20.9	-0.1	-0.48	279149.0	5824272.7	167
2013-07-17	21.05	21.05	20.85	21.0	0.0	0.0	402815.0	8434234.2	266
2013-07-16	20.9	21.05	20.85	21.0	0.05	0.24	191260.0	4007440.1	141
2013-07-15	21.0	21.05	20.85	20.95	-0.05	-0.24	171888.0	3600822.3	141
2013-07-14	21.0	21.05	20.8	21.0	0.0	0.0	654638.0	13702519.8	324
2013-07-11	21.15	21.15	20.95	21.0	-0.15	-0.71	439888.0	9242513.15	228
2013-07-10	21.1	21.3	21.05	21.15	0.0	0.0	309645.0	6549141.55	186
2013-07-09	21.1	21.2	21.05	21.15	0.1	0.48	467145.0	9866899.85	253
2013-07-08	20.8	21.1	20.7	21.05	0.2	0.96	636913.0	13339572.0	360
2013-07-07	20.85	20.95	20.7	20.85	0.15	0.72	475956.0	9911335.05	329
2013-07-04	20.2	20.75	20.2	20.7	0.5	2.48	872808.0	17874633.35	453
2013-07-03	20.25	20.35	20.1	20.2	-0.1	-0.49	356829.0	7224495.25	242
2013-07-02	20.3	20.5	20.2	20.3	0.0	0.0	800878.0	16309645.7	407
2013-07-01	20.1	20.3	20.1	20.3	0.15	0.74	213559.0	4318276.2	176
2013-06-30	20.1	20.2	20.0	20.15	-0.05	-0.25	285410.0	5737267.0	233
2013-06-26	20.25	20.35	20.15	20.2	-0.15	-0.74	250046.0	5058461.8	214
2013-06-25	20.25	20.35	20.15	20.35	0.05	0.25	262932.0	5333430.8	203
2013-06-24	20.35	20.35	20.1	20.3	-0.15	-0.73	354224.0	7166768.9	222
2013-06-23	20.4	20.5	20.3	20.45	0.15	0.74	311440.0	6353292.9	221
2013-06-22	20.0	20.3	19.9	20.3	0.0	0.0	467146.0	9426453.45	250
2013-06-19	20.4	20.4	20.25	20.3	-0.1	-0.49	264641.0	5371550.2	214
2013-06-18	20.2	20.45	20.15	20.4	0.2	0.99	437242.0	8890622.7	319
2013-06-17	20.0	20.35	20.0	20.2	0.3	1.51	483120.0	9755205.45	381
2013-06-16	19.7	20.2	19.35	19.9	0.2	1.02	715031.0	14120392.1	507
2013-06-15	21.25	21.25	19.5	19.7	-1.7	-7.94	1091019.0	22222966.8	796
2013-06-12	21.25	21.55	21.25	21.4	0.1	0.47	429800.0	9218986.0	257
2013-06-11	21.4	21.4	21.25	21.3	-0.1	-0.47	254894.0	5432976.1	193
2013-06-10	21.5	21.7	21.3	21.4	-0.1	-0.47	580083.0	12419923.05	327
2013-06-09	21.3	21.75	21.25	21.5	0.2	0.94	728270.0	15690367.65	455
2013-06-08	21.25	21.45	21.25	21.3	0.1	0.47	413749.0	8827053.65	273
2013-06-05	21.25	21.35	21.2	21.2	-0.1	-0.47	476788.0	10133421.4	283
2013-06-04	21.35	21.4	21.15	21.3	0.0	0.0	660885.0	14072143.5	282
2013-06-03	21.35	21.45	21.3	21.3	-0.05	-0.23	658404.0	14059736.3	327
2013-06-02	21.45	21.6	21.35	21.35	-0.1	-0.47	653205.0	13996004.15	339
2013-06-01	21.3	21.5	21.2	21.45	0.1	0.47	562910.0	12041307.65	323
2013-05-29	21.5	21.6	21.1	21.35	-0.1	-0.47	977579.0	20974312.45	503
2013-05-28	21.2	21.5	21.2	21.45	0.3	1.42	909695.0	19471605.85	462
2013-05-27	21.4	21.45	21.15	21.15	-0.2	-0.94	679640.0	14445803.05	347
2013-05-26	21.1	21.5	21.1	21.35	0.25	1.18	989860.0	21093146.45	588
2013-05-25	21.4	21.4	20.95	21.1	-0.3	-1.4	685696.0	14472213.15	382
2013-05-22	21.45	21.55	21.4	21.4	0.0	0.0	247103.0	5298067.95	230
2013-05-21	21.5	21.65	21.4	21.4	-0.1	-0.47	284429.0	6111422.75	273
2013-05-20	21.7	21.9	21.5	21.5	-0.05	-0.23	669877.0	14498456.35	363
2013-05-19	21.5	21.75	21.4	21.55	0.2	0.94	945324.0	20383653.35	470
2013-05-18	20.95	21.35	20.95	21.35	0.4	1.91	695895.0	14775160.85	444
2013-05-15	20.8	20.95	20.5	20.95	0.15	0.72	1075202.0	22264675.0	551
2013-05-14	20.9	21.15	20.6	20.8	-0.2	-0.95	676487.0	14184415.4	404
2013-05-13	21.2	21.2	20.75	21.0	-0.25	-1.18	1419586.0	29736768.65	604
2013-05-12	21.4	21.5	21.2	21.25	-0.1	-0.47	885349.0	18893226.45	364
2013-05-11	21.4	21.55	21.25	21.35	0.05	0.23	952433.0	20368947.6	502
2013-05-08	21.35	21.4	21.25	21.3	0.0	0.0	516598.0	11025441.95	336
2013-05-07	21.6	21.6	21.3	21.3	-0.25	-1.16	753059.0	16140998.9	443
2013-05-06	21.85	21.95	21.45	21.55	-0.25	-1.15	1192493.0	25832274.8	643
2013-05-05	22.0	22.2	21.75	21.8	0.05	0.23	1898417.0	41615062.85	1109
2013-05-04	21.65	22.05	21.65	21.75	0.1	0.46	1194586.0	26123974.25	674
2013-05-01	21.8	21.95	21.45	21.65	-0.1	-0.46	1240979.0	26961251.6	817
2013-04-30	21.35	21.85	21.3	21.75	0.45	2.11	2646022.0	57230187.25	1343
2013-04-29	21.0	21.3	20.9	21.3	0.4	1.91	1585849.0	33393894.9	845
2013-04-28	21.25	21.5	20.65	20.9	0.0	0.0	2618552.0	55211804.6	1502
2013-04-27	20.4	21.25	20.4	20.9	0.6	2.96	2529564.0	53127199.9	1501
2013-04-24	19.8	20.55	19.7	20.3	0.85	4.37	3621324.0	73149735.95	1842
2013-04-23	19.4	19.65	19.35	19.45	0.1	0.52	865365.0	16899527.45	500
2013-04-22	19.0	19.4	19.0	19.35	0.35	1.84	1158106.0	22374873.05	586
2013-04-21	19.1	19.2	19.0	19.0	-0.2	-1.04	771942.0	14772429.5	383
2013-04-20	19.05	19.4	19.05	19.2	0.2	1.05	1500467.0	28802199.55	614
2013-04-17	19.2	19.25	18.8	19.0	0.0	0.0	1397428.0	26662322.15	548
2013-04-16	18.95	19.1	18.8	19.0	-0.05	-0.26	545538.0	10348300.5	389
2013-04-15	18.95	19.25	18.9	19.05	0.1	0.53	1180712.0	22494286.0	557
2013-04-14	18.95	19.0	18.9	18.95	0.0	0.0	300261.0	5686823.05	206
2013-04-13	19.05	19.05	18.8	18.95	-0.05	-0.26	483430.0	9144184.4	366
2013-04-10	19.1	19.15	19.0	19.0	-0.1	-0.52	503062.0	9596675.45	280
2013-04-09	19.05	19.15	18.95	19.1	0.05	0.26	680835.0	12969567.45	376
2013-04-08	19.05	19.1	19.0	19.05	0.0	0.0	547039.0	10408520.35	297
2013-04-07	19.0	19.25	19.0	19.05	0.0	0.0	666485.0	12731221.4	280
2013-04-06	19.1	19.1	18.85	19.05	-0.05	-0.26	894123.0	16967646.6	338
2013-04-03	19.2	19.25	19.1	19.1	-0.1	-0.52	665634.0	12758275.4	317
2013-04-02	19.1	19.2	19.0	19.2	0.1	0.52	552750.0	10553458.75	301
2013-04-01	19.2	19.25	19.05	19.1	0.0	0.0	486955.0	9340475.4	278
2013-03-31	19.15	19.25	19.1	19.1	-0.05	-0.26	232616.0	4453089.75	162
2013-03-30	19.25	19.25	19.15	19.15	0.0	0.0	296322.0	5682266.45	215
2013-03-27	19.4	19.4	19.15	19.15	-0.1	-0.52	489678.0	9406852.55	293
2013-03-26	19.55	19.55	19.15	19.25	-0.35	-1.79	1141731.0	22030609.4	488
2013-03-25	19.65	19.8	19.5	19.6	0.0	0.0	201939.0	3965301.7	220
2013-03-24	19.65	19.8	19.55	19.6	0.0	0.0	676362.0	13328017.7	280
2013-03-23	19.55	19.75	19.5	19.6	0.2	1.03	319862.0	6280733.3	318
2013-03-20	19.35	19.55	19.35	19.4	-0.15	-0.77	313473.0	6085112.4	247
2013-03-19	19.4	19.65	19.35	19.55	0.1	0.51	309392.0	6046567.5	280
2013-03-18	19.4	19.75	19.2	19.45	0.05	0.26	658376.0	12829683.55	421
2013-03-17	19.1	19.5	19.1	19.4	0.3	1.57	1111628.0	21543177.7	617
2013-03-16	18.95	19.1	18.85	19.1	0.15	0.79	366223.0	6965034.45	292
2013-03-13	19.05	19.05	18.8	18.95	-0.15	-0.79	608239.0	11534246.65	338
2013-03-12	19.2	19.25	19.05	19.1	-0.15	-0.78	397589.0	7610569.9	281
2013-03-11	19.05	19.4	19.0	19.25	0.25	1.32	1140838.0	21887091.1	575
2013-03-10	18.65	19.05	18.55	19.0	0.4	2.15	1384171.0	26103113.75	591
2013-03-09	18.35	18.65	18.35	18.6	0.25	1.36	696666.0	12925077.6	366
2013-03-06	18.1	18.45	18.05	18.35	0.3	1.66	989389.0	18094130.95	494
2013-03-05	17.8	18.2	17.75	18.05	0.25	1.4	781359.0	14082573.65	394
2013-03-04	17.85	17.9	17.75	17.8	-0.05	-0.28	490713.0	8752820.15	286
2013-03-03	18.1	18.1	17.85	17.85	-0.2	-1.11	663711.0	11918210.4	304
2013-03-02	18.05	18.1	18.0	18.05	0.05	0.28	350137.0	6321905.7	285
2013-02-27	18.2	18.25	18.0	18.0	-0.1	-0.55	558803.0	10109190.15	389
2013-02-26	18.2	18.25	18.1	18.1	-0.15	-0.82	641913.0	11675311.3	369
2013-02-25	18.4	18.45	18.25	18.25	-0.15	-0.82	842196.0	15454919.95	412
2013-02-24	18.5	18.5	18.35	18.4	-0.2	-1.08	638441.0	11766352.95	410
2013-02-23	18.5	18.65	18.4	18.6	0.1	0.54	486014.0	9002032.05	282
2013-02-20	18.7	18.7	18.45	18.5	-0.25	-1.33	988648.0	18302250.3	471
2013-02-19	18.5	18.8	18.3	18.75	0.2	1.08	1219714.0	22659234.7	530
2013-02-18	18.5	18.6	18.45	18.55	0.1	0.54	548325.0	10152793.25	379
2013-02-17	18.4	18.75	18.35	18.45	0.1	0.54	1649937.0	30570699.4	764
2013-02-16	18.35	18.45	18.25	18.35	0.0	0.0	1117812.0	20495791.6	531
2013-02-13	18.7	18.7	18.25	18.35	-0.35	-1.87	2215550.0	40889255.6	899
2013-02-12	18.75	18.9	18.65	18.7	0.0	0.0	1273644.0	23909658.1	580
2013-02-11	18.85	18.85	18.7	18.7	-0.15	-0.8	733620.0	13756733.4	431
2013-02-10	18.9	18.9	18.7	18.85	-0.05	-0.26	1118726.0	21032028.75	540
2013-02-09	19.0	19.05	18.7	18.9	-0.05	-0.26	1394974.0	26307815.2	649
2013-02-06	19.35	19.45	18.85	18.95	-0.2	-1.04	2492718.0	47804865.4	1058
2013-02-05	19.15	20.2	18.9	19.15	0.0	0.0	6555864.0	126782114.3	2645
2013-02-04	19.15	19.45	19.1	19.15	-0.05	-0.26	1034842.0	19936905.7	417
2013-02-03	19.5	19.5	19.15	19.2	-0.3	-1.54	847515.0	16352978.45	439
2013-02-02	19.3	19.55	19.25	19.5	0.3	1.56	1380926.0	26821779.95	617
2013-01-30	19.1	19.25	19.0	19.2	0.1	0.52	455287.0	8689297.8	281
2013-01-29	19.25	19.3	19.05	19.1	-0.1	-0.52	490057.0	9388131.9	337
2013-01-28	19.4	19.5	19.0	19.2	-0.15	-0.78	682202.0	13174126.15	498
2013-01-27	19.1	19.7	19.1	19.35	0.3	1.57	2967799.0	57599843.4	1152
2013-01-26	18.75	19.05	18.75	19.05	0.35	1.87	1683743.0	31126049.8	672
2013-01-23	18.7	18.8	18.6	18.7	0.0	0.0	1002891.0	18771003.8	378
2013-01-22	18.75	18.8	18.65	18.7	-0.05	-0.27	452149.0	8463871.85	278
2013-01-21	18.8	18.95	18.7	18.75	-0.1	-0.53	630392.0	11839419.45	272
2013-01-20	18.9	18.9	18.8	18.85	0.0	0.0	329461.0	6201219.65	189
2013-01-19	18.9	19.05	18.85	18.85	0.0	0.0	489170.0	9243079.8	241
2013-01-16	18.75	19.05	18.75	18.85	0.1	0.53	682023.0	12895171.85	351
2013-01-15	18.85	18.9	18.75	18.75	-0.1	-0.53	328315.0	6179548.05	224
2013-01-14	18.9	19.0	18.85	18.85	-0.05	-0.26	328360.0	6208355.15	255
2013-01-13	19.0	19.05	18.85	18.9	-0.05	-0.26	542112.0	10252714.95	325
2013-01-12	18.9	19.2	18.9	18.95	0.1	0.53	859063.0	16360166.75	476
2013-01-09	18.9	19.0	18.8	18.85	-0.1	-0.53	677688.0	12798541.7	436
2013-01-08	19.05	19.05	18.8	18.95	-0.15	-0.79	325907.0	6162364.4	289
2013-01-07	19.05	19.15	19.0	19.1	-0.05	-0.26	228360.0	4352160.25	220
2013-01-06	19.1	19.3	18.95	19.15	-0.1	-0.52	808516.0	15438664.0	367
2013-01-05	18.7	19.25	18.65	19.25	0.65	3.49	1197485.0	22692050.05	591
2013-01-02	18.6	18.8	18.55	18.6	0.05	0.27	639058.0	11882390.4	448
2013-01-01	18.8	18.8	18.5	18.55	0.0	0.0	535174.0	9973709.7	254
2012-12-31	18.6	18.9	18.45	18.55	-0.05	-0.27	450881.0	8365175.9	318
2012-12-30	19.1	19.15	18.5	18.6	-0.3	-1.59	804577.0	15121507.45	430
2012-12-29	18.85	19.05	18.75	18.9	0.1	0.53	650377.0	12275979.6	347
2012-12-26	19.05	19.05	18.65	18.8	-0.3	-1.57	960833.0	18005994.15	500
2012-12-25	19.3	19.3	19.0	19.1	-0.15	-0.78	585205.0	11208165.15	305
2012-12-24	19.1	19.6	19.1	19.25	0.15	0.79	2830504.0	54464106.85	855
2012-12-23	19.1	19.15	19.0	19.1	0.1	0.53	427247.0	8156611.3	253
2012-12-22	19.05	19.05	18.85	19.0	0.0	0.0	294293.0	5577643.3	223
2012-12-19	19.05	19.1	18.9	19.0	0.0	0.0	326200.0	6195724.3	257
2012-12-18	19.2	19.25	19.0	19.0	-0.2	-1.04	243315.0	4651149.2	218
2012-12-17	19.3	19.3	19.05	19.2	-0.05	-0.26	568700.0	10906301.7	344
2012-12-16	19.55	19.55	19.25	19.25	-0.25	-1.28	363699.0	7054228.95	235
2012-12-15	19.95	19.95	19.45	19.5	0.05	0.26	758783.0	14877368.6	381
2012-12-12	19.35	19.9	19.35	19.45	0.25	1.3	1135541.0	22321651.4	566
2012-12-11	19.15	19.3	19.0	19.2	0.1	0.52	464892.0	8904946.05	224
2012-12-10	19.3	19.3	19.0	19.1	0.05	0.26	201257.0	3845856.2	188
2012-12-09	19.05	19.3	19.05	19.05	0.0	0.0	144655.0	2768308.1	134
2012-12-08	19.15	19.15	18.95	19.05	0.35	1.87	349834.0	6674078.0	224
2012-12-05	18.65	18.9	18.65	18.7	0.1	0.54	217426.0	4066704.3	172
2012-12-04	18.65	18.9	18.6	18.6	-0.05	-0.27	193065.0	3605969.6	176
2012-12-03	18.65	18.65	18.55	18.65	0.05	0.27	157686.0	2933271.7	138
2012-12-02	18.6	18.65	18.5	18.6	0.0	0.0	169437.0	3142614.45	159
2012-12-01	18.55	18.65	18.4	18.6	0.55	3.05	196254.0	3631511.3	180
2012-11-28	17.9	18.3	17.75	18.05	0.15	0.84	153995.0	2790524.75	207
2012-11-27	18.0	18.1	17.75	17.9	-0.3	-1.65	128295.0	2299632.9	171
2012-11-26	18.15	18.25	17.5	18.2	0.1	0.55	303394.0	5442135.75	251
2012-11-25	19.0	19.0	18.0	18.1	-0.8	-4.23	341506.0	6253387.2	317
2012-11-24	18.75	18.9	18.7	18.9	0.4	2.16	115531.0	2166180.75	162
2012-11-21	18.75	19.0	18.5	18.5	-0.3	-1.6	159880.0	2992266.95	224
2012-11-20	18.9	19.05	18.65	18.8	0.1	0.53	185428.0	3501548.85	220
2012-11-19	19.3	19.3	18.65	18.7	-0.55	-2.86	742505.0	14151034.6	306
2012-11-18	19.25	19.4	19.15	19.25	0.1	0.52	728450.0	14010105.1	289
2012-11-17	19.15	19.25	18.8	19.15	0.1	0.52	544497.0	10408388.0	345
2012-11-14	19.5	19.5	19.05	19.05	-0.3	-1.55	275423.0	5308913.7	227
2012-11-13	19.4	19.5	19.3	19.35	0.05	0.26	372893.0	7237650.05	311
2012-11-12	19.35	19.35	19.1	19.3	0.1	0.52	380745.0	7315828.65	287
2012-11-11	19.0	19.7	18.95	19.2	0.4	2.13	1137199.0	21915427.4	717
2012-11-10	18.45	19.0	18.45	18.8	0.2	1.08	263903.0	4929658.85	201
2012-11-07	18.7	18.7	18.55	18.6	0.0	0.0	225490.0	4198054.45	175
2012-11-06	18.3	18.7	18.3	18.6	0.35	1.92	332405.0	6160472.7	250
2012-11-05	18.25	18.3	18.2	18.25	-0.05	-0.27	213726.0	3903751.85	157
2012-11-04	18.5	18.5	18.2	18.3	0.15	0.83	286398.0	5244033.25	235
2012-11-03	18.1	18.2	17.95	18.15	0.1	0.55	196276.0	3550050.2	230
2012-10-24	17.9	18.15	17.8	18.05	0.05	0.28	368959.0	6638405.9	279
2012-10-23	18.15	18.35	17.95	18.0	-0.15	-0.83	165871.0	3015547.85	265
2012-10-22	18.35	18.35	18.0	18.15	-0.2	-1.09	213148.0	3870898.65	233
2012-10-21	18.45	18.45	18.3	18.35	-0.1	-0.54	212570.0	3910900.6	188
2012-10-20	18.6	18.6	18.3	18.45	-0.25	-1.34	313347.0	5785531.9	247
2012-10-17	18.3	18.8	18.3	18.7	0.4	2.19	221444.0	4117972.1	284
2012-10-16	18.35	18.55	18.3	18.3	-0.2	-1.08	223654.0	4117961.05	229
2012-10-15	18.35	18.6	18.35	18.5	0.1	0.54	106516.0	1969410.2	193
2012-10-14	18.5	18.55	18.25	18.4	-0.15	-0.81	229531.0	4229266.15	263
2012-10-13	19.0	19.25	18.0	18.55	-0.55	-2.88	613327.0	11325509.85	495
2012-10-10	18.85	19.1	18.6	19.1	0.15	0.79	520315.0	9828726.45	348
2012-10-09	19.05	19.1	18.9	18.95	-0.15	-0.79	248464.0	4719818.85	219
2012-10-08	19.3	19.3	19.0	19.1	-0.25	-1.29	175913.0	3359002.6	264
2012-10-07	19.35	19.5	19.3	19.35	-0.1	-0.51	252111.0	4883655.0	257
2012-10-06	19.2	19.55	19.2	19.45	0.15	0.78	413380.0	8024893.7	317
2012-10-03	19.2	19.3	19.1	19.3	0.05	0.26	139858.0	2684628.15	211
2012-10-02	19.2	19.3	19.05	19.25	0.0	0.0	162600.0	3119517.4	235
2012-10-01	19.0	19.25	18.95	19.25	0.35	1.85	186164.0	3552174.45	300
2012-09-30	19.1	19.15	18.7	18.9	-0.2	-1.05	361350.0	6820665.5	357
2012-09-29	19.4	19.55	19.1	19.1	-0.4	-2.05	399346.0	7716714.55	362
2012-09-26	19.65	19.85	19.35	19.5	-0.15	-0.76	424497.0	8308114.5	400
2012-09-25	19.6	19.65	19.4	19.65	0.05	0.26	204272.0	3990543.2	233
2012-09-24	19.7	19.8	19.45	19.6	-0.25	-1.26	316590.0	6201626.25	347
2012-09-22	19.85	20.0	19.25	19.85	-0.15	-0.75	370757.0	7279130.3	373
2012-09-19	20.15	20.25	19.9	20.0	-0.2	-0.99	444507.0	8908129.65	380
2012-09-18	20.2	20.25	20.1	20.2	-0.05	-0.25	295503.0	5957002.0	305
2012-09-17	20.25	20.3	20.2	20.25	0.0	0.0	328169.0	6638316.05	299
2012-09-16	20.65	20.65	20.15	20.25	-0.35	-1.7	1103616.0	22519243.15	564
2012-09-15	20.75	20.8	20.55	20.6	-0.05	-0.24	490063.0	10133290.7	416
2012-09-12	20.6	20.8	20.6	20.65	-0.05	-0.24	554993.0	11473695.45	402
2012-09-11	20.5	20.7	20.5	20.7	0.2	0.98	1230689.0	25361053.55	547
2012-09-10	20.3	20.5	20.2	20.5	0.15	0.74	785309.0	16008665.05	504
2012-09-09	20.4	20.4	20.25	20.35	-0.05	-0.25	306746.0	6236433.8	285
2012-09-08	20.5	20.55	20.4	20.4	-0.05	-0.24	371479.0	7601552.35	322
2012-09-05	20.3	20.45	20.1	20.45	0.1	0.49	501628.0	10171265.85	367
2012-09-04	20.45	20.5	20.25	20.35	-0.2	-0.97	445643.0	9070502.4	356
2012-09-03	20.45	20.65	20.35	20.55	0.1	0.49	657393.0	13470033.45	438
2012-09-02	20.9	20.9	20.05	20.45	-0.4	-1.92	1306881.0	26593771.45	782
2012-09-01	21.2	21.25	20.8	20.85	-0.35	-1.65	618381.0	13013576.45	573
2012-08-29	21.2	21.4	21.05	21.2	-0.05	-0.24	398123.0	8434077.3	426
2012-08-28	21.55	21.6	21.0	21.25	-0.25	-1.16	691095.0	14758125.2	667
2012-08-27	20.8	21.65	20.75	21.5	0.7	3.37	1349643.0	28845945.9	1006
2012-08-26	20.4	21.5	20.25	20.8	0.45	2.21	1969124.0	41183545.95	1301
2012-08-25	19.65	20.65	19.55	20.35	0.85	4.36	861026.0	17334517.95	789
2012-08-15	19.45	19.6	19.4	19.5	0.05	0.26	579464.0	11281309.55	468
2012-08-14	19.1	19.7	19.05	19.45	0.45	2.37	1518843.0	29434456.5	867
2012-08-13	18.5	19.2	18.5	19.0	0.5	2.7	1874076.0	35396354.35	1013
2012-08-12	18.2	18.65	18.15	18.5	0.25	1.37	942688.0	17371899.8	626
2012-08-11	18.05	18.25	18.0	18.25	0.2	1.11	838223.0	15214828.5	523
2012-08-08	18.3	18.3	17.9	18.05	-0.2	-1.1	1576294.0	28475309.95	885
2012-08-07	17.7	18.7	17.6	18.25	0.65	3.69	2480703.0	44910230.05	1225
2012-08-06	17.75	17.85	17.6	17.6	-0.1	-0.56	774115.0	13700783.55	534
2012-08-05	17.55	17.8	17.55	17.7	0.1	0.57	965624.0	17067533.25	545
2012-08-04	17.9	17.95	17.6	17.6	0.0	0.0	989776.0	17601280.6	547
2012-08-01	17.6	17.75	17.5	17.6	0.05	0.28	761972.0	13431553.15	516
2012-07-31	17.5	17.7	17.3	17.55	0.1	0.57	1273858.0	22327119.75	830
2012-07-30	16.85	17.6	16.85	17.45	0.55	3.25	1878870.0	32433473.4	1121
2012-07-29	16.85	16.9	16.75	16.9	0.1	0.6	527317.0	8865243.95	365
2012-07-28	16.7	16.95	16.7	16.8	0.15	0.9	780292.0	13109114.5	497
2012-07-25	16.75	16.8	16.6	16.65	-0.1	-0.6	323897.0	5404995.2	285
2012-07-24	16.75	16.8	16.55	16.75	0.0	0.0	518405.0	8656136.9	338
2012-07-23	16.95	16.95	16.75	16.75	-0.15	-0.89	537907.0	9047057.25	384
2012-07-22	16.9	17.1	16.9	16.9	0.0	0.0	256393.0	4354319.5	346
2012-07-21	16.7	16.9	16.6	16.9	0.0	0.0	174443.0	2932465.45	208
2012-07-18	16.6	16.95	16.5	16.9	0.3	1.81	307450.0	5155456.6	342
2012-07-17	16.85	16.85	16.6	16.6	-0.35	-2.06	287828.0	4820345.1	364
2012-07-16	17.1	17.1	16.85	16.95	-0.15	-0.88	392096.0	6648584.25	445
2012-07-15	17.3	17.3	17.1	17.1	-0.2	-1.16	482964.0	8287653.9	367
2012-07-14	17.4	17.4	17.1	17.3	0.05	0.29	360323.0	6207661.05	351
2012-07-11	17.45	17.5	17.1	17.25	-0.25	-1.43	405887.0	7017575.4	424
2012-07-10	17.6	17.75	17.4	17.5	-0.15	-0.85	493341.0	8666558.15	502
2012-07-09	17.95	18.0	17.6	17.65	-0.4	-2.22	932837.0	16599886.55	587
2012-07-08	17.9	18.1	17.9	18.05	0.1	0.56	1348586.0	24260833.15	876
2012-07-07	17.55	17.95	17.45	17.95	0.35	1.99	1464107.0	25990455.9	834
2012-07-04	17.55	17.8	17.45	17.6	0.1	0.57	1272230.0	22425898.85	869
2012-07-03	17.35	17.75	17.35	17.5	0.2	1.16	882007.0	15494586.15	651
2012-07-02	17.0	17.3	17.0	17.3	0.25	1.47	719159.0	12355340.8	458
2012-07-01	17.0	17.1	17.0	17.05	0.05	0.29	337653.0	5750978.95	299
2012-06-30	17.05	17.3	16.95	17.0	0.2	1.19	851866.0	14524471.75	568
2012-06-27	17.5	17.5	16.45	16.8	-0.8	-4.55	1019474.0	17223951.15	1035
2012-06-26	17.55	17.7	17.4	17.6	0.1	0.57	504934.0	8862366.9	505
2012-06-25	17.75	18.15	17.45	17.5	-0.3	-1.69	1506237.0	26847667.25	968
2012-06-24	17.55	18.2	17.45	17.8	0.25	1.42	2744097.0	49027277.95	1625
2012-06-23	17.5	17.7	17.45	17.55	-0.05	-0.28	939117.0	16518124.55	593
2012-06-20	17.65	17.75	17.5	17.6	0.0	0.0	599635.0	10577254.1	446
2012-06-19	17.6	17.8	17.5	17.6	0.0	0.0	615542.0	10853663.5	480
2012-06-18	17.25	17.8	17.15	17.6	0.5	2.92	1597087.0	27983551.35	980
2012-06-17	16.95	17.1	16.85	17.1	0.15	0.88	367524.0	6222148.05	386
2012-06-16	17.15	17.25	16.5	16.95	-0.1	-0.59	884187.0	14939106.3	848
2012-06-13	17.1	17.25	16.9	17.05	-0.1	-0.58	557344.0	9508407.0	563
2012-06-12	17.0	17.15	16.85	17.15	0.0	0.0	513934.0	8730387.25	505
2012-06-11	17.1	17.55	17.05	17.15	0.25	1.48	1146420.0	19778802.5	960
2012-06-10	16.6	16.9	16.45	16.9	0.45	2.74	533609.0	8882407.3	505
2012-06-09	16.85	17.0	16.05	16.45	-0.05	-0.3	871597.0	14476457.4	819
2012-06-06	17.4	17.6	16.3	16.5	-0.8	-4.62	1080976.0	18347267.1	1143
2012-06-05	17.75	17.8	17.3	17.3	-0.4	-2.26	814331.0	14357488.7	783
2012-06-04	17.7	17.8	17.6	17.7	-0.2	-1.12	1070447.0	18946007.7	1001
2012-06-03	18.15	18.3	17.85	17.9	-0.1	-0.56	1572981.0	28299774.7	1159
2012-06-02	18.4	18.7	17.9	18.0	-1.5	-7.69	1317612.0	24219051.8	1111
2012-05-30	19.9	20.1	19.35	19.5	-0.3	-1.52	2264898.0	44896856.85	1497
2012-05-29	19.85	19.95	19.75	19.8	0.0	0.0	1240340.0	24636952.85	869
2012-05-28	19.7	19.85	19.7	19.8	0.1	0.51	1291234.0	25505438.45	836
2012-05-27	19.95	19.95	19.45	19.7	-0.1	-0.51	684522.0	13461109.2	641
2012-05-26	19.85	20.1	19.7	19.8	-0.05	-0.25	1113461.0	22186725.35	841
2012-05-23	20.0	20.05	19.8	19.85	-0.3	-1.49	1067147.0	21241219.4	802
2012-05-22	19.75	20.6	19.75	20.15	0.6	3.07	3784518.0	76359449.55	2037
2012-05-21	19.5	19.65	19.3	19.55	0.15	0.77	773074.0	15058773.15	637
2012-05-20	19.45	19.6	19.35	19.4	0.1	0.52	774997.0	15088001.75	730
2012-05-19	19.55	19.85	19.3	19.3	-0.8	-3.98	1711787.0	33596910.55	1386
2012-05-16	20.0	20.4	19.75	20.1	-0.1	-0.5	2727737.0	54835333.45	1725
2012-05-15	20.1	20.45	20.0	20.2	0.1	0.5	1466373.0	29610146.85	1181
2012-05-14	20.25	20.75	19.95	20.1	-0.7	-3.37	1707577.0	34667433.75	1599
2012-05-13	21.15	22.0	20.7	20.8	-0.5	-2.35	7031152.0	150778040.15	3784
2012-05-12	21.45	21.45	19.6	21.3	-0.2	-0.93	3816186.0	78247519.75	2719
2012-05-09	22.2	22.35	21.4	21.5	-0.95	-4.23	3572572.0	78289958.4	2480
2012-05-08	22.15	22.65	22.05	22.45	0.35	1.58	2910146.0	65158971.0	1653
2012-05-07	22.1	22.3	21.95	22.1	-0.3	-1.34	1620972.0	35807806.8	1142
2012-05-06	22.2	22.7	22.1	22.4	0.15	0.67	1813933.0	40581396.75	1379
2012-05-05	22.2	22.3	21.5	22.25	-0.4	-1.77	1763541.0	38861672.75	1339
2012-05-02	22.8	22.85	22.6	22.65	-0.1	-0.44	1011592.0	22983496.55	898
2012-05-01	22.75	22.8	22.6	22.75	-0.05	-0.22	1531925.0	34748095.9	1098
2012-04-30	23.3	23.35	22.6	22.8	-0.4	-1.72	2751410.0	62963415.25	1855
2012-04-29	23.1	23.5	22.9	23.2	0.3	1.31	5101131.0	118438380.1	3518
2012-04-28	22.55	23.1	22.55	22.9	0.45	2.0	2451504.0	55948459.95	1579
2012-04-25	22.65	22.75	22.35	22.45	-0.1	-0.44	781098.0	17574653.65	793
2012-04-24	22.5	22.9	22.4	22.55	0.15	0.67	1427883.0	32354779.6	1106
2012-04-23	22.8	22.8	22.35	22.4	-0.6	-2.61	1541641.0	34808231.75	1247
2012-04-22	23.5	23.5	22.95	23.0	-0.15	-0.65	1889603.0	43638649.65	1346
2012-04-21	22.95	23.2	22.75	23.15	0.95	4.28	3231865.0	74304890.45	1945
2012-04-18	21.75	22.7	21.4	22.2	0.5	2.3	3765335.0	83399136.45	2768
2012-04-17	21.0	21.8	20.9	21.7	1.15	5.6	2542764.0	54163745.95	1888
2012-04-16	20.7	21.45	20.1	20.55	0.45	2.24	3369914.0	70517021.15	3071
2012-04-15	22.0	22.15	20.1	20.1	-2.05	-9.26	2092616.0	45264555.1	1692
2012-04-14	22.45	22.55	22.1	22.15	-0.25	-1.12	1837315.0	41056061.1	1450
2012-04-11	22.65	22.8	21.0	22.4	-0.45	-1.97	3651299.0	80329002.85	2736
2012-04-10	23.3	23.8	22.65	22.85	-0.35	-1.51	3743421.0	87116499.65	2412
2012-04-09	23.5	23.65	22.4	23.2	-0.5	-2.11	3653363.0	83761488.75	2731
2012-04-08	24.5	24.95	22.05	23.7	-0.8	-3.27	2904843.0	69516533.85	2540
2012-04-07	24.7	24.7	24.4	24.5	-0.2	-0.81	1748814.0	42918947.7	1472
2012-04-04	24.9	24.9	24.65	24.7	-0.2	-0.8	1606225.0	39777212.35	1369
2012-04-03	24.7	25.5	24.55	24.9	0.3	1.22	3972528.0	99439933.65	2824
2012-04-02	25.0	25.0	24.5	24.6	-0.35	-1.4	2215449.0	54679740.2	2007
2012-04-01	25.0	25.3	24.75	24.95	-0.15	-0.6	3002109.0	75103434.3	2334
2012-03-31	24.55	26.1	24.55	25.1	0.6	2.45	6451062.0	163981129.25	4155
2012-03-28	25.0	25.0	24.0	24.5	-0.6	-2.39	4575131.0	112063545.95	3299
2012-03-27	26.2	26.6	25.0	25.1	-1.1	-4.2	4782515.0	123750416.4	3807
2012-03-26	25.6	27.3	24.9	26.2	0.9	3.56	14988843.0	394179742.7	8819
2012-03-25	23.05	25.3	23.0	25.3	2.25	9.76	8395246.0	201314716.45	4133
2012-03-24	22.8	23.3	22.8	23.05	0.55	2.44	4842617.0	111653653.9	2624
2012-03-21	22.2	22.65	22.1	22.5	0.25	1.12	4042826.0	90436233.8	2469
2012-03-20	22.15	22.8	21.85	22.25	0.05	0.23	4971787.0	110952461.25	2967
2012-03-19	21.8	23.0	21.75	22.2	0.4	1.83	8695287.0	194623715.85	4571
[truncated: 106 more rows]
