# Supplementary material for: Effective short-term forecasts of Saudi stock price trends using technical indicators and large-scale multivariate time series
Source: PeerJ Comput Sci. 2023 Jan 6;9:e1205. doi: 10.7717/peerj-cs.1205 (PMC10280263; doi:10.7717/peerj-cs.1205)
Supplement: Supplemental Information 3 [file peerj-cs-09-1205-s003.zip › TASI Dataset 2021/DERAYAH REIT_4339.csv]

date	open	high	low	close	change	change_percent	volume_traded	value_traded_SAR	number_trades
2020-03-19	9.5	9.82	9.5	9.8	0.24	2.51	210379.0	2032323.49	359
2020-03-18	9.79	9.79	9.47	9.56	-0.24	-2.45	675875.0	6446712.93	472
2020-03-17	9.7	9.8	9.7	9.8	-0.05	-0.51	155900.0	1516238.66	347
2020-03-16	9.9	10.0	9.78	9.85	-0.15	-1.5	401824.0	3992277.47	336
2020-03-15	9.9	10.1	9.9	10.0	-0.1	-0.99	497138.0	4983760.78	258
2020-03-12	10.0	10.22	10.0	10.1	0.0	0.0	252814.0	2548126.48	256
2020-03-11	10.4	10.4	10.02	10.1	-0.14	-1.37	284836.0	2902601.46	333
2020-03-10	10.0	10.24	9.9	10.24	0.64	6.67	530676.0	5334595.72	442
2020-03-09	10.2	10.2	9.47	9.6	-0.92	-8.75	1983984.0	19025435.77	935
2020-03-08	10.08	10.82	10.08	10.52	-0.66	-5.9	546771.0	5714354.34	519
2020-03-05	10.96	11.22	10.96	11.18	0.22	2.01	442104.0	4941534.5	399
2020-03-04	10.72	11.0	10.72	10.96	0.16	1.48	248270.0	2722919.0	180
2020-03-03	10.66	10.8	10.66	10.8	0.4	3.85	92784.0	995042.4	188
2020-03-02	10.06	10.7	10.06	10.4	0.26	2.56	220558.0	2302737.34	349
2020-03-01	10.56	10.56	10.14	10.14	-0.46	-4.34	196334.0	2038289.64	421
2020-02-27	10.76	10.76	10.58	10.6	-0.16	-1.49	156990.0	1673452.48	303
2020-02-26	10.9	10.9	10.76	10.76	-0.14	-1.28	106882.0	1157734.88	201
2020-02-25	10.98	10.98	10.88	10.9	-0.08	-0.73	291072.0	3180889.66	197
2020-02-24	11.0	11.0	10.94	10.98	-0.22	-1.96	382483.0	4195753.34	249
2020-02-23	11.1	11.22	11.0	11.2	0.06	0.54	355071.0	3945289.1	135
2020-02-20	11.04	11.14	11.04	11.14	0.08	0.72	184556.0	2045403.84	127
2020-02-19	10.98	11.06	10.98	11.06	0.12	1.1	70542.0	776432.78	75
2020-02-18	11.1	11.1	10.94	10.94	-0.06	-0.55	278377.0	3061888.58	164
2020-02-17	11.08	11.08	11.0	11.0	0.0	0.0	68521.0	756404.3	90
2020-02-16	11.0	11.04	11.0	11.0	0.0	0.0	230952.0	2541191.94	101
2020-02-13	11.12	11.16	11.0	11.0	-0.04	-0.36	275907.0	3038914.24	152
2020-02-12	11.0	11.1	11.0	11.04	0.0	0.0	100627.0	1112741.1	96
2020-02-11	10.84	11.04	10.84	11.04	0.08	0.73	256367.0	2816774.88	215
2020-02-10	11.06	11.1	10.96	10.96	-0.1	-0.9	578116.0	6377835.0	254
2020-02-09	11.2	11.2	11.0	11.06	-0.24	-2.12	456436.0	5069015.16	241
2020-02-06	11.2	11.3	11.2	11.3	0.04	0.36	237115.0	2666618.64	252
2020-02-05	11.18	11.26	11.1	11.26	0.1	0.9	402068.0	4499239.0	284
2020-02-04	11.12	11.16	11.1	11.16	0.04	0.36	57380.0	637880.96	142
2020-02-03	11.08	11.16	11.04	11.12	0.04	0.36	57489.0	637867.66	180
2020-02-02	11.16	11.16	11.0	11.08	-0.08	-0.72	264297.0	2932220.42	291
2020-01-30	11.0	11.16	10.96	11.16	0.16	1.45	1080808.0	11913781.96	325
2020-01-29	11.0	11.1	11.0	11.0	0.02	0.18	412640.0	4550640.38	301
2020-01-28	10.92	11.02	10.92	10.98	-0.02	-0.18	173751.0	1909059.6	190
2020-01-27	10.98	11.0	10.92	11.0	0.0	0.0	141086.0	1549900.3	171
2020-01-26	10.98	11.02	10.98	11.0	0.0	0.0	223035.0	2453756.16	156
2020-01-23	10.96	11.06	10.96	11.0	0.0	0.0	105301.0	1160355.3	128
2020-01-22	10.94	11.0	10.94	11.0	0.0	0.0	304308.0	3343334.82	117
2020-01-21	10.9	11.02	10.88	11.0	0.1	0.92	699089.0	7661741.82	403
2020-01-20	10.8	10.9	10.8	10.9	0.06	0.55	98097.0	1066850.94	113
2020-01-19	10.68	10.84	10.68	10.84	0.04	0.37	159774.0	1723646.34	129
2020-01-16	10.78	10.82	10.7	10.8	-0.08	-0.74	493514.0	5315249.18	323
2020-01-15	10.78	10.94	10.78	10.88	0.1	0.93	307859.0	3335825.06	339
2020-01-14	10.78	10.78	10.72	10.78	0.0	0.0	300557.0	3235762.08	175
2020-01-13	10.74	10.78	10.56	10.78	0.04	0.37	388428.0	4177855.42	284
2020-01-12	10.74	10.74	10.7	10.74	0.06	0.56	180269.0	1930494.26	202
2020-01-09	10.5	10.7	10.5	10.68	0.3	2.89	296014.0	3146253.92	274
2020-01-08	10.4	10.5	10.38	10.38	-0.14	-1.33	293587.0	3056424.66	323
2020-01-07	10.6	10.62	10.52	10.52	-0.06	-0.57	123574.0	1307051.08	173
2020-01-06	10.6	10.6	10.48	10.58	-0.04	-0.38	408423.0	4289931.96	196
2020-01-05	10.62	10.74	10.48	10.62	0.0	0.0	576771.0	6140032.36	425
2020-01-02	10.5	10.66	10.5	10.62	0.12	1.14	536675.0	5668120.8	303
2020-01-01	10.42	10.5	10.4	10.5	0.0	0.0	404901.0	4238830.06	225
2019-12-31	10.46	10.54	10.46	10.5	0.04	0.38	289817.0	3040212.0	155
2019-12-30	10.34	10.54	10.32	10.46	0.06	0.58	356930.0	3738182.44	300
2019-12-29	10.36	10.4	10.3	10.4	0.06	0.58	277864.0	2879294.28	332
2019-12-26	10.48	10.48	10.3	10.34	-0.04	-0.39	360604.0	3746059.3	1862
2019-12-25	10.58	10.58	10.36	10.38	-0.12	-1.14	192396.0	2010626.4	258
2019-12-24	10.76	10.76	10.44	10.5	-0.28	-2.6	286724.0	3023176.06	336
2019-12-23	10.32	10.78	10.32	10.78	0.44	4.26	623869.0	6607910.16	290
2019-12-22	10.22	10.34	10.18	10.34	0.12	1.17	253681.0	2595769.46	175
2019-12-19	10.22	10.22	10.16	10.22	0.0	0.0	81642.0	833467.92	105
2019-12-18	10.18	10.22	10.1	10.22	0.08	0.79	232069.0	2360982.02	161
2019-12-17	9.98	10.2	9.98	10.14	0.16	1.6	430002.0	4355524.83	225
2019-12-16	9.99	10.0	9.97	9.98	0.13	1.32	105682.0	1054867.64	178
2019-12-15	9.74	10.0	9.74	9.85	-0.05	-0.51	355293.0	3496233.33	281
2019-12-12	9.87	9.91	9.85	9.9	0.08	0.81	114891.0	1136536.96	187
2019-12-11	9.78	9.85	9.77	9.82	0.05	0.51	122984.0	1204304.5	114
2019-12-10	9.8	9.84	9.77	9.77	-0.03	-0.31	99018.0	970495.51	105
2019-12-09	9.81	9.81	9.78	9.8	0.04	0.41	103151.0	1010506.2	120
2019-12-08	9.7	9.76	9.7	9.76	0.06	0.62	85024.0	828883.35	113
2019-12-05	9.67	9.7	9.66	9.7	0.02	0.21	104464.0	1011236.1	89
2019-12-04	9.62	9.71	9.62	9.68	0.07	0.73	311681.0	3017782.02	168
2019-12-03	9.59	9.61	9.55	9.61	0.03	0.31	261432.0	2506697.35	146
2019-12-02	9.56	9.58	9.55	9.58	0.0	0.0	319613.0	3054452.1	90
2019-12-01	9.51	9.59	9.51	9.58	-0.01	-0.1	95621.0	914263.75	91
2019-11-28	9.57	9.59	9.57	9.59	-0.01	-0.1	27166.0	260240.7	82
2019-11-27	9.55	9.61	9.51	9.6	0.04	0.42	146918.0	1406323.5	109
2019-11-26	9.62	9.62	9.55	9.56	-0.02	-0.21	90818.0	869686.6	85
2019-11-25	9.52	9.61	9.52	9.58	0.01	0.1	251503.0	2409709.83	133
2019-11-24	9.55	9.57	9.55	9.57	-0.04	-0.42	60639.0	579883.39	90
2019-11-21	9.6	9.61	9.58	9.61	0.16	1.69	320823.0	3079760.06	240
2019-11-20	9.4	9.45	9.4	9.45	0.08	0.85	93959.0	886869.77	82
2019-11-19	9.41	9.41	9.35	9.37	-0.06	-0.64	38865.0	364234.95	78
2019-11-18	9.4	9.5	9.3	9.43	0.03	0.32	314892.0	2950737.89	202
2019-11-17	9.43	9.45	9.4	9.4	-0.05	-0.53	293932.0	2769465.11	127
2019-11-14	9.42	9.52	9.42	9.45	0.04	0.43	267693.0	2531097.1	178
2019-11-13	9.38	9.41	9.36	9.41	0.01	0.11	287770.0	2701428.41	138
2019-11-12	9.29	9.4	9.29	9.4	0.11	1.18	201647.0	1885825.63	159
2019-11-11	9.26	9.3	9.26	9.29	0.05	0.54	137849.0	1279974.28	118
2019-11-10	9.2	9.29	9.2	9.24	0.05	0.54	174525.0	1609996.49	131
2019-11-07	9.15	9.28	9.15	9.19	0.03	0.33	269516.0	2485865.29	157
2019-11-06	9.16	9.18	9.16	9.16	0.01	0.11	119636.0	1097092.54	143
2019-11-05	9.14	9.16	9.14	9.15	0.01	0.11	85390.0	781684.39	193
2019-11-04	9.19	9.19	9.14	9.14	-0.05	-0.54	304830.0	2796675.74	338
2019-11-03	9.3	9.3	9.19	9.19	-0.11	-1.18	352650.0	3253739.61	279
2019-10-31	9.26	9.33	9.26	9.3	-0.05	-0.53	159898.0	1486604.9	197
2019-10-30	9.25	9.35	9.25	9.35	0.13	1.41	250686.0	2334435.45	119
2019-10-29	9.4	9.4	9.21	9.22	-0.08	-0.86	192536.0	1783056.72	225
2019-10-28	9.36	9.36	9.27	9.3	-0.06	-0.64	531186.0	4942638.1	221
2019-10-27	9.4	9.4	9.36	9.36	0.02	0.21	35359.0	331545.83	92
2019-10-24	9.4	9.43	9.3	9.34	-0.05	-0.53	277118.0	2593119.73	140
2019-10-23	9.35	9.4	9.35	9.39	0.04	0.43	101834.0	955221.53	275
2019-10-22	9.34	9.35	9.34	9.35	-0.05	-0.53	52101.0	486712.43	66
2019-10-21	9.3	9.4	9.3	9.4	0.07	0.75	114008.0	1065231.38	105
2019-10-20	9.27	9.34	9.26	9.33	0.06	0.65	157415.0	1466501.17	116
2019-10-17	9.23	9.27	9.23	9.27	-0.07	-0.75	194216.0	1797909.22	125
2019-10-16	9.3	9.37	9.08	9.34	-0.19	-1.99	1209735.0	11101450.07	601
2019-10-15	9.65	9.69	9.25	9.53	-0.15	-1.55	920861.0	8773581.13	390
2019-10-14	9.69	9.69	9.65	9.68	-0.01	-0.1	150411.0	1454642.29	167
2019-10-13	9.72	9.75	9.69	9.69	-0.06	-0.62	237481.0	2305073.93	129
2019-10-10	9.74	9.75	9.72	9.75	0.01	0.1	158697.0	1544304.82	2252
2019-10-09	9.7	9.78	9.7	9.74	0.02	0.21	170653.0	1662874.59	141
2019-10-08	9.71	9.73	9.71	9.72	0.01	0.1	153780.0	1494544.55	123
2019-10-07	9.7	9.75	9.7	9.71	0.01	0.1	310091.0	3014510.76	140
2019-10-06	9.6	9.73	9.6	9.7	0.1	1.04	669772.0	6487417.52	271
2019-10-03	9.5	9.66	9.5	9.6	0.05	0.52	256794.0	2458539.92	182
2019-10-02	9.53	9.55	9.46	9.55	-0.01	-0.1	206537.0	1966400.57	194
2019-10-01	9.57	9.58	9.54	9.56	-0.02	-0.21	304069.0	2909567.63	162
2019-09-30	9.6	9.62	9.55	9.58	0.0	0.0	338568.0	3244878.47	225
2019-09-29	9.4	9.7	9.4	9.58	0.17	1.81	1176229.0	11276710.58	648
2019-09-26	9.35	9.5	9.35	9.41	0.12	1.29	1202606.0	11318969.79	267
2019-09-25	9.29	9.3	9.28	9.29	0.02	0.22	98770.0	917539.28	104
2019-09-24	9.3	9.3	9.27	9.27	-0.06	-0.64	357061.0	3319249.64	171
2019-09-22	9.33	9.33	9.3	9.33	-0.01	-0.11	34004.0	316886.19	147
2019-09-19	9.3	9.35	9.29	9.34	0.05	0.54	657554.0	6139299.26	199
2019-09-18	9.27	9.34	9.27	9.29	-0.04	-0.43	113861.0	1057947.83	162
2019-09-17	9.27	9.35	9.26	9.33	0.08	0.86	257846.0	2399544.38	172
2019-09-16	9.35	9.4	9.24	9.25	-0.11	-1.18	540911.0	5023626.9	338
2019-09-15	9.31	9.38	9.22	9.36	-0.07	-0.74	325565.0	3028428.8	211
2019-09-12	9.35	9.45	9.35	9.43	0.13	1.4	131410.0	1238524.38	294
2019-09-11	9.3	9.37	9.28	9.3	-0.04	-0.43	113406.0	1057464.02	262
2019-09-10	9.3	9.34	9.3	9.34	0.02	0.21	48821.0	456107.11	207
2019-09-09	9.27	9.34	9.26	9.32	0.02	0.22	117924.0	1098428.46	223
2019-09-08	9.3	9.34	9.26	9.3	-0.02	-0.21	113553.0	1054874.55	110
2019-09-05	9.27	9.32	9.26	9.32	0.02	0.22	54892.0	509364.81	89
2019-09-04	9.26	9.3	9.25	9.3	0.06	0.65	132622.0	1232224.84	79
2019-09-03	9.3	9.3	9.24	9.24	-0.06	-0.65	44540.0	413747.27	75
2019-09-02	9.2	9.3	9.18	9.3	0.09	0.98	110407.0	1018852.29	115
2019-09-01	9.21	9.21	9.19	9.21	0.01	0.11	92666.0	853475.58	128
2019-08-29	9.29	9.3	9.2	9.2	-0.04	-0.43	135459.0	1256744.05	156
2019-08-28	9.2	9.34	9.2	9.24	0.05	0.54	161131.0	1488645.22	111
2019-08-27	9.34	9.35	9.19	9.19	-0.17	-1.82	436316.0	4061315.66	267
2019-08-26	9.3	9.37	9.3	9.36	0.06	0.65	199208.0	1856916.28	113
2019-08-25	9.3	9.32	9.3	9.3	-0.04	-0.43	261068.0	2428560.23	117
2019-08-22	9.35	9.35	9.34	9.34	-0.01	-0.11	30224.0	282422.52	61
2019-08-21	9.49	9.49	9.35	9.35	0.0	0.0	101592.0	955927.63	115
2019-08-20	9.4	9.4	9.34	9.35	-0.02	-0.21	66571.0	622488.58	60
2019-08-19	9.34	9.4	9.3	9.37	0.03	0.32	62764.0	587143.03	98
2019-08-18	9.45	9.45	9.2	9.34	-0.13	-1.37	306048.0	2840795.59	340
2019-08-08	9.48	9.48	9.47	9.47	-0.01	-0.11	39359.0	372973.66	107
2019-08-07	9.44	9.52	9.44	9.48	0.03	0.32	104506.0	991684.25	117
2019-08-06	9.5	9.5	9.43	9.45	-0.05	-0.53	177610.0	1683919.49	101
2019-08-05	9.39	9.5	9.39	9.5	0.11	1.17	345350.0	3269733.54	154
2019-08-04	9.42	9.42	9.35	9.39	-0.03	-0.32	149468.0	1402789.44	107
2019-08-01	9.22	9.42	9.22	9.42	0.03	0.32	290299.0	2719986.77	206
2019-07-31	9.35	9.46	9.35	9.39	0.04	0.43	145455.0	1369240.27	217
2019-07-30	9.38	9.4	9.35	9.35	-0.04	-0.43	317826.0	2985062.78	153
2019-07-29	9.33	9.39	9.33	9.39	0.1	1.08	240743.0	2251405.25	183
2019-07-28	9.32	9.32	9.28	9.29	0.09	0.98	105866.0	985522.09	135
2019-07-25	9.13	9.25	9.13	9.2	0.07	0.77	187300.0	1723833.48	182
2019-07-24	9.04	9.13	9.04	9.13	0.07	0.77	55486.0	504742.03	84
2019-07-23	9.04	9.12	9.04	9.06	-0.04	-0.44	138481.0	1255397.32	96
2019-07-22	9.1	9.1	9.07	9.1	0.0	0.0	79410.0	721112.42	93
2019-07-21	9.12	9.12	9.01	9.1	-0.05	-0.55	161908.0	1467318.2	147
2019-07-18	9.07	9.15	9.07	9.15	0.08	0.88	234636.0	2139249.99	113
2019-07-17	9.05	9.1	9.05	9.07	0.02	0.22	83975.0	761569.42	83
2019-07-16	9.06	9.07	9.0	9.05	-0.16	-1.74	323762.0	2926296.67	329
2019-07-15	9.28	9.28	9.2	9.21	-0.07	-0.75	243551.0	2250033.23	179
2019-07-14	9.22	9.28	9.22	9.28	-0.01	-0.11	215872.0	2001323.66	197
2019-07-11	9.31	9.31	9.19	9.29	-0.05	-0.54	497442.0	4611167.94	311
2019-07-10	9.4	9.44	9.32	9.34	-0.07	-0.74	385714.0	3614436.81	181
2019-07-09	9.4	9.43	9.35	9.41	0.0	0.0	304215.0	2858133.03	118
2019-07-08	9.4	9.41	9.3	9.41	0.0	0.0	686864.0	6414609.12	181
2019-07-07	9.5	9.56	9.4	9.41	0.0	0.0	412669.0	3917286.04	215
2019-07-04	9.3	9.42	9.3	9.41	0.16	1.73	349798.0	3280270.37	186
2019-07-03	9.2	9.3	9.2	9.25	0.05	0.54	172675.0	1597228.07	160
2019-07-02	9.22	9.3	9.1	9.2	-0.02	-0.22	540093.0	4954746.68	275
2019-07-01	9.13	9.27	9.13	9.22	-0.05	-0.54	283817.0	2603358.14	189
2019-06-30	9.18	9.35	9.18	9.27	0.11	1.2	442349.0	4105866.91	290
2019-06-27	9.0	9.16	9.0	9.16	0.17	1.89	413062.0	3756897.94	293
2019-06-26	8.99	8.99	8.9	8.99	0.0	0.0	93823.0	840462.14	124
2019-06-25	8.8	8.99	8.8	8.99	0.23	2.63	403363.0	3597138.56	237
2019-06-24	8.78	8.84	8.74	8.76	-0.02	-0.23	334922.0	2945127.63	134
2019-06-23	8.76	8.84	8.72	8.78	0.03	0.34	222848.0	1958573.49	135
2019-06-20	8.72	8.75	8.71	8.75	0.0	0.0	151534.0	1324448.75	86
2019-06-19	8.7	8.78	8.7	8.75	0.04	0.46	229665.0	2004111.19	161
2019-06-18	8.67	8.72	8.67	8.71	0.0	0.0	150478.0	1308339.93	104
2019-06-17	8.61	8.72	8.61	8.71	0.01	0.11	239421.0	2081186.44	119
2019-06-16	8.51	8.73	8.51	8.7	0.1	1.16	248466.0	2144455.24	160
2019-06-13	8.68	8.7	8.57	8.6	-0.12	-1.38	403256.0	3473796.53	196
2019-06-12	8.75	8.75	8.69	8.72	-0.07	-0.8	250643.0	2183276.38	158
2019-06-11	8.65	8.8	8.65	8.79	0.15	1.74	246754.0	2147051.0	170
2019-06-10	8.58	8.65	8.56	8.64	0.04	0.47	434833.0	3754699.76	147
2019-06-09	8.43	8.6	8.43	8.6	0.16	1.9	219915.0	1873602.15	125
2019-05-30	8.41	8.44	8.4	8.44	0.04	0.48	152696.0	1284250.75	70
2019-05-29	8.4	8.42	8.39	8.4	0.04	0.48	129038.0	1084104.98	86
2019-05-28	8.39	8.39	8.3	8.36	-0.07	-0.83	502392.0	4179126.91	283
2019-05-27	8.43	8.45	8.35	8.43	0.03	0.36	188664.0	1585446.62	136
2019-05-26	8.47	8.47	8.36	8.4	0.03	0.36	199956.0	1681180.96	158
2019-05-23	8.34	8.42	8.33	8.37	0.02	0.24	203044.0	1694737.21	120
2019-05-22	8.32	8.36	8.3	8.35	-0.02	-0.24	288439.0	2403342.96	114
2019-05-21	8.3	8.37	8.29	8.37	0.07	0.84	94597.0	787863.43	86
2019-05-20	8.29	8.32	8.29	8.3	-0.02	-0.24	149373.0	1239473.48	109
2019-05-19	8.37	8.37	8.3	8.32	0.0	0.0	226505.0	1884100.15	133
2019-05-16	8.35	8.35	8.29	8.32	-0.05	-0.6	465648.0	3874006.24	186
2019-05-15	8.3	8.37	8.29	8.37	0.12	1.45	229247.0	1915178.75	144
2019-05-14	8.3	8.48	8.25	8.25	-0.07	-0.84	593387.0	4926682.73	296
2019-05-13	8.59	8.59	8.3	8.32	-0.26	-3.03	642311.0	5390479.74	360
2019-05-12	8.53	8.65	8.5	8.58	0.06	0.7	644987.0	5531568.63	284
2019-05-09	8.45	8.55	8.45	8.52	0.06	0.71	536059.0	4556861.8	205
2019-05-08	8.43	8.46	8.42	8.46	0.03	0.36	224341.0	1893858.52	127
2019-05-07	8.41	8.43	8.41	8.43	0.01	0.12	101346.0	853326.52	118
2019-05-06	8.4	8.42	8.38	8.42	-0.02	-0.24	149255.0	1252724.79	131
2019-05-05	8.38	8.44	8.38	8.44	0.05	0.6	171314.0	1439135.24	131
2019-05-02	8.36	8.4	8.36	8.39	0.03	0.36	135359.0	1134993.84	122
2019-05-01	8.31	8.39	8.31	8.36	0.03	0.36	108574.0	906054.76	167
2019-04-30	8.3	8.35	8.29	8.33	0.03	0.36	182909.0	1520883.2	116
2019-04-29	8.3	8.31	8.28	8.3	0.0	0.0	144543.0	1199679.95	97
2019-04-28	8.28	8.32	8.27	8.3	-0.02	-0.24	164359.0	1365181.62	117
2019-04-25	8.28	8.32	8.27	8.32	0.03	0.36	187988.0	1560298.57	93
2019-04-24	8.28	8.3	8.28	8.29	0.01	0.12	59746.0	495064.17	49
2019-04-23	8.3	8.31	8.27	8.28	0.0	0.0	270640.0	2245306.23	65
2019-04-22	8.29	8.32	8.27	8.28	-0.03	-0.36	188789.0	1564846.13	120
2019-04-21	8.3	8.33	8.29	8.31	-0.01	-0.12	156058.0	1297205.96	94
2019-04-18	8.3	8.32	8.3	8.32	-0.01	-0.12	97040.0	806169.57	57
2019-04-17	8.3	8.33	8.29	8.33	0.04	0.48	419250.0	3480082.43	124
2019-04-16	8.27	8.29	8.25	8.29	-0.16	-1.89	572920.0	4737772.9	288
2019-04-15	8.46	8.49	8.41	8.45	-0.01	-0.12	1164937.0	9857743.79	264
2019-04-14	8.45	8.48	8.45	8.46	0.01	0.12	190385.0	1610854.26	132
2019-04-11	8.48	8.48	8.45	8.45	-0.02	-0.24	223802.0	1892667.62	113
2019-04-10	8.44	8.47	8.44	8.47	0.03	0.36	295612.0	2498156.47	162
2019-04-09	8.4	8.44	8.39	8.44	0.02	0.24	260018.0	2189090.99	130
2019-04-08	8.42	8.43	8.4	8.42	0.0	0.0	326699.0	2750329.48	139
2019-04-07	8.4	8.42	8.38	8.42	0.03	0.36	286633.0	2407515.45	162
2019-04-04	8.39	8.43	8.38	8.39	0.01	0.12	434052.0	3644615.7	194
2019-04-03	8.34	8.4	8.34	8.38	-0.02	-0.24	178232.0	1492765.03	133
2019-04-02	8.38	8.43	8.34	8.4	0.03	0.36	592448.0	4964424.56	297
2019-04-01	8.37	8.37	8.33	8.37	0.0	0.0	264028.0	2206756.6	139
2019-03-31	8.31	8.39	8.3	8.37	0.06	0.72	450204.0	3758901.6	217
2019-03-28	8.3	8.36	8.3	8.31	-0.01	-0.12	981432.0	8168064.1	268
2019-03-27	8.32	8.33	8.3	8.32	0.04	0.48	158609.0	1318351.27	140
2019-03-26	8.35	8.35	8.27	8.28	0.0	0.0	235385.0	1952642.34	197
2019-03-25	8.28	8.28	8.26	8.28	0.01	0.12	253710.0	2098555.08	109
2019-03-24	8.23	8.29	8.23	8.27	-0.04	-0.48	200578.0	1657425.35	124
2019-03-21	8.27	8.32	8.27	8.31	0.02	0.24	178975.0	1485006.84	89
2019-03-20	8.27	8.31	8.26	8.29	-0.02	-0.24	315565.0	2615536.25	101
2019-03-19	8.21	8.32	8.21	8.31	0.1	1.22	558919.0	4633198.36	143
2019-03-18	8.2	8.23	8.19	8.21	0.01	0.12	286992.0	2354686.58	141
2019-03-17	8.18	8.21	8.18	8.2	-0.02	-0.24	150708.0	1235306.27	131
2019-03-14	8.19	8.22	8.18	8.22	0.04	0.49	200046.0	1639306.93	118
2019-03-13	8.18	8.2	8.18	8.18	0.0	0.0	126539.0	1036097.52	122
2019-03-12	8.18	8.24	8.17	8.18	-0.03	-0.37	398524.0	3272036.62	174
2019-03-11	8.2	8.22	8.15	8.21	0.02	0.24	770382.0	6301167.87	333
2019-03-10	8.21	8.23	8.18	8.19	-0.08	-0.97	397319.0	3259275.09	268
2019-03-07	8.16	8.28	8.16	8.27	0.08	0.98	648832.0	5324476.73	404
2019-03-06	8.2	8.2	8.13	8.19	0.0	0.0	831936.0	6782649.38	231
2019-03-05	8.17	8.19	8.16	8.19	0.0	0.0	196781.0	1608801.57	121
2019-03-04	8.18	8.2	8.11	8.19	-0.03	-0.36	533746.0	4350033.73	301
2019-03-03	8.2	8.24	8.19	8.22	0.02	0.24	209995.0	1724710.96	130
2019-02-28	8.2	8.22	8.16	8.2	-0.03	-0.36	141900.0	1162805.95	146
2019-02-27	8.23	8.26	8.2	8.23	0.0	0.0	245197.0	2017839.76	193
2019-02-26	8.24	8.26	8.23	8.23	0.0	0.0	149844.0	1235548.92	132
2019-02-25	8.24	8.36	8.2	8.23	0.04	0.49	365763.0	3010715.29	299
2019-02-24	8.18	8.2	8.18	8.19	-0.01	-0.12	149310.0	1222559.95	106
2019-02-21	8.16	8.22	8.16	8.2	0.05	0.61	472239.0	3865114.38	187
2019-02-20	8.14	8.16	8.13	8.15	0.01	0.12	216261.0	1761903.43	110
2019-02-19	8.11	8.14	8.1	8.14	0.02	0.25	160156.0	1300936.11	81
2019-02-18	8.14	8.14	8.12	8.12	-0.01	-0.12	146233.0	1188357.97	91
2019-02-17	8.13	8.15	8.11	8.13	0.02	0.25	322270.0	2621179.14	139
2019-02-14	8.08	8.12	8.08	8.11	0.03	0.37	148655.0	1205672.3	85
2019-02-13	8.12	8.12	8.08	8.08	-0.05	-0.62	329263.0	2666915.51	136
2019-02-12	8.1	8.13	8.08	8.13	0.05	0.62	88547.0	718369.38	71
2019-02-11	8.09	8.11	8.08	8.08	-0.02	-0.25	193195.0	1563100.37	107
2019-02-10	8.1	8.13	8.08	8.1	0.0	0.0	301478.0	2440581.28	117
2019-02-07	8.11	8.11	8.09	8.1	-0.01	-0.12	181578.0	1470050.11	83
2019-02-06	8.1	8.12	8.08	8.11	0.04	0.5	316961.0	2565206.91	103
2019-02-05	8.06	8.11	8.06	8.07	0.01	0.12	415064.0	3352715.3	183
2019-02-04	8.14	8.16	8.06	8.06	-0.07	-0.86	396697.0	3215152.94	247
2019-02-03	8.15	8.17	8.09	8.13	0.02	0.25	180788.0	1468710.26	158
2019-01-31	8.13	8.16	8.1	8.11	-0.01	-0.12	255223.0	2074936.68	112
2019-01-30	8.09	8.18	8.05	8.12	0.06	0.74	926884.0	7497542.69	257
2019-01-29	8.08	8.08	8.06	8.06	-0.01	-0.12	176558.0	1424381.47	138
2019-01-28	8.07	8.1	8.06	8.07	-0.01	-0.12	533064.0	4300947.71	205
2019-01-27	8.09	8.1	8.06	8.08	0.02	0.25	193546.0	1562508.37	155
2019-01-24	8.06	8.09	8.06	8.06	0.0	0.0	426467.0	3442663.04	173
2019-01-23	8.07	8.08	8.06	8.06	-0.01	-0.12	289027.0	2332375.15	143
2019-01-22	8.06	8.11	8.06	8.07	0.0	0.0	277126.0	2237172.86	122
2019-01-21	8.1	8.1	8.06	8.07	-0.04	-0.49	586770.0	4733632.91	180
2019-01-20	8.07	8.11	8.06	8.11	0.04	0.5	314543.0	2536760.16	149
2019-01-17	8.09	8.12	8.06	8.07	-0.04	-0.49	236256.0	1910565.75	146
2019-01-16	8.09	8.12	8.07	8.11	0.05	0.62	243709.0	1972819.68	153
2019-01-15	8.06	8.09	8.05	8.06	-0.01	-0.12	272015.0	2195604.43	141
2019-01-14	8.09	8.09	8.06	8.07	-0.01	-0.12	234010.0	1889064.77	131
2019-01-13	8.09	8.1	8.08	8.08	-0.02	-0.25	147404.0	1192349.95	102
2019-01-10	8.1	8.11	8.03	8.1	0.05	0.62	658652.0	5313094.44	323
2019-01-09	8.11	8.12	8.04	8.05	-0.05	-0.62	833458.0	6724482.03	325
2019-01-08	8.15	8.15	8.06	8.1	-0.02	-0.25	317173.0	2565934.33	208
2019-01-07	8.11	8.14	8.11	8.12	-0.02	-0.25	160338.0	1301951.65	151
2019-01-06	8.16	8.18	8.1	8.14	-0.04	-0.49	405636.0	3302359.88	219
2019-01-03	8.19	8.19	8.15	8.18	-0.12	-1.45	274975.0	2248556.81	132
2019-01-02	8.19	8.3	8.16	8.3	0.11	1.34	146986.0	1205548.2	113
2019-01-01	8.29	8.36	8.19	8.19	-0.19	-2.27	623812.0	5155440.83	200
2018-12-31	8.35	8.39	8.32	8.38	0.03	0.36	286036.0	2391349.63	154
2018-12-30	8.3	8.35	8.3	8.35	0.05	0.6	60172.0	501060.75	95
2018-12-27	8.36	8.39	8.3	8.3	-0.03	-0.36	306513.0	2563293.34	130
2018-12-26	8.28	8.33	8.25	8.33	0.05	0.6	323804.0	2682127.3	126
2018-12-25	8.26	8.3	8.22	8.28	-0.01	-0.12	205891.0	1702085.21	117
2018-12-24	8.28	8.31	8.25	8.29	0.04	0.48	400455.0	3317673.12	138
2018-12-23	8.19	8.25	8.18	8.25	0.05	0.61	407195.0	3349649.22	273
2018-12-20	8.2	8.2	8.18	8.2	0.0	0.0	248546.0	2036682.54	152
2018-12-19	8.32	8.35	8.2	8.2	-0.1	-1.2	398219.0	3284608.34	209
2018-12-18	8.33	8.37	8.3	8.3	0.02	0.24	286553.0	2382793.55	140
2018-12-17	8.26	8.36	8.26	8.28	-0.03	-0.36	495024.0	4113149.35	139
2018-12-16	8.32	8.34	8.26	8.31	-0.03	-0.36	208422.0	1729682.56	142
2018-12-13	8.19	8.34	8.19	8.34	0.15	1.83	904453.0	7502340.52	321
2018-12-12	8.17	8.2	8.16	8.19	0.01	0.12	168610.0	1377476.82	103
2018-12-11	8.16	8.18	8.15	8.18	0.0	0.0	181311.0	1479682.28	107
2018-12-10	8.12	8.24	8.12	8.18	0.06	0.74	367226.0	3002098.43	228
2018-12-09	8.15	8.15	8.11	8.12	-0.03	-0.37	156462.0	1271706.04	142
2018-12-06	8.17	8.17	8.1	8.15	-0.02	-0.24	387920.0	3152626.19	196
2018-12-05	8.2	8.26	8.14	8.17	-0.03	-0.37	583786.0	4775006.18	277
2018-12-04	8.15	8.2	8.11	8.2	0.05	0.61	702572.0	5731075.67	227
2018-12-03	8.11	8.2	8.08	8.15	0.07	0.87	629848.0	5114798.37	225
2018-12-02	8.1	8.1	8.06	8.08	0.0	0.0	144116.0	1163282.92	132
2018-11-29	8.05	8.1	8.05	8.08	0.03	0.37	197134.0	1590129.25	75
2018-11-28	8.09	8.09	8.05	8.05	-0.05	-0.62	881297.0	7103122.89	174
2018-11-27	8.08	8.1	8.07	8.1	0.01	0.12	73230.0	591847.79	87
2018-11-26	8.08	8.1	8.08	8.09	0.0	0.0	237403.0	1920252.66	81
2018-11-25	8.09	8.1	8.06	8.09	-0.01	-0.12	233797.0	1891056.71	84
2018-11-22	8.1	8.18	8.1	8.1	0.0	0.0	181920.0	1476033.9	99
2018-11-21	8.1	8.1	8.09	8.1	0.01	0.12	208636.0	1688573.21	83
2018-11-20	8.15	8.15	8.09	8.09	-0.06	-0.74	140810.0	1143248.62	80
2018-11-19	8.09	8.2	8.08	8.15	0.07	0.87	372371.0	3035515.79	138
2018-11-18	8.06	8.1	8.05	8.08	0.01	0.12	153598.0	1239061.31	108
2018-11-15	8.1	8.1	8.06	8.07	0.01	0.12	174563.0	1409075.96	95
2018-11-14	8.08	8.12	8.06	8.06	-0.04	-0.49	323290.0	2611377.43	129
2018-11-13	8.09	8.1	8.08	8.1	-0.04	-0.49	171368.0	1386287.62	108
2018-11-12	8.18	8.18	8.09	8.14	-0.05	-0.61	199430.0	1617729.64	144
2018-11-11	8.15	8.19	8.08	8.19	0.03	0.37	279148.0	2262533.92	181
2018-11-08	8.2	8.2	8.16	8.16	-0.08	-0.97	93606.0	764760.93	78
2018-11-07	8.23	8.24	8.16	8.24	-0.12	-1.44	207776.0	1703195.92	138
2018-11-06	8.39	8.5	8.24	8.36	0.02	0.24	322097.0	2698792.7	117
2018-11-05	8.2	8.44	8.2	8.34	0.12	1.46	386021.0	3219790.29	265
2018-11-04	8.15	8.24	8.15	8.22	0.08	0.98	290724.0	2378365.88	173
2018-11-01	8.1	8.16	8.1	8.14	0.07	0.87	185369.0	1506870.56	199
2018-10-31	8.04	8.07	8.03	8.07	0.01	0.12	118334.0	951524.84	118
2018-10-30	8.06	8.06	8.04	8.06	-0.02	-0.25	78662.0	633009.85	55
2018-10-29	8.09	8.09	8.04	8.08	0.04	0.5	50838.0	409661.51	79
2018-10-28	8.07	8.07	8.02	8.04	-0.02	-0.25	88099.0	708144.49	75
2018-10-25	8.05	8.11	8.05	8.06	-0.01	-0.12	196159.0	1583717.3	124
2018-10-24	8.02	8.12	8.02	8.07	0.03	0.37	97600.0	790203.27	45
2018-10-23	8.0	8.04	7.99	8.04	0.03	0.37	80406.0	645000.13	77
2018-10-22	8.08	8.08	8.01	8.01	-0.13	-1.6	108531.0	873840.7	80
2018-10-21	8.02	8.15	8.02	8.14	0.03	0.37	419500.0	3399322.91	144
2018-10-18	8.1	8.16	8.1	8.11	-0.06	-0.73	443386.0	3604147.03	108
2018-10-17	8.1	8.17	8.1	8.17	0.11	1.36	427310.0	3481435.96	163
2018-10-16	7.95	8.2	7.91	8.06	0.05	0.62	1037686.0	8379685.93	221
2018-10-15	7.85	8.16	7.85	8.01	0.21	2.69	919108.0	7402273.05	245
2018-10-14	7.95	7.95	7.75	7.8	-0.16	-2.01	523944.0	4112457.0	386
2018-10-11	7.96	8.0	7.95	7.96	-0.03	-0.38	391680.0	3120914.71	179
2018-10-10	7.96	8.0	7.95	7.99	0.03	0.38	67057.0	535282.98	68
2018-10-09	8.0	8.0	7.96	7.96	-0.04	-0.5	164674.0	1312502.3	98
2018-10-08	8.0	8.0	8.0	8.0	0.0	0.0	35041.0	280362.49	40
2018-10-07	8.0	8.02	7.95	8.0	0.0	0.0	224279.0	1793583.78	132
2018-10-04	8.01	8.02	8.0	8.0	-0.01	-0.12	129032.0	1033266.09	76
2018-10-03	8.02	8.04	7.99	8.01	-0.01	-0.12	450436.0	3608027.71	118
2018-10-02	8.01	8.02	8.0	8.02	-0.01	-0.12	109369.0	876546.31	85
2018-10-01	8.0	8.04	7.98	8.03	-0.12	-1.47	207240.0	1660471.39	206
2018-09-30	8.12	8.15	8.1	8.15	0.05	0.62	314058.0	2547735.53	207
2018-09-27	8.1	8.13	8.09	8.1	0.02	0.25	177582.0	1439298.45	172
2018-09-26	8.08	8.09	8.08	8.08	0.01	0.12	56348.0	455370.78	68
2018-09-25	8.03	8.09	8.01	8.07	0.03	0.37	159196.0	1281474.67	96
2018-09-20	8.05	8.09	8.04	8.04	0.03	0.37	152996.0	1233370.76	106
2018-09-19	8.02	8.03	8.01	8.01	-0.02	-0.25	127065.0	1019345.06	86
2018-09-18	8.04	8.04	8.0	8.03	0.01	0.12	274418.0	2202730.71	117
2018-09-17	8.01	8.07	8.0	8.02	-0.01	-0.12	451848.0	3627587.18	217
2018-09-16	8.08	8.08	8.02	8.03	-0.05	-0.62	302591.0	2431188.06	173
2018-09-13	8.07	8.08	8.05	8.08	0.02	0.25	119628.0	965132.27	97
2018-09-12	8.06	8.07	8.04	8.06	0.02	0.25	183868.0	1482179.21	130
2018-09-11	8.04	8.08	8.0	8.04	-0.04	-0.5	181961.0	1460239.77	88
2018-09-10	8.08	8.08	8.08	8.08	-0.01	-0.12	178761.0	1444446.2	57
2018-09-09	8.09	8.09	8.04	8.09	0.01	0.12	62702.0	505637.09	73
2018-09-06	8.03	8.08	8.0	8.08	0.03	0.37	498165.0	3990742.13	176
2018-09-05	8.11	8.11	8.03	8.05	-0.01	-0.12	206597.0	1666649.35	156
2018-09-04	8.12	8.12	8.06	8.06	-0.05	-0.62	144116.0	1167734.09	120
2018-09-03	8.12	8.12	8.11	8.11	-0.01	-0.12	81603.0	662399.89	90
2018-09-02	8.2	8.2	8.11	8.12	0.0	0.0	360995.0	2938179.55	161
2018-08-30	8.16	8.17	8.11	8.12	-0.05	-0.61	97331.0	791131.33	77
2018-08-29	8.12	8.2	8.1	8.17	0.04	0.49	362926.0	2958131.81	222
2018-08-28	8.11	8.13	8.08	8.13	0.01	0.12	304902.0	2470184.18	85
2018-08-27	8.12	8.14	8.11	8.12	-0.02	-0.25	114674.0	931087.12	72
2018-08-26	8.15	8.15	8.11	8.14	0.0	0.0	113023.0	917406.69	83
2018-08-16	8.11	8.14	8.11	8.14	0.03	0.37	90226.0	731995.46	87
2018-08-15	8.09	8.11	8.08	8.11	0.06	0.75	154042.0	1247125.13	95
2018-08-14	8.05	8.06	8.04	8.05	0.02	0.25	66850.0	538324.78	66
2018-08-13	8.06	8.06	8.01	8.03	-0.05	-0.62	237687.0	1909057.26	147
2018-08-12	8.1	8.1	8.07	8.08	-0.02	-0.25	283752.0	2297582.75	112
2018-08-09	8.11	8.12	8.1	8.1	0.0	0.0	179711.0	1457098.86	71
2018-08-08	8.1	8.12	8.1	8.1	0.0	0.0	184425.0	1496137.4	81
2018-08-07	8.08	8.1	8.08	8.1	0.0	0.0	149649.0	1212098.2	89
2018-08-06	8.12	8.12	8.09	8.1	0.0	0.0	118847.0	963258.6	128
2018-08-05	8.2	8.2	8.1	8.1	-0.1	-1.22	154452.0	1257471.19	120
2018-08-02	8.19	8.21	8.17	8.2	0.01	0.12	227535.0	1863957.83	137
2018-08-01	8.14	8.19	8.14	8.19	0.04	0.49	150075.0	1225132.03	99
2018-07-31	8.11	8.17	8.11	8.15	0.05	0.62	166994.0	1358687.8	87
2018-07-30	8.09	8.12	8.09	8.1	0.0	0.0	240167.0	1945746.21	63
2018-07-29	8.15	8.15	8.1	8.1	-0.02	-0.25	134292.0	1089351.3	102
2018-07-26	8.08	8.13	8.08	8.12	-0.01	-0.12	235706.0	1909747.67	114
2018-07-25	8.09	8.13	8.07	8.13	0.04	0.49	329181.0	2667940.96	117
2018-07-24	8.12	8.14	8.09	8.09	0.0	0.0	151408.0	1227241.74	118
2018-07-23	8.06	8.1	8.06	8.09	-0.02	-0.25	193725.0	1566707.65	72
2018-07-22	8.05	8.3	8.05	8.11	0.05	0.62	526948.0	4266410.95	180
2018-07-19	8.07	8.07	8.04	8.06	-0.01	-0.12	227979.0	1836285.76	138
2018-07-18	8.09	8.09	8.04	8.07	0.02	0.25	546344.0	4406404.73	152
2018-07-17	8.05	8.08	8.04	8.05	-0.03	-0.37	429052.0	3454611.01	141
2018-07-16	8.1	8.1	8.05	8.08	-0.01	-0.12	172760.0	1396551.92	85
2018-07-15	8.1	8.1	8.05	8.09	0.07	0.87	114203.0	922034.34	95
2018-07-12	8.02	8.03	8.02	8.02	0.0	0.0	41166.0	330389.37	46
2018-07-11	8.02	8.05	8.02	8.02	0.0	0.0	66393.0	533413.49	57
2018-07-10	8.02	8.05	8.02	8.02	-0.05	-0.62	85042.0	683252.39	71
2018-07-09	8.03	8.08	8.02	8.07	0.04	0.5	186865.0	1503891.48	123
2018-07-08	8.02	8.04	8.02	8.03	0.01	0.12	85076.0	683277.65	82
2018-07-05	8.03	8.03	8.01	8.02	-0.02	-0.25	76062.0	610092.86	61
2018-07-04	8.06	8.06	8.03	8.04	-0.01	-0.12	82203.0	660751.98	68
2018-07-03	8.0	8.1	8.0	8.05	0.01	0.12	147855.0	1189943.44	141
2018-07-02	8.09	8.13	8.0	8.04	-0.03	-0.37	497119.0	4000636.48	239
2018-07-01	8.0	8.46	8.0	8.07	0.01	0.12	1508406.0	12402716.17	777
2018-06-28	8.05	8.09	8.05	8.06	0.01	0.12	115652.0	932989.41	62
2018-06-27	8.01	8.05	8.01	8.05	0.03	0.37	142343.0	1142416.28	89
2018-06-26	8.02	8.02	8.01	8.02	0.01	0.12	104156.0	834938.48	51
2018-06-25	8.01	8.05	8.01	8.01	-0.01	-0.12	147943.0	1187416.85	90
2018-06-24	8.02	8.03	7.99	8.02	0.0	0.0	151399.0	1213706.94	83
2018-06-21	8.0	8.02	8.0	8.02	0.02	0.25	83694.0	669946.13	69
2018-06-20	8.01	8.02	8.0	8.0	-0.02	-0.25	98896.0	791825.12	65
2018-06-12	8.01	8.02	8.01	8.02	0.01	0.12	72870.0	584232.0	54
2018-06-11	8.01	8.02	8.01	8.01	0.0	0.0	81026.0	649346.59	62
2018-06-10	8.02	8.02	8.01	8.01	0.03	0.38	134545.0	1078231.94	57
2018-06-07	8.02	8.02	7.98	7.98	-0.02	-0.25	90786.0	725624.5	75
2018-06-06	8.0	8.01	8.0	8.0	0.0	0.0	38749.0	310029.89	71
2018-06-05	8.0	8.0	7.99	8.0	0.0	0.0	44490.0	355841.49	57
2018-06-04	8.0	8.02	7.99	8.0	0.0	0.0	226030.0	1807792.95	94
2018-06-03	8.0	8.1	7.95	8.0	0.02	0.25	925573.0	7444890.94	354
2018-05-31	8.01	8.01	7.98	7.98	-0.02	-0.25	108945.0	871210.73	126
2018-05-30	8.02	8.02	7.99	8.0	0.0	0.0	140124.0	1121085.08	77
2018-05-29	8.0	8.0	8.0	8.0	0.0	0.0	35650.0	285160.73	69
2018-05-28	8.0	8.0	7.99	8.0	-0.01	-0.12	74637.0	597075.74	98
2018-05-27	8.02	8.02	8.0	8.01	0.0	0.0	131863.0	1055838.13	77
2018-05-24	8.01	8.04	8.0	8.01	-0.03	-0.37	151581.0	1216738.61	73
2018-05-23	8.06	8.06	8.0	8.04	-0.01	-0.12	651249.0	5225861.96	138
2018-05-22	8.05	8.08	8.05	8.05	0.0	0.0	224368.0	1809506.6	80
2018-05-21	8.05	8.05	8.02	8.05	0.0	0.0	253409.0	2039774.24	68
2018-05-20	8.03	8.08	8.03	8.05	-0.01	-0.12	305682.0	2466189.24	76
2018-05-17	8.03	8.06	8.02	8.06	0.01	0.12	76983.0	618836.81	68
2018-05-16	8.05	8.06	8.04	8.05	0.0	0.0	122447.0	985499.14	59
2018-05-15	8.05	8.08	8.0	8.05	-0.01	-0.12	479212.0	3845288.84	182
2018-05-14	8.1	8.12	8.06	8.06	-0.02	-0.25	328189.0	2651786.05	137
2018-05-13	8.06	8.09	8.0	8.08	0.0	0.0	360495.0	2899767.38	175
2018-05-10	8.04	8.12	8.01	8.08	0.05	0.62	252162.0	2037164.5	123
2018-05-09	8.05	8.08	8.0	8.03	-0.05	-0.62	501620.0	4019651.42	303
2018-05-08	8.13	8.19	8.0	8.08	-0.1	-1.22	513593.0	4163524.6	193
2018-05-07	8.22	8.25	8.16	8.18	-0.02	-0.24	242556.0	1988289.68	137
2018-05-06	8.2	8.24	8.19	8.2	0.09	1.11	1158289.0	9504901.03	224
2018-05-03	8.05	8.16	8.01	8.11	0.08	1.0	364000.0	2941951.93	276
2018-05-02	8.1	8.1	8.0	8.03	-0.07	-0.86	463291.0	3722711.69	228
2018-05-01	8.08	8.11	8.0	8.1	-0.03	-0.37	341208.0	2758569.82	202
2018-04-30	8.18	8.18	8.08	8.13	-0.06	-0.73	107745.0	876680.42	120
2018-04-29	8.07	8.26	8.06	8.19	0.12	1.49	620900.0	5066832.9	335
2018-04-26	8.0	8.13	8.0	8.07	0.08	1.0	526717.0	4258712.99	406
2018-04-25	7.95	8.04	7.95	7.99	-0.01	-0.13	211632.0	1688545.25	238
2018-04-24	8.07	8.08	7.99	8.0	-0.07	-0.87	623973.0	5011088.58	360
2018-04-23	8.06	8.09	8.06	8.07	-0.02	-0.25	291469.0	2354294.04	164
2018-04-22	8.07	8.1	8.05	8.09	0.0	0.0	329411.0	2658799.67	221
2018-04-19	8.1	8.12	8.07	8.09	-0.03	-0.37	430954.0	3489484.44	283
2018-04-18	8.13	8.14	8.08	8.12	-0.01	-0.12	489806.0	3971847.68	266
2018-04-17	8.11	8.15	8.11	8.13	0.04	0.49	345014.0	2806209.13	272
2018-04-16	8.15	8.21	8.05	8.09	-0.07	-0.86	888275.0	7216576.44	395
2018-04-15	8.2	8.2	8.1	8.16	0.06	0.74	324475.0	2644577.38	280
2018-04-12	8.1	8.2	8.07	8.1	-0.03	-0.37	427864.0	3469589.28	437
2018-04-11	8.28	8.29	8.08	8.13	-0.16	-1.93	422507.0	3455470.55	545
2018-04-10	8.27	8.3	8.26	8.29	0.01	0.12	437305.0	3626255.58	200
2018-04-09	8.19	8.32	8.19	8.28	0.09	1.1	586725.0	4831994.94	391
2018-04-08	8.2	8.33	8.13	8.19	0.1	1.24	604783.0	4981949.42	516
2018-04-05	8.09	8.25	8.04	8.09	0.02	0.25	1609214.0	13097335.43	905
2018-04-04	8.15	8.18	8.01	8.07	-0.06	-0.74	1665167.0	13457234.93	763
2018-04-03	8.2	8.2	8.1	8.13	-0.1	-1.22	858766.0	6992811.78	780
2018-04-02	8.31	8.35	8.21	8.23	-0.14	-1.67	870587.0	7232973.0	624
2018-04-01	8.5	8.5	8.35	8.37	-0.17	-1.99	1239120.0	10418572.26	634
2018-03-29	8.61	8.7	8.51	8.54	-0.09	-1.04	1487544.0	12734890.82	974
2018-03-28	8.7	8.74	8.61	8.63	-0.08	-0.92	1337105.0	11566684.09	849
2018-03-27	8.8	8.89	8.62	8.71	-0.29	-3.22	3391279.0	29626986.04	2091
2018-03-26	9.31	9.35	9.0	9.0	-1.0	-10.0	6571047.0	59982726.63	2261
