# Supplementary material for: Effective short-term forecasts of Saudi stock price trends using technical indicators and large-scale multivariate time series
Source: PeerJ Comput Sci. 2023 Jan 6;9:e1205. doi: 10.7717/peerj-cs.1205 (PMC10280263; doi:10.7717/peerj-cs.1205)
Supplement: Supplemental Information 3 [file peerj-cs-09-1205-s003.zip › TASI Dataset 2021/SAUDI RE_8200.csv]

date	open	high	low	close	change	change_percent	volume_traded	value_traded_SAR	number_trades
2020-03-19	7.0	7.24	7.0	7.24	0.12	1.69	2079441.0	14808144.43	994
2020-03-18	7.0	7.17	6.99	7.12	0.04	0.56	1650298.0	11682205.79	1084
2020-03-17	6.8	7.08	6.8	7.08	0.19	2.76	2451828.0	17059476.16	1214
2020-03-16	7.0	7.23	6.88	6.89	-0.29	-4.04	1434632.0	10120596.34	978
2020-03-15	7.5	7.5	7.1	7.18	-0.13	-1.78	944473.0	6868975.63	731
2020-03-12	7.0	7.32	6.75	7.31	-0.19	-2.53	1544027.0	10976538.43	1022
2020-03-11	7.94	7.98	7.32	7.5	-0.41	-5.18	1901859.0	14637148.25	1231
2020-03-10	7.81	7.98	7.48	7.91	0.42	5.61	2188794.0	17025838.7	1221
2020-03-09	7.49	7.55	7.49	7.49	-0.83	-9.98	934043.0	7000351.53	736
2020-03-08	8.78	8.8	8.32	8.32	-0.92	-9.96	1263810.0	10618811.35	946
2020-03-05	9.2	9.26	9.04	9.24	0.05	0.54	790993.0	7253372.05	661
2020-03-04	9.09	9.22	9.03	9.19	-0.06	-0.65	1010735.0	9252935.0	658
2020-03-03	9.0	9.25	9.0	9.25	0.28	3.12	1005109.0	9144043.7	968
2020-03-02	8.91	9.1	8.87	8.97	0.12	1.36	1063856.0	9556410.58	762
2020-03-01	9.0	9.07	8.78	8.85	-0.27	-2.96	795438.0	7072064.65	629
2020-02-27	9.07	9.13	9.0	9.12	-0.03	-0.33	673965.0	6107321.96	622
2020-02-26	9.09	9.17	9.03	9.15	-0.07	-0.76	499422.0	4546731.9	452
2020-02-25	9.03	9.22	8.97	9.22	0.07	0.77	859081.0	7830698.83	653
2020-02-24	9.67	9.67	9.1	9.15	-0.53	-5.48	1297893.0	12213522.43	914
2020-02-23	9.58	9.7	9.53	9.68	0.06	0.62	527663.0	5063990.59	438
2020-02-20	9.62	9.63	9.58	9.62	0.04	0.42	397620.0	3821476.76	415
2020-02-19	9.43	9.59	9.4	9.58	0.18	1.91	795190.0	7574943.77	655
2020-02-18	9.45	9.45	9.39	9.4	0.03	0.32	330534.0	3112531.26	362
2020-02-17	9.36	9.48	9.36	9.37	0.07	0.75	464805.0	4375638.27	421
2020-02-16	9.27	9.36	9.2	9.3	0.06	0.65	588424.0	5460286.14	570
2020-02-13	9.39	9.44	9.22	9.24	-0.14	-1.49	470422.0	4382718.3	568
2020-02-12	9.4	9.5	9.37	9.38	-0.03	-0.32	608856.0	5739557.99	625
2020-02-11	9.6	9.6	9.41	9.41	-0.23	-2.39	608805.0	5789642.76	636
2020-02-10	9.58	9.66	9.43	9.64	0.09	0.94	597068.0	5719197.72	547
2020-02-09	9.69	9.69	9.34	9.55	-0.2	-2.05	814092.0	7747165.95	675
2020-02-06	9.85	9.85	9.69	9.75	-0.01	-0.1	769803.0	7500930.95	467
2020-02-05	9.95	9.96	9.73	9.76	-0.1	-1.01	756499.0	7449103.63	618
2020-02-04	9.7	9.89	9.7	9.86	0.21	2.18	616521.0	6039942.54	684
2020-02-03	9.85	9.98	9.65	9.65	-0.29	-2.92	1309900.0	12824371.84	1114
2020-02-02	10.1	10.14	9.93	9.94	-0.3	-2.93	1018178.0	10220936.06	653
2020-01-30	10.14	10.36	10.1	10.24	0.1	0.99	1281079.0	13119008.98	976
2020-01-29	10.0	10.14	9.99	10.14	0.14	1.4	1070106.0	10734261.04	741
2020-01-28	10.1	10.16	9.94	10.0	-0.08	-0.79	999317.0	10039404.43	735
2020-01-27	10.26	10.32	10.04	10.08	-0.2	-1.95	1119220.0	11393629.76	638
2020-01-26	10.24	10.36	10.16	10.28	-0.04	-0.39	743749.0	7653140.32	461
2020-01-23	10.36	10.42	10.24	10.32	-0.04	-0.39	1518826.0	15660231.64	797
2020-01-22	10.5	10.58	10.26	10.36	-0.14	-1.33	1605643.0	16804448.4	918
2020-01-21	10.28	10.56	10.24	10.5	0.24	2.34	3350063.0	34888810.46	1972
2020-01-20	10.18	10.28	9.92	10.26	0.1	0.98	2556399.0	25901066.97	1472
2020-01-19	10.0	10.22	10.0	10.16	0.18	1.8	3240693.0	32787573.62	1677
2020-01-16	9.53	10.0	9.48	9.98	0.48	5.05	3391037.0	33035967.13	1712
2020-01-15	9.47	9.56	9.43	9.5	0.05	0.53	1908926.0	18171103.73	959
2020-01-14	9.45	9.52	9.36	9.45	0.03	0.32	1585759.0	14997908.48	1017
2020-01-13	9.32	9.45	9.3	9.42	0.12	1.29	1316699.0	12363877.19	791
2020-01-12	9.24	9.33	9.24	9.3	0.08	0.87	1181027.0	10977947.75	812
2020-01-09	9.2	9.29	9.2	9.22	0.19	2.1	1443454.0	13327038.22	855
2020-01-08	9.2	9.28	8.94	9.03	-0.31	-3.32	1830106.0	16694419.37	1218
2020-01-07	9.4	9.55	9.29	9.34	0.04	0.43	1677653.0	15773492.54	999
2020-01-06	9.38	9.46	9.27	9.3	-0.08	-0.85	1367000.0	12764609.34	947
2020-01-05	9.3	9.68	9.24	9.38	-0.04	-0.42	3526028.0	33544442.47	2105
2020-01-02	9.4	9.55	9.3	9.42	0.05	0.53	1898943.0	17940861.82	1295
2020-01-01	9.3	9.41	9.3	9.37	0.07	0.75	643005.0	6012523.09	516
2019-12-31	9.31	9.36	9.21	9.3	-0.02	-0.21	873955.0	8109880.78	649
2019-12-30	9.36	9.51	9.3	9.32	-0.04	-0.43	1505808.0	14203408.85	977
2019-12-29	9.33	9.36	9.27	9.36	0.07	0.75	966560.0	9008357.83	613
2019-12-26	9.23	9.32	9.21	9.29	0.02	0.22	920827.0	8538745.18	746
2019-12-25	9.41	9.51	9.25	9.27	-0.1	-1.07	2421786.0	22772172.02	1210
2019-12-24	9.25	9.47	9.15	9.37	0.14	1.52	2866069.0	26735727.0	1674
2019-12-23	9.16	9.33	9.14	9.23	0.1	1.1	1789871.0	16525504.99	1054
2019-12-22	8.96	9.23	8.96	9.13	0.16	1.78	1900841.0	17344627.26	1172
2019-12-19	9.03	9.1	8.93	8.97	-0.05	-0.55	1072437.0	9652473.11	908
2019-12-18	8.92	9.06	8.92	9.02	0.1	1.12	1330553.0	11975240.26	886
2019-12-17	8.78	8.95	8.76	8.92	0.17	1.94	1227676.0	10873951.17	811
2019-12-16	8.7	8.75	8.63	8.75	0.1	1.16	687911.0	5977932.13	532
2019-12-15	8.59	8.66	8.56	8.65	0.09	1.05	466496.0	4021112.75	381
2019-12-12	8.66	8.68	8.5	8.56	-0.14	-1.61	863244.0	7419987.89	699
2019-12-11	8.65	8.75	8.65	8.7	0.04	0.46	477370.0	4150244.79	330
2019-12-10	8.73	8.73	8.65	8.66	-0.1	-1.14	348492.0	3027780.68	372
2019-12-09	8.75	8.82	8.72	8.76	0.0	0.0	438698.0	3849447.35	383
2019-12-08	8.71	8.78	8.67	8.76	0.06	0.69	447019.0	3904849.8	337
2019-12-05	8.7	8.78	8.65	8.7	0.01	0.12	396674.0	3449428.27	493
2019-12-04	8.66	8.7	8.64	8.69	-0.03	-0.34	235713.0	2041297.92	371
2019-12-03	8.75	8.81	8.69	8.72	-0.07	-0.8	299996.0	2621700.64	373
2019-12-02	8.8	8.8	8.73	8.79	-0.01	-0.11	235459.0	2065594.99	367
2019-12-01	8.83	8.89	8.79	8.8	-0.04	-0.45	595517.0	5256073.56	424
2019-11-28	8.83	8.94	8.74	8.84	0.05	0.57	744626.0	6593749.84	561
2019-11-27	8.75	8.83	8.7	8.79	0.04	0.46	320550.0	2808298.66	385
2019-11-26	8.67	8.75	8.64	8.75	0.09	1.04	501689.0	4348635.83	411
2019-11-25	8.7	8.74	8.64	8.66	-0.02	-0.23	447446.0	3886335.71	424
2019-11-24	8.84	8.91	8.66	8.68	-0.15	-1.7	958271.0	8459395.28	644
2019-11-21	8.86	8.87	8.76	8.83	-0.05	-0.56	501079.0	4413715.95	388
2019-11-20	8.87	8.95	8.85	8.88	0.01	0.11	493067.0	4380798.0	380
2019-11-19	9.0	9.06	8.87	8.87	-0.12	-1.33	858575.0	7677737.22	572
2019-11-18	8.73	8.99	8.7	8.99	0.22	2.51	928365.0	8253579.7	664
2019-11-17	8.82	8.88	8.7	8.77	-0.05	-0.57	339986.0	2982763.57	320
2019-11-14	8.79	8.82	8.7	8.82	0.03	0.34	602035.0	5272378.69	687
2019-11-13	9.05	9.07	8.79	8.79	-0.32	-3.51	1249158.0	11166705.57	932
2019-11-12	9.12	9.19	9.05	9.11	-0.03	-0.33	756306.0	6896178.29	637
2019-11-11	9.0	9.15	8.99	9.14	0.13	1.44	1199291.0	10880029.02	579
2019-11-10	8.83	9.04	8.83	9.01	0.18	2.04	970435.0	8693906.32	626
2019-11-07	8.8	8.9	8.8	8.83	0.06	0.68	727718.0	6434094.18	429
2019-11-06	8.8	8.84	8.74	8.77	-0.03	-0.34	698310.0	6135470.48	554
2019-11-05	8.9	8.9	8.74	8.8	-0.01	-0.11	1002026.0	8830085.97	750
2019-11-04	8.62	8.98	8.62	8.81	0.33	3.89	2441698.0	21576243.97	1891
2019-11-03	8.41	8.55	8.41	8.48	-0.18	-2.08	494836.0	4192035.98	535
2019-10-31	8.69	8.8	8.62	8.66	-0.04	-0.46	722901.0	6290381.56	507
2019-10-30	8.6	8.72	8.5	8.7	0.21	2.47	650944.0	5614557.37	500
2019-10-29	8.83	8.83	8.49	8.49	-0.37	-4.18	1004606.0	8657908.1	729
2019-10-28	8.92	8.95	8.8	8.86	-0.09	-1.01	527677.0	4685080.41	373
2019-10-27	8.89	8.98	8.84	8.95	0.05	0.56	531889.0	4741273.94	448
2019-10-24	9.03	9.04	8.9	8.9	-0.13	-1.44	944213.0	8462308.24	687
2019-10-23	9.15	9.25	9.0	9.03	-0.12	-1.31	1101497.0	10079636.35	783
2019-10-22	8.9	9.2	8.9	9.15	0.26	2.92	1529782.0	13882890.72	1028
2019-10-21	8.91	8.94	8.8	8.89	-0.04	-0.45	865595.0	7680406.28	601
2019-10-20	8.8	9.03	8.74	8.93	0.29	3.36	1364716.0	12149528.2	864
2019-10-17	8.65	8.67	8.59	8.64	0.01	0.12	348337.0	3006097.05	371
2019-10-16	8.63	8.66	8.5	8.63	0.01	0.12	571818.0	4912941.24	480
2019-10-15	8.62	8.68	8.54	8.62	0.0	0.0	513403.0	4419339.11	452
2019-10-14	8.6	8.85	8.6	8.62	0.02	0.23	709878.0	6166282.25	729
2019-10-13	8.76	8.81	8.6	8.6	-0.1	-1.15	540845.0	4702613.55	448
2019-10-10	8.72	8.8	8.7	8.7	-0.1	-1.14	956006.0	8337397.97	657
2019-10-09	8.9	8.91	8.73	8.8	-0.1	-1.12	777132.0	6852149.13	607
2019-10-08	9.05	9.09	8.8	8.9	-0.2	-2.2	1242423.0	11063266.74	978
2019-10-07	9.2	9.25	9.05	9.1	-0.09	-0.98	927404.0	8454561.69	625
2019-10-06	9.06	9.2	9.06	9.19	0.17	1.88	754903.0	6903162.34	513
2019-10-03	9.1	9.1	8.94	9.02	-0.1	-1.1	1085234.0	9765215.21	836
2019-10-02	9.26	9.37	9.11	9.12	-0.15	-1.62	1252865.0	11575541.3	920
2019-10-01	9.18	9.44	9.15	9.27	0.11	1.2	1763951.0	16437484.26	1269
2019-09-30	9.05	9.17	9.04	9.16	0.09	0.99	497882.0	4545051.63	497
2019-09-29	8.98	9.08	8.94	9.07	0.14	1.57	587896.0	5303102.98	510
2019-09-26	8.92	9.01	8.91	8.93	-0.07	-0.78	521028.0	4658612.75	501
2019-09-25	9.16	9.17	8.98	9.0	-0.15	-1.64	859127.0	7785279.43	700
2019-09-24	9.06	9.15	9.0	9.15	0.15	1.67	1460106.0	13217299.91	798
2019-09-22	8.7	9.06	8.7	9.0	0.3	3.45	1565904.0	13934686.78	962
2019-09-19	9.05	9.09	8.66	8.7	-0.4	-4.4	1692141.0	15023792.75	1308
2019-09-18	9.05	9.22	9.0	9.1	0.07	0.78	1538038.0	13969867.39	896
2019-09-17	9.22	9.37	8.99	9.03	-0.2	-2.17	1723083.0	15740293.59	1043
2019-09-16	9.06	9.28	9.06	9.23	0.16	1.76	1957858.0	17967238.26	1796
2019-09-15	9.08	9.17	8.9	9.07	-0.08	-0.87	1116325.0	10100001.59	915
2019-09-12	9.17	9.26	9.15	9.15	0.0	0.0	948246.0	8736045.36	592
2019-09-11	9.46	9.46	9.09	9.15	-0.34	-3.58	1712516.0	15746124.88	1288
2019-09-10	9.65	9.66	9.44	9.49	-0.16	-1.66	1820439.0	17310023.58	926
2019-09-09	9.62	9.74	9.5	9.65	0.11	1.15	1877704.0	18082903.19	1111
2019-09-08	9.35	9.68	9.35	9.54	0.24	2.58	2687097.0	25654635.55	1451
2019-09-05	9.3	9.36	9.23	9.3	0.08	0.87	2116494.0	19682324.18	1102
2019-09-04	9.2	9.34	9.17	9.22	0.02	0.22	1117726.0	10353126.77	880
2019-09-03	9.32	9.38	9.18	9.2	-0.11	-1.18	2027706.0	18734571.46	1216
2019-09-02	9.39	9.42	9.28	9.31	-0.04	-0.43	1764350.0	16489662.04	948
2019-09-01	9.33	9.42	9.21	9.35	0.04	0.43	1344595.0	12533820.78	899
2019-08-29	9.5	9.62	9.31	9.31	-0.09	-0.96	1969438.0	18671996.6	1208
2019-08-28	9.19	9.5	9.0	9.4	0.25	2.73	2822842.0	26374624.14	1624
2019-08-27	9.5	9.6	9.13	9.15	-0.29	-3.07	1780780.0	16513107.45	1201
2019-08-26	9.15	9.5	9.15	9.44	0.3	3.28	2628155.0	24559772.88	1549
2019-08-25	9.61	9.66	9.1	9.14	-0.52	-5.38	2834928.0	26577674.25	1565
2019-08-22	9.85	9.85	9.5	9.66	-0.19	-1.93	2954788.0	28529165.66	1706
2019-08-21	10.0	10.1	9.8	9.85	-0.17	-1.7	1212778.0	12099722.47	916
2019-08-20	9.92	10.26	9.86	10.02	0.06	0.6	3874760.0	39047789.03	2417
2019-08-19	10.1	10.3	9.85	9.96	-0.1	-0.99	4049479.0	40642096.24	2574
2019-08-18	9.19	10.1	9.19	10.06	0.85	9.23	5510602.0	53855966.8	3013
2019-08-08	8.94	9.41	8.93	9.21	0.29	3.25	6429284.0	59075600.8	3252
2019-08-07	8.72	8.92	8.64	8.92	0.3	3.48	1747768.0	15314613.38	972
2019-08-06	8.7	8.77	8.58	8.62	0.04	0.47	3346440.0	29009564.49	1479
2019-08-05	8.62	8.71	8.58	8.58	-0.06	-0.69	664852.0	5744402.61	642
2019-08-04	8.54	8.83	8.54	8.64	0.1	1.17	1857945.0	16164909.44	1289
2019-08-01	8.53	8.54	8.48	8.54	0.0	0.0	813697.0	6920589.39	590
2019-07-31	8.63	8.63	8.53	8.54	-0.08	-0.93	941187.0	8053819.0	772
2019-07-30	8.7	8.76	8.59	8.62	-0.02	-0.23	1417397.0	12280908.06	823
2019-07-29	8.59	8.86	8.59	8.64	0.11	1.29	3408033.0	29722934.61	1719
2019-07-28	8.3	8.68	8.3	8.53	0.18	2.16	1496807.0	12787314.43	954
2019-07-25	8.37	8.39	8.33	8.35	-0.04	-0.48	583165.0	4870478.5	501
2019-07-24	8.36	8.43	8.29	8.39	0.0	0.0	1071142.0	8961007.47	647
2019-07-23	8.55	8.55	8.37	8.39	-0.15	-1.76	1307506.0	11016433.0	875
2019-07-22	8.56	8.63	8.52	8.54	-0.05	-0.58	869390.0	7456017.14	529
2019-07-21	8.6	8.64	8.5	8.59	-0.06	-0.69	1577410.0	13483301.79	796
2019-07-18	8.61	8.75	8.55	8.65	0.05	0.58	1527635.0	13205424.09	1181
2019-07-17	8.65	8.78	8.6	8.6	-0.06	-0.69	1600621.0	13914449.59	973
2019-07-16	8.81	8.83	8.63	8.66	-0.14	-1.59	2508058.0	21908014.77	1431
2019-07-15	8.63	8.85	8.61	8.8	0.15	1.73	3251489.0	28443564.02	1957
2019-07-14	8.37	8.71	8.37	8.65	0.33	3.97	5412651.0	46266271.17	2573
2019-07-11	8.38	8.42	8.29	8.32	-0.04	-0.48	1381056.0	11525921.32	856
2019-07-10	8.31	8.39	8.25	8.36	0.06	0.72	2246080.0	18643412.77	970
2019-07-09	8.31	8.44	8.28	8.3	0.01	0.12	3775442.0	31476421.74	1508
2019-07-08	8.36	8.4	8.26	8.29	-0.01	-0.12	2441107.0	20313439.21	1298
2019-07-07	8.2	8.48	8.16	8.3	0.1	1.22	2314209.0	19354780.57	1693
2019-07-04	8.3	8.33	8.16	8.2	-0.09	-1.09	1317281.0	10863173.05	849
2019-07-03	8.38	8.41	8.26	8.29	-0.07	-0.84	1481130.0	12327621.89	1125
2019-07-02	8.31	8.49	8.25	8.36	0.05	0.6	3482803.0	29161663.45	2302
2019-07-01	7.89	8.54	7.82	8.31	0.41	5.19	6410331.0	53029325.31	3376
2019-06-30	8.02	8.06	7.9	7.9	-0.07	-0.88	1374871.0	10931274.63	711
2019-06-27	8.07	8.09	7.9	7.97	-0.06	-0.75	1242910.0	9950422.34	868
2019-06-26	7.82	8.08	7.8	8.03	0.21	2.69	2847623.0	22731758.78	1503
2019-06-25	8.02	8.03	7.75	7.82	-0.1	-1.26	1957947.0	15405178.24	1356
2019-06-24	7.74	8.07	7.74	7.92	0.21	2.72	5758053.0	45544855.13	3085
2019-06-23	7.35	8.03	7.35	7.71	0.36	4.9	6581454.0	51054310.9	2845
2019-06-20	7.37	7.4	7.33	7.35	-0.05	-0.68	305576.0	2247054.66	229
2019-06-19	7.49	7.5	7.4	7.4	-0.07	-0.94	546271.0	4069385.9	286
2019-06-18	7.49	7.53	7.45	7.47	0.02	0.27	690420.0	5162022.02	319
2019-06-17	7.4	7.47	7.4	7.45	0.08	1.09	551755.0	4101749.59	295
2019-06-16	7.42	7.43	7.35	7.37	0.06	0.82	240838.0	1773757.48	239
2019-06-13	7.46	7.46	7.3	7.31	-0.15	-2.01	775858.0	5742455.93	375
2019-06-12	7.46	7.55	7.43	7.46	0.0	0.0	886595.0	6635695.33	473
2019-06-11	7.42	7.59	7.42	7.46	0.03	0.4	1282800.0	9614280.74	692
2019-06-10	7.43	7.47	7.4	7.43	0.03	0.41	539680.0	4012508.11	385
2019-06-09	7.31	7.4	7.29	7.4	0.12	1.65	265716.0	1952728.64	278
2019-05-30	7.29	7.3	7.24	7.28	0.01	0.14	229359.0	1666182.97	128
2019-05-29	7.26	7.28	7.26	7.27	0.0	0.0	101277.0	735746.92	86
2019-05-28	7.28	7.3	7.25	7.27	-0.01	-0.14	244657.0	1778501.72	194
2019-05-27	7.34	7.34	7.22	7.28	-0.06	-0.82	268615.0	1952381.67	271
2019-05-26	7.26	7.35	7.18	7.34	0.07	0.96	334332.0	2423155.9	237
2019-05-23	7.35	7.35	7.25	7.27	-0.08	-1.09	372352.0	2709706.29	155
2019-05-22	7.31	7.35	7.25	7.35	0.05	0.68	327506.0	2390370.28	211
2019-05-21	7.25	7.33	7.25	7.3	0.1	1.39	295675.0	2153590.72	255
2019-05-20	7.19	7.22	7.13	7.2	-0.03	-0.41	383032.0	2748975.35	323
2019-05-19	7.29	7.43	7.23	7.23	-0.2	-2.69	593176.0	4333919.34	548
2019-05-16	7.28	7.75	7.25	7.43	0.14	1.92	1873309.0	14098272.48	1009
2019-05-15	7.2	7.31	7.2	7.29	0.19	2.68	606326.0	4403443.4	458
2019-05-14	7.2	7.39	6.9	7.1	-0.12	-1.66	1419412.0	10236273.29	847
2019-05-13	7.54	7.7	7.2	7.22	-0.21	-2.83	2330677.0	17421649.92	1583
2019-05-12	7.33	7.49	7.3	7.43	0.03	0.41	559423.0	4136250.75	409
2019-05-09	7.32	7.4	7.24	7.4	0.08	1.09	450119.0	3294829.6	307
2019-05-08	7.2	7.36	7.17	7.32	0.08	1.1	387121.0	2815436.32	320
2019-05-07	7.2	7.24	7.2	7.24	0.0	0.0	199829.0	1440365.3	199
2019-05-06	7.31	7.32	7.1	7.24	-0.12	-1.63	262706.0	1889996.75	367
2019-05-05	7.45	7.45	7.36	7.36	-0.08	-1.08	286227.0	2114296.5	245
2019-05-02	7.46	7.49	7.44	7.44	-0.05	-0.67	197019.0	1469257.73	139
2019-05-01	7.48	7.5	7.46	7.49	0.03	0.4	365963.0	2738443.49	184
2019-04-30	7.47	7.51	7.45	7.46	0.0	0.0	313428.0	2342133.15	172
2019-04-29	7.41	7.51	7.41	7.46	0.05	0.67	367150.0	2741060.78	220
2019-04-28	7.39	7.49	7.39	7.41	0.01	0.14	206365.0	1531863.17	186
2019-04-25	7.44	7.47	7.38	7.4	0.0	0.0	240827.0	1785715.98	233
2019-04-24	7.46	7.47	7.35	7.4	-0.03	-0.4	247191.0	1828083.31	225
2019-04-23	7.47	7.47	7.42	7.43	-0.04	-0.54	109131.0	812785.68	128
2019-04-22	7.5	7.51	7.39	7.47	-0.05	-0.66	440734.0	3280778.46	343
2019-04-21	7.52	7.55	7.52	7.52	-0.03	-0.4	420887.0	3168919.75	213
2019-04-18	7.6	7.6	7.53	7.55	-0.07	-0.92	320952.0	2424950.95	295
2019-04-17	7.65	7.65	7.57	7.62	-0.02	-0.26	433142.0	3291969.89	314
2019-04-16	7.71	7.72	7.63	7.64	-0.01	-0.13	222109.0	1704974.37	254
2019-04-15	7.62	7.67	7.62	7.65	0.06	0.79	161850.0	1237679.34	452
2019-04-14	7.6	7.64	7.55	7.59	-0.01	-0.13	152141.0	1155673.71	291
2019-04-11	7.66	7.66	7.6	7.6	-0.04	-0.52	138555.0	1055208.76	139
2019-04-10	7.65	7.65	7.57	7.64	0.01	0.13	196354.0	1492425.41	204
2019-04-09	7.59	7.67	7.58	7.63	0.07	0.93	327364.0	2498247.19	333
2019-04-08	7.58	7.6	7.56	7.56	-0.02	-0.26	240775.0	1822481.82	277
2019-04-07	7.37	7.64	7.33	7.58	0.24	3.27	1754419.0	13170438.71	820
2019-04-04	7.22	7.38	7.22	7.34	-0.07	-0.94	625540.0	4582517.31	481
2019-04-03	7.59	7.6	7.41	7.41	-0.19	-2.5	785591.0	5912937.77	654
2019-04-02	7.73	7.73	7.59	7.6	-0.1	-1.3	870226.0	6649122.91	513
2019-04-01	7.7	7.8	7.68	7.7	0.0	0.0	465785.0	3594413.96	417
2019-03-31	7.88	7.88	7.66	7.7	-0.29	-3.63	844361.0	6548440.22	649
2019-03-28	8.04	8.04	7.96	7.99	-0.11	-1.36	271742.0	2174558.2	273
2019-03-27	7.9	8.1	7.9	8.1	0.21	2.66	674913.0	5417247.02	388
2019-03-26	7.95	7.95	7.84	7.89	-0.06	-0.75	438864.0	3466652.84	259
2019-03-25	7.97	8.0	7.95	7.95	-0.05	-0.63	212722.0	1696627.23	169
2019-03-24	8.0	8.02	7.95	8.0	0.0	0.0	259439.0	2070733.86	192
2019-03-21	8.0	8.08	7.98	8.0	-0.04	-0.5	343519.0	2754060.96	267
2019-03-20	7.93	8.06	7.92	8.04	0.13	1.64	769386.0	6157325.76	430
2019-03-19	7.96	8.15	7.88	7.91	-0.03	-0.38	2225864.0	17839430.37	907
2019-03-18	7.9	7.96	7.87	7.94	0.04	0.51	537573.0	4260047.95	236
2019-03-17	7.85	7.9	7.85	7.9	0.03	0.38	330639.0	2601674.85	312
2019-03-14	7.85	7.89	7.83	7.87	-0.03	-0.38	158592.0	1246317.99	352
2019-03-13	7.88	7.9	7.85	7.9	0.0	0.0	189976.0	1495973.94	219
2019-03-12	7.85	7.9	7.85	7.9	0.05	0.64	162538.0	1279555.13	251
2019-03-11	7.89	7.89	7.85	7.85	-0.05	-0.63	110786.0	871677.51	167
2019-03-10	7.87	7.94	7.87	7.9	0.01	0.13	123418.0	974606.0	170
2019-03-07	7.92	8.0	7.87	7.89	-0.04	-0.5	233667.0	1847473.66	280
2019-03-06	7.98	8.0	7.93	7.93	-0.05	-0.63	205097.0	1631858.38	183
2019-03-05	8.0	8.05	7.97	7.98	-0.04	-0.5	331806.0	2655019.05	245
2019-03-04	7.99	8.05	7.98	8.02	0.04	0.5	200365.0	1605363.5	225
2019-03-03	7.92	8.03	7.92	7.98	0.06	0.76	489199.0	3908463.91	252
2019-02-28	7.88	7.99	7.85	7.92	-0.02	-0.25	326975.0	2581955.53	327
2019-02-27	7.88	7.94	7.83	7.94	0.05	0.63	422252.0	3315217.27	393
2019-02-26	7.91	7.91	7.86	7.89	-0.04	-0.5	158090.0	1246994.16	197
2019-02-25	7.94	7.95	7.89	7.93	-0.06	-0.75	297327.0	2353734.21	264
2019-02-24	8.06	8.07	7.95	7.99	-0.03	-0.37	285209.0	2286015.32	232
2019-02-21	7.97	8.02	7.97	8.02	0.05	0.63	239448.0	1914921.67	193
2019-02-20	7.99	8.02	7.97	7.97	-0.01	-0.13	176790.0	1412361.37	116
2019-02-19	7.99	8.0	7.94	7.98	-0.01	-0.13	236440.0	1883325.15	180
2019-02-18	7.96	8.07	7.95	7.99	-0.01	-0.13	241767.0	1937587.77	191
2019-02-17	7.94	8.02	7.94	8.0	0.08	1.01	309774.0	2472466.26	226
2019-02-14	8.05	8.06	7.91	7.92	-0.14	-1.74	560128.0	4464408.29	317
2019-02-13	8.14	8.14	8.04	8.06	-0.08	-0.98	375220.0	3025405.62	197
2019-02-12	8.15	8.22	8.05	8.14	-0.03	-0.37	233984.0	1905052.68	245
2019-02-11	7.95	8.17	7.95	8.17	0.23	2.9	448443.0	3615774.21	386
2019-02-10	8.02	8.03	7.94	7.94	-0.11	-1.37	271787.0	2167030.89	244
2019-02-07	8.1	8.1	8.01	8.05	-0.05	-0.62	151072.0	1216632.94	141
2019-02-06	8.14	8.14	8.03	8.1	0.0	0.0	181819.0	1472018.87	251
2019-02-05	8.12	8.12	8.04	8.1	-0.04	-0.49	266327.0	2150539.99	253
2019-02-04	8.19	8.27	8.08	8.14	-0.06	-0.73	435935.0	3545823.0	253
2019-02-03	8.15	8.29	8.14	8.2	0.06	0.74	823195.0	6741913.94	411
2019-01-31	7.94	8.22	7.93	8.14	0.24	3.04	2444851.0	19782894.91	874
2019-01-30	7.88	7.94	7.83	7.9	0.04	0.51	278839.0	2201137.52	231
2019-01-29	7.83	7.93	7.81	7.86	-0.04	-0.51	382240.0	3004150.34	290
2019-01-28	7.82	7.99	7.82	7.9	0.12	1.54	651337.0	5167276.81	335
2019-01-27	7.64	7.97	7.64	7.78	0.15	1.97	342806.0	2657342.48	325
2019-01-24	7.65	7.65	7.6	7.63	-0.01	-0.13	153759.0	1172412.16	139
2019-01-23	7.69	7.69	7.64	7.64	-0.09	-1.16	257837.0	1978788.67	288
2019-01-22	7.79	7.79	7.68	7.73	-0.05	-0.64	356970.0	2754213.77	206
2019-01-21	7.72	7.78	7.7	7.78	0.04	0.52	233066.0	1805884.85	201
2019-01-20	7.76	7.8	7.72	7.74	-0.06	-0.77	243257.0	1885012.09	215
2019-01-17	7.83	7.84	7.78	7.8	-0.05	-0.64	185849.0	1450992.46	235
2019-01-16	7.92	7.94	7.81	7.85	-0.12	-1.51	372500.0	2932417.53	272
2019-01-15	7.9	7.99	7.9	7.97	0.02	0.25	234615.0	1865350.41	201
2019-01-14	7.99	7.99	7.91	7.95	-0.02	-0.25	297838.0	2362962.8	217
2019-01-13	7.9	8.02	7.9	7.97	0.02	0.25	221594.0	1768976.46	172
2019-01-10	8.0	8.0	7.92	7.95	-0.05	-0.63	293175.0	2332751.47	208
2019-01-09	8.04	8.04	7.99	8.0	-0.03	-0.37	349767.0	2801921.2	357
2019-01-08	7.96	8.05	7.94	8.03	0.03	0.38	472354.0	3783188.43	307
2019-01-07	8.03	8.05	7.96	8.0	-0.03	-0.37	423205.0	3388887.38	211
2019-01-06	7.98	8.05	7.93	8.03	0.06	0.75	330577.0	2642947.74	263
2019-01-03	7.9	8.0	7.9	7.97	0.09	1.14	225638.0	1791736.16	299
2019-01-02	7.92	7.92	7.87	7.88	-0.03	-0.38	114755.0	905055.24	103
2019-01-01	7.9	7.95	7.87	7.91	0.01	0.13	243918.0	1928399.46	150
2018-12-31	7.95	8.0	7.9	7.9	-0.06	-0.75	271521.0	2161913.98	364
2018-12-30	7.94	7.96	7.93	7.96	0.07	0.89	229544.0	1824774.06	175
2018-12-27	7.83	7.96	7.83	7.89	0.0	0.0	349703.0	2768014.08	195
2018-12-26	7.86	7.94	7.8	7.89	-0.03	-0.38	221946.0	1748731.75	176
2018-12-25	7.83	7.97	7.83	7.92	-0.05	-0.63	420456.0	3320518.88	225
2018-12-24	7.66	8.0	7.66	7.97	0.27	3.51	679959.0	5377297.86	411
2018-12-23	7.55	7.7	7.5	7.7	0.0	0.0	233950.0	1775373.92	227
2018-12-20	7.8	7.82	7.67	7.7	-0.15	-1.91	293062.0	2264037.68	276
2018-12-19	7.86	7.89	7.76	7.85	-0.03	-0.38	276630.0	2163659.77	189
2018-12-18	7.88	7.88	7.8	7.88	-0.02	-0.25	479112.0	3752467.19	279
2018-12-17	7.9	8.12	7.9	7.9	-0.11	-1.37	1461629.0	11696749.84	522
2018-12-16	7.8	8.05	7.76	8.01	0.21	2.69	1742268.0	13861534.93	569
2018-12-13	7.83	7.91	7.77	7.8	-0.03	-0.38	713742.0	5592636.82	368
2018-12-12	7.65	7.85	7.62	7.83	0.21	2.76	815842.0	6338972.62	601
2018-12-11	7.63	7.64	7.6	7.62	-0.02	-0.26	393008.0	2993916.15	307
2018-12-10	7.64	7.66	7.51	7.64	0.03	0.39	575089.0	4373496.87	369
2018-12-09	7.6	7.63	7.56	7.61	0.07	0.93	342421.0	2599432.27	430
2018-12-06	7.53	7.72	7.5	7.54	0.04	0.53	1874204.0	14282947.45	1308
2018-12-05	7.4	7.51	7.3	7.5	0.1	1.35	393811.0	2909003.29	374
2018-12-04	7.5	7.5	7.4	7.4	-0.06	-0.8	319234.0	2375318.91	701
2018-12-03	7.43	7.61	7.43	7.46	0.01	0.13	748267.0	5633398.89	801
2018-12-02	7.31	7.51	7.31	7.45	0.14	1.92	636139.0	4723429.25	500
2018-11-29	7.22	7.31	7.18	7.31	0.06	0.83	320380.0	2321300.85	389
2018-11-28	7.1	7.39	7.07	7.25	0.18	2.55	1096114.0	7928995.9	977
2018-11-27	7.06	7.09	7.06	7.07	0.01	0.14	295385.0	2089727.26	533
2018-11-26	7.09	7.09	7.05	7.06	0.01	0.14	169429.0	1196943.56	569
2018-11-25	7.08	7.12	7.02	7.05	-0.11	-1.54	376412.0	2661127.68	387
2018-11-22	7.18	7.2	7.14	7.16	-0.01	-0.14	427446.0	3062944.1	341
2018-11-21	7.12	7.17	7.05	7.17	0.02	0.28	601602.0	4278230.68	703
2018-11-20	7.2	7.25	7.15	7.15	-0.09	-1.24	214799.0	1544693.71	291
2018-11-19	7.19	7.25	7.17	7.24	0.06	0.84	209121.0	1506684.87	349
2018-11-18	7.37	7.37	7.18	7.18	-0.19	-2.58	436686.0	3165274.61	380
2018-11-15	7.48	7.48	7.35	7.37	-0.03	-0.41	294356.0	2177480.13	308
2018-11-14	7.5	7.5	7.38	7.4	-0.13	-1.73	896311.0	6642031.51	642
2018-11-13	7.55	7.64	7.48	7.53	-0.01	-0.13	1378812.0	10413905.4	870
2018-11-12	7.32	7.65	7.32	7.54	0.41	5.75	2805242.0	21038483.47	2109
2018-11-11	7.27	7.27	7.0	7.13	-0.17	-2.33	612939.0	4376058.28	447
2018-11-08	7.23	7.3	7.22	7.3	0.03	0.41	482626.0	3504822.82	270
2018-11-07	7.23	7.31	7.22	7.27	-0.01	-0.14	441569.0	3209589.53	241
2018-11-06	7.22	7.31	7.14	7.28	0.08	1.11	752367.0	5442634.01	363
2018-11-05	7.2	7.29	7.17	7.2	-0.04	-0.55	519863.0	3761205.25	572
2018-11-04	7.14	7.29	7.14	7.24	0.13	1.83	716283.0	5167522.54	707
2018-11-01	7.11	7.39	7.05	7.11	0.0	0.0	1766866.0	12703281.83	1566
2018-10-31	7.11	7.17	7.0	7.11	0.0	0.0	861251.0	6101878.88	870
2018-10-30	6.77	7.16	6.74	7.11	0.38	5.65	1888805.0	13049527.05	937
2018-10-29	6.75	6.8	6.7	6.73	0.03	0.45	558581.0	3781828.45	530
2018-10-28	6.5	6.85	6.47	6.7	0.21	3.24	1513342.0	10109341.61	1185
2018-10-25	6.39	6.54	6.39	6.49	0.1	1.56	1101636.0	7133681.13	606
2018-10-24	6.31	6.47	6.25	6.39	0.08	1.27	828162.0	5295104.9	843
2018-10-23	6.2	6.43	6.15	6.31	0.14	2.27	738390.0	4634938.6	500
2018-10-22	6.23	6.29	6.1	6.17	-0.1	-1.59	585365.0	3630430.28	427
2018-10-21	6.18	6.3	6.18	6.27	-0.13	-2.03	615459.0	3841725.07	403
2018-10-18	6.5	6.5	6.4	6.4	-0.07	-1.08	289174.0	1858799.24	247
2018-10-17	6.32	6.5	6.3	6.47	0.18	2.86	639274.0	4108270.59	361
2018-10-16	6.4	6.4	6.17	6.29	-0.17	-2.63	794032.0	4969726.73	451
2018-10-15	6.4	6.47	6.33	6.46	0.21	3.36	690371.0	4431779.63	308
2018-10-14	6.75	6.8	6.2	6.25	-0.54	-7.95	790406.0	5091692.68	444
2018-10-11	7.0	7.0	6.75	6.79	-0.29	-4.1	594609.0	4079594.63	512
2018-10-10	7.12	7.15	7.08	7.08	-0.03	-0.42	278096.0	1975532.26	197
2018-10-09	7.11	7.13	7.1	7.11	0.0	0.0	252853.0	1798501.73	148
2018-10-08	7.12	7.14	7.07	7.11	-0.04	-0.56	192603.0	1370233.98	206
2018-10-07	7.29	7.29	7.11	7.15	-0.14	-1.92	405338.0	2908070.72	344
2018-10-04	7.26	7.3	7.26	7.29	0.0	0.0	229823.0	1675057.52	143
2018-10-03	7.23	7.3	7.23	7.29	0.04	0.55	252009.0	1829242.88	168
2018-10-02	7.31	7.31	7.21	7.25	-0.05	-0.68	225865.0	1638196.92	198
2018-10-01	7.33	7.33	7.25	7.3	0.0	0.0	387869.0	2824358.71	300
2018-09-30	7.37	7.37	7.26	7.3	-0.05	-0.68	548227.0	4012548.33	344
2018-09-27	7.59	7.59	7.31	7.35	-0.19	-2.52	765696.0	5698099.37	663
2018-09-26	7.18	7.72	7.18	7.54	0.41	5.75	2865026.0	21531332.2	1919
2018-09-25	7.07	7.16	7.05	7.13	0.1	1.42	434176.0	3090790.66	267
2018-09-20	6.88	7.04	6.86	7.03	0.1	1.44	370037.0	2574482.75	316
2018-09-19	6.87	6.94	6.87	6.93	0.07	1.02	272121.0	1880930.91	173
2018-09-18	6.9	6.92	6.83	6.86	-0.04	-0.58	406587.0	2795711.94	192
2018-09-17	6.82	6.92	6.77	6.9	0.05	0.73	500104.0	3428749.97	259
2018-09-16	6.9	6.91	6.85	6.85	-0.1	-1.44	225492.0	1551638.63	182
2018-09-13	6.91	6.95	6.89	6.95	0.0	0.0	175991.0	1220329.1	109
2018-09-12	7.05	7.07	6.91	6.95	-0.1	-1.42	436378.0	3061474.17	274
2018-09-11	7.04	7.09	7.0	7.05	0.04	0.57	170963.0	1205510.77	186
2018-09-10	6.99	7.11	6.95	7.01	0.03	0.43	672523.0	4731959.74	419
2018-09-09	7.09	7.09	6.96	6.98	-0.12	-1.69	360308.0	2518008.56	230
2018-09-06	7.04	7.1	6.85	7.1	0.06	0.85	589288.0	4112388.03	319
2018-09-05	7.43	7.43	6.85	7.04	-0.39	-5.25	621244.0	4490785.72	416
2018-09-04	7.37	7.44	7.36	7.43	0.05	0.68	305214.0	2258077.26	207
2018-09-03	7.31	7.4	7.31	7.38	0.06	0.82	187938.0	1382114.26	163
2018-09-02	7.31	7.34	7.31	7.32	-0.01	-0.14	100749.0	738103.79	105
2018-08-30	7.4	7.4	7.33	7.33	-0.07	-0.95	143800.0	1056290.86	160
2018-08-29	7.44	7.44	7.39	7.4	-0.07	-0.94	309496.0	2294588.99	216
2018-08-28	7.46	7.5	7.41	7.47	0.03	0.4	251015.0	1873979.78	218
2018-08-27	7.41	7.45	7.41	7.44	0.0	0.0	182101.0	1356050.75	139
2018-08-26	7.49	7.49	7.43	7.44	0.04	0.54	131387.0	977780.67	108
2018-08-16	7.38	7.42	7.38	7.4	0.01	0.14	127520.0	942929.16	110
2018-08-15	7.38	7.4	7.35	7.39	0.02	0.27	193307.0	1426581.88	149
2018-08-14	7.35	7.45	7.31	7.37	0.02	0.27	359805.0	2650874.78	326
2018-08-13	7.58	7.6	7.33	7.35	-0.19	-2.52	598014.0	4431856.2	317
2018-08-12	7.63	7.64	7.4	7.54	-0.16	-2.08	675687.0	5068906.97	514
2018-08-09	7.83	7.85	7.65	7.7	-0.12	-1.53	420531.0	3254802.68	351
2018-08-08	7.83	7.87	7.81	7.82	-0.04	-0.51	156738.0	1227873.63	156
2018-08-07	7.81	7.93	7.81	7.86	0.05	0.64	326255.0	2563826.15	234
2018-08-06	7.84	7.87	7.81	7.81	-0.02	-0.26	240112.0	1881575.18	185
2018-08-05	7.83	7.85	7.74	7.83	-0.15	-1.88	725338.0	5656723.05	469
2018-08-02	7.89	8.07	7.87	7.98	0.12	1.53	508122.0	4044947.46	335
2018-08-01	7.95	7.96	7.85	7.86	-0.09	-1.13	254780.0	2014720.7	217
2018-07-31	8.02	8.05	7.92	7.95	-0.04	-0.5	605338.0	4829921.23	229
2018-07-30	7.8	7.99	7.75	7.99	0.19	2.44	566394.0	4455190.62	365
2018-07-29	7.85	7.85	7.68	7.8	-0.06	-0.76	721357.0	5592841.12	367
2018-07-26	8.0	8.0	7.85	7.86	-0.14	-1.75	530858.0	4192434.78	321
2018-07-25	8.06	8.09	8.0	8.0	-0.09	-1.11	395543.0	3181717.39	219
2018-07-24	8.1	8.1	8.05	8.09	-0.01	-0.12	265799.0	2147725.92	240
2018-07-23	8.22	8.22	8.08	8.1	-0.14	-1.7	797789.0	6502757.99	550
2018-07-22	8.26	8.3	8.2	8.24	-0.07	-0.84	1089354.0	8987054.4	514
2018-07-19	8.33	8.34	8.26	8.31	-0.02	-0.24	767248.0	6368294.09	432
2018-07-18	8.3	8.4	8.29	8.33	0.05	0.6	1139390.0	9501130.77	530
2018-07-17	8.3	8.32	8.27	8.28	-0.04	-0.48	427376.0	3542191.95	254
2018-07-16	8.3	8.33	8.27	8.32	0.02	0.24	323674.0	2686804.72	209
2018-07-15	8.38	8.38	8.29	8.3	-0.1	-1.19	939035.0	7812060.77	614
2018-07-12	8.47	8.48	8.38	8.4	-0.07	-0.83	627846.0	5283903.62	328
2018-07-11	8.45	8.49	8.38	8.47	0.05	0.59	606327.0	5118867.01	392
2018-07-10	8.6	8.6	8.39	8.42	-0.15	-1.75	1086218.0	9184268.42	813
2018-07-09	8.6	8.68	8.56	8.57	-0.02	-0.23	392932.0	3379941.17	267
2018-07-08	8.65	8.65	8.58	8.59	-0.06	-0.69	174724.0	1504779.73	130
2018-07-05	8.7	8.71	8.6	8.65	-0.05	-0.57	343958.0	2981831.79	301
2018-07-04	8.71	8.75	8.68	8.7	-0.05	-0.57	220299.0	1917730.47	242
2018-07-03	8.8	8.8	8.7	8.75	-0.05	-0.57	221125.0	1933176.43	263
2018-07-02	8.73	8.8	8.71	8.8	0.04	0.46	368690.0	3231154.4	227
2018-07-01	8.89	8.9	8.66	8.76	-0.12	-1.35	479503.0	4210123.39	317
2018-06-28	8.91	8.96	8.84	8.88	-0.02	-0.22	538074.0	4778827.8	346
2018-06-27	9.09	9.09	8.83	8.9	-0.13	-1.44	758722.0	6764389.64	477
2018-06-26	8.95	9.1	8.87	9.03	0.08	0.89	783561.0	7057846.14	441
2018-06-25	9.01	9.13	8.95	8.95	-0.05	-0.56	1051762.0	9515055.49	542
2018-06-24	8.87	9.0	8.87	9.0	0.14	1.58	642688.0	5741240.74	376
2018-06-21	9.09	9.09	8.84	8.86	-0.16	-1.77	559881.0	4997712.14	394
2018-06-20	8.85	9.1	8.85	9.02	0.22	2.5	1724426.0	15504142.75	859
2018-06-12	8.7	8.82	8.6	8.8	0.02	0.23	347575.0	3034242.47	283
2018-06-11	8.6	8.79	8.52	8.78	0.03	0.34	473868.0	4098056.2	280
2018-06-10	8.7	8.88	8.67	8.75	0.07	0.81	1041358.0	9112275.5	579
2018-06-07	8.31	8.68	8.28	8.68	0.34	4.08	1088216.0	9273483.31	346
2018-06-06	8.33	8.34	8.28	8.34	0.04	0.48	132259.0	1097899.56	106
2018-06-05	8.35	8.35	8.28	8.3	0.0	0.0	141462.0	1175206.73	124
2018-06-04	8.37	8.4	8.3	8.3	-0.07	-0.84	220360.0	1833645.47	234
2018-06-03	8.37	8.46	8.3	8.37	0.03	0.36	283123.0	2375503.24	293
2018-05-31	8.3	8.35	8.3	8.34	0.04	0.48	327982.0	2729623.07	163
2018-05-30	8.17	8.3	8.17	8.3	0.15	1.84	262725.0	2158507.27	374
2018-05-29	8.15	8.28	8.15	8.15	0.01	0.12	328890.0	2705063.94	508
2018-05-28	8.17	8.19	8.1	8.14	-0.01	-0.12	232340.0	1892298.0	357
2018-05-27	8.25	8.27	8.15	8.15	-0.08	-0.97	228674.0	1880680.9	398
2018-05-24	8.28	8.3	8.2	8.24	-0.04	-0.48	353289.0	2914926.11	728
2018-05-23	8.27	8.34	8.24	8.28	0.02	0.24	343882.0	2853618.61	365
2018-05-22	8.27	8.29	8.23	8.26	-0.02	-0.24	283832.0	2345785.31	226
2018-05-21	8.2	8.35	8.2	8.28	0.04	0.49	353251.0	2929259.99	288
2018-05-20	8.21	8.25	8.2	8.24	-0.02	-0.24	232941.0	1916320.2	237
2018-05-17	8.1	8.35	8.1	8.26	0.15	1.85	380432.0	3131186.07	496
2018-05-16	8.37	8.37	8.1	8.11	-0.26	-3.11	767273.0	6284533.28	506
2018-05-15	8.34	8.46	8.34	8.37	0.03	0.36	1237498.0	10391650.16	455
2018-05-14	8.36	8.45	8.33	8.34	-0.07	-0.83	628127.0	5269140.13	409
2018-05-13	8.3	8.47	8.18	8.41	0.12	1.45	1995773.0	16583959.19	809
2018-05-10	8.1	8.37	8.08	8.29	0.18	2.22	1136461.0	9340916.66	545
2018-05-09	8.22	8.3	8.1	8.11	-0.12	-1.46	1093033.0	8914964.21	514
2018-05-08	8.4	8.4	8.14	8.23	-0.22	-2.6	1350811.0	11134559.81	810
2018-05-07	8.3	8.57	8.28	8.45	0.15	1.81	2999795.0	25273474.23	1238
2018-05-06	8.21	8.38	8.12	8.3	0.11	1.34	4092554.0	33818462.81	851
2018-05-03	8.34	8.37	8.13	8.19	-0.18	-2.15	1353167.0	11119683.48	846
2018-05-02	8.51	8.52	8.34	8.37	-0.08	-0.95	1314098.0	11060561.94	700
2018-05-01	8.5	8.54	8.42	8.45	-0.05	-0.59	1441919.0	12235965.61	692
2018-04-30	8.47	8.6	8.2	8.5	0.03	0.35	2273278.0	19147081.41	1345
2018-04-29	8.6	8.65	8.47	8.47	-0.16	-1.85	1397674.0	11953154.57	800
2018-04-26	8.71	8.71	8.62	8.63	-0.07	-0.8	1049269.0	9077170.15	468
2018-04-25	8.82	8.82	8.68	8.7	-0.1	-1.14	1697583.0	14838541.45	793
2018-04-24	8.92	8.92	8.79	8.8	-0.11	-1.23	1168445.0	10342219.18	566
2018-04-23	8.99	9.0	8.89	8.91	-0.06	-0.67	1209583.0	10809164.36	488
2018-04-22	8.97	9.03	8.97	8.97	-0.02	-0.22	1053684.0	9480333.69	422
2018-04-19	9.01	9.04	8.97	8.99	0.0	0.0	810393.0	7286780.06	418
2018-04-18	9.1	9.1	8.98	8.99	-0.05	-0.55	932502.0	8409092.77	468
2018-04-17	8.9	9.1	8.87	9.04	0.17	1.92	981154.0	8811842.12	487
2018-04-16	8.84	8.9	8.83	8.87	0.02	0.23	494975.0	4392326.42	269
2018-04-15	8.77	8.96	8.77	8.85	0.13	1.49	722975.0	6418945.97	401
2018-04-12	8.74	8.8	8.67	8.72	-0.01	-0.11	522810.0	4560969.2	359
2018-04-11	8.91	8.98	8.64	8.73	-0.21	-2.35	770207.0	6837403.96	383
2018-04-10	9.0	9.0	8.9	8.94	-0.07	-0.78	594413.0	5312345.0	373
2018-04-09	9.02	9.05	9.01	9.01	-0.01	-0.11	505240.0	4561344.1	316
2018-04-08	9.1	9.12	9.0	9.02	-0.07	-0.77	539789.0	4881999.04	334
2018-04-05	9.12	9.12	9.07	9.09	0.01	0.11	706570.0	6426606.84	272
2018-04-04	9.11	9.11	9.07	9.08	0.0	0.0	670167.0	6091518.62	309
2018-04-03	9.09	9.14	9.09	9.08	-0.04	-0.44	369070.0	3359577.17	180
2018-04-02	9.08	9.16	9.07	9.12	0.01	0.11	570433.0	5199338.73	269
2018-04-01	9.1	9.17	9.07	9.11	0.03	0.33	514267.0	4680067.93	333
2018-03-29	9.07	9.22	9.03	9.08	0.05	0.55	1650391.0	15044063.44	737
2018-03-28	9.04	9.08	9.0	9.03	0.01	0.11	423324.0	3820583.99	177
2018-03-27	9.05	9.07	9.0	9.02	-0.01	-0.11	291557.0	2634549.1	193
2018-03-26	9.01	9.06	9.0	9.03	0.03	0.33	267613.0	2415816.62	187
2018-03-25	9.0	9.04	9.0	9.0	0.0	0.0	476203.0	4288761.71	236
2018-03-22	9.01	9.03	9.0	9.0	-0.02	-0.22	551414.0	4967808.57	272
2018-03-21	9.01	9.07	9.01	9.02	0.01	0.11	303693.0	2742332.81	243
2018-03-20	9.03	9.05	9.0	9.01	-0.04	-0.44	319839.0	2883395.08	257
2018-03-19	9.03	9.07	9.02	9.05	0.03	0.33	485893.0	4396552.99	292
2018-03-18	9.24	9.24	9.0	9.02	-0.05	-0.55	996470.0	9038242.35	568
2018-03-15	9.34	9.34	9.0	9.07	-0.24	-2.58	1229771.0	11265689.64	660
2018-03-14	9.32	9.35	9.3	9.31	-0.01	-0.11	433594.0	4042331.31	264
2018-03-13	9.36	9.4	9.31	9.32	-0.08	-0.85	856146.0	8004331.95	403
2018-03-12	9.3	9.43	9.29	9.4	0.11	1.18	1533754.0	14365480.96	634
2018-03-11	9.22	9.32	9.22	9.29	0.0	0.0	855940.0	7930063.24	411
2018-03-08	9.32	9.34	9.29	9.29	-0.04	-0.43	781774.0	7277227.32	331
2018-03-07	9.31	9.39	9.3	9.33	-0.01	-0.11	515906.0	4817287.72	302
2018-03-06	9.33	9.39	9.28	9.34	0.02	0.21	872468.0	8138687.34	270
2018-03-05	9.28	9.36	9.25	9.32	0.04	0.43	521611.0	4849133.61	279
2018-03-04	9.35	9.4	9.28	9.28	-0.1	-1.07	580444.0	5410391.8	365
2018-03-01	9.46	9.52	9.37	9.38	-0.08	-0.85	799458.0	7552624.79	420
2018-02-28	9.37	9.49	9.33	9.46	0.13	1.39	1348531.0	12693590.03	460
2018-02-27	9.4	9.42	9.3	9.33	-0.07	-0.74	662769.0	6199227.22	433
2018-02-26	9.48	9.52	9.38	9.4	-0.08	-0.84	986307.0	9297512.99	469
2018-02-25	9.53	9.55	9.46	9.48	0.02	0.21	656927.0	6242457.95	348
2018-02-22	9.45	9.51	9.43	9.46	0.02	0.21	860941.0	8157400.44	421
2018-02-21	9.45	9.6	9.43	9.44	-0.11	-1.15	1254131.0	11899905.21	635
2018-02-20	9.62	9.68	9.5	9.55	-0.04	-0.42	1593736.0	15241615.57	737
2018-02-19	9.79	9.79	9.57	9.59	-0.12	-1.24	1536793.0	14861466.76	829
2018-02-18	9.52	9.91	9.49	9.71	0.19	2.0	4470240.0	43481422.68	1486
2018-02-15	9.55	9.67	9.39	9.52	0.03	0.32	1683062.0	16008501.76	814
2018-02-14	9.27	9.55	9.25	9.49	0.17	1.82	1680440.0	15852063.64	952
2018-02-13	9.7	9.7	9.27	9.32	-0.19	-2.0	2217092.0	20920038.78	1199
2018-02-12	9.74	9.8	9.3	9.51	-0.14	-1.45	2112179.0	20450385.98	1122
2018-02-11	9.88	9.97	9.6	9.65	-0.1	-1.03	3762085.0	36901187.07	1793
2018-02-08	9.3	10.0	9.22	9.75	0.51	5.52	9530223.0	91940722.05	3485
2018-02-07	9.3	9.5	9.23	9.24	-0.02	-0.22	2911201.0	27196646.51	972
2018-02-06	9.21	9.4	9.19	9.26	-0.3	-3.14	1753761.0	16284001.11	850
2018-02-05	9.58	9.6	9.48	9.56	0.03	0.31	1288843.0	12296882.69	605
2018-02-04	9.31	9.62	9.28	9.53	0.22	2.36	2628413.0	24839596.64	1174
2018-02-01	9.2	9.34	9.2	9.31	0.11	1.2	997797.0	9250889.09	525
2018-01-31	9.15	9.35	9.05	9.2	0.03	0.33	2540666.0	23403854.11	901
2018-01-30	9.25	9.26	9.15	9.17	-0.06	-0.65	578082.0	5319429.3	357
2018-01-29	9.25	9.44	9.19	9.23	0.0	0.0	2035112.0	18968546.89	1032
2018-01-28	9.16	9.26	9.13	9.23	0.09	0.98	984254.0	9039235.35	542
2018-01-25	9.08	9.24	9.04	9.14	0.1	1.11	1176603.0	10779177.15	634
2018-01-24	9.06	9.08	8.98	9.04	0.02	0.22	817312.0	7371903.97	463
2018-01-23	9.03	9.12	9.02	9.02	-0.07	-0.77	761003.0	6892098.87	470
2018-01-22	9.2	9.23	9.08	9.09	-0.09	-0.98	716632.0	6554718.62	413
2018-01-21	9.1	9.28	9.09	9.18	0.09	0.99	1440115.0	13278415.7	771
2018-01-18	9.25	9.25	9.05	9.09	-0.08	-0.87	1005715.0	9163808.36	639
2018-01-17	9.08	9.3	9.08	9.17	0.09	0.99	1571039.0	14494397.64	799
2018-01-16	8.9	9.33	8.86	9.08	0.2	2.25	3530949.0	32318057.74	1789
2018-01-15	8.68	9.08	8.65	8.88	0.25	2.9	2720942.0	24266740.19	1619
2018-01-14	8.56	8.69	8.53	8.63	0.12	1.41	735594.0	6314848.73	453
2018-01-11	8.56	8.59	8.5	8.51	-0.05	-0.58	572807.0	4891298.67	329
2018-01-10	8.58	8.6	8.5	8.56	0.02	0.23	641062.0	5471865.85	491
2018-01-09	8.49	8.67	8.48	8.54	-0.05	-0.58	1707814.0	14644581.52	938
2018-01-08	8.88	8.88	8.56	8.59	-0.29	-3.27	1445572.0	12613883.55	1020
2018-01-07	9.06	9.08	8.87	8.88	-0.11	-1.22	1088543.0	9724090.13	713
2018-01-04	9.1	9.18	8.62	8.99	-0.21	-2.28	2828208.0	25458375.57	1459
2018-01-03				9.2	0.0	0.0	0.0	0.0	0
2018-01-02				9.2	0.0	0.0	0.0	0.0	0
2018-01-01	9.26	9.4	9.11	9.2	-0.26	-2.75	1451049.0	13418966.48	968
2017-12-31	9.65	9.74	9.36	9.46	-0.13	-1.36	2869784.0	27336885.68	1134
2017-12-28	10.0	10.04	9.53	9.59	-0.22	-2.24	4733279.0	46423751.33	2626
2017-12-27	9.14	10.02	9.12	9.81	0.69	7.57	5466462.0	51767425.59	1861
2017-12-26	8.86	9.14	8.79	9.12	0.29	3.28	3937353.0	35284079.94	1211
2017-12-25	8.91	8.98	8.81	8.83	-0.1	-1.12	2212136.0	19699988.18	794
2017-12-24	8.84	8.95	8.77	8.93	0.12	1.36	1664125.0	14736562.83	671
2017-12-21	8.86	8.89	8.77	8.81	-0.02	-0.23	1383741.0	12230271.02	536
2017-12-20	8.95	8.95	8.81	8.83	-0.07	-0.79	1737184.0	15378418.09	668
2017-12-19	8.85	9.01	8.81	8.9	0.02	0.23	3232718.0	28763194.97	1198
2017-12-18	8.89	8.98	8.83	8.88	0.02	0.23	2080806.0	18548707.95	707
2017-12-17	8.73	8.96	8.73	8.86	0.13	1.49	2870847.0	25488398.58	1045
2017-12-14	8.79	8.84	8.7	8.73	-0.04	-0.46	2290503.0	20076982.13	851
2017-12-13	8.73	8.91	8.67	8.77	0.07	0.8	3691969.0	32449804.56	1248
2017-12-12	8.74	8.83	8.67	8.7	-0.07	-0.8	2819415.0	24649053.95	1187
2017-12-11	8.8	9.04	8.73	8.77	0.0	0.0	4935209.0	43759122.81	1929
2017-12-10	8.49	8.88	8.49	8.77	0.34	4.03	4508897.0	39414422.75	1782
2017-12-07	8.32	8.58	8.21	8.43	0.08	0.96	4564659.0	38334950.94	1732
2017-12-06	8.01	8.4	8.01	8.35	0.34	4.24	4623632.0	37760845.51	1421
2017-12-05	7.91	8.12	7.9	8.01	0.02	0.25	2802518.0	22509485.41	979
2017-12-04	7.95	8.04	7.88	7.99	0.06	0.76	2333490.0	18579412.14	805
2017-12-03	7.88	7.96	7.85	7.93	0.1	1.28	1010914.0	7987136.55	421
2017-11-30	7.9	7.9	7.78	7.83	0.03	0.38	718775.0	5621036.54	323
2017-11-29	7.86	7.89	7.8	7.8	-0.04	-0.51	726893.0	5707905.15	329
2017-11-28	7.86	7.93	7.84	7.84	-0.02	-0.25	670448.0	5283058.32	302
2017-11-27	7.94	8.0	7.86	7.86	-0.04	-0.51	822700.0	6530883.81	339
2017-11-26	7.88	8.0	7.88	7.9	0.07	0.89	500021.0	3958862.31	321
2017-11-23	7.84	7.89	7.8	7.83	0.0	0.0	570528.0	4471871.21	288
2017-11-22	7.74	7.86	7.74	7.83	0.08	1.03	395953.0	3094078.16	192
2017-11-21	7.74	7.84	7.7	7.75	-0.05	-0.64	501525.0	3895598.39	213
2017-11-20	7.8	7.88	7.78	7.8	-0.03	-0.38	281025.0	2204813.14	185
2017-11-19	7.85	7.91	7.74	7.83	-0.03	-0.38	425646.0	3333117.16	225
2017-11-16	8.02	8.02	7.85	7.86	-0.15	-1.87	520099.0	4121612.66	286
2017-11-15	8.19	8.19	8.0	8.01	-0.16	-1.96	778794.0	6294959.08	381
2017-11-14	8.02	8.23	8.02	8.17	0.12	1.49	1157558.0	9453040.11	518
2017-11-13	7.9	8.07	7.9	8.05	0.19	2.42	997186.0	7998509.46	480
2017-11-12	7.68	8.02	7.68	7.86	0.18	2.34	1417344.0	11201321.33	681
2017-11-09	7.51	7.72	7.41	7.68	0.15	1.99	1007399.0	7633303.03	459
2017-11-08	7.68	7.68	7.47	7.53	-0.2	-2.59	1237886.0	9353670.45	541
2017-11-07	8.02	8.05	7.49	7.73	-0.37	-4.57	1208271.0	9407987.69	459
2017-11-06	8.15	8.17	8.09	8.1	-0.05	-0.61	423416.0	3441641.36	260
2017-11-05	8.25	8.25	8.11	8.15	-0.17	-2.04	940015.0	7674288.29	443
2017-11-02	8.4	8.49	8.27	8.32	-0.08	-0.95	1554831.0	13018922.44	515
2017-11-01	8.2	8.41	8.14	8.4	0.21	2.56	1488878.0	12342128.56	602
2017-10-31	8.16	8.37	8.1	8.19	0.03	0.37	1059839.0	8692944.6	457
2017-10-30	8.14	8.2	8.02	8.16	-0.03	-0.37	1862197.0	15090986.35	729
2017-10-29	7.93	8.26	7.93	8.19	0.28	3.54	876056.0	7067178.49	514
2017-10-26	8.02	8.02	7.89	7.91	-0.11	-1.37	903192.0	7174225.46	424
2017-10-25	8.07	8.07	8.01	8.02	0.02	0.25	347289.0	2791796.09	213
2017-10-24	8.04	8.04	7.96	8.0	-0.06	-0.74	656003.0	5254529.32	372
2017-10-23	8.15	8.16	7.99	8.06	-0.09	-1.1	470927.0	3797309.45	320
2017-10-22	8.2	8.21	8.14	8.15	-0.01	-0.12	548800.0	4481095.3	376
2017-10-19	8.17	8.25	8.1	8.16	0.01	0.12	556812.0	4550163.27	335
2017-10-18	8.07	8.27	8.05	8.15	0.09	1.12	865227.0	7065317.9	541
2017-10-17	8.04	8.1	8.01	8.06	0.05	0.62	834379.0	6728267.91	457
2017-10-16	7.95	8.02	7.9	8.01	0.05	0.63	663133.0	5278839.94	352
2017-10-15	8.15	8.17	7.96	7.96	-0.16	-1.97	1717228.0	13779656.97	666
2017-10-12	8.02	8.25	7.65	8.12	0.03	0.37	557661.0	4498739.6	443
2017-10-11	8.36	8.36	8.01	8.09	-0.23	-2.76	577539.0	4705600.34	362
2017-10-10	8.43	8.46	8.31	8.32	-0.12	-1.42	403828.0	3391199.02	342
2017-10-09	8.57	8.58	8.44	8.44	-0.14	-1.63	555918.0	4729907.7	372
2017-10-08	8.63	8.65	8.54	8.58	0.01	0.12	1250374.0	10758630.45	628
2017-10-05	8.64	8.68	8.53	8.57	-0.06	-0.7	618868.0	5312239.78	337
2017-10-04	8.58	8.7	8.52	8.63	0.14	1.65	1267359.0	10899558.99	591
2017-10-03	8.52	8.58	8.49	8.49	-0.07	-0.82	552358.0	4715161.27	311
2017-10-02	8.62	8.68	8.54	8.56	-0.08	-0.93	1106938.0	9519575.22	509
2017-10-01	8.52	8.8	8.51	8.64	0.07	0.82	2573419.0	22370896.79	1235
2017-09-28	8.56	8.59	8.47	8.57	0.04	0.47	891279.0	7609935.8	498
2017-09-27	8.47	8.56	8.46	8.53	0.11	1.31	950149.0	8086399.4	469
2017-09-26	8.47	8.48	8.42	8.42	-0.02	-0.24	238210.0	2012826.33	152
2017-09-25	8.48	8.48	8.43	8.44	-0.07	-0.82	413759.0	3500442.2	234
2017-09-21	8.47	8.58	8.44	8.51	0.03	0.35	1209720.0	10285790.87	486
2017-09-20	8.46	8.49	8.41	8.48	0.01	0.12	762844.0	6440376.18	351
2017-09-19	8.6	8.62	8.46	8.47	-0.13	-1.51	1112865.0	9511875.51	523
2017-09-18	8.75	8.79	8.59	8.6	-0.1	-1.15	2753687.0	23984770.94	1009
2017-09-17	8.46	8.73	8.46	8.7	0.26	3.08	3399073.0	29225720.17	1087
2017-09-14	8.4	8.51	8.38	8.44	0.06	0.72	1330431.0	11234052.89	634
2017-09-13	8.42	8.42	8.33	8.38	0.0	0.0	883510.0	7390118.7	352
2017-09-12	8.51	8.54	8.38	8.38	-0.09	-1.06	885545.0	7497185.53	441
2017-09-11	8.33	8.49	8.33	8.47	0.19	2.29	877411.0	7381360.37	396
2017-09-10	8.27	8.33	8.27	8.28	0.01	0.12	259398.0	2153061.97	173
2017-09-07	8.25	8.32	8.25	8.27	0.01	0.12	461288.0	3822032.24	241
2017-09-06	8.25	8.31	8.25	8.26	0.05	0.61	247483.0	2048182.22	206
2017-08-29	8.27	8.31	8.21	8.21	-0.05	-0.61	565416.0	4656487.21	264
2017-08-28	8.28	8.35	8.26	8.26	-0.02	-0.24	477533.0	3956502.02	224
2017-08-27	8.37	8.37	8.28	8.28	-0.09	-1.08	460325.0	3830697.0	222
2017-08-24	8.42	8.44	8.35	8.37	-0.07	-0.83	675726.0	5671355.91	365
2017-08-23	8.49	8.52	8.41	8.44	0.01	0.12	1832550.0	15514471.57	547
2017-08-22	8.36	8.59	8.35	8.43	0.07	0.84	2598215.0	22045578.1	1018
2017-08-21	8.23	8.38	8.23	8.36	0.13	1.58	1136083.0	9451928.35	482
2017-08-20	8.22	8.27	8.19	8.23	0.0	0.0	833825.0	6863991.0	342
2017-08-17	8.26	8.33	8.22	8.23	-0.03	-0.36	793201.0	6557171.49	465
2017-08-16	8.28	8.31	8.25	8.26	-0.09	-1.08	897104.0	7423362.15	429
2017-08-15	8.53	8.56	8.33	8.35	-0.17	-2.0	1468580.0	12396100.72	658
2017-08-14	8.58	8.62	8.49	8.52	0.01	0.12	2419226.0	20676784.09	782
2017-08-13	8.47	8.6	8.42	8.51	0.03	0.35	1412340.0	12034899.35	625
2017-08-10	8.41	8.62	8.35	8.48	0.08	0.95	1303047.0	11031162.8	650
2017-08-09	8.25	8.44	8.25	8.4	0.18	2.19	1300015.0	10884389.81	661
2017-08-08	8.22	8.28	8.19	8.22	0.0	0.0	447239.0	3683769.89	326
2017-08-07	8.32	8.36	8.22	8.22	-0.1	-1.2	468415.0	3884370.21	337
2017-08-06	8.31	8.43	8.26	8.32	0.0	0.0	676790.0	5641963.72	390
2017-08-03	8.64	8.64	8.3	8.32	-0.3	-3.48	1719739.0	14377480.45	911
2017-08-02	8.23	8.88	8.23	8.62	0.37	4.48	3042077.0	26305009.34	1608
2017-08-01	8.21	8.27	8.16	8.25	0.06	0.73	872001.0	7163302.25	455
2017-07-31	8.27	8.47	8.16	8.19	0.12	1.49	2676053.0	22164876.89	1183
2017-07-30	8.11	8.12	8.02	8.07	0.03	0.37	677869.0	5473000.36	263
2017-07-27	8.04	8.07	8.01	8.04	0.02	0.25	256956.0	2065322.46	172
2017-07-26	8.07	8.1	8.02	8.02	-0.05	-0.62	284214.0	2292184.1	189
2017-07-25	8.06	8.09	8.04	8.07	0.01	0.12	393867.0	3176933.06	208
2017-07-24	8.09	8.12	8.04	8.06	-0.01	-0.12	717909.0	5803934.54	296
2017-07-23	8.09	8.1	8.05	8.07	0.03	0.37	815126.0	6584249.41	279
2017-07-20	8.04	8.09	8.02	8.04	-0.06	-0.74	618975.0	4977808.42	280
2017-07-19	7.95	8.12	7.93	8.1	0.16	2.02	1149125.0	9240922.02	488
2017-07-18	8.01	8.01	7.91	7.94	-0.08	-1.0	418100.0	3323273.98	266
2017-07-17	8.1	8.1	8.0	8.02	-0.07	-0.87	621668.0	4999530.11	246
2017-07-16	8.07	8.19	8.05	8.09	0.18	2.28	1641463.0	13321684.35	801
2017-07-13	8.0	8.0	7.9	7.91	-0.05	-0.63	436714.0	3468414.76	319
2017-07-12	7.96	8.04	7.94	7.96	0.0	0.0	425958.0	3401634.03	246
2017-07-11	8.04	8.04	7.95	7.96	-0.13	-1.61	393344.0	3147837.94	253
2017-07-10	8.12	8.21	8.09	8.09	-0.05	-0.61	673922.0	5475724.57	258
2017-07-09	8.09	8.16	8.09	8.14	0.12	1.5	873577.0	7091653.78	260
2017-07-06	8.09	8.09	8.02	8.02	-0.08	-0.99	238801.0	1921860.96	171
2017-07-05	8.11	8.15	8.07	8.1	0.04	0.5	461679.0	3748527.81	276
2017-07-04	8.1	8.2	8.02	8.06	-0.01	-0.12	1096550.0	8910441.93	440
2017-07-03	8.02	8.14	8.02	8.07	0.05	0.62	941198.0	7603563.75	292
2017-07-02	8.02	8.07	8.0	8.02	0.0	0.0	768450.0	6172167.26	332
2017-06-22	8.1	8.1	7.99	8.02	-0.05	-0.62	543052.0	4366400.76	230
2017-06-21	7.9	8.17	7.9	8.07	0.19	2.41	675244.0	5445195.04	349
2017-06-20	7.95	7.95	7.88	7.88	-0.05	-0.63	99712.0	786956.83	119
2017-06-19	7.84	7.95	7.84	7.93	0.08	1.02	192076.0	1516213.24	148
2017-06-18	7.86	7.86	7.83	7.85	0.01	0.13	122807.0	963948.11	139
2017-06-15	7.98	7.98	7.84	7.84	-0.12	-1.51	292906.0	2312177.12	215
2017-06-14	7.86	8.01	7.86	7.96	0.1	1.27	334008.0	2644305.42	178
2017-06-13	7.84	7.91	7.83	7.86	0.02	0.26	222791.0	1753747.17	177
2017-06-12	7.84	7.9	7.79	7.84	-0.04	-0.51	226763.0	1776661.6	163
2017-06-11	7.98	7.98	7.86	7.88	-0.07	-0.88	254465.0	2015531.17	183
2017-06-08	8.05	8.05	7.9	7.95	-0.09	-1.12	443269.0	3521901.77	259
2017-06-07	7.98	8.1	7.98	8.04	0.06	0.75	334229.0	2692188.25	206
2017-06-06	8.17	8.17	7.96	7.98	-0.19	-2.33	538614.0	4338159.55	324
2017-06-05	8.15	8.19	8.11	8.17	0.0	0.0	258515.0	2105915.9	172
2017-06-04	8.02	8.21	7.96	8.17	0.12	1.49	743037.0	6030939.0	329
2017-06-01	8.09	8.09	7.96	8.05	-0.07	-0.86	436782.0	3504639.65	258
2017-05-31	8.21	8.27	8.09	8.12	-0.07	-0.85	450112.0	3675453.55	229
2017-05-30	8.15	8.33	8.15	8.19	-0.01	-0.12	443717.0	3646111.05	246
2017-05-29	8.02	8.21	7.9	8.2	0.18	2.24	584248.0	4717688.7	324
2017-05-28	8.52	8.52	7.96	8.02	-0.55	-6.42	999370.0	8118055.35	520
2017-05-25	8.89	8.95	8.52	8.57	-0.52	-5.72	2887639.0	25024245.05	1145
2017-05-24	9.26	9.32	9.07	9.09	-0.17	-1.84	651558.0	5994128.9	384
2017-05-23	9.44	9.44	9.2	9.26	-0.3	-3.14	1227429.0	11426566.35	586
2017-05-22	9.57	9.63	9.51	9.56	-0.01	-0.1	710418.0	6784381.05	261
2017-05-21	9.75	9.75	9.57	9.57	-0.05	-0.52	1070946.0	10354870.0	416
2017-05-18	9.75	9.81	9.57	9.62	-0.18	-1.84	1278078.0	12381693.45	568
2017-05-17	9.57	9.88	9.57	9.8	0.17	1.77	4873231.0	47205813.05	1088
2017-05-16	9.51	9.69	9.44	9.63	0.14	1.48	1876688.0	18049008.7	605
2017-05-15	9.57	9.57	9.38	9.49	-0.02	-0.21	867315.0	8212182.6	324
2017-05-14	9.51	9.57	9.38	9.51	0.13	1.39	717478.0	6808920.0	393
2017-05-11	9.88	9.88	9.32	9.38	-0.43	-4.38	2750263.0	26133707.2	1103
2017-05-10	9.63	9.88	9.51	9.81	0.18	1.87	2159632.0	21013165.2	841
2017-05-09	9.51	9.81	9.32	9.63	0.2	2.12	1431910.0	13767942.75	578
2017-05-08	9.2	9.51	9.14	9.43	0.24	2.61	1438863.0	13545673.9	533
2017-05-07	9.26	9.32	9.14	9.19	-0.13	-1.39	287474.0	2647606.4	253
2017-05-04	9.38	9.38	9.26	9.32	-0.12	-1.27	710355.0	6615917.2	364
2017-05-03	9.51	9.51	9.38	9.44	-0.05	-0.53	418344.0	3952068.15	228
2017-05-02	9.69	9.69	9.44	9.49	-0.16	-1.66	987686.0	9435747.35	526
2017-05-01	9.38	10.0	9.38	9.65	0.39	4.21	5650247.0	55035013.15	2169
2017-04-30	9.32	9.32	9.2	9.26	0.0	0.0	593063.0	5500623.35	336
2017-04-27	9.2	9.32	9.14	9.26	0.0	0.0	406363.0	3754231.05	287
2017-04-26	9.32	9.38	9.2	9.26	-0.05	-0.54	551555.0	5120328.2	287
2017-04-25	9.51	9.51	9.2	9.31	-0.18	-1.9	988748.0	9249506.7	507
2017-04-24	9.32	9.57	9.32	9.49	0.17	1.82	553556.0	5230967.7	302
2017-04-23	9.38	9.57	9.32	9.32	0.12	1.3	675791.0	6372983.85	377
2017-04-20	9.32	9.38	9.14	9.2	-0.17	-1.81	693653.0	6422254.0	497
2017-04-19	9.38	9.44	9.2	9.37	0.06	0.64	625411.0	5829171.55	507
2017-04-18	9.63	9.63	9.26	9.31	-0.31	-3.22	959404.0	9047580.5	670
2017-04-17	9.32	9.81	9.32	9.62	0.31	3.33	2773081.0	26607321.15	1240
2017-04-16	9.51	9.51	9.26	9.31	-0.21	-2.21	1089320.0	10153440.85	693
2017-04-13	9.63	9.69	9.51	9.52	-0.13	-1.35	877575.0	8424722.2	437
2017-04-12	9.57	9.69	9.51	9.65	0.08	0.84	828268.0	7949573.0	456
2017-04-11	9.63	9.69	9.57	9.57	-0.06	-0.62	451912.0	4348537.7	283
2017-04-10	9.63	9.69	9.57	9.63	-0.01	-0.1	495726.0	4770579.9	360
2017-04-09	9.69	9.75	9.57	9.64	-0.05	-0.52	1213996.0	11721507.8	504
2017-04-06	9.81	9.81	9.63	9.69	-0.12	-1.22	457682.0	4462435.1	340
2017-04-05	9.81	9.88	9.81	9.81	0.0	0.0	826420.0	8133081.05	357
2017-04-04	9.88	9.88	9.69	9.81	0.0	0.0	622439.0	6106194.75	360
2017-04-03	9.94	9.94	9.81	9.81	-0.1	-1.01	985689.0	9702168.7	530
2017-04-02	10.2	10.26	9.88	9.91	-0.16	-1.59	1873575.0	18790001.45	802
2017-03-30	10.0	10.32	9.94	10.07	0.12	1.21	2990326.0	30301615.75	1086
2017-03-29	9.94	10.0	9.88	9.95	0.07	0.71	732323.0	7288012.05	478
2017-03-28	9.69	10.26	9.63	9.88	0.26	2.7	2834678.0	28332985.55	1305
2017-03-27	9.75	9.81	9.57	9.62	-0.12	-1.23	688379.0	6699366.9	412
2017-03-26	9.81	9.88	9.69	9.74	-0.01	-0.1	766187.0	7497778.4	438
2017-03-23	9.75	10.0	9.63	9.75	0.11	1.14	2002267.0	19600290.25	993
2017-03-22	9.75	9.81	9.57	9.64	-0.22	-2.23	1471549.0	14250706.5	791
2017-03-21	9.88	10.2	9.81	9.86	-0.05	-0.5	2368145.0	23688879.45	1161
2017-03-20	10.32	10.38	9.88	9.91	-0.41	-3.97	3491604.0	35344233.1	1578
2017-03-19	10.44	10.86	10.12	10.32	0.13	1.28	6121901.0	64087175.75	2738
2017-03-16	9.26	10.2	9.26	10.19	0.89	9.57	4589585.0	45437773.75	1516
2017-03-15	9.32	9.44	9.2	9.3	0.11	1.2	899042.0	8365971.25	486
2017-03-14	9.14	9.32	8.95	9.19	-0.08	-0.86	880874.0	8000570.55	567
2017-03-13	9.44	9.57	9.26	9.27	-0.19	-2.01	686610.0	6494072.5	496
2017-03-12	9.75	9.88	9.44	9.46	-0.31	-3.17	843141.0	8118930.0	487
2017-03-09	9.88	9.88	9.63	9.77	-0.16	-1.61	623167.0	6077189.95	473
2017-03-08	10.06	10.2	9.88	9.93	-0.06	-0.6	708204.0	7085742.95	398
2017-03-07	9.94	10.32	9.94	9.99	0.0	0.0	1867520.0	18913171.2	890
2017-03-06	9.94	10.06	9.81	9.99	-0.01	-0.1	461711.0	4595393.3	388
2017-03-05	10.32	10.32	10.0	10.0	-0.28	-2.72	812588.0	8203354.0	540
2017-03-02	10.62	10.62	10.26	10.28	-0.08	-0.77	1209238.0	12568281.35	712
2017-03-01	10.26	10.74	10.12	10.36	0.22	2.17	2862248.0	29757304.25	1244
2017-02-28	9.75	10.32	9.57	10.14	0.29	2.94	1833075.0	18123559.85	954
2017-02-27	10.2	10.26	9.81	9.85	-0.4	-3.9	2510793.0	24989765.75	1306
2017-02-26	11.0	11.0	10.2	10.25	-0.68	-6.22	3342047.0	35447038.15	1711
2017-02-23	10.86	11.06	10.74	10.93	0.13	1.2	1609044.0	17568325.5	652
2017-02-22	10.74	11.18	10.68	10.8	0.1	0.93	3168155.0	34590019.05	1305
2017-02-21	10.62	10.86	9.94	10.7	-0.04	-0.37	3396629.0	35495812.0	1598
2017-02-20	11.06	11.12	10.68	10.74	-0.25	-2.27	3899656.0	42529292.5	1350
2017-02-19	11.3	11.6	11.0	10.99	-0.12	-1.08	6083767.0	68423815.0	2079
2017-02-16	10.86	11.36	10.8	11.11	0.21	1.93	9630205.0	106627987.8	3162
2017-02-15	11.06	11.74	10.8	10.9	0.1	0.93	10940385.0	122891835.1	4340
2017-02-14	9.69	10.8	9.63	10.8	0.95	9.64	6965541.0	71483161.0	2851
2017-02-13	9.51	10.0	9.32	9.85	0.31	3.25	5554617.0	53931344.3	1360
2017-02-12	9.07	9.63	9.07	9.54	0.53	5.88	4265125.0	40083510.0	899
2017-02-09	9.07	9.07	8.77	9.01	-0.06	-0.66	2114702.0	18900421.95	586
2017-02-08	9.14	9.32	8.89	9.07	-0.13	-1.41	4005692.0	36404809.7	969
2017-02-07	9.14	9.69	9.01	9.2	0.19	2.11	11370710.0	106603298.5	2358
2017-02-06	8.27	9.01	8.27	9.01	0.79	9.61	10448130.0	90552890.9	1399
2017-02-05	8.33	8.4	8.21	8.22	0.0	0.0	1405129.0	11680640.5	314
2017-02-02	8.33	8.33	8.15	8.22	-0.06	-0.72	1031670.0	8501611.3	357
2017-02-01	8.4	8.52	8.27	8.28	-0.08	-0.96	2256735.0	18884343.2	573
2017-01-31	8.09	8.46	8.02	8.36	0.29	3.59	3770132.0	31228890.4	891
2017-01-30	8.21	8.21	8.09	8.07	-0.1	-1.22	1290612.0	10514453.55	232
2017-01-29	8.15	8.27	8.09	8.17	0.0	0.0	931907.0	7607781.2	184
2017-01-26	8.21	8.27	8.15	8.17	-0.04	-0.49	1659274.0	13603649.9	289
2017-01-25	8.27	8.33	8.21	8.21	-0.06	-0.73	1193396.0	9874681.95	257
2017-01-24	8.21	8.4	8.09	8.27	0.12	1.47	3360912.0	27766409.75	516
2017-01-23	8.15	8.27	8.09	8.15	0.03	0.37	2346461.0	19150707.95	351
2017-01-22	7.96	8.27	7.9	8.12	0.21	2.65	3647389.0	29705123.05	664
2017-01-19	8.02	8.15	7.84	7.91	0.0	0.0	4131411.0	33095389.15	777
2017-01-18	7.65	7.96	7.65	7.91	0.33	4.35	4184149.0	32644532.65	777
2017-01-17	7.59	7.65	7.35	7.58	-0.01	-0.13	2004153.0	15003932.35	375
2017-01-16	7.72	7.72	7.59	7.59	-0.08	-1.04	1592085.0	12167437.55	311
2017-01-15	7.72	7.78	7.65	7.67	0.03	0.39	1273164.0	9797509.8	269
2017-01-12	7.78	7.84	7.59	7.64	-0.05	-0.65	1028574.0	7908423.1	328
2017-01-11	7.65	7.72	7.59	7.69	0.1	1.32	1743009.0	13336075.2	402
2017-01-10	7.78	7.84	7.53	7.59	-0.25	-3.19	3408375.0	26183520.45	714
2017-01-09	7.72	8.27	7.72	7.84	0.22	2.89	10137037.0	80864906.6	2110
2017-01-08	7.65	7.78	7.59	7.62	0.03	0.4	3573108.0	27414073.0	695
2017-01-05	7.59	7.65	7.53	7.59	0.03	0.4	1543530.0	11719309.0	362
2017-01-04	7.84	7.84	7.47	7.56	-0.22	-2.83	3581771.0	27211461.35	964
2017-01-03	7.72	7.84	7.65	7.78	0.13	1.7	3005337.0	23327234.45	491
2017-01-02	7.72	7.84	7.59	7.65	-0.03	-0.39	4502594.0	34768942.25	819
2017-01-01	7.47	7.78	7.47	7.68	0.24	3.23	5089424.0	38893123.8	771
2016-12-29	7.47	7.47	7.41	7.44	0.01	0.13	1544890.0	11468307.5	273
2016-12-28	7.53	7.59	7.41	7.43	-0.06	-0.8	1765404.0	13268950.25	432
2016-12-27	7.47	7.59	7.41	7.49	0.03	0.4	2027888.0	15192279.95	312
2016-12-26	7.35	7.59	7.35	7.46	0.11	1.5	3960969.0	29490434.45	602
2016-12-25	7.35	7.41	7.22	7.35	0.13	1.8	2088340.0	15299069.4	450
2016-12-22	7.1	7.28	7.04	7.22	0.13	1.83	1884163.0	13488861.35	401
2016-12-21	7.16	7.16	7.04	7.09	-0.03	-0.42	1429102.0	10146299.0	282
2016-12-20	7.22	7.22	6.98	7.12	-0.15	-2.06	1931838.0	13707232.2	459
2016-12-19	7.47	7.47	7.28	7.27	-0.16	-2.15	1517455.0	11171893.15	374
2016-12-18	7.41	7.47	7.28	7.43	0.1	1.36	1594520.0	11767723.95	377
2016-12-15	7.22	7.41	7.16	7.33	0.02	0.27	1682831.0	12253800.95	420
2016-12-14	7.47	7.65	7.22	7.31	-0.15	-2.01	3797287.0	28077378.85	738
2016-12-13	7.65	7.72	7.41	7.46	-0.21	-2.74	1421799.0	10713592.4	397
2016-12-12	7.9	7.9	7.65	7.67	-0.19	-2.42	2252819.0	17533041.9	567
2016-12-11	7.78	8.15	7.78	7.86	0.28	3.69	5661615.0	44695046.15	1211
2016-12-08	7.47	7.65	7.41	7.58	0.18	2.43	2406363.0	18047530.45	465
2016-12-07	7.53	7.53	7.28	7.4	-0.03	-0.4	3126711.0	23158620.1	452
2016-12-06	7.28	7.47	7.22	7.43	0.16	2.2	5237374.0	38557516.7	553
2016-12-05	7.16	7.35	7.1	7.27	0.17	2.39	4355775.0	31449896.4	552
2016-12-04	7.04	7.16	6.98	7.1	0.14	2.01	4357852.0	30736768.2	604
2016-12-01	6.85	7.04	6.85	6.96	0.17	2.5	5006938.0	34789610.5	563
2016-11-30	6.73	6.85	6.73	6.79	0.09	1.34	2549502.0	17338232.05	367
2016-11-29	6.85	6.91	6.67	6.7	-0.15	-2.19	2370238.0	16060225.2	425
2016-11-28	6.79	6.91	6.73	6.85	0.06	0.88	3648723.0	25014642.05	511
2016-11-27	6.73	6.85	6.73	6.79	0.02	0.3	2417392.0	16470974.4	336
2016-11-24	6.91	6.91	6.73	6.77	-0.07	-1.02	2438430.0	16617586.0	372
2016-11-23	6.73	6.91	6.73	6.84	0.2	3.01	2059964.0	14098204.75	445
2016-11-22	6.79	6.79	6.48	6.64	-0.21	-3.07	2055749.0	13666434.4	479
2016-11-21	6.91	6.98	6.85	6.85	-0.04	-0.58	1434056.0	9911582.15	256
2016-11-20	6.98	7.04	6.85	6.89	-0.01	-0.14	1935459.0	13410165.45	405
2016-11-17	6.98	7.04	6.85	6.9	-0.06	-0.86	1111884.0	7715854.5	259
2016-11-16	6.85	6.98	6.85	6.96	0.17	2.5	658471.0	4574713.0	188
2016-11-15	6.85	6.91	6.67	6.79	-0.1	-1.45	999339.0	6809800.5	311
2016-11-14	6.91	7.04	6.85	6.89	-0.06	-0.86	1646173.0	11430231.05	379
2016-11-13	6.85	7.04	6.85	6.95	0.14	2.06	1255718.0	8747203.0	312
2016-11-10	6.48	6.91	6.48	6.81	0.41	6.41	3574708.0	24072546.35	633
2016-11-09	6.17	6.48	6.11	6.4	0.04	0.63	1673897.0	10559886.2	364
2016-11-08	6.36	6.54	6.36	6.36	0.03	0.47	1967705.0	12603055.45	336
2016-11-07	6.23	6.42	6.23	6.33	0.11	1.77	1925006.0	12177729.4	265
2016-11-06	6.23	6.23	6.17	6.22	0.01	0.16	362991.0	2251637.85	97
2016-11-03	6.05	6.23	6.05	6.21	0.17	2.81	2059306.0	12709153.7	310
2016-11-02	6.17	6.17	5.99	6.04	-0.15	-2.42	736096.0	4491377.05	197
2016-11-01	6.23	6.3	6.17	6.19	-0.01	-0.16	443805.0	2772221.05	108
2016-10-31	6.23	6.3	6.17	6.2	-0.03	-0.48	546031.0	3401562.7	132
2016-10-30	6.23	6.3	6.17	6.23	0.0	0.0	1360374.0	8436335.6	149
2016-10-27	6.11	6.3	6.11	6.23	0.12	1.96	2255875.0	14062184.05	372
2016-10-26	6.17	6.23	6.05	6.11	-0.11	-1.77	1341929.0	8232842.8	290
2016-10-25	6.17	6.36	6.17	6.22	0.05	0.81	2372077.0	14901062.25	391
2016-10-24	6.17	6.23	6.11	6.17	-0.04	-0.64	1748647.0	10789661.3	331
2016-10-23	6.05	6.3	5.93	6.21	0.17	2.81	1929456.0	11829355.9	430
2016-10-20	5.8	6.11	5.62	6.04	0.3	5.23	3021485.0	17770798.65	493
2016-10-19	5.68	5.8	5.62	5.74	0.16	2.87	1326938.0	7584012.3	207
2016-10-18	5.86	5.86	5.49	5.58	-0.27	-4.62	1044335.0	5948340.85	264
2016-10-17	5.86	5.86	5.74	5.85	-0.01	-0.17	968864.0	5620312.05	243
2016-10-16	5.86	5.93	5.8	5.86	0.01	0.17	726943.0	4263872.8	166
2016-10-13	5.86	6.05	5.86	5.85	0.0	0.0	2854064.0	16996369.3	504
2016-10-12	5.8	5.99	5.74	5.85	0.06	1.04	2689593.0	15754543.8	381
2016-10-11	5.74	5.93	5.74	5.79	0.05	0.87	2838387.0	16576414.3	472
2016-10-10	5.62	5.74	5.56	5.74	0.06	1.06	1170825.0	6619896.7	202
2016-10-09	5.68	5.74	5.68	5.68	-0.05	-0.87	1017835.0	5826248.0	192
2016-10-06	5.74	5.86	5.68	5.73	-0.05	-0.87	1127654.0	6486522.4	239
2016-10-05	5.56	5.8	5.56	5.78	0.22	3.96	2062759.0	11759522.45	333
2016-10-04	5.56	5.62	5.37	5.56	0.05	0.91	1362363.0	7473964.8	341
2016-10-03	5.43	5.62	5.31	5.51	-0.03	-0.54	2525943.0	13852885.6	463
2016-10-02	5.68	5.86	5.49	5.54	-0.15	-2.64	1447633.0	8311861.75	411
2016-09-29	5.49	5.74	5.49	5.69	0.09	1.61	1345073.0	7583080.85	353
2016-09-28	5.93	5.99	5.49	5.6	-0.28	-4.76	838033.0	4841864.15	370
2016-09-27	6.36	6.36	5.86	5.88	-0.6	-9.26	1294915.0	7854401.2	464
2016-09-26	6.42	6.54	6.36	6.48	0.06	0.93	795034.0	5140867.4	209
2016-09-25	6.42	6.48	6.36	6.42	0.02	0.31	529985.0	3384816.35	147
2016-09-21	6.42	6.48	6.36	6.4	-0.01	-0.16	503872.0	3232805.3	148
2016-09-20	6.36	6.42	6.23	6.41	0.01	0.16	384791.0	2449593.15	173
2016-09-19	6.6	6.6	6.3	6.4	-0.2	-3.03	585052.0	3750756.15	271
2016-09-18	6.67	6.79	6.54	6.6	-0.05	-0.75	983628.0	6580417.65	303
2016-09-08	6.6	6.67	6.6	6.65	0.05	0.76	620681.0	4134623.9	183
2016-09-07	6.67	6.67	6.54	6.6	-0.02	-0.3	264672.0	1746383.4	131
2016-09-06	6.73	6.73	6.6	6.62	-0.13	-1.93	813365.0	5416517.95	262
2016-09-05	6.6	6.79	6.6	6.75	0.15	2.27	634005.0	4257431.7	203
2016-09-04	6.54	6.6	6.54	6.6	0.14	2.17	359643.0	2365488.9	203
2016-09-01	6.79	6.79	6.36	6.46	-0.33	-4.86	1193422.0	7744577.95	404
2016-08-31	6.98	6.98	6.85	6.79	-0.14	-2.02	369362.0	2549532.8	158
2016-08-30	6.85	6.98	6.85	6.93	0.07	1.02	483207.0	3353950.25	149
2016-08-29	6.85	6.91	6.85	6.86	0.01	0.15	267447.0	1834753.9	146
2016-08-28	6.79	6.91	6.73	6.85	0.08	1.18	476733.0	3270958.15	223
2016-08-25	6.91	6.91	6.73	6.77	-0.19	-2.73	1043415.0	7115671.9	351
2016-08-24	7.04	7.1	6.91	6.96	-0.06	-0.85	763175.0	5350335.7	174
2016-08-23	7.04	7.1	6.98	7.02	0.0	0.0	715938.0	5037761.7	159
2016-08-22	7.1	7.1	6.98	7.02	-0.14	-1.96	776010.0	5453895.1	229
2016-08-21	7.28	7.28	7.1	7.16	-0.05	-0.69	729207.0	5234909.5	225
2016-08-18	7.22	7.28	7.04	7.21	0.0	0.0	1793300.0	12845571.05	434
2016-08-17	7.53	7.53	7.16	7.21	-0.28	-3.74	2315089.0	16979777.25	553
2016-08-16	7.47	7.59	7.47	7.49	0.03	0.4	1609994.0	12116602.15	323
2016-08-15	7.47	7.53	7.41	7.46	0.0	0.0	608585.0	4536119.4	183
2016-08-14	7.47	7.53	7.41	7.46	0.05	0.67	650272.0	4851317.75	202
2016-08-11	7.41	7.41	7.35	7.41	0.01	0.14	370871.0	2746818.95	146
2016-08-10	7.41	7.47	7.41	7.4	-0.04	-0.54	652340.0	4833537.2	175
2016-08-09	7.41	7.47	7.35	7.44	0.03	0.4	603175.0	4462885.1	199
2016-08-08	7.41	7.47	7.41	7.41	0.0	0.0	983942.0	7290286.7	200
2016-08-07	7.41	7.41	7.35	7.41	0.06	0.82	611789.0	4529515.1	197
2016-08-04	7.47	7.47	7.35	7.35	-0.06	-0.81	569980.0	4224080.15	227
2016-08-03	7.47	7.47	7.35	7.41	-0.01	-0.13	1029815.0	7634734.75	289
2016-08-02	7.47	7.53	7.35	7.42	-0.09	-1.2	1168386.0	8676781.05	336
2016-08-01	7.41	7.59	7.41	7.51	0.1	1.35	1876861.0	14084327.75	439
2016-07-31	7.41	7.53	7.22	7.41	-0.38	-4.88	2731928.0	20220560.75	789
2016-07-28	8.09	8.09	7.72	7.79	-0.26	-3.23	2366228.0	18561327.1	528
2016-07-27	7.84	8.33	7.84	8.05	0.17	2.16	4861793.0	39152315.65	1000
2016-07-26	7.96	7.96	7.78	7.88	-0.01	-0.13	651111.0	5124320.5	263
2016-07-25	7.96	8.02	7.78	7.89	0.03	0.38	1628463.0	12828093.45	494
2016-07-24	7.96	8.21	7.84	7.86	-0.04	-0.51	4520373.0	36357937.95	898
2016-07-21	8.33	8.33	7.9	7.9	-0.38	-4.59	2911320.0	23480842.55	761
2016-07-20	7.9	8.58	7.9	8.28	0.38	4.81	9067914.0	74965100.4	2089
2016-07-19	7.84	7.9	7.84	7.9	0.04	0.51	1086748.0	8570760.25	274
2016-07-18	8.09	8.09	7.84	7.86	-0.15	-1.87	1964157.0	15617826.55	415
2016-07-17	7.84	8.02	7.84	8.01	0.18	2.3	2226072.0	17723467.3	433
2016-07-14	7.9	7.96	7.84	7.83	-0.08	-1.01	1224952.0	9656462.9	359
2016-07-13	7.84	8.02	7.84	7.91	0.08	1.02	2271795.0	18047125.3	523
2016-07-12	7.78	7.96	7.72	7.83	0.09	1.16	2252732.0	17662001.45	501
2016-07-11	7.84	7.96	7.72	7.74	-0.04	-0.51	2323837.0	18228008.85	550
2016-07-10	7.59	7.9	7.59	7.78	0.2	2.64	2642435.0	20451214.1	490
2016-06-30	7.59	7.59	7.41	7.58	0.04	0.53	1912473.0	14352960.6	361
2016-06-29	7.59	7.65	7.53	7.54	-0.05	-0.66	710623.0	5373341.85	185
2016-06-28	7.59	7.65	7.53	7.59	0.01	0.13	913020.0	6895533.2	195
2016-06-27	7.35	7.65	7.35	7.58	0.23	3.13	2419986.0	18126542.05	387
2016-06-26	6.91	7.41	6.91	7.35	-0.24	-3.16	2390099.0	17418446.15	448
2016-06-23	7.59	7.65	7.53	7.59	0.01	0.13	635930.0	4827331.55	180
2016-06-22	7.65	7.65	7.53	7.58	-0.1	-1.3	703262.0	5335418.65	170
2016-06-21	7.72	7.72	7.59	7.68	-0.04	-0.52	955476.0	7324125.85	208
2016-06-20	7.9	7.9	7.65	7.72	-0.14	-1.78	1089738.0	8466045.25	199
2016-06-19	7.78	7.96	7.78	7.86	0.14	1.81	1251028.0	9816869.65	238
2016-06-16	7.78	7.84	7.72	7.72	-0.06	-0.77	652588.0	5066763.2	188
2016-06-15	7.96	8.02	7.72	7.78	-0.13	-1.64	1216196.0	9578521.65	248
2016-06-14	7.96	8.09	7.9	7.91	-0.1	-1.25	1484338.0	11840528.45	272
2016-06-13	8.15	8.21	7.96	8.01	-0.06	-0.74	2247906.0	18116294.7	333
2016-06-12	7.9	8.15	7.84	8.07	0.12	1.51	4162854.0	33410131.5	639
2016-06-09	7.84	8.09	7.72	7.95	0.2	2.58	7307875.0	58003263.25	1021
2016-06-08	7.72	7.96	7.65	7.75	0.03	0.39	4197533.0	32679088.35	582
2016-06-07	7.59	7.78	7.53	7.72	0.19	2.52	2032900.0	15617565.15	288
2016-06-06	7.47	7.59	7.41	7.53	0.06	0.8	893737.0	6716758.65	199
2016-06-05	7.59	7.65	7.47	7.47	-0.18	-2.35	1114819.0	8454882.2	317
2016-06-02	7.53	7.72	7.47	7.65	0.14	1.86	2742261.0	20765686.2	523
2016-06-01	7.47	7.53	7.47	7.51	0.04	0.54	577263.0	4316766.3	181
2016-05-31	7.47	7.53	7.41	7.47	0.07	0.95	813940.0	6074673.65	267
2016-05-30	7.59	7.65	7.41	7.4	-0.2	-2.63	1448686.0	10844039.35	417
2016-05-29	7.47	7.65	7.41	7.6	0.13	1.74	2942530.0	22179973.45	573
2016-05-26	7.78	7.78	7.47	7.47	-0.25	-3.24	1502007.0	11441038.65	494
2016-05-25	7.72	7.84	7.65	7.72	0.14	1.85	4529183.0	34991777.55	949
2016-05-24	7.53	7.65	7.35	7.58	0.05	0.66	2231706.0	16700531.6	611
2016-05-23	8.27	8.27	7.53	7.53	-0.79	-9.5	1930347.0	15006144.55	683
2016-05-22	8.52	8.58	8.21	8.32	-0.19	-2.23	829662.0	6988590.7	274
2016-05-19	8.58	8.64	8.46	8.51	-0.12	-1.39	1464152.0	12500457.2	351
2016-05-18	8.64	8.7	8.58	8.63	0.0	0.0	1102057.0	9519299.75	348
2016-05-17	8.77	8.77	8.58	8.63	-0.01	-0.12	1254126.0	10848028.2	359
2016-05-16	8.77	8.89	8.58	8.64	-0.08	-0.92	2869933.0	25095481.0	631
2016-05-15	8.83	8.89	8.7	8.72	-0.07	-0.8	1869397.0	16410605.05	435
2016-05-12	9.01	9.01	8.77	8.79	-0.17	-1.9	1846169.0	16457540.7	562
2016-05-11	9.14	9.2	8.89	8.96	-0.13	-1.43	1825262.0	16441788.25	579
2016-05-10	9.38	9.51	9.07	9.09	-0.29	-3.09	3362503.0	31261757.75	851
2016-05-09	9.26	9.57	9.2	9.38	0.13	1.41	5259533.0	49422098.9	1189
2016-05-08	9.14	9.44	9.14	9.25	0.16	1.76	2557564.0	23859705.7	805
2016-05-05	8.95	9.14	8.95	9.09	0.21	2.36	1669648.0	15126133.9	478
2016-05-04	9.07	9.2	8.77	8.88	-0.23	-2.52	2037614.0	18183032.7	579
2016-05-03	9.2	9.26	8.95	9.11	-0.01	-0.11	2564299.0	23407074.7	786
2016-05-02	9.38	9.38	9.07	9.12	-0.2	-2.15	2288259.0	20985091.5	711
2016-05-01	9.38	9.51	9.14	9.32	-0.05	-0.53	2367228.0	22056046.75	862
2016-04-28	9.75	9.88	9.32	9.37	-0.32	-3.3	2802681.0	26956048.6	1084
2016-04-27	9.51	10.12	9.14	9.69	0.2	2.11	8388787.0	81701658.85	2711
2016-04-26	8.83	9.57	8.77	9.49	0.69	7.84	7564115.0	69023832.4	1721
2016-04-25	8.77	8.95	8.64	8.8	0.08	0.92	3875796.0	34194142.75	737
2016-04-24	8.58	8.89	8.52	8.72	0.21	2.47	4638404.0	40385961.0	761
2016-04-21	8.52	8.58	8.46	8.51	0.07	0.83	1817353.0	15463770.85	440
2016-04-20	8.52	8.52	8.09	8.44	-0.23	-2.65	2811279.0	23432015.55	729
2016-04-19	8.46	8.7	8.46	8.67	0.31	3.71	2021980.0	17308417.25	470
2016-04-18	8.64	8.64	8.21	8.36	-0.29	-3.35	2366329.0	19797860.9	677
2016-04-17	8.7	8.7	8.58	8.65	0.01	0.12	842522.0	7289719.9	239
2016-04-14	8.7	8.77	8.64	8.64	0.0	0.0	1083278.0	9415569.25	232
2016-04-13	8.7	8.83	8.64	8.64	-0.05	-0.58	2825142.0	24577969.55	530
2016-04-12	8.7	8.77	8.58	8.69	0.05	0.58	3194431.0	27743747.05	654
2016-04-11	8.58	8.77	8.58	8.64	0.07	0.82	3572647.0	30962071.75	703
2016-04-10	8.52	8.64	8.52	8.57	0.2	2.39	1983830.0	17008814.7	425
2016-04-07	8.46	8.52	8.33	8.37	-0.04	-0.48	1690638.0	14182353.9	474
2016-04-06	8.33	8.52	8.21	8.41	0.15	1.82	3569010.0	29924126.9	775
2016-04-05	8.15	8.4	8.02	8.26	0.04	0.49	1156390.0	9524903.15	465
2016-04-04	7.72	8.4	7.72	8.22	0.5	6.48	1950142.0	15917386.8	779
2016-04-03	7.96	8.15	7.53	7.72	-0.44	-5.39	1558949.0	12125122.9	544
2016-03-31	8.64	8.64	8.09	8.16	-0.63	-7.17	2843962.0	23680493.0	1025
2016-03-30	8.58	8.83	8.4	8.79	0.21	2.45	3782872.0	32881404.3	1259
2016-03-29	8.7	8.7	8.4	8.58	-0.09	-1.04	1426461.0	12134426.05	696
2016-03-28	9.14	9.26	8.52	8.67	-0.33	-3.67	3665836.0	32125746.7	1337
2016-03-27	8.64	9.38	8.58	9.0	0.46	5.39	8427080.0	75213735.4	2699
2016-03-24	9.26	9.51	8.52	8.54	-0.53	-5.84	8479240.0	75485550.1	2413
2016-03-23	8.4	9.07	8.4	9.07	0.8	9.67	4048628.0	35597227.2	878
2016-03-22	7.9	8.46	7.9	8.27	0.43	5.48	6433380.0	52782547.7	1236
2016-03-21	7.84	8.02	7.84	7.84	0.0	0.0	1972457.0	15613287.5	388
2016-03-20	7.84	7.84	7.78	7.84	0.05	0.64	651141.0	5100342.4	212
2016-03-17	7.9	7.96	7.78	7.79	-0.02	-0.26	1241866.0	9739357.7	306
2016-03-16	7.78	7.96	7.72	7.81	0.11	1.43	2367327.0	18513955.85	541
2016-03-15	7.84	8.09	7.65	7.7	-0.08	-1.03	3702622.0	29185624.7	979
2016-03-14	7.72	8.21	7.72	7.78	0.08	1.04	5869502.0	46745743.2	1299
2016-03-13	7.72	7.84	7.65	7.7	0.1	1.32	2733024.0	21197742.75	513
2016-03-10	7.9	7.96	7.59	7.6	-0.21	-2.69	1755767.0	13541587.25	419
2016-03-09	7.53	7.9	7.47	7.81	0.27	3.58	2921052.0	22506200.0	506
2016-03-08	7.47	7.59	7.41	7.54	0.14	1.89	1263824.0	9474950.15	292
2016-03-07	7.35	7.47	7.28	7.4	0.13	1.79	1507006.0	11128897.85	255
2016-03-06	7.22	7.47	7.16	7.27	0.17	2.39	1444587.0	10541251.45	355
2016-03-03	7.1	7.16	6.98	7.1	0.06	0.85	436584.0	3093406.15	147
2016-03-02	7.16	7.22	7.04	7.04	-0.07	-0.98	385643.0	2744266.45	172
2016-03-01	7.1	7.22	7.1	7.11	0.1	1.43	848226.0	6067931.3	226
2016-02-29	6.91	7.1	6.91	7.01	0.06	0.86	414091.0	2888033.6	160
2016-02-28	6.91	7.04	6.91	6.95	0.16	2.36	460589.0	3206723.8	191
2016-02-25	6.91	6.91	6.79	6.79	0.01	0.15	332199.0	2277704.85	158
2016-02-24	7.04	7.1	6.73	6.78	-0.38	-5.31	865874.0	6005075.25	310
2016-02-23	7.1	7.16	7.04	7.16	0.12	1.7	423177.0	3009897.5	145
2016-02-22	6.85	7.35	6.85	7.04	0.2	2.92	1234390.0	8776292.3	402
2016-02-21	6.73	6.85	6.73	6.84	0.15	2.24	478067.0	3252263.55	143
2016-02-18	6.67	6.85	6.67	6.69	0.04	0.6	961469.0	6515748.75	226
2016-02-17	6.42	6.67	6.42	6.65	0.17	2.62	444489.0	2926522.6	138
2016-02-16	6.6	6.67	6.42	6.48	0.07	1.09	1082342.0	7093529.35	306
2016-02-15	6.36	6.48	6.23	6.41	0.13	2.07	805721.0	5142434.4	242
2016-02-14	7.04	7.16	6.23	6.28	-0.56	-8.19	620897.0	4123388.25	319
2016-02-11	7.35	7.41	6.67	6.84	-0.51	-6.94	668733.0	4765399.35	282
2016-02-10	7.41	7.47	7.35	7.35	-0.11	-1.47	973504.0	7180238.95	246
2016-02-09	7.65	7.72	7.41	7.46	-0.19	-2.48	1080941.0	8134229.95	300
2016-02-08	7.53	7.78	7.53	7.65	0.13	1.73	1216469.0	9299025.35	299
2016-02-07	7.47	7.72	7.47	7.52	-0.07	-0.92	1006046.0	7623027.7	232
2016-02-04	7.78	7.84	7.53	7.59	0.02	0.26	1560510.0	11968768.7	366
2016-02-03	7.35	7.65	7.28	7.57	0.22	2.99	2076526.0	15538902.75	430
2016-02-02	7.41	7.59	7.35	7.35	-0.11	-1.47	1265217.0	9421664.25	277
2016-02-01	7.35	7.59	7.35	7.46	0.02	0.27	1144078.0	8512934.6	236
2016-01-31	7.53	7.59	7.41	7.44	0.06	0.81	646902.0	4851734.5	232
2016-01-28	7.28	7.41	7.28	7.38	0.17	2.36	752321.0	5529371.5	205
2016-01-27	7.04	7.47	6.98	7.21	0.2	2.85	1385343.0	9979443.95	381
2016-01-26	6.67	7.04	6.54	7.01	0.22	3.24	634015.0	4340430.05	240
2016-01-25	6.85	6.98	6.67	6.79	-0.12	-1.74	438952.0	3002181.4	231
2016-01-24	7.41	7.41	6.91	6.91	0.16	2.37	601223.0	4271507.9	253
2016-01-21	6.48	6.85	6.48	6.75	0.48	7.66	1685835.0	11280615.0	605
2016-01-20	6.67	6.67	6.23	6.27	-0.59	-8.6	675955.0	4342162.1	269
2016-01-19	6.6	6.91	6.54	6.86	0.44	6.85	1051560.0	7078546.75	307
2016-01-18	6.3	6.48	6.23	6.42	-0.12	-1.83	614609.0	3913500.9	278
2016-01-17	6.54	6.67	6.54	6.54	-0.72	-9.92	432672.0	2839083.05	188
2016-01-14	7.65	7.65	7.16	7.26	-0.43	-5.59	368178.0	2717604.2	259
2016-01-13	7.78	7.78	7.65	7.69	0.0	0.0	457376.0	3530227.85	226
2016-01-12	7.72	7.9	7.59	7.69	-0.21	-2.66	728956.0	5643962.85	278
2016-01-11	7.78	7.96	7.65	7.9	0.1	1.28	663750.0	5189980.3	240
2016-01-10	8.33	8.33	7.78	7.8	-0.22	-2.74	323575.0	2574247.15	296
2016-01-07	8.02	8.27	7.9	8.02	-0.42	-4.98	506379.0	4101186.35	323
2016-01-06	8.64	8.64	8.4	8.44	-0.15	-1.75	659881.0	5616505.85	278
2016-01-05	8.64	8.77	8.52	8.59	-0.05	-0.58	893150.0	7690161.2	288
2016-01-04	8.89	8.89	8.64	8.64	-0.31	-3.46	813762.0	7150867.05	337
2016-01-03	8.83	9.14	8.83	8.95	0.12	1.36	1865796.0	16770340.4	428
2015-12-31	8.89	8.89	8.77	8.83	-0.07	-0.79	500202.0	4427271.35	227
2015-12-30	9.07	9.07	8.89	8.9	-0.05	-0.56	979826.0	8785118.25	302
2015-12-29	8.64	9.01	8.58	8.95	0.23	2.64	1184167.0	10392042.25	408
2015-12-28	8.7	8.83	8.64	8.72	0.02	0.23	529062.0	4612618.15	184
2015-12-27	8.89	8.89	8.64	8.7	-0.11	-1.25	395052.0	3442123.45	206
2015-12-24	8.89	9.14	8.77	8.81	-0.02	-0.23	1833416.0	16538624.2	657
2015-12-23	8.89	9.01	8.83	8.83	-0.06	-0.67	919152.0	8204356.35	200
2015-12-22	8.83	8.95	8.83	8.89	0.06	0.68	254235.0	2264474.6	100
2015-12-21	8.83	8.95	8.77	8.83	0.06	0.68	407459.0	3608108.9	167
2015-12-20	8.83	8.83	8.7	8.77	-0.08	-0.9	276365.0	2423983.55	163
2015-12-17	8.95	8.95	8.83	8.85	0.02	0.23	808963.0	7181546.55	260
2015-12-16	8.83	8.83	8.7	8.83	0.06	0.68	390513.0	3431652.65	166
2015-12-15	8.7	9.07	8.64	8.77	0.09	1.04	1911134.0	16974141.35	342
2015-12-14	8.83	8.83	8.64	8.68	-0.09	-1.03	1099319.0	9626937.7	281
2015-12-13	8.89	8.89	8.7	8.77	-0.24	-2.66	502571.0	4408768.1	171
2015-12-10	9.07	9.14	9.01	9.01	-0.1	-1.1	365161.0	3318030.1	144
2015-12-09	9.07	9.14	9.01	9.11	0.1	1.11	309722.0	2809948.95	144
2015-12-08	9.14	9.14	8.95	9.01	-0.19	-2.07	700198.0	6336053.8	240
2015-12-07	9.2	9.32	9.2	9.2	0.04	0.44	1045193.0	9633382.0	210
2015-12-06	9.2	9.26	9.14	9.16	-0.04	-0.43	838835.0	7719929.2	242
2015-12-03	9.26	9.32	9.2	9.2	-0.13	-1.39	712492.0	6589743.5	245
2015-12-02	9.26	9.38	9.14	9.33	0.07	0.76	1934913.0	17915300.95	429
2015-12-01	9.32	9.38	9.26	9.26	-0.04	-0.43	863173.0	8019609.0	324
2015-11-30	9.26	9.57	9.2	9.3	0.1	1.09	3859110.0	36306411.45	1055
2015-11-29	9.32	9.32	9.14	9.2	-0.11	-1.18	1302242.0	12008201.7	382
2015-11-26	9.26	9.51	9.2	9.31	0.03	0.32	2323285.0	21670105.35	695
2015-11-25	9.26	9.38	9.26	9.28	0.08	0.87	1165581.0	10857151.05	264
2015-11-24	9.2	9.38	9.2	9.2	0.01	0.11	790549.0	7333669.65	227
2015-11-23	9.32	9.32	9.2	9.19	-0.07	-0.76	542476.0	5007293.55	226
2015-11-22	9.14	9.32	9.14	9.26	0.12	1.31	821824.0	7601355.2	300
2015-11-19	9.2	9.26	9.14	9.14	-0.05	-0.54	435918.0	3995547.2	173
2015-11-18	9.07	9.38	9.07	9.19	0.09	0.99	1320086.0	12168298.9	500
2015-11-17	9.2	9.2	9.07	9.1	-0.05	-0.55	367848.0	3362186.8	161
2015-11-16	9.14	9.2	9.01	9.15	0.08	0.88	629607.0	5739403.45	188
2015-11-15	9.26	9.26	9.01	9.07	-0.25	-2.68	706397.0	6458624.8	294
2015-11-12	9.32	9.51	9.26	9.32	0.01	0.11	917332.0	8635475.35	337
2015-11-11	9.32	9.38	9.26	9.31	0.04	0.43	553356.0	5158115.75	212
2015-11-10	9.38	9.38	9.26	9.27	-0.11	-1.17	653263.0	6074829.3	300
2015-11-09	9.26	9.44	9.26	9.38	0.08	0.86	1456081.0	13602380.75	514
2015-11-08	9.32	9.38	9.2	9.3	-0.01	-0.11	357597.0	3309812.45	243
2015-11-05	9.51	9.51	9.26	9.31	-0.15	-1.59	612709.0	5733343.6	257
2015-11-04	9.44	9.51	9.2	9.46	0.13	1.39	930952.0	8721498.75	398
2015-11-03	9.26	9.69	9.2	9.33	0.11	1.19	3179738.0	30008594.1	698
2015-11-02	9.14	9.32	9.14	9.22	0.1	1.1	412768.0	3813030.95	176
2015-11-01	9.2	9.2	9.07	9.12	-0.14	-1.51	229731.0	2097897.6	177
2015-10-29	9.38	9.44	9.26	9.26	-0.01	-0.11	465975.0	4360113.5	218
2015-10-28	9.26	9.44	9.2	9.27	-0.05	-0.54	623430.0	5791432.2	318
2015-10-27	9.57	9.63	9.2	9.32	-0.3	-3.12	523492.0	4955190.8	263
2015-10-26	9.69	9.69	9.44	9.62	-0.05	-0.52	592657.0	5671708.95	281
2015-10-25	9.75	9.88	9.63	9.67	-0.01	-0.1	513043.0	4981580.1	282
2015-10-22	9.88	9.94	9.57	9.68	-0.2	-2.02	603013.0	5855584.8	357
2015-10-21	10.2	10.26	9.88	9.88	-1.03	-9.44	1916385.0	19326785.8	807
2015-10-20	11.0	11.06	10.8	10.91	-0.08	-0.73	703880.0	7721978.8	280
2015-10-19	10.94	11.12	10.94	10.99	0.13	1.2	883986.0	9741242.95	256
2015-10-18	10.8	10.94	10.8	10.86	0.06	0.56	453460.0	4928981.8	171
2015-10-15	11.06	11.06	10.74	10.8	-0.2	-1.82	868783.0	9441601.2	272
2015-10-14	10.86	11.06	10.8	11.0	0.12	1.1	998894.0	10955843.1	307
2015-10-13	10.8	11.0	10.74	10.88	-0.02	-0.18	548769.0	5954799.3	254
2015-10-12	11.06	11.18	10.86	10.9	-0.03	-0.27	1977702.0	21842362.85	535
2015-10-11	10.68	11.0	10.68	10.93	0.33	3.11	1366637.0	14809518.7	481
2015-10-08	10.68	10.74	10.56	10.6	-0.09	-0.84	990390.0	10557651.1	286
2015-10-07	10.68	10.74	10.62	10.69	0.12	1.14	709221.0	7575382.45	197
2015-10-06	10.56	10.62	10.44	10.57	0.09	0.86	658128.0	6932218.5	225
2015-10-05	10.38	10.5	10.32	10.48	0.17	1.65	555809.0	5788424.9	206
2015-10-04	10.2	10.38	10.2	10.31	0.1	0.98	274267.0	2813741.4	117
2015-10-01	10.26	10.38	10.2	10.21	0.09	0.89	568179.0	5816031.35	191
2015-09-30	10.2	10.26	10.06	10.12	0.01	0.1	313400.0	3183625.05	172
2015-09-29	10.2	10.2	9.94	10.11	-0.14	-1.37	147533.0	1487352.7	148
2015-09-21	10.32	10.44	10.2	10.25	-0.06	-0.58	337883.0	3473183.2	197
2015-09-20	10.56	10.74	10.32	10.31	-0.18	-1.72	1008954.0	10652380.35	465
2015-09-17	10.32	10.74	10.26	10.49	0.23	2.24	804158.0	8384197.95	257
2015-09-16	10.32	10.5	10.26	10.26	0.0	0.0	919259.0	9549671.4	299
2015-09-15	10.26	10.38	10.2	10.26	0.07	0.69	366159.0	3764766.7	236
2015-09-14	10.26	10.38	10.2	10.19	-0.14	-1.36	868137.0	8910979.1	308
2015-09-13	10.62	10.74	10.32	10.33	-0.24	-2.27	1499601.0	15728660.05	575
2015-09-10	10.38	10.8	10.32	10.57	0.09	0.86	2027833.0	21413702.15	566
2015-09-09	10.32	10.5	10.26	10.48	0.29	2.85	1155290.0	12004909.15	463
2015-09-08	10.12	10.26	10.06	10.19	0.03	0.3	1350055.0	13681342.35	399
2015-09-07	10.06	10.32	10.0	10.16	0.14	1.4	2741893.0	27884795.0	739
2015-09-06	9.88	10.06	9.81	10.02	0.16	1.62	1043632.0	10415038.55	331
2015-09-03	9.94	9.94	9.75	9.86	0.02	0.2	638954.0	6290947.25	255
2015-09-02	9.69	9.94	9.57	9.84	0.06	0.61	576132.0	5587800.0	301
2015-09-01	10.0	10.0	9.75	9.78	-0.2	-2.0	496064.0	4924999.4	297
2015-08-31	10.12	10.12	9.94	9.98	-0.09	-0.89	639468.0	6405104.55	272
2015-08-30	10.26	10.32	10.06	10.07	0.13	1.31	1009978.0	10245463.2	393
2015-08-27	10.06	10.2	9.94	9.94	0.2	2.05	1082970.0	10884408.3	422
2015-08-26	9.88	10.26	9.63	9.74	-0.41	-4.04	1835753.0	18251676.5	579
2015-08-25	9.51	10.2	9.32	10.15	0.83	8.91	1552666.0	15282211.0	589
2015-08-24	9.63	9.88	9.2	9.32	-0.38	-3.92	1203612.0	11364350.5	509
2015-08-23	9.88	10.06	9.63	9.7	-0.68	-6.55	809839.0	8023321.25	452
2015-08-20	9.75	10.44	9.63	10.38	0.43	4.32	1026040.0	10366802.2	533
2015-08-19	10.26	10.62	9.88	9.95	-0.35	-3.4	624440.0	6368997.65	397
2015-08-18	11.12	11.12	10.06	10.3	-0.86	-7.71	830176.0	8711548.0	498
2015-08-17	11.48	11.54	11.12	11.16	-0.32	-2.79	483311.0	5481152.35	284
2015-08-16	11.68	11.8	11.36	11.48	-0.19	-1.63	312736.0	3607177.45	240
2015-08-13	11.8	11.86	11.68	11.67	-0.05	-0.43	186289.0	2186831.85	137
2015-08-12	11.74	11.74	11.54	11.72	-0.12	-1.01	428595.0	4994499.6	292
2015-08-11	11.98	12.04	11.8	11.84	-0.04	-0.34	625712.0	7470581.15	253
2015-08-10	11.86	11.98	11.8	11.88	0.09	0.76	563549.0	6699629.3	273
2015-08-09	11.74	11.8	11.54	11.79	0.06	0.51	523463.0	6131688.55	274
2015-08-06	12.04	12.04	11.68	11.73	-0.34	-2.82	620969.0	7347187.3	388
2015-08-05	12.16	12.16	12.04	12.07	-0.03	-0.25	383106.0	4638816.4	228
2015-08-04	11.98	12.22	11.98	12.1	0.12	1.0	578298.0	7007505.35	325
2015-08-03	11.92	12.04	11.74	11.98	0.07	0.59	1010494.0	12027552.85	383
2015-08-02	12.36	12.36	11.8	11.91	-0.53	-4.26	643897.0	7761146.95	406
2015-07-30	12.6	12.66	12.36	12.44	-0.2	-1.58	736609.0	9184205.15	316
2015-07-29	12.54	12.72	12.48	12.64	0.1	0.8	1023273.0	12914723.05	306
2015-07-28	12.66	12.66	12.48	12.54	-0.08	-0.63	910062.0	11414287.45	373
2015-07-27	13.02	13.22	12.6	12.62	-0.17	-1.33	2546126.0	32979636.5	880
2015-07-26	12.84	12.84	12.72	12.79	-0.04	-0.31	307780.0	3936431.9	178
2015-07-23	12.6	12.9	12.6	12.83	0.32	2.56	1672564.0	21377398.8	445
2015-07-22	12.54	12.6	12.36	12.51	0.0	0.0	400900.0	5009851.75	207
2015-07-15	12.42	12.54	12.42	12.51	0.07	0.56	309282.0	3858798.3	138
2015-07-14	12.48	12.48	12.42	12.44	-0.04	-0.32	124572.0	1552259.6	96
2015-07-13	12.54	12.6	12.48	12.48	0.04	0.32	305862.0	3830626.15	112
2015-07-12	12.6	12.6	12.42	12.44	-0.08	-0.64	222996.0	2790143.55	129
2015-07-09	12.22	12.54	12.22	12.52	0.26	2.12	526758.0	6559921.8	215
2015-07-08	12.28	12.28	12.16	12.26	-0.06	-0.49	186007.0	2271738.95	152
2015-07-07	12.36	12.42	12.28	12.32	-0.08	-0.65	199793.0	2468598.55	133
2015-07-06	12.28	12.42	12.28	12.4	-0.01	-0.08	271313.0	3352650.75	105
2015-07-05	12.36	12.48	12.36	12.41	0.06	0.49	189329.0	2345259.85	123
2015-07-02	12.42	12.48	12.36	12.35	-0.12	-0.96	317971.0	3937697.4	188
2015-07-01	12.42	12.6	12.28	12.47	0.07	0.56	929344.0	11562342.2	255
2015-06-30	12.28	12.42	12.16	12.4	0.15	1.22	448824.0	5529595.85	256
2015-06-29	12.54	12.54	12.22	12.25	-0.34	-2.7	717355.0	8812368.75	429
2015-06-28	12.84	12.96	12.54	12.59	-0.2	-1.56	618610.0	7840662.25	306
2015-06-25	12.6	13.34	12.54	12.79	0.23	1.83	1439562.0	18605618.7	700
2015-06-24	12.6	12.66	12.48	12.56	-0.02	-0.16	345546.0	4338576.2	184
2015-06-23	12.6	12.66	12.48	12.58	0.04	0.32	245254.0	3078415.2	177
2015-06-22	12.72	12.72	12.48	12.54	-0.13	-1.03	467419.0	5877338.5	294
2015-06-21	13.1	13.1	12.6	12.67	-0.43	-3.28	505870.0	6452437.15	352
2015-06-18	13.28	13.28	13.02	13.1	-0.18	-1.36	181796.0	2392859.65	134
2015-06-17	13.28	13.34	13.16	13.28	0.01	0.08	548114.0	7250135.9	261
2015-06-16	13.22	13.34	13.16	13.27	0.06	0.45	531965.0	7040690.9	206
2015-06-15	13.28	13.34	13.16	13.21	-0.07	-0.53	540540.0	7160522.55	232
2015-06-14	13.22	13.34	13.16	13.28	0.08	0.61	368991.0	4880491.45	248
2015-06-11	13.28	13.28	13.16	13.2	-0.06	-0.45	715351.0	9449551.8	276
2015-06-10	13.34	13.52	13.22	13.26	0.06	0.45	1027082.0	13654253.85	354
2015-06-09	13.52	13.52	13.1	13.2	-0.36	-2.65	630689.0	8389565.65	394
2015-06-08	13.7	13.84	13.52	13.56	-0.14	-1.02	754928.0	10304639.1	349
2015-06-07	13.9	13.9	13.7	13.7	-0.2	-1.44	703520.0	9686876.0	323
2015-06-04	14.08	14.08	13.9	13.9	-0.16	-1.14	761406.0	10642736.25	275
2015-06-03	14.2	14.32	14.02	14.06	-0.08	-0.57	1940977.0	27546458.3	507
2015-06-02	14.08	14.26	13.96	14.14	0.12	0.86	1168218.0	16451900.2	416
2015-06-01	13.84	14.08	13.78	14.02	0.19	1.37	978152.0	13625509.55	475
2015-05-31	13.9	14.02	13.84	13.83	-0.12	-0.86	994128.0	13811164.6	412
2015-05-28	14.14	14.14	13.9	13.95	-0.14	-0.99	636587.0	8934978.55	351
2015-05-27	13.9	14.38	13.84	14.09	0.24	1.73	3346569.0	47324408.25	1105
2015-05-26	13.96	14.02	13.84	13.85	-0.05	-0.36	508769.0	7081971.6	245
2015-05-25	13.9	13.96	13.9	13.9	0.05	0.36	530031.0	7377625.6	229
2015-05-24	13.9	13.96	13.78	13.85	-0.04	-0.29	581834.0	8055235.1	260
2015-05-21	13.84	13.96	13.84	13.89	0.05	0.36	750067.0	10404704.95	279
2015-05-20	14.08	14.14	13.84	13.84	-0.23	-1.63	1325046.0	18459495.55	544
2015-05-19	14.2	14.32	14.08	14.07	-0.08	-0.57	1501678.0	21337708.05	551
2015-05-18	14.14	14.2	14.02	14.15	0.06	0.43	1879091.0	26567120.45	515
2015-05-17	13.84	14.14	13.84	14.09	0.21	1.51	1027472.0	14385818.75	365
2015-05-14	13.9	13.96	13.78	13.88	0.03	0.22	652570.0	9049890.45	237
2015-05-13	14.08	14.08	13.84	13.85	-0.09	-0.65	926976.0	12886503.6	314
2015-05-12	13.84	14.02	13.78	13.94	0.06	0.43	757301.0	10523272.75	339
2015-05-11	13.96	13.96	13.7	13.88	-0.12	-0.86	890942.0	12336643.05	333
2015-05-10	14.14	14.14	13.9	14.0	-0.07	-0.5	677351.0	9470015.05	384
2015-05-07	14.58	14.58	13.96	14.07	-0.56	-3.83	3665023.0	51859551.0	1270
2015-05-06	14.58	14.82	14.52	14.63	0.07	0.48	959704.0	14094188.55	468
2015-05-05	14.52	14.64	14.44	14.56	0.08	0.55	724352.0	10517126.85	345
2015-05-04	14.44	14.58	14.38	14.48	0.06	0.42	861931.0	12459693.25	356
2015-05-03	14.82	14.82	14.32	14.42	-0.27	-1.84	1616351.0	23578881.2	589
2015-04-30	14.76	14.82	14.64	14.69	0.02	0.14	767230.0	11297951.45	375
2015-04-29	14.88	14.88	14.52	14.67	-0.08	-0.54	1592690.0	23370723.65	529
2015-04-28	14.94	14.94	14.7	14.75	-0.06	-0.41	1350784.0	20039831.3	500
2015-04-27	14.94	15.0	14.7	14.81	-0.03	-0.2	2192412.0	32482427.65	865
2015-04-26	14.64	15.68	14.64	14.84	0.32	2.2	10975865.0	165714311.1	2811
2015-04-23	14.26	14.76	14.14	14.52	0.3	2.11	3948537.0	57156751.75	1226
2015-04-22	14.26	14.38	13.9	14.22	0.21	1.5	3726193.0	52616342.15	1104
2015-04-21	13.58	14.14	13.46	14.01	0.47	3.47	5325103.0	73700065.35	1151
2015-04-20	14.02	14.02	13.52	13.54	-0.56	-3.97	4037725.0	55285003.3	1166
2015-04-19	14.08	14.14	13.78	14.1	0.25	1.81	3063511.0	42943892.65	959
2015-04-16	13.84	14.14	13.7	13.85	0.15	1.09	3975134.0	55400029.05	1226
2015-04-15	13.58	13.96	13.58	13.7	0.13	0.96	2299481.0	31564931.8	697
2015-04-14	13.64	13.64	13.46	13.57	-0.02	-0.15	729375.0	9886136.05	384
2015-04-13	13.52	13.64	13.52	13.59	0.03	0.22	739365.0	10051886.3	279
2015-04-12	13.64	13.7	13.52	13.56	-0.02	-0.15	973149.0	13254092.2	387
2015-04-09	13.64	13.7	13.52	13.58	-0.06	-0.44	1831451.0	24900224.6	628
2015-04-08	13.7	14.14	13.58	13.64	0.06	0.44	3225599.0	44731235.55	1099
2015-04-07	13.7	13.7	13.52	13.58	0.05	0.37	992763.0	13512112.65	376
2015-04-06	13.52	13.84	13.46	13.53	0.1	0.74	1721111.0	23430419.05	674
2015-04-05	13.64	13.84	13.16	13.43	-0.25	-1.83	1293150.0	17346338.15	572
2015-04-02	14.08	14.14	13.34	13.68	-0.21	-1.51	1554230.0	21454944.7	689
2015-04-01	13.96	14.26	13.84	13.89	-0.11	-0.79	1392541.0	19536610.85	641
2015-03-31	14.38	14.7	13.58	14.0	-0.32	-2.23	2366093.0	33692072.15	1177
2015-03-30	14.08	15.06	13.96	14.32	0.26	1.85	4221174.0	61273704.85	1725
2015-03-29	14.32	14.58	13.96	14.06	0.06	0.43	2077560.0	29500103.0	1137
2015-03-26	12.36	14.26	12.36	14.0	1.01	7.78	3881477.0	52678489.8	1399
2015-03-25	14.38	14.64	12.96	12.99	-1.39	-9.67	6802324.0	90593368.8	1871
2015-03-24	14.38	14.64	14.26	14.38	-0.08	-0.55	1318329.0	19023494.95	482
2015-03-23	14.76	14.76	14.32	14.46	-0.31	-2.1	2440220.0	35348980.5	877
2015-03-22	15.12	15.56	14.7	14.77	-0.23	-1.53	5610329.0	84953418.9	2226
2015-03-19	13.84	15.0	13.78	15.0	1.31	9.57	11867284.0	175171537.4	1974
2015-03-18	13.64	13.7	13.22	13.69	0.0	0.0	798478.0	10842047.75	373
2015-03-17	13.64	13.7	13.58	13.69	0.02	0.15	487570.0	6658988.0	266
2015-03-16	13.84	13.96	13.64	13.67	-0.12	-0.87	1258866.0	17411034.25	467
2015-03-15	13.64	13.9	13.58	13.79	0.0	0.0	604749.0	8324994.05	255
2015-03-12	13.84	13.84	13.7	13.79	0.02	0.15	525632.0	7239817.25	284
2015-03-11	13.7	13.9	13.64	13.77	0.07	0.51	1049914.0	14464183.0	370
2015-03-10	13.78	13.78	13.64	13.7	-0.07	-0.51	389938.0	5341324.5	241
2015-03-09	13.96	13.96	13.78	13.77	-0.14	-1.01	458262.0	6327109.95	266
2015-03-08	14.02	14.02	13.84	13.91	-0.03	-0.22	604094.0	8396562.1	284
2015-03-05	13.84	14.08	13.84	13.94	0.11	0.8	633432.0	8837207.25	354
2015-03-04	13.9	13.96	13.84	13.83	0.0	0.0	522236.0	7260628.4	306
2015-03-03	13.96	13.96	13.78	13.83	-0.02	-0.14	669471.0	9268169.1	315
2015-03-02	13.7	13.96	13.7	13.85	0.21	1.54	1213485.0	16785475.5	514
2015-03-01	13.7	13.78	13.52	13.64	0.05	0.37	745522.0	10153791.25	464
2015-02-26	14.08	14.08	13.52	13.59	-0.35	-2.51	1569554.0	21558396.6	862
2015-02-25	14.38	14.38	13.9	13.94	-0.34	-2.38	883496.0	12476472.0	555
2015-02-24	14.26	14.52	13.96	14.28	-0.08	-0.56	1144374.0	16338694.85	659
2015-02-23	14.82	15.12	14.26	14.36	-0.34	-2.31	2834109.0	42111963.8	1314
2015-02-22	14.38	14.82	14.38	14.7	0.42	2.94	2988164.0	43831484.95	936
2015-02-19	14.2	14.82	14.02	14.28	0.16	1.13	4263680.0	61981791.7	1640
2015-02-18	13.9	14.38	13.84	14.12	0.33	2.39	3213370.0	45267488.3	1001
2015-02-17	13.84	14.14	13.58	13.79	0.09	0.66	2884372.0	40039007.0	1090
2015-02-16	13.22	14.08	13.16	13.7	0.54	4.1	4252898.0	58390376.7	1414
2015-02-15	13.34	13.34	13.02	13.16	0.1	0.77	1371936.0	18059159.2	581
2015-02-12	13.28	13.52	12.96	13.06	-0.08	-0.61	1319007.0	17498549.5	693
2015-02-11	13.22	13.78	13.02	13.14	0.02	0.15	5244321.0	70846220.55	1619
2015-02-10	12.66	13.34	12.6	13.12	0.45	3.55	9218174.0	119635919.0	2039
2015-02-09	12.42	12.72	12.36	12.67	0.31	2.51	5984747.0	75050073.65	1242
2015-02-08	12.48	12.54	12.36	12.36	0.1	0.82	2535602.0	31493778.85	739
2015-02-05	12.54	12.54	12.16	12.26	-0.33	-2.62	4512938.0	55798266.6	1194
2015-02-04	12.84	12.84	12.54	12.59	-0.13	-1.02	2113239.0	26814637.75	609
2015-02-03	12.66	12.84	12.66	12.72	0.13	1.03	2653930.0	33837320.2	706
2015-02-02	12.22	12.66	12.22	12.59	0.36	2.94	3291606.0	41205066.1	869
2015-02-01	12.36	12.42	12.22	12.23	0.32	2.69	2601662.0	32008671.75	803
2015-01-29	11.86	12.04	11.8	11.91	0.11	0.93	2941413.0	35032565.85	711
2015-01-28	11.6	11.92	11.6	11.8	0.24	2.08	3988894.0	46917032.35	887
2015-01-27	11.36	11.6	11.3	11.56	0.2	1.76	2104033.0	24113967.8	554
2015-01-26	11.3	11.42	11.24	11.36	0.19	1.7	1374314.0	15550843.3	413
2015-01-22	11.12	11.3	11.12	11.17	0.06	0.54	750318.0	8396326.65	315
2015-01-21	11.24	11.36	11.06	11.11	-0.11	-0.98	2317843.0	26017605.85	598
2015-01-20	11.18	11.3	11.12	11.22	-0.01	-0.09	1108731.0	12440619.1	317
2015-01-19	11.24	11.3	11.12	11.23	0.04	0.36	1768941.0	19823892.4	408
2015-01-18	11.18	11.3	11.0	11.19	-0.01	-0.09	1666922.0	18682378.95	500
2015-01-15	11.3	11.54	11.12	11.2	-0.06	-0.53	2878053.0	32563898.4	915
2015-01-14	11.06	11.42	11.06	11.26	0.27	2.46	3317997.0	37235771.3	868
2015-01-13	10.86	11.12	10.8	10.99	-0.16	-1.43	2627154.0	28900192.3	733
2015-01-12	11.18	11.36	11.06	11.15	0.04	0.36	2919390.0	32755258.5	736
2015-01-11	11.0	11.18	11.0	11.11	0.09	0.82	2823850.0	31286196.9	701
2015-01-08	11.0	11.12	10.86	11.02	0.3	2.8	3701701.0	40802578.95	895
2015-01-07	10.5	10.86	10.44	10.72	0.29	2.78	3622614.0	38712028.85	1058
2015-01-06	10.0	10.5	9.88	10.43	0.0	0.0	2808790.0	28640663.1	900
2015-01-05	10.68	10.8	10.26	10.43	-0.45	-4.14	4478999.0	46938976.3	1221
2015-01-04	11.06	11.18	10.8	10.88	-0.26	-2.33	4315712.0	47226380.45	1151
2015-01-01	10.8	11.24	10.5	11.14	0.52	4.9	6171055.0	67545471.75	1526
2014-12-31	11.42	11.54	10.26	10.62	-0.64	-5.68	10403096.0	111155833.65	2361
2014-12-30	11.8	11.86	11.18	11.26	-0.97	-7.93	3238653.0	37492586.4	1119
2014-12-29	12.36	12.54	12.16	12.23	-0.1	-0.81	4823156.0	59535177.3	1276
2014-12-28	12.04	12.36	11.92	12.33	0.48	4.05	4832542.0	58813247.5	1228
2014-12-25	12.04	12.28	11.68	11.85	-0.08	-0.67	3980148.0	47682577.05	1385
2014-12-24	12.04	12.28	11.92	11.93	0.15	1.27	5636519.0	68099322.95	1513
2014-12-23	11.74	12.1	11.6	11.78	0.11	0.94	6097030.0	72169021.55	1606
2014-12-22	11.42	12.1	11.18	11.67	0.3	2.64	9504195.0	111531757.9	2230
2014-12-21	11.92	12.04	11.0	11.37	-0.15	-1.3	6627344.0	75626966.5	1891
2014-12-18	11.42	11.68	11.12	11.52	0.75	6.96	6019598.0	69081067.45	1853
2014-12-17	10.2	10.8	9.32	10.77	0.7	6.95	1406807.0	14508046.45	820
2014-12-16	10.5	10.5	10.0	10.07	-0.99	-8.95	1567783.0	15920343.8	799
2014-12-15	12.28	12.42	10.86	11.06	-0.96	-7.99	2800632.0	32707320.25	1188
2014-12-14	12.72	12.96	11.86	12.02	-1.1	-8.38	1829397.0	22841542.6	790
2014-12-11	12.78	13.22	12.6	13.12	-0.28	-2.09	1877092.0	24188673.1	743
2014-12-10	13.84	13.9	13.22	13.4	-0.43	-3.11	1678966.0	22925531.6	647
2014-12-09	13.46	13.9	13.46	13.83	-0.19	-1.36	2029551.0	27874317.2	657
2014-12-08	14.58	14.64	13.96	14.02	-0.57	-3.91	3057057.0	43656088.3	1034
2014-12-07	14.38	15.06	14.38	14.59	0.48	3.4	5440188.0	80315149.05	1917
2014-12-04	14.08	14.32	14.02	14.11	0.09	0.64	1754157.0	24828611.55	514
2014-12-03	13.84	14.32	13.78	14.02	0.32	2.34	3327299.0	46569875.9	932
2014-12-02	13.64	13.96	13.46	13.7	0.22	1.63	3183549.0	43690635.6	838
2014-12-01	13.16	13.58	13.16	13.48	0.36	2.74	3019959.0	40495016.6	790
2014-11-30	12.96	13.52	12.84	13.12	-0.82	-5.88	1652027.0	21877447.1	629
2014-11-27	13.84	14.08	13.64	13.94	-0.07	-0.5	2026895.0	28154246.75	620
2014-11-26	14.52	14.52	13.78	14.01	-0.29	-2.03	2357654.0	33315534.65	850
2014-11-25	14.7	14.82	14.2	14.3	-0.45	-3.05	2276298.0	33149822.4	938
2014-11-24	15.62	15.74	14.64	14.75	-0.77	-4.96	5345080.0	81525625.15	1872
2014-11-23	14.32	15.62	14.26	15.52	1.32	9.3	8266785.0	123166012.3	1976
2014-11-20	14.08	14.32	14.02	14.2	0.19	1.36	1690698.0	23935263.05	434
2014-11-19	14.02	14.14	13.84	14.01	0.1	0.72	1854237.0	25976867.15	407
2014-11-18	13.84	14.02	13.78	13.91	0.19	1.38	835312.0	11612313.35	305
2014-11-17	14.26	14.26	13.64	13.72	-0.54	-3.79	958946.0	13349685.2	444
2014-11-16	14.2	14.52	14.14	14.26	-0.04	-0.28	897154.0	12835700.45	362
2014-11-13	14.32	14.38	14.2	14.3	-0.02	-0.14	328077.0	4690921.9	216
2014-11-12	14.14	14.44	14.14	14.32	0.12	0.85	340283.0	4882812.7	212
2014-11-11	14.32	14.44	14.14	14.2	-0.18	-1.25	1010318.0	14472625.15	366
2014-11-10	14.14	14.44	14.14	14.38	0.24	1.7	895555.0	12765764.85	317
2014-11-09	14.32	14.32	14.14	14.14	-0.12	-0.84	1261201.0	17903534.1	370
2014-11-06	14.26	14.32	14.14	14.26	0.12	0.85	782037.0	11138076.75	288
2014-11-05	14.14	14.32	13.9	14.14	-0.08	-0.56	1961506.0	27657740.6	555
2014-11-04	14.58	14.64	14.2	14.22	-0.5	-3.4	1492139.0	21500863.7	720
2014-11-03	14.7	15.06	14.58	14.72	0.09	0.62	4444819.0	66021188.55	1064
2014-11-02	14.44	14.76	14.32	14.63	0.42	2.96	1434162.0	20779163.2	521
2014-10-30	14.02	14.26	13.84	14.21	0.05	0.35	1850177.0	25970407.75	573
2014-10-29	14.32	14.58	14.14	14.16	-0.07	-0.49	3739640.0	53681537.8	830
2014-10-28	13.9	14.32	13.9	14.23	0.28	2.01	2289753.0	32273200.65	555
2014-10-27	14.08	14.08	13.96	13.95	-0.09	-0.64	1257398.0	17591316.55	421
2014-10-26	14.02	14.2	13.96	14.04	0.36	2.63	2672870.0	37552598.5	670
2014-10-23	13.78	13.78	13.46	13.68	-0.17	-1.23	1781223.0	24292473.55	575
2014-10-22	14.14	14.2	13.78	13.85	-0.1	-0.72	1961745.0	27320974.9	513
2014-10-21	13.58	14.02	13.58	13.95	0.37	2.72	4547837.0	62766791.75	813
2014-10-20	13.58	13.64	13.4	13.58	0.01	0.07	1207030.0	16363217.95	353
2014-10-19	13.7	13.96	13.46	13.57	0.25	1.88	1500148.0	20404630.6	455
2014-10-16	13.84	13.9	13.22	13.32	-0.85	-6.0	1377898.0	18658559.55	570
2014-10-15	14.44	14.52	14.14	14.17	-0.34	-2.34	1137074.0	16217535.45	405
2014-10-14	14.52	14.58	14.26	14.51	-0.12	-0.82	812584.0	11743844.25	394
2014-10-13	14.32	14.7	14.32	14.63	0.37	2.59	840662.0	12235686.7	311
2014-10-12	14.82	14.94	14.2	14.26	-1.02	-6.68	1357012.0	19967873.4	562
2014-10-02	15.32	15.38	15.26	15.28	-0.21	-1.36	743430.0	11384284.35	389
2014-10-01	15.56	15.62	15.44	15.49	-0.13	-0.83	725876.0	11247861.2	252
2014-09-30	15.38	15.68	15.38	15.62	0.19	1.23	823558.0	12797994.55	330
2014-09-29	15.5	15.56	15.32	15.43	-0.06	-0.39	758465.0	11692514.0	285
2014-09-28	15.5	15.56	15.38	15.49	0.06	0.39	707341.0	10924494.95	334
2014-09-25	15.62	15.68	15.38	15.43	-0.14	-0.9	724732.0	11240668.85	368
2014-09-24	15.94	15.94	15.26	15.57	-0.36	-2.26	1236597.0	19330874.5	661
2014-09-22	16.06	16.18	15.8	15.93	-0.07	-0.44	1679555.0	26866850.85	739
2014-09-21	16.18	16.42	15.94	16.0	-0.05	-0.31	3838816.0	62210378.75	932
2014-09-18	16.12	16.18	16.0	16.05	-0.04	-0.25	1280655.0	20610933.9	459
2014-09-17	16.0	16.18	15.94	16.09	0.24	1.51	3584670.0	57482316.75	813
2014-09-16	15.94	16.0	15.8	15.85	-0.06	-0.38	1299182.0	20630074.55	462
2014-09-15	16.36	16.36	15.86	15.91	-0.4	-2.45	2882596.0	46352676.75	602
2014-09-14	16.42	16.68	16.3	16.31	-0.06	-0.37	2505085.0	41282763.0	554
2014-09-11	16.3	16.54	16.3	16.37	0.02	0.12	2534837.0	41706513.2	569
2014-09-10	16.36	16.48	16.24	16.35	-0.07	-0.43	1948355.0	31861203.7	500
2014-09-09	16.6	16.68	16.36	16.42	-0.12	-0.73	2513170.0	41430114.75	600
2014-09-08	16.36	16.6	16.36	16.54	0.23	1.41	4032638.0	66509272.95	855
2014-09-07	16.18	16.36	16.0	16.31	0.1	0.62	2303518.0	37284265.6	712
2014-09-04	16.24	16.36	16.06	16.21	0.04	0.25	1451735.0	23494055.55	545
2014-09-03	16.3	16.36	16.12	16.17	-0.08	-0.49	1967850.0	31970065.05	683
2014-09-02	16.36	16.42	16.18	16.25	-0.03	-0.18	2864526.0	46582161.85	878
2014-09-01	15.94	16.36	15.8	16.28	0.44	2.78	5771168.0	93011790.2	1267
2014-08-31	15.62	16.06	15.62	15.84	0.38	2.46	5939303.0	94198506.2	1278
2014-08-28	15.38	15.68	15.38	15.46	0.16	1.05	3461647.0	53731798.1	779
2014-08-27	15.12	15.62	15.12	15.3	0.24	1.59	4822645.0	74085407.2	1188
2014-08-26	14.94	15.12	14.88	15.06	0.13	0.87	919091.0	13803578.7	328
2014-08-25	15.26	15.26	14.88	14.93	-0.26	-1.71	1494491.0	22470229.55	598
2014-08-24	15.38	15.38	15.12	15.19	-0.11	-0.72	1980405.0	30100560.35	518
2014-08-21	15.32	15.44	15.26	15.3	0.02	0.13	658525.0	10104555.5	286
2014-08-20	15.38	15.5	15.26	15.28	-0.03	-0.2	1721035.0	26495351.7	450
2014-08-19	15.38	15.5	15.26	15.31	-0.06	-0.39	1612260.0	24742829.65	451
2014-08-18	15.26	15.38	15.26	15.37	0.11	0.72	1251588.0	19196490.3	375
2014-08-17	15.38	15.5	15.2	15.26	-0.09	-0.59	1824569.0	27969376.3	444
2014-08-14	15.32	15.74	15.26	15.35	0.02	0.13	2962065.0	45940339.45	653
2014-08-13	15.56	15.56	15.32	15.33	-0.19	-1.22	1029293.0	15850406.6	460
2014-08-12	15.06	15.56	15.0	15.52	0.46	3.05	4574589.0	70256122.2	941
2014-08-11	14.94	15.2	14.88	15.06	0.18	1.21	1951354.0	29334363.25	553
2014-08-10	14.94	15.0	14.88	14.88	-0.07	-0.47	764918.0	11409640.25	333
2014-08-07	15.0	15.06	14.94	14.95	-0.04	-0.27	779274.0	11679734.5	350
2014-08-06	14.88	15.06	14.82	14.99	0.11	0.74	1238963.0	18551129.7	419
2014-08-05	14.88	14.94	14.76	14.88	0.0	0.0	1821888.0	27075637.15	645
2014-08-04	14.88	15.0	14.82	14.88	0.04	0.27	800098.0	11929094.85	331
2014-08-03	14.7	14.94	14.7	14.84	0.11	0.75	680053.0	10097218.6	321
2014-07-24	14.76	14.82	14.7	14.73	-0.02	-0.14	877527.0	12939457.5	320
2014-07-23	14.82	14.82	14.76	14.75	-0.04	-0.27	686933.0	10154120.95	314
2014-07-22	14.76	14.88	14.7	14.79	0.15	1.02	1094870.0	16188847.25	342
2014-07-21	14.7	14.76	14.58	14.64	0.04	0.27	1211476.0	17773107.6	356
2014-07-20	14.82	14.82	14.58	14.6	-0.3	-2.01	1883468.0	27647511.5	460
2014-07-17	15.12	15.2	14.88	14.9	-0.16	-1.06	1054806.0	15818220.25	327
2014-07-16	14.88	15.12	14.82	15.06	0.18	1.21	755617.0	11299725.8	354
2014-07-15	14.88	14.94	14.82	14.88	0.0	0.0	369519.0	5493590.85	187
2014-07-14	14.88	14.94	14.82	14.88	0.05	0.34	273186.0	4060336.15	142
2014-07-13	14.94	14.94	14.82	14.83	-0.12	-0.8	349039.0	5201723.8	209
2014-07-10	15.0	15.06	14.94	14.95	-0.06	-0.4	376157.0	5636316.2	211
2014-07-09	15.12	15.12	15.0	15.01	-0.06	-0.4	438156.0	6606192.5	204
2014-07-08	15.12	15.12	15.06	15.07	-0.12	-0.79	509224.0	7680809.4	190
2014-07-07	15.2	15.2	15.06	15.19	0.0	0.0	514761.0	7790892.6	216
2014-07-06	15.2	15.2	15.12	15.19	0.07	0.46	409776.0	6216211.8	169
2014-07-03	15.06	15.26	15.0	15.12	0.06	0.4	799202.0	12116863.6	273
2014-07-02	15.0	15.06	14.94	15.06	0.12	0.8	461825.0	6938371.55	227
2014-07-01	14.88	14.94	14.82	14.94	0.1	0.67	460553.0	6855559.0	201
2014-06-30	14.94	14.94	14.82	14.84	-0.09	-0.6	311115.0	4620753.45	194
2014-06-29	14.94	14.94	14.88	14.93	-0.07	-0.47	430846.0	6427331.3	173
2014-06-26	15.0	15.06	15.0	15.0	0.0	0.0	1680586.0	25257231.65	293
2014-06-25	15.0	15.12	14.94	15.0	0.04	0.27	1059007.0	15928872.35	353
2014-06-24	14.88	15.0	14.76	14.96	0.13	0.88	1799657.0	26767113.65	413
2014-06-23	15.0	15.06	14.76	14.83	-0.17	-1.13	1964207.0	29205600.25	568
2014-06-22	15.06	15.32	14.94	15.0	0.0	0.0	1644069.0	24831299.15	501
2014-06-19	15.06	15.12	15.0	15.0	-0.01	-0.07	908717.0	13677169.1	336
2014-06-18	15.06	15.12	14.94	15.01	0.01	0.07	770909.0	11597846.0	319
2014-06-17	15.0	15.2	14.88	15.0	-0.02	-0.13	1637752.0	24605118.25	519
2014-06-16	15.5	15.5	14.88	15.02	-0.46	-2.97	1343045.0	20502286.0	469
2014-06-15	15.12	15.56	14.94	15.48	0.29	1.91	2638842.0	40354791.55	793
2014-06-12	15.2	15.32	15.12	15.19	-0.03	-0.2	1161282.0	17633972.7	445
2014-06-11	15.26	15.32	15.12	15.22	-0.09	-0.59	643687.0	9783660.95	326
2014-06-10	15.56	15.56	15.06	15.31	-0.25	-1.61	1935092.0	29514019.45	754
2014-06-09	15.26	15.8	15.26	15.56	0.13	0.84	1259547.0	19631110.35	513
2014-06-08	15.86	15.86	14.44	15.43	-0.43	-2.71	2635827.0	40113050.05	1083
2014-06-05	16.12	16.12	15.86	15.86	-0.18	-1.12	1304688.0	20888267.65	539
2014-06-04	16.18	16.24	16.0	16.04	-0.18	-1.11	1813202.0	29197056.55	592
2014-06-03	16.18	16.24	16.12	16.22	0.05	0.31	770463.0	12458230.2	338
2014-06-02	16.24	16.24	16.12	16.17	-0.08	-0.49	1583801.0	25630669.95	464
2014-06-01	16.36	16.36	16.18	16.25	-0.11	-0.67	1573990.0	25625123.5	477
2014-05-29	16.54	16.6	16.3	16.36	-0.17	-1.03	2698024.0	44393981.35	579
2014-05-28	16.6	16.6	16.48	16.53	-0.11	-0.66	1083357.0	17953240.05	428
2014-05-27	16.6	16.68	16.48	16.64	0.08	0.48	2830924.0	46883536.3	646
2014-05-26	16.36	16.68	16.36	16.56	0.23	1.41	3999942.0	66130928.25	813
2014-05-25	16.3	16.48	16.24	16.33	-0.1	-0.61	2778083.0	45425922.7	698
2014-05-22	16.6	16.6	16.42	16.43	-0.11	-0.67	1366017.0	22559075.35	451
2014-05-21	16.48	16.6	16.42	16.54	0.02	0.12	1910585.0	31548632.3	496
2014-05-20	16.54	16.6	16.42	16.52	-0.02	-0.12	1540752.0	25394576.3	511
2014-05-19	16.74	16.74	16.48	16.54	-0.15	-0.9	3110328.0	51535754.2	803
2014-05-18	16.74	16.92	16.68	16.69	-0.01	-0.06	3758475.0	62941139.45	843
2014-05-15	16.74	16.8	16.6	16.7	-0.03	-0.18	2387865.0	39807330.35	577
2014-05-14	16.8	16.86	16.68	16.73	0.03	0.18	2286074.0	38325637.0	641
2014-05-13	16.6	16.86	16.54	16.7	0.1	0.6	4856793.0	81184400.1	1000
2014-05-12	16.74	16.74	16.48	16.6	-0.08	-0.48	4098434.0	67907068.75	969
2014-05-11	16.8	16.8	16.48	16.68	-0.09	-0.54	2067246.0	34470130.95	597
2014-05-08	16.6	16.86	16.6	16.77	0.19	1.15	2709951.0	45272191.4	600
2014-05-07	16.48	16.86	16.48	16.58	-0.01	-0.06	2448546.0	40750288.05	619
2014-05-06	16.74	16.8	16.54	16.59	-0.08	-0.48	1266601.0	21097176.1	474
2014-05-05	16.54	16.8	16.48	16.67	0.19	1.15	2685159.0	44599580.85	792
2014-05-04	16.6	16.68	16.42	16.48	-0.12	-0.72	2580070.0	42618595.85	782
2014-05-01	16.68	16.86	16.54	16.6	-0.07	-0.42	2060450.0	34374598.2	663
2014-04-30	16.8	16.8	16.54	16.67	-0.12	-0.71	2493977.0	41613857.25	688
2014-04-29	16.92	17.16	16.74	16.79	0.06	0.36	2923162.0	49515521.9	1159
2014-04-28	17.1	17.16	16.6	16.73	-0.42	-2.45	3507811.0	59116024.35	1183
2014-04-27	17.1	17.36	17.04	17.15	0.21	1.24	5684832.0	97800299.85	1511
2014-04-24	17.04	17.1	16.8	16.94	-0.07	-0.41	2804116.0	47417076.3	1011
2014-04-23	17.16	17.48	16.92	17.01	-0.14	-0.82	4775421.0	82253811.35	1462
2014-04-22	17.22	17.36	16.98	17.15	0.1	0.59	4136617.0	71069745.3	1208
2014-04-21	16.86	17.28	16.48	17.05	0.25	1.49	6370989.0	108093900.8	1892
2014-04-20	16.42	17.04	16.3	16.8	0.55	3.38	7268307.0	121867034.5	2011
2014-04-17	16.54	16.86	16.12	16.25	0.15	0.93	10464586.0	172511047.85	3256
2014-04-16	15.44	16.18	15.32	16.1	0.75	4.89	9545191.0	150271370.35	2221
2014-04-15	15.2	15.5	15.12	15.35	0.16	1.05	5839220.0	89638551.4	1197
2014-04-14	15.12	15.68	15.12	15.19	0.07	0.46	9785039.0	150404037.65	1908
2014-04-13	15.0	15.26	15.0	15.12	0.12	0.8	2671766.0	40424848.6	796
2014-04-10	14.94	15.12	14.88	15.0	0.12	0.81	3366322.0	50439145.2	822
2014-04-09	15.0	15.44	14.82	14.88	-0.12	-0.8	7326866.0	110293416.6	1659
2014-04-08	15.2	15.2	14.94	15.0	-0.12	-0.79	3504012.0	52662290.4	829
2014-04-07	15.0	15.38	15.0	15.12	0.18	1.2	5922884.0	89845642.15	1237
2014-04-06	14.94	15.12	14.76	14.94	0.06	0.4	4265169.0	63834171.55	961
2014-04-03	14.88	15.2	14.82	14.88	0.0	0.0	5154745.0	77362312.8	1055
2014-04-02	14.94	15.0	14.88	14.88	-0.06	-0.4	3033628.0	45315617.65	635
2014-04-01	14.88	14.94	14.82	14.94	0.13	0.88	1415165.0	21071762.55	463
2014-03-31	14.88	15.0	14.76	14.81	-0.07	-0.47	3566232.0	53035305.9	749
2014-03-30	14.82	14.94	14.7	14.88	0.13	0.88	2235149.0	33121228.8	537
2014-03-27	14.82	14.82	14.7	14.75	-0.06	-0.41	829308.0	12245161.8	453
2014-03-26	14.88	14.94	14.76	14.81	-0.07	-0.47	1104884.0	16372844.2	524
2014-03-25	14.88	14.94	14.82	14.88	0.07	0.47	667824.0	9916238.8	306
2014-03-24	14.94	15.0	14.82	14.81	0.0	0.0	1731142.0	25746890.95	534
2014-03-23	14.76	15.12	14.76	14.81	0.0	0.0	3883355.0	57842980.85	1004
2014-03-20	14.94	15.0	14.76	14.81	-0.13	-0.87	1954489.0	29038261.25	734
2014-03-19	15.06	15.12	14.82	14.94	-0.06	-0.4	2692728.0	40085342.0	795
2014-03-18	15.12	15.2	14.94	15.0	-0.12	-0.79	1775610.0	26800044.65	563
2014-03-17	15.06	15.26	15.06	15.12	0.06	0.4	2140009.0	32408453.05	603
2014-03-16	15.0	15.44	14.94	15.06	0.06	0.4	3763135.0	56972229.1	906
2014-03-13	15.26	15.38	15.0	15.0	-0.25	-1.64	2963108.0	44964020.1	832
2014-03-12	14.94	15.62	14.88	15.25	0.25	1.67	9913702.0	152004593.8	2222
2014-03-11	14.94	15.06	14.88	15.0	0.12	0.81	2191412.0	32824004.55	575
2014-03-10	14.82	15.12	14.76	14.88	0.07	0.47	3749391.0	56063532.4	926
2014-03-09	14.76	15.12	14.7	14.81	0.12	0.82	4135402.0	61647890.95	1033
2014-03-06	14.76	14.82	14.7	14.69	-0.06	-0.41	1471531.0	21668429.6	562
2014-03-05	14.88	15.0	14.58	14.75	-0.13	-0.87	4940664.0	73124333.8	1259
2014-03-04	14.94	15.12	14.76	14.88	0.13	0.88	5533307.0	82546631.9	1299
2014-03-03	14.58	14.94	14.52	14.75	0.18	1.24	2718712.0	40049746.95	1063
2014-03-02	14.7	14.82	14.52	14.57	-0.12	-0.82	1572080.0	23010314.35	685
2014-02-27	14.76	14.88	14.58	14.69	0.0	0.0	1648750.0	24254237.9	691
2014-02-26	14.76	14.88	14.64	14.69	-0.19	-1.28	2442059.0	36004416.3	847
2014-02-25	14.94	15.0	14.76	14.88	-0.06	-0.4	2138335.0	31767365.3	749
2014-02-24	15.12	15.2	14.88	14.94	-0.18	-1.19	2878489.0	43235579.85	913
2014-02-23	14.94	15.26	14.94	15.12	0.31	2.09	3899794.0	58795938.75	1168
2014-02-20	15.0	15.0	14.76	14.81	-0.13	-0.87	1986352.0	29535478.3	792
2014-02-19	15.0	15.12	14.94	14.94	0.0	0.0	1539066.0	23099014.85	683
2014-02-18	15.06	15.26	14.94	14.94	-0.12	-0.8	2681148.0	40382819.8	1033
2014-02-17	14.88	15.32	14.82	15.06	0.18	1.21	5462165.0	82598262.25	1668
2014-02-16	14.2	15.44	14.14	14.88	0.68	4.79	8159435.0	120833058.75	2354
2014-02-13	14.26	14.38	14.14	14.2	-0.06	-0.42	1130015.0	16090094.25	516
2014-02-12	14.26	14.38	14.26	14.26	0.0	0.0	722426.0	10348412.1	353
2014-02-11	14.32	14.38	14.2	14.26	-0.06	-0.42	1101849.0	15737132.7	517
2014-02-10	14.38	14.52	14.26	14.32	-0.19	-1.31	1829879.0	26274895.2	774
2014-02-09	14.58	14.64	14.38	14.51	0.0	0.0	1824474.0	26447439.3	742
2014-02-06	14.58	14.7	14.52	14.51	0.07	0.48	2621854.0	38278889.2	966
2014-02-05	14.58	14.58	14.44	14.44	-0.07	-0.48	2017409.0	29275709.85	783
2014-02-04	14.7	14.76	14.32	14.51	-0.37	-2.49	6399133.0	93035500.35	1780
2014-02-03	15.0	15.0	14.82	14.88	-0.12	-0.8	1456203.0	21706602.65	588
2014-02-02	14.88	15.26	14.88	15.0	0.12	0.81	2809633.0	42152434.2	832
2014-01-30	14.94	15.5	14.88	14.88	-0.18	-1.2	5110978.0	77612858.25	1546
2014-01-29	14.7	15.26	14.7	15.06	0.31	2.1	4765633.0	71335108.3	1380
2014-01-28	14.64	14.76	14.58	14.75	0.12	0.82	1380862.0	20213674.55	600
2014-01-27	14.58	14.82	14.58	14.63	0.06	0.41	2307759.0	33849946.55	796
2014-01-26	14.64	14.76	14.58	14.57	-0.31	-2.08	2321082.0	34005802.85	848
2014-01-23	14.94	15.38	14.76	14.88	-0.12	-0.8	5475680.0	82066841.3	1635
2014-01-22	14.7	15.2	14.52	15.0	0.12	0.81	5258896.0	77645257.9	1737
2014-01-21	14.58	15.5	14.58	14.88	0.31	2.13	8328773.0	125191902.5	3008
2014-01-20	14.32	14.64	14.26	14.57	0.25	1.75	2662138.0	38358608.05	856
2014-01-19	14.02	14.7	13.84	14.32	0.25	1.78	4814680.0	69186961.2	1458
2014-01-16	14.2	14.26	14.02	14.07	-0.13	-0.92	1026315.0	14494740.15	561
2014-01-15	14.32	14.52	14.02	14.2	0.0	0.0	2612653.0	37228979.45	973
2014-01-14	14.26	14.38	14.2	14.2	-0.06	-0.42	1003801.0	14330028.75	617
2014-01-13	14.14	14.7	13.96	14.26	0.06	0.42	5477381.0	79014405.15	1900
2014-01-12	14.32	14.38	14.14	14.2	-0.12	-0.84	1362609.0	19398469.75	638
2014-01-09	14.52	14.52	14.26	14.32	-0.19	-1.31	1471041.0	21129455.2	541
2014-01-08	14.44	14.52	14.38	14.51	0.07	0.48	1255722.0	18156214.5	475
2014-01-07	14.38	14.64	14.38	14.44	0.12	0.84	1891257.0	27435842.1	692
2014-01-06	14.26	14.44	14.14	14.32	0.06	0.42	1586279.0	22692528.55	625
2014-01-05	14.58	14.58	14.26	14.26	-0.31	-2.13	1954561.0	28138696.4	930
2014-01-02	14.64	14.64	14.52	14.57	-0.06	-0.41	953684.0	13885546.5	599
2014-01-01	14.76	14.76	14.52	14.63	-0.12	-0.81	2373042.0	34720774.65	784
2013-12-31	14.64	14.82	14.64	14.75	0.12	0.82	2266089.0	33367502.8	810
2013-12-30	14.64	14.76	14.52	14.63	0.0	0.0	2002825.0	29199489.05	828
2013-12-29	14.76	14.82	14.58	14.63	-0.06	-0.41	2968815.0	43663014.15	1173
2013-12-26	14.76	15.0	14.64	14.69	-0.06	-0.41	4214255.0	62411665.15	1519
2013-12-25	14.88	14.88	14.64	14.75	-0.06	-0.41	3064391.0	45177333.05	1421
2013-12-24	14.58	15.32	14.58	14.81	0.24	1.65	13319184.0	198775563.1	4700
2013-12-23	15.38	15.56	14.44	14.57	-0.74	-4.83	16070228.0	238544855.9	5620
2013-12-22	13.96	15.32	13.96	15.31	1.36	9.75	14064338.0	208964843.8	3496
2013-12-19	14.26	14.26	13.78	13.95	-0.31	-2.17	4151546.0	58055317.65	1534
2013-12-18	14.32	14.7	14.2	14.26	-0.25	-1.72	5396244.0	77989693.75	1802
2013-12-17	13.9	15.0	13.58	14.51	0.5	3.57	14195570.0	205435038.25	4638
2013-12-16	12.96	14.14	12.9	14.01	1.05	8.1	5695981.0	75597165.1	1632
2013-12-15	12.66	13.02	12.6	12.96	0.37	2.94	3631922.0	46479173.3	784
2013-12-12	12.6	12.66	12.54	12.59	0.0	0.0	1156551.0	14572852.15	303
2013-12-11	12.6	12.66	12.54	12.59	0.0	0.0	338973.0	4262784.1	170
2013-12-10	12.6	12.66	12.54	12.59	-0.06	-0.47	965100.0	12147659.6	313
2013-12-09	12.72	12.72	12.66	12.65	-0.07	-0.55	612701.0	7753813.7	201
2013-12-08	12.6	12.72	12.6	12.72	0.13	1.03	704785.0	8907221.3	290
2013-12-05	12.66	12.66	12.54	12.59	-0.06	-0.47	847616.0	10657975.4	359
2013-12-04	12.6	12.72	12.6	12.65	0.06	0.48	909611.0	11489597.6	308
2013-12-03	12.78	12.84	12.6	12.59	-0.19	-1.49	1522123.0	19335451.5	478
2013-12-02	12.78	12.9	12.72	12.78	0.0	0.0	1782600.0	22796442.1	717
2013-12-01	12.66	12.9	12.6	12.78	0.19	1.51	3693437.0	47069464.25	942
2013-11-28	12.66	12.72	12.54	12.59	-0.06	-0.47	1527928.0	19256007.95	479
2013-11-27	12.72	12.78	12.66	12.65	-0.07	-0.55	930982.0	11812076.85	302
2013-11-26	12.72	12.9	12.66	12.72	0.07	0.55	3939534.0	50392723.5	1049
2013-11-25	12.66	12.72	12.54	12.65	0.06	0.48	783657.0	9900170.8	222
2013-11-24	12.78	12.78	12.6	12.59	-0.19	-1.49	1509698.0	19076499.9	442
2013-11-21	12.72	12.84	12.66	12.78	0.06	0.47	568082.0	7239773.75	279
2013-11-20	12.6	12.84	12.54	12.72	0.13	1.03	2113731.0	26872296.75	652
2013-11-19	12.6	12.6	12.48	12.59	-0.06	-0.47	866037.0	10865016.75	303
2013-11-18	12.66	12.66	12.6	12.65	0.0	0.0	516221.0	6515151.45	219
2013-11-17	12.66	12.72	12.6	12.65	0.0	0.0	455060.0	5757071.85	215
2013-11-14	12.6	12.66	12.54	12.65	0.0	0.0	483235.0	6083176.4	218
2013-11-13	12.72	12.72	12.6	12.65	0.0	0.0	983905.0	12419258.25	315
2013-11-12	12.72	12.78	12.66	12.65	-0.07	-0.55	1171164.0	14904215.85	304
2013-11-11	12.84	12.84	12.72	12.72	-0.06	-0.47	1128688.0	14394200.7	347
2013-11-10	12.9	12.9	12.78	12.78	-0.06	-0.47	994710.0	12760305.0	321
2013-11-07	12.72	12.96	12.66	12.84	0.12	0.94	2353988.0	30191290.0	680
2013-11-06	12.72	12.78	12.66	12.72	-0.06	-0.47	883272.0	11211894.25	288
2013-11-05	12.66	12.78	12.6	12.78	0.06	0.47	1503004.0	19064951.35	446
2013-11-04	12.78	12.84	12.6	12.72	-0.06	-0.47	676090.0	8570687.2	256
2013-11-03	12.6	12.78	12.54	12.78	0.19	1.51	1257664.0	15951213.25	368
2013-10-31	12.72	12.72	12.48	12.59	-0.13	-1.02	1182798.0	14910816.45	432
2013-10-30	12.84	12.84	12.6	12.72	-0.3	-2.3	2065234.0	26230410.0	566
2013-10-29	13.1	13.1	12.96	13.02	-0.07	-0.53	980452.0	12764389.65	266
2013-10-28	12.9	13.1	12.9	13.09	0.13	1.0	1257257.0	16291237.3	398
2013-10-27	13.02	13.02	12.9	12.96	-0.19	-1.44	1292538.0	16791445.45	424
2013-10-24	13.02	13.22	12.9	13.15	0.19	1.47	2730397.0	35571624.9	656
2013-10-23	12.84	13.28	12.78	12.96	0.18	1.41	5999537.0	78033474.95	1397
2013-10-22	12.78	12.84	12.66	12.78	0.0	0.0	1717843.0	21912950.65	417
2013-10-21	12.72	12.9	12.66	12.78	0.19	1.51	1926353.0	24645002.85	676
2013-10-20	12.48	12.66	12.48	12.59	0.24	1.94	889296.0	11192023.1	355
2013-10-10	12.36	12.42	12.28	12.35	0.07	0.57	427192.0	5278751.65	244
2013-10-09	12.28	12.42	12.28	12.28	-0.07	-0.57	767191.0	9478177.95	259
2013-10-08	12.36	12.42	12.28	12.35	0.0	0.0	570552.0	7039774.4	257
2013-10-07	12.28	12.36	12.22	12.35	0.0	0.0	558453.0	6869916.15	318
2013-10-06	12.66	12.66	12.1	12.35	-0.37	-2.91	2723290.0	33676522.3	875
2013-10-03	12.6	12.72	12.6	12.72	0.13	1.03	1280755.0	16181511.05	409
2013-10-02	12.54	12.6	12.54	12.59	0.12	0.96	1403677.0	17640436.8	393
2013-10-01	12.42	12.54	12.42	12.47	0.06	0.48	553873.0	6905108.05	244
2013-09-30	12.6	12.6	12.36	12.41	-0.12	-0.96	1304205.0	16242905.05	490
2013-09-29	12.6	12.66	12.48	12.53	-0.06	-0.48	565732.0	7097706.2	301
2013-09-26	12.72	12.9	12.54	12.59	-0.19	-1.49	2024687.0	25747703.8	685
2013-09-25	12.78	12.78	12.66	12.78	-0.06	-0.47	1742444.0	22172491.2	629
2013-09-24	13.02	13.1	12.72	12.84	-0.18	-1.38	1663111.0	21443188.15	751
2013-09-19	12.9	13.1	12.78	13.02	0.24	1.88	3429028.0	44346368.1	779
2013-09-18	12.54	12.96	12.54	12.78	0.25	2.0	2154466.0	27477376.85	785
2013-09-17	12.78	12.78	12.54	12.53	-0.25	-1.96	1150671.0	14552512.85	461
2013-09-16	12.48	12.9	12.48	12.78	0.37	2.98	2804103.0	35554062.95	811
2013-09-15	12.36	12.54	12.36	12.41	0.25	2.06	1496383.0	18573786.65	535
2013-09-12	12.16	12.28	12.16	12.16	0.06	0.5	571299.0	6977360.75	317
2013-09-11	12.22	12.28	12.1	12.1	-0.18	-1.47	419228.0	5108577.5	279
2013-09-10	12.22	12.36	12.1	12.28	0.3	2.5	2309169.0	28252796.3	640
2013-09-09	11.8	11.98	11.74	11.98	0.13	1.1	574961.0	6813820.85	303
2013-09-08	11.92	12.04	11.8	11.85	0.06	0.51	445063.0	5287882.75	294
2013-09-05	11.92	11.98	11.68	11.79	-0.12	-1.01	819131.0	9657667.45	423
2013-09-04	12.1	12.1	11.92	11.91	-0.19	-1.57	679724.0	8140619.7	402
2013-09-03	12.42	12.48	12.04	12.1	-0.31	-2.5	1342662.0	16406786.15	579
2013-09-02	12.42	12.54	12.36	12.41	0.06	0.49	1137206.0	14129216.65	420
2013-09-01	12.28	12.42	12.28	12.35	0.25	2.07	1048483.0	12962526.65	399
2013-08-29	12.42	12.48	12.1	12.1	-0.12	-0.98	1476490.0	18131375.3	554
2013-08-28	11.86	12.48	11.86	12.22	-0.06	-0.49	1558172.0	19072291.7	716
2013-08-27	12.96	12.96	12.1	12.28	-0.74	-5.68	1827512.0	22955365.65	880
2013-08-26	13.16	13.22	13.02	13.02	-0.13	-0.99	873977.0	11441743.0	364
2013-08-25	13.16	13.22	13.1	13.15	-0.06	-0.45	678919.0	8927190.1	311
2013-08-22	13.22	13.28	13.16	13.21	-0.06	-0.45	425366.0	5619413.5	262
2013-08-21	13.28	13.28	13.22	13.27	0.06	0.45	573165.0	7578784.0	264
2013-08-20	13.22	13.28	13.22	13.21	0.0	0.0	1194221.0	15804862.1	331
2013-08-19	13.28	13.28	13.16	13.21	-0.12	-0.9	1097834.0	14514164.7	371
2013-08-18	13.22	13.46	13.16	13.33	0.18	1.37	2176673.0	28954114.15	642
2013-08-15	13.1	13.4	13.02	13.15	0.06	0.46	3288396.0	43517348.85	855
2013-08-14	13.1	13.16	13.02	13.09	0.0	0.0	895569.0	11698302.0	386
2013-08-13	13.16	13.16	13.02	13.09	0.13	1.0	561169.0	7343777.9	335
2013-08-05	13.02	13.1	12.96	12.96	0.0	0.0	1054125.0	13728719.8	443
2013-08-04	13.02	13.1	12.96	12.96	-0.13	-0.99	1474177.0	19203158.2	521
2013-08-01	13.22	13.28	13.02	13.09	-0.12	-0.91	1495349.0	19664595.4	629
2013-07-31	13.02	13.22	13.02	13.21	0.19	1.46	1405497.0	18385906.25	453
2013-07-30	13.02	13.1	12.96	13.02	0.0	0.0	627870.0	8177594.0	278
2013-07-29	13.16	13.22	12.96	13.02	-0.13	-0.99	769676.0	10035130.5	372
2013-07-28	13.02	13.58	12.96	13.15	0.19	1.47	4292676.0	56932599.8	1228
2013-07-25	13.02	13.1	12.96	12.96	-0.13	-0.99	422961.0	5509572.1	241
2013-07-24	13.02	13.22	12.96	13.09	0.0	0.0	1139798.0	14875293.5	472
2013-07-23	13.22	13.22	12.96	13.09	-0.06	-0.46	1159538.0	15199778.7	534
2013-07-22	13.46	13.46	13.16	13.15	-0.37	-2.74	2066818.0	27484282.3	927
2013-07-21	13.64	13.84	13.4	13.52	0.31	2.35	5152596.0	69963239.8	1904
2013-07-18	12.96	13.4	12.96	13.21	0.43	3.36	6444351.0	85132878.95	2119
2013-07-17	12.66	12.78	12.66	12.78	0.13	1.03	410523.0	5211037.85	184
2013-07-16	12.72	12.72	12.66	12.65	-0.07	-0.55	244369.0	3094713.05	165
2013-07-15	12.72	12.72	12.66	12.72	0.0	0.0	201895.0	2564069.7	127
2013-07-14	12.72	12.78	12.66	12.72	0.0	0.0	251307.0	3196745.0	138
2013-07-11	12.72	12.78	12.72	12.72	-0.06	-0.47	325113.0	4142728.6	158
2013-07-10	12.72	12.78	12.66	12.78	0.06	0.47	176744.0	2247057.1	131
2013-07-09	12.78	12.84	12.72	12.72	-0.06	-0.47	405059.0	5166229.7	225
2013-07-08	12.78	12.84	12.72	12.78	-0.06	-0.47	271773.0	3470881.4	185
2013-07-07	12.78	12.84	12.78	12.84	0.0	0.0	473106.0	6056942.3	235
2013-07-04	12.78	12.84	12.78	12.84	0.12	0.94	416654.0	5330766.8	219
2013-07-03	12.84	12.9	12.72	12.72	-0.06	-0.47	1034693.0	13220929.35	305
2013-07-02	12.72	12.9	12.72	12.78	-0.06	-0.47	604721.0	7760195.05	223
2013-07-01	12.78	12.84	12.72	12.84	0.12	0.94	462490.0	5919475.9	177
2013-06-30	12.72	12.84	12.66	12.72	0.0	0.0	415976.0	5294502.75	252
2013-06-26	12.9	12.9	12.72	12.72	-0.18	-1.4	671733.0	8618280.45	295
2013-06-25	12.9	12.96	12.84	12.9	0.0	0.0	797447.0	10288319.55	319
2013-06-24	12.96	12.96	12.84	12.9	0.0	0.0	1327636.0	17100896.2	387
2013-06-23	12.9	13.02	12.9	12.9	0.0	0.0	2558183.0	33113190.6	612
2013-06-22	12.78	12.9	12.72	12.9	0.06	0.47	2072444.0	26569278.9	502
2013-06-19	12.9	12.96	12.84	12.84	-0.06	-0.47	476085.0	6143299.45	273
2013-06-18	12.84	13.02	12.84	12.9	0.0	0.0	708703.0	9161726.15	373
2013-06-17	12.66	12.96	12.66	12.9	0.31	2.46	1695006.0	21735979.45	732
2013-06-16	12.48	12.78	12.1	12.59	0.06	0.48	1211917.0	15174714.2	718
2013-06-15	13.34	13.34	12.36	12.53	-0.93	-6.91	2033609.0	26272061.1	971
2013-06-12	13.34	13.52	13.28	13.46	0.13	0.98	1320389.0	17715642.6	479
2013-06-11	13.34	13.4	13.34	13.33	-0.07	-0.52	663038.0	8847794.8	318
2013-06-10	13.4	13.46	13.34	13.4	0.0	0.0	1053376.0	14095307.15	355
2013-06-09	13.4	13.46	13.34	13.4	-0.06	-0.45	830567.0	11127479.4	310
2013-06-08	13.34	13.58	13.34	13.46	0.13	0.98	1076786.0	14480023.55	452
2013-06-05	13.34	13.4	13.28	13.33	-0.13	-0.97	618082.0	8248076.35	315
2013-06-04	13.52	13.58	13.34	13.46	-0.12	-0.88	1467349.0	19725288.55	544
2013-06-03	13.34	13.7	13.34	13.58	0.25	1.88	1860680.0	25212207.1	858
2013-06-02	13.22	13.46	13.22	13.33	0.06	0.45	1330930.0	17745904.2	460
2013-06-01	13.22	13.28	13.02	13.27	-0.06	-0.45	1219538.0	16051430.4	505
2013-05-29	13.34	13.34	13.22	13.33	0.06	0.45	833819.0	11084910.9	380
2013-05-28	13.34	13.4	13.28	13.27	0.0	0.0	377834.0	5032719.15	292
2013-05-27	13.34	13.34	13.28	13.27	-0.13	-0.97	678813.0	9027099.65	340
2013-05-26	13.34	13.4	13.28	13.4	0.07	0.53	1095497.0	14640633.1	417
2013-05-25	13.34	13.46	13.34	13.33	-0.07	-0.52	1086768.0	14536983.45	412
2013-05-22	13.46	13.46	13.4	13.4	-0.06	-0.45	846510.0	11352937.95	434
2013-05-21	13.64	13.78	13.46	13.46	-0.18	-1.32	2127526.0	28801296.85	914
2013-05-20	13.4	13.7	13.34	13.64	0.24	1.79	2391736.0	32369612.75	969
2013-05-19	13.4	13.52	13.22	13.4	0.07	0.53	1477271.0	19738040.85	727
2013-05-18	12.9	13.4	12.84	13.33	0.49	3.82	1706042.0	22416988.1	715
2013-05-15	12.96	12.96	12.54	12.84	-0.18	-1.38	1294302.0	16545348.05	684
2013-05-14	13.28	13.34	12.96	13.02	-0.19	-1.44	1168466.0	15384751.2	592
2013-05-13	13.46	13.46	12.96	13.21	-0.31	-2.29	2049292.0	27210544.7	891
2013-05-12	13.64	13.64	13.46	13.52	-0.12	-0.88	696700.0	9435899.15	336
2013-05-11	13.64	13.7	13.58	13.64	0.0	0.0	449486.0	6138527.25	286
2013-05-08	13.58	13.7	13.58	13.64	0.12	0.89	498353.0	6798679.8	244
2013-05-07	13.58	13.64	13.52	13.52	-0.12	-0.88	740636.0	10058377.45	314
2013-05-06	13.7	13.7	13.58	13.64	0.0	0.0	916369.0	12485962.95	391
2013-05-05	13.78	13.78	13.64	13.64	-0.13	-0.94	478699.0	6563267.0	280
2013-05-04	13.7	13.84	13.64	13.77	0.07	0.51	815084.0	11208344.35	368
2013-05-01	13.78	13.78	13.58	13.7	-0.07	-0.51	1189433.0	16244183.1	477
2013-04-30	13.84	13.9	13.64	13.77	-0.06	-0.43	856241.0	11773050.95	381
2013-04-29	13.78	13.9	13.78	13.83	0.06	0.44	1418575.0	19622089.5	540
2013-04-28	13.9	13.9	13.64	13.77	-0.06	-0.43	1521706.0	20917421.3	616
2013-04-27	14.02	14.08	13.78	13.83	-0.06	-0.43	2017804.0	28071669.7	744
2013-04-24	13.7	14.26	13.64	13.89	0.25	1.83	4682923.0	65335698.7	1681
2013-04-23	13.7	14.02	13.58	13.64	0.0	0.0	2987188.0	41095833.55	1206
2013-04-22	13.58	13.78	13.58	13.64	0.0	0.0	560207.0	7653649.55	303
2013-04-21	13.64	13.78	13.52	13.64	0.12	0.89	1632585.0	22270454.55	714
2013-04-20	13.34	13.52	13.34	13.52	0.19	1.43	757303.0	10177690.5	453
2013-04-17	13.64	13.64	13.34	13.33	-0.37	-2.7	1726608.0	23267775.65	782
2013-04-16	13.7	13.7	13.58	13.7	-0.07	-0.51	1318908.0	17947380.85	641
2013-04-15	14.02	14.02	13.7	13.77	-0.18	-1.29	1977170.0	27388168.0	688
2013-04-14	13.64	14.02	13.64	13.95	0.25	1.82	2932692.0	40537229.0	1036
2013-04-13	13.64	13.78	13.58	13.7	0.06	0.44	1632110.0	22300600.95	596
2013-04-10	13.46	13.9	13.4	13.64	0.12	0.89	4229666.0	57783502.4	1587
2013-04-09	13.52	13.52	13.4	13.52	0.0	0.0	955040.0	12849552.5	390
2013-04-08	13.4	13.52	13.34	13.52	0.06	0.45	1004039.0	13496664.55	468
2013-04-07	13.4	13.46	13.34	13.46	0.0	0.0	615047.0	8234678.95	324
2013-04-06	13.46	13.52	13.34	13.46	-0.06	-0.44	1010896.0	13548695.45	432
2013-04-03	13.46	13.52	13.4	13.52	0.0	0.0	551711.0	7422725.95	342
2013-04-02	13.46	13.52	13.4	13.52	0.0	0.0	824455.0	11114537.45	334
2013-04-01	13.52	13.52	13.4	13.52	0.0	0.0	845063.0	11375084.95	310
2013-03-31	13.46	13.52	13.4	13.52	0.0	0.0	765222.0	10289768.25	389
2013-03-30	13.52	13.58	13.4	13.52	0.0	0.0	1557349.0	21033146.65	613
2013-03-27	13.52	13.58	13.46	13.52	-0.06	-0.44	936302.0	12664144.0	477
2013-03-26	13.64	13.64	13.52	13.58	-0.06	-0.44	1270456.0	17267726.8	508
2013-03-25	13.58	13.64	13.58	13.64	0.06	0.44	755074.0	10269079.3	442
2013-03-24	13.58	13.64	13.52	13.58	0.0	0.0	1081250.0	14685008.6	508
2013-03-23	13.64	13.78	13.52	13.58	0.0	0.0	2170388.0	29561237.5	812
2013-03-20	13.64	13.64	13.52	13.58	0.0	0.0	753962.0	10243507.45	401
2013-03-19	13.58	13.64	13.52	13.58	0.06	0.44	945648.0	12834056.4	409
2013-03-18	13.58	13.58	13.46	13.52	0.0	0.0	501425.0	6778612.65	316
2013-03-17	13.58	13.64	13.46	13.52	-0.06	-0.44	1128172.0	15281550.9	516
2013-03-16	13.58	13.7	13.52	13.58	0.06	0.44	986063.0	13421049.65	527
2013-03-13	13.34	13.52	13.34	13.52	0.12	0.9	595523.0	8004236.1	483
2013-03-12	13.58	13.64	13.34	13.4	-0.3	-2.19	814167.0	11012518.1	498
2013-03-11	13.58	13.7	13.58	13.7	0.12	0.88	925593.0	12613556.2	377
2013-03-10	13.64	13.64	13.52	13.58	-0.06	-0.44	818913.0	11129405.95	380
2013-03-09	13.7	13.78	13.58	13.64	0.0	0.0	1366975.0	18706933.15	501
2013-03-06	13.9	13.9	13.64	13.64	-0.25	-1.8	1111523.0	15254844.05	474
2013-03-05	13.52	13.9	13.52	13.89	0.37	2.74	1213095.0	16616772.3	558
2013-03-04	13.64	13.64	13.46	13.52	-0.18	-1.31	704266.0	9546104.05	455
2013-03-03	13.84	13.84	13.52	13.7	-0.07	-0.51	1170129.0	16000256.15	579
2013-03-02	13.84	13.9	13.78	13.77	0.0	0.0	1208645.0	16719137.0	483
2013-02-27	13.84	13.9	13.78	13.77	0.0	0.0	473298.0	6531733.95	332
2013-02-26	13.9	13.9	13.7	13.77	-0.24	-1.71	1245382.0	17178889.85	702
2013-02-25	13.9	14.14	13.84	14.01	0.12	0.86	1416827.0	19789557.25	696
2013-02-24	13.96	13.96	13.84	13.89	0.0	0.0	975181.0	13525537.4	591
2013-02-23	13.96	14.08	13.9	13.89	-0.06	-0.43	1148352.0	16059436.8	526
2013-02-20	13.96	14.02	13.9	13.95	0.0	0.0	1962427.0	27370352.6	706
2013-02-19	14.08	14.14	13.9	13.95	-0.12	-0.85	1275812.0	17880593.05	643
2013-02-18	14.02	14.08	13.96	14.07	0.06	0.43	1184150.0	16613415.55	480
2013-02-17	14.08	14.08	13.96	14.01	0.0	0.0	589017.0	8255935.15	374
2013-02-16	14.08	14.08	14.02	14.01	-0.06	-0.43	1005714.0	14110310.05	528
2013-02-13	14.08	14.14	14.02	14.07	0.0	0.0	647198.0	9113741.8	407
2013-02-12	14.2	14.2	14.02	14.07	-0.13	-0.92	590725.0	8317340.25	407
2013-02-11	14.2	14.32	14.2	14.2	0.0	0.0	581117.0	8274311.6	365
2013-02-10	14.14	14.26	14.02	14.2	0.13	0.92	845963.0	11974848.4	449
2013-02-09	14.26	14.26	14.02	14.07	-0.19	-1.33	808677.0	11416257.25	536
2013-02-06	14.2	14.32	14.08	14.26	0.19	1.35	1817822.0	25777149.1	836
2013-02-05	14.2	14.26	13.9	14.07	-0.19	-1.33	1377073.0	19482670.9	914
2013-02-04	14.44	14.58	14.26	14.26	-0.25	-1.72	3265402.0	46981674.35	960
2013-02-03	14.58	14.58	14.32	14.51	-0.06	-0.41	3247473.0	47028928.3	827
2013-02-02	14.44	14.58	14.38	14.57	0.19	1.32	3562673.0	51607362.1	1100
2013-01-30	14.38	14.44	14.32	14.38	0.06	0.42	1751917.0	25172157.0	598
2013-01-29	14.44	14.44	14.26	14.32	-0.06	-0.42	924160.0	13253818.45	439
2013-01-28	14.38	14.38	14.26	14.38	0.06	0.42	1301178.0	18631996.9	533
2013-01-27	14.44	14.58	14.32	14.32	-0.19	-1.31	1481373.0	21342813.65	698
2013-01-26	14.52	14.52	14.38	14.51	0.07	0.48	698359.0	10099026.7	352
2013-01-23	14.38	14.52	14.38	14.44	0.0	0.0	1269551.0	18309484.65	453
2013-01-22	14.52	14.52	14.32	14.44	-0.07	-0.48	1082716.0	15599981.35	539
2013-01-21	14.58	14.58	14.44	14.51	-0.12	-0.82	1108171.0	16085293.4	503
2013-01-20	14.64	14.7	14.44	14.63	0.0	0.0	1778939.0	25888911.2	648
2013-01-19	14.58	14.82	14.52	14.63	0.12	0.83	2681312.0	39215068.75	715
2013-01-16	14.52	14.64	14.44	14.51	-0.06	-0.41	1060825.0	15429900.15	421
2013-01-15	14.7	14.7	14.44	14.57	-0.12	-0.82	1217267.0	17750658.7	524
2013-01-14	14.64	14.88	14.64	14.69	0.06	0.41	2419645.0	35630372.5	828
2013-01-13	14.64	14.94	14.58	14.63	0.0	0.0	3792405.0	55949830.45	1411
2013-01-12	14.64	14.7	14.58	14.63	0.06	0.41	1061252.0	15523217.25	478
2013-01-09	14.64	14.64	14.52	14.57	-0.06	-0.41	1272952.0	18565553.1	496
2013-01-08	14.76	14.82	14.38	14.63	-0.12	-0.81	2892724.0	42311844.65	879
2013-01-07	14.64	14.76	14.52	14.75	0.12	0.82	1816679.0	26624597.7	626
2013-01-06	14.7	14.7	14.58	14.63	-0.06	-0.41	1855870.0	27132325.65	628
2013-01-05	14.7	14.82	14.58	14.69	0.06	0.41	2663684.0	39097369.05	894
2013-01-02	14.52	14.64	14.44	14.63	0.12	0.83	1333103.0	19387609.9	528
2013-01-01	14.44	14.58	14.44	14.51	0.13	0.9	874912.0	12663597.45	513
2012-12-31	14.58	14.64	14.26	14.38	-0.19	-1.3	2148736.0	30931705.65	855
2012-12-30	14.64	14.64	14.38	14.57	-0.06	-0.41	1486676.0	21552983.65	680
2012-12-29	14.58	14.7	14.52	14.63	0.06	0.41	1082108.0	15810985.5	566
2012-12-26	14.7	14.7	14.52	14.57	-0.12	-0.82	1707324.0	24889968.3	602
2012-12-25	14.76	14.76	14.64	14.69	-0.06	-0.41	1307615.0	19226300.35	643
2012-12-24	14.88	14.88	14.7	14.75	-0.13	-0.87	1942881.0	28660691.95	923
2012-12-23	15.2	15.2	14.82	14.88	-0.24	-1.59	2641801.0	39682796.5	1011
2012-12-22	15.26	15.32	15.12	15.12	-0.07	-0.46	3717919.0	56484526.95	1342
2012-12-19	15.06	15.2	14.94	15.19	0.19	1.27	3781319.0	56963407.0	1206
2012-12-18	14.88	15.12	14.82	15.0	0.19	1.28	6417084.0	96147719.95	1644
2012-12-17	14.88	14.94	14.7	14.81	-0.07	-0.47	2081614.0	30810727.05	754
2012-12-16	14.88	15.0	14.82	14.88	0.0	0.0	2517300.0	37477578.45	860
2012-12-15	14.7	15.0	14.7	14.88	0.25	1.71	3730678.0	55333299.6	1267
2012-12-12	14.94	14.94	14.58	14.63	-0.18	-1.22	3156395.0	46426991.15	1177
2012-12-11	14.52	15.12	14.52	14.81	0.3	2.07	8537596.0	126846228.95	2372
2012-12-10	14.64	14.7	14.44	14.51	-0.06	-0.41	1864355.0	27164995.8	735
2012-12-09	14.64	14.82	14.58	14.57	0.0	0.0	2762637.0	40559657.05	967
2012-12-08	14.52	14.64	14.52	14.57	0.06	0.41	1673667.0	24422311.85	742
2012-12-05	14.64	14.64	14.44	14.51	-0.12	-0.82	1505489.0	21862875.9	759
2012-12-04	14.76	14.76	14.52	14.63	-0.06	-0.41	2079197.0	30382625.95	856
2012-12-03	14.88	14.94	14.58	14.69	-0.12	-0.81	3811986.0	56087780.5	1433
2012-12-02	14.58	14.88	14.26	14.81	0.37	2.56	4099850.0	59709471.9	1353
2012-12-01	14.32	14.52	14.26	14.44	0.49	3.51	2288445.0	32880713.55	842
2012-11-28	13.84	14.14	13.84	13.95	0.18	1.31	2149830.0	30053840.75	890
2012-11-27	13.96	14.32	13.52	13.77	-0.18	-1.29	4131991.0	57494177.95	1493
2012-11-26	14.14	14.26	13.28	13.95	-0.19	-1.34	3247071.0	44855330.8	1539
2012-11-25	14.94	14.94	13.96	14.14	-0.8	-5.35	3824673.0	55289112.05	1446
2012-11-24	14.88	15.2	14.82	14.94	0.25	1.7	2641493.0	39581785.35	1016
2012-11-21	14.88	14.94	14.7	14.69	-0.19	-1.28	1338122.0	19830962.05	710
2012-11-20	14.88	15.0	14.52	14.88	0.13	0.88	2866823.0	42366891.25	1282
2012-11-19	15.12	15.32	14.32	14.75	-0.37	-2.45	4349477.0	64622196.75	1822
2012-11-18	15.38	15.5	15.06	15.12	-0.19	-1.24	2718615.0	41679712.7	1032
2012-11-17	15.56	15.56	15.26	15.31	-0.31	-1.98	3117599.0	47899831.95	1513
2012-11-14	15.94	16.18	15.56	15.62	0.06	0.39	11711259.0	186578935.8	4349
2012-11-13	15.0	15.56	14.94	15.56	0.56	3.73	4647648.0	71012669.8	1695
2012-11-12	15.26	15.56	14.88	15.0	-0.31	-2.02	3894128.0	59013663.8	1574
2012-11-11	15.06	15.86	15.0	15.31	0.37	2.48	7570211.0	116599342.0	2766
2012-11-10	14.82	15.0	14.76	14.94	0.0	0.0	2421949.0	36056509.15	834
2012-11-07	15.06	15.12	14.82	14.94	-0.12	-0.8	2479169.0	37227912.5	1051
2012-11-06	15.06	15.12	14.88	15.06	0.12	0.8	1701296.0	25550472.65	771
2012-11-05	15.12	15.38	14.76	14.94	-0.06	-0.4	4108134.0	61698720.55	1466
2012-11-04	14.94	15.38	14.82	15.0	0.12	0.81	3877758.0	58759693.3	1586
2012-11-03	14.32	15.12	14.2	14.88	0.68	4.79	5675900.0	83149209.85	1933
2012-10-24	14.02	14.32	13.9	14.2	0.13	0.92	2301932.0	32476360.1	923
2012-10-23	14.2	14.26	14.02	14.07	-0.13	-0.92	809004.0	11453781.3	458
2012-10-22	14.38	14.38	14.14	14.2	-0.12	-0.84	1331773.0	18975104.05	630
2012-10-21	14.7	14.76	14.26	14.32	-0.25	-1.72	2464702.0	35682012.8	944
2012-10-20	14.2	14.7	13.96	14.57	0.25	1.75	3908657.0	56156770.5	1450
2012-10-17	14.26	14.64	14.14	14.32	0.92	6.87	7287390.0	104570937.8	2732
2012-10-16	13.52	13.58	13.28	13.4	-0.06	-0.45	1625513.0	21827864.0	687
2012-10-15	13.4	13.58	13.34	13.46	0.13	0.98	1485227.0	19934953.95	682
2012-10-14	13.34	13.46	13.16	13.33	0.18	1.37	2201813.0	29244916.55	932
2012-10-13	13.84	13.9	12.84	13.15	-0.74	-5.33	2322132.0	30756286.4	1202
2012-10-10	13.9	14.02	13.78	13.89	-0.06	-0.43	1975085.0	27401945.85	737
2012-10-09	13.96	14.02	13.78	13.95	0.0	0.0	2748302.0	38091064.75	850
2012-10-08	14.26	14.26	13.9	13.95	-0.37	-2.58	2398681.0	33622262.8	984
2012-10-07	14.52	14.58	14.08	14.32	-0.25	-1.72	2675867.0	38256217.8	1001
2012-10-06	14.58	14.7	14.44	14.57	0.06	0.41	2086365.0	30428335.6	723
2012-10-03	14.76	14.76	14.44	14.51	-0.12	-0.82	1710431.0	24902939.45	732
2012-10-02	14.76	14.88	14.64	14.63	-0.12	-0.81	2191811.0	32333885.35	785
2012-10-01	14.7	14.88	14.58	14.75	0.18	1.24	2081587.0	30633358.45	849
2012-09-30	14.7	14.82	14.26	14.57	-0.18	-1.22	1611213.0	23582810.35	849
2012-09-29	14.94	15.12	14.52	14.75	-0.37	-2.45	1597902.0	23732963.25	814
2012-09-26	15.44	15.44	15.0	15.12	-0.44	-2.83	1167406.0	17857919.6	683
2012-09-25	15.56	15.68	15.32	15.56	0.0	0.0	1511169.0	23375516.65	712
2012-09-24	15.94	16.0	15.5	15.56	-0.43	-2.69	1797959.0	28198698.6	922
2012-09-22	16.18	16.24	15.8	15.99	-0.24	-1.48	1539031.0	24599673.5	747
2012-09-19	16.48	16.54	16.06	16.23	-0.19	-1.16	1291223.0	21000597.05	818
2012-09-18	16.6	16.68	16.36	16.42	-0.18	-1.08	1418775.0	23337333.35	760
2012-09-17	16.74	16.86	16.6	16.6	-0.19	-1.13	1185834.0	19841734.35	633
2012-09-16	16.8	16.86	16.68	16.79	0.0	0.0	1698137.0	28473220.0	813
2012-09-15	16.92	17.04	16.68	16.79	0.0	0.0	3289495.0	55315731.45	1174
2012-09-12	16.86	17.04	16.6	16.79	0.31	1.88	6615712.0	111651147.9	2249
2012-09-11	16.48	16.6	16.36	16.48	0.06	0.37	2200325.0	36293266.3	917
2012-09-10	16.68	16.68	16.12	16.42	-0.31	-1.85	2902658.0	47617031.55	1363
2012-09-09	17.1	17.1	16.6	16.73	-0.25	-1.47	7404557.0	125042657.1	1894
2012-09-08	16.36	17.04	16.18	16.98	0.81	5.01	10085714.0	167343611.65	2406
2012-09-05	16.24	16.36	16.12	16.17	-0.06	-0.37	2731722.0	44390969.4	1127
2012-09-04	16.68	16.68	16.12	16.23	-0.44	-2.64	5266011.0	85913456.15	2068
2012-09-03	16.48	16.92	16.3	16.67	0.44	2.71	12713135.0	211190487.65	3632
2012-09-02	16.0	16.48	15.86	16.23	0.3	1.88	5498246.0	88836015.1	1838
2012-09-01	15.94	16.24	15.8	15.93	0.07	0.44	4917368.0	78777397.45	1556
2012-08-29	16.0	16.0	15.68	15.86	-0.13	-0.81	2521058.0	39920125.65	1033
2012-08-28	16.06	16.12	15.8	15.99	-0.06	-0.37	2520944.0	40306947.3	1247
2012-08-27	16.36	16.36	16.0	16.05	-0.31	-1.89	4989922.0	80559903.55	2130
2012-08-26	15.62	17.1	15.5	16.36	0.8	5.14	16391438.0	267959112.7	5071
2012-08-25	15.32	15.68	15.26	15.56	0.44	2.91	3856596.0	59690947.4	1088
2012-08-15	15.06	15.12	14.94	15.12	0.12	0.8	1058026.0	15898876.0	642
2012-08-14	15.2	15.32	15.0	15.0	-0.31	-2.02	1405582.0	21307331.35	546
2012-08-13	15.38	15.38	15.2	15.31	-0.12	-0.78	1793008.0	27390232.1	649
2012-08-12	15.68	15.68	15.32	15.43	-0.25	-1.59	2323730.0	35961244.7	738
2012-08-11	15.5	15.68	15.44	15.68	0.25	1.62	3319862.0	51684824.85	974
2012-08-08	15.38	15.56	15.32	15.43	0.12	0.78	2304075.0	35488712.9	839
2012-08-07	15.38	15.5	15.32	15.31	-0.06	-0.39	2356919.0	36269511.85	937
2012-08-06	15.8	15.86	15.32	15.37	-0.31	-1.98	3479394.0	54225849.7	1446
2012-08-05	15.56	16.18	15.5	15.68	0.12	0.77	10186825.0	160999677.6	2761
2012-08-04	15.62	15.68	15.44	15.56	0.19	1.24	4548022.0	70734004.85	1426
2012-08-01	15.68	15.68	15.32	15.37	-0.25	-1.6	3394929.0	52433968.15	1485
2012-07-31	15.32	16.12	15.32	15.62	0.37	2.43	11154229.0	174967354.75	2962
2012-07-30	15.06	15.44	14.94	15.25	0.25	1.67	4653436.0	70848811.45	1447
2012-07-29	15.12	15.32	14.94	15.0	-0.12	-0.79	3104333.0	46844133.6	1063
2012-07-28	15.06	15.38	15.0	15.12	0.31	2.09	4629715.0	70164060.6	1413
2012-07-25	14.7	14.94	14.58	14.81	0.18	1.23	5170825.0	76187262.05	1359
2012-07-24	14.64	14.82	14.58	14.63	0.06	0.41	1799256.0	26438057.4	757
2012-07-23	14.64	14.82	14.58	14.57	-0.06	-0.41	3102220.0	45594847.0	1050
2012-07-22	14.7	14.7	14.52	14.63	-0.18	-1.22	1995893.0	29133878.45	932
2012-07-21	14.44	14.94	14.38	14.81	0.3	2.07	2617486.0	38393384.15	1060
2012-07-18	14.32	14.76	14.32	14.51	0.13	0.9	1914632.0	27904177.2	926
2012-07-17	15.06	15.06	14.32	14.38	-0.62	-4.13	3762363.0	55471495.05	1716
2012-07-16	14.76	15.62	14.7	15.0	0.25	1.69	11897598.0	181207122.7	3692
2012-07-15	14.88	14.88	14.7	14.75	-0.06	-0.41	1944954.0	28778839.15	938
2012-07-14	14.88	14.94	14.76	14.81	0.12	0.82	2599881.0	38589495.1	1107
2012-07-11	15.26	15.26	14.58	14.69	-0.43	-2.84	2301202.0	34200865.0	1308
2012-07-10	15.26	15.56	14.82	15.12	-0.13	-0.85	4011378.0	60820387.1	1662
2012-07-09	15.44	15.74	15.0	15.25	-0.12	-0.78	4183561.0	64381138.4	2035
2012-07-08	15.32	15.94	15.32	15.37	0.0	0.0	5079970.0	78915616.35	2416
2012-07-07	14.82	15.38	14.76	15.37	0.49	3.29	6059511.0	91228185.9	2061
2012-07-04	14.82	15.12	14.76	14.88	0.07	0.47	4074530.0	60934947.55	1619
2012-07-03	14.58	14.88	14.44	14.81	0.37	2.56	3136167.0	46144837.05	1342
2012-07-02	14.26	14.52	14.2	14.44	0.18	1.26	1992021.0	28617620.3	934
2012-07-01	14.38	14.38	14.08	14.26	-0.18	-1.25	1485614.0	21140246.3	905
2012-06-30	14.44	14.76	14.32	14.44	0.37	2.63	2243038.0	32493888.2	1065
2012-06-27	14.94	14.94	13.9	14.07	-0.81	-5.44	2659509.0	38155585.45	1631
2012-06-26	14.82	15.06	14.82	14.88	0.0	0.0	1327818.0	19795968.7	835
2012-06-25	15.12	15.32	14.76	14.88	-0.24	-1.59	2278713.0	34341156.15	1136
2012-06-24	15.32	15.38	15.0	15.12	-0.07	-0.46	2314184.0	35173699.9	1231
2012-06-23	15.62	15.86	15.2	15.19	-0.61	-3.86	3415502.0	53349721.6	1662
2012-06-20	15.74	16.06	15.5	15.8	0.18	1.15	5261196.0	82782030.65	2077
2012-06-19	15.38	15.86	15.26	15.62	0.31	2.02	7204761.0	112128149.9	2737
2012-06-18	15.12	15.38	15.0	15.31	0.31	2.07	4653732.0	70883339.6	1856
2012-06-17	15.06	15.12	14.82	15.0	-0.06	-0.4	3217353.0	48165101.85	1426
2012-06-16	15.5	15.68	13.9	15.06	0.12	0.8	7078323.0	106239690.95	3068
2012-06-13	15.0	15.26	14.82	14.94	0.13	0.88	4386088.0	65950859.05	1830
2012-06-12	14.64	15.06	14.44	14.81	0.0	0.0	4801934.0	71125000.15	2220
2012-06-11	15.06	15.38	14.7	14.81	-0.19	-1.27	5864646.0	88322007.55	2582
2012-06-10	14.52	15.0	14.26	15.0	0.62	4.31	5792391.0	84824673.55	1969
2012-06-09	15.06	15.12	14.08	14.38	-0.19	-1.3	5385756.0	78407779.0	2440
2012-06-06	15.62	15.68	14.02	14.57	-0.86	-5.57	3643416.0	54978910.4	1909
2012-06-05	15.62	16.0	15.38	15.43	-0.13	-0.84	4751562.0	74779597.55	1966
2012-06-04	15.5	15.62	15.12	15.56	-0.12	-0.77	3666544.0	56577848.3	1628
2012-06-03	15.44	16.0	15.0	15.68	0.31	2.02	7275829.0	112525694.75	3118
2012-06-02	16.0	16.18	15.38	15.37	-1.67	-9.8	4710950.0	74194409.05	2470
2012-05-30	17.42	17.54	16.74	17.04	-0.49	-2.8	4129681.0	71068989.1	1993
2012-05-29	17.48	17.72	17.22	17.53	0.12	0.69	5404626.0	94211518.25	2159
2012-05-28	17.28	17.48	17.28	17.41	0.19	1.1	2940659.0	51134110.15	1434
2012-05-27	17.36	17.6	17.04	17.22	-0.13	-0.75	4745502.0	82408263.3	2201
2012-05-26	17.36	17.9	17.22	17.35	0.13	0.75	11965002.0	209253755.95	3272
2012-05-23	17.16	17.48	17.1	17.22	-0.13	-0.75	2955245.0	50958738.25	1376
2012-05-22	17.84	17.9	17.36	17.35	-0.24	-1.36	3027550.0	53369731.45	1478
2012-05-21	17.66	17.96	17.54	17.59	0.06	0.34	5768541.0	102052456.65	2246
2012-05-20	17.22	17.6	17.04	17.53	0.49	2.88	4008770.0	69320344.9	1789
2012-05-19	17.04	17.48	16.68	17.04	-0.31	-1.79	5706383.0	97934943.9	2771
2012-05-16	16.74	17.6	16.48	17.35	0.25	1.46	6087385.0	104928540.8	2923
2012-05-15	16.68	17.36	16.42	17.1	0.68	4.14	5520880.0	93266296.95	2816
2012-05-14	16.68	17.16	16.3	16.42	-0.86	-4.98	4598157.0	77263891.55	2687
2012-05-13	18.16	18.16	17.16	17.28	-0.87	-4.79	5117075.0	90504417.55	3105
2012-05-12	17.22	18.22	15.68	18.15	0.99	5.77	5688678.0	96089914.4	2994
2012-05-09	18.64	18.7	17.04	17.16	-1.61	-8.58	4814103.0	87621357.0	2344
2012-05-08	18.9	19.14	18.7	18.77	-0.06	-0.32	4010220.0	75777780.95	1846
2012-05-07	18.84	18.96	18.58	18.83	-0.18	-0.95	3994248.0	74954132.6	1736
2012-05-06	19.38	19.52	18.96	19.01	-0.25	-1.3	4672576.0	89977964.75	2159
2012-05-05	19.14	19.38	18.96	19.26	-0.55	-2.78	4557591.0	87159944.8	2522
2012-05-02	20.38	20.5	19.64	19.81	-0.31	-1.54	6875398.0	137144243.2	3803
2012-05-01	19.32	21.18	19.32	20.12	0.86	4.47	24624134.0	504703224.15	9933
2012-04-30	19.38	19.44	18.84	19.26	-0.12	-0.62	5898409.0	112663782.45	2099
2012-04-29	19.32	19.44	18.96	19.38	0.24	1.25	6785155.0	130436237.7	2913
2012-04-28	18.9	19.32	18.78	19.14	0.44	2.35	6610167.0	126058115.5	2765
2012-04-25	18.7	18.96	18.52	18.7	0.06	0.32	4353185.0	81671109.35	2022
2012-04-24	18.7	18.9	18.46	18.64	0.06	0.32	3419831.0	63779929.7	1797
2012-04-23	18.64	18.78	18.28	18.58	-0.31	-1.64	3510129.0	65086423.6	2014
2012-04-22	19.38	19.38	18.7	18.89	-0.37	-1.92	4535570.0	86278764.0	2468
2012-04-21	18.78	19.64	18.78	19.26	0.68	3.66	7406489.0	141977229.8	3892
2012-04-18	19.02	19.58	18.46	18.58	0.12	0.65	14989853.0	284716508.25	7690
2012-04-17	18.46	18.46	18.46	18.46	1.67	9.95	1094340.0	20198003.15	496
2012-04-16	17.66	17.9	16.12	16.79	-0.86	-4.87	6251791.0	107238312.9	3257
2012-04-15	18.52	18.84	17.6	17.65	-1.18	-6.27	5758471.0	105435235.9	3476
2012-04-14	18.02	18.9	17.84	18.83	1.05	5.91	10127897.0	186409925.7	4825
2012-04-11	18.02	18.4	16.74	17.78	-0.49	-2.68	6827526.0	119618860.95	4010
2012-04-10	18.96	19.14	17.96	18.27	-0.31	-1.67	11756612.0	221321490.6	5410
2012-04-09	18.34	18.84	17.96	18.58	-0.56	-2.93	10219332.0	188221086.9	4601
2012-04-08	21.3	21.3	19.14	19.14	-2.09	-9.84	7779357.0	155553139.4	3822
2012-04-07	21.8	22.6	21.18	21.23	-0.81	-3.68	6801034.0	147932730.95	4237
2012-04-04	23.34	23.4	21.36	22.04	-0.61	-2.69	27388621.0	614262150.45	13410
2012-04-03	22.66	22.66	22.66	22.65	2.03	9.84	880404.0	19944945.3	370
2012-04-02	19.52	20.62	19.52	20.62	1.85	9.86	3077681.0	62219178.4	1378
2012-04-01	18.7	19.2	18.52	18.77	-0.12	-0.64	5325919.0	100513478.95	2423
2012-03-31	18.84	19.14	18.64	18.89	0.06	0.32	4031111.0	75918915.8	1953
2012-03-28	19.2	19.26	18.7	18.83	-0.31	-1.62	4722005.0	89630905.65	1946
2012-03-27	19.32	19.64	19.08	19.14	-0.06	-0.31	5674262.0	110101674.1	2556
2012-03-26	19.58	19.82	18.96	19.2	-0.06	-0.31	4193094.0	81380116.0	2285
2012-03-25	18.78	20.0	18.7	19.26	0.43	2.28	10788687.0	210476590.5	4304
2012-03-24	18.52	19.08	18.46	18.83	0.37	2.0	3378106.0	63290786.8	1701
2012-03-21	18.84	19.26	18.46	18.46	-0.55	-2.89	3189452.0	59920187.5	1907
2012-03-20	19.44	19.76	18.96	19.01	-0.74	-3.75	4244999.0	82121179.1	2463
2012-03-19	19.08	20.06	18.78	19.75	0.74	3.89	14363339.0	280678847.2	5774
[truncated: 952 more rows]
