# Supplementary material for: Effective short-term forecasts of Saudi stock price trends using technical indicators and large-scale multivariate time series
Source: PeerJ Comput Sci. 2023 Jan 6;9:e1205. doi: 10.7717/peerj-cs.1205 (PMC10280263; doi:10.7717/peerj-cs.1205)
Supplement: Supplemental Information 3 [file peerj-cs-09-1205-s003.zip › TASI Dataset 2021/SAFCO_2020.csv]

date	open	high	low	close	change	change_percent	volume_traded	value_traded_SAR	number_trades
2020-03-19	61.8	62.9	61.0	61.0	-1.0	-1.61	1597907.0	98798262.9	2213
2020-03-18	62.0	62.2	61.0	62.0	0.0	0.0	412357.0	25463514.9	938
2020-03-17	62.0	63.0	61.5	62.0	-0.3	-0.48	840732.0	52248078.9	1598
2020-03-16	64.4	64.4	62.0	62.3	-2.2	-3.41	576830.0	36059432.9	1927
2020-03-15	63.0	65.0	62.1	64.5	1.5	2.38	533842.0	34055822.0	865
2020-03-12	64.0	64.7	63.0	63.0	-2.6	-3.96	336991.0	21432711.1	1141
2020-03-11	66.9	67.0	65.0	65.6	-0.8	-1.2	568455.0	37727528.4	890
2020-03-10	65.5	68.8	65.2	66.4	2.4	3.75	1293723.0	86281172.8	2892
2020-03-09	64.1	65.8	63.0	64.0	-6.0	-8.57	1353591.0	88629743.4	2392
2020-03-08	63.0	70.0	62.0	70.0	2.5	3.7	720754.0	47930701.1	949
2020-03-05	68.4	69.1	67.4	67.5	-0.8	-1.17	191727.0	13054948.4	634
2020-03-04	66.5	68.3	66.5	68.3	1.1	1.64	232255.0	15727403.2	734
2020-03-03	66.5	67.6	66.0	67.2	2.3	3.54	179399.0	12021031.0	680
2020-03-02	66.0	67.9	64.9	64.9	-0.1	-0.15	317691.0	21174418.7	1541
2020-03-01	65.9	66.6	64.7	65.0	-2.2	-3.27	289771.0	18891205.3	734
2020-02-27	66.9	67.5	66.1	67.2	0.4	0.6	295904.0	19780357.6	813
2020-02-26	67.9	67.9	66.1	66.8	-1.3	-1.91	524811.0	35118386.9	1542
2020-02-25	69.1	69.1	67.0	68.1	-1.6	-2.3	562576.0	38256478.5	2086
2020-02-24	71.7	71.7	69.7	69.7	-2.0	-2.79	156198.0	11035874.5	964
2020-02-23	71.6	71.8	71.3	71.7	0.3	0.42	93425.0	6682804.6	244
2020-02-20	71.8	72.1	71.4	71.4	-0.3	-0.42	386795.0	27802459.2	721
2020-02-19	70.9	71.7	70.9	71.7	0.6	0.84	255522.0	18233700.3	699
2020-02-18	72.1	72.1	71.1	71.1	-0.9	-1.25	167596.0	11996449.7	394
2020-02-17	72.4	72.7	72.0	72.0	0.3	0.42	174455.0	12638097.8	577
2020-02-16	72.1	72.1	71.5	71.7	-0.9	-1.24	321328.0	23054365.5	392
2020-02-13	73.1	73.2	71.8	72.6	-0.2	-0.27	291438.0	21170137.9	815
2020-02-12	73.4	73.4	72.4	72.8	-0.6	-0.82	206451.0	15044843.8	940
2020-02-11	72.8	73.6	72.2	73.4	0.5	0.69	211777.0	15473469.3	695
2020-02-10	72.2	72.9	71.7	72.9	0.6	0.83	197076.0	14217320.9	605
2020-02-09	74.0	74.0	72.3	72.3	-1.2	-1.63	114542.0	8324075.0	362
2020-02-06	72.9	73.5	72.2	73.5	0.9	1.24	176255.0	12851730.1	699
2020-02-05	73.6	73.9	72.6	72.6	-0.8	-1.09	248747.0	18247195.7	784
2020-02-04	74.0	74.2	73.4	73.4	-0.6	-0.81	282215.0	20142635.8	1129
2020-02-03	74.0	75.0	74.0	74.0	0.0	0.0	161239.0	11981293.3	1320
2020-02-02	74.0	74.7	73.8	74.0	-1.0	-1.33	84118.0	6238712.4	307
2020-01-30	74.0	75.0	73.7	75.0	1.3	1.76	147556.0	10983050.2	647
2020-01-29	74.4	75.0	73.7	73.7	-0.5	-0.67	210309.0	15679623.7	715
2020-01-28	75.9	75.9	74.1	74.2	-1.0	-1.33	159894.0	11926585.3	786
2020-01-27	77.0	77.1	75.2	75.2	-1.9	-2.46	100645.0	7681915.1	622
2020-01-26	78.7	78.7	76.9	77.1	-1.8	-2.28	219088.0	16913129.1	512
2020-01-23	79.0	79.0	78.4	78.9	-0.5	-0.63	129324.0	10176121.7	457
2020-01-22	79.5	79.6	79.4	79.4	-0.1	-0.13	92456.0	7343739.3	266
2020-01-21	79.0	79.5	79.0	79.5	0.4	0.51	84696.0	6717807.6	451
2020-01-20	79.7	80.0	78.8	79.1	-0.9	-1.13	138474.0	10952201.7	690
2020-01-19	79.2	80.0	79.2	80.0	0.8	1.01	107867.0	8606297.6	278
2020-01-16	79.1	79.2	78.8	79.2	0.0	0.0	73130.0	5780491.7	225
2020-01-15	79.5	79.6	79.0	79.2	-0.5	-0.63	139957.0	11099918.0	434
2020-01-14	79.9	79.9	78.7	79.7	-0.2	-0.25	180555.0	14356198.8	639
2020-01-13	79.2	79.9	79.2	79.9	0.9	1.14	153922.0	12254614.9	561
2020-01-12	78.7	79.5	78.7	79.0	0.5	0.64	202299.0	15997479.6	414
2020-01-09	77.0	78.6	77.0	78.5	2.3	3.02	142097.0	11084703.7	449
2020-01-08	76.0	77.8	76.0	76.2	-1.8	-2.31	95155.0	7315367.9	365
2020-01-07	77.9	78.0	77.4	78.0	0.1	0.13	138946.0	10807044.6	332
2020-01-06	76.0	77.9	76.0	77.9	2.3	3.04	230110.0	17773751.8	1004
2020-01-05	77.5	77.7	75.6	75.6	-2.1	-2.7	105633.0	8149316.8	372
2020-01-02	77.9	78.1	77.5	77.7	-0.1	-0.13	181726.0	14128272.2	425
2020-01-01	77.5	78.1	77.4	77.8	0.3	0.39	93101.0	7255461.6	201
2019-12-31	77.5	78.0	77.2	77.5	-0.1	-0.13	89356.0	6935007.1	428
2019-12-30	78.3	78.3	76.0	77.6	-0.7	-0.89	178234.0	13860733.4	706
2019-12-29	77.5	78.3	77.0	78.3	1.3	1.69	211792.0	16469295.2	448
2019-12-26	77.1	77.5	76.1	77.0	-0.1	-0.13	133611.0	10292642.3	378
2019-12-25	77.5	78.6	77.1	77.1	-0.2	-0.26	479417.0	37355304.2	1622
2019-12-24	76.4	77.3	76.1	77.3	1.2	1.58	296696.0	22780209.0	665
2019-12-23	76.1	76.1	75.6	76.1	0.2	0.26	322814.0	24127451.5	601
2019-12-22	76.0	76.1	75.2	75.9	-0.2	-0.26	115894.0	8756508.2	377
2019-12-19	76.2	76.5	75.9	76.1	-0.1	-0.13	525865.0	40050872.1	785
2019-12-18	75.1	76.2	74.9	76.2	1.1	1.46	429042.0	31730693.5	930
2019-12-17	74.8	75.5	74.3	75.1	0.9	1.21	349400.0	26224818.8	863
2019-12-16	74.1	75.2	73.9	74.2	0.6	0.82	322803.0	24081828.1	911
2019-12-15	73.8	73.8	73.1	73.6	0.6	0.82	140493.0	10319987.7	255
2019-12-12	74.4	74.4	73.0	73.0	-1.4	-1.88	220640.0	16290618.8	546
2019-12-11	74.3	74.4	73.7	74.4	0.9	1.22	213063.0	15805912.9	594
2019-12-10	73.8	74.6	73.3	73.5	0.0	0.0	206025.0	15210962.7	512
2019-12-09	74.1	75.1	73.5	73.5	-0.6	-0.81	622025.0	45622292.8	1583
2019-12-08	73.9	74.5	73.6	74.1	0.6	0.82	145753.0	10818447.2	403
2019-12-05	73.7	74.0	73.3	73.5	0.0	0.0	124532.0	9184326.4	767
2019-12-04	74.0	74.0	73.2	73.5	-0.6	-0.81	160698.0	11822371.8	424
2019-12-03	73.2	74.1	73.2	74.1	0.9	1.23	256629.0	18929195.9	729
2019-12-02	74.0	74.1	73.2	73.2	-0.9	-1.21	173879.0	12797993.6	483
2019-12-01	73.5	74.3	73.2	74.1	0.8	1.09	207578.0	15310262.4	340
2019-11-28	73.4	74.0	72.4	73.3	-0.4	-0.54	249707.0	17932927.8	788
2019-11-27	74.6	74.6	73.0	73.7	-0.9	-1.21	294306.0	21657854.8	836
2019-11-26	74.7	74.7	73.9	74.6	0.0	0.0	1591292.0	118568979.8	1524
2019-11-25	73.8	74.7	73.5	74.6	0.6	0.81	608876.0	44843956.0	2349
2019-11-24	75.0	75.0	74.0	74.0	-1.2	-1.6	316749.0	23568898.5	825
2019-11-21	75.3	75.3	74.6	75.2	-0.1	-0.13	279289.0	20918242.8	714
2019-11-20	75.0	75.3	74.2	75.3	0.3	0.4	288675.0	21255109.7	650
2019-11-19	74.8	75.3	74.3	75.0	0.2	0.27	405634.0	30277489.5	969
2019-11-18	74.9	75.7	74.8	74.8	-0.2	-0.27	335273.0	25180451.6	1601
2019-11-17	75.8	75.8	74.6	75.0	-0.7	-0.92	205721.0	15449490.0	1103
2019-11-14	75.0	76.5	74.6	75.7	0.7	0.93	496653.0	37200805.0	2801
2019-11-13	76.5	76.5	74.4	75.0	-1.5	-1.96	552286.0	41694010.4	2933
2019-11-12	76.8	77.0	76.0	76.5	-0.3	-0.39	464544.0	35515965.0	1895
2019-11-11	77.8	77.9	76.7	76.8	-0.7	-0.9	319414.0	24639998.1	1132
2019-11-10	78.5	78.5	77.5	77.5	-0.8	-1.02	241759.0	18821158.5	1279
2019-11-07	77.2	78.4	77.2	78.3	0.9	1.16	165224.0	12888209.6	398
2019-11-06	77.9	77.9	77.4	77.4	-0.6	-0.77	98210.0	7616012.8	547
2019-11-05	77.1	78.0	76.6	78.0	1.0	1.3	256096.0	19853584.9	1440
2019-11-04	77.0	77.0	76.2	77.0	0.3	0.39	329523.0	25475914.3	457
2019-11-03	76.8	77.7	76.6	76.7	-1.4	-1.79	94054.0	7248385.6	361
2019-10-31	78.3	78.3	76.9	78.1	-0.3	-0.38	239399.0	18576406.4	891
2019-10-30	77.3	78.4	76.6	78.4	0.9	1.16	216527.0	16729677.9	988
2019-10-29	77.4	77.5	76.0	77.5	-0.4	-0.51	282996.0	21745766.4	1835
2019-10-28	78.0	78.1	77.4	77.9	-0.2	-0.26	175522.0	13665874.9	774
2019-10-27	78.8	78.8	77.7	78.1	-0.8	-1.01	294360.0	22966117.5	404
2019-10-24	78.5	79.4	78.1	78.9	0.4	0.51	618733.0	48620247.0	746
2019-10-23	79.2	79.2	78.0	78.5	-0.7	-0.88	282529.0	22145099.2	851
2019-10-22	81.0	81.2	79.0	79.2	-2.0	-2.46	680606.0	54109198.5	1524
2019-10-21	80.3	81.2	79.9	81.2	0.7	0.87	168741.0	13603544.8	479
2019-10-20	80.7	81.5	80.5	80.5	-0.1	-0.12	116412.0	9442814.5	337
2019-10-17	78.1	80.6	78.0	80.6	1.6	2.03	153864.0	12306371.7	606
2019-10-16	78.5	79.0	76.7	79.0	1.1	1.41	184952.0	14449763.5	1110
2019-10-15	78.1	78.5	77.5	77.9	-0.9	-1.14	197644.0	15396861.7	602
2019-10-14	79.0	79.1	77.9	78.8	-0.8	-1.01	893278.0	70552032.2	1077
2019-10-13	79.6	80.4	79.5	79.6	-0.8	-1.0	115417.0	9218912.1	261
2019-10-10	80.8	81.0	79.7	80.4	-0.6	-0.74	309000.0	24777820.3	626
2019-10-09	82.1	83.0	81.0	81.0	-2.3	-2.76	274898.0	22409883.5	1286
2019-10-08	81.0	83.3	79.9	83.3	2.2	2.71	288209.0	23395284.8	670
2019-10-07	81.0	82.0	80.4	81.1	0.1	0.12	290233.0	23532365.9	564
2019-10-06	79.6	81.1	79.6	81.0	1.0	1.25	116616.0	9371360.4	633
2019-10-03	80.0	80.5	79.4	80.0	-0.2	-0.25	200866.0	16054924.7	1590
2019-10-02	80.0	80.2	79.0	80.2	-0.3	-0.37	169381.0	13496388.8	689
2019-10-01	80.4	80.9	80.0	80.5	0.2	0.25	103226.0	8294217.2	480
2019-09-30	81.2	81.4	80.3	80.3	-1.0	-1.23	398341.0	32088742.3	1055
2019-09-29	81.7	81.9	81.0	81.3	-0.4	-0.49	38986.0	3174067.6	158
2019-09-26	83.0	83.0	81.6	81.7	-0.8	-0.97	170057.0	13960098.0	600
2019-09-25	82.1	83.9	82.1	82.5	-0.6	-0.72	256631.0	21275692.1	823
2019-09-24	82.0	83.4	80.6	83.1	1.4	1.71	245713.0	20240181.2	3401
2019-09-22	81.5	81.8	80.8	81.7	-0.3	-0.37	70632.0	5742235.7	260
2019-09-19	76.9	82.0	76.0	82.0	4.3	5.53	2654747.0	215003120.3	2189
2019-09-18	76.3	77.7	75.6	77.7	1.5	1.97	413656.0	31640148.0	1096
2019-09-17	76.1	77.1	74.7	76.2	-0.6	-0.78	397837.0	30291765.2	1007
2019-09-16	76.3	77.0	75.0	76.8	0.3	0.39	487913.0	37163051.2	1263
2019-09-15	76.5	78.5	76.0	76.5	-2.0	-2.55	396782.0	30638073.3	646
2019-09-12	79.0	79.8	78.5	78.5	-1.2	-1.51	143704.0	11341914.4	596
2019-09-11	79.8	79.8	78.5	79.7	-0.3	-0.38	150809.0	11956040.8	636
2019-09-10	80.5	80.5	78.7	80.0	-0.5	-0.62	234257.0	18639897.7	783
2019-09-09	81.0	81.0	80.2	80.5	-0.6	-0.74	438100.0	35264599.1	477
2019-09-08	82.0	82.0	81.0	81.1	-0.2	-0.25	57493.0	4690324.8	134
2019-09-05	81.1	82.0	80.9	81.3	-0.6	-0.73	276344.0	22498363.2	597
2019-09-04	81.7	82.0	81.3	81.9	1.2	1.49	187360.0	15330681.5	599
2019-09-03	79.3	82.0	79.3	80.7	1.2	1.51	205775.0	16696277.8	642
2019-09-02	79.3	80.5	78.6	79.5	0.2	0.25	137330.0	10904699.5	439
2019-09-01	79.1	79.6	78.6	79.3	0.3	0.38	43069.0	3412384.4	184
2019-08-29	80.2	80.6	79.0	79.0	-1.7	-2.11	279716.0	22364743.1	615
2019-08-28	80.7	81.4	80.0	80.7	-0.5	-0.62	501049.0	40422659.2	1316
2019-08-27	81.0	81.2	78.3	81.2	1.5	1.88	7792175.0	630535442.4	7328
2019-08-26	80.2	80.8	79.3	79.7	-0.8	-0.99	516382.0	41336589.2	2488
2019-08-25	81.9	81.9	79.7	80.5	-1.5	-1.83	213273.0	17162826.1	514
2019-08-22	83.0	83.9	81.8	82.0	-1.0	-1.2	1539557.0	128179474.7	1739
2019-08-21	83.1	83.7	82.6	83.0	-0.5	-0.6	114813.0	9545733.9	614
2019-08-20	82.8	83.8	82.8	83.5	1.2	1.46	452064.0	37589436.6	1153
2019-08-19	83.0	84.0	81.2	82.3	-0.7	-0.84	522707.0	42932384.6	3153
2019-08-18	83.1	84.2	82.7	83.0	-1.0	-1.19	188312.0	15665240.2	604
2019-08-08	84.1	84.8	83.7	84.0	-0.3	-0.36	431908.0	36332561.8	601
2019-08-07	83.8	85.9	83.8	84.3	1.0	1.2	410777.0	34445886.8	662
2019-08-06	84.8	84.9	82.3	83.3	-1.8	-2.12	264346.0	22026869.2	1369
2019-08-05	86.5	86.5	84.0	85.1	-0.6	-0.7	452775.0	38509141.9	1820
2019-08-04	86.7	86.7	85.6	85.7	-1.8	-2.06	90579.0	7785680.6	626
2019-08-01	87.3	87.7	86.8	87.5	-0.4	-0.46	95882.0	8356132.3	1137
2019-07-31	87.9	88.0	87.4	87.9	0.0	0.0	91151.0	7996129.8	819
2019-07-30	87.5	87.9	87.1	87.9	0.4	0.46	73953.0	6482194.0	361
2019-07-29	88.9	88.9	87.5	87.5	-1.4	-1.57	110927.0	9758481.2	1049
2019-07-28	88.0	89.0	87.6	88.9	-0.5	-0.56	80676.0	7140653.3	236
2019-07-25	86.3	89.5	85.8	89.4	3.0	3.47	630691.0	55619138.4	815
2019-07-24	86.2	86.9	85.5	86.4	0.6	0.7	227214.0	19513458.9	363
2019-07-23	88.4	88.4	85.8	85.8	-2.9	-3.27	186408.0	16164051.0	610
2019-07-22	90.5	91.1	88.7	88.7	-1.7	-1.88	249615.0	22316462.8	881
2019-07-21	89.8	90.4	89.0	90.4	0.4	0.44	109847.0	9875435.9	284
2019-07-18	90.0	90.4	90.0	90.0	-0.9	-0.99	396333.0	35831446.6	593
2019-07-17	90.0	90.9	89.9	90.9	0.2	0.22	409075.0	37009519.7	673
2019-07-16	90.3	90.9	89.9	90.7	0.4	0.44	393171.0	35546024.3	576
2019-07-15	89.5	90.3	88.8	90.3	0.7	0.78	610122.0	54434594.0	784
2019-07-14	88.7	90.0	88.7	89.6	1.4	1.59	259016.0	23178977.9	571
2019-07-11	88.1	88.7	87.9	88.2	0.0	0.0	422899.0	37290896.0	622
2019-07-10	88.6	88.7	87.9	88.2	-0.4	-0.45	176207.0	15530189.1	414
2019-07-09	88.7	89.7	87.9	88.6	-0.1	-0.11	254140.0	22595966.2	539
2019-07-08	91.0	91.0	88.3	88.7	-1.9	-2.1	192756.0	17167619.5	691
2019-07-07	90.0	92.4	89.5	90.6	0.6	0.67	177470.0	16223688.2	545
2019-07-04	91.0	91.1	89.5	90.0	-1.0	-1.1	169339.0	15250838.6	515
2019-07-03	89.0	91.6	89.0	91.0	1.2	1.34	276813.0	25169541.8	762
2019-07-02	87.8	90.0	87.8	89.8	2.1	2.39	288997.0	25667979.8	840
2019-07-01	86.4	87.8	86.2	87.7	1.2	1.39	329244.0	28758808.0	657
2019-06-30	84.8	86.5	84.8	86.5	1.7	2.0	188969.0	16243488.7	374
2019-06-27	83.4	84.9	83.4	84.8	1.4	1.68	148261.0	12500218.1	537
2019-06-26	83.9	84.1	83.3	83.4	-0.5	-0.6	779465.0	65333431.2	696
2019-06-25	85.3	85.3	83.1	83.9	-1.4	-1.64	697871.0	59137791.0	538
2019-06-24	85.1	85.3	83.3	85.3	0.1	0.12	473314.0	40060728.4	466
2019-06-23	86.0	86.9	85.2	85.2	-0.8	-0.93	400800.0	34457460.2	350
2019-06-20	84.9	86.9	83.8	86.0	0.7	0.82	2412730.0	207261809.0	2859
2019-06-19	83.9	85.8	83.8	85.3	1.6	1.91	999174.0	84254882.5	1156
2019-06-18	83.6	83.9	82.8	83.7	-0.8	-0.95	721971.0	60480599.4	750
2019-06-17	81.3	84.5	81.3	84.5	3.0	3.68	723834.0	59639006.8	1151
2019-06-16	81.9	81.9	81.2	81.5	-0.1	-0.12	151130.0	12317087.1	234
2019-06-13	82.0	82.0	80.9	81.6	-0.4	-0.49	341880.0	27802712.9	714
2019-06-12	82.4	82.5	81.0	82.0	-0.5	-0.61	693249.0	56496284.3	1416
2019-06-11	81.0	82.5	80.8	82.5	1.5	1.85	753450.0	61488615.6	1368
2019-06-10	79.9	81.4	79.7	81.0	1.0	1.25	654420.0	52859577.5	1086
2019-06-09	79.0	80.0	79.0	80.0	0.6	0.76	189531.0	15072267.5	348
2019-05-30	78.5	79.4	77.5	79.4	0.4	0.51	625366.0	48874535.3	864
2019-05-29	78.9	79.3	76.8	79.0	-0.3	-0.38	387921.0	30219046.1	721
2019-05-28	77.5	79.4	76.0	79.3	1.3	1.67	7370020.0	582623799.0	5383
2019-05-27	76.9	78.0	76.8	78.0	1.0	1.3	586383.0	45465618.0	1173
2019-05-26	76.5	77.4	75.6	77.0	0.0	0.0	214213.0	16359161.3	536
2019-05-23	77.0	77.9	75.9	77.0	0.0	0.0	851005.0	65432694.1	1264
2019-05-22	77.4	78.5	77.0	77.0	-0.9	-1.16	485299.0	37766908.5	809
2019-05-21	76.6	77.9	76.1	77.9	1.6	2.1	181831.0	13980794.1	541
2019-05-20	77.6	78.4	75.1	76.3	-1.3	-1.68	713066.0	54787641.0	1232
2019-05-19	76.1	78.0	76.0	77.6	1.6	2.11	317177.0	24398498.6	529
2019-05-16	76.4	76.4	75.2	76.0	0.7	0.93	814355.0	61449858.1	1168
2019-05-15	74.5	77.0	74.5	75.3	1.6	2.17	1114912.0	83697047.2	1302
2019-05-14	75.8	77.0	73.0	73.7	-2.3	-3.03	944024.0	71289615.6	1246
2019-05-13	78.7	78.7	76.0	76.0	-2.9	-3.68	616477.0	48096044.2	667
2019-05-12	79.6	79.8	78.0	78.9	-1.2	-1.5	303394.0	23843891.2	488
2019-05-09	80.0	80.5	79.5	80.1	0.2	0.25	544932.0	43555325.8	1045
2019-05-08	80.0	80.3	79.8	79.9	-0.4	-0.5	295808.0	23696899.9	896
2019-05-07	80.0	80.7	79.9	80.3	-0.1	-0.12	303198.0	24321831.7	951
2019-05-06	80.0	81.0	79.7	80.4	-0.5	-0.62	315587.0	25326330.7	866
2019-05-05	81.3	81.3	79.6	80.9	-0.3	-0.37	313955.0	25252669.8	454
2019-05-02	82.2	82.7	80.8	81.2	-1.0	-1.22	412078.0	33630782.5	1292
2019-05-01	82.1	82.7	81.9	82.2	0.2	0.24	529144.0	43532611.2	1126
2019-04-30	83.8	84.9	81.6	82.0	-1.6	-1.91	1393292.0	114796382.6	1818
2019-04-29	82.7	83.6	82.0	83.6	1.0	1.21	748411.0	61942113.1	925
2019-04-28	82.3	82.7	81.9	82.6	0.3	0.36	138907.0	11416482.8	264
2019-04-25	82.1	82.4	81.5	82.3	0.3	0.37	277016.0	22694055.5	839
2019-04-24	83.6	83.6	82.0	82.0	-1.6	-1.91	356023.0	29488711.8	916
2019-04-23	81.5	84.5	81.5	83.6	2.6	3.21	1099235.0	91329937.1	2313
2019-04-22	81.0	81.2	80.7	81.0	0.0	0.0	180958.0	14642473.1	435
2019-04-21	80.8	81.1	80.5	81.0	-0.2	-0.25	110329.0	8921129.4	235
2019-04-18	81.3	81.3	80.8	81.2	-0.3	-0.37	144973.0	11744336.9	614
2019-04-17	80.9	81.5	80.5	81.5	0.5	0.62	243633.0	19710930.3	878
2019-04-16	81.0	81.1	80.5	81.0	-0.1	-0.12	170881.0	13802900.8	769
2019-04-15	81.0	82.0	80.4	81.1	0.1	0.12	333249.0	26988419.2	935
2019-04-14	81.7	81.7	80.8	81.0	-0.8	-0.98	146528.0	11874280.2	283
2019-04-11	82.2	82.2	81.4	81.8	-0.5	-0.61	194978.0	15937458.2	495
2019-04-10	82.0	82.3	81.6	82.3	-0.2	-0.24	133804.0	10963638.0	630
2019-04-09	82.5	82.5	82.0	82.5	0.0	0.0	203996.0	16773002.2	683
2019-04-08	80.9	82.5	80.5	82.5	0.5	0.61	341466.0	27833933.1	923
2019-04-07	82.4	82.5	81.9	82.0	-0.4	-0.49	171773.0	14094443.9	318
2019-04-04	82.4	82.6	81.6	82.4	0.0	0.0	265916.0	21808355.1	990
2019-04-03	81.4	82.5	81.3	82.4	0.9	1.1	326146.0	26695827.4	1249
2019-04-02	81.2	81.5	80.5	81.5	0.6	0.74	212458.0	17215134.7	862
2019-04-01	81.0	81.6	80.5	80.9	0.0	0.0	187232.0	15174819.1	645
2019-03-31	82.0	82.2	80.9	80.9	-1.4	-1.7	186341.0	15152723.5	363
2019-03-28	82.7	82.7	81.9	82.3	-0.4	-0.48	192504.0	15843431.1	1407
2019-03-27	82.4	83.0	82.2	82.7	0.3	0.36	287632.0	23767331.4	833
2019-03-26	82.0	82.5	81.8	82.4	0.5	0.61	219288.0	18035837.4	695
2019-03-25	80.9	82.0	80.6	81.9	0.7	0.86	216660.0	17635277.8	663
2019-03-24	81.0	81.7	80.6	81.2	0.2	0.25	116311.0	9437548.3	327
2019-03-21	79.7	81.2	79.5	81.0	1.2	1.5	288757.0	23233424.8	774
2019-03-20	80.0	80.0	79.3	79.8	-0.2	-0.25	140472.0	11172052.2	279
2019-03-19	80.2	80.3	79.4	80.0	-0.3	-0.37	287329.0	22898953.7	610
2019-03-18	79.2	80.3	78.6	80.3	1.4	1.77	333470.0	26391702.9	620
2019-03-17	78.5	79.1	78.0	78.9	1.9	2.47	402263.0	31671349.8	436
2019-03-14	80.0	80.2	77.0	77.0	-2.5	-3.14	885041.0	69208739.4	1650
2019-03-13	79.1	79.7	78.7	79.5	0.7	0.89	428220.0	33845669.2	962
2019-03-12	80.3	80.5	78.5	78.8	-1.5	-1.87	463358.0	36665361.8	1071
2019-03-11	80.9	81.0	79.6	80.3	-0.3	-0.37	145234.0	11646696.2	583
2019-03-10	81.9	82.0	80.6	80.6	-1.3	-1.59	111034.0	9044031.7	262
2019-03-07	82.0	82.0	80.7	81.9	-0.2	-0.24	100239.0	8158164.7	312
2019-03-06	82.1	82.2	81.5	82.1	-0.5	-0.61	71024.0	5814147.1	314
2019-03-05	82.6	83.0	81.8	82.6	-0.2	-0.24	116087.0	9552402.4	454
2019-03-04	81.7	82.8	81.5	82.8	0.9	1.1	118722.0	9713717.0	367
2019-03-03	82.3	83.0	81.6	81.9	-0.4	-0.49	193691.0	15879869.8	528
2019-02-28	80.3	82.3	80.0	82.3	1.6	1.98	213853.0	17056671.6	471
2019-02-27	79.3	80.8	78.9	80.7	1.7	2.15	138604.0	11061520.4	386
2019-02-26	78.7	79.1	78.2	79.0	0.3	0.38	161324.0	12712580.0	652
2019-02-25	79.8	79.8	78.0	78.7	-1.3	-1.63	204500.0	16115680.3	1032
2019-02-24	80.4	80.4	79.8	80.0	-0.4	-0.5	56980.0	4559806.1	274
2019-02-21	80.8	80.9	79.6	80.4	-0.3	-0.37	140541.0	11254335.9	457
2019-02-20	80.5	80.7	80.2	80.7	0.6	0.75	81234.0	6540898.8	643
2019-02-19	81.0	81.1	79.6	80.1	-1.2	-1.48	190829.0	15303257.0	543
2019-02-18	81.5	81.9	81.0	81.3	-0.2	-0.25	180933.0	14725178.5	547
2019-02-17	82.1	82.6	81.5	81.5	-0.7	-0.85	193687.0	15899245.5	773
2019-02-14	83.1	83.2	81.8	82.2	-1.5	-1.79	359709.0	29622671.6	1527
2019-02-13	83.3	83.9	83.2	83.7	0.4	0.48	204006.0	17064465.4	869
2019-02-12	83.4	83.4	83.0	83.3	0.3	0.36	167797.0	13941656.7	1130
2019-02-11	83.5	83.8	82.8	83.0	-0.2	-0.24	138775.0	11543603.5	919
2019-02-10	85.3	85.3	83.1	83.2	-1.4	-1.65	192922.0	16151520.3	731
2019-02-07	85.0	85.9	84.6	84.6	-0.4	-0.47	154075.0	13081198.5	575
2019-02-06	85.0	87.2	84.9	85.0	0.1	0.12	580996.0	49866413.4	2170
2019-02-05	85.1	85.1	84.3	84.9	0.4	0.47	177370.0	15029665.3	1202
2019-02-04	83.8	85.2	83.8	84.5	0.7	0.84	176303.0	14922353.7	1316
2019-02-03	84.0	84.5	83.5	83.8	-0.5	-0.59	124044.0	10414176.8	817
2019-01-31	83.9	84.5	83.9	84.3	0.3	0.36	155718.0	13125581.2	897
2019-01-30	83.7	84.6	83.5	84.0	0.6	0.72	106467.0	8954772.6	620
2019-01-29	84.8	84.8	83.0	83.4	-1.5	-1.77	232851.0	19439462.9	1074
2019-01-28	83.9	84.9	83.4	84.9	1.0	1.19	180577.0	15127295.7	811
2019-01-27	84.3	85.5	83.7	83.9	-0.3	-0.36	116737.0	9860559.0	576
2019-01-24	84.8	85.7	84.2	84.2	-1.5	-1.75	166897.0	14255395.4	903
2019-01-23	84.2	86.0	84.1	85.7	0.9	1.06	299111.0	25519555.1	802
2019-01-22	86.5	87.9	83.5	84.8	0.3	0.36	696462.0	59508827.9	1981
2019-01-21	83.2	84.5	82.0	84.5	0.9	1.08	297244.0	24891744.3	760
2019-01-20	83.5	83.8	82.4	83.6	0.6	0.72	262527.0	21888430.0	576
2019-01-17	81.0	83.0	79.0	83.0	2.0	2.47	422335.0	34670494.8	1274
2019-01-16	81.0	81.0	80.4	81.0	0.0	0.0	277458.0	22422149.3	733
2019-01-15	79.1	81.0	79.1	81.0	1.8	2.27	345732.0	27814752.1	927
2019-01-14	79.5	80.4	79.0	79.2	-0.6	-0.75	311254.0	24892189.9	766
2019-01-13	78.9	80.0	78.4	79.8	0.9	1.14	206448.0	16351704.5	598
2019-01-10	76.7	78.9	76.7	78.9	2.4	3.14	468611.0	36571756.9	1207
2019-01-09	74.8	76.7	74.4	76.5	2.1	2.82	414112.0	31218536.9	1047
2019-01-08	74.0	75.0	74.0	74.4	-0.1	-0.13	137008.0	10224395.5	461
2019-01-07	75.8	75.8	74.4	74.5	-1.5	-1.97	711782.0	53272136.2	1077
2019-01-06	76.4	76.4	75.8	76.0	-0.4	-0.52	88948.0	6764019.4	256
2019-01-03	76.4	76.6	75.7	76.4	0.0	0.0	133810.0	10175161.1	361
2019-01-02	76.6	76.6	75.6	76.4	-0.3	-0.39	125777.0	9607548.8	255
2019-01-01	76.7	77.4	76.5	76.7	-0.4	-0.52	9424.0	724807.9	61
2018-12-31	77.1	77.1	76.7	77.1	0.1	0.13	57149.0	4397387.7	237
2018-12-30	77.4	77.5	76.7	77.0	0.3	0.39	91558.0	7077244.0	214
2018-12-27	77.3	78.1	76.6	76.7	-0.3	-0.39	158159.0	12236942.8	299
2018-12-26	76.8	77.5	76.5	77.0	0.7	0.92	86072.0	6634646.6	210
2018-12-25	76.0	76.8	75.4	76.3	-0.7	-0.91	95534.0	7264323.4	265
2018-12-24	77.2	77.2	76.5	77.0	0.0	0.0	129013.0	9918509.4	313
2018-12-23	77.3	77.4	76.4	77.0	-1.2	-1.53	230448.0	17698631.0	380
2018-12-20	79.3	79.8	77.4	78.2	-1.7	-2.13	173247.0	13533824.3	447
2018-12-19	80.5	80.5	79.5	79.9	-0.6	-0.75	92214.0	7360954.1	478
2018-12-18	79.9	80.6	79.5	80.5	0.8	1.0	159718.0	12774827.4	776
2018-12-17	80.2	81.4	79.7	79.7	-0.4	-0.5	261547.0	21036780.0	2311
2018-12-16	79.3	80.2	79.0	80.1	0.9	1.14	170202.0	13558721.4	654
2018-12-13	79.0	79.6	78.6	79.2	0.5	0.64	272141.0	21606162.2	665
2018-12-12	77.3	78.8	77.3	78.7	1.7	2.21	111612.0	8742028.7	587
2018-12-11	76.3	77.3	76.2	77.0	0.2	0.26	211762.0	16225584.3	908
2018-12-10	77.0	77.3	76.3	76.8	-0.2	-0.26	139291.0	10680366.6	370
2018-12-09	77.8	78.5	76.9	77.0	-0.7	-0.9	91706.0	7091891.8	274
2018-12-06	78.8	78.8	77.2	77.7	-1.2	-1.52	159397.0	12418866.0	467
2018-12-05	79.2	79.2	77.9	78.9	-0.5	-0.63	97585.0	7670376.6	412
2018-12-04	79.1	79.4	78.4	79.4	-0.2	-0.25	137715.0	10863815.8	839
2018-12-03	79.1	79.7	79.1	79.6	0.3	0.38	233352.0	18542274.1	1053
2018-12-02	79.7	79.9	78.6	79.3	-0.5	-0.63	300797.0	23778883.4	1512
2018-11-29	79.0	79.8	78.4	79.8	0.3	0.38	94132.0	7442608.5	240
2018-11-28	79.5	79.5	78.0	79.5	0.8	1.02	47024.0	3687864.7	183
2018-11-27	79.0	79.6	78.6	78.7	-0.3	-0.38	163958.0	13000081.4	389
2018-11-26	76.5	79.0	76.3	79.0	3.0	3.95	259924.0	20252347.4	996
2018-11-25	75.0	76.4	74.8	76.0	0.6	0.8	139797.0	10546000.8	256
2018-11-22	74.7	75.4	74.4	75.4	1.3	1.75	96064.0	7191550.8	420
2018-11-21	76.0	76.7	74.1	74.1	-1.6	-2.11	213779.0	15963152.6	491
2018-11-20	77.3	77.3	75.6	75.7	-1.1	-1.43	77478.0	5911075.1	186
2018-11-19	74.8	77.5	74.6	76.8	2.0	2.67	223745.0	16969262.2	548
2018-11-18	76.6	76.6	74.0	74.8	-1.7	-2.22	233982.0	17482779.9	531
2018-11-15	79.7	79.9	76.5	76.5	-3.4	-4.26	693866.0	53861847.4	1706
2018-11-14	79.6	79.9	79.3	79.9	-0.7	-0.87	213144.0	16949601.5	597
2018-11-13	80.1	80.7	79.8	80.6	-0.1	-0.12	144992.0	11662943.5	537
2018-11-12	79.8	81.0	79.8	80.7	-0.4	-0.49	112715.0	9064272.1	274
2018-11-11	80.4	81.1	79.6	81.1	0.4	0.5	113813.0	9165342.7	310
2018-11-08	80.5	81.0	80.4	80.7	0.3	0.37	308146.0	24820108.3	471
2018-11-07	81.4	81.4	80.4	80.4	-1.0	-1.23	73048.0	5899850.6	204
2018-11-06	80.5	81.8	80.4	81.4	0.9	1.12	114627.0	9307943.3	419
2018-11-05	80.4	80.7	80.1	80.5	0.5	0.63	131897.0	10589520.5	431
2018-11-04	82.9	82.9	80.0	80.0	-2.1	-2.56	149827.0	12237860.6	535
2018-11-01	82.0	83.1	81.5	82.1	0.2	0.24	218208.0	17986883.2	584
2018-10-31	81.7	82.0	81.1	81.9	0.8	0.99	252315.0	20611850.4	568
2018-10-30	81.9	81.9	80.5	81.1	-0.8	-0.98	168540.0	13626139.3	385
2018-10-29	80.5	81.9	80.5	81.9	0.4	0.49	173950.0	14181621.0	455
2018-10-28	82.1	82.2	81.0	81.5	-0.7	-0.85	326521.0	26544852.1	435
2018-10-25	81.0	83.0	80.1	82.2	2.4	3.01	732268.0	59897261.0	1669
2018-10-24	80.8	82.0	79.5	79.8	0.1	0.13	303805.0	24446258.2	957
2018-10-23	79.5	82.5	78.5	79.7	-0.3	-0.38	587435.0	47390027.5	1659
2018-10-22	86.0	87.4	80.0	80.0	-5.9	-6.87	905511.0	75399463.1	2310
2018-10-21	82.1	87.4	82.0	85.9	1.4	1.66	1226053.0	105301657.0	1304
2018-10-18	84.6	86.5	83.5	84.5	-0.1	-0.12	1161250.0	99795646.3	965
2018-10-17	83.0	85.9	83.0	84.6	1.6	1.93	890550.0	75492279.6	1294
2018-10-16	79.5	85.7	78.0	83.0	2.7	3.36	2296318.0	191560767.3	2614
2018-10-15	73.6	80.3	73.6	80.3	7.3	10.0	1105992.0	86696232.9	1582
2018-10-14	76.0	76.3	69.0	73.0	-3.5	-4.58	908663.0	67079777.0	1064
2018-10-11	77.0	77.9	75.0	76.5	-1.6	-2.05	412422.0	31501628.5	855
2018-10-10	78.2	78.4	76.7	78.1	0.3	0.39	219570.0	17052252.1	373
2018-10-09	78.3	78.6	77.8	77.8	-0.2	-0.26	137393.0	10737947.8	266
2018-10-08	79.2	79.3	77.5	78.0	-1.0	-1.27	470203.0	36979542.7	615
2018-10-07	80.7	81.0	78.7	79.0	-1.2	-1.5	325753.0	25908571.7	418
2018-10-04	79.9	80.8	79.0	80.2	0.3	0.38	243058.0	19428584.8	796
2018-10-03	79.2	79.9	79.1	79.9	0.4	0.5	83842.0	6658551.2	236
2018-10-02	79.7	79.7	79.4	79.5	-0.3	-0.38	189453.0	15077571.2	326
2018-10-01	79.2	80.0	78.8	79.8	-0.3	-0.37	220186.0	17507361.4	469
2018-09-30	79.3	80.5	78.5	80.1	1.0	1.26	233351.0	18613828.0	371
2018-09-27	79.8	79.8	78.2	79.1	-0.7	-0.88	366953.0	28884040.3	1477
2018-09-26	79.8	80.7	79.6	79.8	0.1	0.13	333611.0	26726217.3	535
2018-09-25	79.2	79.8	78.5	79.7	0.7	0.89	353243.0	28037869.2	1071
2018-09-20	79.2	79.7	78.2	79.0	-0.5	-0.63	280120.0	22134721.1	489
2018-09-19	78.0	79.9	77.5	79.5	2.4	3.11	523481.0	41278760.2	1077
2018-09-18	77.4	78.3	77.0	77.1	-0.4	-0.52	318667.0	24766956.1	521
2018-09-17	76.7	77.9	75.7	77.5	0.9	1.17	270756.0	20806791.8	1631
2018-09-16	76.6	78.2	75.7	76.6	0.1	0.13	295982.0	22813366.8	899
2018-09-13	76.1	76.6	75.1	76.5	-0.4	-0.52	281748.0	21360566.8	839
2018-09-12	77.9	77.9	74.7	76.9	-1.0	-1.28	457584.0	34716079.2	992
2018-09-11	78.5	79.7	76.7	77.9	-0.7	-0.89	583506.0	45530156.2	1284
2018-09-10	74.1	79.3	74.1	78.6	4.6	6.22	938676.0	72707399.5	1994
2018-09-09	71.4	74.1	71.1	74.0	2.2	3.06	303573.0	22128665.9	757
2018-09-06	72.7	73.0	70.0	71.8	-0.9	-1.24	482864.0	34531951.0	1237
2018-09-05	72.3	75.4	68.6	72.7	0.6	0.83	1237576.0	90332852.9	3117
2018-09-04	71.3	73.0	71.2	72.1	1.1	1.55	425105.0	30688296.5	942
2018-09-03	68.7	72.4	68.7	71.0	2.2	3.2	677061.0	47887408.2	1196
2018-09-02	68.3	68.9	68.0	68.8	0.8	1.18	125198.0	8567567.5	430
2018-08-30	68.0	69.5	68.0	68.0	0.0	0.0	530777.0	36443742.3	1088
2018-08-29	65.7	68.5	65.7	68.0	2.1	3.19	521045.0	35156691.4	1246
2018-08-28	64.4	66.0	64.4	65.9	1.5	2.33	276861.0	18128293.6	814
2018-08-27	63.9	64.5	63.2	64.4	0.2	0.31	380123.0	24229888.6	907
2018-08-26	62.7	65.0	62.7	64.2	1.1	1.74	85218.0	5478631.3	232
2018-08-16	63.5	63.5	62.7	63.1	-0.5	-0.79	153777.0	9690858.0	359
2018-08-15	64.5	64.6	63.5	63.6	-1.0	-1.55	109822.0	7014881.6	222
2018-08-14	64.1	65.0	64.1	64.6	0.4	0.62	210232.0	13574476.7	348
2018-08-13	64.8	65.0	63.9	64.2	-0.7	-1.08	224007.0	14466598.4	490
2018-08-12	65.0	65.2	64.8	64.9	-0.1	-0.15	108466.0	7043416.9	196
2018-08-09	65.1	65.4	64.7	65.0	-0.3	-0.46	166809.0	10836162.1	316
2018-08-08	66.2	66.3	65.1	65.3	-1.1	-1.66	215545.0	14199348.3	376
2018-08-07	66.2	66.7	66.1	66.4	0.2	0.3	276234.0	18327257.8	386
2018-08-06	65.4	66.2	65.4	66.2	0.8	1.22	226729.0	14919686.5	377
2018-08-05	64.8	65.7	64.4	65.4	0.6	0.93	212670.0	13849754.6	457
2018-08-02	65.4	65.5	64.7	64.8	-0.5	-0.77	149930.0	9761918.4	287
2018-08-01	65.3	65.9	65.0	65.3	-0.2	-0.31	216488.0	14152990.8	420
2018-07-31	66.4	66.5	65.5	65.5	-0.8	-1.21	194500.0	12827876.9	464
2018-07-30	66.3	67.2	65.8	66.3	0.4	0.61	562708.0	37421869.7	1002
2018-07-29	65.0	66.0	64.7	65.9	1.1	1.7	718945.0	47236545.7	816
2018-07-26	63.7	65.3	63.6	64.8	1.0	1.57	544054.0	35227145.1	713
2018-07-25	64.7	64.8	63.8	63.8	-0.6	-0.93	157122.0	10106115.6	370
2018-07-24	64.7	65.2	63.9	64.4	-0.3	-0.46	265847.0	17135809.6	466
2018-07-23	64.3	65.4	64.0	64.7	0.7	1.09	458708.0	29683762.1	732
2018-07-22	63.4	64.0	63.4	64.0	0.3	0.47	176667.0	11283949.1	221
2018-07-19	63.5	63.9	63.5	63.7	0.3	0.47	75078.0	4782489.1	227
2018-07-18	63.7	63.8	63.4	63.4	-0.1	-0.16	96296.0	6120698.3	232
2018-07-17	64.1	64.2	63.3	63.5	-0.8	-1.24	307201.0	19554659.2	581
2018-07-16	64.5	64.5	63.9	64.3	0.0	0.0	231774.0	14885738.1	376
2018-07-15	64.0	64.5	63.7	64.3	0.4	0.63	179432.0	11531885.8	287
2018-07-12	63.7	64.1	63.7	63.9	0.2	0.31	133723.0	8546874.8	312
2018-07-11	63.9	64.1	63.5	63.7	-0.3	-0.47	203407.0	12974346.4	460
2018-07-10	63.8	64.7	63.6	64.0	0.3	0.47	713709.0	45745402.6	1160
2018-07-09	61.8	63.7	61.8	63.7	1.9	3.07	738500.0	46615403.1	1204
2018-07-08	61.1	62.0	61.1	61.8	0.5	0.82	217847.0	13421606.0	317
2018-07-05	61.3	61.6	61.1	61.3	0.1	0.16	145878.0	8952140.3	307
2018-07-04	60.8	61.3	60.7	61.2	0.3	0.49	128975.0	7882985.6	290
2018-07-03	61.0	61.0	60.7	60.9	-0.3	-0.49	88601.0	5389185.2	224
2018-07-02	61.1	61.4	60.8	61.2	0.1	0.16	173879.0	10596736.3	280
2018-07-01	61.6	61.9	60.5	61.1	-0.6	-0.97	269023.0	16472380.4	455
2018-06-28	62.2	62.2	61.4	61.7	-0.4	-0.64	185418.0	11459605.5	337
2018-06-27	62.4	62.5	62.0	62.1	0.0	0.0	189020.0	11768614.6	404
2018-06-26	61.8	62.5	61.3	62.1	0.3	0.49	376371.0	23310666.5	614
2018-06-25	61.5	61.8	61.1	61.8	0.4	0.65	249513.0	15297215.3	463
2018-06-24	61.0	61.7	60.9	61.4	0.6	0.99	225279.0	13815681.7	379
2018-06-21	60.4	61.0	60.2	60.8	0.8	1.33	154303.0	9346992.7	396
2018-06-20	60.5	60.7	60.0	60.0	-0.3	-0.5	139032.0	8388554.7	450
2018-06-12	60.6	60.9	60.3	60.3	-0.2	-0.33	350013.0	21142122.1	616
2018-06-11	61.0	61.0	60.4	60.5	-0.6	-0.98	290209.0	17594579.8	559
2018-06-10	61.4	61.7	60.9	61.1	-0.3	-0.49	255698.0	15614109.4	383
2018-06-07	61.1	61.5	60.6	61.4	0.4	0.66	291161.0	17777348.7	658
2018-06-06	62.3	62.3	60.3	61.0	-1.2	-1.93	804617.0	49125403.3	1358
2018-06-05	62.4	63.0	61.3	62.2	0.0	0.0	669847.0	41597148.0	1101
2018-06-04	63.1	63.8	62.1	62.2	-0.8	-1.27	501620.0	31610620.3	878
2018-06-03	64.1	64.3	62.8	63.0	-1.0	-1.56	288994.0	18384250.0	560
2018-05-31	61.8	64.0	61.6	64.0	2.2	3.56	371605.0	23194148.9	603
2018-05-30	62.4	62.4	61.8	61.8	-0.3	-0.48	123344.0	7659895.7	196
2018-05-29	62.0	62.6	62.0	62.1	0.0	0.0	245486.0	15279089.4	304
2018-05-28	62.4	63.0	61.7	62.1	-0.4	-0.64	205557.0	12779084.2	335
2018-05-27	63.6	63.6	62.5	62.5	-1.1	-1.73	71470.0	4487434.6	168
2018-05-24	63.6	63.6	63.3	63.36	-0.05	-0.08	105149.0	6673906.5	185
2018-05-23	63.3	64.2	63.3	63.41	0.04	0.06	144222.0	9161082.9	296
2018-05-22	63.8	63.8	63.1	63.37	-0.27	-0.42	215117.0	13658169.0	301
2018-05-21	64.0	64.2	63.6	63.64	-0.46	-0.72	126049.0	8056082.8	153
2018-05-20	64.7	64.7	63.9	64.1	-0.45	-0.7	87797.0	5632496.4	141
2018-05-17	63.7	64.7	63.7	64.55	0.42	0.65	40622.0	2616224.1	129
2018-05-16	64.5	64.5	63.9	64.13	-0.73	-1.13	85731.0	5495118.5	205
2018-05-15	64.7	65.3	64.6	64.86	0.16	0.25	210044.0	13627194.4	267
2018-05-14	63.7	65.1	63.7	64.7	1.26	1.99	576387.0	37148961.1	634
2018-05-13	63.3	63.9	63.3	63.44	-0.25	-0.39	211365.0	13439350.6	254
2018-05-10	62.4	64.0	62.2	63.69	1.42	2.28	235105.0	14849671.8	566
2018-05-09	63.7	64.0	61.7	62.27	-1.47	-2.31	304363.0	19154874.5	695
2018-05-08	62.8	64.0	61.6	63.74	0.77	1.22	383867.0	24180848.0	660
2018-05-07	62.3	63.2	62.3	62.97	0.1	0.16	228104.0	14345598.3	325
2018-05-06	63.9	64.2	62.8	62.87	-0.87	-1.36	347729.0	22136042.0	490
2018-05-03	65.0	65.0	63.5	63.74	-1.27	-1.95	307153.0	19619384.7	612
2018-05-02	65.0	65.5	64.9	65.01	-0.03	-0.05	208391.0	13573847.4	427
2018-05-01	65.8	65.8	64.9	65.04	-0.42	-0.64	244309.0	15916585.5	479
2018-04-30	65.4	66.0	65.0	65.46	-0.01	-0.02	286316.0	18734255.1	622
2018-04-29	67.2	67.3	65.4	65.47	-1.47	-2.2	296086.0	19606480.0	799
2018-04-26	68.3	68.4	66.0	66.94	-1.75	-2.55	479339.0	32113442.7	1267
2018-04-25	69.1	69.3	68.5	68.69	-0.77	-1.11	114983.0	7913879.9	263
2018-04-24	70.1	70.1	69.0	69.46	-0.57	-0.81	212474.0	14778684.2	400
2018-04-23	69.8	70.3	69.4	70.03	0.23	0.33	365127.0	25363954.7	549
2018-04-22	71.0	71.5	69.7	69.8	-1.5	-2.1	349034.0	24616868.9	640
2018-04-19	70.7	71.4	70.4	71.3	0.73	1.03	528547.0	37518406.5	972
2018-04-18	69.6	70.7	69.6	70.57	0.87	1.25	221356.0	15558866.7	465
2018-04-17	69.1	70.1	69.0	69.7	0.38	0.55	273685.0	19010991.3	530
2018-04-16	69.1	70.0	68.8	69.32	0.47	0.68	348888.0	24163847.8	836
2018-04-15	68.4	69.2	68.4	68.85	0.76	1.12	134180.0	9248048.5	257
2018-04-12	68.2	68.5	67.5	68.09	-0.3	-0.44	173592.0	11801356.2	318
2018-04-11	69.9	70.5	68.1	68.39	-1.46	-2.09	220876.0	15383525.4	437
2018-04-10	69.7	70.0	69.2	69.85	-0.04	-0.06	120883.0	8423335.1	252
2018-04-09	69.2	70.1	69.2	69.89	-0.07	-0.1	135769.0	9470282.4	384
2018-04-08	69.6	70.5	69.4	69.96	0.1	0.14	97799.0	6840823.5	179
2018-04-05	69.6	70.5	69.2	69.86	0.65	0.94	218344.0	15239352.1	430
2018-04-04	68.8	69.5	67.6	69.21	0.79	1.15	264269.0	18082943.6	420
2018-04-03	67.2	68.8	67.2	68.42	0.52	0.77	95572.0	6519120.8	278
2018-04-02	69.4	69.6	67.3	67.9	-1.95	-2.79	157771.0	10761246.8	417
2018-04-01	70.7	71.0	69.4	69.85	-1.15	-1.62	193220.0	13540520.9	576
2018-03-29	72.7	72.7	70.6	71.0	-0.55	-0.77	225135.0	16080421.7	485
2018-03-28	72.8	72.8	71.2	71.55	-1.25	-1.72	223910.0	16109759.9	410
2018-03-27	71.2	73.1	71.2	72.8	1.67	2.35	513230.0	37148182.7	666
2018-03-26	71.3	71.3	70.7	71.13	0.16	0.23	225323.0	16009887.7	296
2018-03-25	71.0	71.2	70.3	70.97	0.26	0.37	7199536.0	509019765.0	256
2018-03-22	70.2	71.0	70.0	70.71	0.28	0.4	258598.0	18285588.3	390
2018-03-21	71.1	71.2	70.1	70.43	-0.43	-0.61	273980.0	19317440.5	321
2018-03-20	72.0	72.0	70.5	70.86	-1.4	-1.94	205177.0	14614072.3	400
2018-03-19	71.8	72.6	71.8	72.26	0.45	0.63	536618.0	38817267.1	542
2018-03-18	72.0	72.5	71.0	71.81	-0.09	-0.13	229521.0	16496825.8	437
2018-03-15	70.5	72.0	70.5	71.9	0.98	1.38	229849.0	16460442.9	462
2018-03-14	70.2	71.4	70.2	70.92	0.0	0.0	140687.0	9993929.6	232
2018-03-13	71.0	71.4	70.5	70.92	0.14	0.2	483434.0	34325150.0	576
2018-03-12	69.0	71.0	69.0	70.78	2.02	2.94	431286.0	30427564.7	681
2018-03-11	67.4	69.0	67.3	68.76	1.78	2.66	191544.0	13037570.4	364
2018-03-08	67.4	67.4	66.5	66.98	-0.02	-0.03	127215.0	8505094.6	191
2018-03-07	67.1	67.5	66.8	67.0	-0.07	-0.1	44050.0	2957246.3	124
2018-03-06	66.2	67.6	66.2	67.07	0.67	1.01	121360.0	8160553.6	266
2018-03-05	66.0	66.5	65.8	66.4	-0.1	-0.15	44096.0	2922230.6	107
2018-03-04	66.0	66.6	66.0	66.5	0.3	0.45	47069.0	3124365.2	92
2018-03-01	66.5	66.5	65.7	66.2	0.0	0.0	11689.0	771479.3	47
2018-02-28	66.1	66.5	65.7	66.2	-0.34	-0.51	47872.0	3162633.0	131
2018-02-27	66.1	67.2	66.0	66.54	-0.12	-0.18	116871.0	7798395.8	159
2018-02-26	66.7	67.3	66.6	66.66	-0.42	-0.63	79490.0	5318756.9	148
2018-02-25	67.0	67.4	66.8	67.08	0.09	0.13	68887.0	4621147.6	159
2018-02-22	66.3	67.1	65.9	66.99	1.15	1.75	92577.0	6162844.3	252
2018-02-21	65.3	66.0	65.2	65.84	0.71	1.09	59890.0	3921232.6	175
2018-02-20	66.5	66.7	64.7	65.13	-1.51	-2.27	129084.0	8487196.1	283
2018-02-19	66.0	66.8	65.8	66.64	0.6	0.91	39086.0	2592401.7	97
2018-02-18	66.7	67.5	65.5	66.04	-0.7	-1.05	99569.0	6639910.5	145
2018-02-15	66.0	67.0	65.6	66.74	1.14	1.74	98955.0	6552662.1	280
2018-02-14	65.9	65.9	65.1	65.6	0.1	0.15	50671.0	3313614.2	70
2018-02-13	65.3	65.7	64.9	65.5	0.34	0.52	44287.0	2889976.1	121
2018-02-12	64.3	66.0	64.3	65.16	1.11	1.73	89963.0	5864664.3	333
2018-02-11	66.0	66.8	64.0	64.05	-2.18	-3.29	154198.0	10029845.6	366
2018-02-08	66.3	66.6	66.1	66.23	-0.34	-0.51	49499.0	3277280.9	143
2018-02-07	67.9	68.6	66.4	66.57	-1.04	-1.54	78237.0	5278664.0	208
2018-02-06	67.9	67.9	66.5	67.61	-0.27	-0.4	216915.0	14589439.7	344
2018-02-05	69.0	69.0	67.7	67.88	-1.0	-1.45	141007.0	9593599.8	223
2018-02-04	69.1	69.8	68.7	68.88	-0.99	-1.42	90265.0	6239543.5	303
2018-02-01	70.2	70.5	69.5	69.87	-0.29	-0.41	104925.0	7349273.0	258
2018-01-31	69.4	70.5	68.5	70.16	0.97	1.4	286058.0	19996971.6	486
2018-01-30	68.7	69.5	68.5	69.19	0.16	0.23	94229.0	6519110.8	177
2018-01-29	67.5	69.1	67.5	69.03	1.43	2.12	77025.0	5281557.9	179
2018-01-28	66.1	68.0	66.0	67.6	0.89	1.33	143532.0	9542038.8	205
2018-01-25	67.9	67.9	66.5	66.71	-1.72	-2.51	396381.0	26463921.5	1053
2018-01-24	68.9	68.9	68.0	68.43	-0.61	-0.88	221823.0	15209413.1	127
2018-01-23	68.2	69.1	67.7	69.04	0.86	1.26	64609.0	4429204.5	137
2018-01-22	69.0	69.0	68.0	68.18	-1.07	-1.55	78804.0	5391063.7	162
2018-01-21	70.0	70.0	69.1	69.25	-0.87	-1.24	47464.0	3292947.6	100
2018-01-18	70.0	70.3	69.0	70.12	0.53	0.76	65737.0	4578584.5	174
2018-01-17	70.0	70.3	69.4	69.59	0.91	1.32	79633.0	5567446.6	156
2018-01-16	70.2	70.9	68.2	68.68	-1.44	-2.05	337304.0	23635381.7	409
2018-01-15	69.4	70.2	69.4	70.12	0.63	0.91	240797.0	16836144.4	461
2018-01-14	69.0	70.0	68.5	69.49	0.72	1.05	246877.0	17212622.6	399
2018-01-11	70.0	70.0	68.5	68.77	-1.29	-1.84	103272.0	7135071.4	307
2018-01-10	68.2	70.2	67.4	70.06	2.08	3.06	636385.0	43996218.6	744
2018-01-09	66.4	68.2	66.0	67.98	1.53	2.3	262394.0	17719306.8	548
2018-01-08	65.4	67.7	65.4	66.45	1.12	1.71	328971.0	21991516.9	638
2018-01-07	64.5	65.4	64.5	65.33	0.87	1.35	154027.0	9995647.8	205
2018-01-04	64.8	65.0	64.0	64.46	-0.13	-0.2	93786.0	6032485.0	220
2018-01-03	64.8	65.3	64.5	64.59	-0.31	-0.48	80643.0	5227687.4	82
2018-01-02	65.0	65.3	64.5	64.9	-0.17	-0.26	73922.0	4804202.0	123
2018-01-01	64.6	65.2	64.4	65.07	-0.03	-0.05	60576.0	3936482.2	126
2017-12-31	64.7	65.4	64.7	65.1	0.67	1.04	87819.0	5711711.2	165
2017-12-28	64.3	65.0	64.0	64.43	0.33	0.51	103071.0	6659737.6	200
2017-12-27	63.9	64.8	63.7	64.1	0.61	0.96	65539.0	4206023.7	179
2017-12-26	63.5	63.9	63.1	63.49	0.03	0.05	39284.0	2488502.0	128
2017-12-25	64.2	64.8	63.2	63.46	-1.07	-1.66	74913.0	4786540.1	174
2017-12-24	64.9	65.3	64.5	64.53	-0.64	-0.98	54355.0	3526209.2	160
2017-12-21	65.0	66.3	64.6	65.17	0.06	0.09	65181.0	4278490.4	215
2017-12-20	64.2	67.7	64.2	65.11	1.4	2.2	369055.0	24219313.3	805
2017-12-19	63.5	64.7	63.3	63.71	0.47	0.74	110992.0	7087246.4	444
2017-12-18	63.1	64.6	63.0	63.24	0.06	0.09	115247.0	7374038.2	242
2017-12-17	62.5	63.5	62.3	63.18	0.18	0.29	69226.0	4363116.3	112
2017-12-14	63.9	63.9	62.9	63.0	-0.3	-0.47	82258.0	5205467.9	105
2017-12-13	62.5	63.5	62.1	63.3	0.59	0.94	133373.0	8414529.7	188
2017-12-12	62.5	62.8	62.0	62.71	0.21	0.34	159857.0	10005077.3	144
2017-12-11	62.2	62.7	61.8	62.5	0.57	0.92	116237.0	7256916.0	144
2017-12-10	61.8	62.8	61.4	61.93	-0.11	-0.18	196497.0	12180506.0	342
2017-12-07	62.8	62.8	61.9	62.04	-0.47	-0.75	155738.0	9679387.0	266
2017-12-06	63.6	63.9	62.5	62.51	-1.46	-2.28	66778.0	4208217.0	118
2017-12-05	65.0	65.0	64.0	63.97	-1.24	-1.9	76863.0	4943817.6	134
2017-12-04	64.3	65.5	64.1	65.21	0.46	0.71	168642.0	10986872.3	285
2017-12-03	64.7	65.2	64.3	64.75	0.81	1.27	79197.0	5141896.9	273
2017-11-30	62.7	64.0	62.2	63.94	1.34	2.14	282488.0	17933624.1	262
2017-11-29	62.9	63.4	62.4	62.6	-0.11	-0.18	253562.0	15932751.1	158
2017-11-28	62.0	63.5	61.8	62.71	0.64	1.03	240067.0	15143349.6	366
2017-11-27	61.0	63.0	61.0	62.07	1.13	1.85	808409.0	50330028.0	555
2017-11-26	60.7	61.2	60.0	60.94	0.29	0.48	406531.0	24763223.9	373
2017-11-23	59.2	60.8	59.0	60.65	1.32	2.22	431532.0	26042413.6	278
2017-11-22	58.2	59.4	58.2	59.33	1.23	2.12	250996.0	14820963.5	185
2017-11-21	57.6	58.3	57.2	58.1	-0.52	-0.89	404448.0	23381821.1	241
2017-11-20	59.0	59.2	58.4	58.62	-0.33	-0.56	152478.0	8998806.6	153
2017-11-19	58.3	59.0	58.3	58.95	0.75	1.29	365702.0	21435218.1	276
2017-11-16	57.8	58.4	57.6	58.2	0.48	0.83	211263.0	12219318.8	205
2017-11-15	58.3	58.4	57.7	57.72	-0.72	-1.23	424692.0	24612370.4	386
2017-11-14	58.7	59.3	58.4	58.44	-0.17	-0.29	169600.0	9962345.0	245
2017-11-13	59.0	59.0	58.5	58.61	-0.22	-0.37	167259.0	9835087.0	212
2017-11-12	59.9	60.0	58.5	58.83	-1.25	-2.08	193341.0	11507289.0	454
2017-11-09	61.4	61.5	59.9	60.08	-1.13	-1.85	167499.0	10207619.8	212
2017-11-08	59.7	61.5	59.4	61.21	1.21	2.02	626733.0	37957375.9	567
2017-11-07	58.0	60.2	58.0	60.0	0.19	0.32	527894.0	31468059.5	699
2017-11-06	58.0	60.5	57.4	59.81	2.07	3.59	653931.0	38510827.1	843
2017-11-05	57.4	58.1	57.0	57.74	-0.04	-0.07	356061.0	20430255.6	466
2017-11-02	57.2	57.8	57.1	57.78	0.29	0.5	116010.0	6658853.7	220
2017-11-01	57.9	57.9	57.2	57.49	-0.26	-0.45	63803.0	3672308.8	142
2017-10-31	57.5	57.8	57.0	57.75	0.12	0.21	124536.0	7138497.6	270
2017-10-30	58.0	58.2	57.6	57.63	-0.26	-0.45	113931.0	6591914.7	188
2017-10-29	58.0	58.0	57.7	57.89	-0.14	-0.24	112022.0	6484436.9	183
2017-10-26	58.3	58.3	57.5	58.03	0.05	0.09	93811.0	5424890.3	163
2017-10-25	58.9	59.0	57.5	57.98	-0.8	-1.36	238760.0	13819233.9	384
2017-10-24	60.0	60.0	58.5	58.78	-0.81	-1.36	101213.0	5972957.0	240
2017-10-23	60.1	60.1	58.2	59.59	-0.55	-0.91	190148.0	11209920.5	360
2017-10-22	60.7	60.8	59.7	60.14	-0.35	-0.58	126769.0	7625318.4	150
2017-10-19	59.6	60.6	59.4	60.49	1.04	1.75	120459.0	7221264.6	213
2017-10-18	58.5	59.9	57.5	59.45	0.28	0.47	444307.0	26113503.2	989
2017-10-17	58.5	59.3	58.5	59.17	0.67	1.15	93346.0	5511443.1	172
2017-10-16	58.8	58.8	58.4	58.5	-0.27	-0.46	75190.0	4399298.0	159
2017-10-15	59.9	59.9	58.5	58.77	-0.88	-1.48	246471.0	14501244.1	378
2017-10-12	60.2	60.2	59.5	59.65	-0.3	-0.5	204068.0	12197915.1	241
2017-10-11	60.7	60.7	59.5	59.95	-0.75	-1.24	152974.0	9199601.6	226
2017-10-10	60.4	61.1	60.4	60.7	0.23	0.38	57962.0	3521045.6	101
2017-10-09	61.7	61.8	60.3	60.47	-1.33	-2.15	139092.0	8455384.4	270
2017-10-08	62.2	62.3	61.6	61.8	-0.24	-0.39	90989.0	5636058.4	129
2017-10-05	61.5	62.2	61.5	62.04	0.55	0.89	320744.0	19881382.9	317
2017-10-04	60.9	61.5	60.8	61.49	0.48	0.79	141406.0	8668905.9	228
2017-10-03	60.9	61.1	60.8	61.01	0.0	0.0	48466.0	2952468.5	93
2017-10-02	60.6	61.1	60.6	61.01	0.39	0.64	105429.0	6429021.1	141
2017-10-01	60.6	61.0	60.5	60.62	-0.64	-1.04	77210.0	4687102.6	139
2017-09-28	60.7	61.3	60.6	61.26	0.58	0.96	160764.0	9803055.4	225
2017-09-27	60.8	61.0	60.5	60.68	-0.23	-0.38	109898.0	6663359.4	212
2017-09-26	62.0	62.5	60.8	60.91	-1.04	-1.68	358282.0	22114821.7	455
2017-09-25	60.6	62.4	60.6	61.95	1.35	2.23	392898.0	24239113.1	733
2017-09-21	60.7	60.8	60.1	60.6	0.1	0.17	118865.0	7177433.4	256
2017-09-20	62.0	62.0	60.4	60.5	-1.35	-2.18	359202.0	21794506.7	467
2017-09-19	62.0	62.0	61.6	61.85	-0.05	-0.08	74396.0	4595433.0	119
2017-09-18	61.7	62.0	61.5	61.9	-0.26	-0.42	106435.0	6571802.5	148
2017-09-17	62.0	62.3	61.6	62.16	0.18	0.29	84469.0	5233353.3	122
2017-09-14	62.0	62.0	61.5	61.98	0.05	0.08	75090.0	4638444.5	164
2017-09-13	61.6	62.6	61.4	61.93	0.18	0.29	126495.0	7852001.5	184
2017-09-12	61.8	62.4	61.7	61.75	-0.52	-0.84	139479.0	8643497.5	226
2017-09-11	61.7	63.0	61.7	62.27	0.3	0.48	332236.0	20747570.2	481
2017-09-10	61.0	62.0	60.9	61.97	0.99	1.62	262119.0	16154517.9	344
2017-09-07	60.9	61.1	60.7	60.98	0.27	0.44	92561.0	5635433.1	115
2017-09-06	61.3	61.4	60.7	60.71	0.02	0.03	99421.0	6057001.2	162
2017-08-29	61.5	61.5	60.0	60.69	-0.82	-1.33	146788.0	8915645.3	279
2017-08-28	61.9	61.9	61.5	61.51	-0.54	-0.87	66010.0	4068787.1	146
2017-08-27	62.4	62.4	61.9	62.05	-0.45	-0.72	63112.0	3916836.9	120
2017-08-24	62.4	62.7	62.4	62.5	0.0	0.0	35605.0	2226773.8	59
2017-08-23	62.3	62.8	62.3	62.5	-0.37	-0.59	100191.0	6268374.3	97
2017-08-22	62.8	62.9	62.7	62.87	0.19	0.3	75821.0	4762712.7	111
2017-08-21	62.5	62.7	62.5	62.68	0.65	1.05	77799.0	4871284.0	97
2017-08-20	62.4	62.7	61.9	62.03	-0.03	-0.05	60698.0	3796287.5	105
2017-08-17	62.3	62.4	61.9	62.06	-0.14	-0.23	40716.0	2526852.6	106
2017-08-16	62.0	62.2	61.9	62.2	0.22	0.35	52270.0	3242004.8	68
2017-08-15	61.6	62.6	61.6	61.98	-0.43	-0.69	72292.0	4505918.8	131
2017-08-14	62.4	62.5	62.2	62.41	-0.29	-0.46	28225.0	1758847.4	65
2017-08-13	62.5	63.0	62.3	62.7	0.01	0.02	122451.0	7662218.8	104
2017-08-10	62.7	62.7	62.2	62.69	0.2	0.32	44494.0	2776479.8	98
2017-08-09	62.5	63.0	62.5	62.49	0.14	0.22	52777.0	3313479.6	107
2017-08-08	63.0	63.0	62.2	62.35	-0.65	-1.03	63322.0	3962571.1	130
2017-08-07	62.4	63.1	62.4	63.0	0.2	0.32	87199.0	5484949.1	119
2017-08-06	62.0	63.0	62.0	62.8	0.9	1.45	61759.0	3875822.6	129
2017-08-03	61.9	62.0	61.7	61.9	-0.08	-0.13	34530.0	2137236.1	74
2017-08-02	61.7	62.1	61.4	61.98	0.29	0.47	104700.0	6472020.7	106
2017-08-01	61.1	61.8	61.0	61.69	0.88	1.45	71074.0	4358014.3	166
2017-07-31	60.6	61.0	59.9	60.81	0.15	0.25	129954.0	7812077.3	195
2017-07-30	61.0	61.0	60.3	60.66	-0.63	-1.03	71811.0	4350664.0	146
2017-07-27	62.2	62.2	61.0	61.29	-0.73	-1.18	58003.0	3560851.1	188
2017-07-26	62.7	63.0	62.0	62.02	-0.64	-1.02	99743.0	6231387.4	196
2017-07-25	64.0	64.0	62.6	62.66	-2.16	-3.33	268213.0	16895176.9	383
2017-07-24	64.3	64.9	64.3	64.82	0.42	0.65	42123.0	2721433.8	116
2017-07-23	64.5	64.7	64.3	64.4	-0.09	-0.14	46120.0	2975341.5	85
2017-07-20	64.0	64.8	64.0	64.49	0.48	0.75	61128.0	3944951.0	117
2017-07-19	64.0	64.1	63.5	64.01	-0.17	-0.26	57474.0	3674120.4	67
2017-07-18	64.0	64.2	64.0	64.18	-0.03	-0.05	29080.0	1862530.8	58
2017-07-17	63.6	64.5	63.5	64.21	0.64	1.01	55141.0	3531744.5	134
2017-07-16	63.7	64.0	63.4	63.57	-0.03	-0.05	58951.0	3756788.2	110
2017-07-13	63.7	63.8	63.5	63.6	-0.1	-0.16	58294.0	3710360.8	98
2017-07-12	63.1	63.8	63.1	63.7	0.45	0.71	98826.0	6285432.5	160
2017-07-11	63.7	63.8	63.0	63.25	-0.56	-0.88	34606.0	2197874.0	106
2017-07-10	63.8	64.0	63.6	63.81	0.36	0.57	172404.0	10951144.4	116
2017-07-09	63.5	63.6	63.0	63.45	0.0	0.0	37767.0	2390024.6	126
2017-07-06	63.4	64.1	63.4	63.45	-0.14	-0.22	68947.0	4390141.1	165
2017-07-05	64.1	64.2	63.5	63.59	-0.46	-0.72	120418.0	7692153.1	197
2017-07-04	64.2	64.8	63.9	64.05	0.08	0.13	193892.0	12463019.8	199
2017-07-03	64.9	65.0	63.7	63.97	-0.16	-0.25	116591.0	7499979.3	206
2017-07-02	63.0	65.1	62.9	64.13	1.24	1.97	261866.0	16791953.8	370
2017-06-22	63.0	63.5	62.8	62.89	-0.07	-0.11	337629.0	21299038.4	418
2017-06-21	62.1	63.6	61.2	62.96	1.06	1.71	532868.0	33457803.9	619
2017-06-20	62.0	63.0	61.6	61.9	-0.34	-0.55	211832.0	13162444.3	335
2017-06-19	59.9	62.7	59.0	62.24	2.13	3.54	579637.0	34915845.3	862
2017-06-18	59.9	60.2	59.6	60.11	0.43	0.72	118521.0	7116888.6	157
2017-06-15	60.5	60.5	59.6	59.68	-0.79	-1.31	167897.0	10065349.0	264
2017-06-14	61.0	61.0	60.4	60.47	-0.43	-0.71	157308.0	9538994.0	156
2017-06-13	61.0	61.0	60.8	60.9	-0.09	-0.15	58231.0	3548399.1	101
2017-06-12	61.1	61.4	60.6	60.99	-0.12	-0.2	96407.0	5878660.3	164
2017-06-11	62.0	63.0	60.4	61.11	-1.1	-1.77	137563.0	8391885.5	274
2017-06-08	64.4	64.4	62.1	62.21	-2.41	-3.73	143040.0	9012403.1	295
2017-06-07	64.8	65.1	64.5	64.62	-0.27	-0.42	38780.0	2510782.7	100
2017-06-06	65.0	65.6	64.8	64.89	-0.74	-1.13	60989.0	3967338.2	105
2017-06-05	65.0	65.7	64.8	65.63	0.26	0.4	55354.0	3607358.9	93
2017-06-04	65.5	65.8	64.6	65.37	0.12	0.18	142097.0	9276498.3	172
2017-06-01	66.0	66.0	64.75	65.25	-0.45	-0.68	109232.0	7115673.25	132
2017-05-31	66.0	66.0	65.5	65.7	-0.19	-0.29	35943.0	2363743.5	62
2017-05-30	66.0	66.25	65.75	65.89	0.58	0.89	36471.0	2407885.75	84
2017-05-29	65.0	65.5	65.0	65.31	0.17	0.26	80571.0	5252513.75	106
2017-05-28	66.25	66.25	65.0	65.14	-1.14	-1.72	107955.0	7071576.5	141
2017-05-25	66.5	66.75	66.25	66.28	-0.22	-0.33	84343.0	5614337.25	147
2017-05-24	66.25	66.75	66.25	66.5	0.27	0.41	37154.0	2468523.75	73
2017-05-23	66.5	66.5	66.0	66.23	-0.52	-0.78	192723.0	12786198.75	138
2017-05-22	67.0	67.0	66.75	66.75	0.25	0.38	46629.0	3115134.5	66
2017-05-21	66.5	67.0	66.5	66.5	0.25	0.38	156238.0	10428015.25	147
2017-05-18	66.25	66.5	65.75	66.25	-0.25	-0.38	114616.0	7581232.5	162
2017-05-17	66.5	66.5	66.25	66.5	-0.13	-0.2	135282.0	8978765.25	128
2017-05-16	66.5	66.75	65.75	66.63	-0.03	-0.05	198928.0	13183613.75	214
2017-05-15	66.25	67.0	66.25	66.66	0.16	0.24	69245.0	4607436.75	127
2017-05-14	66.5	66.75	66.0	66.5	-0.23	-0.34	68465.0	4543418.25	106
2017-05-11	67.0	67.0	66.5	66.73	-0.02	-0.03	132355.0	8823846.5	117
2017-05-10	66.75	67.0	66.5	66.75	-0.25	-0.37	76914.0	5137157.25	101
2017-05-09	66.75	67.0	66.5	67.0	0.02	0.03	222366.0	14843087.0	323
2017-05-08	67.0	67.25	66.5	66.98	0.07	0.1	174204.0	11647609.0	156
2017-05-07	67.5	67.5	66.5	66.91	-0.67	-0.99	151884.0	10164468.75	216
2017-05-04	68.25	68.25	67.25	67.58	-0.42	-0.62	160828.0	10877365.0	192
2017-05-03	69.0	69.0	68.0	68.0	-0.94	-1.36	126874.0	8700963.0	119
2017-05-02	69.0	69.0	68.5	68.94	0.19	0.28	141731.0	9738057.75	186
2017-05-01	70.0	70.0	68.25	68.75	-1.02	-1.46	292566.0	20194166.25	408
2017-04-30	70.5	71.0	69.5	69.77	0.97	1.41	559298.0	39324782.5	576
2017-04-27	68.5	69.0	68.25	68.8	-0.01	-0.01	148447.0	10187461.75	141
2017-04-26	68.75	69.25	68.5	68.81	0.08	0.12	138916.0	9571746.0	182
2017-04-25	68.0	69.5	67.5	68.73	0.17	0.25	310473.0	21234310.25	345
2017-04-24	68.25	68.75	67.5	68.56	0.31	0.45	107739.0	7329585.75	171
2017-04-23	68.25	69.0	67.75	68.25	0.3	0.44	126185.0	8599815.5	163
2017-04-20	69.0	69.0	67.75	67.95	-0.98	-1.42	160960.0	10961673.25	198
2017-04-19	68.25	69.0	68.25	68.93	0.33	0.48	73325.0	5042562.25	131
2017-04-18	69.25	69.5	68.5	68.6	-0.62	-0.9	92300.0	6348681.5	147
2017-04-17	69.5	69.75	68.75	69.22	-0.03	-0.04	140942.0	9764595.25	213
2017-04-16	70.5	71.0	69.0	69.25	-1.49	-2.11	277497.0	19329618.5	459
2017-04-13	69.0	71.25	69.0	70.74	1.36	1.96	490375.0	34461232.25	1008
2017-04-12	69.0	69.5	68.75	69.38	0.52	0.76	216847.0	14991509.75	522
2017-04-11	67.75	69.0	66.75	68.86	1.6	2.38	333697.0	22841443.75	855
2017-04-10	67.5	67.75	66.0	67.26	-0.3	-0.44	241240.0	16109694.75	409
2017-04-09	69.0	69.0	67.5	67.56	-1.5	-2.17	153474.0	10468116.0	230
2017-04-06	69.0	69.5	68.5	69.06	0.1	0.15	240185.0	16605591.5	413
2017-04-05	67.5	69.0	67.5	68.96	1.96	2.93	257815.0	17657081.75	412
2017-04-04	66.5	67.25	66.25	67.0	0.27	0.4	102702.0	6839054.5	155
2017-04-03	67.25	67.25	66.5	66.73	-0.52	-0.77	84486.0	5647903.25	147
2017-04-02	68.25	68.5	67.25	67.25	-1.32	-1.93	64281.0	4347949.75	133
2017-03-30	68.5	69.0	68.25	68.57	-0.35	-0.51	117570.0	8077711.0	222
2017-03-29	68.5	69.0	68.0	68.92	0.67	0.98	186014.0	12771538.0	290
2017-03-28	66.5	69.75	66.5	68.25	1.72	2.59	289492.0	19702039.75	445
2017-03-27	67.5	67.75	66.25	66.53	-1.2	-1.77	110118.0	7364884.25	248
2017-03-26	67.0	67.75	67.0	67.73	0.82	1.23	100546.0	6793359.0	119
2017-03-23	67.0	67.25	66.25	66.91	0.23	0.34	88075.0	5890978.0	154
2017-03-22	67.5	68.0	65.0	66.68	-1.09	-1.61	258298.0	17098048.25	447
2017-03-21	68.0	68.5	67.5	67.77	-0.32	-0.47	96784.0	6587234.0	173
2017-03-20	68.5	68.5	68.0	68.09	-0.14	-0.21	85464.0	5831389.25	154
2017-03-19	68.5	68.5	68.0	68.23	-0.07	-0.1	96790.0	6604276.75	161
2017-03-16	67.75	68.5	67.75	68.3	0.47	0.69	256798.0	17474183.5	235
2017-03-15	68.0	68.25	67.75	67.83	-0.17	-0.25	107939.0	7334959.25	169
2017-03-14	68.75	68.75	67.5	68.0	-0.81	-1.18	419145.0	28556064.5	726
2017-03-13	68.5	69.0	68.0	68.81	0.47	0.69	93737.0	6424808.75	297
2017-03-12	70.25	70.25	67.5	68.34	-1.91	-2.72	97501.0	6762506.25	188
2017-03-09	70.25	70.5	70.0	70.25	-0.5	-0.71	229913.0	16148562.25	170
2017-03-08	70.5	71.0	70.5	70.75	-0.25	-0.35	33047.0	2337915.0	65
2017-03-07	71.0	71.25	70.5	71.0	0.0	0.0	51594.0	3664248.5	90
2017-03-06	70.25	71.0	70.25	71.0	0.6	0.85	61312.0	4329590.25	83
2017-03-05	70.5	70.75	70.25	70.4	-0.45	-0.64	239017.0	16877042.25	88
2017-03-02	70.5	71.25	70.5	70.85	0.1	0.14	81028.0	5755350.5	94
2017-03-01	70.75	71.0	70.25	70.75	0.37	0.53	31266.0	2211401.5	70
2017-02-28	70.25	71.0	70.25	70.38	0.13	0.19	89298.0	6295348.25	160
2017-02-27	71.5	71.5	70.25	70.25	-1.39	-1.94	128677.0	9108013.0	164
2017-02-26	71.5	72.25	71.25	71.64	0.12	0.17	63478.0	4562961.75	104
2017-02-23	72.5	72.5	71.5	71.52	-1.01	-1.39	100918.0	7258297.25	116
2017-02-22	70.5	73.25	70.5	72.53	1.63	2.3	274014.0	19821629.75	428
2017-02-21	70.75	71.25	70.25	70.9	0.13	0.18	60064.0	4244996.5	206
2017-02-20	71.25	71.5	70.75	70.77	-0.54	-0.76	66895.0	4755391.75	125
2017-02-19	71.75	71.75	71.25	71.31	-0.23	-0.32	89361.0	6377503.5	156
2017-02-16	71.0	71.75	70.5	71.54	0.06	0.08	169977.0	12118666.75	265
2017-02-15	70.25	71.75	70.25	71.48	0.79	1.12	241358.0	17189799.75	308
2017-02-14	70.75	70.75	70.25	70.69	0.03	0.04	39490.0	2785724.0	123
2017-02-13	71.0	71.5	70.5	70.66	-0.3	-0.42	76969.0	5459459.25	204
2017-02-12	70.75	71.25	70.75	70.96	0.27	0.38	34615.0	2454837.75	103
2017-02-09	70.5	70.75	70.0	70.69	0.44	0.63	79875.0	5631407.25	134
2017-02-08	72.5	72.5	70.0	70.25	-1.49	-2.08	110758.0	7817535.0	187
2017-02-07	72.25	72.5	71.5	71.74	-0.51	-0.71	133548.0	9611109.5	143
2017-02-06	72.5	72.75	72.0	72.25	0.18	0.25	84508.0	6120648.0	68
2017-02-05	72.5	72.75	72.0	72.07	-0.46	-0.63	92319.0	6682686.5	68
2017-02-02	72.25	72.75	72.25	72.53	0.18	0.25	96895.0	7023848.75	105
2017-02-01	72.25	73.25	72.25	72.35	0.1	0.14	142090.0	10325039.0	151
2017-01-31	73.0	73.25	72.25	72.25	-0.82	-1.12	171837.0	12489327.0	223
2017-01-30	73.75	73.75	73.0	73.07	-0.55	-0.75	108012.0	7903433.5	143
2017-01-29	73.75	73.75	73.25	73.62	0.02	0.03	83376.0	6138597.25	147
2017-01-26	74.5	74.5	73.25	73.6	-0.63	-0.85	209935.0	15494639.25	308
2017-01-25	72.5	74.5	72.0	74.23	1.97	2.73	672074.0	49364855.75	934
2017-01-24	72.5	72.75	71.75	72.26	-0.3	-0.41	191604.0	13868089.5	238
2017-01-23	72.25	72.75	71.75	72.56	0.07	0.1	75576.0	5465341.0	126
2017-01-22	70.75	72.5	70.5	72.49	1.27	1.78	106380.0	7618976.0	178
2017-01-19	71.25	71.75	71.0	71.22	-0.78	-1.08	65765.0	4693653.75	88
2017-01-18	70.0	72.5	70.0	72.0	-0.92	-1.26	83301.0	5951975.25	110
2017-01-17	71.0	73.0	70.25	72.92	1.82	2.56	227315.0	16272437.5	610
2017-01-16	71.75	72.0	70.5	71.1	-0.89	-1.24	208004.0	14781896.5	529
2017-01-15	72.25	72.25	71.5	71.99	-0.01	-0.01	290604.0	20929252.5	467
2017-01-12	70.25	72.25	69.75	72.0	1.66	2.36	269595.0	19091774.0	385
2017-01-11	71.0	71.25	70.0	70.34	-0.61	-0.86	142862.0	10084001.0	388
2017-01-10	73.5	73.5	70.0	70.95	-3.2	-4.32	211197.0	15195952.0	518
2017-01-09	74.0	74.25	73.0	74.15	-0.28	-0.38	67285.0	4953169.25	131
2017-01-08	74.0	74.5	73.25	74.43	1.09	1.49	95109.0	7019555.25	183
2017-01-05	73.75	74.0	73.0	73.34	-0.38	-0.52	107181.0	7883621.75	233
2017-01-04	75.0	75.0	73.25	73.72	-1.21	-1.61	154253.0	11425852.5	259
2017-01-03	75.75	75.75	74.5	74.93	-0.57	-0.75	106893.0	8013431.5	204
2017-01-02	76.25	76.5	75.25	75.5	-0.81	-1.06	183450.0	13941687.5	257
2017-01-01	75.0	76.75	74.75	76.31	1.66	2.22	102625.0	7800424.5	239
2016-12-29	76.0	76.5	74.25	74.65	-0.78	-1.03	271732.0	20404184.5	417
2016-12-28	74.25	75.75	74.25	75.43	0.93	1.25	233468.0	17490588.5	272
2016-12-27	74.25	75.25	74.0	74.5	0.31	0.42	160178.0	11945366.75	231
2016-12-26	74.75	74.75	74.0	74.19	-0.33	-0.44	62515.0	4641798.0	177
2016-12-25	73.25	75.5	73.25	74.52	-0.28	-0.37	177617.0	13301158.75	313
2016-12-22	74.5	75.25	73.5	74.8	0.38	0.51	131118.0	9738441.5	290
2016-12-21	76.0	76.0	74.0	74.42	-1.02	-1.35	99989.0	7468585.0	196
2016-12-20	76.5	76.5	75.0	75.44	-0.79	-1.04	49655.0	3745442.5	145
2016-12-19	78.0	78.0	76.0	76.23	-1.42	-1.83	64210.0	4950362.5	206
2016-12-18	75.5	77.75	75.5	77.65	2.44	3.24	185384.0	14287125.0	332
2016-12-15	75.5	75.5	73.0	75.21	-0.46	-0.61	177044.0	13257904.0	289
2016-12-14	76.0	76.0	74.5	75.67	-0.08	-0.11	125621.0	9457245.25	331
2016-12-13	76.75	76.75	75.5	75.75	-1.36	-1.76	128462.0	9744872.5	217
2016-12-12	78.5	78.75	77.0	77.11	-0.95	-1.22	165426.0	12857148.0	288
2016-12-11	78.25	78.75	77.5	78.06	0.28	0.36	216144.0	16915595.75	331
2016-12-08	77.5	78.25	77.5	77.78	0.26	0.34	306222.0	23861264.0	220
2016-12-07	79.0	79.0	77.5	77.52	-1.36	-1.72	199218.0	15528890.5	311
2016-12-06	79.0	79.5	78.25	78.88	-0.19	-0.24	435421.0	34381759.25	421
2016-12-05	80.0	80.0	77.25	79.07	-0.66	-0.83	520666.0	40770861.0	608
2016-12-04	81.75	82.0	77.5	79.73	-0.41	-0.51	1047305.0	82862214.0	1301
2016-12-01	75.75	81.25	75.75	80.14	6.09	8.22	1101940.0	88603346.75	991
2016-11-30	72.5	75.0	72.5	74.05	1.55	2.14	510560.0	37873933.75	897
2016-11-29	72.5	73.25	72.5	72.5	0.0	0.0	132094.0	9617739.25	182
2016-11-28	72.25	73.0	72.25	72.5	0.44	0.61	179495.0	13025376.0	250
2016-11-27	72.75	72.75	71.75	72.06	-0.54	-0.74	114712.0	8291182.0	295
2016-11-24	72.25	73.75	71.0	72.6	0.56	0.78	297233.0	21732812.25	448
2016-11-23	70.25	72.25	70.25	72.04	1.39	1.97	386389.0	27650789.5	473
2016-11-22	69.75	71.0	69.5	70.65	1.31	1.89	232368.0	16296562.0	319
2016-11-21	69.25	69.75	69.25	69.34	0.3	0.43	218945.0	15189377.75	410
2016-11-20	68.5	69.5	68.5	69.04	0.74	1.08	227613.0	15717939.5	483
2016-11-17	68.5	70.0	68.25	68.3	-0.31	-0.45	348013.0	23978737.0	537
2016-11-16	69.0	69.0	68.5	68.61	-0.34	-0.49	188112.0	12961236.25	213
2016-11-15	68.0	69.0	68.0	68.95	0.8	1.17	267094.0	18284843.0	276
2016-11-14	68.5	69.0	68.0	68.15	-1.72	-2.46	78361.0	5373273.25	147
2016-11-13	68.25	70.0	68.25	69.87	0.91	1.32	131745.0	9156206.75	181
2016-11-10	68.0	69.0	67.75	68.96	1.44	2.13	256331.0	17569638.75	267
2016-11-09	67.0	68.0	65.5	67.52	-0.12	-0.18	258332.0	17434796.5	725
2016-11-08	67.5	68.0	67.0	67.64	0.07	0.1	256610.0	17341368.0	273
2016-11-07	64.25	68.0	64.25	67.57	3.57	5.58	679593.0	45502541.75	1085
2016-11-06	64.0	64.75	63.75	64.0	-0.32	-0.5	128069.0	8216800.5	216
2016-11-03	63.5	64.5	62.75	64.32	0.85	1.34	163676.0	10404831.25	876
2016-11-02	62.75	63.5	62.75	63.47	0.01	0.02	98286.0	6212327.5	133
2016-11-01	62.5	63.5	62.5	63.46	0.83	1.33	125809.0	7939425.25	193
2016-10-31	62.0	62.75	62.0	62.63	0.42	0.68	91302.0	5702584.0	144
2016-10-30	62.0	62.25	61.75	62.21	-0.04	-0.06	102317.0	6344141.75	164
2016-10-27	62.25	62.5	62.0	62.25	-0.06	-0.1	91799.0	5706839.25	109
2016-10-26	62.5	62.5	62.0	62.31	-0.33	-0.53	111766.0	6954563.75	141
2016-10-25	62.5	63.0	62.25	62.64	0.26	0.42	102462.0	6414229.0	129
2016-10-24	62.75	63.0	62.0	62.38	-0.28	-0.45	98755.0	6157438.75	194
2016-10-23	62.75	62.75	61.75	62.66	-0.21	-0.33	173552.0	10819090.75	258
2016-10-20	61.75	63.0	61.0	62.87	1.21	1.96	177767.0	11049542.0	305
2016-10-19	62.0	62.5	61.25	61.66	-1.09	-1.74	252318.0	15525841.25	220
2016-10-18	61.75	63.0	61.25	62.75	-2.39	-3.67	235829.0	14689761.5	455
2016-10-17	65.25	65.5	65.0	65.14	-0.11	-0.17	306987.0	19971567.0	247
2016-10-16	65.25	65.75	65.25	65.25	-0.6	-0.91	112662.0	7369530.75	163
2016-10-13	65.5	66.0	65.5	65.85	0.36	0.55	105945.0	6965797.0	286
2016-10-12	64.75	65.75	64.75	65.49	-0.14	-0.21	84924.0	5548742.75	147
2016-10-11	64.25	65.75	64.25	65.63	0.89	1.37	136578.0	8913050.5	359
2016-10-10	64.0	64.75	63.75	64.74	0.36	0.56	104651.0	6729012.25	146
2016-10-09	64.75	65.0	64.0	64.38	-0.37	-0.57	80667.0	5204283.5	248
2016-10-06	65.0	65.0	64.25	64.75	0.29	0.45	130008.0	8370224.75	3630
2016-10-05	63.75	64.5	63.0	64.46	1.26	1.99	73575.0	4678953.0	209
2016-10-04	64.0	64.0	63.0	63.2	-0.85	-1.33	202698.0	12899421.0	185
2016-10-03	63.0	64.25	62.75	64.05	0.3	0.47	142399.0	9058903.25	386
2016-10-02	66.25	66.5	63.0	63.75	-2.5	-3.77	153606.0	9984237.25	492
2016-09-29	64.25	67.25	64.25	66.25	1.14	1.75	228935.0	15108260.0	353
2016-09-28	66.5	66.5	64.0	65.11	-2.09	-3.11	113827.0	7460804.25	397
2016-09-27	68.0	68.0	66.75	67.2	-1.3	-1.9	180488.0	12144530.75	393
2016-09-26	68.5	68.75	68.5	68.5	0.0	0.0	37678.0	2581840.25	55
2016-09-25	68.5	68.75	68.0	68.5	-0.66	-0.95	76123.0	5189669.0	147
2016-09-21	68.75	69.25	68.5	69.16	0.27	0.39	101956.0	7023787.0	330
2016-09-20	68.75	69.25	68.25	68.89	0.15	0.22	167299.0	11477040.25	538
2016-09-19	67.5	68.75	67.5	68.74	1.12	1.66	170990.0	11609999.5	895
2016-09-18	67.5	67.75	67.25	67.62	0.15	0.22	135350.0	9138184.75	379
2016-09-08	67.25	67.5	67.0	67.47	0.47	0.7	230235.0	15486168.75	417
2016-09-07	66.75	67.0	66.75	67.0	0.21	0.31	143585.0	9597767.5	1166
2016-09-06	66.75	67.25	66.5	66.79	0.04	0.06	90242.0	6029549.75	172
2016-09-05	66.0	67.75	66.0	66.75	0.75	1.14	251555.0	16815851.0	507
2016-09-04	66.0	66.5	65.75	66.0	0.0	0.0	52448.0	3465151.75	163
2016-09-01	67.0	67.0	65.25	66.0	-0.66	-0.99	52201.0	3444632.0	165
2016-08-31	66.75	67.0	66.5	66.66	-0.19	-0.28	73082.0	4879540.0	485
2016-08-30	66.75	67.0	66.25	66.85	-0.57	-0.85	98834.0	6586533.25	127
2016-08-29	66.25	67.75	66.25	67.42	1.42	2.15	426938.0	28648731.75	506
2016-08-28	63.5	66.25	63.5	66.0	2.25	3.53	290877.0	18874198.0	1452
2016-08-25	64.25	64.5	63.0	63.75	-0.78	-1.21	568387.0	36265731.0	701
2016-08-24	64.5	65.0	64.25	64.53	-0.19	-0.29	247363.0	16014284.0	1903
2016-08-23	64.5	65.25	64.5	64.72	-0.55	-0.84	209850.0	13603386.75	2192
2016-08-22	65.0	65.75	64.75	65.27	0.07	0.11	216230.0	14073205.75	436
2016-08-21	65.25	65.5	65.0	65.2	0.24	0.37	234666.0	15304626.75	665
2016-08-18	61.5	66.5	61.5	64.96	2.76	4.44	470962.0	30292378.75	804
2016-08-17	64.0	64.25	62.0	62.2	-2.16	-3.36	223219.0	14260206.25	353
2016-08-16	64.0	65.0	64.0	64.36	0.11	0.17	270830.0	17492456.75	646
2016-08-15	64.25	64.5	64.0	64.25	0.1	0.16	183232.0	11770167.5	235
2016-08-14	64.0	64.5	64.0	64.15	0.16	0.25	244218.0	15663641.0	501
2016-08-11	63.25	64.0	63.0	63.99	0.49	0.77	144418.0	9195161.25	405
2016-08-10	63.75	63.75	63.25	63.5	-0.24	-0.38	116366.0	7386432.0	418
2016-08-09	63.5	63.75	63.0	63.74	0.12	0.19	203176.0	12908215.5	557
2016-08-08	63.5	63.75	63.0	63.62	0.62	0.98	171298.0	10864582.25	582
2016-08-07	62.75	63.5	62.75	63.0	0.5	0.8	232891.0	14683574.0	710
2016-08-04	61.25	62.75	61.25	62.5	0.83	1.35	122247.0	7596668.25	303
2016-08-03	62.0	62.25	61.25	61.67	-0.3	-0.48	200285.0	12391150.0	490
2016-08-02	61.0	62.25	60.75	61.97	0.7	1.14	358760.0	22041333.0	712
2016-08-01	60.75	61.5	60.5	61.27	0.75	1.24	127792.0	7798655.75	298
2016-07-31	60.0	61.25	59.75	60.52	0.16	0.27	287199.0	17328246.0	733
2016-07-28	59.75	60.75	59.25	60.36	0.85	1.43	483585.0	29005015.75	1250
2016-07-27	59.0	59.75	58.5	59.51	0.53	0.9	273969.0	16159245.5	633
2016-07-26	59.0	59.25	58.5	58.98	-0.01	-0.02	427290.0	25126865.25	616
2016-07-25	58.75	59.5	58.75	58.99	-0.12	-0.2	354641.0	20933968.25	799
2016-07-24	59.0	59.25	58.5	59.11	-0.4	-0.67	266907.0	15746220.5	514
2016-07-21	59.75	60.0	59.25	59.51	-0.23	-0.39	139570.0	8307314.25	165
2016-07-20	59.5	59.75	59.25	59.74	0.13	0.22	167316.0	9962902.0	215
2016-07-19	60.25	60.25	59.5	59.61	-0.51	-0.85	158113.0	9466194.25	234
2016-07-18	60.5	60.75	60.0	60.12	-0.26	-0.43	220284.0	13260372.25	282
2016-07-17	59.75	60.5	59.5	60.38	1.1	1.86	326117.0	19544678.75	422
2016-07-14	59.75	60.25	59.25	59.28	-0.48	-0.8	532915.0	31793623.5	491
2016-07-13	59.5	60.0	59.25	59.76	0.43	0.72	426312.0	25392897.25	383
2016-07-12	59.5	60.0	59.25	59.33	0.08	0.14	329638.0	19620547.0	327
2016-07-11	59.5	60.0	59.0	59.25	-0.31	-0.52	496114.0	29483163.25	596
2016-07-10	59.5	59.75	59.0	59.56	0.22	0.37	266755.0	15806704.25	306
2016-06-30	59.75	60.0	59.0	59.34	-0.29	-0.49	255564.0	15190986.5	283
2016-06-29	59.75	60.5	59.5	59.63	-0.1	-0.17	204507.0	12232265.75	218
2016-06-28	59.0	60.0	58.75	59.73	0.1	0.17	156184.0	9299861.75	215
2016-06-27	59.75	60.25	58.25	59.63	-1.06	-1.75	355244.0	21198284.5	396
2016-06-26	60.0	61.25	58.0	60.69	0.16	0.26	265615.0	15945685.5	413
2016-06-23	61.0	61.5	60.5	60.53	-0.38	-0.62	420694.0	25536626.5	313
2016-06-22	60.5	61.0	60.5	60.91	0.38	0.63	149977.0	9114483.75	228
2016-06-21	61.75	61.75	60.5	60.53	-1.04	-1.69	375124.0	22854656.75	491
2016-06-20	61.25	62.0	61.0	61.57	0.16	0.26	231358.0	14220614.5	352
2016-06-19	62.75	63.5	61.0	61.41	-1.03	-1.65	604713.0	37708906.25	654
2016-06-16	62.5	62.75	62.25	62.44	-0.23	-0.37	156316.0	9778269.0	164
2016-06-15	63.0	63.5	62.5	62.67	-0.35	-0.56	238491.0	14999485.75	341
2016-06-14	63.5	63.75	63.0	63.02	-0.48	-0.76	186151.0	11759054.5	229
2016-06-13	63.5	63.75	63.25	63.5	0.14	0.22	95331.0	6052197.25	125
2016-06-12	63.5	63.75	63.0	63.36	-0.6	-0.94	140298.0	8884261.25	211
2016-06-09	64.5	65.0	63.5	63.96	-0.52	-0.81	538861.0	34556970.25	570
2016-06-08	63.25	65.0	62.75	64.48	1.43	2.27	837293.0	53335252.25	953
2016-06-07	62.0	63.25	62.0	63.05	0.81	1.3	146056.0	9141577.5	182
2016-06-06	61.75	62.5	61.5	62.24	0.58	0.94	85428.0	5304896.5	107
2016-06-05	62.0	62.25	61.5	61.66	-0.37	-0.6	76083.0	4706939.75	176
2016-06-02	62.25	62.75	61.75	62.03	-0.35	-0.56	209658.0	13030098.5	240
2016-06-01	62.5	62.75	62.0	62.38	-0.18	-0.29	126432.0	7881760.0	253
2016-05-31	62.5	62.75	62.0	62.56	0.31	0.5	105028.0	6559942.25	165
2016-05-30	62.0	62.5	62.0	62.25	0.2	0.32	130286.0	8102555.5	152
2016-05-29	62.25	62.75	62.0	62.05	-0.07	-0.11	100631.0	6273596.0	160
2016-05-26	63.25	63.5	62.0	62.12	-0.92	-1.46	261850.0	16391720.25	356
2016-05-25	63.75	64.0	62.75	63.04	-0.16	-0.25	366294.0	23122434.75	458
2016-05-24	62.5	63.25	62.25	63.2	0.45	0.72	101834.0	6388491.75	157
2016-05-23	63.75	63.75	62.75	62.75	-1.27	-1.98	163278.0	10339679.75	229
2016-05-22	63.75	64.25	63.5	64.02	0.25	0.39	215427.0	13753996.0	217
2016-05-19	64.0	64.0	63.5	63.77	-0.23	-0.36	289215.0	18427362.0	257
2016-05-18	64.75	64.75	64.0	64.0	-0.25	-0.39	158780.0	10217568.5	209
2016-05-17	64.0	64.75	63.75	64.25	0.57	0.9	571260.0	36789614.0	390
2016-05-16	63.5	64.0	63.25	63.68	0.32	0.51	179001.0	11404440.25	217
2016-05-15	63.75	64.0	63.25	63.36	-0.14	-0.22	299830.0	19086272.0	237
2016-05-12	63.75	64.5	63.5	63.5	-0.16	-0.25	352034.0	22507432.5	388
2016-05-11	63.75	64.0	63.5	63.66	0.16	0.25	78433.0	4995664.75	148
2016-05-10	64.25	64.25	63.25	63.5	-0.9	-1.4	318842.0	20294364.75	387
2016-05-09	65.0	65.0	64.25	64.4	-0.22	-0.34	123816.0	7988924.75	225
2016-05-08	65.0	65.75	64.5	64.62	-0.22	-0.34	211694.0	13796521.75	275
2016-05-05	63.75	65.0	63.75	64.84	1.18	1.85	125066.0	8073687.25	225
2016-05-04	64.25	64.25	63.25	63.66	-0.75	-1.16	162959.0	10383797.0	265
2016-05-03	65.0	65.5	64.25	64.41	-0.81	-1.24	232653.0	15112879.0	251
2016-05-02	65.25	65.25	64.75	65.22	-0.28	-0.43	228432.0	14850177.5	224
2016-05-01	66.0	66.25	65.25	65.5	-0.37	-0.56	202965.0	13321733.5	251
2016-04-28	66.0	66.0	65.5	65.87	0.1	0.15	229449.0	15111573.75	227
2016-04-27	65.75	66.25	65.75	65.77	0.12	0.18	262959.0	17342073.5	257
2016-04-26	67.0	67.0	65.5	65.65	-1.17	-1.75	276098.0	18305839.5	304
2016-04-25	66.0	67.25	65.25	66.82	1.3	1.98	374907.0	24776013.25	520
2016-04-24	64.75	67.0	64.75	65.52	0.77	1.19	542169.0	35809854.0	574
2016-04-21	65.25	65.25	64.5	64.75	0.35	0.54	261246.0	16959786.5	281
2016-04-20	64.25	65.25	64.0	64.4	0.18	0.28	214304.0	13843307.5	266
2016-04-19	63.5	64.25	63.25	64.22	1.28	2.03	175321.0	11190028.75	299
2016-04-18	62.5	63.25	61.0	62.94	-2.29	-3.51	451487.0	28065521.25	667
2016-04-17	66.0	66.0	65.0	65.23	-1.01	-1.52	155089.0	10150580.0	284
2016-04-14	66.25	66.25	65.75	66.24	0.02	0.03	212223.0	14005482.25	310
2016-04-13	65.0	66.25	65.0	66.22	1.41	2.18	456271.0	29968240.75	491
2016-04-12	64.25	65.0	64.25	64.81	0.34	0.53	211572.0	13699048.0	297
2016-04-11	64.5	65.0	64.25	64.47	-0.35	-0.54	267824.0	17293218.5	409
2016-04-10	64.5	65.0	64.0	64.82	0.77	1.2	277909.0	17942557.0	409
2016-04-07	64.0	64.25	63.5	64.05	0.47	0.74	276181.0	17624008.25	368
2016-04-06	63.75	64.0	63.25	63.58	0.25	0.39	175204.0	11124724.25	259
2016-04-05	64.0	64.0	63.0	63.33	-0.76	-1.19	229119.0	14546880.25	339
2016-04-04	64.25	64.5	63.5	64.09	-0.2	-0.31	308330.0	19739249.25	487
2016-04-03	65.5	65.5	63.75	64.29	-1.97	-2.97	230164.0	14884526.0	337
2016-03-31	67.75	67.75	65.25	66.26	-3.68	-5.26	544789.0	36066455.0	631
2016-03-30	69.0	70.5	69.0	69.94	1.35	1.97	1288637.0	90075102.5	740
2016-03-29	69.25	69.25	68.0	68.59	-1.04	-1.49	311101.0	21359507.75	269
2016-03-28	70.5	70.75	69.25	69.63	-0.37	-0.53	550337.0	38492621.5	454
2016-03-27	69.5	70.25	68.75	70.0	0.8	1.16	471025.0	32740756.5	381
2016-03-24	69.0	69.5	68.5	69.2	-0.12	-0.17	347832.0	23944670.0	401
2016-03-23	70.25	70.75	69.25	69.32	-0.61	-0.87	518311.0	36265932.75	386
2016-03-22	69.5	70.75	69.5	69.93	0.53	0.76	500958.0	35104895.0	443
2016-03-21	69.75	70.5	69.0	69.4	-0.34	-0.49	706081.0	49260294.5	614
2016-03-20	70.0	70.75	68.5	69.74	0.3	0.43	490717.0	34108166.0	646
2016-03-17	69.5	70.0	69.0	69.44	0.56	0.81	361753.0	25161921.75	470
2016-03-16	68.0	69.0	67.75	68.88	1.05	1.55	338964.0	23169093.25	393
2016-03-15	68.0	69.0	67.5	67.83	-1.87	-2.68	324592.0	22143278.5	440
2016-03-14	72.0	72.0	69.5	69.7	-2.16	-3.01	161729.0	11444284.0	332
2016-03-13	73.25	73.5	71.75	71.86	-0.07	-0.1	154147.0	11140667.25	328
2016-03-10	72.5	73.5	71.75	71.93	-0.39	-0.54	262597.0	19033240.75	340
2016-03-09	74.0	74.0	72.0	72.32	-1.91	-2.57	192637.0	14037927.5	321
2016-03-08	74.0	74.5	73.5	74.23	0.87	1.19	232405.0	17213389.75	258
2016-03-07	72.25	73.75	71.75	73.36	1.44	2.0	255162.0	18537782.5	326
2016-03-06	71.75	72.25	71.75	71.92	1.55	2.2	134937.0	9721369.5	257
2016-03-03	69.25	70.5	69.0	70.37	1.37	1.99	198143.0	13843940.5	214
2016-03-02	70.0	70.5	68.75	69.0	-0.92	-1.32	157260.0	10908525.75	227
2016-03-01	69.75	70.0	69.25	69.92	1.0	1.45	173071.0	12061795.0	286
2016-02-29	69.25	70.0	68.5	68.92	0.03	0.04	144832.0	10034624.0	257
2016-02-28	68.0	69.5	67.75	68.89	1.64	2.44	246281.0	16906786.0	336
2016-02-25	67.0	67.5	66.5	67.25	0.77	1.16	217729.0	14591077.0	251
2016-02-24	66.75	68.0	66.25	66.48	-0.38	-0.57	394115.0	26431197.75	476
2016-02-23	66.0	67.5	66.0	66.86	1.02	1.55	631505.0	42233550.5	571
2016-02-22	65.75	66.25	65.25	65.84	0.77	1.18	395636.0	25956658.25	455
2016-02-21	65.25	65.75	65.0	65.07	-0.42	-0.64	356478.0	23286092.75	281
2016-02-18	65.75	66.5	65.25	65.49	0.67	1.03	214591.0	14119211.25	346
2016-02-17	64.25	65.25	64.25	64.82	-0.07	-0.11	156551.0	10162488.0	272
2016-02-16	65.5	66.0	64.25	64.89	0.5	0.78	354989.0	23230571.25	419
2016-02-15	63.0	64.75	63.0	64.39	1.3	2.06	133277.0	8578523.25	166
2016-02-14	66.0	66.5	62.0	63.09	-1.74	-2.68	192230.0	12460116.75	230
2016-02-11	66.0	66.0	64.0	64.83	-1.17	-1.77	166251.0	10711995.75	258
2016-02-10	66.25	67.0	66.0	66.0	-0.88	-1.32	66228.0	4404577.5	129
2016-02-09	66.5	67.5	66.5	66.88	-0.37	-0.55	97155.0	6505739.25	174
2016-02-08	68.5	68.5	67.0	67.25	-0.48	-0.71	184372.0	12437336.5	212
2016-02-07	66.5	68.25	66.5	67.73	-0.34	-0.5	87185.0	5867380.75	194
2016-02-04	69.0	69.5	68.0	68.07	0.14	0.21	192791.0	13249083.0	239
2016-02-03	66.5	68.0	66.25	67.93	0.87	1.3	61011.0	4083480.25	123
2016-02-02	67.0	68.25	67.0	67.06	-1.36	-1.99	188310.0	12773548.25	194
2016-02-01	69.0	69.25	67.75	68.42	-0.84	-1.21	224335.0	15391854.25	260
2016-01-31	70.0	70.75	69.0	69.26	1.7	2.52	230108.0	16088825.25	364
2016-01-28	65.75	68.0	65.75	67.56	2.38	3.65	210195.0	14133569.25	350
2016-01-27	64.0	65.5	64.0	65.18	1.66	2.61	303737.0	19725172.75	421
2016-01-26	63.25	64.5	63.0	63.52	-1.22	-1.88	236881.0	15054777.75	381
2016-01-25	65.0	65.0	63.75	64.74	-0.15	-0.23	105714.0	6809497.25	171
2016-01-24	67.0	68.25	64.25	64.89	1.35	2.12	166426.0	11019633.5	291
2016-01-21	63.0	64.0	62.0	63.54	-0.23	-0.36	220037.0	13795815.25	403
2016-01-20	67.5	67.5	63.0	63.77	-4.41	-6.47	219710.0	14348137.0	384
2016-01-19	68.0	68.75	66.5	68.18	1.6	2.4	289778.0	19533471.0	430
2016-01-18	66.0	68.0	65.75	66.58	-1.62	-2.38	288160.0	19151157.25	592
2016-01-17	65.5	69.0	65.5	68.2	-4.48	-6.16	404923.0	26917301.75	533
2016-01-14	71.25	73.0	71.0	72.68	-0.8	-1.09	194483.0	13958441.5	268
2016-01-13	74.0	75.75	72.75	73.48	0.13	0.18	285261.0	21182918.25	307
2016-01-12	73.0	74.5	71.0	73.35	0.3	0.41	308599.0	22481000.5	305
2016-01-11	68.5	73.25	68.0	73.05	3.81	5.5	183978.0	12950480.25	347
2016-01-10	67.0	70.75	67.0	69.24	0.14	0.2	286518.0	19905498.0	375
2016-01-07	69.75	70.0	65.75	69.1	-1.65	-2.33	336455.0	23067164.5	566
2016-01-06	75.75	75.75	69.25	70.75	-4.82	-6.38	585962.0	42163464.5	959
2016-01-05	78.5	79.0	75.0	75.57	-2.45	-3.14	411129.0	31347342.0	616
2016-01-04	80.75	81.0	78.0	78.02	-2.8	-3.46	225201.0	17835894.25	396
2016-01-03	81.25	82.5	80.0	80.82	-1.33	-1.62	231469.0	18708011.75	412
2015-12-31	80.0	83.0	78.0	82.15	1.87	2.33	477647.0	37938938.0	648
2015-12-30	84.0	84.75	80.0	80.28	-4.71	-5.54	394990.0	32393916.0	579
2015-12-29	85.0	85.0	79.5	84.99	-1.03	-1.2	435001.0	35349526.75	684
2015-12-28	85.75	86.25	85.5	86.02	-0.17	-0.2	152868.0	13120096.5	90
2015-12-27	86.75	86.75	85.5	86.19	-0.28	-0.32	36285.0	3122670.0	83
2015-12-24	87.0	87.0	85.75	86.47	0.71	0.83	51130.0	4416466.0	116
2015-12-23	87.0	87.0	85.75	85.76	-0.98	-1.13	155702.0	13450436.75	130
2015-12-22	87.0	87.0	86.0	86.74	0.28	0.32	140390.0	12162469.25	178
2015-12-21	86.25	86.5	85.75	86.46	0.2	0.23	74874.0	6469698.25	97
2015-12-20	85.5	86.5	85.0	86.26	-0.1	-0.12	181809.0	15577404.75	173
2015-12-17	85.75	86.75	85.5	86.36	0.64	0.75	394060.0	33915347.5	300
2015-12-16	85.25	86.0	84.75	85.72	0.96	1.13	217462.0	18547046.75	214
2015-12-15	85.0	85.75	84.5	84.76	-0.17	-0.2	168800.0	14385384.0	201
2015-12-14	85.0	86.0	84.5	84.93	-0.07	-0.08	252606.0	21514853.5	270
2015-12-13	87.0	87.0	84.75	85.0	-2.99	-3.4	222190.0	19015309.5	401
2015-12-10	86.5	88.25	86.5	87.99	0.99	1.14	575177.0	50426854.0	581
2015-12-09	87.0	87.25	86.0	87.0	0.26	0.3	235035.0	20435759.75	251
2015-12-08	87.0	87.25	85.75	86.74	-0.81	-0.93	290474.0	25135139.75	330
2015-12-07	87.75	88.0	87.0	87.55	0.05	0.06	270403.0	23656122.5	761
2015-12-06	86.25	88.0	86.25	87.5	2.49	2.93	435822.0	38067684.75	601
2015-12-03	85.5	86.5	85.0	85.01	-1.04	-1.21	151816.0	12958870.0	213
2015-12-02	86.0	88.0	85.5	86.05	-0.11	-0.13	256818.0	22289206.5	366
2015-12-01	85.25	86.25	85.0	86.16	0.9	1.06	111192.0	9510379.0	144
2015-11-30	85.75	85.75	85.0	85.26	-0.24	-0.28	50688.0	4325822.0	142
2015-11-29	85.5	86.0	85.0	85.5	-0.16	-0.19	35645.0	3048929.0	99
2015-11-26	85.75	86.0	85.0	85.66	-0.09	-0.1	154093.0	13246396.5	174
2015-11-25	87.0	87.0	85.75	85.75	-1.01	-1.16	122165.0	10530993.0	179
2015-11-24	85.75	87.75	85.75	86.76	1.01	1.18	176600.0	15349535.25	259
2015-11-23	85.75	86.25	85.0	85.75	-0.58	-0.67	153450.0	13133439.25	232
2015-11-22	85.25	86.75	85.25	86.33	1.59	1.88	179661.0	15449380.0	242
2015-11-19	84.0	85.0	83.75	84.74	0.99	1.18	201566.0	17010258.0	258
2015-11-18	83.75	84.5	83.5	83.75	0.02	0.02	162063.0	13612380.25	225
2015-11-17	83.5	86.0	83.5	83.73	0.97	1.17	200949.0	16932075.5	356
2015-11-16	81.25	83.25	81.25	82.76	2.15	2.67	323437.0	26698460.75	308
2015-11-15	80.75	81.5	79.0	80.61	-1.82	-2.21	168477.0	13532605.25	257
2015-11-12	83.5	83.5	82.0	82.43	-0.57	-0.69	139960.0	11575091.5	273
2015-11-11	80.5	83.75	80.0	83.0	2.97	3.71	246434.0	20230492.0	386
2015-11-10	80.5	80.75	80.0	80.03	-0.03	-0.04	178540.0	14354575.5	272
2015-11-09	79.5	80.25	78.75	80.06	1.05	1.33	204018.0	16223892.75	359
2015-11-08	80.5	80.5	77.75	79.01	-1.16	-1.45	300977.0	23592740.75	464
2015-11-05	81.0	81.0	79.75	80.17	-0.78	-0.96	192937.0	15481308.25	628
2015-11-04	81.5	82.0	79.5	80.95	0.03	0.04	352594.0	28424432.0	705
2015-11-03	83.0	83.0	80.5	80.92	-2.3	-2.76	196856.0	16133109.25	453
2015-11-02	82.5	83.5	82.5	83.22	0.72	0.87	122367.0	10164327.5	243
2015-11-01	83.75	83.75	82.0	82.5	-1.47	-1.75	147337.0	12145903.5	289
2015-10-29	85.5	85.5	83.0	83.97	0.14	0.17	177282.0	14863417.25	356
2015-10-28	85.5	85.5	81.25	83.83	-0.32	-0.38	478959.0	39701147.25	885
2015-10-27	89.0	89.0	82.75	84.15	-4.85	-5.45	269523.0	23298171.75	514
2015-10-26	90.0	91.0	88.75	89.0	-1.25	-1.39	185974.0	16560927.0	370
2015-10-25	91.25	92.5	90.0	90.25	-0.98	-1.07	72428.0	6596660.75	157
2015-10-22	91.0	91.5	89.0	91.23	-0.24	-0.26	65571.0	5924146.75	183
2015-10-21	92.25	93.0	90.75	91.47	-1.05	-1.13	121095.0	11077292.25	226
2015-10-20	93.75	93.75	92.5	92.52	-0.69	-0.74	161388.0	14996791.0	277
2015-10-19	94.75	94.75	93.0	93.21	-1.33	-1.41	165475.0	15455894.5	355
2015-10-18	96.0	96.5	94.5	94.54	-1.86	-1.93	142537.0	13573799.75	205
2015-10-15	96.0	97.0	95.5	96.4	-0.09	-0.09	89657.0	8642691.5	121
2015-10-14	96.75	96.75	95.75	96.49	-0.29	-0.3	132283.0	12729518.5	170
2015-10-13	95.75	97.0	95.0	96.78	0.07	0.07	98926.0	9525524.75	218
2015-10-12	97.0	97.5	96.0	96.71	-0.01	-0.01	140935.0	13615561.0	229
2015-10-11	95.75	98.25	95.75	96.72	1.5	1.58	363567.0	35326779.25	492
2015-10-08	95.25	95.5	95.0	95.22	0.11	0.12	235804.0	22461664.75	282
2015-10-07	94.75	96.75	94.75	95.11	0.61	0.65	194162.0	18592151.5	289
2015-10-06	95.0	95.0	94.25	94.5	-0.25	-0.26	52584.0	4982921.25	101
2015-10-05	94.75	95.0	94.25	94.75	0.11	0.12	57311.0	5426134.5	110
2015-10-04	94.0	95.0	94.0	94.64	0.63	0.67	37456.0	3544986.0	74
2015-10-01	92.0	95.0	92.0	94.01	-1.39	-1.46	52394.0	4939073.75	104
2015-09-30	96.0	96.0	94.25	95.4	0.35	0.37	29747.0	2825078.5	71
2015-09-29	95.75	95.75	95.0	95.05	-1.16	-1.21	71422.0	6797914.5	72
2015-09-21	96.0	96.5	95.75	96.21	0.72	0.75	62778.0	6033370.0	171
2015-09-20	94.25	96.0	94.25	95.49	-0.25	-0.26	128607.0	12280093.5	125
2015-09-17	95.75	96.0	94.0	95.74	1.01	1.07	73794.0	7045447.5	136
2015-09-16	95.5	96.0	94.5	94.73	-0.26	-0.27	49864.0	4754280.75	99
2015-09-15	95.0	95.25	93.5	94.99	-0.51	-0.53	67462.0	6386420.0	132
2015-09-14	96.0	96.25	95.5	95.5	-0.51	-0.53	36845.0	3525473.5	108
2015-09-13	97.0	97.75	96.0	96.01	-1.02	-1.05	164713.0	15932490.5	229
2015-09-10	97.0	97.75	96.5	97.03	-0.71	-0.73	113341.0	10995697.75	187
2015-09-09	97.0	99.0	96.0	97.74	1.73	1.8	225702.0	21980982.75	350
2015-09-08	95.5	96.25	95.5	96.01	0.32	0.33	127455.0	12223463.25	145
2015-09-07	94.75	97.5	94.0	95.69	1.6	1.7	297388.0	28573978.5	294
2015-09-06	93.75	94.5	92.0	94.09	-0.03	-0.03	83508.0	7762030.5	184
2015-09-03	95.5	95.5	94.0	94.12	-0.14	-0.15	33316.0	3159736.0	142
2015-09-02	94.0	95.25	93.25	94.26	-1.96	-2.04	108518.0	10216446.0	245
2015-09-01	98.0	98.5	96.0	96.22	-1.15	-1.18	103045.0	9997468.5	163
2015-08-31	98.25	98.75	97.0	97.37	-1.02	-1.04	154373.0	15097997.5	210
2015-08-30	99.25	101.25	98.25	98.39	1.53	1.58	289604.0	28997875.25	491
2015-08-27	97.0	97.5	96.25	96.86	4.59	4.97	283207.0	27466607.75	463
2015-08-26	91.25	94.75	91.0	92.27	0.52	0.57	455208.0	42416728.5	792
2015-08-25	85.0	91.75	83.5	91.75	8.26	9.89	470798.0	42339273.0	554
2015-08-24	89.75	89.75	82.0	83.49	-6.89	-7.62	722181.0	61580553.5	916
2015-08-23	96.0	96.0	90.0	90.38	-7.69	-7.84	434393.0	39789797.0	742
2015-08-20	98.5	98.75	96.0	98.07	-0.93	-0.94	252441.0	24513579.75	411
2015-08-19	100.0	101.0	98.25	99.0	-2.19	-2.16	134276.0	13396099.75	294
2015-08-18	103.75	103.75	99.0	101.19	-1.91	-1.85	307653.0	31000166.25	426
2015-08-17	107.0	107.0	102.5	103.1	-3.36	-3.16	148126.0	15540485.0	325
2015-08-16	110.5	111.0	106.0	106.46	-4.28	-3.86	236412.0	25502329.5	388
2015-08-13	111.75	111.75	110.25	110.74	-0.41	-0.37	56646.0	6283126.25	153
2015-08-12	112.0	112.0	110.5	111.15	-1.35	-1.2	125885.0	13975615.75	180
2015-08-11	113.25	113.5	112.5	112.5	-0.59	-0.52	67032.0	7567482.25	118
2015-08-10	113.0	113.5	113.0	113.09	0.54	0.48	53870.0	6096153.25	108
2015-08-09	112.75	113.0	112.0	112.55	-0.12	-0.11	77950.0	8755093.25	141
2015-08-06	113.5	113.5	112.0	112.67	-1.13	-0.99	67444.0	7607003.0	153
2015-08-05	114.0	114.5	113.75	113.8	0.49	0.43	62322.0	7114938.5	95
2015-08-04	114.0	114.5	113.0	113.31	-0.75	-0.66	54661.0	6212476.75	132
2015-08-03	114.25	114.5	113.75	114.06	-0.21	-0.18	45374.0	5177173.0	118
2015-08-02	116.0	116.5	113.5	114.27	-1.73	-1.49	123068.0	14141608.75	240
2015-07-30	116.25	117.0	115.75	116.0	-0.03	-0.03	59955.0	6955687.75	165
2015-07-29	116.0	116.75	116.0	116.03	0.09	0.08	147739.0	17157105.75	226
2015-07-28	116.0	116.25	115.5	115.94	-0.2	-0.17	65133.0	7551936.0	168
2015-07-27	116.25	117.0	116.0	116.14	-0.28	-0.24	106647.0	12432003.75	190
2015-07-26	117.5	117.5	116.25	116.42	-1.06	-0.9	141439.0	16543486.25	260
2015-07-23	118.0	118.0	117.25	117.48	-0.1	-0.09	40162.0	4718140.75	116
2015-07-22	118.0	118.25	117.5	117.58	0.21	0.18	69068.0	8138345.25	152
2015-07-15	117.5	118.0	117.0	117.37	0.13	0.11	225009.0	26433250.25	316
2015-07-14	118.0	118.0	117.0	117.24	-0.8	-0.68	133867.0	15716427.0	233
2015-07-13	119.5	119.5	118.0	118.04	-3.67	-3.02	253245.0	29994720.0	372
2015-07-12	121.75	122.75	121.25	121.71	0.52	0.43	284013.0	34620035.75	454
2015-07-09	120.75	122.25	120.25	121.19	0.57	0.47	256269.0	31056035.5	353
2015-07-08	120.75	121.0	120.0	120.62	-0.13	-0.11	76081.0	9163282.75	156
2015-07-07	119.5	120.75	119.5	120.75	0.86	0.72	115733.0	13906039.5	241
2015-07-06	117.75	120.0	117.25	119.89	1.45	1.22	163184.0	19459037.75	309
2015-07-05	118.0	119.0	117.25	118.44	0.21	0.18	57481.0	6804487.25	147
2015-07-02	118.0	118.5	117.5	118.23	0.25	0.21	76491.0	9025827.5	148
2015-07-01	118.25	118.25	116.25	117.98	-0.06	-0.05	333612.0	39082472.75	267
2015-06-30	118.0	118.25	115.25	118.04	-0.43	-0.36	187449.0	22025475.5	262
2015-06-29	119.0	119.0	118.0	118.47	-0.4	-0.34	136801.0	16179983.0	205
2015-06-28	119.75	119.75	118.25	118.87	-0.74	-0.62	158380.0	18879887.0	265
2015-06-25	120.25	120.25	119.5	119.61	-0.52	-0.43	141115.0	16902835.0	258
2015-06-24	121.5	121.5	120.0	120.13	-1.15	-0.95	95152.0	11472675.75	175
2015-06-23	120.0	121.5	120.0	121.28	1.01	0.84	50489.0	6095569.0	138
2015-06-22	121.0	121.25	119.75	120.27	-0.19	-0.16	141333.0	16955033.5	255
2015-06-21	122.0	122.0	120.0	120.46	-1.92	-1.57	150784.0	18222681.5	267
2015-06-18	123.0	123.0	122.0	122.38	-0.59	-0.48	127628.0	15606513.25	190
2015-06-17	122.5	123.25	122.0	122.97	0.3	0.24	150600.0	18464399.0	260
2015-06-16	122.75	123.0	122.25	122.67	-0.18	-0.15	166647.0	20438958.0	308
2015-06-15	125.0	125.75	122.5	122.85	-2.27	-1.81	228178.0	28265811.5	502
2015-06-14	122.5	127.5	122.0	125.12	3.01	2.46	552018.0	68843471.25	852
2015-06-11	121.5	122.5	121.25	122.11	0.82	0.68	138303.0	16852344.75	193
2015-06-10	122.0	122.5	121.0	121.29	-0.46	-0.38	283000.0	34467904.75	322
2015-06-09	120.25	121.75	120.0	121.75	-0.05	-0.04	277408.0	33506749.5	400
2015-06-08	122.25	122.25	121.5	121.8	-0.31	-0.25	89502.0	10910914.25	217
2015-06-07	123.0	123.25	121.75	122.11	-0.67	-0.55	380093.0	46545845.0	598
2015-06-04	121.5	124.5	121.0	122.78	1.43	1.18	638414.0	78595362.75	994
2015-06-03	120.75	121.5	120.25	121.35	0.63	0.52	102443.0	12405674.5	154
2015-06-02	119.5	121.5	119.25	120.72	1.1	0.92	120329.0	14503265.5	196
2015-06-01	119.75	120.0	119.25	119.62	0.11	0.09	65258.0	7806558.25	104
2015-05-31	120.0	120.25	119.5	119.51	-0.1	-0.08	114461.0	13730032.0	141
2015-05-28	120.5	120.5	119.5	119.61	-0.54	-0.45	55964.0	6696682.75	124
2015-05-27	120.0	121.0	119.5	120.15	-0.09	-0.07	71248.0	8559761.5	180
2015-05-26	119.75	120.5	119.75	120.24	0.74	0.62	139008.0	16693213.0	157
2015-05-25	120.0	120.25	119.5	119.5	-0.01	-0.01	79206.0	9487624.5	128
2015-05-24	120.0	120.0	119.0	119.51	-0.49	-0.41	62449.0	7452864.5	150
2015-05-21	120.0	120.25	119.5	120.0	0.04	0.03	61439.0	7370725.5	126
2015-05-20	119.25	120.5	119.25	119.96	0.21	0.18	180812.0	21706994.5	238
2015-05-19	119.25	119.75	119.0	119.75	0.46	0.39	119237.0	14243118.75	145
2015-05-18	119.25	119.5	119.0	119.29	-0.09	-0.08	59753.0	7124577.75	175
2015-05-17	119.25	119.75	119.0	119.38	0.33	0.28	183596.0	21913013.0	272
2015-05-14	120.25	121.25	118.75	119.05	-0.96	-0.8	268591.0	32289723.0	419
2015-05-13	119.0	120.5	118.5	120.01	1.73	1.46	206946.0	24760419.5	312
2015-05-12	118.0	118.5	117.0	118.28	0.31	0.26	177202.0	20832793.75	312
2015-05-11	120.0	120.0	117.5	117.97	-2.03	-1.69	99905.0	11874939.0	275
2015-05-10	120.0	120.5	119.75	120.0	-0.34	-0.28	55090.0	6609115.25	144
2015-05-07	120.75	120.75	119.5	120.34	-0.15	-0.12	106633.0	12788295.5	224
2015-05-06	120.0	121.0	119.75	120.49	0.05	0.04	112078.0	13482084.75	228
2015-05-05	121.75	122.0	120.25	120.44	-0.62	-0.51	172731.0	20924606.25	309
2015-05-04	121.0	121.25	120.25	121.06	-0.19	-0.16	113592.0	13710428.5	256
2015-05-03	123.5	123.75	120.5	121.25	-2.22	-1.8	437826.0	53071036.5	665
2015-04-30	124.5	124.5	123.0	123.47	0.15	0.12	370339.0	45758641.25	649
2015-04-29	121.0	124.25	120.0	123.32	3.58	2.99	686211.0	83606723.25	1073
2015-04-28	115.75	122.5	115.25	119.74	4.08	3.53	837642.0	99034320.0	1251
2015-04-27	116.0	116.0	115.25	115.66	-0.2	-0.17	278278.0	32160117.5	409
2015-04-26	116.0	117.0	115.5	115.86	0.21	0.18	418054.0	48605924.5	613
2015-04-23	115.25	116.0	115.0	115.65	0.37	0.32	20551736.0	2368595470.0	278
2015-04-22	116.25	116.25	115.0	115.28	0.1	0.09	210824.0	24353897.25	336
2015-04-21	115.75	116.25	115.0	115.18	-0.84	-0.72	4059352.0	427324924.5	362
2015-04-20	120.5	120.5	115.75	116.02	-2.75	-2.32	588457.0	68752673.75	847
2015-04-19	115.5	119.5	114.5	118.77	6.08	5.4	1318599.0	153068723.25	1310
2015-04-16	114.5	115.0	112.25	112.69	-1.13	-0.99	391360.0	44510289.75	755
2015-04-15	114.25	115.5	113.0	113.82	-2.21	-1.9	461983.0	52725356.0	840
2015-04-14	116.25	116.5	115.5	116.03	-0.17	-0.15	62473.0	7250245.0	174
2015-04-13	116.25	117.0	116.0	116.2	0.22	0.19	90485.0	10533312.25	191
2015-04-12	115.5	116.75	115.5	115.98	-0.47	-0.4	143538.0	16674881.0	312
2015-04-09	116.25	116.75	115.75	116.45	0.12	0.1	117321.0	13646620.25	287
2015-04-08	117.75	118.0	116.25	116.33	-0.99	-0.84	182316.0	21377796.25	375
2015-04-07	117.0	118.25	116.25	117.32	-2.48	-2.07	292853.0	34333513.0	739
2015-04-06	118.5	121.75	118.5	119.8	1.82	1.54	261971.0	31421311.75	564
2015-04-05	118.5	118.5	116.75	117.98	0.06	0.05	160396.0	18835220.25	264
2015-04-02	118.0	119.25	117.5	117.92	-0.18	-0.15	214076.0	25275882.0	310
2015-04-01	119.0	119.25	116.75	118.1	-1.79	-1.49	143976.0	17004468.75	321
2015-03-31	120.5	120.5	118.75	119.89	-1.06	-0.88	173420.0	20731180.75	285
2015-03-30	120.75	121.0	120.0	120.95	0.11	0.09	82019.0	9892301.5	162
2015-03-29	120.5	121.25	120.5	120.84	0.25	0.21	82370.0	9945805.5	147
2015-03-26	116.5	121.5	116.5	120.59	-0.59	-0.49	139665.0	16597149.0	270
2015-03-25	122.5	123.0	120.5	121.18	-1.79	-1.46	270411.0	32753439.5	332
2015-03-24	121.5	123.0	121.5	122.97	1.33	1.09	78025.0	9554393.25	143
2015-03-23	122.0	123.25	121.5	121.64	-0.78	-0.64	156850.0	19167484.0	180
2015-03-22	122.75	123.0	122.0	122.42	-0.07	-0.06	53095.0	6505489.75	102
2015-03-19	121.75	122.5	120.75	122.49	1.35	1.11	110010.0	13436227.75	207
2015-03-18	122.5	122.5	119.5	121.14	-1.4	-1.14	209769.0	25318291.25	361
2015-03-17	123.25	123.25	120.75	122.54	-0.35	-0.28	157225.0	19164018.0	219
2015-03-16	125.25	125.5	122.5	122.89	-2.74	-2.18	220769.0	27520201.5	304
2015-03-15	125.5	125.75	125.0	125.63	-0.62	-0.49	142565.0	17892301.25	218
2015-03-12	126.25	127.0	125.5	126.25	1.11	0.89	218609.0	27642013.0	316
2015-03-11	123.5	125.25	123.25	125.14	1.6	1.3	160465.0	19952879.25	294
2015-03-10	123.25	124.0	122.5	123.54	1.28	1.05	139464.0	17202260.0	236
2015-03-09	122.5	122.5	121.75	122.26	-0.14	-0.11	57200.0	6992009.25	108
2015-03-08	122.0	122.5	121.5	122.4	0.4	0.33	48619.0	5940347.5	97
2015-03-05	121.5	122.25	121.25	122.0	0.8	0.66	76128.0	9265660.5	120
2015-03-04	121.0	121.5	120.75	121.2	0.28	0.23	143230.0	17347399.75	89
2015-03-03	121.25	121.25	120.5	120.92	-0.08	-0.07	103414.0	12503437.25	138
2015-03-02	120.75	121.25	120.75	121.0	-0.2	-0.17	56403.0	6820163.0	79
2015-03-01	121.0	121.5	120.0	121.2	0.5	0.41	55065.0	6655095.0	95
2015-02-26	121.5	121.5	120.5	120.7	-0.7	-0.58	92284.0	11144267.75	141
2015-02-25	120.75	121.5	120.5	121.4	0.43	0.36	47270.0	5719507.75	92
2015-02-24	120.25	121.25	120.25	120.97	0.71	0.59	35240.0	4254696.0	100
2015-02-23	120.75	121.5	120.25	120.26	-0.48	-0.4	69143.0	8341605.5	104
2015-02-22	120.75	121.5	120.5	120.74	0.04	0.03	79813.0	9636214.5	116
2015-02-19	122.0	122.0	120.0	120.7	-1.7	-1.39	155230.0	18737238.25	231
2015-02-18	122.75	123.25	122.0	122.4	-0.4	-0.33	110115.0	13517372.75	112
2015-02-17	123.25	123.25	122.25	122.8	0.06	0.05	86878.0	10656881.75	117
2015-02-16	122.5	122.75	122.5	122.74	-0.44	-0.36	147631.0	18080984.75	122
2015-02-15	122.75	123.5	122.75	123.18	1.39	1.14	83363.0	10263433.25	136
2015-02-12	121.25	125.0	120.75	121.79	0.68	0.56	184641.0	22795856.25	312
2015-02-11	122.0	122.0	120.25	121.11	-0.89	-0.73	197154.0	23898589.25	136
2015-02-10	122.5	122.5	121.25	122.0	-0.6	-0.49	149955.0	18258422.5	180
2015-02-09	123.5	123.5	121.75	122.6	-0.2	-0.16	119965.0	14666939.0	167
2015-02-08	122.75	123.5	122.5	122.8	0.58	0.47	153953.0	18938167.25	163
2015-02-05	123.25	123.25	121.5	122.22	-0.68	-0.55	115650.0	14098109.5	179
2015-02-04	123.5	124.5	122.5	122.9	-0.36	-0.29	85250.0	10513402.5	162
2015-02-03	123.75	125.25	123.25	123.26	0.2	0.16	179605.0	22382148.5	246
2015-02-02	120.75	123.25	120.0	123.06	2.49	2.07	290554.0	35266070.0	267
2015-02-01	120.0	121.5	118.75	120.57	2.53	2.14	277183.0	33360477.0	360
2015-01-29	118.5	118.5	116.75	118.04	0.3	0.25	109095.0	12851469.5	219
2015-01-28	116.25	118.75	116.25	117.74	2.22	1.92	227090.0	26795519.75	288
2015-01-27	113.75	116.25	113.25	115.52	1.92	1.69	141383.0	16272565.0	247
2015-01-26	112.5	114.0	112.5	113.6	1.6	1.43	204855.0	23242768.5	244
2015-01-22	111.75	112.25	111.5	112.0	0.05	0.04	157800.0	17655150.5	164
2015-01-21	112.0	112.5	111.75	111.95	-0.05	-0.04	39691.0	4449492.5	102
2015-01-20	112.75	112.75	111.75	112.0	-0.8	-0.71	77044.0	8634901.0	106
2015-01-19	111.5	113.0	111.5	112.8	1.0	0.89	178941.0	20091102.75	229
2015-01-18	111.75	112.5	111.5	111.8	-0.14	-0.13	177791.0	19915134.25	204
2015-01-15	112.75	113.5	111.0	111.94	-0.58	-0.52	211380.0	23723226.75	337
2015-01-14	113.0	113.5	112.5	112.52	0.16	0.14	126575.0	14308519.5	190
2015-01-13	112.5	112.5	110.5	112.36	-1.82	-1.59	453213.0	50563896.5	588
2015-01-12	113.25	114.5	113.25	114.18	0.76	0.67	200688.0	22869709.25	198
2015-01-11	112.75	113.75	112.5	113.42	0.96	0.85	179264.0	20314278.5	250
2015-01-08	112.75	113.5	112.0	112.46	0.5	0.45	280436.0	31686106.25	398
2015-01-07	113.75	113.75	111.5	111.96	-1.17	-1.03	254531.0	28636926.75	613
2015-01-06	108.5	114.0	108.0	113.13	1.31	1.17	240456.0	26421829.0	561
2015-01-05	114.5	117.5	111.25	111.82	-0.53	-0.47	585498.0	67087982.0	1138
2015-01-04	115.0	115.0	111.5	112.35	-2.83	-2.46	157116.0	17888004.0	197
2015-01-01	112.5	115.25	112.5	115.18	2.51	2.23	97431.0	11078449.25	174
2014-12-31	113.5	113.5	109.5	112.67	-0.65	-0.57	227120.0	25422087.5	321
2014-12-30	115.25	115.25	111.0	113.32	-3.46	-2.96	407563.0	45661405.75	543
2014-12-29	118.25	118.75	116.5	116.78	-1.4	-1.18	247029.0	29084115.75	271
2014-12-28	117.75	118.75	117.5	118.18	0.63	0.54	281670.0	33234913.0	229
2014-12-25	117.5	117.5	116.75	117.55	0.09	0.08	161479.0	18939453.5	240
2014-12-24	117.5	118.25	116.5	117.46	1.68	1.45	259405.0	30413268.25	318
2014-12-23	118.25	118.5	115.25	115.78	-2.84	-2.39	230776.0	27098533.0	290
2014-12-22	119.25	119.25	117.5	118.62	-0.39	-0.33	199160.0	23566926.75	241
2014-12-21	120.5	122.5	117.0	119.01	0.52	0.44	458134.0	54842097.5	481
2014-12-18	112.0	120.25	112.0	118.49	9.2	8.42	793989.0	93943106.0	718
2014-12-17	102.0	110.0	100.75	109.29	5.7	5.5	351696.0	36623718.25	466
2014-12-16	110.0	110.0	102.5	103.59	-6.2	-5.65	523508.0	54862369.0	682
2014-12-15	111.5	113.5	109.5	109.79	-1.0	-0.9	200148.0	22196709.0	235
2014-12-14	112.0	112.0	108.75	110.79	-3.24	-2.84	210071.0	23172222.0	292
2014-12-11	112.0	114.25	110.0	114.03	1.18	1.05	163980.0	18225551.5	286
2014-12-10	113.5	113.75	112.5	112.85	-0.68	-0.6	166168.0	18813635.75	159
2014-12-09	114.0	114.0	113.0	113.53	-0.99	-0.86	278153.0	31587126.25	234
2014-12-08	115.0	115.5	114.5	114.52	-0.48	-0.42	358848.0	41320157.0	168
2014-12-07	116.0	116.0	114.75	115.0	-0.5	-0.43	87288.0	10059416.5	153
2014-12-04	115.75	116.0	114.75	115.5	1.1	0.96	159458.0	18439428.0	183
2014-12-03	114.5	114.5	114.25	114.4	1.11	0.98	170034.0	19449602.5	134
2014-12-02	114.0	115.25	113.25	113.29	0.48	0.43	201565.0	23019613.0	249
2014-12-01	110.5	114.0	110.5	112.81	1.53	1.37	367806.0	41383152.25	346
2014-11-30	115.0	115.5	109.75	111.28	-6.7	-5.68	437858.0	49444302.25	831
2014-11-27	118.75	118.75	117.5	117.98	-0.56	-0.47	314726.0	37134410.25	267
2014-11-26	120.75	120.75	117.75	118.54	-1.48	-1.23	4403340.0	483091886.25	318
2014-11-25	121.25	121.25	118.75	120.02	-1.2	-0.99	265621.0	31848860.5	248
2014-11-24	121.5	121.5	121.0	121.22	-0.38	-0.31	114919.0	13939587.0	162
2014-11-23	122.25	122.25	121.5	121.6	0.16	0.13	315653.0	38403340.25	223
2014-11-20	121.5	122.25	121.0	121.44	-0.02	-0.02	78995.0	9601926.5	132
2014-11-19	122.0	122.0	121.25	121.46	-0.11	-0.09	119861.0	14581860.0	104
2014-11-18	120.75	121.5	120.75	121.57	1.06	0.88	70415.0	8530422.25	109
2014-11-17	120.75	121.75	120.25	120.51	-1.21	-0.99	143799.0	17384591.25	187
2014-11-16	121.75	122.0	120.5	121.72	-0.1	-0.08	126149.0	15325432.5	124
2014-11-13	121.25	122.0	120.0	121.82	-0.03	-0.02	216404.0	26111202.25	289
2014-11-12	122.5	123.25	120.0	121.85	0.21	0.17	486136.0	59054091.75	497
2014-11-11	125.5	125.5	121.5	121.64	-3.75	-2.99	406018.0	50009507.75	494
2014-11-10	126.0	126.0	125.25	125.39	-0.01	-0.01	83375.0	10465646.0	129
2014-11-09	126.0	126.5	124.75	125.4	0.61	0.49	107231.0	13449999.0	127
2014-11-06	126.5	126.5	124.0	124.79	-0.61	-0.49	133513.0	16695425.5	213
2014-11-05	126.5	126.5	123.5	125.4	-0.4	-0.32	153423.0	19107678.0	245
2014-11-04	127.5	127.5	125.25	125.8	-2.2	-1.72	107923.0	13659033.25	156
2014-11-03	127.75	128.0	127.25	128.0	-0.36	-0.28	105556.0	13472608.75	87
2014-11-02	128.0	128.5	127.75	128.36	0.2	0.16	102128.0	13091384.0	114
2014-10-30	128.0	128.75	127.25	128.16	-0.64	-0.5	131193.0	16791373.25	137
2014-10-29	128.25	129.25	128.0	128.8	0.68	0.53	200290.0	25807907.75	189
2014-10-28	128.0	128.25	127.5	128.12	0.12	0.09	91546.0	11705538.0	106
2014-10-27	129.25	129.25	127.5	128.0	0.06	0.05	162990.0	20866778.75	138
2014-10-26	128.75	128.75	127.75	127.94	-0.15	-0.12	126431.0	16233467.75	110
2014-10-23	127.25	128.25	126.75	128.09	0.09	0.07	71763.0	9150045.75	110
2014-10-22	128.75	129.0	128.0	128.0	-0.58	-0.45	255791.0	32848986.0	287
2014-10-21	127.75	129.5	126.0	128.58	1.6	1.26	237436.0	30545025.25	266
2014-10-20	129.5	129.5	126.5	126.98	-0.58	-0.45	226833.0	29018343.0	318
2014-10-19	124.25	128.5	124.0	127.56	5.51	4.51	244286.0	30663194.75	290
2014-10-16	120.0	123.5	118.5	122.05	-3.24	-2.59	365306.0	44390463.25	400
2014-10-15	127.25	127.25	125.0	125.29	-1.91	-1.5	213369.0	26891278.75	231
2014-10-14	129.5	129.5	126.25	127.2	-2.31	-1.78	215541.0	27435941.5	290
2014-10-13	128.5	129.5	128.0	129.51	1.42	1.11	168524.0	21728181.25	238
2014-10-12	128.0	130.75	127.5	128.09	-3.51	-2.67	237974.0	30713551.25	330
2014-10-02	130.5	131.5	130.5	131.6	0.84	0.64	106220.0	13931898.75	117
2014-10-01	131.5	131.5	130.5	130.76	-0.24	-0.18	126216.0	16546826.5	119
2014-09-30	130.0	131.5	130.0	131.0	1.38	1.06	95309.0	12480925.75	102
2014-09-29	129.75	130.0	129.5	129.62	-0.12	-0.09	78628.0	10203137.0	144
2014-09-28	131.0	131.25	129.25	129.74	-1.05	-0.8	162479.0	21143137.5	168
2014-09-25	131.75	132.5	130.5	130.79	-0.46	-0.35	149678.0	19676946.5	150
2014-09-24	131.5	131.5	130.25	131.25	-0.1	-0.08	155221.0	20293421.75	204
2014-09-22	132.25	132.25	130.25	131.35	-0.88	-0.67	211751.0	27832775.75	207
2014-09-21	132.5	132.75	132.0	132.23	-0.51	-0.38	143748.0	19054894.25	111
2014-09-18	132.75	133.0	132.5	132.74	-0.02	-0.02	77481.0	10284555.0	125
2014-09-17	132.5	133.25	132.25	132.76	0.53	0.4	150194.0	19946214.25	171
2014-09-16	132.75	132.75	132.25	132.23	-0.45	-0.34	205674.0	27241063.75	218
2014-09-15	133.5	133.5	132.5	132.68	-0.92	-0.69	241339.0	32082857.5	220
2014-09-14	134.5	134.5	133.5	133.6	-0.74	-0.55	192460.0	25779530.75	211
2014-09-11	134.5	135.5	134.25	134.34	-0.83	-0.61	171666.0	23141301.5	187
2014-09-10	134.75	135.25	134.25	135.17	0.57	0.42	390404.0	52530010.75	187
2014-09-09	134.75	135.0	134.0	134.6	0.06	0.04	219181.0	29518275.0	175
2014-09-08	135.25	135.25	134.25	134.54	-0.42	-0.31	210309.0	28309296.0	234
2014-09-07	134.5	135.25	134.25	134.96	0.59	0.44	227421.0	30659789.0	162
2014-09-04	134.5	135.25	134.25	134.37	0.15	0.11	224000.0	30142584.75	216
2014-09-03	133.25	134.75	132.75	134.22	1.04	0.78	342338.0	45829731.0	251
2014-09-02	133.25	133.5	132.5	133.18	0.27	0.2	368296.0	49001935.25	194
2014-09-01	133.0	133.25	132.75	132.91	-0.38	-0.29	168038.0	22350586.0	169
2014-08-31	133.5	133.5	132.0	133.29	0.25	0.19	217024.0	28813675.0	188
2014-08-28	133.0	133.5	132.75	133.04	-0.1	-0.08	204505.0	27220694.0	170
2014-08-27	133.0	133.5	132.5	133.14	0.34	0.26	208070.0	27654621.0	240
2014-08-26	132.5	133.0	132.25	132.8	0.54	0.41	149735.0	19853417.25	188
2014-08-25	133.5	133.5	132.0	132.26	-0.94	-0.71	503005.0	66947202.75	380
2014-08-24	132.25	133.25	132.25	133.2	1.4	1.06	336914.0	44721817.25	251
2014-08-21	131.5	132.0	131.5	131.8	0.4	0.3	109129.0	14367364.0	145
2014-08-20	131.5	132.0	131.25	131.4	0.18	0.14	70009.0	9214615.0	116
2014-08-19	131.25	132.25	131.25	131.22	-0.12	-0.09	398874.0	52593268.75	252
2014-08-18	130.0	131.5	130.0	131.34	1.34	1.03	401790.0	52663912.5	336
2014-08-17	130.5	130.5	128.75	130.0	-0.23	-0.18	167099.0	21704257.75	160
2014-08-14	130.5	130.75	130.0	130.23	0.17	0.13	210558.0	27461123.5	236
2014-08-13	129.5	130.5	129.5	130.06	0.49	0.38	300814.0	39037451.75	231
2014-08-12	129.5	130.0	129.0	129.57	0.07	0.05	228785.0	29639793.75	192
2014-08-11	129.25	129.5	129.0	129.5	0.34	0.26	145544.0	18839616.5	170
2014-08-10	130.25	130.25	128.25	129.16	-0.38	-0.29	340628.0	44077060.75	331
2014-08-07	129.0	131.25	129.0	129.54	0.72	0.56	435399.0	56430620.5	345
2014-08-06	129.0	129.5	128.75	128.82	-0.11	-0.09	213616.0	27612024.0	193
2014-08-05	128.75	129.5	128.5	128.93	0.33	0.26	269684.0	34771312.25	238
2014-08-04	128.75	129.25	128.5	128.6	-0.21	-0.16	823050.0	105983577.75	259
2014-08-03	129.0	129.25	128.5	128.81	0.04	0.03	100586.0	12968106.5	156
2014-07-24	129.0	129.75	128.5	128.77	-0.09	-0.07	517349.0	66835924.0	376
2014-07-23	129.25	129.5	128.0	128.86	0.22	0.17	521543.0	67317218.75	298
2014-07-22	127.25	130.5	127.25	128.64	1.98	1.56	588034.0	75712680.25	605
2014-07-21	126.5	126.75	126.25	126.66	0.06	0.05	81388.0	10296601.25	103
2014-07-20	126.5	126.5	126.25	126.6	0.4	0.32	61439.0	7766254.75	73
2014-07-17	126.5	126.5	126.25	126.2	0.0	0.0	57176.0	7217535.5	67
2014-07-16	126.5	126.75	126.25	126.2	-0.42	-0.33	195240.0	24688895.5	165
2014-07-15	126.5	126.75	126.5	126.62	0.08	0.06	43880.0	5554366.25	103
2014-07-14	126.5	126.75	126.25	126.54	0.25	0.2	141030.0	17818996.75	207
2014-07-13	126.5	126.75	126.25	126.29	-0.11	-0.09	95129.0	12033198.5	153
2014-07-10	127.0	127.25	126.5	126.4	0.0	0.0	382428.0	48416787.5	203
2014-07-09	126.5	127.0	126.5	126.4	-0.02	-0.02	119860.0	15167716.0	135
2014-07-08	126.5	126.75	126.5	126.42	-0.17	-0.13	159566.0	20177648.5	133
2014-07-07	126.5	126.75	126.5	126.59	0.1	0.08	83184.0	10526347.25	142
2014-07-06	126.5	127.25	126.5	126.49	-0.11	-0.09	173780.0	22006922.25	136
2014-07-03	127.0	127.0	126.5	126.6	-0.34	-0.27	88755.0	11240662.25	109
2014-07-02	126.25	127.25	126.25	126.94	0.87	0.69	108758.0	13768526.75	207
2014-07-01	125.5	126.5	125.5	126.07	-2.4	-1.87	151608.0	19082100.25	307
2014-06-30	128.75	128.75	128.25	128.47	-0.03	-0.02	196554.0	25265864.0	226
2014-06-29	128.25	129.5	128.0	128.5	0.46	0.36	138701.0	17869732.75	193
2014-06-26	128.0	128.5	127.5	128.04	0.03	0.02	111180.0	14230564.5	193
2014-06-25	127.5	128.25	127.25	128.01	0.71	0.56	102541.0	13095925.75	156
2014-06-24	127.25	128.0	125.75	127.3	-0.19	-0.15	123750.0	15691541.75	202
2014-06-23	128.0	128.0	125.5	127.49	-1.89	-1.46	560326.0	70956417.5	715
2014-06-22	129.5	130.0	129.0	129.38	-0.11	-0.08	286514.0	37107168.75	218
2014-06-19	128.5	130.0	128.5	129.49	1.12	0.87	286356.0	36986959.25	248
2014-06-18	128.5	129.0	128.0	128.37	0.16	0.12	162983.0	20926338.25	162
2014-06-17	127.75	129.0	127.5	128.21	0.13	0.1	299526.0	38341332.75	295
2014-06-16	128.0	128.5	127.75	128.08	-0.01	-0.01	158878.0	20355595.0	190
2014-06-15	128.5	128.5	127.75	128.09	-0.36	-0.28	214490.0	27466841.5	254
2014-06-12	128.75	130.0	128.25	128.45	-0.29	-0.23	333148.0	42919506.5	249
2014-06-11	128.75	129.0	128.5	128.74	0.16	0.12	174513.0	22442043.25	206
2014-06-10	128.5	128.5	128.25	128.58	0.38	0.3	129069.0	16580700.75	201
2014-06-09	128.0	128.5	127.75	128.2	0.19	0.15	200459.0	25743532.25	153
2014-06-08	128.5	129.0	127.5	128.01	0.0	0.0	187643.0	24015271.25	232
2014-06-05	128.25	128.5	127.75	128.01	0.07	0.05	153603.0	19677216.75	150
2014-06-04	128.0	128.25	127.75	127.94	-0.01	-0.01	142230.0	18196453.25	214
2014-06-03	128.25	128.5	127.75	127.95	-0.42	-0.33	291843.0	37411842.5	226
2014-06-02	128.0	128.5	127.5	128.37	0.51	0.4	214695.0	27493855.75	132
2014-06-01	128.0	128.25	127.5	127.86	0.19	0.15	69988.0	8956530.75	160
2014-05-29	128.0	128.5	127.25	127.67	-0.14	-0.11	336246.0	42982420.5	284
2014-05-28	128.75	128.75	127.5	127.81	-0.92	-0.71	384095.0	49139799.75	487
2014-05-27	128.75	130.0	128.5	128.73	-0.21	-0.16	253916.0	32748643.75	222
2014-05-26	128.0	129.0	128.0	128.94	0.94	0.73	313684.0	40360157.5	427
2014-05-25	128.0	128.5	127.75	128.0	-0.38	-0.3	563545.0	72146521.75	267
2014-05-22	128.25	128.5	128.0	128.38	-0.02	-0.02	183300.0	23522134.0	152
2014-05-21	128.25	128.5	128.0	128.4	0.11	0.09	176175.0	22572891.25	142
2014-05-20	129.0	129.25	128.0	128.29	-0.69	-0.53	456413.0	58599387.75	291
2014-05-19	129.5	129.5	128.5	128.98	-0.59	-0.46	290650.0	37493099.5	246
2014-05-18	130.0	130.0	129.5	129.57	-0.39	-0.3	220398.0	28588925.0	148
2014-05-15	130.5	130.5	129.5	129.96	-0.24	-0.18	148806.0	19356235.25	139
2014-05-14	130.25	130.5	129.5	130.2	-0.01	-0.01	254853.0	33772461.25	109
2014-05-13	130.0	130.5	129.75	130.21	0.4	0.31	190635.0	24825606.75	194
2014-05-12	129.5	129.75	129.5	129.81	0.21	0.16	114176.0	14813665.75	103
2014-05-11	130.0	130.0	128.75	129.6	-0.32	-0.25	229131.0	29671683.25	199
2014-05-08	130.25	130.5	129.75	129.92	-0.09	-0.07	118853.0	15469987.5	152
2014-05-07	130.0	130.25	129.5	130.01	-0.18	-0.14	59614.0	7749610.25	105
2014-05-06	129.5	130.5	129.5	130.19	0.34	0.26	152343.0	19824403.5	202
2014-05-05	131.25	131.25	129.75	129.85	-1.05	-0.8	82128.0	10713227.5	165
2014-05-04	129.25	131.0	129.25	130.9	1.65	1.28	213036.0	27791307.0	296
2014-05-01	129.75	129.75	129.25	129.25	-0.15	-0.12	123420.0	15965967.25	191
2014-04-30	129.0	129.5	128.75	129.4	0.2	0.15	153064.0	19780931.25	123
2014-04-29	129.25	129.5	129.0	129.2	-0.19	-0.15	87388.0	11296309.0	112
2014-04-28	129.25	129.5	129.25	129.39	-0.04	-0.03	133296.0	17234025.0	128
2014-04-27	129.5	129.5	129.25	129.43	0.02	0.02	74119.0	9591464.75	128
2014-04-24	129.25	129.5	129.25	129.41	0.32	0.25	152010.0	19660431.5	139
2014-04-23	129.5	130.0	128.75	129.09	-0.37	-0.29	222403.0	28752672.75	193
2014-04-22	129.25	129.5	129.0	129.46	0.44	0.34	149910.0	19387613.5	173
2014-04-21	129.25	129.25	128.75	129.02	-0.28	-0.22	208999.0	26956697.5	195
2014-04-20	128.75	129.5	128.5	129.3	1.28	1.0	253399.0	32641128.5	262
2014-04-17	127.0	129.5	127.0	128.02	1.06	0.83	350550.0	44886949.75	507
2014-04-16	126.5	127.25	126.25	126.96	0.54	0.43	110419.0	13995663.5	162
2014-04-15	126.25	126.5	126.0	126.42	0.62	0.49	105048.0	13266206.75	183
2014-04-14	126.0	126.25	125.5	125.8	-0.51	-0.4	262050.0	32986190.75	264
2014-04-13	126.5	126.5	125.5	126.31	-0.89	-0.7	261919.0	33002882.75	388
2014-04-10	127.5	127.75	127.0	127.2	0.0	0.0	344411.0	43832866.25	312
2014-04-09	129.5	129.75	127.25	127.2	-1.8	-1.4	252568.0	32497081.25	384
2014-04-08	129.0	129.25	128.5	129.0	0.2	0.16	151649.0	19547261.5	208
2014-04-07	128.5	129.0	128.25	128.8	0.6	0.47	199658.0	25669083.75	284
2014-04-06	127.75	128.75	127.75	128.2	0.4	0.31	167285.0	21453378.25	275
2014-04-03	127.75	128.0	127.5	127.8	0.0	0.0	97404.0	12441730.25	246
2014-04-02	128.0	128.25	127.25	127.8	-0.6	-0.47	81918.0	10473014.5	189
2014-04-01	128.0	128.5	127.5	128.4	0.4	0.31	260100.0	33323474.75	197
2014-03-31	128.25	128.5	126.75	128.0	0.0	0.0	234014.0	29887471.5	330
2014-03-30	129.5	129.5	127.75	128.0	-0.8	-0.62	519450.0	66755507.0	387
2014-03-27	129.5	129.5	128.75	128.8	-0.8	-0.62	180065.0	23255283.25	226
2014-03-26	129.5	130.0	128.75	129.6	0.0	0.0	341159.0	44084223.0	388
2014-03-25	130.5	130.75	129.25	129.6	-6.2	-4.57	481103.0	62544526.0	783
2014-03-24	135.25	136.0	135.25	135.8	0.4	0.3	263451.0	35728106.5	327
2014-03-23	135.5	135.5	135.25	135.4	0.4	0.3	302885.0	40971708.0	211
2014-03-20	135.5	135.5	134.5	135.0	0.6	0.45	148791.0	20082614.5	187
2014-03-19	135.75	137.0	134.0	134.4	-1.0	-0.74	419584.0	56834450.25	367
2014-03-18	136.25	136.5	135.25	135.4	-0.2	-0.15	205365.0	27884586.25	206
2014-03-17	135.0	136.75	134.75	135.6	0.8	0.59	447756.0	60943252.0	393
2014-03-16	134.75	135.5	134.5	134.8	0.0	0.0	159495.0	21556535.5	208
2014-03-13	134.75	135.5	134.5	134.8	0.0	0.0	152885.0	20636837.0	166
2014-03-12	135.5	135.5	134.0	134.8	-0.4	-0.3	211136.0	28464304.25	322
2014-03-11	136.0	136.25	135.0	135.2	-0.8	-0.59	136749.0	18539677.5	198
2014-03-10	136.0	136.25	135.25	136.0	-0.2	-0.15	148020.0	20094114.25	169
2014-03-09	136.5	136.75	135.75	136.2	0.0	0.0	242505.0	33045726.75	236
2014-03-06	136.0	136.5	135.25	136.2	0.4	0.29	281276.0	38308055.25	223
2014-03-05	136.0	136.0	134.75	135.8	-0.2	-0.15	358231.0	48542974.0	253
2014-03-04	134.5	136.0	134.0	136.0	2.4	1.8	325079.0	43941912.5	338
2014-03-03	134.25	135.5	132.75	133.6	-1.2	-0.89	310554.0	41648542.5	325
2014-03-02	134.75	135.25	134.0	134.8	0.4	0.3	252459.0	33973087.5	240
2014-02-27	133.75	134.5	133.5	134.4	0.8	0.6	146670.0	19636695.75	240
2014-02-26	133.5	134.5	133.5	133.6	0.2	0.15	182610.0	24420449.0	283
2014-02-25	135.25	135.5	133.5	133.4	-1.4	-1.04	293896.0	39545487.5	371
2014-02-24	135.5	136.0	134.5	134.8	-0.4	-0.3	181375.0	24519739.25	244
2014-02-23	135.5	136.75	135.25	135.2	-0.6	-0.44	423453.0	57520921.25	319
2014-02-20	136.5	136.5	135.5	135.8	-1.0	-0.73	348905.0	47456619.75	261
2014-02-19	137.5	138.0	136.5	136.8	-0.8	-0.58	130580.0	17859821.0	218
2014-02-18	137.25	138.5	137.25	137.6	0.4	0.29	259480.0	35803165.75	208
2014-02-17	136.75	138.0	136.0	137.2	0.8	0.59	350029.0	48013579.25	243
2014-02-16	134.5	137.25	134.5	136.4	2.0	1.49	386361.0	52656140.5	341
2014-02-13	133.5	135.5	133.0	134.4	1.4	1.05	457815.0	61490338.0	302
2014-02-12	131.75	134.25	131.75	133.0	1.2	0.91	521008.0	69329559.0	340
2014-02-11	131.5	132.5	130.75	131.8	0.0	0.0	201151.0	26529828.5	136
2014-02-10	131.0	132.0	131.0	131.8	0.4	0.3	127870.0	16840125.25	147
2014-02-09	131.25	131.75	131.25	131.4	0.4	0.31	204146.0	26799146.25	130
2014-02-06	129.5	131.0	129.25	131.0	1.4	1.08	205534.0	26746740.5	188
2014-02-05	129.5	130.5	129.5	129.6	0.4	0.31	209865.0	27260687.5	182
2014-02-04	129.5	129.75	129.0	129.2	-1.2	-0.92	151170.0	19564329.25	253
2014-02-03	130.5	131.25	129.75	130.4	-0.2	-0.15	211180.0	27573504.25	156
2014-02-02	129.5	130.75	129.5	130.6	1.0	0.77	175673.0	22905653.25	229
2014-01-30	129.5	129.75	128.75	129.6	0.0	0.0	154474.0	19962597.25	189
2014-01-29	129.25	130.5	129.0	129.6	0.2	0.15	130819.0	16950281.25	217
2014-01-28	130.5	131.25	128.75	129.4	-1.6	-1.22	416839.0	54037386.0	431
2014-01-27	131.75	132.0	130.25	131.0	-0.8	-0.61	414316.0	54414860.0	277
2014-01-26	131.5	132.75	131.25	131.8	-1.8	-1.35	393763.0	51913350.75	333
2014-01-23	134.0	134.25	132.5	133.6	-0.2	-0.15	247289.0	33022106.5	272
2014-01-22	131.25	133.75	131.25	133.8	2.4	1.83	490776.0	65314447.25	350
2014-01-21	129.5	132.5	129.0	131.4	1.8	1.39	435378.0	56977236.5	378
2014-01-20	128.25	129.5	128.0	129.6	1.0	0.78	172656.0	22280616.75	147
2014-01-19	128.75	129.5	127.75	128.6	-0.2	-0.16	275383.0	35389983.5	241
2014-01-16	129.5	129.75	127.75	128.8	0.4	0.31	202259.0	26049151.5	276
2014-01-15	127.5	129.5	127.5	128.4	0.6	0.47	478313.0	61433462.25	279
2014-01-14	128.0	128.0	127.5	127.8	-0.6	-0.47	192355.0	24590466.5	220
2014-01-13	128.0	128.5	125.5	128.4	-1.0	-0.77	675111.0	86051284.25	574
2014-01-12	126.5	130.0	126.25	129.4	3.0	2.37	780999.0	100540999.75	661
2014-01-09	125.0	126.5	124.75	126.4	1.4	1.12	443561.0	55785995.5	314
2014-01-08	125.5	126.0	124.75	125.0	-0.2	-0.16	449839.0	56269652.5	328
2014-01-07	125.5	125.75	125.0	125.2	0.0	0.0	356596.0	44685570.5	186
2014-01-06	125.25	125.75	125.25	125.2	0.2	0.16	246630.0	30958560.5	185
2014-01-05	125.25	126.0	125.0	125.0	-0.2	-0.16	156245.0	19618586.0	182
2014-01-02	125.75	126.0	124.75	125.2	-0.4	-0.32	225993.0	28382112.25	245
2014-01-01	124.5	125.75	124.5	125.6	0.4	0.32	208005.0	26068825.25	248
2013-12-31	125.0	125.25	124.5	125.2	0.2	0.16	132798.0	16559841.75	133
2013-12-30	124.25	125.25	124.25	125.0	1.0	0.81	263191.0	32801192.75	165
2013-12-29	124.25	124.5	124.0	124.0	-0.2	-0.16	138323.0	17183438.0	130
2013-12-26	123.75	124.5	123.5	124.2	0.4	0.32	119353.0	14804096.5	87
2013-12-25	124.0	124.5	123.75	123.8	-0.4	-0.32	162776.0	20201355.25	170
2013-12-24	124.5	124.75	124.0	124.2	-0.2	-0.16	266190.0	33117341.5	136
2013-12-23	124.75	125.0	124.5	124.4	0.0	0.0	263398.0	32816888.5	211
2013-12-22	124.5	125.5	124.5	124.4	0.0	0.0	299954.0	37453650.5	234
2013-12-19	124.5	125.25	124.0	124.4	-0.2	-0.16	313325.0	39051867.5	312
2013-12-18	124.5	125.0	124.25	124.6	0.6	0.48	368676.0	45938960.25	301
2013-12-17	124.0	124.75	123.25	124.0	0.8	0.65	679251.0	84238828.0	545
2013-12-16	124.5	124.75	123.0	123.2	-0.8	-0.65	279490.0	34593466.25	267
2013-12-15	124.75	125.0	124.0	124.0	-0.6	-0.48	77605.0	9642599.75	156
2013-12-12	126.25	126.25	124.5	124.6	-1.8	-1.42	213863.0	26728360.5	227
2013-12-11	126.0	126.5	125.5	126.4	0.8	0.64	87833.0	11076682.75	144
2013-12-10	126.0	126.5	125.5	125.6	-0.2	-0.16	143668.0	18124060.0	196
2013-12-09	124.5	126.5	124.5	125.8	1.0	0.8	237453.0	29778798.25	296
2013-12-08	124.25	124.75	124.0	124.8	1.0	0.81	160581.0	20000422.0	180
2013-12-05	123.5	123.75	123.5	123.8	0.4	0.32	113943.0	14079327.0	119
2013-12-04	123.75	123.75	123.0	123.4	-0.4	-0.32	129653.0	15983386.0	176
2013-12-03	124.25	124.5	123.5	123.8	-0.2	-0.16	178053.0	22027456.25	157
2013-12-02	124.0	124.5	123.5	124.0	0.4	0.32	68038.0	8438576.25	113
2013-12-01	123.5	124.5	123.5	123.6	-0.2	-0.16	50718.0	6292345.25	97
2013-11-28	123.5	124.0	123.25	123.8	0.6	0.49	72561.0	8975768.0	123
2013-11-27	123.5	123.5	123.25	123.2	-0.4	-0.32	118743.0	14639004.0	128
2013-11-26	124.5	124.5	123.25	123.6	-0.4	-0.32	154911.0	19179925.5	170
2013-11-25	124.25	124.5	123.5	124.0	0.0	0.0	192311.0	23831940.25	197
2013-11-24	125.5	126.5	124.0	124.0	-1.0	-0.8	376514.0	47036023.5	420
2013-11-21	124.5	125.5	124.5	125.0	0.0	0.0	119303.0	14897048.75	122
2013-11-20	124.5	125.25	124.5	125.0	0.4	0.32	126076.0	15750077.0	118
2013-11-19	125.5	125.5	124.0	124.6	0.2	0.16	134754.0	16797920.75	189
2013-11-18	125.25	125.5	124.5	124.4	-1.2	-0.96	451820.0	56576476.75	296
2013-11-17	125.5	126.5	125.25	125.6	0.0	0.0	414283.0	52138301.25	343
2013-11-14	124.25	125.75	124.25	125.6	0.2	0.16	205988.0	25851393.25	232
2013-11-13	125.75	125.75	124.5	125.4	0.2	0.16	216569.0	27124233.5	253
2013-11-12	122.5	126.5	122.5	125.2	3.0	2.45	842579.0	105279859.75	701
2013-11-11	121.0	122.5	120.75	122.2	0.6	0.49	558404.0	68156931.75	315
2013-11-10	119.5	122.0	119.5	121.6	2.2	1.84	792046.0	95810075.5	590
2013-11-07	118.5	119.5	118.5	119.4	0.6	0.51	251375.0	29916947.5	201
2013-11-06	118.25	119.0	118.25	118.8	0.8	0.68	218041.0	25844472.0	232
2013-11-05	117.75	118.0	117.5	118.0	0.4	0.34	155614.0	18335727.75	98
2013-11-04	118.0	118.5	117.5	117.6	-0.4	-0.34	114314.0	13468947.75	98
2013-11-03	118.5	118.5	117.5	118.0	-0.2	-0.17	51123.0	6027926.5	79
2013-10-31	117.75	118.5	117.75	118.2	0.2	0.17	121745.0	14390264.5	110
2013-10-30	117.25	118.0	117.25	118.0	0.8	0.68	166473.0	19612384.25	177
2013-10-29	117.25	117.5	116.75	117.2	0.0	0.0	123949.0	14533283.75	117
2013-10-28	117.5	117.5	117.0	117.2	-0.4	-0.34	77295.0	9070946.25	100
2013-10-27	117.5	117.75	117.5	117.6	-0.4	-0.34	110810.0	13031305.5	94
2013-10-24	117.5	118.25	117.5	118.0	0.2	0.17	159890.0	18838606.0	115
2013-10-23	118.0	118.5	117.75	117.8	-0.4	-0.34	73643.0	8692390.25	79
2013-10-22	118.5	118.5	117.5	118.2	0.2	0.17	144033.0	17026602.0	167
2013-10-21	116.75	118.25	116.75	118.0	0.2	0.17	239229.0	28142145.75	225
2013-10-20	118.75	118.75	116.75	117.8	1.8	1.55	279530.0	32913181.5	225
2013-10-10	115.5	116.0	115.25	116.0	0.8	0.69	139461.0	16114345.0	188
2013-10-09	116.0	116.0	114.25	115.2	-0.8	-0.69	483125.0	55459071.75	466
2013-10-08	117.0	117.25	115.5	116.0	-1.0	-0.85	268484.0	31249358.5	279
2013-10-07	117.5	117.5	116.5	117.0	-0.8	-0.68	228771.0	26719607.25	299
2013-10-06	118.5	118.5	117.5	117.8	-0.6	-0.51	212765.0	25070401.25	224
2013-10-03	118.5	118.5	118.0	118.4	0.0	0.0	60488.0	7149440.5	114
2013-10-02	118.0	118.5	117.5	118.4	0.4	0.34	120846.0	14283021.0	119
2013-10-01	118.5	118.5	118.0	118.0	-0.2	-0.17	128958.0	15235917.75	144
2013-09-30	119.0	119.0	118.0	118.2	-0.2	-0.17	190496.0	22511870.75	146
2013-09-29	118.5	119.5	118.5	118.4	-0.2	-0.17	235694.0	27947525.0	162
2013-09-26	119.25	119.25	118.5	118.6	-0.4	-0.34	106613.0	12681378.5	100
2013-09-25	119.0	119.5	118.5	119.0	0.0	0.0	113130.0	13479510.5	94
2013-09-24	120.0	120.0	118.75	119.0	-0.8	-0.67	160196.0	19103441.75	191
2013-09-19	120.25	120.5	119.5	119.8	0.0	0.0	198571.0	23836439.0	150
2013-09-18	119.25	120.0	119.0	119.8	0.6	0.5	288601.0	34542892.0	237
2013-09-17	119.5	119.75	119.0	119.2	-0.2	-0.17	199015.0	23772364.25	176
2013-09-16	119.5	119.75	119.25	119.4	-0.2	-0.17	286155.0	34169846.75	192
2013-09-15	119.0	120.0	118.75	119.6	1.0	0.84	422225.0	50459511.0	266
2013-09-12	118.5	118.75	118.25	118.6	-0.2	-0.17	387373.0	45899994.75	149
2013-09-11	118.5	119.25	118.5	118.8	0.2	0.17	102248.0	12153290.0	85
2013-09-10	118.5	119.25	118.5	118.6	1.0	0.85	288504.0	34331216.0	275
2013-09-09	117.5	118.5	117.25	117.6	0.0	0.0	156779.0	18459895.0	123
2013-09-08	117.5	118.75	117.5	117.6	0.2	0.17	146974.0	17350418.25	136
2013-09-05	117.0	117.75	116.75	117.4	0.0	0.0	248129.0	29123474.25	160
2013-09-04	118.0	118.25	117.0	117.4	-1.4	-1.18	229485.0	26994775.25	252
2013-09-03	118.75	119.0	118.5	118.8	0.2	0.17	311950.0	36981957.75	185
2013-09-02	118.75	119.25	118.0	118.6	0.0	0.0	166529.0	19739481.5	172
2013-09-01	118.5	119.25	118.0	118.6	0.4	0.34	166578.0	19738391.25	192
2013-08-29	118.0	119.25	117.5	118.2	0.2	0.17	207883.0	24608152.0	259
2013-08-28	116.75	118.0	116.25	118.0	0.6	0.51	432058.0	50600904.0	365
2013-08-27	120.5	120.5	116.5	117.4	-2.8	-2.33	672374.0	79342226.75	584
2013-08-26	121.25	121.5	120.25	120.2	-1.0	-0.83	130506.0	15757367.5	234
2013-08-25	121.5	122.25	121.25	121.2	-0.4	-0.33	150208.0	18286064.5	242
2013-08-22	122.25	122.25	121.25	121.6	-0.2	-0.16	184591.0	22434418.75	172
2013-08-21	121.5	122.0	121.25	121.8	0.6	0.5	195695.0	23817968.25	190
2013-08-20	121.5	121.75	120.5	121.2	0.2	0.17	144440.0	17536469.25	181
2013-08-19	122.0	122.0	120.5	121.0	-1.0	-0.82	267910.0	32439350.25	298
2013-08-18	121.5	122.0	121.25	122.0	0.6	0.49	200965.0	24458039.25	251
2013-08-15	119.5	121.5	119.5	121.4	1.8	1.51	320959.0	38797594.25	316
2013-08-14	119.75	120.25	119.5	119.6	-0.2	-0.17	176760.0	21167036.0	148
2013-08-13	118.25	120.0	118.25	119.8	1.6	1.35	248248.0	29697714.25	347
2013-08-05	116.5	118.75	116.25	118.2	2.0	1.72	501538.0	58844418.75	361
2013-08-04	116.5	116.75	116.0	116.2	0.0	0.0	283246.0	32977183.75	197
2013-08-01	116.5	116.75	116.0	116.2	-0.2	-0.17	118305.0	13767295.25	180
2013-07-31	116.5	117.0	116.25	116.4	0.0	0.0	444623.0	51867650.75	231
2013-07-30	116.5	116.5	116.25	116.4	-0.2	-0.17	167351.0	19470186.75	190
2013-07-29	115.75	116.5	115.5	116.6	0.6	0.52	105519.0	12251910.75	153
2013-07-28	116.25	116.5	115.5	116.0	-0.4	-0.34	248171.0	28785627.75	188
2013-07-25	116.5	116.75	116.0	116.4	-0.2	-0.17	67356.0	7833218.5	119
2013-07-24	117.0	117.0	116.25	116.6	0.0	0.0	93863.0	10940580.25	158
2013-07-23	116.5	117.25	116.5	116.6	0.2	0.17	145970.0	17055899.0	240
2013-07-22	115.75	116.5	115.75	116.4	0.6	0.52	119895.0	13961106.25	212
2013-07-21	115.5	116.25	115.25	115.8	0.2	0.17	139341.0	16136588.25	226
2013-07-18	115.5	115.5	114.5	115.6	-0.2	-0.17	249485.0	28718031.25	472
2013-07-17	116.5	116.5	115.5	115.8	-0.8	-0.69	221561.0	25663566.5	390
2013-07-16	116.5	117.25	116.5	116.6	-5.6	-4.58	404685.0	47229749.75	816
2013-07-15	122.5	122.5	121.0	122.2	-0.2	-0.16	540903.0	65842618.0	789
2013-07-14	122.5	123.25	122.25	122.4	-0.2	-0.16	407339.0	49930804.75	452
2013-07-11	122.5	122.5	122.5	122.6	0.2	0.16	242238.0	29671901.75	248
2013-07-10	122.75	122.75	122.25	122.4	-0.2	-0.16	236653.0	28996074.25	286
2013-07-09	122.5	123.5	122.5	122.6	0.4	0.33	446729.0	54917088.5	536
2013-07-08	121.0	123.25	120.75	122.2	4.6	3.91	941300.0	114903224.5	1326
2013-07-07	115.5	117.5	115.5	117.6	2.6	2.26	194145.0	22617816.5	351
2013-07-04	114.75	115.5	114.5	115.0	0.6	0.52	181333.0	20875230.0	212
2013-07-03	114.75	115.5	114.5	114.4	0.0	0.0	178156.0	20477726.0	287
2013-07-02	115.0	115.25	114.25	114.4	-0.8	-0.69	404041.0	46283672.75	412
2013-07-01	115.5	115.5	114.75	115.2	0.0	0.0	243286.0	27999780.0	275
2013-06-30	115.25	115.5	115.25	115.2	-0.4	-0.35	77384.0	8930858.5	132
2013-06-26	115.5	115.75	115.25	115.6	0.0	0.0	129174.0	14946111.0	127
2013-06-25	115.5	115.75	115.25	115.6	0.4	0.35	90363.0	10456463.0	132
2013-06-24	116.0	116.0	115.25	115.2	-0.8	-0.69	145719.0	16819486.0	157
2013-06-23	115.5	116.0	115.5	116.0	0.6	0.52	88473.0	10235159.25	143
2013-06-22	115.5	116.25	115.25	115.4	-0.8	-0.69	349294.0	40304215.5	350
2013-06-19	116.75	116.75	115.5	116.2	-0.6	-0.51	281194.0	32594399.25	302
2013-06-18	116.5	117.0	116.0	116.8	0.2	0.17	104356.0	12170729.0	169
2013-06-17	116.0	116.5	115.25	116.6	1.2	1.04	505963.0	58637204.75	393
2013-06-16	115.0	116.5	115.0	115.4	0.0	0.0	199260.0	23018054.5	310
2013-06-15	118.25	118.25	114.5	115.4	-3.0	-2.53	470650.0	55192008.5	477
2013-06-12	118.5	118.5	118.0	118.4	0.0	0.0	228983.0	27067546.25	207
2013-06-11	118.5	118.5	118.0	118.4	-0.6	-0.5	281118.0	33288025.75	233
2013-06-10	119.25	119.25	118.5	119.0	0.0	0.0	198331.0	23555329.75	183
2013-06-09	119.25	119.5	118.5	119.0	-0.2	-0.17	194974.0	23203345.5	215
2013-06-08	119.5	119.5	118.75	119.2	0.2	0.17	206588.0	24630099.75	221
2013-06-05	119.0	119.5	118.75	119.0	-0.2	-0.17	351063.0	41781927.5	213
2013-06-04	118.75	119.25	118.5	119.2	0.4	0.34	297514.0	35420538.25	276
2013-06-03	118.5	119.0	118.5	118.8	0.2	0.17	387960.0	46057552.0	260
2013-06-02	119.0	119.5	118.5	118.6	-0.4	-0.34	343099.0	40760452.5	211
2013-06-01	118.75	119.0	117.5	119.0	0.2	0.17	235605.0	27909335.0	210
2013-05-29	118.75	119.5	118.75	118.8	-0.4	-0.34	189381.0	22544151.0	206
2013-05-28	119.25	119.5	118.75	119.2	0.0	0.0	178640.0	21263995.5	116
2013-05-27	119.25	119.5	118.5	119.2	0.4	0.34	283096.0	33666344.5	223
2013-05-26	118.5	119.25	118.5	118.8	0.2	0.17	148750.0	17667129.0	133
2013-05-25	118.5	119.0	118.5	118.6	-0.6	-0.5	303376.0	35972235.75	267
2013-05-22	119.5	119.5	118.75	119.2	-0.4	-0.33	241381.0	28767024.5	312
2013-05-21	118.5	119.5	118.5	119.6	1.2	1.01	437674.0	52088892.0	438
2013-05-20	118.5	119.0	118.0	118.4	0.0	0.0	249200.0	29514860.5	312
2013-05-19	118.25	119.0	117.5	118.4	0.6	0.51	411604.0	48728518.75	375
2013-05-18	117.75	118.0	117.25	117.8	0.2	0.17	203255.0	23925693.25	265
2013-05-15	118.25	118.5	116.75	117.6	0.0	0.0	281875.0	33080688.75	314
2013-05-14	117.5	117.75	116.75	117.6	0.4	0.34	125783.0	14773237.0	222
2013-05-13	118.5	118.5	117.25	117.2	-1.0	-0.85	294651.0	34718001.75	389
2013-05-12	118.5	118.75	118.0	118.2	-0.2	-0.17	199601.0	23645523.75	246
2013-05-11	118.5	118.5	118.0	118.4	0.0	0.0	80303.0	9514367.0	138
2013-05-08	118.5	118.5	118.25	118.4	0.0	0.0	256063.0	30315433.5	305
2013-05-07	118.25	118.5	117.5	118.4	0.4	0.34	130481.0	15381959.75	202
2013-05-06	119.0	119.5	117.5	118.0	-1.0	-0.84	430426.0	50969682.0	497
2013-05-05	119.5	119.5	118.75	119.0	-0.4	-0.34	136168.0	16237059.5	285
2013-05-04	120.5	120.5	119.25	119.4	-0.4	-0.33	222473.0	26605303.25	317
2013-05-01	120.5	120.5	119.5	119.8	-0.4	-0.33	257946.0	30894216.25	305
2013-04-30	121.25	121.25	120.0	120.2	-0.8	-0.66	424931.0	51116139.5	425
2013-04-29	121.25	121.25	120.5	121.0	-0.2	-0.17	112769.0	13633908.0	160
2013-04-28	121.25	121.5	120.5	121.2	0.2	0.17	277435.0	33523679.25	207
2013-04-27	121.5	121.5	120.75	121.0	0.0	0.0	129709.0	15700745.5	147
2013-04-24	121.5	121.75	120.75	121.0	-0.6	-0.49	185085.0	22412594.75	221
2013-04-23	121.75	121.75	121.5	121.6	0.0	0.0	155101.0	18868984.75	106
2013-04-22	120.75	121.5	120.75	121.6	0.6	0.5	128281.0	15567632.5	188
2013-04-21	121.25	121.25	120.75	121.0	0.2	0.17	189775.0	22945896.25	173
2013-04-20	121.25	121.75	120.5	120.8	0.0	0.0	396698.0	47997774.0	329
2013-04-17	121.75	121.75	120.75	120.8	-0.8	-0.66	299469.0	36320967.75	281
2013-04-16	121.5	122.0	121.25	121.6	-0.4	-0.33	218924.0	26596625.0	217
2013-04-15	122.0	122.25	121.5	122.0	0.4	0.33	158834.0	19353640.75	172
2013-04-14	121.5	122.0	121.5	121.6	0.4	0.33	157685.0	16599402.25	175
2013-04-13	121.5	122.0	121.25	121.2	0.0	0.0	152253.0	18498178.0	301
2013-04-10	120.75	122.5	120.75	121.2	0.4	0.33	195243.0	23754110.25	282
2013-04-09	121.5	121.5	120.5	120.8	-0.2	-0.17	256078.0	30992322.0	343
2013-04-08	122.75	122.75	120.5	121.0	-1.4	-1.14	284799.0	34614626.25	512
2013-04-07	122.25	123.0	121.5	122.4	0.4	0.33	124165.0	15209017.75	189
2013-04-06	122.75	122.75	121.5	122.0	-0.4	-0.33	155745.0	18980866.0	302
2013-04-03	122.5	122.75	122.0	122.4	0.0	0.0	158034.0	19355546.25	191
2013-04-02	124.0	124.0	121.5	122.4	-4.8	-3.77	400966.0	49168279.75	598
2013-04-01	127.25	127.5	126.5	127.2	0.2	0.16	205731.0	26144350.0	298
2013-03-31	126.75	127.5	126.5	127.0	0.2	0.16	199043.0	25289737.25	218
2013-03-30	127.0	127.5	126.5	126.8	0.0	0.0	252876.0	32116001.5	200
2013-03-27	126.75	127.25	126.75	126.8	0.0	0.0	186084.0	23656488.75	170
2013-03-26	127.0	127.25	126.75	126.8	0.4	0.32	148459.0	18868971.25	191
2013-03-25	128.0	128.5	126.5	126.4	-1.4	-1.1	352725.0	45050435.75	279
2013-03-24	128.0	128.25	127.25	127.8	0.0	0.0	225670.0	28845261.0	201
2013-03-23	127.5	128.25	127.25	127.8	0.2	0.16	154603.0	19770710.25	168
2013-03-20	127.5	127.75	126.5	127.6	0.2	0.16	327403.0	41652823.25	210
2013-03-19	128.0	128.25	127.0	127.4	-0.6	-0.47	279534.0	35646496.75	249
2013-03-18	127.0	128.0	126.0	128.0	1.0	0.79	210369.0	26797024.0	206
2013-03-17	124.5	127.25	124.5	127.0	2.4	1.93	414888.0	52295561.5	439
2013-03-16	124.25	125.0	124.25	124.6	0.6	0.48	185985.0	23162052.5	173
2013-03-13	124.0	124.25	123.5	124.0	0.0	0.0	42646.0	5283211.5	106
2013-03-12	124.0	124.0	123.25	124.0	0.0	0.0	36724.0	4542394.5	98
2013-03-11	124.5	124.75	123.5	124.0	-0.6	-0.48	187485.0	23292891.5	192
2013-03-10	125.5	125.5	124.25	124.6	-0.6	-0.48	103218.0	12892966.75	138
2013-03-09	124.5	125.75	124.25	125.2	1.2	0.97	206840.0	25896020.75	289
2013-03-06	124.0	124.0	123.5	124.0	0.8	0.65	80874.0	10018247.0	122
2013-03-05	123.0	123.25	122.0	123.2	0.6	0.49	62078.0	7604696.25	109
2013-03-04	122.5	122.5	122.0	122.6	0.2	0.16	64806.0	7931710.75	116
2013-03-03	122.0	123.25	122.0	122.4	-0.2	-0.16	126053.0	15442402.5	151
2013-03-02	123.0	123.0	121.75	122.6	0.2	0.16	47344.0	5792939.5	128
2013-02-27	122.75	123.0	122.5	122.4	-0.2	-0.16	75356.0	9240357.0	131
2013-02-26	122.75	122.75	122.0	122.6	-0.8	-0.65	150295.0	18397531.75	225
2013-02-25	124.5	124.5	123.25	123.4	-0.6	-0.48	68633.0	8487577.75	177
2013-02-24	124.0	124.5	123.5	124.0	0.4	0.32	71459.0	8872602.5	112
2013-02-23	123.5	124.0	123.5	123.6	0.2	0.16	43653.0	5394322.0	69
2013-02-20	123.25	123.75	123.25	123.4	0.4	0.33	36303.0	4483682.0	88
2013-02-19	123.75	124.0	123.0	123.0	-1.0	-0.81	97966.0	12088195.25	151
2013-02-18	124.75	124.75	124.0	124.0	-0.8	-0.64	79015.0	9817833.75	132
2013-02-17	125.0	125.25	124.75	124.8	-0.2	-0.16	44758.0	5594073.0	76
2013-02-16	124.75	125.25	124.75	125.0	0.2	0.16	114524.0	14309366.75	106
2013-02-13	125.25	125.5	124.75	124.8	-0.2	-0.16	80971.0	10148021.75	138
2013-02-12	124.75	125.5	124.5	125.0	0.2	0.16	141419.0	17658655.5	155
2013-02-11	124.25	124.75	124.0	124.8	0.6	0.48	141089.0	17417065.5	95
2013-02-10	124.5	124.5	123.5	124.2	-0.4	-0.32	67570.0	8383744.0	134
2013-02-09	122.25	124.5	122.0	124.6	3.6	2.98	360430.0	44556028.5	375
2013-02-06	124.0	124.5	121.0	121.0	-2.6	-2.1	199613.0	24571224.0	265
2013-02-05	124.0	124.5	122.75	123.6	-0.4	-0.32	159995.0	19752315.25	209
2013-02-04	124.5	124.75	124.0	124.0	-0.4	-0.32	91878.0	11427125.5	84
2013-02-03	124.5	125.0	124.25	124.4	-0.2	-0.16	179951.0	22423049.5	198
2013-02-02	124.75	124.75	124.25	124.6	-0.2	-0.16	119824.0	14926878.25	122
2013-01-30	124.75	124.75	124.0	124.8	0.0	0.0	137853.0	17160775.75	166
2013-01-29	125.25	125.25	124.5	124.8	0.0	0.0	40031.0	4986055.5	84
2013-01-28	124.5	124.75	124.5	124.8	0.4	0.32	121476.0	15146678.75	168
2013-01-27	124.0	124.5	123.75	124.4	-0.2	-0.16	71005.0	8807418.5	141
2013-01-26	124.75	124.75	124.25	124.6	0.0	0.0	67135.0	8360154.0	110
2013-01-23	124.5	124.5	124.0	124.6	0.2	0.16	190174.0	21955946.0	102
2013-01-22	124.0	124.75	124.0	124.4	0.4	0.32	47111.0	5864613.25	105
2013-01-21	124.75	124.75	124.0	124.0	-0.6	-0.48	130105.0	16184521.5	123
2013-01-20	124.75	125.25	124.25	124.6	-0.4	-0.32	75384.0	9401579.75	116
2013-01-19	124.0	125.25	124.0	125.0	0.4	0.32	129339.0	16135403.5	172
2013-01-16	124.25	124.75	123.5	124.6	0.8	0.65	99613.0	12380965.25	164
2013-01-15	123.5	124.0	122.75	123.8	0.8	0.65	109101.0	13478347.75	173
2013-01-14	123.5	123.75	123.0	123.0	-0.4	-0.32	480533.0	55467696.25	179
2013-01-13	124.0	124.0	122.25	123.4	-1.0	-0.8	152435.0	18777110.75	287
2013-01-12	124.75	125.5	124.5	124.4	0.0	0.0	120305.0	15034165.0	218
2013-01-09	123.25	124.5	123.0	124.4	0.8	0.65	233918.0	29024375.5	284
2013-01-08	123.5	123.75	123.0	123.6	0.2	0.16	270040.0	33314085.0	235
2013-01-07	124.0	124.0	123.25	123.4	0.2	0.16	150188.0	18573839.75	216
2013-01-06	124.5	124.5	123.25	123.2	-1.6	-1.28	226249.0	28058444.25	275
2013-01-05	124.25	124.75	124.0	124.8	0.8	0.65	203906.0	25351721.5	216
2013-01-02	124.0	125.5	123.75	124.0	0.2	0.16	285078.0	35468914.0	347
2013-01-01	122.5	124.0	122.5	123.8	2.0	1.64	149611.0	18497006.75	272
2012-12-31	122.0	122.0	121.25	121.8	0.0	0.0	140496.0	17069421.5	189
2012-12-30	121.5	122.5	121.5	121.8	0.0	0.0	113011.0	13756837.0	223
2012-12-29	123.0	123.25	121.5	121.8	-0.8	-0.65	255390.0	31201094.25	414
2012-12-26	123.25	123.5	122.5	122.6	-0.8	-0.65	164746.0	20266108.0	248
2012-12-25	124.5	124.75	123.0	123.4	-1.4	-1.12	212039.0	26255942.5	337
2012-12-24	125.5	125.75	124.0	124.8	-0.8	-0.64	185234.0	23112852.25	330
2012-12-23	126.25	126.25	125.5	125.6	-0.8	-0.63	276213.0	34732432.25	291
2012-12-22	126.5	126.5	125.75	126.4	-0.6	-0.47	146789.0	18520476.5	214
2012-12-19	127.25	127.25	126.25	127.0	0.2	0.16	171510.0	21718869.25	229
2012-12-18	127.5	127.5	125.25	126.8	0.0	0.0	208526.0	26360350.5	332
2012-12-17	126.5	128.0	126.5	126.8	0.0	0.0	316129.0	40149291.5	409
2012-12-16	126.75	126.75	126.0	126.8	0.4	0.32	93083.0	11781104.25	164
2012-12-15	127.5	127.5	125.5	126.4	-0.2	-0.16	266690.0	33695205.75	408
2012-12-12	128.5	128.5	126.0	126.6	-2.0	-1.56	258663.0	32865980.25	452
2012-12-11	127.5	128.5	126.5	128.6	0.8	0.63	235614.0	30019511.0	352
2012-12-10	128.0	128.5	126.5	127.8	0.2	0.16	347109.0	44320857.0	488
2012-12-09	125.5	129.25	124.75	127.6	2.8	2.24	634698.0	80452400.5	876
2012-12-08	120.5	126.5	120.5	124.8	4.8	4.0	685809.0	85260068.25	1356
2012-12-05	120.5	121.25	119.75	120.0	-0.4	-0.33	264734.0	31898188.0	371
2012-12-04	120.5	121.25	120.5	120.4	0.0	0.0	210426.0	25377936.75	280
2012-12-03	121.25	121.75	120.5	120.4	-0.4	-0.33	121608.0	14726155.5	218
2012-12-02	120.5	121.5	120.5	120.8	1.0	0.83	413331.0	49945458.75	433
2012-12-01	117.5	120.5	117.5	119.8	3.6	3.1	437229.0	52403851.25	345
2012-11-28	115.25	116.5	114.75	116.2	1.0	0.87	47680.0	5526969.75	123
2012-11-27	115.75	116.25	114.5	115.2	-0.4	-0.35	29606.0	3412375.5	96
2012-11-26	115.0	115.5	112.75	115.6	0.6	0.52	67020.0	7654362.0	143
2012-11-25	116.5	116.5	114.25	115.0	-1.4	-1.2	108231.0	12451490.0	163
2012-11-24	115.5	116.75	115.25	116.4	1.2	1.04	49828.0	5787491.75	110
2012-11-21	117.0	117.5	114.25	115.2	-1.8	-1.54	239329.0	27735045.0	285
2012-11-20	118.5	118.5	117.0	117.0	-1.0	-0.85	124648.0	14672693.25	177
2012-11-19	118.75	119.0	117.0	118.0	-0.6	-0.51	179079.0	21131659.75	177
2012-11-18	118.75	118.75	118.5	118.6	-0.2	-0.17	31516.0	3738234.25	82
2012-11-17	119.5	119.5	118.5	118.8	-1.0	-0.83	67584.0	8046307.0	97
2012-11-14	119.5	120.0	119.25	119.8	0.4	0.34	159971.0	19134514.5	159
2012-11-13	118.0	120.0	118.0	119.4	1.6	1.36	140409.0	16724143.25	162
2012-11-12	120.0	120.0	117.75	117.8	-2.2	-1.83	147548.0	17474690.5	249
2012-11-11	119.25	120.0	119.25	120.0	0.4	0.33	85155.0	10171633.25	116
2012-11-10	119.25	119.75	119.0	119.6	-0.4	-0.33	87241.0	10403006.75	114
2012-11-07	120.0	120.5	119.75	120.0	-0.4	-0.33	95474.0	11460614.75	153
2012-11-06	118.25	120.5	118.0	120.4	2.4	2.03	302526.0	36033493.25	273
2012-11-05	117.5	118.0	117.5	118.0	0.6	0.51	102043.0	12016879.0	98
2012-11-04	117.5	117.75	116.75	117.4	0.4	0.34	116265.0	13657025.75	150
2012-11-03	116.25	117.5	116.0	117.0	0.4	0.34	63860.0	7444568.5	111
2012-10-24	115.5	116.75	115.25	116.6	1.0	0.87	155515.0	18009312.0	144
2012-10-23	114.75	115.75	114.0	115.6	0.8	0.7	148715.0	17134851.5	174
2012-10-22	113.25	115.5	113.25	114.8	1.4	1.23	226169.0	25923023.0	285
2012-10-21	112.25	114.0	112.0	113.4	0.8	0.71	167334.0	18937958.5	168
2012-10-20	111.75	112.5	110.75	112.6	0.8	0.72	58849.0	6572048.25	111
2012-10-17	111.0	112.25	110.75	111.8	1.2	1.08	277783.0	31016871.25	262
2012-10-16	111.5	111.75	110.5	110.6	-0.8	-0.72	236001.0	26195574.25	288
2012-10-15	112.25	112.25	111.0	111.4	-0.8	-0.71	199696.0	22268349.5	279
2012-10-14	113.25	113.25	112.25	112.2	-0.4	-0.36	227784.0	25577904.0	150
2012-10-13	112.5	113.5	112.0	112.6	0.4	0.36	91893.0	10320818.5	162
2012-10-10	113.75	113.75	112.25	112.2	-1.2	-1.06	114174.0	12862537.25	149
2012-10-09	113.75	114.0	113.5	113.4	-0.4	-0.35	61430.0	6980010.5	92
2012-10-08	113.75	114.5	113.5	113.8	-0.2	-0.18	58466.0	6664665.25	107
2012-10-07	114.25	114.5	113.5	114.0	0.4	0.35	232726.0	26522952.75	170
2012-10-06	113.0	114.5	113.0	113.6	0.2	0.18	190173.0	21661000.75	170
2012-10-03	113.25	114.0	113.0	113.4	0.2	0.18	152196.0	17268347.25	159
2012-10-02	112.25	113.5	112.25	113.2	1.6	1.43	339976.0	38352268.25	233
2012-10-01	112.25	112.75	111.5	111.6	-0.4	-0.36	93218.0	10427836.5	106
2012-09-30	112.0	112.75	111.75	112.0	0.2	0.18	97324.0	10918522.0	150
2012-09-29	112.5	113.25	111.5	111.8	-0.8	-0.71	148653.0	16758591.75	171
2012-09-26	113.5	113.75	112.5	112.6	-1.2	-1.05	187003.0	21106493.5	220
2012-09-25	113.75	114.5	113.25	113.8	0.0	0.0	146763.0	16711165.5	201
2012-09-24	113.75	114.5	113.5	113.8	0.0	0.0	306974.0	34939113.25	302
2012-09-22	114.0	114.0	113.25	113.8	0.6	0.53	75578.0	8578046.0	123
2012-09-19	112.5	114.5	112.5	113.2	1.0	0.89	415085.0	47148837.0	399
2012-09-18	113.0	113.0	112.0	112.2	-0.8	-0.71	109798.0	12361598.75	205
2012-09-17	112.75	113.25	112.5	113.0	0.4	0.36	118858.0	13423426.25	179
2012-09-16	113.5	113.5	112.5	112.6	-1.0	-0.88	127339.0	14364408.75	204
2012-09-15	113.25	113.75	113.0	113.6	1.4	1.25	270586.0	30686305.25	260
2012-09-12	112.25	112.75	112.0	112.2	0.4	0.36	136279.0	15305433.75	232
2012-09-11	110.75	112.0	110.5	111.8	1.2	1.08	159114.0	17728580.25	255
2012-09-10	111.5	111.5	110.25	110.6	-0.6	-0.54	179528.0	19882492.5	282
2012-09-09	111.0	111.5	110.75	111.2	0.4	0.36	112704.0	12502630.25	188
2012-09-08	110.75	111.25	110.5	110.8	0.6	0.54	130856.0	14494249.75	156
2012-09-05	110.25	111.0	109.75	110.2	0.0	0.0	245294.0	27037006.25	297
2012-09-04	111.0	111.0	110.25	110.2	-0.8	-0.72	303529.0	33538933.5	274
2012-09-03	110.75	111.0	109.75	111.0	0.6	0.54	243883.0	26990214.75	246
2012-09-02	111.5	111.5	110.5	110.4	-0.8	-0.72	233761.0	25962377.25	275
2012-09-01	112.5	112.5	110.75	111.2	-1.0	-0.89	443869.0	49517911.5	437
2012-08-29	112.5	113.25	111.5	112.2	-0.4	-0.36	309163.0	34743042.0	266
2012-08-28	114.0	114.0	112.5	112.6	-1.2	-1.05	307639.0	34839953.25	304
2012-08-27	113.75	113.75	112.5	113.8	0.8	0.71	147576.0	16702758.75	184
2012-08-26	113.75	114.0	113.0	113.0	-1.0	-0.88	165766.0	18829480.25	228
2012-08-25	114.25	114.5	113.75	114.0	0.2	0.18	82550.0	9414847.5	135
2012-08-15	112.75	113.75	112.5	113.8	1.0	0.89	164386.0	18572330.25	203
2012-08-14	112.0	112.75	111.25	112.8	0.8	0.71	164893.0	18440924.75	251
2012-08-13	113.5	113.5	112.0	112.0	-1.4	-1.23	225938.0	25380618.0	291
2012-08-12	113.5	113.75	112.75	113.4	-0.2	-0.18	138839.0	15709299.25	228
2012-08-11	113.5	114.5	113.5	113.6	0.2	0.18	193260.0	22020608.0	233
2012-08-08	114.25	114.5	113.25	113.4	0.4	0.35	199401.0	22697872.5	320
2012-08-07	114.25	114.5	112.5	113.0	-1.0	-0.88	218211.0	24744688.5	298
2012-08-06	114.25	114.5	113.5	114.0	-0.2	-0.18	141813.0	16157462.5	233
2012-08-05	114.5	114.5	113.75	114.2	-0.8	-0.7	438233.0	50078154.0	531
2012-08-04	116.25	116.5	114.5	115.0	-5.2	-4.33	591178.0	68240837.5	772
2012-08-01	120.0	120.5	119.25	120.2	0.4	0.33	339274.0	40647638.25	456
2012-07-31	119.25	120.0	118.5	119.8	0.6	0.5	237028.0	28267100.0	320
2012-07-30	120.0	120.5	118.25	119.2	-0.2	-0.17	296869.0	35302606.75	437
2012-07-29	116.75	120.0	116.75	119.4	1.6	1.36	303001.0	36129633.25	490
2012-07-28	114.5	118.0	114.5	117.8	3.2	2.79	728946.0	85213612.0	702
2012-07-25	114.5	115.0	113.75	114.6	0.4	0.35	211596.0	24204289.75	406
2012-07-24	114.0	118.25	113.0	114.2	4.0	3.63	766773.0	87742857.5	1172
2012-07-23	109.25	110.25	108.5	110.2	1.4	1.29	115394.0	12647946.25	162
2012-07-22	108.0	109.5	107.0	108.8	0.4	0.37	107989.0	11711606.5	118
2012-07-21	108.5	109.0	107.5	108.4	-0.2	-0.18	188244.0	20334166.25	160
2012-07-18	108.25	109.25	107.75	108.6	0.0	0.0	121584.0	13182552.0	131
2012-07-17	107.25	110.5	107.25	108.6	1.4	1.31	153321.0	16784958.75	194
2012-07-16	107.75	110.25	107.25	107.2	-1.2	-1.11	180705.0	19714784.25	210
2012-07-15	107.75	108.75	107.25	108.4	0.0	0.0	77085.0	8312742.25	135
2012-07-14	106.5	109.25	106.5	108.4	-0.2	-0.18	86850.0	9426568.0	126
2012-07-11	106.75	110.25	105.5	108.6	1.2	1.12	191425.0	20681847.0	299
2012-07-10	108.0	108.0	105.75	107.4	-1.0	-0.92	221266.0	23731979.0	160
2012-07-09	108.25	108.5	106.75	108.4	-0.6	-0.55	242480.0	26113138.0	285
2012-07-08	109.5	110.25	108.0	109.0	-2.0	-1.8	287426.0	31244799.5	385
2012-07-07	103.25	111.0	103.0	111.0	7.2	6.94	362338.0	38744191.25	378
2012-07-04	103.75	104.25	102.5	103.8	0.0	0.0	398639.0	41314338.75	132
2012-07-03	102.25	104.0	102.25	103.8	1.2	1.17	135549.0	14006276.0	140
2012-07-02	102.5	102.75	102.0	102.6	0.0	0.0	73290.0	7514188.25	74
2012-07-01	102.5	102.5	101.5	102.6	0.6	0.59	150023.0	15300452.0	117
2012-06-30	103.25	103.5	101.5	102.0	0.0	0.0	187163.0	19167654.5	198
2012-06-27	102.5	102.5	101.0	102.0	-0.6	-0.58	116338.0	11831986.25	183
2012-06-26	102.5	102.5	102.5	102.6	0.4	0.39	155633.0	15965288.25	123
2012-06-25	103.25	103.25	102.25	102.2	-1.0	-0.97	78291.0	8058218.25	128
2012-06-24	103.5	104.25	103.25	103.2	-1.0	-0.96	84413.0	8750561.5	93
2012-06-23	103.75	104.25	103.5	104.2	0.0	0.0	80961.0	8412593.75	82
2012-06-20	103.75	104.25	103.5	104.2	0.6	0.58	172624.0	17901092.75	185
2012-06-19	104.0	104.75	103.5	103.6	-0.2	-0.19	209776.0	21826236.5	171
2012-06-18	104.5	105.0	103.25	103.8	-0.4	-0.38	152758.0	15901218.5	141
2012-06-17	104.25	105.0	103.5	104.2	0.0	0.0	171938.0	17873131.25	137
2012-06-16	106.0	106.25	101.0	104.2	-1.2	-1.14	295131.0	30552414.75	353
2012-06-13	105.5	105.5	104.5	105.4	0.6	0.57	132219.0	13879213.75	82
2012-06-12	104.75	105.0	103.75	104.8	0.0	0.0	131480.0	13694482.0	95
2012-06-11	103.5	104.75	103.5	104.8	1.4	1.35	116798.0	12169462.0	118
2012-06-10	103.25	103.75	103.25	103.4	0.2	0.19	76946.0	7967080.0	81
2012-06-09	103.75	104.0	103.25	103.2	-0.2	-0.19	52139.0	5407981.5	61
2012-06-06	103.5	103.75	102.0	103.4	0.4	0.39	165039.0	17009374.75	173
2012-06-05	103.5	104.25	103.0	103.0	0.0	0.0	189114.0	19551462.0	200
2012-06-04	101.75	103.25	101.75	103.0	0.6	0.59	187754.0	19215259.5	177
2012-06-03	103.75	103.75	101.25	102.4	-0.6	-0.58	188595.0	19240322.25	245
2012-06-02	103.25	104.25	101.5	103.0	-2.8	-2.65	294253.0	30228528.5	354
2012-05-30	106.0	106.0	105.0	105.8	-0.2	-0.19	249439.0	26352200.0	165
2012-05-29	106.25	106.75	105.5	106.0	0.0	0.0	198876.0	20914840.25	176
2012-05-28	106.0	106.5	105.5	106.0	0.2	0.19	208319.0	22094939.5	126
2012-05-27	106.5	106.5	105.5	105.8	-0.8	-0.75	161928.0	17162436.25	152
2012-05-26	107.0	107.25	106.5	106.6	-0.8	-0.74	129256.0	13781185.5	129
2012-05-23	107.5	107.5	106.5	107.4	0.0	0.0	137430.0	14713700.5	105
2012-05-22	107.25	108.0	107.25	107.4	0.8	0.75	157361.0	16937294.5	155
2012-05-21	107.0	107.0	106.5	106.6	-0.2	-0.19	170716.0	18203882.75	162
2012-05-20	107.0	107.75	106.5	106.8	0.0	0.0	85936.0	9186771.5	138
2012-05-19	107.0	107.25	106.5	106.8	-0.4	-0.37	89538.0	9555497.5	124
2012-05-16	108.5	108.5	107.0	107.2	-1.2	-1.11	133624.0	14361859.25	190
2012-05-15	107.75	109.5	107.75	108.4	0.6	0.56	118413.0	12876953.0	112
2012-05-14	109.0	109.0	107.75	107.8	-1.6	-1.46	216816.0	23482698.25	161
2012-05-13	109.25	109.75	108.5	109.4	0.6	0.55	145770.0	15909200.5	177
2012-05-12	108.5	108.75	108.0	108.8	0.0	0.0	230188.0	24983324.0	238
2012-05-09	110.25	110.25	108.5	108.8	-1.4	-1.27	147276.0	16133169.5	157
2012-05-08	109.75	110.75	109.75	110.2	0.4	0.36	107738.0	11899059.0	97
2012-05-07	110.25	110.75	109.25	109.8	-1.0	-0.9	180304.0	19799637.0	121
2012-05-06	110.5	111.0	110.25	110.8	0.0	0.0	305811.0	33774461.5	152
2012-05-05	110.75	110.75	109.25	110.8	-0.2	-0.18	273800.0	30122111.0	174
2012-05-02	110.75	112.0	110.75	111.0	0.2	0.18	290928.0	32476613.0	194
2012-05-01	111.0	111.5	110.75	110.8	0.0	0.0	235444.0	26141349.25	156
2012-04-30	110.5	110.75	110.5	110.8	0.2	0.18	104221.0	11513859.75	101
2012-04-29	110.25	110.75	110.0	110.6	0.6	0.55	315529.0	34871301.0	231
2012-04-28	108.5	110.0	108.5	110.0	1.6	1.48	315560.0	34535941.75	243
2012-04-25	108.0	108.5	108.0	108.4	0.4	0.37	148253.0	16040805.0	178
2012-04-24	107.25	108.0	107.25	108.0	0.8	0.75	199559.0	21574164.25	145
2012-04-23	108.5	109.0	107.25	107.2	-1.4	-1.29	351598.0	37928877.25	269
2012-04-22	109.5	109.75	108.5	108.6	-1.2	-1.09	453475.0	49484192.0	336
2012-04-21	108.75	110.25	108.5	109.8	1.2	1.1	308069.0	33693178.75	222
2012-04-18	109.25	110.5	108.0	108.6	-1.0	-0.91	402114.0	43918404.75	264
2012-04-17	106.5	109.5	106.5	109.6	4.0	3.79	246389.0	26744787.75	259
2012-04-16	107.0	107.25	105.5	105.6	-1.6	-1.49	451758.0	48042012.75	389
2012-04-15	111.5	111.5	106.75	107.2	-2.6	-2.37	690401.0	74717302.5	540
2012-04-14	110.5	111.0	109.5	109.8	-5.8	-5.02	581114.0	64011069.5	753
2012-04-11	115.5	116.5	113.0	115.6	-0.6	-0.52	518555.0	59546567.75	636
2012-04-10	118.25	118.25	115.5	116.2	-2.0	-1.69	322823.0	37809659.5	462
2012-04-09	117.5	118.25	115.75	118.2	0.2	0.17	359644.0	42052570.5	410
2012-04-08	120.5	120.5	116.75	118.0	-2.0	-1.67	785163.0	92802477.75	575
2012-04-07	120.0	121.0	118.75	120.0	0.0	0.0	646960.0	77698638.25	516
2012-04-04	116.5	120.0	116.25	120.0	3.2	2.74	950193.0	112724544.75	717
2012-04-03	115.25	116.75	115.25	116.8	1.6	1.39	613345.0	71096002.75	378
2012-04-02	115.0	115.5	114.5	115.2	0.2	0.17	299586.0	34529837.75	274
2012-04-01	114.5	115.25	113.75	115.0	0.6	0.52	229901.0	26382438.75	283
2012-03-31	114.5	115.5	114.25	114.4	0.0	0.0	369754.0	42499768.75	346
2012-03-28	112.75	114.5	112.5	114.4	1.6	1.42	618485.0	70305154.0	484
2012-03-27	112.5	113.25	112.5	112.8	0.6	0.53	349055.0	39380283.75	222
2012-03-26	113.25	114.0	111.5	112.2	-0.6	-0.53	678641.0	76831456.25	389
2012-03-25	112.25	113.25	112.0	112.8	0.8	0.71	405316.0	45643186.75	225
2012-03-24	110.75	112.5	110.75	112.0	0.8	0.72	423570.0	47321106.0	335
2012-03-21	109.75	111.5	109.5	111.2	1.4	1.28	372721.0	41150360.75	325
2012-03-20	109.75	110.5	109.75	109.8	-0.6	-0.54	322839.0	35497815.5	251
2012-03-19	112.0	112.0	110.5	110.4	-1.2	-1.08	366281.0	40682118.25	371
[truncated: 2,769 more rows]
