# Supplementary material for: Effective short-term forecasts of Saudi stock price trends using technical indicators and large-scale multivariate time series
Source: PeerJ Comput Sci. 2023 Jan 6;9:e1205. doi: 10.7717/peerj-cs.1205 (PMC10280263; doi:10.7717/peerj-cs.1205)
Supplement: Supplemental Information 3 [file peerj-cs-09-1205-s003.zip › TASI Dataset 2021/ALETIHAD_8170.csv]

date	open	high	low	close	change	change_percent	volume_traded	value_traded_SAR	number_trades
2020-03-19	11.06	11.6	11.06	11.38	0.12	1.07	151079.0	1717977.56	252
2020-03-18	11.4	11.6	11.0	11.26	-0.14	-1.23	204070.0	2302452.18	279
2020-03-17	11.12	11.54	11.02	11.4	0.4	3.64	206987.0	2346436.18	252
2020-03-16	10.86	11.4	10.8	11.0	-0.38	-3.34	249971.0	2766756.08	328
2020-03-15	11.62	11.62	11.28	11.38	-0.1	-0.87	199597.0	2285106.46	261
2020-03-12	11.86	12.1	11.48	11.48	-0.06	-0.52	711022.0	8411490.68	848
2020-03-11	11.64	12.0	11.2	11.54	-0.32	-2.7	255714.0	2980992.1	316
2020-03-10	11.12	11.86	11.0	11.86	1.06	9.81	295962.0	3343638.94	288
2020-03-09	10.8	11.08	10.8	10.8	-1.18	-9.85	449079.0	4867982.52	316
2020-03-08	12.7	12.7	11.98	11.98	-1.32	-9.92	312751.0	3803289.96	302
2020-03-05	13.36	13.48	13.22	13.3	0.04	0.3	267080.0	3568592.38	245
2020-03-04	13.02	13.44	13.02	13.26	-0.16	-1.19	130518.0	1732181.08	214
2020-03-03	13.3	13.44	13.3	13.42	0.4	3.07	89581.0	1196900.68	150
2020-03-02	13.54	13.6	13.02	13.02	-0.24	-1.81	126120.0	1693597.94	173
2020-03-01	13.5	13.58	13.26	13.26	-0.54	-3.91	136022.0	1825055.2	207
2020-02-27	13.82	14.0	13.7	13.8	-0.1	-0.72	106406.0	1466776.48	145
2020-02-26	13.8	14.0	13.8	13.9	-0.1	-0.71	134446.0	1864544.88	196
2020-02-25	14.0	14.0	13.8	14.0	0.12	0.86	195534.0	2716820.36	231
2020-02-24	14.6	14.62	13.86	13.88	-0.82	-5.58	405064.0	5724774.88	297
2020-02-23	14.6	14.8	14.6	14.7	-0.02	-0.14	93681.0	1378743.16	153
2020-02-20	14.68	14.72	14.5	14.72	0.02	0.14	279465.0	4094142.8	282
2020-02-19	14.56	14.7	14.56	14.7	0.14	0.96	182380.0	2665045.54	156
2020-02-18	14.62	14.72	14.4	14.56	-0.06	-0.41	120871.0	1761606.48	120
2020-02-17	14.6	14.7	14.5	14.62	0.28	1.95	95234.0	1389489.04	156
2020-02-16	14.32	14.5	14.3	14.34	-0.02	-0.14	123537.0	1775419.64	187
2020-02-13	14.48	14.5	14.2	14.36	-0.04	-0.28	85705.0	1226425.5	185
2020-02-12	14.6	14.6	14.28	14.4	-0.2	-1.37	276451.0	3991975.94	366
2020-02-11	14.92	14.94	14.5	14.6	-0.32	-2.14	194105.0	2865067.62	284
2020-02-10	14.9	15.06	14.86	14.92	0.04	0.27	171945.0	2575350.56	282
2020-02-09	14.92	14.98	14.6	14.88	-0.1	-0.67	216480.0	3203893.38	329
2020-02-06	15.0	15.26	14.82	14.98	-0.02	-0.13	190255.0	2850288.1	306
2020-02-05	14.88	15.2	14.86	15.0	0.16	1.08	460496.0	6903339.34	568
2020-02-04	14.6	14.9	14.6	14.84	0.14	0.95	254255.0	3767802.36	261
2020-02-03	14.68	14.74	14.5	14.7	0.1	0.68	420825.0	6147858.88	337
2020-02-02	14.66	14.76	14.56	14.6	-0.26	-1.75	232082.0	3396447.74	213
2020-01-30	14.8	14.98	14.8	14.86	0.02	0.13	175733.0	2618367.48	224
2020-01-29	14.8	15.04	14.8	14.84	0.12	0.82	158684.0	2361144.7	189
2020-01-28	14.78	14.88	14.7	14.72	-0.14	-0.94	101951.0	1503957.76	154
2020-01-27	15.16	15.16	14.86	14.86	-0.32	-2.11	346444.0	5208837.78	389
2020-01-26	15.0	15.28	15.0	15.18	-0.1	-0.65	284145.0	4289158.28	297
2020-01-23	15.4	15.4	15.2	15.28	-0.14	-0.91	314467.0	4810866.44	313
2020-01-22	15.4	15.64	15.32	15.42	0.02	0.13	624363.0	9678422.32	433
2020-01-21	15.2	15.4	15.12	15.4	0.2	1.32	349764.0	5335121.46	405
2020-01-20	15.32	15.32	15.16	15.2	-0.08	-0.52	102250.0	1556871.9	220
2020-01-19	15.3	15.4	15.22	15.28	0.02	0.13	228741.0	3506037.34	260
2020-01-16	15.3	15.3	15.1	15.26	0.04	0.26	244670.0	3718625.58	289
2020-01-15	15.1	15.3	15.02	15.22	0.16	1.06	422583.0	6400394.42	494
2020-01-14	14.84	15.08	14.76	15.06	0.26	1.76	406872.0	6068892.56	384
2020-01-13	14.8	14.9	14.7	14.8	0.0	0.0	179028.0	2648607.06	258
2020-01-12	14.4	15.04	14.4	14.8	0.64	4.52	392851.0	5808058.74	555
2020-01-09	14.22	14.24	14.16	14.16	0.24	1.72	136184.0	1934079.8	203
2020-01-08	13.98	14.06	13.76	13.92	-0.28	-1.97	145326.0	2021112.68	205
2020-01-07	14.4	14.46	14.16	14.2	-0.12	-0.84	146830.0	2103204.72	203
2020-01-06	14.7	14.7	14.24	14.32	-0.24	-1.65	179387.0	2578175.24	248
2020-01-05	14.3	14.7	14.3	14.56	-0.28	-1.89	231095.0	3366674.68	264
2020-01-02	14.84	14.9	14.74	14.84	0.1	0.68	168009.0	2495564.4	226
2020-01-01	14.72	14.74	14.7	14.74	0.04	0.27	105821.0	1557035.42	139
2019-12-31	14.98	14.98	14.64	14.7	-0.18	-1.21	218552.0	3228001.6	305
2019-12-30	14.88	15.0	14.86	14.88	0.06	0.4	285028.0	4253469.44	333
2019-12-29	14.94	15.0	14.78	14.82	-0.3	-1.98	685123.0	10165151.86	625
2019-12-26	14.84	15.12	14.84	15.12	0.14	0.93	231090.0	3476752.24	199
2019-12-25	14.9	15.12	14.76	14.98	0.24	1.63	763724.0	11411558.16	561
2019-12-24	14.4	14.94	14.4	14.74	0.36	2.5	695759.0	10262263.54	690
2019-12-23	14.22	14.4	14.18	14.38	0.38	2.71	459835.0	6579176.6	548
2019-12-22	13.7	14.14	13.7	14.0	0.34	2.49	544953.0	7605528.24	455
2019-12-19	13.58	13.72	13.56	13.66	0.06	0.44	179931.0	2456124.02	226
2019-12-18	13.44	13.82	13.4	13.6	0.22	1.64	306459.0	4177286.82	411
2019-12-17	13.26	13.44	13.26	13.38	0.18	1.36	126514.0	1688161.34	190
2019-12-16	13.14	13.2	13.14	13.2	0.0	0.0	51804.0	682601.4	93
2019-12-15	13.14	13.2	13.1	13.2	-0.02	-0.15	83497.0	1097973.28	145
2019-12-12	13.2	13.28	13.02	13.22	-0.06	-0.45	60315.0	795339.9	131
2019-12-11	13.24	13.28	13.18	13.28	0.04	0.3	71145.0	940631.9	134
2019-12-10	13.26	13.26	13.24	13.24	-0.16	-1.19	33814.0	448579.44	125
2019-12-09	13.36	13.52	13.3	13.4	0.06	0.45	200497.0	2691637.8	258
2019-12-08	13.24	13.36	13.24	13.34	0.04	0.3	77616.0	1033490.38	78
2019-12-05	13.2	13.32	13.18	13.3	0.08	0.61	119624.0	1583656.08	116
2019-12-04	13.1	13.22	13.08	13.22	0.02	0.15	49936.0	654920.96	77
2019-12-03	13.3	13.3	13.2	13.2	-0.1	-0.75	52935.0	700982.0	68
2019-12-02	13.26	13.3	13.18	13.3	0.0	0.0	33839.0	447887.14	65
2019-12-01	13.1	13.3	13.1	13.3	0.2	1.53	87389.0	1152650.66	126
2019-11-28	13.06	13.14	13.02	13.1	0.06	0.46	67779.0	887852.32	101
2019-11-27	13.08	13.08	13.02	13.04	-0.08	-0.61	42750.0	557804.9	54
2019-11-26	13.06	13.18	13.02	13.12	0.02	0.15	82122.0	1073959.34	136
2019-11-25	13.08	13.1	13.0	13.1	-0.02	-0.15	85325.0	1113619.62	129
2019-11-24	13.12	13.16	13.12	13.12	-0.04	-0.3	82718.0	1086666.58	106
2019-11-21	13.3	13.3	13.16	13.16	-0.18	-1.35	132247.0	1748081.86	161
2019-11-20	13.32	13.38	13.26	13.34	-0.06	-0.45	150653.0	2008584.98	124
2019-11-19	13.5	13.5	13.3	13.4	-0.08	-0.59	138960.0	1863031.58	213
2019-11-18	13.12	13.48	13.1	13.48	0.36	2.74	341389.0	4534864.62	362
2019-11-17	13.1	13.2	13.0	13.12	0.08	0.61	122643.0	1606159.76	192
2019-11-14	13.16	13.2	13.04	13.04	-0.16	-1.21	105911.0	1391765.12	121
2019-11-13	13.38	13.38	13.2	13.2	-0.2	-1.49	126563.0	1676458.42	180
2019-11-12	13.5	13.5	13.32	13.4	-0.02	-0.15	169982.0	2278782.86	179
2019-11-11	13.26	13.98	13.2	13.42	0.26	1.98	538937.0	7272664.8	440
2019-11-10	13.08	13.16	13.08	13.16	0.06	0.46	60249.0	790204.08	131
2019-11-07	13.04	13.24	13.04	13.1	-0.1	-0.76	122094.0	1601253.6	181
2019-11-06	13.2	13.2	13.06	13.2	0.02	0.15	70277.0	922829.8	109
2019-11-05	13.0	13.2	13.0	13.18	0.08	0.61	96346.0	1261907.24	156
2019-11-04	12.86	13.12	12.78	13.1	0.26	2.02	106357.0	1379103.7	162
2019-11-03	12.8	12.94	12.7	12.84	-0.16	-1.23	68646.0	879694.44	120
2019-10-31	13.2	13.2	13.0	13.0	-0.18	-1.37	29084.0	381011.3	66
2019-10-30	12.9	13.18	12.88	13.18	0.28	2.17	108732.0	1413004.46	207
2019-10-29	12.96	13.0	12.82	12.9	-0.3	-2.27	111286.0	1435048.7	271
2019-10-28	13.3	13.3	13.2	13.2	-0.22	-1.64	47527.0	630681.74	112
2019-10-27	13.32	13.42	13.28	13.42	0.04	0.3	54202.0	722318.68	98
2019-10-24	13.42	13.42	13.3	13.38	-0.08	-0.59	95449.0	1277591.56	115
2019-10-23	13.5	13.7	13.42	13.46	0.0	0.0	195142.0	2638702.8	234
2019-10-22	13.4	13.5	13.32	13.46	0.18	1.36	266416.0	3568632.96	265
2019-10-21	13.12	13.28	13.1	13.28	0.08	0.61	117517.0	1549416.56	126
2019-10-20	13.0	13.48	13.0	13.2	0.36	2.8	300207.0	3943400.98	246
2019-10-17	12.64	12.84	12.64	12.84	0.14	1.1	55488.0	706676.02	144
2019-10-16	12.7	12.72	12.54	12.7	0.0	0.0	57476.0	727886.58	133
2019-10-15	12.8	12.8	12.7	12.7	-0.06	-0.47	33848.0	431697.88	82
2019-10-14	12.9	12.9	12.74	12.76	-0.14	-1.09	88885.0	1140777.5	171
2019-10-13	13.14	13.14	12.9	12.9	-0.28	-2.12	116594.0	1517010.06	256
2019-10-10	13.2	13.2	13.12	13.18	-0.16	-1.2	81229.0	1069682.8	153
2019-10-09	13.44	13.5	13.32	13.34	-0.06	-0.45	104990.0	1406418.78	137
2019-10-08	13.7	13.7	13.4	13.4	-0.46	-3.32	179501.0	2425768.8	236
2019-10-07	13.96	13.96	13.8	13.86	-0.1	-0.72	101052.0	1400684.76	153
2019-10-06	13.84	13.96	13.84	13.96	0.1	0.72	66151.0	920914.06	82
2019-10-03	13.82	13.86	13.74	13.86	-0.04	-0.29	70911.0	977460.48	104
2019-10-02	13.94	14.04	13.8	13.9	0.0	0.0	152003.0	2118860.22	160
2019-10-01	13.8	13.96	13.68	13.9	0.12	0.87	200716.0	2780465.26	271
2019-09-30	13.5	13.78	13.44	13.78	0.4	2.99	115566.0	1568181.72	170
2019-09-29	13.3	13.46	13.3	13.38	0.12	0.9	125198.0	1676186.28	209
2019-09-26	13.3	13.34	13.22	13.26	-0.06	-0.45	76854.0	1019819.02	99
2019-09-25	13.28	13.32	13.26	13.32	0.0	0.0	57382.0	762535.16	81
2019-09-24	13.28	13.32	13.2	13.32	0.12	0.91	65284.0	866510.42	86
2019-09-22	13.14	13.34	13.06	13.2	0.06	0.46	59830.0	787130.44	100
2019-09-19	13.08	13.14	12.9	13.14	0.02	0.15	139369.0	1818218.86	200
2019-09-18	13.2	13.24	13.12	13.12	0.0	0.0	106258.0	1399060.46	181
2019-09-17	13.26	13.4	13.1	13.12	-0.12	-0.91	127844.0	1697485.14	179
2019-09-16	13.2	13.4	13.18	13.24	0.06	0.46	165608.0	2200141.0	229
2019-09-15	12.5	13.4	12.5	13.18	-0.48	-3.51	281077.0	3709701.92	304
2019-09-12	13.62	13.76	13.62	13.66	0.02	0.15	131327.0	1796912.1	138
2019-09-11	13.88	13.88	13.5	13.64	-0.26	-1.87	234715.0	3210325.94	231
2019-09-10	14.06	14.06	13.9	13.9	-0.26	-1.84	152944.0	2136681.76	220
2019-09-09	14.26	14.26	14.14	14.16	-0.12	-0.84	96656.0	1372795.92	161
2019-09-08	14.3	14.3	14.2	14.28	0.06	0.42	132072.0	1881976.32	164
2019-09-05	14.24	14.26	14.14	14.22	0.04	0.28	179159.0	2544835.78	217
2019-09-04	14.0	14.2	14.0	14.18	0.14	1.0	117996.0	1667008.16	138
2019-09-03	14.12	14.16	14.02	14.04	-0.04	-0.28	108219.0	1526154.08	129
2019-09-02	14.0	14.16	14.0	14.08	0.08	0.57	61240.0	862932.6	105
2019-09-01	14.1	14.1	14.0	14.0	-0.1	-0.71	73819.0	1036669.46	104
2019-08-29	14.34	14.36	14.1	14.1	-0.3	-2.08	151974.0	2155519.42	213
2019-08-28	14.24	14.5	14.24	14.4	-0.02	-0.14	69215.0	994781.84	129
2019-08-27	14.44	14.5	14.3	14.42	-0.08	-0.55	99103.0	1428343.88	137
2019-08-26	14.32	14.5	14.1	14.5	0.18	1.26	186394.0	2662381.52	230
2019-08-25	14.8	14.8	14.3	14.32	-0.48	-3.24	152903.0	2220821.58	201
2019-08-22	14.92	14.92	14.8	14.8	-0.18	-1.2	1177790.0	17267996.72	218
2019-08-21	14.98	15.4	14.98	14.98	0.18	1.22	871417.0	13205233.2	911
2019-08-20	14.76	14.8	14.7	14.8	0.04	0.27	238508.0	3519340.32	175
2019-08-19	14.7	14.76	14.7	14.76	0.06	0.41	109664.0	1614780.28	115
2019-08-18	14.64	14.88	14.62	14.7	0.0	0.0	187641.0	2761053.56	128
2019-08-08	14.56	14.8	14.56	14.7	0.12	0.82	151211.0	2221127.52	209
2019-08-07	14.76	14.76	14.48	14.58	0.12	0.83	194999.0	2842464.98	228
2019-08-06	14.0	14.6	14.0	14.46	-0.34	-2.3	156266.0	2259326.74	233
2019-08-05	14.84	14.84	14.74	14.8	0.0	0.0	60674.0	897293.52	91
2019-08-04	14.86	14.9	14.8	14.8	-0.12	-0.8	98070.0	1453053.26	175
2019-08-01	14.98	15.0	14.86	14.92	-0.04	-0.27	50976.0	760209.54	94
2019-07-31	14.92	15.0	14.92	14.96	0.04	0.27	63390.0	948822.58	86
2019-07-30	14.98	15.0	14.9	14.92	-0.06	-0.4	55708.0	832251.2	94
2019-07-29	15.0	15.02	14.92	14.98	-0.06	-0.4	109237.0	1635442.14	126
2019-07-28	15.0	15.06	14.96	15.04	0.08	0.53	95949.0	1440642.02	103
2019-07-25	14.96	15.04	14.96	14.96	-0.04	-0.27	67421.0	1010470.76	82
2019-07-24	14.92	15.0	14.88	15.0	0.06	0.4	51175.0	765730.92	56
2019-07-23	14.96	14.96	14.88	14.94	-0.02	-0.13	57649.0	859843.84	90
2019-07-22	14.96	15.0	14.9	14.96	-0.04	-0.27	84793.0	1268914.84	154
2019-07-21	15.06	15.14	15.0	15.0	-0.14	-0.92	141847.0	2132306.06	190
2019-07-18	15.24	15.24	15.08	15.14	-0.16	-1.05	66778.0	1012051.98	109
2019-07-17	15.16	15.3	15.12	15.3	0.08	0.53	100199.0	1521774.86	129
2019-07-16	15.08	15.38	15.08	15.22	0.14	0.93	249835.0	3807883.38	348
2019-07-15	15.1	15.1	15.04	15.08	0.0	0.0	106715.0	1608520.6	139
2019-07-14	15.08	15.2	15.06	15.08	0.0	0.0	132126.0	1999849.74	190
2019-07-11	15.0	15.08	15.0	15.08	0.04	0.27	89347.0	1342792.98	105
2019-07-10	14.9	15.04	14.88	15.04	0.16	1.08	150146.0	2246429.66	142
2019-07-09	14.94	14.94	14.88	14.88	0.0	0.0	96436.0	1437689.5	136
2019-07-08	14.9	14.94	14.8	14.88	0.0	0.0	71861.0	1068464.6	130
2019-07-07	15.1	15.1	14.86	14.88	-0.22	-1.46	219560.0	3285081.92	253
2019-07-04	15.36	15.36	15.1	15.1	-0.2	-1.31	69661.0	1057609.58	119
2019-07-03	15.3	15.4	15.26	15.3	0.0	0.0	187684.0	2877228.08	176
2019-07-02	15.3	15.42	15.28	15.3	-0.08	-0.52	125697.0	1927679.62	171
2019-07-01	15.02	15.52	14.98	15.38	0.36	2.4	366132.0	5588447.14	446
2019-06-30	15.02	15.12	15.02	15.02	0.04	0.27	116151.0	1749738.16	174
2019-06-27	14.9	15.02	14.9	14.98	0.04	0.27	70505.0	1054826.42	155
2019-06-26	15.0	15.04	14.92	14.94	-0.1	-0.66	130658.0	1955194.64	215
2019-06-25	15.0	15.08	14.96	15.04	0.04	0.27	117092.0	1757628.76	336
2019-06-24	15.16	15.36	14.84	15.0	-0.58	-3.72	370133.0	5592370.0	832
2019-06-23	16.2	16.2	15.5	15.58	-0.64	-3.95	298381.0	4697678.6	558
2019-06-20	16.6	16.64	16.0	16.22	-6.48	-28.55	585232.0	9564323.54	990
2019-06-19	15.81	15.81	15.6	15.6	-0.21	-1.33	174759.0	2746135.0	269
2019-06-18	15.9	15.9	15.71	15.81	-0.04	-0.25	114298.0	1807039.24	197
2019-06-17	15.7	15.9	15.7	15.85	0.15	0.96	115173.0	1823334.38	162
2019-06-16	15.61	15.77	15.61	15.7	0.04	0.26	101780.0	1598675.0	123
2019-06-13	15.68	15.74	15.6	15.66	-0.15	-0.95	169810.0	2660694.72	192
2019-06-12	15.85	15.88	15.67	15.81	0.0	0.0	203956.0	3212597.46	271
2019-06-11	15.67	15.94	15.67	15.81	0.21	1.35	243185.0	3848145.06	284
2019-06-10	15.59	15.78	15.59	15.6	0.04	0.26	220830.0	3457651.34	229
2019-06-09	15.53	15.6	15.33	15.56	0.25	1.63	171414.0	2659391.62	215
2019-05-30	15.12	15.53	15.12	15.31	0.33	2.2	302572.0	4631763.1	341
2019-05-29	14.73	15.01	14.73	14.98	0.25	1.7	134671.0	2006328.72	168
2019-05-28	15.12	15.46	14.73	14.73	0.3	2.08	254239.0	3799536.48	386
2019-05-27	14.43	14.5	14.42	14.43	0.01	0.07	127874.0	1845487.54	101
2019-05-26	14.42	14.42	14.42	14.42	-0.15	-1.03	15191.0	219185.04	44
2019-05-23	14.62	14.62	14.43	14.57	-0.07	-0.48	204421.0	2971939.28	97
2019-05-22	14.79	14.82	14.64	14.64	-0.34	-2.27	109614.0	1614853.44	144
2019-05-21	14.53	14.98	14.43	14.98	0.48	3.31	115270.0	1694259.16	159
2019-05-20	14.68	14.78	14.09	14.5	-0.19	-1.29	152813.0	2230574.4	136
2019-05-19	14.98	14.98	14.69	14.69	-0.43	-2.84	75780.0	1122389.34	104
2019-05-16	14.67	15.12	14.61	15.12	0.5	3.42	150920.0	2237681.98	126
2019-05-15	14.72	14.78	14.57	14.62	0.13	0.9	119259.0	1751678.12	138
2019-05-14	14.5	14.78	14.16	14.49	-0.19	-1.29	221575.0	3209517.74	218
2019-05-13	15.12	15.71	14.57	14.68	-0.44	-2.91	333278.0	5065255.26	338
2019-05-12	15.63	15.63	15.12	15.12	-0.56	-3.57	177167.0	2720831.46	139
2019-05-09	15.83	15.83	15.67	15.68	-0.17	-1.07	95639.0	1507419.48	170
2019-05-08	16.01	16.01	15.85	15.85	-0.27	-1.67	43462.0	690263.72	71
2019-05-07	15.94	16.47	15.82	16.12	0.04	0.25	46528.0	749678.28	79
2019-05-06	15.46	16.08	15.39	16.08	-0.18	-1.11	223585.0	3539834.2	190
2019-05-05	16.42	16.42	16.21	16.26	-0.26	-1.57	78843.0	1285042.64	158
2019-05-02	16.45	16.59	16.45	16.52	0.03	0.18	280906.0	4640088.64	207
2019-05-01	16.52	16.56	16.4	16.49	0.0	0.0	223122.0	3677569.06	204
2019-04-30	16.84	16.99	16.49	16.49	-0.1	-0.6	425241.0	7132841.08	374
2019-04-29	16.55	16.7	16.49	16.59	0.1	0.61	161138.0	2674283.72	217
2019-04-28	16.49	16.64	16.47	16.49	0.0	0.0	173710.0	2875332.24	162
2019-04-25	16.49	16.58	16.47	16.49	-0.14	-0.84	278951.0	4606216.04	242
2019-04-24	16.97	17.02	16.63	16.63	-0.33	-1.95	224963.0	3789382.14	276
2019-04-23	16.96	17.11	16.92	16.96	-0.06	-0.35	168614.0	2868901.86	238
2019-04-22	17.07	17.11	16.97	17.02	-0.09	-0.53	63470.0	1081123.74	156
2019-04-21	17.11	17.28	17.1	17.11	-0.07	-0.41	102131.0	1754181.14	166
2019-04-18	17.18	17.28	17.1	17.18	-0.04	-0.23	88246.0	1514809.42	113
2019-04-17	17.28	17.32	17.11	17.22	-0.1	-0.58	249279.0	4294538.52	194
2019-04-16	17.35	17.46	17.32	17.32	-0.1	-0.57	270199.0	4696079.5	208
2019-04-15	17.59	17.59	17.39	17.42	-0.24	-1.36	395378.0	6897415.1	311
2019-04-14	17.46	17.7	17.46	17.66	0.07	0.4	90455.0	1591502.85	119
2019-04-11	17.56	17.7	17.46	17.59	-0.14	-0.79	224170.0	3930365.3	247
2019-04-10	17.49	17.8	17.39	17.73	0.27	1.55	547474.0	9656667.9	559
2019-04-09	17.25	17.46	17.18	17.46	0.31	1.81	414049.0	7168479.42	368
2019-04-08	17.18	17.22	16.91	17.15	-0.1	-0.58	122511.0	2097629.98	161
2019-04-07	17.14	17.32	16.97	17.25	0.1	0.58	175993.0	3017943.81	228
2019-04-04	16.84	17.18	16.84	17.15	0.11	0.65	115116.0	1959739.72	153
2019-04-03	17.14	17.25	17.04	17.04	-0.09	-0.53	65808.0	1127146.91	110
2019-04-02	16.99	17.32	16.97	17.13	0.14	0.82	137562.0	2354771.1	193
2019-04-01	16.99	17.08	16.95	16.99	-0.01	-0.06	167249.0	2843212.62	249
2019-03-31	16.84	17.03	16.64	17.0	0.12	0.71	248824.0	4190867.1	303
2019-03-28	16.85	16.91	16.78	16.88	-0.03	-0.18	179392.0	3021334.86	234
2019-03-27	16.99	16.99	16.84	16.91	-0.04	-0.24	343129.0	5802288.0	371
2019-03-26	17.18	17.25	16.64	16.95	-0.78	-4.4	1110205.0	18859809.0	1040
2019-03-25	17.8	17.97	17.59	17.73	-0.14	-0.78	252875.0	4493460.3	249
2019-03-24	17.83	17.94	17.8	17.87	-0.07	-0.39	87139.0	1557059.4	121
2019-03-21	17.8	17.94	17.77	17.94	0.0	0.0	86014.0	1533608.55	140
2019-03-20	17.87	17.97	17.8	17.94	0.04	0.22	199526.0	3563081.3	228
2019-03-19	17.97	18.07	17.87	17.9	-0.24	-1.32	262694.0	4719018.95	204
2019-03-18	18.04	18.14	18.04	18.14	-0.04	-0.22	200804.0	3628216.3	142
2019-03-17	18.14	18.18	17.97	18.18	-0.1	-0.55	230728.0	4169932.8	208
2019-03-14	18.07	18.28	17.97	18.28	0.21	1.16	543710.0	9849123.15	375
2019-03-13	17.9	18.21	17.83	18.07	0.2	1.12	500461.0	9018223.1	416
2019-03-12	17.83	17.87	17.77	17.87	0.07	0.39	93394.0	1665049.85	167
2019-03-11	17.87	17.87	17.73	17.8	-0.07	-0.39	257342.0	4576118.05	225
2019-03-10	17.87	18.01	17.8	17.87	0.0	0.0	295748.0	5290630.45	262
2019-03-07	18.11	18.14	17.73	17.87	-0.27	-1.49	568566.0	10207707.5	507
2019-03-06	18.31	18.38	18.07	18.14	-0.17	-0.93	487093.0	8858593.4	357
2019-03-05	18.18	18.42	18.04	18.31	0.27	1.5	398972.0	7277070.85	421
2019-03-04	17.83	18.35	17.8	18.04	0.27	1.52	1013799.0	18370167.4	686
2019-03-03	17.77	17.94	17.73	17.77	0.04	0.23	307294.0	5470357.3	264
2019-02-28	18.01	18.01	17.73	17.73	-0.28	-1.55	380485.0	6792813.25	278
2019-02-27	18.01	18.14	17.83	18.01	-0.06	-0.33	313247.0	5622535.15	293
2019-02-26	17.94	18.07	17.8	18.07	0.1	0.56	581209.0	10427164.35	549
2019-02-25	17.52	17.97	17.46	17.97	0.45	2.57	811345.0	14303653.95	532
2019-02-24	17.73	17.77	17.49	17.52	-0.21	-1.18	477172.0	8406158.8	546
2019-02-21	18.18	18.31	17.73	17.73	0.55	3.2	2632874.0	47358773.0	1877
2019-02-20	17.18	17.35	17.15	17.18	0.03	0.17	221008.0	3808826.93	294
2019-02-19	17.17	17.32	17.15	17.15	-0.02	-0.12	263182.0	4536420.12	353
2019-02-18	17.18	17.35	17.13	17.17	-0.05	-0.29	129450.0	2222690.12	215
2019-02-17	17.28	17.28	17.1	17.22	-0.03	-0.17	240867.0	4133779.12	189
2019-02-14	17.32	17.39	17.17	17.25	-0.07	-0.4	277221.0	4778519.52	212
2019-02-13	17.46	17.52	17.28	17.32	0.0	0.0	186912.0	3246733.5	205
2019-02-12	17.56	17.63	17.18	17.32	-0.24	-1.37	351979.0	6134094.05	236
2019-02-11	17.7	17.8	17.52	17.56	-0.17	-0.96	140206.0	2469332.35	132
2019-02-10	17.52	17.73	17.49	17.73	0.17	0.97	158891.0	2795343.8	206
2019-02-07	17.87	17.87	17.52	17.56	-0.27	-1.51	351296.0	6194507.45	347
2019-02-06	17.8	18.14	17.49	17.83	-1.0	-5.31	2858656.0	50694744.2	1761
2019-02-05	18.56	19.11	18.49	18.83	0.21	1.13	708622.0	13339808.2	593
2019-02-04	18.56	18.62	18.38	18.62	0.06	0.32	274474.0	5087594.8	260
2019-02-03	18.56	18.76	18.42	18.56	0.04	0.22	184738.0	3430301.2	240
2019-01-31	18.28	18.69	18.25	18.52	0.31	1.7	486603.0	8996160.4	472
2019-01-30	18.25	18.28	18.18	18.21	0.0	0.0	198432.0	3613912.0	220
2019-01-29	18.31	18.45	18.18	18.21	-0.17	-0.92	356511.0	6521541.85	297
2019-01-28	18.11	18.52	18.11	18.38	0.31	1.72	524112.0	9604081.55	428
2019-01-27	18.07	18.18	17.9	18.07	-0.04	-0.22	210979.0	3810226.65	220
2019-01-24	18.14	18.21	18.01	18.11	0.04	0.22	154939.0	2804637.0	150
2019-01-23	18.28	18.31	18.07	18.07	-0.14	-0.77	222882.0	4054767.05	221
2019-01-22	18.14	18.35	18.11	18.21	0.07	0.39	212469.0	3878690.65	267
2019-01-21	18.18	18.21	17.97	18.14	-0.04	-0.22	162772.0	2942903.2	222
2019-01-20	18.21	18.38	18.07	18.18	-0.03	-0.16	260843.0	4747034.55	277
2019-01-17	18.42	18.56	18.18	18.21	-0.35	-1.89	541756.0	9941005.2	448
2019-01-16	18.59	18.83	18.31	18.56	0.0	0.0	836521.0	15517772.55	831
2019-01-15	17.8	18.66	17.8	18.56	0.69	3.86	908599.0	16638299.1	768
2019-01-14	17.87	17.97	17.77	17.87	-0.1	-0.56	233367.0	4170762.25	238
2019-01-13	17.8	18.01	17.77	17.97	0.14	0.79	340990.0	6103476.65	218
2019-01-10	17.8	17.94	17.7	17.83	0.03	0.17	281639.0	5009633.85	254
2019-01-09	17.83	17.94	17.77	17.8	-0.03	-0.17	248729.0	4439007.85	239
2019-01-08	17.83	18.07	17.77	17.83	-0.18	-1.0	318110.0	5692701.95	343
2019-01-07	17.77	18.14	17.73	18.01	0.21	1.18	626319.0	11228302.45	625
2019-01-06	17.32	17.83	17.18	17.8	0.45	2.59	509265.0	8954554.0	459
2019-01-03	17.22	17.39	17.18	17.35	0.17	0.99	119004.0	2055392.36	151
2019-01-02	17.18	17.22	17.15	17.18	-0.07	-0.41	50106.0	860757.57	84
2019-01-01	17.06	17.28	17.04	17.25	0.0	0.0	85996.0	1475787.23	130
2018-12-31	17.35	17.42	17.1	17.25	-0.1	-0.58	159822.0	2752714.11	154
2018-12-30	17.39	17.49	17.32	17.35	0.03	0.17	120315.0	2090414.95	149
2018-12-27	17.32	17.39	17.14	17.32	0.26	1.52	172039.0	2963583.17	226
2018-12-26	17.11	17.13	16.93	17.06	0.04	0.24	106406.0	1814764.6	160
2018-12-25	16.91	17.1	16.85	17.02	-0.26	-1.5	210653.0	3570603.28	267
2018-12-24	17.11	17.59	17.11	17.28	0.2	1.17	296113.0	5156084.0	450
2018-12-23	16.56	17.08	16.56	17.08	-0.02	-0.12	297011.0	5012634.26	385
2018-12-20	17.25	17.25	16.97	17.1	-0.22	-1.27	279902.0	4791685.81	307
2018-12-19	17.46	17.52	17.25	17.32	-0.2	-1.14	318926.0	5553522.6	331
2018-12-18	17.73	17.73	17.49	17.52	-0.25	-1.41	548554.0	9640730.75	435
2018-12-17	17.97	18.07	17.73	17.77	-0.2	-1.11	541747.0	9681291.4	474
2018-12-16	17.87	18.01	17.77	17.97	0.2	1.13	334485.0	5986056.5	372
2018-12-13	17.9	18.11	17.77	17.77	-0.2	-1.11	355378.0	6377558.1	395
2018-12-12	18.01	18.18	17.8	17.97	-0.04	-0.22	557741.0	10042195.25	444
2018-12-11	17.66	18.07	17.52	18.01	0.31	1.75	677294.0	12070243.6	524
2018-12-10	17.94	18.11	17.63	17.7	-0.2	-1.12	570063.0	10183339.8	424
2018-12-09	17.73	18.21	17.59	17.9	0.34	1.94	728701.0	13027920.95	609
2018-12-06	17.73	18.01	17.52	17.56	-0.17	-0.96	510666.0	9055124.55	480
2018-12-05	17.32	18.11	17.32	17.73	0.17	0.97	1277894.0	22686470.7	1016
2018-12-04	17.63	17.97	17.22	17.56	-0.24	-1.35	979355.0	17281028.5	865
2018-12-03	18.04	18.04	17.46	17.8	-0.21	-1.17	1205077.0	21355030.25	1012
2018-12-02	16.77	18.21	16.77	18.01	1.34	8.04	2917202.0	51550708.94	2068
2018-11-29	16.71	16.77	16.53	16.67	0.01	0.06	463317.0	7720900.4	370
2018-11-28	16.49	16.75	16.42	16.66	0.24	1.46	466408.0	7744168.02	339
2018-11-27	16.41	16.56	16.32	16.42	0.06	0.37	408595.0	6717657.54	290
2018-11-26	16.55	16.59	16.36	16.36	-0.15	-0.91	320705.0	5264456.14	256
2018-11-25	16.37	16.7	16.36	16.51	-0.05	-0.3	560870.0	9277009.72	432
2018-11-22	16.29	16.63	16.29	16.56	0.3	1.85	435772.0	7164740.36	298
2018-11-21	16.25	16.42	16.1	16.26	0.11	0.68	461332.0	7501734.34	289
2018-11-20	16.22	16.36	16.15	16.15	-0.19	-1.16	357080.0	5776097.84	253
2018-11-19	16.41	16.49	16.22	16.34	-0.07	-0.43	314638.0	5139174.56	257
2018-11-18	16.73	17.04	16.41	16.41	-0.29	-1.74	565043.0	9347880.76	408
2018-11-15	16.77	17.08	16.67	16.7	-0.14	-0.83	546591.0	9188120.46	384
2018-11-14	16.92	17.08	16.84	16.84	-0.34	-1.98	629415.0	10669075.42	446
2018-11-13	16.88	17.39	16.82	17.18	0.23	1.36	1113386.0	19033822.34	737
2018-11-12	16.96	17.18	16.78	16.95	0.02	0.12	1505401.0	25472248.28	903
2018-11-11	17.25	17.39	16.64	16.93	1.12	7.08	2194353.0	37286774.75	1629
2018-11-08	15.64	15.94	15.59	15.81	0.18	1.15	638751.0	10110774.06	568
2018-11-07	15.67	15.7	15.53	15.63	0.03	0.19	250207.0	3898426.52	206
2018-11-06	15.53	15.68	15.5	15.6	-0.04	-0.26	272499.0	4249941.84	219
2018-11-05	15.61	15.64	15.35	15.64	0.01	0.06	277520.0	4299773.68	258
2018-11-04	15.64	15.85	15.6	15.63	-0.01	-0.06	450537.0	7074821.8	316
2018-11-01	15.67	15.81	15.52	15.64	-0.03	-0.19	413842.0	6467540.94	300
2018-10-31	15.35	15.75	15.12	15.67	0.33	2.15	554878.0	8561605.42	337
2018-10-30	15.05	15.35	15.02	15.34	0.32	2.13	377888.0	5735364.78	334
2018-10-29	14.79	15.23	14.78	15.02	0.24	1.62	356971.0	5374667.2	315
2018-10-28	14.75	15.13	14.61	14.78	0.18	1.23	308519.0	4549729.3	283
2018-10-25	14.09	14.64	14.02	14.6	0.69	4.96	467090.0	6690747.6	368
2018-10-24	13.37	14.23	13.37	13.91	0.58	4.35	631906.0	8738233.5	541
2018-10-23	13.1	13.5	12.92	13.33	0.22	1.68	761559.0	10109389.86	464
2018-10-22	13.69	13.81	13.11	13.11	-0.61	-4.45	436985.0	5864884.7	394
2018-10-21	13.94	14.01	13.62	13.72	-0.64	-4.46	571217.0	7891537.14	422
2018-10-18	14.58	14.67	14.36	14.36	-0.28	-1.91	260070.0	3760141.64	183
2018-10-17	14.43	14.71	14.43	14.64	0.19	1.31	139310.0	2029529.46	131
2018-10-16	14.61	14.61	14.17	14.45	-0.2	-1.37	444038.0	6379504.9	268
2018-10-15	14.43	15.12	14.43	14.65	0.33	2.3	298342.0	4340169.86	212
2018-10-14	15.12	15.12	13.83	14.32	-0.8	-5.29	412092.0	5937609.12	221
2018-10-11	15.23	15.26	14.38	15.12	-0.29	-1.88	164063.0	2481960.56	274
2018-10-10	15.56	15.56	15.37	15.41	-0.05	-0.32	90970.0	1403739.26	112
2018-10-09	15.59	15.59	15.45	15.46	-0.14	-0.9	116709.0	1808683.28	142
2018-10-08	15.41	15.6	15.41	15.6	0.21	1.36	143537.0	2227580.14	142
2018-10-07	15.66	15.66	15.26	15.39	-0.28	-1.79	343281.0	5292794.82	331
2018-10-04	15.67	15.71	15.6	15.67	-0.07	-0.44	213667.0	3345068.92	202
2018-10-03	15.64	15.74	15.6	15.74	0.07	0.45	191306.0	2998836.36	175
2018-10-02	15.83	15.88	15.64	15.67	0.0	0.0	269451.0	4238803.96	355
2018-10-01	15.52	15.83	15.49	15.67	0.12	0.77	244677.0	3833907.48	281
2018-09-30	15.48	15.67	15.48	15.55	0.1	0.65	124202.0	1934167.74	147
2018-09-27	15.67	15.67	15.44	15.45	-0.05	-0.32	116329.0	1802724.54	133
2018-09-26	15.6	15.74	15.45	15.5	-0.03	-0.19	207308.0	3219501.28	201
2018-09-25	15.31	15.68	15.27	15.53	0.23	1.5	281649.0	4377944.0	372
2018-09-20	15.3	15.34	15.24	15.3	0.0	0.0	137129.0	2095530.28	96
2018-09-19	15.24	15.38	15.23	15.3	0.11	0.72	211307.0	3234164.5	201
2018-09-18	15.17	15.27	15.12	15.19	0.06	0.4	176696.0	2685087.8	260
2018-09-17	15.08	15.19	14.98	15.13	0.05	0.33	330788.0	4994366.12	290
2018-09-16	15.12	15.16	14.95	15.08	0.0	0.0	285136.0	4297772.14	284
2018-09-13	14.93	15.12	14.87	15.08	0.1	0.67	234875.0	3516099.44	246
2018-09-12	15.39	15.39	14.94	14.98	-0.32	-2.09	344413.0	5222737.66	297
2018-09-11	15.2	15.66	15.16	15.3	0.08	0.53	608933.0	9324798.78	454
2018-09-10	15.12	15.46	14.9	15.22	0.1	0.66	867005.0	13151984.8	527
2018-09-09	14.84	15.12	14.69	15.12	0.21	1.41	251582.0	3739849.12	294
2018-09-06	15.12	15.19	14.6	14.91	-0.21	-1.39	463313.0	6897421.42	485
2018-09-05	15.92	15.92	15.01	15.12	-0.81	-5.08	459909.0	7046004.54	432
2018-09-04	15.99	16.04	15.93	15.93	-0.07	-0.44	204041.0	3260439.68	161
2018-09-03	15.92	16.04	15.89	16.0	0.08	0.5	223128.0	3567727.84	245
2018-09-02	15.88	16.01	15.81	15.92	0.07	0.44	213051.0	3390086.76	228
2018-08-30	16.0	16.01	15.85	15.85	-0.14	-0.88	150191.0	2390176.36	168
2018-08-29	16.29	16.29	15.93	15.99	-0.22	-1.36	371663.0	5969530.42	375
2018-08-28	16.48	16.48	16.21	16.21	-0.13	-0.8	157835.0	2574698.9	212
2018-08-27	16.55	16.55	16.29	16.34	-0.19	-1.15	184658.0	3020797.9	224
2018-08-26	16.59	16.63	16.48	16.53	0.05	0.3	245887.0	4064240.52	242
2018-08-16	16.71	16.73	16.37	16.48	-0.27	-1.61	519028.0	8605098.78	421
2018-08-15	16.74	16.84	16.69	16.75	0.01	0.06	301687.0	5050436.56	279
2018-08-14	17.0	17.0	16.63	16.74	-0.08	-0.48	691296.0	11576127.54	571
2018-08-13	17.14	17.14	16.7	16.82	-0.32	-1.87	521211.0	8807724.84	490
2018-08-12	17.28	17.59	17.11	17.14	-0.18	-1.04	790533.0	13659127.54	657
2018-08-09	17.22	17.66	17.11	17.32	0.0	0.0	1005807.0	17523039.12	713
2018-08-08	17.32	17.46	17.15	17.32	0.0	0.0	575451.0	9945184.96	572
2018-08-07	16.91	17.73	16.77	17.32	0.41	2.42	1690414.0	29302890.63	1270
2018-08-06	17.11	17.17	16.78	16.91	-0.19	-1.11	707988.0	12036366.28	734
2018-08-05	16.22	17.18	16.1	17.1	0.83	5.1	2264961.0	37591420.56	1452
2018-08-02	16.29	16.62	16.16	16.27	0.89	5.79	2480774.0	40638864.54	1618
2018-08-01	15.53	15.53	15.26	15.38	-0.18	-1.16	378979.0	5817937.96	250
2018-07-31	15.64	15.7	15.52	15.56	-0.08	-0.51	408163.0	6368525.92	312
2018-07-30	15.6	15.81	15.57	15.64	0.05	0.32	493119.0	7715942.24	248
2018-07-29	15.92	15.92	15.59	15.59	-0.33	-2.07	643585.0	10104504.04	311
2018-07-26	16.08	16.15	15.9	15.92	-0.2	-1.24	271833.0	4346931.28	281
2018-07-25	16.04	16.18	16.0	16.12	0.11	0.69	459861.0	7403145.68	423
2018-07-24	15.92	16.12	15.86	16.01	0.09	0.57	404470.0	6461203.32	349
2018-07-23	16.12	16.15	15.92	15.92	-0.15	-0.93	243066.0	3880909.14	191
2018-07-22	16.01	16.25	15.93	16.07	0.13	0.82	691334.0	11107888.16	615
2018-07-19	15.96	16.05	15.9	15.94	-0.05	-0.31	202071.0	3222608.92	133
2018-07-18	16.05	16.1	15.97	15.99	-0.05	-0.31	184182.0	2952829.62	163
2018-07-17	15.97	16.04	15.94	16.04	0.0	0.0	168105.0	2686501.98	159
2018-07-16	16.15	16.33	15.96	16.04	-0.06	-0.37	174091.0	2791727.84	170
2018-07-15	16.03	16.18	16.01	16.1	0.05	0.31	175031.0	2810311.8	128
2018-07-12	16.01	16.36	15.99	16.05	-0.03	-0.19	260683.0	4201396.82	255
2018-07-11	15.83	16.27	15.83	16.08	0.25	1.58	222710.0	3577052.6	220
2018-07-10	15.81	15.93	15.81	15.83	0.02	0.13	154799.0	2454029.0	115
2018-07-09	15.75	16.0	15.75	15.81	0.07	0.44	188238.0	2982772.38	124
2018-07-08	15.82	15.97	15.72	15.74	-0.07	-0.44	244666.0	3867139.48	161
2018-07-05	16.08	16.08	15.81	15.81	-0.2	-1.25	162398.0	2582092.2	121
2018-07-04	15.94	16.15	15.94	16.01	0.07	0.44	105266.0	1689724.3	128
2018-07-03	16.03	16.11	15.92	15.94	-0.09	-0.56	135695.0	2170862.38	117
2018-07-02	15.83	16.12	15.81	16.03	0.15	0.94	296990.0	4749186.8	274
2018-07-01	15.94	16.03	15.83	15.88	-0.13	-0.81	254498.0	4051183.38	277
2018-06-28	16.29	16.29	16.0	16.01	-0.31	-1.9	276032.0	4443703.2	309
2018-06-27	16.49	16.66	16.22	16.32	-0.1	-0.61	221462.0	3623388.72	206
2018-06-26	16.44	16.7	16.22	16.42	0.04	0.24	556827.0	9177829.32	424
2018-06-25	16.36	16.82	16.36	16.38	-0.03	-0.18	651303.0	10774888.76	467
2018-06-24	15.94	16.49	15.94	16.41	0.58	3.66	537482.0	8781983.84	562
2018-06-21	15.74	15.86	15.64	15.83	0.08	0.51	185857.0	2933076.22	132
2018-06-20	15.67	15.81	15.63	15.75	0.0	0.0	149328.0	2339919.2	134
2018-06-12	15.88	15.92	15.7	15.75	-0.1	-0.63	103853.0	1644926.98	154
2018-06-11	15.67	15.85	15.63	15.85	0.11	0.7	117872.0	1854381.12	118
2018-06-10	15.77	15.83	15.66	15.74	-0.03	-0.19	106256.0	1673973.24	133
2018-06-07	15.68	15.77	15.61	15.77	0.1	0.64	178784.0	2804282.48	167
2018-06-06	15.72	15.83	15.66	15.67	0.01	0.06	353332.0	5557937.62	247
2018-06-05	15.67	15.75	15.64	15.66	-0.05	-0.32	204031.0	3198877.52	188
2018-06-04	15.66	15.77	15.66	15.71	0.04	0.26	505419.0	7938661.62	285
2018-06-03	15.67	15.74	15.63	15.67	0.01	0.06	145111.0	2273339.06	119
2018-05-31	15.64	15.75	15.61	15.66	0.09	0.58	349493.0	5483049.04	174
2018-05-30	15.61	15.63	15.53	15.57	-0.09	-0.57	130454.0	2032859.46	99
2018-05-29	15.57	15.68	15.57	15.66	0.1	0.64	104382.0	1631780.06	107
2018-05-28	15.57	15.74	15.5	15.56	-0.04	-0.26	334904.0	5229827.28	218
2018-05-27	15.74	15.74	15.6	15.6	-0.2	-1.27	212938.0	3332130.54	202
2018-05-24	15.83	15.86	15.74	15.8	-0.03	-0.19	302825.0	4781384.7	185
2018-05-23	15.85	15.99	15.82	15.83	0.01	0.06	476072.0	7560923.08	256
2018-05-22	15.72	15.94	15.72	15.82	0.16	1.02	494989.0	7839281.34	399
2018-05-21	15.79	15.82	15.66	15.66	-0.13	-0.82	314418.0	4946821.5	261
2018-05-20	15.81	15.89	15.72	15.79	0.13	0.83	511827.0	8091045.7	411
2018-05-17	15.74	15.81	15.59	15.66	-0.07	-0.45	429269.0	6729323.66	284
2018-05-16	15.93	16.07	15.6	15.73	-0.16	-1.01	642754.0	10157246.66	640
2018-05-15	15.82	16.11	15.6	15.89	0.14	0.89	1449114.0	23046043.92	1143
2018-05-14	15.78	16.11	15.48	15.75	0.31	2.01	2603041.0	41129541.84	1987
2018-05-13	15.12	15.44	14.98	15.44	1.41	10.05	3422353.0	52681536.88	908
2018-05-10	13.98	14.12	13.92	14.03	0.0	0.0	601108.0	8429870.54	336
2018-05-09	14.14	14.14	13.95	14.03	-0.12	-0.85	314542.0	4405362.7	274
2018-05-08	14.17	14.5	14.02	14.15	-0.08	-0.56	333347.0	4735967.08	349
2018-05-07	14.34	14.36	14.16	14.23	-0.13	-0.91	297600.0	4241495.16	239
2018-05-06	14.24	14.5	14.24	14.36	0.15	1.06	430925.0	6202849.02	265
2018-05-03	14.34	14.39	14.1	14.21	-0.13	-0.91	414564.0	5906373.96	295
2018-05-02	14.61	14.61	14.32	14.34	-0.02	-0.14	343110.0	4937470.82	276
2018-05-01	14.53	14.56	14.18	14.36	-0.04	-0.28	573739.0	8249323.32	346
2018-04-30	14.72	14.72	13.74	14.4	-0.29	-1.97	501947.0	7260262.04	424
2018-04-29	15.19	15.19	14.68	14.69	-0.43	-2.84	811691.0	12057563.8	519
2018-04-26	15.26	15.39	14.84	15.12	-0.14	-0.92	504051.0	7655304.7	234
2018-04-25	15.48	15.49	15.26	15.26	-0.21	-1.36	340815.0	5227334.46	312
2018-04-24	15.6	15.6	15.35	15.47	-0.14	-0.9	352767.0	5467854.22	239
2018-04-23	15.68	15.82	15.46	15.61	-0.02	-0.13	749489.0	11718044.9	521
2018-04-22	15.53	15.82	15.53	15.63	0.08	0.51	529669.0	8301767.94	437
2018-04-19	15.53	15.74	15.53	15.55	-0.17	-1.08	451432.0	7044350.34	291
2018-04-18	15.53	15.81	15.53	15.72	0.2	1.29	953949.0	15008073.96	518
2018-04-17	15.45	15.53	15.3	15.52	0.24	1.57	616507.0	9503794.36	409
2018-04-16	15.12	15.33	14.93	15.28	0.33	2.21	359363.0	5437748.96	352
2018-04-15	14.82	15.05	14.64	14.95	0.42	2.89	328730.0	4871431.24	273
2018-04-12	14.58	14.91	14.43	14.53	-0.07	-0.48	629481.0	9169566.72	513
2018-04-11	15.53	15.67	14.09	14.6	-0.93	-5.99	703263.0	10557937.74	546
2018-04-10	15.53	15.75	15.5	15.53	-0.12	-0.77	335530.0	5236117.3	346
2018-04-09	15.74	15.88	15.6	15.65	-0.12	-0.76	482747.0	7598543.34	395
2018-04-08	15.19	15.82	15.05	15.77	0.55	3.61	1048526.0	16256879.34	801
2018-04-05	14.97	15.26	14.97	15.22	0.25	1.67	808942.0	12225647.56	526
2018-04-04	14.91	15.05	14.84	14.97	0.06	0.4	230032.0	3431704.66	186
2018-04-03	14.91	14.93	14.83	14.91	-0.01	-0.07	132934.0	1977665.7	120
2018-04-02	14.87	14.95	14.82	14.92	0.06	0.4	95903.0	1430384.48	109
2018-04-01	14.95	15.05	14.8	14.86	-0.02	-0.13	105713.0	1575500.68	142
2018-03-29	15.06	15.12	14.86	14.88	-0.23	-1.52	157423.0	2358477.18	224
2018-03-28	14.76	15.24	14.76	15.11	0.48	3.28	482248.0	7231169.3	594
2018-03-27	14.69	14.86	14.64	14.63	-0.1	-0.68	98778.0	1454805.12	152
2018-03-26	14.75	14.91	14.64	14.73	0.01	0.07	95626.0	1406284.42	134
2018-03-25	14.71	14.78	14.5	14.72	-0.01	-0.07	157515.0	2302233.16	123
2018-03-22	14.64	14.73	14.58	14.73	0.04	0.27	124507.0	1825136.36	132
2018-03-21	14.82	14.86	14.65	14.69	-0.09	-0.61	149827.0	2206214.34	174
2018-03-20	14.67	14.78	14.64	14.78	0.0	0.0	92566.0	1363688.2	133
2018-03-19	14.98	15.04	14.5	14.78	-0.02	-0.14	227420.0	3378363.26	274
2018-03-18	14.78	15.11	14.78	14.8	-0.15	-1.0	236532.0	3524911.44	305
2018-03-15	15.67	15.68	14.43	14.95	-0.83	-5.26	743367.0	11151525.46	709
2018-03-14	15.78	15.82	15.68	15.78	0.04	0.25	187823.0	2962885.7	159
2018-03-13	15.83	16.01	15.74	15.74	-0.02	-0.13	166648.0	2633423.62	223
2018-03-12	15.72	15.82	15.49	15.76	0.1	0.64	497462.0	7803734.58	361
2018-03-11	15.53	15.74	15.46	15.66	0.13	0.84	236813.0	3690553.94	269
2018-03-08	15.3	15.6	15.2	15.53	0.2	1.3	378645.0	5852718.86	384
2018-03-07	15.24	15.37	15.2	15.33	0.06	0.39	200510.0	3068562.54	226
2018-03-06	15.33	15.33	15.19	15.27	0.02	0.13	152982.0	2334226.86	192
2018-03-05	15.2	15.34	15.12	15.25	0.06	0.39	241507.0	3676140.94	369
2018-03-04	15.39	15.45	15.19	15.19	-0.2	-1.3	298850.0	4575212.24	339
2018-03-01	15.57	15.81	15.37	15.39	-0.25	-1.6	499658.0	7778077.3	501
2018-02-28	15.6	15.7	15.59	15.64	0.01	0.06	132317.0	2069297.62	238
2018-02-27	15.71	15.85	15.6	15.63	-0.13	-0.82	294569.0	4628885.8	290
2018-02-26	15.96	15.97	15.72	15.76	-0.23	-1.44	248722.0	3944661.5	340
2018-02-25	16.1	16.16	15.94	15.99	-0.16	-0.99	204722.0	3288008.38	236
2018-02-22	16.01	16.25	15.88	16.15	0.11	0.69	321424.0	5151456.24	320
2018-02-21	16.4	16.42	16.03	16.04	-0.36	-2.2	542089.0	8796638.16	423
2018-02-20	16.14	16.56	16.08	16.4	0.39	2.44	923535.0	15105950.56	773
2018-02-19	15.53	16.08	15.53	16.01	0.35	2.23	469156.0	7399737.48	364
2018-02-18	15.75	15.75	15.49	15.66	-0.07	-0.45	609384.0	9500852.64	481
2018-02-15	16.05	16.07	15.7	15.73	-0.19	-1.19	459411.0	7307636.24	403
2018-02-14	15.74	16.05	15.59	15.92	0.33	2.12	873274.0	13869391.82	706
2018-02-13	15.6	15.79	15.55	15.59	0.04	0.26	445092.0	6963579.38	435
2018-02-12	15.46	15.9	15.39	15.55	0.75	5.07	2487087.0	38853847.32	1702
2018-02-11	15.04	15.04	14.71	14.8	-0.24	-1.6	297337.0	4414342.88	277
2018-02-08	15.13	15.13	14.84	15.04	-0.06	-0.4	465911.0	6972265.5	281
2018-02-07	15.09	15.34	14.94	15.1	0.06	0.4	633623.0	9570919.66	432
2018-02-06	14.84	15.12	14.61	15.04	-0.02	-0.13	700453.0	10425835.62	451
2018-02-05	14.89	15.19	14.84	15.06	0.17	1.14	1004674.0	15065366.24	599
2018-02-04	14.57	14.91	14.51	14.89	0.18	1.22	466525.0	6904011.72	359
2018-02-01	14.71	14.97	14.57	14.71	0.06	0.41	311087.0	4576243.2	272
2018-01-31	14.57	14.78	14.29	14.65	-0.06	-0.41	497909.0	7210020.08	373
2018-01-30	14.76	14.98	14.45	14.71	0.02	0.14	650825.0	9579209.64	457
2018-01-29	14.68	14.8	14.34	14.69	0.15	1.03	591651.0	8604113.86	416
2018-01-28	13.95	14.78	13.95	14.54	-0.12	-0.82	409972.0	5917592.04	366
2018-01-25	14.91	14.91	14.64	14.66	-0.23	-1.54	388234.0	5725226.94	285
2018-01-24	14.79	14.98	14.57	14.89	0.22	1.5	530204.0	7818824.9	443
2018-01-23	14.43	14.78	14.43	14.67	0.28	1.95	846423.0	12332574.26	697
2018-01-22	14.13	14.43	14.13	14.39	0.2	1.41	644605.0	9207552.46	523
2018-01-21	13.9	14.36	13.85	14.19	0.34	2.45	477504.0	6747758.48	412
2018-01-18	13.94	14.02	13.69	13.85	0.06	0.44	179296.0	2472061.12	123
2018-01-17	13.88	14.13	13.73	13.79	-0.04	-0.29	267091.0	3708816.96	190
2018-01-16	13.81	13.88	13.68	13.83	0.09	0.66	259965.0	3581617.12	128
2018-01-15	13.57	13.88	13.4	13.74	0.31	2.31	380125.0	5191802.26	209
2018-01-14	13.48	13.55	13.33	13.43	-0.04	-0.3	166407.0	2231481.16	143
2018-01-11	13.57	13.62	13.44	13.47	-0.11	-0.81	99945.0	1350465.44	83
2018-01-10	13.61	13.68	13.47	13.58	-0.01	-0.07	147294.0	1996809.5	92
2018-01-09	13.52	13.74	13.51	13.59	0.18	1.34	290295.0	3942772.46	194
2018-01-08	13.4	13.51	13.35	13.41	0.08	0.6	136116.0	1828678.24	110
2018-01-07	13.29	13.5	13.22	13.33	0.04	0.3	135019.0	1794331.26	119
2018-01-04	13.37	13.54	13.24	13.29	-0.03	-0.23	178096.0	2373299.08	124
2018-01-03	13.19	13.65	13.19	13.32	0.14	1.06	93099.0	1242048.08	108
2018-01-02	13.25	13.4	13.18	13.18	-0.1	-0.75	206790.0	2747564.62	117
2018-01-01	13.28	13.33	13.18	13.28	-0.16	-1.19	263765.0	3489806.22	188
2017-12-31	13.66	13.88	13.37	13.44	-0.29	-2.11	563114.0	7613653.16	420
2017-12-28	13.15	14.02	13.06	13.73	0.55	4.17	1157843.0	15660007.78	751
2017-12-27	13.19	13.47	13.15	13.18	0.0	0.0	167361.0	2218259.1	134
2017-12-26	13.24	13.32	13.14	13.18	0.03	0.23	151944.0	2009774.3	123
2017-12-25	13.39	13.54	13.1	13.15	-0.09	-0.68	468711.0	6251684.5	293
2017-12-24	12.89	13.29	12.85	13.24	0.31	2.4	341841.0	4462918.18	218
2017-12-21	12.98	13.02	12.85	12.93	0.04	0.31	179308.0	2319719.8	112
2017-12-20	12.88	13.0	12.78	12.89	0.12	0.94	239080.0	3075303.6	149
2017-12-19	12.71	12.89	12.66	12.77	0.11	0.87	372028.0	4752852.04	218
2017-12-18	12.63	12.76	12.59	12.66	0.07	0.56	297209.0	3760579.7	167
2017-12-17	12.71	12.71	12.58	12.59	-0.12	-0.94	198463.0	2510867.72	89
2017-12-14	12.78	12.78	12.65	12.71	-0.06	-0.47	105956.0	1345630.82	78
2017-12-13	12.6	12.81	12.6	12.77	0.13	1.03	85355.0	1082686.68	96
2017-12-12	13.02	13.02	12.58	12.64	-0.23	-1.79	241803.0	3095293.34	217
2017-12-11	13.06	13.06	12.85	12.87	-0.17	-1.3	179137.0	2319064.18	177
2017-12-10	12.89	13.13	12.89	13.04	0.0	0.0	319448.0	4147547.12	153
2017-12-07	12.91	13.13	12.56	13.04	0.24	1.88	131033.0	1688461.54	144
2017-12-06	12.93	13.0	12.8	12.8	-0.26	-1.99	133028.0	1718097.94	113
2017-12-05	13.06	13.15	12.91	13.06	-0.06	-0.46	143431.0	1869671.94	142
2017-12-04	13.19	13.37	13.06	13.12	0.0	0.0	279170.0	3664707.1	192
2017-12-03	13.0	13.22	12.87	13.12	0.21	1.63	285446.0	3732087.6	194
2017-11-30	12.65	12.96	12.65	12.91	0.29	2.3	524575.0	6736244.04	341
2017-11-29	12.66	12.78	12.51	12.62	0.03	0.24	178263.0	2248605.6	133
2017-11-28	12.44	12.71	12.44	12.59	0.13	1.04	192988.0	2423409.58	159
2017-11-27	12.55	12.69	12.44	12.46	-0.12	-0.95	219390.0	2752663.36	209
2017-11-26	12.37	12.82	12.37	12.58	0.22	1.78	308599.0	3879104.18	241
2017-11-23	12.01	12.41	12.0	12.36	0.37	3.09	538298.0	6593680.68	330
2017-11-22	12.03	12.07	11.89	11.99	0.09	0.76	206863.0	2481257.92	184
2017-11-21	11.96	12.03	11.79	11.9	-0.17	-1.41	299177.0	3554993.94	249
2017-11-20	12.11	12.55	12.03	12.07	-0.29	-2.35	198604.0	2421523.04	180
2017-11-19	12.54	12.54	12.19	12.36	-0.14	-1.12	187871.0	2320553.04	139
2017-11-16	12.65	12.77	12.37	12.5	-0.22	-1.73	170887.0	2144799.4	172
2017-11-15	12.77	12.91	12.71	12.72	0.0	0.0	194017.0	2484113.76	160
2017-11-14	12.69	12.8	12.69	12.72	0.06	0.47	346561.0	4412359.5	232
2017-11-13	12.65	12.81	12.58	12.66	0.03	0.24	288139.0	3646666.66	221
2017-11-12	12.7	12.85	12.58	12.63	0.04	0.32	455944.0	5807167.52	272
2017-11-09	12.58	12.71	12.44	12.59	0.06	0.48	603235.0	7581907.9	342
2017-11-08	12.23	12.6	12.23	12.53	0.02	0.16	539505.0	6742328.08	313
2017-11-07	13.68	13.68	12.38	12.51	-1.24	-9.02	1288513.0	16206519.04	777
2017-11-06	14.01	14.01	13.62	13.75	-0.26	-1.86	238539.0	3282140.92	218
2017-11-05	14.23	14.23	13.54	14.01	-0.35	-2.44	741261.0	10241047.8	603
2017-11-02	14.82	14.84	14.25	14.36	-0.46	-3.1	554130.0	8018143.32	591
2017-11-01	15.12	15.12	14.72	14.82	-0.92	-5.84	1253714.0	18601463.22	1070
2017-10-31	15.88	15.88	15.6	15.74	-0.14	-0.88	350926.0	5519996.54	316
2017-10-30	15.9	16.19	15.49	15.88	-0.02	-0.13	848293.0	13523261.52	610
2017-10-29	15.6	15.94	15.55	15.9	0.33	2.12	559704.0	8845043.84	338
2017-10-26	15.39	15.6	15.33	15.57	0.02	0.13	117025.0	1813302.2	101
2017-10-25	15.53	15.67	15.38	15.55	0.16	1.04	169978.0	2632533.4	168
2017-10-24	15.38	15.6	15.0	15.39	0.03	0.2	402628.0	6142614.38	300
2017-10-23	15.59	15.67	15.05	15.36	-0.27	-1.73	430093.0	6600584.8	415
2017-10-22	15.46	15.75	15.41	15.63	0.19	1.23	601074.0	9373045.98	393
2017-10-19	15.41	15.67	15.37	15.44	-0.03	-0.19	388631.0	6013658.16	277
2017-10-18	15.44	15.77	15.39	15.47	-0.02	-0.13	689160.0	10730553.2	491
2017-10-17	15.81	15.96	15.46	15.49	-0.3	-1.9	1170747.0	18362164.94	1022
2017-10-16	14.84	16.01	14.68	15.79	1.03	6.98	1643461.0	25365997.56	1065
2017-10-15	14.46	15.11	14.46	14.76	0.32	2.22	556138.0	8262649.1	503
2017-10-12	13.98	14.57	13.88	14.44	0.2	1.4	570488.0	8163663.06	450
2017-10-11	14.47	14.47	13.77	14.24	-0.28	-1.93	541862.0	7701360.14	412
2017-10-10	14.91	15.12	14.46	14.52	-0.31	-2.09	648982.0	9592013.88	518
2017-10-09	15.39	15.46	14.71	14.83	-0.58	-3.76	597655.0	9049579.42	489
2017-10-08	15.46	15.79	15.34	15.41	0.23	1.52	945122.0	14681867.38	771
2017-10-05	14.67	15.26	14.67	15.18	0.46	3.13	1137977.0	17113742.46	935
2017-10-04	14.76	15.27	14.65	14.72	0.07	0.48	1299377.0	19434808.96	984
2017-10-03	14.58	14.71	14.57	14.65	-0.02	-0.14	252029.0	3688700.22	210
2017-10-02	14.84	14.94	14.57	14.67	-0.08	-0.54	522352.0	7682528.84	394
2017-10-01	14.29	14.84	14.29	14.75	0.28	1.94	561874.0	8219556.42	386
2017-09-28	14.47	14.72	14.43	14.47	0.07	0.49	395243.0	5747220.34	350
2017-09-27	14.02	14.57	13.95	14.4	0.37	2.64	746261.0	10678786.42	542
2017-09-26	14.03	14.34	14.02	14.03	-0.06	-0.43	416020.0	5886541.26	320
2017-09-25	14.17	14.29	14.06	14.09	-0.13	-0.91	317295.0	4483908.86	306
2017-09-21	14.25	14.36	14.16	14.22	-0.01	-0.07	292289.0	4166590.0	238
2017-09-20	14.43	14.46	14.16	14.23	-0.17	-1.18	484882.0	6909426.98	369
2017-09-19	14.65	15.05	14.38	14.4	-0.23	-1.57	1180825.0	17425129.64	924
2017-09-18	14.36	14.84	14.23	14.63	0.34	2.38	1725382.0	25150765.48	1246
2017-09-17	13.95	14.5	13.95	14.29	0.38	2.73	1618941.0	23065872.8	1053
2017-09-14	13.88	14.1	13.85	13.91	0.05	0.36	914683.0	12809065.42	866
2017-09-13	13.83	13.88	13.76	13.86	0.03	0.22	288669.0	3990192.24	259
2017-09-12	13.79	13.91	13.74	13.83	0.02	0.14	551208.0	7618606.56	393
2017-09-11	13.74	13.87	13.74	13.81	0.02	0.15	561813.0	7745577.36	357
2017-09-10	13.83	13.87	13.77	13.79	-0.02	-0.14	199504.0	2754427.92	173
2017-09-07	13.81	13.95	13.81	13.81	-0.02	-0.14	295940.0	4100531.64	209
2017-09-06	13.95	14.02	13.83	13.83	0.0	0.0	231640.0	3221627.3	206
2017-08-29	13.95	14.16	13.77	13.83	-0.05	-0.36	415712.0	5797546.22	461
2017-08-28	13.81	14.05	13.74	13.88	0.04	0.29	354391.0	4936232.74	254
2017-08-27	13.88	13.94	13.73	13.84	0.01	0.07	246199.0	3404352.38	223
2017-08-24	14.02	14.02	13.81	13.83	-0.21	-1.5	287550.0	4004890.18	249
2017-08-23	14.06	14.09	13.96	14.04	-0.01	-0.07	441311.0	6196640.3	332
2017-08-22	14.14	14.25	14.03	14.05	-0.06	-0.43	660541.0	9341471.6	506
2017-08-21	13.98	14.16	13.98	14.11	0.17	1.22	743897.0	10461320.16	476
2017-08-20	13.8	14.16	13.79	13.94	0.15	1.09	1008063.0	14087836.8	766
2017-08-17	13.74	13.91	13.69	13.79	0.18	1.32	580415.0	8001714.58	436
2017-08-16	13.55	13.7	13.54	13.61	-0.04	-0.29	405311.0	5510869.94	262
2017-08-15	13.83	13.84	13.61	13.65	-0.19	-1.37	574315.0	7884268.94	374
2017-08-14	13.83	14.17	13.69	13.84	0.08	0.58	1426583.0	19840750.0	894
2017-08-13	13.65	13.84	13.65	13.76	0.18	1.33	791785.0	10896600.52	456
2017-08-10	13.66	13.68	13.54	13.58	-0.08	-0.59	426014.0	5794777.74	243
2017-08-09	13.4	13.9	13.37	13.66	0.29	2.17	1422225.0	19472076.2	811
2017-08-08	13.54	13.54	13.32	13.37	-0.09	-0.67	542284.0	7265108.5	390
2017-08-07	13.81	14.09	13.43	13.46	0.58	4.5	2496617.0	34212577.32	1312
2017-08-06	12.58	12.91	12.49	12.88	0.3	2.38	442254.0	5591747.06	255
2017-08-03	12.47	12.88	12.44	12.58	-0.24	-1.87	204436.0	2575589.32	202
2017-08-02	12.87	12.98	12.8	12.82	-0.07	-0.54	68831.0	884370.1	113
2017-08-01	13.18	13.18	12.85	12.89	-0.13	-1.0	261867.0	3391484.02	212
2017-07-31	13.06	13.15	12.93	13.02	-0.03	-0.23	150064.0	1955011.32	86
2017-07-30	12.89	13.19	12.85	13.05	0.14	1.08	464075.0	6066223.48	274
2017-07-27	12.96	12.99	12.82	12.91	-0.13	-1.0	191827.0	2474181.8	151
2017-07-26	13.14	13.32	13.0	13.04	-0.08	-0.61	298479.0	3916122.22	249
2017-07-25	13.14	13.17	13.06	13.12	-0.12	-0.91	305191.0	3995486.56	239
2017-07-24	13.04	13.39	12.93	13.24	0.2	1.53	686106.0	9005730.88	424
2017-07-23	12.85	13.13	12.82	13.04	0.22	1.72	403619.0	5227763.0	282
2017-07-20	12.43	13.03	12.43	12.82	0.27	2.15	375518.0	4807240.26	302
2017-07-19	12.52	12.74	12.51	12.55	-0.12	-0.95	408861.0	5165156.72	199
2017-07-18	12.84	12.84	12.6	12.67	-0.25	-1.93	245954.0	3130614.58	173
2017-07-17	12.82	13.15	12.81	12.92	0.1	0.78	388841.0	5050916.78	275
2017-07-16	12.65	13.19	12.65	12.82	0.09	0.71	1028890.0	13291443.2	521
2017-07-13	11.97	12.92	11.81	12.73	0.85	7.15	1050578.0	12978750.14	536
2017-07-12	11.68	11.89	11.61	11.88	0.19	1.63	260841.0	3071090.28	176
2017-07-11	11.88	11.88	11.68	11.69	-0.17	-1.43	190438.0	2235891.28	134
2017-07-10	11.81	11.88	11.81	11.86	0.04	0.34	137216.0	1625304.18	98
2017-07-09	11.89	12.03	11.82	11.82	0.03	0.25	121511.0	1447200.8	106
2017-07-06	11.82	11.82	11.75	11.79	-0.04	-0.34	51950.0	611908.3	62
2017-07-05	11.72	11.9	11.72	11.83	0.02	0.17	145113.0	1714751.26	86
2017-07-04	11.88	11.94	11.79	11.81	-0.07	-0.59	197739.0	2341662.22	129
2017-07-03	11.74	11.89	11.68	11.88	0.18	1.54	240844.0	2844335.98	120
2017-07-02	11.61	11.82	11.61	11.7	0.09	0.78	152781.0	1791752.42	105
2017-06-22	11.59	11.68	11.56	11.61	0.01	0.09	79853.0	929320.86	72
2017-06-21	11.55	11.78	11.48	11.6	0.24	2.11	178512.0	2080665.98	98
2017-06-20	11.55	11.68	11.35	11.36	-0.09	-0.79	93233.0	1077186.2	101
2017-06-19	11.3	11.64	11.3	11.45	0.14	1.24	79114.0	910068.48	84
2017-06-18	11.2	11.34	11.2	11.31	0.02	0.18	40079.0	452137.8	50
2017-06-15	11.48	11.48	11.28	11.29	-0.19	-1.66	92703.0	1059602.02	76
2017-06-14	11.61	11.66	11.48	11.48	-0.07	-0.61	89430.0	1031510.04	69
2017-06-13	11.38	11.88	11.34	11.55	0.36	3.22	440009.0	5132633.68	347
2017-06-12	11.0	11.34	11.0	11.19	0.19	1.73	140602.0	1571495.2	82
2017-06-11	11.15	11.15	10.65	11.0	-0.16	-1.43	310354.0	3375304.9	225
2017-06-08	11.34	11.37	11.06	11.16	-0.23	-2.02	130997.0	1461790.02	115
2017-06-07	11.38	11.48	11.2	11.39	0.04	0.35	192009.0	2182638.62	96
2017-06-06	11.68	11.71	11.34	11.35	-0.37	-3.16	296728.0	3393752.18	103
2017-06-05	11.68	11.75	11.63	11.72	0.09	0.77	104425.0	1219423.94	78
2017-06-04	11.41	11.77	11.41	11.63	0.17	1.48	150718.0	1758744.74	105
2017-06-01	11.48	11.51	11.41	11.46	-0.07	-0.61	123654.0	1417179.7	85
2017-05-31	11.82	11.82	11.48	11.53	-0.13	-1.11	134227.0	1562064.65	117
2017-05-30	11.79	11.82	11.65	11.66	0.05	0.43	106118.0	1246897.85	83
2017-05-29	11.34	11.65	11.34	11.61	0.17	1.49	176728.0	2037416.3	149
2017-05-28	11.68	11.99	11.41	11.44	-0.53	-4.43	237638.0	2754009.75	170
2017-05-25	12.16	12.27	11.92	11.97	-0.09	-0.75	257921.0	3125413.75	153
2017-05-24	12.2	12.34	12.06	12.06	-0.23	-1.87	344355.0	4205080.9	152
2017-05-23	12.37	12.44	12.03	12.29	-0.14	-1.13	402644.0	4922726.75	276
2017-05-22	12.51	12.58	12.44	12.43	-0.08	-0.64	203811.0	2546491.0	157
2017-05-21	12.54	12.71	12.51	12.51	0.09	0.72	227313.0	2858661.55	176
2017-05-18	12.44	12.58	12.4	12.42	-0.14	-1.11	315505.0	3934585.4	282
2017-05-17	12.51	12.65	12.47	12.56	0.05	0.4	642830.0	8068863.7	391
2017-05-16	12.44	12.58	12.3	12.51	0.11	0.89	1260275.0	15641790.85	629
2017-05-15	12.37	12.51	12.34	12.4	0.08	0.65	431286.0	5353418.25	271
2017-05-14	12.3	12.54	12.3	12.32	0.15	1.23	293072.0	3633634.0	201
2017-05-11	12.47	12.58	12.06	12.17	-0.39	-3.11	596773.0	7340563.3	427
2017-05-10	12.82	12.85	12.54	12.56	-0.28	-2.18	603717.0	7649869.95	433
2017-05-09	13.26	13.26	12.71	12.84	-0.44	-3.31	1071597.0	13860326.5	581
2017-05-08	13.09	13.4	13.06	13.28	0.24	1.84	409912.0	5432607.1	325
2017-05-07	13.3	13.3	12.92	13.04	-0.26	-1.95	275562.0	3622871.7	193
2017-05-04	13.23	13.4	13.06	13.3	0.06	0.45	494882.0	6554732.4	373
2017-05-03	13.5	13.5	13.23	13.24	-0.24	-1.78	346774.0	4622531.35	209
2017-05-02	13.54	13.64	13.4	13.48	0.02	0.15	299490.0	4059157.5	231
2017-05-01	13.26	13.61	13.19	13.46	0.23	1.74	795772.0	10642720.2	397
2017-04-30	13.3	13.37	13.16	13.23	-0.07	-0.53	231493.0	3065782.25	166
2017-04-27	13.4	13.4	13.19	13.3	0.02	0.15	130269.0	1729394.05	121
2017-04-26	13.33	13.33	13.13	13.28	0.01	0.08	296731.0	3913824.4	187
2017-04-25	13.23	13.47	13.23	13.27	0.07	0.53	308446.0	4113583.35	233
2017-04-24	13.02	13.26	13.02	13.2	0.15	1.15	248220.0	3269783.85	189
2017-04-23	13.19	13.33	12.99	13.05	0.03	0.23	346337.0	4566521.9	195
2017-04-20	13.06	13.19	12.82	13.02	-0.05	-0.38	253184.0	3293893.65	244
2017-04-19	12.71	13.47	12.71	13.07	0.18	1.4	611235.0	8023655.65	531
2017-04-18	13.16	13.19	12.85	12.89	-0.29	-2.2	234956.0	3053270.3	191
2017-04-17	13.3	13.44	13.16	13.18	-0.18	-1.35	129482.0	1722233.55	164
2017-04-16	13.5	13.5	13.16	13.36	-0.05	-0.37	460060.0	6123782.25	328
2017-04-13	13.16	13.74	13.09	13.41	0.19	1.44	884200.0	11905108.95	582
2017-04-12	13.16	13.3	13.16	13.22	0.01	0.08	387508.0	5139855.7	133
2017-04-11	13.33	13.37	13.13	13.21	0.08	0.61	409701.0	5427135.4	206
2017-04-10	13.13	13.5	13.06	13.13	0.0	0.0	634200.0	8402992.4	459
2017-04-09	12.51	13.26	12.47	13.13	0.72	5.8	1428418.0	18414710.4	799
2017-04-06	12.44	12.54	12.4	12.41	-0.01	-0.08	407438.0	5070976.1	158
2017-04-05	12.4	12.47	12.27	12.42	0.06	0.49	431236.0	5344578.9	187
2017-04-04	12.3	12.4	12.16	12.36	0.03	0.24	166474.0	2046608.65	134
2017-04-03	12.34	12.44	12.16	12.33	0.02	0.16	276273.0	3406030.4	183
2017-04-02	12.51	12.51	12.23	12.31	-0.03	-0.24	167281.0	2064581.75	148
2017-03-30	12.61	12.61	11.89	12.34	-0.18	-1.44	422107.0	5234023.95	266
2017-03-29	12.37	12.58	12.3	12.52	0.35	2.88	385837.0	4782357.95	238
2017-03-28	12.13	12.3	12.13	12.17	0.02	0.16	181562.0	2222149.55	130
2017-03-27	12.1	12.27	12.1	12.15	-0.09	-0.74	279221.0	3403234.25	168
2017-03-26	12.27	12.37	12.13	12.24	0.14	1.16	372541.0	4552537.6	251
2017-03-23	11.79	12.65	11.79	12.1	0.4	3.42	1033546.0	12639770.2	627
2017-03-22	11.65	11.89	11.48	11.7	-0.43	-3.54	705652.0	8276387.75	395
2017-03-21	12.3	12.58	12.06	12.13	-0.25	-2.02	429605.0	5312318.05	295
2017-03-20	12.4	12.65	12.34	12.38	0.07	0.57	528842.0	6592455.8	323
2017-03-19	11.79	12.44	11.79	12.31	0.5	4.23	601626.0	7331840.9	381
2017-03-16	11.72	11.89	11.68	11.81	0.26	2.25	470972.0	5541095.35	316
2017-03-15	11.51	11.68	11.37	11.55	0.23	2.03	681799.0	7876241.45	455
2017-03-14	11.55	11.68	10.93	11.32	-0.1	-0.88	2184585.0	24354337.6	884
2017-03-13	12.2	12.37	11.24	11.42	-0.87	-7.08	1761499.0	21081832.65	786
2017-03-12	12.75	12.75	12.27	12.29	-0.54	-4.21	377613.0	4713874.2	229
2017-03-09	13.09	13.09	12.75	12.83	-0.3	-2.28	360338.0	4648901.5	186
2017-03-08	13.13	13.19	13.09	13.13	-0.08	-0.61	160997.0	2115056.85	96
2017-03-07	13.19	13.33	13.16	13.21	0.08	0.61	247658.0	3276420.8	158
2017-03-06	13.19	13.19	12.99	13.13	-0.05	-0.38	216159.0	2836387.45	135
2017-03-05	13.3	13.37	13.16	13.18	-0.22	-1.64	274672.0	3646523.45	187
2017-03-02	13.5	13.61	13.37	13.4	-0.1	-0.74	410833.0	5534034.75	180
2017-03-01	13.37	13.71	13.33	13.5	0.22	1.66	1118003.0	15165355.3	466
2017-02-28	12.85	13.37	12.78	13.28	0.42	3.27	522772.0	6829955.55	280
2017-02-27	13.13	13.13	12.82	12.86	-0.31	-2.35	359004.0	4654600.05	186
2017-02-26	13.16	13.26	12.99	13.17	0.0	0.0	345834.0	4529974.05	220
2017-02-23	13.16	13.37	13.06	13.17	0.0	0.0	500081.0	6606840.7	256
2017-02-22	13.23	13.4	13.16	13.17	-0.07	-0.53	683444.0	9070718.0	263
2017-02-21	13.09	13.74	12.99	13.24	-0.21	-1.56	1329644.0	17626120.9	612
2017-02-20	14.12	14.26	13.4	13.45	-0.74	-5.21	1429268.0	19713024.6	666
2017-02-19	14.16	14.33	13.99	14.19	0.06	0.42	1208284.0	17158716.1	505
2017-02-16	14.12	14.23	13.81	14.13	0.06	0.43	1194471.0	16814489.15	670
2017-02-15	13.54	14.26	13.54	14.07	0.5	3.68	3814625.0	53385149.75	1597
2017-02-14	13.64	13.68	13.44	13.57	-0.04	-0.29	866016.0	11711205.0	341
2017-02-13	13.68	13.68	13.57	13.61	-0.01	-0.07	837046.0	11403943.3	345
2017-02-12	13.74	13.92	13.61	13.62	-0.04	-0.29	1743320.0	23932428.6	629
2017-02-09	13.71	13.99	13.57	13.66	-0.04	-0.29	2905632.0	40104396.6	1174
2017-02-08	13.64	13.85	13.4	13.7	0.12	0.88	2637826.0	35973503.6	1052
2017-02-07	13.54	13.68	13.47	13.58	0.15	1.12	1923271.0	26071160.1	709
2017-02-06	13.33	13.47	13.16	13.43	0.16	1.21	881457.0	11733930.35	403
2017-02-05	13.19	13.54	13.19	13.27	0.11	0.84	1709871.0	22869590.2	746
2017-02-02	13.19	13.37	13.06	13.16	0.06	0.46	1292407.0	17040995.45	605
2017-02-01	13.06	13.23	12.99	13.1	0.1	0.77	1325090.0	17373976.05	598
2017-01-31	12.92	13.06	12.82	13.0	-0.06	-0.46	1499320.0	19402110.9	739
2017-01-30	13.13	13.37	13.06	13.06	0.02	0.15	1179703.0	15567220.75	769
2017-01-29	12.95	13.13	12.82	13.04	0.22	1.72	1154082.0	14995588.25	660
2017-01-26	13.13	13.3	12.75	12.82	-0.3	-2.29	1848853.0	23985006.75	1113
2017-01-25	13.4	13.47	13.06	13.12	-0.27	-2.02	1414332.0	18788684.05	855
2017-01-24	13.23	13.68	13.23	13.39	0.31	2.37	3986890.0	53453921.0	1914
2017-01-23	12.54	13.16	12.54	13.08	0.62	4.98	3447485.0	44132335.65	1467
2017-01-22	12.71	12.71	12.3	12.46	-0.07	-0.56	2125981.0	26646527.8	1159
2017-01-19	12.37	12.58	12.1	12.53	0.32	2.62	2936817.0	36207147.6	1557
2017-01-18	12.3	12.75	11.92	12.21	-0.15	-1.21	5059595.0	62232264.65	2909
2017-01-17	12.58	12.65	11.51	12.36	-0.42	-3.29	8310938.0	100031901.15	4301
2017-01-16	14.23	14.43	12.78	12.78	-1.42	-10.0	5651284.0	76061114.6	2167
2017-01-15	13.54	14.29	13.47	14.2	0.81	6.05	3761981.0	52674294.15	1761
2017-01-12	13.16	14.05	12.99	13.39	0.44	3.4	3585401.0	48837350.85	1838
2017-01-11	12.85	13.26	12.58	12.95	0.17	1.33	1911607.0	24729155.7	897
2017-01-10	12.61	12.99	12.51	12.78	0.2	1.59	2021744.0	25870181.5	1012
2017-01-09	13.74	13.74	12.47	12.58	-1.12	-8.18	3641273.0	46849589.6	1741
2017-01-08	12.54	13.74	12.51	13.7	1.18	9.42	4019963.0	53760337.85	1616
2017-01-05	12.27	12.65	12.13	12.52	0.34	2.79	2165755.0	26827003.4	852
2017-01-04	12.47	12.47	11.96	12.18	-0.22	-1.77	2042544.0	24930975.5	860
2017-01-03	12.23	12.47	12.06	12.4	0.27	2.23	2699339.0	33224820.55	790
2017-01-02	12.44	12.61	12.1	12.13	-0.19	-1.54	1795006.0	21912402.65	772
2017-01-01	11.85	12.47	11.85	12.32	0.62	5.3	3253064.0	39697187.45	1447
2016-12-29	11.37	11.79	11.27	11.7	0.39	3.45	2916546.0	33743166.0	1151
2016-12-28	11.27	11.51	11.2	11.31	0.11	0.98	2840035.0	32170480.45	949
2016-12-27	11.17	11.27	11.1	11.2	0.0	0.0	1733747.0	19384183.65	665
2016-12-26	11.0	11.37	10.96	11.2	0.25	2.28	2674088.0	29896078.0	896
2016-12-25	10.58	11.06	10.58	10.95	0.44	4.19	2807214.0	30560436.25	861
2016-12-22	10.62	10.69	10.41	10.51	-0.03	-0.28	2706393.0	28515923.45	1010
2016-12-21	10.24	10.62	10.14	10.54	0.38	3.74	3276025.0	34046100.05	1191
2016-12-20	10.14	10.31	10.0	10.16	0.02	0.2	2286415.0	23276691.1	875
2016-12-19	10.38	10.38	10.1	10.14	-0.17	-1.65	1067275.0	10961573.1	478
2016-12-18	10.14	10.38	10.1	10.31	0.32	3.2	1416738.0	14540882.55	537
2016-12-15	9.66	10.03	9.62	9.99	0.24	2.46	1034679.0	10137019.25	560
2016-12-14	10.1	10.14	9.69	9.75	-0.32	-3.18	968174.0	9562933.85	457
2016-12-13	10.14	10.27	9.96	10.07	-0.14	-1.37	1186603.0	12000645.95	511
2016-12-12	10.45	10.58	10.21	10.21	-0.13	-1.26	1764290.0	18299637.9	855
2016-12-11	10.34	10.41	10.27	10.34	0.18	1.77	1322850.0	13669635.15	555
2016-12-08	10.07	10.41	10.0	10.16	0.14	1.4	3784885.0	38675073.95	1066
2016-12-07	10.17	10.24	9.96	10.02	-0.08	-0.79	2341116.0	23647803.7	832
2016-12-06	10.0	10.21	9.96	10.1	0.16	1.61	2594344.0	26124494.6	834
2016-12-05	10.1	10.38	9.9	9.94	-0.22	-2.17	5114228.0	51678181.35	1387
2016-12-04	9.69	10.21	9.59	10.16	0.52	5.39	4162699.0	41088330.4	1174
2016-12-01	9.69	9.72	9.62	9.64	0.02	0.21	1440732.0	13908004.7	461
2016-11-30	9.62	9.69	9.59	9.62	0.03	0.31	1401523.0	13493813.05	503
2016-11-29	9.62	9.76	9.55	9.59	-0.03	-0.31	2514066.0	24250976.95	830
2016-11-28	9.59	9.9	9.52	9.62	0.03	0.31	2788071.0	26949564.85	851
2016-11-27	9.62	9.69	9.55	9.59	0.0	0.0	715039.0	6875636.9	368
2016-11-24	9.66	9.83	9.48	9.59	-0.06	-0.62	1858276.0	17936955.7	766
2016-11-23	9.76	9.9	9.59	9.65	-0.05	-0.52	2868024.0	27820738.35	1160
2016-11-22	9.35	9.9	9.28	9.7	0.31	3.3	1763626.0	16909055.05	1009
2016-11-21	9.35	9.62	8.83	9.39	0.22	2.4	3775496.0	34650484.3	1781
2016-11-20	8.73	9.48	8.73	9.17	0.52	6.01	3447504.0	31738116.15	1217
2016-11-17	8.42	8.73	8.38	8.65	0.2	2.37	2200348.0	18879844.2	777
2016-11-16	8.42	8.56	8.35	8.45	0.17	2.05	1035369.0	8774800.9	387
2016-11-15	8.49	8.52	8.18	8.28	-0.16	-1.9	665010.0	5573916.7	363
2016-11-14	8.56	8.76	8.35	8.44	-0.07	-0.82	1705930.0	14672458.9	757
2016-11-13	8.35	8.76	8.25	8.51	0.16	1.92	1162440.0	9927633.3	495
2016-11-10	8.42	8.56	8.35	8.35	0.07	0.85	1006795.0	8468452.75	449
2016-11-09	7.87	8.45	7.83	8.28	0.19	2.35	1243368.0	10231923.9	594
2016-11-08	8.04	8.18	8.04	8.09	0.08	1.0	677000.0	5487310.5	293
2016-11-07	8.04	8.14	7.97	8.01	0.04	0.5	854640.0	6885492.2	316
2016-11-06	7.97	8.04	7.94	7.97	-0.06	-0.75	469226.0	3753464.15	261
2016-11-03	7.87	8.21	7.83	8.03	0.24	3.08	1468523.0	11805110.85	825
2016-11-02	8.18	8.18	7.73	7.79	-0.44	-5.35	2175002.0	17239947.85	1070
2016-11-01	8.45	8.45	8.18	8.23	-0.2	-2.37	1565788.0	13016590.65	651
2016-10-31	8.56	8.59	8.42	8.43	-0.11	-1.29	1092456.0	9246664.35	493
2016-10-30	8.59	8.76	8.52	8.54	-0.09	-1.04	881744.0	7569136.65	450
2016-10-27	8.69	8.93	8.59	8.63	-0.1	-1.15	1002526.0	8785546.05	644
2016-10-26	9.11	9.11	8.66	8.73	-0.21	-2.35	2244858.0	19786457.8	1094
2016-10-25	8.56	9.07	8.45	8.94	0.4	4.68	1437725.0	12720011.6	926
2016-10-24	8.59	9.11	8.42	8.54	0.16	1.91	2633402.0	23128039.9	1551
2016-10-23	7.7	8.38	7.63	8.38	0.75	9.83	1657299.0	13401598.9	555
2016-10-20	7.97	7.97	7.56	7.63	0.37	5.1	3204634.0	25063304.35	962
2016-10-19	7.08	7.35	6.87	7.26	0.23	3.27	1770264.0	12644820.0	928
2016-10-18	7.35	7.66	6.8	7.03	-0.26	-3.57	2811031.0	20447829.8	1608
2016-10-17	6.63	7.32	6.56	7.29	0.62	9.3	1937442.0	13687478.4	943
2016-10-16	6.8	6.84	6.53	6.67	-0.17	-2.49	585858.0	3930145.9	225
2016-10-13	6.87	7.08	6.73	6.84	-0.07	-1.01	973143.0	6742492.55	411
2016-10-12	6.84	6.98	6.8	6.91	0.0	0.0	714336.0	4928824.25	372
2016-10-11	6.56	7.11	6.56	6.91	0.44	6.8	2277696.0	15554112.95	788
2016-10-10	6.12	6.53	6.08	6.47	0.21	3.35	2163371.0	13547109.45	632
2016-10-09	6.49	6.67	6.19	6.26	-0.17	-2.64	826913.0	5340915.5	388
2016-10-06	6.39	6.56	6.39	6.43	0.09	1.42	617451.0	3984969.0	250
2016-10-05	6.22	6.53	6.01	6.34	0.21	3.43	1381907.0	8731038.9	481
2016-10-04	5.94	6.19	5.84	6.13	0.25	4.25	547337.0	3277477.65	227
2016-10-03	5.91	6.05	5.36	5.88	-0.06	-1.01	1047020.0	6056204.15	438
2016-10-02	6.63	6.87	5.94	5.94	-0.64	-9.73	1663521.0	10758936.65	613
2016-09-29	6.67	6.77	6.25	6.58	-0.01	-0.15	986340.0	6509534.4	365
2016-09-28	6.94	7.15	6.39	6.59	-0.42	-5.99	1002002.0	6776080.7	436
2016-09-27	7.63	7.63	7.01	7.01	-0.74	-9.55	1120063.0	8064344.4	436
2016-09-26	7.73	7.87	7.7	7.75	0.17	2.24	460485.0	3577981.75	239
2016-09-25	7.56	7.66	7.42	7.58	-0.1	-1.3	428250.0	3225330.75	196
2016-09-21	7.77	7.77	7.66	7.68	0.0	0.0	219943.0	1701533.6	118
2016-09-20	7.77	7.77	7.42	7.68	0.04	0.52	330575.0	2517602.6	209
2016-09-19	8.21	8.21	7.49	7.64	-0.54	-6.6	402350.0	3131111.65	212
2016-09-18	8.25	8.28	8.11	8.18	-0.15	-1.8	251190.0	2067810.25	142
2016-09-08	8.42	8.42	8.32	8.33	0.01	0.12	238092.0	1991646.25	123
2016-09-07	8.42	8.52	8.32	8.32	-0.01	-0.12	410100.0	3452445.2	246
2016-09-06	8.56	8.59	8.32	8.33	-0.18	-2.12	307658.0	2598115.25	174
2016-09-05	8.42	8.59	8.42	8.51	0.17	2.04	287948.0	2446221.05	159
2016-09-04	8.04	8.35	8.04	8.34	0.21	2.58	384049.0	3150379.45	186
2016-09-01	8.49	8.49	8.04	8.13	-0.49	-5.68	769346.0	6310744.5	397
2016-08-31	8.8	8.83	8.59	8.62	-0.21	-2.38	142840.0	1246283.75	108
2016-08-30	8.83	8.93	8.8	8.83	0.01	0.11	224745.0	1996110.9	102
2016-08-29	8.8	9.04	8.8	8.82	0.04	0.46	400174.0	3566886.1	212
2016-08-28	8.73	8.87	8.69	8.78	0.04	0.46	369352.0	3243532.35	213
2016-08-25	8.66	8.76	8.38	8.74	-0.01	-0.11	395825.0	3391713.0	228
2016-08-24	9.0	9.0	8.66	8.75	-0.2	-2.23	212062.0	1891543.5	127
2016-08-23	8.9	9.04	8.83	8.95	0.04	0.45	414839.0	3714920.85	224
2016-08-22	9.07	9.28	8.87	8.91	-0.32	-3.47	761780.0	6895425.15	440
2016-08-21	9.66	9.66	9.17	9.23	-0.26	-2.74	687768.0	6448281.5	354
2016-08-18	9.62	9.62	9.14	9.49	-0.01	-0.11	434056.0	4074169.15	339
2016-08-17	10.0	10.03	9.48	9.5	-0.49	-4.9	881574.0	8582054.65	561
2016-08-16	9.96	10.14	9.93	9.99	0.07	0.71	1520457.0	15241509.35	795
2016-08-15	9.76	10.0	9.76	9.92	0.09	0.92	756915.0	7496146.35	364
2016-08-14	9.76	9.86	9.62	9.83	0.15	1.55	444923.0	4355755.7	223
2016-08-11	9.76	9.79	9.69	9.68	-0.07	-0.72	260259.0	2532856.1	168
2016-08-10	9.72	9.86	9.72	9.75	0.03	0.31	534416.0	5231497.6	270
2016-08-09	9.62	9.76	9.55	9.72	0.1	1.04	391841.0	3786452.3	181
2016-08-08	9.69	9.76	9.59	9.62	-0.07	-0.72	336835.0	3251750.6	175
2016-08-07	9.79	9.79	9.62	9.69	0.02	0.21	349205.0	3389091.45	162
2016-08-04	9.76	9.9	9.62	9.67	-0.05	-0.51	479121.0	4667383.05	244
2016-08-03	9.69	9.93	9.66	9.72	-0.05	-0.51	580655.0	5691387.9	315
2016-08-02	10.14	10.14	9.76	9.77	-0.37	-3.65	562115.0	5531828.95	316
2016-08-01	10.14	10.17	9.93	10.14	0.09	0.9	441953.0	4459914.15	296
2016-07-31	9.62	10.51	9.62	10.05	0.26	2.66	2791263.0	28400693.95	1193
2016-07-28	9.83	9.93	9.62	9.79	-0.06	-0.61	398628.0	3888372.05	283
2016-07-27	9.55	10.14	9.48	9.85	0.21	2.18	892756.0	8734712.75	488
2016-07-26	9.93	9.93	9.59	9.64	-0.26	-2.63	578842.0	5604459.25	347
2016-07-25	9.9	10.03	9.79	9.9	0.07	0.71	339732.0	3369498.4	174
2016-07-24	10.0	10.03	9.76	9.83	-0.19	-1.9	175699.0	1748526.2	118
2016-07-21	10.1	10.14	10.0	10.02	-0.06	-0.6	436185.0	4381379.4	240
2016-07-20	10.1	10.24	10.0	10.08	0.06	0.6	1081740.0	10943561.7	496
2016-07-19	9.79	10.14	9.76	10.02	0.23	2.35	2287844.0	22621592.8	746
2016-07-18	10.0	10.0	9.72	9.79	-0.13	-1.31	445134.0	4372979.95	248
2016-07-17	9.83	10.17	9.83	9.92	0.2	2.06	928379.0	9267680.25	469
2016-07-14	9.55	9.83	9.52	9.72	0.17	1.78	1322146.0	12854859.95	500
2016-07-13	9.52	9.59	9.48	9.55	0.06	0.63	477468.0	4556418.3	229
2016-07-12	9.42	9.55	9.42	9.49	0.07	0.74	432463.0	4106542.9	193
2016-07-11	9.55	9.55	8.93	9.42	-0.02	-0.21	407032.0	3842897.85	183
2016-07-10	9.35	9.59	9.28	9.44	0.21	2.28	295978.0	2784524.2	153
2016-06-30	9.52	9.52	9.14	9.23	-0.29	-3.05	724472.0	6792599.45	312
2016-06-29	9.42	9.66	9.31	9.52	0.26	2.81	985040.0	9376690.1	472
2016-06-28	9.0	9.28	9.0	9.26	0.24	2.66	717718.0	6547426.8	275
2016-06-27	9.0	9.21	9.0	9.02	0.09	1.01	616396.0	5611662.75	300
2016-06-26	8.45	8.97	8.45	8.93	-0.4	-4.29	729846.0	6427820.2	307
2016-06-23	9.24	9.35	9.14	9.33	0.05	0.54	184067.0	1701077.55	106
2016-06-22	9.42	9.42	9.28	9.28	-0.14	-1.49	150804.0	1411915.3	92
2016-06-21	9.55	9.55	9.42	9.42	-0.06	-0.63	195168.0	1851062.15	96
2016-06-20	9.45	9.55	9.45	9.48	0.07	0.74	241723.0	2291923.7	140
2016-06-19	9.48	9.52	9.38	9.41	0.01	0.11	192990.0	1821610.35	120
2016-06-16	9.45	9.55	9.38	9.4	-0.18	-1.88	438654.0	4145861.8	219
2016-06-15	9.76	9.79	9.52	9.58	-0.14	-1.44	732439.0	7091572.3	314
2016-06-14	9.59	9.86	9.59	9.72	0.14	1.46	634480.0	6175775.85	279
2016-06-13	9.48	9.83	9.45	9.58	0.09	0.95	597070.0	5769296.95	290
2016-06-12	9.35	9.59	9.24	9.49	0.09	0.96	843754.0	7969920.95	343
2016-06-09	9.45	9.48	9.35	9.4	-0.03	-0.32	652780.0	6154942.75	258
2016-06-08	9.42	9.52	9.42	9.43	0.05	0.53	896198.0	8478100.55	344
2016-06-07	9.28	9.42	9.14	9.38	0.23	2.51	641951.0	5978525.45	298
2016-06-06	9.0	9.28	8.93	9.15	0.07	0.77	759091.0	6922611.85	245
2016-06-05	9.35	9.35	9.04	9.08	-0.24	-2.58	394182.0	3636068.7	198
2016-06-02	9.28	9.45	9.21	9.32	0.06	0.65	1037585.0	9700172.55	464
2016-06-01	9.21	9.38	9.14	9.26	0.04	0.43	537975.0	4966415.0	254
2016-05-31	9.21	9.38	9.07	9.22	0.12	1.32	775260.0	7145258.15	319
2016-05-30	9.42	9.45	9.04	9.1	-0.32	-3.4	592456.0	5473725.25	277
2016-05-29	9.38	9.48	9.21	9.42	0.1	1.07	580944.0	5444484.1	320
2016-05-26	9.62	9.66	9.31	9.32	-0.23	-2.41	675882.0	6392941.1	329
2016-05-25	9.59	9.62	9.42	9.55	0.25	2.69	973864.0	9269714.8	397
2016-05-24	9.17	9.35	9.04	9.3	0.09	0.98	834787.0	7670362.75	346
2016-05-23	10.21	10.21	9.21	9.21	-1.01	-9.88	1469428.0	14076654.35	565
2016-05-22	10.58	10.65	10.17	10.22	-0.38	-3.58	789588.0	8276648.15	367
2016-05-19	10.86	10.86	10.58	10.6	-0.24	-2.21	936185.0	10004822.6	479
2016-05-18	10.86	11.03	10.82	10.84	-0.09	-0.82	827926.0	9040216.55	372
2016-05-17	11.0	11.03	10.89	10.93	-0.01	-0.09	687002.0	7522148.3	360
2016-05-16	11.2	11.24	10.86	10.94	-0.2	-1.8	1722559.0	18991497.5	668
2016-05-15	11.06	11.37	11.0	11.14	0.13	1.18	2650356.0	29700755.45	1043
2016-05-12	10.93	11.2	10.89	11.01	0.13	1.19	1923711.0	21233716.8	769
2016-05-11	11.13	11.13	10.86	10.88	-0.21	-1.89	1294691.0	14232547.15	582
2016-05-10	11.17	11.31	11.06	11.09	-0.11	-0.98	1733954.0	19357729.45	736
2016-05-09	11.06	11.51	11.06	11.2	0.19	1.73	4233331.0	47763093.05	1441
2016-05-08	10.76	11.31	10.72	11.01	0.4	3.77	3441732.0	37872312.75	1218
2016-05-05	10.65	10.76	10.58	10.61	0.03	0.28	857952.0	9166893.6	378
2016-05-04	10.79	10.96	10.41	10.58	-0.32	-2.94	2160246.0	22955606.85	771
2016-05-03	11.17	11.37	10.82	10.9	-0.23	-2.07	2922707.0	32539655.45	994
2016-05-02	11.1	11.24	10.79	11.13	0.2	1.83	3227588.0	35737880.35	1111
2016-05-01	10.82	11.2	10.79	10.93	0.04	0.37	2019279.0	22168123.5	668
2016-04-28	10.82	11.2	10.82	10.89	0.05	0.46	3546888.0	39044249.1	1150
2016-04-27	10.69	11.13	10.69	10.84	0.19	1.78	4082309.0	44548548.3	1330
2016-04-26	10.62	10.79	10.51	10.65	-0.02	-0.19	2015346.0	21534817.75	698
2016-04-25	10.41	10.86	10.41	10.67	0.24	2.3	2395819.0	25496448.4	833
2016-04-24	10.21	10.58	10.21	10.43	0.23	2.25	2158786.0	22426822.85	884
2016-04-21	10.27	10.38	10.17	10.2	0.01	0.1	1935901.0	19891106.35	864
2016-04-20	10.0	10.31	9.96	10.19	0.2	2.0	3335904.0	33924268.4	1116
2016-04-19	9.83	10.03	9.79	9.99	0.19	1.94	1938234.0	19304858.0	672
2016-04-18	9.72	9.96	9.69	9.8	-0.03	-0.31	935647.0	9166665.25	433
2016-04-17	9.86	10.07	9.62	9.83	0.06	0.61	1840824.0	18167164.15	843
2016-04-14	9.96	10.0	9.72	9.77	-0.26	-2.59	1107446.0	10889238.5	505
2016-04-13	10.1	10.27	9.96	10.03	0.06	0.6	1858521.0	18766052.45	766
2016-04-12	9.83	10.03	9.79	9.97	0.16	1.63	1355421.0	13485439.55	551
2016-04-11	10.03	10.03	9.76	9.81	-0.18	-1.8	1513381.0	14990704.2	619
2016-04-10	9.79	10.24	9.72	9.99	0.35	3.63	2317602.0	23137900.35	1020
2016-04-07	9.52	9.76	9.38	9.64	0.29	3.1	3913439.0	37586548.6	1493
2016-04-06	9.31	9.48	9.24	9.35	0.13	1.41	2063726.0	19334525.3	720
2016-04-05	9.04	9.31	9.04	9.22	0.0	0.0	761706.0	7002235.4	409
2016-04-04	9.0	9.38	8.93	9.22	0.28	3.13	1281451.0	11786259.4	623
2016-04-03	9.48	9.69	8.83	8.94	-0.84	-8.59	1430702.0	13020596.3	746
2016-03-31	10.24	10.45	9.62	9.78	-0.72	-6.86	1550879.0	15549655.95	782
2016-03-30	10.31	10.51	10.17	10.5	0.35	3.45	1575332.0	16386592.95	639
2016-03-29	10.17	10.27	10.0	10.15	0.01	0.1	847747.0	8599025.6	369
2016-03-28	10.31	10.38	10.03	10.14	-0.11	-1.07	1105060.0	11307804.25	503
2016-03-27	10.69	10.72	10.21	10.25	-0.22	-2.1	1368719.0	14294473.05	655
2016-03-24	10.34	10.62	10.31	10.47	-0.05	-0.48	1228960.0	12845587.9	506
2016-03-23	10.51	10.62	10.41	10.52	0.02	0.19	1021371.0	10745334.6	502
2016-03-22	10.65	10.89	10.41	10.5	-0.07	-0.66	2280244.0	24298807.65	859
2016-03-21	10.65	10.72	10.38	10.57	-0.05	-0.47	1207804.0	12791475.7	595
2016-03-20	10.55	11.13	10.45	10.62	0.22	2.12	1987742.0	21487482.95	938
2016-03-17	10.38	10.51	10.24	10.4	0.22	2.16	1379359.0	14304557.45	653
2016-03-16	10.21	10.45	10.17	10.18	0.11	1.09	1163347.0	11984658.75	513
2016-03-15	10.17	10.31	9.83	10.07	-0.12	-1.18	1383858.0	14054988.0	662
2016-03-14	10.72	10.86	10.17	10.19	-0.34	-3.23	2421985.0	25594466.05	979
2016-03-13	10.31	10.72	10.24	10.53	0.4	3.95	3228288.0	33857959.35	1262
2016-03-10	10.1	10.31	10.07	10.13	0.03	0.3	1749174.0	17824973.6	745
2016-03-09	10.0	10.21	9.93	10.1	0.09	0.9	1723106.0	17363960.6	657
2016-03-08	10.0	10.41	9.93	10.01	0.16	1.62	2478256.0	25131988.7	1001
2016-03-07	9.76	9.96	9.66	9.85	0.15	1.55	2548103.0	25028975.8	1100
2016-03-06	9.59	9.76	9.55	9.7	0.26	2.75	1995101.0	19217236.7	787
2016-03-03	9.59	9.62	9.38	9.44	-0.09	-0.94	1422183.0	13516693.0	681
2016-03-02	9.35	9.96	9.28	9.53	0.27	2.92	5542832.0	53128339.6	2147
2016-03-01	9.35	9.45	9.24	9.26	0.02	0.22	1599728.0	14913374.75	568
2016-02-29	9.31	9.62	9.21	9.24	-0.04	-0.43	1273818.0	11970533.5	491
2016-02-28	9.11	9.42	9.11	9.28	0.17	1.87	838443.0	7813186.7	369
2016-02-25	8.97	9.62	8.97	9.11	0.18	2.02	2453303.0	22687388.75	1202
2016-02-24	9.38	9.38	8.9	8.93	-0.53	-5.6	1474633.0	13554107.3	557
2016-02-23	9.62	9.62	9.35	9.46	0.12	1.28	922900.0	8743524.1	407
2016-02-22	9.17	9.42	9.17	9.34	0.28	3.09	1487214.0	13830810.7	542
2016-02-21	8.93	9.17	8.9	9.06	0.12	1.34	1100057.0	9952825.8	556
2016-02-18	8.93	9.14	8.87	8.94	0.14	1.59	1266635.0	11391391.55	552
2016-02-17	8.56	9.04	8.49	8.8	0.15	1.73	2714099.0	23792505.85	1172
2016-02-16	8.45	8.87	8.38	8.65	0.58	7.19	4029504.0	35177591.9	1211
2016-02-15	7.56	8.11	7.56	8.07	0.54	7.17	763749.0	6014833.7	311
2016-02-14	8.45	8.45	7.46	7.53	-0.68	-8.28	1855711.0	14811488.4	740
2016-02-11	8.97	9.11	8.18	8.21	-0.85	-9.38	1932514.0	16579002.7	769
2016-02-10	8.97	9.38	8.93	9.06	0.0	0.0	1415885.0	13001639.05	563
2016-02-09	8.87	9.62	8.76	9.06	0.04	0.44	2778820.0	25505534.45	1309
2016-02-08	9.45	9.62	8.93	9.02	-0.31	-3.32	2029557.0	18872325.6	963
2016-02-07	9.62	9.72	9.11	9.33	-0.38	-3.91	2074428.0	19511811.75	1090
2016-02-04	9.38	10.0	9.28	9.71	0.51	5.54	3967882.0	38429194.6	2042
2016-02-03	10.51	10.51	9.07	9.2	-0.39	-4.07	9768332.0	94237269.55	3688
2016-02-02	9.07	9.59	9.0	9.59	0.86	9.85	1551075.0	14405206.1	453
2016-02-01	7.94	8.73	7.77	8.73	0.77	9.67	3865090.0	32414302.25	1015
2016-01-31	7.56	8.21	7.56	7.96	-0.22	-2.69	3981439.0	32149223.65	1450
2016-01-28	8.18	8.42	8.14	8.18	0.12	1.49	2684940.0	22155727.65	889
2016-01-27	8.18	8.35	7.97	8.06	0.03	0.37	1425049.0	11588189.55	627
2016-01-26	7.32	8.14	7.25	8.03	0.39	5.1	2308512.0	17656149.45	948
2016-01-25	7.9	7.9	7.49	7.64	-0.28	-3.54	2836787.0	21681760.4	1066
2016-01-24	8.42	8.56	7.8	7.92	-0.09	-1.12	1477431.0	12049807.4	696
2016-01-21	8.28	8.69	8.01	8.01	-0.86	-9.7	2509756.0	20363186.7	857
2016-01-20	8.93	9.24	8.87	8.87	-0.96	-9.77	1417297.0	12687833.95	485
2016-01-19	9.59	10.14	9.48	9.83	0.48	5.13	1434956.0	13924794.5	569
2016-01-18	8.93	9.79	8.93	9.35	-0.55	-5.56	2840963.0	26107565.65	1081
2016-01-17	9.9	9.9	9.9	9.9	-1.1	-10.0	183431.0	1815278.4	92
2016-01-14	12.06	12.06	11.0	11.0	-1.21	-9.91	557344.0	6205118.0	333
2016-01-13	12.92	12.92	12.16	12.21	-0.52	-4.08	567319.0	7088821.35	345
2016-01-12	12.82	12.99	12.37	12.73	-0.22	-1.7	446983.0	5699635.9	302
2016-01-11	12.78	13.13	12.37	12.95	0.0	0.0	1222138.0	15737131.1	569
2016-01-10	13.78	13.88	12.85	12.95	-0.66	-4.85	816812.0	10883192.45	392
2016-01-07	13.74	13.88	13.4	13.61	-0.42	-2.99	822872.0	11238002.25	422
2016-01-06	14.43	14.5	13.92	14.03	-0.32	-2.23	1144676.0	16278554.65	586
2016-01-05	14.71	14.78	14.29	14.35	-0.23	-1.58	1864207.0	26989530.2	855
2016-01-04	15.12	15.36	14.57	14.58	-0.67	-4.39	2168885.0	32326401.35	1010
2016-01-03	14.78	15.43	14.78	15.25	0.45	3.04	3157291.0	47706097.3	1347
2015-12-31	14.43	15.12	14.09	14.8	0.38	2.64	2488439.0	36850726.2	1132
2015-12-30	14.43	14.71	14.36	14.42	-0.09	-0.62	1074159.0	15626189.45	514
2015-12-29	13.88	14.57	13.68	14.51	0.61	4.39	872800.0	12416790.45	465
2015-12-28	14.09	14.19	13.81	13.9	-0.11	-0.79	596640.0	8319801.3	305
2015-12-27	14.36	14.36	13.74	14.01	-0.26	-1.82	960439.0	13372870.3	386
2015-12-24	14.33	14.5	14.26	14.27	-0.02	-0.14	611082.0	8778951.9	281
2015-12-23	14.43	14.57	14.26	14.29	-0.14	-0.97	969251.0	13973331.0	414
2015-12-22	14.64	14.95	14.29	14.43	0.07	0.49	1650891.0	24134341.75	770
2015-12-21	14.05	14.64	13.92	14.36	0.34	2.43	1190841.0	17026663.35	606
2015-12-20	13.95	14.16	13.74	14.02	-0.22	-1.54	712913.0	9946231.65	400
2015-12-17	13.95	14.29	13.88	14.24	0.3	2.15	1203033.0	17008189.95	554
2015-12-16	13.78	14.05	13.61	13.94	0.21	1.53	849732.0	11721164.85	369
2015-12-15	13.4	13.88	13.33	13.73	0.52	3.94	1212519.0	16558309.5	583
2015-12-14	13.71	13.78	13.16	13.21	-0.47	-3.44	1298835.0	17602923.3	762
2015-12-13	13.13	13.92	13.13	13.68	0.07	0.51	1464439.0	19872603.8	913
2015-12-10	13.74	13.88	13.57	13.61	-0.07	-0.51	981901.0	13499378.1	513
2015-12-09	13.88	14.19	13.64	13.68	-0.18	-1.3	1238300.0	17161518.5	646
2015-12-08	14.29	14.29	13.78	13.86	-0.49	-3.41	310575.0	4324525.35	248
2015-12-07	14.57	14.57	14.26	14.35	-0.09	-0.62	408512.0	5881609.35	228
2015-12-06	14.23	14.6	14.23	14.44	0.17	1.19	829229.0	11973310.0	476
2015-12-03	14.57	14.6	14.19	14.27	-0.38	-2.59	1034372.0	14920752.15	554
2015-12-02	14.71	14.98	14.6	14.65	0.0	0.0	895051.0	13219837.85	526
2015-12-01	14.57	14.67	14.54	14.65	0.06	0.41	485769.0	7099631.9	305
2015-11-30	14.6	14.78	14.57	14.59	-0.02	-0.14	457921.0	6702049.25	301
2015-11-29	14.67	14.74	14.54	14.61	0.08	0.55	424358.0	6213933.0	225
2015-11-26	14.54	14.81	14.5	14.53	-0.03	-0.21	679003.0	9944275.2	415
2015-11-25	14.57	14.88	14.5	14.56	-0.05	-0.34	637690.0	9343379.3	312
2015-11-24	14.57	14.84	14.5	14.61	0.14	0.97	695085.0	10186239.4	414
2015-11-23	14.84	14.91	14.29	14.47	-0.44	-2.95	939896.0	13736401.85	563
2015-11-22	14.84	15.02	14.67	14.91	0.34	2.33	689485.0	10256507.35	391
2015-11-19	14.05	14.71	14.02	14.57	0.6	4.29	1335907.0	19260837.1	755
2015-11-18	13.88	14.29	13.85	13.97	0.03	0.22	642748.0	9033351.3	439
2015-11-17	14.26	14.33	13.95	13.94	-0.19	-1.34	429224.0	6054987.15	331
2015-11-16	14.02	14.36	13.78	14.13	0.29	2.1	663702.0	9357504.5	406
2015-11-15	14.29	14.33	13.74	13.84	-0.81	-5.53	491351.0	6889649.0	420
2015-11-12	14.84	15.12	14.47	14.65	-0.14	-0.95	1085481.0	16107753.25	682
2015-11-11	14.47	15.02	14.47	14.79	0.41	2.85	736339.0	10904584.7	533
2015-11-10	14.29	15.05	14.09	14.38	0.09	0.63	872545.0	12684870.8	781
2015-11-09	14.4	14.57	14.23	14.29	-0.08	-0.56	695420.0	9995367.75	456
2015-11-08	14.43	14.43	14.09	14.37	-0.01	-0.07	561756.0	8052041.9	363
2015-11-05	14.84	15.43	14.26	14.38	-0.48	-3.23	1393450.0	20741717.15	832
2015-11-04	13.95	15.05	13.85	14.86	1.01	7.29	1174315.0	16944035.45	689
2015-11-03	13.81	14.4	13.81	13.85	0.04	0.29	826311.0	11654549.7	546
2015-11-02	13.47	14.16	13.33	13.81	0.55	4.15	770765.0	10610120.6	511
2015-11-01	12.85	13.4	12.85	13.26	-0.09	-0.67	411627.0	5397336.6	361
2015-10-29	13.81	13.85	13.26	13.35	-0.23	-1.69	730223.0	9932660.55	442
2015-10-28	13.71	13.88	13.26	13.58	-0.12	-0.88	1022329.0	13844104.8	582
2015-10-27	14.81	14.81	13.47	13.7	-1.07	-7.24	762497.0	10953801.05	453
2015-10-26	14.71	14.84	14.09	14.77	0.02	0.14	460293.0	6701915.05	433
2015-10-25	14.67	15.05	14.64	14.75	0.21	1.44	427340.0	6317203.55	363
2015-10-22	14.81	15.05	14.4	14.54	-0.49	-3.26	700910.0	10240657.5	529
2015-10-21	15.67	15.7	14.95	15.03	-0.61	-3.9	813589.0	12479952.9	664
2015-10-20	15.43	16.49	15.36	15.64	0.27	1.76	2167654.0	34587708.05	1458
2015-10-19	15.46	15.7	15.29	15.37	0.0	0.0	1056697.0	16376812.8	683
2015-10-18	14.74	15.63	14.74	15.37	0.66	4.49	1026553.0	15770286.7	786
2015-10-15	14.98	15.08	14.64	14.71	-0.29	-1.93	530723.0	7933712.35	354
2015-10-14	15.12	15.19	14.95	15.0	-0.12	-0.79	474994.0	7157877.3	370
2015-10-13	15.12	15.43	14.98	15.12	0.0	0.0	817174.0	12419284.8	595
2015-10-12	14.91	15.91	14.74	15.12	0.34	2.3	2223742.0	34087183.25	1514
2015-10-11	14.54	15.05	14.47	14.78	0.1	0.68	894210.0	13220751.45	523
2015-10-08	14.78	14.81	14.6	14.68	-0.02	-0.14	677220.0	9951235.75	474
2015-10-07	14.64	14.91	14.64	14.7	0.23	1.59	957277.0	14113398.25	550
2015-10-06	14.12	14.64	14.12	14.47	0.42	2.99	1227901.0	17757744.15	729
2015-10-05	13.88	14.12	13.74	14.05	0.3	2.18	1129385.0	15721943.5	530
2015-10-04	13.57	13.81	13.4	13.75	0.32	2.38	895602.0	12189206.4	491
2015-10-01	13.5	13.85	13.4	13.43	0.03	0.22	1081432.0	14726615.65	637
2015-09-30	13.4	13.47	13.3	13.4	0.12	0.9	418794.0	5607160.4	320
2015-09-29	13.13	13.68	13.06	13.28	-0.02	-0.15	603046.0	8029565.2	455
2015-09-21	13.4	13.5	13.26	13.3	-0.14	-1.04	623816.0	8337495.05	512
2015-09-20	14.02	14.16	13.33	13.44	-0.52	-3.72	906180.0	12479605.9	717
2015-09-17	13.88	14.47	13.85	13.96	0.08	0.58	2008090.0	28459171.7	1260
2015-09-16	14.23	14.23	13.78	13.88	-0.04	-0.29	811563.0	11343880.05	626
2015-09-15	14.26	14.26	13.61	13.92	-0.34	-2.38	1164356.0	16242294.25	812
2015-09-14	14.71	14.71	14.12	14.26	-0.47	-3.19	722313.0	10410905.05	649
2015-09-13	15.12	15.46	14.67	14.73	-0.27	-1.8	1237596.0	18731879.3	895
2015-09-10	14.29	15.5	14.23	15.0	0.57	3.95	3162864.0	47523658.55	1968
2015-09-09	14.43	14.5	14.23	14.43	0.2	1.41	1987873.0	28560947.3	960
2015-09-08	13.81	14.64	13.61	14.23	0.49	3.57	3288188.0	46508530.0	1546
2015-09-07	13.44	14.02	13.4	13.74	0.42	3.15	2743780.0	37433124.45	1372
2015-09-06	13.06	13.61	13.06	13.32	0.19	1.45	1750366.0	23454553.15	996
2015-09-03	13.3	13.68	13.06	13.13	0.04	0.31	2724480.0	36391023.1	1470
2015-09-02	12.37	13.57	12.3	13.09	0.37	2.91	4694222.0	60124120.4	2721
2015-09-01	13.64	13.78	12.61	12.72	-0.74	-5.5	5403930.0	71106114.75	3245
2015-08-31	14.4	14.57	13.44	13.46	-1.47	-9.85	8848502.0	121165948.2	4732
2015-08-30	16.8	17.01	14.64	14.93	-1.26	-7.78	5405107.0	85796185.05	3853
2015-08-27	17.25	17.87	15.81	16.19	-0.58	-3.46	2060448.0	35341457.25	1781
2015-08-26	17.46	18.01	16.56	16.77	-1.39	-7.65	2139113.0	37453340.25	1720
2015-08-25	16.84	19.11	16.08	18.16	0.29	1.62	6779353.0	116456109.75	4538
2015-08-24	18.97	19.52	17.87	17.87	-1.92	-9.7	836167.0	15200667.2	568
2015-08-23	20.62	22.34	19.79	19.79	-2.16	-9.84	2869716.0	59857531.8	1597
2015-08-20	20.69	22.75	20.62	21.95	1.26	6.09	1025429.0	22059970.0	658
2015-08-19	22.68	23.37	20.69	20.69	-2.27	-9.89	496748.0	10815028.9	329
2015-08-18	24.47	24.53	22.27	22.96	-1.55	-6.32	398162.0	9408806.9	281
2015-08-17	24.47	24.74	24.33	24.51	0.04	0.16	654908.0	16019149.9	266
2015-08-16	24.53	25.02	24.33	24.47	-0.13	-0.53	547237.0	13430783.7	348
2015-08-13	24.67	24.74	24.4	24.6	0.01	0.04	477829.0	11758404.9	249
2015-08-12	24.53	24.74	24.4	24.59	-0.18	-0.73	237753.0	5838458.1	255
2015-08-11	25.15	25.36	24.67	24.77	-0.36	-1.43	494687.0	12367710.9	371
2015-08-10	25.98	26.05	25.02	25.13	-0.78	-3.01	1178499.0	29800961.5	806
2015-08-09	26.12	26.46	25.84	25.91	-0.14	-0.54	456370.0	11903039.1	375
2015-08-06	25.84	26.8	25.84	26.05	0.13	0.5	1080572.0	28353604.1	780
2015-08-05	25.7	26.39	25.63	25.92	0.28	1.09	828613.0	21669882.3	544
2015-08-04	25.36	26.39	25.36	25.64	0.21	0.83	673994.0	17300767.9	483
2015-08-03	24.81	25.43	24.81	25.43	0.17	0.67	194679.0	4913934.4	145
2015-08-02	25.43	25.77	24.88	25.26	-0.24	-0.94	335443.0	8460955.3	313
2015-07-30	25.63	26.12	25.36	25.5	-0.05	-0.2	802450.0	20638944.3	577
2015-07-29	25.5	25.77	25.5	25.55	0.09	0.35	140176.0	3589802.7	119
2015-07-28	25.29	25.77	25.29	25.46	0.29	1.15	149116.0	3801932.3	150
2015-07-27	25.63	25.63	25.15	25.17	-0.53	-2.06	130953.0	3326518.4	120
2015-07-26	25.77	25.98	25.43	25.7	-0.15	-0.58	218248.0	5611410.4	190
2015-07-23	25.63	26.46	25.63	25.85	0.48	1.89	1055643.0	27470821.6	606
2015-07-22	25.15	25.63	25.08	25.37	0.28	1.12	150450.0	3806553.1	187
2015-07-15	25.36	25.5	25.02	25.09	-0.26	-1.03	312398.0	7867228.1	237
2015-07-14	25.63	25.63	25.22	25.35	-0.39	-1.52	315621.0	7999404.2	261
2015-07-13	25.98	26.94	25.5	25.74	-0.32	-1.23	618518.0	16130838.5	426
2015-07-12	26.46	26.46	25.91	26.06	-0.03	-0.11	335239.0	8757204.7	276
2015-07-09	25.7	26.73	25.57	26.09	0.52	2.03	1076953.0	28165798.6	629
2015-07-08	25.36	25.77	25.29	25.57	0.27	1.07	249765.0	6379072.9	241
2015-07-07	24.95	25.57	24.6	25.3	0.31	1.24	907232.0	22688749.5	266
2015-07-06	25.43	25.7	24.88	24.99	-0.51	-2.0	124727.0	3148436.3	134
2015-07-05	25.57	26.53	25.36	25.5	0.04	0.16	660850.0	17063508.2	518
2015-07-02	26.12	26.6	25.43	25.46	-1.0	-3.78	766219.0	19848332.7	663
2015-07-01	23.92	26.46	23.92	26.46	2.37	9.84	1130041.0	29188812.8	601
2015-06-30	23.85	24.26	23.78	24.09	0.04	0.17	265912.0	6366406.1	166
2015-06-29	24.26	24.47	23.98	24.05	-0.31	-1.27	212312.0	5113602.5	160
2015-06-28	24.4	24.47	24.19	24.36	-0.31	-1.26	310040.0	7539358.0	170
2015-06-25	24.88	25.15	24.53	24.67	-0.15	-0.6	282059.0	6973004.7	231
2015-06-24	24.4	25.43	24.4	24.82	0.46	1.89	818827.0	20416193.3	655
2015-06-23	24.33	24.53	24.26	24.36	0.03	0.12	84669.0	2063634.1	79
2015-06-22	24.12	24.47	24.12	24.33	0.14	0.58	56809.0	1381494.5	79
2015-06-21	24.33	24.33	24.19	24.19	-0.26	-1.06	80556.0	1954450.2	98
2015-06-18	24.47	25.08	24.26	24.45	0.07	0.29	400365.0	9851591.2	330
2015-06-17	24.4	24.53	24.26	24.38	-0.01	-0.04	178894.0	4360151.1	128
2015-06-16	24.53	24.67	24.33	24.39	0.03	0.12	218604.0	5357292.2	199
2015-06-15	24.12	24.6	23.85	24.36	0.14	0.58	430554.0	10466769.2	307
2015-06-14	25.63	25.7	24.05	24.22	-1.35	-5.28	486469.0	12006793.2	362
2015-06-11	25.98	26.32	25.57	25.57	-0.23	-0.89	319412.0	8245461.4	331
2015-06-10	26.25	26.25	25.77	25.8	-0.07	-0.27	225229.0	5846634.8	217
2015-06-09	26.39	26.53	25.7	25.87	-0.57	-2.16	561161.0	14566435.5	366
2015-06-08	26.53	27.7	26.39	26.44	-0.01	-0.04	1047727.0	28229151.8	1039
2015-06-07	26.8	27.08	26.25	26.45	-0.67	-2.47	364180.0	9669972.5	295
2015-06-04	27.56	27.63	27.01	27.12	-0.36	-1.31	252006.0	6869888.0	232
2015-06-03	27.83	27.97	27.42	27.48	-0.33	-1.19	347722.0	9613398.8	364
2015-06-02	27.97	28.18	27.7	27.81	-0.15	-0.54	637271.0	17727403.6	360
2015-06-01	28.52	28.52	27.63	27.96	-0.57	-2.0	1024839.0	28713653.9	744
2015-05-31	28.31	28.66	28.11	28.53	0.2	0.71	740748.0	20955233.2	459
2015-05-28	28.18	28.66	28.04	28.33	0.15	0.53	506635.0	14375672.1	433
2015-05-27	28.52	28.66	28.18	28.18	-0.26	-0.91	359276.0	10145000.9	231
2015-05-26	28.45	28.8	28.18	28.44	0.0	0.0	409913.0	11650954.1	302
2015-05-25	28.31	28.52	28.11	28.44	0.11	0.39	479176.0	13533358.6	328
2015-05-24	28.45	28.59	28.18	28.33	-0.11	-0.39	560251.0	15866918.1	278
2015-05-21	28.45	28.66	28.18	28.44	-0.09	-0.32	470747.0	13390272.3	262
2015-05-20	28.45	28.86	28.25	28.53	0.05	0.18	553811.0	15805549.2	414
2015-05-19	28.31	29.14	28.31	28.48	0.1	0.35	1210937.0	34714851.6	907
2015-05-18	28.31	28.52	28.11	28.38	0.0	0.0	438125.0	12388360.7	345
2015-05-17	28.31	28.59	28.18	28.38	0.26	0.92	563947.0	16000924.2	527
2015-05-14	28.25	28.31	27.97	28.12	-0.08	-0.28	251124.0	7066235.4	238
2015-05-13	28.86	28.86	28.11	28.2	-0.65	-2.25	892442.0	25309208.9	530
2015-05-12	28.8	28.93	28.73	28.85	-0.02	-0.07	290810.0	8374593.4	250
2015-05-11	29.14	29.14	28.73	28.87	-0.14	-0.48	468797.0	13536327.1	316
2015-05-10	29.41	29.89	28.73	29.01	-0.4	-1.36	832354.0	24251875.0	622
2015-05-07	29.41	29.55	28.73	29.41	0.03	0.1	1144011.0	33355470.9	678
2015-05-06	29.28	29.55	29.21	29.38	-0.1	-0.34	747901.0	21919275.2	441
2015-05-05	29.55	29.89	29.28	29.48	0.03	0.1	1790490.0	52831452.7	1265
2015-05-04	30.72	31.06	29.14	29.45	-1.5	-4.85	3837355.0	114270158.5	2885
2015-05-03	28.86	31.54	28.86	30.95	2.16	7.5	4232295.0	129378226.8	2949
2015-04-30	29.14	29.83	28.66	28.79	-1.17	-3.91	1627727.0	47253004.9	1592
2015-04-29	30.65	30.65	28.45	29.96	-0.35	-1.15	3392240.0	99563813.9	2952
2015-04-28	27.63	30.31	27.63	30.31	2.71	9.82	2608064.0	77101865.2	1788
2015-04-27	26.73	27.76	26.73	27.6	0.96	3.6	1232263.0	33606492.5	761
2015-04-26	26.66	26.87	26.6	26.64	-0.11	-0.41	363702.0	9722192.0	354
2015-04-23	27.01	27.01	26.66	26.75	-0.14	-0.52	514563.0	13784268.9	416
2015-04-22	27.08	27.49	26.8	26.89	-0.2	-0.74	369171.0	9986014.2	366
2015-04-21	27.35	27.35	26.12	27.09	0.03	0.11	1089305.0	29064648.2	942
2015-04-20	27.01	27.49	26.53	27.06	0.05	0.19	837784.0	22576753.7	903
2015-04-19	24.88	27.01	24.81	27.01	2.43	9.89	1488879.0	38553983.9	860
2015-04-16	24.88	24.95	24.26	24.58	-0.14	-0.57	634170.0	15551585.5	453
2015-04-15	24.88	25.36	24.47	24.72	0.27	1.1	740717.0	18388858.3	678
2015-04-14	23.5	25.29	23.5	24.45	0.91	3.87	1219087.0	29819592.3	943
2015-04-13	23.37	24.05	23.37	23.54	0.24	1.03	335673.0	7969238.6	307
2015-04-12	22.89	23.92	22.89	23.3	0.63	2.78	582495.0	13595054.4	553
2015-04-09	22.75	22.89	22.54	22.67	-0.01	-0.04	442071.0	10041968.7	232
2015-04-08	23.09	23.09	22.68	22.68	-0.16	-0.7	249555.0	5719020.9	255
2015-04-07	22.4	23.16	22.34	22.84	0.53	2.38	406228.0	9144970.5	313
2015-04-06	21.99	22.68	21.79	22.31	0.09	0.41	814549.0	18033836.6	532
2015-04-05	23.57	23.57	21.79	22.22	-1.34	-5.69	870503.0	19607316.7	649
2015-04-02	24.33	24.33	23.43	23.56	-0.56	-2.32	572064.0	13570595.4	250
2015-04-01	24.05	24.47	23.85	24.12	-0.1	-0.41	277301.0	6684989.2	242
2015-03-31	24.67	24.81	23.57	24.22	-0.6	-2.42	383468.0	9337137.6	312
2015-03-30	24.88	25.08	24.74	24.82	-0.18	-0.72	338926.0	8444906.0	321
2015-03-29	25.15	25.43	24.95	25.0	0.08	0.32	502740.0	12616774.5	409
2015-03-26	23.02	25.43	23.02	24.92	0.19	0.77	761665.0	18357146.1	466
2015-03-25	25.91	26.32	23.71	24.73	-1.25	-4.81	882467.0	22460406.4	694
2015-03-24	25.91	26.39	25.57	25.98	-0.07	-0.27	730777.0	19019815.9	458
2015-03-23	25.84	26.12	25.77	26.05	0.04	0.15	911822.0	23680400.7	278
2015-03-22	26.18	26.18	25.84	26.01	-0.02	-0.08	201921.0	5254747.0	231
2015-03-19	26.12	26.12	25.84	26.03	0.07	0.27	545008.0	14144387.5	297
2015-03-18	26.18	26.18	25.43	25.96	-0.13	-0.5	594539.0	15314329.1	400
2015-03-17	25.91	26.87	25.77	26.09	0.06	0.23	1090469.0	28611956.3	783
2015-03-16	26.05	26.39	25.7	26.03	-0.01	-0.04	820294.0	21380819.6	504
2015-03-15	25.7	26.12	25.43	26.04	0.06	0.23	467745.0	12126326.0	263
2015-03-12	26.12	26.25	25.84	25.98	-0.1	-0.38	396710.0	10306176.0	333
2015-03-11	25.77	26.25	25.77	26.08	0.18	0.69	402433.0	10473924.4	367
2015-03-10	26.12	26.39	25.77	25.9	0.01	0.04	830632.0	21581190.8	679
2015-03-09	25.57	27.35	25.5	25.89	0.18	0.7	2088757.0	55001482.8	1719
2015-03-08	25.77	25.84	25.43	25.71	-0.21	-0.81	1479973.0	37943287.5	554
2015-03-05	25.98	26.05	25.77	25.92	-0.06	-0.23	602144.0	15591908.3	355
2015-03-04	26.18	26.18	25.91	25.98	-0.14	-0.54	442278.0	11510049.9	398
2015-03-03	25.98	26.39	25.84	26.12	0.01	0.04	1059077.0	27651582.0	764
2015-03-02	26.25	26.32	25.63	26.11	-0.03	-0.11	994348.0	25866232.3	938
2015-03-01	28.04	28.04	25.7	26.14	-1.84	-6.58	3113784.0	82566699.4	2680
2015-02-26	28.04	28.73	27.97	27.98	0.0	0.0	2367969.0	66875272.1	1445
2015-02-25	28.04	28.11	27.97	27.98	0.01	0.04	547077.0	15332266.7	332
2015-02-24	28.04	28.11	27.97	27.97	-0.05	-0.18	367643.0	10296706.3	267
2015-02-23	28.04	28.11	27.9	28.02	0.05	0.18	660281.0	18486006.9	344
2015-02-22	28.11	28.11	27.97	27.97	-0.01	-0.04	545958.0	15297897.5	380
2015-02-19	28.04	28.25	27.97	27.98	-0.02	-0.07	907652.0	25450778.6	545
2015-02-18	28.11	28.25	27.97	28.0	0.01	0.04	1323937.0	37118123.9	703
2015-02-17	28.04	28.73	27.9	27.99	0.03	0.11	3935335.0	110525224.4	1797
2015-02-16	27.97	28.11	27.83	27.96	-0.05	-0.18	1529009.0	42789634.8	822
2015-02-15	28.25	28.59	27.97	28.01	-0.2	-0.71	2910686.0	81903418.5	1850
2015-02-12	28.11	28.45	27.97	28.21	0.19	0.68	2176411.0	61319827.5	1365
2015-02-11	28.04	28.18	27.97	28.02	0.01	0.04	1370583.0	38412933.6	758
2015-02-10	27.97	28.45	27.9	28.01	0.01	0.04	1916413.0	53835113.7	1103
2015-02-09	28.11	28.18	27.9	28.0	-0.1	-0.36	1137456.0	31862456.5	834
2015-02-08	28.31	28.45	28.04	28.1	-0.09	-0.32	1074548.0	30323276.3	941
2015-02-05	27.97	29.28	27.9	28.19	0.05	0.18	6215033.0	177266406.4	3300
2015-02-04	28.11	28.25	27.97	28.14	0.09	0.32	1113216.0	31266893.8	704
2015-02-03	28.18	28.38	27.97	28.05	-0.09	-0.32	1627150.0	45842232.7	1198
2015-02-02	28.31	28.66	27.97	28.14	-0.09	-0.32	2058758.0	58100616.0	1447
2015-02-01	28.93	29.14	28.11	28.23	0.04	0.14	2604366.0	74065725.6	1880
2015-01-29	28.52	28.86	28.11	28.19	-0.19	-0.67	2776150.0	78938315.1	2521
2015-01-28	31.68	32.3	27.97	28.38	-2.68	-8.63	10965156.0	323252574.6	8981
2015-01-27	28.59	31.27	28.52	31.06	2.59	9.1	4508492.0	137118887.0	3191
2015-01-26	28.59	29.0	28.38	28.47	0.19	0.67	999238.0	28650997.1	711
2015-01-22	28.18	29.96	28.18	28.28	0.14	0.5	2494890.0	72074176.7	2038
2015-01-21	28.31	28.38	27.76	28.14	0.05	0.18	1085803.0	30533558.8	850
2015-01-20	27.56	29.21	27.49	28.09	0.46	1.66	2611202.0	73622177.9	2273
2015-01-19	28.86	30.65	27.28	27.63	-0.27	-0.97	6996460.0	199371418.8	5548
2015-01-18	25.77	27.9	25.57	27.9	2.51	9.89	1581257.0	42806662.6	1079
2015-01-15	25.15	25.7	24.95	25.39	0.14	0.55	494907.0	12533408.4	370
2015-01-14	25.08	25.43	24.81	25.25	0.37	1.49	520387.0	13045999.0	348
2015-01-13	24.19	25.08	24.19	24.88	-0.07	-0.28	1306945.0	32195519.4	692
2015-01-12	24.12	25.98	23.98	24.95	0.79	3.27	1485384.0	36875445.6	1029
2015-01-11	24.19	24.33	23.98	24.16	0.03	0.12	257129.0	6211428.7	196
2015-01-08	24.12	24.4	24.05	24.13	0.18	0.75	575750.0	13942508.5	416
2015-01-07	23.71	24.19	23.64	23.95	0.1	0.42	346922.0	8306344.1	314
2015-01-06	22.89	23.98	22.47	23.85	0.2	0.85	640407.0	15086283.0	405
2015-01-05	23.57	23.98	23.43	23.65	-0.24	-1.0	287378.0	6802781.1	213
2015-01-04	23.85	24.26	23.5	23.89	0.02	0.08	468686.0	11223798.4	305
2015-01-01	23.43	24.19	23.43	23.87	0.27	1.14	976942.0	23163651.1	521
2014-12-31	23.43	23.85	22.95	23.6	-0.43	-1.79	2901849.0	67853105.8	864
2014-12-30	23.37	24.74	23.37	24.03	0.25	1.05	1787566.0	42485541.1	951
2014-12-29	23.98	23.98	23.64	23.78	-0.03	-0.13	1729120.0	41110526.5	650
2014-12-28	23.85	24.19	23.43	23.81	0.22	0.93	1296135.0	30851538.2	817
2014-12-25	23.64	23.71	23.23	23.59	0.08	0.34	1200923.0	28204573.0	751
2014-12-24	23.5	23.78	23.3	23.51	-0.05	-0.21	2729353.0	64212329.1	1427
2014-12-23	23.16	23.92	23.16	23.56	0.12	0.51	1269052.0	29894625.5	664
2014-12-22	23.02	24.12	23.02	23.44	0.34	1.47	2689106.0	63292813.6	1438
2014-12-21	23.43	23.5	22.75	23.1	-0.22	-0.94	1960811.0	45358889.7	903
2014-12-18	23.57	24.74	22.06	23.32	0.22	0.95	5754008.0	136061956.6	3129
2014-12-17	24.05	24.19	22.61	23.1	-0.75	-3.14	493801.0	11413255.8	315
2014-12-16	23.02	24.4	22.95	23.85	0.17	0.72	1108334.0	25742587.3	440
2014-12-15	24.12	24.19	22.82	23.68	-0.33	-1.37	1403470.0	32909873.8	477
2014-12-14	24.05	25.22	23.71	24.01	-0.75	-3.03	823882.0	20250228.5	540
2014-12-11	23.71	25.02	23.71	24.76	-0.08	-0.32	529963.0	12869631.4	336
2014-12-10	25.5	25.63	24.67	24.84	-0.68	-2.66	702633.0	17595287.2	323
2014-12-09	25.7	25.91	25.08	25.52	-0.46	-1.77	605352.0	15493668.3	434
2014-12-08	26.25	26.25	25.84	25.98	-0.27	-1.03	852251.0	22190454.3	434
2014-12-07	26.39	26.6	26.18	26.25	-0.04	-0.15	1319344.0	34706529.5	684
2014-12-04	26.39	26.53	26.12	26.29	0.06	0.23	1301599.0	34264334.9	859
2014-12-03	26.53	26.94	25.98	26.23	-0.14	-0.53	3440773.0	90955861.5	2087
2014-12-02	27.63	28.18	26.25	26.37	-1.11	-4.04	5794143.0	155785911.8	3943
2014-12-01	24.81	27.49	24.81	27.48	2.47	9.88	4443050.0	119377035.9	1934
2014-11-30	24.19	25.29	23.98	25.01	-0.3	-1.19	908180.0	22308785.1	459
2014-11-27	25.29	25.57	25.22	25.31	-0.15	-0.59	699490.0	17735668.6	387
2014-11-26	25.36	25.57	25.02	25.46	0.08	0.32	841289.0	21275778.2	444
2014-11-25	25.29	25.7	25.02	25.38	0.08	0.32	1771949.0	44868531.3	766
2014-11-24	25.57	25.98	25.22	25.3	-0.22	-0.86	2937640.0	75122666.3	1360
2014-11-23	25.29	25.77	25.29	25.52	0.22	0.87	1211606.0	30973565.2	602
2014-11-20	25.36	25.57	25.29	25.3	-0.06	-0.24	939803.0	23863150.8	478
2014-11-19	25.43	25.5	25.22	25.36	-0.03	-0.12	1088838.0	27629481.2	509
2014-11-18	25.43	25.84	25.29	25.39	-0.35	-1.36	1093694.0	27833456.1	616
2014-11-17	25.63	26.05	24.88	25.74	0.29	1.14	1404883.0	35610174.1	541
2014-11-16	25.43	25.77	25.29	25.45	0.08	0.32	690822.0	17618351.3	372
2014-11-13	25.22	25.43	25.22	25.37	-0.04	-0.16	422301.0	10701889.5	254
2014-11-12	25.5	25.84	25.36	25.41	0.11	0.43	1010036.0	25763722.1	618
2014-11-11	25.22	25.57	25.08	25.3	-0.07	-0.28	1120264.0	28405378.2	486
2014-11-10	25.15	25.91	25.15	25.37	0.11	0.44	1466880.0	37417717.4	672
2014-11-09	25.29	25.57	25.22	25.26	-0.19	-0.75	565447.0	14331005.4	331
2014-11-06	25.43	25.5	25.08	25.45	-0.02	-0.08	641580.0	16240121.5	371
2014-11-05	25.57	25.63	25.02	25.47	-0.13	-0.51	758717.0	19135176.3	467
2014-11-04	25.08	25.77	25.02	25.6	0.12	0.47	1385220.0	35023738.5	649
2014-11-03	25.63	25.98	25.22	25.48	-0.09	-0.35	1167613.0	29793793.7	656
2014-11-02	25.77	26.18	25.36	25.57	0.22	0.87	2001764.0	51448387.6	1013
2014-10-30	25.22	25.84	24.6	25.35	-0.1	-0.39	1531168.0	38566196.6	733
2014-10-29	25.57	26.12	25.36	25.45	-0.07	-0.27	1679318.0	42986455.4	854
2014-10-28	25.08	25.7	24.88	25.52	0.02	0.08	2262790.0	57107239.0	1078
2014-10-27	26.12	26.18	25.36	25.5	-0.53	-2.04	3352974.0	86099850.0	1817
2014-10-26	23.92	26.18	23.92	26.03	2.18	9.14	3559425.0	89556960.3	1290
2014-10-23	23.5	24.05	23.5	23.85	-0.19	-0.79	583325.0	13875585.7	313
2014-10-22	24.53	24.53	23.92	24.04	-0.28	-1.15	1412342.0	34098983.1	623
2014-10-21	23.57	24.6	23.5	24.32	0.68	2.88	2266480.0	54612655.7	979
2014-10-20	23.5	23.92	22.68	23.64	0.08	0.34	1069033.0	24847554.9	531
2014-10-19	24.4	24.47	23.23	23.56	0.02	0.08	1592686.0	37684333.9	913
2014-10-16	24.12	24.6	22.06	23.54	-0.93	-3.8	1853292.0	44277128.3	824
2014-10-15	24.53	24.67	24.05	24.47	-0.1	-0.41	1416448.0	34426480.9	574
2014-10-14	24.4	24.67	24.05	24.57	0.05	0.2	1854345.0	45109790.5	926
2014-10-13	24.74	25.08	24.26	24.52	-0.06	-0.24	2446706.0	60103771.9	1323
2014-10-12	24.6	25.15	23.78	24.58	-0.37	-1.48	3635246.0	89053517.7	1473
2014-10-02	23.85	25.15	23.71	24.95	1.04	4.35	6180063.0	152197793.4	2470
2014-10-01	23.98	24.26	23.78	23.91	0.04	0.17	2079555.0	49902833.9	749
2014-09-30	23.85	23.98	23.78	23.87	0.01	0.04	515503.0	12290384.6	295
2014-09-29	23.71	23.98	23.64	23.86	0.18	0.76	930903.0	22148420.7	547
2014-09-28	23.3	23.78	23.23	23.68	0.27	1.15	1106216.0	26011317.9	552
2014-09-25	23.57	23.71	23.3	23.41	-0.02	-0.09	909958.0	21384825.6	578
2014-09-24	23.37	23.92	23.02	23.43	0.14	0.6	1787619.0	41737069.4	963
2014-09-22	23.16	23.37	22.95	23.29	0.04	0.17	1030381.0	23824816.0	492
2014-09-21	23.3	23.57	23.23	23.25	-0.13	-0.56	1436368.0	33521292.5	580
2014-09-18	23.71	23.71	23.3	23.38	-0.07	-0.3	1691629.0	39666963.7	758
2014-09-17	23.23	23.57	23.16	23.45	0.34	1.47	1519267.0	35496030.5	633
2014-09-16	22.89	23.43	22.89	23.11	0.2	0.87	2142361.0	49514573.7	890
2014-09-15	22.95	23.02	22.82	22.91	-0.05	-0.22	1113469.0	25469895.6	439
2014-09-14	23.02	23.09	22.82	22.96	0.02	0.09	1728947.0	39670849.1	605
2014-09-11	22.95	23.02	22.89	22.94	-0.02	-0.09	1407089.0	32255006.8	689
2014-09-10	22.89	23.16	22.82	22.96	0.03	0.13	2399757.0	55124974.6	979
2014-09-09	23.43	23.5	22.89	22.93	-0.42	-1.8	3243774.0	74905454.2	1748
2014-09-08	24.26	24.74	23.23	23.35	-0.71	-2.95	7351628.0	175866448.0	3230
2014-09-07	24.05	24.12	23.98	24.06	0.19	0.8	2103188.0	50550996.7	994
2014-09-04	23.71	24.19	23.37	23.87	0.15	0.63	2340942.0	55626441.0	1082
2014-09-03	23.85	23.92	23.71	23.72	-0.09	-0.38	1822142.0	43357679.6	976
2014-09-02	23.98	24.19	23.71	23.81	-0.06	-0.25	2074836.0	49494532.3	833
2014-09-01	24.12	24.26	23.78	23.87	-0.18	-0.75	2632730.0	63034973.1	1030
2014-08-31	24.05	24.26	23.92	24.05	0.13	0.54	1198202.0	28811857.9	579
2014-08-28	23.92	24.12	23.71	23.92	-0.03	-0.13	1084966.0	25890399.6	611
2014-08-27	24.4	24.4	23.78	23.95	-0.47	-1.92	1882585.0	45267810.8	1023
2014-08-26	24.88	25.02	24.4	24.42	-0.33	-1.33	2532788.0	62493781.7	1278
2014-08-25	24.74	26.46	24.53	24.75	0.01	0.04	3929387.0	98442356.9	1996
2014-08-24	24.88	25.02	24.67	24.74	-0.06	-0.24	1537705.0	38214606.4	582
2014-08-21	24.74	24.95	24.67	24.8	0.06	0.24	909631.0	22592173.5	569
2014-08-20	24.81	24.81	24.67	24.74	0.0	0.0	504857.0	12494061.0	269
2014-08-19	24.88	24.88	24.67	24.74	-0.01	-0.04	727105.0	18007936.1	329
2014-08-18	24.88	25.02	24.67	24.75	0.01	0.04	531854.0	13210202.9	344
2014-08-17	24.88	24.95	24.67	24.74	-0.03	-0.12	612046.0	15165194.5	375
2014-08-14	24.6	25.08	24.53	24.77	0.21	0.86	1368735.0	33839285.3	575
2014-08-13	24.67	24.88	24.53	24.56	-0.08	-0.32	716407.0	17665267.6	452
2014-08-12	24.74	24.95	24.53	24.64	-0.09	-0.36	794617.0	19645453.8	570
2014-08-11	25.22	25.22	24.6	24.73	-0.48	-1.9	1699579.0	42169765.4	1099
2014-08-10	26.8	26.94	25.08	25.21	-1.47	-5.51	2428422.0	62827296.6	1636
2014-08-07	25.63	27.21	25.63	26.68	1.12	4.38	2447884.0	64777449.5	1466
2014-08-06	24.88	25.98	24.88	25.56	0.41	1.63	1414708.0	36255232.1	869
2014-08-05	25.36	25.7	24.74	25.15	0.22	0.88	1242098.0	31285855.4	776
2014-08-04	24.47	25.22	24.26	24.93	0.33	1.34	603634.0	14920589.2	416
2014-08-03	25.15	25.5	24.53	24.6	0.11	0.45	1835089.0	45948277.4	1090
2014-07-24	22.54	24.53	22.54	24.49	2.17	9.72	4996288.0	120462277.0	1513
2014-07-23	22.27	22.54	22.2	22.32	0.05	0.22	354164.0	7906639.8	178
2014-07-22	22.06	22.61	22.06	22.27	0.21	0.95	142224.0	3182884.3	109
2014-07-21	22.27	22.61	21.99	22.06	-0.2	-0.9	142475.0	3165046.0	112
2014-07-20	21.92	22.47	21.92	22.26	0.17	0.77	178011.0	3952876.5	118
2014-07-17	22.34	22.47	21.99	22.09	-0.35	-1.56	197688.0	4387825.9	148
2014-07-16	22.2	22.61	22.13	22.44	0.03	0.13	117170.0	2621385.2	122
2014-07-15	22.75	22.89	22.34	22.41	-0.34	-1.49	200293.0	4515919.7	170
2014-07-14	22.4	23.16	22.2	22.75	0.44	1.97	647194.0	14630985.1	297
2014-07-13	21.44	22.4	21.44	22.31	0.92	4.3	488567.0	10733097.5	368
2014-07-10	21.92	22.13	21.37	21.39	-0.7	-3.17	516237.0	11245202.9	340
2014-07-09	22.54	22.54	21.99	22.09	-0.31	-1.38	378514.0	8374611.0	201
2014-07-08	22.61	22.68	22.27	22.4	-0.2	-0.88	229193.0	5139881.5	160
2014-07-07	22.4	22.68	22.2	22.6	0.13	0.58	433445.0	9748668.4	287
2014-07-06	22.68	22.68	22.27	22.47	-0.18	-0.79	478200.0	10721860.2	279
2014-07-03	22.68	22.82	22.47	22.65	0.1	0.44	225379.0	5091030.2	221
2014-07-02	22.82	22.82	22.54	22.55	-0.15	-0.66	455793.0	10335669.7	347
2014-07-01	22.54	22.95	22.54	22.7	-0.05	-0.22	567648.0	12934687.5	334
2014-06-30	23.09	23.23	22.47	22.75	-0.49	-2.11	578121.0	13264453.9	247
2014-06-29	23.16	23.3	22.75	23.24	-0.17	-0.73	378907.0	8739915.4	226
2014-06-26	23.43	23.57	23.23	23.41	0.1	0.43	684760.0	16010001.6	400
2014-06-25	23.5	23.71	23.23	23.31	-0.05	-0.21	822652.0	19326143.5	495
2014-06-24	23.23	23.43	22.95	23.36	0.17	0.73	602267.0	13993034.6	363
2014-06-23	23.57	23.57	23.16	23.19	-0.28	-1.19	807454.0	18841863.1	341
2014-06-22	23.23	23.92	23.23	23.47	0.23	0.99	1249925.0	29441834.1	634
2014-06-19	23.64	23.71	23.16	23.24	-0.38	-1.61	806047.0	18874752.9	438
2014-06-18	23.09	23.71	22.95	23.62	0.61	2.65	737338.0	17249982.5	437
2014-06-17	22.95	23.37	22.47	23.01	0.02	0.09	1066700.0	24536268.3	611
2014-06-16	23.92	24.33	22.68	22.99	-0.84	-3.52	2013573.0	47551357.0	1171
2014-06-15	23.85	24.4	23.3	23.83	-0.02	-0.08	1492599.0	35609116.4	1036
2014-06-12	23.57	24.05	23.16	23.85	0.5	2.14	1284667.0	30310732.9	739
2014-06-11	23.09	23.64	22.54	23.35	0.46	2.01	1385820.0	32169378.4	879
2014-06-10	23.23	23.3	22.34	22.89	-0.24	-1.04	1057490.0	24143590.9	719
2014-06-09	23.02	23.43	22.75	23.13	0.39	1.72	810306.0	18817010.5	592
2014-06-08	23.98	24.05	21.99	22.74	-1.16	-4.85	1833606.0	41885963.4	949
2014-06-05	23.98	24.53	23.71	23.9	-0.08	-0.33	1297002.0	31115702.2	842
2014-06-04	23.98	24.33	23.85	23.98	-0.03	-0.12	798256.0	19161265.2	617
2014-06-03	24.05	24.88	23.78	24.01	-0.04	-0.17	2773341.0	67399411.4	1573
2014-06-02	24.74	24.81	23.71	24.05	-0.66	-2.67	1532180.0	37252777.4	934
2014-06-01	24.47	25.57	24.4	24.71	-0.22	-0.88	2957015.0	73831595.2	1867
2014-05-29	23.71	25.43	23.3	24.93	1.21	5.1	2743248.0	67085686.0	1370
2014-05-28	23.78	24.05	23.57	23.72	-0.12	-0.5	941733.0	22423257.1	435
2014-05-27	23.71	24.4	23.43	23.84	0.11	0.46	1659539.0	39773294.4	1054
2014-05-26	24.12	24.4	23.5	23.73	-0.24	-1.0	1139471.0	27235109.7	674
2014-05-25	23.92	25.02	23.02	23.97	-0.49	-2.0	2976430.0	72281130.9	1656
2014-05-22	23.98	25.22	23.92	24.46	0.78	3.29	3777889.0	93215417.1	2361
2014-05-21	23.92	24.4	23.43	23.68	-0.16	-0.67	2763817.0	66118263.7	1725
2014-05-20	23.23	24.88	23.02	23.84	0.38	1.62	5723000.0	139048356.8	4103
2014-05-19	21.92	24.05	21.44	23.46	1.52	6.93	5288111.0	122971709.8	3219
2014-05-18	20.69	22.68	20.69	21.94	1.3	6.3	4739395.0	104805922.9	2411
2014-05-15	20.82	20.96	20.41	20.64	-0.49	-2.32	2029384.0	41933893.1	1053
2014-05-14	19.72	21.37	19.66	21.13	1.47	7.48	5962576.0	123131232.9	2352
2014-05-13	19.66	19.72	19.59	19.66	0.14	0.72	863317.0	16953680.5	373
2014-05-12	19.66	19.86	19.52	19.52	-0.13	-0.66	883647.0	17399592.2	352
2014-05-11	19.38	19.86	19.38	19.65	0.37	1.92	1169518.0	22913275.4	478
2014-05-08	19.38	19.45	19.24	19.28	-0.05	-0.26	763455.0	14761278.6	333
2014-05-07	19.31	19.52	19.11	19.33	0.05	0.26	863293.0	16746685.5	350
2014-05-06	19.93	19.93	19.24	19.28	-0.48	-2.43	1248358.0	24365105.0	529
2014-05-05	19.45	20.0	19.38	19.76	0.37	1.91	2038418.0	40250946.3	674
2014-05-04	19.38	19.66	19.24	19.39	0.01	0.05	1039675.0	20246163.5	420
2014-05-01	19.45	19.72	19.31	19.38	-0.06	-0.31	1119646.0	21876329.4	448
2014-04-30	19.52	19.93	19.24	19.44	-0.1	-0.51	1486901.0	28977565.8	505
2014-04-29	19.66	19.66	19.45	19.54	-0.12	-0.61	992793.0	19406390.5	400
2014-04-28	20.07	20.14	19.52	19.66	-0.28	-1.4	1343826.0	26594108.1	630
2014-04-27	19.31	20.07	19.31	19.94	0.77	4.02	2595136.0	51175134.8	1075
2014-04-24	19.11	19.31	19.04	19.17	0.09	0.47	1342942.0	25759821.0	508
2014-04-23	18.9	19.31	18.83	19.08	0.26	1.38	1834050.0	34953869.1	815
2014-04-22	18.76	18.83	18.69	18.82	0.13	0.7	879123.0	16530668.7	414
2014-04-21	18.62	18.76	18.56	18.69	0.0	0.0	1986540.0	37090162.6	589
2014-04-20	19.45	19.45	18.56	18.69	-0.76	-3.91	4611149.0	86705263.3	1939
2014-04-17	19.24	19.72	19.24	19.45	0.29	1.51	2311915.0	45006397.6	900
2014-04-16	19.31	19.45	18.9	19.16	-0.05	-0.26	1471508.0	28270011.4	576
2014-04-15	19.04	19.45	18.76	19.21	0.28	1.48	2199957.0	42099454.4	869
2014-04-14	18.9	19.59	18.76	18.93	0.11	0.58	3356681.0	64147434.2	1467
2014-04-13	18.76	19.38	18.69	18.82	0.13	0.7	3053434.0	58103293.4	1170
2014-04-10	18.28	18.97	18.28	18.69	0.41	2.24	2761046.0	51511636.5	1313
2014-04-09	18.01	18.49	17.87	18.28	0.34	1.9	2606010.0	47360027.2	964
2014-04-08	18.14	18.14	17.87	17.94	-0.2	-1.1	914137.0	16430252.0	591
2014-04-07	18.14	18.42	18.01	18.14	0.0	0.0	1744223.0	31701084.7	860
2014-04-06	17.94	18.14	17.8	18.14	0.2	1.11	1102918.0	19811034.2	491
2014-04-03	18.07	18.14	17.8	17.94	-0.07	-0.39	996025.0	17865036.9	475
2014-04-02	17.94	18.35	17.94	18.01	0.07	0.39	1487280.0	26968663.4	692
2014-04-01	17.8	18.42	17.59	17.94	0.14	0.79	1700960.0	30596082.6	939
2014-03-31	18.01	18.01	17.73	17.8	-0.14	-0.78	970735.0	17331093.4	608
2014-03-30	17.94	18.56	17.87	17.94	0.07	0.39	2518107.0	45713527.6	1251
2014-03-27	17.87	17.94	17.73	17.87	0.07	0.39	1106096.0	19733061.8	599
2014-03-26	17.87	18.01	17.8	17.8	0.0	0.0	1114029.0	19915565.8	628
2014-03-25	18.21	18.21	17.73	17.8	-0.41	-2.25	2028561.0	36229583.7	1021
2014-03-24	18.42	18.49	18.07	18.21	-0.21	-1.14	1297076.0	23644064.0	832
2014-03-23	18.97	19.04	18.28	18.42	-0.41	-2.18	3462312.0	64134920.7	1664
2014-03-20	18.56	19.24	18.42	18.83	0.21	1.13	3057833.0	57550588.0	1761
2014-03-19	18.83	18.97	18.35	18.62	-0.14	-0.75	1665279.0	31115273.4	957
2014-03-18	19.04	19.24	18.56	18.76	-0.14	-0.74	1909056.0	36080510.7	1154
2014-03-17	19.59	19.93	18.83	18.9	-0.48	-2.48	3393599.0	65770255.8	2205
2014-03-16	18.9	20.75	18.69	19.38	0.48	2.54	8017716.0	160856048.7	3783
2014-03-13	18.83	19.17	18.69	18.9	0.0	0.0	1066161.0	20166901.6	533
2014-03-12	18.62	18.9	18.28	18.9	0.21	1.12	1224750.0	22776730.3	687
2014-03-11	19.17	19.17	18.49	18.69	-0.35	-1.84	2891598.0	54363242.6	1588
2014-03-10	20.96	21.24	18.9	19.04	-0.82	-4.13	5710837.0	116233319.8	3355
2014-03-09	18.21	19.86	18.14	19.86	1.79	9.91	3142984.0	60832151.2	832
2014-03-06	18.07	18.21	17.94	18.07	0.0	0.0	433156.0	7817739.1	196
2014-03-05	17.87	18.28	17.73	18.07	0.27	1.52	891629.0	16081146.7	432
2014-03-04	17.59	18.07	17.59	17.8	0.28	1.6	973964.0	17385306.3	279
2014-03-03	17.52	17.66	17.46	17.52	-0.14	-0.79	417298.0	7330449.6	178
2014-03-02	17.46	17.66	17.39	17.66	0.07	0.4	306197.0	5359546.0	122
2014-02-27	17.52	17.59	17.46	17.59	0.07	0.4	172741.0	3027163.5	107
2014-02-26	17.52	17.59	17.46	17.52	0.0	0.0	204557.0	3586491.4	92
2014-02-25	17.59	17.8	17.52	17.52	-0.14	-0.79	354361.0	6230013.0	132
2014-02-24	17.39	17.8	17.18	17.66	0.27	1.55	690208.0	12129112.2	245
2014-02-23	17.39	17.66	17.32	17.39	-0.07	-0.4	255924.0	4464032.3	144
2014-02-20	17.46	17.73	17.32	17.46	-0.13	-0.74	459004.0	8007504.6	170
2014-02-19	17.73	17.73	17.52	17.59	0.0	0.0	236110.0	4160873.9	165
2014-02-18	17.59	18.01	17.39	17.59	0.0	0.0	1369971.0	24337389.2	523
2014-02-17	17.32	17.87	17.25	17.59	0.41	2.39	1623397.0	28503812.3	856
2014-02-16	16.97	17.59	16.87	17.18	0.31	1.84	1151313.0	19903463.1	409
2014-02-13	16.97	16.97	16.87	16.87	-0.1	-0.59	148491.0	2509172.7	68
2014-02-12	16.94	17.04	16.91	16.97	0.1	0.59	93183.0	1580919.75	66
2014-02-11	16.94	16.97	16.87	16.87	-0.04	-0.24	149610.0	2527397.95	100
2014-02-10	16.94	16.97	16.87	16.91	0.04	0.24	296987.0	5021032.15	140
2014-02-09	16.8	16.94	16.77	16.87	0.1	0.6	225635.0	3804261.9	140
2014-02-06	16.8	17.04	16.67	16.77	0.04	0.24	616840.0	10381091.95	265
2014-02-05	16.73	16.8	16.6	16.73	0.0	0.0	155041.0	2591375.0	84
2014-02-04	16.63	16.84	16.6	16.73	-0.07	-0.42	112187.0	1871972.15	81
2014-02-03	16.84	16.84	16.63	16.8	-0.04	-0.24	59419.0	995626.9	58
2014-02-02	16.87	16.97	16.84	16.84	-0.1	-0.59	61958.0	1046457.2	74
2014-01-30	16.91	16.97	16.87	16.94	0.03	0.18	126834.0	2145739.05	80
2014-01-29	16.97	17.08	16.91	16.91	-0.06	-0.35	95862.0	1628147.3	83
2014-01-28	17.01	17.08	16.94	16.97	-0.04	-0.24	153916.0	2613121.6	63
2014-01-27	16.94	17.01	16.87	17.01	0.14	0.83	98964.0	1676223.35	72
2014-01-26	16.63	17.01	16.63	16.87	-0.14	-0.82	259491.0	4373482.9	141
2014-01-23	16.97	17.01	16.77	17.01	0.04	0.24	149717.0	2534797.1	100
2014-01-22	17.04	17.15	16.63	16.97	-0.11	-0.64	352740.0	5972319.0	131
2014-01-21	17.08	17.11	17.04	17.08	-0.03	-0.18	143292.0	2448947.15	104
2014-01-20	17.04	17.11	17.01	17.11	0.0	0.0	186035.0	3173875.8	124
2014-01-19	17.15	17.18	17.11	17.11	-0.14	-0.81	456146.0	7821014.25	183
2014-01-16	17.15	17.25	17.15	17.25	0.1	0.58	178651.0	3066997.85	127
2014-01-15	17.15	17.25	17.08	17.15	0.0	0.0	521108.0	8938368.8	226
2014-01-14	17.15	17.25	17.11	17.15	0.0	0.0	257692.0	4423558.85	138
2014-01-13	17.18	17.39	17.15	17.15	-0.03	-0.17	431907.0	7430652.75	228
2014-01-12	17.18	17.39	17.11	17.18	0.0	0.0	710355.0	12249553.5	284
2014-01-09	17.15	17.18	17.11	17.18	0.0	0.0	206079.0	3535178.2	131
2014-01-08	17.25	17.32	17.15	17.18	0.0	0.0	282330.0	4859605.75	170
2014-01-07	17.18	17.25	17.11	17.18	0.07	0.41	262231.0	4505844.25	141
2014-01-06	17.04	17.18	16.91	17.11	0.07	0.41	327686.0	5591745.95	195
2014-01-05	17.04	17.08	17.01	17.04	0.03	0.18	395467.0	6742741.55	199
2014-01-02	17.11	17.11	16.91	17.01	-0.07	-0.41	503811.0	8567912.05	262
2014-01-01	17.11	17.25	17.08	17.08	0.0	0.0	487825.0	8354780.95	230
2013-12-31	17.32	17.32	17.08	17.08	-0.24	-1.39	1188326.0	20417439.4	411
2013-12-30	17.46	17.52	17.11	17.32	-0.2	-1.14	677064.0	11679833.3	284
2013-12-29	17.11	17.52	17.01	17.52	0.48	2.82	418544.0	7219514.65	258
2013-12-26	17.11	17.11	16.84	17.04	-0.11	-0.64	414874.0	7054417.8	224
2013-12-25	17.15	17.18	17.08	17.15	0.0	0.0	174235.0	2983907.6	103
2013-12-24	17.18	17.18	17.04	17.15	-0.1	-0.58	323138.0	5535864.9	163
2013-12-23	17.46	17.52	17.18	17.25	-0.07	-0.4	399754.0	6931889.1	260
2013-12-22	17.04	17.52	17.04	17.32	0.35	2.06	557637.0	9669288.75	343
2013-12-19	17.39	17.52	16.97	16.97	-0.35	-2.02	708888.0	12230519.85	416
2013-12-18	16.94	17.73	16.87	17.32	0.48	2.85	1417465.0	24409692.45	738
2013-12-17	17.08	17.15	16.8	16.84	-0.2	-1.17	618921.0	10491289.05	345
2013-12-16	16.91	17.15	16.84	17.04	0.17	1.01	528062.0	8981060.8	323
2013-12-15	16.77	16.94	16.77	16.87	0.1	0.6	424978.0	7169152.85	264
2013-12-12	16.84	16.87	16.6	16.77	-0.17	-1.0	536737.0	9001539.4	245
2013-12-11	16.97	16.97	16.84	16.94	-0.1	-0.59	188948.0	3194509.3	119
2013-12-10	17.01	17.04	16.91	17.04	0.0	0.0	180496.0	3060315.3	138
2013-12-09	17.04	17.39	16.91	17.04	0.0	0.0	587808.0	10045788.1	329
2013-12-08	17.15	17.18	16.94	17.04	-0.11	-0.64	280389.0	4781374.35	204
2013-12-05	17.11	17.15	16.91	17.15	0.07	0.41	115971.0	1972902.85	112
2013-12-04	17.15	17.18	16.94	17.08	-0.03	-0.18	153925.0	2623279.7	108
2013-12-03	17.18	17.18	17.08	17.11	-0.04	-0.23	142412.0	2435858.75	99
2013-12-02	17.32	17.39	17.15	17.15	-0.24	-1.38	395828.0	6823341.0	189
2013-12-01	17.32	17.59	17.18	17.39	0.07	0.4	508988.0	8857875.7	277
2013-11-28	17.11	17.32	17.11	17.32	0.21	1.23	274964.0	4719964.5	148
2013-11-27	17.15	17.32	17.11	17.11	-0.07	-0.41	200044.0	3441233.6	138
2013-11-26	17.18	17.39	17.11	17.18	0.0	0.0	470771.0	8106071.05	260
2013-11-25	17.52	17.59	17.15	17.18	-0.41	-2.33	1088275.0	18746426.55	545
2013-11-24	17.94	18.07	17.52	17.59	-0.35	-1.95	722620.0	12815036.9	299
2013-11-21	18.07	18.21	17.73	17.94	-0.07	-0.39	1107078.0	19813822.7	525
2013-11-20	17.87	18.56	17.73	18.01	0.14	0.78	1509275.0	27470253.4	602
2013-11-19	17.94	18.07	17.8	17.87	-0.2	-1.11	423163.0	7562453.6	268
2013-11-18	18.42	18.56	17.94	18.07	0.27	1.52	672390.0	12242183.8	418
2013-11-17	17.87	18.01	17.73	17.8	0.0	0.0	233449.0	4168811.3	154
2013-11-14	17.8	17.87	17.73	17.8	0.0	0.0	203221.0	3614665.0	127
2013-11-13	17.73	18.35	17.66	17.8	-0.07	-0.39	750002.0	13406410.0	368
2013-11-12	18.21	18.35	17.87	17.87	-0.27	-1.49	510842.0	9245555.7	321
2013-11-11	18.07	18.42	18.01	18.14	0.13	0.72	625655.0	11401472.3	405
2013-11-10	17.73	18.35	17.66	18.01	0.21	1.18	1349570.0	24251192.4	679
2013-11-07	17.25	17.87	17.18	17.8	0.55	3.19	1776133.0	31339542.2	813
2013-11-06	17.11	17.66	17.04	17.25	0.21	1.23	1475856.0	25625661.9	738
2013-11-05	17.04	17.11	16.97	17.04	0.0	0.0	303935.0	5177703.05	231
2013-11-04	16.53	17.18	16.53	17.04	0.51	3.09	837202.0	14207004.25	596
2013-11-03	16.56	16.67	16.49	16.53	-0.07	-0.42	169394.0	2806759.45	136
2013-10-31	16.53	16.87	16.53	16.6	0.14	0.85	725193.0	12091446.4	428
2013-10-30	16.42	16.53	16.39	16.46	0.07	0.43	256249.0	4224155.25	153
2013-10-29	16.6	16.7	16.32	16.39	-0.14	-0.85	961361.0	15889759.9	408
2013-10-28	16.49	16.53	16.46	16.53	0.07	0.43	196012.0	3233647.35	101
2013-10-27	16.46	16.53	16.32	16.46	-0.07	-0.42	259633.0	4276165.15	141
2013-10-24	16.6	16.6	16.46	16.53	-0.03	-0.18	191549.0	3162185.2	131
2013-10-23	16.7	16.7	16.49	16.56	-0.07	-0.42	218098.0	3622515.35	148
2013-10-22	16.6	16.7	16.46	16.63	0.03	0.18	299025.0	4949774.9	182
2013-10-21	16.8	16.8	16.6	16.6	-0.17	-1.01	183866.0	3056528.1	154
2013-10-20	16.84	16.84	16.7	16.77	0.21	1.27	109944.0	1843129.25	112
2013-10-10	16.49	16.56	16.42	16.56	0.07	0.42	144167.0	2377956.7	135
2013-10-09	16.42	16.49	16.32	16.49	0.13	0.79	258315.0	4246677.35	162
2013-10-08	16.32	16.84	16.25	16.36	0.0	0.0	743667.0	12255608.95	381
2013-10-07	16.46	16.6	16.15	16.36	-0.13	-0.79	428472.0	7035333.3	288
2013-10-06	16.73	16.8	15.81	16.49	-0.31	-1.85	732908.0	11952210.2	326
2013-10-03	16.77	16.84	16.63	16.8	-0.07	-0.41	510050.0	8526017.9	251
2013-10-02	16.91	17.04	16.84	16.87	-0.07	-0.41	417024.0	7054537.25	216
2013-10-01	16.91	17.04	16.77	16.94	0.1	0.59	944569.0	15956537.4	526
2013-09-30	16.7	17.59	16.7	16.84	0.14	0.84	3778687.0	64793357.85	1741
2013-09-29	16.46	16.7	16.36	16.7	0.28	1.71	703685.0	11610816.0	327
2013-09-26	16.56	16.7	16.32	16.42	-0.11	-0.67	916247.0	15103797.65	504
2013-09-25	16.49	16.8	16.42	16.53	-0.03	-0.18	1407908.0	23310634.9	883
2013-09-24	15.94	17.32	15.94	16.56	0.65	4.09	4916573.0	82176951.9	2056
2013-09-19	16.12	16.12	15.77	15.91	-0.03	-0.19	1275941.0	20274005.55	708
2013-09-18	15.36	16.42	15.33	15.94	0.51	3.31	3257263.0	52112223.95	1597
2013-09-17	15.26	15.5	15.15	15.43	0.24	1.58	858652.0	13196208.65	422
2013-09-16	14.6	15.36	14.6	15.19	0.62	4.26	2210290.0	33211288.1	773
2013-09-15	14.47	14.57	14.33	14.57	0.34	2.39	705710.0	10194038.4	395
2013-09-12	14.19	14.43	14.16	14.23	0.07	0.49	647246.0	9252705.1	279
2013-09-11	14.43	14.43	13.78	14.16	-0.1	-0.7	390044.0	5518930.2	246
2013-09-10	13.95	14.36	13.71	14.26	0.82	6.1	1158041.0	16255153.85	490
2013-09-09	13.57	13.57	13.16	13.44	-0.1	-0.74	302885.0	4062924.95	214
2013-09-08	13.85	13.92	13.5	13.54	0.0	0.0	440383.0	6036460.85	278
2013-09-05	13.81	14.02	13.4	13.54	-0.34	-2.45	1026029.0	14092307.6	533
2013-09-04	14.26	14.26	13.81	13.88	-0.35	-2.46	613058.0	8586867.95	422
2013-09-03	14.78	14.78	14.05	14.23	-0.48	-3.26	625227.0	8978872.5	416
2013-09-02	14.64	14.84	14.47	14.71	0.14	0.96	720806.0	10562984.1	350
2013-09-01	14.47	14.64	14.26	14.57	0.41	2.9	432437.0	6255870.45	261
2013-08-29	14.05	14.57	13.99	14.16	0.28	2.02	365664.0	5190940.85	254
2013-08-28	13.47	14.6	13.06	13.88	-0.14	-1.0	799301.0	11160049.05	430
2013-08-27	15.33	15.33	13.99	14.02	-1.48	-9.55	715815.0	10422345.1	568
2013-08-26	15.6	15.67	15.43	15.5	-0.2	-1.27	467457.0	7261243.05	293
2013-08-25	15.81	15.91	15.6	15.7	-0.11	-0.7	499793.0	7850237.75	316
2013-08-22	15.94	15.94	15.74	15.81	-0.07	-0.44	488965.0	7747284.4	228
2013-08-21	15.84	15.98	15.84	15.88	0.0	0.0	355011.0	5641847.5	190
2013-08-20	16.01	16.01	15.84	15.88	-0.1	-0.63	390275.0	6207685.85	229
2013-08-19	15.91	16.01	15.81	15.98	0.04	0.25	421128.0	6717359.9	229
2013-08-18	15.81	16.01	15.74	15.94	0.17	1.08	789268.0	12544026.4	298
2013-08-15	15.74	15.91	15.74	15.77	0.03	0.19	284763.0	4501526.8	179
2013-08-14	15.74	15.81	15.7	15.74	0.0	0.0	366834.0	5774163.35	244
2013-08-13	15.84	15.88	15.74	15.74	-0.07	-0.44	300465.0	4752388.2	185
2013-08-05	15.81	15.84	15.67	15.81	0.07	0.44	425361.0	6699078.65	226
2013-08-04	15.67	15.81	15.67	15.74	0.07	0.45	222750.0	3502141.05	168
2013-08-01	15.63	15.74	15.57	15.67	0.07	0.45	319489.0	5002679.8	213
2013-07-31	15.74	15.74	15.57	15.6	-0.14	-0.89	261903.0	4094605.45	171
2013-07-30	15.57	15.74	15.53	15.74	0.14	0.9	364358.0	5696660.7	219
2013-07-29	15.77	15.81	15.53	15.6	-0.14	-0.89	298252.0	4661349.35	194
2013-07-28	16.01	16.01	15.74	15.74	-0.14	-0.88	468624.0	7413164.55	263
2013-07-25	16.05	16.05	15.88	15.88	-0.2	-1.24	178698.0	2856357.05	166
2013-07-24	16.05	16.18	15.98	16.08	0.0	0.0	429530.0	6913085.1	332
2013-07-23	16.15	16.15	16.01	16.08	-0.04	-0.25	288930.0	4651010.75	195
2013-07-22	16.08	16.49	16.08	16.12	0.18	1.13	545646.0	8870088.7	382
2013-07-21	15.88	15.98	15.81	15.94	0.13	0.82	396666.0	6310226.05	257
2013-07-18	16.01	16.12	15.81	15.81	-0.24	-1.5	436721.0	6973304.0	264
2013-07-17	16.08	16.15	16.01	16.05	-0.13	-0.8	216596.0	3482606.75	168
2013-07-16	16.25	16.29	15.94	16.18	-0.04	-0.25	302911.0	4893743.0	247
2013-07-15	16.05	16.25	15.88	16.22	0.14	0.87	384915.0	6172030.75	262
2013-07-14	16.15	16.22	16.05	16.08	-0.04	-0.25	113250.0	1824316.95	143
2013-07-11	15.94	16.25	15.94	16.12	0.14	0.88	266324.0	4287013.5	259
2013-07-10	16.12	16.15	15.81	15.98	-0.14	-0.87	514053.0	8230129.4	371
2013-07-09	16.56	16.56	16.05	16.12	-0.34	-2.07	1351452.0	22063307.9	883
2013-07-08	16.08	16.7	16.01	16.46	0.48	3.0	1768380.0	29012038.1	1103
2013-07-07	15.67	16.32	15.67	15.98	0.38	2.44	1739610.0	27888127.85	996
2013-07-04	15.67	15.7	15.6	15.6	0.0	0.0	369582.0	5790861.25	195
2013-07-03	15.57	15.7	15.57	15.6	-0.07	-0.45	273850.0	4277328.35	208
2013-07-02	15.67	15.77	15.53	15.67	0.0	0.0	372263.0	5828684.05	266
2013-07-01	15.88	16.05	15.67	15.67	-0.03	-0.19	540057.0	8538021.7	337
2013-06-30	15.84	15.98	15.6	15.7	-0.21	-1.32	766813.0	12128174.65	500
2013-06-26	15.98	16.39	15.81	15.91	0.0	0.0	1902916.0	30687438.65	1104
2013-06-25	15.91	16.01	15.81	15.91	0.0	0.0	648691.0	10311337.9	409
2013-06-24	15.81	16.12	15.63	15.91	0.03	0.19	1875449.0	29792772.25	848
2013-06-23	15.67	16.15	15.6	15.88	0.28	1.79	2931286.0	46692254.85	1404
2013-06-22	15.26	15.77	15.19	15.6	0.21	1.36	1243527.0	19373238.0	730
2013-06-19	15.29	15.63	15.12	15.39	0.13	0.85	1164262.0	17986043.7	728
2013-06-18	15.08	15.5	15.08	15.26	0.24	1.6	1579536.0	24141808.4	765
2013-06-17	14.5	15.05	14.43	15.02	0.59	4.09	470072.0	6989905.05	290
2013-06-16	13.99	14.74	13.95	14.43	0.17	1.19	257676.0	3702116.15	240
2013-06-15	15.46	15.46	14.12	14.26	-1.34	-8.59	693773.0	10345272.5	424
2013-06-12	15.26	15.67	15.22	15.6	0.34	2.23	893503.0	13858907.9	530
2013-06-11	15.33	15.39	15.22	15.26	-0.1	-0.65	353469.0	5399168.7	234
2013-06-10	15.43	15.46	15.22	15.36	-0.03	-0.19	181055.0	2784694.3	145
2013-06-09	15.39	15.46	15.36	15.39	0.0	0.0	198321.0	3055278.4	163
2013-06-08	15.29	15.57	15.29	15.39	0.1	0.65	575681.0	8875134.1	370
2013-06-05	15.29	15.39	15.19	15.29	0.0	0.0	692268.0	10586079.2	279
2013-06-04	15.57	15.57	15.29	15.29	-0.28	-1.8	303548.0	4681934.0	211
2013-06-03	15.43	15.63	15.36	15.57	0.11	0.71	434053.0	6743998.65	242
2013-06-02	15.26	15.5	15.22	15.46	0.17	1.11	489066.0	7493238.2	244
2013-06-01	15.08	15.39	14.88	15.29	0.0	0.0	583987.0	8878567.75	317
2013-05-29	15.6	15.6	15.26	15.29	-0.34	-2.18	619088.0	9586384.85	287
2013-05-28	15.63	15.74	15.6	15.63	0.0	0.0	662779.0	10370866.9	298
2013-05-27	15.63	15.81	15.57	15.63	-0.11	-0.7	880050.0	13755287.05	348
2013-05-26	15.94	16.12	15.74	15.74	-0.2	-1.25	527519.0	8411569.2	257
2013-05-25	15.94	16.05	15.63	15.94	0.0	0.0	871192.0	13833181.7	443
2013-05-22	15.88	16.36	15.63	15.94	0.06	0.38	1095046.0	17468754.6	575
2013-05-21	15.67	16.05	15.63	15.88	0.07	0.44	770072.0	12168209.1	483
2013-05-20	15.57	15.81	15.36	15.81	0.24	1.54	1884125.0	29359127.5	793
2013-05-19	15.5	15.74	15.22	15.57	0.14	0.91	1241445.0	19234059.4	586
2013-05-18	14.95	15.57	14.43	15.43	0.69	4.68	2326162.0	35008304.9	867
2013-05-15	14.98	15.26	13.99	14.74	-0.65	-4.22	1396618.0	20192990.85	804
2013-05-14	16.32	16.49	14.98	15.39	-0.93	-5.7	1156314.0	18468497.7	652
2013-05-13	16.8	16.8	16.12	16.32	-0.69	-4.06	1165627.0	19203522.8	493
2013-05-12	17.11	17.11	16.94	17.01	-0.1	-0.58	512184.0	8714962.5	242
2013-05-11	17.25	17.39	17.11	17.11	0.0	0.0	415988.0	7163769.1	232
2013-05-08	17.18	17.25	17.11	17.11	0.0	0.0	793449.0	13636731.0	341
2013-05-07	17.32	17.46	17.04	17.11	-0.07	-0.41	1050918.0	18142678.6	550
2013-05-06	17.32	17.46	17.18	17.18	-0.07	-0.41	1136226.0	19642995.8	488
2013-05-05	17.32	17.52	17.18	17.25	-0.14	-0.81	1370262.0	23726507.7	631
2013-05-04	17.46	17.52	17.25	17.39	0.07	0.4	3055234.0	53137364.9	986
2013-05-01	17.25	17.52	17.01	17.32	0.14	0.81	1274652.0	21917859.9	542
2013-04-30	17.01	17.52	17.01	17.18	0.17	1.0	2219570.0	38295803.2	1043
2013-04-29	16.94	17.01	16.87	17.01	0.07	0.41	607408.0	10287714.2	322
2013-04-28	16.94	17.11	16.87	16.94	0.0	0.0	961278.0	16316207.0	399
2013-04-27	17.01	17.11	16.87	16.94	-0.07	-0.41	864393.0	14664831.9	395
2013-04-24	17.18	17.25	16.94	17.01	-0.1	-0.58	959458.0	16365369.9	523
2013-04-23	17.18	17.25	17.04	17.11	0.0	0.0	1225906.0	21013065.0	586
2013-04-22	17.01	17.11	16.87	17.11	0.1	0.59	1362915.0	23211740.6	564
2013-04-21	16.94	17.11	16.8	17.01	-0.03	-0.18	1356309.0	22995801.4	614
2013-04-20	16.87	17.11	16.8	17.04	0.1	0.59	747619.0	12689988.8	462
2013-04-17	17.87	18.01	16.56	16.94	-0.93	-5.2	2214333.0	38134798.4	1135
2013-04-16	17.59	17.94	17.52	17.87	-0.2	-1.11	2275737.0	40304079.4	772
2013-04-15	17.87	18.62	17.87	18.07	0.27	1.52	4788549.0	87177790.2	1637
2013-04-14	17.52	18.21	17.39	17.8	0.28	1.6	3838707.0	68612981.2	1269
2013-04-13	17.04	17.73	17.01	17.52	0.41	2.4	2389076.0	41464055.5	1075
2013-04-10	17.25	17.32	16.87	17.11	-0.14	-0.81	1450530.0	24803208.7	629
2013-04-09	17.25	17.52	17.11	17.25	0.0	0.0	1490981.0	25749573.4	693
2013-04-08	17.25	17.32	17.11	17.25	0.0	0.0	1730364.0	29817432.3	836
2013-04-07	17.01	17.32	16.94	17.25	0.24	1.41	1620599.0	27784360.7	707
2013-04-06	17.04	17.25	16.8	17.01	-0.03	-0.18	1568816.0	26702664.6	715
2013-04-03	17.32	17.59	17.04	17.04	0.0	0.0	2263150.0	39170900.5	1216
2013-04-02	17.01	17.32	16.94	17.04	0.17	1.01	2532457.0	43451857.0	942
2013-04-01	16.8	17.04	16.8	16.87	0.07	0.42	1572947.0	26649010.7	689
2013-03-31	16.73	16.87	16.56	16.8	0.07	0.42	789687.0	13212700.2	530
2013-03-30	16.73	17.01	16.49	16.73	0.06	0.36	1700392.0	28547850.6	776
2013-03-27	16.94	16.94	16.63	16.67	-0.27	-1.59	644852.0	10824992.6	340
2013-03-26	16.94	17.11	16.8	16.94	0.0	0.0	522636.0	8854282.1	316
2013-03-25	16.87	17.11	16.8	16.94	0.14	0.83	741820.0	12603987.2	412
2013-03-24	16.94	17.04	16.8	16.8	-0.14	-0.83	981140.0	16564859.0	505
2013-03-23	16.67	17.01	16.63	16.94	0.31	1.86	1289991.0	21690573.3	607
2013-03-20	16.63	16.67	16.49	16.63	0.07	0.42	562758.0	9318664.7	362
2013-03-19	16.67	16.73	16.49	16.56	-0.11	-0.66	1908457.0	31649248.1	722
2013-03-18	16.8	16.94	16.63	16.67	-0.2	-1.19	728107.0	12193162.7	278
2013-03-17	16.73	16.94	16.63	16.87	0.2	1.2	665042.0	11179621.3	279
2013-03-16	16.67	16.87	16.56	16.67	0.11	0.66	606832.0	10152034.0	296
2013-03-13	16.56	16.67	16.32	16.56	0.0	0.0	629150.0	10388588.9	347
2013-03-12	17.11	17.46	16.49	16.56	-0.55	-3.21	1775593.0	30340806.0	809
2013-03-11	17.01	17.18	16.87	17.11	-0.07	-0.41	753139.0	12833354.4	365
2013-03-10	17.18	17.18	16.94	17.18	0.0	0.0	555255.0	9484454.0	260
2013-03-09	17.25	17.32	17.04	17.18	-0.07	-0.41	525144.0	9019852.3	353
2013-03-06	17.18	17.32	17.04	17.25	0.14	0.82	709454.0	12172922.2	346
2013-03-05	16.8	17.11	16.73	17.11	0.17	1.0	668207.0	11296940.2	298
2013-03-04	17.32	17.46	16.87	16.94	-0.31	-1.8	619240.0	10648805.2	362
2013-03-03	17.46	17.59	17.04	17.25	-0.14	-0.81	648505.0	11239740.0	424
2013-03-02	17.59	17.73	17.39	17.39	-0.2	-1.14	551204.0	9695081.7	319
2013-02-27	17.59	17.73	17.52	17.59	0.0	0.0	427067.0	7532582.2	268
2013-02-26	17.66	17.94	17.59	17.59	-0.07	-0.4	982724.0	17434443.7	399
2013-02-25	17.66	17.94	17.59	17.66	-0.07	-0.39	713882.0	12654676.3	288
2013-02-24	18.14	18.14	17.52	17.73	-0.48	-2.64	1315639.0	23369711.7	532
2013-02-23	18.69	18.76	18.07	18.21	-0.48	-2.57	704270.0	12971556.0	452
2013-02-20	18.49	18.9	18.42	18.69	0.27	1.47	1147103.0	21405675.0	436
2013-02-19	18.42	18.83	18.14	18.42	0.0	0.0	987432.0	18322134.6	512
2013-02-18	18.01	18.49	17.94	18.42	0.48	2.68	887666.0	16249937.0	482
2013-02-17	17.8	18.28	17.59	17.94	0.21	1.18	896017.0	16057600.3	431
2013-02-16	17.87	17.94	17.59	17.73	0.0	0.0	590143.0	10464389.4	245
2013-02-13	17.52	17.94	17.52	17.73	0.14	0.8	771126.0	13700196.4	269
2013-02-12	17.66	17.73	17.32	17.59	-0.21	-1.18	1148467.0	20067495.7	434
2013-02-11	17.87	18.21	17.59	17.8	-0.07	-0.39	1123442.0	20093059.3	446
2013-02-10	18.21	18.21	17.59	17.87	-0.27	-1.49	1680256.0	29885147.4	652
2013-02-09	18.49	18.62	18.14	18.14	-0.35	-1.89	984567.0	17988255.3	410
2013-02-06	18.35	19.17	18.35	18.49	0.21	1.15	1491678.0	28018882.1	944
2013-02-05	18.21	18.9	18.21	18.28	0.07	0.38	1800992.0	33396307.5	925
2013-02-04	18.28	18.42	18.14	18.21	-0.07	-0.38	1476734.0	26980602.8	523
2013-02-03	17.87	18.42	17.73	18.28	0.21	1.16	2340726.0	42551767.6	966
2013-02-02	17.18	18.14	17.04	18.07	1.03	6.04	2289641.0	40481866.0	931
2013-01-30	17.04	17.39	16.94	17.04	0.1	0.59	714626.0	12257783.1	346
2013-01-29	17.39	17.39	16.94	16.94	-0.45	-2.59	518382.0	8900924.2	290
2013-01-28	17.52	17.52	17.25	17.39	0.0	0.0	568321.0	9870910.8	289
2013-01-27	17.39	17.8	17.25	17.39	-0.07	-0.4	970838.0	17005076.3	443
2013-01-26	17.52	17.8	17.39	17.46	0.14	0.81	719701.0	12634970.0	408
2013-01-23	17.04	17.59	16.94	17.32	0.28	1.64	1539678.0	26722809.1	638
2013-01-22	16.67	17.11	16.63	17.04	0.31	1.85	1076634.0	18231296.7	436
2013-01-21	16.56	16.73	16.49	16.73	0.06	0.36	425218.0	7064866.4	242
2013-01-20	16.56	16.8	16.56	16.67	0.04	0.24	373629.0	6230177.4	201
2013-01-19	16.36	16.73	16.25	16.63	0.27	1.65	657446.0	10866809.5	300
2013-01-16	16.36	16.42	16.25	16.36	0.0	0.0	232299.0	3795590.0	159
2013-01-15	16.56	16.56	16.32	16.36	-0.13	-0.79	232158.0	3800332.4	180
2013-01-14	16.42	16.73	16.36	16.49	0.07	0.43	400857.0	6633236.0	292
2013-01-13	16.49	16.56	16.36	16.42	-0.21	-1.26	291801.0	4801523.2	197
2013-01-12	16.73	16.94	16.56	16.63	-0.04	-0.24	470594.0	7860273.3	279
2013-01-09	16.87	17.04	16.63	16.67	-0.2	-1.19	625836.0	10505632.9	312
2013-01-08	16.8	17.04	16.67	16.87	0.14	0.84	802301.0	13530999.5	432
2013-01-07	16.56	17.01	16.56	16.73	0.1	0.6	529702.0	8880666.6	279
2013-01-06	16.8	16.87	16.63	16.63	-0.04	-0.24	505487.0	8443284.9	337
2013-01-05	17.25	17.25	16.67	16.67	-0.34	-2.0	1018449.0	17193486.6	574
2013-01-02	16.87	17.01	16.67	17.01	0.07	0.41	740976.0	12477110.4	365
2013-01-01	17.04	17.11	16.8	16.94	0.21	1.26	347471.0	5883043.6	204
2012-12-31	16.94	17.18	16.42	16.73	-0.14	-0.83	619040.0	10409255.5	340
2012-12-30	17.11	17.11	16.73	16.87	-0.31	-1.8	663661.0	11215512.0	341
2012-12-29	17.46	17.59	17.04	17.18	-0.21	-1.21	1008211.0	17454125.9	451
2012-12-26	17.66	17.66	17.39	17.39	-0.2	-1.14	587484.0	10283002.3	394
2012-12-25	17.59	18.01	17.52	17.59	-0.14	-0.79	2299042.0	40695223.5	1070
2012-12-24	17.52	17.73	17.18	17.73	0.14	0.8	929116.0	16167837.8	485
2012-12-23	17.73	17.8	17.46	17.59	-0.07	-0.4	949710.0	16713394.4	508
2012-12-22	17.66	17.87	17.46	17.66	0.07	0.4	1768312.0	31202971.8	746
2012-12-19	17.73	18.07	17.52	17.59	-0.07	-0.4	2551837.0	45469186.2	1063
2012-12-18	16.87	18.28	16.87	17.66	0.86	5.12	7759612.0	136461338.9	2856
2012-12-17	16.42	16.8	16.32	16.8	0.31	1.88	1654037.0	27258979.6	839
2012-12-16	16.67	16.67	16.42	16.49	-0.18	-1.08	1614978.0	26779087.9	793
2012-12-15	16.42	16.8	16.36	16.67	0.42	2.58	3842098.0	63683165.1	1409
2012-12-12	16.18	16.25	15.98	16.25	0.07	0.43	1024025.0	16524118.7	521
2012-12-11	16.12	16.18	15.98	16.18	0.13	0.81	851865.0	13714512.8	347
2012-12-10	16.12	16.18	15.98	16.05	-0.2	-1.23	1010663.0	16279270.7	457
2012-12-09	16.42	16.56	16.12	16.25	0.0	0.0	2386173.0	38998610.7	940
2012-12-08	15.98	16.32	15.98	16.25	0.37	2.33	2249918.0	36369938.6	865
2012-12-05	15.98	15.98	15.81	15.88	-0.17	-1.06	1073893.0	17105474.3	588
2012-12-04	16.18	16.18	15.88	16.05	-0.07	-0.43	1303476.0	20934569.1	676
2012-12-03	16.42	16.42	16.05	16.12	-0.24	-1.47	1550638.0	25165708.4	767
2012-12-02	16.32	16.63	15.98	16.36	0.11	0.68	2030262.0	33107893.8	949
2012-12-01	16.25	16.32	16.05	16.25	0.51	3.24	1778726.0	28782025.7	827
2012-11-28	15.67	16.18	15.63	15.74	0.07	0.45	1840738.0	29256320.4	882
2012-11-27	16.32	16.49	15.33	15.67	-0.65	-3.98	2577032.0	41251733.85	1306
2012-11-26	16.8	16.87	15.39	16.32	-0.41	-2.45	2968302.0	47406396.4	1571
2012-11-25	18.01	18.01	16.42	16.73	-1.34	-7.42	3098494.0	52873055.0	1842
2012-11-24	18.07	18.76	17.94	18.07	0.55	3.14	5508034.0	100678954.9	2347
2012-11-21	17.18	17.87	17.11	17.52	0.27	1.57	4544439.0	79837540.6	1775
2012-11-20	17.39	17.59	16.73	17.25	0.07	0.41	1909689.0	33008377.6	1018
2012-11-19	17.04	17.59	16.18	17.18	0.14	0.82	1905656.0	32379128.2	1007
2012-11-18	17.46	17.59	16.94	17.04	-0.35	-2.01	1455256.0	25203130.9	795
2012-11-17	17.39	17.39	16.94	17.39	0.0	0.0	997032.0	17103879.5	547
2012-11-14	17.8	18.01	17.18	17.39	-0.41	-2.3	2387353.0	42072794.4	1185
2012-11-13	17.52	17.87	17.39	17.8	0.48	2.77	2785352.0	48951678.7	1248
2012-11-12	17.25	17.52	17.11	17.32	0.21	1.23	2274368.0	39380677.2	906
2012-11-11	17.39	17.52	17.11	17.11	-0.21	-1.21	1036136.0	17953438.1	475
2012-11-10	17.18	17.46	17.11	17.32	0.0	0.0	1111506.0	19227175.0	503
2012-11-07	17.18	17.66	17.18	17.32	0.21	1.23	2101230.0	36501810.2	959
2012-11-06	17.32	17.32	17.04	17.11	-0.14	-0.81	850999.0	14588114.5	408
2012-11-05	17.25	17.39	17.04	17.25	0.07	0.41	1462767.0	25200120.1	595
2012-11-04	17.01	17.32	17.01	17.18	0.17	1.0	1301619.0	22293803.4	632
2012-11-03	16.73	17.11	16.73	17.01	0.45	2.72	805575.0	13668411.5	355
2012-10-24	16.56	16.8	16.32	16.56	-0.24	-1.43	539161.0	8966265.9	373
2012-10-23	16.73	17.01	16.56	16.8	-0.07	-0.41	650788.0	10914143.6	358
2012-10-22	17.11	17.18	16.25	16.87	-0.14	-0.82	1107514.0	18582007.1	521
2012-10-21	17.32	17.32	17.01	17.01	-0.38	-2.19	940005.0	16072859.2	477
2012-10-20	17.25	17.39	17.04	17.39	0.21	1.22	1064004.0	18368309.5	523
2012-10-17	17.25	17.52	17.01	17.18	0.0	0.0	1938871.0	33393267.0	857
2012-10-16	17.52	17.66	17.18	17.18	-0.28	-1.6	974638.0	16945325.3	544
2012-10-15	17.04	17.73	17.04	17.46	0.45	2.65	2008943.0	35047828.8	812
2012-10-14	17.39	17.59	16.94	17.01	-0.31	-1.79	696762.0	12033612.1	486
2012-10-13	18.14	18.14	16.94	17.32	-0.69	-3.83	1025309.0	17939512.2	540
2012-10-10	17.66	18.97	17.66	18.01	0.21	1.18	4743706.0	87489034.3	2288
2012-10-09	17.39	17.87	17.18	17.8	0.34	1.95	1454204.0	25593300.8	639
2012-10-08	17.32	17.8	17.25	17.46	0.14	0.81	1160634.0	20298226.2	687
2012-10-07	17.66	17.66	17.18	17.32	-0.34	-1.93	453398.0	7896299.6	324
2012-10-06	17.66	17.87	17.59	17.66	0.07	0.4	426125.0	7530323.0	287
2012-10-03	17.8	17.8	17.52	17.59	-0.28	-1.57	417807.0	7349570.9	235
2012-10-02	17.46	17.87	17.39	17.87	0.41	2.35	1027129.0	18144270.0	465
2012-10-01	17.32	17.8	17.32	17.46	0.28	1.63	500080.0	8785705.7	280
2012-09-30	17.39	17.46	17.04	17.18	-0.28	-1.6	219623.0	3789792.6	197
2012-09-29	17.59	17.8	16.94	17.46	-0.13	-0.74	658549.0	11529097.4	369
2012-09-26	17.73	18.14	17.52	17.59	-0.35	-1.95	907579.0	16232976.3	537
2012-09-25	17.73	18.01	17.52	17.94	0.28	1.59	554819.0	9844066.0	377
2012-09-24	17.94	17.94	17.59	17.66	-0.21	-1.18	505558.0	8926307.8	269
2012-09-22	18.01	18.07	17.8	17.87	-0.07	-0.39	380775.0	6835324.7	236
2012-09-19	18.14	18.28	17.94	17.94	-0.27	-1.48	629706.0	11391404.3	327
2012-09-18	18.28	18.42	17.94	18.21	0.0	0.0	1012200.0	18377599.6	460
2012-09-17	18.07	18.35	18.01	18.21	0.07	0.39	542611.0	9887709.5	329
2012-09-16	18.28	18.35	18.07	18.14	0.0	0.0	719953.0	13132807.9	416
2012-09-15	18.14	18.28	17.94	18.14	0.2	1.11	711931.0	12885986.3	358
2012-09-12	18.14	18.28	17.87	17.94	-0.13	-0.72	736364.0	13339114.8	406
2012-09-11	17.87	18.28	17.8	18.07	-0.07	-0.39	700538.0	12667172.6	385
2012-09-10	18.42	18.42	17.8	18.14	-0.35	-1.89	1062335.0	19223836.6	479
2012-09-09	18.69	18.69	18.14	18.49	-0.07	-0.38	1122304.0	20597946.8	585
2012-09-08	18.28	18.69	18.28	18.56	0.28	1.53	1177604.0	21779544.9	555
2012-09-05	18.28	18.49	18.14	18.28	-0.07	-0.38	1127938.0	20674173.4	605
2012-09-04	18.28	18.42	17.94	18.35	0.0	0.0	1370214.0	24968121.2	620
2012-09-03	18.42	18.49	18.28	18.35	-0.14	-0.76	958178.0	17570670.5	494
2012-09-02	18.62	18.62	18.21	18.49	0.21	1.15	1558451.0	28601891.5	753
2012-09-01	18.07	18.69	18.07	18.28	0.21	1.16	1796376.0	33082673.3	893
2012-08-29	18.35	18.42	18.01	18.07	-0.21	-1.15	1265640.0	23027296.7	617
2012-08-28	17.94	18.56	17.8	18.28	0.48	2.7	2563726.0	46536787.5	1314
2012-08-27	17.59	17.87	17.52	17.8	0.14	0.79	1027920.0	18257388.1	567
2012-08-26	17.52	17.87	17.52	17.66	0.14	0.8	1325941.0	23421460.6	610
2012-08-25	17.11	17.59	17.11	17.52	0.72	4.29	1579294.0	27613328.1	713
2012-08-15	17.04	17.04	16.67	16.8	-0.14	-0.83	577766.0	9701349.0	406
2012-08-14	17.52	17.59	16.87	16.94	-0.52	-2.98	747777.0	12875116.1	450
2012-08-13	17.52	17.94	17.25	17.46	-0.06	-0.34	1891460.0	33427427.5	1067
2012-08-12	17.52	17.8	16.87	17.52	0.0	0.0	1061781.0	18473793.3	561
2012-08-11	17.39	17.87	17.39	17.52	0.41	2.4	1824678.0	32130243.2	1025
2012-08-08	17.46	17.46	16.87	17.11	-0.07	-0.41	1291918.0	22143298.5	809
2012-08-07	16.8	17.8	16.8	17.18	0.51	3.06	2952954.0	51091066.6	1688
2012-08-06	16.94	17.8	16.56	16.67	-0.27	-1.59	3080792.0	52701925.2	1575
2012-08-05	17.59	17.87	16.73	16.94	-0.38	-2.19	1860539.0	31975162.2	995
2012-08-04	16.94	17.46	16.94	17.32	0.9	5.48	1453735.0	24979759.1	917
2012-08-01	16.32	16.87	16.05	16.42	0.24	1.48	2083891.0	34367818.9	967
2012-07-31	15.98	16.42	15.81	16.18	0.3	1.89	1522928.0	24518633.7	753
2012-07-30	15.63	15.94	15.46	15.88	0.25	1.6	705693.0	11135603.1	415
2012-07-29	16.12	16.12	15.5	15.63	-0.18	-1.14	1064615.0	16681498.05	640
2012-07-28	15.33	16.18	15.29	15.81	0.73	4.84	3558972.0	54676565.85	991
2012-07-25	15.19	15.36	14.95	15.08	0.0	0.0	1130377.0	17143777.9	609
2012-07-24	14.88	15.29	14.88	15.08	0.06	0.4	528505.0	7961125.5	327
2012-07-23	14.95	15.26	14.84	15.02	0.18	1.21	897913.0	13492096.65	482
2012-07-22	15.29	15.29	14.81	14.84	-0.35	-2.3	530957.0	7949243.75	368
2012-07-21	14.57	15.39	14.57	15.19	0.31	2.08	1745739.0	26315486.2	881
2012-07-18	14.67	15.12	14.67	14.88	0.07	0.47	503965.0	7541423.7	321
2012-07-17	15.94	16.25	14.5	14.81	-0.82	-5.25	2572196.0	40718755.1	1523
2012-07-16	15.67	16.05	15.39	15.63	-0.11	-0.7	1913035.0	30243973.7	832
2012-07-15	15.67	15.88	15.6	15.74	-0.07	-0.44	588015.0	9239688.3	375
2012-07-14	15.5	15.88	15.5	15.81	0.45	2.93	845671.0	13252205.55	401
2012-07-11	16.05	16.36	15.12	15.36	-0.58	-3.64	1078663.0	17135708.4	609
2012-07-10	15.63	16.36	15.57	15.94	0.34	2.18	1732720.0	27562783.2	806
2012-07-09	16.67	16.67	15.33	15.6	-0.96	-5.8	967298.0	15360711.65	620
2012-07-08	16.25	16.87	16.18	16.56	0.62	3.89	1954201.0	32204078.2	1081
2012-07-07	15.36	16.25	14.98	15.94	0.65	4.25	1929234.0	30364624.9	1138
2012-07-04	15.22	15.63	15.05	15.29	0.1	0.66	770892.0	11840358.55	467
2012-07-03	14.78	15.53	14.78	15.19	0.45	3.05	1415140.0	21433377.05	695
2012-07-02	14.6	14.91	14.57	14.74	0.07	0.48	648988.0	9574135.75	389
2012-07-01	14.95	14.98	14.5	14.67	-0.21	-1.41	1255319.0	18370718.3	713
2012-06-30	14.74	15.12	14.64	14.88	0.38	2.62	1486917.0	22077640.75	689
2012-06-27	14.95	15.12	13.78	14.5	-0.62	-4.1	1390998.0	20055858.55	771
2012-06-26	14.78	15.12	14.6	15.12	0.38	2.58	548352.0	8165214.85	391
2012-06-25	14.81	15.36	14.74	14.74	-0.14	-0.94	1131807.0	17058401.8	592
2012-06-24	14.81	15.26	14.4	14.88	-0.07	-0.47	877756.0	12952264.8	458
2012-06-23	15.29	15.67	14.6	14.95	-0.34	-2.22	1392493.0	21475768.85	712
2012-06-20	14.95	15.46	14.84	15.29	0.45	3.03	2282147.0	34708716.95	1096
2012-06-19	14.43	15.26	14.29	14.84	0.48	3.34	1485635.0	22117278.1	824
2012-06-18	13.92	14.5	13.92	14.36	0.51	3.68	1465306.0	20886050.65	730
2012-06-17	13.71	13.92	13.68	13.85	0.04	0.29	573420.0	7925470.4	435
2012-06-16	13.95	13.95	13.16	13.81	0.13	0.95	1017870.0	13999707.95	691
2012-06-13	13.74	13.99	13.57	13.68	0.04	0.29	1082231.0	14966474.45	588
2012-06-12	13.13	13.85	12.92	13.64	0.41	3.1	1200750.0	16141510.75	777
2012-06-11	13.37	13.92	13.19	13.23	0.04	0.3	1368818.0	18609056.6	917
2012-06-10	12.92	13.3	12.68	13.19	0.2	1.54	615264.0	8057516.45	416
2012-06-09	13.44	13.5	12.68	12.99	0.07	0.54	672620.0	8754060.75	473
2012-06-06	13.54	13.64	12.85	12.92	-0.52	-3.87	595798.0	7924027.15	379
2012-06-05	13.68	13.95	13.44	13.44	-0.1	-0.74	743345.0	10167368.4	529
2012-06-04	12.99	13.64	12.99	13.54	0.1	0.74	792057.0	10593849.7	574
2012-06-03	13.13	13.57	12.82	13.44	0.21	1.59	743702.0	9882274.35	550
2012-06-02	13.71	14.05	13.23	13.23	-1.48	-10.06	937892.0	12788150.6	540
2012-05-30	15.19	15.26	14.67	14.71	-0.51	-3.35	687548.0	10256340.0	497
2012-05-29	15.29	15.29	14.36	15.22	-0.11	-0.72	2674136.0	39773545.2	1093
2012-05-28	15.29	15.39	14.98	15.33	0.04	0.26	536925.0	8204934.75	414
2012-05-27	15.29	15.5	15.12	15.29	0.03	0.2	405935.0	6223327.4	365
2012-05-26	15.39	15.57	15.22	15.26	0.0	0.0	490588.0	7515773.45	309
2012-05-23	15.26	15.39	15.02	15.26	-0.07	-0.46	572905.0	8697692.95	418
2012-05-22	15.39	15.57	15.29	15.33	-0.03	-0.2	620770.0	9577780.75	445
2012-05-21	14.98	15.81	14.98	15.36	0.55	3.71	1903352.0	29463771.15	1037
2012-05-20	14.57	15.12	14.5	14.81	0.41	2.85	1284423.0	18906060.1	835
2012-05-19	14.26	14.84	14.23	14.4	-0.17	-1.17	1498686.0	21773710.1	927
2012-05-16	14.33	14.64	14.23	14.57	-0.14	-0.95	1575329.0	22763512.2	998
2012-05-15	14.54	14.71	14.23	14.71	0.31	2.15	717698.0	10421656.15	528
2012-05-14	14.98	15.36	14.4	14.4	-0.58	-3.87	963291.0	14366876.1	937
2012-05-13	15.88	15.88	14.6	14.98	-0.76	-4.83	889872.0	13648281.85	680
2012-05-12	15.63	15.88	14.4	15.74	-0.24	-1.5	1287103.0	19307785.75	796
2012-05-09	17.11	17.11	15.98	15.98	-1.27	-7.36	922549.0	15366735.9	597
2012-05-08	17.52	17.59	17.25	17.25	-0.14	-0.81	566612.0	9876773.1	393
2012-05-07	17.25	17.52	17.25	17.39	-0.13	-0.74	444040.0	7700360.5	303
2012-05-06	17.73	17.87	17.39	17.52	-0.21	-1.18	715775.0	12617236.1	518
2012-05-05	17.52	18.07	17.52	17.73	-0.41	-2.26	1239575.0	21970465.0	726
2012-05-02	18.01	18.9	17.94	18.14	0.27	1.51	3545319.0	65294431.8	1903
2012-05-01	17.87	18.14	17.8	17.87	-0.07	-0.39	853306.0	15306912.7	499
2012-04-30	18.14	18.21	17.73	17.94	-0.2	-1.1	953786.0	17112713.6	561
2012-04-29	18.28	18.35	17.87	18.14	0.0	0.0	1936664.0	35021798.6	986
2012-04-28	18.01	18.35	17.87	18.14	0.41	2.31	1412928.0	25500656.9	789
2012-04-25	17.66	18.07	17.66	17.73	0.07	0.4	1653724.0	29506157.9	827
2012-04-24	17.73	18.01	17.52	17.66	0.0	0.0	1387765.0	24522670.6	770
2012-04-23	17.8	18.28	17.59	17.66	-0.14	-0.79	951104.0	16996559.6	609
2012-04-22	17.52	18.07	17.39	17.8	-0.34	-1.87	1830151.0	32230647.8	1080
2012-04-21	17.46	18.14	17.39	18.14	0.75	4.31	1952823.0	34843937.6	1109
2012-04-18	17.8	17.94	17.01	17.39	-0.55	-3.07	1520680.0	26519058.4	1006
2012-04-17	17.94	18.21	17.52	17.94	0.42	2.4	1303099.0	23324181.1	756
2012-04-16	18.35	18.62	16.94	17.52	-1.04	-5.6	1587900.0	28433176.1	1077
2012-04-15	18.83	19.66	18.49	18.56	-0.27	-1.43	2858900.0	54801255.7	1657
2012-04-14	18.56	18.97	18.35	18.83	0.41	2.23	1399827.0	26084827.4	757
2012-04-11	18.56	18.76	17.73	18.42	-0.14	-0.75	1431318.0	26174350.6	959
2012-04-10	18.83	19.11	18.21	18.56	-0.13	-0.7	2244514.0	42201122.9	1288
2012-04-09	18.01	18.97	17.52	18.69	0.41	2.24	2403793.0	43438235.5	1366
2012-04-08	19.31	19.38	17.52	18.28	-0.76	-3.99	1940130.0	35684790.7	1317
2012-04-07	18.76	19.52	18.56	19.04	0.62	3.37	2490226.0	47536773.4	1380
2012-04-04	18.76	19.11	18.14	18.42	-0.27	-1.44	2492773.0	46991595.4	1271
2012-04-03	18.49	19.17	18.42	18.69	0.27	1.47	2281358.0	42695218.0	1363
2012-04-02	18.28	18.42	18.01	18.42	0.21	1.15	899723.0	16366231.9	676
2012-04-01	18.28	18.56	18.01	18.21	-0.28	-1.51	1052363.0	19192745.4	745
2012-03-31	18.42	18.69	18.35	18.49	0.14	0.76	734104.0	13560098.5	490
2012-03-28	18.35	18.62	18.14	18.35	-0.14	-0.76	1241730.0	22893303.6	711
2012-03-27	18.28	18.83	18.21	18.49	0.21	1.15	1421106.0	26433828.2	919
2012-03-26	18.62	18.62	18.14	18.28	-0.21	-1.14	1192491.0	21818665.9	813
2012-03-25	18.76	19.04	18.49	18.49	-0.48	-2.53	1249510.0	23386411.7	779
2012-03-24	18.35	18.97	18.01	18.97	0.76	4.17	1498916.0	27541679.0	920
2012-03-21	18.76	19.04	18.07	18.21	-0.55	-2.93	1287515.0	23794623.4	837
2012-03-20	18.83	19.24	18.62	18.76	-0.55	-2.85	1962573.0	37041306.5	1107
2012-03-19	19.79	19.79	19.11	19.31	-0.48	-2.43	1757362.0	34226251.0	1051
[truncated: 1,027 more rows]
