# Supplementary material for: Effective short-term forecasts of Saudi stock price trends using technical indicators and large-scale multivariate time series
Source: PeerJ Comput Sci. 2023 Jan 6;9:e1205. doi: 10.7717/peerj-cs.1205 (PMC10280263; doi:10.7717/peerj-cs.1205)
Supplement: Supplemental Information 3 [file peerj-cs-09-1205-s003.zip › TASI Dataset 2021/SAUDI GERMAN HOSPTL_4009.csv]

date	open	high	low	close	change	change_percent	volume_traded	value_traded_SAR	number_trades
2020-03-19	25.7	27.15	25.45	27.0	1.25	4.85	407538.0	10811973.3	819
2020-03-18	25.0	26.0	25.0	25.75	0.7	2.79	551047.0	14015785.5	932
2020-03-17	25.0	25.8	24.5	25.05	-0.05	-0.2	586548.0	14770554.56	1078
2020-03-16	24.06	25.6	24.06	25.1	-0.7	-2.71	341247.0	8488580.42	781
2020-03-15	26.0	26.5	25.4	25.8	0.7	2.79	356390.0	9252384.55	728
2020-03-12	24.7	25.6	24.7	25.1	-1.4	-5.28	569275.0	14265241.09	908
2020-03-11	28.0	28.2	26.3	26.5	-1.45	-5.19	362750.0	9851329.75	692
2020-03-10	27.1	28.1	26.6	27.95	2.2	8.54	342439.0	9372559.9	674
2020-03-09	24.76	26.7	24.76	25.75	-1.75	-6.36	374866.0	9526496.86	918
2020-03-08	28.15	28.6	27.15	27.5	-2.65	-8.79	471056.0	13005436.4	846
2020-03-05	30.15	30.5	30.0	30.15	0.1	0.33	672747.0	20362022.85	1153
2020-03-04	29.9	30.05	29.5	30.05	-0.05	-0.17	389895.0	11629311.85	770
2020-03-03	30.2	30.3	29.9	30.1	0.5	1.69	427336.0	12848112.85	660
2020-03-02	30.3	30.95	29.35	29.6	-0.55	-1.82	351296.0	10678467.2	613
2020-03-01	30.8	30.8	30.0	30.15	-1.15	-3.67	371688.0	11268256.75	667
2020-02-27	31.0	31.5	30.5	31.3	0.4	1.29	574574.0	17914647.1	1105
2020-02-26	31.05	31.15	30.75	30.9	-0.45	-1.44	231444.0	7159626.3	472
2020-02-25	31.1	32.0	30.65	31.35	-0.05	-0.16	252426.0	7879975.45	591
2020-02-24	32.25	32.3	30.95	31.4	-1.1	-3.38	520558.0	16341996.75	1038
2020-02-23	32.5	32.75	32.3	32.5	0.3	0.93	196441.0	6385610.0	445
2020-02-20	31.5	32.8	31.1	32.2	1.35	4.38	843752.0	26939634.75	1347
2020-02-19	30.15	30.85	30.05	30.85	0.8	2.66	277674.0	8453291.05	486
2020-02-18	30.1	30.15	29.8	30.05	0.05	0.17	158124.0	4742378.45	419
2020-02-17	30.65	30.65	30.0	30.0	-0.5	-1.64	357441.0	10787738.65	605
2020-02-16	31.0	31.05	30.45	30.5	-0.3	-0.97	137782.0	4235310.8	301
2020-02-13	31.1	31.15	30.75	30.8	-0.2	-0.65	205877.0	6374477.45	521
2020-02-12	32.0	32.15	30.75	31.0	-0.9	-2.82	390765.0	12211804.25	1018
2020-02-11	32.05	33.3	31.9	31.9	-0.15	-0.47	722383.0	23350781.5	1259
2020-02-10	32.05	32.4	31.75	32.05	0.05	0.16	146019.0	4691002.9	277
2020-02-09	32.95	32.95	31.5	32.0	-0.95	-2.88	363345.0	11630767.7	688
2020-02-06	33.8	33.9	32.75	32.95	-0.5	-1.49	376207.0	12536542.9	682
2020-02-05	33.65	33.75	33.35	33.45	0.05	0.15	161362.0	5407141.7	408
2020-02-04	33.3	33.6	33.15	33.4	0.1	0.3	232633.0	7767209.7	421
2020-02-03	33.2	33.55	33.0	33.3	0.0	0.0	269465.0	8987993.0	512
2020-02-02	32.85	33.45	32.85	33.3	-0.2	-0.6	273379.0	9055191.15	431
2020-01-30	32.5	33.5	32.5	33.5	1.0	3.08	528320.0	17516289.95	745
2020-01-29	32.8	33.6	32.5	32.5	-0.3	-0.91	517029.0	17160726.75	845
2020-01-28	31.55	32.8	31.55	32.8	1.1	3.47	280782.0	9058929.2	614
2020-01-27	32.45	32.5	31.6	31.7	-0.75	-2.31	253646.0	8121480.9	458
2020-01-26	32.25	32.55	31.95	32.45	0.2	0.62	174122.0	5614347.7	344
2020-01-23	32.45	32.55	31.9	32.25	-0.25	-0.77	319777.0	10299343.9	601
2020-01-22	32.45	33.15	32.3	32.5	0.05	0.15	839365.0	27566107.45	1027
2020-01-21	30.8	32.6	30.8	32.45	1.85	6.05	1383633.0	44045184.9	1838
2020-01-20	30.8	31.2	30.45	30.6	-0.15	-0.49	353802.0	10907542.0	628
2020-01-19	30.3	31.1	30.3	30.75	0.75	2.5	600761.0	18444330.7	923
2020-01-16	29.8	30.2	29.8	30.0	0.25	0.84	193713.0	5817769.05	522
2020-01-15	29.65	30.05	29.6	29.75	0.05	0.17	238722.0	7136012.9	422
2020-01-14	29.9	30.2	29.6	29.7	-0.2	-0.67	240717.0	7190461.45	372
2020-01-13	29.7	30.2	29.65	29.9	0.2	0.67	365912.0	10953058.65	495
2020-01-12	29.2	29.7	29.1	29.7	0.65	2.24	255969.0	7565568.85	386
2020-01-09	28.75	29.35	28.75	29.05	0.55	1.93	252717.0	7357887.0	310
2020-01-08	28.4	28.6	28.05	28.5	-0.1	-0.35	227748.0	6471683.8	401
2020-01-07	28.9	29.05	28.55	28.6	0.0	0.0	213849.0	6161285.55	291
2020-01-06	28.85	28.85	28.05	28.6	-0.05	-0.17	202344.0	5783499.25	348
2020-01-05	28.9	29.1	28.0	28.65	-0.7	-2.39	433771.0	12481110.05	557
2020-01-02	29.6	29.75	29.3	29.35	-0.35	-1.18	168794.0	4985273.45	375
2020-01-01	29.9	30.05	29.65	29.7	0.0	0.0	300112.0	8960400.35	441
2019-12-31	29.25	29.85	29.15	29.7	0.5	1.71	520257.0	15375292.45	671
2019-12-30	29.15	29.35	29.0	29.2	0.05	0.17	256601.0	7490169.55	420
2019-12-29	29.35	29.35	29.05	29.15	-0.05	-0.17	216570.0	6327407.5	362
2019-12-26	28.65	29.35	28.65	29.2	0.35	1.21	451601.0	13153803.5	669
2019-12-25	28.8	29.2	28.6	28.85	0.05	0.17	350648.0	10126316.25	580
2019-12-24	28.85	29.1	28.65	28.8	-0.05	-0.17	363605.0	10484754.25	563
2019-12-23	28.9	28.95	28.6	28.85	0.1	0.35	184002.0	5302034.65	290
2019-12-22	28.75	28.9	28.5	28.75	0.15	0.52	264976.0	7618484.95	364
2019-12-19	28.35	28.8	28.0	28.6	0.4	1.42	240254.0	6836200.2	411
2019-12-18	27.9	28.4	27.9	28.2	0.45	1.62	275415.0	7748264.8	340
2019-12-17	28.1	28.1	27.75	27.75	-0.4	-1.42	147948.0	4128793.55	316
2019-12-16	27.9	28.15	27.85	28.15	0.35	1.26	100300.0	2809151.9	212
2019-12-15	28.0	28.1	27.7	27.8	-0.05	-0.18	85172.0	2373861.45	198
2019-12-12	28.25	28.25	27.7	27.85	-0.45	-1.59	148237.0	4147191.35	299
2019-12-11	27.8	28.55	27.5	28.3	0.8	2.91	360848.0	10091959.85	640
2019-12-10	27.7	28.05	27.5	27.5	-0.3	-1.08	112206.0	3111880.25	298
2019-12-09	28.6	28.8	27.8	27.8	-0.75	-2.63	194228.0	5498805.55	435
2019-12-08	28.1	28.55	28.1	28.55	0.5	1.78	86997.0	2473808.3	217
2019-12-05	28.0	28.3	27.65	28.05	0.05	0.18	77371.0	2168913.2	271
2019-12-04	28.7	28.7	27.8	28.0	-0.75	-2.61	215895.0	6081965.75	479
2019-12-03	28.75	29.55	28.7	28.75	-0.15	-0.52	432817.0	12616776.35	753
2019-12-02	28.45	28.9	28.15	28.9	0.45	1.58	327898.0	9370378.05	530
2019-12-01	27.4	28.5	27.2	28.45	1.0	3.64	530317.0	14866682.2	929
2019-11-28	27.95	28.05	27.4	27.45	-0.5	-1.79	143505.0	3959467.5	288
2019-11-27	27.45	28.0	27.45	27.95	0.55	2.01	229449.0	6370668.65	696
2019-11-26	27.8	28.05	27.4	27.4	-0.5	-1.79	219623.0	6110139.05	467
2019-11-25	27.7	27.9	27.25	27.9	0.3	1.09	321485.0	8859353.7	630
2019-11-24	27.0	27.8	26.5	27.6	0.6	2.22	951025.0	26037946.05	1370
2019-11-21	26.3	27.6	26.3	27.0	0.8	3.05	1052198.0	28430934.35	2693
2019-11-20	25.75	26.25	25.65	26.2	0.45	1.75	325513.0	8454723.45	506
2019-11-19	25.6	25.75	25.35	25.75	0.25	0.98	289649.0	7409311.3	392
2019-11-18	24.98	25.5	24.98	25.5	0.6	2.41	307536.0	7732371.09	490
2019-11-17	25.25	25.35	24.84	24.9	-0.4	-1.58	154822.0	3870744.33	402
2019-11-14	25.3	25.45	25.2	25.3	-0.1	-0.39	125613.0	3185390.65	194
2019-11-13	25.5	25.8	25.4	25.4	-0.1	-0.39	361971.0	9276550.45	491
2019-11-12	25.3	25.5	25.15	25.5	0.2	0.79	216468.0	5480726.4	342
2019-11-11	25.4	25.45	25.2	25.3	-0.15	-0.59	151092.0	3829177.6	346
2019-11-10	25.95	25.95	25.35	25.45	-0.05	-0.2	264982.0	6787564.95	519
2019-11-07	26.1	26.1	25.1	25.5	1.46	6.07	1091059.0	28053045.75	1637
2019-11-06	24.24	24.26	24.04	24.04	-0.2	-0.83	95965.0	2311869.42	319
2019-11-05	23.9	24.46	23.88	24.24	0.34	1.42	301028.0	7286824.52	616
2019-11-04	24.2	24.22	23.9	23.9	-0.34	-1.4	432649.0	10400123.0	687
2019-11-03	24.74	24.74	24.18	24.24	-0.56	-2.26	191696.0	4664112.26	320
2019-10-31	24.92	24.92	24.76	24.8	-0.18	-0.72	116527.0	2896162.68	360
2019-10-30	24.9	25.0	24.88	24.98	0.14	0.56	185184.0	4616908.99	300
2019-10-29	25.3	25.3	24.8	24.84	-0.46	-1.82	396081.0	9891281.03	568
2019-10-28	25.75	25.75	25.3	25.3	-0.4	-1.56	161315.0	4113147.25	377
2019-10-27	25.75	26.1	25.6	25.7	0.05	0.19	294420.0	7600909.95	441
2019-10-24	25.5	25.75	25.5	25.65	0.1	0.39	84802.0	2172051.3	175
2019-10-23	25.75	25.75	25.55	25.55	-0.3	-1.16	173990.0	4459490.35	205
2019-10-22	25.9	26.0	25.7	25.85	0.0	0.0	110816.0	2865327.4	206
2019-10-21	25.6	25.85	25.45	25.85	0.2	0.78	117066.0	3002201.85	241
2019-10-20	25.7	25.85	25.4	25.65	0.4	1.58	214402.0	5500116.15	382
2019-10-17	25.3	25.45	25.05	25.25	0.1	0.4	109229.0	2762347.1	283
2019-10-16	25.3	25.4	24.96	25.15	-0.15	-0.59	207928.0	5210877.93	391
2019-10-15	25.6	25.8	25.3	25.3	-0.3	-1.17	111028.0	2837601.95	276
2019-10-14	25.75	26.0	25.6	25.6	-0.15	-0.58	113121.0	2914143.35	303
2019-10-13	26.3	26.55	25.75	25.75	-0.7	-2.65	182400.0	4755010.3	376
2019-10-10	26.6	26.7	26.25	26.45	-0.15	-0.56	145286.0	3852607.5	305
2019-10-09	26.95	27.0	26.6	26.6	-0.4	-1.48	183859.0	4912227.9	311
2019-10-08	27.15	27.15	26.75	27.0	-0.4	-1.46	212290.0	5718849.0	453
2019-10-07	27.4	27.7	27.1	27.4	0.1	0.37	583344.0	16004146.9	696
2019-10-06	26.2	27.85	26.2	27.3	1.1	4.2	1208432.0	32758498.25	1571
2019-10-03	25.8	26.2	25.75	26.2	0.3	1.16	154730.0	4008815.75	314
2019-10-02	25.85	26.05	25.7	25.9	0.05	0.19	218800.0	5650355.2	345
2019-10-01	26.3	26.45	25.85	25.85	-0.15	-0.58	527637.0	13809221.15	761
2019-09-30	25.55	26.2	25.5	26.0	0.5	1.96	736477.0	19011773.05	789
2019-09-29	25.6	25.6	25.45	25.5	0.0	0.0	210419.0	5362561.8	246
2019-09-26	25.45	25.7	25.35	25.5	0.0	0.0	180984.0	4613773.65	313
2019-09-25	25.6	25.75	25.4	25.5	0.0	0.0	243109.0	6220330.45	334
2019-09-24	25.3	25.6	25.3	25.5	0.3	1.19	127118.0	3241432.8	294
2019-09-22	25.0	25.3	24.94	25.2	0.5	2.02	196194.0	4928326.28	421
2019-09-19	25.4	25.55	24.7	24.7	-0.8	-3.14	547567.0	13679813.15	634
2019-09-18	25.65	25.7	25.45	25.5	0.05	0.2	120678.0	3083307.5	299
2019-09-17	25.45	25.65	25.45	25.45	-0.2	-0.78	176679.0	4513593.15	288
2019-09-16	25.7	25.75	25.4	25.65	0.0	0.0	99733.0	2550875.0	281
2019-09-15	25.7	25.85	25.4	25.65	0.05	0.2	190124.0	4886659.55	342
2019-09-12	25.65	25.8	25.6	25.6	-0.05	-0.19	96810.0	2487694.55	214
2019-09-11	25.8	25.9	25.45	25.65	-0.1	-0.39	183325.0	4696935.9	379
2019-09-10	26.15	26.15	25.7	25.75	-0.45	-1.72	211872.0	5485191.05	446
2019-09-09	26.35	26.55	26.15	26.2	-0.15	-0.57	153209.0	4022369.75	373
2019-09-08	26.2	26.6	26.2	26.35	0.05	0.19	163891.0	4326818.3	414
2019-09-05	25.95	26.55	25.9	26.3	0.35	1.35	276016.0	7235174.8	475
2019-09-04	25.9	25.95	25.7	25.95	0.1	0.39	106500.0	2753303.05	230
2019-09-03	25.65	26.1	25.55	25.85	0.15	0.58	169181.0	4379871.5	305
2019-09-02	25.35	25.95	25.35	25.7	0.35	1.38	88971.0	2286181.1	245
2019-09-01	25.85	25.85	25.2	25.35	-0.3	-1.17	114821.0	2925889.4	228
2019-08-29	25.7	26.05	25.6	25.65	0.15	0.59	172293.0	4441539.5	460
2019-08-28	25.6	25.8	25.5	25.5	0.0	0.0	88964.0	2282825.75	313
2019-08-27	25.95	25.95	25.5	25.5	-0.2	-0.78	363415.0	9303863.45	845
2019-08-26	25.95	25.95	25.6	25.7	-0.15	-0.58	117323.0	3024235.7	327
2019-08-25	26.05	26.1	25.75	25.85	-0.3	-1.15	186767.0	4827477.5	411
2019-08-22	26.25	26.3	25.9	26.15	0.05	0.19	131123.0	3417378.9	386
2019-08-21	26.3	26.3	26.1	26.1	-0.2	-0.76	105488.0	2766323.9	210
2019-08-20	26.45	26.5	26.3	26.3	-0.1	-0.38	149072.0	3933080.5	593
2019-08-19	26.85	26.9	26.35	26.4	-0.15	-0.56	246708.0	6553368.2	312
2019-08-18	26.5	26.9	26.45	26.55	0.15	0.57	110879.0	2961753.7	289
2019-08-08	26.15	26.5	25.75	26.4	-0.1	-0.38	198612.0	5197904.3	443
2019-08-07	26.3	26.6	26.2	26.5	0.45	1.73	153252.0	4048724.6	302
2019-08-06	26.65	26.75	26.05	26.05	-0.9	-3.34	326549.0	8636301.3	753
2019-08-05	27.35	27.4	26.9	26.95	-0.3	-1.1	155949.0	4233413.1	356
2019-08-04	27.4	27.45	27.2	27.25	-0.15	-0.55	126030.0	3443134.0	242
2019-08-01	27.5	27.6	27.2	27.4	-0.1	-0.36	100365.0	2748348.9	309
2019-07-31	27.5	27.7	27.3	27.5	-0.1	-0.36	82347.0	2264961.05	242
2019-07-30	27.8	27.85	27.5	27.6	-0.25	-0.9	174696.0	4838080.5	287
2019-07-29	27.6	28.15	27.5	27.85	0.2	0.72	247745.0	6896030.2	503
2019-07-28	27.2	27.7	27.2	27.65	0.3	1.1	171615.0	4732127.45	318
2019-07-25	27.2	27.4	27.1	27.35	0.25	0.92	81145.0	2212361.1	185
2019-07-24	27.25	27.3	27.05	27.1	-0.15	-0.55	88509.0	2405705.55	177
2019-07-23	27.45	27.45	27.25	27.25	-0.25	-0.91	124456.0	3401144.75	257
2019-07-22	27.45	27.8	27.45	27.5	0.0	0.0	210765.0	5820193.8	266
2019-07-21	27.85	27.85	27.25	27.5	-0.35	-1.26	299174.0	8214975.4	478
2019-07-18	28.1	28.15	27.8	27.85	-0.3	-1.07	209336.0	5855666.45	488
2019-07-17	28.4	28.45	28.1	28.15	-0.3	-1.05	209017.0	5899391.15	417
2019-07-16	28.0	28.55	27.95	28.45	0.5	1.79	652618.0	18486124.55	908
2019-07-15	27.5	27.95	27.45	27.95	0.45	1.64	276438.0	7642491.65	455
2019-07-14	27.3	27.6	27.3	27.5	0.2	0.73	267731.0	7356221.35	312
2019-07-11	27.3	27.45	27.3	27.3	0.0	0.0	191580.0	5241222.85	242
2019-07-10	27.1	27.4	27.1	27.3	0.1	0.37	122392.0	3333030.3	213
2019-07-09	27.15	27.2	27.0	27.2	0.15	0.55	118642.0	3216627.25	232
2019-07-08	27.4	27.4	27.0	27.05	-0.35	-1.28	155362.0	4213913.5	346
2019-07-07	27.45	27.45	27.3	27.4	-0.05	-0.18	103286.0	2828877.15	131
2019-07-04	27.5	27.55	27.35	27.45	0.1	0.37	101332.0	2782290.8	141
2019-07-03	27.4	27.6	27.25	27.35	0.05	0.18	80714.0	2217115.75	169
2019-07-02	27.4	27.5	27.25	27.3	-0.2	-0.73	126467.0	3459899.8	280
2019-07-01	27.55	27.55	27.4	27.5	-0.05	-0.18	105292.0	2890270.9	151
2019-06-30	27.55	27.7	27.4	27.55	0.1	0.36	116308.0	3207871.15	285
2019-06-27	27.45	27.55	27.35	27.45	0.1	0.37	81793.0	2244070.25	195
2019-06-26	27.35	27.55	27.35	27.35	-0.15	-0.55	180783.0	4962786.2	334
2019-06-25	27.3	27.5	27.1	27.5	0.3	1.1	165818.0	4522451.15	371
2019-06-24	27.25	27.35	26.75	27.2	-0.15	-0.55	243495.0	6594469.0	559
2019-06-23	27.5	27.65	27.25	27.35	-0.35	-1.26	209315.0	5736570.25	423
2019-06-20	27.75	27.85	27.45	27.7	-0.15	-0.54	623652.0	17251251.6	754
2019-06-19	28.0	28.25	27.75	27.85	-0.25	-0.89	267762.0	7475842.05	501
2019-06-18	27.95	28.4	27.85	28.1	0.3	1.08	326813.0	9189401.85	651
2019-06-17	27.3	27.8	27.25	27.8	0.6	2.21	444291.0	12217396.2	513
2019-06-16	27.15	27.25	27.0	27.2	0.1	0.37	181377.0	4929484.15	261
2019-06-13	27.5	27.6	27.0	27.1	-0.6	-2.17	373531.0	10188089.5	717
2019-06-12	27.6	27.95	27.45	27.7	0.0	0.0	618907.0	17145137.0	785
2019-06-11	27.75	27.8	27.35	27.7	0.5	1.84	1014829.0	27932289.3	1078
2019-06-10	26.9	27.7	26.6	27.2	0.45	1.68	1129083.0	30798284.9	1327
2019-06-09	26.4	26.95	26.3	26.75	0.55	2.1	561919.0	15016453.15	829
2019-05-30	25.75	26.25	25.7	26.2	0.5	1.95	330304.0	8599054.9	588
2019-05-29	25.6	25.8	25.3	25.7	0.25	0.98	266797.0	6828627.55	544
2019-05-28	25.45	25.65	25.0	25.45	0.2	0.79	625439.0	15845857.05	1060
2019-05-27	25.45	25.6	25.0	25.25	-0.15	-0.59	263207.0	6649019.15	563
2019-05-26	26.0	26.05	25.0	25.4	-0.5	-1.93	422713.0	10721940.65	882
2019-05-23	25.8	26.7	25.15	25.9	0.1	0.39	940572.0	24575518.35	1528
2019-05-22	26.1	26.3	25.7	25.8	-0.25	-0.96	532300.0	13825286.9	783
2019-05-21	25.85	26.05	25.75	26.05	0.45	1.76	235281.0	6101273.05	502
2019-05-20	26.0	26.1	25.3	25.6	-0.45	-1.73	322512.0	8255288.1	700
2019-05-19	26.6	26.9	26.0	26.05	-0.65	-2.43	454447.0	11964908.8	723
2019-05-16	26.25	26.9	26.0	26.7	0.45	1.71	671310.0	17734937.1	891
2019-05-15	26.0	26.5	26.0	26.25	0.55	2.14	648121.0	16955640.4	1058
2019-05-14	26.0	26.7	24.9	25.7	-0.5	-1.91	821916.0	21258287.42	1170
2019-05-13	27.0	27.1	26.0	26.2	-0.7	-2.6	832052.0	22049136.95	1408
2019-05-12	27.8	27.85	26.8	26.9	-0.95	-3.41	1119510.0	30297075.35	1790
2019-05-09	29.95	29.95	27.75	27.85	-2.95	-9.58	4539002.0	128223812.95	4876
2019-05-08	30.9	30.9	30.65	30.8	-0.2	-0.65	195331.0	6017371.1	453
2019-05-07	31.35	31.5	30.9	31.0	-0.2	-0.64	232622.0	7219270.5	420
2019-05-06	31.4	31.4	30.7	31.2	-0.3	-0.95	333495.0	10322504.25	565
2019-05-05	31.65	31.95	31.4	31.5	-0.25	-0.79	306297.0	9671569.9	464
2019-05-02	31.65	32.0	31.55	31.75	0.1	0.32	303990.0	9663659.25	529
2019-05-01	32.0	32.0	31.45	31.65	-0.25	-0.78	416067.0	13163338.45	771
2019-04-30	31.9	32.25	31.65	31.9	0.0	0.0	514832.0	16412489.55	888
2019-04-29	32.05	32.1	31.65	31.9	-0.15	-0.47	299321.0	9540846.8	513
2019-04-28	31.95	32.3	31.9	32.05	0.25	0.79	728097.0	23385726.1	859
2019-04-25	31.6	32.1	31.45	31.8	0.2	0.63	551194.0	17507973.15	710
2019-04-24	31.3	31.65	31.3	31.6	0.25	0.8	292229.0	9202050.0	509
2019-04-23	31.7	31.8	31.3	31.35	-0.5	-1.57	566644.0	17832646.6	689
2019-04-22	31.85	31.95	31.5	31.85	0.0	0.0	761589.0	24139835.95	638
2019-04-21	32.1	32.15	31.85	31.85	-0.25	-0.78	573361.0	18338943.85	505
2019-04-18	32.45	32.5	32.05	32.1	-0.4	-1.23	688867.0	22208854.65	665
2019-04-17	33.15	33.15	32.45	32.5	-0.65	-1.96	754615.0	24675254.3	777
2019-04-16	33.25	33.35	32.9	33.15	0.0	0.0	718137.0	23732014.6	692
2019-04-15	33.2	33.3	32.85	33.15	-0.05	-0.15	892291.0	29459999.4	764
2019-04-14	33.2	33.4	33.1	33.2	-0.2	-0.6	421796.0	14019929.9	407
2019-04-11	33.25	33.75	33.25	33.4	0.25	0.75	615172.0	20615387.95	668
2019-04-10	33.0	33.35	32.95	33.15	0.1	0.3	342992.0	11388047.1	448
2019-04-09	33.75	33.75	33.05	33.05	-0.6	-1.78	590918.0	19718595.2	649
2019-04-08	33.4	33.75	33.0	33.65	0.2	0.6	792417.0	26418154.4	973
2019-04-07	33.5	33.75	33.25	33.45	0.55	1.67	1247330.0	41753355.15	1402
2019-04-04	32.0	33.05	32.0	32.9	0.8	2.49	1669532.0	54778368.1	1682
2019-04-03	31.9	32.4	31.8	32.1	0.3	0.94	851170.0	27300476.3	940
2019-04-02	31.95	32.0	31.6	31.8	-0.2	-0.63	404053.0	12840409.9	571
2019-04-01	31.95	32.2	31.9	32.0	0.05	0.16	426580.0	13659492.2	533
2019-03-31	32.0	32.4	31.9	31.95	0.05	0.16	887668.0	28534531.45	915
2019-03-28	31.6	32.4	31.5	31.9	0.35	1.11	1607072.0	51446323.4	1627
2019-03-27	30.95	31.55	30.85	31.55	0.65	2.1	864213.0	26968279.45	791
2019-03-26	31.1	31.15	30.9	30.9	-0.15	-0.48	307490.0	9538422.15	449
2019-03-25	31.25	31.3	30.8	31.05	-0.15	-0.48	423658.0	13130292.65	599
2019-03-24	31.5	31.5	30.95	31.2	-0.25	-0.79	595211.0	18566482.4	646
2019-03-21	31.55	31.55	31.35	31.45	-0.1	-0.32	288728.0	9071315.25	394
2019-03-20	31.5	31.8	31.4	31.55	0.15	0.48	562894.0	17749640.4	659
2019-03-19	31.25	31.6	31.1	31.4	0.3	0.96	697957.0	21887504.9	898
2019-03-18	31.0	31.1	30.8	31.1	0.15	0.48	320630.0	9909864.3	471
2019-03-17	30.7	31.2	30.7	30.95	0.35	1.14	327392.0	10145278.0	577
2019-03-14	30.8	30.9	30.55	30.6	-0.1	-0.33	296584.0	9116588.25	466
2019-03-13	30.9	31.15	30.6	30.7	-0.05	-0.16	359605.0	11068005.25	620
2019-03-12	31.0	31.1	30.75	30.75	-0.25	-0.81	229945.0	7112673.95	399
2019-03-11	31.3	31.4	30.95	31.0	-0.35	-1.12	262398.0	8193128.25	511
2019-03-10	31.4	31.5	31.3	31.35	0.0	0.0	218249.0	6853773.8	425
2019-03-07	31.85	31.9	31.0	31.35	-0.5	-1.57	479629.0	15056564.85	714
2019-03-06	31.4	31.85	31.3	31.85	0.5	1.59	392588.0	12384183.45	557
2019-03-05	31.4	31.5	31.15	31.35	-0.05	-0.16	223718.0	7013422.0	405
2019-03-04	31.5	31.65	31.3	31.4	-0.1	-0.32	289389.0	9093725.85	513
2019-03-03	30.95	31.65	30.95	31.5	0.55	1.78	573836.0	18005855.25	835
2019-02-28	30.8	30.95	30.7	30.95	0.15	0.49	188167.0	5798594.2	424
2019-02-27	30.55	30.8	30.4	30.8	0.3	0.98	252117.0	7705866.95	504
2019-02-26	30.6	30.65	30.4	30.5	0.1	0.33	225434.0	6875692.65	392
2019-02-25	30.75	30.75	30.4	30.4	-0.3	-0.98	371290.0	11351456.75	511
2019-02-24	30.5	30.85	30.45	30.7	0.2	0.66	282505.0	8659006.05	542
2019-02-21	30.95	30.95	30.45	30.5	-0.3	-0.97	626489.0	19126738.45	772
2019-02-20	30.8	30.95	30.75	30.8	-0.05	-0.16	161846.0	4994657.15	304
2019-02-19	31.05	31.1	30.7	30.85	-0.15	-0.48	265997.0	8201582.9	462
2019-02-18	30.65	31.0	30.5	31.0	0.35	1.14	394461.0	12111103.9	654
2019-02-17	31.0	31.0	30.6	30.65	-0.35	-1.13	363390.0	11206347.25	568
2019-02-14	31.2	31.25	30.9	31.0	-0.2	-0.64	347709.0	10787351.9	696
2019-02-13	31.55	31.6	31.2	31.2	-0.3	-0.95	338706.0	10631961.5	503
2019-02-12	31.5	31.75	31.3	31.5	-0.05	-0.16	306487.0	9653174.2	453
2019-02-11	31.5	31.75	31.45	31.55	0.0	0.0	212353.0	6706994.35	446
2019-02-10	31.65	31.7	31.4	31.55	-0.05	-0.16	264207.0	8326286.85	480
2019-02-07	31.65	32.05	31.5	31.6	0.0	0.0	499430.0	15882201.8	815
2019-02-06	31.95	31.95	31.6	31.6	-0.3	-0.94	242622.0	7700981.3	642
2019-02-05	31.85	32.0	31.8	31.9	0.1	0.31	395178.0	12606107.95	784
2019-02-04	32.05	32.1	31.75	31.8	-0.05	-0.16	357482.0	11405271.75	562
2019-02-03	32.4	32.4	31.85	31.85	-0.5	-1.55	458130.0	14698788.4	749
2019-01-31	32.7	32.85	32.25	32.35	-0.35	-1.07	383627.0	12479094.25	579
2019-01-30	32.5	32.85	32.35	32.7	0.3	0.93	537515.0	17504906.65	807
2019-01-29	32.5	32.55	32.4	32.4	-0.05	-0.15	363933.0	11817364.9	447
2019-01-28	32.45	32.6	32.4	32.45	0.05	0.15	556242.0	18085938.8	593
2019-01-27	32.45	32.6	32.3	32.4	-0.05	-0.15	254142.0	8231804.95	478
2019-01-24	32.65	32.7	32.3	32.45	-0.15	-0.46	139718.0	4546072.85	368
2019-01-23	32.65	32.7	32.4	32.6	0.1	0.31	242764.0	7906751.75	568
2019-01-22	33.05	33.05	32.5	32.5	-0.55	-1.66	223486.0	7330711.7	498
2019-01-21	33.1	33.1	32.7	33.05	-0.1	-0.3	155944.0	5134651.5	434
2019-01-20	33.4	33.45	33.1	33.15	-0.3	-0.9	88570.0	2945033.75	220
2019-01-17	33.3	33.45	33.2	33.45	0.25	0.75	173461.0	5780763.1	308
2019-01-16	33.3	33.4	33.1	33.2	-0.1	-0.3	176290.0	5861285.1	316
2019-01-15	33.1	33.45	33.1	33.3	0.15	0.45	172742.0	5755600.8	366
2019-01-14	33.15	33.5	33.0	33.15	0.1	0.3	178505.0	5932325.85	365
2019-01-13	33.35	33.45	33.0	33.05	-0.2	-0.6	135115.0	4478809.85	319
2019-01-10	33.5	33.75	33.25	33.25	-0.25	-0.75	294149.0	9841287.15	478
2019-01-09	33.15	33.6	33.0	33.5	0.4	1.21	285014.0	9489580.45	574
2019-01-08	32.85	33.2	32.55	33.1	0.4	1.22	183114.0	6020308.1	373
2019-01-07	32.5	32.75	32.4	32.7	0.35	1.08	206762.0	6744053.95	408
2019-01-06	32.65	32.75	32.35	32.35	0.0	0.0	131568.0	4282406.75	296
2019-01-03	32.3	32.45	32.25	32.35	0.0	0.0	67105.0	2171560.0	145
2019-01-02	32.45	32.45	32.1	32.35	0.2	0.62	117156.0	3781310.25	220
2019-01-01	32.55	32.65	32.15	32.15	-0.3	-0.92	120152.0	3887639.65	276
2018-12-31	32.1	32.45	32.0	32.45	0.25	0.78	320465.0	10328917.0	533
2018-12-30	32.0	32.2	31.9	32.2	0.25	0.78	143271.0	4594899.65	290
2018-12-27	32.3	32.35	31.9	31.95	0.0	0.0	252602.0	8104725.55	414
2018-12-26	32.15	32.2	31.9	31.95	-0.2	-0.62	172431.0	5517523.9	291
2018-12-25	32.05	32.2	31.9	32.15	-0.35	-1.08	144972.0	4644917.95	286
2018-12-24	32.45	32.65	32.2	32.5	0.2	0.62	81381.0	2643551.2	240
2018-12-23	32.0	32.3	31.5	32.3	-0.2	-0.62	134335.0	4300971.65	384
2018-12-20	33.1	33.5	32.5	32.5	-0.7	-2.11	379745.0	12494668.3	639
2018-12-19	33.6	33.6	33.0	33.2	-0.5	-1.48	226938.0	7562508.15	564
2018-12-18	33.85	34.0	33.55	33.7	-0.25	-0.74	268530.0	9067312.55	494
2018-12-17	33.8	34.3	33.8	33.95	-0.1	-0.29	301560.0	10278373.65	490
2018-12-16	34.35	34.35	34.0	34.05	-0.45	-1.3	415026.0	14168725.05	645
2018-12-13	34.6	34.9	34.45	34.5	0.0	0.0	181713.0	6297032.15	436
2018-12-12	34.35	34.9	34.3	34.5	0.2	0.58	152588.0	5266993.6	358
2018-12-11	33.9	34.5	33.8	34.3	0.4	1.18	227523.0	7779506.4	410
2018-12-10	34.2	34.2	33.75	33.9	-0.35	-1.02	183233.0	6224329.1	452
2018-12-09	34.5	34.75	34.1	34.25	-0.25	-0.72	137697.0	4736552.8	306
2018-12-06	34.95	35.0	34.3	34.5	-0.45	-1.29	180824.0	6279716.9	411
2018-12-05	35.0	35.05	34.75	34.95	-0.35	-0.99	292089.0	10185990.1	550
2018-12-04	35.05	36.1	34.85	35.3	0.3	0.86	795065.0	28274972.85	1129
2018-12-03	35.15	35.55	34.65	35.0	0.0	0.0	548492.0	19273660.25	914
2018-12-02	34.6	35.15	34.4	35.0	0.85	2.49	822316.0	28533461.35	1047
2018-11-29	33.6	34.4	33.25	34.15	0.65	1.94	505912.0	17073407.15	790
2018-11-28	33.55	33.85	33.45	33.5	-0.1	-0.3	388028.0	13048453.65	563
2018-11-27	33.05	33.9	32.95	33.6	0.6	1.82	605068.0	20277652.85	887
2018-11-26	33.15	33.25	32.85	33.0	-0.1	-0.3	163779.0	5416306.85	378
2018-11-25	32.85	33.2	32.85	33.1	-0.1	-0.3	307517.0	10141007.55	390
2018-11-22	32.5	33.4	32.45	33.2	0.8	2.47	525150.0	17378873.15	758
2018-11-21	32.2	32.55	32.2	32.4	0.0	0.0	261364.0	8469427.7	368
2018-11-20	32.7	32.75	32.35	32.4	-0.25	-0.77	271947.0	8835663.65	319
2018-11-19	32.6	32.8	32.4	32.65	0.2	0.62	306308.0	9987209.4	409
2018-11-18	32.85	32.85	32.3	32.45	-0.4	-1.22	224517.0	7286717.8	379
2018-11-15	33.0	33.15	32.65	32.85	-0.05	-0.15	187333.0	6160854.7	356
2018-11-14	32.8	33.4	32.55	32.9	-0.1	-0.3	340496.0	11229710.45	538
2018-11-13	32.8	33.7	32.8	33.0	0.3	0.92	578742.0	19208637.25	901
2018-11-12	32.2	32.85	32.2	32.7	0.5	1.55	404253.0	13165147.25	581
2018-11-11	32.35	32.6	31.95	32.2	-0.25	-0.77	317512.0	10218040.1	525
2018-11-08	32.6	32.8	32.25	32.45	-0.1	-0.31	322374.0	10478164.3	502
2018-11-07	32.4	32.7	32.2	32.55	0.25	0.77	498845.0	16182254.8	836
2018-11-06	31.3	32.9	31.3	32.3	-2.45	-7.05	3053016.0	97964407.05	3175
2018-11-05	35.6	35.8	34.75	34.75	-1.25	-3.47	412367.0	14469785.7	672
2018-11-04	36.1	36.25	35.8	36.0	0.0	0.0	94780.0	3416261.3	226
2018-11-01	35.8	36.55	35.6	36.0	0.25	0.7	318957.0	11472072.75	474
2018-10-31	35.5	36.0	35.05	35.75	0.25	0.7	309152.0	11012058.7	341
2018-10-30	35.75	35.75	34.95	35.5	0.05	0.14	194916.0	6883551.3	418
2018-10-29	35.7	36.2	35.25	35.45	0.2	0.57	814255.0	29104612.0	1012
2018-10-28	32.0	35.25	32.0	35.25	3.2	9.98	1112807.0	37762234.85	1579
2018-10-25	32.0	32.55	31.9	32.05	0.1	0.31	699597.0	22539554.5	843
2018-10-24	31.15	32.25	31.15	31.95	0.6	1.91	606364.0	19334886.55	746
2018-10-23	30.7	31.6	30.4	31.35	0.5	1.62	467532.0	14546885.7	798
2018-10-22	31.8	31.8	30.6	30.85	-0.95	-2.99	225486.0	7029474.95	511
2018-10-21	31.0	32.1	31.0	31.8	-0.3	-0.93	339105.0	10711083.1	492
2018-10-18	32.1	32.55	32.0	32.1	-0.1	-0.31	264489.0	8523765.35	417
2018-10-17	31.2	33.2	31.2	32.2	1.2	3.87	779492.0	25147866.2	1210
2018-10-16	31.1	31.3	30.3	31.0	-0.4	-1.27	752865.0	23211394.4	1172
2018-10-15	30.45	31.6	30.45	31.4	0.95	3.12	1060639.0	32981830.9	1440
2018-10-14	33.5	33.6	30.45	30.45	-3.35	-9.91	960592.0	30150135.25	1647
2018-10-11	34.3	34.3	33.45	33.8	-1.1	-3.15	637893.0	21653950.9	1095
2018-10-10	35.15	35.15	34.6	34.9	-0.25	-0.71	810066.0	28219894.35	1265
2018-10-09	36.05	36.05	35.15	35.15	-0.9	-2.5	498930.0	17735502.35	963
2018-10-08	36.45	36.45	35.9	36.05	-0.5	-1.37	450811.0	16274688.0	783
2018-10-07	37.15	37.4	36.25	36.55	-0.6	-1.62	665902.0	24588009.05	941
2018-10-04	37.8	38.3	37.0	37.15	-0.65	-1.72	988698.0	37079135.0	1754
2018-10-03	36.65	37.8	36.35	37.8	1.4	3.85	1363554.0	50674525.95	1807
2018-10-02	36.5	36.8	36.3	36.4	-0.05	-0.14	452046.0	16495077.45	780
2018-10-01	36.5	36.9	36.0	36.45	-0.1	-0.27	755097.0	27474533.95	1121
2018-09-30	36.1	36.8	36.1	36.55	0.55	1.53	738112.0	26866467.85	1186
2018-09-27	35.5	36.1	34.9	36.0	0.55	1.55	1118540.0	39580028.15	1463
2018-09-26	35.05	35.7	35.05	35.45	0.45	1.29	1074221.0	38042317.85	1552
2018-09-25	35.85	36.05	34.85	35.0	-0.9	-2.51	934335.0	32963303.85	1924
2018-09-20	37.0	37.0	35.6	35.9	-1.05	-2.84	1058056.0	38215277.0	1966
2018-09-19	37.2	37.2	36.8	36.95	-0.05	-0.14	489367.0	18117435.2	646
2018-09-18	36.9	37.7	36.65	37.0	0.2	0.54	754857.0	28129872.95	1065
2018-09-17	36.35	37.0	36.35	36.8	0.4	1.1	609284.0	22353339.0	1076
2018-09-16	36.85	37.2	36.25	36.4	-0.4	-1.09	472246.0	17363068.3	1000
2018-09-13	37.45	37.45	36.25	36.8	-0.7	-1.87	839518.0	30924342.85	1790
2018-09-12	38.9	39.1	37.1	37.5	-1.3	-3.35	493332.0	18804654.4	776
2018-09-11	38.8	39.15	38.75	38.8	-0.1	-0.26	205943.0	8016951.5	409
2018-09-10	39.0	39.7	38.7	38.9	-0.1	-0.26	578374.0	22594434.1	933
2018-09-09	39.15	39.3	38.55	39.0	0.1	0.26	670401.0	26052087.1	889
2018-09-06	38.7	39.0	37.7	38.9	0.25	0.65	698761.0	26825164.95	1221
2018-09-05	39.45	39.45	38.25	38.65	-0.7	-1.78	911567.0	35268825.75	1557
2018-09-04	40.85	41.05	39.2	39.35	-1.45	-3.55	1102315.0	43948135.45	3397
2018-09-03	40.9	41.2	40.65	40.8	-0.15	-0.37	336092.0	13752368.4	1519
2018-09-02	41.65	41.75	40.75	40.95	-0.55	-1.33	324561.0	13336872.0	1073
2018-08-30	41.4	42.0	41.0	41.5	0.2	0.48	311468.0	12919379.15	1094
2018-08-29	41.8	42.0	41.3	41.3	-0.5	-1.2	340749.0	14190389.65	1182
2018-08-28	42.4	42.85	41.65	41.8	-0.35	-0.83	679580.0	28599956.8	1348
2018-08-27	41.3	42.9	41.25	42.15	1.05	2.55	1548637.0	65276594.7	3980
2018-08-26	41.15	41.6	40.9	41.1	0.2	0.49	700213.0	28853115.9	2295
2018-08-16	41.9	42.6	40.75	40.9	-1.05	-2.5	1403032.0	58390075.85	4040
2018-08-15	42.5	42.65	41.9	41.95	-0.4	-0.94	1076416.0	45292546.45	3295
2018-08-14	43.05	43.5	42.3	42.35	-0.35	-0.82	1051867.0	45115671.6	3259
2018-08-13	44.25	44.45	42.3	42.7	-1.05	-2.4	1682000.0	72695718.0	4122
2018-08-12	43.75	44.9	43.75	43.75	-4.85	-9.98	3909303.0	171950405.15	4404
2018-08-09	48.6	48.6	48.6	48.6	-5.4	-10.0	632324.0	30730946.4	462
2018-08-08	53.8	54.0	53.2	54.0	0.2	0.37	141718.0	7583575.9	134
2018-08-07	53.1	53.8	52.6	53.8	0.8	1.51	83687.0	4473015.5	216
2018-08-06	56.5	56.5	52.5	53.0	-3.5	-6.19	199825.0	10906472.5	305
2018-08-05	57.5	57.5	56.0	56.5	-0.8	-1.4	32605.0	1856138.5	90
2018-08-02	56.3	57.5	55.8	57.3	1.0	1.78	108820.0	6123208.7	137
2018-08-01	56.7	56.8	56.3	56.3	-0.5	-0.88	25418.0	1440225.4	87
2018-07-31	57.3	57.4	56.8	56.8	0.0	0.0	21261.0	1213698.7	82
2018-07-30	57.0	57.0	56.5	56.8	-0.2	-0.35	34748.0	1968863.5	109
2018-07-29	59.0	59.0	56.4	57.0	-0.8	-1.38	69775.0	3978727.5	190
2018-07-26	58.5	59.3	57.8	57.8	-0.5	-0.86	78873.0	4588580.0	192
2018-07-25	61.1	61.1	58.3	58.3	-3.0	-4.89	26345.0	1583693.0	91
2018-07-24	62.0	62.0	61.0	61.3	-0.8	-1.29	251492.0	15428615.1	180
2018-07-23	62.4	62.9	61.9	62.1	-0.3	-0.48	34823.0	2165609.7	134
2018-07-22	61.6	63.5	61.5	62.4	0.9	1.46	149135.0	9305180.0	360
2018-07-19	61.3	61.5	61.2	61.5	0.4	0.65	97006.0	5957072.5	142
2018-07-18	60.5	61.2	60.5	61.1	0.6	0.99	70198.0	4279625.3	135
2018-07-17	61.0	61.0	60.1	60.5	-0.4	-0.66	35927.0	2171953.2	142
2018-07-16	61.3	61.3	60.5	60.9	-0.3	-0.49	20974.0	1277464.7	87
2018-07-15	60.2	61.4	60.0	61.2	0.7	1.16	51536.0	3145106.4	132
2018-07-12	60.3	60.7	60.2	60.5	0.0	0.0	127065.0	7665522.0	131
2018-07-11	61.5	61.5	60.3	60.5	-0.4	-0.66	263831.0	16044103.6	234
2018-07-10	60.8	61.1	60.6	60.9	0.3	0.5	127438.0	7747336.7	180
2018-07-09	60.3	61.0	60.2	60.6	0.5	0.83	137834.0	8335566.0	208
2018-07-08	59.7	60.5	59.6	60.1	0.7	1.18	122708.0	7366155.1	198
2018-07-05	59.6	60.2	59.4	59.4	0.1	0.17	68425.0	4086191.5	250
2018-07-04	59.1	59.5	58.7	59.3	-0.3	-0.5	112366.0	6645519.8	198
2018-07-03	60.1	60.1	59.5	59.6	-0.5	-0.83	101735.0	6058288.7	132
2018-07-02	59.1	60.1	59.0	60.1	0.5	0.84	86360.0	5136236.4	234
2018-07-01	58.6	59.7	58.6	59.6	1.1	1.88	141580.0	8397392.6	281
2018-06-28	58.0	59.0	57.9	58.5	0.5	0.86	298360.0	17332826.9	126
2018-06-27	57.7	58.0	57.6	58.0	0.2	0.35	63340.0	3660498.9	90
2018-06-26	57.6	57.8	57.5	57.8	0.2	0.35	33167.0	1911925.0	118
2018-06-25	58.5	58.7	57.5	57.6	-2.1	-3.52	142890.0	8282858.3	336
2018-06-24	58.8	59.8	58.8	59.7	1.1	1.88	174944.0	10383046.4	219
2018-06-21	59.3	59.3	58.5	58.6	0.0	0.0	125832.0	7366852.0	138
2018-06-20	59.2	59.2	58.6	58.6	-0.8	-1.35	135694.0	7957696.2	203
2018-06-12	58.5	59.4	58.0	59.4	0.9	1.54	81329.0	4759087.8	137
2018-06-11	59.1	59.3	58.5	58.5	-0.2	-0.34	150418.0	8843969.9	197
2018-06-10	57.8	60.5	57.5	58.7	1.2	2.09	683646.0	40493851.1	1044
2018-06-07	55.5	58.3	55.5	57.5	1.9	3.42	491119.0	28193342.7	622
2018-06-06	56.2	56.4	55.3	55.6	-0.6	-1.07	185004.0	10296518.5	365
2018-06-05	56.4	56.7	55.8	56.2	0.0	0.0	180337.0	10125119.2	317
2018-06-04	56.0	56.4	56.0	56.2	0.0	0.0	99658.0	5600265.4	195
2018-06-03	56.4	56.4	55.9	56.2	-0.1	-0.18	89232.0	5004919.0	142
2018-05-31	56.2	56.3	55.8	56.3	0.3	0.54	56015.0	3139662.5	93
2018-05-30	56.5	56.8	56.0	56.0	-1.0	-1.75	72878.0	4091584.2	103
2018-05-29	56.0	57.0	56.0	57.0	1.3	2.33	96985.0	5460761.8	134
2018-05-28	56.6	56.6	55.7	55.7	-0.9	-1.59	50740.0	2849857.3	90
2018-05-27	57.0	57.0	56.6	56.6	-0.5	-0.88	46509.0	2640349.5	107
2018-05-24	56.2	57.2	56.2	57.06	0.98	1.75	142053.0	8067571.5	320
2018-05-23	56.0	56.3	55.9	56.08	0.38	0.68	53197.0	2982890.0	156
2018-05-22	56.3	56.3	55.7	55.7	-0.83	-1.47	191545.0	10706257.0	266
2018-05-21	56.8	57.4	56.0	56.53	-0.17	-0.3	114419.0	6489822.5	230
2018-05-20	57.0	57.2	56.6	56.7	-0.53	-0.93	49602.0	2824697.6	115
2018-05-17	56.5	58.0	56.5	57.23	0.78	1.38	190008.0	10915801.3	384
2018-05-16	55.6	57.0	55.3	56.45	1.05	1.9	328115.0	18258512.0	323
2018-05-15	55.1	55.5	54.9	55.4	0.6	1.09	40266.0	2228177.9	128
2018-05-14	55.0	55.0	54.8	54.8	-0.11	-0.2	80709.0	4428165.6	190
2018-05-13	55.1	56.0	54.9	54.91	-0.06	-0.11	229083.0	12674152.5	292
2018-05-10	55.0	55.2	54.3	54.97	-0.02	-0.04	323034.0	17680364.8	454
2018-05-09	55.9	56.1	55.0	54.99	-0.86	-1.54	176854.0	9800796.6	1247
2018-05-08	56.4	57.1	55.5	55.85	-0.65	-1.15	402528.0	22642697.7	1610
2018-05-07	56.9	57.0	56.5	56.5	-0.42	-0.74	78184.0	4439050.8	250
2018-05-06	57.2	57.5	56.7	56.92	-0.22	-0.39	154142.0	8779516.6	168
2018-05-03	57.5	57.6	56.6	57.14	-0.48	-0.83	238410.0	13647546.0	291
2018-05-02	58.0	58.0	57.6	57.62	-0.18	-0.31	165719.0	9565828.9	224
2018-05-01	58.4	58.4	57.5	57.8	-0.51	-0.87	135424.0	7833035.0	238
2018-04-30	57.5	58.5	57.3	58.31	0.78	1.36	279369.0	16126434.6	1145
2018-04-29	57.9	58.2	57.5	57.53	-0.28	-0.48	202981.0	11746026.9	1393
2018-04-26	57.8	58.3	57.8	57.81	-0.17	-0.29	122913.0	7133335.9	439
2018-04-25	58.5	58.5	57.9	57.98	-0.46	-0.79	117763.0	6834656.3	463
2018-04-24	58.4	58.9	58.2	58.44	-0.01	-0.02	174449.0	10204621.2	280
2018-04-23	57.9	59.0	57.6	58.45	0.88	1.53	366620.0	21328901.6	631
2018-04-22	57.6	57.7	57.3	57.57	0.09	0.16	155173.0	8919888.3	208
2018-04-19	58.0	58.4	57.4	57.48	-0.54	-0.93	327383.0	18948012.7	451
2018-04-18	58.5	58.8	57.9	58.02	-0.54	-0.92	262094.0	15260860.8	1932
2018-04-17	59.1	59.4	58.3	58.56	-0.57	-0.96	97538.0	5733765.0	184
2018-04-16	58.6	59.5	58.4	59.13	0.9	1.55	166063.0	9812689.3	347
2018-04-15	58.5	58.5	57.9	58.23	0.52	0.9	135336.0	7868403.7	204
2018-04-12	57.5	57.9	57.2	57.71	0.09	0.16	122766.0	7057914.6	199
2018-04-11	58.4	58.9	57.4	57.62	-0.44	-0.76	226913.0	13246638.5	276
2018-04-10	57.9	58.8	57.9	58.06	-0.08	-0.14	185934.0	10863521.4	278
2018-04-09	58.0	58.5	58.0	58.14	0.14	0.24	241197.0	14047770.4	415
2018-04-08	57.7	58.2	57.7	58.0	0.48	0.83	171609.0	9945170.5	275
2018-04-05	57.4	57.8	57.2	57.52	0.4	0.7	108856.0	6260502.5	227
2018-04-04	57.7	57.7	57.0	57.12	0.42	0.74	74044.0	4242085.0	189
2018-04-03	58.0	58.5	56.6	56.7	-1.49	-2.56	113691.0	6534811.4	305
2018-04-02	57.5	58.5	57.5	58.19	0.75	1.31	60195.0	3493386.4	166
2018-04-01	57.9	58.3	57.4	57.44	-0.26	-0.45	196257.0	11358651.8	219
2018-03-29	59.2	59.2	57.5	57.7	0.26	0.45	86329.0	5008116.8	316
2018-03-28	59.0	59.0	57.4	57.44	-1.18	-2.01	125337.0	7257921.8	263
2018-03-27	59.5	60.0	58.6	58.62	-0.74	-1.25	140962.0	8332483.2	244
2018-03-26	57.7	61.3	57.7	59.36	1.85	3.22	548576.0	32595569.2	851
2018-03-25	59.1	59.1	57.2	57.51	-1.23	-2.09	150735.0	8744321.8	348
2018-03-22	57.8	59.1	57.6	58.74	1.19	2.07	377691.0	22189691.8	653
2018-03-21	54.0	58.0	54.0	57.55	3.1	5.69	710304.0	40330849.4	1248
2018-03-20	54.6	55.2	53.9	54.45	0.52	0.96	866641.0	47232543.0	1265
2018-03-19	55.0	55.4	53.8	53.93	-0.91	-1.66	282413.0	15424831.0	619
2018-03-18	57.3	57.5	54.6	54.84	-2.13	-3.74	210316.0	11784627.8	630
2018-03-15	56.8	57.3	56.8	56.97	-0.02	-0.04	172547.0	9835862.5	333
2018-03-14	57.1	57.2	56.8	56.99	-0.25	-0.44	77763.0	4432801.1	307
2018-03-13	58.1	58.2	57.0	57.24	-0.78	-1.34	212739.0	12263141.7	364
2018-03-12	58.4	58.4	57.8	58.02	-0.4	-0.68	145622.0	8450682.1	301
2018-03-11	58.0	58.8	57.8	58.42	0.6	1.04	168535.0	9828804.0	267
2018-03-08	58.0	59.1	57.5	57.82	-0.1	-0.17	194696.0	11350852.9	378
2018-03-07	58.4	58.8	57.5	57.92	0.12	0.21	32562.0	1901110.7	97
2018-03-06	57.8	58.6	57.8	57.8	0.68	1.19	27728.0	1611727.0	153
2018-03-05	58.2	58.2	57.0	57.12	-1.09	-1.87	22310.0	1289369.9	105
2018-03-04	59.0	59.0	58.2	58.21	-0.79	-1.34	24518.0	1435241.8	211
2018-03-01	59.0	59.3	58.9	59.0	-0.71	-1.19	102477.0	6046431.4	209
2018-02-28	59.3	60.0	59.0	59.71	0.27	0.45	30505.0	1808547.3	145
2018-02-27	59.5	60.9	59.0	59.44	-0.19	-0.32	121448.0	7240819.6	347
2018-02-26	59.6	60.1	59.6	59.63	-0.44	-0.73	31854.0	1907074.7	81
2018-02-25	60.0	60.3	59.6	60.07	0.04	0.07	21208.0	1270430.4	90
2018-02-22	60.8	61.0	59.5	60.03	-0.79	-1.3	89783.0	5394481.0	239
2018-02-21	60.5	61.9	60.5	60.82	0.16	0.26	189525.0	11596773.9	377
2018-02-20	61.0	61.1	60.5	60.66	-0.21	-0.34	110890.0	6760126.9	137
2018-02-19	60.8	61.4	60.8	60.87	0.14	0.23	78856.0	4821597.3	198
2018-02-18	60.0	60.8	59.5	60.73	0.39	0.65	186831.0	11213365.5	183
2018-02-15	61.4	61.8	60.3	60.34	-0.12	-0.2	143540.0	8759571.8	274
2018-02-14	60.0	61.4	60.0	60.46	0.59	0.99	187588.0	11378768.4	336
2018-02-13	58.8	59.9	58.5	59.87	0.87	1.47	71780.0	4258485.0	118
2018-02-12	59.0	59.0	58.5	59.0	-0.03	-0.05	24664.0	1450427.9	82
2018-02-11	59.0	59.4	58.0	59.03	0.54	0.92	166983.0	9847163.1	223
2018-02-08	57.9	58.9	57.6	58.49	0.56	0.97	132006.0	7666243.9	168
2018-02-07	57.6	58.4	57.4	57.93	0.73	1.28	125387.0	7252857.6	193
2018-02-06	56.5	58.0	56.0	57.2	0.04	0.07	93365.0	5329719.6	200
2018-02-05	57.9	58.1	56.7	57.16	-0.37	-0.64	158645.0	9078721.0	222
2018-02-04	58.7	58.7	57.5	57.53	-1.43	-2.43	159048.0	9217715.6	241
2018-02-01	60.4	60.4	58.8	58.96	-1.25	-2.08	183917.0	10871815.3	441
2018-01-31	56.1	61.0	55.9	60.21	4.3	7.69	480991.0	27853335.4	820
2018-01-30	56.0	57.0	55.5	55.91	-0.06	-0.11	429978.0	24108863.7	1051
2018-01-29	57.5	57.5	55.7	55.97	-2.01	-3.47	128758.0	7315779.9	543
2018-01-28	57.7	58.0	57.7	57.98	-0.12	-0.21	32420.0	1878612.8	80
2018-01-25	57.5	58.6	57.5	58.1	0.06	0.1	132916.0	7761833.3	218
2018-01-24	58.3	58.5	57.5	58.04	-0.1	-0.17	65789.0	3825680.6	100
2018-01-23	57.5	58.3	57.5	58.14	0.44	0.76	30538.0	1771961.8	62
2018-01-22	57.8	58.0	57.5	57.7	0.0	0.0	132764.0	7689504.9	101
2018-01-21	58.9	58.9	57.5	57.7	-1.2	-2.04	113685.0	6600510.7	210
2018-01-18	57.8	59.0	57.7	58.9	1.4	2.43	153534.0	8945080.9	283
2018-01-17	56.3	58.1	56.0	57.5	1.06	1.88	134294.0	7693096.4	263
2018-01-16	55.9	56.6	55.8	56.44	0.95	1.71	157874.0	8871329.7	236
2018-01-15	56.2	56.5	55.4	55.49	-0.57	-1.02	141208.0	7874853.5	238
2018-01-14	55.8	56.3	55.5	56.06	0.06	0.11	200948.0	11248223.4	343
2018-01-11	55.7	56.2	55.6	56.0	0.04	0.07	140774.0	7884805.7	174
2018-01-10	55.3	56.1	55.1	55.96	0.66	1.19	78498.0	4353808.1	216
2018-01-09	55.4	55.5	55.1	55.3	-0.18	-0.32	72084.0	3987585.6	138
2018-01-08	56.1	56.3	55.4	55.48	-0.6	-1.07	94147.0	5262122.5	202
2018-01-07	54.9	56.5	54.9	56.08	1.29	2.35	182278.0	10183206.7	396
2018-01-04	54.5	55.0	54.5	54.79	0.4	0.74	57206.0	3123348.3	106
2018-01-03	54.4	54.9	54.1	54.39	-0.09	-0.17	222008.0	12108223.5	292
2018-01-02	54.5	54.7	54.4	54.48	-0.01	-0.02	99415.0	5419774.2	155
2018-01-01	53.5	55.8	53.5	54.49	0.63	1.17	111771.0	6144840.4	216
2017-12-31	54.0	54.1	53.4	53.86	-0.16	-0.3	61674.0	3317606.9	157
2017-12-28	55.5	55.5	54.0	54.02	-0.95	-1.73	151013.0	8246619.7	234
2017-12-27	54.5	55.5	54.5	54.97	0.31	0.57	103273.0	5669873.4	243
2017-12-26	54.3	54.7	54.0	54.66	0.55	1.02	41592.0	2262783.3	108
2017-12-25	54.8	55.7	54.0	54.11	-0.79	-1.44	245633.0	13521915.7	436
2017-12-24	53.6	55.8	53.6	54.9	1.56	2.92	531663.0	29207194.8	802
2017-12-21	53.5	53.6	52.7	53.34	0.25	0.47	169199.0	9009889.5	381
2017-12-20	52.2	53.8	51.6	53.09	0.95	1.82	437261.0	23178469.8	768
2017-12-19	52.1	52.7	51.9	52.14	0.15	0.29	152001.0	7935013.9	303
2017-12-18	51.0	52.1	51.0	51.99	1.08	2.12	140037.0	7224814.8	269
2017-12-17	50.9	51.0	50.7	50.91	0.12	0.24	49463.0	2515237.3	146
2017-12-14	51.0	51.3	50.2	50.79	-0.16	-0.31	203542.0	10330382.9	498
2017-12-13	51.2	51.4	50.8	50.95	-0.06	-0.12	62138.0	3177329.5	165
2017-12-12	51.0	51.3	50.7	51.01	-0.2	-0.39	143778.0	7342014.1	239
2017-12-11	51.8	51.9	51.0	51.21	-0.52	-1.01	109802.0	5655749.9	200
2017-12-10	52.0	52.1	51.7	51.73	0.08	0.15	105909.0	5498440.0	243
2017-12-07	51.9	52.0	51.5	51.65	0.02	0.04	101328.0	5238957.1	138
2017-12-06	51.5	51.7	51.4	51.63	-0.11	-0.21	122163.0	6301851.8	168
2017-12-05	52.0	52.1	51.7	51.74	-0.3	-0.58	34117.0	1770820.4	163
2017-12-04	52.8	53.4	52.0	52.04	-0.6	-1.14	83560.0	4389486.8	163
2017-12-03	52.4	53.0	52.4	52.64	0.5	0.96	59994.0	3164652.1	148
2017-11-30	51.8	52.3	51.8	52.14	0.15	0.29	18212.0	946133.7	67
2017-11-29	52.1	52.5	52.0	51.99	-0.14	-0.27	43552.0	2268623.6	131
2017-11-28	51.5	52.2	51.5	52.13	0.13	0.25	57860.0	3006412.6	107
2017-11-27	52.2	52.6	51.5	52.0	-0.2	-0.38	336134.0	17575322.3	256
2017-11-26	52.5	52.5	51.9	52.2	0.0	0.0	98584.0	5141755.6	170
2017-11-23	52.0	52.3	51.7	52.2	0.64	1.24	192277.0	10017823.6	238
2017-11-22	51.8	52.0	51.4	51.56	0.17	0.33	159522.0	8221895.1	337
2017-11-21	53.6	53.6	50.0	51.39	-1.72	-3.24	76693.0	4003941.6	252
2017-11-20	51.7	53.7	51.7	53.11	1.5	2.91	357794.0	18933358.4	595
2017-11-19	51.0	52.0	50.9	51.61	0.12	0.23	116355.0	5964766.7	166
2017-11-16	52.0	52.0	51.0	51.49	-0.36	-0.69	78978.0	4064154.4	146
2017-11-15	50.9	52.5	50.9	51.85	1.15	2.27	225383.0	11697675.9	384
2017-11-14	50.0	50.8	49.9	50.7	0.7	1.4	253204.0	12703560.45	411
2017-11-13	50.3	50.3	49.9	50.0	-0.12	-0.24	116497.0	5826780.9	207
2017-11-12	50.0	50.7	49.6	50.12	-0.26	-0.52	137467.0	6927234.3	229
2017-11-09	50.8	50.8	50.0	50.38	-0.18	-0.36	140508.0	7062982.6	201
2017-11-08	48.0	51.0	47.55	50.56	2.26	4.68	264311.0	13088925.85	452
2017-11-07	48.8	48.8	47.5	48.3	-0.49	-1.0	374622.0	18031354.8	380
2017-11-06	49.0	49.2	47.55	48.79	-0.33	-0.67	289167.0	13963370.55	420
2017-11-05	48.0	49.3	47.0	49.12	-0.51	-1.03	242799.0	11729678.35	516
2017-11-02	49.65	49.8	49.3	49.63	0.0	0.0	184994.0	9160952.1	442
2017-11-01	49.9	50.4	49.4	49.63	-0.27	-0.54	403906.0	20137688.2	684
2017-10-31	51.0	51.0	49.7	49.9	-0.78	-1.54	335785.0	16826439.9	640
2017-10-30	52.1	52.5	50.3	50.68	-1.52	-2.91	282047.0	14503776.8	558
2017-10-29	52.2	52.6	52.0	52.2	0.06	0.12	113001.0	5904169.6	303
2017-10-26	52.7	52.7	51.8	52.14	-0.46	-0.87	464249.0	24217899.6	1344
2017-10-25	53.7	54.2	49.5	52.6	-2.4	-4.36	2972028.0	151880652.7	6230
2017-10-24	60.0	60.0	55.0	55.0	-6.03	-9.88	1526977.0	84411766.6	1824
2017-10-23	61.4	61.4	60.8	61.03	-0.11	-0.18	24444.0	1492289.3	57
2017-10-22	61.6	61.6	60.9	61.14	-0.76	-1.23	30434.0	1863339.7	80
2017-10-19	62.0	62.0	61.0	61.9	0.4	0.65	96257.0	5888377.2	76
2017-10-18	62.3	62.3	61.5	61.5	-0.33	-0.53	24722.0	1528987.9	50
2017-10-17	62.1	62.4	61.6	61.83	-0.28	-0.45	23435.0	1453218.7	84
2017-10-16	62.7	64.0	62.1	62.11	-0.04	-0.06	523498.0	33272469.7	366
2017-10-15	61.8	62.3	61.6	62.15	0.68	1.11	30001.0	1857000.8	67
2017-10-12	61.8	61.8	59.0	61.47	0.58	0.95	263497.0	15958225.6	256
2017-10-11	63.0	63.0	60.4	60.89	-2.11	-3.35	161532.0	9885079.3	231
2017-10-10	64.0	64.1	63.0	63.0	-1.08	-1.69	22215.0	1416227.9	60
2017-10-09	64.5	65.0	64.0	64.08	-0.65	-1.0	88969.0	5753186.3	116
2017-10-08	64.0	65.0	64.0	64.73	0.16	0.25	63433.0	4104052.4	182
2017-10-05	66.0	66.0	64.0	64.57	-0.92	-1.4	131129.0	8507666.8	227
2017-10-04	65.0	65.8	65.0	65.49	0.52	0.8	121704.0	7969407.2	146
2017-10-03	65.0	65.5	64.5	64.97	-0.03	-0.05	85786.0	5573653.1	190
2017-10-02	62.0	65.5	61.8	65.0	2.4	3.83	526762.0	33122924.6	655
2017-10-01	62.5	62.9	62.4	62.6	-0.2	-0.32	58881.0	3683159.9	136
2017-09-28	63.0	63.3	62.8	62.8	-0.44	-0.7	100548.0	6336379.4	159
2017-09-27	63.0	63.6	62.4	63.24	0.06	0.09	84154.0	5281776.5	253
2017-09-26	60.3	64.2	60.3	63.18	3.18	5.3	348826.0	21911577.0	914
2017-09-25	60.0	60.2	59.8	60.0	0.08	0.13	104268.0	6257073.9	269
2017-09-21	60.0	60.2	59.8	59.92	-0.01	-0.02	94593.0	5682023.3	178
2017-09-20	60.9	60.9	59.9	59.93	-1.06	-1.74	244603.0	14712405.6	505
2017-09-19	61.6	61.6	60.9	60.99	-0.4	-0.65	93303.0	5715801.8	226
2017-09-18	62.1	62.1	61.4	61.39	-0.65	-1.05	39360.0	2425840.5	209
2017-09-17	62.9	63.0	62.0	62.04	-0.5	-0.8	67894.0	4227521.9	226
2017-09-14	63.7	63.7	62.5	62.54	-1.24	-1.94	114608.0	7228505.7	326
2017-09-13	63.8	63.9	63.7	63.78	-0.03	-0.05	37084.0	2365208.7	108
2017-09-12	64.2	64.5	63.8	63.81	-0.47	-0.73	153167.0	9823013.8	180
2017-09-11	64.3	64.5	64.1	64.28	-0.03	-0.05	78304.0	5041882.6	116
2017-09-10	64.3	64.6	64.1	64.31	0.23	0.36	140666.0	9061155.3	192
2017-09-07	64.2	64.2	63.9	64.08	-0.16	-0.25	77656.0	4972103.4	158
2017-09-06	64.1	64.5	64.1	64.24	-0.14	-0.22	38818.0	2496086.8	119
2017-08-29	64.2	64.5	64.1	64.38	0.12	0.19	161430.0	10395654.0	281
2017-08-28	65.5	65.5	64.1	64.26	-1.34	-2.04	271904.0	17564440.8	467
2017-08-27	66.0	66.0	65.2	65.6	-0.42	-0.64	190864.0	12526241.7	304
2017-08-24	66.1	66.2	65.2	66.02	-0.28	-0.42	187476.0	12316014.5	350
2017-08-23	66.5	67.3	66.3	66.3	-0.24	-0.36	100299.0	6699561.6	192
2017-08-22	65.7	66.8	65.7	66.54	0.75	1.14	127909.0	8471584.0	259
2017-08-21	65.3	66.1	65.3	65.79	0.55	0.84	124265.0	8188133.4	294
2017-08-20	65.6	66.0	65.0	65.24	0.13	0.2	111003.0	7264340.2	281
2017-08-17	65.0	65.5	64.9	65.11	0.1	0.15	90326.0	5885420.3	210
2017-08-16	64.2	65.4	64.2	65.01	0.35	0.54	147583.0	9552588.2	266
2017-08-15	66.1	66.4	64.5	64.66	-1.6	-2.41	262400.0	17154230.8	498
2017-08-14	68.0	68.5	66.1	66.26	-2.74	-3.97	185609.0	12419556.1	631
2017-08-13	74.9	74.9	69.0	69.0	-7.57	-9.89	400040.0	27935461.7	920
2017-08-10	78.0	78.2	76.5	76.57	-0.85	-1.1	49535.0	3838329.9	74
2017-08-09	77.6	78.1	77.3	77.42	-0.15	-0.19	57675.0	4477266.8	98
2017-08-08	77.5	78.1	77.4	77.57	-0.29	-0.37	34389.0	2674763.2	69
2017-08-07	77.5	78.3	77.5	77.86	0.34	0.44	64728.0	5039924.7	117
2017-08-06	77.1	77.6	77.1	77.52	1.02	1.33	11850.0	917502.7	46
2017-08-03	75.5	76.9	75.5	76.5	0.3	0.39	9896.0	755805.8	57
2017-08-02	76.6	76.6	75.3	76.2	-1.0	-1.3	13851.0	1052507.7	53
2017-08-01	76.9	77.7	76.8	77.2	0.75	0.98	60681.0	4696736.3	119
2017-07-31	76.2	76.9	76.0	76.45	0.0	0.0	25197.0	1921831.3	62
2017-07-30	77.0	77.0	76.3	76.45	-0.84	-1.09	9838.0	754583.1	51
2017-07-27	77.5	77.5	77.1	77.29	-0.11	-0.14	32214.0	2493450.7	67
2017-07-26	77.7	78.3	77.2	77.4	-0.29	-0.37	40102.0	3123105.8	79
2017-07-25	77.1	78.5	77.1	77.69	0.39	0.5	29937.0	2321607.1	161
2017-07-24	77.0	78.0	77.0	77.3	0.12	0.16	8938.0	693002.5	89
2017-07-23	77.3	78.5	76.7	77.18	-1.07	-1.37	54859.0	4236605.5	119
2017-07-20	77.0	78.6	77.0	78.25	0.55	0.71	36932.0	2884520.7	123
2017-07-19	76.1	78.0	76.1	77.7	0.61	0.79	21074.0	1630028.2	82
2017-07-18	77.3	78.4	76.5	77.09	-0.91	-1.17	161912.0	12461889.5	263
2017-07-17	77.0	78.1	77.0	78.0	0.06	0.08	69958.0	5442777.2	86
2017-07-16	76.9	78.0	76.0	77.94	0.99	1.29	51307.0	3965585.8	127
2017-07-13	76.7	77.0	76.6	76.95	0.64	0.84	66222.0	5089247.0	111
2017-07-12	77.8	78.4	76.1	76.31	-1.21	-1.56	72959.0	5650810.8	140
2017-07-11	76.2	77.9	76.2	77.52	1.52	2.0	50846.0	3919675.1	134
2017-07-10	74.5	76.2	74.4	76.0	1.97	2.66	50865.0	3847564.3	119
2017-07-09	74.1	74.2	73.1	74.03	0.73	1.0	30350.0	2241132.8	88
2017-07-06	73.5	74.0	73.0	73.3	-0.46	-0.62	36571.0	2689327.8	54
2017-07-05	75.0	75.0	73.0	73.76	-0.22	-0.3	86684.0	6393284.2	170
2017-07-04	76.0	76.0	73.3	73.98	-2.13	-2.8	50578.0	3796865.6	136
2017-07-03	75.3	76.2	75.3	76.11	0.27	0.36	67160.0	5093553.7	74
2017-07-02	75.3	76.0	75.3	75.84	0.54	0.72	32903.0	2493213.4	102
2017-06-22	74.6	76.2	74.4	75.3	0.58	0.78	147013.0	11016761.1	342
2017-06-21	73.6	75.0	73.5	74.72	1.27	1.73	97125.0	7244488.6	159
2017-06-20	72.7	73.6	72.5	73.45	0.8	1.1	124507.0	9138003.6	526
2017-06-19	71.3	73.0	71.3	72.65	0.27	0.37	77740.0	5634468.5	386
2017-06-18	72.0	72.4	72.0	72.38	0.6	0.84	23645.0	1703078.7	36
2017-06-15	72.7	72.7	72.0	71.78	-1.22	-1.67	10059.0	726798.3	30
2017-06-14	73.0	73.0	72.6	73.0	0.0	0.0	19476.0	1419803.4	35
2017-06-13	73.5	73.5	72.7	73.0	-0.09	-0.12	48876.0	3568662.9	99
2017-06-12	71.7	73.1	71.3	73.09	1.0	1.39	18780.0	1367316.6	78
2017-06-11	69.5	72.5	69.5	72.09	-1.8	-2.44	48856.0	3502368.8	221
2017-06-08	75.0	75.1	73.6	73.89	-1.61	-2.13	90088.0	6675307.7	117
2017-06-07	75.6	76.0	74.5	75.5	-0.06	-0.08	18429.0	1386947.1	56
2017-06-06	76.0	76.2	75.4	75.56	0.17	0.23	57230.0	4345283.2	72
2017-06-05	75.0	76.0	74.2	75.39	1.07	1.44	36774.0	2756752.8	87
2017-06-04	74.0	74.5	74.0	74.32	0.11	0.15	16431.0	1217759.2	60
2017-06-01	75.25	75.25	74.0	74.21	-0.78	-1.04	42653.0	3179681.25	84
2017-05-31	75.5	75.75	75.0	74.99	-0.12	-0.16	35542.0	2674296.5	82
2017-05-30	76.0	76.5	75.0	75.11	-0.14	-0.19	39053.0	2951953.25	98
2017-05-29	75.0	75.5	74.75	75.25	-0.1	-0.13	31143.0	2343628.75	90
2017-05-28	75.25	75.5	74.25	75.35	-1.06	-1.39	34174.0	2560118.75	111
2017-05-25	77.0	77.0	76.25	76.41	-0.84	-1.09	11345.0	871802.75	34
2017-05-24	77.75	77.75	77.0	77.25	-0.37	-0.48	122636.0	9501271.75	58
2017-05-23	79.0	79.0	77.25	77.62	-0.24	-0.31	110803.0	8588866.0	110
2017-05-22	78.75	79.0	77.5	77.86	-1.14	-1.44	24887.0	1949105.0	63
2017-05-21	79.25	79.75	79.0	79.0	-0.25	-0.32	27569.0	2185833.5	124
2017-05-18	79.0	79.25	79.0	79.25	-0.29	-0.36	12181.0	963206.25	86
2017-05-17	78.0	80.0	77.5	79.54	1.54	1.97	31472.0	2481747.5	131
2017-05-16	78.0	78.25	77.5	78.0	-0.06	-0.08	137080.0	10678604.75	238
2017-05-15	79.0	79.0	78.0	78.06	-0.87	-1.1	54559.0	4274275.25	129
2017-05-14	79.0	79.25	78.75	78.93	0.19	0.24	57696.0	4557561.75	166
2017-05-11	79.0	79.75	78.5	78.74	-1.45	-1.81	34858.0	2752972.75	151
2017-05-10	80.75	81.25	79.75	80.19	-0.55	-0.68	20768.0	1672431.0	177
2017-05-09	79.0	81.5	79.0	80.74	2.25	2.87	73992.0	5950926.0	250
2017-05-08	78.75	78.75	77.75	78.49	-0.41	-0.52	109176.0	8539206.0	159
2017-05-07	79.0	79.0	78.5	78.9	-0.84	-1.05	18019.0	1421866.0	59
2017-05-04	80.0	80.5	79.75	79.74	-1.01	-1.25	172575.0	13803340.75	272
2017-05-03	80.25	81.5	80.25	80.75	-0.55	-0.68	83569.0	6796221.25	164
2017-05-02	82.5	83.0	81.0	81.3	-0.54	-0.66	108699.0	8860190.0	213
2017-05-01	81.5	83.5	81.5	81.84	0.67	0.83	198961.0	16445177.25	387
2017-04-30	79.0	82.25	79.0	81.17	2.95	3.77	177888.0	14267496.0	374
2017-04-27	77.5	78.5	77.5	78.22	0.3	0.39	41685.0	3255118.5	73
2017-04-26	79.0	79.0	78.0	77.92	-0.58	-0.74	21902.0	1716417.75	75
2017-04-25	78.75	79.0	78.25	78.5	-0.67	-0.85	19199.0	1513028.25	76
2017-04-24	78.0	79.5	77.25	79.17	1.17	1.5	36038.0	2808110.75	125
2017-04-23	80.0	80.0	78.5	78.0	-0.29	-0.37	91428.0	7218855.0	144
2017-04-20	78.25	78.5	78.0	78.29	-1.18	-1.48	80704.0	6318727.25	151
2017-04-19	80.0	80.0	78.5	79.47	-0.54	-0.67	57213.0	4524710.75	189
2017-04-18	79.75	81.0	79.25	80.01	0.04	0.05	288123.0	23051600.5	383
2017-04-17	79.5	80.0	79.0	79.97	0.47	0.59	55352.0	4416405.5	170
2017-04-16	79.0	80.0	78.0	79.5	-0.76	-0.95	86180.0	6855237.0	216
2017-04-13	79.5	81.0	79.5	80.26	-0.09	-0.11	40709.0	3259520.0	170
2017-04-12	80.25	81.0	80.0	80.35	-0.43	-0.53	151061.0	12180028.5	277
2017-04-11	80.75	82.5	80.25	80.78	0.54	0.67	621460.0	50266096.75	1202
2017-04-10	78.5	84.0	78.25	80.24	1.78	2.27	279668.0	22529951.25	767
2017-04-09	76.5	78.75	76.5	78.46	1.84	2.4	310822.0	24232938.5	1006
2017-04-06	76.0	77.0	76.0	76.62	0.6	0.79	296681.0	22635381.25	1215
2017-04-05	75.5	76.5	75.25	76.02	0.19	0.25	237372.0	18041234.75	891
2017-04-04	75.25	76.0	74.75	75.83	1.08	1.44	322271.0	24228244.75	1162
2017-04-03	74.5	75.0	74.25	74.75	0.24	0.32	150767.0	11234930.5	961
2017-04-02	74.5	74.75	74.25	74.51	0.52	0.7	186633.0	13905666.0	1217
2017-03-30	73.0	74.25	72.5	73.99	1.48	2.04	53270.0	3916429.75	253
2017-03-29	72.0	72.75	71.75	72.51	0.63	0.88	119682.0	8631467.25	319
2017-03-28	70.5	72.0	70.25	71.88	1.16	1.64	127975.0	9131713.75	505
2017-03-27	71.5	71.75	70.5	70.72	-1.27	-1.76	72316.0	5143789.75	272
2017-03-26	72.0	73.0	72.0	71.99	-0.3	-0.41	200315.0	14518044.5	583
2017-03-23	74.5	75.0	72.0	72.29	-1.72	-2.32	72591.0	5313998.0	202
2017-03-22	75.0	75.0	73.5	74.01	-0.99	-1.32	126921.0	9403387.0	817
2017-03-21	73.5	75.5	73.5	75.0	1.5	2.04	254518.0	19055657.5	885
2017-03-20	74.5	74.75	73.5	73.5	-0.33	-0.45	22580.0	1670532.75	82
2017-03-19	73.75	74.5	73.5	73.83	0.24	0.33	35211.0	2606204.75	135
2017-03-16	71.5	75.0	71.5	73.59	2.6	3.66	206740.0	15136985.0	316
2017-03-15	70.5	71.25	70.5	70.99	0.49	0.7	333052.0	23499471.75	157
2017-03-14	70.75	70.75	69.5	70.5	-0.46	-0.65	15670.0	1098314.25	58
2017-03-13	70.0	71.25	70.0	70.96	-0.04	-0.06	43526.0	3072055.5	103
2017-03-12	72.5	72.5	70.5	71.0	-1.33	-1.84	31296.0	2234642.25	99
2017-03-09	73.25	73.75	72.0	72.33	-1.67	-2.26	114575.0	8392953.75	209
2017-03-08	73.75	74.75	73.5	74.0	0.55	0.75	150021.0	11088311.75	273
2017-03-07	70.75	74.25	70.75	73.45	2.44	3.44	398466.0	29210861.5	835
2017-03-06	71.0	71.5	69.5	71.01	1.01	1.44	132749.0	9366807.25	358
2017-03-05	70.0	70.5	70.0	70.0	0.0	0.0	65491.0	4600101.5	72
2017-03-02	70.25	70.25	70.0	70.0	0.2	0.29	125703.0	8800705.5	85
2017-03-01	70.0	70.25	69.75	69.8	-0.43	-0.61	23961.0	1677380.0	78
2017-02-28	68.75	70.25	68.75	70.23	0.77	1.11	41434.0	2888072.5	116
2017-02-27	70.0	71.0	69.75	69.46	-0.35	-0.5	156716.0	11056925.25	217
2017-02-26	68.5	70.75	68.5	69.81	1.03	1.5	60431.0	4221235.0	153
2017-02-23	67.25	71.5	67.25	68.78	1.64	2.44	255461.0	17865152.5	585
2017-02-22	67.25	67.75	67.0	67.14	0.01	0.01	30343.0	2041960.0	99
2017-02-21	67.75	67.75	67.0	67.13	-0.38	-0.56	31597.0	2123443.5	143
2017-02-20	68.75	68.75	67.5	67.51	-1.49	-2.16	28840.0	1965092.25	91
2017-02-19	69.5	69.75	69.0	69.0	-0.24	-0.35	76240.0	5298154.0	112
2017-02-16	69.25	69.5	68.25	69.24	0.2	0.29	76348.0	5275486.5	236
2017-02-15	68.25	69.25	67.75	69.04	0.79	1.16	64410.0	4414608.0	150
2017-02-14	68.0	68.5	67.75	68.25	-0.01	-0.01	36100.0	2458875.5	114
2017-02-13	68.0	68.75	67.5	68.26	0.51	0.75	101544.0	6901568.0	145
2017-02-12	68.0	68.0	67.5	67.75	0.5	0.74	53558.0	3621845.25	79
2017-02-09	67.25	67.5	66.75	67.25	-0.72	-1.06	67457.0	4534848.75	117
2017-02-08	68.5	68.5	67.25	67.97	-1.41	-2.03	36184.0	2458842.75	124
2017-02-07	70.0	70.5	69.0	69.38	-0.5	-0.72	54228.0	3754073.0	92
2017-02-06	68.5	70.0	68.5	69.88	1.3	1.9	76121.0	5262722.75	112
2017-02-05	70.0	70.0	68.5	68.58	-1.09	-1.56	45129.0	3132583.75	99
2017-02-02	69.0	69.75	69.0	69.67	0.53	0.77	67024.0	4638988.25	78
2017-02-01	69.5	69.5	68.25	69.14	-0.09	-0.13	62506.0	4315195.25	99
2017-01-31	70.0	70.0	69.0	69.23	-0.64	-0.92	33580.0	2335900.25	95
2017-01-30	71.0	71.0	69.75	69.87	-0.47	-0.67	92156.0	6509286.75	171
2017-01-29	68.5	70.75	68.0	70.34	1.58	2.3	132575.0	9219491.0	230
2017-01-26	69.0	69.75	68.25	68.76	0.26	0.38	153527.0	10639298.25	237
2017-01-25	67.25	69.0	67.25	68.5	1.24	1.84	184380.0	12634912.5	276
2017-01-24	66.25	67.5	66.25	67.26	1.26	1.91	153591.0	10305291.0	263
2017-01-23	66.25	67.0	66.0	66.0	-1.1	-1.64	262288.0	17476053.75	387
2017-01-22	68.0	68.0	65.5	67.1	-1.16	-1.7	237884.0	15885396.75	330
2017-01-19	68.0	69.5	67.0	68.26	-0.47	-0.68	213748.0	14600195.0	504
2017-01-18	74.5	74.5	67.5	68.73	-6.04	-8.08	403769.0	28573990.0	746
2017-01-17	74.75	75.0	74.75	74.77	-0.23	-0.31	32618.0	2439080.75	69
2017-01-16	74.75	75.0	74.0	75.0	0.25	0.33	54852.0	4100261.0	88
2017-01-15	75.0	75.0	74.75	74.75	0.0	0.0	24707.0	1847027.5	41
2017-01-12	74.0	75.25	74.0	74.75	0.25	0.34	29874.0	2235281.0	115
2017-01-11	75.0	77.0	74.25	74.5	-0.69	-0.92	121931.0	9174954.75	336
2017-01-10	74.5	77.5	74.0	75.19	0.6	0.8	212000.0	15943527.25	463
2017-01-09	74.75	75.0	73.0	74.59	-0.16	-0.21	35991.0	2669889.75	152
2017-01-08	74.75	75.0	74.25	74.75	-0.08	-0.11	88835.0	6637111.0	116
2017-01-05	74.0	75.0	73.25	74.83	1.03	1.4	210185.0	15551619.75	304
2017-01-04	74.0	74.0	72.5	73.8	-0.34	-0.46	38294.0	2826166.25	145
2017-01-03	74.25	74.5	74.0	74.14	0.14	0.19	49973.0	3702564.5	123
2017-01-02	73.75	74.25	73.75	74.0	0.66	0.9	95756.0	7052054.5	159
2017-01-01	73.0	74.25	73.0	73.34	-0.02	-0.03	51310.0	3774360.25	155
2016-12-29	73.25	73.5	72.75	73.36	-0.1	-0.14	99866.0	7306828.0	168
2016-12-28	74.5	74.5	73.25	73.46	-0.59	-0.8	107488.0	7937369.25	215
2016-12-27	74.0	74.25	72.5	74.05	1.05	1.44	104592.0	7685843.25	290
2016-12-26	74.0	74.0	73.0	73.0	-0.75	-1.02	84629.0	6228135.5	155
2016-12-25	73.0	74.25	73.0	73.75	1.5	2.08	104885.0	7744212.75	186
2016-12-22	72.0	72.5	71.75	72.25	0.63	0.88	49538.0	3571774.75	142
2016-12-21	71.25	71.75	71.0	71.62	0.74	1.04	123290.0	8815884.0	190
2016-12-20	71.5	71.75	70.5	70.88	-1.03	-1.43	123477.0	8740511.5	223
2016-12-19	73.0	73.0	71.75	71.91	-1.06	-1.45	124741.0	9002764.5	218
2016-12-18	70.0	74.0	70.0	72.97	1.98	2.79	206477.0	14934914.75	461
2016-12-15	69.0	71.25	68.5	70.99	1.76	2.54	127436.0	8959861.25	307
2016-12-14	68.5	69.5	68.0	69.23	0.32	0.46	211164.0	14522312.75	517
2016-12-13	69.5	70.25	68.0	68.91	-1.32	-1.88	211505.0	14510784.25	366
2016-12-12	69.5	71.75	68.0	70.23	1.31	1.9	242812.0	16958012.75	820
2016-12-11	69.5	70.75	68.0	68.92	-0.11	-0.16	202275.0	14036282.75	528
2016-12-08	67.75	72.75	67.5	69.03	2.1	3.14	717802.0	50212096.5	1448
2016-12-07	66.0	67.25	66.0	66.93	1.74	2.67	376098.0	25079642.25	666
2016-12-06	63.75	65.5	63.5	65.19	1.69	2.66	387019.0	25008789.25	481
2016-12-05	64.0	64.5	63.0	63.5	-1.08	-1.67	265326.0	16860123.5	407
2016-12-04	64.5	65.25	64.25	64.58	0.53	0.83	119503.0	7737721.0	273
2016-12-01	65.0	65.5	64.0	64.05	0.15	0.23	213824.0	13827974.5	404
2016-11-30	64.25	65.25	63.5	63.9	0.14	0.22	234301.0	15118262.25	314
2016-11-29	64.75	64.75	63.75	63.76	-0.63	-0.98	125755.0	8099928.75	199
2016-11-28	65.5	65.5	64.25	64.39	-0.8	-1.23	128792.0	8317025.25	266
2016-11-27	66.0	66.0	64.75	65.19	0.41	0.63	94178.0	6137090.25	244
2016-11-24	66.25	67.75	63.5	64.78	-1.97	-2.95	328233.0	21792245.75	488
2016-11-23	66.5	67.5	66.0	66.75	0.92	1.4	341339.0	22880419.25	333
2016-11-22	64.75	66.0	64.0	65.83	1.11	1.72	130365.0	8484367.0	338
2016-11-21	62.25	65.5	62.25	64.72	2.35	3.77	347210.0	22303386.25	515
2016-11-20	62.0	62.5	62.0	62.37	0.33	0.53	59853.0	3724175.75	243
2016-11-17	62.0	62.25	61.75	62.04	-0.59	-0.94	55264.0	3427231.5	125
2016-11-16	61.5	63.0	61.5	62.63	1.5	2.45	137776.0	8600004.75	257
2016-11-15	62.5	62.5	60.5	61.13	-0.86	-1.39	172846.0	10557168.25	431
2016-11-14	62.25	62.25	61.0	61.99	-0.74	-1.18	249330.0	15412594.5	665
2016-11-13	61.75	63.0	61.5	62.73	1.39	2.27	265906.0	16530061.0	421
2016-11-10	63.0	64.0	61.25	61.34	-0.39	-0.63	234259.0	14642166.75	470
2016-11-09	60.5	63.25	58.25	61.73	0.35	0.57	781603.0	47417829.0	1180
2016-11-08	58.0	63.0	58.0	61.38	3.97	6.92	703185.0	43082500.25	1088
2016-11-07	57.25	58.0	57.25	57.41	0.6	1.06	200053.0	11501421.0	424
2016-11-06	56.5	57.25	56.25	56.81	-0.16	-0.28	207191.0	11766794.25	260
2016-11-03	57.0	57.5	56.0	56.97	0.03	0.05	416666.0	23632948.0	633
2016-11-02	58.5	58.5	56.75	56.94	-1.76	-3.0	207020.0	11888599.25	558
2016-11-01	58.5	59.5	58.0	58.7	0.71	1.22	226120.0	13368744.5	567
2016-10-31	57.0	58.0	56.75	57.99	0.86	1.51	82223.0	4719513.75	173
2016-10-30	57.5	58.0	57.0	57.13	-0.52	-0.9	190735.0	10979738.75	255
2016-10-27	57.25	59.0	57.25	57.65	0.48	0.84	311798.0	18171291.25	393
2016-10-26	57.5	59.0	56.75	57.17	-0.32	-0.56	138101.0	7970317.5	295
2016-10-25	57.5	58.75	57.25	57.49	0.24	0.42	170620.0	9850870.25	275
2016-10-24	59.0	59.75	56.75	57.25	-1.75	-2.97	188872.0	10937457.5	327
2016-10-23	56.75	59.75	56.0	59.0	2.55	4.52	347513.0	20395120.25	553
2016-10-20	51.75	56.5	50.75	56.45	5.0	9.72	367886.0	20270287.25	590
2016-10-19	48.5	52.0	48.5	51.45	3.25	6.74	152949.0	7805845.05	414
2016-10-18	51.25	51.5	48.0	48.2	-3.05	-5.95	185611.0	9236066.75	316
2016-10-17	52.25	52.25	51.25	51.25	-0.95	-1.82	182905.0	9502220.0	152
2016-10-16	53.0	53.25	52.0	52.2	-1.15	-2.16	185919.0	9744997.25	231
2016-10-13	54.5	55.0	53.0	53.35	-1.71	-3.11	73617.0	3980390.5	180
2016-10-12	55.75	56.25	55.0	55.06	-0.94	-1.68	93393.0	5200063.5	211
2016-10-11	54.5	56.75	54.5	56.0	1.62	2.98	251538.0	14060821.0	389
2016-10-10	53.0	54.5	52.25	54.38	0.62	1.15	169568.0	9089105.75	445
2016-10-09	53.25	54.0	52.75	53.76	0.74	1.4	101631.0	5431948.75	217
2016-10-06	50.75	54.0	50.75	53.02	2.03	3.98	349810.0	18568783.25	487
2016-10-05	50.0	51.25	48.9	50.99	1.84	3.74	192736.0	9636300.95	354
2016-10-04	49.3	49.3	48.0	49.15	0.59	1.21	146837.0	7158394.6	209
2016-10-03	49.8	49.8	47.0	48.56	-0.27	-0.55	136633.0	6618691.9	309
2016-10-02	51.75	51.75	48.8	48.83	-2.43	-4.74	120222.0	6073003.85	265
2016-09-29	51.0	53.25	49.9	51.26	-0.5	-0.97	268737.0	13743748.15	518
2016-09-28	54.0	56.0	51.0	51.76	-2.05	-3.81	210468.0	11029453.75	321
2016-09-27	55.0	57.0	53.0	53.81	-3.01	-5.3	116092.0	6406383.5	250
2016-09-26	57.0	58.0	56.5	56.82	-0.17	-0.3	92028.0	5254227.25	141
2016-09-25	54.0	57.25	54.0	56.99	1.42	2.56	164329.0	9247794.0	381
2016-09-21	56.0	56.25	54.5	55.57	0.05	0.09	115174.0	6376225.25	241
2016-09-20	54.0	55.75	53.75	55.52	1.73	3.22	191486.0	10505899.0	335
2016-09-19	53.75	54.0	51.5	53.79	0.04	0.07	263997.0	13949597.75	469
2016-09-18	55.25	55.25	53.75	53.75	-1.21	-2.2	177115.0	9564884.25	272
2016-09-08	55.5	57.0	54.75	54.96	-0.05	-0.09	547966.0	30438639.0	762
2016-09-07	52.5	55.5	52.5	55.01	2.48	4.72	520231.0	28264180.0	719
2016-09-06	52.5	53.25	52.25	52.53	0.28	0.54	328839.0	17342515.0	340
2016-09-05	50.75	52.5	50.0	52.25	2.0	3.98	729436.0	37776637.25	636
2016-09-04	48.8	51.0	48.5	50.25	1.99	4.12	521801.0	26103910.6	769
2016-09-01	50.25	50.25	47.8	48.26	-1.99	-3.96	706537.0	34440167.85	1201
2016-08-31	53.25	53.25	50.0	50.25	-3.25	-6.07	800401.0	41042820.75	1252
2016-08-30	53.25	53.75	52.5	53.5	0.42	0.79	438983.0	23317007.0	623
2016-08-29	53.5	54.0	52.5	53.08	-1.12	-2.07	407332.0	21759885.5	413
2016-08-28	52.25	54.25	52.0	54.2	1.68	3.2	212491.0	11336147.0	408
2016-08-25	55.75	56.0	52.0	52.52	-3.71	-6.6	754063.0	40015728.5	1289
2016-08-24	58.0	58.0	56.0	56.23	-1.68	-2.9	138049.0	7898421.25	182
2016-08-23	57.5	58.5	57.25	57.91	0.66	1.15	120045.0	6946382.0	217
2016-08-22	58.0	58.0	56.75	57.25	-0.87	-1.5	142147.0	8148828.5	388
2016-08-21	58.75	58.75	57.5	58.12	-0.35	-0.6	127450.0	7407123.5	453
2016-08-18	57.5	59.0	55.75	58.47	0.84	1.46	338633.0	19311351.0	1195
2016-08-17	60.5	60.75	57.25	57.63	-3.06	-5.04	481961.0	28438777.75	828
2016-08-16	62.0	62.25	60.5	60.69	-1.26	-2.03	384267.0	23549410.75	642
2016-08-15	63.0	63.25	61.75	61.95	-1.01	-1.6	425165.0	26578594.25	637
2016-08-14	64.0	64.25	62.75	62.96	-0.63	-0.99	338205.0	21518551.5	466
2016-08-11	64.75	64.75	63.5	63.59	-1.37	-2.11	310583.0	19878608.5	521
2016-08-10	66.0	66.0	64.5	64.96	-1.04	-1.58	247891.0	16114490.0	455
2016-08-09	64.75	66.0	64.5	66.0	1.49	2.31	413203.0	26914421.5	633
2016-08-08	65.25	65.25	64.25	64.51	-0.44	-0.68	153819.0	9949558.0	243
2016-08-07	65.25	65.75	65.0	64.95	0.04	0.06	81357.0	5298296.25	179
2016-08-04	66.25	66.75	64.75	64.91	-1.08	-1.64	258705.0	16993400.5	370
2016-08-03	66.75	66.75	65.75	65.99	-1.01	-1.51	172118.0	11417544.25	238
2016-08-02	68.0	68.0	66.5	67.0	-1.0	-1.47	164171.0	11027729.75	206
2016-08-01	68.0	68.25	67.5	68.0	0.5	0.74	76324.0	5186680.75	142
2016-07-31	65.75	68.0	65.25	67.5	1.5	2.27	204011.0	13669591.5	321
2016-07-28	66.5	66.75	65.25	66.0	-0.69	-1.03	179397.0	11835830.75	297
2016-07-27	66.75	66.75	66.25	66.69	-0.01	-0.01	130201.0	8660952.75	183
2016-07-26	67.0	67.25	66.25	66.7	-0.41	-0.61	211592.0	14107896.5	812
2016-07-25	68.25	68.5	66.75	67.11	-1.24	-1.81	241089.0	16252417.0	371
2016-07-24	70.75	70.75	68.0	68.35	-3.11	-4.35	250245.0	17333254.0	487
2016-07-21	71.75	72.5	71.0	71.46	-0.1	-0.14	125963.0	9029206.25	213
2016-07-20	73.25	73.75	71.5	71.56	-1.16	-1.6	212500.0	15402263.75	326
2016-07-19	71.5	73.0	71.25	72.72	1.47	2.06	209617.0	15162849.5	349
2016-07-18	71.0	71.5	70.75	71.25	0.05	0.07	82812.0	5888469.5	181
2016-07-17	71.25	71.5	71.0	71.2	-0.04	-0.06	162178.0	11523175.25	192
2016-07-14	71.0	71.5	70.75	71.24	-0.48	-0.67	171268.0	12168273.75	184
2016-07-13	71.25	72.0	70.75	71.72	0.23	0.32	178602.0	12795059.0	245
2016-07-12	71.25	71.5	70.75	71.49	0.62	0.87	50895.0	3629711.75	195
2016-07-11	70.0	71.0	70.0	70.87	0.87	1.24	74649.0	5270649.75	232
2016-07-10	69.0	70.0	69.0	70.0	0.77	1.11	51155.0	3569238.75	143
2016-06-30	69.0	69.75	68.75	69.23	-2.07	-2.9	148974.0	10332351.25	371
2016-06-29	71.75	72.25	71.0	71.3	-0.37	-0.52	273249.0	19626901.25	322
2016-06-28	72.5	72.5	71.5	71.67	-0.78	-1.08	108032.0	7768956.25	198
2016-06-27	72.0	73.0	71.75	72.45	0.67	0.93	259895.0	18803082.5	296
2016-06-26	69.25	72.25	69.25	71.78	-1.97	-2.67	240437.0	17125624.75	387
2016-06-23	73.25	74.0	73.25	73.75	0.11	0.15	175800.0	12970824.5	200
2016-06-22	73.75	74.0	73.0	73.64	0.3	0.41	179726.0	13237585.5	337
2016-06-21	73.0	73.75	72.75	73.34	0.18	0.25	276838.0	20285499.5	417
2016-06-20	71.0	74.25	70.75	73.16	2.18	3.07	304013.0	22089766.25	610
2016-06-19	72.0	72.5	70.5	70.98	-0.53	-0.74	99963.0	7133036.75	277
2016-06-16	71.75	71.75	71.0	71.51	-0.43	-0.6	109995.0	7852868.5	215
2016-06-15	71.5	73.0	71.5	71.94	0.25	0.35	370618.0	26816355.0	611
2016-06-14	70.75	72.25	70.75	71.69	1.05	1.49	284212.0	20344241.25	479
2016-06-13	69.25	71.0	69.0	70.64	1.31	1.89	338226.0	23747842.25	469
2016-06-12	68.75	69.5	68.25	69.33	0.32	0.46	120861.0	8324143.5	294
2016-06-09	69.5	69.75	68.75	69.01	-0.53	-0.76	156487.0	10830527.75	308
2016-06-08	69.5	70.5	69.25	69.54	0.38	0.55	236966.0	16534157.5	380
2016-06-07	68.5	69.25	68.25	69.16	1.11	1.63	136182.0	9372495.0	324
2016-06-06	68.0	68.25	67.5	68.05	-0.02	-0.03	112188.0	7631676.5	226
2016-06-05	69.0	69.25	67.75	68.07	-1.02	-1.48	236078.0	16120123.25	454
2016-06-02	69.5	69.75	69.0	69.09	-0.29	-0.42	138763.0	9616708.5	309
2016-06-01	69.0	70.0	69.0	69.38	0.01	0.01	277838.0	19301415.25	428
2016-05-31	69.5	69.75	68.5	69.37	0.77	1.12	168931.0	11660569.0	331
2016-05-30	70.25	70.25	68.5	68.6	-0.95	-1.37	164008.0	11321538.25	344
2016-05-29	69.0	70.5	68.0	69.55	0.27	0.39	222156.0	15400826.0	399
2016-05-26	71.0	71.0	69.0	69.28	-1.36	-1.93	317813.0	22291380.0	699
2016-05-25	70.75	71.25	70.25	70.64	0.68	0.97	285812.0	20177769.25	484
2016-05-24	70.0	70.75	69.25	69.96	-0.13	-0.19	367928.0	25690570.25	560
2016-05-23	72.5	72.5	69.5	70.09	-2.45	-3.38	649961.0	46130025.75	1139
2016-05-22	72.25	73.25	72.0	72.54	0.05	0.07	204076.0	14821816.75	500
2016-05-19	73.0	73.0	72.0	72.49	-0.6	-0.82	257163.0	18594169.75	553
2016-05-18	73.5	74.0	73.0	73.09	-0.2	-0.27	361694.0	26563309.75	612
2016-05-17	72.25	73.5	72.25	73.29	1.33	1.85	595397.0	43405389.5	847
2016-05-16	72.5	72.5	71.25	71.96	-0.27	-0.37	360600.0	25892684.5	569
2016-05-15	73.5	73.5	71.5	72.23	-1.26	-1.71	808207.0	58723535.5	799
2016-05-12	73.0	74.25	72.5	73.49	0.88	1.21	797852.0	58766440.25	1009
2016-05-11	73.25	73.5	72.5	72.61	-0.63	-0.86	295857.0	21568797.25	546
2016-05-10	73.0	74.75	72.75	73.24	0.09	0.12	1312614.0	96699538.25	1157
2016-05-09	73.75	73.75	72.0	73.15	-0.34	-0.46	669059.0	48751498.25	1042
2016-05-08	74.25	74.5	73.25	73.49	-0.33	-0.45	720862.0	53306342.0	861
2016-05-05	74.25	74.75	73.5	73.82	-0.02	-0.03	881406.0	65388534.25	1048
2016-05-04	75.25	75.5	72.75	73.84	-1.52	-2.02	770931.0	57274965.25	1022
2016-05-03	78.0	78.5	75.25	75.36	-2.43	-3.12	887915.0	68181997.25	1635
2016-05-02	75.5	78.5	75.25	77.79	2.38	3.16	1901640.0	146633725.75	2848
2016-05-01	74.25	77.0	73.5	75.41	1.32	1.78	1610491.0	121658537.25	2535
2016-04-28	72.0	76.0	72.0	74.09	1.68	2.32	1334946.0	99161300.0	2764
2016-04-27	72.75	73.5	71.75	72.41	0.08	0.11	895528.0	65135550.5	1336
2016-04-26	73.0	75.25	72.0	72.33	-1.0	-1.36	1194733.0	87861065.5	2302
2016-04-25	71.75	74.25	70.5	73.33	1.49	2.07	2175502.0	158075122.5	3526
2016-04-24	69.0	72.25	69.0	71.84	3.0	4.36	2165360.0	153679233.75	3382
2016-04-21	69.0	69.75	68.25	68.84	-0.18	-0.26	690148.0	47561511.5	1316
2016-04-20	70.0	70.0	68.0	69.02	-1.54	-2.18	1636725.0	112550059.5	2294
2016-04-19	69.0	71.0	68.5	70.56	2.56	3.76	1349452.0	94167324.5	1955
2016-04-18	69.0	69.0	66.75	68.0	-1.14	-1.65	1051193.0	71118886.75	1920
2016-04-17	70.5	70.5	69.0	69.14	-1.25	-1.78	638868.0	44439883.25	1369
2016-04-14	71.0	71.25	70.0	70.39	-0.75	-1.05	763935.0	53980930.0	1550
2016-04-13	72.0	72.25	70.75	71.14	-0.38	-0.53	951795.0	68162327.0	1800
2016-04-12	71.0	73.0	70.75	71.52	0.55	0.77	1377528.0	98511190.0	2700
2016-04-11	70.5	71.75	70.25	70.97	0.3	0.42	855883.0	60725456.5	1877
2016-04-10	71.75	72.0	70.25	70.67	-0.17	-0.24	819711.0	58304220.25	1800
2016-04-07	73.0	73.0	70.25	70.84	-0.86	-1.2	1055805.0	75812174.0	2628
2016-04-06	70.25	73.0	70.0	71.7	1.96	2.81	2582158.0	184540655.25	4705
2016-04-05	71.0	71.0	69.5	69.74	-2.02	-2.81	1345679.0	94475697.75	3052
2016-04-04	69.75	72.5	69.25	71.76	2.14	3.07	2030575.0	144384225.5	4535
2016-04-03	70.5	72.0	68.75	69.62	-2.98	-4.1	4061186.0	283909138.0	8302
2016-03-31	75.5	77.75	72.0	72.6	-4.53	-5.87	9093259.0	685966542.25	17127
2016-03-30	76.75	77.25	72.75	77.13	6.88	9.79	22706712.0	1720898695.5	29943
2016-03-29	70.25	70.25	70.25	70.25	6.25	9.77	225734.0	15857813.5	2303
