# Supplementary material for: Effective short-term forecasts of Saudi stock price trends using technical indicators and large-scale multivariate time series
Source: PeerJ Comput Sci. 2023 Jan 6;9:e1205. doi: 10.7717/peerj-cs.1205 (PMC10280263; doi:10.7717/peerj-cs.1205)
Supplement: Supplemental Information 3 [file peerj-cs-09-1205-s003.zip › TASI Dataset 2021/EIC_1303.csv]

date	open	high	low	close	change	change_percent	volume_traded	value_traded_SAR	number_trades
2020-03-19	13.0	13.7	13.0	13.5	0.3	2.27	142023.0	1905542.06	176
2020-03-18	12.5	13.34	12.5	13.2	-0.08	-0.6	239014.0	3154720.54	246
2020-03-17	12.82	13.3	12.0	13.28	0.28	2.15	147624.0	1907260.9	341
2020-03-16	13.0	13.4	12.98	13.0	-0.66	-4.83	99669.0	1305147.96	250
2020-03-15	14.5	14.5	13.3	13.66	-0.82	-5.66	458696.0	6300935.0	611
2020-03-12	13.76	15.0	13.48	14.48	0.08	0.56	153148.0	2156913.14	270
2020-03-11	14.0	15.12	13.98	14.4	-0.56	-3.74	276994.0	4025016.14	432
2020-03-10	14.26	14.96	13.98	14.96	1.36	10.0	266755.0	3898799.3	308
2020-03-09	14.0	14.16	13.6	13.6	-1.5	-9.93	170434.0	2340800.08	280
2020-03-08	14.9	15.5	14.84	15.1	-1.38	-8.37	143145.0	2147882.86	268
2020-03-05	15.82	16.48	15.74	16.48	0.78	4.97	123121.0	1965638.3	203
2020-03-04	15.36	15.82	15.36	15.7	0.28	1.82	34281.0	535724.46	106
2020-03-03	15.26	15.6	15.22	15.42	0.32	2.12	59108.0	912770.22	134
2020-03-02	15.34	15.72	15.0	15.1	-0.14	-0.92	134308.0	2073984.7	181
2020-03-01	16.0	16.0	15.04	15.24	-0.96	-5.93	74090.0	1137250.66	159
2020-02-27	16.06	16.2	15.98	16.2	-0.04	-0.25	61934.0	992455.82	149
2020-02-26	16.22	16.34	16.1	16.24	-0.24	-1.46	106617.0	1724125.56	168
2020-02-25	16.58	16.58	16.28	16.48	-0.06	-0.36	116242.0	1903402.66	206
2020-02-24	17.14	17.2	16.54	16.54	-0.8	-4.61	354162.0	5964195.14	361
2020-02-23	17.12	17.34	17.1	17.34	0.1	0.58	140332.0	2420257.76	240
2020-02-20	16.92	17.3	16.92	17.24	0.26	1.53	444238.0	7639837.88	496
2020-02-19	16.8	16.98	16.8	16.98	0.16	0.95	66871.0	1131849.72	171
2020-02-18	16.8	16.94	16.78	16.82	-0.18	-1.06	86882.0	1463389.18	237
2020-02-17	16.98	17.06	16.76	17.0	0.1	0.59	73429.0	1244676.24	199
2020-02-16	17.14	17.22	16.84	16.9	-0.28	-1.63	138583.0	2356982.8	279
2020-02-13	17.34	17.46	16.94	17.18	-0.14	-0.81	329759.0	5688150.32	604
2020-02-12	17.06	17.34	17.0	17.32	0.24	1.41	321918.0	5538734.22	354
2020-02-11	16.92	17.1	16.8	17.08	0.1	0.59	119314.0	2022350.28	176
2020-02-10	16.7	17.0	16.68	16.98	0.32	1.92	100180.0	1691414.18	181
2020-02-09	16.8	16.8	16.56	16.66	-0.34	-2.0	141948.0	2362739.98	212
2020-02-06	17.22	17.22	17.0	17.0	-0.28	-1.62	261713.0	4478643.82	274
2020-02-05	17.14	17.32	17.14	17.28	0.26	1.53	295269.0	5090575.14	362
2020-02-04	16.8	17.36	16.72	17.02	0.22	1.31	775722.0	13262663.02	741
2020-02-03	16.6	16.8	16.34	16.8	0.22	1.33	391359.0	6463742.16	482
2020-02-02	16.74	16.84	16.54	16.58	-0.32	-1.89	118821.0	1981298.08	281
2020-01-30	16.74	16.92	16.74	16.9	0.18	1.08	154134.0	2599206.08	206
2020-01-29	16.68	16.94	16.68	16.72	0.02	0.12	214001.0	3605148.32	299
2020-01-28	16.8	16.88	16.6	16.7	-0.1	-0.6	176310.0	2948569.02	276
2020-01-27	17.16	17.28	16.68	16.8	-0.34	-1.98	385835.0	6562023.0	506
2020-01-26	17.04	17.14	16.9	17.14	0.08	0.47	301872.0	5138319.44	439
2020-01-23	17.22	17.22	16.98	17.06	-0.18	-1.04	384837.0	6568363.04	599
2020-01-22	17.38	17.62	17.22	17.24	0.02	0.12	910769.0	15861989.28	914
2020-01-21	16.7	17.32	16.68	17.22	0.52	3.11	1140341.0	19348107.82	1160
2020-01-20	16.48	16.9	16.48	16.7	0.3	1.83	763193.0	12777030.26	923
2020-01-19	16.38	16.54	16.34	16.4	0.08	0.49	204114.0	3358163.22	351
2020-01-16	16.4	16.44	16.3	16.32	-0.02	-0.12	252345.0	4124610.38	295
2020-01-15	16.32	16.54	16.3	16.34	0.02	0.12	383943.0	6309102.78	498
2020-01-14	16.46	16.62	16.22	16.32	-0.1	-0.61	671572.0	10993848.44	753
2020-01-13	15.9	16.68	15.9	16.42	0.52	3.27	1366689.0	22452096.32	1388
2020-01-12	15.7	15.9	15.7	15.9	0.28	1.79	246979.0	3910232.94	313
2020-01-09	15.38	15.64	15.38	15.62	0.44	2.9	330353.0	5138080.04	326
2020-01-08	15.2	15.54	15.0	15.18	-0.48	-3.07	380510.0	5825831.28	490
2020-01-07	15.54	15.9	15.46	15.66	0.26	1.69	360415.0	5639240.34	463
2020-01-06	15.42	15.58	15.28	15.4	-0.06	-0.39	205544.0	3168621.72	381
2020-01-05	15.42	15.7	15.42	15.46	-0.44	-2.77	326254.0	5073306.98	447
2020-01-02	16.1	16.1	15.9	15.9	-0.14	-0.87	381091.0	6095362.66	515
2020-01-01	15.78	16.16	15.78	16.04	0.38	2.43	819097.0	13130067.54	1031
2019-12-31	15.5	15.9	15.5	15.66	0.16	1.03	392420.0	6151081.16	465
2019-12-30	15.84	15.84	15.5	15.5	-0.24	-1.52	326142.0	5106462.76	433
2019-12-29	15.88	15.94	15.68	15.74	0.12	0.77	397609.0	6286176.68	612
2019-12-26	15.2	15.9	15.16	15.62	0.42	2.76	1144102.0	17830220.14	1271
2019-12-25	15.38	15.38	15.2	15.2	-0.14	-0.91	183184.0	2794933.8	365
2019-12-24	15.36	15.48	15.22	15.34	0.04	0.26	328642.0	5044055.16	464
2019-12-23	15.24	15.4	15.24	15.3	0.1	0.66	238662.0	3651649.42	380
2019-12-22	15.1	15.2	15.0	15.2	0.1	0.66	228289.0	3442703.68	328
2019-12-19	15.02	15.28	15.0	15.1	0.12	0.8	465166.0	7033862.46	620
2019-12-18	14.62	14.98	14.62	14.98	0.36	2.46	338259.0	5010991.32	492
2019-12-17	14.56	14.64	14.52	14.62	0.08	0.55	135180.0	1971163.52	230
2019-12-16	14.34	14.74	14.34	14.54	0.24	1.68	410982.0	5997534.8	778
2019-12-15	14.3	14.5	14.18	14.3	0.14	0.99	367539.0	5273007.66	540
2019-12-12	14.22	14.3	14.12	14.16	-0.14	-0.98	108124.0	1535472.54	291
2019-12-11	14.2	14.3	14.2	14.3	0.1	0.7	75276.0	1072505.28	246
2019-12-10	14.16	14.3	14.16	14.2	0.02	0.14	64014.0	910626.54	149
2019-12-09	14.3	14.3	14.18	14.18	-0.1	-0.7	48194.0	686340.8	157
2019-12-08	14.2	14.3	14.2	14.28	0.08	0.56	80425.0	1147459.46	177
2019-12-05	14.22	14.22	14.02	14.2	-0.02	-0.14	101005.0	1425408.82	171
2019-12-04	14.12	14.22	14.08	14.22	0.08	0.57	84309.0	1192828.32	101
2019-12-03	14.2	14.2	14.1	14.14	-0.02	-0.14	83544.0	1183463.76	147
2019-12-02	14.26	14.3	14.16	14.16	0.06	0.43	154613.0	2196767.02	238
2019-12-01	14.1	14.12	14.1	14.1	0.1	0.71	81773.0	1153408.36	161
2019-11-28	14.14	14.14	13.9	14.0	-0.06	-0.43	107520.0	1507666.44	257
2019-11-27	14.0	14.2	14.0	14.06	0.06	0.43	85782.0	1209780.26	227
2019-11-26	14.02	14.08	14.0	14.0	-0.02	-0.14	143286.0	2009753.78	226
2019-11-25	14.08	14.24	14.0	14.02	-0.14	-0.99	143846.0	2027649.88	245
2019-11-24	14.3	14.4	14.14	14.16	-0.14	-0.98	106075.0	1513768.38	239
2019-11-21	14.32	14.36	14.3	14.3	-0.06	-0.42	130561.0	1871310.98	230
2019-11-20	14.36	14.5	14.32	14.36	0.04	0.28	93956.0	1351509.68	235
2019-11-19	14.32	14.36	14.3	14.32	0.02	0.14	81844.0	1172340.88	203
2019-11-18	14.32	14.38	14.22	14.3	0.0	0.0	112170.0	1601184.8	248
2019-11-17	14.34	14.34	14.28	14.3	-0.02	-0.14	50752.0	725811.04	178
2019-11-14	14.46	14.5	14.32	14.32	-0.14	-0.97	72024.0	1040261.94	193
2019-11-13	14.7	14.8	14.44	14.46	-0.34	-2.3	225227.0	3285366.96	324
2019-11-12	14.78	14.82	14.7	14.8	0.0	0.0	45545.0	672810.54	136
2019-11-11	14.6	14.84	14.6	14.8	0.04	0.27	85396.0	1254479.14	190
2019-11-10	14.6	14.78	14.6	14.76	0.04	0.27	65039.0	957193.9	165
2019-11-07	14.8	14.82	14.72	14.72	-0.14	-0.94	43881.0	648497.94	185
2019-11-06	14.86	14.96	14.86	14.86	0.08	0.54	51795.0	771587.4	155
2019-11-05	14.8	14.8	14.78	14.78	0.04	0.27	34041.0	503336.22	136
2019-11-04	14.7	14.74	14.7	14.74	0.04	0.27	13745.0	202150.54	88
2019-11-03	14.66	14.74	14.66	14.7	-0.02	-0.14	41736.0	613182.14	124
2019-10-31	14.72	14.76	14.72	14.72	-0.04	-0.27	33926.0	500625.44	130
2019-10-30	14.74	14.8	14.7	14.76	0.06	0.41	71179.0	1048839.54	158
2019-10-29	14.8	14.8	14.68	14.7	-0.3	-2.0	150089.0	2210254.34	275
2019-10-28	15.14	15.2	15.0	15.0	-0.14	-0.92	60967.0	920280.78	175
2019-10-27	15.2	15.2	15.14	15.14	-0.08	-0.53	36468.0	553499.58	123
2019-10-24	15.2	15.34	15.14	15.22	0.02	0.13	111637.0	1703161.42	214
2019-10-23	15.18	15.26	15.04	15.2	0.0	0.0	151070.0	2291004.76	235
2019-10-22	15.04	15.2	15.0	15.2	0.24	1.6	79543.0	1200620.62	167
2019-10-21	15.02	15.02	14.96	14.96	-0.1	-0.66	20014.0	300138.0	72
2019-10-20	14.88	15.06	14.88	15.06	0.26	1.76	86465.0	1298957.78	174
2019-10-17	14.84	14.84	14.8	14.8	0.2	1.37	28380.0	420502.16	70
2019-10-16				14.6	0.0	0.0	17444.0	256447.6	95
2019-10-15	15.0	15.0	14.6	14.6	-0.42	-2.8	67408.0	997636.34	160
2019-10-14	14.96	15.3	14.96	15.02	0.24	1.62	183815.0	2768928.66	336
2019-10-13	14.9	14.9	14.78	14.78	-0.12	-0.81	47995.0	711676.9	107
2019-10-10	15.1	15.1	14.88	14.9	-0.1	-0.67	65312.0	976184.5	134
2019-10-09	15.02	15.1	14.98	15.0	0.02	0.13	44226.0	664205.72	101
2019-10-08	15.08	15.22	14.98	14.98	-0.28	-1.83	112051.0	1691861.96	194
2019-10-07	15.32	15.4	15.24	15.26	-0.08	-0.52	101008.0	1546336.28	196
2019-10-06	15.2	15.42	15.2	15.34	0.18	1.19	149257.0	2287735.44	226
2019-10-03	15.1	15.2	15.1	15.16	-0.04	-0.26	52693.0	797683.5	186
2019-10-02	15.26	15.26	15.16	15.2	-0.14	-0.91	88454.0	1345506.3	170
2019-10-01	15.36	15.4	15.28	15.34	-0.02	-0.13	140340.0	2150367.64	199
2019-09-30	15.4	15.42	15.32	15.36	0.04	0.26	91528.0	1406560.88	164
2019-09-29	15.22	15.46	15.22	15.32	0.12	0.79	273957.0	4210450.62	354
2019-09-26	15.3	15.46	15.14	15.2	-0.1	-0.65	262458.0	4010515.5	338
2019-09-25	15.3	15.78	15.3	15.3	0.1	0.66	380290.0	5898199.18	641
2019-09-24	14.9	15.28	14.9	15.2	0.32	2.15	117378.0	1776478.8	228
2019-09-22	14.64	14.9	14.64	14.88	0.22	1.5	58111.0	862448.26	129
2019-09-19	14.62	14.7	14.62	14.66	-0.02	-0.14	35714.0	523521.82	96
2019-09-18	14.72	14.72	14.68	14.68	0.06	0.41	33154.0	487274.8	85
2019-09-17	14.72	14.8	14.6	14.62	-0.18	-1.22	55963.0	822524.78	144
2019-09-16	14.98	15.0	14.8	14.8	-0.14	-0.94	57825.0	860072.92	181
2019-09-15	14.68	14.94	14.66	14.94	0.1	0.67	60656.0	896017.0	144
2019-09-12	14.82	15.06	14.78	14.84	0.02	0.13	104063.0	1547476.42	173
2019-09-11	15.14	15.14	14.6	14.82	-0.38	-2.5	182761.0	2695272.72	280
2019-09-10	15.5	15.5	15.18	15.2	-0.42	-2.69	85313.0	1309329.32	198
2019-09-09	15.46	15.62	15.44	15.62	0.18	1.17	54251.0	842860.3	158
2019-09-08	15.54	15.56	15.4	15.44	0.04	0.26	54378.0	841950.3	148
2019-09-05	15.4	15.64	15.32	15.4	0.28	1.85	188132.0	2912228.14	451
2019-09-04	15.08	15.16	15.02	15.12	0.04	0.27	18684.0	282146.78	93
2019-09-03	15.0	15.4	14.98	15.08	-0.06	-0.4	149525.0	2266722.42	247
2019-09-02	14.9	15.14	14.88	15.14	0.26	1.75	89222.0	1334457.84	177
2019-09-01	14.84	15.0	14.84	14.88	0.08	0.54	80256.0	1192902.34	100
2019-08-29	14.82	14.82	14.8	14.8	-0.06	-0.4	26892.0	398641.72	87
2019-08-28	14.88	14.92	14.86	14.86	0.0	0.0	60889.0	906485.44	86
2019-08-27	15.04	15.04	14.78	14.86	-0.14	-0.93	68694.0	1020973.72	143
2019-08-26	14.92	15.0	14.8	15.0	0.0	0.0	65717.0	981750.14	150
2019-08-25	15.2	15.2	14.98	15.0	-0.4	-2.6	111570.0	1682754.66	241
2019-08-22	15.6	15.6	15.36	15.4	-0.2	-1.28	77326.0	1195188.2	156
2019-08-21	15.72	15.72	15.6	15.6	-0.08	-0.51	56650.0	885275.56	92
2019-08-20	15.6	15.86	15.6	15.68	0.0	0.0	71513.0	1124750.7	156
2019-08-19	15.66	15.72	15.62	15.68	0.02	0.13	61320.0	960769.08	129
2019-08-18	15.68	15.68	15.52	15.66	-0.04	-0.25	76073.0	1186906.36	229
2019-08-08	15.86	15.86	15.7	15.7	-0.14	-0.88	82361.0	1298389.4	117
2019-08-07	15.72	16.0	15.72	15.84	0.3	1.93	72209.0	1147764.54	194
2019-08-06	15.52	15.62	15.52	15.54	-0.08	-0.51	29411.0	457661.36	90
2019-08-05	15.52	15.7	15.48	15.62	-0.08	-0.51	189840.0	2947217.62	243
2019-08-04	15.8	15.84	15.5	15.7	-0.3	-1.88	91391.0	1431273.32	252
2019-08-01	16.0	16.02	15.94	16.0	-0.12	-0.74	74039.0	1184791.6	158
2019-07-31	15.8	16.28	15.8	16.12	0.04	0.25	206337.0	3308570.6	416
2019-07-30	16.08	16.18	16.08	16.08	-0.06	-0.37	79181.0	1275406.9	210
2019-07-29	16.22	16.22	16.14	16.14	-0.06	-0.37	40689.0	658470.58	151
2019-07-28	16.16	16.24	16.16	16.2	-0.06	-0.37	51408.0	832397.78	143
2019-07-25	16.14	16.26	16.14	16.26	0.08	0.49	38358.0	621490.4	83
2019-07-24	16.14	16.18	15.98	16.18	0.04	0.25	77056.0	1238283.48	184
2019-07-23	16.18	16.22	16.08	16.14	-0.16	-0.98	92116.0	1487038.96	228
2019-07-22	16.36	16.36	16.26	16.3	-0.1	-0.61	72017.0	1175436.1	161
2019-07-21	16.5	16.5	16.32	16.4	-0.2	-1.2	52280.0	857681.3	152
2019-07-18	16.58	16.66	16.52	16.6	-0.04	-0.24	91671.0	1521427.98	178
2019-07-17	16.76	16.8	16.64	16.64	-0.16	-0.95	92412.0	1542895.34	187
2019-07-16	16.82	16.92	16.78	16.8	0.06	0.36	109245.0	1838010.62	193
2019-07-15	16.66	16.88	16.66	16.74	0.08	0.48	136141.0	2283510.84	292
2019-07-14	16.7	16.74	16.64	16.66	-0.02	-0.12	134060.0	2236776.32	228
2019-07-11	16.78	16.98	16.6	16.68	0.0	0.0	197654.0	3313166.44	357
2019-07-10	16.38	16.84	16.34	16.68	0.34	2.08	463201.0	7727893.48	718
2019-07-09	16.32	16.34	16.22	16.34	0.02	0.12	94696.0	1542678.44	153
2019-07-08	16.28	16.32	16.22	16.32	-0.02	-0.12	28553.0	464697.0	103
2019-07-07	16.3	16.36	16.3	16.34	-0.02	-0.12	25943.0	423682.54	83
2019-07-04	16.34	16.46	16.34	16.36	0.06	0.37	46190.0	757013.28	116
2019-07-03	16.3	16.3	16.24	16.3	-0.02	-0.12	77329.0	1257481.26	131
2019-07-02	16.5	16.5	16.28	16.32	-0.2	-1.21	77494.0	1266793.86	140
2019-07-01	16.36	16.58	16.36	16.52	0.16	0.98	102707.0	1692736.48	184
2019-06-30	16.38	16.5	16.34	16.36	0.04	0.25	96983.0	1592153.26	193
2019-06-27	16.38	16.44	16.32	16.32	-0.06	-0.37	78297.0	1282074.88	142
2019-06-26	16.3	16.42	16.3	16.38	0.0	0.0	142151.0	2326245.42	221
2019-06-25	16.18	16.38	16.08	16.38	0.4	2.5	187809.0	3053815.28	310
2019-06-24	16.12	16.12	15.94	15.98	-0.1	-0.62	104607.0	1675074.86	246
2019-06-23	16.34	16.4	16.08	16.08	-0.26	-1.59	210681.0	3409351.84	334
2019-06-20	16.84	16.9	16.3	16.34	-0.56	-3.31	483247.0	7948759.5	582
2019-06-19	17.0	17.0	16.9	16.9	-0.08	-0.47	131758.0	2233788.16	245
2019-06-18	17.06	17.22	16.9	16.98	-0.1	-0.59	244777.0	4180892.22	410
2019-06-17	17.26	17.38	17.08	17.08	-0.2	-1.16	403595.0	6948232.06	428
2019-06-16	17.4	17.5	17.2	17.28	-0.36	-2.04	256939.0	4461177.72	348
2019-06-13	17.5	17.7	17.16	17.64	-0.12	-0.68	349075.0	6090135.82	563
2019-06-12	17.22	17.8	16.72	17.76	0.54	3.14	842979.0	14629077.86	1023
2019-06-11	15.78	17.26	15.78	17.22	1.52	9.68	1837076.0	31275867.34	1384
2019-06-10	15.34	16.0	15.34	15.7	0.36	2.35	239202.0	3757990.9	534
2019-06-09	15.1	15.4	15.1	15.34	0.22	1.46	83178.0	1272704.98	183
2019-05-30	14.94	15.18	14.9	15.12	0.12	0.8	30211.0	454905.48	218
2019-05-29	14.92	15.0	14.92	15.0	0.02	0.13	16296.0	244040.52	119
2019-05-28	14.86	15.0	14.86	14.98	0.1	0.67	67106.0	1004468.32	267
2019-05-27	14.98	14.98	14.7	14.88	0.04	0.27	48502.0	718983.66	149
2019-05-26	15.04	15.04	14.8	14.84	-0.2	-1.33	64197.0	956830.26	109
2019-05-23	15.08	15.08	15.02	15.04	-0.04	-0.27	32835.0	493931.5	127
2019-05-22	15.08	15.54	15.04	15.08	0.08	0.53	182759.0	2792933.68	405
2019-05-21	14.82	15.04	14.82	15.0	0.24	1.63	67443.0	1008932.86	159
2019-05-20	14.86	14.9	14.76	14.76	-0.1	-0.67	47622.0	706004.78	132
2019-05-19	14.82	15.0	14.74	14.86	0.04	0.27	114171.0	1696089.72	307
2019-05-16	14.7	14.86	14.7	14.82	0.0	0.0	103818.0	1537506.6	202
2019-05-15	14.6	15.02	14.6	14.82	0.32	2.21	206457.0	3077234.82	332
2019-05-14	15.04	15.28	14.06	14.5	-0.6	-3.97	216341.0	3215680.62	455
2019-05-13	16.0	16.0	15.1	15.1	-0.92	-5.74	196968.0	3058164.24	603
2019-05-12	16.38	16.38	16.0	16.02	-0.38	-2.32	93970.0	1511281.62	244
2019-05-09	16.62	16.62	16.38	16.4	-0.22	-1.32	88040.0	1448524.34	276
2019-05-08	16.72	16.74	16.62	16.62	-0.1	-0.6	75071.0	1251876.18	218
2019-05-07	16.8	16.82	16.7	16.72	-0.14	-0.83	54779.0	917569.26	284
2019-05-06	17.0	17.04	16.7	16.86	-0.26	-1.52	109566.0	1844738.08	470
2019-05-05	17.24	17.24	17.08	17.12	-0.16	-0.93	83753.0	1434779.64	309
2019-05-02	17.38	17.44	17.24	17.28	-0.1	-0.58	146726.0	2539248.48	358
2019-05-01	17.5	17.5	17.3	17.38	-0.08	-0.46	112419.0	1952381.1	317
2019-04-30	17.5	17.62	17.44	17.46	-0.14	-0.8	237013.0	4151145.28	365
2019-04-29	17.76	17.76	17.54	17.6	-0.18	-1.01	166419.0	2933971.44	373
2019-04-28	17.8	17.9	17.78	17.78	-0.02	-0.11	141252.0	2518110.2	236
2019-04-25	17.92	17.98	17.8	17.8	-0.1	-0.56	146557.0	2618096.74	267
2019-04-24	18.14	18.14	17.9	17.9	-0.24	-1.32	125329.0	2261007.38	330
2019-04-23	17.8	18.26	17.76	18.14	0.32	1.8	444275.0	8032047.92	674
2019-04-22	17.94	18.0	17.8	17.82	-0.14	-0.78	189372.0	3387129.12	352
2019-04-21	18.0	18.08	17.96	17.96	-0.06	-0.33	138682.0	2496838.12	295
2019-04-18	18.2	18.2	18.02	18.02	-0.16	-0.88	175266.0	3171212.74	352
2019-04-17	18.3	18.64	18.18	18.18	-0.14	-0.76	640938.0	11820535.78	979
2019-04-16	18.14	18.4	18.0	18.32	0.24	1.33	578577.0	10560701.58	769
2019-04-15	18.0	18.2	17.92	18.08	0.06	0.33	226928.0	4105609.0	371
2019-04-14	18.04	18.06	17.92	18.02	-0.04	-0.22	95507.0	1719645.06	284
2019-04-11	18.16	18.16	18.06	18.06	-0.1	-0.55	51570.0	933854.44	168
2019-04-10	18.22	18.24	18.16	18.16	-0.06	-0.33	51774.0	941710.12	113
2019-04-09	18.22	18.26	18.16	18.22	-0.06	-0.33	138350.0	2516655.62	181
2019-04-08	18.06	18.34	18.04	18.28	0.22	1.22	254782.0	4653597.52	378
2019-04-07	18.08	18.12	18.02	18.06	0.02	0.11	93592.0	1690539.14	166
2019-04-04	18.14	18.16	18.02	18.04	-0.1	-0.55	85068.0	1540124.66	197
2019-04-03	18.3	18.44	18.12	18.14	-0.1	-0.55	419064.0	7688972.82	602
2019-04-02	17.98	18.32	17.94	18.24	0.28	1.56	502945.0	9161366.6	634
2019-04-01	17.92	18.04	17.92	17.96	-0.12	-0.66	100530.0	1806269.06	197
2019-03-31	17.98	18.1	17.92	18.08	0.1	0.56	128753.0	2318539.46	258
2019-03-28	18.06	18.26	17.96	17.98	-0.08	-0.44	257617.0	4656890.64	425
2019-03-27	18.14	18.16	18.04	18.06	-0.08	-0.44	208231.0	3766277.92	299
2019-03-26	18.16	18.32	18.12	18.14	0.0	0.0	208609.0	3797688.5	342
2019-03-25	18.24	18.28	18.1	18.14	-0.08	-0.44	195082.0	3542639.38	348
2019-03-24	18.4	18.4	18.16	18.22	-0.1	-0.55	247940.0	4535094.52	382
2019-03-21	18.16	18.5	18.14	18.32	0.06	0.33	541271.0	9924021.42	774
2019-03-20	18.18	18.46	18.18	18.26	-0.54	-2.87	710887.0	13019218.84	946
2019-03-19	19.04	19.04	18.62	18.8	-0.1	-0.53	484516.0	9099622.34	679
2019-03-18	19.12	19.12	18.88	18.9	-0.18	-0.94	314224.0	5961358.9	510
2019-03-17	18.94	19.18	18.88	19.08	0.26	1.38	597503.0	11382906.66	895
2019-03-14	19.14	19.28	18.8	18.82	-0.52	-2.69	680897.0	12959750.22	1092
2019-03-13	19.5	20.16	19.1	19.34	0.04	0.21	1302848.0	25731831.32	2108
2019-03-12	20.2	20.44	19.2	19.3	-0.84	-4.17	1478132.0	29371416.24	2137
2019-03-11	20.5	21.28	19.58	20.14	0.78	4.03	3608710.0	73971155.12	3922
2019-03-10	17.7	19.36	17.62	19.36	1.76	10.0	1233820.0	22762500.42	1525
2019-03-07	17.52	17.84	17.46	17.6	0.08	0.46	357756.0	6335858.76	450
2019-03-06	17.46	17.7	17.46	17.52	0.04	0.23	215407.0	3789333.98	261
2019-03-05	17.38	17.7	17.36	17.48	0.1	0.58	204262.0	3589094.58	326
2019-03-04	17.4	17.5	17.32	17.38	-0.02	-0.11	56458.0	984316.88	114
2019-03-03	17.3	17.46	17.22	17.4	0.1	0.58	106695.0	1851960.02	221
2019-02-28	17.16	17.3	17.0	17.3	0.22	1.29	81658.0	1400828.18	154
2019-02-27	17.06	17.08	17.0	17.08	0.02	0.12	41558.0	707991.02	104
2019-02-26	17.12	17.12	17.04	17.06	-0.02	-0.12	16616.0	283958.36	60
2019-02-25	17.04	17.16	17.04	17.08	-0.02	-0.12	28784.0	491984.46	82
2019-02-24	17.1	17.1	17.08	17.1	0.02	0.12	27410.0	468537.96	74
2019-02-21	17.08	17.16	17.06	17.08	-0.14	-0.81	49042.0	838299.78	146
2019-02-20	17.18	17.24	17.08	17.22	0.12	0.7	33085.0	567055.72	119
2019-02-19	17.24	17.24	17.1	17.1	-0.16	-0.93	74120.0	1271433.44	143
2019-02-18	17.3	17.32	17.26	17.26	-0.12	-0.69	35993.0	622908.22	101
2019-02-17	17.4	17.44	17.32	17.38	-0.02	-0.11	31249.0	542426.78	91
2019-02-14	17.42	17.56	17.4	17.4	-0.08	-0.46	31060.0	542131.18	108
2019-02-13	17.5	17.52	17.44	17.48	-0.04	-0.23	34396.0	601306.62	113
2019-02-12	17.54	17.56	17.44	17.52	-0.04	-0.23	31771.0	555867.88	92
2019-02-11	17.54	17.56	17.44	17.56	0.06	0.34	30595.0	535316.52	91
2019-02-10	17.5	17.7	17.5	17.5	0.0	0.0	72930.0	1283695.64	170
2019-02-07	17.7	17.7	17.5	17.5	-0.12	-0.68	56845.0	998055.9	121
2019-02-06	17.84	17.84	17.62	17.62	-0.22	-1.23	65694.0	1162934.94	166
2019-02-05	17.72	17.9	17.7	17.84	0.14	0.79	67025.0	1191287.6	149
2019-02-04	17.68	17.8	17.66	17.7	-0.02	-0.11	124397.0	2206440.48	195
2019-02-03	17.56	17.74	17.56	17.72	0.22	1.26	178037.0	3144352.7	237
2019-01-31	17.88	17.9	17.5	17.5	-0.4	-2.23	114851.0	2031121.08	250
2019-01-30	17.7	17.9	17.6	17.9	0.26	1.47	207850.0	3697767.16	295
2019-01-29	17.48	17.9	17.46	17.64	0.18	1.03	430616.0	7626091.88	517
2019-01-28	17.36	17.58	17.32	17.46	0.24	1.39	442601.0	7741494.4	531
2019-01-27	17.04	17.3	17.02	17.22	0.2	1.18	201359.0	3461491.5	355
2019-01-24	17.1	17.1	17.0	17.02	-0.04	-0.23	89787.0	1528772.84	152
2019-01-23	17.0	17.08	17.0	17.06	0.06	0.35	74055.0	1261512.48	143
2019-01-22	17.08	17.1	17.0	17.0	0.0	0.0	69921.0	1191969.64	123
2019-01-21	17.02	17.12	16.98	17.0	-0.02	-0.12	99291.0	1691321.44	189
2019-01-20	17.14	17.24	17.0	17.02	0.06	0.35	126283.0	2149671.6	214
2019-01-17	17.02	17.04	16.92	16.96	-0.08	-0.47	150604.0	2559526.04	246
2019-01-16	17.1	17.16	17.02	17.04	-0.06	-0.35	112773.0	1926054.96	202
2019-01-15	17.2	17.28	17.1	17.1	-0.04	-0.23	207379.0	3558548.76	260
2019-01-14	17.14	17.34	17.04	17.14	0.0	0.0	246317.0	4244226.54	379
2019-01-13	16.94	17.3	16.92	17.14	0.22	1.3	395663.0	6800931.62	496
2019-01-10	17.0	17.08	16.92	16.92	-0.04	-0.24	52430.0	890863.38	130
2019-01-09	17.0	17.1	16.94	16.96	0.0	0.0	146960.0	2499358.22	222
2019-01-08	17.02	17.04	16.9	16.96	0.04	0.24	52984.0	898272.42	140
2019-01-07	16.88	17.0	16.86	16.92	0.02	0.12	35747.0	604729.28	131
2019-01-06	16.9	16.98	16.9	16.9	0.04	0.24	39737.0	672558.14	113
2019-01-03	16.8	16.96	16.76	16.86	0.06	0.36	50832.0	856326.54	125
2019-01-02	16.76	16.82	16.76	16.8	-0.02	-0.12	24597.0	413312.1	57
2019-01-01	16.82	16.82	16.78	16.82	-0.04	-0.24	31911.0	535909.46	105
2018-12-31	16.9	16.94	16.82	16.86	0.0	0.0	67127.0	1133377.56	101
2018-12-30	16.82	16.9	16.74	16.86	0.04	0.24	139277.0	2341965.36	202
2018-12-27	16.9	16.94	16.8	16.82	0.12	0.72	113790.0	1919063.34	235
2018-12-26	16.8	16.84	16.7	16.7	-0.14	-0.83	90797.0	1523879.18	157
2018-12-25	16.92	17.0	16.7	16.84	-0.2	-1.17	64155.0	1080406.4	170
2018-12-24	16.92	17.12	16.9	17.04	0.12	0.71	67442.0	1147074.36	158
2018-12-23	16.9	16.94	16.42	16.92	-0.08	-0.47	97997.0	1650149.5	187
2018-12-20	17.2	17.22	17.0	17.0	-0.3	-1.73	69224.0	1185072.52	223
2018-12-19	17.3	17.4	17.26	17.3	-0.08	-0.46	104859.0	1814740.32	245
2018-12-18	17.38	17.46	17.36	17.38	-0.02	-0.11	152670.0	2657679.82	277
2018-12-17	17.4	17.54	17.4	17.4	0.0	0.0	169549.0	2958847.4	273
2018-12-16	17.38	17.5	17.38	17.4	-0.1	-0.57	136149.0	2371300.66	227
2018-12-13	17.46	17.6	17.44	17.5	0.06	0.34	128208.0	2242874.94	217
2018-12-12	17.48	17.52	17.42	17.44	0.0	0.0	178156.0	3110252.08	273
2018-12-11	17.34	17.48	17.28	17.44	0.1	0.58	156299.0	2715447.04	200
2018-12-10	17.46	17.46	17.26	17.34	-0.12	-0.69	103933.0	1802710.48	202
2018-12-09	17.6	17.62	17.3	17.46	-0.18	-1.02	147554.0	2573170.32	309
2018-12-06	17.66	17.76	17.58	17.64	-0.04	-0.23	253166.0	4468349.38	360
2018-12-05	17.68	18.1	17.5	17.68	-0.02	-0.11	1101074.0	19641585.14	1303
2018-12-04	17.4	17.7	17.32	17.7	0.36	2.08	429313.0	7532027.5	611
2018-12-03	17.56	17.64	17.34	17.34	-0.14	-0.8	344620.0	6034054.6	512
2018-12-02	17.28	17.5	17.2	17.48	0.34	1.98	821451.0	14283511.1	882
2018-11-29	17.0	17.34	16.98	17.14	0.14	0.82	585466.0	10044283.66	658
2018-11-28	16.98	17.12	16.72	17.0	0.1	0.59	275405.0	4675871.32	253
2018-11-27	16.92	17.08	16.88	16.9	-0.02	-0.12	217438.0	3686649.24	216
2018-11-26	17.0	17.0	16.9	16.92	0.02	0.12	65453.0	1108703.92	120
2018-11-25	17.08	17.08	16.9	16.9	-0.1	-0.59	118355.0	2007249.32	179
2018-11-22	17.04	17.14	16.96	17.0	0.0	0.0	114270.0	1949902.98	175
2018-11-21	16.6	17.14	16.5	17.0	0.4	2.41	325248.0	5500576.22	447
2018-11-20	16.9	16.9	16.6	16.6	-0.24	-1.43	113974.0	1905308.68	212
2018-11-19	16.8	17.0	16.76	16.84	0.04	0.24	105668.0	1785634.04	196
2018-11-18	17.2	17.2	16.8	16.8	-0.4	-2.33	169899.0	2887647.74	295
2018-11-15	17.18	17.38	17.14	17.2	0.08	0.47	278788.0	4805716.44	377
2018-11-14	17.14	17.34	17.0	17.12	-0.22	-1.27	306382.0	5275559.72	430
2018-11-13	16.92	18.04	16.86	17.34	0.42	2.48	1247103.0	21859715.92	1462
2018-11-12	16.9	16.92	16.78	16.92	0.12	0.71	91156.0	1535478.2	189
2018-11-11	16.9	16.9	16.56	16.8	-0.16	-0.94	104843.0	1755384.38	235
2018-11-08	17.16	17.16	16.96	16.96	-0.14	-0.82	115720.0	1970576.92	235
2018-11-07	17.12	17.2	17.06	17.1	-0.1	-0.58	137873.0	2361036.28	237
2018-11-06	17.06	17.3	17.06	17.2	0.1	0.58	161147.0	2772179.78	269
2018-11-05	16.96	17.6	16.96	17.1	0.16	0.94	539541.0	9339681.16	841
2018-11-04	16.92	17.2	16.84	16.94	0.04	0.24	330206.0	5615476.8	430
2018-11-01	17.34	17.44	16.86	16.9	-0.44	-2.54	348453.0	5987926.86	494
2018-10-31	17.54	17.82	17.28	17.34	-0.18	-1.03	1006962.0	17621537.86	1136
2018-10-30	16.44	17.52	16.2	17.52	1.02	6.18	1367848.0	22832782.9	1296
2018-10-29	16.3	16.76	16.3	16.5	0.24	1.48	406660.0	6728143.54	533
2018-10-28	16.16	16.28	16.04	16.26	0.28	1.75	214267.0	3460215.6	426
2018-10-25	16.06	16.24	15.98	15.98	-0.04	-0.25	299258.0	4823993.62	356
2018-10-24	16.04	16.16	15.92	16.02	0.02	0.13	183001.0	2930222.0	221
2018-10-23	15.98	16.16	15.8	16.0	0.2	1.27	321380.0	5150945.96	274
2018-10-22	16.0	16.14	15.6	15.8	-0.16	-1.0	239782.0	3821638.02	361
2018-10-21	15.5	16.04	15.5	15.96	-0.44	-2.68	171013.0	2725692.24	198
2018-10-18	16.08	16.4	16.08	16.4	0.1	0.61	48965.0	796773.38	126
2018-10-17	16.4	16.48	16.1	16.3	-0.1	-0.61	139772.0	2272745.3	200
2018-10-16	16.5	16.5	16.0	16.4	-0.1	-0.61	96888.0	1561096.44	157
2018-10-15	16.6	16.6	16.2	16.5	0.52	3.25	50868.0	834863.88	138
2018-10-14	17.0	17.0	15.7	15.98	-1.06	-6.22	137499.0	2230448.92	288
2018-10-11	17.5	17.5	17.0	17.04	-0.66	-3.73	98910.0	1693784.22	332
2018-10-10	18.36	18.36	17.5	17.7	-0.6	-3.28	276239.0	4918285.4	475
2018-10-09	18.5	18.84	18.3	18.3	-0.02	-0.11	120372.0	2236496.24	274
2018-10-08	18.3	18.4	18.28	18.32	-0.06	-0.33	41578.0	761129.14	107
2018-10-07	18.7	18.7	18.32	18.38	-0.28	-1.5	31071.0	573410.72	110
2018-10-04	18.7	18.94	18.54	18.66	0.14	0.76	119947.0	2252969.14	271
2018-10-03	18.36	18.66	18.36	18.52	0.22	1.2	67012.0	1240502.98	147
2018-10-02	18.38	18.38	18.3	18.3	-0.12	-0.65	52120.0	956416.58	139
2018-10-01	18.84	18.84	18.36	18.42	-0.34	-1.81	142925.0	2638474.92	240
2018-09-30	18.54	18.8	18.5	18.76	0.26	1.41	93603.0	1744801.96	205
2018-09-27	18.28	18.5	18.28	18.5	0.2	1.09	43911.0	806337.2	115
2018-09-26	18.22	18.32	18.2	18.3	0.08	0.44	70698.0	1288507.3	118
2018-09-25	18.38	18.4	18.22	18.22	-0.12	-0.65	49876.0	913693.4	134
2018-09-20	18.52	18.52	18.32	18.34	-0.26	-1.4	86680.0	1594406.3	144
2018-09-19	18.6	18.72	18.42	18.6	0.06	0.32	31475.0	584625.82	87
2018-09-18	18.54	18.6	18.26	18.54	-0.32	-1.7	76591.0	1412115.26	149
2018-09-17	18.54	19.0	18.54	18.86	0.56	3.06	46623.0	878715.06	132
2018-09-16	18.5	18.5	18.3	18.3	-0.22	-1.19	19391.0	356942.32	100
2018-09-13	18.66	18.68	18.52	18.52	0.02	0.11	18210.0	339041.86	69
2018-09-12	19.0	19.1	18.44	18.5	-0.52	-2.73	59130.0	1111081.84	125
2018-09-11	19.3	19.3	19.02	19.02	-0.08	-0.42	24412.0	465647.82	112
2018-09-10	19.3	19.34	19.06	19.1	-0.2	-1.04	48563.0	930758.18	171
2018-09-09	19.08	19.3	19.06	19.3	0.16	0.84	61589.0	1175993.64	105
2018-09-06	19.5	19.5	19.0	19.14	-0.46	-2.35	88733.0	1709457.08	236
2018-09-05	20.64	20.64	19.32	19.6	-0.9	-4.39	75209.0	1511308.22	226
2018-09-04	20.5	20.96	20.48	20.5	0.0	0.0	126352.0	2620576.72	216
2018-09-03	20.5	20.5	20.5	20.5	0.0	0.0	5245.0	107317.4	51
2018-09-02	20.32	20.5	20.26	20.5	-0.06	-0.29	26180.0	533405.02	85
2018-08-30	20.6	20.76	20.54	20.56	0.02	0.1	38967.0	804480.72	93
2018-08-29	20.5	20.56	20.5	20.54	0.04	0.2	25494.0	523151.28	97
2018-08-28	20.5	20.54	20.5	20.5	-0.02	-0.1	30202.0	619492.5	110
2018-08-27	20.62	20.86	20.52	20.52	-0.18	-0.87	47153.0	972629.52	106
2018-08-26	20.8	20.86	20.7	20.7	-0.3	-1.43	24964.0	518419.68	105
2018-08-16	20.9	21.0	20.78	21.0	0.1	0.48	75265.0	1573333.74	113
2018-08-15	20.12	21.1	20.12	20.9	0.8	3.98	261772.0	5425937.34	394
2018-08-14	20.1	20.12	19.98	20.1	0.0	0.0	40309.0	808019.18	82
2018-08-13	19.94	20.12	19.92	20.1	-0.2	-0.99	139221.0	2784016.52	129
2018-08-12	19.8	20.3	19.8	20.3	0.2	1.0	83005.0	1659047.64	135
2018-08-09	19.96	20.1	19.8	20.1	-0.02	-0.1	25384.0	504298.78	85
2018-08-08	20.22	20.48	19.92	20.12	0.02	0.1	147829.0	2994177.38	310
2018-08-07	19.36	20.1	19.36	20.1	0.78	4.04	222187.0	4428733.02	325
2018-08-06	19.26	19.38	19.2	19.32	0.1	0.52	46588.0	899074.22	98
2018-08-05	18.8	19.34	18.8	19.22	0.22	1.16	84010.0	1599660.12	221
2018-08-02	19.4	19.4	19.0	19.0	-0.42	-2.16	65597.0	1262239.14	145
2018-08-01	19.6	19.7	19.42	19.42	-0.1	-0.51	79914.0	1565268.08	179
2018-07-31	19.4	19.52	19.4	19.52	0.12	0.62	94463.0	1836102.88	193
2018-07-30	20.4	20.4	19.28	19.4	-2.02	-9.43	526568.0	10311788.94	771
2018-07-29	21.0	21.42	21.0	21.42	-0.08	-0.37	47796.0	1012614.1	138
2018-07-26	21.6	21.6	21.22	21.5	-0.2	-0.92	61774.0	1321179.3	236
2018-07-25	21.62	21.7	21.6	21.7	0.02	0.09	36712.0	794368.46	116
2018-07-24	21.8	21.8	21.6	21.68	-0.12	-0.55	25417.0	551265.24	101
2018-07-23	21.8	21.84	21.8	21.8	-0.1	-0.46	72708.0	1585321.04	110
2018-07-22	21.8	21.92	21.8	21.9	0.12	0.55	26651.0	581957.92	94
2018-07-19	21.9	21.9	21.72	21.78	-0.12	-0.55	57825.0	1258110.38	125
2018-07-18	21.94	21.96	21.78	21.9	-0.08	-0.36	58582.0	1280997.2	128
2018-07-17	21.98	21.98	21.8	21.98	-0.02	-0.09	55549.0	1215105.26	134
2018-07-16	21.9	22.08	21.8	22.0	0.2	0.92	52492.0	1152851.28	130
2018-07-15	21.8	21.98	21.8	21.8	0.18	0.83	128644.0	2818277.52	183
2018-07-12	21.8	21.8	21.56	21.62	-0.22	-1.01	103690.0	2243819.4	145
2018-07-11	21.88	21.88	21.78	21.84	-0.04	-0.18	44699.0	975993.16	94
2018-07-10	21.96	21.98	21.7	21.88	0.18	0.83	121401.0	2641430.6	187
2018-07-09	21.96	22.02	21.68	21.7	-0.3	-1.36	81209.0	1770449.86	188
2018-07-08	22.16	22.16	21.88	22.0	-0.16	-0.72	48222.0	1059968.22	128
2018-07-05	22.32	22.5	22.16	22.16	-0.16	-0.72	118696.0	2651011.5	193
2018-07-04	21.96	22.54	21.8	22.32	0.54	2.48	176049.0	3925409.34	339
2018-07-03	21.76	21.96	21.74	21.78	0.02	0.09	25864.0	564041.4	93
2018-07-02	22.04	22.04	21.72	21.76	-0.34	-1.54	62500.0	1366048.26	162
2018-07-01	22.02	22.18	21.96	22.1	0.14	0.64	54146.0	1194168.46	100
2018-06-28	22.0	22.18	21.96	21.96	-0.22	-0.99	48244.0	1065361.74	139
2018-06-27	22.22	22.22	21.9	22.18	-0.14	-0.63	77313.0	1704813.12	193
2018-06-26	22.4	22.44	22.2	22.32	-0.06	-0.27	92490.0	2067510.8	100
2018-06-25	22.14	22.42	22.14	22.38	0.26	1.18	186668.0	4165626.7	289
2018-06-24	21.68	22.14	21.64	22.12	0.52	2.41	114202.0	2507557.18	286
2018-06-21	21.52	21.66	21.5	21.6	0.1	0.47	34347.0	740085.88	81
2018-06-20	21.5	21.5	21.5	21.5	0.02	0.09	21494.0	462049.84	51
2018-06-12	21.46	21.48	21.34	21.48	0.02	0.09	24418.0	521976.02	74
2018-06-11	21.46	21.6	21.34	21.46	-0.02	-0.09	32719.0	703186.14	92
2018-06-10	21.5	21.5	21.4	21.48	-0.04	-0.19	25263.0	541485.1	97
2018-06-07	21.72	21.72	21.5	21.52	0.04	0.19	26623.0	574332.84	80
2018-06-06	21.7	21.7	21.48	21.48	-0.14	-0.65	38006.0	818733.44	123
2018-06-05	21.3	21.66	21.3	21.62	0.28	1.31	44762.0	959667.66	121
2018-06-04	21.28	21.36	21.24	21.34	-0.12	-0.56	36240.0	773046.18	135
2018-06-03	21.5	21.5	21.3	21.46	0.08	0.37	53280.0	1140048.18	123
2018-05-31	21.08	21.38	21.06	21.38	0.38	1.81	39832.0	843793.88	131
2018-05-30	21.3	21.44	21.0	21.0	-0.54	-2.51	65686.0	1397337.02	240
2018-05-29	21.72	21.8	21.54	21.54	-0.14	-0.65	37492.0	811178.02	118
2018-05-28	21.6	21.7	21.54	21.68	0.06	0.28	51674.0	1116675.76	132
2018-05-27	21.88	21.98	21.6	21.62	-0.28	-1.28	42418.0	926896.98	134
2018-05-24	22.0	22.0	21.9	21.91	-0.1	-0.45	53532.0	1175800.64	169
2018-05-23	22.04	22.2	22.0	22.01	-0.15	-0.68	113912.0	2512084.3	197
2018-05-22	22.1	22.22	22.04	22.16	0.11	0.5	63167.0	1397952.9	158
2018-05-21	21.94	22.26	21.9	22.05	0.07	0.32	108292.0	2392975.86	215
2018-05-20	21.8	22.0	21.8	21.98	0.06	0.27	49642.0	1090542.08	119
2018-05-17	22.0	22.0	21.7	21.92	-0.04	-0.18	71713.0	1569968.32	174
2018-05-16	22.16	22.16	21.7	21.96	-0.22	-0.99	131085.0	2881295.02	295
2018-05-15	22.8	22.8	22.14	22.18	-0.52	-2.29	193434.0	4336997.54	398
2018-05-14	23.0	23.4	22.66	22.7	-1.22	-5.1	379078.0	8677312.56	707
2018-05-13	24.0	24.0	23.76	23.92	-0.02	-0.08	230837.0	5511431.36	410
2018-05-10	23.62	23.98	23.62	23.94	0.35	1.48	141380.0	3370609.0	195
2018-05-09	23.9	23.9	23.4	23.59	-0.16	-0.67	170102.0	4011354.78	257
2018-05-08	24.0	24.0	23.64	23.75	-0.26	-1.08	162331.0	3858393.56	283
2018-05-07	24.0	24.1	23.74	24.01	0.13	0.54	89849.0	2146662.36	250
2018-05-06	24.1	24.4	23.84	23.88	-0.14	-0.58	268963.0	6515409.0	387
2018-05-03	24.0	24.14	23.6	24.02	-0.13	-0.54	264680.0	6323534.24	417
2018-05-02	24.38	24.38	24.14	24.15	-0.22	-0.9	180782.0	4380296.58	275
2018-05-01	24.44	24.48	24.28	24.37	0.01	0.04	196760.0	4800417.56	309
2018-04-30	24.22	24.42	24.2	24.36	0.12	0.5	204930.0	4980032.84	305
2018-04-29	24.28	24.34	24.22	24.24	0.08	0.33	202457.0	4916604.94	236
2018-04-26	24.14	24.24	23.9	24.16	0.05	0.21	323563.0	7783973.36	365
2018-04-25	24.1	24.2	24.02	24.11	0.22	0.92	267869.0	6462368.06	279
2018-04-24	23.68	24.38	23.66	23.89	0.21	0.89	593608.0	14262004.2	741
2018-04-23	23.68	23.8	23.54	23.68	0.05	0.21	247733.0	5863853.24	302
2018-04-22	23.3	23.76	23.24	23.63	0.39	1.68	380359.0	8948895.2	405
2018-04-19	23.46	23.5	23.22	23.24	-0.17	-0.73	297330.0	6946703.7	417
2018-04-18	23.46	23.5	23.34	23.41	0.08	0.34	161963.0	3794316.2	280
2018-04-17	23.52	23.6	23.3	23.33	-0.23	-0.98	247457.0	5797085.5	358
2018-04-16	23.4	23.7	23.36	23.56	0.17	0.73	255671.0	6019047.24	359
2018-04-15	23.0	23.5	23.0	23.39	0.6	2.63	451137.0	10516733.46	592
2018-04-12	22.04	22.94	22.04	22.79	0.68	3.08	204615.0	4591252.64	375
2018-04-11	23.16	23.22	21.54	22.11	-1.01	-4.37	269912.0	6095589.28	388
2018-04-10	23.1	23.18	23.0	23.12	0.0	0.0	110217.0	2542599.28	217
2018-04-09	23.38	23.44	23.0	23.12	-0.28	-1.2	234981.0	5467433.84	384
2018-04-08	23.5	23.8	23.36	23.4	0.36	1.56	461023.0	10837585.82	661
2018-04-05	23.16	23.32	22.98	23.04	-0.06	-0.26	447339.0	10331137.96	472
2018-04-04	23.32	23.36	23.08	23.1	-0.19	-0.82	295497.0	6869506.56	407
2018-04-03	23.8	23.8	23.2	23.29	-0.52	-2.18	347168.0	8149724.04	443
2018-04-02	23.98	24.42	23.7	23.81	-0.07	-0.29	424250.0	10198531.98	580
2018-04-01	23.2	24.2	23.2	23.88	0.62	2.67	536119.0	12711233.9	555
2018-03-29	23.7	23.7	23.1	23.26	0.04	0.17	364280.0	8476144.36	400
2018-03-28	23.52	23.58	23.0	23.22	-0.13	-0.56	375774.0	8735525.72	553
2018-03-27	22.68	23.46	22.68	23.35	0.71	3.14	620974.0	14346276.52	818
2018-03-26	22.76	22.76	22.5	22.64	-0.09	-0.4	247600.0	5600207.04	371
2018-03-25	23.08	23.28	22.7	22.73	-0.29	-1.26	455182.0	10444183.62	637
2018-03-22	22.5	23.2	22.5	23.02	0.87	3.93	2281617.0	52314366.42	2484
2018-03-21	21.9	22.4	21.9	22.15	0.46	2.12	1403743.0	31207497.46	1338
2018-03-20	21.5	21.8	21.4	21.69	0.12	0.56	312999.0	6747121.72	355
2018-03-19	21.42	22.1	21.42	21.57	0.17	0.79	1224850.0	26781614.2	1232
2018-03-18	21.4	21.6	21.3	21.4	0.0	0.0	196372.0	4210894.3	198
2018-03-15	21.54	21.54	21.08	21.4	-0.1	-0.47	274549.0	5835523.68	365
2018-03-14	21.56	21.7	21.5	21.5	-0.03	-0.14	126888.0	2739139.96	165
2018-03-13	21.4	21.7	21.36	21.53	0.05	0.23	183071.0	3931264.36	236
2018-03-12	21.0	21.6	21.0	21.48	0.38	1.8	476630.0	10216096.02	603
2018-03-11	21.0	21.18	20.84	21.1	0.25	1.2	138781.0	2922945.26	189
2018-03-08	20.9	21.0	20.86	20.85	-0.05	-0.24	53914.0	1127335.2	131
2018-03-07	21.0	21.1	20.9	20.9	-0.05	-0.24	76675.0	1607612.5	105
2018-03-06	21.1	21.14	20.96	20.95	0.01	0.05	228497.0	4805742.72	190
2018-03-05	20.8	20.94	20.8	20.94	0.18	0.87	67090.0	1401187.04	88
2018-03-04	20.72	20.86	20.7	20.76	-0.08	-0.38	55298.0	1149626.92	108
2018-03-01	21.14	21.2	20.72	20.84	-0.27	-1.28	122273.0	2558144.26	207
2018-02-28	20.54	21.6	20.52	21.11	0.42	2.03	702704.0	14909863.02	660
2018-02-27	20.64	20.68	20.54	20.69	0.09	0.44	67069.0	1382199.62	128
2018-02-26	20.64	20.74	20.56	20.6	-0.08	-0.39	107919.0	2227274.7	140
2018-02-25	20.78	20.92	20.66	20.68	-0.04	-0.19	147486.0	3064041.46	215
2018-02-22	20.32	20.8	20.32	20.72	0.17	0.83	216103.0	4461918.68	220
2018-02-21	20.38	20.72	20.34	20.55	0.17	0.83	195483.0	4023778.98	254
2018-02-20	20.0	20.4	20.0	20.38	0.39	1.95	237466.0	4813385.72	277
2018-02-19	20.0	20.1	19.98	19.99	0.0	0.0	95218.0	1905365.26	147
2018-02-18	20.28	20.3	19.98	19.99	-0.16	-0.79	93853.0	1890524.04	152
2018-02-15	20.06	20.2	20.06	20.15	0.18	0.9	127995.0	2577474.32	231
2018-02-14	20.0	20.06	19.84	19.97	-0.04	-0.2	148797.0	2972718.44	236
2018-02-13	20.36	20.36	19.98	20.01	-0.25	-1.23	252565.0	5067180.62	323
2018-02-12	20.04	20.4	20.0	20.26	0.27	1.35	119810.0	2410813.7	187
2018-02-11	20.2	20.2	19.8	19.99	-0.34	-1.67	124414.0	2485929.06	240
2018-02-08	20.6	20.78	20.3	20.33	-0.47	-2.26	126192.0	2586803.86	199
2018-02-07	21.0	21.04	20.8	20.8	-0.08	-0.38	120471.0	2519848.96	172
2018-02-06	20.9	21.04	20.6	20.88	-0.4	-1.88	228295.0	4754696.7	246
2018-02-05	21.24	21.36	21.24	21.28	-0.02	-0.09	106202.0	2262709.9	180
2018-02-04	21.12	21.32	21.04	21.3	0.09	0.42	195147.0	4137842.28	246
2018-02-01	21.02	21.36	21.02	21.21	0.19	0.9	374028.0	7936689.48	431
2018-01-31	21.04	21.12	21.0	21.02	-0.06	-0.28	166719.0	3512607.42	209
2018-01-30	20.96	21.16	20.92	21.08	0.11	0.52	199301.0	4194161.34	300
2018-01-29	21.2	21.2	20.96	20.97	-0.13	-0.62	126127.0	2653402.32	194
2018-01-28	21.02	21.18	21.0	21.1	0.1	0.48	188726.0	3983405.5	212
2018-01-25	20.96	21.02	20.9	21.0	0.07	0.33	60404.0	1266857.56	104
2018-01-24	20.94	21.04	20.9	20.93	-0.05	-0.24	81978.0	1719891.24	120
2018-01-23	21.1	21.12	20.98	20.98	-0.06	-0.29	145147.0	3054586.02	160
2018-01-22	21.14	21.28	21.0	21.04	-0.02	-0.09	115078.0	2429841.12	192
2018-01-21	21.1	21.1	21.0	21.06	-0.06	-0.28	77985.0	1641002.04	142
2018-01-18	21.34	21.34	21.04	21.12	-0.22	-1.03	147577.0	3124810.12	138
2018-01-17	21.44	21.44	21.32	21.34	-0.1	-0.47	126094.0	2692764.26	162
2018-01-16	21.56	21.68	21.5	21.44	-0.07	-0.33	177516.0	3827400.32	259
2018-01-15	21.06	21.58	21.04	21.51	0.46	2.19	449799.0	9612344.36	445
2018-01-14	21.06	21.16	21.02	21.05	-0.02	-0.09	117669.0	2479860.8	194
2018-01-11	21.0	21.16	20.96	21.07	0.1	0.48	80521.0	1693125.38	161
2018-01-10	21.12	21.22	20.92	20.97	-0.24	-1.13	128204.0	2704991.68	241
2018-01-09	21.12	21.38	21.1	21.21	0.19	0.9	250761.0	5321691.3	390
2018-01-08	20.96	21.1	20.9	21.02	0.11	0.53	131914.0	2772063.28	223
2018-01-07	21.12	21.14	20.8	20.91	-0.14	-0.67	194128.0	4077653.46	220
2018-01-04	21.0	21.08	20.8	21.05	0.17	0.81	102633.0	2156380.4	161
2018-01-03	20.8	20.9	20.6	20.88	-0.08	-0.38	88028.0	1830400.6	191
2018-01-02	21.0	21.1	20.96	20.96	-0.04	-0.19	66444.0	1395364.5	101
2018-01-01	21.06	21.1	20.92	21.0	-0.16	-0.76	81256.0	1708645.56	148
2017-12-31	21.2	21.32	21.0	21.16	0.03	0.14	122191.0	2582947.96	255
2017-12-28	21.14	21.26	21.02	21.13	-0.04	-0.19	151921.0	3207921.18	288
2017-12-27	21.12	21.3	21.12	21.17	0.17	0.81	64707.0	1372399.46	139
2017-12-26	21.02	21.16	20.92	21.0	-0.13	-0.62	95623.0	2009427.86	151
2017-12-25	21.34	21.34	21.12	21.13	-0.17	-0.8	47281.0	1002769.08	93
2017-12-24	21.4	21.4	21.24	21.3	-0.2	-0.93	100708.0	2145206.96	144
2017-12-21	21.52	21.7	21.38	21.5	-0.02	-0.09	188645.0	4069885.4	224
2017-12-20	21.54	21.58	21.24	21.52	0.14	0.65	300662.0	6445353.56	301
2017-12-19	21.3	21.44	21.1	21.38	0.22	1.04	394743.0	8409816.88	444
2017-12-18	21.4	21.4	21.14	21.16	-0.1	-0.47	288099.0	6128512.46	327
2017-12-17	21.0	21.3	20.9	21.26	0.22	1.05	295095.0	6228123.72	357
2017-12-14	21.4	21.4	20.9	21.04	-0.24	-1.13	304925.0	6450481.84	381
2017-12-13	21.5	21.68	21.1	21.28	0.42	2.01	1091376.0	23358398.32	1195
2017-12-12	20.48	20.96	20.42	20.86	0.33	1.61	551507.0	11416947.36	576
2017-12-11	20.7	20.74	20.52	20.53	-0.2	-0.96	439177.0	9067141.26	411
2017-12-10	20.3	20.88	20.3	20.73	0.48	2.37	932026.0	19242051.38	865
2017-12-07	20.2	20.3	20.04	20.25	-0.05	-0.25	324099.0	6550560.62	345
2017-12-06	20.3	20.5	20.26	20.3	0.12	0.59	420983.0	8568920.56	415
2017-12-05	20.24	20.42	20.18	20.18	-0.13	-0.64	185829.0	3763720.42	243
2017-12-04	20.16	20.46	20.0	20.31	0.22	1.1	374396.0	7580291.84	439
2017-12-03	19.9	20.1	19.86	20.09	0.3	1.52	292419.0	5846784.52	331
2017-11-30	19.88	19.92	19.76	19.79	0.07	0.35	126301.0	2506285.76	177
2017-11-29	19.88	19.88	19.64	19.72	0.0	0.0	95428.0	1886933.98	136
2017-11-28	19.9	19.9	19.72	19.72	-0.07	-0.35	37024.0	732603.72	86
2017-11-27	19.72	19.88	19.72	19.79	0.13	0.66	37002.0	732816.2	79
2017-11-26	19.7	19.9	19.6	19.66	0.26	1.34	41358.0	818755.84	104
2017-11-23	19.6	19.8	19.2	19.4	-0.14	-0.72	50593.0	993454.1	101
2017-11-22	19.7	19.7	19.52	19.54	0.16	0.83	60370.0	1183504.9	75
2017-11-21	19.18	19.38	19.18	19.38	0.01	0.05	16792.0	324296.7	42
2017-11-20	19.64	19.64	19.3	19.37	-0.23	-1.17	84350.0	1633880.1	110
2017-11-19	20.0	20.0	19.64	19.6	-0.26	-1.31	33531.0	661587.58	81
2017-11-16	19.94	20.2	19.84	19.86	-0.1	-0.5	69956.0	1400142.3	144
2017-11-15	19.64	20.02	19.64	19.96	0.28	1.42	108424.0	2163064.8	153
2017-11-14	19.7	19.7	19.44	19.68	0.28	1.44	71533.0	1399950.8	100
2017-11-13	19.5	19.5	19.3	19.4	-0.13	-0.67	28513.0	552255.0	80
2017-11-12	19.42	19.54	19.42	19.53	-0.03	-0.15	19934.0	389263.3	60
2017-11-09	19.38	19.6	19.36	19.56	0.2	1.03	70861.0	1380866.56	120
2017-11-08	19.04	19.36	19.02	19.36	-0.13	-0.67	29744.0	572307.98	101
2017-11-07	19.84	19.86	18.6	19.49	-0.45	-2.26	312594.0	5979787.88	207
2017-11-06	19.9	20.02	19.82	19.94	-0.18	-0.89	70606.0	1406407.9	136
2017-11-05	20.24	20.24	19.78	20.12	-0.12	-0.59	86999.0	1733508.92	172
2017-11-02	20.22	20.24	20.2	20.24	-0.04	-0.2	38868.0	786083.74	81
2017-11-01	20.32	20.36	20.22	20.28	0.04	0.2	56618.0	1149392.34	103
2017-10-31	20.32	20.4	19.9	20.24	-0.25	-1.22	285084.0	5730416.74	389
2017-10-30	20.8	20.8	20.42	20.49	-0.27	-1.3	174567.0	3590296.62	193
2017-10-29	21.12	21.12	20.74	20.76	-0.08	-0.38	201734.0	4221646.2	206
2017-10-26	20.9	20.92	20.58	20.84	-0.06	-0.29	123974.0	2584395.1	125
2017-10-25	20.5	21.06	20.5	20.9	0.84	4.19	179063.0	3716415.66	271
2017-10-24	20.52	20.6	19.92	20.06	-0.62	-3.0	93724.0	1898717.72	159
2017-10-23	20.72	20.8	20.5	20.68	-0.22	-1.05	130758.0	2697032.1	170
2017-10-22	20.94	21.16	20.52	20.9	0.01	0.05	108756.0	2278953.34	174
2017-10-19	20.9	20.9	20.74	20.89	0.09	0.43	80677.0	1680909.52	116
2017-10-18	21.2	21.2	20.76	20.8	-0.28	-1.33	282599.0	5931573.96	292
2017-10-17	20.26	21.14	20.24	21.08	0.88	4.36	622021.0	12972173.8	552
2017-10-16	20.0	20.86	19.7	20.2	0.4	2.02	291711.0	5954835.04	374
2017-10-15	20.04	20.18	19.8	19.8	-0.2	-1.0	56226.0	1123541.76	106
2017-10-12	19.86	20.1	19.6	20.0	0.24	1.21	110083.0	2181544.22	182
2017-10-11	19.96	19.98	19.0	19.76	-0.26	-1.3	277511.0	5416803.02	359
2017-10-10	20.38	20.4	20.0	20.02	-0.48	-2.34	106417.0	2153184.82	210
2017-10-09	20.5	20.82	20.44	20.5	-0.14	-0.68	96448.0	1982059.0	178
2017-10-08	20.86	21.1	20.6	20.64	0.01	0.05	196887.0	4113149.54	259
2017-10-05	20.54	20.88	20.52	20.63	0.09	0.44	153390.0	3177428.32	231
2017-10-04	20.52	20.66	20.5	20.54	0.05	0.24	50680.0	1041911.0	197
2017-10-03	20.46	20.6	20.44	20.49	0.01	0.05	45605.0	936497.1	110
2017-10-02	20.64	20.7	20.46	20.48	-0.15	-0.73	74475.0	1531625.72	141
2017-10-01	20.5	20.82	20.5	20.63	-0.04	-0.19	86513.0	1785029.02	164
2017-09-28	20.6	20.76	20.58	20.67	0.13	0.63	43643.0	901983.42	126
2017-09-27	20.5	20.64	20.5	20.54	0.02	0.1	68159.0	1402490.74	109
2017-09-26	20.8	20.8	20.5	20.52	-0.08	-0.39	99596.0	2050275.96	159
2017-09-25	20.88	20.96	20.34	20.6	-0.28	-1.34	103995.0	2154623.38	175
2017-09-21	20.92	20.92	20.78	20.88	0.01	0.05	187474.0	3909126.84	298
2017-09-20	21.26	21.3	20.84	20.87	-0.47	-2.2	418998.0	8798847.5	416
2017-09-19	21.5	21.5	21.2	21.34	-0.1	-0.47	121233.0	2589304.96	167
2017-09-18	21.38	21.6	21.3	21.44	0.13	0.61	273866.0	5883591.96	275
2017-09-17	21.36	21.4	21.28	21.31	0.02	0.09	151719.0	3234978.58	150
2017-09-14	21.3	21.36	21.28	21.29	-0.04	-0.19	79291.0	1689493.3	102
2017-09-13	21.26	21.36	21.24	21.33	0.03	0.14	42093.0	895972.22	92
2017-09-12	21.48	21.5	21.2	21.3	-0.11	-0.51	144585.0	3085721.56	185
2017-09-11	21.34	21.54	21.32	21.41	0.1	0.47	318179.0	6816830.52	326
2017-09-10	21.46	21.48	21.26	21.31	0.07	0.33	96392.0	2055777.76	146
2017-09-07	21.48	21.5	21.2	21.24	-0.08	-0.38	162203.0	3455182.28	159
2017-09-06	21.2	21.6	21.2	21.32	0.11	0.52	113454.0	2424273.18	184
2017-08-29	21.22	21.76	21.18	21.21	0.08	0.38	832288.0	17847346.86	918
2017-08-28	21.0	21.2	20.9	21.13	0.21	1.0	114285.0	2403146.06	175
2017-08-27	20.9	21.22	20.9	20.92	0.14	0.67	275210.0	5805515.86	315
2017-08-24	21.0	21.1	20.76	20.78	-0.12	-0.57	152911.0	3190621.76	263
2017-08-23	20.76	21.3	20.6	20.9	0.28	1.36	720941.0	15172102.94	789
2017-08-22	20.6	20.76	20.6	20.62	0.03	0.15	68483.0	1414536.4	136
2017-08-21	20.74	20.76	20.58	20.59	-0.15	-0.72	219939.0	4547551.2	221
2017-08-20	20.88	20.9	20.72	20.74	-0.07	-0.34	104630.0	2180117.84	219
2017-08-17	20.86	20.92	20.7	20.81	0.01	0.05	100586.0	2095624.02	135
2017-08-16	20.72	20.86	20.72	20.8	0.11	0.53	74779.0	1554760.46	104
2017-08-15	20.76	20.92	20.66	20.69	-0.1	-0.48	150732.0	3136289.12	221
2017-08-14	20.72	20.92	20.6	20.79	0.03	0.14	213049.0	4411614.26	217
2017-08-13	20.94	21.0	20.72	20.76	-0.3	-1.42	158201.0	3297492.46	190
2017-08-10	21.06	21.1	21.02	21.06	-0.01	-0.05	123853.0	2608293.32	154
2017-08-09	21.3	21.38	21.02	21.07	-0.14	-0.66	271187.0	5738340.2	317
2017-08-08	20.8	21.28	20.64	21.21	0.4	1.92	411238.0	8644969.44	438
2017-08-07	20.6	20.86	20.54	20.81	0.19	0.92	135935.0	2815534.84	196
2017-08-06	20.7	20.76	20.52	20.62	-0.09	-0.43	102365.0	2108576.94	179
2017-08-03	20.98	21.1	20.7	20.71	-0.19	-0.91	285523.0	5963848.76	346
2017-08-02	20.66	20.96	20.6	20.9	0.27	1.31	277498.0	5763060.68	340
2017-08-01	20.56	20.78	20.44	20.63	0.09	0.44	262445.0	5407283.5	316
2017-07-31	20.14	20.64	20.04	20.54	0.35	1.73	250831.0	5087741.56	360
2017-07-30	20.2	20.36	20.0	20.19	0.0	0.0	163284.0	3283852.98	218
2017-07-27	20.4	20.4	20.2	20.19	-0.23	-1.13	61577.0	1248690.76	132
2017-07-26	20.6	20.64	20.42	20.42	-0.19	-0.92	53056.0	1088691.34	114
2017-07-25	20.6	20.72	20.6	20.61	0.02	0.1	70765.0	1460909.16	143
2017-07-24	20.7	20.7	20.54	20.59	-0.22	-1.06	106620.0	2197389.06	189
2017-07-23	21.0	21.02	20.78	20.81	-0.23	-1.09	63430.0	1325923.42	174
2017-07-20	21.3	21.6	21.0	21.04	0.35	1.69	371166.0	7885179.32	498
2017-07-19	20.48	20.74	20.44	20.69	0.11	0.53	74312.0	1527598.58	127
2017-07-18	20.44	20.7	20.44	20.58	0.03	0.15	100352.0	2066798.64	138
2017-07-17	20.54	20.7	20.4	20.55	-0.13	-0.63	65271.0	1342174.48	121
2017-07-16	20.6	20.74	20.6	20.68	0.24	1.17	166836.0	3442005.82	221
2017-07-13	20.6	20.74	20.3	20.44	-0.08	-0.39	172761.0	3540426.94	253
2017-07-12	20.3	20.94	20.3	20.52	0.28	1.38	425963.0	8804634.5	520
2017-07-11	20.04	20.46	20.0	20.24	0.17	0.85	363575.0	7360856.24	422
2017-07-10	20.18	20.24	20.06	20.07	-0.09	-0.45	85830.0	1730091.7	170
2017-07-09	20.12	20.24	20.12	20.16	0.15	0.75	109028.0	2200700.02	173
2017-07-06	20.1	20.2	20.0	20.01	-0.2	-0.99	75360.0	1512855.12	138
2017-07-05	20.14	20.3	20.1	20.21	0.01	0.05	96865.0	1957776.5	151
2017-07-04	20.18	20.5	20.18	20.2	0.04	0.2	231514.0	4704394.98	263
2017-07-03	20.1	20.18	20.0	20.16	0.09	0.45	146853.0	2948925.4	203
2017-07-02	20.2	20.38	19.9	20.07	0.21	1.06	159761.0	3211164.92	231
2017-06-22	19.76	20.0	19.7	19.86	0.14	0.71	276698.0	5498760.16	307
2017-06-21	20.2	20.2	19.5	19.72	0.28	1.44	170017.0	3358330.22	243
2017-06-20	19.36	19.7	19.3	19.44	0.22	1.14	130055.0	2536102.64	248
2017-06-19	19.18	19.34	19.08	19.22	0.13	0.68	104728.0	2015002.24	151
2017-06-18	19.0	19.1	18.98	19.09	0.13	0.69	21217.0	403752.14	61
2017-06-15	19.22	19.22	18.94	18.96	-0.3	-1.56	55422.0	1059722.5	112
2017-06-14	19.2	19.32	19.2	19.26	0.14	0.73	58789.0	1132399.14	120
2017-06-13	18.92	19.2	18.9	19.12	0.22	1.16	50638.0	965490.66	158
2017-06-12	18.88	18.94	18.74	18.9	0.1	0.53	54971.0	1034983.26	133
2017-06-11	19.04	19.2	18.78	18.8	-0.35	-1.83	81534.0	1543136.28	202
2017-06-08	19.5	19.6	19.02	19.15	-0.54	-2.74	170414.0	3305635.78	280
2017-06-07	19.8	19.82	19.68	19.69	-0.07	-0.35	107252.0	2115041.94	192
2017-06-06	20.0	20.1	19.74	19.76	-0.28	-1.4	57627.0	1148605.76	135
2017-06-05	20.0	20.2	19.86	20.04	0.02	0.1	163890.0	3276635.04	201
2017-06-04	19.7	20.1	19.6	20.02	0.17	0.86	256344.0	5126173.3	231
2017-06-01	20.0	20.0	19.85	19.85	-0.12	-0.6	159011.0	3168402.0	232
2017-05-31	20.0	20.15	19.9	19.97	-0.07	-0.35	192371.0	3856139.85	299
2017-05-30	20.0	20.2	20.0	20.04	-0.01	-0.05	246574.0	4957807.95	329
2017-05-29	19.7	20.15	19.7	20.05	0.0	0.0	194873.0	3898209.0	326
2017-05-28	21.15	21.15	20.0	20.05	-1.45	-6.74	230682.0	4677331.6	405
2017-05-25	21.8	21.9	21.45	21.5	-0.29	-1.33	83616.0	1813557.65	280
2017-05-24	22.25	22.4	21.75	21.79	-0.51	-2.29	160556.0	3538945.95	328
2017-05-23	22.4	22.45	22.25	22.3	-0.23	-1.02	99766.0	2231473.05	170
2017-05-22	22.6	22.6	22.35	22.53	0.0	0.0	177789.0	3993671.65	214
2017-05-21	22.6	22.65	22.5	22.53	0.08	0.36	132202.0	2981760.85	239
2017-05-18	22.4	22.5	22.35	22.45	-0.03	-0.13	207870.0	4664638.75	352
2017-05-17	22.4	22.6	22.4	22.48	0.06	0.27	259081.0	5825612.6	370
2017-05-16	22.5	22.6	22.4	22.42	-0.1	-0.44	334155.0	7525646.5	367
2017-05-15	22.55	22.7	22.5	22.52	-0.03	-0.13	118687.0	2683420.7	188
2017-05-14	22.55	22.6	22.25	22.55	0.02	0.09	142369.0	3193577.75	211
2017-05-11	22.5	22.7	22.45	22.53	0.03	0.13	192634.0	4342474.1	340
2017-05-10	22.9	22.9	22.45	22.5	-0.43	-1.88	283969.0	6413628.15	414
2017-05-09	22.4	23.2	22.4	22.93	0.59	2.64	812223.0	18606770.65	634
2017-05-08	22.35	22.35	22.15	22.34	0.12	0.54	92415.0	2057158.9	167
2017-05-07	22.5	22.6	22.2	22.22	-0.29	-1.29	82744.0	1845911.45	195
2017-05-04	22.45	22.55	22.25	22.51	0.0	0.0	180444.0	4038103.4	294
2017-05-03	22.75	22.75	22.5	22.51	-0.26	-1.14	161488.0	3655659.85	240
2017-05-02	22.4	22.9	22.35	22.77	0.43	1.92	736734.0	16680684.15	1300
2017-05-01	22.35	22.55	22.3	22.34	0.0	0.0	263002.0	5890724.9	245
2017-04-30	22.5	22.6	22.3	22.34	-0.25	-1.11	549420.0	12341464.0	538
2017-04-27	22.5	22.7	22.45	22.59	0.04	0.18	269799.0	6097995.65	244
2017-04-26	22.45	22.6	22.25	22.55	-0.27	-1.18	290360.0	6513552.55	379
2017-04-25	22.9	22.95	22.75	22.82	-0.11	-0.48	388140.0	8874917.95	338
2017-04-24	22.95	23.05	22.85	22.93	-0.08	-0.35	406754.0	9331117.6	335
2017-04-23	23.1	23.15	22.95	23.01	0.23	1.01	449177.0	10337905.7	386
2017-04-20	22.75	23.05	22.55	22.78	-0.01	-0.04	218569.0	4990970.15	326
2017-04-19	22.85	23.0	22.65	22.79	-0.16	-0.7	220252.0	5017719.85	348
2017-04-18	23.25	23.3	22.95	22.95	-0.3	-1.29	291261.0	6728787.3	1047
2017-04-17	23.5	23.55	23.25	23.25	-0.22	-0.94	249055.0	5816541.6	378
2017-04-16	24.15	24.15	23.4	23.47	-0.7	-2.9	419196.0	9877279.05	564
2017-04-13	24.65	24.65	24.1	24.17	-0.23	-0.94	283556.0	6887970.3	477
2017-04-12	24.55	24.55	24.4	24.4	0.03	0.12	202251.0	4947863.5	244
2017-04-11	24.8	24.8	24.35	24.37	-0.29	-1.18	155891.0	3823256.8	250
2017-04-10	24.55	24.7	24.45	24.66	0.18	0.74	169579.0	4170271.1	307
2017-04-09	24.5	24.6	24.25	24.48	0.05	0.2	198534.0	4854420.9	257
2017-04-06	24.55	24.65	24.4	24.43	-0.25	-1.01	407233.0	9992784.3	450
2017-04-05	24.7	24.8	24.55	24.68	0.08	0.33	254025.0	6257651.2	396
2017-04-04	25.0	25.2	24.55	24.6	-0.56	-2.23	633381.0	15634094.0	745
2017-04-03	24.5	25.4	24.5	25.16	0.58	2.36	774851.0	19327617.65	675
2017-04-02	24.85	25.0	24.4	24.58	-0.34	-1.36	518579.0	12771717.55	541
2017-03-30	24.2	25.0	24.15	24.92	0.75	3.1	1001411.0	24725962.8	962
2017-03-29	24.3	24.4	24.1	24.17	-0.1	-0.41	505993.0	12251600.55	542
2017-03-28	23.45	24.35	23.45	24.27	0.82	3.5	873894.0	20957893.2	918
2017-03-27	23.95	23.95	23.4	23.45	-0.6	-2.49	808390.0	19070513.85	967
2017-03-26	24.1	24.4	24.0	24.05	-0.01	-0.04	468602.0	11340364.45	585
2017-03-23	23.65	24.5	23.5	24.06	0.64	2.73	1032734.0	24749280.25	983
2017-03-22	24.0	24.05	23.4	23.42	-0.75	-3.1	715091.0	16935554.1	780
2017-03-21	24.0	24.3	23.75	24.17	0.17	0.71	538802.0	12982908.0	495
2017-03-20	23.85	24.1	23.6	24.0	0.05	0.21	455335.0	10911933.15	420
2017-03-19	22.9	24.05	22.75	23.95	1.19	5.23	504087.0	11865281.55	634
2017-03-16	21.85	22.9	21.8	22.76	1.07	4.93	640572.0	14422262.5	762
2017-03-15	22.0	22.1	21.7	21.69	0.03	0.14	307815.0	6714683.4	1318
2017-03-14	21.15	22.0	20.8	21.66	0.54	2.56	453101.0	9694011.85	526
2017-03-13	21.9	21.95	21.0	21.12	-0.74	-3.39	108535.0	2338244.25	272
2017-03-12	22.5	22.5	21.75	21.86	-0.96	-4.21	163813.0	3617266.1	307
2017-03-09	22.95	23.0	22.8	22.82	-0.35	-1.51	136135.0	3113240.2	185
2017-03-08	23.1	23.35	23.05	23.17	0.06	0.26	95203.0	2210570.65	166
2017-03-07	23.1	23.25	23.1	23.11	0.02	0.09	123619.0	2862612.75	170
2017-03-06	23.05	23.1	22.85	23.09	-0.07	-0.3	133432.0	3070560.25	227
2017-03-05	23.65	23.7	23.1	23.16	-0.35	-1.49	153770.0	3601735.95	187
2017-03-02	23.45	23.65	23.45	23.51	0.01	0.04	154832.0	3646333.95	179
2017-03-01	23.2	23.8	23.1	23.5	0.28	1.21	311733.0	7288920.45	311
2017-02-28	22.8	23.3	22.8	23.22	0.25	1.09	266668.0	6140145.95	234
2017-02-27	23.4	23.45	22.85	22.97	-0.51	-2.17	277703.0	6419805.75	283
2017-02-26	23.45	23.7	23.4	23.48	-0.05	-0.21	209936.0	4950556.45	242
2017-02-23	23.6	23.75	23.45	23.53	-0.11	-0.47	277352.0	6532443.2	281
2017-02-22	24.0	24.0	23.55	23.64	-0.19	-0.8	241519.0	5752916.05	277
2017-02-21	24.15	24.15	23.65	23.83	-0.28	-1.16	240068.0	5724747.2	326
2017-02-20	24.55	24.55	24.1	24.11	-0.49	-1.99	231752.0	5638515.55	308
2017-02-19	24.65	24.95	24.55	24.6	0.0	0.0	346520.0	8584836.5	273
2017-02-16	24.55	24.9	24.5	24.6	0.09	0.37	565995.0	13991401.35	516
2017-02-15	24.4	24.5	24.3	24.51	0.11	0.45	143321.0	3501156.3	170
2017-02-14	24.55	24.65	24.4	24.4	-0.09	-0.37	232279.0	5701616.75	240
2017-02-13	24.45	24.6	24.35	24.49	0.06	0.25	276765.0	6768412.1	293
2017-02-12	24.25	24.65	24.25	24.43	0.3	1.24	163710.0	4005617.7	261
2017-02-09	24.8	24.95	24.05	24.13	-0.57	-2.31	239893.0	5884031.9	366
2017-02-08	25.0	25.0	24.55	24.7	-0.33	-1.32	276656.0	6848022.55	357
2017-02-07	25.5	25.6	24.95	25.03	-0.34	-1.34	380477.0	9596488.35	409
2017-02-06	25.3	25.4	24.9	25.37	0.18	0.71	225731.0	5678172.8	298
2017-02-05	25.5	25.8	25.0	25.19	0.04	0.16	372328.0	9497134.5	444
2017-02-02	25.0	25.8	25.0	25.15	0.24	0.96	447276.0	11372172.3	479
2017-02-01	25.0	25.1	24.8	24.91	-0.08	-0.32	311293.0	7773337.75	372
2017-01-31	24.5	25.1	24.5	24.99	0.09	0.36	440416.0	10919902.6	481
2017-01-30	26.2	26.2	24.8	24.9	-1.41	-5.36	1562804.0	39708707.05	1328
2017-01-29	26.6	26.8	26.3	26.31	-0.22	-0.83	222408.0	5893221.3	270
2017-01-26	26.4	27.0	26.3	26.53	0.08	0.3	432065.0	11521283.0	554
2017-01-25	25.5	26.8	25.4	26.45	1.0	3.93	1194015.0	31399100.1	1035
2017-01-24	26.0	26.1	25.4	25.45	-0.45	-1.74	571643.0	14656994.0	652
2017-01-23	25.9	26.2	25.4	25.9	0.34	1.33	825102.0	21296069.4	746
2017-01-22	25.0	26.0	24.5	25.56	0.62	2.49	1244676.0	31544698.45	1061
2017-01-19	23.15	25.0	23.15	24.94	2.2	9.67	1441201.0	35161748.75	1278
2017-01-18	22.9	23.05	22.7	22.74	-0.17	-0.74	231103.0	5275801.55	294
2017-01-17	22.7	22.95	22.0	22.91	0.19	0.84	227035.0	5097373.05	353
2017-01-16	23.4	23.4	22.7	22.72	-0.77	-3.28	349668.0	8028743.3	416
2017-01-15	23.85	23.85	23.4	23.49	-0.27	-1.14	289469.0	6822420.8	314
2017-01-12	23.75	24.0	23.3	23.76	0.0	0.0	154042.0	3644576.85	240
2017-01-11	24.05	24.4	23.7	23.76	-0.47	-1.94	275536.0	6614739.0	338
2017-01-10	24.55	24.65	23.9	24.23	-0.38	-1.54	657359.0	15973036.95	572
2017-01-09	25.0	25.0	24.3	24.61	-0.38	-1.52	481310.0	11873751.25	410
2017-01-08	24.9	25.4	24.9	24.99	0.25	1.01	1390955.0	34939081.45	828
2017-01-05	24.4	25.0	24.4	24.74	0.24	0.98	1360416.0	33667571.95	1104
2017-01-04	24.55	25.0	24.35	24.5	0.03	0.12	1845779.0	45670490.15	1627
2017-01-03	24.45	24.55	24.3	24.47	0.06	0.25	532377.0	13007750.1	592
2017-01-02	24.3	24.9	24.25	24.41	0.11	0.45	1972554.0	48571761.5	1465
2017-01-01	24.25	24.4	24.2	24.3	0.11	0.45	320267.0	7782237.45	359
2016-12-29	24.2	24.25	24.0	24.19	-0.13	-0.53	267898.0	6467382.3	345
2016-12-28	24.6	24.8	24.3	24.32	-0.17	-0.69	447200.0	10965988.4	537
2016-12-27	23.85	24.55	23.8	24.49	0.67	2.81	684069.0	16565769.55	642
2016-12-26	23.5	24.2	23.45	23.82	0.38	1.62	853655.0	20350548.2	847
2016-12-25	23.35	23.7	23.35	23.44	0.28	1.21	407648.0	9563687.7	418
2016-12-22	23.15	23.4	22.9	23.16	0.13	0.56	216843.0	5041242.75	320
2016-12-21	23.2	23.3	22.85	23.03	0.03	0.13	106265.0	2449961.5	186
2016-12-20	23.0	23.4	22.75	23.0	-0.51	-2.17	314929.0	7223564.8	395
2016-12-19	23.65	23.9	23.3	23.51	-0.04	-0.17	498394.0	11770904.6	514
2016-12-18	22.7	23.9	22.5	23.55	1.04	4.62	1119687.0	26024867.25	1122
2016-12-15	22.4	22.8	22.2	22.51	0.12	0.54	758945.0	17082905.5	766
2016-12-14	23.0	23.1	22.25	22.39	-0.68	-2.95	429421.0	9677037.55	491
2016-12-13	23.6	23.7	22.75	23.07	-0.71	-2.99	398264.0	9209311.15	459
2016-12-12	23.95	24.35	23.7	23.78	-0.02	-0.08	1148753.0	27592992.6	750
2016-12-11	24.0	24.1	23.75	23.8	0.09	0.38	867904.0	20736707.75	567
2016-12-08	23.5	24.0	23.4	23.71	0.49	2.11	1235725.0	29268130.4	1021
2016-12-07	23.1	23.35	22.95	23.22	0.1	0.43	947503.0	21980114.05	839
2016-12-06	22.2	23.3	22.2	23.12	0.99	4.47	1645596.0	37783829.4	1005
2016-12-05	22.0	22.25	21.6	22.13	0.16	0.73	708332.0	15546460.2	574
2016-12-04	22.45	22.8	21.95	21.97	-0.22	-0.99	1196639.0	26631208.5	1012
2016-12-01	21.6	22.3	21.5	22.19	0.79	3.69	959063.0	20947487.35	679
2016-11-30	21.15	21.7	21.15	21.4	0.27	1.28	721152.0	15544407.65	553
2016-11-29	21.15	21.4	21.0	21.13	-0.01	-0.05	607011.0	12869460.5	435
2016-11-28	20.85	21.35	20.85	21.14	0.19	0.91	375601.0	7940645.0	377
2016-11-27	21.0	21.2	20.5	20.95	-0.03	-0.14	623919.0	13015227.7	594
2016-11-24	22.0	22.0	20.95	20.98	-0.82	-3.76	894040.0	19091977.3	737
2016-11-23	20.0	21.85	20.0	21.8	1.9	9.55	1332726.0	28266350.85	909
2016-11-22	19.7	20.15	19.0	19.9	0.23	1.17	1038097.0	20394266.85	744
2016-11-21	19.0	19.8	19.0	19.67	0.77	4.07	1250439.0	24324622.5	768
2016-11-20	19.0	19.1	18.65	18.9	-0.1	-0.53	635162.0	11954861.05	438
2016-11-17	18.9	19.1	18.5	19.0	0.17	0.9	851351.0	16011697.4	560
2016-11-16	18.55	19.0	18.55	18.83	0.44	2.39	997119.0	18801831.6	711
2016-11-15	18.45	18.85	18.2	18.39	0.08	0.44	796056.0	14733458.95	662
2016-11-14	17.95	18.85	17.8	18.31	0.36	2.01	1539737.0	28422470.6	1093
2016-11-13	17.5	18.1	17.45	17.95	0.51	2.92	1216585.0	21739286.9	892
2016-11-10	17.15	17.8	17.15	17.44	0.31	1.81	1163824.0	20325855.7	848
2016-11-09	16.05	17.25	16.0	17.13	0.36	2.15	1132493.0	18923849.75	810
2016-11-08	16.6	16.9	16.6	16.77	0.27	1.64	1098805.0	18406278.6	730
2016-11-07	16.25	16.6	16.25	16.5	0.33	2.04	1235540.0	20364183.2	696
2016-11-06	16.1	16.35	16.1	16.17	-0.01	-0.06	1110930.0	17978159.95	569
2016-11-03	16.15	16.4	16.1	16.18	0.11	0.68	742243.0	12024076.5	418
2016-11-02	16.4	16.45	15.95	16.07	-0.43	-2.61	421306.0	6818096.3	337
2016-11-01	16.45	16.6	16.3	16.5	0.2	1.23	578105.0	9511336.15	362
2016-10-31	16.3	16.45	16.1	16.3	0.05	0.31	385064.0	6260362.15	283
2016-10-30	16.25	16.35	16.1	16.25	-0.09	-0.55	361136.0	5861289.25	291
2016-10-27	16.2	16.5	16.1	16.34	0.08	0.49	372405.0	6067624.35	296
2016-10-26	16.45	16.5	16.15	16.26	-0.19	-1.16	323334.0	5284991.3	279
2016-10-25	16.3	16.65	16.3	16.45	0.15	0.92	427736.0	7055764.8	427
2016-10-24	15.9	16.45	15.9	16.3	0.41	2.58	664614.0	10748422.3	511
2016-10-23	15.85	16.2	15.7	15.89	0.36	2.32	472076.0	7518792.25	377
2016-10-20	15.35	16.0	15.2	15.53	0.17	1.11	742401.0	11541313.2	608
2016-10-19	15.35	15.55	15.0	15.36	0.24	1.59	215255.0	3299902.45	225
2016-10-18	15.8	15.9	15.0	15.12	-0.77	-4.85	233923.0	3582949.35	327
2016-10-17	16.05	16.1	15.85	15.89	-0.3	-1.85	159424.0	2545705.35	204
2016-10-16	16.55	16.55	15.95	16.19	-0.43	-2.59	481619.0	7812059.1	431
2016-10-13	17.0	17.05	16.6	16.62	-0.28	-1.66	241891.0	4075337.5	287
2016-10-12	16.9	17.15	16.85	16.9	-0.1	-0.59	227667.0	3873012.1	209
2016-10-11	16.8	17.2	16.8	17.0	0.35	2.1	233141.0	3968315.75	265
2016-10-10	16.65	16.85	16.5	16.65	-0.08	-0.48	313985.0	5217199.4	264
2016-10-09	17.45	17.45	16.7	16.73	-0.64	-3.68	290031.0	4945320.95	299
2016-10-06	17.2	17.75	17.2	17.37	0.14	0.81	288753.0	5050479.1	362
2016-10-05	17.0	17.65	16.65	17.23	0.43	2.56	510734.0	8776873.9	493
2016-10-04	16.55	16.9	16.1	16.8	0.2	1.2	360471.0	5939146.1	361
2016-10-03	16.2	16.9	15.95	16.6	0.22	1.34	379457.0	6175828.0	377
2016-10-02	18.0	18.2	16.3	16.38	-1.57	-8.75	178431.0	3151162.75	270
2016-09-29	17.5	18.15	17.3	17.95	0.44	2.51	186219.0	3312312.0	263
2016-09-28	18.55	19.05	17.25	17.51	-1.14	-6.11	185993.0	3366879.15	314
2016-09-27	20.0	20.0	18.6	18.65	-1.83	-8.94	222328.0	4294631.75	326
2016-09-26	20.5	20.55	20.25	20.48	0.18	0.89	123230.0	2515738.7	170
2016-09-25	20.1	20.35	20.0	20.3	0.07	0.35	158048.0	3184339.5	201
2016-09-21	20.95	21.0	20.0	20.23	0.34	1.71	412839.0	8383010.25	478
2016-09-20	19.5	19.95	19.35	19.89	0.27	1.38	95490.0	1887419.2	141
2016-09-19	20.4	20.6	19.0	19.62	-0.9	-4.39	188872.0	3712202.05	249
2016-09-18	20.9	20.9	20.25	20.52	-0.47	-2.24	102010.0	2108098.5	146
2016-09-08	21.0	21.1	20.8	20.99	0.23	1.11	61643.0	1294769.0	141
2016-09-07	20.75	20.95	20.7	20.76	-0.19	-0.91	63860.0	1327550.9	146
2016-09-06	21.4	21.45	20.9	20.95	-0.39	-1.83	143900.0	3038243.4	249
2016-09-05	20.7	21.55	20.65	21.34	0.65	3.14	457793.0	9724599.3	602
2016-09-04	20.5	20.75	20.5	20.69	0.27	1.32	75031.0	1549248.8	139
2016-09-01	20.8	20.9	19.95	20.42	-0.48	-2.3	155437.0	3146605.3	231
2016-08-31	21.4	21.4	20.8	20.9	-0.45	-2.11	106817.0	2258229.75	147
2016-08-30	21.15	21.4	21.15	21.35	0.44	2.1	100256.0	2139231.15	199
2016-08-29	20.9	21.2	20.9	20.91	0.04	0.19	102271.0	2150448.25	179
2016-08-28	20.4	21.0	20.4	20.87	0.54	2.66	168540.0	3499750.85	218
2016-08-25	20.3	20.4	19.95	20.33	-0.16	-0.78	148831.0	3006733.95	246
2016-08-24	20.8	20.85	20.45	20.49	-0.39	-1.87	107723.0	2232499.95	196
2016-08-23	20.7	20.95	20.5	20.88	0.17	0.82	172365.0	3566203.5	261
2016-08-22	21.9	21.9	20.65	20.71	-1.05	-4.83	365876.0	7667430.8	480
2016-08-21	22.3	22.3	21.75	21.76	-0.52	-2.33	145743.0	3209172.25	236
2016-08-18	22.9	23.0	21.8	22.28	-0.69	-3.0	374357.0	8266221.0	533
2016-08-17	23.75	23.75	22.8	22.97	-0.72	-3.04	160591.0	3730456.4	272
2016-08-16	23.65	23.75	23.6	23.69	0.04	0.17	70134.0	1662813.7	115
2016-08-15	23.75	23.8	23.6	23.65	-0.05	-0.21	100293.0	2376802.75	138
2016-08-14	23.75	23.8	23.7	23.7	0.1	0.42	88560.0	2103251.95	170
2016-08-11	23.75	23.75	23.5	23.6	-0.2	-0.84	115701.0	2729086.7	168
2016-08-10	23.85	24.05	23.75	23.8	-0.04	-0.17	133471.0	3187901.95	193
2016-08-09	23.8	24.15	23.75	23.84	0.15	0.63	543162.0	12992075.5	405
2016-08-08	23.6	23.85	23.4	23.69	-0.04	-0.17	121648.0	2869653.6	185
2016-08-07	23.75	23.85	23.7	23.73	-0.01	-0.04	80422.0	1911705.4	144
2016-08-04	23.5	23.8	23.3	23.74	0.25	1.06	153259.0	3614963.8	237
2016-08-03	23.8	23.8	23.45	23.49	-0.2	-0.84	161060.0	3803323.3	218
2016-08-02	23.9	23.9	23.45	23.69	-0.19	-0.8	138961.0	3274607.35	223
2016-08-01	23.6	23.9	23.4	23.88	0.43	1.83	213919.0	5048557.5	272
2016-07-31	24.4	24.45	23.1	23.45	-0.93	-3.81	393023.0	9253553.25	381
2016-07-28	25.1	25.1	24.3	24.38	-0.64	-2.56	167628.0	4120924.25	268
2016-07-27	25.4	25.5	25.0	25.02	-0.07	-0.28	108993.0	2749098.0	198
2016-07-26	25.6	25.6	25.0	25.09	-0.66	-2.56	119757.0	3029192.6	193
2016-07-25	25.8	26.0	25.5	25.75	-0.11	-0.43	138866.0	3564037.7	212
2016-07-24	26.3	26.4	25.8	25.86	-0.53	-2.01	91180.0	2381476.0	192
2016-07-21	26.9	26.9	26.3	26.39	-0.5	-1.86	203411.0	5403962.6	260
2016-07-20	27.3	27.3	26.9	26.89	-0.21	-0.77	231542.0	6261284.8	262
2016-07-19	27.0	27.4	26.8	27.1	0.18	0.67	488960.0	13258513.3	472
2016-07-18	26.9	27.2	26.8	26.92	-0.03	-0.11	191633.0	5169934.9	243
2016-07-17	26.8	27.4	26.8	26.95	0.09	0.34	356369.0	9654217.1	400
2016-07-14	26.7	27.6	26.7	26.86	0.15	0.56	747134.0	20308340.0	798
2016-07-13	26.6	26.9	26.5	26.71	0.15	0.56	225848.0	6030722.5	254
2016-07-12	26.4	26.7	26.2	26.56	0.25	0.95	288250.0	7615665.5	277
2016-07-11	26.5	27.1	26.3	26.31	-0.25	-0.94	851711.0	22744991.2	736
2016-07-10	25.4	27.0	25.2	26.56	1.0	3.91	711309.0	18613316.8	599
2016-06-30	25.6	25.9	25.4	25.56	0.02	0.08	648123.0	16653378.9	470
2016-06-29	25.3	25.7	25.1	25.54	0.27	1.07	403764.0	10259728.1	335
2016-06-28	25.0	25.5	25.0	25.27	0.12	0.48	313511.0	7923970.3	279
2016-06-27	25.4	25.6	25.1	25.15	-0.28	-1.1	391626.0	9931736.2	372
2016-06-26	24.1	25.6	24.1	25.43	-0.14	-0.55	884326.0	22024850.8	615
2016-06-23	25.2	26.2	25.2	25.57	0.41	1.63	499123.0	12852515.5	475
2016-06-22	25.5	25.6	25.1	25.16	-0.31	-1.22	758686.0	20390328.6	184
2016-06-21	25.7	25.9	25.4	25.47	-0.09	-0.35	184258.0	4723867.2	205
2016-06-20	25.7	26.0	25.5	25.56	-0.15	-0.58	303079.0	7783175.7	344
2016-06-19	25.2	26.1	25.2	25.71	0.67	2.68	774695.0	19932313.2	640
2016-06-16	25.5	25.5	24.9	25.04	-0.44	-1.73	166972.0	4201856.35	221
2016-06-15	26.3	26.3	25.4	25.48	-0.76	-2.9	411830.0	10648604.3	478
2016-06-14	26.0	26.7	26.0	26.24	0.43	1.67	1127160.0	29699197.9	1079
2016-06-13	25.3	26.0	25.3	25.81	0.54	2.14	629739.0	16204050.1	641
2016-06-12	24.9	25.4	24.75	25.27	0.28	1.12	235466.0	5897823.85	271
2016-06-09	25.2	25.4	24.95	24.99	-0.13	-0.52	197586.0	4963375.2	253
2016-06-08	24.9	25.4	24.65	25.12	0.51	2.07	429855.0	10785283.75	479
2016-06-07	24.4	24.65	24.4	24.61	0.32	1.32	123891.0	3037774.3	155
2016-06-06	24.15	24.35	24.0	24.29	0.14	0.58	54887.0	1326214.65	116
2016-06-05	24.5	24.6	24.15	24.15	-0.3	-1.23	129166.0	3157051.8	161
2016-06-02	24.6	24.8	24.4	24.45	-0.12	-0.49	291986.0	7177896.7	283
2016-06-01	24.55	24.75	24.45	24.57	0.07	0.29	135527.0	3332338.75	197
2016-05-31	24.3	24.65	24.1	24.5	0.46	1.91	333185.0	8127439.55	357
2016-05-30	24.25	24.45	23.95	24.04	-0.22	-0.91	196285.0	4725032.5	260
2016-05-29	24.55	24.55	24.0	24.26	-0.29	-1.18	356327.0	8645526.15	345
2016-05-26	24.95	25.0	24.5	24.55	-0.16	-0.65	402795.0	9990848.7	522
2016-05-25	24.85	24.9	24.6	24.71	0.28	1.15	405676.0	10035510.75	528
2016-05-24	24.95	25.3	24.3	24.43	-0.47	-1.89	540026.0	13288748.45	665
2016-05-23	26.9	26.9	24.8	24.9	-2.18	-8.05	692293.0	17848299.45	774
2016-05-22	27.2	27.7	27.0	27.08	0.0	0.0	599936.0	16435981.6	639
2016-05-19	27.1	27.4	26.9	27.08	-0.03	-0.11	464953.0	12609421.4	470
2016-05-18	26.8	27.3	26.8	27.11	0.3	1.12	264562.0	7158302.2	275
2016-05-17	26.8	27.1	26.8	26.81	0.11	0.41	241210.0	6490894.8	293
2016-05-16	26.8	26.9	26.4	26.7	0.05	0.19	240088.0	6401563.0	323
2016-05-15	27.0	27.2	26.5	26.65	-0.35	-1.3	235399.0	6329876.7	320
2016-05-12	27.3	27.3	27.0	27.0	-0.07	-0.26	251228.0	6813292.2	288
2016-05-11	27.3	27.5	26.9	27.07	0.06	0.22	279698.0	7603112.8	337
2016-05-10	27.0	27.5	26.9	27.01	0.02	0.07	485316.0	13235781.0	534
2016-05-09	26.7	27.3	26.6	26.99	0.18	0.67	376621.0	10141163.5	442
2016-05-08	27.2	27.3	26.8	26.81	0.03	0.11	362332.0	9805277.6	404
2016-05-05	27.0	27.1	26.7	26.78	-0.06	-0.22	256650.0	6905704.7	353
2016-05-04	27.2	27.3	26.7	26.84	-0.49	-1.79	437485.0	11801849.8	516
2016-05-03	28.1	28.7	27.0	27.33	-0.71	-2.53	1173205.0	32843435.7	1239
2016-05-02	27.7	28.3	27.5	28.04	0.62	2.26	1559926.0	43634513.8	1247
2016-05-01	27.2	28.1	27.0	27.42	0.33	1.22	789579.0	21766887.9	933
2016-04-28	27.3	27.6	27.0	27.09	-0.31	-1.13	514918.0	14054448.7	612
2016-04-27	26.5	28.1	26.5	27.4	1.31	5.02	2011831.0	54982836.6	1829
2016-04-26	25.8	26.4	25.6	26.09	0.22	0.85	359732.0	9347721.3	438
2016-04-25	26.1	26.3	25.4	25.87	-0.25	-0.96	823785.0	21239889.8	764
2016-04-24	25.7	26.7	25.6	26.12	0.52	2.03	1261973.0	33134532.4	1046
2016-04-21	25.7	25.9	25.3	25.6	-1.14	-4.26	930896.0	23790593.3	893
2016-04-20	25.9	27.2	25.7	26.74	0.78	3.0	1011421.0	27061407.9	835
2016-04-19	25.4	26.1	25.4	25.96	0.91	3.63	650834.0	16800344.2	638
2016-04-18	25.1	25.3	24.8	25.05	-0.37	-1.46	600867.0	15037064.4	584
2016-04-17	26.0	26.2	25.4	25.42	-0.73	-2.79	463816.0	11880398.3	531
2016-04-14	26.3	26.4	26.1	26.15	-0.1	-0.38	565666.0	14839994.2	526
2016-04-13	25.8	27.3	25.6	26.25	0.5	1.94	1658243.0	43948751.8	1528
2016-04-12	25.2	26.0	25.2	25.75	0.65	2.59	608273.0	15642623.5	570
2016-04-11	25.5	25.5	25.1	25.1	-0.36	-1.41	239198.0	6055578.4	250
2016-04-10	25.5	25.7	25.4	25.46	0.26	1.03	283102.0	7229220.3	293
2016-04-07	25.1	25.9	25.1	25.2	0.31	1.25	483589.0	12321526.5	591
2016-04-06	24.8	25.1	24.8	24.89	0.23	0.93	221587.0	5535485.45	296
2016-04-05	24.5	24.8	24.2	24.66	0.09	0.37	166765.0	4089414.15	330
2016-04-04	24.0	24.65	23.95	24.57	0.62	2.59	198035.0	4808255.85	291
2016-04-03	24.0	24.4	23.5	23.95	-0.67	-2.72	304177.0	7264350.75	361
2016-03-31	24.7	24.7	24.25	24.62	-0.19	-0.77	211721.0	5197019.75	333
2016-03-30	25.0	25.2	24.8	24.81	-0.13	-0.52	290882.0	7250006.7	322
2016-03-29	25.0	25.4	24.6	24.94	-0.51	-2.0	279804.0	6992428.8	352
2016-03-28	26.1	26.1	25.2	25.45	-0.33	-1.28	270084.0	6958253.7	346
2016-03-27	26.5	26.6	25.7	25.78	-0.62	-2.35	288190.0	7515773.7	412
2016-03-24	26.8	26.8	26.3	26.4	-0.45	-1.68	321134.0	8516084.4	424
2016-03-23	27.0	27.3	26.7	26.85	-0.07	-0.26	475883.0	12843483.3	503
2016-03-22	27.3	27.6	26.8	26.92	-0.31	-1.14	575013.0	15605101.3	564
2016-03-21	27.1	27.9	27.0	27.23	0.26	0.96	1101161.0	30261440.1	1053
2016-03-20	26.6	27.1	26.4	26.97	0.48	1.81	866624.0	23168810.8	763
2016-03-17	26.4	26.7	26.4	26.49	0.3	1.15	343023.0	9093027.5	450
2016-03-16	26.1	26.4	25.9	26.19	0.27	1.04	288382.0	7553912.2	344
2016-03-15	26.2	26.4	25.8	25.92	-0.45	-1.71	210393.0	5471665.4	310
2016-03-14	26.9	27.1	26.3	26.37	-0.6	-2.22	294031.0	7884122.0	360
2016-03-13	26.9	27.1	26.8	26.97	0.09	0.33	390440.0	10517683.0	405
2016-03-10	27.2	27.3	26.8	26.88	-0.12	-0.44	330302.0	8927181.1	367
2016-03-09	27.0	27.6	27.0	27.0	-0.2	-0.74	802653.0	21893776.4	783
2016-03-08	27.2	27.5	27.1	27.2	0.09	0.33	325584.0	8868239.2	413
2016-03-07	27.3	27.5	26.8	27.11	-0.12	-0.44	406787.0	11053740.2	446
2016-03-06	27.6	27.8	27.2	27.23	0.04	0.15	734207.0	20110366.8	760
2016-03-03	27.2	27.8	27.1	27.19	-0.04	-0.15	410702.0	11232186.6	509
2016-03-02	27.4	28.0	26.6	27.23	0.0	0.0	1083362.0	29624343.9	989
2016-03-01	27.7	27.9	27.1	27.23	-0.09	-0.33	752075.0	20633314.7	778
2016-02-29	28.0	28.6	26.8	27.32	-0.67	-2.39	2148461.0	59137395.1	2206
2016-02-28	26.0	28.0	26.0	27.99	2.53	9.94	1839994.0	50159067.5	1555
2016-02-25	25.0	25.7	24.95	25.46	0.66	2.66	628098.0	15855092.95	529
2016-02-24	25.3	25.4	24.7	24.8	-0.96	-3.73	1071767.0	26872586.0	839
2016-02-23	24.55	26.4	24.45	25.76	1.17	4.76	1338756.0	33812424.6	1191
2016-02-22	24.6	24.9	24.4	24.59	0.22	0.9	720047.0	17720875.1	765
2016-02-21	24.3	25.2	24.0	24.37	0.13	0.54	1581291.0	38811050.75	1536
2016-02-18	24.5	24.8	23.5	24.24	0.74	3.15	2024701.0	48605131.25	2097
2016-02-17	21.45	23.5	21.45	23.5	2.1	9.81	1613510.0	36809823.35	1510
2016-02-16	22.0	22.2	21.0	21.4	-0.07	-0.33	515583.0	11183663.05	568
2016-02-15	20.65	21.9	20.3	21.47	0.93	4.53	493811.0	10418159.65	458
2016-02-14	22.05	22.15	20.5	20.54	-1.03	-4.78	535191.0	11412995.85	591
2016-02-11	23.3	23.9	21.25	21.57	-1.83	-7.82	884295.0	20342187.2	956
2016-02-10	23.05	23.55	23.0	23.4	0.25	1.08	540412.0	12591163.7	595
2016-02-09	22.9	23.8	22.7	23.15	0.03	0.13	665669.0	15562774.25	657
2016-02-08	23.7	23.8	22.9	23.12	-0.25	-1.07	396509.0	9263390.9	487
2016-02-07	23.65	23.95	23.2	23.37	-0.6	-2.5	238895.0	5636120.8	357
2016-02-04	24.5	24.7	23.85	23.97	-0.02	-0.08	699585.0	16962248.8	663
2016-02-03	23.45	24.5	23.45	23.99	0.36	1.52	355026.0	8469546.15	459
2016-02-02	24.5	25.1	23.5	23.63	-0.94	-3.83	817649.0	20091670.55	776
2016-02-01	23.5	25.3	23.05	24.57	0.91	3.85	1570900.0	38354092.35	1277
2016-01-31	23.95	24.5	23.5	23.66	0.36	1.55	817464.0	19687400.35	816
2016-01-28	22.6	23.85	22.6	23.3	0.87	3.88	979072.0	22766574.15	896
2016-01-27	22.5	23.1	22.35	22.43	0.24	1.08	669726.0	15221357.05	589
2016-01-26	21.3	22.35	21.0	22.19	0.29	1.32	471660.0	10333156.75	536
2016-01-25	21.95	22.4	21.7	21.9	-0.04	-0.18	355651.0	7830382.75	489
2016-01-24	22.95	23.0	21.8	21.94	0.59	2.76	366743.0	8161486.85	389
2016-01-21	21.0	21.55	20.6	21.35	-0.03	-0.14	227866.0	4813916.8	341
2016-01-20	22.0	22.3	21.35	21.38	-2.31	-9.75	354073.0	7734730.3	537
2016-01-19	23.55	23.9	23.1	23.69	1.03	4.55	258977.0	6080975.8	389
2016-01-18	22.1	23.05	22.0	22.66	0.41	1.84	309587.0	6965777.1	495
2016-01-17	23.0	23.0	22.25	22.25	-2.45	-9.92	436909.0	9765265.25	480
2016-01-14	26.4	26.6	24.3	24.7	-2.22	-8.25	316733.0	7997701.6	607
2016-01-13	28.8	28.9	26.7	26.92	-1.25	-4.44	484323.0	13385271.3	609
2016-01-12	28.0	29.2	27.0	28.17	-0.21	-0.74	388416.0	10946444.9	509
2016-01-11	27.7	28.5	26.9	28.38	0.39	1.39	322273.0	8947360.3	560
2016-01-10	29.9	30.0	27.5	27.99	-2.01	-6.7	342380.0	10033074.9	569
2016-01-07	30.0	31.0	29.7	30.0	-2.0	-6.25	366362.0	11129659.9	607
2016-01-06	33.1	33.1	31.9	32.0	-1.0	-3.03	463500.0	15033149.0	614
2016-01-05	33.4	33.6	32.8	33.0	-0.12	-0.36	281061.0	9318740.5	515
2016-01-04	34.7	34.9	33.0	33.12	-1.57	-4.53	604050.0	20660871.3	927
2016-01-03	33.9	34.8	33.9	34.69	0.79	2.33	583102.0	20031455.7	799
2015-12-31	33.7	34.5	33.7	33.9	-0.15	-0.44	316400.0	10763017.9	508
2015-12-30	34.2	34.6	33.7	34.05	0.14	0.41	446950.0	15264714.2	529
2015-12-29	33.3	34.0	32.7	33.91	0.17	0.5	319104.0	10624384.0	463
2015-12-28	33.2	34.3	33.1	33.74	0.35	1.05	542124.0	18370140.6	730
2015-12-27	33.6	33.6	32.9	33.39	-0.15	-0.45	144421.0	4803629.7	333
2015-12-24	34.0	34.3	33.5	33.54	-0.29	-0.86	192342.0	6500104.2	378
2015-12-23	34.2	35.3	33.7	33.83	-0.25	-0.73	536505.0	18460239.2	791
2015-12-22	33.8	34.5	33.8	34.08	0.39	1.16	446289.0	15221809.8	513
2015-12-21	33.3	34.3	33.3	33.69	0.35	1.05	667718.0	22619038.3	966
2015-12-20	33.7	33.8	33.2	33.34	-0.5	-1.48	393134.0	13190441.9	497
2015-12-17	33.4	34.0	33.4	33.84	0.24	0.71	276798.0	9373877.7	410
2015-12-16	33.6	33.7	33.1	33.6	0.12	0.36	284832.0	9529701.2	385
2015-12-15	33.5	33.8	33.1	33.48	0.44	1.33	291168.0	9739306.5	334
2015-12-14	33.7	34.6	33.0	33.04	-0.47	-1.4	337831.0	11396508.0	512
2015-12-13	33.1	33.8	33.1	33.51	-1.27	-3.65	295196.0	9864896.8	409
2015-12-10	35.3	35.6	34.7	34.78	-0.51	-1.45	392644.0	13798286.7	559
2015-12-09	36.2	36.5	35.1	35.29	-0.77	-2.14	588290.0	21002460.9	759
2015-12-08	37.4	37.4	35.8	36.06	-1.9	-5.01	1018954.0	37122021.6	1303
2015-12-07	38.8	41.5	37.8	37.96	-0.15	-0.39	3908221.0	154746253.7	4947
2015-12-06	34.9	38.4	34.8	38.11	3.16	9.04	1400209.0	51513531.7	1367
2015-12-03	35.6	35.6	34.7	34.95	-0.75	-2.1	468122.0	16431182.9	626
2015-12-02	35.8	36.5	35.6	35.7	-0.3	-0.83	720230.0	25951327.4	773
2015-12-01	35.6	36.1	35.6	36.0	0.17	0.47	314915.0	11282070.2	410
2015-11-30	35.9	35.9	35.5	35.83	0.16	0.45	110227.0	3936042.1	196
2015-11-29	35.9	35.9	35.6	35.67	-0.04	-0.11	79699.0	2845915.7	190
2015-11-26	36.4	36.4	35.6	35.71	-0.59	-1.63	312220.0	11205511.2	334
2015-11-25	36.5	36.5	36.2	36.3	-0.13	-0.36	96124.0	3492400.3	146
2015-11-24	36.2	36.5	36.2	36.43	0.22	0.61	89592.0	3263112.7	183
2015-11-23	36.6	36.6	36.1	36.21	-0.33	-0.9	200528.0	7287403.3	246
2015-11-22	36.4	37.0	36.4	36.54	0.69	1.92	350128.0	12853460.1	349
2015-11-19	35.8	36.1	35.8	35.85	0.47	1.33	239709.0	8611044.9	378
2015-11-18	35.9	36.0	35.3	35.38	-0.38	-1.06	127321.0	4543832.5	254
2015-11-17	35.6	36.2	35.4	35.76	0.42	1.19	330608.0	11850582.8	394
2015-11-16	35.0	35.5	34.7	35.34	0.41	1.17	252248.0	8868777.5	331
2015-11-15	36.0	36.0	34.8	34.93	-1.63	-4.46	341272.0	12020952.2	470
2015-11-12	36.6	36.7	36.4	36.56	0.13	0.36	150068.0	5488009.2	207
2015-11-11	37.1	37.2	36.4	36.43	-0.39	-1.06	271397.0	9960967.9	292
2015-11-10	36.7	37.2	36.6	36.82	0.39	1.07	246300.0	9087427.6	362
2015-11-09	35.0	36.7	35.0	36.43	0.34	0.94	179666.0	6502536.4	354
2015-11-08	36.4	36.5	35.5	36.09	-0.56	-1.53	260835.0	9389994.6	291
2015-11-05	37.1	37.4	36.5	36.65	-0.84	-2.24	225091.0	8316986.5	325
2015-11-04	37.9	37.9	36.5	37.49	0.37	1.0	189414.0	7040721.8	345
2015-11-03	36.4	38.9	36.4	37.12	0.84	2.32	598916.0	22589426.1	919
2015-11-02	36.3	36.4	35.9	36.28	0.63	1.77	77071.0	2796569.9	203
2015-11-01	36.4	36.4	35.1	35.65	-0.55	-1.52	162731.0	5792069.8	294
2015-10-29	36.5	37.3	36.2	36.2	0.23	0.64	327848.0	12002523.5	357
2015-10-28	35.5	36.0	34.1	35.97	0.51	1.44	273055.0	9621085.8	476
2015-10-27	37.6	37.7	34.6	35.46	-1.83	-4.91	312945.0	11368440.0	480
2015-10-26	37.2	37.4	36.6	37.29	-0.14	-0.37	335002.0	12377619.6	422
2015-10-25	38.4	38.5	37.3	37.43	-0.56	-1.47	173072.0	6521985.5	244
2015-10-22	38.6	39.0	38.0	37.99	-0.9	-2.31	165132.0	6326438.7	267
2015-10-21	40.3	40.3	38.4	38.89	-1.64	-4.05	256001.0	10040223.8	432
2015-10-20	41.0	41.0	40.3	40.53	-0.87	-2.1	262158.0	10665699.2	383
2015-10-19	41.2	41.6	41.1	41.4	0.29	0.71	187400.0	7759626.9	330
2015-10-18	41.0	41.4	40.9	41.11	0.49	1.21	160562.0	6595464.5	257
2015-10-15	41.3	41.4	40.5	40.62	-0.67	-1.62	146158.0	5978143.5	302
2015-10-14	41.5	41.6	41.0	41.29	-0.28	-0.67	170297.0	7033862.3	308
2015-10-13	41.9	42.0	41.5	41.57	-0.46	-1.09	185019.0	7719471.0	328
2015-10-12	42.1	42.3	41.9	42.03	-0.06	-0.14	321053.0	13528546.5	428
2015-10-11	41.9	42.5	41.9	42.09	0.37	0.89	301957.0	12710355.2	421
2015-10-08	41.9	41.9	41.6	41.72	0.13	0.31	144847.0	6048636.7	321
2015-10-07	41.7	42.4	41.5	41.59	0.02	0.05	789867.0	33148435.8	627
2015-10-06	41.7	42.1	41.5	41.57	-0.19	-0.45	179007.0	7492360.1	407
2015-10-05	41.5	41.8	41.4	41.76	0.44	1.06	69110.0	2878412.1	204
2015-10-04	41.6	41.8	41.2	41.32	0.01	0.02	57571.0	2381778.2	181
2015-10-01	41.8	42.1	41.1	41.31	-0.19	-0.46	150032.0	6254059.5	328
2015-09-30	41.1	42.2	41.0	41.5	0.48	1.17	365006.0	15242199.1	496
2015-09-29	41.3	41.3	40.7	41.02	-0.37	-0.89	106090.0	4344746.9	225
2015-09-21	41.0	41.9	40.7	41.39	0.83	2.05	357126.0	14781752.4	474
2015-09-20	41.0	41.1	40.3	40.56	-0.59	-1.43	170665.0	6944176.9	351
2015-09-17	42.0	42.4	41.0	41.15	-0.52	-1.25	660501.0	27581299.3	827
2015-09-16	41.0	42.8	40.7	41.67	1.04	2.56	1253453.0	52432060.1	1348
2015-09-15	41.2	41.2	40.1	40.63	-0.48	-1.17	293824.0	11921837.5	479
2015-09-14	42.0	42.4	41.0	41.11	-0.94	-2.24	293280.0	12296655.8	563
2015-09-13	40.8	43.8	40.6	42.05	1.39	3.42	848361.0	35882858.1	1267
2015-09-10	40.5	41.1	40.5	40.66	-0.9	-2.17	228183.0	9306373.0	361
2015-09-09	41.3	42.1	41.1	41.56	0.76	1.86	300139.0	12483474.7	521
2015-09-08	40.2	40.9	39.9	40.8	0.55	1.37	186679.0	7567801.3	357
2015-09-07	39.6	40.4	39.5	40.25	0.85	2.16	214093.0	8588078.0	432
2015-09-06	39.1	39.8	39.1	39.4	-0.21	-0.53	122905.0	4848806.3	330
2015-09-03	40.9	41.2	39.0	39.61	-0.8	-1.98	533612.0	21355891.3	796
2015-09-02	40.0	41.2	40.0	40.41	0.05	0.12	770989.0	31295965.0	1285
2015-09-01	39.5	42.4	39.2	40.36	1.2	3.06	1241778.0	50772502.1	1869
2015-08-31	36.8	40.6	36.2	39.16	2.19	5.92	1064415.0	41290687.0	1445
2015-08-30	37.8	38.0	36.7	36.97	1.17	3.27	596073.0	22390791.7	794
2015-08-27	36.1	36.5	35.6	35.8	1.03	2.96	712654.0	25719139.2	877
2015-08-26	34.4	35.8	33.5	34.77	-0.56	-1.59	867583.0	30083622.6	1089
2015-08-25	33.5	35.7	32.7	35.33	2.47	7.52	1229490.0	42028700.6	1343
2015-08-24	34.9	35.6	32.6	32.86	-2.03	-5.82	813194.0	27356468.6	1057
2015-08-23	34.7	36.6	34.7	34.89	-3.56	-9.26	750000.0	26780770.0	1123
2015-08-20	36.0	39.1	35.1	38.45	0.06	0.16	1037353.0	38632055.8	1585
2015-08-19	42.1	42.8	38.2	38.39	-4.03	-9.5	587238.0	23600206.5	935
2015-08-18	45.0	45.2	41.6	42.42	-2.8	-6.19	308332.0	13367901.1	761
2015-08-17	45.9	46.1	45.1	45.22	-0.94	-2.04	367831.0	16779730.8	648
2015-08-16	48.0	48.0	46.0	46.16	-1.54	-3.23	239596.0	11267713.6	524
2015-08-13	47.8	47.9	47.7	47.7	0.13	0.27	190005.0	9085387.9	388
2015-08-12	48.3	48.3	47.3	47.57	-1.08	-2.22	294806.0	14040949.3	603
2015-08-11	49.5	49.8	48.6	48.65	-0.81	-1.64	162466.0	8019934.6	398
2015-08-10	48.9	49.6	48.9	49.46	0.45	0.92	155275.0	7659501.7	332
2015-08-09	48.4	49.1	48.3	49.01	0.1	0.2	185159.0	9044913.6	399
2015-08-06	49.7	49.7	48.7	48.91	-0.94	-1.89	195601.0	9608866.1	448
2015-08-05	49.8	50.25	49.6	49.85	0.08	0.16	180975.0	9030400.35	418
2015-08-04	49.7	49.9	49.2	49.77	0.0	0.0	161427.0	8003019.9	412
2015-08-03	49.2	49.9	49.1	49.77	0.04	0.08	181526.0	8983172.2	432
2015-08-02	51.5	51.5	49.4	49.73	-1.97	-3.81	279349.0	13990692.9	687
2015-07-30	52.0	52.25	51.5	51.7	-0.1	-0.19	138703.0	7188873.0	385
2015-07-29	52.0	52.5	51.75	51.8	0.03	0.06	150913.0	7863136.25	390
2015-07-28	52.0	52.25	51.25	51.77	-0.8	-1.52	326935.0	16960035.25	621
2015-07-27	53.75	53.75	52.25	52.57	-1.47	-2.72	232670.0	12345081.25	640
2015-07-26	54.5	54.75	53.75	54.04	-0.44	-0.81	185006.0	9989384.75	556
2015-07-23	55.25	55.25	54.25	54.48	-1.59	-2.84	544832.0	29703238.5	929
2015-07-22	56.0	56.25	55.5	56.07	0.49	0.88	182498.0	10209443.5	384
2015-07-15	55.25	56.0	55.25	55.58	0.08	0.14	156574.0	8711353.5	393
2015-07-14	55.0	55.75	54.75	55.5	0.55	1.0	158294.0	8754386.5	426
2015-07-13	54.75	55.0	54.75	54.95	0.16	0.29	83426.0	4579719.25	302
2015-07-12	55.0	55.75	54.75	54.79	-0.21	-0.38	308984.0	17057168.75	480
2015-07-09	54.0	55.5	54.0	55.0	0.76	1.4	276968.0	15176927.75	621
2015-07-08	53.75	54.5	53.75	54.24	0.15	0.28	147425.0	7975088.75	372
2015-07-07	54.0	54.25	53.5	54.09	-0.01	-0.02	112270.0	6055342.75	377
2015-07-06	54.0	54.75	53.75	54.1	-0.85	-1.55	306702.0	16673848.0	601
2015-07-05	55.25	55.25	54.25	54.95	-0.39	-0.7	223757.0	12256997.25	621
2015-07-02	55.5	55.75	55.0	55.34	-0.37	-0.66	132288.0	7326582.75	570
2015-07-01	55.75	56.0	55.0	55.71	0.14	0.25	231401.0	12867711.0	623
2015-06-30	54.0	56.25	53.25	55.57	1.17	2.15	475330.0	26229109.75	952
2015-06-29	55.25	55.25	53.75	54.4	-1.24	-2.23	256866.0	13958522.75	599
2015-06-28	56.25	56.25	55.5	55.64	-0.83	-1.47	159346.0	8912848.25	467
2015-06-25	56.5	56.75	56.0	56.47	-0.21	-0.37	234430.0	13206674.0	454
2015-06-24	56.25	57.0	56.0	56.68	0.67	1.2	121565.0	6851023.75	358
2015-06-23	56.25	56.25	55.75	56.01	0.17	0.3	259461.0	14547927.5	430
2015-06-22	56.25	56.5	55.5	55.84	-0.46	-0.82	412620.0	23091420.0	579
2015-06-21	57.0	57.25	56.0	56.3	-0.95	-1.66	208163.0	11780501.25	481
2015-06-18	57.5	57.75	57.0	57.25	-0.26	-0.45	176385.0	10109950.0	349
2015-06-17	57.75	58.0	57.25	57.51	-0.28	-0.48	201120.0	11572703.75	438
2015-06-16	57.75	58.0	57.5	57.79	0.04	0.07	178600.0	10296901.5	437
2015-06-15	58.75	58.75	57.5	57.75	-0.68	-1.16	312958.0	18172329.25	553
2015-06-14	57.75	58.5	57.75	58.43	0.79	1.37	236042.0	13742121.75	533
2015-06-11	58.0	58.25	57.5	57.64	-0.11	-0.19	265145.0	15341636.5	562
2015-06-10	58.0	58.0	57.5	57.75	0.21	0.36	317646.0	18349931.0	673
2015-06-09	58.0	58.25	57.0	57.54	-0.83	-1.42	605645.0	34962452.0	1137
2015-06-08	58.5	59.25	58.25	58.37	-0.61	-1.03	277787.0	16326748.25	815
2015-06-07	59.5	59.5	58.75	58.98	-0.74	-1.24	338044.0	19973828.75	889
2015-06-04	60.0	60.0	59.5	59.72	-0.27	-0.45	310048.0	18515617.5	757
2015-06-03	60.75	61.25	59.75	59.99	-0.36	-0.6	602209.0	36464414.25	1079
2015-06-02	59.5	60.5	59.0	60.35	1.11	1.87	1043827.0	62663750.25	1373
2015-06-01	60.0	60.0	58.75	59.24	-0.58	-0.97	518804.0	30719246.5	921
2015-05-31	60.0	60.25	59.75	59.82	-0.56	-0.93	523823.0	31411977.0	1063
2015-05-28	60.5	60.75	59.75	60.38	-0.24	-0.4	529915.0	31932060.75	1074
2015-05-27	61.5	62.25	60.5	60.62	0.14	0.23	1548231.0	95053401.0	1999
2015-05-26	60.0	60.75	60.0	60.48	0.48	0.8	600846.0	36322158.25	1085
2015-05-25	60.25	60.5	59.75	60.0	0.04	0.07	444190.0	26695056.75	889
2015-05-24	60.25	60.25	59.5	59.96	-0.3	-0.5	340832.0	20413821.25	1032
2015-05-21	60.0	60.75	59.75	60.26	0.27	0.45	349850.0	21061000.25	1066
2015-05-20	61.0	61.25	59.75	59.99	-1.14	-1.86	591037.0	35645546.5	1522
2015-05-19	61.0	62.0	61.0	61.13	0.83	1.38	1683168.0	103358664.5	2914
2015-05-18	59.75	60.75	59.25	60.3	0.82	1.38	746982.0	44673186.5	1325
2015-05-17	59.25	59.75	59.0	59.48	0.11	0.19	443688.0	26360750.25	838
2015-05-14	59.25	59.75	59.25	59.37	0.12	0.2	490742.0	29141969.5	787
2015-05-13	59.5	59.5	59.0	59.25	-0.11	-0.19	391855.0	23240352.5	699
2015-05-12	59.0	59.5	58.5	59.36	0.14	0.24	341570.0	20167258.75	679
2015-05-11	59.5	60.25	58.75	59.22	-0.25	-0.42	666357.0	39693264.0	1322
2015-05-10	59.5	59.75	59.0	59.47	0.24	0.41	416733.0	24777276.75	913
2015-05-07	59.5	59.5	58.5	59.23	-0.5	-0.84	582595.0	34443233.75	1222
2015-05-06	59.5	60.25	59.25	59.73	0.12	0.2	616653.0	36854150.25	987
2015-05-05	60.75	61.0	59.5	59.61	-0.54	-0.9	1115678.0	67251723.5	1456
2015-05-04	59.0	61.25	58.75	60.15	1.18	2.0	2259581.0	136006170.75	2491
2015-05-03	59.75	60.5	58.75	58.97	-0.59	-0.99	1313450.0	78468812.25	1666
2015-04-30	59.75	60.0	59.25	59.56	0.01	0.02	545093.0	32522220.75	1002
2015-04-29	60.0	60.0	59.0	59.55	-0.15	-0.25	671885.0	39992206.75	1076
2015-04-28	59.0	60.5	58.75	59.7	0.7	1.19	1675125.0	100280856.25	2128
2015-04-27	59.0	59.75	58.5	59.0	0.15	0.25	916234.0	54171803.75	1358
2015-04-26	58.5	59.25	58.5	58.85	0.38	0.65	548687.0	32352983.5	1251
2015-04-23	58.0	58.5	58.0	58.47	0.25	0.43	249557.0	14561834.25	785
2015-04-22	59.0	59.25	58.0	58.22	0.33	0.57	511808.0	29954493.5	1066
2015-04-21	58.25	58.5	57.75	57.89	-2.05	-3.42	810848.0	47071383.0	1485
2015-04-20	60.5	60.5	59.5	59.94	-0.2	-0.33	641205.0	38484275.5	1386
2015-04-19	60.25	61.25	59.75	60.14	1.33	2.26	1188954.0	71638164.5	1916
2015-04-16	59.25	59.75	58.5	58.81	-0.03	-0.05	893613.0	52918274.75	1429
2015-04-15	58.75	59.25	58.5	58.84	0.81	1.4	710497.0	41745067.0	1218
2015-04-14	58.0	58.75	57.75	58.03	0.08	0.14	808383.0	47117025.5	1540
2015-04-13	57.25	58.25	57.25	57.95	0.63	1.1	647569.0	37485370.5	1387
2015-04-12	58.25	58.5	57.25	57.32	-0.33	-0.57	726434.0	42054316.25	1410
2015-04-09	56.75	58.25	56.5	57.65	0.66	1.16	1163337.0	67124646.25	1730
2015-04-08	57.25	58.0	56.75	56.99	-0.34	-0.59	779121.0	44822130.5	1373
2015-04-07	56.75	58.25	56.5	57.33	1.2	2.14	1162751.0	66626695.0	1487
2015-04-06	56.5	56.75	55.5	56.13	0.39	0.7	503158.0	28270060.0	1072
2015-04-05	56.5	56.75	54.25	55.74	-0.76	-1.35	943425.0	52445653.25	1815
2015-04-02	58.0	58.75	55.5	56.5	-0.61	-1.07	1992760.0	114546652.5	2569
2015-04-01	57.25	58.0	56.25	57.11	0.04	0.07	1575520.0	90003590.0	2367
2015-03-31	58.25	58.75	56.25	57.07	-1.39	-2.38	1069270.0	61560175.5	1963
2015-03-30	59.5	61.0	58.0	58.46	-0.6	-1.02	1850950.0	110388998.0	2395
2015-03-29	58.5	59.25	58.0	59.06	1.71	2.98	655777.0	38577625.0	1294
2015-03-26	54.0	58.5	53.75	57.35	-0.27	-0.47	1262341.0	71057310.25	2219
2015-03-25	62.25	62.5	57.25	57.62	-4.91	-7.85	1520150.0	90466098.5	2612
2015-03-24	62.75	63.5	62.25	62.53	-0.29	-0.46	546659.0	34384627.75	1167
2015-03-23	63.0	63.5	62.5	62.82	-0.37	-0.59	576984.0	36329247.75	1233
2015-03-22	63.0	63.5	62.0	63.19	0.74	1.18	889306.0	55840976.0	1469
2015-03-19	63.0	63.25	61.5	62.45	0.45	0.73	877784.0	54901361.0	1709
2015-03-18	62.5	63.0	59.25	62.0	-0.83	-1.32	1199450.0	73939610.0	2168
2015-03-17	63.5	64.25	62.25	62.83	-0.93	-1.46	1256943.0	79205820.0	2014
2015-03-16	65.75	66.5	62.75	63.76	-1.18	-1.82	2064681.0	133774736.0	3258
2015-03-15	65.0	65.75	64.5	64.94	-0.76	-1.16	1001856.0	65126758.25	2010
2015-03-12	66.75	67.25	65.5	65.7	-0.97	-1.45	1229010.0	81705224.5	2462
2015-03-11	67.25	68.0	66.0	66.67	-0.23	-0.34	2964031.0	198963530.5	5110
2015-03-10	64.5	67.5	63.5	66.9	2.14	3.3	1852687.0	121111609.5	3008
2015-03-09	66.5	66.75	64.5	64.76	-1.56	-2.35	1071632.0	70520572.0	2242
2015-03-08	65.75	67.5	65.5	66.32	0.95	1.45	2708067.0	180349197.5	4032
2015-03-05	63.75	66.25	63.25	65.37	1.66	2.61	2319098.0	150909436.25	3543
2015-03-04	63.75	64.75	63.5	63.71	0.63	1.0	1189540.0	76225126.75	2275
2015-03-03	62.5	63.25	62.25	63.08	0.61	0.98	731983.0	45948310.0	1530
2015-03-02	63.0	63.25	61.5	62.47	-0.96	-1.51	1031104.0	64382316.0	2073
2015-03-01	64.5	64.75	63.0	63.43	-0.47	-0.74	637373.0	40635699.75	1479
2015-02-26	64.75	65.25	63.5	63.9	-0.39	-0.61	606964.0	39131644.5	1419
2015-02-25	64.0	65.0	63.75	64.29	0.52	0.82	920187.0	59233739.5	1794
2015-02-24	63.5	64.25	63.0	63.77	0.14	0.22	1013839.0	64554360.75	1755
2015-02-23	64.5	64.5	63.5	63.63	-0.76	-1.18	621046.0	39743802.75	1437
2015-02-22	65.25	65.5	64.25	64.39	-0.55	-0.85	760817.0	49449427.25	1528
2015-02-19	65.0	65.5	64.0	64.94	-0.56	-0.85	1351006.0	87465369.75	1964
2015-02-18	66.0	66.75	64.25	65.5	-0.47	-0.71	1217896.0	79345310.0	2082
2015-02-17	66.75	67.75	65.75	65.97	-0.95	-1.42	1186910.0	78979369.25	2425
2015-02-16	68.25	68.75	66.5	66.92	-1.76	-2.56	1860191.0	126023998.75	3354
2015-02-15	65.0	69.25	64.5	68.68	5.12	8.06	3648688.0	245149072.25	4890
2015-02-12	63.25	64.25	63.25	63.56	0.23	0.36	725694.0	46265724.0	1656
2015-02-11	64.75	65.0	62.75	63.33	-1.64	-2.52	795312.0	50978193.0	2039
2015-02-10	65.75	66.25	64.75	64.97	-1.07	-1.62	927409.0	60666045.0	2314
2015-02-09	66.75	67.5	65.5	66.04	-0.66	-0.99	2036342.0	134911870.25	3198
2015-02-08	66.75	68.5	66.5	66.7	0.66	1.0	2390614.0	161376474.75	4189
2015-02-05	63.0	67.0	62.75	66.04	2.05	3.2	3170849.0	208102009.25	4776
2015-02-04	65.75	66.0	63.5	63.99	-1.28	-1.96	1439283.0	93333192.5	2839
2015-02-03	65.5	67.0	64.5	65.27	0.18	0.28	3369650.0	221421767.5	5258
2015-02-02	65.5	66.25	64.75	65.09	0.03	0.05	1592862.0	104251737.5	3608
2015-02-01	64.5	67.75	63.25	65.06	3.32	5.38	5190939.0	339893537.75	6807
2015-01-29	61.75	63.75	61.0	61.74	0.23	0.37	2729829.0	170300514.0	4876
2015-01-28	61.0	62.0	61.0	61.51	1.19	1.97	2277105.0	140078907.75	4564
2015-01-27	59.25	61.0	58.75	60.32	1.36	2.31	1789467.0	107307025.5	3676
2015-01-26	59.0	59.5	58.5	58.96	0.76	1.31	1193497.0	70403689.0	2601
2015-01-22	58.5	59.5	58.0	58.2	-0.24	-0.41	1157555.0	67851726.0	2523
2015-01-21	58.75	60.75	58.0	58.44	0.15	0.26	3069270.0	182559562.75	4422
2015-01-20	58.75	59.25	58.25	58.29	-0.51	-0.87	749170.0	43955438.75	2009
2015-01-19	59.5	60.5	58.75	58.8	-0.69	-1.16	1172109.0	69514192.75	2511
2015-01-18	58.0	60.0	57.75	59.49	1.9	3.3	1705123.0	100887356.0	2736
2015-01-15	58.75	59.75	57.25	57.59	-0.74	-1.27	1580343.0	92784924.0	3000
2015-01-14	58.5	59.0	58.25	58.33	0.12	0.21	1039722.0	60974176.0	2507
2015-01-13	56.5	58.75	56.5	58.21	0.17	0.29	1491908.0	86108416.0	3098
2015-01-12	59.25	60.75	57.5	58.04	-1.08	-1.83	2497871.0	148412488.0	4420
2015-01-11	58.0	60.0	57.5	59.12	1.02	1.76	3621981.0	213520229.5	5266
2015-01-08	56.25	60.5	56.0	58.1	2.84	5.14	5488737.0	320440435.25	6595
2015-01-07	53.25	57.0	52.25	55.26	2.26	4.26	2996352.0	164317494.75	4092
2015-01-06	51.25	53.25	50.75	53.0	-0.86	-1.6	1755659.0	90678010.0	3083
2015-01-05	55.0	55.0	53.75	53.86	-1.87	-3.36	1168281.0	63560783.0	2610
2015-01-04	56.0	56.25	55.25	55.73	-0.65	-1.15	1415697.0	79016998.0	2532
2015-01-01	56.5	57.25	55.25	56.38	0.74	1.33	2167084.0	122630953.5	3475
2014-12-31	59.5	60.0	53.0	55.64	-2.9	-4.95	3398272.0	191348388.0	5895
2014-12-30	59.5	60.0	58.25	58.54	-3.52	-5.67	2565033.0	151983687.75	4328
2014-12-29	63.5	63.75	61.5	62.06	-0.73	-1.16	3054142.0	191695348.0	5474
2014-12-28	61.75	63.0	61.25	62.79	1.52	2.48	2857112.0	178301934.25	5398
2014-12-25	61.75	62.75	60.25	61.27	-0.42	-0.68	3770803.0	232584588.25	6964
2014-12-24	63.5	65.25	61.0	61.69	-0.86	-1.37	7341990.0	467011597.5	10268
2014-12-23	60.0	63.75	59.5	62.55	2.16	3.58	6786106.0	421634918.25	9516
2014-12-22	59.75	61.5	58.5	60.39	0.37	0.62	2552367.0	154059961.75	6506
2014-12-21	64.0	64.25	58.0	60.02	-2.29	-3.68	7017490.0	429164676.5	11659
2014-12-18	60.5	62.5	59.25	62.31	5.31	9.32	4839054.0	297172359.0	9390
2014-12-17	52.75	57.0	48.8	57.0	5.0	9.62	6354213.0	335053508.5	11231
2014-12-16	55.5	56.5	52.0	52.0	-5.57	-9.68	5049384.0	270579156.5	12921
2014-12-15	64.25	64.5	56.75	57.57	-4.8	-7.7	6353588.0	390820107.5	14067
2014-12-14	62.25	66.75	61.75	62.37	-3.44	-5.23	5876769.0	378012502.0	17561
2014-12-11	68.0	70.0	63.5	65.81	-4.49	-6.39	8655672.0	571210178.5	29603
2014-12-10	71.5	75.75	68.5	70.3	-1.2	-1.68	21840549.0	1581791355.25	62330
2014-12-09	71.5	71.5	71.5	71.5	6.5	10.0	3310751.0	236718696.5	8345
2014-12-08	65.0	65.0	65.0	65.0	5.75	9.7	78574.0	5107310.0	2353
2014-12-07				59.25	5.25	9.72	27552.0	1632456.0	1505
