# Supplementary material for: Effective short-term forecasts of Saudi stock price trends using technical indicators and large-scale multivariate time series
Source: PeerJ Comput Sci. 2023 Jan 6;9:e1205. doi: 10.7717/peerj-cs.1205 (PMC10280263; doi:10.7717/peerj-cs.1205)
Supplement: Supplemental Information 3 [file peerj-cs-09-1205-s003.zip › TASI Dataset 2021/SAUDI CABLE_2110.csv]

date	open	high	low	close	change	change_percent	volume_traded	value_traded_SAR	number_trades
2020-03-19	9.99	10.14	9.9	10.02	0.03	0.3	909247.0	9149894.36	896
2020-03-18	9.91	10.28	9.88	9.99	0.0	0.0	720374.0	7234573.77	1024
2020-03-17	9.83	10.06	9.7	9.99	0.16	1.63	950537.0	9425695.13	1238
2020-03-16	10.2	10.2	9.62	9.83	-0.43	-4.19	672067.0	6742175.74	921
2020-03-15	10.54	10.72	10.22	10.26	-0.04	-0.39	887092.0	9240450.5	1127
2020-03-12	10.44	10.6	10.2	10.3	-0.5	-4.63	1058569.0	10939100.26	1506
2020-03-11	11.4	11.54	10.6	10.8	-0.52	-4.59	1437444.0	15972094.48	2482
2020-03-10	10.78	11.32	10.56	11.32	1.02	9.9	1707504.0	18712468.14	2290
2020-03-09	10.3	10.8	10.3	10.3	-1.14	-9.97	972743.0	10141345.36	1538
2020-03-08	12.0	12.1	11.44	11.44	-1.26	-9.92	1488231.0	17506600.16	1987
2020-03-05	12.44	12.9	12.42	12.7	0.38	3.08	2187579.0	27652254.72	2883
2020-03-04	12.14	12.36	12.08	12.32	-0.02	-0.16	1203401.0	14693696.9	1457
2020-03-03	12.18	12.36	12.0	12.34	0.46	3.87	1096665.0	13317709.98	1306
2020-03-02	12.18	12.28	11.7	11.88	0.04	0.34	1598301.0	19361598.76	2106
2020-03-01	12.5	12.5	11.84	11.84	-1.18	-9.06	1863526.0	22635772.48	2533
2020-02-27	13.6	13.64	13.02	13.02	-0.66	-4.82	1314534.0	17441993.56	1948
2020-02-26	13.74	13.96	13.56	13.68	-0.4	-2.84	846564.0	11630176.52	1651
2020-02-25	14.3	14.3	13.62	14.08	-0.08	-0.56	1164243.0	16241128.84	1812
2020-02-24	14.94	14.94	14.12	14.16	-0.84	-5.6	1114620.0	16193147.56	2040
2020-02-23	15.02	15.12	14.96	15.0	-0.02	-0.13	884324.0	13259206.84	1012
2020-02-20	14.98	15.08	14.96	15.02	0.08	0.54	1211769.0	18191693.14	1402
2020-02-19	14.9	15.02	14.74	14.94	0.02	0.13	1231910.0	18368878.28	1872
2020-02-18	15.16	15.26	14.84	14.92	-0.22	-1.45	1494507.0	22428085.6	1999
2020-02-17	15.08	15.3	15.04	15.14	0.06	0.4	956177.0	14503912.84	1444
2020-02-16	15.1	15.22	14.98	15.08	0.02	0.13	967333.0	14612742.36	1613
2020-02-13	15.4	15.42	15.06	15.06	-0.34	-2.21	1320456.0	20088773.44	2434
2020-02-12	15.72	15.84	15.36	15.4	-0.28	-1.79	1611355.0	25130443.88	2201
2020-02-11	15.7	15.86	15.52	15.68	0.08	0.51	3206273.0	50335895.2	3357
2020-02-10	15.46	15.68	15.18	15.6	0.2	1.3	3285806.0	50809937.68	3923
2020-02-09	15.48	15.58	15.24	15.4	0.12	0.79	3837899.0	59007998.9	4341
2020-02-06	15.02	15.72	14.6	15.28	0.0	0.0	19280189.0	293555172.42	14245
2020-02-05	15.28	15.28	15.28	15.28	-1.68	-9.91	1200011.0	18336168.08	1017
2020-02-04	16.96	16.96	16.96	16.96	-1.88	-9.98	501391.0	8503591.36	956
2020-02-03	18.8	19.1	18.8	18.84	-0.08	-0.42	327838.0	6195657.04	733
2020-02-02	18.78	19.46	18.58	18.92	0.18	0.96	650569.0	12465529.52	1540
2020-01-30	18.96	19.48	18.58	18.74	-0.2	-1.06	894659.0	16937578.84	1998
2020-01-29	19.5	19.66	18.94	18.94	-0.58	-2.97	568566.0	10965683.46	1241
2020-01-28	20.18	20.18	19.5	19.52	-0.66	-3.27	585837.0	11545885.64	1503
2020-01-27	20.92	21.04	20.0	20.18	-0.74	-3.54	407315.0	8377747.56	999
2020-01-26	21.02	21.26	20.82	20.92	-0.06	-0.29	327774.0	6901434.0	786
2020-01-23	20.98	21.6	20.8	20.98	-0.02	-0.1	944885.0	20109549.84	1950
2020-01-22	21.18	21.26	21.0	21.0	-0.18	-0.85	290174.0	6141281.86	736
2020-01-21	21.4	21.44	21.1	21.18	-0.28	-1.3	622761.0	13205054.62	1273
2020-01-20	21.8	21.8	21.46	21.46	-0.04	-0.19	816149.0	17671659.48	1415
2020-01-19	21.04	22.0	20.82	21.5	0.5	2.38	2225019.0	47891462.68	3301
2020-01-16	21.06	21.08	20.6	21.0	-0.04	-0.19	766501.0	15983201.74	1821
2020-01-15	21.7	21.7	20.88	21.04	-0.52	-2.41	929387.0	19776024.28	2093
2020-01-14	21.88	21.96	21.54	21.56	-0.24	-1.1	1201562.0	26096980.48	1788
2020-01-13	21.94	22.14	21.5	21.8	-0.04	-0.18	1711778.0	37392040.28	2674
2020-01-12	21.94	22.1	21.74	21.84	0.02	0.09	1216781.0	26637004.82	1678
2020-01-09	22.0	22.16	21.52	21.82	0.26	1.21	2090585.0	45700646.5	2987
2020-01-08	21.08	22.28	21.02	21.56	0.16	0.75	2319326.0	50655027.16	3817
2020-01-07	21.0	21.78	20.8	21.4	0.06	0.28	2275021.0	48651197.9	3456
2020-01-06	23.7	23.7	21.34	21.34	-2.36	-9.96	3302071.0	72410945.84	5497
2020-01-05	22.88	24.4	22.8	23.7	1.26	5.61	3401930.0	80685877.62	5497
2020-01-02	22.0	22.44	21.74	22.44	2.04	10.0	538465.0	11920414.0	526
2020-01-01	20.4	20.4	20.4	20.4	1.84	9.91	15451.0	315200.4	28
2019-12-31	17.02	18.56	17.02	18.56	1.42	8.28	1906422.0	33900571.8	1659
2019-12-30	17.85	17.87	17.14	17.14	-0.49	-2.78	873553.0	15346498.2	980
2019-12-29	17.09	17.85	17.06	17.63	0.74	4.38	1490765.0	26214352.65	1532
2019-12-26	16.7	17.09	16.7	16.89	0.29	1.75	883891.0	14940572.35	977
2019-12-25	16.23	16.72	16.21	16.6	0.42	2.6	1454059.0	23962750.3	1228
2019-12-24	16.31	16.48	16.01	16.18	0.02	0.12	838568.0	13592352.9	823
2019-12-23	16.4	16.6	16.16	16.16	-0.15	-0.92	693474.0	11323688.2	883
2019-12-22	15.64	16.38	15.64	16.31	0.81	5.23	1377623.0	22256064.9	1205
2019-12-19	15.38	15.89	15.38	15.5	0.08	0.52	957418.0	15014803.75	926
2019-12-18	15.13	15.57	15.11	15.42	0.31	2.05	555954.0	8512941.35	531
2019-12-17	15.2	15.4	15.08	15.11	-0.09	-0.59	490453.0	7444698.9	415
2019-12-16	15.18	15.3	15.18	15.2	0.04	0.26	122256.0	1862065.4	237
2019-12-15	15.2	15.28	15.03	15.16	-0.04	-0.26	234189.0	3542475.95	253
2019-12-12	15.55	15.64	15.18	15.2	-0.32	-2.06	301171.0	4604078.95	433
2019-12-11	15.67	15.91	15.42	15.52	-0.03	-0.19	646769.0	10162678.65	730
2019-12-10	15.18	15.69	15.13	15.55	0.3	1.97	519125.0	8040551.8	584
2019-12-09	15.4	15.4	15.11	15.25	-0.13	-0.85	212315.0	3240752.75	411
2019-12-08	15.28	15.42	15.18	15.38	0.1	0.65	358700.0	5494779.4	360
2019-12-05	15.08	15.28	15.03	15.28	0.2	1.33	182997.0	2766523.1	332
2019-12-04	15.18	15.2	15.06	15.08	-0.17	-1.11	216449.0	3277089.85	370
2019-12-03	15.82	16.01	15.16	15.25	0.29	1.94	1372546.0	21462864.4	1748
2019-12-02	15.01	15.06	14.93	14.96	0.0	0.0	89471.0	1341196.35	106
2019-12-01	14.93	15.03	14.93	14.96	-0.02	-0.13	40305.0	603184.7	74
2019-11-28	14.93	14.98	14.84	14.98	0.05	0.33	93710.0	1396134.7	183
2019-11-27	15.16	15.16	14.93	14.93	-0.03	-0.2	98716.0	1480121.45	118
2019-11-26	15.06	15.2	14.96	14.96	-0.05	-0.33	217676.0	3275543.05	280
2019-11-25	15.35	15.35	15.01	15.01	-0.27	-1.77	317589.0	4795391.2	359
2019-11-24	15.42	15.69	15.18	15.28	0.08	0.53	842845.0	13085269.1	888
2019-11-21	15.18	15.38	15.16	15.2	-0.08	-0.52	256235.0	3904647.35	299
2019-11-20	14.98	15.6	14.98	15.28	0.27	1.8	769409.0	11814220.85	777
2019-11-19	14.93	15.16	14.91	15.01	0.03	0.2	176054.0	2648148.4	223
2019-11-18	14.98	15.16	14.89	14.98	0.05	0.33	133378.0	1999652.1	189
2019-11-17	15.33	15.33	14.93	14.93	-0.4	-2.61	207590.0	3128855.9	270
2019-11-14	14.79	15.33	14.79	15.33	0.54	3.65	453720.0	6833891.55	525
2019-11-13	15.06	15.18	14.79	14.79	-0.32	-2.12	270077.0	4038652.7	314
2019-11-12	15.13	15.23	15.08	15.11	-0.12	-0.79	285318.0	4317464.7	304
2019-11-11	15.08	15.33	14.84	15.23	0.05	0.33	164393.0	2499645.45	181
2019-11-10	15.18	15.47	15.01	15.18	-0.1	-0.65	256274.0	3917413.75	297
2019-11-07	15.47	15.47	15.28	15.28	-0.14	-0.91	250658.0	3853755.0	276
2019-11-06	15.55	15.67	15.33	15.42	-0.1	-0.64	407854.0	6314855.8	432
2019-11-05	14.96	16.04	14.93	15.52	0.71	4.79	897367.0	13952578.3	1032
2019-11-04	14.76	14.89	14.76	14.81	0.05	0.34	106152.0	1575630.2	170
2019-11-03	14.93	14.93	14.76	14.76	-0.37	-2.45	126314.0	1875983.15	133
2019-10-31	15.23	15.23	15.08	15.13	-0.1	-0.66	80994.0	1227228.65	121
2019-10-30	15.33	15.33	15.18	15.23	0.03	0.2	100511.0	1529703.15	108
2019-10-29	15.42	15.42	15.11	15.2	-0.35	-2.25	195465.0	2970939.95	211
2019-10-28	15.72	15.77	15.52	15.55	-0.14	-0.89	100631.0	1572397.3	171
2019-10-27	15.62	15.84	15.62	15.69	0.07	0.45	207974.0	3276814.8	259
2019-10-24	15.82	15.89	15.62	15.62	-0.2	-1.26	251127.0	3942516.1	302
2019-10-23	15.42	15.82	15.38	15.82	0.4	2.59	177471.0	2769078.4	212
2019-10-22	15.6	15.64	15.42	15.42	0.0	0.0	232067.0	3610895.15	238
2019-10-21	15.25	15.67	15.25	15.42	-0.03	-0.19	329427.0	5109395.05	352
2019-10-20	15.52	15.52	15.35	15.45	0.27	1.78	285001.0	4393836.5	292
2019-10-17	15.13	15.33	14.89	15.18	0.12	0.8	379678.0	5738198.05	346
2019-10-16	15.38	15.52	14.52	15.06	-0.32	-2.08	457741.0	6800481.8	593
2019-10-15	15.96	16.21	15.38	15.38	-0.46	-2.9	98046.0	1553204.85	257
2019-10-14	16.35	16.35	15.84	15.84	-0.32	-1.98	81996.0	1324748.45	185
2019-10-13	16.16	16.65	16.16	16.16	-0.32	-1.94	118909.0	1936489.8	145
2019-10-10	16.6	16.65	16.48	16.48	-0.05	-0.3	121368.0	2006942.3	159
2019-10-09	16.65	16.75	16.26	16.53	-0.12	-0.72	141602.0	2346005.6	189
2019-10-08	17.02	17.02	16.65	16.65	-0.39	-2.29	192108.0	3229704.15	274
2019-10-07	17.11	17.14	16.99	17.04	-0.1	-0.58	127243.0	2168478.5	224
2019-10-06	17.36	17.36	17.06	17.14	0.05	0.29	253815.0	4350086.7	280
2019-10-03	17.16	17.53	16.94	17.09	-0.15	-0.87	614612.0	10639144.6	572
2019-10-02	17.14	17.24	17.04	17.24	0.03	0.17	168394.0	2884874.8	197
2019-10-01	17.26	17.29	17.14	17.21	-0.1	-0.58	231483.0	3980607.0	237
2019-09-30	17.31	17.36	17.24	17.31	0.05	0.29	101303.0	1750756.75	148
2019-09-29	17.14	17.33	17.14	17.26	0.07	0.41	142115.0	2453178.35	163
2019-09-26	17.29	17.46	17.14	17.19	-0.1	-0.58	198902.0	3436080.1	250
2019-09-25	17.33	17.73	17.26	17.29	-0.07	-0.4	872761.0	15256302.8	663
2019-09-24	17.21	17.48	17.19	17.36	0.22	1.28	410813.0	7122500.25	473
2019-09-22	16.94	17.14	16.82	17.14	0.42	2.51	295404.0	5019407.35	355
2019-09-19	16.94	17.02	16.65	16.72	-0.27	-1.59	322476.0	5419293.2	431
2019-09-18	17.14	17.21	16.94	16.99	-0.1	-0.59	166188.0	2836232.25	205
2019-09-17	17.04	17.26	16.89	17.09	0.15	0.89	248687.0	4250891.7	304
2019-09-16	17.41	17.51	16.89	16.94	-0.42	-2.42	481381.0	8287887.95	492
2019-09-15	17.29	17.6	17.29	17.36	-0.27	-1.53	139178.0	2423066.25	202
2019-09-12	17.33	18.02	17.29	17.63	0.12	0.69	381667.0	6779966.45	401
2019-09-11	17.82	17.82	17.31	17.51	-0.26	-1.46	308517.0	5417908.2	370
2019-09-10	17.73	18.26	17.7	17.77	0.14	0.79	1494327.0	26904733.85	1495
2019-09-09	17.36	17.77	17.36	17.63	0.25	1.44	597828.0	10516651.7	613
2019-09-08	17.31	17.48	17.21	17.38	0.05	0.29	230816.0	3995879.55	278
2019-09-05	17.38	17.51	17.24	17.33	-0.2	-1.14	188838.0	3274957.9	262
2019-09-04	17.21	17.7	17.14	17.53	0.32	1.86	805801.0	14064366.4	750
2019-09-03	16.94	17.29	16.75	17.21	0.32	1.89	456609.0	7812533.5	569
2019-09-02	16.75	17.06	16.7	16.89	0.29	1.75	360150.0	6091461.65	451
2019-09-01	16.84	16.89	16.6	16.6	-0.22	-1.31	132623.0	2214635.1	204
2019-08-29	16.72	16.89	16.6	16.82	-0.07	-0.41	189243.0	3169287.95	281
2019-08-28	16.7	16.89	16.65	16.89	0.31	1.87	200009.0	3354328.55	307
2019-08-27	17.06	17.06	16.4	16.58	-0.31	-1.84	178143.0	2975364.85	298
2019-08-26	16.84	17.04	16.67	16.89	-0.05	-0.3	174737.0	2940424.6	266
2019-08-25	17.41	17.41	16.67	16.94	-0.49	-2.81	210722.0	3593470.45	305
2019-08-22	17.73	17.75	17.29	17.43	-0.2	-1.13	355692.0	6220805.6	403
2019-08-21	17.38	17.82	17.33	17.63	0.22	1.26	1083030.0	19124604.95	954
2019-08-20	17.53	17.58	17.36	17.41	-0.07	-0.4	292833.0	5113522.55	317
2019-08-19	17.43	17.58	17.29	17.48	0.05	0.29	231220.0	4026393.3	265
2019-08-18	17.33	17.55	17.33	17.43	0.14	0.81	271739.0	4744185.45	373
2019-08-08	17.58	17.77	17.21	17.29	-0.39	-2.21	663545.0	11583913.15	923
2019-08-07	17.14	17.87	16.97	17.68	1.42	8.73	3137612.0	54987581.1	2562
2019-08-06	16.55	16.55	16.21	16.26	-0.32	-1.93	281693.0	4610264.0	404
2019-08-05	16.75	16.75	16.58	16.58	-0.17	-1.01	222573.0	3699808.25	351
2019-08-04	16.94	16.97	16.67	16.75	-0.22	-1.3	213024.0	3579867.2	401
2019-08-01	16.99	17.19	16.92	16.97	-0.07	-0.41	272779.0	4647110.85	420
2019-07-31	16.89	17.24	16.82	17.04	0.1	0.59	508073.0	8657293.6	671
2019-07-30	17.53	17.53	16.89	16.94	-0.49	-2.81	863938.0	14831742.4	1091
2019-07-29	17.63	17.63	17.41	17.43	-0.15	-0.85	339959.0	5942338.65	362
2019-07-28	17.38	17.63	17.26	17.58	0.12	0.69	430104.0	7523274.5	586
2019-07-25	17.63	17.7	17.14	17.46	-0.19	-1.08	614915.0	10723475.75	984
2019-07-24	18.34	18.34	17.65	17.65	-0.49	-2.7	703305.0	12665427.75	878
2019-07-23	18.34	18.9	18.14	18.14	-0.15	-0.82	3439747.0	64037542.8	2827
2019-07-22	18.14	18.53	18.14	18.29	0.2	1.11	1245195.0	22855872.35	1243
2019-07-21	18.12	18.12	17.9	18.09	-0.05	-0.28	624301.0	11231988.0	657
2019-07-18	18.17	18.48	18.14	18.14	0.05	0.28	1961566.0	35961314.0	1836
2019-07-17	17.9	18.17	17.9	18.09	0.17	0.95	657833.0	11880127.1	705
2019-07-16	17.95	18.09	17.92	17.92	-0.03	-0.17	367537.0	6606369.25	361
2019-07-15	18.0	18.0	17.87	17.95	-0.05	-0.28	240657.0	4307669.6	285
2019-07-14	18.02	18.09	17.92	18.0	0.03	0.17	271112.0	4878524.75	330
2019-07-11	18.07	18.17	17.95	17.97	0.07	0.39	474066.0	8550493.7	494
2019-07-10	17.9	18.09	17.87	17.9	0.05	0.28	361982.0	6508396.35	426
2019-07-09	17.77	17.9	17.7	17.85	0.0	0.0	318340.0	5668302.55	464
2019-07-08	17.92	18.0	17.58	17.85	-0.17	-0.94	460551.0	8201526.35	770
2019-07-07	18.04	18.17	17.97	18.02	0.0	0.0	350932.0	6334466.8	394
2019-07-04	18.22	18.29	18.0	18.02	-0.17	-0.93	423983.0	7684642.15	490
2019-07-03	17.92	18.26	17.87	18.19	0.29	1.62	721491.0	13056011.2	881
2019-07-02	18.12	18.19	17.9	17.9	-0.27	-1.49	424598.0	7655824.8	529
2019-07-01	18.17	18.34	17.95	18.17	0.05	0.28	784532.0	14245397.3	889
2019-06-30	18.22	18.46	18.02	18.12	0.03	0.17	964335.0	17566089.9	1087
2019-06-27	18.0	18.24	17.9	18.09	0.22	1.23	620400.0	11211319.1	797
2019-06-26	17.73	18.53	17.73	17.87	0.34	1.94	1916644.0	34831707.65	2214
2019-06-25	17.51	17.65	17.29	17.53	0.07	0.4	500118.0	8760328.5	578
2019-06-24	17.63	17.77	17.14	17.46	0.08	0.46	835546.0	14615654.2	933
2019-06-23	17.14	18.09	17.14	17.38	0.14	0.81	1805096.0	32109673.25	1961
2019-06-20	17.58	17.58	17.16	17.24	-0.39	-2.21	449470.0	7773357.6	626
2019-06-19	17.97	18.02	17.63	17.63	-0.27	-1.51	455888.0	8105684.6	499
2019-06-18	17.85	18.26	17.63	17.9	0.08	0.45	981655.0	17673647.45	971
2019-06-17	17.73	18.29	17.73	17.82	0.19	1.08	1406435.0	25352841.6	1418
2019-06-16	17.51	17.87	17.38	17.63	0.3	1.73	827324.0	14615936.25	964
2019-06-13	17.92	17.92	17.33	17.33	-0.69	-3.83	1045647.0	18357759.8	1156
2019-06-12	18.41	18.71	17.92	18.02	0.12	0.67	2196323.0	40296195.25	2122
2019-06-11	16.31	17.9	16.31	17.9	1.62	9.95	2521790.0	43875396.8	1835
2019-06-10	16.18	16.4	15.96	16.28	0.12	0.74	768406.0	12434254.45	751
2019-06-09	15.96	16.28	15.79	16.16	0.83	5.41	849802.0	13665296.4	968
2019-05-30	15.72	16.01	15.33	15.33	0.49	3.3	1072035.0	16777485.55	1111
2019-05-29	14.79	14.98	14.52	14.84	0.2	1.37	365709.0	5429694.75	470
2019-05-28	14.98	15.01	14.64	14.64	-0.27	-1.81	254082.0	3765624.8	362
2019-05-27	14.98	15.11	14.79	14.91	-0.07	-0.47	237032.0	3540162.1	300
2019-05-26	15.28	15.28	14.89	14.98	-0.25	-1.64	230654.0	3471024.4	338
2019-05-23	15.5	15.74	15.18	15.23	-0.24	-1.55	438117.0	6780892.75	566
2019-05-22	15.5	15.99	15.42	15.47	0.05	0.32	941350.0	14790450.65	1049
2019-05-21	15.42	15.52	15.18	15.42	0.22	1.45	413145.0	6338019.7	544
2019-05-20	15.47	15.64	15.03	15.2	-0.44	-2.81	451906.0	6883820.9	632
2019-05-19	16.16	16.55	15.42	15.64	-0.59	-3.64	682252.0	10989270.95	766
2019-05-16	16.09	16.55	16.09	16.23	0.14	0.87	618923.0	10105668.9	690
2019-05-15	16.13	16.75	16.01	16.09	0.05	0.31	980805.0	16050919.35	1055
2019-05-14	14.57	16.16	14.57	16.04	1.25	8.45	2014545.0	31284270.6	2043
2019-05-13	14.89	15.47	14.3	14.79	-0.71	-4.58	1005557.0	14884071.25	1055
2019-05-12	16.43	16.43	15.5	15.5	-0.93	-5.66	406163.0	6497707.95	574
2019-05-09	16.53	16.75	16.35	16.43	-0.1	-0.6	425662.0	7017146.05	582
2019-05-08	16.99	17.02	16.53	16.53	-0.51	-2.99	292190.0	4889707.5	486
2019-05-07	17.14	17.33	16.97	17.04	-0.05	-0.29	253290.0	4337559.95	417
2019-05-06	17.38	17.38	16.8	17.09	-0.24	-1.38	316727.0	5395436.55	508
2019-05-05	17.73	17.9	17.29	17.33	-0.35	-1.98	380858.0	6690183.3	724
2019-05-02	18.09	18.09	17.68	17.68	-0.44	-2.43	475816.0	8489498.4	714
2019-05-01	18.07	18.36	17.97	18.12	0.05	0.28	618062.0	11239112.0	803
2019-04-30	18.12	18.24	18.0	18.07	-0.05	-0.28	209366.0	3791760.6	419
2019-04-29	18.12	18.46	17.97	18.12	0.1	0.55	812534.0	14835772.6	1210
2019-04-28	18.17	18.39	18.02	18.02	-0.24	-1.31	332243.0	6049473.85	671
2019-04-25	18.61	18.73	18.24	18.26	-0.35	-1.88	733348.0	13554456.65	1122
2019-04-24	18.9	19.19	18.61	18.61	-0.36	-1.9	426340.0	8062016.15	775
2019-04-23	19.15	19.34	18.93	18.97	-0.08	-0.42	525297.0	10042689.05	896
2019-04-22	19.24	19.73	19.0	19.05	-0.14	-0.73	1516493.0	29422151.25	1990
2019-04-21	19.61	19.68	19.17	19.19	-0.42	-2.14	697358.0	13514603.8	1254
2019-04-18	19.95	19.95	19.61	19.61	-0.37	-1.85	898492.0	17736834.15	1177
2019-04-17	20.44	21.03	19.93	19.98	-0.19	-0.94	2461212.0	50369990.0	3139
2019-04-16	20.17	20.42	20.13	20.17	0.02	0.1	676189.0	13698213.75	850
2019-04-15	20.22	20.49	20.1	20.15	0.02	0.1	501711.0	10151505.0	741
2019-04-14	20.13	20.27	20.1	20.13	0.03	0.15	326681.0	6591042.5	524
2019-04-11	20.32	20.44	20.1	20.1	-0.22	-1.08	498811.0	10094392.25	778
2019-04-10	20.32	20.62	20.13	20.32	0.12	0.59	960833.0	19578248.7	1328
2019-04-09	20.81	20.84	20.17	20.2	-0.61	-2.93	1394341.0	28509804.8	2170
2019-04-08	20.03	21.18	20.03	20.81	0.93	4.68	3484297.0	72470702.5	3419
2019-04-07	20.13	20.47	19.86	19.88	-0.49	-2.41	591233.0	11956734.35	933
2019-04-04	20.52	20.66	20.35	20.37	-0.12	-0.59	670946.0	13730406.65	903
2019-04-03	20.74	20.91	20.49	20.49	-0.2	-0.97	1049413.0	21728301.75	1408
2019-04-02	20.88	21.15	20.64	20.69	-0.19	-0.91	736040.0	15368613.6	1002
2019-04-01	20.86	21.2	20.86	20.88	-0.08	-0.38	946133.0	19892614.05	1230
2019-03-31	21.3	21.35	20.93	20.96	-0.34	-1.6	936030.0	19755877.8	1312
2019-03-28	21.77	22.13	21.1	21.3	-0.32	-1.48	1545051.0	33695230.9	2019
2019-03-27	21.94	21.94	21.52	21.62	-0.51	-2.3	1661044.0	36100631.5	1806
2019-03-26	22.28	22.33	21.96	22.13	-0.2	-0.9	1019378.0	22527807.45	1127
2019-03-25	22.18	22.52	21.94	22.33	-0.98	-4.2	2372640.0	52842370.85	2403
2019-03-24	23.26	23.85	23.01	23.31	0.0	0.0	1690846.0	39780272.1	1862
2019-03-21	23.23	23.55	23.19	23.31	0.05	0.21	1124317.0	26289475.2	1241
2019-03-20	23.26	23.48	23.11	23.26	0.03	0.13	994335.0	23122031.25	1223
2019-03-19	22.87	23.68	22.7	23.23	0.36	1.57	2231328.0	51847384.9	2188
2019-03-18	22.67	22.94	22.55	22.87	0.2	0.88	892448.0	20335193.9	1023
2019-03-17	22.75	22.84	22.62	22.67	0.0	0.0	341758.0	7761135.0	557
2019-03-14	22.65	22.99	22.52	22.67	0.02	0.09	1097940.0	25037856.85	1315
2019-03-13	22.45	22.87	22.4	22.65	0.17	0.76	1111094.0	25160171.4	1282
2019-03-12	22.4	22.67	22.23	22.48	-0.02	-0.09	579813.0	12994344.45	797
2019-03-11	22.65	22.65	22.23	22.5	-0.05	-0.22	487032.0	10900681.25	803
2019-03-10	22.92	23.04	22.48	22.55	-0.24	-1.05	948532.0	21452370.5	1159
2019-03-07	22.94	22.94	22.67	22.79	-0.18	-0.78	563396.0	12837613.1	798
2019-03-06	22.99	23.09	22.77	22.97	0.22	0.97	820738.0	18823484.1	1019
2019-03-05	22.89	23.11	22.72	22.75	-0.12	-0.52	1227472.0	28123329.05	1290
2019-03-04	22.48	23.06	22.43	22.87	0.44	1.96	2217163.0	50797458.7	2179
2019-03-03	22.72	22.77	22.35	22.43	-0.24	-1.06	894755.0	20158902.6	1389
2019-02-28	22.57	22.87	22.48	22.67	0.1	0.44	1270465.0	28763065.15	1761
2019-02-27	23.31	23.38	22.55	22.57	-1.08	-4.57	3263460.0	74657051.95	3793
2019-02-26	23.8	23.87	23.6	23.65	-0.03	-0.13	982417.0	23304396.5	994
2019-02-25	23.5	23.99	23.41	23.68	0.25	1.07	2173160.0	51538747.35	2404
2019-02-24	23.75	23.77	23.43	23.43	-0.27	-1.14	823480.0	19422499.2	1052
2019-02-21	23.33	23.75	23.31	23.7	0.49	2.11	1585719.0	37353261.4	1845
2019-02-20	23.26	23.58	23.16	23.21	0.0	0.0	1314133.0	30714373.55	1637
2019-02-19	23.82	23.9	23.01	23.21	-0.49	-2.07	1931405.0	45476889.05	2333
2019-02-18	23.5	24.09	23.43	23.7	0.44	1.89	4587230.0	108837822.15	4963
2019-02-17	21.99	23.26	21.74	23.26	1.4	6.4	3787070.0	85396828.85	4156
2019-02-14	21.94	22.67	21.64	21.86	-0.13	-0.59	2604938.0	57574517.6	3605
2019-02-13	23.01	23.01	21.94	21.99	-1.17	-5.05	3120606.0	69878456.4	4029
2019-02-12	23.23	23.28	22.94	23.16	-0.1	-0.43	1090384.0	25206918.9	1543
2019-02-11	23.85	24.14	23.19	23.26	-0.42	-1.77	2676438.0	63497310.55	3071
2019-02-10	23.04	24.41	22.92	23.68	0.67	2.91	5255150.0	124803442.5	5267
2019-02-07	23.31	23.33	22.97	23.01	-0.18	-0.78	856656.0	19786642.85	1164
2019-02-06	23.01	23.63	22.97	23.19	0.18	0.78	2534660.0	59123799.65	3002
2019-02-05	23.41	23.41	22.87	23.01	-0.32	-1.37	1452886.0	33564028.7	1917
2019-02-04	23.04	23.75	23.01	23.33	0.14	0.6	2331604.0	54648338.75	2980
2019-02-03	24.04	24.31	23.04	23.19	-0.93	-3.86	2937206.0	69184053.45	3832
2019-01-31	24.53	24.83	23.9	24.12	-0.36	-1.47	4174481.0	101428858.15	4473
2019-01-30	24.46	24.97	24.14	24.48	0.02	0.08	2985729.0	73189912.8	3215
2019-01-29	24.14	24.97	23.53	24.46	0.29	1.2	3525579.0	86103165.6	4274
2019-01-28	24.48	24.63	23.85	24.17	-0.22	-0.9	3175045.0	76749625.4	3718
2019-01-27	23.65	24.58	23.41	24.39	1.16	4.99	5497541.0	132588900.75	5556
2019-01-24	23.04	24.24	22.62	23.23	0.26	1.13	7168359.0	168395070.85	7704
2019-01-23	21.25	23.01	20.81	22.97	1.77	8.35	6259443.0	139696185.25	6339
2019-01-22	21.86	22.21	20.69	21.2	-0.69	-3.15	3627727.0	77494800.25	4522
2019-01-21	22.62	22.92	21.89	21.89	-0.59	-2.62	3146889.0	70664989.5	3881
2019-01-20	21.81	22.87	21.57	22.48	0.84	3.88	4052723.0	90514600.95	4355
2019-01-17	21.77	22.43	21.55	21.64	-0.13	-0.6	2531817.0	55799818.25	2901
2019-01-16	21.35	22.67	21.06	21.77	0.42	1.97	6586851.0	144798261.6	6248
2019-01-15	20.0	22.16	19.83	21.35	1.2	5.96	8029269.0	171260710.75	6679
2019-01-14	20.91	21.06	20.08	20.15	-0.32	-1.56	4428245.0	90728318.9	4474
2019-01-13	18.97	20.47	18.97	20.47	1.86	9.99	4994043.0	98399702.85	4003
2019-01-10	18.83	18.85	18.53	18.61	-0.19	-1.01	568128.0	10582718.4	714
2019-01-09	18.61	18.93	18.41	18.8	0.85	4.74	1902887.0	35493434.45	1762
2019-01-08	18.46	18.46	17.73	17.95	-0.44	-2.39	1096273.0	19726056.85	1072
2019-01-07	18.73	18.97	18.36	18.39	-0.32	-1.71	1604777.0	29903026.1	1563
2019-01-06	18.8	18.85	18.61	18.71	0.0	0.0	423983.0	7931765.5	494
2019-01-03	18.85	18.95	18.66	18.71	-0.09	-0.48	685830.0	12884932.85	707
2019-01-02	18.73	19.05	18.61	18.8	0.14	0.75	1279857.0	24065171.25	1301
2019-01-01	18.56	19.15	18.46	18.66	-0.05	-0.27	2654108.0	49982489.3	2418
2018-12-31	18.58	18.83	17.92	18.71	0.13	0.7	1986863.0	36587775.95	2209
2018-12-30	18.95	19.24	18.46	18.58	0.12	0.65	1942097.0	36677199.25	1890
2018-12-27	18.78	19.1	18.31	18.46	0.61	3.42	4709266.0	88330798.1	4639
2018-12-26	17.63	17.85	17.29	17.85	1.62	9.98	2012619.0	35570804.0	1159
2018-12-25	16.35	16.6	16.16	16.23	-0.35	-2.11	352429.0	5753501.9	452
2018-12-24	16.31	16.94	16.31	16.58	0.3	1.84	1223221.0	20380616.9	1181
2018-12-23	16.16	16.4	16.06	16.28	-0.32	-1.93	775756.0	12605682.45	771
2018-12-20	16.89	17.46	16.6	16.6	-0.46	-2.7	1159030.0	19821821.6	1430
2018-12-19	17.31	17.36	17.02	17.06	-0.25	-1.44	445200.0	7663601.3	529
2018-12-18	17.29	17.58	17.19	17.31	0.0	0.0	530872.0	9229699.2	632
2018-12-17	17.21	17.63	16.97	17.31	0.1	0.58	1221056.0	21202397.3	1404
2018-12-16	17.65	17.73	17.21	17.21	-0.44	-2.49	741621.0	12995005.75	962
2018-12-13	17.85	17.85	17.63	17.65	-0.1	-0.56	638089.0	11286563.9	625
2018-12-12	17.75	17.92	17.63	17.75	0.0	0.0	762958.0	13550585.5	816
2018-12-11	17.73	17.95	17.65	17.75	0.1	0.57	738511.0	13151327.2	838
2018-12-10	17.9	18.04	17.58	17.65	-0.1	-0.56	1139705.0	20280933.35	1263
2018-12-09	17.73	18.12	17.55	17.75	-0.47	-2.58	1844192.0	32924696.6	2081
2018-12-06	18.68	18.95	18.04	18.22	-0.53	-2.83	1561442.0	29061643.4	1563
2018-12-05	18.75	19.27	18.61	18.75	-0.1	-0.53	1557128.0	29546128.9	1560
2018-12-04	18.9	19.32	18.75	18.85	0.0	0.0	2015480.0	38368120.8	2182
2018-12-03	18.48	19.24	18.34	18.85	0.41	2.22	2389064.0	44953767.2	2397
2018-12-02	18.26	18.53	18.24	18.44	0.25	1.37	794424.0	14618392.0	960
2018-11-29	18.56	18.61	18.14	18.19	-0.15	-0.82	1141504.0	20936042.95	1463
2018-11-28	18.36	19.78	18.12	18.34	0.2	1.1	6717506.0	126753828.55	5771
2018-11-27	16.65	18.14	16.65	18.14	1.64	9.94	3138473.0	55317495.45	2920
2018-11-26	16.8	16.87	16.26	16.5	-0.22	-1.32	1076887.0	17774077.0	1026
2018-11-25	16.84	17.19	16.72	16.72	-0.15	-0.89	1036298.0	17566157.35	1019
2018-11-22	16.77	16.87	16.55	16.87	0.2	1.2	911597.0	15220747.1	859
2018-11-21	16.06	16.84	16.06	16.67	0.49	3.03	851957.0	14135603.2	1051
2018-11-20	17.26	17.36	16.18	16.18	-1.08	-6.26	714368.0	12135825.0	969
2018-11-19	17.43	17.63	17.09	17.26	0.1	0.58	680912.0	11779383.4	910
2018-11-18	17.65	17.92	17.16	17.16	-0.42	-2.39	818318.0	14433757.2	942
2018-11-15	17.6	18.24	17.58	17.58	0.07	0.4	1851126.0	33151873.5	1883
2018-11-14	17.63	17.85	17.24	17.51	-0.26	-1.46	1033553.0	18183549.35	1260
2018-11-13	18.07	18.46	17.73	17.77	-0.47	-2.58	1527351.0	27600781.15	1944
2018-11-12	18.24	18.75	18.07	18.24	0.12	0.66	1630603.0	30021820.35	1908
2018-11-11	17.82	18.85	16.7	18.12	0.32	1.8	3840116.0	69234082.95	3902
2018-11-08	18.07	18.58	17.68	17.8	-1.08	-5.72	2792447.0	50763202.05	3154
2018-11-07	19.07	19.42	18.63	18.88	-0.12	-0.63	2314429.0	44000843.5	2391
2018-11-06	19.1	19.83	18.75	19.0	-0.12	-0.63	2846790.0	54663556.6	3167
2018-11-05	18.12	19.95	18.12	19.12	0.76	4.14	4098111.0	78346638.15	3921
2018-11-04	17.46	18.61	17.46	18.36	0.63	3.55	2642366.0	48209347.7	2903
2018-11-01	19.24	19.98	17.46	17.73	-1.56	-8.09	4138490.0	78724724.6	4460
2018-10-31	19.54	20.37	18.71	19.29	-0.13	-0.67	4500212.0	88098192.5	4792
2018-10-30	19.59	20.52	18.85	19.42	0.76	4.07	6610714.0	131476011.35	5986
2018-10-29	17.53	18.66	17.43	18.66	1.69	9.96	2126026.0	38946887.7	1212
2018-10-28	15.57	16.97	15.33	16.97	1.55	10.05	3497125.0	56659394.95	3035
2018-10-25	15.62	15.67	15.35	15.42	-0.15	-0.96	1179411.0	18247091.55	1040
2018-10-24	15.38	15.74	15.13	15.57	0.39	2.57	1967756.0	30397741.55	1909
2018-10-23	14.98	15.52	14.79	15.18	0.2	1.34	2061333.0	31376912.85	2354
2018-10-22	15.79	16.38	14.96	14.98	-0.74	-4.71	3576999.0	56697328.35	3598
2018-10-21	14.22	16.21	13.96	15.72	0.83	5.57	4114353.0	63697417.25	4043
2018-10-18	15.3	15.3	14.69	14.89	-0.44	-2.87	1994284.0	29892219.8	2208
2018-10-17	15.18	15.62	14.52	15.33	0.27	1.79	2310116.0	34915972.6	2548
2018-10-16	16.01	16.11	15.01	15.06	-0.76	-4.8	2736848.0	42838979.65	2940
2018-10-15	16.18	16.5	15.23	15.82	-0.34	-2.1	3388767.0	54281513.4	3566
2018-10-14	16.7	17.19	14.74	16.16	-0.17	-1.04	4130092.0	67569476.8	4359
2018-10-11	15.5	16.8	15.28	16.33	0.71	4.55	4262184.0	69455446.7	4224
2018-10-10	14.3	15.62	14.27	15.62	1.42	10.0	3309220.0	49845363.35	3439
2018-10-09	13.05	14.25	13.05	14.2	1.22	9.4	2415455.0	33383069.7	2546
2018-10-08	13.47	13.76	12.98	12.98	-0.53	-3.92	775148.0	10356253.15	1106
2018-10-07	13.61	14.0	13.42	13.51	0.14	1.05	2174420.0	29857696.65	2284
2018-10-04	12.58	13.37	12.58	13.37	1.2	9.86	2046638.0	26728355.95	1960
2018-10-03	11.9	12.58	11.89	12.17	0.28	2.35	1266963.0	15554333.06	1267
2018-10-02	11.56	12.17	11.46	11.89	0.38	3.3	1334245.0	15821977.74	1315
2018-10-01	11.62	11.82	11.41	11.51	-0.01	-0.09	414070.0	4788384.92	491
2018-09-30	11.75	11.95	11.27	11.52	-0.23	-1.96	484810.0	5693284.18	595
2018-09-27	12.03	12.23	11.66	11.75	-0.22	-1.84	1109209.0	13178927.36	1099
2018-09-26	11.07	12.05	11.07	11.97	0.97	8.82	1243030.0	14284958.72	1347
2018-09-25	11.07	11.07	10.78	11.0	-0.07	-0.63	474262.0	5187470.38	417
2018-09-20	11.16	11.2	11.02	11.07	-0.14	-1.25	261422.0	2896114.18	295
2018-09-19	11.41	11.41	11.16	11.21	-0.19	-1.67	254624.0	2862682.46	438
2018-09-18	11.53	11.65	11.4	11.4	-0.3	-2.56	260905.0	2997744.02	339
2018-09-17	11.75	11.75	11.56	11.7	0.36	3.17	547167.0	6394317.7	574
2018-09-16	11.49	11.5	11.22	11.34	0.01	0.09	389055.0	4422974.22	474
2018-09-13	11.51	11.56	11.24	11.33	-0.11	-0.96	459405.0	5220558.78	687
2018-09-12	11.87	11.89	11.36	11.44	-0.52	-4.35	552213.0	6414975.54	784
2018-09-11	11.51	12.24	11.51	11.96	0.56	4.91	1126145.0	13392848.24	1354
2018-09-10	12.11	12.29	11.4	11.4	-0.84	-6.86	881687.0	10399899.68	1170
2018-09-09	12.95	12.98	12.24	12.24	-0.56	-4.38	848951.0	10593507.9	1160
2018-09-06	13.22	13.81	12.73	12.8	-0.57	-4.26	1973870.0	26449477.15	1804
2018-09-05	13.69	13.76	13.05	13.37	0.86	6.87	2883168.0	39070995.35	2400
2018-09-04				12.51	0.0	0.0	0.0	0.0	0
2018-09-03				12.51	-0.02	-0.16	0.0	0.0	0
2018-09-02	12.01	13.11	11.72	12.53	0.27	2.2	560114.0	6891021.73	1109
2018-08-30	12.63	12.68	12.26	12.26	-0.53	-4.14	265694.0	3315629.98	529
2018-08-29	13.09	13.24	12.79	12.79	-0.34	-2.59	283372.0	3701394.51	500
2018-08-28	13.24	13.24	13.06	13.13	-0.14	-1.06	249461.0	3286545.34	389
2018-08-27	13.46	13.46	13.19	13.27	-0.15	-1.12	155313.0	2068766.29	389
2018-08-26	13.38	13.72	13.31	13.42	0.04	0.3	162843.0	2190777.36	356
2018-08-16	13.6	13.67	13.33	13.38	-0.09	-0.67	190599.0	2564705.29	406
2018-08-15	13.13	13.83	13.13	13.47	0.44	3.38	607687.0	8192348.0	900
2018-08-14	13.42	13.6	13.03	13.03	-0.08	-0.61	330022.0	4373652.3	523
2018-08-13	13.26	13.36	13.09	13.11	-0.45	-3.32	237367.0	3139048.61	451
2018-08-12	13.6	14.28	13.42	13.56	0.43	3.27	610873.0	8337068.76	1035
2018-08-09	12.99	13.31	12.99	13.13	0.0	0.0	270855.0	3574639.58	398
2018-08-08	13.42	13.54	13.09	13.13	-0.29	-2.16	189684.0	2514085.84	403
2018-08-07	13.44	14.13	13.35	13.42	-0.09	-0.67	492193.0	6736409.94	818
2018-08-06	13.03	14.28	12.53	13.51	0.48	3.68	794156.0	10821063.31	1177
2018-08-05	12.01	13.2	12.01	13.03	1.02	8.49	642258.0	8283563.42	997
2018-08-02	11.99	12.08	11.93	12.01	-0.08	-0.66	93486.0	1122500.58	213
2018-08-01	11.79	12.53	11.79	12.09	0.28	2.37	251958.0	3068547.51	498
2018-07-31	11.72	11.85	11.63	11.81	0.31	2.7	196701.0	2300047.0	330
2018-07-30	11.45	11.97	11.45	11.5	0.05	0.44	250964.0	2918860.53	398
2018-07-29	11.63	11.86	11.45	11.45	-0.45	-3.78	276122.0	3200488.07	461
2018-07-26	11.65	12.15	11.65	11.9	-1.0	-7.75	649079.0	7741144.93	823
2018-07-25	12.9	12.9	12.9	12.9	-1.43	-9.98	90757.0	1170709.33	173
2018-07-24	14.58	14.67	14.33	14.33	-0.34	-2.32	139480.0	2015153.78	276
2018-07-23	14.69	14.69	14.47	14.67	-0.07	-0.47	122222.0	1782490.91	305
2018-07-22	14.87	14.9	14.72	14.74	-0.15	-1.01	163913.0	2423470.76	226
2018-07-19	15.03	15.03	14.8	14.89	-0.01	-0.07	176260.0	2623835.73	295
2018-07-18	14.62	15.21	14.62	14.9	0.34	2.34	555209.0	8323998.14	1008
2018-07-17	14.67	14.67	14.49	14.56	-0.13	-0.88	205227.0	2988349.41	489
2018-07-16	15.03	15.39	14.69	14.69	0.47	3.31	1147224.0	17231704.91	1716
2018-07-15	14.24	14.24	14.21	14.22	-0.02	-0.14	70431.0	1002148.47	128
2018-07-12	14.22	14.28	14.22	14.24	0.0	0.0	94664.0	1348749.58	162
2018-07-11	14.29	14.29	14.22	14.24	-0.05	-0.35	79243.0	1129251.15	132
2018-07-10	14.31	14.31	14.29	14.29	-0.02	-0.14	82070.0	1174522.91	222
2018-07-09	14.26	14.4	14.26	14.31	0.0	0.0	93588.0	1341449.9	172
2018-07-08	14.4	14.51	14.31	14.31	-0.08	-0.56	95064.0	1371288.02	230
2018-07-05	14.64	15.12	14.31	14.39	-0.31	-2.11	454729.0	6725741.18	723
2018-07-04	14.72	14.78	14.67	14.7	-0.06	-0.41	48351.0	710527.52	142
2018-07-03	14.78	14.8	14.56	14.76	0.11	0.75	115464.0	1692977.63	282
2018-07-02	14.85	14.89	14.64	14.65	-0.22	-1.48	136307.0	2013578.27	215
2018-07-01	14.94	15.03	14.85	14.87	-0.18	-1.2	119595.0	1787914.69	272
2018-06-28	15.28	15.33	15.03	15.05	-0.23	-1.51	102265.0	1556719.79	239
2018-06-27	15.39	15.39	15.05	15.28	-0.11	-0.71	152897.0	2332276.3	359
2018-06-26	15.39	15.65	15.39	15.39	-0.14	-0.9	189383.0	2932084.2	330
2018-06-25	15.39	15.65	15.12	15.53	0.23	1.5	162947.0	2506666.25	334
2018-06-24	15.57	15.64	15.21	15.3	-0.27	-1.73	165183.0	2552197.32	323
2018-06-21	16.03	16.09	15.57	15.57	-0.37	-2.32	324644.0	5129256.29	465
2018-06-20	15.21	16.01	15.21	15.94	0.64	4.18	259321.0	4044700.45	467
2018-06-12	15.14	15.3	15.05	15.3	0.16	1.06	92949.0	1409969.77	216
2018-06-11	15.24	15.35	15.03	15.14	-0.1	-0.66	207071.0	3149506.31	285
2018-06-10	15.24	15.65	15.12	15.24	0.1	0.66	446480.0	6848871.2	641
2018-06-07	14.95	15.32	14.95	15.14	0.29	1.95	391839.0	5950555.55	694
2018-06-06	14.83	14.94	14.69	14.85	0.09	0.61	316314.0	4695923.8	481
2018-06-05	14.8	14.81	14.72	14.76	-0.07	-0.47	41263.0	609216.36	105
2018-06-04	14.67	14.83	14.67	14.83	0.13	0.88	112115.0	1649832.77	221
2018-06-03	14.8	14.92	14.7	14.7	-0.1	-0.68	78627.0	1160162.25	213
2018-05-31	14.85	14.85	14.69	14.8	0.1	0.68	297632.0	4403755.74	378
2018-05-30	14.89	14.9	14.69	14.7	-0.19	-1.28	100339.0	1486224.89	239
2018-05-29	15.12	15.21	14.87	14.89	-0.37	-2.42	132712.0	1999840.44	226
2018-05-28	15.74	15.74	14.85	15.26	-0.52	-3.3	552052.0	8367944.61	814
2018-05-27	15.01	16.14	15.01	15.78	1.0	6.77	842177.0	13338851.06	1119
2018-05-24	14.85	14.85	14.7	14.78	-0.05	-0.34	84731.0	1252366.88	187
2018-05-23	15.06	15.06	14.76	14.83	-0.06	-0.4	82427.0	1229704.32	181
2018-05-22	14.85	15.26	14.64	14.89	-0.03	-0.2	430042.0	6414965.52	563
2018-05-21	14.78	15.35	14.67	14.92	0.09	0.61	369708.0	5553607.15	494
2018-05-20	14.8	14.95	14.7	14.83	0.0	0.0	208819.0	3091486.02	316
2018-05-17	15.24	15.24	14.81	14.83	-0.41	-2.69	262578.0	3915720.02	461
2018-05-16	14.37	15.73	14.35	15.24	0.79	5.47	1463657.0	22318943.83	2199
2018-05-15	14.67	14.74	14.31	14.45	-0.2	-1.37	185007.0	2696701.72	311
2018-05-14	14.51	15.14	14.51	14.65	0.14	0.96	450977.0	6659252.11	679
2018-05-13	14.62	14.64	14.51	14.51	-0.18	-1.23	187570.0	2733072.86	245
2018-05-10	14.56	14.74	14.56	14.69	0.09	0.62	139131.0	2033755.72	272
2018-05-09	15.19	15.21	14.54	14.6	-0.56	-3.69	187135.0	2764272.72	358
2018-05-08	15.57	15.57	14.94	15.16	-0.44	-2.82	407923.0	6172028.69	501
2018-05-07	16.1	16.1	15.57	15.6	-0.5	-3.11	177046.0	2794600.21	349
2018-05-06	16.62	16.62	16.1	16.1	-0.47	-2.84	177992.0	2904681.46	386
2018-05-03	17.08	17.08	16.53	16.57	-0.51	-2.99	137411.0	2300511.84	331
2018-05-02	17.39	17.39	17.02	17.08	-0.29	-1.67	102778.0	1771965.85	263
2018-05-01	17.5	17.64	17.33	17.37	-0.04	-0.23	299376.0	5214883.77	393
2018-04-30	17.6	17.68	17.39	17.41	-0.19	-1.08	214025.0	3749358.48	371
2018-04-29	17.82	17.85	17.55	17.6	-0.22	-1.23	225461.0	3990948.22	398
2018-04-26	17.85	17.87	17.71	17.82	-0.09	-0.5	162776.0	2894209.47	278
2018-04-25	17.89	17.93	17.82	17.91	-0.02	-0.11	290244.0	5186817.9	371
2018-04-24	18.0	18.1	17.89	17.93	-0.05	-0.28	298457.0	5365898.94	382
2018-04-23	18.0	18.1	17.96	17.98	-0.07	-0.39	367328.0	6616627.02	425
2018-04-22	17.96	18.21	17.96	18.05	-0.04	-0.22	305109.0	5508703.72	502
2018-04-19	18.47	18.47	17.89	18.09	-0.28	-1.52	797189.0	14468126.98	997
2018-04-18	17.96	18.5	17.96	18.37	0.23	1.27	1380198.0	25322173.76	1655
2018-04-17	17.89	18.21	17.82	18.14	0.25	1.4	980315.0	17690281.68	1009
2018-04-16	18.07	18.18	17.87	17.89	-0.14	-0.78	565357.0	10157483.93	744
2018-04-15	17.82	18.07	17.8	18.03	0.32	1.81	633925.0	11380862.1	789
2018-04-12	17.71	17.82	17.17	17.71	0.07	0.4	412435.0	7264856.79	712
2018-04-11	18.18	18.21	17.17	17.64	-0.52	-2.86	716385.0	12788598.12	1094
2018-04-10	17.71	18.36	17.57	18.16	0.38	2.14	1208484.0	21851566.39	1727
2018-04-09	17.48	18.53	17.48	17.78	0.21	1.2	1961455.0	35605390.72	2646
2018-04-08	17.35	17.96	17.1	17.57	0.09	0.51	614057.0	10848020.55	1193
2018-04-05	18.1	18.21	17.41	17.48	-0.66	-3.64	1076333.0	19293791.25	1613
2018-04-04	18.25	18.53	17.93	18.14	-0.43	-2.32	1169327.0	21254848.82	2034
2018-04-03	18.78	21.11	18.43	18.57	-0.77	-3.98	2424063.0	47955628.66	3706
2018-04-02				19.34	0.0	0.0	0.0	0.0	0
2018-04-01				19.34	0.0	0.0	0.0	0.0	0
2018-03-29				19.34	0.0	0.0	0.0	0.0	0
2018-03-28				19.34	0.0	0.0	0.0	0.0	0
2018-03-27				19.34	0.0	0.0	0.0	0.0	0
2018-03-26				19.34	0.0	0.0	0.0	0.0	0
2018-03-25				19.34	0.0	0.0	0.0	0.0	0
2018-03-22				19.34	0.0	0.0	0.0	0.0	0
2018-03-21				19.34	0.0	0.0	0.0	0.0	0
2018-03-20				19.34	0.0	0.0	0.0	0.0	0
2018-03-19				19.34	0.0	0.0	0.0	0.0	0
2018-03-18				19.34	0.0	0.0	0.0	0.0	0
2018-03-15				19.34	0.0	0.0	0.0	0.0	0
2018-03-14				19.34	0.0	0.0	0.0	0.0	0
2018-03-13				19.34	0.0	0.0	0.0	0.0	0
2018-03-12				19.34	0.0	0.0	0.0	0.0	0
2018-03-11				19.34	0.0	0.0	0.0	0.0	0
2018-03-08				19.34	0.0	0.0	0.0	0.0	0
2018-03-07				19.34	0.0	0.0	0.0	0.0	0
2018-03-06				19.34	0.0	0.0	0.0	0.0	0
2018-03-05				19.34	0.0	0.0	0.0	0.0	0
2018-03-04				19.34	0.0	0.0	0.0	0.0	0
2018-03-01				19.34	0.0	0.0	0.0	0.0	0
2018-02-28				19.34	0.0	0.0	0.0	0.0	0
2018-02-27				19.34	0.0	0.0	0.0	0.0	0
2018-02-26				19.34	0.0	0.0	0.0	0.0	0
2018-02-25				19.34	0.0	0.0	0.0	0.0	0
2018-02-22				19.34	0.0	0.0	0.0	0.0	0
2018-02-21				19.34	0.0	0.0	0.0	0.0	0
2018-02-20				19.34	0.0	0.0	0.0	0.0	0
2018-02-19				19.34	0.0	0.0	0.0	0.0	0
2018-02-18				19.34	0.0	0.0	0.0	0.0	0
2018-02-15				19.34	0.0	0.0	0.0	0.0	0
2018-02-14				19.34	0.0	0.0	0.0	0.0	0
2018-02-13				19.34	0.0	0.0	0.0	0.0	0
2018-02-12				19.34	0.0	0.0	0.0	0.0	0
2018-02-11				19.34	0.0	0.0	0.0	0.0	0
2018-02-08				19.34	0.0	0.0	0.0	0.0	0
2018-02-07				19.34	0.0	0.0	0.0	0.0	0
2018-02-06				19.34	0.0	0.0	0.0	0.0	0
2018-02-05				19.34	0.0	0.0	0.0	0.0	0
2018-02-04				19.34	0.0	0.0	0.0	0.0	0
2018-02-01				19.34	0.0	0.0	0.0	0.0	0
2018-01-31				19.34	0.0	0.0	0.0	0.0	0
2018-01-30				19.34	0.0	0.0	0.0	0.0	0
2018-01-29				19.34	0.0	0.0	0.0	0.0	0
2018-01-28				19.34	0.0	0.0	0.0	0.0	0
2018-01-25				19.34	0.0	0.0	0.0	0.0	0
2018-01-24				19.34	0.0	0.0	0.0	0.0	0
2018-01-23				19.34	0.0	0.0	0.0	0.0	0
2018-01-22				19.34	0.0	0.0	0.0	0.0	0
2018-01-21				19.34	0.0	0.0	0.0	0.0	0
2018-01-18				19.34	0.0	0.0	0.0	0.0	0
2018-01-17				19.34	0.0	0.0	0.0	0.0	0
2018-01-16				19.34	0.0	0.0	0.0	0.0	0
2018-01-15				19.34	0.0	0.0	0.0	0.0	0
2018-01-14				19.34	0.0	0.0	0.0	0.0	0
2018-01-11				19.34	0.0	0.0	0.0	0.0	0
2018-01-10				19.34	0.0	0.0	0.0	0.0	0
2018-01-09				19.34	0.0	0.0	0.0	0.0	0
2018-01-08				19.34	0.0	0.0	0.0	0.0	0
2018-01-07				19.34	0.0	0.0	0.0	0.0	0
2018-01-04				19.34	0.0	0.0	0.0	0.0	0
2018-01-03				19.34	0.0	0.0	0.0	0.0	0
2018-01-02				19.34	0.0	0.0	0.0	0.0	0
2018-01-01				19.34	0.0	0.0	0.0	0.0	0
2017-12-31				19.34	0.0	0.0	0.0	0.0	0
2017-12-28				19.34	0.0	0.0	0.0	0.0	0
2017-12-27				19.34	0.0	0.0	0.0	0.0	0
2017-12-26				19.34	0.0	0.0	0.0	0.0	0
2017-12-25				19.34	0.0	0.0	0.0	0.0	0
2017-12-24				19.34	0.0	0.0	0.0	0.0	0
2017-12-21				19.34	0.0	0.0	0.0	0.0	0
2017-12-20				19.34	0.0	0.0	0.0	0.0	0
2017-12-19				19.34	0.0	0.0	0.0	0.0	0
2017-12-18				19.34	0.0	0.0	0.0	0.0	0
2017-12-17				19.34	0.0	0.0	0.0	0.0	0
2017-12-14				19.34	0.0	0.0	0.0	0.0	0
2017-12-13				19.34	0.0	0.0	0.0	0.0	0
2017-12-12				19.34	0.0	0.0	0.0	0.0	0
2017-12-11				19.34	0.0	0.0	0.0	0.0	0
2017-12-10				19.34	0.0	0.0	0.0	0.0	0
2017-12-07				19.34	0.0	0.0	0.0	0.0	0
2017-12-06				19.34	0.0	0.0	0.0	0.0	0
2017-12-05				19.34	0.0	0.0	0.0	0.0	0
2017-12-04				19.34	0.0	0.0	0.0	0.0	0
2017-12-03				19.34	0.0	0.0	0.0	0.0	0
2017-11-30				19.34	0.0	0.0	0.0	0.0	0
2017-11-29				19.34	0.0	0.0	0.0	0.0	0
2017-11-28				19.34	0.0	0.0	0.0	0.0	0
2017-11-27				19.34	0.0	0.0	0.0	0.0	0
2017-11-26				19.34	0.0	0.0	0.0	0.0	0
2017-11-23				19.34	0.0	0.0	0.0	0.0	0
2017-11-22				19.34	0.0	0.0	0.0	0.0	0
2017-11-21				19.34	0.0	0.0	0.0	0.0	0
2017-11-20				19.34	0.0	0.0	0.0	0.0	0
2017-11-19				19.34	0.0	0.0	0.0	0.0	0
2017-11-16				19.34	0.0	0.0	0.0	0.0	0
2017-11-15				19.34	0.0	0.0	0.0	0.0	0
2017-11-14				19.34	0.0	0.0	0.0	0.0	0
2017-11-13				19.34	0.0	0.0	0.0	0.0	0
2017-11-12				19.34	0.0	0.0	0.0	0.0	0
2017-11-09				19.34	0.0	0.0	0.0	0.0	0
2017-11-08				19.34	0.0	0.0	0.0	0.0	0
2017-11-07				19.34	0.0	0.0	0.0	0.0	0
2017-11-06				19.34	0.0	0.0	0.0	0.0	0
2017-11-05				19.34	0.0	0.0	0.0	0.0	0
2017-11-02				19.34	0.0	0.0	0.0	0.0	0
2017-11-01				19.34	0.0	0.0	0.0	0.0	0
2017-10-31				19.34	0.0	0.0	0.0	0.0	0
2017-10-30				19.34	0.0	0.0	0.0	0.0	0
2017-10-29				19.34	0.0	0.0	0.0	0.0	0
2017-10-26				19.34	0.0	0.0	0.0	0.0	0
2017-10-25				19.34	0.0	0.0	0.0	0.0	0
2017-10-24				19.34	0.0	0.0	0.0	0.0	0
2017-10-23				19.34	0.0	0.0	0.0	0.0	0
2017-10-22				19.34	0.0	0.0	0.0	0.0	0
2017-10-19				19.34	0.0	0.0	0.0	0.0	0
2017-10-18				19.34	0.0	0.0	0.0	0.0	0
2017-10-17				19.34	0.0	0.0	0.0	0.0	0
2017-10-16				19.34	0.0	0.0	0.0	0.0	0
2017-10-15				19.34	0.0	0.0	0.0	0.0	0
2017-10-12				19.34	0.0	0.0	0.0	0.0	0
2017-10-11				19.34	0.0	0.0	0.0	0.0	0
2017-10-10				19.34	0.0	0.0	0.0	0.0	0
2017-10-09				19.34	0.0	0.0	0.0	0.0	0
2017-10-08				19.34	0.0	0.0	0.0	0.0	0
2017-10-05				19.34	0.0	0.0	0.0	0.0	0
2017-10-04				19.34	0.0	0.0	0.0	0.0	0
2017-10-03				19.34	0.0	0.0	0.0	0.0	0
2017-10-02				19.34	0.0	0.0	0.0	0.0	0
2017-10-01				19.34	0.0	0.0	0.0	0.0	0
2017-09-28				19.34	0.0	0.0	0.0	0.0	0
2017-09-27				19.34	0.0	0.0	0.0	0.0	0
2017-09-26				19.34	0.0	0.0	0.0	0.0	0
2017-09-25				19.34	0.0	0.0	0.0	0.0	0
2017-09-21				19.34	0.0	0.0	0.0	0.0	0
2017-09-20				19.34	0.0	0.0	0.0	0.0	0
2017-09-19				19.34	0.0	0.0	0.0	0.0	0
2017-09-18				19.34	0.0	0.0	0.0	0.0	0
2017-09-17				19.34	0.0	0.0	0.0	0.0	0
2017-09-14				19.34	0.0	0.0	0.0	0.0	0
2017-09-13				19.34	0.0	0.0	0.0	0.0	0
2017-09-12				19.34	0.0	0.0	0.0	0.0	0
2017-09-11				19.34	0.0	0.0	0.0	0.0	0
2017-09-10				19.34	0.0	0.0	0.0	0.0	0
2017-09-07				19.34	0.0	0.0	0.0	0.0	0
2017-09-06				19.34	0.0	0.0	0.0	0.0	0
2017-08-29				19.34	0.0	0.0	0.0	0.0	0
2017-08-28				19.34	0.0	0.0	0.0	0.0	0
2017-08-27				19.34	0.0	0.0	0.0	0.0	0
2017-08-24				19.34	0.0	0.0	0.0	0.0	0
2017-08-23				19.34	0.0	0.0	0.0	0.0	0
2017-08-22				19.34	0.0	0.0	0.0	0.0	0
2017-08-21				19.34	0.0	0.0	0.0	0.0	0
2017-08-20				19.34	0.0	0.0	0.0	0.0	0
2017-08-17				19.34	0.0	0.0	0.0	0.0	0
2017-08-16				19.34	0.0	0.0	0.0	0.0	0
2017-08-15				19.34	0.0	0.0	0.0	0.0	0
2017-08-14				19.34	0.0	0.0	0.0	0.0	0
2017-08-13				19.34	0.0	0.0	0.0	0.0	0
2017-08-10				19.34	0.0	0.0	0.0	0.0	0
2017-08-09				19.34	0.0	0.0	0.0	0.0	0
2017-08-08				19.34	0.0	0.0	0.0	0.0	0
2017-08-07				19.34	0.0	0.0	0.0	0.0	0
2017-08-06				19.34	0.0	0.0	0.0	0.0	0
2017-08-03				19.34	0.0	0.0	0.0	0.0	0
2017-08-02				19.34	0.0	0.0	0.0	0.0	0
2017-08-01				19.34	0.0	0.0	0.0	0.0	0
2017-07-31				19.34	0.0	0.0	0.0	0.0	0
2017-07-30				19.34	0.0	0.0	0.0	0.0	0
2017-07-27				19.34	0.0	0.0	0.0	0.0	0
2017-07-26				19.34	0.0	0.0	0.0	0.0	0
2017-07-25				19.34	0.0	0.0	0.0	0.0	0
2017-07-24				19.34	0.0	0.0	0.0	0.0	0
2017-07-23				19.34	0.0	0.0	0.0	0.0	0
2017-07-20				19.34	0.0	0.0	0.0	0.0	0
2017-07-19				19.34	0.0	0.0	0.0	0.0	0
2017-07-18				19.34	0.0	0.0	0.0	0.0	0
2017-07-17				19.34	0.0	0.0	0.0	0.0	0
2017-07-16				19.34	0.0	0.0	0.0	0.0	0
2017-07-13				19.34	0.0	0.0	0.0	0.0	0
2017-07-12				19.34	0.0	0.0	0.0	0.0	0
2017-07-11				19.34	0.0	0.0	0.0	0.0	0
2017-07-10				19.34	0.0	0.0	0.0	0.0	0
2017-07-09				19.34	0.0	0.0	0.0	0.0	0
2017-07-06				19.34	0.0	0.0	0.0	0.0	0
2017-07-05				19.34	0.0	0.0	0.0	0.0	0
2017-07-04				19.34	0.0	0.0	0.0	0.0	0
2017-07-03				19.34	0.0	0.0	0.0	0.0	0
2017-07-02				19.34	0.0	0.0	0.0	0.0	0
2017-06-22				19.34	0.0	0.0	0.0	0.0	0
2017-06-21				19.34	0.0	0.0	0.0	0.0	0
2017-06-20				19.34	0.0	0.0	0.0	0.0	0
2017-06-19				19.34	0.0	0.0	0.0	0.0	0
2017-06-18				19.34	0.0	0.0	0.0	0.0	0
2017-06-15				19.34	0.0	0.0	0.0	0.0	0
2017-06-14				19.34	0.0	0.0	0.0	0.0	0
2017-06-13				19.34	0.0	0.0	0.0	0.0	0
2017-06-12				19.34	0.0	0.0	0.0	0.0	0
2017-06-11				19.34	0.0	0.0	0.0	0.0	0
2017-06-08				19.34	0.0	0.0	0.0	0.0	0
2017-06-07				19.34	0.0	0.0	0.0	0.0	0
2017-06-06				19.34	0.0	0.0	0.0	0.0	0
2017-06-05				19.34	0.0	0.0	0.0	0.0	0
2017-06-04				19.34	0.0	0.0	0.0	0.0	0
2017-06-01				19.34	0.0	0.0	0.0	0.0	0
2017-05-31				19.34	0.0	0.0	0.0	0.0	0
2017-05-30				19.34	0.0	0.0	0.0	0.0	0
2017-05-29				19.34	0.0	0.0	0.0	0.0	0
2017-05-28				19.34	0.0	0.0	0.0	0.0	0
2017-05-25				19.34	0.0	0.0	0.0	0.0	0
2017-05-24				19.34	0.0	0.0	0.0	0.0	0
2017-05-23				19.34	0.0	0.0	0.0	0.0	0
2017-05-22				19.34	0.0	0.0	0.0	0.0	0
2017-05-21				19.34	0.0	0.0	0.0	0.0	0
2017-05-18				19.34	0.0	0.0	0.0	0.0	0
2017-05-17				19.34	0.0	0.0	0.0	0.0	0
2017-05-16				19.34	0.0	0.0	0.0	0.0	0
2017-05-15				19.34	0.0	0.0	0.0	0.0	0
2017-05-14				19.34	0.0	0.0	0.0	0.0	0
2017-05-11				19.34	0.0	0.0	0.0	0.0	0
2017-05-10				19.34	0.0	0.0	0.0	0.0	0
2017-05-09				19.34	0.0	0.0	0.0	0.0	0
2017-05-08				19.34	0.0	0.0	0.0	0.0	0
2017-05-07				19.34	0.0	0.0	0.0	0.0	0
2017-05-04				19.34	0.0	0.0	0.0	0.0	0
2017-05-03				19.34	0.0	0.0	0.0	0.0	0
2017-05-02				19.34	0.0	0.0	0.0	0.0	0
2017-05-01				19.34	0.0	0.0	0.0	0.0	0
2017-04-30				19.34	0.0	0.0	0.0	0.0	0
2017-04-27				19.34	0.0	0.0	0.0	0.0	0
2017-04-26				19.34	0.0	0.0	0.0	0.0	0
2017-04-25				19.34	0.0	0.0	0.0	0.0	0
2017-04-24				19.34	0.0	0.0	0.0	0.0	0
2017-04-23				19.34	0.0	0.0	0.0	0.0	0
2017-04-20				19.34	0.0	0.0	0.0	0.0	0
2017-04-19				19.34	0.0	0.0	0.0	0.0	0
2017-04-18				19.34	0.0	0.0	0.0	0.0	0
2017-04-17				19.34	0.0	0.0	0.0	0.0	0
2017-04-16				19.34	0.0	0.0	0.0	0.0	0
2017-04-13				19.34	0.0	0.0	0.0	0.0	0
2017-04-12				19.34	0.0	0.0	0.0	0.0	0
2017-04-11				19.34	0.0	0.0	0.0	0.0	0
2017-04-10				19.34	0.0	0.0	0.0	0.0	0
2017-04-09				19.34	0.0	0.0	0.0	0.0	0
2017-04-06				19.34	0.0	0.0	0.0	0.0	0
2017-04-05				19.34	0.0	0.0	0.0	0.0	0
2017-04-04				19.34	0.0	0.0	0.0	0.0	0
2017-04-03				19.34	0.0	0.0	0.0	0.0	0
2017-04-02				19.34	0.0	0.0	0.0	0.0	0
2017-03-30				19.34	0.0	0.0	0.0	0.0	0
2017-03-29				19.34	0.0	0.0	0.0	0.0	0
2017-03-28				19.34	0.0	0.0	0.0	0.0	0
2017-03-27				19.34	0.0	0.0	0.0	0.0	0
2017-03-26				19.34	0.0	0.0	0.0	0.0	0
2017-03-23				19.34	0.0	0.0	0.0	0.0	0
2017-03-22				19.34	0.0	0.0	0.0	0.0	0
2017-03-21				19.34	0.0	0.0	0.0	0.0	0
2017-03-20				19.34	0.0	0.0	0.0	0.0	0
2017-03-19				19.34	0.0	0.0	0.0	0.0	0
2017-03-16				19.34	0.0	0.0	0.0	0.0	0
2017-03-15				19.34	0.0	0.0	0.0	0.0	0
2017-03-14				19.34	0.0	0.0	0.0	0.0	0
2017-03-13				19.34	0.0	0.0	0.0	0.0	0
2017-03-12				19.34	0.0	0.0	0.0	0.0	0
2017-03-09				19.34	0.0	0.0	0.0	0.0	0
2017-03-08				19.34	0.0	0.0	0.0	0.0	0
2017-03-07				19.34	0.0	0.0	0.0	0.0	0
2017-03-06				19.34	0.0	0.0	0.0	0.0	0
2017-03-05				19.34	0.0	0.0	0.0	0.0	0
2017-03-02				19.34	0.0	0.0	0.0	0.0	0
2017-03-01				19.34	0.0	0.0	0.0	0.0	0
2017-02-28				19.34	0.0	0.0	0.0	0.0	0
2017-02-27				19.34	0.0	0.0	0.0	0.0	0
2017-02-26				19.34	0.0	0.0	0.0	0.0	0
2017-02-23				19.34	0.0	0.0	0.0	0.0	0
2017-02-22				19.34	0.0	0.0	0.0	0.0	0
2017-02-21				19.34	0.0	0.0	0.0	0.0	0
2017-02-20				19.34	0.0	0.0	0.0	0.0	0
2017-02-19				19.34	0.0	0.0	0.0	0.0	0
2017-02-16				19.34	0.0	0.0	0.0	0.0	0
2017-02-15				19.34	0.0	0.0	0.0	0.0	0
2017-02-14				19.34	0.0	0.0	0.0	0.0	0
2017-02-13				19.34	0.0	0.0	0.0	0.0	0
2017-02-12				19.34	0.0	0.0	0.0	0.0	0
2017-02-09				19.34	0.0	0.0	0.0	0.0	0
2017-02-08				19.34	0.0	0.0	0.0	0.0	0
2017-02-07				19.34	0.0	0.0	0.0	0.0	0
2017-02-06				19.34	0.0	0.0	0.0	0.0	0
2017-02-05				19.34	0.0	0.0	0.0	0.0	0
2017-02-02				19.34	0.0	0.0	0.0	0.0	0
2017-02-01				19.34	0.0	0.0	0.0	0.0	0
2017-01-31				19.34	0.0	0.0	0.0	0.0	0
2017-01-30				19.34	0.0	0.0	0.0	0.0	0
2017-01-29				19.34	0.0	0.0	0.0	0.0	0
2017-01-26				19.34	0.0	0.0	0.0	0.0	0
2017-01-25				19.34	0.0	0.0	0.0	0.0	0
2017-01-24				19.34	0.0	0.0	0.0	0.0	0
2017-01-23				19.34	0.0	0.0	0.0	0.0	0
2017-01-22				19.34	0.0	0.0	0.0	0.0	0
2017-01-19				19.34	0.0	0.0	0.0	0.0	0
2017-01-18	19.54	19.68	19.36	19.34	-0.27	-1.38	109525.0	2131953.8	198
2017-01-17	19.36	19.68	19.18	19.61	0.23	1.19	87759.0	1701129.5	182
2017-01-16	19.68	19.68	19.18	19.38	-0.3	-1.52	123945.0	2409178.35	188
2017-01-15	19.68	19.68	19.54	19.68	0.03	0.15	66706.0	1310327.05	135
2017-01-12	19.68	19.86	19.54	19.65	-0.03	-0.15	105259.0	2072896.2	197
2017-01-11	20.04	20.04	19.68	19.68	-0.22	-1.11	181164.0	3584422.8	200
2017-01-10	20.04	20.04	19.86	19.9	-0.23	-1.14	182550.0	3642711.05	231
2017-01-09	20.18	20.36	19.68	20.13	-0.09	-0.45	255559.0	5125636.45	311
2017-01-08	20.36	20.54	20.18	20.22	-0.14	-0.69	282285.0	5748405.5	282
2017-01-05	20.36	20.54	20.18	20.36	0.0	0.0	175678.0	3573297.55	284
2017-01-04	20.54	20.72	20.36	20.36	-0.3	-1.45	142100.0	2916388.2	231
2017-01-03	20.72	20.72	20.54	20.66	0.07	0.34	334257.0	6871297.45	435
2017-01-02	20.54	20.86	20.36	20.59	0.2	0.98	682924.0	14086299.75	618
2017-01-01	20.54	20.54	20.36	20.39	-0.09	-0.44	226684.0	4641826.15	277
2016-12-29	20.54	20.72	20.36	20.48	-0.04	-0.19	395674.0	8118002.85	368
2016-12-28	20.72	20.86	20.54	20.52	-0.07	-0.34	526257.0	10822337.95	441
2016-12-27	20.36	20.86	20.36	20.59	0.23	1.13	504811.0	10419378.8	439
2016-12-26	20.72	20.72	20.36	20.36	-0.2	-0.97	390902.0	7998387.15	425
2016-12-25	20.72	20.86	20.54	20.56	0.08	0.39	710075.0	14703766.55	658
2016-12-22	20.36	20.86	20.18	20.48	0.01	0.05	666523.0	13688993.9	634
2016-12-21	20.54	20.54	20.18	20.47	-0.01	-0.05	255328.0	5210285.55	300
2016-12-20	20.86	21.04	20.18	20.48	-0.41	-1.96	652432.0	13348187.75	683
2016-12-19	21.04	21.86	20.86	20.89	0.56	2.75	2544930.0	54410854.55	2303
2016-12-18	20.04	20.36	20.04	20.33	0.51	2.57	294720.0	5934216.3	361
2016-12-15	19.54	20.04	19.36	19.82	0.11	0.56	330722.0	6506874.45	423
2016-12-14	20.18	20.36	19.68	19.71	-0.47	-2.33	298672.0	5992467.65	411
2016-12-13	20.86	20.86	20.18	20.18	-0.65	-3.12	515884.0	10505181.9	582
2016-12-12	21.36	21.54	20.72	20.83	-0.41	-1.93	949517.0	20080323.4	891
2016-12-11	20.54	21.54	20.54	21.24	0.88	4.32	1947520.0	41105693.2	1533
2016-12-08	20.36	20.72	20.18	20.36	-0.2	-0.97	643669.0	13109556.9	753
2016-12-07	20.54	21.22	20.36	20.56	0.34	1.68	1541634.0	31956022.7	1187
2016-12-06	19.54	20.36	19.54	20.22	0.67	3.43	1366254.0	27319270.45	843
2016-12-05	19.54	19.68	19.18	19.55	0.21	1.09	940564.0	18201640.45	485
2016-12-04	19.18	19.86	19.03	19.34	0.32	1.68	1731236.0	33556739.15	905
2016-12-01	18.86	19.18	18.86	19.02	0.34	1.82	740157.0	14061120.2	469
2016-11-30	18.5	19.03	18.5	18.68	0.23	1.25	1248182.0	23533193.0	709
2016-11-29	18.86	19.03	18.36	18.45	-0.35	-1.86	516662.0	9623345.1	406
2016-11-28	18.68	19.03	18.5	18.8	0.12	0.64	932368.0	17485932.9	647
2016-11-27	18.68	18.86	18.68	18.68	0.0	0.0	252553.0	4726141.25	227
2016-11-24	18.86	19.18	18.5	18.68	-0.12	-0.64	432213.0	8146920.8	452
2016-11-23	18.36	19.03	18.36	18.8	0.5	2.73	536441.0	10032478.25	488
2016-11-22	18.5	18.5	17.84	18.3	-0.34	-1.82	543589.0	9893579.6	550
2016-11-21	18.5	19.18	18.36	18.64	0.3	1.64	876565.0	16451382.25	645
2016-11-20	18.68	18.68	18.36	18.34	-0.16	-0.86	302617.0	5589784.35	288
2016-11-17	18.5	18.68	18.36	18.5	0.0	0.0	478016.0	8868081.2	367
2016-11-16	18.5	18.68	18.36	18.5	0.27	1.48	528570.0	9818991.1	457
2016-11-15	18.0	18.5	17.84	18.23	0.23	1.28	1108633.0	20097769.2	698
2016-11-14	18.36	18.36	17.84	18.0	-0.3	-1.64	879596.0	15989838.8	688
2016-11-13	17.84	18.36	17.84	18.3	0.5	2.81	942242.0	17111516.9	682
2016-11-10	17.33	18.0	17.33	17.8	0.53	3.07	838640.0	14839451.35	686
2016-11-09	16.82	17.33	16.66	17.27	0.15	0.88	483593.0	8221562.75	474
2016-11-08	17.16	17.33	17.0	17.12	0.12	0.71	551384.0	9457088.7	497
2016-11-07	17.16	17.5	16.82	17.0	-0.19	-1.11	970964.0	16553503.0	732
2016-11-06	16.5	17.33	16.5	17.19	0.84	5.14	591907.0	9974434.3	399
2016-11-03	16.15	16.5	16.15	16.35	0.07	0.43	158428.0	2602938.4	177
2016-11-02	16.5	16.66	16.15	16.28	-0.22	-1.33	188121.0	3087531.1	220
2016-11-01	16.5	16.82	16.5	16.5	-0.09	-0.54	408808.0	6799948.5	332
2016-10-31	16.66	16.66	16.5	16.59	0.09	0.55	187539.0	3099978.35	204
2016-10-30	16.5	16.66	16.32	16.5	0.11	0.67	292886.0	4843824.35	260
2016-10-27	16.15	16.5	16.15	16.39	0.11	0.68	134060.0	2189171.95	170
2016-10-26	16.66	16.66	16.15	16.28	-0.27	-1.63	224338.0	3675784.75	248
2016-10-25	16.66	16.82	16.5	16.55	-0.11	-0.66	233685.0	3876079.9	280
2016-10-24	16.82	17.5	16.5	16.66	-0.12	-0.72	1132359.0	19078914.1	1029
2016-10-23	15.82	16.82	15.82	16.78	1.34	8.68	909684.0	14883439.7	633
2016-10-20	15.14	15.47	14.97	15.44	0.39	2.59	233035.0	3547039.3	308
2016-10-19	14.97	15.14	14.64	15.05	0.11	0.74	207520.0	3096177.45	255
2016-10-18	15.32	15.47	14.81	14.94	-0.34	-2.23	231614.0	3518445.95	303
2016-10-17	15.65	15.65	15.14	15.28	-0.37	-2.36	179246.0	2756068.95	228
2016-10-16	15.98	16.15	15.47	15.65	-0.13	-0.82	720778.0	11466514.3	486
2016-10-13	15.47	16.32	15.47	15.78	0.31	2.0	434033.0	6897303.65	430
2016-10-12	15.47	15.82	15.32	15.47	-0.04	-0.26	398927.0	6228346.3	294
2016-10-11	15.14	15.65	14.97	15.51	0.57	3.82	287760.0	4411080.0	286
2016-10-10	14.81	14.97	14.64	14.94	0.13	0.88	167665.0	2486113.0	175
2016-10-09	15.32	15.32	14.81	14.81	-0.51	-3.33	222220.0	3346722.85	246
2016-10-06	15.47	15.47	15.14	15.32	0.04	0.26	302084.0	4615183.4	294
2016-10-05	14.97	15.47	14.64	15.28	0.5	3.38	370747.0	5559726.05	380
2016-10-04	14.47	14.81	14.13	14.78	0.49	3.43	314462.0	4571673.55	318
2016-10-03	14.13	14.47	13.63	14.29	0.12	0.85	411320.0	5833962.7	439
2016-10-02	15.65	15.82	14.13	14.17	-1.38	-8.87	327740.0	4888801.9	361
2016-09-29	14.97	15.82	14.97	15.55	0.0	0.0	407129.0	6299208.05	489
2016-09-28	17.0	17.0	15.32	15.55	-1.21	-7.22	392678.0	6304890.8	424
2016-09-27	17.84	17.84	16.82	16.76	-1.42	-7.81	171314.0	2950901.6	287
2016-09-26	18.18	18.36	18.18	18.18	0.04	0.22	78292.0	1429828.5	116
2016-09-25	18.36	18.36	17.84	18.14	-0.06	-0.33	112337.0	2030180.3	143
2016-09-21	18.0	18.36	18.0	18.2	0.06	0.33	132545.0	2403462.95	151
2016-09-20	18.0	18.18	17.84	18.14	0.0	0.0	129653.0	2337919.8	184
2016-09-19	19.03	19.18	18.0	18.14	-0.81	-4.27	166978.0	3060431.8	249
2016-09-18	19.18	19.36	18.86	18.95	-0.46	-2.37	82395.0	1574718.45	139
2016-09-08	19.18	19.54	19.18	19.41	0.12	0.62	187897.0	3638810.8	265
2016-09-07	19.03	19.36	18.86	19.29	0.27	1.42	165330.0	3150026.05	238
2016-09-06	19.36	19.54	19.03	19.02	-0.3	-1.55	122624.0	2348952.1	183
2016-09-05	19.03	19.54	19.03	19.32	0.34	1.79	190501.0	3672888.25	202
2016-09-04	19.03	19.03	18.86	18.98	0.23	1.23	118687.0	2256120.3	174
2016-09-01	19.36	19.36	18.5	18.75	-0.73	-3.75	266366.0	4999634.85	332
2016-08-31	19.68	19.68	19.54	19.48	-0.2	-1.02	91482.0	1785767.6	119
2016-08-30	19.54	19.86	19.36	19.68	0.03	0.15	133448.0	2616428.6	182
2016-08-29	19.68	19.86	19.54	19.65	-0.17	-0.86	79021.0	1552967.2	123
2016-08-28	19.36	19.86	19.36	19.82	0.64	3.34	181202.0	3555779.7	218
2016-08-25	19.54	19.54	19.03	19.18	-0.5	-2.54	160098.0	3080821.3	261
2016-08-24	19.86	20.04	19.68	19.68	-0.18	-0.91	126337.0	2514624.45	185
2016-08-23	19.86	20.04	19.68	19.86	-0.05	-0.25	197315.0	3926306.85	204
2016-08-22	20.36	20.36	19.86	19.91	-0.56	-2.74	144812.0	2904338.65	211
2016-08-21	20.72	20.72	20.36	20.47	-0.23	-1.11	100750.0	2066119.1	130
2016-08-18	21.04	21.04	20.36	20.7	-0.19	-0.91	126712.0	2616878.7	174
2016-08-17	21.22	21.22	20.86	20.89	-0.31	-1.46	141002.0	2956898.3	196
2016-08-16	21.54	21.54	21.22	21.2	-0.23	-1.07	100689.0	2144020.6	141
2016-08-15	21.54	21.72	21.36	21.43	0.07	0.33	216716.0	4663341.65	260
2016-08-14	21.54	21.86	21.36	21.36	-0.04	-0.19	352745.0	7600687.0	496
2016-08-11	20.72	22.72	20.54	21.4	0.7	3.38	1672690.0	36771304.85	1580
2016-08-10	20.86	21.04	20.72	20.7	-0.23	-1.1	125081.0	2600821.4	128
2016-08-09	20.86	21.04	20.72	20.93	0.1	0.48	113267.0	2362329.15	118
2016-08-08	21.04	21.04	20.54	20.83	0.0	0.0	155330.0	3225389.65	182
2016-08-07	20.72	20.86	20.72	20.83	0.31	1.51	105424.0	2183512.35	95
2016-08-04	20.72	20.86	20.54	20.52	-0.14	-0.68	94133.0	1945785.7	168
2016-08-03	20.86	20.86	20.54	20.66	-0.34	-1.62	167806.0	3472093.1	186
2016-08-02	21.22	21.22	20.54	21.0	-0.2	-0.94	242562.0	5042005.95	323
2016-08-01	21.22	21.72	21.22	21.2	0.81	3.97	382110.0	8131880.1	483
2016-07-31	20.72	20.72	19.86	20.39	-0.47	-2.25	264737.0	5360217.25	374
2016-07-28	21.72	21.72	20.54	20.86	-1.0	-4.57	282471.0	5956769.5	456
2016-07-27	22.22	22.22	21.86	21.86	-0.48	-2.15	183185.0	4030006.7	220
2016-07-26	22.54	22.72	22.22	22.34	-0.2	-0.89	93849.0	2103393.3	162
2016-07-25	22.54	22.72	22.22	22.54	0.0	0.0	144508.0	3239815.45	212
2016-07-24	23.04	23.04	22.54	22.54	-0.34	-1.49	169354.0	3853302.25	242
2016-07-21	23.4	23.58	22.9	22.88	0.0	0.0	397379.0	9227264.7	505
2016-07-20	22.9	23.04	22.9	22.88	-0.04	-0.17	158812.0	3642534.0	234
2016-07-19	23.04	23.22	22.9	22.92	-0.12	-0.52	188007.0	4332989.5	222
2016-07-18	23.4	23.4	23.04	23.04	-0.31	-1.33	347311.0	8033606.55	355
2016-07-17	23.22	23.58	23.22	23.35	0.13	0.56	201085.0	4702255.7	239
2016-07-14	23.72	23.72	23.22	23.22	-0.36	-1.53	240681.0	5631081.65	260
2016-07-13	23.72	23.72	23.4	23.58	0.05	0.21	573772.0	13537255.5	575
2016-07-12	22.9	23.58	22.9	23.53	0.61	2.66	748370.0	17489750.0	755
2016-07-11	22.9	23.04	22.72	22.92	0.07	0.31	308854.0	7068446.1	316
2016-07-10	22.54	22.9	22.54	22.85	0.51	2.28	255610.0	5805245.7	281
2016-06-30	22.9	22.9	22.22	22.34	-0.4	-1.76	271425.0	6112159.8	375
2016-06-29	23.04	23.58	22.72	22.74	-0.03	-0.13	715366.0	16509146.45	674
2016-06-28	22.54	22.9	22.22	22.77	0.43	1.92	375091.0	8467149.75	411
2016-06-27	22.54	23.04	22.22	22.34	-0.24	-1.06	628305.0	14254357.35	612
2016-06-26	21.36	22.72	21.36	22.58	-0.73	-3.13	787736.0	17385728.45	796
2016-06-23	23.22	23.58	23.04	23.31	0.04	0.17	290131.0	6763183.95	346
2016-06-22	23.72	23.72	23.22	23.27	-0.29	-1.23	240641.0	5634935.15	273
2016-06-21	23.9	23.9	23.4	23.56	-0.27	-1.13	435611.0	10259686.85	512
2016-06-20	24.41	24.41	23.72	23.83	-0.54	-2.22	588286.0	14078685.3	610
2016-06-19	24.41	24.58	24.22	24.37	0.07	0.29	258312.0	6311676.1	321
2016-06-16	24.41	24.72	24.08	24.3	-0.12	-0.49	533598.0	12971911.0	591
2016-06-15	24.22	25.26	24.08	24.42	0.09	0.37	1668063.0	41329956.05	1516
2016-06-14	24.41	24.58	24.22	24.33	-0.08	-0.33	295619.0	7207004.25	381
2016-06-13	24.41	25.08	24.41	24.41	-0.01	-0.04	634846.0	15655466.4	655
2016-06-12	24.58	24.72	24.08	24.42	-0.57	-2.28	808233.0	19752599.25	903
2016-06-09	26.58	26.77	24.72	24.99	-1.42	-5.38	2886735.0	73157113.1	2586
2016-06-08	26.41	26.41	26.41	26.41	2.26	9.36	644608.0	17026532.25	306
2016-06-07	24.41	24.58	24.08	24.15	-0.22	-0.9	671998.0	16286804.35	712
2016-06-06	25.4	25.4	24.08	24.37	-1.2	-4.69	1007109.0	24742707.5	1159
2016-06-05	24.58	26.27	24.22	25.57	1.31	5.4	3467839.0	87372945.45	3011
2016-06-02	23.4	24.58	23.04	24.26	1.0	4.3	1254595.0	29944929.25	998
2016-06-01	23.9	23.9	23.04	23.26	-0.32	-1.36	615729.0	14415495.65	577
2016-05-31	22.72	23.9	22.72	23.58	1.11	4.94	1367776.0	31873295.15	1827
2016-05-30	22.22	24.08	22.22	22.47	-0.04	-0.18	1926315.0	44716215.7	1519
2016-05-29	21.86	22.9	21.86	22.51	0.7	3.21	750004.0	16853132.6	554
2016-05-26	21.86	21.86	21.36	21.81	0.11	0.51	280625.0	6084288.45	238
2016-05-25	21.86	21.86	21.54	21.7	0.23	1.07	209338.0	4536598.0	236
2016-05-24	21.72	21.86	21.04	21.47	-0.12	-0.56	414830.0	8902937.95	285
2016-05-23	22.72	22.72	21.54	21.59	-1.1	-4.85	330939.0	7267800.5	350
2016-05-22	22.9	23.04	22.54	22.69	-0.12	-0.53	183530.0	4184698.15	213
2016-05-19	23.04	23.04	22.54	22.81	-0.34	-1.47	409671.0	9338177.9	344
2016-05-18	23.4	23.58	23.04	23.15	-0.38	-1.61	302350.0	7032879.55	252
2016-05-17	23.4	23.9	23.22	23.53	0.31	1.34	749389.0	17609825.8	519
2016-05-16	23.4	23.58	23.04	23.22	-0.13	-0.56	339865.0	7932896.5	233
2016-05-15	23.4	23.58	23.22	23.35	0.0	0.0	337588.0	7912966.15	237
2016-05-12	23.58	23.58	23.22	23.35	-0.14	-0.6	298874.0	6989411.3	305
2016-05-11	24.08	24.22	23.4	23.49	-0.36	-1.51	1072786.0	25365094.95	1019
2016-05-10	23.9	24.58	23.72	23.85	0.58	2.49	1671181.0	40410905.25	1368
2016-05-09	22.9	23.4	22.72	23.27	0.46	2.02	285865.0	6598175.2	275
2016-05-08	23.04	23.22	22.72	22.81	-0.07	-0.31	211999.0	4881738.7	244
2016-05-05	23.04	23.22	22.9	22.88	0.03	0.13	204751.0	4708233.8	233
2016-05-04	22.72	23.22	22.72	22.85	-0.5	-2.14	339865.0	7790692.85	314
2016-05-03	23.9	23.9	23.04	23.35	-0.79	-3.27	702041.0	16533529.15	587
2016-05-02	24.41	24.41	23.72	24.14	-0.23	-0.94	597517.0	14366422.9	563
2016-05-01	23.9	25.26	23.9	24.37	0.81	3.44	2364114.0	57885457.45	1623
2016-04-28	23.58	24.08	23.58	23.56	-0.09	-0.38	695349.0	16567413.5	600
2016-04-27	23.22	24.08	23.04	23.65	0.61	2.65	1537930.0	36338320.15	1220
2016-04-26	22.72	23.58	22.54	23.04	-1.22	-5.03	1217923.0	28057983.95	1204
2016-04-25				24.26	0.0	0.0	0.0	0.0	0
2016-04-24				24.26	0.0	0.0	0.0	0.0	0
2016-04-21	24.22	24.41	24.08	24.26	0.11	0.46	294773.0	7151520.4	381
2016-04-20	24.58	24.58	24.08	24.15	-0.22	-0.9	333912.0	8107963.35	366
2016-04-19	24.58	24.58	24.08	24.37	0.23	0.95	382968.0	9331640.95	459
2016-04-18	24.08	24.41	23.72	24.14	-0.05	-0.21	411187.0	9880333.45	482
2016-04-17	24.22	25.4	24.08	24.19	0.13	0.54	1398366.0	34641026.65	1600
2016-04-14	24.08	24.58	23.9	24.06	0.11	0.46	491513.0	11899897.7	562
2016-04-13	23.72	24.22	23.58	23.95	0.37	1.57	468115.0	11180930.7	525
2016-04-12	23.4	23.9	23.4	23.58	0.09	0.38	221140.0	5227094.8	249
2016-04-11	23.9	23.9	23.4	23.49	-0.27	-1.14	245632.0	5790169.45	273
2016-04-10	23.72	24.08	23.72	23.76	0.38	1.63	211100.0	5027294.9	290
2016-04-07	23.22	23.72	23.04	23.38	0.3	1.3	318851.0	7486704.45	332
2016-04-06	23.04	23.4	23.04	23.08	0.16	0.7	229221.0	5331371.9	285
2016-04-05	22.72	23.22	22.72	22.92	0.0	0.0	209938.0	4821963.0	266
2016-04-04	22.72	23.22	22.4	22.92	0.2	0.88	208592.0	4785235.75	276
2016-04-03	23.22	23.4	22.54	22.72	-0.84	-3.57	110826.0	2525563.4	229
2016-03-31	23.9	23.9	23.4	23.56	-0.43	-1.79	173464.0	4086874.35	260
2016-03-30	23.9	24.22	23.72	23.99	0.23	0.97	142135.0	3394354.15	213
2016-03-29	24.08	24.58	23.58	23.76	-0.16	-0.67	346606.0	8352970.85	440
2016-03-28	24.08	24.41	23.9	23.92	0.03	0.13	114124.0	2752167.15	167
2016-03-27	24.22	24.41	23.9	23.89	-0.37	-1.53	139711.0	3363862.95	208
2016-03-24	24.41	24.41	24.08	24.26	-0.27	-1.1	126273.0	3060175.9	183
2016-03-23	24.41	24.58	24.41	24.53	0.16	0.66	91058.0	2222265.45	154
2016-03-22	24.58	24.72	24.22	24.37	-0.16	-0.65	173834.0	4251919.4	237
2016-03-21	24.58	24.9	24.41	24.53	0.0	0.0	348040.0	8592958.75	369
2016-03-20	24.58	24.72	24.41	24.53	0.12	0.49	258381.0	6348958.75	279
2016-03-17	24.58	24.72	24.41	24.41	0.19	0.78	309140.0	7570122.55	355
2016-03-16	23.9	24.22	23.72	24.22	0.46	1.94	252344.0	6074975.3	304
2016-03-15	23.72	24.08	23.72	23.76	-0.16	-0.67	207053.0	4940940.2	266
2016-03-14	24.08	24.9	23.9	23.92	-0.3	-1.24	647482.0	15793858.1	601
2016-03-13	24.22	24.41	24.08	24.22	0.03	0.12	211472.0	5123656.3	256
2016-03-10	24.41	24.58	24.08	24.19	-0.07	-0.29	209185.0	5071371.25	296
2016-03-09	24.58	24.58	24.08	24.26	-0.3	-1.22	198561.0	4833137.75	321
2016-03-08	24.72	24.72	24.22	24.56	0.03	0.12	402883.0	9855612.75	576
2016-03-07	25.26	25.26	24.41	24.53	-0.54	-2.15	631389.0	15599404.0	710
2016-03-06	23.22	25.08	23.22	25.07	2.22	9.72	2044163.0	50569331.75	1636
2016-03-03	23.04	23.04	22.9	22.85	-0.19	-0.82	193586.0	4435434.05	262
2016-03-02	23.04	23.58	22.54	23.04	0.05	0.22	515106.0	11934402.05	502
2016-03-01	23.04	23.4	22.9	22.99	0.11	0.48	225577.0	5211831.95	278
2016-02-29	23.4	23.58	22.9	22.88	-0.39	-1.68	310033.0	7189229.4	339
2016-02-28	23.58	23.72	23.04	23.27	0.39	1.7	432103.0	10091240.3	450
2016-02-25	23.04	23.72	22.54	22.88	0.11	0.48	965918.0	22415698.65	944
2016-02-24	24.58	24.58	22.54	22.77	-1.02	-4.29	647529.0	15200685.7	941
2016-02-23	24.58	24.9	23.58	23.79	0.57	2.45	964429.0	23374955.5	1160
2016-02-22	21.36	23.22	21.36	23.22	2.06	9.74	253715.0	5806466.75	257
2016-02-21	20.72	21.36	20.72	21.16	0.46	2.22	260097.0	5459504.25	246
2016-02-18	20.72	20.86	20.54	20.7	0.18	0.88	186279.0	3855692.15	215
2016-02-17	20.04	20.54	20.04	20.52	0.43	2.14	227711.0	4640226.85	200
2016-02-16	20.54	20.86	19.86	20.09	-0.2	-0.99	327199.0	6669304.55	361
2016-02-15	20.18	20.54	20.04	20.29	0.47	2.37	156396.0	3162300.45	214
2016-02-14	21.04	21.54	19.54	19.82	-0.93	-4.48	165763.0	3383501.9	266
2016-02-11	21.36	21.36	20.86	20.75	-0.88	-4.07	114788.0	2437327.15	197
2016-02-10	21.36	21.86	21.22	21.63	0.12	0.56	135565.0	2934546.15	185
2016-02-09	21.22	21.72	21.22	21.51	0.08	0.37	118307.0	2543345.9	196
2016-02-08	22.04	22.22	21.36	21.43	-0.43	-1.97	141433.0	3078277.55	242
2016-02-07	22.22	22.4	21.72	21.86	-0.45	-2.02	152209.0	3335585.15	234
2016-02-04	22.72	23.22	22.22	22.31	0.07	0.31	467972.0	10678227.05	544
2016-02-03	21.22	22.4	21.22	22.24	0.73	3.39	169646.0	3700475.35	215
2016-02-02	22.22	22.22	21.36	21.51	-0.87	-3.89	161634.0	3548293.6	284
2016-02-01	22.4	22.72	22.04	22.38	-0.2	-0.89	300775.0	6725848.45	393
2016-01-31	22.9	23.4	22.54	22.58	0.07	0.31	458952.0	10534923.65	515
2016-01-28	22.04	23.22	22.04	22.51	0.54	2.46	599088.0	13575272.3	573
2016-01-27	21.86	22.9	21.54	21.97	0.64	3.0	749336.0	16655014.25	838
2016-01-26	20.86	21.54	20.86	21.33	-0.41	-1.89	231489.0	4937238.25	312
2016-01-25	22.04	22.4	21.36	21.74	-0.27	-1.23	398527.0	8679376.15	500
2016-01-24	21.86	22.04	21.04	22.01	1.95	9.72	466167.0	10233075.95	521
2016-01-21	19.86	20.36	19.68	20.06	0.0	0.0	73137.0	1459566.95	176
2016-01-20	20.72	21.04	20.04	20.06	-1.68	-7.73	144428.0	2967246.9	261
2016-01-19	20.54	21.86	20.36	21.74	1.72	8.59	259296.0	5495328.85	396
2016-01-18	18.86	20.18	18.86	20.02	0.5	2.56	240851.0	4678488.55	312
2016-01-17	19.86	20.18	19.54	19.52	-1.99	-9.25	91007.0	1784552.8	186
2016-01-14	22.72	22.72	21.04	21.51	-1.21	-5.33	193121.0	4169709.05	331
2016-01-13	23.04	23.58	22.72	22.72	-0.16	-0.7	241615.0	5567089.95	314
2016-01-12	22.9	22.9	22.54	22.88	-0.38	-1.63	116587.0	2657388.0	201
2016-01-11	22.9	23.4	22.4	23.26	0.45	1.97	97470.0	2244858.2	172
2016-01-10	23.72	23.72	22.72	22.81	-0.65	-2.77	77532.0	1804452.9	152
2016-01-07	21.86	23.9	21.86	23.46	-0.8	-3.3	126721.0	2950668.2	201
2016-01-06	25.26	25.4	23.9	24.26	-0.95	-3.77	121952.0	3010485.95	246
2016-01-05	25.08	25.4	24.22	25.21	0.41	1.65	224289.0	5541340.15	254
2016-01-04	25.76	26.08	24.58	24.8	-1.02	-3.95	172860.0	4392071.75	8264
2016-01-03	25.9	26.08	25.76	25.82	-0.05	-0.19	115252.0	2984942.1	150
2015-12-31	26.08	26.58	25.76	25.87	-0.07	-0.27	317395.0	8300211.2	332
2015-12-30	26.27	26.58	25.9	25.94	-0.16	-0.61	259592.0	6791914.6	292
2015-12-29	25.9	26.27	25.26	26.1	-0.34	-1.29	192755.0	4966782.6	282
2015-12-28	26.58	26.58	26.27	26.44	0.05	0.19	145807.0	3845798.3	200
2015-12-27	26.41	26.58	25.76	26.39	0.25	0.96	139507.0	3636575.9	163
2015-12-24	26.77	27.09	26.27	26.14	-0.17	-0.65	136064.0	3610029.75	188
2015-12-23	26.41	26.77	26.27	26.31	-0.1	-0.38	231859.0	6163513.7	295
2015-12-22	26.27	26.58	26.27	26.41	0.24	0.92	152416.0	4017029.35	206
2015-12-21	26.27	27.09	26.08	26.17	0.27	1.04	519797.0	13784495.9	603
2015-12-20	25.9	26.27	25.9	25.9	-0.49	-1.86	69071.0	1802357.5	160
2015-12-17	25.76	26.58	25.76	26.39	0.41	1.58	157505.0	4137585.05	226
2015-12-16	25.9	26.27	25.9	25.98	0.08	0.31	171069.0	4464026.45	223
2015-12-15	26.08	26.27	25.76	25.9	0.12	0.47	224432.0	5833827.15	264
2015-12-14	25.9	26.41	25.76	25.78	-0.09	-0.35	203828.0	5316462.05	284
2015-12-13	26.41	26.41	25.26	25.87	-1.02	-3.79	185475.0	4801634.75	289
2015-12-10	27.09	27.09	26.58	26.89	-0.2	-0.74	134201.0	3606325.65	227
2015-12-09	27.26	27.45	27.09	27.09	-0.16	-0.59	123690.0	3357790.9	183
2015-12-08	26.94	27.26	26.41	27.25	0.0	0.0	295833.0	7957751.05	355
2015-12-07	27.76	27.76	27.26	27.25	-0.41	-1.48	176179.0	4843706.45	252
2015-12-06	27.59	27.76	27.45	27.66	-0.1	-0.36	204628.0	5658246.25	230
2015-12-03	28.09	28.09	27.76	27.76	-0.33	-1.17	184200.0	5123234.55	287
2015-12-02	28.27	28.44	28.09	28.09	-0.3	-1.06	256302.0	7222941.15	316
2015-12-01	28.77	28.95	28.27	28.39	-0.22	-0.77	461931.0	13155707.05	531
2015-11-30	28.63	29.77	28.44	28.61	0.79	2.84	1780010.0	51710160.4	1784
2015-11-29	27.59	28.63	27.59	27.82	0.09	0.32	343988.0	9630939.1	454
2015-11-26	27.95	27.95	27.59	27.73	-0.16	-0.57	160059.0	4454360.55	227
2015-11-25	27.59	28.09	27.59	27.89	0.27	0.98	312616.0	8706757.2	355
2015-11-24	27.76	28.09	27.59	27.62	-0.04	-0.14	215475.0	5998509.8	263
2015-11-23	27.95	28.27	27.59	27.66	-0.54	-1.91	205768.0	5743281.65	291
2015-11-22	28.09	28.27	27.95	28.2	0.31	1.11	161842.0	4553798.2	250
2015-11-19	28.27	28.27	27.76	27.89	-0.04	-0.14	189855.0	5311909.15	305
2015-11-18	27.26	28.44	27.09	27.93	0.58	2.12	528838.0	14753193.35	633
2015-11-17	27.59	27.95	27.26	27.35	-0.04	-0.15	269468.0	7437393.1	319
2015-11-16	27.26	27.59	27.09	27.39	0.41	1.52	223147.0	6090116.15	326
2015-11-15	28.09	28.09	26.94	26.98	-1.38	-4.87	424396.0	11574398.45	597
2015-11-12	28.95	28.95	28.27	28.36	-0.41	-1.43	289419.0	8255652.4	359
2015-11-11	29.45	29.45	28.44	28.77	-0.27	-0.93	491408.0	14133858.6	617
2015-11-10	28.95	29.95	28.63	29.04	0.58	2.04	1252945.0	36840032.35	1328
2015-11-09	28.09	28.63	27.95	28.46	0.39	1.39	471164.0	13344012.4	491
2015-11-08	27.45	28.63	27.09	28.07	0.72	2.63	576738.0	16164025.4	646
2015-11-05	27.59	27.59	27.26	27.35	-0.2	-0.73	195126.0	5342151.8	293
2015-11-04	27.26	27.59	26.94	27.55	0.35	1.29	241668.0	6607376.8	330
2015-11-03	27.59	27.95	26.94	27.2	-0.23	-0.84	525284.0	14422004.2	628
2015-11-02	26.94	28.27	26.94	27.43	0.54	2.01	655107.0	18167810.85	750
2015-11-01	27.09	27.09	26.41	26.89	-0.36	-1.32	394312.0	10561990.6	570
2015-10-29	27.09	28.77	26.94	27.25	0.54	2.02	1321916.0	37025121.6	1445
2015-10-28	26.27	26.94	26.08	26.71	0.23	0.87	227238.0	6006667.4	373
2015-10-27	27.76	27.76	26.27	26.48	-1.14	-4.13	251078.0	6821655.15	388
2015-10-26	27.26	27.76	27.09	27.62	0.03	0.11	206638.0	5667442.5	335
2015-10-25	28.44	28.63	27.45	27.59	-0.17	-0.61	296344.0	8282828.25	437
2015-10-22	27.45	28.44	27.45	27.76	0.37	1.35	807917.0	22525896.75	895
2015-10-21	28.63	28.63	27.26	27.39	-1.22	-4.26	247243.0	6852986.5	380
2015-10-20	29.13	29.13	28.63	28.61	-0.5	-1.72	147690.0	4261892.75	266
2015-10-19	29.45	29.45	28.95	29.11	-0.2	-0.68	191344.0	5578500.95	271
2015-10-18	29.27	29.62	29.27	29.31	0.13	0.45	163474.0	4796094.8	303
2015-10-15	29.77	29.95	29.13	29.18	-0.27	-0.92	457769.0	13536798.2	491
2015-10-14	29.77	29.95	29.13	29.45	-0.5	-1.67	457357.0	13514364.35	533
2015-10-13	29.95	31.13	29.45	29.95	0.07	0.23	1062830.0	32234078.5	1101
2015-10-12	29.95	30.13	28.95	29.88	0.11	0.37	599639.0	17719641.8	708
2015-10-11	28.63	30.95	28.44	29.77	1.31	4.6	1111604.0	33364647.65	1264
2015-10-08	28.27	28.63	27.95	28.46	0.0	0.0	296156.0	8406613.25	364
2015-10-07	28.63	28.95	28.27	28.46	0.19	0.67	380207.0	10852496.9	501
2015-10-06	28.77	29.27	28.09	28.27	0.34	1.22	1539327.0	44203870.95	1778
2015-10-05	25.59	27.95	25.4	27.93	2.53	9.96	740679.0	20248454.75	706
2015-10-04	25.59	25.59	25.26	25.4	0.0	0.0	91934.0	2332557.05	169
2015-10-01	25.9	25.9	25.4	25.4	-0.2	-0.78	99610.0	2554107.65	175
2015-09-30	25.59	25.9	25.59	25.6	0.23	0.91	47265.0	1213092.45	127
2015-09-29	25.26	25.4	25.08	25.37	-0.27	-1.05	80344.0	2035095.0	162
2015-09-21	25.76	25.76	25.4	25.64	0.07	0.27	146123.0	3742638.3	242
2015-09-20	26.08	26.08	25.26	25.57	-0.53	-2.03	233809.0	6008510.85	312
2015-09-17	26.94	26.94	26.08	26.1	-0.56	-2.1	253470.0	6700721.2	373
2015-09-16	27.09	27.26	26.58	26.66	-0.12	-0.45	230793.0	6208718.4	331
2015-09-15	26.58	27.09	26.41	26.78	-0.11	-0.41	285014.0	7621459.0	439
2015-09-14	27.76	27.76	26.77	26.89	-0.61	-2.22	354430.0	9656566.3	492
2015-09-13	27.45	28.63	27.26	27.5	0.22	0.81	1073388.0	29737509.05	1194
2015-09-10	25.9	28.09	25.76	27.28	1.14	4.36	1495532.0	40676776.25	2000
2015-09-09	25.76	26.58	25.59	26.14	0.8	3.16	615889.0	16043484.05	718
2015-09-08	25.08	25.4	24.9	25.34	0.44	1.77	381744.0	9605235.7	437
2015-09-07	25.26	25.4	24.9	24.9	0.07	0.28	325051.0	8156100.4	398
2015-09-06	24.72	25.59	24.58	24.83	-0.24	-0.96	396861.0	9965298.7	583
2015-09-03	24.22	26.08	24.22	25.07	1.01	4.2	1396074.0	35314782.05	1601
2015-09-02	24.08	24.22	23.58	24.06	-0.16	-0.66	253941.0	6067031.9	380
2015-09-01	24.58	24.72	24.22	24.22	-0.27	-1.1	159865.0	3908970.75	222
2015-08-31	24.72	24.72	24.08	24.49	-0.41	-1.65	262533.0	6416158.25	345
2015-08-30	25.26	25.59	24.72	24.9	0.34	1.38	310596.0	7808386.4	477
2015-08-27	25.08	25.26	24.58	24.56	0.3	1.24	602802.0	15039529.4	658
2015-08-26	24.72	25.08	24.08	24.26	-0.64	-2.57	421290.0	10308124.4	605
2015-08-25	23.9	25.08	23.72	24.9	1.41	6.0	836573.0	20509797.6	1051
2015-08-24	24.72	25.59	23.22	23.49	-1.38	-5.55	545602.0	13133495.0	992
2015-08-23	25.4	26.41	24.58	24.87	-2.25	-8.3	571622.0	14700910.95	930
2015-08-20	25.9	27.26	24.9	27.12	0.77	2.92	730785.0	19117057.8	1172
2015-08-19	27.59	28.09	26.08	26.35	-1.35	-4.87	591830.0	16047393.45	893
2015-08-18	29.62	29.77	27.09	27.7	-2.02	-6.8	733350.0	20637848.45	1085
2015-08-17	29.95	30.45	29.62	29.72	-0.36	-1.2	579482.0	17404684.5	752
2015-08-16	31.13	31.63	29.77	30.08	-1.51	-4.78	975271.0	29804769.05	1177
2015-08-13	32.31	32.49	31.49	31.59	-0.35	-1.1	627889.0	20070034.4	847
2015-08-12	30.45	32.31	29.95	31.94	1.08	3.5	1217116.0	38323826.85	1501
2015-08-11	31.63	31.99	30.81	30.86	-0.77	-2.43	404729.0	12704650.75	670
2015-08-10	31.63	32.63	31.31	31.63	-0.16	-0.5	729907.0	23428285.75	1144
2015-08-09	29.45	32.63	29.27	31.79	1.95	6.53	1279199.0	40385351.35	1681
2015-08-06	30.81	30.81	29.27	29.84	-0.81	-2.64	498329.0	14974355.75	842
2015-08-05	31.99	32.81	30.45	30.65	-1.41	-4.4	597750.0	18835079.4	1099
2015-08-04	31.31	33.49	30.81	32.06	0.93	2.99	1720037.0	55584642.5	2503
2015-08-03	27.76	31.13	27.76	31.13	2.79	9.84	721138.0	21740410.6	791
2015-08-02	29.45	29.45	28.09	28.34	-1.16	-3.93	117320.0	3358586.95	246
2015-07-30	29.62	29.95	29.45	29.5	-0.41	-1.37	105439.0	3130953.9	178
2015-07-29	29.77	30.13	29.62	29.91	0.16	0.54	93604.0	2788840.2	171
2015-07-28	29.13	29.95	28.95	29.75	0.64	2.2	127276.0	3749657.9	212
2015-07-27	29.62	29.62	29.27	29.11	-0.5	-1.69	68385.0	2007803.9	167
2015-07-26	29.77	29.77	29.45	29.61	-0.2	-0.67	74406.0	2202333.5	136
2015-07-23	29.95	30.31	29.77	29.81	-0.14	-0.47	85540.0	2553556.15	162
2015-07-22	29.62	30.31	29.62	29.95	0.2	0.67	78102.0	2343060.3	140
2015-07-15	29.45	29.95	29.45	29.75	0.14	0.47	104146.0	3084157.05	161
2015-07-14	29.62	29.62	29.45	29.61	-0.03	-0.1	47003.0	1388591.45	119
2015-07-13	29.62	29.77	29.45	29.64	0.07	0.24	41201.0	1219819.1	115
2015-07-12	29.45	29.62	29.27	29.57	0.12	0.41	57206.0	1689344.65	140
2015-07-09	28.77	29.62	28.77	29.45	0.27	0.93	77389.0	2261044.7	169
2015-07-08	29.62	29.62	28.63	29.18	-0.3	-1.02	78292.0	2303468.05	167
2015-07-07	29.62	29.77	29.45	29.48	-0.2	-0.67	50851.0	1503081.65	123
2015-07-06	29.77	29.95	29.62	29.68	-0.38	-1.26	67409.0	2007669.15	109
2015-07-05	29.95	30.13	29.77	30.06	0.18	0.6	53128.0	1588305.1	119
2015-07-02	29.95	29.95	29.77	29.88	-0.14	-0.47	98093.0	2926533.3	183
2015-07-01	29.77	30.45	29.62	30.02	0.11	0.37	136617.0	4105856.7	295
2015-06-30	29.95	29.95	29.27	29.91	0.1	0.34	103709.0	3071694.7	234
2015-06-29	30.13	30.13	29.27	29.81	-0.37	-1.23	114098.0	3380155.7	263
2015-06-28	30.81	30.81	29.62	30.18	-0.43	-1.4	161266.0	4884520.2	317
2015-06-25	30.63	30.95	30.45	30.61	0.0	0.0	135371.0	4156597.85	177
2015-06-24	30.63	30.63	30.31	30.61	0.0	0.0	82695.0	2522352.5	138
2015-06-23	30.63	30.63	30.31	30.61	0.16	0.53	79403.0	2424769.65	147
2015-06-22	30.63	30.95	30.31	30.45	-0.11	-0.36	88582.0	2705329.8	192
2015-06-21	31.63	31.63	30.45	30.56	-1.07	-3.38	166556.0	5128297.75	233
2015-06-18	31.81	31.81	31.63	31.63	-0.07	-0.22	28803.0	911261.25	76
2015-06-17	31.63	31.81	31.49	31.7	-0.16	-0.5	62203.0	1965584.65	130
2015-06-16	31.63	31.99	31.63	31.86	0.27	0.85	55458.0	1761776.35	133
2015-06-15	31.99	31.99	31.49	31.59	-0.16	-0.5	91719.0	2909058.75	176
2015-06-14	31.31	31.99	31.31	31.75	0.57	1.83	76940.0	2428827.6	154
2015-06-11	31.49	31.49	31.13	31.18	-0.18	-0.57	61344.0	1916099.1	157
2015-06-10	31.31	31.49	31.13	31.36	0.18	0.58	94805.0	2970974.45	158
2015-06-09	31.31	31.49	30.95	31.18	-0.25	-0.8	110601.0	3445328.7	248
2015-06-08	31.63	31.81	31.49	31.43	-0.31	-0.98	121852.0	3848036.7	215
2015-06-07	32.13	32.13	31.63	31.74	-0.5	-1.55	139856.0	4458585.0	228
2015-06-04	32.31	32.31	32.13	32.24	-0.07	-0.22	77467.0	2491474.3	174
2015-06-03	32.49	32.99	32.31	32.31	0.0	0.0	404517.0	13147446.4	364
2015-06-02	32.13	32.49	32.13	32.31	0.18	0.56	127695.0	4130920.45	160
2015-06-01	32.31	32.31	31.99	32.13	-0.34	-1.05	182321.0	5859394.05	283
2015-05-31	32.99	32.99	32.49	32.47	-0.41	-1.25	161987.0	5300397.5	277
2015-05-28	33.17	33.31	32.81	32.88	-0.24	-0.72	183790.0	6057968.0	276
2015-05-27	32.63	33.67	32.63	33.12	0.54	1.66	752634.0	24961503.35	790
2015-05-26	32.63	32.81	32.49	32.58	0.11	0.34	205554.0	6708153.25	273
2015-05-25	32.31	32.81	32.13	32.47	0.3	0.93	423583.0	13753910.55	430
2015-05-24	32.31	32.31	31.99	32.17	-0.14	-0.43	213365.0	6869322.45	273
2015-05-21	32.49	32.49	32.13	32.31	-0.09	-0.28	170148.0	5501016.55	233
2015-05-20	32.63	32.81	32.31	32.4	-0.23	-0.7	229439.0	7461183.65	303
2015-05-19	32.81	32.81	32.63	32.63	0.0	0.0	188262.0	6149745.4	230
2015-05-18	32.49	32.81	32.31	32.63	0.12	0.37	362942.0	11832297.6	344
2015-05-17	32.49	32.63	32.31	32.51	0.04	0.12	276908.0	8985843.55	405
2015-05-14	32.81	32.81	32.49	32.47	-0.2	-0.61	170852.0	5579050.95	325
2015-05-13	32.81	32.99	32.63	32.67	0.04	0.12	367249.0	12058457.5	423
2015-05-12	32.31	32.99	32.13	32.63	0.5	1.56	610565.0	19885429.5	698
2015-05-11	33.17	33.31	32.13	32.13	-1.15	-3.46	809953.0	26429721.2	805
2015-05-10	33.99	33.99	32.99	33.28	-0.5	-1.48	650978.0	21704148.55	741
2015-05-07	34.32	34.49	33.49	33.78	-0.8	-2.31	521039.0	17657731.8	718
2015-05-06	34.32	34.67	34.32	34.58	0.0	0.0	204359.0	7041863.55	318
2015-05-05	34.85	35.0	34.49	34.58	-0.07	-0.2	585672.0	20369039.5	507
2015-05-04	34.85	34.85	34.32	34.65	-0.11	-0.32	414726.0	14328860.9	464
2015-05-03	35.35	35.35	34.67	34.76	-0.34	-0.97	312091.0	10950803.25	457
2015-04-30	35.67	35.85	35.0	35.1	-0.59	-1.65	642358.0	22695863.05	927
2015-04-29	36.68	36.85	35.5	35.69	-0.88	-2.41	760044.0	27299691.05	1075
2015-04-28	37.53	37.53	36.53	36.57	-0.84	-2.25	633013.0	23372994.3	1122
2015-04-27	39.22	39.22	37.18	37.41	0.05	0.13	3111020.0	119080627.2	3584
2015-04-26	37.36	37.36	36.53	37.36	3.37	9.91	736609.0	27478151.9	701
2015-04-23				33.99	0.0	0.0	0.0	0.0	0
2015-04-22				33.99	0.0	0.0	0.0	0.0	0
2015-04-21				33.99	0.0	0.0	0.0	0.0	0
2015-04-20				33.99	0.0	0.0	0.0	0.0	0
2015-04-19				33.99	0.0	0.0	0.0	0.0	0
2015-04-16				33.99	0.0	0.0	0.0	0.0	0
2015-04-15				33.99	0.0	0.0	0.0	0.0	0
2015-04-14				33.99	0.0	0.0	0.0	0.0	0
2015-04-13				33.99	0.0	0.0	0.0	0.0	0
2015-04-12				33.99	0.0	0.0	0.0	0.0	0
2015-04-09				33.99	0.0	0.0	0.0	0.0	0
2015-04-08				33.99	0.0	0.0	0.0	0.0	0
2015-04-07				33.99	0.0	0.0	0.0	0.0	0
2015-04-06				33.99	0.0	0.0	0.0	0.0	0
2015-04-05				33.99	0.0	0.0	0.0	0.0	0
2015-04-02				33.99	0.0	0.0	0.0	0.0	0
2015-04-01				33.99	0.0	0.0	0.0	0.0	0
2015-03-31				33.99	0.0	0.0	0.0	0.0	0
2015-03-30				33.99	0.0	0.0	0.0	0.0	0
2015-03-29				33.99	0.0	0.0	0.0	0.0	0
2015-03-26				33.99	0.0	0.0	0.0	0.0	0
2015-03-25				33.99	0.0	0.0	0.0	0.0	0
2015-03-24				33.99	0.0	0.0	0.0	0.0	0
2015-03-23				33.99	0.0	0.0	0.0	0.0	0
2015-03-22				33.99	0.0	0.0	0.0	0.0	0
2015-03-19				33.99	0.0	0.0	0.0	0.0	0
2015-03-18				33.99	0.0	0.0	0.0	0.0	0
2015-03-17				33.99	0.0	0.0	0.0	0.0	0
2015-03-16				33.99	0.0	0.0	0.0	0.0	0
2015-03-15				33.99	0.0	0.0	0.0	0.0	0
2015-03-12				33.99	0.0	0.0	0.0	0.0	0
2015-03-11				33.99	0.0	0.0	0.0	0.0	0
2015-03-10				33.99	0.0	0.0	0.0	0.0	0
2015-03-09				33.99	0.0	0.0	0.0	0.0	0
2015-03-08				33.99	0.0	0.0	0.0	0.0	0
2015-03-05				33.99	0.0	0.0	0.0	0.0	0
2015-03-04				33.99	0.0	0.0	0.0	0.0	0
2015-03-03				33.99	0.0	0.0	0.0	0.0	0
2015-03-02				33.99	0.0	0.0	0.0	0.0	0
2015-03-01				33.99	0.0	0.0	0.0	0.0	0
2015-02-26				33.99	0.0	0.0	0.0	0.0	0
2015-02-25	34.32	34.32	33.99	33.99	-0.27	-0.79	141210.0	4807496.15	242
2015-02-24	34.32	34.32	33.99	34.26	0.11	0.32	175562.0	5997477.55	266
2015-02-23	34.67	34.85	34.17	34.15	-0.42	-1.21	270212.0	9306845.1	402
2015-02-22	34.32	35.0	34.32	34.57	0.42	1.23	270536.0	9383299.65	430
2015-02-19	33.99	34.32	33.99	34.15	-0.17	-0.5	111159.0	3794803.1	209
2015-02-18	34.17	34.49	33.99	34.32	0.31	0.91	193978.0	6632878.35	279
2015-02-17	34.67	34.85	33.99	34.01	-0.57	-1.65	234269.0	8054249.1	395
2015-02-16	35.0	35.0	34.49	34.58	-0.25	-0.72	212517.0	7389930.1	359
2015-02-15	35.0	35.17	34.49	34.83	0.3	0.87	474409.0	16499676.7	581
2015-02-12	34.32	35.35	34.32	34.53	0.41	1.2	453765.0	15715367.25	669
2015-02-11	35.35	36.0	33.81	34.12	-1.48	-4.16	638367.0	22263170.1	809
2015-02-10	36.53	36.53	35.35	35.6	-0.61	-1.68	420603.0	15066426.05	559
2015-02-09	35.67	37.68	35.67	36.21	0.88	2.49	1517238.0	55745971.0	1792
2015-02-08	35.17	35.5	35.0	35.33	0.44	1.26	402955.0	14186692.25	444
2015-02-05	34.67	35.0	34.49	34.89	0.04	0.11	203185.0	7066617.2	285
2015-02-04	35.35	35.5	34.85	34.85	-0.52	-1.47	257158.0	9057321.85	392
2015-02-03	35.5	36.0	35.17	35.37	0.22	0.63	621629.0	22106157.5	817
2015-02-02	34.49	35.35	34.17	35.15	0.77	2.24	720129.0	25183865.3	851
2015-02-01	35.0	35.0	34.17	34.38	0.8	2.38	412716.0	14265947.5	679
2015-01-29	33.49	33.99	33.31	33.58	0.16	0.48	340474.0	11469970.45	667
2015-01-28	33.17	33.67	32.99	33.42	0.48	1.46	389109.0	12974278.35	598
2015-01-27	32.13	33.17	32.13	32.94	0.77	2.39	287740.0	9403746.55	368
2015-01-26	32.31	32.49	31.63	32.17	0.2	0.63	246504.0	7924742.75	355
2015-01-22	31.63	32.31	31.63	31.97	0.34	1.07	147863.0	4730260.05	222
2015-01-21	32.13	32.13	31.63	31.63	-0.7	-2.17	270208.0	8609547.15	351
2015-01-20	32.13	32.49	31.99	32.33	-0.11	-0.34	126022.0	4067385.3	213
2015-01-19	32.81	32.99	32.31	32.44	-0.1	-0.31	198792.0	6481407.4	300
2015-01-18	32.49	33.17	31.99	32.54	0.27	0.84	349088.0	11386801.1	461
2015-01-15	31.81	32.99	31.49	32.27	0.84	2.67	473623.0	15206786.3	634
2015-01-14	31.63	31.81	31.31	31.43	0.03	0.1	181752.0	5720931.9	256
2015-01-13	30.95	31.49	30.45	31.4	0.0	0.0	196958.0	6142269.6	356
2015-01-12	31.63	32.13	31.13	31.4	-0.23	-0.73	336242.0	10649025.75	513
2015-01-11	31.31	31.81	30.81	31.63	0.57	1.84	237189.0	7439584.65	387
2015-01-08	30.95	31.31	30.81	31.06	0.57	1.87	319204.0	9898104.05	435
2015-01-07	30.13	30.95	29.77	30.49	0.41	1.36	380860.0	11604509.85	579
2015-01-06	28.63	30.31	28.44	30.08	-0.33	-1.09	265380.0	7770170.85	499
2015-01-05	30.95	30.95	30.45	30.41	-0.54	-1.74	128540.0	3938974.6	261
2015-01-04	31.49	31.49	30.81	30.95	-0.38	-1.21	185181.0	5757891.35	329
2015-01-01	31.31	31.81	31.13	31.33	0.2	0.64	264214.0	8311451.3	505
2014-12-31	32.13	32.49	28.44	31.13	-0.36	-1.14	402536.0	12386725.95	824
2014-12-30	31.31	32.81	31.31	31.49	-2.43	-7.16	381991.0	12258972.4	803
2014-12-29	33.99	34.85	33.81	33.92	0.03	0.09	564762.0	19385237.0	768
2014-12-28	33.17	34.32	32.81	33.89	1.12	3.42	648842.0	21916674.9	919
2014-12-25	32.63	33.17	32.31	32.77	0.1	0.31	416415.0	13659390.6	643
2014-12-24	32.31	33.67	32.31	32.67	0.4	1.24	806655.0	26625179.95	947
2014-12-23	31.99	32.49	31.81	32.27	-0.2	-0.62	320274.0	10291560.95	548
2014-12-22	32.49	32.81	31.31	32.47	0.14	0.43	505555.0	16431035.85	749
2014-12-21	33.67	33.81	31.31	32.33	0.36	1.13	608592.0	19741780.0	1065
2014-12-18	30.45	31.99	30.45	31.97	2.9	9.98	543182.0	17124763.1	1016
2014-12-17	28.63	29.27	27.45	29.07	1.31	4.72	442970.0	12567951.35	915
2014-12-16	30.31	30.31	27.76	27.76	-2.96	-9.64	399642.0	11415893.8	818
2014-12-15	33.17	33.49	30.45	30.72	-1.52	-4.71	319935.0	10362297.3	585
2014-12-14	32.63	33.17	32.13	32.24	-1.45	-4.3	351767.0	11495352.3	657
2014-12-11	33.17	33.99	32.49	33.69	-0.63	-1.84	631487.0	21045432.9	1206
2014-12-10	36.0	36.35	33.99	34.32	-1.48	-4.13	865676.0	30508535.2	1593
2014-12-09	35.35	39.36	35.17	35.8	-0.91	-2.48	2862507.0	107149246.4	4036
2014-12-08	33.99	37.03	33.81	36.71	2.9	8.58	1851258.0	65999570.45	2055
2014-12-07	33.81	33.99	33.49	33.81	0.03	0.09	324759.0	10955690.0	312
2014-12-04	33.49	33.99	33.31	33.78	0.54	1.62	190402.0	6413030.85	319
2014-12-03	33.31	33.49	32.99	33.24	0.23	0.7	157211.0	5227120.15	240
2014-12-02	33.49	33.81	32.99	33.01	0.04	0.12	272260.0	9096613.7	378
2014-12-01	32.31	33.17	32.31	32.97	0.5	1.54	293329.0	9649070.95	457
2014-11-30	33.31	33.31	32.13	32.47	-2.11	-6.1	320380.0	10434670.9	585
2014-11-27	34.49	35.17	34.32	34.58	-0.15	-0.43	240549.0	8340870.0	329
2014-11-26	35.67	35.67	34.49	34.73	-0.94	-2.64	183277.0	6391621.95	344
2014-11-25	36.53	36.53	35.5	35.67	-0.67	-1.84	206607.0	7405870.3	308
2014-11-24	36.85	36.85	36.35	36.34	-0.37	-1.01	216330.0	7910601.75	281
2014-11-23	36.68	36.85	36.53	36.71	0.27	0.74	240261.0	8808628.1	312
2014-11-20	36.35	36.85	36.35	36.44	-0.07	-0.19	154621.0	5647979.65	269
2014-11-19	37.03	37.03	36.35	36.51	-0.5	-1.35	247929.0	9090302.0	352
2014-11-18	36.53	37.18	36.35	37.01	0.6	1.65	115215.0	4245591.15	263
2014-11-17	37.18	37.36	35.35	36.41	-1.0	-2.67	284926.0	10363871.45	593
2014-11-16	38.04	38.04	37.36	37.41	-0.61	-1.6	214223.0	8072040.0	314
2014-11-13	38.04	38.21	37.86	38.02	-0.18	-0.47	197991.0	7522738.0	301
2014-11-12	38.36	38.71	38.04	38.2	-0.26	-0.68	260501.0	9967851.4	325
2014-11-11	39.22	39.22	38.04	38.46	-0.58	-1.49	276977.0	10713565.95	359
2014-11-10	38.86	39.36	38.86	39.04	0.04	0.1	280355.0	10968730.85	308
2014-11-09	39.36	39.36	38.71	39.0	-0.04	-0.1	144320.0	5625845.05	235
2014-11-06	39.36	39.36	38.86	39.04	0.04	0.1	162917.0	6365996.55	280
2014-11-05	38.54	39.36	38.04	39.0	0.27	0.7	245195.0	9448154.3	405
2014-11-04	39.36	39.36	38.54	38.73	-0.74	-1.87	185620.0	7234732.55	331
2014-11-03	39.36	39.54	39.04	39.47	0.11	0.28	171745.0	6757026.7	269
2014-11-02	39.54	39.72	39.22	39.36	0.05	0.13	181309.0	7157665.25	316
2014-10-30	39.72	39.72	38.71	39.31	-0.23	-0.58	306593.0	11988528.35	506
2014-10-29	40.04	40.4	39.36	39.54	0.0	0.0	369695.0	14746108.4	568
2014-10-28	40.04	40.04	37.86	39.54	-1.22	-2.99	645535.0	25134009.7	915
2014-10-27	40.9	41.08	40.72	40.76	-0.3	-0.73	170407.0	6961250.5	235
2014-10-26	40.9	41.4	40.9	41.06	0.04	0.1	137979.0	5671719.0	275
2014-10-23	40.22	41.58	39.9	41.02	0.41	1.01	286084.0	11550863.0	386
2014-10-22	40.4	40.9	40.22	40.61	0.46	1.15	306885.0	12435188.25	424
2014-10-21	39.22	40.4	39.04	40.15	1.15	2.95	333796.0	13312547.3	499
2014-10-20	39.22	39.22	38.71	39.0	-0.04	-0.1	175496.0	6840772.15	302
2014-10-19	39.04	39.72	38.86	39.04	1.1	2.9	245111.0	9581400.85	403
2014-10-16	40.4	40.4	37.68	37.94	-2.44	-6.04	406739.0	15771491.9	702
2014-10-15	41.58	41.72	40.4	40.38	-0.95	-2.3	235088.0	9604815.15	399
2014-10-14	42.08	42.08	41.08	41.33	-0.69	-1.64	146869.0	6073340.9	284
2014-10-13	41.08	42.22	41.08	42.02	0.8	1.94	204890.0	8533347.75	352
2014-10-12	43.76	43.76	40.54	41.22	-2.68	-6.1	307294.0	13063180.8	620
2014-10-02	44.26	44.26	43.76	43.9	-0.61	-1.37	267914.0	11758330.4	425
2014-10-01	44.44	44.58	44.44	44.51	-0.07	-0.16	92408.0	4112597.65	208
2014-09-30	44.58	44.73	44.44	44.58	0.23	0.52	173336.0	7724051.45	227
2014-09-29	44.08	44.58	44.08	44.35	0.37	0.84	166799.0	7394771.9	212
2014-09-28	44.26	44.44	43.76	43.98	-0.23	-0.52	163323.0	7181901.3	232
2014-09-25	44.26	44.58	44.08	44.21	0.0	0.0	216420.0	9576789.3	345
2014-09-24	44.91	44.91	43.76	44.21	-0.87	-1.93	432415.0	19108907.0	600
2014-09-22	45.62	45.62	44.73	45.08	-0.65	-1.42	355314.0	16051355.6	618
2014-09-21	46.43	46.43	45.62	45.73	-0.53	-1.15	265116.0	12207328.8	448
2014-09-18	46.43	46.61	46.25	46.26	-0.17	-0.37	358120.0	16617507.45	369
2014-09-17	46.25	46.61	46.25	46.43	0.09	0.19	301543.0	14006800.25	362
2014-09-16	46.07	46.61	45.89	46.34	0.35	0.76	496867.0	23047165.5	481
2014-09-15	46.25	46.61	45.8	45.99	-0.35	-0.76	281809.0	12993863.8	616
2014-09-14	47.14	47.41	46.25	46.34	-0.39	-0.83	909145.0	42699801.15	1020
2014-09-11	46.78	47.41	46.61	46.73	-0.04	-0.09	1344685.0	63203448.1	1132
2014-09-10	46.43	46.96	46.43	46.77	0.2	0.43	435859.0	20332757.5	596
2014-09-09	46.78	46.96	46.43	46.57	-0.12	-0.26	432805.0	20204251.65	564
2014-09-08	47.14	47.14	46.61	46.69	-0.11	-0.24	519648.0	24345686.8	652
2014-09-07	46.61	46.96	46.43	46.8	0.43	0.93	856431.0	40049918.7	788
2014-09-04	46.07	47.23	46.07	46.37	0.23	0.5	1853213.0	86309725.1	1539
2014-09-03	46.07	46.43	45.89	46.14	0.07	0.15	533643.0	24626110.1	583
2014-09-02	46.43	46.43	45.89	46.07	-0.27	-0.58	414824.0	19145485.0	638
2014-09-01	46.96	47.14	46.25	46.34	-0.16	-0.34	653045.0	30472383.3	768
2014-08-31	46.07	46.78	46.07	46.5	0.77	1.68	644081.0	29981118.7	835
2014-08-28	45.26	46.07	45.26	45.73	0.38	0.84	596341.0	27213709.35	738
2014-08-27	44.58	45.89	44.44	45.35	0.93	2.09	1165200.0	52489801.25	965
2014-08-26	44.26	44.58	44.08	44.42	0.18	0.41	261992.0	11616916.2	340
2014-08-25	44.73	44.73	44.08	44.24	-0.51	-1.14	588629.0	26097586.0	675
2014-08-24	44.58	45.08	44.58	44.75	0.06	0.13	319084.0	14306662.8	455
2014-08-21	45.08	45.08	44.58	44.69	-0.27	-0.6	233564.0	10455294.9	396
2014-08-20	44.58	45.26	44.58	44.96	0.57	1.28	659524.0	29698189.35	728
2014-08-19	44.26	44.58	43.9	44.39	0.31	0.7	580015.0	25719297.6	692
2014-08-18	43.76	44.26	43.58	44.08	0.5	1.15	955235.0	42081349.55	887
2014-08-17	43.4	43.76	43.4	43.58	0.14	0.32	187164.0	8141408.95	298
2014-08-14	43.76	43.76	43.4	43.44	-0.16	-0.37	345387.0	15036941.45	408
2014-08-13	43.76	43.9	43.58	43.6	-0.14	-0.32	350074.0	15291813.15	390
2014-08-12	43.9	44.08	43.58	43.74	-0.16	-0.36	260325.0	11411032.0	341
2014-08-11	43.9	44.08	43.76	43.9	0.02	0.05	246253.0	10813561.1	252
2014-08-10	43.58	44.08	43.58	43.88	0.28	0.64	392817.0	17224670.25	424
2014-08-07	43.58	43.76	43.58	43.6	0.02	0.05	189906.0	8278783.35	342
2014-08-06	43.58	43.9	43.4	43.58	-0.09	-0.21	283325.0	12353478.85	358
2014-08-05	43.76	44.08	43.4	43.67	0.12	0.28	648223.0	28363250.05	768
2014-08-04	43.4	43.58	43.26	43.55	0.22	0.51	231110.0	10046053.2	382
2014-08-03	43.08	43.58	42.76	43.33	0.39	0.91	420401.0	18202589.65	477
2014-07-24	42.58	43.26	42.58	42.94	0.54	1.27	430896.0	18488979.5	523
2014-07-23	41.9	42.9	41.9	42.4	0.53	1.27	623682.0	26508438.25	606
2014-07-22	41.9	42.4	41.72	41.87	0.11	0.26	276837.0	11645891.5	348
2014-07-21	41.4	42.4	41.22	41.76	0.38	0.92	249853.0	10416675.65	286
2014-07-20	41.72	41.72	41.08	41.38	-0.72	-1.71	263654.0	10925579.0	364
2014-07-17	42.4	42.4	42.08	42.1	-0.37	-0.87	167350.0	7063655.7	258
2014-07-16	42.4	42.58	42.22	42.47	0.1	0.24	140989.0	5984624.25	215
2014-07-15	42.4	42.58	42.22	42.37	0.2	0.47	149056.0	6323650.2	151
2014-07-14	42.22	42.4	42.08	42.17	-0.05	-0.12	172880.0	7301945.05	258
2014-07-13	42.4	42.4	42.08	42.22	-0.25	-0.59	250455.0	10582447.25	311
2014-07-10	42.4	42.58	42.22	42.47	0.0	0.0	157141.0	6671508.7	239
2014-07-09	42.76	42.76	42.4	42.47	-0.27	-0.63	138371.0	5894119.8	237
2014-07-08	42.76	42.9	42.58	42.74	0.0	0.0	163329.0	6986714.55	242
2014-07-07	42.4	43.26	42.22	42.74	0.34	0.8	373917.0	15986274.1	443
2014-07-06	42.4	42.58	42.22	42.4	-0.03	-0.07	207453.0	8796120.25	324
2014-07-03	42.58	42.76	42.22	42.43	0.0	0.0	306781.0	13033982.15	426
2014-07-02	42.76	42.76	42.22	42.43	0.64	1.53	442065.0	18782345.8	552
2014-07-01	41.22	41.9	41.22	41.79	0.41	0.99	262504.0	10907472.25	298
2014-06-30	41.72	41.72	41.4	41.38	-0.34	-0.81	243103.0	10088293.15	256
2014-06-29	41.4	41.72	41.22	41.72	0.03	0.07	137608.0	5713582.05	209
2014-06-26	41.72	41.9	41.4	41.69	-0.1	-0.24	220958.0	9202228.85	348
2014-06-25	41.58	41.9	41.22	41.79	0.64	1.56	308529.0	12823041.35	456
2014-06-24	41.72	41.9	40.9	41.15	-0.45	-1.08	348971.0	14385006.7	639
2014-06-23	42.4	42.58	41.58	41.6	-1.16	-2.71	388155.0	16268929.95	614
2014-06-22	42.76	43.26	42.58	42.76	0.02	0.05	271858.0	11640882.9	410
2014-06-19	43.26	43.58	42.58	42.74	-0.43	-1.0	401768.0	17285744.05	540
2014-06-18	43.26	43.76	42.9	43.17	0.11	0.26	610659.0	26414399.45	698
2014-06-17	42.58	43.26	42.08	43.06	0.32	0.75	587081.0	25189578.9	894
2014-06-16	44.08	44.44	42.58	42.74	-1.14	-2.6	577655.0	25076820.65	883
2014-06-15	44.91	45.08	43.76	43.88	-1.38	-3.05	732919.0	32488252.8	898
2014-06-12	46.07	46.43	45.08	45.26	-1.17	-2.52	584155.0	26682011.65	789
2014-06-11	46.61	46.96	46.25	46.43	-0.18	-0.39	421622.0	19608342.5	527
2014-06-10	47.14	47.14	46.43	46.61	-0.46	-0.98	300020.0	14008271.8	486
2014-06-09	46.78	47.14	46.43	47.07	0.27	0.58	234175.0	10973172.05	428
2014-06-08	48.31	48.31	45.89	46.8	-0.54	-1.14	786584.0	36768048.55	1166
2014-06-05	48.75	48.75	47.14	47.34	-1.41	-2.89	513983.0	24638736.35	801
2014-06-04	49.11	49.11	48.48	48.75	-0.38	-0.77	326979.0	15953383.9	532
2014-06-03	49.65	50.0	49.11	49.13	-0.46	-0.93	409575.0	20290672.35	703
2014-06-02	48.75	50.45	48.66	49.59	1.0	2.06	1220098.0	60646291.5	1489
2014-06-01	48.31	49.11	47.77	48.59	0.64	1.33	603662.0	29220011.05	902
2014-05-29	48.75	49.29	47.23	47.95	-0.68	-1.4	537244.0	25958953.1	914
2014-05-28	49.65	49.65	48.66	48.63	-0.84	-1.7	691352.0	33775297.6	1054
2014-05-27	50.27	50.45	49.29	49.47	-0.73	-1.45	922737.0	46032623.7	1101
2014-05-26	50.63	50.99	50.0	50.2	-0.07	-0.14	1212773.0	61116558.5	1532
2014-05-25	48.31	50.81	48.31	50.27	1.59	3.27	3151178.0	158411451.5	3224
2014-05-22	46.43	49.82	46.43	48.68	2.38	5.14	3937503.0	190934805.3	3671
2014-05-21	46.61	46.61	46.07	46.3	-0.2	-0.43	619775.0	28710860.4	709
2014-05-20	46.43	46.78	46.07	46.5	-0.07	-0.15	643718.0	29876300.5	777
2014-05-19	47.41	47.41	46.07	46.57	-0.81	-1.71	1043940.0	48818069.0	1189
2014-05-18	47.14	47.77	46.96	47.38	0.92	1.98	1693023.0	80183890.25	1631
2014-05-15	46.43	47.41	45.89	46.46	0.03	0.06	1329070.0	61890866.05	1353
2014-05-14	47.14	47.23	46.07	46.43	-0.71	-1.51	1407494.0	65618348.25	1199
2014-05-13	47.41	47.95	46.78	47.14	-0.2	-0.42	995697.0	47066939.6	1326
2014-05-12	45.26	48.31	45.08	47.34	2.56	5.72	3490790.0	162972426.55	3032
2014-05-11	44.91	45.08	44.58	44.78	0.03	0.07	462552.0	20748411.55	505
2014-05-08	44.58	45.08	44.44	44.75	0.33	0.74	718162.0	32121469.25	616
2014-05-07	44.58	44.91	44.26	44.42	-0.33	-0.74	764863.0	34004939.9	682
2014-05-06	45.08	45.44	44.58	44.75	-0.27	-0.6	486048.0	21835105.85	600
2014-05-05	44.58	45.44	44.58	45.02	0.44	0.99	794965.0	35772229.3	779
2014-05-04	44.58	45.08	44.44	44.58	0.37	0.84	477315.0	21354300.2	716
2014-05-01	44.73	45.26	44.08	44.21	-0.68	-1.51	650880.0	29034764.35	852
2014-04-30	45.26	45.8	44.58	44.89	-0.41	-0.91	461556.0	20753350.8	706
2014-04-29	44.91	46.43	44.91	45.3	0.38	0.85	574246.0	26275891.15	959
2014-04-28	45.89	46.07	44.58	44.92	-0.84	-1.84	897063.0	40689639.35	1202
2014-04-27	44.58	47.23	43.76	45.76	1.48	3.34	2505536.0	114751320.0	2640
2014-04-24	41.9	45.26	41.9	44.28	2.38	5.68	4322970.0	189974660.0	3771
2014-04-23	41.9	42.4	41.72	41.9	0.03	0.07	874956.0	36833897.6	780
2014-04-22	41.4	42.22	41.22	41.87	0.26	0.62	1762080.0	73780070.25	1123
2014-04-21	41.72	41.9	41.4	41.61	-0.11	-0.26	459971.0	19139538.2	416
2014-04-20	41.58	41.9	41.4	41.72	0.34	0.82	578192.0	24021567.8	552
2014-04-17	41.72	41.72	41.22	41.38	-0.38	-0.91	324173.0	13444347.25	403
2014-04-16	41.72	41.9	41.58	41.76	0.0	0.0	329290.0	13748043.0	325
2014-04-15	41.72	42.08	41.58	41.76	-0.07	-0.17	361986.0	15134564.0	333
2014-04-14	41.22	42.08	41.08	41.83	0.58	1.41	239809.0	10002207.3	330
2014-04-13	41.4	41.72	40.9	41.25	-0.13	-0.31	260115.0	10755084.15	288
2014-04-10	41.72	41.9	41.22	41.38	-0.34	-0.81	290505.0	12069218.4	378
2014-04-09	42.08	42.4	40.72	41.72	-0.34	-0.81	918598.0	38519180.35	915
2014-04-08	41.58	42.22	41.22	42.06	0.68	1.64	590455.0	24790097.2	614
2014-04-07	41.58	41.58	41.08	41.38	-0.18	-0.43	324142.0	13409922.4	408
2014-04-06	41.9	42.08	41.58	41.56	-0.5	-1.19	386176.0	16119071.2	426
2014-04-03	42.4	42.4	41.9	42.06	-0.34	-0.8	544849.0	22974207.6	462
2014-04-02	42.76	42.76	42.22	42.4	-0.16	-0.38	850264.0	36048060.8	642
2014-04-01	42.08	42.58	41.9	42.56	0.5	1.19	1078214.0	45577721.45	731
2014-03-31	42.08	42.22	41.9	42.06	-0.16	-0.38	537525.0	22559509.45	369
2014-03-30	42.22	42.4	42.08	42.22	0.0	0.0	399315.0	16858098.25	419
2014-03-27	42.08	42.4	41.9	42.22	0.0	0.0	909422.0	38275559.05	604
2014-03-26	42.22	42.4	41.9	42.22	0.16	0.38	1100284.0	46421149.9	783
2014-03-25	41.4	42.4	41.4	42.06	0.5	1.2	1039851.0	43385560.6	783
2014-03-24	41.58	41.72	41.22	41.56	0.0	0.0	665531.0	27533898.95	555
2014-03-23	41.22	41.72	41.22	41.56	0.34	0.82	450997.0	18703077.7	424
2014-03-20	41.4	41.58	41.08	41.22	-0.34	-0.82	551570.0	22752154.75	382
2014-03-19	40.9	41.58	40.72	41.56	0.68	1.66	825841.0	33965991.0	590
2014-03-18	41.22	41.4	40.9	40.88	-0.18	-0.44	652448.0	26814513.85	427
2014-03-17	41.08	41.4	40.9	41.06	0.0	0.0	542490.0	22337386.85	428
2014-03-16	40.9	41.22	40.72	41.06	0.18	0.44	497778.0	20381746.8	418
2014-03-13	40.9	41.08	40.72	40.88	0.0	0.0	438103.0	17907860.4	460
2014-03-12	41.22	41.22	40.72	40.88	-0.18	-0.44	511387.0	20938818.1	438
2014-03-11	41.08	41.58	40.9	41.06	-0.16	-0.39	675102.0	27807679.4	486
2014-03-10	41.08	41.4	40.54	41.22	0.0	0.0	991633.0	40659484.3	824
2014-03-09	40.9	41.4	40.72	41.22	0.34	0.83	689528.0	28313595.9	669
2014-03-06	41.08	41.72	40.9	40.88	-0.34	-0.82	1089034.0	44953525.75	1011
2014-03-05	40.22	41.22	40.04	41.22	0.84	2.08	1157858.0	47072369.05	1367
2014-03-04	40.04	40.4	39.9	40.38	0.5	1.25	339287.0	13637469.85	371
2014-03-03	40.04	40.04	39.9	39.88	-0.34	-0.85	212879.0	8501817.5	296
2014-03-02	40.4	40.4	40.04	40.22	-0.32	-0.79	151448.0	6091020.8	289
2014-02-27	40.4	40.72	40.4	40.54	0.0	0.0	274749.0	11126204.65	300
2014-02-26	40.54	40.9	40.4	40.54	-0.18	-0.44	499183.0	20300953.15	527
2014-02-25	40.22	40.72	40.04	40.72	0.68	1.7	496730.0	20036395.35	568
2014-02-24	40.22	40.22	39.9	40.04	-0.18	-0.45	191097.0	7656392.8	303
2014-02-23	40.04	40.22	40.04	40.22	0.18	0.45	265992.0	10656436.9	336
2014-02-20	40.04	40.22	39.9	40.04	0.0	0.0	152275.0	6096751.7	241
2014-02-19	40.22	40.22	39.9	40.04	-0.18	-0.45	233505.0	9343114.9	291
2014-02-18	40.04	40.22	39.9	40.22	0.18	0.45	136149.0	5448478.15	214
2014-02-17	40.04	40.22	39.9	40.04	0.16	0.4	173644.0	6951525.25	295
2014-02-16	40.4	40.54	39.9	39.88	-0.16	-0.4	420383.0	16886415.9	485
2014-02-13	40.04	40.4	39.9	40.04	0.0	0.0	323084.0	12948208.75	307
2014-02-12	40.4	40.54	40.04	40.04	-0.34	-0.84	249391.0	10031174.2	316
2014-02-11	40.54	40.54	40.22	40.38	-0.16	-0.39	128920.0	5213919.55	215
2014-02-10	40.54	40.54	40.22	40.54	0.16	0.4	79613.0	3211821.35	180
2014-02-09	40.54	40.54	40.22	40.38	0.0	0.0	155685.0	6299142.55	248
2014-02-06	40.22	40.54	40.04	40.38	0.16	0.4	301353.0	12175192.95	314
2014-02-05	39.72	40.72	39.72	40.22	0.52	1.31	728606.0	29359098.35	722
2014-02-04	39.9	40.04	39.54	39.7	-0.34	-0.85	433492.0	17233292.1	512
2014-02-03	40.04	40.22	39.9	40.04	0.16	0.4	246028.0	9831787.5	369
2014-02-02	40.04	40.4	39.9	39.88	-0.16	-0.4	287558.0	11521768.55	434
2014-01-30	40.4	40.4	40.04	40.04	-0.34	-0.84	234169.0	9407543.4	350
2014-01-29	40.72	40.9	40.4	40.38	-0.16	-0.39	285953.0	11581466.25	341
2014-01-28	40.54	40.72	40.4	40.54	0.0	0.0	179959.0	7291458.85	249
2014-01-27	41.08	41.08	40.4	40.54	-0.18	-0.44	356352.0	14446836.55	438
2014-01-26	40.22	40.9	39.72	40.72	-0.16	-0.39	566858.0	22809791.0	740
2014-01-23	40.4	41.08	40.22	40.88	0.5	1.24	450830.0	18285728.1	612
2014-01-22	41.72	41.72	39.36	40.38	-3.2	-7.34	1921359.0	77680455.5	2276
2014-01-21	43.9	43.9	43.4	43.58	-0.5	-1.13	316147.0	13794187.25	444
2014-01-20	43.08	45.44	42.76	44.08	1.02	2.37	1437786.0	63272212.85	1316
2014-01-19	43.4	43.4	43.08	43.06	-0.52	-1.19	163490.0	7064907.2	266
2014-01-16	43.76	43.76	43.26	43.58	-0.16	-0.37	222065.0	9646196.45	283
2014-01-15	43.58	43.76	43.26	43.74	0.34	0.78	352790.0	15370993.6	400
2014-01-14	43.76	43.9	43.26	43.4	-0.5	-1.14	430355.0	18774848.8	453
2014-01-13	44.08	44.08	43.58	43.9	-0.18	-0.41	432720.0	18976040.2	425
2014-01-12	43.9	44.26	43.76	44.08	0.34	0.78	469016.0	20602613.4	456
2014-01-09	44.08	44.44	43.76	43.74	-0.16	-0.36	614898.0	27033958.25	627
2014-01-08	43.4	44.26	43.26	43.9	0.32	0.73	766867.0	33577465.6	732
2014-01-07	43.4	43.58	43.08	43.58	0.0	0.0	253639.0	10998116.85	433
2014-01-06	43.9	43.9	43.26	43.58	-0.32	-0.73	377025.0	16443580.55	503
2014-01-05	43.76	44.08	43.58	43.9	0.16	0.37	350617.0	15350057.65	591
2014-01-02	43.76	44.08	43.4	43.74	0.0	0.0	816878.0	35726889.1	1121
2014-01-01	42.4	43.9	42.4	43.74	1.34	3.16	2031323.0	87993294.6	2110
2013-12-31	42.22	42.4	42.22	42.4	0.18	0.43	261708.0	11068112.25	309
2013-12-30	42.4	42.4	42.08	42.22	-0.18	-0.42	272282.0	11506834.85	367
2013-12-29	42.4	42.4	41.9	42.4	0.18	0.43	221374.0	9339137.6	312
2013-12-26	42.22	42.4	41.9	42.22	0.0	0.0	264491.0	11145953.6	390
2013-12-25	42.22	42.4	42.08	42.22	-0.18	-0.42	313786.0	13266677.3	369
2013-12-24	42.76	43.08	42.08	42.4	-0.16	-0.38	759568.0	32270814.7	779
2013-12-23	42.58	43.08	42.22	42.56	0.16	0.38	788283.0	33606317.95	929
2013-12-22	41.9	42.58	41.9	42.4	0.5	1.19	763658.0	32235983.85	820
2013-12-19	42.22	42.22	41.72	41.9	-0.16	-0.38	362327.0	15169027.8	418
2013-12-18	41.72	42.22	41.4	42.06	0.5	1.2	924645.0	38707986.15	979
2013-12-17	40.72	41.72	40.72	41.56	0.84	2.06	1189095.0	49006748.0	1047
2013-12-16	40.72	40.9	40.54	40.72	0.0	0.0	292629.0	11892004.5	345
2013-12-15	40.9	41.08	40.72	40.72	-0.34	-0.83	284679.0	11625849.1	331
2013-12-12	40.9	41.08	40.54	41.06	0.0	0.0	214125.0	8721942.6	263
2013-12-11	41.08	41.08	40.72	41.06	0.0	0.0	275787.0	11300506.75	300
2013-12-10	40.9	41.4	40.72	41.06	0.18	0.44	621394.0	25535090.8	576
2013-12-09	40.9	41.08	40.72	40.88	0.0	0.0	614206.0	25098349.7	428
2013-12-08	40.9	41.08	40.72	40.88	0.16	0.39	408087.0	16690443.15	492
2013-12-05	40.72	40.9	40.4	40.72	0.18	0.44	629373.0	25572001.6	482
2013-12-04	40.04	40.72	40.04	40.54	0.5	1.25	565444.0	22856712.2	566
2013-12-03	40.4	41.4	39.9	40.04	-0.34	-0.84	1316455.0	53688825.25	1315
2013-12-02	40.04	40.72	40.04	40.38	0.34	0.85	596651.0	24044086.35	589
2013-12-01	40.04	40.22	39.72	40.04	0.0	0.0	275879.0	11019665.2	332
2013-11-28	39.72	40.22	39.72	40.04	0.34	0.86	373408.0	14924778.35	394
2013-11-27	39.72	39.9	39.54	39.7	0.16	0.4	96049.0	3807987.05	169
2013-11-26	39.72	39.9	39.54	39.54	-0.34	-0.85	221395.0	8789235.8	200
2013-11-25	40.04	40.04	39.54	39.88	0.0	0.0	323644.0	12893296.7	417
2013-11-24	40.04	40.04	39.9	39.88	0.0	0.0	141925.0	5665402.45	206
2013-11-21	39.72	40.04	39.72	39.88	0.0	0.0	157168.0	6259508.15	217
2013-11-20	39.72	40.04	39.72	39.88	0.18	0.45	261655.0	10429279.05	273
2013-11-19	39.9	39.9	39.36	39.7	-0.18	-0.45	291714.0	11564001.75	326
2013-11-18	40.04	40.04	39.72	39.88	-0.16	-0.4	231880.0	9242165.0	272
2013-11-17	40.22	40.22	39.9	40.04	-0.18	-0.45	283112.0	11339135.1	310
2013-11-14	39.9	40.22	39.72	40.22	0.52	1.31	272867.0	10900052.45	290
2013-11-13	39.9	39.9	39.72	39.7	-0.18	-0.45	205556.0	8178788.65	317
2013-11-12	40.04	40.4	39.9	39.88	-0.16	-0.4	580236.0	23255683.6	535
2013-11-11	39.72	40.22	39.54	40.04	0.34	0.86	399583.0	15916720.3	507
2013-11-10	40.04	40.04	39.72	39.7	-0.34	-0.85	392341.0	15636139.1	403
2013-11-07	40.04	40.22	39.9	40.04	0.0	0.0	406584.0	16244689.8	427
2013-11-06	40.4	40.4	39.9	40.04	-0.5	-1.23	566059.0	22751911.85	455
2013-11-05	40.4	40.54	40.04	40.54	0.32	0.8	223290.0	9006093.75	297
2013-11-04	40.22	40.4	40.04	40.22	-0.16	-0.4	164250.0	6598666.95	245
2013-11-03	40.4	40.4	40.04	40.38	0.0	0.0	215918.0	8703866.75	252
2013-10-31	40.54	40.54	39.9	40.38	-0.68	-1.66	492440.0	19790947.85	625
2013-10-30	40.9	41.08	40.54	41.06	0.34	0.83	236436.0	9644521.85	331
2013-10-29	40.72	40.9	40.4	40.72	-0.16	-0.39	164483.0	6677416.95	214
2013-10-28	41.08	41.08	40.54	40.88	-0.18	-0.44	218871.0	8928236.45	272
2013-10-27	41.22	41.22	40.9	41.06	-0.16	-0.39	79885.0	3279303.25	152
2013-10-24	41.22	41.4	41.08	41.22	-0.16	-0.39	188744.0	7770357.6	177
2013-10-23	41.4	41.4	41.22	41.38	0.0	0.0	86359.0	3560655.7	123
2013-10-22	41.9	41.9	41.4	41.38	-0.34	-0.81	173132.0	7199923.6	221
2013-10-21	41.22	41.72	41.22	41.72	0.5	1.21	201490.0	8383018.75	249
2013-10-20	41.08	41.22	40.9	41.22	0.84	2.08	213945.0	8804604.55	230
2013-10-10	40.4	40.4	40.22	40.38	0.16	0.4	93037.0	3754672.05	141
2013-10-09	40.04	40.4	40.04	40.22	-0.16	-0.4	67973.0	2734454.4	155
2013-10-08	40.72	40.72	40.04	40.38	-0.5	-1.22	201140.0	8104037.65	261
2013-10-07	40.54	40.9	40.4	40.88	0.34	0.84	141900.0	5766353.7	224
2013-10-06	40.9	40.9	40.22	40.54	-0.34	-0.83	192300.0	7779357.35	279
2013-10-03	41.08	41.22	40.72	40.88	0.16	0.39	90598.0	3716950.8	151
2013-10-02	41.4	41.4	40.72	40.72	-0.66	-1.59	115476.0	4748012.7	201
2013-10-01	41.08	41.72	41.08	41.38	0.16	0.39	191048.0	7912868.65	179
2013-09-30	41.22	41.4	41.08	41.22	-0.16	-0.39	94666.0	3903507.3	155
2013-09-29	41.4	41.9	41.22	41.38	-0.34	-0.81	109372.0	4546458.05	151
2013-09-26	41.9	42.08	41.58	41.72	-0.18	-0.43	105006.0	4383337.5	187
2013-09-25	42.22	42.22	41.9	41.9	-0.32	-0.76	76540.0	3220553.4	118
2013-09-24	42.58	42.58	42.08	42.22	-0.34	-0.8	111083.0	4698378.3	174
2013-09-19	42.76	42.76	42.08	42.56	0.16	0.38	225318.0	9569217.2	245
2013-09-18	42.4	42.58	42.08	42.4	0.0	0.0	358696.0	15201703.35	357
2013-09-17	41.9	42.76	41.72	42.4	0.34	0.81	397937.0	16826194.5	508
2013-09-16	42.08	42.08	41.58	42.06	0.16	0.38	163392.0	6834872.25	241
2013-09-15	41.22	41.9	41.22	41.9	1.02	2.5	295351.0	12280212.7	374
2013-09-12	40.72	41.22	40.72	40.88	0.16	0.39	124305.0	5087183.7	245
2013-09-11	40.54	41.22	40.22	40.72	0.34	0.84	227227.0	9234995.65	274
2013-09-10	39.9	40.54	39.9	40.38	1.18	3.01	353356.0	14214829.65	398
2013-09-09	39.04	39.36	38.36	39.2	0.0	0.0	178139.0	6916228.15	233
2013-09-08	39.72	40.04	39.22	39.2	0.0	0.0	84557.0	3342013.65	195
2013-09-05	39.54	40.22	38.86	39.2	-0.68	-1.71	140160.0	5528072.05	314
2013-09-04	40.54	40.54	39.9	39.88	-0.66	-1.63	196476.0	7909125.95	351
2013-09-03	41.4	41.72	40.4	40.54	-0.84	-2.03	363914.0	14983840.25	415
2013-09-02	41.58	41.58	41.08	41.38	0.0	0.0	180136.0	7432178.35	285
2013-09-01	41.9	41.9	40.9	41.38	0.66	1.62	238868.0	9843693.55	313
2013-08-29	40.72	42.08	40.72	40.72	0.0	0.0	169899.0	7001287.85	286
2013-08-28	39.72	40.9	39.36	40.72	0.18	0.44	264851.0	10711053.85	439
2013-08-27	43.26	43.26	40.4	40.54	-3.04	-6.98	497413.0	20751772.65	852
2013-08-26	43.76	43.9	43.4	43.58	-0.32	-0.73	240759.0	10491365.95	322
2013-08-25	44.26	44.26	43.58	43.9	-0.34	-0.77	200973.0	8820359.85	346
2013-08-22	44.58	44.58	44.26	44.24	-0.18	-0.41	155744.0	6903103.55	309
2013-08-21	43.76	45.62	43.76	44.42	0.52	1.18	1141565.0	51153911.15	1165
2013-08-20	43.76	43.9	43.58	43.9	0.16	0.37	174236.0	7615068.5	266
2013-08-19	43.4	43.9	43.4	43.74	0.34	0.78	141978.0	6200434.8	217
2013-08-18	43.58	43.76	43.4	43.4	-0.18	-0.41	156571.0	6823160.3	259
2013-08-15	43.4	43.58	43.4	43.58	0.18	0.41	132796.0	5779190.95	204
2013-08-14	43.58	43.58	43.26	43.4	-0.18	-0.41	245258.0	10632036.95	227
2013-08-13	43.58	43.76	43.4	43.58	0.18	0.41	287125.0	12536083.15	338
2013-08-05	43.08	43.4	43.08	43.4	0.16	0.37	173460.0	7495725.75	281
2013-08-04	43.26	43.4	42.9	43.24	0.18	0.42	177273.0	7650002.05	220
2013-08-01	43.26	43.4	43.08	43.06	0.0	0.0	160784.0	6948421.55	274
2013-07-31	42.9	43.76	42.9	43.06	0.16	0.37	420078.0	18202268.05	472
2013-07-30	43.08	43.08	42.76	42.9	-0.16	-0.37	152542.0	6549756.2	212
2013-07-29	43.08	43.26	42.9	43.06	-0.18	-0.42	152054.0	6549242.65	195
2013-07-28	43.08	43.26	42.9	43.24	0.34	0.79	216688.0	9335757.3	267
2013-07-25	42.9	43.26	42.9	42.9	0.0	0.0	78786.0	3391441.25	155
2013-07-24	42.9	43.08	42.76	42.9	0.0	0.0	207361.0	8908190.9	261
2013-07-23	43.08	43.08	42.76	42.9	-0.16	-0.37	214368.0	9205213.55	361
2013-07-22	43.08	43.4	42.08	43.06	-1.52	-3.41	642791.0	27682580.45	876
2013-07-21	44.58	44.91	44.58	44.58	0.0	0.0	103454.0	4627413.45	166
2013-07-18	44.58	44.73	44.58	44.58	0.0	0.0	34764.0	1553326.65	101
2013-07-17	44.91	44.91	44.58	44.58	-0.5	-1.11	70456.0	3153031.0	93
2013-07-16	45.08	45.08	44.91	45.08	0.0	0.0	36792.0	1652881.3	65
2013-07-15	44.91	45.08	44.73	45.08	0.0	0.0	52903.0	2377557.15	92
2013-07-14	44.91	45.08	44.73	45.08	0.33	0.74	67774.0	3043864.75	112
2013-07-11	44.91	44.91	44.73	44.75	-0.17	-0.38	39647.0	1774861.0	91
2013-07-10	44.91	44.91	44.73	44.92	0.17	0.38	34307.0	1538866.75	79
2013-07-09	44.91	44.91	44.73	44.75	-0.17	-0.38	46709.0	2095787.25	96
2013-07-08	45.08	45.26	44.73	44.92	-0.16	-0.35	145760.0	6544280.45	214
2013-07-07	45.26	45.26	44.91	45.08	0.16	0.36	119800.0	5392928.0	182
2013-07-04	44.73	44.91	44.73	44.92	0.34	0.76	80120.0	3594895.55	133
2013-07-03	44.73	44.91	44.58	44.58	-0.34	-0.76	110736.0	4950002.15	207
2013-07-02	45.26	45.44	44.91	44.92	-0.34	-0.75	172603.0	7788137.0	234
2013-07-01	45.08	45.44	44.73	45.26	0.84	1.89	211010.0	9530916.15	318
2013-06-30	44.44	44.58	44.26	44.42	-0.33	-0.74	105904.0	4706439.5	214
2013-06-26	45.08	45.8	44.73	44.75	0.0	0.0	477054.0	21596290.0	748
2013-06-25	44.26	44.73	44.26	44.75	0.51	1.15	212301.0	9465303.5	270
2013-06-24	44.73	44.73	44.08	44.24	-0.34	-0.76	132371.0	5879718.85	225
2013-06-23	44.58	44.73	44.44	44.58	0.16	0.36	227397.0	10135759.15	297
2013-06-22	43.9	44.58	43.76	44.42	0.0	0.0	240363.0	10636144.1	335
2013-06-19	44.44	44.73	44.08	44.42	0.0	0.0	166053.0	7366306.3	284
2013-06-18	44.58	44.73	44.08	44.42	0.0	0.0	714468.0	31735947.45	768
2013-06-17	43.26	44.91	43.26	44.42	1.52	3.54	455439.0	20176506.4	603
2013-06-16	41.58	43.4	41.58	42.9	0.68	1.61	230385.0	9802878.35	465
2013-06-15	45.26	45.26	41.58	42.22	-3.71	-8.08	501389.0	22126513.5	844
2013-06-12	45.44	45.89	45.44	45.93	0.35	0.77	142809.0	6522751.6	223
2013-06-11	45.62	45.62	45.26	45.58	0.0	0.0	112646.0	5117423.35	209
2013-06-10	45.8	45.8	45.44	45.58	-0.18	-0.39	137759.0	6278340.4	206
2013-06-09	45.62	45.8	45.44	45.76	0.0	0.0	111130.0	5075957.15	161
2013-06-08	46.07	46.25	45.62	45.76	-0.17	-0.37	209017.0	9593945.15	291
2013-06-05	45.8	45.89	45.44	45.93	0.17	0.37	168281.0	7681985.2	256
2013-06-04	46.07	46.43	45.44	45.76	-0.5	-1.08	430236.0	19818577.5	487
2013-06-03	46.43	46.43	45.8	46.26	0.33	0.72	459607.0	21178489.35	493
2013-06-02	45.08	46.07	45.08	45.93	0.67	1.48	453244.0	20727590.8	418
2013-06-01	44.91	45.26	44.58	45.26	0.18	0.4	157923.0	7088870.8	256
2013-05-29	45.44	45.62	45.08	45.08	-0.35	-0.77	120337.0	5456307.1	236
2013-05-28	45.26	45.62	45.26	45.43	0.17	0.38	165061.0	7500750.2	261
2013-05-27	45.26	45.26	45.08	45.26	0.0	0.0	124156.0	5605996.95	197
2013-05-26	45.26	45.44	45.08	45.26	0.0	0.0	120134.0	5443661.6	221
2013-05-25	45.44	45.62	45.08	45.26	-0.32	-0.7	241445.0	10951900.7	359
2013-05-22	45.8	45.8	45.62	45.58	-0.35	-0.76	168669.0	7701087.15	284
2013-05-21	45.89	46.07	45.62	45.93	0.0	0.0	318857.0	14646965.15	298
2013-05-20	46.07	46.43	45.8	45.93	0.17	0.37	522064.0	24081431.9	515
2013-05-19	45.44	45.89	45.08	45.76	0.33	0.73	361864.0	16523850.9	485
2013-05-18	44.73	45.44	44.58	45.43	0.68	1.52	305756.0	13764951.05	445
2013-05-15	45.08	45.08	44.26	44.75	-0.17	-0.38	261042.0	11645904.5	400
2013-05-14	45.44	45.62	44.73	44.92	-0.51	-1.12	215060.0	9724240.75	374
2013-05-13	46.07	46.07	44.73	45.43	-1.0	-2.15	219175.0	9948234.35	530
2013-05-12	46.61	46.61	46.25	46.43	-0.18	-0.39	154417.0	7152526.8	256
2013-05-11	46.61	46.78	46.43	46.61	0.0	0.0	97850.0	4559811.55	172
2013-05-08	46.25	47.14	46.25	46.61	0.18	0.39	285404.0	13335597.9	384
2013-05-07	46.61	47.14	46.43	46.43	-0.18	-0.39	214574.0	10036322.5	333
2013-05-06	46.78	46.78	46.25	46.61	-0.16	-0.34	291657.0	13571889.6	461
2013-05-05	47.23	47.41	46.78	46.77	-0.67	-1.41	347301.0	16339326.0	629
2013-05-04	48.31	48.31	47.23	47.44	-0.51	-1.06	526728.0	25042123.55	882
2013-05-01	47.77	50.27	47.41	47.95	1.52	3.27	1624595.0	78985059.25	2805
2013-04-30	46.43	46.43	45.89	46.43	0.17	0.37	69008.0	3187463.55	134
2013-04-29	46.25	46.78	46.25	46.26	-0.17	-0.37	211235.0	9810240.4	235
2013-04-28	46.78	46.96	46.25	46.43	-0.18	-0.39	109182.0	5070612.75	256
2013-04-27	47.14	47.41	46.43	46.61	-0.5	-1.06	372722.0	17474120.7	460
2013-04-24	46.61	47.77	46.61	47.11	0.68	1.46	861890.0	40656182.0	970
2013-04-23	46.25	46.43	45.89	46.43	0.17	0.37	247935.0	11460745.6	311
2013-04-22	45.89	46.61	45.62	46.26	0.0	0.0	270908.0	12463907.2	427
2013-04-21	47.14	47.23	45.8	46.26	-0.68	-1.45	389901.0	18069961.45	597
2013-04-20	45.26	47.14	45.26	46.94	1.51	3.32	638682.0	29777684.4	993
2013-04-17	46.25	46.25	44.44	45.43	-0.83	-1.79	407462.0	18602110.65	684
2013-04-16	44.73	46.96	44.58	46.26	0.83	1.83	910419.0	41923749.0	1351
2013-04-15	45.26	45.44	44.91	45.43	0.17	0.38	351216.0	15884120.6	468
2013-04-14	44.91	45.26	44.91	45.26	0.0	0.0	200313.0	9020555.05	282
2013-04-13	45.08	45.62	45.08	45.26	0.18	0.4	401887.0	18199708.1	542
2013-04-10	45.26	45.8	44.73	45.08	0.0	0.0	515341.0	23288964.0	666
2013-04-09	44.91	45.26	44.58	45.08	0.33	0.74	312404.0	14038352.2	377
2013-04-08	44.44	44.91	44.26	44.75	0.33	0.74	321064.0	14339388.7	330
2013-04-07	44.08	44.58	44.08	44.42	0.34	0.77	148668.0	6589525.25	269
2013-04-06	44.91	44.91	44.08	44.08	-1.0	-2.22	255420.0	11338413.1	420
2013-04-03	45.62	45.62	44.73	45.08	-0.35	-0.77	226974.0	10246181.9	312
2013-04-02	45.62	45.62	45.26	45.43	-0.15	-0.33	155062.0	7034726.9	291
2013-04-01	45.62	45.89	45.44	45.58	0.0	0.0	147774.0	6745107.4	262
2013-03-31	45.44	45.8	45.26	45.58	0.32	0.71	188074.0	8561051.15	346
2013-03-30	45.62	45.62	44.91	45.26	0.0	0.0	206728.0	9373077.55	337
2013-03-27	45.44	45.8	44.91	45.26	-0.17	-0.37	365100.0	16561987.55	446
2013-03-26	45.8	45.89	45.44	45.43	-0.5	-1.09	177516.0	8104536.9	286
2013-03-25	46.25	46.43	45.8	45.93	-0.17	-0.37	345426.0	15926312.9	382
2013-03-24	45.08	46.43	45.08	46.1	0.67	1.47	490653.0	22492255.45	459
2013-03-23	45.08	45.44	44.91	45.43	0.51	1.14	229531.0	10361402.8	311
2013-03-20	45.26	45.44	44.58	44.92	-0.34	-0.75	355392.0	15949664.05	292
2013-03-19	44.91	45.62	44.91	45.26	0.51	1.14	121619.0	5503306.05	178
2013-03-18	44.91	45.08	44.73	44.75	-0.33	-0.73	154989.0	6966329.8	161
2013-03-17	44.73	45.26	44.73	45.08	0.33	0.74	201612.0	9076424.1	255
2013-03-16	44.58	45.08	44.44	44.75	0.33	0.74	150261.0	6703822.25	224
2013-03-13	44.08	44.44	43.76	44.42	0.52	1.18	86393.0	3809516.65	207
2013-03-12	44.73	45.08	43.9	43.9	-1.02	-2.27	284172.0	12655542.95	313
2013-03-11	44.73	45.26	44.58	44.92	0.17	0.38	152154.0	6826413.5	234
2013-03-10	44.58	45.08	44.08	44.75	0.51	1.15	330395.0	14705570.05	265
2013-03-09	44.26	44.58	44.26	44.24	0.16	0.36	121154.0	5381280.25	185
2013-03-06	43.9	44.08	43.76	44.08	0.34	0.78	224050.0	9849200.05	299
2013-03-05	43.4	44.08	43.4	43.74	0.16	0.37	294254.0	12840812.15	361
2013-03-04	44.44	44.44	42.9	43.58	-0.66	-1.49	209795.0	9167347.4	325
2013-03-03	44.73	44.73	44.26	44.24	-0.51	-1.14	107838.0	4791953.65	234
2013-03-02	44.91	44.91	44.58	44.75	0.0	0.0	90126.0	4035363.55	141
2013-02-27	44.58	45.08	44.44	44.75	0.0	0.0	215524.0	9626112.85	316
2013-02-26	45.26	45.26	44.73	44.75	-1.01	-2.21	229192.0	10312520.8	438
2013-02-25	44.91	47.14	44.91	45.76	1.01	2.26	541154.0	24794437.1	894
2013-02-24	44.91	44.91	44.58	44.75	0.0	0.0	117911.0	5280085.4	194
2013-02-23	44.91	45.26	44.58	44.75	-0.33	-0.73	173091.0	7768748.75	300
2013-02-20	44.58	45.26	44.44	45.08	0.5	1.12	141377.0	6326834.55	317
2013-02-19	45.08	45.26	43.76	44.58	-0.68	-1.5	265702.0	11844363.4	426
2013-02-18	45.62	45.62	45.08	45.26	-0.32	-0.7	196543.0	8896411.85	333
2013-02-17	45.8	46.07	45.44	45.58	0.0	0.0	248109.0	11354268.15	302
2013-02-16	45.62	45.89	45.08	45.58	0.15	0.33	183124.0	8316507.95	317
2013-02-13	45.62	45.89	45.26	45.43	-0.33	-0.72	206897.0	9442962.4	261
2013-02-12	45.89	46.07	45.62	45.76	0.0	0.0	185148.0	8477696.95	245
2013-02-11	46.07	46.25	45.62	45.76	-0.34	-0.74	229127.0	10522809.65	357
2013-02-10	45.62	46.25	45.44	46.1	0.67	1.47	221530.0	10145090.45	363
2013-02-09	45.8	45.89	45.44	45.43	-0.33	-0.72	92467.0	4223224.0	235
2013-02-06	46.43	46.43	45.8	45.76	0.0	0.0	146744.0	6747099.55	330
2013-02-05	46.43	46.43	45.62	45.76	-0.85	-1.82	385318.0	17691273.05	679
2013-02-04	47.14	47.59	46.25	46.61	-0.33	-0.7	671718.0	31440756.75	901
2013-02-03	48.48	48.48	46.96	46.94	-1.85	-3.79	627303.0	29815282.55	874
2013-02-02	50.27	50.45	48.66	48.79	-1.18	-2.36	518700.0	25504847.85	850
2013-01-30	46.43	50.63	45.8	49.97	3.87	8.39	1165326.0	56748005.7	1340
2013-01-29	45.8	46.96	45.44	46.1	1.18	2.63	861770.0	39757772.0	919
2013-01-28	44.73	45.08	44.58	44.92	0.0	0.0	218158.0	9773012.8	351
2013-01-27	44.08	44.91	44.08	44.92	0.68	1.54	247400.0	10997837.1	356
2013-01-26	44.08	44.26	43.76	44.24	0.34	0.77	238919.0	10528081.7	389
2013-01-23	44.26	44.44	43.9	43.9	-0.18	-0.41	195890.0	8666035.25	322
2013-01-22	44.44	44.44	43.76	44.08	-0.5	-1.12	380180.0	16766860.8	593
2013-01-21	44.73	46.07	43.9	44.58	-4.05	-8.33	1364204.0	60964536.4	1747
2013-01-20	48.75	48.75	48.48	48.63	-0.16	-0.33	115740.0	5624790.6	186
2013-01-19	48.75	49.11	48.48	48.79	0.16	0.33	145200.0	7082500.45	252
2013-01-16	48.48	49.47	48.12	48.63	0.0	0.0	140109.0	6819211.5	261
2013-01-15	48.48	48.93	48.12	48.63	-0.16	-0.33	167693.0	8128419.6	278
2013-01-14	48.12	48.75	48.12	48.79	0.5	1.04	142327.0	6920418.9	267
2013-01-13	48.66	48.66	48.31	48.29	-0.34	-0.7	88897.0	4303831.4	237
2013-01-12	48.31	48.93	48.31	48.63	0.52	1.08	255994.0	12455865.65	438
2013-01-09	47.95	48.48	47.59	48.11	0.16	0.33	216692.0	10435296.45	308
2013-01-08	48.75	48.93	46.96	47.95	-0.84	-1.72	384438.0	18375460.55	651
2013-01-07	48.12	49.47	48.12	48.79	0.5	1.04	469890.0	22901977.45	612
2013-01-06	47.77	48.48	47.41	48.29	0.85	1.79	393177.0	18801010.55	565
2013-01-05	46.61	47.41	46.61	47.44	1.01	2.18	296721.0	13963806.6	493
2013-01-02	45.62	46.43	45.62	46.43	0.67	1.46	182356.0	8407781.9	318
2013-01-01	45.44	45.8	45.26	45.76	0.68	1.51	181398.0	8249638.6	313
2012-12-31	45.8	45.89	44.44	45.08	-0.68	-1.49	175225.0	7916683.6	395
2012-12-30	46.43	46.61	45.8	45.76	-0.5	-1.08	116945.0	5394836.0	250
2012-12-29	46.25	46.78	46.07	46.26	-0.17	-0.37	215630.0	10011738.9	288
2012-12-26	46.43	46.61	45.89	46.43	-0.18	-0.39	160227.0	7401645.75	253
2012-12-25	46.25	46.78	46.25	46.61	0.18	0.39	143826.0	6673315.85	217
2012-12-24	46.43	47.14	46.25	46.43	-0.18	-0.39	117837.0	5487820.65	288
2012-12-23	46.61	46.78	46.43	46.61	0.18	0.39	87094.0	4061798.6	166
2012-12-22	46.61	46.61	46.25	46.43	-0.18	-0.39	74389.0	3451193.25	204
2012-12-19	45.89	46.78	45.89	46.61	0.18	0.39	175431.0	8139285.9	339
2012-12-18	46.61	47.14	46.25	46.43	-0.18	-0.39	223394.0	10420991.85	367
2012-12-17	46.43	46.78	46.25	46.61	0.18	0.39	142170.0	6617754.5	284
2012-12-16	46.07	46.96	46.07	46.43	0.67	1.46	334090.0	15528753.65	526
2012-12-15	45.44	46.07	45.26	45.76	0.68	1.51	332280.0	15166066.0	531
2012-12-12	45.08	45.44	44.91	45.08	0.0	0.0	225436.0	10188830.85	286
2012-12-11	44.73	45.44	44.73	45.08	0.33	0.74	218613.0	9850461.9	353
2012-12-10	45.44	45.44	44.58	44.75	-0.83	-1.82	758592.0	34112176.45	746
2012-12-09	45.8	45.89	45.44	45.58	-0.18	-0.39	183686.0	8388777.05	259
2012-12-08	45.62	46.07	45.62	45.76	0.33	0.73	125685.0	5754584.2	236
2012-12-05	45.44	45.8	45.26	45.43	-0.15	-0.33	137440.0	6251288.8	229
2012-12-04	45.8	45.89	45.08	45.58	0.0	0.0	152266.0	6915463.3	269
2012-12-03	45.62	45.89	45.08	45.58	0.15	0.33	205809.0	9361038.2	329
2012-12-02	45.08	45.62	44.26	45.43	0.35	0.78	187987.0	8452222.1	371
2012-12-01	44.58	45.26	44.58	45.08	1.0	2.27	159263.0	7169148.95	301
2012-11-28	43.26	44.26	43.26	44.08	0.84	1.94	171771.0	7526121.5	248
2012-11-27	44.44	44.44	42.9	43.24	-1.18	-2.66	233981.0	10226878.4	428
2012-11-26	44.73	44.91	42.76	44.42	-0.33	-0.74	269607.0	11843451.0	506
2012-11-25	47.23	47.23	44.08	44.75	-2.36	-5.01	265566.0	11921525.8	521
2012-11-24	47.14	47.41	46.61	47.11	0.68	1.46	111823.0	5263100.65	225
2012-11-21	46.25	47.41	45.89	46.43	0.17	0.37	174486.0	8139226.85	440
2012-11-20	46.43	46.61	45.62	46.26	0.16	0.35	130282.0	6019059.0	342
2012-11-19	47.77	47.77	45.8	46.1	-1.17	-2.48	219559.0	10205175.45	472
2012-11-18	47.95	48.48	47.23	47.27	-0.68	-1.42	107062.0	5132721.75	248
2012-11-17	48.48	48.48	47.41	47.95	-0.34	-0.7	124062.0	5924918.7	264
2012-11-14	48.93	48.93	48.12	48.29	-0.5	-1.02	101975.0	4942447.55	253
2012-11-13	48.93	48.93	47.95	48.79	0.34	0.7	159087.0	7736414.8	284
2012-11-12	48.12	48.75	47.23	48.45	0.34	0.71	246406.0	11833987.05	509
2012-11-11	48.93	48.93	47.95	48.11	-0.86	-1.76	158677.0	7700345.3	317
2012-11-10	48.75	48.93	48.66	48.97	-0.32	-0.65	185832.0	9074802.85	417
2012-11-07	49.65	50.0	49.29	49.29	-0.34	-0.69	178162.0	8836763.05	341
2012-11-06	49.65	50.09	49.47	49.63	0.0	0.0	257470.0	12803323.55	404
2012-11-05	49.29	49.65	48.93	49.63	0.66	1.35	250506.0	12359345.2	328
2012-11-04	49.11	49.65	48.75	48.97	-0.32	-0.65	200854.0	9876443.3	327
2012-11-03	48.93	49.29	48.66	49.29	0.32	0.65	164777.0	8080922.9	340
2012-10-24	48.75	49.11	48.12	48.97	-0.32	-0.65	232319.0	11315836.25	440
2012-10-23	49.65	49.82	48.48	49.29	-2.52	-4.86	737818.0	36202661.85	1244
2012-10-22	51.97	52.51	51.17	51.81	-0.18	-0.35	212748.0	10994455.35	413
2012-10-21	52.51	52.86	51.79	51.99	-0.5	-0.95	250102.0	13090501.7	399
2012-10-20	51.35	52.96	50.99	52.49	1.0	1.94	334108.0	17399007.8	578
2012-10-17	50.81	51.62	50.27	51.49	0.84	1.66	306205.0	15658199.95	510
2012-10-16	50.45	50.81	50.27	50.65	0.0	0.0	96576.0	4887042.4	229
2012-10-15	50.09	50.81	50.09	50.65	0.68	1.36	139644.0	7047097.9	248
2012-10-14	50.09	50.99	49.82	49.97	0.0	0.0	312224.0	15710346.6	539
2012-10-13	50.81	50.81	48.93	49.97	-0.68	-1.34	129594.0	6467543.1	331
2012-10-10	50.63	51.35	50.09	50.65	-0.66	-1.29	295758.0	14986831.25	436
2012-10-09	51.97	52.15	51.17	51.31	-0.5	-0.97	193703.0	9962577.65	295
2012-10-08	52.15	52.15	51.17	51.81	-0.34	-0.65	126355.0	6518347.45	310
2012-10-07	52.96	52.96	51.62	52.15	-0.84	-1.59	257854.0	13475016.3	497
2012-10-06	53.49	54.03	52.96	52.99	-0.5	-0.93	333904.0	17902655.95	459
2012-10-03	52.86	53.49	52.69	53.49	0.32	0.6	173644.0	9187656.15	354
2012-10-02	54.03	54.03	53.13	53.17	-0.84	-1.56	327734.0	17550157.85	478
2012-10-01	53.49	54.21	53.32	54.01	0.52	0.97	361900.0	19477964.8	505
2012-09-30	53.85	54.03	51.97	53.49	0.16	0.3	264992.0	14033675.9	450
2012-09-29	54.48	55.01	53.13	53.33	-1.18	-2.16	282755.0	15299932.3	507
2012-09-26	55.73	55.73	54.03	54.51	-1.35	-2.42	272623.0	14985928.65	488
2012-09-25	55.73	56.0	55.19	55.86	0.0	0.0	257334.0	14320061.8	364
2012-09-24	56.71	56.71	55.01	55.86	-0.83	-1.46	288214.0	16039084.3	571
2012-09-22	56.53	57.07	55.55	56.69	0.0	0.0	228843.0	12887251.5	484
2012-09-19	57.7	58.06	55.73	56.69	-0.85	-1.48	312312.0	17723021.55	561
2012-09-18	57.88	58.24	57.34	57.54	-0.68	-1.17	272097.0	15705822.0	410
2012-09-17	58.06	58.68	57.7	58.22	-0.16	-0.27	492154.0	28718730.05	573
2012-09-16	58.41	59.04	58.06	58.38	0.0	0.0	677761.0	39684375.6	841
2012-09-15	57.07	59.4	56.71	58.38	2.02	3.58	1413880.0	82257617.3	1520
2012-09-12	56.89	57.16	56.36	56.36	-0.68	-1.19	332762.0	18879190.6	580
2012-09-11	56.71	57.7	56.36	57.04	0.35	0.62	537276.0	30697740.9	783
2012-09-10	56.53	57.16	56.0	56.69	0.33	0.59	1044873.0	59229357.5	1355
2012-09-09	55.19	56.36	54.83	56.36	1.18	2.14	676373.0	37638379.45	878
2012-09-08	54.83	55.37	54.48	55.18	0.85	1.56	334890.0	18366599.95	486
2012-09-05	54.21	54.48	54.03	54.33	-0.18	-0.33	190306.0	10332072.7	365
2012-09-04	54.83	55.01	54.21	54.51	-0.67	-1.21	287041.0	15625036.7	529
2012-09-03	55.19	55.19	54.83	55.18	0.0	0.0	272421.0	14998017.85	486
2012-09-02	55.37	55.55	54.83	55.18	0.0	0.0	381826.0	21057241.9	505
2012-09-01	55.73	56.0	55.19	55.18	-0.33	-0.59	361614.0	20117097.2	631
2012-08-29	55.19	55.82	55.01	55.51	0.33	0.6	287325.0	15917223.8	546
2012-08-28	55.73	56.0	55.19	55.18	-0.51	-0.92	388247.0	21586326.35	683
2012-08-27	55.55	56.53	55.01	55.69	0.34	0.61	680220.0	37986523.35	1121
2012-08-26	54.3	56.0	53.85	55.35	1.18	2.18	917509.0	50500734.1	1390
2012-08-25	53.32	54.21	53.13	54.17	1.68	3.2	551208.0	29617349.35	662
2012-08-15	52.69	52.69	52.15	52.49	0.0	0.0	241607.0	12668585.1	412
2012-08-14	52.69	52.86	51.62	52.49	0.16	0.31	378877.0	19797085.65	650
2012-08-13	54.03	54.21	52.15	52.33	-1.5	-2.79	769948.0	41241386.5	1075
2012-08-12	52.86	53.85	52.51	53.83	1.0	1.89	644800.0	34330217.8	757
2012-08-11	52.96	53.32	52.69	52.83	0.0	0.0	306442.0	16240767.35	446
2012-08-08	53.49	53.49	52.33	52.83	-0.34	-0.64	471438.0	24970266.85	659
2012-08-07	53.32	54.03	52.86	53.17	0.18	0.34	730254.0	39047396.65	843
2012-08-06	52.15	54.21	51.97	52.99	0.84	1.61	828919.0	44290533.4	1208
2012-08-05	51.97	52.15	51.52	52.15	0.16	0.31	426636.0	22084986.5	649
2012-08-04	52.15	52.51	51.79	51.99	0.34	0.66	504813.0	26296583.5	790
2012-08-01	51.17	52.15	50.99	51.65	0.5	0.98	461746.0	23846868.45	765
2012-07-31	50.45	51.52	50.45	51.15	0.68	1.35	587706.0	30005742.1	826
2012-07-30	50.99	51.52	50.45	50.47	-0.34	-0.67	712117.0	36237463.9	925
2012-07-29	49.47	51.17	48.93	50.81	1.34	2.71	630462.0	31549085.3	923
2012-07-28	48.12	49.65	48.12	49.47	1.86	3.91	685301.0	33586088.1	915
2012-07-25	47.95	47.95	47.41	47.61	-0.34	-0.71	202143.0	9634850.5	378
2012-07-24	47.41	48.31	47.14	47.95	0.16	0.33	446633.0	21361769.4	554
2012-07-23	48.12	48.48	47.59	47.79	-0.66	-1.36	339916.0	16334749.55	531
2012-07-22	48.12	48.66	47.41	48.45	0.66	1.38	397749.0	19183476.95	663
2012-07-21	47.14	47.77	46.96	47.79	0.68	1.44	407315.0	19261039.8	664
2012-07-18	45.44	47.59	45.44	47.11	1.35	2.95	694926.0	32610214.2	969
2012-07-17	45.89	47.41	45.44	45.76	-0.17	-0.37	448778.0	20831114.6	794
2012-07-16	46.43	46.78	45.62	45.93	-0.84	-1.8	378273.0	17445329.75	701
2012-07-15	48.66	48.66	46.43	46.77	-1.86	-3.82	466539.0	22071371.75	855
2012-07-14	49.11	49.47	48.31	48.63	-0.34	-0.69	333557.0	16220308.3	505
2012-07-11	49.47	49.65	48.48	48.97	-0.84	-1.69	225671.0	11068318.5	486
2012-07-10	50.09	50.63	49.11	49.81	-0.5	-0.99	264610.0	13215916.7	514
2012-07-09	51.17	51.35	50.0	50.31	-1.0	-1.95	464427.0	23501309.7	705
2012-07-08	51.52	51.62	50.99	51.31	0.0	0.0	411164.0	21115033.4	685
2012-07-07	50.63	51.52	50.45	51.31	0.5	0.98	429054.0	21892490.3	634
2012-07-04	50.99	51.17	50.45	50.81	-0.16	-0.31	661348.0	33648175.25	829
2012-07-03	50.63	51.52	50.63	50.97	0.32	0.63	583877.0	29841274.15	747
2012-07-02	49.82	50.81	49.82	50.65	0.68	1.36	464396.0	23432074.5	741
2012-07-01	49.82	50.27	49.11	49.97	0.34	0.69	586612.0	29214785.65	774
2012-06-30	49.82	50.45	48.93	49.63	1.18	2.44	574069.0	28465331.15	856
2012-06-27	50.45	50.63	46.78	48.45	-1.68	-3.35	712779.0	34703151.15	1426
2012-06-26	50.45	51.17	50.0	50.13	-0.52	-1.03	452239.0	22940893.05	657
2012-06-25	51.62	52.15	50.45	50.65	-1.16	-2.24	480548.0	24714702.55	839
2012-06-24	51.52	52.15	50.45	51.81	0.32	0.62	701594.0	35974528.3	1144
2012-06-23	51.97	52.33	51.35	51.49	-1.34	-2.54	654151.0	33856536.5	975
2012-06-20	52.69	53.13	52.15	52.83	0.5	0.96	529363.0	27889037.1	935
2012-06-19	52.15	52.86	51.62	52.33	0.34	0.65	872473.0	45705878.4	1260
2012-06-18	51.17	51.97	50.45	51.99	1.52	3.01	954724.0	48785755.3	1208
2012-06-17	50.27	50.63	50.09	50.47	0.0	0.0	340034.0	17157345.4	623
2012-06-16	51.35	51.79	46.43	50.47	-0.34	-0.67	912886.0	46063769.85	1498
2012-06-13	51.62	51.79	50.81	50.81	-0.5	-0.97	321273.0	16453657.7	606
2012-06-12	49.82	52.33	49.47	51.31	0.66	1.3	879451.0	45125015.0	1551
2012-06-11	50.63	51.62	50.45	50.65	0.34	0.68	621217.0	31722376.65	1005
2012-06-10	48.93	50.27	48.48	50.31	1.34	2.74	466026.0	23148557.95	687
2012-06-09	50.45	50.81	47.95	48.97	-0.5	-1.01	523941.0	25921328.0	882
2012-06-06	51.79	52.15	48.48	49.47	-1.84	-3.59	524566.0	26715491.65	1042
2012-06-05	52.51	53.13	51.17	51.31	-0.84	-1.61	606680.0	31716065.05	962
2012-06-04	50.99	52.96	50.45	52.15	0.66	1.28	684674.0	35450184.8	1224
2012-06-03	51.35	52.15	50.09	51.49	0.84	1.66	699888.0	35797455.65	976
2012-06-02	50.63	52.51	50.45	50.65	-5.21	-9.33	977967.0	50423482.8	1616
2012-05-30	57.7	57.7	55.01	55.86	-1.86	-3.22	636768.0	35933368.15	1041
2012-05-29	58.41	58.59	57.52	57.72	-0.16	-0.28	301298.0	17412305.95	547
2012-05-28	57.7	58.24	57.52	57.88	0.68	1.19	409659.0	23689898.35	675
2012-05-27	57.88	58.24	57.07	57.2	-1.02	-1.75	506349.0	29155714.3	867
2012-05-26	58.24	58.41	57.52	58.22	0.34	0.59	529228.0	30663611.9	827
2012-05-23	59.04	59.04	57.88	57.88	-1.52	-2.56	478794.0	27974587.5	1024
2012-05-22	60.92	61.1	59.04	59.4	-0.32	-0.54	1107673.0	66872676.75	1691
2012-05-21	58.59	60.56	58.41	59.72	1.34	2.3	1680177.0	99721632.35	2220
2012-05-20	57.52	58.68	57.07	58.38	1.34	2.35	1311607.0	76059485.85	1768
2012-05-19	57.52	58.06	56.36	57.04	-1.68	-2.86	1024002.0	58634090.4	1715
2012-05-16	58.24	59.04	57.7	58.72	-0.84	-1.41	938705.0	54798919.2	1611
2012-05-15	59.22	60.02	58.24	59.56	1.01	1.73	889392.0	52644816.5	1559
2012-05-14	59.04	61.28	57.88	58.55	-1.51	-2.51	1386895.0	82583439.75	2184
2012-05-13	62.89	63.25	59.94	60.06	-2.86	-4.55	1169472.0	72194332.7	2140
2012-05-12	61.37	63.78	56.71	62.92	2.02	3.32	1328956.0	80189548.9	2778
2012-05-09	65.3	65.57	60.92	60.9	-5.04	-7.64	1299446.0	83188840.8	2334
2012-05-08	67.09	67.27	65.93	65.94	-0.85	-1.27	866575.0	57586486.85	1681
2012-05-07	65.75	67.09	64.94	66.79	0.17	0.26	1889950.0	124633778.55	3076
2012-05-06	69.33	71.03	66.29	66.62	-2.87	-4.13	4126196.0	282144158.35	6576
2012-05-05	65.3	73.35	64.23	69.49	2.7	4.04	5461739.0	379423909.45	6595
2012-05-02	67.09	67.45	66.29	66.79	0.5	0.75	850127.0	56910264.5	1485
2012-05-01	66.11	67.8	65.93	66.29	0.35	0.53	1482570.0	99299875.75	2095
2012-04-30	66.46	66.82	64.94	65.94	-0.85	-1.27	1150220.0	75543664.6	1685
2012-04-29	67.8	68.34	66.29	66.79	-1.01	-1.49	1674339.0	112904156.85	2196
2012-04-28	68.16	68.43	67.45	67.8	0.5	0.74	965325.0	65624349.85	1411
2012-04-25	67.45	68.34	67.09	67.3	0.0	0.0	944703.0	63865504.7	1518
2012-04-24	67.99	68.34	67.0	67.3	-0.17	-0.25	1191385.0	80436968.25	1916
2012-04-23	67.99	69.33	66.64	67.47	-2.68	-3.82	1561919.0	105993685.45	2677
2012-04-22	72.81	72.99	69.5	70.15	-3.36	-4.57	3268849.0	231777512.05	5515
2012-04-21	70.67	73.53	70.67	73.51	6.54	9.77	3162763.0	229119038.15	4241
2012-04-18	68.43	68.43	65.57	66.97	-0.66	-0.98	1683006.0	112396745.6	2464
2012-04-17	64.94	67.63	63.78	67.63	4.03	6.34	1895625.0	124983559.15	2591
2012-04-16	67.45	68.97	61.28	63.6	-4.2	-6.19	2083812.0	135044492.0	3610
2012-04-15	68.61	71.65	67.09	67.8	-3.53	-4.95	1759768.0	122754685.45	3019
2012-04-14	74.16	74.69	71.03	71.33	-2.36	-3.2	1392433.0	102398318.65	2706
2012-04-11	73.89	75.5	69.95	73.69	-0.5	-0.67	2417922.0	175663208.85	4417
2012-04-10	74.69	78.9	72.99	74.19	-0.34	-0.46	5505687.0	421603485.45	8050
2012-04-09	71.2	75.68	70.31	74.53	2.7	3.76	3457757.0	252373364.5	4607
2012-04-08	76.21	76.93	68.16	71.83	-3.88	-5.12	2720080.0	198026538.15	4529
2012-04-07	74.51	77.56	73.35	75.71	1.68	2.27	3623663.0	273989592.65	4912
2012-04-04	76.75	78.36	72.37	74.03	-1.51	-2.0	5984726.0	447935704.2	9109
2012-04-03	69.33	75.5	68.79	75.54	6.73	9.78	3784642.0	274110147.5	3523
2012-04-02	68.79	69.5	67.09	68.81	0.66	0.97	3401993.0	232931428.2	4150
2012-04-01	65.93	68.61	65.3	68.15	1.69	2.54	3055344.0	205813547.7	3152
2012-03-31	65.3	66.82	64.76	66.46	1.52	2.34	968056.0	63738344.75	1530
2012-03-28	64.41	65.75	63.96	64.94	0.0	0.0	573156.0	37022964.45	1161
2012-03-27	66.29	66.29	64.76	64.94	-1.18	-1.78	759112.0	49651632.4	1429
2012-03-26	67.45	67.8	65.75	66.12	-1.18	-1.75	993463.0	66307386.05	1614
2012-03-25	66.82	67.63	66.11	67.3	1.01	1.52	1355363.0	90736074.7	1865
2012-03-24	65.75	66.64	65.48	66.29	1.18	1.81	1056691.0	69809685.45	1376
2012-03-21	65.48	65.75	63.96	65.11	-0.33	-0.5	1171675.0	76280423.55	1832
2012-03-20	65.93	66.29	64.94	65.44	-1.02	-1.53	1093688.0	71942633.3	1689
2012-03-19	67.63	67.8	66.29	66.46	-1.17	-1.73	1509394.0	101330237.45	2624
[truncated: 2,762 more rows]
