# Supplementary material for: Effective short-term forecasts of Saudi stock price trends using technical indicators and large-scale multivariate time series
Source: PeerJ Comput Sci. 2023 Jan 6;9:e1205. doi: 10.7717/peerj-cs.1205 (PMC10280263; doi:10.7717/peerj-cs.1205)
Supplement: Supplemental Information 3 [file peerj-cs-09-1205-s003.zip › TASI Dataset 2021/JAZIRA TAKAFUL_8012.csv]

date	open	high	low	close	change	change_percent	volume_traded	value_traded_SAR	number_trades
2020-03-19	13.14	14.0	13.12	13.56	0.68	5.28	1298815.0	17737672.44	1658
2020-03-18	12.5	13.0	12.48	12.88	0.28	2.22	407036.0	5188051.22	502
2020-03-17	12.4	12.62	12.02	12.6	0.58	4.83	412155.0	5122061.52	457
2020-03-16	12.68	12.96	12.02	12.02	-0.9	-6.97	234357.0	2954141.04	444
2020-03-15	13.4	13.4	12.8	12.92	-0.06	-0.46	281606.0	3667082.24	420
2020-03-12	12.02	13.16	12.0	12.98	-0.26	-1.96	406336.0	5102525.92	527
2020-03-11	14.52	14.52	13.04	13.24	-1.04	-7.28	759767.0	10470447.84	813
2020-03-10	14.46	14.46	13.3	14.28	0.9	6.73	1101583.0	15224095.38	912
2020-03-09	13.34	13.9	13.32	13.38	-1.4	-9.47	334249.0	4486169.1	465
2020-03-08	15.4	15.6	14.78	14.78	-1.64	-9.99	390897.0	5897446.56	633
2020-03-05	16.74	16.8	16.4	16.42	-0.24	-1.44	304268.0	5038658.9	501
2020-03-04	16.32	16.9	16.32	16.66	0.06	0.36	316881.0	5292889.8	415
2020-03-03	16.34	16.6	16.3	16.6	0.46	2.85	250173.0	4112760.92	387
2020-03-02	16.6	16.86	15.86	16.14	-0.28	-1.71	455005.0	7538272.76	496
2020-03-01	16.9	16.9	16.42	16.42	-0.78	-4.53	432359.0	7174325.44	613
2020-02-27	17.4	17.4	17.1	17.2	-0.2	-1.15	415992.0	7168330.96	547
2020-02-26	17.32	17.5	17.22	17.4	-0.26	-1.47	248361.0	4319426.52	372
2020-02-25	17.36	17.7	17.14	17.66	-0.1	-0.56	442837.0	7722516.84	594
2020-02-24	18.3	18.3	17.4	17.76	-0.62	-3.37	908543.0	16308719.64	1025
2020-02-23	18.32	18.66	18.14	18.38	0.08	0.44	954831.0	17578954.48	1164
2020-02-20	18.48	18.52	18.3	18.3	0.0	0.0	399948.0	7339833.76	427
2020-02-19	18.08	18.5	18.08	18.3	0.24	1.33	528226.0	9666987.68	575
2020-02-18	18.26	18.34	18.0	18.06	-0.2	-1.1	374594.0	6790830.86	463
2020-02-17	18.32	18.42	18.18	18.26	0.1	0.55	457681.0	8374148.42	481
2020-02-16	17.82	18.34	17.74	18.16	0.34	1.91	543658.0	9856634.72	643
2020-02-13	18.06	18.06	17.8	17.82	-0.18	-1.0	243416.0	4366260.42	336
2020-02-12	18.08	18.14	17.94	18.0	-0.06	-0.33	113742.0	2051313.58	260
2020-02-11	18.26	18.28	18.02	18.06	-0.16	-0.88	211264.0	3838219.84	342
2020-02-10	18.1	18.32	17.9	18.22	0.22	1.22	431112.0	7837019.1	577
2020-02-09	18.0	18.0	17.4	18.0	0.04	0.22	430597.0	7640901.8	611
2020-02-06	18.26	18.38	17.8	17.96	-0.26	-1.43	694423.0	12524512.52	789
2020-02-05	18.6	18.64	18.0	18.22	-0.34	-1.83	616671.0	11360261.24	663
2020-02-04	18.32	18.58	18.32	18.56	0.2	1.09	404482.0	7475806.06	570
2020-02-03	18.4	18.46	18.24	18.36	0.02	0.11	280347.0	5137997.28	499
2020-02-02	18.5	18.7	18.3	18.34	-0.36	-1.93	789843.0	14589849.86	973
2020-01-30	18.52	18.94	18.38	18.7	0.22	1.19	1382448.0	25801389.16	1324
2020-01-29	18.34	18.64	18.3	18.48	0.1	0.54	893062.0	16463096.68	992
2020-01-28	18.3	18.56	18.14	18.38	0.08	0.44	527700.0	9679235.98	673
2020-01-27	18.5	18.92	18.3	18.3	-0.2	-1.08	1156699.0	21599325.48	1238
2020-01-26	18.2	18.68	18.2	18.5	0.0	0.0	535786.0	9924635.72	727
2020-01-23	18.66	18.66	18.5	18.5	-0.16	-0.86	538155.0	9986429.88	674
2020-01-22	18.72	18.88	18.66	18.66	-0.04	-0.21	369505.0	6933844.46	483
2020-01-21	18.94	19.08	18.7	18.7	-0.22	-1.16	658725.0	12425430.98	961
2020-01-20	18.74	18.92	18.5	18.92	0.3	1.61	898488.0	16767416.0	927
2020-01-19	18.76	18.9	18.6	18.62	-0.04	-0.21	594781.0	11138276.52	733
2020-01-16	18.38	18.76	18.14	18.66	0.36	1.97	1005744.0	18646991.58	934
2020-01-15	18.14	18.6	18.12	18.3	0.2	1.1	1425815.0	26182411.4	1272
2020-01-14	18.02	18.26	17.92	18.1	0.22	1.23	953970.0	17229175.34	940
2020-01-13	17.58	18.14	17.58	17.88	0.36	2.05	773502.0	13895196.84	1048
2020-01-12	17.32	17.58	17.32	17.52	0.28	1.62	406985.0	7099969.9	501
2020-01-09	16.92	17.32	16.92	17.24	0.62	3.73	545599.0	9346127.22	571
2020-01-08	16.54	16.92	16.52	16.62	-0.52	-3.03	541487.0	9044747.08	606
2020-01-07	17.2	17.32	17.08	17.14	0.12	0.71	301448.0	5189473.06	496
2020-01-06	17.24	17.32	16.98	17.02	-0.22	-1.28	435302.0	7450922.54	551
2020-01-05	17.5	17.8	17.2	17.24	-0.66	-3.69	580535.0	10132969.46	777
2020-01-02	17.62	18.2	17.62	17.9	0.28	1.59	919895.0	16477413.64	1032
2020-01-01	17.7	17.72	17.52	17.62	-0.12	-0.68	378699.0	6671879.42	520
2019-12-31	17.9	17.9	17.5	17.74	-0.16	-0.89	533023.0	9429421.18	703
2019-12-30	17.78	18.5	17.5	17.9	0.18	1.02	1485957.0	26968513.26	1884
2019-12-29	17.2	17.82	17.18	17.72	0.54	3.14	862900.0	15129799.62	969
2019-12-26	17.06	17.3	17.06	17.18	0.04	0.23	564725.0	9710464.24	570
2019-12-25	17.58	17.8	17.1	17.14	-0.66	-3.71	1528383.0	26630989.14	1625
2019-12-24	16.92	18.24	16.9	17.8	0.98	5.83	3635427.0	64193373.84	3497
2019-12-23	16.5	16.96	16.5	16.82	0.36	2.19	1006480.0	16886658.46	1078
2019-12-22	16.32	16.48	16.2	16.46	0.28	1.73	628934.0	10281663.42	700
2019-12-19	16.28	16.36	16.0	16.18	-0.04	-0.25	478138.0	7738932.56	625
2019-12-18	15.98	16.38	15.98	16.22	0.28	1.76	1128717.0	18293591.6	1009
2019-12-17	15.6	16.04	15.58	15.94	0.34	2.18	1188583.0	18826906.86	951
2019-12-16	15.48	15.64	15.46	15.6	0.14	0.91	316409.0	4914885.42	264
2019-12-15	15.38	15.6	15.32	15.46	0.08	0.52	193678.0	2995686.16	297
2019-12-12	15.34	15.46	15.3	15.38	0.02	0.13	270546.0	4151570.26	268
2019-12-11	15.36	15.4	15.32	15.36	0.04	0.26	61911.0	951052.2	108
2019-12-10	15.34	15.4	15.28	15.32	-0.04	-0.26	70566.0	1081333.04	110
2019-12-09	15.46	15.5	15.36	15.36	-0.06	-0.39	169370.0	2612688.58	168
2019-12-08	15.32	15.42	15.32	15.42	0.12	0.78	108701.0	1672469.5	118
2019-12-05	15.24	15.34	15.2	15.3	0.08	0.53	51984.0	794439.82	132
2019-12-04	15.34	15.34	15.2	15.22	-0.18	-1.17	110467.0	1685739.3	216
2019-12-03	15.56	15.78	15.4	15.4	-0.18	-1.16	100580.0	1566185.98	204
2019-12-02	15.5	15.62	15.36	15.58	0.04	0.26	218388.0	3383589.4	188
2019-12-01	15.4	15.56	15.4	15.54	0.12	0.78	44576.0	690304.16	109
2019-11-28	15.32	15.42	15.32	15.42	-0.02	-0.13	25091.0	385411.36	75
2019-11-27	15.3	15.44	15.3	15.44	0.1	0.65	36980.0	568079.52	87
2019-11-26	15.3	15.34	15.22	15.34	0.02	0.13	66121.0	1009514.6	151
2019-11-25	15.4	15.4	15.3	15.32	-0.08	-0.52	81595.0	1253162.96	172
2019-11-24	15.56	15.62	15.4	15.4	-0.2	-1.28	128055.0	1990100.22	133
2019-11-21	15.66	15.68	15.6	15.6	-0.16	-1.02	87512.0	1369073.08	169
2019-11-20	15.66	15.76	15.6	15.76	0.06	0.38	69347.0	1088690.02	112
2019-11-19	15.94	15.94	15.66	15.7	-0.16	-1.01	229690.0	3636700.42	259
2019-11-18	15.3	15.88	15.3	15.86	0.44	2.85	381235.0	5977492.8	425
2019-11-17	15.38	15.42	15.2	15.42	0.08	0.52	155764.0	2384974.76	189
2019-11-14	15.4	15.48	15.34	15.34	-0.1	-0.65	114329.0	1765014.7	127
2019-11-13	15.5	15.66	15.44	15.44	-0.06	-0.39	100515.0	1560109.14	206
2019-11-12	15.42	15.52	15.4	15.5	0.08	0.52	166049.0	2564027.4	210
2019-11-11	15.38	15.42	15.32	15.42	0.08	0.52	53611.0	824106.9	138
2019-11-10	15.38	15.44	15.3	15.34	0.0	0.0	123497.0	1898539.24	167
2019-11-07	15.5	15.56	15.3	15.34	-0.2	-1.29	101746.0	1569796.46	186
2019-11-06	15.4	15.7	15.4	15.54	0.04	0.26	114532.0	1782956.52	157
2019-11-05	15.4	15.6	15.4	15.5	0.12	0.78	90877.0	1407868.0	176
2019-11-04	15.24	15.4	15.12	15.38	0.28	1.85	77729.0	1186992.64	209
2019-11-03	15.16	15.3	15.0	15.1	-0.5	-3.21	90894.0	1378298.56	172
2019-10-31	15.66	15.66	15.58	15.6	-0.1	-0.64	37483.0	584939.66	66
2019-10-30	15.56	15.7	15.56	15.7	0.18	1.16	84302.0	1319114.02	89
2019-10-29	15.62	15.66	15.52	15.52	-0.28	-1.77	65009.0	1013919.3	136
2019-10-28	15.9	15.92	15.8	15.8	-0.12	-0.75	50743.0	806089.58	88
2019-10-27	16.0	16.0	15.88	15.92	-0.06	-0.38	43528.0	693894.2	81
2019-10-24	16.0	16.0	15.98	15.98	-0.02	-0.13	38192.0	610636.04	68
2019-10-23	16.0	16.14	15.92	16.0	-0.02	-0.12	88362.0	1415998.3	166
2019-10-22	15.84	16.1	15.84	16.02	0.22	1.39	122592.0	1961771.88	161
2019-10-21	15.7	15.8	15.6	15.8	0.1	0.64	97815.0	1534806.02	157
2019-10-20	15.78	15.88	15.6	15.7	0.12	0.77	147643.0	2322311.06	187
2019-10-17	15.54	15.58	15.4	15.58	0.06	0.39	63777.0	989118.78	109
2019-10-16	15.36	15.52	15.34	15.52	0.12	0.78	39732.0	612497.98	92
2019-10-15	15.6	15.6	15.36	15.4	-0.24	-1.53	49218.0	761513.3	141
2019-10-14	15.62	15.76	15.6	15.64	-0.12	-0.76	99608.0	1561762.06	124
2019-10-13	15.98	15.98	15.76	15.76	-0.22	-1.38	50100.0	794234.7	78
2019-10-10	15.96	16.0	15.9	15.98	-0.14	-0.87	77750.0	1241264.12	103
2019-10-09	16.3	16.3	16.02	16.12	-0.12	-0.74	143462.0	2317606.16	158
2019-10-08	16.5	16.64	16.18	16.24	-0.06	-0.37	328397.0	5382029.28	476
2019-10-07	16.12	16.42	16.1	16.3	0.16	0.99	163686.0	2658708.02	255
2019-10-06	16.1	16.18	16.02	16.14	0.14	0.88	66898.0	1078743.36	91
2019-10-03	16.0	16.04	15.96	16.0	0.0	0.0	74744.0	1195659.42	93
2019-10-02	15.9	16.1	15.9	16.0	0.0	0.0	130102.0	2078426.32	149
2019-10-01	16.1	16.2	16.0	16.0	-0.06	-0.37	205583.0	3309545.66	240
2019-09-30	16.0	16.08	16.0	16.06	0.04	0.25	74660.0	1197374.24	125
2019-09-29	15.82	16.02	15.82	16.02	0.22	1.39	144496.0	2304928.34	200
2019-09-26	15.82	15.9	15.8	15.8	-0.02	-0.13	47962.0	760526.12	111
2019-09-25	15.84	15.84	15.8	15.82	0.0	0.0	51654.0	816993.42	92
2019-09-24	15.7	15.92	15.7	15.82	0.14	0.89	85842.0	1356757.5	163
2019-09-22	15.6	15.76	15.58	15.68	0.14	0.9	70591.0	1104813.38	92
2019-09-19	15.56	15.6	15.5	15.54	-0.08	-0.51	67835.0	1054965.74	111
2019-09-18	15.68	15.7	15.56	15.62	0.06	0.39	27394.0	428832.66	78
2019-09-17	15.66	15.7	15.56	15.56	0.06	0.39	52070.0	812418.4	127
2019-09-16	15.86	15.98	15.5	15.5	-0.32	-2.02	88367.0	1384978.74	192
2019-09-15	15.8	15.96	15.5	15.82	-0.06	-0.38	123114.0	1933071.74	157
2019-09-12	16.0	16.0	15.88	15.88	-0.02	-0.13	61821.0	986000.74	116
2019-09-11	16.18	16.18	15.8	15.9	-0.3	-1.85	191635.0	3055758.96	237
2019-09-10	16.36	16.42	16.18	16.2	-0.16	-0.98	161168.0	2621605.12	204
2019-09-09	16.36	16.46	16.24	16.36	0.0	0.0	109689.0	1792307.66	143
2019-09-08	16.2	16.36	16.16	16.36	0.22	1.36	135478.0	2205441.14	171
2019-09-05	16.36	16.46	16.14	16.14	-0.16	-0.98	214518.0	3499518.48	270
2019-09-04	15.98	16.3	15.92	16.3	0.38	2.39	231337.0	3719215.38	320
2019-09-03	16.1	16.14	15.92	15.92	-0.18	-1.12	158233.0	2538298.62	241
2019-09-02	15.88	16.1	15.88	16.1	0.12	0.75	73139.0	1170097.68	130
2019-09-01	16.1	16.1	15.8	15.98	-0.1	-0.62	131023.0	2087313.28	266
2019-08-29	16.16	16.22	16.0	16.08	-0.02	-0.12	203866.0	3287574.7	541
2019-08-28	16.28	16.28	16.06	16.1	-0.18	-1.11	199655.0	3225604.22	592
2019-08-27	16.34	16.34	16.22	16.28	-0.2	-1.21	89316.0	1454294.12	193
2019-08-26	16.3	16.5	16.28	16.48	-0.02	-0.12	173892.0	2843178.58	379
2019-08-25	16.62	16.62	16.4	16.5	-0.36	-2.14	118742.0	1957022.72	358
2019-08-22	16.98	16.98	16.72	16.86	-0.18	-1.06	116627.0	1963168.94	234
2019-08-21	17.18	17.18	17.0	17.04	-0.18	-1.05	90614.0	1544487.62	154
2019-08-20	17.34	17.34	17.2	17.22	-0.06	-0.35	87136.0	1503532.1	128
2019-08-19	17.2	17.48	17.2	17.28	0.12	0.7	234824.0	4069655.26	262
2019-08-18	17.12	17.28	17.04	17.16	-0.02	-0.12	131844.0	2261155.32	183
2019-08-08	17.28	17.28	17.02	17.18	-0.08	-0.46	206711.0	3542759.38	319
2019-08-07	17.08	17.36	17.04	17.26	0.26	1.53	315388.0	5438732.7	402
2019-08-06	16.56	17.12	16.56	17.0	0.22	1.31	237190.0	4017089.56	328
2019-08-05	16.7	16.78	16.54	16.78	0.06	0.36	84947.0	1414543.68	194
2019-08-04	16.9	16.94	16.7	16.72	-0.24	-1.42	74344.0	1250384.6	166
2019-08-01	16.94	17.04	16.9	16.96	-0.04	-0.24	77005.0	1307695.38	122
2019-07-31	16.96	17.1	16.94	17.0	-0.1	-0.58	29153.0	496394.92	78
2019-07-30	17.0	17.14	16.94	17.1	0.08	0.47	57534.0	979002.08	131
2019-07-29	17.0	17.04	16.98	17.02	0.02	0.12	96492.0	1640764.7	113
2019-07-28	16.88	17.06	16.88	17.0	0.0	0.0	67011.0	1140098.48	140
2019-07-25	16.92	17.0	16.82	17.0	0.02	0.12	165810.0	2801517.9	209
2019-07-24	17.0	17.0	16.94	16.98	0.06	0.35	24106.0	408936.94	64
2019-07-23	17.08	17.08	16.88	16.92	-0.14	-0.82	116670.0	1981615.12	149
2019-07-22	17.0	17.16	16.98	17.06	0.02	0.12	154997.0	2644423.68	172
2019-07-21	17.22	17.28	16.84	17.04	-0.4	-2.29	241645.0	4136599.76	296
2019-07-18	17.52	17.52	17.36	17.44	-0.06	-0.34	91158.0	1587897.46	171
2019-07-17	17.52	17.56	17.4	17.5	-0.08	-0.46	210435.0	3671354.28	304
2019-07-16	17.78	17.78	17.58	17.58	-0.18	-1.01	253712.0	4477819.66	343
2019-07-15	17.54	17.76	17.44	17.76	0.24	1.37	262594.0	4626349.98	358
2019-07-14	17.34	17.7	17.3	17.52	0.26	1.51	701549.0	12288337.84	790
2019-07-11	17.0	17.3	17.0	17.26	0.32	1.89	430821.0	7400855.82	461
2019-07-10	16.76	16.98	16.72	16.94	0.3	1.8	152058.0	2564255.56	169
2019-07-09	16.62	16.64	16.58	16.64	0.04	0.24	44084.0	732956.2	71
2019-07-08	16.7	16.7	16.58	16.6	-0.2	-1.19	58641.0	974422.98	117
2019-07-07	16.9	16.9	16.7	16.8	-0.08	-0.47	47069.0	788891.88	91
2019-07-04	16.9	16.94	16.76	16.88	-0.08	-0.47	57472.0	969430.76	100
2019-07-03	16.7	16.96	16.7	16.96	0.24	1.44	102303.0	1727410.78	200
2019-07-02	16.88	16.88	16.7	16.72	-0.08	-0.48	81170.0	1362609.4	124
2019-07-01	16.7	16.9	16.7	16.8	0.12	0.72	64978.0	1091710.66	96
2019-06-30	16.8	16.8	16.66	16.68	-0.02	-0.12	86805.0	1449994.96	165
2019-06-27	16.58	17.1	16.5	16.7	0.3	1.83	330137.0	5557661.36	563
2019-06-26	16.5	16.6	16.38	16.4	-0.1	-0.61	56427.0	930659.26	151
2019-06-25	16.2	16.5	16.2	16.5	0.28	1.73	69047.0	1124438.6	152
2019-06-24	16.52	16.52	16.16	16.22	-0.3	-1.82	79017.0	1289087.76	224
2019-06-23	16.92	17.0	16.52	16.52	-0.38	-2.25	87802.0	1475760.74	107
2019-06-20	17.06	17.06	16.8	16.9	-0.12	-0.71	109556.0	1848820.44	155
2019-06-19	17.04	17.18	17.0	17.02	-0.06	-0.35	199322.0	3402752.0	199
2019-06-18	17.02	17.12	17.0	17.08	-0.06	-0.35	120479.0	2053253.02	149
2019-06-17	17.0	17.2	16.96	17.14	0.22	1.3	124555.0	2122780.82	170
2019-06-16	16.72	17.0	16.72	16.92	0.22	1.32	107190.0	1809569.46	173
2019-06-13	16.86	17.0	16.7	16.7	-0.3	-1.76	129213.0	2174112.72	159
2019-06-12	17.08	17.18	16.92	17.0	-0.12	-0.7	181726.0	3091578.96	202
2019-06-11	16.8	17.12	16.78	17.12	0.32	1.9	236690.0	4016271.38	254
2019-06-10	16.44	16.8	16.44	16.8	0.38	2.31	91771.0	1529325.22	156
2019-06-09	16.26	16.78	16.26	16.42	0.32	1.99	77857.0	1280052.72	129
2019-05-30	16.14	16.32	16.1	16.1	-0.1	-0.62	71516.0	1158183.38	119
2019-05-29	16.1	16.2	16.1	16.2	0.14	0.87	34536.0	556832.54	76
2019-05-28	16.2	16.2	16.04	16.06	-0.04	-0.25	39084.0	629316.72	78
2019-05-27	16.0	16.12	15.98	16.1	0.12	0.75	63471.0	1019130.92	125
2019-05-26	16.12	16.12	15.76	15.98	-0.32	-1.96	123129.0	1964567.2	187
2019-05-23	16.6	16.6	16.3	16.3	-0.3	-1.81	69974.0	1149262.34	88
2019-05-22	16.6	16.64	16.56	16.6	0.0	0.0	80816.0	1341328.8	139
2019-05-21	16.08	16.8	16.04	16.6	0.54	3.36	258386.0	4266869.82	415
2019-05-20	16.24	16.32	16.0	16.06	-0.46	-2.78	152299.0	2448514.74	229
2019-05-19	17.0	17.0	16.5	16.52	-0.54	-3.17	192097.0	3211391.4	241
2019-05-16	17.1	17.1	17.0	17.06	-0.08	-0.47	147054.0	2506462.76	189
2019-05-15	17.1	17.3	17.0	17.14	0.24	1.42	359989.0	6160885.96	385
2019-05-14	17.0	17.2	16.02	16.9	-0.24	-1.4	323516.0	5365313.88	299
2019-05-13	17.94	17.94	16.9	17.14	-0.86	-4.78	252713.0	4356986.94	326
2019-05-12	18.1	18.22	18.0	18.0	-0.08	-0.44	170632.0	3082475.54	211
2019-05-09	18.28	18.4	18.0	18.08	-0.06	-0.33	86110.0	1559222.82	159
2019-05-08	18.1	18.2	17.96	18.14	0.04	0.22	106094.0	1916911.7	148
2019-05-07	18.32	18.32	18.1	18.1	-0.24	-1.31	79865.0	1455512.48	124
2019-05-06	18.56	18.58	18.2	18.34	-0.32	-1.71	190243.0	3489859.08	198
2019-05-05	18.92	18.92	18.64	18.66	-0.24	-1.27	190839.0	3575093.6	244
2019-05-02	19.12	19.12	18.9	18.9	-0.22	-1.15	261688.0	4966671.62	280
2019-05-01	19.0	19.2	18.86	19.12	0.06	0.31	212072.0	4030555.88	272
2019-04-30	19.22	19.24	19.0	19.06	-0.12	-0.63	149014.0	2852672.42	217
2019-04-29	19.24	19.4	19.16	19.18	0.0	0.0	189859.0	3660173.28	274
2019-04-28	19.06	19.2	19.0	19.18	0.2	1.05	167139.0	3192307.4	274
2019-04-25	18.9	19.0	18.74	18.98	0.08	0.42	168116.0	3171984.02	332
2019-04-24	19.06	19.22	18.9	18.9	-0.34	-1.77	248601.0	4742085.7	311
2019-04-23	19.22	19.36	19.16	19.24	0.04	0.21	250481.0	4814261.74	264
2019-04-22	19.36	19.38	19.16	19.2	-0.2	-1.03	156356.0	3013843.56	265
2019-04-21	19.5	19.6	19.38	19.4	-0.1	-0.51	121416.0	2364307.58	190
2019-04-18	19.5	19.62	19.4	19.5	0.0	0.0	114045.0	2224036.34	206
2019-04-17	19.44	19.76	19.3	19.5	0.04	0.21	391169.0	7618536.1	479
2019-04-16	19.78	19.92	19.46	19.46	-0.3	-1.52	436616.0	8620553.92	410
2019-04-15	19.58	19.96	19.58	19.76	0.22	1.13	766746.0	15203287.34	788
2019-04-14	19.24	19.58	19.1	19.54	0.34	1.77	501853.0	9722270.04	555
2019-04-11	19.42	19.42	19.2	19.2	-0.28	-1.44	314065.0	6062817.42	412
2019-04-10	19.28	19.6	19.26	19.48	0.24	1.25	746430.0	14524925.8	809
2019-04-09	18.74	19.3	18.74	19.24	0.54	2.89	953516.0	18182469.92	914
2019-04-08	18.6	18.72	18.52	18.7	0.12	0.65	263178.0	4905649.0	311
2019-04-07	18.5	18.62	18.4	18.58	-0.02	-0.11	264609.0	4896608.0	262
2019-04-04	18.7	18.8	18.52	18.6	-0.12	-0.64	183430.0	3416583.78	216
2019-04-03	18.6	18.86	18.58	18.72	0.18	0.97	323153.0	6064934.12	398
2019-04-02	18.46	18.68	18.46	18.54	0.04	0.22	217745.0	4050180.06	288
2019-04-01	18.3	18.5	18.26	18.5	0.14	0.76	215156.0	3962415.58	300
2019-03-31	18.42	18.48	18.24	18.36	-0.08	-0.43	204886.0	3758746.32	263
2019-03-28	18.58	18.7	18.44	18.44	-0.06	-0.32	249283.0	4632680.02	379
2019-03-27	18.24	18.56	18.22	18.5	0.3	1.65	383680.0	7073801.94	524
2019-03-26	18.2	18.34	18.1	18.2	-0.12	-0.66	98042.0	1784134.0	234
2019-03-25	18.4	18.44	18.16	18.32	-0.08	-0.43	226752.0	4141564.82	363
2019-03-24	18.54	18.58	18.4	18.4	-0.22	-1.18	254976.0	4709227.44	322
2019-03-21	18.7	18.72	18.54	18.62	-0.08	-0.43	146492.0	2723833.38	248
2019-03-20	18.76	18.78	18.62	18.7	-0.08	-0.43	215235.0	4023577.18	254
2019-03-19	19.08	19.08	18.78	18.78	-0.32	-1.68	315324.0	5963931.68	439
2019-03-18	19.12	19.36	18.94	19.1	0.14	0.74	1043397.0	19943960.62	1117
2019-03-17	18.62	19.0	18.62	18.96	0.46	2.49	626773.0	11805279.68	627
2019-03-14	18.44	18.6	18.4	18.5	0.04	0.22	124358.0	2298457.42	146
2019-03-13	18.44	18.5	18.22	18.46	0.02	0.11	212769.0	3914044.7	263
2019-03-12	18.4	18.5	18.4	18.44	0.04	0.22	124225.0	2290412.52	224
2019-03-11	18.6	18.88	18.34	18.4	-0.08	-0.43	517975.0	9664990.94	712
2019-03-10	18.12	18.48	18.0	18.48	0.32	1.76	421920.0	7691266.22	470
2019-03-07	18.18	18.18	17.86	18.16	0.0	0.0	293255.0	5274667.22	388
2019-03-06	17.82	18.32	17.72	18.16	0.38	2.14	644977.0	11671529.64	828
2019-03-05	17.72	17.8	17.64	17.78	0.08	0.45	91405.0	1621407.94	162
2019-03-04	17.62	17.7	17.6	17.7	0.04	0.23	62540.0	1103256.4	113
2019-03-03	17.7	17.72	17.5	17.66	0.0	0.0	168488.0	2968372.3	275
2019-02-28	17.56	17.7	17.5	17.66	0.0	0.0	99799.0	1757408.92	177
2019-02-27	17.68	17.68	17.54	17.66	-0.04	-0.23	103145.0	1815443.14	175
2019-02-26	17.68	17.72	17.6	17.7	0.04	0.23	142807.0	2522820.8	149
2019-02-25	17.8	17.8	17.66	17.66	-0.24	-1.34	84841.0	1503304.44	144
2019-02-24	17.9	17.9	17.82	17.9	-0.02	-0.11	61626.0	1100549.32	94
2019-02-21	17.98	18.06	17.92	17.92	0.0	0.0	122377.0	2199764.52	187
2019-02-20	17.88	17.94	17.84	17.92	0.02	0.11	109757.0	1964133.74	141
2019-02-19	17.76	17.9	17.74	17.9	0.14	0.79	198676.0	3533946.08	188
2019-02-18	17.8	17.86	17.76	17.76	-0.12	-0.67	99885.0	1778312.1	124
2019-02-17	17.82	17.88	17.76	17.88	0.08	0.45	72505.0	1289584.94	87
2019-02-14	17.84	17.86	17.76	17.8	-0.06	-0.34	111389.0	1981472.38	123
2019-02-13	17.88	17.88	17.78	17.86	-0.04	-0.22	117709.0	2098392.58	170
2019-02-12	17.76	17.9	17.76	17.9	0.14	0.79	82373.0	1468089.64	132
2019-02-11	17.8	17.86	17.76	17.76	-0.02	-0.11	74089.0	1317614.68	122
2019-02-10	17.86	18.0	17.76	17.78	-0.12	-0.67	93894.0	1674271.92	157
2019-02-07	18.0	18.0	17.74	17.9	-0.08	-0.44	182379.0	3256272.56	212
2019-02-06	17.96	18.1	17.9	17.98	-0.06	-0.33	185309.0	3335066.84	175
2019-02-05	18.0	18.16	17.9	18.04	0.04	0.22	211949.0	3815422.22	253
2019-02-04	18.36	18.36	18.0	18.0	-0.4	-2.17	300146.0	5445857.4	307
2019-02-03	18.34	18.42	18.2	18.4	0.12	0.66	284550.0	5216177.0	311
2019-01-31	18.16	18.36	18.02	18.28	0.16	0.88	561716.0	10225458.36	506
2019-01-30	18.1	18.2	18.06	18.12	-0.02	-0.11	211752.0	3836531.38	264
2019-01-29	17.9	18.3	17.78	18.14	0.24	1.34	976467.0	17669379.0	926
2019-01-28	17.62	17.9	17.56	17.9	0.22	1.24	328744.0	5830454.84	363
2019-01-27	17.64	17.74	17.56	17.68	0.0	0.0	129876.0	2293446.74	180
2019-01-24	17.7	17.74	17.6	17.68	-0.08	-0.45	128690.0	2275511.0	173
2019-01-23	17.76	17.76	17.7	17.76	0.02	0.11	151341.0	2682143.74	169
2019-01-22	17.7	17.8	17.64	17.74	0.04	0.23	155277.0	2752850.84	211
2019-01-21	17.6	17.7	17.5	17.7	0.08	0.45	110985.0	1957045.06	148
2019-01-20	17.62	17.7	17.6	17.62	0.02	0.11	75698.0	1335796.14	118
2019-01-17	17.7	17.7	17.6	17.6	-0.1	-0.56	112830.0	1991145.82	141
2019-01-16	17.7	17.88	17.64	17.7	0.1	0.57	182380.0	3235110.08	245
2019-01-15	17.6	17.68	17.56	17.6	0.02	0.11	93962.0	1653623.26	128
2019-01-14	17.66	17.66	17.52	17.58	-0.06	-0.34	114707.0	2018571.94	133
2019-01-13	17.74	17.76	17.54	17.64	-0.06	-0.34	216491.0	3817064.12	238
2019-01-10	17.76	17.8	17.62	17.7	-0.04	-0.23	196180.0	3473734.14	240
2019-01-09	17.88	17.98	17.68	17.74	-0.16	-0.89	226920.0	4030274.96	281
2019-01-08	17.8	17.96	17.7	17.9	0.1	0.56	268721.0	4780902.44	309
2019-01-07	17.6	17.8	17.54	17.8	0.2	1.14	243846.0	4315540.54	297
2019-01-06	17.52	17.68	17.5	17.6	0.1	0.57	143242.0	2518205.82	210
2019-01-03	17.52	17.6	17.34	17.5	-0.04	-0.23	102247.0	1784772.92	197
2019-01-02	17.66	17.7	17.5	17.54	-0.16	-0.9	78908.0	1386103.28	112
2019-01-01	17.52	17.7	17.44	17.7	0.18	1.03	100581.0	1769684.98	182
2018-12-31	17.64	17.7	17.52	17.52	-0.12	-0.68	170830.0	3010930.86	234
2018-12-30	17.72	17.72	17.62	17.64	0.02	0.11	63571.0	1123127.94	183
2018-12-27	17.86	17.88	17.6	17.62	-0.18	-1.01	274224.0	4854686.66	370
2018-12-26	17.62	17.82	17.62	17.8	-0.06	-0.34	233588.0	4136100.98	247
2018-12-25	17.66	17.88	17.64	17.86	-0.02	-0.11	177180.0	3137238.22	273
2018-12-24	18.0	18.2	17.88	17.88	-0.1	-0.56	237150.0	4272021.28	406
2018-12-23	17.1	17.98	17.1	17.98	0.1	0.56	404130.0	7084598.4	632
2018-12-20	18.32	18.34	17.6	17.88	-0.6	-3.25	424385.0	7640029.7	560
2018-12-19	18.5	18.6	18.4	18.48	-0.24	-1.28	181747.0	3362806.62	247
2018-12-18	18.52	18.88	18.5	18.72	-0.06	-0.32	419421.0	7826901.9	429
2018-12-17	18.94	19.0	18.6	18.78	-0.22	-1.16	662747.0	12412376.22	671
2018-12-16	18.68	19.1	18.56	19.0	0.32	1.71	893747.0	16881932.64	928
2018-12-13	18.66	18.88	18.46	18.68	0.14	0.76	555999.0	10371624.46	464
2018-12-12	18.42	18.7	18.42	18.54	0.1	0.54	375441.0	6974438.24	500
2018-12-11	18.4	18.52	18.3	18.44	0.18	0.99	333924.0	6132413.06	426
2018-12-10	18.64	18.9	18.26	18.26	-0.24	-1.3	1160884.0	21721405.4	1313
2018-12-09	18.3	18.58	18.2	18.5	0.22	1.2	663701.0	12206126.42	624
2018-12-06	17.96	18.38	17.88	18.28	0.46	2.58	1319819.0	24032918.42	1317
2018-12-05	17.68	17.82	17.54	17.82	0.1	0.56	218007.0	3861935.3	263
2018-12-04	17.72	17.86	17.68	17.72	0.02	0.11	234042.0	4156159.94	332
2018-12-03	17.84	18.1	17.7	17.7	-0.1	-0.56	457917.0	8195293.56	428
2018-12-02	17.64	17.9	17.56	17.8	0.26	1.48	326080.0	5792715.5	349
2018-11-29	17.48	17.64	17.44	17.54	0.1	0.57	290881.0	5101218.8	295
2018-11-28	17.32	17.78	17.32	17.44	0.14	0.81	384391.0	6747855.12	458
2018-11-27	17.24	17.38	17.22	17.3	0.06	0.35	163890.0	2834169.14	240
2018-11-26	17.4	17.4	17.16	17.24	-0.06	-0.35	85751.0	1479318.2	179
2018-11-25	17.6	17.7	17.3	17.3	-0.4	-2.26	135841.0	2382826.44	233
2018-11-22	17.56	17.9	17.52	17.7	-0.04	-0.23	159306.0	2811230.6	183
2018-11-21	17.1	17.74	17.08	17.74	0.52	3.02	199534.0	3456604.14	274
2018-11-20	17.44	17.54	17.22	17.22	-0.18	-1.03	123552.0	2142883.48	182
2018-11-19	17.5	17.68	17.26	17.4	-0.1	-0.57	176501.0	3075817.96	286
2018-11-18	18.2	18.2	17.5	17.5	-0.66	-3.63	202631.0	3643979.96	212
2018-11-15	18.1	18.62	18.04	18.16	0.0	0.0	431333.0	7908421.96	474
2018-11-14	18.22	18.22	18.0	18.16	-0.14	-0.77	292861.0	5299304.08	316
2018-11-13	18.08	18.38	17.96	18.3	0.24	1.33	623093.0	11322185.94	637
2018-11-12	18.2	18.22	18.0	18.06	-0.12	-0.66	264938.0	4802663.92	364
2018-11-11	18.34	18.7	18.14	18.18	-0.12	-0.66	682053.0	12538898.56	787
2018-11-08	18.04	18.54	17.94	18.3	0.18	0.99	555628.0	10197317.4	618
2018-11-07	18.28	18.28	17.92	18.12	0.12	0.67	184530.0	3334084.98	269
2018-11-06	17.88	18.34	17.76	18.0	0.16	0.9	286036.0	5177254.0	414
2018-11-05	17.9	17.94	17.8	17.84	-0.06	-0.34	154218.0	2750637.44	147
2018-11-04	17.7	18.06	17.7	17.9	0.14	0.79	205967.0	3695780.5	271
2018-11-01	18.02	18.18	17.7	17.76	-0.26	-1.44	250517.0	4496185.64	308
2018-10-31	17.88	18.2	17.88	18.02	0.16	0.9	375355.0	6774825.72	400
2018-10-30	18.0	18.1	17.52	17.86	0.16	0.9	538411.0	9574084.24	670
2018-10-29	17.12	17.94	17.0	17.7	0.58	3.39	545167.0	9529757.88	702
2018-10-28	16.96	17.2	16.9	17.12	0.16	0.94	222956.0	3808544.86	396
2018-10-25	17.5	17.7	16.8	16.96	-0.34	-1.97	747196.0	12809969.72	948
2018-10-24	16.1	17.3	16.04	17.3	1.56	9.91	765637.0	12895394.14	959
2018-10-23	15.0	16.2	15.0	15.74	0.52	3.42	793508.0	12281335.18	1173
2018-10-22	16.1	16.12	15.2	15.22	-0.9	-5.58	289518.0	4553392.9	399
2018-10-21	15.64	16.5	15.64	16.12	-0.64	-3.82	133197.0	2151298.04	220
2018-10-18	17.02	17.02	16.76	16.76	-0.24	-1.41	132173.0	2234089.38	179
2018-10-17	16.92	17.18	16.9	17.0	0.3	1.8	155982.0	2650484.08	218
2018-10-16	16.52	17.0	16.0	16.7	-0.2	-1.18	147830.0	2466351.68	235
2018-10-15	16.88	16.96	16.58	16.9	0.36	2.18	158843.0	2667906.16	210
2018-10-14	18.1	18.1	16.54	16.54	-1.82	-9.91	379516.0	6440969.7	476
2018-10-11	18.98	18.98	18.0	18.36	-0.74	-3.87	122858.0	2265281.48	221
2018-10-10	19.22	19.22	18.98	19.1	-0.1	-0.52	38593.0	736793.1	85
2018-10-09	19.3	19.3	19.16	19.2	-0.02	-0.1	37918.0	727991.0	71
2018-10-08	19.12	19.3	19.12	19.22	0.1	0.52	53345.0	1026435.54	110
2018-10-07	19.3	19.68	19.08	19.12	-0.02	-0.1	173678.0	3373706.48	256
2018-10-04	19.5	19.5	19.14	19.14	-0.32	-1.64	149927.0	2892612.36	233
2018-10-03	19.44	19.8	19.32	19.46	0.02	0.1	440783.0	8635893.12	479
2018-10-02	18.94	19.44	18.9	19.44	0.56	2.97	366059.0	7014983.6	481
2018-10-01	18.8	18.88	18.78	18.88	0.14	0.75	93654.0	1762109.44	117
2018-09-30	18.9	18.9	18.7	18.74	0.0	0.0	74433.0	1397758.08	122
2018-09-27	18.8	18.8	18.6	18.74	0.02	0.11	60987.0	1141231.2	147
2018-09-26	18.72	18.96	18.7	18.72	-0.06	-0.32	157534.0	2956656.92	226
2018-09-25	18.8	18.82	18.72	18.78	-0.02	-0.11	57962.0	1089074.3	125
2018-09-20	18.82	18.92	18.72	18.8	-0.02	-0.11	68560.0	1291478.84	155
2018-09-19	19.0	19.0	18.5	18.82	-0.18	-0.95	157627.0	2958873.1	228
2018-09-18	18.94	19.0	18.74	19.0	0.3	1.6	85514.0	1620182.8	171
2018-09-17	18.52	18.7	18.38	18.7	0.18	0.97	57189.0	1060203.16	102
2018-09-16	18.54	18.64	18.52	18.52	-0.12	-0.64	106788.0	1980743.68	170
2018-09-13	18.46	18.7	18.46	18.64	-0.06	-0.32	74879.0	1391573.78	190
2018-09-12	19.1	19.2	18.7	18.7	-0.34	-1.79	134647.0	2561606.92	275
2018-09-11	18.94	19.14	18.82	19.04	0.32	1.71	217351.0	4132035.9	309
2018-09-10	18.6	19.04	18.6	18.72	-0.14	-0.74	106663.0	2004950.2	256
2018-09-09	18.6	18.86	18.4	18.86	0.36	1.95	65148.0	1213604.22	164
2018-09-06	18.3	18.56	18.16	18.5	0.28	1.54	195559.0	3592615.84	295
2018-09-05	19.42	19.42	17.5	18.22	-1.2	-6.18	246234.0	4568228.34	409
2018-09-04	19.5	19.56	19.4	19.42	0.02	0.1	97061.0	1889114.06	149
2018-09-03	19.34	19.44	19.28	19.4	0.1	0.52	123061.0	2380019.08	187
2018-09-02	19.5	19.5	19.1	19.3	-0.3	-1.53	189111.0	3648607.88	359
2018-08-30	19.7	19.8	19.6	19.6	-0.12	-0.61	116175.0	2291624.08	162
2018-08-29	20.14	20.14	19.6	19.72	-0.28	-1.4	158440.0	3137800.08	224
2018-08-28	19.86	20.16	19.86	20.0	0.06	0.3	228382.0	4580077.64	346
2018-08-27	19.8	19.94	19.72	19.94	0.24	1.22	140436.0	2784681.8	260
2018-08-26	19.7	19.7	19.54	19.7	0.16	0.82	99019.0	1947119.46	222
2018-08-16	19.38	19.88	19.38	19.54	0.16	0.83	400521.0	7865391.1	698
2018-08-15	19.32	19.4	19.12	19.38	0.2	1.04	79004.0	1524709.3	205
2018-08-14	19.28	19.42	19.14	19.18	0.04	0.21	128529.0	2477778.54	274
2018-08-13	19.8	19.8	19.1	19.14	-0.54	-2.74	152705.0	2962626.1	350
2018-08-12	20.06	20.06	19.68	19.68	-0.42	-2.09	178178.0	3543101.72	358
2018-08-09	20.42	20.46	20.0	20.1	-0.04	-0.2	244549.0	4960669.68	383
2018-08-08	19.96	20.52	19.96	20.14	0.2	1.0	687385.0	13953523.9	1003
2018-08-07	20.2	20.38	19.94	19.94	-0.46	-2.25	648334.0	13083698.26	1006
2018-08-06	20.66	20.8	20.3	20.4	-0.42	-2.02	237353.0	4879372.54	445
2018-08-05	21.02	21.2	20.5	20.82	-0.54	-2.53	207638.0	4335160.4	426
2018-08-02	21.58	21.6	21.36	21.36	0.0	0.0	154225.0	3309995.52	250
2018-08-01	21.24	21.48	21.24	21.36	-0.12	-0.56	106711.0	2279396.62	173
2018-07-31	21.7	21.72	21.2	21.48	-0.22	-1.01	131933.0	2829921.16	202
2018-07-30	21.02	21.74	21.02	21.7	0.54	2.55	233317.0	5022828.66	332
2018-07-29	21.9	21.96	21.0	21.16	-0.8	-3.64	201366.0	4283348.94	347
2018-07-26	22.0	22.02	21.88	21.96	-0.14	-0.63	60971.0	1337933.7	140
2018-07-25	22.4	22.4	22.0	22.1	-0.06	-0.27	144094.0	3191420.84	221
2018-07-24	22.12	22.28	22.12	22.16	0.04	0.18	103460.0	2294732.74	196
2018-07-23	22.8	22.82	22.12	22.12	-0.68	-2.98	307152.0	6938271.78	436
2018-07-22	23.3	23.48	22.8	22.8	-0.24	-1.04	675321.0	15637545.8	974
2018-07-19	22.46	23.26	22.26	23.04	0.64	2.86	682856.0	15605597.16	892
2018-07-18	22.48	22.84	22.06	22.4	-0.12	-0.53	383420.0	8667418.12	544
2018-07-17	22.02	22.66	22.02	22.52	0.46	2.09	251114.0	5617194.52	444
2018-07-16	22.2	22.24	22.0	22.06	-0.02	-0.09	107644.0	2380115.96	174
2018-07-15	22.1	22.18	22.0	22.08	0.0	0.0	79304.0	1752363.86	193
2018-07-12	22.1	22.18	22.0	22.08	-0.08	-0.36	179726.0	3969041.98	218
2018-07-11	22.08	22.28	22.0	22.16	-0.04	-0.18	167078.0	3702586.98	301
2018-07-10	22.4	22.54	22.18	22.2	-0.24	-1.07	157343.0	3513137.76	323
2018-07-09	22.6	22.6	22.4	22.44	-0.16	-0.71	141521.0	3184351.8	208
2018-07-08	22.72	22.9	22.6	22.6	-0.1	-0.44	168254.0	3828972.6	250
2018-07-05	22.6	23.0	22.5	22.7	0.12	0.53	186092.0	4227065.08	310
2018-07-04	22.68	22.82	22.58	22.58	-0.04	-0.18	81235.0	1839291.48	144
2018-07-03	22.74	22.8	22.6	22.62	-0.14	-0.62	123170.0	2793471.78	197
2018-07-02	22.72	23.18	22.5	22.76	-0.1	-0.44	326673.0	7470781.84	474
2018-07-01	22.86	22.92	22.66	22.86	-0.02	-0.09	186127.0	4243932.64	267
2018-06-28	23.06	23.08	22.82	22.88	-0.2	-0.87	243919.0	5587422.66	310
2018-06-27	23.3	23.46	23.0	23.08	-0.22	-0.94	373995.0	8679373.5	411
2018-06-26	23.0	23.64	22.96	23.3	0.3	1.3	545452.0	12731310.58	598
2018-06-25	23.1	23.38	22.88	23.0	0.0	0.0	509985.0	11831563.18	607
2018-06-24	22.46	23.1	22.46	23.0	0.6	2.68	538664.0	12328469.98	710
2018-06-21	22.24	22.48	22.0	22.4	0.2	0.9	141049.0	3147271.08	199
2018-06-20	22.0	22.42	22.0	22.2	0.32	1.46	193216.0	4298686.36	305
2018-06-12	21.9	21.9	21.8	21.88	0.0	0.0	26166.0	572266.26	62
2018-06-11	22.0	22.0	21.8	21.88	-0.12	-0.55	64277.0	1407406.16	115
2018-06-10	22.0	22.4	21.9	22.0	0.02	0.09	128393.0	2842652.36	267
2018-06-07	22.08	22.08	21.82	21.98	0.02	0.09	95098.0	2086084.36	173
2018-06-06	21.98	22.1	21.94	21.96	0.0	0.0	67253.0	1479479.06	121
2018-06-05	22.0	22.16	21.92	21.96	-0.04	-0.18	109553.0	2412276.38	190
2018-06-04	22.0	22.58	22.0	22.0	0.14	0.64	358754.0	7983142.4	598
2018-06-03	21.62	21.86	21.62	21.86	0.32	1.49	104634.0	2277262.56	205
2018-05-31	21.48	21.6	21.48	21.54	-0.04	-0.19	94179.0	2030748.26	165
2018-05-30	21.46	21.58	21.34	21.58	0.12	0.56	65265.0	1399589.44	130
2018-05-29	21.32	21.64	21.32	21.46	0.08	0.37	66076.0	1417800.34	149
2018-05-28	21.48	21.6	21.32	21.38	-0.12	-0.56	113577.0	2433611.72	203
2018-05-27	21.7	21.8	21.46	21.5	-0.28	-1.29	82615.0	1785856.14	160
2018-05-24	21.86	22.06	21.72	21.74	-0.12	-0.55	163883.0	3574793.12	235
2018-05-23	22.04	22.18	21.74	21.86	-0.15	-0.68	218600.0	4793223.28	324
2018-05-22	21.4	22.2	21.32	22.01	0.61	2.85	516384.0	11241996.7	715
2018-05-21	21.48	21.52	21.32	21.4	-0.69	-3.12	183617.0	3938984.92	335
2018-05-20	22.18	22.18	21.94	22.09	0.14	0.64	308393.0	6795625.4	376
2018-05-17	21.82	22.0	21.82	21.95	0.08	0.37	49318.0	1081414.24	127
2018-05-16	22.0	22.2	21.78	21.87	-0.17	-0.77	156573.0	3431444.82	353
2018-05-15	22.2	22.2	21.98	22.04	-0.16	-0.72	262287.0	5781585.04	427
2018-05-14	22.58	22.58	22.14	22.2	-0.2	-0.89	270780.0	6027553.86	422
2018-05-13	21.62	22.68	21.62	22.4	0.91	4.23	917397.0	20177206.74	1077
2018-05-10	22.0	22.1	21.4	21.49	-0.49	-2.23	668675.0	14399202.38	954
2018-05-09	22.72	22.72	21.86	21.98	-0.51	-2.27	410015.0	9043485.8	700
2018-05-08	23.72	23.72	22.4	22.49	-1.29	-5.42	664942.0	15161673.34	916
2018-05-07	23.98	24.02	23.76	23.78	-0.21	-0.88	160827.0	3835649.54	259
2018-05-06	24.3	24.3	23.96	23.99	-0.26	-1.07	343061.0	8236555.52	411
2018-05-03	23.9	24.3	23.8	24.25	0.36	1.51	139233.0	3340578.2	247
2018-05-02	24.0	24.1	23.82	23.89	-0.09	-0.38	181215.0	4344646.98	236
2018-05-01	24.0	24.02	23.82	23.98	0.0	0.0	187506.0	4488630.98	290
2018-04-30	24.4	24.5	23.96	23.98	-0.42	-1.72	405584.0	9780030.34	491
2018-04-29	24.56	24.64	24.38	24.4	-0.11	-0.45	222625.0	5454081.14	333
2018-04-26	24.64	24.64	24.4	24.51	-0.04	-0.16	250505.0	6139662.88	303
2018-04-25	24.4	24.68	24.4	24.55	0.15	0.61	292495.0	7185349.38	320
2018-04-24	24.54	24.6	24.26	24.4	-0.07	-0.29	450249.0	10995917.26	503
2018-04-23	24.38	24.56	24.38	24.47	0.04	0.16	472682.0	11572102.22	463
2018-04-22	24.48	24.62	24.38	24.43	0.02	0.08	249958.0	6116293.52	323
2018-04-19	24.54	24.6	24.4	24.41	-0.14	-0.57	264615.0	6476997.72	255
2018-04-18	24.64	24.68	24.5	24.55	-0.02	-0.08	215940.0	5303977.16	274
2018-04-17	24.66	24.8	24.44	24.57	0.11	0.45	327759.0	8065725.3	296
2018-04-16	24.26	24.52	24.2	24.46	0.27	1.12	366532.0	8954688.44	358
2018-04-15	24.0	24.3	24.0	24.19	0.45	1.9	206730.0	4994376.84	281
2018-04-12	23.68	23.9	23.06	23.74	0.2	0.85	235929.0	5569120.04	368
2018-04-11	24.4	24.74	23.0	23.54	-0.57	-2.36	830809.0	20243769.66	1231
2018-04-10	24.04	24.16	23.92	24.11	0.06	0.25	200856.0	4833111.76	288
2018-04-09	24.12	24.16	24.0	24.05	-0.02	-0.08	240773.0	5803917.56	314
2018-04-08	24.14	24.14	24.02	24.07	-0.09	-0.37	103064.0	2481793.02	183
2018-04-05	24.1	24.16	24.08	24.16	0.06	0.25	108173.0	2608180.96	176
2018-04-04	24.0	24.16	23.96	24.1	0.09	0.37	157155.0	3779208.8	250
2018-04-03	24.18	24.2	24.0	24.01	-0.19	-0.79	186706.0	4496779.58	264
2018-04-02	24.14	24.46	24.14	24.2	0.02	0.08	149311.0	3629302.48	240
2018-04-01	24.1	24.48	23.9	24.18	0.11	0.46	426519.0	10332032.24	561
2018-03-29	23.9	24.1	23.88	24.07	0.14	0.59	146521.0	3511741.94	227
2018-03-28	24.08	24.14	23.8	23.93	-0.01	-0.04	131232.0	3142093.74	241
2018-03-27	23.92	24.1	23.88	23.94	0.11	0.46	224780.0	5391675.06	363
2018-03-26	24.28	24.28	23.64	23.83	-0.43	-1.77	386741.0	9291406.5	673
2018-03-25	24.3	24.52	24.16	24.26	-0.1	-0.41	139356.0	3391107.64	265
2018-03-22	24.52	24.6	24.36	24.36	-0.21	-0.85	177497.0	4336346.92	319
2018-03-21	24.6	24.8	24.56	24.57	-0.07	-0.28	198481.0	4895362.18	298
2018-03-20	24.72	24.82	24.5	24.64	-0.19	-0.77	156282.0	3860335.28	216
2018-03-19	25.0	25.0	24.8	24.83	-0.14	-0.56	93703.0	2333109.22	170
2018-03-18	24.5	25.15	24.5	24.97	0.0	0.0	161407.0	4032249.88	217
2018-03-15	25.25	25.25	24.52	24.97	-0.27	-1.07	327142.0	8146912.76	399
2018-03-14	25.25	25.35	25.1	25.24	0.14	0.56	191758.0	4840258.55	195
2018-03-13	25.2	25.2	25.05	25.1	-0.02	-0.08	145777.0	3661920.2	196
2018-03-12	25.35	25.35	25.1	25.12	-0.08	-0.32	160075.0	4030768.0	228
2018-03-11	25.2	25.5	25.1	25.2	0.06	0.24	315233.0	7976145.8	451
2018-03-08	24.96	25.3	24.96	25.14	0.17	0.68	249635.0	6280122.7	331
2018-03-07	24.98	25.05	24.94	24.97	-0.02	-0.08	111058.0	2775247.54	185
2018-03-06	24.88	25.0	24.88	24.99	0.09	0.36	70068.0	1749623.35	130
2018-03-05	24.8	25.05	24.8	24.9	0.06	0.24	117574.0	2928644.55	191
2018-03-04	25.15	25.15	24.74	24.84	-0.16	-0.64	131322.0	3277101.08	194
2018-03-01	25.0	25.2	24.98	25.0	0.01	0.04	156135.0	3914790.98	215
2018-02-28	25.0	25.1	24.9	24.99	0.02	0.08	172459.0	4307976.19	246
2018-02-27	25.05	25.25	24.96	24.97	-0.06	-0.24	161823.0	4053357.3	250
2018-02-26	25.05	25.35	24.96	25.03	0.08	0.32	403412.0	10149404.85	535
2018-02-25	24.98	25.0	24.84	24.95	0.15	0.6	99372.0	2477912.28	167
2018-02-22	24.94	24.94	24.7	24.8	-0.14	-0.56	137948.0	3420393.92	203
2018-02-21	24.88	25.05	24.88	24.94	0.0	0.0	276531.0	6912927.78	366
2018-02-20	24.9	24.96	24.86	24.94	0.01	0.04	77610.0	1933627.64	134
2018-02-19	24.94	25.05	24.92	24.93	0.03	0.12	133537.0	3335668.03	201
2018-02-18	25.0	25.15	24.84	24.9	-0.09	-0.36	222913.0	5564678.2	342
2018-02-15	25.05	25.1	24.96	24.99	-0.02	-0.08	236060.0	5905232.61	352
2018-02-14	24.92	25.3	24.92	25.01	0.01	0.04	306572.0	7687435.58	411
2018-02-13	25.25	25.3	24.9	25.0	-0.06	-0.24	284027.0	7117944.59	456
2018-02-12	25.75	25.75	25.0	25.06	0.19	0.76	408388.0	10294018.9	634
2018-02-11	25.15	25.25	24.8	24.87	-0.26	-1.03	195416.0	4886751.02	322
2018-02-08	25.35	25.6	25.1	25.13	-0.19	-0.75	98632.0	2501843.55	196
2018-02-07	25.8	25.9	25.3	25.32	-0.18	-0.71	144233.0	3707052.4	237
2018-02-06	25.55	25.9	25.35	25.5	-0.71	-2.71	166793.0	4275808.8	282
2018-02-05	26.6	26.6	26.1	26.21	-0.25	-0.94	290613.0	7626520.7	374
2018-02-04	26.1	26.65	26.0	26.46	0.3	1.15	503390.0	13308383.35	680
2018-02-01	26.25	26.3	26.1	26.16	-0.02	-0.08	126912.0	3328250.2	236
2018-01-31	26.55	26.6	26.0	26.18	-0.52	-1.95	237854.0	6263231.2	405
2018-01-30	26.6	26.7	26.5	26.7	0.1	0.38	107027.0	2847431.6	182
2018-01-29	27.0	27.0	26.6	26.6	-0.4	-1.48	207075.0	5542802.3	332
2018-01-28	27.15	27.35	27.0	27.0	-0.16	-0.59	255835.0	6939632.85	310
2018-01-25	27.1	27.45	27.05	27.16	0.17	0.63	387161.0	10528272.25	431
2018-01-24	26.85	27.25	26.8	26.99	0.29	1.09	655176.0	17729155.95	669
2018-01-23	26.6	26.95	26.6	26.7	0.07	0.26	242332.0	6476971.85	303
2018-01-22	27.0	27.0	26.6	26.63	-0.23	-0.86	173916.0	4660475.8	241
2018-01-21	26.7	27.15	26.55	26.86	0.26	0.98	534258.0	14359153.5	656
2018-01-18	26.7	26.75	26.5	26.6	-0.03	-0.11	175582.0	4675281.95	205
2018-01-17	26.6	26.8	26.55	26.63	-0.04	-0.15	171155.0	4572681.0	212
2018-01-16	26.7	26.85	26.6	26.67	0.07	0.26	220723.0	5902690.15	308
2018-01-15	26.65	26.7	26.55	26.6	-0.04	-0.15	115172.0	3064830.05	148
2018-01-14	26.6	26.75	26.55	26.64	0.18	0.68	91588.0	2439270.75	130
2018-01-11	26.6	26.6	26.3	26.46	-0.04	-0.15	107994.0	2859343.15	154
2018-01-10	26.6	26.8	26.5	26.5	-0.1	-0.38	85682.0	2280430.9	136
2018-01-09	26.65	26.9	26.55	26.6	0.05	0.19	186518.0	4986247.25	265
2018-01-08	26.75	26.95	26.5	26.55	-0.16	-0.6	303039.0	8088160.05	459
2018-01-07	26.85	26.9	26.6	26.71	-0.17	-0.63	74541.0	1997676.4	133
2018-01-04	26.7	26.95	26.7	26.88	0.19	0.71	75773.0	2028616.1	135
2018-01-03	27.05	27.05	26.6	26.69	-0.38	-1.4	124892.0	3351991.95	211
2018-01-02	27.2	27.2	27.0	27.07	0.07	0.26	67176.0	1818395.1	107
2018-01-01	27.35	27.35	27.0	27.0	-0.4	-1.46	63207.0	1718674.95	102
2017-12-31	27.45	27.6	27.35	27.4	0.01	0.04	82529.0	2265892.25	138
2017-12-28	27.25	27.8	27.25	27.39	0.05	0.18	169681.0	4678880.3	215
2017-12-27	27.3	27.55	27.2	27.34	0.16	0.59	150879.0	4123508.85	189
2017-12-26	27.65	27.65	27.0	27.18	-0.56	-2.02	243425.0	6653224.05	295
2017-12-25	27.6	28.5	27.55	27.74	0.3	1.09	478635.0	13370497.35	649
2017-12-24	26.9	27.5	26.85	27.44	0.58	2.16	251243.0	6835499.25	260
2017-12-21	27.0	27.0	26.8	26.86	-0.13	-0.48	114380.0	3076047.45	133
2017-12-20	27.25	27.25	26.9	26.99	0.05	0.19	131802.0	3559075.15	160
2017-12-19	26.85	27.35	26.7	26.94	0.21	0.79	304619.0	8237263.75	402
2017-12-18	26.75	27.0	26.7	26.73	0.06	0.22	113849.0	3050630.5	156
2017-12-17	26.7	26.75	26.55	26.67	-0.05	-0.19	60514.0	1614398.1	102
2017-12-14	26.8	26.95	26.65	26.72	0.03	0.11	68535.0	1832876.35	98
2017-12-13	26.8	27.1	26.5	26.69	-0.01	-0.04	122064.0	3268546.9	164
2017-12-12	27.0	27.1	26.65	26.7	-0.17	-0.63	134362.0	3607352.3	187
2017-12-11	26.7	27.55	26.7	26.87	0.41	1.55	568490.0	15432027.75	738
2017-12-10	26.15	26.7	26.15	26.46	0.37	1.42	141929.0	3753207.7	195
2017-12-07	25.9	26.2	25.8	26.09	0.04	0.15	95055.0	2468629.95	146
2017-12-06	26.0	26.35	25.9	26.05	0.01	0.04	127113.0	3327060.8	181
2017-12-05	26.4	26.4	26.0	26.04	-0.42	-1.59	115589.0	3026197.25	203
2017-12-04	26.25	26.55	26.2	26.46	0.24	0.92	171812.0	4533311.75	292
2017-12-03	25.85	26.25	25.7	26.22	0.56	2.18	169043.0	4407204.25	258
2017-11-30	25.6	25.75	25.6	25.66	0.11	0.43	63527.0	1632105.55	112
2017-11-29	25.55	25.8	25.5	25.55	-0.05	-0.2	93189.0	2389107.1	188
2017-11-28	25.45	25.75	25.3	25.6	0.22	0.87	99529.0	2548583.7	220
2017-11-27	25.6	25.65	25.1	25.38	-0.2	-0.78	206089.0	5249170.85	261
2017-11-26	25.45	26.0	25.45	25.58	0.31	1.23	222651.0	5719709.8	297
2017-11-23	25.1	25.35	24.9	25.27	0.24	0.96	129835.0	3262247.6	205
2017-11-22	24.96	25.25	24.9	25.03	0.17	0.68	72120.0	1808552.81	118
2017-11-21	24.52	25.1	24.34	24.86	0.25	1.02	45320.0	1122907.08	79
2017-11-20	24.98	25.0	24.6	24.61	-0.05	-0.2	103050.0	2562572.14	150
2017-11-19	25.3	25.3	24.5	24.66	-0.68	-2.68	62151.0	1546455.28	130
2017-11-16	25.6	25.7	25.05	25.34	-0.34	-1.32	92022.0	2331718.1	157
2017-11-15	25.75	26.1	25.5	25.68	0.03	0.12	117686.0	3043533.25	212
2017-11-14	25.4	26.0	25.4	25.65	0.23	0.9	110126.0	2837659.25	175
2017-11-13	25.35	25.5	25.15	25.42	0.04	0.16	62983.0	1594823.8	131
2017-11-12	25.55	25.9	25.3	25.38	-0.2	-0.78	141994.0	3640104.9	187
2017-11-09	25.25	25.7	25.15	25.58	0.3	1.19	68294.0	1737680.85	111
2017-11-08	26.0	26.0	25.0	25.28	0.42	1.69	78347.0	1977702.25	161
2017-11-07	27.15	27.15	24.66	24.86	-2.54	-9.27	252181.0	6410477.46	428
2017-11-06	27.55	27.8	27.25	27.4	-0.26	-0.94	90059.0	2463927.3	128
2017-11-05	26.9	27.9	26.9	27.66	-0.56	-1.98	119912.0	3294067.95	267
2017-11-02	28.7	28.85	28.1	28.22	-0.87	-2.99	146931.0	4183119.0	277
2017-11-01	28.4	29.2	28.4	29.09	0.68	2.39	194532.0	5612719.45	323
2017-10-31	29.3	29.85	28.3	28.41	-0.68	-2.34	321222.0	9256033.5	542
2017-10-30	27.65	29.45	27.65	29.09	1.39	5.02	799971.0	22920964.1	1135
2017-10-29	27.2	27.75	27.1	27.7	0.7	2.59	239532.0	6565375.8	335
2017-10-26	27.1	27.1	26.85	27.0	0.0	0.0	48189.0	1300867.95	85
2017-10-25	27.0	27.1	26.85	27.0	0.21	0.78	55708.0	1504787.65	135
2017-10-24	27.0	27.3	26.7	26.79	-0.21	-0.78	55195.0	1486732.55	123
2017-10-23	27.3	27.5	26.6	27.0	-0.28	-1.03	65139.0	1763551.6	155
2017-10-22	27.5	27.5	27.1	27.28	-0.21	-0.76	65729.0	1798467.95	114
2017-10-19	27.7	27.7	27.4	27.49	-0.15	-0.54	84764.0	2334630.55	140
2017-10-18	27.95	27.95	27.55	27.64	-0.16	-0.58	101183.0	2811173.2	173
2017-10-17	27.8	28.45	27.8	27.8	0.04	0.14	280773.0	7865539.9	414
2017-10-16	27.6	27.8	27.1	27.76	0.21	0.76	94137.0	2586016.7	176
2017-10-15	27.85	28.2	27.5	27.55	-0.1	-0.36	143715.0	3994739.55	286
2017-10-12	27.1	27.9	26.5	27.65	0.45	1.65	154986.0	4215433.55	285
2017-10-11	28.5	28.55	26.8	27.2	-1.37	-4.8	219186.0	6071910.85	390
2017-10-10	29.55	29.65	28.5	28.57	-0.99	-3.35	246438.0	7149762.9	426
2017-10-09	30.4	30.5	29.15	29.56	-1.0	-3.27	144595.0	4326376.7	284
2017-10-08	31.0	31.15	30.4	30.56	-0.28	-0.91	143564.0	4425051.55	284
2017-10-05	30.5	31.25	30.5	30.84	0.48	1.58	405642.0	12559712.15	624
2017-10-04	30.2	30.9	30.1	30.36	0.28	0.93	223101.0	6803385.2	400
2017-10-03	30.5	30.75	30.0	30.08	-0.49	-1.6	243180.0	7387354.95	406
2017-10-02	30.8	31.1	30.55	30.57	-0.12	-0.39	238000.0	7330637.5	347
2017-10-01	30.7	31.0	30.55	30.69	-0.16	-0.52	65085.0	2001505.8	168
2017-09-28	31.1	31.3	30.7	30.85	-0.39	-1.25	236629.0	7323621.2	328
2017-09-27	31.05	31.5	30.9	31.24	0.38	1.23	422916.0	13193021.85	549
2017-09-26	31.0	31.65	30.8	30.86	0.08	0.26	385738.0	12041933.95	669
2017-09-25	31.25	31.45	30.65	30.78	-0.39	-1.25	513280.0	15892229.15	647
2017-09-21	30.8	32.0	30.5	31.17	0.53	1.73	1023672.0	31976805.55	1450
2017-09-20	30.3	30.8	30.2	30.64	0.23	0.76	222548.0	6776163.6	424
2017-09-19	30.8	31.3	30.1	30.41	-0.31	-1.01	806755.0	24992315.95	1048
2017-09-18	33.0	33.7	30.45	30.72	-1.08	-3.4	2823603.0	91248342.1	3300
2017-09-17	29.25	31.8	29.2	31.8	2.86	9.88	1235035.0	38460709.65	968
2017-09-14	28.55	29.25	28.55	28.94	0.46	1.62	521075.0	15090877.1	701
2017-09-13	28.3	28.65	28.2	28.48	0.18	0.64	215516.0	6121489.75	238
2017-09-12	28.45	28.5	28.25	28.3	-0.05	-0.18	63020.0	1787500.85	92
2017-09-11	28.15	28.6	28.15	28.35	0.13	0.46	142640.0	4038765.75	143
2017-09-10	28.35	28.4	28.1	28.22	-0.19	-0.67	81434.0	2300691.0	128
2017-09-07	28.4	28.5	28.35	28.41	0.11	0.39	26420.0	750747.75	58
2017-09-06	28.4	28.55	28.2	28.3	0.17	0.6	34441.0	977366.9	91
2017-08-29	28.25	28.35	28.0	28.13	-0.37	-1.3	98743.0	2780209.0	160
2017-08-28	28.0	28.65	28.0	28.5	0.08	0.28	92433.0	2613110.85	126
2017-08-27	28.65	28.7	28.2	28.42	-0.33	-1.15	76294.0	2174624.35	130
2017-08-24	28.75	29.05	28.65	28.75	-0.01	-0.03	96734.0	2789924.5	164
2017-08-23	28.85	29.4	28.7	28.76	0.08	0.28	356627.0	10367801.65	467
2017-08-22	28.55	29.1	28.45	28.68	0.3	1.06	404752.0	11661611.45	636
2017-08-21	28.25	28.75	28.15	28.38	0.26	0.92	291466.0	8312901.15	425
2017-08-20	28.25	28.25	28.1	28.12	-0.09	-0.32	59543.0	1675657.5	130
2017-08-17	28.4	28.45	28.1	28.21	0.05	0.18	66563.0	1879063.3	148
2017-08-16	28.0	28.85	27.8	28.16	0.05	0.18	340267.0	9670727.2	490
2017-08-15	28.65	28.65	28.05	28.11	-0.43	-1.51	111315.0	3163417.05	188
2017-08-14	28.5	29.4	28.35	28.54	0.12	0.42	390057.0	11210508.15	571
2017-08-13	28.0	29.0	27.95	28.42	0.38	1.36	404581.0	11488310.85	477
2017-08-10	28.3	28.3	28.0	28.04	-0.13	-0.46	60398.0	1695910.55	106
2017-08-09	28.0	28.4	28.0	28.17	0.25	0.9	179315.0	5054831.35	240
2017-08-08	28.3	28.3	27.8	27.92	0.08	0.29	110352.0	3087473.65	167
2017-08-07	27.95	28.1	27.75	27.84	0.0	0.0	60018.0	1674340.35	139
2017-08-06	27.9	28.15	27.7	27.84	-0.1	-0.36	62402.0	1740776.65	139
2017-08-03	28.1	28.3	27.9	27.94	-0.25	-0.89	152903.0	4286112.55	250
2017-08-02	28.1	29.9	28.05	28.19	0.31	1.11	607718.0	17591612.3	1098
2017-08-01	27.95	28.3	27.8	27.88	0.0	0.0	55464.0	1559869.2	110
2017-07-31	27.6	28.0	27.6	27.88	-0.07	-0.25	41557.0	1155496.0	88
2017-07-30	27.7	28.0	27.65	27.95	0.04	0.14	61675.0	1718608.3	126
2017-07-27	28.2	28.25	27.8	27.91	-0.24	-0.85	70881.0	1987451.0	109
2017-07-26	28.4	28.4	28.0	28.15	-0.01	-0.04	54067.0	1519358.2	90
2017-07-25	28.35	28.4	28.05	28.16	-0.18	-0.64	41378.0	1169743.9	87
2017-07-24	28.4	28.6	28.3	28.34	0.05	0.18	108146.0	3076027.3	166
2017-07-23	28.3	28.45	28.05	28.29	0.06	0.21	92733.0	2624962.95	142
2017-07-20	28.25	28.35	28.15	28.23	0.05	0.18	39696.0	1121846.4	91
2017-07-19	28.1	28.5	28.05	28.18	0.13	0.46	172233.0	4877825.95	282
2017-07-18	27.8	28.35	27.75	28.05	0.19	0.68	137675.0	3870006.4	245
2017-07-17	28.15	28.2	27.8	27.86	-0.16	-0.57	127612.0	3575688.25	172
2017-07-16	27.8	28.4	27.7	28.02	0.36	1.3	257352.0	7214915.15	360
2017-07-13	27.35	27.75	27.35	27.66	0.27	0.99	110236.0	3035408.8	168
2017-07-12	27.35	27.55	27.35	27.39	0.09	0.33	42241.0	1157850.05	89
2017-07-11	27.5	27.5	27.25	27.3	-0.18	-0.66	58775.0	1609776.45	118
2017-07-10	27.75	27.75	27.4	27.48	-0.26	-0.94	54302.0	1500585.55	102
2017-07-09	27.6	28.0	27.55	27.74	0.43	1.57	27274.0	758438.7	94
2017-07-06	27.6	27.7	27.25	27.31	-0.32	-1.16	28174.0	775775.6	71
2017-07-05	28.0	28.2	27.4	27.63	-0.3	-1.07	43558.0	1210600.6	81
2017-07-04	28.1	28.3	27.9	27.93	-0.38	-1.34	81434.0	2286216.9	133
2017-07-03	28.4	28.55	28.25	28.31	-0.06	-0.21	40427.0	1147714.65	93
2017-07-02	28.0	28.6	28.0	28.37	0.5	1.79	60806.0	1725173.9	112
2017-06-22	27.5	28.3	27.5	27.87	0.77	2.84	97461.0	2718162.8	170
2017-06-21	26.85	27.3	26.85	27.1	0.5	1.88	86230.0	2332205.9	90
2017-06-20	26.9	26.9	26.6	26.6	-0.1	-0.37	15748.0	420861.55	43
2017-06-19	26.5	27.0	26.5	26.7	0.25	0.95	50269.0	1345810.0	68
2017-06-18	26.45	26.65	26.4	26.45	-0.08	-0.3	21130.0	559008.75	36
2017-06-15	26.7	26.8	26.4	26.53	-0.22	-0.82	56692.0	1511699.5	51
2017-06-14	26.4	27.3	25.9	26.75	0.35	1.33	90905.0	2439084.6	111
2017-06-13	26.7	26.7	26.3	26.4	-0.2	-0.75	27842.0	738755.75	53
2017-06-12	26.15	26.9	26.1	26.6	0.2	0.76	28599.0	760605.55	50
2017-06-11	26.05	26.4	26.0	26.4	-0.14	-0.53	59537.0	1560254.85	86
2017-06-08	26.5	26.6	26.4	26.54	-0.16	-0.6	11373.0	301329.4	33
2017-06-07	26.7	26.7	26.7	26.7	0.08	0.3	4240.0	112914.75	29
2017-06-06	26.75	26.75	26.6	26.62	0.09	0.34	38562.0	1028817.45	58
2017-06-05	26.8	26.8	25.8	26.53	0.09	0.34	77523.0	2026601.8	117
2017-06-04	25.7	26.6	25.7	26.44	1.0	3.93	95607.0	2509908.65	117
2017-06-01	25.5	25.5	25.4	25.44	-0.19	-0.74	26353.0	671082.0	59
2017-05-31	25.7	26.0	25.4	25.63	-0.14	-0.54	38033.0	978185.0	84
2017-05-30	25.7	26.1	25.5	25.77	0.25	0.98	46531.0	1200702.5	100
2017-05-29	25.0	25.5	25.0	25.52	0.02	0.08	89608.0	2263753.2	113
2017-05-28	26.2	26.2	24.9	25.5	-1.0	-3.77	43916.0	1119232.2	104
2017-05-25	26.9	26.9	26.2	26.5	-0.1	-0.38	32081.0	855651.9	76
2017-05-24	26.8	27.1	26.2	26.6	-0.4	-1.48	99071.0	2651877.7	146
2017-05-23	27.3	27.9	26.9	27.0	-1.1	-3.91	284544.0	7747966.3	299
2017-05-22	28.2	28.3	28.1	28.1	-0.19	-0.67	23637.0	665533.7	69
2017-05-21	28.3	28.5	28.2	28.29	0.19	0.68	58663.0	1665116.4	84
2017-05-18	26.2	28.3	26.2	28.1	-0.44	-1.54	80136.0	2237767.6	151
2017-05-17	28.6	28.8	28.5	28.54	-0.15	-0.52	54424.0	1556156.9	100
2017-05-16	28.5	28.8	28.5	28.69	0.33	1.16	52723.0	1512550.3	105
2017-05-15	28.1	28.7	28.1	28.36	0.3	1.07	53794.0	1529861.8	124
2017-05-14	28.6	28.6	28.0	28.06	-0.24	-0.85	55307.0	1557935.0	103
2017-05-11	28.7	28.8	28.2	28.3	-0.63	-2.18	80308.0	2287625.1	131
2017-05-10	28.7	29.0	28.7	28.93	-0.1	-0.34	48828.0	1410530.3	82
2017-05-09	28.6	29.2	28.5	29.03	0.45	1.57	52826.0	1522016.3	133
2017-05-08	28.7	28.8	28.2	28.58	0.22	0.78	32060.0	914670.1	70
2017-05-07	28.7	29.0	28.1	28.36	-0.38	-1.32	53291.0	1513446.2	98
2017-05-04	29.3	29.3	28.7	28.74	-0.46	-1.58	41297.0	1193722.7	90
2017-05-03	29.3	29.4	29.1	29.2	-0.21	-0.71	79910.0	2338116.7	131
2017-05-02	29.4	29.5	29.3	29.41	0.18	0.62	73430.0	2157846.3	126
2017-05-01	29.2	29.9	29.1	29.23	-0.06	-0.2	189229.0	5592877.5	230
2017-04-30	29.2	29.4	29.1	29.29	0.09	0.31	51125.0	1495106.7	99
2017-04-27	28.5	29.4	28.2	29.2	0.6	2.1	129223.0	3741228.9	178
2017-04-26	28.8	28.8	28.5	28.6	-0.08	-0.28	22338.0	639473.7	61
2017-04-25	28.8	29.0	28.6	28.68	-0.22	-0.76	45627.0	1314472.9	99
2017-04-24	28.7	28.9	28.6	28.9	0.25	0.87	51892.0	1493114.8	83
2017-04-23	28.6	29.0	28.4	28.65	0.64	2.28	70182.0	2012846.3	98
2017-04-20	28.9	29.1	27.9	28.01	-0.99	-3.41	115702.0	3306740.6	189
2017-04-19	29.1	29.4	28.8	29.0	-0.01	-0.03	125164.0	3642969.6	215
2017-04-18	29.5	29.5	29.0	29.01	-0.34	-1.16	78789.0	2302389.6	126
2017-04-17	29.2	29.8	29.1	29.35	0.06	0.2	134063.0	3958725.6	220
2017-04-16	29.4	29.5	29.0	29.29	-0.16	-0.54	76216.0	2223470.8	132
2017-04-13	29.6	29.7	29.4	29.45	-0.18	-0.61	100898.0	2981481.7	134
2017-04-12	29.6	29.7	29.5	29.63	0.25	0.85	109285.0	3234643.0	165
2017-04-11	29.2	29.6	29.1	29.38	0.19	0.65	131344.0	3858034.4	230
2017-04-10	29.4	29.4	29.1	29.19	-0.04	-0.14	35997.0	1053260.3	99
2017-04-09	29.4	29.5	29.1	29.23	-0.19	-0.65	66261.0	1946204.1	120
2017-04-06	29.8	29.8	29.4	29.42	-0.3	-1.01	137716.0	4075819.1	170
2017-04-05	30.0	30.0	29.7	29.72	0.02	0.07	76471.0	2281096.8	139
2017-04-04	29.4	30.0	29.4	29.7	0.03	0.1	101654.0	3024213.7	178
2017-04-03	29.7	29.8	29.4	29.67	-0.04	-0.13	155018.0	4584386.9	198
2017-04-02	30.0	30.0	29.7	29.71	-0.15	-0.5	72954.0	2180128.8	143
2017-03-30	30.0	30.0	29.7	29.86	0.22	0.74	162597.0	4857314.3	239
2017-03-29	29.5	30.0	29.3	29.64	0.26	0.88	164702.0	4891146.9	243
2017-03-28	29.4	29.6	29.1	29.38	0.0	0.0	115267.0	3384100.0	173
2017-03-27	29.2	30.3	29.0	29.38	-0.01	-0.03	378397.0	11255735.2	538
2017-03-26	29.5	29.8	29.3	29.39	0.0	0.0	123000.0	3629187.4	208
2017-03-23	29.0	29.5	29.0	29.39	0.53	1.84	148466.0	4339022.2	214
2017-03-22	29.2	29.3	28.7	28.86	-0.87	-2.93	266847.0	7738682.8	383
2017-03-21	30.4	30.4	29.5	29.73	-0.55	-1.82	225713.0	6787370.3	360
2017-03-20	30.4	30.5	30.1	30.28	-0.21	-0.69	188238.0	5715520.6	236
2017-03-19	30.1	31.0	30.0	30.49	0.5	1.67	364546.0	11115352.9	460
2017-03-16	30.5	31.0	29.8	29.99	-0.18	-0.6	434471.0	13182947.1	637
2017-03-15	29.0	30.9	28.7	30.17	1.2	4.14	907040.0	27288302.7	1100
2017-03-14	27.4	30.2	26.8	28.97	1.39	5.04	583376.0	16611810.1	736
2017-03-13	29.0	29.4	27.0	27.58	-1.14	-3.97	148448.0	4277979.2	258
2017-03-12	29.6	29.7	28.6	28.72	-0.71	-2.41	197521.0	5752294.4	219
2017-03-09	29.7	30.2	29.2	29.43	-0.57	-1.9	227782.0	6765951.5	320
2017-03-08	30.5	30.5	29.9	30.0	-0.51	-1.67	184021.0	5545024.5	276
2017-03-07	30.7	31.0	30.3	30.51	-0.29	-0.94	184842.0	5645283.3	302
2017-03-06	30.2	31.1	29.6	30.8	0.8	2.67	498689.0	15237205.9	665
2017-03-05	30.6	30.7	29.9	30.0	-0.79	-2.57	220682.0	6690947.4	351
2017-03-02	31.1	31.3	30.7	30.79	-0.27	-0.87	311460.0	9617028.8	448
2017-03-01	29.8	31.6	29.6	31.06	1.74	5.93	659215.0	20094908.1	962
2017-02-28	28.5	29.5	28.3	29.32	0.47	1.63	195751.0	5693835.3	296
2017-02-27	30.9	30.9	28.5	28.85	-1.88	-6.12	277288.0	8233782.3	377
2017-02-26	30.9	31.3	30.6	30.73	-0.28	-0.9	296346.0	9166874.3	320
2017-02-23	31.0	31.2	30.6	31.01	0.3	0.98	279848.0	8644303.9	319
2017-02-22	30.9	31.2	30.6	30.71	0.01	0.03	240723.0	7449895.2	346
2017-02-21	31.0	31.3	30.1	30.7	-0.65	-2.07	408045.0	12495179.4	556
2017-02-20	33.2	33.2	31.0	31.35	-1.73	-5.23	512592.0	16542597.0	721
2017-02-19	32.7	33.6	32.7	33.08	0.48	1.47	819762.0	27247585.0	897
2017-02-16	32.5	32.9	32.4	32.6	0.31	0.96	232402.0	7586108.0	332
2017-02-15	32.3	32.6	32.1	32.29	0.09	0.28	194522.0	6292742.9	268
2017-02-14	32.5	32.6	32.0	32.2	-0.26	-0.8	229923.0	7417398.5	320
2017-02-13	32.0	32.8	31.9	32.46	0.47	1.47	390050.0	12657623.4	462
2017-02-12	31.6	32.3	31.5	31.99	0.77	2.47	432665.0	13846251.1	451
2017-02-09	31.6	31.8	31.1	31.22	-0.43	-1.36	186567.0	5857194.8	289
2017-02-08	33.0	33.0	31.5	31.65	-1.36	-4.12	617096.0	19768056.6	784
2017-02-07	32.7	33.8	32.6	33.01	0.39	1.2	844106.0	28070375.3	853
2017-02-06	32.4	32.8	31.7	32.62	0.28	0.87	575638.0	18609920.5	617
2017-02-05	32.1	32.8	32.1	32.34	0.04	0.12	426513.0	13883143.2	446
2017-02-02	32.7	32.7	32.0	32.3	-0.13	-0.4	636279.0	20551524.0	684
2017-02-01	31.7	32.6	31.7	32.43	0.83	2.63	816835.0	26302481.5	762
2017-01-31	31.5	31.9	31.1	31.6	0.01	0.03	515665.0	16286258.2	602
2017-01-30	32.2	32.4	31.4	31.59	-0.35	-1.1	650209.0	20729285.5	780
2017-01-29	30.8	32.3	30.3	31.94	1.29	4.21	1135980.0	35810343.8	1110
2017-01-26	30.9	30.9	30.4	30.65	-0.18	-0.58	164907.0	5050292.3	237
2017-01-25	31.0	31.2	30.7	30.83	-0.11	-0.36	308060.0	9534484.0	341
2017-01-24	30.9	31.7	30.8	30.94	0.26	0.85	791696.0	24772253.5	872
2017-01-23	30.2	30.8	30.2	30.68	0.64	2.13	352291.0	10732679.9	390
2017-01-22	29.4	30.3	29.3	30.04	0.66	2.25	312665.0	9359827.5	347
2017-01-19	29.3	29.7	29.1	29.38	-0.17	-0.58	158310.0	4646239.4	234
2017-01-18	29.6	30.2	29.2	29.55	0.57	1.97	323136.0	9602095.5	435
2017-01-17	28.5	29.0	27.9	28.98	0.52	1.83	175554.0	5028737.2	267
2017-01-16	28.7	29.3	28.4	28.46	0.13	0.46	164636.0	4733075.1	260
2017-01-15	28.0	28.5	28.0	28.33	0.41	1.47	98080.0	2768822.8	150
2017-01-12	28.6	28.6	27.6	27.92	-0.26	-0.92	128213.0	3602046.0	248
2017-01-11	29.2	29.3	28.1	28.18	-0.93	-3.19	160591.0	4624477.9	236
2017-01-10	29.0	29.6	29.0	29.11	-0.17	-0.58	184890.0	5402645.2	282
2017-01-09	30.4	30.5	28.7	29.28	-0.92	-3.05	193470.0	5706485.5	320
2017-01-08	30.0	30.6	29.9	30.2	0.38	1.27	213918.0	6481760.3	263
2017-01-05	30.0	30.2	29.7	29.82	0.02	0.07	306783.0	9199681.5	295
2017-01-04	30.2	30.4	29.6	29.8	-0.45	-1.49	355019.0	10684459.9	409
2017-01-03	29.9	30.4	29.7	30.25	0.19	0.63	435238.0	13087099.6	489
2017-01-02	30.7	31.1	29.7	30.06	-0.78	-2.53	528800.0	16203246.3	667
2017-01-01	30.3	31.3	30.1	30.84	0.79	2.63	1651109.0	50814470.0	1523
2016-12-29	29.5	30.8	29.4	30.05	0.53	1.8	1183999.0	35658550.3	1114
2016-12-28	29.9	30.0	29.5	29.52	-0.14	-0.47	334542.0	9940691.4	366
2016-12-27	29.4	29.7	29.2	29.66	0.32	1.09	434650.0	12834126.4	387
2016-12-26	29.5	30.1	29.1	29.34	-0.01	-0.03	622053.0	18400143.5	718
2016-12-25	29.3	29.5	29.0	29.35	0.39	1.35	529254.0	15519868.3	592
2016-12-22	29.4	29.6	28.6	28.96	-0.45	-1.53	675596.0	19819715.8	734
2016-12-21	28.9	29.7	28.5	29.41	0.81	2.83	1218202.0	35517534.4	1171
2016-12-20	29.6	29.6	28.4	28.6	-0.76	-2.59	1119463.0	32327419.2	878
2016-12-19	29.3	30.1	28.9	29.36	0.25	0.86	2052306.0	60591700.1	1670
2016-12-18	28.0	29.6	27.9	29.11	1.29	4.64	1122717.0	32200632.4	3574
2016-12-15	27.7	28.0	27.1	27.82	0.04	0.14	567779.0	15649168.7	642
2016-12-14	27.9	28.3	26.9	27.78	-0.22	-0.79	916377.0	25436068.1	1348
2016-12-13	27.8	28.1	27.4	28.0	0.05	0.18	295540.0	8234396.5	381
2016-12-12	28.5	28.7	27.3	27.95	-0.4	-1.41	608918.0	17091194.6	547
2016-12-11	27.6	28.6	27.6	28.35	0.77	2.79	762686.0	21558204.1	662
2016-12-08	27.7	28.1	27.5	27.58	-0.25	-0.9	365948.0	10177357.0	367
2016-12-07	28.0	28.8	27.6	27.83	-0.21	-0.75	707832.0	19897132.2	724
2016-12-06	27.6	28.2	27.6	28.04	0.35	1.26	412919.0	11516277.4	381
2016-12-05	27.1	28.1	26.9	27.69	0.52	1.91	838065.0	23102737.1	769
2016-12-04	26.9	27.4	26.7	27.17	0.54	2.03	519547.0	14074042.5	896
2016-12-01	26.8	27.0	26.5	26.63	0.21	0.79	413289.0	11041932.3	463
2016-11-30	26.5	27.1	26.4	26.42	-0.02	-0.08	651431.0	17397782.2	717
2016-11-29	25.7	26.8	25.7	26.44	0.74	2.88	940785.0	24864313.3	1034
2016-11-28	25.6	25.8	25.5	25.7	0.22	0.86	197740.0	5073127.7	246
2016-11-27	25.3	25.8	25.3	25.48	0.13	0.51	187503.0	4802590.1	271
2016-11-24	25.8	26.0	25.0	25.35	-0.28	-1.09	323684.0	8247167.7	431
2016-11-23	25.3	25.9	25.3	25.63	0.22	0.87	600718.0	15441225.0	610
2016-11-22	24.45	26.0	24.25	25.41	1.06	4.35	1163329.0	29214145.1	1188
2016-11-21	25.2	25.2	24.2	24.35	-0.7	-2.79	472282.0	11652105.1	628
2016-11-20	24.45	25.6	24.3	25.05	0.82	3.38	923946.0	23184279.8	1039
2016-11-17	24.25	24.8	24.1	24.23	0.09	0.37	502030.0	12296300.0	574
2016-11-16	24.1	24.3	23.95	24.14	0.56	2.37	262877.0	6354555.45	302
2016-11-15	24.05	24.45	23.5	23.58	-0.36	-1.5	349047.0	8333078.2	457
2016-11-14	24.1	25.0	23.65	23.94	-0.08	-0.33	585571.0	14222157.2	655
2016-11-13	23.3	24.2	23.3	24.02	0.83	3.58	674258.0	16103314.8	645
2016-11-10	22.95	23.25	22.95	23.19	0.38	1.67	448149.0	10347825.1	390
2016-11-09	22.1	22.85	21.9	22.81	0.31	1.38	244562.0	5502572.45	318
2016-11-08	22.55	22.65	22.4	22.5	0.08	0.36	241901.0	5455651.9	277
2016-11-07	22.55	22.6	22.4	22.42	0.05	0.22	118659.0	2670521.45	150
2016-11-06	22.45	22.55	22.35	22.37	-0.02	-0.09	98394.0	2210906.1	133
2016-11-03	22.2	22.65	22.2	22.39	0.22	0.99	153082.0	3437410.25	215
2016-11-02	22.3	22.75	22.0	22.17	-0.21	-0.94	284328.0	6365245.4	376
2016-11-01	22.65	22.7	22.3	22.38	-0.43	-1.89	213256.0	4806911.05	257
2016-10-31	22.0	23.4	22.0	22.81	0.9	4.11	669370.0	15290720.9	745
2016-10-30	21.8	22.1	21.65	21.91	0.22	1.01	189036.0	4135626.9	211
2016-10-27	21.45	22.1	21.45	21.69	0.23	1.07	207867.0	4536573.9	254
2016-10-26	21.3	21.7	21.25	21.46	0.0	0.0	183708.0	3950175.7	195
2016-10-25	21.45	21.65	21.4	21.46	0.1	0.47	148941.0	3206528.0	201
2016-10-24	21.4	21.8	21.35	21.36	-0.08	-0.37	174940.0	3773879.9	228
2016-10-23	20.8	21.95	20.8	21.44	1.14	5.62	314375.0	6731094.85	397
2016-10-20	20.35	20.75	19.8	20.3	0.46	2.32	187015.0	3808755.6	269
2016-10-19	19.15	20.0	18.9	19.84	0.72	3.77	169379.0	3301548.15	233
2016-10-18	20.55	20.8	19.1	19.12	-1.49	-7.23	118269.0	2348585.95	135
2016-10-17	21.4	21.45	20.35	20.61	-0.67	-3.15	84910.0	1768763.8	151
2016-10-16	21.8	21.8	21.1	21.28	-0.52	-2.39	71952.0	1540405.6	114
2016-10-13	22.15	22.45	21.6	21.8	-0.16	-0.73	95073.0	2104287.7	179
2016-10-12	21.9	22.2	21.5	21.96	-0.1	-0.45	49103.0	1081624.95	85
2016-10-11	22.0	22.35	22.0	22.06	0.37	1.71	74606.0	1651881.7	110
2016-10-10	21.1	21.9	21.1	21.69	0.1	0.46	116403.0	2496139.3	153
2016-10-09	22.25	22.25	21.5	21.59	-0.75	-3.36	72121.0	1574511.5	112
2016-10-06	22.4	22.9	22.4	22.34	0.18	0.81	106717.0	2409532.75	151
2016-10-05	21.45	22.2	21.2	22.16	0.7	3.26	140280.0	3073086.75	129
2016-10-04	21.0	21.5	20.9	21.46	0.65	3.12	106096.0	2238257.75	122
2016-10-03	19.95	21.0	19.15	20.81	0.72	3.58	173044.0	3499522.9	187
2016-10-02	22.0	22.8	19.9	20.09	-1.99	-9.01	154480.0	3375717.95	187
2016-09-29	21.1	22.2	20.55	22.08	0.81	3.81	124302.0	2677569.85	163
2016-09-28	23.5	23.5	20.5	21.27	-1.49	-6.55	183200.0	4024359.85	223
2016-09-27	23.75	23.75	22.7	22.76	-1.34	-5.56	144272.0	3372798.85	152
2016-09-26	23.7	24.25	23.7	24.1	0.45	1.9	101653.0	2443106.1	120
2016-09-25	23.95	23.95	23.4	23.65	-0.23	-0.96	51013.0	1204279.05	91
2016-09-21	24.0	24.2	23.85	23.88	0.09	0.38	66378.0	1593682.55	122
2016-09-20	23.5	24.1	23.35	23.79	-0.03	-0.13	89767.0	2134054.6	168
2016-09-19	24.5	24.7	23.2	23.82	-0.46	-1.89	110234.0	2632465.3	173
2016-09-18	24.6	24.8	24.05	24.28	-0.62	-2.49	117067.0	2865930.15	185
2016-09-08	24.9	25.3	24.8	24.9	0.2	0.81	122414.0	3062750.85	190
2016-09-07	25.2	25.2	24.5	24.7	-0.59	-2.33	110113.0	2731830.35	205
2016-09-06	25.9	26.0	25.2	25.29	-0.78	-2.99	294112.0	7526071.1	265
2016-09-05	24.7	26.5	24.7	26.07	1.27	5.12	537055.0	13817974.9	544
2016-09-04	24.0	24.85	24.0	24.8	0.7	2.9	57420.0	1413715.9	120
2016-09-01	25.0	25.0	23.7	24.1	-0.87	-3.48	122183.0	2948288.95	150
2016-08-31	25.8	25.8	24.9	24.97	-0.8	-3.1	85684.0	2177938.4	138
2016-08-30	25.7	26.2	25.7	25.77	-0.06	-0.23	130799.0	3388318.5	200
2016-08-29	25.4	25.9	25.3	25.83	0.45	1.77	214204.0	5469920.4	256
2016-08-28	25.3	25.5	25.1	25.38	0.03	0.12	184818.0	4687044.6	220
2016-08-25	24.5	25.9	23.8	25.35	0.65	2.63	127733.0	3159162.35	212
2016-08-24	25.5	25.5	24.7	24.7	-0.57	-2.26	69879.0	1758784.55	99
2016-08-23	25.0	25.6	24.95	25.27	-0.03	-0.12	123830.0	3117689.9	188
2016-08-22	25.6	25.8	25.3	25.3	-0.53	-2.05	90174.0	2298145.1	164
2016-08-21	26.5	26.6	25.8	25.83	-0.63	-2.38	163323.0	4287398.0	285
2016-08-18	27.5	27.5	25.8	26.46	-1.07	-3.89	253906.0	6725324.5	336
2016-08-17	28.0	28.1	27.4	27.53	-0.41	-1.47	122310.0	3398549.5	220
2016-08-16	27.6	28.3	27.4	27.94	0.44	1.6	149534.0	4141716.8	201
2016-08-15	27.6	27.7	27.3	27.5	-0.02	-0.07	71184.0	1955293.8	113
2016-08-14	27.8	27.8	27.4	27.52	0.06	0.22	142431.0	3921800.1	157
2016-08-11	27.5	27.5	27.4	27.46	-0.26	-0.94	28856.0	793452.6	82
2016-08-10	28.3	28.3	27.6	27.72	-0.29	-1.04	74651.0	2074409.6	139
2016-08-09	27.6	28.9	27.6	28.01	0.7	2.56	412248.0	11668916.7	662
2016-08-08	27.4	27.5	27.2	27.31	-0.16	-0.58	39572.0	1084340.7	80
2016-08-07	27.6	27.7	27.3	27.47	0.13	0.48	56269.0	1546331.8	74
2016-08-04	27.8	27.8	27.2	27.34	-0.15	-0.55	75607.0	2074614.6	140
2016-08-03	27.5	27.7	27.4	27.49	-0.15	-0.54	78501.0	2157641.6	151
2016-08-02	28.2	28.4	27.3	27.64	-0.38	-1.36	151355.0	4186044.8	195
2016-08-01	27.8	28.2	27.7	28.02	0.3	1.08	90305.0	2524782.8	145
2016-07-31	28.4	28.5	27.3	27.72	-0.53	-1.88	110603.0	3075973.0	180
2016-07-28	28.8	29.1	28.0	28.25	-0.76	-2.62	127141.0	3608121.5	230
2016-07-27	29.2	29.2	28.6	29.01	-0.13	-0.45	92493.0	2675879.1	167
2016-07-26	29.4	29.7	29.0	29.14	-0.05	-0.17	187904.0	5534227.8	290
2016-07-25	29.1	29.3	28.7	29.19	0.39	1.35	91284.0	2647616.8	188
2016-07-24	29.2	29.2	28.8	28.8	-0.6	-2.04	124688.0	3613273.4	233
2016-07-21	30.2	30.2	29.2	29.4	-0.75	-2.49	144966.0	4313707.9	219
2016-07-20	30.2	30.5	30.1	30.15	-0.05	-0.17	144159.0	4364784.5	206
2016-07-19	30.4	30.6	30.2	30.2	-0.2	-0.66	164026.0	4979436.6	219
2016-07-18	30.5	30.5	30.3	30.4	-0.12	-0.39	118055.0	3586256.4	176
2016-07-17	30.1	30.9	30.1	30.52	0.17	0.56	320029.0	9807970.6	333
2016-07-14	30.0	30.4	30.0	30.35	0.25	0.83	167922.0	5075808.9	192
2016-07-13	29.9	30.3	29.9	30.1	0.21	0.7	138117.0	4165082.4	194
2016-07-12	29.6	29.9	29.6	29.89	0.29	0.98	91502.0	2727265.8	131
2016-07-11	29.7	29.9	29.5	29.6	0.01	0.03	120451.0	3573257.3	160
2016-07-10	29.5	29.6	29.3	29.59	0.48	1.65	117930.0	3476292.4	144
2016-06-30	29.4	29.6	29.0	29.11	-0.5	-1.69	101288.0	2964922.5	175
2016-06-29	29.6	29.7	29.4	29.61	0.09	0.3	154095.0	4555555.7	213
2016-06-28	29.6	29.8	29.5	29.52	0.01	0.03	109621.0	3242292.0	157
2016-06-27	29.9	30.1	29.3	29.51	-0.06	-0.2	234855.0	6995910.6	250
2016-06-26	30.0	30.0	28.7	29.57	-1.19	-3.87	326612.0	9628337.0	372
2016-06-23	30.7	31.0	30.7	30.76	-0.07	-0.23	79643.0	2452843.1	117
2016-06-22	31.0	31.4	30.8	30.83	-0.04	-0.13	141621.0	4394176.3	140
2016-06-21	30.9	31.0	30.7	30.87	0.07	0.23	86913.0	2689740.5	117
2016-06-20	31.0	31.2	30.6	30.8	-0.01	-0.03	99248.0	3068675.6	158
2016-06-19	31.1	31.3	30.8	30.81	0.12	0.39	74418.0	2307115.0	118
2016-06-16	30.8	31.0	30.6	30.69	-0.3	-0.97	95292.0	2936709.9	173
2016-06-15	31.5	31.7	30.6	30.99	-0.51	-1.62	223093.0	6990968.7	318
2016-06-14	31.5	31.7	31.2	31.5	0.04	0.13	111109.0	3502139.2	145
2016-06-13	31.7	32.4	31.4	31.46	0.06	0.19	274500.0	8761807.3	385
2016-06-12	31.2	31.5	30.7	31.4	0.3	0.96	268914.0	8378024.7	310
2016-06-09	31.1	31.6	30.7	31.1	0.43	1.4	510626.0	15937988.1	593
2016-06-08	30.6	30.8	30.4	30.67	0.36	1.19	209157.0	6406435.2	208
2016-06-07	29.9	30.5	29.9	30.31	0.24	0.8	232297.0	7024505.7	250
2016-06-06	30.0	30.2	29.1	30.07	0.42	1.42	92481.0	2753053.3	160
2016-06-05	30.2	30.2	29.6	29.65	-0.48	-1.59	78635.0	2353151.3	136
2016-06-02	30.5	30.5	30.0	30.13	-0.18	-0.59	225222.0	6810598.4	337
2016-06-01	29.1	31.0	29.1	30.31	1.04	3.55	724901.0	21923416.3	896
2016-05-31	29.1	29.4	28.8	29.27	0.36	1.25	116183.0	3383068.1	203
2016-05-30	29.8	30.2	28.8	28.91	-1.14	-3.79	243568.0	7174806.8	366
2016-05-29	30.3	30.5	29.8	30.05	0.03	0.1	403312.0	12117684.6	468
2016-05-26	31.0	31.5	29.9	30.02	-0.76	-2.47	259027.0	8001293.3	361
2016-05-25	30.5	31.3	30.5	30.78	0.46	1.52	503530.0	15517458.8	539
2016-05-24	30.2	30.5	29.1	30.32	0.11	0.36	281759.0	8447380.4	404
2016-05-23	32.6	33.1	30.2	30.21	-3.25	-9.71	387141.0	12172125.4	566
2016-05-22	33.7	33.9	33.3	33.46	-0.24	-0.71	150678.0	5074015.8	219
2016-05-19	34.0	34.1	33.6	33.7	-0.31	-0.91	216099.0	7313949.1	289
2016-05-18	33.9	35.1	33.8	34.01	0.15	0.44	1292984.0	44568176.0	1195
2016-05-17	34.0	34.1	33.8	33.86	0.03	0.09	175094.0	5938415.9	259
2016-05-16	34.1	34.3	33.6	33.83	-0.1	-0.29	470682.0	16019850.5	647
2016-05-15	33.8	34.6	33.6	33.93	0.46	1.37	1278269.0	43646217.4	1224
2016-05-12	33.7	33.8	33.4	33.47	-0.18	-0.53	261297.0	8788405.3	307
2016-05-11	33.7	34.3	33.5	33.65	-0.06	-0.18	398950.0	13514675.4	525
2016-05-10	34.2	34.3	33.6	33.71	-0.49	-1.43	345265.0	11712119.6	432
2016-05-09	34.0	34.5	33.7	34.2	0.42	1.24	500916.0	17134214.8	589
2016-05-08	33.5	34.4	33.5	33.78	0.26	0.78	746341.0	25352129.9	873
2016-05-05	33.8	34.0	33.3	33.52	-0.03	-0.09	404629.0	13636837.4	437
2016-05-04	33.8	33.8	33.2	33.55	-0.44	-1.29	489936.0	16470295.6	564
2016-05-03	35.0	35.4	33.9	33.99	-0.82	-2.36	1053779.0	36720389.6	1118
2016-05-02	34.4	35.1	34.1	34.81	0.77	2.26	779001.0	27085619.2	973
2016-05-01	34.3	34.5	33.8	34.04	-0.11	-0.32	239009.0	8168542.6	294
2016-04-28	34.7	35.0	34.0	34.15	-0.51	-1.47	361568.0	12496639.6	478
2016-04-27	34.7	35.1	34.6	34.66	0.15	0.43	468689.0	16333159.9	499
2016-04-26	34.7	34.9	34.4	34.51	-0.17	-0.49	465276.0	16135233.9	516
2016-04-25	34.4	35.0	34.4	34.68	0.49	1.43	1036064.0	35976597.0	1247
2016-04-24	34.1	34.3	34.0	34.19	0.28	0.83	482283.0	16475196.8	535
2016-04-21	34.4	34.4	33.8	33.91	-0.19	-0.56	317577.0	10833262.9	429
2016-04-20	34.2	34.6	34.0	34.1	0.31	0.92	625694.0	21418586.3	730
2016-04-19	33.9	34.2	33.5	33.79	0.31	0.93	566786.0	19171174.8	677
2016-04-18	33.4	34.0	33.2	33.48	-0.33	-0.98	397320.0	13334521.0	559
2016-04-17	34.5	34.5	33.7	33.81	-0.43	-1.26	242520.0	8285336.4	386
2016-04-14	35.0	35.0	34.2	34.24	-0.6	-1.72	408983.0	14143414.5	613
2016-04-13	35.1	35.2	34.7	34.84	-0.15	-0.43	657826.0	22979442.2	833
2016-04-12	35.0	36.2	34.8	34.99	0.22	0.63	1397212.0	49548001.7	1617
2016-04-11	35.0	35.3	34.7	34.77	-0.19	-0.54	285791.0	10022099.1	474
2016-04-10	35.5	35.7	34.9	34.96	0.03	0.09	687543.0	24249417.0	970
2016-04-07	35.2	36.0	34.8	34.93	0.02	0.06	911663.0	32295823.5	1102
2016-04-06	35.2	35.9	34.7	34.91	-0.32	-0.91	624995.0	22057112.4	878
2016-04-05	35.4	36.6	34.8	35.23	-0.1	-0.28	771032.0	27540595.9	1061
2016-04-04	35.0	36.7	34.8	35.33	-0.25	-0.7	1027833.0	36858220.5	1254
2016-04-03	33.3	35.9	31.5	35.58	1.76	5.2	988819.0	33923039.5	1251
2016-03-31	34.9	35.0	33.7	33.82	-1.09	-3.12	366113.0	12508110.7	590
2016-03-30	35.9	36.8	34.7	34.91	-0.82	-2.29	724238.0	25833134.5	1015
2016-03-29	36.1	37.3	35.6	35.73	-0.39	-1.08	710438.0	25872228.8	865
2016-03-28	34.5	36.6	34.2	36.12	1.95	5.71	958227.0	34306636.6	1202
2016-03-27	34.0	35.2	33.2	34.17	0.24	0.71	375968.0	12828844.1	606
2016-03-24	34.9	34.9	33.5	33.93	-1.04	-2.97	350369.0	11900035.1	515
2016-03-23	35.6	35.8	34.8	34.97	-0.4	-1.13	247013.0	8676275.8	384
2016-03-22	35.7	36.5	34.1	35.37	0.0	0.0	689531.0	24400264.7	1050
2016-03-21	34.1	36.9	34.0	35.37	1.0	2.91	1624118.0	57952950.6	1838
2016-03-20	32.9	34.6	32.6	34.37	1.78	5.46	1033505.0	34827962.2	1229
2016-03-17	32.7	33.6	32.3	32.59	0.13	0.4	613077.0	20177455.1	811
2016-03-16	32.6	33.0	32.2	32.46	0.1	0.31	446928.0	14505367.7	690
2016-03-15	32.0	33.7	31.8	32.36	0.33	1.03	1002993.0	32844869.7	1559
2016-03-14	35.0	35.6	31.9	32.03	-2.55	-7.37	1870792.0	62332086.1	2636
2016-03-13	31.8	34.6	31.6	34.58	3.09	9.81	1406319.0	47256319.7	1057
2016-03-10	32.0	32.4	31.4	31.49	-0.39	-1.22	421492.0	13399940.5	551
2016-03-09	30.5	32.2	30.2	31.88	1.5	4.94	1068070.0	33670204.3	1194
2016-03-08	31.0	31.1	30.2	30.38	-0.48	-1.56	380423.0	11686710.5	454
2016-03-07	31.1	31.4	30.7	30.86	0.15	0.49	415715.0	12854824.9	588
2016-03-06	29.2	31.2	28.9	30.71	1.91	6.63	1244175.0	37251639.1	1325
2016-03-03	28.2	29.0	27.8	28.8	0.62	2.2	514670.0	14645348.7	623
2016-03-02	28.2	28.9	28.0	28.18	0.02	0.07	745171.0	21261827.7	816
2016-03-01	28.1	28.5	28.0	28.16	0.58	2.1	394286.0	11119970.2	465
2016-02-29	28.1	28.2	27.5	27.58	-0.4	-1.43	263251.0	7335327.3	409
2016-02-28	27.8	28.3	27.7	27.98	0.53	1.93	402459.0	11269504.0	563
2016-02-25	28.4	28.7	27.4	27.45	-0.56	-2.0	696914.0	19558362.0	771
2016-02-24	28.6	29.4	27.8	28.01	-0.62	-2.17	572375.0	16483493.9	741
2016-02-23	28.0	28.9	27.7	28.63	1.04	3.77	801608.0	22593133.4	861
2016-02-22	26.9	28.1	26.8	27.59	0.87	3.26	860975.0	23718184.0	937
2016-02-21	27.0	27.4	26.4	26.72	-0.16	-0.6	476990.0	12818037.9	528
2016-02-18	27.7	27.8	26.8	26.88	-0.18	-0.67	271821.0	7400865.4	423
2016-02-17	26.3	27.6	26.3	27.06	0.78	2.97	511738.0	13749320.9	610
2016-02-16	26.4	27.0	25.9	26.28	0.71	2.78	479254.0	12639711.8	589
2016-02-15	25.5	26.2	25.2	25.57	1.53	6.36	580108.0	14909943.9	722
2016-02-14	25.7	27.0	23.05	24.04	-0.64	-2.59	1400188.0	36126352.6	1679
2016-02-11	28.1	28.4	24.6	24.68	-2.62	-9.6	1716869.0	45547932.8	2060
2016-02-10	25.0	27.3	24.9	27.3	2.48	9.99	1166623.0	30700022.9	1004
2016-02-09	25.0	25.5	24.8	24.82	-0.1	-0.4	407461.0	10277604.95	461
2016-02-08	26.0	26.4	24.5	24.92	-0.81	-3.15	706842.0	17944304.5	673
2016-02-07	26.4	26.9	25.6	25.73	-0.55	-2.09	391552.0	10323257.7	521
2016-02-04	26.7	27.1	26.0	26.28	0.04	0.15	663228.0	17634025.7	777
2016-02-03	25.0	27.2	24.85	26.24	1.13	4.5	932567.0	24384748.9	977
2016-02-02	25.2	26.1	25.0	25.11	-0.44	-1.72	423803.0	10848164.9	461
2016-02-01	25.0	26.2	25.0	25.55	0.26	1.03	390791.0	10094115.5	505
2016-01-31	25.3	26.2	25.2	25.29	0.42	1.69	623429.0	15991611.4	709
2016-01-28	24.8	26.0	24.75	24.87	0.37	1.51	861604.0	21910619.25	800
2016-01-27	24.6	25.0	24.3	24.5	0.07	0.29	531366.0	13091673.55	504
2016-01-26	22.8	24.65	22.7	24.43	1.28	5.53	804314.0	19229563.65	869
2016-01-25	23.1	24.0	22.75	23.15	-0.04	-0.17	301904.0	7025293.4	462
2016-01-24	24.3	24.3	22.95	23.19	1.06	4.79	387061.0	9032506.1	463
2016-01-21	22.6	23.15	22.0	22.13	-1.37	-5.83	532286.0	11978478.2	749
2016-01-20	24.05	25.0	23.5	23.5	-2.6	-9.96	482734.0	11733608.05	684
2016-01-19	25.6	26.5	25.1	26.1	1.17	4.69	978417.0	25068782.8	1013
2016-01-18	23.5	25.7	23.5	24.93	-0.87	-3.37	609915.0	15038692.5	818
2016-01-17	25.8	26.0	25.8	25.8	-2.8	-9.79	262118.0	6766984.8	216
2016-01-14	31.4	31.5	28.6	28.6	-3.1	-9.78	461339.0	13557064.3	706
2016-01-13	30.4	32.8	29.9	31.7	1.69	5.63	511944.0	16168337.4	732
2016-01-12	30.4	30.9	30.0	30.01	-0.7	-2.28	175773.0	5326911.6	321
2016-01-11	30.2	30.9	29.6	30.71	0.7	2.33	155588.0	4726470.5	271
2016-01-10	32.9	32.9	29.9	30.01	-0.77	-2.5	261955.0	8132189.4	452
2016-01-07	31.5	32.1	30.1	30.78	-2.02	-6.16	358679.0	11251323.2	539
2016-01-06	34.5	34.8	32.0	32.8	-1.15	-3.39	627557.0	21239206.2	811
2016-01-05	34.0	34.7	33.6	33.95	0.25	0.74	489402.0	16688357.9	635
2016-01-04	34.3	36.9	33.3	33.7	-0.62	-1.81	1834392.0	64436279.0	2045
2016-01-03	33.4	34.4	33.3	34.32	0.9	2.69	468143.0	15903419.3	576
2015-12-31	33.5	33.8	33.0	33.42	-0.17	-0.51	324738.0	10863220.9	446
2015-12-30	34.0	34.5	33.5	33.59	0.2	0.6	517223.0	17568922.1	706
2015-12-29	32.1	33.5	31.7	33.39	1.19	3.7	581820.0	19114146.8	746
2015-12-28	31.9	32.3	31.7	32.2	0.43	1.35	181805.0	5832208.1	216
2015-12-27	31.9	32.0	31.5	31.77	0.17	0.54	152602.0	4842026.7	251
2015-12-24	32.2	32.5	31.4	31.6	-0.62	-1.92	231453.0	7398161.0	381
2015-12-23	32.9	33.7	31.9	32.22	-0.46	-1.41	463581.0	15260485.1	583
2015-12-22	32.5	33.1	32.5	32.68	0.5	1.55	342219.0	11213947.2	469
2015-12-21	31.8	33.1	31.8	32.18	0.53	1.67	591522.0	19228571.4	828
2015-12-20	31.2	31.9	31.0	31.65	-0.28	-0.88	304656.0	9579376.5	423
2015-12-17	31.6	32.1	31.6	31.93	0.36	1.14	187204.0	5971358.9	270
2015-12-16	31.9	32.3	31.5	31.57	-0.1	-0.32	324938.0	10357939.5	468
2015-12-15	31.5	32.1	31.1	31.67	0.63	2.03	439186.0	13912149.0	583
2015-12-14	32.0	32.5	31.0	31.04	-0.67	-2.11	317631.0	10106470.2	450
2015-12-13	32.5	32.5	31.3	31.71	-2.08	-6.16	261084.0	8319645.0	378
2015-12-10	34.4	34.6	33.6	33.79	-0.62	-1.8	147255.0	5026764.4	330
2015-12-09	35.0	35.3	34.3	34.41	-0.65	-1.85	244023.0	8496594.7	412
2015-12-08	35.8	35.9	34.8	35.06	-0.88	-2.45	439944.0	15457541.5	708
2015-12-07	36.3	36.8	35.8	35.94	-0.18	-0.5	521437.0	18955414.5	711
2015-12-06	36.2	36.7	36.1	36.12	-0.08	-0.22	221978.0	8065404.8	335
2015-12-03	36.5	37.0	36.1	36.2	-0.5	-1.36	406760.0	14888059.7	618
2015-12-02	36.3	37.3	36.2	36.7	0.46	1.27	654458.0	24011331.9	877
2015-12-01	36.8	36.9	36.1	36.24	-0.44	-1.2	519850.0	18984901.3	619
2015-11-30	36.8	37.6	36.5	36.68	0.22	0.6	677010.0	25032670.0	863
2015-11-29	36.6	37.0	36.4	36.46	-0.62	-1.67	606730.0	22245750.5	810
2015-11-26	36.7	38.5	36.3	37.08	0.46	1.26	1296912.0	48438115.3	1413
2015-11-25	36.5	37.5	36.3	36.62	0.74	2.06	1228458.0	45297192.5	1483
2015-11-24	35.7	36.1	35.1	35.88	0.46	1.3	685477.0	24412375.8	717
2015-11-23	34.9	36.5	34.8	35.42	0.6	1.72	1241826.0	44494625.8	1332
2015-11-22	34.4	34.9	34.3	34.82	0.68	1.99	326840.0	11318432.9	398
2015-11-19	34.3	34.6	34.1	34.14	-0.2	-0.58	240136.0	8242486.7	321
2015-11-18	33.8	34.4	33.8	34.34	0.42	1.24	335593.0	11471755.5	419
2015-11-17	34.3	34.3	33.9	33.92	-0.02	-0.06	117813.0	4004406.0	195
2015-11-16	33.9	34.2	33.7	33.94	0.29	0.86	162570.0	5520889.6	263
2015-11-15	33.9	34.0	33.3	33.65	-1.07	-3.08	214063.0	7218236.9	355
2015-11-12	35.0	35.3	34.4	34.72	-0.23	-0.66	298788.0	10416020.6	444
2015-11-11	34.7	35.2	34.6	34.95	0.29	0.84	387734.0	13530898.3	474
2015-11-10	34.8	35.0	34.4	34.66	-0.14	-0.4	206386.0	7168350.6	355
2015-11-09	34.6	35.1	34.5	34.8	0.5	1.46	307911.0	10712724.1	533
2015-11-08	34.8	34.8	33.5	34.3	-0.63	-1.8	476336.0	16252761.8	690
2015-11-05	35.4	35.7	34.9	34.93	-0.63	-1.77	270191.0	9509417.2	406
2015-11-04	34.7	35.7	34.3	35.56	0.95	2.74	521625.0	18369560.6	682
2015-11-03	35.8	36.3	34.4	34.61	-0.92	-2.59	331654.0	11796459.6	576
2015-11-02	34.6	36.1	34.4	35.53	1.03	2.99	474448.0	16793648.2	611
2015-11-01	35.0	35.0	34.1	34.5	-0.45	-1.29	184092.0	6345875.8	370
2015-10-29	35.2	35.5	34.8	34.95	0.01	0.03	228499.0	8028489.6	409
2015-10-28	35.0	35.3	33.9	34.94	0.09	0.26	270643.0	9386486.3	428
2015-10-27	36.5	36.7	33.9	34.85	-1.62	-4.44	295567.0	10652398.3	412
2015-10-26	36.1	36.6	35.6	36.47	0.48	1.33	324882.0	11739444.8	467
2015-10-25	36.7	36.9	35.8	35.99	-0.11	-0.3	229226.0	8336543.0	369
2015-10-22	36.4	36.9	35.7	36.1	-0.26	-0.72	307383.0	11142137.4	461
2015-10-21	38.5	38.7	35.9	36.36	-2.14	-5.56	424611.0	15821398.8	608
2015-10-20	39.9	40.0	38.2	38.5	-1.17	-2.95	312346.0	12329787.3	436
2015-10-19	39.6	40.6	39.5	39.67	0.25	0.63	780852.0	31262073.5	997
2015-10-18	38.3	40.2	38.2	39.42	1.61	4.26	1291469.0	50930325.5	1613
2015-10-15	38.7	39.4	37.7	37.81	-0.94	-2.43	771869.0	29955557.9	997
2015-10-14	38.1	38.9	37.8	38.75	0.76	2.0	436983.0	16778909.2	611
2015-10-13	38.2	38.2	37.9	37.99	-0.33	-0.86	343212.0	13049024.0	409
2015-10-12	39.0	39.1	38.3	38.32	-0.49	-1.26	426568.0	16506050.1	528
2015-10-11	38.4	38.9	38.3	38.81	0.71	1.86	272119.0	10514285.1	347
2015-10-08	38.2	38.4	38.0	38.1	-0.23	-0.6	254303.0	9716249.1	320
2015-10-07	38.3	38.9	38.2	38.33	0.24	0.63	474655.0	18279399.4	605
2015-10-06	37.1	38.2	37.1	38.09	0.92	2.48	539542.0	20325917.3	687
2015-10-05	36.7	37.8	36.6	37.17	0.68	1.86	602890.0	22431216.0	654
2015-10-04	36.5	36.6	36.0	36.49	0.46	1.28	134142.0	4877341.8	256
2015-10-01	36.6	37.2	36.0	36.03	-0.38	-1.04	340935.0	12484328.9	498
2015-09-30	35.7	36.7	35.5	36.41	0.91	2.56	317880.0	11542205.9	532
2015-09-29	33.2	36.5	33.2	35.5	-0.45	-1.25	168996.0	6071345.1	299
2015-09-21	36.3	36.3	35.9	35.95	0.02	0.06	122010.0	4402536.5	224
2015-09-20	36.9	37.0	35.8	35.93	-0.63	-1.72	188397.0	6870065.8	261
2015-09-17	37.3	37.4	36.5	36.56	-0.69	-1.85	296184.0	10981631.9	385
2015-09-16	38.0	38.3	37.2	37.25	-0.58	-1.53	535406.0	20148851.5	672
2015-09-15	37.0	38.3	37.0	37.83	0.83	2.24	604122.0	22857670.2	825
2015-09-14	37.5	38.0	36.9	37.0	-0.43	-1.15	325700.0	12216275.1	439
2015-09-13	37.7	38.4	37.4	37.43	-0.23	-0.61	259794.0	9812701.8	411
2015-09-10	37.4	39.1	37.2	37.66	0.36	0.97	1196510.0	45972978.3	1485
2015-09-09	37.7	37.7	37.1	37.3	0.44	1.19	420617.0	15760841.8	527
2015-09-08	37.6	38.0	36.5	36.86	-0.8	-2.12	544726.0	20317022.9	684
2015-09-07	36.6	38.2	36.6	37.66	1.26	3.46	1478554.0	55719245.5	1597
2015-09-06	34.0	37.0	33.9	36.4	1.96	5.69	756437.0	27152081.3	951
2015-09-03	34.8	35.0	34.4	34.44	0.0	0.0	260069.0	9016995.7	403
2015-09-02	34.9	35.0	34.0	34.44	-0.73	-2.08	399831.0	13753826.9	492
2015-09-01	35.8	36.4	35.1	35.17	-0.38	-1.07	430277.0	15280486.2	516
2015-08-31	35.3	36.9	35.3	35.55	-0.87	-2.39	374284.0	13477048.5	572
2015-08-30	35.0	36.9	34.7	36.42	2.73	8.1	773621.0	27682446.3	1039
2015-08-27	34.3	35.0	33.5	33.69	0.67	2.03	428121.0	14696388.4	556
2015-08-26	33.0	34.5	32.5	33.02	-0.94	-2.77	387611.0	13012650.9	601
2015-08-25	32.4	34.2	31.7	33.96	2.35	7.43	459679.0	15262970.7	595
2015-08-24	34.5	34.7	31.0	31.61	-2.21	-6.53	255767.0	8392585.0	422
2015-08-23	34.8	36.1	33.6	33.82	-3.38	-9.09	361278.0	12737782.6	525
2015-08-20	33.6	37.5	33.2	37.2	1.04	2.88	393866.0	13968183.4	809
2015-08-19	39.0	40.6	36.0	36.16	-3.83	-9.58	238308.0	9271928.3	541
2015-08-18	43.8	43.8	39.5	39.99	-3.75	-8.57	397251.0	16155311.1	765
2015-08-17	44.4	45.5	43.5	43.74	-1.36	-3.02	233150.0	10316047.5	523
2015-08-16	47.3	47.6	45.0	45.1	-2.03	-4.31	294381.0	13596197.9	569
2015-08-13	47.6	48.4	47.0	47.13	-0.18	-0.38	280886.0	13400303.1	560
2015-08-12	47.5	47.6	46.9	47.31	-0.78	-1.62	183562.0	8681040.8	361
2015-08-11	48.7	49.1	47.8	48.09	-0.55	-1.13	232497.0	11330415.3	397
2015-08-10	48.7	49.0	48.5	48.64	-0.06	-0.12	139266.0	6781388.9	277
2015-08-09	48.1	48.8	48.1	48.7	0.26	0.54	74030.0	3589753.0	188
2015-08-06	49.2	49.2	48.2	48.44	-0.94	-1.9	179531.0	8746448.0	347
2015-08-05	48.5	50.25	48.4	49.38	0.94	1.94	379331.0	18712463.8	628
2015-08-04	48.8	48.9	48.0	48.44	-0.59	-1.2	103680.0	5013785.6	242
2015-08-03	48.5	49.4	48.1	49.03	0.25	0.51	144848.0	7071403.9	262
2015-08-02	50.75	50.75	48.3	48.78	-2.15	-4.22	194533.0	9519566.85	389
2015-07-30	51.25	51.25	50.75	50.93	-0.17	-0.33	138053.0	7053112.75	272
2015-07-29	51.25	51.5	50.75	51.1	-0.03	-0.06	195607.0	10024298.25	324
2015-07-28	51.25	52.0	50.75	51.13	-0.06	-0.12	177339.0	9107792.25	291
2015-07-27	52.0	52.25	51.0	51.19	-0.94	-1.8	205201.0	10550567.75	444
2015-07-26	52.5	53.25	51.75	52.13	0.78	1.52	537119.0	28126947.25	818
2015-07-23	51.75	52.25	51.25	51.35	-0.09	-0.17	259966.0	13432848.75	400
2015-07-22	51.0	51.5	50.75	51.44	0.67	1.32	117681.0	6018774.75	222
2015-07-15	51.25	51.5	50.75	50.77	-0.55	-1.07	165671.0	8465092.75	288
2015-07-14	50.25	51.75	50.25	51.32	1.11	2.21	304983.0	15571674.75	547
2015-07-13	50.5	50.75	50.0	50.21	-0.08	-0.16	133097.0	6714789.75	306
2015-07-12	50.5	51.75	50.0	50.29	0.57	1.15	299590.0	15231822.75	491
2015-07-09	48.3	50.25	48.3	49.72	1.25	2.58	283257.0	13977983.8	404
2015-07-08	48.7	48.9	48.2	48.47	-0.08	-0.16	116639.0	5657468.8	300
2015-07-07	49.7	49.8	48.4	48.55	-1.32	-2.65	336502.0	16436912.5	594
2015-07-06	50.0	50.0	49.6	49.87	-0.38	-0.76	173967.0	8666805.8	321
2015-07-05	50.75	51.0	50.0	50.25	-0.72	-1.41	145091.0	7306056.75	344
2015-07-02	50.75	52.5	50.5	50.97	0.46	0.91	478645.0	24698522.5	891
2015-07-01	50.5	51.0	50.0	50.51	0.23	0.46	164772.0	8333633.5	338
2015-06-30	48.2	50.5	48.2	50.28	0.29	0.58	228884.0	11387445.2	446
2015-06-29	50.75	50.75	49.7	49.99	-1.28	-2.5	221935.0	11100529.75	417
2015-06-28	52.25	52.25	50.75	51.27	-0.82	-1.57	220746.0	11358039.25	434
2015-06-25	51.5	53.5	51.0	52.09	0.59	1.15	417827.0	21849254.75	701
2015-06-24	51.75	51.75	51.0	51.5	-0.07	-0.14	173971.0	8924843.75	288
2015-06-23	52.5	52.5	50.5	51.57	-0.4	-0.77	223363.0	11487610.25	372
2015-06-22	52.0	52.25	51.25	51.97	-0.03	-0.06	185215.0	9581460.75	305
2015-06-21	52.5	52.75	51.75	52.0	-0.99	-1.87	239736.0	12511180.0	364
2015-06-18	53.5	53.5	52.75	52.99	-0.73	-1.36	128819.0	6847154.25	223
2015-06-17	54.5	55.25	53.25	53.72	-0.01	-0.02	442273.0	24057903.75	572
2015-06-16	53.5	54.25	53.0	53.73	0.33	0.62	265669.0	14225500.0	465
2015-06-15	53.5	53.5	53.0	53.4	0.16	0.3	269385.0	14319483.5	390
2015-06-14	53.5	53.75	53.0	53.24	-0.25	-0.47	231492.0	12347772.5	403
2015-06-11	54.5	55.0	53.25	53.49	0.08	0.15	325136.0	17630500.75	669
2015-06-10	53.25	54.25	53.25	53.41	0.6	1.14	264003.0	14156974.5	476
2015-06-09	54.5	55.0	51.25	52.81	-2.15	-3.91	458966.0	24364410.5	807
2015-06-08	55.0	55.5	54.5	54.96	0.03	0.05	382709.0	21090201.5	579
2015-06-07	55.5	55.5	54.5	54.93	-0.69	-1.24	278749.0	15346626.25	472
2015-06-04	56.25	56.5	55.5	55.62	-0.55	-0.98	259208.0	14491522.75	406
2015-06-03	57.0	57.5	56.0	56.17	-0.43	-0.76	489328.0	27784054.5	714
2015-06-02	55.75	57.0	55.5	56.6	1.28	2.31	1035277.0	58343721.75	1199
2015-06-01	55.0	55.5	54.75	55.32	-0.09	-0.16	304582.0	16784952.25	451
2015-05-31	55.25	56.25	55.0	55.41	-0.01	-0.02	317994.0	17691382.5	496
2015-05-28	55.5	56.0	55.25	55.42	-0.39	-0.7	203667.0	11318221.5	388
2015-05-27	56.5	56.75	55.5	55.81	-0.65	-1.15	331233.0	18577238.0	562
2015-05-26	57.25	57.25	56.25	56.46	-0.3	-0.53	427193.0	24216181.5	764
2015-05-25	56.25	59.0	56.0	56.76	1.25	2.25	2405551.0	138508555.5	2979
2015-05-24	55.0	55.75	54.75	55.51	0.59	1.07	297709.0	16425890.75	499
2015-05-21	55.0	55.25	54.5	54.92	-0.11	-0.2	305794.0	16811386.75	540
2015-05-20	56.5	56.5	54.75	55.03	-1.59	-2.81	534208.0	29743296.0	789
2015-05-19	55.75	57.25	55.5	56.62	1.02	1.83	970017.0	55073580.75	1393
2015-05-18	55.0	56.0	54.75	55.6	0.62	1.13	579134.0	32102037.25	794
2015-05-17	53.75	55.5	53.75	54.98	1.36	2.54	568663.0	31201859.25	740
2015-05-14	53.75	54.0	53.5	53.62	0.02	0.04	180668.0	9700116.0	292
2015-05-13	53.5	54.25	53.0	53.6	0.32	0.6	383281.0	20618932.75	496
2015-05-12	53.0	53.5	52.75	53.28	0.17	0.32	136847.0	7283586.5	235
2015-05-11	54.25	54.25	52.75	53.11	-1.14	-2.1	289523.0	15489867.75	430
2015-05-10	54.0	54.5	53.75	54.25	0.24	0.44	163369.0	8837434.0	260
2015-05-07	55.0	55.0	53.75	54.01	-0.72	-1.32	270776.0	14672987.0	472
2015-05-06	55.25	55.25	54.5	54.73	-0.72	-1.3	399322.0	21918292.75	476
2015-05-05	55.5	56.0	54.25	55.45	0.15	0.27	507415.0	27988430.0	673
2015-05-04	55.0	55.5	54.75	55.3	0.25	0.45	156575.0	8623976.0	275
2015-05-03	56.5	56.5	54.5	55.05	-1.31	-2.32	482307.0	26853048.75	620
2015-04-30	56.5	56.75	56.25	56.36	-0.12	-0.21	309014.0	17450329.5	456
2015-04-29	56.75	57.0	56.0	56.48	-0.05	-0.09	288936.0	16315734.5	399
2015-04-28	56.75	57.25	56.5	56.53	-0.05	-0.09	296940.0	16855536.0	462
2015-04-27	57.0	58.0	56.5	56.58	-0.17	-0.3	916319.0	52511014.75	949
2015-04-26	56.0	57.0	56.0	56.75	0.92	1.65	513826.0	29040453.75	663
2015-04-23	55.5	56.25	55.5	55.83	0.1	0.18	300391.0	16779118.0	522
2015-04-22	56.75	57.0	55.5	55.73	-0.51	-0.91	362898.0	20436210.25	631
2015-04-21	56.25	57.25	55.75	56.24	0.18	0.32	859126.0	48431738.75	1085
2015-04-20	55.25	56.5	55.0	56.06	0.83	1.5	847177.0	47278918.75	1048
2015-04-19	55.25	55.5	54.75	55.23	0.77	1.41	659812.0	36399662.5	816
2015-04-16	55.0	55.25	54.25	54.46	-0.25	-0.46	543962.0	29750911.75	750
2015-04-15	54.5	55.25	54.25	54.71	1.08	2.01	964028.0	52683107.0	1070
2015-04-14	54.0	54.75	53.5	53.63	0.12	0.22	1032288.0	55957298.0	1140
2015-04-13	52.75	53.75	52.75	53.51	0.78	1.48	544568.0	29049653.75	650
2015-04-12	53.5	54.25	52.5	52.73	-0.03	-0.06	764544.0	40735764.25	911
2015-04-09	52.5	53.25	52.5	52.76	0.49	0.94	755627.0	39937669.25	1002
2015-04-08	53.25	53.5	52.0	52.27	-0.86	-1.62	916396.0	48545987.0	1157
2015-04-07	52.5	54.0	52.5	53.13	1.12	2.15	1063054.0	56455712.75	1308
2015-04-06	52.0	52.75	51.5	52.01	0.39	0.76	1128737.0	58837470.0	1389
2015-04-05	52.5	52.75	50.0	51.62	-0.18	-0.35	1387082.0	71013435.0	1868
2015-04-02	54.5	55.5	51.0	51.8	-1.95	-3.63	1763519.0	94762349.25	2438
2015-04-01	54.5	54.75	53.5	53.75	-0.33	-0.61	484846.0	26198635.5	960
2015-03-31	56.0	57.0	53.0	54.08	-1.63	-2.93	1493251.0	82545736.0	2417
2015-03-30	55.75	58.0	55.0	55.71	0.25	0.45	1760825.0	99959243.5	2101
2015-03-29	54.75	56.0	53.5	55.46	2.58	4.88	1289883.0	70788551.0	1729
2015-03-26	50.25	54.25	50.0	52.88	-1.74	-3.19	1528009.0	79857910.25	2091
2015-03-25	60.75	61.5	54.5	54.62	-5.68	-9.42	1831250.0	106443433.25	2554
2015-03-24	60.25	61.0	60.0	60.3	0.01	0.02	850597.0	51424053.25	1128
2015-03-23	60.5	61.5	59.75	60.29	0.14	0.23	1027278.0	62206672.5	1277
2015-03-22	61.25	61.5	60.0	60.15	-0.15	-0.25	763869.0	46348507.75	1045
2015-03-19	60.25	61.5	59.25	60.3	1.32	2.24	1859021.0	112419141.75	2535
2015-03-18	61.75	62.25	56.5	58.98	-2.65	-4.3	1996563.0	120697058.0	2992
2015-03-17	59.0	62.25	58.0	61.63	2.6	4.4	1864541.0	112687877.0	2499
2015-03-16	60.25	61.75	58.0	59.03	-0.47	-0.79	1508464.0	90940354.0	2181
2015-03-15	57.5	60.75	57.5	59.5	0.78	1.33	1122291.0	67041822.0	1690
2015-03-12	59.0	60.0	58.5	58.72	-0.03	-0.05	779078.0	46142920.0	1284
2015-03-11	57.25	59.5	55.5	58.75	1.02	1.77	832407.0	48644585.0	1200
2015-03-10	58.25	58.25	57.5	57.73	-0.57	-0.98	215961.0	12499391.75	489
2015-03-09	59.25	59.25	58.25	58.3	-0.45	-0.77	289619.0	16987452.0	520
2015-03-08	58.5	59.0	58.5	58.75	0.05	0.09	395486.0	23247608.5	576
2015-03-05	59.25	59.25	58.5	58.7	-0.32	-0.54	244156.0	14370055.5	501
2015-03-04	59.25	60.0	59.0	59.02	0.0	0.0	329214.0	19520652.5	603
2015-03-03	59.25	59.75	59.0	59.02	-0.27	-0.46	364482.0	21588731.5	588
2015-03-02	60.0	60.25	59.25	59.29	-0.55	-0.92	324162.0	19365348.75	512
2015-03-01	61.25	62.0	59.5	59.84	-0.68	-1.12	945756.0	57328611.5	1219
2015-02-26	59.5	62.25	59.5	60.52	1.38	2.33	1431754.0	87506473.25	2072
2015-02-25	58.75	60.25	58.5	59.14	0.65	1.11	355482.0	21127712.75	562
2015-02-24	58.25	59.0	58.25	58.49	-0.22	-0.37	180848.0	10588596.0	372
2015-02-23	59.5	59.75	58.5	58.71	-0.74	-1.24	242419.0	14350044.75	411
2015-02-22	60.0	60.5	59.25	59.45	-0.22	-0.37	188469.0	11283886.5	352
2015-02-19	59.75	60.5	59.0	59.67	-0.01	-0.02	389559.0	23343075.25	595
2015-02-18	58.75	60.75	58.75	59.68	0.75	1.27	548631.0	32801183.25	891
2015-02-17	60.75	61.5	58.75	58.93	-1.68	-2.77	720602.0	43238892.0	1067
2015-02-16	61.25	61.75	60.5	60.61	-0.39	-0.64	691619.0	42275996.75	1057
2015-02-15	60.5	62.5	59.75	61.0	1.96	3.32	1963296.0	120538790.0	2575
2015-02-12	58.5	60.25	58.0	59.04	0.89	1.53	808711.0	47788665.25	1261
2015-02-11	61.5	62.0	58.0	58.15	-2.72	-4.47	811681.0	48789842.75	1527
2015-02-10	61.25	61.75	60.5	60.87	-0.44	-0.72	592740.0	36254664.25	1000
2015-02-09	62.75	63.0	61.0	61.31	-1.21	-1.94	699630.0	43355007.75	1085
2015-02-08	63.0	63.25	62.5	62.52	-0.01	-0.02	721973.0	45301317.25	1486
2015-02-05	61.75	63.75	61.75	62.53	0.17	0.27	1781513.0	112535626.5	2414
2015-02-04	63.75	63.75	62.25	62.36	-0.95	-1.5	517787.0	32628842.25	974
2015-02-03	64.25	65.75	62.75	63.31	-0.62	-0.97	1108348.0	71248097.5	1693
2015-02-02	63.0	65.0	62.25	63.93	0.9	1.43	904245.0	57801992.75	1579
2015-02-01	67.0	68.0	62.75	63.03	-1.89	-2.91	2081703.0	135304880.5	3062
2015-01-29	61.0	65.75	60.5	64.92	4.47	7.39	1750634.0	109627361.75	2492
2015-01-28	58.5	61.25	57.75	60.45	2.19	3.76	1117057.0	66584117.5	1502
2015-01-27	57.25	58.5	56.75	58.26	1.02	1.78	558834.0	32194239.5	766
2015-01-26	57.75	57.75	56.5	57.24	0.52	0.92	448835.0	25614803.25	642
2015-01-22	56.5	57.5	55.5	56.72	0.07	0.12	398748.0	22646056.5	680
2015-01-21	58.0	59.0	55.5	56.65	-1.39	-2.39	675205.0	39085058.5	1014
2015-01-20	59.0	59.5	57.25	58.04	-1.43	-2.4	749825.0	43800247.75	1190
2015-01-19	57.25	61.75	57.0	59.47	3.18	5.65	2257925.0	134542256.5	2895
2015-01-18	55.0	57.0	54.5	56.29	1.65	3.02	785819.0	44157682.75	1056
2015-01-15	56.25	56.25	54.25	54.64	-1.14	-2.04	612376.0	33875541.5	1046
2015-01-14	54.75	56.5	54.75	55.78	1.21	2.22	976264.0	54365297.5	1365
2015-01-13	53.25	55.5	53.0	54.57	-0.07	-0.13	882838.0	47988215.0	1396
2015-01-12	55.5	56.0	54.25	54.64	-0.98	-1.76	920321.0	51073711.5	1329
2015-01-11	55.5	56.75	55.0	55.62	0.84	1.53	1327276.0	74015668.25	1883
2015-01-08	55.5	57.25	54.5	54.78	0.6	1.11	2107852.0	117836309.0	3120
2015-01-07	54.25	56.0	52.5	54.18	-0.12	-0.22	3274646.0	179143594.25	4791
2015-01-06	56.25	58.0	54.25	54.3	-5.83	-9.7	3202176.0	176097584.0	4520
2015-01-05	62.5	62.5	59.75	60.13	-3.35	-5.28	817017.0	50005912.25	1782
2015-01-04	64.0	65.5	63.25	63.48	-1.56	-2.4	613101.0	39427956.25	1250
2015-01-01	66.5	67.25	62.75	65.04	0.2	0.31	1129907.0	73616441.75	2023
2014-12-31	71.5	73.75	64.0	64.84	-6.0	-8.47	2288453.0	152869770.75	3230
2014-12-30	71.25	73.0	69.75	70.84	-2.7	-3.67	595005.0	42537826.25	1061
2014-12-29	74.75	75.25	72.25	73.54	-0.89	-1.2	917196.0	67779563.25	1397
2014-12-28	72.75	76.0	72.75	74.43	2.57	3.58	1105964.0	82594379.25	2043
2014-12-25	81.25	83.75	71.75	71.86	-7.86	-9.86	3264370.0	245028815.75	4619
2014-12-24	79.0	82.0	78.5	79.72	2.28	2.94	707351.0	56816115.75	1300
2014-12-23	78.75	80.75	77.0	77.44	-0.06	-0.08	809254.0	64204777.25	1286
2014-12-22	73.0	77.5	71.0	77.5	7.0	9.93	475519.0	35894786.0	935
2014-12-21	70.0	70.5	67.5	70.5	6.25	9.73	267535.0	18617197.5	480
2014-12-18	61.25	64.25	61.25	64.25	5.66	9.66	222162.0	14147988.0	454
2014-12-17	65.25	66.0	58.5	58.59	-6.41	-9.86	430224.0	25320282.75	678
2014-12-16	70.5	71.75	65.0	65.0	-7.0	-9.72	229784.0	15911173.5	304
2014-12-15	73.0	74.25	71.75	72.0	-0.61	-0.84	216610.0	15696256.75	288
2014-12-14	72.25	74.25	71.75	72.61	0.11	0.15	251289.0	18321856.0	484
2014-12-11	71.75	73.25	71.75	72.5	-0.25	-0.34	158686.0	11449348.5	290
2014-12-10	73.0	73.5	71.75	72.75	0.0	0.0	160907.0	11671646.75	356
2014-12-09	73.25	73.25	72.0	72.75	-1.35	-1.82	110548.0	8023915.5	290
2014-12-08	76.0	76.5	74.0	74.1	-1.95	-2.56	170088.0	12743333.0	378
2014-12-07	76.5	77.5	76.0	76.05	-0.76	-0.99	175478.0	13443691.75	334
2014-12-04	76.5	78.0	76.25	76.81	0.14	0.18	190655.0	14705755.25	386
2014-12-03	76.25	77.5	76.25	76.67	-0.24	-0.31	136465.0	10494988.5	230
2014-12-02	76.75	77.25	76.0	76.91	1.35	1.79	217291.0	16601097.25	398
2014-12-01	74.0	75.75	74.0	75.56	2.04	2.77	148760.0	11186539.5	248
2014-11-30	74.75	75.0	70.0	73.52	-3.04	-3.97	209795.0	15279818.5	420
2014-11-27	76.0	78.25	76.0	76.56	0.6	0.79	238845.0	18446113.25	481
2014-11-26	76.0	77.0	75.5	75.96	-1.55	-2.0	176604.0	13437713.75	370
2014-11-25	80.0	80.5	77.0	77.51	-3.12	-3.87	320814.0	25190168.0	570
2014-11-24	80.0	81.25	79.0	80.63	0.56	0.7	498647.0	39900852.25	749
2014-11-23	77.5	80.5	77.5	80.07	2.71	3.5	626253.0	49830430.75	873
2014-11-20	79.25	80.0	77.25	77.36	-1.28	-1.63	390971.0	30695970.0	600
2014-11-19	76.5	79.5	75.5	78.64	2.31	3.03	261298.0	20196623.0	469
2014-11-18	75.0	77.0	74.75	76.33	1.64	2.2	160430.0	12136636.25	299
2014-11-17	79.25	79.25	73.25	74.69	-3.67	-4.68	298675.0	22726932.75	534
2014-11-16	77.75	79.75	77.0	78.36	0.68	0.88	544671.0	42904469.25	891
2014-11-13	80.0	82.0	76.25	77.68	-1.89	-2.38	961033.0	75407819.25	1854
2014-11-12	78.75	80.0	78.25	79.57	0.87	1.11	83750.0	6629554.25	242
2014-11-11	78.25	79.0	78.0	78.7	-0.14	-0.18	158775.0	12482979.5	269
2014-11-10	78.5	79.25	78.25	78.84	0.47	0.6	299150.0	23625736.5	371
2014-11-09	77.0	79.5	77.0	78.37	1.4	1.82	219475.0	17208063.5	376
2014-11-06	77.5	78.5	76.25	76.97	-0.68	-0.88	197464.0	15265433.5	380
2014-11-05	77.5	78.0	75.0	77.65	-0.53	-0.68	190070.0	14598551.25	386
2014-11-04	79.0	79.25	77.25	78.18	-1.58	-1.98	128585.0	10065196.0	337
2014-11-03	79.75	80.5	79.0	79.76	-0.15	-0.19	105236.0	8368794.0	237
2014-11-02	80.0	81.25	79.25	79.91	0.4	0.5	113993.0	9147107.25	282
2014-10-30	80.75	81.25	77.75	79.51	-2.09	-2.56	230616.0	18425828.25	558
2014-10-29	83.25	84.0	80.0	81.6	-0.45	-0.55	551423.0	45428122.0	906
2014-10-28	80.0	83.5	80.0	82.05	1.88	2.35	522834.0	42708351.25	970
2014-10-27	81.5	81.5	80.0	80.17	-1.1	-1.35	460139.0	37199065.25	579
2014-10-26	79.75	82.0	79.5	81.27	1.87	2.36	504380.0	40726301.5	870
2014-10-23	77.75	80.0	77.0	79.4	1.65	2.12	672648.0	53009824.25	795
2014-10-22	77.0	79.75	76.0	77.75	1.12	1.46	576825.0	44974761.5	841
2014-10-21	74.5	77.0	74.25	76.63	2.39	3.22	493797.0	37372210.0	717
2014-10-20	74.25	75.5	73.75	74.24	-0.14	-0.19	533890.0	39700461.5	865
2014-10-19	79.5	80.0	73.0	74.38	-2.0	-2.62	1470236.0	110316835.5	2819
2014-10-16	78.0	79.5	76.0	76.38	-3.06	-3.85	579534.0	44755188.75	830
2014-10-15	79.0	81.0	78.0	79.44	0.79	1.0	506979.0	40506822.5	952
2014-10-14	79.25	81.0	78.0	78.65	-0.82	-1.03	472048.0	37405862.0	727
2014-10-13	78.25	79.75	78.25	79.47	1.38	1.77	259409.0	20544753.5	412
2014-10-12	79.75	80.0	77.5	78.09	-3.18	-3.91	459103.0	36229053.5	575
2014-10-02	81.75	83.5	80.5	81.27	-0.9	-1.1	1018610.0	83875673.0	1623
2014-10-01	80.25	82.75	80.0	82.17	2.22	2.78	1124429.0	91477558.75	1649
2014-09-30	80.0	80.5	79.5	79.95	0.25	0.31	188959.0	15103688.25	425
2014-09-29	79.25	80.25	77.5	79.7	0.64	0.81	323510.0	25570080.0	513
2014-09-28	78.75	80.0	78.75	79.06	0.82	1.05	396869.0	31504349.75	689
2014-09-25	79.5	80.25	77.75	78.24	-1.37	-1.72	575780.0	45240747.75	944
2014-09-24	80.75	81.25	78.5	79.61	-1.37	-1.69	582349.0	46498015.25	821
2014-09-22	78.25	81.75	76.75	80.98	2.19	2.78	870005.0	68887653.25	1033
2014-09-21	80.0	80.25	78.0	78.79	-0.84	-1.05	413104.0	32867297.0	550
2014-09-18	80.75	81.25	79.5	79.63	-0.9	-1.12	747909.0	59981882.75	990
2014-09-17	81.25	81.5	80.0	80.53	-0.62	-0.76	648571.0	52394929.75	953
2014-09-16	81.5	82.25	80.75	81.15	-0.27	-0.33	431807.0	35179417.75	867
2014-09-15	83.25	84.0	80.75	81.42	0.09	0.11	1832211.0	151055987.75	2798
2014-09-14	78.0	83.25	78.0	81.33	4.25	5.51	3181245.0	257091314.0	4119
2014-09-11	78.0	78.0	76.5	77.08	-0.66	-0.85	414352.0	32112507.25	703
2014-09-10	78.0	78.5	77.5	77.74	-0.42	-0.54	511438.0	39922469.25	707
2014-09-09	78.0	78.5	77.75	78.16	0.2	0.26	421286.0	32882262.75	655
2014-09-08	78.25	78.5	77.5	77.96	-0.06	-0.08	286923.0	22391714.0	537
2014-09-07	77.25	78.5	77.25	78.02	0.94	1.22	578815.0	45030048.75	808
2014-09-04	77.5	77.75	77.0	77.08	-0.42	-0.54	388494.0	30025470.25	780
2014-09-03	78.5	79.0	77.25	77.5	-1.1	-1.4	762122.0	59511089.25	1164
2014-09-02	77.5	80.0	77.25	78.6	1.58	2.05	1827794.0	143758713.75	2655
2014-09-01	77.25	77.75	76.0	77.02	-0.02	-0.03	592064.0	45637839.5	943
2014-08-31	78.25	78.25	76.5	77.04	-0.7	-0.9	908994.0	70398755.25	1522
2014-08-28	78.75	79.25	77.25	77.74	-1.08	-1.37	1392198.0	108776374.5	2179
2014-08-27	79.75	80.0	78.75	78.82	-0.68	-0.86	924711.0	73350785.5	1203
2014-08-26	78.5	80.5	78.25	79.5	0.96	1.22	1365530.0	109033188.75	1365
2014-08-25	80.5	80.75	75.75	78.54	-1.62	-2.02	1059882.0	83585482.75	1609
2014-08-24	79.25	81.0	78.5	80.16	1.48	1.88	1587149.0	127033805.5	2276
2014-08-21	77.75	79.5	77.25	78.68	1.16	1.5	1425769.0	112084727.5	2426
2014-08-20	78.25	81.5	77.0	77.52	-0.97	-1.24	4768721.0	376398328.75	5838
2014-08-19	78.5	79.25	77.5	78.49	-0.13	-0.17	2840435.0	222497588.25	3891
2014-08-18	83.0	83.5	77.75	78.62	-3.47	-4.23	2310180.0	186015611.75	4447
2014-08-17	86.5	87.5	80.25	82.09	-3.66	-4.27	2505420.0	213188553.25	4820
2014-08-14	95.25	103.25	85.75	85.75	-9.45	-9.93	3570375.0	333139956.0	6371
2014-08-13	96.25	96.75	95.0	95.2	-0.83	-0.86	327486.0	31402597.25	732
2014-08-12	96.0	96.5	95.0	96.03	0.44	0.46	392492.0	37573409.0	933
2014-08-11	95.75	97.25	94.75	95.59	-0.14	-0.15	693462.0	66604378.5	1530
2014-08-10	95.0	98.5	94.0	95.73	1.46	1.55	1273345.0	122408146.25	3036
2014-08-07	91.0	98.75	89.75	94.27	2.86	3.13	2871832.0	271257219.25	6714
2014-08-06	83.0	91.75	82.5	91.41	7.95	9.53	2270290.0	200136013.75	4071
2014-08-05	75.5	83.5	75.5	83.46	7.47	9.83	2347293.0	189193900.5	2022
2014-08-04	77.25	77.25	75.25	75.99	-0.95	-1.23	304973.0	23171734.0	504
2014-08-03	74.5	77.0	74.0	76.94	2.77	3.73	328344.0	24970695.25	530
2014-07-24	73.25	74.5	73.0	74.17	0.82	1.12	379004.0	28053375.75	545
2014-07-23	75.0	75.25	73.0	73.35	-1.12	-1.5	503325.0	37273047.75	562
2014-07-22	71.75	75.5	71.75	74.47	3.24	4.55	1051624.0	78064133.75	1148
2014-07-21	71.0	71.5	70.5	71.23	-0.27	-0.38	177432.0	12580722.75	401
2014-07-20	71.25	73.0	71.25	71.5	0.43	0.61	408484.0	29314320.25	776
2014-07-17	71.5	72.75	70.75	71.07	-0.84	-1.17	669731.0	48206841.0	854
2014-07-16	75.5	75.5	71.5	71.91	-3.52	-4.67	1624682.0	117857251.5	2033
2014-07-15	76.0	76.25	75.0	75.43	-0.12	-0.16	622103.0	47072245.5	779
2014-07-14	77.5	78.0	75.0	75.55	-2.07	-2.67	652649.0	49813981.5	1061
2014-07-13	77.75	79.0	76.75	77.62	0.11	0.14	796263.0	61955622.0	1644
2014-07-10	74.75	78.5	74.5	77.51	2.8	3.75	1133912.0	86690433.0	1703
2014-07-09	73.75	75.0	72.75	74.71	1.08	1.47	710022.0	52665737.0	1224
2014-07-08	71.75	75.5	71.25	73.63	2.02	2.82	1553740.0	114794643.75	2376
2014-07-07	70.75	72.0	70.0	71.61	0.1	0.14	498329.0	35262534.0	850
2014-07-06	73.0	73.0	71.5	71.51	-1.08	-1.49	506179.0	36503877.75	855
2014-07-03	72.0	73.0	71.25	72.59	1.25	1.75	1155883.0	83411378.5	1779
2014-07-02	68.75	72.0	68.25	71.34	3.04	4.45	1973567.0	139140069.25	2226
2014-07-01	67.5	69.25	66.5	68.3	0.97	1.44	753672.0	51554915.75	1151
2014-06-30	68.0	68.0	67.25	67.33	-0.8	-1.17	211490.0	14272058.25	462
2014-06-29	67.5	68.5	66.75	68.13	0.18	0.26	420193.0	28416983.25	765
2014-06-26	68.25	69.5	67.5	67.95	-0.22	-0.32	1105163.0	75421873.0	1841
2014-06-25	70.25	73.5	67.25	68.17	-1.28	-1.84	2760393.0	195406699.25	3884
2014-06-24	69.0	70.0	68.25	69.45	-0.24	-0.34	491366.0	33952078.25	780
2014-06-23	71.0	71.5	68.0	69.69	-1.95	-2.72	790741.0	55114554.0	1416
2014-06-22	72.25	74.0	71.0	71.64	0.81	1.14	2692662.0	194582884.5	3540
2014-06-19	69.5	72.0	68.75	70.83	2.4	3.51	1595124.0	111843877.0	2476
2014-06-18	66.0	69.0	66.0	68.43	2.5	3.79	1268613.0	85847851.0	1589
2014-06-17	65.25	67.0	65.0	65.93	0.52	0.79	768175.0	50899756.75	988
2014-06-16	65.5	66.75	63.0	65.41	-0.3	-0.46	1405271.0	92166988.0	1617
2014-06-15	66.0	67.75	64.5	65.71	-1.16	-1.73	1072411.0	70836412.0	1744
2014-06-12	69.5	69.75	65.5	66.87	-2.51	-3.62	2121001.0	143795272.75	2672
2014-06-11	66.5	71.5	66.25	69.38	3.31	5.01	3652599.0	252737728.0	4186
2014-06-10	64.5	67.5	63.5	66.07	1.85	2.88	2325121.0	152695467.75	2243
2014-06-09	64.0	65.25	63.5	64.22	0.08	0.12	829097.0	53396787.75	1124
2014-06-08	65.5	66.25	61.25	64.14	-0.75	-1.16	1512269.0	95754780.0	2048
2014-06-05	64.5	67.0	64.25	64.89	0.1	0.15	2849485.0	187355511.75	3244
2014-06-04	65.25	67.25	64.25	64.79	-1.04	-1.58	2384520.0	156532170.0	3632
2014-06-03	61.5	66.5	60.75	65.83	4.23	6.87	5831592.0	375410749.25	5664
2014-06-02	64.5	65.0	60.5	61.6	-1.93	-3.04	5323426.0	332531018.25	5490
2014-06-01	58.75	64.25	58.0	63.53	4.92	8.39	4877713.0	302767536.0	4210
2014-05-29	60.0	60.25	58.25	58.61	-0.94	-1.58	1073159.0	63534121.5	1135
2014-05-28	58.5	60.5	58.5	59.55	1.06	1.81	2146442.0	128220323.5	1967
2014-05-27	58.75	59.25	58.25	58.49	-0.15	-0.26	520316.0	30569858.5	613
2014-05-26	58.5	58.75	58.0	58.64	0.97	1.68	544205.0	31779831.75	625
2014-05-25	57.5	58.0	57.0	57.67	-0.6	-1.03	437066.0	25188444.0	593
2014-05-22	59.0	59.75	58.0	58.27	-0.47	-0.8	1321552.0	78047693.75	1481
2014-05-21	58.0	59.0	57.25	58.74	1.05	1.82	1041715.0	60512448.25	1268
2014-05-20	58.0	58.5	57.0	57.69	-0.54	-0.93	685185.0	39472493.75	924
2014-05-19	59.5	59.5	57.0	58.23	-1.28	-2.15	862786.0	50205083.75	1108
2014-05-18	59.75	60.0	59.25	59.51	-0.23	-0.39	742373.0	44275186.25	956
2014-05-15	60.25	60.5	59.5	59.74	-0.49	-0.81	1133464.0	67873146.25	1142
2014-05-14	61.5	61.5	60.0	60.23	-0.99	-1.62	1096425.0	66350860.25	1232
2014-05-13	60.0	62.0	59.75	61.22	1.27	2.12	2104942.0	128510731.75	2016
2014-05-12	60.0	61.0	59.5	59.95	0.56	0.94	1794099.0	107969347.0	1676
2014-05-11	58.75	60.5	58.5	59.39	1.2	2.06	1978825.0	117752040.75	1854
2014-05-08	58.5	59.25	58.0	58.19	-0.02	-0.03	664302.0	38922493.25	920
2014-05-07	57.75	58.75	57.75	58.21	-0.28	-0.48	657911.0	38326899.75	941
2014-05-06	59.25	60.0	57.75	58.49	-0.61	-1.03	1481352.0	87731755.5	1534
2014-05-05	59.75	60.0	58.5	59.1	-0.05	-0.08	1390881.0	82194055.75	1626
2014-05-04	57.75	60.5	57.0	59.15	1.91	3.34	5002840.0	295264028.75	4805
2014-05-01	58.0	58.5	57.0	57.24	-0.72	-1.24	1402699.0	81045572.25	1599
2014-04-30	58.5	59.75	57.5	57.96	-0.43	-0.74	1913369.0	112314102.5	2234
2014-04-29	60.5	60.5	58.0	58.39	-1.59	-2.65	1478340.0	87632986.5	2050
2014-04-28	62.5	63.0	59.5	59.98	-2.86	-4.55	2608697.0	160396967.5	2961
2014-04-27	63.0	65.5	62.25	62.84	-0.58	-0.91	4745551.0	302791911.25	5245
2014-04-24	58.75	64.0	58.25	63.42	5.19	8.91	6469054.0	395826717.0	5368
2014-04-23	58.25	59.5	57.25	58.23	0.5	0.87	3047826.0	178008252.0	2706
2014-04-22	56.75	58.5	56.5	57.73	1.41	2.5	2867630.0	165027460.0	2528
2014-04-21	55.25	58.0	55.25	56.32	1.06	1.92	3208636.0	181625229.25	3073
2014-04-20	55.5	56.25	55.0	55.26	0.05	0.09	1050870.0	58309516.25	1141
2014-04-17	55.75	56.75	54.75	55.21	-0.31	-0.56	2023488.0	112827412.5	1723
2014-04-16	56.25	58.5	55.25	55.52	-0.14	-0.25	2856205.0	162245552.25	2978
2014-04-15	54.75	56.0	54.5	55.66	0.78	1.42	1649267.0	90991139.5	1851
2014-04-14	57.25	59.0	54.5	54.88	-1.99	-3.5	4100071.0	231856243.75	4732
2014-04-13	53.0	58.0	52.0	56.87	3.87	7.3	5148628.0	285699088.25	5360
2014-04-10	53.25	55.75	51.75	53.0	2.0	3.92	6169717.0	330800058.25	6174
2014-04-09	48.7	53.0	48.4	51.0	2.6	5.37	6340815.0	326925038.6	5281
2014-04-08	48.5	48.6	47.8	48.4	0.0	0.0	976965.0	46997558.6	970
2014-04-07	47.9	48.7	47.8	48.4	0.5	1.04	772091.0	37290477.7	987
2014-04-06	47.6	48.0	47.5	47.9	0.3	0.63	356751.0	17040372.2	599
2014-04-03	47.7	47.7	47.5	47.6	-0.1	-0.21	317118.0	15092890.2	480
2014-04-02	47.9	47.9	47.7	47.7	-0.1	-0.21	225497.0	10775569.5	357
2014-04-01	47.9	48.0	47.7	47.8	-0.1	-0.21	279529.0	13370048.7	404
2014-03-31	48.0	48.1	47.7	47.9	-0.1	-0.21	232489.0	11140645.1	387
2014-03-30	48.0	48.3	47.8	48.0	0.0	0.0	303166.0	14563862.0	455
2014-03-27	48.2	48.2	47.7	48.0	-0.2	-0.41	410439.0	19673853.9	601
2014-03-26	48.0	48.5	48.0	48.2	0.1	0.21	528819.0	25541378.9	632
2014-03-25	47.9	48.1	47.8	48.1	0.1	0.21	282623.0	13557632.7	498
2014-03-24	48.3	48.3	48.0	48.0	-0.3	-0.62	371448.0	17882630.5	556
2014-03-23	48.7	48.9	48.0	48.3	-0.4	-0.82	860454.0	41582512.6	1029
2014-03-20	49.5	49.8	48.4	48.7	-0.6	-1.22	1270163.0	62459617.9	1733
2014-03-19	48.1	50.0	48.0	49.3	1.2	2.49	3751122.0	184667731.7	3835
2014-03-18	48.0	48.1	47.7	48.1	0.4	0.84	517070.0	24768383.6	688
2014-03-17	47.7	48.1	47.7	47.7	0.1	0.21	524247.0	25111349.4	751
2014-03-16	48.0	48.2	47.6	47.6	-0.4	-0.83	557156.0	26676588.8	779
2014-03-13	47.9	48.5	47.9	48.0	0.0	0.0	879245.0	42381390.0	1121
2014-03-12	48.0	48.3	47.8	48.0	0.3	0.63	781972.0	37556658.3	946
2014-03-11	47.8	48.0	47.6	47.7	0.0	0.0	313053.0	14968563.3	494
2014-03-10	48.0	48.1	47.6	47.7	-0.2	-0.42	377295.0	18059390.2	604
2014-03-09	48.0	48.2	47.7	47.9	0.0	0.0	359849.0	17236536.7	563
2014-03-06	47.6	48.0	47.5	47.9	0.4	0.84	378695.0	18046884.6	577
2014-03-05	48.5	48.5	47.0	47.5	-0.7	-1.45	732121.0	34884647.3	984
2014-03-04	47.6	48.2	47.3	48.2	0.6	1.26	442198.0	21172882.3	622
2014-03-03	48.0	48.1	47.1	47.6	-0.3	-0.63	354749.0	16855877.6	725
2014-03-02	48.5	49.1	47.5	47.9	-0.5	-1.03	587696.0	28429766.9	1024
2014-02-27	48.2	49.2	48.2	48.4	0.1	0.21	1223487.0	59680982.2	1632
2014-02-26	48.4	48.4	48.1	48.3	-0.1	-0.21	223632.0	10793483.6	441
2014-02-25	48.4	48.7	48.2	48.4	0.1	0.21	619968.0	30051450.6	824
2014-02-24	48.3	48.5	48.1	48.3	0.1	0.21	306795.0	14812526.0	539
2014-02-23	48.2	48.5	48.2	48.2	0.2	0.42	345752.0	16699459.2	491
2014-02-20	48.0	48.2	47.9	48.0	-0.2	-0.41	197692.0	9489851.5	466
2014-02-19	48.7	48.7	48.1	48.2	-0.3	-0.62	365409.0	17681062.9	590
2014-02-18	48.0	49.1	48.0	48.5	0.6	1.25	1124493.0	54645314.5	1417
2014-02-17	48.2	48.2	47.8	47.9	-0.3	-0.62	269371.0	12933771.2	481
2014-02-16	47.4	48.2	47.4	48.2	0.7	1.47	416068.0	19912767.1	643
2014-02-13	47.6	47.6	47.1	47.5	-0.1	-0.21	96467.0	4576856.6	389
2014-02-12	47.6	47.8	47.5	47.6	0.0	0.0	133834.0	6375857.7	362
2014-02-11	47.8	47.9	47.5	47.6	-0.4	-0.83	178066.0	8494979.1	475
2014-02-10	48.2	48.3	47.8	48.0	0.0	0.0	264443.0	12715966.5	575
2014-02-09	48.1	48.4	48.0	48.0	0.0	0.0	337358.0	16234767.8	616
2014-02-06	48.0	48.3	47.8	48.0	0.6	1.27	507985.0	24403280.9	876
2014-02-05	47.3	47.8	47.3	47.4	0.3	0.64	310994.0	14767277.0	684
2014-02-04	46.9	47.2	46.2	47.1	-0.2	-0.42	224184.0	10538159.3	599
2014-02-03	47.4	47.6	47.1	47.3	-0.2	-0.42	329181.0	15573098.4	752
2014-02-02	48.2	48.2	47.5	47.5	-0.5	-1.04	296861.0	14220024.6	641
2014-01-30	48.0	48.6	47.7	48.0	0.0	0.0	429010.0	20672670.2	909
2014-01-29	48.3	48.5	47.9	48.0	-0.1	-0.21	290928.0	14012993.5	660
2014-01-28	48.0	48.2	47.7	48.1	0.2	0.42	165096.0	7919531.8	576
2014-01-27	48.1	48.6	47.8	47.9	-0.2	-0.42	336104.0	16190430.9	862
2014-01-26	47.9	48.4	47.3	48.1	-0.7	-1.43	312832.0	15076988.7	771
2014-01-23	48.9	49.5	48.5	48.8	-0.1	-0.2	335837.0	16459958.4	794
2014-01-22	50.25	50.25	47.0	48.9	-1.35	-2.69	763246.0	37226903.5	1685
2014-01-21	50.5	50.5	50.0	50.25	0.0	0.0	273691.0	13776565.25	656
2014-01-20	50.25	50.75	50.0	50.25	-0.25	-0.5	184063.0	9279095.5	560
2014-01-19	50.25	50.75	49.8	50.5	0.25	0.5	342620.0	17256443.4	871
2014-01-16	50.75	51.0	50.0	50.25	-0.5	-0.99	399248.0	20149316.25	987
2014-01-15	52.0	52.0	50.75	50.75	-0.75	-1.46	509812.0	26160822.0	981
2014-01-14	51.0	52.5	51.0	51.5	0.25	0.49	1113128.0	57846409.5	1821
2014-01-13	51.0	51.5	50.5	51.25	0.0	0.0	323422.0	16491558.75	711
2014-01-12	51.0	51.5	51.0	51.25	0.5	0.99	255976.0	13095989.25	804
2014-01-09	51.5	51.75	50.75	50.75	-0.75	-1.46	513182.0	26268308.75	902
2014-01-08	52.5	52.5	51.5	51.5	-0.75	-1.44	402738.0	20846513.0	863
2014-01-07	51.75	53.0	51.5	52.25	0.75	1.46	986478.0	51676306.5	1580
2014-01-06	51.25	51.75	51.0	51.5	0.25	0.49	321813.0	16521552.5	925
2014-01-05	52.0	52.0	51.0	51.25	-0.75	-1.44	400627.0	20637771.75	1312
2014-01-02	53.0	53.25	51.75	52.0	-1.25	-2.35	866551.0	45294589.5	1649
2014-01-01	53.75	54.0	53.0	53.25	-0.25	-0.47	594745.0	31727471.0	1067
2013-12-31	54.25	54.25	53.25	53.5	-0.75	-1.38	665372.0	35748441.5	1035
2013-12-30	54.5	54.75	53.75	54.25	0.0	0.0	667732.0	36159903.0	963
2013-12-29	54.25	54.25	53.25	54.25	0.5	0.93	818777.0	44083618.0	1157
2013-12-26	54.5	54.5	53.5	53.75	-0.75	-1.38	1184071.0	63996553.25	1502
2013-12-25	53.0	55.0	53.0	54.5	1.5	2.83	3894136.0	211393760.25	3601
2013-12-24	53.25	53.25	52.5	53.0	0.0	0.0	374373.0	19802289.75	765
2013-12-23	52.75	53.75	52.25	53.0	0.25	0.47	882371.0	46805218.75	1329
2013-12-22	52.75	53.25	52.5	52.75	0.25	0.48	515477.0	27244174.75	963
2013-12-19	53.25	54.25	52.25	52.5	-0.5	-0.94	1268698.0	67668844.5	1915
2013-12-18	52.75	53.75	52.0	53.0	0.5	0.95	905248.0	47903844.5	1611
2013-12-17	55.0	55.0	52.25	52.5	-1.75	-3.23	1947039.0	104137503.75	2483
2013-12-16	52.25	56.25	52.0	54.25	2.0	3.83	5108421.0	278269204.0	5199
2013-12-15	50.75	52.5	50.75	52.25	1.5	2.96	1195183.0	62051534.75	1651
2013-12-12	50.25	51.25	49.7	50.75	0.5	1.0	708958.0	35751900.35	1420
2013-12-11	51.25	51.25	50.0	50.25	-1.0	-1.95	501050.0	25219363.75	1119
2013-12-10	51.5	51.75	51.0	51.25	-0.5	-0.97	223035.0	11452356.75	642
2013-12-09	51.5	51.75	51.25	51.75	0.25	0.49	249461.0	12840401.5	650
2013-12-08	51.75	52.0	51.25	51.5	0.0	0.0	243021.0	12535384.75	784
2013-12-05	51.75	52.25	51.25	51.5	-0.25	-0.48	300513.0	15483602.25	806
2013-12-04	51.5	52.0	51.0	51.75	0.5	0.98	526616.0	27201544.25	1105
2013-12-03	52.75	52.75	50.25	51.25	-1.5	-2.84	610708.0	31733046.0	1442
2013-12-02	53.0	53.0	52.5	52.75	0.0	0.0	248323.0	13106993.5	931
2013-12-01	53.25	53.5	52.5	52.75	-0.5	-0.94	363290.0	19228165.75	1150
2013-11-28	53.5	54.0	53.25	53.25	-0.25	-0.47	529359.0	28328511.25	1258
2013-11-27	55.0	55.75	53.0	53.5	-1.25	-2.28	1336609.0	72699942.75	2235
2013-11-26	53.25	57.0	53.25	54.75	1.75	3.3	3059053.0	169567611.75	4617
2013-11-25	53.5	53.5	52.75	53.0	-0.5	-0.93	292224.0	15500859.0	840
2013-11-24	54.0	54.25	53.0	53.5	-0.25	-0.47	397406.0	21271568.5	909
2013-11-21	53.5	54.5	53.25	53.75	0.25	0.47	420538.0	22692319.0	1031
2013-11-20	53.25	54.0	53.25	53.5	0.5	0.94	290523.0	15604046.75	880
2013-11-19	53.5	53.5	52.5	53.0	-0.5	-0.93	292388.0	15483642.0	902
2013-11-18	54.5	54.5	53.5	53.5	-1.0	-1.83	265698.0	14332624.75	834
2013-11-17	54.5	54.75	54.0	54.5	0.25	0.46	294357.0	15976573.5	869
2013-11-14	54.75	55.25	54.25	54.25	-0.25	-0.46	602256.0	32936277.5	1176
2013-11-13	55.0	55.25	54.5	54.5	-0.5	-0.91	375580.0	20581649.75	920
2013-11-12	55.0	55.25	54.5	55.0	0.0	0.0	423821.0	23187013.25	1058
2013-11-11	54.5	55.75	54.25	55.0	0.5	0.92	842272.0	46409893.25	1543
2013-11-10	55.25	55.25	54.5	54.5	-0.75	-1.36	584861.0	32001234.5	1242
2013-11-07	55.5	55.75	55.0	55.25	-0.25	-0.45	633043.0	34999952.5	1325
2013-11-06	56.0	56.0	55.25	55.5	-0.25	-0.45	409871.0	22824272.0	909
2013-11-05	55.5	56.5	55.5	55.75	0.25	0.45	1280861.0	71798990.75	1649
2013-11-04	55.75	56.0	55.25	55.5	-0.25	-0.45	549141.0	30595877.5	1087
2013-11-03	55.5	56.5	55.5	55.75	0.25	0.45	592143.0	33135483.25	1220
2013-10-31	56.5	56.5	55.5	55.5	-1.0	-1.77	445558.0	24921940.75	1119
2013-10-30	57.25	57.5	55.75	56.5	-0.5	-0.88	992245.0	56100676.0	1709
2013-10-29	57.5	58.25	56.75	57.0	-0.5	-0.87	926290.0	53186504.25	1660
2013-10-28	56.75	58.75	56.25	57.5	0.75	1.32	2590165.0	149476157.25	3300
2013-10-27	56.5	57.5	56.0	56.75	0.25	0.44	982548.0	55723012.75	1862
2013-10-24	57.0	57.5	56.25	56.5	-0.5	-0.88	694762.0	39521771.0	1747
2013-10-23	58.0	59.25	56.75	57.0	-1.0	-1.72	3766448.0	219306818.25	4399
2013-10-22	54.0	59.0	53.5	58.0	4.25	7.91	5448798.0	308397233.0	5752
2013-10-21	54.5	54.5	53.75	53.75	-0.75	-1.38	743517.0	40190860.75	1284
2013-10-20	54.5	54.75	53.5	54.5	1.75	3.32	1306768.0	70804746.0	1971
2013-10-10	53.0	53.25	52.75	52.75	-0.25	-0.47	1132574.0	60071827.5	2205
2013-10-09	53.75	54.25	52.75	53.0	-0.75	-1.4	1357722.0	72707149.25	2529
2013-10-08	54.25	55.25	53.25	53.75	-0.5	-0.92	2073662.0	112401985.75	3098
2013-10-07	55.5	56.0	54.0	54.25	-1.25	-2.25	1597071.0	87919610.75	2766
2013-10-06	57.5	58.25	53.25	55.5	-2.0	-3.48	2590652.0	144025055.5	4299
2013-10-03	57.0	59.5	57.0	57.5	-0.5	-0.86	1998671.0	116259627.5	3859
2013-10-02	61.0	61.25	57.75	58.0	-2.75	-4.53	1426676.0	85265606.5	3331
2013-10-01	61.25	61.75	60.5	60.75	-0.75	-1.22	1081404.0	66096552.5	2288
2013-09-30	61.0	62.5	60.5	61.5	0.25	0.41	2362977.0	145541464.75	3789
2013-09-29	62.75	63.0	61.0	61.25	-1.25	-2.0	1551364.0	95613732.0	3246
2013-09-26	64.0	64.75	62.0	62.5	-1.5	-2.34	3084965.0	194940002.0	5163
2013-09-25	64.75	64.75	63.75	64.0	-0.5	-0.78	2710281.0	174162723.25	4501
2013-09-24	65.25	66.0	63.75	64.5	1.0	1.57	6672024.0	432683939.75	7830
2013-09-19	64.5	66.0	63.25	63.5	0.0	0.0	6489122.0	418745902.0	8835
2013-09-18	63.75	65.0	63.0	63.5	0.25	0.4	3289632.0	210298502.5	5738
2013-09-17	64.5	65.25	63.25	63.25	-0.75	-1.17	4445438.0	285449853.75	6982
2013-09-16	63.75	66.0	62.25	64.0	0.5	0.79	7996851.0	515319638.75	10590
2013-09-15	61.25	65.75	60.5	63.5	3.5	5.83	11362216.0	719990382.5	14944
2013-09-12	61.5	62.25	59.25	60.0	-1.75	-2.83	3895088.0	236956310.75	8576
2013-09-11	62.75	64.75	60.5	61.75	2.75	4.66	14715147.0	913142431.0	18411
2013-09-10	57.0	59.0	56.25	59.0	5.25	9.77	7119844.0	412380596.0	8087
2013-09-09	55.5	55.75	52.5	53.75	-1.75	-3.15	3865663.0	209016238.75	6624
2013-09-08	57.0	57.5	54.25	55.5	1.0	1.83	6119824.0	344621186.25	9293
2013-09-05	57.5	59.0	54.25	54.5	-2.5	-4.39	11189297.0	634523829.75	14770
2013-09-04	59.5	61.75	55.5	57.0	-3.5	-5.79	17134157.0	1009677254.75	21944
2013-09-03	60.0	62.5	54.0	60.5	2.75	4.76	22333900.0	1330862566.75	26075
2013-09-02	57.75	57.75	55.5	57.75	5.25	10.0	1896542.0	108859461.75	3424
2013-09-01	49.9	52.5	49.7	52.5	4.6	9.6	6943500.0	353573676.0	8968
2013-08-29	49.4	50.5	47.0	47.9	0.9	1.91	12926439.0	632093052.35	16475
2013-08-28	44.9	51.5	44.9	47.0	-2.8	-5.62	19048867.0	925095838.15	28441
2013-08-27	52.0	52.5	49.8	49.8	-5.45	-9.86	2702786.0	138380833.75	6585
2013-08-26	61.5	62.25	55.25	55.25	-6.0	-9.8	12145554.0	696796183.0	38318
2013-08-25	68.75	72.5	61.0	61.25	-4.75	-7.2	22873487.0	1534841939.75	58231
2013-08-22	66.0	66.0	63.0	66.0	6.0	10.0	2974306.0	196029479.5	11513
2013-08-21	60.0	60.0	60.0	60.0	5.25	9.59	263452.0	15807120.0	6799
2013-08-20	53.0	54.75	52.0	54.75	4.95	9.94	2143775.0	115933388.75	10323
2013-08-19	49.8	49.8	45.5	49.8	4.5	9.93	5191073.0	255263061.6	23320
2013-08-18	45.3	45.3	45.3	45.3	4.1	9.95	2242698.0	101594219.4	12167
2013-08-15	41.2	41.2	41.2	41.2	3.7	9.87	570193.0	23491951.6	6606
2013-08-14	37.5	37.5	37.5	37.5	3.4	9.97	292564.0	10971150.0	5012
2013-08-13	34.1	34.1	34.1	34.1	3.1	10.0	121267.0	4135204.7	3784
2013-08-05	31.0	31.0	31.0	31.0	2.8	9.93	317428.0	9840268.0	6923
2013-08-04	28.2	28.2	28.2	28.2	2.5	9.73	124279.0	3504667.8	3419
2013-08-01	25.7	25.7	25.7	25.7	2.3	9.83	177447.0	4560387.9	4575
2013-07-31	23.4	23.4	23.4	23.4	2.1	9.86	89219.0	2087724.6	2512
2013-07-30	21.3	21.3	21.3	21.3	1.9	9.79	81220.0	1729986.0	2333
2013-07-29	19.4	19.4	19.4	19.4	1.75	9.92	63995.0	1241503.0	1911
2013-07-28	17.65	17.65	17.65	17.65	1.6	9.97	67170.0	1185550.5	1991
2013-07-25	16.05	16.05	16.05	16.05	1.45	9.93	95761.0	1536964.05	2648
2013-07-24	14.6	14.6	14.6	14.6	1.3	9.77	88914.0	1298144.4	2480
2013-07-23	13.3	13.3	13.3	13.3	1.2	9.92	115032.0	1529925.6	3106
2013-07-22	12.1	12.1	12.1	12.1	1.1	10.0	144153.0	1744251.3	3835
2013-07-21	11.0	11.0	11.0	11.0	1.0	10.0	337803.0	3715833.0	8563
