# Supplementary material for: Effective short-term forecasts of Saudi stock price trends using technical indicators and large-scale multivariate time series
Source: PeerJ Comput Sci. 2023 Jan 6;9:e1205. doi: 10.7717/peerj-cs.1205 (PMC10280263; doi:10.7717/peerj-cs.1205)
Supplement: Supplemental Information 3 [file peerj-cs-09-1205-s003.zip › TASI Dataset 2021/ALHOKAIR_4240.csv]

date	open	high	low	close	change	change_percent	volume_traded	value_traded_SAR	number_trades
2020-03-19	15.72	16.68	15.7	16.62	0.64	4.01	1864747.0	30660932.6	1558
2020-03-18	15.72	16.42	15.5	15.98	0.06	0.38	1635486.0	26180530.16	1591
2020-03-17	16.0	16.64	15.8	15.92	-0.28	-1.73	1176904.0	19015316.28	1774
2020-03-16	15.36	16.66	15.36	16.2	-0.86	-5.04	1755056.0	28336690.54	1741
2020-03-15	19.4	19.4	17.06	17.06	-1.88	-9.93	2773035.0	48266871.04	2362
2020-03-12	18.9	19.5	18.9	18.94	-2.06	-9.81	1758702.0	33352695.5	1531
2020-03-11	23.06	23.28	20.98	21.0	-2.3	-9.87	678974.0	14981111.9	1220
2020-03-10	22.2	23.3	20.7	23.3	1.9	8.88	773650.0	17001605.2	1160
2020-03-09	21.4	22.38	21.4	21.4	-2.36	-9.93	741464.0	15962966.9	937
2020-03-08	25.0	25.0	23.76	23.76	-2.64	-10.0	509292.0	12189373.86	643
2020-03-05	26.85	27.1	26.35	26.4	-0.35	-1.31	385099.0	10285607.1	594
2020-03-04	25.9	26.8	25.45	26.75	0.65	2.49	285814.0	7553210.3	636
2020-03-03	25.45	26.9	25.45	26.1	0.7	2.76	411089.0	10803812.55	843
2020-03-02	26.2	27.05	24.8	25.4	-0.4	-1.55	679525.0	17675536.1	1067
2020-03-01	27.0	27.25	25.45	25.8	-2.45	-8.67	1513238.0	39283946.6	1377
2020-02-27	28.45	29.0	27.8	28.25	-0.75	-2.59	404059.0	11428553.5	1343
2020-02-26	28.1	29.2	28.1	29.0	-0.05	-0.17	251064.0	7247357.8	844
2020-02-25	28.6	29.3	27.95	29.05	0.45	1.57	625621.0	17939395.9	1288
2020-02-24	29.9	29.95	28.2	28.6	-1.2	-4.03	746159.0	21491363.0	2111
2020-02-23	29.25	30.05	29.0	29.8	0.5	1.71	469151.0	13909345.35	756
2020-02-20	28.75	29.65	28.75	29.3	0.7	2.45	795917.0	23342036.2	1050
2020-02-19	28.2	28.6	28.2	28.6	0.5	1.78	291120.0	8276720.85	553
2020-02-18	28.3	28.3	27.9	28.1	-0.1	-0.35	175353.0	4933824.75	346
2020-02-17	27.75	28.4	27.6	28.2	0.6	2.17	403024.0	11314718.45	1389
2020-02-16	27.6	27.85	27.45	27.6	0.2	0.73	186969.0	5177709.75	360
2020-02-13	28.0	28.25	27.35	27.4	-0.5	-1.79	190863.0	5278352.7	367
2020-02-12	28.3	28.6	27.9	27.9	-0.1	-0.36	450400.0	12747361.25	753
2020-02-11	27.5	28.3	27.5	28.0	0.2	0.72	399095.0	11148133.65	855
2020-02-10	28.25	28.6	27.65	27.8	-0.45	-1.59	645323.0	18079162.85	2297
2020-02-09	28.6	28.6	27.7	28.25	-0.35	-1.22	289793.0	8141399.35	640
2020-02-06	29.45	29.55	28.6	28.6	-0.85	-2.89	273225.0	7922213.7	476
2020-02-05	29.8	30.15	29.2	29.45	-0.35	-1.17	637461.0	18969812.0	757
2020-02-04	30.0	30.0	29.1	29.8	0.15	0.51	674409.0	19547729.4	1430
2020-02-03	28.9	30.6	28.9	29.65	0.55	1.89	1009462.0	30232416.25	1452
2020-02-02	29.2	29.35	28.4	29.1	-0.4	-1.36	304417.0	8814236.6	496
2020-01-30	29.3	29.75	29.05	29.5	0.1	0.34	388767.0	11445479.25	577
2020-01-29	28.75	29.55	28.7	29.4	0.6	2.08	400632.0	11705439.9	662
2020-01-28	28.6	29.6	28.6	28.8	-0.2	-0.69	358062.0	10417425.8	666
2020-01-27	28.05	29.9	28.05	29.0	0.95	3.39	1286723.0	37548937.8	1730
2020-01-26	27.7	28.25	27.7	28.05	0.35	1.26	342022.0	9585225.75	525
2020-01-23	28.1	28.5	27.7	27.7	-0.45	-1.6	446864.0	12544690.7	807
2020-01-22	28.7	28.7	27.8	28.15	-0.6	-2.09	798555.0	22479312.3	1200
2020-01-21	29.6	29.6	28.75	28.75	-0.8	-2.71	494575.0	14388729.75	683
2020-01-20	29.0	29.55	28.9	29.55	0.65	2.25	1013833.0	29604327.8	1375
2020-01-19	27.5	29.05	27.5	28.9	1.75	6.45	1154549.0	32649974.05	1538
2020-01-16	26.4	27.35	26.4	27.15	1.1	4.22	1064293.0	28696123.6	1498
2020-01-15	26.0	26.75	25.75	26.05	0.05	0.19	422063.0	11113079.8	792
2020-01-14	26.4	26.45	25.7	26.0	-0.05	-0.19	184785.0	4805726.65	458
2020-01-13	25.9	26.65	25.65	26.05	0.5	1.96	407507.0	10669414.4	655
2020-01-12	25.05	25.95	25.0	25.55	0.75	3.02	350315.0	8957181.65	604
2020-01-09	24.9	25.15	24.8	24.8	0.44	1.81	1083471.0	26927660.89	468
2020-01-08	22.52	24.9	22.52	24.36	-0.6	-2.4	177155.0	4271124.88	408
2020-01-07	24.3	25.2	24.3	24.96	0.76	3.14	571301.0	14227208.19	815
2020-01-06	24.84	25.1	24.1	24.2	-0.64	-2.58	277639.0	6814266.63	511
2020-01-05	25.4	25.4	24.84	24.84	-0.86	-3.35	318334.0	7953136.91	455
2020-01-02	25.4	25.8	25.15	25.7	0.3	1.18	294746.0	7562270.3	399
2020-01-01	25.75	25.8	25.4	25.4	-0.2	-0.78	106172.0	2715218.55	236
2019-12-31	25.45	25.9	25.35	25.6	0.15	0.59	339153.0	8708639.05	511
2019-12-30	24.96	25.65	24.94	25.45	0.57	2.29	872159.0	22156107.26	1428
2019-12-29	24.8	25.0	24.8	24.88	0.3	1.22	398307.0	9917265.42	553
2019-12-26	24.02	24.74	24.0	24.58	0.44	1.82	451645.0	11078643.04	702
2019-12-25	24.38	24.5	24.1	24.14	-0.24	-0.98	200933.0	4880831.36	392
2019-12-24	23.64	24.52	23.3	24.38	0.74	3.13	628225.0	14784294.46	861
2019-12-23	23.5	23.76	23.5	23.64	0.14	0.6	170217.0	4019169.86	358
2019-12-22	23.56	23.6	23.28	23.5	-0.06	-0.25	110799.0	2602257.1	258
2019-12-19	23.02	23.56	23.02	23.56	0.56	2.43	357631.0	8309674.56	539
2019-12-18	22.68	23.16	22.68	23.0	0.38	1.68	490779.0	10882967.66	583
2019-12-17	22.3	22.88	22.3	22.62	0.16	0.71	273348.0	6194079.18	663
2019-12-16	22.4	22.46	22.14	22.46	0.26	1.17	213923.0	4764562.02	302
2019-12-15	22.24	22.5	22.02	22.2	-0.1	-0.45	86796.0	1932413.08	254
2019-12-12	22.34	22.5	22.2	22.3	-0.2	-0.89	276787.0	6183082.64	360
2019-12-11	22.64	22.64	22.38	22.5	-0.02	-0.09	184036.0	4137771.24	305
2019-12-10	22.4	22.72	22.4	22.52	0.02	0.09	235332.0	5312355.04	399
2019-12-09	22.7	22.78	22.5	22.5	-0.2	-0.88	256434.0	5542727.48	352
2019-12-08	22.7	22.88	22.62	22.7	0.04	0.18	259131.0	5903716.14	355
2019-12-05	22.2	22.66	22.2	22.66	0.36	1.61	63958.0	1436586.98	206
2019-12-04	22.48	22.48	22.18	22.3	-0.18	-0.8	275617.0	6148165.46	367
2019-12-03	22.66	22.66	22.48	22.48	-0.04	-0.18	164423.0	3702862.66	325
2019-12-02	22.54	22.76	22.52	22.52	-0.12	-0.53	145947.0	3305012.78	432
2019-12-01	22.82	22.88	22.6	22.64	0.0	0.0	240838.0	5485560.44	236
2019-11-28	22.9	22.9	22.5	22.64	-0.18	-0.79	155468.0	3360803.98	236
2019-11-27	23.0	23.0	22.8	22.82	-0.1	-0.44	77613.0	1774766.74	253
2019-11-26	22.94	23.24	22.92	22.92	-0.08	-0.35	637044.0	14648647.86	395
2019-11-25	23.02	23.12	22.84	23.0	-0.2	-0.86	340830.0	7680266.76	396
2019-11-24	23.56	23.56	23.18	23.2	-0.3	-1.28	221704.0	5185693.08	291
2019-11-21	23.8	23.8	23.42	23.5	-0.32	-1.34	168267.0	3969709.66	455
2019-11-20	23.86	23.9	23.72	23.82	-0.2	-0.83	218363.0	5034038.72	350
2019-11-19	24.02	24.5	23.98	24.02	0.22	0.92	614161.0	14867200.0	838
2019-11-18	23.44	23.8	23.44	23.8	0.48	2.06	544622.0	12801001.1	668
2019-11-17	23.58	23.58	23.18	23.32	-0.38	-1.6	126484.0	2953746.92	387
2019-11-14	23.5	23.94	23.4	23.7	0.22	0.94	383293.0	8890673.34	758
2019-11-13	24.18	24.18	23.48	23.48	-0.72	-2.98	499554.0	11914079.78	972
2019-11-12	24.5	24.6	24.08	24.2	-0.95	-3.78	1008726.0	24420835.18	1687
2019-11-11	25.3	25.4	25.0	25.15	-0.05	-0.2	249653.0	6263985.85	461
2019-11-10	25.85	25.95	25.0	25.2	-0.55	-2.14	605715.0	15278407.9	778
2019-11-07	26.5	27.1	25.5	25.75	0.45	1.78	1258872.0	32942500.15	1947
2019-11-06	25.05	25.5	24.94	25.3	0.2	0.8	230557.0	5817466.28	397
2019-11-05	25.05	25.45	25.05	25.1	0.0	0.0	132824.0	3352820.9	243
2019-11-04	24.0	25.2	24.0	25.1	1.04	4.32	234758.0	5777645.66	509
2019-11-03	24.36	24.36	23.8	24.06	-0.44	-1.8	155214.0	3733048.18	325
2019-10-31	24.88	24.96	24.5	24.5	-0.4	-1.61	123502.0	3055036.16	245
2019-10-30	24.32	24.92	24.2	24.9	0.14	0.57	84981.0	2089905.64	237
2019-10-29	24.62	24.76	24.44	24.76	-0.18	-0.72	202177.0	4966731.38	303
2019-10-28	25.1	25.25	24.92	24.94	-0.31	-1.23	229147.0	5730217.69	348
2019-10-27	25.35	25.5	24.86	25.25	-0.35	-1.37	289776.0	7286341.37	517
2019-10-24	26.0	26.7	25.5	25.6	-0.2	-0.78	859331.0	22572161.1	876
2019-10-23	25.75	25.85	25.6	25.8	0.0	0.0	251602.0	6477986.95	337
2019-10-22	25.5	25.8	25.3	25.8	0.25	0.98	315287.0	8091221.05	381
2019-10-21	25.6	25.6	25.25	25.55	-0.05	-0.2	269056.0	6840255.25	405
2019-10-20	25.2	25.7	25.2	25.6	0.6	2.4	364723.0	9289292.15	364
2019-10-17	24.6	25.2	24.42	25.0	0.4	1.63	274385.0	6800416.09	346
2019-10-16	24.4	24.8	24.14	24.6	0.24	0.99	782466.0	19158784.72	682
2019-10-15	24.02	25.2	24.02	24.36	0.36	1.5	359538.0	8881287.79	564
2019-10-14	23.9	24.0	23.7	24.0	-0.04	-0.17	151943.0	3634869.62	226
2019-10-13	24.34	24.34	24.02	24.04	-0.16	-0.66	77091.0	1858483.8	112
2019-10-10	24.5	24.5	24.08	24.2	-0.32	-1.31	231851.0	5611648.18	295
2019-10-09	24.68	24.96	24.52	24.52	-0.68	-2.7	84012.0	2083117.94	167
2019-10-08	25.25	25.35	24.72	25.2	-0.3	-1.18	176453.0	4409250.89	365
2019-10-07	25.2	25.5	25.2	25.5	0.3	1.19	164427.0	4175964.45	269
2019-10-06	25.35	25.55	25.15	25.2	0.05	0.2	220419.0	5569019.3	355
2019-10-03	25.35	25.5	25.0	25.15	-0.45	-1.76	385741.0	9727577.1	571
2019-10-02	25.35	25.7	25.35	25.6	0.1	0.39	202607.0	5176152.7	631
2019-10-01	25.55	25.95	25.3	25.5	-0.3	-1.16	358688.0	9168175.7	510
2019-09-30	25.6	26.1	25.2	25.8	0.35	1.38	762100.0	19667225.9	572
2019-09-29	26.0	26.1	25.4	25.45	-0.35	-1.36	649690.0	16733751.65	595
2019-09-26	25.1	25.95	25.05	25.8	0.75	2.99	543460.0	13944847.05	801
2019-09-25	25.65	25.95	25.05	25.05	-0.4	-1.57	717845.0	18407587.75	1533
2019-09-24	24.8	25.9	24.8	25.45	0.85	3.46	722644.0	18363086.51	874
2019-09-22	24.98	25.05	24.4	24.6	-0.02	-0.08	190911.0	4695739.39	266
2019-09-19	23.98	24.62	23.98	24.62	0.48	1.99	947154.0	23162093.88	693
2019-09-18	24.1	24.24	23.9	24.14	0.14	0.58	260383.0	6276084.72	340
2019-09-17	23.98	24.36	23.7	24.0	0.0	0.0	396500.0	9556330.46	658
2019-09-16	23.66	24.1	23.4	24.0	0.22	0.93	495529.0	11829751.08	834
2019-09-15	23.1	23.78	23.0	23.78	-0.02	-0.08	282734.0	6622907.8	474
2019-09-12	23.8	24.2	23.78	23.8	0.1	0.42	469817.0	11232231.86	732
2019-09-11	24.46	24.5	23.7	23.7	-0.84	-3.42	641020.0	15412274.44	1327
2019-09-10	25.2	25.2	24.5	24.54	-0.66	-2.62	965057.0	23958117.17	1495
2019-09-09	23.6	25.2	23.56	25.2	1.42	5.97	1617342.0	39711139.81	1951
2019-09-08	23.28	24.02	23.28	23.78	0.54	2.32	670716.0	15926141.86	935
2019-09-05	23.28	23.36	23.08	23.24	-0.04	-0.17	253499.0	5886172.66	391
2019-09-04	23.2	23.32	22.6	23.28	0.1	0.43	933389.0	21490093.7	1177
2019-09-03	23.1	23.64	22.88	23.18	0.08	0.35	1179553.0	27398159.56	1282
2019-09-02	21.8	23.1	21.7	23.1	1.4	6.45	1525619.0	34316523.86	1894
2019-09-01	21.4	22.06	21.28	21.7	0.2	0.93	532482.0	11602394.54	766
2019-08-29	21.52	21.52	21.22	21.5	0.06	0.28	124323.0	2660730.56	275
2019-08-28	21.14	21.56	21.14	21.44	-0.14	-0.65	416840.0	8948826.08	510
2019-08-27	21.44	21.58	20.92	21.58	0.28	1.31	1278423.0	27335263.24	1441
2019-08-26	20.9	21.3	20.74	21.3	0.38	1.82	349083.0	7354378.86	582
2019-08-25	21.32	21.54	20.9	20.92	-0.88	-4.04	573900.0	12162733.52	729
2019-08-22	21.98	21.98	21.66	21.8	-0.18	-0.82	297128.0	6465250.32	417
2019-08-21	22.3	22.48	21.62	21.98	0.18	0.83	2150105.0	47306128.74	1882
2019-08-20	21.24	21.8	21.2	21.8	0.68	3.22	739171.0	15900427.14	1148
2019-08-19	21.0	21.28	20.84	21.12	0.08	0.38	629826.0	13253166.68	1563
2019-08-18	21.12	21.16	20.94	21.04	-0.1	-0.47	472623.0	9937303.72	499
2019-08-08	21.1	21.16	20.94	21.14	0.0	0.0	217992.0	4586665.76	387
2019-08-07	20.98	21.4	20.98	21.14	0.2	0.96	253262.0	5352019.48	406
2019-08-06	20.98	20.98	20.64	20.94	-0.12	-0.57	434778.0	9062323.18	953
2019-08-05	21.74	22.18	21.04	21.06	-0.86	-3.92	812797.0	17526636.68	1788
2019-08-04	22.22	22.28	21.9	21.92	-0.46	-2.06	548153.0	12063678.64	626
2019-08-01	22.1	22.48	21.96	22.38	0.18	0.81	710495.0	15830592.92	1032
2019-07-31	21.74	22.2	21.6	22.2	0.48	2.21	855450.0	18776711.86	959
2019-07-30	21.6	21.86	21.5	21.72	0.12	0.56	590945.0	12842268.68	615
2019-07-29	21.86	22.06	21.48	21.6	-0.22	-1.01	1359741.0	29617977.6	1847
2019-07-28	21.3	21.82	21.3	21.82	0.56	2.63	970619.0	20992447.7	1124
2019-07-25	21.26	21.32	20.9	21.26	0.0	0.0	480709.0	10165348.04	907
2019-07-24	21.42	21.5	21.24	21.26	-0.04	-0.19	368862.0	7881681.4	694
2019-07-23	21.5	21.68	21.22	21.3	-0.22	-1.02	769713.0	16587108.8	1078
2019-07-22	21.2	21.58	21.2	21.52	0.32	1.51	572489.0	12259788.74	953
2019-07-21	21.42	21.42	21.0	21.2	-0.24	-1.12	529793.0	11192118.6	801
2019-07-18	21.42	21.78	21.3	21.44	0.04	0.19	2151204.0	46400670.58	2300
2019-07-17	21.34	21.48	21.3	21.4	0.14	0.66	809709.0	17316090.42	1085
2019-07-16	21.2	21.34	21.2	21.26	0.12	0.57	539068.0	11462553.62	866
2019-07-15	21.14	21.32	21.1	21.14	0.04	0.19	780048.0	16551187.9	1244
2019-07-14	21.08	21.28	20.92	21.1	0.12	0.57	1019902.0	21483327.68	1536
2019-07-11	21.52	21.56	20.5	20.98	-0.5	-2.33	2953377.0	61840082.44	3920
2019-07-10	21.86	22.14	21.48	21.48	-0.38	-1.74	1072130.0	23406388.62	1642
2019-07-09	21.92	21.94	21.7	21.86	0.02	0.09	657870.0	14342233.46	966
2019-07-08	21.68	21.94	21.64	21.84	0.24	1.11	680699.0	14845874.56	1194
2019-07-07	21.56	21.74	21.42	21.6	-0.16	-0.74	468249.0	10112569.34	1043
2019-07-04	22.06	22.14	21.74	21.76	-0.3	-1.36	973280.0	21394534.46	1386
2019-07-03	22.2	22.32	21.84	22.06	-0.18	-0.81	1508389.0	33245630.66	2214
2019-07-02	22.86	22.86	22.22	22.24	-0.62	-2.71	1031146.0	23219249.84	1988
2019-07-01	22.9	23.08	22.78	22.86	-0.04	-0.17	624929.0	14327497.26	988
2019-06-30	23.5	24.0	22.9	22.9	-1.46	-5.99	2976675.0	69457312.18	3162
2019-06-27	23.98	24.38	23.72	24.36	0.48	2.01	594799.0	14393043.6	677
2019-06-26	23.38	24.08	23.36	23.88	0.64	2.75	1941948.0	46139346.74	2182
2019-06-25	22.92	23.48	22.92	23.24	0.32	1.4	1040909.0	24188081.98	1315
2019-06-24	22.9	23.0	22.62	22.92	-0.08	-0.35	340982.0	7781982.84	448
2019-06-23	23.0	23.36	22.9	23.0	0.28	1.23	857192.0	19814330.74	724
2019-06-20	22.56	23.0	22.52	22.72	0.0	0.0	616281.0	14044757.64	605
2019-06-19	23.22	23.3	22.72	22.72	-0.48	-2.07	757780.0	17386910.38	981
2019-06-18	23.06	23.38	23.0	23.2	0.2	0.87	509579.0	11823200.96	552
2019-06-17	22.9	23.18	22.8	23.0	0.26	1.14	429342.0	9880015.62	535
2019-06-16	22.16	22.96	22.16	22.74	0.5	2.25	368462.0	8372159.68	453
2019-06-13	22.44	22.66	22.2	22.24	-0.12	-0.54	533800.0	11945194.96	552
2019-06-12	22.32	22.48	22.16	22.36	0.06	0.27	430613.0	9605519.9	592
2019-06-11	22.54	22.7	22.3	22.3	-0.16	-0.71	548654.0	12325336.92	921
2019-06-10	22.02	22.54	22.02	22.46	0.44	2.0	457458.0	10231752.1	761
2019-06-09	21.56	22.5	21.3	22.02	0.82	3.87	444102.0	9716468.6	811
2019-05-30	21.28	21.78	21.12	21.2	0.02	0.09	436729.0	9318854.24	551
2019-05-29	21.48	21.92	21.18	21.18	-0.32	-1.49	167237.0	3592937.26	265
2019-05-28	21.78	22.0	21.36	21.5	-0.22	-1.01	1105060.0	23781243.92	1043
2019-05-27	21.94	22.2	21.2	21.72	-0.06	-0.28	220176.0	4747947.28	373
2019-05-26	22.54	22.56	21.52	21.78	-0.74	-3.29	284884.0	6226375.86	624
2019-05-23	23.32	23.48	22.52	22.52	-0.86	-3.68	423905.0	9799402.82	487
2019-05-22	23.88	23.88	23.32	23.38	-0.24	-1.02	217615.0	5112871.82	425
2019-05-21	23.4	23.98	23.4	23.62	0.34	1.46	126523.0	3005944.88	259
2019-05-20	23.12	23.48	23.12	23.28	-0.42	-1.77	111270.0	2588895.7	234
2019-05-19	23.9	24.18	23.48	23.7	-0.28	-1.17	125956.0	2994870.06	222
2019-05-16	23.7	24.0	23.64	23.98	0.18	0.76	171081.0	4078658.96	321
2019-05-15	23.0	23.92	23.0	23.8	1.1	4.85	379617.0	8889420.24	567
2019-05-14	23.02	24.0	21.3	22.7	-0.92	-3.9	339714.0	7868194.6	529
2019-05-13	24.3	24.5	23.3	23.62	-0.98	-3.98	253732.0	6073866.48	399
2019-05-12	25.15	25.25	24.5	24.6	-0.55	-2.19	275296.0	6871604.99	360
2019-05-09	24.6	25.25	24.14	25.15	0.65	2.65	232069.0	5708589.11	368
2019-05-08	24.66	24.66	24.16	24.5	-0.32	-1.29	384880.0	9379551.7	539
2019-05-07	24.7	24.96	24.42	24.82	0.22	0.89	203673.0	5046476.76	368
2019-05-06	24.5	24.72	24.02	24.6	-0.4	-1.6	393355.0	9622265.96	610
2019-05-05	25.7	25.7	24.8	25.0	-0.7	-2.72	308920.0	7785259.08	486
2019-05-02	26.25	26.25	25.3	25.7	-0.4	-1.53	350574.0	9009016.5	683
2019-05-01	26.45	26.5	25.85	26.1	-0.8	-2.97	361751.0	9472312.3	630
2019-04-30	26.95	27.1	26.2	26.9	0.2	0.75	857587.0	22860916.5	963
2019-04-29	26.8	26.95	26.25	26.7	0.05	0.19	519078.0	13893011.1	817
2019-04-28	25.85	26.7	25.85	26.65	0.7	2.7	528363.0	13923901.95	622
2019-04-25	25.8	26.15	25.55	25.95	0.1	0.39	185468.0	4812395.85	343
2019-04-24	26.0	26.3	25.7	25.85	-0.15	-0.58	375903.0	9731398.2	390
2019-04-23	26.05	26.5	25.95	26.0	-0.3	-1.14	319023.0	8350185.8	447
2019-04-22	26.5	26.5	25.8	26.3	-0.2	-0.75	262921.0	6886404.95	435
2019-04-21	26.25	26.8	26.25	26.5	0.25	0.95	604155.0	16060749.65	592
2019-04-18	26.2	26.3	25.95	26.25	-0.1	-0.38	252263.0	6594407.2	426
2019-04-17	26.1	26.4	25.5	26.35	0.05	0.19	685083.0	17789256.35	891
2019-04-16	25.75	26.5	25.75	26.3	0.75	2.94	2456687.0	64159445.35	2248
2019-04-15	25.0	25.7	24.98	25.55	0.55	2.2	487790.0	12387649.32	697
2019-04-14	25.0	25.0	24.86	25.0	0.0	0.0	137279.0	3419163.15	181
2019-04-11	24.8	25.25	24.7	25.0	0.04	0.16	571661.0	14272064.9	649
2019-04-10	24.96	25.4	24.66	24.96	0.02	0.08	388179.0	9709009.88	563
2019-04-09	24.56	25.55	24.5	24.94	0.34	1.38	555144.0	13909012.82	753
2019-04-08	24.6	24.7	24.46	24.6	-0.04	-0.16	167375.0	4110309.08	187
2019-04-07	24.8	24.8	24.4	24.64	0.0	0.0	157016.0	3850815.28	217
2019-04-04	24.5	24.76	24.5	24.64	0.04	0.16	151667.0	3737716.98	278
2019-04-03	24.8	24.8	24.5	24.6	0.02	0.08	170861.0	4204788.7	284
2019-04-02	24.88	24.9	24.4	24.58	-0.32	-1.29	207094.0	5093103.92	309
2019-04-01	24.4	24.96	24.4	24.9	0.36	1.47	146498.0	3624161.24	349
2019-03-31	24.72	24.8	24.5	24.54	-0.42	-1.68	133735.0	3292997.82	192
2019-03-28	25.0	25.1	24.6	24.96	-0.04	-0.16	326078.0	8104119.64	397
2019-03-27	24.92	25.25	24.7	25.0	0.08	0.32	399829.0	9994463.84	510
2019-03-26	24.8	25.3	24.68	24.92	0.12	0.48	861538.0	21515001.32	980
2019-03-25	24.0	25.1	23.9	24.8	0.68	2.82	943773.0	23259119.65	1329
2019-03-24	24.48	24.48	24.0	24.12	-0.34	-1.39	236035.0	5721175.24	469
2019-03-21	24.6	24.8	24.34	24.46	-0.14	-0.57	522461.0	12844882.7	668
2019-03-20	24.08	24.76	23.94	24.6	0.58	2.41	1001220.0	24376232.9	1281
2019-03-19	23.52	24.4	23.52	24.02	0.52	2.21	903704.0	21629145.4	1136
2019-03-18	23.52	23.66	23.2	23.5	0.1	0.43	360128.0	8422799.24	509
2019-03-17	23.18	24.06	22.9	23.4	0.5	2.18	1398697.0	32931598.94	1532
2019-03-14	22.72	23.18	22.46	22.9	0.36	1.6	806953.0	18476319.18	1035
2019-03-13	22.56	22.66	22.38	22.54	-0.06	-0.27	292407.0	6573725.14	435
2019-03-12	22.34	22.66	22.12	22.6	0.12	0.53	492704.0	11027491.54	791
2019-03-11	22.7	22.7	22.32	22.48	-0.32	-1.4	404003.0	9078841.06	595
2019-03-10	23.0	23.3	22.5	22.8	-0.12	-0.52	1002584.0	23047804.38	915
2019-03-07	22.56	23.08	22.4	22.92	0.42	1.87	835314.0	18928249.9	1002
2019-03-06	22.32	22.6	22.14	22.5	0.2	0.9	568389.0	12749632.12	1006
2019-03-05	22.3	22.36	22.2	22.3	0.0	0.0	399539.0	8898710.08	657
2019-03-04	21.6	22.7	21.6	22.3	0.7	3.24	2326256.0	51870449.76	2915
2019-03-03	21.2	21.84	21.2	21.6	0.4	1.89	1004637.0	21730294.28	992
2019-02-28	21.0	21.32	20.92	21.2	0.26	1.24	353814.0	7490385.72	499
2019-02-27	20.9	21.0	20.0	20.94	0.04	0.19	302257.0	6252547.02	543
2019-02-26	21.1	21.1	20.9	20.9	-0.12	-0.57	227676.0	4779784.26	348
2019-02-25	21.1	21.12	20.96	21.02	-0.08	-0.38	205149.0	4311976.94	328
2019-02-24	21.14	21.24	21.04	21.1	0.02	0.09	105098.0	2220293.04	246
2019-02-21	21.16	21.16	21.08	21.08	-0.08	-0.38	116728.0	2463998.1	299
2019-02-20	21.0	21.16	21.0	21.16	0.12	0.57	214378.0	4518396.44	309
2019-02-19	21.02	21.16	20.9	21.04	-0.02	-0.09	530597.0	11139813.84	1039
2019-02-18	21.36	21.36	21.02	21.06	-0.38	-1.77	414151.0	8775120.54	738
2019-02-17	21.3	21.52	21.3	21.44	0.14	0.66	305557.0	6531039.46	336
2019-02-14	21.52	21.54	21.22	21.3	-0.28	-1.3	476785.0	10178778.04	890
2019-02-13	21.44	21.82	21.36	21.58	0.08	0.37	716014.0	15482473.22	1154
2019-02-12	21.88	21.88	21.12	21.5	-0.1	-0.46	1048382.0	22467174.66	1712
2019-02-11	21.52	21.7	21.5	21.6	-0.18	-0.83	333777.0	7204758.3	471
2019-02-10	21.52	21.82	21.4	21.78	0.24	1.11	388926.0	8419325.96	602
2019-02-07	21.54	21.58	21.28	21.54	0.04	0.19	340760.0	7301733.06	607
2019-02-06	21.8	21.9	21.4	21.5	-0.28	-1.29	896139.0	19429006.38	1080
2019-02-05	21.2	21.78	21.0	21.78	0.6	2.83	928430.0	19886014.38	1349
2019-02-04	21.2	21.4	21.08	21.18	-0.02	-0.09	407957.0	8668678.72	580
2019-02-03	21.2	21.3	21.0	21.2	0.0	0.0	388930.0	8225425.68	498
2019-01-31	21.66	21.78	21.12	21.2	-0.18	-0.84	784435.0	16804002.54	1113
2019-01-30	21.2	21.68	21.2	21.38	0.24	1.14	1240772.0	26612104.1	1323
2019-01-29	21.02	21.5	20.7	21.14	0.14	0.67	2669397.0	56396054.1	2513
2019-01-28	21.2	21.34	20.98	21.0	-0.14	-0.66	1030895.0	21765900.62	1095
2019-01-27	21.0	21.26	20.94	21.14	0.14	0.67	228941.0	4831558.46	491
2019-01-24	21.2	21.2	21.0	21.0	-0.24	-1.13	337930.0	7136604.3	565
2019-01-23	21.46	21.82	21.08	21.24	-0.1	-0.47	1016119.0	21727738.68	1391
2019-01-22	21.62	21.62	21.34	21.34	-0.3	-1.39	307881.0	6606062.74	531
2019-01-21	21.5	21.8	21.5	21.64	0.12	0.56	751747.0	16281027.88	652
2019-01-20	21.7	21.74	21.38	21.52	-0.12	-0.55	325347.0	7005697.2	494
2019-01-17	21.8	22.0	21.6	21.64	-0.1	-0.46	765339.0	16665839.9	733
2019-01-16	22.06	22.1	21.66	21.74	-0.28	-1.27	275694.0	6047598.78	573
2019-01-15	22.54	22.66	21.94	22.02	-0.74	-3.25	474253.0	10564325.32	663
2019-01-14	22.8	23.16	22.5	22.76	-0.04	-0.18	489938.0	11223349.5	642
2019-01-13	21.72	22.98	21.72	22.8	1.1	5.07	1079032.0	24174883.84	1275
2019-01-10	21.7	21.88	21.7	21.7	-0.02	-0.09	171909.0	3739714.42	320
2019-01-09	21.88	21.88	21.64	21.72	-0.14	-0.64	381383.0	8288500.28	454
2019-01-08	21.9	21.9	21.72	21.86	-0.04	-0.18	313576.0	6837019.84	449
2019-01-07	21.98	22.1	21.88	21.9	-0.18	-0.82	204902.0	4493403.22	307
2019-01-06	22.0	22.18	22.0	22.08	0.18	0.82	103957.0	2293398.0	171
2019-01-03	21.88	21.9	21.84	21.9	0.06	0.27	22952.0	502112.22	99
2019-01-02	21.88	22.0	21.82	21.84	-0.06	-0.27	65950.0	1443150.62	169
2019-01-01	22.08	22.14	21.9	21.9	-0.1	-0.45	65193.0	1433800.42	133
2018-12-31	21.92	22.0	21.72	22.0	0.02	0.09	101077.0	2211435.92	224
2018-12-30	22.06	22.06	21.8	21.98	0.04	0.18	92747.0	2035602.58	140
2018-12-27	22.08	22.1	21.8	21.94	0.16	0.73	160754.0	3526187.48	292
2018-12-26	22.0	22.1	21.74	21.78	-0.18	-0.82	135535.0	2965764.98	238
2018-12-25	21.7	22.1	21.7	21.96	-0.02	-0.09	163470.0	3570477.6	244
2018-12-24	22.08	22.5	21.98	21.98	-0.08	-0.36	158401.0	3509920.2	349
2018-12-23	21.0	22.2	20.9	22.06	0.18	0.82	217159.0	4735893.18	406
2018-12-20	22.82	22.94	21.88	21.88	-0.94	-4.12	212353.0	4818331.72	413
2018-12-19	23.2	23.28	22.82	22.82	-0.5	-2.14	198056.0	4565819.1	374
2018-12-18	23.2	23.86	22.92	23.32	0.14	0.6	443688.0	10401231.68	749
2018-12-17	22.9	23.46	22.8	23.18	0.32	1.4	339785.0	7864679.34	608
2018-12-16	23.28	23.28	22.86	22.86	-0.44	-1.89	242384.0	5576492.38	451
2018-12-13	23.32	23.7	23.26	23.3	-0.12	-0.51	156876.0	3674473.68	342
2018-12-12	23.22	24.1	23.22	23.42	0.2	0.86	905296.0	21450061.34	1265
2018-12-11	22.72	23.38	22.62	23.22	0.44	1.93	554959.0	12810396.96	768
2018-12-10	22.5	22.94	22.36	22.78	0.18	0.8	229183.0	5188162.1	364
2018-12-09	22.54	22.9	22.52	22.6	0.0	0.0	110670.0	2507215.18	209
2018-12-06	23.0	23.0	22.54	22.6	-0.4	-1.74	249954.0	5677519.22	424
2018-12-05	22.72	23.2	22.7	23.0	-0.08	-0.35	416289.0	9556245.68	655
2018-12-04	22.74	23.78	22.7	23.08	0.3	1.32	862031.0	20131634.04	1258
2018-12-03	22.88	22.94	22.66	22.78	-0.02	-0.09	265043.0	6033922.72	424
2018-12-02	22.88	23.16	22.66	22.8	0.18	0.8	677796.0	15552587.14	884
2018-11-29	22.2	22.62	22.06	22.62	0.48	2.17	381245.0	8504777.68	491
2018-11-28	22.4	22.56	22.12	22.14	-0.06	-0.27	286022.0	6393758.16	493
2018-11-27	21.78	22.5	21.78	22.2	0.22	1.0	422394.0	9393283.8	659
2018-11-26	21.94	22.02	21.5	21.98	0.14	0.64	256106.0	5575910.46	464
2018-11-25	22.0	22.22	21.84	21.84	-0.34	-1.53	349481.0	7703159.58	552
2018-11-22	22.32	22.6	22.1	22.18	-0.12	-0.54	800837.0	17887673.16	847
2018-11-21	22.0	22.5	22.0	22.3	0.14	0.63	508455.0	11314803.36	888
2018-11-20	22.3	22.84	22.1	22.16	-0.1	-0.45	921521.0	20667097.86	1225
2018-11-19	22.9	23.06	22.26	22.26	-0.44	-1.94	714612.0	16098292.62	765
2018-11-18	23.18	23.4	22.7	22.7	-0.66	-2.83	843682.0	19467385.58	1746
2018-11-15	23.26	24.2	22.66	23.36	0.26	1.13	3189772.0	74269558.68	4716
2018-11-14	20.96	23.1	20.76	23.1	2.1	10.0	2293047.0	49802997.92	2379
2018-11-13	20.8	21.3	20.74	21.0	0.0	0.0	529746.0	11133194.12	715
2018-11-12	20.74	21.12	20.74	21.0	0.34	1.65	616595.0	12881201.52	470
2018-11-11	21.0	21.0	20.5	20.66	-0.44	-2.09	327763.0	6789756.98	509
2018-11-08	21.02	21.6	20.96	21.1	-0.22	-1.03	1123942.0	23779963.52	1335
2018-11-07	21.18	21.4	21.0	21.32	0.1	0.47	293749.0	6220812.78	451
2018-11-06	21.12	21.64	20.94	21.22	0.06	0.28	619882.0	13187838.1	886
2018-11-05	21.24	21.5	21.06	21.16	-0.1	-0.47	715860.0	15219969.92	989
2018-11-04	21.8	21.8	21.12	21.26	-0.4	-1.85	358342.0	7615832.68	497
2018-11-01	21.98	22.16	21.6	21.66	-0.3	-1.37	331798.0	7274067.02	568
2018-10-31	21.4	22.2	21.3	21.96	0.58	2.71	617225.0	13425948.22	906
2018-10-30	21.86	21.86	21.3	21.38	-0.32	-1.47	391991.0	8387838.9	543
2018-10-29	20.8	21.9	20.8	21.7	0.96	4.63	980206.0	21102556.08	952
2018-10-28	19.8	20.8	19.72	20.74	1.0	5.07	664894.0	13471228.16	935
2018-10-25	19.56	19.92	19.56	19.74	0.1	0.51	511350.0	10094972.28	540
2018-10-24	19.6	19.66	19.4	19.64	0.04	0.2	268067.0	5233272.62	391
2018-10-23	19.02	19.82	18.74	19.6	0.56	2.94	784542.0	15157512.08	934
2018-10-22	18.7	19.3	18.44	19.04	0.34	1.82	956906.0	18038220.7	1043
2018-10-21	17.9	19.1	17.6	18.7	-0.84	-4.3	841255.0	15638355.74	856
2018-10-18	19.64	19.84	19.52	19.54	-0.04	-0.2	577751.0	11379864.24	677
2018-10-17	19.3	19.74	19.22	19.58	0.48	2.51	696277.0	13602730.26	905
2018-10-16	20.0	20.0	18.02	19.1	-0.92	-4.6	797840.0	15328593.46	895
2018-10-15	20.0	20.02	19.44	20.02	0.72	3.73	1270809.0	25113063.22	1120
2018-10-14	21.1	21.1	19.0	19.3	-1.7	-8.1	687123.0	13537217.46	892
2018-10-11	21.5	21.5	20.9	21.0	-0.9	-4.11	589029.0	12449375.86	661
2018-10-10	22.08	22.08	21.66	21.9	-0.1	-0.45	345595.0	7545869.3	602
2018-10-09	22.1	22.1	21.96	22.0	-0.14	-0.63	219852.0	4836326.34	301
2018-10-08	22.1	22.14	21.96	22.14	0.04	0.18	262464.0	5783924.32	387
2018-10-07	22.7	22.7	22.0	22.1	-0.62	-2.73	455348.0	10118852.38	687
2018-10-04	22.7	22.94	22.62	22.72	-0.06	-0.26	324563.0	7381769.4	336
2018-10-03	22.82	22.82	22.5	22.78	-0.16	-0.7	552706.0	12521744.34	805
2018-10-02	23.38	23.4	22.84	22.94	-0.22	-0.95	464804.0	10723150.62	604
2018-10-01	23.4	23.4	23.02	23.16	-0.22	-0.94	182130.0	4223374.68	339
2018-09-30	23.4	23.62	23.2	23.38	-0.02	-0.09	245034.0	5736915.22	362
2018-09-27	23.16	23.54	23.16	23.4	0.08	0.34	252379.0	5896778.22	485
2018-09-26	23.64	23.64	23.28	23.32	-0.3	-1.27	262732.0	6146575.1	422
2018-09-25	23.62	23.82	23.5	23.62	-0.02	-0.08	188033.0	4448555.04	359
2018-09-20	23.68	23.7	23.3	23.64	-0.04	-0.17	211138.0	4963860.86	297
2018-09-19	23.58	23.9	23.44	23.68	-0.02	-0.08	406010.0	9605560.06	460
2018-09-18	23.22	24.16	23.22	23.7	0.3	1.28	734444.0	17480389.88	973
2018-09-17	22.8	23.78	22.7	23.4	0.6	2.63	439504.0	10231734.6	690
2018-09-16	23.16	23.16	22.5	22.8	-0.2	-0.87	267883.0	6121065.88	426
2018-09-13	22.5	23.14	22.38	23.0	0.44	1.95	356611.0	8091371.08	530
2018-09-12	23.1	23.1	22.42	22.56	-0.34	-1.48	493657.0	11214189.06	627
2018-09-11	23.0	23.1	22.58	22.9	-0.12	-0.52	584040.0	13282498.92	706
2018-09-10	23.6	23.96	22.92	23.02	-0.84	-3.52	305768.0	7142496.74	506
2018-09-09	23.9	23.9	23.12	23.86	-0.06	-0.25	272709.0	6434058.66	470
2018-09-06	22.62	24.0	22.2	23.92	1.24	5.47	982599.0	22798514.38	1080
2018-09-05	24.24	24.24	21.9	22.68	-1.4	-5.81	635416.0	14710776.72	797
2018-09-04	24.1	24.26	24.04	24.08	-0.1	-0.41	510501.0	12308693.88	537
2018-09-03	24.68	24.88	24.0	24.18	-0.4	-1.63	560272.0	13724038.22	832
2018-09-02	24.22	24.7	23.9	24.58	0.36	1.49	371371.0	8986920.16	543
2018-08-30	24.8	24.8	24.16	24.22	-0.52	-2.1	292888.0	7157271.06	446
2018-08-29	24.76	25.0	24.38	24.74	-0.16	-0.64	465969.0	11494723.7	716
2018-08-28	25.0	25.25	24.7	24.9	-0.08	-0.32	442620.0	11011647.23	612
2018-08-27	24.92	25.25	24.8	24.98	0.18	0.73	269234.0	6735261.22	565
2018-08-26	25.55	25.55	24.74	24.8	-0.4	-1.59	538944.0	13565572.79	779
2018-08-16	25.45	25.55	25.0	25.2	-0.35	-1.37	603220.0	15207925.35	777
2018-08-15	26.0	26.6	25.25	25.55	-0.25	-0.97	919610.0	23858339.5	1404
2018-08-14	24.7	26.3	24.7	25.8	1.18	4.79	1524407.0	39028964.36	1924
2018-08-13	25.15	25.2	24.4	24.62	-0.63	-2.5	776482.0	19142862.69	970
2018-08-12	26.2	26.2	25.15	25.25	-0.95	-3.63	689798.0	17552958.7	962
2018-08-09	26.0	26.75	25.8	26.2	0.15	0.58	869107.0	22859943.45	1299
2018-08-08	24.7	26.6	24.7	26.05	1.25	5.04	2677599.0	69127628.0	2589
2018-08-07	24.94	25.2	24.3	24.8	-0.1	-0.4	1126276.0	27929957.47	1385
2018-08-06	24.42	25.25	24.4	24.9	1.64	7.05	6059429.0	149607801.38	4445
2018-08-05	23.26	23.26	23.26	23.26	2.1	9.92	2104408.0	48948476.8	744
2018-08-02	20.96	21.26	20.94	21.16	0.12	0.57	270688.0	5720375.76	385
2018-08-01	21.2	21.22	21.02	21.04	-0.2	-0.94	175757.0	3710200.32	303
2018-07-31	20.96	21.46	20.96	21.24	0.26	1.24	536925.0	11435747.3	772
2018-07-30	20.9	21.22	20.88	20.98	0.0	0.0	331823.0	6973393.48	520
2018-07-29	21.32	21.32	20.9	20.98	-0.28	-1.32	465397.0	9790613.7	612
2018-07-26	20.7	21.3	20.66	21.26	0.54	2.61	456375.0	9578651.06	777
2018-07-25	20.9	20.92	20.7	20.72	-0.16	-0.77	218559.0	4542333.56	395
2018-07-24	21.1	21.1	20.8	20.88	-0.22	-1.04	294556.0	6172017.32	481
2018-07-23	21.3	21.3	21.02	21.1	-0.2	-0.94	294825.0	6232858.5	543
2018-07-22	21.34	21.46	21.26	21.3	-0.08	-0.37	183549.0	3917219.94	304
2018-07-19	21.58	21.58	21.3	21.38	-0.12	-0.56	389509.0	8343741.62	546
2018-07-18	21.44	21.82	21.22	21.5	0.14	0.66	680141.0	14653715.78	1033
2018-07-17	21.04	21.4	21.04	21.36	0.18	0.85	364100.0	7727212.62	959
2018-07-16	21.5	21.54	21.16	21.18	-0.34	-1.58	852466.0	18257553.64	1099
2018-07-15	21.32	21.76	21.24	21.52	0.28	1.32	1173648.0	25259463.46	1483
2018-07-12	20.92	21.24	20.84	21.24	0.24	1.14	620919.0	13078962.1	824
2018-07-11	20.82	21.36	20.82	21.0	0.08	0.38	1109350.0	23443854.94	1219
2018-07-10	20.7	21.18	20.6	20.92	0.24	1.16	1031505.0	21580609.94	1342
2018-07-09	21.62	22.3	20.62	20.68	-0.84	-3.9	2047145.0	43942034.42	2661
2018-07-08	20.66	21.9	20.58	21.52	0.82	3.96	2319483.0	50039138.02	2834
2018-07-05	22.8	22.8	20.66	20.7	-2.1	-9.21	3008575.0	64867510.24	4225
2018-07-04	23.5	23.5	22.5	22.8	-0.8	-3.39	2238256.0	50987179.34	2909
2018-07-03	24.0	24.0	23.5	23.6	-0.4	-1.67	705987.0	16697124.68	929
2018-07-02	24.38	24.4	23.9	24.0	-0.4	-1.64	561079.0	13491826.62	900
2018-07-01	24.52	24.6	23.5	24.4	-1.5	-5.79	1475050.0	35647603.64	2158
2018-06-28	25.9	26.05	25.65	25.9	0.15	0.58	300267.0	7733909.85	455
2018-06-27	25.8	25.9	25.7	25.75	-0.05	-0.19	200716.0	5172196.75	358
2018-06-26	25.95	26.0	25.7	25.8	-0.2	-0.77	198801.0	5134157.85	296
2018-06-25	26.1	26.15	25.8	26.0	0.05	0.19	253445.0	6592938.75	430
2018-06-24	25.95	26.15	25.8	25.95	0.1	0.39	175658.0	4569050.5	287
2018-06-21	26.05	26.05	25.85	25.85	0.05	0.19	90800.0	2353637.0	178
2018-06-20	26.2	26.2	25.8	25.8	-0.25	-0.96	187749.0	4890177.6	332
2018-06-12	25.8	26.05	25.55	26.05	0.3	1.17	214265.0	5545164.85	430
2018-06-11	25.6	25.9	25.35	25.75	0.05	0.19	357806.0	9175387.5	659
2018-06-10	26.45	26.45	25.5	25.7	-0.75	-2.84	858944.0	22275324.65	999
2018-06-07	27.0	27.0	26.45	26.45	-0.25	-0.94	469050.0	12538979.1	787
2018-06-06	27.0	27.0	26.6	26.7	-0.35	-1.29	497342.0	13308883.1	696
2018-06-05	26.9	27.25	26.85	27.05	0.2	0.74	202395.0	5473561.7	355
2018-06-04	27.6	27.6	26.85	26.85	-0.65	-2.36	372383.0	10106020.3	486
2018-06-03	27.0	27.5	26.5	27.5	0.65	2.42	223737.0	6017872.0	347
2018-05-31	27.25	27.3	26.7	26.85	-0.25	-0.92	367918.0	9957442.5	370
2018-05-30	27.55	27.55	27.1	27.1	-0.7	-2.52	313443.0	8581087.25	387
2018-05-29	27.75	27.85	27.55	27.8	0.1	0.36	210352.0	5827565.0	214
2018-05-28	27.3	27.9	27.2	27.7	0.2	0.73	260430.0	7189477.85	443
2018-05-27	27.6	27.6	27.1	27.5	-0.1	-0.36	330585.0	9050368.75	428
2018-05-24	27.7	27.8	27.3	27.49	-0.13	-0.47	135860.0	3742528.8	218
2018-05-23	27.45	28.1	27.45	27.62	0.2	0.73	260155.0	7221072.2	457
2018-05-22	27.4	27.5	27.2	27.42	-0.09	-0.33	219505.0	5998361.3	737
2018-05-21	27.8	27.85	27.4	27.51	-0.13	-0.47	219000.0	6028620.35	433
2018-05-20	27.95	28.0	27.2	27.64	-0.09	-0.32	307713.0	8450849.55	559
2018-05-17	28.6	28.6	27.65	27.73	-0.73	-2.57	358446.0	10001772.8	597
2018-05-16	29.05	29.05	28.45	28.46	-0.62	-2.13	156954.0	4503545.1	473
2018-05-15	29.0	29.4	28.7	29.08	0.23	0.8	326734.0	9461287.35	459
2018-05-14	28.9	29.7	28.75	28.85	-0.1	-0.35	576137.0	16844236.0	768
2018-05-13	28.95	29.15	28.8	28.95	0.14	0.49	322458.0	9336665.15	401
2018-05-10	28.8	29.15	28.3	28.81	0.03	0.1	520914.0	15046729.15	716
2018-05-09	29.45	29.75	28.65	28.78	-0.54	-1.84	434372.0	12640836.6	604
2018-05-08	28.6	29.4	27.65	29.32	0.7	2.45	884279.0	25331230.95	1120
2018-05-07	28.7	29.0	28.45	28.62	-0.19	-0.66	250959.0	7216152.7	554
2018-05-06	29.0	29.25	28.7	28.81	-0.18	-0.62	355101.0	10295613.2	483
2018-05-03	29.3	29.5	28.7	28.99	-0.58	-1.96	446600.0	12933905.8	656
2018-05-02	29.1	29.8	28.9	29.57	0.47	1.62	1001552.0	29535620.05	1119
2018-05-01	29.4	29.4	28.85	29.1	-0.23	-0.78	478145.0	13886881.25	595
2018-04-30	28.85	29.9	28.8	29.33	0.7	2.44	2571434.0	75670425.15	3365
2018-04-29	27.65	28.9	27.65	28.63	1.04	3.77	1915889.0	54346518.1	2023
2018-04-26	27.6	27.65	27.35	27.59	0.11	0.4	271712.0	7477065.7	355
2018-04-25	27.6	27.9	27.45	27.48	-0.16	-0.58	396837.0	10970250.7	549
2018-04-24	27.8	28.05	27.5	27.64	-0.13	-0.47	485467.0	13483585.2	663
2018-04-23	28.1	28.15	27.5	27.77	-0.22	-0.79	719606.0	19985982.55	861
2018-04-22	27.95	28.3	27.95	27.99	0.15	0.54	633229.0	17801750.2	733
2018-04-19	27.45	28.15	27.45	27.84	0.41	1.49	897893.0	25000891.45	1080
2018-04-18	27.4	27.55	27.25	27.43	0.06	0.22	447906.0	12253425.1	454
2018-04-17	27.05	27.65	27.05	27.37	0.28	1.03	748331.0	20507813.15	823
2018-04-16	27.2	27.45	26.95	27.09	0.19	0.71	539029.0	14662235.05	589
2018-04-15	26.7	27.35	26.7	26.9	0.38	1.43	647235.0	17440030.85	743
2018-04-12	26.4	26.75	26.35	26.52	0.07	0.26	259888.0	6899549.7	390
2018-04-11	27.15	27.25	26.2	26.45	-0.69	-2.54	370880.0	9956934.95	540
2018-04-10	27.3	27.3	27.05	27.14	-0.1	-0.37	188838.0	5126678.4	320
2018-04-09	27.45	27.65	27.15	27.24	-0.27	-0.98	312251.0	8577377.65	417
2018-04-08	27.75	27.9	27.45	27.51	-0.09	-0.33	691586.0	19138265.4	825
2018-04-05	27.2	27.7	27.1	27.6	0.51	1.88	1097558.0	30049948.8	1163
2018-04-04	27.15	27.4	27.0	27.09	0.05	0.18	1246001.0	33818571.1	1095
2018-04-03	27.0	27.2	26.85	27.04	-0.02	-0.07	670618.0	18136810.35	783
2018-04-02	27.5	27.6	27.0	27.06	-0.48	-1.74	621924.0	16959092.0	752
2018-04-01	26.8	27.6	26.8	27.54	0.78	2.91	572662.0	15626609.55	849
2018-03-29	27.2	27.3	26.7	26.76	-0.43	-1.58	270303.0	7273507.65	489
2018-03-28	27.3	27.35	26.95	27.19	-0.07	-0.26	370230.0	10031068.75	558
2018-03-27	27.4	27.8	27.0	27.26	-0.18	-0.66	700395.0	19132399.15	848
2018-03-26	27.55	27.55	27.1	27.44	-0.06	-0.22	1009698.0	27631361.4	866
2018-03-25	27.55	27.85	27.35	27.5	0.01	0.04	515750.0	14224557.7	879
2018-03-22	27.95	27.95	27.2	27.49	-0.47	-1.68	821265.0	22557186.1	1124
2018-03-21	28.1	28.25	27.75	27.96	-0.08	-0.29	539033.0	15107372.35	687
2018-03-20	28.4	28.4	27.7	28.04	-0.44	-1.54	832084.0	23383350.05	1157
2018-03-19	28.7	28.8	28.45	28.48	-0.22	-0.77	439181.0	12545813.85	640
2018-03-18	29.0	29.0	28.5	28.7	-0.28	-0.97	410802.0	11808164.2	533
2018-03-15	29.65	29.7	28.8	28.98	-0.62	-2.09	472415.0	13740382.1	658
2018-03-14	29.15	29.8	29.15	29.6	0.54	1.86	809214.0	23917222.6	902
2018-03-13	29.15	29.35	29.0	29.06	0.01	0.03	339287.0	9899860.65	577
2018-03-12	29.05	29.4	28.9	29.05	-0.08	-0.27	445683.0	12980398.5	591
2018-03-11	28.75	29.15	28.75	29.13	0.55	1.92	408991.0	11858425.45	474
2018-03-08	28.6	28.65	28.5	28.58	-0.05	-0.17	401622.0	11463157.25	448
2018-03-07	29.0	29.05	28.5	28.63	-0.3	-1.04	544729.0	15600844.15	399
2018-03-06	28.55	29.0	28.55	28.93	0.41	1.44	222463.0	6398241.45	280
2018-03-05	28.5	28.8	28.5	28.52	0.03	0.11	178801.0	5124239.7	279
2018-03-04	28.65	28.85	28.4	28.49	-0.16	-0.56	236167.0	6748718.85	307
2018-03-01	29.2	29.25	28.35	28.65	-0.64	-2.19	324292.0	9306803.05	474
2018-02-28	29.1	29.6	28.8	29.29	0.24	0.83	423057.0	12358863.45	547
2018-02-27	29.0	29.55	29.0	29.05	0.23	0.8	449453.0	13143400.65	628
2018-02-26	29.0	29.0	28.65	28.82	-0.17	-0.59	359148.0	10350040.1	547
2018-02-25	29.1	29.3	28.95	28.99	-0.12	-0.41	314656.0	9152117.05	432
2018-02-22	29.4	29.65	29.05	29.11	-0.39	-1.32	393392.0	11506037.7	515
2018-02-21	29.85	29.85	29.3	29.5	-0.41	-1.37	238931.0	7072850.25	498
2018-02-20	29.95	30.05	29.8	29.91	-0.05	-0.17	242858.0	7277987.65	316
2018-02-19	30.3	30.4	29.9	29.96	-0.4	-1.32	212769.0	6400136.0	424
2018-02-18	30.0	30.75	29.95	30.36	0.4	1.34	554145.0	16787998.95	749
2018-02-15	30.0	30.2	29.9	29.96	0.03	0.1	375175.0	11261420.85	454
2018-02-14	30.0	30.05	29.85	29.93	-0.04	-0.13	220109.0	6594097.35	307
2018-02-13	30.25	30.35	29.9	29.97	-0.05	-0.17	367226.0	11048236.35	554
2018-02-12	30.15	30.2	29.65	30.02	0.11	0.37	315796.0	9472700.65	463
2018-02-11	30.8	31.0	29.25	29.91	-0.3	-0.99	603651.0	18152168.85	872
2018-02-08	32.45	32.8	30.1	30.21	-2.11	-6.53	1103753.0	34149701.35	1875
2018-02-07	30.55	32.65	30.55	32.32	1.99	6.56	1212556.0	38785298.1	1441
2018-02-06	30.5	30.5	29.8	30.33	-0.49	-1.59	217035.0	6562192.8	290
2018-02-05	31.9	31.9	30.7	30.82	-0.85	-2.68	324844.0	10123828.05	458
2018-02-04	31.4	31.85	31.3	31.67	0.3	0.96	288624.0	9106058.8	352
2018-02-01	31.2	31.6	31.15	31.37	0.33	1.06	394251.0	12359329.2	418
2018-01-31	30.7	31.4	30.6	31.04	0.56	1.84	556821.0	17285723.85	690
2018-01-30	30.0	31.15	30.0	30.48	0.46	1.53	368310.0	11283023.85	457
2018-01-29	30.6	30.95	30.0	30.02	-0.74	-2.41	453613.0	13803898.45	532
2018-01-28	29.4	31.1	29.4	30.76	2.0	6.95	1539526.0	47044033.15	1407
2018-01-25	29.0	29.15	28.65	28.76	-0.27	-0.93	239206.0	6903670.05	283
2018-01-24	29.2	29.3	28.95	29.03	-0.05	-0.17	121261.0	3529802.55	183
2018-01-23	29.0	29.2	28.95	29.08	0.17	0.59	156013.0	4540963.1	210
2018-01-22	28.85	29.3	28.7	28.91	0.05	0.17	375675.0	10936007.0	422
2018-01-21	28.8	29.35	28.5	28.86	-0.04	-0.14	569288.0	16525034.6	751
2018-01-18	28.75	29.1	28.6	28.9	0.3	1.05	512800.0	14812457.8	682
2018-01-17	28.75	28.8	28.45	28.6	-0.05	-0.17	607929.0	17371592.2	1003
2018-01-16	28.8	29.1	28.6	28.65	-0.18	-0.62	673807.0	19387676.75	819
2018-01-15	29.3	29.45	28.6	28.83	-0.35	-1.2	492771.0	14382152.7	699
2018-01-14	29.1	29.55	29.05	29.18	0.06	0.21	404579.0	11831461.1	534
2018-01-11	29.65	29.8	29.05	29.12	-0.52	-1.75	472939.0	13870038.2	679
2018-01-10	30.1	30.4	29.55	29.64	-0.46	-1.53	328039.0	9843224.7	427
2018-01-09	30.85	30.85	29.75	30.1	-0.75	-2.43	290066.0	8759543.0	518
2018-01-08	31.45	31.45	30.85	30.85	-0.56	-1.78	159754.0	4950313.95	312
2018-01-07	31.8	32.0	31.2	31.41	0.47	1.52	699064.0	22105471.35	733
2018-01-04	30.75	31.45	30.75	30.94	0.31	1.01	598125.0	18643253.6	764
2018-01-03	29.9	30.85	29.85	30.63	0.65	2.17	291411.0	8869295.85	361
2018-01-02	30.0	30.05	29.8	29.98	-0.03	-0.1	119183.0	3569146.05	152
2018-01-01	29.7	30.3	29.7	30.01	-0.39	-1.28	138241.0	4140170.85	231
2017-12-31	30.85	30.9	30.35	30.4	-0.2	-0.65	211354.0	6483178.3	318
2017-12-28	30.55	30.75	30.2	30.6	0.28	0.92	201554.0	6139612.7	335
2017-12-27	30.7	30.9	30.25	30.32	-0.2	-0.66	187778.0	5755310.9	398
2017-12-26	29.75	30.7	29.7	30.52	0.82	2.76	543550.0	16525049.2	866
2017-12-25	29.6	29.75	29.5	29.7	0.09	0.3	106572.0	3164890.9	226
2017-12-24	29.8	29.95	29.5	29.61	-0.38	-1.27	272475.0	8106120.05	431
2017-12-21	30.75	30.75	29.6	29.99	-0.54	-1.77	344348.0	10426890.35	590
2017-12-20	30.6	31.0	29.95	30.53	0.57	1.9	798511.0	24355628.1	1306
2017-12-19	30.95	30.95	29.7	29.96	-0.98	-3.17	467305.0	14212373.95	984
2017-12-18	30.95	31.05	30.9	30.94	0.02	0.06	455939.0	14131648.9	418
2017-12-17	30.7	31.1	30.65	30.92	0.3	0.98	124272.0	3848942.1	273
2017-12-14	31.55	31.55	30.3	30.62	-0.98	-3.1	311085.0	9614926.7	657
2017-12-13	32.1	32.5	31.2	31.6	-0.4	-1.25	486694.0	15444384.2	813
2017-12-12	32.0	32.25	31.6	32.0	-0.09	-0.28	436236.0	13927156.35	642
2017-12-11	33.3	33.3	32.05	32.09	-1.14	-3.43	284593.0	9261690.0	840
2017-12-10	33.0	33.45	32.85	33.23	0.17	0.51	213425.0	7068786.65	451
2017-12-07	33.7	33.9	32.9	33.06	-0.71	-2.1	111421.0	3695561.7	302
2017-12-06	34.1	34.1	33.3	33.77	-0.22	-0.65	578235.0	19491973.8	1004
2017-12-05	34.0	34.35	33.2	33.99	-0.03	-0.09	319910.0	10875988.75	636
2017-12-04	33.55	34.7	33.5	34.02	0.55	1.64	398439.0	13576013.35	644
2017-12-03	33.2	33.9	33.2	33.47	0.37	1.12	101626.0	3410846.1	277
2017-11-30	33.0	33.3	32.5	33.1	0.69	2.13	60228.0	1985397.4	223
2017-11-29	33.1	33.3	32.1	32.41	-0.79	-2.38	126667.0	4159611.2	312
2017-11-28	33.3	33.65	33.0	33.2	-0.3	-0.9	55089.0	1834949.05	153
2017-11-27	33.45	34.2	33.0	33.5	0.12	0.36	307953.0	10319387.5	512
2017-11-26	31.4	33.5	31.4	33.38	1.56	4.9	754291.0	24879170.95	1126
2017-11-23	30.05	32.35	30.05	31.82	2.04	6.85	736154.0	22865386.75	1101
2017-11-22	29.2	30.05	28.8	29.78	1.04	3.62	521389.0	15308354.95	661
2017-11-21	27.0	29.45	26.6	28.74	1.69	6.25	949428.0	26934013.7	1382
2017-11-20	27.45	27.45	26.7	27.05	-0.34	-1.24	1095125.0	29581922.25	1065
2017-11-19	28.5	28.8	26.1	27.39	-1.57	-5.42	1284422.0	34473373.55	1719
2017-11-16	30.05	30.2	28.8	28.96	-1.51	-4.96	351557.0	10379465.25	535
2017-11-15	30.95	31.0	30.35	30.47	-0.31	-1.01	480047.0	14715568.6	576
2017-11-14	30.95	31.1	30.5	30.78	-0.06	-0.19	261212.0	8070858.55	353
2017-11-13	30.25	31.1	29.4	30.84	0.4	1.31	309433.0	9411862.15	449
2017-11-12	32.0	32.0	30.25	30.44	-1.21	-3.82	428037.0	13269452.7	555
2017-11-09	30.1	32.2	29.25	31.65	1.66	5.54	557897.0	17404600.8	640
2017-11-08	28.25	30.6	26.8	29.99	0.24	0.81	1637949.0	46699422.9	1690
2017-11-07	32.0	32.1	29.75	29.75	-3.26	-9.88	974664.0	29797874.95	713
2017-11-06	33.8	34.1	31.9	33.01	-1.18	-3.45	693386.0	22595041.55	1153
2017-11-05	34.0	34.95	33.05	34.19	-1.38	-3.88	393436.0	13325041.25	586
2017-11-02	35.4	35.6	35.4	35.57	0.03	0.08	93295.0	3308725.55	188
2017-11-01	35.5	35.7	35.1	35.54	-0.08	-0.22	177418.0	6305570.55	318
2017-10-31	35.55	35.9	35.0	35.62	-0.23	-0.64	113759.0	4050335.05	260
2017-10-30	35.6	36.25	35.6	35.85	0.15	0.42	294384.0	10572520.05	507
2017-10-29	37.3	37.5	34.9	35.7	-1.58	-4.24	520277.0	18685262.95	862
2017-10-26	37.8	38.0	37.05	37.28	0.02	0.05	133834.0	5001535.1	299
2017-10-25	38.4	38.55	37.0	37.26	-1.76	-4.51	216940.0	8215604.4	504
2017-10-24	40.6	40.6	38.3	39.02	-1.96	-4.78	338783.0	13402070.0	522
2017-10-23	41.2	41.3	40.75	40.98	-0.62	-1.49	86258.0	3536451.5	296
2017-10-22	41.85	41.85	41.4	41.6	-0.07	-0.17	39498.0	1644974.4	91
2017-10-19	41.3	42.0	41.1	41.67	0.38	0.92	109919.0	4590879.4	214
2017-10-18	42.0	42.0	41.15	41.29	-0.13	-0.31	64500.0	2677649.6	170
2017-10-17	41.1	42.3	41.0	41.42	0.37	0.9	269343.0	11230707.95	339
2017-10-16	40.9	41.3	40.8	41.05	0.05	0.12	341795.0	14011012.2	306
2017-10-15	40.8	41.3	40.8	41.0	0.2	0.49	77785.0	3186851.05	171
2017-10-12	40.0	40.9	39.5	40.8	0.72	1.8	112244.0	4527536.1	207
2017-10-11	40.5	40.5	39.75	40.08	-0.49	-1.21	129994.0	5209170.75	266
2017-10-10	40.9	41.3	40.45	40.57	-0.38	-0.93	109705.0	4464138.25	210
2017-10-09	41.1	41.35	40.7	40.95	-0.18	-0.44	103689.0	4246186.6	243
2017-10-08	41.9	42.5	41.0	41.13	-0.72	-1.72	281954.0	11718180.9	472
2017-10-05	42.0	42.45	41.75	41.85	-0.15	-0.36	153109.0	6427331.8	293
2017-10-04	42.7	42.85	41.4	42.0	-0.81	-1.89	691907.0	29076069.5	798
2017-10-03	43.3	43.3	42.45	42.81	-0.76	-1.74	361865.0	15523333.2	469
2017-10-02	43.65	43.85	43.0	43.57	0.06	0.14	147096.0	6403556.5	317
2017-10-01	42.95	43.95	42.4	43.51	0.37	0.86	200895.0	8731715.55	533
2017-09-28	42.3	43.8	42.2	43.14	1.08	2.57	574937.0	24795131.55	1154
2017-09-27	41.8	42.4	41.45	42.06	0.55	1.32	423284.0	17720709.45	818
2017-09-26	41.9	42.1	40.9	41.51	-0.36	-0.86	325740.0	13493345.45	532
2017-09-25	42.0	42.0	41.5	41.87	-0.04	-0.1	118201.0	4935197.5	348
2017-09-21	41.8	42.2	41.8	41.91	0.08	0.19	60511.0	2535427.9	180
2017-09-20	41.9	41.95	41.7	41.83	0.0	0.0	71077.0	2974236.7	137
2017-09-19	41.85	42.2	41.7	41.83	-0.16	-0.38	131710.0	5514781.75	278
2017-09-18	42.1	42.2	41.9	41.99	-0.26	-0.62	203973.0	8581540.65	225
2017-09-17	42.15	42.4	41.8	42.25	0.24	0.57	132836.0	5593082.3	291
2017-09-14	42.45	42.45	41.6	42.01	0.04	0.1	140800.0	5904719.6	284
2017-09-13	41.8	42.0	41.45	41.97	-0.06	-0.14	167883.0	7007390.9	279
2017-09-12	41.0	42.35	41.0	42.03	0.96	2.34	320252.0	13332693.7	538
2017-09-11	40.45	41.4	40.3	41.07	0.68	1.68	249939.0	10211052.45	571
2017-09-10	40.2	40.8	40.0	40.39	0.04	0.1	302606.0	12188900.1	442
2017-09-07	41.1	41.25	39.8	40.35	-0.5	-1.22	532237.0	21464989.2	733
2017-09-06	41.7	42.45	40.7	40.85	-1.05	-2.51	401033.0	16537088.4	594
2017-08-29	41.7	42.0	41.3	41.9	0.41	0.99	192427.0	8014107.95	376
2017-08-28	40.75	41.65	40.55	41.49	0.63	1.54	236609.0	9733075.4	537
2017-08-27	41.4	41.5	40.7	40.86	-0.38	-0.92	238528.0	9764199.3	463
2017-08-24	41.0	42.0	40.4	41.24	0.45	1.1	971538.0	39956819.95	1323
2017-08-23	42.7	43.3	40.5	40.79	-2.01	-4.7	652621.0	27593394.3	1178
2017-08-22	45.2	45.2	42.7	42.8	-2.82	-6.18	793174.0	34458290.9	1389
2017-08-21	45.7	45.7	45.6	45.62	0.0	0.0	147811.0	6742125.0	219
2017-08-20	45.6	45.85	45.55	45.62	0.0	0.0	227316.0	10376472.0	382
2017-08-17	47.9	48.1	44.8	45.62	-2.05	-4.3	875011.0	40033890.4	1697
2017-08-16	46.9	48.2	46.0	47.67	0.2	0.42	283847.0	13390643.6	666
2017-08-15	45.5	48.3	45.4	47.47	2.04	4.49	449344.0	21066649.1	695
2017-08-14	46.2	46.45	45.3	45.43	-0.21	-0.46	147249.0	6743110.85	323
2017-08-13	46.25	46.3	45.0	45.64	-0.42	-0.91	71344.0	3255884.95	199
2017-08-10	45.2	46.3	45.1	46.06	0.67	1.48	127355.0	5831397.0	322
2017-08-09	45.1	46.25	45.1	45.39	0.3	0.67	181363.0	8275093.05	368
2017-08-08	44.55	46.35	44.2	45.09	0.49	1.1	355773.0	16040983.15	728
2017-08-07	44.5	45.1	44.45	44.6	-0.09	-0.2	152736.0	6826730.65	218
2017-08-06	44.4	45.4	44.4	44.69	0.1	0.22	209084.0	9419169.15	375
2017-08-03	43.0	45.5	42.85	44.59	1.67	3.89	228922.0	10128897.1	601
2017-08-02	43.0	43.05	42.5	42.92	-0.1	-0.23	119448.0	5122758.4	196
2017-08-01	43.0	43.75	42.8	43.02	-0.09	-0.21	164650.0	7119972.25	313
2017-07-31	43.05	43.5	43.0	43.11	-0.62	-1.42	176501.0	7634411.6	317
2017-07-30	43.9	43.9	43.1	43.73	-0.48	-1.09	145675.0	6343502.65	362
2017-07-27	44.5	44.85	43.6	44.21	-0.7	-1.56	286105.0	12605752.55	545
2017-07-26	45.5	45.85	44.75	44.91	-0.7	-1.53	96826.0	4385811.2	324
2017-07-25	46.35	46.55	45.35	45.61	-0.94	-2.02	102560.0	4728008.7	226
2017-07-24	46.7	47.3	46.3	46.55	-0.03	-0.06	186001.0	8672115.15	431
2017-07-23	45.5	47.95	45.0	46.58	1.54	3.42	593761.0	27770376.0	1164
2017-07-20	44.55	45.2	44.45	45.04	0.37	0.83	125752.0	5650246.9	314
2017-07-19	44.8	45.3	44.55	44.67	-0.1	-0.22	66020.0	2959110.4	184
2017-07-18	43.7	45.75	43.7	44.77	0.72	1.63	181682.0	8159711.7	559
2017-07-17	45.7	45.7	43.6	44.05	-1.17	-2.59	233141.0	10319618.65	379
2017-07-16	44.35	45.85	44.35	45.22	-0.41	-0.9	86668.0	3935343.55	303
2017-07-13	46.0	46.9	44.6	45.63	-0.4	-0.87	181245.0	8293810.15	481
2017-07-12	45.8	47.6	45.05	46.03	0.35	0.77	688243.0	31675508.2	1144
2017-07-11	43.4	45.8	43.3	45.68	2.15	4.94	690799.0	31170286.8	1490
2017-07-10	42.8	43.8	42.75	43.53	0.87	2.04	419157.0	18122459.7	843
2017-07-09	42.7	43.3	42.25	42.66	0.08	0.19	168439.0	7198776.7	371
2017-07-06	40.7	43.5	40.6	42.58	2.0	4.93	617308.0	26056939.75	1217
2017-07-05	40.4	40.7	39.9	40.58	0.34	0.84	128684.0	5188896.4	314
2017-07-04	40.5	40.65	40.2	40.24	-0.28	-0.69	190788.0	7701668.25	337
2017-07-03	41.45	41.7	40.35	40.52	-0.78	-1.89	365797.0	14962222.55	589
2017-07-02	42.5	43.2	41.2	41.3	-0.77	-1.83	252916.0	10626868.8	480
2017-06-22	40.0	42.95	40.0	42.07	2.08	5.2	782876.0	32918550.65	989
2017-06-21	39.4	40.2	38.7	39.99	1.73	4.52	674197.0	26711144.2	716
2017-06-20	38.55	39.7	38.2	38.26	-0.31	-0.8	367583.0	14368030.55	474
2017-06-19	39.0	39.25	37.95	38.57	-0.57	-1.46	615191.0	23712006.65	724
2017-06-18	40.1	40.4	38.9	39.14	-1.17	-2.9	282881.0	11126734.8	471
2017-06-15	40.5	41.7	39.8	40.31	-0.29	-0.71	581903.0	23860855.35	870
2017-06-14	39.95	41.3	39.95	40.6	0.72	1.81	674801.0	27389016.8	1209
2017-06-13	38.8	40.0	38.8	39.88	1.4	3.64	584796.0	22975508.95	698
2017-06-12	37.5	38.85	37.35	38.48	1.08	2.89	329989.0	12663252.75	490
2017-06-11	38.2	38.7	37.1	37.4	-0.67	-1.76	288868.0	10880302.95	606
2017-06-08	38.05	40.0	37.9	38.07	0.05	0.13	745343.0	29091256.35	1285
2017-06-07	37.15	38.05	37.15	38.02	0.9	2.42	143229.0	5393472.75	279
2017-06-06	38.3	38.3	37.0	37.12	-1.07	-2.8	248189.0	9367707.15	282
2017-06-05	37.9	38.45	37.7	38.19	0.16	0.42	56979.0	2166109.35	148
2017-06-04	37.4	38.1	37.4	38.03	0.49	1.31	47070.0	1785620.5	105
2017-06-01	37.6	37.9	37.4	37.54	-0.05	-0.13	147031.0	5531185.4	173
2017-05-31	37.4	38.3	37.4	37.59	0.22	0.59	187268.0	7111086.7	352
2017-05-30	37.0	37.6	37.0	37.37	0.3	0.81	117258.0	4379670.3	200
2017-05-29	36.1	37.3	36.1	37.07	0.71	1.95	223781.0	8210362.7	411
2017-05-28	38.2	38.2	36.1	36.36	-1.87	-4.89	208427.0	7661331.8	396
2017-05-25	38.4	39.6	38.0	38.23	0.28	0.74	661776.0	25648374.3	928
2017-05-24	37.1	38.7	37.1	37.95	0.85	2.29	1116691.0	42501026.8	1218
2017-05-23	37.0	37.3	37.0	37.1	-0.1	-0.27	223715.0	8291159.1	273
2017-05-22	37.4	37.5	36.9	37.2	-0.11	-0.29	410231.0	15205963.0	525
2017-05-21	37.6	38.0	37.3	37.31	0.05	0.13	338566.0	12737740.7	441
2017-05-18	37.3	37.6	37.2	37.26	-0.24	-0.64	264227.0	9862770.4	396
2017-05-17	37.8	37.8	37.0	37.5	-0.12	-0.32	430769.0	16071499.1	691
2017-05-16	35.8	38.5	35.8	37.62	1.61	4.47	715804.0	26753787.6	989
2017-05-15	35.6	36.3	35.6	36.01	0.71	2.01	360853.0	12997589.3	399
2017-05-14	35.0	35.8	35.0	35.3	0.1	0.28	174142.0	6184242.6	263
2017-05-11	35.2	36.3	35.0	35.2	0.01	0.03	634279.0	22621199.3	644
2017-05-10	35.0	35.2	34.9	35.19	0.08	0.23	158038.0	5535131.3	236
2017-05-09	35.2	35.4	34.8	35.11	0.14	0.4	291889.0	10229581.9	536
2017-05-08	34.7	35.4	34.4	34.97	0.42	1.22	510616.0	17825822.6	759
2017-05-07	35.0	35.2	34.4	34.55	-0.77	-2.18	488115.0	16901836.3	817
2017-05-04	36.7	36.7	35.2	35.32	-1.35	-3.68	613737.0	21938841.5	680
2017-05-03	36.9	37.1	36.5	36.67	-0.17	-0.46	437656.0	16084443.7	533
2017-05-02	36.9	37.1	35.8	36.84	0.09	0.24	752494.0	27501837.3	1373
2017-05-01	35.9	37.4	35.7	36.75	1.17	3.29	1350014.0	49706775.8	1719
2017-04-30	34.2	36.7	33.5	35.58	1.54	4.52	1892234.0	67309941.2	2127
2017-04-27	34.9	35.0	33.9	34.04	-0.87	-2.49	1195197.0	41259254.0	1656
2017-04-26	35.4	36.1	34.5	34.91	-0.29	-0.82	3892207.0	137670478.5	4273
2017-04-25	35.2	35.2	33.1	35.2	3.2	10.0	3997472.0	137472707.8	3253
2017-04-24	32.0	32.0	31.8	32.0	2.9	9.97	652511.0	20878475.5	494
2017-04-23				29.1	0.0	0.0	0.0	0.0	0
2017-04-20	30.1	30.1	29.0	29.1	-1.15	-3.8	426871.0	12637627.6	584
2017-04-19	30.0	30.5	29.7	30.25	0.27	0.9	254423.0	7656784.4	438
2017-04-18	30.5	30.9	29.9	29.98	-0.37	-1.22	377889.0	11431369.0	569
2017-04-17	30.6	30.6	30.1	30.35	-0.15	-0.49	183137.0	5550444.8	276
2017-04-16	31.2	31.2	30.1	30.5	-0.5	-1.61	310480.0	9449827.6	438
2017-04-13	31.2	31.4	31.0	31.0	-0.14	-0.45	215655.0	6721987.9	357
2017-04-12	31.0	31.5	31.0	31.14	0.11	0.35	340090.0	10653905.7	450
2017-04-11	31.3	31.5	30.9	31.03	-0.32	-1.02	271600.0	8460546.4	417
2017-04-10	31.8	31.8	31.2	31.35	-0.38	-1.2	268572.0	8455569.9	387
2017-04-09	32.3	32.3	31.7	31.73	-0.46	-1.43	313320.0	10032060.5	351
2017-04-06	33.0	33.0	32.1	32.19	-0.83	-2.51	312958.0	10192173.1	492
2017-04-05	32.2	33.2	32.0	33.02	1.07	3.35	850169.0	27820756.0	1242
2017-04-04	32.3	32.3	31.7	31.95	-0.25	-0.78	268707.0	8588827.7	333
2017-04-03	33.3	33.4	32.1	32.2	-0.8	-2.42	411062.0	13471879.5	503
2017-04-02	32.6	33.2	31.8	33.0	0.85	2.64	771240.0	25176520.2	810
2017-03-30	31.9	32.6	31.5	32.15	0.26	0.82	360623.0	11576256.4	537
2017-03-29	32.0	32.4	31.7	31.89	0.57	1.82	348709.0	11201489.4	540
2017-03-28	30.8	32.0	30.8	31.32	0.51	1.66	398879.0	12594395.5	621
2017-03-27	31.1	31.4	30.7	30.81	-0.18	-0.58	158210.0	4913739.6	268
2017-03-26	30.9	31.3	30.7	30.99	0.2	0.65	194539.0	6044487.7	277
2017-03-23	30.3	30.8	30.2	30.79	0.57	1.89	227417.0	6928535.7	311
2017-03-22	30.6	30.6	30.0	30.22	-0.7	-2.26	243027.0	7355035.8	326
2017-03-21	31.4	31.7	30.8	30.92	-0.36	-1.15	338304.0	10641457.4	611
2017-03-20	31.3	31.6	30.9	31.28	-0.02	-0.06	275287.0	8580912.0	399
2017-03-19	31.0	31.6	30.8	31.3	0.73	2.39	327349.0	10210979.1	486
2017-03-16	29.9	31.0	29.9	30.57	0.84	2.83	446989.0	13688464.6	701
2017-03-15	30.3	30.3	29.6	29.73	-0.13	-0.44	237666.0	7083997.6	332
2017-03-14	28.7	29.9	28.5	29.86	0.63	2.16	956735.0	27920162.2	410
2017-03-13	29.6	30.2	29.0	29.23	-0.52	-1.75	508013.0	15066925.1	622
2017-03-12	30.3	30.4	29.7	29.75	-1.03	-3.35	299169.0	8957302.1	424
2017-03-09	31.0	31.4	30.3	30.78	-1.04	-3.27	258777.0	7945840.1	464
2017-03-08	32.3	32.3	31.8	31.82	-0.5	-1.55	232753.0	7443085.4	280
2017-03-07	32.3	32.4	32.1	32.32	-0.09	-0.28	222348.0	7168566.5	238
2017-03-06	32.6	32.9	32.0	32.41	-0.18	-0.55	212248.0	6891869.5	275
2017-03-05	32.5	32.9	32.0	32.59	0.02	0.06	420055.0	13542869.3	516
2017-03-02	30.6	32.8	30.4	32.57	2.17	7.14	1647681.0	51289658.4	1143
2017-03-01	30.3	30.6	29.8	30.4	0.2	0.66	405270.0	12328324.0	516
2017-02-28	30.0	30.3	29.1	30.2	0.21	0.7	330826.0	9886220.2	509
2017-02-27	31.3	31.3	29.9	29.99	-1.34	-4.28	334751.0	10161043.2	523
2017-02-26	31.6	31.6	31.2	31.33	0.04	0.13	103424.0	3244241.5	149
2017-02-23	31.4	31.6	31.1	31.29	-0.07	-0.22	160501.0	5038454.4	233
2017-02-22	31.7	31.9	31.2	31.36	-0.16	-0.51	136148.0	4308171.6	226
2017-02-21	32.0	32.1	30.8	31.52	-0.4	-1.25	315711.0	9920891.2	468
2017-02-20	32.4	32.4	31.9	31.92	-0.4	-1.24	167034.0	5355737.8	281
2017-02-19	32.4	32.8	32.2	32.32	-0.04	-0.12	199583.0	6498068.5	245
2017-02-16	32.5	32.9	32.3	32.36	-0.1	-0.31	317439.0	10385342.9	446
2017-02-15	32.2	32.6	31.8	32.46	0.26	0.81	277558.0	8981252.9	422
2017-02-14	32.9	32.9	32.1	32.2	-0.56	-1.71	359550.0	11645770.9	416
2017-02-13	31.6	32.9	31.5	32.76	1.26	4.0	717073.0	23142723.0	822
2017-02-12	31.4	31.6	31.4	31.5	0.41	1.32	141570.0	4460220.5	225
2017-02-09	31.4	31.4	30.9	31.09	-0.17	-0.54	211104.0	6568975.5	332
2017-02-08	31.6	31.6	31.0	31.26	-0.59	-1.85	295245.0	9245923.6	438
2017-02-07	32.2	32.2	31.7	31.85	-0.29	-0.9	143141.0	4559157.8	247
2017-02-06	32.1	32.2	31.5	32.14	0.17	0.53	217971.0	6948215.8	320
2017-02-05	32.8	32.8	31.9	31.97	-0.79	-2.41	236720.0	7667161.0	394
2017-02-02	33.0	33.1	32.3	32.76	-0.16	-0.49	586184.0	19197176.2	638
2017-02-01	31.7	33.0	31.5	32.92	1.19	3.75	581704.0	18825144.9	712
2017-01-31	31.7	31.8	31.2	31.73	-0.16	-0.5	300410.0	9441538.5	448
2017-01-30	32.5	32.5	31.7	31.89	-0.53	-1.63	242499.0	7806887.6	403
2017-01-29	33.0	33.0	32.3	32.42	-0.27	-0.83	400336.0	13037771.5	465
2017-01-26	33.2	33.7	32.5	32.69	-0.31	-0.94	693387.0	22994540.2	712
2017-01-25	31.8	33.8	31.7	33.0	1.29	4.07	1579285.0	51913009.4	1657
2017-01-24	31.6	31.9	31.3	31.71	0.35	1.12	651528.0	20645012.0	657
2017-01-23	31.2	31.7	31.2	31.36	0.47	1.52	831949.0	26133692.5	795
2017-01-22	30.1	31.3	29.8	30.89	0.87	2.9	942139.0	28891117.8	1180
2017-01-19	30.6	30.8	29.9	30.02	-0.84	-2.72	720318.0	21861543.5	996
2017-01-18	32.0	32.0	30.5	30.86	-0.93	-2.93	1140371.0	35796070.6	1715
2017-01-17	31.1	32.0	30.3	31.79	0.63	2.02	653943.0	20292032.2	871
2017-01-16	32.1	32.1	30.7	31.16	-0.8	-2.5	532284.0	16630396.6	760
2017-01-15	32.4	32.4	31.9	31.96	-0.03	-0.09	250217.0	8025662.0	583
2017-01-12	32.0	32.7	31.7	31.99	0.19	0.6	356318.0	11456629.8	581
2017-01-11	33.9	34.0	31.7	31.8	-2.26	-6.64	709124.0	23242154.7	1056
2017-01-10	34.8	34.8	33.8	34.06	-0.75	-2.15	530996.0	18126648.5	684
2017-01-09	35.4	35.4	34.2	34.81	-0.71	-2.0	277589.0	9611390.8	489
2017-01-08	36.8	36.8	35.5	35.52	-1.2	-3.27	402977.0	14413816.8	641
2017-01-05	36.7	37.2	36.5	36.72	0.14	0.38	104458.0	3837891.8	207
2017-01-04	37.0	37.5	36.5	36.58	-0.51	-1.38	411154.0	15201469.0	429
2017-01-03	37.2	37.3	36.9	37.09	-0.21	-0.56	241334.0	8952609.9	289
2017-01-02	37.3	38.1	37.2	37.3	0.15	0.4	604141.0	22698502.0	733
2017-01-01	36.8	37.2	36.4	37.15	0.35	0.95	386373.0	14281796.2	364
2016-12-29	37.0	37.0	36.6	36.8	-0.18	-0.49	307442.0	11313028.6	339
2016-12-28	37.4	37.5	36.8	36.98	0.12	0.33	671035.0	24863289.6	4657
2016-12-27	36.3	37.2	35.9	36.86	0.73	2.02	823248.0	30116313.6	968
2016-12-26	36.1	36.5	35.8	36.13	0.3	0.84	318413.0	11501263.1	439
2016-12-25	35.5	36.3	35.5	35.83	0.52	1.47	420650.0	15143027.9	433
2016-12-22	34.6	35.7	34.2	35.31	0.91	2.65	663824.0	23202997.2	730
2016-12-21	35.7	35.8	34.3	34.4	-0.82	-2.33	492782.0	17080555.2	596
2016-12-20	35.7	36.1	35.1	35.22	-1.01	-2.79	317407.0	11257256.6	432
2016-12-19	36.9	36.9	35.7	36.23	-0.36	-0.98	530756.0	19305355.6	443
2016-12-18	36.5	36.9	36.1	36.59	0.78	2.18	263943.0	9643570.0	451
2016-12-15	35.3	36.8	34.8	35.81	0.32	0.9	862450.0	30843305.2	838
2016-12-14	35.8	36.0	34.5	35.49	-0.57	-1.58	847637.0	30092477.6	824
2016-12-13	37.0	37.5	35.8	36.06	-1.71	-4.53	883084.0	32409823.0	822
2016-12-12	38.5	38.6	37.1	37.77	-0.61	-1.59	1011472.0	38552271.1	693
2016-12-11	38.3	38.6	38.3	38.38	0.38	1.0	1049993.0	40333955.6	487
2016-12-08	38.2	38.6	37.8	38.0	-0.41	-1.07	195173.0	7457386.9	300
2016-12-07	38.7	38.8	38.2	38.41	-0.35	-0.9	351369.0	13513151.7	450
2016-12-06	38.3	38.8	38.3	38.76	0.4	1.04	380534.0	14692995.6	490
2016-12-05	38.4	39.0	37.4	38.36	0.01	0.03	860621.0	32677567.1	993
2016-12-04	38.0	39.0	38.0	38.35	1.23	3.31	949460.0	36607019.9	1229
2016-12-01	35.9	37.5	35.7	37.12	2.19	6.27	996112.0	36486894.4	1122
2016-11-30	33.5	35.4	33.2	34.93	1.93	5.85	1130175.0	38878233.1	1376
2016-11-29	33.4	33.7	32.9	33.0	0.16	0.49	1444220.0	47952471.4	1109
2016-11-28	32.1	33.0	31.7	32.84	0.81	2.53	735769.0	23902506.7	818
2016-11-27	31.7	32.5	31.7	32.03	0.08	0.25	467516.0	15031319.6	414
2016-11-24	32.9	32.9	31.3	31.95	-0.14	-0.44	982058.0	31546123.3	1035
2016-11-23	31.0	32.3	31.0	32.09	1.27	4.12	1017216.0	32345003.1	1002
2016-11-22	30.2	31.3	30.1	30.82	0.83	2.77	1044163.0	32113969.2	928
2016-11-21	30.1	30.3	29.8	29.99	-0.03	-0.1	316209.0	9505017.4	376
2016-11-20	30.5	30.7	29.8	30.02	-0.34	-1.12	491331.0	14830428.3	673
2016-11-17	30.6	30.9	29.5	30.36	-0.19	-0.62	1107270.0	33398871.6	1339
2016-11-16	30.3	31.2	30.3	30.55	0.91	3.07	1095098.0	33658909.3	1138
2016-11-15	30.3	30.6	28.2	29.64	-0.24	-0.8	2170189.0	64094779.5	1981
2016-11-14	30.4	31.6	29.6	29.88	-0.35	-1.16	1933889.0	59010669.0	1748
2016-11-13	28.9	30.4	28.4	30.23	1.75	6.14	1738068.0	51846301.1	1336
2016-11-10	26.9	28.9	26.9	28.48	1.63	6.07	3506675.0	98822906.7	2430
2016-11-09	24.0	27.1	23.75	26.85	1.8	7.19	4787985.0	124182881.4	3014
2016-11-08	25.3	25.8	25.0	25.05	0.01	0.04	2800187.0	71262674.4	1525
2016-11-07	24.6	25.7	24.55	25.04	0.6	2.45	3803569.0	95791850.7	2498
2016-11-06	23.15	25.1	23.1	24.44	1.29	5.57	6195736.0	150618832.65	4312
2016-11-03	22.4	23.55	22.4	23.15	0.76	3.39	3394856.0	78676400.5	2288
2016-11-02	22.8	22.9	22.3	22.39	-0.56	-2.44	1299957.0	29353612.1	1168
2016-11-01	23.3	23.45	22.85	22.95	-0.32	-1.38	3006123.0	69726244.0	3658
2016-10-31	23.4	23.6	23.15	23.27	-0.04	-0.17	1939521.0	45357587.05	1502
2016-10-30	22.75	23.55	22.7	23.31	0.53	2.33	4093634.0	95193393.8	2856
2016-10-27	22.4	23.2	22.2	22.78	0.29	1.29	3399557.0	77370271.2	2748
2016-10-26	22.9	22.95	22.4	22.49	-0.49	-2.13	2826899.0	64058709.65	2286
2016-10-25	23.05	23.55	22.85	22.98	-0.11	-0.48	2826961.0	65499778.95	2005
2016-10-24	23.2	23.8	22.65	23.09	-0.09	-0.39	3925444.0	91644029.5	3433
2016-10-23	22.0	23.5	21.85	23.18	1.49	6.87	3661521.0	83260335.65	2929
2016-10-20	21.0	22.2	20.2	21.69	-0.26	-1.18	6433501.0	135419421.05	4319
2016-10-19	21.85	22.5	20.7	21.95	-0.01	-0.05	5549535.0	120129554.85	4721
2016-10-18	24.25	24.45	21.95	21.96	-2.38	-9.78	4541095.0	104206057.5	3123
2016-10-17	24.95	24.95	24.15	24.34	-0.57	-2.29	2549813.0	62847192.0	1975
2016-10-16	24.95	25.9	24.65	24.91	-0.01	-0.04	4014029.0	101021248.75	2768
2016-10-13	25.5	26.1	24.6	24.92	-0.59	-2.31	5011913.0	127296778.45	3121
2016-10-12	25.6	26.7	25.4	25.51	-0.11	-0.43	8178259.0	213162629.6	3773
2016-10-11	24.8	26.3	24.7	25.62	0.96	3.89	5308625.0	136524826.15	3622
2016-10-10	24.95	25.4	24.15	24.66	-0.25	-1.0	2862412.0	70872511.4	2512
2016-10-09	25.0	25.7	24.75	24.91	-0.06	-0.24	2680125.0	67257612.85	2272
2016-10-06	26.1	26.2	24.7	24.97	-1.01	-3.89	3512896.0	88512004.9	3430
2016-10-05	27.0	27.5	25.9	25.98	-0.43	-1.63	3707312.0	98955583.2	3213
2016-10-04	28.0	28.3	25.5	26.41	-1.61	-5.75	3765982.0	100156320.8	3605
2016-10-03	29.3	30.1	27.3	28.02	-2.28	-7.52	2402522.0	67962775.7	2762
2016-10-02	33.7	34.0	30.3	30.3	-3.32	-9.88	392382.0	12546442.8	619
2016-09-29	34.0	34.1	31.1	33.62	0.43	1.3	430337.0	14172349.8	539
2016-09-28	36.1	36.1	32.3	33.19	-2.68	-7.47	321488.0	11034543.6	443
2016-09-27	37.2	37.2	35.1	35.87	-2.09	-5.51	555840.0	19963584.4	536
2016-09-26	37.2	39.1	37.2	37.96	0.9	2.43	403755.0	15304343.8	452
2016-09-25	37.0	37.2	36.0	37.06	0.36	0.98	189755.0	6923762.8	254
2016-09-21	36.9	36.9	36.2	36.7	0.18	0.49	89313.0	3261667.1	167
2016-09-20	35.8	36.6	34.8	36.52	0.91	2.56	178568.0	6427884.9	385
2016-09-19	38.0	38.1	35.0	35.61	-2.29	-6.04	328118.0	11806238.4	570
2016-09-18	39.2	39.2	37.9	37.9	-1.62	-4.1	208462.0	7999647.9	435
2016-09-08	39.5	39.6	39.0	39.52	0.48	1.23	102779.0	4037257.4	322
2016-09-07	40.0	40.0	38.9	39.04	-1.0	-2.5	125729.0	4952823.1	380
2016-09-06	40.3	40.5	39.5	40.04	0.0	0.0	108536.0	4339915.1	200
2016-09-05	39.5	40.3	39.5	40.04	0.54	1.37	255789.0	10249294.3	336
2016-09-04	39.3	39.6	38.9	39.5	0.43	1.1	143622.0	5645358.1	243
2016-09-01	39.3	39.3	38.0	39.07	-0.14	-0.36	200910.0	7802677.3	294
2016-08-31	40.6	40.6	39.0	39.21	-1.29	-3.19	159877.0	6369694.7	291
2016-08-30	40.1	40.7	40.1	40.5	0.29	0.72	146800.0	5952474.7	251
2016-08-29	40.0	41.1	39.9	40.21	0.32	0.8	226901.0	9157052.5	451
2016-08-28	39.4	40.1	39.0	39.89	0.84	2.15	249043.0	9924517.2	311
2016-08-25	39.0	39.3	38.4	39.05	-0.94	-2.35	370032.0	14416875.0	742
2016-08-24	41.5	41.5	39.8	39.99	-1.23	-2.98	95732.0	3899258.1	219
2016-08-23	41.8	41.8	40.9	41.22	-0.67	-1.6	268112.0	11078958.6	379
2016-08-22	42.8	42.9	41.7	41.89	-1.11	-2.58	138777.0	5901141.9	202
2016-08-21	42.6	43.4	42.6	43.0	0.31	0.73	134551.0	5785658.2	225
2016-08-18	43.0	43.0	42.0	42.69	-0.29	-0.67	79786.0	3395204.6	222
2016-08-17	43.3	43.7	42.5	42.98	-0.39	-0.9	196926.0	8492474.1	345
2016-08-16	42.7	44.7	42.7	43.37	0.51	1.19	589407.0	25882889.3	1030
2016-08-15	42.7	42.9	42.5	42.86	0.35	0.82	128618.0	5494820.4	272
2016-08-14	42.0	43.0	42.0	42.51	0.82	1.97	178714.0	7603766.7	363
2016-08-11	42.5	42.8	41.5	41.69	-1.04	-2.43	166566.0	7048399.0	344
2016-08-10	42.7	43.2	42.3	42.73	0.05	0.12	257305.0	11013320.8	415
2016-08-09	42.0	43.0	41.8	42.68	0.82	1.96	687322.0	29055382.6	850
2016-08-08	40.0	42.3	39.9	41.86	1.93	4.83	731831.0	30262211.4	1216
2016-08-07	40.0	40.5	39.7	39.93	-0.12	-0.3	419849.0	16795976.2	539
2016-08-04	40.5	40.8	38.3	40.05	-0.35	-0.87	1119010.0	44001164.9	1465
2016-08-03	41.1	41.1	40.3	40.4	-0.96	-2.32	390177.0	15854777.3	678
2016-08-02	41.9	41.9	40.6	41.36	-0.61	-1.45	202045.0	8342333.1	399
2016-08-01	42.2	42.5	41.8	41.97	0.08	0.19	190152.0	8017945.8	417
2016-07-31	42.1	42.6	41.4	41.89	-0.19	-0.45	312830.0	13101973.1	420
2016-07-28	42.9	43.3	42.0	42.08	-0.63	-1.48	450447.0	19144768.0	526
2016-07-27	42.7	44.8	42.5	42.71	1.2	2.89	1615907.0	70259228.8	2824
2016-07-26	42.4	42.4	41.1	41.51	-0.97	-2.28	169805.0	7097251.6	398
2016-07-25	42.7	43.0	42.0	42.48	-0.42	-0.98	286200.0	12130969.6	505
2016-07-24	42.6	43.6	41.6	42.9	0.47	1.11	394816.0	16836720.2	847
2016-07-21	45.4	45.6	42.0	42.43	-2.85	-6.29	675724.0	29443223.3	1528
2016-07-20	46.0	46.0	45.2	45.28	-0.71	-1.54	158226.0	7188951.0	312
2016-07-19	46.4	46.4	45.7	45.99	-0.35	-0.76	199092.0	9168246.0	417
2016-07-18	47.0	47.2	46.3	46.34	-0.71	-1.51	223369.0	10437256.6	492
2016-07-17	47.0	47.5	46.7	47.05	0.51	1.1	212067.0	9980209.4	433
2016-07-14	45.9	46.9	45.3	46.54	0.91	1.99	456757.0	21006929.9	652
2016-07-13	45.6	46.2	45.2	45.63	0.11	0.24	302107.0	13807747.1	493
2016-07-12	45.6	45.8	45.5	45.52	0.07	0.15	64835.0	2956709.2	149
2016-07-11	46.1	46.4	45.4	45.45	-0.37	-0.81	87984.0	4037085.8	200
2016-07-10	45.6	46.3	45.3	45.82	1.13	2.53	196798.0	9033451.8	297
2016-06-30	45.7	45.7	44.0	44.69	-0.63	-1.39	151209.0	6829080.4	320
2016-06-29	45.0	45.9	44.8	45.32	0.55	1.23	309666.0	14039258.9	614
2016-06-28	44.3	45.8	43.8	44.77	0.43	0.97	540847.0	24231639.0	1003
2016-06-27	45.5	46.5	44.2	44.34	-0.23	-0.52	518506.0	23444269.3	815
2016-06-26	41.5	44.7	41.5	44.57	-1.5	-3.26	726711.0	31655378.0	990
2016-06-23	46.5	46.5	45.5	46.07	-0.69	-1.48	436525.0	20125208.0	770
2016-06-22	48.0	48.4	46.6	46.76	-0.99	-2.07	434522.0	20630306.7	808
2016-06-21	47.6	49.5	47.4	47.75	0.28	0.59	1224119.0	59518659.5	1820
2016-06-20	47.7	47.9	47.0	47.47	-0.03	-0.06	676209.0	32077372.9	1037
2016-06-19	48.5	48.8	47.4	47.5	-0.56	-1.17	508177.0	24451493.6	855
2016-06-16	48.9	49.2	47.6	48.06	-1.05	-2.14	804872.0	39033539.1	1434
2016-06-15	53.5	54.5	48.5	49.11	-3.65	-6.92	1833642.0	94453789.15	2238
2016-06-14	50.0	53.5	50.0	52.76	2.39	4.74	2011685.0	104920463.5	2383
2016-06-13	48.2	52.25	48.2	50.37	1.86	3.83	2303578.0	116431772.15	2463
2016-06-12	48.2	48.9	47.5	48.51	0.15	0.31	713750.0	34535503.5	1158
2016-06-09	48.2	50.0	47.1	48.36	0.71	1.49	1564406.0	76281281.1	2301
2016-06-08	49.5	51.0	47.5	47.65	-1.15	-2.36	1794471.0	88095726.8	2492
2016-06-07	45.2	48.8	45.2	48.8	4.41	9.93	1759909.0	84403945.7	1969
2016-06-06	44.0	44.8	42.9	44.39	0.33	0.75	458449.0	20112290.8	876
2016-06-05	45.0	45.3	44.0	44.06	-0.92	-2.05	274165.0	12253329.1	566
2016-06-02	45.5	46.0	44.7	44.98	-0.6	-1.32	776927.0	35173232.6	1292
2016-06-01	46.7	47.0	45.4	45.58	-1.13	-2.42	316616.0	14609872.5	751
2016-05-31	47.3	48.4	46.4	46.71	-0.57	-1.21	611209.0	28869622.2	1174
2016-05-30	46.7	48.5	45.3	47.28	0.67	1.44	1437741.0	67101211.3	2069
2016-05-29	48.1	48.6	45.7	46.61	-1.7	-3.52	1023177.0	48022481.5	1924
2016-05-26	49.8	51.0	47.9	48.31	-0.93	-1.89	2679140.0	132762679.9	3316
2016-05-25	45.7	49.5	45.6	49.24	4.11	9.11	2567334.0	122714666.8	3447
2016-05-24	45.1	46.0	42.8	45.13	-0.1	-0.22	1764220.0	78327490.4	2808
2016-05-23	46.5	48.4	44.7	45.23	-1.31	-2.81	3561056.0	165732641.9	5675
2016-05-22	42.9	47.0	42.3	46.54	3.74	8.74	4320608.0	195427294.8	4445
2016-05-19	39.6	43.6	39.5	42.8	2.98	7.48	7181689.0	301207569.1	5232
2016-05-18	38.9	40.6	38.7	39.82	1.04	2.68	2099396.0	83212654.9	1742
2016-05-17	39.2	39.3	38.6	38.78	-0.1	-0.26	1176323.0	45801966.8	1122
2016-05-16	37.4	39.3	37.2	38.88	1.57	4.21	2923377.0	112004049.3	2737
2016-05-15	37.8	38.1	37.2	37.31	-0.37	-0.98	987354.0	37261333.0	1132
2016-05-12	37.8	37.9	37.6	37.68	0.02	0.05	753604.0	28430136.6	656
2016-05-11	38.3	38.3	37.6	37.66	-0.44	-1.15	517687.0	19616012.5	769
2016-05-10	38.3	38.5	38.0	38.1	-0.3	-0.78	682134.0	26106820.4	875
2016-05-09	38.3	38.7	38.1	38.4	0.1	0.26	622311.0	23954290.7	759
2016-05-08	38.5	38.6	38.2	38.3	0.1	0.26	675128.0	25935856.6	681
2016-05-05	38.7	38.7	38.1	38.2	0.23	0.61	549824.0	21049724.6	929
2016-05-04	38.4	38.4	37.8	37.97	-0.59	-1.53	585176.0	22280675.3	659
2016-05-03	38.8	39.3	38.3	38.56	-0.16	-0.41	1192973.0	46361424.2	1284
2016-05-02	39.0	39.0	38.3	38.72	-0.12	-0.31	645820.0	24920606.3	737
2016-05-01	38.8	39.4	38.5	38.84	0.11	0.28	648678.0	25238332.9	917
2016-04-28	38.1	39.3	38.0	38.73	0.71	1.87	1783707.0	69013083.3	1635
2016-04-27	39.1	39.1	37.0	38.02	-0.83	-2.14	2537104.0	96325142.6	2528
2016-04-26	39.8	39.8	38.8	38.85	-0.84	-2.12	884333.0	34663710.4	984
2016-04-25	39.0	39.9	38.6	39.69	0.75	1.93	1317152.0	51999765.4	1305
2016-04-24	37.8	39.3	37.8	38.94	-0.86	-2.16	1804015.0	70222476.9	1728
2016-04-21	39.8	40.4	39.8	39.8	-4.33	-9.81	1513449.0	60273453.7	1195
2016-04-20	43.8	44.8	43.5	44.13	0.21	0.48	305961.0	13518964.3	410
2016-04-19	43.0	44.0	42.8	43.92	1.32	3.1	619989.0	27008971.8	626
2016-04-18	42.2	42.7	41.8	42.6	-0.09	-0.21	375187.0	15872203.1	390
2016-04-17	42.7	43.0	42.5	42.69	-0.11	-0.26	644623.0	27534004.4	436
2016-04-14	42.5	43.1	42.3	42.8	0.4	0.94	638407.0	27366466.5	634
2016-04-13	41.9	42.8	41.6	42.4	0.81	1.95	994016.0	42089576.7	994
2016-04-12	41.1	42.2	41.1	41.59	0.24	0.58	880809.0	36748936.7	920
2016-04-11	41.7	41.7	41.2	41.35	-0.29	-0.7	369626.0	15290840.8	437
2016-04-10	42.0	42.0	41.6	41.64	0.12	0.29	535125.0	22293735.0	542
2016-04-07	42.0	42.3	41.4	41.52	-0.1	-0.24	846105.0	34588798.1	755
2016-04-06	42.0	42.2	41.5	41.62	0.19	0.46	380140.0	15908629.4	496
2016-04-05	41.1	42.3	40.8	41.43	0.16	0.39	731523.0	30457408.5	946
2016-04-04	40.5	41.6	40.4	41.27	0.89	2.2	1041084.0	42620278.7	1274
2016-04-03	41.2	41.4	40.1	40.38	-1.25	-3.0	314554.0	12736376.5	520
2016-03-31	41.2	42.1	41.0	41.63	0.09	0.22	522693.0	21638092.6	672
2016-03-30	41.5	42.2	40.7	41.54	0.25	0.61	356864.0	14753024.9	452
2016-03-29	41.5	41.8	40.6	41.29	-0.51	-1.22	396595.0	16367837.6	711
2016-03-28	42.8	43.1	41.6	41.8	-0.89	-2.08	575774.0	24239837.2	655
2016-03-27	42.9	43.2	42.4	42.69	0.03	0.07	399773.0	17071203.6	532
2016-03-24	43.0	43.0	42.4	42.66	-0.47	-1.09	412495.0	17567807.5	590
2016-03-23	43.3	43.7	42.8	43.13	-0.45	-1.03	659730.0	28463555.5	682
2016-03-22	44.5	44.6	43.4	43.58	-0.63	-1.43	357930.0	15751238.9	553
2016-03-21	45.0	45.0	44.0	44.21	-0.46	-1.03	502443.0	22335543.0	593
2016-03-20	45.0	45.5	44.5	44.67	0.22	0.49	644256.0	29043953.8	1069
2016-03-17	44.6	45.5	44.3	44.45	0.27	0.61	1226148.0	55052419.2	1298
2016-03-16	43.3	44.3	43.0	44.18	0.88	2.03	329798.0	14353901.4	458
2016-03-15	43.9	44.0	42.8	43.3	-1.06	-2.39	350532.0	15208386.3	543
2016-03-14	44.5	44.8	44.2	44.36	-0.26	-0.58	216806.0	9628175.8	312
2016-03-13	45.3	45.3	44.2	44.62	-0.1	-0.22	478563.0	21321809.5	666
2016-03-10	46.0	46.1	44.6	44.72	-1.18	-2.57	645514.0	29181209.2	1143
2016-03-09	46.5	46.5	45.2	45.9	-1.19	-2.53	1927934.0	87916489.4	1238
2016-03-08	48.3	48.4	47.0	47.09	-0.99	-2.06	256176.0	12137185.0	413
2016-03-07	48.1	48.7	47.8	48.08	-0.14	-0.29	182289.0	8822541.5	645
2016-03-06	46.4	48.8	46.2	48.22	2.43	5.31	422093.0	20037138.0	750
2016-03-03	46.0	46.2	45.2	45.79	-0.1	-0.22	227866.0	10421060.0	353
2016-03-02	46.3	46.6	45.4	45.89	0.33	0.72	432731.0	19941395.9	548
2016-03-01	45.3	46.1	45.0	45.56	1.0	2.24	775525.0	35385035.5	1168
2016-02-29	45.1	45.8	44.5	44.56	-0.21	-0.47	996245.0	44884138.3	1398
2016-02-28	44.3	45.4	44.3	44.77	0.95	2.17	411581.0	18491939.4	434
2016-02-25	44.2	44.5	43.6	43.82	-0.19	-0.43	250390.0	11011514.1	480
2016-02-24	44.8	44.9	43.5	44.01	-1.09	-2.42	402468.0	17738193.1	700
2016-02-23	44.9	46.0	44.6	45.1	0.67	1.51	875549.0	39509729.9	1159
2016-02-22	43.7	44.5	43.0	44.43	1.1	2.54	1659557.0	72133242.4	1504
2016-02-21	43.8	44.2	42.6	43.33	-0.53	-1.21	441754.0	19318427.5	610
2016-02-18	44.0	44.2	43.2	43.86	0.68	1.57	317276.0	13829480.5	394
2016-02-17	41.4	43.4	41.4	43.18	1.63	3.92	162156.0	6873734.3	315
2016-02-16	43.0	43.8	41.5	41.55	-0.49	-1.17	315019.0	13342642.1	801
2016-02-15	41.3	42.7	40.1	42.04	1.04	2.54	702947.0	29203310.1	887
2016-02-14	44.0	44.0	41.0	41.0	-1.48	-3.48	149551.0	6339165.6	642
2016-02-11	44.4	44.5	40.2	42.48	-1.86	-4.19	369953.0	15792376.3	660
2016-02-10	44.5	45.0	44.1	44.34	-1.3	-2.85	294987.0	13108585.5	474
2016-02-09	47.0	47.0	45.4	45.64	-1.3	-2.77	174669.0	8122626.7	331
2016-02-08	46.0	47.4	45.6	46.94	1.19	2.6	260465.0	12040704.3	377
2016-02-07	46.0	46.2	45.5	45.75	-1.44	-3.05	251182.0	11532412.2	433
2016-02-04	47.7	48.6	47.0	47.19	0.17	0.36	290581.0	13901113.1	452
2016-02-03	46.8	47.6	46.3	47.02	-0.63	-1.32	495159.0	23278714.4	647
2016-02-02	46.5	51.0	46.5	47.65	-0.08	-0.17	616072.0	29870769.95	928
2016-02-01	46.1	48.3	46.1	47.73	-0.37	-0.77	295963.0	14105720.3	412
2016-01-31	46.5	48.9	46.3	48.1	3.36	7.51	911366.0	43501619.8	944
2016-01-28	44.3	45.9	44.3	44.74	0.78	1.77	849311.0	38234872.4	932
2016-01-27	44.0	45.3	43.7	43.96	1.22	2.85	318525.0	14150530.3	495
2016-01-26	41.1	43.9	41.0	42.74	0.23	0.54	395342.0	16653030.3	700
2016-01-25	42.4	43.0	41.1	42.51	-0.34	-0.79	398319.0	16703957.2	838
2016-01-24	46.3	47.8	42.3	42.85	-0.89	-2.03	711454.0	31452021.3	967
2016-01-21	45.5	45.5	43.2	43.74	-4.2	-8.76	1478615.0	64250930.3	1372
2016-01-20	51.25	51.25	47.9	47.94	-5.19	-9.77	605427.0	29696962.5	657
2016-01-19	50.0	53.75	49.8	53.13	4.05	8.25	540881.0	27497928.2	647
2016-01-18	50.0	51.0	49.0	49.08	-0.93	-1.86	344164.0	17161019.3	538
2016-01-17	47.8	50.75	47.2	50.01	-2.43	-4.63	757299.0	37013556.7	825
2016-01-14	51.5	52.5	49.0	52.44	-0.82	-1.54	330764.0	16835369.4	510
2016-01-13	52.75	54.5	52.0	53.26	0.74	1.41	286233.0	15335688.5	577
2016-01-12	53.5	53.5	50.75	52.52	-2.69	-4.87	1028215.0	53767853.0	1224
2016-01-11	56.5	57.0	54.5	55.21	-0.66	-1.18	444321.0	24624596.75	645
2016-01-10	59.25	61.25	54.0	55.87	-3.46	-5.83	231548.0	13508475.25	339
2015-11-26	76.25	76.5	75.25	75.63	0.15	0.2	126284.0	9596021.5	242
2015-11-25	74.0	77.0	73.5	75.48	1.26	1.7	123762.0	9342276.5	320
2015-11-24	73.0	74.75	72.0	74.22	1.22	1.67	114813.0	8434398.0	199
2015-11-23	72.5	73.75	72.5	73.0	-0.58	-0.79	63806.0	4665277.5	156
2015-11-22	70.25	75.5	70.0	73.58	3.7	5.29	215314.0	15676964.5	467
2015-11-19	68.5	70.75	68.5	69.88	0.8	1.16	72800.0	5091370.75	140
2015-11-18	66.0	69.25	66.0	69.08	1.36	2.01	63316.0	4345034.75	167
2015-11-17	68.25	69.0	67.0	67.72	-0.05	-0.07	41321.0	2817442.25	103
2015-11-16	67.5	68.0	67.5	67.77	0.77	1.15	61894.0	4192996.75	93
2015-11-15	67.5	68.0	66.75	67.0	-2.0	-2.9	91220.0	6147669.25	129
2015-11-12	69.0	70.0	69.0	69.0	0.23	0.33	374866.0	25886165.75	263
2015-11-11	68.0	69.5	67.75	68.77	1.02	1.51	165743.0	11289402.5	138
2015-11-10	67.75	68.5	67.0	67.75	-0.57	-0.83	101089.0	6868394.5	172
2015-11-09	67.25	68.75	67.0	68.32	1.39	2.08	40367.0	2751955.25	135
2015-11-08	67.25	67.75	66.5	66.93	-1.07	-1.57	58973.0	3947820.0	120
2015-11-05	69.25	69.5	68.0	68.0	-1.26	-1.82	68077.0	4658219.25	133
2015-11-04	66.5	69.5	66.5	69.26	2.74	4.12	167067.0	11338201.5	331
2015-11-03	66.5	66.75	65.75	66.52	-0.2	-0.3	95305.0	6331432.0	176
2015-11-02	65.5	67.25	65.5	66.72	1.36	2.08	88657.0	5901368.0	225
2015-11-01	64.5	66.75	63.25	65.36	0.89	1.38	206381.0	13303573.5	503
2015-10-29	66.5	67.5	64.25	64.47	-1.41	-2.14	252448.0	16710330.0	372
2015-10-28	65.5	66.25	65.0	65.88	0.83	1.28	304718.0	19920963.25	414
2015-10-27	69.25	69.75	63.0	65.05	-3.86	-5.6	680753.0	45838306.75	948
2015-10-26	69.5	69.5	68.25	68.91	-0.48	-0.69	272818.0	18799919.75	329
2015-10-25	71.5	71.5	69.0	69.39	-1.71	-2.41	130859.0	9209715.5	332
2015-10-22	74.0	74.25	70.75	71.1	-2.7	-3.66	150449.0	10904307.25	279
2015-10-21	75.5	75.5	72.75	73.8	-1.93	-2.55	151431.0	11177813.25	314
2015-10-20	79.0	81.0	75.5	75.73	-1.91	-2.46	540105.0	42053226.75	893
2015-10-19	75.75	78.0	75.5	77.64	1.09	1.42	105501.0	8116190.0	171
2015-10-18	76.0	76.75	75.5	76.55	0.3	0.39	65933.0	5027136.75	147
2015-10-15	77.0	77.0	75.5	76.25	-0.29	-0.38	36726.0	2787471.5	103
2015-10-14	76.5	77.0	75.75	76.54	-0.18	-0.23	67592.0	5153980.25	132
2015-10-13	76.0	77.0	75.75	76.72	-0.3	-0.39	213714.0	16303827.0	275
2015-10-12	78.0	78.0	76.5	77.02	-0.99	-1.27	141720.0	10935522.0	262
2015-10-11	74.5	78.75	74.5	78.01	3.08	4.11	325442.0	25106799.25	423
2015-10-08	74.75	75.75	73.75	74.93	0.0	0.0	177295.0	13291087.5	359
2015-10-07	75.0	75.75	74.25	74.93	0.27	0.36	333011.0	24912494.0	440
2015-10-06	74.5	75.0	73.0	74.66	0.6	0.81	400413.0	29712385.25	567
2015-10-05	70.75	74.75	70.75	74.06	3.46	4.9	820499.0	60013146.75	927
2015-10-04	70.0	71.75	69.25	70.6	1.28	1.85	393714.0	27589000.0	642
2015-10-01	67.0	70.0	65.25	69.32	3.8	5.8	842588.0	56585326.5	1046
2015-09-30	67.0	67.0	65.5	65.52	-0.48	-0.73	491855.0	32476464.5	419
2015-09-29	67.0	67.0	64.5	66.0	-1.57	-2.32	361901.0	23841708.0	541
2015-09-21	67.75	68.5	67.0	67.57	0.06	0.09	282977.0	19201892.5	393
2015-09-20	68.25	69.25	66.75	67.51	-1.8	-2.6	196934.0	13325323.5	410
2015-09-17	72.5	72.5	66.75	69.31	-2.25	-3.14	310937.0	21854727.75	524
2015-09-16	69.25	72.5	69.0	71.56	2.75	4.0	597098.0	41863480.25	1109
2015-09-15	69.5	69.5	66.0	68.81	-1.52	-2.16	651542.0	44257297.25	1406
2015-09-14	72.0	72.0	70.25	70.33	-1.71	-2.37	250905.0	17794404.25	426
2015-09-13	72.75	73.75	72.0	72.04	-0.54	-0.74	332191.0	24162835.5	625
2015-09-10	73.25	73.25	71.25	72.58	-1.91	-2.56	853868.0	61562620.5	1250
2015-09-09	76.5	76.75	74.0	74.49	-0.5	-0.67	604277.0	45383077.0	698
2015-09-08	73.25	75.25	73.25	74.99	1.45	1.97	106096.0	7919547.75	219
2015-09-07	74.75	75.25	72.75	73.54	-0.94	-1.26	198376.0	14708583.75	362
2015-09-06	75.25	77.25	74.0	74.48	-3.18	-4.09	201191.0	15235989.5	349
2015-09-03	77.75	78.5	77.0	77.66	0.57	0.74	84417.0	6543656.75	196
2015-09-02	76.5	78.5	76.0	77.09	-1.08	-1.38	252936.0	19533313.75	381
2015-09-01	80.25	81.25	77.25	78.17	-1.58	-1.98	102759.0	8199013.5	291
2015-08-31	80.25	81.0	77.0	79.75	-1.47	-1.81	232685.0	18276992.0	357
2015-08-30	89.25	89.25	80.75	81.22	-3.26	-3.86	247094.0	20999072.0	428
2015-08-27	81.75	85.0	81.75	84.48	4.59	5.75	145678.0	12215694.5	222
2015-08-26	80.75	81.0	79.25	79.89	-2.06	-2.51	395451.0	31679206.75	421
2015-08-25	77.5	82.5	77.5	81.95	4.62	5.97	629231.0	50007424.5	514
2015-08-24	77.5	78.75	72.0	77.33	0.52	0.68	331262.0	24659881.75	392
2015-08-23	75.25	79.5	75.25	76.81	-4.08	-5.04	307926.0	23793819.25	421
2015-08-20	78.25	82.0	77.0	80.89	-0.11	-0.14	161133.0	12915404.25	244
2015-08-19	80.5	82.75	80.0	81.0	-1.24	-1.51	185675.0	15128926.25	260
2015-08-18	84.0	84.0	77.0	82.24	-1.53	-1.83	339560.0	27424669.5	366
2015-08-17	85.5	85.5	83.75	83.77	-2.23	-2.59	342277.0	28828464.25	373
2015-08-16	87.75	88.0	85.75	86.0	-1.44	-1.65	166939.0	14439749.5	175
2015-08-13	87.5	87.75	86.25	87.44	0.34	0.39	73518.0	6395781.0	163
2015-08-12	88.25	89.5	86.5	87.1	-1.91	-2.15	382342.0	33349854.5	420
2015-08-11	90.25	90.75	89.0	89.01	-1.04	-1.15	245084.0	22041654.75	279
2015-08-10	89.0	92.25	88.5	90.05	1.36	1.53	395724.0	35743201.5	465
2015-08-09	86.5	89.5	84.5	88.69	1.88	2.17	129079.0	11157076.0	297
2015-08-06	88.25	88.75	86.5	86.81	-1.44	-1.63	131704.0	11460718.0	255
2015-08-05	90.0	90.0	88.0	88.25	-0.98	-1.1	203133.0	18038646.75	309
2015-08-04	90.0	90.0	88.5	89.23	-0.52	-0.58	254571.0	22725652.0	346
2015-08-03	88.75	91.0	88.75	89.75	-1.1	-1.21	230228.0	20699430.0	328
2015-08-02	94.0	94.0	90.5	90.85	-3.8	-4.01	240899.0	22150862.25	394
2015-07-30	96.0	96.0	94.25	94.65	-1.27	-1.32	260379.0	24690386.75	357
2015-07-29	97.0	97.0	95.5	95.92	-0.74	-0.77	263751.0	25371526.0	430
2015-07-28	98.5	98.5	96.5	96.66	-1.9	-1.93	109835.0	10656579.5	211
2015-07-27	99.0	100.5	98.5	98.56	-0.94	-0.94	151785.0	15082625.0	253
2015-07-26	100.0	100.0	99.0	99.5	-0.75	-0.75	43671.0	4342573.0	145
2015-07-23	100.75	100.75	99.75	100.25	0.36	0.36	42594.0	4265829.75	110
2015-07-22	100.0	101.0	97.5	99.89	0.15	0.15	157315.0	15572524.25	371
2015-07-15	99.25	101.0	99.25	99.74	0.98	0.99	253804.0	25412963.5	239
2015-07-14	99.75	101.25	98.5	98.76	-0.25	-0.25	522484.0	52076116.25	358
2015-07-13	98.25	99.5	98.0	99.01	2.06	2.12	116913.0	11534715.0	202
2015-07-12	98.5	98.5	96.5	96.95	-1.38	-1.4	294291.0	28694414.5	392
2015-07-09	98.0	100.5	97.5	98.33	-0.07	-0.07	355333.0	35283005.5	418
2015-07-08	95.0	98.75	95.0	98.4	2.71	2.83	217641.0	20941088.5	199
2015-07-07	97.0	97.0	94.0	95.69	-1.2	-1.24	269545.0	25613741.75	430
2015-07-06	96.5	98.0	96.5	96.89	-0.57	-0.58	228051.0	22218834.25	211
2015-07-05	96.0	97.75	95.75	97.46	0.41	0.42	67305.0	6494829.0	145
2015-07-02	98.0	98.5	96.5	97.05	-0.96	-0.98	231607.0	22628544.75	294
2015-07-01	98.25	100.0	97.5	98.01	0.05	0.05	316025.0	31099855.5	388
2015-06-30	98.0	98.25	96.5	97.96	-0.21	-0.21	605658.0	58976278.5	428
2015-06-29	99.0	99.5	97.75	98.17	-2.49	-2.47	211247.0	20783412.5	229
2015-06-28	101.75	102.0	99.25	100.66	-1.27	-1.25	134933.0	13534771.75	217
2015-06-25	100.25	102.75	99.75	101.93	1.69	1.69	221844.0	22401379.5	345
2015-06-24	99.75	101.75	99.5	100.24	1.47	1.49	249510.0	25067151.0	470
2015-06-23	99.0	99.5	98.0	98.77	0.34	0.35	401316.0	39539217.75	261
2015-06-22	99.5	99.5	97.5	98.43	-0.88	-0.89	411224.0	40355273.25	268
2015-06-21	101.0	101.0	98.5	99.31	-1.31	-1.3	228012.0	22622831.5	335
2015-06-18	102.25	102.25	100.5	100.62	-2.08	-2.03	169824.0	17161592.5	296
2015-06-17	102.25	103.25	101.5	102.7	-0.12	-0.12	284472.0	28964655.25	292
2015-06-16	103.5	103.75	102.0	102.82	-1.21	-1.16	724734.0	74188014.75	433
2015-06-15	104.75	104.75	102.75	104.03	-0.17	-0.16	177855.0	18420187.75	346
2015-06-14	99.75	105.75	99.75	104.2	3.94	3.93	272607.0	28322063.25	593
2015-06-11	100.75	101.0	100.0	100.26	-0.21	-0.21	206988.0	20766349.0	256
2015-06-10	101.0	101.5	99.75	100.47	-0.15	-0.15	111598.0	11215339.5	294
2015-06-09	100.75	101.0	99.75	100.62	-0.85	-0.84	64462.0	6478742.0	178
2015-06-08	100.75	101.75	100.25	101.47	-0.23	-0.23	177790.0	17917568.0	371
2015-06-07	103.5	103.5	100.5	101.7	-1.91	-1.84	172824.0	17583711.75	383
2015-06-04	104.0	104.25	102.75	103.61	-0.29	-0.28	102399.0	10575632.25	238
2015-06-03	104.5	104.5	103.75	103.9	-0.5	-0.48	50106.0	5207813.0	135
2015-06-02	105.0	105.25	103.75	104.4	-0.25	-0.24	74522.0	7780123.75	161
2015-06-01	104.25	105.0	102.75	104.65	-0.1	-0.1	101413.0	10559866.75	205
2015-04-19	107.25	110.0	107.25	108.01	1.52	1.43	346552.0	37533443.5	446
2015-04-16	106.75	107.0	106.0	106.49	0.48	0.45	174233.0	18523762.75	203
2015-04-15	106.5	107.5	105.25	106.01	-0.03	-0.03	718543.0	76269334.25	371
2015-04-14	104.0	108.0	104.0	106.04	2.28	2.2	526894.0	56202350.0	485
2015-04-13	103.0	105.0	102.0	103.76	1.76	1.73	186463.0	19362426.75	291
2015-04-12	100.5	103.25	100.5	102.0	1.89	1.89	194864.0	19911751.0	374
2015-04-09	96.75	104.75	96.5	100.11	2.89	2.97	552338.0	56260994.0	990
2015-04-08	96.0	99.25	95.5	97.22	1.2	1.25	149805.0	14591330.0	330
2015-04-07	94.25	96.25	93.0	96.02	1.82	1.93	156128.0	14847487.0	319
2015-04-06	94.75	95.5	92.5	94.2	-0.28	-0.3	172010.0	16244216.5	292
2015-04-05	94.75	95.5	92.0	94.48	-0.52	-0.55	165088.0	15529722.25	312
2015-04-02	97.25	97.75	94.0	95.0	-1.67	-1.73	231765.0	22330211.25	368
2015-04-01	97.25	98.5	96.0	96.67	0.02	0.02	243069.0	23609368.75	486
2015-03-31	99.5	101.5	95.75	96.65	-3.42	-3.42	282247.0	27743682.5	676
2015-03-30	102.0	102.25	99.0	100.07	-1.59	-1.56	172178.0	17445227.75	406
2015-03-29	103.0	105.25	101.5	101.66	-0.34	-0.33	290897.0	30014156.75	709
2015-03-26	94.0	102.5	94.0	102.0	0.83	0.82	492287.0	49246443.75	341
2015-03-25	102.0	103.25	101.0	101.17	-1.77	-1.72	274694.0	27890394.75	330
2015-03-24	101.25	105.5	101.25	102.94	0.44	0.43	160957.0	16637618.25	398
2015-03-23	101.5	103.25	101.5	102.5	-0.01	-0.01	163954.0	16765439.25	198
2015-03-22	100.75	103.5	100.25	102.51	1.2	1.18	115536.0	11774580.0	300
2015-03-19	102.0	102.75	100.0	101.31	-0.54	-0.53	397513.0	40230277.5	489
2015-03-18	99.0	103.75	93.0	101.85	2.21	2.22	567307.0	55900267.5	798
2015-03-17	101.5	101.75	99.0	99.64	-1.54	-1.52	315064.0	31488282.0	435
2015-03-16	104.25	104.25	99.5	101.18	-3.01	-2.89	509029.0	51662526.25	968
2015-03-15	105.0	105.5	104.0	104.19	-1.04	-0.99	170627.0	17883320.25	312
2015-03-12	105.0	106.25	105.0	105.23	-0.77	-0.73	144929.0	15325339.75	239
2015-03-11	105.0	106.0	103.75	106.0	0.15	0.14	159528.0	16760157.25	270
2015-03-10	105.25	106.0	104.5	105.85	0.02	0.02	81804.0	8611588.75	221
2015-03-09	104.5	107.5	104.5	105.83	1.19	1.14	410211.0	43390692.5	622
2015-03-08	105.0	105.0	103.75	104.64	-0.07	-0.07	134068.0	13994782.0	335
2015-03-05	104.0	105.25	104.0	104.71	0.12	0.11	150986.0	15778320.5	350
2015-03-04	106.0	106.25	103.75	104.59	-1.36	-1.28	286859.0	30272250.5	504
2015-03-03	103.5	106.25	103.25	105.95	2.54	2.46	481655.0	50499040.5	723
2015-03-02	104.0	105.0	102.5	103.41	-0.79	-0.76	475924.0	49330007.0	763
2015-03-01	106.25	106.25	103.75	104.2	-0.62	-0.59	674557.0	70489023.5	469
2015-02-26	106.25	106.75	104.5	104.82	-0.57	-0.54	322348.0	33807803.75	411
2015-02-25	107.25	107.5	105.25	105.39	-1.75	-1.63	238681.0	25456471.0	529
2015-02-24	107.5	108.0	106.0	107.14	-0.4	-0.37	166992.0	17844623.5	205
2015-02-23	107.0	109.0	107.0	107.54	-0.05	-0.05	136967.0	14767565.75	235
2015-02-22	110.0	110.5	107.25	107.59	-1.93	-1.76	250604.0	27164396.75	501
2015-02-19	108.5	111.75	106.0	109.52	0.37	0.34	264112.0	28632552.25	601
2015-02-18	109.5	110.0	109.0	109.15	-0.14	-0.13	138029.0	15055646.25	195
2015-02-17	110.0	110.75	109.0	109.29	-1.35	-1.22	254201.0	27999726.25	284
2015-02-16	110.75	111.25	110.25	110.64	0.56	0.51	287965.0	31918778.0	437
2015-02-15	111.5	111.75	109.5	110.08	0.66	0.6	269241.0	29741290.5	587
2015-02-12	108.25	109.75	107.0	109.42	1.41	1.31	460237.0	49823523.25	860
2015-02-11	109.5	111.0	107.75	108.01	-1.74	-1.59	262953.0	28612991.75	591
2015-02-10	109.0	114.75	105.5	109.75	0.09	0.08	747763.0	82154665.0	1366
2015-02-09	111.0	111.75	109.5	109.66	-0.41	-0.37	229968.0	25379635.5	482
2015-02-08	112.5	114.0	109.0	110.07	-1.32	-1.19	601396.0	66753934.0	1082
2015-02-05	109.0	117.0	108.0	111.39	0.06	0.05	916209.0	103384056.5	2094
2015-02-04	110.0	115.5	109.0	111.33	2.69	2.48	775297.0	87110015.5	1568
2015-02-03	107.0	111.5	103.5	108.64	-0.17	-0.16	1537894.0	166756167.25	2167
2015-02-02	101.75	109.5	101.25	108.81	9.06	9.08	2385324.0	251525276.5	2400
2015-02-01	99.5	99.75	99.0	99.75	8.87	9.76	609176.0	60712027.75	547
2015-01-29	90.5	91.5	89.0	90.88	0.33	0.36	674014.0	60846853.5	985
2015-01-28	90.0	91.5	90.0	90.55	0.87	0.97	735983.0	66810316.75	1020
2015-01-27	88.25	90.0	87.5	89.68	2.01	2.29	650795.0	57938772.25	891
2015-01-26	91.5	91.5	87.5	87.67	-1.91	-2.13	641291.0	56489610.25	1245
2015-01-22	91.0	91.75	89.25	89.58	-1.74	-1.91	403947.0	36564041.75	668
2015-01-21	94.75	94.75	91.0	91.32	-6.11	-6.27	1226115.0	112546110.25	1688
2015-01-20	98.25	100.5	97.0	97.43	-1.46	-1.48	221782.0	21925478.5	369
2015-01-19	101.0	101.75	97.25	98.89	-0.88	-0.88	170247.0	16948341.5	325
2015-01-18	94.0	101.0	94.0	99.77	4.69	4.93	276093.0	27208079.25	647
2015-01-15	95.5	96.5	94.5	95.08	0.62	0.66	621404.0	59180288.5	619
2015-01-14	96.5	96.5	94.25	94.46	-1.1	-1.15	368868.0	35111557.25	531
2015-01-13	91.5	96.5	91.25	95.56	0.45	0.47	272815.0	25808170.5	622
2015-01-12	94.75	97.25	94.0	95.11	-0.09	-0.09	208903.0	20091067.25	584
2015-01-11	95.0	96.5	93.75	95.2	1.11	1.18	216188.0	20593874.25	477
2015-01-08	97.0	97.75	93.5	94.09	-1.68	-1.75	660556.0	63048832.5	1281
2015-01-07	89.25	97.75	89.0	95.77	6.83	7.68	616198.0	57843664.0	1091
2015-01-06	84.0	90.5	83.5	88.94	-1.38	-1.53	570128.0	49562480.75	797
2015-01-05	95.5	96.0	90.0	90.32	-7.11	-7.3	368061.0	34075842.0	907
2015-01-04	100.0	100.0	97.25	97.43	-1.97	-1.98	52107.0	5111100.5	192
2015-01-01	100.0	100.75	97.0	99.4	0.41	0.41	173223.0	17157349.75	373
2014-12-31	101.0	102.0	92.75	98.99	-1.35	-1.35	260309.0	25236324.0	657
2014-12-30	101.25	103.0	98.5	100.34	-3.81	-3.66	2038777.0	210634554.25	635
2014-12-29	104.5	107.0	102.5	104.15	0.56	0.54	336984.0	35065970.5	548
2014-12-28	102.0	104.25	101.0	103.59	1.35	1.32	242512.0	24958532.75	425
2014-12-25	101.0	102.5	99.25	102.24	1.15	1.14	148278.0	15022779.0	408
2014-12-24	102.25	104.0	101.0	101.09	-1.11	-1.09	344047.0	35237984.75	663
2014-12-23	102.0	103.0	99.25	102.2	-1.1	-1.06	342088.0	34666980.25	675
2014-12-22	96.25	104.5	94.0	103.3	7.68	8.03	456579.0	45280890.25	884
2014-12-21	100.75	100.75	94.0	95.62	3.87	4.22	1057476.0	104050330.0	1072
2014-12-18	91.75	91.75	91.5	91.75	8.25	9.88	256119.0	23498793.25	149
2014-12-17	77.75	83.5	76.5	83.5	7.44	9.78	431079.0	34648139.5	604
2014-12-16	80.5	81.25	75.25	76.06	-7.46	-8.93	595200.0	45666115.75	678
2014-12-15	88.0	88.5	83.0	83.52	-3.08	-3.56	434135.0	37627445.0	458
2014-12-14	86.0	87.5	84.0	86.6	-4.52	-4.96	618858.0	53228233.0	881
2014-12-11	83.0	91.5	83.0	91.12	0.21	0.23	432652.0	37983215.25	520
2014-12-10	92.25	92.5	90.0	90.91	-1.54	-1.67	209908.0	19149310.25	442
2014-12-09	92.0	93.25	89.5	92.45	-2.16	-2.28	557614.0	50967174.25	857
2014-12-08	96.5	97.5	94.0	94.61	-2.12	-2.19	221798.0	21292488.5	471
2014-12-07	94.5	97.0	94.25	96.73	1.06	1.11	289478.0	27836263.25	559
2014-12-04	96.5	97.25	95.25	95.67	-0.82	-0.85	504203.0	48370008.75	869
2014-12-03	95.5	97.5	95.0	96.49	1.03	1.08	285422.0	27473766.25	465
2014-12-02	95.5	96.5	94.5	95.46	1.44	1.53	287929.0	27455241.0	595
2014-12-01	93.0	97.0	93.0	94.02	-0.03	-0.03	540068.0	51145982.25	896
2014-11-30	92.5	97.5	90.0	94.05	-4.42	-4.49	592016.0	55347014.0	789
2014-11-27	98.0	99.75	96.25	98.47	-0.01	-0.01	200481.0	19757147.0	401
2014-11-26	98.5	98.5	95.5	98.48	-2.25	-2.23	696083.0	68346307.5	648
2014-11-25	103.0	103.0	99.0	100.73	-2.79	-2.7	201769.0	20352481.75	519
2014-11-24	107.0	107.0	103.25	103.52	-1.86	-1.77	216084.0	22628828.25	417
2014-11-23	104.0	109.0	103.75	105.38	0.85	0.81	384826.0	41102096.25	773
2014-11-20	97.5	105.5	97.5	104.53	7.33	7.54	304917.0	31003111.0	836
2014-11-19	98.5	98.5	96.75	97.2	-1.14	-1.16	269926.0	26315945.5	485
2014-11-18	97.75	101.5	97.5	98.34	-1.25	-1.26	500283.0	49581041.0	696
2014-11-17	98.5	100.75	91.0	99.59	0.71	0.72	1009787.0	95120896.25	1741
2014-11-16	102.75	104.75	98.5	98.88	-3.81	-3.71	433116.0	43467871.25	1032
2014-11-13	102.75	103.5	102.5	102.69	-0.79	-0.76	210066.0	21591637.25	455
2014-11-12	106.5	107.0	103.0	103.48	-3.24	-3.04	325106.0	34161390.75	680
2014-11-11	108.0	108.0	106.25	106.72	-3.09	-2.81	539115.0	57711428.5	784
2014-11-10	110.0	112.0	109.5	109.81	0.02	0.02	216524.0	23922642.5	393
2014-11-09	108.5	110.25	107.25	109.79	2.01	1.86	281607.0	30518988.25	372
2014-11-06	109.0	109.5	107.25	107.78	-0.2	-0.19	384849.0	41728536.0	692
2014-11-05	113.0	114.0	105.5	107.98	-5.57	-4.91	504237.0	54551118.25	1113
2014-11-04	115.75	116.25	112.25	113.55	-3.2	-2.74	261595.0	29888684.0	544
2014-11-03	117.25	117.5	116.5	116.75	-1.09	-0.92	752837.0	87990541.25	569
2014-11-02	117.5	119.25	117.25	117.84	0.97	0.83	141746.0	16699784.0	330
2014-10-30	115.0	117.75	114.5	116.87	0.76	0.65	178097.0	20656107.25	335
2014-10-29	116.5	117.0	115.0	116.11	0.36	0.31	141771.0	16450091.0	327
2014-10-28	116.5	118.0	114.75	115.75	-2.0	-1.7	148231.0	17151600.0	389
2014-10-27	119.75	119.75	117.25	117.75	-1.75	-1.46	209411.0	24812695.75	432
2014-10-26	115.25	119.75	115.25	119.5	3.42	2.95	226717.0	26825170.75	523
2014-10-23	114.25	116.75	114.0	116.08	0.68	0.59	141000.0	16205114.0	372
2014-10-22	113.75	116.5	113.5	115.4	2.28	2.02	279543.0	32279207.25	583
2014-10-21	113.5	114.5	112.75	113.12	-1.72	-1.5	510187.0	58009609.25	965
2014-10-20	116.5	116.75	112.75	114.84	-2.39	-2.04	789555.0	90132559.0	1222
2014-10-19	120.5	121.0	116.0	117.23	1.98	1.72	338589.0	39874247.0	676
2014-10-16	116.75	116.75	107.0	115.25	-2.93	-2.48	503289.0	57452314.75	960
2014-10-15	119.25	121.0	117.5	118.18	-3.26	-2.68	578951.0	68661386.0	839
2014-10-14	124.5	124.5	118.0	121.44	-2.02	-1.64	605840.0	72722163.5	889
2014-10-13	118.0	124.25	115.5	123.46	5.79	4.92	674856.0	81465379.5	860
2014-10-12	124.0	125.25	115.5	117.67	-10.48	-8.18	906710.0	108373905.5	1288
2014-10-02	124.5	129.5	123.0	128.15	3.53	2.83	400468.0	50668908.75	670
2014-10-01	125.5	126.25	123.5	124.62	-0.89	-0.71	207999.0	25977270.5	455
2014-09-30	121.0	125.75	121.0	125.51	4.54	3.75	300039.0	37231002.0	531
2014-09-29	119.75	121.75	119.25	120.97	1.4	1.17	158690.0	19177959.5	218
2014-09-28	121.0	121.75	119.0	119.57	-0.89	-0.74	217745.0	26127228.25	285
2014-09-25	118.25	121.0	118.25	120.46	1.43	1.2	88984.0	10684179.5	259
2014-09-24	121.5	121.5	117.25	119.03	-2.77	-2.27	186676.0	22214311.75	474
2014-09-22	122.25	123.75	121.0	121.8	-1.26	-1.02	120141.0	14688172.75	291
2014-09-21	123.5	123.75	122.25	123.06	0.06	0.05	172861.0	21268940.75	249
2014-09-18	125.25	126.0	122.75	123.0	-2.25	-1.8	244145.0	30391780.75	429
2014-09-17	124.75	127.0	124.25	125.25	1.49	1.2	321731.0	40427070.0	536
2014-09-16	122.5	126.0	122.0	123.76	1.84	1.51	400683.0	49795372.0	840
2014-09-15	123.0	124.0	121.25	121.92	-1.03	-0.84	324131.0	39899295.75	579
2014-09-14	119.5	124.5	119.0	122.95	3.06	2.55	412231.0	50796856.5	749
2014-09-11	118.5	121.25	118.5	119.89	1.13	0.95	271735.0	32653516.25	573
2014-09-10	118.5	119.5	118.25	118.76	-0.25	-0.21	190325.0	22578203.0	337
2014-09-09	118.5	120.5	118.25	119.01	-0.04	-0.03	210736.0	25221923.25	424
2014-09-08	119.5	119.75	118.5	119.05	-0.79	-0.66	72939.0	8691100.75	278
2014-09-07	116.5	121.5	116.5	119.84	2.34	1.99	297115.0	35547321.25	676
2014-09-04	116.5	117.75	114.0	117.5	0.79	0.68	273442.0	31550044.0	525
2014-09-03	118.25	118.5	116.5	116.71	-1.79	-1.51	116768.0	13724499.25	271
2014-09-02	119.0	119.25	118.25	118.5	-0.25	-0.21	117160.0	13909984.0	239
2014-09-01	118.25	118.75	117.5	118.75	0.38	0.32	199463.0	23540172.25	351
2014-08-31	115.5	119.5	115.5	118.37	1.89	1.62	140857.0	16573992.0	358
2014-08-28	117.0	117.25	115.75	116.48	-0.31	-0.27	107375.0	12503331.75	298
2014-08-27	117.25	118.0	116.0	116.79	0.24	0.21	141715.0	16597552.75	435
2014-08-26	113.5	117.25	112.75	116.55	2.08	1.82	542193.0	62112668.25	745
2014-08-25	118.0	118.25	114.0	114.47	-3.22	-2.74	338744.0	39129319.5	696
2014-08-24	118.25	119.75	117.0	117.69	-0.43	-0.36	145580.0	17254419.0	419
2014-08-21	118.5	119.0	117.5	118.12	-0.05	-0.04	102925.0	12137147.5	381
2014-08-20	119.0	120.75	118.0	118.17	-1.08	-0.91	202461.0	24148206.25	588
2014-08-19	120.75	121.25	118.75	119.25	-1.19	-0.99	177475.0	21284122.75	500
2014-08-18	121.5	122.5	120.25	120.44	-1.36	-1.12	147727.0	17913928.0	399
2014-08-17	120.75	122.75	120.75	121.8	1.27	1.05	180868.0	22023453.0	392
2014-08-14	120.75	122.5	119.0	120.53	-0.58	-0.48	191652.0	23128269.25	597
2014-08-13	123.0	123.0	120.75	121.11	-1.01	-0.83	208408.0	25375885.75	565
2014-08-12	122.25	123.25	122.0	122.12	0.83	0.68	202056.0	24774595.25	593
2014-08-11	123.25	125.0	120.5	121.29	-2.16	-1.75	507953.0	62104651.75	1303
2014-08-10	124.75	129.25	122.5	123.45	0.25	0.2	853124.0	107100695.75	1915
2014-08-07	118.0	125.0	118.0	123.2	5.4	4.58	706551.0	86004369.75	1284
2014-08-06	117.75	118.0	116.5	117.8	1.03	0.88	188971.0	22180365.5	485
2014-08-05	116.0	118.0	115.5	116.77	1.36	1.18	253149.0	29547762.5	609
2014-08-04	115.0	116.0	114.5	115.41	1.41	1.24	370286.0	42709825.75	734
2014-08-03	107.25	114.75	107.0	114.0	6.55	6.1	538655.0	60127839.0	1075
2014-07-24	109.25	109.75	106.5	107.45	-1.15	-1.06	360195.0	39053853.0	746
2014-07-23	108.0	109.25	107.5	108.6	1.17	1.09	453043.0	49014507.25	618
2014-07-22	111.0	112.25	107.0	107.43	-0.47	-0.44	694324.0	76256831.25	1225
2014-07-21	109.75	109.75	106.5	107.9	-1.59	-1.45	200949.0	21726784.75	558
2014-07-20	111.75	111.75	109.0	109.49	-1.3	-1.17	158430.0	17395148.75	528
2014-07-17	110.0	112.0	109.5	110.79	0.78	0.71	416489.0	46109625.5	1100
2014-07-16	107.25	112.5	105.5	110.01	2.58	2.4	896083.0	98016259.5	2310
2014-07-15	108.75	114.5	106.0	107.43	0.3	0.28	1413541.0	156392272.75	3315
2014-07-14	109.0	109.75	104.25	107.13	-0.63	-0.58	461604.0	49746772.25	843
2014-07-13	106.5	109.25	106.5	107.76	3.05	2.91	516746.0	55712801.5	914
2014-07-10	101.5	105.75	101.5	104.71	3.5	3.46	790028.0	82257949.0	1063
2014-07-09	101.0	101.5	100.25	101.21	0.35	0.35	167026.0	16835621.0	246
2014-07-08	100.5	101.25	99.0	100.86	0.1	0.1	82522.0	8315515.75	183
2014-07-07	100.25	101.5	100.25	100.76	0.66	0.66	149938.0	15144370.5	244
2014-07-06	98.0	100.5	97.5	100.1	2.38	2.44	262052.0	26085379.25	368
2014-07-03	97.75	98.25	97.25	97.72	0.32	0.33	173544.0	16971677.0	245
2014-07-02	97.5	98.25	97.0	97.4	0.24	0.25	144808.0	14144936.25	242
2014-07-01	95.5	98.5	95.5	97.16	1.87	1.96	159694.0	15473937.75	291
2014-06-30	96.75	96.75	95.0	95.29	-1.46	-1.51	160314.0	15321182.25	258
2014-06-29	95.75	97.5	95.75	96.75	-0.17	-0.18	51388.0	4953167.75	102
2014-06-26	96.25	97.5	95.5	96.92	1.04	1.08	107844.0	10370792.5	198
2014-06-25	96.5	96.5	95.5	95.88	-0.18	-0.19	187644.0	17996177.5	302
2014-06-24	97.5	97.5	95.75	96.06	-1.69	-1.73	171014.0	16452178.5	246
2014-06-23	97.75	98.0	96.5	97.75	-0.4	-0.41	186964.0	18212477.25	144
2014-06-22	98.5	99.0	98.0	98.15	-0.27	-0.27	62162.0	6114683.5	126
2014-06-19	98.25	99.5	98.0	98.42	-0.07	-0.07	67632.0	6669957.5	195
2014-06-18	100.0	100.0	98.25	98.49	-1.1	-1.1	142732.0	14137488.5	287
2014-06-17	99.0	100.0	96.0	99.59	-0.59	-0.59	708022.0	69476502.25	634
2014-06-16	101.0	101.75	99.5	100.18	-1.22	-1.2	408218.0	41243685.75	345
2014-06-15	101.0	102.0	99.75	101.4	0.26	0.26	223300.0	22615912.5	338
2014-06-12	99.25	102.5	99.25	101.14	1.86	1.87	497336.0	50011484.25	648
2014-06-11	99.5	101.25	99.25	99.28	0.02	0.02	335360.0	33510425.0	449
2014-06-10	98.5	100.75	98.0	99.26	1.71	1.75	535058.0	53380384.0	616
2014-06-09	96.75	97.75	96.75	97.55	0.29	0.3	138156.0	13417376.25	171
2014-06-08	97.5	98.0	96.5	97.26	-0.56	-0.57	136264.0	13200325.0	155
2014-06-05	97.5	98.0	97.0	97.82	0.18	0.18	223166.0	21802825.75	204
2014-06-04	98.0	98.25	97.5	97.64	-0.85	-0.86	116822.0	11415521.5	170
2014-06-03	97.5	98.5	97.5	98.49	0.64	0.65	268500.0	26394648.25	252
2014-06-02	98.75	98.75	97.0	97.85	-0.59	-0.6	131280.0	12820557.25	209
2014-06-01	97.25	99.0	95.75	98.44	1.54	1.59	342836.0	33602741.25	410
2014-05-29	96.5	97.0	96.5	96.9	0.23	0.24	295354.0	28614113.75	235
2014-05-28	96.75	97.0	95.75	96.67	-0.02	-0.02	278018.0	26696501.5	232
2014-05-27	95.75	97.25	95.75	96.69	0.45	0.47	454298.0	44037806.75	381
2014-05-26	95.75	96.5	95.0	96.24	0.61	0.64	213144.0	20401682.5	187
2014-05-25	96.0	96.0	95.0	95.63	-0.24	-0.25	352812.0	33683389.25	230
2014-05-22	95.75	96.0	95.0	95.87	0.09	0.09	254156.0	24334015.5	202
2014-05-21	95.5	96.0	95.5	95.78	0.0	0.0	232578.0	22222503.75	240
2014-05-20	96.0	96.0	95.5	95.78	-0.38	-0.4	111724.0	10696886.25	175
2014-05-19	96.25	96.75	95.25	96.16	-0.32	-0.33	242266.0	23227162.25	320
2014-05-18	96.75	97.25	96.25	96.48	-0.28	-0.29	360480.0	34894681.5	272
2014-05-15	96.0	97.25	95.75	96.76	0.86	0.9	250900.0	24150598.75	279
2014-05-14	95.5	96.25	95.5	95.9	0.26	0.27	229454.0	21998849.25	280
2014-05-13	96.5	96.5	95.5	95.64	-0.64	-0.66	353652.0	33890796.75	361
2014-05-12	96.25	96.5	96.0	96.28	-0.54	-0.56	304222.0	29257847.25	373
2014-05-11	97.75	98.0	96.0	96.82	-0.56	-0.58	193164.0	18808439.25	308
2014-05-08	96.0	98.5	95.75	97.38	0.88	0.91	311458.0	30317272.75	517
2014-05-07	96.5	96.75	95.0	96.5	-0.63	-0.65	287458.0	27658650.25	429
2014-05-06	97.25	97.5	96.5	97.13	0.03	0.03	286900.0	27847090.25	364
2014-05-05	97.75	98.5	96.5	97.1	-0.13	-0.13	440934.0	42884066.25	685
2014-05-04	96.5	98.0	94.5	97.23	1.43	1.49	451420.0	43570585.5	633
2014-05-01	95.5	96.75	94.5	95.8	0.56	0.59	364716.0	34897266.5	621
2014-04-30	92.5	97.25	92.0	95.24	2.63	2.84	623784.0	59736811.75	1130
2014-04-29	91.5	93.0	90.75	92.61	1.01	1.1	338388.0	31055188.75	527
2014-04-28	93.25	93.5	91.0	91.6	-2.04	-2.18	404992.0	37358898.5	568
2014-04-27	94.5	95.0	93.25	93.64	-1.61	-1.69	842746.0	78999391.75	541
2014-04-24	97.25	97.25	93.75	95.25	-1.68	-1.73	850622.0	80706151.75	830
2014-04-23	99.0	99.0	96.5	96.93	-1.44	-1.46	683914.0	65409745.25	502
2014-04-22	100.0	100.5	97.5	98.37	-0.55	-0.56	557818.0	54782001.75	866
2014-04-21	97.5	100.75	97.5	98.92	6.82	7.4	2093766.0	208261662.0	2291
2014-04-20	88.0	92.5	88.0	92.1	4.05	4.6	408236.0	37365300.0	448
2014-04-17	87.5	89.0	86.75	88.05	0.59	0.67	253570.0	22315373.0	307
2014-04-16	88.0	88.25	87.0	87.46	-0.29	-0.33	274614.0	24077106.25	228
2014-04-15	87.75	88.5	87.5	87.75	0.37	0.42	94652.0	8317263.25	148
2014-04-14	87.0	88.75	86.0	87.38	0.77	0.89	132970.0	11665811.25	172
2014-04-13	87.5	89.0	86.5	86.61	-2.02	-2.28	315830.0	27627585.25	356
2014-04-10	88.75	89.0	87.5	88.63	-0.25	-0.28	225630.0	19990805.25	209
2014-04-09	90.75	92.5	88.5	88.88	-1.87	-2.06	472538.0	42692823.75	395
2014-04-08	92.5	92.5	90.5	90.75	-1.75	-1.89	226550.0	20765111.5	252
2014-04-07	94.75	94.75	91.5	92.5	-2.13	-2.25	302244.0	27977342.75	332
2014-04-06	94.0	96.0	94.0	94.63	0.0	0.0	100736.0	9564058.5	196
2014-04-03	92.25	94.75	92.0	94.63	2.63	2.86	377272.0	34465581.25	419
2014-04-02	92.25	92.5	91.25	92.0	0.12	0.13	450922.0	41500368.75	353
2014-04-01	89.5	94.0	89.5	91.88	1.88	2.09	353444.0	32530918.5	490
2014-03-31	88.25	90.25	87.5	90.0	1.5	1.69	322956.0	28650816.25	186
2014-03-30	87.75	89.25	87.75	88.5	0.75	0.85	142824.0	12657690.0	162
2014-03-27	88.0	89.0	87.0	87.75	-0.38	-0.43	131944.0	11622748.5	220
2014-03-26	88.5	88.75	87.75	88.13	-0.75	-0.84	242266.0	21358170.0	239
2014-03-25	89.0	89.25	88.25	88.88	-0.25	-0.28	200334.0	17800949.0	181
2014-03-24	91.0	91.25	89.0	89.13	-1.87	-2.05	259710.0	23209412.75	359
2014-03-23	89.5	91.0	89.5	91.0	1.12	1.25	115620.0	10420855.0	237
2014-03-20	90.75	91.0	89.5	89.88	-1.12	-1.23	234002.0	21081194.25	261
2014-03-19	88.25	92.5	87.75	91.0	2.5	2.82	384944.0	34975830.5	475
2014-03-18	89.0	90.5	88.0	88.5	-0.25	-0.28	316826.0	28337025.5	286
2014-03-17	88.0	89.0	88.0	88.75	0.75	0.85	198172.0	17534991.75	145
2014-03-16	87.75	89.5	87.5	88.0	-0.5	-0.56	98284.0	8700737.75	181
2014-03-13	89.75	90.25	88.5	88.5	-2.0	-2.21	365474.0	32700620.5	276
2014-03-12	90.5	91.0	89.5	90.5	-1.0	-1.09	517062.0	46546246.75	459
2014-03-11	90.0	92.0	89.5	91.5	1.5	1.67	765814.0	68706088.25	521
2014-03-10	88.5	91.5	88.5	90.0	0.0	0.0	528668.0	47705218.75	320
2014-03-09	89.0	90.5	89.0	90.0	1.0	1.12	812188.0	73123086.5	388
2014-03-06	86.0	89.5	86.0	89.0	4.0	4.71	491600.0	43520313.25	420
2014-03-05	85.5	86.75	85.0	85.0	0.0	0.0	224700.0	19275588.75	254
2014-03-04	83.25	85.75	83.25	85.0	1.87	2.25	183624.0	15484575.25	280
2014-03-03	81.75	83.25	81.5	83.13	0.88	1.07	246066.0	20269157.75	243
2014-03-02	82.5	82.75	81.5	82.25	0.37	0.45	355864.0	29322762.5	214
2014-02-27	82.5	82.75	82.0	81.88	-0.75	-0.91	172242.0	14184219.75	175
2014-02-26	82.5	83.25	82.0	82.63	-0.37	-0.45	156892.0	12957032.5	180
2014-02-25	82.5	83.5	82.0	83.0	0.62	0.75	242042.0	19986712.75	309
2014-02-24	82.0	82.75	82.0	82.38	0.0	0.0	191000.0	15731439.75	179
2014-02-23	81.25	82.75	81.0	82.38	0.88	1.08	201770.0	16549711.25	259
2014-02-20	80.25	81.75	80.25	81.5	0.75	0.93	264812.0	21402994.75	246
2014-02-19	80.0	80.75	80.0	80.75	-0.25	-0.31	108856.0	8743574.25	205
2014-02-18	81.5	81.5	81.0	81.0	-0.5	-0.61	412526.0	33423787.5	189
2014-02-17	82.0	82.25	80.75	81.5	-0.63	-0.77	41626.0	3398840.25	145
2014-02-16	81.5	83.0	81.5	82.13	0.63	0.77	195884.0	16113986.5	219
2014-02-13	82.5	83.0	81.0	81.5	-0.5	-0.61	530792.0	43377475.0	499
2014-02-12	79.5	82.5	79.5	82.0	2.5	3.14	765638.0	62714265.0	736
2014-02-11	78.5	81.0	78.0	79.5	2.0	2.58	882484.0	69935702.25	791
2014-02-10	75.0	78.5	75.0	77.5	2.5	3.33	574286.0	44525492.75	495
2014-02-09	74.5	76.0	74.5	75.0	2.0	2.74	423628.0	31897608.25	426
2014-02-06	73.0	73.25	72.75	73.0	0.37	0.51	70120.0	5115407.75	128
2014-02-05	73.25	73.75	72.5	72.63	-0.37	-0.51	176706.0	12912011.0	169
2014-02-04	72.5	73.75	71.25	73.0	-1.25	-1.68	227752.0	16630205.25	243
2014-02-03	73.5	74.5	73.5	74.25	0.12	0.16	228544.0	16900456.75	189
2014-02-02	73.0	74.25	73.0	74.13	0.63	0.86	354744.0	26001358.0	234
2014-01-30	72.0	74.0	72.0	73.5	1.0	1.38	353236.0	25723364.25	336
2014-01-29	71.25	73.0	71.25	72.5	1.75	2.47	477766.0	34331436.5	231
2014-01-28	71.0	71.5	70.25	70.75	0.75	1.07	57618.0	4089027.5	162
2014-01-27	72.0	72.5	70.0	70.0	-1.75	-2.44	309952.0	22305252.0	210
2014-01-26	70.5	71.75	69.5	71.75	0.0	0.0	282104.0	20049773.0	217
2014-01-23	72.0	73.0	71.5	71.75	0.5	0.7	135722.0	9779434.75	153
2014-01-22	73.0	73.25	71.0	71.25	-1.5	-2.06	213990.0	15550174.5	219
2014-01-21	71.0	73.25	70.75	72.75	1.12	1.56	302022.0	21889570.75	466
2014-01-20	68.0	73.5	68.0	71.63	3.63	5.34	854078.0	61142011.5	919
2014-01-19	67.0	68.25	67.0	68.0	0.62	0.92	97164.0	6564868.0	136
2014-01-16	67.5	68.5	67.0	67.38	0.25	0.37	287524.0	19470849.75	214
2014-01-15	67.25	67.75	66.75	67.13	-0.25	-0.37	158192.0	10677711.75	180
2014-01-14	66.5	68.5	66.5	67.38	0.75	1.13	220372.0	14885909.0	238
2014-01-13	67.25	67.25	66.5	66.63	-0.62	-0.92	153226.0	10238197.0	163
2014-01-12	67.75	68.0	67.25	67.25	-0.5	-0.74	78180.0	5293565.0	116
2014-01-09	68.0	68.25	67.75	67.75	-0.13	-0.19	188452.0	12814569.25	126
2014-01-08	67.75	68.0	67.75	67.88	-0.12	-0.18	125440.0	8524544.0	138
2014-01-07	68.25	68.25	68.0	68.0	-0.25	-0.37	46850.0	3184455.25	71
2014-01-06	68.0	68.5	68.0	68.25	-0.25	-0.36	35610.0	2430903.25	92
2014-01-05	68.0	68.5	67.0	68.5	-0.25	-0.36	185130.0	12567532.5	183
2014-01-02	68.5	69.25	68.5	68.75	-0.5	-0.72	96512.0	6652436.75	140
2014-01-01	69.0	69.5	68.75	69.25	-0.25	-0.36	45014.0	3107011.25	87
2013-12-31	69.25	69.75	69.0	69.5	0.25	0.36	131434.0	9102926.0	155
2013-12-30	68.75	69.25	68.75	69.25	0.25	0.36	115042.0	7926526.25	132
2013-12-29	68.0	69.25	68.0	69.0	0.5	0.73	110670.0	7599470.75	220
2013-12-26	68.5	69.0	67.75	68.5	-0.13	-0.19	154572.0	10560655.5	167
2013-12-25	67.25	69.25	67.25	68.63	1.38	2.05	325204.0	22253292.75	370
2013-12-24	66.5	68.25	66.25	67.25	1.25	1.89	331512.0	22228083.5	364
2013-12-23	65.5	66.25	65.5	66.0	0.0	0.0	65256.0	4303534.0	105
2013-12-22	66.5	67.0	65.0	66.0	0.12	0.18	188122.0	12394614.25	217
2013-12-19	63.75	66.25	63.75	65.88	2.13	3.34	406294.0	26739135.0	374
2013-12-18	62.25	64.75	62.25	63.75	1.87	3.02	894742.0	56734140.75	520
2013-12-17	62.0	62.0	61.75	61.88	-0.12	-0.19	206160.0	12772483.0	166
2013-12-16	61.25	62.0	60.75	62.0	0.87	1.42	410074.0	25267334.0	336
2013-12-15	59.75	61.25	59.5	61.13	1.13	1.88	417606.0	25059355.0	291
2013-12-12	60.25	60.25	60.0	60.0	-0.13	-0.22	324446.0	19504369.75	172
2013-12-11	60.0	60.75	59.75	60.13	0.13	0.22	183802.0	11074688.5	233
2013-12-10	61.25	61.25	59.75	60.0	-0.25	-0.41	273358.0	16475995.75	271
2013-12-09	60.5	60.5	60.25	60.25	-0.25	-0.41	121424.0	7329598.0	152
2013-12-08	60.0	60.75	60.0	60.5	0.62	1.04	110704.0	6673947.25	165
2013-12-05	59.75	60.5	59.5	59.88	0.25	0.42	194584.0	11678835.25	237
2013-12-04	60.0	60.5	59.0	59.63	-0.12	-0.2	98040.0	5826318.25	181
2013-12-03	61.25	61.5	59.75	59.75	-1.5	-2.45	114322.0	6900741.0	265
2013-12-02	61.5	61.5	61.0	61.25	-0.25	-0.41	284424.0	17452824.25	225
2013-12-01	61.25	61.75	60.75	61.5	0.25	0.41	297794.0	18274637.5	277
2013-11-28	59.5	61.25	59.5	61.25	2.0	3.38	429080.0	25988553.5	549
2013-11-27	59.0	59.75	58.25	59.25	0.5	0.85	292812.0	17193670.25	312
2013-11-26	59.75	59.75	58.25	58.75	-0.88	-1.48	621898.0	36683976.5	548
2013-11-25	60.25	60.25	59.75	59.63	-0.37	-0.62	165700.0	9931947.5	201
2013-11-24	60.75	60.75	59.25	60.0	-0.38	-0.63	350432.0	21034101.75	405
2013-11-21	60.75	61.0	60.25	60.38	0.13	0.22	113838.0	6888217.5	218
2013-11-20	61.5	61.5	60.25	60.25	-1.25	-2.03	194980.0	11809267.5	352
2013-11-19	62.0	62.25	61.25	61.5	-0.38	-0.61	182374.0	11259749.25	239
2013-11-18	62.25	63.5	61.0	61.88	0.38	0.62	944310.0	59223734.0	881
2013-11-17	60.5	62.25	59.75	61.5	1.0	1.65	391410.0	23748644.0	440
2013-11-14	60.25	61.0	60.25	60.5	0.0	0.0	245404.0	14865308.25	240
2013-11-13	61.5	61.5	60.5	60.5	-0.75	-1.22	226950.0	13828888.5	247
2013-11-12	60.75	61.25	60.75	61.25	0.62	1.02	155404.0	9495982.0	249
2013-11-11	61.25	61.5	60.0	60.63	-0.37	-0.61	485614.0	29378967.0	484
2013-11-10	62.75	62.75	60.0	61.0	-1.75	-2.79	1035974.0	62977349.25	1241
2013-11-07	63.25	63.75	62.75	62.75	-0.38	-0.6	331614.0	20956216.0	348
2013-11-06	64.25	64.25	62.5	63.13	-1.0	-1.56	254364.0	16178000.25	393
2013-11-05	64.5	64.75	63.75	64.13	0.13	0.2	431052.0	27655946.25	420
2013-11-04	62.75	65.0	62.75	64.0	1.37	2.19	442340.0	28328650.5	668
2013-11-03	62.75	63.0	62.25	62.63	0.88	1.43	376550.0	23590038.25	396
2013-10-31	61.75	62.5	61.25	61.75	0.0	0.0	597096.0	36889655.0	565
2013-10-30	62.5	63.0	61.0	61.75	-0.75	-1.2	1570806.0	96918245.25	1076
2013-10-29	68.0	68.0	60.75	62.5	-5.0	-7.41	2163808.0	135634085.25	2387
2013-10-28	70.0	71.0	67.25	67.5	-4.0	-5.59	528350.0	36103167.25	852
2013-10-27	73.25	73.25	70.0	71.5	-1.25	-1.72	183100.0	13166426.0	314
2013-10-24	73.5	74.25	72.25	72.75	0.25	0.34	504286.0	36785188.25	320
2013-10-23	72.0	74.5	72.0	72.5	0.62	0.86	428482.0	31432863.75	535
2013-10-22	70.25	74.25	70.25	71.88	2.0	2.86	630304.0	45644818.75	759
2013-10-21	68.0	70.0	67.75	69.88	1.88	2.76	182284.0	12653729.0	345
2013-10-20	67.5	69.25	67.25	68.0	2.25	3.42	273562.0	18632423.5	336
2013-10-10	65.5	66.75	65.5	65.75	-0.13	-0.2	174484.0	11520310.0	248
2013-10-09	64.75	66.25	64.0	65.88	0.88	1.35	409266.0	26693926.25	520
2013-10-08	66.5	67.5	64.25	65.0	-2.25	-3.35	593218.0	39115403.0	662
2013-10-07	69.0	69.0	66.5	67.25	-1.75	-2.54	143352.0	9724797.0	275
2013-10-06	70.25	70.25	68.5	69.0	-0.75	-1.08	333636.0	23017388.75	423
2013-10-03	70.0	71.75	69.5	69.75	0.0	0.0	201608.0	14159987.5	356
2013-10-02	71.5	72.25	69.0	69.75	-1.63	-2.28	533422.0	37602267.25	760
2013-10-01	67.5	73.25	67.25	71.38	3.88	5.75	799288.0	56465704.25	1015
2013-09-30	66.0	67.75	66.0	67.5	2.0	3.05	703174.0	47238619.5	503
2013-09-29	65.75	66.0	65.0	65.5	-0.75	-1.13	201830.0	13186288.75	237
2013-09-26	66.5	67.0	66.25	66.25	-0.13	-0.2	161824.0	10788024.5	171
2013-09-25	65.75	66.75	65.75	66.38	0.13	0.2	75738.0	5022682.5	132
2013-09-24	65.75	66.25	65.75	66.25	0.5	0.76	26734.0	1766821.5	95
2013-09-19	66.5	66.75	65.75	65.75	-0.38	-0.57	76820.0	5079796.5	168
2013-09-18	66.25	67.0	66.0	66.13	-0.25	-0.38	30856.0	2048300.25	96
2013-09-17	66.5	67.0	66.25	66.38	-0.5	-0.75	95730.0	6366026.75	184
2013-09-16	67.0	67.0	66.25	66.88	-0.12	-0.18	129784.0	8660705.5	159
2013-09-15	66.5	67.25	66.5	67.0	1.25	1.9	357086.0	23887536.5	296
2013-09-12	65.75	66.0	65.75	65.75	-0.25	-0.38	204940.0	13492618.25	176
2013-09-11	66.0	66.25	65.75	66.0	0.37	0.56	197036.0	12990720.0	181
2013-09-10	65.0	66.25	64.5	65.63	2.63	4.17	679440.0	44440498.5	476
2013-09-09	63.0	63.0	61.5	63.0	-0.25	-0.4	201528.0	12442879.75	191
2013-09-08	63.0	64.25	62.75	63.25	1.5	2.43	96768.0	6129062.0	176
2013-09-05	62.0	64.0	61.75	61.75	-1.38	-2.19	344968.0	21545547.25	364
2013-09-04	66.0	66.25	62.5	63.13	-2.87	-4.35	568794.0	36153467.0	578
2013-09-03	67.5	67.5	66.0	66.0	-1.38	-2.05	271698.0	18246491.0	198
2013-09-02	66.25	67.75	66.25	67.38	1.25	1.89	881414.0	59440698.0	392
2013-09-01	66.0	67.5	66.0	66.13	0.88	1.35	320448.0	21402663.0	355
2013-08-29	65.0	66.75	65.0	65.25	0.62	0.96	516994.0	34112585.5	381
2013-08-28	59.75	66.0	59.5	64.63	1.38	2.18	545058.0	34957038.75	551
2013-08-27	66.0	66.0	60.5	63.25	-3.75	-5.6	1156012.0	73537004.25	888
2013-08-26	66.5	67.5	66.25	67.0	0.5	0.75	237858.0	15910952.0	369
2013-08-25	66.0	68.0	65.75	66.5	0.12	0.18	278160.0	18496429.5	371
2013-08-22	67.0	67.5	66.25	66.38	-0.62	-0.93	266970.0	17866445.25	243
2013-08-21	64.5	67.5	64.5	67.0	2.12	3.27	266928.0	17698827.75	466
2013-08-20	65.5	66.25	64.75	64.88	-0.37	-0.57	162084.0	10613234.25	343
2013-08-19	65.25	66.5	63.5	65.25	0.0	0.0	390060.0	25266387.5	428
2013-08-18	66.5	67.0	65.25	65.25	-1.5	-2.25	332808.0	22017329.0	367
2013-08-15	67.75	68.25	66.75	66.75	-0.88	-1.3	347552.0	23402660.75	409
2013-08-14	69.0	69.0	67.75	67.63	-1.37	-1.99	128816.0	8808875.75	308
2013-08-13	70.0	71.25	69.0	69.0	-1.25	-1.78	377140.0	26548204.75	630
2013-08-05	67.0	71.0	66.5	70.25	3.25	4.85	618044.0	42757999.0	727
2013-08-04	65.75	67.5	65.75	67.0	1.0	1.52	209590.0	13953860.0	312
2013-08-01	66.5	67.0	65.75	66.0	-0.75	-1.12	132068.0	8762621.25	262
2013-07-31	66.5	66.75	64.5	66.75	0.25	0.38	403858.0	26564695.75	502
2013-07-30	66.5	67.0	65.5	66.5	0.0	0.0	219252.0	14468990.0	291
2013-07-29	64.75	67.5	64.75	66.5	1.37	2.1	301008.0	19926215.75	452
2013-07-28	64.75	65.75	64.25	65.13	0.38	0.59	208314.0	13549707.25	320
2013-07-25	65.5	65.75	64.75	64.75	-0.75	-1.15	455354.0	29625228.5	363
2013-07-24	66.0	66.0	65.0	65.5	0.25	0.38	358210.0	23427355.0	489
2013-07-23	66.0	67.5	63.5	65.25	-0.75	-1.14	815140.0	53281319.0	1214
2013-07-22	62.75	67.0	62.75	66.0	3.62	5.8	1193794.0	78056757.5	1621
2013-07-21	58.5	62.5	58.5	62.38	3.75	6.4	841168.0	51634171.0	960
2013-07-18	57.75	60.25	57.75	58.63	0.38	0.65	735814.0	43490265.5	932
2013-07-17	59.0	63.5	57.0	58.25	-0.13	-0.22	961572.0	57202767.25	1365
2013-07-16	56.75	59.25	56.75	58.38	1.5	2.64	378438.0	22044765.25	512
2013-07-15	57.75	58.5	56.25	56.88	-1.12	-1.93	243796.0	13984783.0	292
2013-07-14	57.75	59.25	57.75	58.0	0.12	0.21	340818.0	19900765.75	284
2013-07-11	57.75	58.25	57.5	57.88	-0.12	-0.21	46110.0	2669533.25	117
2013-07-10	58.0	58.5	57.75	58.0	0.12	0.21	274992.0	15983748.25	220
2013-07-09	56.75	58.5	56.75	57.88	1.13	1.99	174732.0	10067303.5	335
2013-07-08	56.25	57.0	56.0	56.75	0.37	0.66	106732.0	6014120.25	210
2013-07-07	57.25	57.25	55.75	56.38	-0.75	-1.31	192726.0	10885285.0	294
2013-07-04	55.5	57.75	55.0	57.13	1.75	3.16	406216.0	22926473.75	435
2013-07-03	55.5	56.25	54.5	55.38	0.0	0.0	355320.0	19668672.25	324
2013-07-02	52.75	56.0	52.75	55.38	2.75	5.23	670968.0	36817891.75	587
2013-07-01	52.5	53.0	52.5	52.63	0.25	0.48	148828.0	7794213.25	160
2013-06-30	52.25	52.5	52.25	52.38	0.0	0.0	135106.0	7066617.5	128
2013-06-26	52.0	52.75	52.0	52.38	0.0	0.0	245728.0	12850649.75	205
2013-06-25	52.5	52.5	51.75	52.38	0.5	0.96	154950.0	8042117.5	162
2013-06-24	52.5	52.5	52.0	51.88	-0.75	-1.43	149052.0	7774130.0	163
2013-06-23	52.5	53.0	51.75	52.63	-0.37	-0.7	175468.0	9190369.75	222
2013-06-22	52.75	53.0	52.5	53.0	0.25	0.47	165090.0	8698927.0	145
2013-06-19	53.5	53.75	52.75	52.75	-0.38	-0.72	105994.0	5623025.5	166
2013-06-18	53.25	54.0	52.75	53.13	0.5	0.95	154678.0	8229657.75	288
2013-06-17	51.0	54.75	51.0	52.63	1.63	3.2	408654.0	21521957.75	483
2013-06-16	50.1	51.25	50.0	51.0	0.0	0.0	149694.0	7577957.75	188
2013-06-15	50.0	51.0	47.6	51.0	0.62	1.23	777784.0	38459075.5	556
2013-06-12	50.1	51.0	49.4	50.38	0.38	0.76	205362.0	10347817.25	280
2013-06-11	51.75	51.75	49.5	50.0	-1.38	-2.69	790512.0	39959793.75	485
2013-06-10	52.5	54.0	51.25	51.38	-1.0	-1.91	363768.0	19152950.0	449
2013-06-09	52.75	55.75	52.0	52.38	-0.25	-0.48	613630.0	33202122.75	744
2013-06-08	52.25	52.75	52.25	52.63	0.63	1.21	168994.0	8871197.5	230
2013-06-05	51.5	52.5	51.5	52.0	0.37	0.72	615532.0	31991987.0	365
2013-06-04	51.75	52.25	51.75	51.63	-0.5	-0.96	413910.0	21547964.75	254
2013-06-03	51.75	52.25	51.5	52.13	0.25	0.48	292938.0	15188903.0	212
2013-06-02	52.25	52.25	51.75	51.88	-0.5	-0.95	264840.0	13779023.0	235
2013-06-01	53.0	53.0	52.0	52.38	-0.62	-1.17	530926.0	27827947.0	436
2013-05-29	51.5	53.0	51.5	53.0	1.5	2.91	617622.0	32121657.0	479
2013-05-28	51.75	52.25	50.1	51.5	0.12	0.23	343596.0	17583443.5	359
2013-05-27	49.4	51.75	49.4	51.38	2.13	4.32	344578.0	17520251.0	495
2013-05-26	49.1	50.0	49.1	49.25	-0.25	-0.51	134536.0	6677198.75	221
2013-05-25	48.6	49.9	48.6	49.5	0.12	0.24	611118.0	30098502.75	204
2013-05-22	48.6	49.4	48.6	49.38	0.0	0.0	248584.0	12205229.75	347
2013-05-21	46.8	51.0	46.8	49.38	2.5	5.33	417058.0	20377334.75	564
2013-05-20	46.6	47.3	46.1	46.88	0.25	0.54	88966.0	4155921.75	183
2013-05-19	46.0	46.6	45.9	46.63	0.75	1.63	352144.0	16316194.0	271
2013-05-18	45.3	45.9	44.9	45.88	0.75	1.66	127116.0	5788050.25	191
2013-05-15	43.8	45.5	43.8	45.13	1.38	3.15	240868.0	10723602.0	286
2013-05-14	44.0	44.5	43.4	43.75	-0.38	-0.86	149592.0	6579957.75	171
2013-05-13	44.0	44.9	43.6	44.13	0.25	0.57	424074.0	18681144.5	488
2013-05-12	45.4	46.4	43.6	43.88	-1.5	-3.31	329214.0	14892284.0	371
2013-05-11	45.3	45.6	45.3	45.38	0.0	0.0	21270.0	964589.5	80
2013-05-08	45.6	46.0	45.4	45.38	-0.25	-0.55	170700.0	7799665.25	109
2013-05-07	45.0	45.6	45.0	45.63	0.5	1.11	79066.0	3580762.25	107
2013-05-06	45.9	45.9	45.0	45.13	-0.5	-1.1	129786.0	5899746.25	144
2013-05-05	44.8	46.4	44.8	45.63	0.75	1.67	221932.0	10148954.25	210
2013-05-04	44.5	45.4	44.5	44.88	0.25	0.56	40498.0	1819454.5	114
2013-05-01	43.6	44.9	43.6	44.63	1.0	2.29	137242.0	6101980.25	172
2013-04-30	43.1	43.6	42.9	43.63	0.25	0.58	235456.0	10158792.5	159
2013-04-29	43.4	43.4	42.9	43.38	0.0	0.0	46704.0	2016616.0	135
2013-04-28	44.1	44.8	43.4	43.38	-1.0	-2.25	88500.0	3883954.0	169
2013-04-27	44.5	44.9	44.1	44.38	-0.75	-1.66	175390.0	7819574.0	219
2013-04-24	45.0	45.6	45.0	45.13	0.5	1.12	224452.0	10149090.5	242
2013-04-23	44.4	45.6	44.0	44.63	0.63	1.43	216222.0	9661245.25	265
2013-04-22	43.4	44.9	43.1	44.0	0.37	0.85	254626.0	11295445.75	213
2013-04-21	44.6	44.6	43.1	43.63	-0.75	-1.69	256410.0	11190389.25	274
2013-04-20	45.0	47.0	44.3	44.38	-0.37	-0.83	379644.0	17197591.0	397
2013-04-17	44.9	44.9	43.4	44.75	-0.13	-0.29	124734.0	5475394.75	180
2013-04-16	43.6	45.4	43.6	44.88	1.25	2.87	2777712.0	121730563.25	302
2013-04-15	43.4	44.5	43.4	43.63	-0.12	-0.27	41724.0	1834865.75	104
2013-04-14	43.6	44.0	43.0	43.75	-0.13	-0.3	141676.0	6168203.5	113
2013-04-13	44.4	44.6	43.0	43.88	-0.75	-1.68	122958.0	5373751.25	173
2013-04-10	44.6	44.6	44.1	44.63	0.0	0.0	99666.0	4435290.75	192
2013-04-09	43.1	45.4	43.1	44.63	1.0	2.29	140370.0	6236691.0	256
2013-04-08	43.1	44.0	42.9	43.63	0.25	0.58	95124.0	4139006.25	179
2013-04-07	42.4	44.0	41.8	43.38	0.63	1.47	237544.0	10195563.25	247
2013-04-06	41.1	44.4	41.0	42.75	1.37	3.31	305470.0	13126999.0	295
2013-04-03	40.8	41.5	40.8	41.38	0.25	0.61	78424.0	3240675.5	100
2013-04-02	40.6	41.1	40.6	41.13	0.13	0.32	25792.0	1056594.5	99
2013-04-01	41.3	41.3	41.0	41.0	-0.25	-0.61	28546.0	1171692.0	104
2013-03-31	41.1	42.0	40.3	41.25	-0.13	-0.31	130666.0	5358435.75	186
2013-03-30	40.4	42.5	40.4	41.38	1.38	3.45	387274.0	16167269.5	386
2013-03-27	39.8	40.4	39.4	40.0	0.0	0.0	99448.0	3958877.5	132
2013-03-26	39.5	40.1	39.5	40.0	-0.13	-0.32	85174.0	3410251.25	125
2013-03-25	40.0	40.5	39.5	40.13	0.0	0.0	95226.0	3812070.25	160
2013-03-24	41.0	41.0	40.1	40.13	-1.5	-3.6	317982.0	12815399.0	318
2013-03-23	41.0	41.6	40.8	41.63	0.5	1.22	32418.0	1335823.75	118
2013-03-20	41.1	41.3	41.1	41.13	-0.5	-1.2	137740.0	5667211.25	117
2013-03-19	40.8	41.6	40.4	41.63	0.63	1.54	214186.0	8882975.75	227
2013-03-18	39.6	41.6	39.6	41.0	0.87	2.17	170922.0	6981374.5	314
2013-03-17	39.1	40.1	39.0	40.13	0.75	1.9	286318.0	11276655.5	214
2013-03-16	38.4	39.6	38.3	39.38	0.75	1.94	119326.0	4649019.5	166
2013-03-13	39.3	39.4	38.5	38.63	-1.0	-2.52	223612.0	8675316.0	154
2013-03-12	39.1	39.6	39.0	39.63	0.25	0.63	2508784.0	98686138.0	170
2013-03-11	39.0	39.8	38.9	39.38	0.0	0.0	48138.0	1897765.75	112
2013-03-10	40.0	40.0	39.0	39.38	-0.5	-1.25	63730.0	2499235.5	156
2013-03-09	38.6	40.0	38.6	39.88	1.5	3.91	238174.0	9457553.75	300
2013-03-06	37.3	38.4	37.3	38.38	0.75	1.99	98290.0	3741646.25	157
2013-03-05	37.4	38.1	37.4	37.63	0.0	0.0	129052.0	4875710.0	123
2013-03-04	36.4	37.9	36.3	37.63	1.0	2.73	209614.0	7768157.5	204
2013-03-03	36.9	37.4	36.1	36.63	0.25	0.69	191020.0	6974701.75	211
2013-03-02	36.0	37.5	35.8	36.38	0.5	1.39	223228.0	8128448.0	300
2013-02-27	35.4	35.9	35.4	35.88	0.75	2.13	325128.0	11575448.5	212
2013-02-26	36.6	36.6	35.1	35.13	-1.5	-4.1	221232.0	7932431.0	202
2013-02-25	37.6	38.0	36.0	36.63	-0.87	-2.32	165040.0	6147695.25	201
2013-02-24	37.5	37.8	37.5	37.5	-0.5	-1.32	14280.0	537037.25	71
2013-02-23	38.1	38.1	37.9	38.0	-0.13	-0.34	33172.0	1258744.0	60
2013-02-20	37.6	38.1	37.5	38.13	0.13	0.34	155770.0	5905641.0	123
2013-02-19	38.1	38.4	37.4	38.0	-0.63	-1.63	120558.0	4585356.25	130
2013-02-18	38.1	38.6	38.0	38.63	0.0	0.0	128428.0	4898688.5	188
2013-02-17	37.6	39.5	37.6	38.63	0.75	1.98	206556.0	8026390.75	286
2013-02-16	38.0	38.1	37.6	37.88	-0.12	-0.32	306762.0	11599782.5	154
2013-02-13	37.6	38.0	37.6	38.0	0.12	0.32	46524.0	1759655.0	97
2013-02-12	37.5	37.9	37.5	37.88	0.38	1.01	37830.0	1427804.25	122
2013-02-11	37.4	37.9	37.4	37.5	0.0	0.0	152842.0	5471129.0	133
2013-02-10	38.0	38.6	37.5	37.5	-0.88	-2.29	129940.0	4967318.0	182
2013-02-09	38.6	39.0	38.4	38.38	-0.75	-1.92	112246.0	4351305.5	144
2013-02-06	39.1	39.4	39.1	39.13	0.0	0.0	118668.0	4649125.75	204
2013-02-05	39.0	39.1	38.4	39.13	-0.5	-1.26	121074.0	4702687.25	176
2013-02-04	38.9	40.0	38.6	39.63	0.75	1.93	177294.0	6945793.75	216
2013-02-03	37.9	40.0	37.9	38.88	0.88	2.32	322284.0	12530869.25	314
2013-02-02	37.0	38.9	37.0	38.0	1.12	3.04	288778.0	11043152.5	346
2013-01-30	36.4	36.9	36.3	36.88	0.75	2.08	186792.0	6834097.75	214
2013-01-29	36.3	36.3	36.1	36.13	0.0	0.0	41796.0	1509293.5	62
2013-01-28	35.8	36.3	35.6	36.13	0.13	0.36	148536.0	5355565.5	102
2013-01-27	35.6	36.0	35.6	36.0	0.12	0.33	95560.0	3417488.5	97
2013-01-26	35.8	35.9	35.6	35.88	0.25	0.7	66604.0	2380847.0	90
2013-01-23	36.0	36.4	35.6	35.63	-0.37	-1.03	235078.0	7919744.5	84
2013-01-22	35.6	36.0	35.5	36.0	0.37	1.04	116484.0	4138626.25	59
2013-01-21	36.0	36.0	35.5	35.63	-0.62	-1.71	102340.0	3655858.0	73
2013-01-20	35.9	36.3	35.6	36.25	0.37	1.03	70098.0	2514854.25	78
2013-01-19	35.4	35.9	35.1	35.88	0.5	1.41	37798.0	1336163.25	76
2013-01-16	35.4	35.6	35.4	35.38	-0.5	-1.39	29910.0	1059575.75	66
2013-01-15	35.6	36.0	35.4	35.88	-0.25	-0.69	30444.0	1084853.0	89
2013-01-14	35.6	36.1	35.0	36.13	0.25	0.7	129780.0	4611808.25	142
2013-01-13	36.0	36.1	35.4	35.88	-0.25	-0.69	85134.0	3040474.25	119
2013-01-12	36.6	37.0	35.0	36.13	-0.37	-1.01	339222.0	12288960.0	241
2013-01-09	36.1	36.5	36.0	36.5	0.37	1.02	162834.0	5907368.75	187
2013-01-08	35.6	36.1	35.6	36.13	0.5	1.4	198754.0	7146994.25	206
2013-01-07	35.6	36.0	35.6	35.63	0.25	0.71	67564.0	2416778.25	95
2013-01-06	35.1	35.6	35.1	35.38	0.25	0.71	104716.0	3709415.5	101
2013-01-05	35.9	36.4	35.1	35.13	-0.75	-2.09	540000.0	19353884.0	207
2013-01-02	35.4	35.9	35.1	35.88	0.25	0.7	214092.0	7619527.75	132
2013-01-01	34.1	35.6	34.1	35.63	1.0	2.89	290872.0	10260508.0	209
2012-12-31	34.4	34.6	34.1	34.63	0.25	0.73	86302.0	2965402.75	85
2012-12-30	34.4	34.5	34.1	34.38	-0.12	-0.35	129948.0	4470849.0	84
2012-12-29	34.6	34.6	34.4	34.5	-0.5	-1.43	83410.0	2882697.25	106
2012-12-26	34.6	35.0	34.5	35.0	0.0	0.0	28008.0	975755.75	54
2012-12-25	34.6	35.1	34.3	35.0	0.12	0.34	151236.0	5265366.0	143
2012-12-24	35.0	35.0	34.4	34.88	-0.12	-0.34	105388.0	3668275.75	87
2012-12-23	34.8	35.0	34.6	35.0	0.0	0.0	38742.0	1347557.0	56
2012-12-22	34.6	35.1	34.4	35.0	-0.13	-0.37	149362.0	5190592.5	95
2012-12-19	35.0	35.1	34.8	35.13	0.13	0.37	119626.0	4177574.25	110
2012-12-18	34.5	35.4	34.5	35.0	0.12	0.34	82362.0	2868370.75	132
2012-12-17	34.6	34.9	34.6	34.88	-0.12	-0.34	147478.0	4871725.25	70
2012-12-16	34.5	35.0	34.4	35.0	0.37	1.07	180510.0	6257298.0	149
2012-12-15	34.6	34.6	34.0	34.63	0.25	0.73	64272.0	2194772.75	88
2012-12-12	34.0	34.4	33.6	34.38	0.38	1.12	116508.0	3958059.0	98
2012-12-11	34.0	34.4	33.9	34.0	-0.13	-0.38	38904.0	1324773.75	79
2012-12-10	34.4	34.4	33.6	34.13	-0.37	-1.07	96796.0	3294320.75	99
2012-12-09	34.9	35.4	34.4	34.5	-0.5	-1.43	85674.0	2979097.25	130
2012-12-08	33.4	35.4	33.4	35.0	1.62	4.85	374248.0	12885433.0	274
2012-12-05	32.1	34.9	32.1	33.38	1.0	3.09	320554.0	10645344.5	298
2012-12-04	32.4	32.4	32.3	32.38	0.25	0.78	36252.0	1171691.75	67
2012-12-03	32.1	32.4	32.1	32.13	-0.25	-0.77	49212.0	1582450.5	47
2012-12-02	32.1	32.4	32.0	32.38	0.0	0.0	97294.0	3121370.0	77
2012-12-01	32.1	32.6	32.1	32.38	0.25	0.78	170718.0	5529357.5	86
2012-11-28	31.1	32.1	31.1	32.13	0.88	2.82	128218.0	4052052.25	104
2012-11-27	31.4	32.0	31.1	31.25	0.12	0.39	162496.0	5131895.75	135
2012-11-26	30.5	31.1	30.5	31.13	0.5	1.63	174414.0	5378502.25	109
2012-11-25	31.6	31.6	30.0	30.63	-1.25	-3.92	174448.0	5402605.0	99
2012-11-24	32.0	32.0	31.9	31.88	-0.12	-0.38	53722.0	1716126.25	55
2012-11-21	32.0	32.3	32.0	32.0	0.12	0.38	139836.0	4485976.75	99
2012-11-20	32.5	32.5	31.9	31.88	-0.5	-1.54	313698.0	10042658.25	141
2012-11-19	32.4	32.4	32.0	32.38	-0.12	-0.37	142762.0	4588297.75	66
2012-11-18	32.6	32.6	32.1	32.5	-0.13	-0.4	159912.0	5180242.25	77
2012-11-17	33.0	33.1	32.6	32.63	-0.5	-1.51	78670.0	2579569.25	57
2012-11-14	33.0	33.1	32.9	33.13	0.13	0.39	47974.0	1582925.25	33
2012-11-13	32.8	33.0	32.8	33.0	0.37	1.13	60342.0	1984596.5	64
2012-11-12	33.1	33.1	32.6	32.63	-0.62	-1.86	32674.0	1072799.5	52
2012-11-11	33.4	33.4	33.3	33.25	-0.13	-0.39	166476.0	5547717.0	102
2012-11-10	33.6	33.6	33.4	33.38	-0.12	-0.36	114478.0	3833400.5	76
2012-11-07	33.4	33.5	33.3	33.5	0.25	0.75	242254.0	8071351.5	118
2012-11-06	34.0	34.4	33.1	33.25	-0.38	-1.13	235770.0	7956454.5	148
2012-11-05	33.1	34.1	33.1	33.63	0.25	0.75	259050.0	8752017.5	237
2012-11-04	33.4	33.5	33.1	33.38	0.0	0.0	79278.0	2641829.5	74
2012-11-03	32.6	33.5	32.6	33.38	0.75	2.3	132066.0	4399890.75	151
2012-10-24	32.6	32.9	32.5	32.63	0.0	0.0	38836.0	1268558.25	62
2012-10-23	32.6	32.9	32.5	32.63	-0.37	-1.12	156786.0	5124149.5	75
2012-10-22	32.5	33.0	32.4	33.0	0.0	0.0	28044.0	921762.0	43
2012-10-21	33.1	33.3	32.6	33.0	-0.38	-1.14	163842.0	5397480.75	106
2012-10-20	32.9	33.9	32.9	33.38	0.13	0.39	305254.0	10180558.25	255
2012-10-17	32.9	33.4	32.6	33.25	0.25	0.76	191376.0	6361670.75	211
2012-10-16	33.0	33.1	32.8	33.0	0.37	1.13	129204.0	4245420.5	152
2012-10-15	31.8	33.0	31.8	32.63	1.0	3.16	484258.0	15808306.0	282
2012-10-14	31.8	31.8	31.6	31.63	-0.25	-0.78	71682.0	2270196.25	68
2012-10-13	32.0	32.1	31.4	31.88	-0.37	-1.15	406954.0	12951309.75	151
2012-10-10	31.8	32.3	31.6	32.25	0.62	1.96	133254.0	4249287.75	110
2012-10-09	31.6	31.6	31.5	31.63	0.0	0.0	34308.0	1085654.0	84
2012-10-08	31.9	32.1	31.6	31.63	-0.5	-1.56	122166.0	3879263.75	101
2012-10-07	31.6	32.1	31.5	32.13	0.38	1.2	138706.0	4408755.75	151
2012-10-06	31.6	31.9	31.4	31.75	0.12	0.38	194166.0	6133313.25	146
2012-10-03	31.3	31.6	31.1	31.63	0.13	0.41	150012.0	4712174.0	131
2012-10-02	30.9	31.9	30.9	31.5	0.62	2.01	440326.0	13817232.75	213
2012-10-01	30.3	30.9	30.3	30.88	0.63	2.08	43308.0	1329539.5	101
2012-09-30	30.5	30.6	29.8	30.25	-0.25	-0.82	119436.0	3633785.5	102
2012-09-29	30.4	30.6	30.0	30.5	0.25	0.83	172108.0	5244675.0	187
2012-09-26	30.1	30.4	30.1	30.25	-0.38	-1.24	31050.0	939561.75	71
2012-09-25	30.4	30.6	30.3	30.63	0.0	0.0	57690.0	1753382.0	105
2012-09-24	30.5	30.6	29.9	30.63	0.0	0.0	239028.0	7220340.75	140
2012-09-22	30.6	31.0	30.4	30.63	-0.5	-1.61	175584.0	5384649.5	117
2012-09-19	31.6	31.6	30.6	31.13	-0.5	-1.58	227928.0	7107269.25	192
2012-09-18	32.1	32.1	31.6	31.63	-0.37	-1.16	148564.0	4736823.75	147
2012-09-17	32.4	32.4	31.9	32.0	-0.5	-1.54	402970.0	12939608.0	240
2012-09-16	32.5	32.5	32.1	32.5	0.12	0.37	175468.0	5687458.75	206
2012-09-15	32.4	32.4	32.1	32.38	0.13	0.4	94170.0	3039796.75	136
2012-09-12	32.1	32.4	31.9	32.25	0.12	0.37	153682.0	4946326.0	180
2012-09-11	31.6	32.8	31.6	32.13	0.5	1.58	664534.0	21547762.0	540
2012-09-10	31.8	31.8	31.0	31.63	0.0	0.0	127836.0	4016464.25	130
2012-09-09	31.9	31.9	31.5	31.63	-0.25	-0.78	127698.0	4043669.0	107
2012-09-08	31.6	32.0	31.5	31.88	0.25	0.79	129430.0	4110279.25	128
2012-09-05	31.3	31.8	31.3	31.63	0.63	2.03	139038.0	4372873.25	187
2012-09-04	30.6	31.0	30.5	31.0	0.37	1.21	97810.0	2996684.0	122
2012-09-03	30.9	30.9	30.5	30.63	-0.25	-0.81	97236.0	2981967.5	106
2012-09-02	31.0	31.6	30.9	30.88	0.0	0.0	149274.0	4644210.0	165
2012-09-01	30.4	31.3	30.4	30.88	0.5	1.65	218782.0	6733923.5	217
2012-08-29	30.0	30.4	29.9	30.38	0.38	1.27	334864.0	10084405.25	156
2012-08-28	30.1	30.1	29.8	30.0	-0.25	-0.83	218550.0	6558840.75	161
2012-08-27	30.8	30.9	30.3	30.25	-0.38	-1.24	102484.0	3139287.5	135
2012-08-26	31.6	31.6	30.6	30.63	-0.75	-2.39	106554.0	3323813.0	96
2012-08-25	31.5	31.6	31.3	31.38	-0.5	-1.57	91006.0	2871980.0	110
2012-08-15	31.6	32.1	31.5	31.88	0.0	0.0	115246.0	3670275.75	87
2012-08-14	32.4	32.4	31.6	31.88	-0.5	-1.54	160638.0	5148905.0	121
2012-08-13	32.8	33.4	32.1	32.38	-0.37	-1.13	331948.0	10913976.0	166
2012-08-12	32.0	33.6	32.0	32.75	1.0	3.15	678180.0	22277306.25	353
2012-08-11	30.8	32.1	30.6	31.75	0.75	2.42	590328.0	18688190.75	364
2012-08-08	30.6	31.1	30.6	31.0	0.37	1.21	271968.0	8428122.0	138
2012-08-07	30.6	31.1	30.6	30.63	0.13	0.43	205614.0	6360099.0	129
2012-08-06	29.8	30.5	29.8	30.5	0.62	2.07	285694.0	8583757.0	120
2012-08-05	29.9	30.4	29.9	29.88	-0.12	-0.4	35896.0	1078834.5	90
2012-08-04	30.1	30.4	30.0	30.0	0.0	0.0	85498.0	2579293.75	94
2012-08-01	29.5	30.5	28.6	30.0	0.5	1.69	242628.0	7222352.75	189
2012-07-31	28.6	30.1	28.6	29.5	0.0	0.0	186702.0	5558241.0	126
2012-07-30	29.4	29.6	29.4	29.5	0.37	1.27	15006.0	440746.25	44
2012-07-29	28.6	30.0	28.5	29.13	0.38	1.32	232048.0	6793556.25	153
2012-07-28	28.6	29.0	28.6	28.75	0.12	0.42	139144.0	4004054.75	98
2012-07-25	28.6	28.6	28.4	28.63	0.0	0.0	80028.0	2282760.75	67
2012-07-24	28.0	28.6	28.0	28.63	0.25	0.88	362058.0	10265244.0	123
2012-07-23	28.6	28.8	28.3	28.38	-0.25	-0.87	114768.0	3262085.25	61
2012-07-22	28.5	29.1	28.5	28.63	0.0	0.0	137748.0	3978167.75	85
2012-07-21	28.5	28.6	28.4	28.63	-0.37	-1.28	68200.0	1943370.25	72
2012-07-18	28.4	29.0	28.4	29.0	0.37	1.29	121842.0	3506914.0	112
2012-07-17	27.4	29.0	27.4	28.63	1.25	4.57	308866.0	8827826.0	236
2012-07-16	28.0	28.1	27.1	27.38	-0.5	-1.79	128844.0	3551293.25	122
2012-07-15	28.4	28.4	27.8	27.88	-1.12	-3.86	329482.0	9218128.75	150
2012-07-14	28.0	29.0	27.9	29.0	1.0	3.57	63130.0	1781652.5	107
2012-07-11	27.6	28.0	27.6	28.0	0.37	1.34	34854.0	968165.25	68
2012-07-10	27.6	28.0	27.6	27.63	0.0	0.0	52188.0	1453497.25	76
2012-07-09	28.1	28.1	27.6	27.63	-0.75	-2.64	74262.0	2070326.5	64
2012-07-08	27.9	28.5	27.6	28.38	0.0	0.0	565824.0	15946283.5	179
2012-07-07	26.9	28.4	26.9	28.38	1.5	5.58	72370.0	2003199.5	125
2012-07-04	26.9	27.0	26.4	26.88	0.0	0.0	148714.0	3984925.75	142
2012-07-03	26.5	26.9	26.4	26.88	0.25	0.94	179758.0	4782550.75	127
2012-07-02	26.4	26.6	26.4	26.63	0.0	0.0	49620.0	1322335.5	97
2012-07-01	26.4	26.6	26.4	26.63	-0.12	-0.45	20886.0	553716.75	61
2012-06-30	26.9	26.9	26.4	26.75	0.12	0.45	101532.0	2711421.5	94
2012-06-27	26.6	26.8	26.4	26.63	0.25	0.95	106174.0	2805871.75	97
2012-06-26	26.1	26.6	26.1	26.38	0.0	0.0	331798.0	8756595.25	103
2012-06-25	26.4	26.4	26.1	26.38	0.0	0.0	115326.0	3036652.25	78
2012-06-24	26.5	26.5	26.1	26.38	0.0	0.0	204300.0	5364755.0	169
2012-06-23	25.6	27.0	25.6	26.38	0.75	2.93	346066.0	9155237.5	277
2012-06-20	25.6	25.8	25.4	25.63	-0.25	-0.97	368310.0	9406512.0	140
2012-06-19	25.4	26.0	25.4	25.88	0.5	1.97	332764.0	8543261.5	173
2012-06-18	25.4	25.6	25.1	25.38	0.13	0.51	244606.0	6202347.25	163
2012-06-17	25.4	25.4	25.1	25.25	-0.13	-0.51	67306.0	1700514.25	47
2012-06-16	25.9	25.9	25.0	25.38	0.0	0.0	249166.0	6351610.0	141
2012-06-13	25.6	25.9	25.3	25.38	-0.25	-0.98	262374.0	6717342.0	137
2012-06-12	25.4	25.6	25.4	25.63	0.13	0.51	72036.0	1845392.25	84
2012-06-11	26.0	26.1	25.5	25.5	-0.38	-1.47	192876.0	4958135.5	212
2012-06-10	25.9	26.0	25.9	25.88	0.13	0.5	47058.0	1221093.5	55
2012-06-09	26.1	26.6	25.6	25.75	-0.38	-1.45	475510.0	12416724.75	201
2012-06-06	26.6	26.8	25.6	26.13	-0.5	-1.88	122128.0	3188429.0	132
2012-06-05	26.6	27.0	26.5	26.63	0.25	0.95	165844.0	4438073.0	114
2012-06-04	25.9	26.4	25.5	26.38	0.38	1.46	41962.0	1090694.0	60
2012-06-03	24.85	26.0	24.85	26.0	0.75	2.97	342786.0	8592587.75	171
2012-06-02	24.35	25.3	24.15	25.25	-0.38	-1.48	394936.0	9745266.0	166
2012-05-30	26.6	27.1	25.5	25.63	-1.0	-3.76	521644.0	13595769.75	236
2012-05-29	26.6	26.6	26.6	26.63	-0.25	-0.93	83508.0	2226658.5	73
2012-05-28	26.5	27.0	26.5	26.88	0.5	1.9	265212.0	7101303.5	160
2012-05-27	26.6	26.6	26.4	26.38	-0.5	-1.86	477210.0	12621302.0	231
2012-05-26	27.1	27.1	26.6	26.88	-0.62	-2.25	305674.0	8170775.5	336
2012-05-23	27.5	27.5	26.0	27.5	0.12	0.44	347454.0	9161699.25	199
2012-05-22	27.3	27.4	27.3	27.38	0.25	0.92	91714.0	2505966.75	84
2012-05-21	26.6	27.1	26.6	27.13	0.5	1.88	39574.0	1062649.0	84
2012-05-20	26.6	26.6	26.4	26.63	0.25	0.95	47370.0	1260550.75	94
2012-05-19	26.5	27.3	26.4	26.38	-1.0	-3.65	338724.0	9120882.25	164
2012-05-16	27.6	27.6	26.6	27.38	-0.25	-0.9	342874.0	9304436.75	171
2012-05-15	26.6	27.6	26.6	27.63	0.88	3.29	141708.0	3839231.25	136
2012-05-14	27.4	27.5	26.6	26.75	-0.88	-3.18	137710.0	3720377.0	140
2012-05-13	27.4	28.4	27.4	27.63	0.0	0.0	138498.0	3839278.0	164
2012-05-12	27.0	27.9	27.0	27.63	0.25	0.91	114930.0	3139931.25	117
2012-05-09	27.6	29.0	27.4	27.38	-0.62	-2.21	526998.0	14891701.5	313
2012-05-08	28.0	28.0	27.6	28.0	0.12	0.43	134478.0	3742041.25	118
2012-05-07	27.4	27.9	27.0	27.88	0.25	0.9	1812184.0	46760279.5	172
2012-05-06	28.1	28.1	27.6	27.63	-0.62	-2.19	338554.0	9385312.0	130
2012-05-05	28.0	28.4	27.4	28.25	0.12	0.43	203136.0	5643355.25	197
2012-05-02	28.6	28.6	27.1	28.13	-0.25	-0.88	727636.0	20164702.0	363
2012-05-01	28.6	29.0	28.3	28.38	0.0	0.0	242250.0	6932599.5	221
2012-04-30	28.0	28.4	27.8	28.38	0.5	1.79	277012.0	7814605.75	191
2012-04-29	28.1	28.1	27.9	27.88	-0.5	-1.76	57328.0	1607425.5	92
2012-04-28	28.4	28.4	28.1	28.38	0.0	0.0	356496.0	10093915.75	137
2012-04-25	28.3	28.4	27.8	28.38	0.0	0.0	324880.0	9172199.25	190
2012-04-24	28.1	28.5	28.0	28.38	0.25	0.89	214198.0	6067322.75	189
2012-04-23	28.9	29.0	27.9	28.13	-0.87	-3.0	381082.0	10791979.75	284
2012-04-22	29.4	29.9	28.6	29.0	0.12	0.42	469912.0	13697321.25	319
2012-04-21	28.4	29.6	28.4	28.88	0.88	3.14	479916.0	13893605.0	362
2012-04-18	26.8	28.9	26.6	28.0	0.87	3.21	670656.0	18750720.0	401
2012-04-17	27.4	27.6	26.8	27.13	-0.25	-0.91	224028.0	6082413.5	238
2012-04-16	27.4	27.4	26.4	27.38	0.0	0.0	362860.0	9754399.25	252
2012-04-15	26.9	27.6	26.4	27.38	0.13	0.48	446680.0	11938759.25	327
2012-04-14	25.6	27.3	25.0	27.25	1.25	4.81	602412.0	15801037.25	465
2012-04-11	25.4	27.6	24.65	26.0	0.62	2.44	2571154.0	68041113.75	1024
2012-04-10	25.6	25.9	25.3	25.38	-0.25	-0.98	269908.0	6937402.5	178
2012-04-09	26.4	26.4	25.3	25.63	-0.75	-2.84	381120.0	9779069.25	269
2012-04-08	25.3	26.8	25.1	26.38	1.0	3.94	851038.0	21525413.0	356
2012-04-07	25.4	25.5	25.1	25.38	-0.12	-0.47	385944.0	9810146.75	134
2012-04-04	25.5	25.5	25.1	25.5	0.0	0.0	251896.0	6400945.0	178
2012-04-03	25.1	25.9	25.1	25.5	0.37	1.47	185446.0	4718109.0	215
2012-04-02	24.75	25.6	24.65	25.13	0.13	0.52	1734996.0	43490138.5	328
2012-04-01	24.9	25.0	24.85	25.0	-0.13	-0.52	201826.0	5041276.0	140
2012-03-31	24.65	25.1	24.65	25.13	0.38	1.54	465148.0	11612160.0	274
2012-03-28	23.9	24.85	23.9	24.75	0.75	3.13	271362.0	6652582.0	233
2012-03-27	23.75	24.4	23.75	24.0	0.25	1.05	286398.0	6863705.75	244
2012-03-26	23.5	24.5	23.25	23.75	0.1	0.42	1111462.0	26459132.0	466
2012-03-25	23.85	24.1	23.6	23.65	-0.2	-0.84	572554.0	13624739.5	284
2012-03-24	23.15	24.0	23.15	23.85	0.5	2.14	351972.0	8320307.5	295
2012-03-21	23.0	23.4	23.0	23.35	0.2	0.86	190888.0	4438259.0	163
2012-03-20	22.75	23.65	22.6	23.15	0.5	2.21	902008.0	20837773.5	262
2012-03-19	23.35	23.85	22.65	22.65	-0.7	-3.0	819598.0	18908869.5	356
2012-03-18	24.0	24.25	23.35	23.35	-0.8	-3.31	1077420.0	25435032.5	351
2012-03-17	23.85	24.75	23.85	24.15	0.5	2.11	879210.0	21233092.25	328
2012-03-14	23.5	24.0	23.4	23.65	0.25	1.07	180070.0	4276536.5	177
2012-03-13	23.35	24.0	23.35	23.4	-0.25	-1.06	214476.0	5057887.25	192
2012-03-12	24.0	24.0	23.5	23.65	-0.35	-1.46	206656.0	4885928.75	170
2012-03-11	23.65	24.0	23.4	24.0	0.65	2.78	699784.0	16586018.5	321
2012-03-10	22.85	23.65	22.85	23.35	0.5	2.19	570720.0	13384816.0	305
2012-03-07	22.85	23.0	22.85	22.85	-0.25	-1.08	54634.0	1251503.0	94
2012-03-06	23.35	23.35	23.0	23.1	-0.3	-1.28	296088.0	6837263.5	169
2012-03-05	23.35	23.4	23.15	23.4	0.05	0.21	235062.0	5483794.0	143
2012-03-04	23.15	23.35	22.9	23.35	0.2	0.86	360238.0	8327981.25	218
2012-03-03	23.1	23.5	23.0	23.15	0.05	0.22	210012.0	4866046.75	165
2012-02-29	23.25	23.5	23.1	23.1	-0.25	-1.07	226326.0	5261435.5	179
2012-02-28	22.75	23.5	22.75	23.35	0.35	1.52	731824.0	17003962.25	210
2012-02-27	22.5	23.1	22.5	23.0	0.5	2.22	232894.0	5309221.5	159
2012-02-26	22.9	23.0	22.5	22.5	-0.5	-2.17	377976.0	8627396.0	194
2012-02-25	22.5	23.5	22.35	23.0	0.5	2.22	582930.0	13395594.0	266
2012-02-22	22.5	22.75	22.0	22.5	0.0	0.0	614368.0	13734117.75	292
2012-02-21	23.15	23.15	22.5	22.5	-0.5	-2.17	150564.0	3446604.0	131
2012-02-20	23.35	23.35	22.9	23.0	-0.35	-1.5	192358.0	4432543.75	134
2012-02-19	23.1	23.4	23.0	23.35	0.45	1.97	517782.0	12046964.0	226
2012-02-18	23.35	23.35	22.9	22.9	-0.25	-1.08	382590.0	8814836.75	170
2012-02-15	23.35	23.6	23.15	23.15	-0.2	-0.86	144348.0	3359768.0	112
2012-02-14	23.35	23.4	23.35	23.35	0.0	0.0	149208.0	3485385.5	124
2012-02-13	23.6	23.75	23.35	23.35	-0.3	-1.27	379306.0	8958031.75	145
2012-02-12	23.65	23.75	23.35	23.65	0.0	0.0	245268.0	5780268.75	154
2012-02-11	23.35	23.9	23.1	23.65	0.3	1.28	355660.0	8367761.25	231
2012-02-08	22.85	23.75	22.75	23.35	0.45	1.97	679954.0	15861034.75	343
2012-02-07	22.4	22.9	22.4	22.9	0.25	1.1	120474.0	2740180.25	176
2012-02-06	22.35	22.65	22.35	22.65	0.25	1.12	218052.0	4896471.25	176
2012-02-05	22.15	22.4	22.0	22.4	0.05	0.22	228264.0	5076541.5	176
2012-02-04	21.6	22.4	21.4	22.35	0.85	3.95	481272.0	10549059.5	229
2012-02-01	21.4	21.65	21.15	21.5	0.0	0.0	552148.0	11892132.0	148
2012-01-31	21.15	22.0	21.0	21.5	0.4	1.9	359140.0	7699981.25	209
2012-01-30	21.65	21.65	21.1	21.1	-0.55	-2.54	636810.0	13635604.25	236
2012-01-29	21.75	21.85	21.35	21.65	-0.1	-0.46	200874.0	4317900.0	117
2012-01-28	21.5	22.4	21.5	21.75	0.5	2.35	548814.0	12095653.0	294
2012-01-25	21.15	21.65	21.0	21.25	0.25	1.19	305154.0	6494259.5	156
2012-01-24	21.15	21.35	21.0	21.0	-0.1	-0.47	206928.0	4391383.0	146
2012-01-23	21.25	21.25	21.1	21.1	-0.05	-0.24	27258.0	576476.5	53
2012-01-22	20.65	21.65	20.65	21.15	0.3	1.44	441208.0	9315885.25	187
2012-01-21	20.85	20.9	20.85	20.85	-0.25	-1.18	85266.0	1782293.75	84
2012-01-18	20.35	21.1	20.0	21.1	-0.05	-0.24	560758.0	11632058.75	308
2012-01-17	21.0	21.35	21.0	21.15	0.05	0.24	318636.0	6728668.0	172
2012-01-16	21.6	21.6	20.9	21.1	-0.55	-2.54	485320.0	10244667.25	268
2012-01-15	21.85	21.85	21.35	21.65	-0.35	-1.59	685302.0	14742767.0	332
2012-01-14	21.9	22.5	21.5	22.0	0.6	2.8	1019718.0	22521305.5	547
2012-01-11	21.5	21.6	21.35	21.4	-0.2	-0.93	176364.0	3770641.0	112
2012-01-10	21.35	21.75	21.25	21.6	0.25	1.17	474346.0	10246518.75	195
2012-01-09	21.65	21.65	21.0	21.35	-0.5	-2.29	468790.0	9983396.75	193
2012-01-08	21.85	22.15	21.65	21.85	-0.05	-0.23	397774.0	8722752.25	173
2012-01-07	21.5	22.1	21.35	21.9	0.3	1.39	446598.0	9711284.5	222
2012-01-04	21.4	21.9	21.4	21.6	0.1	0.47	312744.0	6766022.75	214
2012-01-03	21.4	21.75	21.35	21.5	0.0	0.0	282250.0	6076281.0	144
2012-01-02	21.5	21.65	21.35	21.5	-0.1	-0.46	408238.0	8768124.0	173
2012-01-01	21.15	21.65	21.1	21.6	0.1	0.47	284788.0	6109513.0	189
2011-12-31	21.5	22.0	21.25	21.5	-0.15	-0.69	363052.0	7821928.0	282
2011-12-28	20.9	21.65	20.75	21.65	0.65	3.1	601708.0	12761369.5	368
2011-12-27	20.65	21.4	20.15	21.0	0.25	1.2	790848.0	16460882.0	390
2011-12-26	20.0	20.75	19.65	20.75	0.75	3.75	710232.0	14270104.75	278
[truncated: 1,247 more rows]
