# Supplementary material for: Effective short-term forecasts of Saudi stock price trends using technical indicators and large-scale multivariate time series
Source: PeerJ Comput Sci. 2023 Jan 6;9:e1205. doi: 10.7717/peerj-cs.1205 (PMC10280263; doi:10.7717/peerj-cs.1205)
Supplement: Supplemental Information 3 [file peerj-cs-09-1205-s003.zip › TASI Dataset 2021/Al RAJHI REIT_4340.csv]

date	open	high	low	close	change	change_percent	volume_traded	value_traded_SAR	number_trades
2020-03-19	8.2	8.4	8.2	8.28	-0.07	-0.84	176485.0	1460946.53	397
2020-03-18	8.36	8.42	8.35	8.35	-0.05	-0.6	115968.0	972870.47	267
2020-03-17	8.22	8.42	8.2	8.4	0.05	0.6	176047.0	1468738.31	402
2020-03-16	8.5	8.5	8.31	8.35	-0.15	-1.76	175782.0	1470688.42	510
2020-03-15	8.71	8.75	8.3	8.5	-0.2	-2.3	294597.0	2499653.75	527
2020-03-12	8.6	8.7	8.47	8.7	-0.05	-0.57	230921.0	1983071.68	485
2020-03-11	8.9	9.0	8.75	8.75	-0.05	-0.57	390361.0	3477127.23	545
2020-03-10	8.63	8.89	8.6	8.8	0.24	2.8	376111.0	3275487.91	732
2020-03-09	8.8	8.8	8.1	8.56	-0.34	-3.82	447361.0	3759536.2	865
2020-03-08	8.95	8.95	8.8	8.9	-0.15	-1.66	436660.0	3877654.49	706
2020-03-05	8.99	9.06	8.99	9.05	0.05	0.56	353663.0	3191436.55	582
2020-03-04	9.0	9.0	8.96	9.0	0.03	0.33	388864.0	3493709.52	423
2020-03-03	8.82	9.0	8.82	8.97	-0.03	-0.33	593459.0	5301041.32	607
2020-03-02	8.8	9.1	8.8	9.0	0.18	2.04	390001.0	3500770.14	597
2020-03-01	9.0	9.01	8.8	8.82	-0.25	-2.76	388932.0	3448318.67	854
2020-02-27	9.1	9.16	9.0	9.07	-0.11	-1.2	205907.0	1868939.01	751
2020-02-26	9.23	9.23	9.12	9.18	-0.07	-0.76	122388.0	1122733.5	372
2020-02-25	9.3	9.32	9.2	9.25	-0.12	-1.28	151962.0	1408695.47	439
2020-02-24	9.45	9.45	9.35	9.37	-0.03	-0.32	215080.0	2015606.24	287
2020-02-23	9.5	9.5	9.39	9.4	0.0	0.0	177632.0	1674032.67	276
2020-02-20	9.33	9.47	9.33	9.4	0.06	0.64	160196.0	1506621.25	248
2020-02-19	9.29	9.34	9.29	9.34	0.05	0.54	100019.0	931703.6	215
2020-02-18	9.29	9.3	9.29	9.29	0.01	0.11	93197.0	865968.27	178
2020-02-17	9.34	9.34	9.26	9.28	0.06	0.65	88027.0	816308.83	252
2020-02-16	9.46	9.46	9.2	9.22	-0.26	-2.74	271511.0	2520179.64	611
2020-02-13	9.53	9.54	9.48	9.48	-0.07	-0.73	174844.0	1663527.81	289
2020-02-12	9.55	9.55	9.5	9.55	-0.09	-0.93	147168.0	1402893.66	315
2020-02-11	9.62	9.66	9.62	9.64	0.02	0.21	127766.0	1231615.5	289
2020-02-10	9.59	9.62	9.52	9.62	0.03	0.31	178608.0	1712137.15	400
2020-02-09	9.9	9.92	9.57	9.59	-0.29	-2.94	656304.0	6344161.32	823
2020-02-06	10.0	10.0	9.81	9.88	-0.12	-1.2	197805.0	1956322.26	313
2020-02-05	10.0	10.0	9.95	10.0	0.02	0.2	172773.0	1723999.07	278
2020-02-04	10.02	10.04	9.96	9.98	-0.04	-0.4	172781.0	1725682.99	304
2020-02-03	9.99	10.02	9.98	10.02	0.03	0.3	112309.0	1121124.8	283
2020-02-02	10.0	10.0	9.81	9.99	-0.05	-0.5	252779.0	2521156.44	521
2020-01-30	10.0	10.14	10.0	10.04	0.04	0.4	455411.0	4590799.65	602
2020-01-29	9.75	10.18	9.75	10.0	0.25	2.56	1417084.0	14157795.77	1120
2020-01-28	9.6	9.75	9.6	9.75	0.15	1.56	477923.0	4622048.72	460
2020-01-27	9.59	9.64	9.56	9.6	0.05	0.52	419702.0	4038127.56	385
2020-01-26	9.65	9.65	9.55	9.55	-0.12	-1.24	369788.0	3552475.65	543
2020-01-23	9.66	9.67	9.64	9.67	0.0	0.0	161359.0	1557937.59	311
2020-01-22	9.66	9.68	9.65	9.67	0.03	0.31	117123.0	1131665.06	203
2020-01-21	9.65	9.69	9.63	9.64	0.0	0.0	489044.0	4728593.72	533
2020-01-20	9.69	9.72	9.64	9.64	-0.05	-0.52	268670.0	2598461.19	404
2020-01-19	9.62	9.69	9.6	9.69	0.03	0.31	148625.0	1434865.89	343
2020-01-16	9.63	9.69	9.61	9.66	0.01	0.1	245249.0	2366513.18	273
2020-01-15	9.64	9.7	9.64	9.65	0.02	0.21	300817.0	2909907.72	397
2020-01-14	9.6	9.65	9.55	9.63	0.06	0.63	289793.0	2780221.0	449
2020-01-13	9.55	9.57	9.55	9.57	0.03	0.31	369957.0	3536240.14	392
2020-01-12	9.53	9.57	9.53	9.54	0.03	0.32	357140.0	3410717.13	498
2020-01-09	9.5	9.67	9.5	9.51	0.09	0.96	460463.0	4412481.25	613
2020-01-08	9.6	9.6	9.41	9.42	-0.18	-1.88	450669.0	4279620.51	766
2020-01-07	9.7	9.7	9.6	9.6	-0.12	-1.23	612987.0	5901708.4	913
2020-01-06	9.68	9.72	9.57	9.72	0.06	0.62	255565.0	2464863.67	462
2020-01-05	9.66	9.67	9.65	9.66	-0.03	-0.31	242757.0	2345224.94	388
2020-01-02	9.66	9.71	9.66	9.69	0.03	0.31	148120.0	1435512.67	300
2020-01-01	9.66	9.68	9.66	9.66	0.0	0.0	91977.0	889822.58	227
2019-12-31	9.69	9.7	9.66	9.66	-0.03	-0.31	293323.0	2836511.53	357
2019-12-30	9.74	9.75	9.65	9.69	-0.05	-0.51	321280.0	3115077.65	593
2019-12-29	9.68	9.78	9.68	9.74	0.08	0.83	453530.0	4419863.18	655
2019-12-26	9.55	9.68	9.55	9.66	0.2	2.11	644168.0	6212844.87	1619
2019-12-25	9.4	9.51	9.4	9.46	0.12	1.28	669713.0	6339127.55	610
2019-12-24	9.21	9.43	9.21	9.34	0.14	1.52	585405.0	5467593.14	701
2019-12-23	9.06	9.2	9.03	9.2	0.15	1.66	565502.0	5162109.1	587
2019-12-22	9.0	9.07	8.98	9.05	0.03	0.33	355566.0	3213499.42	434
2019-12-19	8.62	9.05	8.62	9.02	-0.07	-0.77	2793378.0	24572280.74	1427
2019-12-18	9.03	9.2	9.0	9.09	0.09	1.0	436856.0	3960106.49	523
2019-12-17	9.02	9.05	9.0	9.0	-0.02	-0.22	269081.0	2428884.25	406
2019-12-16	8.98	9.02	8.98	9.02	0.04	0.45	200491.0	1804276.64	335
2019-12-15	9.0	9.0	8.91	8.98	-0.03	-0.33	224951.0	2019684.0	365
2019-12-12	9.0	9.03	8.99	9.01	0.01	0.11	189280.0	1704791.92	349
2019-12-11	8.93	9.0	8.93	9.0	0.07	0.78	342385.0	3068682.49	245
2019-12-10	8.95	8.95	8.92	8.93	-0.02	-0.22	54819.0	489423.02	138
2019-12-09	8.93	8.95	8.9	8.95	0.03	0.34	191047.0	1707521.24	198
2019-12-08	8.9	8.92	8.89	8.92	0.01	0.11	152358.0	1357191.75	186
2019-12-05	8.9	8.92	8.89	8.91	0.01	0.11	91650.0	815855.9	151
2019-12-04	8.9	8.9	8.86	8.9	0.0	0.0	68656.0	610111.57	123
2019-12-03	8.86	8.9	8.86	8.9	0.02	0.23	97690.0	868546.05	132
2019-12-02	8.89	8.89	8.86	8.88	0.02	0.23	41612.0	369370.91	113
2019-12-01	8.89	8.91	8.86	8.86	-0.03	-0.34	85367.0	758430.29	162
2019-11-28	9.2	9.2	8.89	8.89	0.06	0.68	236983.0	2144269.8	393
2019-11-27	8.85	8.85	8.83	8.83	0.02	0.23	50503.0	446590.48	171
2019-11-26	8.85	8.85	8.79	8.81	-0.03	-0.34	371335.0	3270092.58	335
2019-11-25	8.85	8.88	8.82	8.84	0.01	0.11	611225.0	5402644.54	195
2019-11-24	8.85	8.87	8.83	8.83	-0.06	-0.67	446136.0	3943643.01	152
2019-11-21	8.87	8.91	8.87	8.89	0.02	0.23	189404.0	1683899.93	148
2019-11-20	8.84	8.87	8.84	8.87	0.02	0.23	106624.0	944421.38	141
2019-11-19	8.83	8.86	8.83	8.85	0.0	0.0	66153.0	585374.04	147
2019-11-18	8.85	8.86	8.81	8.85	0.0	0.0	277816.0	2455809.07	253
2019-11-17	8.88	8.88	8.85	8.85	-0.05	-0.56	220424.0	1951780.62	186
2019-11-14	8.89	8.9	8.88	8.9	0.0	0.0	46672.0	415002.33	107
2019-11-13	8.91	8.92	8.89	8.9	0.02	0.23	272354.0	2424010.03	139
2019-11-12	8.86	8.9	8.86	8.88	0.0	0.0	58354.0	518027.72	141
2019-11-11	8.86	8.89	8.86	8.88	0.02	0.23	77910.0	691708.73	165
2019-11-10	8.88	8.89	8.85	8.86	0.0	0.0	248908.0	2205993.43	217
2019-11-07	8.88	8.89	8.86	8.86	-0.03	-0.34	105140.0	933049.77	150
2019-11-06	8.87	8.89	8.86	8.89	0.03	0.34	127771.0	1133805.2	121
2019-11-05	8.9	8.9	8.86	8.86	-0.04	-0.45	61337.0	544177.8	131
2019-11-04	8.83	8.9	8.83	8.9	0.07	0.79	104016.0	923045.46	192
2019-11-03	8.86	8.88	8.82	8.83	-0.07	-0.79	287326.0	2540678.04	313
2019-10-31	8.98	8.98	8.89	8.9	-0.1	-1.11	320620.0	2866739.06	363
2019-10-30	9.03	9.07	8.98	9.0	-0.02	-0.22	409443.0	3686520.96	194
2019-10-29	9.0	9.02	8.98	9.02	0.0	0.0	372184.0	3349822.46	227
2019-10-28	9.07	9.09	9.02	9.02	-0.07	-0.77	154882.0	1404374.67	217
2019-10-27	9.19	9.19	9.06	9.09	-0.1	-1.09	453822.0	4123732.88	384
2019-10-24	9.87	9.87	9.12	9.19	0.21	2.34	1626310.0	15284927.64	3266
2019-10-23	8.97	8.98	8.97	8.98	0.01	0.11	84484.0	758658.23	87
2019-10-22	8.95	8.98	8.95	8.97	0.03	0.34	80392.0	720788.69	90
2019-10-21	8.94	8.95	8.92	8.94	0.02	0.22	163416.0	1461982.59	118
2019-10-20	8.89	8.94	8.89	8.92	0.03	0.34	136839.0	1220281.99	136
2019-10-17	8.85	8.89	8.85	8.89	0.07	0.79	41470.0	367404.05	94
2019-10-16	8.84	8.85	8.82	8.82	-0.01	-0.11	90967.0	803288.52	118
2019-10-15	8.85	8.85	8.83	8.83	-0.03	-0.34	162407.0	1435141.42	127
2019-10-14	8.87	8.9	8.84	8.86	-0.02	-0.23	108794.0	965141.87	113
2019-10-13	8.83	8.88	8.83	8.88	0.0	0.0	46261.0	410035.42	81
2019-10-10	8.92	8.95	8.83	8.88	-0.06	-0.67	142971.0	1272888.5	167
2019-10-09	8.85	8.95	8.85	8.94	0.04	0.45	323113.0	2886386.48	185
2019-10-08	8.89	8.92	8.89	8.9	0.0	0.0	154018.0	1372295.76	164
2019-10-07	8.86	8.91	8.86	8.9	0.06	0.68	101352.0	901903.46	123
2019-10-06	8.85	8.93	8.84	8.84	-0.01	-0.11	398435.0	3537598.83	220
2019-10-03	8.8	8.86	8.8	8.85	0.02	0.23	393693.0	3476053.91	191
2019-10-02	8.8	8.83	8.8	8.83	0.03	0.34	188805.0	1665169.11	128
2019-10-01	8.81	8.83	8.79	8.8	0.01	0.11	430633.0	3795031.3	218
2019-09-30	8.8	8.8	8.79	8.79	-0.01	-0.11	171429.0	1508015.41	152
2019-09-29	8.82	8.82	8.8	8.8	0.0	0.0	74444.0	655349.59	166
2019-09-26	8.8	8.81	8.79	8.8	-0.03	-0.34	193980.0	1706929.71	150
2019-09-25	8.83	8.85	8.8	8.83	0.02	0.23	236065.0	2085629.63	140
2019-09-24	8.83	8.83	8.8	8.81	-0.01	-0.11	134659.0	1186374.25	150
2019-09-22	8.82	8.82	8.81	8.82	-0.01	-0.11	76953.0	678162.13	73
2019-09-19	8.8	8.83	8.79	8.83	0.0	0.0	665089.0	5863567.3	144
2019-09-18	8.8	8.83	8.79	8.83	0.04	0.46	383877.0	3381030.38	134
2019-09-17	8.8	8.82	8.79	8.79	-0.02	-0.23	171425.0	1510079.1	113
2019-09-16	8.81	8.81	8.8	8.81	-0.02	-0.23	163827.0	1443072.26	102
2019-09-15	8.71	8.83	8.7	8.83	0.04	0.46	569426.0	5012053.24	178
2019-09-12	8.77	8.79	8.73	8.79	0.05	0.57	67079.0	588771.36	144
2019-09-11	8.75	8.8	8.71	8.74	-0.03	-0.34	105763.0	924986.97	180
2019-09-10	8.77	8.78	8.74	8.77	-0.04	-0.45	191141.0	1676628.86	309
2019-09-09	8.83	8.83	8.81	8.81	0.04	0.46	321103.0	2828821.54	359
2019-09-08	8.78	8.8	8.77	8.77	-0.02	-0.23	138230.0	1213539.4	199
2019-09-05	8.79	8.82	8.78	8.79	0.0	0.0	168423.0	1481134.91	189
2019-09-04	8.79	8.82	8.78	8.79	-0.01	-0.11	225854.0	1986518.18	218
2019-09-03	8.9	8.9	8.8	8.8	-0.11	-1.23	313566.0	2768922.1	305
2019-09-02	8.92	8.92	8.89	8.91	-0.05	-0.56	378351.0	3369689.73	229
2019-09-01	8.95	8.96	8.92	8.96	0.02	0.22	210459.0	1883397.09	142
2019-08-29	8.92	9.0	8.92	8.94	-0.1	-1.11	237113.0	2127778.09	199
2019-08-28	9.04	9.06	9.04	9.04	-0.01	-0.11	210177.0	1900249.02	144
2019-08-27	8.96	9.06	8.96	9.05	0.08	0.89	577053.0	5211090.77	265
2019-08-26	8.94	9.0	8.91	8.97	-0.03	-0.33	91072.0	815897.44	134
2019-08-25	8.95	9.0	8.88	9.0	0.14	1.58	213711.0	1915963.46	272
2019-08-22	8.98	8.98	8.86	8.86	-0.09	-1.01	102428.0	913918.8	209
2019-08-21	8.91	8.95	8.9	8.95	0.03	0.34	71555.0	638954.94	98
2019-08-20	8.96	8.97	8.92	8.92	-0.08	-0.89	60240.0	538613.36	101
2019-08-19	8.83	9.01	8.83	9.0	0.1	1.12	313583.0	2810166.98	185
2019-08-18	8.97	8.97	8.9	8.9	-0.08	-0.89	76642.0	684094.13	168
2019-08-08	8.81	8.98	8.81	8.98	0.13	1.47	61782.0	549721.49	142
2019-08-07	8.83	8.85	8.83	8.85	0.07	0.8	81012.0	715142.72	127
2019-08-06	8.8	8.82	8.78	8.78	-0.02	-0.23	325673.0	2864570.52	165
2019-08-05	8.95	8.95	8.78	8.8	-0.2	-2.22	326477.0	2887235.13	332
2019-08-04	8.95	9.05	8.9	9.0	0.02	0.22	156668.0	1407932.52	250
2019-08-01	8.9	9.0	8.9	8.98	-0.26	-2.81	415627.0	3712713.62	478
2019-07-31	9.23	9.28	9.21	9.24	0.01	0.11	498139.0	4600392.3	305
2019-07-30	9.17	9.25	9.17	9.23	0.01	0.11	289889.0	2674101.75	225
2019-07-29	9.18	9.25	9.17	9.22	0.05	0.55	202510.0	1864500.07	232
2019-07-28	9.1	9.21	9.1	9.17	0.07	0.77	440958.0	4051449.67	308
2019-07-25	9.08	9.14	9.05	9.1	0.0	0.0	145601.0	1322383.7	247
2019-07-24	9.0	9.16	8.96	9.1	0.29	3.29	1023919.0	9252543.74	728
2019-07-23	8.81	8.81	8.79	8.81	-0.03	-0.34	76062.0	669909.46	95
2019-07-22	8.84	8.85	8.84	8.84	0.0	0.0	59067.0	522299.74	85
2019-07-21	8.81	8.84	8.8	8.84	0.02	0.23	152427.0	1342470.86	141
2019-07-18	8.82	8.84	8.82	8.82	0.0	0.0	176145.0	1554667.73	108
2019-07-17	8.82	8.85	8.82	8.82	-0.01	-0.11	51869.0	457850.29	82
2019-07-16	8.82	8.83	8.82	8.83	0.01	0.11	78542.0	693207.31	114
2019-07-15	8.86	8.88	8.79	8.82	-0.03	-0.34	102057.0	900342.59	106
2019-07-14	8.8	8.85	8.8	8.85	-0.01	-0.11	201577.0	1776813.46	180
2019-07-11	8.86	8.88	8.8	8.86	-0.02	-0.23	97517.0	862962.3	110
2019-07-10	8.91	8.91	8.87	8.88	-0.02	-0.22	88793.0	788729.03	112
2019-07-09	8.88	8.91	8.87	8.9	0.02	0.23	217538.0	1933445.6	165
2019-07-08	8.88	8.92	8.88	8.88	0.0	0.0	131705.0	1170501.7	155
2019-07-07	8.82	8.94	8.82	8.88	0.08	0.91	620260.0	5518659.02	433
2019-07-04	8.77	8.8	8.76	8.8	0.03	0.34	154522.0	1356959.13	139
2019-07-03	8.74	8.77	8.74	8.77	0.02	0.23	57438.0	503076.76	113
2019-07-02	8.73	8.79	8.73	8.75	0.02	0.23	147355.0	1289992.46	158
2019-07-01	8.7	8.73	8.7	8.73	0.03	0.34	41608.0	362670.23	114
2019-06-30	8.66	8.76	8.66	8.7	0.02	0.23	143559.0	1249981.04	231
2019-06-27	8.6	8.9	8.6	8.68	0.15	1.76	894632.0	7827630.58	740
2019-06-26	8.5	8.55	8.5	8.53	0.04	0.47	135368.0	1151789.12	151
2019-06-25	8.46	8.5	8.46	8.49	0.06	0.71	53944.0	457422.45	85
2019-06-24	8.42	8.43	8.4	8.43	-0.03	-0.35	40324.0	339634.3	171
2019-06-23	8.49	8.49	8.46	8.46	0.01	0.12	56846.0	481933.97	163
2019-06-20	8.38	8.45	8.38	8.45	0.05	0.6	203523.0	1716375.73	106
2019-06-19	8.38	8.41	8.37	8.4	0.03	0.36	173366.0	1453491.8	127
2019-06-18	8.37	8.38	8.36	8.37	0.01	0.12	132842.0	1111442.4	116
2019-06-17	8.33	8.42	8.33	8.36	-0.02	-0.24	115434.0	968306.18	133
2019-06-16	8.36	8.4	8.36	8.38	0.04	0.48	111594.0	934049.4	95
2019-06-13	8.34	8.37	8.34	8.34	-0.05	-0.6	62787.0	524267.11	119
2019-06-12	8.38	8.39	8.36	8.39	0.01	0.12	79251.0	663832.09	105
2019-06-11	8.37	8.4	8.37	8.38	-0.02	-0.24	82519.0	692534.7	109
2019-06-10	8.35	8.4	8.35	8.4	0.07	0.84	103234.0	865421.3	121
2019-06-09	8.3	8.33	8.3	8.33	0.04	0.48	43959.0	364981.54	95
2019-05-30	8.3	8.3	8.29	8.29	0.04	0.48	42400.0	351688.94	73
2019-05-29				8.25	0.0	0.0	15978.0	132336.46	61
2019-05-28	8.3	8.3	8.25	8.25	-0.04	-0.48	70250.0	579873.65	102
2019-05-27	8.2	8.29	8.2	8.29	0.03	0.36	21945.0	180952.42	76
2019-05-26	8.34	8.34	8.2	8.26	-0.04	-0.48	168354.0	1390301.52	171
2019-05-23	8.32	8.34	8.3	8.3	-0.02	-0.24	78875.0	656576.27	63
2019-05-22	8.3	8.32	8.29	8.32	0.02	0.24	44253.0	367188.62	74
2019-05-21	8.3	8.33	8.3	8.3	0.0	0.0	82608.0	686001.39	74
2019-05-20	8.32	8.33	8.29	8.3	-0.06	-0.72	78512.0	652702.64	94
2019-05-19	8.32	8.36	8.32	8.36	0.0	0.0	82233.0	686467.43	90
2019-05-16	8.34	8.36	8.32	8.36	0.02	0.24	89264.0	743977.2	90
2019-05-15	8.26	8.34	8.26	8.34	0.08	0.97	48254.0	401712.38	115
2019-05-14	8.3	8.3	8.26	8.26	0.01	0.12	100764.0	834114.12	122
2019-05-13	8.3	8.32	8.25	8.25	-0.03	-0.36	134648.0	1117831.72	178
2019-05-12	8.4	8.4	8.28	8.28	-0.12	-1.43	132408.0	1100046.36	188
2019-05-09	8.36	8.4	8.35	8.4	0.04	0.48	66874.0	560738.71	104
2019-05-08	8.36	8.36	8.36	8.36	0.0	0.0	22434.0	187571.42	78
2019-05-07	8.35	8.37	8.35	8.36	-0.02	-0.24	35833.0	299469.72	78
2019-05-06	8.35	8.38	8.32	8.38	0.0	0.0	80907.0	675101.46	113
2019-05-05	8.33	8.38	8.33	8.38	-0.01	-0.12	70223.0	586095.06	142
2019-05-02	8.4	8.4	8.39	8.39	-0.03	-0.36	43021.0	361173.89	70
2019-05-01	8.38	8.42	8.38	8.42	0.03	0.36	218363.0	1834185.99	135
2019-04-30	8.4	8.4	8.37	8.39	0.01	0.12	148491.0	1245993.89	220
2019-04-29	8.37	8.39	8.36	8.38	-0.02	-0.24	88920.0	744737.72	102
2019-04-28	8.4	8.4	8.38	8.4	0.01	0.12	231705.0	1945310.87	128
2019-04-25	8.36	8.4	8.36	8.39	-0.01	-0.12	156158.0	1310114.44	86
2019-04-24	8.4	8.4	8.33	8.4	0.0	0.0	254861.0	2129088.74	174
2019-04-23	8.38	8.4	8.38	8.4	0.03	0.36	287231.0	2409350.04	111
2019-04-22	8.36	8.38	8.36	8.37	0.0	0.0	97053.0	812581.82	93
2019-04-21	8.38	8.38	8.37	8.37	-0.01	-0.12	32929.0	275896.69	98
2019-04-18	8.4	8.4	8.37	8.38	-0.01	-0.12	78564.0	658823.85	102
2019-04-17	8.4	8.4	8.39	8.39	-0.01	-0.12	175635.0	1475134.65	72
2019-04-16	8.39	8.4	8.38	8.4	0.02	0.24	51818.0	434855.11	82
2019-04-15	8.43	8.43	8.38	8.38	-0.06	-0.71	293433.0	2462563.96	154
2019-04-14	8.37	8.46	8.37	8.44	0.04	0.48	110692.0	933998.92	94
2019-04-11	8.36	8.43	8.35	8.4	0.0	0.0	161728.0	1356370.1	144
2019-04-10	8.4	8.43	8.39	8.4	-0.01	-0.12	127048.0	1068255.18	109
2019-04-09	8.3	8.42	8.3	8.41	0.01	0.12	154291.0	1285776.15	150
2019-04-08	8.38	8.43	8.37	8.4	-0.03	-0.36	127166.0	1066630.42	142
2019-04-07	8.44	8.44	8.38	8.43	-0.01	-0.12	90733.0	763096.29	123
2019-04-04	8.4	8.44	8.35	8.44	0.06	0.72	108808.0	913367.07	154
2019-04-03	8.42	8.43	8.38	8.38	-0.02	-0.24	168770.0	1417704.81	123
2019-04-02	8.45	8.45	8.4	8.4	0.0	0.0	92479.0	778989.44	126
2019-04-01	8.43	8.44	8.4	8.4	-0.07	-0.83	104731.0	881670.88	125
2019-03-31	8.45	8.48	8.4	8.47	0.0	0.0	86628.0	730790.08	142
2019-03-28	8.4	8.47	8.37	8.47	0.07	0.83	231620.0	1955195.51	260
2019-03-27	8.34	8.46	8.34	8.4	0.06	0.72	172683.0	1447752.47	221
2019-03-26	8.39	8.39	8.3	8.34	-0.05	-0.6	245527.0	2049648.57	192
2019-03-25	8.49	8.49	8.35	8.39	-0.1	-1.18	365522.0	3068362.64	214
2019-03-24	8.5	8.54	8.49	8.49	0.0	0.0	184034.0	1566952.99	195
2019-03-21	8.42	8.49	8.42	8.49	0.06	0.71	144505.0	1220992.09	169
2019-03-20	8.5	8.5	8.43	8.43	-0.01	-0.12	119754.0	1012839.17	141
2019-03-19	8.53	8.53	8.44	8.44	-0.11	-1.29	194301.0	1648018.79	257
2019-03-18	8.5	8.55	8.5	8.55	0.0	0.0	98409.0	838695.32	136
2019-03-17	8.6	8.62	8.45	8.55	-0.09	-1.04	312458.0	2656814.28	274
2019-03-14	8.5	8.64	8.4	8.64	0.13	1.53	333772.0	2855464.25	245
2019-03-13	8.5	8.55	8.49	8.51	-0.05	-0.58	290700.0	2476311.47	168
2019-03-12	8.51	8.56	8.46	8.56	0.06	0.71	158859.0	1349548.76	194
2019-03-11	8.43	8.5	8.43	8.5	0.0	0.0	86280.0	730659.6	146
2019-03-10	8.44	8.6	8.42	8.5	0.04	0.47	187030.0	1589437.04	239
2019-03-07	8.44	8.52	8.44	8.46	0.03	0.36	225781.0	1913173.85	252
2019-03-06	8.44	8.44	8.36	8.43	0.03	0.36	109290.0	918342.54	140
2019-03-05	8.39	8.4	8.32	8.4	-0.01	-0.12	78225.0	654271.46	134
2019-03-04	8.3	8.46	8.3	8.41	0.14	1.69	132946.0	1112533.38	222
2019-03-03	8.23	8.27	8.23	8.27	0.05	0.61	81335.0	670980.76	141
2019-02-28	8.23	8.23	8.21	8.22	-0.03	-0.36	75391.0	620257.17	123
2019-02-27	8.27	8.27	8.2	8.25	0.07	0.86	175722.0	1446301.77	197
2019-02-26	8.2	8.24	8.18	8.18	-0.02	-0.24	141112.0	1157689.9	188
2019-02-25	8.2	8.22	8.15	8.2	0.03	0.37	194162.0	1588142.97	164
2019-02-24	8.15	8.2	8.15	8.17	-0.03	-0.37	155473.0	1273077.41	117
2019-02-21	8.19	8.2	8.15	8.2	0.03	0.37	81227.0	665069.47	125
2019-02-20	8.1	8.18	8.1	8.17	0.07	0.86	117719.0	958972.06	130
2019-02-19	8.1	8.1	8.04	8.1	0.0	0.0	203691.0	1645733.37	213
2019-02-18	8.15	8.15	8.1	8.1	-0.04	-0.49	249364.0	2026696.47	261
2019-02-17	8.45	8.51	8.0	8.14	-0.32	-3.78	1547937.0	12678635.85	824
2019-02-14	8.51	8.72	8.46	8.46	-0.25	-2.87	558466.0	4758126.28	380
2019-02-13	8.87	8.88	8.67	8.71	-0.17	-1.91	236163.0	2069590.24	360
2019-02-12	8.44	8.94	8.44	8.88	0.48	5.71	1101456.0	9673033.05	965
2019-02-11	8.37	8.4	8.36	8.4	-0.03	-0.36	45011.0	377268.9	78
2019-02-10	8.36	8.43	8.36	8.43	0.02	0.24	41565.0	348992.22	96
2019-02-07	8.41	8.43	8.39	8.41	-0.03	-0.36	76973.0	647723.81	90
2019-02-06	8.4	8.46	8.39	8.44	0.06	0.72	86599.0	729951.79	105
2019-02-05	8.4	8.4	8.36	8.38	0.03	0.36	49200.0	412153.58	64
2019-02-04	8.35	8.38	8.35	8.35	0.0	0.0	24718.0	206728.45	61
2019-02-03	8.41	8.41	8.35	8.35	-0.09	-1.07	84102.0	704295.62	127
2019-01-31	8.44	8.45	8.44	8.44	0.0	0.0	49345.0	416525.28	85
2019-01-30	8.46	8.46	8.41	8.44	-0.06	-0.71	49171.0	414743.32	97
2019-01-29	8.39	8.5	8.35	8.5	0.11	1.31	177446.0	1491480.25	128
2019-01-28	8.41	8.41	8.39	8.39	-0.02	-0.24	23935.0	201116.6	81
2019-01-27	8.35	8.41	8.35	8.41	-0.04	-0.47	71715.0	601077.13	154
2019-01-24	8.4	8.45	8.4	8.45	-0.01	-0.12	322417.0	2710268.32	86
2019-01-23	8.35	8.46	8.35	8.46	0.06	0.71	58559.0	492676.46	84
2019-01-22	8.35	8.4	8.33	8.4	0.05	0.6	67694.0	566334.27	94
2019-01-21	8.35	8.35	8.3	8.35	0.0	0.0	111049.0	926629.67	90
2019-01-20	8.34	8.42	8.34	8.35	0.01	0.12	71310.0	597482.76	127
2019-01-17	8.36	8.36	8.31	8.34	-0.01	-0.12	65697.0	547527.16	92
2019-01-16	8.4	8.45	8.35	8.35	-0.05	-0.6	62856.0	528076.16	104
2019-01-15	8.4	8.4	8.39	8.4	0.05	0.6	39219.0	329097.17	70
2019-01-14	8.35	8.42	8.35	8.35	-0.08	-0.95	188991.0	1586796.19	106
2019-01-13	8.36	8.43	8.36	8.43	0.04	0.48	78102.0	655867.54	136
2019-01-10	8.4	8.4	8.3	8.39	-0.01	-0.12	158300.0	1323873.6	160
2019-01-09	8.36	8.43	8.35	8.4	0.05	0.6	95927.0	803548.42	123
2019-01-08	8.4	8.4	8.33	8.35	-0.1	-1.18	121167.0	1013250.9	155
2019-01-07	8.4	8.47	8.38	8.45	0.01	0.12	138605.0	1168115.67	197
2019-01-06	8.44	8.45	8.4	8.44	0.0	0.0	155188.0	1308426.32	165
2019-01-03	8.42	8.45	8.4	8.44	0.02	0.24	130512.0	1100722.5	177
2019-01-02	8.3	8.42	8.29	8.42	0.13	1.57	210496.0	1765112.47	248
2019-01-01	8.1	8.3	8.1	8.29	0.13	1.59	69190.0	570872.29	95
2018-12-31	8.18	8.18	8.11	8.16	-0.02	-0.24	123134.0	1004831.94	129
2018-12-30	8.13	8.18	8.12	8.18	0.1	1.24	87612.0	712609.05	109
2018-12-27	8.18	8.18	8.08	8.08	-0.01	-0.12	44123.0	358761.73	101
2018-12-26	8.05	8.21	8.05	8.09	0.04	0.5	192482.0	1566733.71	187
2018-12-25	8.05	8.05	8.04	8.05	0.0	0.0	69295.0	557815.54	80
2018-12-24	8.02	8.05	8.01	8.05	0.07	0.88	184148.0	1477995.28	116
2018-12-23	8.01	8.01	7.98	7.98	-0.07	-0.87	49829.0	398329.96	108
2018-12-20	8.01	8.05	8.0	8.05	0.0	0.0	49538.0	397697.03	67
2018-12-19	8.04	8.05	8.01	8.05	0.02	0.25	26992.0	216663.55	85
2018-12-18	8.01	8.06	8.01	8.03	-0.03	-0.37	70377.0	565422.44	91
2018-12-17	8.06	8.06	8.02	8.06	0.06	0.75	56854.0	457682.42	58
2018-12-16	8.08	8.08	8.0	8.0	-0.06	-0.74	104877.0	842797.83	95
2018-12-13	8.08	8.08	8.06	8.06	-0.03	-0.37	21146.0	170502.74	57
2018-12-12	8.03	8.1	8.01	8.09	0.02	0.25	91251.0	736077.39	91
2018-12-11	8.05	8.07	8.05	8.07	0.01	0.12	32138.0	258999.1	58
2018-12-10	8.06	8.1	8.02	8.06	0.01	0.12	115036.0	926566.69	102
2018-12-09	8.06	8.06	8.05	8.05	-0.02	-0.25	108744.0	875748.62	84
2018-12-06	8.08	8.08	8.07	8.07	0.01	0.12	33130.0	267488.12	47
2018-12-05	8.07	8.07	8.04	8.06	-0.01	-0.12	40365.0	325129.33	72
2018-12-04	8.08	8.08	8.04	8.07	0.0	0.0	153414.0	1238120.43	82
2018-12-03	8.05	8.19	8.05	8.07	0.04	0.5	239974.0	1939747.21	231
2018-12-02	7.99	8.05	7.99	8.03	0.02	0.25	85581.0	685785.09	87
2018-11-29	7.97	8.01	7.97	8.01	0.04	0.5	147797.0	1182809.83	68
2018-11-28	7.98	7.98	7.97	7.97	0.0	0.0	57436.0	458197.03	63
2018-11-27	7.97	7.98	7.97	7.97	-0.03	-0.38	44295.0	353559.75	96
2018-11-26	7.95	8.0	7.95	8.0	0.02	0.25	53842.0	429877.39	82
2018-11-25	7.96	7.98	7.96	7.98	-0.03	-0.37	19406.0	154845.69	54
2018-11-22	7.98	8.01	7.96	8.01	-0.01	-0.12	71091.0	567893.64	61
2018-11-21	7.99	8.02	7.98	8.02	0.01	0.12	69302.0	554541.19	77
2018-11-20	7.96	8.01	7.96	8.01	0.05	0.63	79749.0	637415.23	97
2018-11-19	8.0	8.0	7.96	7.96	-0.04	-0.5	54874.0	437809.21	88
2018-11-18	7.96	8.02	7.96	8.0	0.03	0.38	122214.0	977778.11	119
2018-11-15	7.99	7.99	7.97	7.97	0.0	0.0	49639.0	395833.6	72
2018-11-14	7.99	8.01	7.96	7.97	0.0	0.0	57854.0	462182.86	96
2018-11-13	7.95	7.98	7.95	7.97	-0.03	-0.38	33983.0	270830.8	100
2018-11-12	7.96	8.0	7.96	8.0	0.05	0.63	67997.0	543359.52	102
2018-11-11	7.97	7.97	7.95	7.95	-0.03	-0.38	36875.0	293612.42	83
2018-11-08	8.0	8.01	7.98	7.98	-0.01	-0.13	87212.0	697095.05	97
2018-11-07	8.01	8.01	7.98	7.99	-0.02	-0.25	96088.0	768208.98	77
2018-11-06	7.97	8.02	7.97	8.01	0.01	0.13	224781.0	1797915.81	137
2018-11-05	7.94	8.12	7.94	8.0	0.0	0.0	440572.0	3541626.91	360
2018-11-04	7.97	8.0	7.97	8.0	0.04	0.5	101057.0	807638.7	123
2018-11-01	8.0	8.0	7.94	7.96	-0.04	-0.5	185914.0	1483928.17	147
2018-10-31	7.88	8.0	7.88	8.0	0.1	1.27	169804.0	1352285.11	171
2018-10-30	7.88	7.9	7.87	7.9	0.02	0.25	61933.0	488173.51	88
2018-10-29	7.9	7.95	7.88	7.88	0.01	0.13	91152.0	721261.99	159
2018-10-28	7.85	7.87	7.83	7.87	0.02	0.25	68736.0	539659.37	164
2018-10-25	7.88	7.9	7.82	7.85	-0.03	-0.38	194717.0	1535437.52	165
2018-10-24	7.89	7.89	7.88	7.88	0.0	0.0	44756.0	352284.34	114
2018-10-23	7.92	7.94	7.85	7.88	-0.06	-0.76	74679.0	589031.59	116
2018-10-22	7.85	7.94	7.79	7.94	0.04	0.51	89704.0	703595.93	172
2018-10-21	7.85	7.9	7.83	7.9	-0.04	-0.5	65814.0	517361.3	107
2018-10-18	7.96	7.99	7.94	7.94	-0.04	-0.5	75363.0	599403.19	82
2018-10-17	7.97	7.99	7.97	7.98	0.01	0.13	69124.0	551258.02	81
2018-10-16	7.95	8.0	7.95	7.97	0.0	0.0	70281.0	560402.07	116
2018-10-15	8.0	8.0	7.93	7.97	0.12	1.53	74552.0	594666.27	115
2018-10-14	8.0	8.0	7.7	7.85	-0.15	-1.88	189687.0	1499218.08	271
2018-10-11	8.01	8.08	8.0	8.0	-0.02	-0.25	136681.0	1094515.99	141
2018-10-10	8.05	8.05	8.01	8.02	-0.03	-0.37	66810.0	536076.83	91
2018-10-09	8.05	8.05	8.05	8.05	-0.05	-0.62	28258.0	227252.25	92
2018-10-08	8.04	8.1	8.04	8.1	0.0	0.0	125622.0	1015456.95	141
2018-10-07	8.08	8.1	8.01	8.1	0.0	0.0	123063.0	989508.13	193
2018-10-04	8.05	8.1	8.04	8.1	0.0	0.0	108625.0	874640.25	110
2018-10-03	8.1	8.1	8.1	8.1	0.0	0.0	64041.0	518115.84	116
2018-10-02	8.1	8.1	8.0	8.1	0.05	0.62	233616.0	1876331.98	251
2018-10-01	8.07	8.1	8.05	8.05	0.03	0.37	112921.0	913595.49	153
2018-09-30	8.08	8.1	8.02	8.02	-0.07	-0.87	128473.0	1036393.14	136
2018-09-27	8.1	8.1	8.08	8.09	0.04	0.5	98170.0	794020.99	140
2018-09-26	8.07	8.07	8.04	8.05	-0.05	-0.62	79755.0	642569.43	124
2018-09-25	8.05	8.1	8.02	8.1	0.02	0.25	295893.0	2379118.73	160
2018-09-20	8.08	8.08	8.08	8.08	0.03	0.37	14603.0	117912.87	67
2018-09-19	8.05	8.05	8.05	8.05	-0.01	-0.12	69446.0	559418.86	124
2018-09-18	8.05	8.06	8.05	8.06	0.0	0.0	49594.0	399624.69	111
2018-09-17	8.03	8.15	8.03	8.06	-0.06	-0.74	228767.0	1850609.6	136
2018-09-16	8.1	8.15	8.06	8.12	0.06	0.74	232095.0	1883167.84	188
2018-09-13	8.05	8.1	8.03	8.06	-0.02	-0.25	99124.0	798497.71	120
2018-09-12	8.08	8.1	8.05	8.08	-0.01	-0.12	174370.0	1408339.08	112
2018-09-11	8.1	8.1	8.08	8.09	0.02	0.25	81524.0	660023.9	97
2018-09-10	8.14	8.14	8.07	8.07	-0.09	-1.1	168480.0	1365510.35	162
2018-09-09	8.13	8.16	8.12	8.16	0.0	0.0	102305.0	833743.3	141
2018-09-06	8.17	8.17	8.11	8.16	-0.06	-0.73	165320.0	1347619.33	205
2018-09-05	8.23	8.23	8.18	8.22	-0.07	-0.84	132415.0	1086824.85	157
2018-09-04	8.24	8.3	8.24	8.29	0.08	0.97	158339.0	1307445.79	173
2018-09-03	8.17	8.24	8.17	8.21	-0.06	-0.73	86904.0	714124.95	143
2018-09-02	8.16	8.29	8.16	8.27	0.11	1.35	104146.0	853977.01	226
2018-08-30	8.3	8.3	8.16	8.16	-0.15	-1.81	159330.0	1306247.55	335
2018-08-29	8.17	8.5	8.13	8.31	0.13	1.59	473692.0	3966752.46	453
2018-08-28	8.25	8.25	8.14	8.18	-0.03	-0.37	153837.0	1260985.72	283
2018-08-27	8.27	8.28	8.21	8.21	-0.09	-1.08	61108.0	504723.42	150
2018-08-26	8.3	8.3	8.3	8.3	0.05	0.61	28064.0	232412.83	106
2018-08-16	8.28	8.29	8.25	8.25	-0.04	-0.48	187744.0	1552805.26	222
2018-08-15	8.34	8.37	8.29	8.29	-0.03	-0.36	126603.0	1054534.02	170
2018-08-14	8.31	8.35	8.28	8.32	-0.03	-0.36	142489.0	1184876.7	237
2018-08-13	8.4	8.44	8.35	8.35	-0.07	-0.83	81074.0	680199.51	165
2018-08-12	8.53	8.53	8.3	8.42	-0.11	-1.29	159633.0	1346177.82	250
2018-08-09	8.55	8.55	8.48	8.53	-0.02	-0.23	230243.0	1961275.0	189
2018-08-08	8.63	8.63	8.55	8.55	-0.06	-0.7	143540.0	1234120.95	164
2018-08-07	8.6	8.65	8.6	8.61	-0.04	-0.46	78129.0	672897.87	133
2018-08-06	8.65	8.65	8.63	8.65	0.0	0.0	65756.0	568597.75	101
2018-08-05	8.72	8.72	8.65	8.65	-0.07	-0.8	104609.0	909057.44	142
2018-08-02	8.68	8.72	8.6	8.72	0.08	0.93	139332.0	1210068.5	183
2018-08-01	8.6	8.7	8.6	8.64	0.02	0.23	76420.0	661780.91	162
2018-07-31	8.59	8.62	8.59	8.62	0.06	0.7	99859.0	859455.62	214
2018-07-30	8.57	8.58	8.56	8.56	-0.01	-0.12	79997.0	685521.6	114
2018-07-29	8.6	8.63	8.57	8.57	-0.01	-0.12	70765.0	608267.42	159
2018-07-26	8.6	8.61	8.54	8.58	0.0	0.0	124358.0	1065553.11	215
2018-07-25	8.55	8.59	8.52	8.58	0.01	0.12	76666.0	655285.66	201
2018-07-24	8.65	8.66	8.57	8.57	-0.09	-1.04	226319.0	1948160.46	232
2018-07-23	8.85	8.85	8.6	8.66	-0.12	-1.37	282704.0	2461178.24	342
2018-07-22	8.8	8.82	8.77	8.78	-0.06	-0.68	107369.0	944790.69	215
2018-07-19	8.82	8.84	8.8	8.84	-0.05	-0.56	263578.0	2323407.46	248
2018-07-18	8.94	8.94	8.82	8.89	-0.01	-0.11	192697.0	1710007.53	238
2018-07-17	8.94	8.96	8.9	8.9	-0.01	-0.11	297089.0	2651370.16	245
2018-07-16	8.95	8.95	8.88	8.91	0.01	0.11	124954.0	1114823.48	157
2018-07-15	8.83	8.9	8.82	8.9	0.02	0.23	143963.0	1273928.92	187
2018-07-12	8.84	8.92	8.84	8.88	0.02	0.23	76623.0	680187.4	108
2018-07-11	8.84	8.9	8.84	8.86	0.0	0.0	70005.0	621210.59	108
2018-07-10	8.84	8.89	8.84	8.86	-0.03	-0.34	64366.0	570681.22	112
2018-07-09	8.89	8.91	8.84	8.89	0.06	0.68	80205.0	712516.99	123
2018-07-08	8.84	8.85	8.83	8.83	-0.02	-0.23	63235.0	559199.4	116
2018-07-05	8.87	8.97	8.85	8.85	-0.07	-0.78	175080.0	1555241.84	207
2018-07-04	8.92	8.93	8.9	8.92	-0.06	-0.67	76398.0	681278.14	118
2018-07-03	8.9	8.98	8.9	8.98	0.06	0.67	109457.0	977973.93	142
2018-07-02	9.1	9.18	8.9	8.92	-0.14	-1.55	605973.0	5455400.73	457
2018-07-01	8.87	9.3	8.87	9.06	0.21	2.37	1297152.0	11866035.86	859
2018-06-28	8.83	8.85	8.83	8.85	0.02	0.23	55182.0	487787.4	98
2018-06-27	8.82	8.83	8.81	8.83	0.03	0.34	26099.0	230324.27	76
2018-06-26	8.85	8.85	8.8	8.8	-0.06	-0.68	144977.0	1280752.85	115
2018-06-25	8.89	8.92	8.86	8.86	-0.04	-0.45	71562.0	635825.55	116
2018-06-24	8.9	8.9	8.85	8.9	0.0	0.0	91210.0	809624.01	135
2018-06-21	8.9	8.9	8.9	8.9	0.01	0.11	35156.0	313073.39	61
2018-06-20	8.98	8.98	8.72	8.89	-0.09	-1.0	210388.0	1863095.1	159
2018-06-12	8.92	9.0	8.92	8.98	0.07	0.79	95511.0	855552.34	99
2018-06-11	8.91	8.91	8.91	8.91	-0.01	-0.11	32772.0	292305.8	84
2018-06-10	8.97	9.0	8.92	8.92	-0.05	-0.56	117789.0	1055477.84	166
2018-06-07	8.92	8.97	8.9	8.97	0.04	0.45	120469.0	1074285.82	114
2018-06-06	8.91	8.97	8.91	8.93	-0.01	-0.11	113086.0	1010757.99	124
2018-06-05	8.9	8.94	8.9	8.94	0.01	0.11	143140.0	1276458.06	90
2018-06-04	8.93	8.93	8.93	8.93	0.0	0.0	108433.0	968225.29	97
2018-06-03	8.9	8.94	8.9	8.93	-0.02	-0.22	84374.0	752727.45	120
2018-05-31	8.9	8.95	8.9	8.95	0.05	0.56	133632.0	1193530.91	101
2018-05-30	8.87	8.96	8.87	8.9	-0.01	-0.11	111665.0	995360.54	100
2018-05-29	8.86	8.93	8.85	8.91	0.01	0.11	106150.0	945265.4	104
2018-05-28	8.89	8.91	8.86	8.9	-0.01	-0.11	84250.0	749012.27	106
2018-05-27	8.9	8.91	8.89	8.91	-0.02	-0.22	106771.0	950528.32	105
2018-05-24	8.8	8.93	8.8	8.92	0.09	1.02	353023.0	3136711.72	220
2018-05-23	8.82	8.83	8.81	8.83	0.0	0.0	45902.0	404869.14	79
2018-05-22	8.78	8.83	8.78	8.83	0.05	0.57	123992.0	1093189.98	115
2018-05-21	8.77	8.82	8.77	8.78	-0.01	-0.11	245853.0	2157636.95	125
2018-05-20	8.82	8.82	8.77	8.79	0.0	0.0	239968.0	2112101.33	133
2018-05-17	8.79	8.81	8.79	8.79	0.03	0.34	382153.0	3362550.49	166
2018-05-16	8.76	8.77	8.74	8.76	0.0	0.0	569205.0	4982695.37	246
2018-05-15	8.77	8.79	8.74	8.76	-0.01	-0.11	259199.0	2271707.69	297
2018-05-14	8.84	8.84	8.75	8.77	-0.05	-0.57	280941.0	2472001.7	316
2018-05-13	8.81	8.85	8.81	8.82	0.0	0.0	146462.0	1292864.52	196
2018-05-10	8.85	8.87	8.78	8.82	-0.05	-0.56	351990.0	3104623.35	280
2018-05-09	8.9	8.9	8.8	8.87	-0.03	-0.34	308249.0	2729234.74	307
2018-05-08	8.96	8.98	8.88	8.9	-0.09	-1.0	476315.0	4246332.49	261
2018-05-07	9.0	9.02	8.96	8.99	0.01	0.11	176668.0	1589562.41	205
2018-05-06	8.99	9.0	8.96	8.98	0.0	0.0	175550.0	1574870.24	208
2018-05-03	8.99	9.0	8.97	8.98	-0.01	-0.11	135020.0	1213710.3	196
2018-05-02	9.0	9.0	8.98	8.99	0.0	0.0	110659.0	995455.68	173
2018-05-01	9.02	9.03	8.98	8.99	-0.05	-0.55	668712.0	6022019.79	278
2018-04-30	9.15	9.15	9.02	9.04	-0.1	-1.09	234006.0	2120630.01	271
2018-04-29	9.15	9.19	9.11	9.14	0.01	0.11	391055.0	3577557.02	337
2018-04-26	9.0	9.18	8.95	9.13	0.14	1.56	1109772.0	10075945.41	662
2018-04-25	8.96	9.0	8.94	8.99	0.0	0.0	190420.0	1708969.26	185
2018-04-24	8.98	9.0	8.94	8.99	0.01	0.11	396124.0	3555422.87	273
2018-04-23	8.96	9.0	8.95	8.98	0.02	0.22	178006.0	1597197.46	236
2018-04-22	8.97	8.97	8.92	8.96	0.02	0.22	143531.0	1283441.6	218
2018-04-19	9.0	9.0	8.94	8.94	-0.05	-0.56	299565.0	2687728.87	326
2018-04-18	8.95	9.0	8.93	8.99	0.05	0.56	448252.0	4024395.59	376
2018-04-17	8.9	8.95	8.89	8.94	0.04	0.45	270224.0	2407888.87	287
2018-04-16	8.88	8.95	8.88	8.9	0.0	0.0	180517.0	1609275.11	303
2018-04-15	8.85	8.92	8.84	8.9	0.03	0.34	238972.0	2126734.18	298
2018-04-12	8.88	8.9	8.82	8.87	-0.02	-0.22	327003.0	2896960.84	285
2018-04-11	8.93	8.94	8.85	8.89	-0.05	-0.56	380829.0	3392696.39	436
2018-04-10	8.95	8.98	8.94	8.94	-0.01	-0.11	250220.0	2238801.52	258
2018-04-09	8.95	9.0	8.93	8.95	0.0	0.0	282931.0	2533047.54	370
2018-04-08	8.97	9.0	8.95	8.95	0.01	0.11	447367.0	4015627.31	438
2018-04-05	8.94	8.97	8.9	8.94	0.01	0.11	294729.0	2629893.89	412
2018-04-04	8.97	8.98	8.94	8.93	-0.03	-0.33	306671.0	2745416.96	389
2018-04-03	8.98	8.99	8.96	8.96	-0.04	-0.44	520448.0	4670642.5	366
2018-04-02	8.98	9.01	8.97	9.0	0.02	0.22	518680.0	4663868.46	386
2018-04-01	9.0	9.0	8.98	8.98	-0.03	-0.33	337691.0	3034653.04	377
2018-03-29	9.01	9.02	8.96	9.01	0.01	0.11	291470.0	2623059.33	453
2018-03-28	9.04	9.05	9.0	9.0	-0.03	-0.33	595932.0	5368396.81	647
2018-03-27	9.06	9.07	9.0	9.03	-0.04	-0.44	658785.0	5949345.26	932
2018-03-26	9.15	9.16	9.07	9.07	-0.1	-1.09	1089978.0	9914470.41	1077
2018-03-25	9.1	9.22	9.06	9.17	0.04	0.44	1685595.0	15405484.87	1558
2018-03-22	9.17	9.32	9.13	9.13	-0.2	-2.14	2008377.0	18394096.84	1803
2018-03-21	9.51	9.64	9.31	9.33	-0.29	-3.01	2333278.0	22017253.34	2992
2018-03-20	9.52	10.06	9.52	9.62	-0.38	-3.8	8390138.0	82560393.89	5593
