# Supplementary material for: Effective short-term forecasts of Saudi stock price trends using technical indicators and large-scale multivariate time series
Source: PeerJ Comput Sci. 2023 Jan 6;9:e1205. doi: 10.7717/peerj-cs.1205 (PMC10280263; doi:10.7717/peerj-cs.1205)
Supplement: Supplemental Information 3 [file peerj-cs-09-1205-s003.zip › TASI Dataset 2021/YCC_3060.csv]

date	open	high	low	close	change	change_percent	volume_traded	value_traded_SAR	number_trades
2020-03-19	25.1	26.4	25.05	25.2	-0.25	-0.98	933888.0	23815373.55	1264
2020-03-18	25.0	25.7	24.9	25.45	0.45	1.8	297240.0	7521517.12	510
2020-03-17	24.5	25.0	23.84	25.0	1.0	4.17	260537.0	6347527.34	580
2020-03-16	25.1	25.1	24.0	24.0	-1.6	-6.25	421906.0	10361437.78	863
2020-03-15	27.0	27.2	25.5	25.6	-0.8	-3.03	599773.0	15377648.14	825
2020-03-12	26.5	27.05	26.2	26.4	-2.5	-8.65	1118102.0	29545307.7	1180
2020-03-11	30.9	30.9	28.0	28.9	-1.85	-6.02	713545.0	21049953.65	1433
2020-03-10	30.0	30.8	28.6	30.75	2.2	7.71	714576.0	21310812.85	1143
2020-03-09	28.55	29.1	28.55	28.55	-3.15	-9.94	936887.0	26776271.1	686
2020-03-08	32.0	32.5	31.5	31.7	-3.3	-9.43	621608.0	19734572.8	816
2020-03-05	35.3	35.65	34.7	35.0	0.35	1.01	350097.0	12303070.4	934
2020-03-04	34.9	35.5	34.65	34.65	-0.25	-0.72	495688.0	17313773.4	1274
2020-03-03	35.0	35.95	34.3	34.9	0.25	0.72	567632.0	19838077.35	897
2020-03-02	35.6	37.05	34.4	34.65	-1.35	-3.75	488346.0	17509864.9	915
2020-03-01	35.15	36.1	34.0	36.0	-0.9	-2.44	681942.0	23490606.25	852
2020-02-27	37.4	37.5	36.65	36.9	-1.3	-3.4	155097.0	5735580.3	392
2020-02-26	37.9	38.2	37.15	38.2	-0.4	-1.04	163051.0	6170090.9	386
2020-02-25	36.15	38.6	36.15	38.6	0.6	1.58	330950.0	12246920.05	624
2020-02-24	39.5	39.55	37.55	38.0	-1.7	-4.28	238101.0	9174725.4	530
2020-02-23	40.25	40.25	39.0	39.7	-0.55	-1.37	408098.0	16302945.15	258
2020-02-20	39.85	40.6	39.85	40.25	0.0	0.0	125257.0	5058599.6	274
2020-02-19	39.8	40.25	39.8	40.25	0.25	0.63	70534.0	2828477.05	208
2020-02-18	40.0	40.0	39.75	40.0	-0.2	-0.5	21823.0	871111.25	130
2020-02-17	40.1	40.2	39.95	40.2	0.15	0.37	174567.0	6989697.1	188
2020-02-16	39.8	40.25	39.7	40.05	-0.05	-0.12	84916.0	3398259.9	178
2020-02-13	39.6	40.1	39.55	40.1	0.5	1.26	139798.0	5556233.25	315
2020-02-12	39.0	39.7	38.9	39.6	0.7	1.8	438175.0	17133618.65	339
2020-02-11	39.0	39.3	38.8	38.9	0.2	0.52	674686.0	26294783.4	359
2020-02-10	38.7	39.05	38.1	38.7	0.15	0.39	412891.0	15977701.4	388
2020-02-09	39.4	39.4	38.0	38.55	-0.85	-2.16	338514.0	13160469.05	311
2020-02-06	39.65	40.25	39.3	39.4	0.0	0.0	328086.0	13111292.3	318
2020-02-05	40.0	40.0	39.0	39.4	-0.2	-0.51	422190.0	16679844.8	836
2020-02-04	40.2	40.2	39.25	39.6	-0.4	-1.0	313193.0	12488407.45	484
2020-02-03	40.5	40.5	39.9	40.0	-0.15	-0.37	1115816.0	44824501.25	609
2020-02-02	40.0	41.4	39.85	40.15	-0.6	-1.47	581104.0	23613976.95	550
2020-01-30	41.15	41.15	40.7	40.75	-0.35	-0.85	476997.0	19492707.35	373
2020-01-29	40.65	41.9	40.65	41.1	0.2	0.49	223151.0	9267523.2	509
2020-01-28	40.0	41.0	40.0	40.9	0.4	0.99	174113.0	7098221.2	500
2020-01-27	41.9	41.95	40.2	40.5	-1.35	-3.23	201961.0	8304989.95	397
2020-01-26	41.0	41.9	40.6	41.85	0.85	2.07	463999.0	19139503.0	630
2020-01-23	40.05	41.2	40.0	41.0	1.0	2.5	829891.0	33873634.85	1535
2020-01-22	38.9	40.4	38.9	40.0	1.05	2.7	437687.0	17359267.0	917
2020-01-21	38.65	39.0	38.3	38.95	0.35	0.91	145432.0	5612386.7	506
2020-01-20	39.4	39.4	38.3	38.6	-0.9	-2.28	211051.0	8203363.7	471
2020-01-19	39.7	39.8	39.45	39.5	0.0	0.0	234034.0	9252513.8	351
2020-01-16	39.6	39.8	39.3	39.5	0.1	0.25	176660.0	6981069.25	378
2020-01-15	40.1	40.3	39.35	39.4	-0.8	-1.99	233956.0	9271169.1	650
2020-01-14	40.6	40.75	40.0	40.2	-0.2	-0.5	224993.0	9103617.2	482
2020-01-13	39.5	40.95	39.5	40.4	0.65	1.64	396337.0	16055495.5	695
2020-01-12	39.5	40.0	39.3	39.75	0.45	1.15	139524.0	5568593.25	260
2020-01-09	38.5	39.45	37.9	39.3	2.0	5.36	362268.0	14002692.95	558
2020-01-08	36.15	37.35	36.15	37.3	0.6	1.63	251058.0	9296715.7	458
2020-01-07	37.45	37.9	36.5	36.7	-0.75	-2.0	214929.0	7963395.45	437
2020-01-06	37.7	38.0	37.2	37.45	-0.65	-1.71	142332.0	5313932.85	418
2020-01-05	38.0	39.2	37.75	38.1	-1.15	-2.93	162943.0	6279588.9	231
2020-01-02	39.75	40.0	39.2	39.25	-0.4	-1.01	138120.0	5451875.9	272
2020-01-01	38.2	39.7	38.2	39.65	1.5	3.93	239110.0	9356960.95	338
2019-12-31	38.7	38.85	38.15	38.15	-0.55	-1.42	107155.0	4133982.8	261
2019-12-30	38.75	38.85	38.55	38.7	-0.05	-0.13	70489.0	2729302.25	180
2019-12-29	38.5	38.95	38.0	38.75	0.3	0.78	266829.0	10295982.5	367
2019-12-26	37.95	38.5	37.95	38.45	0.35	0.92	56307.0	2153726.55	159
2019-12-25	38.25	38.25	37.7	38.1	-0.2	-0.52	45945.0	1747740.55	115
2019-12-24	38.55	38.65	37.75	38.3	-0.25	-0.65	189379.0	7238847.9	341
2019-12-23	39.0	39.0	38.5	38.55	-0.45	-1.15	106567.0	4117517.0	281
2019-12-22	39.2	39.2	38.5	39.0	-0.7	-1.76	196654.0	7662322.3	347
2019-12-19	39.35	39.7	38.8	39.7	0.2	0.51	102268.0	4019618.1	286
2019-12-18	38.7	39.5	38.6	39.5	0.65	1.67	111227.0	4344682.25	271
2019-12-17	40.0	40.0	38.85	38.85	-0.6	-1.52	85721.0	3369365.4	268
2019-12-16	38.45	40.1	38.45	39.45	0.25	0.64	221351.0	8789876.35	290
2019-12-15	38.4	39.2	38.4	39.2	0.75	1.95	92657.0	3591934.45	121
2019-12-12	38.7	39.8	38.2	38.45	-0.6	-1.54	215912.0	8392519.55	274
2019-12-11	38.15	39.8	38.1	39.05	0.35	0.9	230106.0	9019843.6	395
2019-12-10	39.0	39.3	38.4	38.7	-1.0	-2.52	193047.0	7469798.6	367
2019-12-09	39.3	40.2	39.3	39.7	0.5	1.28	509606.0	20317118.5	547
2019-12-08	38.5	39.2	38.4	39.2	0.85	2.22	431475.0	16801364.6	343
2019-12-05	37.45	38.45	37.3	38.35	0.9	2.4	872169.0	33153033.15	622
2019-12-04	36.55	37.6	36.2	37.45	0.95	2.6	235199.0	8702080.45	461
2019-12-03	35.3	36.75	35.3	36.5	1.3	3.69	479530.0	17345243.95	683
2019-12-02	34.6	35.25	34.6	35.2	0.2	0.57	154178.0	5406836.7	249
2019-12-01	34.25	35.0	34.25	35.0	0.65	1.89	141127.0	4905580.35	161
2019-11-28	34.6	35.05	34.1	34.35	-0.45	-1.29	158120.0	5465525.4	193
2019-11-27	35.0	35.05	34.6	34.8	-0.25	-0.71	79060.0	2756634.5	110
2019-11-26	34.65	35.05	34.65	35.05	0.05	0.14	166387.0	5811240.55	144
2019-11-25	35.0	35.0	34.6	35.0	-0.1	-0.28	115162.0	4018827.55	151
2019-11-24	34.95	35.1	34.75	35.1	0.15	0.43	387034.0	13541919.15	382
2019-11-21	34.7	35.0	34.7	34.95	0.1	0.29	102378.0	3569606.8	152
2019-11-20	34.55	34.85	34.25	34.85	0.6	1.75	166035.0	5743115.6	216
2019-11-19	34.35	34.6	34.0	34.25	-0.1	-0.29	206159.0	7068899.05	238
2019-11-18	34.8	34.8	34.2	34.35	-0.4	-1.15	147334.0	5060853.35	251
2019-11-17	34.55	34.9	34.45	34.75	-0.15	-0.43	92395.0	3207262.5	186
2019-11-14	32.7	34.9	32.7	34.9	1.25	3.71	570968.0	19569022.25	728
2019-11-13	33.8	33.8	33.5	33.65	-0.05	-0.15	83691.0	2815772.75	129
2019-11-12	33.5	33.8	33.0	33.7	0.25	0.75	174191.0	5846063.1	262
2019-11-11	33.5	33.8	33.25	33.45	-0.1	-0.3	75506.0	2530738.75	234
2019-11-10	33.45	34.0	33.3	33.55	0.2	0.6	167492.0	5658675.9	256
2019-11-07	33.0	33.4	33.0	33.35	0.35	1.06	214130.0	7103076.95	385
2019-11-06	32.6	33.15	32.6	33.0	0.65	2.01	295383.0	9743141.85	379
2019-11-05	31.9	32.45	31.9	32.35	0.55	1.73	181043.0	5839052.7	349
2019-11-04	31.35	31.8	31.0	31.8	0.45	1.44	294800.0	9305699.6	662
2019-11-03	30.55	31.95	30.55	31.35	-0.65	-2.03	246193.0	7701847.5	516
2019-10-31	32.35	32.75	32.0	32.0	-0.4	-1.23	168175.0	5434521.35	350
2019-10-30	32.75	33.0	32.1	32.4	-0.4	-1.22	363077.0	11819260.25	1113
2019-10-29	34.4	34.4	32.55	32.8	-2.0	-5.75	663329.0	21991440.45	1452
2019-10-28	34.55	35.2	34.15	34.8	0.4	1.16	510837.0	17812017.5	1029
2019-10-27	33.5	34.5	33.5	34.4	0.7	2.08	170256.0	5807952.6	273
2019-10-24	33.7	33.8	33.65	33.7	-0.1	-0.3	54368.0	1832368.35	126
2019-10-23	34.05	34.1	33.6	33.8	-0.2	-0.59	86571.0	2927155.9	181
2019-10-22	33.35	34.0	32.7	34.0	1.1	3.34	274980.0	9164442.0	337
2019-10-21	32.95	33.0	32.5	32.9	0.0	0.0	200577.0	6557007.1	257
2019-10-20	33.85	33.85	32.9	32.9	0.0	0.0	460401.0	15462519.15	504
2019-10-17	32.5	32.9	31.7	32.9	0.4	1.23	231189.0	7504537.0	442
2019-10-16	32.0	32.5	30.9	32.5	0.8	2.52	605649.0	19082353.75	423
2019-10-15	32.15	32.15	31.65	31.7	-0.7	-2.16	97696.0	3105829.05	141
2019-10-14	32.7	32.7	32.2	32.4	-0.15	-0.46	166886.0	5402460.25	191
2019-10-13	33.65	34.0	32.55	32.55	-0.85	-2.54	128773.0	4276765.55	200
2019-10-10	33.45	33.8	33.3	33.4	-0.2	-0.6	118642.0	3985588.65	243
2019-10-09	34.95	34.95	33.6	33.6	-1.1	-3.17	174049.0	5944502.65	289
2019-10-08	35.0	35.0	34.2	34.7	-0.3	-0.86	236408.0	8114195.65	334
2019-10-07	34.5	35.0	34.2	35.0	0.7	2.04	298720.0	10318886.3	277
2019-10-06	33.5	34.3	33.5	34.3	-0.1	-0.29	360083.0	12235770.1	438
2019-10-03	35.1	35.1	34.4	34.4	-0.8	-2.27	296782.0	10293230.95	307
2019-10-02	35.1	35.7	35.0	35.2	0.15	0.43	260479.0	9216007.2	389
2019-10-01	34.7	35.3	34.7	35.05	0.4	1.15	234222.0	8210650.6	308
2019-09-30	34.05	34.7	34.05	34.65	0.55	1.61	240839.0	8324996.4	263
2019-09-29	33.55	34.45	33.5	34.1	0.6	1.79	189666.0	6463426.35	260
2019-09-26	33.65	33.9	33.45	33.5	-0.05	-0.15	272914.0	9180467.95	189
2019-09-25	34.7	34.95	33.5	33.55	-0.55	-1.61	480763.0	16475738.75	547
2019-09-24	33.15	34.45	33.15	34.1	1.1	3.33	510650.0	17348963.15	523
2019-09-22	31.9	33.0	31.7	33.0	1.35	4.27	153495.0	4994842.35	243
2019-09-19	31.45	31.65	30.8	31.65	0.3	0.96	900500.0	28356079.6	535
2019-09-18	31.65	31.65	31.1	31.35	0.6	1.95	147397.0	4608112.0	298
2019-09-17	31.35	31.45	30.75	30.75	-0.55	-1.76	170167.0	5306367.25	326
2019-09-16	32.2	32.3	31.3	31.3	-0.6	-1.88	206564.0	6527263.5	460
2019-09-15	32.0	32.0	31.65	31.9	-0.35	-1.09	157354.0	5011479.1	237
2019-09-12	32.35	32.65	32.2	32.25	-0.05	-0.15	188532.0	6131532.55	302
2019-09-11	33.7	33.7	32.0	32.3	-1.35	-4.01	328022.0	10753135.55	544
2019-09-10	34.2	34.2	33.65	33.65	-0.55	-1.61	202931.0	6858168.9	263
2019-09-09	33.5	34.25	33.25	34.2	1.0	3.01	577920.0	19667992.4	534
2019-09-08	33.25	33.4	33.2	33.2	0.05	0.15	80970.0	2697777.35	161
2019-09-05	33.55	33.65	33.15	33.15	-0.35	-1.04	135304.0	4535056.6	199
2019-09-04	33.65	33.65	33.4	33.5	-0.1	-0.3	137423.0	4604866.0	348
2019-09-03	33.7	33.95	33.5	33.6	-0.25	-0.74	130572.0	4403869.75	233
2019-09-02	34.0	34.0	33.65	33.85	-0.05	-0.15	263087.0	8895091.65	295
2019-09-01	34.0	34.0	33.65	33.9	-0.2	-0.59	89310.0	3021205.05	142
2019-08-29	33.55	34.35	33.55	34.1	0.4	1.19	625361.0	21266492.8	664
2019-08-28	33.0	33.85	33.0	33.7	-0.3	-0.88	219522.0	7370023.85	431
2019-08-27	33.0	34.0	32.2	34.0	1.6	4.94	964502.0	32423516.6	1104
2019-08-26	32.2	33.0	32.0	32.4	0.2	0.62	158339.0	5126029.95	308
2019-08-25	32.6	32.7	32.1	32.2	-0.65	-1.98	186583.0	6051720.55	333
2019-08-22	33.15	33.15	32.6	32.85	-0.45	-1.35	119071.0	3916386.95	233
2019-07-03	32.0	32.3	31.75	31.85	-0.15	-0.47	306960.0	9828018.9	452
2019-07-02	31.5	32.0	31.5	32.0	0.55	1.75	643712.0	20472537.35	605
2019-07-01	30.95	31.45	30.9	31.45	0.55	1.78	295154.0	9204808.55	330
2019-06-30	30.75	30.9	30.55	30.9	0.4	1.31	211041.0	6488279.5	316
2019-06-27	29.95	30.5	29.9	30.5	0.6	2.01	235196.0	7090170.0	411
2019-06-26	30.5	30.75	29.9	29.9	-0.5	-1.64	207388.0	6289796.75	446
2019-06-25	30.0	30.4	30.0	30.4	0.15	0.5	86632.0	2614148.35	239
2019-06-24	30.9	30.9	29.95	30.25	-0.35	-1.14	138485.0	4192624.8	245
2019-06-23	31.0	31.0	30.45	30.6	-0.55	-1.77	178993.0	5482889.95	254
2019-06-20	30.85	31.45	30.65	31.15	0.15	0.48	682619.0	21275742.8	574
2019-06-19	31.35	31.5	31.0	31.0	-0.35	-1.12	256637.0	8039389.35	435
2019-06-18	30.75	31.35	30.35	31.35	0.55	1.79	355473.0	10946277.85	521
2019-06-17	30.35	31.3	30.25	30.8	0.65	2.16	349739.0	10790086.95	453
2019-06-16	30.0	30.45	29.85	30.15	0.5	1.69	346621.0	10464727.35	443
2019-06-13	30.0	30.15	29.5	29.65	-0.7	-2.31	220825.0	6581270.55	330
2019-06-12	30.5	30.5	30.0	30.35	-0.15	-0.49	104138.0	3141204.75	219
2019-06-11	30.5	30.5	30.05	30.5	-0.05	-0.16	272780.0	8285245.3	267
2019-06-10	30.15	30.9	30.15	30.55	0.45	1.5	531494.0	16144863.95	401
2019-06-09	30.0	30.35	29.5	30.1	0.15	0.5	213940.0	6404502.75	312
2019-05-30	29.8	30.0	29.1	29.95	1.2	4.17	412986.0	12283384.0	409
2019-05-29	29.95	29.95	28.55	28.75	-1.2	-4.01	123415.0	3574075.35	424
2019-05-28	27.7	29.95	27.7	29.95	2.35	8.51	1043395.0	30882293.15	847
2019-05-27	27.45	27.65	27.3	27.6	0.0	0.0	90882.0	2493842.6	170
2019-05-26	27.75	27.8	27.3	27.6	-0.4	-1.43	113795.0	3155400.4	169
2019-05-23	27.8	28.0	27.5	28.0	0.0	0.0	119919.0	3332219.55	232
2019-05-22	27.85	28.1	27.55	28.0	0.15	0.54	84227.0	2353261.65	191
2019-05-21	27.2	27.9	27.2	27.85	0.95	3.53	174691.0	4839587.2	269
2019-05-20	27.2	27.3	26.9	26.9	-0.3	-1.1	126349.0	3429665.85	195
2019-05-19	28.65	28.75	27.2	27.2	-1.3	-4.56	409027.0	11261247.25	446
2019-05-16	28.3	29.45	28.3	28.5	0.3	1.06	404364.0	11621503.8	442
2019-05-15	27.55	28.8	27.55	28.2	0.5	1.81	572186.0	16038059.9	679
2019-05-14	27.1	28.4	27.1	27.7	0.15	0.54	308864.0	8574167.5	411
2019-05-13	28.6	28.75	27.5	27.55	-1.15	-4.01	235451.0	6588248.4	347
2019-05-12	29.5	29.5	28.65	28.7	-1.05	-3.53	151420.0	4378105.95	318
2019-05-09	29.6	29.85	29.0	29.75	0.0	0.0	197926.0	5855325.25	287
2019-05-08	29.9	29.9	29.4	29.75	-0.05	-0.17	149988.0	4448865.45	287
2019-05-07	29.45	29.95	29.0	29.8	0.2	0.68	506686.0	14958427.2	687
2019-05-06	29.45	29.6	28.5	29.6	-0.4	-1.33	493509.0	14327006.75	577
2019-05-05	30.6	30.75	29.7	30.0	-0.6	-1.96	303856.0	9145257.1	391
2019-05-02	31.45	32.05	30.6	30.6	-0.6	-1.92	905811.0	28459149.4	851
2019-05-01	30.5	31.3	30.3	31.2	1.35	4.52	958061.0	29604997.4	1062
2019-04-30	29.5	30.45	29.5	29.85	0.65	2.23	1046869.0	31461276.6	1199
2019-04-29	29.0	29.25	28.6	29.2	0.45	1.57	383869.0	11142286.35	293
2019-04-28	29.0	29.45	28.75	28.75	-0.35	-1.2	179355.0	5209680.35	191
2019-04-25	28.8	29.8	28.8	29.1	0.3	1.04	564149.0	16608791.25	688
2019-04-24	27.55	29.45	27.55	28.8	1.2	4.35	822561.0	23529861.35	1064
2019-04-23	27.5	27.9	27.4	27.6	-0.1	-0.36	171184.0	4728558.15	223
2019-04-22	27.7	27.7	27.55	27.7	-0.1	-0.36	98654.0	2728909.85	162
2019-04-21	27.35	27.8	27.35	27.8	0.35	1.28	140958.0	3879986.45	155
2019-04-18	27.4	27.55	27.3	27.45	-0.15	-0.54	152377.0	4180210.35	153
2019-04-17	27.0	27.6	26.95	27.6	0.6	2.22	396489.0	10821179.5	271
2019-04-16	27.1	27.3	26.9	27.0	-0.15	-0.55	162788.0	4408429.25	252
2019-04-15	27.4	27.4	26.95	27.15	-0.3	-1.09	373474.0	10123317.2	461
2019-04-14	27.5	27.6	27.1	27.45	0.15	0.55	169596.0	4632313.7	216
2019-04-11	27.65	27.65	27.2	27.3	-0.35	-1.27	286563.0	7840949.2	334
2019-04-10	27.9	28.0	27.6	27.65	-0.5	-1.78	177433.0	4921407.5	280
2019-04-09	27.35	28.15	27.35	28.15	0.1	0.36	233803.0	6458200.05	275
2019-04-08	28.05	28.05	28.0	28.05	0.0	0.0	94060.0	2635953.1	137
2019-04-07	28.1	28.1	28.0	28.05	-0.1	-0.36	55374.0	1551811.35	84
2019-04-04	28.1	28.25	28.0	28.15	0.0	0.0	111090.0	3127904.9	155
2019-04-03	27.9	28.25	27.75	28.15	0.15	0.54	234819.0	6582738.8	195
2019-04-02	28.25	28.25	27.6	28.0	-0.1	-0.36	216785.0	6050146.0	665
2019-04-01	28.4	28.7	28.0	28.1	-0.05	-0.18	309157.0	8738062.1	684
2019-03-31	28.0	28.3	27.95	28.15	-0.15	-0.53	75534.0	2123981.1	133
2019-03-28	28.2	28.4	28.2	28.3	0.1	0.35	197467.0	5586035.1	414
2019-03-27	28.4	28.4	28.0	28.2	-0.1	-0.35	119574.0	3368545.0	161
2019-03-26	28.35	28.45	28.25	28.3	0.0	0.0	89211.0	2528291.85	157
2019-03-25	28.2	28.35	27.9	28.3	0.35	1.25	108474.0	3053345.45	199
2019-03-24	28.05	28.05	27.8	27.95	-0.1	-0.36	59004.0	1648000.65	100
2019-03-21	28.3	28.4	28.0	28.05	-0.25	-0.88	288949.0	8127599.85	205
2019-03-20	28.5	28.8	28.2	28.3	-0.3	-1.05	137325.0	3902520.85	204
2019-03-19	29.0	29.0	28.5	28.6	-0.4	-1.38	110117.0	3155475.35	172
2019-03-18	28.5	29.0	28.45	29.0	0.6	2.11	557541.0	16102151.5	197
2019-03-17	28.9	28.9	28.15	28.4	-0.5	-1.73	43178.0	1231569.5	92
2019-03-14	28.1	28.9	28.1	28.9	0.8	2.85	321743.0	9237609.05	427
2019-03-13	28.1	28.1	28.0	28.1	-0.05	-0.18	65214.0	1829242.7	151
2019-03-12	28.3	28.35	28.1	28.15	-0.2	-0.71	132075.0	3727240.95	133
2019-03-11	28.3	28.7	28.3	28.35	0.05	0.18	71667.0	2032056.7	113
2019-03-10	28.25	28.4	28.2	28.3	-0.05	-0.18	96061.0	2719535.75	106
2019-03-07	28.3	28.4	28.3	28.35	-0.05	-0.18	54179.0	1535167.25	122
2019-03-06	28.3	28.4	28.05	28.4	0.0	0.0	49130.0	1389909.1	156
2019-03-05	28.95	28.95	28.2	28.4	-0.55	-1.9	276734.0	7860093.55	399
2019-03-04	29.45	29.45	28.5	28.95	-0.05	-0.17	241151.0	6942044.55	390
2019-03-03	28.1	29.0	28.0	29.0	1.0	3.57	150741.0	4312771.3	266
2019-02-28	28.0	28.1	28.0	28.0	0.0	0.0	106615.0	2989102.4	131
2019-02-27	27.75	28.0	27.4	28.0	0.5	1.82	238666.0	6613369.35	231
2019-02-26	27.7	27.75	27.35	27.5	-0.4	-1.43	88026.0	2422303.4	220
2019-02-25	28.15	28.15	27.6	27.9	-0.2	-0.71	132669.0	3690603.25	237
2019-02-24	28.0	28.3	28.0	28.1	-0.2	-0.71	163594.0	4592088.35	154
2019-02-21	28.55	28.8	28.2	28.3	-0.25	-0.88	208612.0	5929651.55	208
2019-02-20	28.6	28.65	28.3	28.55	-0.15	-0.52	147339.0	4193803.8	268
2019-02-19	29.5	29.75	28.55	28.7	-0.85	-2.88	197928.0	5740744.0	281
2019-02-18	29.8	30.05	29.55	29.55	-0.25	-0.84	106518.0	3187254.1	159
2019-02-17	29.35	29.9	29.3	29.8	0.3	1.02	102044.0	3020338.65	136
2019-02-14	29.75	29.9	29.5	29.5	0.1	0.34	168823.0	5026199.5	478
2019-02-13	29.7	29.8	29.25	29.4	-0.5	-1.67	300340.0	8873100.15	495
2019-02-12	29.55	30.05	29.55	29.9	0.15	0.5	230210.0	6859255.95	372
2019-02-11	30.45	30.55	29.7	29.75	-0.5	-1.65	258034.0	7747698.1	749
2019-02-10	29.9	30.6	29.85	30.25	0.6	2.02	535785.0	16228053.4	973
2019-02-07	29.05	29.95	29.05	29.65	0.15	0.51	387124.0	11533987.45	477
2019-02-06	29.8	29.95	29.3	29.5	-0.15	-0.51	350661.0	10409171.1	396
2019-02-05	28.15	30.0	28.15	29.65	1.15	4.04	1267266.0	37291947.2	1242
2019-02-04	27.75	28.6	27.65	28.5	0.5	1.79	207456.0	5825401.45	267
2019-02-03	28.05	28.15	27.65	28.0	0.0	0.0	222075.0	6216148.65	257
2019-01-31	28.95	29.0	27.55	28.0	-1.0	-3.45	304545.0	8640432.5	353
2019-01-30	28.8	29.0	28.45	29.0	0.0	0.0	228491.0	6579917.9	283
2019-01-29	29.5	29.5	28.75	29.0	-0.35	-1.19	527084.0	15247850.5	582
2019-01-28	28.55	29.85	28.5	29.35	0.75	2.62	903869.0	26501681.35	960
2019-01-27	27.4	28.8	27.35	28.6	1.2	4.38	644160.0	18077538.3	608
2019-01-24	27.4	27.85	26.7	27.4	0.0	0.0	521418.0	14271567.85	576
2019-01-23	26.15	27.4	26.15	27.4	1.25	4.78	639088.0	17182306.85	1030
2019-01-22	26.05	26.4	26.0	26.15	0.05	0.19	378791.0	9901663.6	389
2019-01-21	26.3	26.35	26.0	26.1	-0.3	-1.14	361668.0	9451714.4	626
2019-01-20	26.1	26.55	25.7	26.4	0.8	3.13	525923.0	13820241.05	1074
2019-01-17	24.5	26.1	24.5	25.6	1.58	6.58	1099044.0	27804998.14	1470
2019-01-16	23.36	24.76	23.34	24.02	0.68	2.91	832000.0	20175776.18	1225
2019-01-15	22.54	23.34	22.54	23.34	0.7	3.09	466597.0	10701578.52	850
2019-01-14	23.26	23.26	22.6	22.64	-0.6	-2.58	151188.0	3463807.86	345
2019-01-13	23.5	23.5	23.24	23.24	-0.34	-1.44	152920.0	3571141.04	285
2019-01-10	24.1	24.1	23.3	23.58	-0.5	-2.08	300078.0	7079605.96	715
2019-01-09	24.08	24.2	24.0	24.08	-0.02	-0.08	256581.0	6172285.08	422
2019-01-08	24.5	24.5	23.94	24.1	-0.44	-1.79	260160.0	6271972.7	413
2019-01-07	24.54	24.6	24.38	24.54	-0.26	-1.05	101036.0	2479693.7	150
2019-01-06	24.44	24.9	24.44	24.8	0.3	1.22	125953.0	3116763.3	152
2019-01-03	24.12	24.5	24.04	24.5	0.36	1.49	159745.0	3888918.4	138
2019-01-02	24.0	24.2	23.84	24.14	-0.08	-0.33	52011.0	1247397.96	145
2019-01-01	23.78	24.22	23.7	24.22	0.22	0.92	70399.0	1684735.1	304
2018-12-31	23.94	24.0	23.7	24.0	0.06	0.25	71181.0	1698488.82	152
2018-12-30	23.7	23.94	23.68	23.94	0.0	0.0	54328.0	1291326.16	123
2018-12-27	24.1	24.22	23.7	23.94	0.04	0.17	198499.0	4744636.28	329
2018-12-26	24.0	24.1	23.8	23.9	-0.3	-1.24	81722.0	1961365.68	191
2018-12-25	24.34	24.34	24.1	24.2	-0.5	-2.02	34264.0	829997.68	49
2018-12-24	24.22	24.7	24.22	24.7	0.48	1.98	128382.0	3139851.98	143
2018-12-23	24.2	24.22	24.0	24.22	-0.28	-1.14	62718.0	1514029.86	104
2018-12-20	24.2	24.9	24.2	24.5	-0.46	-1.84	69575.0	1701857.34	126
2018-12-19	25.0	25.0	24.9	24.96	-0.04	-0.16	136501.0	3401401.76	123
2018-12-18	25.0	25.2	24.92	25.0	0.0	0.0	93720.0	2343352.48	125
2018-12-17	25.0	25.1	24.96	25.0	-0.1	-0.4	53315.0	1333866.83	116
2018-12-16	25.3	25.35	25.05	25.1	-0.15	-0.59	112350.0	2836568.0	97
2018-12-13	25.45	25.85	25.25	25.25	0.15	0.6	163805.0	4178765.75	303
2018-12-12	25.05	25.3	25.0	25.1	-0.1	-0.4	89438.0	2247988.45	126
2018-12-11	25.3	25.55	25.0	25.2	-0.1	-0.4	149058.0	3774539.45	256
2018-12-10	24.84	25.85	24.84	25.3	0.34	1.36	485311.0	12359315.45	704
2018-12-09	24.88	25.2	24.74	24.96	0.12	0.48	161860.0	4051082.46	308
2018-12-06	24.12	24.84	24.1	24.84	0.5	2.05	158828.0	3905163.72	211
2018-12-05	24.48	24.48	24.1	24.34	-0.16	-0.65	186670.0	4528324.62	218
2018-12-04	24.64	24.78	24.5	24.5	-0.28	-1.13	68933.0	1699151.82	160
2018-12-03	25.2	25.2	24.72	24.78	-0.22	-0.88	157381.0	3915777.1	215
2018-12-02	25.15	25.15	24.8	25.0	0.06	0.24	64858.0	1621530.8	107
2018-11-29	24.94	24.94	24.66	24.94	0.04	0.16	30965.0	769399.48	92
2018-11-28	24.54	25.0	24.54	24.9	0.12	0.48	75287.0	1873971.82	165
2018-11-27	24.9	24.9	24.54	24.78	-0.06	-0.24	42903.0	1060598.24	131
2018-11-26	24.3	24.84	24.24	24.84	0.34	1.39	72082.0	1773833.06	187
2018-11-25	24.4	24.7	24.3	24.5	-0.24	-0.97	88246.0	2153662.58	112
2018-11-22	24.16	24.9	24.16	24.74	0.44	1.81	91663.0	2251257.88	199
2018-11-21	23.8	24.34	23.8	24.3	0.3	1.25	138401.0	3342028.94	122
2018-11-20	23.8	24.24	23.8	24.0	0.1	0.42	133086.0	3198330.56	118
2018-11-19	23.66	24.16	23.66	23.9	0.2	0.84	96179.0	2300647.02	178
2018-11-18	24.68	24.68	23.62	23.7	-1.08	-4.36	152859.0	3683754.76	247
2018-11-15	24.5	24.78	24.4	24.78	0.28	1.14	251281.0	6160669.04	230
2018-11-14	24.9	24.9	24.1	24.5	-0.7	-2.78	563249.0	13762829.72	582
2018-11-13	25.6	25.95	25.2	25.2	-0.3	-1.18	243804.0	6249026.5	296
2018-11-12	24.98	25.8	24.84	25.5	0.72	2.91	371414.0	9426636.1	502
2018-11-11	24.42	24.9	23.4	24.78	0.74	3.08	564781.0	13777952.9	521
2018-11-08	24.5	24.74	23.6	24.04	-0.2	-0.83	482703.0	11769596.44	439
2018-11-07	23.72	24.5	23.72	24.24	0.54	2.28	424619.0	10266492.36	453
2018-11-06	22.9	23.8	22.68	23.7	0.8	3.49	451806.0	10557356.44	444
2018-11-05	22.08	22.9	22.04	22.9	0.6	2.69	269657.0	6074126.08	423
2018-11-04	21.98	22.42	21.98	22.3	0.52	2.39	365431.0	8142838.9	278
2018-11-01	21.9	22.5	21.68	21.78	-0.02	-0.09	525287.0	11598534.58	541
2018-10-31	20.3	22.2	20.3	21.8	1.54	7.6	1367095.0	29246394.92	1010
2018-10-30	19.92	20.36	19.92	20.26	0.36	1.81	884506.0	17759397.98	520
2018-10-29	20.0	20.18	19.82	19.9	0.14	0.71	240430.0	4804197.32	215
2018-10-28	19.6	20.0	19.52	19.76	0.22	1.13	304618.0	6015781.68	250
2018-10-25	20.0	20.0	19.5	19.54	-0.46	-2.3	363331.0	7161556.94	404
2018-10-24	19.5	20.1	19.34	20.0	0.5	2.56	93449.0	1832659.5	132
2018-10-23	19.16	19.7	19.08	19.5	0.34	1.77	148806.0	2880750.54	252
2018-10-22	19.6	19.6	19.0	19.16	-0.44	-2.24	195304.0	3750796.18	265
2018-10-21	18.9	19.84	18.9	19.6	-0.8	-3.92	177372.0	3476705.64	247
2018-10-18	20.34	20.76	20.12	20.4	0.16	0.79	301346.0	6126778.06	244
2018-10-17	20.24	20.34	20.04	20.24	0.02	0.1	214391.0	4328102.64	202
2018-10-16	20.0	20.48	19.74	20.22	-0.52	-2.51	297683.0	6021330.58	283
2018-10-15	20.0	20.74	19.88	20.74	0.94	4.75	239184.0	4834835.44	430
2018-10-14	21.0	21.1	19.7	19.8	-1.68	-7.82	430950.0	8617847.72	547
2018-10-11	21.5	21.7	21.3	21.48	-0.52	-2.36	81869.0	1759931.64	248
2018-10-10	22.0	22.0	21.96	22.0	-0.2	-0.9	88331.0	1943035.22	74
2018-10-09	22.0	22.2	21.86	22.2	0.04	0.18	119363.0	2625162.72	151
2018-10-08	21.6	22.48	21.6	22.16	0.36	1.65	138399.0	3052637.36	225
2018-10-07	22.08	22.1	21.36	21.8	-0.3	-1.36	116848.0	2549589.72	182
2018-10-04	21.88	22.1	21.88	22.1	0.2	0.91	69078.0	1521540.9	147
2018-10-03	21.42	21.9	21.42	21.9	0.36	1.67	164837.0	3570214.7	218
2018-10-02	21.7	21.7	21.1	21.54	-0.16	-0.74	134268.0	2867773.16	301
2018-10-01	21.54	21.72	21.52	21.7	0.04	0.18	92032.0	1992471.4	185
2018-09-30	21.88	21.88	21.42	21.66	0.28	1.31	187294.0	4038791.36	264
2018-09-27	20.8	21.88	20.7	21.38	1.06	5.22	363588.0	7692016.88	685
2018-09-26	20.52	20.52	20.3	20.32	-0.18	-0.88	161722.0	3292642.44	194
2018-09-25	20.3	20.5	20.14	20.5	0.22	1.08	173949.0	3526064.14	268
2018-09-20	20.06	21.0	20.0	20.28	0.22	1.1	272724.0	5527781.54	299
2018-09-19	20.06	20.18	19.9	20.06	-0.04	-0.2	198471.0	3977116.24	313
2018-09-18	20.22	20.22	19.98	20.1	-0.2	-0.99	164674.0	3304609.48	266
2018-09-17	20.56	20.6	20.0	20.3	-0.32	-1.55	152252.0	3085931.14	292
2018-09-16	21.2	21.24	20.62	20.62	-0.88	-4.09	364684.0	7645141.28	513
2018-09-13	20.96	21.92	20.6	21.5	0.4	1.9	145675.0	3090692.86	311
2018-09-12	21.38	21.38	21.0	21.1	-0.22	-1.03	89293.0	1887752.92	153
2018-09-11	21.7	21.7	21.3	21.32	-0.34	-1.57	27695.0	592556.72	81
2018-09-10	21.8	21.94	21.48	21.66	-0.22	-1.01	64030.0	1388043.52	145
2018-09-09	21.74	21.94	20.1	21.88	0.14	0.64	79849.0	1721481.92	138
2018-09-06	21.9	21.94	21.7	21.74	-0.2	-0.91	138457.0	3015247.34	224
2018-09-05	22.2	22.2	21.7	21.94	-0.18	-0.81	148007.0	3251654.2	239
2018-09-04	22.08	22.12	22.06	22.12	0.0	0.0	90192.0	1992601.32	117
2018-09-03	22.2	22.2	22.02	22.12	0.02	0.09	35006.0	773454.12	84
2018-09-02	22.46	22.46	22.0	22.1	-0.38	-1.69	108803.0	2402090.9	205
2018-08-30	22.3	22.48	22.08	22.48	-0.02	-0.09	94288.0	2100085.24	181
2018-08-29	22.64	22.64	22.38	22.5	-0.2	-0.88	98587.0	2216155.34	174
2018-08-28	22.6	22.74	22.52	22.7	-0.1	-0.44	62259.0	1410267.0	154
2018-08-27	22.92	22.92	22.78	22.8	-0.02	-0.09	76706.0	1751779.96	102
2018-08-26	22.8	22.82	22.7	22.82	0.06	0.26	68979.0	1572979.56	84
2018-08-16	22.68	22.76	22.38	22.76	-0.04	-0.18	201863.0	4534377.94	334
2018-08-15	22.8	22.8	22.38	22.8	0.0	0.0	127899.0	2883461.18	294
2018-08-14	22.8	22.92	22.74	22.8	-0.18	-0.78	113920.0	2599332.08	270
2018-08-13	23.18	23.18	22.5	22.98	-0.26	-1.12	177067.0	4020535.94	284
2018-08-12	23.5	23.76	23.2	23.24	-0.62	-2.6	121149.0	2826211.92	249
2018-08-09	23.96	23.96	23.84	23.86	-0.1	-0.42	73679.0	1763213.64	117
2018-08-08	23.96	23.96	23.9	23.96	0.1	0.42	67209.0	1608922.7	92
2018-08-07	23.9	23.92	23.84	23.86	-0.04	-0.17	65828.0	1572014.06	106
2018-08-06	24.16	24.2	23.88	23.9	-0.3	-1.24	132920.0	3186940.26	225
2018-08-05	24.1	24.2	24.1	24.2	0.02	0.08	33867.0	817429.44	89
2018-08-02	24.08	24.18	24.02	24.18	0.0	0.0	47092.0	1135762.44	112
2018-08-01	24.26	24.28	24.14	24.18	-0.02	-0.08	64999.0	1572332.48	114
2018-07-31	24.18	24.36	24.06	24.2	0.0	0.0	132619.0	3209049.76	223
2018-07-30	23.98	24.2	23.98	24.2	0.14	0.58	70570.0	1700477.5	162
2018-07-29	24.12	24.12	23.8	24.06	-0.06	-0.25	101543.0	2434121.88	204
2018-07-26	24.04	24.14	23.9	24.12	-0.04	-0.17	164570.0	3952781.64	293
2018-07-25	24.82	24.82	23.9	24.16	-0.6	-2.42	355543.0	8629219.62	462
2018-07-24	25.3	25.3	24.5	24.76	-0.44	-1.75	244779.0	6075693.29	377
2018-07-23	25.3	25.5	25.1	25.2	-1.3	-4.91	314812.0	7969049.45	544
2018-07-22	26.3	26.55	26.3	26.5	0.0	0.0	257819.0	6805229.9	164
2018-07-19	26.4	26.5	26.35	26.5	0.25	0.95	56110.0	1483243.4	86
2018-07-18	26.45	26.45	26.25	26.25	-0.15	-0.57	117137.0	3087508.75	116
2018-07-17	26.25	26.5	26.25	26.4	-0.05	-0.19	75194.0	1985080.75	125
2018-07-16	26.4	26.5	26.35	26.45	0.05	0.19	45170.0	1192871.0	101
2018-07-15	26.45	26.55	26.4	26.4	-0.1	-0.38	62587.0	1657999.2	106
2018-07-12	26.5	26.5	26.3	26.5	0.0	0.0	68729.0	1816670.75	83
2018-07-11	26.65	26.7	26.5	26.5	0.0	0.0	82825.0	2202889.4	100
2018-07-10	26.6	26.6	26.45	26.5	0.0	0.0	131716.0	3494412.75	121
2018-07-09	26.55	26.6	26.4	26.5	-0.05	-0.19	72095.0	1911989.15	102
2018-07-08	26.7	26.7	26.4	26.55	-0.05	-0.19	322776.0	8568465.4	111
2018-07-05	26.55	26.75	26.45	26.6	-0.05	-0.19	213052.0	5664094.5	141
2018-07-04	26.5	26.7	26.45	26.65	0.05	0.19	164745.0	4381275.5	120
2018-07-03	26.65	27.15	26.5	26.6	0.0	0.0	244814.0	6542239.8	260
2018-07-02	27.25	27.3	26.45	26.6	-0.55	-2.03	422425.0	11324817.65	373
2018-07-01	27.4	27.5	27.1	27.15	0.1	0.37	118785.0	3245259.25	104
2018-06-28	27.3	27.6	27.05	27.05	-0.4	-1.46	148614.0	4070531.1	154
2018-06-27	27.2	27.45	27.2	27.45	0.25	0.92	47412.0	1296766.8	131
2018-06-26	27.2	27.4	27.2	27.2	-0.2	-0.73	80465.0	2196506.15	164
2018-06-25	26.65	27.45	26.65	27.4	0.55	2.05	236502.0	6424913.95	378
2018-06-24	26.65	26.9	26.65	26.85	0.2	0.75	128288.0	3430267.4	139
2018-06-21	26.95	26.95	26.5	26.65	-0.25	-0.93	132251.0	3528896.8	170
2018-06-20	26.6	27.1	26.55	26.9	0.4	1.51	230914.0	6188182.1	299
2018-06-12	26.3	26.65	26.15	26.5	0.15	0.57	114700.0	3037653.7	188
2018-06-11	26.1	26.35	26.05	26.35	0.2	0.76	123051.0	3219140.4	166
2018-06-10	26.2	26.35	26.1	26.15	-0.15	-0.57	103394.0	2704994.9	168
2018-06-07	26.25	26.3	26.1	26.3	0.05	0.19	51117.0	1338906.65	115
2018-06-06	26.6	26.65	26.05	26.25	-0.25	-0.94	324508.0	8521140.6	380
2018-06-05	26.35	26.6	26.35	26.5	0.2	0.76	139333.0	3690767.0	196
2018-06-04	26.2	26.35	26.15	26.3	-0.1	-0.38	189739.0	4984056.05	248
2018-06-03	26.3	26.5	26.1	26.4	0.2	0.76	229118.0	6033789.25	272
2018-05-31	26.35	26.35	26.1	26.2	-0.15	-0.57	192247.0	5043051.95	309
2018-05-30	26.5	26.5	26.15	26.35	0.1	0.38	96850.0	2543459.55	205
2018-05-29	26.4	26.6	26.1	26.25	-0.05	-0.19	237786.0	6261764.2	250
2018-05-28	26.5	26.55	26.0	26.3	-0.35	-1.31	102597.0	2699058.65	209
2018-05-27	26.85	26.9	26.5	26.65	-0.2	-0.74	94527.0	2518539.25	201
2018-05-24	26.85	27.0	26.75	26.81	-0.11	-0.41	115643.0	3107835.6	186
2018-05-23	26.95	27.0	26.85	26.92	-0.03	-0.11	72291.0	1947886.75	154
2018-05-22	27.0	27.05	26.9	26.95	-0.1	-0.37	118333.0	3190533.15	146
2018-05-21	26.95	27.3	26.95	27.05	0.15	0.56	130936.0	3543974.7	182
2018-05-20	27.0	27.05	26.8	26.9	-0.06	-0.22	107494.0	2893603.55	155
2018-05-17	27.1	27.1	26.9	26.96	-0.18	-0.66	81223.0	2190693.75	141
2018-05-16	27.3	27.3	27.0	27.14	-0.26	-0.95	164896.0	4466208.6	195
2018-05-15	27.6	27.6	27.2	27.4	-0.12	-0.44	105707.0	2891981.3	198
2018-05-14	27.15	27.7	27.1	27.52	0.43	1.59	201601.0	5518362.85	286
2018-05-13	26.95	27.2	26.95	27.09	0.2	0.74	240727.0	6517660.6	235
2018-05-10	27.2	27.2	26.75	26.89	-0.37	-1.36	288508.0	7772113.85	418
2018-05-09	27.55	27.55	27.25	27.26	-0.29	-1.05	104407.0	2859106.3	230
2018-05-08	28.0	28.0	27.35	27.55	-1.19	-4.14	338251.0	9347902.05	491
2018-05-07	28.85	28.9	28.6	28.74	-0.09	-0.31	105133.0	3021562.05	181
2018-05-06	28.9	29.05	28.8	28.83	-0.06	-0.21	66075.0	1909247.15	157
2018-05-03	29.1	29.1	28.85	28.89	-0.19	-0.65	244208.0	7067223.9	335
2018-05-02	29.1	29.2	29.05	29.08	-0.22	-0.75	127372.0	3707745.85	189
2018-05-01	29.55	29.7	29.05	29.3	-0.15	-0.51	273163.0	8002692.3	395
2018-04-30	29.6	29.6	29.4	29.45	-0.25	-0.84	196835.0	5801413.75	259
2018-04-29	29.9	29.9	29.55	29.7	0.0	0.0	108632.0	3224869.65	161
2018-04-26	29.8	29.9	29.45	29.7	0.14	0.47	321580.0	9530063.0	373
2018-04-25	29.5	29.9	29.4	29.56	0.05	0.17	396934.0	11757939.3	498
2018-04-24	30.3	30.3	29.15	29.51	-0.97	-3.18	1142501.0	33721074.85	1273
2018-04-23	30.65	30.75	30.4	30.48	-0.18	-0.59	310559.0	9496854.85	337
2018-04-22	30.6	30.9	30.25	30.66	0.04	0.13	415666.0	12741279.85	443
2018-04-19	30.3	30.75	30.1	30.62	0.27	0.89	721136.0	21894121.75	654
2018-04-18	29.75	30.4	29.55	30.35	0.68	2.29	853618.0	25636337.9	915
2018-04-17	29.9	29.9	29.5	29.67	-0.17	-0.57	453106.0	13453669.1	554
2018-04-16	29.75	29.9	29.6	29.84	-0.88	-2.86	1066253.0	31714185.95	1208
2018-04-15	30.8	30.9	30.45	30.72	0.46	1.52	1108361.0	33954549.2	980
2018-04-12	30.0	30.5	29.7	30.26	0.3	1.0	741637.0	22344110.85	813
2018-04-11	30.3	30.55	29.5	29.96	-0.29	-0.96	2457719.0	73641857.1	2199
2018-04-10	30.6	30.9	30.2	30.25	-0.35	-1.14	1119615.0	34051907.25	1032
2018-04-09	31.35	31.4	30.5	30.6	-0.7	-2.24	1565894.0	48426367.35	1254
2018-04-08	32.05	32.2	31.15	31.3	-0.67	-2.1	1772981.0	55750836.5	1113
2018-04-05	32.2	32.6	31.95	31.97	-0.09	-0.28	763445.0	24609518.5	599
2018-04-04	32.3	32.5	31.95	32.06	-0.28	-0.87	463891.0	14909919.5	483
2018-04-03	32.75	33.05	32.1	32.34	-0.41	-1.25	368177.0	11991530.45	319
2018-04-02	33.2	33.2	32.7	32.75	-0.05	-0.15	175657.0	5790791.3	187
2018-04-01	33.05	33.2	32.8	32.8	-0.34	-1.03	93761.0	3093601.05	157
2018-03-29	33.2	33.3	32.95	33.14	-0.34	-1.02	180655.0	5989660.05	269
2018-03-28	33.4	33.55	33.1	33.48	0.02	0.06	260423.0	8683344.95	311
2018-03-27	33.35	34.4	33.35	33.46	0.94	2.89	801965.0	27065655.7	974
2018-03-26	32.65	32.8	32.45	32.52	-0.14	-0.43	195506.0	6367404.9	233
2018-03-25	32.8	33.1	32.65	32.66	-0.32	-0.97	172964.0	5679158.75	195
2018-03-22	32.5	33.0	32.3	32.98	0.71	2.2	190783.0	6259259.7	300
2018-03-21	32.95	32.95	32.2	32.27	-0.45	-1.38	213782.0	6952500.45	277
2018-03-20	32.0	33.25	31.9	32.72	0.78	2.44	672834.0	21993726.25	657
2018-03-19	31.75	32.1	31.7	31.94	0.19	0.6	179928.0	5726135.4	229
2018-03-18	32.0	32.2	31.65	31.75	0.31	0.99	584946.0	18601809.35	781
2018-03-15	31.15	31.5	30.85	31.44	0.75	2.44	559890.0	17424297.55	974
2018-03-14	30.7	30.7	30.5	30.69	0.09	0.29	101802.0	3119605.3	136
2018-03-13	30.75	30.75	30.5	30.6	-0.08	-0.26	240633.0	7362342.5	262
2018-03-12	30.95	31.0	30.65	30.68	-0.32	-1.03	476543.0	14641380.1	544
2018-03-11	31.2	31.2	30.9	31.0	-0.19	-0.61	400346.0	12425091.5	322
2018-03-08	30.75	31.2	30.75	31.19	0.48	1.56	77660.0	2403102.5	100
2018-03-07	30.8	30.95	30.7	30.71	-0.09	-0.29	91556.0	2824392.1	100
2018-03-06	30.55	31.1	30.55	30.8	0.17	0.56	136849.0	4225845.55	159
2018-03-05	31.0	31.4	30.5	30.63	-0.53	-1.7	108640.0	3351067.35	159
2018-03-04	31.4	31.5	31.0	31.16	-0.43	-1.36	51683.0	1613092.2	113
2018-03-01	31.75	31.75	31.4	31.59	0.19	0.61	93460.0	2944833.25	150
2018-02-28	31.55	31.55	31.35	31.4	-0.14	-0.44	172224.0	5419010.5	339
2018-02-27	31.0	31.75	31.0	31.54	0.43	1.38	425548.0	13382760.9	530
2018-02-26	30.6	31.6	30.5	31.11	0.58	1.9	394228.0	12277192.95	674
2018-02-25	31.0	31.05	30.45	30.53	-0.1	-0.33	172153.0	5281913.55	263
2018-02-22	31.65	31.65	30.4	30.63	-1.12	-3.53	545294.0	16792342.0	655
2018-02-21	31.95	31.95	31.65	31.75	-0.22	-0.69	79919.0	2536760.4	136
2018-02-20	32.25	32.6	31.95	31.97	-0.3	-0.93	265909.0	8554270.2	382
2018-02-19	33.35	33.6	32.2	32.27	-1.1	-3.3	346895.0	11301684.7	426
2018-02-18	34.0	34.2	33.35	33.37	-0.53	-1.56	88135.0	2969624.5	117
2018-02-15	33.95	34.1	33.8	33.9	-0.05	-0.15	88614.0	3011691.8	136
2018-02-14	33.9	34.35	33.6	33.95	0.03	0.09	206759.0	7026112.5	236
2018-02-13	34.3	34.5	33.9	33.92	-0.52	-1.51	100759.0	3440653.0	122
2018-02-12	34.55	34.75	34.3	34.44	-0.24	-0.69	100983.0	3488950.25	154
2018-02-11	34.5	35.1	34.1	34.68	-0.32	-0.91	180269.0	6226911.5	239
2018-02-08	35.0	35.4	34.1	35.0	0.27	0.78	447274.0	15650198.7	824
2018-02-07	35.6	35.6	34.5	34.73	-0.6	-1.7	146214.0	5113117.75	235
2018-02-06	35.1	35.45	34.5	35.33	-0.39	-1.09	235851.0	8267325.85	398
2018-02-05	35.9	35.95	35.1	35.72	-0.26	-0.72	234658.0	8351105.05	272
2018-02-04	34.6	36.2	34.3	35.98	1.56	4.53	919963.0	32529527.4	1570
2018-02-01	33.6	34.9	32.3	34.42	1.06	3.18	993204.0	33063536.55	1188
2018-01-31	31.65	34.2	31.65	33.36	1.87	5.94	1163494.0	38864430.65	1668
2018-01-30	31.75	31.75	31.3	31.49	-0.26	-0.82	60382.0	1901972.1	71
2018-01-29	31.6	31.95	31.5	31.75	0.3	0.95	118825.0	3770533.4	89
2018-01-28	31.6	31.95	31.0	31.45	0.07	0.22	157044.0	4956400.7	120
2018-01-25	31.0	31.9	31.0	31.38	0.42	1.36	151716.0	4778918.7	153
2018-01-24	31.75	31.75	30.8	30.96	-0.77	-2.43	152542.0	4762909.95	261
2018-01-23	32.2	32.25	31.5	31.73	-0.3	-0.94	65686.0	2089308.4	125
2018-01-22	32.2	32.25	32.0	32.03	-0.26	-0.81	96403.0	3092495.55	183
2018-01-21	32.55	32.7	32.3	32.29	-0.38	-1.16	84172.0	2730550.6	151
2018-01-18	32.7	32.9	32.6	32.67	-0.15	-0.46	73612.0	2403834.55	87
2018-01-17	32.8	32.85	32.5	32.82	0.07	0.21	126467.0	4132893.3	140
2018-01-16	32.5	32.85	32.5	32.75	0.37	1.14	69686.0	2276509.95	103
2018-01-15	32.45	32.45	32.15	32.38	-0.11	-0.34	121622.0	3932363.1	167
2018-01-14	32.6	32.6	32.25	32.49	-0.11	-0.34	218022.0	7072329.5	254
2018-01-11	33.3	33.3	32.05	32.6	-0.61	-1.84	234008.0	7641229.35	382
2018-01-10	34.0	34.0	33.0	33.21	-0.64	-1.89	132263.0	4439227.45	171
2018-01-09	33.8	33.9	33.65	33.85	0.0	0.0	193901.0	6552775.05	226
2018-01-08	33.85	33.95	33.75	33.85	-0.09	-0.27	222716.0	7545995.35	405
2018-01-07	34.2	34.2	33.7	33.94	0.06	0.18	291529.0	9880893.2	508
2018-01-04	33.9	34.5	33.6	33.88	0.11	0.33	469086.0	15926579.85	683
2018-01-03	33.85	34.0	33.5	33.77	0.08	0.24	94567.0	3187699.65	273
2018-01-02	33.5	34.2	33.2	33.69	0.16	0.48	284293.0	9592433.85	324
2018-01-01	33.1	33.6	33.0	33.53	-0.29	-0.86	240197.0	7986535.85	740
2017-12-31	33.8	34.0	33.3	33.82	0.04	0.12	328665.0	11068290.7	506
2017-12-28	32.75	34.8	32.75	33.78	1.08	3.3	724222.0	24572776.8	1195
2017-12-27	32.7	32.8	32.4	32.7	0.03	0.09	114693.0	3736808.75	207
2017-12-26	32.0	33.2	32.0	32.67	0.7	2.19	333084.0	10862026.6	594
2017-12-25	32.25	32.3	31.8	31.97	-0.32	-0.99	397751.0	12742230.9	528
2017-12-24	33.0	33.2	32.2	32.29	-0.57	-1.73	467706.0	15147193.75	648
2017-12-21	31.25	33.9	31.2	32.86	1.56	4.98	1447768.0	47802081.4	1598
2017-12-20	31.55	31.9	31.0	31.3	-0.57	-1.79	411942.0	12886181.9	537
2017-12-19	32.6	33.0	30.7	31.87	-0.13	-0.41	1328500.0	42462133.45	1861
2017-12-18	29.3	32.0	29.2	32.0	2.9	9.97	1466321.0	45578605.45	1518
2017-12-17	26.6	29.1	26.5	29.1	2.62	9.89	997170.0	28039216.45	840
2017-12-14	26.1	26.5	26.0	26.48	0.5	1.92	280387.0	7352414.75	218
2017-12-13	26.2	26.25	25.95	25.98	-0.27	-1.03	234888.0	6124910.65	250
2017-12-12	26.15	26.35	26.1	26.25	-0.39	-1.46	182023.0	4778336.1	202
2017-10-30	26.0	26.25	25.6	26.16	-1.14	-4.18	4246425.0	115286486.3	486
2017-10-29	28.05	28.2	27.0	27.3	-0.76	-2.71	444127.0	12204137.75	381
2017-10-26	27.5	28.45	27.2	28.06	0.82	3.01	1026239.0	28817025.6	931
2017-10-25	26.6	27.6	26.2	27.24	0.74	2.79	314656.0	8539788.7	453
2017-10-24	25.7	27.4	25.7	26.5	0.69	2.67	245429.0	6496797.75	320
2017-10-23	26.05	26.1	25.7	25.81	-0.27	-1.04	91567.0	2372122.05	123
2017-10-22	26.45	26.45	26.05	26.08	-0.24	-0.91	98009.0	2562326.8	135
2017-10-19	26.35	26.4	26.35	26.32	-0.08	-0.3	28842.0	760802.8	66
2017-10-18	26.5	26.5	26.2	26.4	-0.08	-0.3	82043.0	2161321.4	156
2017-10-17	26.5	26.5	26.35	26.48	-0.33	-1.23	123238.0	3257729.25	147
2017-10-16	26.5	26.6	26.4	26.81	0.24	0.9	63739.0	1689222.8	99
2017-10-15	27.0	27.05	26.5	26.57	-0.43	-1.59	119647.0	3223300.45	145
2017-10-12	27.15	27.15	26.5	27.0	-0.05	-0.18	63807.0	1710475.05	156
2017-10-11	27.0	27.15	26.8	27.05	0.03	0.11	78148.0	2109618.65	168
2017-10-10	27.25	27.3	27.0	27.02	-0.39	-1.42	95237.0	2585515.15	165
2017-10-09	28.0	28.0	27.15	27.41	-0.29	-1.05	142455.0	3902072.15	323
2017-10-08	28.2	28.2	27.5	27.7	-0.33	-1.18	55204.0	1539071.9	135
2017-10-05	28.15	28.35	28.0	28.03	-0.26	-0.92	70565.0	1988584.9	72
2017-10-04	27.95	28.4	27.9	28.29	0.21	0.75	170125.0	4811962.15	227
2017-10-03	28.0	28.2	27.95	28.08	-0.01	-0.04	69201.0	1941221.0	127
2017-10-02	28.2	28.35	28.0	28.09	-0.01	-0.04	79973.0	2249236.0	123
2017-10-01	28.25	28.35	28.0	28.1	-0.39	-1.37	99048.0	2779810.2	214
2017-09-28	28.8	28.85	28.3	28.49	-0.12	-0.42	254183.0	7253618.45	379
2017-09-27	28.4	28.65	28.2	28.61	0.32	1.13	224008.0	6379561.4	311
2017-09-26	28.1	28.4	28.1	28.29	0.29	1.04	123768.0	3501629.6	187
2017-09-25	28.0	28.05	27.9	28.0	-0.06	-0.21	73366.0	2052749.1	125
2017-09-21	27.95	28.05	27.95	28.06	0.12	0.43	58858.0	1648209.3	112
2017-09-20	28.0	28.0	27.6	27.94	-0.04	-0.14	172483.0	4803147.25	203
2017-09-19	28.3	28.3	27.9	27.98	-0.22	-0.78	113583.0	3187747.8	206
2017-09-18	28.4	28.4	28.2	28.2	-0.19	-0.67	71497.0	2020671.5	130
2017-09-17	28.45	28.5	28.3	28.39	-0.25	-0.87	94646.0	2687654.95	198
2017-09-14	28.55	28.65	28.5	28.64	-0.01	-0.03	45868.0	1309423.0	64
2017-09-13	28.55	28.65	28.55	28.65	0.13	0.46	28620.0	818003.3	31
2017-09-12	28.7	28.75	28.45	28.52	-0.26	-0.9	92541.0	2644756.1	154
2017-09-11	28.85	28.85	28.75	28.78	-0.02	-0.07	96345.0	2775285.15	101
2017-09-10	28.85	28.9	28.8	28.8	-0.1	-0.35	68202.0	1967761.0	105
2017-09-07	28.95	29.0	28.9	28.9	-0.05	-0.17	40340.0	1168528.05	71
2017-09-06	28.9	29.2	28.9	28.95	0.24	0.84	155939.0	4520523.65	157
2017-08-29	28.6	28.8	28.5	28.71	0.11	0.38	300478.0	8608414.75	148
2017-08-28	28.6	28.65	28.5	28.6	0.01	0.03	154356.0	4412311.5	101
2017-08-27	28.6	28.7	28.55	28.59	0.1	0.35	99564.0	2847321.55	104
2017-08-24	28.5	28.5	28.45	28.49	0.04	0.14	43819.0	1248473.05	63
2017-08-23	28.5	28.55	28.45	28.45	-0.04	-0.14	54252.0	1546186.95	72
2017-08-22	28.4	28.5	28.4	28.49	0.08	0.28	42600.0	1212558.75	69
2017-08-21	28.6	28.6	28.3	28.41	-0.19	-0.66	151755.0	4311951.1	163
2017-08-20	28.5	28.65	28.5	28.6	0.1	0.35	40399.0	1154782.8	80
2017-08-17	28.55	28.55	28.45	28.5	0.0	0.0	61156.0	1742972.1	85
2017-08-16	28.9	28.9	28.2	28.5	-0.87	-2.96	431551.0	12292635.75	348
2017-08-15	29.35	29.45	29.3	29.37	-0.07	-0.24	171460.0	5040221.45	160
2017-08-14	29.55	29.55	29.35	29.44	-0.01	-0.03	109093.0	3210626.05	95
2017-08-13	29.4	29.5	29.35	29.45	0.14	0.48	114446.0	3368638.65	143
2017-08-10	29.2	29.4	29.2	29.31	0.11	0.38	75316.0	2206070.35	124
2017-08-09	29.3	29.35	29.0	29.2	0.03	0.1	187572.0	5475971.1	124
2017-08-08	29.1	29.25	29.0	29.17	-0.03	-0.1	156169.0	4555074.9	193
2017-08-07	29.2	29.2	29.15	29.2	-0.05	-0.17	63992.0	1868021.35	101
2017-08-06	29.2	29.25	29.1	29.25	0.05	0.17	26862.0	783886.7	76
2017-08-03	29.4	29.5	29.15	29.2	-0.15	-0.51	85853.0	2515711.2	149
2017-08-02	29.3	29.4	29.25	29.35	0.09	0.31	67767.0	1988631.05	142
2017-08-01	29.2	29.3	29.15	29.26	0.14	0.48	68925.0	2014558.0	150
2017-07-31	29.15	29.15	29.1	29.12	-0.02	-0.07	31320.0	912399.45	86
2017-07-30	29.15	29.15	29.1	29.14	-0.07	-0.24	22460.0	654406.7	52
2017-07-27	29.3	29.45	29.2	29.21	0.0	0.0	87907.0	2573523.5	119
2017-07-26	29.1	29.35	29.05	29.21	0.09	0.31	63753.0	1860979.75	76
2017-07-25	29.0	29.2	28.9	29.12	0.2	0.69	71269.0	2067119.6	101
2017-07-24	29.15	29.2	28.9	28.92	-0.58	-1.97	150621.0	4374802.45	230
2017-07-23	30.0	30.0	29.0	29.5	-0.5	-1.67	110036.0	3271997.3	179
2017-07-20	30.0	30.1	29.9	30.0	-0.02	-0.07	56870.0	1705784.85	97
2017-07-19	30.15	30.2	30.0	30.02	-0.11	-0.37	67430.0	2029020.3	133
2017-07-18	30.35	30.35	30.1	30.13	-0.35	-1.15	80713.0	2441024.1	192
2017-07-17	30.6	30.6	30.45	30.48	-0.17	-0.55	41419.0	1264946.95	102
2017-07-16	30.85	30.85	30.65	30.65	-0.15	-0.49	96446.0	2963222.75	159
2017-07-13	31.15	31.15	30.75	30.8	-0.35	-1.12	136699.0	4226619.85	218
2017-07-12	31.0	31.2	31.0	31.15	0.15	0.48	172681.0	5376652.2	98
2017-07-11	31.3	31.3	30.9	31.0	-0.37	-1.18	207786.0	6452405.05	194
2017-07-10	31.7	31.7	31.35	31.37	-0.25	-0.79	220797.0	6965192.95	418
2017-07-09	31.9	32.0	31.6	31.62	-0.33	-1.03	73831.0	2343213.55	137
2017-07-06	32.55	33.0	31.95	31.95	-0.06	-0.19	479998.0	15455456.05	446
2017-07-05	32.3	32.3	31.95	32.01	-0.19	-0.59	86522.0	2775391.2	110
2017-07-04	32.0	32.35	32.0	32.2	0.16	0.5	169527.0	5472019.95	108
2017-07-03	32.1	32.1	32.0	32.04	-0.05	-0.16	89680.0	2875651.35	71
2017-07-02	31.7	32.2	31.7	32.09	0.17	0.53	81881.0	2623752.2	131
2017-06-22	31.85	32.0	31.8	31.92	0.13	0.41	312671.0	9973521.15	127
2017-06-21	31.75	31.95	31.7	31.79	0.06	0.19	155117.0	4942399.65	137
2017-06-20	31.9	31.95	31.6	31.73	-0.17	-0.53	59268.0	1881275.55	88
2017-06-19	31.65	32.0	31.5	31.9	0.0	0.0	218942.0	6966269.35	160
2017-06-18	31.9	31.95	31.6	31.9	0.09	0.28	56324.0	1793693.45	83
2017-06-15	31.5	31.9	31.4	31.81	0.21	0.66	107264.0	3393516.0	101
2017-06-14	31.7	32.0	31.6	31.6	0.05	0.16	94962.0	3022989.8	74
2017-06-13	31.5	31.75	31.45	31.55	-0.19	-0.6	13543.0	426897.5	40
2017-06-12	31.45	32.0	31.45	31.74	0.24	0.76	162452.0	5141699.0	64
2017-06-11	31.5	31.5	31.2	31.5	-0.03	-0.1	47848.0	1500625.05	61
2017-06-08	31.5	31.6	31.4	31.53	0.0	0.0	30650.0	965855.15	61
2017-06-07	31.4	31.65	31.4	31.53	-0.01	-0.03	45370.0	1430717.35	67
2017-06-06	31.55	31.55	31.45	31.54	-0.08	-0.25	77309.0	2435371.35	83
2017-06-05	31.8	31.8	31.6	31.62	-0.23	-0.72	52415.0	1660099.25	90
2017-06-04	31.9	31.9	31.75	31.85	0.05	0.16	57485.0	1828572.25	53
2017-06-01	31.9	32.0	31.7	31.8	-0.1	-0.31	34102.0	1086458.0	47
2017-05-31	31.9	32.0	31.8	31.9	0.12	0.38	89316.0	2844327.9	59
2017-05-30	31.9	32.0	31.8	31.78	0.08	0.25	24795.0	790794.7	53
2017-05-29	31.8	31.9	31.6	31.7	-0.04	-0.13	23434.0	745617.5	47
2017-05-28	31.9	32.0	31.5	31.74	-0.28	-0.87	57751.0	1831887.2	77
2017-05-25	32.2	32.2	32.0	32.02	-0.12	-0.37	34016.0	1091768.2	55
2017-05-24	32.1	32.3	31.9	32.14	0.05	0.16	112727.0	3612605.3	107
2017-05-23	32.2	32.2	32.0	32.09	-0.21	-0.65	82791.0	2659038.9	93
2017-05-22	32.3	32.4	32.2	32.3	-0.06	-0.19	39706.0	1282618.3	55
2017-05-21	32.3	32.4	32.2	32.36	0.16	0.5	61187.0	1975893.0	85
2017-05-18	32.3	32.3	32.0	32.2	-0.18	-0.56	78377.0	2523570.3	96
2017-05-17	32.3	32.4	32.3	32.38	0.09	0.28	48201.0	1558050.3	89
2017-05-16	32.3	32.4	32.0	32.29	0.01	0.03	47377.0	1529212.8	108
2017-05-15	32.1	32.3	32.0	32.28	0.38	1.19	58170.0	1869360.9	169
2017-05-14	32.2	32.2	31.8	31.9	-0.2	-0.62	50084.0	1602617.1	74
2017-05-11	32.0	32.4	32.0	32.1	0.14	0.44	87756.0	2821971.8	119
2017-05-10	31.5	32.1	31.5	31.96	0.56	1.78	114603.0	3652613.6	143
2017-05-09	31.4	31.6	31.4	31.4	0.0	0.0	44144.0	1389482.9	95
2017-05-08	31.3	31.4	31.2	31.4	0.29	0.93	68976.0	2162141.5	110
2017-05-07	31.5	31.5	31.0	31.11	-0.37	-1.18	103958.0	3234175.7	186
2017-05-04	32.1	32.1	31.1	31.48	-0.52	-1.63	134186.0	4224170.9	305
2017-05-03	32.5	32.6	32.0	32.0	-0.67	-2.05	188955.0	6095694.0	303
2017-05-02	33.0	33.0	32.6	32.67	-0.35	-1.06	239186.0	7831954.7	303
2017-05-01	33.8	33.8	33.0	33.02	-1.76	-5.06	434822.0	14460980.5	562
2017-04-30	34.5	35.0	34.4	34.78	0.28	0.81	396589.0	13728013.5	302
2017-04-27	34.2	34.6	34.1	34.5	0.15	0.44	211900.0	7279317.3	224
2017-04-26	34.3	34.4	33.9	34.35	0.29	0.85	301300.0	10302018.8	273
2017-04-25	34.1	34.2	33.9	34.06	0.06	0.18	295720.0	10076052.4	220
2017-04-24	34.2	34.3	33.8	34.0	0.0	0.0	271991.0	9251968.3	256
2017-04-23	34.2	34.3	33.9	34.0	0.3	0.89	214259.0	7291418.0	181
2017-04-20	34.0	34.2	33.7	33.7	-0.24	-0.71	127406.0	4314183.2	151
2017-04-19	34.2	34.2	33.6	33.94	0.26	0.77	149948.0	5076358.6	130
2017-04-18	34.4	34.4	33.6	33.68	-0.52	-1.52	219144.0	7429282.6	372
2017-04-17	34.4	34.5	34.2	34.2	-0.03	-0.09	100076.0	3437685.8	242
2017-04-16	34.4	34.6	34.2	34.23	-0.68	-1.95	287981.0	9896149.7	637
2017-04-13	34.5	35.0	34.3	34.91	0.52	1.51	127897.0	4424055.3	154
2017-04-12	33.8	34.5	33.8	34.39	0.62	1.84	155318.0	5284785.6	198
2017-04-11	34.9	34.9	33.7	33.77	-1.1	-3.15	206986.0	7052211.9	605
2017-04-10	35.4	35.4	34.8	34.87	-0.12	-0.34	148890.0	5219882.3	306
2017-04-09	35.9	36.0	35.0	34.99	-0.88	-2.45	239615.0	8471826.7	654
2017-04-06	36.0	36.1	35.8	35.87	-0.14	-0.39	67175.0	2413470.1	143
2017-04-05	36.3	36.3	36.0	36.01	-0.22	-0.61	156217.0	5626374.2	308
2017-04-04	36.8	36.8	36.0	36.23	-0.37	-1.01	102256.0	3713687.3	138
2017-04-03	36.6	36.8	36.5	36.6	0.0	0.0	42322.0	1552620.2	65
2017-04-02	36.7	36.7	36.5	36.6	-0.1	-0.27	49662.0	1817973.1	70
2017-03-30	36.6	36.8	36.5	36.7	0.2	0.55	53717.0	1966347.0	80
2017-03-29	36.7	36.8	36.5	36.5	-0.17	-0.46	190300.0	6958928.2	197
2017-03-28	36.9	36.9	36.6	36.67	-0.23	-0.62	39362.0	1445946.1	70
2017-03-27	36.9	36.9	36.8	36.9	-0.09	-0.24	49713.0	1832417.4	60
2017-03-26	37.1	37.1	36.8	36.99	-0.01	-0.03	84501.0	3124640.1	70
2017-03-23	36.7	37.1	36.7	37.0	0.5	1.37	194800.0	7203707.7	136
2017-03-22	36.7	36.8	36.4	36.5	-0.19	-0.52	144610.0	5294788.6	138
2017-03-21	36.4	36.8	36.3	36.69	0.35	0.96	119589.0	4367162.1	107
2017-03-20	36.3	36.5	36.2	36.34	0.1	0.28	71170.0	2588436.5	79
2017-03-19	36.4	36.6	36.1	36.24	-0.16	-0.44	195695.0	7109186.7	141
2017-03-16	35.8	36.3	35.7	36.4	0.8	2.25	158761.0	5745685.6	134
2017-03-15	35.8	35.8	35.5	35.6	0.04	0.11	127943.0	4556246.1	107
2017-03-14	36.0	36.1	35.4	35.56	-0.64	-1.77	115361.0	4111580.4	189
2017-03-13	36.2	36.4	36.0	36.2	0.0	0.0	60088.0	2179556.0	91
2017-03-12	37.0	37.0	36.2	36.2	-0.7	-1.9	85868.0	3143830.1	122
2017-03-09	37.0	37.0	36.8	36.9	-0.1	-0.27	53445.0	1973128.8	81
2017-03-08	37.2	37.2	37.0	37.0	-0.13	-0.35	39119.0	1450688.6	56
2017-03-07	37.1	37.3	36.9	37.13	0.13	0.35	137684.0	5107344.5	85
2017-03-06	37.1	37.2	36.8	37.0	0.02	0.05	195605.0	7237186.2	84
2017-03-05	37.0	37.3	36.9	36.98	0.08	0.22	166401.0	6176402.9	103
2017-03-02	37.0	37.0	36.8	36.9	0.0	0.0	50726.0	1871819.4	70
2017-03-01	37.0	37.0	36.8	36.9	0.03	0.08	22251.0	819152.3	42
2017-02-28	36.9	36.9	36.7	36.87	-0.11	-0.3	78080.0	2873655.6	97
2017-02-27	36.9	37.2	36.8	36.98	0.08	0.22	175074.0	6479561.9	157
2017-02-26	37.0	37.1	36.8	36.9	0.01	0.03	70416.0	2605121.0	91
2017-02-23	36.8	36.9	36.5	36.89	0.09	0.24	141724.0	5196238.5	125
2017-02-22	36.9	37.0	36.8	36.8	0.04	0.11	157007.0	5792976.2	176
2017-02-21	37.1	37.1	36.5	36.76	-0.34	-0.92	173382.0	6390519.8	207
2017-02-20	37.1	37.5	37.1	37.1	-0.16	-0.43	186865.0	6961563.5	182
2017-02-19	37.1	37.5	37.1	37.26	0.06	0.16	100584.0	3748660.0	109
2017-02-16	37.2	37.4	37.1	37.2	-0.1	-0.27	70144.0	2611782.9	103
2017-02-15	37.1	37.3	37.1	37.3	0.05	0.13	21930.0	814750.6	56
2017-02-14	37.3	37.3	37.0	37.25	0.02	0.05	105076.0	3895899.4	157
2017-02-13	37.4	37.4	37.0	37.23	-0.12	-0.32	107856.0	4010593.8	138
2017-02-12	37.3	37.6	37.3	37.35	0.05	0.13	157495.0	5890657.7	135
2017-02-09	37.0	37.5	37.0	37.3	0.31	0.84	161026.0	6015023.3	187
2017-02-08	37.3	37.3	36.7	36.99	-0.29	-0.78	268193.0	9910214.3	204
2017-02-07	37.7	37.7	37.2	37.28	-0.2	-0.53	446708.0	16754925.6	293
2017-02-06	36.0	37.9	36.0	37.48	2.68	7.7	1225690.0	45329890.2	1114
2017-02-05	35.0	35.0	34.7	34.8	-0.06	-0.17	127906.0	4470953.4	115
2017-02-02	34.6	34.9	34.5	34.86	0.19	0.55	103318.0	3589893.6	120
2017-02-01	35.0	35.0	34.5	34.67	-0.33	-0.94	132877.0	4615349.0	130
2017-01-31	35.1	35.2	34.6	35.0	-0.3	-0.85	183188.0	6391069.4	149
2017-01-30	35.5	35.7	35.2	35.3	-0.35	-0.98	206073.0	7310923.6	145
2017-01-29	35.3	36.0	34.9	35.65	0.23	0.65	143224.0	5080795.8	195
2017-01-26	35.9	35.9	35.3	35.42	-0.36	-1.01	163807.0	5832725.0	165
2017-01-25	36.7	36.8	35.6	35.78	-0.41	-1.13	253009.0	9152887.0	339
2017-01-24	35.1	36.6	35.1	36.19	1.08	3.08	308764.0	11064874.9	329
2017-01-23	35.0	35.2	34.9	35.11	0.58	1.68	115304.0	4042573.4	114
2017-01-22	33.1	34.6	33.0	34.53	1.44	4.35	221703.0	7529900.3	210
2017-01-19	32.3	33.6	32.3	33.09	-0.91	-2.68	302350.0	9930086.6	341
2017-01-18	34.8	34.8	34.0	34.0	-0.51	-1.48	191670.0	6566398.9	190
2017-01-17	34.9	34.9	34.4	34.51	-0.39	-1.12	337412.0	11643612.7	221
2017-01-16	35.5	35.5	34.9	34.9	-0.89	-2.49	207671.0	7286155.6	264
2017-01-15	35.4	35.9	35.3	35.79	0.28	0.79	154480.0	5514865.0	163
2017-01-12	35.9	35.9	35.3	35.51	-0.33	-0.92	177735.0	6346608.2	201
2017-01-11	37.0	37.0	35.8	35.84	-1.16	-3.14	155860.0	5674148.3	297
2017-01-10	38.0	38.0	37.0	37.0	-1.02	-2.68	215129.0	8077219.3	172
2017-01-09	39.9	39.9	38.0	38.02	-1.58	-3.99	74179.0	2881988.1	174
2017-01-08	40.2	40.2	39.6	39.6	-0.9	-2.22	47603.0	1902753.4	54
2017-01-05	40.4	40.6	40.2	40.5	0.1	0.25	80081.0	3239747.9	69
2017-01-04	40.6	40.6	40.2	40.4	-0.1	-0.25	74317.0	3003779.4	72
2017-01-03	40.5	40.6	40.3	40.5	-0.45	-1.1	201143.0	8136178.5	186
2017-01-02	41.0	41.1	40.9	40.95	0.06	0.15	173342.0	7108002.2	133
2017-01-01	40.6	40.9	40.5	40.89	0.39	0.96	101936.0	4149869.2	103
2016-12-29	40.6	40.7	40.5	40.5	-0.07	-0.17	135162.0	5485594.2	104
2016-12-28	40.3	40.6	40.2	40.57	0.37	0.92	186259.0	7530489.8	141
2016-12-27	40.0	40.3	40.0	40.2	0.14	0.35	175604.0	7043053.5	137
2016-12-26	40.1	40.2	40.0	40.06	0.1	0.25	257110.0	10297800.8	135
2016-12-25	39.6	40.1	39.6	39.96	0.57	1.45	254677.0	10176261.9	197
2016-12-22	39.3	39.5	39.2	39.39	0.3	0.77	55788.0	2198565.1	81
2016-12-21	39.0	39.4	39.0	39.09	-0.06	-0.15	218260.0	8547457.0	121
2016-12-20	39.9	39.9	39.0	39.15	-0.73	-1.83	275780.0	10870523.8	199
2016-12-19	40.0	40.1	39.8	39.88	0.05	0.13	276956.0	11065432.6	197
2016-12-18	39.6	39.9	39.5	39.83	0.43	1.09	277214.0	10992097.0	179
2016-12-15	39.0	39.5	38.8	39.4	-0.08	-0.2	701641.0	27481577.7	271
2016-12-14	39.3	39.6	38.9	39.48	0.09	0.23	543265.0	21419051.4	206
2016-12-13	39.3	39.8	38.4	39.39	0.15	0.38	381371.0	14856994.2	399
2016-12-12	40.4	40.4	39.2	39.24	-1.0	-2.49	380205.0	15216488.2	252
2016-12-11	39.2	40.5	39.2	40.24	1.07	2.73	384199.0	15404569.9	262
2016-12-08	38.9	40.0	38.8	39.17	0.46	1.19	572677.0	22563807.1	294
2016-12-07	38.9	39.1	38.6	38.71	-0.11	-0.28	667741.0	25927462.3	243
2016-12-06	38.0	39.2	37.7	38.82	0.92	2.43	429391.0	16507980.4	341
2016-12-05	37.7	38.0	37.0	37.9	0.24	0.64	340064.0	12801202.9	246
2016-12-04	36.5	38.0	36.5	37.66	1.13	3.09	751826.0	28127715.1	469
2016-12-01	35.8	36.7	35.5	36.53	1.3	3.69	620650.0	22461956.7	352
2016-11-30	34.8	35.7	34.8	35.23	0.51	1.47	427148.0	15065831.7	327
2016-11-29	34.8	34.9	34.6	34.72	0.22	0.64	329969.0	11459738.9	237
2016-11-28	33.9	34.6	33.7	34.5	0.6	1.77	335031.0	11444016.0	221
2016-11-27	33.0	34.1	33.0	33.9	0.24	0.71	326923.0	11070439.4	244
2016-11-24	33.9	34.1	33.4	33.66	-0.14	-0.41	949478.0	32081684.7	418
2016-11-23	33.2	33.9	33.2	33.8	0.81	2.46	566663.0	18984878.6	316
2016-11-22	32.5	33.0	32.5	32.99	0.59	1.82	330518.0	10877188.9	160
2016-11-21	33.1	33.1	32.3	32.4	-0.66	-2.0	158793.0	5192868.6	140
2016-11-20	33.3	33.5	32.6	33.06	-0.23	-0.69	187397.0	6202745.6	157
2016-11-17	33.0	33.6	32.9	33.29	0.3	0.91	340853.0	11312037.9	357
2016-11-16	32.4	33.1	32.1	32.99	0.89	2.77	263313.0	8597331.5	269
2016-11-15	33.0	33.4	31.0	32.1	-1.09	-3.28	1067404.0	34710087.7	1031
2016-11-14	32.5	33.4	32.0	33.19	0.8	2.47	638446.0	20835843.3	461
2016-11-13	31.2	32.4	31.2	32.39	1.11	3.55	432474.0	13732117.5	387
2016-11-10	30.5	31.7	30.5	31.28	1.1	3.64	640854.0	19979226.0	488
2016-11-09	28.6	30.3	28.4	30.18	0.98	3.36	512250.0	14931964.6	472
2016-11-08	28.4	29.3	28.2	29.2	1.2	4.29	1173172.0	33770980.4	796
2016-11-07	27.7	28.2	27.6	28.0	0.5	1.82	372601.0	10404017.8	285
2016-11-06	27.0	27.7	26.8	27.5	0.35	1.29	563152.0	15360317.4	411
2016-11-03	26.8	27.5	26.7	27.15	0.46	1.72	699526.0	18966118.0	467
2016-11-02	26.5	26.8	26.4	26.69	0.06	0.23	555534.0	14787933.4	327
2016-11-01	26.8	26.8	26.4	26.63	-0.17	-0.63	1796956.0	47803700.9	679
2016-10-31	26.6	26.9	26.5	26.8	0.1	0.37	228262.0	6085825.2	228
2016-10-30	26.7	26.7	26.5	26.7	-0.01	-0.04	492966.0	13105901.3	331
2016-10-27	26.6	26.8	26.5	26.71	0.04	0.15	279694.0	7454355.7	247
2016-10-26	26.9	26.9	26.6	26.67	-0.07	-0.26	759506.0	20322803.0	498
2016-10-25	26.7	27.0	26.7	26.74	0.02	0.07	1173460.0	31470291.3	780
2016-10-24	26.5	26.8	26.5	26.72	0.2	0.75	1234604.0	32974123.7	713
2016-10-23	26.7	26.9	26.3	26.52	-0.11	-0.41	484412.0	12906851.9	494
2016-10-20	27.1	27.3	26.5	26.63	-0.08	-0.3	273498.0	7329856.1	289
2016-10-19	25.9	27.1	25.8	26.71	0.5	1.91	321826.0	8557274.1	261
2016-10-18	27.4	27.4	25.9	26.21	-1.3	-4.73	170994.0	4547935.2	228
2016-10-17	28.3	28.3	27.2	27.51	-0.91	-3.2	144280.0	3994216.1	233
2016-10-16	28.8	28.8	28.3	28.42	-0.28	-0.98	81356.0	2321549.9	170
2016-10-13	29.0	29.1	28.6	28.7	-0.19	-0.66	76698.0	2214775.7	105
2016-10-12	28.5	29.2	28.5	28.89	-0.25	-0.86	107214.0	3101197.5	122
2016-10-11	29.0	29.3	28.8	29.14	0.13	0.45	133832.0	3893777.1	135
2016-10-10	29.6	29.6	28.6	29.01	-0.77	-2.59	174433.0	5057599.7	241
2016-10-09	30.3	30.4	29.6	29.78	-0.52	-1.72	64625.0	1942710.4	80
2016-10-06	30.4	31.0	30.0	30.3	-0.07	-0.23	199327.0	6071899.6	178
2016-10-05	29.9	30.4	29.5	30.37	0.55	1.84	149430.0	4459544.6	131
2016-10-04	29.3	30.0	29.3	29.82	0.0	0.0	114549.0	3390272.9	182
2016-10-03	30.9	31.0	28.0	29.82	-0.99	-3.21	441106.0	12936190.3	384
2016-10-02	33.0	33.3	30.6	30.81	-2.85	-8.47	280380.0	8954467.3	381
2016-09-29	30.0	33.9	30.0	33.66	0.8	2.43	296160.0	9652884.5	269
2016-09-28	33.8	34.6	32.0	32.86	-1.66	-4.81	246638.0	8228022.3	235
2016-09-27	34.0	34.7	33.0	34.52	-0.17	-0.49	273625.0	9265114.6	363
2016-09-26	34.6	34.8	34.4	34.69	0.0	0.0	80723.0	2789201.8	89
2016-09-25	34.6	34.8	34.2	34.69	0.09	0.26	88071.0	3036653.2	110
2016-09-21	34.2	34.6	34.2	34.6	0.55	1.62	110743.0	3800952.6	106
2016-09-20	34.4	34.4	33.6	34.05	-0.41	-1.19	193240.0	6583863.5	208
2016-09-19	35.1	35.1	34.3	34.46	-0.66	-1.88	84977.0	2954543.8	138
2016-09-18	35.1	35.3	35.0	35.12	-0.51	-1.43	34082.0	1198068.1	83
2016-09-08	35.1	36.0	35.0	35.63	0.53	1.51	101359.0	3594035.9	123
2016-09-07	35.6	36.4	34.9	35.1	-0.4	-1.13	290427.0	10274160.7	185
2016-09-06	35.8	35.8	35.5	35.5	-0.2	-0.56	49379.0	1759557.9	56
2016-09-05	35.4	35.9	35.4	35.7	0.27	0.76	39337.0	1402337.1	74
2016-09-04	35.4	35.5	35.3	35.43	0.43	1.23	38741.0	1373521.9	68
2016-09-01	35.1	35.2	34.7	35.0	-0.31	-0.88	32185.0	1125455.6	91
2016-08-31	35.8	35.8	35.3	35.31	-0.64	-1.78	33785.0	1204259.7	68
2016-08-30	35.1	36.1	35.1	35.95	0.85	2.42	100913.0	3592923.2	195
2016-08-29	35.2	35.2	34.7	35.1	-0.11	-0.31	315614.0	11080371.9	201
2016-08-28	34.0	35.3	34.0	35.21	0.87	2.53	288983.0	10049928.3	283
2016-08-25	35.0	35.0	34.0	34.34	-0.68	-1.94	305929.0	10562553.8	230
2016-08-24	35.3	35.5	35.0	35.02	-0.17	-0.48	196843.0	6920218.8	155
2016-08-23	36.0	36.0	35.1	35.19	-0.8	-2.22	255758.0	9048433.6	261
2016-08-22	36.9	36.9	36.0	35.99	-1.11	-2.99	141789.0	5142843.4	178
2016-08-21	37.5	37.7	37.0	37.1	-0.29	-0.78	136587.0	5105500.8	91
2016-08-18	37.7	37.8	37.0	37.39	-0.14	-0.37	86783.0	3242751.4	131
2016-08-17	38.0	38.0	37.4	37.53	-0.37	-0.98	97331.0	3684579.4	111
2016-08-16	38.0	38.0	37.9	37.9	0.03	0.08	126937.0	4813060.7	85
2016-08-15	38.0	38.1	37.7	37.87	-0.13	-0.34	230132.0	8738991.0	149
2016-08-14	38.5	38.6	37.8	38.0	0.16	0.42	173555.0	6602408.0	126
2016-08-11	38.1	38.2	37.8	37.84	-0.27	-0.71	54056.0	2053433.8	95
2016-08-10	38.3	38.4	38.0	38.11	-0.15	-0.39	63006.0	2408067.0	138
2016-08-09	38.4	38.6	38.2	38.26	-0.04	-0.1	132399.0	5081504.5	147
2016-08-08	38.7	38.7	38.1	38.3	-0.3	-0.78	103765.0	3971992.4	112
2016-08-07	38.1	38.6	38.0	38.6	0.61	1.61	176836.0	6779992.3	363
2016-08-04	38.2	38.2	37.5	37.99	0.19	0.5	206169.0	7765356.3	248
2016-08-03	38.3	38.3	37.8	37.8	-0.38	-1.0	80795.0	3068644.6	211
2016-08-02	38.9	38.9	38.1	38.18	-1.22	-3.1	104984.0	4014311.3	276
2016-08-01	39.4	39.8	39.3	39.4	-0.31	-0.78	166101.0	6561631.6	219
2016-07-31	40.1	40.1	39.3	39.71	-0.24	-0.6	101991.0	4055890.2	162
2016-07-28	40.2	41.1	39.8	39.95	-1.14	-2.77	202713.0	8134043.3	293
2016-07-27	41.3	41.3	41.0	41.09	-0.28	-0.68	81315.0	3341357.4	116
2016-07-26	41.1	41.5	41.0	41.37	-0.27	-0.65	129022.0	5334859.2	143
2016-07-25	41.7	41.7	41.6	41.64	0.13	0.31	83439.0	3476108.0	90
2016-07-24	41.8	42.0	41.4	41.51	-0.13	-0.31	187701.0	7834789.6	138
2016-07-21	42.5	42.5	41.6	41.64	-0.96	-2.25	197412.0	8266247.9	237
2016-07-20	42.8	42.8	42.5	42.6	-0.19	-0.44	74761.0	3186130.5	68
2016-07-19	42.8	42.9	42.5	42.79	-0.11	-0.26	92396.0	3949266.8	91
2016-07-18	42.9	43.0	42.9	42.9	0.02	0.05	26137.0	1121699.6	33
2016-07-17	43.3	43.3	42.7	42.88	-0.37	-0.86	170184.0	7299191.7	760
2016-07-14	43.3	43.3	43.1	43.25	-0.05	-0.12	193639.0	8365629.0	149
2016-07-13	43.2	43.4	43.2	43.3	0.1	0.23	106076.0	4597620.3	88
2016-07-12	43.2	43.3	43.1	43.2	0.16	0.37	80583.0	3482830.4	76
2016-07-11	43.0	43.3	43.0	43.04	-0.03	-0.07	77843.0	3359116.1	66
2016-07-10	43.4	43.4	43.0	43.07	-0.25	-0.58	77748.0	3355017.7	85
2016-06-30	42.6	43.5	42.6	43.32	0.43	1.0	126419.0	5454186.5	113
2016-06-29	42.6	43.0	42.6	42.89	0.29	0.68	81792.0	3505130.9	92
2016-06-28	42.7	42.7	42.4	42.6	-0.1	-0.23	131091.0	5577557.4	68
2016-06-27	42.6	42.7	42.4	42.7	0.2	0.47	131577.0	5602787.2	116
2016-06-26	42.0	42.6	41.4	42.5	-0.39	-0.91	409391.0	17214750.0	344
2016-06-23	43.6	43.6	42.3	42.89	-1.33	-3.01	674183.0	28755972.0	566
2016-06-22	44.2	44.4	44.2	44.22	-0.17	-0.38	66616.0	2952971.9	56
2016-06-21	44.1	44.4	44.0	44.39	0.32	0.73	160320.0	7090905.4	110
2016-06-20	44.0	44.1	43.9	44.07	0.08	0.18	134188.0	5906191.7	73
2016-06-19	44.0	44.1	43.9	43.99	0.09	0.21	55141.0	2422512.0	60
2016-06-16	43.9	44.1	43.9	43.9	-0.04	-0.09	57610.0	2532243.2	59
2016-06-15	44.2	44.2	43.9	43.94	-0.2	-0.45	78777.0	3466414.1	77
2016-06-14	43.8	44.2	43.8	44.14	0.44	1.01	149866.0	6588697.6	103
2016-06-13	43.9	43.9	43.6	43.7	-0.4	-0.91	77866.0	3408291.0	110
2016-06-12	44.3	44.3	43.9	44.1	-0.26	-0.59	88164.0	3882802.3	83
2016-06-09	44.5	44.5	44.0	44.36	-0.31	-0.69	232814.0	10319684.6	145
2016-06-08	43.8	44.8	43.8	44.67	0.75	1.71	235024.0	10494917.6	240
2016-06-07	44.0	44.2	43.8	43.92	0.47	1.08	165585.0	7285415.0	170
2016-06-06	42.9	43.6	42.9	43.45	0.45	1.05	80839.0	3481506.4	58
2016-06-05	43.1	43.2	43.0	43.0	-0.18	-0.42	42001.0	1806955.2	64
2016-06-02	43.1	43.2	43.0	43.18	0.07	0.16	33449.0	1442065.4	50
2016-06-01	42.8	43.2	42.8	43.11	0.17	0.4	102418.0	4409104.9	69
2016-05-31	43.0	43.0	42.9	42.94	0.06	0.14	73323.0	3150429.9	62
2016-05-30	43.1	43.3	42.8	42.88	-0.16	-0.37	124031.0	5342201.1	95
2016-05-29	42.8	43.1	42.6	43.04	0.24	0.56	61723.0	2648743.1	106
2016-05-26	43.2	43.2	42.8	42.8	-0.18	-0.42	87195.0	3745372.7	107
2016-05-25	42.9	43.2	42.8	42.98	0.27	0.63	128006.0	5499376.1	104
2016-05-24	43.0	43.2	42.5	42.71	-0.39	-0.9	143538.0	6134052.7	175
2016-05-23	43.7	43.7	43.1	43.1	-0.6	-1.37	160517.0	6955857.6	163
2016-05-22	44.1	44.2	43.6	43.7	-0.44	-1.0	196374.0	8609956.5	198
2016-05-19	44.2	44.2	44.0	44.14	-0.07	-0.16	99533.0	4386989.9	153
2016-05-18	44.3	44.4	44.2	44.21	-0.19	-0.43	144569.0	6409443.6	119
2016-05-17	44.3	44.5	44.3	44.4	0.14	0.32	120554.0	5358554.8	114
2016-05-16	44.4	44.4	44.2	44.26	-0.05	-0.11	100857.0	4461970.9	106
2016-05-15	44.5	44.7	44.2	44.31	-0.09	-0.2	205256.0	9130858.8	174
2016-05-12	44.5	44.5	44.3	44.4	0.01	0.02	97101.0	4315793.9	93
2016-05-11	44.4	44.5	44.2	44.39	-0.11	-0.25	169510.0	7511145.1	167
2016-05-10	44.9	44.9	44.4	44.5	-0.34	-0.76	194449.0	8682847.9	158
2016-05-09	44.7	44.9	44.6	44.84	0.23	0.52	255043.0	11411439.9	141
2016-05-08	44.8	45.1	44.5	44.61	-0.11	-0.25	340426.0	15252993.4	229
2016-05-05	44.4	44.9	44.4	44.72	0.37	0.83	134019.0	5989336.5	131
2016-05-04	44.6	44.6	41.0	44.35	-0.42	-0.94	237461.0	10471107.1	209
2016-05-03	44.9	44.9	44.6	44.77	-0.2	-0.44	245671.0	10983581.9	181
2016-05-02	44.8	45.0	44.6	44.97	0.18	0.4	286441.0	12839641.1	232
2016-05-01	44.9	45.1	44.6	44.79	-0.1	-0.22	249604.0	11200943.8	264
2016-04-28	45.0	45.1	44.8	44.89	-0.01	-0.02	426586.0	19189779.4	246
2016-04-27	44.8	45.0	44.7	44.9	0.1	0.22	814863.0	36573369.1	207
2016-04-26	44.9	45.0	44.6	44.8	-0.13	-0.29	126406.0	5665229.2	132
2016-04-25	45.4	45.4	44.6	44.93	-0.18	-0.4	528954.0	23745363.0	460
2016-04-24	45.1	45.4	45.0	45.11	0.11	0.24	539708.0	24399605.5	347
2016-04-21	45.1	45.2	44.9	45.0	0.0	0.0	343823.0	15485406.0	221
2016-04-20	45.3	45.3	44.9	45.0	-0.38	-0.84	226318.0	10176872.2	186
2016-04-19	44.9	45.6	44.6	45.38	1.37	3.11	654287.0	29479318.5	410
2016-04-18	44.2	44.2	43.9	44.01	-0.42	-0.95	267586.0	11781743.2	301
2016-04-17	45.0	45.0	44.2	44.43	-0.58	-1.29	298394.0	13286724.3	411
2016-04-14	45.0	45.1	44.8	45.01	-0.13	-0.29	270537.0	12171271.0	332
2016-04-13	45.8	45.9	45.1	45.14	-0.4	-0.88	370487.0	16849142.4	865
2016-04-12	44.6	47.6	44.6	45.54	1.17	2.64	2802903.0	129357919.1	2142
2016-04-11	44.8	44.8	44.2	44.37	-0.45	-1.0	163973.0	7308758.8	186
2016-04-10	45.0	45.0	44.7	44.82	0.01	0.02	183050.0	8221846.2	182
2016-04-07	44.7	45.0	44.7	44.81	0.09	0.2	115873.0	5196960.4	173
2016-04-06	44.8	45.1	44.5	44.72	-0.28	-0.62	382171.0	17084152.7	326
2016-04-05	45.0	45.1	44.2	45.0	-0.47	-1.03	204918.0	9163446.6	316
2016-04-04	44.8	45.6	44.6	45.47	-3.53	-7.2	696682.0	31518956.2	773
2016-04-03	49.3	49.7	48.8	49.0	-0.15	-0.31	892774.0	43886947.5	737
2016-03-31	48.9	49.4	48.6	49.15	0.16	0.33	211531.0	10349451.4	288
2016-03-30	49.0	49.1	48.9	48.99	0.0	0.0	206025.0	10089081.5	216
2016-03-29	49.0	49.0	48.5	48.99	0.15	0.31	347037.0	16930620.1	317
2016-03-28	49.2	49.6	48.6	48.84	0.03	0.06	604025.0	29729918.8	467
2016-03-27	49.0	49.3	48.7	48.81	0.03	0.06	655547.0	32058307.7	464
2016-03-24	49.0	49.0	48.4	48.78	-0.21	-0.43	365785.0	17809152.2	485
2016-03-23	49.0	49.3	48.9	48.99	0.01	0.02	388495.0	19057893.8	327
2016-03-22	49.6	49.8	48.8	48.98	-0.51	-1.03	486616.0	23976320.5	695
2016-03-21	49.0	50.0	49.0	49.49	0.5	1.02	379528.0	18838849.9	370
2016-03-20	48.5	49.2	48.5	48.99	0.65	1.34	338043.0	16578750.2	275
2016-03-17	48.5	48.5	48.1	48.34	0.12	0.25	538515.0	25991700.4	366
2016-03-16	47.7	48.4	47.5	48.22	0.58	1.22	550140.0	26294190.7	351
2016-03-15	48.0	48.1	47.6	47.64	-0.85	-1.75	195467.0	9340807.4	225
2016-03-14	49.9	49.9	48.0	48.49	-1.35	-2.71	328785.0	16076940.9	365
2016-03-13	51.25	51.25	49.8	49.84	-0.92	-1.81	382423.0	19230049.0	287
2016-03-10	51.0	51.5	50.25	50.76	-0.27	-0.53	154186.0	7837827.25	157
2016-03-09	51.5	52.0	51.0	51.03	-1.05	-2.02	186850.0	9603487.25	210
2016-03-08	51.5	52.25	51.25	52.08	0.95	1.86	150750.0	7801057.5	199
2016-03-07	50.5	51.75	50.25	51.13	0.76	1.51	150023.0	7675369.5	214
2016-03-06	49.4	50.5	49.3	50.37	1.47	3.01	362860.0	18139586.1	365
2016-03-03	48.7	49.5	48.5	48.9	0.42	0.87	322875.0	15775218.9	290
2016-03-02	49.1	49.1	48.3	48.48	-0.22	-0.45	169082.0	8242334.5	141
2016-03-01	48.3	49.0	48.3	48.7	0.51	1.06	132055.0	6454516.0	192
2016-02-29	47.1	48.5	47.1	48.19	1.21	2.58	283884.0	13522348.5	286
2016-02-28	46.6	47.5	46.5	46.98	0.61	1.32	213446.0	10022095.2	217
2016-02-25	46.1	46.4	46.1	46.37	0.27	0.59	354094.0	16363964.5	155
2016-02-24	46.5	46.5	46.0	46.1	-0.47	-1.01	113311.0	5233301.2	136
2016-02-23	46.6	46.6	46.4	46.57	0.11	0.24	131396.0	6109249.4	109
2016-02-22	46.1	46.8	46.1	46.46	0.27	0.58	375373.0	17462344.6	316
2016-02-21	46.5	46.9	46.2	46.19	-0.4	-0.86	234598.0	10901276.5	265
2016-02-18	46.2	47.0	46.2	46.59	0.7	1.53	400918.0	18666984.1	329
2016-02-17	45.5	46.5	45.5	45.89	0.22	0.48	635298.0	29241935.8	297
2016-02-16	45.2	46.5	45.1	45.67	1.17	2.63	879419.0	40094987.7	554
2016-02-15	43.9	44.8	43.7	44.5	0.63	1.44	233301.0	10329433.2	215
2016-02-14	44.0	44.4	43.6	43.87	0.27	0.62	366982.0	16141462.7	298
2016-02-11	44.6	44.8	43.4	43.6	-1.18	-2.64	379381.0	16644966.1	322
2016-02-10	43.9	45.0	43.6	44.78	0.88	2.0	240604.0	10654972.3	247
2016-02-09	43.3	43.9	43.3	43.9	0.4	0.92	199803.0	8714782.8	154
2016-02-08	43.6	43.8	43.3	43.5	-0.1	-0.23	260806.0	11378671.0	246
2016-02-07	44.0	44.0	43.4	43.6	-0.53	-1.2	267102.0	11663790.5	272
2016-02-04	44.1	44.5	43.9	44.13	0.82	1.89	529555.0	23364804.1	306
2016-02-03	43.1	43.5	42.8	43.31	-0.12	-0.28	608171.0	26331768.9	574
2016-02-02	43.9	44.0	43.3	43.43	-1.02	-2.29	673717.0	29403001.0	537
2016-02-01	43.0	44.7	42.5	44.45	1.65	3.86	1253630.0	54941587.4	1038
2016-01-31	42.8	42.8	42.6	42.8	3.84	9.86	949047.0	40607517.4	426
2016-01-28	37.1	39.0	37.0	38.96	2.41	6.59	328311.0	12455360.8	339
2016-01-27	36.3	36.6	36.0	36.55	0.68	1.9	271379.0	9869461.0	217
2016-01-26	34.5	36.1	34.5	35.87	0.9	2.57	552068.0	19724749.8	425
2016-01-25	35.6	35.6	34.9	34.97	-0.43	-1.21	189211.0	6639395.5	218
2016-01-24	36.3	36.6	35.2	35.4	0.48	1.37	397115.0	14260164.5	352
2016-01-21	35.8	36.0	34.5	34.92	-1.01	-2.81	812757.0	28753428.7	427
2016-01-20	38.3	38.3	35.8	35.93	-3.04	-7.8	337110.0	12356018.5	439
2016-01-19	39.6	39.8	38.6	38.97	0.75	1.96	617284.0	24307357.3	385
2016-01-18	38.0	39.7	37.8	38.22	0.65	1.73	219598.0	8384583.2	140
2016-01-17	38.2	38.4	37.2	37.57	-2.1	-5.29	144977.0	5483780.3	199
2016-01-14	40.7	40.7	39.3	39.67	-1.22	-2.98	323090.0	12835826.0	277
2016-01-13	41.0	41.5	40.3	40.89	0.42	1.04	208294.0	8506151.8	136
2016-01-12	38.6	42.8	37.9	40.47	1.4	3.58	163431.0	6494558.4	191
2016-01-11	37.5	39.2	37.3	39.07	2.49	6.81	178331.0	6831531.2	260
2016-01-10	38.6	39.0	35.9	36.58	-1.77	-4.62	127061.0	4798328.2	164
2016-01-07	37.7	39.3	37.5	38.35	-1.13	-2.86	204042.0	7827024.9	250
2016-01-06	41.6	41.6	39.2	39.48	-1.94	-4.68	338546.0	13520035.1	481
2016-01-05	42.6	42.9	41.0	41.42	-1.08	-2.54	114775.0	4749389.2	169
2016-01-04	43.7	43.7	42.5	42.5	-1.22	-2.79	88824.0	3814872.4	122
2016-01-03	43.7	43.9	43.7	43.72	0.09	0.21	117053.0	5118506.5	125
2015-12-31	43.7	43.8	43.3	43.63	-0.17	-0.39	241083.0	10496255.2	221
2015-12-30	44.0	44.3	43.7	43.8	0.06	0.14	323392.0	14211925.8	453
2015-12-29	46.0	46.0	43.1	43.74	-2.76	-5.94	617162.0	26907563.5	640
2015-12-28	46.8	47.2	46.4	46.5	-0.34	-0.73	225643.0	10486829.1	208
2015-12-27	46.3	47.0	46.3	46.84	0.27	0.58	129037.0	6035034.4	128
2015-12-24	46.5	46.9	46.4	46.57	0.17	0.37	77480.0	3611105.2	121
2015-12-23	46.3	46.6	46.2	46.4	0.01	0.02	232344.0	10781053.1	226
2015-12-22	46.0	46.5	46.0	46.39	0.58	1.27	58285.0	2691702.1	77
2015-12-21	46.1	46.1	45.7	45.81	-0.1	-0.22	28354.0	1300817.4	75
2015-12-20	45.0	46.0	45.0	45.91	-0.15	-0.33	82198.0	3745345.8	115
2015-12-17	43.9	46.2	43.9	46.06	2.24	5.11	214853.0	9758357.9	135
2015-12-16	43.8	44.0	43.5	43.82	-0.02	-0.05	113057.0	4946642.5	124
2015-12-15	43.8	44.1	43.6	43.84	0.34	0.78	53035.0	2326757.0	76
2015-12-14	43.5	43.9	43.5	43.5	0.09	0.21	267903.0	11703209.2	227
2015-12-13	43.0	43.8	43.0	43.41	-1.33	-2.97	169311.0	7334082.2	165
2015-12-10	45.0	45.2	44.8	44.74	-0.24	-0.53	82257.0	3699725.5	62
2015-12-09	45.8	45.8	44.9	44.98	-0.02	-0.04	36224.0	1635766.7	59
2015-12-08	45.5	45.5	44.7	45.0	-1.01	-2.2	264688.0	11937667.7	109
2015-12-07	46.5	46.5	45.8	46.01	-0.42	-0.9	120120.0	5552586.5	114
2015-12-06	45.0	46.6	45.0	46.43	1.16	2.56	302296.0	13935551.2	189
2015-12-03	45.3	45.4	45.0	45.27	-0.35	-0.77	139638.0	6311907.8	223
2015-12-02	45.8	45.9	45.3	45.62	-0.07	-0.15	98393.0	4492996.0	88
2015-12-01	45.9	45.9	45.5	45.69	-0.26	-0.57	96432.0	4408984.5	100
2015-11-30	45.8	46.2	45.7	45.95	0.36	0.79	249620.0	11482538.4	230
2015-11-29	44.7	45.6	44.7	45.59	0.83	1.85	133276.0	6040457.9	194
2015-11-26	44.4	44.8	44.3	44.76	0.26	0.58	124400.0	5556125.7	144
2015-11-25	44.2	44.5	44.1	44.5	0.45	1.02	128894.0	5707624.8	205
2015-11-24	43.7	44.2	43.7	44.05	0.51	1.17	323361.0	14237171.5	330
2015-11-23	43.6	43.6	43.2	43.54	0.0	0.0	183222.0	7962962.0	223
2015-11-22	42.9	43.7	42.9	43.54	0.6	1.4	359521.0	15648003.5	363
2015-11-19	43.0	43.2	42.8	42.94	0.08	0.19	164446.0	7080373.0	270
2015-11-18	43.1	43.3	42.7	42.86	-0.31	-0.72	120342.0	5166390.6	193
2015-11-17	43.6	43.6	43.1	43.17	-0.27	-0.62	240953.0	10431621.2	310
2015-11-16	43.6	43.8	43.2	43.44	-0.24	-0.55	273561.0	11860544.3	450
2015-11-15	44.2	44.5	43.6	43.68	-1.82	-4.0	385999.0	16925110.5	758
2015-11-12	45.7	46.0	45.4	45.5	-0.3	-0.66	51561.0	2352743.7	58
2015-11-11	45.4	46.0	45.0	45.8	0.83	1.85	78929.0	3616184.9	125
2015-11-10	45.0	45.5	44.6	44.97	0.07	0.16	46659.0	2101007.7	88
2015-11-09	44.4	44.9	44.4	44.9	0.76	1.72	184065.0	8218142.8	446
2015-11-08	44.2	44.2	43.9	44.14	-0.36	-0.81	63746.0	2807994.7	139
2015-11-05	45.2	45.2	44.4	44.5	-0.52	-1.16	123528.0	5531144.7	138
2015-11-04	45.7	45.7	44.2	45.02	-0.48	-1.05	133828.0	6006138.9	169
2015-11-03	46.4	46.5	45.4	45.5	-0.68	-1.47	99225.0	4564645.9	159
2015-11-02	45.8	46.7	45.8	46.18	0.06	0.13	54981.0	2539136.4	83
2015-11-01	46.6	46.6	45.7	46.12	-0.35	-0.75	86431.0	3985712.5	134
2015-10-29	46.9	47.2	46.5	46.47	-0.12	-0.26	132251.0	6190136.7	163
2015-10-28	47.8	47.8	46.5	46.59	-0.46	-0.98	147960.0	6931747.8	240
2015-10-27	49.0	49.0	47.0	47.05	-1.71	-3.51	60215.0	2887143.3	128
2015-10-26	48.6	49.0	48.2	48.76	-0.11	-0.23	59274.0	2870996.5	104
2015-10-25	49.7	49.8	48.8	48.87	-0.64	-1.29	101910.0	5000469.9	142
2015-10-22	50.25	50.25	49.4	49.51	-0.39	-0.78	88559.0	4398567.45	141
2015-10-21	50.75	51.0	49.8	49.9	-1.11	-2.18	227275.0	11432569.2	171
2015-10-20	51.25	51.25	51.0	51.01	0.01	0.02	61144.0	3122054.5	87
2015-10-19	51.5	51.5	50.75	51.0	-0.2	-0.39	213544.0	10892999.5	130
2015-10-18	51.5	51.5	51.0	51.2	0.09	0.18	60553.0	3101953.75	110
2015-10-15	50.75	51.25	50.25	51.11	0.29	0.57	104634.0	5312054.25	152
2015-10-14	51.5	51.75	50.75	50.82	-0.84	-1.63	111340.0	5714248.25	220
2015-10-13	52.75	52.75	51.5	51.66	-1.3	-2.45	249114.0	12991729.75	290
2015-10-12	52.75	53.25	52.5	52.96	0.2	0.38	139126.0	7362316.5	294
2015-10-11	53.0	53.0	52.5	52.76	0.23	0.44	138151.0	7295862.5	148
2015-10-08	53.5	53.5	52.25	52.53	-1.22	-2.27	272026.0	14329957.25	270
2015-10-07	54.0	54.25	53.5	53.75	0.0	0.0	59055.0	3177321.0	70
2015-10-06	53.0	53.75	53.0	53.75	0.5	0.94	97851.0	5231509.5	73
2015-10-05	52.75	53.5	52.75	53.25	0.5	0.95	25492.0	1356513.25	45
2015-10-04	53.0	53.0	52.75	52.75	-0.35	-0.66	4609.0	243571.75	16
2015-10-01	53.5	53.5	53.0	53.1	-0.57	-1.06	21020.0	1117476.5	40
2015-09-30	53.0	53.75	52.5	53.67	0.47	0.88	57205.0	3033186.25	55
2015-09-29	52.5	53.25	51.75	53.2	0.2	0.38	58701.0	3064121.25	99
2015-09-21	53.0	53.0	52.5	53.0	-0.5	-0.93	50882.0	2678645.75	87
2015-09-20	53.5	54.0	52.75	53.5	-0.71	-1.31	64102.0	3421725.75	79
2015-09-17	54.0	54.5	53.75	54.21	0.21	0.39	36015.0	1947127.5	76
2015-09-16	54.5	54.5	53.75	54.0	-0.75	-1.37	80060.0	4329470.0	131
2015-09-15	54.5	55.0	54.5	54.75	-0.25	-0.45	42887.0	2342533.75	47
2015-09-14	54.75	55.0	54.5	55.0	0.0	0.0	62685.0	3443478.25	104
2015-09-13	53.25	56.0	53.25	55.0	1.25	2.33	191532.0	10471734.0	227
2015-09-10	53.0	53.75	52.5	53.75	0.15	0.28	56514.0	3013743.75	72
2015-09-09	53.5	54.25	53.0	53.6	0.52	0.98	69667.0	3740533.25	115
2015-09-08	52.25	53.5	52.25	53.08	0.53	1.01	62958.0	3328454.5	90
2015-09-07	53.25	53.75	52.25	52.55	0.05	0.1	51954.0	2753456.0	76
2015-09-06	52.25	52.75	51.75	52.5	0.36	0.69	28533.0	1494684.75	55
2015-09-03	52.5	52.75	51.75	52.14	0.14	0.27	71072.0	3706073.75	82
2015-09-02	52.0	52.25	51.25	52.0	-0.37	-0.71	47678.0	2474301.5	98
2015-09-01	53.25	53.75	51.75	52.37	0.12	0.23	115512.0	6036670.75	175
2015-08-31	53.5	53.5	51.75	52.25	-2.28	-4.18	212216.0	11167115.0	223
2015-08-30	55.0	56.75	54.0	54.53	-0.11	-0.2	164095.0	9155021.5	194
2015-08-27	55.5	55.5	54.5	54.64	0.6	1.11	330692.0	18235839.75	173
2015-08-26	54.0	54.75	52.5	54.04	-2.16	-3.84	313255.0	16897163.25	371
2015-08-25	51.25	56.25	51.25	56.2	4.96	9.68	347438.0	18971132.5	381
2015-08-24	52.0	53.0	50.5	51.24	-1.66	-3.14	389723.0	20048789.5	356
2015-08-23	52.5	53.75	51.5	52.9	-2.58	-4.65	305065.0	16133891.5	299
2015-08-20	56.0	56.25	53.0	55.48	-1.42	-2.5	358833.0	19752606.5	328
2015-08-19	60.0	60.0	56.5	56.9	-3.24	-5.39	188546.0	11013608.25	328
2015-08-18	61.75	61.75	59.25	60.14	-1.61	-2.61	214593.0	12903779.5	205
2015-08-17	61.75	62.0	61.25	61.75	0.23	0.37	68410.0	4223355.5	77
2015-08-16	62.25	62.25	61.25	61.52	-0.72	-1.16	116473.0	7181091.75	142
2015-08-13	63.25	64.0	62.25	62.24	-0.56	-0.89	80198.0	5037986.75	105
2015-08-12	62.5	63.0	62.25	62.8	-0.18	-0.29	56609.0	3541323.5	79
2015-08-11	63.5	64.0	62.5	62.98	-0.15	-0.24	90003.0	5713309.5	101
2015-08-10	62.75	64.25	62.75	63.13	0.88	1.41	139011.0	8800637.75	214
2015-08-09	61.75	62.5	61.5	62.25	0.43	0.7	129555.0	8029926.75	113
2015-08-06	61.75	62.0	61.0	61.82	0.07	0.11	125194.0	7701787.0	132
2015-08-05	62.25	62.25	61.75	61.75	-0.28	-0.45	199075.0	12349066.5	131
2015-08-04	63.0	63.0	61.5	62.03	-1.22	-1.93	199970.0	12443905.75	235
2015-08-03	63.75	63.75	62.5	63.25	-0.45	-0.71	158427.0	9986357.75	210
2015-08-02	65.5	65.5	63.5	63.7	-1.9	-2.9	133097.0	8574603.5	212
2015-07-30	66.25	66.25	65.5	65.6	-0.9	-1.35	107265.0	7064156.5	100
2015-07-29	66.75	66.75	66.0	66.5	0.01	0.02	55034.0	3647253.75	82
2015-07-28	67.0	67.25	66.25	66.49	-0.51	-0.76	72464.0	4829822.25	80
2015-07-27	68.0	68.0	67.0	67.0	-1.0	-1.47	50674.0	3406924.5	57
2015-07-26	67.75	68.25	67.0	68.0	-0.25	-0.37	180551.0	12271448.25	62
2015-07-23	68.0	68.75	67.5	68.25	0.28	0.41	152322.0	10372133.0	87
2015-07-22	67.5	68.0	67.25	67.97	0.2	0.3	71814.0	4860510.5	42
2015-07-15	67.5	68.0	67.25	67.77	0.63	0.94	165112.0	11150336.75	90
2015-07-14	67.0	67.25	67.0	67.14	-0.11	-0.16	108508.0	7283022.75	80
2015-07-13	67.0	68.0	66.75	67.25	0.16	0.24	242380.0	16368599.0	108
2015-07-12	66.75	67.25	66.5	67.09	0.37	0.55	204653.0	13691747.0	119
2015-07-09	66.5	66.75	66.25	66.72	0.46	0.69	87410.0	5815228.5	72
2015-07-08	66.5	66.5	66.0	66.26	-0.74	-1.1	39328.0	2608152.25	53
2015-07-07	66.75	67.5	66.25	67.0	-0.24	-0.36	161208.0	10794280.25	126
2015-07-06	66.25	67.25	66.25	67.24	0.74	1.11	392648.0	26321485.25	179
2015-07-05	65.0	66.75	65.0	66.5	1.31	2.01	257742.0	17052302.5	163
2015-07-02	64.0	65.75	64.0	65.19	1.19	1.86	172621.0	11217575.75	130
2015-07-01	63.5	64.5	62.75	64.0	0.59	0.93	198236.0	12586076.5	151
2015-06-30	63.75	64.0	62.75	63.41	-0.43	-0.67	381374.0	24220791.0	263
2015-06-29	65.0	65.0	63.75	63.84	-1.23	-1.89	181255.0	11614758.25	140
2015-06-28	65.25	67.0	64.75	65.07	-0.08	-0.12	49522.0	3239867.5	107
2015-06-25	64.75	65.5	64.5	65.15	0.4	0.62	95764.0	6233344.25	83
2015-06-24	65.0	65.0	64.25	64.75	-0.5	-0.77	135779.0	8782027.0	176
2015-06-23	65.25	65.25	64.75	65.25	0.25	0.38	156343.0	10149244.25	111
2015-06-22	65.25	65.25	64.75	65.0	-0.46	-0.7	155768.0	10127521.0	127
2015-06-21	66.0	66.0	65.25	65.46	-0.59	-0.89	68756.0	4505930.25	86
2015-06-18	67.0	67.0	65.75	66.05	-0.95	-1.42	110025.0	7296877.5	96
2015-06-17	67.0	67.0	66.5	67.0	0.25	0.37	35821.0	2391118.5	59
2015-06-16	67.25	67.25	66.5	66.75	-0.71	-1.05	66275.0	4432230.0	75
2015-06-15	68.5	68.5	67.25	67.46	-0.29	-0.43	59913.0	4068223.5	101
2015-06-14	67.0	68.0	66.75	67.75	1.0	1.5	127175.0	8578042.25	83
2015-06-11	67.0	67.0	66.5	66.75	-0.03	-0.04	37465.0	2505931.5	50
2015-06-10	66.0	67.0	66.0	66.78	0.84	1.27	67838.0	4521351.75	78
2015-06-09	66.0	66.25	65.25	65.94	-0.62	-0.93	135658.0	8933589.0	147
2015-06-08	66.75	67.0	66.25	66.56	-0.44	-0.66	112667.0	7508716.25	116
2015-06-07	67.0	67.0	66.75	67.0	-0.25	-0.37	83831.0	5607710.75	83
2015-06-04	67.0	67.5	66.75	67.25	0.25	0.37	74378.0	4987834.0	71
2015-06-03	67.0	67.0	66.75	67.0	-0.01	-0.01	66513.0	4442409.5	53
2015-06-02	67.0	67.25	66.5	67.01	0.23	0.34	148694.0	9930711.0	129
2015-06-01	67.0	67.25	66.75	66.78	-0.22	-0.33	54331.0	3638369.0	52
2015-05-31	67.0	67.5	67.0	67.0	-0.31	-0.46	119355.0	8016829.5	88
2015-05-28	67.5	67.5	67.0	67.31	-0.19	-0.28	46598.0	3129316.0	51
2015-05-27	67.25	67.75	67.25	67.5	0.12	0.18	66378.0	4481019.25	60
2015-05-26	67.25	67.5	67.0	67.38	0.38	0.57	73072.0	4911304.75	64
2015-05-25	67.25	67.5	67.0	67.0	0.0	0.0	25188.0	1694066.0	44
2015-05-24	67.5	67.5	66.5	67.0	-0.25	-0.37	57599.0	3853720.5	99
2015-05-21	67.5	67.5	67.0	67.25	-0.25	-0.37	63229.0	4256197.0	83
2015-05-20	67.75	68.0	67.25	67.5	0.19	0.28	78819.0	5318909.0	84
2015-05-19	67.5	68.0	67.25	67.31	-0.68	-1.0	87045.0	5890771.5	76
2015-05-18	67.25	68.25	67.25	67.99	0.49	0.73	299208.0	20261191.0	194
2015-05-17	67.75	68.25	67.5	67.5	-0.37	-0.55	204655.0	13845677.5	153
2015-05-14	68.0	68.75	67.75	67.87	-0.13	-0.19	188479.0	12825975.5	148
2015-05-13	68.25	68.25	67.75	68.0	-0.25	-0.37	73510.0	5008607.75	65
2015-05-12	67.5	68.5	67.5	68.25	0.75	1.11	91259.0	6206628.5	111
2015-05-11	68.25	68.5	67.25	67.5	-0.76	-1.11	134867.0	9173021.0	167
2015-05-10	67.0	68.5	66.75	68.26	1.36	2.03	230891.0	15622412.75	243
2015-05-07	66.5	67.25	66.5	66.9	0.39	0.59	329347.0	22063505.25	179
2015-05-06	67.0	67.25	66.5	66.51	-0.24	-0.36	191960.0	12817856.5	125
2015-05-05	67.0	67.5	66.5	66.75	-0.25	-0.37	263792.0	17653094.0	176
2015-05-04	66.75	67.0	66.5	67.0	0.28	0.42	68546.0	4569892.5	77
2015-05-03	67.5	67.5	66.5	66.72	-0.33	-0.49	318731.0	21275179.75	256
2015-04-30	67.25	67.25	67.0	67.05	0.28	0.42	151617.0	10176906.25	167
2015-04-29	66.5	67.0	66.25	66.77	0.64	0.97	260640.0	17332854.0	238
2015-04-28	66.5	66.75	66.0	66.13	-0.29	-0.44	170799.0	11336439.25	171
2015-04-27	66.25	66.5	66.0	66.42	0.17	0.26	181303.0	12033345.5	175
2015-04-26	65.75	66.5	65.75	66.25	0.61	0.93	172112.0	11368426.75	171
2015-04-23	65.75	66.0	65.25	65.64	-0.25	-0.38	159143.0	10444697.25	143
2015-04-22	66.5	66.75	65.5	65.89	-0.1	-0.15	366458.0	24161483.25	357
2015-04-21	66.75	66.75	65.75	65.99	-0.51	-0.77	197583.0	13088337.25	237
2015-04-20	67.25	67.25	66.25	66.5	-0.17	-0.25	242697.0	16180475.0	199
2015-04-19	66.5	67.5	66.25	66.67	1.36	2.08	599151.0	40013347.5	390
2015-04-16	65.75	66.0	65.25	65.31	-0.16	-0.24	145422.0	9523488.75	175
2015-04-15	65.5	65.75	65.0	65.47	0.48	0.74	259903.0	16953950.5	231
2015-04-14	65.25	66.25	64.75	64.99	-0.08	-0.12	204017.0	13371619.5	267
2015-04-13	66.0	66.0	65.0	65.07	-3.09	-4.53	200148.0	13094612.25	360
2015-04-12	68.25	68.75	67.75	68.16	0.37	0.55	283698.0	19349924.0	304
2015-04-09	67.0	68.0	66.75	67.79	0.63	0.94	151041.0	10134921.0	167
2015-04-08	67.25	67.5	66.75	67.16	0.25	0.37	109020.0	7327597.25	132
2015-04-07	67.25	67.5	66.25	66.91	0.19	0.28	155660.0	10392007.75	237
2015-04-06	67.5	67.5	66.0	66.72	-0.36	-0.54	180765.0	12076795.0	171
2015-04-05	68.25	68.5	67.0	67.08	-1.27	-1.86	95537.0	6455305.75	133
2015-04-02	69.75	69.75	68.0	68.35	-1.15	-1.65	114427.0	7844279.25	180
2015-04-01	68.5	69.75	68.5	69.5	0.28	0.4	38999.0	2689983.25	57
2015-03-31	70.0	70.0	69.0	69.22	-0.78	-1.11	48417.0	3361597.25	69
2015-03-30	71.0	71.0	70.0	70.0	-0.26	-0.37	70852.0	5000867.75	74
2015-03-29	69.75	71.0	69.0	70.26	0.21	0.3	71138.0	4998872.75	92
2015-03-26	63.25	70.25	63.25	70.05	2.08	3.06	406047.0	27608357.0	209
2015-03-25	71.25	71.25	67.5	67.97	-2.17	-3.09	203231.0	13973942.75	241
2015-03-24	70.0	71.25	70.0	70.14	0.64	0.92	234447.0	16532281.75	145
2015-03-23	70.25	70.25	69.25	69.5	-0.25	-0.36	48463.0	3375603.75	46
2015-03-22	68.75	70.0	68.75	69.75	1.5	2.2	93250.0	6482659.5	92
2015-03-19	69.0	69.0	68.0	68.25	-0.5	-0.73	153880.0	10510329.0	114
2015-03-18	68.25	69.0	68.25	68.75	-0.24	-0.35	73628.0	5048882.25	67
2015-03-17	69.0	69.25	68.0	68.99	-0.51	-0.73	211326.0	14493020.5	161
2015-03-16	69.5	69.75	69.25	69.5	-0.17	-0.24	141905.0	9870640.0	115
2015-03-15	69.75	70.0	69.25	69.67	-0.28	-0.4	103054.0	7176732.5	99
2015-03-12	70.0	70.25	69.75	69.95	0.12	0.17	330455.0	23089388.0	168
2015-03-11	69.0	70.0	69.0	69.83	0.78	1.13	323448.0	22501273.0	134
2015-03-10	69.0	69.75	68.75	69.05	0.05	0.07	175998.0	12163572.0	109
2015-03-09	68.75	69.0	68.5	69.0	0.25	0.36	157808.0	10864191.25	85
2015-03-08	68.75	69.25	68.75	68.75	-0.1	-0.15	128541.0	8850907.25	88
2015-03-05	69.0	69.0	68.75	68.85	0.14	0.2	49088.0	3383936.25	66
2015-03-04	69.5	69.5	68.5	68.71	-0.54	-0.78	235071.0	16172157.75	103
2015-03-03	69.25	69.5	69.0	69.25	0.01	0.01	93475.0	6469786.0	47
2015-03-02	69.25	69.5	68.75	69.24	0.62	0.9	208783.0	14445768.5	79
2015-03-01	68.25	68.75	68.0	68.62	0.62	0.91	323090.0	22053690.25	106
2015-02-26	68.25	68.5	68.0	68.0	-0.25	-0.37	111749.0	7620380.25	86
2015-02-25	68.5	68.5	68.0	68.25	-0.76	-1.1	221499.0	15082899.5	151
2015-02-24	68.75	69.0	68.0	69.01	0.26	0.38	80517.0	5521472.0	73
2015-02-23	68.25	69.0	68.25	68.75	0.26	0.38	54429.0	3738596.5	29
2015-02-22	69.0	69.0	68.25	68.49	-0.51	-0.74	119016.0	8166460.0	67
2015-02-19	68.75	69.0	68.25	69.0	-0.5	-0.72	150462.0	10335504.0	118
2015-02-18	69.5	69.75	68.5	69.5	0.5	0.72	115409.0	8002424.75	87
2015-02-17	70.5	70.5	68.0	69.0	-1.38	-1.96	122625.0	8507534.25	142
2015-02-16	70.0	70.5	70.0	70.38	0.38	0.54	200764.0	14082299.0	133
2015-02-15	69.75	70.0	69.5	70.0	0.89	1.29	140906.0	9842271.5	113
2015-02-12	68.0	69.5	68.0	69.11	1.11	1.63	99722.0	6858718.75	79
2015-02-11	68.5	68.75	67.75	68.0	-0.65	-0.95	133498.0	9115442.25	107
2015-02-10	69.0	69.5	68.5	68.65	-0.42	-0.61	174977.0	12082915.5	154
2015-02-09	69.5	69.75	68.75	69.07	-0.43	-0.62	189879.0	13166324.25	130
2015-02-08	69.75	70.25	69.0	69.5	0.45	0.65	288406.0	20036408.25	211
2015-02-05	69.0	69.5	68.75	69.05	0.73	1.07	391504.0	27036087.25	277
2015-02-04	69.5	70.0	68.25	68.32	-1.11	-1.6	165758.0	11429739.0	134
2015-02-03	70.25	70.75	69.25	69.43	-0.56	-0.8	369724.0	25879894.25	250
2015-02-02	71.0	71.0	69.75	69.99	-1.01	-1.42	360772.0	25272853.5	256
2015-02-01	72.0	72.0	70.25	71.0	0.43	0.61	406283.0	28985580.25	211
2015-01-29	70.5	70.75	70.0	70.57	-0.15	-0.21	93197.0	6551771.25	98
2015-01-28	70.75	72.25	70.25	70.72	0.13	0.18	296679.0	21091993.0	160
2015-01-27	69.75	70.75	69.0	70.59	0.5	0.71	205083.0	14358975.0	181
2015-01-26	69.5	70.5	68.25	70.09	1.34	1.95	133534.0	9295732.75	127
2015-01-22	67.5	68.75	67.5	68.75	1.75	2.61	137536.0	9442412.0	82
2015-01-21	67.0	68.25	67.0	67.0	-0.43	-0.64	72186.0	4883608.0	69
2015-01-20	66.0	67.75	66.0	67.43	1.43	2.17	85093.0	5705401.0	115
2015-01-19	65.0	66.0	64.5	66.0	0.74	1.13	75680.0	4954821.25	87
2015-01-18	64.5	66.0	63.75	65.26	0.75	1.16	140748.0	9159730.0	116
2015-01-15	66.0	66.5	64.5	64.51	-1.49	-2.26	140662.0	9247319.5	107
2015-01-14	64.75	66.0	64.75	66.0	1.48	2.29	52594.0	3436141.75	61
2015-01-13	63.5	64.75	63.5	64.52	-0.23	-0.36	119405.0	7642944.25	125
2015-01-12	66.0	66.0	64.75	64.75	-0.22	-0.34	74509.0	4854375.75	113
2015-01-11	63.75	65.0	63.5	64.97	1.97	3.13	135478.0	8699399.25	126
2015-01-08	62.25	64.0	62.25	63.0	1.19	1.93	86801.0	5477598.0	65
2015-01-07	60.5	62.5	60.0	61.81	1.26	2.08	78044.0	4775064.5	98
2015-01-06	60.0	60.75	59.5	60.55	-0.7	-1.14	115546.0	6929976.25	164
2015-01-05	62.0	62.0	61.25	61.25	-1.25	-2.0	64172.0	3942800.75	69
2015-01-04	63.0	63.0	62.25	62.5	-0.11	-0.18	31572.0	1972777.5	35
2015-01-01	62.0	63.0	60.5	62.61	0.97	1.57	70140.0	4368683.25	84
2014-12-31	64.0	64.0	60.25	61.64	-1.65	-2.61	236096.0	14454958.5	221
2014-12-30	65.0	65.0	62.5	63.29	-2.67	-4.05	168255.0	10635876.5	200
2014-12-29	65.5	66.5	65.0	65.96	0.46	0.7	201086.0	13242687.25	126
2014-12-28	64.75	65.5	64.5	65.5	0.68	1.05	153844.0	9979316.5	99
2014-12-25	65.5	65.5	64.25	64.82	0.21	0.33	85180.0	5501323.5	57
2014-12-24	63.75	65.25	63.0	64.61	1.36	2.15	261578.0	16868307.25	151
2014-12-23	63.0	63.5	62.5	63.25	-0.23	-0.36	87732.0	5538396.75	91
2014-12-22	65.0	65.0	63.0	63.48	-0.54	-0.84	129371.0	8237097.0	101
2014-12-21	65.5	66.5	63.0	64.02	1.11	1.76	123956.0	7988185.25	116
2014-12-18	59.25	63.5	59.25	62.91	4.88	8.41	260772.0	16158848.0	196
2014-12-17	56.0	59.75	54.5	58.03	1.44	2.54	320864.0	18334037.0	238
2014-12-16	60.5	60.5	55.0	56.59	-4.48	-7.34	640922.0	36034527.5	393
2014-12-15	63.0	64.5	60.25	61.07	-2.09	-3.31	512003.0	32141929.5	224
2014-12-14	63.5	64.0	62.5	63.16	-0.95	-1.48	331078.0	20874339.75	199
2014-12-11	62.5	64.25	60.25	64.11	0.37	0.58	393465.0	24348945.25	232
2014-12-10	65.0	65.0	62.25	63.74	-1.51	-2.31	247092.0	15839973.75	132
2014-12-09	66.0	67.0	65.0	65.25	-1.82	-2.71	336386.0	22160310.75	231
2014-12-08	67.25	68.0	66.25	67.07	-0.38	-0.56	252965.0	17040368.75	84
2014-12-07	66.5	67.5	66.0	67.45	0.77	1.15	159013.0	10636625.5	72
2014-12-04	66.5	66.75	66.5	66.68	0.68	1.03	141745.0	9449888.75	68
2014-12-03	67.25	67.25	65.25	66.0	0.09	0.14	38852.0	2563514.25	61
2014-12-02	65.5	66.75	65.5	65.91	0.98	1.51	122201.0	8062677.5	79
2014-12-01	66.25	66.25	64.0	64.93	1.23	1.93	86825.0	5627984.25	96
2014-11-30	59.25	64.5	59.25	63.7	-2.08	-3.16	304467.0	19009031.5	244
2014-11-27	66.25	66.25	65.0	65.78	-0.38	-0.57	80361.0	5275251.5	59
2014-11-26	66.0	66.25	64.25	66.16	-0.09	-0.14	269612.0	17550088.75	150
2014-11-25	67.0	67.0	66.0	66.25	-0.75	-1.12	188725.0	12512691.0	94
2014-11-24	68.0	68.0	67.0	67.0	-0.55	-0.81	130798.0	8801785.25	129
2014-11-23	68.0	68.25	67.25	67.55	0.05	0.07	228847.0	15505280.75	151
2014-11-20	67.25	67.5	66.75	67.5	0.6	0.9	105528.0	7083990.25	46
2014-11-19	66.5	67.0	66.5	66.9	-0.32	-0.48	182052.0	12156364.75	92
2014-11-18	66.75	67.5	65.5	67.22	1.22	1.85	191088.0	12671331.75	136
2014-11-17	67.25	67.25	65.25	66.0	-1.49	-2.21	163116.0	10782857.25	133
2014-11-16	68.25	68.25	67.25	67.49	-0.72	-1.06	235585.0	15917199.0	92
2014-11-13	68.25	68.75	68.0	68.21	-0.29	-0.42	68625.0	4690630.0	63
2014-11-12	69.5	69.5	68.25	68.5	-1.26	-1.81	207271.0	14283883.25	178
2014-11-11	70.0	70.5	68.75	69.76	-0.31	-0.44	378580.0	26220308.75	264
2014-11-10	70.0	70.25	69.75	70.07	1.32	1.92	64832.0	4532967.5	75
2014-11-09	68.75	69.5	68.5	68.75	-0.25	-0.36	91387.0	6307947.0	65
2014-11-06	69.0	70.0	68.75	69.0	0.36	0.52	293192.0	20240511.0	94
2014-11-05	69.0	69.0	67.5	68.64	-0.42	-0.61	205375.0	13990883.25	158
2014-11-04	70.25	70.75	69.0	69.06	-1.94	-2.73	287015.0	20056432.0	259
2014-11-03	70.75	71.0	70.0	71.0	0.35	0.5	223462.0	15836345.75	158
2014-11-02	71.25	71.25	70.25	70.65	0.67	0.96	159677.0	11285821.25	121
2014-10-30	70.25	70.25	69.75	69.98	-0.19	-0.27	144353.0	10103160.0	129
2014-10-29	69.75	70.75	69.75	70.17	0.13	0.19	111535.0	7839813.5	147
2014-10-28	71.0	71.0	69.75	70.04	-0.9	-1.27	495832.0	34741956.0	426
2014-10-27	73.5	73.75	70.75	70.94	-2.76	-3.74	558962.0	39947951.5	557
2014-10-26	72.75	74.0	72.5	73.7	0.95	1.31	163564.0	11938509.25	133
2014-10-23	72.25	72.75	72.0	72.75	-0.14	-0.19	35940.0	2599165.75	36
2014-10-22	72.75	73.25	72.25	72.89	0.68	0.94	133878.0	9757933.25	97
2014-10-21	70.25	72.5	70.25	72.21	2.12	3.02	510948.0	36483907.0	234
2014-10-20	71.25	71.25	69.75	70.09	-0.68	-0.96	786153.0	55194207.75	348
2014-10-19	73.25	73.5	70.5	70.77	-0.45	-0.63	661770.0	47315010.75	384
2014-10-16	72.5	74.0	70.0	71.22	-2.55	-3.46	497858.0	35632092.75	403
2014-10-15	74.0	74.5	73.0	73.77	-0.56	-0.75	268313.0	19778464.5	132
2014-10-14	74.25	74.75	73.0	74.33	0.2	0.27	302194.0	22293543.5	176
2014-10-13	75.5	76.0	73.25	74.13	0.0	0.0	257689.0	19083186.75	205
2014-10-12	76.0	76.75	73.5	74.13	-4.82	-6.11	415508.0	31150773.0	209
2014-10-02	77.75	79.5	77.25	78.95	1.2	1.54	350475.0	27403652.0	139
2014-10-01	76.75	78.0	76.75	77.75	0.26	0.34	75484.0	5838963.25	47
2014-09-30	77.75	78.5	77.25	77.49	0.24	0.31	149434.0	11621042.25	109
2014-09-29	77.0	77.5	76.5	77.25	0.5	0.65	70431.0	5417544.25	58
2014-09-28	76.75	77.25	76.0	76.75	-0.19	-0.25	68254.0	5233940.75	78
2014-09-25	75.25	79.0	75.0	76.94	2.44	3.28	204624.0	15641598.5	205
2014-09-24	76.5	76.5	73.75	74.5	-0.41	-0.55	242751.0	18025478.25	163
2014-09-22	76.5	76.5	72.0	74.91	-1.61	-2.1	376768.0	28175509.25	203
2014-09-21	78.5	78.5	76.25	76.52	-1.97	-2.51	133816.0	10372234.5	91
2014-09-18	78.5	78.75	78.0	78.49	-0.11	-0.14	254288.0	19999732.75	134
2014-09-17	78.0	78.75	77.75	78.6	0.51	0.65	134550.0	10520939.75	70
2014-09-16	79.25	79.25	77.75	78.09	-1.13	-1.43	176344.0	13840148.0	120
2014-09-15	79.5	79.5	78.25	79.22	-0.63	-0.79	146411.0	11549071.5	131
2014-09-14	80.75	81.0	79.5	79.85	-0.5	-0.62	80791.0	6468401.75	84
2014-09-11	81.5	82.0	80.25	80.35	-0.64	-0.79	132284.0	10783628.0	99
2014-09-10	81.0	82.5	80.5	80.99	-0.01	-0.01	133033.0	10865018.0	105
2014-09-09	81.0	81.75	80.75	81.0	0.11	0.14	132465.0	10745605.25	88
2014-09-08	80.0	81.25	80.0	80.89	-0.11	-0.14	186754.0	15117792.5	116
2014-09-07	78.5	81.0	78.5	81.0	2.5	3.18	337354.0	27032508.25	178
2014-09-04	79.5	79.5	78.0	78.5	-0.75	-0.95	104881.0	8261463.75	90
2014-09-03	78.5	79.75	78.25	79.25	0.46	0.58	93728.0	7412011.0	70
2014-09-02	78.0	79.25	77.75	78.79	0.79	1.01	470890.0	36921761.0	178
2014-09-01	78.0	78.5	77.75	78.0	0.25	0.32	107827.0	8411083.75	65
2014-08-31	77.0	78.25	77.0	77.75	1.0	1.3	315201.0	24481983.75	152
2014-08-28	76.25	77.0	75.0	76.75	0.41	0.54	281922.0	21601072.5	163
2014-08-27	76.5	77.25	76.25	76.34	-0.82	-1.06	167205.0	12828854.5	192
2014-08-26	76.75	78.0	76.75	77.16	0.25	0.33	169525.0	13129628.0	211
2014-08-25	74.75	77.25	74.5	76.91	1.89	2.52	759205.0	57467968.0	423
2014-08-24	74.75	75.25	74.25	75.02	0.27	0.36	382462.0	28697280.0	172
2014-08-21	73.75	74.75	73.5	74.75	1.1	1.49	303643.0	22559938.25	201
2014-08-20	74.0	74.25	73.5	73.65	-0.24	-0.32	411065.0	30302225.0	184
2014-08-19	73.25	74.0	73.25	73.89	0.58	0.79	193984.0	14299693.5	132
2014-08-18	73.5	74.0	73.0	73.31	-0.05	-0.07	414904.0	30425573.75	216
2014-08-17	73.25	74.0	73.25	73.36	0.05	0.07	110366.0	8123095.0	120
2014-08-14	73.25	73.75	73.25	73.31	-0.19	-0.26	69075.0	5070429.25	68
2014-08-13	73.5	74.25	73.5	73.5	-0.48	-0.65	89369.0	6579578.5	90
2014-08-12	73.5	74.25	73.0	73.98	0.49	0.67	209538.0	15462028.5	175
2014-08-11	73.25	73.5	72.75	73.49	0.42	0.57	212891.0	15584555.5	116
2014-08-10	73.0	73.25	72.5	73.07	-1.46	-1.96	377025.0	27500266.0	307
2014-08-07	75.0	75.0	74.0	74.53	-0.49	-0.65	532346.0	39670518.0	301
2014-08-06	75.25	75.25	75.0	75.02	-0.24	-0.32	187247.0	14061184.5	131
2014-08-05	75.0	75.5	75.0	75.26	0.01	0.01	215815.0	16230823.25	124
2014-08-04	74.5	75.25	74.5	75.25	0.58	0.78	68264.0	5106564.25	84
2014-08-03	74.75	75.0	74.5	74.67	0.37	0.5	95064.0	7087885.0	76
2014-07-24	74.25	75.0	74.0	74.3	0.35	0.47	296771.0	22107611.0	243
2014-07-23	73.5	74.0	73.0	73.95	0.45	0.61	260700.0	19185086.5	164
2014-07-22	73.0	73.75	73.0	73.5	1.0	1.38	239395.0	17546359.75	142
2014-07-21	72.5	72.75	72.0	72.5	0.0	0.0	53139.0	3845827.25	37
2014-07-20	72.25	72.75	72.25	72.5	-0.56	-0.77	56223.0	4075946.75	36
2014-07-17	73.5	73.5	72.0	73.06	-0.22	-0.3	97038.0	7041856.5	91
2014-07-16	72.0	73.75	71.5	73.28	1.53	2.13	188479.0	13668913.0	174
2014-07-15	71.5	72.0	71.5	71.75	0.24	0.34	67439.0	4839702.5	67
2014-07-14	71.0	71.5	71.0	71.51	0.61	0.86	117808.0	8394689.5	145
2014-07-13	71.0	71.25	70.5	70.9	-1.22	-1.69	348592.0	24675567.25	327
2014-07-10	72.0	72.25	71.5	72.12	0.12	0.17	232061.0	16693463.75	125
2014-07-09	72.25	72.25	71.75	72.0	-0.19	-0.26	46978.0	3372188.0	54
2014-07-08	71.5	72.25	71.5	72.19	0.74	1.04	84373.0	6062088.5	110
2014-07-07	71.5	72.25	71.25	71.45	-0.49	-0.68	360883.0	25841554.75	210
2014-07-06	72.75	72.75	71.5	71.94	-0.81	-1.11	372775.0	26740574.75	263
2014-07-03	72.75	73.0	71.75	72.75	0.0	0.0	202417.0	14642305.25	165
2014-07-02	73.5	73.5	72.0	72.75	-0.5	-0.68	603547.0	43789584.25	334
2014-07-01	73.5	73.5	72.5	73.25	0.25	0.34	150060.0	10933316.5	92
2014-06-30	73.25	73.25	72.5	73.0	-0.27	-0.37	402409.0	29354287.75	152
2014-06-29	73.5	73.5	73.0	73.27	-0.53	-0.72	342591.0	25094210.25	131
2014-06-26	73.75	74.25	73.25	73.8	-0.28	-0.38	566589.0	41780972.0	199
2014-06-25	73.0	74.25	73.0	74.08	0.24	0.33	27386.0	2018087.5	39
2014-06-24	74.25	74.25	72.0	73.84	-0.66	-0.89	86815.0	6327759.0	91
2014-06-23	74.5	74.5	73.25	74.5	-0.75	-1.0	269455.0	19848904.5	148
2014-06-22	74.25	75.25	73.75	75.25	1.11	1.5	98694.0	7366192.75	106
2014-06-19	75.0	75.0	73.75	74.14	-0.61	-0.82	59725.0	4450817.0	55
2014-06-18	73.25	75.0	73.25	74.75	1.75	2.4	130344.0	9699150.25	117
2014-06-17	72.75	73.25	72.5	73.0	-0.27	-0.37	165107.0	12018812.25	108
2014-06-16	73.75	73.75	73.0	73.27	-0.98	-1.32	137383.0	10091016.5	101
2014-06-15	73.75	74.75	73.25	74.25	0.25	0.34	79021.0	5850457.0	73
2014-06-12	75.0	75.25	73.25	74.0	-1.0	-1.33	62589.0	4641051.25	78
2014-06-11	75.5	75.5	74.75	75.0	-0.5	-0.66	77592.0	5824396.75	63
2014-06-10	75.25	75.75	74.75	75.5	0.25	0.33	82184.0	6208611.75	86
2014-06-09	74.75	75.75	74.5	75.25	0.47	0.63	89424.0	6712143.0	109
2014-06-08	73.5	75.0	73.25	74.78	1.21	1.64	131032.0	9693879.25	120
2014-06-05	74.25	74.25	73.5	73.57	-0.93	-1.25	54104.0	3998497.25	68
2014-06-04	74.5	74.5	74.0	74.5	0.25	0.34	42541.0	3165829.0	55
2014-06-03	74.75	74.75	74.0	74.25	-0.29	-0.39	63658.0	4727511.75	60
2014-06-02	74.0	74.75	73.75	74.54	0.24	0.32	48761.0	3627447.5	60
2014-06-01	73.75	74.5	73.5	74.3	0.55	0.75	82070.0	6081036.5	85
2014-05-29	74.25	74.25	73.75	73.75	-1.09	-1.46	191321.0	14127414.25	113
2014-05-28	74.0	75.0	74.0	74.84	0.34	0.46	94394.0	7052349.75	100
2014-05-27	74.5	75.0	74.25	74.5	0.25	0.34	69298.0	5170397.75	60
2014-05-26	73.75	74.5	73.5	74.25	0.75	1.02	140134.0	10378593.25	84
2014-05-25	72.75	74.0	72.75	73.5	1.0	1.38	69356.0	5088225.25	69
2014-05-22	72.5	73.25	72.5	72.5	0.0	0.0	47470.0	3461081.25	63
2014-05-21	72.0	72.75	71.75	72.5	0.05	0.07	128701.0	9275558.75	89
2014-05-20	73.0	73.0	72.0	72.45	-0.55	-0.75	189692.0	13726618.0	96
2014-05-19	74.25	74.25	72.75	73.0	-1.6	-2.14	221499.0	16162119.5	132
2014-05-18	73.0	74.75	73.0	74.6	1.35	1.84	138604.0	10247264.75	98
2014-05-15	72.75	73.5	72.75	73.25	0.25	0.34	52910.0	3868155.5	46
2014-05-14	73.5	73.5	72.5	73.0	-0.27	-0.37	148088.0	10817303.75	87
2014-05-13	74.0	74.0	73.0	73.27	-0.51	-0.69	241586.0	17749590.0	137
2014-05-12	74.25	74.25	73.5	73.78	-0.54	-0.73	87124.0	6432196.0	105
2014-05-11	75.5	75.75	74.0	74.32	-1.18	-1.56	151128.0	11299555.0	106
2014-05-08	75.5	75.75	74.5	75.5	0.12	0.16	332159.0	25017920.0	120
2014-05-07	74.5	75.5	74.25	75.38	0.72	0.96	283325.0	21310660.75	146
2014-05-06	74.75	76.0	74.25	74.66	0.24	0.32	702170.0	52894243.5	407
2014-05-05	72.75	75.0	72.25	74.42	1.47	2.02	881326.0	64969681.5	396
2014-05-04	72.0	73.25	71.75	72.95	0.89	1.24	537416.0	39067461.75	383
2014-05-01	70.0	73.0	70.0	72.06	1.81	2.58	552950.0	39291966.75	425
2014-04-30	69.5	70.5	69.5	70.25	0.58	0.83	193669.0	13563016.25	183
2014-04-29	70.5	70.5	69.25	69.67	-0.39	-0.56	146384.0	10206143.75	106
2014-04-28	70.0	70.25	69.75	70.06	0.27	0.39	156008.0	10911749.25	74
2014-04-27	70.0	70.0	69.25	69.79	0.31	0.45	94807.0	6625070.75	85
2014-04-24	69.0	70.0	69.0	69.48	0.25	0.36	368946.0	25709799.25	159
2014-04-23	70.0	70.0	69.0	69.23	-0.77	-1.1	301371.0	20899519.0	94
2014-04-22	69.75	70.0	69.5	70.0	0.25	0.36	197380.0	13780860.5	89
2014-04-21	69.5	69.75	69.25	69.75	0.39	0.56	48836.0	3399610.0	48
2014-04-20	69.25	69.75	68.0	69.36	0.36	0.52	164877.0	11404523.0	164
2014-04-17	69.0	69.0	68.5	69.0	0.01	0.01	130412.0	8964767.25	86
2014-04-16	69.0	69.0	68.5	68.99	-0.26	-0.38	189924.0	13078751.0	91
2014-04-15	69.0	69.5	69.0	69.25	0.25	0.36	38778.0	2691763.5	36
2014-04-14	68.75	69.0	68.75	69.0	0.25	0.36	23411.0	1611137.0	35
2014-04-13	69.0	69.25	68.5	68.75	-0.25	-0.36	74412.0	5124511.5	74
2014-04-10	69.25	69.5	69.0	69.0	-0.25	-0.36	167739.0	11636598.5	101
2014-04-09	69.0	70.0	69.0	69.25	-0.25	-0.36	100067.0	6979951.0	72
2014-04-08	68.75	69.5	68.5	69.5	0.75	1.09	91073.0	6297937.75	93
2014-04-07	69.25	69.25	68.25	68.75	-1.0	-1.43	406456.0	27876567.5	236
2014-04-06	69.25	69.75	69.25	69.75	0.25	0.36	37665.0	2619356.75	40
2014-04-03	69.5	69.75	69.25	69.5	-0.25	-0.36	196363.0	13665762.75	102
2014-04-02	70.0	70.0	69.5	69.75	-0.5	-0.71	196844.0	13708880.25	142
2014-04-01	70.25	70.75	70.25	70.25	0.0	0.0	64739.0	4557624.75	59
2014-03-31	70.0	70.5	69.5	70.25	0.25	0.36	160699.0	11246314.0	81
2014-03-30	69.5	70.0	69.5	70.0	0.5	0.72	162986.0	11395788.0	97
2014-03-27	69.5	70.0	69.5	69.5	-0.5	-0.71	172259.0	12028243.0	72
2014-03-26	69.5	70.0	69.25	70.0	0.5	0.72	241571.0	16788312.5	126
2014-03-25	69.25	69.75	69.0	69.5	0.0	0.0	106757.0	7415704.5	112
2014-03-24	69.25	69.5	68.75	69.5	-2.25	-3.14	440974.0	30507854.25	413
2014-03-23	71.5	72.25	71.0	71.75	0.5	0.7	402891.0	28854872.5	268
2014-03-20	71.25	72.0	71.0	71.25	0.0	0.0	286978.0	20515751.5	220
2014-03-19	70.5	71.25	70.5	71.25	0.75	1.06	98532.0	6969846.5	107
2014-03-18	71.75	71.75	70.0	70.5	-1.0	-1.4	276022.0	19582659.75	229
2014-03-17	71.5	71.75	71.25	71.5	0.0	0.0	134861.0	9637903.75	126
2014-03-16	71.25	71.5	71.0	71.5	0.25	0.35	69748.0	4973390.75	63
2014-03-13	72.5	72.5	71.25	71.25	-0.75	-1.04	162002.0	11581710.25	128
2014-03-12	72.0	72.0	71.5	72.0	0.0	0.0	96771.0	6954522.5	83
2014-03-11	72.0	72.5	71.75	72.0	0.0	0.0	125122.0	9012656.75	89
2014-03-10	72.75	72.75	72.0	72.0	-0.75	-1.03	85858.0	6216529.25	85
2014-03-09	72.5	73.0	72.5	72.75	0.25	0.34	171458.0	12471021.25	104
2014-03-06	72.25	73.25	72.25	72.5	0.25	0.35	192642.0	14016194.0	125
2014-03-05	72.0	72.5	71.5	72.25	0.25	0.35	200312.0	14437375.25	143
2014-03-04	72.0	72.25	71.0	72.0	0.5	0.7	162448.0	11671057.75	122
2014-03-03	72.0	72.0	71.0	71.5	-0.25	-0.35	165104.0	11816253.5	123
2014-03-02	71.5	72.0	70.75	71.75	0.25	0.35	471496.0	33805756.5	206
2014-02-27	71.0	71.5	71.0	71.5	0.5	0.7	172681.0	12300131.25	95
2014-02-26	70.5	71.25	70.5	71.0	0.25	0.35	145074.0	10298684.25	79
2014-02-25	70.25	71.0	70.25	70.75	0.25	0.35	307114.0	21726896.75	131
2014-02-24	71.0	71.0	70.5	70.5	-0.25	-0.35	152487.0	10789922.5	61
2014-02-23	70.25	71.0	70.25	70.75	0.25	0.35	118551.0	8361703.5	89
2014-02-20	70.25	70.75	70.0	70.5	0.25	0.36	129589.0	9140477.0	73
2014-02-19	71.0	71.0	70.25	70.25	-0.5	-0.71	213601.0	15150584.0	108
2014-02-18	69.75	71.5	69.75	70.75	1.25	1.8	516055.0	36554737.25	243
2014-02-17	68.25	70.75	68.25	69.5	1.5	2.21	846436.0	59182891.25	481
2014-02-16	68.0	69.0	68.0	68.0	0.25	0.37	345470.0	23660786.5	208
2014-02-13	67.5	68.0	67.25	67.75	0.25	0.37	236951.0	16053386.25	171
2014-02-12	67.5	67.75	67.25	67.5	0.0	0.0	166642.0	11258359.5	149
2014-02-11	66.25	67.5	66.25	67.5	0.75	1.12	280009.0	18771967.25	190
2014-02-10	66.75	66.75	66.0	66.75	0.0	0.0	230866.0	15319606.25	144
2014-02-09	66.75	67.25	66.75	66.75	0.0	0.0	303927.0	20361703.25	216
2014-02-06	65.5	66.75	65.25	66.75	1.25	1.91	280525.0	18539907.5	263
2014-02-05	64.5	65.5	64.25	65.5	1.0	1.55	250844.0	16297938.25	230
2014-02-04	64.5	64.5	64.0	64.5	-0.25	-0.39	291367.0	18733136.0	178
2014-02-03	64.25	65.0	63.75	64.75	0.5	0.78	453711.0	29107910.75	315
2014-02-02	65.0	65.0	64.0	64.25	-0.75	-1.15	551469.0	35513184.75	309
2014-01-30	65.0	65.5	64.75	65.0	1.0	1.56	470502.0	30584168.0	428
2014-01-29	64.25	64.5	63.5	64.0	0.0	0.0	544183.0	34880425.0	355
2014-01-28	65.0	65.25	63.5	64.0	-1.0	-1.54	521796.0	33546283.5	436
2014-01-27	66.5	66.5	64.75	65.0	-1.5	-2.26	888495.0	58239373.5	476
2014-01-26	66.0	67.5	65.75	66.5	-0.5	-0.75	539799.0	36030474.25	259
2014-01-23	67.25	67.25	66.5	67.0	0.0	0.0	487673.0	32646449.25	306
2014-01-22	67.25	67.5	66.75	67.0	0.0	0.0	298965.0	20071388.0	205
2014-01-21	67.25	67.25	66.25	67.0	-0.25	-0.37	355821.0	23737599.25	189
2014-01-20	66.75	67.5	66.75	67.25	0.25	0.37	105087.0	7072811.75	62
2014-01-19	67.0	67.5	66.75	67.0	-0.25	-0.37	100300.0	6731013.75	87
2014-01-16	67.25	67.5	67.0	67.25	0.25	0.37	126574.0	8513111.75	109
2014-01-15	67.75	67.75	67.0	67.0	-0.5	-0.74	196309.0	13216641.75	133
2014-01-14	67.5	67.75	67.25	67.5	0.0	0.0	156081.0	10541720.0	137
2014-01-13	68.0	68.0	67.25	67.5	-0.25	-0.37	135799.0	9175445.25	108
2014-01-12	67.75	67.75	67.0	67.75	0.5	0.74	204103.0	13791145.0	137
2014-01-09	67.75	67.75	67.0	67.25	-0.25	-0.37	276230.0	18620355.0	171
2014-01-08	67.75	68.0	66.75	67.5	-0.25	-0.37	192940.0	13008249.75	191
2014-01-07	66.75	68.0	66.75	67.75	1.0	1.5	261355.0	17641807.5	187
2014-01-06	66.5	67.25	66.25	66.75	0.0	0.0	125307.0	8382356.75	96
2014-01-05	67.0	67.0	66.25	66.75	-0.25	-0.37	169155.0	11276864.0	141
2014-01-02	67.25	67.5	67.0	67.0	-0.25	-0.37	72940.0	4899141.75	96
2014-01-01	66.75	67.5	66.5	67.25	0.5	0.75	146886.0	9862067.75	120
2013-12-31	66.5	67.0	66.0	66.75	0.5	0.75	170057.0	11297860.25	181
2013-12-30	65.5	66.25	65.5	66.25	0.5	0.76	214587.0	14104286.75	204
2013-12-29	65.5	66.0	65.25	65.75	0.25	0.38	90012.0	5897908.75	125
2013-12-26	67.25	67.25	65.25	65.5	-1.5	-2.24	225021.0	14879080.0	297
2013-12-25	67.75	67.75	66.75	67.0	-0.5	-0.74	119637.0	8042792.25	131
2013-12-24	68.5	68.5	67.5	67.5	-1.0	-1.46	136162.0	9250895.5	130
2013-12-23	68.25	68.75	68.0	68.5	0.25	0.37	142097.0	9712457.5	224
2013-12-22	68.0	68.25	67.75	68.25	0.25	0.37	93299.0	6351772.5	101
2013-12-19	68.0	68.25	67.5	68.0	0.25	0.37	117966.0	8017696.5	72
2013-12-18	68.25	69.0	67.25	67.75	-0.25	-0.37	190715.0	12961943.5	210
2013-12-17	68.25	68.5	68.0	68.0	-0.25	-0.37	54419.0	3707509.0	96
2013-12-16	68.5	68.5	68.0	68.25	0.0	0.0	69016.0	4707773.25	71
2013-12-15	68.5	68.5	68.25	68.25	-0.25	-0.36	176498.0	12063318.0	95
2013-12-12	69.0	69.0	68.25	68.5	-0.5	-0.72	124197.0	8527026.75	110
2013-12-11	69.0	69.0	68.75	69.0	0.25	0.36	74979.0	5169666.0	54
2013-12-10	69.25	69.25	68.5	68.75	-0.5	-0.72	215052.0	14803365.75	149
2013-12-09	69.5	69.75	68.75	69.25	0.0	0.0	184679.0	12761391.75	207
2013-12-08	69.5	69.5	68.75	69.25	0.0	0.0	175563.0	12166655.25	145
2013-12-05	68.75	69.25	68.25	69.25	0.75	1.09	136761.0	9407550.0	118
2013-12-04	69.25	69.75	68.0	68.5	-0.75	-1.08	314365.0	21505922.0	263
2013-12-03	70.5	70.5	69.25	69.25	-1.5	-2.12	246804.0	17270440.75	194
2013-12-02	70.5	70.75	70.25	70.75	0.0	0.0	73511.0	5183781.25	75
2013-12-01	71.0	71.0	70.0	70.75	0.0	0.0	258802.0	18187343.75	213
2013-11-28	71.0	71.25	70.5	70.75	-0.25	-0.35	318408.0	22527264.75	268
2013-11-27	72.0	72.25	70.75	71.0	-1.0	-1.39	275055.0	19601524.25	226
2013-11-26	72.5	72.75	72.0	72.0	-0.75	-1.03	70559.0	5107819.0	73
2013-11-25	73.0	73.0	72.5	72.75	0.0	0.0	53917.0	3922455.0	67
2013-11-24	72.5	73.25	72.5	72.75	0.0	0.0	155218.0	11320907.5	88
2013-11-21	72.75	73.25	72.75	72.75	0.0	0.0	150408.0	10973464.0	109
2013-11-20	72.75	73.5	72.0	72.75	0.0	0.0	253954.0	18511930.75	176
2013-11-19	74.0	74.0	72.5	72.75	-1.0	-1.36	292280.0	21351360.5	225
2013-11-18	72.5	74.5	72.5	73.75	1.25	1.72	809723.0	59594322.5	680
2013-11-17	72.0	73.25	71.5	72.5	1.0	1.4	690499.0	49871729.75	461
2013-11-14	72.0	72.25	71.25	71.5	-0.25	-0.35	142109.0	10173174.5	135
2013-11-13	72.5	73.5	71.75	71.75	-0.75	-1.03	257513.0	18717158.5	259
2013-11-12	71.25	72.75	71.0	72.5	1.25	1.75	308517.0	22260472.5	270
2013-11-11	70.75	71.5	70.75	71.25	0.5	0.71	192310.0	13650580.5	88
2013-11-10	71.0	71.25	70.5	70.75	-0.25	-0.35	398536.0	28287918.25	146
2013-11-07	70.5	71.25	70.5	71.0	0.5	0.71	186947.0	13283454.75	101
2013-11-06	71.25	71.25	70.5	70.5	-0.75	-1.05	92754.0	6569892.0	80
2013-11-05	71.0	71.25	71.0	71.25	0.5	0.71	234172.0	16652366.25	131
2013-11-04	71.25	71.5	70.75	70.75	-0.5	-0.7	102069.0	7248105.75	103
2013-11-03	71.75	71.75	71.25	71.25	-0.25	-0.35	46736.0	3339639.75	59
2013-10-31	71.5	72.5	71.25	71.5	0.5	0.7	370695.0	26575776.25	190
2013-10-30	72.0	72.0	71.0	71.0	-0.5	-0.7	77091.0	5496581.5	113
2013-10-29	72.25	72.25	71.5	71.5	-0.5	-0.69	105026.0	7544581.25	82
2013-10-28	72.75	72.75	72.0	72.0	-1.0	-1.37	48294.0	3488053.25	49
2013-10-27	73.25	73.5	72.75	73.0	0.25	0.34	62356.0	4561400.5	52
2013-10-24	73.5	73.5	72.5	72.75	-0.5	-0.68	107551.0	7850733.75	92
2013-10-23	71.75	73.25	71.75	73.25	1.5	2.09	168813.0	12266755.5	140
2013-10-22	71.5	72.0	71.25	71.75	0.5	0.7	214591.0	15392454.25	114
2013-10-21	71.75	72.5	71.0	71.25	-0.25	-0.35	218658.0	15603786.5	191
2013-10-20	72.0	72.25	71.0	71.5	0.5	0.7	101241.0	7230898.75	88
2013-10-10	71.25	71.5	70.75	71.0	0.0	0.0	38176.0	2713308.25	46
2013-10-09	71.0	71.5	70.25	71.0	-0.25	-0.35	127130.0	9032630.75	117
2013-10-08	71.75	72.0	70.75	71.25	-0.75	-1.04	105011.0	7494195.5	130
2013-10-07	73.0	73.0	71.0	72.0	-2.25	-3.03	360012.0	25830742.0	351
2013-10-06	74.5	75.0	72.75	74.25	-0.25	-0.34	119225.0	8820425.75	160
2013-10-03	73.75	74.5	73.75	74.5	1.0	1.36	73189.0	5415215.25	75
2013-10-02	73.5	73.75	73.0	73.5	0.25	0.34	115196.0	8459679.75	105
2013-10-01	73.75	74.25	73.0	73.25	-0.5	-0.68	141596.0	10421464.75	174
2013-09-30	74.5	74.75	73.75	73.75	-0.5	-0.67	63744.0	4731323.25	64
2013-09-29	74.5	74.5	73.75	74.25	-0.5	-0.67	69366.0	5150660.5	89
2013-09-26	75.25	75.25	74.75	74.75	-0.5	-0.66	58326.0	4381346.0	67
2013-09-25	75.25	75.75	74.75	75.25	0.0	0.0	194139.0	14595657.0	113
2013-09-24	76.0	76.0	75.0	75.25	-0.75	-0.99	39112.0	2953643.0	57
2013-09-19	76.25	76.5	75.5	76.0	0.5	0.66	100749.0	7652780.5	85
2013-09-18	75.5	76.0	75.25	75.5	-0.25	-0.33	21604.0	1634298.5	40
2013-09-17	76.0	76.0	75.75	75.75	-0.5	-0.66	43084.0	3267299.0	59
2013-09-16	75.75	76.25	75.75	76.25	0.25	0.33	89576.0	6808977.25	64
2013-09-15	76.25	76.25	75.5	76.0	0.5	0.66	236645.0	17990231.5	140
2013-09-12	74.5	76.25	74.5	75.5	1.0	1.34	258154.0	19486783.5	136
2013-09-11	74.75	74.75	74.25	74.5	-0.25	-0.33	139295.0	10390696.5	79
2013-09-10	74.0	74.75	73.25	74.75	2.75	3.82	323426.0	23967343.25	228
2013-09-09	71.0	72.0	70.0	72.0	0.75	1.05	181063.0	12860770.0	140
2013-09-08	71.75	71.75	71.25	71.25	0.5	0.71	86210.0	6168564.25	102
2013-09-05	71.5	72.25	69.75	70.75	-1.0	-1.39	359964.0	25458834.5	285
2013-09-04	73.0	73.0	71.5	71.75	-2.25	-3.04	363768.0	26244814.0	246
2013-09-03	76.0	77.0	73.5	74.0	-2.25	-2.95	388995.0	29209559.5	213
2013-09-02	75.75	76.25	75.0	76.25	0.75	0.99	244506.0	18523083.5	190
2013-09-01	75.5	77.0	74.75	75.5	-0.5	-0.66	354523.0	26704780.75	370
2013-08-29	74.75	76.0	74.0	76.0	2.0	2.7	240212.0	17999069.5	193
2013-08-28	70.5	75.0	70.5	74.0	-0.5	-0.67	723542.0	53968711.75	271
2013-08-27	75.25	76.25	74.0	74.5	-3.0	-3.87	319765.0	24012330.75	240
2013-08-26	78.5	78.5	76.75	77.5	-0.5	-0.64	115831.0	8985693.5	105
2013-08-25	78.5	79.0	78.0	78.0	-0.25	-0.32	148803.0	11691583.5	103
2013-08-22	78.25	79.0	78.25	78.25	-0.25	-0.32	279140.0	21941143.75	102
2013-08-21	78.0	78.75	77.5	78.5	0.25	0.32	169766.0	13325773.75	117
2013-08-20	79.5	79.5	78.0	78.25	-2.0	-2.49	302899.0	23866636.75	215
2013-08-19	77.5	80.75	77.5	80.25	2.75	3.55	669358.0	53342140.5	238
2013-08-18	78.0	78.25	76.5	77.5	-1.0	-1.27	197055.0	15286799.0	146
2013-08-15	77.5	78.5	76.75	78.5	1.25	1.62	136468.0	10607030.75	134
2013-08-14	78.25	78.5	76.5	77.25	0.0	0.0	178855.0	13883721.25	199
2013-08-13	75.0	77.25	75.0	77.25	2.5	3.34	95478.0	7247625.0	114
2013-08-05	73.0	75.0	73.0	74.75	1.75	2.4	413026.0	30650427.0	162
2013-08-04	72.25	73.25	72.0	73.0	0.5	0.69	86296.0	6269104.5	82
2013-08-01	72.5	73.0	72.25	72.5	0.0	0.0	73001.0	5297021.75	67
2013-07-31	72.0	73.5	71.75	72.5	0.5	0.69	409391.0	29810635.25	187
2013-07-30	71.0	72.0	70.75	72.0	0.75	1.05	161105.0	11514373.75	103
2013-07-29	71.75	71.75	70.75	71.25	-0.5	-0.7	173251.0	12304973.75	102
2013-07-28	70.75	71.75	70.75	71.75	1.0	1.41	160702.0	11428123.5	106
2013-07-25	70.25	70.75	70.25	70.75	0.25	0.35	29410.0	2076453.5	52
2013-07-24	70.5	70.75	70.25	70.5	-0.5	-0.7	75874.0	5356848.25	49
2013-07-23	71.25	71.75	70.5	71.0	0.0	0.0	115026.0	8160320.75	107
2013-07-22	69.5	71.5	69.5	71.0	1.25	1.79	291061.0	20428591.75	171
2013-07-21	69.0	69.75	69.0	69.75	1.0	1.45	199483.0	13848190.0	115
2013-07-18	68.5	69.0	68.5	68.75	0.0	0.0	336533.0	23136639.75	148
2013-07-17	69.25	69.25	68.5	68.75	-2.0	-2.83	317855.0	21837076.0	268
2013-07-16	70.25	71.25	70.25	70.75	0.75	1.07	661895.0	46915793.25	471
2013-07-15	70.0	70.0	69.5	70.0	0.0	0.0	76514.0	5341000.25	81
2013-07-14	70.0	70.0	69.5	70.0	0.25	0.36	147539.0	10297832.0	112
2013-07-11	69.75	69.75	69.25	69.75	0.0	0.0	79274.0	5510283.25	84
2013-07-10	69.5	70.25	69.25	69.75	1.0	1.45	387479.0	27021062.25	324
2013-07-09	68.5	68.75	68.25	68.75	0.25	0.36	20520.0	1404338.75	47
2013-07-08	68.75	69.0	68.25	68.5	0.0	0.0	211806.0	14522974.5	109
2013-07-07	68.5	68.5	67.75	68.5	0.75	1.11	114379.0	7797803.5	106
2013-07-04	68.0	68.5	67.5	67.75	0.25	0.37	374978.0	25520518.5	161
2013-07-03	67.25	68.75	67.25	67.5	-0.25	-0.37	189467.0	12842450.0	146
2013-07-02	67.25	68.5	67.25	67.75	0.75	1.12	428093.0	29046364.25	145
2013-07-01	67.25	67.5	66.75	67.0	-0.25	-0.37	278794.0	18729145.75	192
2013-06-30	68.5	68.5	67.0	67.25	-1.25	-1.82	151064.0	10226460.75	138
2013-06-26	68.75	69.25	68.25	68.5	0.0	0.0	123751.0	8505780.0	68
2013-06-25	69.0	69.0	68.25	68.5	0.0	0.0	332638.0	22810792.0	86
2013-06-24	69.25	69.5	68.5	68.5	-0.5	-0.72	103989.0	7164421.5	98
2013-06-23	69.0	69.25	68.75	69.0	0.0	0.0	61333.0	4232014.5	57
2013-06-22	68.5	69.0	68.5	69.0	0.5	0.73	97727.0	6707581.25	103
2013-06-19	68.0	69.25	67.75	68.5	0.25	0.37	123115.0	8418548.75	113
2013-06-18	67.25	68.25	67.25	68.25	1.0	1.49	263453.0	17926694.0	132
2013-06-17	65.25	67.75	65.25	67.25	2.0	3.07	166551.0	11166043.0	160
2013-06-16	64.25	66.0	63.0	65.25	-0.25	-0.38	323427.0	20964616.75	330
2013-06-15	68.0	68.0	64.0	65.5	-3.0	-4.38	292730.0	19564021.25	339
2013-06-12	68.25	68.5	68.0	68.5	0.25	0.37	179663.0	12272995.5	70
2013-06-11	68.75	68.75	68.25	68.25	-0.5	-0.73	153649.0	10510172.5	144
2013-06-10	69.5	69.75	68.5	68.75	-0.75	-1.08	474478.0	32812259.75	178
2013-06-09	70.0	70.0	69.0	69.5	-0.25	-0.36	549895.0	38294726.5	211
2013-06-08	69.0	70.0	69.0	69.75	0.25	0.36	213149.0	14853835.5	135
2013-06-05	68.75	69.75	68.5	69.5	0.75	1.09	308439.0	21421192.25	152
2013-06-04	69.5	69.75	68.5	68.75	-1.0	-1.43	220524.0	15216710.75	182
2013-06-03	69.0	70.0	68.75	69.75	1.0	1.45	822811.0	56976970.5	159
2013-06-02	69.0	69.25	68.75	68.75	-0.25	-0.36	192704.0	13292549.25	90
2013-06-01	68.0	69.25	68.0	69.0	0.5	0.73	417051.0	28690460.25	155
2013-05-29	69.0	69.25	68.25	68.5	-0.5	-0.72	267611.0	18371351.0	203
2013-05-28	69.25	69.5	69.0	69.0	0.0	0.0	177013.0	12261587.5	99
2013-05-27	69.0	69.5	68.75	69.0	-0.25	-0.36	97246.0	6737460.25	86
2013-05-26	69.0	69.25	68.75	69.25	-0.25	-0.36	62675.0	4328196.5	94
2013-05-25	68.0	69.5	68.0	69.5	0.0	0.0	234787.0	16131714.25	133
2013-05-22	69.75	70.0	69.5	69.5	-0.25	-0.36	97821.0	6816220.5	92
2013-05-21	70.0	70.25	69.75	69.75	-0.5	-0.71	147642.0	10346580.5	92
2013-05-20	70.0	70.25	69.75	70.25	0.75	1.08	213381.0	14952786.25	133
2013-05-19	69.75	70.0	69.0	69.5	-0.25	-0.36	383705.0	26675043.0	303
2013-05-18	69.75	70.25	69.5	69.75	0.25	0.36	156413.0	10933103.75	156
2013-05-15	69.5	69.5	68.75	69.5	0.0	0.0	129671.0	8971222.0	159
2013-05-14	70.0	70.0	69.25	69.5	-0.25	-0.36	48860.0	3400424.25	78
2013-05-13	69.75	70.0	68.5	69.75	0.0	0.0	204651.0	14197230.5	184
2013-05-12	70.75	71.25	69.75	69.75	-1.0	-1.41	294273.0	20732858.0	215
2013-05-11	69.25	72.0	69.0	70.75	1.25	1.8	399910.0	28271600.25	301
2013-05-08	69.0	70.0	68.75	69.5	0.25	0.36	240910.0	16724860.5	194
2013-05-07	70.0	70.5	67.25	69.25	-1.25	-1.77	1363610.0	89599247.25	330
2013-05-06	71.0	71.25	70.0	70.5	0.0	0.0	140017.0	9889305.5	216
2013-05-05	69.25	70.5	69.25	70.5	1.0	1.44	376320.0	26367903.75	317
2013-05-04	67.0	69.5	67.0	69.5	2.25	3.35	658142.0	45245672.25	344
2013-05-01	66.75	67.5	66.0	67.25	0.5	0.75	337877.0	22536556.75	237
2013-04-30	66.5	66.75	65.75	66.75	0.25	0.38	373145.0	24696675.25	234
2013-04-29	63.5	66.75	63.5	66.5	2.75	4.31	595683.0	38861327.5	393
2013-04-28	64.0	64.25	63.5	63.75	-0.25	-0.39	143729.0	9184134.25	155
2013-04-27	63.0	64.0	63.0	64.0	1.25	1.99	720585.0	45722277.5	291
2013-04-24	62.25	63.0	62.25	62.75	0.25	0.4	204654.0	12866895.0	165
2013-04-23	62.75	62.75	62.0	62.5	0.25	0.4	120509.0	7533749.75	94
2013-04-22	61.5	62.75	61.5	62.25	1.0	1.63	274135.0	17047953.25	217
2013-04-21	60.75	61.75	60.75	61.25	0.25	0.41	156535.0	9628127.5	167
2013-04-20	60.0	61.0	59.75	61.0	1.25	2.09	244480.0	14809990.75	179
2013-04-17	59.75	60.0	59.5	59.75	-0.25	-0.42	336760.0	20116534.75	196
2013-04-16	60.25	60.25	59.5	60.0	-0.5	-0.83	416372.0	24904725.0	309
2013-04-15	61.0	61.5	60.5	60.5	-0.75	-1.22	319937.0	19441635.5	178
2013-04-14	61.5	61.75	60.5	61.25	-0.25	-0.41	379339.0	23329001.75	241
2013-04-13	61.75	62.0	61.25	61.5	0.0	0.0	176041.0	10848258.25	147
2013-04-10	61.75	62.25	61.5	61.5	-0.5	-0.81	338716.0	20917768.5	267
2013-04-09	61.5	62.75	61.25	62.0	1.5	2.48	555683.0	34412605.5	586
2013-04-08	60.25	60.75	59.5	60.5	0.75	1.26	114698.0	6914579.75	130
2013-04-07	59.5	61.0	59.5	59.75	-0.25	-0.42	187145.0	11236569.25	153
2013-04-06	61.0	61.0	59.75	60.0	-0.75	-1.23	80316.0	4840469.5	155
2013-04-03	60.5	61.0	60.25	60.75	0.5	0.83	84998.0	5160676.75	126
2013-04-02	59.0	60.5	59.0	60.25	0.75	1.26	213150.0	12755291.75	230
2013-04-01	58.5	60.0	58.0	59.5	1.25	2.15	152693.0	8993217.75	204
2013-03-31	58.25	58.5	58.25	58.25	0.25	0.43	101137.0	5897851.0	106
2013-03-30	58.25	58.75	58.0	58.0	-0.5	-0.85	196437.0	11438169.0	213
2013-03-27	59.0	59.25	58.25	58.5	-0.75	-1.27	270171.0	15828417.25	308
2013-03-26	60.25	60.25	59.25	59.25	-1.25	-2.07	259994.0	15495219.0	389
2013-03-25	60.75	61.25	60.0	60.5	-4.0	-6.2	400587.0	24225822.5	567
2013-03-24	64.25	64.75	64.0	64.5	0.5	0.78	420785.0	27065311.75	450
2013-03-23	64.5	64.75	63.75	64.0	-0.25	-0.39	435134.0	27970105.5	393
2013-03-20	63.25	64.5	63.25	64.25	1.0	1.58	652967.0	41755166.0	386
2013-03-19	62.75	63.5	62.75	63.25	0.75	1.2	478697.0	30281418.0	315
2013-03-18	62.75	63.25	62.5	62.5	-0.75	-1.19	401262.0	25219812.5	324
2013-03-17	63.25	63.5	62.75	63.25	0.5	0.8	248111.0	15645622.75	285
2013-03-16	62.0	63.25	62.0	62.75	0.75	1.21	560943.0	35296716.25	380
2013-03-13	61.75	62.0	61.25	62.0	0.75	1.22	169929.0	10498740.75	195
2013-03-12	61.75	62.25	61.25	61.25	-0.5	-0.81	430397.0	26523032.5	297
2013-03-11	61.25	62.75	61.25	61.75	0.75	1.23	404942.0	25034321.75	304
2013-03-10	61.0	61.25	60.75	61.0	0.0	0.0	98907.0	6040775.25	116
2013-03-09	60.75	61.5	60.75	61.0	0.25	0.41	270929.0	16517285.25	214
2013-03-06	60.25	60.75	60.25	60.75	0.75	1.25	58953.0	3553809.25	68
2013-03-05	60.0	60.25	59.75	60.0	0.0	0.0	96783.0	5823676.25	112
2013-03-04	60.25	60.25	60.0	60.0	-0.25	-0.41	176658.0	10607645.75	155
2013-03-03	60.25	60.75	60.25	60.25	0.0	0.0	114072.0	6878169.5	123
2013-03-02	61.0	61.0	60.0	60.25	-0.5	-0.82	360692.0	21765193.5	215
2013-02-27	60.75	61.25	60.5	60.75	0.0	0.0	178677.0	10848388.0	146
2013-02-26	60.75	60.75	60.25	60.75	0.0	0.0	195129.0	11818555.0	128
2013-02-25	60.75	61.0	60.25	60.75	0.25	0.41	385158.0	23353269.75	276
2013-02-24	60.75	60.75	60.5	60.5	-0.25	-0.41	215483.0	13061772.0	181
2013-02-23	60.75	61.0	60.5	60.75	0.0	0.0	76610.0	4650652.25	97
2013-02-20	60.5	60.75	60.5	60.75	0.0	0.0	180917.0	10960867.75	127
2013-02-19	61.25	61.25	60.5	60.75	-0.25	-0.41	174170.0	10583246.5	156
2013-02-18	60.5	61.0	60.25	61.0	0.25	0.41	278403.0	16881301.5	146
2013-02-17	60.25	60.75	60.25	60.75	0.25	0.41	211248.0	12795891.75	119
2013-02-16	60.75	61.25	60.25	60.5	-0.25	-0.41	164768.0	9973211.75	157
2013-02-13	60.75	60.75	60.25	60.75	0.25	0.41	625187.0	37857941.25	386
2013-02-12	61.25	62.75	60.25	60.5	2.25	3.86	1725401.0	106161340.75	1239
2013-02-11	58.0	58.25	57.75	58.25	0.25	0.43	93761.0	5236579.0	52
2013-02-10	57.75	58.0	57.75	58.0	0.25	0.43	31007.0	1792483.25	29
2013-02-09	57.75	57.75	57.5	57.75	-0.25	-0.43	50352.0	2907069.25	36
2013-02-06	58.25	58.25	57.5	58.0	0.25	0.43	45936.0	2661637.0	52
2013-02-05	57.25	58.0	57.25	57.75	0.0	0.0	78921.0	4554320.25	42
2013-02-04	57.25	57.75	57.25	57.75	0.0	0.0	105213.0	6053473.5	76
2013-02-03	58.0	58.0	57.25	57.75	-0.5	-0.86	53400.0	3074573.0	52
2013-02-02	57.75	58.5	57.25	58.25	0.0	0.0	400119.0	23079684.25	114
2013-01-30	58.0	58.25	57.75	58.25	0.25	0.43	119652.0	6947859.75	88
2013-01-29	58.0	58.0	57.25	58.0	0.75	1.31	80318.0	4637883.0	82
2013-01-28	56.75	58.0	56.75	57.25	0.5	0.88	365597.0	20917182.5	145
2013-01-27	56.75	57.0	56.25	56.75	0.0	0.0	395673.0	22424005.75	168
2013-01-26	56.75	57.25	56.5	56.75	0.25	0.44	332118.0	18877347.25	184
2013-01-23	55.0	56.5	54.75	56.5	0.5	0.89	119609.0	6642579.25	85
2013-01-22	54.75	56.0	54.75	56.0	1.25	2.28	33855.0	1863862.0	30
2013-01-21	55.25	55.25	54.25	54.75	-0.5	-0.9	47424.0	2592062.5	50
2013-01-20	55.0	55.25	54.75	55.25	0.25	0.45	26397.0	1451332.25	27
2013-01-19	54.75	55.0	54.75	55.0	-0.25	-0.45	22092.0	1214481.0	10
2013-01-16	55.0	55.25	55.0	55.25	0.5	0.91	16601.0	913907.5	16
2013-01-15	55.0	55.25	54.25	54.75	-0.5	-0.9	74193.0	4071236.75	54
2013-01-14	55.5	55.75	55.0	55.25	0.0	0.0	43406.0	2395300.75	40
2013-01-13	55.75	56.0	54.75	55.25	-0.5	-0.9	92229.0	5106121.5	64
2013-01-12	55.5	55.75	55.25	55.75	0.25	0.45	122576.0	6804976.25	99
2013-01-09	55.25	56.25	55.25	55.5	0.25	0.45	198143.0	11046345.75	142
2013-01-08	55.75	55.75	55.25	55.25	-0.75	-1.34	142235.0	7900507.75	121
2013-01-07	56.5	57.25	55.75	56.0	0.0	0.0	225144.0	12707597.5	180
2013-01-06	56.0	56.75	55.75	56.0	0.0	0.0	150585.0	8447499.5	81
2013-01-05	54.0	56.75	53.75	56.0	1.75	3.23	306576.0	17159241.75	233
2013-01-02	53.0	54.25	53.0	54.25	1.0	1.88	172191.0	9259025.25	115
2013-01-01	52.5	53.25	52.5	53.25	1.0	1.91	45033.0	2388188.5	46
2012-12-31	53.25	53.75	52.25	52.25	-0.5	-0.95	50502.0	2668956.75	62
2012-12-30	53.25	53.25	52.75	52.75	-0.5	-0.94	31011.0	1640276.25	36
2012-12-29	53.0	53.5	52.75	53.25	0.5	0.95	77627.0	4128450.0	94
2012-12-26	52.25	52.75	52.25	52.75	0.25	0.48	26585.0	1399472.75	37
2012-12-25	53.0	53.25	52.25	52.5	-0.75	-1.41	94574.0	4998383.5	76
2012-12-24	53.0	54.0	52.75	53.25	0.0	0.0	119046.0	6343850.5	57
2012-12-23	53.0	53.25	53.0	53.25	0.0	0.0	18236.0	970170.75	24
2012-12-22	52.75	53.25	52.25	53.25	0.5	0.95	76191.0	4051273.25	64
2012-12-19	52.25	52.75	52.25	52.75	0.0	0.0	28667.0	1503903.75	24
2012-12-18	52.25	53.25	52.25	52.75	0.5	0.96	133215.0	7035206.5	95
2012-12-17	52.0	52.25	52.0	52.25	0.0	0.0	59711.0	2956139.5	31
2012-12-16	52.5	52.75	52.25	52.25	-0.75	-1.42	67983.0	3562622.25	64
2012-12-15	53.0	53.25	52.25	53.0	-0.25	-0.47	42885.0	2272543.75	49
2012-12-12	53.25	53.25	52.0	53.25	0.0	0.0	117687.0	6192350.0	71
2012-12-11	52.0	53.25	52.0	53.25	1.25	2.4	429843.0	22634646.75	260
2012-12-10	53.0	53.0	52.0	52.0	-0.75	-1.42	83856.0	4397861.25	41
2012-12-09	52.75	52.75	52.0	52.75	0.0	0.0	88713.0	4660180.5	48
2012-12-08	52.25	52.75	51.75	52.75	0.5	0.96	155192.0	8121913.0	81
2012-12-05	52.75	53.0	52.0	52.25	-0.5	-0.95	35727.0	1882994.0	40
2012-12-04	52.0	52.75	52.0	52.75	0.5	0.96	81186.0	4247462.0	50
2012-12-03	52.25	52.75	52.25	52.25	0.0	0.0	53312.0	2786012.0	37
2012-12-02	52.0	52.25	51.75	52.25	0.25	0.48	45009.0	2340357.0	44
2012-12-01	51.75	52.0	51.25	52.0	0.75	1.46	45269.0	2345692.75	59
2012-11-28	50.75	51.25	50.5	51.25	0.5	0.99	79818.0	4049208.5	66
2012-11-27	50.2	51.75	50.2	50.75	0.25	0.5	251244.0	12811162.25	143
2012-11-26	50.0	50.75	49.7	50.5	0.8	1.61	108651.0	5454015.0	87
2012-11-25	50.2	50.2	49.7	49.7	-1.05	-2.07	70409.0	3517827.5	42
2012-11-24	49.8	50.75	49.8	50.75	1.05	2.11	181161.0	9090678.25	70
2012-11-21	49.3	50.0	49.2	49.7	0.5	1.02	65751.0	3266814.0	49
2012-11-20	49.3	49.7	49.0	49.2	-0.6	-1.2	68142.0	3353527.0	76
2012-11-19	49.7	50.25	48.7	49.8	0.0	0.0	51264.0	2529154.0	59
2012-11-18	49.8	50.0	49.7	49.8	-0.2	-0.4	10463.0	521131.25	14
2012-11-17	50.0	50.0	49.7	50.0	-0.5	-0.99	39101.0	1952774.5	34
2012-11-14	50.0	50.5	50.0	50.5	0.5	1.0	68732.0	3457757.5	56
2012-11-13	49.8	50.0	49.8	50.0	0.2	0.4	4521.0	225863.25	13
2012-11-12	49.7	49.8	49.5	49.8	-0.2	-0.4	47223.0	2344713.75	42
2012-11-11	50.25	50.5	49.7	50.0	-0.5	-0.99	43068.0	2155042.0	47
2012-11-10	49.7	50.75	49.7	50.5	0.5	1.0	89820.0	4517806.5	81
2012-11-07	49.7	50.0	49.0	50.0	0.7	1.42	195209.0	9693391.75	91
2012-11-06	48.2	49.7	48.0	49.3	1.3	2.71	90236.0	4402847.0	70
2012-11-05	47.7	48.3	47.7	48.0	0.3	0.63	76584.0	3678539.5	50
2012-11-04	48.0	48.0	47.7	47.7	0.0	0.0	9278.0	443252.25	12
2012-11-03	48.0	48.0	47.7	47.7	-0.5	-1.04	70730.0	3377497.75	46
2012-10-24	47.8	48.3	47.5	48.2	0.9	1.9	78833.0	3781548.75	52
2012-10-23	47.7	48.0	47.3	47.3	-0.5	-1.05	110655.0	5275620.0	59
2012-10-22	48.2	48.8	46.7	47.8	-0.7	-1.44	237927.0	11384616.0	118
2012-10-21	48.8	48.8	48.3	48.5	-0.3	-0.61	21197.0	1027807.75	28
2012-10-20	49.0	49.0	48.8	48.8	-0.5	-1.01	48333.0	2362642.75	52
2012-10-17	49.2	49.5	49.2	49.3	0.3	0.61	26538.0	1308076.75	26
2012-10-16	49.0	49.3	48.7	49.0	-0.2	-0.41	34763.0	1704072.75	35
2012-10-15	49.2	49.2	48.8	49.2	-0.3	-0.61	69810.0	3424916.25	44
2012-10-14	49.8	49.8	48.8	49.5	0.2	0.41	284553.0	14040257.25	70
2012-10-13	49.8	49.8	46.0	49.3	-0.4	-0.8	103488.0	5113150.5	74
2012-10-10	49.5	49.7	49.3	49.7	0.0	0.0	39957.0	1973454.5	22
2012-10-09	49.7	49.7	49.7	49.7	0.0	0.0	19110.0	949187.5	11
2012-10-08	49.5	50.0	49.0	49.7	0.4	0.81	123873.0	6125208.0	54
2012-10-07	49.7	50.0	49.3	49.3	-0.5	-1.0	65739.0	3271811.0	20
2012-10-06	49.7	50.0	49.7	49.8	0.3	0.61	54680.0	2726420.0	25
2012-10-03	49.7	49.7	49.5	49.5	-0.5	-1.0	38030.0	1887852.25	38
2012-10-02	49.7	50.0	49.7	50.0	0.0	0.0	70191.0	3498859.5	37
2012-10-01	50.0	50.25	49.7	50.0	0.3	0.6	138933.0	6923450.0	88
2012-09-30	49.3	49.7	49.0	49.7	0.5	1.02	61652.0	3036821.75	37
2012-09-29	49.2	50.0	49.2	49.2	-0.5	-1.01	38306.0	1902369.0	37
2012-09-26	49.5	49.7	49.2	49.7	0.0	0.0	66242.0	3269053.75	23
2012-09-25	49.5	49.7	49.2	49.7	0.4	0.81	22796.0	1125092.75	17
2012-09-24	49.7	49.7	49.0	49.3	-0.5	-1.0	132554.0	6548197.5	55
2012-09-22	49.7	50.0	49.7	49.8	0.3	0.61	61149.0	3049172.25	43
2012-09-19	49.7	49.7	49.5	49.5	-0.5	-1.0	64604.0	3203301.0	36
2012-09-18	49.8	50.0	49.3	50.0	0.5	1.01	103269.0	5131885.5	55
2012-09-17	49.3	50.0	49.3	49.5	0.2	0.41	98711.0	4896769.5	51
2012-09-16	49.8	49.8	49.3	49.3	-0.2	-0.4	24218.0	1196360.0	29
2012-09-15	49.3	50.0	49.3	49.5	0.5	1.02	129875.0	6441020.0	74
2012-09-12	49.0	49.3	48.8	49.0	0.3	0.62	138507.0	6810893.25	112
2012-09-11	48.7	49.2	48.3	48.7	0.4	0.83	280896.0	13656567.25	164
2012-09-10	49.2	49.2	48.3	48.3	-1.0	-2.03	274515.0	13375234.0	209
2012-09-09	50.25	50.25	49.3	49.3	-0.7	-1.4	205128.0	10158461.25	167
2012-09-08	50.5	50.5	50.0	50.0	-0.25	-0.5	100232.0	5032855.25	79
2012-09-05	50.25	50.75	50.0	50.25	-0.25	-0.5	142478.0	7161729.25	76
2012-09-04	51.25	51.25	50.5	50.5	-0.25	-0.49	89099.0	4521928.75	54
2012-09-03	51.25	51.25	50.75	50.75	-0.5	-0.98	19746.0	1006449.25	24
2012-09-02	51.5	51.5	51.25	51.25	-0.25	-0.49	137289.0	7058683.0	47
2012-09-01	51.75	51.75	51.5	51.5	0.25	0.49	123729.0	6390992.75	40
2012-08-29	50.75	51.75	50.75	51.25	0.5	0.99	127379.0	6521389.25	86
2012-08-28	50.5	51.25	50.5	50.75	0.5	1.0	141992.0	7211694.75	99
2012-08-27	50.5	50.5	50.0	50.25	-0.25	-0.5	118757.0	5959918.75	111
2012-08-26	51.25	51.25	50.5	50.5	-1.0	-1.94	312294.0	15834743.25	185
2012-08-25	52.0	52.0	51.25	51.5	0.25	0.49	96384.0	4961000.5	74
2012-08-15	51.5	51.75	51.25	51.25	-0.25	-0.49	49955.0	2574004.25	41
2012-08-14	51.25	52.0	51.0	51.5	-0.25	-0.48	92642.0	4745793.5	70
2012-08-13	52.0	52.0	51.25	51.75	-0.5	-0.96	209145.0	10828323.75	76
2012-08-12	51.75	52.25	51.75	52.25	0.5	0.97	21044.0	1092617.25	28
2012-08-11	52.75	52.75	51.75	51.75	-0.25	-0.48	38465.0	1996349.25	40
2012-08-08	52.5	52.75	52.0	52.0	-0.75	-1.42	130958.0	6885555.5	20
2012-08-07	51.75	52.75	51.75	52.75	0.5	0.96	69575.0	3631728.0	37
2012-08-06	51.75	52.25	51.5	52.25	0.5	0.97	106620.0	5511262.25	60
2012-08-05	51.75	52.0	51.5	51.75	0.0	0.0	23901.0	1234509.5	25
2012-08-04	51.75	52.25	50.75	51.75	0.0	0.0	36251.0	1872785.75	50
2012-08-01	51.75	51.75	51.5	51.75	0.0	0.0	120462.0	6224961.0	82
2012-07-31	52.0	52.25	51.75	51.75	-0.25	-0.48	70347.0	3658417.5	41
2012-07-30	51.5	52.25	51.5	52.0	0.5	0.97	54516.0	2833427.0	35
2012-07-29	51.5	51.75	51.25	51.5	-0.25	-0.48	48995.0	2521879.75	50
2012-07-28	51.75	52.0	51.5	51.75	0.0	0.0	81573.0	4219768.25	61
2012-07-25	51.75	51.75	51.5	51.75	0.0	0.0	18897.0	977210.5	22
2012-07-24	51.25	51.75	51.25	51.75	0.0	0.0	78452.0	4054952.5	42
2012-07-23	51.25	51.75	51.25	51.75	0.0	0.0	74799.0	3868238.25	33
2012-07-22	52.0	52.0	51.5	51.75	0.25	0.49	50388.0	2603196.0	33
2012-07-21	51.5	52.0	51.5	51.5	0.0	0.0	45449.0	2351305.5	44
2012-07-18	51.75	51.75	51.25	51.5	-0.25	-0.48	90849.0	4682832.25	54
2012-07-17	52.75	52.75	51.5	51.75	-1.25	-2.36	126461.0	6568095.0	130
2012-07-16	53.25	53.25	51.75	53.0	-0.5	-0.93	100500.0	5292016.5	84
2012-07-15	53.75	54.0	53.25	53.5	-0.75	-1.38	50363.0	2689603.25	39
2012-07-14	53.25	54.25	53.25	54.25	1.0	1.88	30753.0	1655051.75	40
2012-07-11	53.25	53.75	52.5	53.25	0.0	0.0	19293.0	1021931.25	38
2012-07-10	53.25	54.0	53.25	53.25	0.0	0.0	51431.0	2752911.0	34
2012-07-09	54.5	54.5	53.25	53.25	-1.0	-1.84	160136.0	8572083.5	93
2012-07-08	54.25	54.75	54.25	54.25	-0.25	-0.46	64167.0	3485195.0	84
2012-07-07	54.75	54.75	53.5	54.5	0.25	0.46	217598.0	11787198.25	184
2012-07-04	54.25	54.75	53.75	54.25	-0.25	-0.46	176397.0	9594516.25	114
2012-07-03	53.0	54.75	53.0	54.5	1.5	2.83	211277.0	11407762.5	143
2012-07-02	52.75	53.25	52.75	53.0	0.75	1.44	59474.0	3145069.25	73
2012-07-01	52.25	52.75	52.25	52.25	-0.5	-0.95	38363.0	2006593.0	61
2012-06-30	52.25	53.25	52.0	52.75	0.75	1.44	161165.0	8496670.5	79
2012-06-27	52.25	52.5	51.25	52.0	-0.5	-0.95	112841.0	5862041.75	95
2012-06-26	52.0	52.5	52.0	52.5	0.5	0.96	27257.0	1424519.0	39
2012-06-25	52.25	52.25	52.0	52.0	-0.25	-0.48	23306.0	1215854.75	29
2012-06-24	52.25	52.5	52.25	52.25	0.0	0.0	14631.0	764864.25	23
2012-06-23	52.5	52.75	52.25	52.25	-0.75	-1.42	97799.0	5142879.0	59
2012-06-20	53.0	53.0	52.75	53.0	0.25	0.47	58041.0	3064178.0	51
2012-06-19	52.75	53.0	52.25	52.75	0.0	0.0	15915.0	836427.75	29
2012-06-18	52.25	53.0	52.25	52.75	0.5	0.96	109548.0	5764556.25	69
2012-06-17	52.0	52.5	52.0	52.25	0.25	0.48	78380.0	4089702.25	46
2012-06-16	52.25	52.25	51.25	52.0	0.0	0.0	213843.0	11103050.25	138
2012-06-13	52.25	52.5	51.75	52.0	0.0	0.0	105669.0	5508821.5	74
2012-06-12	52.0	52.5	51.25	52.0	-0.5	-0.95	271311.0	14148335.5	102
2012-06-11	52.25	53.25	52.0	52.5	0.25	0.48	387012.0	20352293.75	153
2012-06-10	53.25	53.5	51.25	52.25	-1.0	-1.88	577115.0	30070238.5	356
2012-06-09	53.25	53.75	52.25	53.25	1.0	1.91	178251.0	9420843.5	96
2012-06-06	53.25	53.75	51.75	52.25	-0.75	-1.42	409740.0	21798512.25	179
2012-06-05	51.75	53.0	51.25	53.0	1.25	2.42	263000.0	13700181.0	151
2012-06-04	51.0	52.25	50.75	51.75	0.5	0.98	118466.0	6099629.0	116
2012-06-03	50.75	51.25	48.8	51.25	1.55	3.12	93771.0	4707846.5	112
2012-06-02	50.2	51.25	49.7	49.7	-2.55	-4.88	351680.0	17769697.0	233
2012-05-30	52.5	52.75	51.25	52.25	-0.5	-0.95	748352.0	38981514.75	411
2012-05-29	52.75	52.75	52.0	52.75	0.0	0.0	181736.0	9433868.0	115
2012-05-28	52.75	53.0	52.25	52.75	0.0	0.0	133739.0	7051862.75	87
2012-05-27	53.25	53.5	52.75	52.75	-0.25	-0.47	147761.0	7835443.0	92
2012-05-26	54.0	54.0	52.75	53.0	-0.25	-0.47	47706.0	2539767.25	62
2012-05-23	53.75	54.25	53.0	53.25	-1.0	-1.84	128367.0	6888712.5	101
2012-05-22	54.5	55.25	54.0	54.25	0.25	0.46	333576.0	18205530.5	184
2012-05-21	52.0	54.75	52.0	54.0	2.0	3.85	187526.0	9989992.75	116
2012-05-20	52.0	52.75	51.75	52.0	0.25	0.48	69359.0	3601798.25	48
2012-05-19	51.75	53.25	51.0	51.75	-1.0	-1.9	147300.0	7596301.75	118
2012-05-16	51.75	53.25	51.25	52.75	0.75	1.44	683130.0	36246910.25	239
2012-05-15	51.75	52.75	51.75	52.0	0.25	0.48	31482.0	1636758.25	50
2012-05-14	52.5	52.5	51.75	51.75	-1.0	-1.9	103200.0	5361570.25	53
2012-05-13	52.5	54.0	51.75	52.75	0.25	0.48	190677.0	10123834.75	188
2012-05-12	51.25	52.75	50.25	52.5	0.75	1.45	115806.0	5942756.25	84
2012-05-09	52.75	52.75	51.25	51.75	-1.5	-2.82	242849.0	12597936.5	202
2012-05-08	49.3	53.25	48.7	53.25	4.25	8.67	836676.0	42590786.75	320
2012-05-07	48.7	49.3	48.5	49.0	-0.2	-0.41	80502.0	3929305.0	66
2012-05-06	49.3	49.8	49.2	49.2	-0.6	-1.2	302124.0	14941188.5	130
2012-05-05	49.5	49.8	49.0	49.8	-0.2	-0.4	175806.0	8710336.5	99
2012-05-02	49.8	50.2	49.7	50.0	0.3	0.6	208818.0	10408765.75	88
2012-05-01	49.7	49.8	49.3	49.7	0.0	0.0	94601.0	4699521.5	65
2012-04-30	49.7	49.8	49.0	49.7	0.0	0.0	181284.0	8948746.75	112
2012-04-29	50.0	50.0	49.3	49.7	-0.1	-0.2	145820.0	7248878.75	99
2012-04-28	50.25	50.25	49.8	49.8	-0.7	-1.39	559835.0	27985597.25	233
2012-04-25	51.25	51.75	49.8	50.5	-1.25	-2.42	2271042.0	113940024.25	611
2012-04-24	51.25	52.25	51.0	51.75	0.5	0.98	333881.0	17189968.25	209
2012-04-23	53.25	53.25	51.25	51.25	-2.0	-3.76	958020.0	49499208.0	376
2012-04-22	51.25	54.25	51.25	53.25	1.25	2.4	402722.0	21346946.75	248
2012-04-21	50.0	52.0	50.0	52.0	2.0	4.0	272018.0	14008777.5	166
2012-04-18	49.3	51.75	49.3	50.0	2.0	4.17	873027.0	44290362.75	343
2012-04-17	49.7	49.7	47.3	48.0	-1.3	-2.64	1202400.0	57801529.5	437
2012-04-16	49.8	50.0	48.8	49.3	-0.2	-0.4	29984.0	1480831.25	35
2012-04-15	49.7	50.0	49.5	49.5	-0.3	-0.6	34808.0	1734455.75	40
2012-04-14	49.8	50.2	49.8	49.8	-0.2	-0.4	181334.0	9063452.75	44
2012-04-11	50.75	50.75	49.7	50.0	-0.25	-0.5	265493.0	13297782.75	146
2012-04-10	50.75	51.25	50.2	50.25	-1.0	-1.95	130187.0	6606850.5	102
2012-04-09	51.25	51.25	50.25	51.25	-0.25	-0.49	197394.0	10038480.5	78
2012-04-08	53.5	53.5	51.25	51.5	-2.0	-3.74	960789.0	49550034.5	310
2012-04-07	53.75	53.75	52.75	53.5	-0.25	-0.47	23951.0	1269066.5	38
2012-04-04	53.25	54.5	52.75	53.75	0.5	0.94	107747.0	5770975.25	92
2012-04-03	52.5	53.25	52.5	53.25	1.25	2.4	101964.0	5429177.75	81
2012-04-02	52.5	53.25	52.0	52.0	-0.25	-0.48	75869.0	3988730.5	62
2012-04-01	52.0	52.25	51.25	52.25	0.25	0.48	92919.0	4827231.75	55
2012-03-31	52.0	52.75	51.25	52.0	0.5	0.97	62556.0	3246730.5	59
2012-03-28	52.25	52.25	51.25	51.5	-0.75	-1.44	95273.0	4914895.75	76
2012-03-27	51.25	53.25	51.25	52.25	1.0	1.95	78362.0	4113487.5	95
2012-03-26	51.25	53.0	50.75	51.25	0.5	0.99	293285.0	15290601.25	182
2012-03-25	51.25	51.75	49.7	50.75	-0.25	-0.49	348477.0	17653431.0	268
2012-03-24	50.0	51.25	49.0	51.0	1.2	2.41	237125.0	11912154.75	136
2012-03-21	47.3	49.8	46.8	49.8	1.5	3.11	260538.0	12702530.0	197
2012-03-20	48.2	49.2	48.2	48.3	-0.2	-0.41	217097.0	10545707.75	153
2012-03-19	46.0	49.3	46.0	48.5	3.5	7.78	1015299.0	49114034.25	441
2012-03-18	45.2	45.5	45.0	45.0	-0.2	-0.44	114840.0	5193683.5	68
2012-03-17	45.0	45.7	44.7	45.2	0.5	1.12	243993.0	11010814.25	188
2012-03-14	46.3	46.3	44.7	44.7	-1.6	-3.46	753971.0	34109569.5	403
2012-03-13	48.0	48.0	46.3	46.3	-1.7	-3.54	531881.0	24831935.75	351
2012-03-12	48.8	49.0	47.3	48.0	-1.0	-2.04	804579.0	38572416.5	391
2012-03-11	50.0	50.2	48.7	49.0	-0.7	-1.41	427983.0	21036509.25	245
2012-03-10	48.7	50.75	48.7	49.7	-1.3	-2.55	414713.0	20648044.0	359
2012-03-07	50.0	52.0	49.3	51.0	0.8	1.59	431541.0	21530716.75	267
2012-03-06	47.7	50.25	47.7	50.2	2.5	5.24	641436.0	31763307.0	323
2012-03-05	45.8	47.8	45.8	47.7	1.9	4.15	283152.0	13304485.75	218
2012-03-04	46.0	46.0	45.5	45.8	-0.4	-0.87	247971.0	11337596.5	106
2012-03-03	46.2	46.3	46.0	46.2	0.2	0.43	257009.0	11861031.75	100
2012-02-29	46.3	46.3	45.8	46.0	0.0	0.0	124070.0	5726914.5	50
2012-02-28	46.2	46.3	45.8	46.0	-0.2	-0.43	102350.0	4717948.75	118
2012-02-27	46.0	46.7	46.0	46.2	0.0	0.0	776133.0	35959792.5	201
2012-02-26	46.7	46.7	46.2	46.2	-0.5	-1.07	33147.0	1536100.0	42
2012-02-25	47.3	47.5	46.3	46.7	-0.6	-1.27	290064.0	13559335.25	116
2012-02-22	47.3	47.5	47.2	47.3	0.3	0.64	59232.0	2806501.0	47
2012-02-21	45.3	47.3	45.3	47.0	1.0	2.17	159056.0	7422050.5	120
2012-02-20	44.7	46.0	44.7	46.0	0.8	1.77	347321.0	15890873.75	125
2012-02-19	44.5	45.3	44.2	45.2	0.9	2.03	111456.0	4985249.25	61
2012-02-18	44.0	44.5	43.8	44.3	0.6	1.37	110045.0	4866626.0	73
2012-02-15	43.7	43.7	43.3	43.7	0.2	0.46	141147.0	6140065.75	89
2012-02-14	44.2	44.3	43.5	43.5	-0.5	-1.14	191913.0	8411739.25	127
2012-02-13	44.3	44.7	43.8	44.0	-0.2	-0.45	279779.0	12380987.0	93
2012-02-12	43.5	44.2	43.3	44.2	0.7	1.61	189096.0	8263517.75	76
2012-02-11	44.0	44.0	43.5	43.5	-0.7	-1.58	145712.0	6370292.5	79
2012-02-08	44.8	44.8	43.8	44.2	-0.3	-0.67	344552.0	15160901.75	137
2012-02-07	44.7	44.8	44.5	44.5	-0.2	-0.45	38889.0	1739402.0	25
2012-02-06	45.5	45.5	44.7	44.7	-0.8	-1.76	31502.0	1419848.75	58
2012-02-05	45.3	45.7	44.8	45.5	0.8	1.79	54828.0	2485922.25	53
2012-02-04	45.2	45.3	44.5	44.7	-0.5	-1.11	108210.0	4842817.25	104
2012-02-01	43.2	45.2	43.2	45.2	1.7	3.91	218574.0	9638067.25	92
2012-01-31	43.0	43.5	43.0	43.5	0.5	1.16	174374.0	7543349.0	70
2012-01-30	43.3	43.3	42.5	43.0	-0.3	-0.69	179612.0	7692044.25	65
2012-01-29	42.8	43.3	42.8	43.3	0.5	1.17	149664.0	6454875.75	42
2012-01-28	43.3	43.8	42.7	42.8	-0.2	-0.47	66258.0	2872230.25	67
2012-01-25	42.7	43.3	42.7	43.0	0.2	0.47	28385.0	1226837.5	28
2012-01-24	43.2	43.3	42.3	42.8	0.1	0.23	78153.0	3354047.5	44
2012-01-23	42.3	43.2	42.3	42.7	0.4	0.95	50369.0	2150086.5	45
2012-01-22	41.7	42.7	40.7	42.3	0.3	0.71	148262.0	6231087.75	91
2012-01-21	40.8	42.5	40.7	42.0	1.3	3.19	223221.0	9293263.0	99
2012-01-18	41.3	41.7	38.8	40.7	-1.1	-2.63	509312.0	20382308.25	324
2012-01-17	42.0	42.5	41.5	41.8	-0.7	-1.65	209229.0	8780639.0	99
2012-01-16	44.7	44.7	42.0	42.5	-1.8	-4.06	573678.0	24410672.25	282
2012-01-15	45.2	45.2	43.7	44.3	-0.4	-0.89	24038.0	1067683.25	36
2012-01-14	44.7	45.3	44.7	44.7	0.2	0.45	27381.0	1236455.25	30
2012-01-11	44.7	45.0	44.0	44.5	-0.5	-1.11	260417.0	11622255.25	61
2012-01-10	45.0	45.2	44.7	45.0	-0.7	-1.53	195006.0	8756809.5	131
2012-01-09	46.0	46.0	44.7	45.7	-0.3	-0.65	99275.0	4478563.5	49
2012-01-08	45.3	46.0	45.3	46.0	0.2	0.44	151302.0	6953373.75	62
2012-01-07	44.8	45.8	44.8	45.8	0.8	1.78	54026.0	2458268.75	58
2012-01-04	45.0	45.0	44.3	45.0	-0.3	-0.66	94284.0	4201432.0	87
2012-01-03	45.5	45.5	44.8	45.3	-0.2	-0.44	38285.0	1725445.5	31
2012-01-02	45.5	45.5	44.7	45.5	0.5	1.11	78810.0	3549156.0	40
2012-01-01	45.8	45.8	45.0	45.0	-0.7	-1.53	18396.0	833165.0	27
2011-12-31	45.3	46.0	45.3	45.7	-0.3	-0.65	58317.0	2674658.0	34
2011-12-28	45.3	46.0	45.3	46.0	0.0	0.0	109479.0	5004152.0	67
2011-12-27	44.2	46.0	44.2	46.0	1.8	4.07	376253.0	17154036.75	160
2011-12-26	42.3	44.2	42.0	44.2	1.9	4.49	772055.0	33163362.0	333
[truncated: 2,647 more rows]
