# Supplementary material for: Effective short-term forecasts of Saudi stock price trends using technical indicators and large-scale multivariate time series
Source: PeerJ Comput Sci. 2023 Jan 6;9:e1205. doi: 10.7717/peerj-cs.1205 (PMC10280263; doi:10.7717/peerj-cs.1205)
Supplement: Supplemental Information 3 [file peerj-cs-09-1205-s003.zip › TASI Dataset 2021/CARE_4005.csv]

date	open	high	low	close	change	change_percent	volume_traded	value_traded_SAR	number_trades
2020-03-19	35.85	36.4	34.8	36.0	0.0	0.0	1388686.0	49739240.6	2188
2020-03-18	37.6	38.0	35.9	36.0	-1.5	-4.0	1051804.0	38726608.7	2498
2020-03-17	37.5	39.1	36.6	37.5	-0.45	-1.19	960258.0	36259987.2	1946
2020-03-16	37.9	38.5	37.0	37.95	-1.05	-2.69	273502.0	10340680.2	777
2020-03-15	39.6	39.6	38.0	39.0	1.0	2.63	317871.0	12300554.45	651
2020-03-12	37.05	39.3	37.05	38.0	-2.35	-5.82	552294.0	21148479.4	1208
2020-03-11	41.85	42.1	40.0	40.35	-1.65	-3.93	290062.0	11913557.4	926
2020-03-10	41.9	42.2	40.2	42.0	3.2	8.25	257789.0	10651501.85	667
2020-03-09	37.35	40.5	37.35	38.8	-2.65	-6.39	414534.0	15969123.0	820
2020-03-08	42.75	43.6	41.45	41.45	-4.6	-9.99	457834.0	19464145.5	1038
2020-03-05	46.15	46.6	46.0	46.05	0.05	0.11	404966.0	18732906.3	941
2020-03-04	45.5	46.15	45.1	46.0	0.0	0.0	244625.0	11186109.3	659
2020-03-03	45.65	46.15	45.5	46.0	0.85	1.88	455952.0	20897141.65	1309
2020-03-02	46.5	46.7	45.15	45.15	-0.65	-1.42	355050.0	16368656.25	837
2020-03-01	46.65	46.65	45.6	45.8	-1.6	-3.38	434813.0	20003207.65	767
2020-02-27	47.1	48.15	46.7	47.4	0.7	1.5	410008.0	19423579.5	1193
2020-02-26	46.85	47.05	46.4	46.7	-0.7	-1.48	203671.0	9516197.85	615
2020-02-25	47.5	47.6	46.5	47.4	-0.45	-0.94	301322.0	14200948.5	750
2020-02-24	49.65	49.65	47.65	47.85	-1.45	-2.94	314422.0	15296727.35	775
2020-02-23	49.85	50.1	49.25	49.3	0.1	0.2	443276.0	22002087.35	824
2020-02-20	48.55	49.3	48.55	49.2	0.7	1.44	423422.0	20709573.0	669
2020-02-19	48.05	48.5	47.95	48.5	0.25	0.52	136755.0	6606304.35	291
2020-02-18	48.4	48.5	47.95	48.25	-0.15	-0.31	139409.0	6702510.45	410
2020-02-17	48.5	48.65	48.2	48.4	0.15	0.31	130003.0	6297674.85	314
2020-02-16	48.6	48.8	48.05	48.25	-0.45	-0.92	113179.0	5472477.3	352
2020-02-13	49.1	49.1	48.3	48.7	-0.45	-0.92	102043.0	4962948.55	390
2020-02-12	49.2	49.5	48.85	49.15	0.0	0.0	112747.0	5536045.25	319
2020-02-11	49.25	49.7	49.0	49.15	0.05	0.1	148660.0	7324666.85	411
2020-02-10	49.0	49.6	48.75	49.1	0.15	0.31	94688.0	4657205.65	355
2020-02-09	49.9	49.9	48.6	48.95	-0.85	-1.71	262447.0	12877209.5	589
2020-02-06	50.0	50.8	49.4	49.8	-0.05	-0.1	563187.0	28243795.7	1015
2020-02-05	49.8	49.95	49.0	49.85	0.6	1.22	333256.0	16553995.65	699
2020-02-04	49.0	49.7	49.0	49.25	0.4	0.82	257950.0	12726874.75	648
2020-02-03	48.45	49.2	48.45	48.85	0.45	0.93	192120.0	9382416.25	552
2020-02-02	48.85	49.15	48.35	48.4	-0.75	-1.53	225533.0	10980368.9	512
2020-01-30	49.15	49.65	49.05	49.15	0.15	0.31	243387.0	12014291.65	630
2020-01-29	48.35	49.25	48.35	49.0	0.6	1.24	292655.0	14285879.7	537
2020-01-28	48.35	48.75	48.1	48.4	-0.05	-0.1	221556.0	10747923.45	580
2020-01-27	49.8	49.95	48.45	48.45	-1.35	-2.71	503726.0	24774469.5	1080
2020-01-26	48.7	50.0	48.7	49.8	2.0	4.18	845579.0	41538986.35	1686
2020-01-23	48.5	48.5	47.8	47.8	-0.7	-1.44	322869.0	15562929.3	702
2020-01-22	48.5	48.7	48.3	48.5	0.15	0.31	227651.0	11036947.25	455
2020-01-21	48.95	48.95	48.3	48.35	-0.15	-0.31	250406.0	12157694.45	565
2020-01-20	49.1	49.25	48.2	48.5	0.8	1.68	608275.0	29657058.7	1267
2020-01-19	47.75	47.9	47.6	47.7	0.05	0.1	134287.0	6411430.05	352
2020-01-16	47.65	47.7	47.4	47.65	0.15	0.32	105886.0	5035920.3	346
2020-01-15	47.85	48.15	47.5	47.5	-0.35	-0.73	197794.0	9468412.15	519
2020-01-14	48.1	48.3	47.8	47.85	-0.05	-0.1	273159.0	13111588.2	600
2020-01-13	47.5	48.2	47.5	47.9	0.45	0.95	324229.0	15545254.75	658
2020-01-12	47.2	47.6	47.1	47.45	0.65	1.39	200131.0	9467512.75	492
2020-01-09	46.65	47.1	46.5	46.8	0.75	1.63	277292.0	12988895.05	472
2020-01-08	46.7	46.85	45.2	46.05	-0.95	-2.02	252077.0	11636982.3	536
2020-01-07	47.4	47.65	46.8	47.0	-0.15	-0.32	95828.0	4530199.25	289
2020-01-06	46.7	47.2	46.5	47.15	0.15	0.32	68968.0	3241654.25	252
2020-01-05	47.5	47.7	47.0	47.0	-1.4	-2.89	153646.0	7271260.75	454
2020-01-02	48.65	49.0	48.35	48.4	-0.2	-0.41	318371.0	15474812.75	623
2020-01-01	48.7	48.85	48.3	48.6	0.0	0.0	181471.0	8817736.55	400
2019-12-31	48.4	48.75	48.3	48.6	0.05	0.1	127433.0	6183618.6	468
2019-12-30	48.5	49.0	48.35	48.55	0.05	0.1	296880.0	14438896.0	869
2019-12-29	48.4	48.65	48.15	48.5	0.2	0.41	203333.0	9831852.2	518
2019-12-26	47.9	48.85	47.8	48.3	0.25	0.52	367201.0	17771488.95	712
2019-12-25	48.1	48.3	47.85	48.05	0.0	0.0	144176.0	6926048.65	371
2019-12-24	47.5	48.3	47.5	48.05	0.7	1.48	506573.0	24273233.3	905
2019-12-23	46.55	47.45	46.55	47.35	0.85	1.83	387978.0	18304683.7	833
2019-12-22	47.1	47.1	46.4	46.5	-0.4	-0.85	346196.0	16154028.3	920
2019-12-19	47.3	47.6	46.8	46.9	-0.4	-0.85	202548.0	9537277.15	662
2019-12-18	47.5	47.65	47.25	47.3	-0.2	-0.42	165650.0	7853807.4	467
2019-12-17	48.85	48.85	47.5	47.5	-1.35	-2.76	257119.0	12424077.55	443
2019-12-16	49.05	49.1	48.8	48.85	-0.55	-1.11	149853.0	7339900.05	349
2019-12-15	49.5	49.5	49.3	49.4	-0.7	-1.4	86713.0	4290667.55	114
2019-12-12	49.1	50.1	49.0	50.1	0.0	0.0	33606.0	1664268.4	151
2019-12-11	50.0	50.1	50.0	50.1	1.1	2.24	6195.0	309300.95	103
2019-12-10	50.6	50.7	49.0	49.0	-1.0	-2.0	22037.0	1098989.25	177
2019-12-09	50.3	50.7	50.0	50.0	-0.4	-0.79	25062.0	1260070.8	144
2019-12-08	49.05	50.4	49.0	50.4	0.9	1.82	39198.0	1957141.85	145
2019-12-05	48.9	49.65	48.9	49.5	1.1	2.27	48847.0	2405987.65	191
2019-12-04	48.15	49.25	48.15	48.4	-0.4	-0.82	37697.0	1823992.75	154
2019-12-03	48.5	49.1	48.5	48.8	0.25	0.51	17173.0	839560.55	92
2019-12-02	49.0	49.1	48.55	48.55	-0.45	-0.92	16969.0	829698.8	83
2019-12-01	48.35	49.0	48.35	49.0	0.8	1.66	25303.0	1229059.85	83
2019-11-28	48.3	48.8	48.15	48.2	-0.2	-0.41	19446.0	940609.2	101
2019-11-27	47.9	48.4	47.85	48.4	-0.1	-0.21	11421.0	548546.75	69
2019-11-26	48.0	48.8	47.4	48.5	0.5	1.04	48589.0	2352405.35	149
2019-11-25	48.2	48.2	46.9	48.0	-0.2	-0.41	47270.0	2243025.8	217
2019-11-24	48.0	49.3	48.0	48.2	0.3	0.63	58707.0	2862489.35	258
2019-11-21	47.05	47.9	47.0	47.9	0.8	1.7	15500.0	732647.6	84
2019-11-20	47.0	47.4	47.0	47.1	0.0	0.0	10516.0	497422.95	90
2019-11-19	46.65	47.1	46.65	47.1	-0.4	-0.84	9661.0	454529.95	86
2019-11-18	46.85	47.5	46.85	47.5	1.2	2.59	12412.0	583281.75	117
2019-11-17	47.0	47.0	46.05	46.3	-0.7	-1.49	20117.0	937805.65	85
2019-11-14	47.1	47.4	46.7	47.0	-0.15	-0.32	8858.0	416002.5	83
2019-11-13	48.0	48.0	47.0	47.15	-0.55	-1.15	32291.0	1536319.65	137
2019-11-12	47.5	48.0	47.45	47.7	0.15	0.32	36783.0	1753101.85	184
2019-11-11	47.1	47.55	47.1	47.55	0.1	0.21	17164.0	814133.05	97
2019-11-10	47.75	47.75	47.15	47.45	0.15	0.32	12141.0	575702.7	81
2019-11-07	46.9	47.75	46.9	47.3	1.0	2.16	172713.0	8172310.1	481
2019-11-06	46.5	46.6	46.2	46.3	-0.5	-1.07	24016.0	1113430.35	147
2019-11-05	45.5	46.8	45.5	46.8	1.3	2.86	48856.0	2257554.75	185
2019-11-04	45.7	45.7	45.5	45.5	-0.2	-0.44	87031.0	3968108.85	178
2019-11-03	45.1	46.4	45.1	45.7	-1.95	-4.09	79755.0	3636313.25	218
2019-10-31	48.25	48.85	47.65	47.65	-0.35	-0.73	11111.0	534775.6	100
2019-10-30	47.7	48.0	47.6	48.0	0.35	0.73	4811.0	229535.45	51
2019-10-29	48.1	48.4	47.2	47.65	-0.85	-1.75	19076.0	911907.0	157
2019-10-28	48.9	48.9	48.5	48.5	-0.4	-0.82	16110.0	784621.75	105
2019-10-27	48.8	49.05	48.8	48.9	-0.15	-0.31	34149.0	1673949.2	65
2019-10-24	49.4	49.45	49.05	49.05	0.2	0.41	35988.0	1769255.0	323
2019-10-23	48.8	48.9	48.8	48.85	-0.15	-0.31	17650.0	863200.85	107
2019-10-22	48.9	49.2	48.7	49.0	0.1	0.2	72898.0	3567325.0	229
2019-10-21	49.05	49.3	48.7	48.9	-0.65	-1.31	64097.0	3139198.8	263
2019-10-20	49.95	50.3	49.5	49.55	0.15	0.3	43645.0	2171162.2	130
2019-10-17	49.15	50.0	49.15	49.4	-0.3	-0.6	29229.0	1449940.8	125
2019-10-16	49.7	49.7	49.0	49.7	0.3	0.61	10080.0	498866.5	56
2019-10-15	50.0	50.0	49.4	49.4	-0.6	-1.2	22770.0	1132435.4	82
2019-10-14	50.1	50.3	49.9	50.0	0.35	0.7	42063.0	2104273.9	131
2019-10-13	49.7	50.3	49.0	49.65	-0.35	-0.7	35070.0	1746504.1	126
2019-10-10	50.9	51.0	49.5	50.0	-0.8	-1.57	44376.0	2222225.4	184
2019-10-09	51.4	51.4	50.6	50.8	-1.0	-1.93	42549.0	2169594.3	129
2019-10-08	51.8	51.8	51.5	51.8	0.0	0.0	28702.0	1484322.1	116
2019-10-07	52.5	52.5	51.6	51.8	-0.7	-1.33	59698.0	3105060.9	359
2019-10-06	52.5	53.1	52.4	52.5	-0.2	-0.38	87539.0	4621498.6	169
2019-10-03	53.1	53.4	52.7	52.7	-0.3	-0.57	34377.0	1821194.1	307
2019-10-02	53.0	53.2	52.6	53.0	-0.4	-0.75	28649.0	1518191.2	394
2019-10-01	54.3	54.4	53.3	53.4	-0.8	-1.48	48048.0	2578843.3	154
2019-09-30	52.8	54.2	52.8	54.2	1.7	3.24	111089.0	5951452.6	341
2019-09-29	52.5	52.5	52.5	52.5	0.1	0.19	331881.0	17390569.6	32
2019-09-26	52.4	52.6	52.3	52.4	-0.1	-0.19	17549.0	919541.5	91
2019-09-25	52.5	52.5	52.4	52.5	0.0	0.0	20742.0	1088913.3	113
2019-09-24	52.4	52.8	52.4	52.5	0.3	0.57	27451.0	1441594.5	119
2019-09-22	52.7	52.8	52.2	52.2	-0.8	-1.51	53484.0	2806378.3	257
2019-09-19	52.0	53.3	51.7	53.0	1.0	1.92	166586.0	8815430.8	410
2019-09-18	52.1	52.3	51.9	52.0	0.2	0.39	17995.0	936535.1	107
2019-09-17	51.8	52.4	51.5	51.8	0.3	0.58	38086.0	1975525.0	157
2019-09-16	50.6	51.5	50.3	51.5	1.0	1.98	38635.0	1967396.4	253
2019-09-15	50.1	51.1	50.1	50.5	-0.9	-1.75	44674.0	2264663.5	154
2019-09-12	51.4	52.0	51.4	51.4	0.3	0.59	55957.0	2884472.7	192
2019-09-11	51.5	51.5	50.0	51.1	-0.2	-0.39	50984.0	2583225.7	227
2019-09-10	52.8	53.0	51.3	51.3	-1.6	-3.02	83118.0	4331858.8	268
2019-09-09	52.8	53.5	52.0	52.9	-0.2	-0.38	101784.0	5370029.0	355
2019-09-08	54.0	54.0	53.1	53.1	-0.1	-0.19	60904.0	3269267.7	172
2019-09-05	52.4	55.0	52.0	53.2	0.7	1.33	234359.0	12593366.9	669
2019-09-04	52.0	52.5	51.2	52.5	1.0	1.94	72239.0	3750510.5	315
2019-09-03	51.1	51.5	50.5	51.5	0.1	0.19	140441.0	7191312.6	501
2019-09-02	51.0	52.0	51.0	51.4	0.7	1.38	94080.0	4813683.7	187
2019-09-01	50.9	51.0	50.1	50.7	-0.5	-0.98	32642.0	1651423.5	112
2019-08-29	51.4	51.9	51.0	51.2	-0.1	-0.19	63997.0	3288750.1	392
2019-08-28	51.2	52.4	51.2	51.3	-1.7	-3.21	74299.0	3859617.3	435
2019-08-27	50.1	53.0	49.8	53.0	3.0	6.0	310586.0	16230613.3	722
2019-08-26	50.1	50.2	49.8	50.0	-0.1	-0.2	85428.0	4271792.75	226
2019-08-25	50.1	50.8	50.0	50.1	-0.7	-1.38	76858.0	3861953.0	237
2019-08-22	52.2	52.2	50.6	50.8	-1.2	-2.31	70212.0	3584086.1	315
2019-08-21	52.4	52.7	52.0	52.0	-0.2	-0.38	42513.0	2220025.9	178
2019-08-20	52.0	52.3	52.0	52.2	0.3	0.58	79189.0	4128344.2	224
2019-08-19	51.7	52.5	51.3	51.9	0.9	1.76	196798.0	10186622.7	1108
2019-08-18	52.7	53.3	51.0	51.0	-2.0	-3.77	177119.0	9249941.8	417
2019-08-08	52.7	53.0	52.2	53.0	0.5	0.95	117150.0	6181919.0	181
2019-08-07	51.5	52.7	51.5	52.5	1.5	2.94	114116.0	5968704.0	363
2019-08-06	49.05	51.7	49.05	51.0	3.0	6.25	206034.0	10426760.95	902
2019-08-05	52.6	52.6	48.0	48.0	-4.0	-7.69	114565.0	5729729.0	777
2019-08-04	52.5	53.0	52.0	52.0	-0.7	-1.33	82839.0	4342257.5	321
2019-08-01	52.5	53.3	52.4	52.7	-0.7	-1.31	154542.0	8175566.0	564
2019-07-31	52.9	53.5	52.9	53.4	0.4	0.75	33038.0	1756685.2	378
2019-07-30	54.0	54.0	52.8	53.0	-1.0	-1.85	92628.0	4952975.6	295
2019-07-29	54.0	54.1	53.6	54.0	-0.2	-0.37	136680.0	7382268.7	655
2019-07-28	53.1	54.5	53.1	54.2	1.1	2.07	102066.0	5508170.7	389
2019-07-25	52.2	53.4	51.3	53.1	1.0	1.92	112436.0	5885353.2	498
2019-07-24	54.6	54.6	52.1	52.1	-2.3	-4.23	128163.0	6804299.1	543
2019-07-23	55.4	55.6	54.2	54.4	-1.1	-1.98	77083.0	4218707.7	315
2019-07-22	55.6	56.3	55.5	55.5	-0.3	-0.54	27927.0	1559681.0	134
2019-07-21	56.6	56.6	55.1	55.8	-1.0	-1.76	62484.0	3484660.2	289
2019-07-18	57.6	57.7	56.4	56.8	-0.8	-1.39	113595.0	6473126.9	551
2019-07-17	58.0	58.3	57.3	57.6	-0.3	-0.52	128979.0	7444660.7	448
2019-07-16	56.2	58.0	56.2	57.9	1.9	3.39	332319.0	19050044.9	975
2019-07-15	56.7	56.7	55.9	56.0	-0.4	-0.71	71251.0	3998121.1	167
2019-07-14	56.0	56.8	56.0	56.4	0.4	0.71	95091.0	5357046.9	295
2019-07-11	55.9	56.8	55.6	56.0	0.3	0.54	182674.0	10274226.6	636
2019-07-10	54.7	55.9	54.5	55.7	1.1	2.01	90404.0	4994895.5	371
2019-07-09	55.2	55.2	54.5	54.6	-0.8	-1.44	135920.0	7446286.6	296
2019-07-08	56.2	56.2	55.3	55.4	-0.9	-1.6	44547.0	2475234.1	160
2019-07-07	56.6	57.2	56.2	56.3	-0.3	-0.53	57615.0	3260816.6	146
2019-07-04	56.6	56.9	56.5	56.6	-0.3	-0.53	19139.0	1084691.8	101
2019-07-03	57.2	57.5	56.5	56.9	-0.3	-0.52	50460.0	2868952.3	198
2019-07-02	58.8	58.8	57.2	57.2	-1.5	-2.56	78066.0	4514838.7	261
2019-07-01	58.0	58.7	57.9	58.7	0.6	1.03	25763.0	1504751.1	118
2019-06-30	57.2	58.5	57.1	58.1	1.4	2.47	59864.0	3481532.7	256
2019-06-27	57.2	57.3	56.3	56.7	-0.3	-0.53	43032.0	2444838.2	186
2019-06-26	57.6	57.6	56.2	57.0	-0.9	-1.55	112907.0	6435573.6	411
2019-06-25	57.8	58.2	56.3	57.9	0.1	0.17	56097.0	3210886.0	191
2019-06-24	58.6	58.8	57.1	57.8	-0.7	-1.2	44029.0	2545956.0	106
2019-06-23	59.0	60.5	58.1	58.5	-0.5	-0.85	137109.0	8120856.6	325
2019-06-20	57.1	59.5	57.1	59.0	1.8	3.15	186206.0	10930216.6	313
2019-06-19	59.0	59.3	57.2	57.2	-1.7	-2.89	39334.0	2310286.9	176
2019-06-18	58.9	59.0	58.2	58.9	0.2	0.34	34570.0	2028999.0	167
2019-06-17	58.7	58.7	57.9	58.7	0.7	1.21	39298.0	2291251.5	191
2019-06-16	58.3	59.5	57.7	58.0	0.0	0.0	114465.0	6690532.7	202
2019-06-13	60.0	60.0	58.0	58.0	-2.0	-3.33	52615.0	3125214.4	134
2019-06-12	59.0	60.9	57.8	60.0	0.5	0.84	177678.0	10648558.2	549
2019-06-11	58.4	59.7	57.6	59.5	1.1	1.88	96965.0	5730383.7	315
2019-06-10	56.3	59.0	56.2	58.4	2.4	4.29	131058.0	7552934.8	382
2019-06-09	56.3	57.0	55.3	56.0	0.7	1.27	78045.0	4371355.4	327
2019-05-30	53.5	57.3	53.4	55.3	2.2	4.14	307411.0	16812043.5	616
2019-05-29	53.2	53.6	52.5	53.1	-0.9	-1.67	155441.0	8287436.8	206
2019-05-28	52.5	54.0	50.5	54.0	1.5	2.86	435188.0	23026188.0	1036
2019-05-27	53.1	53.4	51.8	52.5	-0.9	-1.69	105492.0	5539785.0	370
2019-05-26	53.1	56.0	53.1	53.4	1.2	2.3	301128.0	16316135.8	1119
2019-05-23	49.7	54.4	49.7	52.2	2.7	5.45	23641647.0	1267507085.2	1198
2019-05-22	49.9	50.2	49.0	49.5	0.6	1.23	49466.0	2460119.3	139
2019-05-21	50.0	50.6	48.9	48.9	-1.1	-2.2	33718.0	1692355.35	122
2019-05-20	49.85	50.2	48.7	50.0	0.5	1.01	37552.0	1853919.6	119
2019-05-19	50.8	51.3	49.5	49.5	-1.8	-3.51	26049.0	1313439.7	128
2019-05-16	51.3	51.7	50.1	51.3	-0.2	-0.39	41977.0	2153101.9	162
2019-05-15	50.8	51.5	50.3	51.5	1.0	1.98	151803.0	7722114.5	397
2019-05-14	50.0	51.1	50.0	50.5	-0.5	-0.98	105707.0	5380190.6	353
2019-05-13	51.0	51.9	50.2	51.0	-1.0	-1.92	37417.0	1907608.0	197
2019-05-12	51.5	52.0	51.5	52.0	-0.7	-1.33	18784.0	973412.3	141
2019-05-09	52.5	52.9	51.3	52.7	-0.1	-0.19	60561.0	3161413.8	219
2019-05-08	52.4	53.8	52.0	52.8	0.4	0.76	138037.0	7297999.0	338
2019-05-07	51.5	52.5	51.4	52.4	0.1	0.19	41364.0	2145661.3	176
2019-05-06	52.2	52.6	50.5	52.3	-0.3	-0.57	145762.0	7527503.6	349
2019-05-05	53.2	53.5	52.3	52.6	-0.9	-1.68	73222.0	3859765.6	228
2019-05-02	52.1	54.0	52.0	53.5	1.4	2.69	302088.0	16156501.8	558
2019-05-01	52.7	53.0	51.8	52.1	-0.9	-1.7	62783.0	3277588.9	192
2019-04-30	52.0	53.5	52.0	53.0	1.0	1.92	380512.0	20169364.7	1055
2019-04-29	51.2	52.0	51.2	52.0	0.7	1.36	160225.0	8252475.1	348
2019-04-28	51.0	52.0	51.0	51.3	0.5	0.98	116538.0	6006381.5	312
2019-04-25	49.5	50.9	49.0	50.8	1.3	2.63	261610.0	13125920.2	617
2019-04-24	49.2	49.8	48.65	49.5	-0.5	-1.0	236742.0	11621496.95	585
2019-04-23	49.0	50.4	48.7	50.0	1.0	2.04	777135.0	38106569.25	660
2019-04-22	49.3	49.7	48.9	49.0	-0.6	-1.21	351670.0	17252152.85	510
2019-04-21	51.4	51.4	49.55	49.6	-1.8	-3.5	116274.0	5845701.25	285
2019-04-18	51.0	52.0	50.6	51.4	0.2	0.39	156845.0	8075294.5	366
2019-04-17	51.7	51.9	50.5	51.2	-0.5	-0.97	183272.0	9368556.5	438
2019-04-16	49.6	52.3	49.5	51.7	2.1	4.23	801606.0	40869808.75	1406
2019-04-15	48.05	49.75	48.05	49.6	1.45	3.01	224036.0	11006226.25	550
2019-04-14	48.5	48.95	48.0	48.15	-0.3	-0.62	93078.0	4510505.65	255
2019-04-11	48.0	48.5	47.55	48.45	0.6	1.25	89480.0	4313890.55	288
2019-04-10	47.7	48.25	47.65	47.85	0.05	0.1	48790.0	2338338.6	178
2019-04-09	47.5	48.0	47.5	47.8	0.3	0.63	174544.0	8345356.55	355
2019-04-08	46.6	47.5	46.5	47.5	1.0	2.15	189294.0	8899066.8	382
2019-04-07	47.0	47.45	46.5	46.5	-0.95	-2.0	34749.0	1630887.2	135
2019-04-04	47.1	47.45	47.0	47.45	0.2	0.42	39782.0	1878913.65	214
2019-04-03	47.2	47.5	47.2	47.25	-0.25	-0.53	31682.0	1501126.15	195
2019-04-02	47.3	47.5	46.85	47.5	0.05	0.11	52098.0	2461561.95	286
2019-04-01	46.85	47.45	46.75	47.45	0.6	1.28	93692.0	4413863.9	316
2019-03-31	46.1	47.0	46.1	46.85	0.1	0.21	56068.0	2623914.7	189
2019-03-28	45.95	46.8	45.85	46.75	0.85	1.85	184776.0	8552848.75	493
2019-03-27	45.2	45.9	45.0	45.9	1.05	2.34	151160.0	6882539.5	448
2019-03-26	45.05	45.55	44.8	44.85	-0.35	-0.77	161809.0	7314196.95	475
2019-03-25	45.75	45.75	45.0	45.2	-0.45	-0.99	119609.0	5408840.6	469
2019-03-24	46.3	46.55	45.55	45.65	-0.8	-1.72	116216.0	5347542.25	328
2019-03-21	46.8	46.8	46.1	46.45	-0.45	-0.96	68279.0	3173832.55	303
2019-03-20	46.9	47.15	46.85	46.9	-0.2	-0.42	31864.0	1496622.5	151
2019-03-19	46.95	47.1	46.9	47.1	-0.1	-0.21	67843.0	3187945.25	209
2019-03-18	47.3	47.45	46.95	47.2	0.0	0.0	56033.0	2641360.5	237
2019-03-17	47.95	47.95	47.2	47.2	-0.35	-0.74	34040.0	1617795.7	161
2019-03-14	46.1	47.55	46.1	47.55	1.35	2.92	171495.0	8077894.6	439
2019-03-13	45.9	46.7	45.9	46.2	0.4	0.87	58147.0	2694775.5	247
2019-03-12	46.55	46.7	45.8	45.8	-0.9	-1.93	92197.0	4261708.15	255
2019-03-11	47.05	47.05	46.5	46.7	-0.35	-0.74	45827.0	2146059.8	194
2019-03-10	47.6	47.6	47.05	47.05	-0.85	-1.77	27597.0	1304045.1	120
2019-03-07	47.25	47.9	46.7	47.9	0.2	0.42	163417.0	7716744.4	357
2019-03-06	47.1	47.7	46.2	47.7	0.7	1.49	263000.0	12264443.8	589
2019-03-05	49.0	49.55	47.0	47.0	-1.6	-3.29	409215.0	19680922.65	824
2019-03-04	48.75	48.75	48.25	48.6	-0.15	-0.31	58696.0	2847329.55	157
2019-03-03	48.0	49.1	48.0	48.75	0.75	1.56	102381.0	4995574.55	233
2019-02-28	48.05	48.5	47.7	48.0	0.0	0.0	69674.0	3350574.8	171
2019-02-27	47.15	48.15	46.8	48.0	0.35	0.73	186024.0	8832859.4	435
2019-02-26	48.5	48.5	47.15	47.65	-0.85	-1.75	86957.0	4156272.95	428
2019-02-25	48.6	49.0	48.2	48.5	-0.4	-0.82	103017.0	4998712.9	296
2019-02-24	47.5	50.5	47.5	48.9	1.25	2.62	386539.0	18956682.2	861
2019-02-21	46.85	48.1	46.5	47.65	0.85	1.82	355675.0	16823327.1	691
2019-02-20	46.35	46.85	46.05	46.8	0.45	0.97	191011.0	8899744.7	383
2019-02-19	46.7	46.9	46.0	46.35	-0.05	-0.11	281637.0	13091211.9	658
2019-02-18	45.7	46.6	45.45	46.4	0.85	1.87	321444.0	14791911.75	849
2019-02-17	44.5	45.55	44.3	45.55	1.25	2.82	638435.0	28550814.45	704
2019-02-14	44.5	44.5	44.3	44.3	-0.25	-0.56	104998.0	4656502.1	296
2019-02-13	44.85	45.0	44.55	44.55	-0.25	-0.56	57005.0	2549936.7	221
2019-02-12	45.0	45.55	44.8	44.8	-0.2	-0.44	67697.0	3051544.75	250
2019-02-11	45.1	45.35	44.85	45.0	0.0	0.0	60246.0	2718651.15	236
2019-02-10	45.0	45.0	44.95	45.0	-0.05	-0.11	5987.0	269356.2	74
2019-02-07	45.0	45.6	45.0	45.05	0.05	0.11	68358.0	3092249.4	211
2019-02-06	46.0	46.0	45.0	45.0	-1.0	-2.17	99166.0	4516041.65	355
2019-02-05	46.1	46.2	45.75	46.0	0.0	0.0	32718.0	1505565.35	162
2019-02-04	46.0	46.4	45.85	46.0	-0.1	-0.22	53661.0	2473381.15	220
2019-02-03	46.4	46.4	46.0	46.1	-0.35	-0.75	57221.0	2640081.95	186
2019-01-31	47.2	47.35	46.2	46.45	-0.55	-1.17	58089.0	2711332.75	253
2019-01-30	47.75	47.85	47.0	47.0	-0.95	-1.98	72559.0	3434076.6	230
2019-01-29	47.9	48.0	47.55	47.95	0.0	0.0	65972.0	3152606.0	202
2019-01-28	47.5	47.95	47.25	47.95	0.45	0.95	149621.0	7137156.0	293
2019-01-27	47.05	48.2	47.05	47.5	0.4	0.85	252890.0	12037310.8	380
2019-01-24	46.5	47.1	46.3	47.1	0.5	1.07	121527.0	5655520.0	309
2019-01-23	46.5	46.95	46.35	46.6	0.3	0.65	172730.0	8037945.4	295
2019-01-22	46.9	46.9	46.2	46.3	-0.8	-1.7	112391.0	5216074.9	365
2019-01-21	48.0	48.0	46.9	47.1	-0.4	-0.84	91407.0	4315833.45	331
2019-01-20	47.4	47.6	47.1	47.5	0.5	1.06	180770.0	8578620.6	448
2019-01-17	45.9	47.25	45.7	47.0	1.15	2.51	179314.0	8393704.85	553
2019-01-16	46.8	47.5	45.5	45.85	-1.05	-2.24	453460.0	21039679.0	802
2019-01-15	47.75	48.3	46.9	46.9	-0.9	-1.88	326629.0	15575875.5	603
2019-01-14	48.4	48.7	47.5	47.8	-0.6	-1.24	154223.0	7400641.7	362
2019-01-13	49.5	49.5	48.05	48.4	-1.4	-2.81	281649.0	13731000.35	502
2019-01-10	51.0	51.0	49.8	49.8	-1.3	-2.54	688326.0	34728889.3	641
2019-01-09	51.1	51.4	51.0	51.1	-0.1	-0.2	111527.0	5702234.7	256
2019-01-08	51.0	51.9	50.8	51.2	0.0	0.0	56345.0	2892630.1	194
2019-01-07	50.7	51.2	50.5	51.2	0.8	1.59	158351.0	8016635.9	176
2019-01-06	50.3	50.5	49.35	50.4	0.1	0.2	111981.0	5583411.25	156
2019-01-03	50.3	50.3	50.3	50.3	0.1	0.2	25981.0	1307142.3	55
2019-01-02	49.9	50.9	49.9	50.2	0.1	0.2	111913.0	5638453.0	169
2019-01-01	49.55	50.7	49.55	50.1	-0.2	-0.4	40790.0	2035041.05	143
2018-12-31	48.8	51.6	48.8	50.3	1.5	3.07	364396.0	18298761.4	678
2018-12-30	48.7	48.8	48.1	48.8	0.65	1.35	11690.0	568001.45	70
2018-12-27	47.55	48.7	47.55	48.15	0.15	0.31	68648.0	3299635.95	155
2018-12-26	47.9	48.0	47.9	48.0	0.0	0.0	41807.0	2006467.7	63
2018-12-25	47.7	48.2	47.7	48.0	0.05	0.1	87831.0	4216463.8	111
2018-12-24	48.1	48.3	47.9	47.95	-0.05	-0.1	259991.0	12487555.3	329
2018-12-23	46.5	48.8	46.3	48.0	1.35	2.89	198082.0	9460781.3	369
2018-12-20	46.8	47.0	46.3	46.65	-0.55	-1.17	151321.0	7095160.05	197
2018-12-19	47.15	48.0	46.75	47.2	-0.6	-1.26	162165.0	7633985.55	417
2018-12-18	47.5	48.5	47.4	47.8	0.4	0.84	161071.0	7711200.45	401
2018-12-17	47.6	49.85	47.4	47.4	-0.1	-0.21	490300.0	23880671.8	919
2018-12-16	46.8	47.5	46.25	47.5	0.3	0.64	104070.0	4895808.75	261
2018-12-13	46.1	47.3	45.85	47.2	0.7	1.51	142988.0	6711755.5	445
2018-12-12	46.2	46.75	46.0	46.5	0.5	1.09	117380.0	5429850.5	342
2018-12-11	44.15	46.6	43.95	46.0	1.8	4.07	455485.0	20754905.4	1049
2018-12-10	44.3	44.45	43.9	44.2	0.1	0.23	83015.0	3668755.2	309
2018-12-09	44.05	44.2	43.85	44.1	0.1	0.23	504758.0	22209271.25	531
2018-12-06	43.95	44.1	43.85	44.0	0.0	0.0	303507.0	13354859.9	442
2018-12-05	43.75	44.2	43.0	44.0	-0.1	-0.23	223772.0	9835404.5	507
2018-12-04	43.8	44.7	43.4	44.1	0.1	0.23	259476.0	11450362.15	634
2018-12-03	43.35	44.55	43.0	44.0	1.0	2.33	244865.0	10715466.0	627
2018-12-02	42.65	43.65	42.4	43.0	0.55	1.3	249711.0	10732208.45	611
2018-11-29	43.0	43.0	42.0	42.45	-0.45	-1.05	308655.0	13072210.0	588
2018-11-28	42.15	43.0	42.0	42.9	0.7	1.66	172986.0	7393844.65	451
2018-11-27	41.6	42.2	41.55	42.2	0.45	1.08	119786.0	5016334.0	326
2018-11-26	41.7	41.75	41.5	41.75	-0.15	-0.36	49595.0	2063567.7	200
2018-11-25	42.15	42.45	41.7	41.9	-0.6	-1.41	33426.0	1407547.05	124
2018-11-22	42.0	42.85	42.0	42.5	0.75	1.8	89136.0	3782511.25	256
2018-11-21	41.0	42.45	41.0	41.75	0.45	1.09	67859.0	2816713.85	264
2018-11-20	41.7	42.0	41.1	41.3	-0.5	-1.2	63755.0	2647844.9	251
2018-11-19	42.0	42.5	41.65	41.8	-0.2	-0.48	97325.0	4090143.55	304
2018-11-18	43.55	43.6	42.0	42.0	-1.8	-4.11	65178.0	2795636.6	196
2018-11-15	44.0	44.0	43.5	43.8	-0.3	-0.68	85182.0	3727005.95	239
2018-11-14	43.8	44.2	43.2	44.1	0.1	0.23	97260.0	4262540.7	196
2018-11-13	42.7	44.3	42.7	44.0	1.3	3.04	229955.0	10067000.2	514
2018-11-12	42.45	43.1	42.3	42.7	0.2	0.47	123464.0	5271589.7	397
2018-11-11	42.5	42.5	42.05	42.5	-0.05	-0.12	136066.0	5738285.5	271
2018-11-08	42.4	43.35	42.4	42.55	0.15	0.35	127730.0	5482606.9	324
2018-11-07	42.4	42.5	42.1	42.4	0.0	0.0	128687.0	5442675.3	349
2018-11-06	41.25	42.7	41.05	42.4	1.0	2.42	442029.0	18560828.95	1159
2018-11-05	41.4	41.4	41.4	41.4	-4.6	-10.0	326832.0	13530844.8	566
2018-11-04	45.45	46.25	44.9	46.0	0.6	1.32	160187.0	7319833.15	305
2018-11-01	45.7	46.2	45.4	45.4	-0.3	-0.66	84985.0	3897915.45	246
2018-10-31	45.6	46.55	45.5	45.7	0.3	0.66	150372.0	6903518.3	426
2018-10-30	46.8	47.0	45.3	45.4	-1.4	-2.99	174149.0	8063206.9	425
2018-10-29	49.0	49.0	46.65	46.8	-1.6	-3.31	596811.0	28100040.4	1128
2018-10-28	44.3	48.4	44.3	48.4	4.3	9.75	229872.0	10712412.9	501
2018-10-25	43.0	45.55	42.85	44.1	0.65	1.5	189106.0	8412359.85	436
2018-10-24	43.45	43.5	43.1	43.45	0.4	0.93	62389.0	2705087.7	189
2018-10-23	42.4	44.0	42.0	43.05	1.0	2.38	146948.0	6370999.0	244
2018-10-22	43.5	43.9	42.05	42.05	-1.95	-4.43	94311.0	4091528.3	152
2018-10-21	43.0	44.0	43.0	44.0	-0.2	-0.45	44255.0	1921154.35	144
2018-10-18	44.3	44.9	44.0	44.2	-0.4	-0.9	26853.0	1188740.95	125
2018-10-17	44.0	45.2	44.0	44.6	0.8	1.83	107026.0	4784868.65	291
2018-10-16	43.0	44.9	40.0	43.8	0.0	0.0	281157.0	12039377.3	597
2018-10-15	43.2	44.5	42.65	43.8	0.15	0.34	407337.0	17708748.0	921
2018-10-14	48.4	48.4	43.65	43.65	-4.85	-10.0	559407.0	24585338.8	854
2018-10-11	48.0	49.0	47.5	48.5	-1.2	-2.41	56223.0	2727718.65	146
2018-10-10	50.5	50.5	49.5	49.7	-0.5	-1.0	73098.0	3647156.05	139
2018-10-09	49.8	51.0	49.7	50.2	0.7	1.41	75351.0	3798714.85	289
2018-10-08	48.4	49.7	48.05	49.5	0.7	1.43	40356.0	1975506.95	158
2018-10-07	49.7	50.0	48.7	48.8	-1.2	-2.4	75095.0	3704988.1	197
2018-10-04	51.4	51.4	49.2	50.0	-0.5	-0.99	130658.0	6542324.9	351
2018-10-03	49.2	51.0	48.0	50.5	1.95	4.02	280330.0	13936060.1	821
2018-10-02	48.4	50.9	48.0	48.55	0.25	0.52	530072.0	26183823.6	1105
2018-10-01	45.8	48.7	45.8	48.3	2.6	5.69	319068.0	15217974.8	847
2018-09-30	43.85	45.7	43.65	45.7	2.2	5.06	188227.0	8382193.15	345
2018-09-27	44.0	44.15	43.2	43.5	-0.25	-0.57	46035.0	2014692.75	232
2018-09-26	44.1	44.25	43.7	43.75	-0.25	-0.57	187566.0	8254473.65	355
2018-09-25	44.2	44.2	44.0	44.0	0.1	0.23	69674.0	3067023.8	224
2018-09-20	44.45	44.45	43.65	43.9	-0.5	-1.13	40222.0	1769186.6	139
2018-09-19	44.5	44.85	44.1	44.4	0.4	0.91	76042.0	3393896.6	236
2018-09-18	43.6	44.3	43.6	44.0	0.3	0.69	276748.0	12179326.05	375
2018-09-17	43.5	44.0	42.8	43.7	-0.3	-0.68	115593.0	5029643.55	226
2018-09-16	43.5	44.05	42.8	44.0	0.65	1.5	79339.0	3457031.1	203
2018-09-13	42.7	43.35	42.7	43.35	0.35	0.81	66777.0	2878364.95	193
2018-09-12	43.6	44.0	42.8	43.0	-1.0	-2.27	144336.0	6241616.1	262
2018-09-11	43.3	45.1	43.3	44.0	0.5	1.15	259370.0	11514430.3	525
2018-09-10	42.8	43.6	42.4	43.5	0.4	0.93	54912.0	2353187.3	210
2018-09-09	44.0	44.0	42.6	43.1	-0.7	-1.6	116808.0	5038626.85	405
2018-09-06	45.5	46.4	43.8	43.8	-2.1	-4.58	413173.0	18337318.0	749
2018-09-05	48.25	48.25	45.0	45.9	-2.35	-4.87	137770.0	6412167.65	372
2018-09-04	49.0	49.45	48.25	48.25	-1.0	-2.03	59596.0	2914146.45	261
2018-09-03	49.75	50.1	49.25	49.25	-0.7	-1.4	49760.0	2466964.0	171
2018-09-02	49.8	50.3	49.3	49.95	0.1	0.2	66951.0	3335157.65	174
2018-08-30	51.0	51.0	49.15	49.85	-1.45	-2.83	100952.0	5054297.15	288
2018-08-29	52.5	52.5	50.5	51.3	-1.0	-1.91	101413.0	5220055.2	304
2018-08-28	52.0	52.3	51.0	52.3	0.5	0.97	165851.0	8500284.4	208
2018-08-27	50.3	51.9	50.1	51.8	2.25	4.54	145040.0	7359130.45	456
2018-08-26	49.9	50.2	49.5	49.55	0.3	0.61	31443.0	1566825.6	97
2018-08-16	49.95	49.95	48.6	49.25	-0.35	-0.71	34999.0	1712907.1	170
2018-08-15	50.0	50.0	49.6	49.6	0.0	0.0	15467.0	770623.6	81
2018-08-14	50.6	50.6	49.3	49.6	0.5	1.02	50303.0	2513741.6	114
2018-08-13	52.0	52.0	48.8	49.1	-1.0	-2.0	66904.0	3325918.6	273
2018-08-12	51.3	51.3	50.0	50.1	-1.0	-1.96	23705.0	1195998.7	147
2018-08-09	52.0	52.4	51.1	51.1	-1.4	-2.67	22847.0	1185880.3	124
2018-08-08	52.0	52.9	52.0	52.5	0.1	0.19	49482.0	2595587.3	170
2018-08-07	52.6	53.1	52.0	52.4	-0.6	-1.13	33100.0	1739942.5	130
2018-08-06	52.3	53.9	52.2	53.0	0.3	0.57	33988.0	1804806.9	174
2018-08-05	53.2	53.2	52.6	52.7	-1.0	-1.86	77945.0	4119816.0	162
2018-08-02	52.9	53.7	52.4	53.7	0.5	0.94	102068.0	5390001.1	222
2018-08-01	53.4	53.8	53.0	53.2	-0.6	-1.12	31866.0	1698364.9	147
2018-07-31	56.3	56.3	53.0	53.8	-2.7	-4.78	410697.0	22410830.2	598
2018-07-30	55.9	57.3	55.9	56.5	0.3	0.53	29287.0	1667443.0	88
2018-07-29	56.5	56.5	55.3	56.2	-1.1	-1.92	44413.0	2486047.4	95
2018-07-26	57.7	57.7	57.2	57.3	-0.7	-1.21	18948.0	1087236.9	78
2018-07-25	58.0	58.0	57.3	58.0	0.0	0.0	12047.0	695577.2	83
2018-07-24	57.8	58.5	57.6	58.0	0.5	0.87	82877.0	4805847.8	188
2018-07-23	57.7	57.8	57.4	57.5	-0.2	-0.35	77974.0	4487111.5	178
2018-07-22	57.0	58.0	57.0	57.7	1.1	1.94	67404.0	3872604.0	212
2018-07-19	57.5	57.7	56.5	56.6	-0.9	-1.57	114114.0	6486296.2	282
2018-07-18	56.4	57.6	56.4	57.5	1.0	1.77	76443.0	4366860.4	289
2018-07-17	58.0	58.0	56.1	56.5	-1.5	-2.59	196263.0	11133769.0	464
2018-07-16	59.0	59.0	57.9	58.0	-1.2	-2.03	241030.0	14183795.0	193
2018-07-15	60.0	60.0	59.0	59.2	-0.3	-0.5	80913.0	4825753.4	136
2018-07-12	60.0	60.4	59.3	59.5	-0.9	-1.49	45506.0	2710764.8	122
2018-07-11	61.0	61.1	60.4	60.4	-0.6	-0.98	17940.0	1088377.7	49
2018-07-10	61.0	61.3	61.0	61.0	0.0	0.0	62158.0	3793051.7	94
2018-07-09	61.0	61.5	61.0	61.0	0.5	0.83	32164.0	1967542.8	109
2018-07-08	60.6	60.6	60.4	60.5	0.1	0.17	44119.0	2666684.0	72
2018-07-05	60.8	60.8	60.2	60.4	-0.4	-0.66	29440.0	1778283.0	92
2018-07-04	59.4	61.0	59.4	60.8	1.8	3.05	548708.0	32932935.3	590
2018-07-03	59.0	59.0	59.0	59.0	0.0	0.0	15994.0	943765.9	43
2018-07-02	59.0	59.3	59.0	59.0	-0.6	-1.01	33737.0	1990973.3	76
2018-07-01	60.0	60.1	59.2	59.6	0.3	0.51	235835.0	14147562.4	197
2018-06-28	60.1	60.1	58.9	59.3	0.0	0.0	47454.0	2813736.7	112
2018-06-27	59.1	59.3	59.1	59.3	0.1	0.17	44917.0	2659496.4	70
2018-06-26	59.1	59.2	59.0	59.2	-0.3	-0.5	24459.0	1443986.0	74
2018-06-25	59.7	59.7	58.5	59.5	-0.7	-1.16	107110.0	6331533.3	273
2018-06-24	59.3	60.4	59.3	60.2	0.7	1.18	87107.0	5222036.5	246
2018-06-21	60.6	60.6	58.7	59.5	-0.7	-1.16	123894.0	7349927.3	390
2018-06-20	58.1	61.7	57.9	60.2	1.7	2.91	248412.0	14807232.2	645
2018-06-12	58.5	58.7	56.9	58.5	0.0	0.0	204224.0	11799714.5	496
2018-06-11	65.4	65.4	58.5	58.5	-2.8	-4.57	1494883.0	92609810.0	2165
2018-06-10	61.3	61.3	59.6	61.3	5.5	9.86	1347411.0	82204367.3	604
2018-06-07	54.5	55.8	53.6	55.8	1.4	2.57	68575.0	3735257.6	238
2018-06-06	51.9	54.4	51.9	54.4	2.5	4.82	180654.0	9612711.5	421
2018-06-05	51.0	51.9	51.0	51.9	1.1	2.17	103840.0	5336303.2	232
2018-06-04	50.3	51.1	50.3	50.8	0.8	1.6	279038.0	14102897.9	298
2018-06-03	50.6	51.0	50.0	50.0	0.4	0.81	169884.0	8572528.5	240
2018-05-31	49.8	50.2	49.6	49.6	0.0	0.0	85884.0	4284478.6	270
2018-05-30	51.4	51.5	49.6	49.6	-1.4	-2.75	198505.0	10035602.75	323
2018-05-29	53.7	53.8	50.0	51.0	-2.4	-4.49	239801.0	12365305.9	396
2018-05-28	55.1	55.1	53.4	53.4	-2.2	-3.96	141256.0	7857566.4	165
2018-05-27	55.7	55.8	55.5	55.6	-0.6	-1.07	47351.0	2633932.4	63
2018-05-24	55.5	57.0	55.5	56.3	0.23	0.41	69554.0	3896265.1	120
2018-05-23	55.5	56.2	55.5	56.07	0.48	0.86	32267.0	1803654.5	86
2018-05-22	55.3	55.7	55.3	55.59	0.1	0.18	58226.0	3232041.8	80
2018-05-21	56.5	56.5	55.4	55.49	-0.31	-0.56	21734.0	1215576.7	103
2018-05-20	55.0	56.1	55.0	55.8	0.88	1.6	25740.0	1431255.0	105
2018-05-17	54.0	55.0	54.0	54.92	0.47	0.86	38813.0	2118032.0	86
2018-05-16	54.5	55.0	54.1	54.45	-1.13	-2.03	37662.0	2050467.6	120
2018-05-15	56.3	56.3	55.3	55.58	-0.81	-1.44	30260.0	1681120.8	104
2018-05-14	56.2	57.0	56.2	56.39	-0.6	-1.05	74936.0	4229418.3	102
2018-05-13	56.8	57.5	56.5	56.99	0.91	1.62	143343.0	8173025.0	215
2018-05-10	55.0	56.4	54.6	56.08	0.75	1.36	129650.0	7168055.3	345
2018-05-09	57.7	57.7	55.1	55.33	-1.99	-3.47	53166.0	2979755.1	272
2018-05-08	59.5	60.2	56.9	57.32	-1.64	-2.78	171564.0	9964509.2	549
2018-05-07	58.5	59.2	58.0	58.96	-0.23	-0.39	34018.0	1997457.0	114
2018-05-06	58.5	59.3	58.4	59.19	0.62	1.06	94082.0	5551537.1	170
2018-05-03	60.0	60.4	58.5	58.57	-0.69	-1.16	89047.0	5251287.8	150
2018-05-02	60.0	60.0	59.0	59.26	-0.87	-1.45	133103.0	7903131.6	229
2018-05-01	61.2	61.2	60.0	60.13	-1.3	-2.12	109536.0	6637971.3	244
2018-04-30	61.5	61.8	61.2	61.43	-0.03	-0.05	167039.0	10267236.8	238
2018-04-29	61.5	61.8	61.0	61.46	-0.34	-0.55	68360.0	4200951.4	125
2018-04-26	62.2	62.3	61.5	61.8	-0.49	-0.79	141655.0	8767012.2	293
2018-04-25	62.4	62.6	61.9	62.29	-0.02	-0.03	121560.0	7546601.3	167
2018-04-24	62.8	63.5	61.9	62.31	-0.66	-1.05	235991.0	14851893.9	417
2018-04-23	62.8	63.5	62.8	62.97	0.3	0.48	202963.0	12815984.5	332
2018-04-22	61.9	62.8	61.9	62.67	0.8	1.29	199101.0	12392234.8	336
2018-04-19	61.6	62.1	61.5	61.87	0.07	0.11	224923.0	13903034.1	349
2018-04-18	61.8	62.2	61.4	61.8	-0.09	-0.15	144794.0	8958560.2	285
2018-04-17	62.5	62.5	61.7	61.89	-0.35	-0.56	103403.0	6403169.8	241
2018-04-16	62.1	62.8	61.9	62.24	0.43	0.7	151532.0	9440106.9	348
2018-04-15	60.9	62.2	60.9	61.81	2.23	3.74	153187.0	9453452.6	338
2018-04-12	59.5	60.0	59.0	59.58	0.97	1.66	160110.0	9519340.4	500
2018-04-11	61.5	61.9	57.8	58.61	-3.16	-5.12	209063.0	12580764.8	519
2018-04-10	62.9	62.9	61.5	61.77	-0.55	-0.88	144866.0	8966860.3	285
2018-04-09	63.5	64.0	62.1	62.32	-1.12	-1.77	150697.0	9487445.7	429
2018-04-08	61.2	63.9	61.0	63.44	2.19	3.58	328417.0	20539777.8	625
2018-04-05	60.4	61.7	60.4	61.25	1.26	2.1	179110.0	10968427.0	511
2018-04-04	59.6	61.3	59.4	59.99	1.04	1.76	509009.0	30823249.6	938
2018-04-03	58.8	59.7	58.5	58.95	0.53	0.91	379018.0	22455132.9	658
2018-04-02	57.8	58.6	57.1	58.42	1.84	3.25	343149.0	19905744.7	688
2018-04-01	56.8	57.3	56.4	56.58	0.35	0.62	146340.0	8307466.1	322
2018-03-29	56.8	57.4	56.1	56.23	-0.33	-0.58	158049.0	8960306.3	376
2018-03-28	57.6	57.6	56.0	56.56	-1.15	-1.99	125867.0	7150937.2	427
2018-03-27	58.4	58.8	57.5	57.71	-0.77	-1.32	130924.0	7633996.6	400
2018-03-26	58.0	59.4	57.2	58.48	0.35	0.6	270334.0	15776665.0	790
2018-03-25	59.9	59.9	58.0	58.13	-1.45	-2.43	202165.0	11914341.2	524
2018-03-22	60.5	61.5	59.5	59.58	-0.77	-1.28	443848.0	26746421.1	963
2018-03-21	60.5	61.6	60.2	60.35	-0.1	-0.17	301484.0	18379778.5	713
2018-03-20	60.5	60.8	60.1	60.45	-0.15	-0.25	192148.0	11626359.5	435
2018-03-19	60.0	61.0	60.0	60.6	1.18	1.99	611973.0	37078623.6	944
2018-03-18	58.6	61.0	58.4	59.42	0.7	1.19	427158.0	25676123.5	1000
2018-03-15	58.3	61.5	58.3	58.72	0.77	1.33	1300272.0	78140921.9	2330
2018-03-14	57.0	58.3	56.9	57.95	1.42	2.51	276695.0	15928990.9	644
2018-03-13	56.8	56.8	56.0	56.53	-0.19	-0.33	144801.0	8170963.0	347
2018-03-12	58.0	58.5	56.3	56.72	-1.36	-2.34	283695.0	16183808.1	759
2018-03-11	57.5	59.3	57.1	58.08	1.06	1.86	503880.0	29397661.7	970
2018-03-08	55.2	59.4	55.1	57.02	2.17	3.96	1358676.0	77545914.1	2684
2018-03-07	53.9	55.3	53.8	54.85	1.17	2.18	262642.0	14346583.3	525
2018-03-06	54.1	55.4	53.5	53.68	0.06	0.11	332964.0	18126912.4	650
2018-03-05	53.2	54.5	52.7	53.62	0.6	1.13	208258.0	11176633.4	516
2018-03-04	53.8	54.5	52.7	53.02	-0.77	-1.43	143737.0	7728885.1	343
2018-03-01	54.0	55.6	53.5	53.79	-0.41	-0.76	299965.0	16342805.8	727
2018-02-28	54.2	55.0	53.0	54.2	-0.21	-0.39	158898.0	8565640.0	481
2018-02-27	51.5	56.3	51.5	54.41	1.98	3.78	619068.0	33927304.8	1405
2018-02-26	51.6	52.7	51.4	52.43	0.51	0.98	135372.0	7014208.4	356
2018-02-25	52.7	53.0	51.4	51.92	-1.07	-2.02	173056.0	9033261.9	383
2018-02-22	54.5	56.0	52.5	52.99	-1.0	-1.85	1063750.0	57966813.4	1892
2018-02-21	49.15	54.0	49.15	53.99	4.89	9.96	1315752.0	69414883.5	1883
2018-02-20	48.6	49.9	48.5	49.1	0.68	1.4	136158.0	6694417.0	336
2018-02-19	48.5	48.5	48.2	48.42	-0.1	-0.21	196100.0	9500692.2	214
2018-02-18	48.45	49.4	48.1	48.52	0.44	0.92	530029.0	25808499.7	678
2018-02-15	48.0	48.2	47.5	48.08	0.21	0.44	182294.0	8719445.5	307
2018-02-14	48.0	49.2	47.7	47.87	-0.06	-0.13	123028.0	5948494.9	355
2018-02-13	47.0	48.0	47.0	47.93	0.83	1.76	93346.0	4447944.85	221
2018-02-12	46.5	47.15	46.5	47.1	0.79	1.71	172578.0	8111338.8	273
2018-02-11	47.1	47.1	45.75	46.31	-0.69	-1.47	170453.0	7906817.35	239
2018-02-08	45.5	47.2	45.2	47.0	1.47	3.23	464170.0	21573402.55	663
2018-02-07	45.2	46.5	45.2	45.53	0.67	1.49	476024.0	21810878.1	732
2018-02-06	45.4	45.4	44.35	44.86	-1.08	-2.35	478779.0	21436687.35	667
2018-02-05	47.0	47.1	45.85	45.94	-1.14	-2.42	402581.0	18709516.7	686
2018-02-04	48.05	48.05	46.7	47.08	-1.11	-2.3	339138.0	16008500.7	678
2018-02-01	50.0	50.2	48.0	48.19	-1.89	-3.77	402905.0	19960212.95	522
2018-01-31	51.9	52.0	50.0	50.08	0.4	0.81	515387.0	26125230.9	880
2018-01-30	48.5	51.4	48.5	49.68	2.78	5.93	1051742.0	52473513.95	1205
2018-01-29	46.85	47.2	46.85	46.9	-0.22	-0.47	27923.0	1313238.85	45
2018-01-28	47.0	47.5	46.85	47.12	0.29	0.62	133674.0	6291048.5	128
2018-01-25	46.05	46.9	45.7	46.83	0.75	1.63	45688.0	2119829.45	98
2018-01-24	46.3	46.8	46.05	46.08	-0.67	-1.43	27867.0	1292187.25	63
2018-01-23	46.95	47.1	46.55	46.75	-0.05	-0.11	22427.0	1052523.55	65
2018-01-22	46.1	47.2	46.1	46.8	0.0	0.0	160717.0	7536784.85	240
2018-01-21	47.0	47.5	46.5	46.8	-0.25	-0.53	199569.0	9369555.5	333
2018-01-18	45.2	47.4	45.2	47.05	2.29	5.12	721460.0	33397019.2	1075
2018-01-17	44.8	45.0	44.65	44.76	-0.01	-0.02	32308.0	1447758.8	98
2018-01-16	44.7	45.1	44.65	44.77	0.38	0.86	353687.0	15869443.65	353
2018-01-15	42.5	45.2	42.5	44.39	1.83	4.3	531710.0	23542076.15	769
2018-01-14	42.2	42.7	42.2	42.56	0.56	1.33	413739.0	17504141.25	256
2018-01-11	42.0	42.0	41.8	42.0	0.13	0.31	374045.0	15707796.85	331
2018-01-10	42.0	42.05	41.85	41.87	-0.14	-0.33	187417.0	7870747.8	141
2018-01-09	42.25	42.6	42.0	42.01	-0.49	-1.15	196775.0	8329423.15	156
2018-01-08	42.7	42.9	42.4	42.5	-0.16	-0.38	77131.0	3282069.05	128
2018-01-07	43.1	43.1	42.65	42.66	-0.33	-0.77	58097.0	2495769.3	73
2018-01-04	42.9	43.1	42.8	42.99	0.0	0.0	35879.0	1540551.9	48
2018-01-03	42.25	43.4	42.25	42.99	0.1	0.23	196076.0	8424856.1	196
2018-01-02	43.25	43.25	42.85	42.89	-0.41	-0.95	163226.0	7019441.7	154
2018-01-01	43.5	43.5	42.8	43.3	-0.25	-0.57	25930.0	1115615.35	63
2017-12-31	43.3	44.1	43.3	43.55	-0.24	-0.55	83020.0	3626659.0	155
2017-12-28	42.85	44.2	42.85	43.79	0.94	2.19	137302.0	5950361.15	261
2017-12-27	42.7	43.5	42.7	42.85	0.37	0.87	195459.0	8418437.6	326
2017-12-26	42.4	42.5	42.0	42.48	-0.07	-0.16	40044.0	1692616.4	93
2017-12-25	43.15	43.15	42.45	42.55	-0.99	-2.27	102778.0	4380225.05	225
2017-12-24	44.1	44.1	43.4	43.54	-0.61	-1.38	266490.0	11721820.55	169
2017-12-21	43.8	44.4	43.8	44.15	-0.02	-0.05	265010.0	11718721.35	323
2017-12-20	42.7	45.5	42.2	44.17	1.77	4.17	865101.0	38220339.0	1175
2017-12-19	42.95	42.95	42.2	42.4	-0.37	-0.87	76563.0	3253450.9	155
2017-12-18	42.0	42.8	42.0	42.77	0.68	1.62	104700.0	4443616.0	250
2017-12-17	41.9	42.2	41.8	42.09	0.15	0.36	54527.0	2288590.55	128
2017-12-14	41.4	42.25	41.4	41.94	0.13	0.31	230322.0	9585353.9	295
2017-12-13	42.0	42.05	41.5	41.81	-0.19	-0.45	300845.0	12544572.7	270
2017-12-12	41.1	42.5	41.05	42.0	0.37	0.89	332353.0	13923190.1	398
2017-12-11	41.5	41.8	41.5	41.63	0.19	0.46	195716.0	8144082.3	311
2017-12-10	41.1	41.75	41.05	41.44	0.36	0.88	182582.0	7563588.0	330
2017-12-07	39.45	41.7	39.4	41.08	1.84	4.69	633747.0	25848768.15	894
2017-12-06	39.0	39.4	38.7	39.24	0.34	0.87	102493.0	4014977.1	162
2017-12-05	38.9	39.2	38.2	38.9	-0.11	-0.28	122430.0	4529988.05	116
2017-12-04	38.6	39.4	38.6	39.01	0.33	0.85	161446.0	6310394.5	214
2017-12-03	38.75	38.75	38.6	38.68	0.19	0.49	86953.0	3364753.65	121
2017-11-30	38.0	38.5	38.0	38.49	0.26	0.68	150929.0	5760893.9	155
2017-11-29	38.4	38.6	38.0	38.23	-0.16	-0.42	68965.0	2640924.4	110
2017-11-28	38.2	38.75	38.0	38.39	0.38	1.0	117413.0	4516763.7	198
2017-11-27	38.75	38.75	37.85	38.01	-0.55	-1.43	267926.0	10202076.0	406
2017-11-26	37.95	38.7	37.85	38.56	0.61	1.61	231274.0	8852447.3	259
2017-11-23	36.8	38.1	36.6	37.95	1.21	3.29	341297.0	12780980.85	552
2017-11-22	35.4	36.8	35.4	36.74	1.5	4.26	457013.0	16528482.4	679
2017-11-21	34.8	35.6	34.5	35.24	0.35	1.0	202261.0	7111419.75	361
2017-11-20	34.3	34.95	34.25	34.89	0.56	1.63	209801.0	7285856.0	256
2017-11-19	34.9	35.0	34.3	34.33	-0.65	-1.86	123748.0	4291323.0	168
2017-11-16	34.35	35.0	34.35	34.98	0.31	0.89	144955.0	5046750.85	214
2017-11-15	34.9	35.2	34.65	34.67	0.07	0.2	148218.0	5176796.1	236
2017-11-14	34.2	34.7	34.1	34.6	0.46	1.35	146972.0	5070153.75	251
2017-11-13	33.7	34.35	33.55	34.14	0.29	0.86	141279.0	4802508.95	240
2017-11-12	33.3	34.1	33.3	33.85	0.04	0.12	180883.0	6115411.0	208
2017-11-09	33.2	33.9	32.9	33.81	0.59	1.78	263808.0	8793385.35	361
2017-11-08	33.15	33.35	32.75	33.22	0.17	0.51	288771.0	9542749.15	365
2017-11-07	35.0	35.0	31.7	33.05	-1.86	-5.33	574404.0	19269581.35	779
2017-11-06	34.65	35.0	34.0	34.91	0.17	0.49	464872.0	16014401.65	430
2017-11-05	34.3	35.0	33.9	34.74	-0.59	-1.67	429098.0	14758927.8	529
2017-11-02	35.6	35.6	35.2	35.33	-0.27	-0.76	236638.0	8375296.65	342
2017-11-01	36.0	36.1	35.55	35.6	-0.24	-0.67	327640.0	11729269.1	392
2017-10-31	35.3	36.3	35.2	35.84	1.22	3.52	1169817.0	41946711.7	1220
2017-10-30	35.2	35.2	34.6	34.62	-0.48	-1.37	352135.0	12257950.6	543
2017-10-29	35.5	35.5	34.8	35.1	0.03	0.09	385089.0	13468112.1	532
2017-10-26	35.8	35.8	34.9	35.07	-0.53	-1.49	429000.0	15067753.55	651
2017-10-25	36.4	36.5	35.15	35.6	-1.07	-2.92	286820.0	10307625.25	494
2017-10-24	38.1	38.1	36.5	36.67	-1.73	-4.51	181846.0	6763645.3	415
2017-10-23	38.8	38.8	38.3	38.4	-0.49	-1.26	55181.0	2124125.55	117
2017-10-22	38.9	39.0	38.75	38.89	0.07	0.18	26959.0	1047889.95	79
2017-10-19	38.75	39.2	38.75	38.82	-0.03	-0.08	53991.0	2103503.1	101
2017-10-18	39.2	39.2	38.85	38.85	-0.25	-0.64	56858.0	2219321.2	96
2017-10-17	39.1	39.35	39.05	39.1	0.0	0.0	60172.0	2356546.05	91
2017-10-16	39.0	39.3	38.6	39.1	0.03	0.08	75694.0	2948391.4	146
2017-10-15	39.55	39.55	39.05	39.07	-0.58	-1.46	60388.0	2369991.25	167
2017-10-12	39.0	39.7	38.05	39.65	0.58	1.48	104322.0	4084865.9	224
2017-10-11	39.1	39.55	39.0	39.07	-0.49	-1.24	108615.0	4256943.6	192
2017-10-10	39.95	39.95	39.55	39.56	-0.23	-0.58	44026.0	1747102.4	125
2017-10-09	40.0	40.0	39.65	39.79	-0.17	-0.43	64190.0	2559093.9	152
2017-10-08	40.3	40.3	39.8	39.96	-0.1	-0.25	86622.0	3466697.25	148
2017-10-05	40.3	40.3	39.95	40.06	-0.18	-0.45	116314.0	4659040.6	191
2017-10-04	40.15	40.25	40.1	40.24	-0.11	-0.27	80533.0	3237406.0	157
2017-10-03	40.25	40.5	40.1	40.35	0.06	0.15	77893.0	3143820.7	125
2017-10-02	40.0	40.55	40.0	40.29	0.29	0.73	116560.0	4699959.0	203
2017-10-01	40.15	40.25	39.6	40.0	-0.34	-0.84	63897.0	2558430.95	190
2017-09-28	40.5	40.5	40.1	40.34	0.07	0.17	84493.0	3407170.4	157
2017-09-27	40.55	40.6	40.2	40.27	-0.31	-0.76	225457.0	9105004.65	282
2017-09-26	40.6	40.85	40.5	40.58	0.03	0.07	201689.0	8189549.3	277
2017-09-25	40.85	40.9	40.25	40.55	-0.13	-0.32	102113.0	4139440.4	159
2017-09-21	40.5	40.9	40.5	40.68	0.09	0.22	50009.0	2034599.95	147
2017-09-20	40.75	40.8	40.5	40.59	-0.07	-0.17	79081.0	3213297.65	162
2017-09-19	40.85	40.85	40.55	40.66	-0.04	-0.1	111915.0	4551755.85	230
2017-09-18	41.4	41.45	40.65	40.7	-0.53	-1.29	273410.0	11202545.7	338
2017-09-17	41.4	41.55	41.2	41.23	-0.16	-0.39	306140.0	12669387.85	305
2017-09-14	40.95	41.5	40.65	41.39	0.47	1.15	120597.0	4957581.95	282
2017-09-13	41.0	41.1	40.85	40.92	0.02	0.05	107524.0	4404465.25	164
2017-09-12	41.1	41.2	40.9	40.9	-0.2	-0.49	84151.0	3455512.9	194
2017-09-11	41.45	41.55	41.05	41.1	-0.34	-0.82	171882.0	7097088.0	241
2017-09-10	41.6	41.6	41.0	41.44	-0.05	-0.12	80205.0	3322132.0	110
2017-09-07	41.5	41.6	41.4	41.49	-0.01	-0.02	76379.0	3168285.45	102
2017-09-06	41.5	41.55	41.4	41.5	0.17	0.41	92590.0	3841713.25	133
2017-08-29	41.5	41.6	41.25	41.33	-0.18	-0.43	31215.0	1291338.0	78
2017-08-28	41.1	41.7	41.1	41.51	0.14	0.34	148273.0	6168932.85	171
2017-08-27	41.75	41.75	41.25	41.37	-0.36	-0.86	51926.0	2160490.15	146
2017-08-24	42.0	42.05	41.45	41.73	-0.42	-1.0	127540.0	5323133.9	257
2017-08-23	42.6	42.8	42.1	42.15	-0.37	-0.87	88110.0	3744062.8	178
2017-08-22	42.7	42.8	42.55	42.52	-0.26	-0.61	52680.0	2245750.05	149
2017-08-21	43.3	43.4	42.6	42.78	-0.54	-1.25	128964.0	5551780.0	238
2017-08-20	42.85	43.7	42.85	43.32	0.57	1.33	238854.0	10345205.9	482
2017-08-17	42.15	42.9	42.0	42.75	0.73	1.74	139867.0	5954516.65	294
2017-08-16	42.25	42.25	41.7	42.02	-0.07	-0.17	79454.0	3324012.4	171
2017-08-15	42.0	42.7	41.6	42.09	-0.07	-0.17	189695.0	8031095.2	265
2017-08-14	42.1	42.3	42.0	42.16	0.14	0.33	76546.0	3224152.2	211
2017-08-13	41.75	42.1	41.5	42.02	0.4	0.96	179374.0	7518988.95	304
2017-08-10	42.5	42.5	41.55	41.62	-1.04	-2.44	204317.0	8552589.25	383
2017-08-09	42.7	43.05	42.5	42.66	-0.06	-0.14	279873.0	11967632.0	407
2017-08-08	41.7	43.2	41.6	42.72	1.17	2.82	503189.0	21374643.2	774
2017-08-07	41.0	41.8	40.35	41.55	0.71	1.74	345162.0	14233260.75	693
2017-08-06	41.45	41.65	40.5	40.84	-0.94	-2.25	353212.0	14534566.9	662
2017-08-03	39.9	42.65	39.5	41.78	2.61	6.66	2373351.0	98431573.05	2978
2017-08-02	41.05	41.2	38.85	39.17	-2.03	-4.93	1284886.0	50991389.7	2075
2017-08-01	41.75	41.95	41.1	41.2	-0.35	-0.84	697060.0	29015917.3	950
2017-07-31	41.5	41.8	40.7	41.55	-0.04	-0.1	840644.0	34644705.6	1015
2017-07-30	43.05	43.2	41.55	41.59	-1.46	-3.39	514817.0	21699556.95	652
2017-07-27	44.45	44.45	42.75	43.05	-2.82	-6.15	691234.0	29878930.2	778
2017-07-26	46.0	46.1	45.6	45.87	-0.06	-0.13	57832.0	2655658.45	87
2017-07-25	46.3	46.65	45.9	45.93	-0.56	-1.2	304193.0	14065528.6	203
2017-07-24	46.6	46.8	46.2	46.49	0.08	0.17	113974.0	5309425.25	190
2017-07-23	45.35	46.5	45.3	46.41	1.14	2.52	259833.0	11899644.7	402
2017-07-20	44.6	45.3	44.6	45.27	0.69	1.55	72610.0	3263586.55	182
2017-07-19	44.7	44.75	44.2	44.58	-0.04	-0.09	31103.0	1386139.6	92
2017-07-18	45.05	45.05	44.0	44.62	-0.48	-1.06	64336.0	2868976.1	175
2017-07-17	45.5	45.5	45.0	45.1	-0.29	-0.64	58727.0	2651711.25	184
2017-07-16	45.6	45.75	45.35	45.39	-0.09	-0.2	71906.0	3277314.2	158
2017-07-13	46.0	46.0	45.4	45.48	-0.4	-0.87	52810.0	2410928.75	165
2017-07-12	46.1	46.45	45.8	45.88	-0.14	-0.3	123548.0	5694075.9	216
2017-07-11	46.35	46.45	45.9	46.02	-0.28	-0.6	99392.0	4585920.3	187
2017-07-10	46.35	46.85	46.25	46.3	0.04	0.09	240410.0	11199454.3	393
2017-07-09	46.4	46.5	46.2	46.26	0.32	0.7	103425.0	4791209.6	168
2017-07-06	46.4	46.4	45.9	45.94	-0.33	-0.71	62071.0	2860880.45	136
2017-07-05	46.55	46.55	46.0	46.27	-0.24	-0.52	104033.0	4807449.55	190
2017-07-04	46.8	46.8	46.5	46.51	-0.37	-0.79	127102.0	5924742.2	209
2017-07-03	46.35	47.0	46.3	46.88	0.36	0.77	131625.0	6142964.4	219
2017-07-02	47.5	48.0	46.4	46.52	-0.48	-1.02	323410.0	15267915.85	478
2017-06-22	45.4	47.2	44.75	47.0	1.3	2.84	601410.0	27837055.9	567
2017-06-21	44.3	46.05	43.8	45.7	2.05	4.7	1013755.0	45965819.25	487
2017-06-20	44.8	44.9	43.6	43.65	-1.01	-2.26	327226.0	14393185.6	492
2017-06-19	44.3	44.75	44.3	44.66	0.3	0.68	216074.0	9602620.9	276
2017-06-18	44.2	44.7	44.2	44.36	-0.51	-1.14	68298.0	3031882.15	144
2017-06-15	45.2	45.25	44.8	44.87	-0.69	-1.51	54418.0	2453926.75	117
2017-06-14	46.0	46.0	45.4	45.56	-0.4	-0.87	109050.0	4968523.25	163
2017-06-13	45.7	46.15	44.95	45.96	1.64	3.7	286299.0	13065738.95	478
2017-06-12	43.6	44.5	43.6	44.32	0.16	0.36	71524.0	3162511.75	137
2017-06-11	45.0	45.7	43.5	44.16	-1.73	-3.77	170975.0	7598305.65	291
2017-06-08	46.8	46.9	45.8	45.89	-1.13	-2.4	271477.0	12566540.75	381
2017-06-07	46.5	47.4	46.2	47.02	0.71	1.53	285036.0	13304431.25	360
2017-06-06	46.9	47.0	46.2	46.31	-0.61	-1.3	124362.0	5802176.7	223
2017-06-05	47.0	47.1	46.3	46.92	-0.08	-0.17	133465.0	6223515.6	204
2017-06-04	47.0	47.2	46.9	47.0	-0.16	-0.34	182586.0	8585835.25	219
2017-06-01	47.0	47.3	46.9	47.16	-0.04	-0.08	50688.0	2386460.3	111
2017-05-31	47.1	47.3	46.9	47.2	0.17	0.36	115101.0	5424825.0	173
2017-05-30	47.0	47.3	46.9	47.03	-0.27	-0.57	152107.0	7166136.4	254
2017-05-29	47.0	47.6	45.9	47.3	0.1	0.21	300967.0	14043070.3	488
2017-05-28	48.3	48.7	46.6	47.2	0.41	0.88	605234.0	28741831.2	1155
2017-05-25	46.2	47.0	45.8	46.79	0.65	1.41	494194.0	22823207.6	1050
2017-05-24	47.4	47.5	46.0	46.14	-0.95	-2.02	268706.0	12562397.6	469
2017-05-23	49.0	49.0	46.9	47.09	-2.38	-4.81	803158.0	38235675.5	1149
2017-05-22	49.4	49.7	49.1	49.47	0.04	0.08	467230.0	23069722.5	467
2017-05-21	49.4	49.5	49.0	49.43	0.27	0.55	325567.0	16016456.8	474
2017-05-18	49.4	49.6	49.0	49.16	-0.41	-0.83	297844.0	14664061.5	387
2017-05-17	49.2	49.7	48.7	49.57	0.37	0.75	368512.0	18104890.2	535
2017-05-16	49.4	49.5	49.1	49.2	-0.13	-0.26	223258.0	11001351.3	387
2017-05-15	49.5	49.5	49.0	49.33	0.31	0.63	176872.0	8712874.6	347
2017-05-14	51.0	51.0	48.7	49.02	-3.32	-6.34	619466.0	30532066.6	939
2017-05-11	56.75	56.75	51.5	52.34	-4.16	-7.36	814687.0	43540848.75	978
2017-05-10	56.5	56.75	56.0	56.5	0.25	0.44	103285.0	5826241.75	138
2017-05-09	56.5	57.0	56.0	56.25	0.02	0.04	601304.0	33998879.75	522
2017-05-08	55.75	56.5	54.75	56.23	0.7	1.26	291263.0	16197249.75	288
2017-05-07	55.25	56.75	55.0	55.53	0.54	0.98	551064.0	30742834.0	588
2017-05-04	54.25	55.5	53.75	54.99	0.75	1.38	112416.0	6124746.0	176
2017-05-03	55.25	55.75	54.0	54.24	-1.61	-2.88	188855.0	10373746.25	258
2017-05-02	55.75	56.75	55.75	55.85	-0.08	-0.14	222743.0	12551871.25	268
2017-05-01	55.5	56.75	55.25	55.93	0.84	1.52	492291.0	27598912.75	500
2017-04-30	54.0	55.75	54.0	55.09	1.37	2.55	297507.0	16365998.5	444
2017-04-27	54.0	54.0	53.25	53.72	-0.25	-0.46	56334.0	3015628.5	109
2017-04-26	53.5	54.0	53.5	53.97	0.47	0.88	44084.0	2370973.75	97
2017-04-25	53.75	53.75	53.5	53.5	-0.25	-0.47	55989.0	2997767.0	93
2017-04-24	54.0	54.0	53.25	53.75	-0.2	-0.37	92663.0	4966156.0	124
2017-04-23	54.25	54.25	53.0	53.95	1.15	2.18	301619.0	16184169.25	339
2017-04-20	52.75	53.25	52.5	52.8	0.02	0.04	91991.0	4858632.5	178
2017-04-19	52.25	53.5	52.0	52.78	0.47	0.9	216223.0	11403274.5	292
2017-04-18	52.5	53.25	52.0	52.31	-0.72	-1.36	192555.0	10122859.5	333
2017-04-17	52.75	53.75	52.5	53.03	0.45	0.86	274255.0	14575462.75	464
2017-04-16	54.25	54.25	52.5	52.58	-1.62	-2.99	433635.0	23141695.5	574
2017-04-13	54.75	55.5	53.75	54.2	-0.58	-1.06	201795.0	11043783.0	311
2017-04-12	54.0	55.0	54.0	54.78	0.83	1.54	219974.0	11968115.75	302
2017-04-11	54.5	54.75	53.75	53.95	-0.1	-0.19	132174.0	7181451.0	251
2017-04-10	54.5	55.25	54.0	54.05	-0.32	-0.59	246062.0	13429697.25	412
2017-04-09	54.25	55.5	54.0	54.37	0.33	0.61	524997.0	28786315.5	801
2017-04-06	53.5	54.25	53.5	54.04	0.53	0.99	219328.0	11826827.75	363
2017-04-05	53.25	54.5	52.75	53.51	0.58	1.1	405227.0	21774779.5	638
2017-04-04	53.25	53.5	52.5	52.93	-0.59	-1.1	71653.0	3787908.75	208
2017-04-03	54.5	55.0	53.5	53.52	-0.09	-0.17	164687.0	8929894.0	431
2017-04-02	53.5	54.0	53.0	53.61	0.21	0.39	108201.0	5780507.5	200
2017-03-30	53.5	53.5	53.0	53.4	-0.21	-0.39	104922.0	5593432.25	177
2017-03-29	53.5	54.5	53.25	53.61	0.17	0.32	138639.0	7455739.0	292
2017-03-28	54.5	55.0	53.25	53.44	-0.62	-1.15	381886.0	20651531.75	632
2017-03-27	52.0	54.5	52.0	54.06	2.12	4.08	415015.0	22131512.75	651
2017-03-26	52.25	53.0	51.75	51.94	0.44	0.85	332601.0	17419141.75	449
2017-03-23	50.25	51.75	50.0	51.5	1.49	2.98	232997.0	11792720.0	538
2017-03-22	49.9	50.5	49.9	50.01	-0.61	-1.21	303587.0	15198385.7	1113
2017-03-21	50.75	52.0	50.25	50.62	-0.18	-0.35	583764.0	29903581.0	920
2017-03-20	51.0	51.5	50.5	50.8	-0.28	-0.55	236974.0	12120526.25	274
2017-03-19	51.0	52.0	50.75	51.08	0.35	0.69	161985.0	8316126.75	313
2017-03-16	50.75	52.5	50.5	50.73	0.23	0.46	413409.0	21346821.25	490
2017-03-15	50.25	50.75	50.25	50.5	0.2	0.4	99312.0	5009901.25	297
2017-03-14	49.5	50.5	49.0	50.3	0.73	1.47	81706.0	4052624.35	221
2017-03-13	50.0	50.5	49.5	49.57	-0.21	-0.42	152493.0	7600843.7	300
2017-03-12	51.5	51.75	49.7	49.78	-1.86	-3.6	189178.0	9577213.1	301
2017-03-09	52.0	52.0	51.0	51.64	-0.49	-0.94	45695.0	2352997.0	129
2017-03-08	52.75	52.75	52.0	52.13	-0.84	-1.59	43414.0	2273151.75	112
2017-03-07	52.75	53.25	52.5	52.97	0.5	0.95	452880.0	23978239.75	373
2017-03-06	51.25	52.5	51.25	52.47	0.97	1.88	305160.0	15886753.5	361
2017-03-05	53.0	53.0	51.25	51.5	-0.79	-1.51	129653.0	6737307.75	306
2017-03-02	51.0	52.5	50.5	52.29	1.46	2.87	98516.0	5085298.75	228
2017-03-01	51.0	51.25	50.5	50.83	-0.12	-0.24	102089.0	5196331.25	186
2017-02-28	50.0	51.0	50.0	50.95	0.45	0.89	101500.0	5138332.75	169
2017-02-27	51.75	51.75	50.0	50.5	-1.26	-2.43	174737.0	8838101.0	396
2017-02-26	52.75	52.75	51.5	51.76	-0.98	-1.86	191337.0	10008126.0	319
2017-02-23	52.25	52.75	51.75	52.74	0.64	1.23	187684.0	9799350.5	265
2017-02-22	53.25	53.5	52.0	52.1	-0.86	-1.62	301073.0	15864122.5	578
2017-02-21	53.0	53.0	52.5	52.96	0.0	0.0	51044.0	2697462.5	117
2017-02-20	54.5	54.5	52.75	52.96	-1.54	-2.83	296246.0	15898759.5	517
2017-02-19	54.5	54.75	54.25	54.5	0.04	0.07	104811.0	5710116.25	139
2017-02-16	54.75	55.0	54.25	54.46	-0.09	-0.16	392539.0	21480075.25	369
2017-02-15	54.0	54.75	53.5	54.55	0.65	1.21	181202.0	9806453.75	217
2017-02-14	54.5	54.75	53.75	53.9	-0.59	-1.08	373761.0	20298439.25	385
2017-02-13	53.5	54.75	53.25	54.49	1.18	2.21	492630.0	26602348.25	436
2017-02-12	51.75	53.5	51.75	53.31	1.57	3.03	679313.0	35682135.5	646
2017-02-09	53.25	53.25	51.0	51.74	-1.49	-2.8	487431.0	25622166.75	626
2017-02-08	53.75	53.75	52.25	53.23	-0.52	-0.97	207447.0	10980525.5	453
2017-02-07	54.0	54.0	53.5	53.75	-0.27	-0.5	76656.0	4123915.75	228
2017-02-06	54.0	54.25	53.5	54.02	-0.23	-0.42	129578.0	6975164.0	269
2017-02-05	54.75	55.25	54.25	54.25	-0.41	-0.75	202702.0	11047746.25	306
2017-02-02	54.75	54.75	54.0	54.66	0.19	0.35	212923.0	11607891.5	244
2017-02-01	55.0	55.25	54.0	54.47	-0.41	-0.75	330912.0	18005657.0	447
2017-01-31	54.0	55.0	52.75	54.88	0.63	1.16	439172.0	23809629.75	584
2017-01-30	55.5	55.5	54.25	54.25	-1.0	-1.81	293275.0	16079263.75	487
2017-01-29	55.5	55.5	55.0	55.25	0.21	0.38	186822.0	10310207.5	316
2017-01-26	56.0	56.0	55.0	55.04	-0.56	-1.01	472538.0	26215091.75	1132
2017-01-25	56.0	56.25	55.25	55.6	-0.14	-0.25	382714.0	21312942.0	482
2017-01-24	55.25	56.25	55.25	55.74	0.99	1.81	637838.0	35547881.0	804
2017-01-23	55.5	56.25	54.0	54.75	-1.5	-2.67	1341376.0	73874969.0	1663
2017-01-22	56.75	57.75	56.25	56.25	-6.23	-9.97	1129002.0	63676065.25	867
2017-01-19	61.75	63.5	61.25	62.48	0.48	0.77	213888.0	13367549.25	375
2017-01-18	62.5	63.0	61.75	62.0	-0.99	-1.57	155624.0	9705105.0	379
2017-01-17	61.5	63.0	61.5	62.99	1.53	2.49	42494.0	2643184.25	114
2017-01-16	62.25	62.25	61.0	61.46	-1.06	-1.7	69479.0	4278580.25	156
2017-01-15	63.25	64.0	62.25	62.52	-0.73	-1.15	124211.0	7863043.75	203
2017-01-12	62.75	63.25	62.5	63.25	0.69	1.1	119868.0	7571799.5	293
2017-01-11	63.75	64.0	62.0	62.56	-1.43	-2.23	115823.0	7363340.0	182
2017-01-10	64.0	64.25	63.5	63.99	0.24	0.38	107271.0	6860160.5	185
2017-01-09	64.0	64.75	63.25	63.75	-0.46	-0.72	68908.0	4407978.5	143
2017-01-08	64.25	64.5	63.75	64.21	0.0	0.0	116022.0	7445757.25	192
2017-01-05	63.75	64.5	63.5	64.21	0.6	0.94	60338.0	3848279.5	173
2017-01-04	64.75	64.75	63.5	63.61	-0.91	-1.41	118270.0	7583710.0	227
2017-01-03	65.5	66.0	64.5	64.52	-1.11	-1.69	118714.0	7703401.5	203
2017-01-02	65.75	66.0	65.25	65.63	-0.12	-0.18	108010.0	7092572.25	196
2017-01-01	65.75	66.5	65.25	65.75	-0.17	-0.26	81741.0	5372172.25	173
2016-12-29	66.25	66.25	65.25	65.92	-0.39	-0.59	107450.0	7061447.0	217
2016-12-28	66.5	67.25	66.0	66.31	0.26	0.39	408499.0	27203832.5	502
2016-12-27	65.25	66.5	64.0	66.05	1.05	1.62	321328.0	20955161.25	392
2016-12-26	65.25	65.75	65.0	65.0	0.01	0.02	117472.0	7690036.5	227
2016-12-25	63.75	65.0	63.75	64.99	1.28	2.01	164833.0	10653914.0	226
2016-12-22	63.0	63.75	63.0	63.71	0.85	1.35	61269.0	3873772.0	144
2016-12-21	63.0	63.5	62.5	62.86	-0.17	-0.27	42995.0	2712517.0	126
2016-12-20	64.0	64.0	62.75	63.03	-0.92	-1.44	112867.0	7144969.75	211
2016-12-19	64.5	65.25	63.75	63.95	-0.7	-1.08	304886.0	19750290.0	601
2016-12-18	64.5	65.0	64.5	64.65	-0.04	-0.06	312365.0	20264432.0	406
2016-12-15	63.75	65.0	63.75	64.69	0.26	0.4	161102.0	10417735.75	261
2016-12-14	65.0	65.25	63.75	64.43	-0.48	-0.74	213767.0	13853271.25	332
2016-12-13	65.25	66.0	64.75	64.91	-0.33	-0.51	292356.0	19104783.25	535
2016-12-12	65.5	66.5	65.0	65.24	0.18	0.28	936386.0	61652331.25	1284
2016-12-11	64.75	65.75	64.25	65.06	0.73	1.13	502366.0	32704351.0	839
2016-12-08	64.0	64.5	63.5	64.33	0.21	0.33	435179.0	27863703.25	708
2016-12-07	65.0	65.0	64.0	64.12	-0.87	-1.34	244842.0	15739676.75	410
2016-12-06	66.0	66.25	64.75	64.99	-0.51	-0.78	405771.0	26392589.25	634
2016-12-05	66.0	66.0	65.0	65.5	-0.36	-0.55	148429.0	9708891.5	224
2016-12-04	67.0	67.75	65.5	65.86	-0.66	-0.99	169939.0	11360274.25	334
2016-12-01	67.0	67.25	66.5	66.52	0.94	1.43	100519.0	6704912.75	258
2016-11-30	65.5	66.25	65.25	65.58	0.24	0.37	232031.0	15238894.25	306
2016-11-29	67.0	67.5	64.75	65.34	-1.91	-2.84	170767.0	11300369.0	249
2016-11-28	67.5	67.75	66.5	67.25	0.11	0.16	53757.0	3606620.5	161
2016-11-27	67.0	68.0	66.25	67.14	0.14	0.21	449039.0	30286457.5	255
2016-11-24	67.5	68.25	65.25	67.0	-0.05	-0.07	499652.0	33496361.0	1175
2016-11-23	66.0	67.25	66.0	67.05	1.55	2.37	515984.0	34270423.0	385
2016-11-22	65.75	66.0	65.5	65.5	0.17	0.26	322329.0	21245832.75	407
2016-11-21	66.0	66.0	65.25	65.33	-0.92	-1.39	151722.0	9966119.5	278
2016-11-20	68.0	68.0	65.25	66.25	-1.73	-2.54	54843.0	3650136.5	345
2016-11-17	68.0	68.0	67.5	67.98	-0.52	-0.76	94873.0	6447169.25	635
2016-11-16	67.75	68.75	67.0	68.5	2.47	3.74	137626.0	9355286.75	182
2016-11-15	67.5	67.5	65.0	66.03	-1.89	-2.78	101012.0	6683108.75	199
2016-11-14	72.0	72.0	67.25	67.92	-4.59	-6.33	235594.0	16294162.5	557
2016-11-13	72.0	73.25	71.75	72.51	-0.09	-0.12	164559.0	11935824.5	139
2016-11-10	71.5	73.25	71.5	72.6	1.7	2.4	369076.0	26757895.25	384
2016-11-09	69.5	71.25	67.75	70.9	0.93	1.33	250195.0	17629374.25	320
2016-11-08	67.75	70.5	67.75	69.97	2.47	3.66	402965.0	27885339.5	342
2016-11-07	66.25	67.75	66.25	67.5	1.01	1.52	89849.0	6026951.5	86
2016-11-06	65.5	67.0	65.5	66.49	0.93	1.42	53893.0	3574576.5	79
2016-11-03	65.5	66.25	65.0	65.56	0.81	1.25	107590.0	7057442.5	149
2016-11-02	64.5	65.0	64.5	64.75	0.35	0.54	85786.0	5544436.5	78
2016-11-01	64.25	64.5	64.0	64.4	-0.6	-0.92	51221.0	3292318.25	63
2016-10-31	65.0	65.25	64.5	65.0	0.15	0.23	252418.0	16348998.25	114
2016-10-30	63.75	65.0	63.75	64.85	1.66	2.63	175431.0	11250528.5	137
2016-10-27	63.5	64.0	63.0	63.19	0.1	0.16	96197.0	6108581.75	67
2016-10-26	63.5	63.5	63.0	63.09	-0.66	-1.04	227522.0	14357776.25	124
2016-10-25	64.5	64.5	63.5	63.75	-0.25	-0.39	170828.0	10888833.0	177
2016-10-24	64.0	64.5	63.25	64.0	0.01	0.02	237723.0	15184158.75	148
2016-10-23	64.75	65.75	63.75	63.99	-0.86	-1.33	212787.0	13732631.5	183
2016-10-20	65.0	65.0	61.5	64.85	-0.42	-0.64	168205.0	10658894.0	255
2016-10-19	64.0	65.5	63.75	65.27	1.79	2.82	74889.0	4870715.25	125
2016-10-18	62.5	64.0	62.0	63.48	1.48	2.39	290538.0	18260955.0	404
2016-10-17	62.0	62.5	62.0	62.0	-0.22	-0.35	412705.0	25589316.25	334
2016-10-16	63.0	63.0	62.0	62.22	-1.03	-1.63	24176.0	1505768.75	62
2016-10-13	63.75	63.75	62.5	63.25	-0.5	-0.78	56609.0	3575701.5	95
2016-10-12	62.5	64.0	62.5	63.75	0.64	1.01	61509.0	3932963.5	90
2016-10-11	64.0	64.0	62.75	63.11	-0.73	-1.14	41448.0	2634001.0	122
2016-10-10	61.75	64.0	60.0	63.84	2.15	3.49	70009.0	4393310.75	120
2016-10-09	60.25	63.0	60.25	61.69	1.68	2.8	52235.0	3213201.25	125
2016-10-06	59.5	60.5	59.5	60.01	1.01	1.71	50624.0	3037889.5	109
2016-10-05	55.75	59.25	55.0	59.0	2.92	5.21	143122.0	8221915.0	186
2016-10-04	57.0	57.0	55.25	56.08	0.08	0.14	39904.0	2219003.75	74
2016-10-03	54.75	56.5	53.5	56.0	1.25	2.28	68687.0	3761250.25	99
2016-10-02	56.0	56.5	54.75	54.75	-0.55	-0.99	41375.0	2307224.25	85
2016-09-29	56.0	56.0	54.25	55.3	-0.29	-0.52	125014.0	6879740.25	155
2016-09-28	58.5	58.5	55.0	55.59	-2.4	-4.14	61129.0	3453875.75	125
2016-09-27	59.5	60.0	57.0	57.99	-2.29	-3.8	59818.0	3503410.25	104
2016-09-26	60.0	60.75	60.0	60.28	0.53	0.89	120890.0	7276193.25	104
2016-09-25	60.5	60.5	59.25	59.75	-0.5	-0.83	68356.0	4084258.25	92
2016-09-21	59.5	61.0	59.5	60.25	0.77	1.29	183105.0	11086646.0	132
2016-09-20	58.25	60.0	58.25	59.48	2.02	3.52	90718.0	5356349.75	166
2016-09-19	58.75	59.0	55.75	57.46	-1.03	-1.76	77585.0	4428572.75	142
2016-09-18	59.25	59.5	58.5	58.49	-1.19	-1.99	63271.0	3734691.75	88
2016-09-08	60.0	60.5	59.5	59.68	-0.34	-0.57	122630.0	7332682.5	167
2016-09-07	61.5	61.5	60.0	60.02	-2.06	-3.32	61957.0	3738223.0	130
2016-09-06	63.0	63.0	62.0	62.08	-0.67	-1.07	37943.0	2365920.0	89
2016-09-05	63.0	63.25	62.5	62.75	0.24	0.38	137481.0	8640215.25	227
2016-09-04	63.0	63.5	62.25	62.51	-0.49	-0.78	61885.0	3889091.25	125
2016-09-01	64.5	64.75	62.25	63.0	-1.95	-3.0	82177.0	5232634.75	95
2016-08-31	65.5	65.75	64.25	64.95	-0.34	-0.52	80168.0	5248036.75	99
2016-08-30	60.25	65.25	60.25	65.29	0.04	0.06	72253.0	4675375.0	109
2016-08-29	65.5	65.75	65.5	65.25	-0.75	-1.14	17712.0	1160266.25	98
2016-08-28	65.5	66.25	65.0	66.0	0.4	0.61	32754.0	2147919.25	143
2016-08-25	64.25	66.25	63.75	65.6	0.92	1.42	181937.0	11782368.5	206
2016-08-24	64.0	65.0	64.0	64.68	0.94	1.47	164182.0	10563906.0	187
2016-08-23	64.0	64.0	63.0	63.74	-0.76	-1.18	54358.0	3445322.25	105
2016-08-22	64.5	64.5	63.0	64.5	-0.76	-1.16	43325.0	2777809.0	114
2016-08-21	65.0	66.25	65.0	65.26	0.18	0.28	95704.0	6263931.0	155
2016-08-18	66.5	66.75	64.75	65.08	-2.31	-3.43	71815.0	4702915.0	187
2016-08-17	69.75	70.0	67.0	67.39	-2.57	-3.67	63378.0	4311874.75	118
2016-08-16	72.0	72.0	70.0	69.96	-1.51	-2.11	42957.0	3070132.0	88
2016-08-15	72.0	72.0	71.25	71.47	0.47	0.66	183746.0	13144346.75	171
2016-08-14	71.75	72.25	71.0	71.0	-0.48	-0.67	41494.0	2980714.0	87
2016-08-11	71.0	71.75	71.0	71.48	-0.02	-0.03	10057.0	716268.75	53
2016-08-10	70.5	71.5	70.5	71.5	0.0	0.0	19367.0	1376348.75	87
2016-08-09	71.5	72.0	71.25	71.5	0.0	0.0	23967.0	1718628.75	107
2016-08-08	70.5	72.0	70.5	71.5	0.32	0.45	111929.0	7993901.0	169
2016-08-07	71.0	71.25	69.5	71.18	0.04	0.06	33748.0	2384822.0	146
2016-08-04	70.0	73.0	70.0	71.14	1.64	2.36	495658.0	35559317.5	629
2016-08-03	68.5	70.0	67.0	69.5	1.52	2.24	121157.0	8405821.5	194
2016-08-02	67.0	68.25	67.0	67.98	0.98	1.46	37265.0	2513837.5	108
2016-08-01	66.5	67.25	65.0	67.0	0.66	0.99	69021.0	4605685.5	137
2016-07-31	65.0	66.75	65.0	66.34	2.81	4.42	215499.0	14266349.5	332
2016-07-28	64.0	64.0	63.0	63.53	-1.47	-2.26	40704.0	2601194.0	58
2016-07-27	64.0	65.0	64.0	65.0	0.5	0.78	50808.0	3283513.25	79
2016-07-26	65.0	65.0	64.5	64.5	-0.25	-0.39	18446.0	1196569.0	42
2016-07-25	64.75	65.0	64.0	64.75	1.0	1.57	167363.0	10869613.0	159
2016-07-24	65.0	65.25	64.0	63.75	-0.5	-0.78	91001.0	5914485.75	105
2016-07-21	64.75	65.0	64.25	64.25	-1.0	-1.53	134956.0	8770132.25	617
2016-07-20	65.0	65.25	65.0	65.25	0.25	0.38	40092.0	2606130.25	130
2016-07-19	64.75	65.5	64.75	65.0	-0.7	-1.07	32986.0	2152423.5	63
2016-07-18	65.0	66.0	65.0	65.7	0.62	0.95	87420.0	5698584.75	204
2016-07-17	65.0	65.5	65.0	65.08	-0.58	-0.88	12512.0	816260.5	40
2016-07-14	65.0	65.75	65.0	65.66	-0.08	-0.12	15007.0	981529.25	62
2016-07-13	66.0	66.0	65.5	65.74	-0.01	-0.02	40461.0	2663333.25	65
2016-07-12	65.5	66.0	65.0	65.75	0.81	1.25	24616.0	1616207.0	84
2016-07-11	65.0	66.0	65.0	64.94	-0.29	-0.44	33647.0	2191368.25	66
2016-07-10	65.0	65.5	65.0	65.23	1.35	2.11	184685.0	12013356.5	183
2016-06-30	65.0	65.5	63.75	63.88	-1.12	-1.72	48016.0	3112340.75	103
2016-06-29	63.0	65.5	63.0	65.0	1.72	2.72	174896.0	11293583.25	217
2016-06-28	62.5	63.5	62.5	63.28	1.28	2.06	85028.0	5372575.25	250
2016-06-27	61.25	62.25	61.25	62.0	1.06	1.74	58658.0	3632849.75	93
2016-06-26	59.0	61.0	58.75	60.94	-1.11	-1.79	131055.0	7858106.5	205
2016-06-23	62.0	62.75	62.0	62.05	-0.71	-1.13	27166.0	1692528.5	48
2016-06-22	62.75	63.0	62.5	62.76	0.27	0.43	39966.0	2501766.0	73
2016-06-21	63.0	63.0	62.0	62.49	-0.44	-0.7	94266.0	5896299.5	132
2016-06-20	62.0	64.5	62.0	62.93	1.11	1.8	180856.0	11390916.75	247
2016-06-19	60.75	62.0	60.75	61.82	1.31	2.16	16190.0	992266.0	72
2016-06-16	60.5	60.5	60.25	60.51	-0.07	-0.12	15769.0	953358.0	44
2016-06-15	61.75	63.75	60.0	60.58	-0.8	-1.3	208925.0	13004867.0	283
2016-06-14	61.0	61.75	60.5	61.38	0.42	0.69	44659.0	2721585.5	84
2016-06-13	60.0	61.5	60.0	60.96	1.46	2.45	22490.0	1371549.5	74
2016-06-12	58.75	60.25	58.75	59.5	-1.02	-1.69	43855.0	2611553.25	70
2016-06-09	61.75	61.75	60.5	60.52	-0.56	-0.92	33278.0	2034719.25	59
2016-06-08	60.5	61.5	60.5	61.08	0.56	0.93	67284.0	4111009.25	128
2016-06-07	61.0	61.0	60.25	60.52	-0.36	-0.59	65738.0	3994239.5	137
2016-06-06	59.0	62.0	59.0	60.88	1.3	2.18	44122.0	2650781.5	91
2016-06-05	59.0	60.25	59.0	59.58	0.38	0.64	107251.0	6427160.5	152
2016-06-02	59.0	59.25	58.5	59.2	1.05	1.81	29476.0	1729832.0	78
2016-06-01	57.5	58.75	57.5	58.15	-0.6	-1.02	53401.0	3111862.25	75
2016-05-31	57.75	58.75	57.75	58.75	0.75	1.29	39424.0	2292793.75	64
2016-05-30	58.0	58.25	57.25	58.0	-0.5	-0.85	161318.0	9337294.5	202
2016-05-29	58.25	59.75	58.25	58.5	0.06	0.1	30267.0	1777847.25	122
2016-05-26	58.0	58.75	58.0	58.44	0.06	0.1	22653.0	1322497.25	73
2016-05-25	58.0	58.5	58.0	58.38	1.14	1.99	40657.0	2369152.75	61
2016-05-24	56.75	57.5	56.0	57.24	-0.14	-0.24	35366.0	2011439.5	55
2016-05-23	58.75	58.75	57.0	57.38	-1.37	-2.33	110625.0	6373656.0	159
2016-05-22	60.25	60.25	58.5	58.75	-0.86	-1.44	90334.0	5315916.25	125
2016-05-19	59.75	59.75	58.75	59.61	-0.05	-0.08	140453.0	8289640.25	205
2016-05-18	60.0	61.0	59.5	59.66	-0.7	-1.16	223198.0	13334557.25	311
2016-05-17	59.0	61.25	58.75	60.36	1.79	3.06	725350.0	43688810.5	908
2016-05-16	58.25	60.0	58.25	58.57	0.67	1.16	138417.0	8143194.25	207
2016-05-15	59.0	60.0	57.75	57.9	-1.53	-2.57	108020.0	6379139.75	207
2016-05-12	58.5	60.0	58.0	59.43	1.41	2.43	690574.0	40919097.75	753
2016-05-11	56.75	59.5	55.75	58.02	1.85	3.29	575123.0	32669255.0	639
2016-05-10	56.5	57.25	55.5	56.17	-0.83	-1.46	342800.0	19335909.5	342
2016-05-09	57.0	58.0	56.75	57.0	0.24	0.42	258345.0	14798180.25	223
2016-05-08	57.0	57.0	56.25	56.76	0.04	0.07	231913.0	13199674.25	191
2016-05-05	55.25	57.25	55.25	56.72	1.45	2.62	295676.0	16748363.25	300
2016-05-04	54.25	56.0	54.0	55.27	0.77	1.41	158647.0	8733840.5	185
2016-05-03	55.0	55.25	54.25	54.5	-0.73	-1.32	122988.0	6752121.5	117
2016-05-02	55.75	55.75	54.5	55.23	-0.76	-1.36	367605.0	20238253.0	342
2016-05-01	56.0	56.5	55.75	55.99	-0.37	-0.66	301646.0	16910308.0	162
2016-04-28	55.75	56.75	55.5	56.36	0.12	0.21	323073.0	18157878.5	171
2016-04-27	56.75	57.75	55.25	56.24	-0.39	-0.69	731228.0	41314420.5	313
2016-04-26	57.0	57.0	56.25	56.63	-0.39	-0.68	232211.0	13149188.5	216
2016-04-25	56.25	57.25	55.5	57.02	1.02	1.82	768442.0	43493683.5	588
2016-04-24	54.5	56.5	54.5	56.0	1.07	1.95	1251871.0	69890413.5	1210
2016-04-21	53.25	55.5	52.5	54.93	2.23	4.23	440818.0	23748683.5	520
2016-04-20	54.0	54.0	52.5	52.7	-1.09	-2.03	245752.0	13040628.75	285
2016-04-19	52.5	54.5	51.5	53.79	2.36	4.59	494129.0	26374550.5	592
2016-04-18	50.5	52.25	49.8	51.43	-0.22	-0.43	333606.0	16962293.9	335
2016-04-17	51.5	51.75	50.5	51.65	0.14	0.27	196300.0	10053037.75	236
2016-04-14	49.1	52.5	49.0	51.51	2.27	4.61	536956.0	27288508.1	726
2016-04-13	49.6	49.6	49.0	49.24	0.12	0.24	243690.0	12000560.7	223
2016-04-12	49.5	49.9	49.0	49.12	-0.32	-0.65	226571.0	11204266.6	331
2016-04-11	50.25	50.25	49.3	49.44	-0.56	-1.12	202955.0	10097107.1	195
2016-04-10	50.75	50.75	49.8	50.0	0.0	0.0	303741.0	15206988.1	238
2016-04-07	49.9	50.75	49.6	50.0	0.39	0.79	232005.0	11625527.55	206
2016-04-06	50.0	50.5	49.6	49.61	-0.29	-0.58	439412.0	21959794.0	320
2016-04-05	49.8	49.9	49.0	49.9	0.0	0.0	193162.0	9556631.0	194
2016-04-04	49.2	50.5	49.0	49.9	0.94	1.92	240730.0	11994773.25	283
2016-04-03	49.9	49.9	48.7	48.96	-1.7	-3.36	239925.0	11790462.4	302
2016-03-31	51.5	51.5	49.8	50.66	-1.83	-3.49	613194.0	30739326.75	614
2016-03-30	52.5	52.75	51.5	52.49	-0.01	-0.02	248261.0	12916270.0	230
2016-03-29	54.75	55.0	52.0	52.5	-1.63	-3.01	400859.0	21361332.5	539
2016-03-28	53.25	54.5	53.0	54.13	1.05	1.98	307415.0	16417316.25	204
2016-03-27	53.5	53.5	53.0	53.08	-0.39	-0.73	282845.0	14999220.75	133
2016-03-24	53.0	53.5	52.75	53.47	0.14	0.26	133697.0	7107526.25	123
2016-03-23	53.25	54.5	52.75	53.33	0.06	0.11	339984.0	18220628.0	370
2016-03-22	53.75	54.5	52.0	53.27	-0.52	-0.97	186881.0	9918487.75	201
2016-03-21	54.5	54.5	53.5	53.79	-0.61	-1.12	132053.0	7130875.5	151
2016-03-20	53.5	54.5	53.5	54.4	0.81	1.51	167114.0	9034840.5	278
2016-03-17	53.25	54.25	52.25	53.59	0.91	1.73	263507.0	14086030.75	338
2016-03-16	50.0	53.25	49.9	52.68	2.73	5.47	357558.0	18493846.35	355
2016-03-15	51.0	51.0	49.8	49.95	-0.99	-1.94	472016.0	23710248.4	304
2016-03-14	50.25	51.75	50.0	50.94	0.4	0.79	857658.0	43681116.5	624
2016-03-13	49.0	50.75	48.8	50.54	2.03	4.18	817505.0	40741577.45	651
2016-03-10	47.0	49.1	47.0	48.51	1.5	3.19	902363.0	43427848.6	756
2016-03-09	46.7	47.1	46.2	47.01	0.08	0.17	554412.0	25900108.1	357
2016-03-08	46.1	47.0	46.1	46.93	0.95	2.07	914162.0	42699360.8	598
2016-03-07	46.0	46.2	45.2	45.98	-0.03	-0.07	475409.0	21805550.1	541
2016-03-06	46.4	46.5	45.8	46.01	0.55	1.21	642803.0	29696394.8	645
2016-03-03	45.0	46.0	44.8	45.46	0.79	1.77	1322066.0	60049937.9	1111
2016-03-02	43.5	44.9	43.5	44.67	1.33	3.07	2055475.0	90782810.2	1677
2016-03-01	42.6	44.0	42.5	43.34	1.15	2.73	2370257.0	102539968.9	1700
2016-02-29	42.7	43.3	42.0	42.19	-0.6	-1.4	2660783.0	114185974.8	1876
2016-02-28	42.0	43.9	42.0	42.79	1.5	3.63	3467572.0	148728828.0	2698
2016-02-25	42.1	42.2	40.8	41.29	-0.56	-1.34	2427446.0	100920824.7	2231
2016-02-24	42.3	42.5	41.6	41.85	-0.85	-1.99	1892331.0	79694510.9	1706
2016-02-23	42.5	43.1	42.2	42.7	0.34	0.8	4105968.0	175457054.7	3434
2016-02-22	42.0	42.7	41.7	42.36	0.74	1.78	3843874.0	161789017.6	3613
2016-02-21	41.8	42.3	41.3	41.62	0.07	0.17	1477467.0	61774396.2	1538
2016-02-18	42.5	42.5	41.1	41.55	0.06	0.14	2831927.0	118045251.6	2867
2016-02-17	41.6	41.6	41.1	41.49	0.04	0.1	1100864.0	45457183.1	1486
2016-02-16	42.6	43.5	40.7	41.45	-0.57	-1.36	996421.0	42170483.2	1291
2016-02-15	41.5	42.7	41.5	42.02	-0.08	-0.19	992180.0	41683230.0	1092
2016-02-14	45.4	45.4	42.0	42.1	-2.33	-5.24	298908.0	12867073.4	767
2016-02-11	45.8	46.0	44.2	44.43	-1.6	-3.48	136637.0	6178138.6	204
2016-02-10	45.8	46.6	45.8	46.03	-0.2	-0.43	61122.0	2828166.8	114
2016-02-09	45.6	46.7	45.6	46.23	0.11	0.24	57543.0	2657896.9	172
2016-02-08	48.2	48.2	45.8	46.12	-1.75	-3.66	210213.0	9844552.5	378
2016-02-07	48.5	48.5	47.6	47.87	-0.74	-1.52	125362.0	6008956.5	157
2016-02-04	48.5	48.9	47.8	48.61	0.87	1.82	264625.0	12828258.3	330
2016-02-03	46.6	48.0	46.0	47.74	0.75	1.6	87144.0	4117509.3	178
2016-02-02	48.1	48.5	47.0	46.99	-1.58	-3.25	243252.0	11662670.7	469
2016-02-01	48.4	49.6	48.4	48.57	-0.23	-0.47	529871.0	25979516.3	595
2016-01-31	48.7	49.1	48.3	48.8	0.83	1.73	530161.0	25849367.3	681
2016-01-28	47.7	49.3	47.2	47.97	1.42	3.05	410282.0	19859745.2	595
2016-01-27	48.0	48.1	46.3	46.55	-0.75	-1.59	184312.0	8777444.5	353
2016-01-26	46.0	47.4	45.4	47.3	0.14	0.3	89255.0	4117689.4	255
2016-01-25	49.4	49.4	47.0	47.16	-1.68	-3.44	122166.0	5879528.6	275
2016-01-24	50.0	51.75	48.5	48.84	0.97	2.03	404467.0	20155283.0	506
2016-01-21	47.0	48.5	46.0	47.87	2.55	5.63	585150.0	27467128.7	731
2016-01-20	46.0	46.3	45.3	45.32	-2.38	-4.99	119000.0	5448165.0	190
2016-01-19	45.5	47.8	45.2	47.7	2.36	5.21	116079.0	5429508.4	229
2016-01-18	42.8	47.0	42.8	45.34	2.35	5.47	122601.0	5368054.3	196
2016-01-17	41.0	43.0	41.0	42.99	-2.51	-5.52	325381.0	13732300.2	330
2016-01-14	47.4	47.4	43.9	45.5	-2.56	-5.33	159667.0	7164868.6	249
2016-01-13	48.5	48.8	47.7	48.06	-0.25	-0.52	54844.0	2647307.0	153
2016-01-12	49.9	49.9	48.0	48.31	-1.91	-3.8	339495.0	16443912.6	642
2016-01-11	50.0	50.75	48.7	50.22	-0.24	-0.48	122433.0	6100892.9	178
2016-01-10	50.5	51.25	50.0	50.46	-0.56	-1.1	211868.0	10717614.0	213
2016-01-07	49.0	51.5	49.0	51.02	-1.5	-2.86	207364.0	10535236.2	253
2016-01-06	53.5	53.75	52.0	52.52	-1.46	-2.7	153000.0	8064269.5	255
2016-01-05	55.5	55.75	53.5	53.98	-1.34	-2.42	140033.0	7633299.25	225
2016-01-04	56.25	56.25	55.25	55.32	-1.18	-2.09	113535.0	6314988.25	194
2016-01-03	55.25	56.5	55.25	56.5	1.0	1.8	162162.0	9081467.25	265
2015-12-31	55.0	56.0	55.0	55.5	0.05	0.09	202564.0	11242157.5	294
2015-12-30	56.0	56.75	55.25	55.45	0.06	0.11	389092.0	21739285.25	430
2015-12-29	53.5	55.75	53.0	55.39	0.74	1.35	231400.0	12691215.75	316
2015-12-28	55.25	55.25	54.25	54.65	-0.3	-0.55	59467.0	3249374.75	127
2015-12-27	55.0	55.75	54.25	54.95	-0.05	-0.09	42493.0	2335945.0	119
2015-12-24	56.0	56.0	55.0	55.0	-0.47	-0.85	61894.0	3443720.0	95
2015-12-23	56.25	57.0	55.25	55.47	-0.53	-0.95	80497.0	4525064.5	183
2015-12-22	56.0	56.25	55.75	56.0	0.5	0.9	57369.0	3215916.0	123
2015-12-21	55.0	55.75	55.0	55.5	0.37	0.67	45688.0	2529934.75	77
2015-12-20	55.25	55.25	54.5	55.13	-0.62	-1.11	68645.0	3774853.25	139
2015-12-17	52.75	56.0	52.75	55.75	3.25	6.19	288625.0	15695024.75	347
2015-12-16	53.0	53.0	52.0	52.5	0.24	0.46	91468.0	4794026.5	138
2015-12-15	51.75	53.0	51.75	52.26	0.51	0.99	120286.0	6299852.0	180
2015-12-14	52.5	53.25	51.75	51.75	-0.49	-0.94	87959.0	4630709.25	179
2015-12-13	52.0	53.75	51.5	52.24	-2.39	-4.37	114138.0	5986057.25	166
2015-12-10	55.0	55.5	54.5	54.63	-0.35	-0.64	51345.0	2816037.0	140
2015-12-09	55.0	55.5	54.5	54.98	0.72	1.33	80183.0	4412461.75	198
2015-12-08	56.5	56.5	54.25	54.26	-2.49	-4.39	180796.0	9931168.5	414
2015-12-07	58.0	58.75	56.75	56.75	-1.5	-2.58	126491.0	7262146.75	236
2015-12-06	58.0	59.25	57.75	58.25	-0.15	-0.26	37699.0	2195216.0	112
2015-12-03	60.25	60.25	58.0	58.4	-1.85	-3.07	143720.0	8483306.25	213
2015-12-02	60.25	60.5	59.5	60.25	-0.16	-0.26	136975.0	8228693.75	161
2015-12-01	59.0	61.0	59.0	60.41	1.29	2.18	539292.0	32377946.5	706
2015-11-30	59.0	59.25	59.0	59.12	0.17	0.29	65085.0	3842502.25	85
2015-11-29	58.5	59.5	58.25	58.95	0.65	1.11	86408.0	5094943.0	137
2015-11-26	57.5	58.5	57.5	58.3	0.65	1.13	96388.0	5599696.25	209
2015-11-25	59.75	59.75	57.25	57.65	-1.85	-3.11	155998.0	9113552.25	341
2015-11-24	60.0	61.0	59.5	59.5	-0.46	-0.77	106464.0	6423344.5	201
2015-11-23	61.25	61.5	59.75	59.96	-1.23	-2.01	158031.0	9616942.0	266
2015-11-22	61.25	62.25	60.75	61.19	0.67	1.11	233263.0	14356727.5	265
2015-11-19	61.0	61.75	60.5	60.52	-0.2	-0.33	55576.0	3392239.0	129
2015-11-18	60.0	61.0	60.0	60.72	0.72	1.2	34712.0	2098697.5	92
2015-11-17	60.0	61.25	60.0	60.0	-0.23	-0.38	65567.0	3973254.5	112
2015-11-16	59.75	61.0	59.25	60.23	0.65	1.09	74771.0	4499286.75	144
2015-11-15	60.5	60.75	57.25	59.58	-1.27	-2.09	259112.0	15393612.25	293
2015-11-12	61.25	62.75	60.75	60.85	0.02	0.03	158918.0	9813252.0	277
2015-11-11	60.0	61.5	59.75	60.83	1.08	1.81	179685.0	10903561.75	241
2015-11-10	59.75	60.25	59.5	59.75	0.21	0.35	75095.0	4492831.75	102
2015-11-09	59.0	60.0	59.0	59.54	0.65	1.1	165665.0	9880668.25	181
2015-11-08	58.0	59.0	57.25	58.89	0.73	1.26	73540.0	4247427.5	184
2015-11-05	58.75	59.75	58.0	58.16	-1.45	-2.43	171026.0	10130867.75	245
2015-11-04	57.0	60.75	57.0	59.61	3.13	5.54	472174.0	27913749.5	538
2015-11-03	57.75	58.25	56.25	56.48	-1.27	-2.2	99171.0	5708030.75	183
2015-11-02	57.5	59.0	57.5	57.75	0.42	0.73	185236.0	10768577.25	287
2015-11-01	56.5	57.75	56.25	57.33	0.38	0.67	198471.0	11344215.0	283
2015-10-29	56.75	57.0	56.0	56.95	1.23	2.21	98476.0	5564884.25	186
2015-10-28	54.75	56.25	54.0	55.72	0.23	0.41	161764.0	8937158.25	228
2015-10-27	56.5	57.0	55.0	55.49	-1.0	-1.77	145593.0	8159907.75	245
2015-10-26	54.75	56.75	54.5	56.49	1.9	3.48	260145.0	14494396.0	291
2015-10-25	55.5	56.25	54.25	54.59	-1.09	-1.96	119937.0	6597559.0	242
2015-10-22	56.0	56.75	55.0	55.68	-0.32	-0.57	100447.0	5590548.25	176
2015-10-21	58.0	58.0	55.25	56.0	-2.19	-3.76	148511.0	8395335.75	283
2015-10-20	59.25	59.25	57.75	58.19	-1.36	-2.28	526950.0	30819401.75	407
2015-10-19	57.75	59.75	57.75	59.55	1.71	2.96	462572.0	27346446.0	444
2015-10-18	56.75	58.0	56.0	57.84	0.75	1.31	192337.0	11014781.75	228
2015-10-15	57.75	58.0	57.0	57.09	-1.02	-1.76	109515.0	6292239.0	210
2015-10-14	57.25	58.5	57.25	58.11	-0.4	-0.68	198869.0	11570237.75	286
2015-10-13	59.5	59.75	58.25	58.51	-1.2	-2.01	105087.0	6216714.25	187
2015-10-12	59.75	60.0	57.75	59.71	0.44	0.74	317956.0	18785201.75	275
2015-10-11	59.25	60.0	59.25	59.27	0.23	0.39	104253.0	6217734.5	157
2015-10-08	58.5	59.5	58.5	59.04	0.46	0.79	221070.0	13043979.5	170
2015-10-07	57.75	59.0	57.75	58.58	0.88	1.53	151962.0	8888283.75	165
2015-10-06	56.5	57.75	56.5	57.7	1.23	2.18	390268.0	22339671.0	287
2015-10-05	55.5	56.5	55.25	56.47	1.25	2.26	236600.0	13223799.75	234
2015-10-04	54.0	55.5	54.0	55.22	1.58	2.95	311125.0	17057088.75	316
2015-10-01	53.0	54.25	53.0	53.64	0.89	1.69	141391.0	7588759.0	205
2015-09-30	52.25	53.0	52.0	52.75	0.78	1.5	82906.0	4355197.75	110
2015-09-29	51.75	52.25	51.5	51.97	-0.48	-0.92	42382.0	2202649.75	83
2015-09-21	52.5	52.75	52.25	52.45	0.2	0.38	62888.0	3296760.75	137
2015-09-20	52.25	53.0	51.25	52.25	-0.22	-0.42	170837.0	8961607.25	204
2015-09-17	53.0	53.25	52.25	52.47	0.0	0.0	72937.0	3843861.75	143
2015-09-16	53.25	53.5	52.25	52.47	-0.11	-0.21	198446.0	10486319.0	221
2015-09-15	52.5	53.5	51.5	52.58	0.08	0.15	213839.0	11182143.5	271
2015-09-14	53.0	53.5	52.25	52.5	-1.06	-1.98	156791.0	8299389.0	193
2015-09-13	54.0	54.5	53.25	53.56	-0.28	-0.52	160142.0	8645401.25	242
2015-09-10	53.0	54.0	52.75	53.84	-0.02	-0.04	378945.0	20243151.5	318
2015-09-09	53.75	54.5	53.5	53.86	0.78	1.47	294355.0	15883226.25	279
2015-09-08	52.5	53.25	52.25	53.08	0.61	1.16	134536.0	7096016.5	175
2015-09-07	52.5	53.25	52.25	52.47	0.28	0.54	188085.0	9931297.75	244
2015-09-06	53.25	53.5	52.0	52.19	-1.29	-2.41	267949.0	14145505.75	317
2015-09-03	53.5	54.25	53.0	53.48	0.52	0.98	167482.0	8977208.75	222
2015-09-02	53.0	53.0	52.25	52.96	-0.22	-0.41	128797.0	6805521.5	180
2015-09-01	54.75	54.75	53.0	53.18	-0.57	-1.06	106513.0	5715921.25	168
2015-08-31	53.25	54.25	53.25	53.75	-1.11	-2.02	126033.0	6768151.75	196
2015-08-30	56.5	57.25	53.75	54.86	0.79	1.46	474924.0	26307605.25	492
2015-08-27	53.75	55.25	53.0	54.07	2.24	4.32	503259.0	27202274.5	530
2015-08-26	53.75	54.0	51.0	51.83	-3.07	-5.59	765385.0	40556981.25	845
2015-08-25	53.5	55.5	52.0	54.9	2.95	5.68	1319989.0	71328798.75	974
2015-08-24	55.0	57.25	49.9	51.95	-3.32	-6.01	969348.0	50129967.4	1064
2015-08-23	57.0	58.25	54.0	55.27	-4.71	-7.85	702187.0	39832510.25	692
2015-08-20	56.25	62.0	55.25	59.98	1.83	3.15	646552.0	38069425.75	623
2015-08-19	60.5	61.75	57.25	58.15	-3.03	-4.95	525589.0	31392118.75	683
2015-08-18	63.5	63.5	57.5	61.18	-2.54	-3.99	664825.0	40108699.0	744
2015-08-17	65.25	65.25	63.5	63.72	-2.02	-3.07	255588.0	16486320.75	387
2015-08-16	66.5	67.75	64.75	65.74	-0.73	-1.1	373827.0	24851916.25	468
2015-08-13	66.5	67.5	66.25	66.47	0.49	0.74	256604.0	17141223.75	347
2015-08-12	64.5	66.0	64.0	65.98	0.3	0.46	145794.0	9538127.5	295
2015-08-11	67.25	68.0	65.5	65.68	-1.26	-1.88	384228.0	25717338.0	544
2015-08-10	65.25	68.75	64.75	66.94	2.1	3.24	766224.0	51489517.5	878
2015-08-09	62.75	65.0	62.75	64.84	0.71	1.11	259388.0	16656560.0	411
2015-08-06	66.5	67.25	63.25	64.13	-3.08	-4.58	663072.0	43024465.5	923
2015-08-05	64.0	67.75	63.75	67.21	3.27	5.11	786584.0	51950229.0	919
2015-08-04	64.0	64.25	63.25	63.94	0.2	0.31	238636.0	15187024.75	244
2015-08-03	62.0	64.25	61.5	63.74	1.58	2.54	266513.0	16769805.25	312
2015-08-02	63.0	64.25	62.0	62.16	0.51	0.83	730590.0	46286875.75	844
2015-07-30	61.75	62.0	61.25	61.65	0.15	0.24	98668.0	6061265.0	135
2015-07-29	61.75	62.0	61.5	61.5	0.25	0.41	64064.0	3952151.0	120
2015-07-28	61.0	61.5	61.0	61.25	0.13	0.21	47838.0	2924281.25	108
2015-07-27	62.25	62.5	61.0	61.12	-1.32	-2.11	117734.0	7276197.5	163
2015-07-26	63.5	63.5	62.25	62.44	-0.93	-1.47	114565.0	7187720.25	203
2015-07-23	63.0	63.5	63.0	63.37	0.25	0.4	112194.0	7100925.0	143
2015-07-22	63.25	63.5	63.0	63.12	0.12	0.19	36095.0	2281376.5	131
2015-07-15	62.75	63.25	62.5	63.0	0.2	0.32	69780.0	4390759.25	114
2015-07-14	62.25	63.0	62.25	62.8	0.3	0.48	23964.0	1500328.5	100
2015-07-13	63.0	63.25	62.25	62.5	-0.65	-1.03	90055.0	5644443.25	142
2015-07-12	62.75	63.5	62.25	63.15	0.83	1.33	125332.0	7882446.0	191
2015-07-09	62.0	62.5	62.0	62.32	0.3	0.48	200438.0	12475332.75	256
2015-07-08	63.0	63.0	62.0	62.02	-0.84	-1.34	125752.0	7826805.75	190
2015-07-07	62.5	63.25	62.0	62.86	0.31	0.5	122605.0	7694341.0	177
2015-07-06	62.0	62.75	61.5	62.55	0.07	0.11	148898.0	9280450.5	182
2015-07-05	62.5	62.75	61.75	62.48	-0.65	-1.03	226644.0	14118419.5	232
2015-07-02	63.5	63.75	62.75	63.13	-0.37	-0.58	144207.0	9114136.0	214
2015-07-01	64.0	64.5	63.25	63.5	-0.59	-0.92	171233.0	10924363.5	241
2015-06-30	62.25	64.75	61.5	64.09	0.95	1.5	536958.0	33518844.0	523
2015-06-29	62.75	64.0	62.25	63.14	-1.55	-2.4	416093.0	26094499.25	417
2015-06-28	66.0	66.0	63.5	64.69	-1.78	-2.68	467707.0	30262136.5	493
2015-06-25	67.0	67.0	66.25	66.47	-0.5	-0.75	154372.0	10258376.0	187
2015-06-24	66.25	67.5	66.0	66.97	1.08	1.64	359247.0	24051565.5	441
2015-06-23	66.5	66.75	65.5	65.89	-0.19	-0.29	287972.0	19021561.0	355
2015-06-22	65.75	66.5	65.0	66.08	0.11	0.17	213307.0	14035226.25	266
2015-06-21	66.25	66.75	65.75	65.97	-0.58	-0.87	259853.0	17195714.5	325
2015-06-18	67.0	67.5	66.25	66.55	-0.91	-1.35	192015.0	12841666.25	240
2015-06-17	68.5	69.0	67.0	67.46	-0.43	-0.63	613025.0	41653239.75	775
2015-06-16	66.25	68.25	66.25	67.89	1.63	2.46	511627.0	34422969.5	442
2015-06-15	66.5	66.75	66.0	66.26	-0.04	-0.06	238494.0	15825838.5	255
2015-06-14	66.25	67.0	66.0	66.3	0.24	0.36	294957.0	19593409.0	296
2015-06-11	66.75	67.0	66.0	66.06	-0.64	-0.96	122150.0	8106634.5	207
2015-06-10	67.0	67.75	66.5	66.7	-0.25	-0.37	242574.0	16266702.0	302
2015-06-09	66.0	67.25	64.75	66.95	0.35	0.53	731325.0	48171132.25	632
2015-06-08	67.0	67.5	66.5	66.6	-0.63	-0.94	388373.0	26055539.25	418
2015-06-07	67.0	68.25	66.5	67.23	0.73	1.1	1442523.0	97292791.5	1118
2015-06-04	66.25	67.0	66.0	66.5	0.36	0.54	428051.0	28471821.0	386
2015-06-03	67.5	67.75	66.0	66.14	-1.18	-1.75	632171.0	42216197.75	621
2015-06-02	67.0	67.5	66.5	67.32	0.47	0.7	832306.0	55751113.25	724
2015-06-01	66.0	67.25	65.75	66.85	0.29	0.44	1088994.0	72473366.0	1100
2015-05-31	67.25	68.0	65.75	66.56	-0.47	-0.7	1837454.0	123401452.25	1830
2015-05-28	65.5	67.5	65.5	67.03	1.98	3.04	1647619.0	109521244.75	1436
2015-05-27	64.5	65.25	64.25	65.05	0.36	0.56	406583.0	26337996.0	398
2015-05-26	64.5	65.0	64.25	64.69	0.02	0.03	196861.0	12703426.75	236
2015-05-25	64.75	64.75	64.25	64.67	0.34	0.53	162708.0	10503957.5	240
2015-05-24	64.0	64.5	63.25	64.33	0.17	0.26	377777.0	24155292.25	347
2015-05-21	63.5	64.5	63.5	64.16	0.55	0.86	170294.0	10886227.5	229
2015-05-20	64.5	64.75	63.25	63.61	-0.77	-1.2	271239.0	17376744.25	294
2015-05-19	64.25	64.75	64.0	64.38	0.01	0.02	131546.0	8477930.75	202
2015-05-18	64.75	65.5	63.75	64.37	-0.5	-0.77	437263.0	28321348.25	441
2015-05-17	64.5	65.25	64.0	64.87	0.82	1.28	409180.0	26460494.5	438
2015-05-14	63.0	64.5	62.75	64.05	1.13	1.8	419201.0	26669851.5	376
2015-05-13	63.75	63.75	62.5	62.92	-0.56	-0.88	192488.0	12133397.25	300
2015-05-12	63.0	63.5	62.75	63.48	0.09	0.14	183994.0	11634007.5	283
2015-05-11	64.5	65.0	62.5	63.39	-0.83	-1.29	448338.0	28649025.0	487
2015-05-10	63.5	64.75	63.0	64.22	0.97	1.53	360661.0	23068919.5	397
2015-05-07	63.75	64.0	62.25	63.25	-0.77	-1.2	564419.0	35559681.5	657
2015-05-06	65.0	65.5	63.5	64.02	-1.43	-2.18	1070122.0	69002557.0	819
2015-05-05	65.25	67.5	64.75	65.45	1.11	1.73	2086296.0	137470924.75	1537
2015-05-04	62.25	65.0	62.0	64.34	2.12	3.41	1059284.0	67488661.0	1070
2015-05-03	62.25	62.75	62.0	62.22	0.16	0.26	477320.0	29763834.5	506
2015-04-30	62.5	62.5	61.75	62.06	-0.24	-0.39	281886.0	17500284.0	350
2015-04-29	62.5	62.75	61.75	62.3	0.26	0.42	293296.0	18224020.5	421
2015-04-28	62.0	62.5	61.5	62.04	-0.05	-0.08	511892.0	31758240.5	606
2015-04-27	63.75	63.75	61.75	62.09	-1.43	-2.25	1006153.0	63027556.25	963
2015-04-26	63.5	64.25	63.25	63.52	0.02	0.03	336487.0	21451063.75	482
2015-04-23	62.75	64.5	62.75	63.5	1.03	1.65	495716.0	31560757.5	647
2015-04-22	64.0	64.0	62.25	62.47	-0.27	-0.43	477982.0	30067853.5	495
2015-04-21	61.75	63.5	61.25	62.74	0.59	0.95	385196.0	24102970.5	515
2015-04-20	63.25	63.25	62.0	62.15	-0.93	-1.47	345411.0	21667345.5	537
2015-04-19	63.0	64.5	61.5	63.08	1.64	2.67	1094913.0	68660677.25	1060
2015-04-16	61.75	62.25	61.25	61.44	0.06	0.1	253870.0	15675239.0	295
2015-04-15	60.75	61.75	60.75	61.38	0.92	1.52	318158.0	19522652.0	390
2015-04-14	59.75	61.25	59.5	60.46	0.57	0.95	490277.0	29693515.25	531
2015-04-13	58.75	60.25	58.75	59.89	1.0	1.7	347778.0	20773841.75	448
2015-04-12	59.0	59.75	58.75	58.89	-0.94	-1.57	336109.0	19936404.5	518
2015-04-09	58.5	60.25	58.5	59.83	1.09	1.86	469626.0	27984509.0	491
2015-04-08	59.0	59.75	58.5	58.74	-0.15	-0.25	492834.0	29142563.25	546
2015-04-07	58.25	59.25	57.5	58.89	1.11	1.92	706733.0	41349225.25	678
2015-04-06	58.5	59.0	57.0	57.78	-0.47	-0.81	295385.0	17218043.0	400
2015-04-05	59.25	59.25	56.25	58.25	-0.77	-1.3	741365.0	42998787.0	745
2015-04-02	61.75	62.0	57.0	59.02	-1.97	-3.23	721609.0	43310499.25	854
2015-04-01	61.75	62.25	60.75	60.99	-0.86	-1.39	476753.0	29316177.5	613
2015-03-31	61.5	63.25	60.75	61.85	-0.17	-0.27	1196955.0	74229033.5	1168
2015-03-30	63.75	63.75	61.5	62.02	-1.45	-2.28	722310.0	45491774.75	925
2015-03-29	62.25	64.75	61.75	63.47	2.4	3.93	1245628.0	78840356.25	1179
2015-03-26	58.5	62.0	55.5	61.07	1.23	2.06	901576.0	53602441.75	1263
2015-03-25	66.5	67.5	59.25	59.84	-5.92	-9.0	2668899.0	172300713.25	3048
2015-03-24	64.75	66.5	64.25	65.76	1.22	1.89	1115975.0	73287937.25	1198
2015-03-23	65.0	65.5	64.0	64.54	-0.87	-1.33	382822.0	24733131.75	434
2015-03-22	64.25	65.75	63.5	65.41	1.5	2.35	646079.0	42079317.75	771
2015-03-19	65.0	65.0	63.5	63.91	0.17	0.27	485593.0	31142844.75	684
2015-03-18	65.0	67.0	62.5	63.74	-1.27	-1.95	1347275.0	87455614.25	1618
2015-03-17	64.25	65.75	63.75	65.01	0.52	0.81	812303.0	52643915.75	1066
2015-03-16	67.25	68.5	63.25	64.49	-2.75	-4.09	2187102.0	144494030.75	2600
2015-03-15	63.0	68.0	62.75	67.24	3.73	5.87	1874822.0	124306135.0	1954
2015-03-12	63.75	64.25	63.25	63.51	-0.17	-0.27	425084.0	27077490.75	579
2015-03-11	63.5	64.0	63.25	63.68	-0.14	-0.22	223386.0	14189814.75	336
2015-03-10	64.0	64.0	62.75	63.82	-0.05	-0.08	386152.0	24501679.0	570
2015-03-09	65.0	65.5	63.75	63.87	-1.46	-2.23	483383.0	31222387.5	623
2015-03-08	65.0	65.5	64.5	65.33	0.38	0.59	358723.0	23369816.75	443
2015-03-05	64.75	65.25	64.25	64.95	-0.02	-0.03	472295.0	30586563.25	567
2015-03-04	66.25	66.5	64.75	64.97	-1.18	-1.78	529131.0	34715983.25	666
2015-03-03	64.5	66.5	64.5	66.15	1.51	2.34	693695.0	45641395.25	899
2015-03-02	65.0	65.25	63.75	64.64	-0.05	-0.08	431392.0	27781581.75	663
2015-03-01	64.0	65.75	62.75	64.69	2.78	4.49	1681841.0	107993291.75	1934
2015-02-26	60.5	62.75	60.0	61.91	1.69	2.81	713330.0	43611218.5	771
2015-02-25	60.5	61.25	59.75	60.22	-0.15	-0.25	545359.0	32913858.5	500
2015-02-24	59.5	60.5	59.25	60.37	1.01	1.7	414205.0	24783889.5	426
2015-02-23	60.5	60.75	59.0	59.36	-0.68	-1.13	400088.0	24006078.25	506
2015-02-22	61.25	62.0	59.75	60.04	-0.52	-0.86	579835.0	35389691.5	680
2015-02-19	59.75	61.75	59.25	60.56	1.05	1.76	906505.0	54729240.25	977
2015-02-18	59.5	60.0	58.5	59.51	0.18	0.3	711309.0	42215662.0	739
2015-02-17	61.0	61.5	59.0	59.33	-1.87	-3.06	769161.0	46469556.75	803
2015-02-16	61.75	62.25	61.0	61.2	-0.3	-0.49	600913.0	37078309.75	577
2015-02-15	62.0	62.5	61.0	61.5	0.55	0.9	636854.0	39307901.0	572
2015-02-12	60.0	61.25	60.0	60.95	0.4	0.66	217088.0	13205154.75	315
2015-02-11	61.5	61.5	59.5	60.55	-0.83	-1.35	379878.0	23072166.75	431
2015-02-10	62.5	62.5	60.5	61.38	-1.12	-1.79	332014.0	20469081.75	474
2015-02-09	62.5	63.0	62.25	62.5	-0.42	-0.67	233852.0	14661425.0	368
2015-02-08	62.5	63.25	62.5	62.92	1.06	1.71	346081.0	21766346.25	435
2015-02-05	59.5	62.25	59.25	61.86	1.53	2.54	475024.0	29049761.75	572
2015-02-04	61.25	61.75	60.25	60.33	-0.63	-1.03	343274.0	20927513.5	495
2015-02-03	62.0	62.75	60.25	60.96	-0.7	-1.14	754361.0	46622780.5	917
2015-02-02	59.5	62.0	58.75	61.66	1.9	3.18	976148.0	59127491.5	1076
2015-02-01	58.25	60.0	58.0	59.76	3.32	5.88	995213.0	58705183.25	844
2015-01-29	56.75	57.0	55.75	56.44	-0.3	-0.53	745027.0	41992595.75	861
2015-01-28	56.75	58.0	56.5	56.74	0.22	0.39	487148.0	27833398.0	535
2015-01-27	55.0	56.75	54.5	56.52	1.83	3.35	582068.0	32542477.75	661
2015-01-26	55.0	56.0	54.5	54.69	0.4	0.74	304029.0	16734274.25	366
2015-01-22	53.75	55.0	53.0	54.29	0.38	0.7	332602.0	18080909.25	401
2015-01-21	56.5	57.25	53.25	53.91	-4.85	-8.25	839092.0	46856791.5	1089
2015-01-20	59.75	60.0	58.25	58.76	-1.1	-1.84	600080.0	35399320.0	535
2015-01-19	58.5	60.0	57.0	59.86	2.07	3.58	561146.0	32790415.0	543
2015-01-18	57.0	58.0	56.5	57.79	1.61	2.87	295902.0	16986422.25	305
2015-01-15	56.5	58.0	56.0	56.18	0.01	0.02	476721.0	27082680.75	563
2015-01-14	57.0	57.25	56.0	56.17	0.02	0.04	339144.0	19205130.75	385
2015-01-13	55.25	56.5	55.0	56.15	-0.19	-0.34	320558.0	17889525.25	468
2015-01-12	55.25	57.0	55.25	56.34	0.87	1.57	203064.0	11482117.25	335
2015-01-11	54.25	55.5	53.5	55.47	1.43	2.65	200074.0	10914992.0	297
2015-01-08	53.75	54.5	53.75	54.04	1.18	2.23	202862.0	10985751.0	328
2015-01-07	52.5	53.5	51.0	52.86	0.52	0.99	330478.0	17450898.75	486
2015-01-06	49.5	52.5	49.5	52.34	-0.72	-1.36	404551.0	20424860.85	616
2015-01-05	54.5	55.0	53.0	53.06	-2.39	-4.31	326862.0	17640136.75	472
2015-01-04	55.5	56.25	54.5	55.45	-0.06	-0.11	296753.0	16476652.25	374
2015-01-01	56.0	56.0	54.75	55.51	0.66	1.2	188443.0	10454154.5	307
2014-12-31	55.5	56.5	51.0	54.85	-0.19	-0.35	406409.0	21953702.75	634
2014-12-30	55.5	57.0	55.0	55.04	-3.96	-6.71	420948.0	23484428.0	562
2014-12-29	59.0	59.5	58.0	59.0	0.08	0.14	282590.0	16655324.75	393
2014-12-28	58.5	60.0	58.0	58.92	0.52	0.89	300085.0	17787629.25	381
2014-12-25	55.75	59.0	55.5	58.4	2.19	3.9	678039.0	39100392.25	720
2014-12-24	55.75	58.0	55.75	56.21	1.15	2.09	403308.0	22923912.5	486
2014-12-23	53.25	55.25	53.25	55.06	0.71	1.31	269494.0	14708793.5	388
2014-12-22	52.0	55.0	51.5	54.35	1.95	3.72	428331.0	22929639.5	523
2014-12-21	53.5	55.0	50.0	52.4	1.4	2.75	833695.0	43563122.25	966
2014-12-18	48.5	51.0	48.5	51.0	4.49	9.65	712964.0	35654088.2	761
2014-12-17	47.1	47.3	43.5	46.51	0.31	0.67	512963.0	23541579.6	644
2014-12-16	49.5	49.5	46.2	46.2	-5.13	-9.99	367371.0	17302957.0	582
2014-12-15	57.0	57.25	50.5	51.33	-4.7	-8.39	545871.0	29625322.0	723
2014-12-14	55.5	57.75	55.0	56.03	-2.76	-4.69	369092.0	20853357.5	606
2014-12-11	58.5	59.25	57.0	58.79	-1.67	-2.76	370057.0	21704240.5	571
2014-12-10	62.25	62.75	60.0	60.46	-1.89	-3.03	260835.0	15939915.25	437
2014-12-09	61.0	62.5	59.75	62.35	-0.14	-0.22	452595.0	27682219.75	691
2014-12-08	64.75	64.75	62.0	62.49	-2.32	-3.58	992976.0	63524840.5	1030
2014-12-07	64.0	65.25	64.0	64.81	0.72	1.12	368671.0	23879370.75	461
2014-12-04	64.25	64.75	64.0	64.09	0.27	0.42	194409.0	12512222.25	256
2014-12-03	63.5	64.25	63.0	63.82	0.59	0.93	159613.0	10164606.5	264
2014-12-02	63.75	65.25	63.0	63.23	-0.02	-0.03	711178.0	45778013.5	801
2014-12-01	62.5	64.0	62.5	63.25	0.88	1.41	292168.0	18493351.5	355
2014-11-30	61.0	63.75	60.5	62.37	-3.13	-4.78	233451.0	14587691.5	440
2014-11-27	64.0	65.75	62.5	65.5	1.75	2.75	421320.0	27286892.5	543
2014-11-26	65.25	65.25	63.25	63.75	-1.48	-2.27	158819.0	10145763.25	280
2014-11-25	65.5	65.75	64.5	65.23	-0.77	-1.17	133006.0	8671210.25	252
2014-11-24	67.5	67.5	65.75	66.0	-1.25	-1.86	210939.0	14022638.5	288
2014-11-23	67.25	67.5	66.75	67.25	0.67	1.01	255776.0	17193297.25	377
2014-11-20	67.0	67.25	66.25	66.58	-0.44	-0.66	151411.0	10127577.0	267
2014-11-19	67.75	67.75	66.0	67.02	-0.23	-0.34	162140.0	10866170.75	280
2014-11-18	66.5	68.0	66.5	67.25	0.94	1.42	112252.0	7523646.75	278
2014-11-17	69.0	69.0	64.5	66.31	-2.54	-3.69	281727.0	18726614.25	407
2014-11-16	69.75	70.0	68.5	68.85	-1.21	-1.73	130306.0	9035257.5	259
2014-11-13	71.0	71.25	69.75	70.06	-1.19	-1.67	148390.0	10478870.5	251
2014-11-12	71.25	72.25	71.0	71.25	-0.5	-0.7	176163.0	12578743.0	244
2014-11-11	72.0	72.75	71.5	71.75	-0.8	-1.1	190044.0	13689416.25	273
2014-11-10	72.5	72.75	71.5	72.55	0.99	1.38	201415.0	14537423.75	258
2014-11-09	72.25	72.5	71.25	71.56	-0.44	-0.61	118741.0	8518907.75	235
2014-11-06	71.0	72.25	70.5	72.0	1.74	2.48	280549.0	20010486.0	412
2014-11-05	70.25	70.5	67.5	70.26	-0.37	-0.52	313942.0	21693838.75	468
2014-11-04	72.5	73.0	70.25	70.63	-2.9	-3.94	283239.0	20321297.75	433
2014-11-03	73.0	73.75	72.25	73.53	0.49	0.67	390871.0	28486758.0	443
2014-11-02	71.75	73.25	71.75	73.04	1.98	2.79	310127.0	22599193.75	421
2014-10-30	70.25	71.25	70.0	71.06	-0.24	-0.34	259872.0	18318086.25	400
2014-10-29	72.75	73.25	71.0	71.3	-0.96	-1.33	327481.0	23733968.75	518
2014-10-28	71.75	72.5	70.25	72.26	0.42	0.58	369981.0	26396320.0	567
2014-10-27	72.5	73.0	71.0	71.84	0.82	1.15	827686.0	59826366.25	891
2014-10-26	67.25	71.75	67.0	71.02	3.8	5.65	504788.0	35324957.75	647
2014-10-23	67.0	68.0	66.25	67.22	-1.27	-1.85	361399.0	24235537.25	476
2014-10-22	67.75	69.0	67.0	68.49	1.21	1.8	600109.0	40824162.75	598
2014-10-21	66.25	67.5	66.25	67.28	2.29	3.52	456716.0	30587755.75	511
2014-10-20	65.0	65.25	63.75	64.99	-0.38	-0.58	571233.0	36925699.75	555
2014-10-19	65.25	66.0	63.5	65.37	2.76	4.41	469892.0	30423657.5	587
2014-10-16	66.0	66.5	60.75	62.61	-4.8	-7.12	1039633.0	65323220.25	1182
2014-10-15	70.75	71.0	67.0	67.41	-3.28	-4.64	599708.0	41295691.25	901
2014-10-14	71.75	71.75	70.0	70.69	-1.49	-2.06	314019.0	22232737.75	499
2014-10-13	69.5	72.5	69.5	72.18	1.75	2.48	376489.0	26876253.0	643
2014-10-12	75.0	76.0	70.25	70.43	-7.41	-9.52	718029.0	52369048.25	1002
2014-10-02	76.5	78.5	76.0	77.84	0.75	0.97	1215170.0	94486200.25	1341
2014-10-01	76.0	77.75	75.5	77.09	1.18	1.55	736060.0	56553698.75	803
2014-09-30	75.5	76.0	75.0	75.91	0.77	1.02	290537.0	21942937.0	379
2014-09-29	75.5	75.75	74.75	75.14	-0.14	-0.19	219455.0	16537578.5	311
2014-09-28	75.5	75.75	74.75	75.28	0.15	0.2	384668.0	28970554.75	522
2014-09-25	75.0	75.75	74.5	75.13	-0.02	-0.03	707880.0	53145411.25	636
2014-09-24	76.25	76.5	74.25	75.15	-1.1	-1.44	296515.0	22353060.25	447
2014-09-22	75.75	76.5	75.25	76.25	-0.08	-0.1	231409.0	17531483.0	392
2014-09-21	76.5	77.5	76.25	76.33	-0.03	-0.04	485766.0	37413299.0	552
2014-09-18	76.75	76.75	76.25	76.36	-0.14	-0.18	215979.0	16511923.25	280
2014-09-17	76.0	77.0	76.0	76.5	0.52	0.68	238682.0	18263575.25	356
2014-09-16	75.5	76.5	75.5	75.98	0.0	0.0	293645.0	22337181.25	555
2014-09-15	77.5	78.0	75.25	75.98	-1.72	-2.21	710936.0	54257183.0	1102
2014-09-14	78.0	78.25	77.5	77.7	-0.56	-0.72	315145.0	24578874.75	465
2014-09-11	78.75	79.25	78.0	78.26	-0.55	-0.7	486778.0	38275862.75	532
2014-09-10	79.25	79.25	78.5	78.81	-0.42	-0.53	498620.0	39290897.25	634
2014-09-09	79.0	80.0	78.75	79.23	0.4	0.51	845156.0	67302828.25	815
2014-09-08	79.0	79.25	78.5	78.83	-0.11	-0.14	270571.0	21335584.75	419
2014-09-07	79.25	79.25	78.5	78.94	-0.07	-0.09	559746.0	44155164.75	648
2014-09-04	79.25	79.5	78.75	79.01	-0.08	-0.1	393263.0	31089981.0	610
2014-09-03	79.25	79.5	78.75	79.09	-0.13	-0.16	320585.0	25369651.75	501
2014-09-02	80.0	80.0	78.75	79.22	-0.62	-0.78	551031.0	43677584.5	687
2014-09-01	80.25	80.5	79.25	79.84	-0.18	-0.22	463820.0	37014749.25	645
2014-08-31	81.25	81.5	79.75	80.02	-0.9	-1.11	618339.0	49717668.25	793
2014-08-28	79.25	82.0	79.25	80.92	2.01	2.55	3059131.0	247811132.75	2580
2014-08-27	78.75	79.5	78.75	78.91	0.22	0.28	337612.0	26666468.75	513
2014-08-26	78.5	79.0	78.0	78.69	0.19	0.24	392718.0	30850400.25	641
2014-08-25	81.0	81.0	78.0	78.5	-1.89	-2.35	861568.0	68435484.25	1263
2014-08-24	80.25	81.75	80.0	80.39	0.05	0.06	1089841.0	88127209.0	1215
2014-08-21	80.5	80.75	79.75	80.34	0.11	0.14	364523.0	29226694.0	611
2014-08-20	80.0	82.0	79.5	80.23	0.3	0.38	2032361.0	164645657.25	1860
2014-08-19	80.25	80.5	79.5	79.93	-0.02	-0.03	768711.0	61468767.25	966
2014-08-18	80.0	80.5	79.5	79.95	0.12	0.15	518622.0	41518665.25	804
2014-08-17	79.5	80.5	79.5	79.83	0.31	0.39	595209.0	47637777.25	914
2014-08-14	81.0	81.5	79.25	79.52	-1.38	-1.71	1172471.0	94506470.5	1724
2014-08-13	81.5	82.5	80.5	80.9	0.44	0.55	2900538.0	236432432.0	3407
2014-08-12	80.25	81.0	79.5	80.46	0.49	0.61	2999403.0	240924292.25	3148
2014-08-11	77.0	81.0	77.0	79.97	3.4	4.44	6068925.0	482104844.5	5435
2014-08-10	75.75	77.25	75.75	76.57	0.65	0.86	1240983.0	95186079.5	1323
2014-08-07	75.5	77.0	75.25	75.92	0.58	0.77	706660.0	53804276.5	779
2014-08-06	75.5	76.25	75.0	75.34	0.06	0.08	615518.0	46485388.75	778
2014-08-05	76.75	78.0	75.0	75.28	-1.17	-1.53	1682117.0	128717631.25	1818
2014-08-04	74.5	77.0	74.25	76.45	2.17	2.92	1542858.0	117253067.75	1533
2014-08-03	74.0	74.5	73.5	74.28	0.67	0.91	431410.0	31984702.0	531
2014-07-24	73.5	74.25	73.25	73.61	0.1	0.14	449132.0	33135716.75	605
2014-07-23	74.0	74.25	73.25	73.51	-0.42	-0.57	358784.0	26443273.25	579
2014-07-22	74.75	75.5	73.25	73.93	0.11	0.15	742540.0	55317702.75	863
2014-07-21	74.25	75.25	73.5	73.82	-0.31	-0.42	392875.0	29190759.25	564
2014-07-20	75.0	75.0	73.5	74.13	-1.91	-2.51	693195.0	51532196.0	846
2014-07-17	76.25	76.5	75.75	76.04	-0.52	-0.68	462293.0	35194284.0	685
2014-07-16	77.5	77.5	76.25	76.56	-0.64	-0.83	508248.0	39156582.5	779
2014-07-15	77.0	78.75	76.5	77.2	0.22	0.29	1610851.0	125133281.25	1886
2014-07-14	76.5	77.25	75.5	76.98	0.38	0.5	1009573.0	77161602.5	1165
2014-07-13	75.0	78.0	75.0	76.6	1.98	2.65	2788234.0	213756257.25	2651
2014-07-10	74.5	75.75	74.5	74.62	0.16	0.21	708832.0	53148320.0	837
2014-07-09	74.25	74.5	73.75	74.46	0.21	0.28	226132.0	16785423.75	372
2014-07-08	74.75	75.0	74.25	74.25	-0.46	-0.62	266316.0	19862026.75	468
2014-07-07	73.25	75.25	72.75	74.71	1.61	2.2	958910.0	71225244.75	1085
2014-07-06	74.0	74.0	72.75	73.1	-0.8	-1.08	410846.0	30158306.75	682
2014-07-03	74.5	74.5	73.5	73.9	-0.42	-0.57	389251.0	28829164.0	652
2014-07-02	74.5	74.75	73.75	74.32	-0.05	-0.07	620875.0	46160347.25	786
2014-07-01	74.75	75.25	74.25	74.37	0.03	0.04	753260.0	56269409.25	1039
2014-06-30	72.25	75.0	72.25	74.34	1.9	2.62	1763188.0	130406089.5	2156
2014-06-29	71.75	73.0	71.75	72.44	0.44	0.61	420826.0	30472961.25	648
2014-06-26	71.0	73.25	71.0	72.0	1.09	1.54	1557908.0	112647731.25	1678
2014-06-25	70.5	71.5	69.75	70.91	0.91	1.3	742020.0	52377318.25	776
2014-06-24	70.5	70.75	68.75	70.0	-0.39	-0.55	840929.0	58591229.25	1035
2014-06-23	72.0	72.25	69.5	70.39	-2.08	-2.87	1044737.0	73840798.25	1094
2014-06-22	73.75	74.0	71.75	72.47	-1.02	-1.39	752715.0	55010247.75	815
2014-06-19	73.5	74.75	73.0	73.49	0.29	0.4	780405.0	57654603.0	918
2014-06-18	73.25	74.25	72.75	73.2	0.48	0.66	802382.0	58972962.75	956
2014-06-17	72.25	73.5	71.0	72.72	0.36	0.5	1032079.0	75110783.25	1303
2014-06-16	74.5	75.5	71.0	72.36	-2.17	-2.91	1340732.0	99307646.5	1528
2014-06-15	74.5	75.25	73.25	74.53	-0.32	-0.43	1075614.0	79993683.0	1348
2014-06-12	74.0	76.5	73.5	74.85	0.69	0.93	2054770.0	155332765.5	2086
2014-06-11	75.25	75.5	73.75	74.16	-1.12	-1.49	823225.0	61389058.5	1224
2014-06-10	75.25	77.25	74.5	75.28	0.83	1.11	3491478.0	265311344.75	2917
2014-06-09	73.0	74.75	72.75	74.45	1.75	2.41	1386819.0	102430478.5	1503
2014-06-08	75.25	75.75	67.75	72.7	-2.28	-3.04	2225082.0	162569240.0	2342
2014-06-05	75.25	76.25	74.75	74.98	-0.27	-0.36	1489553.0	112424947.25	1550
2014-06-04	75.75	76.25	75.0	75.25	-0.48	-0.63	1494333.0	113034256.0	1504
2014-06-03	76.25	77.75	75.25	75.73	0.08	0.11	4050683.0	309797744.5	3171
2014-06-02	75.0	77.5	74.5	75.65	0.91	1.22	2987011.0	227858238.75	2801
2014-06-01	74.5	75.75	74.0	74.74	0.31	0.42	1367308.0	102551394.5	1348
2014-05-29	74.5	75.5	73.25	74.43	-0.12	-0.16	1301780.0	96894574.25	1263
2014-05-28	75.0	75.5	74.25	74.55	-0.56	-0.75	1032944.0	77316232.25	1112
2014-05-27	75.75	76.0	74.25	75.11	-0.36	-0.48	1958853.0	147267083.0	2190
2014-05-26	75.25	77.5	75.25	75.47	0.15	0.2	4122733.0	315765348.25	4170
2014-05-25	75.75	77.75	75.0	75.32	-2.1	-2.71	4231998.0	321874103.5	3963
2014-05-22	71.25	77.75	71.25	77.42	6.67	9.43	8235114.0	623251638.0	6122
2014-05-21	67.5	71.75	67.5	70.75	3.2	4.74	1713918.0	119062050.5	1463
2014-05-20	67.25	68.0	66.75	67.55	-0.23	-0.34	549554.0	36973836.75	640
2014-05-19	69.0	69.0	67.0	67.78	-1.22	-1.77	959844.0	65132577.75	743
2014-05-18	70.0	70.25	68.5	69.0	-0.78	-1.12	677083.0	46839422.75	612
2014-05-15	69.0	70.5	69.0	69.78	0.53	0.77	1073994.0	74786048.75	960
2014-05-14	68.5	70.25	67.75	69.25	0.92	1.35	1518855.0	105052426.25	1248
2014-05-13	66.5	69.5	66.5	68.33	2.33	3.53	2673176.0	182524650.25	1980
2014-05-12	66.0	66.25	65.5	66.0	0.0	0.0	575166.0	37922782.25	530
2014-05-11	66.25	66.75	65.5	66.0	-0.26	-0.39	1185460.0	78494949.75	1010
2014-05-08	65.25	66.75	65.25	66.26	0.77	1.18	1445171.0	95499811.25	1009
2014-05-07	65.0	65.75	64.75	65.49	0.27	0.41	721841.0	47074231.5	526
2014-05-06	65.25	66.25	64.75	65.22	-0.06	-0.09	683229.0	44826990.0	670
2014-05-05	66.0	66.0	65.0	65.28	-0.71	-1.08	338064.0	22137381.75	480
2014-05-04	66.5	67.0	65.75	65.99	-0.46	-0.69	907147.0	60135732.5	823
2014-05-01	65.5	67.25	65.25	66.45	1.07	1.64	1451030.0	96284300.0	1316
2014-04-30	65.25	65.75	65.25	65.38	0.32	0.49	480665.0	31470989.75	494
2014-04-29	65.25	66.25	64.75	65.06	0.06	0.09	943787.0	61956729.75	872
2014-04-28	64.75	65.25	64.5	65.0	0.0	0.0	280139.0	18196112.5	348
2014-04-27	64.5	65.25	64.25	65.0	0.27	0.42	447648.0	28949654.0	500
2014-04-24	65.5	65.5	64.25	64.73	-0.52	-0.8	434712.0	28135947.5	446
2014-04-23	65.75	66.0	65.0	65.25	-0.25	-0.38	411790.0	26948701.0	514
2014-04-22	65.5	66.0	65.0	65.5	-0.1	-0.15	645875.0	42301914.25	558
2014-04-21	67.0	67.25	65.5	65.6	-1.42	-2.12	922903.0	60877349.5	996
2014-04-20	64.75	67.25	64.75	67.02	1.91	2.93	1579897.0	104560471.5	1413
2014-04-17	65.5	65.75	65.0	65.11	-0.43	-0.66	652328.0	42600735.0	670
2014-04-16	66.0	67.0	65.25	65.54	-0.44	-0.67	1334242.0	87992284.5	1319
2014-04-15	63.5	66.25	63.25	65.98	2.52	3.97	1961401.0	127030486.75	1574
2014-04-14	62.25	64.25	62.25	63.46	1.35	2.17	951080.0	60248231.0	726
2014-04-13	61.25	63.0	61.0	62.11	0.36	0.58	733750.0	45646850.75	651
2014-04-10	62.25	62.75	61.5	61.75	0.0	0.0	608036.0	37729008.75	570
2014-04-09	63.5	64.5	61.0	61.75	-1.5	-2.37	1168798.0	73581416.0	1149
2014-04-08	62.75	64.75	62.25	63.25	0.5	0.8	1401596.0	89126188.25	1205
2014-04-07	62.5	62.75	61.5	62.75	0.25	0.4	660536.0	41113082.75	608
2014-04-06	62.5	63.25	62.5	62.5	-0.25	-0.4	558123.0	35004386.0	572
2014-04-03	62.75	63.25	62.5	62.75	-0.25	-0.4	622058.0	39079909.25	726
2014-04-02	63.75	64.0	62.5	63.0	-0.75	-1.18	1145101.0	72445609.0	1045
2014-04-01	61.75	64.25	61.75	63.75	2.25	3.66	2692988.0	170355590.5	2065
2014-03-31	60.5	61.5	60.5	61.5	1.0	1.65	1129710.0	69042314.5	933
2014-03-30	60.5	61.0	60.25	60.5	0.5	0.83	421751.0	25551165.75	411
2014-03-27	61.0	61.75	59.5	60.0	-0.75	-1.23	976425.0	59337293.5	802
2014-03-26	60.0	61.0	59.75	60.75	0.75	1.25	965589.0	58611444.0	673
2014-03-25	60.0	60.25	59.75	60.0	-0.25	-0.41	335003.0	20063890.5	333
2014-03-24	59.5	60.5	59.25	60.25	1.0	1.69	872181.0	52443398.75	715
2014-03-23	59.25	59.5	59.0	59.25	0.0	0.0	302424.0	17931155.0	378
2014-03-20	59.5	59.5	59.0	59.25	-0.25	-0.42	260619.0	15446409.25	319
2014-03-19	59.0	59.75	58.75	59.5	0.25	0.42	435696.0	25810838.75	483
2014-03-18	60.0	60.0	59.0	59.25	-1.5	-2.47	902943.0	53614363.25	1001
2014-03-17	61.5	61.75	60.75	60.75	-1.0	-1.62	817665.0	50023906.0	858
2014-03-16	61.25	62.25	61.0	61.75	1.0	1.65	2295805.0	141516130.75	1892
2014-03-13	59.5	61.75	59.5	60.75	1.25	2.1	1429998.0	86805927.25	1251
2014-03-12	59.75	60.0	59.25	59.5	-0.5	-0.83	741418.0	44195084.0	600
2014-03-11	59.75	60.5	59.5	60.0	0.5	0.84	692694.0	41526182.0	602
2014-03-10	59.75	60.25	59.5	59.5	-0.25	-0.42	712748.0	42630568.5	688
2014-03-09	59.0	60.5	59.0	59.75	1.0	1.7	1299121.0	77722214.75	1146
2014-03-06	58.25	58.75	58.25	58.75	0.25	0.43	374132.0	21875410.0	441
2014-03-05	59.0	59.25	58.0	58.5	-0.5	-0.85	681890.0	39915652.5	687
2014-03-04	58.5	59.5	58.5	59.0	0.75	1.29	557585.0	32886923.75	582
2014-03-03	59.0	59.0	57.5	58.25	-0.75	-1.27	706732.0	41077412.0	698
2014-03-02	60.0	60.5	58.25	59.0	-1.0	-1.67	1084840.0	64432544.0	971
2014-02-27	59.25	60.0	59.0	60.0	0.5	0.84	549645.0	32789538.5	568
2014-02-26	59.0	60.75	59.0	59.5	0.25	0.42	1165511.0	69915663.75	1082
2014-02-25	59.25	59.5	58.75	59.25	0.0	0.0	433016.0	25587513.0	483
2014-02-24	59.5	59.5	58.75	59.25	0.5	0.85	419899.0	24851631.25	513
2014-02-23	59.75	59.75	58.75	58.75	-0.5	-0.84	670648.0	39703887.75	682
2014-02-20	59.0	61.5	59.0	59.25	0.0	0.0	2933400.0	176425518.25	2138
2014-02-19	57.75	59.5	57.75	59.25	1.5	2.6	1304297.0	76784148.5	1095
2014-02-18	58.5	58.75	57.75	57.75	-0.75	-1.28	877274.0	51148678.0	683
2014-02-17	57.0	58.75	56.75	58.5	1.5	2.63	2679201.0	155407364.75	1779
2014-02-16	56.25	57.25	56.0	57.0	1.25	2.24	1135089.0	64188442.25	988
2014-02-13	55.75	56.75	55.5	55.75	0.0	0.0	906113.0	50871998.75	741
2014-02-12	56.0	56.25	55.5	55.75	-0.25	-0.45	516867.0	28903209.0	503
2014-02-11	56.0	56.5	55.75	56.0	0.25	0.45	1030430.0	57805015.25	800
2014-02-10	55.75	56.25	55.5	55.75	0.25	0.45	611092.0	34145396.75	547
2014-02-09	55.75	56.25	55.5	55.5	0.0	0.0	742201.0	41505617.25	645
2014-02-06	56.0	56.25	55.25	55.5	0.5	0.91	1205542.0	67247237.25	1151
2014-02-05	54.75	55.5	54.5	55.0	0.5	0.92	985201.0	54210328.5	835
2014-02-04	54.25	54.75	54.0	54.5	-0.5	-0.91	524834.0	28552116.25	534
2014-02-03	55.0	55.25	54.75	55.0	0.0	0.0	490743.0	26942169.5	558
2014-02-02	55.25	55.75	55.0	55.0	-0.25	-0.45	569845.0	31514625.75	664
2014-01-30	55.5	55.75	55.0	55.25	-0.25	-0.45	777219.0	42983328.25	737
2014-01-29	56.0	56.0	55.25	55.5	0.0	0.0	881352.0	49082520.25	786
2014-01-28	56.0	56.75	55.5	55.5	-0.5	-0.89	1509158.0	84678092.75	1276
2014-01-27	58.0	58.5	55.5	56.0	-1.5	-2.61	3279479.0	187046402.0	2630
2014-01-26	55.25	57.5	55.0	57.5	1.5	2.68	3185331.0	179374162.5	2602
2014-01-23	54.5	57.25	54.25	56.0	1.5	2.75	3425175.0	191190429.0	2514
2014-01-22	55.5	55.75	54.0	54.5	-1.0	-1.8	1745143.0	95696392.75	1470
2014-01-21	54.0	56.25	54.0	55.5	1.5	2.78	3303615.0	182569411.0	2730
2014-01-20	54.0	54.5	53.75	54.0	0.0	0.0	369759.0	20004601.5	413
2014-01-19	53.0	54.5	52.75	54.0	0.25	0.47	604296.0	32485154.75	764
2014-01-16	54.5	54.5	53.75	53.75	-0.75	-1.38	588126.0	31847099.5	653
2014-01-15	54.5	54.75	54.0	54.5	0.0	0.0	519127.0	28252424.5	539
2014-01-14	54.25	54.5	53.75	54.5	0.25	0.46	570200.0	30904785.25	732
2014-01-13	54.75	54.75	54.25	54.25	-0.5	-0.91	434595.0	23735515.25	535
2014-01-12	55.0	55.25	54.5	54.75	-0.25	-0.45	501807.0	27487949.25	562
2014-01-09	55.75	55.75	55.0	55.0	-0.75	-1.35	616292.0	34129246.5	622
2014-01-08	55.75	56.0	55.0	55.75	0.25	0.45	1133310.0	62920065.25	1001
2014-01-07	55.25	56.5	55.0	55.5	0.5	0.91	2097654.0	116553576.75	1692
2014-01-06	54.5	55.25	54.25	55.0	0.5	0.92	1456537.0	79885204.25	1224
2014-01-05	54.75	55.0	54.5	54.5	-0.25	-0.46	744665.0	40750212.75	768
2014-01-02	54.5	56.0	54.25	54.75	0.25	0.46	1884903.0	103801509.5	1578
2014-01-01	54.5	55.25	54.5	54.5	0.0	0.0	610655.0	33426930.5	599
2013-12-31	54.75	55.0	54.25	54.5	-0.5	-0.91	389463.0	21258939.75	464
2013-12-30	55.0	55.25	54.5	55.0	0.0	0.0	603610.0	33120760.25	590
2013-12-29	54.25	55.25	54.25	55.0	0.75	1.38	919675.0	50353325.75	918
2013-12-26	54.25	54.5	54.0	54.25	0.0	0.0	473049.0	25714802.75	482
2013-12-25	54.5	54.75	54.0	54.25	-0.25	-0.46	468603.0	25454200.5	529
2013-12-24	55.25	55.25	54.25	54.5	-0.75	-1.36	977134.0	53407003.75	977
2013-12-23	54.25	56.25	54.25	55.25	1.25	2.31	3179674.0	175862014.25	2838
2013-12-22	53.75	54.75	53.5	54.0	0.5	0.93	1678646.0	90918452.0	1440
2013-12-19	53.5	54.5	53.25	53.5	0.0	0.0	1563650.0	84051499.25	1384
2013-12-18	53.75	54.25	53.0	53.5	0.0	0.0	1569996.0	83984261.0	1380
2013-12-17	53.25	54.75	53.0	53.5	0.25	0.47	1974804.0	106446842.0	1639
2013-12-16	52.75	53.5	52.75	53.25	0.5	0.95	819694.0	43482915.5	720
2013-12-15	53.25	53.5	52.5	52.75	-0.25	-0.47	1115267.0	59189806.0	861
2013-12-12	54.0	54.0	52.75	53.0	-1.0	-1.85	1578326.0	83866087.5	1327
2013-12-11	54.5	54.5	54.0	54.0	-0.5	-0.92	209750.0	11381170.25	312
2013-12-10	54.0	54.75	54.0	54.5	0.5	0.93	318839.0	17326973.0	443
2013-12-09	54.5	54.5	53.75	54.0	-0.5	-0.92	397782.0	21527814.25	470
2013-12-08	53.5	54.75	53.25	54.5	1.25	2.35	665392.0	35977494.5	799
2013-12-05	53.0	53.75	53.0	53.25	0.25	0.47	264400.0	14085364.25	380
2013-12-04	53.0	53.25	52.25	53.0	0.0	0.0	299644.0	15838405.0	429
2013-12-03	54.0	54.25	53.0	53.0	-1.0	-1.85	715741.0	38434209.25	869
2013-12-02	54.5	54.5	53.5	54.0	-0.25	-0.46	575063.0	31060677.0	591
2013-12-01	54.75	55.0	54.25	54.25	-0.5	-0.91	230732.0	12568305.75	354
2013-11-28	54.25	54.75	54.25	54.75	0.5	0.92	293705.0	16014281.25	421
2013-11-27	54.0	54.75	54.0	54.25	0.25	0.46	313807.0	17050668.25	390
2013-11-26	54.5	54.75	54.0	54.0	-0.5	-0.92	199430.0	10841161.75	320
2013-11-25	55.0	55.0	54.5	54.5	-0.5	-0.91	220359.0	12050398.0	341
2013-11-24	55.5	55.5	54.75	55.0	-0.25	-0.45	374531.0	20663490.5	497
2013-11-21	54.75	55.5	54.75	55.25	0.25	0.45	340173.0	18727502.0	492
2013-11-20	54.75	55.0	54.5	55.0	0.5	0.92	166527.0	9103741.25	311
2013-11-19	54.75	55.25	54.5	54.5	-0.5	-0.91	267814.0	14676394.75	425
2013-11-18	55.5	55.5	55.0	55.0	-0.5	-0.9	243979.0	13468807.0	420
2013-11-17	55.5	55.75	55.25	55.5	0.25	0.45	347652.0	19288015.75	536
2013-11-14	56.0	56.5	55.0	55.25	-0.5	-0.9	800993.0	44771457.25	1022
2013-11-13	54.0	56.25	54.0	55.75	1.75	3.24	2231362.0	123707403.0	2174
2013-11-12	54.25	54.5	54.0	54.0	-0.25	-0.46	541568.0	29324650.25	531
2013-11-11	54.0	54.75	53.75	54.25	0.25	0.46	582852.0	31699873.25	613
2013-11-10	54.25	54.5	53.75	54.0	0.0	0.0	243852.0	13195450.5	357
2013-11-07	54.0	54.5	54.0	54.0	0.25	0.47	683586.0	37086582.75	799
2013-11-06	53.75	54.25	53.5	53.75	0.0	0.0	492628.0	26547874.25	504
2013-11-05	53.25	54.0	53.25	53.75	0.25	0.47	370708.0	19897364.5	415
2013-11-04	54.0	54.0	53.25	53.5	0.0	0.0	169237.0	9074311.5	338
2013-11-03	53.75	54.25	53.5	53.5	0.25	0.47	609309.0	32818066.25	739
2013-10-31	53.0	53.25	52.75	53.25	0.25	0.47	150347.0	7949717.75	352
2013-10-30	53.25	53.5	52.75	53.0	-0.25	-0.47	243186.0	12899067.0	390
2013-10-29	53.0	53.5	53.0	53.25	-0.5	-0.93	283921.0	15064201.75	477
2013-10-28	54.0	54.0	53.0	53.75	-0.75	-1.38	560492.0	30033146.25	704
2013-10-27	54.0	54.5	53.75	54.5	0.5	0.93	367314.0	19913689.25	529
2013-10-24	53.75	54.25	53.75	54.0	0.0	0.0	455675.0	24589197.0	558
2013-10-23	54.0	54.25	53.5	54.0	-0.25	-0.46	324611.0	17478273.75	412
2013-10-22	54.5	54.5	54.0	54.25	-0.25	-0.46	471695.0	25547263.5	536
2013-10-21	54.5	54.75	54.0	54.5	0.0	0.0	257244.0	13977081.5	393
2013-10-20	54.0	54.5	54.0	54.5	1.25	2.35	280616.0	15229589.25	423
2013-10-10	53.25	53.5	53.0	53.25	-0.25	-0.47	154863.0	8245927.0	339
2013-10-09	53.0	53.5	52.75	53.5	0.25	0.47	152201.0	8083749.25	356
2013-10-08	53.25	53.5	53.0	53.25	0.0	0.0	118166.0	6288952.75	284
2013-10-07	53.5	54.0	53.0	53.25	-0.5	-0.93	232066.0	12419166.75	376
2013-10-06	55.0	55.0	53.0	53.75	-1.0	-1.83	358261.0	19337523.0	570
2013-10-03	55.0	55.25	54.75	54.75	-0.25	-0.45	220598.0	12137074.0	333
2013-10-02	54.75	55.75	54.75	55.0	0.25	0.46	588188.0	32528083.0	670
2013-10-01	54.0	55.0	54.0	54.75	0.25	0.46	361966.0	19742590.75	446
2013-09-30	54.25	54.5	54.0	54.5	0.25	0.46	167490.0	9102937.5	276
2013-09-29	54.5	54.5	54.0	54.25	0.0	0.0	188359.0	10224534.75	317
2013-09-26	54.75	54.75	54.0	54.25	-0.75	-1.36	233241.0	12691930.5	454
2013-09-25	55.0	55.25	54.75	55.0	-0.25	-0.45	165112.0	9092357.5	354
2013-09-24	55.25	55.5	55.0	55.25	0.5	0.91	196638.0	10860227.75	438
2013-09-19	55.5	56.0	54.75	54.75	-0.25	-0.45	380475.0	21123337.75	578
2013-09-18	55.5	55.5	54.75	55.0	-0.75	-1.35	320176.0	17648725.5	513
2013-09-17	56.0	56.0	55.25	55.75	-0.25	-0.45	477636.0	26591444.25	643
2013-09-16	55.25	56.25	55.0	56.0	1.0	1.82	775091.0	43170887.75	995
2013-09-15	55.0	55.25	54.5	55.0	1.25	2.33	894093.0	49000538.75	1073
2013-09-12	52.75	55.25	52.75	53.75	1.0	1.9	1229034.0	66454342.25	1518
2013-09-11	52.75	53.0	52.25	52.75	0.5	0.96	586228.0	30829356.0	609
2013-09-10	51.75	53.0	51.5	52.25	2.35	4.71	1155273.0	60397295.75	1190
2013-09-09	50.5	50.5	49.6	49.9	-0.6	-1.19	616198.0	30760249.65	880
2013-09-08	52.0	52.0	50.25	50.5	-0.5	-0.98	402285.0	20592747.25	720
2013-09-05	52.25	53.0	50.75	51.0	-1.5	-2.86	816860.0	41979556.75	1081
2013-09-04	53.0	53.5	52.5	52.5	-1.25	-2.33	601497.0	31902493.5	836
2013-09-03	55.5	56.0	53.5	53.75	-1.75	-3.15	682989.0	37378654.25	1014
2013-09-02	55.5	55.75	54.75	55.5	0.25	0.45	509739.0	28262889.0	697
2013-09-01	55.25	55.75	54.75	55.25	1.0	1.84	507542.0	28093540.0	706
2013-08-29	55.25	56.0	54.0	54.25	-0.5	-0.91	680634.0	37317600.5	908
2013-08-28	53.75	55.75	53.25	54.75	-0.75	-1.35	1074247.0	58802719.0	1453
2013-08-27	59.5	59.5	54.5	55.5	-4.5	-7.5	1380993.0	78625709.75	1876
2013-08-26	60.25	60.75	59.5	60.0	-0.5	-0.83	679109.0	40809056.25	953
2013-08-25	60.5	60.75	60.0	60.5	-0.5	-0.82	1080902.0	65238338.0	1116
2013-08-22	61.0	62.0	60.5	61.0	0.0	0.0	1490285.0	91335493.75	1585
2013-08-21	60.0	61.25	60.0	61.0	0.75	1.24	1456509.0	88236235.75	1404
2013-08-20	60.0	60.75	59.75	60.25	0.25	0.42	1143371.0	68926268.5	1167
2013-08-19	59.75	60.5	59.5	60.0	0.25	0.42	514139.0	30846614.0	788
2013-08-18	60.0	60.25	59.75	59.75	-0.25	-0.42	430160.0	25835540.75	658
2013-08-15	59.75	60.0	59.5	60.0	0.25	0.42	351916.0	21080217.25	611
2013-08-14	59.75	60.0	59.5	59.75	-0.25	-0.42	229633.0	13693007.5	453
2013-08-13	59.75	60.25	59.5	60.0	0.75	1.27	644437.0	38596454.75	808
2013-08-05	59.25	59.75	59.25	59.25	0.0	0.0	340808.0	20263072.25	619
2013-08-04	59.0	59.75	59.0	59.25	0.25	0.42	299079.0	17740307.75	542
2013-08-01	59.5	59.5	59.0	59.0	-0.25	-0.42	414061.0	24534180.5	648
2013-07-31	59.5	60.0	59.25	59.25	-0.5	-0.84	375754.0	22394587.75	518
2013-07-30	60.25	60.25	59.5	59.75	-0.25	-0.42	428560.0	25559914.75	466
2013-07-29	59.5	60.0	59.25	60.0	0.5	0.84	725670.0	43276300.0	684
2013-07-28	59.25	59.75	59.0	59.5	0.0	0.0	441465.0	26252178.75	501
2013-07-25	59.5	60.0	59.0	59.5	-0.25	-0.42	386481.0	22999889.5	551
2013-07-24	59.75	60.0	59.5	59.75	-0.25	-0.42	443258.0	26507321.5	578
2013-07-23	60.75	60.75	59.75	60.0	-0.75	-1.23	802061.0	48213855.0	882
2013-07-22	60.0	60.75	59.75	60.75	0.75	1.25	901417.0	54500300.5	988
2013-07-21	59.25	60.25	59.25	60.0	0.25	0.42	378456.0	22688213.75	595
2013-07-18	60.5	60.5	59.5	59.75	-1.0	-1.65	584051.0	35086605.75	748
2013-07-17	60.5	61.0	60.25	60.75	0.5	0.83	404685.0	24528816.25	537
2013-07-16	60.25	61.0	60.0	60.25	0.0	0.0	529073.0	32041810.5	676
2013-07-15	60.25	60.5	59.75	60.25	0.0	0.0	373110.0	22418605.5	607
2013-07-14	60.0	60.5	59.75	60.25	0.25	0.42	477913.0	28692228.0	789
2013-07-11	60.5	60.5	59.5	60.0	-0.75	-1.23	552491.0	33131837.75	996
2013-07-10	61.5	61.5	60.5	60.75	-0.75	-1.22	415238.0	25285079.0	797
2013-07-09	62.0	62.25	61.25	61.5	-0.5	-0.81	532949.0	32856744.0	918
2013-07-08	62.5	63.0	61.5	62.0	-0.5	-0.8	1748768.0	109321483.5	2068
2013-07-07	61.5	62.75	61.0	62.5	1.75	2.88	1950151.0	120757438.75	2073
2013-07-04	61.25	62.75	60.75	60.75	0.0	0.0	2439011.0	150499433.0	2599
2013-07-03	59.5	61.25	59.25	60.75	1.5	2.53	3934597.0	237655129.5	3846
2013-07-02	58.75	59.5	58.25	59.25	1.0	1.72	1046343.0	61457597.25	1275
2013-07-01	58.25	58.25	57.75	58.25	0.25	0.43	519033.0	30104672.0	735
2013-06-30	57.5	58.5	57.5	58.0	0.25	0.43	638404.0	36967880.5	912
2013-06-26	58.0	59.25	57.5	57.75	0.0	0.0	2272168.0	132988516.0	2376
2013-06-25	57.5	58.5	57.5	57.75	0.0	0.0	610925.0	35417187.5	1027
2013-06-24	58.0	58.0	57.25	57.75	-0.25	-0.43	420318.0	24218764.0	832
2013-06-23	58.0	58.0	57.5	58.0	0.25	0.43	443233.0	25613215.25	842
2013-06-22	57.0	57.75	56.5	57.75	-0.25	-0.43	434236.0	24906840.0	902
2013-06-19	58.25	58.25	57.5	58.0	0.0	0.0	462684.0	26764919.0	939
2013-06-18	58.25	58.5	57.75	58.0	0.0	0.0	820959.0	47781682.25	1146
2013-06-17	57.5	58.25	57.25	58.0	1.0	1.75	1035812.0	59917268.0	1451
2013-06-16	56.5	58.0	56.0	57.0	0.5	0.88	1250546.0	71198072.25	1992
2013-06-15	61.0	61.0	55.75	56.5	-5.25	-8.5	2072030.0	121482902.5	3108
2013-06-12	61.5	61.75	61.25	61.75	0.25	0.41	437006.0	26891238.25	833
2013-06-11	61.5	61.75	61.25	61.5	0.0	0.0	489557.0	30112663.5	904
2013-06-10	61.75	62.0	61.25	61.5	0.0	0.0	796718.0	49005462.5	1072
2013-06-09	62.0	62.25	61.5	61.5	-0.25	-0.4	845089.0	52320568.0	1218
2013-06-08	61.75	63.0	61.5	61.75	0.5	0.82	2291315.0	142446150.5	2310
2013-06-05	61.0	62.0	60.75	61.25	-0.25	-0.41	946870.0	58201787.25	1378
2013-06-04	61.75	62.75	61.0	61.5	-0.25	-0.4	1369665.0	84698512.0	1943
2013-06-03	61.5	62.0	61.25	61.75	0.0	0.0	807563.0	49803420.0	1401
2013-06-02	62.0	62.25	61.5	61.75	-0.25	-0.4	741660.0	45804524.5	1223
2013-06-01	61.5	62.25	61.25	62.0	0.0	0.0	779205.0	48172708.75	1431
2013-05-29	62.75	63.5	61.75	62.0	-0.75	-1.2	2497557.0	156370660.75	2933
2013-05-28	62.75	63.25	62.25	62.75	0.75	1.21	3208130.0	201557021.0	3494
2013-05-27	61.25	62.5	61.0	62.0	0.75	1.22	3171388.0	196167940.0	2906
2013-05-26	61.0	61.5	60.75	61.25	0.0	0.0	901018.0	55166249.75	1511
2013-05-25	60.25	61.75	60.0	61.25	0.25	0.41	1830087.0	111841585.0	2500
2013-05-22	61.25	61.5	60.5	61.0	0.0	0.0	973945.0	59388416.5	1387
2013-05-21	60.75	61.5	60.75	61.0	0.0	0.0	707717.0	43175759.0	1278
2013-05-20	61.25	61.5	60.75	61.0	-0.25	-0.41	816373.0	49899445.25	1408
2013-05-19	61.25	61.25	60.75	61.25	0.5	0.82	983091.0	59916339.25	1805
2013-05-18	60.25	60.75	59.75	60.75	0.75	1.25	909431.0	54873169.75	1976
2013-05-15	60.25	60.5	57.5	60.0	-0.5	-0.83	1566954.0	92130015.5	2777
2013-05-14	61.5	62.0	59.5	60.5	-1.0	-1.63	1262019.0	76967237.5	2239
2013-05-13	62.5	63.25	59.5	61.5	-2.0	-3.15	2160222.0	133556695.75	3427
2013-05-12	63.75	65.5	63.25	63.5	0.25	0.4	5048285.0	325414084.25	5893
2013-05-11	62.75	63.5	62.5	63.25	0.5	0.8	1364085.0	85926974.5	1945
2013-05-08	63.0	63.25	62.25	62.75	0.0	0.0	542104.0	34005314.0	1138
2013-05-07	62.25	63.0	62.0	62.75	0.5	0.8	875372.0	54749925.0	1406
2013-05-06	63.0	63.5	62.0	62.25	-1.0	-1.58	809280.0	50634565.25	1527
2013-05-05	63.5	64.0	63.0	63.25	-0.5	-0.78	949441.0	60204175.0	1447
2013-05-04	63.75	64.5	63.25	63.75	0.5	0.79	1634904.0	104548418.75	2221
2013-05-01	62.5	64.5	62.25	63.25	0.75	1.2	2598643.0	165349587.5	3454
2013-04-30	62.75	63.0	62.5	62.5	-0.25	-0.4	633324.0	39704670.25	1381
2013-04-29	63.0	63.25	62.5	62.75	0.0	0.0	568545.0	35740891.5	1560
2013-04-28	63.5	63.5	62.5	62.75	-0.5	-0.79	865825.0	54589515.0	1680
2013-04-27	63.0	64.5	63.0	63.25	0.75	1.2	2126798.0	135361210.0	2906
2013-04-24	62.0	65.0	62.0	62.5	0.5	0.81	4592766.0	292480240.0	6345
2013-04-23	62.5	62.5	61.75	62.0	-0.25	-0.4	882414.0	54688619.5	1693
2013-04-22	62.0	63.0	61.75	62.25	0.5	0.81	1416407.0	88200005.25	2196
2013-04-21	61.0	63.0	60.75	61.75	0.75	1.23	1918099.0	118601978.5	3253
2013-04-20	60.5	61.75	60.5	61.0	0.0	0.0	1162470.0	71266769.25	2396
2013-04-17	63.0	63.25	59.0	61.0	-2.75	-4.31	1923266.0	118029211.5	4457
2013-04-16	64.5	64.75	63.25	63.75	-1.5	-2.3	1973784.0	126204002.75	3557
2013-04-15	64.75	66.0	64.5	65.25	0.5	0.77	2656693.0	173218671.5	4155
2013-04-14	65.0	66.5	64.5	64.75	-0.75	-1.15	3270499.0	213807235.0	5457
2013-04-13	67.5	68.5	65.25	65.5	-2.25	-3.32	4314364.0	288131726.75	7574
2013-04-10	70.0	72.75	67.25	67.75	-1.25	-1.81	13467621.0	945845432.75	20245
2013-04-09	62.5	69.0	61.75	69.0	6.25	9.96	14353472.0	957449015.5	16770
2013-04-08	65.25	65.25	62.5	62.75	-2.25	-3.46	5211406.0	332881069.5	7225
2013-04-07	65.75	66.5	64.25	65.0	-0.5	-0.76	2668341.0	175441986.25	4558
2013-04-06	66.75	69.25	65.0	65.5	-1.25	-1.87	6605561.0	441098429.0	9328
2013-04-03	68.0	68.5	66.5	66.75	-1.5	-2.2	4517409.0	304814647.5	7269
2013-04-02	71.0	71.5	67.75	68.25	-2.25	-3.19	4843514.0	339311978.75	8060
2013-04-01	71.75	72.5	70.5	70.5	-1.25	-1.74	4908342.0	350342167.75	7586
2013-03-31	74.25	74.5	71.5	71.75	-2.25	-3.04	3336766.0	243434064.25	6193
2013-03-30	74.75	76.5	72.25	74.0	-0.25	-0.34	5032994.0	375064509.5	9906
2013-03-27	77.75	77.75	74.25	74.25	-3.5	-4.5	3904106.0	297931490.25	7832
2013-03-26	80.75	80.75	77.25	77.75	-3.0	-3.72	2755301.0	217583355.5	7509
2013-03-25	82.5	83.0	80.25	80.75	-1.75	-2.12	2520615.0	206625310.75	6347
2013-03-24	83.5	84.75	82.0	82.5	-1.5	-1.79	4593708.0	383363759.25	9484
2013-03-23	82.0	86.0	79.75	84.0	1.25	1.51	8849744.0	732087974.0	18322
2013-03-20	92.0	92.5	82.75	82.75	-9.0	-9.81	7403764.0	637677131.75	16928
2013-03-19	94.5	96.25	91.25	91.75	-2.0	-2.13	6143506.0	579763217.5	16937
2013-03-18	95.0	101.25	92.0	93.75	-5.25	-5.3	15553806.0	1491807755.5	38172
2013-03-17	105.25	109.0	99.0	99.0	-11.0	-10.0	9571309.0	976807351.75	33478
2013-03-16	127.0	133.25	110.0	110.0	-12.0	-9.84	15042167.0	1873949008.5	82645
2013-03-13	81.0	200.0	70.0	122.0	95.0	351.85	66863394.0	6479747397.75	406108
