# Supplementary material for: Effective short-term forecasts of Saudi stock price trends using technical indicators and large-scale multivariate time series
Source: PeerJ Comput Sci. 2023 Jan 6;9:e1205. doi: 10.7717/peerj-cs.1205 (PMC10280263; doi:10.7717/peerj-cs.1205)
Supplement: Supplemental Information 3 [file peerj-cs-09-1205-s003.zip › TASI Dataset 2021/ALAHLI REIT 1_4338.csv]

date	open	high	low	close	change	change_percent	volume_traded	value_traded_SAR	number_trades
2020-03-19	8.4	8.53	8.4	8.53	-0.12	-1.39	180075.0	1528859.39	395
2020-03-18	8.83	8.83	8.5	8.65	-0.19	-2.15	310505.0	2701031.99	440
2020-03-17	9.01	9.4	8.71	8.84	-0.16	-1.78	358077.0	3182882.83	460
2020-03-16	9.01	9.03	9.0	9.0	-0.01	-0.11	502727.0	4527207.35	328
2020-03-15	9.39	9.39	9.0	9.01	-0.39	-4.15	144102.0	1310003.54	198
2020-03-12	9.0	9.4	9.0	9.4	0.23	2.51	704838.0	6524504.11	255
2020-03-11	9.4	9.53	9.0	9.17	-0.45	-4.68	390573.0	3634420.42	360
2020-03-10	9.16	9.76	9.0	9.62	0.72	8.09	195611.0	1816775.46	323
2020-03-09	8.8	9.2	8.5	8.9	-0.48	-5.12	223217.0	1964749.18	319
2020-03-08	9.5	9.8	9.35	9.38	-0.82	-8.04	540977.0	5097239.2	404
2020-03-05	9.8	10.22	9.8	10.2	0.6	6.25	718623.0	7277283.55	593
2020-03-04	9.5	9.62	9.5	9.6	0.1	1.05	69277.0	659690.86	90
2020-03-03	9.5	9.51	9.4	9.5	0.0	0.0	235421.0	2232641.95	117
2020-03-02	9.12	9.5	9.12	9.5	0.1	1.06	190357.0	1787961.64	210
2020-03-01	9.65	9.65	9.0	9.4	-0.4	-4.08	278719.0	2595433.59	336
2020-02-27	9.69	9.8	9.69	9.8	0.0	0.0	55201.0	538475.8	138
2020-02-26	9.98	9.98	9.7	9.8	-0.19	-1.9	148654.0	1463457.43	170
2020-02-25	9.98	10.1	9.98	9.99	-0.03	-0.3	278651.0	2797353.17	161
2020-02-24	9.99	10.02	9.98	10.02	0.02	0.2	274045.0	2739109.68	188
2020-02-23	9.94	10.0	9.94	10.0	0.09	0.91	272293.0	2711339.65	117
2020-02-20	9.85	9.99	9.85	9.91	0.06	0.61	341555.0	3382624.63	136
2020-02-19	9.55	9.86	9.5	9.85	0.32	3.36	195911.0	1899808.34	205
2020-02-18	9.58	9.58	9.5	9.53	-0.05	-0.52	74329.0	709948.29	128
2020-02-17	9.65	9.65	9.58	9.58	-0.04	-0.42	35140.0	337691.42	90
2020-02-16	9.63	9.63	9.6	9.62	-0.03	-0.31	83810.0	804860.46	106
2020-02-13	9.58	9.65	9.5	9.65	0.07	0.73	356437.0	3391399.03	151
2020-02-12	9.67	9.67	9.58	9.58	-0.08	-0.83	185247.0	1781955.73	171
2020-02-11	9.76	9.76	9.66	9.66	-0.09	-0.92	138237.0	1339514.43	200
2020-02-10	9.79	9.81	9.75	9.75	-0.05	-0.51	155179.0	1517242.74	132
2020-02-09	9.98	9.98	9.67	9.8	-0.19	-1.9	126400.0	1246572.26	175
2020-02-06	9.98	10.0	9.98	9.99	-0.03	-0.3	120460.0	1203283.67	157
2020-02-05	10.0	10.02	9.98	10.02	0.04	0.4	116932.0	1169266.59	146
2020-02-04	10.02	10.02	9.98	9.98	-0.02	-0.2	28696.0	287012.5	90
2020-02-03	10.08	10.1	10.0	10.0	-0.1	-0.99	119869.0	1203395.06	181
2020-02-02	10.12	10.24	10.08	10.1	-0.02	-0.2	386479.0	3924914.6	259
2020-01-30	10.0	10.18	10.0	10.12	0.06	0.6	267244.0	2708030.46	246
2020-01-29	9.91	10.1	9.89	10.06	0.15	1.51	324202.0	3244560.46	355
2020-01-28	9.8	9.91	9.8	9.91	0.06	0.61	78254.0	770505.57	156
2020-01-27	9.83	9.92	9.83	9.85	0.02	0.2	305859.0	3025712.92	223
2020-01-26	9.75	9.83	9.75	9.83	0.11	1.13	82138.0	805010.56	136
2020-01-23	9.73	9.75	9.7	9.72	-0.03	-0.31	60427.0	587130.64	112
2020-01-22	9.75	9.75	9.66	9.75	0.04	0.41	34432.0	334310.31	105
2020-01-21	9.62	9.92	9.62	9.71	0.05	0.52	298400.0	2932734.58	323
2020-01-20	9.6	9.66	9.56	9.66	0.02	0.21	83424.0	803201.02	171
2020-01-19	9.62	9.64	9.58	9.64	0.0	0.0	259535.0	2492591.21	103
2020-01-16	9.62	9.65	9.55	9.64	-0.01	-0.1	148551.0	1425292.56	127
2020-01-15	9.65	9.65	9.65	9.65	0.0	0.0	23972.0	231109.63	96
2020-01-14	9.69	9.69	9.55	9.65	0.05	0.52	37098.0	356757.12	114
2020-01-13	9.62	9.68	9.6	9.6	-0.02	-0.21	70660.0	681537.83	136
2020-01-12	9.6	9.62	9.6	9.62	0.13	1.37	78834.0	757706.07	130
2020-01-09	9.41	9.5	9.41	9.49	0.11	1.17	65091.0	616539.93	149
2020-01-08	9.16	9.44	9.16	9.38	-0.07	-0.74	206555.0	1927871.76	164
2020-01-07	9.51	9.54	9.45	9.45	-0.07	-0.74	111709.0	1061632.18	128
2020-01-06	9.51	9.55	9.5	9.52	-0.04	-0.42	199380.0	1896073.55	189
2020-01-05	9.58	9.66	9.5	9.56	-0.09	-0.93	285335.0	2729214.17	252
2020-01-02	9.55	9.65	9.55	9.65	0.05	0.52	185490.0	1783198.29	169
2020-01-01	9.52	9.6	9.52	9.6	0.1	1.05	188928.0	1810778.94	206
2019-12-31	9.55	9.55	9.46	9.5	0.02	0.21	127344.0	1210112.16	212
2019-12-30	9.39	9.53	9.38	9.48	0.1	1.07	328017.0	3103132.06	332
2019-12-29	9.24	9.38	9.16	9.38	0.15	1.63	295109.0	2746114.93	336
2019-12-26	9.22	9.23	9.06	9.23	0.01	0.11	210801.0	1934029.47	239
2019-12-25	9.17	9.22	9.15	9.22	0.06	0.66	229425.0	2109475.97	229
2019-12-24	9.05	9.16	9.03	9.16	0.16	1.78	216535.0	1971816.07	278
2019-12-23	9.0	9.02	8.95	9.0	0.05	0.56	70866.0	637562.93	164
2019-12-22	8.98	9.03	8.9	8.95	0.03	0.34	153142.0	1372972.68	180
2019-12-19	8.84	9.03	8.84	8.92	0.09	1.02	854119.0	7631695.85	339
2019-12-18	8.75	8.85	8.75	8.83	0.12	1.38	269091.0	2375196.31	261
2019-12-17	8.69	8.79	8.67	8.71	0.01	0.11	161343.0	1406429.0	205
2019-12-16	8.57	8.7	8.57	8.7	0.1	1.16	191319.0	1655135.6	233
2019-12-15	8.42	8.69	8.42	8.6	0.09	1.06	481605.0	4139226.27	263
2019-12-12	8.56	8.56	8.42	8.51	-0.05	-0.58	420364.0	3572323.73	211
2019-12-11	8.4	8.56	8.4	8.56	0.15	1.78	101359.0	857233.28	167
2019-12-10	8.38	8.41	8.38	8.41	-0.02	-0.24	42225.0	354668.64	106
2019-12-09	8.4	8.43	8.39	8.43	0.02	0.24	145824.0	1227332.3	108
2019-12-08	8.31	8.42	8.31	8.41	0.1	1.2	190677.0	1599785.24	145
2019-12-05	8.25	8.31	8.25	8.31	0.06	0.73	143535.0	1186007.44	134
2019-12-04	8.33	8.33	8.25	8.25	-0.07	-0.84	413020.0	3423469.21	244
2019-12-03	8.43	8.43	8.31	8.32	-0.06	-0.72	334301.0	2791251.43	162
2019-12-02	8.5	8.5	8.37	8.38	-0.12	-1.41	212666.0	1785274.84	174
2019-12-01	8.4	8.5	8.4	8.5	0.1	1.19	126784.0	1071063.05	107
2019-11-28	9.0	9.0	8.4	8.4	-0.02	-0.24	236310.0	2063436.99	289
2019-11-27	8.38	8.42	8.38	8.42	0.06	0.72	144349.0	1212757.69	97
2019-11-26	8.32	8.37	8.32	8.36	0.05	0.6	156542.0	1308269.57	61
2019-11-25	8.3	8.38	8.3	8.31	0.01	0.12	56375.0	470523.2	82
2019-11-24	8.39	8.42	8.3	8.3	-0.1	-1.19	110254.0	924681.33	94
2019-11-21	8.37	8.5	8.37	8.4	0.04	0.48	131356.0	1104835.04	112
2019-11-20	8.35	8.36	8.31	8.36	0.01	0.12	40764.0	340052.75	75
2019-11-19	8.25	8.35	8.25	8.35	0.08	0.97	110961.0	922952.56	111
2019-11-18	8.3	8.35	8.25	8.27	-0.04	-0.48	199084.0	1649104.5	169
2019-11-17	8.31	8.34	8.31	8.31	0.0	0.0	129488.0	1076415.18	73
2019-11-14	8.32	8.33	8.31	8.31	-0.01	-0.12	39018.0	324863.75	46
2019-11-13	8.31	8.33	8.31	8.32	-0.01	-0.12	38513.0	320591.94	53
2019-11-12	8.32	8.34	8.31	8.33	0.01	0.12	57437.0	478077.92	60
2019-11-11	8.34	8.34	8.31	8.32	-0.03	-0.36	63309.0	526630.12	79
2019-11-10	8.35	8.35	8.33	8.35	0.02	0.24	81513.0	680325.96	87
2019-11-07	8.36	8.45	8.33	8.33	0.04	0.48	106671.0	895144.74	85
2019-11-06	8.25	8.3	8.25	8.29	0.02	0.24	62396.0	516626.66	87
2019-11-05	8.35	8.38	8.26	8.27	-0.07	-0.84	74573.0	618628.14	113
2019-11-04	8.31	8.34	8.3	8.34	0.01	0.12	75080.0	623755.4	123
2019-11-03	8.39	8.39	8.33	8.33	-0.11	-1.3	38902.0	325495.45	85
2019-10-31	8.44	8.44	8.44	8.44	-0.05	-0.59	33475.0	282576.18	63
2019-10-30	8.48	8.49	8.48	8.49	0.03	0.35	15912.0	135051.81	43
2019-10-29	8.5	8.5	8.45	8.46	-0.14	-1.63	38960.0	330423.22	92
2019-10-28	8.55	8.6	8.55	8.6	0.08	0.94	72750.0	624567.48	87
2019-10-27	8.57	8.57	8.52	8.52	-0.03	-0.35	23538.0	201031.49	99
2019-10-24	8.51	8.6	8.5	8.55	0.06	0.71	102497.0	874755.72	116
2019-10-23	8.46	8.5	8.46	8.49	-0.06	-0.7	25370.0	215656.83	63
2019-10-22	8.49	8.6	8.49	8.55	0.09	1.06	672096.0	5726903.34	101
2019-10-21	8.43	8.47	8.43	8.46	0.01	0.12	23567.0	199351.03	44
2019-10-20	8.45	8.48	8.45	8.45	0.01	0.12	29365.0	248414.29	64
2019-10-17	8.43	8.44	8.36	8.44	0.08	0.96	56455.0	476147.45	56
2019-10-16	8.33	8.36	8.3	8.36	-0.04	-0.48	34142.0	284067.09	67
2019-10-15	8.4	8.5	8.4	8.4	-0.07	-0.83	86093.0	728461.65	80
2019-10-14	8.47	8.5	8.47	8.47	0.02	0.24	29293.0	248212.07	59
2019-10-13	8.37	8.45	8.35	8.45	0.08	0.96	39567.0	332296.46	71
2019-10-10	8.45	8.45	8.3	8.37	-0.13	-1.53	150505.0	1258292.12	184
2019-10-09	8.6	8.61	8.5	8.5	-0.05	-0.58	123060.0	1055260.49	113
2019-10-08	8.58	8.58	8.55	8.55	-0.03	-0.35	78588.0	672330.02	77
2019-10-07	8.53	8.58	8.53	8.58	0.08	0.94	66315.0	567638.57	112
2019-10-06	8.4	8.55	8.4	8.5	0.1	1.19	130642.0	1110066.23	131
2019-10-03	8.41	8.41	8.4	8.4	-0.02	-0.24	24701.0	207546.52	60
2019-10-02	8.43	8.43	8.42	8.42	0.0	0.0	15127.0	127449.57	51
2019-10-01	8.42	8.44	8.41	8.42	0.04	0.48	45391.0	382036.38	79
2019-09-30	8.38	8.38	8.38	8.38	-0.01	-0.12	11464.0	95969.93	58
2019-09-29	8.31	8.4	8.31	8.39	0.08	0.96	27740.0	231720.89	72
2019-09-26	8.3	8.31	8.3	8.31	-0.03	-0.36	31530.0	262289.18	73
2019-09-25	8.4	8.48	8.34	8.34	0.04	0.48	105078.0	882072.93	112
2019-09-24	8.27	8.35	8.27	8.3	0.0	0.0	38368.0	318760.92	80
2019-09-22	8.38	8.38	8.3	8.3	0.0	0.0	28736.0	239333.88	58
2019-09-19	8.31	8.32	8.3	8.3	-0.09	-1.07	75807.0	629813.15	72
2019-09-18	8.35	8.39	8.35	8.39	0.04	0.48	51694.0	433116.21	52
2019-09-17	8.3	8.35	8.3	8.35	0.0	0.0	179096.0	1490740.53	110
2019-09-16	8.26	8.35	8.26	8.35	0.1	1.21	344011.0	2855769.03	152
2019-09-15	8.2	8.25	8.15	8.25	0.0	0.0	174258.0	1429628.45	107
2019-09-12	8.25	8.28	8.25	8.25	0.0	0.0	37719.0	311438.26	54
2019-09-11	8.25	8.28	8.24	8.25	-0.01	-0.12	215677.0	1780981.83	123
2019-09-10	8.24	8.26	8.24	8.26	0.02	0.24	127751.0	1053947.68	99
2019-09-09	8.2	8.24	8.2	8.24	0.02	0.24	26414.0	217388.44	60
2019-09-08	8.25	8.26	8.22	8.22	-0.02	-0.24	77881.0	641113.46	79
2019-09-05	8.25	8.27	8.24	8.24	-0.01	-0.12	35230.0	290675.24	45
2019-09-04	8.24	8.28	8.23	8.25	0.03	0.36	66451.0	548571.75	67
2019-09-03	8.22	8.22	8.22	8.22	0.02	0.24	29054.0	238798.45	36
2019-09-02	8.18	8.21	8.18	8.2	0.02	0.24	54588.0	447464.62	67
2019-09-01	8.26	8.26	8.17	8.18	0.0	0.0	59027.0	484413.04	86
2019-08-29	8.25	8.25	8.18	8.18	-0.09	-1.09	32352.0	265250.97	75
2019-08-28	8.3	8.3	8.15	8.27	-0.03	-0.36	204571.0	1674323.18	117
2019-08-27	8.25	8.3	8.24	8.3	0.05	0.61	174908.0	1444162.47	130
2019-08-26	8.11	8.26	8.11	8.25	0.14	1.73	403644.0	3315848.75	159
2019-08-25	8.12	8.14	8.11	8.11	-0.01	-0.12	119678.0	973119.61	115
2019-08-22	8.15	8.16	8.1	8.12	-0.03	-0.37	113013.0	918865.93	115
2019-08-21	8.16	8.18	8.15	8.15	-0.01	-0.12	94217.0	768695.06	102
2019-08-20	8.2	8.2	8.16	8.16	-0.04	-0.49	124342.0	1017599.3	134
2019-08-19	8.22	8.23	8.2	8.2	-0.02	-0.24	83351.0	685107.05	121
2019-08-18	8.22	8.23	8.21	8.22	-0.03	-0.36	71859.0	590770.58	123
2019-08-08	8.23	8.25	8.23	8.25	0.0	0.0	86888.0	716229.69	160
2019-08-07	8.2	8.28	8.2	8.25	0.06	0.73	160442.0	1324853.87	88
2019-08-06	8.16	8.19	8.08	8.19	0.04	0.49	88482.0	719793.61	109
2019-08-05	8.18	8.25	8.14	8.15	-0.12	-1.45	192701.0	1575404.75	159
2019-08-04	8.21	8.27	8.15	8.27	0.0	0.0	175674.0	1440803.48	229
2019-08-01	8.23	8.29	8.23	8.27	-0.29	-3.39	352459.0	2911972.17	330
2019-07-31	8.6	8.68	8.5	8.56	-0.09	-1.04	370909.0	3193948.27	339
2019-07-30	8.5	8.65	8.47	8.65	0.26	3.1	835162.0	7142624.74	472
2019-07-29	8.42	8.45	8.38	8.39	-0.05	-0.59	187987.0	1581164.06	173
2019-07-28	8.4	8.44	8.36	8.44	0.03	0.36	309626.0	2603955.67	222
2019-07-25	8.35	8.41	8.3	8.41	0.06	0.72	216290.0	1812201.29	142
2019-07-24	8.23	8.37	8.23	8.35	0.13	1.58	350570.0	2917134.46	265
2019-07-23	8.24	8.3	8.22	8.22	0.0	0.0	98399.0	810933.78	71
2019-07-22	8.22	8.23	8.21	8.22	-0.01	-0.12	81500.0	669810.11	84
2019-07-21	8.24	8.24	8.2	8.23	-0.03	-0.36	86843.0	713967.78	80
2019-07-18	8.26	8.26	8.23	8.26	0.01	0.12	144592.0	1192840.08	65
2019-07-17	8.25	8.26	8.24	8.25	-0.01	-0.12	52650.0	434389.48	44
2019-07-16	8.25	8.27	8.23	8.26	0.02	0.24	65190.0	537644.4	89
2019-07-15	8.26	8.26	8.24	8.24	-0.02	-0.24	199813.0	1649630.36	80
2019-07-14	8.24	8.27	8.24	8.26	0.01	0.12	65685.0	542398.23	78
2019-07-11	8.23	8.25	8.2	8.25	-0.04	-0.48	167519.0	1376130.56	64
2019-07-10	8.28	8.3	8.26	8.29	0.01	0.12	87761.0	726898.6	90
2019-07-09	8.26	8.28	8.24	8.28	0.04	0.49	235077.0	1942705.3	56
2019-07-08	8.26	8.26	8.21	8.24	0.03	0.37	135577.0	1117024.64	91
2019-07-07	8.27	8.27	8.21	8.21	-0.05	-0.61	225586.0	1861834.43	124
2019-07-04	8.25	8.29	8.19	8.26	0.02	0.24	373543.0	3066471.95	98
2019-07-03	8.2	8.24	8.2	8.24	-0.04	-0.48	45553.0	375212.81	71
2019-07-02	8.26	8.3	8.17	8.28	-0.04	-0.48	183452.0	1511577.83	115
2019-07-01	8.2	8.32	8.2	8.32	0.02	0.24	114837.0	950799.49	120
2019-06-30	8.31	8.31	8.22	8.3	0.12	1.47	259841.0	2149615.07	178
2019-06-27	8.19	8.3	8.16	8.18	0.05	0.62	349635.0	2874439.15	286
2019-06-26	8.05	8.16	8.05	8.13	0.07	0.87	140410.0	1140422.68	121
2019-06-25	8.04	8.11	8.04	8.06	0.04	0.5	138177.0	1115276.91	132
2019-06-24	8.05	8.05	8.02	8.02	-0.04	-0.5	54379.0	437038.71	64
2019-06-23	8.03	8.06	8.03	8.06	0.03	0.37	115477.0	929675.03	99
2019-06-20	8.03	8.03	8.02	8.03	0.0	0.0	53228.0	427107.74	59
2019-06-19	8.0	8.04	8.0	8.03	-0.01	-0.12	68753.0	552320.8	51
2019-06-18	8.0	8.04	7.98	8.04	0.02	0.25	43244.0	346325.65	77
2019-06-17	8.05	8.06	8.0	8.02	-0.03	-0.37	55636.0	446670.95	59
2019-06-16	7.98	8.05	7.98	8.05	0.1	1.26	96183.0	770272.77	77
2019-06-13	8.06	8.06	7.94	7.95	-0.06	-0.75	326633.0	2605220.19	174
2019-06-12	7.92	8.05	7.92	8.01	0.0	0.0	106165.0	850811.04	106
2019-06-11	7.94	8.01	7.94	8.01	0.06	0.75	136525.0	1089824.01	120
2019-06-10	7.94	7.96	7.94	7.95	0.0	0.0	64297.0	511165.62	71
2019-06-09	7.94	7.95	7.93	7.95	0.05	0.63	43828.0	347506.77	71
2019-05-30	7.89	7.92	7.89	7.9	0.07	0.89	44690.0	352522.57	95
2019-05-29	7.81	7.83	7.81	7.83	0.0	0.0	30527.0	238877.03	41
2019-05-28	7.81	7.84	7.81	7.83	0.02	0.26	70070.0	548331.84	62
2019-05-27	7.79	7.81	7.79	7.81	0.02	0.26	53758.0	419215.48	77
2019-05-26	7.85	7.85	7.79	7.79	-0.04	-0.51	68836.0	537154.11	66
2019-05-23	7.85	7.85	7.83	7.83	-0.02	-0.25	102412.0	803031.19	79
2019-05-22	7.75	7.86	7.75	7.85	0.03	0.38	126217.0	988061.78	94
2019-05-21	7.72	7.82	7.72	7.82	0.08	1.03	98379.0	765754.8	79
2019-05-20	7.68	7.75	7.68	7.74	-0.06	-0.77	87552.0	675169.31	115
2019-05-19	7.73	7.8	7.73	7.8	0.0	0.0	219535.0	1705222.38	105
2019-05-16	7.73	7.8	7.73	7.8	0.02	0.26	96754.0	752448.37	106
2019-05-15	7.71	7.78	7.68	7.78	0.12	1.57	187459.0	1447484.59	116
2019-05-14	7.65	7.68	7.62	7.66	0.0	0.0	285721.0	2188221.52	176
2019-05-13	7.8	7.8	7.6	7.66	-0.14	-1.79	304702.0	2350000.48	255
2019-05-12	7.82	7.82	7.75	7.8	-0.02	-0.26	201599.0	1570569.13	131
2019-05-09	7.81	7.82	7.81	7.82	0.01	0.13	35846.0	280250.25	65
2019-05-08	7.82	7.82	7.81	7.81	0.01	0.13	28025.0	218965.42	59
2019-05-07	7.81	7.83	7.8	7.8	0.0	0.0	110141.0	860250.2	77
2019-05-06	7.78	7.81	7.78	7.8	0.0	0.0	58778.0	458095.48	81
2019-05-05	7.78	7.8	7.78	7.8	0.01	0.13	56977.0	443831.03	90
2019-05-02	7.81	7.81	7.79	7.79	-0.02	-0.26	27899.0	217616.92	55
2019-05-01	7.81	7.81	7.8	7.81	0.02	0.26	71634.0	559202.99	103
2019-04-30	7.79	7.8	7.78	7.79	0.0	0.0	47793.0	372262.8	86
2019-04-29	7.82	7.82	7.79	7.79	-0.02	-0.26	125717.0	980791.42	107
2019-04-28	7.8	7.82	7.8	7.81	0.03	0.39	125680.0	982072.66	101
2019-04-25	7.8	7.8	7.78	7.78	-0.02	-0.26	98777.0	769962.04	64
2019-04-24	7.8	7.8	7.8	7.8	0.01	0.13	24207.0	188414.13	73
2019-04-23	7.76	7.79	7.75	7.79	0.02	0.26	187005.0	1453832.47	97
2019-04-22	7.77	7.78	7.76	7.77	0.0	0.0	105652.0	820489.66	73
2019-04-21	7.77	7.8	7.75	7.77	-0.01	-0.13	96322.0	748553.18	113
2019-04-18	7.79	7.8	7.78	7.78	-0.03	-0.38	98023.0	763353.3	72
2019-04-17	7.8	7.82	7.79	7.81	0.01	0.13	142335.0	1110724.76	86
2019-04-16	7.81	7.81	7.8	7.8	-0.01	-0.13	68510.0	534889.77	60
2019-04-15	7.8	7.81	7.79	7.81	0.02	0.26	138315.0	1078839.94	132
2019-04-14	7.74	7.79	7.74	7.79	0.01	0.13	57670.0	447578.89	88
2019-04-11	7.76	7.8	7.76	7.78	0.0	0.0	58815.0	457863.05	79
2019-04-10	7.77	7.78	7.75	7.78	0.0	0.0	130253.0	1011172.22	106
2019-04-09	7.81	7.81	7.78	7.78	-0.04	-0.51	33197.0	258655.51	65
2019-04-08	7.78	7.85	7.77	7.82	0.03	0.39	161229.0	1260520.51	136
2019-04-07	7.78	7.8	7.76	7.79	0.02	0.26	102417.0	796541.61	86
2019-04-04	7.76	7.79	7.75	7.77	0.07	0.91	134827.0	1048051.99	167
2019-04-03	7.71	7.71	7.7	7.7	-0.01	-0.13	98474.0	759009.12	98
2019-04-02	7.69	7.71	7.68	7.71	0.02	0.26	95207.0	732478.44	104
2019-04-01	7.76	7.76	7.69	7.69	-0.11	-1.41	410710.0	3170103.18	376
2019-03-31	7.78	7.8	7.75	7.8	-0.01	-0.13	179494.0	1398192.65	146
2019-03-28	7.78	7.82	7.77	7.81	0.01	0.13	110155.0	858910.96	156
2019-03-27	7.75	7.8	7.75	7.8	0.05	0.65	49336.0	383558.54	101
2019-03-26	7.77	7.78	7.71	7.75	-0.02	-0.26	107937.0	836828.72	119
2019-03-25	7.77	7.77	7.74	7.77	0.02	0.26	71981.0	558810.92	97
2019-03-24	7.75	7.81	7.75	7.75	-0.03	-0.39	101789.0	790987.43	131
2019-03-21	7.79	7.8	7.78	7.78	-0.04	-0.51	60522.0	471279.92	97
2019-03-20	7.8	7.82	7.78	7.82	0.04	0.51	113550.0	885055.55	124
2019-03-19	7.76	7.79	7.75	7.78	0.03	0.39	71694.0	556932.33	131
2019-03-18	7.73	7.76	7.72	7.75	0.04	0.52	119530.0	924744.02	115
2019-03-17	7.74	7.76	7.7	7.71	-0.05	-0.64	98904.0	763276.63	124
2019-03-14	7.74	7.76	7.72	7.76	0.01	0.13	116814.0	904712.7	114
2019-03-13	7.76	7.76	7.74	7.75	-0.01	-0.13	71111.0	550734.07	92
2019-03-12	7.81	7.81	7.74	7.76	-0.03	-0.39	94831.0	736778.96	138
2019-03-11	7.73	7.8	7.68	7.79	0.04	0.52	165923.0	1286794.27	155
2019-03-10	7.8	7.88	7.75	7.75	-0.09	-1.15	339702.0	2664183.19	229
2019-03-07	7.73	7.87	7.73	7.84	0.11	1.42	391811.0	3051549.73	281
2019-03-06	7.7	7.74	7.7	7.73	0.06	0.78	241328.0	1861046.94	142
2019-03-05	7.63	7.67	7.63	7.67	0.04	0.52	152166.0	1163597.79	117
2019-03-04	7.62	7.65	7.61	7.63	0.03	0.39	125013.0	953324.35	83
2019-03-03	7.59	7.68	7.59	7.6	0.02	0.26	205409.0	1565466.17	168
2019-02-28	7.58	7.59	7.58	7.58	-0.01	-0.13	69679.0	528516.26	113
2019-02-27	7.59	7.59	7.55	7.59	0.0	0.0	100120.0	757979.61	179
2019-02-26	7.59	7.6	7.59	7.59	-0.02	-0.26	49164.0	373407.78	80
2019-02-25	7.59	7.62	7.59	7.61	0.0	0.0	64233.0	488681.69	87
2019-02-24	7.57	7.63	7.57	7.61	0.01	0.13	52109.0	396210.62	109
2019-02-21	7.56	7.65	7.53	7.6	0.04	0.53	357411.0	2715898.66	181
2019-02-20	7.52	7.58	7.51	7.56	0.04	0.53	110692.0	834717.8	96
2019-02-19	7.54	7.55	7.5	7.52	-0.02	-0.27	172303.0	1296573.39	130
2019-02-18	7.59	7.61	7.51	7.54	-0.33	-4.19	673038.0	5086303.25	366
2019-02-17	7.91	7.91	7.82	7.87	-0.03	-0.38	534756.0	4214247.12	342
2019-02-14	7.83	7.94	7.83	7.9	0.29	3.81	1002918.0	7934643.84	626
2019-02-13	7.57	7.61	7.55	7.61	0.06	0.79	104907.0	795019.93	149
2019-02-12	7.5	7.55	7.44	7.55	0.07	0.94	450371.0	3376111.7	319
2019-02-11	7.49	7.52	7.45	7.48	-0.03	-0.4	251740.0	1884698.59	211
2019-02-10	7.51	7.54	7.5	7.51	-0.03	-0.4	323001.0	2425583.85	175
2019-02-07	7.57	7.57	7.49	7.54	-0.04	-0.53	353968.0	2661327.82	287
2019-02-06	7.62	7.64	7.57	7.58	-0.05	-0.66	176666.0	1343036.63	181
2019-02-05	7.61	7.63	7.6	7.63	0.01	0.13	195692.0	1488931.49	213
2019-02-04	7.75	7.75	7.62	7.62	-0.13	-1.68	350534.0	2687295.09	348
2019-02-03	7.77	7.8	7.75	7.75	-0.08	-1.02	154311.0	1199021.59	125
2019-01-31	7.8	7.83	7.77	7.83	0.03	0.38	218496.0	1703435.0	142
2019-01-30	7.87	7.87	7.78	7.8	-0.05	-0.64	244617.0	1909607.79	257
2019-01-29	7.93	7.93	7.84	7.85	-0.05	-0.63	185528.0	1461051.81	165
2019-01-28	7.93	7.93	7.9	7.9	-0.04	-0.5	81647.0	646048.31	97
2019-01-27	7.95	7.95	7.9	7.94	-0.04	-0.5	166830.0	1320939.66	131
2019-01-24	7.97	7.98	7.94	7.98	0.01	0.13	30926.0	246367.34	35
2019-01-23	7.93	7.99	7.93	7.97	0.05	0.63	55531.0	442968.01	56
2019-01-22	7.96	7.96	7.92	7.92	-0.04	-0.5	87376.0	693633.01	58
2019-01-21	7.95	7.97	7.94	7.96	0.01	0.13	88420.0	702701.44	59
2019-01-20	7.97	7.99	7.95	7.95	-0.05	-0.63	63640.0	506867.04	74
2019-01-17	7.96	8.0	7.96	8.0	0.03	0.38	63830.0	509774.52	62
2019-01-16	7.96	8.0	7.94	7.97	-0.02	-0.25	190521.0	1518116.57	83
2019-01-15	7.91	7.99	7.91	7.99	0.07	0.88	47707.0	379012.62	83
2019-01-14	7.9	7.95	7.9	7.92	-0.01	-0.13	44635.0	353935.48	54
2019-01-13	7.92	7.93	7.88	7.93	-0.06	-0.75	103648.0	818513.05	73
2019-01-10	7.92	7.99	7.91	7.99	0.02	0.25	80559.0	640159.75	72
2019-01-09	7.94	7.98	7.88	7.97	0.03	0.38	139525.0	1104636.92	88
2019-01-08	7.97	7.99	7.93	7.94	0.04	0.51	75858.0	603454.5	75
2019-01-07	7.88	7.93	7.88	7.9	0.02	0.25	68452.0	540889.85	89
2019-01-06	7.85	7.9	7.84	7.88	0.04	0.51	78961.0	620855.38	104
2019-01-03	7.82	7.85	7.82	7.84	0.02	0.26	62565.0	489799.81	54
2019-01-02	7.8	7.82	7.73	7.82	0.02	0.26	134148.0	1044889.86	92
2019-01-01	7.78	7.81	7.78	7.8	0.04	0.52	53416.0	416547.28	72
2018-12-31	7.8	7.8	7.76	7.76	-0.03	-0.39	61605.0	479325.18	54
2018-12-30	7.78	7.8	7.77	7.79	0.01	0.13	67156.0	522839.45	70
2018-12-27	7.75	7.78	7.75	7.78	0.05	0.65	33762.0	262114.63	66
2018-12-26	7.73	7.73	7.73	7.73	-0.01	-0.13	47887.0	370227.03	31
2018-12-25	7.71	7.75	7.7	7.74	0.02	0.26	63141.0	487374.28	64
2018-12-24	7.69	7.72	7.69	7.72	0.02	0.26	39889.0	307082.37	67
2018-12-23	7.7	7.7	7.68	7.7	-0.09	-1.16	78504.0	604064.73	88
2018-12-20				7.79	0.0	0.0	32632.0	251422.92	71
2018-12-19	7.76	7.8	7.6	7.79	0.01	0.13	167311.0	1291462.18	135
2018-12-18	7.75	7.78	7.75	7.78	0.01	0.13	166402.0	1292308.05	83
2018-12-17	7.76	7.77	7.76	7.77	0.04	0.52	26334.0	204322.58	52
2018-12-16	7.72	7.8	7.7	7.73	0.0	0.0	154204.0	1195211.82	110
2018-12-13	7.74	7.74	7.73	7.73	0.01	0.13	70483.0	545031.1	65
2018-12-12	7.77	7.77	7.69	7.72	-0.08	-1.03	483383.0	3728649.07	296
2018-12-11	7.8	7.8	7.75	7.8	0.02	0.26	107979.0	840268.9	120
2018-12-10	7.76	7.79	7.75	7.78	0.03	0.39	63665.0	494399.06	83
2018-12-09	7.8	7.82	7.75	7.75	-0.04	-0.51	93678.0	728265.85	69
2018-12-06	7.75	7.79	7.75	7.79	0.02	0.26	70542.0	547040.09	66
2018-12-05	7.75	7.8	7.75	7.77	-0.05	-0.64	83688.0	651917.65	74
2018-12-04	7.75	7.82	7.75	7.82	0.0	0.0	65014.0	506162.2	76
2018-12-03	7.79	7.9	7.77	7.82	0.08	1.03	220647.0	1725054.36	155
2018-12-02	7.77	7.77	7.74	7.74	0.03	0.39	50208.0	389260.08	48
2018-11-29	7.71	7.73	7.7	7.71	0.01	0.13	49636.0	382869.7	55
2018-11-28	7.7	7.7	7.7	7.7	-0.02	-0.26	59253.0	456279.74	55
2018-11-27	7.67	7.72	7.67	7.72	0.06	0.78	44257.0	340530.04	57
2018-11-26	7.69	7.69	7.66	7.66	0.0	0.0	31685.0	243208.61	52
2018-11-25	7.67	7.67	7.66	7.66	-0.04	-0.52	37240.0	285348.93	48
2018-11-22	7.65	7.7	7.65	7.7	0.01	0.13	32457.0	249518.82	40
2018-11-21	7.65	7.69	7.64	7.69	0.0	0.0	82640.0	634262.16	44
2018-11-20	7.72	7.72	7.66	7.69	0.0	0.0	55899.0	429510.36	84
2018-11-19	7.73	7.73	7.66	7.69	0.03	0.39	75420.0	581472.17	70
2018-11-18	7.64	7.68	7.64	7.66	-0.02	-0.26	89190.0	682035.36	108
2018-11-15	7.68	7.69	7.65	7.68	0.0	0.0	109220.0	837643.18	114
2018-11-14	7.79	7.79	7.68	7.68	-0.13	-1.66	242507.0	1874818.57	194
2018-11-13	7.81	7.84	7.78	7.81	-0.03	-0.38	202970.0	1583502.12	165
2018-11-12	7.84	7.88	7.82	7.84	0.0	0.0	175746.0	1379598.89	125
2018-11-11	7.85	7.86	7.84	7.84	-0.03	-0.38	67675.0	531960.9	90
2018-11-08	7.85	7.87	7.85	7.87	-0.01	-0.13	35362.0	278493.17	67
2018-11-07	7.86	7.88	7.86	7.88	0.01	0.13	43030.0	338678.04	62
2018-11-06	7.87	7.93	7.86	7.87	-0.07	-0.88	68993.0	543886.83	102
2018-11-05	7.88	7.96	7.87	7.94	0.13	1.66	241059.0	1905939.22	183
2018-11-04	7.9	7.9	7.79	7.81	-0.09	-1.14	161628.0	1267059.79	130
2018-11-01	7.91	7.92	7.89	7.9	0.0	0.0	70975.0	561202.5	73
2018-10-31	7.88	7.9	7.88	7.9	0.01	0.13	108042.0	852486.76	84
2018-10-30	7.87	7.89	7.87	7.89	0.01	0.13	28058.0	220904.62	47
2018-10-29	7.91	7.91	7.88	7.88	0.0	0.0	48079.0	379232.51	101
2018-10-28	7.75	7.9	7.75	7.88	0.18	2.34	117406.0	920687.16	115
2018-10-25	7.68	7.79	7.64	7.7	0.1	1.32	109399.0	840964.73	131
2018-10-24	7.44	7.61	7.44	7.6	0.05	0.66	61382.0	464955.49	100
2018-10-23	7.51	7.55	7.48	7.55	0.05	0.67	62404.0	468378.95	111
2018-10-22	7.45	7.5	7.45	7.5	0.04	0.54	122648.0	915509.07	128
2018-10-21	7.44	7.52	7.42	7.46	-0.16	-2.1	127545.0	951080.79	123
2018-10-18	7.58	7.64	7.58	7.62	0.05	0.66	88841.0	676524.49	123
2018-10-17	7.5	7.57	7.49	7.57	0.15	2.02	169240.0	1271758.29	159
2018-10-16	7.43	7.49	7.42	7.42	-0.03	-0.4	87163.0	647747.55	119
2018-10-15	7.4	7.46	7.37	7.45	0.08	1.09	166278.0	1232435.87	156
2018-10-14	7.54	7.54	7.37	7.37	-0.23	-3.03	246611.0	1835531.8	218
2018-10-11	7.65	7.65	7.59	7.6	-0.08	-1.04	133026.0	1012099.17	200
2018-10-10	7.72	7.72	7.66	7.68	-0.07	-0.9	65829.0	506269.92	114
2018-10-09	7.75	7.76	7.75	7.75	-0.03	-0.39	72699.0	563808.06	122
2018-10-08	7.78	7.78	7.78	7.78	0.0	0.0	24460.0	190464.57	45
2018-10-07	7.8	7.8	7.78	7.78	-0.05	-0.64	35113.0	273716.03	80
2018-10-04	7.81	7.86	7.81	7.83	0.0	0.0	42363.0	331783.82	62
2018-10-03	7.81	7.83	7.81	7.83	0.02	0.26	32468.0	253807.96	51
2018-10-02	7.83	7.83	7.81	7.81	-0.03	-0.38	47183.0	369063.04	77
2018-10-01	7.81	7.9	7.81	7.84	0.01	0.13	85898.0	674799.36	87
2018-09-30	7.79	7.88	7.79	7.83	0.02	0.26	57967.0	453538.28	115
2018-09-27	7.81	7.81	7.8	7.81	0.0	0.0	42694.0	333269.42	65
2018-09-26	7.81	7.81	7.8	7.81	-0.06	-0.76	58249.0	454970.92	81
2018-09-25	7.8	7.87	7.8	7.87	0.02	0.25	101559.0	794413.25	106
2018-09-20	7.77	7.85	7.77	7.85	0.05	0.64	42979.0	335816.56	90
2018-09-19	7.78	7.8	7.78	7.8	0.05	0.65	33856.0	263739.33	83
2018-09-18	7.7	7.77	7.7	7.75	0.07	0.91	91208.0	705952.42	99
2018-09-17	7.69	7.69	7.6	7.68	-0.02	-0.26	66667.0	511399.04	111
2018-09-16	7.72	7.75	7.7	7.7	-0.04	-0.52	80235.0	619890.41	99
2018-09-13	7.71	7.74	7.71	7.74	0.04	0.52	41983.0	324695.32	50
2018-09-12	7.78	7.78	7.7	7.7	-0.02	-0.26	39266.0	303824.74	82
2018-09-11	7.76	7.78	7.7	7.72	-0.02	-0.26	90549.0	699574.44	148
2018-09-10	7.8	7.81	7.6	7.74	-0.05	-0.64	173084.0	1344214.4	159
2018-09-09	7.6	7.86	7.6	7.79	-0.09	-1.14	131100.0	1021825.29	164
2018-09-06	7.85	7.89	7.8	7.88	-0.02	-0.25	160428.0	1256942.72	184
2018-09-05	8.0	8.02	7.87	7.9	-0.12	-1.5	122425.0	971167.14	185
2018-09-04	8.02	8.02	8.0	8.02	0.0	0.0	207214.0	1660862.51	94
2018-09-03	8.01	8.02	8.0	8.02	-0.01	-0.12	77779.0	623258.18	85
2018-09-02	8.0	8.04	8.0	8.03	0.02	0.25	139680.0	1118373.25	123
2018-08-30	8.06	8.06	8.01	8.01	-0.04	-0.5	128363.0	1030096.85	129
2018-08-29	8.01	8.16	8.01	8.05	0.02	0.25	406924.0	3291313.44	310
2018-08-28	8.04	8.05	8.01	8.03	0.02	0.25	43024.0	345337.41	80
2018-08-27	8.04	8.07	8.01	8.01	-0.05	-0.62	137164.0	1100587.41	140
2018-08-26	8.07	8.08	8.02	8.06	-0.03	-0.37	130919.0	1052536.14	197
2018-08-16	8.03	8.1	8.03	8.09	0.06	0.75	96738.0	780761.54	128
2018-08-15	8.02	8.05	8.02	8.03	-0.01	-0.12	49704.0	399734.33	75
2018-08-14	8.0	8.04	8.0	8.04	0.05	0.63	65017.0	521699.2	97
2018-08-13	8.03	8.03	7.99	7.99	-0.04	-0.5	154550.0	1237055.48	182
2018-08-12	8.11	8.11	8.0	8.03	-0.08	-0.99	129752.0	1044972.11	173
2018-08-09	8.11	8.13	8.1	8.11	-0.02	-0.25	40111.0	325568.78	60
2018-08-08	8.19	8.19	8.13	8.13	-0.05	-0.61	153505.0	1251544.87	151
2018-08-07	8.2	8.25	8.16	8.18	-0.32	-3.76	398402.0	3267978.08	238
2018-08-06	8.41	8.55	8.34	8.5	-0.04	-0.47	346807.0	2939585.1	235
2018-08-05	8.49	8.54	8.3	8.54	0.05	0.59	552829.0	4652895.3	234
2018-08-02	8.4	8.5	8.39	8.49	0.1	1.19	298466.0	2517174.58	251
2018-08-01	8.13	8.44	8.13	8.39	0.25	3.07	487306.0	4046718.34	497
2018-07-31	8.2	8.2	8.14	8.14	0.0	0.0	86163.0	702551.73	63
2018-07-30	8.12	8.16	8.12	8.14	0.0	0.0	62402.0	507664.13	120
2018-07-29	8.17	8.17	8.13	8.14	0.0	0.0	82385.0	670947.2	97
2018-07-26	8.21	8.28	8.14	8.14	-0.04	-0.49	168956.0	1382417.22	114
2018-07-25	8.18	8.24	8.15	8.18	-0.02	-0.24	158457.0	1293671.83	64
2018-07-24	8.21	8.22	8.2	8.2	0.01	0.12	48181.0	395379.58	56
2018-07-23	8.2	8.2	8.18	8.19	-0.01	-0.12	65822.0	539069.01	115
2018-07-22	8.3	8.3	8.2	8.2	-0.05	-0.61	124105.0	1022785.42	124
2018-07-19	8.25	8.25	8.25	8.25	-0.01	-0.12	22784.0	188119.01	47
2018-07-18	8.3	8.32	8.25	8.26	-0.04	-0.48	73961.0	612797.32	61
2018-07-17	8.3	8.31	8.3	8.3	0.0	0.0	36359.0	301903.74	72
2018-07-16	8.31	8.31	8.3	8.3	0.0	0.0	39507.0	328091.49	50
2018-07-15	8.3	8.31	8.3	8.3	-0.1	-1.19	42438.0	352654.17	52
2018-07-12	8.3	8.4	8.3	8.4	0.15	1.82	49420.0	411627.45	55
2018-07-11	8.35	8.35	8.25	8.25	-0.01	-0.12	55947.0	463685.75	63
2018-07-10	8.3	8.3	8.25	8.26	-0.04	-0.48	75422.0	623689.42	91
2018-07-09	8.31	8.32	8.29	8.3	0.02	0.24	97995.0	813878.22	61
2018-07-08	8.33	8.42	8.25	8.28	0.03	0.36	137317.0	1146373.93	115
2018-07-05	8.32	8.32	8.25	8.25	-0.14	-1.67	66208.0	547699.18	67
2018-07-04	8.25	8.39	8.25	8.39	0.09	1.08	61993.0	513598.48	68
2018-07-03	8.32	8.37	8.3	8.3	0.0	0.0	88324.0	735962.92	81
2018-07-02	8.39	8.39	8.25	8.3	-0.09	-1.07	113885.0	942139.2	101
2018-07-01	8.15	8.7	8.15	8.39	0.1	1.21	708637.0	6031651.19	439
2018-06-28	8.21	8.29	8.21	8.29	0.0	0.0	38039.0	313605.09	56
2018-06-27	8.28	8.3	8.28	8.29	0.01	0.12	63557.0	526949.04	57
2018-06-26	8.26	8.28	8.26	8.28	-0.02	-0.24	17316.0	143048.34	32
2018-06-25	8.2	8.3	8.15	8.3	0.1	1.22	159881.0	1313702.2	97
2018-06-24	8.18	8.2	8.17	8.2	0.02	0.24	70777.0	579100.13	62
2018-06-21	8.18	8.19	8.18	8.18	0.01	0.12	34173.0	279759.0	56
2018-06-20	8.17	8.17	8.16	8.17	0.0	0.0	13873.0	113312.12	25
2018-06-12	8.12	8.18	8.12	8.17	0.01	0.12	32581.0	265187.79	55
2018-06-11	8.12	8.18	8.11	8.16	0.03	0.37	72548.0	589784.93	94
2018-06-10	8.15	8.15	8.11	8.13	-0.02	-0.25	78952.0	642293.66	143
2018-06-07	8.2	8.2	8.15	8.15	-0.01	-0.12	77486.0	632726.26	76
2018-06-06	8.2	8.2	8.15	8.16	0.0	0.0	77886.0	636364.02	81
2018-06-05	8.12	8.17	8.12	8.16	-0.01	-0.12	47943.0	391077.51	98
2018-06-04	8.18	8.18	8.16	8.17	-0.03	-0.37	66611.0	544734.53	118
2018-06-03	8.25	8.25	8.2	8.2	-0.05	-0.61	89727.0	737607.37	97
2018-05-31	8.22	8.25	8.22	8.25	0.03	0.36	22596.0	185998.98	64
2018-05-30	8.27	8.27	8.22	8.22	-0.08	-0.96	41773.0	344116.18	70
2018-05-29	8.28	8.3	8.26	8.3	-0.03	-0.36	27759.0	230038.22	63
2018-05-28	8.32	8.33	8.25	8.33	-0.06	-0.72	42344.0	352046.81	88
2018-05-27	8.38	8.39	8.38	8.39	-0.04	-0.47	68113.0	571287.6	107
2018-05-24	8.48	8.48	8.43	8.43	-0.06	-0.71	69907.0	591685.79	101
2018-05-23	8.55	8.55	8.5	8.49	-0.06	-0.7	56789.0	484091.87	53
2018-05-22	8.58	8.58	8.5	8.55	-0.03	-0.35	113539.0	968650.3	85
2018-05-21	8.6	8.66	8.57	8.58	0.0	0.0	192606.0	1664334.8	103
2018-05-20	8.6	8.62	8.6	8.58	-0.05	-0.58	64174.0	552120.02	39
2018-05-17	8.6	8.65	8.6	8.63	0.03	0.35	55094.0	474950.19	76
2018-05-16	8.54	8.6	8.52	8.6	0.06	0.7	127455.0	1089599.0	88
2018-05-15	8.5	8.59	8.5	8.54	0.07	0.83	287926.0	2465226.71	168
2018-05-14	8.49	8.49	8.46	8.47	-0.01	-0.12	149365.0	1265424.19	54
2018-05-13	8.43	8.5	8.43	8.48	0.06	0.71	89998.0	761823.36	117
2018-05-10	8.41	8.45	8.4	8.42	0.03	0.36	184257.0	1551436.4	86
2018-05-09	8.47	8.6	8.38	8.39	-0.06	-0.71	266162.0	2263927.62	221
2018-05-08	8.5	8.6	8.45	8.45	-0.14	-1.63	322501.0	2748916.92	217
2018-05-07	8.55	8.64	8.55	8.59	0.02	0.23	406085.0	3488677.53	121
2018-05-06	8.61	8.67	8.58	8.57	-0.03	-0.35	120726.0	1039774.62	120
2018-05-03	8.6	8.63	8.58	8.6	-0.01	-0.12	82634.0	711191.85	118
2018-05-02	8.64	8.65	8.6	8.61	-0.03	-0.35	255935.0	2202177.27	93
2018-05-01	8.64	8.64	8.6	8.64	-0.06	-0.69	116496.0	1003973.79	105
2018-04-30	8.67	8.7	8.65	8.7	0.01	0.12	138303.0	1201125.25	117
2018-04-29	8.75	8.75	8.66	8.69	-0.06	-0.69	116212.0	1010080.44	134
2018-04-26	8.55	8.75	8.55	8.75	0.18	2.1	500345.0	4348623.2	294
2018-04-25	8.54	8.6	8.54	8.57	-0.04	-0.46	91911.0	787872.84	140
2018-04-24	8.61	8.66	8.58	8.61	-0.09	-1.03	215067.0	1855069.24	216
2018-04-23	8.68	8.71	8.65	8.7	0.01	0.12	137306.0	1190085.92	197
2018-04-22	8.78	8.78	8.68	8.69	-0.11	-1.25	445047.0	3882739.73	287
2018-04-19	8.83	8.9	8.8	8.8	-0.09	-1.01	197739.0	1746439.99	132
2018-04-18	8.75	8.9	8.75	8.89	0.08	0.91	248383.0	2192505.58	126
2018-04-17	8.8	8.82	8.78	8.81	0.03	0.34	79737.0	701487.8	97
2018-04-16	8.85	8.88	8.78	8.78	-0.08	-0.9	223813.0	1975955.08	190
2018-04-15	8.85	8.86	8.85	8.86	0.06	0.68	59935.0	530265.38	81
2018-04-12	8.8	8.9	8.74	8.8	-0.06	-0.68	150912.0	1331970.3	150
2018-04-11	9.07	9.07	8.5	8.86	-0.18	-1.99	519851.0	4629410.32	220
2018-04-10	8.9	9.08	8.9	9.04	0.11	1.23	467374.0	4228982.65	243
2018-04-09	8.93	9.0	8.92	8.93	0.02	0.22	359933.0	3228844.0	155
2018-04-08	8.8	9.09	8.8	8.91	0.15	1.71	930664.0	8357201.76	545
2018-04-05	8.46	8.84	8.45	8.76	0.23	2.7	630012.0	5405373.9	401
2018-04-04	8.57	8.57	8.5	8.53	-0.06	-0.7	244003.0	2079791.29	180
2018-04-03	8.6	8.6	8.55	8.59	-0.03	-0.35	94554.0	811402.14	132
2018-04-02	8.66	8.7	8.62	8.62	-0.07	-0.81	134982.0	1167094.97	164
2018-04-01	8.73	8.73	8.68	8.69	-0.04	-0.46	154965.0	1348256.99	164
2018-03-29	8.74	8.76	8.73	8.73	-0.01	-0.11	166120.0	1451808.82	113
2018-03-28	8.78	8.8	8.74	8.74	-0.05	-0.57	107948.0	945319.45	177
2018-03-27	8.8	8.83	8.79	8.79	-0.02	-0.23	201794.0	1777432.41	170
2018-03-26	8.82	8.86	8.8	8.81	-0.06	-0.68	270726.0	2390292.42	147
2018-03-25	8.9	8.9	8.84	8.87	0.03	0.34	290191.0	2576182.45	161
2018-03-22	8.78	8.86	8.77	8.84	0.03	0.34	172850.0	1522709.26	160
2018-03-21	8.84	8.84	8.8	8.81	-0.04	-0.45	223531.0	1970154.88	259
2018-03-20	8.88	8.89	8.8	8.85	-0.06	-0.67	200610.0	1779333.04	167
2018-03-19	8.9	8.93	8.88	8.91	0.0	0.0	190050.0	1691522.29	158
2018-03-18	8.93	8.95	8.88	8.91	-0.03	-0.34	305538.0	2724886.47	174
2018-03-15	8.98	8.98	8.81	8.94	-0.06	-0.67	537701.0	4791489.67	579
2018-03-14	9.0	9.0	8.96	9.0	-0.01	-0.11	190338.0	1710307.79	234
2018-03-13	9.01	9.03	9.0	9.01	0.0	0.0	226584.0	2040710.36	163
2018-03-12	9.04	9.07	9.0	9.01	-0.03	-0.33	389669.0	3515853.14	199
2018-03-11	9.04	9.07	9.02	9.04	0.0	0.0	135067.0	1222318.76	89
2018-03-08	9.03	9.07	9.03	9.04	-0.01	-0.11	94807.0	857215.21	97
2018-03-07	9.02	9.07	9.02	9.05	0.01	0.11	236123.0	2132745.57	209
2018-03-06	9.05	9.08	9.03	9.04	0.02	0.22	142534.0	1290996.79	67
2018-03-05	9.01	9.05	9.01	9.02	-0.05	-0.55	85824.0	775060.43	111
2018-03-04	9.04	9.08	9.02	9.07	0.0	0.0	298470.0	2700663.84	200
2018-03-01	9.02	9.08	9.02	9.07	-0.03	-0.33	96072.0	869254.05	125
2018-02-28	9.04	9.12	9.04	9.1	0.05	0.55	195915.0	1780024.71	149
2018-02-27	9.1	9.1	9.04	9.05	-0.04	-0.44	59508.0	539159.59	209
2018-02-26	9.0	9.12	9.0	9.09	0.07	0.78	200387.0	1818026.98	202
2018-02-25	9.04	9.05	9.01	9.02	-0.03	-0.33	87043.0	785588.79	132
2018-02-22	9.0	9.06	8.99	9.05	0.05	0.56	199322.0	1799366.45	119
2018-02-21	9.03	9.05	9.0	9.0	-0.06	-0.66	158825.0	1431865.23	113
2018-02-20	9.08	9.09	9.03	9.06	-0.01	-0.11	88473.0	802533.7	80
2018-02-19	9.08	9.08	9.04	9.07	0.04	0.44	209958.0	1903504.25	88
2018-02-18	9.08	9.1	9.03	9.03	-0.03	-0.33	238216.0	2158999.18	168
2018-02-15	9.0	9.09	9.0	9.06	0.03	0.33	404394.0	3648751.11	258
2018-02-14	9.1	9.1	9.02	9.03	-0.1	-1.1	235210.0	2134038.43	188
2018-02-13	9.08	9.25	9.0	9.13	-0.01	-0.11	535582.0	4896573.52	499
2018-02-12	9.02	9.25	9.01	9.14	0.16	1.78	479283.0	4364093.77	481
2018-02-11	8.98	9.0	8.9	8.98	0.0	0.0	303634.0	2719696.51	262
2018-02-08	8.9	9.01	8.9	8.98	0.06	0.67	323797.0	2899660.87	308
2018-02-07	8.92	9.02	8.92	8.92	-0.09	-1.0	398854.0	3576094.36	366
2018-02-06	9.12	9.16	9.0	9.01	-0.15	-1.64	596120.0	5391467.55	513
2018-02-05	9.13	9.18	9.12	9.16	0.0	0.0	382565.0	3497400.11	261
2018-02-04	9.15	9.19	9.14	9.16	-0.01	-0.11	306226.0	2804432.62	284
2018-02-01	9.19	9.21	9.15	9.17	0.0	0.0	162304.0	1491178.24	164
2018-01-31	9.2	9.2	9.16	9.17	-0.02	-0.22	272170.0	2499674.13	215
2018-01-30	9.16	9.2	9.14	9.19	0.03	0.33	402889.0	3692316.64	345
2018-01-29	9.21	9.21	9.16	9.16	-0.06	-0.65	502981.0	4621208.53	343
2018-01-28	9.3	9.3	9.2	9.22	0.02	0.22	395476.0	3652916.4	322
2018-01-25	9.15	9.23	9.15	9.2	0.01	0.11	449462.0	4128446.1	296
2018-01-24	9.2	9.2	9.15	9.19	-0.01	-0.11	460375.0	4221402.69	288
2018-01-23	9.24	9.26	9.2	9.2	-0.02	-0.22	490211.0	4522070.57	354
2018-01-22	9.3	9.3	9.21	9.22	-0.08	-0.86	671396.0	6197978.69	599
2018-01-21	9.47	9.47	9.28	9.3	-0.18	-1.9	796745.0	7475642.03	748
2018-01-18	9.55	9.56	9.47	9.48	-0.1	-1.04	536893.0	5101447.85	416
2018-01-17	9.57	9.6	9.47	9.58	0.04	0.42	820325.0	7833537.31	679
2018-01-16	9.5	9.57	9.5	9.54	-0.03	-0.31	622084.0	5921626.28	560
2018-01-15	9.68	9.68	9.55	9.57	-0.11	-1.14	902634.0	8677570.57	705
2018-01-14	9.69	9.73	9.67	9.68	-0.07	-0.72	653171.0	6329627.32	516
2018-01-11	9.69	9.81	9.65	9.75	0.02	0.21	1083417.0	10544937.99	809
2018-01-10	9.71	9.8	9.68	9.73	-0.01	-0.1	1056895.0	10276890.65	927
2018-01-09	10.04	10.1	9.68	9.74	-0.37	-3.66	3027280.0	29912902.97	2183
2018-01-08	10.5	10.5	10.04	10.11	0.11	1.1	8619744.0	88393791.32	4903
